# Supplementary material for: Data-driven flight path monitoring technique using recurrent neural network for the safety management of commercial aircraft
Source: PeerJ Comput Sci. 2025 Mar 17;11:e2753. doi: 10.7717/peerj-cs.2753 (PMC11935752; doi:10.7717/peerj-cs.2753)
Supplement: Supplemental Information 1 [file peerj-cs-11-2753-s001.zip]

Archive with 34 entries (33 files):
- Data/
- Data/HY_RNN_25_header.csv
- Data/HY_RNN_26_header.csv
- Data/HY_RNN_27_header.csv
- Data/HY_RNN_28_header.csv
- Data/HY_RNN_29_header.csv
- Data/HY_RNN_30_header.csv
- Data/HY_RNN_31_header.csv
- Data/HY_RNN_32_header.csv
- Data/HY_RNN_33_header.csv
- Data/HY_RNN_34_header.csv
- Data/HY_RNN_35_header.csv
- Data/HY_RNN_36_header.csv
- Data/HY_RNN_37_header.csv
- Data/HY_RNN_38_header.csv
- Data/HY_RNN_39_header.csv
- Data/HY_RNN_3_header.csv
- Data/HY_RNN_40_header.csv
- Data/HY_RNN_41_header.csv
- Data/HY_RNN_42_header.csv
- Data/HY_RNN_43_header.csv
- Data/HY_RNN_44_header.csv
- Data/HY_RNN_45_header.csv
- Data/HY_RNN_46_header.csv
- Data/HY_RNN_47_header.csv
- Data/HY_RNN_48_header.csv
- Data/HY_RNN_49_header.csv
- Data/HY_RNN_4_header.csv
- Data/HY_RNN_50_header.csv
- Data/HY_RNN_5_header.csv
- Data/HY_RNN_6_header.csv
- Data/HY_RNN_7_header.csv
- Data/HY_RNN_8_header.csv
- Data/HY_RNN_9_header.csv
