# Supplementary material for: Data-driven flight path monitoring technique using recurrent neural network for the safety management of commercial aircraft
Source: PeerJ Comput Sci. 2025 Mar 17;11:e2753. doi: 10.7717/peerj-cs.2753 (PMC11935752; doi:10.7717/peerj-cs.2753)
Supplement: Supplemental Information 1 [file peerj-cs-11-2753-s001.zip › Data/HY_RNN_25_header.csv]

Ub	Vb	Wb	Pb	Qb	Rb	Pdot	Qdot	Rdot	lat	lon	alt	alp	beta	tas	pitch	eas	eas_In	alp_In	beta_In	P_In	Q_In	R_In	yaw_In	gamma_In
112.63	-6.5159	49.733	-4.7041	0.85797	-2.1308	-0.0001897	5.1815e-05	-0.00010891	0.66022	-1.3176	3999.5	23.825	-3.0295	73.049	-38.501	68.842	68.841	23.825	-3.0298	-4.7041	0.85797	-2.1308	30.541	-5.0412
112.63	-6.5139	49.732	-4.7041	0.85797	-2.1308	-0.00071422	0.0004583	-0.00033432	0.66022	-1.3176	3998.9	23.824	-3.0285	73.049	-38.627	68.842	68.841	23.825	-3.0298	-4.7041	0.85797	-2.1308	30.541	-5.0412
112.63	-6.5104	49.73	-4.7041	0.85798	-2.1308	-0.0015585	0.0011863	-0.00065381	0.66022	-1.3176	3998.4	23.823	-3.0269	73.05	-38.756	68.843	68.841	23.825	-3.0298	-4.7041	0.85797	-2.1308	30.541	-5.0412
112.63	-6.5055	49.728	-4.7041	0.85798	-2.1308	-0.0027066	0.0022017	-0.0010453	0.66022	-1.3176	3997.8	23.822	-3.0246	73.05	-38.888	68.844	68.841	23.825	-3.0298	-4.7041	0.85797	-2.1308	30.541	-5.0412
112.64	-6.4991	49.724	-4.7041	0.858	-2.1309	-0.0041414	0.0034698	-0.001487	0.66022	-1.3176	3997.3	23.82	-3.0216	73.05	-39.022	68.845	68.841	23.825	-3.0298	-4.7041	0.85797	-2.1308	30.541	-5.0412
112.64	-6.4911	49.721	-4.7041	0.85802	-2.1309	-0.005845	0.0049549	-0.0019576	0.66022	-1.3176	3996.7	23.818	-3.0178	73.051	-39.159	68.846	68.841	23.825	-3.0298	-4.7041	0.85797	-2.1308	30.541	-5.0412
112.64	-6.4815	49.717	-4.7042	0.85805	-2.1309	-0.0077987	0.0066209	-0.0024363	0.66022	-1.3176	3996.2	23.815	-3.0133	73.052	-39.298	68.847	68.841	23.825	-3.0298	-4.7041	0.85797	-2.1308	30.541	-5.0412
112.65	-6.4704	49.712	-4.7042	0.85809	-2.1309	-0.0099831	0.0084311	-0.0029028	0.66022	-1.3176	3995.6	23.813	-3.0081	73.052	-39.44	68.849	68.841	23.825	-3.0298	-4.7041	0.85797	-2.1308	30.541	-5.0412
112.65	-6.4576	49.708	-4.7043	0.85813	-2.1309	-0.012378	0.010349	-0.0033373	0.66022	-1.3176	3995.1	23.81	-3.0021	73.053	-39.584	68.85	68.841	23.825	-3.0298	-4.7041	0.85797	-2.1308	30.541	-5.0412
112.66	-6.4431	49.703	-4.7043	0.85819	-2.1309	-0.014963	0.012336	-0.0037208	0.66022	-1.3176	3994.5	23.807	-2.9954	73.054	-39.729	68.852	68.841	23.825	-3.0298	-4.7041	0.85797	-2.1308	30.541	-5.0412
112.66	-6.427	49.698	-4.7044	0.85826	-2.1309	-0.017716	0.014356	-0.004035	0.66022	-1.3176	3994.0	23.804	-2.9878	73.055	-39.878	68.853	68.841	23.825	-3.0298	-4.7041	0.85797	-2.1308	30.541	-5.0412
112.67	-6.4092	49.693	-4.7045	0.85833	-2.131	-0.020616	0.016371	-0.0042622	0.66022	-1.3176	3993.4	23.801	-2.9795	73.057	-40.028	68.855	68.841	23.825	-3.0298	-4.7041	0.85797	-2.1308	30.541	-5.0412
112.67	-6.3898	49.688	-4.7046	0.85842	-2.131	-0.023641	0.018343	-0.0043858	0.66022	-1.3176	3992.9	23.797	-2.9704	73.058	-40.179	68.857	68.841	23.825	-3.0298	-4.7041	0.85797	-2.1308	30.541	-5.0412
112.68	-6.3686	49.683	-4.7047	0.85852	-2.131	-0.026768	0.020235	-0.0043898	0.66022	-1.3176	3992.3	23.794	-2.9605	73.059	-40.333	68.859	68.841	23.825	-3.0298	-4.7041	0.85797	-2.1308	30.541	-5.0412
112.68	-6.3457	49.679	-4.7049	0.85862	-2.131	-0.029975	0.02201	-0.0042592	0.66022	-1.3176	3991.7	23.791	-2.9497	73.061	-40.488	68.861	68.841	23.825	-3.0298	-4.7041	0.85797	-2.1308	30.541	-5.0412
112.69	-6.3211	49.675	-4.705	0.85874	-2.131	-0.033239	0.023631	-0.0039801	0.66022	-1.3176	3991.2	23.788	-2.9382	73.063	-40.645	68.863	68.841	23.825	-3.0298	-4.7041	0.85797	-2.1308	30.541	-5.0412
112.7	-6.2947	49.671	-4.7052	0.85886	-2.1311	-0.036537	0.025061	-0.0035395	0.66022	-1.3176	3990.6	23.785	-2.9259	73.064	-40.804	68.865	68.841	23.825	-3.0298	-4.7041	0.85797	-2.1308	30.541	-5.0412
112.7	-6.2667	49.667	-4.7054	0.85899	-2.1311	-0.039846	0.026265	-0.0029252	0.66022	-1.3176	3990.1	23.783	-2.9128	73.066	-40.963	68.868	68.841	23.825	-3.0298	-4.7041	0.85797	-2.1308	30.541	-5.0412
112.71	-6.2371	49.665	-4.7056	0.85912	-2.1311	-0.043145	0.027207	-0.0021265	0.66022	-1.3176	3989.5	23.78	-2.8989	73.068	-41.124	68.87	68.841	23.825	-3.0298	-4.7041	0.85797	-2.1308	30.541	-5.0412
112.72	-6.2057	49.663	-4.7058	0.85926	-2.1311	-0.04641	0.027853	-0.0011335	0.66022	-1.3176	3989.0	23.778	-2.8843	73.071	-41.287	68.873	68.841	23.825	-3.0298	-4.7041	0.85797	-2.1308	30.541	-5.0412
112.72	-6.1727	49.661	-4.7061	0.8594	-2.1311	-0.049619	0.028169	6.2367e-05	0.66022	-1.3176	3988.4	23.776	-2.8688	73.073	-41.45	68.875	68.841	23.825	-3.0298	-4.7041	0.85797	-2.1308	30.541	-5.0412
112.73	-6.1381	49.66	-4.7063	0.85954	-2.1311	-0.05275	0.028123	0.0014687	0.66022	-1.3176	3987.8	23.775	-2.8526	73.075	-41.614	68.878	68.841	23.825	-3.0298	-4.7041	0.85797	-2.1308	30.541	-5.0412
112.74	-6.1019	49.661	-4.7066	0.85968	-2.1311	-0.055782	0.027682	0.0030919	0.66022	-1.3176	3987.3	23.774	-2.8357	73.078	-41.779	68.881	68.841	23.825	-3.0298	-4.7041	0.85797	-2.1308	30.541	-5.0412
112.74	-6.0641	49.662	-4.7069	0.85981	-2.1311	-0.058693	0.026816	0.004937	0.66022	-1.3176	3986.7	23.773	-2.818	73.08	-41.945	68.884	68.841	23.825	-3.0298	-4.7041	0.85797	-2.1308	30.541	-5.0412
112.75	-6.0248	49.664	-4.7072	0.85995	-2.131	-0.061462	0.025495	0.007008	0.66022	-1.3176	3986.2	23.773	-2.7996	73.083	-42.112	68.887	68.841	23.825	-3.0298	-4.7041	0.85797	-2.1308	30.541	-5.0412
112.75	-5.984	49.667	-4.7075	0.86007	-2.131	-0.064071	0.023692	0.0093075	0.66022	-1.3176	3985.6	23.773	-2.7805	73.086	-42.279	68.89	68.841	23.825	-3.0298	-4.7041	0.85797	-2.1308	30.541	-5.0412
112.76	-5.9417	49.671	-4.7078	0.86018	-2.1309	-0.066499	0.02138	0.011837	0.66022	-1.3176	3985.0	23.773	-2.7608	73.089	-42.446	68.894	68.841	23.825	-3.0298	-4.7041	0.85797	-2.1308	30.541	-5.0412
112.77	-5.898	49.676	-4.7082	0.86028	-2.1309	-0.068727	0.018533	0.014597	0.66022	-1.3176	3984.5	23.775	-2.7403	73.092	-42.614	68.897	68.841	23.825	-3.0298	-4.7041	0.85797	-2.1308	30.541	-5.0412
112.77	-5.853	49.683	-4.7085	0.86037	-2.1308	-0.070738	0.015127	0.017587	0.66022	-1.3176	3983.9	23.777	-2.7193	73.095	-42.782	68.901	68.841	23.825	-3.0298	-4.7041	0.85797	-2.1308	30.541	-5.0412
112.78	-5.8066	49.691	-4.7089	0.86043	-2.1307	-0.072515	0.011141	0.020803	0.66022	-1.3176	3983.3	23.779	-2.6976	73.098	-42.95	68.904	68.841	23.825	-3.0298	-4.7041	0.85797	-2.1308	30.541	-5.0412
112.78	-5.759	49.7	-4.7093	0.86048	-2.1306	-0.074041	0.0065538	0.024244	0.66022	-1.3176	3982.8	23.782	-2.6754	73.101	-43.118	68.908	68.841	23.825	-3.0298	-4.7041	0.85797	-2.1308	30.541	-5.0412
112.78	-5.7102	49.711	-4.7096	0.8605	-2.1305	-0.0753	0.0013471	0.027904	0.66022	-1.3176	3982.2	23.786	-2.6526	73.104	-43.286	68.912	68.841	23.825	-3.0298	-4.7041	0.85797	-2.1308	30.541	-5.0412
112.79	-5.6603	49.723	-4.71	0.86049	-2.1303	-0.076279	-0.0044961	0.031778	0.66022	-1.3176	3981.6	23.79	-2.6292	73.108	-43.454	68.915	68.841	23.825	-3.0298	-4.7041	0.85797	-2.1308	30.541	-5.0412
112.79	-5.6093	49.736	-4.7104	0.86045	-2.1301	-0.076965	-0.010991	0.035859	0.66022	-1.3176	3981.1	23.796	-2.6054	73.111	-43.621	68.919	68.841	23.825	-3.0298	-4.7041	0.85797	-2.1308	30.541	-5.0412
112.79	-5.5572	49.751	-4.7108	0.86038	-2.13	-0.077343	-0.01815	0.040139	0.66022	-1.3176	3980.5	23.802	-2.5811	73.115	-43.788	68.923	68.841	23.825	-3.0298	-4.7041	0.85797	-2.1308	30.541	-5.0412
112.79	-5.5043	49.768	-4.7112	0.86027	-2.1297	-0.077404	-0.025985	0.044609	0.66022	-1.3176	3979.9	23.808	-2.5563	73.118	-43.955	68.927	68.841	23.825	-3.0298	-4.7041	0.85797	-2.1308	30.541	-5.0412
112.8	-5.4504	49.786	-4.7115	0.86012	-2.1295	-0.077138	-0.034504	0.049259	0.66022	-1.3176	3979.3	23.816	-2.5312	73.122	-44.121	68.931	68.841	23.825	-3.0298	-4.7041	0.85797	-2.1308	30.541	-5.0412
112.8	-5.3957	49.806	-4.7119	0.85992	-2.1293	-0.076533	-0.043716	0.054079	0.66022	-1.3176	3978.8	23.824	-2.5056	73.126	-44.286	68.935	68.841	23.825	-3.0298	-4.7041	0.85797	-2.1308	30.541	-5.0412
112.8	-5.3403	49.827	-4.7123	0.85968	-2.129	-0.075583	-0.053626	0.059057	0.66022	-1.3176	3978.2	23.833	-2.4798	73.129	-44.451	68.939	68.841	23.825	-3.0298	-4.7041	0.85797	-2.1308	30.541	-5.0412
112.8	-5.2842	49.85	-4.7127	0.85938	-2.1287	-0.074281	-0.064236	0.064179	0.66022	-1.3176	3977.6	23.843	-2.4536	73.133	-44.615	68.943	68.841	23.825	-3.0298	-4.7041	0.85797	-2.1308	30.541	-5.0412
112.8	-5.2275	49.874	-4.7131	0.85904	-2.1283	-0.072619	-0.075547	0.069432	0.66022	-1.3176	3977.1	23.853	-2.4271	73.137	-44.777	68.948	68.841	23.825	-3.0298	-4.7041	0.85797	-2.1308	30.541	-5.0412
112.79	-5.1703	49.901	-4.7134	0.85863	-2.128	-0.070596	-0.087555	0.074801	0.66022	-1.3176	3976.5	23.865	-2.4004	73.141	-44.938	68.952	68.841	23.825	-3.0298	-4.7041	0.85797	-2.1308	30.541	-5.0412
112.79	-5.1127	49.928	-4.7138	0.85816	-2.1276	-0.068208	-0.10026	0.08027	0.66022	-1.3176	3975.9	23.877	-2.3735	73.145	-45.097	68.956	68.841	23.825	-3.0298	-4.7041	0.85797	-2.1308	30.541	-5.0412
112.79	-5.0548	49.958	-4.7141	0.85762	-2.1272	-0.065453	-0.11364	0.085824	0.66022	-1.3176	3975.3	23.89	-2.3465	73.148	-45.255	68.96	68.841	23.825	-3.0298	-4.7041	0.85797	-2.1308	30.541	-5.0412
112.78	-4.9965	49.989	-4.7144	0.85702	-2.1267	-0.06233	-0.12771	0.091446	0.66022	-1.3176	3974.7	23.904	-2.3193	73.152	-45.412	68.965	68.841	23.825	-3.0298	-4.7041	0.85797	-2.1308	30.541	-5.0412
112.78	-4.9381	50.022	-4.7147	0.85635	-2.1262	-0.05884	-0.14244	0.097119	0.66022	-1.3176	3974.2	23.919	-2.2921	73.156	-45.567	68.969	68.841	23.825	-3.0298	-4.7041	0.85797	-2.1308	30.541	-5.0412
112.77	-4.8796	50.056	-4.715	0.8556	-2.1257	-0.054985	-0.15783	0.10283	0.66022	-1.3176	3973.6	23.935	-2.2647	73.16	-45.72	68.973	68.841	23.825	-3.0298	-4.7041	0.85797	-2.1308	30.541	-5.0412
112.77	-4.821	50.092	-4.7153	0.85477	-2.1252	-0.050768	-0.17386	0.10855	0.66022	-1.3176	3973.0	23.951	-2.2374	73.164	-45.871	68.978	68.841	23.825	-3.0298	-4.7041	0.85797	-2.1308	30.541	-5.0412
112.76	-4.7624	50.13	-4.7155	0.85386	-2.1247	-0.046193	-0.19051	0.11427	0.66022	-1.3176	3972.4	23.969	-2.2101	73.168	-46.02	68.982	68.841	23.825	-3.0298	-4.7041	0.85797	-2.1308	30.541	-5.0412
112.75	-4.704	50.169	-4.7157	0.85286	-2.1241	-0.041265	-0.20776	0.11996	0.66022	-1.3176	3971.9	23.987	-2.1829	73.172	-46.168	68.986	68.841	23.825	-3.0298	-4.7041	0.85797	-2.1308	30.541	-5.0412
112.74	-4.6458	50.21	-4.7159	0.85178	-2.1235	-0.033955	-0.2252	0.12319	0.66022	-1.3176	3971.3	24.006	-2.1558	73.176	-46.313	68.991	68.841	23.825	-3.0298	-4.7041	0.85797	-2.1308	30.541	-5.0412
112.74	-4.5879	50.252	-4.7161	0.85061	-2.1229	-0.021322	-0.2421	0.12011	0.66022	-1.3176	3970.7	24.025	-2.1287	73.18	-46.455	68.995	68.841	23.825	-3.0298	-4.7041	0.85797	-2.1308	30.541	-5.0412
112.73	-4.5302	50.296	-4.7161	0.84936	-2.1223	-0.0084131	-0.25935	0.11664	0.66022	-1.3176	3970.1	24.046	-2.1019	73.184	-46.596	68.999	68.841	23.825	-3.0298	-4.7041	0.85797	-2.1308	30.541	-5.0412
112.71	-4.4729	50.341	-4.7161	0.84802	-2.1217	0.0047482	-0.27693	0.11278	0.66022	-1.3176	3969.5	24.067	-2.0751	73.188	-46.734	69.003	68.841	23.825	-3.0298	-4.7041	0.85797	-2.1308	30.541	-5.0412
112.7	-4.416	50.388	-4.7161	0.84659	-2.1211	0.018137	-0.29481	0.10851	0.66022	-1.3176	3968.9	24.089	-2.0486	73.192	-46.869	69.008	68.841	23.825	-3.0298	-4.7041	0.85797	-2.1308	30.541	-5.0412
112.69	-4.3594	50.436	-4.716	0.84507	-2.1206	0.031729	-0.31297	0.10383	0.66022	-1.3176	3968.4	24.111	-2.0223	73.195	-47.001	69.012	68.841	23.825	-3.0298	-4.7041	0.85797	-2.1308	30.541	-5.0412
112.68	-4.3033	50.485	-4.7158	0.84346	-2.1201	0.045628	-0.33141	0.098701	0.66022	-1.3176	3967.8	24.135	-1.9961	73.199	-47.131	69.016	68.841	23.825	-3.0298	-4.7041	0.85797	-2.1308	30.541	-5.0412
112.66	-4.2478	50.536	-4.7155	0.84175	-2.1196	0.060415	-0.35032	0.09295	0.66022	-1.3176	3967.2	24.159	-1.9702	73.203	-47.258	69.02	68.841	23.825	-3.0298	-4.7041	0.85797	-2.1308	30.541	-5.0412
112.65	-4.1927	50.588	-4.7152	0.83995	-2.1192	0.075298	-0.36941	0.086774	0.66022	-1.3176	3966.6	24.184	-1.9446	73.207	-47.381	69.024	68.841	23.825	-3.0298	-4.7041	0.85797	-2.1308	30.541	-5.0412
112.63	-4.1382	50.641	-4.7147	0.83806	-2.1188	0.091538	-0.38878	0.08055	0.66022	-1.3176	3966.0	24.209	-1.9192	73.21	-47.502	69.028	68.841	23.825	-3.0298	-4.7041	0.85797	-2.1308	30.541	-5.0412
112.62	-4.0843	50.696	-4.7142	0.83606	-2.1184	0.10983	-0.40851	0.074507	0.66022	-1.3176	3965.4	24.235	-1.8941	73.214	-47.619	69.032	68.841	23.825	-3.0298	-4.7041	0.85797	-2.1308	30.541	-5.0412
112.6	-4.031	50.751	-4.7136	0.83397	-2.118	0.12801	-0.42834	0.068024	0.66022	-1.3176	3964.8	24.262	-1.8693	73.217	-47.733	69.036	68.841	23.825	-3.0298	-4.7041	0.85797	-2.1308	30.541	-5.0412
112.58	-3.9784	50.808	-4.713	0.83178	-2.1177	0.14603	-0.44822	0.061103	0.66022	-1.3176	3964.3	24.289	-1.8448	73.221	-47.843	69.04	68.841	23.825	-3.0298	-4.7041	0.85797	-2.1308	30.541	-5.0412
112.57	-3.9264	50.866	-4.7122	0.82949	-2.1174	0.16386	-0.46813	0.053746	0.66022	-1.3176	3963.7	24.317	-1.8206	73.224	-47.95	69.044	68.841	23.825	-3.0298	-4.7041	0.85797	-2.1308	30.541	-5.0412
112.55	-3.8751	50.924	-4.7113	0.8271	-2.1171	0.18146	-0.48802	0.045956	0.66022	-1.3176	3963.1	24.345	-1.7967	73.227	-48.053	69.047	68.841	23.825	-3.0298	-4.7041	0.85797	-2.1308	30.541	-5.0412
112.53	-3.8245	50.984	-4.7104	0.82461	-2.1169	0.19878	-0.50787	0.037736	0.66022	-1.3176	3962.5	24.374	-1.7732	73.231	-48.152	69.051	68.841	23.825	-3.0298	-4.7041	0.85797	-2.1308	30.541	-5.0412
112.51	-3.7747	51.044	-4.7093	0.82202	-2.1168	0.21581	-0.52763	0.029092	0.66022	-1.3176	3961.9	24.403	-1.75	73.234	-48.247	69.055	68.841	23.825	-3.0298	-4.7041	0.85797	-2.1308	30.541	-5.0412
112.49	-3.7255	51.106	-4.7082	0.81933	-2.1166	0.2325	-0.54727	0.020028	0.66022	-1.3176	3961.3	24.433	-1.7271	73.237	-48.338	69.058	68.841	23.825	-3.0298	-4.7041	0.85797	-2.1308	30.541	-5.0412
112.47	-3.6772	51.168	-4.707	0.81655	-2.1166	0.24882	-0.56676	0.010551	0.66022	-1.3176	3960.7	24.464	-1.7046	73.24	-48.425	69.061	68.841	23.825	-3.0298	-4.7041	0.85797	-2.1308	30.541	-5.0412
112.45	-3.6296	51.23	-4.7057	0.81367	-2.1165	0.26473	-0.58606	0.0006683	0.66022	-1.3176	3960.1	24.494	-1.6825	73.243	-48.508	69.065	68.841	23.825	-3.0298	-4.7041	0.85797	-2.1308	30.541	-5.0412
112.42	-3.5827	51.294	-4.7044	0.81069	-2.1166	0.28021	-0.60513	-0.0096125	0.66022	-1.3176	3959.5	24.525	-1.6607	73.245	-48.587	69.068	68.841	23.825	-3.0298	-4.7041	0.85797	-2.1308	30.541	-5.0412
112.4	-3.5367	51.358	-4.7029	0.80762	-2.1166	0.29523	-0.62396	-0.020283	0.66022	-1.3176	3958.9	24.557	-1.6393	73.248	-48.661	69.071	68.841	23.825	-3.0298	-4.7041	0.85797	-2.1308	30.541	-5.0412
112.38	-3.4914	51.422	-4.7014	0.80445	-2.1168	0.30975	-0.64249	-0.031332	0.66022	-1.3176	3958.3	24.588	-1.6183	73.251	-48.731	69.074	68.841	23.825	-3.0298	-4.7041	0.85797	-2.1308	30.541	-5.0412
112.35	-3.447	51.487	-4.6998	0.80119	-2.117	0.32375	-0.6607	-0.042752	0.66022	-1.3176	3957.8	24.62	-1.5976	73.253	-48.796	69.077	68.841	23.825	-3.0298	-4.7041	0.85797	-2.1308	30.541	-5.0412
112.33	-3.4033	51.552	-4.6982	0.79784	-2.1172	0.33721	-0.67856	-0.054531	0.66022	-1.3176	3957.2	24.652	-1.5773	73.256	-48.857	69.08	68.841	23.825	-3.0298	-4.7041	0.85797	-2.1308	30.541	-5.0412
112.3	-3.3604	51.618	-4.6965	0.79441	-2.1175	0.35009	-0.69604	-0.066657	0.66022	-1.3176	3956.6	24.685	-1.5574	73.258	-48.913	69.083	68.841	23.825	-3.0298	-4.7041	0.85797	-2.1308	30.541	-5.0412
112.28	-3.3183	51.684	-4.6947	0.79088	-2.1179	0.36238	-0.71311	-0.07912	0.66022	-1.3176	3956.0	24.717	-1.5378	73.26	-48.964	69.086	68.841	23.825	-3.0298	-4.7041	0.85797	-2.1308	30.541	-5.0412
112.25	-3.277	51.75	-4.6928	0.78728	-2.1183	0.37406	-0.72974	-0.091905	0.66022	-1.3176	3955.4	24.75	-1.5186	73.262	-49.011	69.088	68.841	23.825	-3.0298	-4.7041	0.85797	-2.1308	30.541	-5.0412
112.23	-3.2365	51.816	-4.6909	0.78359	-2.1188	0.38509	-0.7459	-0.105	0.66022	-1.3176	3954.8	24.783	-1.4998	73.264	-49.052	69.091	68.841	23.825	-3.0298	-4.7041	0.85797	-2.1308	30.541	-5.0412
112.2	-3.1967	51.883	-4.689	0.77982	-2.1193	0.39547	-0.76157	-0.11839	0.66022	-1.3176	3954.2	24.816	-1.4813	73.266	-49.089	69.093	68.841	23.825	-3.0298	-4.7041	0.85797	-2.1308	30.541	-5.0412
112.18	-3.1578	51.949	-4.687	0.77597	-2.12	0.40518	-0.77672	-0.13207	0.66022	-1.3176	3953.6	24.849	-1.4632	73.268	-49.121	69.095	68.841	23.825	-3.0298	-4.7041	0.85797	-2.1308	30.541	-5.0412
112.15	-3.1195	52.016	-4.6849	0.77205	-2.1207	0.4142	-0.79132	-0.14601	0.66022	-1.3176	3953.0	24.882	-1.4455	73.269	-49.148	69.097	68.841	23.825	-3.0298	-4.7041	0.85797	-2.1308	30.541	-5.0412
112.12	-3.0821	52.082	-4.6828	0.76806	-2.1214	0.42252	-0.80536	-0.16021	0.66022	-1.3176	3952.4	24.915	-1.4281	73.271	-49.169	69.099	68.841	23.825	-3.0298	-4.7041	0.85797	-2.1308	30.541	-5.0412
112.09	-3.0453	52.148	-4.6807	0.764	-2.1223	0.43013	-0.81881	-0.17465	0.66022	-1.3176	3951.8	24.949	-1.4111	73.272	-49.186	69.101	68.841	23.825	-3.0298	-4.7041	0.85797	-2.1308	30.541	-5.0412
112.07	-3.0093	52.214	-4.6785	0.75987	-2.1232	0.437	-0.83164	-0.18931	0.66022	-1.3176	3951.2	24.982	-1.3943	73.273	-49.198	69.103	68.841	23.825	-3.0298	-4.7041	0.85797	-2.1308	30.541	-5.0412
112.04	-2.974	52.28	-4.6763	0.75568	-2.1242	0.44315	-0.84385	-0.20417	0.66022	-1.3176	3950.6	25.015	-1.378	73.274	-49.205	69.105	68.841	23.825	-3.0298	-4.7041	0.85797	-2.1308	30.541	-5.0412
112.01	-2.9394	52.345	-4.6741	0.75143	-2.1252	0.44855	-0.85541	-0.21924	0.66022	-1.3176	3950.0	25.048	-1.3619	73.275	-49.206	69.106	68.841	23.825	-3.0298	-4.7041	0.85797	-2.1308	30.541	-5.0412
111.98	-2.9055	52.411	-4.6719	0.74713	-2.1264	0.4532	-0.8663	-0.23447	0.66022	-1.3176	3949.4	25.081	-1.3462	73.276	-49.203	69.108	68.841	23.825	-3.0298	-4.7041	0.85797	-2.1308	30.541	-5.0412
111.96	-2.8722	52.475	-4.6696	0.74277	-2.1276	0.45709	-0.87651	-0.24987	0.66022	-1.3176	3948.8	25.113	-1.3307	73.277	-49.194	69.109	68.841	23.825	-3.0298	-4.7041	0.85797	-2.1308	30.541	-5.0412
111.93	-2.8396	52.54	-4.6673	0.73837	-2.1289	0.46022	-0.88602	-0.26541	0.66022	-1.3176	3948.2	25.146	-1.3156	73.277	-49.181	69.11	68.841	23.825	-3.0298	-4.7041	0.85797	-2.1308	30.541	-5.0412
111.9	-2.8076	52.604	-4.665	0.73391	-2.1302	0.4626	-0.89483	-0.28108	0.66022	-1.3176	3947.7	25.178	-1.3008	73.278	-49.162	69.111	68.841	23.825	-3.0298	-4.7041	0.85797	-2.1308	30.541	-5.0412
111.87	-2.7762	52.667	-4.6627	0.72942	-2.1317	0.46421	-0.90291	-0.29686	0.66022	-1.3176	3947.1	25.21	-1.2862	73.278	-49.139	69.112	68.841	23.825	-3.0298	-4.7041	0.85797	-2.1308	30.541	-5.0412
111.84	-2.7453	52.73	-4.6603	0.72489	-2.1332	0.46505	-0.91026	-0.31274	0.66022	-1.3176	3946.5	25.242	-1.2719	73.278	-49.111	69.113	68.841	23.825	-3.0298	-4.7041	0.85797	-2.1308	30.541	-5.0412
111.81	-2.715	52.792	-4.658	0.72032	-2.1348	0.46514	-0.91686	-0.32869	0.66022	-1.3176	3945.9	25.274	-1.2579	73.279	-49.078	69.113	68.841	23.825	-3.0298	-4.7041	0.85797	-2.1308	30.541	-5.0412
111.79	-2.6853	52.853	-4.6557	0.71572	-2.1365	0.46447	-0.92272	-0.34471	0.66022	-1.3176	3945.3	25.305	-1.2441	73.278	-49.04	69.114	68.841	23.825	-3.0298	-4.7041	0.85797	-2.1308	30.541	-5.0412
111.76	-2.656	52.914	-4.6534	0.71109	-2.1382	0.46304	-0.92781	-0.36078	0.66022	-1.3176	3944.7	25.336	-1.2305	73.278	-48.997	69.114	68.841	23.825	-3.0298	-4.7041	0.85797	-2.1308	30.541	-5.0412
111.73	-2.6273	52.974	-4.6511	0.70644	-2.1401	0.46087	-0.93214	-0.37687	0.66022	-1.3176	3944.1	25.367	-1.2172	73.278	-48.95	69.115	68.841	23.825	-3.0298	-4.7041	0.85797	-2.1308	30.541	-5.0412
111.7	-2.599	53.033	-4.6488	0.70177	-2.142	0.45795	-0.93571	-0.39298	0.66022	-1.3176	3943.5	25.398	-1.2041	73.277	-48.898	69.115	68.841	23.825	-3.0298	-4.7041	0.85797	-2.1308	30.541	-5.0412
111.67	-2.5711	53.092	-4.6465	0.69709	-2.144	0.45429	-0.9385	-0.40909	0.66022	-1.3176	3942.9	25.428	-1.1912	73.277	-48.842	69.115	68.841	23.825	-3.0298	-4.7041	0.85797	-2.1308	30.541	-5.0412
111.64	-2.5437	53.149	-4.6442	0.69239	-2.1461	0.44991	-0.94052	-0.42518	0.66022	-1.3176	3942.3	25.457	-1.1785	73.276	-48.781	69.115	68.841	23.825	-3.0298	-4.7041	0.85797	-2.1308	30.541	-5.0412
111.62	-2.5166	53.206	-4.642	0.68768	-2.1483	0.4448	-0.94176	-0.44124	0.66022	-1.3176	3941.7	25.487	-1.166	73.275	-48.716	69.115	68.841	23.825	-3.0298	-4.7041	0.85797	-2.1308	30.541	-5.0412
111.59	-2.49	53.262	-4.6398	0.68297	-2.1505	0.43899	-0.94223	-0.45725	0.66022	-1.3176	3941.1	25.516	-1.1536	73.274	-48.647	69.114	68.841	23.825	-3.0298	-4.7041	0.85797	-2.1308	30.541	-5.0412
111.56	-2.4636	53.317	-4.6376	0.67826	-2.1528	0.43248	-0.94193	-0.4732	0.66022	-1.3176	3940.5	25.544	-1.1415	73.273	-48.574	69.114	68.841	23.825	-3.0298	-4.7041	0.85797	-2.1308	30.541	-5.0412
111.53	-2.4376	53.371	-4.6355	0.67355	-2.1552	0.42528	-0.94085	-0.48907	0.66022	-1.3176	3939.9	25.572	-1.1294	73.272	-48.497	69.113	68.841	23.825	-3.0298	-4.7041	0.85797	-2.1308	30.541	-5.0412
111.5	-2.4118	53.424	-4.6333	0.66885	-2.1577	0.41742	-0.93901	-0.50485	0.66022	-1.3176	3939.3	25.6	-1.1175	73.27	-48.416	69.112	68.841	23.825	-3.0298	-4.7041	0.85797	-2.1308	30.541	-5.0412
111.48	-2.3863	53.477	-4.6313	0.66416	-2.1603	0.40889	-0.93641	-0.52052	0.66022	-1.3176	3938.7	25.628	-1.1057	73.269	-48.331	69.112	68.841	23.825	-3.0298	-4.7041	0.85797	-2.1308	30.541	-5.0412
111.45	-2.3611	53.528	-4.6293	0.65949	-2.1629	0.39971	-0.93305	-0.53608	0.66022	-1.3176	3938.1	25.654	-1.094	73.267	-48.243	69.111	68.841	23.825	-3.0298	-4.7041	0.85797	-2.1308	30.541	-5.0412
111.42	-2.3361	53.578	-4.6273	0.65484	-2.1656	0.3899	-0.92895	-0.55149	0.66022	-1.3176	3937.5	25.681	-1.0825	73.265	-48.151	69.11	68.841	23.825	-3.0298	-4.7041	0.85797	-2.1308	30.541	-5.0412
111.4	-2.3113	53.627	-4.6254	0.6502	-2.1684	0.37948	-0.9241	-0.56677	0.66022	-1.3176	3936.9	25.707	-1.071	73.263	-48.056	69.108	68.841	23.825	-3.0298	-4.7041	0.85797	-2.1308	30.541	-5.0412
111.37	-2.2866	53.675	-4.6235	0.6456	-2.1713	0.36846	-0.91852	-0.58188	0.66022	-1.3176	3936.4	25.732	-1.0596	73.261	-47.958	69.107	68.841	23.825	-3.0298	-4.7041	0.85797	-2.1308	30.541	-5.0412
111.34	-2.2621	53.722	-4.6217	0.64102	-2.1743	0.35686	-0.91221	-0.59681	0.66022	-1.3176	3935.8	25.757	-1.0483	73.259	-47.856	69.105	68.841	23.825	-3.0298	-4.7041	0.85797	-2.1308	30.541	-5.0412
111.32	-2.2377	53.769	-4.6199	0.63647	-2.1773	0.34469	-0.9052	-0.61156	0.66022	-1.3176	3935.2	25.782	-1.037	73.257	-47.752	69.104	68.841	23.825	-3.0298	-4.7041	0.85797	-2.1308	30.541	-5.0412
111.29	-2.2134	53.814	-4.6182	0.63197	-2.1804	0.33198	-0.89748	-0.62612	0.66022	-1.3176	3934.6	25.806	-1.0258	73.254	-47.645	69.102	68.841	23.825	-3.0298	-4.7041	0.85797	-2.1308	30.541	-5.0412
111.26	-2.1892	53.858	-4.6166	0.6275	-2.1835	0.31873	-0.88908	-0.64046	0.66022	-1.3176	3934.0	25.829	-1.0146	73.251	-47.535	69.1	68.841	23.825	-3.0298	-4.7041	0.85797	-2.1308	30.541	-5.0412
111.24	-2.165	53.901	-4.615	0.62308	-2.1868	0.30497	-0.88	-0.65458	0.66022	-1.3176	3933.4	25.852	-1.0034	73.249	-47.423	69.098	68.841	23.825	-3.0298	-4.7041	0.85797	-2.1308	30.541	-5.0412
111.21	-2.1409	53.942	-4.6136	0.6187	-2.1901	0.29073	-0.87026	-0.66847	0.66022	-1.3176	3932.8	25.875	-0.9923	73.246	-47.308	69.096	68.841	23.825	-3.0298	-4.7041	0.85797	-2.1308	30.541	-5.0412
111.19	-2.1168	53.983	-4.6121	0.61438	-2.1935	0.27601	-0.85988	-0.68212	0.66022	-1.3176	3932.2	25.897	-0.98117	73.243	-47.191	69.094	68.841	23.825	-3.0298	-4.7041	0.85797	-2.1308	30.541	-5.0412
111.16	-2.0927	54.023	-4.6108	0.6101	-2.1969	0.26084	-0.84886	-0.69552	0.66022	-1.3176	3931.6	25.919	-0.97004	73.24	-47.072	69.092	68.841	23.825	-3.0298	-4.7041	0.85797	-2.1308	30.541	-5.0412
111.14	-2.0686	54.062	-4.6095	0.60589	-2.2004	0.24524	-0.83723	-0.70865	0.66022	-1.3176	3931.0	25.94	-0.95891	73.236	-46.951	69.089	68.841	23.825	-3.0298	-4.7041	0.85797	-2.1308	30.541	-5.0412
111.12	-2.0445	54.1	-4.6083	0.60173	-2.204	0.22922	-0.825	-0.72151	0.66022	-1.3176	3930.4	25.96	-0.94776	73.233	-46.828	69.086	68.841	23.825	-3.0298	-4.7041	0.85797	-2.1308	30.541	-5.0412
111.09	-2.0203	54.136	-4.6072	0.59764	-2.2076	0.21282	-0.81219	-0.73409	0.66022	-1.3176	3929.8	25.981	-0.93659	73.229	-46.704	69.084	68.841	23.825	-3.0298	-4.7041	0.85797	-2.1308	30.541	-5.0412
111.07	-1.996	54.172	-4.6062	0.59361	-2.2113	0.19607	-0.79871	-0.74639	0.66022	-1.3176	3929.3	26.0	-0.92538	73.226	-46.577	69.081	68.841	23.825	-3.0298	-4.7041	0.85797	-2.1308	30.541	-5.0412
111.04	-1.9717	54.207	-4.6053	0.58967	-2.2151	0.18031	-0.77823	-0.75849	0.66022	-1.3176	3928.7	26.02	-0.91414	73.222	-46.45	69.078	68.841	23.825	-3.0298	-4.7041	0.85797	-2.1308	30.541	-5.0412
111.02	-1.9473	54.24	-4.6044	0.58583	-2.2189	0.16422	-0.75752	-0.77018	0.66022	-1.3176	3928.1	26.038	-0.90287	73.218	-46.321	69.075	68.841	23.825	-3.0298	-4.7041	0.85797	-2.1308	30.541	-5.0412
111.0	-1.9227	54.273	-4.6036	0.5821	-2.2228	0.14781	-0.7366	-0.78145	0.66022	-1.3176	3927.5	26.057	-0.89155	73.214	-46.19	69.072	68.841	23.825	-3.0298	-4.7041	0.85797	-2.1308	30.541	-5.0412
110.97	-1.8981	54.305	-4.6029	0.57846	-2.2267	0.13113	-0.7155	-0.79231	0.66022	-1.3176	3926.9	26.075	-0.88018	73.21	-46.059	69.068	68.841	23.825	-3.0298	-4.7041	0.85797	-2.1308	30.541	-5.0412
110.95	-1.8734	54.336	-4.6023	0.57494	-2.2307	0.1142	-0.69422	-0.80275	0.66022	-1.3176	3926.3	26.092	-0.86876	73.206	-45.926	69.065	68.841	23.825	-3.0298	-4.7041	0.85797	-2.1308	30.541	-5.0412
110.93	-1.8485	54.366	-4.6018	0.57152	-2.2348	0.097053	-0.67278	-0.81277	0.66022	-1.3176	3925.7	26.109	-0.85727	73.201	-45.793	69.062	68.841	23.825	-3.0298	-4.7041	0.85797	-2.1308	30.541	-5.0412
110.91	-1.8235	54.396	-4.6014	0.56821	-2.2389	0.079714	-0.65121	-0.82237	0.66022	-1.3176	3925.1	26.126	-0.84573	73.197	-45.659	69.058	68.841	23.825	-3.0298	-4.7041	0.85797	-2.1308	30.541	-5.0412
110.88	-1.7983	54.424	-4.601	0.56501	-2.243	0.062213	-0.62951	-0.83155	0.66022	-1.3176	3924.5	26.143	-0.83411	73.192	-45.524	69.054	68.841	23.825	-3.0298	-4.7041	0.85797	-2.1308	30.541	-5.0412
110.86	-1.773	54.452	-4.6007	0.56192	-2.2472	0.044579	-0.6077	-0.84032	0.66022	-1.3176	3924.0	26.159	-0.82243	73.188	-45.388	69.05	68.841	23.825	-3.0298	-4.7041	0.85797	-2.1308	30.541	-5.0412
110.84	-1.7476	54.48	-4.6006	0.55893	-2.2514	0.026839	-0.58579	-0.84866	0.66022	-1.3176	3923.4	26.175	-0.81068	73.183	-45.252	69.046	68.841	23.825	-3.0298	-4.7041	0.85797	-2.1308	30.541	-5.0412
110.82	-1.722	54.506	-4.6005	0.55606	-2.2557	0.009022	-0.56382	-0.85659	0.66022	-1.3176	3922.8	26.19	-0.79885	73.178	-45.116	69.042	68.841	23.825	-3.0298	-4.7041	0.85797	-2.1308	30.541	-5.0412
110.8	-1.6962	54.532	-4.6005	0.5533	-2.26	-0.0088457	-0.54178	-0.8641	0.66022	-1.3176	3922.2	26.205	-0.78695	73.173	-44.979	69.038	68.841	23.825	-3.0298	-4.7041	0.85797	-2.1308	30.541	-5.0412
110.77	-1.6703	54.557	-4.6006	0.55064	-2.2643	-0.026737	-0.51969	-0.87119	0.66022	-1.3176	3921.6	26.22	-0.77497	73.167	-44.842	69.034	68.841	23.825	-3.0298	-4.7041	0.85797	-2.1308	30.541	-5.0412
110.75	-1.6442	54.582	-4.6007	0.5481	-2.2687	-0.044599	-0.49739	-0.87725	0.66022	-1.3176	3921.0	26.235	-0.76292	73.162	-44.705	69.03	68.841	23.825	-3.0298	-4.7041	0.85797	-2.1308	30.541	-5.0412
110.73	-1.618	54.606	-4.601	0.54567	-2.2731	-0.062351	-0.47488	-0.88217	0.66022	-1.3176	3920.5	26.25	-0.7508	73.157	-44.568	69.025	68.841	23.825	-3.0298	-4.7041	0.85797	-2.1308	30.541	-5.0412
110.71	-1.5916	54.629	-4.6014	0.54335	-2.2775	-0.079986	-0.45241	-0.88669	0.66022	-1.3176	3919.9	26.264	-0.73861	73.151	-44.431	69.02	68.841	23.825	-3.0298	-4.7041	0.85797	-2.1308	30.541	-5.0412
110.69	-1.565	54.652	-4.6018	0.54114	-2.2819	-0.097479	-0.42998	-0.8908	0.66022	-1.3176	3919.3	26.278	-0.72636	73.146	-44.294	69.016	68.841	23.825	-3.0298	-4.7041	0.85797	-2.1308	30.541	-5.0412
110.67	-1.5384	54.675	-4.6023	0.53905	-2.2864	-0.11481	-0.40762	-0.89451	0.66022	-1.3176	3918.7	26.292	-0.71404	73.14	-44.158	69.011	68.841	23.825	-3.0298	-4.7041	0.85797	-2.1308	30.541	-5.0412
110.64	-1.5116	54.697	-4.6029	0.53707	-2.2909	-0.13194	-0.38534	-0.89783	0.66022	-1.3176	3918.1	26.305	-0.70167	73.134	-44.022	69.006	68.841	23.825	-3.0298	-4.7041	0.85797	-2.1308	30.541	-5.0412
110.62	-1.4847	54.719	-4.6036	0.5352	-2.2954	-0.14887	-0.36315	-0.90076	0.66022	-1.3176	3917.5	26.319	-0.68925	73.128	-43.886	69.001	68.841	23.825	-3.0298	-4.7041	0.85797	-2.1308	30.541	-5.0412
110.6	-1.4577	54.74	-4.6044	0.53344	-2.2999	-0.16557	-0.34107	-0.9033	0.66022	-1.3176	3917.0	26.332	-0.67678	73.122	-43.75	68.996	68.841	23.825	-3.0298	-4.7041	0.85797	-2.1308	30.541	-5.0412
110.58	-1.4307	54.762	-4.6053	0.53179	-2.3044	-0.18201	-0.31911	-0.90547	0.66022	-1.3176	3916.4	26.346	-0.66427	73.116	-43.616	68.991	68.841	23.825	-3.0298	-4.7041	0.85797	-2.1308	30.541	-5.0412
110.56	-1.4035	54.782	-4.6063	0.53025	-2.3089	-0.19819	-0.29728	-0.90726	0.66022	-1.3176	3915.8	26.359	-0.65172	73.109	-43.482	68.985	68.841	23.825	-3.0298	-4.7041	0.85797	-2.1308	30.541	-5.0412
110.54	-1.3763	54.803	-4.6073	0.52881	-2.3135	-0.21407	-0.2756	-0.90869	0.66022	-1.3176	3915.2	26.372	-0.63914	73.103	-43.348	68.98	68.841	23.825	-3.0298	-4.7041	0.85797	-2.1308	30.541	-5.0412
110.51	-1.3491	54.823	-4.6084	0.52749	-2.318	-0.22964	-0.25409	-0.90975	0.66022	-1.3176	3914.6	26.385	-0.62654	73.096	-43.215	68.974	68.841	23.825	-3.0298	-4.7041	0.85797	-2.1308	30.541	-5.0412
110.49	-1.3218	54.843	-4.6096	0.52627	-2.3226	-0.24489	-0.23274	-0.91046	0.66022	-1.3176	3914.1	26.398	-0.61393	73.09	-43.084	68.968	68.841	23.825	-3.0298	-4.7041	0.85797	-2.1308	30.541	-5.0412
110.47	-1.2945	54.863	-4.6108	0.52516	-2.3271	-0.2598	-0.21158	-0.91083	0.66022	-1.3176	3913.5	26.411	-0.6013	73.083	-42.953	68.963	68.841	23.825	-3.0298	-4.7041	0.85797	-2.1308	30.541	-5.0412
110.45	-1.2672	54.883	-4.6122	0.52416	-2.3317	-0.27435	-0.19061	-0.91085	0.66022	-1.3176	3912.9	26.424	-0.58867	73.076	-42.823	68.957	68.841	23.825	-3.0298	-4.7041	0.85797	-2.1308	30.541	-5.0412
110.42	-1.2399	54.902	-4.6136	0.52326	-2.3362	-0.28852	-0.16986	-0.91053	0.66022	-1.3176	3912.3	26.436	-0.57604	73.069	-42.694	68.951	68.841	23.825	-3.0298	-4.7041	0.85797	-2.1308	30.541	-5.0412
110.4	-1.2126	54.922	-4.6151	0.52246	-2.3408	-0.30231	-0.14932	-0.90989	0.66022	-1.3176	3911.8	26.449	-0.56342	73.062	-42.566	68.945	68.841	23.825	-3.0298	-4.7041	0.85797	-2.1308	30.541	-5.0412
110.38	-1.1854	54.941	-4.6166	0.52176	-2.3453	-0.3157	-0.12901	-0.90892	0.66022	-1.3176	3911.2	26.462	-0.55082	73.055	-42.44	68.938	68.841	23.825	-3.0298	-4.7041	0.85797	-2.1308	30.541	-5.0412
110.36	-1.1582	54.96	-4.6182	0.52117	-2.3499	-0.32868	-0.10894	-0.90764	0.66022	-1.3176	3910.6	26.475	-0.53824	73.047	-42.314	68.932	68.841	23.825	-3.0298	-4.7041	0.85797	-2.1308	30.541	-5.0412
110.33	-1.1311	54.979	-4.6199	0.52067	-2.3544	-0.34123	-0.089114	-0.90605	0.66022	-1.3176	3910.0	26.487	-0.52569	73.04	-42.191	68.926	68.841	23.825	-3.0298	-4.7041	0.85797	-2.1308	30.541	-5.0412
110.31	-1.104	54.998	-4.6216	0.52028	-2.3589	-0.35335	-0.06955	-0.90416	0.66022	-1.3176	3909.5	26.5	-0.51318	73.032	-42.068	68.919	68.841	23.825	-3.0298	-4.7041	0.85797	-2.1308	30.541	-5.0412
110.29	-1.0771	55.017	-4.6234	0.51998	-2.3634	-0.36502	-0.050252	-0.90197	0.66022	-1.3176	3908.9	26.513	-0.50071	73.025	-41.947	68.912	68.841	23.825	-3.0298	-4.7041	0.85797	-2.1308	30.541	-5.0412
110.26	-1.0502	55.036	-4.6253	0.51977	-2.368	-0.37624	-0.03123	-0.89949	0.66022	-1.3176	3908.3	26.526	-0.48829	73.017	-41.827	68.906	68.841	23.825	-3.0298	-4.7041	0.85797	-2.1308	30.541	-5.0412
110.24	-1.0235	55.055	-4.6272	0.51966	-2.3724	-0.38699	-0.012491	-0.89673	0.66022	-1.3176	3907.7	26.539	-0.47592	73.009	-41.709	68.899	68.841	23.825	-3.0298	-4.7041	0.85797	-2.1308	30.541	-5.0412
110.21	-0.99698	55.074	-4.6291	0.51965	-2.3769	-0.39728	0.0059559	-0.8937	0.66022	-1.3176	3907.2	26.552	-0.46362	73.001	-41.592	68.892	68.841	23.825	-3.0298	-4.7041	0.85797	-2.1308	30.541	-5.0412
110.19	-0.97057	55.093	-4.6312	0.51972	-2.3814	-0.40709	0.024104	-0.8904	0.66022	-1.3176	3906.6	26.565	-0.45139	72.993	-41.477	68.885	68.841	23.825	-3.0298	-4.7041	0.85797	-2.1308	30.541	-5.0412
110.16	-0.94433	55.112	-4.6332	0.51989	-2.3858	-0.41641	0.041947	-0.88684	0.66022	-1.3176	3906.0	26.578	-0.43924	72.985	-41.364	68.877	68.841	23.825	-3.0298	-4.7041	0.85797	-2.1308	30.541	-5.0412
110.14	-0.91827	55.131	-4.6353	0.52014	-2.3902	-0.42525	0.059476	-0.88302	0.66022	-1.3176	3905.5	26.591	-0.42716	72.976	-41.252	68.87	68.841	23.825	-3.0298	-4.7041	0.85797	-2.1308	30.541	-5.0412
110.11	-0.89239	55.151	-4.6375	0.52048	-2.3947	-0.43359	0.076687	-0.87897	0.66022	-1.3176	3904.9	26.604	-0.41517	72.968	-41.143	68.863	68.841	23.825	-3.0298	-4.7041	0.85797	-2.1308	30.541	-5.0412
110.09	-0.86672	55.17	-4.6397	0.52091	-2.399	-0.44144	0.093573	-0.87467	0.66022	-1.3176	3904.3	26.618	-0.40328	72.959	-41.035	68.855	68.841	23.825	-3.0298	-4.7041	0.85797	-2.1308	30.541	-5.0412
110.06	-0.84126	55.189	-4.6419	0.52142	-2.4034	-0.44878	0.11013	-0.87014	0.66022	-1.3176	3903.8	26.631	-0.39148	72.95	-40.929	68.847	68.841	23.825	-3.0298	-4.7041	0.85797	-2.1308	30.541	-5.0412
110.03	-0.81603	55.209	-4.6441	0.52201	-2.4077	-0.45562	0.12635	-0.86539	0.66022	-1.3176	3903.2	26.645	-0.37979	72.941	-40.825	68.84	68.841	23.825	-3.0298	-4.7041	0.85797	-2.1308	30.541	-5.0412
110.01	-0.79104	55.228	-4.6464	0.52268	-2.4121	-0.46196	0.14223	-0.86042	0.66022	-1.3176	3902.6	26.659	-0.3682	72.932	-40.723	68.832	68.841	23.825	-3.0298	-4.7041	0.85797	-2.1308	30.541	-5.0412
109.98	-0.76629	55.248	-4.6488	0.52343	-2.4163	-0.46779	0.15776	-0.85524	0.66022	-1.3176	3902.0	26.672	-0.35672	72.923	-40.623	68.824	68.841	23.825	-3.0298	-4.7041	0.85797	-2.1308	30.541	-5.0412
109.95	-0.74179	55.268	-4.6511	0.52426	-2.4206	-0.47311	0.17294	-0.84985	0.66022	-1.3176	3901.5	26.686	-0.34536	72.914	-40.525	68.816	68.841	23.825	-3.0298	-4.7041	0.85797	-2.1308	30.541	-5.0412
109.93	-0.71755	55.288	-4.6535	0.52516	-2.4248	-0.47793	0.18777	-0.84427	0.66022	-1.3176	3900.9	26.7	-0.33412	72.905	-40.429	68.808	68.841	23.825	-3.0298	-4.7041	0.85797	-2.1308	30.541	-5.0412
109.9	-0.69359	55.308	-4.6559	0.52613	-2.429	-0.48224	0.20225	-0.83851	0.66022	-1.3176	3900.3	26.715	-0.323	72.896	-40.335	68.799	68.841	23.825	-3.0298	-4.7041	0.85797	-2.1308	30.541	-5.0412
109.87	-0.66989	55.328	-4.6583	0.52718	-2.4332	-0.48605	0.21636	-0.83256	0.66022	-1.3176	3899.8	26.729	-0.31201	72.886	-40.244	68.791	68.841	23.825	-3.0298	-4.7041	0.85797	-2.1308	30.541	-5.0412
109.84	-0.64648	55.349	-4.6608	0.5283	-2.4374	-0.48935	0.23011	-0.82644	0.66022	-1.3176	3899.2	26.743	-0.30114	72.876	-40.154	68.782	68.841	23.825	-3.0298	-4.7041	0.85797	-2.1308	30.541	-5.0412
109.81	-0.62336	55.369	-4.6632	0.52948	-2.4415	-0.49216	0.24349	-0.82016	0.66022	-1.3176	3898.6	26.758	-0.29041	72.867	-40.067	68.774	68.841	23.825	-3.0298	-4.7041	0.85797	-2.1308	30.541	-5.0412
109.78	-0.60053	55.39	-4.6657	0.53073	-2.4456	-0.49446	0.25651	-0.81371	0.66022	-1.3176	3898.1	26.773	-0.27981	72.857	-39.983	68.765	68.841	23.825	-3.0298	-4.7041	0.85797	-2.1308	30.541	-5.0412
109.76	-0.578	55.411	-4.6682	0.53205	-2.4496	-0.49628	0.26915	-0.80711	0.66022	-1.3176	3897.5	26.788	-0.26935	72.847	-39.9	68.756	68.841	23.825	-3.0298	-4.7041	0.85797	-2.1308	30.541	-5.0412
109.73	-0.55576	55.432	-4.6706	0.53342	-2.4536	-0.4976	0.28142	-0.80037	0.66022	-1.3176	3897.0	26.803	-0.25902	72.837	-39.82	68.747	68.841	23.825	-3.0298	-4.7041	0.85797	-2.1308	30.541	-5.0412
109.7	-0.53382	55.454	-4.6731	0.53486	-2.4576	-0.49843	0.29332	-0.79349	0.66022	-1.3176	3896.4	26.818	-0.24883	72.826	-39.743	68.738	68.841	23.825	-3.0298	-4.7041	0.85797	-2.1308	30.541	-5.0412
109.67	-0.51219	55.475	-4.6756	0.53635	-2.4616	-0.49879	0.30484	-0.78647	0.66022	-1.3176	3895.8	26.833	-0.23878	72.816	-39.668	68.729	68.841	23.825	-3.0298	-4.7041	0.85797	-2.1308	30.541	-5.0412
109.63	-0.49085	55.497	-4.6781	0.53791	-2.4655	-0.49867	0.31598	-0.77934	0.66022	-1.3176	3895.3	26.849	-0.22887	72.806	-39.595	68.72	68.841	23.825	-3.0298	-4.7041	0.85797	-2.1308	30.541	-5.0412
109.6	-0.46982	55.519	-4.6806	0.53951	-2.4694	-0.49808	0.32675	-0.77209	0.66022	-1.3176	3894.7	26.864	-0.21909	72.795	-39.525	68.711	68.841	23.825	-3.0298	-4.7041	0.85797	-2.1308	30.541	-5.0412
109.57	-0.44909	55.541	-4.6831	0.54117	-2.4732	-0.49702	0.33713	-0.76473	0.66022	-1.3176	3894.1	26.88	-0.20946	72.785	-39.457	68.701	68.841	23.825	-3.0298	-4.7041	0.85797	-2.1308	30.541	-5.0412
109.54	-0.42865	55.564	-4.6856	0.54288	-2.477	-0.49551	0.34714	-0.75726	0.66022	-1.3176	3893.6	26.896	-0.19996	72.774	-39.392	68.692	68.841	23.825	-3.0298	-4.7041	0.85797	-2.1308	30.541	-5.0412
109.51	-0.40851	55.586	-4.688	0.54464	-2.4808	-0.49354	0.35677	-0.7497	0.66022	-1.3176	3893.0	26.912	-0.19059	72.763	-39.33	68.682	68.841	23.825	-3.0298	-4.7041	0.85797	-2.1308	30.541	-5.0412
109.48	-0.38866	55.609	-4.6905	0.54645	-2.4845	-0.49114	0.36602	-0.74205	0.66022	-1.3176	3892.4	26.928	-0.18136	72.752	-39.27	68.672	68.841	23.825	-3.0298	-4.7041	0.85797	-2.1308	30.541	-5.0412
109.44	-0.3691	55.632	-4.693	0.5483	-2.4882	-0.48829	0.37489	-0.73432	0.66022	-1.3176	3891.9	26.945	-0.17225	72.741	-39.213	68.662	68.841	23.825	-3.0298	-4.7041	0.85797	-2.1308	30.541	-5.0412
109.41	-0.34982	55.655	-4.6954	0.5502	-2.4919	-0.48502	0.38339	-0.72652	0.66022	-1.3176	3891.3	26.961	-0.16328	72.73	-39.159	68.652	68.841	23.825	-3.0298	-4.7041	0.85797	-2.1308	30.541	-5.0412
109.38	-0.33081	55.679	-4.6978	0.55214	-2.4955	-0.48132	0.3915	-0.71864	0.66022	-1.3176	3890.8	26.978	-0.15443	72.719	-39.107	68.642	68.841	23.825	-3.0298	-4.7041	0.85797	-2.1308	30.541	-5.0412
109.34	-0.31208	55.702	-4.7002	0.55411	-2.499	-0.47721	0.39924	-0.71071	0.66022	-1.3176	3890.2	26.995	-0.14571	72.707	-39.058	68.632	68.841	23.825	-3.0298	-4.7041	0.85797	-2.1308	30.541	-5.0412
109.31	-0.2936	55.726	-4.7026	0.55613	-2.5026	-0.4727	0.4066	-0.70272	0.66022	-1.3176	3889.6	27.012	-0.1371	72.696	-39.012	68.622	68.841	23.825	-3.0298	-4.7041	0.85797	-2.1308	30.541	-5.0412
109.28	-0.27537	55.75	-4.7049	0.55818	-2.5061	-0.46779	0.41359	-0.69469	0.66022	-1.3176	3889.1	27.029	-0.12861	72.684	-38.968	68.612	68.841	23.825	-3.0298	-4.7041	0.85797	-2.1308	30.541	-5.0412
109.24	-0.25739	55.774	-4.7073	0.56026	-2.5095	-0.46249	0.4202	-0.68661	0.66022	-1.3176	3888.5	27.047	-0.12023	72.673	-38.928	68.601	68.841	23.825	-3.0298	-4.7041	0.85797	-2.1308	30.541	-5.0412
109.21	-0.23963	55.799	-4.7096	0.56238	-2.5129	-0.45681	0.42644	-0.6785	0.66022	-1.3176	3888.0	27.064	-0.11196	72.661	-38.89	68.591	68.841	23.825	-3.0298	-4.7041	0.85797	-2.1308	30.541	-5.0412
109.17	-0.2221	55.824	-4.7118	0.56453	-2.5163	-0.45076	0.43231	-0.67036	0.66022	-1.3176	3887.4	27.082	-0.10378	72.649	-38.855	68.58	68.841	23.825	-3.0298	-4.7041	0.85797	-2.1308	30.541	-5.0412
109.14	-0.20478	55.849	-4.7141	0.5667	-2.5196	-0.44435	0.43781	-0.6622	0.66022	-1.3176	3886.8	27.1	-0.095706	72.637	-38.823	68.57	68.841	23.825	-3.0298	-4.7041	0.85797	-2.1308	30.541	-5.0412
109.1	-0.18766	55.874	-4.7163	0.56891	-2.5229	-0.43758	0.44294	-0.65403	0.66022	-1.3176	3886.3	27.118	-0.087719	72.625	-38.793	68.559	68.841	23.825	-3.0298	-4.7041	0.85797	-2.1308	30.541	-5.0412
109.07	-0.17073	55.9	-4.7184	0.57113	-2.5262	-0.43048	0.4477	-0.64585	0.66022	-1.3176	3885.7	27.137	-0.079816	72.613	-38.767	68.548	68.841	23.825	-3.0298	-4.7041	0.85797	-2.1308	30.541	-5.0412
109.03	-0.15396	55.925	-4.7206	0.57338	-2.5294	-0.42303	0.45211	-0.63767	0.66022	-1.3176	3885.2	27.155	-0.071991	72.601	-38.743	68.537	68.841	23.825	-3.0298	-4.7041	0.85797	-2.1308	30.541	-5.0412
108.99	-0.13736	55.951	-4.7227	0.57565	-2.5326	-0.41526	0.45614	-0.6295	0.66022	-1.3176	3884.6	27.174	-0.064238	72.589	-38.723	68.526	68.841	23.825	-3.0298	-4.7041	0.85797	-2.1308	30.541	-5.0412
108.96	-0.1209	55.978	-4.7247	0.57794	-2.5357	-0.40717	0.45982	-0.62134	0.66022	-1.3176	3884.0	27.192	-0.05655	72.577	-38.705	68.515	68.841	23.825	-3.0298	-4.7041	0.85797	-2.1308	30.541	-5.0412
108.92	-0.10457	56.004	-4.7267	0.58025	-2.5388	-0.39878	0.46314	-0.6132	0.66022	-1.3176	3883.5	27.211	-0.04892	72.564	-38.69	68.504	68.841	23.825	-3.0298	-4.7041	0.85797	-2.1308	30.541	-5.0412
108.88	-0.088353	56.031	-4.7287	0.58257	-2.5418	-0.39008	0.46611	-0.60508	0.66022	-1.3176	3882.9	27.231	-0.04134	72.552	-38.678	68.493	68.841	23.825	-3.0298	-4.7041	0.85797	-2.1308	30.541	-5.0412
108.84	-0.072235	56.058	-4.7306	0.58491	-2.5448	-0.38109	0.46872	-0.597	0.66022	-1.3176	3882.4	27.25	-0.033805	72.539	-38.669	68.481	68.841	23.825	-3.0298	-4.7041	0.85797	-2.1308	30.541	-5.0412
108.81	-0.056199	56.085	-4.7325	0.58726	-2.5478	-0.37183	0.47098	-0.58896	0.66022	-1.3176	3881.8	27.269	-0.026305	72.526	-38.663	68.47	68.841	23.825	-3.0298	-4.7041	0.85797	-2.1308	30.541	-5.0412
108.77	-0.040229	56.113	-4.7344	0.58962	-2.5507	-0.36229	0.47289	-0.58096	0.66022	-1.3176	3881.3	27.289	-0.018833	72.514	-38.659	68.459	68.841	23.825	-3.0298	-4.7041	0.85797	-2.1308	30.541	-5.0412
108.73	-0.024308	56.141	-4.7361	0.59199	-2.5536	-0.35248	0.47446	-0.57301	0.66022	-1.3176	3880.7	27.309	-0.011382	72.501	-38.659	68.447	68.841	23.825	-3.0298	-4.7041	0.85797	-2.1308	30.541	-5.0412
108.69	-0.0084176	56.169	-4.7379	0.59436	-2.5564	-0.34242	0.47569	-0.56513	0.66022	-1.3176	3880.1	27.329	-0.0039421	72.488	-38.662	68.435	68.841	23.825	-3.0298	-4.7041	0.85797	-2.1308	30.541	-5.0412
108.65	0.0074586	56.197	-4.7396	0.59674	-2.5592	-0.33204	0.47655	-0.55726	0.66022	-1.3176	3879.6	27.349	0.0034936	72.475	-38.667	68.424	68.841	23.825	-3.0298	-4.7041	0.85797	-2.1308	30.541	-5.0412
108.61	0.023338	56.226	-4.7412	0.59913	-2.562	-0.32132	0.47705	-0.5494	0.66022	-1.3176	3879.0	27.37	0.010933	72.462	-38.676	68.412	68.841	23.825	-3.0298	-4.7041	0.85797	-2.1308	30.541	-5.0412
108.57	0.039238	56.255	-4.7428	0.60151	-2.5647	-0.31037	0.47721	-0.54163	0.66022	-1.3176	3878.5	27.391	0.018386	72.449	-38.687	68.4	68.841	23.825	-3.0298	-4.7041	0.85797	-2.1308	30.541	-5.0412
108.53	0.055178	56.285	-4.7443	0.6039	-2.5674	-0.2992	0.47703	-0.53394	0.66022	-1.3176	3877.9	27.412	0.025859	72.436	-38.701	68.388	68.841	23.825	-3.0298	-4.7041	0.85797	-2.1308	30.541	-5.0412
108.49	0.071174	56.314	-4.7458	0.60628	-2.5701	-0.28781	0.47653	-0.52634	0.66022	-1.3176	3877.3	27.433	0.033362	72.422	-38.719	68.376	68.841	23.825	-3.0298	-4.7041	0.85797	-2.1308	30.541	-5.0412
108.45	0.087247	56.344	-4.7472	0.60867	-2.5727	-0.27622	0.47569	-0.51883	0.66022	-1.3176	3876.8	27.454	0.040903	72.409	-38.739	68.364	68.841	23.825	-3.0298	-4.7041	0.85797	-2.1308	30.541	-5.0412
108.41	0.10341	56.375	-4.7485	0.61104	-2.5753	-0.26442	0.47453	-0.51143	0.66022	-1.3176	3876.2	27.476	0.048492	72.396	-38.762	68.352	68.841	23.825	-3.0298	-4.7041	0.85797	-2.1308	30.541	-5.0412
108.37	0.11969	56.405	-4.7498	0.61341	-2.5778	-0.25244	0.47305	-0.50414	0.66022	-1.3176	3875.7	27.497	0.056136	72.382	-38.788	68.34	68.841	23.825	-3.0298	-4.7041	0.85797	-2.1308	30.541	-5.0412
108.32	0.1361	56.436	-4.7511	0.61577	-2.5803	-0.23963	0.46995	-0.49593	0.66022	-1.3176	3875.1	27.519	0.063842	72.369	-38.816	68.328	68.841	23.825	-3.0298	-4.7041	0.85797	-2.1308	30.541	-5.0412
108.28	0.15265	56.468	-4.7522	0.61811	-2.5828	-0.22656	0.46641	-0.48775	0.66022	-1.3176	3874.5	27.542	0.071618	72.355	-38.848	68.316	68.841	23.825	-3.0298	-4.7041	0.85797	-2.1308	30.541	-5.0412
108.24	0.16935	56.5	-4.7533	0.62043	-2.5852	-0.21334	0.46257	-0.47974	0.66022	-1.3176	3874.0	27.564	0.079469	72.342	-38.882	68.304	68.841	23.825	-3.0298	-4.7041	0.85797	-2.1308	30.541	-5.0412
108.2	0.18623	56.532	-4.7544	0.62273	-2.5876	-0.19995	0.45846	-0.47189	0.66022	-1.3176	3873.4	27.587	0.087406	72.328	-38.919	68.291	68.841	23.825	-3.0298	-4.7041	0.85797	-2.1308	30.541	-5.0412
108.15	0.2033	56.564	-4.7553	0.62502	-2.5899	-0.18642	0.45407	-0.46422	0.66022	-1.3176	3872.9	27.61	0.095435	72.314	-38.959	68.279	68.841	23.825	-3.0298	-4.7041	0.85797	-2.1308	30.541	-5.0412
108.11	0.22057	56.597	-4.7562	0.62727	-2.5922	-0.17274	0.4494	-0.45673	0.66022	-1.3176	3872.3	27.633	0.10356	72.3	-39.002	68.266	68.841	23.825	-3.0298	-4.7041	0.85797	-2.1308	30.541	-5.0412
108.07	0.23807	56.631	-4.757	0.62951	-2.5945	-0.15894	0.44447	-0.44943	0.66022	-1.3176	3871.7	27.656	0.1118	72.286	-39.048	68.254	68.841	23.825	-3.0298	-4.7041	0.85797	-2.1308	30.541	-5.0412
108.02	0.25582	56.664	-4.7578	0.63172	-2.5967	-0.14502	0.43927	-0.44231	0.66022	-1.3176	3871.2	27.68	0.12016	72.273	-39.096	68.241	68.841	23.825	-3.0298	-4.7041	0.85797	-2.1308	30.541	-5.0412
107.98	0.27382	56.699	-4.7585	0.6339	-2.5989	-0.13098	0.43382	-0.4354	0.66022	-1.3176	3870.6	27.704	0.12864	72.259	-39.147	68.229	68.841	23.825	-3.0298	-4.7041	0.85797	-2.1308	30.541	-5.0412
107.93	0.2921	56.733	-4.7591	0.63606	-2.6011	-0.11684	0.42812	-0.42869	0.66022	-1.3176	3870.1	27.728	0.13725	72.245	-39.201	68.216	68.841	23.825	-3.0298	-4.7041	0.85797	-2.1308	30.541	-5.0412
107.89	0.31067	56.768	-4.7597	0.63818	-2.6032	-0.1026	0.42217	-0.42218	0.66022	-1.3176	3869.5	27.753	0.14601	72.23	-39.257	68.203	68.841	23.825	-3.0298	-4.7041	0.85797	-2.1308	30.541	-5.0412
107.84	0.32955	56.804	-4.7601	0.64028	-2.6053	-0.088264	0.41597	-0.41589	0.66022	-1.3176	3868.9	27.777	0.15491	72.216	-39.316	68.19	68.841	23.825	-3.0298	-4.7041	0.85797	-2.1308	30.541	-5.0412
107.79	0.34876	56.839	-4.7605	0.64234	-2.6073	-0.073848	0.40954	-0.40981	0.66022	-1.3176	3868.4	27.802	0.16397	72.202	-39.378	68.178	68.841	23.825	-3.0298	-4.7041	0.85797	-2.1308	30.541	-5.0412
107.75	0.36831	56.876	-4.7609	0.64437	-2.6094	-0.059353	0.40288	-0.40396	0.66022	-1.3176	3867.8	27.828	0.1732	72.188	-39.442	68.165	68.841	23.825	-3.0298	-4.7041	0.85797	-2.1308	30.541	-5.0412
107.7	0.38822	56.913	-4.7611	0.64637	-2.6114	-0.044788	0.39598	-0.39833	0.66022	-1.3176	3867.3	27.853	0.1826	72.174	-39.509	68.152	68.841	23.825	-3.0298	-4.7041	0.85797	-2.1308	30.541	-5.0412
107.65	0.4085	56.95	-4.7613	0.64833	-2.6134	-0.030155	0.38887	-0.39293	0.66022	-1.3176	3866.7	27.879	0.19218	72.159	-39.579	68.139	68.841	23.825	-3.0298	-4.7041	0.85797	-2.1308	30.541	-5.0412
107.61	0.42917	56.988	-4.7614	0.65026	-2.6153	-0.015453	0.38155	-0.38777	0.66022	-1.3176	3866.1	27.905	0.20194	72.145	-39.65	68.126	68.841	23.825	-3.0298	-4.7041	0.85797	-2.1308	30.541	-5.0412
107.56	0.45025	57.026	-4.7615	0.65215	-2.6172	-0.00069653	0.37401	-0.38286	0.66022	-1.3176	3865.6	27.932	0.2119	72.13	-39.725	68.113	68.841	23.825	-3.0298	-4.7041	0.85797	-2.1308	30.541	-5.0412
107.51	0.47174	57.065	-4.7615	0.654	-2.6191	0.014109	0.36626	-0.37818	0.66022	-1.3176	3865.0	27.959	0.22206	72.116	-39.801	68.1	68.841	23.825	-3.0298	-4.7041	0.85797	-2.1308	30.541	-5.0412
107.46	0.49367	57.105	-4.7613	0.65581	-2.621	0.028958	0.35831	-0.37376	0.66022	-1.3176	3864.4	27.986	0.23243	72.101	-39.881	68.086	68.841	23.825	-3.0298	-4.7041	0.85797	-2.1308	30.541	-5.0412
107.41	0.51604	57.145	-4.7612	0.65758	-2.6229	0.041522	0.35209	-0.37045	0.66022	-1.3176	3863.9	28.014	0.24301	72.087	-39.962	68.073	68.841	23.825	-3.0298	-4.7041	0.85797	-2.1308	30.541	-5.0412
107.36	0.53886	57.185	-4.7609	0.65933	-2.6247	0.051694	0.34774	-0.36823	0.66022	-1.3176	3863.3	28.041	0.25381	72.072	-40.046	68.06	68.841	23.825	-3.0298	-4.7041	0.85797	-2.1308	30.541	-5.0412
107.31	0.56215	57.226	-4.7606	0.66106	-2.6266	0.061879	0.34324	-0.36619	0.66022	-1.3176	3862.7	28.07	0.26483	72.057	-40.131	68.047	68.841	23.825	-3.0298	-4.7041	0.85797	-2.1308	30.541	-5.0412
107.26	0.58589	57.268	-4.7603	0.66276	-2.6284	0.072074	0.33859	-0.36434	0.66022	-1.3176	3862.2	28.098	0.27608	72.043	-40.22	68.033	68.841	23.825	-3.0298	-4.7041	0.85797	-2.1308	30.541	-5.0412
107.21	0.61012	57.311	-4.7599	0.66445	-2.6302	0.082279	0.33381	-0.36269	0.66022	-1.3176	3861.6	28.127	0.28755	72.028	-40.31	68.02	68.841	23.825	-3.0298	-4.7041	0.85797	-2.1308	30.541	-5.0412
107.16	0.63482	57.354	-4.7595	0.6661	-2.632	0.092493	0.32889	-0.36124	0.66022	-1.3176	3861.1	28.157	0.29926	72.013	-40.402	68.007	68.841	23.825	-3.0298	-4.7041	0.85797	-2.1308	30.541	-5.0412
107.11	0.66001	57.398	-4.759	0.66773	-2.6338	0.10271	0.32383	-0.36	0.66022	-1.3176	3860.5	28.187	0.31119	71.998	-40.496	67.993	68.841	23.825	-3.0298	-4.7041	0.85797	-2.1308	30.541	-5.0412
107.05	0.68569	57.443	-4.7585	0.66934	-2.6356	0.11294	0.31864	-0.35896	0.66022	-1.3176	3859.9	28.217	0.32337	71.983	-40.592	67.98	68.841	23.825	-3.0298	-4.7041	0.85797	-2.1308	30.541	-5.0412
107.0	0.71186	57.488	-4.7579	0.67092	-2.6374	0.12317	0.31331	-0.35814	0.66022	-1.3176	3859.4	28.248	0.33578	71.968	-40.691	67.966	68.841	23.825	-3.0298	-4.7041	0.85797	-2.1308	30.541	-5.0412
106.95	0.73852	57.534	-4.7572	0.67247	-2.6392	0.13341	0.30786	-0.35754	0.66022	-1.3176	3858.8	28.279	0.34843	71.953	-40.791	67.953	68.841	23.825	-3.0298	-4.7041	0.85797	-2.1308	30.541	-5.0412
106.89	0.76568	57.581	-4.7565	0.674	-2.641	0.14365	0.30229	-0.35715	0.66022	-1.3176	3858.2	28.311	0.36132	71.938	-40.892	67.939	68.841	23.825	-3.0298	-4.7041	0.85797	-2.1308	30.541	-5.0412
106.84	0.79333	57.629	-4.7558	0.6755	-2.6428	0.15388	0.29659	-0.35699	0.66022	-1.3176	3857.7	28.343	0.37445	71.923	-40.996	67.925	68.841	23.825	-3.0298	-4.7041	0.85797	-2.1308	30.541	-5.0412
106.78	0.82148	57.678	-4.755	0.67696	-2.6446	0.16412	0.29077	-0.35707	0.66022	-1.3176	3857.1	28.376	0.38781	71.908	-41.101	67.912	68.841	23.825	-3.0298	-4.7041	0.85797	-2.1308	30.541	-5.0412
106.73	0.85012	57.728	-4.7542	0.6784	-2.6463	0.17436	0.28483	-0.35737	0.66022	-1.3176	3856.5	28.409	0.40142	71.893	-41.208	67.898	68.841	23.825	-3.0298	-4.7041	0.85797	-2.1308	30.541	-5.0412
106.67	0.87924	57.778	-4.7533	0.67981	-2.6481	0.18458	0.27878	-0.35791	0.66022	-1.3176	3855.9	28.443	0.41526	71.878	-41.316	67.884	68.841	23.825	-3.0298	-4.7041	0.85797	-2.1308	30.541	-5.0412
106.61	0.90884	57.83	-4.7523	0.68119	-2.6499	0.19481	0.27262	-0.35869	0.66022	-1.3176	3855.4	28.477	0.42933	71.862	-41.426	67.87	68.841	23.825	-3.0298	-4.7041	0.85797	-2.1308	30.541	-5.0412
106.55	0.93892	57.882	-4.7513	0.68254	-2.6517	0.20502	0.26635	-0.35971	0.66022	-1.3176	3854.8	28.512	0.44363	71.847	-41.537	67.856	68.841	23.825	-3.0298	-4.7041	0.85797	-2.1308	30.541	-5.0412
106.49	0.96946	57.936	-4.7503	0.68385	-2.6535	0.21522	0.25997	-0.36097	0.66022	-1.3176	3854.2	28.547	0.45816	71.832	-41.649	67.842	68.841	23.825	-3.0298	-4.7041	0.85797	-2.1308	30.541	-5.0412
106.43	1.0005	57.99	-4.7492	0.68514	-2.6553	0.22541	0.2535	-0.36249	0.66022	-1.3176	3853.7	28.583	0.47292	71.816	-41.763	67.828	68.841	23.825	-3.0298	-4.7041	0.85797	-2.1308	30.541	-5.0412
106.37	1.0319	58.046	-4.748	0.68639	-2.6571	0.23558	0.24693	-0.36425	0.66022	-1.3176	3853.1	28.62	0.48789	71.8	-41.877	67.814	68.841	23.825	-3.0298	-4.7041	0.85797	-2.1308	30.541	-5.0412
106.31	1.0638	58.102	-4.7468	0.68761	-2.659	0.24574	0.24027	-0.36627	0.66022	-1.3176	3852.5	28.657	0.50308	71.785	-41.993	67.8	68.841	23.825	-3.0298	-4.7041	0.85797	-2.1308	30.541	-5.0412
106.25	1.0961	58.16	-4.7455	0.68879	-2.6608	0.25587	0.23352	-0.36855	0.66022	-1.3176	3852.0	28.695	0.51848	71.769	-42.11	67.785	68.841	23.825	-3.0298	-4.7041	0.85797	-2.1308	30.541	-5.0412
106.19	1.1289	58.218	-4.7442	0.68994	-2.6627	0.26598	0.22668	-0.37108	0.66022	-1.3176	3851.4	28.734	0.53408	71.753	-42.228	67.771	68.841	23.825	-3.0298	-4.7041	0.85797	-2.1308	30.541	-5.0412
106.12	1.162	58.278	-4.7429	0.69106	-2.6645	0.27606	0.21977	-0.37387	0.66022	-1.3176	3850.8	28.773	0.54989	71.738	-42.347	67.757	68.841	23.825	-3.0298	-4.7041	0.85797	-2.1308	30.541	-5.0412
106.06	1.1955	58.339	-4.7415	0.69214	-2.6664	0.28611	0.21277	-0.37693	0.66022	-1.3176	3850.2	28.813	0.56588	71.722	-42.467	67.742	68.841	23.825	-3.0298	-4.7041	0.85797	-2.1308	30.541	-5.0412
105.99	1.2294	58.401	-4.74	0.69319	-2.6683	0.29612	0.20571	-0.38025	0.66022	-1.3176	3849.7	28.854	0.58205	71.706	-42.587	67.728	68.841	23.825	-3.0298	-4.7041	0.85797	-2.1308	30.541	-5.0412
105.93	1.2637	58.464	-4.7385	0.6942	-2.6702	0.30609	0.19858	-0.38383	0.66022	-1.3176	3849.1	28.895	0.5984	71.69	-42.708	67.713	68.841	23.825	-3.0298	-4.7041	0.85797	-2.1308	30.541	-5.0412
105.86	1.2983	58.528	-4.737	0.69517	-2.6721	0.31603	0.19139	-0.38768	0.66022	-1.3176	3848.5	28.937	0.61492	71.673	-42.829	67.699	68.841	23.825	-3.0298	-4.7041	0.85797	-2.1308	30.541	-5.0412
105.79	1.3332	58.594	-4.7354	0.69611	-2.6741	0.32592	0.18414	-0.39179	0.66022	-1.3176	3847.9	28.98	0.6316	71.657	-42.951	67.684	68.841	23.825	-3.0298	-4.7041	0.85797	-2.1308	30.541	-5.0412
105.72	1.3684	58.661	-4.7337	0.69701	-2.676	0.33575	0.17684	-0.39618	0.66022	-1.3176	3847.4	29.024	0.64843	71.641	-43.073	67.669	68.841	23.825	-3.0298	-4.7041	0.85797	-2.1308	30.541	-5.0412
105.65	1.4039	58.729	-4.732	0.69788	-2.678	0.34554	0.16949	-0.40083	0.66022	-1.3176	3846.8	29.068	0.66541	71.624	-43.196	67.654	68.841	23.825	-3.0298	-4.7041	0.85797	-2.1308	30.541	-5.0412
105.58	1.4397	58.798	-4.7302	0.69871	-2.6801	0.35526	0.1621	-0.40575	0.66022	-1.3176	3846.2	29.113	0.68251	71.608	-43.318	67.639	68.841	23.825	-3.0298	-4.7041	0.85797	-2.1308	30.541	-5.0412
105.51	1.4756	58.868	-4.7284	0.6995	-2.6821	0.36493	0.15467	-0.41094	0.66022	-1.3176	3845.6	29.159	0.69974	71.591	-43.441	67.624	68.841	23.825	-3.0298	-4.7041	0.85797	-2.1308	30.541	-5.0412
105.44	1.5118	58.94	-4.7266	0.70025	-2.6842	0.37452	0.14721	-0.41639	0.66022	-1.3176	3845.1	29.205	0.71707	71.575	-43.564	67.609	68.841	23.825	-3.0298	-4.7041	0.85797	-2.1308	30.541	-5.0412
105.36	1.5482	59.013	-4.7247	0.70097	-2.6863	0.38405	0.13973	-0.42212	0.66022	-1.3176	3844.5	29.253	0.73451	71.558	-43.687	67.593	68.841	23.825	-3.0298	-4.7041	0.85797	-2.1308	30.541	-5.0412
105.29	1.5848	59.087	-4.7228	0.70165	-2.6884	0.3935	0.13222	-0.42811	0.66022	-1.3176	3843.9	29.301	0.75203	71.541	-43.809	67.578	68.841	23.825	-3.0298	-4.7041	0.85797	-2.1308	30.541	-5.0412
105.21	1.6215	59.163	-4.7208	0.70229	-2.6905	0.40287	0.1247	-0.43437	0.66022	-1.3176	3843.3	29.35	0.76964	71.524	-43.931	67.562	68.841	23.825	-3.0298	-4.7041	0.85797	-2.1308	30.541	-5.0412
105.14	1.6583	59.24	-4.7187	0.7029	-2.6927	0.41215	0.11716	-0.44089	0.66022	-1.3176	3842.7	29.399	0.7873	71.506	-44.053	67.547	68.841	23.825	-3.0298	-4.7041	0.85797	-2.1308	30.541	-5.0412
105.06	1.6953	59.318	-4.7166	0.70347	-2.695	0.42134	0.10963	-0.44767	0.66022	-1.3176	3842.2	29.45	0.80502	71.489	-44.175	67.531	68.841	23.825	-3.0298	-4.7041	0.85797	-2.1308	30.541	-5.0412
104.98	1.7322	59.397	-4.7145	0.704	-2.6972	0.43044	0.10209	-0.45472	0.66022	-1.3176	3841.6	29.501	0.82279	71.472	-44.295	67.515	68.841	23.825	-3.0298	-4.7041	0.85797	-2.1308	30.541	-5.0412
104.9	1.7692	59.478	-4.7123	0.70449	-2.6995	0.43944	0.094567	-0.46203	0.66022	-1.3176	3841.0	29.553	0.84057	71.454	-44.415	67.499	68.841	23.825	-3.0298	-4.7041	0.85797	-2.1308	30.541	-5.0412
104.82	1.8063	59.56	-4.7101	0.70494	-2.7018	0.44833	0.087055	-0.46959	0.66022	-1.3176	3840.4	29.606	0.85838	71.437	-44.534	67.483	68.841	23.825	-3.0298	-4.7041	0.85797	-2.1308	30.541	-5.0412
104.73	1.8433	59.643	-4.7079	0.70536	-2.7042	0.45711	0.079562	-0.47741	0.66022	-1.3176	3839.9	29.66	0.87618	71.419	-44.653	67.467	68.841	23.825	-3.0298	-4.7041	0.85797	-2.1308	30.541	-5.0412
104.65	1.8802	59.728	-4.7056	0.70574	-2.7066	0.46578	0.072095	-0.48548	0.66022	-1.3176	3839.3	29.715	0.89397	71.401	-44.77	67.45	68.841	23.825	-3.0298	-4.7041	0.85797	-2.1308	30.541	-5.0412
104.57	1.9171	59.814	-4.7032	0.70608	-2.7091	0.47434	0.064659	-0.4938	0.66022	-1.3176	3838.7	29.77	0.91174	71.383	-44.886	67.434	68.841	23.825	-3.0298	-4.7041	0.85797	-2.1308	30.541	-5.0412
104.48	1.9539	59.901	-4.7008	0.70638	-2.7115	0.48276	0.057261	-0.50237	0.66022	-1.3176	3838.1	29.827	0.92946	71.364	-45.001	67.417	68.841	23.825	-3.0298	-4.7041	0.85797	-2.1308	30.541	-5.0412
104.39	1.9905	59.99	-4.6984	0.70665	-2.7141	0.49106	0.049907	-0.51118	0.66022	-1.3176	3837.5	29.884	0.94713	71.346	-45.114	67.4	68.841	23.825	-3.0298	-4.7041	0.85797	-2.1308	30.541	-5.0412
104.3	2.0269	60.079	-4.6959	0.70688	-2.7167	0.49923	0.042603	-0.52023	0.66022	-1.3176	3836.9	29.942	0.96473	71.327	-45.226	67.383	68.841	23.825	-3.0298	-4.7041	0.85797	-2.1308	30.541	-5.0412
104.21	2.0632	60.171	-4.6934	0.70708	-2.7193	0.50772	0.035296	-0.52934	0.66022	-1.3176	3836.4	30.001	0.98224	71.309	-45.336	67.366	68.841	23.825	-3.0298	-4.7041	0.85797	-2.1308	30.541	-5.0412
104.12	2.0992	60.263	-4.6908	0.70723	-2.7219	0.54015	0.024715	-0.52987	0.66022	-1.3176	3835.8	30.061	0.99964	71.29	-45.444	67.349	68.841	23.825	-3.0298	-4.7041	0.85797	-2.1308	30.541	-5.0412
104.03	2.1348	60.357	-4.688	0.70732	-2.7246	0.57258	0.013814	-0.53071	0.66022	-1.3176	3835.2	30.122	1.0169	71.271	-45.55	67.332	68.841	23.825	-3.0298	-4.7041	0.85797	-2.1308	30.541	-5.0412
103.94	2.1701	60.452	-4.685	0.70736	-2.7272	0.60499	0.0026056	-0.53185	0.66022	-1.3176	3834.6	30.183	1.034	71.251	-45.654	67.314	68.841	23.825	-3.0298	-4.7041	0.85797	-2.1308	30.541	-5.0412
103.84	2.2051	60.548	-4.6819	0.70735	-2.7299	0.63736	-0.0088587	-0.53331	0.66022	-1.3176	3834.0	30.246	1.0509	71.232	-45.756	67.296	68.841	23.825	-3.0298	-4.7041	0.85797	-2.1308	30.541	-5.0412
103.75	2.2397	60.646	-4.6787	0.70728	-2.7326	0.67004	-0.018174	-0.53621	0.66022	-1.3176	3833.4	30.309	1.0677	71.213	-45.856	67.279	68.841	23.825	-3.0298	-4.7041	0.85797	-2.1308	30.541	-5.0412
103.65	2.2739	60.745	-4.6752	0.70717	-2.7353	0.70261	-0.027831	-0.53936	0.66022	-1.3176	3832.9	30.373	1.0843	71.193	-45.953	67.261	68.841	23.825	-3.0298	-4.7041	0.85797	-2.1308	30.541	-5.0412
103.55	2.3077	60.845	-4.6716	0.707	-2.738	0.73506	-0.037822	-0.54274	0.66022	-1.3176	3832.3	30.438	1.1008	71.173	-46.047	67.242	68.841	23.825	-3.0298	-4.7041	0.85797	-2.1308	30.541	-5.0412
103.45	2.3411	60.946	-4.6679	0.70679	-2.7407	0.76737	-0.048134	-0.54637	0.66022	-1.3176	3831.7	30.504	1.117	71.153	-46.139	67.224	68.841	23.825	-3.0298	-4.7041	0.85797	-2.1308	30.541	-5.0412
103.35	2.3741	61.049	-4.664	0.70652	-2.7434	0.79955	-0.058757	-0.55025	0.66022	-1.3176	3831.1	30.57	1.1331	71.133	-46.227	67.206	68.841	23.825	-3.0298	-4.7041	0.85797	-2.1308	30.541	-5.0412
103.25	2.4067	61.153	-4.6599	0.7062	-2.7462	0.83156	-0.069679	-0.55437	0.66022	-1.3176	3830.5	30.638	1.149	71.113	-46.313	67.187	68.841	23.825	-3.0298	-4.7041	0.85797	-2.1308	30.541	-5.0412
103.15	2.4388	61.258	-4.6556	0.70582	-2.749	0.86339	-0.08089	-0.55874	0.66022	-1.3176	3829.9	30.706	1.1646	71.092	-46.395	67.168	68.841	23.825	-3.0298	-4.7041	0.85797	-2.1308	30.541	-5.0412
103.04	2.4705	61.364	-4.6513	0.70539	-2.7518	0.89504	-0.092376	-0.56335	0.66022	-1.3176	3829.4	30.775	1.1801	71.071	-46.474	67.149	68.841	23.825	-3.0298	-4.7041	0.85797	-2.1308	30.541	-5.0412
102.94	2.5018	61.471	-4.6467	0.7049	-2.7546	0.92649	-0.10413	-0.56822	0.66022	-1.3176	3828.8	30.845	1.1954	71.05	-46.549	67.13	68.841	23.825	-3.0298	-4.7041	0.85797	-2.1308	30.541	-5.0412
102.83	2.5326	61.579	-4.642	0.70435	-2.7575	0.95772	-0.11613	-0.57333	0.66022	-1.3176	3828.2	30.916	1.2105	71.029	-46.62	67.111	68.841	23.825	-3.0298	-4.7041	0.85797	-2.1308	30.541	-5.0412
102.72	2.5629	61.688	-4.6371	0.70374	-2.7603	0.98873	-0.12837	-0.57868	0.66022	-1.3176	3827.6	30.987	1.2253	71.008	-46.688	67.091	68.841	23.825	-3.0298	-4.7041	0.85797	-2.1308	30.541	-5.0412
102.61	2.5927	61.799	-4.6321	0.70307	-2.7632	1.0195	-0.14084	-0.58429	0.66022	-1.3176	3827.0	31.059	1.24	70.987	-46.751	67.071	68.841	23.825	-3.0298	-4.7041	0.85797	-2.1308	30.541	-5.0412
102.5	2.6221	61.91	-4.6269	0.70233	-2.7662	1.05	-0.15352	-0.59013	0.66022	-1.3176	3826.4	31.132	1.2544	70.965	-46.81	67.052	68.841	23.825	-3.0298	-4.7041	0.85797	-2.1308	30.541	-5.0412
102.39	2.651	62.022	-4.6216	0.70153	-2.7691	1.0803	-0.16641	-0.59623	0.66022	-1.3176	3825.8	31.205	1.2686	70.943	-46.865	67.032	68.841	23.825	-3.0298	-4.7041	0.85797	-2.1308	30.541	-5.0412
102.28	2.6794	62.135	-4.6161	0.70066	-2.7721	1.1102	-0.17949	-0.60257	0.66022	-1.3176	3825.3	31.28	1.2826	70.921	-46.915	67.011	68.841	23.825	-3.0298	-4.7041	0.85797	-2.1308	30.541	-5.0412
102.16	2.7073	62.249	-4.6105	0.69973	-2.7752	1.1399	-0.19274	-0.60915	0.66022	-1.3176	3824.7	31.355	1.2964	70.899	-46.961	66.991	68.841	23.825	-3.0298	-4.7041	0.85797	-2.1308	30.541	-5.0412
102.05	2.7348	62.363	-4.6047	0.69874	-2.7782	1.1693	-0.20615	-0.61597	0.66022	-1.3176	3824.1	31.43	1.31	70.876	-47.002	66.97	68.841	23.825	-3.0298	-4.7041	0.85797	-2.1308	30.541	-5.0412
101.93	2.7618	62.479	-4.5988	0.69767	-2.7813	1.1984	-0.21971	-0.62303	0.66022	-1.3176	3823.5	31.507	1.3233	70.853	-47.038	66.949	68.841	23.825	-3.0298	-4.7041	0.85797	-2.1308	30.541	-5.0412
101.81	2.7882	62.595	-4.5927	0.69654	-2.7845	1.2271	-0.23341	-0.63034	0.66022	-1.3176	3822.9	31.583	1.3364	70.83	-47.068	66.928	68.841	23.825	-3.0298	-4.7041	0.85797	-2.1308	30.541	-5.0412
101.69	2.8143	62.711	-4.5865	0.69534	-2.7876	1.2556	-0.24723	-0.63788	0.66022	-1.3176	3822.3	31.661	1.3494	70.807	-47.094	66.907	68.841	23.825	-3.0298	-4.7041	0.85797	-2.1308	30.541	-5.0412
101.57	2.8398	62.829	-4.5802	0.69407	-2.7908	1.2837	-0.26116	-0.64565	0.66022	-1.3176	3821.7	31.739	1.3621	70.784	-47.114	66.885	68.841	23.825	-3.0298	-4.7041	0.85797	-2.1308	30.541	-5.0412
101.45	2.8649	62.947	-4.5737	0.69273	-2.7941	1.3114	-0.27519	-0.65367	0.66022	-1.3176	3821.2	31.818	1.3746	70.76	-47.128	66.864	68.841	23.825	-3.0298	-4.7041	0.85797	-2.1308	30.541	-5.0412
101.33	2.8895	63.065	-4.5671	0.69132	-2.7974	1.3388	-0.28929	-0.66192	0.66022	-1.3176	3820.6	31.897	1.3868	70.736	-47.137	66.842	68.841	23.825	-3.0298	-4.7041	0.85797	-2.1308	30.541	-5.0412
101.21	2.9137	63.184	-4.5603	0.68983	-2.8007	1.3659	-0.30347	-0.67039	0.66022	-1.3176	3820.0	31.976	1.3989	70.712	-47.14	66.819	68.841	23.825	-3.0298	-4.7041	0.85797	-2.1308	30.541	-5.0412
101.09	2.9375	63.304	-4.5534	0.68828	-2.8041	1.3925	-0.3177	-0.6791	0.66022	-1.3176	3819.4	32.056	1.4108	70.688	-47.137	66.797	68.841	23.825	-3.0298	-4.7041	0.85797	-2.1308	30.541	-5.0412
100.96	2.9608	63.423	-4.5464	0.68666	-2.8075	1.4188	-0.33197	-0.68804	0.66022	-1.3176	3818.8	32.137	1.4225	70.663	-47.128	66.774	68.841	23.825	-3.0298	-4.7041	0.85797	-2.1308	30.541	-5.0412
100.83	2.9838	63.543	-4.5392	0.68496	-2.811	1.4447	-0.34627	-0.69721	0.66022	-1.3176	3818.2	32.218	1.4341	70.638	-47.113	66.751	68.841	23.825	-3.0298	-4.7041	0.85797	-2.1308	30.541	-5.0412
100.71	3.0063	63.664	-4.5319	0.68319	-2.8145	1.4702	-0.36059	-0.7066	0.66022	-1.3176	3817.6	32.3	1.4454	70.613	-47.092	66.728	68.841	23.825	-3.0298	-4.7041	0.85797	-2.1308	30.541	-5.0412
100.58	3.0285	63.785	-4.5245	0.68135	-2.818	1.4953	-0.3749	-0.71621	0.66022	-1.3176	3817.1	32.381	1.4566	70.588	-47.065	66.705	68.841	23.825	-3.0298	-4.7041	0.85797	-2.1308	30.541	-5.0412
100.45	3.0503	63.905	-4.517	0.67944	-2.8216	1.5201	-0.3892	-0.72605	0.66022	-1.3176	3816.5	32.464	1.4677	70.562	-47.031	66.681	68.841	23.825	-3.0298	-4.7041	0.85797	-2.1308	30.541	-5.0412
100.32	3.0718	64.026	-4.5093	0.67746	-2.8253	1.5444	-0.40348	-0.7361	0.66022	-1.3176	3815.9	32.546	1.4785	70.537	-46.991	66.657	68.841	23.825	-3.0298	-4.7041	0.85797	-2.1308	30.541	-5.0412
100.19	3.093	64.147	-4.5015	0.67541	-2.829	1.5683	-0.41772	-0.74638	0.66022	-1.3176	3815.3	32.629	1.4893	70.511	-46.944	66.633	68.841	23.825	-3.0298	-4.7041	0.85797	-2.1308	30.541	-5.0412
100.06	3.1139	64.269	-4.4936	0.67329	-2.8328	1.5918	-0.43191	-0.75687	0.66022	-1.3176	3814.7	32.713	1.4999	70.484	-46.892	66.609	68.841	23.825	-3.0298	-4.7041	0.85797	-2.1308	30.541	-5.0412
99.928	3.1346	64.39	-4.4856	0.67109	-2.8366	1.6149	-0.44604	-0.76757	0.66022	-1.3176	3814.1	32.796	1.5104	70.458	-46.833	66.585	68.841	23.825	-3.0298	-4.7041	0.85797	-2.1308	30.541	-5.0412
99.796	3.155	64.511	-4.4775	0.66883	-2.8404	1.6375	-0.46008	-0.77849	0.66022	-1.3176	3813.5	32.88	1.5208	70.431	-46.767	66.56	68.841	23.825	-3.0298	-4.7041	0.85797	-2.1308	30.541	-5.0412
99.662	3.1752	64.632	-4.4693	0.66649	-2.8444	1.6598	-0.47404	-0.78962	0.66022	-1.3176	3813.0	32.964	1.5312	70.404	-46.695	66.535	68.841	23.825	-3.0298	-4.7041	0.85797	-2.1308	30.541	-5.0412
99.528	3.1952	64.753	-4.4609	0.66409	-2.8483	1.6816	-0.4879	-0.80096	0.66022	-1.3176	3812.4	33.048	1.5414	70.376	-46.617	66.509	68.841	23.825	-3.0298	-4.7041	0.85797	-2.1308	30.541	-5.0412
99.393	3.2151	64.874	-4.4524	0.66161	-2.8524	1.703	-0.50165	-0.81251	0.66022	-1.3176	3811.8	33.132	1.5516	70.348	-46.533	66.484	68.841	23.825	-3.0298	-4.7041	0.85797	-2.1308	30.541	-5.0412
99.257	3.2348	64.994	-4.4439	0.65907	-2.8565	1.724	-0.51527	-0.82427	0.66022	-1.3176	3811.2	33.217	1.5618	70.321	-46.442	66.458	68.841	23.825	-3.0298	-4.7041	0.85797	-2.1308	30.541	-5.0412
99.121	3.2545	65.114	-4.4352	0.65646	-2.8606	1.7445	-0.52875	-0.83623	0.66022	-1.3176	3810.6	33.302	1.5719	70.292	-46.346	66.432	68.841	23.825	-3.0298	-4.7041	0.85797	-2.1308	30.541	-5.0412
98.984	3.2741	65.234	-4.4264	0.65378	-2.8648	1.7646	-0.54209	-0.8484	0.66022	-1.3176	3810.0	33.386	1.5821	70.264	-46.243	66.406	68.841	23.825	-3.0298	-4.7041	0.85797	-2.1308	30.541	-5.0412
98.846	3.2938	65.354	-4.4176	0.65104	-2.8691	1.7843	-0.55526	-0.86076	0.66022	-1.3176	3809.5	33.471	1.5922	70.235	-46.135	66.379	68.841	23.825	-3.0298	-4.7041	0.85797	-2.1308	30.541	-5.0412
98.708	3.3134	65.473	-4.4086	0.64823	-2.8734	1.8035	-0.56827	-0.87333	0.66022	-1.3176	3808.9	33.556	1.6024	70.206	-46.021	66.352	68.841	23.825	-3.0298	-4.7041	0.85797	-2.1308	30.541	-5.0412
98.569	3.3332	65.591	-4.3995	0.64536	-2.8778	1.8223	-0.5811	-0.8861	0.66022	-1.3176	3808.3	33.641	1.6126	70.177	-45.901	66.325	68.841	23.825	-3.0298	-4.7041	0.85797	-2.1308	30.541	-5.0412
98.429	3.353	65.71	-4.3904	0.64242	-2.8823	1.8406	-0.59373	-0.89907	0.66022	-1.3176	3807.7	33.726	1.6229	70.147	-45.776	66.298	68.841	23.825	-3.0298	-4.7041	0.85797	-2.1308	30.541	-5.0412
98.289	3.373	65.827	-4.3811	0.63942	-2.8868	1.8586	-0.60617	-0.91224	0.66022	-1.3176	3807.1	33.811	1.6333	70.118	-45.646	66.27	68.841	23.825	-3.0298	-4.7041	0.85797	-2.1308	30.541	-5.0412
98.149	3.3932	65.944	-4.3718	0.63636	-2.8914	1.876	-0.61839	-0.9256	0.66022	-1.3176	3806.5	33.896	1.6437	70.087	-45.51	66.242	68.841	23.825	-3.0298	-4.7041	0.85797	-2.1308	30.541	-5.0412
98.008	3.4137	66.061	-4.3624	0.63324	-2.8961	1.8931	-0.6304	-0.93916	0.66022	-1.3176	3806.0	33.981	1.6544	70.057	-45.37	66.214	68.841	23.825	-3.0298	-4.7041	0.85797	-2.1308	30.541	-5.0412
97.867	3.4344	66.177	-4.3528	0.63005	-2.9008	1.9096	-0.64218	-0.9529	0.66022	-1.3176	3805.4	34.066	1.6651	70.027	-45.225	66.186	68.841	23.825	-3.0298	-4.7041	0.85797	-2.1308	30.541	-5.0412
97.725	3.4555	66.292	-4.3433	0.62681	-2.9056	1.9257	-0.65373	-0.96658	0.66022	-1.3176	3804.8	34.151	1.6761	69.996	-45.075	66.157	68.841	23.825	-3.0298	-4.7041	0.85797	-2.1308	30.541	-5.0412
97.583	3.477	66.406	-4.3336	0.62352	-2.9105	1.9414	-0.66503	-0.98055	0.66022	-1.3176	3804.2	34.236	1.6873	69.964	-44.921	66.128	68.841	23.825	-3.0298	-4.7041	0.85797	-2.1308	30.541	-5.0412
97.44	3.4988	66.52	-4.3238	0.62016	-2.9154	1.9566	-0.67608	-0.99483	0.66022	-1.3176	3803.6	34.32	1.6987	69.933	-44.763	66.099	68.841	23.825	-3.0298	-4.7041	0.85797	-2.1308	30.541	-5.0412
97.297	3.5212	66.633	-4.314	0.61676	-2.9204	1.9714	-0.68686	-1.0094	0.66022	-1.3176	3803.1	34.405	1.7103	69.901	-44.601	66.07	68.841	23.825	-3.0298	-4.7041	0.85797	-2.1308	30.541	-5.0412
97.154	3.5442	66.745	-4.3041	0.6133	-2.9255	1.9858	-0.69738	-1.0243	0.66022	-1.3176	3802.5	34.489	1.7222	69.869	-44.435	66.04	68.841	23.825	-3.0298	-4.7041	0.85797	-2.1308	30.541	-5.0412
97.011	3.5677	66.857	-4.2942	0.60978	-2.9307	1.9997	-0.70762	-1.0395	0.66022	-1.3176	3801.9	34.573	1.7345	69.837	-44.266	66.01	68.841	23.825	-3.0298	-4.7041	0.85797	-2.1308	30.541	-5.0412
96.867	3.5918	66.967	-4.2841	0.60622	-2.9359	2.0131	-0.71757	-1.0545	0.66022	-1.3176	3801.3	34.657	1.747	69.805	-44.093	65.98	68.841	23.825	-3.0298	-4.7041	0.85797	-2.1308	30.541	-5.0412
96.722	3.6167	67.077	-4.274	0.60261	-2.9412	2.0261	-0.72724	-1.0698	0.66022	-1.3176	3800.8	34.741	1.76	69.772	-43.917	65.95	68.841	23.825	-3.0298	-4.7041	0.85797	-2.1308	30.541	-5.0412
96.578	3.6423	67.186	-4.2639	0.59895	-2.9466	2.0386	-0.73661	-1.0853	0.66022	-1.3176	3800.2	34.825	1.7733	69.739	-43.738	65.919	68.841	23.825	-3.0298	-4.7041	0.85797	-2.1308	30.541	-5.0412
96.433	3.6688	67.293	-4.2537	0.59524	-2.9521	2.0506	-0.74568	-1.1009	0.66022	-1.3176	3799.6	34.908	1.787	69.705	-43.557	65.888	68.841	23.825	-3.0298	-4.7041	0.85797	-2.1308	30.541	-5.0412
96.288	3.6961	67.4	-4.2434	0.59149	-2.9576	2.0621	-0.75445	-1.1168	0.66022	-1.3176	3799.0	34.991	1.8012	69.672	-43.372	65.857	68.841	23.825	-3.0298	-4.7041	0.85797	-2.1308	30.541	-5.0412
96.143	3.7243	67.506	-4.233	0.58774	-2.9632	2.0706	-0.74564	-1.1137	0.66022	-1.3176	3798.4	35.074	1.8158	69.638	-43.186	65.826	68.841	23.825	-3.0298	-4.7041	0.85797	-2.1308	30.541	-5.0412
95.998	3.7536	67.611	-4.2227	0.58404	-2.9687	2.0784	-0.7352	-1.1085	0.66022	-1.3176	3797.9	35.157	1.831	69.604	-42.997	65.794	68.841	23.825	-3.0298	-4.7041	0.85797	-2.1308	30.541	-5.0412
95.852	3.7838	67.715	-4.2123	0.58039	-2.9743	2.0858	-0.72516	-1.1033	0.66022	-1.3176	3797.3	35.239	1.8466	69.57	-42.806	65.762	68.841	23.825	-3.0298	-4.7041	0.85797	-2.1308	30.541	-5.0412
95.707	3.815	67.818	-4.2018	0.57679	-2.9798	2.0923	-0.71434	-1.0987	0.66022	-1.3176	3796.7	35.322	1.8628	69.535	-42.613	65.73	68.841	23.825	-3.0298	-4.7041	0.85797	-2.1308	30.541	-5.0412
95.561	3.8472	67.921	-4.1913	0.57324	-2.9853	2.0978	-0.70319	-1.0945	0.66022	-1.3176	3796.2	35.404	1.8795	69.5	-42.418	65.697	68.841	23.825	-3.0298	-4.7041	0.85797	-2.1308	30.541	-5.0412
95.414	3.8804	68.022	-4.1808	0.56975	-2.9907	2.1024	-0.69236	-1.0889	0.66022	-1.3176	3795.6	35.486	1.8967	69.465	-42.222	65.665	68.841	23.825	-3.0298	-4.7041	0.85797	-2.1308	30.541	-5.0412
95.268	3.9147	68.123	-4.1703	0.56632	-2.9961	2.1056	-0.68184	-1.0815	0.66022	-1.3176	3795.0	35.567	1.9144	69.43	-42.024	65.632	68.841	23.825	-3.0298	-4.7041	0.85797	-2.1308	30.541	-5.0412
95.121	3.9499	68.222	-4.1598	0.56294	-3.0015	2.1083	-0.67174	-1.0739	0.66022	-1.3176	3794.4	35.649	1.9326	69.394	-41.825	65.599	68.841	23.825	-3.0298	-4.7041	0.85797	-2.1308	30.541	-5.0412
94.974	3.986	68.322	-4.1492	0.5596	-3.0069	2.1103	-0.66207	-1.0664	0.66022	-1.3176	3793.9	35.73	1.9513	69.358	-41.625	65.566	68.841	23.825	-3.0298	-4.7041	0.85797	-2.1308	30.541	-5.0412
94.826	4.0231	68.42	-4.1387	0.55631	-3.0122	2.1118	-0.65281	-1.0587	0.66022	-1.3176	3793.3	35.812	1.9705	69.322	-41.423	65.532	68.841	23.825	-3.0298	-4.7041	0.85797	-2.1308	30.541	-5.0412
94.678	4.0612	68.518	-4.1281	0.55307	-3.0175	2.1126	-0.64394	-1.051	0.66022	-1.3176	3792.7	35.893	1.9902	69.286	-41.221	65.498	68.841	23.825	-3.0298	-4.7041	0.85797	-2.1308	30.541	-5.0412
94.53	4.1002	68.615	-4.1175	0.54987	-3.0227	2.1129	-0.63551	-1.0433	0.66022	-1.3176	3792.2	35.974	2.0104	69.249	-41.017	65.464	68.841	23.825	-3.0298	-4.7041	0.85797	-2.1308	30.541	-5.0412
94.381	4.14	68.711	-4.107	0.54672	-3.0279	2.1126	-0.62751	-1.0355	0.66022	-1.3176	3791.6	36.055	2.031	69.212	-40.813	65.43	68.841	23.825	-3.0298	-4.7041	0.85797	-2.1308	30.541	-5.0412
94.232	4.1808	68.807	-4.0964	0.5436	-3.0331	2.1117	-0.61987	-1.0276	0.66022	-1.3176	3791.0	36.136	2.0521	69.175	-40.609	65.395	68.841	23.825	-3.0298	-4.7041	0.85797	-2.1308	30.541	-5.0412
94.083	4.2224	68.902	-4.0859	0.54052	-3.0382	2.1103	-0.61258	-1.0198	0.66022	-1.3176	3790.4	36.217	2.0736	69.138	-40.404	65.361	68.841	23.825	-3.0298	-4.7041	0.85797	-2.1308	30.541	-5.0412
93.933	4.2648	68.996	-4.0753	0.53747	-3.0433	2.1082	-0.60564	-1.0119	0.66022	-1.3176	3789.9	36.298	2.0956	69.1	-40.198	65.326	68.841	23.825	-3.0298	-4.7041	0.85797	-2.1308	30.541	-5.0412
93.782	4.308	69.09	-4.0648	0.53446	-3.0483	2.1056	-0.59903	-1.0039	0.66022	-1.3176	3789.3	36.379	2.118	69.063	-39.992	65.291	68.841	23.825	-3.0298	-4.7041	0.85797	-2.1308	30.541	-5.0412
93.632	4.352	69.183	-4.0543	0.53148	-3.0533	2.1024	-0.59274	-0.99592	0.66022	-1.3176	3788.7	36.46	2.1409	69.025	-39.786	65.255	68.841	23.825	-3.0298	-4.7041	0.85797	-2.1308	30.541	-5.0412
93.481	4.3968	69.276	-4.0438	0.52853	-3.0583	2.0986	-0.58675	-0.98789	0.66022	-1.3176	3788.2	36.541	2.1641	68.986	-39.58	65.22	68.841	23.825	-3.0298	-4.7041	0.85797	-2.1308	30.541	-5.0412
93.329	4.4424	69.368	-4.0333	0.52561	-3.0632	2.0943	-0.58106	-0.97984	0.66022	-1.3176	3787.6	36.622	2.1878	68.948	-39.374	65.184	68.841	23.825	-3.0298	-4.7041	0.85797	-2.1308	30.541	-5.0412
93.177	4.4886	69.46	-4.0228	0.52272	-3.0681	2.0894	-0.57566	-0.97176	0.66022	-1.3176	3787.1	36.703	2.2118	68.909	-39.168	65.148	68.841	23.825	-3.0298	-4.7041	0.85797	-2.1308	30.541	-5.0412
93.025	4.5355	69.551	-4.0124	0.51986	-3.0729	2.0839	-0.57053	-0.96365	0.66022	-1.3176	3786.5	36.784	2.2362	68.87	-38.962	65.111	68.841	23.825	-3.0298	-4.7041	0.85797	-2.1308	30.541	-5.0412
92.872	4.5831	69.641	-4.002	0.51702	-3.0777	2.0779	-0.56566	-0.95551	0.66022	-1.3176	3785.9	36.865	2.261	68.831	-38.757	65.075	68.841	23.825	-3.0298	-4.7041	0.85797	-2.1308	30.541	-5.0412
92.719	4.6314	69.731	-3.9916	0.5142	-3.0825	2.0713	-0.56104	-0.94736	0.66022	-1.3176	3785.4	36.946	2.2861	68.791	-38.552	65.038	68.841	23.825	-3.0298	-4.7041	0.85797	-2.1308	30.541	-5.0412
92.565	4.6802	69.82	-3.9813	0.5114	-3.0872	2.0642	-0.55666	-0.93918	0.66022	-1.3176	3784.8	37.027	2.3115	68.752	-38.347	65.001	68.841	23.825	-3.0298	-4.7041	0.85797	-2.1308	30.541	-5.0412
92.411	4.7296	69.909	-3.971	0.50863	-3.0918	2.0565	-0.55251	-0.93099	0.66022	-1.3176	3784.2	37.108	2.3373	68.712	-38.143	64.964	68.841	23.825	-3.0298	-4.7041	0.85797	-2.1308	30.541	-5.0412
92.256	4.7796	69.997	-3.9607	0.50588	-3.0965	2.0483	-0.54857	-0.92279	0.66022	-1.3176	3783.7	37.188	2.3634	68.671	-37.94	64.926	68.841	23.825	-3.0298	-4.7041	0.85797	-2.1308	30.541	-5.0412
92.101	4.8301	70.085	-3.9505	0.50315	-3.1011	2.0396	-0.54484	-0.91457	0.66022	-1.3176	3783.1	37.269	2.3898	68.631	-37.737	64.889	68.841	23.825	-3.0298	-4.7041	0.85797	-2.1308	30.541	-5.0412
91.946	4.8811	70.172	-3.9403	0.50043	-3.1056	2.0304	-0.54129	-0.90634	0.66022	-1.3176	3782.6	37.35	2.4165	68.59	-37.535	64.851	68.841	23.825	-3.0298	-4.7041	0.85797	-2.1308	30.541	-5.0412
91.79	4.9325	70.258	-3.9302	0.49773	-3.1101	2.0207	-0.53793	-0.8981	0.66022	-1.3176	3782.0	37.431	2.4434	68.55	-37.334	64.813	68.841	23.825	-3.0298	-4.7041	0.85797	-2.1308	30.541	-5.0412
91.634	4.9844	70.344	-3.9201	0.49505	-3.1146	2.0104	-0.53474	-0.88985	0.66022	-1.3176	3781.4	37.512	2.4706	68.508	-37.134	64.774	68.841	23.825	-3.0298	-4.7041	0.85797	-2.1308	30.541	-5.0412
91.478	5.0367	70.429	-3.9101	0.49238	-3.119	1.9997	-0.53171	-0.8816	0.66022	-1.3176	3780.9	37.593	2.4981	68.467	-36.935	64.736	68.841	23.825	-3.0298	-4.7041	0.85797	-2.1308	30.541	-5.0412
91.321	5.0894	70.514	-3.9001	0.48973	-3.1234	1.9885	-0.52883	-0.87334	0.66022	-1.3176	3780.3	37.674	2.5258	68.425	-36.736	64.697	68.841	23.825	-3.0298	-4.7041	0.85797	-2.1308	30.541	-5.0412
91.163	5.1424	70.598	-3.8902	0.4871	-3.1278	1.9768	-0.52608	-0.86509	0.66022	-1.3176	3779.8	37.755	2.5536	68.384	-36.539	64.658	68.841	23.825	-3.0298	-4.7041	0.85797	-2.1308	30.541	-5.0412
91.006	5.1958	70.682	-3.8803	0.48447	-3.1321	1.9646	-0.52346	-0.85683	0.66022	-1.3176	3779.2	37.836	2.5817	68.342	-36.343	64.619	68.841	23.825	-3.0298	-4.7041	0.85797	-2.1308	30.541	-5.0412
90.847	5.2494	70.765	-3.8706	0.48186	-3.1363	1.9519	-0.52095	-0.84857	0.66022	-1.3176	3778.7	37.916	2.61	68.299	-36.149	64.579	68.841	23.825	-3.0298	-4.7041	0.85797	-2.1308	30.541	-5.0412
90.689	5.3033	70.847	-3.8608	0.47926	-3.1406	1.9389	-0.51855	-0.84032	0.66022	-1.3176	3778.1	37.997	2.6385	68.257	-35.955	64.54	68.841	23.825	-3.0298	-4.7041	0.85797	-2.1308	30.541	-5.0412
90.53	5.3574	70.929	-3.8512	0.47668	-3.1447	1.9253	-0.51624	-0.83207	0.66022	-1.3176	3777.6	38.078	2.6671	68.214	-35.763	64.5	68.841	23.825	-3.0298	-4.7041	0.85797	-2.1308	30.541	-5.0412
90.371	5.4117	71.01	-3.8416	0.4741	-3.1489	1.9114	-0.51402	-0.82382	0.66022	-1.3176	3777.0	38.159	2.6959	68.171	-35.573	64.46	68.841	23.825	-3.0298	-4.7041	0.85797	-2.1308	30.541	-5.0412
90.212	5.4662	71.091	-3.8321	0.47154	-3.153	1.897	-0.51187	-0.81558	0.66022	-1.3176	3776.5	38.24	2.7247	68.128	-35.384	64.419	68.841	23.825	-3.0298	-4.7041	0.85797	-2.1308	30.541	-5.0412
90.052	5.5208	71.17	-3.8226	0.46898	-3.157	1.8823	-0.50979	-0.80735	0.66022	-1.3176	3775.9	38.32	2.7538	68.085	-35.196	64.379	68.841	23.825	-3.0298	-4.7041	0.85797	-2.1308	30.541	-5.0412
89.892	5.5756	71.25	-3.8132	0.46644	-3.161	1.8671	-0.50776	-0.79912	0.66022	-1.3176	3775.4	38.401	2.7829	68.041	-35.01	64.338	68.841	23.825	-3.0298	-4.7041	0.85797	-2.1308	30.541	-5.0412
89.732	5.6304	71.328	-3.8039	0.4639	-3.165	1.8516	-0.50578	-0.79091	0.66022	-1.3176	3774.8	38.481	2.8121	67.997	-34.826	64.297	68.841	23.825	-3.0298	-4.7041	0.85797	-2.1308	30.541	-5.0412
89.571	5.6853	71.406	-3.7947	0.46138	-3.169	1.8357	-0.50383	-0.7827	0.66022	-1.3176	3774.3	38.562	2.8413	67.953	-34.643	64.256	68.841	23.825	-3.0298	-4.7041	0.85797	-2.1308	30.541	-5.0412
89.41	5.7402	71.483	-3.7856	0.45887	-3.1729	1.8194	-0.50191	-0.77451	0.66022	-1.3176	3773.7	38.642	2.8707	67.909	-34.462	64.215	68.841	23.825	-3.0298	-4.7041	0.85797	-2.1308	30.541	-5.0412
89.249	5.7951	71.56	-3.7765	0.45636	-3.1767	1.8028	-0.50001	-0.76632	0.66022	-1.3176	3773.2	38.723	2.9001	67.864	-34.283	64.173	68.841	23.825	-3.0298	-4.7041	0.85797	-2.1308	30.541	-5.0412
89.088	5.85	71.636	-3.7675	0.45387	-3.1805	1.7859	-0.49812	-0.75815	0.66022	-1.3176	3772.6	38.803	2.9295	67.82	-34.105	64.132	68.841	23.825	-3.0298	-4.7041	0.85797	-2.1308	30.541	-5.0412
88.926	5.9049	71.711	-3.7587	0.45138	-3.1843	1.7686	-0.49623	-0.74999	0.66022	-1.3176	3772.1	38.883	2.9589	67.775	-33.93	64.09	68.841	23.825	-3.0298	-4.7041	0.85797	-2.1308	30.541	-5.0412
88.765	5.9596	71.785	-3.7499	0.4489	-3.188	1.7511	-0.49433	-0.74185	0.66022	-1.3176	3771.5	38.963	2.9884	67.73	-33.756	64.048	68.841	23.825	-3.0298	-4.7041	0.85797	-2.1308	30.541	-5.0412
88.603	6.0142	71.859	-3.7412	0.44644	-3.1917	1.7332	-0.49242	-0.73371	0.66022	-1.3176	3771.0	39.043	3.0178	67.684	-33.584	64.005	68.841	23.825	-3.0298	-4.7041	0.85797	-2.1308	30.541	-5.0412
88.441	6.0687	71.932	-3.7325	0.44398	-3.1954	1.7151	-0.49049	-0.72559	0.66022	-1.3176	3770.4	39.123	3.0472	67.639	-33.415	63.963	68.841	23.825	-3.0298	-4.7041	0.85797	-2.1308	30.541	-5.0412
88.278	6.123	72.004	-3.724	0.44153	-3.199	1.6968	-0.48853	-0.71749	0.66022	-1.3176	3769.9	39.202	3.0766	67.593	-33.247	63.92	68.841	23.825	-3.0298	-4.7041	0.85797	-2.1308	30.541	-5.0412
88.116	6.1772	72.076	-3.7156	0.43909	-3.2025	1.6782	-0.48653	-0.7094	0.66022	-1.3176	3769.3	39.282	3.106	67.547	-33.081	63.877	68.841	23.825	-3.0298	-4.7041	0.85797	-2.1308	30.541	-5.0412
87.954	6.2311	72.146	-3.7072	0.43667	-3.2061	1.6594	-0.48449	-0.70132	0.66022	-1.3176	3768.8	39.361	3.1352	67.501	-32.917	63.834	68.841	23.825	-3.0298	-4.7041	0.85797	-2.1308	30.541	-5.0412
87.791	6.2848	72.216	-3.699	0.43425	-3.2095	1.6403	-0.4824	-0.69326	0.66022	-1.3176	3768.3	39.44	3.1644	67.455	-32.756	63.791	68.841	23.825	-3.0298	-4.7041	0.85797	-2.1308	30.541	-5.0412
87.629	6.3382	72.285	-3.6908	0.43184	-3.213	1.6211	-0.48025	-0.68521	0.66022	-1.3176	3767.7	39.519	3.1936	67.409	-32.596	63.748	68.841	23.825	-3.0298	-4.7041	0.85797	-2.1308	30.541	-5.0412
87.466	6.3913	72.354	-3.6828	0.42945	-3.2164	1.6017	-0.47804	-0.67718	0.66022	-1.3176	3767.2	39.598	3.2226	67.362	-32.439	63.704	68.841	23.825	-3.0298	-4.7041	0.85797	-2.1308	30.541	-5.0412
87.304	6.4441	72.421	-3.6748	0.42706	-3.2198	1.5821	-0.47577	-0.66916	0.66022	-1.3176	3766.6	39.677	3.2515	67.315	-32.284	63.66	68.841	23.825	-3.0298	-4.7041	0.85797	-2.1308	30.541	-5.0412
87.141	6.4966	72.488	-3.6669	0.42469	-3.2231	1.5624	-0.47342	-0.66115	0.66022	-1.3176	3766.1	39.755	3.2803	67.268	-32.132	63.616	68.841	23.825	-3.0298	-4.7041	0.85797	-2.1308	30.541	-5.0412
86.978	6.5487	72.554	-3.6592	0.42233	-3.2264	1.5426	-0.471	-0.65316	0.66022	-1.3176	3765.5	39.833	3.309	67.221	-31.981	63.572	68.841	23.825	-3.0298	-4.7041	0.85797	-2.1308	30.541	-5.0412
86.816	6.6005	72.619	-3.6515	0.41998	-3.2296	1.5226	-0.4685	-0.64519	0.66022	-1.3176	3765.0	39.912	3.3375	67.174	-31.833	63.528	68.841	23.825	-3.0298	-4.7041	0.85797	-2.1308	30.541	-5.0412
86.653	6.6518	72.683	-3.644	0.41764	-3.2328	1.5026	-0.4659	-0.63722	0.66022	-1.3176	3764.5	39.989	3.3659	67.126	-31.687	63.483	68.841	23.825	-3.0298	-4.7041	0.85797	-2.1308	30.541	-5.0412
86.491	6.7026	72.746	-3.6366	0.41527	-3.2359	1.437	-0.48561	-0.60961	0.66022	-1.3176	3763.9	40.067	3.3941	67.078	-31.544	63.439	68.841	23.825	-3.0298	-4.7041	0.85797	-2.1308	30.541	-5.0412
86.328	6.7528	72.809	-3.6296	0.41278	-3.2389	1.3644	-0.50813	-0.57933	0.66022	-1.3176	3763.4	40.144	3.4219	67.03	-31.403	63.394	68.841	23.825	-3.0298	-4.7041	0.85797	-2.1308	30.541	-5.0412
86.166	6.8021	72.871	-3.6229	0.41019	-3.2417	1.2923	-0.52981	-0.54957	0.66022	-1.3176	3762.9	40.221	3.4494	66.983	-31.264	63.349	68.841	23.825	-3.0298	-4.7041	0.85797	-2.1308	30.541	-5.0412
86.004	6.8504	72.931	-3.6167	0.40749	-3.2444	1.2207	-0.55062	-0.52034	0.66022	-1.3176	3762.3	40.298	3.4764	66.934	-31.128	63.304	68.841	23.825	-3.0298	-4.7041	0.85797	-2.1308	30.541	-5.0412
85.843	6.8975	72.991	-3.6107	0.40468	-3.2469	1.1497	-0.57054	-0.49167	0.66022	-1.3176	3761.8	40.374	3.5029	66.886	-30.995	63.259	68.841	23.825	-3.0298	-4.7041	0.85797	-2.1308	30.541	-5.0412
85.682	6.9433	73.05	-3.6052	0.40178	-3.2493	1.0795	-0.58956	-0.46358	0.66022	-1.3176	3761.3	40.45	3.5287	66.838	-30.865	63.214	68.841	23.825	-3.0298	-4.7041	0.85797	-2.1308	30.541	-5.0412
85.521	6.9876	73.108	-3.5999	0.39879	-3.2516	1.0101	-0.60765	-0.43608	0.66022	-1.3176	3760.7	40.525	3.5539	66.789	-30.737	63.169	68.841	23.825	-3.0298	-4.7041	0.85797	-2.1308	30.541	-5.0412
85.361	7.0304	73.164	-3.5951	0.39571	-3.2537	0.9417	-0.6248	-0.40918	0.66022	-1.3176	3760.2	40.6	3.5782	66.741	-30.612	63.123	68.841	23.825	-3.0298	-4.7041	0.85797	-2.1308	30.541	-5.0412
85.202	7.0713	73.219	-3.5905	0.39254	-3.2557	0.87438	-0.641	-0.3829	0.66022	-1.3176	3759.7	40.674	3.6018	66.692	-30.49	63.078	68.841	23.825	-3.0298	-4.7041	0.85797	-2.1308	30.541	-5.0412
85.044	7.1105	73.273	-3.5863	0.3893	-3.2575	0.80825	-0.65623	-0.35725	0.66022	-1.3176	3759.1	40.748	3.6244	66.644	-30.371	63.032	68.841	23.825	-3.0298	-4.7041	0.85797	-2.1308	30.541	-5.0412
84.886	7.1476	73.326	-3.5824	0.38598	-3.2592	0.74342	-0.6705	-0.33224	0.66022	-1.3176	3758.6	40.821	3.646	66.595	-30.255	62.986	68.841	23.825	-3.0298	-4.7041	0.85797	-2.1308	30.541	-5.0412
84.73	7.1826	73.377	-3.5789	0.3826	-3.2608	0.67999	-0.68378	-0.30788	0.66022	-1.3176	3758.1	40.893	3.6666	66.546	-30.142	62.941	68.841	23.825	-3.0298	-4.7041	0.85797	-2.1308	30.541	-5.0412
84.574	7.2154	73.427	-3.5756	0.37915	-3.2623	0.61808	-0.69608	-0.28417	0.66022	-1.3176	3757.5	40.964	3.6861	66.497	-30.033	62.895	68.841	23.825	-3.0298	-4.7041	0.85797	-2.1308	30.541	-5.0412
84.419	7.2459	73.475	-3.5727	0.37564	-3.2637	0.55779	-0.70739	-0.26112	0.66022	-1.3176	3757.0	41.035	3.7044	66.448	-29.926	62.849	68.841	23.825	-3.0298	-4.7041	0.85797	-2.1308	30.541	-5.0412
84.266	7.274	73.522	-3.5701	0.37207	-3.2649	0.49921	-0.71772	-0.23874	0.66022	-1.3176	3756.5	41.105	3.7216	66.398	-29.823	62.803	68.841	23.825	-3.0298	-4.7041	0.85797	-2.1308	30.541	-5.0412
84.114	7.2996	73.567	-3.5677	0.36846	-3.2661	0.44245	-0.72706	-0.21703	0.66022	-1.3176	3755.9	41.173	3.7374	66.349	-29.723	62.757	68.841	23.825	-3.0298	-4.7041	0.85797	-2.1308	30.541	-5.0412
83.963	7.3227	73.611	-3.5656	0.36481	-3.2671	0.3876	-0.73542	-0.19598	0.66022	-1.3176	3755.4	41.241	3.752	66.3	-29.626	62.711	68.841	23.825	-3.0298	-4.7041	0.85797	-2.1308	30.541	-5.0412
83.813	7.343	73.653	-3.5638	0.36111	-3.268	0.33476	-0.74281	-0.17561	0.66022	-1.3176	3754.9	41.308	3.7653	66.251	-29.533	62.665	68.841	23.825	-3.0298	-4.7041	0.85797	-2.1308	30.541	-5.0412
83.665	7.3607	73.693	-3.5623	0.35738	-3.2689	0.284	-0.74922	-0.1559	0.66022	-1.3176	3754.4	41.374	3.7772	66.201	-29.443	62.618	68.841	23.825	-3.0298	-4.7041	0.85797	-2.1308	30.541	-5.0412
83.518	7.3756	73.731	-3.561	0.35362	-3.2696	0.23543	-0.75468	-0.13686	0.66022	-1.3176	3753.8	41.439	3.7877	66.152	-29.357	62.572	68.841	23.825	-3.0298	-4.7041	0.85797	-2.1308	30.541	-5.0412
83.373	7.3877	73.768	-3.5599	0.34983	-3.2702	0.1891	-0.75919	-0.11848	0.66022	-1.3176	3753.3	41.502	3.7967	66.102	-29.274	62.526	68.841	23.825	-3.0298	-4.7041	0.85797	-2.1308	30.541	-5.0412
83.23	7.3969	73.803	-3.5591	0.34603	-3.2708	0.14511	-0.76277	-0.10075	0.66022	-1.3176	3752.8	41.564	3.8043	66.053	-29.195	62.48	68.841	23.825	-3.0298	-4.7041	0.85797	-2.1308	30.541	-5.0412
83.088	7.4032	73.835	-3.5585	0.34221	-3.2712	0.10351	-0.76543	-0.083676	0.66022	-1.3176	3752.2	41.626	3.8104	66.004	-29.12	62.433	68.841	23.825	-3.0298	-4.7041	0.85797	-2.1308	30.541	-5.0412
82.948	7.4066	73.866	-3.558	0.33838	-3.2716	0.064363	-0.76718	-0.06724	0.66022	-1.3176	3751.7	41.685	3.815	65.954	-29.048	62.387	68.841	23.825	-3.0298	-4.7041	0.85797	-2.1308	30.541	-5.0412
82.81	7.4071	73.895	-3.5578	0.33454	-3.2719	0.027732	-0.76805	-0.051436	0.66022	-1.3176	3751.2	41.744	3.8182	65.905	-28.98	62.341	68.841	23.825	-3.0298	-4.7041	0.85797	-2.1308	30.541	-5.0412
82.674	7.4046	73.922	-3.5578	0.3307	-3.2721	-0.0063384	-0.76805	-0.036253	0.66022	-1.3176	3750.7	41.801	3.8197	65.855	-28.916	62.294	68.841	23.825	-3.0298	-4.7041	0.85797	-2.1308	30.541	-5.0412
82.54	7.3991	73.947	-3.5579	0.32686	-3.2723	-0.037804	-0.76721	-0.021682	0.66022	-1.3176	3750.1	41.857	3.8198	65.806	-28.856	62.248	68.841	23.825	-3.0298	-4.7041	0.85797	-2.1308	30.541	-5.0412
82.408	7.3908	73.97	-3.5581	0.32303	-3.2724	-0.06663	-0.76555	-0.0077105	0.66022	-1.3176	3749.6	41.911	3.8183	65.756	-28.799	62.202	68.841	23.825	-3.0298	-4.7041	0.85797	-2.1308	30.541	-5.0412
82.278	7.3795	73.991	-3.5585	0.3192	-3.2724	-0.092788	-0.76309	0.0056738	0.66022	-1.3176	3749.1	41.964	3.8154	65.707	-28.747	62.156	68.841	23.825	-3.0298	-4.7041	0.85797	-2.1308	30.541	-5.0412
82.15	7.3653	74.009	-3.5591	0.3154	-3.2723	-0.11626	-0.75985	0.018484	0.66022	-1.3176	3748.6	42.016	3.8109	65.657	-28.698	62.109	68.841	23.825	-3.0298	-4.7041	0.85797	-2.1308	30.541	-5.0412
82.025	7.3482	74.026	-3.5597	0.31161	-3.2722	-0.13702	-0.75586	0.030733	0.66022	-1.3176	3748.1	42.066	3.8049	65.608	-28.653	62.063	68.841	23.825	-3.0298	-4.7041	0.85797	-2.1308	30.541	-5.0412
81.901	7.3283	74.04	-3.5604	0.30784	-3.272	-0.15507	-0.75115	0.042435	0.66022	-1.3176	3747.5	42.114	3.7974	65.559	-28.612	62.017	68.841	23.825	-3.0298	-4.7041	0.85797	-2.1308	30.541	-5.0412
81.78	7.3056	74.052	-3.5612	0.3041	-3.2718	-0.17042	-0.74574	0.053604	0.66022	-1.3176	3747.0	42.161	3.7885	65.51	-28.576	61.971	68.841	23.825	-3.0298	-4.7041	0.85797	-2.1308	30.541	-5.0412
81.661	7.2802	74.062	-3.5621	0.30038	-3.2715	-0.18307	-0.73967	0.064254	0.66022	-1.3176	3746.5	42.206	3.7781	65.461	-28.543	61.925	68.841	23.825	-3.0298	-4.7041	0.85797	-2.1308	30.541	-5.0412
81.545	7.2521	74.07	-3.5631	0.2967	-3.2711	-0.19304	-0.73294	0.0744	0.66022	-1.3176	3746.0	42.25	3.7664	65.411	-28.514	61.879	68.841	23.825	-3.0298	-4.7041	0.85797	-2.1308	30.541	-5.0412
81.431	7.2214	74.075	-3.5641	0.29305	-3.2707	-0.20035	-0.72544	0.084053	0.66022	-1.3176	3745.4	42.292	3.7532	65.363	-28.489	61.833	68.841	23.825	-3.0298	-4.7041	0.85797	-2.1308	30.541	-5.0412
81.32	7.1881	74.078	-3.5651	0.28945	-3.2703	-0.20548	-0.71733	0.09355	0.66022	-1.3176	3744.9	42.332	3.7387	65.314	-28.469	61.788	68.841	23.825	-3.0298	-4.7041	0.85797	-2.1308	30.541	-5.0412
81.211	7.1524	74.079	-3.5661	0.28588	-3.2698	-0.21306	-0.70837	0.10616	0.66022	-1.3176	3744.4	42.37	3.7229	65.265	-28.452	61.742	68.841	23.825	-3.0298	-4.7041	0.85797	-2.1308	30.541	-5.0412
81.104	7.1143	74.077	-3.5672	0.28236	-3.2692	-0.21801	-0.6989	0.11819	0.66022	-1.3176	3743.9	42.407	3.7058	65.216	-28.44	61.696	68.841	23.825	-3.0298	-4.7041	0.85797	-2.1308	30.541	-5.0412
81.0	7.0739	74.073	-3.5683	0.27889	-3.2686	-0.22037	-0.68895	0.12967	0.66022	-1.3176	3743.4	42.442	3.6875	65.168	-28.431	61.651	68.841	23.825	-3.0298	-4.7041	0.85797	-2.1308	30.541	-5.0412
80.899	7.0312	74.067	-3.5694	0.27548	-3.2679	-0.22024	-0.67854	0.14061	0.66022	-1.3176	3742.8	42.476	3.6679	65.119	-28.427	61.606	68.841	23.825	-3.0298	-4.7041	0.85797	-2.1308	30.541	-5.0412
80.8	6.9864	74.058	-3.5705	0.27211	-3.2672	-0.2237	-0.66694	0.15337	0.66022	-1.3176	3742.3	42.507	3.6472	65.071	-28.427	61.561	68.841	23.825	-3.0298	-4.7041	0.85797	-2.1308	30.541	-5.0412
80.704	6.9396	74.047	-3.5716	0.26881	-3.2664	-0.22453	-0.65496	0.1656	0.66022	-1.3176	3741.8	42.537	3.6254	65.023	-28.431	61.516	68.841	23.825	-3.0298	-4.7041	0.85797	-2.1308	30.541	-5.0412
80.61	6.8908	74.034	-3.5727	0.26556	-3.2655	-0.22273	-0.64265	0.17729	0.66022	-1.3176	3741.3	42.565	3.6026	64.975	-28.439	61.471	68.841	23.825	-3.0298	-4.7041	0.85797	-2.1308	30.541	-5.0412
80.519	6.8403	74.019	-3.5738	0.26238	-3.2646	-0.21837	-0.63004	0.18843	0.66022	-1.3176	3740.8	42.591	3.5787	64.928	-28.451	61.426	68.841	23.825	-3.0298	-4.7041	0.85797	-2.1308	30.541	-5.0412
80.431	6.7879	74.001	-3.5749	0.25926	-3.2636	-0.21147	-0.61715	0.19901	0.66022	-1.3176	3740.3	42.616	3.5539	64.88	-28.467	61.382	68.841	23.825	-3.0298	-4.7041	0.85797	-2.1308	30.541	-5.0412
80.345	6.734	73.981	-3.576	0.25621	-3.2626	-0.2021	-0.60401	0.20903	0.66022	-1.3176	3739.7	42.639	3.5282	64.833	-28.487	61.338	68.841	23.825	-3.0298	-4.7041	0.85797	-2.1308	30.541	-5.0412
80.262	6.6785	73.958	-3.5769	0.25322	-3.2615	-0.19032	-0.59066	0.21849	0.66022	-1.3176	3739.2	42.659	3.5016	64.786	-28.512	61.293	68.841	23.825	-3.0298	-4.7041	0.85797	-2.1308	30.541	-5.0412
80.181	6.6216	73.934	-3.5779	0.2503	-3.2604	-0.17619	-0.57712	0.22736	0.66022	-1.3176	3738.7	42.679	3.4743	64.739	-28.54	61.25	68.841	23.825	-3.0298	-4.7041	0.85797	-2.1308	30.541	-5.0412
80.104	6.5634	73.907	-3.5787	0.24745	-3.2593	-0.15979	-0.56342	0.23566	0.66022	-1.3176	3738.2	42.696	3.4462	64.692	-28.572	61.206	68.841	23.825	-3.0298	-4.7041	0.85797	-2.1308	30.541	-5.0412
80.029	6.504	73.878	-3.5795	0.24467	-3.2581	-0.1412	-0.54959	0.24336	0.66022	-1.3176	3737.7	42.712	3.4175	64.646	-28.608	61.162	68.841	23.825	-3.0298	-4.7041	0.85797	-2.1308	30.541	-5.0412
79.956	6.4436	73.847	-3.5801	0.24196	-3.2568	-0.12051	-0.53566	0.25047	0.66022	-1.3176	3737.1	42.725	3.3881	64.6	-28.648	61.119	68.841	23.825	-3.0298	-4.7041	0.85797	-2.1308	30.541	-5.0412
79.886	6.3823	73.813	-3.5807	0.23931	-3.2556	-0.097805	-0.52164	0.25697	0.66022	-1.3176	3736.6	42.737	3.3582	64.554	-28.692	61.076	68.841	23.825	-3.0298	-4.7041	0.85797	-2.1308	30.541	-5.0412
79.819	6.3202	73.777	-3.5811	0.23674	-3.2543	-0.073187	-0.50756	0.26286	0.66022	-1.3176	3736.1	42.748	3.3278	64.508	-28.74	61.033	68.841	23.825	-3.0298	-4.7041	0.85797	-2.1308	30.541	-5.0412
79.754	6.2574	73.74	-3.5814	0.23424	-3.2529	-0.046759	-0.49345	0.26812	0.66022	-1.3176	3735.6	42.756	3.2971	64.462	-28.792	60.991	68.841	23.825	-3.0298	-4.7041	0.85797	-2.1308	30.541	-5.0412
79.692	6.1942	73.7	-3.5815	0.23181	-3.2516	-0.01863	-0.47933	0.27276	0.66022	-1.3176	3735.1	42.763	3.266	64.417	-28.848	60.948	68.841	23.825	-3.0298	-4.7041	0.85797	-2.1308	30.541	-5.0412
79.632	6.1306	73.657	-3.5816	0.22944	-3.2502	0.011087	-0.46521	0.27676	0.66022	-1.3176	3734.6	42.768	3.2347	64.372	-28.907	60.906	68.841	23.825	-3.0298	-4.7041	0.85797	-2.1308	30.541	-5.0412
79.575	6.0668	73.613	-3.5814	0.22715	-3.2488	0.042277	-0.45111	0.28013	0.66022	-1.3176	3734.1	42.771	3.2032	64.327	-28.971	60.865	68.841	23.825	-3.0298	-4.7041	0.85797	-2.1308	30.541	-5.0412
79.52	6.0029	73.567	-3.5811	0.22493	-3.2474	0.074818	-0.43707	0.28284	0.66022	-1.3176	3733.5	42.773	3.1717	64.283	-29.038	60.823	68.841	23.825	-3.0298	-4.7041	0.85797	-2.1308	30.541	-5.0412
79.468	5.9391	73.519	-3.5807	0.22278	-3.246	0.10859	-0.42308	0.2849	0.66022	-1.3176	3733.0	42.773	3.1401	64.239	-29.108	60.782	68.841	23.825	-3.0298	-4.7041	0.85797	-2.1308	30.541	-5.0412
79.418	5.8756	73.468	-3.5801	0.2207	-3.2446	0.14345	-0.40916	0.2863	0.66022	-1.3176	3732.5	42.771	3.1086	64.195	-29.183	60.741	68.841	23.825	-3.0298	-4.7041	0.85797	-2.1308	30.541	-5.0412
79.371	5.8125	73.416	-3.5792	0.21869	-3.2431	0.17929	-0.39534	0.28704	0.66022	-1.3176	3732.0	42.768	3.0773	64.151	-29.261	60.7	68.841	23.825	-3.0298	-4.7041	0.85797	-2.1308	30.541	-5.0412
79.326	5.7499	73.362	-3.5783	0.21675	-3.2417	0.21598	-0.38162	0.28711	0.66022	-1.3176	3731.5	42.763	3.0462	64.108	-29.342	60.659	68.841	23.825	-3.0298	-4.7041	0.85797	-2.1308	30.541	-5.0412
79.283	5.6881	73.306	-3.5771	0.21488	-3.2403	0.25336	-0.36802	0.2865	0.66022	-1.3176	3731.0	42.757	3.0154	64.065	-29.427	60.619	68.841	23.825	-3.0298	-4.7041	0.85797	-2.1308	30.541	-5.0412
79.242	5.6271	73.248	-3.5757	0.21307	-3.2388	0.29133	-0.35454	0.28522	0.66022	-1.3176	3730.4	42.749	2.9851	64.022	-29.516	60.579	68.841	23.825	-3.0298	-4.7041	0.85797	-2.1308	30.541	-5.0412
79.204	5.5672	73.188	-3.5742	0.21133	-3.2374	0.32973	-0.3412	0.28327	0.66022	-1.3176	3729.9	42.739	2.9552	63.98	-29.608	60.539	68.841	23.825	-3.0298	-4.7041	0.85797	-2.1308	30.541	-5.0412
79.168	5.5085	73.127	-3.5724	0.20966	-3.236	0.36843	-0.32801	0.28063	0.66022	-1.3176	3729.4	42.729	2.9259	63.938	-29.703	60.5	68.841	23.825	-3.0298	-4.7041	0.85797	-2.1308	30.541	-5.0412
79.133	5.4511	73.064	-3.5705	0.20805	-3.2346	0.40731	-0.31497	0.27732	0.66022	-1.3176	3728.9	42.716	2.8973	63.896	-29.802	60.461	68.841	23.825	-3.0298	-4.7041	0.85797	-2.1308	30.541	-5.0412
79.101	5.3952	72.999	-3.5684	0.20651	-3.2332	0.44622	-0.30209	0.27333	0.66022	-1.3176	3728.4	42.703	2.8695	63.854	-29.903	60.422	68.841	23.825	-3.0298	-4.7041	0.85797	-2.1308	30.541	-5.0412
79.071	5.341	72.933	-3.566	0.20503	-3.2319	0.48503	-0.28938	0.26867	0.66022	-1.3176	3727.9	42.688	2.8425	63.813	-30.008	60.383	68.841	23.825	-3.0298	-4.7041	0.85797	-2.1308	30.541	-5.0412
79.043	5.2886	72.865	-3.5635	0.20361	-3.2306	0.52361	-0.27683	0.26334	0.66022	-1.3176	3727.4	42.671	2.8164	63.772	-30.116	60.345	68.841	23.825	-3.0298	-4.7041	0.85797	-2.1308	30.541	-5.0412
79.017	5.2382	72.796	-3.5608	0.20226	-3.2292	0.56184	-0.26446	0.25734	0.66022	-1.3176	3726.8	42.654	2.7913	63.731	-30.227	60.307	68.841	23.825	-3.0298	-4.7041	0.85797	-2.1308	30.541	-5.0412
78.992	5.1899	72.725	-3.5579	0.20097	-3.228	0.59958	-0.25227	0.25068	0.66022	-1.3176	3726.3	42.635	2.7673	63.691	-30.341	60.269	68.841	23.825	-3.0298	-4.7041	0.85797	-2.1308	30.541	-5.0412
78.969	5.1438	72.654	-3.5548	0.19974	-3.2267	0.63671	-0.24026	0.24336	0.66022	-1.3176	3725.8	42.615	2.7444	63.651	-30.458	60.232	68.841	23.825	-3.0298	-4.7041	0.85797	-2.1308	30.541	-5.0412
78.948	5.1001	72.581	-3.5515	0.19856	-3.2255	0.67311	-0.22843	0.23541	0.66022	-1.3176	3725.3	42.594	2.7228	63.611	-30.578	60.195	68.841	23.825	-3.0298	-4.7041	0.85797	-2.1308	30.541	-5.0412
78.928	5.0589	72.506	-3.5481	0.19745	-3.2244	0.70865	-0.21679	0.22681	0.66022	-1.3176	3724.8	42.572	2.7025	63.572	-30.7	60.158	68.841	23.825	-3.0298	-4.7041	0.85797	-2.1308	30.541	-5.0412
78.91	5.0205	72.431	-3.5444	0.1964	-3.2233	0.74323	-0.20533	0.2176	0.66022	-1.3176	3724.3	42.549	2.6835	63.532	-30.825	60.121	68.841	23.825	-3.0298	-4.7041	0.85797	-2.1308	30.541	-5.0412
78.894	4.9848	72.355	-3.5406	0.1954	-3.2222	0.77673	-0.19405	0.20778	0.66022	-1.3176	3723.8	42.524	2.6661	63.494	-30.953	60.085	68.841	23.825	-3.0298	-4.7041	0.85797	-2.1308	30.541	-5.0412
78.878	4.952	72.277	-3.5367	0.19446	-3.2212	0.80904	-0.18295	0.19736	0.66022	-1.3176	3723.3	42.499	2.6502	63.455	-31.083	60.049	68.841	23.825	-3.0298	-4.7041	0.85797	-2.1308	30.541	-5.0412
78.864	4.9223	72.199	-3.5325	0.19357	-3.2202	0.84007	-0.17204	0.18636	0.66022	-1.3176	3722.7	42.474	2.6358	63.417	-31.215	60.013	68.841	23.825	-3.0298	-4.7041	0.85797	-2.1308	30.541	-5.0412
78.851	4.8957	72.12	-3.5283	0.19273	-3.2193	0.8697	-0.16131	0.17481	0.66022	-1.3176	3722.2	42.447	2.6232	63.379	-31.35	59.978	68.841	23.825	-3.0298	-4.7041	0.85797	-2.1308	30.541	-5.0412
78.839	4.8724	72.041	-3.5239	0.19195	-3.2185	0.89785	-0.15075	0.16271	0.66022	-1.3176	3721.7	42.42	2.6122	63.341	-31.487	59.943	68.841	23.825	-3.0298	-4.7041	0.85797	-2.1308	30.541	-5.0412
78.829	4.8525	71.96	-3.5193	0.19123	-3.2177	0.91887	-0.13964	0.15226	0.66022	-1.3176	3721.2	42.392	2.6031	63.304	-31.626	59.908	68.841	23.825	-3.0298	-4.7041	0.85797	-2.1308	30.541	-5.0412
78.819	4.8362	71.88	-3.5147	0.19056	-3.217	0.93627	-0.12844	0.14198	0.66022	-1.3176	3720.7	42.364	2.5958	63.267	-31.768	59.873	68.841	23.825	-3.0298	-4.7041	0.85797	-2.1308	30.541	-5.0412
78.81	4.8235	71.799	-3.5099	0.18994	-3.2163	0.95162	-0.11736	0.13128	0.66022	-1.3176	3720.2	42.335	2.5905	63.231	-31.911	59.839	68.841	23.825	-3.0298	-4.7041	0.85797	-2.1308	30.541	-5.0412
78.801	4.8144	71.717	-3.5052	0.18938	-3.2157	0.96485	-0.10638	0.12016	0.66022	-1.3176	3719.7	42.305	2.5871	63.194	-32.055	59.805	68.841	23.825	-3.0298	-4.7041	0.85797	-2.1308	30.541	-5.0412
78.794	4.8091	71.636	-3.5003	0.18888	-3.2151	0.97592	-0.09552	0.10866	0.66022	-1.3176	3719.1	42.276	2.5857	63.158	-32.202	59.772	68.841	23.825	-3.0298	-4.7041	0.85797	-2.1308	30.541	-5.0412
78.787	4.8076	71.554	-3.4954	0.18843	-3.2146	0.9848	-0.084761	0.096792	0.66022	-1.3176	3718.6	42.246	2.5864	63.123	-32.35	59.738	68.841	23.825	-3.0298	-4.7041	0.85797	-2.1308	30.541	-5.0412
78.78	4.81	71.472	-3.4905	0.18803	-3.2141	0.99145	-0.074105	0.084587	0.66022	-1.3176	3718.1	42.216	2.5891	63.087	-32.499	59.705	68.841	23.825	-3.0298	-4.7041	0.85797	-2.1308	30.541	-5.0412
78.774	4.8163	71.391	-3.4855	0.18769	-3.2137	0.99583	-0.063547	0.072074	0.66022	-1.3176	3717.6	42.185	2.5939	63.052	-32.65	59.673	68.841	23.825	-3.0298	-4.7041	0.85797	-2.1308	30.541	-5.0412
78.768	4.8264	71.309	-3.4805	0.1874	-3.2134	0.99794	-0.053087	0.059281	0.66022	-1.3176	3717.1	42.155	2.6009	63.017	-32.803	59.64	68.841	23.825	-3.0298	-4.7041	0.85797	-2.1308	30.541	-5.0412
78.762	4.8406	71.228	-3.4755	0.18716	-3.2131	0.99776	-0.04272	0.046243	0.66022	-1.3176	3716.6	42.124	2.6099	62.983	-32.956	59.608	68.841	23.825	-3.0298	-4.7041	0.85797	-2.1308	30.541	-5.0412
78.756	4.8587	71.147	-3.4705	0.18697	-3.2129	0.99527	-0.032445	0.032991	0.66022	-1.3176	3716.1	42.094	2.6211	62.949	-33.111	59.576	68.841	23.825	-3.0298	-4.7041	0.85797	-2.1308	30.541	-5.0412
78.75	4.8807	71.067	-3.4656	0.18683	-3.2128	0.99047	-0.022259	0.019563	0.66022	-1.3176	3715.5	42.064	2.6344	62.915	-33.266	59.545	68.841	23.825	-3.0298	-4.7041	0.85797	-2.1308	30.541	-5.0412
78.744	4.9068	70.987	-3.4606	0.18675	-3.2127	0.98337	-0.012162	0.0059939	0.66022	-1.3176	3715.0	42.034	2.6499	62.881	-33.423	59.513	68.841	23.825	-3.0298	-4.7041	0.85797	-2.1308	30.541	-5.0412
78.738	4.9368	70.908	-3.4557	0.18671	-3.2127	0.97396	-0.0021514	-0.0076766	0.66022	-1.3176	3714.5	42.005	2.6676	62.848	-33.58	59.482	68.841	23.825	-3.0298	-4.7041	0.85797	-2.1308	30.541	-5.0412
78.731	4.9708	70.829	-3.4509	0.18672	-3.2128	0.96204	0.0077797	-0.021247	0.66022	-1.3176	3714.0	41.975	2.6874	62.815	-33.738	59.451	68.841	23.825	-3.0298	-4.7041	0.85797	-2.1308	30.541	-5.0412
78.724	5.0087	70.751	-3.4461	0.18679	-3.213	0.94425	0.017743	-0.032068	0.66022	-1.3176	3713.5	41.947	2.7093	62.782	-33.896	59.421	68.841	23.825	-3.0298	-4.7041	0.85797	-2.1308	30.541	-5.0412
78.717	5.0505	70.675	-3.4415	0.1869	-3.2131	0.92438	0.027616	-0.042929	0.66022	-1.3176	3713.0	41.919	2.7333	62.75	-34.055	59.391	68.841	23.825	-3.0298	-4.7041	0.85797	-2.1308	30.541	-5.0412
78.709	5.0961	70.599	-3.4369	0.18706	-3.2134	0.90245	0.037401	-0.053793	0.66022	-1.3176	3712.5	41.891	2.7594	62.718	-34.214	59.361	68.841	23.825	-3.0298	-4.7041	0.85797	-2.1308	30.541	-5.0412
78.7	5.1455	70.524	-3.4324	0.18728	-3.2137	0.87851	0.047094	-0.064628	0.66022	-1.3176	3712.0	41.864	2.7876	62.686	-34.374	59.331	68.841	23.825	-3.0298	-4.7041	0.85797	-2.1308	30.541	-5.0412
78.69	5.1986	70.451	-3.4281	0.18754	-3.214	0.85261	0.056695	-0.075396	0.66022	-1.3176	3711.4	41.838	2.8179	62.654	-34.534	59.301	68.841	23.825	-3.0298	-4.7041	0.85797	-2.1308	30.541	-5.0412
78.68	5.2554	70.378	-3.4239	0.18784	-3.2144	0.82479	0.066201	-0.086063	0.66022	-1.3176	3710.9	41.812	2.8501	62.622	-34.694	59.272	68.841	23.825	-3.0298	-4.7041	0.85797	-2.1308	30.541	-5.0412
78.669	5.3157	70.307	-3.4199	0.1882	-3.2149	0.7951	0.075611	-0.096591	0.66022	-1.3176	3710.4	41.788	2.8842	62.591	-34.854	59.243	68.841	23.825	-3.0298	-4.7041	0.85797	-2.1308	30.541	-5.0412
78.656	5.3795	70.238	-3.416	0.1886	-3.2154	0.76359	0.08492	-0.10695	0.66022	-1.3176	3709.9	41.764	2.9203	62.56	-35.013	59.214	68.841	23.825	-3.0298	-4.7041	0.85797	-2.1308	30.541	-5.0412
78.642	5.4467	70.17	-3.4122	0.18905	-3.216	0.73031	0.094127	-0.11709	0.66022	-1.3176	3709.4	41.741	2.9583	62.529	-35.173	59.185	68.841	23.825	-3.0298	-4.7041	0.85797	-2.1308	30.541	-5.0412
78.627	5.5172	70.103	-3.4087	0.18954	-3.2166	0.69531	0.10323	-0.12699	0.66022	-1.3176	3708.9	41.72	2.9981	62.499	-35.332	59.157	68.841	23.825	-3.0298	-4.7041	0.85797	-2.1308	30.541	-5.0412
78.611	5.5908	70.039	-3.4053	0.19008	-3.2172	0.65864	0.11222	-0.1366	0.66022	-1.3176	3708.4	41.699	3.0396	62.468	-35.491	59.128	68.841	23.825	-3.0298	-4.7041	0.85797	-2.1308	30.541	-5.0412
78.593	5.6676	69.976	-3.4021	0.19066	-3.2179	0.62035	0.1211	-0.1459	0.66022	-1.3176	3707.8	41.68	3.0829	62.438	-35.649	59.1	68.841	23.825	-3.0298	-4.7041	0.85797	-2.1308	30.541	-5.0412
78.574	5.7473	69.915	-3.3991	0.19129	-3.2187	0.58051	0.12986	-0.15484	0.66022	-1.3176	3707.3	41.662	3.1278	62.408	-35.806	59.072	68.841	23.825	-3.0298	-4.7041	0.85797	-2.1308	30.541	-5.0412
78.554	5.8299	69.855	-3.3963	0.19196	-3.2195	0.53916	0.13849	-0.1634	0.66022	-1.3176	3706.8	41.646	3.1743	62.378	-35.963	59.045	68.841	23.825	-3.0298	-4.7041	0.85797	-2.1308	30.541	-5.0412
78.531	5.9152	69.798	-3.3937	0.19267	-3.2203	0.49635	0.147	-0.17154	0.66022	-1.3176	3706.3	41.63	3.2223	62.349	-36.119	59.017	68.841	23.825	-3.0298	-4.7041	0.85797	-2.1308	30.541	-5.0412
78.507	6.0031	69.743	-3.3913	0.19343	-3.2212	0.45215	0.15538	-0.17922	0.66022	-1.3176	3705.8	41.617	3.2718	62.319	-36.274	58.99	68.841	23.825	-3.0298	-4.7041	0.85797	-2.1308	30.541	-5.0412
78.481	6.0934	69.689	-3.3892	0.19423	-3.2221	0.4066	0.16363	-0.18642	0.66022	-1.3176	3705.3	41.604	3.3226	62.29	-36.428	58.962	68.841	23.825	-3.0298	-4.7041	0.85797	-2.1308	30.541	-5.0412
78.453	6.186	69.638	-3.3873	0.19507	-3.2231	0.35976	0.17173	-0.19311	0.66022	-1.3176	3704.8	41.593	3.3748	62.261	-36.581	58.935	68.841	23.825	-3.0298	-4.7041	0.85797	-2.1308	30.541	-5.0412
78.424	6.2808	69.589	-3.3856	0.19594	-3.224	0.31169	0.17969	-0.19925	0.66022	-1.3176	3704.2	41.584	3.4282	62.232	-36.733	58.908	68.841	23.825	-3.0298	-4.7041	0.85797	-2.1308	30.541	-5.0412
78.392	6.3775	69.543	-3.3841	0.19686	-3.2251	0.26245	0.18751	-0.20483	0.66022	-1.3176	3703.7	41.577	3.4826	62.203	-36.883	58.881	68.841	23.825	-3.0298	-4.7041	0.85797	-2.1308	30.541	-5.0412
78.358	6.4761	69.499	-3.383	0.19782	-3.2261	0.21207	0.19516	-0.2098	0.66022	-1.3176	3703.2	41.571	3.5382	62.174	-37.032	58.855	68.841	23.825	-3.0298	-4.7041	0.85797	-2.1308	30.541	-5.0412
78.322	6.5764	69.457	-3.382	0.19881	-3.2271	0.16063	0.20267	-0.21416	0.66022	-1.3176	3702.7	41.567	3.5947	62.146	-37.179	58.828	68.841	23.825	-3.0298	-4.7041	0.85797	-2.1308	30.541	-5.0412
78.284	6.6781	69.417	-3.3813	0.19985	-3.2282	0.10818	0.21001	-0.21787	0.66022	-1.3176	3702.2	41.564	3.6521	62.117	-37.325	58.802	68.841	23.825	-3.0298	-4.7041	0.85797	-2.1308	30.541	-5.0412
78.244	6.7812	69.38	-3.3809	0.20091	-3.2293	0.054773	0.21719	-0.22092	0.66022	-1.3176	3701.7	41.564	3.7102	62.089	-37.469	58.775	68.841	23.825	-3.0298	-4.7041	0.85797	-2.1308	30.541	-5.0412
78.201	6.8854	69.346	-3.3808	0.20202	-3.2304	0.00046517	0.2242	-0.22328	0.66022	-1.3176	3701.2	41.565	3.769	62.061	-37.611	58.749	68.841	23.825	-3.0298	-4.7041	0.85797	-2.1308	30.541	-5.0412
78.157	6.9905	69.314	-3.3809	0.20316	-3.2316	-0.054686	0.23104	-0.22494	0.66022	-1.3176	3700.6	41.569	3.8284	62.032	-37.751	58.722	68.841	23.825	-3.0298	-4.7041	0.85797	-2.1308	30.541	-5.0412
78.109	7.0963	69.285	-3.3813	0.20433	-3.2327	-0.11062	0.23771	-0.22589	0.66022	-1.3176	3700.1	41.574	3.8882	62.004	-37.89	58.696	68.841	23.825	-3.0298	-4.7041	0.85797	-2.1308	30.541	-5.0412
78.06	7.2028	69.258	-3.382	0.20553	-3.2338	-0.16728	0.2442	-0.2261	0.66022	-1.3176	3699.6	41.581	3.9484	61.976	-38.026	58.67	68.841	23.825	-3.0298	-4.7041	0.85797	-2.1308	30.541	-5.0412
78.008	7.3095	69.234	-3.383	0.20677	-3.2349	-0.22451	0.2505	-0.22464	0.66022	-1.3176	3699.1	41.59	4.0088	61.948	-38.16	58.644	68.841	23.825	-3.0298	-4.7041	0.85797	-2.1308	30.541	-5.0412
77.953	7.4165	69.213	-3.3843	0.20804	-3.236	-0.28175	0.25649	-0.21697	0.66022	-1.3176	3698.6	41.601	4.0694	61.92	-38.291	58.618	68.841	23.825	-3.0298	-4.7041	0.85797	-2.1308	30.541	-5.0412
77.896	7.5233	69.195	-3.3858	0.20933	-3.2371	-0.33953	0.26218	-0.20859	0.66022	-1.3176	3698.1	41.615	4.13	61.892	-38.421	58.592	68.841	23.825	-3.0298	-4.7041	0.85797	-2.1308	30.541	-5.0412
77.836	7.6298	69.179	-3.3877	0.21066	-3.2381	-0.3978	0.26757	-0.19952	0.66022	-1.3176	3697.6	41.63	4.1905	61.864	-38.547	58.566	68.841	23.825	-3.0298	-4.7041	0.85797	-2.1308	30.541	-5.0412
77.774	7.7358	69.166	-3.3898	0.21201	-3.2391	-0.45648	0.27266	-0.18976	0.66022	-1.3176	3697.0	41.647	4.2507	61.836	-38.671	58.54	68.841	23.825	-3.0298	-4.7041	0.85797	-2.1308	30.541	-5.0412
77.71	7.841	69.156	-3.3922	0.21338	-3.24	-0.51549	0.27747	-0.17934	0.66022	-1.3176	3696.5	41.667	4.3106	61.809	-38.793	58.514	68.841	23.825	-3.0298	-4.7041	0.85797	-2.1308	30.541	-5.0412
77.642	7.9453	69.149	-3.395	0.21478	-3.2409	-0.57477	0.28199	-0.16828	0.66022	-1.3176	3696.0	41.688	4.37	61.781	-38.911	58.488	68.841	23.825	-3.0298	-4.7041	0.85797	-2.1308	30.541	-5.0412
77.573	8.0483	69.144	-3.398	0.2162	-3.2417	-0.63422	0.28624	-0.15659	0.66022	-1.3176	3695.5	41.712	4.4287	61.753	-39.027	58.462	68.841	23.825	-3.0298	-4.7041	0.85797	-2.1308	30.541	-5.0412
77.5	8.1498	69.142	-3.4013	0.21765	-3.2425	-0.69704	0.29051	-0.14142	0.66022	-1.3176	3695.0	41.738	4.4867	61.725	-39.14	58.437	68.841	23.825	-3.0298	-4.7041	0.85797	-2.1308	30.541	-5.0412
77.426	8.2496	69.144	-3.405	0.21911	-3.2431	-0.76208	0.2947	-0.12377	0.66022	-1.3176	3694.5	41.766	4.5438	61.697	-39.249	58.411	68.841	23.825	-3.0298	-4.7041	0.85797	-2.1308	30.541	-5.0412
77.348	8.3473	69.148	-3.4089	0.22059	-3.2437	-0.8274	0.29865	-0.10532	0.66022	-1.3176	3694.0	41.796	4.5999	61.669	-39.355	58.385	68.841	23.825	-3.0298	-4.7041	0.85797	-2.1308	30.541	-5.0412
77.268	8.4428	69.154	-3.4132	0.22209	-3.2442	-0.8929	0.30238	-0.086116	0.66022	-1.3176	3693.4	41.828	4.6547	61.641	-39.458	58.359	68.841	23.825	-3.0298	-4.7041	0.85797	-2.1308	30.541	-5.0412
77.186	8.5357	69.164	-3.4179	0.22362	-3.2446	-0.95848	0.30588	-0.066188	0.66022	-1.3176	3692.9	41.863	4.7082	61.613	-39.558	58.333	68.841	23.825	-3.0298	-4.7041	0.85797	-2.1308	30.541	-5.0412
77.101	8.6258	69.176	-3.4228	0.22515	-3.2448	-1.024	0.30917	-0.045584	0.66022	-1.3176	3692.4	41.899	4.7602	61.585	-39.654	58.307	68.841	23.825	-3.0298	-4.7041	0.85797	-2.1308	30.541	-5.0412
77.014	8.7128	69.191	-3.4281	0.22671	-3.245	-1.0895	0.31226	-0.024353	0.66022	-1.3176	3691.9	41.937	4.8105	61.557	-39.746	58.28	68.841	23.825	-3.0298	-4.7041	0.85797	-2.1308	30.541	-5.0412
76.924	8.7965	69.209	-3.4337	0.22828	-3.2451	-1.1547	0.31516	-0.0025418	0.66022	-1.3176	3691.4	41.978	4.859	61.529	-39.835	58.254	68.841	23.825	-3.0298	-4.7041	0.85797	-2.1308	30.541	-5.0412
76.832	8.8766	69.23	-3.4397	0.22986	-3.245	-1.2195	0.31786	0.019797	0.66022	-1.3176	3690.9	42.02	4.9056	61.501	-39.919	58.228	68.841	23.825	-3.0298	-4.7041	0.85797	-2.1308	30.541	-5.0412
76.738	8.9528	69.253	-3.4459	0.23145	-3.2449	-1.2838	0.32039	0.042609	0.66022	-1.3176	3690.4	42.065	4.9501	61.473	-40.0	58.202	68.841	23.825	-3.0298	-4.7041	0.85797	-2.1308	30.541	-5.0412
76.641	9.0248	69.279	-3.4525	0.23306	-3.2446	-1.3476	0.32275	0.06584	0.66022	-1.3176	3689.8	42.111	4.9924	61.444	-40.077	58.175	68.841	23.825	-3.0298	-4.7041	0.85797	-2.1308	30.541	-5.0412
76.543	9.0924	69.307	-3.4594	0.23468	-3.2442	-1.4105	0.32495	0.089432	0.66022	-1.3176	3689.3	42.16	5.0322	61.416	-40.149	58.149	68.841	23.825	-3.0298	-4.7041	0.85797	-2.1308	30.541	-5.0412
76.442	9.1554	69.338	-3.4666	0.23631	-3.2437	-1.4726	0.32699	0.11333	0.66022	-1.3176	3688.8	42.21	5.0695	61.387	-40.217	58.122	68.841	23.825	-3.0298	-4.7041	0.85797	-2.1308	30.541	-5.0412
76.339	9.2134	69.371	-3.4741	0.23795	-3.2431	-1.5336	0.32888	0.13747	0.66022	-1.3176	3688.3	42.262	5.1041	61.358	-40.28	58.095	68.841	23.825	-3.0298	-4.7041	0.85797	-2.1308	30.541	-5.0412
76.234	9.2663	69.407	-3.4819	0.2396	-3.2423	-1.5935	0.33063	0.16179	0.66022	-1.3176	3687.8	42.316	5.1359	61.33	-40.339	58.068	68.841	23.825	-3.0298	-4.7041	0.85797	-2.1308	30.541	-5.0412
76.127	9.3137	69.445	-3.49	0.24126	-3.2415	-1.6519	0.33225	0.18623	0.66022	-1.3176	3687.3	42.372	5.1647	61.301	-40.394	58.041	68.841	23.825	-3.0298	-4.7041	0.85797	-2.1308	30.541	-5.0412
76.018	9.3554	69.485	-3.4985	0.24292	-3.2405	-1.7088	0.33373	0.21074	0.66022	-1.3176	3686.8	42.429	5.1904	61.272	-40.443	58.014	68.841	23.825	-3.0298	-4.7041	0.85797	-2.1308	30.541	-5.0412
75.908	9.3912	69.527	-3.5071	0.24459	-3.2394	-1.764	0.33508	0.23525	0.66022	-1.3176	3686.2	42.488	5.2128	61.242	-40.487	57.987	68.841	23.825	-3.0298	-4.7041	0.85797	-2.1308	30.541	-5.0412
75.796	9.4208	69.572	-3.5161	0.24627	-3.2381	-1.8173	0.33631	0.2597	0.66022	-1.3176	3685.7	42.548	5.2318	61.213	-40.527	57.96	68.841	23.825	-3.0298	-4.7041	0.85797	-2.1308	30.541	-5.0412
75.682	9.4441	69.618	-3.5253	0.24796	-3.2368	-1.8752	0.33823	0.28641	0.66022	-1.3176	3685.2	42.61	5.2473	61.183	-40.561	57.932	68.841	23.825	-3.0298	-4.7041	0.85797	-2.1308	30.541	-5.0412
75.567	9.4609	69.667	-3.5349	0.24966	-3.2353	-1.9433	0.34155	0.3177	0.66022	-1.3176	3684.7	42.673	5.2592	61.154	-40.589	57.904	68.841	23.825	-3.0298	-4.7041	0.85797	-2.1308	30.541	-5.0412
75.451	9.4711	69.717	-3.5447	0.25137	-3.2336	-2.0093	0.34479	0.34941	0.66022	-1.3176	3684.2	42.738	5.2675	61.124	-40.613	57.877	68.841	23.825	-3.0298	-4.7041	0.85797	-2.1308	30.541	-5.0412
75.333	9.4743	69.769	-3.5549	0.2531	-3.2318	-2.0731	0.34794	0.38151	0.66022	-1.3176	3683.7	42.804	5.2718	61.094	-40.63	57.849	68.841	23.825	-3.0298	-4.7041	0.85797	-2.1308	30.541	-5.0412
75.214	9.4703	69.824	-3.5655	0.25485	-3.2298	-2.1343	0.35098	0.41397	0.66022	-1.3176	3683.2	42.871	5.2722	61.064	-40.642	57.821	68.841	23.825	-3.0298	-4.7041	0.85797	-2.1308	30.541	-5.0412
75.095	9.4589	69.879	-3.5763	0.25661	-3.2276	-2.1928	0.35387	0.44677	0.66022	-1.3176	3682.7	42.94	5.2684	61.034	-40.648	57.793	68.841	23.825	-3.0298	-4.7041	0.85797	-2.1308	30.541	-5.0412
74.974	9.4399	69.937	-3.5874	0.25839	-3.2253	-2.2481	0.3566	0.47989	0.66022	-1.3176	3682.1	43.009	5.2604	61.004	-40.649	57.765	68.841	23.825	-3.0298	-4.7041	0.85797	-2.1308	30.541	-5.0412
74.852	9.413	69.996	-3.5988	0.26018	-3.2228	-2.3001	0.35912	0.51328	0.66022	-1.3176	3681.6	43.08	5.248	60.974	-40.643	57.737	68.841	23.825	-3.0298	-4.7041	0.85797	-2.1308	30.541	-5.0412
74.73	9.378	70.056	-3.6104	0.26198	-3.2202	-2.3483	0.36141	0.54693	0.66022	-1.3176	3681.1	43.151	5.231	60.944	-40.632	57.709	68.841	23.825	-3.0298	-4.7041	0.85797	-2.1308	30.541	-5.0412
74.607	9.3347	70.117	-3.6222	0.26379	-3.2173	-2.3925	0.36343	0.58082	0.66022	-1.3176	3680.6	43.223	5.2094	60.913	-40.614	57.68	68.841	23.825	-3.0298	-4.7041	0.85797	-2.1308	30.541	-5.0412
74.484	9.283	70.18	-3.6343	0.26562	-3.2144	-2.4324	0.36513	0.61491	0.66022	-1.3176	3680.1	43.296	5.1831	60.883	-40.59	57.652	68.841	23.825	-3.0298	-4.7041	0.85797	-2.1308	30.541	-5.0412
74.36	9.2227	70.244	-3.6466	0.26744	-3.2112	-2.4676	0.3665	0.64919	0.66022	-1.3176	3679.6	43.369	5.1519	60.852	-40.561	57.624	68.841	23.825	-3.0298	-4.7041	0.85797	-2.1308	30.541	-5.0412
74.236	9.1535	70.308	-3.659	0.26928	-3.2079	-2.4966	0.36747	0.68365	0.66022	-1.3176	3679.1	43.443	5.1157	60.822	-40.525	57.595	68.841	23.825	-3.0298	-4.7041	0.85797	-2.1308	30.541	-5.0412
74.113	9.0754	70.373	-3.6715	0.27112	-3.2044	-2.5045	0.36789	0.71851	0.66022	-1.3176	3678.6	43.517	5.0745	60.791	-40.483	57.566	68.841	23.825	-3.0298	-4.7041	0.85797	-2.1308	30.541	-5.0412
73.989	8.9882	70.438	-3.684	0.27296	-3.2007	-2.5066	0.36761	0.75348	0.66022	-1.3176	3678.1	43.592	5.0282	60.76	-40.436	57.538	68.841	23.825	-3.0298	-4.7041	0.85797	-2.1308	30.541	-5.0412
73.866	8.8918	70.504	-3.6965	0.27479	-3.1968	-2.5024	0.36658	0.78853	0.66022	-1.3176	3677.6	43.666	4.9767	60.729	-40.382	57.509	68.841	23.825	-3.0298	-4.7041	0.85797	-2.1308	30.541	-5.0412
73.743	8.7862	70.57	-3.709	0.27662	-3.1928	-2.4919	0.36474	0.82365	0.66022	-1.3176	3677.0	43.74	4.9199	60.699	-40.323	57.48	68.841	23.825	-3.0298	-4.7041	0.85797	-2.1308	30.541	-5.0412
73.621	8.6713	70.636	-3.7214	0.27844	-3.1886	-2.4746	0.36205	0.85879	0.66022	-1.3176	3676.5	43.815	4.8579	60.668	-40.258	57.451	68.841	23.825	-3.0298	-4.7041	0.85797	-2.1308	30.541	-5.0412
73.5	8.5471	70.702	-3.7338	0.28024	-3.1842	-2.4504	0.35846	0.89392	0.66022	-1.3176	3676.0	43.888	4.7906	60.637	-40.188	57.422	68.841	23.825	-3.0298	-4.7041	0.85797	-2.1308	30.541	-5.0412
73.379	8.4136	70.767	-3.7459	0.28202	-3.1797	-2.419	0.35391	0.92903	0.66022	-1.3176	3675.5	43.962	4.7181	60.605	-40.112	57.393	68.841	23.825	-3.0298	-4.7041	0.85797	-2.1308	30.541	-5.0412
73.26	8.2707	70.832	-3.7579	0.28378	-3.1749	-2.3803	0.34837	0.96407	0.66022	-1.3176	3675.0	44.035	4.6401	60.574	-40.032	57.364	68.841	23.825	-3.0298	-4.7041	0.85797	-2.1308	30.541	-5.0412
73.141	8.1185	70.896	-3.7697	0.2855	-3.17	-2.3339	0.34177	0.999	0.66022	-1.3176	3674.5	44.107	4.5569	60.543	-39.946	57.335	68.841	23.825	-3.0298	-4.7041	0.85797	-2.1308	30.541	-5.0412
73.024	7.9571	70.959	-3.7813	0.28719	-3.1649	-2.2797	0.33408	1.0338	0.66022	-1.3176	3674.0	44.178	4.4684	60.512	-39.856	57.306	68.841	23.825	-3.0298	-4.7041	0.85797	-2.1308	30.541	-5.0412
72.909	7.7864	71.02	-3.7925	0.28884	-3.1597	-2.2176	0.32524	1.0684	0.66022	-1.3176	3673.5	44.248	4.3747	60.481	-39.762	57.277	68.841	23.825	-3.0298	-4.7041	0.85797	-2.1308	30.541	-5.0412
72.796	7.6067	71.081	-3.8034	0.29044	-3.1542	-2.14	0.31523	1.1029	0.66022	-1.3176	3673.0	44.317	4.2757	60.45	-39.663	57.248	68.841	23.825	-3.0298	-4.7041	0.85797	-2.1308	30.541	-5.0412
72.684	7.4179	71.139	-3.8139	0.29199	-3.1486	-2.0344	0.30374	1.1374	0.66022	-1.3176	3672.5	44.385	4.1715	60.418	-39.561	57.219	68.841	23.825	-3.0298	-4.7041	0.85797	-2.1308	30.541	-5.0412
72.574	7.2203	71.196	-3.8237	0.29348	-3.1429	-1.921	0.29066	1.1716	0.66022	-1.3176	3672.0	44.451	4.0623	60.387	-39.456	57.19	68.841	23.825	-3.0298	-4.7041	0.85797	-2.1308	30.541	-5.0412
72.467	7.0141	71.251	-3.8331	0.2949	-3.1369	-1.799	0.27613	1.209	0.66022	-1.3176	3671.5	44.515	3.9482	60.356	-39.347	57.161	68.841	23.825	-3.0298	-4.7041	0.85797	-2.1308	30.541	-5.0412
72.362	6.7995	71.303	-3.8417	0.29624	-3.1308	-1.6682	0.26008	1.2506	0.66022	-1.3176	3670.9	44.578	3.8292	60.325	-39.236	57.132	68.841	23.825	-3.0298	-4.7041	0.85797	-2.1308	30.541	-5.0412
72.259	6.5768	71.353	-3.8497	0.29749	-3.1244	-1.5338	0.24239	1.2933	0.66022	-1.3176	3670.4	44.638	3.7055	60.294	-39.122	57.102	68.841	23.825	-3.0298	-4.7041	0.85797	-2.1308	30.541	-5.0412
72.159	6.3461	71.4	-3.8571	0.29866	-3.1178	-1.3986	0.22319	1.3378	0.66022	-1.3176	3669.9	44.697	3.5772	60.263	-39.006	57.074	68.841	23.825	-3.0298	-4.7041	0.85797	-2.1308	30.541	-5.0412
72.062	6.1077	71.444	-3.8637	0.29972	-3.111	-1.2561	0.20219	1.3816	0.66022	-1.3176	3669.4	44.753	3.4444	60.232	-38.889	57.045	68.841	23.825	-3.0298	-4.7041	0.85797	-2.1308	30.541	-5.0412
71.968	5.8619	71.485	-3.8696	0.30068	-3.104	-1.1064	0.1794	1.4246	0.66022	-1.3176	3668.9	44.807	3.3073	60.201	-38.77	57.016	68.841	23.825	-3.0298	-4.7041	0.85797	-2.1308	30.541	-5.0412
71.878	5.6089	71.523	-3.8748	0.30151	-3.0968	-0.94973	0.15486	1.4668	0.66022	-1.3176	3668.4	44.858	3.1661	60.17	-38.651	56.987	68.841	23.825	-3.0298	-4.7041	0.85797	-2.1308	30.541	-5.0412
71.79	5.3492	71.557	-3.8791	0.30222	-3.0894	-0.78634	0.12855	1.508	0.66022	-1.3176	3667.9	44.907	3.0209	60.139	-38.531	56.958	68.841	23.825	-3.0298	-4.7041	0.85797	-2.1308	30.541	-5.0412
71.706	5.0831	71.588	-3.8826	0.3028	-3.0817	-0.61648	0.1005	1.5482	0.66022	-1.3176	3667.4	44.953	2.8719	60.109	-38.41	56.93	68.841	23.825	-3.0298	-4.7041	0.85797	-2.1308	30.541	-5.0412
71.626	4.8108	71.614	-3.8852	0.30323	-3.0739	-0.42298	0.070655	1.5875	0.66022	-1.3176	3666.9	44.995	2.7194	60.078	-38.29	56.901	68.841	23.825	-3.0298	-4.7041	0.85797	-2.1308	30.541	-5.0412
71.549	4.533	71.637	-3.8868	0.30351	-3.0658	-0.21191	0.042037	1.6256	0.66022	-1.3176	3666.4	45.035	2.5635	60.048	-38.17	56.873	68.841	23.825	-3.0298	-4.7041	0.85797	-2.1308	30.541	-5.0412
71.476	4.25	71.655	-3.8873	0.30364	-3.0576	0.00057539	0.011495	1.6618	0.66022	-1.3176	3665.9	45.071	2.4046	60.018	-38.051	56.845	68.841	23.825	-3.0298	-4.7041	0.85797	-2.1308	30.541	-5.0412
71.407	3.9624	71.668	-3.8868	0.30362	-3.0492	0.21335	-0.021269	1.6963	0.66022	-1.3176	3665.4	45.104	2.2429	59.988	-37.933	56.817	68.841	23.825	-3.0298	-4.7041	0.85797	-2.1308	30.541	-5.0412
71.343	3.6706	71.677	-3.8852	0.30343	-3.0407	0.4262	-0.056127	1.7289	0.66022	-1.3176	3664.9	45.134	2.0787	59.958	-37.817	56.789	68.841	23.825	-3.0298	-4.7041	0.85797	-2.1308	30.541	-5.0412
71.282	3.375	71.681	-3.8825	0.30306	-3.0319	0.64172	-0.092387	1.7599	0.66022	-1.3176	3664.4	45.16	1.9122	59.928	-37.702	56.762	68.841	23.825	-3.0298	-4.7041	0.85797	-2.1308	30.541	-5.0412
71.226	3.0763	71.68	-3.8788	0.3025	-3.0231	0.85939	-0.13003	1.7891	0.66022	-1.3176	3663.9	45.182	1.7437	59.899	-37.589	56.734	68.841	23.825	-3.0298	-4.7041	0.85797	-2.1308	30.541	-5.0412
71.175	2.7749	71.674	-3.8739	0.30175	-3.0141	1.0765	-0.16945	1.8164	0.66022	-1.3176	3663.4	45.2	1.5736	59.87	-37.479	56.707	68.841	23.825	-3.0298	-4.7041	0.85797	-2.1308	30.541	-5.0412
71.128	2.4712	71.663	-3.868	0.3008	-3.0049	1.2928	-0.21051	1.8415	0.66022	-1.3176	3662.9	45.215	1.402	59.841	-37.371	56.68	68.841	23.825	-3.0298	-4.7041	0.85797	-2.1308	30.541	-5.0412
71.086	2.1659	71.647	-3.861	0.29964	-2.9956	1.5082	-0.25307	1.8645	0.66022	-1.3176	3662.4	45.225	1.2294	59.812	-37.265	56.653	68.841	23.825	-3.0298	-4.7041	0.85797	-2.1308	30.541	-5.0412
71.048	1.8593	71.625	-3.8529	0.29827	-2.9863	1.7223	-0.297	1.8854	0.66022	-1.3176	3661.9	45.231	1.0558	59.784	-37.163	56.627	68.841	23.825	-3.0298	-4.7041	0.85797	-2.1308	30.541	-5.0412
71.016	1.5521	71.597	-3.8438	0.29667	-2.9768	1.9351	-0.34216	1.904	0.66022	-1.3176	3661.4	45.234	0.8818	59.756	-37.064	56.6	68.841	23.825	-3.0298	-4.7041	0.85797	-2.1308	30.541	-5.0412
70.988	1.2448	71.565	-3.8336	0.29485	-2.9672	2.1462	-0.3884	1.9205	0.66022	-1.3176	3660.9	45.232	0.70752	59.728	-36.968	56.575	68.841	23.825	-3.0298	-4.7041	0.85797	-2.1308	30.541	-5.0412
70.965	0.93787	71.526	-3.8223	0.29279	-2.9576	2.3555	-0.43558	1.9347	0.66022	-1.3176	3660.4	45.226	0.5333	59.7	-36.876	56.549	68.841	23.825	-3.0298	-4.7041	0.85797	-2.1308	30.541	-5.0412
70.948	0.63183	71.482	-3.81	0.29049	-2.9479	2.5628	-0.48358	1.9466	0.66022	-1.3176	3659.9	45.215	0.35944	59.673	-36.787	56.523	68.841	23.825	-3.0298	-4.7041	0.85797	-2.1308	30.541	-5.0412
70.935	0.32722	71.433	-3.7967	0.28795	-2.9381	2.7677	-0.53228	1.9563	0.66022	-1.3176	3659.4	45.2	0.18624	59.646	-36.702	56.498	68.841	23.825	-3.0298	-4.7041	0.85797	-2.1308	30.541	-5.0412
70.928	0.024572	71.378	-3.7824	0.28517	-2.9283	2.9701	-0.58155	1.9637	0.66022	-1.3176	3658.9	45.181	0.013991	59.62	-36.622	56.474	68.841	23.825	-3.0298	-4.7041	0.85797	-2.1308	30.541	-5.0412
70.926	-0.2756	71.317	-3.767	0.28214	-2.9185	3.1674	-0.63006	1.9687	0.66022	-1.3176	3658.4	45.157	-0.157	59.593	-36.545	56.449	68.841	23.825	-3.0298	-4.7041	0.85797	-2.1308	30.541	-5.0412
70.93	-0.57278	71.25	-3.7507	0.27886	-2.9086	3.3614	-0.6788	1.9712	0.66022	-1.3176	3657.9	45.129	-0.32643	59.568	-36.473	56.425	68.841	23.825	-3.0298	-4.7041	0.85797	-2.1308	30.541	-5.0412
70.938	-0.86646	71.178	-3.7334	0.27535	-2.8988	3.552	-0.72775	1.9713	0.66022	-1.3176	3657.4	45.097	-0.494	59.542	-36.405	56.402	68.841	23.825	-3.0298	-4.7041	0.85797	-2.1308	30.541	-5.0412
70.952	-1.1561	71.101	-3.7152	0.27159	-2.8889	3.739	-0.77678	1.9689	0.66022	-1.3176	3656.9	45.06	-0.65944	59.517	-36.341	56.379	68.841	23.825	-3.0298	-4.7041	0.85797	-2.1308	30.541	-5.0412
70.972	-1.4413	71.017	-3.696	0.26758	-2.8791	3.922	-0.82578	1.964	0.66022	-1.3176	3656.4	45.018	-0.82244	59.493	-36.282	56.356	68.841	23.825	-3.0298	-4.7041	0.85797	-2.1308	30.541	-5.0412
70.997	-1.7214	70.929	-3.676	0.26333	-2.8693	4.0893	-0.87249	1.9543	0.66022	-1.3176	3655.9	44.973	-0.98272	59.469	-36.227	56.333	68.841	23.825	-3.0298	-4.7041	0.85797	-2.1308	30.541	-5.0412
71.027	-1.9961	70.835	-3.6552	0.25886	-2.8596	4.247	-0.917	1.9403	0.66022	-1.3176	3655.4	44.923	-1.14	59.445	-36.177	56.311	68.841	23.825	-3.0298	-4.7041	0.85797	-2.1308	30.541	-5.0412
71.062	-2.2647	70.736	-3.6335	0.25416	-2.8499	4.4169	-0.96076	1.9235	0.66022	-1.3176	3654.9	44.868	-1.2939	59.422	-36.132	56.29	68.841	23.825	-3.0298	-4.7041	0.85797	-2.1308	30.541	-5.0412
71.103	-2.5268	70.631	-3.611	0.24925	-2.8403	4.5794	-1.0037	1.9038	0.66022	-1.3176	3654.4	44.809	-1.4443	59.399	-36.091	56.269	68.841	23.825	-3.0298	-4.7041	0.85797	-2.1308	30.541	-5.0412
71.149	-2.782	70.521	-3.5877	0.24413	-2.8309	4.7339	-1.0458	1.8809	0.66022	-1.3176	3653.9	44.746	-1.5908	59.377	-36.055	56.248	68.841	23.825	-3.0298	-4.7041	0.85797	-2.1308	30.541	-5.0412
71.201	-3.0298	70.407	-3.5637	0.2388	-2.8215	4.88	-1.0868	1.8551	0.66022	-1.3176	3653.4	44.679	-1.7331	59.355	-36.023	56.227	68.841	23.825	-3.0298	-4.7041	0.85797	-2.1308	30.541	-5.0412
71.257	-3.2698	70.287	-3.5389	0.23326	-2.8123	5.0174	-1.1267	1.8261	0.66022	-1.3176	3652.9	44.607	-1.8711	59.333	-35.996	56.208	68.841	23.825	-3.0298	-4.7041	0.85797	-2.1308	30.541	-5.0412
71.319	-3.5016	70.163	-3.5135	0.22753	-2.8033	5.1455	-1.1653	1.7941	0.66022	-1.3176	3652.5	44.532	-2.0045	59.312	-35.974	56.188	68.841	23.825	-3.0298	-4.7041	0.85797	-2.1308	30.541	-5.0412
71.386	-3.7247	70.033	-3.4875	0.22161	-2.7944	5.264	-1.2017	1.7591	0.66022	-1.3176	3652.0	44.452	-2.133	59.292	-35.956	56.169	68.841	23.825	-3.0298	-4.7041	0.85797	-2.1308	30.541	-5.0412
71.458	-3.9388	69.9	-3.4609	0.21551	-2.7857	5.3727	-1.2367	1.721	0.66022	-1.3176	3651.5	44.368	-2.2565	59.272	-35.943	56.15	68.841	23.825	-3.0298	-4.7041	0.85797	-2.1308	30.541	-5.0412
71.535	-4.1435	69.762	-3.4338	0.20925	-2.7772	5.4714	-1.2702	1.6797	0.66022	-1.3176	3651.0	44.281	-2.3746	59.252	-35.935	56.132	68.841	23.825	-3.0298	-4.7041	0.85797	-2.1308	30.541	-5.0412
71.617	-4.3386	69.619	-3.4062	0.20282	-2.7689	5.5599	-1.3021	1.6354	0.66022	-1.3176	3650.5	44.189	-2.4872	59.233	-35.93	56.115	68.841	23.825	-3.0298	-4.7041	0.85797	-2.1308	30.541	-5.0412
71.704	-4.5235	69.473	-3.3781	0.19623	-2.7608	5.6666	-1.3323	1.5881	0.66022	-1.3176	3650.0	44.094	-2.5942	59.214	-35.93	56.097	68.841	23.825	-3.0298	-4.7041	0.85797	-2.1308	30.541	-5.0412
71.796	-4.6981	69.322	-3.3495	0.18949	-2.753	5.7665	-1.3611	1.5376	0.66022	-1.3176	3649.5	43.996	-2.6952	59.196	-35.935	56.081	68.841	23.825	-3.0298	-4.7041	0.85797	-2.1308	30.541	-5.0412
71.892	-4.8619	69.168	-3.3205	0.18262	-2.7455	5.8564	-1.3882	1.4838	0.66022	-1.3176	3649.0	43.894	-2.7901	59.179	-35.943	56.064	68.841	23.825	-3.0298	-4.7041	0.85797	-2.1308	30.541	-5.0412
71.993	-5.0147	69.011	-3.291	0.17561	-2.7382	5.9362	-1.4137	1.4268	0.66022	-1.3176	3648.5	43.788	-2.8786	59.162	-35.956	56.049	68.841	23.825	-3.0298	-4.7041	0.85797	-2.1308	30.541	-5.0412
72.098	-5.1561	68.849	-3.2611	0.16849	-2.7312	6.0056	-1.4375	1.3665	0.66022	-1.3176	3648.0	43.68	-2.9607	59.145	-35.972	56.033	68.841	23.825	-3.0298	-4.7041	0.85797	-2.1308	30.541	-5.0412
72.208	-5.2859	68.685	-3.231	0.16124	-2.7245	6.0646	-1.4595	1.303	0.66022	-1.3176	3647.5	43.568	-3.0361	59.129	-35.993	56.018	68.841	23.825	-3.0298	-4.7041	0.85797	-2.1308	30.541	-5.0412
72.322	-5.4037	68.517	-3.2005	0.15389	-2.7182	6.1131	-1.4796	1.2364	0.66022	-1.3176	3647.0	43.453	-3.1047	59.113	-36.017	56.004	68.841	23.825	-3.0298	-4.7041	0.85797	-2.1308	30.541	-5.0412
72.44	-5.5094	68.347	-3.1698	0.14645	-2.7122	6.1511	-1.4977	1.1666	0.66022	-1.3176	3646.5	43.335	-3.1663	59.098	-36.045	55.99	68.841	23.825	-3.0298	-4.7041	0.85797	-2.1308	30.541	-5.0412
72.562	-5.6027	68.174	-3.139	0.13892	-2.7065	6.1811	-1.5139	1.0938	0.66022	-1.3176	3646.1	43.214	-3.2208	59.083	-36.077	55.977	68.841	23.825	-3.0298	-4.7041	0.85797	-2.1308	30.541	-5.0412
72.688	-5.6834	67.998	-3.108	0.13131	-2.7012	6.2225	-1.5282	1.018	0.66022	-1.3176	3645.6	43.091	-3.268	59.069	-36.112	55.964	68.841	23.825	-3.0298	-4.7041	0.85797	-2.1308	30.541	-5.0412
72.817	-5.7512	67.819	-3.0768	0.12364	-2.6963	6.2539	-1.5406	0.93902	0.66022	-1.3176	3645.1	42.965	-3.3078	59.055	-36.15	55.951	68.841	23.825	-3.0298	-4.7041	0.85797	-2.1308	30.541	-5.0412
72.95	-5.806	67.639	-3.0455	0.11591	-2.6919	6.2752	-1.5512	0.85688	0.66022	-1.3176	3644.6	42.836	-3.3401	59.042	-36.192	55.939	68.841	23.825	-3.0298	-4.7041	0.85797	-2.1308	30.541	-5.0412
73.086	-5.8476	67.456	-3.0141	0.10813	-2.6878	6.2866	-1.5598	0.77159	0.66022	-1.3176	3644.1	42.706	-3.3648	59.03	-36.236	55.927	68.841	23.825	-3.0298	-4.7041	0.85797	-2.1308	30.541	-5.0412
73.226	-5.8757	67.271	-2.9826	0.10032	-2.6841	6.2882	-1.5664	0.68321	0.66022	-1.3176	3643.6	42.573	-3.3817	59.017	-36.284	55.916	68.841	23.825	-3.0298	-4.7041	0.85797	-2.1308	30.541	-5.0412
73.369	-5.8901	67.085	-2.9512	0.092472	-2.681	6.2802	-1.5711	0.59179	0.66022	-1.3176	3643.1	42.438	-3.3907	59.006	-36.335	55.905	68.841	23.825	-3.0298	-4.7041	0.85797	-2.1308	30.541	-5.0412
73.515	-5.8908	66.897	-2.9199	0.084609	-2.6782	6.2236	-1.5733	0.51706	0.66022	-1.3176	3642.6	42.302	-3.3917	58.994	-36.388	55.895	68.841	23.825	-3.0298	-4.7041	0.85797	-2.1308	30.541	-5.0412
73.663	-5.8774	66.707	-2.889	0.076743	-2.6758	6.1251	-1.5728	0.45512	0.66022	-1.3176	3642.1	42.163	-3.3846	58.983	-36.444	55.885	68.841	23.825	-3.0298	-4.7041	0.85797	-2.1308	30.541	-5.0412
73.814	-5.8499	66.516	-2.8587	0.068886	-2.6737	6.0172	-1.5698	0.38965	0.66022	-1.3176	3641.7	42.023	-3.3694	58.973	-36.502	55.876	68.841	23.825	-3.0298	-4.7041	0.85797	-2.1308	30.541	-5.0412
73.967	-5.8084	66.324	-2.8289	0.061049	-2.6719	5.9004	-1.5644	0.3208	0.66022	-1.3176	3641.2	41.881	-3.346	58.963	-36.562	55.866	68.841	23.825	-3.0298	-4.7041	0.85797	-2.1308	30.541	-5.0412
74.123	-5.7531	66.13	-2.7997	0.053246	-2.6705	5.7753	-1.5564	0.2487	0.66022	-1.3176	3640.7	41.739	-3.3146	58.953	-36.625	55.858	68.841	23.825	-3.0298	-4.7041	0.85797	-2.1308	30.541	-5.0412
74.28	-5.684	65.936	-2.7711	0.045489	-2.6694	5.6422	-1.5458	0.17349	0.66022	-1.3176	3640.2	41.594	-3.2753	58.944	-36.689	55.849	68.841	23.825	-3.0298	-4.7041	0.85797	-2.1308	30.541	-5.0412
74.439	-5.6012	65.741	-2.7433	0.037792	-2.6687	5.5018	-1.5327	0.095337	0.66022	-1.3176	3639.7	41.449	-3.228	58.935	-36.755	55.842	68.841	23.825	-3.0298	-4.7041	0.85797	-2.1308	30.541	-5.0412
74.6	-5.5048	65.545	-2.7161	0.030167	-2.6685	5.3455	-1.5168	0.013486	0.66022	-1.3176	3639.2	41.303	-3.1729	58.927	-36.823	55.834	68.841	23.825	-3.0298	-4.7041	0.85797	-2.1308	30.541	-5.0412
74.762	-5.3951	65.349	-2.6898	0.022628	-2.6686	5.1764	-1.4981	-0.071506	0.66022	-1.3176	3638.7	41.156	-3.11	58.919	-36.892	55.827	68.841	23.825	-3.0298	-4.7041	0.85797	-2.1308	30.541	-5.0412
74.926	-5.2721	65.152	-2.6644	0.01519	-2.6692	5.0022	-1.4766	-0.15874	0.66022	-1.3176	3638.3	41.009	-3.0394	58.911	-36.963	55.82	68.841	23.825	-3.0298	-4.7041	0.85797	-2.1308	30.541	-5.0412
75.09	-5.136	64.955	-2.6398	0.0078672	-2.6702	4.8234	-1.4522	-0.24805	0.66022	-1.3176	3637.8	40.86	-2.9612	58.904	-37.035	55.814	68.841	23.825	-3.0298	-4.7041	0.85797	-2.1308	30.541	-5.0412
75.255	-4.9869	64.757	-2.6161	0.00067291	-2.6717	4.6406	-1.425	-0.33926	0.66022	-1.3176	3637.3	40.712	-2.8756	58.897	-37.109	55.808	68.841	23.825	-3.0298	-4.7041	0.85797	-2.1308	30.541	-5.0412
75.421	-4.8252	64.56	-2.5934	-0.0063785	-2.6736	4.4544	-1.3951	-0.4322	0.66022	-1.3176	3636.8	40.563	-2.7825	58.891	-37.183	55.802	68.841	23.825	-3.0298	-4.7041	0.85797	-2.1308	30.541	-5.0412
75.587	-4.6508	64.362	-2.5716	-0.013273	-2.676	4.2653	-1.3623	-0.5267	0.66022	-1.3176	3636.3	40.414	-2.6822	58.885	-37.258	55.797	68.841	23.825	-3.0298	-4.7041	0.85797	-2.1308	30.541	-5.0412
75.753	-4.464	64.165	-2.5508	-0.019997	-2.6789	4.0739	-1.3269	-0.62258	0.66022	-1.3176	3635.8	40.266	-2.5746	58.879	-37.334	55.792	68.841	23.825	-3.0298	-4.7041	0.85797	-2.1308	30.541	-5.0412
75.92	-4.265	63.968	-2.5309	-0.026538	-2.6822	3.8807	-1.2888	-0.71967	0.66022	-1.3176	3635.3	40.117	-2.46	58.874	-37.41	55.787	68.841	23.825	-3.0298	-4.7041	0.85797	-2.1308	30.541	-5.0412
76.085	-4.0539	63.772	-2.512	-0.032881	-2.6861	3.6551	-1.2562	-0.80857	0.66022	-1.3176	3634.9	39.969	-2.3384	58.869	-37.487	55.783	68.841	23.825	-3.0298	-4.7041	0.85797	-2.1308	30.541	-5.0412
76.251	-3.8311	63.576	-2.4944	-0.03915	-2.6902	3.4012	-1.2509	-0.85996	0.66022	-1.3176	3634.4	39.821	-2.2099	58.865	-37.565	55.779	68.841	23.825	-3.0298	-4.7041	0.85797	-2.1308	30.541	-5.0412
76.415	-3.5969	63.381	-2.478	-0.045384	-2.6947	3.1484	-1.2422	-0.9111	0.66022	-1.3176	3633.9	39.673	-2.0749	58.861	-37.642	55.776	68.841	23.825	-3.0298	-4.7041	0.85797	-2.1308	30.541	-5.0412
76.579	-3.3517	63.187	-2.4629	-0.051567	-2.6993	2.8979	-1.2304	-0.9631	0.66022	-1.3176	3633.4	39.527	-1.9335	58.857	-37.72	55.773	68.841	23.825	-3.0298	-4.7041	0.85797	-2.1308	30.541	-5.0412
76.742	-3.0958	62.993	-2.449	-0.057683	-2.7043	2.65	-1.2156	-1.0161	0.66022	-1.3176	3632.9	39.381	-1.786	58.854	-37.798	55.77	68.841	23.825	-3.0298	-4.7041	0.85797	-2.1308	30.541	-5.0412
76.904	-2.8296	62.801	-2.4364	-0.063718	-2.7095	2.4044	-1.1976	-1.0687	0.66022	-1.3176	3632.4	39.236	-1.6324	58.851	-37.876	55.768	68.841	23.825	-3.0298	-4.7041	0.85797	-2.1308	30.541	-5.0412
77.064	-2.5534	62.609	-2.425	-0.069654	-2.715	2.1613	-1.1766	-1.1209	0.66022	-1.3176	3631.9	39.091	-1.4731	58.848	-37.954	55.766	68.841	23.825	-3.0298	-4.7041	0.85797	-2.1308	30.541	-5.0412
77.223	-2.2676	62.419	-2.4148	-0.075478	-2.7207	1.921	-1.1526	-1.1726	0.66022	-1.3176	3631.5	38.948	-1.3082	58.846	-38.031	55.764	68.841	23.825	-3.0298	-4.7041	0.85797	-2.1308	30.541	-5.0412
77.38	-1.9725	62.229	-2.4057	-0.081176	-2.7267	1.6838	-1.1258	-1.2238	0.66022	-1.3176	3631.0	38.806	-1.138	58.844	-38.109	55.763	68.841	23.825	-3.0298	-4.7041	0.85797	-2.1308	30.541	-5.0412
77.535	-1.6684	62.041	-2.3979	-0.086732	-2.7329	1.4482	-1.0963	-1.2745	0.66022	-1.3176	3630.5	38.666	-0.96254	58.843	-38.186	55.762	68.841	23.825	-3.0298	-4.7041	0.85797	-2.1308	30.541	-5.0412
77.688	-1.3556	61.854	-2.3913	-0.092134	-2.7394	1.1961	-1.0639	-1.325	0.66022	-1.3176	3630.0	38.527	-0.78211	58.842	-38.262	55.761	68.841	23.825	-3.0298	-4.7041	0.85797	-2.1308	30.541	-5.0412
77.839	-1.0346	61.669	-2.3859	-0.097367	-2.7462	0.94929	-1.0288	-1.3747	0.66022	-1.3176	3629.5	38.389	-0.59689	58.841	-38.338	55.761	68.841	23.825	-3.0298	-4.7041	0.85797	-2.1308	30.541	-5.0412
77.987	-0.7056	61.486	-2.3818	-0.10242	-2.7532	0.70781	-0.99102	-1.4237	0.66022	-1.3176	3629.0	38.253	-0.40708	58.841	-38.413	55.761	68.841	23.825	-3.0298	-4.7041	0.85797	-2.1308	30.541	-5.0412
78.132	-0.36899	61.304	-2.3789	-0.10727	-2.7604	0.47178	-0.95069	-1.4719	0.66022	-1.3176	3628.6	38.118	-0.21288	58.841	-38.488	55.762	68.841	23.825	-3.0298	-4.7041	0.85797	-2.1308	30.541	-5.0412
78.275	-0.025089	61.124	-2.3771	-0.11192	-2.7679	0.2413	-0.90796	-1.5192	0.66022	-1.3176	3628.1	37.986	-0.014475	58.842	-38.562	55.763	68.841	23.825	-3.0298	-4.7041	0.85797	-2.1308	30.541	-5.0412
78.415	0.32578	60.946	-2.3764	-0.11635	-2.7756	0.015588	-0.86337	-1.5629	0.66022	-1.3176	3627.6	37.855	0.18795	58.842	-38.634	55.764	68.841	23.825	-3.0298	-4.7041	0.85797	-2.1308	30.541	-5.0412
78.551	0.6833	60.77	-2.3769	-0.12055	-2.7835	-0.20451	-0.81669	-1.6058	0.66022	-1.3176	3627.1	37.727	0.3942	58.844	-38.706	55.765	68.841	23.825	-3.0298	-4.7041	0.85797	-2.1308	30.541	-5.0412
78.684	1.0471	60.596	-2.3785	-0.12451	-2.7917	-0.41889	-0.768	-1.648	0.66022	-1.3176	3626.6	37.601	0.6041	58.845	-38.776	55.767	68.841	23.825	-3.0298	-4.7041	0.85797	-2.1308	30.541	-5.0412
78.813	1.417	60.425	-2.3811	-0.12823	-2.8	-0.62751	-0.71742	-1.6896	0.66022	-1.3176	3626.1	37.477	0.81747	58.847	-38.845	55.769	68.841	23.825	-3.0298	-4.7041	0.85797	-2.1308	30.541	-5.0412
78.939	1.7926	60.257	-2.3847	-0.13168	-2.8086	-0.83035	-0.66507	-1.7305	0.66022	-1.3176	3625.7	37.356	1.0341	58.849	-38.912	55.771	68.841	23.825	-3.0298	-4.7041	0.85797	-2.1308	30.541	-5.0412
79.06	2.1736	60.091	-2.3894	-0.13487	-2.8173	-1.0274	-0.61107	-1.7706	0.66022	-1.3176	3625.2	37.237	1.2539	58.851	-38.978	55.774	68.841	23.825	-3.0298	-4.7041	0.85797	-2.1308	30.541	-5.0412
79.177	2.5598	59.928	-2.395	-0.13779	-2.8263	-1.2187	-0.55555	-1.81	0.66022	-1.3176	3624.7	37.122	1.4767	58.853	-39.042	55.777	68.841	23.825	-3.0298	-4.7041	0.85797	-2.1308	30.541	-5.0412
79.29	2.9509	59.769	-2.4016	-0.14043	-2.8354	-1.4042	-0.49862	-1.8486	0.66022	-1.3176	3624.2	37.009	1.7022	58.856	-39.104	55.78	68.841	23.825	-3.0298	-4.7041	0.85797	-2.1308	30.541	-5.0412
79.398	3.3465	59.612	-2.409	-0.14278	-2.8448	-1.5839	-0.4404	-1.8864	0.66022	-1.3176	3623.7	36.899	1.9304	58.859	-39.164	55.783	68.841	23.825	-3.0298	-4.7041	0.85797	-2.1308	30.541	-5.0412
79.502	3.7464	59.46	-2.4174	-0.14483	-2.8543	-1.7574	-0.38156	-1.9234	0.66022	-1.3176	3623.3	36.793	2.1611	58.862	-39.222	55.786	68.841	23.825	-3.0298	-4.7041	0.85797	-2.1308	30.541	-5.0412
79.6	4.1503	59.311	-2.4266	-0.14659	-2.864	-1.9249	-0.32192	-1.9595	0.66022	-1.3176	3622.8	36.69	2.3941	58.866	-39.278	55.79	68.841	23.825	-3.0298	-4.7041	0.85797	-2.1308	30.541	-5.0412
79.693	4.5581	59.165	-2.4366	-0.14805	-2.8739	-2.0869	-0.26135	-1.9947	0.66022	-1.3176	3622.3	36.591	2.6293	58.869	-39.331	55.794	68.841	23.825	-3.0298	-4.7041	0.85797	-2.1308	30.541	-5.0412
79.781	4.9693	59.024	-2.4475	-0.1492	-2.8839	-2.2435	-0.19992	-2.029	0.66022	-1.3176	3621.8	36.495	2.8666	58.873	-39.382	55.798	68.841	23.825	-3.0298	-4.7041	0.85797	-2.1308	30.541	-5.0412
79.863	5.3838	58.888	-2.4591	-0.15005	-2.8942	-2.3945	-0.13772	-2.0622	0.66022	-1.3176	3621.3	36.403	3.1057	58.877	-39.429	55.802	68.841	23.825	-3.0298	-4.7041	0.85797	-2.1308	30.541	-5.0412
79.94	5.8012	58.755	-2.4714	-0.15058	-2.9045	-2.5402	-0.074905	-2.0944	0.66022	-1.3176	3620.8	36.316	3.3465	58.881	-39.474	55.806	68.841	23.825	-3.0298	-4.7041	0.85797	-2.1308	30.541	-5.0412
80.011	6.2214	58.628	-2.4845	-0.15079	-2.9151	-2.6807	-0.01159	-2.1254	0.66022	-1.3176	3620.4	36.232	3.589	58.885	-39.516	55.81	68.841	23.825	-3.0298	-4.7041	0.85797	-2.1308	30.541	-5.0412
80.075	6.6441	58.506	-2.4982	-0.15069	-2.9258	-2.8161	0.052128	-2.1554	0.66022	-1.3176	3619.9	36.153	3.8328	58.889	-39.555	55.815	68.841	23.825	-3.0298	-4.7041	0.85797	-2.1308	30.541	-5.0412
80.134	7.0689	58.388	-2.5126	-0.15027	-2.9366	-2.9501	0.11578	-2.1791	0.66022	-1.3176	3619.4	36.079	4.078	58.894	-39.59	55.819	68.841	23.825	-3.0298	-4.7041	0.85797	-2.1308	30.541	-5.0412
80.186	7.4956	58.277	-2.5277	-0.14954	-2.9476	-3.0847	0.17878	-2.191	0.66022	-1.3176	3618.9	36.009	4.3243	58.898	-39.622	55.824	68.841	23.825	-3.0298	-4.7041	0.85797	-2.1308	30.541	-5.0412
80.231	7.924	58.171	-2.5434	-0.14849	-2.9586	-3.2132	0.2418	-2.2016	0.66022	-1.3176	3618.4	35.944	4.5716	58.903	-39.65	55.829	68.841	23.825	-3.0298	-4.7041	0.85797	-2.1308	30.541	-5.0412
80.269	8.3535	58.071	-2.5598	-0.14712	-2.9696	-3.336	0.30472	-2.2111	0.66022	-1.3176	3618.0	35.884	4.8196	58.907	-39.675	55.834	68.841	23.825	-3.0298	-4.7041	0.85797	-2.1308	30.541	-5.0412
80.301	8.7841	57.976	-2.5768	-0.14544	-2.9807	-3.4532	0.36748	-2.2192	0.66022	-1.3176	3617.5	35.829	5.0683	58.912	-39.695	55.838	68.841	23.825	-3.0298	-4.7041	0.85797	-2.1308	30.541	-5.0412
80.326	9.2153	57.889	-2.5943	-0.14344	-2.9918	-3.5649	0.42996	-2.2259	0.66022	-1.3176	3617.0	35.779	5.3174	58.917	-39.712	55.843	68.841	23.825	-3.0298	-4.7041	0.85797	-2.1308	30.541	-5.0412
80.343	9.6469	57.808	-2.6124	-0.14114	-3.0029	-3.6712	0.49208	-2.2311	0.66022	-1.3176	3616.5	35.735	5.5667	58.921	-39.724	55.848	68.841	23.825	-3.0298	-4.7041	0.85797	-2.1308	30.541	-5.0412
80.353	10.079	57.733	-2.631	-0.13852	-3.0141	-3.7724	0.55376	-2.2348	0.66022	-1.3176	3616.0	35.697	5.8162	58.926	-39.732	55.853	68.841	23.825	-3.0298	-4.7041	0.85797	-2.1308	30.541	-5.0412
80.356	10.51	57.666	-2.6501	-0.1356	-3.0253	-3.8695	0.6146	-2.2366	0.66022	-1.3176	3615.5	35.664	6.0656	58.93	-39.736	55.857	68.841	23.825	-3.0298	-4.7041	0.85797	-2.1308	30.541	-5.0412
80.351	10.941	57.605	-2.6697	-0.13238	-3.0364	-3.9646	0.67394	-2.2358	0.66022	-1.3176	3615.1	35.638	6.3147	58.935	-39.735	55.862	68.841	23.825	-3.0298	-4.7041	0.85797	-2.1308	30.541	-5.0412
80.338	11.371	57.552	-2.6898	-0.12886	-3.0476	-4.0549	0.73265	-2.2333	0.66022	-1.3176	3614.6	35.617	6.5634	58.939	-39.729	55.866	68.841	23.825	-3.0298	-4.7041	0.85797	-2.1308	30.541	-5.0412
80.318	11.799	57.507	-2.7103	-0.12506	-3.0588	-4.1405	0.79065	-2.229	0.66022	-1.3176	3614.1	35.602	6.8115	58.943	-39.718	55.871	68.841	23.825	-3.0298	-4.7041	0.85797	-2.1308	30.541	-5.0412
80.289	12.226	57.469	-2.7312	-0.12096	-3.0699	-4.2214	0.84794	-2.2228	0.66022	-1.3176	3613.6	35.594	7.0588	58.947	-39.703	55.875	68.841	23.825	-3.0298	-4.7041	0.85797	-2.1308	30.541	-5.0412
80.253	12.651	57.439	-2.7525	-0.11658	-3.081	-4.2978	0.90444	-2.2146	0.66022	-1.3176	3613.1	35.593	7.3051	58.951	-39.682	55.879	68.841	23.825	-3.0298	-4.7041	0.85797	-2.1308	30.541	-5.0412
80.208	13.074	57.418	-2.7742	-0.11192	-3.0921	-4.3699	0.96005	-2.2044	0.66022	-1.3176	3612.7	35.597	7.5502	58.955	-39.656	55.883	68.841	23.825	-3.0298	-4.7041	0.85797	-2.1308	30.541	-5.0412
80.155	13.495	57.405	-2.7962	-0.10698	-3.103	-4.4435	1.0148	-2.192	0.66022	-1.3176	3612.2	35.609	7.7939	58.958	-39.625	55.887	68.841	23.825	-3.0298	-4.7041	0.85797	-2.1308	30.541	-5.0412
80.094	13.912	57.4	-2.8186	-0.10177	-3.114	-4.5167	1.0684	-2.1755	0.66022	-1.3176	3611.7	35.628	8.036	58.962	-39.588	55.89	68.841	23.825	-3.0298	-4.7041	0.85797	-2.1308	30.541	-5.0412
80.024	14.326	57.404	-2.8414	-0.096299	-3.1248	-4.5946	1.1197	-2.1464	0.66022	-1.3176	3611.2	35.653	8.2763	58.965	-39.546	55.893	68.841	23.825	-3.0298	-4.7041	0.85797	-2.1308	30.541	-5.0412
79.946	14.736	57.417	-2.8645	-0.090574	-3.1354	-4.6689	1.17	-2.115	0.66022	-1.3176	3610.7	35.686	8.5146	58.967	-39.499	55.896	68.841	23.825	-3.0298	-4.7041	0.85797	-2.1308	30.541	-5.0412
79.86	15.142	57.439	-2.888	-0.0846	-3.1459	-4.7399	1.2193	-2.0812	0.66022	-1.3176	3610.3	35.725	8.7505	58.97	-39.445	55.899	68.841	23.825	-3.0298	-4.7041	0.85797	-2.1308	30.541	-5.0412
79.765	15.543	57.47	-2.9119	-0.078383	-3.1562	-4.8075	1.2674	-2.0451	0.66022	-1.3176	3609.8	35.772	8.9839	58.972	-39.386	55.901	68.841	23.825	-3.0298	-4.7041	0.85797	-2.1308	30.541	-5.0412
79.661	15.939	57.51	-2.9361	-0.071927	-3.1664	-4.8718	1.3145	-2.0066	0.66022	-1.3176	3609.3	35.827	9.2145	58.974	-39.321	55.903	68.841	23.825	-3.0298	-4.7041	0.85797	-2.1308	30.541	-5.0412
79.549	16.329	57.559	-2.9606	-0.06524	-3.1763	-4.9327	1.3604	-1.9658	0.66022	-1.3176	3608.8	35.888	9.4421	58.975	-39.25	55.905	68.841	23.825	-3.0298	-4.7041	0.85797	-2.1308	30.541	-5.0412
79.429	16.714	57.618	-2.9854	-0.058325	-3.186	-4.99	1.4053	-1.9225	0.66022	-1.3176	3608.3	35.957	9.6663	58.976	-39.173	55.907	68.841	23.825	-3.0298	-4.7041	0.85797	-2.1308	30.541	-5.0412
79.3	17.092	57.687	-3.0105	-0.051189	-3.1955	-5.0439	1.4489	-1.8769	0.66022	-1.3176	3607.9	36.034	9.8869	58.977	-39.09	55.908	68.841	23.825	-3.0298	-4.7041	0.85797	-2.1308	30.541	-5.0412
79.162	17.463	57.765	-3.0359	-0.043838	-3.2048	-5.0972	1.4908	-1.8274	0.66022	-1.3176	3607.4	36.119	10.104	58.977	-39.001	55.908	68.841	23.825	-3.0298	-4.7041	0.85797	-2.1308	30.541	-5.0412
79.016	17.826	57.854	-3.0615	-0.036284	-3.2138	-5.1495	1.5308	-1.7741	0.66022	-1.3176	3606.9	36.211	10.316	58.977	-38.906	55.908	68.841	23.825	-3.0298	-4.7041	0.85797	-2.1308	30.541	-5.0412
78.861	18.182	57.951	-3.0874	-0.028533	-3.2225	-5.1978	1.5696	-1.7184	0.66022	-1.3176	3606.4	36.31	10.525	58.976	-38.805	55.908	68.841	23.825	-3.0298	-4.7041	0.85797	-2.1308	30.541	-5.0412
78.698	18.529	58.059	-3.1135	-0.02059	-3.231	-5.2417	1.6073	-1.6604	0.66022	-1.3176	3605.9	36.418	10.728	58.974	-38.698	55.907	68.841	23.825	-3.0298	-4.7041	0.85797	-2.1308	30.541	-5.0412
78.527	18.867	58.177	-3.1398	-0.012461	-3.2391	-5.2813	1.6439	-1.6001	0.66022	-1.3176	3605.4	36.533	10.927	58.973	-38.585	55.906	68.841	23.825	-3.0298	-4.7041	0.85797	-2.1308	30.541	-5.0412
78.348	19.197	58.304	-3.1663	-0.0041528	-3.247	-5.3164	1.6793	-1.5375	0.66022	-1.3176	3605.0	36.655	11.12	58.97	-38.465	55.904	68.841	23.825	-3.0298	-4.7041	0.85797	-2.1308	30.541	-5.0412
78.16	19.516	58.441	-3.1929	0.00433	-3.2545	-5.3469	1.7136	-1.4727	0.66022	-1.3176	3604.5	36.786	11.308	58.967	-38.34	55.901	68.841	23.825	-3.0298	-4.7041	0.85797	-2.1308	30.541	-5.0412
77.964	19.824	58.588	-3.2197	0.012981	-3.2617	-5.3725	1.7467	-1.4056	0.66022	-1.3176	3604.0	36.924	11.49	58.964	-38.208	55.898	68.841	23.825	-3.0298	-4.7041	0.85797	-2.1308	30.541	-5.0412
77.76	20.122	58.745	-3.2466	0.021795	-3.2685	-5.393	1.7787	-1.3365	0.66022	-1.3176	3603.5	37.069	11.666	58.959	-38.071	55.895	68.841	23.825	-3.0298	-4.7041	0.85797	-2.1308	30.541	-5.0412
77.549	20.409	58.911	-3.2737	0.030766	-3.275	-5.4324	1.8097	-1.2653	0.66022	-1.3176	3603.0	37.223	11.836	58.954	-37.928	55.89	68.841	23.825	-3.0298	-4.7041	0.85797	-2.1308	30.541	-5.0412
77.33	20.684	59.087	-3.301	0.03989	-3.2812	-5.4695	1.8397	-1.1921	0.66022	-1.3176	3602.6	37.383	11.999	58.949	-37.779	55.885	68.841	23.825	-3.0298	-4.7041	0.85797	-2.1308	30.541	-5.0412
77.103	20.946	59.273	-3.3284	0.049159	-3.2869	-5.5073	1.8677	-1.1026	0.66022	-1.3176	3602.1	37.551	12.154	58.942	-37.625	55.88	68.841	23.825	-3.0298	-4.7041	0.85797	-2.1308	30.541	-5.0412
76.869	21.195	59.468	-3.356	0.058566	-3.2922	-5.5397	1.8948	-1.0118	0.66022	-1.3176	3601.6	37.727	12.303	58.935	-37.464	55.873	68.841	23.825	-3.0298	-4.7041	0.85797	-2.1308	30.541	-5.0412
76.627	21.43	59.672	-3.3838	0.068116	-3.297	-5.5848	1.9267	-0.89895	0.66022	-1.3176	3601.1	37.909	12.443	58.927	-37.299	55.866	68.841	23.825	-3.0298	-4.7041	0.85797	-2.1308	30.541	-5.0412
76.379	21.651	59.886	-3.4119	0.077835	-3.3012	-5.634	1.9609	-0.77315	0.66022	-1.3176	3600.6	38.099	12.576	58.918	-37.128	55.858	68.841	23.825	-3.0298	-4.7041	0.85797	-2.1308	30.541	-5.0412
76.124	21.857	60.109	-3.4402	0.087724	-3.3047	-5.6772	1.9944	-0.64577	0.66022	-1.3176	3600.2	38.295	12.699	58.909	-36.953	55.85	68.841	23.825	-3.0298	-4.7041	0.85797	-2.1308	30.541	-5.0412
75.862	22.047	60.34	-3.4686	0.097778	-3.3076	-5.7161	2.0272	-0.51704	0.66022	-1.3176	3599.7	38.498	12.814	58.898	-36.772	55.84	68.841	23.825	-3.0298	-4.7041	0.85797	-2.1308	30.541	-5.0412
75.594	22.221	60.58	-3.4974	0.108	-3.3099	-5.7771	2.0596	-0.38775	0.66022	-1.3176	3599.2	38.708	12.919	58.887	-36.587	55.83	68.841	23.825	-3.0298	-4.7041	0.85797	-2.1308	30.541	-5.0412
75.32	22.378	60.829	-3.5264	0.11837	-3.3115	-5.8331	2.0916	-0.25762	0.66022	-1.3176	3598.7	38.925	13.014	58.875	-36.398	55.818	68.841	23.825	-3.0298	-4.7041	0.85797	-2.1308	30.541	-5.0412
75.04	22.516	61.087	-3.5557	0.12891	-3.3125	-5.8837	2.1232	-0.12689	0.66022	-1.3176	3598.2	39.147	13.1	58.861	-36.204	55.806	68.841	23.825	-3.0298	-4.7041	0.85797	-2.1308	30.541	-5.0412
74.755	22.636	61.352	-3.5852	0.1396	-3.3128	-5.9286	2.1545	0.0041454	0.66022	-1.3176	3597.8	39.376	13.174	58.847	-36.006	55.793	68.841	23.825	-3.0298	-4.7041	0.85797	-2.1308	30.541	-5.0412
74.464	22.738	61.625	-3.615	0.15046	-3.3124	-5.9673	2.1856	0.1352	0.66022	-1.3176	3597.3	39.61	13.238	58.831	-35.805	55.779	68.841	23.825	-3.0298	-4.7041	0.85797	-2.1308	30.541	-5.0412
74.169	22.819	61.906	-3.6449	0.16146	-3.3114	-5.9996	2.2163	0.26597	0.66022	-1.3176	3596.8	39.85	13.29	58.815	-35.601	55.763	68.841	23.825	-3.0298	-4.7041	0.85797	-2.1308	30.541	-5.0412
73.869	22.88	62.194	-3.6751	0.17261	-3.3098	-6.1269	2.2327	0.39765	0.66022	-1.3176	3596.3	40.096	13.33	58.797	-35.393	55.747	68.841	23.825	-3.0298	-4.7041	0.85797	-2.1308	30.541	-5.0412
73.565	22.919	62.489	-3.7064	0.18376	-3.3075	-6.3873	2.2278	0.52776	0.66022	-1.3176	3595.8	40.346	13.357	58.779	-35.183	55.73	68.841	23.825	-3.0298	-4.7041	0.85797	-2.1308	30.541	-5.0412
73.257	22.936	62.791	-3.7389	0.19489	-3.3045	-6.6488	2.2243	0.64987	0.66022	-1.3176	3595.4	40.601	13.372	58.759	-34.97	55.711	68.841	23.825	-3.0298	-4.7041	0.85797	-2.1308	30.541	-5.0412
72.945	22.929	63.1	-3.7728	0.206	-3.301	-6.9106	2.2224	0.76297	0.66022	-1.3176	3594.9	40.861	13.373	58.738	-34.756	55.692	68.841	23.825	-3.0298	-4.7041	0.85797	-2.1308	30.541	-5.0412
72.631	22.897	63.415	-3.8081	0.21712	-3.2969	-7.2049	2.2266	0.85968	0.66022	-1.3176	3594.4	41.125	13.359	58.716	-34.54	55.672	68.841	23.825	-3.0298	-4.7041	0.85797	-2.1308	30.541	-5.0412
72.314	22.841	63.736	-3.845	0.22828	-3.2924	-7.5446	2.2391	0.94076	0.66022	-1.3176	3593.9	41.393	13.331	58.693	-34.322	55.65	68.841	23.825	-3.0298	-4.7041	0.85797	-2.1308	30.541	-5.0412
71.994	22.759	64.064	-3.8835	0.23951	-3.2875	-7.8841	2.2536	1.0161	0.66022	-1.3176	3593.4	41.664	13.288	58.669	-34.103	55.628	68.841	23.825	-3.0298	-4.7041	0.85797	-2.1308	30.541	-5.0412
71.673	22.65	64.398	-3.9238	0.25082	-3.2823	-8.2159	2.27	1.0854	0.66022	-1.3176	3593.0	41.94	13.229	58.645	-33.882	55.606	68.841	23.825	-3.0298	-4.7041	0.85797	-2.1308	30.541	-5.0412
71.351	22.514	64.738	-3.9656	0.26221	-3.2767	-8.4997	2.2878	1.1481	0.66022	-1.3176	3592.5	42.218	13.153	58.62	-33.661	55.582	68.841	23.825	-3.0298	-4.7041	0.85797	-2.1308	30.541	-5.0412
71.027	22.35	65.083	-4.0088	0.2737	-3.2708	-8.7774	2.3065	1.205	0.66022	-1.3176	3592.0	42.499	13.062	58.594	-33.439	55.558	68.841	23.825	-3.0298	-4.7041	0.85797	-2.1308	30.541	-5.0412
70.703	22.156	65.432	-4.0533	0.28528	-3.2646	-9.0478	2.326	1.256	0.66022	-1.3176	3591.5	42.783	12.952	58.567	-33.217	55.533	68.841	23.825	-3.0298	-4.7041	0.85797	-2.1308	30.541	-5.0412
70.378	21.933	65.786	-4.0991	0.29696	-3.2582	-9.2427	2.3458	1.2998	0.66022	-1.3176	3591.0	43.068	12.826	58.539	-32.996	55.507	68.841	23.825	-3.0298	-4.7041	0.85797	-2.1308	30.541	-5.0412
70.054	21.679	66.143	-4.1457	0.30874	-3.2516	-9.4006	2.3649	1.3379	0.66022	-1.3176	3590.6	43.355	12.681	58.511	-32.775	55.48	68.841	23.825	-3.0298	-4.7041	0.85797	-2.1308	30.541	-5.0412
69.73	21.394	66.503	-4.1931	0.32061	-3.2449	-9.5258	2.383	1.3709	0.66022	-1.3176	3590.1	43.643	12.518	58.481	-32.555	55.453	68.841	23.825	-3.0298	-4.7041	0.85797	-2.1308	30.541	-5.0412
69.407	21.077	66.866	-4.2407	0.33256	-3.2379	-9.5182	2.3989	1.398	0.66022	-1.3176	3589.6	43.932	12.336	58.451	-32.338	55.425	68.841	23.825	-3.0298	-4.7041	0.85797	-2.1308	30.541	-5.0412
69.086	20.729	67.23	-4.2882	0.34459	-3.2309	-9.4901	2.4116	1.4219	0.66022	-1.3176	3589.1	44.22	12.136	58.421	-32.123	55.396	68.841	23.825	-3.0298	-4.7041	0.85797	-2.1308	30.541	-5.0412
68.766	20.349	67.594	-4.3356	0.35667	-3.2237	-9.4329	2.4205	1.457	0.66022	-1.3176	3588.6	44.507	11.917	58.389	-31.91	55.366	68.841	23.825	-3.0298	-4.7041	0.85797	-2.1308	30.541	-5.0412
68.449	19.938	67.958	-4.3823	0.36879	-3.2163	-9.2076	2.424	1.5173	0.66022	-1.3176	3588.2	44.794	11.679	58.357	-31.702	55.336	68.841	23.825	-3.0298	-4.7041	0.85797	-2.1308	30.541	-5.0412
68.135	19.494	68.321	-4.4275	0.3809	-3.2085	-8.7531	2.427	1.6035	0.66022	-1.3176	3587.7	45.078	11.422	58.324	-31.497	55.305	68.841	23.825	-3.0298	-4.7041	0.85797	-2.1308	30.541	-5.0412
67.824	19.021	68.681	-4.4694	0.39307	-3.2002	-8.0332	2.4363	1.7448	0.66022	-1.3176	3587.2	45.36	11.148	58.29	-31.296	55.274	68.841	23.825	-3.0298	-4.7041	0.85797	-2.1308	30.541	-5.0412
67.516	18.519	69.038	-4.5078	0.40524	-3.1911	-7.331	2.4317	1.8815	0.66022	-1.3176	3586.7	45.639	10.856	58.256	-31.101	55.242	68.841	23.825	-3.0298	-4.7041	0.85797	-2.1308	30.541	-5.0412
67.212	17.989	69.39	-4.5428	0.41736	-3.1814	-6.6467	2.4135	2.0131	0.66022	-1.3176	3586.2	45.913	10.548	58.221	-30.911	55.209	68.841	23.825	-3.0298	-4.7041	0.85797	-2.1308	30.541	-5.0412
66.913	17.432	69.736	-4.5743	0.42935	-3.171	-5.9803	2.3822	2.1394	0.66022	-1.3176	3585.8	46.184	10.224	58.186	-30.727	55.176	68.841	23.825	-3.0298	-4.7041	0.85797	-2.1308	30.541	-5.0412
66.619	16.85	70.075	-4.6026	0.44116	-3.16	-5.3235	2.3387	2.2633	0.66022	-1.3176	3585.3	46.449	9.8855	58.15	-30.55	55.142	68.841	23.825	-3.0298	-4.7041	0.85797	-2.1308	30.541	-5.0412
66.33	16.243	70.406	-4.6273	0.45272	-3.1483	-4.5395	2.2828	2.3912	0.66022	-1.3176	3584.8	46.708	9.5322	58.114	-30.38	55.108	68.841	23.825	-3.0298	-4.7041	0.85797	-2.1308	30.541	-5.0412
66.046	15.614	70.728	-4.648	0.46397	-3.1361	-3.7707	2.2133	2.5136	0.66022	-1.3176	3584.3	46.96	9.1654	58.077	-30.218	55.074	68.841	23.825	-3.0298	-4.7041	0.85797	-2.1308	30.541	-5.0412
65.769	14.963	71.04	-4.665	0.47483	-3.1232	-3.0344	2.1312	2.6296	0.66022	-1.3176	3583.9	47.206	8.7859	58.04	-30.065	55.039	68.841	23.825	-3.0298	-4.7041	0.85797	-2.1308	30.541	-5.0412
65.499	14.292	71.34	-4.6785	0.48526	-3.1098	-2.3528	2.0358	2.7427	0.66022	-1.3176	3583.4	47.444	8.3945	58.003	-29.92	55.004	68.841	23.825	-3.0298	-4.7041	0.85797	-2.1308	30.541	-5.0412
65.236	13.602	71.629	-4.6886	0.49517	-3.0958	-1.7133	1.9281	2.8501	0.66022	-1.3176	3582.9	47.674	7.992	57.965	-29.785	54.969	68.841	23.825	-3.0298	-4.7041	0.85797	-2.1308	30.541	-5.0412
64.98	12.895	71.904	-4.6956	0.50452	-3.0812	-1.0947	1.8109	2.9742	0.66022	-1.3176	3582.4	47.896	7.5791	57.927	-29.66	54.933	68.841	23.825	-3.0298	-4.7041	0.85797	-2.1308	30.541	-5.0412
64.731	12.172	72.166	-4.6996	0.51326	-3.0661	-0.50371	1.6837	3.0902	0.66022	-1.3176	3581.9	48.108	7.1567	57.889	-29.545	54.898	68.841	23.825	-3.0298	-4.7041	0.85797	-2.1308	30.541	-5.0412
64.492	11.435	72.413	-4.7007	0.52134	-3.0503	0.060622	1.5473	3.1978	0.66022	-1.3176	3581.5	48.312	6.7254	57.851	-29.441	54.862	68.841	23.825	-3.0298	-4.7041	0.85797	-2.1308	30.541	-5.0412
64.26	10.684	72.646	-4.699	0.52872	-3.0341	0.59949	1.4027	3.297	0.66022	-1.3176	3581.0	48.505	6.2861	57.812	-29.348	54.826	68.841	23.825	-3.0298	-4.7041	0.85797	-2.1308	30.541	-5.0412
64.038	9.9209	72.863	-4.6947	0.53536	-3.0174	1.1188	1.2521	3.3883	0.66022	-1.3176	3580.5	48.688	5.8395	57.773	-29.267	54.789	68.841	23.825	-3.0298	-4.7041	0.85797	-2.1308	30.541	-5.0412
63.825	9.1474	73.063	-4.6879	0.54124	-3.0002	1.6225	1.0974	3.4727	0.66022	-1.3176	3580.0	48.861	5.3864	57.735	-29.197	54.753	68.841	23.825	-3.0298	-4.7041	0.85797	-2.1308	30.541	-5.0412
63.622	8.3647	73.247	-4.6786	0.54632	-2.9827	2.1031	0.93744	3.5485	0.66022	-1.3176	3579.6	49.023	4.9277	57.696	-29.139	54.717	68.841	23.825	-3.0298	-4.7041	0.85797	-2.1308	30.541	-5.0412
63.429	7.5742	73.414	-4.6669	0.5506	-2.9648	2.5618	0.77312	3.6159	0.66022	-1.3176	3579.1	49.173	4.464	57.658	-29.093	54.681	68.841	23.825	-3.0298	-4.7041	0.85797	-2.1308	30.541	-5.0412
63.246	6.7772	73.563	-4.653	0.55405	-2.9465	2.9999	0.60538	3.675	0.66022	-1.3176	3578.6	49.313	3.9961	57.619	-29.06	54.645	68.841	23.825	-3.0298	-4.7041	0.85797	-2.1308	30.541	-5.0412
63.074	5.975	73.695	-4.6369	0.55666	-2.928	3.4243	0.43881	3.7441	0.66022	-1.3176	3578.1	49.441	3.5248	57.581	-29.039	54.609	68.841	23.825	-3.0298	-4.7041	0.85797	-2.1308	30.541	-5.0412
62.913	5.1689	73.809	-4.6188	0.55843	-2.9091	3.8005	0.27028	3.803	0.66022	-1.3176	3577.7	49.557	3.0508	57.543	-29.031	54.573	68.841	23.825	-3.0298	-4.7041	0.85797	-2.1308	30.541	-5.0412
62.763	4.3603	73.905	-4.5989	0.55936	-2.89	4.1709	0.10065	3.8538	0.66022	-1.3176	3577.2	49.661	2.5749	57.505	-29.036	54.538	68.841	23.825	-3.0298	-4.7041	0.85797	-2.1308	30.541	-5.0412
62.625	3.5502	73.982	-4.5771	0.55944	-2.8706	4.5362	-0.069468	3.8968	0.66022	-1.3176	3576.7	49.753	2.0976	57.468	-29.053	54.503	68.841	23.825	-3.0298	-4.7041	0.85797	-2.1308	30.541	-5.0412
62.498	2.7399	74.041	-4.5535	0.55868	-2.851	4.9028	-0.23553	3.9336	0.66022	-1.3176	3576.2	49.832	1.6198	57.43	-29.084	54.468	68.841	23.825	-3.0298	-4.7041	0.85797	-2.1308	30.541	-5.0412
62.384	1.9307	74.082	-4.5281	0.55709	-2.8313	5.2667	-0.40004	3.9634	0.66022	-1.3176	3575.7	49.9	1.1421	57.394	-29.128	54.433	68.841	23.825	-3.0298	-4.7041	0.85797	-2.1308	30.541	-5.0412
62.281	1.1238	74.105	-4.5009	0.55468	-2.8114	5.6267	-0.56359	3.9862	0.66022	-1.3176	3575.3	49.955	0.66511	57.357	-29.184	54.399	68.841	23.825	-3.0298	-4.7041	0.85797	-2.1308	30.541	-5.0412
62.191	0.32025	74.11	-4.4718	0.55145	-2.7914	5.9834	-0.72573	4.0023	0.66022	-1.3176	3574.8	49.997	0.18966	57.322	-29.254	54.366	68.841	23.825	-3.0298	-4.7041	0.85797	-2.1308	30.541	-5.0412
62.113	-0.47859	74.097	-4.441	0.54743	-2.7713	6.3512	-0.88212	4.0261	0.66022	-1.3176	3574.3	50.028	-0.28361	57.286	-29.337	54.333	68.841	23.825	-3.0298	-4.7041	0.85797	-2.1308	30.541	-5.0412
62.048	-1.2715	74.066	-4.4084	0.54264	-2.7511	6.6817	-1.0348	4.051	0.66022	-1.3176	3573.8	50.045	-0.75394	57.252	-29.432	54.3	68.841	23.825	-3.0298	-4.7041	0.85797	-2.1308	30.541	-5.0412
61.996	-2.0573	74.017	-4.3742	0.53709	-2.7308	6.9983	-1.1855	4.0692	0.66022	-1.3176	3573.4	50.051	-1.2207	57.218	-29.541	54.268	68.841	23.825	-3.0298	-4.7041	0.85797	-2.1308	30.541	-5.0412
61.956	-2.8348	73.952	-4.3385	0.53079	-2.7105	7.3008	-1.3341	4.0812	0.66022	-1.3176	3572.9	50.044	-1.6831	57.185	-29.662	54.237	68.841	23.825	-3.0298	-4.7041	0.85797	-2.1308	30.541	-5.0412
61.929	-3.6031	73.869	-4.3012	0.52375	-2.69	7.5912	-1.4784	4.0889	0.66022	-1.3176	3572.4	50.025	-2.1407	57.152	-29.796	54.207	68.841	23.825	-3.0298	-4.7041	0.85797	-2.1308	30.541	-5.0412
61.915	-4.3611	73.77	-4.2626	0.51601	-2.6696	7.8739	-1.6162	4.0943	0.66022	-1.3176	3571.9	49.993	-2.5927	57.12	-29.942	54.177	68.841	23.825	-3.0298	-4.7041	0.85797	-2.1308	30.541	-5.0412
61.913	-5.1078	73.655	-4.2225	0.50759	-2.6491	8.1563	-1.7495	4.0928	0.66022	-1.3176	3571.5	49.95	-3.0387	57.089	-30.1	54.148	68.841	23.825	-3.0298	-4.7041	0.85797	-2.1308	30.541	-5.0412
61.925	-5.8422	73.524	-4.181	0.49852	-2.6287	8.4295	-1.8792	4.0855	0.66022	-1.3176	3571.0	49.895	-3.4779	57.059	-30.271	54.12	68.841	23.825	-3.0298	-4.7041	0.85797	-2.1308	30.541	-5.0412
61.949	-6.5634	73.378	-4.1382	0.48881	-2.6083	8.6937	-2.005	4.0726	0.66022	-1.3176	3570.5	49.828	-3.9099	57.03	-30.453	54.092	68.841	23.825	-3.0298	-4.7041	0.85797	-2.1308	30.541	-5.0412
61.985	-7.2705	73.218	-4.0941	0.47849	-2.5879	8.9597	-2.1227	4.0587	0.66022	-1.3176	3570.1	49.749	-4.334	57.002	-30.647	54.066	68.841	23.825	-3.0298	-4.7041	0.85797	-2.1308	30.541	-5.0412
62.035	-7.9625	73.043	-4.0486	0.46759	-2.5677	9.2178	-2.2355	4.0408	0.66022	-1.3176	3569.6	49.659	-4.7497	56.974	-30.853	54.04	68.841	23.825	-3.0298	-4.7041	0.85797	-2.1308	30.541	-5.0412
62.096	-8.6386	72.854	-4.0019	0.45614	-2.5475	9.4645	-2.3444	4.0181	0.66022	-1.3176	3569.1	49.558	-5.1565	56.948	-31.069	54.016	68.841	23.825	-3.0298	-4.7041	0.85797	-2.1308	30.541	-5.0412
62.171	-9.298	72.653	-3.954	0.44415	-2.5275	9.6997	-2.4493	3.9907	0.66022	-1.3176	3568.6	49.446	-5.5538	56.922	-31.297	53.992	68.841	23.825	-3.0298	-4.7041	0.85797	-2.1308	30.541	-5.0412
62.257	-9.9399	72.439	-3.9049	0.43165	-2.5076	9.9229	-2.55	3.9589	0.66022	-1.3176	3568.2	49.323	-5.9411	56.898	-31.535	53.969	68.841	23.825	-3.0298	-4.7041	0.85797	-2.1308	30.541	-5.0412
62.355	-10.564	72.213	-3.8548	0.41867	-2.4879	10.133	-2.6428	3.9207	0.66022	-1.3176	3567.7	49.19	-6.318	56.874	-31.783	53.947	68.841	23.825	-3.0298	-4.7041	0.85797	-2.1308	30.541	-5.0412
62.466	-11.169	71.976	-3.8036	0.40523	-2.4684	10.33	-2.7309	3.8789	0.66022	-1.3176	3567.2	49.046	-6.6841	56.852	-32.042	53.926	68.841	23.825	-3.0298	-4.7041	0.85797	-2.1308	30.541	-5.0412
62.588	-11.754	71.728	-3.7515	0.39137	-2.4491	10.513	-2.8146	3.8341	0.66022	-1.3176	3566.7	48.893	-7.0389	56.83	-32.31	53.906	68.841	23.825	-3.0298	-4.7041	0.85797	-2.1308	30.541	-5.0412
62.721	-12.32	71.47	-3.6985	0.37709	-2.4301	10.688	-2.8938	3.787	0.66022	-1.3176	3566.3	48.73	-7.3821	56.81	-32.587	53.887	68.841	23.825	-3.0298	-4.7041	0.85797	-2.1308	30.541	-5.0412
62.866	-12.865	71.203	-3.6444	0.36243	-2.4113	10.953	-2.9693	3.7427	0.66022	-1.3176	3565.8	48.558	-7.7132	56.791	-32.874	53.869	68.841	23.825	-3.0298	-4.7041	0.85797	-2.1308	30.541	-5.0412
63.022	-13.388	70.927	-3.589	0.34741	-2.3927	11.204	-3.0411	3.695	0.66022	-1.3176	3565.3	48.377	-8.0318	56.773	-33.169	53.852	68.841	23.825	-3.0298	-4.7041	0.85797	-2.1308	30.541	-5.0412
63.189	-13.89	70.642	-3.5324	0.33204	-2.3743	11.441	-3.1065	3.641	0.66022	-1.3176	3564.8	48.188	-8.3374	56.755	-33.472	53.837	68.841	23.825	-3.0298	-4.7041	0.85797	-2.1308	30.541	-5.0412
63.366	-14.369	70.35	-3.4746	0.31635	-2.3563	11.66	-3.1687	3.5851	0.66022	-1.3176	3564.4	47.99	-8.6297	56.739	-33.783	53.822	68.841	23.825	-3.0298	-4.7041	0.85797	-2.1308	30.541	-5.0412
63.554	-14.826	70.051	-3.4158	0.30035	-2.3385	11.861	-3.2278	3.5274	0.66022	-1.3176	3563.9	47.784	-8.9083	56.724	-34.102	53.808	68.841	23.825	-3.0298	-4.7041	0.85797	-2.1308	30.541	-5.0412
63.752	-15.258	69.745	-3.3561	0.28407	-2.321	12.042	-3.2836	3.468	0.66022	-1.3176	3563.4	47.571	-9.1729	56.711	-34.428	53.795	68.841	23.825	-3.0298	-4.7041	0.85797	-2.1308	30.541	-5.0412
63.96	-15.667	69.434	-3.2954	0.26752	-2.3038	12.202	-3.3361	3.4068	0.66022	-1.3176	3562.9	47.35	-9.4231	56.698	-34.761	53.783	68.841	23.825	-3.0298	-4.7041	0.85797	-2.1308	30.541	-5.0412
64.177	-16.052	69.118	-3.2341	0.25072	-2.2869	12.342	-3.3853	3.3439	0.66022	-1.3176	3562.5	47.123	-9.6587	56.686	-35.1	53.773	68.841	23.825	-3.0298	-4.7041	0.85797	-2.1308	30.541	-5.0412
64.404	-16.413	68.797	-3.1721	0.23368	-2.2704	12.5	-3.431	3.2807	0.66022	-1.3176	3562.0	46.889	-9.8796	56.675	-35.446	53.763	68.841	23.825	-3.0298	-4.7041	0.85797	-2.1308	30.541	-5.0412
64.64	-16.748	68.471	-3.1089	0.21641	-2.2541	12.755	-3.4735	3.2164	0.66022	-1.3176	3561.5	46.649	-10.085	56.666	-35.797	53.754	68.841	23.825	-3.0298	-4.7041	0.85797	-2.1308	30.541	-5.0412
64.884	-17.059	68.143	-3.0445	0.19895	-2.2382	12.984	-3.5131	3.1456	0.66022	-1.3176	3561.0	46.403	-10.276	56.657	-36.153	53.747	68.841	23.825	-3.0298	-4.7041	0.85797	-2.1308	30.541	-5.0412
65.137	-17.343	67.811	-2.9791	0.18129	-2.2227	13.192	-3.5508	3.0724	0.66022	-1.3176	3560.6	46.152	-10.451	56.65	-36.514	53.74	68.841	23.825	-3.0298	-4.7041	0.85797	-2.1308	30.541	-5.0412
65.398	-17.602	67.477	-2.9127	0.16344	-2.2075	13.377	-3.5864	2.9966	0.66022	-1.3176	3560.1	45.897	-10.61	56.643	-36.88	53.734	68.841	23.825	-3.0298	-4.7041	0.85797	-2.1308	30.541	-5.0412
65.666	-17.835	67.141	-2.8452	0.14542	-2.1927	13.621	-3.6202	2.9201	0.66022	-1.3176	3559.6	45.636	-10.753	56.638	-37.249	53.729	68.841	23.825	-3.0298	-4.7041	0.85797	-2.1308	30.541	-5.0412
65.943	-18.041	66.804	-2.7765	0.12724	-2.1783	13.871	-3.6527	2.8408	0.66022	-1.3176	3559.1	45.372	-10.879	56.634	-37.623	53.726	68.841	23.825	-3.0298	-4.7041	0.85797	-2.1308	30.541	-5.0412
66.227	-18.221	66.466	-2.7065	0.1089	-2.1643	14.101	-3.684	2.7577	0.66022	-1.3176	3558.7	45.103	-10.99	56.63	-37.999	53.723	68.841	23.825	-3.0298	-4.7041	0.85797	-2.1308	30.541	-5.0412
66.517	-18.373	66.127	-2.6358	0.090413	-2.1508	14.116	-3.7083	2.6317	0.66022	-1.3176	3558.2	44.832	-11.083	56.628	-38.379	53.721	68.841	23.825	-3.0298	-4.7041	0.85797	-2.1308	30.541	-5.0412
66.815	-18.498	65.788	-2.5656	0.071827	-2.138	13.968	-3.725	2.4756	0.66022	-1.3176	3557.7	44.557	-11.16	56.627	-38.761	53.72	68.841	23.825	-3.0298	-4.7041	0.85797	-2.1308	30.541	-5.0412
67.118	-18.596	65.449	-2.4961	0.053171	-2.126	13.794	-3.7368	2.3137	0.66022	-1.3176	3557.2	44.279	-11.22	56.626	-39.146	53.72	68.841	23.825	-3.0298	-4.7041	0.85797	-2.1308	30.541	-5.0412
67.428	-18.668	65.11	-2.4277	0.034467	-2.1149	13.604	-3.7437	2.1463	0.66022	-1.3176	3556.8	43.998	-11.264	56.627	-39.534	53.721	68.841	23.825	-3.0298	-4.7041	0.85797	-2.1308	30.541	-5.0412
67.744	-18.713	64.772	-2.3601	0.015741	-2.1046	13.431	-3.746	1.9741	0.66022	-1.3176	3556.3	43.715	-11.291	56.628	-39.923	53.722	68.841	23.825	-3.0298	-4.7041	0.85797	-2.1308	30.541	-5.0412
68.066	-18.733	64.433	-2.2934	-0.0029848	-2.0952	13.234	-3.7436	1.796	0.66022	-1.3176	3555.8	43.43	-11.303	56.63	-40.314	53.725	68.841	23.825	-3.0298	-4.7041	0.85797	-2.1308	30.541	-5.0412
68.393	-18.727	64.096	-2.2278	-0.021687	-2.0866	13.014	-3.7366	1.6118	0.66022	-1.3176	3555.4	43.142	-11.298	56.633	-40.707	53.728	68.841	23.825	-3.0298	-4.7041	0.85797	-2.1308	30.541	-5.0412
68.725	-18.694	63.758	-2.1635	-0.040369	-2.0789	12.665	-3.7353	1.4717	0.66022	-1.3176	3554.9	42.853	-11.278	56.637	-41.101	53.732	68.841	23.825	-3.0298	-4.7041	0.85797	-2.1308	30.541	-5.0412
69.062	-18.637	63.421	-2.1011	-0.059031	-2.0719	12.292	-3.7286	1.3214	0.66022	-1.3176	3554.4	42.562	-11.242	56.641	-41.497	53.737	68.841	23.825	-3.0298	-4.7041	0.85797	-2.1308	30.541	-5.0412
69.404	-18.554	63.084	-2.0407	-0.077645	-2.0657	11.897	-3.7162	1.1607	0.66022	-1.3176	3553.9	42.269	-11.19	56.646	-41.895	53.742	68.841	23.825	-3.0298	-4.7041	0.85797	-2.1308	30.541	-5.0412
69.75	-18.447	62.746	-1.9822	-0.096183	-2.0604	11.471	-3.6978	0.98902	0.66022	-1.3176	3553.4	41.974	-11.123	56.651	-42.294	53.747	68.841	23.825	-3.0298	-4.7041	0.85797	-2.1308	30.541	-5.0412
70.1	-18.316	62.408	-1.926	-0.11461	-2.0559	11.011	-3.673	0.80671	0.66022	-1.3176	3553.0	41.678	-11.042	56.657	-42.695	53.753	68.841	23.825	-3.0298	-4.7041	0.85797	-2.1308	30.541	-5.0412
70.454	-18.161	62.07	-1.8721	-0.1329	-2.0523	10.536	-3.6417	0.61687	0.66022	-1.3176	3552.5	41.38	-10.947	56.663	-43.096	53.759	68.841	23.825	-3.0298	-4.7041	0.85797	-2.1308	30.541	-5.0412
70.812	-17.984	61.732	-1.8207	-0.15102	-2.0497	10.049	-3.6037	0.4201	0.66022	-1.3176	3552.0	41.081	-10.838	56.67	-43.499	53.766	68.841	23.825	-3.0298	-4.7041	0.85797	-2.1308	30.541	-5.0412
71.173	-17.785	61.393	-1.7717	-0.16893	-2.0481	9.5498	-3.5589	0.21701	0.66022	-1.3176	3551.5	40.781	-10.715	56.678	-43.903	53.774	68.841	23.825	-3.0298	-4.7041	0.85797	-2.1308	30.541	-5.0412
71.537	-17.565	61.054	-1.7253	-0.1866	-2.0475	9.0059	-3.5071	0.006004	0.66022	-1.3176	3551.1	40.479	-10.579	56.686	-44.307	53.782	68.841	23.825	-3.0298	-4.7041	0.85797	-2.1308	30.541	-5.0412
71.904	-17.324	60.714	-1.6816	-0.20399	-2.0481	8.4475	-3.4481	-0.20963	0.66022	-1.3176	3550.6	40.177	-10.431	56.695	-44.712	53.791	68.841	23.825	-3.0298	-4.7041	0.85797	-2.1308	30.541	-5.0412
72.273	-17.063	60.373	-1.6408	-0.22109	-2.0496	7.9067	-3.4079	-0.38304	0.66022	-1.3176	3550.1	39.874	-10.27	56.704	-45.118	53.8	68.841	23.825	-3.0298	-4.7041	0.85797	-2.1308	30.541	-5.0412
72.645	-16.783	60.032	-1.6025	-0.2381	-2.0518	7.3966	-3.3975	-0.49177	0.66022	-1.3176	3549.6	39.569	-10.098	56.714	-45.524	53.81	68.841	23.825	-3.0298	-4.7041	0.85797	-2.1308	30.541	-5.0412
73.019	-16.483	59.689	-1.5668	-0.25505	-2.0545	6.89	-3.3803	-0.60023	0.66022	-1.3176	3549.2	39.264	-9.9137	56.725	-45.93	53.821	68.841	23.825	-3.0298	-4.7041	0.85797	-2.1308	30.541	-5.0412
73.395	-16.166	59.346	-1.5337	-0.2719	-2.0578	6.3537	-3.3564	-0.70968	0.66022	-1.3176	3548.7	38.958	-9.7188	56.737	-46.336	53.832	68.841	23.825	-3.0298	-4.7041	0.85797	-2.1308	30.541	-5.0412
73.773	-15.831	59.001	-1.5033	-0.2886	-2.0616	5.8159	-3.3258	-0.8169	0.66022	-1.3176	3548.2	38.651	-9.5135	56.749	-46.742	53.844	68.841	23.825	-3.0298	-4.7041	0.85797	-2.1308	30.541	-5.0412
74.152	-15.479	58.654	-1.4755	-0.30514	-2.066	5.2869	-3.2885	-0.92162	0.66022	-1.3176	3547.7	38.344	-9.2981	56.763	-47.149	53.857	68.841	23.825	-3.0298	-4.7041	0.85797	-2.1308	30.541	-5.0412
74.532	-15.112	58.306	-1.4504	-0.32148	-2.0708	4.7667	-3.2448	-1.024	0.66022	-1.3176	3547.3	38.036	-9.0731	56.777	-47.555	53.871	68.841	23.825	-3.0298	-4.7041	0.85797	-2.1308	30.541	-5.0412
74.914	-14.729	57.955	-1.4278	-0.33758	-2.0762	4.2555	-3.1949	-1.124	0.66022	-1.3176	3546.8	37.727	-8.839	56.792	-47.96	53.886	68.841	23.825	-3.0298	-4.7041	0.85797	-2.1308	30.541	-5.0412
75.295	-14.331	57.603	-1.4078	-0.35342	-2.0821	3.7534	-3.139	-1.2218	0.66022	-1.3176	3546.3	37.417	-8.5961	56.807	-48.365	53.901	68.841	23.825	-3.0298	-4.7041	0.85797	-2.1308	30.541	-5.0412
75.678	-13.919	57.249	-1.3903	-0.36896	-2.0884	3.2606	-3.0773	-1.3175	0.66022	-1.3176	3545.8	37.107	-8.3449	56.824	-48.77	53.917	68.841	23.825	-3.0298	-4.7041	0.85797	-2.1308	30.541	-5.0412
76.06	-13.494	56.892	-1.3752	-0.38418	-2.0952	2.7754	-3.01	-1.4113	0.66022	-1.3176	3545.3	36.796	-8.0857	56.842	-49.173	53.934	68.841	23.825	-3.0298	-4.7041	0.85797	-2.1308	30.541	-5.0412
76.442	-13.056	56.533	-1.3626	-0.39905	-2.1025	2.269	-2.9364	-1.4989	0.66022	-1.3176	3544.9	36.485	-7.8189	56.86	-49.576	53.952	68.841	23.825	-3.0298	-4.7041	0.85797	-2.1308	30.541	-5.0412
76.824	-12.605	56.172	-1.3525	-0.41353	-2.1102	1.7801	-2.8568	-1.5832	0.66022	-1.3176	3544.4	36.174	-7.5449	56.879	-49.977	53.971	68.841	23.825	-3.0298	-4.7041	0.85797	-2.1308	30.541	-5.0412
77.205	-12.143	55.809	-1.3448	-0.42761	-2.1183	1.3061	-2.772	-1.6661	0.66022	-1.3176	3543.9	35.862	-7.2641	56.899	-50.377	53.99	68.841	23.825	-3.0298	-4.7041	0.85797	-2.1308	30.541	-5.0412
77.585	-11.669	55.443	-1.3394	-0.44125	-2.1269	0.8469	-2.6823	-1.7479	0.66022	-1.3176	3543.4	35.55	-6.9767	56.92	-50.776	54.01	68.841	23.825	-3.0298	-4.7041	0.85797	-2.1308	30.541	-5.0412
77.963	-11.185	55.075	-1.3363	-0.45442	-2.1358	0.40211	-2.5879	-1.8287	0.66022	-1.3176	3542.9	35.238	-6.6831	56.942	-51.172	54.032	68.841	23.825	-3.0298	-4.7041	0.85797	-2.1308	30.541	-5.0412
78.34	-10.69	54.704	-1.3353	-0.46712	-2.1452	-0.048555	-2.4882	-1.8935	0.66022	-1.3176	3542.5	34.926	-6.3835	56.965	-51.566	54.054	68.841	23.825	-3.0298	-4.7041	0.85797	-2.1308	30.541	-5.0412
78.714	-10.185	54.331	-1.3368	-0.47929	-2.1547	-0.54816	-2.3814	-1.9076	0.66022	-1.3176	3542.0	34.615	-6.0783	56.988	-51.958	54.076	68.841	23.825	-3.0298	-4.7041	0.85797	-2.1308	30.541	-5.0412
79.087	-9.6702	53.956	-1.3408	-0.49092	-2.1642	-1.0213	-2.2703	-1.9185	0.66022	-1.3176	3541.5	34.303	-5.7677	57.013	-52.347	54.1	68.841	23.825	-3.0298	-4.7041	0.85797	-2.1308	30.541	-5.0412
79.456	-9.1468	53.578	-1.347	-0.50199	-2.1739	-1.4739	-2.1551	-1.9277	0.66022	-1.3176	3541.0	33.992	-5.4521	57.038	-52.734	54.124	68.841	23.825	-3.0298	-4.7041	0.85797	-2.1308	30.541	-5.0412
79.823	-8.615	53.199	-1.3555	-0.51247	-2.1835	-1.9093	-2.036	-1.9357	0.66022	-1.3176	3540.5	33.682	-5.1319	57.063	-53.117	54.149	68.841	23.825	-3.0298	-4.7041	0.85797	-2.1308	30.541	-5.0412
80.186	-8.0754	52.817	-1.3661	-0.52234	-2.1932	-2.3273	-1.9132	-1.9426	0.66022	-1.3176	3540.1	33.372	-4.8074	57.09	-53.497	54.174	68.841	23.825	-3.0298	-4.7041	0.85797	-2.1308	30.541	-5.0412
80.545	-7.5284	52.434	-1.3787	-0.53159	-2.2029	-2.7281	-1.7869	-1.9485	0.66022	-1.3176	3539.6	33.064	-4.479	57.117	-53.873	54.2	68.841	23.825	-3.0298	-4.7041	0.85797	-2.1308	30.541	-5.0412
80.9	-6.9747	52.049	-1.3933	-0.54021	-2.2127	-3.1119	-1.6575	-1.9535	0.66022	-1.3176	3539.1	32.756	-4.1469	57.145	-54.244	54.227	68.841	23.825	-3.0298	-4.7041	0.85797	-2.1308	30.541	-5.0412
81.251	-6.4145	51.662	-1.4098	-0.54816	-2.2225	-3.4737	-1.5247	-1.9563	0.66022	-1.3176	3538.6	32.45	-3.8115	57.174	-54.611	54.255	68.841	23.825	-3.0298	-4.7041	0.85797	-2.1308	30.541	-5.0412
81.597	-5.8484	51.275	-1.428	-0.55545	-2.2323	-3.8146	-1.389	-1.9581	0.66022	-1.3176	3538.1	32.145	-3.4729	57.203	-54.972	54.283	68.841	23.825	-3.0298	-4.7041	0.85797	-2.1308	30.541	-5.0412
81.937	-5.2768	50.888	-1.4479	-0.56205	-2.242	-4.1384	-1.2509	-1.9598	0.66022	-1.3176	3537.7	31.843	-3.1314	57.233	-55.327	54.312	68.841	23.825	-3.0298	-4.7041	0.85797	-2.1308	30.541	-5.0412
82.273	-4.6999	50.5	-1.4694	-0.56795	-2.2519	-4.4456	-1.1107	-1.9617	0.66022	-1.3176	3537.2	31.542	-2.7873	57.264	-55.676	54.341	68.841	23.825	-3.0298	-4.7041	0.85797	-2.1308	30.541	-5.0412
82.602	-4.1182	50.113	-1.4924	-0.57315	-2.2617	-4.7364	-0.96857	-1.9636	0.66022	-1.3176	3536.7	31.244	-2.4407	57.295	-56.018	54.371	68.841	23.825	-3.0298	-4.7041	0.85797	-2.1308	30.541	-5.0412
82.926	-3.5319	49.726	-1.5167	-0.57764	-2.2715	-5.0111	-0.82485	-1.9655	0.66022	-1.3176	3536.2	30.949	-2.0919	57.327	-56.352	54.402	68.841	23.825	-3.0298	-4.7041	0.85797	-2.1308	30.541	-5.0412
83.243	-2.9414	49.34	-1.5424	-0.5814	-2.2813	-5.2648	-0.68023	-1.9702	0.66022	-1.3176	3535.7	30.656	-1.7411	57.36	-56.679	54.433	68.841	23.825	-3.0298	-4.7041	0.85797	-2.1308	30.541	-5.0412
83.554	-2.3469	48.955	-1.5694	-0.58444	-2.2912	-5.5013	-0.53468	-1.9759	0.66022	-1.3176	3535.2	30.367	-1.3883	57.393	-56.998	54.465	68.841	23.825	-3.0298	-4.7041	0.85797	-2.1308	30.541	-5.0412
83.857	-1.7486	48.573	-1.5974	-0.58674	-2.3011	-5.7229	-0.38832	-1.9816	0.66022	-1.3176	3534.8	30.081	-1.0337	57.427	-57.307	54.498	68.841	23.825	-3.0298	-4.7041	0.85797	-2.1308	30.541	-5.0412
84.153	-1.147	48.193	-1.6267	-0.5883	-2.311	-5.983	-0.23123	-1.9965	0.66022	-1.3176	3534.3	29.799	-0.67766	57.461	-57.607	54.531	68.841	23.825	-3.0298	-4.7041	0.85797	-2.1308	30.541	-5.0412
84.442	-0.54262	47.816	-1.6572	-0.58905	-2.321	-6.2475	-0.069869	-2.0118	0.66022	-1.3176	3533.8	29.521	-0.32038	57.496	-57.897	54.564	68.841	23.825	-3.0298	-4.7041	0.85797	-2.1308	30.541	-5.0412
84.723	0.064319	47.443	-1.6891	-0.589	-2.3311	-6.4946	0.091188	-2.0224	0.66022	-1.3176	3533.3	29.248	0.037952	57.531	-58.176	54.599	68.841	23.825	-3.0298	-4.7041	0.85797	-2.1308	30.541	-5.0412
84.995	0.67351	47.073	-1.7222	-0.58814	-2.3413	-6.721	0.25038	-2.0237	0.66022	-1.3176	3532.8	28.979	0.39717	57.568	-58.444	54.633	68.841	23.825	-3.0298	-4.7041	0.85797	-2.1308	30.541	-5.0412
85.259	1.2847	46.709	-1.7563	-0.5865	-2.3514	-6.9308	0.40842	-2.0235	0.66022	-1.3176	3532.3	28.716	0.75712	57.604	-58.701	54.668	68.841	23.825	-3.0298	-4.7041	0.85797	-2.1308	30.541	-5.0412
85.515	1.8977	46.35	-1.7914	-0.58406	-2.3615	-7.1244	0.56497	-2.0218	0.66022	-1.3176	3531.8	28.458	1.1177	57.641	-58.946	54.704	68.841	23.825	-3.0298	-4.7041	0.85797	-2.1308	30.541	-5.0412
85.762	2.5122	45.997	-1.8275	-0.58085	-2.3716	-7.3021	0.71967	-2.0184	0.66022	-1.3176	3531.4	28.206	1.4787	57.679	-59.18	54.74	68.841	23.825	-3.0298	-4.7041	0.85797	-2.1308	30.541	-5.0412
85.999	3.1281	45.651	-1.8644	-0.57687	-2.3817	-7.4635	0.87437	-2.0167	0.66022	-1.3176	3530.9	27.961	1.8401	57.717	-59.401	54.777	68.841	23.825	-3.0298	-4.7041	0.85797	-2.1308	30.541	-5.0412
86.227	3.7452	45.312	-1.9021	-0.57209	-2.3918	-7.6116	1.0354	-2.0292	0.66022	-1.3176	3530.4	27.722	2.2018	57.755	-59.61	54.814	68.841	23.825	-3.0298	-4.7041	0.85797	-2.1308	30.541	-5.0412
86.445	4.3633	44.981	-1.9405	-0.56652	-2.402	-7.7525	1.1909	-2.0379	0.66022	-1.3176	3529.9	27.49	2.5638	57.795	-59.807	54.851	68.841	23.825	-3.0298	-4.7041	0.85797	-2.1308	30.541	-5.0412
86.654	4.9824	44.659	-1.9796	-0.56019	-2.4122	-7.8847	1.342	-2.0422	0.66022	-1.3176	3529.4	27.265	2.9258	57.834	-59.991	54.889	68.841	23.825	-3.0298	-4.7041	0.85797	-2.1308	30.541	-5.0412
86.852	5.6021	44.346	-2.0194	-0.55311	-2.4224	-8.0084	1.4884	-2.0422	0.66022	-1.3176	3528.9	27.049	3.2878	57.874	-60.163	54.927	68.841	23.825	-3.0298	-4.7041	0.85797	-2.1308	30.541	-5.0412
87.04	6.2223	44.043	-2.0597	-0.54531	-2.4326	-8.1238	1.6298	-2.038	0.66022	-1.3176	3528.4	26.84	3.6497	57.914	-60.321	54.966	68.841	23.825	-3.0298	-4.7041	0.85797	-2.1308	30.541	-5.0412
87.218	6.8427	43.751	-2.1006	-0.53682	-2.4427	-8.2311	1.7661	-2.0297	0.66022	-1.3176	3527.9	26.64	4.0114	57.955	-60.467	55.005	68.841	23.825	-3.0298	-4.7041	0.85797	-2.1308	30.541	-5.0412
87.385	7.4631	43.47	-2.142	-0.52767	-2.4529	-8.3348	1.8935	-2.0135	0.66022	-1.3176	3527.5	26.448	4.3727	57.996	-60.6	55.044	68.841	23.825	-3.0298	-4.7041	0.85797	-2.1308	30.541	-5.0412
87.541	8.0832	43.2	-2.1839	-0.5179	-2.4629	-8.43	2.0157	-1.9939	0.66022	-1.3176	3527.0	26.266	4.7335	58.037	-60.72	55.083	68.841	23.825	-3.0298	-4.7041	0.85797	-2.1308	30.541	-5.0412
87.686	8.7028	42.943	-2.2263	-0.50752	-2.4728	-8.5167	2.1325	-1.971	0.66022	-1.3176	3526.5	26.093	5.0936	58.078	-60.828	55.123	68.841	23.825	-3.0298	-4.7041	0.85797	-2.1308	30.541	-5.0412
87.82	9.3216	42.698	-2.269	-0.49657	-2.4826	-8.5444	2.2539	-1.9373	0.66022	-1.3176	3526.0	25.929	5.4529	58.119	-60.922	55.163	68.841	23.825	-3.0298	-4.7041	0.85797	-2.1308	30.541	-5.0412
87.943	9.9393	42.467	-2.3117	-0.48498	-2.4921	-8.5055	2.3804	-1.8911	0.66022	-1.3176	3525.5	25.775	5.8113	58.161	-61.003	55.203	68.841	23.825	-3.0298	-4.7041	0.85797	-2.1308	30.541	-5.0412
88.055	10.556	42.249	-2.3541	-0.47278	-2.5015	-8.4744	2.4958	-1.8423	0.66022	-1.3176	3525.0	25.632	6.1686	58.203	-61.071	55.243	68.841	23.825	-3.0298	-4.7041	0.85797	-2.1308	30.541	-5.0412
88.155	11.171	42.046	-2.3964	-0.46004	-2.5106	-8.4516	2.5999	-1.7914	0.66022	-1.3176	3524.5	25.499	6.5247	58.245	-61.125	55.283	68.841	23.825	-3.0298	-4.7041	0.85797	-2.1308	30.541	-5.0412
88.244	11.784	41.858	-2.4386	-0.4468	-2.5194	-8.428	2.6953	-1.7391	0.66022	-1.3176	3524.0	25.377	6.8794	58.287	-61.167	55.323	68.841	23.825	-3.0298	-4.7041	0.85797	-2.1308	30.541	-5.0412
88.321	12.394	41.685	-2.4807	-0.4331	-2.5279	-8.4037	2.7821	-1.6859	0.66022	-1.3176	3523.5	25.266	7.2327	58.329	-61.195	55.363	68.841	23.825	-3.0298	-4.7041	0.85797	-2.1308	30.541	-5.0412
88.387	13.003	41.527	-2.5226	-0.41899	-2.5362	-8.3788	2.8605	-1.632	0.66022	-1.3176	3523.0	25.166	7.5842	58.371	-61.209	55.404	68.841	23.825	-3.0298	-4.7041	0.85797	-2.1308	30.541	-5.0412
88.441	13.608	41.386	-2.5645	-0.40451	-2.5443	-8.3535	2.9304	-1.5778	0.66022	-1.3176	3522.6	25.077	7.9338	58.413	-61.21	55.444	68.841	23.825	-3.0298	-4.7041	0.85797	-2.1308	30.541	-5.0412
88.483	14.21	41.26	-2.6062	-0.38971	-2.552	-8.3332	2.9887	-1.5205	0.66022	-1.3176	3522.1	25.0	8.2813	58.454	-61.198	55.484	68.841	23.825	-3.0298	-4.7041	0.85797	-2.1308	30.541	-5.0412
88.514	14.809	41.151	-2.6478	-0.37464	-2.5595	-8.3129	3.0385	-1.4632	0.66022	-1.3176	3521.6	24.934	8.6265	58.496	-61.172	55.524	68.841	23.825	-3.0298	-4.7041	0.85797	-2.1308	30.541	-5.0412
88.533	15.403	41.06	-2.6893	-0.35934	-2.5666	-8.2916	3.0806	-1.4068	0.66022	-1.3176	3521.1	24.881	8.9691	58.537	-61.133	55.563	68.841	23.825	-3.0298	-4.7041	0.85797	-2.1308	30.541	-5.0412
88.541	15.993	40.985	-2.7307	-0.34384	-2.5735	-8.2696	3.115	-1.3517	0.66022	-1.3176	3520.6	24.839	9.3089	58.578	-61.08	55.603	68.841	23.825	-3.0298	-4.7041	0.85797	-2.1308	30.541	-5.0412
88.537	16.578	40.928	-2.772	-0.3282	-2.5802	-8.2469	3.142	-1.2982	0.66022	-1.3176	3520.1	24.81	9.6458	58.619	-61.014	55.642	68.841	23.825	-3.0298	-4.7041	0.85797	-2.1308	30.541	-5.0412
88.521	17.157	40.888	-2.8132	-0.31244	-2.5865	-8.224	3.1618	-1.2465	0.66022	-1.3176	3519.6	24.792	9.9794	58.66	-60.933	55.681	68.841	23.825	-3.0298	-4.7041	0.85797	-2.1308	30.541	-5.0412
88.494	17.731	40.866	-2.8543	-0.29661	-2.5926	-8.2237	3.1689	-1.1954	0.66022	-1.3176	3519.1	24.787	10.309	58.7	-60.84	55.719	68.841	23.825	-3.0298	-4.7041	0.85797	-2.1308	30.541	-5.0412
88.456	18.298	40.862	-2.8954	-0.28076	-2.5985	-8.2248	3.1703	-1.1467	0.66022	-1.3176	3518.6	24.794	10.636	58.74	-60.732	55.757	68.841	23.825	-3.0298	-4.7041	0.85797	-2.1308	30.541	-5.0412
88.406	18.858	40.876	-2.9366	-0.26491	-2.6041	-8.2259	3.166	-1.1007	0.66022	-1.3176	3518.1	24.814	10.958	58.779	-60.612	55.795	68.841	23.825	-3.0298	-4.7041	0.85797	-2.1308	30.541	-5.0412
88.345	19.412	40.908	-2.9777	-0.24911	-2.6095	-8.2275	3.1565	-1.0576	0.66022	-1.3176	3517.6	24.846	11.276	58.818	-60.477	55.832	68.841	23.825	-3.0298	-4.7041	0.85797	-2.1308	30.541	-5.0412
88.273	19.957	40.958	-3.0188	-0.23336	-2.6147	-8.2297	3.1409	-1.0177	0.66022	-1.3176	3517.1	24.891	11.59	58.856	-60.329	55.869	68.841	23.825	-3.0298	-4.7041	0.85797	-2.1308	30.541	-5.0412
88.19	20.494	41.027	-3.06	-0.21771	-2.6197	-8.2328	3.1194	-0.9812	0.66022	-1.3176	3516.6	24.949	11.898	58.894	-60.168	55.906	68.841	23.825	-3.0298	-4.7041	0.85797	-2.1308	30.541	-5.0412
88.096	21.022	41.114	-3.1012	-0.20218	-2.6245	-8.2479	3.0875	-0.94483	0.66022	-1.3176	3516.1	25.018	12.201	58.931	-59.993	55.941	68.841	23.825	-3.0298	-4.7041	0.85797	-2.1308	30.541	-5.0412
87.991	21.54	41.219	-3.1425	-0.18684	-2.6291	-8.269	3.0498	-0.91038	0.66022	-1.3176	3515.6	25.101	12.499	58.968	-59.804	55.977	68.841	23.825	-3.0298	-4.7041	0.85797	-2.1308	30.541	-5.0412
87.876	22.049	41.343	-3.1839	-0.17169	-2.6336	-8.2907	3.0072	-0.87964	0.66022	-1.3176	3515.1	25.196	12.791	59.004	-59.603	56.011	68.841	23.825	-3.0298	-4.7041	0.85797	-2.1308	30.541	-5.0412
87.75	22.547	41.485	-3.2254	-0.15678	-2.6379	-8.3132	2.9596	-0.85272	0.66022	-1.3176	3514.6	25.303	13.077	59.039	-59.388	56.045	68.841	23.825	-3.0298	-4.7041	0.85797	-2.1308	30.541	-5.0412
87.614	23.033	41.646	-3.267	-0.14211	-2.6421	-8.3369	2.908	-0.83039	0.66022	-1.3176	3514.2	25.423	13.357	59.074	-59.161	56.079	68.841	23.825	-3.0298	-4.7041	0.85797	-2.1308	30.541	-5.0412
87.468	23.509	41.824	-3.3088	-0.1277	-2.6462	-8.3616	2.8528	-0.81235	0.66022	-1.3176	3513.7	25.556	13.63	59.108	-58.92	56.111	68.841	23.825	-3.0298	-4.7041	0.85797	-2.1308	30.541	-5.0412
87.312	23.972	42.021	-3.3506	-0.11359	-2.6503	-8.3872	2.7928	-0.79843	0.66022	-1.3176	3513.2	25.7	13.895	59.141	-58.667	56.143	68.841	23.825	-3.0298	-4.7041	0.85797	-2.1308	30.541	-5.0412
87.146	24.422	42.236	-3.3926	-0.09978	-2.6542	-8.4138	2.7298	-0.78869	0.66022	-1.3176	3512.7	25.857	14.154	59.174	-58.401	56.175	68.841	23.825	-3.0298	-4.7041	0.85797	-2.1308	30.541	-5.0412
86.971	24.858	42.468	-3.4348	-0.086294	-2.6582	-8.4195	2.6688	-0.78046	0.66022	-1.3176	3512.2	26.026	14.404	59.206	-58.122	56.205	68.841	23.825	-3.0298	-4.7041	0.85797	-2.1308	30.541	-5.0412
86.787	25.281	42.718	-3.4766	-0.073043	-2.662	-8.2995	2.631	-0.76073	0.66022	-1.3176	3511.7	26.208	14.647	59.237	-57.831	56.235	68.841	23.825	-3.0298	-4.7041	0.85797	-2.1308	30.541	-5.0412
86.593	25.69	42.986	-3.5177	-0.059989	-2.6658	-8.1704	2.5899	-0.74424	0.66022	-1.3176	3511.2	26.4	14.881	59.267	-57.528	56.264	68.841	23.825	-3.0298	-4.7041	0.85797	-2.1308	30.541	-5.0412
86.39	26.083	43.271	-3.5583	-0.047153	-2.6695	-8.0467	2.5418	-0.72675	0.66022	-1.3176	3510.7	26.605	15.107	59.296	-57.214	56.292	68.841	23.825	-3.0298	-4.7041	0.85797	-2.1308	30.541	-5.0412
86.179	26.462	43.572	-3.5982	-0.034581	-2.673	-7.929	2.4869	-0.70772	0.66022	-1.3176	3510.2	26.821	15.324	59.324	-56.887	56.32	68.841	23.825	-3.0298	-4.7041	0.85797	-2.1308	30.541	-5.0412
85.959	26.825	43.89	-3.6375	-0.022286	-2.6765	-7.8017	2.4321	-0.69189	0.66022	-1.3176	3509.7	27.049	15.532	59.352	-56.549	56.346	68.841	23.825	-3.0298	-4.7041	0.85797	-2.1308	30.541	-5.0412
85.731	27.171	44.225	-3.6762	-0.010263	-2.68	-7.6651	2.3764	-0.67858	0.66022	-1.3176	3509.2	27.287	15.731	59.379	-56.201	56.372	68.841	23.825	-3.0298	-4.7041	0.85797	-2.1308	30.541	-5.0412
85.495	27.501	44.575	-3.7142	0.001469	-2.6833	-7.5197	2.3156	-0.66826	0.66022	-1.3176	3508.7	27.537	15.92	59.404	-55.841	56.397	68.841	23.825	-3.0298	-4.7041	0.85797	-2.1308	30.541	-5.0412
85.251	27.814	44.941	-3.7514	0.012883	-2.6867	-7.3678	2.2462	-0.65296	0.66022	-1.3176	3508.2	27.797	16.099	59.429	-55.471	56.421	68.841	23.825	-3.0298	-4.7041	0.85797	-2.1308	30.541	-5.0412
84.999	28.11	45.322	-3.7879	0.023911	-2.6898	-7.241	2.172	-0.62215	0.66022	-1.3176	3507.7	28.067	16.268	59.453	-55.091	56.444	68.841	23.825	-3.0298	-4.7041	0.85797	-2.1308	30.541	-5.0412
84.74	28.388	45.718	-3.8239	0.034645	-2.6929	-7.1968	2.1221	-0.59383	0.66022	-1.3176	3507.2	28.347	16.427	59.476	-54.702	56.466	68.841	23.825	-3.0298	-4.7041	0.85797	-2.1308	30.541	-5.0412
84.474	28.647	46.128	-3.8598	0.045136	-2.6958	-7.1569	2.0752	-0.56652	0.66022	-1.3176	3506.7	28.637	16.575	59.498	-54.303	56.487	68.841	23.825	-3.0298	-4.7041	0.85797	-2.1308	30.541	-5.0412
84.202	28.886	46.551	-3.8955	0.055402	-2.6985	-7.122	2.0315	-0.53956	0.66022	-1.3176	3506.2	28.936	16.711	59.519	-53.895	56.508	68.841	23.825	-3.0298	-4.7041	0.85797	-2.1308	30.541	-5.0412
83.923	29.106	46.989	-3.9311	0.065457	-2.7012	-7.0925	1.9912	-0.51175	0.66022	-1.3176	3505.7	29.245	16.837	59.539	-53.478	56.527	68.841	23.825	-3.0298	-4.7041	0.85797	-2.1308	30.541	-5.0412
83.637	29.306	47.439	-3.9665	0.075319	-2.7037	-7.0698	1.9543	-0.4843	0.66022	-1.3176	3505.2	29.562	16.95	59.558	-53.054	56.545	68.841	23.825	-3.0298	-4.7041	0.85797	-2.1308	30.541	-5.0412
83.346	29.485	47.902	-4.0018	0.085006	-2.706	-7.0545	1.9209	-0.45715	0.66022	-1.3176	3504.7	29.888	17.052	59.575	-52.621	56.562	68.841	23.825	-3.0298	-4.7041	0.85797	-2.1308	30.541	-5.0412
83.049	29.643	48.377	-4.0369	0.094477	-2.7081	-7.0035	1.8587	-0.3808	0.66022	-1.3176	3504.2	30.221	17.141	59.592	-52.181	56.579	68.841	23.825	-3.0298	-4.7041	0.85797	-2.1308	30.541	-5.0412
82.747	29.778	48.864	-4.0718	0.10358	-2.7098	-6.9305	1.781	-0.27641	0.66022	-1.3176	3503.7	30.563	17.217	59.607	-51.735	56.594	68.841	23.825	-3.0298	-4.7041	0.85797	-2.1308	30.541	-5.0412
82.44	29.891	49.36	-4.1062	0.11229	-2.7109	-6.8575	1.7039	-0.16859	0.66022	-1.3176	3503.2	30.91	17.28	59.622	-51.281	56.608	68.841	23.825	-3.0298	-4.7041	0.85797	-2.1308	30.541	-5.0412
82.129	29.98	49.866	-4.1404	0.12062	-2.7115	-6.7877	1.6276	-0.056706	0.66022	-1.3176	3502.7	31.265	17.329	59.634	-50.822	56.62	68.841	23.825	-3.0298	-4.7041	0.85797	-2.1308	30.541	-5.0412
81.814	30.046	50.38	-4.1741	0.12857	-2.7115	-6.7205	1.5522	0.057735	0.66022	-1.3176	3502.2	31.625	17.365	59.645	-50.358	56.631	68.841	23.825	-3.0298	-4.7041	0.85797	-2.1308	30.541	-5.0412
81.495	30.087	50.903	-4.2076	0.13614	-2.7109	-6.6563	1.4777	0.17445	0.66022	-1.3176	3501.7	31.99	17.387	59.655	-49.889	56.641	68.841	23.825	-3.0298	-4.7041	0.85797	-2.1308	30.541	-5.0412
81.173	30.103	51.433	-4.2407	0.14334	-2.7097	-6.5953	1.4043	0.29311	0.66022	-1.3176	3501.2	32.359	17.394	59.664	-49.417	56.649	68.841	23.825	-3.0298	-4.7041	0.85797	-2.1308	30.541	-5.0412
80.848	30.094	51.97	-4.2735	0.15025	-2.708	-6.4971	1.372	0.36833	0.66022	-1.3176	3500.7	32.733	17.386	59.67	-48.94	56.656	68.841	23.825	-3.0298	-4.7041	0.85797	-2.1308	30.541	-5.0412
80.521	30.059	52.513	-4.3057	0.15709	-2.7061	-6.3903	1.3603	0.41714	0.66022	-1.3176	3500.2	33.111	17.364	59.676	-48.461	56.662	68.841	23.825	-3.0298	-4.7041	0.85797	-2.1308	30.541	-5.0412
80.192	29.999	53.062	-4.3374	0.16385	-2.7039	-6.3011	1.3448	0.46545	0.66022	-1.3176	3499.7	33.492	17.326	59.681	-47.98	56.667	68.841	23.825	-3.0298	-4.7041	0.85797	-2.1308	30.541	-5.0412
79.862	29.912	53.617	-4.3687	0.17053	-2.7014	-6.2088	1.3259	0.50797	0.66022	-1.3176	3499.2	33.876	17.274	59.684	-47.497	56.67	68.841	23.825	-3.0298	-4.7041	0.85797	-2.1308	30.541	-5.0412
79.53	29.798	54.176	-4.3995	0.1771	-2.6988	-6.1257	1.3034	0.54807	0.66022	-1.3176	3498.7	34.263	17.206	59.686	-47.012	56.672	68.841	23.825	-3.0298	-4.7041	0.85797	-2.1308	30.541	-5.0412
79.198	29.659	54.739	-4.4299	0.18356	-2.6959	-6.0541	1.2778	0.58617	0.66022	-1.3176	3498.2	34.651	17.122	59.686	-46.527	56.673	68.841	23.825	-3.0298	-4.7041	0.85797	-2.1308	30.541	-5.0412
78.865	29.492	55.305	-4.46	0.18987	-2.6929	-5.9747	1.2561	0.61821	0.66022	-1.3176	3497.7	35.04	17.023	59.686	-46.042	56.673	68.841	23.825	-3.0298	-4.7041	0.85797	-2.1308	30.541	-5.0412
78.532	29.298	55.872	-4.4899	0.19625	-2.6897	-5.9706	1.2922	0.66551	0.66022	-1.3176	3497.2	35.43	16.908	59.684	-45.558	56.672	68.841	23.825	-3.0298	-4.7041	0.85797	-2.1308	30.541	-5.0412
78.2	29.076	56.441	-4.5197	0.20279	-2.6863	-5.964	1.3258	0.71167	0.66022	-1.3176	3496.7	35.82	16.778	59.68	-45.075	56.669	68.841	23.825	-3.0298	-4.7041	0.85797	-2.1308	30.541	-5.0412
77.869	28.827	57.01	-4.5493	0.2095	-2.6826	-5.8911	1.3568	0.7452	0.66022	-1.3176	3496.2	36.209	16.631	59.676	-44.594	56.665	68.841	23.825	-3.0298	-4.7041	0.85797	-2.1308	30.541	-5.0412
77.539	28.549	57.578	-4.5786	0.21636	-2.6788	-5.8106	1.3851	0.77739	0.66022	-1.3176	3495.7	36.597	16.468	59.669	-44.115	56.659	68.841	23.825	-3.0298	-4.7041	0.85797	-2.1308	30.541	-5.0412
77.21	28.244	58.145	-4.6074	0.22335	-2.6749	-5.7224	1.4106	0.80803	0.66022	-1.3176	3495.2	36.983	16.289	59.662	-43.638	56.652	68.841	23.825	-3.0298	-4.7041	0.85797	-2.1308	30.541	-5.0412
76.882	27.91	58.71	-4.6358	0.23046	-2.6708	-5.5951	1.4337	0.83166	0.66022	-1.3176	3494.7	37.367	16.094	59.653	-43.166	56.644	68.841	23.825	-3.0298	-4.7041	0.85797	-2.1308	30.541	-5.0412
76.557	27.548	59.273	-4.6632	0.23768	-2.6666	-5.3612	1.4538	0.83693	0.66022	-1.3176	3494.2	37.748	15.883	59.642	-42.697	56.635	68.841	23.825	-3.0298	-4.7041	0.85797	-2.1308	30.541	-5.0412
76.234	27.159	59.832	-4.6894	0.24499	-2.6624	-5.1132	1.4708	0.83949	0.66022	-1.3176	3493.7	38.126	15.656	59.63	-42.233	56.624	68.841	23.825	-3.0298	-4.7041	0.85797	-2.1308	30.541	-5.0412
75.914	26.743	60.386	-4.7143	0.25238	-2.6582	-4.8519	1.485	0.83916	0.66022	-1.3176	3493.3	38.501	15.413	59.617	-41.774	56.612	68.841	23.825	-3.0298	-4.7041	0.85797	-2.1308	30.541	-5.0412
75.597	26.299	60.935	-4.7379	0.25985	-2.654	-4.5975	1.5025	0.85448	0.66022	-1.3176	3492.8	38.871	15.155	59.602	-41.321	56.598	68.841	23.825	-3.0298	-4.7041	0.85797	-2.1308	30.541	-5.0412
75.283	25.829	61.478	-4.7603	0.2674	-2.6496	-4.3439	1.5194	0.8918	0.66022	-1.3176	3492.3	39.236	14.882	59.586	-40.874	56.583	68.841	23.825	-3.0298	-4.7041	0.85797	-2.1308	30.541	-5.0412
74.972	25.332	62.014	-4.7813	0.27503	-2.645	-4.0758	1.5302	0.94493	0.66022	-1.3176	3491.8	39.596	14.594	59.569	-40.434	56.567	68.841	23.825	-3.0298	-4.7041	0.85797	-2.1308	30.541	-5.0412
74.665	24.81	62.541	-4.801	0.2827	-2.6402	-3.7817	1.5369	0.99482	0.66022	-1.3176	3491.3	39.95	14.291	59.55	-40.002	56.55	68.841	23.825	-3.0298	-4.7041	0.85797	-2.1308	30.541	-5.0412
74.363	24.262	63.061	-4.8194	0.29031	-2.6353	-3.6088	1.503	0.97249	0.66022	-1.3176	3490.8	40.298	13.974	59.53	-39.578	56.531	68.841	23.825	-3.0298	-4.7041	0.85797	-2.1308	30.541	-5.0412
74.065	23.689	63.571	-4.8371	0.29772	-2.6305	-3.451	1.4599	0.94346	0.66022	-1.3176	3490.3	40.64	13.642	59.509	-39.162	56.512	68.841	23.825	-3.0298	-4.7041	0.85797	-2.1308	30.541	-5.0412
73.771	23.09	64.072	-4.8539	0.3049	-2.6258	-3.2671	1.4138	0.91599	0.66022	-1.3176	3489.8	40.975	13.296	59.487	-38.757	56.491	68.841	23.825	-3.0298	-4.7041	0.85797	-2.1308	30.541	-5.0412
73.483	22.468	64.561	-4.8697	0.31185	-2.6213	-3.0584	1.3645	0.88983	0.66022	-1.3176	3489.3	41.302	12.936	59.464	-38.361	56.47	68.841	23.825	-3.0298	-4.7041	0.85797	-2.1308	30.541	-5.0412
73.201	21.822	65.039	-4.8845	0.31854	-2.6169	-2.826	1.3119	0.86466	0.66022	-1.3176	3488.8	41.621	12.563	59.44	-37.975	56.447	68.841	23.825	-3.0298	-4.7041	0.85797	-2.1308	30.541	-5.0412
72.924	21.153	65.504	-4.898	0.32496	-2.6127	-2.5714	1.2561	0.84016	0.66022	-1.3176	3488.3	41.932	12.178	59.415	-37.6	56.424	68.841	23.825	-3.0298	-4.7041	0.85797	-2.1308	30.541	-5.0412
72.653	20.463	65.956	-4.9101	0.3311	-2.6085	-2.2843	1.1954	0.84491	0.66022	-1.3176	3487.8	42.234	11.78	59.389	-37.237	56.4	68.841	23.825	-3.0298	-4.7041	0.85797	-2.1308	30.541	-5.0412
72.39	19.752	66.394	-4.9208	0.33691	-2.6042	-1.9634	1.1293	0.87699	0.66022	-1.3176	3487.3	42.526	11.37	59.363	-36.885	56.375	68.841	23.825	-3.0298	-4.7041	0.85797	-2.1308	30.541	-5.0412
72.133	19.02	66.816	-4.9297	0.34238	-2.5997	-1.6184	1.0587	0.91335	0.66022	-1.3176	3486.8	42.809	10.949	59.335	-36.546	56.35	68.841	23.825	-3.0298	-4.7041	0.85797	-2.1308	30.541	-5.0412
71.883	18.27	67.223	-4.9369	0.34749	-2.595	-1.2511	0.98359	0.95345	0.66022	-1.3176	3486.3	43.081	10.517	59.308	-36.219	56.324	68.841	23.825	-3.0298	-4.7041	0.85797	-2.1308	30.541	-5.0412
71.641	17.502	67.613	-4.9422	0.35221	-2.5902	-0.88497	0.90384	0.99659	0.66022	-1.3176	3485.8	43.343	10.075	59.279	-35.906	56.297	68.841	23.825	-3.0298	-4.7041	0.85797	-2.1308	30.541	-5.0412
71.407	16.718	67.986	-4.9459	0.35652	-2.585	-0.60067	0.81989	1.0518	0.66022	-1.3176	3485.4	43.594	9.6234	59.25	-35.606	56.27	68.841	23.825	-3.0298	-4.7041	0.85797	-2.1308	30.541	-5.0412
71.181	15.918	68.34	-4.9481	0.3604	-2.5796	-0.28027	0.73255	1.1109	0.66022	-1.3176	3484.9	43.833	9.1635	59.221	-35.32	56.243	68.841	23.825	-3.0298	-4.7041	0.85797	-2.1308	30.541	-5.0412
70.965	15.104	68.676	-4.9487	0.36384	-2.5739	0.069781	0.64187	1.1713	0.66022	-1.3176	3484.4	44.061	8.6955	59.191	-35.047	56.215	68.841	23.825	-3.0298	-4.7041	0.85797	-2.1308	30.541	-5.0412
70.757	14.277	68.993	-4.9474	0.36682	-2.5679	0.44767	0.54792	1.2327	0.66022	-1.3176	3483.9	44.277	8.2201	59.161	-34.789	56.187	68.841	23.825	-3.0298	-4.7041	0.85797	-2.1308	30.541	-5.0412
70.559	13.438	69.29	-4.9441	0.36931	-2.5616	0.86055	0.45079	1.3069	0.66022	-1.3176	3483.4	44.48	7.738	59.131	-34.546	56.158	68.841	23.825	-3.0298	-4.7041	0.85797	-2.1308	30.541	-5.0412
70.37	12.588	69.566	-4.9387	0.37132	-2.5548	1.3065	0.35022	1.3919	0.66022	-1.3176	3482.9	44.671	7.2498	59.1	-34.317	56.13	68.841	23.825	-3.0298	-4.7041	0.85797	-2.1308	30.541	-5.0412
70.192	11.729	69.822	-4.931	0.37281	-2.5477	1.776	0.2464	1.4768	0.66022	-1.3176	3482.4	44.849	6.7563	59.069	-34.104	56.101	68.841	23.825	-3.0298	-4.7041	0.85797	-2.1308	30.541	-5.0412
70.024	10.862	70.057	-4.9209	0.37378	-2.5401	2.2704	0.14064	1.5619	0.66022	-1.3176	3481.9	45.013	6.2583	59.039	-33.906	56.072	68.841	23.825	-3.0298	-4.7041	0.85797	-2.1308	30.541	-5.0412
69.866	9.9896	70.27	-4.9082	0.37424	-2.532	2.8281	0.045028	1.654	0.66022	-1.3176	3481.4	45.165	5.7566	59.008	-33.723	56.043	68.841	23.825	-3.0298	-4.7041	0.85797	-2.1308	30.541	-5.0412
69.72	9.1124	70.461	-4.8927	0.37422	-2.5235	3.3907	-0.054052	1.7396	0.66022	-1.3176	3480.9	45.303	5.2524	58.977	-33.556	56.015	68.841	23.825	-3.0298	-4.7041	0.85797	-2.1308	30.541	-5.0412
69.585	8.2325	70.63	-4.8743	0.3737	-2.5146	3.9426	-0.15696	1.8173	0.66022	-1.3176	3480.5	45.427	4.7464	58.947	-33.404	55.986	68.841	23.825	-3.0298	-4.7041	0.85797	-2.1308	30.541	-5.0412
69.461	7.3513	70.777	-4.8533	0.37265	-2.5054	4.484	-0.26312	1.8875	0.66022	-1.3176	3480.0	45.538	4.2396	58.917	-33.268	55.958	68.841	23.825	-3.0298	-4.7041	0.85797	-2.1308	30.541	-5.0412
69.348	6.4703	70.902	-4.8295	0.37106	-2.4958	5.0213	-0.37065	1.9636	0.66022	-1.3176	3479.5	45.635	3.7326	58.886	-33.147	55.93	68.841	23.825	-3.0298	-4.7041	0.85797	-2.1308	30.541	-5.0412
69.247	5.591	71.005	-4.8031	0.36894	-2.4857	5.5543	-0.47958	2.0438	0.66022	-1.3176	3479.0	45.718	3.2265	58.857	-33.043	55.902	68.841	23.825	-3.0298	-4.7041	0.85797	-2.1308	30.541	-5.0412
69.158	4.715	71.085	-4.774	0.36626	-2.4753	6.0782	-0.59052	2.1161	0.66022	-1.3176	3478.5	45.787	2.7219	58.827	-32.954	55.874	68.841	23.825	-3.0298	-4.7041	0.85797	-2.1308	30.541	-5.0412
69.081	3.8438	71.144	-4.7423	0.36303	-2.4646	6.5933	-0.70288	2.1809	0.66022	-1.3176	3478.0	45.843	2.2198	58.798	-32.881	55.847	68.841	23.825	-3.0298	-4.7041	0.85797	-2.1308	30.541	-5.0412
69.017	2.9787	71.18	-4.708	0.35923	-2.4535	7.1079	-0.81427	2.2393	0.66022	-1.3176	3477.5	45.884	1.7208	58.769	-32.823	55.82	68.841	23.825	-3.0298	-4.7041	0.85797	-2.1308	30.541	-5.0412
68.964	2.1213	71.196	-4.6712	0.35489	-2.4422	7.6203	-0.92479	2.2914	0.66022	-1.3176	3477.0	45.912	1.226	58.741	-32.781	55.793	68.841	23.825	-3.0298	-4.7041	0.85797	-2.1308	30.541	-5.0412
68.923	1.2731	71.19	-4.6318	0.34999	-2.4306	8.1245	-1.0356	2.3368	0.66022	-1.3176	3476.6	45.927	0.73608	58.713	-32.755	55.768	68.841	23.825	-3.0298	-4.7041	0.85797	-2.1308	30.541	-5.0412
68.895	0.43537	71.164	-4.59	0.34453	-2.4189	8.6207	-1.1462	2.3757	0.66022	-1.3176	3476.1	45.928	0.25184	58.686	-32.744	55.742	68.841	23.825	-3.0298	-4.7041	0.85797	-2.1308	30.541	-5.0412
68.879	-0.39033	71.117	-4.5457	0.33853	-2.4069	9.1087	-1.2544	2.4092	0.66022	-1.3176	3475.6	45.916	-0.22589	58.66	-32.748	55.717	68.841	23.825	-3.0298	-4.7041	0.85797	-2.1308	30.541	-5.0412
68.875	-1.2027	71.051	-4.4989	0.33199	-2.3948	9.5885	-1.36	2.4373	0.66022	-1.3176	3475.1	45.891	-0.69633	58.634	-32.767	55.693	68.841	23.825	-3.0298	-4.7041	0.85797	-2.1308	30.541	-5.0412
68.884	-2.0002	70.965	-4.4501	0.32493	-2.3825	9.9243	-1.4641	2.4545	0.66022	-1.3176	3474.6	45.853	-1.1586	58.609	-32.8	55.67	68.841	23.825	-3.0298	-4.7041	0.85797	-2.1308	30.541	-5.0412
68.905	-2.7816	70.861	-4.3997	0.31735	-2.3702	10.205	-1.5654	2.4643	0.66022	-1.3176	3474.1	45.802	-1.612	58.584	-32.848	55.647	68.841	23.825	-3.0298	-4.7041	0.85797	-2.1308	30.541	-5.0412
68.938	-3.5458	70.739	-4.348	0.30928	-2.3579	10.468	-1.6632	2.4687	0.66022	-1.3176	3473.7	45.739	-2.0559	58.56	-32.909	55.625	68.841	23.825	-3.0298	-4.7041	0.85797	-2.1308	30.541	-5.0412
68.983	-4.292	70.6	-4.2951	0.30073	-2.3456	10.715	-1.7545	2.4691	0.66022	-1.3176	3473.2	45.664	-2.4898	58.538	-32.984	55.604	68.841	23.825	-3.0298	-4.7041	0.85797	-2.1308	30.541	-5.0412
69.04	-5.0192	70.444	-4.2409	0.29174	-2.3332	10.944	-1.8425	2.4642	0.66022	-1.3176	3472.7	45.577	-2.9131	58.516	-33.073	55.583	68.841	23.825	-3.0298	-4.7041	0.85797	-2.1308	30.541	-5.0412
69.108	-5.7266	70.273	-4.1857	0.28232	-2.3209	11.156	-1.9269	2.4542	0.66022	-1.3176	3472.2	45.479	-3.3253	58.494	-33.174	55.563	68.841	23.825	-3.0298	-4.7041	0.85797	-2.1308	30.541	-5.0412
69.189	-6.4136	70.086	-4.1294	0.27248	-2.3087	11.351	-2.0075	2.4393	0.66022	-1.3176	3471.7	45.369	-3.726	58.474	-33.287	55.544	68.841	23.825	-3.0298	-4.7041	0.85797	-2.1308	30.541	-5.0412
69.28	-7.0794	69.885	-4.0722	0.26225	-2.2965	11.525	-2.0831	2.4234	0.66022	-1.3176	3471.2	45.249	-4.1148	58.455	-33.413	55.526	68.841	23.825	-3.0298	-4.7041	0.85797	-2.1308	30.541	-5.0412
69.383	-7.7233	69.67	-4.0142	0.25166	-2.2845	11.676	-2.1526	2.4117	0.66022	-1.3176	3470.7	45.118	-4.4912	58.436	-33.55	55.509	68.841	23.825	-3.0298	-4.7041	0.85797	-2.1308	30.541	-5.0412
69.498	-8.3448	69.443	-3.9555	0.24073	-2.2724	11.781	-2.2167	2.3925	0.66022	-1.3176	3470.3	44.977	-4.8549	58.419	-33.699	55.493	68.841	23.825	-3.0298	-4.7041	0.85797	-2.1308	30.541	-5.0412
69.623	-8.9434	69.203	-3.8967	0.22951	-2.2606	11.709	-2.2676	2.3512	0.66022	-1.3176	3469.8	44.827	-5.2056	58.402	-33.858	55.478	68.841	23.825	-3.0298	-4.7041	0.85797	-2.1308	30.541	-5.0412
69.758	-9.5189	68.951	-3.8382	0.21806	-2.2489	11.722	-2.3128	2.3035	0.66022	-1.3176	3469.3	44.667	-5.5431	58.386	-34.028	55.463	68.841	23.825	-3.0298	-4.7041	0.85797	-2.1308	30.541	-5.0412
69.904	-10.071	68.688	-3.7795	0.2064	-2.2375	11.723	-2.3528	2.2496	0.66022	-1.3176	3468.8	44.497	-5.8671	58.372	-34.208	55.449	68.841	23.825	-3.0298	-4.7041	0.85797	-2.1308	30.541	-5.0412
70.06	-10.599	68.416	-3.721	0.19454	-2.2264	11.688	-2.3865	2.1925	0.66022	-1.3176	3468.3	44.319	-6.1776	58.358	-34.398	55.437	68.841	23.825	-3.0298	-4.7041	0.85797	-2.1308	30.541	-5.0412
70.227	-11.104	68.133	-3.6627	0.18254	-2.2156	11.619	-2.4143	2.1315	0.66022	-1.3176	3467.8	44.133	-6.4744	58.345	-34.596	55.425	68.841	23.825	-3.0298	-4.7041	0.85797	-2.1308	30.541	-5.0412
70.402	-11.585	67.842	-3.6048	0.17041	-2.2051	11.521	-2.437	2.065	0.66022	-1.3176	3467.4	43.939	-6.7573	58.333	-34.804	55.414	68.841	23.825	-3.0298	-4.7041	0.85797	-2.1308	30.541	-5.0412
70.587	-12.041	67.542	-3.5475	0.15818	-2.195	11.395	-2.4544	1.9932	0.66022	-1.3176	3466.9	43.737	-7.0265	58.322	-35.02	55.403	68.841	23.825	-3.0298	-4.7041	0.85797	-2.1308	30.541	-5.0412
70.781	-12.475	67.234	-3.4909	0.14587	-2.1852	11.242	-2.4665	1.9164	0.66022	-1.3176	3466.4	43.528	-7.2819	58.311	-35.244	55.394	68.841	23.825	-3.0298	-4.7041	0.85797	-2.1308	30.541	-5.0412
70.984	-12.884	66.919	-3.4352	0.13352	-2.1758	11.065	-2.4732	1.8351	0.66022	-1.3176	3465.9	43.312	-7.5235	58.302	-35.476	55.386	68.841	23.825	-3.0298	-4.7041	0.85797	-2.1308	30.541	-5.0412
71.196	-13.27	66.598	-3.3803	0.12115	-2.1669	10.933	-2.4743	1.7468	0.66022	-1.3176	3465.4	43.089	-7.7515	58.294	-35.716	55.378	68.841	23.825	-3.0298	-4.7041	0.85797	-2.1308	30.541	-5.0412
71.415	-13.633	66.27	-3.3258	0.10879	-2.1584	10.857	-2.4708	1.6496	0.66022	-1.3176	3465.0	42.86	-7.9657	58.286	-35.962	55.371	68.841	23.825	-3.0298	-4.7041	0.85797	-2.1308	30.541	-5.0412
71.643	-13.972	65.936	-3.2717	0.096452	-2.1504	10.751	-2.4619	1.5505	0.66022	-1.3176	3464.5	42.625	-8.1662	58.279	-36.215	55.365	68.841	23.825	-3.0298	-4.7041	0.85797	-2.1308	30.541	-5.0412
71.878	-14.288	65.598	-3.2183	0.084174	-2.1429	10.619	-2.4485	1.4469	0.66022	-1.3176	3464.0	42.384	-8.3529	58.274	-36.475	55.36	68.841	23.825	-3.0298	-4.7041	0.85797	-2.1308	30.541	-5.0412
72.12	-14.581	65.254	-3.1656	0.071974	-2.1359	10.463	-2.4308	1.3381	0.66022	-1.3176	3463.5	42.139	-8.5259	58.269	-36.74	55.356	68.841	23.825	-3.0298	-4.7041	0.85797	-2.1308	30.541	-5.0412
72.37	-14.85	64.906	-3.1136	0.059874	-2.1295	10.334	-2.4087	1.2213	0.66022	-1.3176	3463.0	41.888	-8.6853	58.265	-37.011	55.353	68.841	23.825	-3.0298	-4.7041	0.85797	-2.1308	30.541	-5.0412
72.626	-15.096	64.555	-3.0623	0.047893	-2.1237	10.219	-2.3827	1.0961	0.66022	-1.3176	3462.5	41.633	-8.831	58.262	-37.288	55.351	68.841	23.825	-3.0298	-4.7041	0.85797	-2.1308	30.541	-5.0412
72.889	-15.32	64.2	-3.0115	0.036053	-2.1186	10.082	-2.3528	0.96476	0.66022	-1.3176	3462.1	41.373	-8.9631	58.26	-37.569	55.349	68.841	23.825	-3.0298	-4.7041	0.85797	-2.1308	30.541	-5.0412
73.158	-15.521	63.842	-2.9615	0.024372	-2.1141	9.9282	-2.3188	0.82708	0.66022	-1.3176	3461.6	41.11	-9.0817	58.259	-37.855	55.348	68.841	23.825	-3.0298	-4.7041	0.85797	-2.1308	30.541	-5.0412
73.433	-15.698	63.481	-2.9121	0.012871	-2.1103	9.8083	-2.281	0.67894	0.66022	-1.3176	3461.1	40.843	-9.1866	58.259	-38.145	55.349	68.841	23.825	-3.0298	-4.7041	0.85797	-2.1308	30.541	-5.0412
73.713	-15.853	63.118	-2.8634	0.0015689	-2.1073	9.6666	-2.2394	0.524	0.66022	-1.3176	3460.6	40.572	-9.2781	58.259	-38.44	55.349	68.841	23.825	-3.0298	-4.7041	0.85797	-2.1308	30.541	-5.0412
73.999	-15.986	62.753	-2.8155	-0.009516	-2.1051	9.5039	-2.1939	0.36237	0.66022	-1.3176	3460.1	40.299	-9.356	58.261	-38.738	55.351	68.841	23.825	-3.0298	-4.7041	0.85797	-2.1308	30.541	-5.0412
74.29	-16.095	62.386	-2.7684	-0.020364	-2.1037	9.3213	-2.1446	0.19415	0.66022	-1.3176	3459.6	40.022	-9.4205	58.263	-39.039	55.354	68.841	23.825	-3.0298	-4.7041	0.85797	-2.1308	30.541	-5.0412
74.585	-16.183	62.018	-2.7222	-0.031109	-2.103	9.1562	-2.156	0.068482	0.66022	-1.3176	3459.2	39.744	-9.4714	58.266	-39.344	55.357	68.841	23.825	-3.0298	-4.7041	0.85797	-2.1308	30.541	-5.0412
74.885	-16.247	61.649	-2.6769	-0.041925	-2.103	8.9703	-2.1699	-0.053809	0.66022	-1.3176	3458.7	39.463	-9.509	58.27	-39.651	55.361	68.841	23.825	-3.0298	-4.7041	0.85797	-2.1308	30.541	-5.0412
75.19	-16.29	61.279	-2.6326	-0.052803	-2.1036	8.7614	-2.1805	-0.17661	0.66022	-1.3176	3458.2	39.18	-9.5331	58.275	-39.961	55.366	68.841	23.825	-3.0298	-4.7041	0.85797	-2.1308	30.541	-5.0412
75.499	-16.31	60.908	-2.5893	-0.063725	-2.1048	8.5067	-2.1896	-0.29127	0.66022	-1.3176	3457.7	38.895	-9.544	58.281	-40.273	55.372	68.841	23.825	-3.0298	-4.7041	0.85797	-2.1308	30.541	-5.0412
75.812	-16.308	60.537	-2.5476	-0.074699	-2.1065	8.1769	-2.199	-0.38501	0.66022	-1.3176	3457.2	38.608	-9.5417	58.287	-40.588	55.379	68.841	23.825	-3.0298	-4.7041	0.85797	-2.1308	30.541	-5.0412
76.129	-16.284	60.165	-2.5076	-0.085708	-2.1086	7.8378	-2.2037	-0.48027	0.66022	-1.3176	3456.7	38.319	-9.5264	58.295	-40.904	55.386	68.841	23.825	-3.0298	-4.7041	0.85797	-2.1308	30.541	-5.0412
76.449	-16.239	59.791	-2.4692	-0.096728	-2.1113	7.4904	-2.2036	-0.5768	0.66022	-1.3176	3456.3	38.029	-9.4985	58.303	-41.223	55.394	68.841	23.825	-3.0298	-4.7041	0.85797	-2.1308	30.541	-5.0412
76.773	-16.173	59.417	-2.4327	-0.10774	-2.1144	7.1355	-2.1988	-0.67434	0.66022	-1.3176	3455.8	37.738	-9.4581	58.311	-41.544	55.403	68.841	23.825	-3.0298	-4.7041	0.85797	-2.1308	30.541	-5.0412
77.1	-16.086	59.042	-2.3979	-0.11871	-2.118	6.7655	-2.1891	-0.77276	0.66022	-1.3176	3455.3	37.445	-9.4056	58.32	-41.866	55.412	68.841	23.825	-3.0298	-4.7041	0.85797	-2.1308	30.541	-5.0412
77.429	-15.98	58.667	-2.365	-0.12962	-2.1221	6.3808	-2.1746	-0.8717	0.66022	-1.3176	3454.8	37.151	-9.3413	58.331	-42.189	55.422	68.841	23.825	-3.0298	-4.7041	0.85797	-2.1308	30.541	-5.0412
77.762	-15.854	58.291	-2.3341	-0.14045	-2.1267	5.9922	-2.1551	-0.97086	0.66022	-1.3176	3454.3	36.855	-9.2654	58.341	-42.515	55.433	68.841	23.825	-3.0298	-4.7041	0.85797	-2.1308	30.541	-5.0412
78.097	-15.71	57.914	-2.3051	-0.15116	-2.1318	5.6005	-2.1308	-1.0701	0.66022	-1.3176	3453.8	36.559	-9.1784	58.353	-42.841	55.444	68.841	23.825	-3.0298	-4.7041	0.85797	-2.1308	30.541	-5.0412
78.434	-15.547	57.536	-2.2781	-0.16175	-2.1374	5.2062	-2.1017	-1.1693	0.66022	-1.3176	3453.4	36.263	-9.0804	58.365	-43.169	55.456	68.841	23.825	-3.0298	-4.7041	0.85797	-2.1308	30.541	-5.0412
78.772	-15.366	57.158	-2.2531	-0.17217	-2.1435	4.8101	-2.0678	-1.2683	0.66022	-1.3176	3452.9	35.965	-8.9719	58.378	-43.498	55.469	68.841	23.825	-3.0298	-4.7041	0.85797	-2.1308	30.541	-5.0412
79.113	-15.167	56.779	-2.23	-0.18242	-2.1501	4.4111	-2.0292	-1.3669	0.66022	-1.3176	3452.4	35.667	-8.853	58.392	-43.828	55.482	68.841	23.825	-3.0298	-4.7041	0.85797	-2.1308	30.541	-5.0412
79.455	-14.952	56.4	-2.209	-0.19246	-2.1572	3.9896	-1.986	-1.4644	0.66022	-1.3176	3451.9	35.369	-8.7241	58.406	-44.159	55.496	68.841	23.825	-3.0298	-4.7041	0.85797	-2.1308	30.541	-5.0412
79.798	-14.72	56.021	-2.1901	-0.20227	-2.1647	3.5701	-1.938	-1.5613	0.66022	-1.3176	3451.4	35.07	-8.5854	58.421	-44.491	55.511	68.841	23.825	-3.0298	-4.7041	0.85797	-2.1308	30.541	-5.0412
80.142	-14.472	55.64	-2.1733	-0.2118	-2.1727	3.1331	-1.8738	-1.6119	0.66022	-1.3176	3450.9	34.771	-8.4372	58.437	-44.823	55.527	68.841	23.825	-3.0298	-4.7041	0.85797	-2.1308	30.541	-5.0412
80.487	-14.208	55.259	-2.1588	-0.221	-2.1808	2.687	-1.8025	-1.6456	0.66022	-1.3176	3450.5	34.472	-8.2798	58.454	-45.156	55.543	68.841	23.825	-3.0298	-4.7041	0.85797	-2.1308	30.541	-5.0412
80.832	-13.928	54.878	-2.1465	-0.22982	-2.1892	2.2386	-1.7277	-1.6762	0.66022	-1.3176	3450.0	34.173	-8.1135	58.471	-45.489	55.56	68.841	23.825	-3.0298	-4.7041	0.85797	-2.1308	30.541	-5.0412
81.177	-13.634	54.495	-2.1364	-0.23827	-2.1976	1.7917	-1.6491	-1.7027	0.66022	-1.3176	3449.5	33.874	-7.9387	58.489	-45.823	55.577	68.841	23.825	-3.0298	-4.7041	0.85797	-2.1308	30.541	-5.0412
81.521	-13.326	54.113	-2.1286	-0.24631	-2.2062	1.3504	-1.5663	-1.7249	0.66022	-1.3176	3449.0	33.576	-7.7558	58.508	-46.157	55.595	68.841	23.825	-3.0298	-4.7041	0.85797	-2.1308	30.541	-5.0412
81.865	-13.005	53.73	-2.1229	-0.25392	-2.2148	0.90423	-1.4801	-1.7439	0.66022	-1.3176	3448.5	33.278	-7.565	58.527	-46.49	55.614	68.841	23.825	-3.0298	-4.7041	0.85797	-2.1308	30.541	-5.0412
82.208	-12.67	53.347	-2.1195	-0.2611	-2.2236	0.45627	-1.3904	-1.7595	0.66022	-1.3176	3448.0	32.98	-7.3669	58.547	-46.824	55.634	68.841	23.825	-3.0298	-4.7041	0.85797	-2.1308	30.541	-5.0412
82.55	-12.324	52.963	-2.1183	-0.26782	-2.2324	0.015509	-1.2971	-1.7726	0.66022	-1.3176	3447.5	32.684	-7.1617	58.568	-47.157	55.654	68.841	23.825	-3.0298	-4.7041	0.85797	-2.1308	30.541	-5.0412
82.89	-11.965	52.58	-2.1193	-0.27407	-2.2413	-0.41735	-1.2004	-1.7832	0.66022	-1.3176	3447.0	32.388	-6.9499	58.589	-47.49	55.674	68.841	23.825	-3.0298	-4.7041	0.85797	-2.1308	30.541	-5.0412
83.229	-11.596	52.197	-2.1225	-0.27982	-2.2503	-0.84165	-1.1005	-1.7914	0.66022	-1.3176	3446.6	32.094	-6.7316	58.611	-47.822	55.696	68.841	23.825	-3.0298	-4.7041	0.85797	-2.1308	30.541	-5.0412
83.565	-11.216	51.814	-2.1277	-0.28507	-2.2592	-1.2568	-0.99736	-1.7971	0.66022	-1.3176	3446.1	31.801	-6.5074	58.634	-48.153	55.718	68.841	23.825	-3.0298	-4.7041	0.85797	-2.1308	30.541	-5.0412
83.898	-10.825	51.432	-2.135	-0.28979	-2.2682	-1.6623	-0.89124	-1.8004	0.66022	-1.3176	3445.6	31.509	-6.2775	58.657	-48.484	55.74	68.841	23.825	-3.0298	-4.7041	0.85797	-2.1308	30.541	-5.0412
84.229	-10.425	51.051	-2.1444	-0.29397	-2.2772	-2.0577	-0.78224	-1.8014	0.66022	-1.3176	3445.1	31.22	-6.0422	58.681	-48.813	55.764	68.841	23.825	-3.0298	-4.7041	0.85797	-2.1308	30.541	-5.0412
84.557	-10.016	50.67	-2.1556	-0.29761	-2.2862	-2.4328	-0.67035	-1.8021	0.66022	-1.3176	3444.6	30.932	-5.8018	58.706	-49.141	55.787	68.841	23.825	-3.0298	-4.7041	0.85797	-2.1308	30.541	-5.0412
84.881	-9.5984	50.291	-2.1687	-0.30067	-2.2953	-2.7946	-0.55592	-1.8015	0.66022	-1.3176	3444.1	30.646	-5.5566	58.731	-49.467	55.812	68.841	23.825	-3.0298	-4.7041	0.85797	-2.1308	30.541	-5.0412
85.202	-9.1724	49.913	-2.1835	-0.30316	-2.3043	-3.1448	-0.43916	-1.7992	0.66022	-1.3176	3443.6	30.363	-5.307	58.757	-49.792	55.837	68.841	23.825	-3.0298	-4.7041	0.85797	-2.1308	30.541	-5.0412
85.518	-8.7387	49.538	-2.2001	-0.30506	-2.3132	-3.4832	-0.32028	-1.7954	0.66022	-1.3176	3443.1	30.082	-5.0531	58.784	-50.115	55.863	68.841	23.825	-3.0298	-4.7041	0.85797	-2.1308	30.541	-5.0412
85.831	-8.2978	49.164	-2.2183	-0.30635	-2.3222	-3.8144	-0.19102	-1.8014	0.66022	-1.3176	3442.7	29.804	-4.7952	58.811	-50.435	55.889	68.841	23.825	-3.0298	-4.7041	0.85797	-2.1308	30.541	-5.0412
86.138	-7.8503	48.793	-2.2382	-0.30697	-2.3313	-4.1368	-0.056841	-1.8096	0.66022	-1.3176	3442.2	29.529	-4.5339	58.839	-50.754	55.916	68.841	23.825	-3.0298	-4.7041	0.85797	-2.1308	30.541	-5.0412
86.441	-7.3967	48.425	-2.2597	-0.30691	-2.3403	-4.4482	0.078392	-1.8148	0.66022	-1.3176	3441.7	29.258	-4.2694	58.868	-51.069	55.943	68.841	23.825	-3.0298	-4.7041	0.85797	-2.1308	30.541	-5.0412
86.739	-6.9373	48.061	-2.2827	-0.30618	-2.3494	-4.748	0.2144	-1.817	0.66022	-1.3176	3441.2	28.99	-4.0018	58.897	-51.383	55.972	68.841	23.825	-3.0298	-4.7041	0.85797	-2.1308	30.541	-5.0412
87.031	-6.4726	47.701	-2.3071	-0.30477	-2.3585	-5.0264	0.35114	-1.8165	0.66022	-1.3176	3440.7	28.727	-3.7314	58.927	-51.693	56.0	68.841	23.825	-3.0298	-4.7041	0.85797	-2.1308	30.541	-5.0412
87.317	-6.0028	47.345	-2.3329	-0.30267	-2.3676	-5.2921	0.48792	-1.8127	0.66022	-1.3176	3440.2	28.467	-3.4584	58.957	-51.999	56.03	68.841	23.825	-3.0298	-4.7041	0.85797	-2.1308	30.541	-5.0412
87.598	-5.5282	46.994	-2.36	-0.29989	-2.3766	-5.5448	0.62445	-1.8052	0.66022	-1.3176	3439.7	28.212	-3.183	58.989	-52.303	56.06	68.841	23.825	-3.0298	-4.7041	0.85797	-2.1308	30.541	-5.0412
87.872	-5.0492	46.648	-2.3883	-0.29643	-2.3856	-5.7792	0.76391	-1.7977	0.66022	-1.3176	3439.2	27.962	-2.9054	59.02	-52.602	56.091	68.841	23.825	-3.0298	-4.7041	0.85797	-2.1308	30.541	-5.0412
88.14	-4.5661	46.308	-2.4177	-0.29221	-2.3946	-5.9756	0.92084	-1.8051	0.66022	-1.3176	3438.7	27.717	-2.6258	59.053	-52.897	56.122	68.841	23.825	-3.0298	-4.7041	0.85797	-2.1308	30.541	-5.0412
88.402	-4.0789	45.974	-2.4481	-0.28722	-2.4037	-6.1638	1.075	-1.8087	0.66022	-1.3176	3438.2	27.477	-2.3441	59.086	-53.188	56.154	68.841	23.825	-3.0298	-4.7041	0.85797	-2.1308	30.541	-5.0412
88.656	-3.5879	45.648	-2.4794	-0.28147	-2.4127	-6.3435	1.2261	-1.8085	0.66022	-1.3176	3437.8	27.243	-2.0607	59.119	-53.473	56.186	68.841	23.825	-3.0298	-4.7041	0.85797	-2.1308	30.541	-5.0412
88.903	-3.0934	45.329	-2.5115	-0.27497	-2.4217	-6.5091	1.3731	-1.8062	0.66022	-1.3176	3437.3	27.016	-1.7755	59.154	-53.754	56.219	68.841	23.825	-3.0298	-4.7041	0.85797	-2.1308	30.541	-5.0412
89.142	-2.5957	45.018	-2.5444	-0.26774	-2.4308	-6.6647	1.5164	-1.8005	0.66022	-1.3176	3436.8	26.794	-1.4889	59.188	-54.029	56.252	68.841	23.825	-3.0298	-4.7041	0.85797	-2.1308	30.541	-5.0412
89.374	-2.095	44.715	-2.5781	-0.25981	-2.4397	-6.8118	1.6559	-1.7907	0.66022	-1.3176	3436.3	26.58	-1.2009	59.224	-54.298	56.286	68.841	23.825	-3.0298	-4.7041	0.85797	-2.1308	30.541	-5.0412
89.598	-1.5915	44.422	-2.6125	-0.25119	-2.4487	-6.9505	1.7913	-1.777	0.66022	-1.3176	3435.8	26.372	-0.91174	59.259	-54.561	56.321	68.841	23.825	-3.0298	-4.7041	0.85797	-2.1308	30.541	-5.0412
89.813	-1.0856	44.138	-2.6476	-0.2419	-2.4575	-7.0805	1.9225	-1.7594	0.66022	-1.3176	3435.3	26.172	-0.62151	59.296	-54.818	56.355	68.841	23.825	-3.0298	-4.7041	0.85797	-2.1308	30.541	-5.0412
90.021	-0.57747	43.865	-2.6833	-0.23197	-2.4662	-7.1876	2.0531	-1.7368	0.66022	-1.3176	3434.8	25.979	-0.3304	59.332	-55.068	56.391	68.841	23.825	-3.0298	-4.7041	0.85797	-2.1308	30.541	-5.0412
90.22	-0.067442	43.601	-2.7192	-0.22132	-2.4748	-7.178	2.2072	-1.7021	0.66022	-1.3176	3434.3	25.794	-0.038563	59.369	-55.311	56.426	68.841	23.825	-3.0298	-4.7041	0.85797	-2.1308	30.541	-5.0412
90.41	0.4443	43.35	-2.7551	-0.20992	-2.4833	-7.1634	2.3517	-1.6623	0.66022	-1.3176	3433.8	25.617	0.25389	59.407	-55.548	56.462	68.841	23.825	-3.0298	-4.7041	0.85797	-2.1308	30.541	-5.0412
90.591	0.95753	43.11	-2.7909	-0.19781	-2.4915	-7.1466	2.4879	-1.6185	0.66022	-1.3176	3433.3	25.448	0.54683	59.444	-55.776	56.498	68.841	23.825	-3.0298	-4.7041	0.85797	-2.1308	30.541	-5.0412
90.764	1.472	42.882	-2.8266	-0.18505	-2.4994	-7.128	2.6158	-1.5711	0.66022	-1.3176	3432.8	25.289	0.8401	59.482	-55.997	56.535	68.841	23.825	-3.0298	-4.7041	0.85797	-2.1308	30.541	-5.0412
90.927	1.9874	42.667	-2.8622	-0.17167	-2.5072	-7.1075	2.7354	-1.5204	0.66022	-1.3176	3432.3	25.138	1.1336	59.521	-56.21	56.572	68.841	23.825	-3.0298	-4.7041	0.85797	-2.1308	30.541	-5.0412
91.08	2.5035	42.465	-2.8976	-0.15771	-2.5146	-7.0849	2.8466	-1.4667	0.66022	-1.3176	3431.8	24.997	1.4271	59.559	-56.415	56.609	68.841	23.825	-3.0298	-4.7041	0.85797	-2.1308	30.541	-5.0412
91.225	3.0199	42.276	-2.933	-0.14322	-2.5218	-7.0602	2.9494	-1.4102	0.66022	-1.3176	3431.3	24.864	1.7204	59.598	-56.611	56.646	68.841	23.825	-3.0298	-4.7041	0.85797	-2.1308	30.541	-5.0412
91.359	3.5364	42.102	-2.9682	-0.12823	-2.5287	-7.0334	3.0435	-1.3514	0.66022	-1.3176	3430.8	24.742	2.0134	59.637	-56.799	56.684	68.841	23.825	-3.0298	-4.7041	0.85797	-2.1308	30.541	-5.0412
91.484	4.0525	41.942	-3.0033	-0.1128	-2.5353	-7.0074	3.127	-1.2912	0.66022	-1.3176	3430.3	24.629	2.3059	59.676	-56.979	56.721	68.841	23.825	-3.0298	-4.7041	0.85797	-2.1308	30.541	-5.0412
91.599	4.5679	41.796	-3.0383	-0.096974	-2.5416	-6.9789	3.203	-1.2293	0.66022	-1.3176	3429.8	24.527	2.5977	59.715	-57.149	56.759	68.841	23.825	-3.0298	-4.7041	0.85797	-2.1308	30.541	-5.0412
91.704	5.0823	41.665	-3.0731	-0.080786	-2.5476	-6.9479	3.2708	-1.166	0.66022	-1.3176	3429.3	24.434	2.8885	59.755	-57.31	56.797	68.841	23.825	-3.0298	-4.7041	0.85797	-2.1308	30.541	-5.0412
91.8	5.5952	41.55	-3.1078	-0.06428	-2.5533	-6.9145	3.3304	-1.1017	0.66022	-1.3176	3428.8	24.352	3.1782	59.794	-57.463	56.835	68.841	23.825	-3.0298	-4.7041	0.85797	-2.1308	30.541	-5.0412
91.885	6.1062	41.45	-3.1423	-0.047496	-2.5586	-6.8786	3.3817	-1.0367	0.66022	-1.3176	3428.3	24.28	3.4665	59.833	-57.606	56.872	68.841	23.825	-3.0298	-4.7041	0.85797	-2.1308	30.541	-5.0412
91.96	6.6149	41.366	-3.1766	-0.030476	-2.5637	-6.8404	3.4249	-0.9714	0.66022	-1.3176	3427.8	24.219	3.7533	59.872	-57.739	56.91	68.841	23.825	-3.0298	-4.7041	0.85797	-2.1308	30.541	-5.0412
92.025	7.1208	41.297	-3.2107	-0.013261	-2.5684	-6.7994	3.4594	-0.90599	0.66022	-1.3176	3427.3	24.169	4.0382	59.911	-57.863	56.947	68.841	23.825	-3.0298	-4.7041	0.85797	-2.1308	30.541	-5.0412
92.08	7.6236	41.245	-3.2445	0.004096	-2.5727	-6.7537	3.4821	-0.84042	0.66022	-1.3176	3426.8	24.129	4.321	59.95	-57.978	56.984	68.841	23.825	-3.0298	-4.7041	0.85797	-2.1308	30.541	-5.0412
92.125	8.1228	41.209	-3.2782	0.021549	-2.5768	-6.7056	3.4982	-0.77595	0.66022	-1.3176	3426.3	24.099	4.6016	59.988	-58.083	57.022	68.841	23.825	-3.0298	-4.7041	0.85797	-2.1308	30.541	-5.0412
92.16	8.6178	41.189	-3.3116	0.039066	-2.5805	-6.6551	3.5073	-0.7127	0.66022	-1.3176	3425.8	24.081	4.8796	60.027	-58.178	57.058	68.841	23.825	-3.0298	-4.7041	0.85797	-2.1308	30.541	-5.0412
92.185	9.1084	41.185	-3.3447	0.056613	-2.5839	-6.6023	3.5103	-0.65099	0.66022	-1.3176	3425.3	24.074	5.1548	60.065	-58.264	57.095	68.841	23.825	-3.0298	-4.7041	0.85797	-2.1308	30.541	-5.0412
92.2	9.5939	41.199	-3.3776	0.074157	-2.587	-6.5472	3.506	-0.5911	0.66022	-1.3176	3424.8	24.077	5.4269	60.103	-58.34	57.131	68.841	23.825	-3.0298	-4.7041	0.85797	-2.1308	30.541	-5.0412
92.206	10.074	41.228	-3.4102	0.09166	-2.5898	-6.49	3.4943	-0.53333	0.66022	-1.3176	3424.3	24.091	5.6958	60.14	-58.407	57.167	68.841	23.825	-3.0298	-4.7041	0.85797	-2.1308	30.541	-5.0412
92.201	10.548	41.274	-3.4425	0.10909	-2.5923	-6.4308	3.4752	-0.47799	0.66022	-1.3176	3423.8	24.116	5.9612	60.177	-58.463	57.203	68.841	23.825	-3.0298	-4.7041	0.85797	-2.1308	30.541	-5.0412
92.186	11.016	41.337	-3.4745	0.12639	-2.5946	-6.3793	3.4451	-0.42518	0.66022	-1.3176	3423.3	24.152	6.2227	60.214	-58.511	57.238	68.841	23.825	-3.0298	-4.7041	0.85797	-2.1308	30.541	-5.0412
92.162	11.477	41.416	-3.5063	0.14353	-2.5966	-6.3276	3.4093	-0.37534	0.66022	-1.3176	3422.8	24.198	6.4803	60.25	-58.548	57.273	68.841	23.825	-3.0298	-4.7041	0.85797	-2.1308	30.541	-5.0412
92.128	11.93	41.511	-3.5378	0.16047	-2.5984	-6.2741	3.3679	-0.32871	0.66022	-1.3176	3422.3	24.255	6.7336	60.285	-58.576	57.307	68.841	23.825	-3.0298	-4.7041	0.85797	-2.1308	30.541	-5.0412
92.084	12.376	41.622	-3.569	0.1772	-2.5999	-6.219	3.3198	-0.28554	0.66022	-1.3176	3421.8	24.323	6.9824	60.321	-58.594	57.341	68.841	23.825	-3.0298	-4.7041	0.85797	-2.1308	30.541	-5.0412
92.031	12.814	41.75	-3.6	0.19366	-2.6012	-6.1625	3.2653	-0.24604	0.66022	-1.3176	3421.3	24.401	7.2264	60.355	-58.603	57.375	68.841	23.825	-3.0298	-4.7041	0.85797	-2.1308	30.541	-5.0412
91.969	13.243	41.894	-3.6307	0.20984	-2.6024	-6.1045	3.206	-0.21044	0.66022	-1.3176	3420.8	24.49	7.4654	60.389	-58.603	57.408	68.841	23.825	-3.0298	-4.7041	0.85797	-2.1308	30.541	-5.0412
91.898	13.663	42.053	-3.661	0.22571	-2.6033	-6.0453	3.1416	-0.1789	0.66022	-1.3176	3420.3	24.589	7.6991	60.423	-58.593	57.44	68.841	23.825	-3.0298	-4.7041	0.85797	-2.1308	30.541	-5.0412
91.817	14.073	42.227	-3.6911	0.24125	-2.6041	-5.9848	3.0712	-0.15161	0.66022	-1.3176	3419.8	24.698	7.9274	60.456	-58.575	57.472	68.841	23.825	-3.0298	-4.7041	0.85797	-2.1308	30.541	-5.0412
91.728	14.473	42.417	-3.7209	0.25641	-2.6048	-5.9224	2.9923	-0.12687	0.66022	-1.3176	3419.3	24.817	8.15	60.488	-58.547	57.503	68.841	23.825	-3.0298	-4.7041	0.85797	-2.1308	30.541	-5.0412
91.63	14.863	42.623	-3.7503	0.27117	-2.6054	-5.8584	2.91	-0.10558	0.66022	-1.3176	3418.8	24.946	8.3666	60.52	-58.51	57.533	68.841	23.825	-3.0298	-4.7041	0.85797	-2.1308	30.541	-5.0412
91.523	15.242	42.842	-3.7795	0.2855	-2.6059	-5.7932	2.8227	-0.088691	0.66022	-1.3176	3418.2	25.084	8.5771	60.551	-58.465	57.563	68.841	23.825	-3.0298	-4.7041	0.85797	-2.1308	30.541	-5.0412
91.408	15.61	43.077	-3.8083	0.29938	-2.6063	-5.727	2.7299	-0.076516	0.66022	-1.3176	3417.7	25.232	8.7813	60.581	-58.411	57.592	68.841	23.825	-3.0298	-4.7041	0.85797	-2.1308	30.541	-5.0412
91.285	15.966	43.325	-3.8367	0.31279	-2.6067	-5.6596	2.6321	-0.068923	0.66022	-1.3176	3417.2	25.39	8.9789	60.61	-58.349	57.621	68.841	23.825	-3.0298	-4.7041	0.85797	-2.1308	30.541	-5.0412
91.154	16.31	43.588	-3.8649	0.3257	-2.607	-5.5912	2.5293	-0.065973	0.66022	-1.3176	3416.7	25.556	9.1697	60.639	-58.278	57.649	68.841	23.825	-3.0298	-4.7041	0.85797	-2.1308	30.541	-5.0412
91.015	16.642	43.863	-3.8926	0.33808	-2.6073	-5.5216	2.4218	-0.067717	0.66022	-1.3176	3416.2	25.731	9.3536	60.667	-58.199	57.676	68.841	23.825	-3.0298	-4.7041	0.85797	-2.1308	30.541	-5.0412
90.868	16.961	44.152	-3.9201	0.34991	-2.6077	-5.4509	2.31	-0.074192	0.66022	-1.3176	3415.7	25.915	9.5303	60.695	-58.113	57.702	68.841	23.825	-3.0298	-4.7041	0.85797	-2.1308	30.541	-5.0412
90.714	17.267	44.453	-3.9471	0.36121	-2.6081	-5.3138	2.2223	-0.078553	0.66022	-1.3176	3415.2	26.107	9.6998	60.721	-58.019	57.728	68.841	23.825	-3.0298	-4.7041	0.85797	-2.1308	30.541	-5.0412
90.552	17.56	44.767	-3.9731	0.37216	-2.6085	-5.1193	2.1589	-0.079776	0.66022	-1.3176	3414.7	26.307	9.8618	60.747	-57.917	57.753	68.841	23.825	-3.0298	-4.7041	0.85797	-2.1308	30.541	-5.0412
90.384	17.84	45.092	-3.9982	0.38277	-2.6089	-4.9183	2.0832	-0.071787	0.66022	-1.3176	3414.2	26.514	10.016	60.772	-57.809	57.777	68.841	23.825	-3.0298	-4.7041	0.85797	-2.1308	30.541	-5.0412
90.208	18.105	45.428	-4.0224	0.39298	-2.6092	-4.7278	2.0017	-0.066316	0.66022	-1.3176	3413.7	26.729	10.163	60.796	-57.694	57.8	68.841	23.825	-3.0298	-4.7041	0.85797	-2.1308	30.541	-5.0412
90.026	18.357	45.775	-4.0455	0.40278	-2.6095	-4.5359	1.917	-0.064373	0.66022	-1.3176	3413.2	26.952	10.302	60.819	-57.572	57.822	68.841	23.825	-3.0298	-4.7041	0.85797	-2.1308	30.541	-5.0412
89.838	18.595	46.132	-4.0677	0.41215	-2.6099	-4.3434	1.8295	-0.065829	0.66022	-1.3176	3412.6	27.181	10.433	60.841	-57.444	57.844	68.841	23.825	-3.0298	-4.7041	0.85797	-2.1308	30.541	-5.0412
89.643	18.818	46.499	-4.0889	0.42107	-2.6102	-4.1508	1.7392	-0.07084	0.66022	-1.3176	3412.1	27.416	10.556	60.863	-57.31	57.865	68.841	23.825	-3.0298	-4.7041	0.85797	-2.1308	30.541	-5.0412
89.443	19.028	46.875	-4.1092	0.42954	-2.6106	-3.9587	1.6466	-0.0794	0.66022	-1.3176	3411.6	27.658	10.671	60.883	-57.17	57.885	68.841	23.825	-3.0298	-4.7041	0.85797	-2.1308	30.541	-5.0412
89.236	19.222	47.26	-4.1285	0.43753	-2.611	-3.7676	1.5519	-0.091495	0.66022	-1.3176	3411.1	27.906	10.778	60.903	-57.025	57.904	68.841	23.825	-3.0298	-4.7041	0.85797	-2.1308	30.541	-5.0412
89.024	19.402	47.653	-4.147	0.44509	-2.6115	-3.6421	1.4778	-0.1066	0.66022	-1.3176	3410.6	28.159	10.877	60.921	-56.875	57.922	68.841	23.825	-3.0298	-4.7041	0.85797	-2.1308	30.541	-5.0412
88.807	19.568	48.054	-4.165	0.45233	-2.6121	-3.5602	1.4183	-0.12356	0.66022	-1.3176	3410.1	28.418	10.967	60.939	-56.72	57.939	68.841	23.825	-3.0298	-4.7041	0.85797	-2.1308	30.541	-5.0412
88.584	19.718	48.463	-4.1826	0.45928	-2.6127	-3.4851	1.3607	-0.14224	0.66022	-1.3176	3409.6	28.682	11.05	60.956	-56.56	57.956	68.841	23.825	-3.0298	-4.7041	0.85797	-2.1308	30.541	-5.0412
88.356	19.853	48.878	-4.1999	0.46594	-2.6135	-3.4169	1.3052	-0.16248	0.66022	-1.3176	3409.1	28.951	11.123	60.972	-56.395	57.971	68.841	23.825	-3.0298	-4.7041	0.85797	-2.1308	30.541	-5.0412
88.124	19.973	49.3	-4.2168	0.47233	-2.6144	-3.3558	1.2517	-0.1837	0.66022	-1.3176	3408.5	29.225	11.189	60.987	-56.226	57.986	68.841	23.825	-3.0298	-4.7041	0.85797	-2.1308	30.541	-5.0412
87.887	20.077	49.729	-4.2334	0.47846	-2.6153	-3.3018	1.2004	-0.2055	0.66022	-1.3176	3408.0	29.502	11.245	61.001	-56.053	58.0	68.841	23.825	-3.0298	-4.7041	0.85797	-2.1308	30.541	-5.0412
87.646	20.166	50.163	-4.2498	0.48434	-2.6164	-3.2552	1.1512	-0.22825	0.66022	-1.3176	3407.5	29.784	11.293	61.014	-55.876	58.013	68.841	23.825	-3.0298	-4.7041	0.85797	-2.1308	30.541	-5.0412
87.4	20.238	50.602	-4.266	0.48998	-2.6176	-3.197	1.0966	-0.23834	0.66022	-1.3176	3407.0	30.07	11.332	61.026	-55.695	58.025	68.841	23.825	-3.0298	-4.7041	0.85797	-2.1308	30.541	-5.0412
87.151	20.295	51.046	-4.2817	0.49527	-2.6187	-3.084	1.0194	-0.20661	0.66022	-1.3176	3406.5	30.358	11.362	61.037	-55.511	58.036	68.841	23.825	-3.0298	-4.7041	0.85797	-2.1308	30.541	-5.0412
86.898	20.335	51.494	-4.2969	0.50017	-2.6197	-2.9747	0.94288	-0.1746	0.66022	-1.3176	3406.0	30.65	11.383	61.047	-55.325	58.046	68.841	23.825	-3.0298	-4.7041	0.85797	-2.1308	30.541	-5.0412
86.642	20.359	51.944	-4.3115	0.5047	-2.6205	-2.8693	0.86733	-0.14235	0.66022	-1.3176	3405.5	30.944	11.395	61.056	-55.137	58.055	68.841	23.825	-3.0298	-4.7041	0.85797	-2.1308	30.541	-5.0412
86.382	20.367	52.397	-4.3256	0.50885	-2.6211	-2.764	0.79577	-0.11203	0.66022	-1.3176	3405.0	31.24	11.397	61.064	-54.947	58.063	68.841	23.825	-3.0298	-4.7041	0.85797	-2.1308	30.541	-5.0412
86.12	20.358	52.853	-4.339	0.51275	-2.6217	-2.6184	0.76339	-0.10955	0.66022	-1.3176	3404.4	31.538	11.391	61.071	-54.755	58.069	68.841	23.825	-3.0298	-4.7041	0.85797	-2.1308	30.541	-5.0412
85.855	20.332	53.31	-4.3518	0.51648	-2.6222	-2.4853	0.72886	-0.10583	0.66022	-1.3176	3403.9	31.837	11.376	61.076	-54.561	58.075	68.841	23.825	-3.0298	-4.7041	0.85797	-2.1308	30.541	-5.0412
85.588	20.291	53.769	-4.3639	0.52003	-2.6227	-2.3643	0.69237	-0.10097	0.66022	-1.3176	3403.4	32.138	11.351	61.081	-54.365	58.08	68.841	23.825	-3.0298	-4.7041	0.85797	-2.1308	30.541	-5.0412
85.319	20.233	54.228	-4.3754	0.5234	-2.6232	-2.2549	0.65409	-0.095084	0.66022	-1.3176	3402.9	32.44	11.318	61.085	-54.169	58.084	68.841	23.825	-3.0298	-4.7041	0.85797	-2.1308	30.541	-5.0412
85.048	20.159	54.688	-4.3864	0.52657	-2.6237	-2.1497	0.61423	-0.090318	0.66022	-1.3176	3402.4	32.742	11.275	61.088	-53.971	58.087	68.841	23.825	-3.0298	-4.7041	0.85797	-2.1308	30.541	-5.0412
84.775	20.069	55.148	-4.3969	0.52954	-2.6241	-2.0491	0.57291	-0.086131	0.66022	-1.3176	3401.9	33.045	11.224	61.089	-53.772	58.089	68.841	23.825	-3.0298	-4.7041	0.85797	-2.1308	30.541	-5.0412
84.501	19.963	55.608	-4.4069	0.5323	-2.6245	-1.9566	0.53032	-0.08134	0.66022	-1.3176	3401.3	33.348	11.163	61.09	-53.573	58.09	68.841	23.825	-3.0298	-4.7041	0.85797	-2.1308	30.541	-5.0412
84.226	19.84	56.066	-4.4165	0.53484	-2.6249	-1.8715	0.48661	-0.07606	0.66022	-1.3176	3400.8	33.65	11.094	61.09	-53.373	58.09	68.841	23.825	-3.0298	-4.7041	0.85797	-2.1308	30.541	-5.0412
83.95	19.702	56.523	-4.4257	0.53716	-2.6253	-1.7933	0.44198	-0.070401	0.66022	-1.3176	3400.3	33.952	11.016	61.088	-53.173	58.09	68.841	23.825	-3.0298	-4.7041	0.85797	-2.1308	30.541	-5.0412
83.674	19.548	56.977	-4.4344	0.53926	-2.6256	-1.7187	0.39659	-0.06506	0.66022	-1.3176	3399.8	34.253	10.929	61.086	-52.974	58.088	68.841	23.825	-3.0298	-4.7041	0.85797	-2.1308	30.541	-5.0412
83.397	19.377	57.429	-4.4428	0.54113	-2.6259	-1.6298	0.35056	-0.06396	0.66022	-1.3176	3399.3	34.552	10.834	61.082	-52.775	58.085	68.841	23.825	-3.0298	-4.7041	0.85797	-2.1308	30.541	-5.0412
83.12	19.192	57.877	-4.4507	0.54276	-2.6263	-1.5436	0.30399	-0.062935	0.66022	-1.3176	3398.8	34.85	10.729	61.078	-52.576	58.081	68.841	23.825	-3.0298	-4.7041	0.85797	-2.1308	30.541	-5.0412
82.843	18.99	58.322	-4.4583	0.5442	-2.6266	-1.4987	0.28609	-0.038596	0.66022	-1.3176	3398.3	35.146	10.616	61.073	-52.378	58.076	68.841	23.825	-3.0298	-4.7041	0.85797	-2.1308	30.541	-5.0412
82.567	18.773	58.763	-4.4658	0.54566	-2.6266	-1.4924	0.29694	0.010121	0.66022	-1.3176	3397.7	35.439	10.495	61.066	-52.181	58.071	68.841	23.825	-3.0298	-4.7041	0.85797	-2.1308	30.541	-5.0412
82.292	18.541	59.199	-4.4732	0.54716	-2.6264	-1.4761	0.30653	0.057923	0.66022	-1.3176	3397.2	35.73	10.365	61.058	-51.984	58.064	68.841	23.825	-3.0298	-4.7041	0.85797	-2.1308	30.541	-5.0412
82.018	18.293	59.629	-4.4805	0.54872	-2.6261	-1.4267	0.31477	0.10063	0.66022	-1.3176	3396.7	36.018	10.226	61.05	-51.789	58.056	68.841	23.825	-3.0298	-4.7041	0.85797	-2.1308	30.541	-5.0412
81.745	18.029	60.055	-4.4875	0.55031	-2.6254	-1.3771	0.32337	0.15115	0.66022	-1.3176	3396.2	36.303	10.079	61.04	-51.595	58.048	68.841	23.825	-3.0298	-4.7041	0.85797	-2.1308	30.541	-5.0412
81.474	17.75	60.474	-4.4943	0.55195	-2.6245	-1.3327	0.33283	0.21625	0.66022	-1.3176	3395.7	36.585	9.9227	61.03	-51.402	58.038	68.841	23.825	-3.0298	-4.7041	0.85797	-2.1308	30.541	-5.0412
81.204	17.455	60.888	-4.5008	0.55364	-2.6233	-1.2814	0.33979	0.28242	0.66022	-1.3176	3395.2	36.863	9.7582	61.018	-51.209	58.027	68.841	23.825	-3.0298	-4.7041	0.85797	-2.1308	30.541	-5.0412
80.937	17.145	61.295	-4.5071	0.55535	-2.6217	-1.2208	0.34474	0.34835	0.66022	-1.3176	3394.7	37.137	9.5852	61.005	-51.017	58.016	68.841	23.825	-3.0298	-4.7041	0.85797	-2.1308	30.541	-5.0412
80.671	16.82	61.695	-4.513	0.55708	-2.6198	-1.1507	0.34764	0.41391	0.66022	-1.3176	3394.1	37.408	9.4037	60.992	-50.825	58.003	68.841	23.825	-3.0298	-4.7041	0.85797	-2.1308	30.541	-5.0412
80.408	16.479	62.089	-4.5185	0.55882	-2.6176	-1.0708	0.34845	0.47896	0.66022	-1.3176	3393.6	37.674	9.2139	60.977	-50.633	57.99	68.841	23.825	-3.0298	-4.7041	0.85797	-2.1308	30.541	-5.0412
80.147	16.123	62.475	-4.5236	0.56056	-2.615	-0.93698	0.34711	0.53606	0.66022	-1.3176	3393.1	37.936	9.0156	60.962	-50.441	57.976	68.841	23.825	-3.0298	-4.7041	0.85797	-2.1308	30.541	-5.0412
79.889	15.753	62.853	-4.5279	0.56229	-2.6122	-0.76905	0.34326	0.58829	0.66022	-1.3176	3392.6	38.194	8.8093	60.945	-50.247	57.96	68.841	23.825	-3.0298	-4.7041	0.85797	-2.1308	30.541	-5.0412
79.635	15.368	63.222	-4.5313	0.56399	-2.6091	-0.59065	0.33682	0.63934	0.66022	-1.3176	3392.1	38.446	8.5949	60.928	-50.053	57.945	68.841	23.825	-3.0298	-4.7041	0.85797	-2.1308	30.541	-5.0412
79.383	14.97	63.584	-4.5338	0.56565	-2.6058	-0.40227	0.32779	0.68908	0.66022	-1.3176	3391.6	38.694	8.3728	60.91	-49.856	57.928	68.841	23.825	-3.0298	-4.7041	0.85797	-2.1308	30.541	-5.0412
79.135	14.557	63.936	-4.5353	0.56726	-2.6022	-0.20444	0.31617	0.73737	0.66022	-1.3176	3391.1	38.936	8.1432	60.891	-49.658	57.91	68.841	23.825	-3.0298	-4.7041	0.85797	-2.1308	30.541	-5.0412
78.891	14.132	64.279	-4.5358	0.56881	-2.5984	0.00068383	0.30144	0.78809	0.66022	-1.3176	3390.5	39.172	7.9064	60.871	-49.456	57.892	68.841	23.825	-3.0298	-4.7041	0.85797	-2.1308	30.541	-5.0412
78.651	13.694	64.612	-4.5353	0.57027	-2.5944	0.21236	0.2832	0.84295	0.66022	-1.3176	3390.0	39.403	7.6625	60.851	-49.252	57.873	68.841	23.825	-3.0298	-4.7041	0.85797	-2.1308	30.541	-5.0412
78.415	13.244	64.935	-4.5337	0.57164	-2.59	0.43285	0.26234	0.89538	0.66022	-1.3176	3389.5	39.628	7.4119	60.83	-49.043	57.853	68.841	23.825	-3.0298	-4.7041	0.85797	-2.1308	30.541	-5.0412
78.183	12.783	65.249	-4.5309	0.57289	-2.5854	0.66112	0.23872	0.94522	0.66022	-1.3176	3389.0	39.847	7.1549	60.808	-48.832	57.833	68.841	23.825	-3.0298	-4.7041	0.85797	-2.1308	30.541	-5.0412
77.956	12.311	65.551	-4.527	0.57401	-2.5806	0.85659	0.19776	0.98865	0.66022	-1.3176	3388.5	40.06	6.8917	60.786	-48.617	57.812	68.841	23.825	-3.0298	-4.7041	0.85797	-2.1308	30.541	-5.0412
77.733	11.828	65.843	-4.5225	0.57481	-2.5755	0.96498	0.11897	1.0219	0.66022	-1.3176	3388.0	40.266	6.6226	60.763	-48.399	57.791	68.841	23.825	-3.0298	-4.7041	0.85797	-2.1308	30.541	-5.0412
77.516	11.335	66.125	-4.5174	0.5752	-2.5703	1.0895	0.040031	1.0552	0.66022	-1.3176	3387.5	40.466	6.3477	60.74	-48.179	57.769	68.841	23.825	-3.0298	-4.7041	0.85797	-2.1308	30.541	-5.0412
77.304	10.832	66.394	-4.5116	0.57521	-2.565	1.2295	-0.03909	1.0883	0.66022	-1.3176	3387.0	40.658	6.0675	60.716	-47.957	57.747	68.841	23.825	-3.0298	-4.7041	0.85797	-2.1308	30.541	-5.0412
77.098	10.32	66.653	-4.505	0.57481	-2.5595	1.3878	-0.1191	1.1226	0.66022	-1.3176	3386.4	40.844	5.782	60.692	-47.734	57.725	68.841	23.825	-3.0298	-4.7041	0.85797	-2.1308	30.541	-5.0412
76.898	9.7995	66.899	-4.4977	0.57402	-2.5538	1.5618	-0.19943	1.1568	0.66022	-1.3176	3385.9	41.022	5.4917	60.668	-47.512	57.702	68.841	23.825	-3.0298	-4.7041	0.85797	-2.1308	30.541	-5.0412
76.704	9.2713	67.133	-4.4894	0.57282	-2.5479	1.7496	-0.27981	1.1904	0.66022	-1.3176	3385.4	41.193	5.197	60.643	-47.291	57.679	68.841	23.825	-3.0298	-4.7041	0.85797	-2.1308	30.541	-5.0412
76.516	8.7359	67.355	-4.4801	0.57122	-2.5419	1.9498	-0.36022	1.2231	0.66022	-1.3176	3384.9	41.356	4.8982	60.618	-47.072	57.656	68.841	23.825	-3.0298	-4.7041	0.85797	-2.1308	30.541	-5.0412
76.335	8.1941	67.563	-4.4699	0.56922	-2.5357	2.1614	-0.4406	1.2547	0.66022	-1.3176	3384.4	41.512	4.5956	60.593	-46.856	57.633	68.841	23.825	-3.0298	-4.7041	0.85797	-2.1308	30.541	-5.0412
76.161	7.6466	67.759	-4.4585	0.56681	-2.5293	2.3829	-0.52088	1.2851	0.66022	-1.3176	3383.9	41.659	4.2897	60.568	-46.644	57.609	68.841	23.825	-3.0298	-4.7041	0.85797	-2.1308	30.541	-5.0412
75.994	7.0941	67.941	-4.446	0.56401	-2.5228	2.6135	-0.60091	1.3156	0.66022	-1.3176	3383.4	41.798	3.981	60.542	-46.436	57.585	68.841	23.825	-3.0298	-4.7041	0.85797	-2.1308	30.541	-5.0412
75.835	6.5375	68.11	-4.4324	0.5608	-2.5161	2.8558	-0.68128	1.3704	0.66022	-1.3176	3382.9	41.928	3.6697	60.517	-46.234	57.561	68.841	23.825	-3.0298	-4.7041	0.85797	-2.1308	30.541	-5.0412
75.683	5.9774	68.266	-4.4175	0.55719	-2.5091	3.1046	-0.76176	1.4223	0.66022	-1.3176	3382.4	42.05	3.3564	60.491	-46.037	57.538	68.841	23.825	-3.0298	-4.7041	0.85797	-2.1308	30.541	-5.0412
75.539	5.4148	68.407	-4.4013	0.55318	-2.5019	3.3584	-0.84221	1.4712	0.66022	-1.3176	3381.8	42.164	3.0414	60.466	-45.847	57.514	68.841	23.825	-3.0298	-4.7041	0.85797	-2.1308	30.541	-5.0412
75.403	4.8503	68.536	-4.3839	0.54877	-2.4944	3.6157	-0.92247	1.517	0.66022	-1.3176	3381.3	42.268	2.7252	60.44	-45.664	57.49	68.841	23.825	-3.0298	-4.7041	0.85797	-2.1308	30.541	-5.0412
75.275	4.2848	68.65	-4.3651	0.54396	-2.4867	3.8751	-1.0023	1.5593	0.66022	-1.3176	3380.8	42.364	2.4083	60.415	-45.488	57.466	68.841	23.825	-3.0298	-4.7041	0.85797	-2.1308	30.541	-5.0412
75.155	3.7191	68.75	-4.3451	0.53875	-2.4788	4.1351	-1.0816	1.5981	0.66022	-1.3176	3380.3	42.452	2.0911	60.389	-45.319	57.442	68.841	23.825	-3.0298	-4.7041	0.85797	-2.1308	30.541	-5.0412
75.044	3.1542	68.837	-4.3238	0.53315	-2.4707	4.399	-1.1598	1.6337	0.66022	-1.3176	3379.8	42.53	1.7741	60.364	-45.159	57.419	68.841	23.825	-3.0298	-4.7041	0.85797	-2.1308	30.541	-5.0412
74.941	2.5907	68.909	-4.3011	0.52715	-2.4625	4.6625	-1.237	1.6658	0.66022	-1.3176	3379.3	42.599	1.4577	60.339	-45.006	57.395	68.841	23.825	-3.0298	-4.7041	0.85797	-2.1308	30.541	-5.0412
74.847	2.0297	68.968	-4.2772	0.52078	-2.4541	4.9221	-1.313	1.6938	0.66022	-1.3176	3378.8	42.659	1.1424	60.314	-44.862	57.372	68.841	23.825	-3.0298	-4.7041	0.85797	-2.1308	30.541	-5.0412
74.762	1.4718	69.013	-4.2519	0.51402	-2.4456	5.1763	-1.3878	1.7178	0.66022	-1.3176	3378.3	42.71	0.82877	60.289	-44.727	57.349	68.841	23.825	-3.0298	-4.7041	0.85797	-2.1308	30.541	-5.0412
74.686	0.91807	69.045	-4.2254	0.5069	-2.4369	5.4239	-1.461	1.7376	0.66022	-1.3176	3377.8	42.753	0.51715	60.265	-44.6	57.326	68.841	23.825	-3.0298	-4.7041	0.85797	-2.1308	30.541	-5.0412
74.618	0.36919	69.063	-4.1977	0.49942	-2.4282	5.6636	-1.5324	1.7532	0.66022	-1.3176	3377.3	42.786	0.20805	60.241	-44.481	57.304	68.841	23.825	-3.0298	-4.7041	0.85797	-2.1308	30.541	-5.0412
74.56	-0.174	69.068	-4.1688	0.49158	-2.4194	5.8931	-1.6016	1.7655	0.66022	-1.3176	3376.8	42.81	-0.098092	60.217	-44.372	57.281	68.841	23.825	-3.0298	-4.7041	0.85797	-2.1308	30.541	-5.0412
74.511	-0.71072	69.059	-4.1388	0.48341	-2.4105	6.1104	-1.6683	1.7757	0.66022	-1.3176	3376.2	42.825	-0.40082	60.194	-44.271	57.26	68.841	23.825	-3.0298	-4.7041	0.85797	-2.1308	30.541	-5.0412
74.471	-1.2402	69.038	-4.1077	0.4749	-2.4016	6.3162	-1.7326	1.7813	0.66022	-1.3176	3375.7	42.832	-0.69972	60.171	-44.179	57.238	68.841	23.825	-3.0298	-4.7041	0.85797	-2.1308	30.541	-5.0412
74.439	-1.7618	69.004	-4.0756	0.46608	-2.3927	6.5097	-1.7946	1.7825	0.66022	-1.3176	3375.2	42.83	-0.99437	60.148	-44.096	57.217	68.841	23.825	-3.0298	-4.7041	0.85797	-2.1308	30.541	-5.0412
74.418	-2.2747	68.958	-4.0426	0.45696	-2.3838	6.6898	-1.8539	1.7792	0.66022	-1.3176	3374.7	42.819	-1.2844	60.126	-44.022	57.196	68.841	23.825	-3.0298	-4.7041	0.85797	-2.1308	30.541	-5.0412
74.405	-2.7782	68.899	-4.0088	0.44755	-2.375	6.8558	-1.9105	1.7715	0.66022	-1.3176	3374.2	42.8	-1.5694	60.104	-43.957	57.176	68.841	23.825	-3.0298	-4.7041	0.85797	-2.1308	30.541	-5.0412
74.401	-3.2719	68.829	-3.9741	0.43786	-2.3661	7.0069	-1.964	1.7595	0.66022	-1.3176	3373.7	42.772	-1.8489	60.083	-43.9	57.156	68.841	23.825	-3.0298	-4.7041	0.85797	-2.1308	30.541	-5.0412
74.406	-3.7549	68.747	-3.9387	0.42791	-2.3574	7.1429	-2.014	1.7425	0.66022	-1.3176	3373.2	42.736	-2.1228	60.062	-43.851	57.137	68.841	23.825	-3.0298	-4.7041	0.85797	-2.1308	30.541	-5.0412
74.42	-4.2269	68.653	-3.9027	0.41773	-2.3487	7.2633	-2.0602	1.7203	0.66022	-1.3176	3372.7	42.692	-2.3905	60.042	-43.811	57.118	68.841	23.825	-3.0298	-4.7041	0.85797	-2.1308	30.541	-5.0412
74.443	-4.6872	68.549	-3.8661	0.40732	-2.3402	7.3673	-2.1031	1.6941	0.66022	-1.3176	3372.2	42.64	-2.6519	60.022	-43.78	57.1	68.841	23.825	-3.0298	-4.7041	0.85797	-2.1308	30.541	-5.0412
74.475	-5.1353	68.435	-3.8291	0.3967	-2.3318	7.4544	-2.1425	1.6641	0.66022	-1.3176	3371.7	42.58	-2.9066	60.003	-43.757	57.082	68.841	23.825	-3.0298	-4.7041	0.85797	-2.1308	30.541	-5.0412
74.516	-5.5709	68.31	-3.7916	0.3859	-2.3235	7.5244	-2.1784	1.6302	0.66022	-1.3176	3371.2	42.512	-3.1543	59.984	-43.741	57.065	68.841	23.825	-3.0298	-4.7041	0.85797	-2.1308	30.541	-5.0412
74.565	-5.9934	68.175	-3.7538	0.37492	-2.3155	7.5772	-2.2106	1.5926	0.66022	-1.3176	3370.7	42.437	-3.3948	59.966	-43.734	57.048	68.841	23.825	-3.0298	-4.7041	0.85797	-2.1308	30.541	-5.0412
74.623	-6.4025	68.031	-3.7159	0.3638	-2.3076	7.6126	-2.239	1.5515	0.66022	-1.3176	3370.2	42.354	-3.6279	59.949	-43.734	57.032	68.841	23.825	-3.0298	-4.7041	0.85797	-2.1308	30.541	-5.0412
74.689	-6.7978	67.878	-3.6777	0.35254	-2.3	7.6308	-2.2635	1.5069	0.66022	-1.3176	3369.7	42.264	-3.8533	59.932	-43.742	57.017	68.841	23.825	-3.0298	-4.7041	0.85797	-2.1308	30.541	-5.0412
74.764	-7.1791	67.715	-3.6396	0.34117	-2.2925	7.6655	-2.2839	1.4589	0.66022	-1.3176	3369.2	42.168	-4.0709	59.916	-43.758	57.002	68.841	23.825	-3.0298	-4.7041	0.85797	-2.1308	30.541	-5.0412
74.847	-7.546	67.545	-3.601	0.32971	-2.2854	7.738	-2.3004	1.4075	0.66022	-1.3176	3368.7	42.064	-4.2805	59.901	-43.78	56.987	68.841	23.825	-3.0298	-4.7041	0.85797	-2.1308	30.541	-5.0412
74.937	-7.8981	67.366	-3.5622	0.31817	-2.2785	7.7934	-2.3136	1.3517	0.66022	-1.3176	3368.2	41.954	-4.4817	59.886	-43.81	56.974	68.841	23.825	-3.0298	-4.7041	0.85797	-2.1308	30.541	-5.0412
75.036	-8.2352	67.179	-3.5231	0.30658	-2.2719	7.8317	-2.3236	1.2917	0.66022	-1.3176	3367.7	41.838	-4.6745	59.871	-43.846	56.96	68.841	23.825	-3.0298	-4.7041	0.85797	-2.1308	30.541	-5.0412
75.142	-8.5568	66.986	-3.4839	0.29494	-2.2656	7.8529	-2.3302	1.2275	0.66022	-1.3176	3367.1	41.715	-4.8586	59.858	-43.889	56.948	68.841	23.825	-3.0298	-4.7041	0.85797	-2.1308	30.541	-5.0412
75.256	-8.8627	66.785	-3.4446	0.28328	-2.2596	7.8572	-2.3333	1.1593	0.66022	-1.3176	3366.6	41.587	-5.0338	59.845	-43.939	56.936	68.841	23.825	-3.0298	-4.7041	0.85797	-2.1308	30.541	-5.0412
75.377	-9.1527	66.577	-3.4054	0.27161	-2.254	7.8447	-2.3329	1.0872	0.66022	-1.3176	3366.1	41.453	-5.2001	59.832	-43.995	56.925	68.841	23.825	-3.0298	-4.7041	0.85797	-2.1308	30.541	-5.0412
75.505	-9.4265	66.364	-3.3662	0.25996	-2.2487	7.8156	-2.329	1.0112	0.66022	-1.3176	3365.6	41.313	-5.3572	59.821	-44.056	56.914	68.841	23.825	-3.0298	-4.7041	0.85797	-2.1308	30.541	-5.0412
75.641	-9.6841	66.144	-3.3271	0.24833	-2.2439	7.817	-2.3216	0.92734	0.66022	-1.3176	3365.1	41.168	-5.505	59.81	-44.124	56.904	68.841	23.825	-3.0298	-4.7041	0.85797	-2.1308	30.541	-5.0412
75.782	-9.9251	65.919	-3.2881	0.23675	-2.2395	7.8167	-2.311	0.83785	0.66022	-1.3176	3364.6	41.018	-5.6434	59.799	-44.196	56.895	68.841	23.825	-3.0298	-4.7041	0.85797	-2.1308	30.541	-5.0412
75.931	-10.149	65.688	-3.249	0.22523	-2.2355	7.8001	-2.2972	0.744	0.66022	-1.3176	3364.1	40.863	-5.7723	59.79	-44.275	56.886	68.841	23.825	-3.0298	-4.7041	0.85797	-2.1308	30.541	-5.0412
76.086	-10.357	65.453	-3.2101	0.21378	-2.232	7.7676	-2.2801	0.64588	0.66022	-1.3176	3363.6	40.704	-5.8915	59.781	-44.358	56.878	68.841	23.825	-3.0298	-4.7041	0.85797	-2.1308	30.541	-5.0412
76.247	-10.547	65.213	-3.1714	0.20243	-2.2291	7.7193	-2.2598	0.5436	0.66022	-1.3176	3363.1	40.54	-6.001	59.773	-44.446	56.87	68.841	23.825	-3.0298	-4.7041	0.85797	-2.1308	30.541	-5.0412
76.414	-10.72	64.97	-3.1328	0.19119	-2.2266	7.6991	-2.2363	0.43389	0.66022	-1.3176	3362.6	40.372	-6.1006	59.765	-44.539	56.863	68.841	23.825	-3.0298	-4.7041	0.85797	-2.1308	30.541	-5.0412
76.586	-10.876	64.722	-3.0944	0.18007	-2.2247	7.6685	-2.2099	0.31892	0.66022	-1.3176	3362.1	40.201	-6.1902	59.758	-44.636	56.857	68.841	23.825	-3.0298	-4.7041	0.85797	-2.1308	30.541	-5.0412
76.764	-11.013	64.47	-3.0561	0.16909	-2.2234	7.6233	-2.1806	0.19916	0.66022	-1.3176	3361.6	40.025	-6.2696	59.752	-44.737	56.852	68.841	23.825	-3.0298	-4.7041	0.85797	-2.1308	30.541	-5.0412
76.948	-11.134	64.216	-3.0182	0.15817	-2.2227	7.5478	-2.192	0.10186	0.66022	-1.3176	3361.1	39.846	-6.3389	59.746	-44.842	56.847	68.841	23.825	-3.0298	-4.7041	0.85797	-2.1308	30.541	-5.0412
77.136	-11.236	63.958	-2.9807	0.14717	-2.2224	7.4541	-2.2082	0.0077958	0.66022	-1.3176	3360.6	39.664	-6.3979	59.741	-44.951	56.842	68.841	23.825	-3.0298	-4.7041	0.85797	-2.1308	30.541	-5.0412
77.33	-11.32	63.698	-2.9437	0.13609	-2.2226	7.3557	-2.222	-0.087891	0.66022	-1.3176	3360.1	39.479	-6.4466	59.737	-45.063	56.839	68.841	23.825	-3.0298	-4.7041	0.85797	-2.1308	30.541	-5.0412
77.528	-11.387	63.435	-2.9071	0.12495	-2.2233	7.2609	-2.2334	-0.18586	0.66022	-1.3176	3359.6	39.291	-6.485	59.733	-45.178	56.836	68.841	23.825	-3.0298	-4.7041	0.85797	-2.1308	30.541	-5.0412
77.731	-11.435	63.17	-2.8711	0.11376	-2.2245	7.1501	-2.2425	-0.28462	0.66022	-1.3176	3359.1	39.1	-6.513	59.731	-45.297	56.834	68.841	23.825	-3.0298	-4.7041	0.85797	-2.1308	30.541	-5.0412
77.938	-11.466	62.902	-2.8357	0.10253	-2.2261	7.0237	-2.2491	-0.38403	0.66022	-1.3176	3358.6	38.906	-6.5307	59.728	-45.419	56.832	68.841	23.825	-3.0298	-4.7041	0.85797	-2.1308	30.541	-5.0412
78.15	-11.478	62.633	-2.8009	0.091275	-2.2283	6.8817	-2.2534	-0.48394	0.66022	-1.3176	3358.1	38.71	-6.5381	59.727	-45.544	56.831	68.841	23.825	-3.0298	-4.7041	0.85797	-2.1308	30.541	-5.0412
78.366	-11.473	62.362	-2.7669	0.080002	-2.231	6.6824	-2.2553	-0.56474	0.66022	-1.3176	3357.6	38.512	-6.5352	59.726	-45.671	56.831	68.841	23.825	-3.0298	-4.7041	0.85797	-2.1308	30.541	-5.0412
78.586	-11.45	62.088	-2.7341	0.068727	-2.234	6.45	-2.254	-0.63563	0.66022	-1.3176	3357.1	38.311	-6.5219	59.726	-45.801	56.831	68.841	23.825	-3.0298	-4.7041	0.85797	-2.1308	30.541	-5.0412
78.809	-11.409	61.813	-2.7025	0.057467	-2.2373	6.2103	-2.2494	-0.70757	0.66022	-1.3176	3356.6	38.109	-6.4984	59.726	-45.933	56.832	68.841	23.825	-3.0298	-4.7041	0.85797	-2.1308	30.541	-5.0412
79.036	-11.351	61.537	-2.672	0.046238	-2.241	5.9636	-2.2415	-0.78045	0.66022	-1.3176	3356.1	37.904	-6.4649	59.728	-46.068	56.833	68.841	23.825	-3.0298	-4.7041	0.85797	-2.1308	30.541	-5.0412
79.266	-11.275	61.258	-2.6428	0.035058	-2.2451	5.7106	-2.2301	-0.85414	0.66022	-1.3176	3355.6	37.697	-6.4216	59.729	-46.204	56.835	68.841	23.825	-3.0298	-4.7041	0.85797	-2.1308	30.541	-5.0412
79.5	-11.183	60.979	-2.6149	0.023943	-2.2496	5.452	-2.2152	-0.92853	0.66022	-1.3176	3355.1	37.489	-6.3685	59.732	-46.343	56.838	68.841	23.825	-3.0298	-4.7041	0.85797	-2.1308	30.541	-5.0412
79.736	-11.074	60.698	-2.5883	0.012912	-2.2544	5.1811	-2.1969	-1.0036	0.66022	-1.3176	3354.6	37.28	-6.3059	59.734	-46.483	56.841	68.841	23.825	-3.0298	-4.7041	0.85797	-2.1308	30.541	-5.0412
79.974	-10.949	60.416	-2.5631	0.00198	-2.2596	4.8986	-2.1751	-1.079	0.66022	-1.3176	3354.1	37.069	-6.234	59.738	-46.625	56.845	68.841	23.825	-3.0298	-4.7041	0.85797	-2.1308	30.541	-5.0412
80.215	-10.807	60.132	-2.5393	-0.0088333	-2.2652	4.6129	-2.1497	-1.1548	0.66022	-1.3176	3353.6	36.857	-6.1529	59.742	-46.769	56.849	68.841	23.825	-3.0298	-4.7041	0.85797	-2.1308	30.541	-5.0412
80.459	-10.651	59.848	-2.517	-0.019511	-2.2712	4.3246	-2.1207	-1.2308	0.66022	-1.3176	3353.1	36.643	-6.0629	59.747	-46.914	56.854	68.841	23.825	-3.0298	-4.7041	0.85797	-2.1308	30.541	-5.0412
80.704	-10.479	59.563	-2.4961	-0.030034	-2.2775	4.0355	-2.0882	-1.3067	0.66022	-1.3176	3352.6	36.429	-5.9641	59.752	-47.06	56.86	68.841	23.825	-3.0298	-4.7041	0.85797	-2.1308	30.541	-5.0412
80.951	-10.292	59.277	-2.4766	-0.040387	-2.2842	3.7476	-2.0523	-1.3821	0.66022	-1.3176	3352.1	36.214	-5.8567	59.758	-47.207	56.866	68.841	23.825	-3.0298	-4.7041	0.85797	-2.1308	30.541	-5.0412
81.199	-10.09	58.99	-2.4586	-0.050551	-2.2913	3.4592	-2.013	-1.4575	0.66022	-1.3176	3351.6	35.998	-5.741	59.765	-47.356	56.873	68.841	23.825	-3.0298	-4.7041	0.85797	-2.1308	30.541	-5.0412
81.449	-9.8743	58.703	-2.4421	-0.060511	-2.2988	3.1706	-1.9704	-1.5328	0.66022	-1.3176	3351.1	35.781	-5.6171	59.772	-47.505	56.88	68.841	23.825	-3.0298	-4.7041	0.85797	-2.1308	30.541	-5.0412
81.699	-9.6444	58.415	-2.4269	-0.07025	-2.3067	2.8756	-1.9245	-1.6078	0.66022	-1.3176	3350.6	35.565	-5.4851	59.78	-47.656	56.888	68.841	23.825	-3.0298	-4.7041	0.85797	-2.1308	30.541	-5.0412
81.95	-9.4007	58.127	-2.4133	-0.07975	-2.3149	2.5693	-1.8752	-1.6821	0.66022	-1.3176	3350.1	35.348	-5.3454	59.788	-47.807	56.896	68.841	23.825	-3.0298	-4.7041	0.85797	-2.1308	30.541	-5.0412
82.202	-9.1437	57.838	-2.4012	-0.088997	-2.3235	2.2656	-1.8227	-1.7561	0.66022	-1.3176	3349.6	35.131	-5.198	59.797	-47.958	56.905	68.841	23.825	-3.0298	-4.7041	0.85797	-2.1308	30.541	-5.0412
82.454	-8.8735	57.549	-2.3907	-0.097967	-2.3324	1.9561	-1.7606	-1.8098	0.66022	-1.3176	3349.1	34.913	-5.0432	59.807	-48.11	56.915	68.841	23.825	-3.0298	-4.7041	0.85797	-2.1308	30.541	-5.0412
82.706	-8.5905	57.261	-2.3817	-0.10658	-2.3415	1.6338	-1.6863	-1.8322	0.66022	-1.3176	3348.6	34.696	-4.8811	59.817	-48.262	56.925	68.841	23.825	-3.0298	-4.7041	0.85797	-2.1308	30.541	-5.0412
82.957	-8.295	56.972	-2.3743	-0.11483	-2.3507	1.3117	-1.6097	-1.853	0.66022	-1.3176	3348.1	34.48	-4.712	59.828	-48.414	56.936	68.841	23.825	-3.0298	-4.7041	0.85797	-2.1308	30.541	-5.0412
83.208	-7.9875	56.683	-2.3686	-0.12268	-2.3601	0.99056	-1.5309	-1.8721	0.66022	-1.3176	3347.6	34.264	-4.5361	59.839	-48.566	56.947	68.841	23.825	-3.0298	-4.7041	0.85797	-2.1308	30.541	-5.0412
83.458	-7.6684	56.395	-2.3644	-0.13013	-2.3695	0.67116	-1.4497	-1.8896	0.66022	-1.3176	3347.1	34.048	-4.3536	59.851	-48.718	56.959	68.841	23.825	-3.0298	-4.7041	0.85797	-2.1308	30.541	-5.0412
83.707	-7.3382	56.107	-2.3619	-0.13717	-2.3789	0.35417	-1.3664	-1.9056	0.66022	-1.3176	3346.6	33.833	-4.165	59.864	-48.869	56.971	68.841	23.825	-3.0298	-4.7041	0.85797	-2.1308	30.541	-5.0412
83.954	-6.9973	55.82	-2.3609	-0.14379	-2.3885	0.041049	-1.2809	-1.9194	0.66022	-1.3176	3346.1	33.62	-3.9703	59.877	-49.02	56.984	68.841	23.825	-3.0298	-4.7041	0.85797	-2.1308	30.541	-5.0412
84.199	-6.6461	55.534	-2.3614	-0.14998	-2.3981	-0.27091	-1.1932	-1.9277	0.66022	-1.3176	3345.6	33.407	-3.7699	59.89	-49.169	56.997	68.841	23.825	-3.0298	-4.7041	0.85797	-2.1308	30.541	-5.0412
84.442	-6.2852	55.249	-2.3636	-0.15572	-2.4078	-0.58077	-1.1035	-1.9347	0.66022	-1.3176	3345.1	33.196	-3.564	59.904	-49.318	57.011	68.841	23.825	-3.0298	-4.7041	0.85797	-2.1308	30.541	-5.0412
84.683	-5.9149	54.966	-2.3672	-0.16101	-2.4175	-0.88347	-1.0119	-1.9407	0.66022	-1.3176	3344.6	32.987	-3.353	59.919	-49.466	57.025	68.841	23.825	-3.0298	-4.7041	0.85797	-2.1308	30.541	-5.0412
84.921	-5.5357	54.684	-2.3724	-0.16584	-2.4272	-1.1786	-0.91852	-1.9459	0.66022	-1.3176	3344.1	32.779	-3.137	59.934	-49.612	57.04	68.841	23.825	-3.0298	-4.7041	0.85797	-2.1308	30.541	-5.0412
85.156	-5.1479	54.404	-2.379	-0.17019	-2.4369	-1.466	-0.82351	-1.9502	0.66022	-1.3176	3343.6	32.574	-2.9163	59.949	-49.757	57.055	68.841	23.825	-3.0298	-4.7041	0.85797	-2.1308	30.541	-5.0412
85.388	-4.7522	54.127	-2.387	-0.17407	-2.4467	-1.7452	-0.727	-1.9538	0.66022	-1.3176	3343.1	32.37	-2.6912	59.965	-49.9	57.071	68.841	23.825	-3.0298	-4.7041	0.85797	-2.1308	30.541	-5.0412
85.616	-4.3487	53.851	-2.3964	-0.17746	-2.4565	-2.0161	-0.6291	-1.9566	0.66022	-1.3176	3342.6	32.169	-2.4619	59.982	-50.041	57.087	68.841	23.825	-3.0298	-4.7041	0.85797	-2.1308	30.541	-5.0412
85.841	-3.9379	53.579	-2.4072	-0.18036	-2.4663	-2.2785	-0.52998	-1.9587	0.66022	-1.3176	3342.1	31.971	-2.2286	59.999	-50.18	57.104	68.841	23.825	-3.0298	-4.7041	0.85797	-2.1308	30.541	-5.0412
86.061	-3.5203	53.309	-2.4192	-0.18276	-2.4761	-2.5319	-0.42975	-1.9602	0.66022	-1.3176	3341.6	31.775	-1.9916	60.016	-50.317	57.121	68.841	23.825	-3.0298	-4.7041	0.85797	-2.1308	30.541	-5.0412
86.277	-3.0962	53.043	-2.4325	-0.18465	-2.4859	-2.7713	-0.32904	-1.9637	0.66022	-1.3176	3341.1	31.583	-1.751	60.034	-50.451	57.138	68.841	23.825	-3.0298	-4.7041	0.85797	-2.1308	30.541	-5.0412
86.489	-2.6659	52.78	-2.4469	-0.18605	-2.4957	-3.0017	-0.22758	-1.9665	0.66022	-1.3176	3340.6	31.394	-1.5072	60.052	-50.582	57.156	68.841	23.825	-3.0298	-4.7041	0.85797	-2.1308	30.541	-5.0412
86.696	-2.2298	52.521	-2.4625	-0.18693	-2.5055	-3.223	-0.12553	-1.9689	0.66022	-1.3176	3340.1	31.208	-1.2602	60.071	-50.711	57.174	68.841	23.825	-3.0298	-4.7041	0.85797	-2.1308	30.541	-5.0412
86.897	-1.7883	52.267	-2.4791	-0.1873	-2.5154	-3.4352	-0.023058	-1.9707	0.66022	-1.3176	3339.6	31.026	-1.0103	60.09	-50.836	57.193	68.841	23.825	-3.0298	-4.7041	0.85797	-2.1308	30.541	-5.0412
87.093	-1.3417	52.017	-2.4968	-0.18716	-2.5252	-3.6382	0.079679	-1.9721	0.66022	-1.3176	3339.1	30.848	-0.75774	60.11	-50.959	57.212	68.841	23.825	-3.0298	-4.7041	0.85797	-2.1308	30.541	-5.0412
87.284	-0.89028	51.772	-2.5155	-0.1865	-2.5351	-3.8321	0.18251	-1.973	0.66022	-1.3176	3338.6	30.674	-0.50263	60.13	-51.077	57.231	68.841	23.825	-3.0298	-4.7041	0.85797	-2.1308	30.541	-5.0412
87.469	-0.43443	51.532	-2.5351	-0.18533	-2.545	-4.0169	0.28526	-1.9734	0.66022	-1.3176	3338.1	30.504	-0.24518	60.15	-51.192	57.251	68.841	23.825	-3.0298	-4.7041	0.85797	-2.1308	30.541	-5.0412
87.648	0.025553	51.298	-2.5557	-0.18365	-2.5548	-4.1923	0.38771	-1.9729	0.66022	-1.3176	3337.6	30.339	0.014417	60.171	-51.303	57.271	68.841	23.825	-3.0298	-4.7041	0.85797	-2.1308	30.541	-5.0412
87.82	0.48933	51.07	-2.577	-0.18146	-2.5647	-4.3547	0.48889	-1.9624	0.66022	-1.3176	3337.0	30.179	0.27598	60.191	-51.41	57.291	68.841	23.825	-3.0298	-4.7041	0.85797	-2.1308	30.541	-5.0412
87.986	0.95656	50.848	-2.5992	-0.17876	-2.5745	-4.5075	0.58927	-1.9507	0.66022	-1.3176	3336.5	30.024	0.5393	60.213	-51.513	57.312	68.841	23.825	-3.0298	-4.7041	0.85797	-2.1308	30.541	-5.0412
88.145	1.4268	50.633	-2.6221	-0.17556	-2.5842	-4.6491	0.6908	-1.9347	0.66022	-1.3176	3336.0	29.874	0.80416	60.234	-51.611	57.333	68.841	23.825	-3.0298	-4.7041	0.85797	-2.1308	30.541	-5.0412
88.298	1.8996	50.426	-2.6457	-0.17186	-2.5938	-4.7812	0.79097	-1.9175	0.66022	-1.3176	3335.5	29.73	1.0703	60.256	-51.704	57.354	68.841	23.825	-3.0298	-4.7041	0.85797	-2.1308	30.541	-5.0412
88.443	2.3746	50.226	-2.6699	-0.16766	-2.6033	-4.9044	0.88914	-1.8997	0.66022	-1.3176	3335.0	29.592	1.3375	60.278	-51.792	57.375	68.841	23.825	-3.0298	-4.7041	0.85797	-2.1308	30.541	-5.0412
88.581	2.8515	50.034	-2.6947	-0.16297	-2.6128	-5.0187	0.98516	-1.8815	0.66022	-1.3176	3334.5	29.459	1.6055	60.3	-51.876	57.397	68.841	23.825	-3.0298	-4.7041	0.85797	-2.1308	30.541	-5.0412
88.712	3.33	49.85	-2.72	-0.15781	-2.6222	-5.124	1.0789	-1.8627	0.66022	-1.3176	3334.0	29.333	1.8743	60.323	-51.954	57.419	68.841	23.825	-3.0298	-4.7041	0.85797	-2.1308	30.541	-5.0412
88.835	3.8098	49.675	-2.7459	-0.15219	-2.6314	-5.2222	1.1692	-1.8443	0.66022	-1.3176	3333.5	29.213	2.1437	60.346	-52.027	57.441	68.841	23.825	-3.0298	-4.7041	0.85797	-2.1308	30.541	-5.0412
88.95	4.2905	49.509	-2.7723	-0.14612	-2.6406	-5.313	1.2561	-1.8261	0.66022	-1.3176	3333.0	29.1	2.4134	60.369	-52.094	57.463	68.841	23.825	-3.0298	-4.7041	0.85797	-2.1308	30.541	-5.0412
89.057	4.7719	49.352	-2.799	-0.13963	-2.6497	-5.3953	1.3403	-1.8074	0.66022	-1.3176	3332.5	28.994	2.6833	60.392	-52.155	57.486	68.841	23.825	-3.0298	-4.7041	0.85797	-2.1308	30.541	-5.0412
89.156	5.2536	49.205	-2.8262	-0.13272	-2.6587	-5.4692	1.4217	-1.7882	0.66022	-1.3176	3332.0	28.894	2.9533	60.415	-52.21	57.508	68.841	23.825	-3.0298	-4.7041	0.85797	-2.1308	30.541	-5.0412
89.247	5.7353	49.068	-2.8537	-0.12542	-2.6676	-5.5349	1.5001	-1.7688	0.66022	-1.3176	3331.5	28.802	3.2231	60.438	-52.259	57.531	68.841	23.825	-3.0298	-4.7041	0.85797	-2.1308	30.541	-5.0412
89.33	6.2167	48.941	-2.8815	-0.11773	-2.6764	-5.5925	1.5755	-1.749	0.66022	-1.3176	3331.0	28.717	3.4926	60.462	-52.301	57.554	68.841	23.825	-3.0298	-4.7041	0.85797	-2.1308	30.541	-5.0412
89.404	6.6974	48.825	-2.9096	-0.10967	-2.6851	-5.6424	1.6476	-1.7291	0.66022	-1.3176	3330.5	28.64	3.7616	60.485	-52.337	57.577	68.841	23.825	-3.0298	-4.7041	0.85797	-2.1308	30.541	-5.0412
89.469	7.1772	48.72	-2.9379	-0.10126	-2.6937	-5.6849	1.7162	-1.7084	0.66022	-1.3176	3330.0	28.57	4.0299	60.509	-52.366	57.599	68.841	23.825	-3.0298	-4.7041	0.85797	-2.1308	30.541	-5.0412
89.526	7.6558	48.626	-2.9665	-0.092518	-2.7021	-5.7221	1.7792	-1.6828	0.66022	-1.3176	3329.5	28.508	4.2974	60.532	-52.389	57.622	68.841	23.825	-3.0298	-4.7041	0.85797	-2.1308	30.541	-5.0412
89.574	8.1327	48.543	-2.9952	-0.083471	-2.7105	-5.7518	1.8389	-1.6572	0.66022	-1.3176	3329.0	28.455	4.5639	60.556	-52.404	57.645	68.841	23.825	-3.0298	-4.7041	0.85797	-2.1308	30.541	-5.0412
89.614	8.6077	48.472	-3.024	-0.074135	-2.7187	-5.7742	1.895	-1.6318	0.66022	-1.3176	3328.5	28.409	4.8292	60.579	-52.412	57.668	68.841	23.825	-3.0298	-4.7041	0.85797	-2.1308	30.541	-5.0412
89.644	9.0804	48.413	-3.0529	-0.064527	-2.7268	-5.7896	1.9476	-1.6066	0.66022	-1.3176	3328.0	28.372	5.0931	60.603	-52.413	57.69	68.841	23.825	-3.0298	-4.7041	0.85797	-2.1308	30.541	-5.0412
89.665	9.5504	48.366	-3.0819	-0.054665	-2.7348	-5.7982	1.9967	-1.5818	0.66022	-1.3176	3327.5	28.343	5.3555	60.626	-52.407	57.713	68.841	23.825	-3.0298	-4.7041	0.85797	-2.1308	30.541	-5.0412
89.678	10.017	48.331	-3.1109	-0.044566	-2.7426	-5.8004	2.0422	-1.5576	0.66022	-1.3176	3327.0	28.322	5.616	60.649	-52.393	57.735	68.841	23.825	-3.0298	-4.7041	0.85797	-2.1308	30.541	-5.0412
89.681	10.481	48.308	-3.1398	-0.034249	-2.7503	-5.7963	2.0843	-1.5339	0.66022	-1.3176	3326.5	28.31	5.8747	60.672	-52.372	57.758	68.841	23.825	-3.0298	-4.7041	0.85797	-2.1308	30.541	-5.0412
89.675	10.941	48.298	-3.1688	-0.023731	-2.758	-5.7929	2.1213	-1.5106	0.66022	-1.3176	3326.0	28.307	6.1313	60.695	-52.343	57.78	68.841	23.825	-3.0298	-4.7041	0.85797	-2.1308	30.541	-5.0412
89.66	11.397	48.301	-3.1978	-0.013043	-2.7655	-5.7898	2.1535	-1.4879	0.66022	-1.3176	3325.5	28.312	6.3855	60.717	-52.306	57.801	68.841	23.825	-3.0298	-4.7041	0.85797	-2.1308	30.541	-5.0412
89.636	11.849	48.316	-3.2267	-0.0022016	-2.7728	-5.7811	2.1824	-1.4662	0.66022	-1.3176	3325.0	28.326	6.6373	60.739	-52.262	57.823	68.841	23.825	-3.0298	-4.7041	0.85797	-2.1308	30.541	-5.0412
89.602	12.296	48.345	-3.2556	0.0087762	-2.7801	-5.7673	2.2081	-1.4457	0.66022	-1.3176	3324.4	28.349	6.8864	60.761	-52.21	57.844	68.841	23.825	-3.0298	-4.7041	0.85797	-2.1308	30.541	-5.0412
89.56	12.738	48.387	-3.2844	0.019875	-2.7873	-5.7484	2.2307	-1.4266	0.66022	-1.3176	3323.9	28.381	7.1326	60.783	-52.15	57.865	68.841	23.825	-3.0298	-4.7041	0.85797	-2.1308	30.541	-5.0412
89.508	13.175	48.441	-3.3131	0.031078	-2.7944	-5.7249	2.2502	-1.4088	0.66022	-1.3176	3323.4	28.422	7.3758	60.804	-52.082	57.886	68.841	23.825	-3.0298	-4.7041	0.85797	-2.1308	30.541	-5.0412
89.447	13.605	48.509	-3.3416	0.042372	-2.8014	-5.6971	2.2668	-1.3927	0.66022	-1.3176	3322.9	28.472	7.6158	60.824	-52.006	57.906	68.841	23.825	-3.0298	-4.7041	0.85797	-2.1308	30.541	-5.0412
89.377	14.03	48.59	-3.37	0.053741	-2.8083	-5.665	2.2805	-1.3782	0.66022	-1.3176	3322.4	28.531	7.8523	60.845	-51.922	57.926	68.841	23.825	-3.0298	-4.7041	0.85797	-2.1308	30.541	-5.0412
89.298	14.448	48.684	-3.3983	0.065171	-2.8152	-5.6311	2.2904	-1.3628	0.66022	-1.3176	3321.9	28.598	8.0852	60.865	-51.83	57.945	68.841	23.825	-3.0298	-4.7041	0.85797	-2.1308	30.541	-5.0412
89.21	14.859	48.791	-3.4263	0.076638	-2.8219	-5.5968	2.2958	-1.3443	0.66022	-1.3176	3321.4	28.675	8.3143	60.884	-51.73	57.964	68.841	23.825	-3.0298	-4.7041	0.85797	-2.1308	30.541	-5.0412
89.112	15.264	48.911	-3.4542	0.088125	-2.8286	-5.5589	2.2988	-1.3279	0.66022	-1.3176	3320.9	28.761	8.5394	60.903	-51.622	57.983	68.841	23.825	-3.0298	-4.7041	0.85797	-2.1308	30.541	-5.0412
89.006	15.66	49.045	-3.4819	0.099622	-2.8352	-5.5178	2.2994	-1.3136	0.66022	-1.3176	3320.4	28.856	8.7602	60.922	-51.507	58.001	68.841	23.825	-3.0298	-4.7041	0.85797	-2.1308	30.541	-5.0412
88.891	16.049	49.192	-3.5094	0.11112	-2.8418	-5.4737	2.298	-1.3015	0.66022	-1.3176	3319.9	28.96	8.9767	60.94	-51.383	58.018	68.841	23.825	-3.0298	-4.7041	0.85797	-2.1308	30.541	-5.0412
88.767	16.429	49.351	-3.5366	0.1226	-2.8482	-5.427	2.2945	-1.2917	0.66022	-1.3176	3319.4	29.073	9.1885	60.957	-51.252	58.035	68.841	23.825	-3.0298	-4.7041	0.85797	-2.1308	30.541	-5.0412
88.634	16.8	49.524	-3.5637	0.13406	-2.8547	-5.3781	2.2892	-1.2842	0.66022	-1.3176	3318.9	29.194	9.3955	60.974	-51.113	58.052	68.841	23.825	-3.0298	-4.7041	0.85797	-2.1308	30.541	-5.0412
88.492	17.163	49.709	-3.5904	0.14549	-2.8611	-5.3273	2.2821	-1.2792	0.66022	-1.3176	3318.4	29.325	9.5976	60.99	-50.966	58.067	68.841	23.825	-3.0298	-4.7041	0.85797	-2.1308	30.541	-5.0412
88.342	17.516	49.908	-3.6169	0.15688	-2.8675	-5.2744	2.2736	-1.2753	0.66022	-1.3176	3317.9	29.464	9.7944	61.006	-50.811	58.083	68.841	23.825	-3.0298	-4.7041	0.85797	-2.1308	30.541	-5.0412
88.183	17.859	50.118	-3.6432	0.16822	-2.8738	-5.2201	2.2636	-1.2737	0.66022	-1.3176	3317.4	29.612	9.9859	61.021	-50.649	58.097	68.841	23.825	-3.0298	-4.7041	0.85797	-2.1308	30.541	-5.0412
88.016	18.193	50.342	-3.6692	0.17951	-2.8802	-5.1769	2.2503	-1.2721	0.66022	-1.3176	3316.8	29.768	10.172	61.035	-50.48	58.111	68.841	23.825	-3.0298	-4.7041	0.85797	-2.1308	30.541	-5.0412
87.84	18.515	50.577	-3.6949	0.19072	-2.8866	-5.133	2.2359	-1.2729	0.66022	-1.3176	3316.3	29.933	10.352	61.048	-50.303	58.125	68.841	23.825	-3.0298	-4.7041	0.85797	-2.1308	30.541	-5.0412
87.656	18.828	50.825	-3.7205	0.20185	-2.8929	-5.072	2.2114	-1.2605	0.66022	-1.3176	3315.8	30.106	10.526	61.061	-50.119	58.137	68.841	23.825	-3.0298	-4.7041	0.85797	-2.1308	30.541	-5.0412
87.464	19.128	51.085	-3.7456	0.21282	-2.8992	-4.9975	2.1783	-1.2385	0.66022	-1.3176	3315.3	30.288	10.694	61.073	-49.928	58.149	68.841	23.825	-3.0298	-4.7041	0.85797	-2.1308	30.541	-5.0412
87.263	19.418	51.356	-3.7704	0.22363	-2.9053	-4.9189	2.1424	-1.2162	0.66022	-1.3176	3314.8	30.477	10.856	61.085	-49.73	58.161	68.841	23.825	-3.0298	-4.7041	0.85797	-2.1308	30.541	-5.0412
87.055	19.695	51.638	-3.7948	0.23424	-2.9113	-4.8364	2.1039	-1.1937	0.66022	-1.3176	3314.3	30.675	11.011	61.095	-49.526	58.171	68.841	23.825	-3.0298	-4.7041	0.85797	-2.1308	30.541	-5.0412
86.84	19.96	51.931	-3.8188	0.24466	-2.9172	-4.756	2.0609	-1.1626	0.66022	-1.3176	3313.8	30.88	11.159	61.105	-49.315	58.181	68.841	23.825	-3.0298	-4.7041	0.85797	-2.1308	30.541	-5.0412
86.617	20.212	52.235	-3.8424	0.25485	-2.9229	-4.6821	2.0133	-1.1168	0.66022	-1.3176	3313.3	31.092	11.301	61.114	-49.098	58.19	68.841	23.825	-3.0298	-4.7041	0.85797	-2.1308	30.541	-5.0412
86.386	20.451	52.548	-3.8656	0.26479	-2.9284	-4.6053	1.9644	-1.07	0.66022	-1.3176	3312.8	31.312	11.435	61.121	-48.876	58.197	68.841	23.825	-3.0298	-4.7041	0.85797	-2.1308	30.541	-5.0412
86.149	20.677	52.872	-3.8884	0.27449	-2.9336	-4.5302	1.9142	-1.0209	0.66022	-1.3176	3312.3	31.539	11.561	61.128	-48.647	58.205	68.841	23.825	-3.0298	-4.7041	0.85797	-2.1308	30.541	-5.0412
85.904	20.889	53.205	-3.9109	0.28393	-2.9386	-4.455	1.8629	-0.97061	0.66022	-1.3176	3311.8	31.772	11.68	61.134	-48.414	58.211	68.841	23.825	-3.0298	-4.7041	0.85797	-2.1308	30.541	-5.0412
85.653	21.086	53.547	-3.933	0.29312	-2.9433	-4.3793	1.8106	-0.91929	0.66022	-1.3176	3311.3	32.012	11.791	61.139	-48.175	58.216	68.841	23.825	-3.0298	-4.7041	0.85797	-2.1308	30.541	-5.0412
85.396	21.269	53.898	-3.9547	0.30204	-2.9478	-4.3032	1.7574	-0.86688	0.66022	-1.3176	3310.7	32.258	11.894	61.143	-47.931	58.22	68.841	23.825	-3.0298	-4.7041	0.85797	-2.1308	30.541	-5.0412
85.133	21.437	54.257	-3.976	0.31069	-2.952	-4.227	1.7035	-0.81334	0.66022	-1.3176	3310.2	32.51	11.988	61.146	-47.683	58.223	68.841	23.825	-3.0298	-4.7041	0.85797	-2.1308	30.541	-5.0412
84.863	21.589	54.623	-3.997	0.31907	-2.9559	-4.1555	1.6482	-0.75211	0.66022	-1.3176	3309.7	32.768	12.075	61.148	-47.43	58.226	68.841	23.825	-3.0298	-4.7041	0.85797	-2.1308	30.541	-5.0412
84.588	21.726	54.997	-4.0176	0.32717	-2.9595	-4.0844	1.5923	-0.68912	0.66022	-1.3176	3309.2	33.031	12.152	61.149	-47.174	58.227	68.841	23.825	-3.0298	-4.7041	0.85797	-2.1308	30.541	-5.0412
84.308	21.847	55.377	-4.0378	0.33499	-2.9628	-4.013	1.5362	-0.62543	0.66022	-1.3176	3308.7	33.299	12.221	61.149	-46.914	58.227	68.841	23.825	-3.0298	-4.7041	0.85797	-2.1308	30.541	-5.0412
84.023	21.951	55.764	-4.0577	0.34253	-2.9658	-3.9417	1.48	-0.56109	0.66022	-1.3176	3308.2	33.571	12.28	61.148	-46.651	58.227	68.841	23.825	-3.0298	-4.7041	0.85797	-2.1308	30.541	-5.0412
83.733	22.039	56.157	-4.0773	0.34979	-2.9684	-3.8795	1.4238	-0.49545	0.66022	-1.3176	3307.7	33.848	12.331	61.145	-46.385	58.225	68.841	23.825	-3.0298	-4.7041	0.85797	-2.1308	30.541	-5.0412
83.439	22.11	56.555	-4.0965	0.35677	-2.9707	-3.8195	1.3678	-0.42931	0.66022	-1.3176	3307.2	34.129	12.371	61.142	-46.116	58.222	68.841	23.825	-3.0298	-4.7041	0.85797	-2.1308	30.541	-5.0412
83.14	22.163	56.957	-4.1155	0.36347	-2.9727	-3.7616	1.3121	-0.36279	0.66022	-1.3176	3306.7	34.414	12.403	61.137	-45.845	58.218	68.841	23.825	-3.0298	-4.7041	0.85797	-2.1308	30.541	-5.0412
82.838	22.199	57.364	-4.1341	0.36989	-2.9743	-3.7058	1.2568	-0.29603	0.66022	-1.3176	3306.2	34.702	12.424	61.131	-45.573	58.213	68.841	23.825	-3.0298	-4.7041	0.85797	-2.1308	30.541	-5.0412
82.533	22.217	57.775	-4.1525	0.37604	-2.9757	-3.6525	1.2022	-0.22914	0.66022	-1.3176	3305.7	34.993	12.436	61.124	-45.298	58.206	68.841	23.825	-3.0298	-4.7041	0.85797	-2.1308	30.541	-5.0412
82.224	22.216	58.188	-4.1709	0.38205	-2.9765	-3.6966	1.203	-0.11579	0.66022	-1.3176	3305.2	35.286	12.438	61.116	-45.023	58.199	68.841	23.825	-3.0298	-4.7041	0.85797	-2.1308	30.541	-5.0412
81.913	22.197	58.605	-4.1895	0.38808	-2.9768	-3.7363	1.2177	-0.018399	0.66022	-1.3176	3304.6	35.582	12.429	61.107	-44.748	58.19	68.841	23.825	-3.0298	-4.7041	0.85797	-2.1308	30.541	-5.0412
81.6	22.159	59.023	-4.2083	0.39424	-2.9767	-3.7762	1.2465	0.059791	0.66022	-1.3176	3304.1	35.879	12.409	61.096	-44.472	58.181	68.841	23.825	-3.0298	-4.7041	0.85797	-2.1308	30.541	-5.0412
81.284	22.102	59.444	-4.2273	0.40055	-2.9762	-3.821	1.2741	0.13794	0.66022	-1.3176	3303.6	36.179	12.379	61.084	-44.195	58.17	68.841	23.825	-3.0298	-4.7041	0.85797	-2.1308	30.541	-5.0412
80.967	22.025	59.867	-4.2465	0.40698	-2.9754	-3.8704	1.3004	0.21604	0.66022	-1.3176	3303.1	36.479	12.338	61.072	-43.918	58.158	68.841	23.825	-3.0298	-4.7041	0.85797	-2.1308	30.541	-5.0412
80.648	21.928	60.292	-4.266	0.41355	-2.9741	-3.917	1.3255	0.29314	0.66022	-1.3176	3302.6	36.782	12.286	61.058	-43.642	58.146	68.841	23.825	-3.0298	-4.7041	0.85797	-2.1308	30.541	-5.0412
80.327	21.811	60.717	-4.2856	0.42024	-2.9724	-3.9457	1.3493	0.36749	0.66022	-1.3176	3302.1	37.085	12.222	61.043	-43.366	58.132	68.841	23.825	-3.0298	-4.7041	0.85797	-2.1308	30.541	-5.0412
80.006	21.674	61.143	-4.3054	0.42704	-2.9704	-3.9756	1.3717	0.44187	0.66022	-1.3176	3301.6	37.388	12.147	61.027	-43.091	58.117	68.841	23.825	-3.0298	-4.7041	0.85797	-2.1308	30.541	-5.0412
79.683	21.515	61.57	-4.3254	0.43395	-2.968	-4.0062	1.3927	0.51626	0.66022	-1.3176	3301.1	37.692	12.06	61.009	-42.817	58.101	68.841	23.825	-3.0298	-4.7041	0.85797	-2.1308	30.541	-5.0412
79.361	21.335	61.996	-4.3455	0.44096	-2.9652	-4.0382	1.412	0.59472	0.66022	-1.3176	3300.6	37.997	11.962	60.991	-42.544	58.084	68.841	23.825	-3.0298	-4.7041	0.85797	-2.1308	30.541	-5.0412
79.038	21.134	62.422	-4.3657	0.44807	-2.9621	-4.0379	1.4292	0.67641	0.66022	-1.3176	3300.1	38.301	11.851	60.972	-42.273	58.066	68.841	23.825	-3.0298	-4.7041	0.85797	-2.1308	30.541	-5.0412
78.715	20.911	62.846	-4.3858	0.45525	-2.9585	-4.0167	1.4444	0.75684	0.66022	-1.3176	3299.6	38.604	11.728	60.951	-42.005	58.047	68.841	23.825	-3.0298	-4.7041	0.85797	-2.1308	30.541	-5.0412
78.392	20.666	63.269	-4.4059	0.46251	-2.9545	-3.9901	1.4575	0.83809	0.66022	-1.3176	3299.1	38.907	11.593	60.93	-41.738	58.027	68.841	23.825	-3.0298	-4.7041	0.85797	-2.1308	30.541	-5.0412
78.07	20.399	63.691	-4.4257	0.46982	-2.9501	-3.9573	1.4685	0.92006	0.66022	-1.3176	3298.6	39.208	11.445	60.907	-41.475	58.005	68.841	23.825	-3.0298	-4.7041	0.85797	-2.1308	30.541	-5.0412
77.749	20.109	64.109	-4.4452	0.47719	-2.9453	-3.8428	1.477	0.99238	0.66022	-1.3176	3298.0	39.508	11.285	60.883	-41.214	57.983	68.841	23.825	-3.0298	-4.7041	0.85797	-2.1308	30.541	-5.0412
77.43	19.798	64.524	-4.4641	0.48459	-2.9402	-3.716	1.4826	1.0645	0.66022	-1.3176	3297.5	39.805	11.113	60.858	-40.957	57.96	68.841	23.825	-3.0298	-4.7041	0.85797	-2.1308	30.541	-5.0412
77.112	19.465	64.936	-4.4824	0.492	-2.9347	-3.6593	1.4657	1.1234	0.66022	-1.3176	3297.0	40.101	10.928	60.833	-40.704	57.936	68.841	23.825	-3.0298	-4.7041	0.85797	-2.1308	30.541	-5.0412
76.796	19.109	65.344	-4.5009	0.49919	-2.929	-3.7403	1.4101	1.157	0.66022	-1.3176	3296.5	40.394	10.731	60.806	-40.455	57.911	68.841	23.825	-3.0298	-4.7041	0.85797	-2.1308	30.541	-5.0412
76.482	18.731	65.747	-4.5198	0.5061	-2.9231	-3.7997	1.3546	1.1907	0.66022	-1.3176	3296.0	40.683	10.521	60.778	-40.211	57.885	68.841	23.825	-3.0298	-4.7041	0.85797	-2.1308	30.541	-5.0412
76.171	18.33	66.145	-4.5387	0.51273	-2.9171	-3.7453	1.2988	1.2146	0.66022	-1.3176	3295.5	40.97	10.298	60.75	-39.972	57.859	68.841	23.825	-3.0298	-4.7041	0.85797	-2.1308	30.541	-5.0412
75.864	17.907	66.537	-4.5572	0.51909	-2.911	-3.6293	1.2427	1.2412	0.66022	-1.3176	3295.0	41.253	10.063	60.721	-39.739	57.831	68.841	23.825	-3.0298	-4.7041	0.85797	-2.1308	30.541	-5.0412
75.56	17.461	66.923	-4.575	0.52516	-2.9046	-3.4995	1.1874	1.29	0.66022	-1.3176	3294.5	41.531	9.8147	60.691	-39.512	57.803	68.841	23.825	-3.0298	-4.7041	0.85797	-2.1308	30.541	-5.0412
75.259	16.993	67.301	-4.5921	0.53095	-2.8981	-3.3416	1.1289	1.3418	0.66022	-1.3176	3294.0	41.805	9.5542	60.66	-39.291	57.775	68.841	23.825	-3.0298	-4.7041	0.85797	-2.1308	30.541	-5.0412
74.964	16.504	67.672	-4.6084	0.53645	-2.8912	-3.1576	1.0672	1.3952	0.66022	-1.3176	3293.5	42.073	9.2815	60.629	-39.078	57.745	68.841	23.825	-3.0298	-4.7041	0.85797	-2.1308	30.541	-5.0412
74.673	15.994	68.033	-4.6236	0.54162	-2.8841	-2.9479	1.002	1.45	0.66022	-1.3176	3293.0	42.336	8.9968	60.597	-38.872	57.715	68.841	23.825	-3.0298	-4.7041	0.85797	-2.1308	30.541	-5.0412
74.387	15.463	68.385	-4.6378	0.54646	-2.8767	-2.713	0.93332	1.5061	0.66022	-1.3176	3292.5	42.593	8.7006	60.564	-38.674	57.685	68.841	23.825	-3.0298	-4.7041	0.85797	-2.1308	30.541	-5.0412
74.107	14.912	68.727	-4.6507	0.55095	-2.869	-2.4534	0.86087	1.5633	0.66022	-1.3176	3292.0	42.843	8.393	60.531	-38.484	57.653	68.841	23.825	-3.0298	-4.7041	0.85797	-2.1308	30.541	-5.0412
73.832	14.342	69.058	-4.6623	0.55506	-2.8611	-2.17	0.78462	1.6216	0.66022	-1.3176	3291.5	43.086	8.0745	60.497	-38.303	57.622	68.841	23.825	-3.0298	-4.7041	0.85797	-2.1308	30.541	-5.0412
73.564	13.753	69.378	-4.6724	0.55879	-2.8528	-1.8582	0.70411	1.6937	0.66022	-1.3176	3291.0	43.322	7.7455	60.463	-38.131	57.589	68.841	23.825	-3.0298	-4.7041	0.85797	-2.1308	30.541	-5.0412
73.303	13.147	69.685	-4.6808	0.5621	-2.8441	-1.4757	0.61942	1.7688	0.66022	-1.3176	3290.5	43.55	7.4064	60.428	-37.968	57.557	68.841	23.825	-3.0298	-4.7041	0.85797	-2.1308	30.541	-5.0412
73.049	12.524	69.979	-4.687	0.56497	-2.8351	-1.0264	0.52983	1.8433	0.66022	-1.3176	3290.0	43.77	7.0578	60.393	-37.815	57.524	68.841	23.825	-3.0298	-4.7041	0.85797	-2.1308	30.541	-5.0412
72.803	11.886	70.259	-4.691	0.56739	-2.8257	-0.564	0.43518	1.9193	0.66022	-1.3176	3289.4	43.981	6.7003	60.358	-37.672	57.49	68.841	23.825	-3.0298	-4.7041	0.85797	-2.1308	30.541	-5.0412
72.564	11.233	70.526	-4.6927	0.56932	-2.8159	-0.090682	0.33564	1.996	0.66022	-1.3176	3288.9	44.184	6.3346	60.322	-37.54	57.457	68.841	23.825	-3.0298	-4.7041	0.85797	-2.1308	30.541	-5.0412
72.334	10.568	70.777	-4.6919	0.57074	-2.8057	0.39363	0.23154	2.0732	0.66022	-1.3176	3288.4	44.377	5.9613	60.286	-37.418	57.423	68.841	23.825	-3.0298	-4.7041	0.85797	-2.1308	30.541	-5.0412
72.112	9.8899	71.013	-4.6887	0.57163	-2.7952	0.90465	0.1241	2.1517	0.66022	-1.3176	3287.9	44.56	5.5812	60.25	-37.307	57.389	68.841	23.825	-3.0298	-4.7041	0.85797	-2.1308	30.541	-5.0412
71.9	9.202	71.234	-4.6829	0.57197	-2.7842	1.4208	0.012488	2.229	0.66022	-1.3176	3287.4	44.733	5.1949	60.214	-37.208	57.355	68.841	23.825	-3.0298	-4.7041	0.85797	-2.1308	30.541	-5.0412
71.696	8.5049	71.438	-4.6745	0.57174	-2.7729	1.9394	-0.10297	2.3045	0.66022	-1.3176	3286.9	44.897	4.8034	60.178	-37.12	57.321	68.841	23.825	-3.0298	-4.7041	0.85797	-2.1308	30.541	-5.0412
71.503	7.8003	71.625	-4.6635	0.57094	-2.7612	2.4654	-0.21702	2.3786	0.66022	-1.3176	3286.4	45.049	4.4072	60.142	-37.044	57.287	68.841	23.825	-3.0298	-4.7041	0.85797	-2.1308	30.541	-5.0412
71.319	7.0898	71.796	-4.6498	0.56958	-2.7491	2.9879	-0.3253	2.4489	0.66022	-1.3176	3285.9	45.191	4.0075	60.105	-36.979	57.253	68.841	23.825	-3.0298	-4.7041	0.85797	-2.1308	30.541	-5.0412
71.145	6.375	71.949	-4.6336	0.56768	-2.7366	3.4931	-0.43582	2.5343	0.66022	-1.3176	3285.4	45.322	3.6051	60.069	-36.927	57.219	68.841	23.825	-3.0298	-4.7041	0.85797	-2.1308	30.541	-5.0412
70.982	5.6572	72.085	-4.6149	0.56522	-2.7238	3.9739	-0.55006	2.6119	0.66022	-1.3176	3284.9	45.442	3.2006	60.033	-36.886	57.185	68.841	23.825	-3.0298	-4.7041	0.85797	-2.1308	30.541	-5.0412
70.829	4.9377	72.203	-4.5939	0.56217	-2.7105	4.4313	-0.66729	2.6816	0.66022	-1.3176	3284.4	45.55	2.7949	59.997	-36.857	57.151	68.841	23.825	-3.0298	-4.7041	0.85797	-2.1308	30.541	-5.0412
70.687	4.2178	72.303	-4.5707	0.55854	-2.697	4.8662	-0.78678	2.7434	0.66022	-1.3176	3283.9	45.648	2.3886	59.962	-36.841	57.118	68.841	23.825	-3.0298	-4.7041	0.85797	-2.1308	30.541	-5.0412
70.556	3.4988	72.386	-4.5453	0.5543	-2.6831	5.2804	-0.90763	2.7977	0.66022	-1.3176	3283.4	45.734	1.9824	59.927	-36.836	57.085	68.841	23.825	-3.0298	-4.7041	0.85797	-2.1308	30.541	-5.0412
70.436	2.7818	72.452	-4.5179	0.54947	-2.669	5.6854	-1.0267	2.846	0.66022	-1.3176	3282.9	45.808	1.577	59.892	-36.843	57.052	68.841	23.825	-3.0298	-4.7041	0.85797	-2.1308	30.541	-5.0412
70.327	2.0683	72.5	-4.4885	0.54404	-2.6547	6.0701	-1.1462	2.8872	0.66022	-1.3176	3282.4	45.872	1.1731	59.857	-36.863	57.019	68.841	23.825	-3.0298	-4.7041	0.85797	-2.1308	30.541	-5.0412
70.23	1.3593	72.531	-4.4572	0.53801	-2.6401	6.4353	-1.2656	2.9215	0.66022	-1.3176	3281.9	45.923	0.77134	59.823	-36.895	56.987	68.841	23.825	-3.0298	-4.7041	0.85797	-2.1308	30.541	-5.0412
70.144	0.65593	72.544	-4.4241	0.53138	-2.6255	6.7817	-1.3843	2.9491	0.66022	-1.3176	3281.4	45.964	0.37242	59.789	-36.939	56.956	68.841	23.825	-3.0298	-4.7041	0.85797	-2.1308	30.541	-5.0412
70.07	-0.040579	72.541	-4.3894	0.52417	-2.6107	7.1103	-1.5016	2.9706	0.66022	-1.3176	3280.9	45.993	-0.023053	59.756	-36.994	56.924	68.841	23.825	-3.0298	-4.7041	0.85797	-2.1308	30.541	-5.0412
70.007	-0.72918	72.521	-4.3531	0.51638	-2.5958	7.4205	-1.6143	2.9882	0.66022	-1.3176	3280.4	46.01	-0.41447	59.723	-37.062	56.894	68.841	23.825	-3.0298	-4.7041	0.85797	-2.1308	30.541	-5.0412
69.957	-1.4088	72.484	-4.3152	0.50803	-2.5808	7.714	-1.7252	3.0	0.66022	-1.3176	3279.9	46.017	-0.80124	59.691	-37.141	56.863	68.841	23.825	-3.0298	-4.7041	0.85797	-2.1308	30.541	-5.0412
69.918	-2.0785	72.432	-4.276	0.49913	-2.5658	7.9914	-1.8338	3.0062	0.66022	-1.3176	3279.4	46.012	-1.1828	59.659	-37.232	56.834	68.841	23.825	-3.0298	-4.7041	0.85797	-2.1308	30.541	-5.0412
69.89	-2.7373	72.364	-4.2353	0.48969	-2.5507	8.2529	-1.9399	3.007	0.66022	-1.3176	3278.9	45.996	-1.5586	59.629	-37.334	56.805	68.841	23.825	-3.0298	-4.7041	0.85797	-2.1308	30.541	-5.0412
69.875	-3.3843	72.28	-4.1935	0.47973	-2.5357	8.4988	-2.0431	3.0025	0.66022	-1.3176	3278.4	45.969	-1.928	59.598	-37.448	56.776	68.841	23.825	-3.0298	-4.7041	0.85797	-2.1308	30.541	-5.0412
69.871	-4.0185	72.182	-4.1504	0.46927	-2.5207	8.7295	-2.1405	2.9943	0.66022	-1.3176	3277.9	45.932	-2.2907	59.569	-37.573	56.749	68.841	23.825	-3.0298	-4.7041	0.85797	-2.1308	30.541	-5.0412
69.879	-4.6393	72.07	-4.1062	0.45833	-2.5058	8.945	-2.2341	2.9815	0.66022	-1.3176	3277.4	45.884	-2.646	59.54	-37.708	56.722	68.841	23.825	-3.0298	-4.7041	0.85797	-2.1308	30.541	-5.0412
69.898	-5.2457	71.943	-4.061	0.44694	-2.4909	9.1524	-2.3241	2.9639	0.66022	-1.3176	3276.9	45.826	-2.9936	59.512	-37.854	56.695	68.841	23.825	-3.0298	-4.7041	0.85797	-2.1308	30.541	-5.0412
69.929	-5.837	71.803	-4.0145	0.4351	-2.4761	9.4257	-2.4109	2.9425	0.66022	-1.3176	3276.4	45.757	-3.3329	59.485	-38.011	56.67	68.841	23.825	-3.0298	-4.7041	0.85797	-2.1308	30.541	-5.0412
69.972	-6.4123	71.65	-3.9667	0.42283	-2.4615	9.6856	-2.4946	2.9162	0.66022	-1.3176	3275.9	45.679	-3.6635	59.458	-38.178	56.645	68.841	23.825	-3.0298	-4.7041	0.85797	-2.1308	30.541	-5.0412
70.026	-6.9708	71.485	-3.9177	0.41016	-2.447	9.9318	-2.5751	2.8851	0.66022	-1.3176	3275.4	45.591	-3.9848	59.433	-38.354	56.621	68.841	23.825	-3.0298	-4.7041	0.85797	-2.1308	30.541	-5.0412
70.091	-7.5116	71.308	-3.8674	0.39709	-2.4326	10.158	-2.6497	2.859	0.66022	-1.3176	3274.9	45.493	-4.2963	59.408	-38.54	56.598	68.841	23.825	-3.0298	-4.7041	0.85797	-2.1308	30.541	-5.0412
70.167	-8.0342	71.119	-3.8161	0.38367	-2.4184	10.37	-2.721	2.8288	0.66022	-1.3176	3274.4	45.386	-4.5977	59.384	-38.736	56.576	68.841	23.825	-3.0298	-4.7041	0.85797	-2.1308	30.541	-5.0412
70.254	-8.5377	70.92	-3.7638	0.36989	-2.4043	10.565	-2.789	2.7942	0.66022	-1.3176	3273.9	45.27	-4.8884	59.362	-38.94	56.555	68.841	23.825	-3.0298	-4.7041	0.85797	-2.1308	30.541	-5.0412
70.351	-9.0217	70.71	-3.7105	0.35578	-2.3905	10.744	-2.8536	2.7553	0.66022	-1.3176	3273.4	45.146	-5.1682	59.34	-39.154	56.534	68.841	23.825	-3.0298	-4.7041	0.85797	-2.1308	30.541	-5.0412
70.46	-9.4855	70.491	-3.6563	0.34136	-2.3768	10.907	-2.9148	2.7121	0.66022	-1.3176	3272.9	45.013	-5.4366	59.318	-39.375	56.514	68.841	23.825	-3.0298	-4.7041	0.85797	-2.1308	30.541	-5.0412
70.578	-9.9287	70.263	-3.6018	0.32666	-2.3634	10.898	-2.9632	2.6472	0.66022	-1.3176	3272.4	44.872	-5.6933	59.298	-39.605	56.495	68.841	23.825	-3.0298	-4.7041	0.85797	-2.1308	30.541	-5.0412
70.707	-10.351	70.025	-3.5474	0.31174	-2.3503	10.846	-3.005	2.5756	0.66022	-1.3176	3271.9	44.723	-5.9382	59.279	-39.843	56.477	68.841	23.825	-3.0298	-4.7041	0.85797	-2.1308	30.541	-5.0412
70.845	-10.752	69.78	-3.4934	0.29662	-2.3376	10.763	-3.0399	2.5022	0.66022	-1.3176	3271.4	44.566	-6.1711	59.26	-40.088	56.46	68.841	23.825	-3.0298	-4.7041	0.85797	-2.1308	30.541	-5.0412
70.993	-11.132	69.527	-3.4396	0.28135	-2.3253	10.772	-3.0691	2.4247	0.66022	-1.3176	3270.9	44.402	-6.3919	59.243	-40.34	56.444	68.841	23.825	-3.0298	-4.7041	0.85797	-2.1308	30.541	-5.0412
71.151	-11.49	69.266	-3.3857	0.26594	-2.3134	10.779	-3.0937	2.3414	0.66022	-1.3176	3270.4	44.231	-6.6006	59.226	-40.599	56.428	68.841	23.825	-3.0298	-4.7041	0.85797	-2.1308	30.541	-5.0412
71.318	-11.827	68.999	-3.3318	0.25042	-2.3019	10.761	-3.1139	2.2523	0.66022	-1.3176	3269.9	44.053	-6.7969	59.21	-40.865	56.414	68.841	23.825	-3.0298	-4.7041	0.85797	-2.1308	30.541	-5.0412
71.494	-12.143	68.726	-3.2781	0.23481	-2.2909	10.716	-3.1294	2.1577	0.66022	-1.3176	3269.4	43.869	-6.9808	59.195	-41.137	56.4	68.841	23.825	-3.0298	-4.7041	0.85797	-2.1308	30.541	-5.0412
71.678	-12.436	68.446	-3.2247	0.21913	-2.2804	10.647	-3.1402	2.0578	0.66022	-1.3176	3268.9	43.679	-7.1521	59.181	-41.415	56.387	68.841	23.825	-3.0298	-4.7041	0.85797	-2.1308	30.541	-5.0412
71.871	-12.708	68.161	-3.1717	0.20341	-2.2703	10.568	-3.1461	1.9526	0.66022	-1.3176	3268.4	43.483	-7.3109	59.168	-41.699	56.375	68.841	23.825	-3.0298	-4.7041	0.85797	-2.1308	30.541	-5.0412
72.072	-12.958	67.871	-3.1189	0.18768	-2.2608	10.538	-3.1475	1.8404	0.66022	-1.3176	3267.9	43.281	-7.457	59.156	-41.988	56.364	68.841	23.825	-3.0298	-4.7041	0.85797	-2.1308	30.541	-5.0412
72.28	-13.186	67.577	-3.0664	0.17195	-2.2519	10.484	-3.1447	1.7225	0.66022	-1.3176	3267.4	43.074	-7.5904	59.145	-42.282	56.353	68.841	23.825	-3.0298	-4.7041	0.85797	-2.1308	30.541	-5.0412
72.497	-13.392	67.278	-3.0141	0.15624	-2.2436	10.406	-3.1375	1.5988	0.66022	-1.3176	3267.0	42.862	-7.7111	59.134	-42.581	56.344	68.841	23.825	-3.0298	-4.7041	0.85797	-2.1308	30.541	-5.0412
72.72	-13.576	66.975	-2.9623	0.14058	-2.236	10.326	-3.1258	1.4692	0.66022	-1.3176	3266.5	42.645	-7.8189	59.125	-42.884	56.335	68.841	23.825	-3.0298	-4.7041	0.85797	-2.1308	30.541	-5.0412
72.951	-13.738	66.668	-2.9108	0.12499	-2.2289	10.266	-3.1101	1.3324	0.66022	-1.3176	3266.0	42.424	-7.9139	59.116	-43.192	56.327	68.841	23.825	-3.0298	-4.7041	0.85797	-2.1308	30.541	-5.0412
73.188	-13.877	66.359	-2.8597	0.10949	-2.2226	10.184	-3.0903	1.1896	0.66022	-1.3176	3265.5	42.198	-7.9959	59.108	-43.503	56.32	68.841	23.825	-3.0298	-4.7041	0.85797	-2.1308	30.541	-5.0412
73.432	-13.995	66.046	-2.809	0.094093	-2.2171	10.079	-3.0662	1.0429	0.66022	-1.3176	3265.0	41.969	-8.065	59.101	-43.819	56.314	68.841	23.825	-3.0298	-4.7041	0.85797	-2.1308	30.541	-5.0412
73.682	-14.09	65.731	-2.759	0.07883	-2.2122	9.9539	-3.0381	0.89039	0.66022	-1.3176	3264.5	41.736	-8.1211	59.095	-44.137	56.309	68.841	23.825	-3.0298	-4.7041	0.85797	-2.1308	30.541	-5.0412
73.938	-14.163	65.414	-2.7095	0.063718	-2.2082	9.8392	-3.0061	0.73131	0.66022	-1.3176	3264.0	41.499	-8.1643	59.09	-44.458	56.304	68.841	23.825	-3.0298	-4.7041	0.85797	-2.1308	30.541	-5.0412
74.2	-14.214	65.094	-2.6606	0.048775	-2.2049	9.7159	-2.9704	0.56572	0.66022	-1.3176	3263.5	41.26	-8.1945	59.085	-44.783	56.3	68.841	23.825	-3.0298	-4.7041	0.85797	-2.1308	30.541	-5.0412
74.467	-14.243	64.773	-2.6124	0.03402	-2.2025	9.5744	-2.931	0.39389	0.66022	-1.3176	3263.0	41.017	-8.2117	59.082	-45.109	56.297	68.841	23.825	-3.0298	-4.7041	0.85797	-2.1308	30.541	-5.0412
74.739	-14.249	64.45	-2.5649	0.019471	-2.201	9.4154	-2.8877	0.21586	0.66022	-1.3176	3262.5	40.772	-8.2159	59.079	-45.438	56.295	68.841	23.825	-3.0298	-4.7041	0.85797	-2.1308	30.541	-5.0412
75.016	-14.234	64.126	-2.5184	0.0051389	-2.2003	9.1527	-2.8452	0.063517	0.66022	-1.3176	3262.0	40.525	-8.207	59.077	-45.769	56.294	68.841	23.825	-3.0298	-4.7041	0.85797	-2.1308	30.541	-5.0412
75.297	-14.196	63.801	-2.4734	-0.0089741	-2.2004	8.8546	-2.7992	-0.089459	0.66022	-1.3176	3261.5	40.275	-8.1851	59.076	-46.102	56.293	68.841	23.825	-3.0298	-4.7041	0.85797	-2.1308	30.541	-5.0412
75.583	-14.136	63.474	-2.4299	-0.022846	-2.2012	8.5419	-2.7486	-0.25006	0.66022	-1.3176	3261.0	40.023	-8.1503	59.075	-46.436	56.293	68.841	23.825	-3.0298	-4.7041	0.85797	-2.1308	30.541	-5.0412
75.872	-14.054	63.146	-2.388	-0.036595	-2.2027	8.2105	-2.7535	-0.3502	0.66022	-1.3176	3260.5	39.77	-8.1028	59.075	-46.771	56.293	68.841	23.825	-3.0298	-4.7041	0.85797	-2.1308	30.541	-5.0412
76.165	-13.95	62.817	-2.3478	-0.050379	-2.2047	7.8674	-2.7595	-0.44477	0.66022	-1.3176	3260.0	39.514	-8.0428	59.076	-47.108	56.294	68.841	23.825	-3.0298	-4.7041	0.85797	-2.1308	30.541	-5.0412
76.461	-13.826	62.488	-2.3094	-0.064181	-2.2072	7.4981	-2.7602	-0.53951	0.66022	-1.3176	3259.5	39.257	-7.9706	59.077	-47.445	56.296	68.841	23.825	-3.0298	-4.7041	0.85797	-2.1308	30.541	-5.0412
76.761	-13.682	62.157	-2.2728	-0.077972	-2.2101	7.1246	-2.7556	-0.63245	0.66022	-1.3176	3259.0	38.999	-7.8865	59.079	-47.783	56.298	68.841	23.825	-3.0298	-4.7041	0.85797	-2.1308	30.541	-5.0412
77.063	-13.517	61.825	-2.2381	-0.091728	-2.2135	6.747	-2.7458	-0.72532	0.66022	-1.3176	3258.5	38.739	-7.7908	59.082	-48.122	56.301	68.841	23.825	-3.0298	-4.7041	0.85797	-2.1308	30.541	-5.0412
77.369	-13.334	61.492	-2.2054	-0.10542	-2.2173	6.3663	-2.7308	-0.81804	0.66022	-1.3176	3258.0	38.478	-7.6839	59.085	-48.461	56.305	68.841	23.825	-3.0298	-4.7041	0.85797	-2.1308	30.541	-5.0412
77.676	-13.131	61.159	-2.1745	-0.11903	-2.2217	5.9831	-2.7106	-0.91052	0.66022	-1.3176	3257.5	38.215	-7.566	59.09	-48.8	56.309	68.841	23.825	-3.0298	-4.7041	0.85797	-2.1308	30.541	-5.0412
77.986	-12.911	60.824	-2.1455	-0.13252	-2.2265	5.5982	-2.6853	-1.0027	0.66022	-1.3176	3257.0	37.952	-7.4375	59.095	-49.139	56.315	68.841	23.825	-3.0298	-4.7041	0.85797	-2.1308	30.541	-5.0412
78.298	-12.672	60.489	-2.1186	-0.14587	-2.2317	5.1826	-2.6549	-1.0948	0.66022	-1.3176	3256.5	37.688	-7.2986	59.1	-49.477	56.321	68.841	23.825	-3.0298	-4.7041	0.85797	-2.1308	30.541	-5.0412
78.612	-12.417	60.152	-2.0937	-0.15906	-2.2374	4.7685	-2.6193	-1.1862	0.66022	-1.3176	3256.0	37.423	-7.1498	59.107	-49.816	56.327	68.841	23.825	-3.0298	-4.7041	0.85797	-2.1308	30.541	-5.0412
78.926	-12.144	59.815	-2.0709	-0.17206	-2.2436	4.3571	-2.5786	-1.277	0.66022	-1.3176	3255.5	37.157	-6.9913	59.114	-50.153	56.335	68.841	23.825	-3.0298	-4.7041	0.85797	-2.1308	30.541	-5.0412
79.243	-11.856	59.476	-2.0501	-0.18484	-2.2502	3.9487	-2.5329	-1.3671	0.66022	-1.3176	3255.0	36.891	-6.8235	59.122	-50.49	56.343	68.841	23.825	-3.0298	-4.7041	0.85797	-2.1308	30.541	-5.0412
79.559	-11.552	59.137	-2.0314	-0.19738	-2.2572	3.5439	-2.4823	-1.4566	0.66022	-1.3176	3254.5	36.624	-6.6466	59.131	-50.825	56.351	68.841	23.825	-3.0298	-4.7041	0.85797	-2.1308	30.541	-5.0412
79.877	-11.232	58.797	-2.0147	-0.20965	-2.2647	3.1431	-2.427	-1.5454	0.66022	-1.3176	3254.0	36.357	-6.461	59.141	-51.159	56.361	68.841	23.825	-3.0298	-4.7041	0.85797	-2.1308	30.541	-5.0412
80.194	-10.898	58.456	-2.0	-0.22164	-2.2727	2.7467	-2.367	-1.6335	0.66022	-1.3176	3253.5	36.09	-6.2669	59.151	-51.491	56.371	68.841	23.825	-3.0298	-4.7041	0.85797	-2.1308	30.541	-5.0412
80.512	-10.55	58.115	-1.9873	-0.23331	-2.2811	2.3301	-2.3026	-1.7205	0.66022	-1.3176	3253.0	35.822	-6.0646	59.162	-51.821	56.382	68.841	23.825	-3.0298	-4.7041	0.85797	-2.1308	30.541	-5.0412
80.829	-10.187	57.772	-1.9766	-0.24466	-2.2899	1.9253	-2.2337	-1.8054	0.66022	-1.3176	3252.5	35.555	-5.8544	59.174	-52.149	56.394	68.841	23.825	-3.0298	-4.7041	0.85797	-2.1308	30.541	-5.0412
81.146	-9.8116	57.429	-1.968	-0.25564	-2.2991	1.532	-2.1605	-1.889	0.66022	-1.3176	3252.0	35.288	-5.6366	59.187	-52.474	56.406	68.841	23.825	-3.0298	-4.7041	0.85797	-2.1308	30.541	-5.0412
81.461	-9.4231	57.086	-1.9613	-0.26626	-2.3088	1.1477	-2.0833	-1.9718	0.66022	-1.3176	3251.5	35.022	-5.4115	59.2	-52.796	56.42	68.841	23.825	-3.0298	-4.7041	0.85797	-2.1308	30.541	-5.0412
81.776	-9.0219	56.742	-1.9566	-0.27644	-2.3187	0.72269	-1.9906	-1.9965	0.66022	-1.3176	3251.0	34.756	-5.1792	59.214	-53.115	56.434	68.841	23.825	-3.0298	-4.7041	0.85797	-2.1308	30.541	-5.0412
82.089	-8.6086	56.398	-1.9541	-0.28616	-2.3287	0.30094	-1.8935	-2.0142	0.66022	-1.3176	3250.5	34.49	-4.9401	59.229	-53.431	56.448	68.841	23.825	-3.0298	-4.7041	0.85797	-2.1308	30.541	-5.0412
82.399	-8.1836	56.053	-1.9536	-0.29537	-2.3388	-0.11248	-1.793	-2.0301	0.66022	-1.3176	3250.0	34.226	-4.6945	59.245	-53.742	56.463	68.841	23.825	-3.0298	-4.7041	0.85797	-2.1308	30.541	-5.0412
82.708	-7.7477	55.708	-1.9552	-0.30408	-2.349	-0.51695	-1.6893	-2.0442	0.66022	-1.3176	3249.5	33.962	-4.4426	59.261	-54.049	56.479	68.841	23.825	-3.0298	-4.7041	0.85797	-2.1308	30.541	-5.0412
83.014	-7.3012	55.364	-1.9588	-0.31226	-2.3593	-0.91189	-1.5825	-2.0566	0.66022	-1.3176	3249.0	33.7	-4.185	59.278	-54.35	56.496	68.841	23.825	-3.0298	-4.7041	0.85797	-2.1308	30.541	-5.0412
83.317	-6.8448	55.019	-1.9643	-0.3199	-2.3696	-1.2947	-1.4726	-2.066	0.66022	-1.3176	3248.5	33.439	-3.9218	59.295	-54.647	56.513	68.841	23.825	-3.0298	-4.7041	0.85797	-2.1308	30.541	-5.0412
83.616	-6.379	54.675	-1.9717	-0.32698	-2.3799	-1.6618	-1.3597	-2.0713	0.66022	-1.3176	3248.0	33.18	-3.6534	59.313	-54.938	56.53	68.841	23.825	-3.0298	-4.7041	0.85797	-2.1308	30.541	-5.0412
83.912	-5.9042	54.332	-1.9809	-0.33349	-2.3903	-2.0176	-1.2443	-2.0758	0.66022	-1.3176	3247.5	32.923	-3.3801	59.332	-55.222	56.549	68.841	23.825	-3.0298	-4.7041	0.85797	-2.1308	30.541	-5.0412
84.204	-5.421	53.99	-1.9919	-0.33942	-2.4007	-2.3692	-1.1266	-2.0788	0.66022	-1.3176	3247.0	32.667	-3.1022	59.351	-55.5	56.568	68.841	23.825	-3.0298	-4.7041	0.85797	-2.1308	30.541	-5.0412
84.492	-4.9299	53.65	-2.0046	-0.34475	-2.4111	-2.7093	-1.0066	-2.0809	0.66022	-1.3176	3246.5	32.414	-2.8199	59.371	-55.771	56.587	68.841	23.825	-3.0298	-4.7041	0.85797	-2.1308	30.541	-5.0412
84.775	-4.4313	53.311	-2.0189	-0.34948	-2.4215	-3.0349	-0.88464	-2.0825	0.66022	-1.3176	3246.0	32.164	-2.5336	59.392	-56.034	56.607	68.841	23.825	-3.0298	-4.7041	0.85797	-2.1308	30.541	-5.0412
85.053	-3.9257	52.974	-2.0349	-0.3536	-2.4319	-3.3461	-0.76089	-2.0836	0.66022	-1.3176	3245.5	31.916	-2.2436	59.413	-56.29	56.628	68.841	23.825	-3.0298	-4.7041	0.85797	-2.1308	30.541	-5.0412
85.326	-3.4134	52.639	-2.0524	-0.35709	-2.4423	-3.6419	-0.63567	-2.0848	0.66022	-1.3176	3245.0	31.671	-1.95	59.435	-56.538	56.649	68.841	23.825	-3.0298	-4.7041	0.85797	-2.1308	30.541	-5.0412
85.593	-2.895	52.308	-2.0713	-0.35995	-2.4528	-3.9183	-0.5096	-2.0881	0.66022	-1.3176	3244.5	31.43	-1.6531	59.457	-56.777	56.671	68.841	23.825	-3.0298	-4.7041	0.85797	-2.1308	30.541	-5.0412
85.854	-2.3707	51.979	-2.0915	-0.36218	-2.4632	-4.1809	-0.38247	-2.0912	0.66022	-1.3176	3244.0	31.192	-1.3531	59.48	-57.008	56.693	68.841	23.825	-3.0298	-4.7041	0.85797	-2.1308	30.541	-5.0412
86.109	-1.8409	51.654	-2.113	-0.36378	-2.4737	-4.4299	-0.25449	-2.0939	0.66022	-1.3176	3243.5	30.958	-1.0503	59.504	-57.23	56.716	68.841	23.825	-3.0298	-4.7041	0.85797	-2.1308	30.541	-5.0412
86.358	-1.3061	51.333	-2.1358	-0.36473	-2.4841	-4.6656	-0.12591	-2.0963	0.66022	-1.3176	3243.0	30.729	-0.74483	59.528	-57.443	56.739	68.841	23.825	-3.0298	-4.7041	0.85797	-2.1308	30.541	-5.0412
86.599	-0.76641	51.017	-2.1597	-0.36503	-2.4946	-4.8883	0.0030356	-2.0984	0.66022	-1.3176	3242.5	30.503	-0.43688	59.552	-57.647	56.763	68.841	23.825	-3.0298	-4.7041	0.85797	-2.1308	30.541	-5.0412
86.834	-0.22228	50.705	-2.1847	-0.3647	-2.5051	-5.0982	0.13212	-2.1001	0.66022	-1.3176	3242.0	30.282	-0.12666	59.577	-57.841	56.787	68.841	23.825	-3.0298	-4.7041	0.85797	-2.1308	30.541	-5.0412
87.061	0.32599	50.399	-2.2106	-0.36371	-2.5156	-5.2929	0.26048	-2.0947	0.66022	-1.3176	3241.5	30.066	0.18567	59.603	-58.027	56.812	68.841	23.825	-3.0298	-4.7041	0.85797	-2.1308	30.541	-5.0412
87.281	0.87796	50.099	-2.2376	-0.36208	-2.5261	-5.4892	0.39266	-2.0836	0.66022	-1.3176	3241.0	29.855	0.49984	59.628	-58.203	56.837	68.841	23.825	-3.0298	-4.7041	0.85797	-2.1308	30.541	-5.0412
87.493	1.4331	49.805	-2.2655	-0.35979	-2.5365	-5.6803	0.52563	-2.0718	0.66022	-1.3176	3240.5	29.65	0.81552	59.655	-58.37	56.862	68.841	23.825	-3.0298	-4.7041	0.85797	-2.1308	30.541	-5.0412
87.696	1.9909	49.518	-2.2944	-0.35683	-2.5468	-5.8586	0.65687	-2.059	0.66022	-1.3176	3240.0	29.451	1.1325	59.681	-58.528	56.888	68.841	23.825	-3.0298	-4.7041	0.85797	-2.1308	30.541	-5.0412
87.892	2.5512	49.238	-2.3241	-0.35322	-2.557	-6.0244	0.78613	-2.0452	0.66022	-1.3176	3239.5	29.258	1.4506	59.709	-58.676	56.915	68.841	23.825	-3.0298	-4.7041	0.85797	-2.1308	30.541	-5.0412
88.078	3.1136	48.967	-2.3546	-0.34897	-2.5672	-6.1775	0.9132	-2.0306	0.66022	-1.3176	3239.0	29.072	1.7697	59.736	-58.815	56.941	68.841	23.825	-3.0298	-4.7041	0.85797	-2.1308	30.541	-5.0412
88.256	3.6779	48.704	-2.3858	-0.34409	-2.5774	-6.3194	1.0372	-2.0153	0.66022	-1.3176	3238.5	28.892	2.0895	59.764	-58.944	56.968	68.841	23.825	-3.0298	-4.7041	0.85797	-2.1308	30.541	-5.0412
88.425	4.2436	48.449	-2.4178	-0.33861	-2.5874	-6.4518	1.1568	-2.0002	0.66022	-1.3176	3238.0	28.719	2.41	59.792	-59.064	56.996	68.841	23.825	-3.0298	-4.7041	0.85797	-2.1308	30.541	-5.0412
88.585	4.8105	48.205	-2.4503	-0.33253	-2.5974	-6.5725	1.2734	-1.9838	0.66022	-1.3176	3237.5	28.553	2.7309	59.821	-59.174	57.023	68.841	23.825	-3.0298	-4.7041	0.85797	-2.1308	30.541	-5.0412
88.735	5.3782	47.97	-2.4835	-0.32588	-2.6072	-6.6817	1.3867	-1.9663	0.66022	-1.3176	3237.0	28.396	3.052	59.85	-59.274	57.051	68.841	23.825	-3.0298	-4.7041	0.85797	-2.1308	30.541	-5.0412
88.876	5.9466	47.746	-2.5171	-0.31867	-2.617	-6.7797	1.4966	-1.9478	0.66022	-1.3176	3236.5	28.246	3.3732	59.879	-59.365	57.08	68.841	23.825	-3.0298	-4.7041	0.85797	-2.1308	30.541	-5.0412
89.007	6.5151	47.532	-2.5513	-0.31092	-2.6267	-6.8668	1.6028	-1.9282	0.66022	-1.3176	3236.0	28.104	3.6943	59.908	-59.446	57.108	68.841	23.825	-3.0298	-4.7041	0.85797	-2.1308	30.541	-5.0412
89.128	7.0836	47.33	-2.5858	-0.30265	-2.6363	-6.9458	1.7067	-1.9091	0.66022	-1.3176	3235.4	27.97	4.0152	59.938	-59.516	57.137	68.841	23.825	-3.0298	-4.7041	0.85797	-2.1308	30.541	-5.0412
89.238	7.6517	47.14	-2.6207	-0.29386	-2.6458	-7.0269	1.8083	-1.8884	0.66022	-1.3176	3234.9	27.845	4.3357	59.968	-59.577	57.165	68.841	23.825	-3.0298	-4.7041	0.85797	-2.1308	30.541	-5.0412
89.339	8.2191	46.961	-2.656	-0.28457	-2.6552	-7.0993	1.9051	-1.8657	0.66022	-1.3176	3234.4	27.729	4.6555	59.998	-59.627	57.194	68.841	23.825	-3.0298	-4.7041	0.85797	-2.1308	30.541	-5.0412
89.429	8.7854	46.796	-2.6917	-0.27482	-2.6644	-7.1631	1.9969	-1.8414	0.66022	-1.3176	3233.9	27.622	4.9746	60.028	-59.667	57.223	68.841	23.825	-3.0298	-4.7041	0.85797	-2.1308	30.541	-5.0412
89.509	9.3503	46.643	-2.7277	-0.26461	-2.6736	-7.2181	2.0837	-1.8155	0.66022	-1.3176	3233.4	27.524	5.2927	60.058	-59.696	57.252	68.841	23.825	-3.0298	-4.7041	0.85797	-2.1308	30.541	-5.0412
89.578	9.9133	46.504	-2.7639	-0.25399	-2.6826	-7.2644	2.1654	-1.7882	0.66022	-1.3176	3232.9	27.436	5.6096	60.088	-59.715	57.282	68.841	23.825	-3.0298	-4.7041	0.85797	-2.1308	30.541	-5.0412
89.637	10.474	46.379	-2.8003	-0.24297	-2.6915	-7.3021	2.2419	-1.7597	0.66022	-1.3176	3232.4	27.358	5.9251	60.118	-59.723	57.311	68.841	23.825	-3.0298	-4.7041	0.85797	-2.1308	30.541	-5.0412
89.685	11.032	46.268	-2.8369	-0.23158	-2.7002	-7.3435	2.3102	-1.7294	0.66022	-1.3176	3231.9	27.289	6.239	60.148	-59.72	57.34	68.841	23.825	-3.0298	-4.7041	0.85797	-2.1308	30.541	-5.0412
89.722	11.588	46.171	-2.8737	-0.21987	-2.7088	-7.3799	2.3725	-1.6981	0.66022	-1.3176	3231.4	27.231	6.5511	60.178	-59.706	57.369	68.841	23.825	-3.0298	-4.7041	0.85797	-2.1308	30.541	-5.0412
89.748	12.14	46.089	-2.9107	-0.20787	-2.7172	-7.4077	2.4298	-1.6664	0.66022	-1.3176	3230.9	27.183	6.8612	60.207	-59.681	57.397	68.841	23.825	-3.0298	-4.7041	0.85797	-2.1308	30.541	-5.0412
89.763	12.688	46.022	-2.9478	-0.19558	-2.7254	-7.4267	2.482	-1.6344	0.66022	-1.3176	3230.4	27.145	7.1691	60.237	-59.645	57.426	68.841	23.825	-3.0298	-4.7041	0.85797	-2.1308	30.541	-5.0412
89.767	13.232	45.971	-2.9849	-0.18305	-2.7335	-7.4371	2.5293	-1.6024	0.66022	-1.3176	3229.9	27.117	7.4745	60.267	-59.598	57.455	68.841	23.825	-3.0298	-4.7041	0.85797	-2.1308	30.541	-5.0412
89.761	13.771	45.934	-3.0221	-0.1703	-2.7414	-7.4387	2.5716	-1.5706	0.66022	-1.3176	3229.4	27.101	7.7772	60.296	-59.54	57.483	68.841	23.825	-3.0298	-4.7041	0.85797	-2.1308	30.541	-5.0412
89.743	14.306	45.914	-3.0593	-0.15735	-2.7492	-7.4333	2.6081	-1.5375	0.66022	-1.3176	3228.9	27.095	8.0771	60.325	-59.471	57.511	68.841	23.825	-3.0298	-4.7041	0.85797	-2.1308	30.541	-5.0412
89.714	14.834	45.909	-3.0965	-0.14423	-2.7568	-7.4236	2.6366	-1.4997	0.66022	-1.3176	3228.4	27.1	8.3738	60.353	-59.39	57.539	68.841	23.825	-3.0298	-4.7041	0.85797	-2.1308	30.541	-5.0412
89.675	15.357	45.92	-3.1335	-0.13099	-2.7642	-7.4045	2.6606	-1.4629	0.66022	-1.3176	3227.8	27.116	8.667	60.382	-59.297	57.566	68.841	23.825	-3.0298	-4.7041	0.85797	-2.1308	30.541	-5.0412
89.624	15.874	45.948	-3.1705	-0.11763	-2.7714	-7.376	2.68	-1.4273	0.66022	-1.3176	3227.3	27.143	8.9567	60.41	-59.193	57.593	68.841	23.825	-3.0298	-4.7041	0.85797	-2.1308	30.541	-5.0412
89.563	16.383	45.991	-3.2073	-0.10419	-2.7785	-7.3383	2.6949	-1.3933	0.66022	-1.3176	3226.8	27.181	9.2425	60.437	-59.078	57.62	68.841	23.825	-3.0298	-4.7041	0.85797	-2.1308	30.541	-5.0412
89.491	16.886	46.051	-3.2439	-0.090691	-2.7854	-7.2914	2.7054	-1.3608	0.66022	-1.3176	3226.3	27.23	9.5241	60.464	-58.951	57.646	68.841	23.825	-3.0298	-4.7041	0.85797	-2.1308	30.541	-5.0412
89.408	17.38	46.128	-3.2802	-0.077147	-2.7921	-7.2356	2.7117	-1.3302	0.66022	-1.3176	3225.8	27.29	9.8014	60.491	-58.813	57.672	68.841	23.825	-3.0298	-4.7041	0.85797	-2.1308	30.541	-5.0412
89.315	17.867	46.221	-3.3162	-0.06358	-2.7987	-7.1771	2.7129	-1.3008	0.66022	-1.3176	3225.3	27.362	10.074	60.517	-58.663	57.697	68.841	23.825	-3.0298	-4.7041	0.85797	-2.1308	30.541	-5.0412
89.211	18.345	46.33	-3.352	-0.050029	-2.8051	-7.1261	2.7071	-1.2716	0.66022	-1.3176	3224.8	27.444	10.342	60.542	-58.502	57.722	68.841	23.825	-3.0298	-4.7041	0.85797	-2.1308	30.541	-5.0412
89.096	18.813	46.455	-3.3874	-0.036516	-2.8114	-7.0658	2.6975	-1.2449	0.66022	-1.3176	3224.3	27.538	10.605	60.567	-58.329	57.746	68.841	23.825	-3.0298	-4.7041	0.85797	-2.1308	30.541	-5.0412
88.971	19.273	46.597	-3.4226	-0.023059	-2.8176	-6.9963	2.6845	-1.2208	0.66022	-1.3176	3223.8	27.643	10.863	60.592	-58.145	57.77	68.841	23.825	-3.0298	-4.7041	0.85797	-2.1308	30.541	-5.0412
88.835	19.722	46.756	-3.4574	-0.0096759	-2.8236	-6.9176	2.6683	-1.1995	0.66022	-1.3176	3223.3	27.759	11.115	60.616	-57.95	57.793	68.841	23.825	-3.0298	-4.7041	0.85797	-2.1308	30.541	-5.0412
88.69	20.161	46.93	-3.4918	0.0036182	-2.8296	-6.83	2.6487	-1.1811	0.66022	-1.3176	3222.8	27.885	11.361	60.639	-57.744	57.816	68.841	23.825	-3.0298	-4.7041	0.85797	-2.1308	30.541	-5.0412
88.534	20.589	47.12	-3.5257	0.016806	-2.8354	-6.7414	2.627	-1.1665	0.66022	-1.3176	3222.2	28.023	11.601	60.661	-57.527	57.838	68.841	23.825	-3.0298	-4.7041	0.85797	-2.1308	30.541	-5.0412
88.369	21.006	47.326	-3.5592	0.029897	-2.8412	-6.6879	2.6092	-1.1582	0.66022	-1.3176	3221.7	28.172	11.835	60.683	-57.298	57.859	68.841	23.825	-3.0298	-4.7041	0.85797	-2.1308	30.541	-5.0412
88.193	21.411	47.548	-3.5925	0.042895	-2.847	-6.6359	2.5886	-1.1503	0.66022	-1.3176	3221.2	28.331	12.063	60.704	-57.06	57.879	68.841	23.825	-3.0298	-4.7041	0.85797	-2.1308	30.541	-5.0412
88.008	21.805	47.786	-3.6256	0.055776	-2.8527	-6.5917	2.5637	-1.1378	0.66022	-1.3176	3220.7	28.501	12.283	60.724	-56.81	57.899	68.841	23.825	-3.0298	-4.7041	0.85797	-2.1308	30.541	-5.0412
87.813	22.185	48.039	-3.6585	0.068531	-2.8584	-6.5446	2.5381	-1.1281	0.66022	-1.3176	3220.2	28.681	12.497	60.744	-56.55	57.918	68.841	23.825	-3.0298	-4.7041	0.85797	-2.1308	30.541	-5.0412
87.609	22.553	48.307	-3.6911	0.081157	-2.864	-6.4947	2.5121	-1.1206	0.66022	-1.3176	3219.7	28.872	12.704	60.762	-56.279	57.936	68.841	23.825	-3.0298	-4.7041	0.85797	-2.1308	30.541	-5.0412
87.395	22.907	48.591	-3.7234	0.093651	-2.8696	-6.4423	2.4858	-1.1146	0.66022	-1.3176	3219.2	29.073	12.903	60.78	-55.999	57.954	68.841	23.825	-3.0298	-4.7041	0.85797	-2.1308	30.541	-5.0412
87.173	23.246	48.889	-3.7555	0.10601	-2.8752	-6.388	2.4593	-1.1111	0.66022	-1.3176	3218.7	29.285	13.094	60.797	-55.708	57.971	68.841	23.825	-3.0298	-4.7041	0.85797	-2.1308	30.541	-5.0412
86.941	23.572	49.202	-3.7873	0.11824	-2.8807	-6.3319	2.4332	-1.11	0.66022	-1.3176	3218.2	29.506	13.277	60.814	-55.408	57.986	68.841	23.825	-3.0298	-4.7041	0.85797	-2.1308	30.541	-5.0412
86.701	23.882	49.529	-3.8188	0.13034	-2.8863	-6.283	2.4038	-1.0995	0.66022	-1.3176	3217.6	29.738	13.451	60.829	-55.098	58.002	68.841	23.825	-3.0298	-4.7041	0.85797	-2.1308	30.541	-5.0412
86.452	24.177	49.87	-3.8501	0.14228	-2.8917	-6.2474	2.3706	-1.0753	0.66022	-1.3176	3217.1	29.979	13.617	60.844	-54.779	58.016	68.841	23.825	-3.0298	-4.7041	0.85797	-2.1308	30.541	-5.0412
86.195	24.456	50.225	-3.8812	0.15399	-2.8969	-6.1798	2.3111	-1.0093	0.66022	-1.3176	3216.6	30.229	13.774	60.857	-54.451	58.029	68.841	23.825	-3.0298	-4.7041	0.85797	-2.1308	30.541	-5.0412
85.93	24.718	50.593	-3.9119	0.16538	-2.9018	-6.1053	2.2478	-0.93735	0.66022	-1.3176	3216.1	30.488	13.922	60.87	-54.114	58.041	68.841	23.825	-3.0298	-4.7041	0.85797	-2.1308	30.541	-5.0412
85.657	24.963	50.974	-3.9423	0.17646	-2.9063	-6.0276	2.1833	-0.86268	0.66022	-1.3176	3215.6	30.756	14.06	60.881	-53.769	58.053	68.841	23.825	-3.0298	-4.7041	0.85797	-2.1308	30.541	-5.0412
85.377	25.189	51.366	-3.9722	0.18722	-2.9104	-5.9502	2.1179	-0.78422	0.66022	-1.3176	3215.1	31.033	14.188	60.891	-53.416	58.063	68.841	23.825	-3.0298	-4.7041	0.85797	-2.1308	30.541	-5.0412
85.089	25.398	51.77	-4.0018	0.19764	-2.9141	-5.872	2.0517	-0.70361	0.66022	-1.3176	3214.6	31.317	14.305	60.9	-53.056	58.072	68.841	23.825	-3.0298	-4.7041	0.85797	-2.1308	30.541	-5.0412
84.794	25.587	52.184	-4.0309	0.20773	-2.9174	-5.7933	1.9849	-0.6208	0.66022	-1.3176	3214.1	31.609	14.413	60.908	-52.688	58.08	68.841	23.825	-3.0298	-4.7041	0.85797	-2.1308	30.541	-5.0412
84.493	25.757	52.609	-4.0597	0.21749	-2.9203	-5.7146	1.9175	-0.53579	0.66022	-1.3176	3213.6	31.908	14.509	60.915	-52.314	58.087	68.841	23.825	-3.0298	-4.7041	0.85797	-2.1308	30.541	-5.0412
84.186	25.907	53.044	-4.0881	0.22691	-2.9228	-5.636	1.8499	-0.4486	0.66022	-1.3176	3213.0	32.214	14.594	60.92	-51.934	58.092	68.841	23.825	-3.0298	-4.7041	0.85797	-2.1308	30.541	-5.0412
83.874	26.037	53.487	-4.116	0.23599	-2.9248	-5.5578	1.7821	-0.35927	0.66022	-1.3176	3212.5	32.526	14.667	60.924	-51.547	58.097	68.841	23.825	-3.0298	-4.7041	0.85797	-2.1308	30.541	-5.0412
83.555	26.145	53.94	-4.1436	0.24473	-2.9264	-5.4836	1.7144	-0.26744	0.66022	-1.3176	3212.0	32.844	14.729	60.927	-51.156	58.1	68.841	23.825	-3.0298	-4.7041	0.85797	-2.1308	30.541	-5.0412
83.232	26.232	54.4	-4.1709	0.25313	-2.9275	-5.4171	1.6468	-0.17298	0.66022	-1.3176	3211.5	33.168	14.779	60.928	-50.759	58.102	68.841	23.825	-3.0298	-4.7041	0.85797	-2.1308	30.541	-5.0412
82.904	26.297	54.867	-4.1978	0.2612	-2.9281	-5.354	1.5796	-0.07673	0.66022	-1.3176	3211.0	33.497	14.816	60.928	-50.359	58.102	68.841	23.825	-3.0298	-4.7041	0.85797	-2.1308	30.541	-5.0412
82.572	26.34	55.34	-4.2244	0.26893	-2.9283	-5.2947	1.5129	0.021153	0.66022	-1.3176	3210.5	33.83	14.841	60.927	-49.954	58.101	68.841	23.825	-3.0298	-4.7041	0.85797	-2.1308	30.541	-5.0412
82.237	26.36	55.82	-4.2508	0.27633	-2.9279	-5.2393	1.4469	0.12048	0.66022	-1.3176	3210.0	34.168	14.854	60.924	-49.546	58.099	68.841	23.825	-3.0298	-4.7041	0.85797	-2.1308	30.541	-5.0412
81.898	26.356	56.305	-4.2768	0.2834	-2.927	-5.1813	1.3919	0.20782	0.66022	-1.3176	3209.5	34.509	14.853	60.92	-49.135	58.096	68.841	23.825	-3.0298	-4.7041	0.85797	-2.1308	30.541	-5.0412
81.556	26.33	56.795	-4.3026	0.2903	-2.9259	-5.1109	1.3682	0.25282	0.66022	-1.3176	3209.0	34.853	14.838	60.915	-48.722	58.091	68.841	23.825	-3.0298	-4.7041	0.85797	-2.1308	30.541	-5.0412
81.212	26.279	57.289	-4.3281	0.29713	-2.9245	-5.1193	1.3796	0.31938	0.66022	-1.3176	3208.4	35.2	14.811	60.908	-48.307	58.085	68.841	23.825	-3.0298	-4.7041	0.85797	-2.1308	30.541	-5.0412
80.866	26.204	57.787	-4.3538	0.30412	-2.9227	-5.1857	1.4169	0.40215	0.66022	-1.3176	3207.9	35.55	14.77	60.9	-47.89	58.078	68.841	23.825	-3.0298	-4.7041	0.85797	-2.1308	30.541	-5.0412
80.518	26.105	58.288	-4.3799	0.3113	-2.9205	-5.2326	1.4523	0.48067	0.66022	-1.3176	3207.4	35.901	14.715	60.891	-47.473	58.07	68.841	23.825	-3.0298	-4.7041	0.85797	-2.1308	30.541	-5.0412
80.169	25.981	58.791	-4.4062	0.31864	-2.9179	-5.2819	1.4857	0.55948	0.66022	-1.3176	3206.9	36.254	14.646	60.881	-47.054	58.06	68.841	23.825	-3.0298	-4.7041	0.85797	-2.1308	30.541	-5.0412
79.818	25.831	59.297	-4.4327	0.32615	-2.9149	-5.3352	1.5171	0.63898	0.66022	-1.3176	3206.4	36.609	14.562	60.869	-46.636	58.049	68.841	23.825	-3.0298	-4.7041	0.85797	-2.1308	30.541	-5.0412
79.467	25.655	59.804	-4.4595	0.33381	-2.9115	-5.3785	1.5465	0.71709	0.66022	-1.3176	3205.9	36.964	14.464	60.856	-46.217	58.037	68.841	23.825	-3.0298	-4.7041	0.85797	-2.1308	30.541	-5.0412
79.116	25.453	60.312	-4.4864	0.34161	-2.9077	-5.3816	1.5738	0.78963	0.66022	-1.3176	3205.4	37.319	14.351	60.841	-45.8	58.024	68.841	23.825	-3.0298	-4.7041	0.85797	-2.1308	30.541	-5.0412
78.764	25.224	60.821	-4.5133	0.34954	-2.9036	-5.3818	1.5987	0.86261	0.66022	-1.3176	3204.9	37.675	14.223	60.825	-45.383	58.009	68.841	23.825	-3.0298	-4.7041	0.85797	-2.1308	30.541	-5.0412
78.413	24.968	61.329	-4.5402	0.35759	-2.8991	-5.354	1.6213	0.93231	0.66022	-1.3176	3204.4	38.03	14.08	60.808	-44.968	57.993	68.841	23.825	-3.0298	-4.7041	0.85797	-2.1308	30.541	-5.0412
78.063	24.685	61.836	-4.5668	0.36575	-2.8943	-5.2606	1.6411	0.9933	0.66022	-1.3176	3203.8	38.384	13.922	60.79	-44.555	57.976	68.841	23.825	-3.0298	-4.7041	0.85797	-2.1308	30.541	-5.0412
77.713	24.375	62.342	-4.5928	0.374	-2.8892	-5.1569	1.658	1.054	0.66022	-1.3176	3203.3	38.737	13.748	60.77	-44.145	57.957	68.841	23.825	-3.0298	-4.7041	0.85797	-2.1308	30.541	-5.0412
77.365	24.038	62.845	-4.6183	0.38233	-2.8837	-5.0423	1.672	1.1143	0.66022	-1.3176	3202.8	39.087	13.559	60.749	-43.738	57.938	68.841	23.825	-3.0298	-4.7041	0.85797	-2.1308	30.541	-5.0412
77.019	23.674	63.345	-4.6432	0.39072	-2.878	-4.9051	1.683	1.1722	0.66022	-1.3176	3202.3	39.436	13.355	60.726	-43.335	57.917	68.841	23.825	-3.0298	-4.7041	0.85797	-2.1308	30.541	-5.0412
76.675	23.282	63.841	-4.667	0.39915	-2.8721	-4.6154	1.6907	1.2079	0.66022	-1.3176	3201.8	39.781	13.135	60.702	-42.936	57.895	68.841	23.825	-3.0298	-4.7041	0.85797	-2.1308	30.541	-5.0412
76.333	22.864	64.332	-4.6894	0.4076	-2.866	-4.4145	1.6747	1.2212	0.66022	-1.3176	3201.3	40.124	12.901	60.677	-42.541	57.871	68.841	23.825	-3.0298	-4.7041	0.85797	-2.1308	30.541	-5.0412
75.994	22.42	64.818	-4.7114	0.41585	-2.8599	-4.3746	1.6228	1.1976	0.66022	-1.3176	3200.8	40.462	12.651	60.651	-42.152	57.847	68.841	23.825	-3.0298	-4.7041	0.85797	-2.1308	30.541	-5.0412
75.658	21.948	65.298	-4.7331	0.42383	-2.854	-4.3176	1.5726	1.1827	0.66022	-1.3176	3200.3	40.797	12.386	60.624	-41.769	57.821	68.841	23.825	-3.0298	-4.7041	0.85797	-2.1308	30.541	-5.0412
75.326	21.451	65.772	-4.7546	0.43158	-2.8481	-4.2522	1.526	1.185	0.66022	-1.3176	3199.8	41.126	12.107	60.596	-41.393	57.795	68.841	23.825	-3.0298	-4.7041	0.85797	-2.1308	30.541	-5.0412
74.997	20.926	66.238	-4.7756	0.43908	-2.8421	-4.1535	1.4755	1.2093	0.66022	-1.3176	3199.3	41.451	11.812	60.567	-41.024	57.767	68.841	23.825	-3.0298	-4.7041	0.85797	-2.1308	30.541	-5.0412
74.674	20.376	66.695	-4.796	0.44633	-2.8359	-4.0202	1.4207	1.2493	0.66022	-1.3176	3198.8	41.77	11.503	60.537	-40.663	57.739	68.841	23.825	-3.0298	-4.7041	0.85797	-2.1308	30.541	-5.0412
74.355	19.8	67.143	-4.8157	0.45329	-2.8296	-3.832	1.3621	1.2894	0.66022	-1.3176	3198.3	42.082	11.18	60.506	-40.31	57.71	68.841	23.825	-3.0298	-4.7041	0.85797	-2.1308	30.541	-5.0412
74.041	19.199	67.581	-4.8341	0.45994	-2.8231	-3.5087	1.2988	1.3233	0.66022	-1.3176	3197.8	42.388	10.842	60.474	-39.966	57.68	68.841	23.825	-3.0298	-4.7041	0.85797	-2.1308	30.541	-5.0412
73.733	18.573	68.008	-4.8508	0.46626	-2.8164	-3.1599	1.23	1.362	0.66022	-1.3176	3197.3	42.687	10.49	60.441	-39.632	57.649	68.841	23.825	-3.0298	-4.7041	0.85797	-2.1308	30.541	-5.0412
73.432	17.925	68.422	-4.8657	0.47223	-2.8094	-2.7872	1.1557	1.4049	0.66022	-1.3176	3196.7	42.978	10.126	60.408	-39.307	57.618	68.841	23.825	-3.0298	-4.7041	0.85797	-2.1308	30.541	-5.0412
73.137	17.254	68.824	-4.8786	0.47781	-2.8023	-2.3755	1.0754	1.459	0.66022	-1.3176	3196.2	43.26	9.7483	60.374	-38.993	57.586	68.841	23.825	-3.0298	-4.7041	0.85797	-2.1308	30.541	-5.0412
72.849	16.561	69.211	-4.8894	0.48297	-2.7948	-1.9317	0.98905	1.5207	0.66022	-1.3176	3195.7	43.533	9.3591	60.339	-38.69	57.553	68.841	23.825	-3.0298	-4.7041	0.85797	-2.1308	30.541	-5.0412
72.568	15.849	69.584	-4.8979	0.48769	-2.7871	-1.4657	0.89682	1.586	0.66022	-1.3176	3195.2	43.797	8.9585	60.303	-38.398	57.52	68.841	23.825	-3.0298	-4.7041	0.85797	-2.1308	30.541	-5.0412
72.296	15.118	69.94	-4.904	0.49193	-2.779	-0.97957	0.7989	1.6541	0.66022	-1.3176	3194.7	44.051	8.5472	60.268	-38.119	57.486	68.841	23.825	-3.0298	-4.7041	0.85797	-2.1308	30.541	-5.0412
72.032	14.37	70.281	-4.9076	0.49567	-2.7705	-0.47609	0.69531	1.7243	0.66022	-1.3176	3194.2	44.295	8.126	60.231	-37.851	57.452	68.841	23.825	-3.0298	-4.7041	0.85797	-2.1308	30.541	-5.0412
71.776	13.605	70.603	-4.9087	0.49888	-2.7617	0.052614	0.58611	1.812	0.66022	-1.3176	3193.7	44.528	7.6957	60.194	-37.596	57.417	68.841	23.825	-3.0298	-4.7041	0.85797	-2.1308	30.541	-5.0412
71.53	12.825	70.909	-4.9071	0.50152	-2.7524	0.59964	0.47118	1.9075	0.66022	-1.3176	3193.2	44.75	7.2568	60.157	-37.355	57.382	68.841	23.825	-3.0298	-4.7041	0.85797	-2.1308	30.541	-5.0412
71.293	12.033	71.195	-4.9027	0.50358	-2.7426	1.1578	0.3507	2.0035	0.66022	-1.3176	3192.7	44.961	6.8104	60.12	-37.126	57.347	68.841	23.825	-3.0298	-4.7041	0.85797	-2.1308	30.541	-5.0412
71.066	11.229	71.463	-4.8954	0.50505	-2.7323	1.7784	0.2405	2.1108	0.66022	-1.3176	3192.2	45.159	6.3573	60.082	-36.912	57.311	68.841	23.825	-3.0298	-4.7041	0.85797	-2.1308	30.541	-5.0412
70.85	10.415	71.71	-4.8849	0.50598	-2.7215	2.3903	0.12756	2.213	0.66022	-1.3176	3191.7	45.346	5.8987	60.045	-36.711	57.276	68.841	23.825	-3.0298	-4.7041	0.85797	-2.1308	30.541	-5.0412
70.644	9.5938	71.938	-4.8715	0.50632	-2.7102	2.9925	0.0099363	2.3077	0.66022	-1.3176	3191.2	45.52	5.4355	60.007	-36.524	57.24	68.841	23.825	-3.0298	-4.7041	0.85797	-2.1308	30.541	-5.0412
70.449	8.7664	72.145	-4.8551	0.50607	-2.6985	3.5562	-0.1131	2.3929	0.66022	-1.3176	3190.7	45.681	4.9687	59.969	-36.35	57.205	68.841	23.825	-3.0298	-4.7041	0.85797	-2.1308	30.541	-5.0412
70.265	7.9346	72.331	-4.836	0.50518	-2.6863	4.0634	-0.24024	2.4681	0.66022	-1.3176	3190.2	45.83	4.499	59.932	-36.192	57.169	68.841	23.825	-3.0298	-4.7041	0.85797	-2.1308	30.541	-5.0412
70.093	7.0997	72.496	-4.8144	0.50366	-2.6738	4.5604	-0.37062	2.5351	0.66022	-1.3176	3189.7	45.965	4.0273	59.894	-36.047	57.134	68.841	23.825	-3.0298	-4.7041	0.85797	-2.1308	30.541	-5.0412
69.932	6.2634	72.64	-4.7904	0.50148	-2.6609	5.0573	-0.50133	2.6174	0.66022	-1.3176	3189.2	46.088	3.5545	59.857	-35.917	57.099	68.841	23.825	-3.0298	-4.7041	0.85797	-2.1308	30.541	-5.0412
69.784	5.4269	72.763	-4.7639	0.49864	-2.6476	5.5454	-0.63431	2.6923	0.66022	-1.3176	3188.7	46.197	3.0812	59.82	-35.802	57.064	68.841	23.825	-3.0298	-4.7041	0.85797	-2.1308	30.541	-5.0412
69.647	4.5918	72.865	-4.735	0.49513	-2.634	6.0246	-0.76905	2.7587	0.66022	-1.3176	3188.2	46.294	2.6083	59.783	-35.701	57.029	68.841	23.825	-3.0298	-4.7041	0.85797	-2.1308	30.541	-5.0412
69.523	3.7595	72.946	-4.7037	0.49095	-2.6201	6.4793	-0.90498	2.8162	0.66022	-1.3176	3187.7	46.376	2.1366	59.746	-35.615	56.995	68.841	23.825	-3.0298	-4.7041	0.85797	-2.1308	30.541	-5.0412
69.411	2.9315	73.006	-4.6702	0.48609	-2.6059	6.8958	-1.0386	2.8655	0.66022	-1.3176	3187.2	46.446	1.6669	59.71	-35.543	56.961	68.841	23.825	-3.0298	-4.7041	0.85797	-2.1308	30.541	-5.0412
69.312	2.1091	73.046	-4.6347	0.48056	-2.5914	7.2953	-1.1707	2.9073	0.66022	-1.3176	3186.7	46.502	1.1999	59.675	-35.486	56.927	68.841	23.825	-3.0298	-4.7041	0.85797	-2.1308	30.541	-5.0412
69.226	1.2938	73.065	-4.5973	0.47438	-2.5768	7.6753	-1.3018	2.9414	0.66022	-1.3176	3186.2	46.545	0.73645	59.639	-35.444	56.894	68.841	23.825	-3.0298	-4.7041	0.85797	-2.1308	30.541	-5.0412
69.152	0.48671	73.064	-4.558	0.46755	-2.562	8.0364	-1.4313	2.9683	0.66022	-1.3176	3185.7	46.575	0.2772	59.605	-35.416	56.861	68.841	23.825	-3.0298	-4.7041	0.85797	-2.1308	30.541	-5.0412
69.091	-0.31082	73.043	-4.517	0.46007	-2.5471	8.38	-1.5573	2.9903	0.66022	-1.3176	3185.2	46.592	-0.17713	59.571	-35.402	56.829	68.841	23.825	-3.0298	-4.7041	0.85797	-2.1308	30.541	-5.0412
69.044	-1.0976	73.002	-4.4742	0.45198	-2.5321	8.7072	-1.6786	3.0091	0.66022	-1.3176	3184.7	46.596	-0.62585	59.537	-35.402	56.798	68.841	23.825	-3.0298	-4.7041	0.85797	-2.1308	30.541	-5.0412
69.009	-1.8725	72.943	-4.4299	0.44329	-2.517	9.0176	-1.7972	3.0214	0.66022	-1.3176	3184.2	46.588	-1.0683	59.504	-35.416	56.767	68.841	23.825	-3.0298	-4.7041	0.85797	-2.1308	30.541	-5.0412
68.987	-2.6344	72.866	-4.3841	0.43402	-2.5019	9.3116	-1.9128	3.0276	0.66022	-1.3176	3183.7	46.566	-1.5039	59.472	-35.444	56.737	68.841	23.825	-3.0298	-4.7041	0.85797	-2.1308	30.541	-5.0412
68.978	-3.3822	72.77	-4.3368	0.42417	-2.4868	9.5896	-2.025	3.0278	0.66022	-1.3176	3183.2	46.532	-1.932	59.441	-35.485	56.707	68.841	23.825	-3.0298	-4.7041	0.85797	-2.1308	30.541	-5.0412
68.983	-4.115	72.657	-4.2882	0.41378	-2.4716	9.8527	-2.1304	3.0241	0.66022	-1.3176	3182.7	46.486	-2.352	59.41	-35.54	56.678	68.841	23.825	-3.0298	-4.7041	0.85797	-2.1308	30.541	-5.0412
68.999	-4.8318	72.528	-4.2383	0.40287	-2.4565	10.1	-2.2314	3.0152	0.66022	-1.3176	3182.2	46.428	-2.7633	59.38	-35.607	56.65	68.841	23.825	-3.0298	-4.7041	0.85797	-2.1308	30.541	-5.0412
69.029	-5.5317	72.382	-4.1872	0.39147	-2.4415	10.331	-2.3285	3.0009	0.66022	-1.3176	3181.7	46.358	-3.1655	59.352	-35.687	56.623	68.841	23.825	-3.0298	-4.7041	0.85797	-2.1308	30.541	-5.0412
69.072	-6.2138	72.22	-4.135	0.3796	-2.4265	10.547	-2.4216	2.9815	0.66022	-1.3176	3181.2	46.277	-3.558	59.324	-35.78	56.597	68.841	23.825	-3.0298	-4.7041	0.85797	-2.1308	30.541	-5.0412
69.126	-6.8773	72.044	-4.0818	0.36726	-2.4117	10.746	-2.5104	2.9571	0.66022	-1.3176	3180.7	46.184	-3.9404	59.296	-35.884	56.571	68.841	23.825	-3.0298	-4.7041	0.85797	-2.1308	30.541	-5.0412
69.194	-7.5216	71.854	-4.0276	0.35451	-2.397	10.925	-2.5917	2.9372	0.66022	-1.3176	3180.3	46.08	-4.312	59.27	-36.001	56.547	68.841	23.825	-3.0298	-4.7041	0.85797	-2.1308	30.541	-5.0412
69.273	-8.1458	71.65	-3.9726	0.34135	-2.3823	11.087	-2.6683	2.9146	0.66022	-1.3176	3179.8	45.966	-4.6727	59.245	-36.128	56.523	68.841	23.825	-3.0298	-4.7041	0.85797	-2.1308	30.541	-5.0412
69.365	-8.7494	71.432	-3.9168	0.32783	-2.3678	11.276	-2.7407	2.8882	0.66022	-1.3176	3179.3	45.841	-5.0218	59.221	-36.267	56.5	68.841	23.825	-3.0298	-4.7041	0.85797	-2.1308	30.541	-5.0412
69.468	-9.3317	71.203	-3.8597	0.31395	-2.3535	11.528	-2.8095	2.8581	0.66022	-1.3176	3178.8	45.707	-5.3591	59.197	-36.417	56.479	68.841	23.825	-3.0298	-4.7041	0.85797	-2.1308	30.541	-5.0412
69.583	-9.892	70.962	-3.8015	0.29974	-2.3392	11.763	-2.8747	2.8233	0.66022	-1.3176	3178.3	45.562	-5.684	59.175	-36.577	56.458	68.841	23.825	-3.0298	-4.7041	0.85797	-2.1308	30.541	-5.0412
69.709	-10.429	70.71	-3.7421	0.28521	-2.3252	11.979	-2.9365	2.784	0.66022	-1.3176	3177.8	45.408	-5.9962	59.154	-36.746	56.438	68.841	23.825	-3.0298	-4.7041	0.85797	-2.1308	30.541	-5.0412
69.847	-10.944	70.448	-3.6818	0.27039	-2.3114	12.167	-2.9923	2.7448	0.66022	-1.3176	3177.3	45.245	-6.2951	59.134	-36.925	56.419	68.841	23.825	-3.0298	-4.7041	0.85797	-2.1308	30.541	-5.0412
69.995	-11.434	70.176	-3.6205	0.25529	-2.2978	12.335	-3.0447	2.7017	0.66022	-1.3176	3176.8	45.074	-6.5805	59.114	-37.114	56.401	68.841	23.825	-3.0298	-4.7041	0.85797	-2.1308	30.541	-5.0412
70.154	-11.9	69.895	-3.5587	0.23996	-2.2844	12.338	-3.0868	2.6372	0.66022	-1.3176	3176.3	44.894	-6.8521	59.096	-37.311	56.384	68.841	23.825	-3.0298	-4.7041	0.85797	-2.1308	30.541	-5.0412
70.324	-12.341	69.606	-3.4973	0.22444	-2.2714	12.209	-3.1187	2.5549	0.66022	-1.3176	3175.8	44.706	-7.1096	59.079	-37.516	56.368	68.841	23.825	-3.0298	-4.7041	0.85797	-2.1308	30.541	-5.0412
70.504	-12.758	69.309	-3.4366	0.20878	-2.2589	12.052	-3.1443	2.4676	0.66022	-1.3176	3175.3	44.511	-7.3532	59.063	-37.729	56.353	68.841	23.825	-3.0298	-4.7041	0.85797	-2.1308	30.541	-5.0412
70.693	-13.151	69.005	-3.3767	0.19301	-2.2468	11.951	-3.1637	2.3751	0.66022	-1.3176	3174.8	44.308	-7.5827	59.048	-37.95	56.339	68.841	23.825	-3.0298	-4.7041	0.85797	-2.1308	30.541	-5.0412
70.892	-13.519	68.695	-3.3171	0.17715	-2.2351	11.904	-3.1779	2.2761	0.66022	-1.3176	3174.3	44.098	-7.7982	59.033	-38.178	56.326	68.841	23.825	-3.0298	-4.7041	0.85797	-2.1308	30.541	-5.0412
71.1	-13.863	68.377	-3.2577	0.16124	-2.224	11.827	-3.1869	2.1707	0.66022	-1.3176	3173.8	43.882	-7.9995	59.02	-38.413	56.313	68.841	23.825	-3.0298	-4.7041	0.85797	-2.1308	30.541	-5.0412
71.318	-14.182	68.054	-3.1989	0.1453	-2.2134	11.715	-3.1894	2.0626	0.66022	-1.3176	3173.3	43.659	-8.1868	59.007	-38.655	56.302	68.841	23.825	-3.0298	-4.7041	0.85797	-2.1308	30.541	-5.0412
71.543	-14.477	67.726	-3.1406	0.12935	-2.2034	11.576	-3.1868	1.9492	0.66022	-1.3176	3172.8	43.43	-8.3598	58.996	-38.902	56.291	68.841	23.825	-3.0298	-4.7041	0.85797	-2.1308	30.541	-5.0412
71.778	-14.748	67.393	-3.0831	0.11344	-2.1939	11.47	-3.1793	1.8292	0.66022	-1.3176	3172.3	43.196	-8.5187	58.986	-39.156	56.282	68.841	23.825	-3.0298	-4.7041	0.85797	-2.1308	30.541	-5.0412
72.02	-14.994	67.056	-3.0259	0.097567	-2.1851	11.377	-3.1673	1.702	0.66022	-1.3176	3171.8	42.956	-8.6636	58.976	-39.415	56.273	68.841	23.825	-3.0298	-4.7041	0.85797	-2.1308	30.541	-5.0412
72.27	-15.216	66.715	-2.9693	0.08177	-2.1769	11.258	-3.1509	1.5687	0.66022	-1.3176	3171.4	42.711	-8.7942	58.968	-39.68	56.266	68.841	23.825	-3.0298	-4.7041	0.85797	-2.1308	30.541	-5.0412
72.527	-15.414	66.37	-2.9134	0.066066	-2.1694	11.124	-3.1299	1.429	0.66022	-1.3176	3170.9	42.462	-8.9108	58.96	-39.949	56.259	68.841	23.825	-3.0298	-4.7041	0.85797	-2.1308	30.541	-5.0412
72.792	-15.588	66.022	-2.858	0.050477	-2.1627	11.025	-3.1047	1.2808	0.66022	-1.3176	3170.4	42.208	-9.0133	58.953	-40.223	56.253	68.841	23.825	-3.0298	-4.7041	0.85797	-2.1308	30.541	-5.0412
73.063	-15.738	65.671	-2.8032	0.035026	-2.1566	10.902	-3.0754	1.1258	0.66022	-1.3176	3169.9	41.95	-9.1016	58.948	-40.501	56.248	68.841	23.825	-3.0298	-4.7041	0.85797	-2.1308	30.541	-5.0412
73.341	-15.864	65.318	-2.749	0.019731	-2.1514	10.754	-3.0418	0.96401	0.66022	-1.3176	3169.4	41.688	-9.1759	58.943	-40.783	56.244	68.841	23.825	-3.0298	-4.7041	0.85797	-2.1308	30.541	-5.0412
73.625	-15.967	64.963	-2.6957	0.0046142	-2.147	10.584	-3.0041	0.79562	0.66022	-1.3176	3168.9	41.423	-9.2361	58.939	-41.069	56.24	68.841	23.825	-3.0298	-4.7041	0.85797	-2.1308	30.541	-5.0412
73.915	-16.045	64.605	-2.6431	-0.010303	-2.1435	10.435	-2.9621	0.61921	0.66022	-1.3176	3168.4	41.155	-9.2824	58.936	-41.358	56.238	68.841	23.825	-3.0298	-4.7041	0.85797	-2.1308	30.541	-5.0412
74.211	-16.1	64.247	-2.5914	-0.025	-2.1408	10.265	-2.916	0.43568	0.66022	-1.3176	3167.9	40.884	-9.3146	58.934	-41.65	56.237	68.841	23.825	-3.0298	-4.7041	0.85797	-2.1308	30.541	-5.0412
74.512	-16.131	63.887	-2.5405	-0.039456	-2.1391	10.076	-2.8658	0.2451	0.66022	-1.3176	3167.4	40.61	-9.3329	58.933	-41.945	56.236	68.841	23.825	-3.0298	-4.7041	0.85797	-2.1308	30.541	-5.0412
74.818	-16.138	63.525	-2.4907	-0.053653	-2.1384	9.8239	-2.8146	0.061904	0.66022	-1.3176	3166.9	40.334	-9.3373	58.933	-42.242	56.236	68.841	23.825	-3.0298	-4.7041	0.85797	-2.1308	30.541	-5.0412
75.129	-16.122	63.163	-2.4424	-0.067601	-2.1385	9.4835	-2.7637	-0.10638	0.66022	-1.3176	3166.4	40.055	-9.3278	58.933	-42.542	56.237	68.841	23.825	-3.0298	-4.7041	0.85797	-2.1308	30.541	-5.0412
75.444	-16.082	62.8	-2.3959	-0.081406	-2.1393	9.1288	-2.7653	-0.22156	0.66022	-1.3176	3165.9	39.774	-9.3043	58.934	-42.843	56.238	68.841	23.825	-3.0298	-4.7041	0.85797	-2.1308	30.541	-5.0412
75.763	-16.019	62.435	-2.3511	-0.095261	-2.1407	8.7641	-2.7756	-0.32354	0.66022	-1.3176	3165.4	39.492	-9.2672	58.936	-43.147	56.24	68.841	23.825	-3.0298	-4.7041	0.85797	-2.1308	30.541	-5.0412
76.086	-15.933	62.07	-2.3082	-0.10915	-2.1426	8.3904	-2.7803	-0.42652	0.66022	-1.3176	3164.9	39.207	-9.2168	58.939	-43.452	56.243	68.841	23.825	-3.0298	-4.7041	0.85797	-2.1308	30.541	-5.0412
76.413	-15.826	61.703	-2.2673	-0.12306	-2.145	7.9871	-2.7796	-0.53089	0.66022	-1.3176	3164.5	38.921	-9.1535	58.942	-43.758	56.247	68.841	23.825	-3.0298	-4.7041	0.85797	-2.1308	30.541	-5.0412
76.744	-15.696	61.336	-2.2284	-0.13694	-2.1479	7.5775	-2.7731	-0.63555	0.66022	-1.3176	3164.0	38.633	-9.0775	58.946	-44.066	56.251	68.841	23.825	-3.0298	-4.7041	0.85797	-2.1308	30.541	-5.0412
77.077	-15.546	60.968	-2.1915	-0.15078	-2.1513	7.1632	-2.7611	-0.74025	0.66022	-1.3176	3163.5	38.344	-8.9892	58.951	-44.376	56.256	68.841	23.825	-3.0298	-4.7041	0.85797	-2.1308	30.541	-5.0412
77.414	-15.376	60.598	-2.1567	-0.16454	-2.1553	6.7451	-2.7434	-0.84484	0.66022	-1.3176	3163.0	38.053	-8.889	58.956	-44.686	56.262	68.841	23.825	-3.0298	-4.7041	0.85797	-2.1308	30.541	-5.0412
77.753	-15.186	60.228	-2.1241	-0.1782	-2.1598	6.3238	-2.7202	-0.94916	0.66022	-1.3176	3162.5	37.762	-8.7772	58.963	-44.998	56.268	68.841	23.825	-3.0298	-4.7041	0.85797	-2.1308	30.541	-5.0412
78.095	-14.976	59.857	-2.0935	-0.19173	-2.1648	5.8947	-2.6916	-1.0531	0.66022	-1.3176	3162.0	37.469	-8.6541	58.97	-45.31	56.275	68.841	23.825	-3.0298	-4.7041	0.85797	-2.1308	30.541	-5.0412
78.44	-14.748	59.485	-2.0652	-0.20511	-2.1703	5.4389	-2.6574	-1.1565	0.66022	-1.3176	3161.5	37.175	-8.5202	58.978	-45.623	56.283	68.841	23.825	-3.0298	-4.7041	0.85797	-2.1308	30.541	-5.0412
78.786	-14.502	59.111	-2.0391	-0.2183	-2.1763	4.9848	-2.6177	-1.259	0.66022	-1.3176	3161.0	36.88	-8.3756	58.986	-45.938	56.292	68.841	23.825	-3.0298	-4.7041	0.85797	-2.1308	30.541	-5.0412
79.133	-14.238	58.737	-2.0153	-0.23128	-2.1829	4.5329	-2.5724	-1.3606	0.66022	-1.3176	3160.5	36.585	-8.2209	58.996	-46.252	56.302	68.841	23.825	-3.0298	-4.7041	0.85797	-2.1308	30.541	-5.0412
79.482	-13.957	58.361	-1.9938	-0.24401	-2.1899	4.0836	-2.5219	-1.4611	0.66022	-1.3176	3160.0	36.289	-8.0563	59.006	-46.568	56.312	68.841	23.825	-3.0298	-4.7041	0.85797	-2.1308	30.541	-5.0412
79.833	-13.66	57.984	-1.9745	-0.25649	-2.1975	3.6416	-2.4657	-1.5579	0.66022	-1.3176	3159.5	35.992	-7.8821	59.017	-46.884	56.323	68.841	23.825	-3.0298	-4.7041	0.85797	-2.1308	30.541	-5.0412
80.184	-13.347	57.607	-1.9574	-0.26866	-2.2055	3.2061	-2.4041	-1.6525	0.66022	-1.3176	3159.0	35.695	-7.6987	59.029	-47.2	56.335	68.841	23.825	-3.0298	-4.7041	0.85797	-2.1308	30.541	-5.0412
80.535	-13.018	57.228	-1.9424	-0.28052	-2.214	2.7605	-2.3376	-1.746	0.66022	-1.3176	3158.5	35.398	-7.5064	59.042	-47.516	56.347	68.841	23.825	-3.0298	-4.7041	0.85797	-2.1308	30.541	-5.0412
80.886	-12.675	56.848	-1.9298	-0.29203	-2.223	2.3097	-2.2661	-1.8382	0.66022	-1.3176	3158.0	35.1	-7.3055	59.056	-47.833	56.361	68.841	23.825	-3.0298	-4.7041	0.85797	-2.1308	30.541	-5.0412
81.238	-12.316	56.467	-1.9194	-0.30316	-2.2323	1.8304	-2.1818	-1.8863	0.66022	-1.3176	3157.5	34.803	-7.0962	59.07	-48.15	56.375	68.841	23.825	-3.0298	-4.7041	0.85797	-2.1308	30.541	-5.0412
81.589	-11.944	56.085	-1.9115	-0.31384	-2.2418	1.3387	-2.0892	-1.9098	0.66022	-1.3176	3157.0	34.505	-6.8789	59.085	-48.466	56.39	68.841	23.825	-3.0298	-4.7041	0.85797	-2.1308	30.541	-5.0412
81.939	-11.558	55.702	-1.906	-0.32404	-2.2514	0.8538	-1.9925	-1.9305	0.66022	-1.3176	3156.5	34.208	-6.6539	59.101	-48.782	56.406	68.841	23.825	-3.0298	-4.7041	0.85797	-2.1308	30.541	-5.0412
82.288	-11.16	55.318	-1.9029	-0.33375	-2.2611	0.37669	-1.8918	-1.9484	0.66022	-1.3176	3156.1	33.911	-6.4216	59.118	-49.098	56.422	68.841	23.825	-3.0298	-4.7041	0.85797	-2.1308	30.541	-5.0412
82.636	-10.749	54.933	-1.9022	-0.34295	-2.2709	-0.091846	-1.7873	-1.9637	0.66022	-1.3176	3155.6	33.614	-6.1825	59.136	-49.413	56.439	68.841	23.825	-3.0298	-4.7041	0.85797	-2.1308	30.541	-5.0412
82.981	-10.327	54.547	-1.9038	-0.35162	-2.2807	-0.54809	-1.6789	-1.9764	0.66022	-1.3176	3155.1	33.319	-5.9369	59.154	-49.727	56.457	68.841	23.825	-3.0298	-4.7041	0.85797	-2.1308	30.541	-5.0412
83.325	-9.8933	54.161	-1.9077	-0.35974	-2.2907	-0.98542	-1.5669	-1.987	0.66022	-1.3176	3154.6	33.024	-5.6851	59.173	-50.041	56.475	68.841	23.825	-3.0298	-4.7041	0.85797	-2.1308	30.541	-5.0412
83.666	-9.4496	53.774	-1.9136	-0.36728	-2.3006	-1.4117	-1.4515	-1.9957	0.66022	-1.3176	3154.1	32.73	-5.4275	59.192	-50.353	56.494	68.841	23.825	-3.0298	-4.7041	0.85797	-2.1308	30.541	-5.0412
84.004	-8.996	53.388	-1.9217	-0.37425	-2.3106	-1.8265	-1.3328	-2.0027	0.66022	-1.3176	3153.6	32.438	-5.1645	59.212	-50.664	56.514	68.841	23.825	-3.0298	-4.7041	0.85797	-2.1308	30.541	-5.0412
84.338	-8.533	53.001	-1.9319	-0.38061	-2.3206	-2.2292	-1.211	-2.0081	0.66022	-1.3176	3153.1	32.147	-4.8963	59.234	-50.973	56.535	68.841	23.825	-3.0298	-4.7041	0.85797	-2.1308	30.541	-5.0412
84.669	-8.0613	52.615	-1.944	-0.38635	-2.3307	-2.625	-1.0862	-2.011	0.66022	-1.3176	3152.6	31.858	-4.6233	59.255	-51.281	56.556	68.841	23.825	-3.0298	-4.7041	0.85797	-2.1308	30.541	-5.0412
84.996	-7.5812	52.229	-1.9581	-0.39146	-2.3407	-3.0071	-0.9587	-2.012	0.66022	-1.3176	3152.1	31.57	-4.3457	59.278	-51.587	56.578	68.841	23.825	-3.0298	-4.7041	0.85797	-2.1308	30.541	-5.0412
85.319	-7.0932	51.845	-1.9741	-0.39593	-2.3508	-3.3737	-0.82865	-2.0115	0.66022	-1.3176	3151.6	31.285	-4.064	59.301	-51.89	56.6	68.841	23.825	-3.0298	-4.7041	0.85797	-2.1308	30.541	-5.0412
85.638	-6.5979	51.462	-1.9918	-0.39975	-2.3609	-3.7179	-0.69599	-2.0092	0.66022	-1.3176	3151.1	31.003	-3.7782	59.325	-52.191	56.623	68.841	23.825	-3.0298	-4.7041	0.85797	-2.1308	30.541	-5.0412
85.951	-6.0956	51.08	-2.0112	-0.40289	-2.3709	-4.0445	-0.56128	-2.0062	0.66022	-1.3176	3150.6	30.723	-3.4888	59.349	-52.49	56.647	68.841	23.825	-3.0298	-4.7041	0.85797	-2.1308	30.541	-5.0412
86.259	-5.5868	50.7	-2.0322	-0.40536	-2.3809	-4.3556	-0.42485	-2.0026	0.66022	-1.3176	3150.1	30.446	-3.1959	59.374	-52.785	56.671	68.841	23.825	-3.0298	-4.7041	0.85797	-2.1308	30.541	-5.0412
86.561	-5.0719	50.323	-2.0548	-0.40714	-2.3909	-4.6515	-0.287	-1.9985	0.66022	-1.3176	3149.6	30.172	-2.8998	59.4	-53.078	56.696	68.841	23.825	-3.0298	-4.7041	0.85797	-2.1308	30.541	-5.0412
86.858	-4.5511	49.949	-2.0787	-0.40822	-2.4009	-4.9437	-0.1435	-1.9986	0.66022	-1.3176	3149.1	29.902	-2.6007	59.426	-53.366	56.722	68.841	23.825	-3.0298	-4.7041	0.85797	-2.1308	30.541	-5.0412
87.148	-4.0254	49.579	-2.1042	-0.40856	-2.4109	-5.2415	0.0084736	-2.0046	0.66022	-1.3176	3148.6	29.636	-2.2991	59.453	-53.652	56.748	68.841	23.825	-3.0298	-4.7041	0.85797	-2.1308	30.541	-5.0412
87.432	-3.4951	49.212	-2.1311	-0.40814	-2.4209	-5.5251	0.1607	-2.0074	0.66022	-1.3176	3148.1	29.373	-1.9951	59.481	-53.933	56.775	68.841	23.825	-3.0298	-4.7041	0.85797	-2.1308	30.541	-5.0412
87.71	-2.9605	48.85	-2.1594	-0.40695	-2.431	-5.787	0.31215	-2.01	0.66022	-1.3176	3147.6	29.116	-1.6891	59.509	-54.211	56.802	68.841	23.825	-3.0298	-4.7041	0.85797	-2.1308	30.541	-5.0412
87.98	-2.422	48.493	-2.189	-0.40501	-2.441	-6.0341	0.46306	-2.009	0.66022	-1.3176	3147.1	28.863	-1.3811	59.538	-54.484	56.83	68.841	23.825	-3.0298	-4.7041	0.85797	-2.1308	30.541	-5.0412
88.242	-1.8799	48.141	-2.2197	-0.40232	-2.4511	-6.2664	0.61306	-2.0043	0.66022	-1.3176	3146.6	28.615	-1.0714	59.567	-54.752	56.859	68.841	23.825	-3.0298	-4.7041	0.85797	-2.1308	30.541	-5.0412
88.498	-1.3345	47.796	-2.2516	-0.39889	-2.4611	-6.4837	0.76181	-1.9958	0.66022	-1.3176	3146.1	28.373	-0.76016	59.597	-55.016	56.888	68.841	23.825	-3.0298	-4.7041	0.85797	-2.1308	30.541	-5.0412
88.745	-0.78605	47.457	-2.2845	-0.39471	-2.471	-6.6862	0.90895	-1.9836	0.66022	-1.3176	3145.6	28.136	-0.44751	59.628	-55.274	56.918	68.841	23.825	-3.0298	-4.7041	0.85797	-2.1308	30.541	-5.0412
88.984	-0.23486	47.126	-2.3184	-0.38979	-2.4809	-6.8683	1.0613	-1.9774	0.66022	-1.3176	3145.1	27.905	-0.13364	59.659	-55.526	56.948	68.841	23.825	-3.0298	-4.7041	0.85797	-2.1308	30.541	-5.0412
89.215	0.31886	46.802	-2.3532	-0.38409	-2.4908	-7.0296	1.2195	-1.9798	0.66022	-1.3176	3144.6	27.681	0.18134	59.691	-55.772	56.978	68.841	23.825	-3.0298	-4.7041	0.85797	-2.1308	30.541	-5.0412
89.437	0.87488	46.487	-2.3887	-0.37761	-2.5007	-7.1801	1.3729	-1.9774	0.66022	-1.3176	3144.1	27.464	0.4973	59.723	-56.012	57.01	68.841	23.825	-3.0298	-4.7041	0.85797	-2.1308	30.541	-5.0412
89.65	1.4329	46.181	-2.425	-0.37037	-2.5106	-7.3214	1.5219	-1.971	0.66022	-1.3176	3143.6	27.254	0.81408	59.756	-56.245	57.041	68.841	23.825	-3.0298	-4.7041	0.85797	-2.1308	30.541	-5.0412
89.854	1.9928	45.885	-2.4619	-0.36239	-2.5204	-7.4536	1.6664	-1.9606	0.66022	-1.3176	3143.1	27.051	1.1315	59.789	-56.471	57.073	68.841	23.825	-3.0298	-4.7041	0.85797	-2.1308	30.541	-5.0412
90.049	2.5541	45.599	-2.4995	-0.35371	-2.5302	-7.5767	1.8061	-1.9464	0.66022	-1.3176	3142.6	26.856	1.4495	59.822	-56.689	57.106	68.841	23.825	-3.0298	-4.7041	0.85797	-2.1308	30.541	-5.0412
90.235	3.1166	45.323	-2.5377	-0.34434	-2.5399	-7.6908	1.9409	-1.9283	0.66022	-1.3176	3142.1	26.67	1.7678	59.856	-56.9	57.139	68.841	23.825	-3.0298	-4.7041	0.85797	-2.1308	30.541	-5.0412
90.41	3.6801	45.059	-2.5764	-0.33431	-2.5495	-7.797	2.0697	-1.9067	0.66022	-1.3176	3141.6	26.491	2.0864	59.891	-57.103	57.172	68.841	23.825	-3.0298	-4.7041	0.85797	-2.1308	30.541	-5.0412
90.576	4.2441	44.807	-2.6156	-0.32366	-2.5589	-7.8973	2.1911	-1.8821	0.66022	-1.3176	3141.1	26.321	2.405	59.925	-57.298	57.205	68.841	23.825	-3.0298	-4.7041	0.85797	-2.1308	30.541	-5.0412
90.732	4.8085	44.568	-2.6554	-0.31241	-2.5683	-7.9889	2.3069	-1.8541	0.66022	-1.3176	3140.6	26.16	2.7234	59.96	-57.484	57.239	68.841	23.825	-3.0298	-4.7041	0.85797	-2.1308	30.541	-5.0412
90.877	5.3727	44.341	-2.6955	-0.3006	-2.5775	-8.0715	2.4171	-1.8227	0.66022	-1.3176	3140.1	26.009	3.0415	59.995	-57.661	57.273	68.841	23.825	-3.0298	-4.7041	0.85797	-2.1308	30.541	-5.0412
91.012	5.9366	44.127	-2.7358	-0.28819	-2.5865	-8.0504	2.5444	-1.7771	0.66022	-1.3176	3139.6	25.866	3.3591	60.031	-57.83	57.307	68.841	23.825	-3.0298	-4.7041	0.85797	-2.1308	30.541	-5.0412
91.137	6.4998	43.928	-2.776	-0.27517	-2.5952	-8.0221	2.6643	-1.728	0.66022	-1.3176	3139.1	25.734	3.676	60.066	-57.989	57.341	68.841	23.825	-3.0298	-4.7041	0.85797	-2.1308	30.541	-5.0412
91.251	7.0621	43.742	-2.816	-0.26156	-2.6037	-7.9926	2.7752	-1.6766	0.66022	-1.3176	3138.6	25.611	3.9921	60.102	-58.139	57.376	68.841	23.825	-3.0298	-4.7041	0.85797	-2.1308	30.541	-5.0412
91.355	7.623	43.572	-2.8559	-0.24744	-2.612	-7.9625	2.8733	-1.6203	0.66022	-1.3176	3138.1	25.499	4.3071	60.137	-58.279	57.41	68.841	23.825	-3.0298	-4.7041	0.85797	-2.1308	30.541	-5.0412
91.447	8.1822	43.416	-2.8957	-0.23285	-2.6199	-7.9303	2.963	-1.5627	0.66022	-1.3176	3137.6	25.397	4.621	60.173	-58.409	57.445	68.841	23.825	-3.0298	-4.7041	0.85797	-2.1308	30.541	-5.0412
91.529	8.7394	43.276	-2.9352	-0.21782	-2.6276	-7.8962	3.0442	-1.5041	0.66022	-1.3176	3137.1	25.305	4.9335	60.209	-58.528	57.48	68.841	23.825	-3.0298	-4.7041	0.85797	-2.1308	30.541	-5.0412
91.6	9.2942	43.152	-2.9746	-0.20242	-2.635	-7.8602	3.1167	-1.445	0.66022	-1.3176	3136.6	25.225	5.2444	60.245	-58.638	57.514	68.841	23.825	-3.0298	-4.7041	0.85797	-2.1308	30.541	-5.0412
91.66	9.8461	43.044	-3.0138	-0.18667	-2.6421	-7.8223	3.1805	-1.3855	0.66022	-1.3176	3136.1	25.155	5.5535	60.281	-58.737	57.549	68.841	23.825	-3.0298	-4.7041	0.85797	-2.1308	30.541	-5.0412
91.709	10.395	42.953	-3.0528	-0.17063	-2.6488	-7.7827	3.2358	-1.3262	0.66022	-1.3176	3135.5	25.096	5.8606	60.316	-58.825	57.583	68.841	23.825	-3.0298	-4.7041	0.85797	-2.1308	30.541	-5.0412
91.747	10.94	42.878	-3.0917	-0.15433	-2.6553	-7.7493	3.28	-1.2671	0.66022	-1.3176	3135.0	25.049	6.1654	60.352	-58.903	57.617	68.841	23.825	-3.0298	-4.7041	0.85797	-2.1308	30.541	-5.0412
91.774	11.481	42.82	-3.1303	-0.13784	-2.6615	-7.7208	3.3137	-1.2085	0.66022	-1.3176	3134.5	25.013	6.4676	60.387	-58.97	57.651	68.841	23.825	-3.0298	-4.7041	0.85797	-2.1308	30.541	-5.0412
91.79	12.017	42.779	-3.1689	-0.12121	-2.6674	-7.6905	3.3395	-1.1512	0.66022	-1.3176	3134.0	24.988	6.7672	60.422	-59.025	57.685	68.841	23.825	-3.0298	-4.7041	0.85797	-2.1308	30.541	-5.0412
91.795	12.548	42.756	-3.2072	-0.10446	-2.673	-7.6584	3.3586	-1.0954	0.66022	-1.3176	3133.5	24.975	7.0638	60.457	-59.07	57.719	68.841	23.825	-3.0298	-4.7041	0.85797	-2.1308	30.541	-5.0412
91.789	13.074	42.75	-3.2454	-0.087635	-2.6784	-7.6249	3.3704	-1.0415	0.66022	-1.3176	3133.0	24.973	7.3571	60.491	-59.103	57.752	68.841	23.825	-3.0298	-4.7041	0.85797	-2.1308	30.541	-5.0412
91.772	13.593	42.761	-3.2835	-0.070767	-2.6834	-7.5899	3.3754	-0.98985	0.66022	-1.3176	3132.5	24.983	7.6469	60.525	-59.126	57.785	68.841	23.825	-3.0298	-4.7041	0.85797	-2.1308	30.541	-5.0412
91.745	14.106	42.79	-3.3213	-0.053893	-2.6883	-7.5537	3.3729	-0.94065	0.66022	-1.3176	3132.0	25.004	7.9329	60.559	-59.137	57.818	68.841	23.825	-3.0298	-4.7041	0.85797	-2.1308	30.541	-5.0412
91.706	14.613	42.836	-3.359	-0.037058	-2.6928	-7.5176	3.3593	-0.8918	0.66022	-1.3176	3131.5	25.037	8.2149	60.592	-59.136	57.85	68.841	23.825	-3.0298	-4.7041	0.85797	-2.1308	30.541	-5.0412
91.657	15.111	42.9	-3.3965	-0.020313	-2.6972	-7.4805	3.3376	-0.8453	0.66022	-1.3176	3131.0	25.082	8.4927	60.624	-59.125	57.881	68.841	23.825	-3.0298	-4.7041	0.85797	-2.1308	30.541	-5.0412
91.597	15.602	42.982	-3.4338	-0.0036928	-2.7013	-7.442	3.31	-0.80211	0.66022	-1.3176	3130.5	25.138	8.7658	60.657	-59.101	57.913	68.841	23.825	-3.0298	-4.7041	0.85797	-2.1308	30.541	-5.0412
91.527	16.084	43.081	-3.4709	0.012777	-2.7052	-7.4023	3.2766	-0.76244	0.66022	-1.3176	3130.0	25.206	9.0341	60.688	-59.067	57.943	68.841	23.825	-3.0298	-4.7041	0.85797	-2.1308	30.541	-5.0412
91.447	16.557	43.197	-3.5078	0.029062	-2.7089	-7.3616	3.2366	-0.72648	0.66022	-1.3176	3129.5	25.285	9.2974	60.72	-59.021	57.974	68.841	23.825	-3.0298	-4.7041	0.85797	-2.1308	30.541	-5.0412
91.356	17.02	43.331	-3.5446	0.045132	-2.7125	-7.32	3.1901	-0.69442	0.66022	-1.3176	3128.9	25.376	9.5552	60.75	-58.964	58.003	68.841	23.825	-3.0298	-4.7041	0.85797	-2.1308	30.541	-5.0412
91.255	17.474	43.483	-3.581	0.060955	-2.7159	-7.2776	3.1386	-0.66645	0.66022	-1.3176	3128.4	25.478	9.8074	60.78	-58.896	58.032	68.841	23.825	-3.0298	-4.7041	0.85797	-2.1308	30.541	-5.0412
91.145	17.917	43.651	-3.6173	0.076508	-2.7192	-7.239	3.0804	-0.64232	0.66022	-1.3176	3127.9	25.591	10.054	60.809	-58.816	58.061	68.841	23.825	-3.0298	-4.7041	0.85797	-2.1308	30.541	-5.0412
91.024	18.349	43.836	-3.6535	0.091743	-2.7223	-7.216	3.0129	-0.62112	0.66022	-1.3176	3127.4	25.715	10.294	60.838	-58.726	58.088	68.841	23.825	-3.0298	-4.7041	0.85797	-2.1308	30.541	-5.0412
90.894	18.77	44.038	-3.6895	0.10663	-2.7254	-7.1921	2.941	-0.60439	0.66022	-1.3176	3126.9	25.85	10.528	60.866	-58.624	58.115	68.841	23.825	-3.0298	-4.7041	0.85797	-2.1308	30.541	-5.0412
90.754	19.178	44.257	-3.7254	0.12115	-2.7284	-7.1673	2.8656	-0.59224	0.66022	-1.3176	3126.4	25.997	10.755	60.893	-58.512	58.142	68.841	23.825	-3.0298	-4.7041	0.85797	-2.1308	30.541	-5.0412
90.605	19.574	44.492	-3.7609	0.13536	-2.7313	-7.0284	2.8204	-0.57213	0.66022	-1.3176	3125.9	26.153	10.975	60.92	-58.389	58.168	68.841	23.825	-3.0298	-4.7041	0.85797	-2.1308	30.541	-5.0412
90.447	19.958	44.742	-3.7957	0.14935	-2.7341	-6.8787	2.7725	-0.55572	0.66022	-1.3176	3125.4	26.321	11.187	60.945	-58.255	58.193	68.841	23.825	-3.0298	-4.7041	0.85797	-2.1308	30.541	-5.0412
90.281	20.328	45.009	-3.8297	0.16308	-2.7368	-6.7209	2.7211	-0.54342	0.66022	-1.3176	3124.9	26.498	11.393	60.97	-58.111	58.217	68.841	23.825	-3.0298	-4.7041	0.85797	-2.1308	30.541	-5.0412
90.105	20.684	45.29	-3.8628	0.17655	-2.7395	-6.5555	2.6664	-0.53514	0.66022	-1.3176	3124.3	26.686	11.591	60.994	-57.956	58.24	68.841	23.825	-3.0298	-4.7041	0.85797	-2.1308	30.541	-5.0412
89.921	21.027	45.587	-3.8952	0.18974	-2.7422	-6.3827	2.6085	-0.53097	0.66022	-1.3176	3123.8	26.883	11.781	61.018	-57.792	58.263	68.841	23.825	-3.0298	-4.7041	0.85797	-2.1308	30.541	-5.0412
89.728	21.355	45.898	-3.9267	0.20263	-2.7449	-6.2029	2.5492	-0.531	0.66022	-1.3176	3123.3	27.091	11.963	61.04	-57.617	58.285	68.841	23.825	-3.0298	-4.7041	0.85797	-2.1308	30.541	-5.0412
89.527	21.669	46.223	-3.9572	0.2152	-2.7475	-6.0227	2.4761	-0.51277	0.66022	-1.3176	3122.8	27.307	12.137	61.061	-57.433	58.306	68.841	23.825	-3.0298	-4.7041	0.85797	-2.1308	30.541	-5.0412
89.319	21.968	46.562	-3.9869	0.22738	-2.75	-5.8407	2.3959	-0.49339	0.66022	-1.3176	3122.3	27.533	12.303	61.082	-57.239	58.326	68.841	23.825	-3.0298	-4.7041	0.85797	-2.1308	30.541	-5.0412
89.102	22.251	46.914	-4.0156	0.23915	-2.7524	-5.6563	2.3119	-0.47766	0.66022	-1.3176	3121.8	27.768	12.46	61.102	-57.037	58.345	68.841	23.825	-3.0298	-4.7041	0.85797	-2.1308	30.541	-5.0412
88.878	22.519	47.279	-4.0434	0.2505	-2.7548	-5.4746	2.2254	-0.46572	0.66022	-1.3176	3121.3	28.011	12.609	61.12	-56.825	58.363	68.841	23.825	-3.0298	-4.7041	0.85797	-2.1308	30.541	-5.0412
88.647	22.771	47.656	-4.0706	0.26147	-2.7571	-5.3915	2.1659	-0.45798	0.66022	-1.3176	3120.7	28.262	12.749	61.138	-56.605	58.381	68.841	23.825	-3.0298	-4.7041	0.85797	-2.1308	30.541	-5.0412
88.409	23.007	48.046	-4.0974	0.27216	-2.7593	-5.3132	2.1082	-0.45081	0.66022	-1.3176	3120.2	28.522	12.879	61.155	-56.377	58.397	68.841	23.825	-3.0298	-4.7041	0.85797	-2.1308	30.541	-5.0412
88.163	23.226	48.446	-4.1237	0.28256	-2.7616	-5.2405	2.0526	-0.4452	0.66022	-1.3176	3119.7	28.789	13.001	61.171	-56.14	58.413	68.841	23.825	-3.0298	-4.7041	0.85797	-2.1308	30.541	-5.0412
87.912	23.428	48.858	-4.1498	0.29269	-2.7638	-5.174	1.9992	-0.44107	0.66022	-1.3176	3119.2	29.064	13.113	61.186	-55.896	58.427	68.841	23.825	-3.0298	-4.7041	0.85797	-2.1308	30.541	-5.0412
87.654	23.613	49.281	-4.1755	0.30255	-2.766	-5.1143	1.9481	-0.4383	0.66022	-1.3176	3118.7	29.346	13.215	61.199	-55.645	58.441	68.841	23.825	-3.0298	-4.7041	0.85797	-2.1308	30.541	-5.0412
87.389	23.78	49.713	-4.2009	0.31217	-2.7682	-5.062	1.8994	-0.43681	0.66022	-1.3176	3118.2	29.634	13.307	61.212	-55.386	58.454	68.841	23.825	-3.0298	-4.7041	0.85797	-2.1308	30.541	-5.0412
87.119	23.929	50.156	-4.2261	0.32155	-2.7704	-5.0175	1.8532	-0.4365	0.66022	-1.3176	3117.7	29.93	13.389	61.224	-55.12	58.466	68.841	23.825	-3.0298	-4.7041	0.85797	-2.1308	30.541	-5.0412
86.844	24.059	50.608	-4.251	0.33065	-2.7724	-4.9209	1.7805	-0.38837	0.66022	-1.3176	3117.1	30.231	13.461	61.235	-54.848	58.476	68.841	23.825	-3.0298	-4.7041	0.85797	-2.1308	30.541	-5.0412
86.562	24.17	51.067	-4.2753	0.33935	-2.7742	-4.8081	1.6994	-0.32369	0.66022	-1.3176	3116.6	30.538	13.522	61.245	-54.569	58.486	68.841	23.825	-3.0298	-4.7041	0.85797	-2.1308	30.541	-5.0412
86.276	24.261	51.535	-4.2991	0.34764	-2.7757	-4.6983	1.6187	-0.25725	0.66022	-1.3176	3116.1	30.851	13.572	61.253	-54.286	58.495	68.841	23.825	-3.0298	-4.7041	0.85797	-2.1308	30.541	-5.0412
85.986	24.333	52.008	-4.3223	0.35554	-2.7768	-4.5917	1.5385	-0.18994	0.66022	-1.3176	3115.6	31.168	13.612	61.26	-53.997	58.502	68.841	23.825	-3.0298	-4.7041	0.85797	-2.1308	30.541	-5.0412
85.691	24.385	52.488	-4.345	0.36303	-2.7776	-4.4884	1.459	-0.12189	0.66022	-1.3176	3115.1	31.489	13.64	61.266	-53.704	58.508	68.841	23.825	-3.0298	-4.7041	0.85797	-2.1308	30.541	-5.0412
85.392	24.417	52.973	-4.3672	0.37013	-2.778	-4.3888	1.3802	-0.053228	0.66022	-1.3176	3114.6	31.814	13.657	61.27	-53.406	58.512	68.841	23.825	-3.0298	-4.7041	0.85797	-2.1308	30.541	-5.0412
85.089	24.428	53.463	-4.3889	0.37683	-2.7781	-4.293	1.3025	0.015867	0.66022	-1.3176	3114.1	32.142	13.663	61.273	-53.105	58.516	68.841	23.825	-3.0298	-4.7041	0.85797	-2.1308	30.541	-5.0412
84.783	24.418	53.957	-4.4101	0.3832	-2.7779	-4.1701	1.2548	0.058909	0.66022	-1.3176	3113.5	32.473	13.656	61.275	-52.801	58.518	68.841	23.825	-3.0298	-4.7041	0.85797	-2.1308	30.541	-5.0412
84.475	24.387	54.455	-4.4306	0.3894	-2.7775	-4.0377	1.226	0.083569	0.66022	-1.3176	3113.0	32.807	13.639	61.276	-52.493	58.519	68.841	23.825	-3.0298	-4.7041	0.85797	-2.1308	30.541	-5.0412
84.164	24.335	54.956	-4.4505	0.39545	-2.7771	-3.9201	1.1943	0.10864	0.66022	-1.3176	3112.5	33.143	13.609	61.276	-52.182	58.519	68.841	23.825	-3.0298	-4.7041	0.85797	-2.1308	30.541	-5.0412
83.85	24.262	55.46	-4.4698	0.40134	-2.7765	-3.8165	1.16	0.13391	0.66022	-1.3176	3112.0	33.481	13.568	61.274	-51.869	58.518	68.841	23.825	-3.0298	-4.7041	0.85797	-2.1308	30.541	-5.0412
83.535	24.169	55.966	-4.4886	0.40705	-2.7757	-3.7075	1.1234	0.15453	0.66022	-1.3176	3111.5	33.821	13.516	61.271	-51.553	58.516	68.841	23.825	-3.0298	-4.7041	0.85797	-2.1308	30.541	-5.0412
83.218	24.054	56.474	-4.5069	0.41257	-2.7749	-3.6086	1.0845	0.17473	0.66022	-1.3176	3111.0	34.162	13.451	61.267	-51.236	58.513	68.841	23.825	-3.0298	-4.7041	0.85797	-2.1308	30.541	-5.0412
82.899	23.918	56.982	-4.5247	0.41789	-2.774	-3.5192	1.0436	0.19431	0.66022	-1.3176	3110.4	34.503	13.375	61.262	-50.918	58.508	68.841	23.825	-3.0298	-4.7041	0.85797	-2.1308	30.541	-5.0412
82.58	23.761	57.49	-4.5421	0.423	-2.773	-3.4383	1.0009	0.21303	0.66022	-1.3176	3109.9	34.845	13.286	61.256	-50.598	58.503	68.841	23.825	-3.0298	-4.7041	0.85797	-2.1308	30.541	-5.0412
82.26	23.582	57.997	-4.5592	0.42795	-2.7718	-3.3948	0.9932	0.24983	0.66022	-1.3176	3109.4	35.186	13.186	61.249	-50.279	58.496	68.841	23.825	-3.0298	-4.7041	0.85797	-2.1308	30.541	-5.0412
81.94	23.382	58.503	-4.5761	0.43296	-2.7705	-3.3915	1.0141	0.30556	0.66022	-1.3176	3108.9	35.526	13.075	61.24	-49.959	58.488	68.841	23.825	-3.0298	-4.7041	0.85797	-2.1308	30.541	-5.0412
81.62	23.16	59.007	-4.5931	0.43808	-2.7688	-3.3864	1.0332	0.36143	0.66022	-1.3176	3108.4	35.865	12.951	61.23	-49.641	58.479	68.841	23.825	-3.0298	-4.7041	0.85797	-2.1308	30.541	-5.0412
81.3	22.917	59.508	-4.61	0.44329	-2.7668	-3.3672	1.0505	0.41524	0.66022	-1.3176	3107.9	36.203	12.815	61.219	-49.323	58.469	68.841	23.825	-3.0298	-4.7041	0.85797	-2.1308	30.541	-5.0412
80.981	22.652	60.006	-4.6267	0.44859	-2.7646	-3.3008	1.0658	0.46139	0.66022	-1.3176	3107.4	36.538	12.666	61.206	-49.007	58.458	68.841	23.825	-3.0298	-4.7041	0.85797	-2.1308	30.541	-5.0412
80.663	22.365	60.501	-4.643	0.45395	-2.7622	-3.2267	1.0789	0.50715	0.66022	-1.3176	3106.8	36.872	12.506	61.193	-48.692	58.445	68.841	23.825	-3.0298	-4.7041	0.85797	-2.1308	30.541	-5.0412
80.346	22.056	60.991	-4.6589	0.45937	-2.7596	-3.1445	1.09	0.55238	0.66022	-1.3176	3106.3	37.202	12.334	61.178	-48.379	58.431	68.841	23.825	-3.0298	-4.7041	0.85797	-2.1308	30.541	-5.0412
80.03	21.725	61.476	-4.6744	0.46484	-2.7567	-3.0539	1.0991	0.59696	0.66022	-1.3176	3105.8	37.53	12.149	61.162	-48.069	58.416	68.841	23.825	-3.0298	-4.7041	0.85797	-2.1308	30.541	-5.0412
79.716	21.373	61.956	-4.6894	0.47036	-2.7536	-2.9552	1.1057	0.64559	0.66022	-1.3176	3105.3	37.855	11.953	61.144	-47.761	58.4	68.841	23.825	-3.0298	-4.7041	0.85797	-2.1308	30.541	-5.0412
79.405	20.999	62.43	-4.7037	0.4759	-2.7503	-2.748	1.1087	0.6933	0.66022	-1.3176	3104.8	38.175	11.744	61.126	-47.456	58.383	68.841	23.825	-3.0298	-4.7041	0.85797	-2.1308	30.541	-5.0412
79.095	20.604	62.898	-4.7169	0.48144	-2.7467	-2.5359	1.1115	0.7522	0.66022	-1.3176	3104.3	38.492	11.524	61.106	-47.155	58.364	68.841	23.825	-3.0298	-4.7041	0.85797	-2.1308	30.541	-5.0412
78.788	20.189	63.358	-4.729	0.48701	-2.7427	-2.3205	1.1147	0.82549	0.66022	-1.3176	3103.8	38.805	11.293	61.085	-46.858	58.345	68.841	23.825	-3.0298	-4.7041	0.85797	-2.1308	30.541	-5.0412
78.485	19.752	63.811	-4.7401	0.49258	-2.7384	-2.0893	1.1139	0.89763	0.66022	-1.3176	3103.2	39.112	11.049	61.063	-46.565	58.324	68.841	23.825	-3.0298	-4.7041	0.85797	-2.1308	30.541	-5.0412
78.184	19.296	64.255	-4.7499	0.49814	-2.7337	-1.843	1.1091	0.9684	0.66022	-1.3176	3102.7	39.415	10.795	61.04	-46.276	58.303	68.841	23.825	-3.0298	-4.7041	0.85797	-2.1308	30.541	-5.0412
77.887	18.82	64.69	-4.7585	0.50367	-2.7287	-1.5821	1.1004	1.0376	0.66022	-1.3176	3102.2	39.712	10.53	61.016	-45.993	58.28	68.841	23.825	-3.0298	-4.7041	0.85797	-2.1308	30.541	-5.0412
77.593	18.324	65.116	-4.7657	0.50914	-2.7234	-1.3101	1.087	1.1045	0.66022	-1.3176	3101.7	40.003	10.254	60.991	-45.714	58.256	68.841	23.825	-3.0298	-4.7041	0.85797	-2.1308	30.541	-5.0412
77.304	17.81	65.532	-4.7721	0.51439	-2.7178	-1.2472	1.0125	1.1321	0.66022	-1.3176	3101.2	40.289	9.9673	60.964	-45.442	58.232	68.841	23.825	-3.0298	-4.7041	0.85797	-2.1308	30.541	-5.0412
77.019	17.277	65.938	-4.7781	0.51926	-2.712	-1.1549	0.93519	1.1662	0.66022	-1.3176	3100.7	40.567	9.6704	60.938	-45.176	58.207	68.841	23.825	-3.0298	-4.7041	0.85797	-2.1308	30.541	-5.0412
76.739	16.726	66.332	-4.7836	0.52374	-2.7061	-1.0354	0.8563	1.2018	0.66022	-1.3176	3100.2	40.84	9.3633	60.91	-44.916	58.181	68.841	23.825	-3.0298	-4.7041	0.85797	-2.1308	30.541	-5.0412
76.465	16.157	66.715	-4.7884	0.52782	-2.7	-0.86448	0.77572	1.2355	0.66022	-1.3176	3099.6	41.105	9.0463	60.882	-44.663	58.154	68.841	23.825	-3.0298	-4.7041	0.85797	-2.1308	30.541	-5.0412
76.196	15.57	67.086	-4.7921	0.53149	-2.6938	-0.61269	0.69293	1.2638	0.66022	-1.3176	3099.1	41.362	8.7197	60.853	-44.417	58.127	68.841	23.825	-3.0298	-4.7041	0.85797	-2.1308	30.541	-5.0412
75.932	14.968	67.444	-4.7945	0.53474	-2.6874	-0.34055	0.60766	1.2949	0.66022	-1.3176	3098.6	41.612	8.384	60.823	-44.179	58.099	68.841	23.825	-3.0298	-4.7041	0.85797	-2.1308	30.541	-5.0412
75.676	14.35	67.788	-4.7955	0.53756	-2.6808	-0.049341	0.52001	1.3284	0.66022	-1.3176	3098.1	41.853	8.0397	60.793	-43.949	58.071	68.841	23.825	-3.0298	-4.7041	0.85797	-2.1308	30.541	-5.0412
75.425	13.718	68.119	-4.795	0.53994	-2.6741	0.26262	0.42887	1.3779	0.66022	-1.3176	3097.6	42.086	7.6872	60.762	-43.728	58.042	68.841	23.825	-3.0298	-4.7041	0.85797	-2.1308	30.541	-5.0412
75.182	13.072	68.434	-4.7928	0.54185	-2.667	0.59233	0.33486	1.4312	0.66022	-1.3176	3097.1	42.31	7.327	60.731	-43.514	58.012	68.841	23.825	-3.0298	-4.7041	0.85797	-2.1308	30.541	-5.0412
74.947	12.414	68.735	-4.789	0.54328	-2.6597	0.93755	0.23818	1.4861	0.66022	-1.3176	3096.6	42.525	6.9597	60.699	-43.31	57.983	68.841	23.825	-3.0298	-4.7041	0.85797	-2.1308	30.541	-5.0412
74.719	11.744	69.021	-4.7835	0.54423	-2.6522	1.2962	0.1389	1.5421	0.66022	-1.3176	3096.1	42.73	6.5858	60.667	-43.115	57.953	68.841	23.825	-3.0298	-4.7041	0.85797	-2.1308	30.541	-5.0412
74.499	11.063	69.29	-4.776	0.54467	-2.6443	1.6662	0.037169	1.5986	0.66022	-1.3176	3095.6	42.925	6.206	60.635	-42.929	57.922	68.841	23.825	-3.0298	-4.7041	0.85797	-2.1308	30.541	-5.0412
74.287	10.373	69.542	-4.7668	0.54459	-2.6362	2.0531	-0.066675	1.6561	0.66022	-1.3176	3095.0	43.111	5.8207	60.603	-42.753	57.892	68.841	23.825	-3.0298	-4.7041	0.85797	-2.1308	30.541	-5.0412
74.084	9.6754	69.778	-4.7555	0.544	-2.6278	2.4569	-0.17238	1.7141	0.66022	-1.3176	3094.5	43.286	5.4308	60.57	-42.587	57.861	68.841	23.825	-3.0298	-4.7041	0.85797	-2.1308	30.541	-5.0412
73.89	8.9705	69.997	-4.7422	0.54287	-2.619	2.8663	-0.2799	1.771	0.66022	-1.3176	3094.0	43.45	5.0368	60.538	-42.431	57.83	68.841	23.825	-3.0298	-4.7041	0.85797	-2.1308	30.541	-5.0412
73.705	8.26	70.198	-4.7268	0.54119	-2.61	3.2787	-0.38897	1.8261	0.66022	-1.3176	3093.5	43.604	4.6394	60.505	-42.286	57.799	68.841	23.825	-3.0298	-4.7041	0.85797	-2.1308	30.541	-5.0412
73.53	7.545	70.382	-4.7094	0.53898	-2.6008	3.692	-0.49917	1.8789	0.66022	-1.3176	3093.0	43.747	4.2394	60.472	-42.151	57.769	68.841	23.825	-3.0298	-4.7041	0.85797	-2.1308	30.541	-5.0412
73.365	6.8269	70.547	-4.6899	0.5362	-2.5913	4.1066	-0.60994	1.9403	0.66022	-1.3176	3092.5	43.878	3.8373	60.439	-42.026	57.738	68.841	23.825	-3.0298	-4.7041	0.85797	-2.1308	30.541	-5.0412
73.209	6.1069	70.695	-4.6683	0.53287	-2.5814	4.5225	-0.72119	2.0141	0.66022	-1.3176	3092.0	43.999	3.434	60.406	-41.912	57.707	68.841	23.825	-3.0298	-4.7041	0.85797	-2.1308	30.541	-5.0412
73.064	5.3862	70.824	-4.6447	0.52899	-2.5711	4.9325	-0.83321	2.0831	0.66022	-1.3176	3091.5	44.108	3.03	60.374	-41.809	57.676	68.841	23.825	-3.0298	-4.7041	0.85797	-2.1308	30.541	-5.0412
72.929	4.6662	70.936	-4.619	0.52454	-2.5605	5.3344	-0.94555	2.1467	0.66022	-1.3176	3091.0	44.206	2.626	60.342	-41.717	57.646	68.841	23.825	-3.0298	-4.7041	0.85797	-2.1308	30.541	-5.0412
72.805	3.9479	71.029	-4.5914	0.51953	-2.5497	5.726	-1.0578	2.2048	0.66022	-1.3176	3090.5	44.292	2.2228	60.309	-41.635	57.616	68.841	23.825	-3.0298	-4.7041	0.85797	-2.1308	30.541	-5.0412
72.692	3.2328	71.104	-4.5618	0.51396	-2.5385	6.1103	-1.1687	2.2577	0.66022	-1.3176	3090.0	44.367	1.8209	60.278	-41.564	57.586	68.841	23.825	-3.0298	-4.7041	0.85797	-2.1308	30.541	-5.0412
72.589	2.5219	71.162	-4.5303	0.50785	-2.5271	6.4864	-1.2776	2.3053	0.66022	-1.3176	3089.5	44.431	1.4211	60.246	-41.504	57.556	68.841	23.825	-3.0298	-4.7041	0.85797	-2.1308	30.541	-5.0412
72.498	1.8164	71.201	-4.4969	0.50119	-2.5155	6.8457	-1.3853	2.3467	0.66022	-1.3176	3088.9	44.483	1.0241	60.215	-41.455	57.527	68.841	23.825	-3.0298	-4.7041	0.85797	-2.1308	30.541	-5.0412
72.417	1.1176	71.224	-4.4618	0.494	-2.5036	7.1865	-1.4912	2.3818	0.66022	-1.3176	3088.4	44.524	0.63042	60.184	-41.417	57.498	68.841	23.825	-3.0298	-4.7041	0.85797	-2.1308	30.541	-5.0412
72.348	0.42657	71.229	-4.4251	0.48628	-2.4917	7.5071	-1.5951	2.4105	0.66022	-1.3176	3087.9	44.553	0.24073	60.154	-41.389	57.469	68.841	23.825	-3.0298	-4.7041	0.85797	-2.1308	30.541	-5.0412
72.29	-0.25568	71.217	-4.3868	0.47805	-2.4795	7.8043	-1.6957	2.4322	0.66022	-1.3176	3087.4	44.571	-0.14436	60.124	-41.372	57.441	68.841	23.825	-3.0298	-4.7041	0.85797	-2.1308	30.541	-5.0412
72.243	-0.92809	71.188	-4.3471	0.46933	-2.4673	8.0758	-1.7918	2.4465	0.66022	-1.3176	3086.9	44.578	-0.52428	60.095	-41.365	57.414	68.841	23.825	-3.0298	-4.7041	0.85797	-2.1308	30.541	-5.0412
72.208	-1.5897	71.143	-4.3061	0.46014	-2.4551	8.3234	-1.8848	2.4545	0.66022	-1.3176	3086.4	44.574	-0.89847	60.066	-41.368	57.387	68.841	23.825	-3.0298	-4.7041	0.85797	-2.1308	30.541	-5.0412
72.184	-2.2396	71.083	-4.2639	0.45049	-2.4428	8.5464	-1.9742	2.4562	0.66022	-1.3176	3085.9	44.56	-1.2664	60.038	-41.382	57.36	68.841	23.825	-3.0298	-4.7041	0.85797	-2.1308	30.541	-5.0412
72.171	-2.8769	71.006	-4.2207	0.4404	-2.4305	8.744	-2.0598	2.452	0.66022	-1.3176	3085.4	44.534	-1.6276	60.011	-41.405	57.334	68.841	23.825	-3.0298	-4.7041	0.85797	-2.1308	30.541	-5.0412
72.17	-3.5009	70.915	-4.1765	0.4299	-2.4183	8.9157	-2.1411	2.4419	0.66022	-1.3176	3084.9	44.498	-1.9817	59.984	-41.438	57.309	68.841	23.825	-3.0298	-4.7041	0.85797	-2.1308	30.541	-5.0412
72.179	-4.1108	70.81	-4.1316	0.419	-2.4061	9.0608	-2.2158	2.4266	0.66022	-1.3176	3084.4	44.451	-2.3281	59.958	-41.481	57.285	68.841	23.825	-3.0298	-4.7041	0.85797	-2.1308	30.541	-5.0412
72.2	-4.7059	70.69	-4.0859	0.40775	-2.394	9.2145	-2.2859	2.4052	0.66022	-1.3176	3083.9	44.395	-2.6665	59.932	-41.533	57.261	68.841	23.825	-3.0298	-4.7041	0.85797	-2.1308	30.541	-5.0412
72.232	-5.2856	70.557	-4.0394	0.39615	-2.3821	9.3975	-2.3517	2.3772	0.66022	-1.3176	3083.4	44.328	-2.9965	59.907	-41.594	57.237	68.841	23.825	-3.0298	-4.7041	0.85797	-2.1308	30.541	-5.0412
72.274	-5.8491	70.41	-3.992	0.38424	-2.3703	9.5539	-2.4134	2.3435	0.66022	-1.3176	3082.9	44.252	-3.3176	59.883	-41.664	57.215	68.841	23.825	-3.0298	-4.7041	0.85797	-2.1308	30.541	-5.0412
72.327	-6.3957	70.252	-3.9439	0.37203	-2.3587	9.6837	-2.4707	2.3044	0.66022	-1.3176	3082.4	44.166	-3.6295	59.86	-41.742	57.193	68.841	23.825	-3.0298	-4.7041	0.85797	-2.1308	30.541	-5.0412
72.391	-6.925	70.081	-3.8952	0.35954	-2.3472	9.7864	-2.5234	2.26	0.66022	-1.3176	3081.9	44.071	-3.9318	59.838	-41.829	57.172	68.841	23.825	-3.0298	-4.7041	0.85797	-2.1308	30.541	-5.0412
72.466	-7.4364	69.899	-3.8461	0.3468	-2.3361	9.8578	-2.5699	2.218	0.66022	-1.3176	3081.4	43.967	-4.2242	59.816	-41.924	57.152	68.841	23.825	-3.0298	-4.7041	0.85797	-2.1308	30.541	-5.0412
72.55	-7.9294	69.705	-3.7967	0.33385	-2.3251	9.9018	-2.6112	2.1731	0.66022	-1.3176	3080.9	43.854	-4.5063	59.795	-42.027	57.132	68.841	23.825	-3.0298	-4.7041	0.85797	-2.1308	30.541	-5.0412
72.645	-8.4037	69.501	-3.7471	0.3207	-2.3143	9.9201	-2.6479	2.1231	0.66022	-1.3176	3080.4	43.733	-4.7781	59.775	-42.137	57.113	68.841	23.825	-3.0298	-4.7041	0.85797	-2.1308	30.541	-5.0412
72.75	-8.859	69.288	-3.6975	0.30738	-2.3039	9.9131	-2.6797	2.0682	0.66022	-1.3176	3079.9	43.604	-5.0393	59.755	-42.255	57.095	68.841	23.825	-3.0298	-4.7041	0.85797	-2.1308	30.541	-5.0412
72.864	-9.295	69.064	-3.648	0.29391	-2.2937	9.8815	-2.7065	2.0087	0.66022	-1.3176	3079.4	43.466	-5.2897	59.737	-42.38	57.078	68.841	23.825	-3.0298	-4.7041	0.85797	-2.1308	30.541	-5.0412
72.988	-9.7116	68.832	-3.5987	0.28032	-2.2838	9.8259	-2.7283	1.9449	0.66022	-1.3176	3078.9	43.322	-5.5291	59.719	-42.511	57.061	68.841	23.825	-3.0298	-4.7041	0.85797	-2.1308	30.541	-5.0412
73.121	-10.109	68.592	-3.5498	0.26664	-2.2742	9.7468	-2.7449	1.8769	0.66022	-1.3176	3078.4	43.169	-5.7575	59.702	-42.65	57.046	68.841	23.825	-3.0298	-4.7041	0.85797	-2.1308	30.541	-5.0412
73.263	-10.486	68.343	-3.501	0.25288	-2.265	9.758	-2.7566	1.8002	0.66022	-1.3176	3077.9	43.01	-5.9749	59.686	-42.794	57.031	68.841	23.825	-3.0298	-4.7041	0.85797	-2.1308	30.541	-5.0412
73.414	-10.844	68.087	-3.4522	0.23908	-2.2562	9.7586	-2.7634	1.72	0.66022	-1.3176	3077.3	42.844	-6.1809	59.671	-42.944	57.017	68.841	23.825	-3.0298	-4.7041	0.85797	-2.1308	30.541	-5.0412
73.574	-11.181	67.823	-3.4035	0.22525	-2.2478	9.7353	-2.7659	1.6348	0.66022	-1.3176	3076.8	42.671	-6.3756	59.657	-43.1	57.003	68.841	23.825	-3.0298	-4.7041	0.85797	-2.1308	30.541	-5.0412
73.742	-11.498	67.553	-3.3549	0.21143	-2.2399	9.6889	-2.7643	1.5445	0.66022	-1.3176	3076.3	42.492	-6.5587	59.643	-43.262	56.991	68.841	23.825	-3.0298	-4.7041	0.85797	-2.1308	30.541	-5.0412
73.918	-11.795	67.277	-3.3066	0.19762	-2.2324	9.6201	-2.7584	1.4492	0.66022	-1.3176	3075.8	42.307	-6.7303	59.63	-43.429	56.979	68.841	23.825	-3.0298	-4.7041	0.85797	-2.1308	30.541	-5.0412
74.102	-12.071	66.996	-3.2588	0.18385	-2.2254	9.5294	-2.7482	1.3491	0.66022	-1.3176	3075.3	42.117	-6.8901	59.619	-43.6	56.968	68.841	23.825	-3.0298	-4.7041	0.85797	-2.1308	30.541	-5.0412
74.294	-12.327	66.708	-3.2112	0.17014	-2.2189	9.4924	-2.7337	1.2395	0.66022	-1.3176	3074.8	41.921	-7.0382	59.608	-43.777	56.958	68.841	23.825	-3.0298	-4.7041	0.85797	-2.1308	30.541	-5.0412
74.492	-12.563	66.416	-3.1639	0.15652	-2.213	9.4382	-2.7154	1.1241	0.66022	-1.3176	3074.3	41.72	-7.1745	59.597	-43.957	56.949	68.841	23.825	-3.0298	-4.7041	0.85797	-2.1308	30.541	-5.0412
74.698	-12.777	66.12	-3.1169	0.14299	-2.2077	9.3626	-2.6932	1.0033	0.66022	-1.3176	3073.8	41.514	-7.2989	59.588	-44.142	56.941	68.841	23.825	-3.0298	-4.7041	0.85797	-2.1308	30.541	-5.0412
74.911	-12.971	65.819	-3.0703	0.12959	-2.203	9.2666	-2.667	0.87717	0.66022	-1.3176	3073.3	41.303	-7.4113	59.58	-44.331	56.933	68.841	23.825	-3.0298	-4.7041	0.85797	-2.1308	30.541	-5.0412
75.13	-13.144	65.514	-3.0241	0.11633	-2.1989	9.2039	-2.6369	0.74194	0.66022	-1.3176	3072.8	41.089	-7.5117	59.572	-44.523	56.926	68.841	23.825	-3.0298	-4.7041	0.85797	-2.1308	30.541	-5.0412
75.355	-13.296	65.206	-2.9783	0.10323	-2.1956	9.1257	-2.6031	0.6005	0.66022	-1.3176	3072.3	40.87	-7.6001	59.565	-44.719	56.92	68.841	23.825	-3.0298	-4.7041	0.85797	-2.1308	30.541	-5.0412
75.587	-13.428	64.895	-2.9329	0.090306	-2.1929	9.0282	-2.5657	0.45326	0.66022	-1.3176	3071.8	40.648	-7.6763	59.559	-44.917	56.914	68.841	23.825	-3.0298	-4.7041	0.85797	-2.1308	30.541	-5.0412
75.824	-13.538	64.581	-2.888	0.077578	-2.1911	8.9121	-2.5246	0.30036	0.66022	-1.3176	3071.3	40.422	-7.7403	59.554	-45.119	56.91	68.841	23.825	-3.0298	-4.7041	0.85797	-2.1308	30.541	-5.0412
76.066	-13.627	64.265	-2.8438	0.065066	-2.1899	8.7856	-2.4797	0.14148	0.66022	-1.3176	3070.8	40.193	-7.7921	59.549	-45.323	56.906	68.841	23.825	-3.0298	-4.7041	0.85797	-2.1308	30.541	-5.0412
76.314	-13.695	63.947	-2.8001	0.052787	-2.1897	8.6696	-2.4421	-0.016422	0.66022	-1.3176	3070.3	39.961	-7.8316	59.546	-45.529	56.903	68.841	23.825	-3.0298	-4.7041	0.85797	-2.1308	30.541	-5.0412
76.566	-13.741	63.627	-2.7571	0.040543	-2.19	8.5232	-2.4551	-0.13437	0.66022	-1.3176	3069.8	39.727	-7.8589	59.543	-45.737	56.901	68.841	23.825	-3.0298	-4.7041	0.85797	-2.1308	30.541	-5.0412
76.824	-13.767	63.305	-2.7149	0.028241	-2.191	8.3565	-2.4652	-0.25257	0.66022	-1.3176	3069.3	39.49	-7.8738	59.541	-45.947	56.9	68.841	23.825	-3.0298	-4.7041	0.85797	-2.1308	30.541	-5.0412
77.086	-13.771	62.982	-2.6736	0.015896	-2.1926	8.1564	-2.4729	-0.36567	0.66022	-1.3176	3068.8	39.25	-7.8765	59.54	-46.159	56.899	68.841	23.825	-3.0298	-4.7041	0.85797	-2.1308	30.541	-5.0412
77.352	-13.755	62.658	-2.6335	0.0035122	-2.1946	7.866	-2.4801	-0.45004	0.66022	-1.3176	3068.3	39.009	-7.8669	59.54	-46.372	56.899	68.841	23.825	-3.0298	-4.7041	0.85797	-2.1308	30.541	-5.0412
77.622	-13.717	62.332	-2.595	-0.0088972	-2.1971	7.5665	-2.4829	-0.53554	0.66022	-1.3176	3067.8	38.765	-7.8452	59.54	-46.587	56.9	68.841	23.825	-3.0298	-4.7041	0.85797	-2.1308	30.541	-5.0412
77.896	-13.659	62.005	-2.5579	-0.02131	-2.1999	7.2587	-2.4814	-0.62199	0.66022	-1.3176	3067.3	38.52	-7.8117	59.541	-46.803	56.901	68.841	23.825	-3.0298	-4.7041	0.85797	-2.1308	30.541	-5.0412
78.174	-13.581	61.676	-2.5224	-0.033704	-2.2033	6.9434	-2.4755	-0.70923	0.66022	-1.3176	3066.8	38.272	-7.7665	59.543	-47.019	56.903	68.841	23.825	-3.0298	-4.7041	0.85797	-2.1308	30.541	-5.0412
78.455	-13.483	61.347	-2.4885	-0.046058	-2.207	6.6213	-2.4652	-0.79711	0.66022	-1.3176	3066.3	38.023	-7.7099	59.545	-47.237	56.906	68.841	23.825	-3.0298	-4.7041	0.85797	-2.1308	30.541	-5.0412
78.739	-13.366	61.016	-2.4562	-0.058349	-2.2112	6.2765	-2.4504	-0.88574	0.66022	-1.3176	3065.8	37.772	-7.6421	59.548	-47.455	56.909	68.841	23.825	-3.0298	-4.7041	0.85797	-2.1308	30.541	-5.0412
79.026	-13.23	60.684	-2.4257	-0.070554	-2.2159	5.9266	-2.431	-0.9746	0.66022	-1.3176	3065.3	37.52	-7.5635	59.552	-47.674	56.914	68.841	23.825	-3.0298	-4.7041	0.85797	-2.1308	30.541	-5.0412
79.316	-13.076	60.351	-2.397	-0.082651	-2.221	5.5734	-2.407	-1.0636	0.66022	-1.3176	3064.8	37.267	-7.4743	59.557	-47.894	56.918	68.841	23.825	-3.0298	-4.7041	0.85797	-2.1308	30.541	-5.0412
79.609	-12.904	60.017	-2.37	-0.094617	-2.2265	5.2177	-2.3786	-1.1526	0.66022	-1.3176	3064.3	37.013	-7.3747	59.562	-48.115	56.924	68.841	23.825	-3.0298	-4.7041	0.85797	-2.1308	30.541	-5.0412
79.903	-12.714	59.682	-2.3448	-0.10643	-2.2325	4.86	-2.3456	-1.2416	0.66022	-1.3176	3063.8	36.757	-7.265	59.568	-48.335	56.93	68.841	23.825	-3.0298	-4.7041	0.85797	-2.1308	30.541	-5.0412
80.199	-12.508	59.346	-2.3214	-0.11807	-2.239	4.5011	-2.3083	-1.3306	0.66022	-1.3176	3063.3	36.501	-7.1456	59.575	-48.556	56.937	68.841	23.825	-3.0298	-4.7041	0.85797	-2.1308	30.541	-5.0412
80.497	-12.284	59.01	-2.2998	-0.1295	-2.2458	4.1405	-2.2665	-1.4193	0.66022	-1.3176	3062.8	36.244	-7.0165	59.582	-48.777	56.944	68.841	23.825	-3.0298	-4.7041	0.85797	-2.1308	30.541	-5.0412
80.796	-12.045	58.673	-2.28	-0.14072	-2.2531	3.7568	-2.2204	-1.5074	0.66022	-1.3176	3062.3	35.986	-6.8782	59.59	-48.999	56.953	68.841	23.825	-3.0298	-4.7041	0.85797	-2.1308	30.541	-5.0412
81.097	-11.79	58.335	-2.2622	-0.1517	-2.2609	3.3755	-2.1699	-1.5951	0.66022	-1.3176	3061.8	35.729	-6.7308	59.599	-49.22	56.961	68.841	23.825	-3.0298	-4.7041	0.85797	-2.1308	30.541	-5.0412
81.398	-11.519	57.997	-2.2463	-0.16242	-2.2691	2.9971	-2.1151	-1.6824	0.66022	-1.3176	3061.3	35.47	-6.5746	59.609	-49.441	56.971	68.841	23.825	-3.0298	-4.7041	0.85797	-2.1308	30.541	-5.0412
81.7	-11.234	57.658	-2.2322	-0.17285	-2.2777	2.6221	-2.0561	-1.7692	0.66022	-1.3176	3060.8	35.212	-6.4099	59.619	-49.662	56.981	68.841	23.825	-3.0298	-4.7041	0.85797	-2.1308	30.541	-5.0412
82.001	-10.934	57.319	-2.2201	-0.18297	-2.2868	2.2449	-1.9902	-1.8451	0.66022	-1.3176	3060.3	34.953	-6.237	59.63	-49.883	56.992	68.841	23.825	-3.0298	-4.7041	0.85797	-2.1308	30.541	-5.0412
82.303	-10.62	56.979	-2.2098	-0.19272	-2.2961	1.8424	-1.908	-1.8711	0.66022	-1.3176	3059.8	34.695	-6.0559	59.642	-50.103	57.004	68.841	23.825	-3.0298	-4.7041	0.85797	-2.1308	30.541	-5.0412
82.605	-10.292	56.639	-2.2016	-0.20205	-2.3055	1.4463	-1.8227	-1.8938	0.66022	-1.3176	3059.3	34.437	-5.8671	59.654	-50.322	57.016	68.841	23.825	-3.0298	-4.7041	0.85797	-2.1308	30.541	-5.0412
82.905	-9.9511	56.298	-2.1954	-0.21094	-2.315	1.0542	-1.7345	-1.9142	0.66022	-1.3176	3058.8	34.179	-5.6708	59.667	-50.541	57.029	68.841	23.825	-3.0298	-4.7041	0.85797	-2.1308	30.541	-5.0412
83.205	-9.5973	55.958	-2.1911	-0.21939	-2.3246	0.64824	-1.6433	-1.9315	0.66022	-1.3176	3058.3	33.922	-5.4673	59.681	-50.759	57.043	68.841	23.825	-3.0298	-4.7041	0.85797	-2.1308	30.541	-5.0412
83.503	-9.2315	55.618	-2.1889	-0.22737	-2.3343	0.24915	-1.549	-1.9468	0.66022	-1.3176	3057.8	33.666	-5.2571	59.696	-50.975	57.057	68.841	23.825	-3.0298	-4.7041	0.85797	-2.1308	30.541	-5.0412
83.8	-8.8542	55.278	-2.1886	-0.23487	-2.3441	-0.14246	-1.4517	-1.9603	0.66022	-1.3176	3057.3	33.41	-5.0403	59.711	-51.19	57.072	68.841	23.825	-3.0298	-4.7041	0.85797	-2.1308	30.541	-5.0412
84.095	-8.4658	54.938	-2.1903	-0.24188	-2.3539	-0.526	-1.3516	-1.972	0.66022	-1.3176	3056.8	33.156	-4.8174	59.726	-51.404	57.087	68.841	23.825	-3.0298	-4.7041	0.85797	-2.1308	30.541	-5.0412
84.387	-8.0669	54.6	-2.1939	-0.24838	-2.3638	-0.90096	-1.2488	-1.9819	0.66022	-1.3176	3056.3	32.903	-4.5887	59.742	-51.616	57.103	68.841	23.825	-3.0298	-4.7041	0.85797	-2.1308	30.541	-5.0412
84.677	-7.658	54.262	-2.1993	-0.25436	-2.3737	-1.2669	-1.1433	-1.9902	0.66022	-1.3176	3055.8	32.652	-4.3544	59.759	-51.826	57.12	68.841	23.825	-3.0298	-4.7041	0.85797	-2.1308	30.541	-5.0412
84.963	-7.2396	53.925	-2.2065	-0.25981	-2.3837	-1.6232	-1.0355	-1.9969	0.66022	-1.3176	3055.3	32.403	-4.1149	59.777	-52.035	57.137	68.841	23.825	-3.0298	-4.7041	0.85797	-2.1308	30.541	-5.0412
85.247	-6.8122	53.59	-2.2155	-0.26471	-2.3937	-1.9659	-0.92513	-2.0006	0.66022	-1.3176	3054.8	32.155	-3.8704	59.795	-52.241	57.154	68.841	23.825	-3.0298	-4.7041	0.85797	-2.1308	30.541	-5.0412
85.526	-6.3763	53.256	-2.2261	-0.26906	-2.4037	-2.2947	-0.81257	-2.002	0.66022	-1.3176	3054.3	31.91	-3.6212	59.814	-52.445	57.173	68.841	23.825	-3.0298	-4.7041	0.85797	-2.1308	30.541	-5.0412
85.802	-5.9323	52.924	-2.2384	-0.27284	-2.4137	-2.6126	-0.69815	-2.0027	0.66022	-1.3176	3053.8	31.667	-3.3677	59.833	-52.646	57.192	68.841	23.825	-3.0298	-4.7041	0.85797	-2.1308	30.541	-5.0412
86.074	-5.4806	52.595	-2.2523	-0.27604	-2.4237	-2.9196	-0.58207	-2.0027	0.66022	-1.3176	3053.3	31.427	-3.11	59.853	-52.844	57.211	68.841	23.825	-3.0298	-4.7041	0.85797	-2.1308	30.541	-5.0412
86.341	-5.0217	52.268	-2.2676	-0.27865	-2.4338	-3.2154	-0.4645	-2.002	0.66022	-1.3176	3052.8	31.19	-2.8484	59.873	-53.04	57.231	68.841	23.825	-3.0298	-4.7041	0.85797	-2.1308	30.541	-5.0412
86.603	-4.556	51.945	-2.2844	-0.28068	-2.4438	-3.4998	-0.34564	-2.0006	0.66022	-1.3176	3052.3	30.955	-2.5831	59.894	-53.232	57.251	68.841	23.825	-3.0298	-4.7041	0.85797	-2.1308	30.541	-5.0412
86.86	-4.0839	51.624	-2.3026	-0.28211	-2.4538	-3.7729	-0.22568	-1.9985	0.66022	-1.3176	3051.8	30.725	-2.3145	59.916	-53.421	57.272	68.841	23.825	-3.0298	-4.7041	0.85797	-2.1308	30.541	-5.0412
87.112	-3.6058	51.308	-2.3221	-0.28293	-2.4637	-4.0345	-0.10484	-1.9958	0.66022	-1.3176	3051.3	30.497	-2.0426	59.938	-53.606	57.294	68.841	23.825	-3.0298	-4.7041	0.85797	-2.1308	30.541	-5.0412
87.358	-3.122	50.995	-2.3429	-0.28316	-2.4737	-4.2794	0.016247	-1.9953	0.66022	-1.3176	3050.8	30.274	-1.7678	59.96	-53.787	57.316	68.841	23.825	-3.0298	-4.7041	0.85797	-2.1308	30.541	-5.0412
87.598	-2.6329	50.687	-2.3649	-0.28277	-2.4837	-4.5119	0.1377	-1.9947	0.66022	-1.3176	3050.3	30.055	-1.4903	59.983	-53.965	57.338	68.841	23.825	-3.0298	-4.7041	0.85797	-2.1308	30.541	-5.0412
87.831	-2.139	50.384	-2.388	-0.28177	-2.4937	-4.737	0.26471	-1.9943	0.66022	-1.3176	3049.8	29.84	-1.2102	60.007	-54.138	57.361	68.841	23.825	-3.0298	-4.7041	0.85797	-2.1308	30.541	-5.0412
88.059	-1.6409	50.086	-2.4122	-0.28012	-2.5036	-4.9517	0.39293	-1.9911	0.66022	-1.3176	3049.3	29.63	-0.92797	60.031	-54.306	57.384	68.841	23.825	-3.0298	-4.7041	0.85797	-2.1308	30.541	-5.0412
88.279	-1.1389	49.794	-2.4375	-0.27784	-2.5136	-5.1549	0.52018	-1.9851	0.66022	-1.3176	3048.8	29.425	-0.6438	60.055	-54.47	57.408	68.841	23.825	-3.0298	-4.7041	0.85797	-2.1308	30.541	-5.0412
88.493	-0.63336	49.509	-2.4638	-0.27492	-2.5235	-5.3463	0.64621	-1.9765	0.66022	-1.3176	3048.3	29.226	-0.35787	60.08	-54.629	57.433	68.841	23.825	-3.0298	-4.7041	0.85797	-2.1308	30.541	-5.0412
88.699	-0.12459	49.231	-2.4909	-0.27138	-2.5333	-5.5258	0.77077	-1.9652	0.66022	-1.3176	3047.7	29.032	-0.070365	60.105	-54.783	57.457	68.841	23.825	-3.0298	-4.7041	0.85797	-2.1308	30.541	-5.0412
88.898	0.38709	48.96	-2.519	-0.26722	-2.5431	-5.6903	0.89264	-1.9468	0.66022	-1.3176	3047.2	28.843	0.21853	60.131	-54.931	57.482	68.841	23.825	-3.0298	-4.7041	0.85797	-2.1308	30.541	-5.0412
89.089	0.90132	48.697	-2.5478	-0.26246	-2.5528	-5.842	1.012	-1.9258	0.66022	-1.3176	3046.7	28.661	0.50862	60.158	-55.074	57.508	68.841	23.825	-3.0298	-4.7041	0.85797	-2.1308	30.541	-5.0412
89.273	1.4178	48.442	-2.5774	-0.2571	-2.5624	-5.982	1.1289	-1.9039	0.66022	-1.3176	3046.2	28.486	0.79972	60.184	-55.211	57.534	68.841	23.825	-3.0298	-4.7041	0.85797	-2.1308	30.541	-5.0412
89.448	1.9361	48.196	-2.6076	-0.25117	-2.5718	-6.1104	1.2431	-1.8811	0.66022	-1.3176	3045.7	28.316	1.0917	60.211	-55.341	57.56	68.841	23.825	-3.0298	-4.7041	0.85797	-2.1308	30.541	-5.0412
89.615	2.4561	47.959	-2.6385	-0.24468	-2.5812	-6.2274	1.3544	-1.8574	0.66022	-1.3176	3045.2	28.154	1.3842	60.239	-55.466	57.587	68.841	23.825	-3.0298	-4.7041	0.85797	-2.1308	30.541	-5.0412
89.774	2.9773	47.731	-2.6699	-0.23763	-2.5904	-6.3332	1.4627	-1.8329	0.66022	-1.3176	3044.7	27.999	1.6773	60.266	-55.583	57.614	68.841	23.825	-3.0298	-4.7041	0.85797	-2.1308	30.541	-5.0412
89.923	3.4994	47.514	-2.7018	-0.23003	-2.5995	-6.4316	1.5776	-1.8186	0.66022	-1.3176	3044.2	27.851	1.9707	60.294	-55.694	57.641	68.841	23.825	-3.0298	-4.7041	0.85797	-2.1308	30.541	-5.0412
90.064	4.0223	47.307	-2.7342	-0.22187	-2.6086	-6.5252	1.6861	-1.8026	0.66022	-1.3176	3043.7	27.711	2.2642	60.322	-55.797	57.668	68.841	23.825	-3.0298	-4.7041	0.85797	-2.1308	30.541	-5.0412
90.196	4.5455	47.111	-2.767	-0.21318	-2.6176	-6.611	1.7898	-1.7843	0.66022	-1.3176	3043.2	27.579	2.5577	60.351	-55.894	57.696	68.841	23.825	-3.0298	-4.7041	0.85797	-2.1308	30.541	-5.0412
90.319	5.0687	46.926	-2.8003	-0.20398	-2.6264	-6.6888	1.8888	-1.7636	0.66022	-1.3176	3042.7	27.455	2.851	60.379	-55.982	57.723	68.841	23.825	-3.0298	-4.7041	0.85797	-2.1308	30.541	-5.0412
90.433	5.5917	46.753	-2.8339	-0.1943	-2.6352	-6.7585	1.983	-1.7408	0.66022	-1.3176	3042.2	27.339	3.1439	60.408	-56.063	57.751	68.841	23.825	-3.0298	-4.7041	0.85797	-2.1308	30.541	-5.0412
90.537	6.114	46.593	-2.8679	-0.18416	-2.6438	-6.8201	2.0725	-1.716	0.66022	-1.3176	3041.7	27.232	3.4362	60.437	-56.136	57.779	68.841	23.825	-3.0298	-4.7041	0.85797	-2.1308	30.541	-5.0412
90.631	6.6353	46.444	-2.9021	-0.17358	-2.6523	-6.8734	2.1571	-1.6894	0.66022	-1.3176	3041.2	27.133	3.7278	60.466	-56.2	57.808	68.841	23.825	-3.0298	-4.7041	0.85797	-2.1308	30.541	-5.0412
90.716	7.1553	46.309	-2.9366	-0.1626	-2.6607	-6.9187	2.2365	-1.6609	0.66022	-1.3176	3040.7	27.043	4.0185	60.495	-56.257	57.836	68.841	23.825	-3.0298	-4.7041	0.85797	-2.1308	30.541	-5.0412
90.791	7.6735	46.186	-2.9713	-0.15123	-2.6689	-6.9572	2.308	-1.6266	0.66022	-1.3176	3040.2	26.963	4.308	60.524	-56.304	57.864	68.841	23.825	-3.0298	-4.7041	0.85797	-2.1308	30.541	-5.0412
90.857	8.1896	46.077	-3.0061	-0.13952	-2.677	-6.987	2.3743	-1.5912	0.66022	-1.3176	3039.7	26.891	4.5962	60.553	-56.343	57.892	68.841	23.825	-3.0298	-4.7041	0.85797	-2.1308	30.541	-5.0412
90.912	8.7032	45.982	-3.0411	-0.1275	-2.6849	-7.0081	2.4356	-1.555	0.66022	-1.3176	3039.1	26.83	4.8828	60.582	-56.373	57.92	68.841	23.825	-3.0298	-4.7041	0.85797	-2.1308	30.541	-5.0412
90.958	9.214	45.901	-3.0762	-0.11518	-2.6925	-7.0205	2.4917	-1.5182	0.66022	-1.3176	3038.6	26.777	5.1676	60.611	-56.394	57.948	68.841	23.825	-3.0298	-4.7041	0.85797	-2.1308	30.541	-5.0412
90.993	9.7214	45.834	-3.1113	-0.10259	-2.7	-7.0244	2.5426	-1.481	0.66022	-1.3176	3038.1	26.735	5.4504	60.64	-56.406	57.976	68.841	23.825	-3.0298	-4.7041	0.85797	-2.1308	30.541	-5.0412
91.019	10.225	45.781	-3.1464	-0.08976	-2.7073	-7.0198	2.5885	-1.4437	0.66022	-1.3176	3037.6	26.702	5.731	60.668	-56.409	58.004	68.841	23.825	-3.0298	-4.7041	0.85797	-2.1308	30.541	-5.0412
91.034	10.725	45.743	-3.1815	-0.076713	-2.7145	-7.0071	2.6292	-1.4065	0.66022	-1.3176	3037.1	26.679	6.0093	60.697	-56.403	58.032	68.841	23.825	-3.0298	-4.7041	0.85797	-2.1308	30.541	-5.0412
91.04	11.22	45.72	-3.2165	-0.063485	-2.7214	-7.0001	2.6614	-1.3687	0.66022	-1.3176	3036.6	26.666	6.2849	60.725	-56.387	58.059	68.841	23.825	-3.0298	-4.7041	0.85797	-2.1308	30.541	-5.0412
91.035	11.71	45.712	-3.2515	-0.050107	-2.7282	-6.9843	2.6889	-1.3315	0.66022	-1.3176	3036.1	26.663	6.5577	60.753	-56.361	58.086	68.841	23.825	-3.0298	-4.7041	0.85797	-2.1308	30.541	-5.0412
91.021	12.195	45.719	-3.2864	-0.036603	-2.7347	-6.9599	2.7119	-1.2952	0.66022	-1.3176	3035.6	26.67	6.8274	60.78	-56.326	58.113	68.841	23.825	-3.0298	-4.7041	0.85797	-2.1308	30.541	-5.0412
90.996	12.674	45.741	-3.3211	-0.022996	-2.7411	-6.9268	2.7303	-1.2598	0.66022	-1.3176	3035.1	26.687	7.0939	60.808	-56.281	58.14	68.841	23.825	-3.0298	-4.7041	0.85797	-2.1308	30.541	-5.0412
90.961	13.148	45.778	-3.3556	-0.0093078	-2.7473	-6.8851	2.7442	-1.2258	0.66022	-1.3176	3034.6	26.715	7.3568	60.835	-56.227	58.166	68.841	23.825	-3.0298	-4.7041	0.85797	-2.1308	30.541	-5.0412
90.917	13.614	45.831	-3.3899	0.0044384	-2.7534	-6.835	2.7536	-1.1932	0.66022	-1.3176	3034.1	26.753	7.616	60.861	-56.163	58.192	68.841	23.825	-3.0298	-4.7041	0.85797	-2.1308	30.541	-5.0412
90.862	14.074	45.899	-3.4239	0.018221	-2.7593	-6.7764	2.7587	-1.1624	0.66022	-1.3176	3033.6	26.801	7.8713	60.887	-56.089	58.217	68.841	23.825	-3.0298	-4.7041	0.85797	-2.1308	30.541	-5.0412
90.798	14.526	45.982	-3.4577	0.032017	-2.765	-6.711	2.7581	-1.1305	0.66022	-1.3176	3033.0	26.859	8.1224	60.913	-56.006	58.242	68.841	23.825	-3.0298	-4.7041	0.85797	-2.1308	30.541	-5.0412
90.724	14.97	46.081	-3.491	0.045793	-2.7706	-6.6385	2.7518	-1.0974	0.66022	-1.3176	3032.5	26.927	8.3692	60.938	-55.913	58.266	68.841	23.825	-3.0298	-4.7041	0.85797	-2.1308	30.541	-5.0412
90.64	15.406	46.195	-3.524	0.059528	-2.776	-6.5575	2.7416	-1.0667	0.66022	-1.3176	3032.0	27.006	8.6113	60.963	-55.81	58.291	68.841	23.825	-3.0298	-4.7041	0.85797	-2.1308	30.541	-5.0412
90.547	15.834	46.324	-3.5566	0.073203	-2.7812	-6.4682	2.7274	-1.0384	0.66022	-1.3176	3031.5	27.095	8.8486	60.987	-55.697	58.314	68.841	23.825	-3.0298	-4.7041	0.85797	-2.1308	30.541	-5.0412
90.444	16.252	46.469	-3.5887	0.086797	-2.7864	-6.3709	2.7098	-1.0127	0.66022	-1.3176	3031.0	27.194	9.081	61.01	-55.576	58.337	68.841	23.825	-3.0298	-4.7041	0.85797	-2.1308	30.541	-5.0412
90.331	16.662	46.628	-3.6203	0.1003	-2.7914	-6.2656	2.6889	-0.98976	0.66022	-1.3176	3030.5	27.302	9.3081	61.033	-55.444	58.359	68.841	23.825	-3.0298	-4.7041	0.85797	-2.1308	30.541	-5.0412
90.209	17.061	46.802	-3.6513	0.11368	-2.7963	-6.1529	2.6645	-0.96977	0.66022	-1.3176	3030.0	27.421	9.5298	61.056	-55.303	58.381	68.841	23.825	-3.0298	-4.7041	0.85797	-2.1308	30.541	-5.0412
90.078	17.45	46.991	-3.6818	0.12693	-2.8011	-6.0328	2.6366	-0.95288	0.66022	-1.3176	3029.5	27.55	9.7459	61.077	-55.153	58.402	68.841	23.825	-3.0298	-4.7041	0.85797	-2.1308	30.541	-5.0412
89.938	17.829	47.195	-3.7117	0.14004	-2.8058	-5.9056	2.6058	-0.93922	0.66022	-1.3176	3029.0	27.688	9.9562	61.098	-54.994	58.423	68.841	23.825	-3.0298	-4.7041	0.85797	-2.1308	30.541	-5.0412
89.789	18.198	47.412	-3.7409	0.15298	-2.8105	-5.7854	2.5691	-0.92672	0.66022	-1.3176	3028.4	27.836	10.161	61.119	-54.826	58.443	68.841	23.825	-3.0298	-4.7041	0.85797	-2.1308	30.541	-5.0412
89.631	18.555	47.644	-3.7695	0.16573	-2.8151	-5.6616	2.5286	-0.91655	0.66022	-1.3176	3027.9	27.993	10.359	61.138	-54.649	58.462	68.841	23.825	-3.0298	-4.7041	0.85797	-2.1308	30.541	-5.0412
89.464	18.901	47.89	-3.7976	0.17829	-2.8196	-5.5863	2.4964	-0.9123	0.66022	-1.3176	3027.4	28.16	10.551	61.157	-54.463	58.48	68.841	23.825	-3.0298	-4.7041	0.85797	-2.1308	30.541	-5.0412
89.289	19.235	48.149	-3.8254	0.19069	-2.8242	-5.5118	2.4638	-0.91123	0.66022	-1.3176	3026.9	28.336	10.736	61.175	-54.269	58.498	68.841	23.825	-3.0298	-4.7041	0.85797	-2.1308	30.541	-5.0412
89.105	19.556	48.422	-3.8527	0.20293	-2.8288	-5.4361	2.4307	-0.91323	0.66022	-1.3176	3026.4	28.521	10.915	61.192	-54.066	58.515	68.841	23.825	-3.0298	-4.7041	0.85797	-2.1308	30.541	-5.0412
88.913	19.866	48.707	-3.8797	0.215	-2.8333	-5.3597	2.3971	-0.91829	0.66022	-1.3176	3025.9	28.714	11.087	61.209	-53.855	58.531	68.841	23.825	-3.0298	-4.7041	0.85797	-2.1308	30.541	-5.0412
88.713	20.162	49.006	-3.9063	0.22689	-2.8379	-5.2871	2.3587	-0.91588	0.66022	-1.3176	3025.4	28.917	11.251	61.225	-53.636	58.547	68.841	23.825	-3.0298	-4.7041	0.85797	-2.1308	30.541	-5.0412
88.505	20.445	49.317	-3.9326	0.23858	-2.8425	-5.2205	2.3162	-0.9054	0.66022	-1.3176	3024.9	29.127	11.409	61.239	-53.409	58.561	68.841	23.825	-3.0298	-4.7041	0.85797	-2.1308	30.541	-5.0412
88.289	20.715	49.64	-3.9586	0.25005	-2.847	-5.1568	2.2745	-0.89717	0.66022	-1.3176	3024.3	29.347	11.558	61.253	-53.175	58.575	68.841	23.825	-3.0298	-4.7041	0.85797	-2.1308	30.541	-5.0412
88.065	20.97	49.975	-3.9842	0.26132	-2.8515	-5.0967	2.2335	-0.89111	0.66022	-1.3176	3023.8	29.574	11.7	61.266	-52.933	58.588	68.841	23.825	-3.0298	-4.7041	0.85797	-2.1308	30.541	-5.0412
87.834	21.21	50.321	-4.0095	0.27239	-2.8559	-5.0405	2.1935	-0.88617	0.66022	-1.3176	3023.3	29.809	11.834	61.279	-52.684	58.6	68.841	23.825	-3.0298	-4.7041	0.85797	-2.1308	30.541	-5.0412
87.596	21.436	50.679	-4.0346	0.28326	-2.8603	-4.9778	2.1491	-0.87228	0.66022	-1.3176	3022.8	30.052	11.96	61.29	-52.428	58.611	68.841	23.825	-3.0298	-4.7041	0.85797	-2.1308	30.541	-5.0412
87.35	21.647	51.047	-4.0592	0.29384	-2.8646	-4.8801	2.0822	-0.81666	0.66022	-1.3176	3022.3	30.302	12.077	61.3	-52.166	58.622	68.841	23.825	-3.0298	-4.7041	0.85797	-2.1308	30.541	-5.0412
87.098	21.841	51.426	-4.0834	0.30408	-2.8685	-4.7836	2.014	-0.75741	0.66022	-1.3176	3021.8	30.559	12.185	61.309	-51.898	58.631	68.841	23.825	-3.0298	-4.7041	0.85797	-2.1308	30.541	-5.0412
86.839	22.02	51.814	-4.1071	0.31398	-2.8721	-4.6865	1.9451	-0.69733	0.66022	-1.3176	3021.3	30.823	12.285	61.318	-51.624	58.639	68.841	23.825	-3.0298	-4.7041	0.85797	-2.1308	30.541	-5.0412
86.574	22.182	52.21	-4.1303	0.32353	-2.8755	-4.5889	1.8758	-0.63643	0.66022	-1.3176	3020.8	31.093	12.375	61.325	-51.344	58.646	68.841	23.825	-3.0298	-4.7041	0.85797	-2.1308	30.541	-5.0412
86.303	22.327	52.615	-4.153	0.33274	-2.8785	-4.4911	1.8062	-0.57472	0.66022	-1.3176	3020.2	31.369	12.456	61.331	-51.06	58.653	68.841	23.825	-3.0298	-4.7041	0.85797	-2.1308	30.541	-5.0412
86.027	22.454	53.028	-4.1752	0.34159	-2.8812	-4.3934	1.7364	-0.51224	0.66022	-1.3176	3019.7	31.65	12.527	61.335	-50.77	58.658	68.841	23.825	-3.0298	-4.7041	0.85797	-2.1308	30.541	-5.0412
85.745	22.564	53.449	-4.1969	0.3501	-2.8836	-4.2965	1.6666	-0.44892	0.66021	-1.3176	3019.2	31.937	12.589	61.339	-50.477	58.661	68.841	23.825	-3.0298	-4.7041	0.85797	-2.1308	30.541	-5.0412
85.458	22.656	53.876	-4.2181	0.35826	-2.8857	-4.2053	1.5969	-0.38402	0.66021	-1.3176	3018.7	32.229	12.64	61.341	-50.18	58.664	68.841	23.825	-3.0298	-4.7041	0.85797	-2.1308	30.541	-5.0412
85.166	22.729	54.309	-4.239	0.36607	-2.8875	-4.1164	1.5275	-0.31862	0.66021	-1.3176	3018.2	32.525	12.682	61.343	-49.879	58.666	68.841	23.825	-3.0298	-4.7041	0.85797	-2.1308	30.541	-5.0412
84.87	22.784	54.747	-4.2593	0.37354	-2.8889	-4.0301	1.4585	-0.25282	0.66021	-1.3176	3017.7	32.825	12.713	61.343	-49.575	58.666	68.841	23.825	-3.0298	-4.7041	0.85797	-2.1308	30.541	-5.0412
84.57	22.82	55.19	-4.2793	0.38066	-2.89	-3.9467	1.3901	-0.18676	0.66021	-1.3176	3017.2	33.128	12.734	61.341	-49.268	58.666	68.841	23.825	-3.0298	-4.7041	0.85797	-2.1308	30.541	-5.0412
84.267	22.837	55.638	-4.2988	0.38744	-2.8907	-3.8662	1.3224	-0.12059	0.66021	-1.3176	3016.7	33.435	12.744	61.339	-48.959	58.664	68.841	23.825	-3.0298	-4.7041	0.85797	-2.1308	30.541	-5.0412
83.96	22.835	56.089	-4.3179	0.39388	-2.8912	-3.7888	1.2556	-0.05446	0.66021	-1.3176	3016.1	33.745	12.743	61.335	-48.649	58.66	68.841	23.825	-3.0298	-4.7041	0.85797	-2.1308	30.541	-5.0412
83.65	22.812	56.544	-4.3366	0.40007	-2.8914	-3.6923	1.221	-0.021746	0.66021	-1.3176	3015.6	34.057	12.731	61.33	-48.337	58.656	68.841	23.825	-3.0298	-4.7041	0.85797	-2.1308	30.541	-5.0412
83.338	22.771	57.001	-4.3549	0.4061	-2.8914	-3.6021	1.1898	0.0052831	0.66021	-1.3176	3015.1	34.371	12.709	61.324	-48.023	58.651	68.841	23.825	-3.0298	-4.7041	0.85797	-2.1308	30.541	-5.0412
83.023	22.709	57.461	-4.3727	0.41196	-2.8913	-3.522	1.1566	0.032012	0.66021	-1.3176	3014.6	34.688	12.676	61.317	-47.709	58.644	68.841	23.825	-3.0298	-4.7041	0.85797	-2.1308	30.541	-5.0412
82.706	22.628	57.923	-4.3901	0.41766	-2.8911	-3.4533	1.1226	0.059056	0.66021	-1.3176	3014.1	35.005	12.631	61.309	-47.394	58.637	68.841	23.825	-3.0298	-4.7041	0.85797	-2.1308	30.541	-5.0412
82.388	22.527	58.386	-4.4074	0.42334	-2.8906	-3.4735	1.1486	0.12875	0.66021	-1.3176	3013.6	35.324	12.576	61.299	-47.078	58.628	68.841	23.825	-3.0298	-4.7041	0.85797	-2.1308	30.541	-5.0412
82.069	22.406	58.849	-4.4248	0.42914	-2.8898	-3.4936	1.1729	0.19786	0.66021	-1.3176	3013.1	35.643	12.509	61.289	-46.764	58.619	68.841	23.825	-3.0298	-4.7041	0.85797	-2.1308	30.541	-5.0412
81.748	22.264	59.313	-4.4424	0.43506	-2.8886	-3.5163	1.1956	0.26706	0.66021	-1.3176	3012.5	35.963	12.431	61.277	-46.45	58.608	68.841	23.825	-3.0298	-4.7041	0.85797	-2.1308	30.541	-5.0412
81.427	22.102	59.775	-4.46	0.44109	-2.8871	-3.5409	1.2167	0.33631	0.66021	-1.3176	3012.0	36.282	12.342	61.264	-46.137	58.596	68.841	23.825	-3.0298	-4.7041	0.85797	-2.1308	30.541	-5.0412
81.105	21.918	60.237	-4.4778	0.44723	-2.8853	-3.5551	1.2363	0.40364	0.66021	-1.3176	3011.5	36.602	12.241	61.25	-45.825	58.583	68.841	23.825	-3.0298	-4.7041	0.85797	-2.1308	30.541	-5.0412
80.783	21.713	60.698	-4.4955	0.45346	-2.8831	-3.5387	1.2542	0.46611	0.66021	-1.3176	3011.0	36.92	12.128	61.235	-45.516	58.569	68.841	23.825	-3.0298	-4.7041	0.85797	-2.1308	30.541	-5.0412
80.461	21.487	61.157	-4.5131	0.45977	-2.8806	-3.5193	1.2704	0.52837	0.66021	-1.3176	3010.5	37.238	12.003	61.218	-45.208	58.554	68.841	23.825	-3.0298	-4.7041	0.85797	-2.1308	30.541	-5.0412
80.14	21.239	61.614	-4.5307	0.46615	-2.8778	-3.5012	1.2836	0.60471	0.66021	-1.3176	3010.0	37.554	11.866	61.201	-44.902	58.537	68.841	23.825	-3.0298	-4.7041	0.85797	-2.1308	30.541	-5.0412
79.819	20.97	62.067	-4.5481	0.4726	-2.8746	-3.4409	1.2947	0.67648	0.66021	-1.3176	3009.5	37.869	11.717	61.182	-44.6	58.52	68.841	23.825	-3.0298	-4.7041	0.85797	-2.1308	30.541	-5.0412
79.499	20.679	62.518	-4.5651	0.4791	-2.871	-3.3445	1.3032	0.74447	0.66021	-1.3176	3009.0	38.181	11.556	61.162	-44.3	58.501	68.841	23.825	-3.0298	-4.7041	0.85797	-2.1308	30.541	-5.0412
79.181	20.366	62.964	-4.5815	0.48563	-2.8671	-3.2382	1.3092	0.8127	0.66021	-1.3176	3008.5	38.492	11.382	61.141	-44.004	58.481	68.841	23.825	-3.0298	-4.7041	0.85797	-2.1308	30.541	-5.0412
78.864	20.032	63.406	-4.5974	0.49218	-2.8629	-3.1215	1.3124	0.88098	0.66021	-1.3176	3007.9	38.799	11.197	61.118	-43.712	58.46	68.841	23.825	-3.0298	-4.7041	0.85797	-2.1308	30.541	-5.0412
78.549	19.676	63.843	-4.6127	0.49875	-2.8583	-2.994	1.313	0.94915	0.66021	-1.3176	3007.4	39.104	11.0	61.095	-43.424	58.439	68.841	23.825	-3.0298	-4.7041	0.85797	-2.1308	30.541	-5.0412
78.236	19.299	64.275	-4.6274	0.50531	-2.8534	-2.8362	1.3109	1.0141	0.66021	-1.3176	3006.9	39.405	10.791	61.071	-43.14	58.416	68.841	23.825	-3.0298	-4.7041	0.85797	-2.1308	30.541	-5.0412
77.925	18.901	64.7	-4.6409	0.51185	-2.8482	-2.569	1.3057	1.0635	0.66021	-1.3176	3006.4	39.702	10.571	61.045	-42.862	58.392	68.841	23.825	-3.0298	-4.7041	0.85797	-2.1308	30.541	-5.0412
77.618	18.483	65.118	-4.653	0.51836	-2.8428	-2.2986	1.2999	1.1246	0.66021	-1.3176	3005.9	39.995	10.339	61.019	-42.588	58.367	68.841	23.825	-3.0298	-4.7041	0.85797	-2.1308	30.541	-5.0412
77.313	18.044	65.529	-4.6644	0.5247	-2.837	-2.247	1.2352	1.1609	0.66021	-1.3176	3005.4	40.284	10.095	60.991	-42.321	58.341	68.841	23.825	-3.0298	-4.7041	0.85797	-2.1308	30.541	-5.0412
77.012	17.584	65.932	-4.6755	0.53071	-2.8311	-2.1728	1.1669	1.2007	0.66021	-1.3176	3004.9	40.568	9.84	60.963	-42.06	58.315	68.841	23.825	-3.0298	-4.7041	0.85797	-2.1308	30.541	-5.0412
76.715	17.105	66.327	-4.6861	0.53637	-2.825	-2.0711	1.0963	1.2437	0.66021	-1.3176	3004.4	40.846	9.5736	60.934	-41.806	58.287	68.841	23.825	-3.0298	-4.7041	0.85797	-2.1308	30.541	-5.0412
76.422	16.605	66.713	-4.6961	0.54167	-2.8187	-1.9432	1.0236	1.2881	0.66021	-1.3176	3003.9	41.12	9.2961	60.904	-41.559	58.259	68.841	23.825	-3.0298	-4.7041	0.85797	-2.1308	30.541	-5.0412
76.134	16.086	67.089	-4.7055	0.5466	-2.8122	-1.7892	0.94864	1.3337	0.66021	-1.3176	3003.3	41.387	9.0078	60.874	-41.319	58.231	68.841	23.825	-3.0298	-4.7041	0.85797	-2.1308	30.541	-5.0412
75.851	15.549	67.455	-4.714	0.55115	-2.8054	-1.6099	0.87125	1.3804	0.66021	-1.3176	3002.8	41.647	8.7088	60.843	-41.088	58.201	68.841	23.825	-3.0298	-4.7041	0.85797	-2.1308	30.541	-5.0412
75.573	14.993	67.81	-4.7215	0.55531	-2.7983	-1.4057	0.79132	1.4282	0.66021	-1.3176	3002.3	41.901	8.3995	60.811	-40.864	58.171	68.841	23.825	-3.0298	-4.7041	0.85797	-2.1308	30.541	-5.0412
75.302	14.419	68.153	-4.728	0.55906	-2.7911	-1.1775	0.70875	1.4768	0.66021	-1.3176	3001.8	42.147	8.0802	60.779	-40.65	58.141	68.841	23.825	-3.0298	-4.7041	0.85797	-2.1308	30.541	-5.0412
75.036	13.828	68.484	-4.7333	0.56239	-2.7836	-0.91085	0.62281	1.537	0.66021	-1.3176	3001.3	42.386	7.7514	60.746	-40.444	58.109	68.841	23.825	-3.0298	-4.7041	0.85797	-2.1308	30.541	-5.0412
74.777	13.222	68.802	-4.7369	0.56528	-2.7757	-0.54941	0.53349	1.5968	0.66021	-1.3176	3000.8	42.617	7.4135	60.712	-40.248	58.078	68.841	23.825	-3.0298	-4.7041	0.85797	-2.1308	30.541	-5.0412
74.525	12.6	69.106	-4.7387	0.56772	-2.7676	-0.17165	0.44048	1.6587	0.66021	-1.3176	3000.3	42.839	7.0669	60.678	-40.062	58.046	68.841	23.825	-3.0298	-4.7041	0.85797	-2.1308	30.541	-5.0412
74.28	11.964	69.396	-4.7386	0.56968	-2.7591	0.22046	0.34381	1.722	0.66021	-1.3176	2999.8	43.053	6.7123	60.644	-39.886	58.014	68.841	23.825	-3.0298	-4.7041	0.85797	-2.1308	30.541	-5.0412
74.044	11.315	69.672	-4.7365	0.57115	-2.7504	0.62492	0.24359	1.7863	0.66021	-1.3176	2999.3	43.258	6.3503	60.609	-39.72	57.981	68.841	23.825	-3.0298	-4.7041	0.85797	-2.1308	30.541	-5.0412
73.815	10.654	69.932	-4.7323	0.57211	-2.7413	1.0405	0.14003	1.8511	0.66021	-1.3176	2998.8	43.453	5.9814	60.575	-39.564	57.948	68.841	23.825	-3.0298	-4.7041	0.85797	-2.1308	30.541	-5.0412
73.594	9.9823	70.177	-4.726	0.57255	-2.7318	1.4819	0.033875	1.9176	0.66021	-1.3176	2998.3	43.638	5.6064	60.54	-39.42	57.915	68.841	23.825	-3.0298	-4.7041	0.85797	-2.1308	30.541	-5.0412
73.383	9.3013	70.405	-4.7175	0.57245	-2.7221	1.9302	-0.075215	1.9833	0.66021	-1.3176	2997.8	43.814	5.2259	60.505	-39.286	57.882	68.841	23.825	-3.0298	-4.7041	0.85797	-2.1308	30.541	-5.0412
73.18	8.6122	70.617	-4.7067	0.57179	-2.712	2.3829	-0.18698	2.0476	0.66021	-1.3176	2997.2	43.979	4.8406	60.469	-39.164	57.849	68.841	23.825	-3.0298	-4.7041	0.85797	-2.1308	30.541	-5.0412
72.987	7.9162	70.812	-4.6937	0.57057	-2.7016	2.8375	-0.30111	2.1098	0.66021	-1.3176	2996.7	44.134	4.4512	60.434	-39.054	57.815	68.841	23.825	-3.0298	-4.7041	0.85797	-2.1308	30.541	-5.0412
72.803	7.2147	70.99	-4.6784	0.56878	-2.6909	3.2916	-0.41725	2.1695	0.66021	-1.3176	2996.2	44.278	4.0584	60.399	-38.955	57.782	68.841	23.825	-3.0298	-4.7041	0.85797	-2.1308	30.541	-5.0412
72.629	6.5091	71.151	-4.6607	0.5664	-2.6799	3.75	-0.53401	2.2482	0.66021	-1.3176	2995.7	44.411	3.6631	60.363	-38.868	57.749	68.841	23.825	-3.0298	-4.7041	0.85797	-2.1308	30.541	-5.0412
72.465	5.8005	71.294	-4.6409	0.56343	-2.6684	4.2049	-0.65236	2.3259	0.66021	-1.3176	2995.2	44.533	3.2657	60.328	-38.793	57.716	68.841	23.825	-3.0298	-4.7041	0.85797	-2.1308	30.541	-5.0412
72.312	5.0904	71.42	-4.6187	0.55987	-2.6566	4.6527	-0.77207	2.3983	0.66021	-1.3176	2994.7	44.644	2.8672	60.293	-38.73	57.682	68.841	23.825	-3.0298	-4.7041	0.85797	-2.1308	30.541	-5.0412
72.169	4.38	71.527	-4.5943	0.55571	-2.6445	5.091	-0.89269	2.4651	0.66021	-1.3176	2994.2	44.744	2.4683	60.258	-38.679	57.65	68.841	23.825	-3.0298	-4.7041	0.85797	-2.1308	30.541	-5.0412
72.037	3.6706	71.617	-4.5678	0.55094	-2.632	5.5175	-1.0137	2.526	0.66021	-1.3176	2993.7	44.832	2.0695	60.224	-38.64	57.617	68.841	23.825	-3.0298	-4.7041	0.85797	-2.1308	30.541	-5.0412
71.917	2.9636	71.69	-4.5392	0.54558	-2.6192	5.9407	-1.1326	2.5819	0.66021	-1.3176	2993.2	44.909	1.6717	60.19	-38.613	57.585	68.841	23.825	-3.0298	-4.7041	0.85797	-2.1308	30.541	-5.0412
71.807	2.2602	71.744	-4.5084	0.53962	-2.6062	6.3499	-1.2506	2.6316	0.66021	-1.3176	2992.7	44.975	1.2756	60.156	-38.598	57.553	68.841	23.825	-3.0298	-4.7041	0.85797	-2.1308	30.541	-5.0412
71.708	1.5617	71.782	-4.4757	0.53308	-2.5929	6.7276	-1.3651	2.6723	0.66021	-1.3176	2992.2	45.029	0.88184	60.122	-38.595	57.521	68.841	23.825	-3.0298	-4.7041	0.85797	-2.1308	30.541	-5.0412
71.621	0.86944	71.802	-4.4412	0.52597	-2.5795	7.0752	-1.4768	2.7045	0.66021	-1.3176	2991.7	45.072	0.49119	60.089	-38.603	57.49	68.841	23.825	-3.0298	-4.7041	0.85797	-2.1308	30.541	-5.0412
71.545	0.18446	71.805	-4.405	0.51831	-2.5659	7.4035	-1.5874	2.7304	0.66021	-1.3176	2991.2	45.104	0.10427	60.057	-38.624	57.459	68.841	23.825	-3.0298	-4.7041	0.85797	-2.1308	30.541	-5.0412
71.481	-0.49214	71.791	-4.3672	0.51011	-2.5522	7.7094	-1.6945	2.7487	0.66021	-1.3176	2990.7	45.124	-0.27833	60.025	-38.656	57.429	68.841	23.825	-3.0298	-4.7041	0.85797	-2.1308	30.541	-5.0412
71.428	-1.1593	71.761	-4.3279	0.50137	-2.5384	7.996	-1.799	2.7608	0.66021	-1.3176	2990.2	45.133	-0.65601	59.993	-38.7	57.399	68.841	23.825	-3.0298	-4.7041	0.85797	-2.1308	30.541	-5.0412
71.387	-1.8161	71.715	-4.2873	0.49212	-2.5246	8.2651	-1.9013	2.7674	0.66021	-1.3176	2989.7	45.131	-1.0282	59.962	-38.755	57.37	68.841	23.825	-3.0298	-4.7041	0.85797	-2.1308	30.541	-5.0412
71.357	-2.4616	71.653	-4.2453	0.48236	-2.5107	8.5168	-2.0011	2.7685	0.66021	-1.3176	2989.2	45.118	-1.3944	59.932	-38.821	57.342	68.841	23.825	-3.0298	-4.7041	0.85797	-2.1308	30.541	-5.0412
71.339	-3.0948	71.575	-4.2021	0.47211	-2.4969	8.7515	-2.098	2.7646	0.66021	-1.3176	2988.7	45.095	-1.7541	59.902	-38.898	57.314	68.841	23.825	-3.0298	-4.7041	0.85797	-2.1308	30.541	-5.0412
71.333	-3.715	71.483	-4.1578	0.46139	-2.4831	8.9694	-2.1909	2.7559	0.66021	-1.3176	2988.2	45.06	-2.1068	59.873	-38.986	57.287	68.841	23.825	-3.0298	-4.7041	0.85797	-2.1308	30.541	-5.0412
71.338	-4.3213	71.377	-4.1125	0.45021	-2.4694	9.1912	-2.2785	2.7432	0.66021	-1.3176	2987.7	45.016	-2.452	59.845	-39.084	57.26	68.841	23.825	-3.0298	-4.7041	0.85797	-2.1308	30.541	-5.0412
71.354	-4.9128	71.256	-4.0659	0.43861	-2.4557	9.4279	-2.3599	2.7209	0.66021	-1.3176	2987.2	44.961	-2.7892	59.818	-39.193	57.234	68.841	23.825	-3.0298	-4.7041	0.85797	-2.1308	30.541	-5.0412
71.382	-5.4887	71.122	-4.0183	0.42662	-2.4422	9.6232	-2.4359	2.6908	0.66021	-1.3176	2986.7	44.896	-3.1178	59.791	-39.312	57.209	68.841	23.825	-3.0298	-4.7041	0.85797	-2.1308	30.541	-5.0412
71.42	-6.0483	70.976	-3.9697	0.41426	-2.4288	9.7909	-2.5076	2.6547	0.66021	-1.3176	2986.2	44.821	-3.4375	59.765	-39.44	57.184	68.841	23.825	-3.0298	-4.7041	0.85797	-2.1308	30.541	-5.0412
71.47	-6.5908	70.817	-3.9204	0.40155	-2.4156	9.9306	-2.5747	2.6129	0.66021	-1.3176	2985.7	44.737	-3.7479	59.74	-39.578	57.161	68.841	23.825	-3.0298	-4.7041	0.85797	-2.1308	30.541	-5.0412
71.531	-7.1156	70.645	-3.8705	0.38852	-2.4027	10.041	-2.6366	2.5673	0.66021	-1.3176	2985.2	44.643	-4.0485	59.715	-39.726	57.138	68.841	23.825	-3.0298	-4.7041	0.85797	-2.1308	30.541	-5.0412
71.603	-7.6223	70.463	-3.82	0.3752	-2.3899	10.118	-2.6917	2.5247	0.66021	-1.3176	2984.7	44.54	-4.339	59.692	-39.882	57.116	68.841	23.825	-3.0298	-4.7041	0.85797	-2.1308	30.541	-5.0412
71.685	-8.1104	70.269	-3.7693	0.36161	-2.3774	10.168	-2.742	2.4766	0.66021	-1.3176	2984.2	44.429	-4.6192	59.669	-40.046	57.094	68.841	23.825	-3.0298	-4.7041	0.85797	-2.1308	30.541	-5.0412
71.778	-8.5795	70.066	-3.7184	0.34779	-2.3652	10.191	-2.7873	2.4232	0.66021	-1.3176	2983.7	44.308	-4.8888	59.647	-40.22	57.073	68.841	23.825	-3.0298	-4.7041	0.85797	-2.1308	30.541	-5.0412
71.881	-9.0293	69.852	-3.6675	0.33375	-2.3532	10.188	-2.8276	2.3648	0.66021	-1.3176	2983.1	44.18	-5.1476	59.626	-40.401	57.054	68.841	23.825	-3.0298	-4.7041	0.85797	-2.1308	30.541	-5.0412
71.993	-9.4596	69.629	-3.6166	0.31952	-2.3415	10.159	-2.8626	2.3016	0.66021	-1.3176	2982.6	44.043	-5.3955	59.605	-40.59	57.035	68.841	23.825	-3.0298	-4.7041	0.85797	-2.1308	30.541	-5.0412
72.116	-9.8701	69.397	-3.5659	0.30513	-2.3302	10.105	-2.8921	2.2339	0.66021	-1.3176	2982.1	43.899	-5.6322	59.586	-40.786	57.016	68.841	23.825	-3.0298	-4.7041	0.85797	-2.1308	30.541	-5.0412
72.249	-10.261	69.157	-3.5155	0.29061	-2.3192	10.088	-2.9163	2.1606	0.66021	-1.3176	2981.6	43.747	-5.8577	59.567	-40.99	56.999	68.841	23.825	-3.0298	-4.7041	0.85797	-2.1308	30.541	-5.0412
72.39	-10.631	68.909	-3.465	0.27598	-2.3086	10.117	-2.9355	2.0817	0.66021	-1.3176	2981.1	43.588	-6.0719	59.549	-41.2	56.982	68.841	23.825	-3.0298	-4.7041	0.85797	-2.1308	30.541	-5.0412
72.541	-10.982	68.653	-3.4144	0.26126	-2.2984	10.118	-2.9496	1.9993	0.66021	-1.3176	2980.6	43.423	-6.2745	59.533	-41.417	56.967	68.841	23.825	-3.0298	-4.7041	0.85797	-2.1308	30.541	-5.0412
72.701	-11.311	68.39	-3.3638	0.24649	-2.2886	10.094	-2.9594	1.9114	0.66021	-1.3176	2980.1	43.25	-6.4654	59.517	-41.64	56.952	68.841	23.825	-3.0298	-4.7041	0.85797	-2.1308	30.541	-5.0412
72.869	-11.62	68.121	-3.3135	0.23167	-2.2793	10.046	-2.9648	1.8182	0.66021	-1.3176	2979.6	43.071	-6.6445	59.501	-41.869	56.938	68.841	23.825	-3.0298	-4.7041	0.85797	-2.1308	30.541	-5.0412
73.046	-11.909	67.846	-3.2634	0.21685	-2.2704	9.9757	-2.9656	1.72	0.66021	-1.3176	2979.1	42.886	-6.8118	59.487	-42.103	56.925	68.841	23.825	-3.0298	-4.7041	0.85797	-2.1308	30.541	-5.0412
73.231	-12.176	67.565	-3.2137	0.20203	-2.2621	9.9262	-2.9619	1.6151	0.66021	-1.3176	2978.6	42.696	-6.9671	59.474	-42.343	56.912	68.841	23.825	-3.0298	-4.7041	0.85797	-2.1308	30.541	-5.0412
73.424	-12.422	67.279	-3.1642	0.18723	-2.2543	9.8928	-2.9541	1.5031	0.66021	-1.3176	2978.1	42.499	-7.1103	59.461	-42.588	56.901	68.841	23.825	-3.0298	-4.7041	0.85797	-2.1308	30.541	-5.0412
73.624	-12.648	66.988	-3.1148	0.17249	-2.2471	9.8367	-2.9422	1.3854	0.66021	-1.3176	2977.6	42.298	-7.2415	59.45	-42.837	56.89	68.841	23.825	-3.0298	-4.7041	0.85797	-2.1308	30.541	-5.0412
73.832	-12.852	66.693	-3.0658	0.15782	-2.2405	9.7586	-2.9262	1.2623	0.66021	-1.3176	2977.1	42.091	-7.3604	59.439	-43.091	56.88	68.841	23.825	-3.0298	-4.7041	0.85797	-2.1308	30.541	-5.0412
74.047	-13.035	66.393	-3.0172	0.14324	-2.2345	9.6907	-2.906	1.1322	0.66021	-1.3176	2976.6	41.88	-7.467	59.429	-43.349	56.871	68.841	23.825	-3.0298	-4.7041	0.85797	-2.1308	30.541	-5.0412
74.269	-13.197	66.09	-2.9689	0.12877	-2.2291	9.6303	-2.8818	0.99481	0.66021	-1.3176	2976.1	41.665	-7.5614	59.42	-43.611	56.863	68.841	23.825	-3.0298	-4.7041	0.85797	-2.1308	30.541	-5.0412
74.497	-13.337	65.783	-2.921	0.11443	-2.2245	9.549	-2.8539	0.85148	0.66021	-1.3176	2975.6	41.445	-7.6433	59.412	-43.876	56.855	68.841	23.825	-3.0298	-4.7041	0.85797	-2.1308	30.541	-5.0412
74.731	-13.456	65.473	-2.8735	0.10023	-2.2206	9.4477	-2.8221	0.70235	0.66021	-1.3176	2975.1	41.222	-7.7128	59.404	-44.144	56.849	68.841	23.825	-3.0298	-4.7041	0.85797	-2.1308	30.541	-5.0412
74.972	-13.553	65.161	-2.8265	0.086211	-2.2175	9.3272	-2.7864	0.54755	0.66021	-1.3176	2974.6	40.995	-7.7697	59.398	-44.415	56.843	68.841	23.825	-3.0298	-4.7041	0.85797	-2.1308	30.541	-5.0412
75.218	-13.629	64.846	-2.7802	0.072376	-2.2152	9.2198	-2.7468	0.38578	0.66021	-1.3176	2974.1	40.765	-7.8142	59.392	-44.689	56.838	68.841	23.825	-3.0298	-4.7041	0.85797	-2.1308	30.541	-5.0412
75.469	-13.683	64.529	-2.7343	0.058748	-2.2137	9.1013	-2.7037	0.21775	0.66021	-1.3176	2973.6	40.532	-7.8461	59.387	-44.965	56.833	68.841	23.825	-3.0298	-4.7041	0.85797	-2.1308	30.541	-5.0412
75.725	-13.716	64.21	-2.6892	0.045345	-2.213	8.9656	-2.6568	0.043831	0.66021	-1.3176	2973.1	40.296	-7.8654	59.383	-45.243	56.83	68.841	23.825	-3.0298	-4.7041	0.85797	-2.1308	30.541	-5.0412
75.987	-13.727	63.89	-2.6447	0.032186	-2.2132	8.8136	-2.6064	-0.13588	0.66021	-1.3176	2972.6	40.057	-7.8722	59.38	-45.522	56.827	68.841	23.825	-3.0298	-4.7041	0.85797	-2.1308	30.541	-5.0412
76.252	-13.716	63.568	-2.6013	0.019174	-2.2142	8.5462	-2.6068	-0.24305	0.66021	-1.3176	2972.1	39.816	-7.8662	59.377	-45.804	56.825	68.841	23.825	-3.0298	-4.7041	0.85797	-2.1308	30.541	-5.0412
76.523	-13.683	63.245	-2.5593	0.0061063	-2.2156	8.2444	-2.6195	-0.33014	0.66021	-1.3176	2971.6	39.573	-7.8476	59.376	-46.086	56.824	68.841	23.825	-3.0298	-4.7041	0.85797	-2.1308	30.541	-5.0412
76.797	-13.629	62.921	-2.5188	-0.007013	-2.2175	7.9333	-2.6274	-0.41826	0.66021	-1.3176	2971.2	39.328	-7.8164	59.374	-46.369	56.823	68.841	23.825	-3.0298	-4.7041	0.85797	-2.1308	30.541	-5.0412
77.075	-13.554	62.595	-2.48	-0.02016	-2.2198	7.6137	-2.6307	-0.50723	0.66021	-1.3176	2970.7	39.081	-7.773	59.374	-46.653	56.824	68.841	23.825	-3.0298	-4.7041	0.85797	-2.1308	30.541	-5.0412
77.357	-13.458	62.268	-2.4427	-0.033312	-2.2226	7.2864	-2.6292	-0.59688	0.66021	-1.3176	2970.2	38.832	-7.7177	59.374	-46.938	56.824	68.841	23.825	-3.0298	-4.7041	0.85797	-2.1308	30.541	-5.0412
77.642	-13.342	61.94	-2.4072	-0.046445	-2.2258	6.9353	-2.623	-0.68751	0.66021	-1.3176	2969.7	38.582	-7.6506	59.375	-47.223	56.826	68.841	23.825	-3.0298	-4.7041	0.85797	-2.1308	30.541	-5.0412
[truncated: 16,001 more rows]
