# Supplementary material for: Data-driven flight path monitoring technique using recurrent neural network for the safety management of commercial aircraft
Source: PeerJ Comput Sci. 2025 Mar 17;11:e2753. doi: 10.7717/peerj-cs.2753 (PMC11935752; doi:10.7717/peerj-cs.2753)
Supplement: Supplemental Information 1 [file peerj-cs-11-2753-s001.zip › Data/HY_RNN_26_header.csv]

Ub	Vb	Wb	Pb	Qb	Rb	Pdot	Qdot	Rdot	lat	lon	alt	alp	beta	tas	pitch	eas	eas_In	alp_In	beta_In	P_In	Q_In	R_In	yaw_In	gamma_In
116.41	-6.8953	49.375	-5.2371	0.89189	-2.2709	-0.00022538	5.5042e-05	-0.0001326	0.66022	-1.3176	3999.4	22.985	-3.1214	75.028	-42.078	70.707	70.706	22.985	-3.1216	-5.2371	0.89189	-2.2709	31.653	-5.9665
116.41	-6.8935	49.373	-5.2371	0.8919	-2.2709	-0.00085156	0.00053622	-0.00040793	0.66022	-1.3176	3998.9	22.984	-3.1205	75.029	-42.188	70.708	70.706	22.985	-3.1216	-5.2371	0.89189	-2.2709	31.653	-5.9665
116.41	-6.8905	49.371	-5.2371	0.8919	-2.2709	-0.001863	0.00141	-0.0007998	0.66022	-1.3176	3998.3	22.983	-3.1192	75.029	-42.301	70.708	70.706	22.985	-3.1216	-5.2371	0.89189	-2.2709	31.653	-5.9665
116.41	-6.8862	49.368	-5.2371	0.89191	-2.2709	-0.0032426	0.0026416	-0.0012822	0.66022	-1.3176	3997.7	22.981	-3.1172	75.029	-42.418	70.709	70.706	22.985	-3.1216	-5.2371	0.89189	-2.2709	31.653	-5.9665
116.41	-6.8804	49.364	-5.2371	0.89193	-2.2709	-0.004972	0.0041946	-0.0018296	0.66022	-1.3176	3997.1	22.979	-3.1146	75.029	-42.538	70.71	70.706	22.985	-3.1216	-5.2371	0.89189	-2.2709	31.653	-5.9665
116.42	-6.8733	49.359	-5.2371	0.89195	-2.2709	-0.0070315	0.0060318	-0.0024167	0.66022	-1.3176	3996.5	22.976	-3.1113	75.03	-42.66	70.711	70.706	22.985	-3.1216	-5.2371	0.89189	-2.2709	31.653	-5.9665
116.42	-6.8647	49.354	-5.2372	0.89199	-2.2709	-0.0094	0.0081147	-0.0030187	0.66022	-1.3176	3996.0	22.973	-3.1074	75.03	-42.786	70.712	70.706	22.985	-3.1216	-5.2371	0.89189	-2.2709	31.653	-5.9665
116.42	-6.8546	49.348	-5.2372	0.89203	-2.2709	-0.012055	0.010404	-0.0036115	0.66022	-1.3176	3995.4	22.97	-3.1028	75.031	-42.915	70.714	70.706	22.985	-3.1216	-5.2371	0.89189	-2.2709	31.653	-5.9665
116.43	-6.843	49.342	-5.2373	0.89209	-2.271	-0.014975	0.01286	-0.0041715	0.66022	-1.3176	3994.8	22.967	-3.0975	75.032	-43.047	70.715	70.706	22.985	-3.1216	-5.2371	0.89189	-2.2709	31.653	-5.9665
116.43	-6.8298	49.336	-5.2374	0.89216	-2.271	-0.018134	0.015441	-0.0046759	0.66022	-1.3176	3994.2	22.963	-3.0915	75.033	-43.181	70.716	70.706	22.985	-3.1216	-5.2371	0.89189	-2.2709	31.653	-5.9665
116.44	-6.815	49.329	-5.2375	0.89225	-2.271	-0.021508	0.018107	-0.0051027	0.66022	-1.3176	3993.7	22.96	-3.0848	75.034	-43.319	70.718	70.706	22.985	-3.1216	-5.2371	0.89189	-2.2709	31.653	-5.9665
116.45	-6.7985	49.322	-5.2376	0.89234	-2.271	-0.025071	0.020815	-0.0054308	0.66022	-1.3176	3993.1	22.956	-3.0773	75.035	-43.458	70.719	70.706	22.985	-3.1216	-5.2371	0.89189	-2.2709	31.653	-5.9665
116.45	-6.7804	49.316	-5.2377	0.89245	-2.2711	-0.028796	0.023525	-0.0056399	0.66022	-1.3176	3992.5	22.952	-3.069	75.036	-43.601	70.721	70.706	22.985	-3.1216	-5.2371	0.89189	-2.2709	31.653	-5.9665
116.46	-6.7607	49.309	-5.2379	0.89258	-2.2711	-0.032658	0.026193	-0.0057109	0.66022	-1.3176	3991.9	22.948	-3.06	75.037	-43.745	70.723	70.706	22.985	-3.1216	-5.2371	0.89189	-2.2709	31.653	-5.9665
116.46	-6.7392	49.302	-5.2381	0.89272	-2.2711	-0.036629	0.028778	-0.0056256	0.66022	-1.3176	3991.3	22.944	-3.0502	75.038	-43.892	70.725	70.706	22.985	-3.1216	-5.2371	0.89189	-2.2709	31.653	-5.9665
116.47	-6.7161	49.296	-5.2383	0.89287	-2.2711	-0.04068	0.031238	-0.0053671	0.66022	-1.3176	3990.8	22.94	-3.0397	75.04	-44.041	70.727	70.706	22.985	-3.1216	-5.2371	0.89189	-2.2709	31.653	-5.9665
116.48	-6.6913	49.289	-5.2385	0.89303	-2.2712	-0.044785	0.033532	-0.0049196	0.66022	-1.3176	3990.2	22.936	-3.0284	75.041	-44.192	70.729	70.706	22.985	-3.1216	-5.2371	0.89189	-2.2709	31.653	-5.9665
116.49	-6.6647	49.283	-5.2387	0.8932	-2.2712	-0.048915	0.035619	-0.0042685	0.66022	-1.3176	3989.6	22.933	-3.0163	75.043	-44.345	70.731	70.706	22.985	-3.1216	-5.2371	0.89189	-2.2709	31.653	-5.9665
116.49	-6.6366	49.278	-5.239	0.89338	-2.2712	-0.053043	0.037457	-0.0034007	0.66022	-1.3176	3989.0	22.929	-3.0035	75.045	-44.5	70.733	70.706	22.985	-3.1216	-5.2371	0.89189	-2.2709	31.653	-5.9665
116.5	-6.6067	49.273	-5.2392	0.89358	-2.2712	-0.05714	0.039008	-0.0023041	0.66022	-1.3176	3988.4	22.926	-2.9899	75.047	-44.656	70.736	70.706	22.985	-3.1216	-5.2371	0.89189	-2.2709	31.653	-5.9665
116.51	-6.5752	49.269	-5.2395	0.89377	-2.2712	-0.06118	0.040231	-0.00096834	0.66022	-1.3176	3987.8	22.923	-2.9755	75.049	-44.814	70.738	70.706	22.985	-3.1216	-5.2371	0.89189	-2.2709	31.653	-5.9665
116.51	-6.542	49.266	-5.2398	0.89398	-2.2712	-0.065134	0.041089	0.00061574	0.66022	-1.3176	3987.2	22.92	-2.9604	75.051	-44.974	70.741	70.706	22.985	-3.1216	-5.2371	0.89189	-2.2709	31.653	-5.9665
116.52	-6.5073	49.263	-5.2402	0.89418	-2.2712	-0.068975	0.041545	0.0024558	0.66022	-1.3176	3986.7	22.918	-2.9446	75.053	-45.135	70.744	70.706	22.985	-3.1216	-5.2371	0.89189	-2.2709	31.653	-5.9665
116.53	-6.4709	49.261	-5.2405	0.89439	-2.2712	-0.072678	0.041563	0.0045579	0.66022	-1.3176	3986.1	22.916	-2.928	75.055	-45.297	70.746	70.706	22.985	-3.1216	-5.2371	0.89189	-2.2709	31.653	-5.9665
116.53	-6.4331	49.26	-5.2409	0.8946	-2.2712	-0.076217	0.041108	0.0069269	0.66022	-1.3176	3985.5	22.914	-2.9108	75.057	-45.461	70.749	70.706	22.985	-3.1216	-5.2371	0.89189	-2.2709	31.653	-5.9665
116.54	-6.3937	49.261	-5.2413	0.8948	-2.2711	-0.079566	0.040146	0.0095658	0.66022	-1.3176	3984.9	22.913	-2.8929	75.06	-45.625	70.752	70.706	22.985	-3.1216	-5.2371	0.89189	-2.2709	31.653	-5.9665
116.55	-6.3529	49.262	-5.2417	0.895	-2.2711	-0.082702	0.038647	0.012476	0.66022	-1.3176	3984.3	22.913	-2.8743	75.062	-45.79	70.755	70.706	22.985	-3.1216	-5.2371	0.89189	-2.2709	31.653	-5.9665
116.55	-6.3106	49.264	-5.2421	0.89519	-2.271	-0.0856	0.03658	0.015658	0.66022	-1.3176	3983.7	22.913	-2.855	75.065	-45.956	70.758	70.706	22.985	-3.1216	-5.2371	0.89189	-2.2709	31.653	-5.9665
116.56	-6.267	49.268	-5.2426	0.89536	-2.2709	-0.088238	0.033917	0.019111	0.66022	-1.3176	3983.1	22.913	-2.8352	75.068	-46.123	70.761	70.706	22.985	-3.1216	-5.2371	0.89189	-2.2709	31.653	-5.9665
116.56	-6.222	49.273	-5.243	0.89553	-2.2708	-0.090595	0.030631	0.022831	0.66022	-1.3176	3982.5	22.914	-2.8147	75.071	-46.29	70.765	70.706	22.985	-3.1216	-5.2371	0.89189	-2.2709	31.653	-5.9665
116.57	-6.1758	49.28	-5.2435	0.89567	-2.2707	-0.092651	0.026697	0.026814	0.66022	-1.3176	3981.9	22.916	-2.7937	75.073	-46.457	70.768	70.706	22.985	-3.1216	-5.2371	0.89189	-2.2709	31.653	-5.9665
116.57	-6.1284	49.287	-5.2439	0.89579	-2.2706	-0.094386	0.022094	0.031053	0.66022	-1.3176	3981.3	22.919	-2.7722	75.076	-46.625	70.771	70.706	22.985	-3.1216	-5.2371	0.89189	-2.2709	31.653	-5.9665
116.58	-6.0799	49.297	-5.2444	0.89589	-2.2704	-0.095782	0.0168	0.035543	0.66022	-1.3176	3980.7	22.922	-2.7501	75.079	-46.793	70.775	70.706	22.985	-3.1216	-5.2371	0.89189	-2.2709	31.653	-5.9665
116.58	-6.0303	49.307	-5.2449	0.89596	-2.2702	-0.096822	0.010798	0.040273	0.66022	-1.3176	3980.2	22.926	-2.7275	75.082	-46.961	70.778	70.706	22.985	-3.1216	-5.2371	0.89189	-2.2709	31.653	-5.9665
116.59	-5.9798	49.32	-5.2454	0.896	-2.27	-0.097492	0.0040709	0.045234	0.66022	-1.3176	3979.6	22.93	-2.7045	75.085	-47.129	70.782	70.706	22.985	-3.1216	-5.2371	0.89189	-2.2709	31.653	-5.9665
116.59	-5.9283	49.334	-5.2459	0.896	-2.2698	-0.097777	-0.0033938	0.050415	0.66022	-1.3176	3979.0	22.936	-2.6811	75.089	-47.297	70.785	70.706	22.985	-3.1216	-5.2371	0.89189	-2.2709	31.653	-5.9665
116.59	-5.876	49.349	-5.2463	0.89596	-2.2695	-0.097664	-0.011608	0.055801	0.66022	-1.3176	3978.4	22.942	-2.6573	75.092	-47.464	70.789	70.706	22.985	-3.1216	-5.2371	0.89189	-2.2709	31.653	-5.9665
116.59	-5.8229	49.367	-5.2468	0.89588	-2.2692	-0.097144	-0.02058	0.06138	0.66022	-1.3176	3977.8	22.949	-2.6332	75.095	-47.631	70.793	70.706	22.985	-3.1216	-5.2371	0.89189	-2.2709	31.653	-5.9665
116.59	-5.7691	49.386	-5.2473	0.89575	-2.2689	-0.096205	-0.030315	0.067136	0.66022	-1.3176	3977.2	22.956	-2.6087	75.098	-47.797	70.797	70.706	22.985	-3.1216	-5.2371	0.89189	-2.2709	31.653	-5.9665
116.59	-5.7147	49.406	-5.2478	0.89558	-2.2685	-0.094841	-0.040819	0.073053	0.66022	-1.3176	3976.6	22.965	-2.584	75.102	-47.963	70.8	70.706	22.985	-3.1216	-5.2371	0.89189	-2.2709	31.653	-5.9665
116.59	-5.6598	49.428	-5.2483	0.89535	-2.2681	-0.093045	-0.052091	0.079113	0.66022	-1.3176	3976.0	22.974	-2.5591	75.105	-48.127	70.804	70.706	22.985	-3.1216	-5.2371	0.89189	-2.2709	31.653	-5.9665
116.59	-5.6045	49.453	-5.2487	0.89505	-2.2677	-0.090811	-0.064129	0.085298	0.66022	-1.3176	3975.4	22.985	-2.5339	75.108	-48.291	70.808	70.706	22.985	-3.1216	-5.2371	0.89189	-2.2709	31.653	-5.9665
116.59	-5.5489	49.478	-5.2492	0.8947	-2.2673	-0.088137	-0.07693	0.091588	0.66022	-1.3176	3974.8	22.996	-2.5086	75.112	-48.453	70.812	70.706	22.985	-3.1216	-5.2371	0.89189	-2.2709	31.653	-5.9665
116.59	-5.493	49.506	-5.2496	0.89428	-2.2668	-0.085021	-0.090485	0.097964	0.66022	-1.3176	3974.2	23.008	-2.4832	75.115	-48.614	70.816	70.706	22.985	-3.1216	-5.2371	0.89189	-2.2709	31.653	-5.9665
116.58	-5.4369	49.535	-5.25	0.8938	-2.2663	-0.081463	-0.10478	0.1044	0.66022	-1.3176	3973.6	23.021	-2.4578	75.119	-48.774	70.82	70.706	22.985	-3.1216	-5.2371	0.89189	-2.2709	31.653	-5.9665
116.58	-5.3808	49.566	-5.2504	0.89324	-2.2658	-0.077466	-0.11982	0.11088	0.66022	-1.3176	3973.0	23.034	-2.4323	75.122	-48.932	70.823	70.706	22.985	-3.1216	-5.2371	0.89189	-2.2709	31.653	-5.9665
116.57	-5.3247	49.599	-5.2508	0.8926	-2.2652	-0.07303	-0.13556	0.11739	0.66022	-1.3176	3972.4	23.049	-2.4068	75.126	-49.088	70.827	70.706	22.985	-3.1216	-5.2371	0.89189	-2.2709	31.653	-5.9665
116.57	-5.2687	49.633	-5.2511	0.89188	-2.2646	-0.068163	-0.15201	0.12389	0.66022	-1.3176	3971.8	23.064	-2.3813	75.129	-49.243	70.831	70.706	22.985	-3.1216	-5.2371	0.89189	-2.2709	31.653	-5.9665
116.56	-5.2129	49.67	-5.2515	0.89108	-2.264	-0.062869	-0.16914	0.13036	0.66022	-1.3176	3971.2	23.08	-2.356	75.132	-49.395	70.835	70.706	22.985	-3.1216	-5.2371	0.89189	-2.2709	31.653	-5.9665
116.55	-5.1574	49.707	-5.2518	0.89019	-2.2633	-0.057157	-0.18692	0.13679	0.66022	-1.3176	3970.5	23.097	-2.3308	75.136	-49.545	70.839	70.706	22.985	-3.1216	-5.2371	0.89189	-2.2709	31.653	-5.9665
116.54	-5.1022	49.747	-5.252	0.88921	-2.2626	-0.051036	-0.20533	0.14314	0.66022	-1.3176	3969.9	23.115	-2.3057	75.139	-49.694	70.843	70.706	22.985	-3.1216	-5.2371	0.89189	-2.2709	31.653	-5.9665
116.54	-5.0476	49.788	-5.2523	0.88813	-2.2619	-0.044517	-0.22434	0.1494	0.66022	-1.3176	3969.3	23.134	-2.2809	75.143	-49.839	70.847	70.706	22.985	-3.1216	-5.2371	0.89189	-2.2709	31.653	-5.9665
116.53	-4.9934	49.83	-5.2525	0.88696	-2.2611	-0.037611	-0.24392	0.15553	0.66022	-1.3176	3968.7	23.153	-2.2564	75.146	-49.983	70.85	70.706	22.985	-3.1216	-5.2371	0.89189	-2.2709	31.653	-5.9665
116.52	-4.94	49.874	-5.2527	0.88569	-2.2603	-0.030333	-0.26403	0.16152	0.66022	-1.3176	3968.1	23.173	-2.2321	75.149	-50.123	70.854	70.706	22.985	-3.1216	-5.2371	0.89189	-2.2709	31.653	-5.9665
116.5	-4.8872	49.919	-5.2528	0.88432	-2.2595	-0.022697	-0.28465	0.16735	0.66022	-1.3176	3967.5	23.194	-2.2082	75.153	-50.261	70.858	70.706	22.985	-3.1216	-5.2371	0.89189	-2.2709	31.653	-5.9665
116.49	-4.8353	49.966	-5.2529	0.88284	-2.2586	-0.014719	-0.30574	0.17298	0.66022	-1.3176	3966.9	23.216	-2.1846	75.156	-50.396	70.862	70.706	22.985	-3.1216	-5.2371	0.89189	-2.2709	31.653	-5.9665
116.48	-4.7843	50.014	-5.2529	0.88126	-2.2578	-0.0064164	-0.32724	0.1784	0.66022	-1.3176	3966.3	23.238	-2.1614	75.159	-50.528	70.865	70.706	22.985	-3.1216	-5.2371	0.89189	-2.2709	31.653	-5.9665
116.47	-4.7342	50.063	-5.253	0.87957	-2.2568	0.0026618	-0.34806	0.18376	0.66022	-1.3176	3965.7	23.261	-2.1387	75.162	-50.657	70.869	70.706	22.985	-3.1216	-5.2371	0.89189	-2.2709	31.653	-5.9665
116.45	-4.6852	50.114	-5.2529	0.87778	-2.2559	0.013031	-0.36713	0.18929	0.66022	-1.3176	3965.1	23.284	-2.1165	75.165	-50.782	70.872	70.706	22.985	-3.1216	-5.2371	0.89189	-2.2709	31.653	-5.9665
116.44	-4.6374	50.166	-5.2528	0.8759	-2.255	0.023797	-0.3865	0.19461	0.66022	-1.3176	3964.5	23.308	-2.0948	75.168	-50.904	70.876	70.706	22.985	-3.1216	-5.2371	0.89189	-2.2709	31.653	-5.9665
116.42	-4.5907	50.219	-5.2527	0.87392	-2.254	0.034941	-0.40612	0.19971	0.66022	-1.3176	3963.9	23.333	-2.0736	75.171	-51.022	70.879	70.706	22.985	-3.1216	-5.2371	0.89189	-2.2709	31.653	-5.9665
116.41	-4.5453	50.273	-5.2525	0.87184	-2.253	0.046443	-0.42595	0.20458	0.66022	-1.3176	3963.2	23.358	-2.053	75.174	-51.136	70.883	70.706	22.985	-3.1216	-5.2371	0.89189	-2.2709	31.653	-5.9665
116.39	-4.5012	50.328	-5.2522	0.86966	-2.2519	0.058279	-0.44597	0.20919	0.66022	-1.3176	3962.6	23.384	-2.033	75.177	-51.246	70.886	70.706	22.985	-3.1216	-5.2371	0.89189	-2.2709	31.653	-5.9665
116.37	-4.4586	50.383	-5.2519	0.86738	-2.2509	0.070428	-0.46612	0.21353	0.66022	-1.3176	3962.0	23.41	-2.0137	75.18	-51.352	70.889	70.706	22.985	-3.1216	-5.2371	0.89189	-2.2709	31.653	-5.9665
116.35	-4.4174	50.44	-5.2515	0.865	-2.2498	0.083034	-0.48645	0.21753	0.66022	-1.3176	3961.4	23.437	-1.995	75.182	-51.454	70.892	70.706	22.985	-3.1216	-5.2371	0.89189	-2.2709	31.653	-5.9665
116.33	-4.3777	50.497	-5.2511	0.86251	-2.2487	0.096334	-0.50701	0.2211	0.66022	-1.3176	3960.8	23.464	-1.977	75.185	-51.552	70.896	70.706	22.985	-3.1216	-5.2371	0.89189	-2.2709	31.653	-5.9665
116.32	-4.3397	50.556	-5.2505	0.85993	-2.2476	0.10983	-0.52758	0.22434	0.66022	-1.3176	3960.2	23.492	-1.9597	75.187	-51.645	70.899	70.706	22.985	-3.1216	-5.2371	0.89189	-2.2709	31.653	-5.9665
116.3	-4.3032	50.614	-5.25	0.85724	-2.2465	0.1235	-0.54809	0.22724	0.66022	-1.3176	3959.6	23.52	-1.9432	75.19	-51.733	70.902	70.706	22.985	-3.1216	-5.2371	0.89189	-2.2709	31.653	-5.9665
116.28	-4.2685	50.673	-5.2493	0.85445	-2.2453	0.1373	-0.56852	0.22979	0.66022	-1.3176	3959.0	23.548	-1.9274	75.192	-51.817	70.905	70.706	22.985	-3.1216	-5.2371	0.89189	-2.2709	31.653	-5.9665
116.26	-4.2355	50.733	-5.2486	0.85155	-2.2442	0.15121	-0.58881	0.23196	0.66022	-1.3176	3958.3	23.576	-1.9125	75.195	-51.896	70.907	70.706	22.985	-3.1216	-5.2371	0.89189	-2.2709	31.653	-5.9665
116.23	-4.2042	50.793	-5.2478	0.84856	-2.243	0.16519	-0.60893	0.23375	0.66022	-1.3176	3957.7	23.605	-1.8983	75.197	-51.97	70.91	70.706	22.985	-3.1216	-5.2371	0.89189	-2.2709	31.653	-5.9665
116.21	-4.1748	50.853	-5.2469	0.84546	-2.2418	0.17921	-0.62883	0.23514	0.66022	-1.3176	3957.1	23.634	-1.885	75.199	-52.039	70.913	70.706	22.985	-3.1216	-5.2371	0.89189	-2.2709	31.653	-5.9665
116.19	-4.1472	50.914	-5.246	0.84227	-2.2406	0.19323	-0.64847	0.23613	0.66022	-1.3176	3956.5	23.662	-1.8725	75.201	-52.103	70.915	70.706	22.985	-3.1216	-5.2371	0.89189	-2.2709	31.653	-5.9665
116.17	-4.1215	50.974	-5.245	0.83898	-2.2395	0.20722	-0.6678	0.2367	0.66022	-1.3176	3955.9	23.691	-1.8608	75.203	-52.161	70.918	70.706	22.985	-3.1216	-5.2371	0.89189	-2.2709	31.653	-5.9665
116.15	-4.0977	51.035	-5.2439	0.83559	-2.2383	0.22115	-0.68678	0.23683	0.66022	-1.3176	3955.3	23.72	-1.85	75.205	-52.215	70.92	70.706	22.985	-3.1216	-5.2371	0.89189	-2.2709	31.653	-5.9665
116.12	-4.0759	51.095	-5.2428	0.83211	-2.2371	0.23741	-0.70848	0.23685	0.66022	-1.3176	3954.7	23.749	-1.8401	75.207	-52.263	70.923	70.706	22.985	-3.1216	-5.2371	0.89189	-2.2709	31.653	-5.9665
116.1	-4.056	51.155	-5.2416	0.82851	-2.2359	0.25449	-0.73115	0.23648	0.66022	-1.3176	3954.0	23.778	-1.8311	75.208	-52.305	70.925	70.706	22.985	-3.1216	-5.2371	0.89189	-2.2709	31.653	-5.9665
116.08	-4.038	51.214	-5.2402	0.8248	-2.2347	0.2712	-0.75329	0.23554	0.66022	-1.3176	3953.4	23.807	-1.8229	75.21	-52.342	70.927	70.706	22.985	-3.1216	-5.2371	0.89189	-2.2709	31.653	-5.9665
116.06	-4.022	51.274	-5.2388	0.82098	-2.2335	0.28749	-0.77484	0.23402	0.66022	-1.3176	3952.8	23.836	-1.8157	75.212	-52.373	70.929	70.706	22.985	-3.1216	-5.2371	0.89189	-2.2709	31.653	-5.9665
116.03	-4.008	51.332	-5.2374	0.81705	-2.2324	0.30332	-0.79576	0.23192	0.66022	-1.3176	3952.2	23.864	-1.8093	75.213	-52.399	70.931	70.706	22.985	-3.1216	-5.2371	0.89189	-2.2709	31.653	-5.9665
116.01	-3.996	51.39	-5.2358	0.81302	-2.2312	0.31865	-0.81599	0.22924	0.66022	-1.3176	3951.6	23.892	-1.8038	75.214	-52.419	70.933	70.706	22.985	-3.1216	-5.2371	0.89189	-2.2709	31.653	-5.9665
115.99	-3.9859	51.448	-5.2342	0.80889	-2.2301	0.33343	-0.83548	0.22596	0.66022	-1.3176	3951.0	23.92	-1.7993	75.215	-52.434	70.935	70.706	22.985	-3.1216	-5.2371	0.89189	-2.2709	31.653	-5.9665
115.97	-3.9778	51.504	-5.2325	0.80467	-2.229	0.34761	-0.85417	0.22208	0.66022	-1.3176	3950.3	23.947	-1.7956	75.217	-52.443	70.937	70.706	22.985	-3.1216	-5.2371	0.89189	-2.2709	31.653	-5.9665
115.94	-3.9716	51.559	-5.2307	0.80035	-2.2279	0.36117	-0.87201	0.21761	0.66022	-1.3176	3949.7	23.974	-1.7927	75.218	-52.447	70.938	70.706	22.985	-3.1216	-5.2371	0.89189	-2.2709	31.653	-5.9665
115.92	-3.9673	51.613	-5.2289	0.79595	-2.2268	0.37438	-0.8889	0.21208	0.66022	-1.3176	3949.1	24.001	-1.7908	75.219	-52.445	70.94	70.706	22.985	-3.1216	-5.2371	0.89189	-2.2709	31.653	-5.9665
115.9	-3.9649	51.667	-5.2269	0.79147	-2.2258	0.39549	-0.90298	0.19363	0.66022	-1.3176	3948.5	24.027	-1.7897	75.219	-52.437	70.941	70.706	22.985	-3.1216	-5.2371	0.89189	-2.2709	31.653	-5.9665
115.88	-3.9642	51.718	-5.2249	0.78692	-2.2249	0.41495	-0.9159	0.17492	0.66022	-1.3176	3947.9	24.052	-1.7894	75.22	-52.424	70.943	70.706	22.985	-3.1216	-5.2371	0.89189	-2.2709	31.653	-5.9665
115.86	-3.9653	51.769	-5.2228	0.78231	-2.224	0.43276	-0.92763	0.15596	0.66022	-1.3176	3947.3	24.077	-1.7898	75.221	-52.406	70.944	70.706	22.985	-3.1216	-5.2371	0.89189	-2.2709	31.653	-5.9665
115.83	-3.9679	51.818	-5.2206	0.77764	-2.2233	0.44891	-0.93815	0.13681	0.66022	-1.3176	3946.6	24.101	-1.791	75.221	-52.382	70.945	70.706	22.985	-3.1216	-5.2371	0.89189	-2.2709	31.653	-5.9665
115.81	-3.9721	51.866	-5.2183	0.77293	-2.2227	0.4634	-0.94744	0.11748	0.66022	-1.3176	3946.0	24.125	-1.7929	75.222	-52.353	70.946	70.706	22.985	-3.1216	-5.2371	0.89189	-2.2709	31.653	-5.9665
115.79	-3.9778	51.912	-5.216	0.76817	-2.2221	0.47624	-0.95549	0.098022	0.66022	-1.3176	3945.4	24.147	-1.7954	75.222	-52.319	70.947	70.706	22.985	-3.1216	-5.2371	0.89189	-2.2709	31.653	-5.9665
115.77	-3.9848	51.957	-5.2135	0.76338	-2.2217	0.48744	-0.96226	0.078459	0.66022	-1.3176	3944.8	24.169	-1.7986	75.222	-52.28	70.948	70.706	22.985	-3.1216	-5.2371	0.89189	-2.2709	31.653	-5.9665
115.75	-3.9931	52.0	-5.2111	0.75855	-2.2213	0.49699	-0.96777	0.058825	0.66022	-1.3176	3944.2	24.191	-1.8023	75.223	-52.237	70.949	70.706	22.985	-3.1216	-5.2371	0.89189	-2.2709	31.653	-5.9665
115.74	-4.0027	52.041	-5.2086	0.7537	-2.2211	0.50492	-0.972	0.039153	0.66022	-1.3176	3943.6	24.211	-1.8066	75.223	-52.188	70.95	70.706	22.985	-3.1216	-5.2371	0.89189	-2.2709	31.653	-5.9665
115.72	-4.0133	52.08	-5.206	0.74883	-2.221	0.51124	-0.97493	0.019475	0.66022	-1.3176	3942.9	24.231	-1.8115	75.223	-52.134	70.95	70.706	22.985	-3.1216	-5.2371	0.89189	-2.2709	31.653	-5.9665
115.7	-4.0251	52.118	-5.2035	0.74395	-2.2209	0.51597	-0.97658	-0.00017886	0.66022	-1.3176	3942.3	24.249	-1.8168	75.223	-52.077	70.951	70.706	22.985	-3.1216	-5.2371	0.89189	-2.2709	31.653	-5.9665
115.68	-4.0378	52.154	-5.2009	0.73907	-2.221	0.51912	-0.97694	-0.019777	0.66022	-1.3176	3941.7	24.267	-1.8225	75.223	-52.014	70.951	70.706	22.985	-3.1216	-5.2371	0.89189	-2.2709	31.653	-5.9665
115.67	-4.0515	52.188	-5.1983	0.73419	-2.2211	0.52073	-0.97601	-0.03929	0.66022	-1.3176	3941.1	24.284	-1.8287	75.222	-51.948	70.952	70.706	22.985	-3.1216	-5.2371	0.89189	-2.2709	31.653	-5.9665
115.65	-4.0659	52.22	-5.1957	0.72931	-2.2213	0.5208	-0.9738	-0.058687	0.66022	-1.3176	3940.5	24.3	-1.8352	75.222	-51.877	70.952	70.706	22.985	-3.1216	-5.2371	0.89189	-2.2709	31.653	-5.9665
115.64	-4.0811	52.25	-5.1931	0.72445	-2.2217	0.51938	-0.97032	-0.077941	0.66022	-1.3176	3939.9	24.315	-1.8421	75.222	-51.803	70.953	70.706	22.985	-3.1216	-5.2371	0.89189	-2.2709	31.653	-5.9665
115.62	-4.097	52.278	-5.1905	0.71961	-2.2221	0.51648	-0.96557	-0.097024	0.66022	-1.3176	3939.2	24.33	-1.8493	75.221	-51.724	70.953	70.706	22.985	-3.1216	-5.2371	0.89189	-2.2709	31.653	-5.9665
115.61	-4.1135	52.304	-5.1879	0.7148	-2.2227	0.51215	-0.95958	-0.11591	0.66022	-1.3176	3938.6	24.343	-1.8567	75.221	-51.642	70.953	70.706	22.985	-3.1216	-5.2371	0.89189	-2.2709	31.653	-5.9665
115.6	-4.1305	52.328	-5.1854	0.71002	-2.2233	0.5064	-0.95235	-0.13457	0.66022	-1.3176	3938.0	24.355	-1.8644	75.22	-51.557	70.953	70.706	22.985	-3.1216	-5.2371	0.89189	-2.2709	31.653	-5.9665
115.59	-4.148	52.35	-5.1829	0.70528	-2.224	0.49927	-0.9439	-0.15297	0.66022	-1.3176	3937.4	24.366	-1.8723	75.22	-51.469	70.954	70.706	22.985	-3.1216	-5.2371	0.89189	-2.2709	31.653	-5.9665
115.58	-4.1658	52.37	-5.1804	0.70058	-2.2248	0.49081	-0.93425	-0.1711	0.66022	-1.3176	3936.8	24.377	-1.8804	75.219	-51.377	70.954	70.706	22.985	-3.1216	-5.2371	0.89189	-2.2709	31.653	-5.9665
115.57	-4.1839	52.388	-5.1779	0.69594	-2.2257	0.48104	-0.92343	-0.18893	0.66022	-1.3176	3936.2	24.386	-1.8886	75.219	-51.282	70.954	70.706	22.985	-3.1216	-5.2371	0.89189	-2.2709	31.653	-5.9665
115.56	-4.2023	52.404	-5.1756	0.69135	-2.2267	0.47	-0.91146	-0.20644	0.66022	-1.3176	3935.5	24.394	-1.8969	75.218	-51.185	70.954	70.706	22.985	-3.1216	-5.2371	0.89189	-2.2709	31.653	-5.9665
115.55	-4.2209	52.419	-5.1732	0.68682	-2.2278	0.45773	-0.89835	-0.2236	0.66022	-1.3176	3934.9	24.402	-1.9053	75.217	-51.085	70.954	70.706	22.985	-3.1216	-5.2371	0.89189	-2.2709	31.653	-5.9665
115.54	-4.2396	52.431	-5.171	0.68237	-2.2289	0.44426	-0.88415	-0.24039	0.66022	-1.3176	3934.3	24.408	-1.9138	75.216	-50.983	70.953	70.706	22.985	-3.1216	-5.2371	0.89189	-2.2709	31.653	-5.9665
115.53	-4.2584	52.441	-5.1688	0.67798	-2.2302	0.42965	-0.86887	-0.25679	0.66022	-1.3176	3933.7	24.413	-1.9223	75.216	-50.878	70.953	70.706	22.985	-3.1216	-5.2371	0.89189	-2.2709	31.653	-5.9665
115.53	-4.2771	52.449	-5.1667	0.67368	-2.2315	0.41394	-0.85254	-0.27278	0.66022	-1.3176	3933.1	24.418	-1.9308	75.215	-50.772	70.953	70.706	22.985	-3.1216	-5.2371	0.89189	-2.2709	31.653	-5.9665
115.52	-4.2958	52.455	-5.1647	0.66946	-2.2329	0.39715	-0.83521	-0.28835	0.66022	-1.3176	3932.5	24.421	-1.9392	75.214	-50.663	70.953	70.706	22.985	-3.1216	-5.2371	0.89189	-2.2709	31.653	-5.9665
115.52	-4.3144	52.46	-5.1627	0.66533	-2.2344	0.37935	-0.8169	-0.30346	0.66022	-1.3176	3931.9	24.424	-1.9477	75.213	-50.553	70.953	70.706	22.985	-3.1216	-5.2371	0.89189	-2.2709	31.653	-5.9665
115.51	-4.3328	52.462	-5.1609	0.66129	-2.2359	0.36057	-0.79764	-0.31811	0.66022	-1.3176	3931.2	24.426	-1.956	75.212	-50.441	70.953	70.706	22.985	-3.1216	-5.2371	0.89189	-2.2709	31.653	-5.9665
115.51	-4.351	52.463	-5.1591	0.65735	-2.2376	0.34085	-0.77748	-0.33228	0.66022	-1.3176	3930.6	24.426	-1.9642	75.211	-50.328	70.952	70.706	22.985	-3.1216	-5.2371	0.89189	-2.2709	31.653	-5.9665
115.51	-4.369	52.461	-5.1575	0.65352	-2.2393	0.32025	-0.75644	-0.34595	0.66022	-1.3176	3930.0	24.426	-1.9724	75.21	-50.214	70.952	70.706	22.985	-3.1216	-5.2371	0.89189	-2.2709	31.653	-5.9665
115.51	-4.3866	52.458	-5.1559	0.64979	-2.241	0.29881	-0.73457	-0.35911	0.66022	-1.3176	3929.4	24.425	-1.9804	75.209	-50.098	70.952	70.706	22.985	-3.1216	-5.2371	0.89189	-2.2709	31.653	-5.9665
115.51	-4.4039	52.454	-5.1545	0.64618	-2.2429	0.27658	-0.7119	-0.37175	0.66022	-1.3176	3928.8	24.423	-1.9882	75.208	-49.982	70.952	70.706	22.985	-3.1216	-5.2371	0.89189	-2.2709	31.653	-5.9665
115.51	-4.4209	52.447	-5.1532	0.64267	-2.2447	0.2536	-0.68847	-0.38384	0.66022	-1.3176	3928.2	24.421	-1.9959	75.207	-49.865	70.951	70.706	22.985	-3.1216	-5.2371	0.89189	-2.2709	31.653	-5.9665
115.51	-4.4374	52.439	-5.152	0.63929	-2.2467	0.23005	-0.66436	-0.39541	0.66022	-1.3176	3927.6	24.417	-2.0034	75.206	-49.747	70.951	70.706	22.985	-3.1216	-5.2371	0.89189	-2.2709	31.653	-5.9665
115.51	-4.4535	52.429	-5.1509	0.63603	-2.2487	0.20599	-0.63961	-0.40646	0.66022	-1.3176	3927.0	24.413	-2.0107	75.205	-49.628	70.951	70.706	22.985	-3.1216	-5.2371	0.89189	-2.2709	31.653	-5.9665
115.51	-4.4691	52.418	-5.1499	0.6329	-2.2508	0.18132	-0.61407	-0.41694	0.66022	-1.3176	3926.4	24.408	-2.0177	75.204	-49.509	70.95	70.706	22.985	-3.1216	-5.2371	0.89189	-2.2709	31.653	-5.9665
115.52	-4.4841	52.405	-5.149	0.62989	-2.2529	0.15608	-0.58789	-0.42682	0.66022	-1.3176	3925.7	24.402	-2.0246	75.203	-49.39	70.95	70.706	22.985	-3.1216	-5.2371	0.89189	-2.2709	31.653	-5.9665
115.52	-4.4987	52.391	-5.1483	0.62702	-2.255	0.13032	-0.56117	-0.43611	0.66022	-1.3176	3925.1	24.395	-2.0312	75.202	-49.271	70.95	70.706	22.985	-3.1216	-5.2371	0.89189	-2.2709	31.653	-5.9665
115.53	-4.5127	52.376	-5.1477	0.62428	-2.2572	0.1041	-0.53394	-0.44479	0.66022	-1.3176	3924.5	24.388	-2.0376	75.201	-49.152	70.949	70.706	22.985	-3.1216	-5.2371	0.89189	-2.2709	31.653	-5.9665
115.53	-4.5262	52.359	-5.1473	0.62168	-2.2595	0.077449	-0.50626	-0.45286	0.66022	-1.3176	3923.9	24.38	-2.0437	75.2	-49.032	70.949	70.706	22.985	-3.1216	-5.2371	0.89189	-2.2709	31.653	-5.9665
115.54	-4.539	52.34	-5.147	0.61922	-2.2618	0.050432	-0.47816	-0.46032	0.66022	-1.3176	3923.3	24.371	-2.0495	75.199	-48.913	70.949	70.706	22.985	-3.1216	-5.2371	0.89189	-2.2709	31.653	-5.9665
115.54	-4.5513	52.321	-5.1468	0.6169	-2.2641	0.023096	-0.44969	-0.46714	0.66022	-1.3176	3922.7	24.362	-2.0551	75.198	-48.794	70.948	70.706	22.985	-3.1216	-5.2371	0.89189	-2.2709	31.653	-5.9665
115.55	-4.5629	52.3	-5.1467	0.61472	-2.2664	-0.0045104	-0.42088	-0.47334	0.66022	-1.3176	3922.1	24.352	-2.0603	75.197	-48.676	70.948	70.706	22.985	-3.1216	-5.2371	0.89189	-2.2709	31.653	-5.9665
115.56	-4.574	52.278	-5.1468	0.61269	-2.2688	-0.032337	-0.39179	-0.4789	0.66022	-1.3176	3921.5	24.342	-2.0654	75.196	-48.558	70.948	70.706	22.985	-3.1216	-5.2371	0.89189	-2.2709	31.653	-5.9665
115.57	-4.5844	52.256	-5.1471	0.61081	-2.2712	-0.060333	-0.36246	-0.48383	0.66022	-1.3176	3920.9	24.331	-2.0701	75.195	-48.441	70.947	70.706	22.985	-3.1216	-5.2371	0.89189	-2.2709	31.653	-5.9665
115.57	-4.5942	52.232	-5.1474	0.60907	-2.2736	-0.08845	-0.33292	-0.48812	0.66022	-1.3176	3920.3	24.32	-2.0746	75.194	-48.324	70.947	70.706	22.985	-3.1216	-5.2371	0.89189	-2.2709	31.653	-5.9665
115.58	-4.6034	52.207	-5.1479	0.60748	-2.2761	-0.11664	-0.30323	-0.49177	0.66022	-1.3176	3919.7	24.308	-2.0787	75.193	-48.208	70.947	70.706	22.985	-3.1216	-5.2371	0.89189	-2.2709	31.653	-5.9665
115.59	-4.6119	52.181	-5.1486	0.60603	-2.2786	-0.14485	-0.27342	-0.49478	0.66022	-1.3176	3919.1	24.296	-2.0826	75.192	-48.093	70.947	70.706	22.985	-3.1216	-5.2371	0.89189	-2.2709	31.653	-5.9665
115.6	-4.6199	52.155	-5.1494	0.60474	-2.281	-0.17303	-0.24353	-0.49716	0.66022	-1.3176	3918.5	24.283	-2.0862	75.191	-47.979	70.946	70.706	22.985	-3.1216	-5.2371	0.89189	-2.2709	31.653	-5.9665
115.61	-4.6272	52.128	-5.1503	0.6036	-2.2835	-0.20114	-0.21361	-0.4989	0.66022	-1.3176	3917.9	24.27	-2.0896	75.19	-47.866	70.946	70.706	22.985	-3.1216	-5.2371	0.89189	-2.2709	31.653	-5.9665
115.62	-4.634	52.1	-5.1514	0.6026	-2.286	-0.22741	-0.18647	-0.49968	0.66022	-1.3176	3917.3	24.256	-2.0927	75.189	-47.754	70.946	70.706	22.985	-3.1216	-5.2371	0.89189	-2.2709	31.653	-5.9665
115.63	-4.6402	52.071	-5.1526	0.60173	-2.2885	-0.25244	-0.16113	-0.4997	0.66022	-1.3176	3916.7	24.242	-2.0955	75.188	-47.643	70.946	70.706	22.985	-3.1216	-5.2371	0.89189	-2.2709	31.653	-5.9665
115.65	-4.6458	52.042	-5.1539	0.60099	-2.291	-0.27728	-0.13585	-0.49919	0.66022	-1.3176	3916.0	24.228	-2.098	75.187	-47.533	70.946	70.706	22.985	-3.1216	-5.2371	0.89189	-2.2709	31.653	-5.9665
115.66	-4.6508	52.012	-5.1554	0.60037	-2.2935	-0.3019	-0.11065	-0.49817	0.66022	-1.3176	3915.4	24.214	-2.1003	75.186	-47.425	70.945	70.706	22.985	-3.1216	-5.2371	0.89189	-2.2709	31.653	-5.9665
115.67	-4.6554	51.982	-5.1569	0.59988	-2.296	-0.32627	-0.085562	-0.49663	0.66022	-1.3176	3914.8	24.199	-2.1024	75.186	-47.318	70.945	70.706	22.985	-3.1216	-5.2371	0.89189	-2.2709	31.653	-5.9665
115.68	-4.6594	51.951	-5.1586	0.59952	-2.2985	-0.35037	-0.0606	-0.49458	0.66022	-1.3176	3914.2	24.184	-2.1042	75.185	-47.212	70.945	70.706	22.985	-3.1216	-5.2371	0.89189	-2.2709	31.653	-5.9665
115.69	-4.6628	51.919	-5.1605	0.59928	-2.3009	-0.37414	-0.035793	-0.49203	0.66022	-1.3176	3913.6	24.169	-2.1058	75.184	-47.108	70.945	70.706	22.985	-3.1216	-5.2371	0.89189	-2.2709	31.653	-5.9665
115.71	-4.6658	51.888	-5.1624	0.59916	-2.3034	-0.39757	-0.011166	-0.48898	0.66022	-1.3176	3913.0	24.153	-2.1072	75.183	-47.006	70.945	70.706	22.985	-3.1216	-5.2371	0.89189	-2.2709	31.653	-5.9665
115.72	-4.6684	51.856	-5.1644	0.59917	-2.3058	-0.42063	0.013257	-0.48545	0.66022	-1.3176	3912.4	24.138	-2.1084	75.182	-46.905	70.945	70.706	22.985	-3.1216	-5.2371	0.89189	-2.2709	31.653	-5.9665
115.73	-4.6705	51.823	-5.1666	0.59929	-2.3083	-0.44328	0.037454	-0.48143	0.66022	-1.3176	3911.8	24.122	-2.1093	75.181	-46.806	70.944	70.706	22.985	-3.1216	-5.2371	0.89189	-2.2709	31.653	-5.9665
115.75	-4.6721	51.79	-5.1689	0.59954	-2.3106	-0.46549	0.061403	-0.47695	0.66022	-1.3176	3911.2	24.106	-2.1101	75.181	-46.709	70.944	70.706	22.985	-3.1216	-5.2371	0.89189	-2.2709	31.653	-5.9665
115.76	-4.6733	51.757	-5.1712	0.59991	-2.313	-0.48678	0.086011	-0.47177	0.66022	-1.3176	3910.6	24.09	-2.1107	75.18	-46.613	70.944	70.706	22.985	-3.1216	-5.2371	0.89189	-2.2709	31.653	-5.9665
115.77	-4.6742	51.724	-5.1737	0.6004	-2.3154	-0.50642	0.11247	-0.46558	0.66022	-1.3176	3910.0	24.074	-2.1111	75.179	-46.52	70.944	70.706	22.985	-3.1216	-5.2371	0.89189	-2.2709	31.653	-5.9665
115.79	-4.6747	51.691	-5.1763	0.60103	-2.3177	-0.52548	0.13844	-0.45891	0.66022	-1.3176	3909.4	24.058	-2.1114	75.178	-46.428	70.944	70.706	22.985	-3.1216	-5.2371	0.89189	-2.2709	31.653	-5.9665
115.8	-4.6748	51.658	-5.179	0.60179	-2.32	-0.54394	0.1639	-0.45176	0.66022	-1.3176	3908.8	24.042	-2.1114	75.178	-46.338	70.944	70.706	22.985	-3.1216	-5.2371	0.89189	-2.2709	31.653	-5.9665
115.81	-4.6747	51.624	-5.1817	0.60267	-2.3222	-0.56177	0.18882	-0.44416	0.66022	-1.3176	3908.2	24.025	-2.1114	75.177	-46.25	70.944	70.706	22.985	-3.1216	-5.2371	0.89189	-2.2709	31.653	-5.9665
115.83	-4.6742	51.591	-5.1846	0.60367	-2.3244	-0.57896	0.21319	-0.43613	0.66022	-1.3176	3907.7	24.009	-2.1112	75.176	-46.165	70.944	70.706	22.985	-3.1216	-5.2371	0.89189	-2.2709	31.653	-5.9665
115.84	-4.6735	51.558	-5.1875	0.6048	-2.3266	-0.59241	0.23735	-0.43108	0.66022	-1.3176	3907.1	23.993	-2.1109	75.175	-46.081	70.944	70.706	22.985	-3.1216	-5.2371	0.89189	-2.2709	31.653	-5.9665
115.85	-4.6726	51.524	-5.1905	0.60605	-2.3287	-0.60157	0.26149	-0.42986	0.66022	-1.3176	3906.5	23.977	-2.1105	75.175	-46.0	70.944	70.706	22.985	-3.1216	-5.2371	0.89189	-2.2709	31.653	-5.9665
115.87	-4.6713	51.491	-5.1935	0.60741	-2.3309	-0.61038	0.28516	-0.42818	0.66022	-1.3176	3905.9	23.96	-2.1099	75.174	-45.921	70.944	70.706	22.985	-3.1216	-5.2371	0.89189	-2.2709	31.653	-5.9665
115.88	-4.6698	51.458	-5.1966	0.6089	-2.333	-0.61884	0.30834	-0.42604	0.66022	-1.3176	3905.3	23.944	-2.1093	75.174	-45.844	70.944	70.706	22.985	-3.1216	-5.2371	0.89189	-2.2709	31.653	-5.9665
115.89	-4.668	51.426	-5.1997	0.6105	-2.3351	-0.62692	0.331	-0.42345	0.66022	-1.3176	3904.7	23.928	-2.1085	75.173	-45.769	70.944	70.706	22.985	-3.1216	-5.2371	0.89189	-2.2709	31.653	-5.9665
115.91	-4.6659	51.393	-5.2029	0.61221	-2.3372	-0.63462	0.35313	-0.4204	0.66022	-1.3176	3904.1	23.913	-2.1075	75.172	-45.697	70.944	70.706	22.985	-3.1216	-5.2371	0.89189	-2.2709	31.653	-5.9665
115.92	-4.6636	51.361	-5.2061	0.61403	-2.3393	-0.64191	0.37471	-0.41689	0.66022	-1.3176	3903.5	23.897	-2.1065	75.172	-45.627	70.944	70.706	22.985	-3.1216	-5.2371	0.89189	-2.2709	31.653	-5.9665
115.93	-4.661	51.329	-5.2093	0.61595	-2.3414	-0.6488	0.39571	-0.41294	0.66022	-1.3176	3902.9	23.881	-2.1053	75.171	-45.559	70.944	70.706	22.985	-3.1216	-5.2371	0.89189	-2.2709	31.653	-5.9665
115.95	-4.6581	51.298	-5.2126	0.61798	-2.3434	-0.65526	0.41612	-0.40855	0.66022	-1.3176	3902.3	23.866	-2.1041	75.171	-45.494	70.945	70.706	22.985	-3.1216	-5.2371	0.89189	-2.2709	31.653	-5.9665
115.96	-4.6549	51.267	-5.2159	0.62011	-2.3455	-0.66129	0.43593	-0.40373	0.66022	-1.3176	3901.7	23.851	-2.1027	75.17	-45.431	70.945	70.706	22.985	-3.1216	-5.2371	0.89189	-2.2709	31.653	-5.9665
115.97	-4.6516	51.236	-5.2192	0.62234	-2.3475	-0.66687	0.45512	-0.39848	0.66022	-1.3176	3901.1	23.836	-2.1011	75.17	-45.371	70.945	70.706	22.985	-3.1216	-5.2371	0.89189	-2.2709	31.653	-5.9665
115.98	-4.6479	51.206	-5.2225	0.62466	-2.3495	-0.672	0.47367	-0.3928	0.66022	-1.3176	3900.5	23.821	-2.0995	75.169	-45.313	70.945	70.706	22.985	-3.1216	-5.2371	0.89189	-2.2709	31.653	-5.9665
116.0	-4.6441	51.176	-5.2259	0.62708	-2.3514	-0.67666	0.49156	-0.38671	0.66022	-1.3176	3899.9	23.806	-2.0978	75.169	-45.257	70.945	70.706	22.985	-3.1216	-5.2371	0.89189	-2.2709	31.653	-5.9665
116.01	-4.64	51.147	-5.2293	0.62958	-2.3533	-0.68086	0.50879	-0.38022	0.66022	-1.3176	3899.3	23.792	-2.0959	75.168	-45.204	70.945	70.706	22.985	-3.1216	-5.2371	0.89189	-2.2709	31.653	-5.9665
116.02	-4.6357	51.118	-5.2327	0.63216	-2.3552	-0.68457	0.52534	-0.37333	0.66022	-1.3176	3898.7	23.778	-2.094	75.168	-45.154	70.946	70.706	22.985	-3.1216	-5.2371	0.89189	-2.2709	31.653	-5.9665
116.03	-4.6311	51.09	-5.2361	0.63483	-2.3571	-0.6878	0.5412	-0.36605	0.66022	-1.3176	3898.1	23.764	-2.092	75.167	-45.106	70.946	70.706	22.985	-3.1216	-5.2371	0.89189	-2.2709	31.653	-5.9665
116.04	-4.6264	51.062	-5.2396	0.63757	-2.3589	-0.69053	0.55636	-0.35839	0.66022	-1.3176	3897.6	23.751	-2.0899	75.167	-45.061	70.946	70.706	22.985	-3.1216	-5.2371	0.89189	-2.2709	31.653	-5.9665
116.06	-4.6215	51.035	-5.243	0.64039	-2.3606	-0.69277	0.5708	-0.35036	0.66022	-1.3176	3897.0	23.737	-2.0877	75.166	-45.019	70.946	70.706	22.985	-3.1216	-5.2371	0.89189	-2.2709	31.653	-5.9665
116.07	-4.6164	51.009	-5.2465	0.64328	-2.3624	-0.69451	0.58453	-0.34198	0.66022	-1.3176	3896.4	23.725	-2.0854	75.166	-44.979	70.946	70.706	22.985	-3.1216	-5.2371	0.89189	-2.2709	31.653	-5.9665
116.08	-4.6112	50.983	-5.25	0.64624	-2.3641	-0.69574	0.59752	-0.33325	0.66022	-1.3176	3895.8	23.712	-2.083	75.165	-44.942	70.947	70.706	22.985	-3.1216	-5.2371	0.89189	-2.2709	31.653	-5.9665
116.09	-4.6058	50.958	-5.2535	0.64926	-2.3657	-0.69647	0.60978	-0.32419	0.66022	-1.3176	3895.2	23.7	-2.0806	75.165	-44.908	70.947	70.706	22.985	-3.1216	-5.2371	0.89189	-2.2709	31.653	-5.9665
116.1	-4.6003	50.934	-5.2569	0.65233	-2.3673	-0.69668	0.62131	-0.3148	0.66022	-1.3176	3894.6	23.688	-2.0781	75.165	-44.876	70.947	70.706	22.985	-3.1216	-5.2371	0.89189	-2.2709	31.653	-5.9665
116.11	-4.5947	50.91	-5.2604	0.65547	-2.3689	-0.69638	0.63232	-0.30511	0.66022	-1.3176	3894.0	23.676	-2.0756	75.164	-44.847	70.947	70.706	22.985	-3.1216	-5.2371	0.89189	-2.2709	31.653	-5.9665
116.12	-4.5889	50.888	-5.2639	0.65866	-2.3704	-0.69557	0.64258	-0.29511	0.66022	-1.3176	3893.4	23.665	-2.073	75.164	-44.821	70.947	70.706	22.985	-3.1216	-5.2371	0.89189	-2.2709	31.653	-5.9665
116.13	-4.583	50.865	-5.2674	0.66189	-2.3718	-0.69425	0.65208	-0.28483	0.66022	-1.3176	3892.8	23.654	-2.0703	75.163	-44.798	70.948	70.706	22.985	-3.1216	-5.2371	0.89189	-2.2709	31.653	-5.9665
116.14	-4.5771	50.844	-5.2709	0.66517	-2.3732	-0.69241	0.66083	-0.27427	0.66022	-1.3176	3892.2	23.644	-2.0677	75.163	-44.778	70.948	70.706	22.985	-3.1216	-5.2371	0.89189	-2.2709	31.653	-5.9665
116.14	-4.5711	50.823	-5.2743	0.6685	-2.3745	-0.69006	0.66882	-0.26346	0.66022	-1.3176	3891.7	23.634	-2.065	75.163	-44.76	70.948	70.706	22.985	-3.1216	-5.2371	0.89189	-2.2709	31.653	-5.9665
116.15	-4.565	50.803	-5.2778	0.67186	-2.3758	-0.68721	0.67604	-0.2524	0.66022	-1.3176	3891.1	23.624	-2.0623	75.162	-44.745	70.948	70.706	22.985	-3.1216	-5.2371	0.89189	-2.2709	31.653	-5.9665
116.16	-4.559	50.784	-5.2812	0.67526	-2.3771	-0.68385	0.68251	-0.2411	0.66022	-1.3176	3890.5	23.615	-2.0595	75.162	-44.733	70.949	70.706	22.985	-3.1216	-5.2371	0.89189	-2.2709	31.653	-5.9665
116.17	-4.5528	50.766	-5.2846	0.67869	-2.3782	-0.67998	0.68821	-0.2296	0.66022	-1.3176	3889.9	23.606	-2.0568	75.161	-44.724	70.949	70.706	22.985	-3.1216	-5.2371	0.89189	-2.2709	31.653	-5.9665
116.17	-4.5467	50.749	-5.288	0.68214	-2.3794	-0.67562	0.69315	-0.21789	0.66022	-1.3176	3889.3	23.597	-2.054	75.161	-44.718	70.949	70.706	22.985	-3.1216	-5.2371	0.89189	-2.2709	31.653	-5.9665
116.18	-4.5406	50.732	-5.2913	0.68562	-2.3804	-0.67077	0.69734	-0.20599	0.66022	-1.3176	3888.7	23.589	-2.0512	75.161	-44.715	70.949	70.706	22.985	-3.1216	-5.2371	0.89189	-2.2709	31.653	-5.9665
116.19	-4.5345	50.716	-5.2947	0.68911	-2.3814	-0.66543	0.70077	-0.19393	0.66022	-1.3176	3888.1	23.581	-2.0485	75.16	-44.714	70.95	70.706	22.985	-3.1216	-5.2371	0.89189	-2.2709	31.653	-5.9665
116.19	-4.5284	50.701	-5.298	0.69262	-2.3824	-0.65961	0.70345	-0.18171	0.66022	-1.3176	3887.5	23.574	-2.0457	75.16	-44.717	70.95	70.706	22.985	-3.1216	-5.2371	0.89189	-2.2709	31.653	-5.9665
116.2	-4.5223	50.687	-5.3013	0.69614	-2.3832	-0.65332	0.70539	-0.16935	0.66022	-1.3176	3886.9	23.567	-2.043	75.159	-44.723	70.95	70.706	22.985	-3.1216	-5.2371	0.89189	-2.2709	31.653	-5.9665
116.21	-4.5163	50.673	-5.3045	0.69967	-2.3841	-0.64656	0.70658	-0.15687	0.66022	-1.3176	3886.3	23.56	-2.0403	75.159	-44.731	70.951	70.706	22.985	-3.1216	-5.2371	0.89189	-2.2709	31.653	-5.9665
116.21	-4.5104	50.66	-5.3077	0.70321	-2.3848	-0.63935	0.70705	-0.14428	0.66022	-1.3176	3885.8	23.554	-2.0377	75.159	-44.742	70.951	70.706	22.985	-3.1216	-5.2371	0.89189	-2.2709	31.653	-5.9665
116.22	-4.5046	50.649	-5.3109	0.70674	-2.3855	-0.63169	0.70679	-0.1316	0.66022	-1.3176	3885.2	23.548	-2.035	75.158	-44.757	70.951	70.706	22.985	-3.1216	-5.2371	0.89189	-2.2709	31.653	-5.9665
116.22	-4.4989	50.637	-5.3141	0.71028	-2.3861	-0.6236	0.70582	-0.11885	0.66022	-1.3176	3884.6	23.543	-2.0325	75.158	-44.774	70.951	70.706	22.985	-3.1216	-5.2371	0.89189	-2.2709	31.653	-5.9665
116.22	-4.4932	50.627	-5.3172	0.7138	-2.3867	-0.61507	0.70414	-0.10603	0.66022	-1.3176	3884.0	23.538	-2.0299	75.158	-44.795	70.952	70.706	22.985	-3.1216	-5.2371	0.89189	-2.2709	31.653	-5.9665
116.23	-4.4877	50.618	-5.3202	0.71732	-2.3872	-0.60614	0.70176	-0.093175	0.66022	-1.3176	3883.4	23.533	-2.0274	75.157	-44.818	70.952	70.706	22.985	-3.1216	-5.2371	0.89189	-2.2709	31.653	-5.9665
116.23	-4.4823	50.609	-5.3232	0.72082	-2.3876	-0.59679	0.6987	-0.08029	0.66022	-1.3176	3882.8	23.529	-2.025	75.157	-44.844	70.952	70.706	22.985	-3.1216	-5.2371	0.89189	-2.2709	31.653	-5.9665
116.23	-4.4771	50.601	-5.3262	0.7243	-2.388	-0.58706	0.69496	-0.067394	0.66022	-1.3176	3882.2	23.525	-2.0226	75.156	-44.874	70.953	70.706	22.985	-3.1216	-5.2371	0.89189	-2.2709	31.653	-5.9665
116.24	-4.472	50.594	-5.3291	0.72777	-2.3883	-0.57694	0.69057	-0.054503	0.66022	-1.3176	3881.6	23.522	-2.0204	75.156	-44.906	70.953	70.706	22.985	-3.1216	-5.2371	0.89189	-2.2709	31.653	-5.9665
116.24	-4.467	50.587	-5.3319	0.73121	-2.3885	-0.56645	0.68552	-0.041631	0.66022	-1.3176	3881.0	23.519	-2.0181	75.156	-44.942	70.953	70.706	22.985	-3.1216	-5.2371	0.89189	-2.2709	31.653	-5.9665
116.24	-4.4622	50.582	-5.3348	0.73462	-2.3887	-0.55561	0.67984	-0.028793	0.66022	-1.3176	3880.5	23.516	-2.016	75.155	-44.98	70.953	70.706	22.985	-3.1216	-5.2371	0.89189	-2.2709	31.653	-5.9665
116.24	-4.4576	50.577	-5.3375	0.738	-2.3888	-0.54443	0.67354	-0.016006	0.66022	-1.3176	3879.9	23.514	-2.0139	75.155	-45.022	70.954	70.706	22.985	-3.1216	-5.2371	0.89189	-2.2709	31.653	-5.9665
116.24	-4.4532	50.572	-5.3402	0.74135	-2.3889	-0.53292	0.66664	-0.0032844	0.66022	-1.3176	3879.3	23.512	-2.0119	75.155	-45.066	70.954	70.706	22.985	-3.1216	-5.2371	0.89189	-2.2709	31.653	-5.9665
116.24	-4.449	50.569	-5.3428	0.74467	-2.3889	-0.52109	0.65914	0.009358	0.66022	-1.3176	3878.7	23.51	-2.01	75.154	-45.113	70.954	70.706	22.985	-3.1216	-5.2371	0.89189	-2.2709	31.653	-5.9665
116.25	-4.4449	50.566	-5.3454	0.74794	-2.3888	-0.50897	0.65108	0.021906	0.66022	-1.3176	3878.1	23.509	-2.0082	75.154	-45.164	70.955	70.706	22.985	-3.1216	-5.2371	0.89189	-2.2709	31.653	-5.9665
116.25	-4.441	50.564	-5.3479	0.75118	-2.3886	-0.49656	0.64245	0.034346	0.66022	-1.3176	3877.5	23.508	-2.0064	75.154	-45.217	70.955	70.706	22.985	-3.1216	-5.2371	0.89189	-2.2709	31.653	-5.9665
116.25	-4.4374	50.562	-5.3504	0.75437	-2.3884	-0.48388	0.63329	0.046664	0.66022	-1.3176	3876.9	23.507	-2.0048	75.153	-45.274	70.955	70.706	22.985	-3.1216	-5.2371	0.89189	-2.2709	31.653	-5.9665
116.25	-4.4339	50.561	-5.3528	0.75751	-2.3882	-0.47095	0.6236	0.058847	0.66022	-1.3176	3876.3	23.507	-2.0032	75.153	-45.333	70.956	70.706	22.985	-3.1216	-5.2371	0.89189	-2.2709	31.653	-5.9665
116.25	-4.4307	50.561	-5.3551	0.7606	-2.3878	-0.45778	0.61341	0.070881	0.66022	-1.3176	3875.7	23.507	-2.0018	75.153	-45.396	70.956	70.706	22.985	-3.1216	-5.2371	0.89189	-2.2709	31.653	-5.9665
116.25	-4.4277	50.561	-5.3573	0.76364	-2.3875	-0.44438	0.60273	0.082754	0.66022	-1.3176	3875.1	23.507	-2.0004	75.153	-45.461	70.956	70.706	22.985	-3.1216	-5.2371	0.89189	-2.2709	31.653	-5.9665
116.24	-4.4248	50.562	-5.3595	0.76663	-2.387	-0.43075	0.59157	0.094446	0.66022	-1.3176	3874.5	23.507	-1.9992	75.152	-45.53	70.957	70.706	22.985	-3.1216	-5.2371	0.89189	-2.2709	31.653	-5.9665
116.24	-4.4222	50.564	-5.3616	0.76956	-2.3865	-0.41692	0.57996	0.10595	0.66022	-1.3176	3873.9	23.508	-1.998	75.152	-45.601	70.957	70.706	22.985	-3.1216	-5.2371	0.89189	-2.2709	31.653	-5.9665
116.24	-4.4198	50.566	-5.3637	0.77243	-2.386	-0.40291	0.56792	0.11726	0.66022	-1.3176	3873.4	23.509	-1.9969	75.152	-45.675	70.957	70.706	22.985	-3.1216	-5.2371	0.89189	-2.2709	31.653	-5.9665
116.24	-4.4177	50.569	-5.3657	0.77524	-2.3853	-0.38875	0.55547	0.12835	0.66022	-1.3176	3872.8	23.511	-1.9959	75.151	-45.752	70.958	70.706	22.985	-3.1216	-5.2371	0.89189	-2.2709	31.653	-5.9665
116.24	-4.4157	50.572	-5.3676	0.77798	-2.3847	-0.37444	0.54264	0.13923	0.66022	-1.3176	3872.2	23.512	-1.995	75.151	-45.833	70.958	70.706	22.985	-3.1216	-5.2371	0.89189	-2.2709	31.653	-5.9665
116.24	-4.4139	50.576	-5.3694	0.78066	-2.384	-0.36001	0.52943	0.14989	0.66022	-1.3176	3871.6	23.514	-1.9943	75.151	-45.916	70.959	70.706	22.985	-3.1216	-5.2371	0.89189	-2.2709	31.653	-5.9665
116.23	-4.4124	50.58	-5.3712	0.78328	-2.3832	-0.34548	0.51587	0.1603	0.66022	-1.3176	3871.0	23.516	-1.9936	75.151	-46.001	70.959	70.706	22.985	-3.1216	-5.2371	0.89189	-2.2709	31.653	-5.9665
116.23	-4.411	50.584	-5.3729	0.78582	-2.3824	-0.33085	0.50198	0.17047	0.66022	-1.3176	3870.4	23.519	-1.993	75.151	-46.09	70.96	70.706	22.985	-3.1216	-5.2371	0.89189	-2.2709	31.653	-5.9665
116.23	-4.4099	50.59	-5.3745	0.7883	-2.3815	-0.31614	0.48778	0.18038	0.66022	-1.3176	3869.8	23.521	-1.9924	75.15	-46.182	70.96	70.706	22.985	-3.1216	-5.2371	0.89189	-2.2709	31.653	-5.9665
116.23	-4.4089	50.595	-5.376	0.7907	-2.3805	-0.30136	0.47328	0.19003	0.66022	-1.3176	3869.2	23.524	-1.992	75.15	-46.276	70.961	70.706	22.985	-3.1216	-5.2371	0.89189	-2.2709	31.653	-5.9665
116.22	-4.4082	50.601	-5.3775	0.79303	-2.3796	-0.28655	0.45852	0.1994	0.66022	-1.3176	3868.6	23.527	-1.9917	75.15	-46.373	70.961	70.706	22.985	-3.1216	-5.2371	0.89189	-2.2709	31.653	-5.9665
116.22	-4.4076	50.608	-5.3789	0.79528	-2.3786	-0.27169	0.4435	0.2085	0.66022	-1.3176	3868.0	23.53	-1.9914	75.15	-46.473	70.962	70.706	22.985	-3.1216	-5.2371	0.89189	-2.2709	31.653	-5.9665
116.22	-4.4072	50.614	-5.3802	0.79746	-2.3775	-0.25683	0.42825	0.21731	0.66022	-1.3176	3867.4	23.534	-1.9913	75.15	-46.576	70.962	70.706	22.985	-3.1216	-5.2371	0.89189	-2.2709	31.653	-5.9665
116.22	-4.407	50.622	-5.3815	0.79957	-2.3764	-0.24195	0.41279	0.22583	0.66022	-1.3176	3866.8	23.537	-1.9912	75.15	-46.681	70.963	70.706	22.985	-3.1216	-5.2371	0.89189	-2.2709	31.653	-5.9665
116.21	-4.407	50.629	-5.3826	0.80159	-2.3752	-0.22709	0.39713	0.23405	0.66022	-1.3176	3866.2	23.541	-1.9911	75.15	-46.789	70.963	70.706	22.985	-3.1216	-5.2371	0.89189	-2.2709	31.653	-5.9665
116.21	-4.4071	50.637	-5.3837	0.80354	-2.374	-0.21226	0.38129	0.24196	0.66022	-1.3176	3865.6	23.545	-1.9912	75.15	-46.9	70.964	70.706	22.985	-3.1216	-5.2371	0.89189	-2.2709	31.653	-5.9665
116.2	-4.4074	50.645	-5.3848	0.8054	-2.3728	-0.19747	0.3653	0.24957	0.66022	-1.3176	3865.0	23.549	-1.9913	75.15	-47.013	70.965	70.706	22.985	-3.1216	-5.2371	0.89189	-2.2709	31.653	-5.9665
116.2	-4.4078	50.654	-5.3857	0.80719	-2.3715	-0.18273	0.34917	0.25687	0.66022	-1.3176	3864.4	23.553	-1.9915	75.15	-47.129	70.965	70.706	22.985	-3.1216	-5.2371	0.89189	-2.2709	31.653	-5.9665
116.2	-4.4083	50.663	-5.3866	0.80889	-2.3702	-0.16805	0.33292	0.26385	0.66022	-1.3176	3863.8	23.557	-1.9918	75.15	-47.247	70.966	70.706	22.985	-3.1216	-5.2371	0.89189	-2.2709	31.653	-5.9665
116.19	-4.409	50.672	-5.3874	0.81052	-2.3689	-0.15346	0.31657	0.27052	0.66022	-1.3176	3863.2	23.562	-1.9921	75.15	-47.368	70.967	70.706	22.985	-3.1216	-5.2371	0.89189	-2.2709	31.653	-5.9665
116.19	-4.4098	50.681	-5.3881	0.81206	-2.3675	-0.13896	0.30013	0.27686	0.66022	-1.3176	3862.6	23.567	-1.9924	75.15	-47.491	70.967	70.706	22.985	-3.1216	-5.2371	0.89189	-2.2709	31.653	-5.9665
116.19	-4.4107	50.691	-5.3888	0.81352	-2.3661	-0.12456	0.28362	0.28288	0.66022	-1.3176	3862.0	23.571	-1.9928	75.15	-47.616	70.968	70.706	22.985	-3.1216	-5.2371	0.89189	-2.2709	31.653	-5.9665
116.18	-4.4118	50.701	-5.3894	0.8149	-2.3647	-0.11028	0.26707	0.28857	0.66022	-1.3176	3861.4	23.576	-1.9933	75.15	-47.744	70.969	70.706	22.985	-3.1216	-5.2371	0.89189	-2.2709	31.653	-5.9665
116.18	-4.4129	50.711	-5.3899	0.81619	-2.3633	-0.096131	0.25047	0.29393	0.66022	-1.3176	3860.8	23.581	-1.9938	75.151	-47.874	70.97	70.706	22.985	-3.1216	-5.2371	0.89189	-2.2709	31.653	-5.9665
116.17	-4.4141	50.721	-5.3903	0.8174	-2.3618	-0.08212	0.23386	0.29897	0.66022	-1.3176	3860.2	23.586	-1.9943	75.151	-48.007	70.971	70.706	22.985	-3.1216	-5.2371	0.89189	-2.2709	31.653	-5.9665
116.17	-4.4153	50.732	-5.3907	0.81853	-2.3603	-0.06826	0.21725	0.30368	0.66022	-1.3176	3859.6	23.591	-1.9949	75.151	-48.141	70.972	70.706	22.985	-3.1216	-5.2371	0.89189	-2.2709	31.653	-5.9665
116.17	-4.4167	50.742	-5.391	0.81957	-2.3587	-0.054561	0.20065	0.30806	0.66022	-1.3176	3859.0	23.596	-1.9955	75.152	-48.278	70.973	70.706	22.985	-3.1216	-5.2371	0.89189	-2.2709	31.653	-5.9665
116.16	-4.4181	50.753	-5.3913	0.82054	-2.3572	-0.041032	0.18407	0.31211	0.66022	-1.3176	3858.4	23.602	-1.9961	75.152	-48.417	70.974	70.706	22.985	-3.1216	-5.2371	0.89189	-2.2709	31.653	-5.9665
116.16	-4.4195	50.764	-5.3914	0.82141	-2.3556	-0.027365	0.16815	0.31596	0.66022	-1.3176	3857.8	23.607	-1.9967	75.152	-48.557	70.975	70.706	22.985	-3.1216	-5.2371	0.89189	-2.2709	31.653	-5.9665
116.15	-4.421	50.775	-5.3915	0.82222	-2.354	-0.013018	0.15386	0.31984	0.66022	-1.3176	3857.2	23.612	-1.9974	75.153	-48.7	70.976	70.706	22.985	-3.1216	-5.2371	0.89189	-2.2709	31.653	-5.9665
116.15	-4.4225	50.787	-5.3916	0.82295	-2.3524	0.0011488	0.13956	0.32343	0.66022	-1.3176	3856.6	23.618	-1.9981	75.153	-48.845	70.977	70.706	22.985	-3.1216	-5.2371	0.89189	-2.2709	31.653	-5.9665
116.14	-4.424	50.799	-5.3915	0.82362	-2.3508	0.015128	0.12527	0.32674	0.66022	-1.3176	3856.0	23.623	-1.9987	75.154	-48.991	70.978	70.706	22.985	-3.1216	-5.2371	0.89189	-2.2709	31.653	-5.9665
116.14	-4.4256	50.81	-5.3914	0.82421	-2.3492	0.028912	0.11099	0.32976	0.66022	-1.3176	3855.4	23.629	-1.9994	75.154	-49.139	70.979	70.706	22.985	-3.1216	-5.2371	0.89189	-2.2709	31.653	-5.9665
116.14	-4.4271	50.822	-5.3912	0.82473	-2.3475	0.042499	0.096725	0.33251	0.66022	-1.3176	3854.8	23.635	-2.0001	75.155	-49.289	70.98	70.706	22.985	-3.1216	-5.2371	0.89189	-2.2709	31.653	-5.9665
116.13	-4.4287	50.835	-5.391	0.82517	-2.3458	0.055899	0.082484	0.33497	0.66022	-1.3176	3854.2	23.641	-2.0008	75.156	-49.44	70.982	70.706	22.985	-3.1216	-5.2371	0.89189	-2.2709	31.653	-5.9665
116.13	-4.4302	50.847	-5.3907	0.82555	-2.3441	0.069086	0.068282	0.33716	0.66022	-1.3176	3853.6	23.646	-2.0015	75.156	-49.593	70.983	70.706	22.985	-3.1216	-5.2371	0.89189	-2.2709	31.653	-5.9665
116.12	-4.4317	50.859	-5.3903	0.82586	-2.3425	0.082054	0.054126	0.33907	0.66022	-1.3176	3853.0	23.652	-2.0021	75.157	-49.747	70.984	70.706	22.985	-3.1216	-5.2371	0.89189	-2.2709	31.653	-5.9665
116.12	-4.4332	50.872	-5.3898	0.82609	-2.3408	0.094798	0.040025	0.34072	0.66022	-1.3176	3852.4	23.658	-2.0028	75.158	-49.902	70.986	70.706	22.985	-3.1216	-5.2371	0.89189	-2.2709	31.653	-5.9665
116.11	-4.4347	50.885	-5.3893	0.82626	-2.339	0.10731	0.025986	0.34209	0.66022	-1.3176	3851.7	23.664	-2.0034	75.159	-50.059	70.987	70.706	22.985	-3.1216	-5.2371	0.89189	-2.2709	31.653	-5.9665
116.11	-4.4362	50.898	-5.3888	0.82635	-2.3373	0.11959	0.012018	0.3432	0.66022	-1.3176	3851.1	23.671	-2.0041	75.16	-50.216	70.989	70.706	22.985	-3.1216	-5.2371	0.89189	-2.2709	31.653	-5.9665
116.11	-4.4376	50.911	-5.3881	0.82638	-2.3356	0.13164	-0.0018715	0.34404	0.66022	-1.3176	3850.5	23.677	-2.0047	75.16	-50.375	70.99	70.706	22.985	-3.1216	-5.2371	0.89189	-2.2709	31.653	-5.9665
116.1	-4.439	50.924	-5.3875	0.82633	-2.3339	0.14344	-0.015676	0.34462	0.66022	-1.3176	3849.9	23.683	-2.0053	75.161	-50.535	70.992	70.706	22.985	-3.1216	-5.2371	0.89189	-2.2709	31.653	-5.9665
116.1	-4.4404	50.938	-5.3867	0.82622	-2.3322	0.155	-0.029387	0.34495	0.66022	-1.3176	3849.3	23.689	-2.0059	75.162	-50.695	70.993	70.706	22.985	-3.1216	-5.2371	0.89189	-2.2709	31.653	-5.9665
116.09	-4.4417	50.952	-5.3859	0.82604	-2.3304	0.16631	-0.042998	0.34502	0.66022	-1.3176	3848.7	23.696	-2.0065	75.163	-50.857	70.995	70.706	22.985	-3.1216	-5.2371	0.89189	-2.2709	31.653	-5.9665
116.09	-4.443	50.965	-5.385	0.82579	-2.3287	0.17736	-0.056502	0.34485	0.66022	-1.3176	3848.1	23.702	-2.007	75.165	-51.019	70.997	70.706	22.985	-3.1216	-5.2371	0.89189	-2.2709	31.653	-5.9665
116.09	-4.4443	50.979	-5.3841	0.82547	-2.327	0.18816	-0.069892	0.34442	0.66022	-1.3176	3847.5	23.709	-2.0076	75.166	-51.181	70.998	70.706	22.985	-3.1216	-5.2371	0.89189	-2.2709	31.653	-5.9665
116.08	-4.4455	50.993	-5.3832	0.82509	-2.3253	0.19871	-0.083161	0.34376	0.66022	-1.3176	3846.9	23.715	-2.0081	75.167	-51.344	71.0	70.706	22.985	-3.1216	-5.2371	0.89189	-2.2709	31.653	-5.9665
116.08	-4.4467	51.008	-5.3821	0.82464	-2.3236	0.20899	-0.096303	0.34285	0.66022	-1.3176	3846.2	23.722	-2.0086	75.168	-51.508	71.002	70.706	22.985	-3.1216	-5.2371	0.89189	-2.2709	31.653	-5.9665
116.07	-4.4479	51.022	-5.3811	0.82413	-2.3219	0.21901	-0.10931	0.34171	0.66022	-1.3176	3845.6	23.729	-2.0091	75.169	-51.671	71.004	70.706	22.985	-3.1216	-5.2371	0.89189	-2.2709	31.653	-5.9665
116.07	-4.449	51.037	-5.38	0.82355	-2.3201	0.22877	-0.12218	0.34033	0.66022	-1.3176	3845.0	23.735	-2.0096	75.171	-51.835	71.006	70.706	22.985	-3.1216	-5.2371	0.89189	-2.2709	31.653	-5.9665
116.07	-4.4502	51.051	-5.3788	0.82291	-2.3184	0.23826	-0.1349	0.33873	0.66022	-1.3176	3844.4	23.742	-2.0101	75.172	-51.998	71.008	70.706	22.985	-3.1216	-5.2371	0.89189	-2.2709	31.653	-5.9665
116.06	-4.4512	51.066	-5.3776	0.8222	-2.3168	0.24749	-0.14747	0.3369	0.66022	-1.3176	3843.8	23.749	-2.0105	75.174	-52.162	71.01	70.706	22.985	-3.1216	-5.2371	0.89189	-2.2709	31.653	-5.9665
116.06	-4.4523	51.081	-5.3763	0.82143	-2.3151	0.25644	-0.15988	0.33485	0.66022	-1.3176	3843.2	23.756	-2.0109	75.175	-52.325	71.012	70.706	22.985	-3.1216	-5.2371	0.89189	-2.2709	31.653	-5.9665
116.05	-4.4533	51.096	-5.375	0.8206	-2.3134	0.26513	-0.17212	0.33259	0.66022	-1.3176	3842.6	23.763	-2.0114	75.177	-52.488	71.014	70.706	22.985	-3.1216	-5.2371	0.89189	-2.2709	31.653	-5.9665
116.05	-4.4544	51.111	-5.3737	0.81971	-2.3118	0.27354	-0.1842	0.33011	0.66022	-1.3176	3841.9	23.77	-2.0118	75.178	-52.65	71.016	70.706	22.985	-3.1216	-5.2371	0.89189	-2.2709	31.653	-5.9665
116.05	-4.4554	51.126	-5.3723	0.81876	-2.3101	0.28168	-0.19609	0.32742	0.66022	-1.3176	3841.3	23.777	-2.0122	75.18	-52.811	71.018	70.706	22.985	-3.1216	-5.2371	0.89189	-2.2709	31.653	-5.9665
116.04	-4.4564	51.142	-5.3708	0.81775	-2.3085	0.28954	-0.20781	0.32452	0.66022	-1.3176	3840.7	23.784	-2.0126	75.181	-52.972	71.02	70.706	22.985	-3.1216	-5.2371	0.89189	-2.2709	31.653	-5.9665
116.04	-4.4574	51.157	-5.3694	0.81668	-2.3069	0.29713	-0.21933	0.32142	0.66022	-1.3176	3840.1	23.791	-2.013	75.183	-53.131	71.022	70.706	22.985	-3.1216	-5.2371	0.89189	-2.2709	31.653	-5.9665
116.04	-4.4584	51.173	-5.3679	0.81556	-2.3053	0.30444	-0.23067	0.31813	0.66022	-1.3176	3839.5	23.798	-2.0135	75.185	-53.29	71.025	70.706	22.985	-3.1216	-5.2371	0.89189	-2.2709	31.653	-5.9665
116.03	-4.4594	51.188	-5.3663	0.81438	-2.3037	0.31148	-0.2418	0.31464	0.66022	-1.3176	3838.9	23.805	-2.0139	75.186	-53.447	71.027	70.706	22.985	-3.1216	-5.2371	0.89189	-2.2709	31.653	-5.9665
116.03	-4.4605	51.204	-5.3648	0.81314	-2.3021	0.31824	-0.25273	0.31096	0.66022	-1.3176	3838.2	23.812	-2.0143	75.188	-53.603	71.029	70.706	22.985	-3.1216	-5.2371	0.89189	-2.2709	31.653	-5.9665
116.02	-4.4616	51.22	-5.3632	0.81185	-2.3006	0.32472	-0.26344	0.3071	0.66022	-1.3176	3837.6	23.82	-2.0148	75.19	-53.757	71.032	70.706	22.985	-3.1216	-5.2371	0.89189	-2.2709	31.653	-5.9665
116.02	-4.4627	51.236	-5.3615	0.81051	-2.299	0.33093	-0.27394	0.30305	0.66022	-1.3176	3837.0	23.827	-2.0152	75.192	-53.91	71.034	70.706	22.985	-3.1216	-5.2371	0.89189	-2.2709	31.653	-5.9665
116.02	-4.4639	51.252	-5.3598	0.80911	-2.2975	0.33685	-0.28422	0.29882	0.66022	-1.3176	3836.4	23.834	-2.0157	75.193	-54.06	71.036	70.706	22.985	-3.1216	-5.2371	0.89189	-2.2709	31.653	-5.9665
116.01	-4.4651	51.268	-5.3581	0.80766	-2.2961	0.3425	-0.29427	0.29442	0.66022	-1.3176	3835.8	23.841	-2.0162	75.195	-54.208	71.039	70.706	22.985	-3.1216	-5.2371	0.89189	-2.2709	31.653	-5.9665
116.01	-4.4664	51.284	-5.3564	0.80617	-2.2946	0.34787	-0.30409	0.28985	0.66022	-1.3176	3835.1	23.849	-2.0167	75.197	-54.354	71.041	70.706	22.985	-3.1216	-5.2371	0.89189	-2.2709	31.653	-5.9665
116.01	-4.4677	51.3	-5.3547	0.80462	-2.2932	0.35296	-0.31367	0.28511	0.66022	-1.3176	3834.5	23.856	-2.0173	75.199	-54.497	71.044	70.706	22.985	-3.1216	-5.2371	0.89189	-2.2709	31.653	-5.9665
116.0	-4.4692	51.316	-5.3529	0.80303	-2.2917	0.35776	-0.32301	0.28021	0.66022	-1.3176	3833.9	23.863	-2.0179	75.201	-54.638	71.046	70.706	22.985	-3.1216	-5.2371	0.89189	-2.2709	31.653	-5.9665
116.0	-4.4707	51.332	-5.3511	0.80139	-2.2904	0.36229	-0.3321	0.27514	0.66022	-1.3176	3833.3	23.87	-2.0185	75.203	-54.776	71.049	70.706	22.985	-3.1216	-5.2371	0.89189	-2.2709	31.653	-5.9665
115.99	-4.4723	51.348	-5.3493	0.79971	-2.289	0.36654	-0.34094	0.26992	0.66022	-1.3176	3832.6	23.878	-2.0192	75.205	-54.911	71.051	70.706	22.985	-3.1216	-5.2371	0.89189	-2.2709	31.653	-5.9665
115.99	-4.474	51.364	-5.3474	0.79799	-2.2877	0.3705	-0.34951	0.26455	0.66022	-1.3176	3832.0	23.885	-2.0199	75.207	-55.042	71.054	70.706	22.985	-3.1216	-5.2371	0.89189	-2.2709	31.653	-5.9665
115.99	-4.4759	51.38	-5.3456	0.79622	-2.2864	0.37418	-0.35783	0.25903	0.66022	-1.3176	3831.4	23.892	-2.0207	75.209	-55.17	71.056	70.706	22.985	-3.1216	-5.2371	0.89189	-2.2709	31.653	-5.9665
115.98	-4.4778	51.396	-5.3437	0.79441	-2.2851	0.37759	-0.36587	0.25336	0.66022	-1.3176	3830.8	23.9	-2.0215	75.211	-55.294	71.059	70.706	22.985	-3.1216	-5.2371	0.89189	-2.2709	31.653	-5.9665
115.98	-4.4799	51.412	-5.3418	0.79256	-2.2838	0.38071	-0.37364	0.24755	0.66022	-1.3176	3830.2	23.907	-2.0224	75.213	-55.414	71.061	70.706	22.985	-3.1216	-5.2371	0.89189	-2.2709	31.653	-5.9665
115.98	-4.4821	51.428	-5.3399	0.79067	-2.2826	0.38355	-0.38113	0.2416	0.66022	-1.3176	3829.5	23.914	-2.0234	75.215	-55.531	71.064	70.706	22.985	-3.1216	-5.2371	0.89189	-2.2709	31.653	-5.9665
115.97	-4.4845	51.444	-5.338	0.78875	-2.2814	0.3861	-0.38833	0.23552	0.66022	-1.3176	3828.9	23.921	-2.0244	75.217	-55.642	71.067	70.706	22.985	-3.1216	-5.2371	0.89189	-2.2709	31.653	-5.9665
115.97	-4.4871	51.46	-5.336	0.78679	-2.2802	0.38838	-0.39525	0.2293	0.66022	-1.3176	3828.3	23.928	-2.0255	75.219	-55.75	71.069	70.706	22.985	-3.1216	-5.2371	0.89189	-2.2709	31.653	-5.9665
115.97	-4.4898	51.475	-5.3341	0.7848	-2.2791	0.39037	-0.40187	0.22296	0.66022	-1.3176	3827.7	23.935	-2.0266	75.221	-55.852	71.072	70.706	22.985	-3.1216	-5.2371	0.89189	-2.2709	31.653	-5.9665
115.97	-4.4927	51.491	-5.3321	0.78277	-2.278	0.39208	-0.40819	0.21649	0.66022	-1.3176	3827.0	23.942	-2.0279	75.223	-55.95	71.075	70.706	22.985	-3.1216	-5.2371	0.89189	-2.2709	31.653	-5.9665
115.96	-4.4958	51.506	-5.3302	0.78071	-2.2769	0.3935	-0.41421	0.2099	0.66022	-1.3176	3826.4	23.949	-2.0292	75.226	-56.042	71.077	70.706	22.985	-3.1216	-5.2371	0.89189	-2.2709	31.653	-5.9665
115.96	-4.499	51.521	-5.3282	0.77863	-2.2759	0.39464	-0.41992	0.20319	0.66022	-1.3176	3825.8	23.956	-2.0306	75.228	-56.13	71.08	70.706	22.985	-3.1216	-5.2371	0.89189	-2.2709	31.653	-5.9665
115.96	-4.5025	51.536	-5.3262	0.77652	-2.2749	0.3955	-0.42531	0.19637	0.66022	-1.3176	3825.2	23.963	-2.0322	75.23	-56.211	71.083	70.706	22.985	-3.1216	-5.2371	0.89189	-2.2709	31.653	-5.9665
115.95	-4.5062	51.551	-5.3242	0.77438	-2.274	0.39608	-0.43039	0.18944	0.66022	-1.3176	3824.5	23.969	-2.0338	75.232	-56.287	71.085	70.706	22.985	-3.1216	-5.2371	0.89189	-2.2709	31.653	-5.9665
115.95	-4.5101	51.566	-5.3222	0.77221	-2.273	0.39636	-0.43515	0.1824	0.66022	-1.3176	3823.9	23.976	-2.0355	75.234	-56.357	71.088	70.706	22.985	-3.1216	-5.2371	0.89189	-2.2709	31.653	-5.9665
115.95	-4.5142	51.581	-5.3203	0.77003	-2.2721	0.39637	-0.43958	0.17525	0.66022	-1.3176	3823.3	23.982	-2.0373	75.236	-56.421	71.091	70.706	22.985	-3.1216	-5.2371	0.89189	-2.2709	31.653	-5.9665
115.95	-4.5185	51.595	-5.3183	0.76782	-2.2713	0.39609	-0.44368	0.16801	0.66022	-1.3176	3822.7	23.989	-2.0392	75.238	-56.479	71.093	70.706	22.985	-3.1216	-5.2371	0.89189	-2.2709	31.653	-5.9665
115.94	-4.5231	51.609	-5.3163	0.76559	-2.2704	0.39553	-0.44744	0.16067	0.66022	-1.3176	3822.0	23.995	-2.0412	75.241	-56.531	71.096	70.706	22.985	-3.1216	-5.2371	0.89189	-2.2709	31.653	-5.9665
115.94	-4.528	51.623	-5.3143	0.76334	-2.2697	0.3951	-0.4508	0.15267	0.66022	-1.3176	3821.4	24.001	-2.0433	75.243	-56.576	71.099	70.706	22.985	-3.1216	-5.2371	0.89189	-2.2709	31.653	-5.9665
115.94	-4.533	51.636	-5.3124	0.76108	-2.2689	0.39613	-0.4535	0.14218	0.66022	-1.3176	3820.8	24.007	-2.0455	75.245	-56.615	71.102	70.706	22.985	-3.1216	-5.2371	0.89189	-2.2709	31.653	-5.9665
115.94	-4.5383	51.65	-5.3104	0.75881	-2.2682	0.39668	-0.45582	0.13167	0.66022	-1.3176	3820.1	24.013	-2.0479	75.247	-56.647	71.104	70.706	22.985	-3.1216	-5.2371	0.89189	-2.2709	31.653	-5.9665
115.93	-4.5439	51.663	-5.3084	0.75652	-2.2676	0.39677	-0.45778	0.12116	0.66022	-1.3176	3819.5	24.019	-2.0503	75.249	-56.673	71.107	70.706	22.985	-3.1216	-5.2371	0.89189	-2.2709	31.653	-5.9665
115.93	-4.5496	51.675	-5.3064	0.75423	-2.267	0.39638	-0.45936	0.11066	0.66022	-1.3176	3818.9	24.024	-2.0528	75.251	-56.692	71.11	70.706	22.985	-3.1216	-5.2371	0.89189	-2.2709	31.653	-5.9665
115.93	-4.5555	51.688	-5.3044	0.75193	-2.2665	0.39554	-0.46057	0.10017	0.66022	-1.3176	3818.3	24.03	-2.0555	75.253	-56.704	71.112	70.706	22.985	-3.1216	-5.2371	0.89189	-2.2709	31.653	-5.9665
115.93	-4.5617	51.7	-5.3024	0.74963	-2.266	0.3944	-0.46165	0.08973	0.66022	-1.3176	3817.6	24.035	-2.0582	75.255	-56.709	71.115	70.706	22.985	-3.1216	-5.2371	0.89189	-2.2709	31.653	-5.9665
115.93	-4.5681	51.711	-5.3005	0.74731	-2.2656	0.39341	-0.46326	0.079388	0.66022	-1.3176	3817.0	24.04	-2.061	75.257	-56.708	71.118	70.706	22.985	-3.1216	-5.2371	0.89189	-2.2709	31.653	-5.9665
115.93	-4.5746	51.722	-5.2985	0.74499	-2.2652	0.39188	-0.46439	0.069061	0.66022	-1.3176	3816.4	24.045	-2.0639	75.26	-56.7	71.12	70.706	22.985	-3.1216	-5.2371	0.89189	-2.2709	31.653	-5.9665
115.92	-4.5814	51.733	-5.2966	0.74267	-2.2649	0.38984	-0.46505	0.058759	0.66022	-1.3176	3815.8	24.05	-2.0669	75.262	-56.686	71.123	70.706	22.985	-3.1216	-5.2371	0.89189	-2.2709	31.653	-5.9665
115.92	-4.5883	51.744	-5.2946	0.74035	-2.2646	0.38729	-0.46523	0.048493	0.66022	-1.3176	3815.1	24.054	-2.07	75.264	-56.665	71.125	70.706	22.985	-3.1216	-5.2371	0.89189	-2.2709	31.653	-5.9665
115.92	-4.5954	51.754	-5.2927	0.73802	-2.2644	0.38422	-0.46494	0.038273	0.66022	-1.3176	3814.5	24.059	-2.0731	75.266	-56.638	71.128	70.706	22.985	-3.1216	-5.2371	0.89189	-2.2709	31.653	-5.9665
115.92	-4.6027	51.763	-5.2908	0.7357	-2.2643	0.38066	-0.46417	0.02811	0.66022	-1.3176	3813.9	24.063	-2.0763	75.268	-56.604	71.131	70.706	22.985	-3.1216	-5.2371	0.89189	-2.2709	31.653	-5.9665
115.92	-4.6101	51.773	-5.2889	0.73338	-2.2641	0.37661	-0.46292	0.018013	0.66022	-1.3176	3813.3	24.067	-2.0796	75.27	-56.564	71.133	70.706	22.985	-3.1216	-5.2371	0.89189	-2.2709	31.653	-5.9665
115.92	-4.6177	51.781	-5.287	0.73107	-2.2641	0.37207	-0.46121	0.007993	0.66022	-1.3176	3812.6	24.07	-2.083	75.272	-56.518	71.136	70.706	22.985	-3.1216	-5.2371	0.89189	-2.2709	31.653	-5.9665
115.92	-4.6255	51.789	-5.2852	0.72877	-2.2641	0.36706	-0.45903	-0.001941	0.66022	-1.3176	3812.0	24.074	-2.0865	75.274	-56.467	71.138	70.706	22.985	-3.1216	-5.2371	0.89189	-2.2709	31.653	-5.9665
115.92	-4.6334	51.797	-5.2833	0.72648	-2.2641	0.36158	-0.45638	-0.011779	0.66022	-1.3176	3811.4	24.077	-2.09	75.276	-56.41	71.141	70.706	22.985	-3.1216	-5.2371	0.89189	-2.2709	31.653	-5.9665
115.92	-4.6414	51.804	-5.2815	0.7242	-2.2642	0.35564	-0.45327	-0.021512	0.66022	-1.3176	3810.7	24.08	-2.0935	75.278	-56.347	71.143	70.706	22.985	-3.1216	-5.2371	0.89189	-2.2709	31.653	-5.9665
115.92	-4.6496	51.811	-5.2798	0.72195	-2.2643	0.34926	-0.44971	-0.03113	0.66022	-1.3176	3810.1	24.083	-2.0972	75.279	-56.279	71.146	70.706	22.985	-3.1216	-5.2371	0.89189	-2.2709	31.653	-5.9665
115.92	-4.6579	51.817	-5.2781	0.71971	-2.2645	0.34244	-0.4457	-0.040623	0.66022	-1.3176	3809.5	24.085	-2.1009	75.281	-56.206	71.148	70.706	22.985	-3.1216	-5.2371	0.89189	-2.2709	31.653	-5.9665
115.92	-4.6663	51.823	-5.2764	0.71749	-2.2647	0.33519	-0.44124	-0.049985	0.66022	-1.3176	3808.9	24.087	-2.1046	75.283	-56.128	71.151	70.706	22.985	-3.1216	-5.2371	0.89189	-2.2709	31.653	-5.9665
115.92	-4.6748	51.828	-5.2747	0.7153	-2.265	0.32753	-0.43634	-0.059204	0.66022	-1.3176	3808.2	24.089	-2.1084	75.285	-56.046	71.153	70.706	22.985	-3.1216	-5.2371	0.89189	-2.2709	31.653	-5.9665
115.92	-4.6835	51.833	-5.2731	0.71313	-2.2653	0.31947	-0.43101	-0.068273	0.66022	-1.3176	3807.6	24.091	-2.1123	75.287	-55.959	71.155	70.706	22.985	-3.1216	-5.2371	0.89189	-2.2709	31.653	-5.9665
115.92	-4.6922	51.837	-5.2715	0.71099	-2.2657	0.31102	-0.42525	-0.077184	0.66022	-1.3176	3807.0	24.093	-2.1162	75.289	-55.868	71.158	70.706	22.985	-3.1216	-5.2371	0.89189	-2.2709	31.653	-5.9665
115.92	-4.7011	51.841	-5.27	0.70888	-2.2661	0.30218	-0.41906	-0.085928	0.66022	-1.3176	3806.4	24.094	-2.1201	75.29	-55.773	71.16	70.706	22.985	-3.1216	-5.2371	0.89189	-2.2709	31.653	-5.9665
115.93	-4.71	51.844	-5.2685	0.7068	-2.2665	0.29298	-0.41247	-0.094497	0.66022	-1.3176	3805.7	24.095	-2.1241	75.292	-55.674	71.162	70.706	22.985	-3.1216	-5.2371	0.89189	-2.2709	31.653	-5.9665
115.93	-4.7191	51.846	-5.267	0.70475	-2.267	0.28342	-0.40547	-0.10288	0.66022	-1.3176	3805.1	24.095	-2.1281	75.294	-55.572	71.165	70.706	22.985	-3.1216	-5.2371	0.89189	-2.2709	31.653	-5.9665
115.93	-4.7282	51.848	-5.2657	0.70274	-2.2676	0.27353	-0.39808	-0.11108	0.66022	-1.3176	3804.5	24.096	-2.1322	75.296	-55.467	71.167	70.706	22.985	-3.1216	-5.2371	0.89189	-2.2709	31.653	-5.9665
115.93	-4.7375	51.849	-5.2643	0.70077	-2.2681	0.2633	-0.3903	-0.11908	0.66022	-1.3176	3803.9	24.096	-2.1363	75.297	-55.358	71.169	70.706	22.985	-3.1216	-5.2371	0.89189	-2.2709	31.653	-5.9665
115.93	-4.7468	51.85	-5.263	0.69884	-2.2688	0.25275	-0.38214	-0.12688	0.66022	-1.3176	3803.2	24.096	-2.1405	75.299	-55.247	71.172	70.706	22.985	-3.1216	-5.2371	0.89189	-2.2709	31.653	-5.9665
115.94	-4.7562	51.85	-5.2618	0.69695	-2.2694	0.24191	-0.37361	-0.13446	0.66022	-1.3176	3802.6	24.095	-2.1447	75.301	-55.133	71.174	70.706	22.985	-3.1216	-5.2371	0.89189	-2.2709	31.653	-5.9665
115.94	-4.7657	51.85	-5.2606	0.69511	-2.2701	0.23077	-0.36471	-0.14183	0.66022	-1.3176	3802.0	24.095	-2.1489	75.302	-55.017	71.176	70.706	22.985	-3.1216	-5.2371	0.89189	-2.2709	31.653	-5.9665
115.94	-4.7752	51.849	-5.2595	0.6933	-2.2708	0.21936	-0.35547	-0.14898	0.66022	-1.3176	3801.4	24.094	-2.1532	75.304	-54.898	71.178	70.706	22.985	-3.1216	-5.2371	0.89189	-2.2709	31.653	-5.9665
115.95	-4.7848	51.848	-5.2584	0.69155	-2.2716	0.20769	-0.34589	-0.15589	0.66022	-1.3176	3800.7	24.093	-2.1575	75.306	-54.778	71.18	70.706	22.985	-3.1216	-5.2371	0.89189	-2.2709	31.653	-5.9665
115.95	-4.7945	51.845	-5.2574	0.68985	-2.2724	0.19577	-0.33598	-0.16257	0.66022	-1.3176	3800.1	24.091	-2.1618	75.307	-54.656	71.182	70.706	22.985	-3.1216	-5.2371	0.89189	-2.2709	31.653	-5.9665
115.95	-4.8043	51.843	-5.2565	0.68819	-2.2732	0.18419	-0.32663	-0.16894	0.66022	-1.3176	3799.5	24.089	-2.1661	75.309	-54.532	71.185	70.706	22.985	-3.1216	-5.2371	0.89189	-2.2709	31.653	-5.9665
115.96	-4.8141	51.84	-5.2556	0.68658	-2.2741	0.1726	-0.31731	-0.17505	0.66022	-1.3176	3798.9	24.087	-2.1705	75.31	-54.407	71.187	70.706	22.985	-3.1216	-5.2371	0.89189	-2.2709	31.653	-5.9665
115.96	-4.824	51.836	-5.2547	0.68502	-2.275	0.16083	-0.30775	-0.18092	0.66022	-1.3176	3798.3	24.085	-2.1749	75.312	-54.28	71.189	70.706	22.985	-3.1216	-5.2371	0.89189	-2.2709	31.653	-5.9665
115.97	-4.8339	51.831	-5.254	0.6835	-2.2759	0.14888	-0.29794	-0.18656	0.66022	-1.3176	3797.6	24.083	-2.1794	75.313	-54.153	71.191	70.706	22.985	-3.1216	-5.2371	0.89189	-2.2709	31.653	-5.9665
115.97	-4.8439	51.827	-5.2532	0.68204	-2.2768	0.13677	-0.2879	-0.19197	0.66022	-1.3176	3797.0	24.08	-2.1838	75.315	-54.025	71.193	70.706	22.985	-3.1216	-5.2371	0.89189	-2.2709	31.653	-5.9665
115.97	-4.8539	51.821	-5.2526	0.68062	-2.2778	0.12451	-0.27763	-0.19712	0.66022	-1.3176	3796.4	24.077	-2.1883	75.316	-53.896	71.195	70.706	22.985	-3.1216	-5.2371	0.89189	-2.2709	31.653	-5.9665
115.98	-4.8641	51.815	-5.252	0.67926	-2.2788	0.1121	-0.26715	-0.20204	0.66022	-1.3176	3795.8	24.073	-2.1929	75.317	-53.767	71.197	70.706	22.985	-3.1216	-5.2371	0.89189	-2.2709	31.653	-5.9665
115.98	-4.8742	51.808	-5.2515	0.67795	-2.2798	0.099566	-0.25645	-0.2067	0.66022	-1.3176	3795.1	24.069	-2.1974	75.319	-53.637	71.199	70.706	22.985	-3.1216	-5.2371	0.89189	-2.2709	31.653	-5.9665
115.99	-4.8844	51.801	-5.251	0.6767	-2.2809	0.086907	-0.24555	-0.21112	0.66022	-1.3176	3794.5	24.065	-2.202	75.32	-53.507	71.201	70.706	22.985	-3.1216	-5.2371	0.89189	-2.2709	31.653	-5.9665
116.0	-4.8947	51.793	-5.2506	0.6755	-2.2819	0.074138	-0.23445	-0.21528	0.66022	-1.3176	3793.9	24.061	-2.2065	75.321	-53.377	71.203	70.706	22.985	-3.1216	-5.2371	0.89189	-2.2709	31.653	-5.9665
116.0	-4.905	51.785	-5.2503	0.67435	-2.283	0.061268	-0.22317	-0.21918	0.66022	-1.3176	3793.3	24.057	-2.2111	75.323	-53.247	71.205	70.706	22.985	-3.1216	-5.2371	0.89189	-2.2709	31.653	-5.9665
116.01	-4.9153	51.776	-5.25	0.67327	-2.2841	0.048308	-0.21171	-0.22283	0.66022	-1.3176	3792.7	24.052	-2.2158	75.324	-53.117	71.206	70.706	22.985	-3.1216	-5.2371	0.89189	-2.2709	31.653	-5.9665
116.01	-4.9257	51.766	-5.2498	0.67224	-2.2852	0.035269	-0.20008	-0.22622	0.66022	-1.3176	3792.0	24.047	-2.2204	75.325	-52.987	71.208	70.706	22.985	-3.1216	-5.2371	0.89189	-2.2709	31.653	-5.9665
116.02	-4.9361	51.756	-5.2496	0.67127	-2.2864	0.022161	-0.18828	-0.22934	0.66022	-1.3176	3791.4	24.041	-2.2251	75.327	-52.858	71.21	70.706	22.985	-3.1216	-5.2371	0.89189	-2.2709	31.653	-5.9665
116.03	-4.9465	51.745	-5.2496	0.67035	-2.2875	0.0089943	-0.17633	-0.2322	0.66022	-1.3176	3790.8	24.036	-2.2297	75.328	-52.73	71.212	70.706	22.985	-3.1216	-5.2371	0.89189	-2.2709	31.653	-5.9665
116.03	-4.957	51.734	-5.2495	0.6695	-2.2887	-0.0042204	-0.16424	-0.2348	0.66022	-1.3176	3790.2	24.03	-2.2344	75.329	-52.602	71.214	70.706	22.985	-3.1216	-5.2371	0.89189	-2.2709	31.653	-5.9665
116.04	-4.9675	51.722	-5.2496	0.66871	-2.2899	-0.017473	-0.15201	-0.23713	0.66022	-1.3176	3789.6	24.024	-2.2391	75.33	-52.475	71.216	70.706	22.985	-3.1216	-5.2371	0.89189	-2.2709	31.653	-5.9665
116.05	-4.978	51.71	-5.2497	0.66798	-2.2911	-0.030752	-0.13965	-0.23919	0.66022	-1.3176	3788.9	24.017	-2.2438	75.331	-52.349	71.217	70.706	22.985	-3.1216	-5.2371	0.89189	-2.2709	31.653	-5.9665
116.05	-4.9885	51.697	-5.2499	0.66732	-2.2923	-0.044049	-0.12718	-0.24099	0.66022	-1.3176	3788.3	24.011	-2.2485	75.332	-52.224	71.219	70.706	22.985	-3.1216	-5.2371	0.89189	-2.2709	31.653	-5.9665
116.06	-4.9991	51.683	-5.2502	0.66671	-2.2935	-0.057352	-0.11459	-0.24251	0.66022	-1.3176	3787.7	24.004	-2.2533	75.334	-52.1	71.221	70.706	22.985	-3.1216	-5.2371	0.89189	-2.2709	31.653	-5.9665
116.07	-5.0097	51.669	-5.2505	0.66617	-2.2947	-0.069162	-0.10164	-0.24554	0.66022	-1.3176	3787.1	23.996	-2.258	75.335	-51.977	71.223	70.706	22.985	-3.1216	-5.2371	0.89189	-2.2709	31.653	-5.9665
116.08	-5.0202	51.654	-5.2508	0.6657	-2.2959	-0.079501	-0.088363	-0.25015	0.66022	-1.3176	3786.5	23.989	-2.2627	75.336	-51.856	71.224	70.706	22.985	-3.1216	-5.2371	0.89189	-2.2709	31.653	-5.9665
116.09	-5.0308	51.639	-5.2513	0.66529	-2.2972	-0.089856	-0.07495	-0.25459	0.66022	-1.3176	3785.9	23.981	-2.2675	75.337	-51.736	71.226	70.706	22.985	-3.1216	-5.2371	0.89189	-2.2709	31.653	-5.9665
116.1	-5.0413	51.624	-5.2517	0.66495	-2.2985	-0.10022	-0.06141	-0.25887	0.66022	-1.3176	3785.2	23.973	-2.2722	75.338	-51.617	71.228	70.706	22.985	-3.1216	-5.2371	0.89189	-2.2709	31.653	-5.9665
116.1	-5.0518	51.607	-5.2523	0.66467	-2.2998	-0.11058	-0.047752	-0.26297	0.66022	-1.3176	3784.6	23.965	-2.2769	75.339	-51.5	71.229	70.706	22.985	-3.1216	-5.2371	0.89189	-2.2709	31.653	-5.9665
116.11	-5.0621	51.591	-5.2528	0.66447	-2.3011	-0.12094	-0.033986	-0.26689	0.66022	-1.3176	3784.0	23.956	-2.2815	75.34	-51.385	71.231	70.706	22.985	-3.1216	-5.2371	0.89189	-2.2709	31.653	-5.9665
116.12	-5.0724	51.574	-5.2535	0.66433	-2.3025	-0.13128	-0.020122	-0.27062	0.66022	-1.3176	3783.4	23.948	-2.2861	75.341	-51.271	71.233	70.706	22.985	-3.1216	-5.2371	0.89189	-2.2709	31.653	-5.9665
116.13	-5.0826	51.556	-5.2542	0.66427	-2.3038	-0.1416	-0.0061688	-0.27417	0.66022	-1.3176	3782.8	23.939	-2.2907	75.342	-51.16	71.234	70.706	22.985	-3.1216	-5.2371	0.89189	-2.2709	31.653	-5.9665
116.14	-5.0927	51.538	-5.2549	0.66427	-2.3052	-0.15188	0.0078618	-0.27753	0.66022	-1.3176	3782.2	23.929	-2.2952	75.343	-51.05	71.236	70.706	22.985	-3.1216	-5.2371	0.89189	-2.2709	31.653	-5.9665
116.15	-5.1026	51.519	-5.2557	0.66435	-2.3066	-0.16213	0.02196	-0.28069	0.66022	-1.3176	3781.6	23.92	-2.2996	75.344	-50.941	71.237	70.706	22.985	-3.1216	-5.2371	0.89189	-2.2709	31.653	-5.9665
116.16	-5.1123	51.5	-5.2565	0.66449	-2.308	-0.17233	0.036113	-0.28364	0.66022	-1.3176	3780.9	23.91	-2.304	75.345	-50.835	71.239	70.706	22.985	-3.1216	-5.2371	0.89189	-2.2709	31.653	-5.9665
116.17	-5.1219	51.481	-5.2574	0.66471	-2.3094	-0.18247	0.050312	-0.28639	0.66022	-1.3176	3780.3	23.9	-2.3083	75.346	-50.731	71.241	70.706	22.985	-3.1216	-5.2371	0.89189	-2.2709	31.653	-5.9665
116.18	-5.1313	51.461	-5.2583	0.665	-2.3109	-0.19255	0.064544	-0.28893	0.66022	-1.3176	3779.7	23.89	-2.3125	75.347	-50.629	71.242	70.706	22.985	-3.1216	-5.2371	0.89189	-2.2709	31.653	-5.9665
116.19	-5.1405	51.441	-5.2593	0.66535	-2.3123	-0.20255	0.078798	-0.29125	0.66022	-1.3176	3779.1	23.88	-2.3166	75.348	-50.529	71.244	70.706	22.985	-3.1216	-5.2371	0.89189	-2.2709	31.653	-5.9665
116.2	-5.1494	51.42	-5.2604	0.66578	-2.3138	-0.21247	0.093061	-0.29336	0.66022	-1.3176	3778.5	23.87	-2.3206	75.349	-50.432	71.245	70.706	22.985	-3.1216	-5.2371	0.89189	-2.2709	31.653	-5.9665
116.21	-5.1581	51.399	-5.2615	0.66628	-2.3153	-0.22229	0.10732	-0.29524	0.66022	-1.3176	3777.9	23.859	-2.3245	75.35	-50.336	71.247	70.706	22.985	-3.1216	-5.2371	0.89189	-2.2709	31.653	-5.9665
116.22	-5.1665	51.378	-5.2626	0.66686	-2.3167	-0.23202	0.12157	-0.29689	0.66022	-1.3176	3777.3	23.849	-2.3283	75.351	-50.243	71.248	70.706	22.985	-3.1216	-5.2371	0.89189	-2.2709	31.653	-5.9665
116.23	-5.1747	51.356	-5.2638	0.6675	-2.3182	-0.24163	0.13578	-0.29831	0.66022	-1.3176	3776.7	23.838	-2.3319	75.352	-50.152	71.25	70.706	22.985	-3.1216	-5.2371	0.89189	-2.2709	31.653	-5.9665
116.24	-5.1825	51.335	-5.265	0.66821	-2.3197	-0.25113	0.14996	-0.2995	0.66022	-1.3176	3776.0	23.827	-2.3354	75.353	-50.064	71.252	70.706	22.985	-3.1216	-5.2371	0.89189	-2.2709	31.653	-5.9665
116.26	-5.1901	51.312	-5.2663	0.669	-2.3212	-0.26049	0.16408	-0.30044	0.66022	-1.3176	3775.4	23.815	-2.3388	75.354	-49.978	71.253	70.706	22.985	-3.1216	-5.2371	0.89189	-2.2709	31.653	-5.9665
116.27	-5.1973	51.29	-5.2676	0.66985	-2.3227	-0.26972	0.17813	-0.30114	0.66022	-1.3176	3774.8	23.804	-2.342	75.355	-49.894	71.255	70.706	22.985	-3.1216	-5.2371	0.89189	-2.2709	31.653	-5.9665
116.28	-5.2042	51.267	-5.269	0.67078	-2.3242	-0.27826	0.19323	-0.30131	0.66022	-1.3176	3774.2	23.793	-2.3451	75.356	-49.813	71.256	70.706	22.985	-3.1216	-5.2371	0.89189	-2.2709	31.653	-5.9665
116.29	-5.2108	51.245	-5.2704	0.67179	-2.3257	-0.28615	0.20919	-0.30096	0.66022	-1.3176	3773.6	23.781	-2.348	75.357	-49.734	71.258	70.706	22.985	-3.1216	-5.2371	0.89189	-2.2709	31.653	-5.9665
116.3	-5.217	51.222	-5.2718	0.67287	-2.3272	-0.29387	0.22494	-0.30032	0.66022	-1.3176	3773.0	23.77	-2.3508	75.358	-49.658	71.259	70.706	22.985	-3.1216	-5.2371	0.89189	-2.2709	31.653	-5.9665
116.31	-5.2228	51.199	-5.2733	0.67404	-2.3287	-0.30142	0.24048	-0.29941	0.66022	-1.3176	3772.4	23.758	-2.3534	75.359	-49.585	71.261	70.706	22.985	-3.1216	-5.2371	0.89189	-2.2709	31.653	-5.9665
116.33	-5.2282	51.176	-5.2749	0.67528	-2.3302	-0.30878	0.25578	-0.29821	0.66022	-1.3176	3771.8	23.746	-2.3558	75.36	-49.514	71.262	70.706	22.985	-3.1216	-5.2371	0.89189	-2.2709	31.653	-5.9665
116.34	-5.2333	51.153	-5.2764	0.67659	-2.3317	-0.31594	0.27082	-0.29672	0.66022	-1.3176	3771.2	23.735	-2.358	75.361	-49.446	71.264	70.706	22.985	-3.1216	-5.2371	0.89189	-2.2709	31.653	-5.9665
116.35	-5.2379	51.129	-5.278	0.67799	-2.3332	-0.32289	0.2856	-0.29496	0.66022	-1.3176	3770.6	23.723	-2.3601	75.362	-49.38	71.266	70.706	22.985	-3.1216	-5.2371	0.89189	-2.2709	31.653	-5.9665
116.36	-5.2421	51.106	-5.2796	0.67945	-2.3347	-0.32963	0.30009	-0.2929	0.66022	-1.3176	3770.0	23.711	-2.362	75.363	-49.317	71.267	70.706	22.985	-3.1216	-5.2371	0.89189	-2.2709	31.653	-5.9665
116.37	-5.2459	51.083	-5.2813	0.68099	-2.3361	-0.33615	0.31428	-0.29057	0.66022	-1.3176	3769.3	23.7	-2.3637	75.364	-49.257	71.269	70.706	22.985	-3.1216	-5.2371	0.89189	-2.2709	31.653	-5.9665
116.38	-5.2493	51.06	-5.283	0.68259	-2.3376	-0.34243	0.32815	-0.28795	0.66022	-1.3176	3768.7	23.688	-2.3652	75.365	-49.199	71.27	70.706	22.985	-3.1216	-5.2371	0.89189	-2.2709	31.653	-5.9665
116.4	-5.2523	51.037	-5.2847	0.68427	-2.339	-0.34847	0.34174	-0.28504	0.66022	-1.3176	3768.1	23.676	-2.3665	75.366	-49.145	71.272	70.706	22.985	-3.1216	-5.2371	0.89189	-2.2709	31.653	-5.9665
116.41	-5.2548	51.014	-5.2865	0.68601	-2.3404	-0.35425	0.35504	-0.28185	0.66022	-1.3176	3767.5	23.665	-2.3676	75.367	-49.092	71.274	70.706	22.985	-3.1216	-5.2371	0.89189	-2.2709	31.653	-5.9665
116.42	-5.2569	50.992	-5.2883	0.68782	-2.3418	-0.35977	0.36798	-0.27838	0.66022	-1.3176	3766.9	23.653	-2.3685	75.368	-49.043	71.275	70.706	22.985	-3.1216	-5.2371	0.89189	-2.2709	31.653	-5.9665
116.43	-5.2585	50.969	-5.2901	0.68969	-2.3432	-0.36502	0.38055	-0.27463	0.66022	-1.3176	3766.3	23.642	-2.3692	75.369	-48.996	71.277	70.706	22.985	-3.1216	-5.2371	0.89189	-2.2709	31.653	-5.9665
116.44	-5.2597	50.947	-5.2919	0.69162	-2.3446	-0.36999	0.39273	-0.2706	0.66022	-1.3176	3765.7	23.631	-2.3697	75.37	-48.953	71.279	70.706	22.985	-3.1216	-5.2371	0.89189	-2.2709	31.653	-5.9665
116.45	-5.2605	50.925	-5.2938	0.69362	-2.3459	-0.37468	0.40451	-0.2663	0.66022	-1.3176	3765.1	23.62	-2.37	75.371	-48.912	71.28	70.706	22.985	-3.1216	-5.2371	0.89189	-2.2709	31.653	-5.9665
116.47	-5.2608	50.903	-5.2957	0.69567	-2.3472	-0.37907	0.41587	-0.26172	0.66022	-1.3176	3764.5	23.609	-2.3701	75.372	-48.873	71.282	70.706	22.985	-3.1216	-5.2371	0.89189	-2.2709	31.653	-5.9665
116.48	-5.2607	50.882	-5.2976	0.69777	-2.3485	-0.38316	0.4268	-0.25687	0.66022	-1.3176	3763.9	23.598	-2.37	75.373	-48.838	71.284	70.706	22.985	-3.1216	-5.2371	0.89189	-2.2709	31.653	-5.9665
116.49	-5.2601	50.861	-5.2995	0.69993	-2.3498	-0.38695	0.43728	-0.25175	0.66022	-1.3176	3763.3	23.587	-2.3697	75.374	-48.806	71.285	70.706	22.985	-3.1216	-5.2371	0.89189	-2.2709	31.653	-5.9665
116.5	-5.2591	50.84	-5.3014	0.70215	-2.3511	-0.39042	0.44731	-0.24638	0.66022	-1.3176	3762.7	23.576	-2.3692	75.376	-48.776	71.287	70.706	22.985	-3.1216	-5.2371	0.89189	-2.2709	31.653	-5.9665
116.51	-5.2576	50.82	-5.3034	0.70441	-2.3523	-0.39357	0.45688	-0.24074	0.66022	-1.3176	3762.1	23.566	-2.3685	75.377	-48.749	71.289	70.706	22.985	-3.1216	-5.2371	0.89189	-2.2709	31.653	-5.9665
116.52	-5.2558	50.8	-5.3054	0.70671	-2.3535	-0.39639	0.46596	-0.23486	0.66022	-1.3176	3761.5	23.556	-2.3676	75.378	-48.725	71.291	70.706	22.985	-3.1216	-5.2371	0.89189	-2.2709	31.653	-5.9665
116.53	-5.2535	50.78	-5.3074	0.70906	-2.3546	-0.39888	0.47456	-0.22872	0.66022	-1.3176	3760.8	23.546	-2.3666	75.379	-48.704	71.292	70.706	22.985	-3.1216	-5.2371	0.89189	-2.2709	31.653	-5.9665
116.54	-5.2507	50.761	-5.3094	0.71146	-2.3557	-0.40104	0.48265	-0.22235	0.66022	-1.3176	3760.2	23.536	-2.3653	75.38	-48.685	71.294	70.706	22.985	-3.1216	-5.2371	0.89189	-2.2709	31.653	-5.9665
116.55	-5.2476	50.743	-5.3114	0.71389	-2.3568	-0.40286	0.49024	-0.21574	0.66022	-1.3176	3759.6	23.526	-2.3638	75.381	-48.67	71.296	70.706	22.985	-3.1216	-5.2371	0.89189	-2.2709	31.653	-5.9665
116.56	-5.244	50.725	-5.3134	0.71636	-2.3579	-0.40433	0.49731	-0.2089	0.66022	-1.3176	3759.0	23.517	-2.3622	75.383	-48.657	71.298	70.706	22.985	-3.1216	-5.2371	0.89189	-2.2709	31.653	-5.9665
116.57	-5.24	50.707	-5.3154	0.71886	-2.3589	-0.40546	0.50385	-0.20184	0.66022	-1.3176	3758.4	23.508	-2.3604	75.384	-48.647	71.3	70.706	22.985	-3.1216	-5.2371	0.89189	-2.2709	31.653	-5.9665
116.58	-5.2357	50.69	-5.3175	0.7214	-2.3599	-0.40623	0.50985	-0.19457	0.66022	-1.3176	3757.8	23.499	-2.3584	75.385	-48.64	71.301	70.706	22.985	-3.1216	-5.2371	0.89189	-2.2709	31.653	-5.9665
116.59	-5.2309	50.674	-5.3195	0.72396	-2.3609	-0.40665	0.51532	-0.18708	0.66022	-1.3176	3757.2	23.491	-2.3562	75.386	-48.636	71.303	70.706	22.985	-3.1216	-5.2371	0.89189	-2.2709	31.653	-5.9665
116.6	-5.2258	50.658	-5.3215	0.72655	-2.3618	-0.40672	0.52023	-0.1794	0.66022	-1.3176	3756.6	23.482	-2.3539	75.388	-48.635	71.305	70.706	22.985	-3.1216	-5.2371	0.89189	-2.2709	31.653	-5.9665
116.61	-5.2203	50.642	-5.3236	0.72916	-2.3627	-0.40643	0.52459	-0.17153	0.66022	-1.3176	3756.0	23.474	-2.3513	75.389	-48.637	71.307	70.706	22.985	-3.1216	-5.2371	0.89189	-2.2709	31.653	-5.9665
116.62	-5.2145	50.628	-5.3256	0.73179	-2.3635	-0.40578	0.5284	-0.16347	0.66022	-1.3176	3755.4	23.467	-2.3487	75.39	-48.641	71.309	70.706	22.985	-3.1216	-5.2371	0.89189	-2.2709	31.653	-5.9665
116.63	-5.2083	50.614	-5.3276	0.73444	-2.3643	-0.40477	0.53164	-0.15525	0.66022	-1.3176	3754.8	23.459	-2.3458	75.391	-48.649	71.311	70.706	22.985	-3.1216	-5.2371	0.89189	-2.2709	31.653	-5.9665
116.64	-5.2018	50.6	-5.3296	0.73711	-2.3651	-0.40341	0.53431	-0.14685	0.66022	-1.3176	3754.2	23.452	-2.3429	75.393	-48.659	71.312	70.706	22.985	-3.1216	-5.2371	0.89189	-2.2709	31.653	-5.9665
116.65	-5.195	50.588	-5.3316	0.73979	-2.3658	-0.40168	0.53641	-0.1383	0.66022	-1.3176	3753.6	23.446	-2.3397	75.394	-48.672	71.314	70.706	22.985	-3.1216	-5.2371	0.89189	-2.2709	31.653	-5.9665
116.65	-5.1878	50.576	-5.3336	0.74247	-2.3664	-0.3996	0.53794	-0.12961	0.66022	-1.3176	3753.0	23.439	-2.3365	75.395	-48.688	71.316	70.706	22.985	-3.1216	-5.2371	0.89189	-2.2709	31.653	-5.9665
116.66	-5.1804	50.564	-5.3356	0.74516	-2.3671	-0.39716	0.53889	-0.12078	0.66022	-1.3176	3752.4	23.433	-2.3331	75.397	-48.707	71.318	70.706	22.985	-3.1216	-5.2371	0.89189	-2.2709	31.653	-5.9665
116.67	-5.1726	50.554	-5.3376	0.74786	-2.3676	-0.39436	0.53927	-0.11183	0.66022	-1.3176	3751.8	23.427	-2.3296	75.398	-48.728	71.32	70.706	22.985	-3.1216	-5.2371	0.89189	-2.2709	31.653	-5.9665
116.68	-5.1647	50.544	-5.3396	0.75056	-2.3682	-0.39122	0.53907	-0.10276	0.66022	-1.3176	3751.2	23.422	-2.3259	75.399	-48.753	71.322	70.706	22.985	-3.1216	-5.2371	0.89189	-2.2709	31.653	-5.9665
116.68	-5.1564	50.534	-5.3415	0.75325	-2.3687	-0.38772	0.5383	-0.093583	0.66022	-1.3176	3750.6	23.417	-2.3222	75.401	-48.78	71.324	70.706	22.985	-3.1216	-5.2371	0.89189	-2.2709	31.653	-5.9665
116.69	-5.1479	50.526	-5.3435	0.75594	-2.3691	-0.38388	0.53696	-0.084316	0.66022	-1.3176	3749.9	23.412	-2.3183	75.402	-48.81	71.326	70.706	22.985	-3.1216	-5.2371	0.89189	-2.2709	31.653	-5.9665
116.7	-5.1392	50.518	-5.3454	0.75862	-2.3695	-0.37969	0.53505	-0.074967	0.66022	-1.3176	3749.3	23.408	-2.3143	75.403	-48.843	71.328	70.706	22.985	-3.1216	-5.2371	0.89189	-2.2709	31.653	-5.9665
116.7	-5.1303	50.511	-5.3473	0.76129	-2.3699	-0.37517	0.53257	-0.065547	0.66022	-1.3176	3748.7	23.404	-2.3103	75.405	-48.879	71.33	70.706	22.985	-3.1216	-5.2371	0.89189	-2.2709	31.653	-5.9665
116.71	-5.1212	50.505	-5.3491	0.76394	-2.3702	-0.37031	0.52952	-0.056067	0.66022	-1.3176	3748.1	23.4	-2.3061	75.406	-48.917	71.332	70.706	22.985	-3.1216	-5.2371	0.89189	-2.2709	31.653	-5.9665
116.71	-5.1119	50.499	-5.351	0.76658	-2.3704	-0.36513	0.52592	-0.046539	0.66022	-1.3176	3747.5	23.397	-2.3019	75.407	-48.959	71.334	70.706	22.985	-3.1216	-5.2371	0.89189	-2.2709	31.653	-5.9665
116.72	-5.1024	50.494	-5.3528	0.7692	-2.3706	-0.35962	0.52176	-0.036974	0.66022	-1.3176	3746.9	23.394	-2.2976	75.409	-49.003	71.336	70.706	22.985	-3.1216	-5.2371	0.89189	-2.2709	31.653	-5.9665
116.72	-5.0928	50.49	-5.3546	0.7718	-2.3708	-0.3538	0.51706	-0.027384	0.66022	-1.3176	3746.3	23.391	-2.2932	75.41	-49.05	71.337	70.706	22.985	-3.1216	-5.2371	0.89189	-2.2709	31.653	-5.9665
116.73	-5.0831	50.487	-5.3563	0.77437	-2.3709	-0.34767	0.51181	-0.017781	0.66022	-1.3176	3745.7	23.389	-2.2888	75.412	-49.099	71.339	70.706	22.985	-3.1216	-5.2371	0.89189	-2.2709	31.653	-5.9665
116.73	-5.0733	50.484	-5.358	0.77692	-2.371	-0.34123	0.50603	-0.0081755	0.66022	-1.3176	3745.1	23.387	-2.2843	75.413	-49.152	71.341	70.706	22.985	-3.1216	-5.2371	0.89189	-2.2709	31.653	-5.9665
116.74	-5.0633	50.482	-5.3597	0.77943	-2.371	-0.3345	0.49973	0.0014197	0.66022	-1.3176	3744.5	23.386	-2.2798	75.414	-49.207	71.343	70.706	22.985	-3.1216	-5.2371	0.89189	-2.2709	31.653	-5.9665
116.74	-5.0533	50.481	-5.3614	0.78191	-2.371	-0.32748	0.49291	0.010993	0.66022	-1.3176	3743.9	23.385	-2.2752	75.416	-49.265	71.345	70.706	22.985	-3.1216	-5.2371	0.89189	-2.2709	31.653	-5.9665
116.74	-5.0431	50.481	-5.363	0.78436	-2.3709	-0.32018	0.48558	0.020533	0.66022	-1.3176	3743.3	23.384	-2.2706	75.417	-49.325	71.347	70.706	22.985	-3.1216	-5.2371	0.89189	-2.2709	31.653	-5.9665
116.75	-5.033	50.481	-5.3646	0.78677	-2.3708	-0.31261	0.47776	0.030028	0.66022	-1.3176	3742.7	23.384	-2.266	75.419	-49.389	71.349	70.706	22.985	-3.1216	-5.2371	0.89189	-2.2709	31.653	-5.9665
116.75	-5.0228	50.482	-5.3661	0.78914	-2.3706	-0.30478	0.46945	0.039466	0.66022	-1.3176	3742.1	23.384	-2.2614	75.42	-49.455	71.351	70.706	22.985	-3.1216	-5.2371	0.89189	-2.2709	31.653	-5.9665
116.75	-5.0125	50.484	-5.3676	0.79146	-2.3704	-0.2967	0.46066	0.048835	0.66022	-1.3176	3741.5	23.384	-2.2567	75.421	-49.523	71.353	70.706	22.985	-3.1216	-5.2371	0.89189	-2.2709	31.653	-5.9665
116.75	-5.0023	50.486	-5.3691	0.79374	-2.3701	-0.28837	0.45142	0.058125	0.66022	-1.3176	3740.8	23.385	-2.2521	75.423	-49.594	71.355	70.706	22.985	-3.1216	-5.2371	0.89189	-2.2709	31.653	-5.9665
116.75	-4.992	50.49	-5.3705	0.79597	-2.3698	-0.27982	0.44172	0.067324	0.66022	-1.3176	3740.2	23.386	-2.2474	75.424	-49.668	71.357	70.706	22.985	-3.1216	-5.2371	0.89189	-2.2709	31.653	-5.9665
116.76	-4.9818	50.494	-5.3719	0.79816	-2.3694	-0.27103	0.4316	0.07642	0.66022	-1.3176	3739.6	23.387	-2.2427	75.426	-49.745	71.359	70.706	22.985	-3.1216	-5.2371	0.89189	-2.2709	31.653	-5.9665
116.76	-4.9716	50.498	-5.3732	0.80029	-2.369	-0.26204	0.42104	0.085404	0.66022	-1.3176	3739.0	23.389	-2.2381	75.427	-49.824	71.362	70.706	22.985	-3.1216	-5.2371	0.89189	-2.2709	31.653	-5.9665
116.76	-4.9615	50.503	-5.3745	0.80237	-2.3686	-0.25285	0.41009	0.094263	0.66022	-1.3176	3738.4	23.391	-2.2335	75.429	-49.906	71.364	70.706	22.985	-3.1216	-5.2371	0.89189	-2.2709	31.653	-5.9665
116.76	-4.9514	50.509	-5.3757	0.80439	-2.3681	-0.24346	0.39873	0.10299	0.66022	-1.3176	3737.8	23.393	-2.2289	75.43	-49.99	71.366	70.706	22.985	-3.1216	-5.2371	0.89189	-2.2709	31.653	-5.9665
116.76	-4.9414	50.516	-5.3769	0.80635	-2.3675	-0.2339	0.38701	0.11157	0.66022	-1.3176	3737.2	23.396	-2.2243	75.432	-50.077	71.368	70.706	22.985	-3.1216	-5.2371	0.89189	-2.2709	31.653	-5.9665
116.76	-4.9314	50.523	-5.3781	0.80826	-2.367	-0.22417	0.37492	0.11999	0.66022	-1.3176	3736.6	23.399	-2.2198	75.433	-50.166	71.37	70.706	22.985	-3.1216	-5.2371	0.89189	-2.2709	31.653	-5.9665
116.76	-4.9216	50.531	-5.3792	0.8101	-2.3663	-0.21428	0.36249	0.12825	0.66022	-1.3176	3736.0	23.402	-2.2153	75.435	-50.258	71.372	70.706	22.985	-3.1216	-5.2371	0.89189	-2.2709	31.653	-5.9665
116.76	-4.9118	50.539	-5.3802	0.81188	-2.3657	-0.20425	0.34972	0.13634	0.66022	-1.3176	3735.4	23.406	-2.2109	75.436	-50.353	71.374	70.706	22.985	-3.1216	-5.2371	0.89189	-2.2709	31.653	-5.9665
116.76	-4.9022	50.548	-5.3812	0.8136	-2.365	-0.19409	0.33665	0.14424	0.66022	-1.3176	3734.7	23.409	-2.2065	75.438	-50.45	71.376	70.706	22.985	-3.1216	-5.2371	0.89189	-2.2709	31.653	-5.9665
116.76	-4.8927	50.558	-5.3822	0.81525	-2.3642	-0.1838	0.32329	0.15194	0.66022	-1.3176	3734.1	23.414	-2.2022	75.439	-50.549	71.378	70.706	22.985	-3.1216	-5.2371	0.89189	-2.2709	31.653	-5.9665
116.75	-4.8833	50.568	-5.3831	0.81683	-2.3635	-0.17341	0.30965	0.15945	0.66022	-1.3176	3733.5	23.418	-2.198	75.441	-50.65	71.38	70.706	22.985	-3.1216	-5.2371	0.89189	-2.2709	31.653	-5.9665
116.75	-4.8741	50.578	-5.3839	0.81835	-2.3626	-0.16293	0.29575	0.16674	0.66022	-1.3176	3732.9	23.423	-2.1938	75.442	-50.754	71.382	70.706	22.985	-3.1216	-5.2371	0.89189	-2.2709	31.653	-5.9665
116.75	-4.8651	50.589	-5.3847	0.81979	-2.3618	-0.15236	0.28161	0.17382	0.66022	-1.3176	3732.3	23.427	-2.1896	75.444	-50.861	71.384	70.706	22.985	-3.1216	-5.2371	0.89189	-2.2709	31.653	-5.9665
116.75	-4.8562	50.601	-5.3854	0.82116	-2.3609	-0.14173	0.26725	0.18067	0.66022	-1.3176	3731.7	23.433	-2.1856	75.445	-50.97	71.386	70.706	22.985	-3.1216	-5.2371	0.89189	-2.2709	31.653	-5.9665
116.75	-4.8474	50.613	-5.3861	0.82246	-2.36	-0.13103	0.25269	0.18729	0.66022	-1.3176	3731.1	23.438	-2.1816	75.447	-51.081	71.388	70.706	22.985	-3.1216	-5.2371	0.89189	-2.2709	31.653	-5.9665
116.75	-4.8389	50.626	-5.3867	0.82369	-2.359	-0.12029	0.23794	0.19367	0.66022	-1.3176	3730.5	23.444	-2.1777	75.448	-51.194	71.39	70.706	22.985	-3.1216	-5.2371	0.89189	-2.2709	31.653	-5.9665
116.74	-4.8305	50.639	-5.3873	0.82484	-2.358	-0.10952	0.22303	0.1998	0.66022	-1.3176	3729.8	23.449	-2.1739	75.45	-51.309	71.392	70.706	22.985	-3.1216	-5.2371	0.89189	-2.2709	31.653	-5.9665
116.74	-4.8224	50.652	-5.3878	0.82592	-2.357	-0.098731	0.20797	0.20568	0.66022	-1.3176	3729.2	23.455	-2.1702	75.451	-51.427	71.395	70.706	22.985	-3.1216	-5.2371	0.89189	-2.2709	31.653	-5.9665
116.74	-4.8144	50.666	-5.3883	0.82692	-2.356	-0.087933	0.19279	0.21129	0.66022	-1.3176	3728.6	23.462	-2.1666	75.453	-51.547	71.397	70.706	22.985	-3.1216	-5.2371	0.89189	-2.2709	31.653	-5.9665
116.73	-4.8066	50.68	-5.3887	0.82785	-2.3549	-0.077139	0.17749	0.21665	0.66022	-1.3176	3728.0	23.468	-2.163	75.454	-51.669	71.399	70.706	22.985	-3.1216	-5.2371	0.89189	-2.2709	31.653	-5.9665
116.73	-4.7991	50.694	-5.3891	0.8287	-2.3538	-0.066363	0.16211	0.22174	0.66022	-1.3176	3727.4	23.475	-2.1596	75.456	-51.793	71.401	70.706	22.985	-3.1216	-5.2371	0.89189	-2.2709	31.653	-5.9665
116.73	-4.7917	50.709	-5.3894	0.82947	-2.3527	-0.055617	0.14666	0.22655	0.66022	-1.3176	3726.8	23.481	-2.1562	75.457	-51.919	71.403	70.706	22.985	-3.1216	-5.2371	0.89189	-2.2709	31.653	-5.9665
116.72	-4.7846	50.725	-5.3896	0.83016	-2.3516	-0.044913	0.13115	0.23108	0.66022	-1.3176	3726.1	23.488	-2.153	75.459	-52.047	71.405	70.706	22.985	-3.1216	-5.2371	0.89189	-2.2709	31.653	-5.9665
116.72	-4.7776	50.74	-5.3898	0.83078	-2.3504	-0.034262	0.11561	0.23533	0.66022	-1.3176	3725.5	23.495	-2.1498	75.46	-52.177	71.407	70.706	22.985	-3.1216	-5.2371	0.89189	-2.2709	31.653	-5.9665
116.72	-4.7709	50.756	-5.39	0.83132	-2.3492	-0.023677	0.10006	0.2393	0.66022	-1.3176	3724.9	23.502	-2.1467	75.462	-52.309	71.409	70.706	22.985	-3.1216	-5.2371	0.89189	-2.2709	31.653	-5.9665
116.71	-4.7645	50.772	-5.3901	0.83178	-2.348	-0.013169	0.084507	0.24298	0.66022	-1.3176	3724.3	23.51	-2.1438	75.464	-52.442	71.412	70.706	22.985	-3.1216	-5.2371	0.89189	-2.2709	31.653	-5.9665
116.71	-4.7582	50.788	-5.3901	0.83216	-2.3468	-0.0027496	0.068978	0.24637	0.66022	-1.3176	3723.7	23.517	-2.1409	75.465	-52.578	71.414	70.706	22.985	-3.1216	-5.2371	0.89189	-2.2709	31.653	-5.9665
116.71	-4.7522	50.804	-5.3901	0.83247	-2.3455	0.0079854	0.054346	0.24965	0.66022	-1.3176	3723.1	23.524	-2.1382	75.467	-52.715	71.416	70.706	22.985	-3.1216	-5.2371	0.89189	-2.2709	31.653	-5.9665
116.7	-4.7464	50.821	-5.39	0.83271	-2.3443	0.019196	0.040901	0.2529	0.66022	-1.3176	3722.4	23.532	-2.1355	75.468	-52.855	71.418	70.706	22.985	-3.1216	-5.2371	0.89189	-2.2709	31.653	-5.9665
116.7	-4.7408	50.838	-5.3899	0.83288	-2.343	0.030312	0.02747	0.25589	0.66022	-1.3176	3721.8	23.54	-2.1329	75.47	-52.995	71.42	70.706	22.985	-3.1216	-5.2371	0.89189	-2.2709	31.653	-5.9665
116.69	-4.7354	50.855	-5.3897	0.83298	-2.3417	0.041323	0.014064	0.25863	0.66022	-1.3176	3721.2	23.548	-2.1305	75.472	-53.138	71.423	70.706	22.985	-3.1216	-5.2371	0.89189	-2.2709	31.653	-5.9665
116.69	-4.7303	50.872	-5.3895	0.83302	-2.3404	0.05222	0.00069783	0.26111	0.66022	-1.3176	3720.6	23.555	-2.1281	75.473	-53.281	71.425	70.706	22.985	-3.1216	-5.2371	0.89189	-2.2709	31.653	-5.9665
116.68	-4.7253	50.89	-5.3892	0.83299	-2.3391	0.062993	-0.012618	0.26333	0.66022	-1.3176	3720.0	23.563	-2.1258	75.475	-53.427	71.427	70.706	22.985	-3.1216	-5.2371	0.89189	-2.2709	31.653	-5.9665
116.68	-4.7207	50.907	-5.3889	0.83289	-2.3378	0.073633	-0.02587	0.26529	0.66022	-1.3176	3719.3	23.571	-2.1237	75.477	-53.573	71.429	70.706	22.985	-3.1216	-5.2371	0.89189	-2.2709	31.653	-5.9665
116.68	-4.7162	50.925	-5.3885	0.83273	-2.3365	0.084131	-0.039048	0.26699	0.66022	-1.3176	3718.7	23.579	-2.1216	75.478	-53.721	71.432	70.706	22.985	-3.1216	-5.2371	0.89189	-2.2709	31.653	-5.9665
116.67	-4.7119	50.943	-5.388	0.8325	-2.3351	0.094478	-0.052138	0.26844	0.66022	-1.3176	3718.1	23.588	-2.1197	75.48	-53.871	71.434	70.706	22.985	-3.1216	-5.2371	0.89189	-2.2709	31.653	-5.9665
116.67	-4.7079	50.96	-5.3875	0.83221	-2.3338	0.10467	-0.06513	0.26962	0.66022	-1.3176	3717.5	23.596	-2.1178	75.482	-54.021	71.436	70.706	22.985	-3.1216	-5.2371	0.89189	-2.2709	31.653	-5.9665
116.66	-4.7041	50.978	-5.387	0.83185	-2.3324	0.11468	-0.078013	0.27054	0.66022	-1.3176	3716.9	23.604	-2.116	75.484	-54.173	71.439	70.706	22.985	-3.1216	-5.2371	0.89189	-2.2709	31.653	-5.9665
116.66	-4.7005	50.996	-5.3864	0.83143	-2.3311	0.12453	-0.090774	0.27121	0.66022	-1.3176	3716.2	23.612	-2.1144	75.485	-54.326	71.441	70.706	22.985	-3.1216	-5.2371	0.89189	-2.2709	31.653	-5.9665
116.65	-4.6972	51.015	-5.3857	0.83094	-2.3297	0.13418	-0.1034	0.27162	0.66022	-1.3176	3715.6	23.621	-2.1128	75.487	-54.479	71.443	70.706	22.985	-3.1216	-5.2371	0.89189	-2.2709	31.653	-5.9665
116.65	-4.694	51.033	-5.385	0.8304	-2.3284	0.14365	-0.11589	0.27177	0.66022	-1.3176	3715.0	23.629	-2.1114	75.489	-54.634	71.446	70.706	22.985	-3.1216	-5.2371	0.89189	-2.2709	31.653	-5.9665
116.64	-4.6911	51.051	-5.3843	0.82979	-2.327	0.15291	-0.12822	0.27167	0.66022	-1.3176	3714.4	23.637	-2.11	75.491	-54.789	71.448	70.706	22.985	-3.1216	-5.2371	0.89189	-2.2709	31.653	-5.9665
116.64	-4.6884	51.069	-5.3835	0.82911	-2.3256	0.16197	-0.14039	0.27132	0.66022	-1.3176	3713.7	23.646	-2.1087	75.493	-54.945	71.45	70.706	22.985	-3.1216	-5.2371	0.89189	-2.2709	31.653	-5.9665
116.64	-4.6859	51.087	-5.3827	0.82838	-2.3243	0.17081	-0.15239	0.27072	0.66022	-1.3176	3713.1	23.654	-2.1075	75.494	-55.102	71.453	70.706	22.985	-3.1216	-5.2371	0.89189	-2.2709	31.653	-5.9665
116.63	-4.6836	51.106	-5.3818	0.82759	-2.3229	0.17944	-0.16421	0.26987	0.66022	-1.3176	3712.5	23.662	-2.1064	75.496	-55.259	71.455	70.706	22.985	-3.1216	-5.2371	0.89189	-2.2709	31.653	-5.9665
116.63	-4.6815	51.124	-5.3809	0.82674	-2.3216	0.18783	-0.17583	0.26877	0.66022	-1.3176	3711.9	23.67	-2.1055	75.498	-55.416	71.458	70.706	22.985	-3.1216	-5.2371	0.89189	-2.2709	31.653	-5.9665
116.62	-4.6796	51.142	-5.3799	0.82583	-2.3202	0.19599	-0.18725	0.26743	0.66022	-1.3176	3711.2	23.679	-2.1046	75.5	-55.574	71.46	70.706	22.985	-3.1216	-5.2371	0.89189	-2.2709	31.653	-5.9665
116.62	-4.6779	51.16	-5.3789	0.82487	-2.3189	0.2039	-0.19846	0.26585	0.66022	-1.3176	3710.6	23.687	-2.1038	75.502	-55.732	71.463	70.706	22.985	-3.1216	-5.2371	0.89189	-2.2709	31.653	-5.9665
116.61	-4.6764	51.178	-5.3779	0.82385	-2.3176	0.21157	-0.20945	0.26403	0.66022	-1.3176	3710.0	23.695	-2.103	75.504	-55.891	71.465	70.706	22.985	-3.1216	-5.2371	0.89189	-2.2709	31.653	-5.9665
116.61	-4.6752	51.196	-5.3768	0.82277	-2.3163	0.21899	-0.22021	0.26198	0.66022	-1.3176	3709.4	23.703	-2.1024	75.506	-56.049	71.467	70.706	22.985	-3.1216	-5.2371	0.89189	-2.2709	31.653	-5.9665
116.6	-4.6741	51.214	-5.3757	0.82165	-2.315	0.22615	-0.23074	0.25969	0.66022	-1.3176	3708.7	23.712	-2.1019	75.508	-56.207	71.47	70.706	22.985	-3.1216	-5.2371	0.89189	-2.2709	31.653	-5.9665
116.6	-4.6732	51.232	-5.3745	0.82047	-2.3137	0.23305	-0.24103	0.25718	0.66022	-1.3176	3708.1	23.72	-2.1014	75.51	-56.365	71.472	70.706	22.985	-3.1216	-5.2371	0.89189	-2.2709	31.653	-5.9665
116.6	-4.6725	51.249	-5.3734	0.81924	-2.3124	0.23968	-0.25106	0.25445	0.66022	-1.3176	3707.5	23.728	-2.1011	75.511	-56.522	71.475	70.706	22.985	-3.1216	-5.2371	0.89189	-2.2709	31.653	-5.9665
116.59	-4.672	51.267	-5.3721	0.81796	-2.3111	0.24604	-0.26084	0.25149	0.66022	-1.3176	3706.8	23.736	-2.1008	75.513	-56.679	71.478	70.706	22.985	-3.1216	-5.2371	0.89189	-2.2709	31.653	-5.9665
116.59	-4.6717	51.284	-5.3709	0.81663	-2.3099	0.25212	-0.27036	0.24832	0.66022	-1.3176	3706.2	23.743	-2.1006	75.515	-56.835	71.48	70.706	22.985	-3.1216	-5.2371	0.89189	-2.2709	31.653	-5.9665
116.58	-4.6716	51.302	-5.3696	0.81525	-2.3086	0.25791	-0.2796	0.24494	0.66022	-1.3176	3705.6	23.751	-2.1005	75.517	-56.99	71.483	70.706	22.985	-3.1216	-5.2371	0.89189	-2.2709	31.653	-5.9665
116.58	-4.6716	51.319	-5.3683	0.81383	-2.3074	0.26343	-0.28857	0.24135	0.66022	-1.3176	3705.0	23.759	-2.1004	75.519	-57.145	71.485	70.706	22.985	-3.1216	-5.2371	0.89189	-2.2709	31.653	-5.9665
116.58	-4.6718	51.336	-5.367	0.81237	-2.3062	0.26866	-0.29725	0.23756	0.66022	-1.3176	3704.3	23.767	-2.1005	75.521	-57.298	71.488	70.706	22.985	-3.1216	-5.2371	0.89189	-2.2709	31.653	-5.9665
116.57	-4.6722	51.352	-5.3656	0.81086	-2.3051	0.27359	-0.30565	0.23357	0.66022	-1.3176	3703.7	23.774	-2.1006	75.524	-57.45	71.49	70.706	22.985	-3.1216	-5.2371	0.89189	-2.2709	31.653	-5.9665
116.57	-4.6728	51.369	-5.3642	0.80931	-2.3039	0.27823	-0.31375	0.22938	0.66022	-1.3176	3703.1	23.782	-2.1008	75.526	-57.6	71.493	70.706	22.985	-3.1216	-5.2371	0.89189	-2.2709	31.653	-5.9665
116.57	-4.6735	51.385	-5.3628	0.80772	-2.3028	0.28258	-0.32156	0.22501	0.66022	-1.3176	3702.4	23.789	-2.1011	75.528	-57.748	71.496	70.706	22.985	-3.1216	-5.2371	0.89189	-2.2709	31.653	-5.9665
116.56	-4.6744	51.401	-5.3614	0.8061	-2.3017	0.28662	-0.32906	0.22045	0.66022	-1.3176	3701.8	23.796	-2.1014	75.53	-57.895	71.498	70.706	22.985	-3.1216	-5.2371	0.89189	-2.2709	31.653	-5.9665
116.56	-4.6755	51.417	-5.36	0.80443	-2.3006	0.29037	-0.33625	0.21572	0.66022	-1.3176	3701.2	23.803	-2.1018	75.532	-58.039	71.501	70.706	22.985	-3.1216	-5.2371	0.89189	-2.2709	31.653	-5.9665
116.56	-4.6767	51.433	-5.3585	0.80274	-2.2995	0.29381	-0.34313	0.21081	0.66022	-1.3176	3700.5	23.81	-2.1023	75.534	-58.181	71.504	70.706	22.985	-3.1216	-5.2371	0.89189	-2.2709	31.653	-5.9665
116.55	-4.6781	51.448	-5.357	0.801	-2.2985	0.29695	-0.3497	0.20573	0.66022	-1.3176	3699.9	23.817	-2.1029	75.536	-58.321	71.506	70.706	22.985	-3.1216	-5.2371	0.89189	-2.2709	31.653	-5.9665
116.55	-4.6796	51.464	-5.3555	0.79924	-2.2974	0.29978	-0.35595	0.20049	0.66022	-1.3176	3699.3	23.824	-2.1035	75.538	-58.457	71.509	70.706	22.985	-3.1216	-5.2371	0.89189	-2.2709	31.653	-5.9665
116.55	-4.6813	51.479	-5.354	0.79744	-2.2964	0.30231	-0.36187	0.1951	0.66022	-1.3176	3698.6	23.831	-2.1042	75.54	-58.59	71.512	70.706	22.985	-3.1216	-5.2371	0.89189	-2.2709	31.653	-5.9665
116.55	-4.6832	51.493	-5.3525	0.79562	-2.2955	0.30452	-0.36748	0.18955	0.66022	-1.3176	3698.0	23.837	-2.105	75.542	-58.72	71.514	70.706	22.985	-3.1216	-5.2371	0.89189	-2.2709	31.653	-5.9665
116.54	-4.6851	51.508	-5.351	0.79377	-2.2946	0.30643	-0.37275	0.18385	0.66022	-1.3176	3697.4	23.844	-2.1058	75.544	-58.847	71.517	70.706	22.985	-3.1216	-5.2371	0.89189	-2.2709	31.653	-5.9665
116.54	-4.6872	51.522	-5.3495	0.79189	-2.2936	0.30804	-0.37769	0.17802	0.66022	-1.3176	3696.8	23.85	-2.1067	75.547	-58.969	71.52	70.706	22.985	-3.1216	-5.2371	0.89189	-2.2709	31.653	-5.9665
116.54	-4.6895	51.535	-5.3479	0.78999	-2.2928	0.30933	-0.38231	0.17205	0.66022	-1.3176	3696.1	23.856	-2.1076	75.549	-59.087	71.522	70.706	22.985	-3.1216	-5.2371	0.89189	-2.2709	31.653	-5.9665
116.54	-4.6919	51.549	-5.3464	0.78807	-2.2919	0.31032	-0.38659	0.16595	0.66022	-1.3176	3695.5	23.862	-2.1087	75.551	-59.201	71.525	70.706	22.985	-3.1216	-5.2371	0.89189	-2.2709	31.653	-5.9665
116.53	-4.6944	51.562	-5.3448	0.78613	-2.2911	0.311	-0.39053	0.15972	0.66022	-1.3176	3694.9	23.868	-2.1097	75.553	-59.31	71.528	70.706	22.985	-3.1216	-5.2371	0.89189	-2.2709	31.653	-5.9665
116.53	-4.697	51.575	-5.3433	0.78417	-2.2903	0.31138	-0.39414	0.15338	0.66022	-1.3176	3694.2	23.873	-2.1109	75.555	-59.413	71.531	70.706	22.985	-3.1216	-5.2371	0.89189	-2.2709	31.653	-5.9665
116.53	-4.6998	51.587	-5.3417	0.78219	-2.2896	0.31145	-0.39741	0.14693	0.66022	-1.3176	3693.6	23.879	-2.112	75.557	-59.511	71.533	70.706	22.985	-3.1216	-5.2371	0.89189	-2.2709	31.653	-5.9665
116.53	-4.7027	51.6	-5.3401	0.78019	-2.2889	0.31121	-0.40035	0.14037	0.66022	-1.3176	3693.0	23.884	-2.1133	75.559	-59.604	71.536	70.706	22.985	-3.1216	-5.2371	0.89189	-2.2709	31.653	-5.9665
116.53	-4.7057	51.611	-5.3386	0.77818	-2.2882	0.31068	-0.40294	0.13371	0.66022	-1.3176	3692.3	23.889	-2.1146	75.562	-59.69	71.539	70.706	22.985	-3.1216	-5.2371	0.89189	-2.2709	31.653	-5.9665
116.53	-4.7088	51.623	-5.337	0.77616	-2.2875	0.30984	-0.4052	0.12695	0.66022	-1.3176	3691.7	23.894	-2.1159	75.564	-59.77	71.541	70.706	22.985	-3.1216	-5.2371	0.89189	-2.2709	31.653	-5.9665
116.53	-4.7121	51.634	-5.3355	0.77413	-2.2869	0.30871	-0.40712	0.12011	0.66022	-1.3176	3691.1	23.899	-2.1173	75.566	-59.843	71.544	70.706	22.985	-3.1216	-5.2371	0.89189	-2.2709	31.653	-5.9665
116.52	-4.7154	51.645	-5.334	0.77209	-2.2863	0.30729	-0.4087	0.11319	0.66022	-1.3176	3690.4	23.903	-2.1188	75.568	-59.909	71.547	70.706	22.985	-3.1216	-5.2371	0.89189	-2.2709	31.653	-5.9665
116.52	-4.7189	51.655	-5.3324	0.77005	-2.2858	0.30557	-0.40995	0.10619	0.66022	-1.3176	3689.8	23.908	-2.1202	75.57	-59.968	71.55	70.706	22.985	-3.1216	-5.2371	0.89189	-2.2709	31.653	-5.9665
116.52	-4.7224	51.665	-5.3309	0.76799	-2.2853	0.30356	-0.41086	0.099118	0.66022	-1.3176	3689.2	23.912	-2.1218	75.573	-60.02	71.552	70.706	22.985	-3.1216	-5.2371	0.89189	-2.2709	31.653	-5.9665
116.52	-4.7261	51.675	-5.3294	0.76594	-2.2848	0.30126	-0.41143	0.091984	0.66022	-1.3176	3688.5	23.916	-2.1234	75.575	-60.063	71.555	70.706	22.985	-3.1216	-5.2371	0.89189	-2.2709	31.653	-5.9665
116.52	-4.7298	51.684	-5.3279	0.76388	-2.2843	0.29868	-0.41167	0.084792	0.66022	-1.3176	3687.9	23.92	-2.125	75.577	-60.099	71.558	70.706	22.985	-3.1216	-5.2371	0.89189	-2.2709	31.653	-5.9665
116.52	-4.7337	51.693	-5.3264	0.76182	-2.2839	0.29582	-0.41158	0.077548	0.66022	-1.3176	3687.2	23.924	-2.1267	75.579	-60.128	71.561	70.706	22.985	-3.1216	-5.2371	0.89189	-2.2709	31.653	-5.9665
116.52	-4.7376	51.702	-5.3249	0.75977	-2.2836	0.29269	-0.41116	0.070258	0.66022	-1.3176	3686.6	23.927	-2.1284	75.581	-60.147	71.563	70.706	22.985	-3.1216	-5.2371	0.89189	-2.2709	31.653	-5.9665
116.52	-4.7417	51.71	-5.3235	0.75771	-2.2832	0.28928	-0.41041	0.062928	0.66022	-1.3176	3686.0	23.93	-2.1301	75.583	-60.159	71.566	70.706	22.985	-3.1216	-5.2371	0.89189	-2.2709	31.653	-5.9665
116.52	-4.7458	51.718	-5.322	0.75566	-2.2829	0.2856	-0.40933	0.055563	0.66022	-1.3176	3685.3	23.933	-2.1319	75.586	-60.163	71.569	70.706	22.985	-3.1216	-5.2371	0.89189	-2.2709	31.653	-5.9665
116.52	-4.75	51.725	-5.3206	0.75362	-2.2827	0.28166	-0.40793	0.04817	0.66022	-1.3176	3684.7	23.936	-2.1337	75.588	-60.158	71.572	70.706	22.985	-3.1216	-5.2371	0.89189	-2.2709	31.653	-5.9665
116.52	-4.7543	51.732	-5.3192	0.75158	-2.2825	0.27746	-0.40621	0.040755	0.66022	-1.3176	3684.1	23.939	-2.1356	75.59	-60.145	71.574	70.706	22.985	-3.1216	-5.2371	0.89189	-2.2709	31.653	-5.9665
116.53	-4.7586	51.738	-5.3178	0.74956	-2.2823	0.273	-0.40417	0.033323	0.66022	-1.3176	3683.4	23.942	-2.1375	75.592	-60.125	71.577	70.706	22.985	-3.1216	-5.2371	0.89189	-2.2709	31.653	-5.9665
116.53	-4.763	51.744	-5.3165	0.74754	-2.2821	0.2683	-0.40182	0.02588	0.66022	-1.3176	3682.8	23.944	-2.1394	75.594	-60.096	71.58	70.706	22.985	-3.1216	-5.2371	0.89189	-2.2709	31.653	-5.9665
116.53	-4.7675	51.75	-5.3152	0.74554	-2.282	0.26334	-0.39915	0.018433	0.66022	-1.3176	3682.2	23.946	-2.1414	75.596	-60.06	71.582	70.706	22.985	-3.1216	-5.2371	0.89189	-2.2709	31.653	-5.9665
116.53	-4.7721	51.755	-5.3139	0.74355	-2.2819	0.25815	-0.39617	0.010986	0.66022	-1.3176	3681.5	23.948	-2.1434	75.598	-60.016	71.585	70.706	22.985	-3.1216	-5.2371	0.89189	-2.2709	31.653	-5.9665
116.53	-4.7767	51.76	-5.3126	0.74158	-2.2819	0.25273	-0.39289	0.0035453	0.66022	-1.3176	3680.9	23.95	-2.1454	75.601	-59.965	71.588	70.706	22.985	-3.1216	-5.2371	0.89189	-2.2709	31.653	-5.9665
116.53	-4.7814	51.765	-5.3113	0.73962	-2.2819	0.24707	-0.38931	-0.003883	0.66022	-1.3176	3680.3	23.951	-2.1475	75.603	-59.907	71.591	70.706	22.985	-3.1216	-5.2371	0.89189	-2.2709	31.653	-5.9665
116.53	-4.7862	51.769	-5.3101	0.73769	-2.2819	0.24119	-0.38543	-0.011293	0.66022	-1.3176	3679.6	23.952	-2.1495	75.605	-59.842	71.593	70.706	22.985	-3.1216	-5.2371	0.89189	-2.2709	31.653	-5.9665
116.54	-4.791	51.772	-5.3089	0.73577	-2.282	0.23509	-0.38126	-0.018681	0.66022	-1.3176	3679.0	23.954	-2.1516	75.607	-59.771	71.596	70.706	22.985	-3.1216	-5.2371	0.89189	-2.2709	31.653	-5.9665
116.54	-4.7959	51.776	-5.3078	0.73387	-2.2821	0.22879	-0.37679	-0.026039	0.66022	-1.3176	3678.4	23.954	-2.1538	75.609	-59.693	71.599	70.706	22.985	-3.1216	-5.2371	0.89189	-2.2709	31.653	-5.9665
116.54	-4.8008	51.778	-5.3066	0.732	-2.2823	0.22227	-0.37205	-0.033363	0.66022	-1.3176	3677.7	23.955	-2.1559	75.611	-59.61	71.601	70.706	22.985	-3.1216	-5.2371	0.89189	-2.2709	31.653	-5.9665
116.54	-4.8058	51.781	-5.3055	0.73015	-2.2825	0.21556	-0.36702	-0.040648	0.66022	-1.3176	3677.1	23.956	-2.1581	75.613	-59.522	71.604	70.706	22.985	-3.1216	-5.2371	0.89189	-2.2709	31.653	-5.9665
116.55	-4.8108	51.783	-5.3045	0.72833	-2.2827	0.20865	-0.36171	-0.047887	0.66022	-1.3176	3676.5	23.956	-2.1603	75.615	-59.428	71.607	70.706	22.985	-3.1216	-5.2371	0.89189	-2.2709	31.653	-5.9665
116.55	-4.8158	51.784	-5.3035	0.72654	-2.2829	0.20155	-0.35614	-0.055076	0.66022	-1.3176	3675.8	23.956	-2.1625	75.617	-59.33	71.609	70.706	22.985	-3.1216	-5.2371	0.89189	-2.2709	31.653	-5.9665
116.55	-4.8209	51.785	-5.3025	0.72477	-2.2832	0.19428	-0.3503	-0.06221	0.66022	-1.3176	3675.2	23.956	-2.1647	75.619	-59.227	71.612	70.706	22.985	-3.1216	-5.2371	0.89189	-2.2709	31.653	-5.9665
116.56	-4.826	51.786	-5.3015	0.72303	-2.2836	0.18683	-0.3442	-0.069283	0.66022	-1.3176	3674.6	23.955	-2.1669	75.621	-59.12	71.614	70.706	22.985	-3.1216	-5.2371	0.89189	-2.2709	31.653	-5.9665
116.56	-4.8312	51.786	-5.3006	0.72133	-2.2839	0.17921	-0.33785	-0.07629	0.66022	-1.3176	3673.9	23.955	-2.1692	75.623	-59.01	71.617	70.706	22.985	-3.1216	-5.2371	0.89189	-2.2709	31.653	-5.9665
116.56	-4.8363	51.786	-5.2997	0.71966	-2.2843	0.17143	-0.33124	-0.083227	0.66022	-1.3176	3673.3	23.954	-2.1715	75.625	-58.895	71.62	70.706	22.985	-3.1216	-5.2371	0.89189	-2.2709	31.653	-5.9665
116.57	-4.8415	51.785	-5.2989	0.71802	-2.2848	0.1635	-0.3244	-0.090087	0.66022	-1.3176	3672.7	23.953	-2.1737	75.627	-58.778	71.622	70.706	22.985	-3.1216	-5.2371	0.89189	-2.2709	31.653	-5.9665
116.57	-4.8467	51.784	-5.2981	0.71641	-2.2852	0.15543	-0.31731	-0.096867	0.66022	-1.3176	3672.0	23.952	-2.176	75.629	-58.658	71.625	70.706	22.985	-3.1216	-5.2371	0.89189	-2.2709	31.653	-5.9665
116.58	-4.852	51.783	-5.2973	0.71484	-2.2857	0.14721	-0.30999	-0.10356	0.66022	-1.3176	3671.4	23.951	-2.1783	75.631	-58.535	71.627	70.706	22.985	-3.1216	-5.2371	0.89189	-2.2709	31.653	-5.9665
116.58	-4.8572	51.781	-5.2966	0.71331	-2.2863	0.13886	-0.30245	-0.11017	0.66022	-1.3176	3670.8	23.949	-2.1806	75.633	-58.41	71.63	70.706	22.985	-3.1216	-5.2371	0.89189	-2.2709	31.653	-5.9665
116.58	-4.8625	51.778	-5.2959	0.71182	-2.2868	0.13039	-0.29468	-0.11668	0.66022	-1.3176	3670.1	23.948	-2.1829	75.635	-58.283	71.632	70.706	22.985	-3.1216	-5.2371	0.89189	-2.2709	31.653	-5.9665
116.59	-4.8678	51.776	-5.2953	0.71037	-2.2874	0.1218	-0.2867	-0.12309	0.66022	-1.3176	3669.5	23.946	-2.1852	75.637	-58.154	71.635	70.706	22.985	-3.1216	-5.2371	0.89189	-2.2709	31.653	-5.9665
116.59	-4.873	51.773	-5.2947	0.70895	-2.2881	0.1131	-0.27851	-0.12939	0.66022	-1.3176	3668.9	23.943	-2.1876	75.639	-58.023	71.637	70.706	22.985	-3.1216	-5.2371	0.89189	-2.2709	31.653	-5.9665
116.6	-4.8783	51.769	-5.2942	0.70758	-2.2887	0.10429	-0.27013	-0.13559	0.66022	-1.3176	3668.2	23.941	-2.1899	75.641	-57.891	71.64	70.706	22.985	-3.1216	-5.2371	0.89189	-2.2709	31.653	-5.9665
116.6	-4.8836	51.765	-5.2937	0.70625	-2.2894	0.095394	-0.26154	-0.14168	0.66022	-1.3176	3667.6	23.939	-2.1922	75.643	-57.758	71.642	70.706	22.985	-3.1216	-5.2371	0.89189	-2.2709	31.653	-5.9665
116.61	-4.8889	51.761	-5.2932	0.70497	-2.2901	0.086408	-0.25277	-0.14765	0.66022	-1.3176	3667.0	23.936	-2.1945	75.645	-57.623	71.645	70.706	22.985	-3.1216	-5.2371	0.89189	-2.2709	31.653	-5.9665
116.61	-4.8941	51.756	-5.2928	0.70373	-2.2909	0.077341	-0.24382	-0.15349	0.66022	-1.3176	3666.3	23.933	-2.1968	75.647	-57.488	71.647	70.706	22.985	-3.1216	-5.2371	0.89189	-2.2709	31.653	-5.9665
116.62	-4.8993	51.751	-5.2924	0.70253	-2.2917	0.068202	-0.23469	-0.15922	0.66022	-1.3176	3665.7	23.93	-2.1991	75.648	-57.353	71.65	70.706	22.985	-3.1216	-5.2371	0.89189	-2.2709	31.653	-5.9665
116.62	-4.9046	51.746	-5.2921	0.70138	-2.2925	0.058997	-0.2254	-0.16481	0.66022	-1.3176	3665.1	23.927	-2.2014	75.65	-57.217	71.652	70.706	22.985	-3.1216	-5.2371	0.89189	-2.2709	31.653	-5.9665
116.63	-4.9098	51.74	-5.2919	0.70028	-2.2933	0.049736	-0.21594	-0.17027	0.66022	-1.3176	3664.4	23.923	-2.2037	75.652	-57.08	71.654	70.706	22.985	-3.1216	-5.2371	0.89189	-2.2709	31.653	-5.9665
116.64	-4.9149	51.734	-5.2916	0.69922	-2.2942	0.040424	-0.20633	-0.1756	0.66022	-1.3176	3663.8	23.92	-2.2059	75.654	-56.944	71.657	70.706	22.985	-3.1216	-5.2371	0.89189	-2.2709	31.653	-5.9665
116.64	-4.9201	51.727	-5.2915	0.69821	-2.2951	0.03107	-0.19658	-0.18078	0.66022	-1.3176	3663.2	23.916	-2.2082	75.656	-56.807	71.659	70.706	22.985	-3.1216	-5.2371	0.89189	-2.2709	31.653	-5.9665
116.65	-4.9252	51.72	-5.2913	0.69725	-2.296	0.021682	-0.18669	-0.18582	0.66022	-1.3176	3662.6	23.912	-2.2104	75.657	-56.671	71.661	70.706	22.985	-3.1216	-5.2371	0.89189	-2.2709	31.653	-5.9665
116.65	-4.9302	51.713	-5.2912	0.69635	-2.2969	0.012267	-0.17666	-0.19071	0.66022	-1.3176	3661.9	23.908	-2.2127	75.659	-56.535	71.664	70.706	22.985	-3.1216	-5.2371	0.89189	-2.2709	31.653	-5.9665
116.66	-4.9353	51.705	-5.2912	0.69549	-2.2979	0.0028326	-0.16652	-0.19545	0.66022	-1.3176	3661.3	23.904	-2.2149	75.661	-56.399	71.666	70.706	22.985	-3.1216	-5.2371	0.89189	-2.2709	31.653	-5.9665
116.67	-4.9402	51.697	-5.2912	0.69468	-2.2989	-0.0066131	-0.15625	-0.20004	0.66022	-1.3176	3660.7	23.899	-2.2171	75.663	-56.264	71.668	70.706	22.985	-3.1216	-5.2371	0.89189	-2.2709	31.653	-5.9665
116.67	-4.9452	51.689	-5.2913	0.69393	-2.2999	-0.016063	-0.14588	-0.20447	0.66022	-1.3176	3660.0	23.894	-2.2192	75.664	-56.129	71.671	70.706	22.985	-3.1216	-5.2371	0.89189	-2.2709	31.653	-5.9665
116.68	-4.95	51.68	-5.2914	0.69322	-2.3009	-0.025509	-0.1354	-0.20874	0.66022	-1.3176	3659.4	23.89	-2.2214	75.666	-55.995	71.673	70.706	22.985	-3.1216	-5.2371	0.89189	-2.2709	31.653	-5.9665
116.69	-4.9549	51.671	-5.2915	0.69257	-2.302	-0.034943	-0.12484	-0.21284	0.66022	-1.3176	3658.8	23.885	-2.2235	75.668	-55.862	71.675	70.706	22.985	-3.1216	-5.2371	0.89189	-2.2709	31.653	-5.9665
116.69	-4.9596	51.662	-5.2917	0.69197	-2.3031	-0.044359	-0.11419	-0.21678	0.66022	-1.3176	3658.2	23.88	-2.2256	75.669	-55.73	71.677	70.706	22.985	-3.1216	-5.2371	0.89189	-2.2709	31.653	-5.9665
116.7	-4.9643	51.652	-5.292	0.69143	-2.3042	-0.053748	-0.10346	-0.22055	0.66022	-1.3176	3657.5	23.874	-2.2276	75.671	-55.599	71.679	70.706	22.985	-3.1216	-5.2371	0.89189	-2.2709	31.653	-5.9665
116.71	-4.9689	51.643	-5.2923	0.69094	-2.3053	-0.063103	-0.092658	-0.22415	0.66022	-1.3176	3656.9	23.869	-2.2296	75.672	-55.47	71.682	70.706	22.985	-3.1216	-5.2371	0.89189	-2.2709	31.653	-5.9665
116.72	-4.9735	51.632	-5.2926	0.6905	-2.3064	-0.072417	-0.081799	-0.22757	0.66022	-1.3176	3656.3	23.864	-2.2316	75.674	-55.341	71.684	70.706	22.985	-3.1216	-5.2371	0.89189	-2.2709	31.653	-5.9665
116.72	-4.9779	51.622	-5.293	0.69012	-2.3075	-0.081682	-0.070886	-0.23082	0.66022	-1.3176	3655.6	23.858	-2.2336	75.675	-55.213	71.686	70.706	22.985	-3.1216	-5.2371	0.89189	-2.2709	31.653	-5.9665
116.73	-4.9823	51.611	-5.2934	0.68979	-2.3087	-0.09089	-0.059928	-0.23388	0.66022	-1.3176	3655.0	23.852	-2.2355	75.677	-55.087	71.688	70.706	22.985	-3.1216	-5.2371	0.89189	-2.2709	31.653	-5.9665
116.74	-4.9866	51.6	-5.2939	0.68952	-2.3099	-0.10004	-0.048934	-0.23677	0.66022	-1.3176	3654.4	23.846	-2.2374	75.679	-54.963	71.69	70.706	22.985	-3.1216	-5.2371	0.89189	-2.2709	31.653	-5.9665
116.74	-4.9908	51.589	-5.2944	0.68931	-2.3111	-0.10911	-0.037911	-0.23947	0.66022	-1.3176	3653.8	23.84	-2.2392	75.68	-54.84	71.692	70.706	22.985	-3.1216	-5.2371	0.89189	-2.2709	31.653	-5.9665
116.75	-4.9949	51.578	-5.295	0.68914	-2.3123	-0.11811	-0.026867	-0.24198	0.66022	-1.3176	3653.1	23.834	-2.241	75.682	-54.718	71.694	70.706	22.985	-3.1216	-5.2371	0.89189	-2.2709	31.653	-5.9665
116.76	-4.9989	51.566	-5.2956	0.68904	-2.3135	-0.12702	-0.015812	-0.24431	0.66022	-1.3176	3652.5	23.828	-2.2428	75.683	-54.598	71.696	70.706	22.985	-3.1216	-5.2371	0.89189	-2.2709	31.653	-5.9665
116.77	-5.0028	51.554	-5.2963	0.68899	-2.3147	-0.13584	-0.004753	-0.24645	0.66022	-1.3176	3651.9	23.822	-2.2445	75.684	-54.48	71.699	70.706	22.985	-3.1216	-5.2371	0.89189	-2.2709	31.653	-5.9665
116.78	-5.0066	51.542	-5.297	0.68899	-2.316	-0.14456	0.0063011	-0.24839	0.66022	-1.3176	3651.3	23.815	-2.2461	75.686	-54.364	71.701	70.706	22.985	-3.1216	-5.2371	0.89189	-2.2709	31.653	-5.9665
116.78	-5.0102	51.529	-5.2977	0.68905	-2.3172	-0.15318	0.017342	-0.25015	0.66022	-1.3176	3650.6	23.809	-2.2477	75.687	-54.249	71.703	70.706	22.985	-3.1216	-5.2371	0.89189	-2.2709	31.653	-5.9665
116.79	-5.0138	51.517	-5.2985	0.68916	-2.3185	-0.16168	0.028362	-0.25171	0.66022	-1.3176	3650.0	23.802	-2.2493	75.689	-54.136	71.705	70.706	22.985	-3.1216	-5.2371	0.89189	-2.2709	31.653	-5.9665
116.8	-5.0172	51.504	-5.2993	0.68933	-2.3197	-0.17006	0.039351	-0.25307	0.66022	-1.3176	3649.4	23.796	-2.2508	75.69	-54.025	71.707	70.706	22.985	-3.1216	-5.2371	0.89189	-2.2709	31.653	-5.9665
116.81	-5.0205	51.491	-5.3002	0.68956	-2.321	-0.17832	0.050302	-0.25424	0.66022	-1.3176	3648.8	23.789	-2.2522	75.692	-53.916	71.709	70.706	22.985	-3.1216	-5.2371	0.89189	-2.2709	31.653	-5.9665
116.82	-5.0237	51.478	-5.3011	0.68983	-2.3223	-0.18645	0.061206	-0.25521	0.66022	-1.3176	3648.1	23.782	-2.2536	75.693	-53.809	71.711	70.706	22.985	-3.1216	-5.2371	0.89189	-2.2709	31.653	-5.9665
116.82	-5.0267	51.465	-5.302	0.69017	-2.3235	-0.19444	0.072055	-0.25599	0.66022	-1.3176	3647.5	23.775	-2.255	75.694	-53.704	71.712	70.706	22.985	-3.1216	-5.2371	0.89189	-2.2709	31.653	-5.9665
116.83	-5.0297	51.451	-5.303	0.69055	-2.3248	-0.20228	0.082839	-0.25656	0.66022	-1.3176	3646.9	23.768	-2.2562	75.696	-53.602	71.714	70.706	22.985	-3.1216	-5.2371	0.89189	-2.2709	31.653	-5.9665
116.84	-5.0324	51.438	-5.3041	0.691	-2.3261	-0.20997	0.093552	-0.25694	0.66022	-1.3176	3646.3	23.761	-2.2574	75.697	-53.501	71.716	70.706	22.985	-3.1216	-5.2371	0.89189	-2.2709	31.653	-5.9665
116.85	-5.0351	51.424	-5.3051	0.69149	-2.3274	-0.21751	0.10418	-0.25711	0.66022	-1.3176	3645.6	23.754	-2.2586	75.698	-53.402	71.718	70.706	22.985	-3.1216	-5.2371	0.89189	-2.2709	31.653	-5.9665
116.86	-5.0375	51.411	-5.3062	0.69204	-2.3287	-0.22488	0.11473	-0.25709	0.66022	-1.3176	3645.0	23.747	-2.2596	75.699	-53.306	71.72	70.706	22.985	-3.1216	-5.2371	0.89189	-2.2709	31.653	-5.9665
116.87	-5.0399	51.397	-5.3074	0.69264	-2.33	-0.23209	0.12517	-0.25687	0.66022	-1.3176	3644.4	23.74	-2.2606	75.701	-53.212	71.722	70.706	22.985	-3.1216	-5.2371	0.89189	-2.2709	31.653	-5.9665
116.87	-5.042	51.383	-5.3086	0.69329	-2.3312	-0.23912	0.13551	-0.25644	0.66022	-1.3176	3643.8	23.732	-2.2616	75.702	-53.12	71.724	70.706	22.985	-3.1216	-5.2371	0.89189	-2.2709	31.653	-5.9665
116.88	-5.044	51.369	-5.3098	0.69399	-2.3325	-0.24597	0.14574	-0.25582	0.66022	-1.3176	3643.2	23.725	-2.2624	75.703	-53.031	71.726	70.706	22.985	-3.1216	-5.2371	0.89189	-2.2709	31.653	-5.9665
116.89	-5.0459	51.355	-5.311	0.69475	-2.3338	-0.25242	0.15628	-0.25489	0.66022	-1.3176	3642.5	23.718	-2.2632	75.704	-52.944	71.728	70.706	22.985	-3.1216	-5.2371	0.89189	-2.2709	31.653	-5.9665
116.9	-5.0476	51.341	-5.3123	0.69556	-2.3351	-0.25816	0.16775	-0.2535	0.66022	-1.3176	3641.9	23.711	-2.264	75.706	-52.859	71.729	70.706	22.985	-3.1216	-5.2371	0.89189	-2.2709	31.653	-5.9665
116.91	-5.0491	51.327	-5.3136	0.69642	-2.3363	-0.26369	0.179	-0.25189	0.66022	-1.3176	3641.3	23.703	-2.2646	75.707	-52.777	71.731	70.706	22.985	-3.1216	-5.2371	0.89189	-2.2709	31.653	-5.9665
116.92	-5.0505	51.313	-5.3149	0.69735	-2.3376	-0.26903	0.19003	-0.25006	0.66022	-1.3176	3640.7	23.696	-2.2652	75.708	-52.697	71.733	70.706	22.985	-3.1216	-5.2371	0.89189	-2.2709	31.653	-5.9665
116.92	-5.0516	51.299	-5.3163	0.69832	-2.3388	-0.27417	0.20083	-0.24802	0.66022	-1.3176	3640.1	23.689	-2.2657	75.709	-52.619	71.735	70.706	22.985	-3.1216	-5.2371	0.89189	-2.2709	31.653	-5.9665
116.93	-5.0526	51.285	-5.3177	0.69935	-2.3401	-0.2791	0.21139	-0.24577	0.66022	-1.3176	3639.4	23.682	-2.2661	75.711	-52.544	71.737	70.706	22.985	-3.1216	-5.2371	0.89189	-2.2709	31.653	-5.9665
116.94	-5.0535	51.271	-5.3191	0.70044	-2.3413	-0.28381	0.22169	-0.24331	0.66022	-1.3176	3638.8	23.675	-2.2664	75.712	-52.472	71.738	70.706	22.985	-3.1216	-5.2371	0.89189	-2.2709	31.653	-5.9665
116.95	-5.0542	51.258	-5.3205	0.70157	-2.3425	-0.2883	0.23174	-0.24065	0.66022	-1.3176	3638.2	23.667	-2.2667	75.713	-52.402	71.74	70.706	22.985	-3.1216	-5.2371	0.89189	-2.2709	31.653	-5.9665
116.96	-5.0546	51.244	-5.322	0.70275	-2.3437	-0.29257	0.24152	-0.23778	0.66022	-1.3176	3637.6	23.66	-2.2669	75.714	-52.334	71.742	70.706	22.985	-3.1216	-5.2371	0.89189	-2.2709	31.653	-5.9665
116.96	-5.055	51.23	-5.3234	0.70399	-2.3449	-0.29661	0.25102	-0.23471	0.66022	-1.3176	3636.9	23.653	-2.267	75.715	-52.269	71.744	70.706	22.985	-3.1216	-5.2371	0.89189	-2.2709	31.653	-5.9665
116.97	-5.0551	51.217	-5.3249	0.70526	-2.346	-0.30042	0.26023	-0.23145	0.66022	-1.3176	3636.3	23.646	-2.267	75.716	-52.207	71.745	70.706	22.985	-3.1216	-5.2371	0.89189	-2.2709	31.653	-5.9665
116.98	-5.0551	51.203	-5.3264	0.70659	-2.3472	-0.304	0.26915	-0.22799	0.66022	-1.3176	3635.7	23.639	-2.267	75.718	-52.147	71.747	70.706	22.985	-3.1216	-5.2371	0.89189	-2.2709	31.653	-5.9665
116.99	-5.0549	51.19	-5.328	0.70795	-2.3483	-0.30734	0.27777	-0.22434	0.66022	-1.3176	3635.1	23.633	-2.2669	75.719	-52.09	71.749	70.706	22.985	-3.1216	-5.2371	0.89189	-2.2709	31.653	-5.9665
117.0	-5.0545	51.177	-5.3295	0.70936	-2.3494	-0.31043	0.28609	-0.22051	0.66022	-1.3176	3634.5	23.626	-2.2667	75.72	-52.036	71.751	70.706	22.985	-3.1216	-5.2371	0.89189	-2.2709	31.653	-5.9665
117.0	-5.054	51.164	-5.3311	0.71082	-2.3505	-0.31328	0.29409	-0.21649	0.66022	-1.3176	3633.9	23.619	-2.2664	75.721	-51.984	71.752	70.706	22.985	-3.1216	-5.2371	0.89189	-2.2709	31.653	-5.9665
117.01	-5.0533	51.152	-5.3327	0.7123	-2.3516	-0.31589	0.30178	-0.2123	0.66022	-1.3176	3633.2	23.613	-2.266	75.722	-51.934	71.754	70.706	22.985	-3.1216	-5.2371	0.89189	-2.2709	31.653	-5.9665
117.02	-5.0524	51.139	-5.3342	0.71383	-2.3527	-0.31824	0.30913	-0.20794	0.66022	-1.3176	3632.6	23.606	-2.2656	75.723	-51.888	71.756	70.706	22.985	-3.1216	-5.2371	0.89189	-2.2709	31.653	-5.9665
117.03	-5.0514	51.127	-5.3358	0.7154	-2.3537	-0.32035	0.31616	-0.2034	0.66022	-1.3176	3632.0	23.6	-2.2651	75.724	-51.844	71.758	70.706	22.985	-3.1216	-5.2371	0.89189	-2.2709	31.653	-5.9665
117.03	-5.0502	51.115	-5.3374	0.71699	-2.3547	-0.3222	0.32285	-0.1987	0.66022	-1.3176	3631.4	23.594	-2.2645	75.725	-51.803	71.759	70.706	22.985	-3.1216	-5.2371	0.89189	-2.2709	31.653	-5.9665
117.04	-5.0488	51.103	-5.3391	0.71862	-2.3557	-0.3238	0.3292	-0.19385	0.66022	-1.3176	3630.8	23.587	-2.2639	75.727	-51.764	71.761	70.706	22.985	-3.1216	-5.2371	0.89189	-2.2709	31.653	-5.9665
117.05	-5.0473	51.092	-5.3407	0.72028	-2.3566	-0.32514	0.3352	-0.18884	0.66022	-1.3176	3630.1	23.581	-2.2632	75.728	-51.729	71.763	70.706	22.985	-3.1216	-5.2371	0.89189	-2.2709	31.653	-5.9665
117.06	-5.0456	51.081	-5.3423	0.72198	-2.3576	-0.32623	0.34086	-0.18368	0.66022	-1.3176	3629.5	23.576	-2.2624	75.729	-51.696	71.764	70.706	22.985	-3.1216	-5.2371	0.89189	-2.2709	31.653	-5.9665
117.06	-5.0438	51.07	-5.3439	0.72369	-2.3585	-0.32706	0.34616	-0.17838	0.66022	-1.3176	3628.9	23.57	-2.2615	75.73	-51.665	71.766	70.706	22.985	-3.1216	-5.2371	0.89189	-2.2709	31.653	-5.9665
117.07	-5.0418	51.059	-5.3456	0.72544	-2.3593	-0.32764	0.3511	-0.17294	0.66022	-1.3176	3628.3	23.564	-2.2606	75.731	-51.638	71.768	70.706	22.985	-3.1216	-5.2371	0.89189	-2.2709	31.653	-5.9665
117.08	-5.0397	51.049	-5.3472	0.7272	-2.3602	-0.32796	0.35569	-0.16737	0.66022	-1.3176	3627.7	23.559	-2.2596	75.732	-51.613	71.77	70.706	22.985	-3.1216	-5.2371	0.89189	-2.2709	31.653	-5.9665
117.08	-5.0374	51.039	-5.3489	0.72899	-2.361	-0.32802	0.35991	-0.16168	0.66022	-1.3176	3627.1	23.553	-2.2586	75.733	-51.591	71.771	70.706	22.985	-3.1216	-5.2371	0.89189	-2.2709	31.653	-5.9665
117.09	-5.035	51.029	-5.3505	0.7308	-2.3618	-0.32783	0.36377	-0.15587	0.66022	-1.3176	3626.4	23.548	-2.2575	75.734	-51.571	71.773	70.706	22.985	-3.1216	-5.2371	0.89189	-2.2709	31.653	-5.9665
117.09	-5.0324	51.019	-5.3521	0.73263	-2.3626	-0.32738	0.36726	-0.14994	0.66022	-1.3176	3625.8	23.543	-2.2563	75.735	-51.555	71.775	70.706	22.985	-3.1216	-5.2371	0.89189	-2.2709	31.653	-5.9665
117.1	-5.0298	51.01	-5.3538	0.73447	-2.3633	-0.32668	0.37039	-0.14391	0.66022	-1.3176	3625.2	23.538	-2.2551	75.736	-51.541	71.776	70.706	22.985	-3.1216	-5.2371	0.89189	-2.2709	31.653	-5.9665
117.11	-5.0269	51.001	-5.3554	0.73633	-2.364	-0.32573	0.37315	-0.13777	0.66022	-1.3176	3624.6	23.534	-2.2538	75.737	-51.53	71.778	70.706	22.985	-3.1216	-5.2371	0.89189	-2.2709	31.653	-5.9665
117.11	-5.024	50.993	-5.357	0.7382	-2.3647	-0.32453	0.37553	-0.13155	0.66022	-1.3176	3624.0	23.529	-2.2524	75.738	-51.522	71.78	70.706	22.985	-3.1216	-5.2371	0.89189	-2.2709	31.653	-5.9665
117.12	-5.0209	50.985	-5.3586	0.74009	-2.3653	-0.32309	0.37755	-0.12523	0.66022	-1.3176	3623.3	23.525	-2.251	75.739	-51.516	71.781	70.706	22.985	-3.1216	-5.2371	0.89189	-2.2709	31.653	-5.9665
117.12	-5.0177	50.977	-5.3603	0.74198	-2.3659	-0.32139	0.3792	-0.11884	0.66022	-1.3176	3622.7	23.521	-2.2495	75.74	-51.514	71.783	70.706	22.985	-3.1216	-5.2371	0.89189	-2.2709	31.653	-5.9665
117.13	-5.0144	50.97	-5.3619	0.74388	-2.3665	-0.31946	0.38048	-0.11237	0.66022	-1.3176	3622.1	23.517	-2.248	75.742	-51.514	71.785	70.706	22.985	-3.1216	-5.2371	0.89189	-2.2709	31.653	-5.9665
117.13	-5.011	50.962	-5.3635	0.74578	-2.3671	-0.31729	0.38139	-0.10583	0.66022	-1.3176	3621.5	23.513	-2.2465	75.743	-51.517	71.786	70.706	22.985	-3.1216	-5.2371	0.89189	-2.2709	31.653	-5.9665
117.14	-5.0075	50.956	-5.365	0.74769	-2.3676	-0.31488	0.38193	-0.099235	0.66022	-1.3176	3620.9	23.509	-2.2448	75.744	-51.522	71.788	70.706	22.985	-3.1216	-5.2371	0.89189	-2.2709	31.653	-5.9665
117.14	-5.0039	50.949	-5.3666	0.7496	-2.3681	-0.31223	0.38211	-0.092584	0.66022	-1.3176	3620.3	23.506	-2.2432	75.745	-51.531	71.79	70.706	22.985	-3.1216	-5.2371	0.89189	-2.2709	31.653	-5.9665
117.15	-5.0001	50.944	-5.3682	0.75151	-2.3685	-0.30936	0.38192	-0.085886	0.66022	-1.3176	3619.6	23.502	-2.2415	75.746	-51.542	71.791	70.706	22.985	-3.1216	-5.2371	0.89189	-2.2709	31.653	-5.9665
117.15	-4.9963	50.938	-5.3697	0.75342	-2.3689	-0.30626	0.38138	-0.079148	0.66022	-1.3176	3619.0	23.499	-2.2397	75.747	-51.556	71.793	70.706	22.985	-3.1216	-5.2371	0.89189	-2.2709	31.653	-5.9665
117.16	-4.9924	50.933	-5.3712	0.75533	-2.3693	-0.30294	0.38047	-0.072378	0.66022	-1.3176	3618.4	23.496	-2.2379	75.748	-51.573	71.795	70.706	22.985	-3.1216	-5.2371	0.89189	-2.2709	31.653	-5.9665
117.16	-4.9884	50.928	-5.3727	0.75723	-2.3696	-0.2994	0.37921	-0.065581	0.66022	-1.3176	3617.8	23.494	-2.2361	75.749	-51.592	71.796	70.706	22.985	-3.1216	-5.2371	0.89189	-2.2709	31.653	-5.9665
117.17	-4.9843	50.924	-5.3742	0.75912	-2.3699	-0.29565	0.3776	-0.058765	0.66022	-1.3176	3617.2	23.491	-2.2342	75.75	-51.615	71.798	70.706	22.985	-3.1216	-5.2371	0.89189	-2.2709	31.653	-5.9665
117.17	-4.9801	50.92	-5.3757	0.761	-2.3702	-0.29169	0.37563	-0.051937	0.66022	-1.3176	3616.6	23.489	-2.2323	75.751	-51.64	71.8	70.706	22.985	-3.1216	-5.2371	0.89189	-2.2709	31.653	-5.9665
117.17	-4.9758	50.916	-5.3771	0.76287	-2.3705	-0.28752	0.37332	-0.045103	0.66022	-1.3176	3615.9	23.487	-2.2304	75.752	-51.668	71.801	70.706	22.985	-3.1216	-5.2371	0.89189	-2.2709	31.653	-5.9665
117.18	-4.9715	50.913	-5.3786	0.76473	-2.3707	-0.28316	0.37068	-0.038271	0.66022	-1.3176	3615.3	23.485	-2.2284	75.753	-51.698	71.803	70.706	22.985	-3.1216	-5.2371	0.89189	-2.2709	31.653	-5.9665
117.18	-4.9671	50.91	-5.38	0.76658	-2.3708	-0.27861	0.36769	-0.031447	0.66022	-1.3176	3614.7	23.483	-2.2264	75.754	-51.732	71.805	70.706	22.985	-3.1216	-5.2371	0.89189	-2.2709	31.653	-5.9665
117.18	-4.9626	50.907	-5.3813	0.76841	-2.371	-0.27386	0.36438	-0.024638	0.66022	-1.3176	3614.1	23.481	-2.2244	75.755	-51.768	71.806	70.706	22.985	-3.1216	-5.2371	0.89189	-2.2709	31.653	-5.9665
117.19	-4.9581	50.905	-5.3827	0.77022	-2.3711	-0.26894	0.36074	-0.01785	0.66022	-1.3176	3613.5	23.48	-2.2223	75.756	-51.807	71.808	70.706	22.985	-3.1216	-5.2371	0.89189	-2.2709	31.653	-5.9665
117.19	-4.9535	50.904	-5.384	0.77202	-2.3712	-0.26384	0.35677	-0.011091	0.66022	-1.3176	3612.8	23.479	-2.2202	75.757	-51.848	71.81	70.706	22.985	-3.1216	-5.2371	0.89189	-2.2709	31.653	-5.9665
117.19	-4.9489	50.902	-5.3853	0.77379	-2.3712	-0.25857	0.3525	-0.004367	0.66022	-1.3176	3612.2	23.478	-2.2181	75.758	-51.892	71.811	70.706	22.985	-3.1216	-5.2371	0.89189	-2.2709	31.653	-5.9665
117.19	-4.9442	50.901	-5.3866	0.77554	-2.3712	-0.25313	0.34791	0.0023158	0.66022	-1.3176	3611.6	23.477	-2.216	75.759	-51.939	71.813	70.706	22.985	-3.1216	-5.2371	0.89189	-2.2709	31.653	-5.9665
117.2	-4.9394	50.901	-5.3879	0.77727	-2.3712	-0.24754	0.34302	0.0089508	0.66022	-1.3176	3611.0	23.476	-2.2138	75.76	-51.989	71.815	70.706	22.985	-3.1216	-5.2371	0.89189	-2.2709	31.653	-5.9665
117.2	-4.9347	50.901	-5.3891	0.77897	-2.3711	-0.24179	0.33784	0.015532	0.66022	-1.3176	3610.4	23.476	-2.2117	75.761	-52.041	71.816	70.706	22.985	-3.1216	-5.2371	0.89189	-2.2709	31.653	-5.9665
117.2	-4.9298	50.901	-5.3903	0.78065	-2.371	-0.2359	0.33237	0.022052	0.66022	-1.3176	3609.7	23.476	-2.2095	75.763	-52.096	71.818	70.706	22.985	-3.1216	-5.2371	0.89189	-2.2709	31.653	-5.9665
117.2	-4.925	50.902	-5.3914	0.78229	-2.3709	-0.22986	0.32661	0.028506	0.66022	-1.3176	3609.1	23.475	-2.2072	75.764	-52.154	71.82	70.706	22.985	-3.1216	-5.2371	0.89189	-2.2709	31.653	-5.9665
117.2	-4.9201	50.902	-5.3926	0.78391	-2.3707	-0.2237	0.32058	0.034888	0.66022	-1.3176	3608.5	23.476	-2.205	75.765	-52.214	71.821	70.706	22.985	-3.1216	-5.2371	0.89189	-2.2709	31.653	-5.9665
117.21	-4.9151	50.904	-5.3937	0.7855	-2.3706	-0.21741	0.31429	0.041191	0.66022	-1.3176	3607.9	23.476	-2.2028	75.766	-52.277	71.823	70.706	22.985	-3.1216	-5.2371	0.89189	-2.2709	31.653	-5.9665
117.21	-4.9102	50.906	-5.3948	0.78705	-2.3703	-0.211	0.30773	0.04741	0.66022	-1.3176	3607.3	23.476	-2.2005	75.767	-52.343	71.825	70.706	22.985	-3.1216	-5.2371	0.89189	-2.2709	31.653	-5.9665
117.21	-4.9052	50.908	-5.3958	0.78858	-2.3701	-0.20448	0.30092	0.053539	0.66022	-1.3176	3606.7	23.477	-2.1982	75.768	-52.411	71.826	70.706	22.985	-3.1216	-5.2371	0.89189	-2.2709	31.653	-5.9665
117.21	-4.9001	50.91	-5.3968	0.79006	-2.3698	-0.19785	0.29387	0.059573	0.66022	-1.3176	3606.0	23.478	-2.196	75.769	-52.482	71.828	70.706	22.985	-3.1216	-5.2371	0.89189	-2.2709	31.653	-5.9665
117.21	-4.8951	50.913	-5.3978	0.79151	-2.3695	-0.19112	0.28658	0.065507	0.66022	-1.3176	3605.4	23.479	-2.1937	75.77	-52.555	71.83	70.706	22.985	-3.1216	-5.2371	0.89189	-2.2709	31.653	-5.9665
117.21	-4.8901	50.916	-5.3987	0.79293	-2.3691	-0.18431	0.27907	0.071335	0.66022	-1.3176	3604.8	23.48	-2.1914	75.771	-52.631	71.832	70.706	22.985	-3.1216	-5.2371	0.89189	-2.2709	31.653	-5.9665
117.21	-4.885	50.92	-5.3996	0.7943	-2.3688	-0.1774	0.27133	0.077052	0.66022	-1.3176	3604.2	23.481	-2.1891	75.772	-52.709	71.833	70.706	22.985	-3.1216	-5.2371	0.89189	-2.2709	31.653	-5.9665
117.21	-4.8799	50.924	-5.4005	0.79564	-2.3684	-0.17042	0.26339	0.082654	0.66022	-1.3176	3603.5	23.483	-2.1868	75.774	-52.79	71.835	70.706	22.985	-3.1216	-5.2371	0.89189	-2.2709	31.653	-5.9665
117.21	-4.8748	50.928	-5.4013	0.79694	-2.3679	-0.16337	0.25524	0.088135	0.66022	-1.3176	3602.9	23.484	-2.1844	75.775	-52.873	71.837	70.706	22.985	-3.1216	-5.2371	0.89189	-2.2709	31.653	-5.9665
117.21	-4.8697	50.932	-5.4021	0.79819	-2.3675	-0.15626	0.24691	0.093491	0.66022	-1.3176	3602.3	23.486	-2.1821	75.776	-52.959	71.839	70.706	22.985	-3.1216	-5.2371	0.89189	-2.2709	31.653	-5.9665
117.21	-4.8646	50.937	-5.4029	0.79941	-2.367	-0.14909	0.23839	0.098718	0.66022	-1.3176	3601.7	23.488	-2.1798	75.777	-53.048	71.84	70.706	22.985	-3.1216	-5.2371	0.89189	-2.2709	31.653	-5.9665
117.21	-4.8595	50.942	-5.4036	0.80058	-2.3665	-0.14187	0.22969	0.10381	0.66022	-1.3176	3601.1	23.49	-2.1775	75.778	-53.138	71.842	70.706	22.985	-3.1216	-5.2371	0.89189	-2.2709	31.653	-5.9665
117.21	-4.8544	50.948	-5.4043	0.8017	-2.366	-0.1346	0.22083	0.10877	0.66022	-1.3176	3600.4	23.492	-2.1752	75.779	-53.231	71.844	70.706	22.985	-3.1216	-5.2371	0.89189	-2.2709	31.653	-5.9665
117.21	-4.8493	50.954	-5.405	0.80279	-2.3654	-0.1273	0.21182	0.11358	0.66022	-1.3176	3599.8	23.495	-2.1728	75.781	-53.327	71.846	70.706	22.985	-3.1216	-5.2371	0.89189	-2.2709	31.653	-5.9665
117.21	-4.8442	50.96	-5.4056	0.80382	-2.3648	-0.11997	0.20265	0.11825	0.66022	-1.3176	3599.2	23.497	-2.1705	75.782	-53.424	71.847	70.706	22.985	-3.1216	-5.2371	0.89189	-2.2709	31.653	-5.9665
117.21	-4.8391	50.966	-5.4062	0.80481	-2.3642	-0.11262	0.19335	0.12277	0.66022	-1.3176	3598.6	23.5	-2.1682	75.783	-53.525	71.849	70.706	22.985	-3.1216	-5.2371	0.89189	-2.2709	31.653	-5.9665
117.21	-4.8341	50.973	-5.4067	0.80575	-2.3636	-0.10526	0.18393	0.12714	0.66022	-1.3176	3597.9	23.503	-2.1659	75.784	-53.627	71.851	70.706	22.985	-3.1216	-5.2371	0.89189	-2.2709	31.653	-5.9665
117.21	-4.829	50.98	-5.4072	0.80665	-2.363	-0.097884	0.17438	0.13136	0.66022	-1.3176	3597.3	23.506	-2.1636	75.785	-53.732	71.853	70.706	22.985	-3.1216	-5.2371	0.89189	-2.2709	31.653	-5.9665
117.21	-4.8239	50.987	-5.4077	0.8075	-2.3623	-0.090509	0.16473	0.13542	0.66022	-1.3176	3596.7	23.509	-2.1613	75.787	-53.838	71.855	70.706	22.985	-3.1216	-5.2371	0.89189	-2.2709	31.653	-5.9665
117.21	-4.8189	50.995	-5.4081	0.8083	-2.3616	-0.083139	0.15497	0.13931	0.66022	-1.3176	3596.1	23.512	-2.159	75.788	-53.947	71.857	70.706	22.985	-3.1216	-5.2371	0.89189	-2.2709	31.653	-5.9665
117.21	-4.8139	51.003	-5.4085	0.80905	-2.3609	-0.075781	0.14513	0.14304	0.66022	-1.3176	3595.5	23.516	-2.1567	75.789	-54.059	71.858	70.706	22.985	-3.1216	-5.2371	0.89189	-2.2709	31.653	-5.9665
117.21	-4.8089	51.011	-5.4089	0.80975	-2.3602	-0.068441	0.1352	0.14661	0.66022	-1.3176	3594.8	23.519	-2.1544	75.79	-54.172	71.86	70.706	22.985	-3.1216	-5.2371	0.89189	-2.2709	31.653	-5.9665
117.21	-4.8039	51.019	-5.4092	0.8104	-2.3594	-0.061126	0.12521	0.15001	0.66022	-1.3176	3594.2	23.523	-2.1522	75.792	-54.287	71.862	70.706	22.985	-3.1216	-5.2371	0.89189	-2.2709	31.653	-5.9665
117.21	-4.7989	51.028	-5.4095	0.811	-2.3587	-0.053841	0.11515	0.15324	0.66022	-1.3176	3593.6	23.526	-2.1499	75.793	-54.405	71.864	70.706	22.985	-3.1216	-5.2371	0.89189	-2.2709	31.653	-5.9665
117.21	-4.794	51.036	-5.4097	0.81155	-2.3579	-0.046594	0.10504	0.1563	0.66022	-1.3176	3593.0	23.53	-2.1476	75.794	-54.525	71.866	70.706	22.985	-3.1216	-5.2371	0.89189	-2.2709	31.653	-5.9665
117.2	-4.7891	51.045	-5.4099	0.81205	-2.3571	-0.03939	0.094892	0.15919	0.66022	-1.3176	3592.3	23.534	-2.1454	75.795	-54.646	71.868	70.706	22.985	-3.1216	-5.2371	0.89189	-2.2709	31.653	-5.9665
117.2	-4.7842	51.055	-5.4101	0.8125	-2.3563	-0.032053	0.085088	0.16198	0.66022	-1.3176	3591.7	23.538	-2.1432	75.797	-54.77	71.87	70.706	22.985	-3.1216	-5.2371	0.89189	-2.2709	31.653	-5.9665
117.2	-4.7793	51.064	-5.4103	0.8129	-2.3555	-0.024299	0.076184	0.16481	0.66022	-1.3176	3591.1	23.542	-2.141	75.798	-54.895	71.872	70.706	22.985	-3.1216	-5.2371	0.89189	-2.2709	31.653	-5.9665
117.2	-4.7745	51.074	-5.4104	0.81326	-2.3547	-0.016588	0.067232	0.16748	0.66022	-1.3176	3590.4	23.547	-2.1388	75.799	-55.023	71.874	70.706	22.985	-3.1216	-5.2371	0.89189	-2.2709	31.653	-5.9665
117.2	-4.7697	51.084	-5.4104	0.81358	-2.3538	-0.0089248	0.058237	0.17	0.66022	-1.3176	3589.8	23.551	-2.1366	75.801	-55.152	71.876	70.706	22.985	-3.1216	-5.2371	0.89189	-2.2709	31.653	-5.9665
117.2	-4.765	51.094	-5.4105	0.81384	-2.353	-0.0013132	0.049206	0.17237	0.66022	-1.3176	3589.2	23.556	-2.1344	75.802	-55.283	71.878	70.706	22.985	-3.1216	-5.2371	0.89189	-2.2709	31.653	-5.9665
117.2	-4.7603	51.104	-5.4104	0.81407	-2.3521	0.0062419	0.040145	0.17459	0.66022	-1.3176	3588.6	23.56	-2.1323	75.804	-55.415	71.88	70.706	22.985	-3.1216	-5.2371	0.89189	-2.2709	31.653	-5.9665
117.19	-4.7556	51.115	-5.4104	0.81425	-2.3512	0.013736	0.031061	0.17665	0.66022	-1.3176	3587.9	23.565	-2.1301	75.805	-55.55	71.882	70.706	22.985	-3.1216	-5.2371	0.89189	-2.2709	31.653	-5.9665
117.19	-4.751	51.126	-5.4103	0.81438	-2.3503	0.021164	0.021961	0.17856	0.66022	-1.3176	3587.3	23.57	-2.128	75.806	-55.686	71.884	70.706	22.985	-3.1216	-5.2371	0.89189	-2.2709	31.653	-5.9665
117.19	-4.7464	51.137	-5.4102	0.81447	-2.3494	0.028522	0.01285	0.18031	0.66022	-1.3176	3586.7	23.574	-2.1259	75.808	-55.823	71.886	70.706	22.985	-3.1216	-5.2371	0.89189	-2.2709	31.653	-5.9665
117.19	-4.7419	51.148	-5.41	0.81451	-2.3485	0.035806	0.0037372	0.18191	0.66022	-1.3176	3586.0	23.579	-2.1239	75.809	-55.963	71.888	70.706	22.985	-3.1216	-5.2371	0.89189	-2.2709	31.653	-5.9665
117.19	-4.7374	51.159	-5.4098	0.8145	-2.3476	0.04301	-0.0053726	0.18335	0.66022	-1.3176	3585.4	23.584	-2.1218	75.811	-56.103	71.89	70.706	22.985	-3.1216	-5.2371	0.89189	-2.2709	31.653	-5.9665
117.18	-4.733	51.171	-5.4096	0.81445	-2.3467	0.050131	-0.014472	0.18463	0.66022	-1.3176	3584.8	23.59	-2.1198	75.812	-56.246	71.892	70.706	22.985	-3.1216	-5.2371	0.89189	-2.2709	31.653	-5.9665
117.18	-4.7287	51.182	-5.4093	0.81436	-2.3458	0.057165	-0.023555	0.18575	0.66022	-1.3176	3584.2	23.595	-2.1178	75.814	-56.389	71.894	70.706	22.985	-3.1216	-5.2371	0.89189	-2.2709	31.653	-5.9665
117.18	-4.7244	51.194	-5.409	0.81422	-2.3448	0.064107	-0.032615	0.18672	0.66022	-1.3176	3583.5	23.6	-2.1159	75.815	-56.534	71.896	70.706	22.985	-3.1216	-5.2371	0.89189	-2.2709	31.653	-5.9665
117.18	-4.7202	51.206	-5.4087	0.81403	-2.3439	0.070954	-0.041644	0.18753	0.66022	-1.3176	3582.9	23.605	-2.114	75.817	-56.68	71.898	70.706	22.985	-3.1216	-5.2371	0.89189	-2.2709	31.653	-5.9665
117.17	-4.7161	51.219	-5.4083	0.8138	-2.343	0.0777	-0.050637	0.18819	0.66022	-1.3176	3582.3	23.611	-2.1121	75.818	-56.828	71.9	70.706	22.985	-3.1216	-5.2371	0.89189	-2.2709	31.653	-5.9665
117.17	-4.712	51.231	-5.4079	0.81353	-2.342	0.084343	-0.059586	0.18868	0.66022	-1.3176	3581.6	23.616	-2.1102	75.82	-56.976	71.903	70.706	22.985	-3.1216	-5.2371	0.89189	-2.2709	31.653	-5.9665
117.17	-4.7081	51.243	-5.4075	0.81321	-2.3411	0.090877	-0.068485	0.18902	0.66022	-1.3176	3581.0	23.622	-2.1084	75.821	-57.126	71.905	70.706	22.985	-3.1216	-5.2371	0.89189	-2.2709	31.653	-5.9665
117.17	-4.7042	51.256	-5.407	0.81284	-2.3401	0.0973	-0.077327	0.1892	0.66022	-1.3176	3580.4	23.628	-2.1066	75.823	-57.277	71.907	70.706	22.985	-3.1216	-5.2371	0.89189	-2.2709	31.653	-5.9665
117.16	-4.7005	51.269	-5.4065	0.81243	-2.3392	0.10361	-0.086106	0.18923	0.66022	-1.3176	3579.7	23.633	-2.1049	75.825	-57.429	71.909	70.706	22.985	-3.1216	-5.2371	0.89189	-2.2709	31.653	-5.9665
117.16	-4.6968	51.282	-5.406	0.81198	-2.3382	0.10979	-0.094814	0.1891	0.66022	-1.3176	3579.1	23.639	-2.1032	75.826	-57.582	71.911	70.706	22.985	-3.1216	-5.2371	0.89189	-2.2709	31.653	-5.9665
117.16	-4.6932	51.295	-5.4054	0.81148	-2.3373	0.11586	-0.10345	0.18881	0.66022	-1.3176	3578.5	23.645	-2.1016	75.828	-57.735	71.913	70.706	22.985	-3.1216	-5.2371	0.89189	-2.2709	31.653	-5.9665
117.16	-4.6898	51.308	-5.4048	0.81095	-2.3363	0.1218	-0.11199	0.18837	0.66022	-1.3176	3577.8	23.651	-2.1	75.829	-57.889	71.916	70.706	22.985	-3.1216	-5.2371	0.89189	-2.2709	31.653	-5.9665
117.15	-4.6864	51.321	-5.4042	0.81036	-2.3354	0.1276	-0.12045	0.18778	0.66022	-1.3176	3577.2	23.657	-2.0984	75.831	-58.044	71.918	70.706	22.985	-3.1216	-5.2371	0.89189	-2.2709	31.653	-5.9665
117.15	-4.6832	51.334	-5.4035	0.80974	-2.3345	0.13327	-0.12882	0.18703	0.66022	-1.3176	3576.6	23.662	-2.0969	75.833	-58.2	71.92	70.706	22.985	-3.1216	-5.2371	0.89189	-2.2709	31.653	-5.9665
117.15	-4.6801	51.348	-5.4028	0.80908	-2.3335	0.13881	-0.13707	0.18613	0.66022	-1.3176	3575.9	23.668	-2.0955	75.834	-58.356	71.922	70.706	22.985	-3.1216	-5.2371	0.89189	-2.2709	31.653	-5.9665
117.15	-4.6771	51.361	-5.4021	0.80837	-2.3326	0.1442	-0.14522	0.18508	0.66022	-1.3176	3575.3	23.674	-2.0941	75.836	-58.513	71.925	70.706	22.985	-3.1216	-5.2371	0.89189	-2.2709	31.653	-5.9665
117.14	-4.6742	51.375	-5.4014	0.80762	-2.3317	0.14945	-0.15326	0.18388	0.66022	-1.3176	3574.7	23.681	-2.0928	75.838	-58.67	71.927	70.706	22.985	-3.1216	-5.2371	0.89189	-2.2709	31.653	-5.9665
117.14	-4.6715	51.388	-5.4006	0.80684	-2.3308	0.15454	-0.16117	0.18252	0.66022	-1.3176	3574.0	23.687	-2.0915	75.839	-58.827	71.929	70.706	22.985	-3.1216	-5.2371	0.89189	-2.2709	31.653	-5.9665
117.14	-4.6689	51.402	-5.3999	0.80601	-2.3299	0.15949	-0.16895	0.18102	0.66022	-1.3176	3573.4	23.693	-2.0903	75.841	-58.984	71.931	70.706	22.985	-3.1216	-5.2371	0.89189	-2.2709	31.653	-5.9665
117.13	-4.6665	51.415	-5.3991	0.80515	-2.329	0.16428	-0.1766	0.17938	0.66022	-1.3176	3572.8	23.699	-2.0892	75.843	-59.142	71.934	70.706	22.985	-3.1216	-5.2371	0.89189	-2.2709	31.653	-5.9665
117.13	-4.6642	51.429	-5.3982	0.80425	-2.3281	0.16891	-0.18411	0.17758	0.66022	-1.3176	3572.1	23.705	-2.0881	75.844	-59.299	71.936	70.706	22.985	-3.1216	-5.2371	0.89189	-2.2709	31.653	-5.9665
117.13	-4.6621	51.443	-5.3974	0.80331	-2.3272	0.17338	-0.19147	0.17564	0.66022	-1.3176	3571.5	23.711	-2.0871	75.846	-59.456	71.938	70.706	22.985	-3.1216	-5.2371	0.89189	-2.2709	31.653	-5.9665
117.13	-4.6601	51.456	-5.3965	0.80233	-2.3263	0.17769	-0.19868	0.17356	0.66022	-1.3176	3570.9	23.717	-2.0862	75.848	-59.612	71.941	70.706	22.985	-3.1216	-5.2371	0.89189	-2.2709	31.653	-5.9665
117.12	-4.6583	51.47	-5.3956	0.80132	-2.3254	0.18183	-0.20572	0.17134	0.66022	-1.3176	3570.2	23.723	-2.0853	75.849	-59.769	71.943	70.706	22.985	-3.1216	-5.2371	0.89189	-2.2709	31.653	-5.9665
117.12	-4.6567	51.484	-5.3947	0.80028	-2.3246	0.1858	-0.21261	0.16898	0.66022	-1.3176	3569.6	23.729	-2.0845	75.851	-59.924	71.945	70.706	22.985	-3.1216	-5.2371	0.89189	-2.2709	31.653	-5.9665
117.12	-4.6552	51.497	-5.3937	0.7992	-2.3238	0.18959	-0.21932	0.16648	0.66022	-1.3176	3569.0	23.735	-2.0838	75.853	-60.079	71.947	70.706	22.985	-3.1216	-5.2371	0.89189	-2.2709	31.653	-5.9665
117.12	-4.6539	51.511	-5.3928	0.79808	-2.3229	0.19321	-0.22585	0.16384	0.66022	-1.3176	3568.3	23.741	-2.0832	75.855	-60.232	71.95	70.706	22.985	-3.1216	-5.2371	0.89189	-2.2709	31.653	-5.9665
117.11	-4.6527	51.524	-5.3918	0.79694	-2.3221	0.19664	-0.2322	0.16107	0.66022	-1.3176	3567.7	23.747	-2.0826	75.856	-60.385	71.952	70.706	22.985	-3.1216	-5.2371	0.89189	-2.2709	31.653	-5.9665
117.11	-4.6518	51.537	-5.3908	0.79576	-2.3213	0.1999	-0.23837	0.15816	0.66022	-1.3176	3567.0	23.753	-2.0822	75.858	-60.536	71.954	70.706	22.985	-3.1216	-5.2371	0.89189	-2.2709	31.653	-5.9665
117.11	-4.651	51.551	-5.3898	0.79455	-2.3205	0.20297	-0.24434	0.15513	0.66022	-1.3176	3566.4	23.759	-2.0818	75.86	-60.685	71.957	70.706	22.985	-3.1216	-5.2371	0.89189	-2.2709	31.653	-5.9665
117.1	-4.6504	51.564	-5.3888	0.79332	-2.3198	0.20585	-0.25012	0.15197	0.66022	-1.3176	3565.8	23.765	-2.0815	75.861	-60.833	71.959	70.706	22.985	-3.1216	-5.2371	0.89189	-2.2709	31.653	-5.9665
117.1	-4.65	51.577	-5.3877	0.79205	-2.319	0.20854	-0.25569	0.14868	0.66022	-1.3176	3565.1	23.771	-2.0812	75.863	-60.978	71.961	70.706	22.985	-3.1216	-5.2371	0.89189	-2.2709	31.653	-5.9665
117.1	-4.6498	51.59	-5.3867	0.79076	-2.3183	0.21104	-0.26105	0.14526	0.66022	-1.3176	3564.5	23.777	-2.0811	75.865	-61.121	71.964	70.706	22.985	-3.1216	-5.2371	0.89189	-2.2709	31.653	-5.9665
117.1	-4.6498	51.603	-5.3856	0.78944	-2.3176	0.21335	-0.2662	0.14173	0.66022	-1.3176	3563.9	23.782	-2.081	75.867	-61.261	71.966	70.706	22.985	-3.1216	-5.2371	0.89189	-2.2709	31.653	-5.9665
117.09	-4.65	51.616	-5.3846	0.7881	-2.3169	0.21545	-0.27113	0.13807	0.66022	-1.3176	3563.2	23.788	-2.0811	75.868	-61.399	71.968	70.706	22.985	-3.1216	-5.2371	0.89189	-2.2709	31.653	-5.9665
117.09	-4.6503	51.628	-5.3835	0.78673	-2.3162	0.21736	-0.27583	0.1343	0.66022	-1.3176	3562.6	23.794	-2.0812	75.87	-61.532	71.971	70.706	22.985	-3.1216	-5.2371	0.89189	-2.2709	31.653	-5.9665
117.09	-4.6509	51.641	-5.3824	0.78534	-2.3155	0.21907	-0.28031	0.13041	0.66022	-1.3176	3561.9	23.799	-2.0814	75.872	-61.662	71.973	70.706	22.985	-3.1216	-5.2371	0.89189	-2.2709	31.653	-5.9665
117.09	-4.6517	51.653	-5.3813	0.78393	-2.3149	0.22058	-0.28456	0.12642	0.66022	-1.3176	3561.3	23.805	-2.0817	75.873	-61.787	71.975	70.706	22.985	-3.1216	-5.2371	0.89189	-2.2709	31.653	-5.9665
117.09	-4.6526	51.665	-5.3802	0.7825	-2.3143	0.22188	-0.28858	0.12231	0.66022	-1.3176	3560.7	23.81	-2.0821	75.875	-61.908	71.977	70.706	22.985	-3.1216	-5.2371	0.89189	-2.2709	31.653	-5.9665
117.08	-4.6538	51.677	-5.3791	0.78104	-2.3137	0.22297	-0.29235	0.1181	0.66022	-1.3176	3560.0	23.815	-2.0825	75.877	-62.023	71.98	70.706	22.985	-3.1216	-5.2371	0.89189	-2.2709	31.653	-5.9665
117.08	-4.6552	51.689	-5.3779	0.77957	-2.3131	0.22386	-0.29588	0.11378	0.66022	-1.3176	3559.4	23.82	-2.0831	75.878	-62.132	71.982	70.706	22.985	-3.1216	-5.2371	0.89189	-2.2709	31.653	-5.9665
117.08	-4.6567	51.7	-5.3768	0.77809	-2.3125	0.22454	-0.29917	0.10937	0.66022	-1.3176	3558.8	23.825	-2.0838	75.88	-62.235	71.984	70.706	22.985	-3.1216	-5.2371	0.89189	-2.2709	31.653	-5.9665
117.08	-4.6585	51.711	-5.3757	0.77658	-2.312	0.225	-0.3022	0.10485	0.66022	-1.3176	3558.1	23.83	-2.0845	75.882	-62.331	71.987	70.706	22.985	-3.1216	-5.2371	0.89189	-2.2709	31.653	-5.9665
117.08	-4.6604	51.722	-5.3746	0.77506	-2.3115	0.22526	-0.30498	0.10025	0.66022	-1.3176	3557.5	23.835	-2.0853	75.884	-62.42	71.989	70.706	22.985	-3.1216	-5.2371	0.89189	-2.2709	31.653	-5.9665
117.07	-4.6626	51.733	-5.3735	0.77353	-2.311	0.22531	-0.30751	0.095549	0.66022	-1.3176	3556.8	23.84	-2.0863	75.885	-62.5	71.991	70.706	22.985	-3.1216	-5.2371	0.89189	-2.2709	31.653	-5.9665
117.07	-4.665	51.744	-5.3723	0.77199	-2.3105	0.22514	-0.30978	0.090764	0.66022	-1.3176	3556.2	23.845	-2.0873	75.887	-62.571	71.993	70.706	22.985	-3.1216	-5.2371	0.89189	-2.2709	31.653	-5.9665
117.07	-4.6675	51.754	-5.3712	0.77044	-2.3101	0.22475	-0.31178	0.085895	0.66022	-1.3176	3555.6	23.849	-2.0884	75.888	-62.633	71.996	70.706	22.985	-3.1216	-5.2371	0.89189	-2.2709	31.653	-5.9665
117.07	-4.6703	51.764	-5.3701	0.76887	-2.3097	0.22416	-0.31352	0.080945	0.66022	-1.3176	3554.9	23.853	-2.0896	75.89	-62.685	71.998	70.706	22.985	-3.1216	-5.2371	0.89189	-2.2709	31.653	-5.9665
117.07	-4.6732	51.773	-5.369	0.7673	-2.3093	0.22335	-0.315	0.075918	0.66022	-1.3176	3554.3	23.857	-2.0908	75.892	-62.726	72.0	70.706	22.985	-3.1216	-5.2371	0.89189	-2.2709	31.653	-5.9665
117.07	-4.6764	51.783	-5.3678	0.76572	-2.3089	0.22232	-0.3162	0.070817	0.66022	-1.3176	3553.6	23.862	-2.0922	75.893	-62.757	72.002	70.706	22.985	-3.1216	-5.2371	0.89189	-2.2709	31.653	-5.9665
117.07	-4.6797	51.792	-5.3667	0.76414	-2.3086	0.22108	-0.31714	0.065646	0.66022	-1.3176	3553.0	23.865	-2.0937	75.895	-62.776	72.005	70.706	22.985	-3.1216	-5.2371	0.89189	-2.2709	31.653	-5.9665
117.06	-4.6832	51.8	-5.3656	0.76255	-2.3082	0.21962	-0.3178	0.060409	0.66022	-1.3176	3552.4	23.869	-2.0952	75.897	-62.784	72.007	70.706	22.985	-3.1216	-5.2371	0.89189	-2.2709	31.653	-5.9665
117.06	-4.6869	51.809	-5.3645	0.76096	-2.308	0.21795	-0.3182	0.05511	0.66022	-1.3176	3551.7	23.873	-2.0968	75.898	-62.781	72.009	70.706	22.985	-3.1216	-5.2371	0.89189	-2.2709	31.653	-5.9665
117.06	-4.6908	51.817	-5.3635	0.75937	-2.3077	0.21607	-0.31832	0.049752	0.66022	-1.3176	3551.1	23.876	-2.0985	75.9	-62.766	72.011	70.706	22.985	-3.1216	-5.2371	0.89189	-2.2709	31.653	-5.9665
117.06	-4.6949	51.824	-5.3624	0.75778	-2.3075	0.21397	-0.31816	0.044339	0.66022	-1.3176	3550.4	23.879	-2.1003	75.901	-62.74	72.014	70.706	22.985	-3.1216	-5.2371	0.89189	-2.2709	31.653	-5.9665
117.06	-4.6991	51.832	-5.3613	0.75619	-2.3073	0.21166	-0.31773	0.038876	0.66022	-1.3176	3549.8	23.882	-2.1021	75.903	-62.703	72.016	70.706	22.985	-3.1216	-5.2371	0.89189	-2.2709	31.653	-5.9665
117.06	-4.7035	51.838	-5.3603	0.7546	-2.3071	0.20914	-0.31702	0.033366	0.66022	-1.3176	3549.2	23.885	-2.104	75.905	-62.655	72.018	70.706	22.985	-3.1216	-5.2371	0.89189	-2.2709	31.653	-5.9665
117.06	-4.7081	51.845	-5.3592	0.75302	-2.3069	0.20641	-0.31604	0.027814	0.66022	-1.3176	3548.5	23.888	-2.106	75.906	-62.598	72.02	70.706	22.985	-3.1216	-5.2371	0.89189	-2.2709	31.653	-5.9665
117.06	-4.7128	51.851	-5.3582	0.75144	-2.3068	0.20347	-0.31478	0.022224	0.66022	-1.3176	3547.9	23.891	-2.1081	75.908	-62.531	72.022	70.706	22.985	-3.1216	-5.2371	0.89189	-2.2709	31.653	-5.9665
117.06	-4.7177	51.857	-5.3572	0.74987	-2.3067	0.20032	-0.31325	0.0166	0.66022	-1.3176	3547.2	23.893	-2.1102	75.909	-62.455	72.024	70.706	22.985	-3.1216	-5.2371	0.89189	-2.2709	31.653	-5.9665
117.06	-4.7227	51.862	-5.3562	0.74831	-2.3066	0.19697	-0.31145	0.010947	0.66022	-1.3176	3546.6	23.895	-2.1125	75.911	-62.371	72.027	70.706	22.985	-3.1216	-5.2371	0.89189	-2.2709	31.653	-5.9665
117.06	-4.7279	51.867	-5.3552	0.74676	-2.3066	0.19342	-0.30937	0.0052682	0.66022	-1.3176	3546.0	23.897	-2.1147	75.912	-62.28	72.029	70.706	22.985	-3.1216	-5.2371	0.89189	-2.2709	31.653	-5.9665
117.06	-4.7332	51.872	-5.3543	0.74522	-2.3066	0.18966	-0.30701	-0.00043127	0.66022	-1.3176	3545.3	23.899	-2.1171	75.914	-62.182	72.031	70.706	22.985	-3.1216	-5.2371	0.89189	-2.2709	31.653	-5.9665
117.06	-4.7386	51.876	-5.3533	0.74369	-2.3066	0.18571	-0.30439	-0.006147	0.66022	-1.3176	3544.7	23.9	-2.1195	75.915	-62.077	72.033	70.706	22.985	-3.1216	-5.2371	0.89189	-2.2709	31.653	-5.9665
117.06	-4.7442	51.88	-5.3524	0.74217	-2.3066	0.18156	-0.3015	-0.011874	0.66022	-1.3176	3544.1	23.902	-2.1219	75.917	-61.967	72.035	70.706	22.985	-3.1216	-5.2371	0.89189	-2.2709	31.653	-5.9665
117.06	-4.7499	51.883	-5.3515	0.74067	-2.3067	0.17722	-0.29834	-0.017609	0.66022	-1.3176	3543.4	23.903	-2.1244	75.918	-61.852	72.037	70.706	22.985	-3.1216	-5.2371	0.89189	-2.2709	31.653	-5.9665
117.07	-4.7557	51.886	-5.3506	0.73919	-2.3068	0.17269	-0.29491	-0.023346	0.66022	-1.3176	3542.8	23.904	-2.127	75.92	-61.733	72.039	70.706	22.985	-3.1216	-5.2371	0.89189	-2.2709	31.653	-5.9665
117.07	-4.7616	51.889	-5.3498	0.73773	-2.3069	0.16797	-0.29123	-0.029081	0.66022	-1.3176	3542.1	23.905	-2.1296	75.921	-61.609	72.041	70.706	22.985	-3.1216	-5.2371	0.89189	-2.2709	31.653	-5.9665
117.07	-4.7676	51.891	-5.349	0.73628	-2.3071	0.16306	-0.28728	-0.034809	0.66022	-1.3176	3541.5	23.905	-2.1322	75.923	-61.482	72.043	70.706	22.985	-3.1216	-5.2371	0.89189	-2.2709	31.653	-5.9665
117.07	-4.7737	51.893	-5.3482	0.73485	-2.3073	0.15798	-0.28307	-0.040526	0.66022	-1.3176	3540.9	23.906	-2.1349	75.924	-61.352	72.045	70.706	22.985	-3.1216	-5.2371	0.89189	-2.2709	31.653	-5.9665
117.07	-4.7799	51.894	-5.3474	0.73345	-2.3075	0.15273	-0.27862	-0.046226	0.66022	-1.3176	3540.2	23.906	-2.1376	75.925	-61.219	72.047	70.706	22.985	-3.1216	-5.2371	0.89189	-2.2709	31.653	-5.9665
117.07	-4.7861	51.894	-5.3466	0.73207	-2.3078	0.1473	-0.27391	-0.051905	0.66022	-1.3176	3539.6	23.906	-2.1404	75.927	-61.084	72.049	70.706	22.985	-3.1216	-5.2371	0.89189	-2.2709	31.653	-5.9665
117.08	-4.7925	51.895	-5.3459	0.73071	-2.308	0.1417	-0.26895	-0.057558	0.66022	-1.3176	3538.9	23.906	-2.1432	75.928	-60.947	72.051	70.706	22.985	-3.1216	-5.2371	0.89189	-2.2709	31.653	-5.9665
117.08	-4.7989	51.895	-5.3452	0.72938	-2.3083	0.13594	-0.26375	-0.06318	0.66022	-1.3176	3538.3	23.905	-2.146	75.929	-60.808	72.053	70.706	22.985	-3.1216	-5.2371	0.89189	-2.2709	31.653	-5.9665
117.08	-4.8053	51.894	-5.3445	0.72807	-2.3087	0.13002	-0.25831	-0.068767	0.66022	-1.3176	3537.7	23.905	-2.1489	75.931	-60.668	72.055	70.706	22.985	-3.1216	-5.2371	0.89189	-2.2709	31.653	-5.9665
117.08	-4.8118	51.893	-5.3439	0.7268	-2.309	0.12395	-0.25264	-0.074313	0.66022	-1.3176	3537.0	23.904	-2.1517	75.932	-60.527	72.057	70.706	22.985	-3.1216	-5.2371	0.89189	-2.2709	31.653	-5.9665
117.09	-4.8183	51.892	-5.3433	0.72555	-2.3094	0.11773	-0.24673	-0.079813	0.66022	-1.3176	3536.4	23.903	-2.1546	75.934	-60.385	72.059	70.706	22.985	-3.1216	-5.2371	0.89189	-2.2709	31.653	-5.9665
117.09	-4.8249	51.89	-5.3427	0.72433	-2.3098	0.11137	-0.2406	-0.085264	0.66022	-1.3176	3535.8	23.901	-2.1575	75.935	-60.242	72.061	70.706	22.985	-3.1216	-5.2371	0.89189	-2.2709	31.653	-5.9665
117.09	-4.8315	51.888	-5.3422	0.72314	-2.3103	0.10486	-0.23425	-0.090659	0.66022	-1.3176	3535.1	23.9	-2.1604	75.936	-60.099	72.063	70.706	22.985	-3.1216	-5.2371	0.89189	-2.2709	31.653	-5.9665
117.1	-4.8381	51.885	-5.3417	0.72199	-2.3107	0.09823	-0.22769	-0.095994	0.66022	-1.3176	3534.5	23.898	-2.1633	75.937	-59.956	72.065	70.706	22.985	-3.1216	-5.2371	0.89189	-2.2709	31.653	-5.9665
117.1	-4.8447	51.882	-5.3412	0.72086	-2.3112	0.091469	-0.22092	-0.10126	0.66022	-1.3176	3533.8	23.896	-2.1662	75.939	-59.812	72.067	70.706	22.985	-3.1216	-5.2371	0.89189	-2.2709	31.653	-5.9665
117.1	-4.8513	51.878	-5.3408	0.71978	-2.3117	0.084586	-0.21394	-0.10646	0.66022	-1.3176	3533.2	23.894	-2.1692	75.94	-59.669	72.069	70.706	22.985	-3.1216	-5.2371	0.89189	-2.2709	31.653	-5.9665
117.11	-4.8579	51.874	-5.3404	0.71873	-2.3123	0.077589	-0.20677	-0.11159	0.66022	-1.3176	3532.6	23.892	-2.1721	75.941	-59.526	72.071	70.706	22.985	-3.1216	-5.2371	0.89189	-2.2709	31.653	-5.9665
117.11	-4.8644	51.87	-5.34	0.71771	-2.3128	0.070483	-0.1994	-0.11664	0.66022	-1.3176	3531.9	23.889	-2.175	75.942	-59.383	72.072	70.706	22.985	-3.1216	-5.2371	0.89189	-2.2709	31.653	-5.9665
117.11	-4.871	51.865	-5.3397	0.71673	-2.3134	0.063274	-0.19185	-0.1216	0.66022	-1.3176	3531.3	23.887	-2.1779	75.944	-59.241	72.074	70.706	22.985	-3.1216	-5.2371	0.89189	-2.2709	31.653	-5.9665
117.12	-4.8775	51.86	-5.3394	0.71579	-2.3141	0.055969	-0.18412	-0.12647	0.66022	-1.3176	3530.7	23.884	-2.1807	75.945	-59.099	72.076	70.706	22.985	-3.1216	-5.2371	0.89189	-2.2709	31.653	-5.9665
117.12	-4.8839	51.854	-5.3391	0.71489	-2.3147	0.048575	-0.17622	-0.13125	0.66022	-1.3176	3530.0	23.881	-2.1836	75.946	-58.958	72.078	70.706	22.985	-3.1216	-5.2371	0.89189	-2.2709	31.653	-5.9665
117.13	-4.8903	51.848	-5.3389	0.71403	-2.3154	0.041099	-0.16815	-0.13593	0.66022	-1.3176	3529.4	23.877	-2.1864	75.947	-58.818	72.08	70.706	22.985	-3.1216	-5.2371	0.89189	-2.2709	31.653	-5.9665
117.13	-4.8967	51.842	-5.3387	0.71321	-2.3161	0.033547	-0.15993	-0.14051	0.66022	-1.3176	3528.8	23.874	-2.1892	75.949	-58.679	72.082	70.706	22.985	-3.1216	-5.2371	0.89189	-2.2709	31.653	-5.9665
117.14	-4.9029	51.835	-5.3385	0.71243	-2.3168	0.025925	-0.15156	-0.14498	0.66022	-1.3176	3528.1	23.87	-2.192	75.95	-58.54	72.083	70.706	22.985	-3.1216	-5.2371	0.89189	-2.2709	31.653	-5.9665
117.14	-4.9091	51.828	-5.3384	0.71169	-2.3175	0.018243	-0.14304	-0.14934	0.66022	-1.3176	3527.5	23.866	-2.1947	75.951	-58.403	72.085	70.706	22.985	-3.1216	-5.2371	0.89189	-2.2709	31.653	-5.9665
117.15	-4.9152	51.82	-5.3384	0.711	-2.3183	0.010506	-0.13439	-0.15358	0.66022	-1.3176	3526.8	23.862	-2.1974	75.952	-58.267	72.087	70.706	22.985	-3.1216	-5.2371	0.89189	-2.2709	31.653	-5.9665
117.15	-4.9212	51.813	-5.3383	0.71035	-2.3191	0.0027216	-0.12561	-0.15771	0.66022	-1.3176	3526.2	23.858	-2.2001	75.953	-58.133	72.089	70.706	22.985	-3.1216	-5.2371	0.89189	-2.2709	31.653	-5.9665
117.16	-4.9271	51.804	-5.3383	0.70974	-2.3199	-0.0051023	-0.11672	-0.1617	0.66022	-1.3176	3525.6	23.854	-2.2027	75.954	-57.999	72.091	70.706	22.985	-3.1216	-5.2371	0.89189	-2.2709	31.653	-5.9665
117.16	-4.9329	51.796	-5.3384	0.70918	-2.3207	-0.012958	-0.10771	-0.16557	0.66022	-1.3176	3524.9	23.849	-2.2052	75.955	-57.867	72.092	70.706	22.985	-3.1216	-5.2371	0.89189	-2.2709	31.653	-5.9665
117.17	-4.9386	51.787	-5.3385	0.70867	-2.3215	-0.020839	-0.098596	-0.16931	0.66022	-1.3176	3524.3	23.845	-2.2077	75.957	-57.736	72.094	70.706	22.985	-3.1216	-5.2371	0.89189	-2.2709	31.653	-5.9665
117.18	-4.9442	51.778	-5.3386	0.7082	-2.3224	-0.028737	-0.089391	-0.1729	0.66022	-1.3176	3523.7	23.84	-2.2102	75.958	-57.607	72.096	70.706	22.985	-3.1216	-5.2371	0.89189	-2.2709	31.653	-5.9665
117.18	-4.9496	51.768	-5.3387	0.70777	-2.3232	-0.036644	-0.0801	-0.17636	0.66022	-1.3176	3523.0	23.835	-2.2126	75.959	-57.479	72.098	70.706	22.985	-3.1216	-5.2371	0.89189	-2.2709	31.653	-5.9665
117.19	-4.9549	51.759	-5.339	0.7074	-2.3241	-0.044553	-0.070732	-0.17967	0.66022	-1.3176	3522.4	23.83	-2.2149	75.96	-57.353	72.099	70.706	22.985	-3.1216	-5.2371	0.89189	-2.2709	31.653	-5.9665
117.19	-4.96	51.748	-5.3392	0.70707	-2.325	-0.052456	-0.061295	-0.18283	0.66022	-1.3176	3521.8	23.824	-2.2172	75.961	-57.229	72.101	70.706	22.985	-3.1216	-5.2371	0.89189	-2.2709	31.653	-5.9665
117.2	-4.965	51.738	-5.3395	0.70678	-2.326	-0.060345	-0.051799	-0.18584	0.66022	-1.3176	3521.1	23.819	-2.2194	75.962	-57.106	72.103	70.706	22.985	-3.1216	-5.2371	0.89189	-2.2709	31.653	-5.9665
117.21	-4.9698	51.728	-5.3398	0.70655	-2.3269	-0.068212	-0.042253	-0.1887	0.66022	-1.3176	3520.5	23.814	-2.2215	75.963	-56.985	72.104	70.706	22.985	-3.1216	-5.2371	0.89189	-2.2709	31.653	-5.9665
117.21	-4.9745	51.717	-5.3402	0.70636	-2.3278	-0.07605	-0.032665	-0.19139	0.66022	-1.3176	3519.9	23.808	-2.2236	75.964	-56.866	72.106	70.706	22.985	-3.1216	-5.2371	0.89189	-2.2709	31.653	-5.9665
117.22	-4.979	51.706	-5.3406	0.70622	-2.3288	-0.083851	-0.023045	-0.19393	0.66022	-1.3176	3519.2	23.802	-2.2255	75.965	-56.749	72.108	70.706	22.985	-3.1216	-5.2371	0.89189	-2.2709	31.653	-5.9665
117.23	-4.9833	51.694	-5.341	0.70613	-2.3298	-0.091607	-0.013402	-0.19629	0.66022	-1.3176	3518.6	23.796	-2.2274	75.966	-56.633	72.109	70.706	22.985	-3.1216	-5.2371	0.89189	-2.2709	31.653	-5.9665
117.23	-4.9874	51.683	-5.3415	0.70609	-2.3308	-0.099309	-0.0037443	-0.1985	0.66022	-1.3176	3518.0	23.79	-2.2293	75.967	-56.52	72.111	70.706	22.985	-3.1216	-5.2371	0.89189	-2.2709	31.653	-5.9665
117.24	-4.9914	51.671	-5.342	0.70609	-2.3318	-0.10695	0.0059175	-0.20052	0.66022	-1.3176	3517.3	23.784	-2.231	75.968	-56.408	72.113	70.706	22.985	-3.1216	-5.2371	0.89189	-2.2709	31.653	-5.9665
117.25	-4.9951	51.659	-5.3425	0.70615	-2.3328	-0.11453	0.015575	-0.20238	0.66022	-1.3176	3516.7	23.778	-2.2326	75.969	-56.298	72.114	70.706	22.985	-3.1216	-5.2371	0.89189	-2.2709	31.653	-5.9665
117.25	-4.9987	51.647	-5.3431	0.70625	-2.3338	-0.12202	0.025218	-0.20406	0.66022	-1.3176	3516.1	23.772	-2.2342	75.97	-56.191	72.116	70.706	22.985	-3.1216	-5.2371	0.89189	-2.2709	31.653	-5.9665
117.26	-5.0021	51.635	-5.3438	0.7064	-2.3348	-0.12944	0.034837	-0.20557	0.66022	-1.3176	3515.5	23.766	-2.2357	75.971	-56.085	72.118	70.706	22.985	-3.1216	-5.2371	0.89189	-2.2709	31.653	-5.9665
117.27	-5.0052	51.623	-5.3444	0.7066	-2.3358	-0.13676	0.044424	-0.20689	0.66022	-1.3176	3514.8	23.759	-2.2371	75.972	-55.981	72.119	70.706	22.985	-3.1216	-5.2371	0.89189	-2.2709	31.653	-5.9665
117.28	-5.0082	51.61	-5.3451	0.70684	-2.3369	-0.14399	0.053969	-0.20803	0.66022	-1.3176	3514.2	23.753	-2.2384	75.973	-55.88	72.121	70.706	22.985	-3.1216	-5.2371	0.89189	-2.2709	31.653	-5.9665
117.28	-5.0109	51.597	-5.3459	0.70714	-2.3379	-0.1511	0.063462	-0.20899	0.66022	-1.3176	3513.6	23.747	-2.2396	75.974	-55.781	72.122	70.706	22.985	-3.1216	-5.2371	0.89189	-2.2709	31.653	-5.9665
117.29	-5.0134	51.585	-5.3466	0.70748	-2.339	-0.15811	0.072894	-0.20976	0.66022	-1.3176	3512.9	23.74	-2.2407	75.975	-55.683	72.124	70.706	22.985	-3.1216	-5.2371	0.89189	-2.2709	31.653	-5.9665
117.3	-5.0157	51.572	-5.3474	0.70787	-2.34	-0.16499	0.082256	-0.21035	0.66022	-1.3176	3512.3	23.733	-2.2417	75.976	-55.588	72.126	70.706	22.985	-3.1216	-5.2371	0.89189	-2.2709	31.653	-5.9665
117.31	-5.0178	51.559	-5.3483	0.7083	-2.3411	-0.17175	0.091539	-0.21075	0.66022	-1.3176	3511.7	23.727	-2.2426	75.977	-55.495	72.127	70.706	22.985	-3.1216	-5.2371	0.89189	-2.2709	31.653	-5.9665
117.31	-5.0197	51.546	-5.3492	0.70878	-2.3421	-0.17837	0.10073	-0.21096	0.66022	-1.3176	3511.0	23.72	-2.2434	75.978	-55.405	72.129	70.706	22.985	-3.1216	-5.2371	0.89189	-2.2709	31.653	-5.9665
117.32	-5.0213	51.533	-5.3501	0.70931	-2.3432	-0.18485	0.10983	-0.21098	0.66022	-1.3176	3510.4	23.714	-2.2441	75.979	-55.316	72.13	70.706	22.985	-3.1216	-5.2371	0.89189	-2.2709	31.653	-5.9665
117.33	-5.0227	51.52	-5.351	0.70988	-2.3442	-0.19119	0.11882	-0.21081	0.66022	-1.3176	3509.8	23.707	-2.2447	75.98	-55.23	72.132	70.706	22.985	-3.1216	-5.2371	0.89189	-2.2709	31.653	-5.9665
117.33	-5.0239	51.507	-5.352	0.7105	-2.3453	-0.19737	0.12769	-0.21045	0.66022	-1.3176	3509.2	23.7	-2.2452	75.981	-55.146	72.134	70.706	22.985	-3.1216	-5.2371	0.89189	-2.2709	31.653	-5.9665
117.34	-5.0249	51.494	-5.353	0.71116	-2.3463	-0.20338	0.13644	-0.2099	0.66022	-1.3176	3508.5	23.694	-2.2456	75.982	-55.065	72.135	70.706	22.985	-3.1216	-5.2371	0.89189	-2.2709	31.653	-5.9665
117.35	-5.0256	51.481	-5.354	0.71186	-2.3474	-0.20923	0.14506	-0.20916	0.66022	-1.3176	3507.9	23.687	-2.2459	75.983	-54.985	72.137	70.706	22.985	-3.1216	-5.2371	0.89189	-2.2709	31.653	-5.9665
117.36	-5.0262	51.468	-5.3551	0.71261	-2.3484	-0.21491	0.15353	-0.20824	0.66022	-1.3176	3507.3	23.681	-2.2461	75.984	-54.908	72.138	70.706	22.985	-3.1216	-5.2371	0.89189	-2.2709	31.653	-5.9665
117.36	-5.0264	51.456	-5.3562	0.7134	-2.3495	-0.21983	0.16303	-0.20684	0.66022	-1.3176	3506.6	23.674	-2.2462	75.985	-54.834	72.14	70.706	22.985	-3.1216	-5.2371	0.89189	-2.2709	31.653	-5.9665
117.37	-5.0265	51.443	-5.3573	0.71424	-2.3505	-0.22451	0.17243	-0.20522	0.66022	-1.3176	3506.0	23.667	-2.2462	75.985	-54.761	72.141	70.706	22.985	-3.1216	-5.2371	0.89189	-2.2709	31.653	-5.9665
117.38	-5.0263	51.43	-5.3584	0.71512	-2.3515	-0.22901	0.18158	-0.20339	0.66022	-1.3176	3505.4	23.661	-2.2461	75.986	-54.691	72.143	70.706	22.985	-3.1216	-5.2371	0.89189	-2.2709	31.653	-5.9665
117.39	-5.026	51.418	-5.3596	0.71605	-2.3525	-0.23331	0.19049	-0.20137	0.66022	-1.3176	3504.8	23.655	-2.2459	75.987	-54.624	72.144	70.706	22.985	-3.1216	-5.2371	0.89189	-2.2709	31.653	-5.9665
117.39	-5.0254	51.405	-5.3607	0.71703	-2.3535	-0.23742	0.19915	-0.19914	0.66022	-1.3176	3504.1	23.648	-2.2456	75.988	-54.559	72.146	70.706	22.985	-3.1216	-5.2371	0.89189	-2.2709	31.653	-5.9665
117.4	-5.0245	51.393	-5.3619	0.71804	-2.3545	-0.24132	0.20754	-0.19673	0.66022	-1.3176	3503.5	23.642	-2.2452	75.989	-54.496	72.147	70.706	22.985	-3.1216	-5.2371	0.89189	-2.2709	31.653	-5.9665
117.41	-5.0235	51.381	-5.3632	0.7191	-2.3555	-0.24502	0.21565	-0.19412	0.66022	-1.3176	3502.9	23.636	-2.2447	75.99	-54.436	72.149	70.706	22.985	-3.1216	-5.2371	0.89189	-2.2709	31.653	-5.9665
117.41	-5.0223	51.369	-5.3644	0.7202	-2.3565	-0.2485	0.22349	-0.19133	0.66022	-1.3176	3502.2	23.63	-2.2441	75.991	-54.378	72.15	70.706	22.985	-3.1216	-5.2371	0.89189	-2.2709	31.653	-5.9665
117.42	-5.0208	51.357	-5.3656	0.72134	-2.3574	-0.25176	0.23103	-0.18835	0.66022	-1.3176	3501.6	23.624	-2.2435	75.992	-54.322	72.152	70.706	22.985	-3.1216	-5.2371	0.89189	-2.2709	31.653	-5.9665
117.43	-5.0192	51.346	-5.3669	0.72251	-2.3584	-0.2548	0.23828	-0.18519	0.66022	-1.3176	3501.0	23.618	-2.2427	75.993	-54.269	72.153	70.706	22.985	-3.1216	-5.2371	0.89189	-2.2709	31.653	-5.9665
117.43	-5.0173	51.334	-5.3682	0.72372	-2.3593	-0.25762	0.24523	-0.18185	0.66022	-1.3176	3500.4	23.612	-2.2419	75.993	-54.219	72.155	70.706	22.985	-3.1216	-5.2371	0.89189	-2.2709	31.653	-5.9665
117.44	-5.0153	51.323	-5.3695	0.72496	-2.3602	-0.26021	0.25187	-0.17834	0.66022	-1.3176	3499.7	23.606	-2.2409	75.994	-54.171	72.157	70.706	22.985	-3.1216	-5.2371	0.89189	-2.2709	31.653	-5.9665
117.45	-5.0131	51.313	-5.3708	0.72624	-2.3611	-0.26256	0.25819	-0.17467	0.66022	-1.3176	3499.1	23.601	-2.2399	75.995	-54.125	72.158	70.706	22.985	-3.1216	-5.2371	0.89189	-2.2709	31.653	-5.9665
117.45	-5.0107	51.302	-5.3721	0.72754	-2.3619	-0.26468	0.26419	-0.17082	0.66022	-1.3176	3498.5	23.595	-2.2388	75.996	-54.082	72.16	70.706	22.985	-3.1216	-5.2371	0.89189	-2.2709	31.653	-5.9665
117.46	-5.0081	51.292	-5.3734	0.72888	-2.3628	-0.26657	0.26987	-0.16682	0.66022	-1.3176	3497.9	23.59	-2.2376	75.997	-54.041	72.161	70.706	22.985	-3.1216	-5.2371	0.89189	-2.2709	31.653	-5.9665
117.47	-5.0054	51.282	-5.3748	0.73024	-2.3636	-0.26822	0.27522	-0.16267	0.66022	-1.3176	3497.2	23.585	-2.2364	75.998	-54.003	72.163	70.706	22.985	-3.1216	-5.2371	0.89189	-2.2709	31.653	-5.9665
117.47	-5.0025	51.272	-5.3761	0.73163	-2.3644	-0.26962	0.28024	-0.15837	0.66022	-1.3176	3496.6	23.58	-2.2351	75.999	-53.967	72.164	70.706	22.985	-3.1216	-5.2371	0.89189	-2.2709	31.653	-5.9665
117.48	-4.9994	51.263	-5.3775	0.73304	-2.3652	-0.27079	0.28492	-0.15393	0.66022	-1.3176	3496.0	23.575	-2.2337	76.0	-53.934	72.165	70.706	22.985	-3.1216	-5.2371	0.89189	-2.2709	31.653	-5.9665
117.48	-4.9962	51.254	-5.3788	0.73448	-2.3659	-0.27171	0.28925	-0.14935	0.66022	-1.3176	3495.3	23.57	-2.2322	76.0	-53.903	72.167	70.706	22.985	-3.1216	-5.2371	0.89189	-2.2709	31.653	-5.9665
117.49	-4.9929	51.245	-5.3802	0.73593	-2.3667	-0.27239	0.29325	-0.14463	0.66022	-1.3176	3494.7	23.565	-2.2307	76.001	-53.875	72.168	70.706	22.985	-3.1216	-5.2371	0.89189	-2.2709	31.653	-5.9665
117.49	-4.9894	51.236	-5.3816	0.73741	-2.3674	-0.27283	0.2969	-0.1398	0.66022	-1.3176	3494.1	23.561	-2.2291	76.002	-53.85	72.17	70.706	22.985	-3.1216	-5.2371	0.89189	-2.2709	31.653	-5.9665
117.5	-4.9859	51.228	-5.3829	0.7389	-2.3681	-0.27302	0.30021	-0.13484	0.66022	-1.3176	3493.5	23.557	-2.2275	76.003	-53.826	72.171	70.706	22.985	-3.1216	-5.2371	0.89189	-2.2709	31.653	-5.9665
117.5	-4.9822	51.221	-5.3843	0.74041	-2.3687	-0.27297	0.30316	-0.12977	0.66022	-1.3176	3492.8	23.553	-2.2258	76.004	-53.806	72.173	70.706	22.985	-3.1216	-5.2371	0.89189	-2.2709	31.653	-5.9665
117.51	-4.9783	51.213	-5.3856	0.74193	-2.3694	-0.27268	0.30577	-0.1246	0.66022	-1.3176	3492.2	23.549	-2.2241	76.005	-53.788	72.174	70.706	22.985	-3.1216	-5.2371	0.89189	-2.2709	31.653	-5.9665
117.51	-4.9744	51.206	-5.387	0.74347	-2.37	-0.27215	0.30803	-0.11933	0.66022	-1.3176	3491.6	23.545	-2.2223	76.005	-53.772	72.176	70.706	22.985	-3.1216	-5.2371	0.89189	-2.2709	31.653	-5.9665
117.52	-4.9704	51.2	-5.3884	0.74501	-2.3705	-0.27138	0.30994	-0.11396	0.66022	-1.3176	3491.0	23.541	-2.2205	76.006	-53.759	72.177	70.706	22.985	-3.1216	-5.2371	0.89189	-2.2709	31.653	-5.9665
117.52	-4.9663	51.193	-5.3897	0.74657	-2.3711	-0.27037	0.31151	-0.10851	0.66022	-1.3176	3490.3	23.538	-2.2187	76.007	-53.749	72.179	70.706	22.985	-3.1216	-5.2371	0.89189	-2.2709	31.653	-5.9665
117.53	-4.9622	51.187	-5.3911	0.74813	-2.3716	-0.26913	0.31273	-0.10298	0.66022	-1.3176	3489.7	23.535	-2.2168	76.008	-53.741	72.18	70.706	22.985	-3.1216	-5.2371	0.89189	-2.2709	31.653	-5.9665
117.53	-4.9579	51.182	-5.3924	0.74969	-2.3721	-0.26765	0.3136	-0.097382	0.66022	-1.3176	3489.1	23.532	-2.2149	76.009	-53.735	72.182	70.706	22.985	-3.1216	-5.2371	0.89189	-2.2709	31.653	-5.9665
117.53	-4.9536	51.176	-5.3937	0.75126	-2.3726	-0.26595	0.31413	-0.091716	0.66022	-1.3176	3488.5	23.529	-2.2129	76.009	-53.733	72.183	70.706	22.985	-3.1216	-5.2371	0.89189	-2.2709	31.653	-5.9665
117.54	-4.9493	51.172	-5.3951	0.75283	-2.3731	-0.26401	0.31432	-0.085992	0.66022	-1.3176	3487.8	23.526	-2.211	76.01	-53.732	72.184	70.706	22.985	-3.1216	-5.2371	0.89189	-2.2709	31.653	-5.9665
117.54	-4.9449	51.167	-5.3964	0.75441	-2.3735	-0.26185	0.31417	-0.080218	0.66022	-1.3176	3487.2	23.524	-2.209	76.011	-53.734	72.186	70.706	22.985	-3.1216	-5.2371	0.89189	-2.2709	31.653	-5.9665
117.55	-4.9404	51.163	-5.3977	0.75598	-2.3739	-0.25948	0.31369	-0.074401	0.66022	-1.3176	3486.6	23.522	-2.207	76.012	-53.739	72.187	70.706	22.985	-3.1216	-5.2371	0.89189	-2.2709	31.653	-5.9665
117.55	-4.936	51.159	-5.399	0.75754	-2.3742	-0.25688	0.31288	-0.068549	0.66022	-1.3176	3486.0	23.52	-2.2049	76.012	-53.747	72.189	70.706	22.985	-3.1216	-5.2371	0.89189	-2.2709	31.653	-5.9665
117.55	-4.9315	51.156	-5.4003	0.7591	-2.3745	-0.25408	0.31174	-0.062667	0.66022	-1.3176	3485.3	23.518	-2.2029	76.013	-53.756	72.19	70.706	22.985	-3.1216	-5.2371	0.89189	-2.2709	31.653	-5.9665
117.55	-4.927	51.153	-5.4015	0.76066	-2.3748	-0.25106	0.31028	-0.056763	0.66022	-1.3176	3484.7	23.516	-2.2009	76.014	-53.769	72.191	70.706	22.985	-3.1216	-5.2371	0.89189	-2.2709	31.653	-5.9665
117.56	-4.9224	51.15	-5.4028	0.76221	-2.3751	-0.24785	0.3085	-0.050846	0.66022	-1.3176	3484.1	23.514	-2.1988	76.015	-53.784	72.193	70.706	22.985	-3.1216	-5.2371	0.89189	-2.2709	31.653	-5.9665
117.56	-4.9179	51.148	-5.404	0.76374	-2.3753	-0.24443	0.30641	-0.044921	0.66022	-1.3176	3483.5	23.513	-2.1968	76.015	-53.801	72.194	70.706	22.985	-3.1216	-5.2371	0.89189	-2.2709	31.653	-5.9665
117.56	-4.9134	51.146	-5.4052	0.76527	-2.3756	-0.24083	0.30402	-0.038995	0.66022	-1.3176	3482.8	23.512	-2.1947	76.016	-53.821	72.196	70.706	22.985	-3.1216	-5.2371	0.89189	-2.2709	31.653	-5.9665
117.56	-4.9088	51.145	-5.4064	0.76678	-2.3757	-0.23704	0.30132	-0.033077	0.66022	-1.3176	3482.2	23.511	-2.1927	76.017	-53.844	72.197	70.706	22.985	-3.1216	-5.2371	0.89189	-2.2709	31.653	-5.9665
117.57	-4.9043	51.144	-5.4076	0.76828	-2.3759	-0.23306	0.29833	-0.027172	0.66022	-1.3176	3481.6	23.51	-2.1906	76.018	-53.869	72.198	70.706	22.985	-3.1216	-5.2371	0.89189	-2.2709	31.653	-5.9665
117.57	-4.8998	51.143	-5.4087	0.76977	-2.376	-0.22891	0.29505	-0.021288	0.66022	-1.3176	3481.0	23.509	-2.1886	76.018	-53.896	72.2	70.706	22.985	-3.1216	-5.2371	0.89189	-2.2709	31.653	-5.9665
117.57	-4.8953	51.142	-5.4099	0.77123	-2.3761	-0.2246	0.29149	-0.015432	0.66022	-1.3176	3480.3	23.509	-2.1866	76.019	-53.926	72.201	70.706	22.985	-3.1216	-5.2371	0.89189	-2.2709	31.653	-5.9665
117.57	-4.8909	51.142	-5.411	0.77268	-2.3762	-0.22011	0.28766	-0.00961	0.66022	-1.3176	3479.7	23.508	-2.1846	76.02	-53.959	72.202	70.706	22.985	-3.1216	-5.2371	0.89189	-2.2709	31.653	-5.9665
117.57	-4.8865	51.142	-5.4121	0.77411	-2.3762	-0.21548	0.28356	-0.0038288	0.66022	-1.3176	3479.1	23.508	-2.1826	76.021	-53.994	72.204	70.706	22.985	-3.1216	-5.2371	0.89189	-2.2709	31.653	-5.9665
117.57	-4.8821	51.143	-5.4131	0.77552	-2.3762	-0.21069	0.2792	0.0019052	0.66022	-1.3176	3478.4	23.508	-2.1806	76.021	-54.032	72.205	70.706	22.985	-3.1216	-5.2371	0.89189	-2.2709	31.653	-5.9665
117.58	-4.8778	51.144	-5.4142	0.7769	-2.3762	-0.20576	0.27459	0.0075856	0.66022	-1.3176	3477.8	23.508	-2.1787	76.022	-54.072	72.207	70.706	22.985	-3.1216	-5.2371	0.89189	-2.2709	31.653	-5.9665
117.58	-4.8735	51.145	-5.4152	0.77826	-2.3761	-0.20069	0.26974	0.013206	0.66022	-1.3176	3477.2	23.509	-2.1767	76.023	-54.114	72.208	70.706	22.985	-3.1216	-5.2371	0.89189	-2.2709	31.653	-5.9665
117.58	-4.8693	51.147	-5.4162	0.7796	-2.376	-0.19549	0.26466	0.018761	0.66022	-1.3176	3476.6	23.509	-2.1748	76.023	-54.159	72.209	70.706	22.985	-3.1216	-5.2371	0.89189	-2.2709	31.653	-5.9665
117.58	-4.8651	51.148	-5.4171	0.78091	-2.3759	-0.19017	0.25934	0.024244	0.66022	-1.3176	3475.9	23.51	-2.1729	76.024	-54.207	72.211	70.706	22.985	-3.1216	-5.2371	0.89189	-2.2709	31.653	-5.9665
117.58	-4.861	51.151	-5.4181	0.78219	-2.3758	-0.18473	0.25381	0.029649	0.66022	-1.3176	3475.3	23.511	-2.1711	76.025	-54.257	72.212	70.706	22.985	-3.1216	-5.2371	0.89189	-2.2709	31.653	-5.9665
117.58	-4.8569	51.153	-5.419	0.78345	-2.3756	-0.17919	0.24808	0.034971	0.66022	-1.3176	3474.7	23.512	-2.1692	76.026	-54.309	72.213	70.706	22.985	-3.1216	-5.2371	0.89189	-2.2709	31.653	-5.9665
117.58	-4.8529	51.156	-5.4199	0.78467	-2.3755	-0.17354	0.24214	0.040205	0.66022	-1.3176	3474.1	23.513	-2.1674	76.026	-54.364	72.215	70.706	22.985	-3.1216	-5.2371	0.89189	-2.2709	31.653	-5.9665
117.58	-4.849	51.159	-5.4207	0.78587	-2.3752	-0.1678	0.23601	0.045345	0.66022	-1.3176	3473.4	23.514	-2.1656	76.027	-54.421	72.216	70.706	22.985	-3.1216	-5.2371	0.89189	-2.2709	31.653	-5.9665
117.58	-4.8451	51.162	-5.4216	0.78703	-2.375	-0.16198	0.22969	0.050386	0.66022	-1.3176	3472.8	23.515	-2.1639	76.028	-54.481	72.217	70.706	22.985	-3.1216	-5.2371	0.89189	-2.2709	31.653	-5.9665
117.58	-4.8413	51.165	-5.4224	0.78816	-2.3747	-0.15607	0.22321	0.055323	0.66022	-1.3176	3472.2	23.517	-2.1622	76.028	-54.543	72.219	70.706	22.985	-3.1216	-5.2371	0.89189	-2.2709	31.653	-5.9665
117.58	-4.8376	51.169	-5.4231	0.78926	-2.3744	-0.1501	0.21656	0.060153	0.66022	-1.3176	3471.6	23.518	-2.1605	76.029	-54.608	72.22	70.706	22.985	-3.1216	-5.2371	0.89189	-2.2709	31.653	-5.9665
117.58	-4.8339	51.173	-5.4239	0.79033	-2.3741	-0.14406	0.20976	0.06487	0.66022	-1.3176	3470.9	23.52	-2.1588	76.03	-54.675	72.221	70.706	22.985	-3.1216	-5.2371	0.89189	-2.2709	31.653	-5.9665
117.58	-4.8303	51.177	-5.4246	0.79136	-2.3738	-0.13796	0.20281	0.06947	0.66022	-1.3176	3470.3	23.522	-2.1572	76.03	-54.744	72.223	70.706	22.985	-3.1216	-5.2371	0.89189	-2.2709	31.653	-5.9665
117.58	-4.8268	51.182	-5.4252	0.79236	-2.3734	-0.13182	0.19573	0.07395	0.66022	-1.3176	3469.7	23.524	-2.1556	76.031	-54.815	72.224	70.706	22.985	-3.1216	-5.2371	0.89189	-2.2709	31.653	-5.9665
117.58	-4.8234	51.187	-5.4259	0.79332	-2.3731	-0.12563	0.18852	0.078305	0.66022	-1.3176	3469.0	23.526	-2.1541	76.032	-54.889	72.225	70.706	22.985	-3.1216	-5.2371	0.89189	-2.2709	31.653	-5.9665
117.58	-4.82	51.192	-5.4265	0.79424	-2.3727	-0.1194	0.1812	0.082532	0.66022	-1.3176	3468.4	23.528	-2.1525	76.033	-54.966	72.227	70.706	22.985	-3.1216	-5.2371	0.89189	-2.2709	31.653	-5.9665
117.58	-4.8167	51.197	-5.4271	0.79513	-2.3722	-0.11315	0.17376	0.086627	0.66022	-1.3176	3467.8	23.53	-2.1511	76.033	-55.044	72.228	70.706	22.985	-3.1216	-5.2371	0.89189	-2.2709	31.653	-5.9665
117.57	-4.8135	51.202	-5.4276	0.79598	-2.3718	-0.10688	0.16623	0.090588	0.66022	-1.3176	3467.2	23.532	-2.1496	76.034	-55.125	72.229	70.706	22.985	-3.1216	-5.2371	0.89189	-2.2709	31.653	-5.9665
117.57	-4.8103	51.207	-5.4281	0.79679	-2.3713	-0.1006	0.15861	0.094412	0.66022	-1.3176	3466.5	23.535	-2.1482	76.035	-55.208	72.231	70.706	22.985	-3.1216	-5.2371	0.89189	-2.2709	31.653	-5.9665
117.57	-4.8072	51.213	-5.4286	0.79756	-2.3708	-0.094309	0.15091	0.098095	0.66022	-1.3176	3465.9	23.537	-2.1468	76.035	-55.293	72.232	70.706	22.985	-3.1216	-5.2371	0.89189	-2.2709	31.653	-5.9665
117.57	-4.8042	51.219	-5.4291	0.7983	-2.3703	-0.088019	0.14314	0.10164	0.66022	-1.3176	3465.3	23.54	-2.1454	76.036	-55.381	72.233	70.706	22.985	-3.1216	-5.2371	0.89189	-2.2709	31.653	-5.9665
117.57	-4.8013	51.225	-5.4295	0.799	-2.3698	-0.081737	0.1353	0.10503	0.66022	-1.3176	3464.6	23.543	-2.1441	76.037	-55.471	72.235	70.706	22.985	-3.1216	-5.2371	0.89189	-2.2709	31.653	-5.9665
117.57	-4.7984	51.231	-5.4299	0.79965	-2.3693	-0.075469	0.12741	0.10828	0.66022	-1.3176	3464.0	23.545	-2.1427	76.038	-55.563	72.236	70.706	22.985	-3.1216	-5.2371	0.89189	-2.2709	31.653	-5.9665
117.57	-4.7956	51.237	-5.4303	0.80027	-2.3687	-0.069221	0.11948	0.11138	0.66022	-1.3176	3463.4	23.548	-2.1415	76.038	-55.657	72.238	70.706	22.985	-3.1216	-5.2371	0.89189	-2.2709	31.653	-5.9665
117.57	-4.7928	51.244	-5.4306	0.80085	-2.3682	-0.063001	0.11151	0.11434	0.66022	-1.3176	3462.7	23.551	-2.1402	76.039	-55.753	72.239	70.706	22.985	-3.1216	-5.2371	0.89189	-2.2709	31.653	-5.9665
117.57	-4.7901	51.25	-5.4309	0.80139	-2.3676	-0.056813	0.10351	0.11714	0.66022	-1.3176	3462.1	23.554	-2.139	76.04	-55.851	72.24	70.706	22.985	-3.1216	-5.2371	0.89189	-2.2709	31.653	-5.9665
117.56	-4.7875	51.257	-5.4312	0.80189	-2.367	-0.0502	0.096436	0.11999	0.66022	-1.3176	3461.5	23.557	-2.1378	76.04	-55.952	72.242	70.706	22.985	-3.1216	-5.2371	0.89189	-2.2709	31.653	-5.9665
117.56	-4.7849	51.264	-5.4314	0.80235	-2.3664	-0.04357	0.089421	0.12272	0.66022	-1.3176	3460.9	23.56	-2.1366	76.041	-56.054	72.243	70.706	22.985	-3.1216	-5.2371	0.89189	-2.2709	31.653	-5.9665
117.56	-4.7823	51.271	-5.4316	0.80278	-2.3658	-0.036978	0.082374	0.12533	0.66022	-1.3176	3460.2	23.563	-2.1354	76.042	-56.159	72.245	70.706	22.985	-3.1216	-5.2371	0.89189	-2.2709	31.653	-5.9665
117.56	-4.7799	51.278	-5.4318	0.80317	-2.3652	-0.030428	0.075298	0.12779	0.66022	-1.3176	3459.6	23.566	-2.1343	76.043	-56.266	72.246	70.706	22.985	-3.1216	-5.2371	0.89189	-2.2709	31.653	-5.9665
117.56	-4.7774	51.285	-5.4319	0.80353	-2.3645	-0.023926	0.068201	0.13013	0.66022	-1.3176	3459.0	23.57	-2.1332	76.044	-56.374	72.247	70.706	22.985	-3.1216	-5.2371	0.89189	-2.2709	31.653	-5.9665
117.56	-4.775	51.293	-5.432	0.80386	-2.3639	-0.017476	0.061087	0.13232	0.66022	-1.3176	3458.3	23.573	-2.1321	76.044	-56.485	72.249	70.706	22.985	-3.1216	-5.2371	0.89189	-2.2709	31.653	-5.9665
117.55	-4.7727	51.3	-5.4321	0.80414	-2.3632	-0.011083	0.053962	0.13438	0.66022	-1.3176	3457.7	23.576	-2.131	76.045	-56.597	72.25	70.706	22.985	-3.1216	-5.2371	0.89189	-2.2709	31.653	-5.9665
117.55	-4.7704	51.308	-5.4321	0.8044	-2.3625	-0.0047526	0.046831	0.13631	0.66022	-1.3176	3457.1	23.58	-2.13	76.046	-56.712	72.252	70.706	22.985	-3.1216	-5.2371	0.89189	-2.2709	31.653	-5.9665
117.55	-4.7681	51.315	-5.4321	0.80461	-2.3618	0.0015122	0.0397	0.1381	0.66022	-1.3176	3456.4	23.583	-2.129	76.047	-56.828	72.253	70.706	22.985	-3.1216	-5.2371	0.89189	-2.2709	31.653	-5.9665
117.55	-4.7659	51.323	-5.4321	0.80479	-2.3611	0.0077066	0.032573	0.13975	0.66022	-1.3176	3455.8	23.587	-2.128	76.048	-56.946	72.255	70.706	22.985	-3.1216	-5.2371	0.89189	-2.2709	31.653	-5.9665
117.55	-4.7637	51.331	-5.432	0.80494	-2.3604	0.013827	0.025456	0.14126	0.66022	-1.3176	3455.2	23.59	-2.127	76.049	-57.066	72.256	70.706	22.985	-3.1216	-5.2371	0.89189	-2.2709	31.653	-5.9665
117.55	-4.7616	51.339	-5.432	0.80505	-2.3597	0.019868	0.018354	0.14264	0.66022	-1.3176	3454.5	23.594	-2.126	76.049	-57.188	72.258	70.706	22.985	-3.1216	-5.2371	0.89189	-2.2709	31.653	-5.9665
117.54	-4.7595	51.347	-5.4318	0.80512	-2.359	0.025827	0.011272	0.14388	0.66022	-1.3176	3453.9	23.597	-2.125	76.05	-57.311	72.259	70.706	22.985	-3.1216	-5.2371	0.89189	-2.2709	31.653	-5.9665
117.54	-4.7575	51.355	-5.4317	0.80516	-2.3583	0.0317	0.004215	0.14499	0.66022	-1.3176	3453.3	23.601	-2.1241	76.051	-57.436	72.261	70.706	22.985	-3.1216	-5.2371	0.89189	-2.2709	31.653	-5.9665
117.54	-4.7554	51.364	-5.4315	0.80516	-2.3575	0.037483	-0.0028129	0.14596	0.66022	-1.3176	3452.6	23.605	-2.1231	76.052	-57.563	72.262	70.706	22.985	-3.1216	-5.2371	0.89189	-2.2709	31.653	-5.9665
117.54	-4.7534	51.372	-5.4313	0.80513	-2.3568	0.043173	-0.0098065	0.1468	0.66022	-1.3176	3452.0	23.608	-2.1222	76.053	-57.691	72.264	70.706	22.985	-3.1216	-5.2371	0.89189	-2.2709	31.653	-5.9665
117.54	-4.7515	51.38	-5.4311	0.80506	-2.3561	0.048766	-0.016761	0.1475	0.66022	-1.3176	3451.4	23.612	-2.1213	76.054	-57.821	72.265	70.706	22.985	-3.1216	-5.2371	0.89189	-2.2709	31.653	-5.9665
117.53	-4.7496	51.389	-5.4308	0.80496	-2.3553	0.05426	-0.023673	0.14808	0.66022	-1.3176	3450.7	23.616	-2.1204	76.055	-57.953	72.267	70.706	22.985	-3.1216	-5.2371	0.89189	-2.2709	31.653	-5.9665
117.53	-4.7477	51.397	-5.4306	0.80483	-2.3546	0.05965	-0.030536	0.14852	0.66022	-1.3176	3450.1	23.62	-2.1196	76.056	-58.086	72.269	70.706	22.985	-3.1216	-5.2371	0.89189	-2.2709	31.653	-5.9665
117.53	-4.7458	51.406	-5.4302	0.80466	-2.3539	0.064935	-0.037347	0.14883	0.66022	-1.3176	3449.5	23.624	-2.1187	76.057	-58.221	72.27	70.706	22.985	-3.1216	-5.2371	0.89189	-2.2709	31.653	-5.9665
117.53	-4.744	51.415	-5.4299	0.80445	-2.3531	0.070112	-0.044102	0.14901	0.66022	-1.3176	3448.8	23.628	-2.1179	76.058	-58.357	72.272	70.706	22.985	-3.1216	-5.2371	0.89189	-2.2709	31.653	-5.9665
117.53	-4.7422	51.423	-5.4295	0.80422	-2.3524	0.075177	-0.050795	0.14906	0.66022	-1.3176	3448.2	23.632	-2.1171	76.059	-58.495	72.273	70.706	22.985	-3.1216	-5.2371	0.89189	-2.2709	31.653	-5.9665
117.52	-4.7405	51.432	-5.4292	0.80395	-2.3516	0.080128	-0.057424	0.14898	0.66022	-1.3176	3447.5	23.636	-2.1162	76.06	-58.633	72.275	70.706	22.985	-3.1216	-5.2371	0.89189	-2.2709	31.653	-5.9665
117.52	-4.7387	51.441	-5.4287	0.80364	-2.3509	0.084962	-0.063983	0.14878	0.66022	-1.3176	3446.9	23.639	-2.1155	76.061	-58.774	72.277	70.706	22.985	-3.1216	-5.2371	0.89189	-2.2709	31.653	-5.9665
117.52	-4.7371	51.45	-5.4283	0.80331	-2.3501	0.089678	-0.070469	0.14845	0.66022	-1.3176	3446.3	23.643	-2.1147	76.062	-58.915	72.278	70.706	22.985	-3.1216	-5.2371	0.89189	-2.2709	31.653	-5.9665
117.52	-4.7354	51.459	-5.4278	0.80294	-2.3494	0.094274	-0.076878	0.14801	0.66022	-1.3176	3445.6	23.647	-2.1139	76.063	-59.058	72.28	70.706	22.985	-3.1216	-5.2371	0.89189	-2.2709	31.653	-5.9665
117.52	-4.7338	51.468	-5.4274	0.80254	-2.3487	0.098746	-0.083206	0.14743	0.66022	-1.3176	3445.0	23.651	-2.1132	76.064	-59.202	72.282	70.706	22.985	-3.1216	-5.2371	0.89189	-2.2709	31.653	-5.9665
117.52	-4.7322	51.477	-5.4269	0.80211	-2.3479	0.10309	-0.089449	0.14674	0.66022	-1.3176	3444.4	23.655	-2.1124	76.065	-59.348	72.283	70.706	22.985	-3.1216	-5.2371	0.89189	-2.2709	31.653	-5.9665
117.51	-4.7307	51.486	-5.4263	0.80164	-2.3472	0.10731	-0.095604	0.14593	0.66022	-1.3176	3443.7	23.66	-2.1117	76.066	-59.494	72.285	70.706	22.985	-3.1216	-5.2371	0.89189	-2.2709	31.653	-5.9665
117.51	-4.7292	51.495	-5.4258	0.80115	-2.3465	0.1114	-0.10167	0.14501	0.66022	-1.3176	3443.1	23.664	-2.111	76.067	-59.641	72.287	70.706	22.985	-3.1216	-5.2371	0.89189	-2.2709	31.653	-5.9665
117.51	-4.7277	51.504	-5.4252	0.80063	-2.3457	0.11536	-0.10763	0.14396	0.66022	-1.3176	3442.4	23.668	-2.1103	76.068	-59.79	72.289	70.706	22.985	-3.1216	-5.2371	0.89189	-2.2709	31.653	-5.9665
117.51	-4.7263	51.513	-5.4246	0.80007	-2.345	0.11919	-0.1135	0.14281	0.66022	-1.3176	3441.8	23.672	-2.1097	76.069	-59.939	72.29	70.706	22.985	-3.1216	-5.2371	0.89189	-2.2709	31.653	-5.9665
117.51	-4.725	51.522	-5.424	0.79949	-2.3443	0.12289	-0.11926	0.14154	0.66022	-1.3176	3441.2	23.676	-2.109	76.07	-60.09	72.292	70.706	22.985	-3.1216	-5.2371	0.89189	-2.2709	31.653	-5.9665
117.5	-4.7236	51.531	-5.4234	0.79888	-2.3436	0.12645	-0.12492	0.14016	0.66022	-1.3176	3440.5	23.68	-2.1084	76.071	-60.241	72.294	70.706	22.985	-3.1216	-5.2371	0.89189	-2.2709	31.653	-5.9665
117.5	-4.7224	51.54	-5.4228	0.79824	-2.3429	0.12987	-0.13047	0.13868	0.66022	-1.3176	3439.9	23.684	-2.1078	76.073	-60.393	72.296	70.706	22.985	-3.1216	-5.2371	0.89189	-2.2709	31.653	-5.9665
117.5	-4.7211	51.549	-5.4221	0.79758	-2.3422	0.13316	-0.13591	0.13708	0.66022	-1.3176	3439.3	23.688	-2.1072	76.074	-60.546	72.297	70.706	22.985	-3.1216	-5.2371	0.89189	-2.2709	31.653	-5.9665
117.5	-4.72	51.558	-5.4214	0.79689	-2.3415	0.13631	-0.14122	0.13539	0.66022	-1.3176	3438.6	23.692	-2.1067	76.075	-60.7	72.299	70.706	22.985	-3.1216	-5.2371	0.89189	-2.2709	31.653	-5.9665
117.5	-4.7188	51.567	-5.4207	0.79617	-2.3409	0.13932	-0.14642	0.13359	0.66022	-1.3176	3438.0	23.696	-2.1061	76.076	-60.854	72.301	70.706	22.985	-3.1216	-5.2371	0.89189	-2.2709	31.653	-5.9665
117.49	-4.7178	51.577	-5.42	0.79542	-2.3402	0.14218	-0.1515	0.13169	0.66022	-1.3176	3437.3	23.7	-2.1056	76.077	-61.009	72.303	70.706	22.985	-3.1216	-5.2371	0.89189	-2.2709	31.653	-5.9665
117.49	-4.7168	51.586	-5.4193	0.79465	-2.3395	0.14491	-0.15646	0.12969	0.66022	-1.3176	3436.7	23.704	-2.1051	76.078	-61.165	72.304	70.706	22.985	-3.1216	-5.2371	0.89189	-2.2709	31.653	-5.9665
117.49	-4.7158	51.595	-5.4186	0.79386	-2.3389	0.14749	-0.16128	0.12759	0.66022	-1.3176	3436.1	23.708	-2.1047	76.079	-61.32	72.306	70.706	22.985	-3.1216	-5.2371	0.89189	-2.2709	31.653	-5.9665
117.49	-4.7149	51.604	-5.4178	0.79304	-2.3383	0.14993	-0.16597	0.1254	0.66022	-1.3176	3435.4	23.712	-2.1043	76.081	-61.477	72.308	70.706	22.985	-3.1216	-5.2371	0.89189	-2.2709	31.653	-5.9665
117.49	-4.7141	51.613	-5.4171	0.7922	-2.3377	0.15223	-0.17053	0.12312	0.66022	-1.3176	3434.8	23.716	-2.1039	76.082	-61.633	72.31	70.706	22.985	-3.1216	-5.2371	0.89189	-2.2709	31.653	-5.9665
117.49	-4.7134	51.622	-5.4163	0.79133	-2.337	0.15438	-0.17495	0.12075	0.66022	-1.3176	3434.1	23.72	-2.1035	76.083	-61.79	72.312	70.706	22.985	-3.1216	-5.2371	0.89189	-2.2709	31.653	-5.9665
117.48	-4.7127	51.631	-5.4155	0.79045	-2.3364	0.15639	-0.17924	0.11829	0.66022	-1.3176	3433.5	23.724	-2.1032	76.084	-61.947	72.313	70.706	22.985	-3.1216	-5.2371	0.89189	-2.2709	31.653	-5.9665
117.48	-4.7121	51.639	-5.4148	0.78954	-2.3359	0.15825	-0.18338	0.11574	0.66022	-1.3176	3432.9	23.728	-2.1029	76.085	-62.103	72.315	70.706	22.985	-3.1216	-5.2371	0.89189	-2.2709	31.653	-5.9665
117.48	-4.7115	51.648	-5.414	0.78861	-2.3353	0.15996	-0.18737	0.11311	0.66022	-1.3176	3432.2	23.732	-2.1026	76.087	-62.26	72.317	70.706	22.985	-3.1216	-5.2371	0.89189	-2.2709	31.653	-5.9665
117.48	-4.7111	51.657	-5.4132	0.78767	-2.3347	0.16153	-0.19122	0.1104	0.66022	-1.3176	3431.6	23.736	-2.1024	76.088	-62.416	72.319	70.706	22.985	-3.1216	-5.2371	0.89189	-2.2709	31.653	-5.9665
117.48	-4.7107	51.666	-5.4123	0.7867	-2.3342	0.16295	-0.19492	0.1076	0.66022	-1.3176	3430.9	23.74	-2.1022	76.089	-62.572	72.321	70.706	22.985	-3.1216	-5.2371	0.89189	-2.2709	31.653	-5.9665
117.48	-4.7104	51.674	-5.4115	0.78572	-2.3337	0.16423	-0.19846	0.10473	0.66022	-1.3176	3430.3	23.743	-2.102	76.09	-62.727	72.323	70.706	22.985	-3.1216	-5.2371	0.89189	-2.2709	31.653	-5.9665
117.47	-4.7102	51.683	-5.4107	0.78472	-2.3331	0.16536	-0.20186	0.10179	0.66022	-1.3176	3429.7	23.747	-2.1019	76.091	-62.882	72.324	70.706	22.985	-3.1216	-5.2371	0.89189	-2.2709	31.653	-5.9665
117.47	-4.7101	51.691	-5.4099	0.7837	-2.3326	0.16634	-0.20509	0.098769	0.66022	-1.3176	3429.0	23.751	-2.1018	76.093	-63.035	72.326	70.706	22.985	-3.1216	-5.2371	0.89189	-2.2709	31.653	-5.9665
117.47	-4.7101	51.699	-5.409	0.78267	-2.3321	0.16717	-0.20817	0.095678	0.66022	-1.3176	3428.4	23.754	-2.1017	76.094	-63.187	72.328	70.706	22.985	-3.1216	-5.2371	0.89189	-2.2709	31.653	-5.9665
117.47	-4.7101	51.708	-5.4082	0.78162	-2.3317	0.16786	-0.21108	0.092519	0.66022	-1.3176	3427.7	23.758	-2.1017	76.095	-63.337	72.33	70.706	22.985	-3.1216	-5.2371	0.89189	-2.2709	31.653	-5.9665
117.47	-4.7103	51.716	-5.4074	0.78056	-2.3312	0.1684	-0.21383	0.089294	0.66022	-1.3176	3427.1	23.762	-2.1018	76.096	-63.486	72.332	70.706	22.985	-3.1216	-5.2371	0.89189	-2.2709	31.653	-5.9665
117.47	-4.7106	51.724	-5.4065	0.77948	-2.3308	0.16879	-0.21642	0.086004	0.66022	-1.3176	3426.5	23.765	-2.1019	76.097	-63.631	72.334	70.706	22.985	-3.1216	-5.2371	0.89189	-2.2709	31.653	-5.9665
117.47	-4.7109	51.732	-5.4057	0.77839	-2.3304	0.16903	-0.21884	0.082652	0.66022	-1.3176	3425.8	23.769	-2.102	76.099	-63.774	72.335	70.706	22.985	-3.1216	-5.2371	0.89189	-2.2709	31.653	-5.9665
117.46	-4.7114	51.739	-5.4048	0.77729	-2.33	0.16913	-0.22109	0.07924	0.66022	-1.3176	3425.2	23.772	-2.1022	76.1	-63.913	72.337	70.706	22.985	-3.1216	-5.2371	0.89189	-2.2709	31.653	-5.9665
117.46	-4.712	51.747	-5.404	0.77618	-2.3296	0.16908	-0.22316	0.075771	0.66022	-1.3176	3424.5	23.775	-2.1024	76.101	-64.048	72.339	70.706	22.985	-3.1216	-5.2371	0.89189	-2.2709	31.653	-5.9665
117.46	-4.7127	51.755	-5.4031	0.77506	-2.3292	0.16889	-0.22507	0.072247	0.66022	-1.3176	3423.9	23.779	-2.1027	76.102	-64.176	72.341	70.706	22.985	-3.1216	-5.2371	0.89189	-2.2709	31.653	-5.9665
117.46	-4.7134	51.762	-5.4023	0.77393	-2.3288	0.16854	-0.2268	0.06867	0.66022	-1.3176	3423.2	23.782	-2.103	76.103	-64.299	72.343	70.706	22.985	-3.1216	-5.2371	0.89189	-2.2709	31.653	-5.9665
117.46	-4.7143	51.769	-5.4015	0.77279	-2.3285	0.16806	-0.22836	0.065043	0.66022	-1.3176	3422.6	23.785	-2.1033	76.104	-64.413	72.345	70.706	22.985	-3.1216	-5.2371	0.89189	-2.2709	31.653	-5.9665
117.46	-4.7153	51.776	-5.4006	0.77165	-2.3282	0.16742	-0.22974	0.061367	0.66022	-1.3176	3422.0	23.788	-2.1038	76.106	-64.517	72.346	70.706	22.985	-3.1216	-5.2371	0.89189	-2.2709	31.653	-5.9665
117.46	-4.7165	51.783	-5.3998	0.7705	-2.3279	0.16665	-0.23094	0.057646	0.66022	-1.3176	3421.3	23.791	-2.1042	76.107	-64.609	72.348	70.706	22.985	-3.1216	-5.2371	0.89189	-2.2709	31.653	-5.9665
117.46	-4.7177	51.79	-5.399	0.76934	-2.3276	0.16573	-0.23196	0.053882	0.66022	-1.3176	3420.7	23.794	-2.1047	76.108	-64.686	72.35	70.706	22.985	-3.1216	-5.2371	0.89189	-2.2709	31.653	-5.9665
117.46	-4.7191	51.797	-5.3981	0.76818	-2.3274	0.16466	-0.23281	0.050076	0.66022	-1.3176	3420.0	23.797	-2.1053	76.109	-64.747	72.352	70.706	22.985	-3.1216	-5.2371	0.89189	-2.2709	31.653	-5.9665
117.46	-4.7205	51.803	-5.3973	0.76701	-2.3271	0.16346	-0.23347	0.046233	0.66022	-1.3176	3419.4	23.799	-2.1059	76.11	-64.79	72.354	70.706	22.985	-3.1216	-5.2371	0.89189	-2.2709	31.653	-5.9665
117.46	-4.7221	51.809	-5.3965	0.76584	-2.3269	0.16211	-0.23394	0.042353	0.66022	-1.3176	3418.7	23.802	-2.1066	76.111	-64.811	72.355	70.706	22.985	-3.1216	-5.2371	0.89189	-2.2709	31.653	-5.9665
117.45	-4.7238	51.815	-5.3957	0.76467	-2.3267	0.16062	-0.23424	0.038439	0.66022	-1.3176	3418.1	23.805	-2.1073	76.113	-64.811	72.357	70.706	22.985	-3.1216	-5.2371	0.89189	-2.2709	31.653	-5.9665
117.45	-4.7256	51.821	-5.3949	0.7635	-2.3265	0.15899	-0.23434	0.034495	0.66022	-1.3176	3417.5	23.807	-2.1081	76.114	-64.789	72.359	70.706	22.985	-3.1216	-5.2371	0.89189	-2.2709	31.653	-5.9665
117.45	-4.7276	51.827	-5.3941	0.76233	-2.3264	0.15722	-0.23427	0.030522	0.66022	-1.3176	3416.8	23.809	-2.109	76.115	-64.747	72.361	70.706	22.985	-3.1216	-5.2371	0.89189	-2.2709	31.653	-5.9665
117.45	-4.7296	51.832	-5.3933	0.76116	-2.3262	0.15531	-0.23401	0.026522	0.66022	-1.3176	3416.2	23.812	-2.1098	76.116	-64.685	72.363	70.706	22.985	-3.1216	-5.2371	0.89189	-2.2709	31.653	-5.9665
117.45	-4.7318	51.837	-5.3925	0.75999	-2.3261	0.15327	-0.23356	0.0225	0.66022	-1.3176	3415.5	23.814	-2.1108	76.117	-64.607	72.364	70.706	22.985	-3.1216	-5.2371	0.89189	-2.2709	31.653	-5.9665
117.45	-4.7341	51.842	-5.3918	0.75882	-2.326	0.15109	-0.23293	0.018456	0.66022	-1.3176	3414.9	23.816	-2.1118	76.118	-64.515	72.366	70.706	22.985	-3.1216	-5.2371	0.89189	-2.2709	31.653	-5.9665
117.45	-4.7365	51.847	-5.391	0.75766	-2.3259	0.14878	-0.23211	0.014394	0.66022	-1.3176	3414.3	23.818	-2.1128	76.119	-64.411	72.368	70.706	22.985	-3.1216	-5.2371	0.89189	-2.2709	31.653	-5.9665
117.45	-4.739	51.851	-5.3903	0.7565	-2.3258	0.14633	-0.2311	0.010316	0.66022	-1.3176	3413.6	23.82	-2.1139	76.12	-64.297	72.37	70.706	22.985	-3.1216	-5.2371	0.89189	-2.2709	31.653	-5.9665
117.45	-4.7417	51.855	-5.3896	0.75535	-2.3258	0.14375	-0.22991	0.0062253	0.66022	-1.3176	3413.0	23.821	-2.1151	76.121	-64.175	72.371	70.706	22.985	-3.1216	-5.2371	0.89189	-2.2709	31.653	-5.9665
117.45	-4.7444	51.859	-5.3889	0.7542	-2.3258	0.14104	-0.22853	0.0021239	0.66022	-1.3176	3412.3	23.823	-2.1163	76.123	-64.047	72.373	70.706	22.985	-3.1216	-5.2371	0.89189	-2.2709	31.653	-5.9665
117.45	-4.7473	51.863	-5.3882	0.75307	-2.3258	0.13821	-0.22697	-0.0019854	0.66022	-1.3176	3411.7	23.825	-2.1175	76.124	-63.913	72.375	70.706	22.985	-3.1216	-5.2371	0.89189	-2.2709	31.653	-5.9665
117.45	-4.7503	51.867	-5.3875	0.75193	-2.3258	0.13524	-0.22522	-0.0060999	0.66022	-1.3176	3411.0	23.826	-2.1188	76.125	-63.775	72.376	70.706	22.985	-3.1216	-5.2371	0.89189	-2.2709	31.653	-5.9665
117.45	-4.7534	51.87	-5.3868	0.75081	-2.3258	0.13215	-0.22328	-0.010217	0.66022	-1.3176	3410.4	23.827	-2.1202	76.126	-63.634	72.378	70.706	22.985	-3.1216	-5.2371	0.89189	-2.2709	31.653	-5.9665
117.45	-4.7566	51.873	-5.3862	0.7497	-2.3259	0.12894	-0.22116	-0.014333	0.66022	-1.3176	3409.8	23.828	-2.1216	76.127	-63.491	72.38	70.706	22.985	-3.1216	-5.2371	0.89189	-2.2709	31.653	-5.9665
117.45	-4.7599	51.875	-5.3855	0.7486	-2.326	0.1256	-0.21886	-0.018447	0.66022	-1.3176	3409.1	23.829	-2.123	76.128	-63.345	72.381	70.706	22.985	-3.1216	-5.2371	0.89189	-2.2709	31.653	-5.9665
117.46	-4.7633	51.878	-5.3849	0.74751	-2.3261	0.12215	-0.21638	-0.022555	0.66022	-1.3176	3408.5	23.83	-2.1245	76.129	-63.198	72.383	70.706	22.985	-3.1216	-5.2371	0.89189	-2.2709	31.653	-5.9665
117.46	-4.7668	51.88	-5.3843	0.74644	-2.3262	0.11857	-0.21372	-0.026654	0.66022	-1.3176	3407.8	23.831	-2.126	76.13	-63.049	72.385	70.706	22.985	-3.1216	-5.2371	0.89189	-2.2709	31.653	-5.9665
117.46	-4.7704	51.882	-5.3837	0.74538	-2.3264	0.11489	-0.21087	-0.030741	0.66022	-1.3176	3407.2	23.832	-2.1276	76.131	-62.9	72.386	70.706	22.985	-3.1216	-5.2371	0.89189	-2.2709	31.653	-5.9665
117.46	-4.7741	51.883	-5.3831	0.74433	-2.3265	0.11109	-0.20785	-0.034815	0.66022	-1.3176	3406.6	23.832	-2.1292	76.132	-62.75	72.388	70.706	22.985	-3.1216	-5.2371	0.89189	-2.2709	31.653	-5.9665
117.46	-4.7778	51.885	-5.3826	0.7433	-2.3267	0.10717	-0.20465	-0.038871	0.66022	-1.3176	3405.9	23.832	-2.1309	76.133	-62.6	72.389	70.706	22.985	-3.1216	-5.2371	0.89189	-2.2709	31.653	-5.9665
117.46	-4.7817	51.886	-5.3821	0.74228	-2.3269	0.10315	-0.20128	-0.042907	0.66022	-1.3176	3405.3	23.833	-2.1326	76.134	-62.45	72.391	70.706	22.985	-3.1216	-5.2371	0.89189	-2.2709	31.653	-5.9665
117.46	-4.7857	51.886	-5.3816	0.74129	-2.3271	0.099028	-0.19774	-0.046921	0.66022	-1.3176	3404.6	23.833	-2.1343	76.134	-62.3	72.393	70.706	22.985	-3.1216	-5.2371	0.89189	-2.2709	31.653	-5.9665
117.46	-4.7897	51.887	-5.3811	0.74031	-2.3274	0.0948	-0.19402	-0.050908	0.66022	-1.3176	3404.0	23.833	-2.1361	76.135	-62.15	72.394	70.706	22.985	-3.1216	-5.2371	0.89189	-2.2709	31.653	-5.9665
117.46	-4.7938	51.887	-5.3806	0.73935	-2.3276	0.090471	-0.19014	-0.054867	0.66022	-1.3176	3403.3	23.832	-2.1379	76.136	-62.0	72.396	70.706	22.985	-3.1216	-5.2371	0.89189	-2.2709	31.653	-5.9665
117.47	-4.798	51.887	-5.3802	0.73841	-2.3279	0.086045	-0.18609	-0.058794	0.66022	-1.3176	3402.7	23.832	-2.1398	76.137	-61.851	72.397	70.706	22.985	-3.1216	-5.2371	0.89189	-2.2709	31.653	-5.9665
117.47	-4.8022	51.886	-5.3798	0.73749	-2.3282	0.081524	-0.18187	-0.062687	0.66022	-1.3176	3402.1	23.831	-2.1416	76.138	-61.703	72.399	70.706	22.985	-3.1216	-5.2371	0.89189	-2.2709	31.653	-5.9665
117.47	-4.8066	51.885	-5.3794	0.73659	-2.3285	0.076912	-0.1775	-0.066542	0.66022	-1.3176	3401.4	23.831	-2.1435	76.139	-61.555	72.4	70.706	22.985	-3.1216	-5.2371	0.89189	-2.2709	31.653	-5.9665
117.47	-4.8109	51.884	-5.379	0.73571	-2.3289	0.072212	-0.17297	-0.070356	0.66022	-1.3176	3400.8	23.83	-2.1455	76.14	-61.408	72.402	70.706	22.985	-3.1216	-5.2371	0.89189	-2.2709	31.653	-5.9665
117.47	-4.8153	51.883	-5.3786	0.73486	-2.3293	0.067426	-0.16828	-0.074128	0.66022	-1.3176	3400.1	23.829	-2.1474	76.141	-61.262	72.403	70.706	22.985	-3.1216	-5.2371	0.89189	-2.2709	31.653	-5.9665
117.47	-4.8198	51.881	-5.3783	0.73403	-2.3296	0.062559	-0.16344	-0.077852	0.66022	-1.3176	3399.5	23.828	-2.1494	76.141	-61.117	72.405	70.706	22.985	-3.1216	-5.2371	0.89189	-2.2709	31.653	-5.9665
117.48	-4.8243	51.879	-5.378	0.73322	-2.33	0.057614	-0.15845	-0.081527	0.66022	-1.3176	3398.9	23.827	-2.1514	76.142	-60.973	72.406	70.706	22.985	-3.1216	-5.2371	0.89189	-2.2709	31.653	-5.9665
117.48	-4.8289	51.877	-5.3777	0.73244	-2.3304	0.052594	-0.15332	-0.08515	0.66022	-1.3176	3398.2	23.825	-2.1534	76.143	-60.83	72.408	70.706	22.985	-3.1216	-5.2371	0.89189	-2.2709	31.653	-5.9665
117.48	-4.8334	51.874	-5.3775	0.73169	-2.3309	0.047503	-0.14805	-0.088717	0.66022	-1.3176	3397.6	23.824	-2.1554	76.144	-60.688	72.409	70.706	22.985	-3.1216	-5.2371	0.89189	-2.2709	31.653	-5.9665
117.48	-4.838	51.871	-5.3773	0.73096	-2.3313	0.042344	-0.14263	-0.092225	0.66022	-1.3176	3396.9	23.822	-2.1574	76.145	-60.547	72.411	70.706	22.985	-3.1216	-5.2371	0.89189	-2.2709	31.653	-5.9665
117.49	-4.8426	51.868	-5.3771	0.73026	-2.3318	0.037122	-0.13709	-0.095673	0.66022	-1.3176	3396.3	23.82	-2.1594	76.145	-60.408	72.412	70.706	22.985	-3.1216	-5.2371	0.89189	-2.2709	31.653	-5.9665
117.49	-4.8473	51.864	-5.3769	0.72959	-2.3323	0.031841	-0.13142	-0.099056	0.66022	-1.3176	3395.7	23.818	-2.1615	76.146	-60.27	72.413	70.706	22.985	-3.1216	-5.2371	0.89189	-2.2709	31.653	-5.9665
117.49	-4.8519	51.861	-5.3767	0.72895	-2.3328	0.026504	-0.12562	-0.10237	0.66022	-1.3176	3395.0	23.816	-2.1635	76.147	-60.133	72.415	70.706	22.985	-3.1216	-5.2371	0.89189	-2.2709	31.653	-5.9665
117.5	-4.8565	51.856	-5.3766	0.72834	-2.3333	0.021115	-0.1197	-0.10562	0.66022	-1.3176	3394.4	23.814	-2.1656	76.148	-59.998	72.416	70.706	22.985	-3.1216	-5.2371	0.89189	-2.2709	31.653	-5.9665
117.5	-4.8612	51.852	-5.3765	0.72775	-2.3339	0.01568	-0.11366	-0.10879	0.66022	-1.3176	3393.8	23.812	-2.1676	76.148	-59.864	72.418	70.706	22.985	-3.1216	-5.2371	0.89189	-2.2709	31.653	-5.9665
117.5	-4.8658	51.847	-5.3765	0.7272	-2.3344	0.010201	-0.10752	-0.11188	0.66022	-1.3176	3393.1	23.809	-2.1697	76.149	-59.732	72.419	70.706	22.985	-3.1216	-5.2371	0.89189	-2.2709	31.653	-5.9665
117.51	-4.8704	51.842	-5.3764	0.72668	-2.335	0.0046837	-0.10126	-0.1149	0.66022	-1.3176	3392.5	23.807	-2.1717	76.15	-59.601	72.42	70.706	22.985	-3.1216	-5.2371	0.89189	-2.2709	31.653	-5.9665
117.51	-4.875	51.837	-5.3764	0.72619	-2.3356	-0.0008678	-0.094908	-0.11784	0.66022	-1.3176	3391.8	23.804	-2.1737	76.15	-59.472	72.422	70.706	22.985	-3.1216	-5.2371	0.89189	-2.2709	31.653	-5.9665
117.51	-4.8795	51.832	-5.3764	0.72573	-2.3361	-0.006449	-0.088457	-0.12069	0.66022	-1.3176	3391.2	23.801	-2.1757	76.151	-59.344	72.423	70.706	22.985	-3.1216	-5.2371	0.89189	-2.2709	31.653	-5.9665
117.52	-4.884	51.826	-5.3765	0.7253	-2.3368	-0.012055	-0.081915	-0.12345	0.66022	-1.3176	3390.6	23.798	-2.1777	76.152	-59.218	72.424	70.706	22.985	-3.1216	-5.2371	0.89189	-2.2709	31.653	-5.9665
117.52	-4.8885	51.82	-5.3766	0.72491	-2.3374	-0.017682	-0.075287	-0.12612	0.66022	-1.3176	3389.9	23.795	-2.1797	76.152	-59.094	72.426	70.706	22.985	-3.1216	-5.2371	0.89189	-2.2709	31.653	-5.9665
117.52	-4.8929	51.813	-5.3767	0.72455	-2.338	-0.023324	-0.068579	-0.1287	0.66022	-1.3176	3389.3	23.792	-2.1817	76.153	-58.971	72.427	70.706	22.985	-3.1216	-5.2371	0.89189	-2.2709	31.653	-5.9665
117.53	-4.8973	51.807	-5.3768	0.72423	-2.3387	-0.028978	-0.061797	-0.13118	0.66022	-1.3176	3388.6	23.788	-2.1836	76.154	-58.85	72.428	70.706	22.985	-3.1216	-5.2371	0.89189	-2.2709	31.653	-5.9665
117.53	-4.9016	51.8	-5.377	0.72393	-2.3393	-0.034637	-0.054946	-0.13357	0.66022	-1.3176	3388.0	23.785	-2.1855	76.154	-58.731	72.43	70.706	22.985	-3.1216	-5.2371	0.89189	-2.2709	31.653	-5.9665
117.54	-4.9058	51.793	-5.3771	0.72368	-2.34	-0.040298	-0.048033	-0.13585	0.66022	-1.3176	3387.4	23.781	-2.1874	76.155	-58.614	72.431	70.706	22.985	-3.1216	-5.2371	0.89189	-2.2709	31.653	-5.9665
117.54	-4.91	51.786	-5.3774	0.72345	-2.3407	-0.045955	-0.041062	-0.13803	0.66022	-1.3176	3386.7	23.777	-2.1892	76.156	-58.498	72.432	70.706	22.985	-3.1216	-5.2371	0.89189	-2.2709	31.653	-5.9665
117.54	-4.914	51.778	-5.3776	0.72327	-2.3414	-0.051603	-0.034042	-0.14011	0.66022	-1.3176	3386.1	23.774	-2.191	76.156	-58.385	72.433	70.706	22.985	-3.1216	-5.2371	0.89189	-2.2709	31.653	-5.9665
117.55	-4.918	51.77	-5.3779	0.72311	-2.3421	-0.057237	-0.026976	-0.14207	0.66022	-1.3176	3385.5	23.77	-2.1928	76.157	-58.273	72.435	70.706	22.985	-3.1216	-5.2371	0.89189	-2.2709	31.653	-5.9665
117.55	-4.9219	51.762	-5.3782	0.723	-2.3428	-0.062852	-0.019873	-0.14393	0.66022	-1.3176	3384.8	23.766	-2.1945	76.157	-58.163	72.436	70.706	22.985	-3.1216	-5.2371	0.89189	-2.2709	31.653	-5.9665
117.56	-4.9257	51.754	-5.3785	0.72291	-2.3435	-0.068444	-0.012738	-0.14567	0.66022	-1.3176	3384.2	23.761	-2.1962	76.158	-58.055	72.437	70.706	22.985	-3.1216	-5.2371	0.89189	-2.2709	31.653	-5.9665
117.56	-4.9294	51.746	-5.3789	0.72287	-2.3443	-0.074006	-0.0055785	-0.1473	0.66022	-1.3176	3383.6	23.757	-2.1978	76.158	-57.949	72.438	70.706	22.985	-3.1216	-5.2371	0.89189	-2.2709	31.653	-5.9665
117.57	-4.933	51.737	-5.3792	0.72286	-2.345	-0.079534	0.0016001	-0.14881	0.66022	-1.3176	3382.9	23.753	-2.1994	76.159	-57.845	72.44	70.706	22.985	-3.1216	-5.2371	0.89189	-2.2709	31.653	-5.9665
117.57	-4.9365	51.729	-5.3797	0.72288	-2.3457	-0.085023	0.0087905	-0.1502	0.66022	-1.3176	3382.3	23.748	-2.2009	76.16	-57.743	72.441	70.706	22.985	-3.1216	-5.2371	0.89189	-2.2709	31.653	-5.9665
117.58	-4.9398	51.72	-5.3801	0.72295	-2.3465	-0.090467	0.015986	-0.15147	0.66022	-1.3176	3381.6	23.744	-2.2024	76.16	-57.643	72.442	70.706	22.985	-3.1216	-5.2371	0.89189	-2.2709	31.653	-5.9665
117.58	-4.943	51.711	-5.3806	0.72304	-2.3473	-0.095862	0.02318	-0.15261	0.66022	-1.3176	3381.0	23.739	-2.2038	76.161	-57.544	72.443	70.706	22.985	-3.1216	-5.2371	0.89189	-2.2709	31.653	-5.9665
117.59	-4.9461	51.702	-5.3811	0.72318	-2.348	-0.1012	0.030366	-0.15364	0.66022	-1.3176	3380.4	23.735	-2.2052	76.161	-57.448	72.444	70.706	22.985	-3.1216	-5.2371	0.89189	-2.2709	31.653	-5.9665
117.59	-4.9491	51.692	-5.3816	0.72335	-2.3488	-0.10648	0.037537	-0.15453	0.66022	-1.3176	3379.7	23.73	-2.2065	76.162	-57.354	72.445	70.706	22.985	-3.1216	-5.2371	0.89189	-2.2709	31.653	-5.9665
117.6	-4.9519	51.683	-5.3821	0.72355	-2.3496	-0.11169	0.044685	-0.1553	0.66022	-1.3176	3379.1	23.725	-2.2077	76.162	-57.263	72.447	70.706	22.985	-3.1216	-5.2371	0.89189	-2.2709	31.653	-5.9665
117.6	-4.9546	51.673	-5.3827	0.72379	-2.3504	-0.11684	0.051805	-0.15593	0.66022	-1.3176	3378.5	23.721	-2.2089	76.163	-57.173	72.448	70.706	22.985	-3.1216	-5.2371	0.89189	-2.2709	31.653	-5.9665
117.61	-4.9571	51.663	-5.3833	0.72407	-2.3511	-0.12191	0.058888	-0.15644	0.66022	-1.3176	3377.8	23.716	-2.21	76.163	-57.085	72.449	70.706	22.985	-3.1216	-5.2371	0.89189	-2.2709	31.653	-5.9665
117.61	-4.9595	51.654	-5.3839	0.72438	-2.3519	-0.12689	0.065928	-0.15682	0.66022	-1.3176	3377.2	23.711	-2.211	76.164	-57.0	72.45	70.706	22.985	-3.1216	-5.2371	0.89189	-2.2709	31.653	-5.9665
117.62	-4.9617	51.644	-5.3846	0.72473	-2.3527	-0.1318	0.072919	-0.15706	0.66022	-1.3176	3376.6	23.706	-2.212	76.164	-56.916	72.451	70.706	22.985	-3.1216	-5.2371	0.89189	-2.2709	31.653	-5.9665
117.62	-4.9637	51.634	-5.3852	0.72511	-2.3535	-0.13661	0.079853	-0.15717	0.66022	-1.3176	3375.9	23.701	-2.2129	76.165	-56.835	72.452	70.706	22.985	-3.1216	-5.2371	0.89189	-2.2709	31.653	-5.9665
117.63	-4.9656	51.624	-5.3859	0.72553	-2.3543	-0.14133	0.086722	-0.15714	0.66022	-1.3176	3375.3	23.696	-2.2137	76.165	-56.756	72.454	70.706	22.985	-3.1216	-5.2371	0.89189	-2.2709	31.653	-5.9665
117.63	-4.9674	51.614	-5.3866	0.72598	-2.3551	-0.14594	0.093521	-0.15698	0.66022	-1.3176	3374.7	23.691	-2.2145	76.166	-56.679	72.455	70.706	22.985	-3.1216	-5.2371	0.89189	-2.2709	31.653	-5.9665
117.64	-4.9689	51.604	-5.3874	0.72646	-2.3558	-0.15045	0.10024	-0.15668	0.66022	-1.3176	3374.0	23.686	-2.2152	76.166	-56.604	72.456	70.706	22.985	-3.1216	-5.2371	0.89189	-2.2709	31.653	-5.9665
117.64	-4.9703	51.594	-5.3881	0.72698	-2.3566	-0.15485	0.10688	-0.15624	0.66022	-1.3176	3373.4	23.681	-2.2158	76.167	-56.532	72.457	70.706	22.985	-3.1216	-5.2371	0.89189	-2.2709	31.653	-5.9665
117.65	-4.9715	51.583	-5.3889	0.72753	-2.3574	-0.15914	0.11342	-0.15567	0.66022	-1.3176	3372.8	23.676	-2.2163	76.167	-56.461	72.458	70.706	22.985	-3.1216	-5.2371	0.89189	-2.2709	31.653	-5.9665
117.65	-4.9725	51.573	-5.3897	0.72812	-2.3582	-0.16331	0.11987	-0.15496	0.66022	-1.3176	3372.1	23.671	-2.2168	76.167	-56.393	72.459	70.706	22.985	-3.1216	-5.2371	0.89189	-2.2709	31.653	-5.9665
117.66	-4.9734	51.563	-5.3906	0.72873	-2.359	-0.16735	0.12621	-0.15411	0.66022	-1.3176	3371.5	23.665	-2.2171	76.168	-56.327	72.46	70.706	22.985	-3.1216	-5.2371	0.89189	-2.2709	31.653	-5.9665
117.66	-4.974	51.553	-5.3914	0.72938	-2.3597	-0.17127	0.13244	-0.15313	0.66022	-1.3176	3370.9	23.66	-2.2174	76.168	-56.264	72.461	70.706	22.985	-3.1216	-5.2371	0.89189	-2.2709	31.653	-5.9665
117.67	-4.9745	51.543	-5.3923	0.73006	-2.3605	-0.17505	0.13856	-0.15201	0.66022	-1.3176	3370.2	23.655	-2.2176	76.169	-56.203	72.463	70.706	22.985	-3.1216	-5.2371	0.89189	-2.2709	31.653	-5.9665
117.67	-4.9748	51.533	-5.3932	0.73076	-2.3612	-0.1787	0.14454	-0.15075	0.66022	-1.3176	3369.6	23.65	-2.2177	76.169	-56.144	72.464	70.706	22.985	-3.1216	-5.2371	0.89189	-2.2709	31.653	-5.9665
117.68	-4.975	51.523	-5.3941	0.7315	-2.362	-0.18206	0.15071	-0.14929	0.66022	-1.3176	3369.0	23.645	-2.2178	76.17	-56.087	72.465	70.706	22.985	-3.1216	-5.2371	0.89189	-2.2709	31.653	-5.9665
117.68	-4.9749	51.513	-5.395	0.73227	-2.3627	-0.18498	0.15732	-0.14755	0.66022	-1.3176	3368.3	23.64	-2.2177	76.17	-56.032	72.466	70.706	22.985	-3.1216	-5.2371	0.89189	-2.2709	31.653	-5.9665
117.69	-4.9747	51.503	-5.3959	0.73307	-2.3635	-0.18775	0.16374	-0.14567	0.66022	-1.3176	3367.7	23.635	-2.2176	76.171	-55.98	72.467	70.706	22.985	-3.1216	-5.2371	0.89189	-2.2709	31.653	-5.9665
117.69	-4.9742	51.493	-5.3969	0.73391	-2.3642	-0.19038	0.16995	-0.14364	0.66022	-1.3176	3367.1	23.63	-2.2174	76.171	-55.93	72.468	70.706	22.985	-3.1216	-5.2371	0.89189	-2.2709	31.653	-5.9665
117.7	-4.9736	51.484	-5.3978	0.73477	-2.3649	-0.19285	0.17595	-0.14148	0.66022	-1.3176	3366.4	23.626	-2.2171	76.171	-55.882	72.469	70.706	22.985	-3.1216	-5.2371	0.89189	-2.2709	31.653	-5.9665
117.7	-4.9728	51.474	-5.3988	0.73567	-2.3656	-0.19517	0.18174	-0.13918	0.66022	-1.3176	3365.8	23.621	-2.2168	76.172	-55.837	72.47	70.706	22.985	-3.1216	-5.2371	0.89189	-2.2709	31.653	-5.9665
117.71	-4.9719	51.465	-5.3998	0.73659	-2.3663	-0.19733	0.1873	-0.13674	0.66022	-1.3176	3365.2	23.616	-2.2163	76.172	-55.794	72.471	70.706	22.985	-3.1216	-5.2371	0.89189	-2.2709	31.653	-5.9665
117.71	-4.9707	51.456	-5.4008	0.73754	-2.367	-0.19933	0.19263	-0.13417	0.66022	-1.3176	3364.5	23.612	-2.2158	76.173	-55.753	72.472	70.706	22.985	-3.1216	-5.2371	0.89189	-2.2709	31.653	-5.9665
117.72	-4.9694	51.447	-5.4018	0.73852	-2.3676	-0.20116	0.19774	-0.13147	0.66022	-1.3176	3363.9	23.607	-2.2152	76.173	-55.715	72.474	70.706	22.985	-3.1216	-5.2371	0.89189	-2.2709	31.653	-5.9665
117.72	-4.9679	51.438	-5.4028	0.73952	-2.3683	-0.20283	0.2026	-0.12864	0.66022	-1.3176	3363.3	23.603	-2.2145	76.174	-55.679	72.475	70.706	22.985	-3.1216	-5.2371	0.89189	-2.2709	31.653	-5.9665
117.73	-4.9662	51.429	-5.4038	0.74054	-2.3689	-0.20432	0.20721	-0.12569	0.66022	-1.3176	3362.6	23.598	-2.2138	76.174	-55.645	72.476	70.706	22.985	-3.1216	-5.2371	0.89189	-2.2709	31.653	-5.9665
117.73	-4.9644	51.421	-5.4048	0.74159	-2.3695	-0.20564	0.21158	-0.12261	0.66022	-1.3176	3362.0	23.594	-2.2129	76.174	-55.614	72.477	70.706	22.985	-3.1216	-5.2371	0.89189	-2.2709	31.653	-5.9665
117.74	-4.9624	51.413	-5.4058	0.74266	-2.3701	-0.20679	0.2157	-0.11942	0.66022	-1.3176	3361.4	23.59	-2.212	76.175	-55.584	72.478	70.706	22.985	-3.1216	-5.2371	0.89189	-2.2709	31.653	-5.9665
117.74	-4.9603	51.405	-5.4069	0.74375	-2.3707	-0.20777	0.21956	-0.11612	0.66022	-1.3176	3360.8	23.586	-2.2111	76.175	-55.558	72.479	70.706	22.985	-3.1216	-5.2371	0.89189	-2.2709	31.653	-5.9665
117.75	-4.958	51.397	-5.4079	0.74485	-2.3713	-0.20856	0.22315	-0.11271	0.66022	-1.3176	3360.1	23.582	-2.21	76.176	-55.533	72.48	70.706	22.985	-3.1216	-5.2371	0.89189	-2.2709	31.653	-5.9665
117.75	-4.9556	51.389	-5.409	0.74598	-2.3719	-0.20918	0.22649	-0.10919	0.66022	-1.3176	3359.5	23.578	-2.2089	76.176	-55.511	72.481	70.706	22.985	-3.1216	-5.2371	0.89189	-2.2709	31.653	-5.9665
117.75	-4.953	51.382	-5.41	0.74712	-2.3724	-0.20961	0.22955	-0.10557	0.66022	-1.3176	3358.9	23.574	-2.2078	76.177	-55.491	72.482	70.706	22.985	-3.1216	-5.2371	0.89189	-2.2709	31.653	-5.9665
117.76	-4.9502	51.375	-5.4111	0.74827	-2.3729	-0.20987	0.23235	-0.10185	0.66022	-1.3176	3358.2	23.571	-2.2065	76.177	-55.474	72.483	70.706	22.985	-3.1216	-5.2371	0.89189	-2.2709	31.653	-5.9665
117.76	-4.9474	51.368	-5.4121	0.74944	-2.3734	-0.20994	0.23488	-0.098042	0.66022	-1.3176	3357.6	23.567	-2.2053	76.177	-55.458	72.485	70.706	22.985	-3.1216	-5.2371	0.89189	-2.2709	31.653	-5.9665
117.76	-4.9444	51.362	-5.4132	0.75062	-2.3739	-0.20983	0.23713	-0.094144	0.66022	-1.3176	3357.0	23.564	-2.2039	76.178	-55.445	72.486	70.706	22.985	-3.1216	-5.2371	0.89189	-2.2709	31.653	-5.9665
117.77	-4.9413	51.355	-5.4142	0.75181	-2.3744	-0.20954	0.23911	-0.090162	0.66022	-1.3176	3356.3	23.561	-2.2025	76.178	-55.435	72.487	70.706	22.985	-3.1216	-5.2371	0.89189	-2.2709	31.653	-5.9665
117.77	-4.9381	51.349	-5.4153	0.75301	-2.3748	-0.20907	0.24081	-0.086102	0.66022	-1.3176	3355.7	23.557	-2.2011	76.179	-55.427	72.488	70.706	22.985	-3.1216	-5.2371	0.89189	-2.2709	31.653	-5.9665
117.78	-4.9347	51.344	-5.4163	0.75422	-2.3752	-0.20842	0.24223	-0.081967	0.66022	-1.3176	3355.1	23.555	-2.1996	76.179	-55.421	72.489	70.706	22.985	-3.1216	-5.2371	0.89189	-2.2709	31.653	-5.9665
117.78	-4.9313	51.338	-5.4173	0.75543	-2.3756	-0.20759	0.24339	-0.077764	0.66022	-1.3176	3354.4	23.552	-2.198	76.18	-55.417	72.49	70.706	22.985	-3.1216	-5.2371	0.89189	-2.2709	31.653	-5.9665
117.78	-4.9278	51.333	-5.4184	0.75665	-2.376	-0.20658	0.24426	-0.073498	0.66022	-1.3176	3353.8	23.549	-2.1964	76.18	-55.416	72.491	70.706	22.985	-3.1216	-5.2371	0.89189	-2.2709	31.653	-5.9665
117.78	-4.9241	51.328	-5.4194	0.75787	-2.3764	-0.20539	0.24486	-0.069173	0.66022	-1.3176	3353.2	23.547	-2.1948	76.18	-55.417	72.492	70.706	22.985	-3.1216	-5.2371	0.89189	-2.2709	31.653	-5.9665
117.79	-4.9204	51.324	-5.4204	0.7591	-2.3767	-0.20403	0.24518	-0.064795	0.66022	-1.3176	3352.5	23.544	-2.1931	76.181	-55.42	72.493	70.706	22.985	-3.1216	-5.2371	0.89189	-2.2709	31.653	-5.9665
117.79	-4.9166	51.32	-5.4214	0.76033	-2.377	-0.20249	0.24523	-0.060369	0.66022	-1.3176	3351.9	23.542	-2.1914	76.181	-55.426	72.494	70.706	22.985	-3.1216	-5.2371	0.89189	-2.2709	31.653	-5.9665
117.79	-4.9128	51.316	-5.4225	0.76155	-2.3773	-0.20078	0.24501	-0.055901	0.66022	-1.3176	3351.3	23.54	-2.1897	76.182	-55.434	72.495	70.706	22.985	-3.1216	-5.2371	0.89189	-2.2709	31.653	-5.9665
117.8	-4.9088	51.312	-5.4235	0.76278	-2.3776	-0.19889	0.24451	-0.051396	0.66022	-1.3176	3350.7	23.538	-2.1879	76.182	-55.444	72.496	70.706	22.985	-3.1216	-5.2371	0.89189	-2.2709	31.653	-5.9665
117.8	-4.9049	51.309	-5.4244	0.764	-2.3778	-0.19684	0.24375	-0.046859	0.66022	-1.3176	3350.0	23.536	-2.1861	76.182	-55.456	72.498	70.706	22.985	-3.1216	-5.2371	0.89189	-2.2709	31.653	-5.9665
117.8	-4.9008	51.306	-5.4254	0.76521	-2.378	-0.19463	0.24273	-0.042297	0.66022	-1.3176	3349.4	23.535	-2.1843	76.183	-55.471	72.499	70.706	22.985	-3.1216	-5.2371	0.89189	-2.2709	31.653	-5.9665
117.8	-4.8967	51.304	-5.4264	0.76642	-2.3782	-0.19225	0.24144	-0.037714	0.66022	-1.3176	3348.8	23.533	-2.1825	76.183	-55.488	72.5	70.706	22.985	-3.1216	-5.2371	0.89189	-2.2709	31.653	-5.9665
117.8	-4.8926	51.301	-5.4273	0.76763	-2.3784	-0.18972	0.23989	-0.033117	0.66022	-1.3176	3348.1	23.532	-2.1806	76.184	-55.508	72.501	70.706	22.985	-3.1216	-5.2371	0.89189	-2.2709	31.653	-5.9665
117.81	-4.8884	51.299	-5.4283	0.76882	-2.3786	-0.18703	0.23809	-0.02851	0.66022	-1.3176	3347.5	23.531	-2.1788	76.184	-55.529	72.502	70.706	22.985	-3.1216	-5.2371	0.89189	-2.2709	31.653	-5.9665
117.81	-4.8842	51.298	-5.4292	0.77001	-2.3787	-0.18418	0.23604	-0.0239	0.66022	-1.3176	3346.9	23.53	-2.1769	76.185	-55.553	72.503	70.706	22.985	-3.1216	-5.2371	0.89189	-2.2709	31.653	-5.9665
117.81	-4.88	51.296	-5.4301	0.77118	-2.3788	-0.18119	0.23374	-0.019291	0.66022	-1.3176	3346.2	23.529	-2.175	76.185	-55.579	72.504	70.706	22.985	-3.1216	-5.2371	0.89189	-2.2709	31.653	-5.9665
117.81	-4.8758	51.295	-5.431	0.77234	-2.3789	-0.17805	0.23119	-0.014691	0.66022	-1.3176	3345.6	23.528	-2.1731	76.185	-55.608	72.505	70.706	22.985	-3.1216	-5.2371	0.89189	-2.2709	31.653	-5.9665
117.81	-4.8715	51.294	-5.4319	0.77349	-2.3789	-0.17478	0.22841	-0.010103	0.66022	-1.3176	3345.0	23.528	-2.1712	76.186	-55.639	72.506	70.706	22.985	-3.1216	-5.2371	0.89189	-2.2709	31.653	-5.9665
117.81	-4.8673	51.294	-5.4328	0.77463	-2.379	-0.17137	0.2254	-0.0055329	0.66022	-1.3176	3344.3	23.528	-2.1693	76.186	-55.672	72.507	70.706	22.985	-3.1216	-5.2371	0.89189	-2.2709	31.653	-5.9665
117.81	-4.863	51.294	-5.4336	0.77575	-2.379	-0.16782	0.22216	-0.00098707	0.66022	-1.3176	3343.7	23.527	-2.1674	76.187	-55.707	72.508	70.706	22.985	-3.1216	-5.2371	0.89189	-2.2709	31.653	-5.9665
117.81	-4.8588	51.294	-5.4344	0.77685	-2.379	-0.16415	0.2187	0.0035297	0.66022	-1.3176	3343.1	23.527	-2.1655	76.187	-55.744	72.509	70.706	22.985	-3.1216	-5.2371	0.89189	-2.2709	31.653	-5.9665
117.82	-4.8545	51.294	-5.4353	0.77793	-2.379	-0.16036	0.21502	0.0080122	0.66022	-1.3176	3342.4	23.527	-2.1636	76.187	-55.784	72.51	70.706	22.985	-3.1216	-5.2371	0.89189	-2.2709	31.653	-5.9665
117.82	-4.8503	51.295	-5.4361	0.779	-2.3789	-0.15645	0.21114	0.012455	0.66022	-1.3176	3341.8	23.528	-2.1617	76.188	-55.826	72.511	70.706	22.985	-3.1216	-5.2371	0.89189	-2.2709	31.653	-5.9665
117.82	-4.8461	51.296	-5.4368	0.78004	-2.3788	-0.15243	0.20705	0.016853	0.66022	-1.3176	3341.2	23.528	-2.1598	76.188	-55.87	72.512	70.706	22.985	-3.1216	-5.2371	0.89189	-2.2709	31.653	-5.9665
117.82	-4.8419	51.298	-5.4376	0.78107	-2.3787	-0.1483	0.20276	0.021202	0.66022	-1.3176	3340.6	23.528	-2.1579	76.188	-55.916	72.514	70.706	22.985	-3.1216	-5.2371	0.89189	-2.2709	31.653	-5.9665
117.82	-4.8378	51.299	-5.4383	0.78207	-2.3786	-0.14408	0.19828	0.025496	0.66022	-1.3176	3339.9	23.529	-2.1561	76.189	-55.964	72.515	70.706	22.985	-3.1216	-5.2371	0.89189	-2.2709	31.653	-5.9665
117.82	-4.8337	51.301	-5.439	0.78305	-2.3785	-0.13975	0.19363	0.029731	0.66022	-1.3176	3339.3	23.53	-2.1542	76.189	-56.015	72.516	70.706	22.985	-3.1216	-5.2371	0.89189	-2.2709	31.653	-5.9665
117.82	-4.8296	51.303	-5.4397	0.78401	-2.3783	-0.13533	0.18879	0.033902	0.66022	-1.3176	3338.7	23.531	-2.1524	76.19	-56.067	72.517	70.706	22.985	-3.1216	-5.2371	0.89189	-2.2709	31.653	-5.9665
117.82	-4.8256	51.306	-5.4404	0.78494	-2.3782	-0.13083	0.18379	0.038004	0.66022	-1.3176	3338.0	23.532	-2.1506	76.19	-56.122	72.518	70.706	22.985	-3.1216	-5.2371	0.89189	-2.2709	31.653	-5.9665
117.82	-4.8216	51.308	-5.441	0.78584	-2.378	-0.12625	0.17863	0.042033	0.66022	-1.3176	3337.4	23.533	-2.1488	76.19	-56.179	72.519	70.706	22.985	-3.1216	-5.2371	0.89189	-2.2709	31.653	-5.9665
117.82	-4.8177	51.311	-5.4416	0.78672	-2.3777	-0.1216	0.17331	0.045985	0.66022	-1.3176	3336.8	23.534	-2.147	76.191	-56.238	72.52	70.706	22.985	-3.1216	-5.2371	0.89189	-2.2709	31.653	-5.9665
117.82	-4.8138	51.314	-5.4422	0.78758	-2.3775	-0.11688	0.16784	0.049856	0.66022	-1.3176	3336.1	23.535	-2.1453	76.191	-56.3	72.521	70.706	22.985	-3.1216	-5.2371	0.89189	-2.2709	31.653	-5.9665
117.81	-4.81	51.318	-5.4428	0.7884	-2.3772	-0.1121	0.16224	0.053641	0.66022	-1.3176	3335.5	23.537	-2.1436	76.192	-56.363	72.522	70.706	22.985	-3.1216	-5.2371	0.89189	-2.2709	31.653	-5.9665
117.81	-4.8063	51.321	-5.4433	0.7892	-2.377	-0.10726	0.15651	0.057336	0.66022	-1.3176	3334.9	23.539	-2.1419	76.192	-56.428	72.523	70.706	22.985	-3.1216	-5.2371	0.89189	-2.2709	31.653	-5.9665
117.81	-4.8026	51.325	-5.4439	0.78997	-2.3767	-0.10237	0.15066	0.060939	0.66022	-1.3176	3334.2	23.54	-2.1402	76.192	-56.496	72.524	70.706	22.985	-3.1216	-5.2371	0.89189	-2.2709	31.653	-5.9665
117.81	-4.7989	51.329	-5.4444	0.79071	-2.3763	-0.097438	0.14469	0.064445	0.66022	-1.3176	3333.6	23.542	-2.1386	76.193	-56.565	72.525	70.706	22.985	-3.1216	-5.2371	0.89189	-2.2709	31.653	-5.9665
117.81	-4.7954	51.333	-5.4448	0.79141	-2.376	-0.092467	0.13862	0.067852	0.66022	-1.3176	3333.0	23.544	-2.137	76.193	-56.637	72.526	70.706	22.985	-3.1216	-5.2371	0.89189	-2.2709	31.653	-5.9665
117.81	-4.7919	51.338	-5.4453	0.79209	-2.3757	-0.087464	0.13244	0.071155	0.66022	-1.3176	3332.3	23.546	-2.1355	76.193	-56.711	72.527	70.706	22.985	-3.1216	-5.2371	0.89189	-2.2709	31.653	-5.9665
117.81	-4.7885	51.342	-5.4457	0.79274	-2.3753	-0.082434	0.12618	0.074352	0.66022	-1.3176	3331.7	23.548	-2.1339	76.194	-56.786	72.528	70.706	22.985	-3.1216	-5.2371	0.89189	-2.2709	31.653	-5.9665
117.81	-4.7851	51.347	-5.4461	0.79335	-2.3749	-0.077384	0.11984	0.07744	0.66022	-1.3176	3331.1	23.55	-2.1324	76.194	-56.864	72.529	70.706	22.985	-3.1216	-5.2371	0.89189	-2.2709	31.653	-5.9665
117.81	-4.7819	51.352	-5.4465	0.79394	-2.3745	-0.072319	0.11342	0.080417	0.66022	-1.3176	3330.4	23.552	-2.131	76.195	-56.943	72.53	70.706	22.985	-3.1216	-5.2371	0.89189	-2.2709	31.653	-5.9665
117.81	-4.7787	51.357	-5.4468	0.79449	-2.3741	-0.067033	0.10736	0.083369	0.66022	-1.3176	3329.8	23.555	-2.1295	76.195	-57.025	72.531	70.706	22.985	-3.1216	-5.2371	0.89189	-2.2709	31.653	-5.9665
117.8	-4.7755	51.363	-5.4472	0.79501	-2.3737	-0.061536	0.10164	0.086303	0.66022	-1.3176	3329.2	23.557	-2.1281	76.195	-57.108	72.532	70.706	22.985	-3.1216	-5.2371	0.89189	-2.2709	31.653	-5.9665
117.8	-4.7725	51.368	-5.4475	0.79551	-2.3733	-0.056028	0.095854	0.089135	0.66022	-1.3176	3328.5	23.56	-2.1267	76.196	-57.194	72.534	70.706	22.985	-3.1216	-5.2371	0.89189	-2.2709	31.653	-5.9665
117.8	-4.7695	51.374	-5.4477	0.79597	-2.3728	-0.050514	0.090004	0.091863	0.66022	-1.3176	3327.9	23.562	-2.1254	76.196	-57.281	72.535	70.706	22.985	-3.1216	-5.2371	0.89189	-2.2709	31.653	-5.9665
117.8	-4.7666	51.379	-5.448	0.7964	-2.3723	-0.044999	0.084099	0.094487	0.66022	-1.3176	3327.3	23.565	-2.1241	76.197	-57.37	72.536	70.706	22.985	-3.1216	-5.2371	0.89189	-2.2709	31.653	-5.9665
117.8	-4.7638	51.385	-5.4482	0.79681	-2.3719	-0.039488	0.078143	0.097003	0.66022	-1.3176	3326.6	23.568	-2.1228	76.197	-57.461	72.537	70.706	22.985	-3.1216	-5.2371	0.89189	-2.2709	31.653	-5.9665
117.8	-4.7611	51.391	-5.4484	0.79719	-2.3714	-0.033987	0.072144	0.09941	0.66022	-1.3176	3326.0	23.571	-2.1216	76.197	-57.554	72.538	70.706	22.985	-3.1216	-5.2371	0.89189	-2.2709	31.653	-5.9665
117.79	-4.7584	51.398	-5.4485	0.79753	-2.3709	-0.028501	0.066107	0.10171	0.66022	-1.3176	3325.3	23.573	-2.1204	76.198	-57.649	72.539	70.706	22.985	-3.1216	-5.2371	0.89189	-2.2709	31.653	-5.9665
117.79	-4.7559	51.404	-5.4486	0.79785	-2.3704	-0.023034	0.060037	0.10389	0.66022	-1.3176	3324.7	23.576	-2.1193	76.198	-57.745	72.54	70.706	22.985	-3.1216	-5.2371	0.89189	-2.2709	31.653	-5.9665
117.79	-4.7534	51.41	-5.4487	0.79813	-2.3698	-0.017591	0.053941	0.10596	0.66022	-1.3176	3324.1	23.579	-2.1181	76.199	-57.844	72.541	70.706	22.985	-3.1216	-5.2371	0.89189	-2.2709	31.653	-5.9665
117.79	-4.751	51.417	-5.4488	0.79839	-2.3693	-0.012178	0.047824	0.10792	0.66022	-1.3176	3323.4	23.582	-2.1171	76.199	-57.944	72.542	70.706	22.985	-3.1216	-5.2371	0.89189	-2.2709	31.653	-5.9665
117.79	-4.7486	51.424	-5.4489	0.79861	-2.3688	-0.0067991	0.041691	0.10976	0.66022	-1.3176	3322.8	23.585	-2.116	76.2	-58.045	72.543	70.706	22.985	-3.1216	-5.2371	0.89189	-2.2709	31.653	-5.9665
117.78	-4.7464	51.431	-5.4489	0.7988	-2.3682	-0.0014587	0.035549	0.11149	0.66022	-1.3176	3322.2	23.589	-2.115	76.2	-58.149	72.544	70.706	22.985	-3.1216	-5.2371	0.89189	-2.2709	31.653	-5.9665
117.78	-4.7442	51.437	-5.4489	0.79897	-2.3676	0.0038382	0.029403	0.1131	0.66022	-1.3176	3321.5	23.592	-2.114	76.2	-58.254	72.546	70.706	22.985	-3.1216	-5.2371	0.89189	-2.2709	31.653	-5.9665
117.78	-4.7421	51.444	-5.4489	0.7991	-2.3671	0.0090872	0.023258	0.11459	0.66022	-1.3176	3320.9	23.595	-2.1131	76.201	-58.361	72.547	70.706	22.985	-3.1216	-5.2371	0.89189	-2.2709	31.653	-5.9665
117.78	-4.7401	51.452	-5.4488	0.7992	-2.3665	0.014284	0.017121	0.11596	0.66022	-1.3176	3320.3	23.598	-2.1122	76.201	-58.469	72.548	70.706	22.985	-3.1216	-5.2371	0.89189	-2.2709	31.653	-5.9665
117.78	-4.7382	51.459	-5.4487	0.79927	-2.3659	0.019423	0.010996	0.11722	0.66022	-1.3176	3319.6	23.602	-2.1113	76.202	-58.579	72.549	70.706	22.985	-3.1216	-5.2371	0.89189	-2.2709	31.653	-5.9665
117.77	-4.7364	51.466	-5.4486	0.79931	-2.3653	0.024502	0.0048882	0.11835	0.66022	-1.3176	3319.0	23.605	-2.1105	76.202	-58.69	72.55	70.706	22.985	-3.1216	-5.2371	0.89189	-2.2709	31.653	-5.9665
117.77	-4.7346	51.473	-5.4485	0.79932	-2.3647	0.029515	-0.001196	0.11936	0.66022	-1.3176	3318.3	23.608	-2.1097	76.203	-58.803	72.551	70.706	22.985	-3.1216	-5.2371	0.89189	-2.2709	31.653	-5.9665
117.77	-4.7329	51.481	-5.4483	0.7993	-2.3641	0.034459	-0.0072519	0.12026	0.66022	-1.3176	3317.7	23.612	-2.1089	76.203	-58.918	72.552	70.706	22.985	-3.1216	-5.2371	0.89189	-2.2709	31.653	-5.9665
117.77	-4.7313	51.488	-5.4481	0.79925	-2.3635	0.039329	-0.013274	0.12103	0.66022	-1.3176	3317.1	23.615	-2.1082	76.204	-59.034	72.554	70.706	22.985	-3.1216	-5.2371	0.89189	-2.2709	31.653	-5.9665
117.76	-4.7298	51.496	-5.4479	0.79916	-2.3629	0.044122	-0.019258	0.12169	0.66022	-1.3176	3316.4	23.619	-2.1075	76.204	-59.152	72.555	70.706	22.985	-3.1216	-5.2371	0.89189	-2.2709	31.653	-5.9665
117.76	-4.7284	51.503	-5.4477	0.79905	-2.3623	0.048834	-0.025198	0.12223	0.66022	-1.3176	3315.8	23.622	-2.1068	76.205	-59.271	72.556	70.706	22.985	-3.1216	-5.2371	0.89189	-2.2709	31.653	-5.9665
117.76	-4.727	51.511	-5.4474	0.79891	-2.3617	0.053461	-0.03109	0.12264	0.66022	-1.3176	3315.2	23.626	-2.1062	76.205	-59.391	72.557	70.706	22.985	-3.1216	-5.2371	0.89189	-2.2709	31.653	-5.9665
117.76	-4.7257	51.518	-5.4471	0.79874	-2.3611	0.057999	-0.036928	0.12294	0.66022	-1.3176	3314.5	23.629	-2.1056	76.206	-59.513	72.558	70.706	22.985	-3.1216	-5.2371	0.89189	-2.2709	31.653	-5.9665
117.75	-4.7245	51.526	-5.4468	0.79854	-2.3605	0.062446	-0.042708	0.12312	0.66022	-1.3176	3313.9	23.633	-2.1051	76.206	-59.636	72.559	70.706	22.985	-3.1216	-5.2371	0.89189	-2.2709	31.653	-5.9665
117.75	-4.7234	51.534	-5.4465	0.79832	-2.3598	0.066797	-0.048425	0.12319	0.66022	-1.3176	3313.2	23.636	-2.1045	76.207	-59.761	72.561	70.706	22.985	-3.1216	-5.2371	0.89189	-2.2709	31.653	-5.9665
117.75	-4.7223	51.541	-5.4462	0.79806	-2.3592	0.07105	-0.054076	0.12314	0.66022	-1.3176	3312.6	23.64	-2.1041	76.207	-59.887	72.562	70.706	22.985	-3.1216	-5.2371	0.89189	-2.2709	31.653	-5.9665
117.75	-4.7214	51.549	-5.4458	0.79777	-2.3586	0.075201	-0.059654	0.12297	0.66022	-1.3176	3312.0	23.644	-2.1036	76.208	-60.014	72.563	70.706	22.985	-3.1216	-5.2371	0.89189	-2.2709	31.653	-5.9665
117.75	-4.7205	51.557	-5.4454	0.79746	-2.358	0.079248	-0.065156	0.12268	0.66022	-1.3176	3311.3	23.647	-2.1032	76.209	-60.142	72.564	70.706	22.985	-3.1216	-5.2371	0.89189	-2.2709	31.653	-5.9665
117.74	-4.7197	51.565	-5.445	0.79712	-2.3574	0.083187	-0.070578	0.12229	0.66022	-1.3176	3310.7	23.651	-2.1028	76.209	-60.272	72.566	70.706	22.985	-3.1216	-5.2371	0.89189	-2.2709	31.653	-5.9665
117.74	-4.7189	51.572	-5.4446	0.79676	-2.3568	0.087015	-0.075916	0.12178	0.66022	-1.3176	3310.0	23.654	-2.1025	76.21	-60.402	72.567	70.706	22.985	-3.1216	-5.2371	0.89189	-2.2709	31.653	-5.9665
117.74	-4.7182	51.58	-5.4441	0.79636	-2.3562	0.090731	-0.081165	0.12116	0.66022	-1.3176	3309.4	23.658	-2.1022	76.21	-60.534	72.568	70.706	22.985	-3.1216	-5.2371	0.89189	-2.2709	31.653	-5.9665
117.74	-4.7176	51.588	-5.4437	0.79595	-2.3556	0.094331	-0.086322	0.12042	0.66022	-1.3176	3308.8	23.661	-2.1019	76.211	-60.667	72.569	70.706	22.985	-3.1216	-5.2371	0.89189	-2.2709	31.653	-5.9665
117.73	-4.7171	51.595	-5.4432	0.7955	-2.355	0.097814	-0.091382	0.11958	0.66022	-1.3176	3308.1	23.665	-2.1016	76.211	-60.802	72.571	70.706	22.985	-3.1216	-5.2371	0.89189	-2.2709	31.653	-5.9665
117.73	-4.7167	51.603	-5.4427	0.79503	-2.3544	0.10118	-0.096343	0.11864	0.66022	-1.3176	3307.5	23.668	-2.1014	76.212	-60.937	72.572	70.706	22.985	-3.1216	-5.2371	0.89189	-2.2709	31.653	-5.9665
117.73	-4.7163	51.611	-5.4422	0.79454	-2.3538	0.10442	-0.1012	0.11758	0.66022	-1.3176	3306.8	23.672	-2.1012	76.213	-61.073	72.573	70.706	22.985	-3.1216	-5.2371	0.89189	-2.2709	31.653	-5.9665
117.73	-4.716	51.618	-5.4417	0.79402	-2.3532	0.10753	-0.10595	0.11643	0.66022	-1.3176	3306.2	23.675	-2.1011	76.213	-61.21	72.574	70.706	22.985	-3.1216	-5.2371	0.89189	-2.2709	31.653	-5.9665
117.72	-4.7158	51.626	-5.4411	0.79348	-2.3526	0.11052	-0.11059	0.11517	0.66022	-1.3176	3305.6	23.679	-2.101	76.214	-61.349	72.576	70.706	22.985	-3.1216	-5.2371	0.89189	-2.2709	31.653	-5.9665
117.72	-4.7156	51.633	-5.4406	0.79291	-2.352	0.11338	-0.11512	0.11381	0.66022	-1.3176	3304.9	23.682	-2.1009	76.214	-61.488	72.577	70.706	22.985	-3.1216	-5.2371	0.89189	-2.2709	31.653	-5.9665
117.72	-4.7155	51.641	-5.44	0.79233	-2.3515	0.11611	-0.11953	0.11235	0.66022	-1.3176	3304.3	23.686	-2.1008	76.215	-61.628	72.578	70.706	22.985	-3.1216	-5.2371	0.89189	-2.2709	31.653	-5.9665
117.72	-4.7155	51.648	-5.4394	0.79172	-2.3509	0.11871	-0.12382	0.1108	0.66022	-1.3176	3303.6	23.689	-2.1008	76.216	-61.769	72.579	70.706	22.985	-3.1216	-5.2371	0.89189	-2.2709	31.653	-5.9665
117.72	-4.7155	51.656	-5.4388	0.79109	-2.3504	0.12118	-0.12798	0.10914	0.66022	-1.3176	3303.0	23.693	-2.1008	76.216	-61.911	72.581	70.706	22.985	-3.1216	-5.2371	0.89189	-2.2709	31.653	-5.9665
117.71	-4.7156	51.663	-5.4382	0.79044	-2.3498	0.12351	-0.13203	0.1074	0.66022	-1.3176	3302.4	23.696	-2.1008	76.217	-62.053	72.582	70.706	22.985	-3.1216	-5.2371	0.89189	-2.2709	31.653	-5.9665
117.71	-4.7158	51.67	-5.4376	0.78977	-2.3493	0.12571	-0.13594	0.10557	0.66022	-1.3176	3301.7	23.699	-2.1009	76.217	-62.197	72.583	70.706	22.985	-3.1216	-5.2371	0.89189	-2.2709	31.653	-5.9665
117.71	-4.7161	51.677	-5.4369	0.78908	-2.3488	0.12777	-0.13972	0.10364	0.66022	-1.3176	3301.1	23.702	-2.101	76.218	-62.341	72.585	70.706	22.985	-3.1216	-5.2371	0.89189	-2.2709	31.653	-5.9665
117.71	-4.7164	51.684	-5.4363	0.78837	-2.3483	0.1297	-0.14337	0.10164	0.66022	-1.3176	3300.4	23.706	-2.1011	76.219	-62.486	72.586	70.706	22.985	-3.1216	-5.2371	0.89189	-2.2709	31.653	-5.9665
117.71	-4.7167	51.691	-5.4356	0.78765	-2.3478	0.13148	-0.14689	0.099542	0.66022	-1.3176	3299.8	23.709	-2.1012	76.219	-62.632	72.587	70.706	22.985	-3.1216	-5.2371	0.89189	-2.2709	31.653	-5.9665
117.7	-4.7172	51.698	-5.435	0.7869	-2.3473	0.13313	-0.15027	0.097367	0.66022	-1.3176	3299.1	23.712	-2.1014	76.22	-62.778	72.589	70.706	22.985	-3.1216	-5.2371	0.89189	-2.2709	31.653	-5.9665
117.7	-4.7177	51.705	-5.4343	0.78614	-2.3468	0.13464	-0.15351	0.095112	0.66022	-1.3176	3298.5	23.715	-2.1016	76.221	-62.925	72.59	70.706	22.985	-3.1216	-5.2371	0.89189	-2.2709	31.653	-5.9665
117.7	-4.7183	51.712	-5.4336	0.78537	-2.3463	0.13601	-0.15661	0.09278	0.66022	-1.3176	3297.9	23.718	-2.1019	76.221	-63.072	72.591	70.706	22.985	-3.1216	-5.2371	0.89189	-2.2709	31.653	-5.9665
117.7	-4.7189	51.718	-5.4329	0.78458	-2.3459	0.13724	-0.15956	0.090372	0.66022	-1.3176	3297.2	23.721	-2.1021	76.222	-63.22	72.592	70.706	22.985	-3.1216	-5.2371	0.89189	-2.2709	31.653	-5.9665
117.7	-4.7196	51.725	-5.4323	0.78377	-2.3454	0.13833	-0.16237	0.087893	0.66022	-1.3176	3296.6	23.724	-2.1024	76.223	-63.369	72.594	70.706	22.985	-3.1216	-5.2371	0.89189	-2.2709	31.653	-5.9665
117.7	-4.7204	51.731	-5.4316	0.78295	-2.345	0.13927	-0.16503	0.085343	0.66022	-1.3176	3295.9	23.727	-2.1027	76.223	-63.518	72.595	70.706	22.985	-3.1216	-5.2371	0.89189	-2.2709	31.653	-5.9665
117.69	-4.7212	51.737	-5.4309	0.78212	-2.3446	0.14008	-0.16755	0.082726	0.66022	-1.3176	3295.3	23.73	-2.1031	76.224	-63.667	72.596	70.706	22.985	-3.1216	-5.2371	0.89189	-2.2709	31.653	-5.9665
117.69	-4.7221	51.743	-5.4302	0.78128	-2.3442	0.14075	-0.16992	0.080044	0.66022	-1.3176	3294.7	23.733	-2.1035	76.225	-63.817	72.598	70.706	22.985	-3.1216	-5.2371	0.89189	-2.2709	31.653	-5.9665
117.69	-4.723	51.749	-5.4295	0.78042	-2.3438	0.14128	-0.17213	0.0773	0.66022	-1.3176	3294.0	23.735	-2.1039	76.225	-63.968	72.599	70.706	22.985	-3.1216	-5.2371	0.89189	-2.2709	31.653	-5.9665
117.69	-4.724	51.755	-5.4287	0.77956	-2.3434	0.14166	-0.1742	0.074496	0.66022	-1.3176	3293.4	23.738	-2.1043	76.226	-64.118	72.6	70.706	22.985	-3.1216	-5.2371	0.89189	-2.2709	31.653	-5.9665
117.69	-4.7251	51.761	-5.428	0.77868	-2.343	0.14191	-0.17611	0.071634	0.66022	-1.3176	3292.7	23.74	-2.1048	76.227	-64.269	72.602	70.706	22.985	-3.1216	-5.2371	0.89189	-2.2709	31.653	-5.9665
117.69	-4.7262	51.767	-5.4273	0.7778	-2.3427	0.14202	-0.17787	0.068719	0.66022	-1.3176	3292.1	23.743	-2.1052	76.227	-64.42	72.603	70.706	22.985	-3.1216	-5.2371	0.89189	-2.2709	31.653	-5.9665
117.69	-4.7274	51.772	-5.4266	0.7769	-2.3423	0.14199	-0.17947	0.065751	0.66022	-1.3176	3291.4	23.745	-2.1057	76.228	-64.572	72.604	70.706	22.985	-3.1216	-5.2371	0.89189	-2.2709	31.653	-5.9665
117.69	-4.7286	51.777	-5.4259	0.776	-2.342	0.14183	-0.18092	0.062734	0.66022	-1.3176	3290.8	23.748	-2.1063	76.229	-64.723	72.606	70.706	22.985	-3.1216	-5.2371	0.89189	-2.2709	31.653	-5.9665
117.68	-4.7299	51.783	-5.4252	0.7751	-2.3417	0.14152	-0.18222	0.059671	0.66022	-1.3176	3290.2	23.75	-2.1068	76.229	-64.875	72.607	70.706	22.985	-3.1216	-5.2371	0.89189	-2.2709	31.653	-5.9665
117.68	-4.7313	51.788	-5.4245	0.77418	-2.3414	0.14108	-0.18336	0.056564	0.66022	-1.3176	3289.5	23.752	-2.1074	76.23	-65.027	72.608	70.706	22.985	-3.1216	-5.2371	0.89189	-2.2709	31.653	-5.9665
117.68	-4.7327	51.792	-5.4238	0.77326	-2.3411	0.14051	-0.18434	0.053416	0.66022	-1.3176	3288.9	23.755	-2.108	76.231	-65.178	72.61	70.706	22.985	-3.1216	-5.2371	0.89189	-2.2709	31.653	-5.9665
117.68	-4.7341	51.797	-5.4231	0.77234	-2.3409	0.1398	-0.18516	0.050229	0.66022	-1.3176	3288.2	23.757	-2.1087	76.231	-65.33	72.611	70.706	22.985	-3.1216	-5.2371	0.89189	-2.2709	31.653	-5.9665
117.68	-4.7356	51.802	-5.4224	0.77141	-2.3406	0.13896	-0.18583	0.047007	0.66022	-1.3176	3287.6	23.759	-2.1093	76.232	-65.481	72.612	70.706	22.985	-3.1216	-5.2371	0.89189	-2.2709	31.653	-5.9665
117.68	-4.7372	51.806	-5.4217	0.77048	-2.3404	0.13799	-0.18635	0.043752	0.66022	-1.3176	3286.9	23.761	-2.11	76.233	-65.631	72.614	70.706	22.985	-3.1216	-5.2371	0.89189	-2.2709	31.653	-5.9665
117.68	-4.7388	51.81	-5.421	0.76955	-2.3402	0.13689	-0.18671	0.040466	0.66022	-1.3176	3286.3	23.762	-2.1107	76.233	-65.779	72.615	70.706	22.985	-3.1216	-5.2371	0.89189	-2.2709	31.653	-5.9665
117.68	-4.7405	51.814	-5.4203	0.76861	-2.34	0.13566	-0.18691	0.037154	0.66022	-1.3176	3285.6	23.764	-2.1114	76.234	-65.923	72.616	70.706	22.985	-3.1216	-5.2371	0.89189	-2.2709	31.653	-5.9665
117.68	-4.7422	51.818	-5.4197	0.76768	-2.3398	0.13431	-0.18695	0.033816	0.66022	-1.3176	3285.0	23.766	-2.1122	76.235	-66.051	72.618	70.706	22.985	-3.1216	-5.2371	0.89189	-2.2709	31.653	-5.9665
117.68	-4.744	51.822	-5.419	0.76674	-2.3397	0.13283	-0.18685	0.030456	0.66022	-1.3176	3284.4	23.767	-2.113	76.235	-66.104	72.619	70.706	22.985	-3.1216	-5.2371	0.89189	-2.2709	31.653	-5.9665
117.68	-4.7459	51.826	-5.4183	0.76581	-2.3395	0.13123	-0.18658	0.027078	0.66022	-1.3176	3283.7	23.769	-2.1138	76.236	-66.014	72.62	70.706	22.985	-3.1216	-5.2371	0.89189	-2.2709	31.653	-5.9665
117.68	-4.7477	51.829	-5.4177	0.76488	-2.3394	0.1295	-0.18616	0.023682	0.66022	-1.3176	3283.1	23.77	-2.1146	76.237	-65.876	72.622	70.706	22.985	-3.1216	-5.2371	0.89189	-2.2709	31.653	-5.9665
117.68	-4.7497	51.832	-5.417	0.76395	-2.3393	0.12766	-0.18559	0.020273	0.66022	-1.3176	3282.4	23.772	-2.1154	76.237	-65.728	72.623	70.706	22.985	-3.1216	-5.2371	0.89189	-2.2709	31.653	-5.9665
117.68	-4.7516	51.835	-5.4164	0.76302	-2.3392	0.1257	-0.18487	0.016853	0.66022	-1.3176	3281.8	23.773	-2.1163	76.238	-65.578	72.624	70.706	22.985	-3.1216	-5.2371	0.89189	-2.2709	31.653	-5.9665
117.68	-4.7537	51.838	-5.4158	0.7621	-2.3391	0.12362	-0.18399	0.013424	0.66022	-1.3176	3281.1	23.774	-2.1172	76.239	-65.426	72.626	70.706	22.985	-3.1216	-5.2371	0.89189	-2.2709	31.653	-5.9665
117.68	-4.7557	51.841	-5.4152	0.76118	-2.3391	0.12143	-0.18297	0.0099899	0.66022	-1.3176	3280.5	23.775	-2.1181	76.239	-65.274	72.627	70.706	22.985	-3.1216	-5.2371	0.89189	-2.2709	31.653	-5.9665
117.68	-4.7578	51.843	-5.4146	0.76027	-2.339	0.11913	-0.18179	0.0065526	0.66022	-1.3176	3279.9	23.776	-2.119	76.24	-65.122	72.628	70.706	22.985	-3.1216	-5.2371	0.89189	-2.2709	31.653	-5.9665
117.68	-4.76	51.845	-5.414	0.75937	-2.339	0.11672	-0.18047	0.003115	0.66022	-1.3176	3279.2	23.777	-2.1199	76.24	-64.97	72.63	70.706	22.985	-3.1216	-5.2371	0.89189	-2.2709	31.653	-5.9665
117.68	-4.7622	51.847	-5.4134	0.75847	-2.339	0.1142	-0.179	-0.00032029	0.66022	-1.3176	3278.6	23.778	-2.1209	76.241	-64.819	72.631	70.706	22.985	-3.1216	-5.2371	0.89189	-2.2709	31.653	-5.9665
117.68	-4.7644	51.849	-5.4128	0.75758	-2.339	0.11158	-0.17739	-0.0037506	0.66022	-1.3176	3277.9	23.779	-2.1219	76.242	-64.668	72.632	70.706	22.985	-3.1216	-5.2371	0.89189	-2.2709	31.653	-5.9665
117.68	-4.7667	51.851	-5.4123	0.75669	-2.339	0.10885	-0.17563	-0.0071732	0.66022	-1.3176	3277.3	23.779	-2.1229	76.242	-64.518	72.633	70.706	22.985	-3.1216	-5.2371	0.89189	-2.2709	31.653	-5.9665
117.68	-4.769	51.852	-5.4117	0.75582	-2.3391	0.10603	-0.17373	-0.010586	0.66022	-1.3176	3276.6	23.78	-2.1239	76.243	-64.368	72.635	70.706	22.985	-3.1216	-5.2371	0.89189	-2.2709	31.653	-5.9665
117.68	-4.7713	51.854	-5.4112	0.75496	-2.3391	0.10311	-0.17169	-0.013985	0.66022	-1.3176	3276.0	23.78	-2.1249	76.243	-64.219	72.636	70.706	22.985	-3.1216	-5.2371	0.89189	-2.2709	31.653	-5.9665
117.68	-4.7737	51.855	-5.4107	0.7541	-2.3392	0.1001	-0.16951	-0.017369	0.66022	-1.3176	3275.4	23.781	-2.1259	76.244	-64.071	72.637	70.706	22.985	-3.1216	-5.2371	0.89189	-2.2709	31.653	-5.9665
117.68	-4.7761	51.856	-5.4102	0.75326	-2.3393	0.096993	-0.16719	-0.020736	0.66022	-1.3176	3274.7	23.781	-2.127	76.245	-63.923	72.638	70.706	22.985	-3.1216	-5.2371	0.89189	-2.2709	31.653	-5.9665
117.68	-4.7786	51.856	-5.4097	0.75243	-2.3394	0.0938	-0.16474	-0.024081	0.66022	-1.3176	3274.1	23.781	-2.1281	76.245	-63.776	72.64	70.706	22.985	-3.1216	-5.2371	0.89189	-2.2709	31.653	-5.9665
117.68	-4.7811	51.857	-5.4093	0.75161	-2.3395	0.090521	-0.16216	-0.027404	0.66022	-1.3176	3273.4	23.781	-2.1292	76.246	-63.63	72.641	70.706	22.985	-3.1216	-5.2371	0.89189	-2.2709	31.653	-5.9665
117.68	-4.7836	51.857	-5.4088	0.75081	-2.3397	0.08716	-0.15945	-0.030701	0.66022	-1.3176	3272.8	23.781	-2.1303	76.246	-63.485	72.642	70.706	22.985	-3.1216	-5.2371	0.89189	-2.2709	31.653	-5.9665
117.68	-4.7861	51.857	-5.4084	0.75002	-2.3398	0.083718	-0.15661	-0.03397	0.66022	-1.3176	3272.1	23.781	-2.1314	76.247	-63.34	72.643	70.706	22.985	-3.1216	-5.2371	0.89189	-2.2709	31.653	-5.9665
117.68	-4.7887	51.857	-5.408	0.74924	-2.34	0.080199	-0.15364	-0.037209	0.66022	-1.3176	3271.5	23.781	-2.1325	76.247	-63.197	72.645	70.706	22.985	-3.1216	-5.2371	0.89189	-2.2709	31.653	-5.9665
117.68	-4.7913	51.856	-5.4076	0.74848	-2.3402	0.076607	-0.15055	-0.040415	0.66022	-1.3176	3270.9	23.78	-2.1337	76.248	-63.054	72.646	70.706	22.985	-3.1216	-5.2371	0.89189	-2.2709	31.653	-5.9665
117.68	-4.7939	51.856	-5.4072	0.74774	-2.3404	0.072943	-0.14734	-0.043585	0.66022	-1.3176	3270.2	23.78	-2.1348	76.248	-62.912	72.647	70.706	22.985	-3.1216	-5.2371	0.89189	-2.2709	31.653	-5.9665
117.69	-4.7965	51.855	-5.4069	0.74701	-2.3407	0.069212	-0.14401	-0.046718	0.66022	-1.3176	3269.6	23.779	-2.136	76.249	-62.772	72.648	70.706	22.985	-3.1216	-5.2371	0.89189	-2.2709	31.653	-5.9665
117.69	-4.7992	51.854	-5.4065	0.7463	-2.3409	0.065416	-0.14056	-0.049811	0.66022	-1.3176	3268.9	23.779	-2.1371	76.249	-62.632	72.649	70.706	22.985	-3.1216	-5.2371	0.89189	-2.2709	31.653	-5.9665
117.69	-4.8018	51.853	-5.4062	0.7456	-2.3412	0.061558	-0.13701	-0.052862	0.66022	-1.3176	3268.3	23.778	-2.1383	76.25	-62.493	72.651	70.706	22.985	-3.1216	-5.2371	0.89189	-2.2709	31.653	-5.9665
117.69	-4.8045	51.852	-5.4059	0.74493	-2.3414	0.057642	-0.13334	-0.055868	0.66022	-1.3176	3267.6	23.777	-2.1395	76.25	-62.356	72.652	70.706	22.985	-3.1216	-5.2371	0.89189	-2.2709	31.653	-5.9665
117.69	-4.8072	51.85	-5.4056	0.74427	-2.3417	0.053671	-0.12957	-0.058828	0.66022	-1.3176	3267.0	23.776	-2.1407	76.251	-62.219	72.653	70.706	22.985	-3.1216	-5.2371	0.89189	-2.2709	31.653	-5.9665
117.69	-4.8099	51.848	-5.4054	0.74363	-2.342	0.049649	-0.12569	-0.061738	0.66022	-1.3176	3266.4	23.775	-2.1419	76.251	-62.084	72.654	70.706	22.985	-3.1216	-5.2371	0.89189	-2.2709	31.653	-5.9665
117.69	-4.8126	51.846	-5.4051	0.74301	-2.3423	0.045577	-0.12171	-0.064598	0.66022	-1.3176	3265.7	23.774	-2.1431	76.252	-61.95	72.655	70.706	22.985	-3.1216	-5.2371	0.89189	-2.2709	31.653	-5.9665
117.7	-4.8153	51.844	-5.4049	0.74242	-2.3427	0.041461	-0.11763	-0.067404	0.66022	-1.3176	3265.1	23.773	-2.1442	76.252	-61.817	72.656	70.706	22.985	-3.1216	-5.2371	0.89189	-2.2709	31.653	-5.9665
117.7	-4.818	51.842	-5.4047	0.74184	-2.343	0.037303	-0.11346	-0.070155	0.66022	-1.3176	3264.4	23.772	-2.1454	76.253	-61.686	72.657	70.706	22.985	-3.1216	-5.2371	0.89189	-2.2709	31.653	-5.9665
117.7	-4.8207	51.839	-5.4046	0.74128	-2.3434	0.033107	-0.1092	-0.072848	0.66022	-1.3176	3263.8	23.77	-2.1466	76.253	-61.555	72.659	70.706	22.985	-3.1216	-5.2371	0.89189	-2.2709	31.653	-5.9665
117.7	-4.8235	51.837	-5.4044	0.74075	-2.3437	0.028876	-0.10485	-0.075482	0.66022	-1.3176	3263.2	23.769	-2.1478	76.254	-61.426	72.66	70.706	22.985	-3.1216	-5.2371	0.89189	-2.2709	31.653	-5.9665
117.7	-4.8262	51.834	-5.4043	0.74023	-2.3441	0.024614	-0.10042	-0.078054	0.66022	-1.3176	3262.5	23.767	-2.149	76.254	-61.298	72.661	70.706	22.985	-3.1216	-5.2371	0.89189	-2.2709	31.653	-5.9665
117.71	-4.8289	51.83	-5.4042	0.73974	-2.3445	0.020323	-0.095906	-0.080564	0.66022	-1.3176	3261.9	23.766	-2.1502	76.254	-61.172	72.662	70.706	22.985	-3.1216	-5.2371	0.89189	-2.2709	31.653	-5.9665
117.71	-4.8316	51.827	-5.4041	0.73927	-2.3449	0.016009	-0.091314	-0.083007	0.66022	-1.3176	3261.2	23.764	-2.1514	76.255	-61.047	72.663	70.706	22.985	-3.1216	-5.2371	0.89189	-2.2709	31.653	-5.9665
117.71	-4.8343	51.824	-5.404	0.73883	-2.3453	0.011673	-0.08665	-0.085384	0.66022	-1.3176	3260.6	23.762	-2.1526	76.255	-60.923	72.664	70.706	22.985	-3.1216	-5.2371	0.89189	-2.2709	31.653	-5.9665
117.71	-4.8369	51.82	-5.4039	0.73841	-2.3458	0.00732	-0.081915	-0.087692	0.66022	-1.3176	3259.9	23.76	-2.1538	76.256	-60.801	72.665	70.706	22.985	-3.1216	-5.2371	0.89189	-2.2709	31.653	-5.9665
117.71	-4.8396	51.816	-5.4039	0.73801	-2.3462	0.0029531	-0.077114	-0.089929	0.66022	-1.3176	3259.3	23.758	-2.1549	76.256	-60.68	72.666	70.706	22.985	-3.1216	-5.2371	0.89189	-2.2709	31.653	-5.9665
117.72	-4.8422	51.812	-5.4039	0.73764	-2.3467	-0.0014242	-0.072251	-0.092093	0.66022	-1.3176	3258.7	23.756	-2.1561	76.256	-60.56	72.667	70.706	22.985	-3.1216	-5.2371	0.89189	-2.2709	31.653	-5.9665
117.72	-4.8448	51.808	-5.4039	0.73729	-2.3471	-0.0058081	-0.06733	-0.094184	0.66022	-1.3176	3258.0	23.754	-2.1573	76.257	-60.442	72.668	70.706	22.985	-3.1216	-5.2371	0.89189	-2.2709	31.653	-5.9665
117.72	-4.8474	51.804	-5.404	0.73696	-2.3476	-0.010195	-0.062354	-0.096198	0.66022	-1.3176	3257.4	23.752	-2.1584	76.257	-60.326	72.669	70.706	22.985	-3.1216	-5.2371	0.89189	-2.2709	31.653	-5.9665
117.72	-4.8499	51.799	-5.404	0.73666	-2.3481	-0.014582	-0.057328	-0.098136	0.66022	-1.3176	3256.7	23.75	-2.1595	76.257	-60.211	72.67	70.706	22.985	-3.1216	-5.2371	0.89189	-2.2709	31.653	-5.9665
117.73	-4.8525	51.794	-5.4041	0.73639	-2.3486	-0.018965	-0.052256	-0.099994	0.66022	-1.3176	3256.1	23.747	-2.1606	76.258	-60.097	72.671	70.706	22.985	-3.1216	-5.2371	0.89189	-2.2709	31.653	-5.9665
117.73	-4.855	51.789	-5.4042	0.73614	-2.3491	-0.02334	-0.047142	-0.10177	0.66022	-1.3176	3255.5	23.745	-2.1617	76.258	-59.986	72.672	70.706	22.985	-3.1216	-5.2371	0.89189	-2.2709	31.653	-5.9665
117.73	-4.8574	51.784	-5.4044	0.73592	-2.3496	-0.027704	-0.041989	-0.10347	0.66022	-1.3176	3254.8	23.742	-2.1628	76.258	-59.875	72.673	70.706	22.985	-3.1216	-5.2371	0.89189	-2.2709	31.653	-5.9665
117.73	-4.8598	51.779	-5.4045	0.73572	-2.3501	-0.032054	-0.036802	-0.10508	0.66022	-1.3176	3254.2	23.74	-2.1639	76.259	-59.767	72.674	70.706	22.985	-3.1216	-5.2371	0.89189	-2.2709	31.653	-5.9665
117.74	-4.8622	51.774	-5.4047	0.73555	-2.3507	-0.036386	-0.031586	-0.10661	0.66022	-1.3176	3253.5	23.737	-2.1649	76.259	-59.66	72.675	70.706	22.985	-3.1216	-5.2371	0.89189	-2.2709	31.653	-5.9665
117.74	-4.8645	51.769	-5.4049	0.73541	-2.3512	-0.040695	-0.026344	-0.10805	0.66022	-1.3176	3252.9	23.734	-2.166	76.259	-59.554	72.676	70.706	22.985	-3.1216	-5.2371	0.89189	-2.2709	31.653	-5.9665
117.74	-4.8668	51.763	-5.4051	0.73529	-2.3517	-0.04498	-0.021082	-0.10941	0.66022	-1.3176	3252.3	23.732	-2.167	76.26	-59.451	72.677	70.706	22.985	-3.1216	-5.2371	0.89189	-2.2709	31.653	-5.9665
117.75	-4.869	51.757	-5.4053	0.7352	-2.3523	-0.049235	-0.015802	-0.11068	0.66022	-1.3176	3251.6	23.729	-2.168	76.26	-59.349	72.678	70.706	22.985	-3.1216	-5.2371	0.89189	-2.2709	31.653	-5.9665
117.75	-4.8712	51.751	-5.4056	0.73513	-2.3529	-0.053459	-0.01051	-0.11186	0.66022	-1.3176	3251.0	23.726	-2.1689	76.26	-59.248	72.679	70.706	22.985	-3.1216	-5.2371	0.89189	-2.2709	31.653	-5.9665
117.75	-4.8733	51.745	-5.4059	0.73509	-2.3534	-0.057646	-0.0052095	-0.11295	0.66022	-1.3176	3250.4	23.723	-2.1699	76.26	-59.15	72.68	70.706	22.985	-3.1216	-5.2371	0.89189	-2.2709	31.653	-5.9665
117.75	-4.8754	51.739	-5.4062	0.73508	-2.354	-0.061795	9.4341e-05	-0.11394	0.66022	-1.3176	3249.7	23.72	-2.1708	76.261	-59.053	72.681	70.706	22.985	-3.1216	-5.2371	0.89189	-2.2709	31.653	-5.9665
117.76	-4.8774	51.733	-5.4065	0.73509	-2.3546	-0.065901	0.0053974	-0.11485	0.66022	-1.3176	3249.1	23.717	-2.1717	76.261	-58.958	72.682	70.706	22.985	-3.1216	-5.2371	0.89189	-2.2709	31.653	-5.9665
117.76	-4.8794	51.727	-5.4068	0.73513	-2.3551	-0.069961	0.010695	-0.11566	0.66022	-1.3176	3248.4	23.714	-2.1725	76.261	-58.865	72.683	70.706	22.985	-3.1216	-5.2371	0.89189	-2.2709	31.653	-5.9665
117.76	-4.8812	51.72	-5.4072	0.7352	-2.3557	-0.073971	0.015984	-0.11638	0.66022	-1.3176	3247.8	23.71	-2.1734	76.261	-58.773	72.684	70.706	22.985	-3.1216	-5.2371	0.89189	-2.2709	31.653	-5.9665
117.77	-4.883	51.714	-5.4076	0.73529	-2.3563	-0.077929	0.021258	-0.11701	0.66022	-1.3176	3247.2	23.707	-2.1742	76.262	-58.684	72.685	70.706	22.985	-3.1216	-5.2371	0.89189	-2.2709	31.653	-5.9665
117.77	-4.8848	51.707	-5.408	0.73541	-2.3569	-0.08183	0.026513	-0.11754	0.66022	-1.3176	3246.5	23.704	-2.1749	76.262	-58.596	72.685	70.706	22.985	-3.1216	-5.2371	0.89189	-2.2709	31.653	-5.9665
117.77	-4.8864	51.701	-5.4084	0.73556	-2.3575	-0.085673	0.031745	-0.11798	0.66022	-1.3176	3245.9	23.701	-2.1757	76.262	-58.51	72.686	70.706	22.985	-3.1216	-5.2371	0.89189	-2.2709	31.653	-5.9665
117.78	-4.888	51.694	-5.4088	0.73573	-2.3581	-0.089453	0.03695	-0.11832	0.66022	-1.3176	3245.3	23.697	-2.1764	76.262	-58.426	72.687	70.706	22.985	-3.1216	-5.2371	0.89189	-2.2709	31.653	-5.9665
117.78	-4.8895	51.687	-5.4093	0.73593	-2.3587	-0.093167	0.042123	-0.11856	0.66022	-1.3176	3244.6	23.694	-2.177	76.262	-58.344	72.688	70.706	22.985	-3.1216	-5.2371	0.89189	-2.2709	31.653	-5.9665
117.78	-4.891	51.68	-5.4097	0.73615	-2.3592	-0.096812	0.047259	-0.11871	0.66022	-1.3176	3244.0	23.691	-2.1777	76.262	-58.263	72.689	70.706	22.985	-3.1216	-5.2371	0.89189	-2.2709	31.653	-5.9665
117.79	-4.8923	51.673	-5.4102	0.7364	-2.3598	-0.10039	0.052354	-0.11876	0.66022	-1.3176	3243.3	23.687	-2.1783	76.263	-58.185	72.69	70.706	22.985	-3.1216	-5.2371	0.89189	-2.2709	31.653	-5.9665
117.79	-4.8936	51.666	-5.4107	0.73667	-2.3604	-0.10388	0.057403	-0.11871	0.66022	-1.3176	3242.7	23.684	-2.1788	76.263	-58.108	72.691	70.706	22.985	-3.1216	-5.2371	0.89189	-2.2709	31.653	-5.9665
117.79	-4.8948	51.659	-5.4113	0.73697	-2.361	-0.1073	0.062403	-0.11856	0.66022	-1.3176	3242.1	23.68	-2.1793	76.263	-58.034	72.691	70.706	22.985	-3.1216	-5.2371	0.89189	-2.2709	31.653	-5.9665
117.8	-4.8959	51.652	-5.4118	0.7373	-2.3616	-0.11064	0.067348	-0.11832	0.66022	-1.3176	3241.4	23.677	-2.1798	76.263	-57.961	72.692	70.706	22.985	-3.1216	-5.2371	0.89189	-2.2709	31.653	-5.9665
117.8	-4.8969	51.645	-5.4124	0.73765	-2.3622	-0.1139	0.072235	-0.11799	0.66022	-1.3176	3240.8	23.673	-2.1803	76.263	-57.89	72.693	70.706	22.985	-3.1216	-5.2371	0.89189	-2.2709	31.653	-5.9665
117.8	-4.8978	51.638	-5.413	0.73802	-2.3628	-0.11707	0.077059	-0.11755	0.66022	-1.3176	3240.2	23.67	-2.1807	76.263	-57.822	72.694	70.706	22.985	-3.1216	-5.2371	0.89189	-2.2709	31.653	-5.9665
117.81	-4.8986	51.631	-5.4135	0.73842	-2.3634	-0.12015	0.081815	-0.11702	0.66022	-1.3176	3239.5	23.666	-2.181	76.264	-57.755	72.695	70.706	22.985	-3.1216	-5.2371	0.89189	-2.2709	31.653	-5.9665
117.81	-4.8993	51.624	-5.4142	0.73884	-2.364	-0.12314	0.0865	-0.11639	0.66022	-1.3176	3238.9	23.663	-2.1813	76.264	-57.69	72.696	70.706	22.985	-3.1216	-5.2371	0.89189	-2.2709	31.653	-5.9665
117.81	-4.8999	51.616	-5.4148	0.73928	-2.3645	-0.12603	0.091108	-0.11567	0.66022	-1.3176	3238.2	23.659	-2.1816	76.264	-57.627	72.696	70.706	22.985	-3.1216	-5.2371	0.89189	-2.2709	31.653	-5.9665
117.82	-4.9005	51.609	-5.4154	0.73975	-2.3651	-0.12883	0.095637	-0.11485	0.66022	-1.3176	3237.6	23.656	-2.1818	76.264	-57.567	72.697	70.706	22.985	-3.1216	-5.2371	0.89189	-2.2709	31.653	-5.9665
117.82	-4.9009	51.602	-5.4161	0.74024	-2.3657	-0.13152	0.10008	-0.11394	0.66022	-1.3176	3237.0	23.652	-2.182	76.264	-57.508	72.698	70.706	22.985	-3.1216	-5.2371	0.89189	-2.2709	31.653	-5.9665
117.82	-4.9012	51.595	-5.4167	0.74075	-2.3663	-0.13412	0.10444	-0.11293	0.66022	-1.3176	3236.3	23.649	-2.1822	76.264	-57.451	72.699	70.706	22.985	-3.1216	-5.2371	0.89189	-2.2709	31.653	-5.9665
117.83	-4.9014	51.588	-5.4174	0.74128	-2.3668	-0.13661	0.1087	-0.11183	0.66022	-1.3176	3235.7	23.645	-2.1823	76.264	-57.396	72.7	70.706	22.985	-3.1216	-5.2371	0.89189	-2.2709	31.653	-5.9665
117.83	-4.9016	51.581	-5.4181	0.74184	-2.3674	-0.13899	0.11287	-0.11063	0.66022	-1.3176	3235.1	23.642	-2.1823	76.264	-57.344	72.7	70.706	22.985	-3.1216	-5.2371	0.89189	-2.2709	31.653	-5.9665
117.83	-4.9016	51.574	-5.4188	0.74241	-2.3679	-0.14127	0.11694	-0.10934	0.66022	-1.3176	3234.4	23.638	-2.1823	76.264	-57.293	72.701	70.706	22.985	-3.1216	-5.2371	0.89189	-2.2709	31.653	-5.9665
117.84	-4.9015	51.567	-5.4195	0.74301	-2.3685	-0.14343	0.1209	-0.10797	0.66022	-1.3176	3233.8	23.635	-2.1823	76.264	-57.245	72.702	70.706	22.985	-3.1216	-5.2371	0.89189	-2.2709	31.653	-5.9665
117.84	-4.9013	51.56	-5.4202	0.74362	-2.369	-0.14549	0.12476	-0.1065	0.66022	-1.3176	3233.2	23.631	-2.1822	76.265	-57.198	72.703	70.706	22.985	-3.1216	-5.2371	0.89189	-2.2709	31.653	-5.9665
117.84	-4.9011	51.553	-5.421	0.74425	-2.3695	-0.14742	0.1285	-0.10494	0.66022	-1.3176	3232.5	23.628	-2.1821	76.265	-57.154	72.703	70.706	22.985	-3.1216	-5.2371	0.89189	-2.2709	31.653	-5.9665
117.85	-4.9007	51.546	-5.4217	0.7449	-2.3701	-0.14924	0.13213	-0.1033	0.66022	-1.3176	3231.9	23.625	-2.1819	76.265	-57.111	72.704	70.706	22.985	-3.1216	-5.2371	0.89189	-2.2709	31.653	-5.9665
117.85	-4.9002	51.539	-5.4225	0.74557	-2.3706	-0.15095	0.13564	-0.10157	0.66022	-1.3176	3231.3	23.621	-2.1817	76.265	-57.071	72.705	70.706	22.985	-3.1216	-5.2371	0.89189	-2.2709	31.653	-5.9665
117.85	-4.8996	51.533	-5.4232	0.74626	-2.3711	-0.15253	0.13903	-0.099757	0.66022	-1.3176	3230.6	23.618	-2.1814	76.265	-57.033	72.706	70.706	22.985	-3.1216	-5.2371	0.89189	-2.2709	31.653	-5.9665
117.86	-4.8989	51.526	-5.424	0.74696	-2.3716	-0.15388	0.14253	-0.097809	0.66022	-1.3176	3230.0	23.615	-2.1811	76.265	-56.997	72.706	70.706	22.985	-3.1216	-5.2371	0.89189	-2.2709	31.653	-5.9665
117.86	-4.8981	51.519	-5.4248	0.74769	-2.3721	-0.15497	0.14617	-0.095712	0.66022	-1.3176	3229.3	23.612	-2.1807	76.265	-56.963	72.707	70.706	22.985	-3.1216	-5.2371	0.89189	-2.2709	31.653	-5.9665
117.86	-4.8971	51.513	-5.4255	0.74843	-2.3725	-0.15594	0.14964	-0.09353	0.66022	-1.3176	3228.7	23.608	-2.1803	76.265	-56.931	72.708	70.706	22.985	-3.1216	-5.2371	0.89189	-2.2709	31.653	-5.9665
117.86	-4.8961	51.507	-5.4263	0.74918	-2.373	-0.15679	0.15294	-0.091266	0.66022	-1.3176	3228.1	23.605	-2.1799	76.265	-56.901	72.709	70.706	22.985	-3.1216	-5.2371	0.89189	-2.2709	31.653	-5.9665
117.87	-4.895	51.501	-5.4271	0.74995	-2.3734	-0.15751	0.15606	-0.088923	0.66022	-1.3176	3227.4	23.602	-2.1794	76.265	-56.873	72.709	70.706	22.985	-3.1216	-5.2371	0.89189	-2.2709	31.653	-5.9665
117.87	-4.8938	51.495	-5.4279	0.75074	-2.3739	-0.15812	0.15901	-0.086502	0.66022	-1.3176	3226.8	23.599	-2.1788	76.265	-56.847	72.71	70.706	22.985	-3.1216	-5.2371	0.89189	-2.2709	31.653	-5.9665
117.87	-4.8925	51.489	-5.4287	0.75154	-2.3743	-0.1586	0.16178	-0.084006	0.66022	-1.3176	3226.2	23.596	-2.1783	76.265	-56.824	72.711	70.706	22.985	-3.1216	-5.2371	0.89189	-2.2709	31.653	-5.9665
117.88	-4.8911	51.483	-5.4295	0.75236	-2.3747	-0.15896	0.16437	-0.081439	0.66022	-1.3176	3225.5	23.594	-2.1776	76.265	-56.802	72.712	70.706	22.985	-3.1216	-5.2371	0.89189	-2.2709	31.653	-5.9665
117.88	-4.8896	51.477	-5.4303	0.75319	-2.3751	-0.1592	0.16677	-0.078802	0.66022	-1.3176	3224.9	23.591	-2.177	76.265	-56.783	72.712	70.706	22.985	-3.1216	-5.2371	0.89189	-2.2709	31.653	-5.9665
117.88	-4.888	51.472	-5.4311	0.75403	-2.3755	-0.15931	0.16899	-0.076098	0.66022	-1.3176	3224.3	23.588	-2.1762	76.265	-56.766	72.713	70.706	22.985	-3.1216	-5.2371	0.89189	-2.2709	31.653	-5.9665
117.88	-4.8863	51.466	-5.4319	0.75488	-2.3759	-0.1593	0.17101	-0.073331	0.66022	-1.3176	3223.6	23.586	-2.1755	76.266	-56.751	72.714	70.706	22.985	-3.1216	-5.2371	0.89189	-2.2709	31.653	-5.9665
117.89	-4.8845	51.461	-5.4327	0.75574	-2.3762	-0.15916	0.17285	-0.070503	0.66022	-1.3176	3223.0	23.583	-2.1747	76.266	-56.738	72.715	70.706	22.985	-3.1216	-5.2371	0.89189	-2.2709	31.653	-5.9665
117.89	-4.8826	51.456	-5.4335	0.75661	-2.3766	-0.1589	0.1745	-0.067618	0.66022	-1.3176	3222.4	23.581	-2.1738	76.266	-56.727	72.715	70.706	22.985	-3.1216	-5.2371	0.89189	-2.2709	31.653	-5.9665
117.89	-4.8807	51.452	-5.4342	0.75748	-2.3769	-0.15851	0.17596	-0.064678	0.66022	-1.3176	3221.7	23.578	-2.173	76.266	-56.718	72.716	70.706	22.985	-3.1216	-5.2371	0.89189	-2.2709	31.653	-5.9665
117.89	-4.8786	51.447	-5.435	0.75836	-2.3772	-0.158	0.17722	-0.061687	0.66022	-1.3176	3221.1	23.576	-2.1721	76.266	-56.711	72.717	70.706	22.985	-3.1216	-5.2371	0.89189	-2.2709	31.653	-5.9665
117.89	-4.8765	51.442	-5.4358	0.75925	-2.3775	-0.15737	0.17829	-0.058647	0.66022	-1.3176	3220.5	23.574	-2.1711	76.266	-56.706	72.718	70.706	22.985	-3.1216	-5.2371	0.89189	-2.2709	31.653	-5.9665
117.9	-4.8743	51.438	-5.4366	0.76015	-2.3778	-0.15661	0.17917	-0.055563	0.66022	-1.3176	3219.8	23.572	-2.1701	76.266	-56.704	72.718	70.706	22.985	-3.1216	-5.2371	0.89189	-2.2709	31.653	-5.9665
117.9	-4.872	51.434	-5.4374	0.76105	-2.3781	-0.15573	0.17986	-0.052438	0.66022	-1.3176	3219.2	23.57	-2.1691	76.266	-56.703	72.719	70.706	22.985	-3.1216	-5.2371	0.89189	-2.2709	31.653	-5.9665
117.9	-4.8697	51.43	-5.4382	0.76195	-2.3783	-0.15473	0.18035	-0.049275	0.66022	-1.3176	3218.6	23.568	-2.1681	76.266	-56.705	72.72	70.706	22.985	-3.1216	-5.2371	0.89189	-2.2709	31.653	-5.9665
117.9	-4.8673	51.427	-5.4389	0.76285	-2.3786	-0.15361	0.18065	-0.046077	0.66022	-1.3176	3217.9	23.566	-2.167	76.266	-56.708	72.721	70.706	22.985	-3.1216	-5.2371	0.89189	-2.2709	31.653	-5.9665
117.9	-4.8648	51.423	-5.4397	0.76375	-2.3788	-0.15237	0.18075	-0.042848	0.66022	-1.3176	3217.3	23.564	-2.1659	76.266	-56.714	72.721	70.706	22.985	-3.1216	-5.2371	0.89189	-2.2709	31.653	-5.9665
117.91	-4.8623	51.42	-5.4405	0.76466	-2.379	-0.15101	0.18067	-0.039592	0.66022	-1.3176	3216.7	23.563	-2.1648	76.266	-56.722	72.722	70.706	22.985	-3.1216	-5.2371	0.89189	-2.2709	31.653	-5.9665
117.91	-4.8597	51.417	-5.4412	0.76556	-2.3792	-0.14953	0.18039	-0.036312	0.66022	-1.3176	3216.0	23.561	-2.1636	76.266	-56.731	72.723	70.706	22.985	-3.1216	-5.2371	0.89189	-2.2709	31.653	-5.9665
117.91	-4.857	51.414	-5.442	0.76646	-2.3794	-0.14794	0.17992	-0.033012	0.66022	-1.3176	3215.4	23.56	-2.1624	76.266	-56.743	72.724	70.706	22.985	-3.1216	-5.2371	0.89189	-2.2709	31.653	-5.9665
117.91	-4.8543	51.411	-5.4427	0.76736	-2.3795	-0.14624	0.17927	-0.029696	0.66022	-1.3176	3214.8	23.558	-2.1612	76.266	-56.757	72.724	70.706	22.985	-3.1216	-5.2371	0.89189	-2.2709	31.653	-5.9665
117.91	-4.8516	51.409	-5.4434	0.76825	-2.3797	-0.14442	0.17843	-0.026366	0.66022	-1.3176	3214.1	23.557	-2.16	76.266	-56.773	72.725	70.706	22.985	-3.1216	-5.2371	0.89189	-2.2709	31.653	-5.9665
117.91	-4.8488	51.407	-5.4441	0.76914	-2.3798	-0.1425	0.17741	-0.023027	0.66022	-1.3176	3213.5	23.556	-2.1588	76.266	-56.791	72.726	70.706	22.985	-3.1216	-5.2371	0.89189	-2.2709	31.653	-5.9665
117.91	-4.8459	51.405	-5.4448	0.77003	-2.3799	-0.14047	0.1762	-0.019682	0.66022	-1.3176	3212.9	23.555	-2.1575	76.266	-56.811	72.727	70.706	22.985	-3.1216	-5.2371	0.89189	-2.2709	31.653	-5.9665
117.91	-4.843	51.403	-5.4455	0.7709	-2.38	-0.13834	0.17481	-0.016336	0.66022	-1.3176	3212.2	23.554	-2.1562	76.267	-56.833	72.727	70.706	22.985	-3.1216	-5.2371	0.89189	-2.2709	31.653	-5.9665
117.92	-4.8401	51.401	-5.4462	0.77177	-2.3801	-0.1361	0.17325	-0.012991	0.66022	-1.3176	3211.6	23.553	-2.1549	76.267	-56.858	72.728	70.706	22.985	-3.1216	-5.2371	0.89189	-2.2709	31.653	-5.9665
117.92	-4.8372	51.4	-5.4469	0.77264	-2.3801	-0.13377	0.17151	-0.0096511	0.66022	-1.3176	3210.9	23.553	-2.1536	76.267	-56.884	72.729	70.706	22.985	-3.1216	-5.2371	0.89189	-2.2709	31.653	-5.9665
117.92	-4.8342	51.399	-5.4476	0.77349	-2.3802	-0.13134	0.16961	-0.0063203	0.66022	-1.3176	3210.3	23.552	-2.1523	76.267	-56.912	72.73	70.706	22.985	-3.1216	-5.2371	0.89189	-2.2709	31.653	-5.9665
117.92	-4.8312	51.398	-5.4482	0.77433	-2.3802	-0.12881	0.16753	-0.003002	0.66022	-1.3176	3209.7	23.551	-2.1509	76.267	-56.942	72.73	70.706	22.985	-3.1216	-5.2371	0.89189	-2.2709	31.653	-5.9665
117.92	-4.8282	51.397	-5.4489	0.77516	-2.3802	-0.1262	0.16529	0.00030037	0.66022	-1.3176	3209.0	23.551	-2.1496	76.267	-56.974	72.731	70.706	22.985	-3.1216	-5.2371	0.89189	-2.2709	31.653	-5.9665
117.92	-4.8251	51.397	-5.4495	0.77598	-2.3802	-0.12349	0.16288	0.0035831	0.66022	-1.3176	3208.4	23.551	-2.1482	76.267	-57.008	72.732	70.706	22.985	-3.1216	-5.2371	0.89189	-2.2709	31.653	-5.9665
117.92	-4.8221	51.397	-5.4501	0.77679	-2.3802	-0.1207	0.16032	0.0068428	0.66022	-1.3176	3207.8	23.551	-2.1468	76.267	-57.044	72.733	70.706	22.985	-3.1216	-5.2371	0.89189	-2.2709	31.653	-5.9665
117.92	-4.819	51.396	-5.4507	0.77759	-2.3801	-0.11783	0.1576	0.010076	0.66022	-1.3176	3207.1	23.551	-2.1455	76.267	-57.082	72.733	70.706	22.985	-3.1216	-5.2371	0.89189	-2.2709	31.653	-5.9665
117.92	-4.8159	51.397	-5.4513	0.77837	-2.3801	-0.11488	0.15473	0.013279	0.66022	-1.3176	3206.5	23.551	-2.1441	76.267	-57.122	72.734	70.706	22.985	-3.1216	-5.2371	0.89189	-2.2709	31.653	-5.9665
117.92	-4.8128	51.397	-5.4518	0.77913	-2.38	-0.11186	0.15172	0.016449	0.66022	-1.3176	3205.9	23.551	-2.1427	76.267	-57.164	72.735	70.706	22.985	-3.1216	-5.2371	0.89189	-2.2709	31.653	-5.9665
117.92	-4.8097	51.397	-5.4524	0.77988	-2.3799	-0.10876	0.14857	0.019583	0.66022	-1.3176	3205.2	23.551	-2.1413	76.267	-57.208	72.736	70.706	22.985	-3.1216	-5.2371	0.89189	-2.2709	31.653	-5.9665
117.92	-4.8066	51.398	-5.4529	0.78062	-2.3798	-0.1056	0.14527	0.022676	0.66022	-1.3176	3204.6	23.551	-2.1399	76.267	-57.254	72.736	70.706	22.985	-3.1216	-5.2371	0.89189	-2.2709	31.653	-5.9665
117.92	-4.8035	51.399	-5.4534	0.78134	-2.3797	-0.10237	0.14185	0.025727	0.66022	-1.3176	3204.0	23.552	-2.1386	76.267	-57.301	72.737	70.706	22.985	-3.1216	-5.2371	0.89189	-2.2709	31.653	-5.9665
117.92	-4.8004	51.4	-5.4539	0.78204	-2.3795	-0.099079	0.13829	0.028732	0.66022	-1.3176	3203.3	23.552	-2.1372	76.267	-57.351	72.738	70.706	22.985	-3.1216	-5.2371	0.89189	-2.2709	31.653	-5.9665
117.92	-4.7973	51.402	-5.4544	0.78272	-2.3794	-0.095732	0.13461	0.031687	0.66022	-1.3176	3202.7	23.553	-2.1358	76.267	-57.402	72.739	70.706	22.985	-3.1216	-5.2371	0.89189	-2.2709	31.653	-5.9665
117.92	-4.7942	51.403	-5.4549	0.78338	-2.3792	-0.092331	0.13081	0.034591	0.66022	-1.3176	3202.1	23.553	-2.1344	76.267	-57.455	72.739	70.706	22.985	-3.1216	-5.2371	0.89189	-2.2709	31.653	-5.9665
117.92	-4.7912	51.405	-5.4554	0.78403	-2.379	-0.08888	0.1269	0.037439	0.66022	-1.3176	3201.4	23.554	-2.1331	76.268	-57.51	72.74	70.706	22.985	-3.1216	-5.2371	0.89189	-2.2709	31.653	-5.9665
117.92	-4.7881	51.407	-5.4558	0.78465	-2.3788	-0.085383	0.12288	0.04023	0.66022	-1.3176	3200.8	23.555	-2.1317	76.268	-57.567	72.741	70.706	22.985	-3.1216	-5.2371	0.89189	-2.2709	31.653	-5.9665
117.92	-4.7851	51.409	-5.4562	0.78526	-2.3786	-0.081766	0.11892	0.042993	0.66022	-1.3176	3200.1	23.556	-2.1304	76.268	-57.626	72.742	70.706	22.985	-3.1216	-5.2371	0.89189	-2.2709	31.653	-5.9665
117.92	-4.7821	51.411	-5.4566	0.78584	-2.3784	-0.07793	0.1152	0.045774	0.66022	-1.3176	3199.5	23.557	-2.129	76.268	-57.687	72.742	70.706	22.985	-3.1216	-5.2371	0.89189	-2.2709	31.653	-5.9665
117.91	-4.7791	51.414	-5.457	0.78641	-2.3782	-0.074048	0.11139	0.048502	0.66022	-1.3176	3198.9	23.558	-2.1277	76.268	-57.749	72.743	70.706	22.985	-3.1216	-5.2371	0.89189	-2.2709	31.653	-5.9665
117.91	-4.7761	51.416	-5.4573	0.78696	-2.3779	-0.070122	0.10749	0.051174	0.66022	-1.3176	3198.2	23.56	-2.1264	76.268	-57.813	72.744	70.706	22.985	-3.1216	-5.2371	0.89189	-2.2709	31.653	-5.9665
117.91	-4.7732	51.419	-5.4577	0.78748	-2.3777	-0.066157	0.1035	0.053788	0.66022	-1.3176	3197.6	23.561	-2.125	76.268	-57.879	72.745	70.706	22.985	-3.1216	-5.2371	0.89189	-2.2709	31.653	-5.9665
117.91	-4.7703	51.422	-5.458	0.78799	-2.3774	-0.062157	0.099422	0.056342	0.66022	-1.3176	3197.0	23.562	-2.1237	76.268	-57.947	72.745	70.706	22.985	-3.1216	-5.2371	0.89189	-2.2709	31.653	-5.9665
117.91	-4.7674	51.425	-5.4583	0.78848	-2.3771	-0.058123	0.095266	0.058833	0.66022	-1.3176	3196.3	23.564	-2.1225	76.268	-58.016	72.746	70.706	22.985	-3.1216	-5.2371	0.89189	-2.2709	31.653	-5.9665
117.91	-4.7646	51.428	-5.4586	0.78894	-2.3768	-0.054061	0.091033	0.061261	0.66022	-1.3176	3195.7	23.565	-2.1212	76.268	-58.087	72.747	70.706	22.985	-3.1216	-5.2371	0.89189	-2.2709	31.653	-5.9665
117.91	-4.7618	51.432	-5.4589	0.78939	-2.3765	-0.049975	0.086727	0.063621	0.66022	-1.3176	3195.1	23.567	-2.1199	76.268	-58.16	72.748	70.706	22.985	-3.1216	-5.2371	0.89189	-2.2709	31.653	-5.9665
117.91	-4.759	51.435	-5.4591	0.78981	-2.3762	-0.045866	0.082353	0.065914	0.66022	-1.3176	3194.4	23.569	-2.1187	76.269	-58.234	72.749	70.706	22.985	-3.1216	-5.2371	0.89189	-2.2709	31.653	-5.9665
117.91	-4.7562	51.439	-5.4593	0.79021	-2.3758	-0.04174	0.077914	0.068136	0.66022	-1.3176	3193.8	23.57	-2.1175	76.269	-58.31	72.749	70.706	22.985	-3.1216	-5.2371	0.89189	-2.2709	31.653	-5.9665
117.9	-4.7536	51.443	-5.4595	0.79059	-2.3755	-0.0376	0.073416	0.070285	0.66022	-1.3176	3193.1	23.572	-2.1163	76.269	-58.388	72.75	70.706	22.985	-3.1216	-5.2371	0.89189	-2.2709	31.653	-5.9665
117.9	-4.7509	51.447	-5.4597	0.79094	-2.3751	-0.03345	0.068862	0.072361	0.66022	-1.3176	3192.5	23.574	-2.1151	76.269	-58.467	72.751	70.706	22.985	-3.1216	-5.2371	0.89189	-2.2709	31.653	-5.9665
117.9	-4.7483	51.451	-5.4598	0.79128	-2.3748	-0.029293	0.064256	0.074361	0.66022	-1.3176	3191.9	23.576	-2.1139	76.269	-58.547	72.752	70.706	22.985	-3.1216	-5.2371	0.89189	-2.2709	31.653	-5.9665
117.9	-4.7458	51.456	-5.46	0.79159	-2.3744	-0.025133	0.059604	0.076284	0.66022	-1.3176	3191.2	23.578	-2.1128	76.269	-58.63	72.753	70.706	22.985	-3.1216	-5.2371	0.89189	-2.2709	31.653	-5.9665
117.9	-4.7433	51.46	-5.4601	0.79187	-2.374	-0.020974	0.054908	0.078129	0.66022	-1.3176	3190.6	23.58	-2.1117	76.269	-58.714	72.753	70.706	22.985	-3.1216	-5.2371	0.89189	-2.2709	31.653	-5.9665
117.9	-4.7408	51.465	-5.4602	0.79214	-2.3736	-0.01682	0.050175	0.079893	0.66022	-1.3176	3190.0	23.583	-2.1106	76.269	-58.799	72.754	70.706	22.985	-3.1216	-5.2371	0.89189	-2.2709	31.653	-5.9665
117.89	-4.7384	51.47	-5.4603	0.79237	-2.3732	-0.012673	0.045408	0.081575	0.66022	-1.3176	3189.3	23.585	-2.1095	76.269	-58.886	72.755	70.706	22.985	-3.1216	-5.2371	0.89189	-2.2709	31.653	-5.9665
117.89	-4.7361	51.475	-5.4603	0.79259	-2.3728	-0.0085382	0.040612	0.083175	0.66022	-1.3176	3188.7	23.587	-2.1085	76.27	-58.974	72.756	70.706	22.985	-3.1216	-5.2371	0.89189	-2.2709	31.653	-5.9665
117.89	-4.7338	51.48	-5.4603	0.79278	-2.3724	-0.0044188	0.035791	0.084691	0.66022	-1.3176	3188.0	23.589	-2.1074	76.27	-59.064	72.757	70.706	22.985	-3.1216	-5.2371	0.89189	-2.2709	31.653	-5.9665
117.89	-4.7316	51.485	-5.4604	0.79295	-2.3719	-0.00031838	0.03095	0.086121	0.66022	-1.3176	3187.4	23.592	-2.1065	76.27	-59.155	72.758	70.706	22.985	-3.1216	-5.2371	0.89189	-2.2709	31.653	-5.9665
117.89	-4.7294	51.49	-5.4604	0.79309	-2.3715	0.0037594	0.026093	0.087465	0.66022	-1.3176	3186.8	23.594	-2.1055	76.27	-59.248	72.758	70.706	22.985	-3.1216	-5.2371	0.89189	-2.2709	31.653	-5.9665
117.89	-4.7273	51.495	-5.4603	0.79321	-2.3711	0.0078111	0.021225	0.088722	0.66022	-1.3176	3186.1	23.597	-2.1046	76.27	-59.342	72.759	70.706	22.985	-3.1216	-5.2371	0.89189	-2.2709	31.653	-5.9665
117.88	-4.7253	51.501	-5.4603	0.7933	-2.3706	0.011833	0.01635	0.089891	0.66022	-1.3176	3185.5	23.599	-2.1036	76.27	-59.437	72.76	70.706	22.985	-3.1216	-5.2371	0.89189	-2.2709	31.653	-5.9665
117.88	-4.7233	51.506	-5.4602	0.79337	-2.3702	0.015822	0.011473	0.090971	0.66022	-1.3176	3184.8	23.602	-2.1028	76.271	-59.534	72.761	70.706	22.985	-3.1216	-5.2371	0.89189	-2.2709	31.653	-5.9665
117.88	-4.7214	51.512	-5.4601	0.79342	-2.3697	0.019774	0.0065981	0.091961	0.66022	-1.3176	3184.2	23.605	-2.1019	76.271	-59.632	72.762	70.706	22.985	-3.1216	-5.2371	0.89189	-2.2709	31.653	-5.9665
117.88	-4.7196	51.518	-5.46	0.79344	-2.3692	0.023686	0.0017302	0.092861	0.66022	-1.3176	3183.6	23.607	-2.1011	76.271	-59.731	72.763	70.706	22.985	-3.1216	-5.2371	0.89189	-2.2709	31.653	-5.9665
117.88	-4.7178	51.523	-5.4599	0.79343	-2.3688	0.027555	-0.0031264	0.09367	0.66022	-1.3176	3182.9	23.61	-2.1003	76.271	-59.831	72.764	70.706	22.985	-3.1216	-5.2371	0.89189	-2.2709	31.653	-5.9665
117.87	-4.7161	51.529	-5.4597	0.79341	-2.3683	0.031376	-0.0079673	0.094388	0.66022	-1.3176	3182.3	23.613	-2.0995	76.271	-59.933	72.764	70.706	22.985	-3.1216	-5.2371	0.89189	-2.2709	31.653	-5.9665
117.87	-4.7145	51.535	-5.4596	0.79336	-2.3678	0.035148	-0.012788	0.095015	0.66022	-1.3176	3181.7	23.616	-2.0988	76.271	-60.035	72.765	70.706	22.985	-3.1216	-5.2371	0.89189	-2.2709	31.653	-5.9665
117.87	-4.713	51.541	-5.4594	0.79328	-2.3674	0.038866	-0.017584	0.095549	0.66022	-1.3176	3181.0	23.619	-2.0981	76.272	-60.139	72.766	70.706	22.985	-3.1216	-5.2371	0.89189	-2.2709	31.653	-5.9665
117.87	-4.7115	51.547	-5.4592	0.79318	-2.3669	0.042528	-0.022352	0.095992	0.66022	-1.3176	3180.4	23.621	-2.0975	76.272	-60.244	72.767	70.706	22.985	-3.1216	-5.2371	0.89189	-2.2709	31.653	-5.9665
117.86	-4.7101	51.553	-5.459	0.79306	-2.3664	0.04613	-0.027087	0.096342	0.66022	-1.3176	3179.7	23.624	-2.0968	76.272	-60.351	72.768	70.706	22.985	-3.1216	-5.2371	0.89189	-2.2709	31.653	-5.9665
117.86	-4.7088	51.559	-5.4587	0.79291	-2.3659	0.04967	-0.031784	0.0966	0.66022	-1.3176	3179.1	23.627	-2.0962	76.272	-60.458	72.769	70.706	22.985	-3.1216	-5.2371	0.89189	-2.2709	31.653	-5.9665
117.86	-4.7075	51.565	-5.4585	0.79274	-2.3654	0.053144	-0.036439	0.096765	0.66022	-1.3176	3178.5	23.63	-2.0957	76.272	-60.566	72.77	70.706	22.985	-3.1216	-5.2371	0.89189	-2.2709	31.653	-5.9665
117.86	-4.7063	51.572	-5.4582	0.79254	-2.3649	0.056549	-0.041049	0.096839	0.66022	-1.3176	3177.8	23.633	-2.0951	76.273	-60.675	72.771	70.706	22.985	-3.1216	-5.2371	0.89189	-2.2709	31.653	-5.9665
117.86	-4.7052	51.578	-5.4579	0.79233	-2.3645	0.059882	-0.045609	0.096821	0.66022	-1.3176	3177.2	23.636	-2.0946	76.273	-60.785	72.771	70.706	22.985	-3.1216	-5.2371	0.89189	-2.2709	31.653	-5.9665
117.85	-4.7042	51.584	-5.4576	0.79209	-2.364	0.063141	-0.050115	0.096711	0.66022	-1.3176	3176.5	23.639	-2.0942	76.273	-60.897	72.772	70.706	22.985	-3.1216	-5.2371	0.89189	-2.2709	31.653	-5.9665
117.85	-4.7033	51.59	-5.4573	0.79183	-2.3635	0.066323	-0.054564	0.09651	0.66022	-1.3176	3175.9	23.642	-2.0938	76.273	-61.008	72.773	70.706	22.985	-3.1216	-5.2371	0.89189	-2.2709	31.653	-5.9665
117.85	-4.7024	51.596	-5.4569	0.79154	-2.363	0.069426	-0.058951	0.096218	0.66022	-1.3176	3175.2	23.645	-2.0934	76.274	-61.121	72.774	70.706	22.985	-3.1216	-5.2371	0.89189	-2.2709	31.653	-5.9665
117.85	-4.7017	51.603	-5.4566	0.79124	-2.3625	0.072446	-0.063272	0.095836	0.66022	-1.3176	3174.6	23.648	-2.093	76.274	-61.235	72.775	70.706	22.985	-3.1216	-5.2371	0.89189	-2.2709	31.653	-5.9665
117.84	-4.701	51.609	-5.4562	0.79091	-2.3621	0.075381	-0.067524	0.095365	0.66022	-1.3176	3174.0	23.651	-2.0927	76.274	-61.349	72.776	70.706	22.985	-3.1216	-5.2371	0.89189	-2.2709	31.653	-5.9665
117.84	-4.7003	51.615	-5.4558	0.79056	-2.3616	0.078229	-0.071703	0.094805	0.66022	-1.3176	3173.3	23.654	-2.0924	76.274	-61.464	72.777	70.706	22.985	-3.1216	-5.2371	0.89189	-2.2709	31.653	-5.9665
117.84	-4.6998	51.622	-5.4554	0.79019	-2.3611	0.080987	-0.075805	0.094156	0.66022	-1.3176	3172.7	23.657	-2.0922	76.274	-61.58	72.778	70.706	22.985	-3.1216	-5.2371	0.89189	-2.2709	31.653	-5.9665
117.84	-4.6994	51.628	-5.455	0.7898	-2.3606	0.083653	-0.079828	0.09342	0.66022	-1.3176	3172.0	23.66	-2.092	76.275	-61.697	72.779	70.706	22.985	-3.1216	-5.2371	0.89189	-2.2709	31.653	-5.9665
117.83	-4.699	51.634	-5.4546	0.78939	-2.3602	0.086225	-0.083767	0.092599	0.66022	-1.3176	3171.4	23.663	-2.0918	76.275	-61.814	72.78	70.706	22.985	-3.1216	-5.2371	0.89189	-2.2709	31.653	-5.9665
117.83	-4.6987	51.64	-5.4541	0.78897	-2.3597	0.088701	-0.087619	0.091691	0.66022	-1.3176	3170.8	23.665	-2.0917	76.275	-61.931	72.781	70.706	22.985	-3.1216	-5.2371	0.89189	-2.2709	31.653	-5.9665
117.83	-4.6985	51.646	-5.4537	0.78852	-2.3593	0.091079	-0.091381	0.0907	0.66022	-1.3176	3170.1	23.668	-2.0916	76.275	-62.049	72.782	70.706	22.985	-3.1216	-5.2371	0.89189	-2.2709	31.653	-5.9665
117.83	-4.6983	51.652	-5.4532	0.78805	-2.3588	0.093356	-0.09505	0.089625	0.66022	-1.3176	3169.5	23.671	-2.0915	76.276	-62.167	72.783	70.706	22.985	-3.1216	-5.2371	0.89189	-2.2709	31.653	-5.9665
117.83	-4.6983	51.658	-5.4528	0.78757	-2.3584	0.095532	-0.098622	0.088469	0.66022	-1.3176	3168.8	23.674	-2.0915	76.276	-62.286	72.783	70.706	22.985	-3.1216	-5.2371	0.89189	-2.2709	31.653	-5.9665
117.82	-4.6983	51.664	-5.4523	0.78707	-2.3579	0.097605	-0.1021	0.087232	0.66022	-1.3176	3168.2	23.677	-2.0915	76.276	-62.405	72.784	70.706	22.985	-3.1216	-5.2371	0.89189	-2.2709	31.653	-5.9665
117.82	-4.6984	51.67	-5.4518	0.78655	-2.3575	0.099572	-0.10547	0.085915	0.66022	-1.3176	3167.5	23.68	-2.0915	76.276	-62.524	72.785	70.706	22.985	-3.1216	-5.2371	0.89189	-2.2709	31.653	-5.9665
117.82	-4.6986	51.676	-5.4513	0.78601	-2.3571	0.10143	-0.10873	0.084521	0.66022	-1.3176	3166.9	23.683	-2.0916	76.277	-62.644	72.786	70.706	22.985	-3.1216	-5.2371	0.89189	-2.2709	31.653	-5.9665
117.82	-4.6988	51.682	-5.4508	0.78546	-2.3566	0.10318	-0.11189	0.083051	0.66022	-1.3176	3166.3	23.685	-2.0917	76.277	-62.763	72.787	70.706	22.985	-3.1216	-5.2371	0.89189	-2.2709	31.653	-5.9665
117.82	-4.6992	51.688	-5.4502	0.78489	-2.3562	0.10483	-0.11494	0.081506	0.66022	-1.3176	3165.6	23.688	-2.0918	76.277	-62.882	72.788	70.706	22.985	-3.1216	-5.2371	0.89189	-2.2709	31.653	-5.9665
117.81	-4.6996	51.694	-5.4497	0.78431	-2.3558	0.10636	-0.11788	0.079887	0.66022	-1.3176	3165.0	23.691	-2.092	76.277	-63.001	72.789	70.706	22.985	-3.1216	-5.2371	0.89189	-2.2709	31.653	-5.9665
117.81	-4.7	51.699	-5.4492	0.78371	-2.3554	0.10778	-0.1207	0.078197	0.66022	-1.3176	3164.3	23.693	-2.0922	76.278	-63.12	72.79	70.706	22.985	-3.1216	-5.2371	0.89189	-2.2709	31.653	-5.9665
117.81	-4.7006	51.705	-5.4486	0.7831	-2.355	0.10909	-0.1234	0.076438	0.66022	-1.3176	3163.7	23.696	-2.0924	76.278	-63.239	72.791	70.706	22.985	-3.1216	-5.2371	0.89189	-2.2709	31.653	-5.9665
117.81	-4.7012	51.71	-5.4481	0.78248	-2.3547	0.11028	-0.12599	0.07461	0.66022	-1.3176	3163.1	23.698	-2.0927	76.278	-63.357	72.792	70.706	22.985	-3.1216	-5.2371	0.89189	-2.2709	31.653	-5.9665
117.81	-4.7019	51.715	-5.4475	0.78184	-2.3543	0.11136	-0.12845	0.072716	0.66022	-1.3176	3162.4	23.701	-2.093	76.278	-63.474	72.793	70.706	22.985	-3.1216	-5.2371	0.89189	-2.2709	31.653	-5.9665
117.8	-4.7027	51.721	-5.447	0.7812	-2.3539	0.11232	-0.1308	0.070758	0.66022	-1.3176	3161.8	23.703	-2.0934	76.279	-63.59	72.794	70.706	22.985	-3.1216	-5.2371	0.89189	-2.2709	31.653	-5.9665
117.8	-4.7036	51.726	-5.4464	0.78054	-2.3536	0.11317	-0.13301	0.068738	0.66022	-1.3176	3161.1	23.706	-2.0937	76.279	-63.705	72.795	70.706	22.985	-3.1216	-5.2371	0.89189	-2.2709	31.653	-5.9665
117.8	-4.7045	51.731	-5.4458	0.77987	-2.3533	0.1139	-0.1351	0.066657	0.66022	-1.3176	3160.5	23.708	-2.0941	76.279	-63.819	72.796	70.706	22.985	-3.1216	-5.2371	0.89189	-2.2709	31.653	-5.9665
117.8	-4.7055	51.736	-5.4453	0.77919	-2.3529	0.11451	-0.13707	0.064518	0.66022	-1.3176	3159.8	23.711	-2.0946	76.28	-63.931	72.797	70.706	22.985	-3.1216	-5.2371	0.89189	-2.2709	31.653	-5.9665
117.8	-4.7065	51.741	-5.4447	0.7785	-2.3526	0.11501	-0.1389	0.062322	0.66022	-1.3176	3159.2	23.713	-2.095	76.28	-64.041	72.798	70.706	22.985	-3.1216	-5.2371	0.89189	-2.2709	31.653	-5.9665
117.8	-4.7076	51.745	-5.4441	0.7778	-2.3523	0.11539	-0.1406	0.060072	0.66022	-1.3176	3158.5	23.715	-2.0955	76.28	-64.148	72.799	70.706	22.985	-3.1216	-5.2371	0.89189	-2.2709	31.653	-5.9665
117.79	-4.7088	51.75	-5.4436	0.77709	-2.352	0.11566	-0.14218	0.057771	0.66022	-1.3176	3157.9	23.717	-2.096	76.28	-64.253	72.8	70.706	22.985	-3.1216	-5.2371	0.89189	-2.2709	31.653	-5.9665
117.79	-4.7101	51.754	-5.443	0.77638	-2.3517	0.1158	-0.14362	0.055419	0.66022	-1.3176	3157.3	23.719	-2.0966	76.281	-64.354	72.801	70.706	22.985	-3.1216	-5.2371	0.89189	-2.2709	31.653	-5.9665
117.79	-4.7114	51.758	-5.4424	0.77565	-2.3515	0.11583	-0.14492	0.05302	0.66022	-1.3176	3156.6	23.721	-2.0971	76.281	-64.45	72.802	70.706	22.985	-3.1216	-5.2371	0.89189	-2.2709	31.653	-5.9665
117.79	-4.7127	51.763	-5.4418	0.77493	-2.3512	0.11574	-0.14609	0.050576	0.66022	-1.3176	3156.0	23.723	-2.0977	76.281	-64.542	72.802	70.706	22.985	-3.1216	-5.2371	0.89189	-2.2709	31.653	-5.9665
117.79	-4.7141	51.767	-5.4412	0.77419	-2.3509	0.11554	-0.14713	0.048089	0.66022	-1.3176	3155.3	23.725	-2.0984	76.281	-64.629	72.803	70.706	22.985	-3.1216	-5.2371	0.89189	-2.2709	31.653	-5.9665
117.79	-4.7156	51.77	-5.4407	0.77346	-2.3507	0.11522	-0.14803	0.045561	0.66022	-1.3176	3154.7	23.727	-2.099	76.282	-64.708	72.804	70.706	22.985	-3.1216	-5.2371	0.89189	-2.2709	31.653	-5.9665
117.79	-4.7172	51.774	-5.4401	0.77271	-2.3505	0.11478	-0.1488	0.042994	0.66022	-1.3176	3154.0	23.728	-2.0997	76.282	-64.779	72.805	70.706	22.985	-3.1216	-5.2371	0.89189	-2.2709	31.653	-5.9665
117.78	-4.7187	51.778	-5.4395	0.77197	-2.3503	0.11423	-0.14943	0.040392	0.66022	-1.3176	3153.4	23.73	-2.1004	76.282	-64.841	72.806	70.706	22.985	-3.1216	-5.2371	0.89189	-2.2709	31.653	-5.9665
117.78	-4.7204	51.781	-5.4389	0.77122	-2.3501	0.11356	-0.14992	0.037756	0.66022	-1.3176	3152.8	23.732	-2.1011	76.282	-64.892	72.807	70.706	22.985	-3.1216	-5.2371	0.89189	-2.2709	31.653	-5.9665
117.78	-4.7221	51.784	-5.4384	0.77047	-2.3499	0.11278	-0.15028	0.035089	0.66022	-1.3176	3152.1	23.733	-2.1019	76.283	-64.931	72.808	70.706	22.985	-3.1216	-5.2371	0.89189	-2.2709	31.653	-5.9665
117.78	-4.7238	51.787	-5.4378	0.76972	-2.3497	0.11189	-0.1505	0.032394	0.66022	-1.3176	3151.5	23.735	-2.1026	76.283	-64.958	72.809	70.706	22.985	-3.1216	-5.2371	0.89189	-2.2709	31.653	-5.9665
117.78	-4.7256	51.79	-5.4373	0.76896	-2.3496	0.11089	-0.15059	0.029672	0.66022	-1.3176	3150.8	23.736	-2.1034	76.283	-64.97	72.81	70.706	22.985	-3.1216	-5.2371	0.89189	-2.2709	31.653	-5.9665
117.78	-4.7274	51.793	-5.4367	0.76821	-2.3494	0.10978	-0.15054	0.026927	0.66022	-1.3176	3150.2	23.737	-2.1042	76.283	-64.969	72.811	70.706	22.985	-3.1216	-5.2371	0.89189	-2.2709	31.653	-5.9665
117.78	-4.7293	51.796	-5.4362	0.76746	-2.3493	0.10856	-0.15035	0.02416	0.66022	-1.3176	3149.5	23.739	-2.105	76.284	-64.953	72.812	70.706	22.985	-3.1216	-5.2371	0.89189	-2.2709	31.653	-5.9665
117.78	-4.7312	51.798	-5.4356	0.76671	-2.3492	0.10723	-0.15003	0.021375	0.66022	-1.3176	3148.9	23.74	-2.1059	76.284	-64.924	72.813	70.706	22.985	-3.1216	-5.2371	0.89189	-2.2709	31.653	-5.9665
117.78	-4.7331	51.8	-5.4351	0.76596	-2.3491	0.1058	-0.14958	0.018573	0.66022	-1.3176	3148.3	23.741	-2.1067	76.284	-64.881	72.814	70.706	22.985	-3.1216	-5.2371	0.89189	-2.2709	31.653	-5.9665
117.78	-4.7351	51.803	-5.4346	0.76521	-2.349	0.10426	-0.14899	0.015758	0.66022	-1.3176	3147.6	23.742	-2.1076	76.284	-64.828	72.815	70.706	22.985	-3.1216	-5.2371	0.89189	-2.2709	31.653	-5.9665
117.78	-4.7371	51.805	-5.434	0.76447	-2.3489	0.10262	-0.14827	0.012932	0.66022	-1.3176	3147.0	23.743	-2.1085	76.285	-64.764	72.816	70.706	22.985	-3.1216	-5.2371	0.89189	-2.2709	31.653	-5.9665
117.78	-4.7392	51.806	-5.4335	0.76373	-2.3489	0.10088	-0.14742	0.010097	0.66022	-1.3176	3146.3	23.743	-2.1094	76.285	-64.691	72.817	70.706	22.985	-3.1216	-5.2371	0.89189	-2.2709	31.653	-5.9665
117.78	-4.7412	51.808	-5.433	0.763	-2.3488	0.099041	-0.14644	0.007256	0.66022	-1.3176	3145.7	23.744	-2.1103	76.285	-64.611	72.818	70.706	22.985	-3.1216	-5.2371	0.89189	-2.2709	31.653	-5.9665
117.78	-4.7433	51.809	-5.4325	0.76227	-2.3488	0.097104	-0.14533	0.0044115	0.66022	-1.3176	3145.0	23.745	-2.1113	76.285	-64.524	72.818	70.706	22.985	-3.1216	-5.2371	0.89189	-2.2709	31.653	-5.9665
117.78	-4.7455	51.811	-5.4321	0.76154	-2.3488	0.095071	-0.14409	0.0015661	0.66022	-1.3176	3144.4	23.745	-2.1122	76.286	-64.432	72.819	70.706	22.985	-3.1216	-5.2371	0.89189	-2.2709	31.653	-5.9665
117.77	-4.7476	51.812	-5.4316	0.76083	-2.3488	0.092946	-0.14273	-0.0012779	0.66022	-1.3176	3143.7	23.746	-2.1132	76.286	-64.335	72.82	70.706	22.985	-3.1216	-5.2371	0.89189	-2.2709	31.653	-5.9665
117.77	-4.7498	51.813	-5.4311	0.76012	-2.3488	0.090729	-0.14124	-0.0041178	0.66022	-1.3176	3143.1	23.746	-2.1141	76.286	-64.235	72.821	70.706	22.985	-3.1216	-5.2371	0.89189	-2.2709	31.653	-5.9665
117.77	-4.752	51.813	-5.4307	0.75941	-2.3488	0.088424	-0.13963	-0.0069512	0.66022	-1.3176	3142.5	23.746	-2.1151	76.286	-64.131	72.822	70.706	22.985	-3.1216	-5.2371	0.89189	-2.2709	31.653	-5.9665
117.77	-4.7542	51.814	-5.4303	0.75872	-2.3489	0.086033	-0.1379	-0.0097756	0.66022	-1.3176	3141.8	23.747	-2.1161	76.287	-64.025	72.823	70.706	22.985	-3.1216	-5.2371	0.89189	-2.2709	31.653	-5.9665
117.78	-4.7564	51.814	-5.4298	0.75803	-2.3489	0.083558	-0.13605	-0.012588	0.66022	-1.3176	3141.2	23.747	-2.1171	76.287	-63.917	72.824	70.706	22.985	-3.1216	-5.2371	0.89189	-2.2709	31.653	-5.9665
117.78	-4.7587	51.814	-5.4294	0.75736	-2.349	0.081001	-0.13408	-0.015387	0.66022	-1.3176	3140.5	23.747	-2.118	76.287	-63.807	72.825	70.706	22.985	-3.1216	-5.2371	0.89189	-2.2709	31.653	-5.9665
117.78	-4.7609	51.814	-5.429	0.75669	-2.3491	0.078365	-0.13199	-0.01817	0.66022	-1.3176	3139.9	23.747	-2.119	76.287	-63.696	72.826	70.706	22.985	-3.1216	-5.2371	0.89189	-2.2709	31.653	-5.9665
117.78	-4.7632	51.814	-5.4286	0.75604	-2.3492	0.075653	-0.1298	-0.020933	0.66022	-1.3176	3139.2	23.747	-2.12	76.287	-63.584	72.827	70.706	22.985	-3.1216	-5.2371	0.89189	-2.2709	31.653	-5.9665
117.78	-4.7654	51.814	-5.4283	0.7554	-2.3493	0.072867	-0.12749	-0.023676	0.66022	-1.3176	3138.6	23.746	-2.121	76.287	-63.471	72.827	70.706	22.985	-3.1216	-5.2371	0.89189	-2.2709	31.653	-5.9665
117.78	-4.7677	51.813	-5.4279	0.75476	-2.3494	0.070011	-0.12507	-0.026395	0.66022	-1.3176	3138.0	23.746	-2.122	76.288	-63.357	72.828	70.706	22.985	-3.1216	-5.2371	0.89189	-2.2709	31.653	-5.9665
117.78	-4.7699	51.813	-5.4276	0.75415	-2.3496	0.067086	-0.12255	-0.029087	0.66022	-1.3176	3137.3	23.746	-2.123	76.288	-63.243	72.829	70.706	22.985	-3.1216	-5.2371	0.89189	-2.2709	31.653	-5.9665
117.78	-4.7722	51.812	-5.4272	0.75354	-2.3497	0.064095	-0.11993	-0.031752	0.66022	-1.3176	3136.7	23.745	-2.124	76.288	-63.129	72.83	70.706	22.985	-3.1216	-5.2371	0.89189	-2.2709	31.653	-5.9665
117.78	-4.7745	51.811	-5.4269	0.75295	-2.3499	0.061042	-0.1172	-0.034386	0.66022	-1.3176	3136.0	23.745	-2.125	76.288	-63.015	72.831	70.706	22.985	-3.1216	-5.2371	0.89189	-2.2709	31.653	-5.9665
117.78	-4.7767	51.81	-5.4266	0.75237	-2.3501	0.05793	-0.11437	-0.036987	0.66022	-1.3176	3135.4	23.744	-2.126	76.288	-62.901	72.832	70.706	22.985	-3.1216	-5.2371	0.89189	-2.2709	31.653	-5.9665
117.78	-4.779	51.808	-5.4263	0.7518	-2.3502	0.054761	-0.11145	-0.039553	0.66022	-1.3176	3134.7	23.743	-2.127	76.289	-62.787	72.833	70.706	22.985	-3.1216	-5.2371	0.89189	-2.2709	31.653	-5.9665
117.78	-4.7812	51.807	-5.4261	0.75125	-2.3505	0.051539	-0.10844	-0.042081	0.66022	-1.3176	3134.1	23.743	-2.128	76.289	-62.673	72.833	70.706	22.985	-3.1216	-5.2371	0.89189	-2.2709	31.653	-5.9665
117.78	-4.7834	51.805	-5.4258	0.75072	-2.3507	0.048266	-0.10534	-0.044571	0.66022	-1.3176	3133.5	23.742	-2.129	76.289	-62.56	72.834	70.706	22.985	-3.1216	-5.2371	0.89189	-2.2709	31.653	-5.9665
117.78	-4.7856	51.803	-5.4256	0.7502	-2.3509	0.044945	-0.10215	-0.047018	0.66022	-1.3176	3132.8	23.741	-2.13	76.289	-62.447	72.835	70.706	22.985	-3.1216	-5.2371	0.89189	-2.2709	31.653	-5.9665
117.78	-4.7878	51.801	-5.4254	0.7497	-2.3511	0.041581	-0.098871	-0.049422	0.66022	-1.3176	3132.2	23.74	-2.131	76.289	-62.334	72.836	70.706	22.985	-3.1216	-5.2371	0.89189	-2.2709	31.653	-5.9665
117.79	-4.79	51.799	-5.4252	0.74921	-2.3514	0.038175	-0.095516	-0.05178	0.66022	-1.3176	3131.5	23.739	-2.1319	76.289	-62.223	72.837	70.706	22.985	-3.1216	-5.2371	0.89189	-2.2709	31.653	-5.9665
117.79	-4.7922	51.796	-5.425	0.74874	-2.3517	0.034732	-0.092083	-0.054091	0.66022	-1.3176	3130.9	23.737	-2.1329	76.289	-62.111	72.838	70.706	22.985	-3.1216	-5.2371	0.89189	-2.2709	31.653	-5.9665
117.79	-4.7943	51.794	-5.4248	0.74829	-2.3519	0.031254	-0.088576	-0.056352	0.66022	-1.3176	3130.2	23.736	-2.1338	76.29	-62.001	72.838	70.706	22.985	-3.1216	-5.2371	0.89189	-2.2709	31.653	-5.9665
117.79	-4.7964	51.791	-5.4247	0.74786	-2.3522	0.027745	-0.084998	-0.058561	0.66022	-1.3176	3129.6	23.735	-2.1348	76.29	-61.891	72.839	70.706	22.985	-3.1216	-5.2371	0.89189	-2.2709	31.653	-5.9665
117.79	-4.7985	51.788	-5.4246	0.74744	-2.3525	0.024208	-0.081351	-0.060717	0.66022	-1.3176	3129.0	23.733	-2.1357	76.29	-61.782	72.84	70.706	22.985	-3.1216	-5.2371	0.89189	-2.2709	31.653	-5.9665
117.79	-4.8006	51.785	-5.4244	0.74704	-2.3528	0.020646	-0.07764	-0.062818	0.66022	-1.3176	3128.3	23.732	-2.1366	76.29	-61.674	72.841	70.706	22.985	-3.1216	-5.2371	0.89189	-2.2709	31.653	-5.9665
117.79	-4.8026	51.782	-5.4243	0.74666	-2.3531	0.017062	-0.073868	-0.064861	0.66022	-1.3176	3127.7	23.73	-2.1375	76.29	-61.567	72.842	70.706	22.985	-3.1216	-5.2371	0.89189	-2.2709	31.653	-5.9665
117.79	-4.8046	51.779	-5.4243	0.7463	-2.3535	0.013461	-0.070039	-0.066846	0.66022	-1.3176	3127.0	23.729	-2.1384	76.29	-61.461	72.842	70.706	22.985	-3.1216	-5.2371	0.89189	-2.2709	31.653	-5.9665
117.8	-4.8066	51.776	-5.4242	0.74596	-2.3538	0.0098446	-0.066155	-0.068771	0.66022	-1.3176	3126.4	23.727	-2.1393	76.29	-61.356	72.843	70.706	22.985	-3.1216	-5.2371	0.89189	-2.2709	31.653	-5.9665
117.8	-4.8085	51.772	-5.4242	0.74564	-2.3542	0.006217	-0.062221	-0.070634	0.66022	-1.3176	3125.8	23.725	-2.1401	76.29	-61.251	72.844	70.706	22.985	-3.1216	-5.2371	0.89189	-2.2709	31.653	-5.9665
117.8	-4.8104	51.768	-5.4241	0.74534	-2.3545	0.0025813	-0.058239	-0.072433	0.66022	-1.3176	3125.1	23.724	-2.141	76.29	-61.148	72.845	70.706	22.985	-3.1216	-5.2371	0.89189	-2.2709	31.653	-5.9665
117.8	-4.8122	51.765	-5.4241	0.74506	-2.3549	-0.0010592	-0.054215	-0.074167	0.66022	-1.3176	3124.5	23.722	-2.1418	76.29	-61.046	72.846	70.706	22.985	-3.1216	-5.2371	0.89189	-2.2709	31.653	-5.9665
117.8	-4.814	51.761	-5.4242	0.7448	-2.3553	-0.0047011	-0.05015	-0.075835	0.66022	-1.3176	3123.8	23.72	-2.1426	76.29	-60.945	72.846	70.706	22.985	-3.1216	-5.2371	0.89189	-2.2709	31.653	-5.9665
117.8	-4.8158	51.757	-5.4242	0.74456	-2.3556	-0.008341	-0.04605	-0.077436	0.66022	-1.3176	3123.2	23.718	-2.1434	76.29	-60.846	72.847	70.706	22.985	-3.1216	-5.2371	0.89189	-2.2709	31.653	-5.9665
117.81	-4.8175	51.753	-5.4242	0.74434	-2.356	-0.011976	-0.041917	-0.078967	0.66022	-1.3176	3122.6	23.716	-2.1441	76.291	-60.747	72.848	70.706	22.985	-3.1216	-5.2371	0.89189	-2.2709	31.653	-5.9665
117.81	-4.8192	51.748	-5.4243	0.74414	-2.3564	-0.015602	-0.037755	-0.080428	0.66022	-1.3176	3121.9	23.714	-2.1449	76.291	-60.65	72.849	70.706	22.985	-3.1216	-5.2371	0.89189	-2.2709	31.653	-5.9665
117.81	-4.8208	51.744	-5.4244	0.74396	-2.3568	-0.019216	-0.033569	-0.081817	0.66022	-1.3176	3121.3	23.712	-2.1456	76.291	-60.554	72.849	70.706	22.985	-3.1216	-5.2371	0.89189	-2.2709	31.653	-5.9665
117.81	-4.8224	51.74	-5.4245	0.7438	-2.3573	-0.022815	-0.029361	-0.083134	0.66022	-1.3176	3120.6	23.71	-2.1463	76.291	-60.459	72.85	70.706	22.985	-3.1216	-5.2371	0.89189	-2.2709	31.653	-5.9665
117.81	-4.8239	51.735	-5.4246	0.74367	-2.3577	-0.026396	-0.025136	-0.084377	0.66022	-1.3176	3120.0	23.707	-2.147	76.291	-60.365	72.851	70.706	22.985	-3.1216	-5.2371	0.89189	-2.2709	31.653	-5.9665
117.82	-4.8254	51.73	-5.4248	0.74355	-2.3581	-0.029956	-0.020897	-0.085546	0.66022	-1.3176	3119.3	23.705	-2.1477	76.291	-60.273	72.851	70.706	22.985	-3.1216	-5.2371	0.89189	-2.2709	31.653	-5.9665
117.82	-4.8268	51.726	-5.4249	0.74346	-2.3585	-0.03349	-0.016649	-0.086639	0.66022	-1.3176	3118.7	23.703	-2.1483	76.291	-60.182	72.852	70.706	22.985	-3.1216	-5.2371	0.89189	-2.2709	31.653	-5.9665
117.82	-4.8282	51.721	-5.4251	0.74339	-2.359	-0.036997	-0.012394	-0.087656	0.66022	-1.3176	3118.1	23.7	-2.1489	76.291	-60.093	72.853	70.706	22.985	-3.1216	-5.2371	0.89189	-2.2709	31.653	-5.9665
117.82	-4.8295	51.716	-5.4253	0.74334	-2.3594	-0.040472	-0.0081367	-0.088596	0.66022	-1.3176	3117.4	23.698	-2.1495	76.291	-60.005	72.854	70.706	22.985	-3.1216	-5.2371	0.89189	-2.2709	31.653	-5.9665
117.82	-4.8308	51.711	-5.4255	0.74331	-2.3598	-0.043914	-0.003881	-0.089458	0.66022	-1.3176	3116.8	23.696	-2.15	76.291	-59.918	72.854	70.706	22.985	-3.1216	-5.2371	0.89189	-2.2709	31.653	-5.9665
117.83	-4.832	51.706	-5.4257	0.7433	-2.3603	-0.047318	0.00036956	-0.090242	0.66022	-1.3176	3116.1	23.693	-2.1506	76.291	-59.833	72.855	70.706	22.985	-3.1216	-5.2371	0.89189	-2.2709	31.653	-5.9665
117.83	-4.8331	51.701	-5.426	0.74331	-2.3608	-0.050682	0.0046112	-0.090946	0.66022	-1.3176	3115.5	23.691	-2.1511	76.291	-59.749	72.856	70.706	22.985	-3.1216	-5.2371	0.89189	-2.2709	31.653	-5.9665
117.83	-4.8342	51.695	-5.4262	0.74334	-2.3612	-0.054003	0.0088401	-0.091571	0.66022	-1.3176	3114.9	23.688	-2.1516	76.291	-59.667	72.856	70.706	22.985	-3.1216	-5.2371	0.89189	-2.2709	31.653	-5.9665
117.83	-4.8352	51.69	-5.4265	0.7434	-2.3617	-0.057278	0.013053	-0.092116	0.66022	-1.3176	3114.2	23.686	-2.152	76.291	-59.586	72.857	70.706	22.985	-3.1216	-5.2371	0.89189	-2.2709	31.653	-5.9665
117.84	-4.8362	51.685	-5.4268	0.74347	-2.3621	-0.060503	0.017245	-0.092581	0.66022	-1.3176	3113.6	23.683	-2.1524	76.291	-59.507	72.858	70.706	22.985	-3.1216	-5.2371	0.89189	-2.2709	31.653	-5.9665
117.84	-4.837	51.679	-5.4271	0.74357	-2.3626	-0.063677	0.021414	-0.092965	0.66022	-1.3176	3113.0	23.68	-2.1528	76.291	-59.429	72.858	70.706	22.985	-3.1216	-5.2371	0.89189	-2.2709	31.653	-5.9665
117.84	-4.8379	51.674	-5.4275	0.74369	-2.3631	-0.066797	0.025555	-0.093269	0.66022	-1.3176	3112.3	23.678	-2.1532	76.291	-59.353	72.859	70.706	22.985	-3.1216	-5.2371	0.89189	-2.2709	31.653	-5.9665
117.84	-4.8386	51.668	-5.4278	0.74383	-2.3635	-0.069859	0.029665	-0.093491	0.66022	-1.3176	3111.7	23.675	-2.1536	76.29	-59.278	72.86	70.706	22.985	-3.1216	-5.2371	0.89189	-2.2709	31.653	-5.9665
117.84	-4.8393	51.663	-5.4282	0.74398	-2.364	-0.072861	0.033741	-0.093633	0.66022	-1.3176	3111.0	23.673	-2.1539	76.29	-59.205	72.86	70.706	22.985	-3.1216	-5.2371	0.89189	-2.2709	31.653	-5.9665
117.85	-4.84	51.657	-5.4285	0.74416	-2.3645	-0.075801	0.037779	-0.093694	0.66022	-1.3176	3110.4	23.67	-2.1542	76.29	-59.134	72.861	70.706	22.985	-3.1216	-5.2371	0.89189	-2.2709	31.653	-5.9665
117.85	-4.8405	51.652	-5.4289	0.74436	-2.3649	-0.078676	0.041775	-0.093674	0.66022	-1.3176	3109.8	23.667	-2.1544	76.29	-59.064	72.861	70.706	22.985	-3.1216	-5.2371	0.89189	-2.2709	31.653	-5.9665
117.85	-4.841	51.646	-5.4293	0.74458	-2.3654	-0.081483	0.045725	-0.093573	0.66022	-1.3176	3109.1	23.664	-2.1546	76.29	-58.996	72.862	70.706	22.985	-3.1216	-5.2371	0.89189	-2.2709	31.653	-5.9665
117.85	-4.8415	51.641	-5.4297	0.74482	-2.3659	-0.08422	0.049627	-0.093391	0.66022	-1.3176	3108.5	23.662	-2.1548	76.29	-58.929	72.863	70.706	22.985	-3.1216	-5.2371	0.89189	-2.2709	31.653	-5.9665
117.86	-4.8418	51.635	-5.4302	0.74508	-2.3663	-0.086885	0.053477	-0.09313	0.66022	-1.3176	3107.8	23.659	-2.155	76.29	-58.864	72.863	70.706	22.985	-3.1216	-5.2371	0.89189	-2.2709	31.653	-5.9665
117.86	-4.8421	51.629	-5.4306	0.74535	-2.3668	-0.089476	0.057272	-0.092788	0.66022	-1.3176	3107.2	23.656	-2.1551	76.29	-58.801	72.864	70.706	22.985	-3.1216	-5.2371	0.89189	-2.2709	31.653	-5.9665
117.86	-4.8424	51.624	-5.431	0.74565	-2.3673	-0.09199	0.061009	-0.092368	0.66022	-1.3176	3106.6	23.654	-2.1552	76.29	-58.74	72.865	70.706	22.985	-3.1216	-5.2371	0.89189	-2.2709	31.653	-5.9665
117.86	-4.8425	51.618	-5.4315	0.74596	-2.3677	-0.094426	0.064683	-0.091868	0.66022	-1.3176	3105.9	23.651	-2.1553	76.29	-58.68	72.865	70.706	22.985	-3.1216	-5.2371	0.89189	-2.2709	31.653	-5.9665
117.87	-4.8426	51.613	-5.432	0.7463	-2.3682	-0.096781	0.068293	-0.09129	0.66022	-1.3176	3105.3	23.648	-2.1554	76.29	-58.621	72.866	70.706	22.985	-3.1216	-5.2371	0.89189	-2.2709	31.653	-5.9665
117.87	-4.8426	51.607	-5.4325	0.74665	-2.3686	-0.099053	0.071834	-0.090635	0.66022	-1.3176	3104.7	23.646	-2.1554	76.29	-58.565	72.866	70.706	22.985	-3.1216	-5.2371	0.89189	-2.2709	31.653	-5.9665
117.87	-4.8426	51.601	-5.433	0.74701	-2.3691	-0.10124	0.075305	-0.089903	0.66022	-1.3176	3104.0	23.643	-2.1553	76.289	-58.51	72.867	70.706	22.985	-3.1216	-5.2371	0.89189	-2.2709	31.653	-5.9665
117.87	-4.8425	51.596	-5.4335	0.7474	-2.3695	-0.10334	0.078701	-0.089094	0.66022	-1.3176	3103.4	23.64	-2.1553	76.289	-58.457	72.868	70.706	22.985	-3.1216	-5.2371	0.89189	-2.2709	31.653	-5.9665
117.87	-4.8423	51.59	-5.434	0.7478	-2.37	-0.10536	0.08202	-0.088211	0.66022	-1.3176	3102.7	23.638	-2.1552	76.289	-58.406	72.868	70.706	22.985	-3.1216	-5.2371	0.89189	-2.2709	31.653	-5.9665
117.88	-4.842	51.585	-5.4345	0.74822	-2.3704	-0.10728	0.08526	-0.087253	0.66022	-1.3176	3102.1	23.635	-2.1551	76.289	-58.356	72.869	70.706	22.985	-3.1216	-5.2371	0.89189	-2.2709	31.653	-5.9665
117.88	-4.8417	51.579	-5.4351	0.74865	-2.3708	-0.10911	0.088417	-0.086222	0.66022	-1.3176	3101.5	23.632	-2.155	76.289	-58.308	72.869	70.706	22.985	-3.1216	-5.2371	0.89189	-2.2709	31.653	-5.9665
117.88	-4.8413	51.574	-5.4356	0.7491	-2.3713	-0.11085	0.091488	-0.085118	0.66022	-1.3176	3100.8	23.63	-2.1548	76.289	-58.262	72.87	70.706	22.985	-3.1216	-5.2371	0.89189	-2.2709	31.653	-5.9665
117.88	-4.8409	51.569	-5.4362	0.74957	-2.3717	-0.1125	0.094472	-0.083944	0.66022	-1.3176	3100.2	23.627	-2.1546	76.289	-58.218	72.87	70.706	22.985	-3.1216	-5.2371	0.89189	-2.2709	31.653	-5.9665
117.88	-4.8403	51.563	-5.4368	0.75005	-2.3721	-0.11405	0.097366	-0.082699	0.66022	-1.3176	3099.6	23.625	-2.1544	76.288	-58.176	72.871	70.706	22.985	-3.1216	-5.2371	0.89189	-2.2709	31.653	-5.9665
117.89	-4.8398	51.558	-5.4373	0.75054	-2.3725	-0.1155	0.10017	-0.081386	0.66022	-1.3176	3098.9	23.622	-2.1541	76.288	-58.135	72.871	70.706	22.985	-3.1216	-5.2371	0.89189	-2.2709	31.653	-5.9665
117.89	-4.8391	51.553	-5.4379	0.75105	-2.3729	-0.11686	0.10287	-0.080006	0.66022	-1.3176	3098.3	23.62	-2.1538	76.288	-58.096	72.872	70.706	22.985	-3.1216	-5.2371	0.89189	-2.2709	31.653	-5.9665
117.89	-4.8384	51.548	-5.4385	0.75157	-2.3733	-0.11812	0.10548	-0.07856	0.66022	-1.3176	3097.6	23.617	-2.1535	76.288	-58.059	72.873	70.706	22.985	-3.1216	-5.2371	0.89189	-2.2709	31.653	-5.9665
117.89	-4.8376	51.543	-5.4391	0.7521	-2.3737	-0.11928	0.10799	-0.077049	0.66022	-1.3176	3097.0	23.615	-2.1532	76.288	-58.024	72.873	70.706	22.985	-3.1216	-5.2371	0.89189	-2.2709	31.653	-5.9665
117.89	-4.8367	51.538	-5.4397	0.75265	-2.3741	-0.12034	0.1104	-0.075475	0.66022	-1.3176	3096.4	23.613	-2.1528	76.288	-57.99	72.874	70.706	22.985	-3.1216	-5.2371	0.89189	-2.2709	31.653	-5.9665
117.9	-4.8358	51.533	-5.4403	0.75321	-2.3745	-0.1213	0.1127	-0.073839	0.66022	-1.3176	3095.7	23.61	-2.1524	76.288	-57.959	72.874	70.706	22.985	-3.1216	-5.2371	0.89189	-2.2709	31.653	-5.9665
117.9	-4.8348	51.528	-5.4409	0.75378	-2.3748	-0.12215	0.1149	-0.072144	0.66022	-1.3176	3095.1	23.608	-2.152	76.287	-57.929	72.875	70.706	22.985	-3.1216	-5.2371	0.89189	-2.2709	31.653	-5.9665
117.9	-4.8338	51.523	-5.4415	0.75436	-2.3752	-0.12291	0.11699	-0.070391	0.66022	-1.3176	3094.5	23.606	-2.1515	76.287	-57.901	72.875	70.706	22.985	-3.1216	-5.2371	0.89189	-2.2709	31.653	-5.9665
117.9	-4.8327	51.519	-5.4421	0.75495	-2.3755	-0.12356	0.11897	-0.068581	0.66022	-1.3176	3093.8	23.603	-2.151	76.287	-57.874	72.876	70.706	22.985	-3.1216	-5.2371	0.89189	-2.2709	31.653	-5.9665
117.9	-4.8315	51.514	-5.4428	0.75555	-2.3759	-0.12411	0.12084	-0.066716	0.66022	-1.3176	3093.2	23.601	-2.1505	76.287	-57.85	72.876	70.706	22.985	-3.1216	-5.2371	0.89189	-2.2709	31.653	-5.9665
117.91	-4.8303	51.51	-5.4434	0.75615	-2.3762	-0.12456	0.1226	-0.064798	0.66022	-1.3176	3092.5	23.599	-2.15	76.287	-57.827	72.877	70.706	22.985	-3.1216	-5.2371	0.89189	-2.2709	31.653	-5.9665
117.91	-4.829	51.505	-5.444	0.75677	-2.3765	-0.1249	0.12424	-0.062829	0.66022	-1.3176	3091.9	23.597	-2.1494	76.286	-57.807	72.877	70.706	22.985	-3.1216	-5.2371	0.89189	-2.2709	31.653	-5.9665
117.91	-4.8277	51.501	-5.4446	0.7574	-2.3768	-0.12514	0.12577	-0.060811	0.66022	-1.3176	3091.3	23.595	-2.1488	76.286	-57.788	72.878	70.706	22.985	-3.1216	-5.2371	0.89189	-2.2709	31.653	-5.9665
117.91	-4.8263	51.497	-5.4453	0.75803	-2.3771	-0.12528	0.12719	-0.058745	0.66022	-1.3176	3090.6	23.593	-2.1482	76.286	-57.771	72.878	70.706	22.985	-3.1216	-5.2371	0.89189	-2.2709	31.653	-5.9665
117.91	-4.8248	51.493	-5.4459	0.75867	-2.3774	-0.12531	0.12848	-0.056635	0.66022	-1.3176	3090.0	23.591	-2.1475	76.286	-57.756	72.879	70.706	22.985	-3.1216	-5.2371	0.89189	-2.2709	31.653	-5.9665
117.91	-4.8233	51.489	-5.4465	0.75931	-2.3777	-0.12524	0.12966	-0.054481	0.66022	-1.3176	3089.4	23.589	-2.1469	76.286	-57.742	72.879	70.706	22.985	-3.1216	-5.2371	0.89189	-2.2709	31.653	-5.9665
117.91	-4.8218	51.485	-5.4471	0.75996	-2.378	-0.12507	0.13072	-0.052285	0.66022	-1.3176	3088.7	23.588	-2.1462	76.286	-57.731	72.88	70.706	22.985	-3.1216	-5.2371	0.89189	-2.2709	31.653	-5.9665
117.92	-4.8202	51.482	-5.4478	0.76062	-2.3782	-0.1248	0.13166	-0.050051	0.66022	-1.3176	3088.1	23.586	-2.1455	76.285	-57.721	72.88	70.706	22.985	-3.1216	-5.2371	0.89189	-2.2709	31.653	-5.9665
117.92	-4.8185	51.478	-5.4484	0.76128	-2.3785	-0.12442	0.13248	-0.04778	0.66022	-1.3176	3087.5	23.584	-2.1448	76.285	-57.713	72.881	70.706	22.985	-3.1216	-5.2371	0.89189	-2.2709	31.653	-5.9665
117.92	-4.8168	51.475	-5.449	0.76195	-2.3787	-0.12392	0.13324	-0.045461	0.66022	-1.3176	3086.8	23.583	-2.144	76.285	-57.707	72.881	70.706	22.985	-3.1216	-5.2371	0.89189	-2.2709	31.653	-5.9665
117.92	-4.8151	51.471	-5.4496	0.76261	-2.3789	-0.12328	0.13395	-0.043093	0.66022	-1.3176	3086.2	23.581	-2.1432	76.285	-57.703	72.882	70.706	22.985	-3.1216	-5.2371	0.89189	-2.2709	31.653	-5.9665
117.92	-4.8133	51.468	-5.4502	0.76328	-2.3791	-0.12254	0.13451	-0.040696	0.66022	-1.3176	3085.5	23.58	-2.1424	76.285	-57.701	72.882	70.706	22.985	-3.1216	-5.2371	0.89189	-2.2709	31.653	-5.9665
117.92	-4.8115	51.465	-5.4508	0.76396	-2.3793	-0.12172	0.13492	-0.038273	0.66022	-1.3176	3084.9	23.578	-2.1416	76.284	-57.7	72.883	70.706	22.985	-3.1216	-5.2371	0.89189	-2.2709	31.653	-5.9665
117.92	-4.8096	51.462	-5.4515	0.76463	-2.3795	-0.12081	0.1352	-0.035827	0.66022	-1.3176	3084.3	23.577	-2.1408	76.284	-57.701	72.883	70.706	22.985	-3.1216	-5.2371	0.89189	-2.2709	31.653	-5.9665
117.92	-4.8077	51.46	-5.4521	0.76531	-2.3797	-0.1198	0.13533	-0.033359	0.66022	-1.3176	3083.6	23.576	-2.1399	76.284	-57.704	72.884	70.706	22.985	-3.1216	-5.2371	0.89189	-2.2709	31.653	-5.9665
117.92	-4.8057	51.457	-5.4526	0.76599	-2.3798	-0.11871	0.13532	-0.030873	0.66022	-1.3176	3083.0	23.574	-2.1391	76.284	-57.709	72.884	70.706	22.985	-3.1216	-5.2371	0.89189	-2.2709	31.653	-5.9665
117.92	-4.8037	51.454	-5.4532	0.76666	-2.38	-0.11754	0.13517	-0.028372	0.66022	-1.3176	3082.4	23.573	-2.1382	76.284	-57.716	72.885	70.706	22.985	-3.1216	-5.2371	0.89189	-2.2709	31.653	-5.9665
117.93	-4.8017	51.452	-5.4538	0.76734	-2.3801	-0.11628	0.13487	-0.025857	0.66022	-1.3176	3081.7	23.572	-2.1373	76.283	-57.724	72.885	70.706	22.985	-3.1216	-5.2371	0.89189	-2.2709	31.653	-5.9665
117.93	-4.7996	51.45	-5.4544	0.76801	-2.3803	-0.11493	0.13444	-0.023332	0.66022	-1.3176	3081.1	23.571	-2.1364	76.283	-57.735	72.886	70.706	22.985	-3.1216	-5.2371	0.89189	-2.2709	31.653	-5.9665
117.93	-4.7975	51.448	-5.455	0.76868	-2.3804	-0.11351	0.13388	-0.020799	0.66022	-1.3176	3080.5	23.57	-2.1355	76.283	-57.747	72.886	70.706	22.985	-3.1216	-5.2371	0.89189	-2.2709	31.653	-5.9665
117.93	-4.7954	51.446	-5.4555	0.76935	-2.3805	-0.112	0.13317	-0.018261	0.66022	-1.3176	3079.8	23.569	-2.1345	76.283	-57.761	72.887	70.706	22.985	-3.1216	-5.2371	0.89189	-2.2709	31.653	-5.9665
117.93	-4.7933	51.444	-5.4561	0.77001	-2.3805	-0.11041	0.13233	-0.015721	0.66022	-1.3176	3079.2	23.569	-2.1336	76.283	-57.777	72.887	70.706	22.985	-3.1216	-5.2371	0.89189	-2.2709	31.653	-5.9665
117.93	-4.7911	51.443	-5.4566	0.77067	-2.3806	-0.10875	0.13136	-0.013181	0.66022	-1.3176	3078.5	23.568	-2.1326	76.282	-57.794	72.888	70.706	22.985	-3.1216	-5.2371	0.89189	-2.2709	31.653	-5.9665
117.93	-4.7889	51.441	-5.4572	0.77133	-2.3807	-0.10702	0.13026	-0.010643	0.66022	-1.3176	3077.9	23.567	-2.1317	76.282	-57.813	72.888	70.706	22.985	-3.1216	-5.2371	0.89189	-2.2709	31.653	-5.9665
117.93	-4.7867	51.44	-5.4577	0.77198	-2.3807	-0.10521	0.12903	-0.0081113	0.66022	-1.3176	3077.3	23.567	-2.1307	76.282	-57.834	72.889	70.706	22.985	-3.1216	-5.2371	0.89189	-2.2709	31.653	-5.9665
117.93	-4.7845	51.439	-5.4582	0.77262	-2.3808	-0.1033	0.12772	-0.0055766	0.66022	-1.3176	3076.6	23.566	-2.1297	76.282	-57.857	72.889	70.706	22.985	-3.1216	-5.2371	0.89189	-2.2709	31.653	-5.9665
117.93	-4.7822	51.438	-5.4587	0.77325	-2.3808	-0.10127	0.1264	-0.0030287	0.66022	-1.3176	3076.0	23.566	-2.1287	76.282	-57.882	72.89	70.706	22.985	-3.1216	-5.2371	0.89189	-2.2709	31.653	-5.9665
117.93	-4.78	51.437	-5.4592	0.77388	-2.3808	-0.099169	0.12496	-0.00048766	0.66022	-1.3176	3075.4	23.565	-2.1277	76.281	-57.908	72.89	70.706	22.985	-3.1216	-5.2371	0.89189	-2.2709	31.653	-5.9665
117.93	-4.7777	51.437	-5.4597	0.7745	-2.3808	-0.096992	0.12341	0.0020442	0.66022	-1.3176	3074.7	23.565	-2.1267	76.281	-57.936	72.891	70.706	22.985	-3.1216	-5.2371	0.89189	-2.2709	31.653	-5.9665
117.93	-4.7754	51.436	-5.4602	0.77512	-2.3808	-0.094742	0.12175	0.0045647	0.66021	-1.3176	3074.1	23.565	-2.1257	76.281	-57.965	72.891	70.706	22.985	-3.1216	-5.2371	0.89189	-2.2709	31.653	-5.9665
117.93	-4.7731	51.436	-5.4607	0.77572	-2.3807	-0.092423	0.11999	0.0070713	0.66021	-1.3176	3073.5	23.565	-2.1246	76.281	-57.997	72.892	70.706	22.985	-3.1216	-5.2371	0.89189	-2.2709	31.653	-5.9665
117.93	-4.7708	51.436	-5.4611	0.77631	-2.3807	-0.090037	0.11813	0.009562	0.66021	-1.3176	3072.8	23.565	-2.1236	76.281	-58.03	72.892	70.706	22.985	-3.1216	-5.2371	0.89189	-2.2709	31.653	-5.9665
117.93	-4.7684	51.436	-5.4616	0.7769	-2.3806	-0.087585	0.11616	0.012035	0.66021	-1.3176	3072.2	23.565	-2.1226	76.28	-58.065	72.893	70.706	22.985	-3.1216	-5.2371	0.89189	-2.2709	31.653	-5.9665
117.93	-4.7661	51.436	-5.462	0.77748	-2.3806	-0.08507	0.11409	0.014487	0.66021	-1.3176	3071.5	23.565	-2.1215	76.28	-58.101	72.893	70.706	22.985	-3.1216	-5.2371	0.89189	-2.2709	31.653	-5.9665
117.93	-4.7638	51.436	-5.4624	0.77804	-2.3805	-0.082495	0.11193	0.016916	0.66021	-1.3176	3070.9	23.565	-2.1205	76.28	-58.139	72.894	70.706	22.985	-3.1216	-5.2371	0.89189	-2.2709	31.653	-5.9665
117.93	-4.7615	51.436	-5.4628	0.7786	-2.3804	-0.079862	0.10967	0.019321	0.66021	-1.3176	3070.3	23.565	-2.1195	76.28	-58.179	72.895	70.706	22.985	-3.1216	-5.2371	0.89189	-2.2709	31.653	-5.9665
117.93	-4.7591	51.437	-5.4632	0.77914	-2.3803	-0.077174	0.10731	0.021698	0.66021	-1.3176	3069.6	23.566	-2.1185	76.28	-58.22	72.895	70.706	22.985	-3.1216	-5.2371	0.89189	-2.2709	31.653	-5.9665
117.93	-4.7568	51.438	-5.4636	0.77967	-2.3802	-0.074432	0.10487	0.024047	0.66021	-1.3176	3069.0	23.566	-2.1174	76.279	-58.263	72.896	70.706	22.985	-3.1216	-5.2371	0.89189	-2.2709	31.653	-5.9665
117.93	-4.7545	51.439	-5.464	0.78019	-2.3801	-0.071641	0.10233	0.026365	0.66021	-1.3176	3068.4	23.567	-2.1164	76.279	-58.308	72.896	70.706	22.985	-3.1216	-5.2371	0.89189	-2.2709	31.653	-5.9665
117.93	-4.7522	51.44	-5.4643	0.78069	-2.3799	-0.068801	0.099715	0.028649	0.66021	-1.3176	3067.7	23.567	-2.1154	76.279	-58.354	72.897	70.706	22.985	-3.1216	-5.2371	0.89189	-2.2709	31.653	-5.9665
117.92	-4.7499	51.441	-5.4647	0.78118	-2.3798	-0.065916	0.097012	0.030899	0.66021	-1.3176	3067.1	23.568	-2.1143	76.279	-58.402	72.897	70.706	22.985	-3.1216	-5.2371	0.89189	-2.2709	31.653	-5.9665
117.92	-4.7476	51.442	-5.465	0.78166	-2.3796	-0.062989	0.094227	0.033111	0.66021	-1.3176	3066.4	23.568	-2.1133	76.279	-58.451	72.898	70.706	22.985	-3.1216	-5.2371	0.89189	-2.2709	31.653	-5.9665
117.92	-4.7453	51.444	-5.4653	0.78213	-2.3794	-0.060022	0.091365	0.035284	0.66021	-1.3176	3065.8	23.569	-2.1123	76.279	-58.502	72.898	70.706	22.985	-3.1216	-5.2371	0.89189	-2.2709	31.653	-5.9665
117.92	-4.743	51.445	-5.4656	0.78258	-2.3793	-0.057018	0.088428	0.037417	0.66021	-1.3176	3065.2	23.57	-2.1113	76.278	-58.555	72.899	70.706	22.985	-3.1216	-5.2371	0.89189	-2.2709	31.653	-5.9665
117.92	-4.7408	51.447	-5.4659	0.78301	-2.3791	-0.05398	0.085418	0.039507	0.66021	-1.3176	3064.5	23.571	-2.1103	76.278	-58.608	72.899	70.706	22.985	-3.1216	-5.2371	0.89189	-2.2709	31.653	-5.9665
117.92	-4.7385	51.449	-5.4661	0.78343	-2.3789	-0.050911	0.082338	0.041552	0.66021	-1.3176	3063.9	23.572	-2.1093	76.278	-58.664	72.9	70.706	22.985	-3.1216	-5.2371	0.89189	-2.2709	31.653	-5.9665
117.92	-4.7363	51.451	-5.4664	0.78383	-2.3787	-0.047812	0.079193	0.043551	0.66021	-1.3176	3063.3	23.573	-2.1083	76.278	-58.721	72.9	70.706	22.985	-3.1216	-5.2371	0.89189	-2.2709	31.653	-5.9665
117.92	-4.7341	51.453	-5.4666	0.78422	-2.3784	-0.044688	0.075983	0.045503	0.66021	-1.3176	3062.6	23.574	-2.1074	76.278	-58.779	72.901	70.706	22.985	-3.1216	-5.2371	0.89189	-2.2709	31.653	-5.9665
117.92	-4.7319	51.455	-5.4668	0.78459	-2.3782	-0.041541	0.072713	0.047405	0.66021	-1.3176	3062.0	23.575	-2.1064	76.278	-58.839	72.901	70.706	22.985	-3.1216	-5.2371	0.89189	-2.2709	31.653	-5.9665
117.92	-4.7298	51.458	-5.467	0.78495	-2.378	-0.038374	0.069387	0.049255	0.66021	-1.3176	3061.3	23.576	-2.1055	76.277	-58.9	72.902	70.706	22.985	-3.1216	-5.2371	0.89189	-2.2709	31.653	-5.9665
117.91	-4.7277	51.46	-5.4672	0.78529	-2.3777	-0.03519	0.066006	0.051053	0.66021	-1.3176	3060.7	23.577	-2.1045	76.277	-58.963	72.903	70.706	22.985	-3.1216	-5.2371	0.89189	-2.2709	31.653	-5.9665
117.91	-4.7256	51.463	-5.4674	0.78561	-2.3775	-0.031991	0.062574	0.052797	0.66021	-1.3176	3060.1	23.579	-2.1036	76.277	-59.027	72.903	70.706	22.985	-3.1216	-5.2371	0.89189	-2.2709	31.653	-5.9665
117.91	-4.7235	51.465	-5.4675	0.78591	-2.3772	-0.028781	0.059094	0.054486	0.66021	-1.3176	3059.4	23.58	-2.1027	76.277	-59.092	72.904	70.706	22.985	-3.1216	-5.2371	0.89189	-2.2709	31.653	-5.9665
117.91	-4.7215	51.468	-5.4677	0.7862	-2.3769	-0.025562	0.055571	0.056117	0.66021	-1.3176	3058.8	23.582	-2.1018	76.277	-59.159	72.904	70.706	22.985	-3.1216	-5.2371	0.89189	-2.2709	31.653	-5.9665
117.91	-4.7195	51.471	-5.4678	0.78647	-2.3766	-0.022337	0.052006	0.05769	0.66021	-1.3176	3058.1	23.583	-2.1009	76.277	-59.227	72.905	70.706	22.985	-3.1216	-5.2371	0.89189	-2.2709	31.653	-5.9665
117.91	-4.7175	51.474	-5.4679	0.78672	-2.3763	-0.019109	0.048404	0.059204	0.66021	-1.3176	3057.5	23.585	-2.1	76.277	-59.296	72.905	70.706	22.985	-3.1216	-5.2371	0.89189	-2.2709	31.653	-5.9665
117.91	-4.7156	51.478	-5.468	0.78695	-2.376	-0.015882	0.044768	0.060657	0.66021	-1.3176	3056.9	23.586	-2.0992	76.276	-59.367	72.906	70.706	22.985	-3.1216	-5.2371	0.89189	-2.2709	31.653	-5.9665
117.9	-4.7137	51.481	-5.468	0.78717	-2.3757	-0.012657	0.041101	0.062048	0.66021	-1.3176	3056.2	23.588	-2.0983	76.276	-59.439	72.907	70.706	22.985	-3.1216	-5.2371	0.89189	-2.2709	31.653	-5.9665
117.9	-4.7118	51.484	-5.4681	0.78736	-2.3754	-0.0094378	0.037406	0.063377	0.66021	-1.3176	3055.6	23.589	-2.0975	76.276	-59.512	72.907	70.706	22.985	-3.1216	-5.2371	0.89189	-2.2709	31.653	-5.9665
117.9	-4.71	51.488	-5.4681	0.78754	-2.3751	-0.0062274	0.033688	0.064641	0.66021	-1.3176	3055.0	23.591	-2.0967	76.276	-59.586	72.908	70.706	22.985	-3.1216	-5.2371	0.89189	-2.2709	31.653	-5.9665
117.9	-4.7083	51.491	-5.4682	0.7877	-2.3748	-0.0030283	0.029949	0.06584	0.66021	-1.3176	3054.3	23.593	-2.0959	76.276	-59.662	72.908	70.706	22.985	-3.1216	-5.2371	0.89189	-2.2709	31.653	-5.9665
117.9	-4.7065	51.495	-5.4682	0.78784	-2.3744	0.00015657	0.026194	0.066974	0.66021	-1.3176	3053.7	23.595	-2.0951	76.276	-59.738	72.909	70.706	22.985	-3.1216	-5.2371	0.89189	-2.2709	31.653	-5.9665
117.9	-4.7048	51.499	-5.4682	0.78796	-2.3741	0.0033244	0.022425	0.068041	0.66021	-1.3176	3053.0	23.597	-2.0944	76.276	-59.816	72.909	70.706	22.985	-3.1216	-5.2371	0.89189	-2.2709	31.653	-5.9665
117.89	-4.7032	51.503	-5.4681	0.78806	-2.3738	0.0064725	0.018645	0.069041	0.66021	-1.3176	3052.4	23.598	-2.0937	76.276	-59.895	72.91	70.706	22.985	-3.1216	-5.2371	0.89189	-2.2709	31.653	-5.9665
117.89	-4.7016	51.507	-5.4681	0.78815	-2.3734	0.0095981	0.01486	0.069973	0.66021	-1.3176	3051.8	23.6	-2.0929	76.276	-59.975	72.911	70.706	22.985	-3.1216	-5.2371	0.89189	-2.2709	31.653	-5.9665
117.89	-4.7	51.511	-5.468	0.78821	-2.3731	0.012698	0.011071	0.070835	0.66021	-1.3176	3051.1	23.602	-2.0923	76.275	-60.056	72.911	70.706	22.985	-3.1216	-5.2371	0.89189	-2.2709	31.653	-5.9665
117.89	-4.6985	51.515	-5.468	0.78826	-2.3727	0.015771	0.0072821	0.071629	0.66021	-1.3176	3050.5	23.604	-2.0916	76.275	-60.137	72.912	70.706	22.985	-3.1216	-5.2371	0.89189	-2.2709	31.653	-5.9665
117.89	-4.6971	51.519	-5.4679	0.78829	-2.3723	0.018813	0.0034974	0.072353	0.66021	-1.3176	3049.8	23.606	-2.0909	76.275	-60.22	72.912	70.706	22.985	-3.1216	-5.2371	0.89189	-2.2709	31.653	-5.9665
117.88	-4.6957	51.523	-5.4678	0.78829	-2.372	0.021821	-0.00028002	0.073007	0.66021	-1.3176	3049.2	23.608	-2.0903	76.275	-60.304	72.913	70.706	22.985	-3.1216	-5.2371	0.89189	-2.2709	31.653	-5.9665
117.88	-4.6943	51.527	-5.4677	0.78828	-2.3716	0.024794	-0.0040468	0.07359	0.66021	-1.3176	3048.6	23.611	-2.0897	76.275	-60.389	72.914	70.706	22.985	-3.1216	-5.2371	0.89189	-2.2709	31.653	-5.9665
117.88	-4.693	51.532	-5.4675	0.78825	-2.3712	0.027728	-0.0077995	0.074102	0.66021	-1.3176	3047.9	23.613	-2.0892	76.275	-60.474	72.914	70.706	22.985	-3.1216	-5.2371	0.89189	-2.2709	31.653	-5.9665
117.88	-4.6918	51.536	-5.4674	0.7882	-2.3709	0.030622	-0.011535	0.074543	0.66021	-1.3176	3047.3	23.615	-2.0886	76.275	-60.561	72.915	70.706	22.985	-3.1216	-5.2371	0.89189	-2.2709	31.653	-5.9665
117.88	-4.6906	51.54	-5.4672	0.78814	-2.3705	0.033472	-0.015249	0.074913	0.66021	-1.3176	3046.6	23.617	-2.0881	76.275	-60.648	72.916	70.706	22.985	-3.1216	-5.2371	0.89189	-2.2709	31.653	-5.9665
117.87	-4.6895	51.545	-5.467	0.78805	-2.3701	0.036276	-0.01894	0.075211	0.66021	-1.3176	3046.0	23.619	-2.0876	76.275	-60.736	72.916	70.706	22.985	-3.1216	-5.2371	0.89189	-2.2709	31.653	-5.9665
117.87	-4.6884	51.549	-5.4669	0.78795	-2.3697	0.039032	-0.022603	0.075438	0.66021	-1.3176	3045.4	23.621	-2.0871	76.275	-60.825	72.917	70.706	22.985	-3.1216	-5.2371	0.89189	-2.2709	31.653	-5.9665
117.87	-4.6874	51.554	-5.4667	0.78783	-2.3694	0.041738	-0.026235	0.075593	0.66021	-1.3176	3044.7	23.624	-2.0866	76.275	-60.914	72.917	70.706	22.985	-3.1216	-5.2371	0.89189	-2.2709	31.653	-5.9665
117.87	-4.6864	51.558	-5.4664	0.78769	-2.369	0.044391	-0.029834	0.075677	0.66021	-1.3176	3044.1	23.626	-2.0862	76.275	-61.004	72.918	70.706	22.985	-3.1216	-5.2371	0.89189	-2.2709	31.653	-5.9665
117.87	-4.6855	51.563	-5.4662	0.78753	-2.3686	0.046988	-0.033395	0.07569	0.66021	-1.3176	3043.4	23.628	-2.0858	76.275	-61.095	72.919	70.706	22.985	-3.1216	-5.2371	0.89189	-2.2709	31.653	-5.9665
117.86	-4.6846	51.568	-5.466	0.78735	-2.3682	0.049529	-0.036917	0.075631	0.66021	-1.3176	3042.8	23.63	-2.0854	76.275	-61.186	72.919	70.706	22.985	-3.1216	-5.2371	0.89189	-2.2709	31.653	-5.9665
117.86	-4.6838	51.572	-5.4657	0.78716	-2.3678	0.05201	-0.040395	0.075502	0.66021	-1.3176	3042.2	23.633	-2.0851	76.274	-61.277	72.92	70.706	22.985	-3.1216	-5.2371	0.89189	-2.2709	31.653	-5.9665
117.86	-4.6831	51.577	-5.4655	0.78695	-2.3675	0.05443	-0.043827	0.075303	0.66021	-1.3176	3041.5	23.635	-2.0847	76.274	-61.369	72.921	70.706	22.985	-3.1216	-5.2371	0.89189	-2.2709	31.653	-5.9665
117.86	-4.6824	51.581	-5.4652	0.78672	-2.3671	0.056786	-0.04721	0.075033	0.66021	-1.3176	3040.9	23.637	-2.0844	76.274	-61.462	72.921	70.706	22.985	-3.1216	-5.2371	0.89189	-2.2709	31.653	-5.9665
117.86	-4.6818	51.586	-5.4649	0.78648	-2.3667	0.059077	-0.05054	0.074694	0.66021	-1.3176	3040.2	23.639	-2.0842	76.274	-61.555	72.922	70.706	22.985	-3.1216	-5.2371	0.89189	-2.2709	31.653	-5.9665
117.85	-4.6812	51.591	-5.4646	0.78622	-2.3663	0.061301	-0.053816	0.074286	0.66021	-1.3176	3039.6	23.642	-2.0839	76.274	-61.648	72.923	70.706	22.985	-3.1216	-5.2371	0.89189	-2.2709	31.653	-5.9665
117.85	-4.6807	51.595	-5.4643	0.78594	-2.366	0.063456	-0.057034	0.073809	0.66021	-1.3176	3038.9	23.644	-2.0837	76.274	-61.741	72.923	70.706	22.985	-3.1216	-5.2371	0.89189	-2.2709	31.653	-5.9665
117.85	-4.6803	51.6	-5.464	0.78565	-2.3656	0.06554	-0.060191	0.073264	0.66021	-1.3176	3038.3	23.646	-2.0835	76.274	-61.834	72.924	70.706	22.985	-3.1216	-5.2371	0.89189	-2.2709	31.653	-5.9665
117.85	-4.6799	51.605	-5.4636	0.78534	-2.3652	0.067551	-0.063285	0.072653	0.66021	-1.3176	3037.7	23.648	-2.0833	76.274	-61.928	72.925	70.706	22.985	-3.1216	-5.2371	0.89189	-2.2709	31.653	-5.9665
117.85	-4.6796	51.609	-5.4633	0.78501	-2.3649	0.069489	-0.066313	0.071975	0.66021	-1.3176	3037.0	23.651	-2.0832	76.274	-62.021	72.925	70.706	22.985	-3.1216	-5.2371	0.89189	-2.2709	31.653	-5.9665
117.84	-4.6793	51.614	-5.4629	0.78467	-2.3645	0.07135	-0.069273	0.071231	0.66021	-1.3176	3036.4	23.653	-2.0831	76.274	-62.114	72.926	70.706	22.985	-3.1216	-5.2371	0.89189	-2.2709	31.653	-5.9665
117.84	-4.6791	51.618	-5.4626	0.78432	-2.3642	0.073135	-0.072162	0.070422	0.66021	-1.3176	3035.7	23.655	-2.083	76.274	-62.207	72.927	70.706	22.985	-3.1216	-5.2371	0.89189	-2.2709	31.653	-5.9665
117.84	-4.679	51.623	-5.4622	0.78395	-2.3638	0.074841	-0.074978	0.06955	0.66021	-1.3176	3035.1	23.657	-2.0829	76.274	-62.3	72.927	70.706	22.985	-3.1216	-5.2371	0.89189	-2.2709	31.653	-5.9665
117.84	-4.6789	51.627	-5.4618	0.78357	-2.3635	0.076467	-0.077718	0.068615	0.66021	-1.3176	3034.5	23.659	-2.0829	76.274	-62.393	72.928	70.706	22.985	-3.1216	-5.2371	0.89189	-2.2709	31.653	-5.9665
117.83	-4.6789	51.632	-5.4614	0.78318	-2.3631	0.078011	-0.080381	0.067618	0.66021	-1.3176	3033.8	23.662	-2.0829	76.274	-62.485	72.929	70.706	22.985	-3.1216	-5.2371	0.89189	-2.2709	31.653	-5.9665
117.83	-4.6789	51.636	-5.461	0.78277	-2.3628	0.079474	-0.082963	0.06656	0.66021	-1.3176	3033.2	23.664	-2.0829	76.274	-62.576	72.929	70.706	22.985	-3.1216	-5.2371	0.89189	-2.2709	31.653	-5.9665
117.83	-4.679	51.64	-5.4606	0.78235	-2.3625	0.080853	-0.085463	0.065443	0.66021	-1.3176	3032.5	23.666	-2.0829	76.274	-62.667	72.93	70.706	22.985	-3.1216	-5.2371	0.89189	-2.2709	31.653	-5.9665
117.83	-4.6791	51.645	-5.4602	0.78191	-2.3621	0.082148	-0.08788	0.064268	0.66021	-1.3176	3031.9	23.668	-2.083	76.274	-62.757	72.931	70.706	22.985	-3.1216	-5.2371	0.89189	-2.2709	31.653	-5.9665
117.83	-4.6794	51.649	-5.4598	0.78147	-2.3618	0.083357	-0.09021	0.063035	0.66021	-1.3176	3031.2	23.67	-2.0831	76.274	-62.845	72.931	70.706	22.985	-3.1216	-5.2371	0.89189	-2.2709	31.653	-5.9665
117.83	-4.6796	51.653	-5.4594	0.78101	-2.3615	0.08448	-0.092452	0.061746	0.66021	-1.3176	3030.6	23.672	-2.0832	76.274	-62.933	72.932	70.706	22.985	-3.1216	-5.2371	0.89189	-2.2709	31.653	-5.9665
117.82	-4.6799	51.657	-5.459	0.78054	-2.3612	0.085515	-0.094605	0.060402	0.66021	-1.3176	3030.0	23.674	-2.0833	76.274	-63.02	72.933	70.706	22.985	-3.1216	-5.2371	0.89189	-2.2709	31.653	-5.9665
117.82	-4.6803	51.661	-5.4585	0.78006	-2.3609	0.086463	-0.096666	0.059006	0.66021	-1.3176	3029.3	23.676	-2.0835	76.274	-63.104	72.933	70.706	22.985	-3.1216	-5.2371	0.89189	-2.2709	31.653	-5.9665
117.82	-4.6807	51.665	-5.4581	0.77958	-2.3606	0.087323	-0.098635	0.057557	0.66021	-1.3176	3028.7	23.678	-2.0837	76.274	-63.188	72.934	70.706	22.985	-3.1216	-5.2371	0.89189	-2.2709	31.653	-5.9665
117.82	-4.6812	51.669	-5.4577	0.77908	-2.3603	0.088093	-0.10051	0.056058	0.66021	-1.3176	3028.0	23.68	-2.0839	76.274	-63.269	72.935	70.706	22.985	-3.1216	-5.2371	0.89189	-2.2709	31.653	-5.9665
117.82	-4.6818	51.673	-5.4572	0.77857	-2.3601	0.088774	-0.10229	0.05451	0.66021	-1.3176	3027.4	23.682	-2.0842	76.274	-63.348	72.936	70.706	22.985	-3.1216	-5.2371	0.89189	-2.2709	31.653	-5.9665
117.81	-4.6824	51.677	-5.4568	0.77806	-2.3598	0.089365	-0.10397	0.052914	0.66021	-1.3176	3026.7	23.683	-2.0844	76.274	-63.425	72.936	70.706	22.985	-3.1216	-5.2371	0.89189	-2.2709	31.653	-5.9665
117.81	-4.683	51.68	-5.4563	0.77753	-2.3595	0.089865	-0.10555	0.051273	0.66021	-1.3176	3026.1	23.685	-2.0847	76.274	-63.5	72.937	70.706	22.985	-3.1216	-5.2371	0.89189	-2.2709	31.653	-5.9665
117.81	-4.6837	51.684	-5.4559	0.777	-2.3593	0.090276	-0.10704	0.049587	0.66021	-1.3176	3025.5	23.687	-2.085	76.274	-63.571	72.938	70.706	22.985	-3.1216	-5.2371	0.89189	-2.2709	31.653	-5.9665
117.81	-4.6844	51.687	-5.4554	0.77646	-2.359	0.090595	-0.10842	0.047859	0.66021	-1.3176	3024.8	23.689	-2.0854	76.274	-63.639	72.938	70.706	22.985	-3.1216	-5.2371	0.89189	-2.2709	31.653	-5.9665
117.81	-4.6852	51.691	-5.455	0.77592	-2.3588	0.090824	-0.1097	0.04609	0.66021	-1.3176	3024.2	23.69	-2.0857	76.274	-63.704	72.939	70.706	22.985	-3.1216	-5.2371	0.89189	-2.2709	31.653	-5.9665
117.81	-4.6861	51.694	-5.4545	0.77536	-2.3586	0.090963	-0.11088	0.044281	0.66021	-1.3176	3023.5	23.692	-2.0861	76.274	-63.765	72.94	70.706	22.985	-3.1216	-5.2371	0.89189	-2.2709	31.653	-5.9665
117.81	-4.687	51.697	-5.4541	0.77481	-2.3584	0.09101	-0.11196	0.042435	0.66021	-1.3176	3022.9	23.694	-2.0865	76.274	-63.822	72.94	70.706	22.985	-3.1216	-5.2371	0.89189	-2.2709	31.653	-5.9665
117.8	-4.6879	51.7	-5.4536	0.77425	-2.3581	0.090968	-0.11293	0.040553	0.66021	-1.3176	3022.2	23.695	-2.0869	76.274	-63.875	72.941	70.706	22.985	-3.1216	-5.2371	0.89189	-2.2709	31.653	-5.9665
117.8	-4.6889	51.703	-5.4532	0.77368	-2.358	0.090835	-0.1138	0.038637	0.66021	-1.3176	3021.6	23.697	-2.0873	76.274	-63.923	72.942	70.706	22.985	-3.1216	-5.2371	0.89189	-2.2709	31.653	-5.9665
117.8	-4.6899	51.706	-5.4527	0.77311	-2.3578	0.090612	-0.11456	0.036688	0.66021	-1.3176	3021.0	23.698	-2.0878	76.274	-63.965	72.942	70.706	22.985	-3.1216	-5.2371	0.89189	-2.2709	31.653	-5.9665
117.8	-4.691	51.709	-5.4522	0.77253	-2.3576	0.0903	-0.11522	0.034709	0.66021	-1.3176	3020.3	23.699	-2.0883	76.274	-64.002	72.943	70.706	22.985	-3.1216	-5.2371	0.89189	-2.2709	31.653	-5.9665
117.8	-4.6921	51.711	-5.4518	0.77196	-2.3574	0.089899	-0.11577	0.032702	0.66021	-1.3176	3019.7	23.701	-2.0888	76.274	-64.034	72.944	70.706	22.985	-3.1216	-5.2371	0.89189	-2.2709	31.653	-5.9665
117.8	-4.6932	51.714	-5.4513	0.77138	-2.3573	0.08941	-0.11622	0.030667	0.66021	-1.3176	3019.0	23.702	-2.0893	76.274	-64.059	72.945	70.706	22.985	-3.1216	-5.2371	0.89189	-2.2709	31.653	-5.9665
117.8	-4.6944	51.716	-5.4509	0.77079	-2.3571	0.088833	-0.11656	0.028608	0.66021	-1.3176	3018.4	23.703	-2.0898	76.274	-64.079	72.945	70.706	22.985	-3.1216	-5.2371	0.89189	-2.2709	31.653	-5.9665
117.8	-4.6956	51.719	-5.4505	0.77021	-2.357	0.088169	-0.1168	0.026526	0.66021	-1.3176	3017.7	23.704	-2.0903	76.274	-64.092	72.946	70.706	22.985	-3.1216	-5.2371	0.89189	-2.2709	31.653	-5.9665
117.79	-4.6969	51.721	-5.45	0.76963	-2.3568	0.087418	-0.11693	0.024422	0.66021	-1.3176	3017.1	23.705	-2.0909	76.274	-64.098	72.947	70.706	22.985	-3.1216	-5.2371	0.89189	-2.2709	31.653	-5.9665
117.79	-4.6982	51.723	-5.4496	0.76904	-2.3567	0.086583	-0.11695	0.0223	0.66021	-1.3176	3016.5	23.706	-2.0915	76.274	-64.098	72.947	70.706	22.985	-3.1216	-5.2371	0.89189	-2.2709	31.653	-5.9665
117.79	-4.6995	51.725	-5.4492	0.76846	-2.3566	0.085663	-0.11687	0.02016	0.66021	-1.3176	3015.8	23.707	-2.0921	76.274	-64.092	72.948	70.706	22.985	-3.1216	-5.2371	0.89189	-2.2709	31.653	-5.9665
117.79	-4.7009	51.727	-5.4487	0.76787	-2.3565	0.08466	-0.11668	0.018005	0.66021	-1.3176	3015.2	23.708	-2.0927	76.274	-64.079	72.949	70.706	22.985	-3.1216	-5.2371	0.89189	-2.2709	31.653	-5.9665
117.79	-4.7023	51.728	-5.4483	0.76729	-2.3564	0.083575	-0.11639	0.015836	0.66021	-1.3176	3014.5	23.709	-2.0933	76.274	-64.06	72.949	70.706	22.985	-3.1216	-5.2371	0.89189	-2.2709	31.653	-5.9665
117.79	-4.7037	51.73	-5.4479	0.76671	-2.3564	0.082409	-0.116	0.013656	0.66021	-1.3176	3013.9	23.71	-2.0939	76.274	-64.034	72.95	70.706	22.985	-3.1216	-5.2371	0.89189	-2.2709	31.653	-5.9665
117.79	-4.7052	51.731	-5.4475	0.76613	-2.3563	0.081162	-0.1155	0.011467	0.66021	-1.3176	3013.2	23.71	-2.0946	76.274	-64.003	72.951	70.706	22.985	-3.1216	-5.2371	0.89189	-2.2709	31.653	-5.9665
117.79	-4.7066	51.733	-5.4471	0.76555	-2.3563	0.079838	-0.1149	0.0092696	0.66021	-1.3176	3012.6	23.711	-2.0952	76.273	-63.966	72.951	70.706	22.985	-3.1216	-5.2371	0.89189	-2.2709	31.653	-5.9665
117.79	-4.7081	51.734	-5.4467	0.76498	-2.3562	0.078436	-0.1142	0.0070671	0.66021	-1.3176	3012.0	23.712	-2.0959	76.273	-63.924	72.952	70.706	22.985	-3.1216	-5.2371	0.89189	-2.2709	31.653	-5.9665
117.79	-4.7096	51.735	-5.4463	0.76441	-2.3562	0.076959	-0.1134	0.0048611	0.66021	-1.3176	3011.3	23.712	-2.0966	76.273	-63.877	72.953	70.706	22.985	-3.1216	-5.2371	0.89189	-2.2709	31.653	-5.9665
117.79	-4.7112	51.736	-5.4459	0.76385	-2.3562	0.075408	-0.1125	0.0026534	0.66021	-1.3176	3010.7	23.713	-2.0973	76.273	-63.825	72.953	70.706	22.985	-3.1216	-5.2371	0.89189	-2.2709	31.653	-5.9665
117.79	-4.7128	51.736	-5.4455	0.76329	-2.3562	0.073784	-0.1115	0.00044611	0.66021	-1.3176	3010.0	23.713	-2.098	76.273	-63.77	72.954	70.706	22.985	-3.1216	-5.2371	0.89189	-2.2709	31.653	-5.9665
117.79	-4.7143	51.737	-5.4452	0.76273	-2.3562	0.072089	-0.1104	-0.0017589	0.66021	-1.3176	3009.4	23.713	-2.0987	76.273	-63.71	72.955	70.706	22.985	-3.1216	-5.2371	0.89189	-2.2709	31.653	-5.9665
117.79	-4.7159	51.737	-5.4448	0.76218	-2.3562	0.070325	-0.1092	-0.0039596	0.66021	-1.3176	3008.7	23.714	-2.0994	76.273	-63.646	72.955	70.706	22.985	-3.1216	-5.2371	0.89189	-2.2709	31.653	-5.9665
117.79	-4.7175	51.738	-5.4445	0.76164	-2.3562	0.068493	-0.10791	-0.0061542	0.66021	-1.3176	3008.1	23.714	-2.1001	76.273	-63.58	72.956	70.706	22.985	-3.1216	-5.2371	0.89189	-2.2709	31.653	-5.9665
117.79	-4.7192	51.738	-5.4441	0.7611	-2.3562	0.066596	-0.10653	-0.0083406	0.66021	-1.3176	3007.4	23.714	-2.1008	76.273	-63.51	72.957	70.706	22.985	-3.1216	-5.2371	0.89189	-2.2709	31.653	-5.9665
117.78	-4.7208	51.738	-5.4438	0.76058	-2.3563	0.064635	-0.10505	-0.010517	0.66021	-1.3176	3006.8	23.714	-2.1016	76.273	-63.438	72.957	70.706	22.985	-3.1216	-5.2371	0.89189	-2.2709	31.653	-5.9665
117.78	-4.7224	51.738	-5.4435	0.76005	-2.3563	0.062612	-0.10349	-0.012681	0.66021	-1.3176	3006.2	23.714	-2.1023	76.273	-63.364	72.958	70.706	22.985	-3.1216	-5.2371	0.89189	-2.2709	31.653	-5.9665
117.78	-4.7241	51.738	-5.4432	0.75954	-2.3564	0.060529	-0.10183	-0.014832	0.66021	-1.3176	3005.5	23.714	-2.103	76.273	-63.287	72.958	70.706	22.985	-3.1216	-5.2371	0.89189	-2.2709	31.653	-5.9665
117.78	-4.7258	51.737	-5.4429	0.75904	-2.3565	0.058389	-0.10009	-0.016967	0.66021	-1.3176	3004.9	23.714	-2.1038	76.273	-63.208	72.959	70.706	22.985	-3.1216	-5.2371	0.89189	-2.2709	31.653	-5.9665
117.78	-4.7274	51.737	-5.4426	0.75854	-2.3566	0.056192	-0.098258	-0.019084	0.66021	-1.3176	3004.2	23.714	-2.1045	76.273	-63.128	72.96	70.706	22.985	-3.1216	-5.2371	0.89189	-2.2709	31.653	-5.9665
117.78	-4.7291	51.736	-5.4423	0.75805	-2.3567	0.053942	-0.096345	-0.021182	0.66021	-1.3176	3003.6	23.713	-2.1053	76.273	-63.047	72.96	70.706	22.985	-3.1216	-5.2371	0.89189	-2.2709	31.653	-5.9665
117.78	-4.7308	51.736	-5.4421	0.75758	-2.3568	0.051641	-0.094351	-0.023259	0.66021	-1.3176	3002.9	23.713	-2.106	76.273	-62.964	72.961	70.706	22.985	-3.1216	-5.2371	0.89189	-2.2709	31.653	-5.9665
117.78	-4.7324	51.735	-5.4418	0.75711	-2.3569	0.04929	-0.092277	-0.025312	0.66021	-1.3176	3002.3	23.713	-2.1068	76.273	-62.88	72.962	70.706	22.985	-3.1216	-5.2371	0.89189	-2.2709	31.653	-5.9665
117.79	-4.7341	51.734	-5.4416	0.75665	-2.357	0.046892	-0.090124	-0.027341	0.66021	-1.3176	3001.7	23.712	-2.1075	76.272	-62.795	72.962	70.706	22.985	-3.1216	-5.2371	0.89189	-2.2709	31.653	-5.9665
117.79	-4.7357	51.733	-5.4413	0.75621	-2.3572	0.04445	-0.087896	-0.029343	0.66021	-1.3176	3001.0	23.712	-2.1082	76.272	-62.71	72.963	70.706	22.985	-3.1216	-5.2371	0.89189	-2.2709	31.653	-5.9665
117.79	-4.7374	51.731	-5.4411	0.75578	-2.3573	0.041965	-0.085595	-0.031317	0.66021	-1.3176	3000.4	23.711	-2.109	76.272	-62.624	72.963	70.706	22.985	-3.1216	-5.2371	0.89189	-2.2709	31.653	-5.9665
117.79	-4.739	51.73	-5.4409	0.75535	-2.3575	0.039439	-0.083222	-0.033262	0.66021	-1.3176	2999.7	23.71	-2.1097	76.272	-62.537	72.964	70.706	22.985	-3.1216	-5.2371	0.89189	-2.2709	31.653	-5.9665
117.79	-4.7407	51.728	-5.4407	0.75494	-2.3577	0.036877	-0.080779	-0.035174	0.66021	-1.3176	2999.1	23.71	-2.1104	76.272	-62.45	72.965	70.706	22.985	-3.1216	-5.2371	0.89189	-2.2709	31.653	-5.9665
117.79	-4.7423	51.727	-5.4406	0.75455	-2.3578	0.034278	-0.07827	-0.037053	0.66021	-1.3176	2998.5	23.709	-2.1112	76.272	-62.363	72.965	70.706	22.985	-3.1216	-5.2371	0.89189	-2.2709	31.653	-5.9665
117.79	-4.7439	51.725	-5.4404	0.75416	-2.358	0.031647	-0.075697	-0.038898	0.66021	-1.3176	2997.8	23.708	-2.1119	76.272	-62.275	72.966	70.706	22.985	-3.1216	-5.2371	0.89189	-2.2709	31.653	-5.9665
117.79	-4.7455	51.723	-5.4402	0.75379	-2.3582	0.028986	-0.073061	-0.040705	0.66021	-1.3176	2997.2	23.707	-2.1126	76.272	-62.188	72.966	70.706	22.985	-3.1216	-5.2371	0.89189	-2.2709	31.653	-5.9665
117.79	-4.7471	51.721	-5.4401	0.75343	-2.3584	0.026297	-0.070366	-0.042475	0.66021	-1.3176	2996.5	23.706	-2.1133	76.272	-62.101	72.967	70.706	22.985	-3.1216	-5.2371	0.89189	-2.2709	31.653	-5.9665
117.79	-4.7487	51.719	-5.44	0.75309	-2.3587	0.023582	-0.067614	-0.044206	0.66021	-1.3176	2995.9	23.705	-2.114	76.272	-62.013	72.968	70.706	22.985	-3.1216	-5.2371	0.89189	-2.2709	31.653	-5.9665
117.79	-4.7502	51.716	-5.4399	0.75275	-2.3589	0.020845	-0.064808	-0.045896	0.66021	-1.3176	2995.2	23.704	-2.1147	76.271	-61.926	72.968	70.706	22.985	-3.1216	-5.2371	0.89189	-2.2709	31.653	-5.9665
117.79	-4.7518	51.714	-5.4398	0.75244	-2.3591	0.018087	-0.061949	-0.047543	0.66021	-1.3176	2994.6	23.703	-2.1154	76.271	-61.84	72.969	70.706	22.985	-3.1216	-5.2371	0.89189	-2.2709	31.653	-5.9665
117.79	-4.7533	51.712	-5.4397	0.75213	-2.3594	0.015311	-0.059042	-0.049146	0.66021	-1.3176	2994.0	23.702	-2.1161	76.271	-61.753	72.969	70.706	22.985	-3.1216	-5.2371	0.89189	-2.2709	31.653	-5.9665
117.79	-4.7548	51.709	-5.4396	0.75185	-2.3596	0.01252	-0.056088	-0.050705	0.66021	-1.3176	2993.3	23.701	-2.1167	76.271	-61.667	72.97	70.706	22.985	-3.1216	-5.2371	0.89189	-2.2709	31.653	-5.9665
117.79	-4.7562	51.706	-5.4396	0.75157	-2.3599	0.0097166	-0.05309	-0.052217	0.66021	-1.3176	2992.7	23.699	-2.1174	76.271	-61.582	72.97	70.706	22.985	-3.1216	-5.2371	0.89189	-2.2709	31.653	-5.9665
117.79	-4.7577	51.703	-5.4395	0.75132	-2.3601	0.0069029	-0.050051	-0.053681	0.66021	-1.3176	2992.0	23.698	-2.118	76.271	-61.497	72.971	70.706	22.985	-3.1216	-5.2371	0.89189	-2.2709	31.653	-5.9665
117.8	-4.7591	51.7	-5.4395	0.75107	-2.3604	0.0040818	-0.046974	-0.055097	0.66021	-1.3176	2991.4	23.697	-2.1187	76.271	-61.412	72.972	70.706	22.985	-3.1216	-5.2371	0.89189	-2.2709	31.653	-5.9665
117.8	-4.7604	51.697	-5.4395	0.75085	-2.3607	0.0012557	-0.043862	-0.056463	0.66021	-1.3176	2990.8	23.695	-2.1193	76.27	-61.329	72.972	70.706	22.985	-3.1216	-5.2371	0.89189	-2.2709	31.653	-5.9665
117.8	-4.7618	51.694	-5.4395	0.75063	-2.361	-0.0015726	-0.040717	-0.057777	0.66021	-1.3176	2990.1	23.694	-2.1199	76.27	-61.245	72.973	70.706	22.985	-3.1216	-5.2371	0.89189	-2.2709	31.653	-5.9665
117.8	-4.7631	51.691	-5.4395	0.75044	-2.3613	-0.0044008	-0.037542	-0.05904	0.66021	-1.3176	2989.5	23.692	-2.1205	76.27	-61.163	72.973	70.706	22.985	-3.1216	-5.2371	0.89189	-2.2709	31.653	-5.9665
117.8	-4.7644	51.688	-5.4395	0.75026	-2.3616	-0.0072261	-0.034341	-0.060249	0.66021	-1.3176	2988.8	23.691	-2.1211	76.27	-61.081	72.974	70.706	22.985	-3.1216	-5.2371	0.89189	-2.2709	31.653	-5.9665
117.8	-4.7656	51.684	-5.4396	0.7501	-2.3619	-0.010046	-0.031116	-0.061403	0.66021	-1.3176	2988.2	23.689	-2.1216	76.27	-61.001	72.974	70.706	22.985	-3.1216	-5.2371	0.89189	-2.2709	31.653	-5.9665
117.8	-4.7668	51.681	-5.4396	0.74995	-2.3622	-0.012858	-0.027869	-0.062503	0.66021	-1.3176	2987.5	23.688	-2.1222	76.269	-60.921	72.975	70.706	22.985	-3.1216	-5.2371	0.89189	-2.2709	31.653	-5.9665
117.8	-4.768	51.677	-5.4397	0.74982	-2.3625	-0.01566	-0.024605	-0.063547	0.66021	-1.3176	2986.9	23.686	-2.1227	76.269	-60.842	72.975	70.706	22.985	-3.1216	-5.2371	0.89189	-2.2709	31.653	-5.9665
117.8	-4.7691	51.674	-5.4398	0.7497	-2.3628	-0.018448	-0.021325	-0.064533	0.66021	-1.3176	2986.3	23.684	-2.1232	76.269	-60.763	72.976	70.706	22.985	-3.1216	-5.2371	0.89189	-2.2709	31.653	-5.9665
117.81	-4.7702	51.67	-5.4399	0.7496	-2.3631	-0.021221	-0.018033	-0.065462	0.66021	-1.3176	2985.6	23.682	-2.1237	76.269	-60.686	72.976	70.706	22.985	-3.1216	-5.2371	0.89189	-2.2709	31.653	-5.9665
117.81	-4.7713	51.666	-5.44	0.74952	-2.3635	-0.023977	-0.014732	-0.066333	0.66021	-1.3176	2985.0	23.681	-2.1242	76.269	-60.61	72.977	70.706	22.985	-3.1216	-5.2371	0.89189	-2.2709	31.653	-5.9665
117.81	-4.7723	51.662	-5.4401	0.74946	-2.3638	-0.026711	-0.011425	-0.067145	0.66021	-1.3176	2984.3	23.679	-2.1246	76.268	-60.535	72.977	70.706	22.985	-3.1216	-5.2371	0.89189	-2.2709	31.653	-5.9665
117.81	-4.7733	51.658	-5.4403	0.74941	-2.3641	-0.029423	-0.0081145	-0.067896	0.66021	-1.3176	2983.7	23.677	-2.1251	76.268	-60.46	72.978	70.706	22.985	-3.1216	-5.2371	0.89189	-2.2709	31.653	-5.9665
117.81	-4.7742	51.654	-5.4404	0.74938	-2.3645	-0.03211	-0.0048036	-0.068588	0.66021	-1.3176	2983.1	23.675	-2.1255	76.268	-60.387	72.978	70.706	22.985	-3.1216	-5.2371	0.89189	-2.2709	31.653	-5.9665
117.81	-4.7751	51.65	-5.4406	0.74936	-2.3648	-0.034769	-0.0014953	-0.069219	0.66021	-1.3176	2982.4	23.673	-2.1259	76.268	-60.315	72.979	70.706	22.985	-3.1216	-5.2371	0.89189	-2.2709	31.653	-5.9665
117.81	-4.7759	51.646	-5.4408	0.74936	-2.3652	-0.037397	0.0018074	-0.069788	0.66021	-1.3176	2981.8	23.671	-2.1263	76.268	-60.244	72.979	70.706	22.985	-3.1216	-5.2371	0.89189	-2.2709	31.653	-5.9665
117.81	-4.7767	51.642	-5.4409	0.74938	-2.3655	-0.039994	0.0051017	-0.070296	0.66021	-1.3176	2981.1	23.669	-2.1266	76.267	-60.175	72.98	70.706	22.985	-3.1216	-5.2371	0.89189	-2.2709	31.653	-5.9665
117.82	-4.7775	51.637	-5.4412	0.74941	-2.3659	-0.042556	0.0083845	-0.070742	0.66021	-1.3176	2980.5	23.667	-2.127	76.267	-60.106	72.98	70.706	22.985	-3.1216	-5.2371	0.89189	-2.2709	31.653	-5.9665
117.82	-4.7782	51.633	-5.4414	0.74946	-2.3662	-0.045081	0.011653	-0.071126	0.66021	-1.3176	2979.9	23.665	-2.1273	76.267	-60.039	72.981	70.706	22.985	-3.1216	-5.2371	0.89189	-2.2709	31.653	-5.9665
117.82	-4.7788	51.629	-5.4416	0.74953	-2.3666	-0.047566	0.014904	-0.071447	0.66021	-1.3176	2979.2	23.663	-2.1276	76.267	-59.972	72.981	70.706	22.985	-3.1216	-5.2371	0.89189	-2.2709	31.653	-5.9665
117.82	-4.7794	51.624	-5.4419	0.74961	-2.3669	-0.050011	0.018135	-0.071705	0.66021	-1.3176	2978.6	23.661	-2.1279	76.266	-59.907	72.982	70.706	22.985	-3.1216	-5.2371	0.89189	-2.2709	31.653	-5.9665
117.82	-4.78	51.62	-5.4421	0.74971	-2.3673	-0.052412	0.021344	-0.071901	0.66021	-1.3176	2977.9	23.659	-2.1281	76.266	-59.844	72.982	70.706	22.985	-3.1216	-5.2371	0.89189	-2.2709	31.653	-5.9665
117.82	-4.7804	51.616	-5.4424	0.74982	-2.3677	-0.054768	0.024526	-0.072033	0.66021	-1.3176	2977.3	23.657	-2.1283	76.266	-59.781	72.982	70.706	22.985	-3.1216	-5.2371	0.89189	-2.2709	31.653	-5.9665
117.82	-4.7809	51.611	-5.4427	0.74995	-2.368	-0.057076	0.02768	-0.072103	0.66021	-1.3176	2976.7	23.655	-2.1285	76.266	-59.72	72.983	70.706	22.985	-3.1216	-5.2371	0.89189	-2.2709	31.653	-5.9665
117.83	-4.7813	51.607	-5.4429	0.7501	-2.3684	-0.059334	0.030802	-0.07211	0.66021	-1.3176	2976.0	23.653	-2.1287	76.265	-59.66	72.983	70.706	22.985	-3.1216	-5.2371	0.89189	-2.2709	31.653	-5.9665
117.83	-4.7816	51.602	-5.4432	0.75026	-2.3687	-0.061542	0.03389	-0.072054	0.66021	-1.3176	2975.4	23.651	-2.1289	76.265	-59.602	72.984	70.706	22.985	-3.1216	-5.2371	0.89189	-2.2709	31.653	-5.9665
117.83	-4.7819	51.598	-5.4436	0.75044	-2.3691	-0.063695	0.036942	-0.071935	0.66021	-1.3176	2974.7	23.649	-2.129	76.265	-59.545	72.984	70.706	22.985	-3.1216	-5.2371	0.89189	-2.2709	31.653	-5.9665
117.83	-4.7821	51.593	-5.4439	0.75063	-2.3695	-0.065794	0.039954	-0.071754	0.66021	-1.3176	2974.1	23.647	-2.1291	76.264	-59.489	72.985	70.706	22.985	-3.1216	-5.2371	0.89189	-2.2709	31.653	-5.9665
117.83	-4.7823	51.589	-5.4442	0.75084	-2.3698	-0.067835	0.042924	-0.071511	0.66021	-1.3176	2973.5	23.645	-2.1292	76.264	-59.434	72.985	70.706	22.985	-3.1216	-5.2371	0.89189	-2.2709	31.653	-5.9665
117.83	-4.7825	51.584	-5.4446	0.75106	-2.3702	-0.069818	0.045849	-0.071206	0.66021	-1.3176	2972.8	23.643	-2.1293	76.264	-59.381	72.985	70.706	22.985	-3.1216	-5.2371	0.89189	-2.2709	31.653	-5.9665
117.83	-4.7825	51.58	-5.4449	0.7513	-2.3705	-0.071741	0.048727	-0.070839	0.66021	-1.3176	2972.2	23.64	-2.1293	76.264	-59.33	72.986	70.706	22.985	-3.1216	-5.2371	0.89189	-2.2709	31.653	-5.9665
117.84	-4.7825	51.575	-5.4453	0.75155	-2.3709	-0.073601	0.051555	-0.070412	0.66021	-1.3176	2971.6	23.638	-2.1293	76.263	-59.28	72.986	70.706	22.985	-3.1216	-5.2371	0.89189	-2.2709	31.653	-5.9665
117.84	-4.7825	51.571	-5.4457	0.75181	-2.3712	-0.075398	0.054331	-0.069924	0.66021	-1.3176	2970.9	23.636	-2.1293	76.263	-59.231	72.987	70.706	22.985	-3.1216	-5.2371	0.89189	-2.2709	31.653	-5.9665
117.84	-4.7824	51.566	-5.446	0.75209	-2.3716	-0.07713	0.057052	-0.069376	0.66021	-1.3176	2970.3	23.634	-2.1293	76.263	-59.183	72.987	70.706	22.985	-3.1216	-5.2371	0.89189	-2.2709	31.653	-5.9665
117.84	-4.7823	51.562	-5.4464	0.75238	-2.3719	-0.078796	0.059716	-0.068768	0.66021	-1.3176	2969.6	23.632	-2.1292	76.262	-59.138	72.988	70.706	22.985	-3.1216	-5.2371	0.89189	-2.2709	31.653	-5.9665
117.84	-4.7821	51.557	-5.4468	0.75269	-2.3723	-0.080394	0.062321	-0.068102	0.66021	-1.3176	2969.0	23.63	-2.1292	76.262	-59.093	72.988	70.706	22.985	-3.1216	-5.2371	0.89189	-2.2709	31.653	-5.9665
117.84	-4.7818	51.553	-5.4472	0.75301	-2.3726	-0.081922	0.064865	-0.067378	0.66021	-1.3176	2968.4	23.628	-2.1291	76.262	-59.05	72.988	70.706	22.985	-3.1216	-5.2371	0.89189	-2.2709	31.653	-5.9665
117.84	-4.7815	51.548	-5.4476	0.75334	-2.3729	-0.083381	0.067344	-0.066597	0.66021	-1.3176	2967.7	23.626	-2.1289	76.261	-59.009	72.989	70.706	22.985	-3.1216	-5.2371	0.89189	-2.2709	31.653	-5.9665
117.85	-4.7812	51.544	-5.4481	0.75368	-2.3733	-0.084767	0.069758	-0.065759	0.66021	-1.3176	2967.1	23.624	-2.1288	76.261	-58.969	72.989	70.706	22.985	-3.1216	-5.2371	0.89189	-2.2709	31.653	-5.9665
117.85	-4.7807	51.54	-5.4485	0.75403	-2.3736	-0.086081	0.072104	-0.064866	0.66021	-1.3176	2966.4	23.622	-2.1286	76.261	-58.93	72.989	70.706	22.985	-3.1216	-5.2371	0.89189	-2.2709	31.653	-5.9665
117.85	-4.7803	51.535	-5.4489	0.7544	-2.3739	-0.087322	0.07438	-0.063918	0.66021	-1.3176	2965.8	23.62	-2.1284	76.261	-58.893	72.99	70.706	22.985	-3.1216	-5.2371	0.89189	-2.2709	31.653	-5.9665
117.85	-4.7798	51.531	-5.4494	0.75478	-2.3742	-0.088488	0.076584	-0.062916	0.66021	-1.3176	2965.2	23.618	-2.1282	76.26	-58.858	72.99	70.706	22.985	-3.1216	-5.2371	0.89189	-2.2709	31.653	-5.9665
117.85	-4.7792	51.527	-5.4498	0.75517	-2.3746	-0.089578	0.078715	-0.061861	0.66021	-1.3176	2964.5	23.616	-2.1279	76.26	-58.824	72.991	70.706	22.985	-3.1216	-5.2371	0.89189	-2.2709	31.653	-5.9665
117.85	-4.7786	51.523	-5.4503	0.75557	-2.3749	-0.090592	0.08077	-0.060755	0.66021	-1.3176	2963.9	23.614	-2.1277	76.26	-58.791	72.991	70.706	22.985	-3.1216	-5.2371	0.89189	-2.2709	31.653	-5.9665
117.85	-4.7779	51.518	-5.4507	0.75597	-2.3752	-0.091529	0.082747	-0.059598	0.66021	-1.3176	2963.3	23.612	-2.1274	76.259	-58.76	72.991	70.706	22.985	-3.1216	-5.2371	0.89189	-2.2709	31.653	-5.9665
117.85	-4.7772	51.514	-5.4512	0.75639	-2.3755	-0.092389	0.084646	-0.058392	0.66021	-1.3176	2962.6	23.61	-2.1271	76.259	-58.731	72.992	70.706	22.985	-3.1216	-5.2371	0.89189	-2.2709	31.653	-5.9665
117.86	-4.7764	51.51	-5.4516	0.75682	-2.3757	-0.09317	0.086464	-0.057138	0.66021	-1.3176	2962.0	23.608	-2.1267	76.259	-58.703	72.992	70.706	22.985	-3.1216	-5.2371	0.89189	-2.2709	31.653	-5.9665
117.86	-4.7755	51.506	-5.4521	0.75726	-2.376	-0.093872	0.088201	-0.055836	0.66021	-1.3176	2961.3	23.607	-2.1264	76.258	-58.677	72.992	70.706	22.985	-3.1216	-5.2371	0.89189	-2.2709	31.653	-5.9665
117.86	-4.7747	51.503	-5.4526	0.7577	-2.3763	-0.094494	0.089854	-0.054489	0.66021	-1.3176	2960.7	23.605	-2.126	76.258	-58.652	72.993	70.706	22.985	-3.1216	-5.2371	0.89189	-2.2709	31.653	-5.9665
117.86	-4.7737	51.499	-5.453	0.75816	-2.3766	-0.095037	0.091422	-0.053098	0.66021	-1.3176	2960.1	23.603	-2.1256	76.257	-58.629	72.993	70.706	22.985	-3.1216	-5.2371	0.89189	-2.2709	31.653	-5.9665
117.86	-4.7728	51.495	-5.4535	0.75862	-2.3768	-0.0955	0.092904	-0.051663	0.66021	-1.3176	2959.4	23.601	-2.1252	76.257	-58.607	72.994	70.706	22.985	-3.1216	-5.2371	0.89189	-2.2709	31.653	-5.9665
117.86	-4.7717	51.491	-5.454	0.75908	-2.3771	-0.095883	0.094298	-0.050187	0.66021	-1.3176	2958.8	23.6	-2.1247	76.257	-58.587	72.994	70.706	22.985	-3.1216	-5.2371	0.89189	-2.2709	31.653	-5.9665
117.86	-4.7707	51.488	-5.4545	0.75956	-2.3773	-0.096185	0.095605	-0.04867	0.66021	-1.3176	2958.2	23.598	-2.1242	76.256	-58.569	72.994	70.706	22.985	-3.1216	-5.2371	0.89189	-2.2709	31.653	-5.9665
117.86	-4.7695	51.484	-5.455	0.76004	-2.3776	-0.096407	0.096822	-0.047115	0.66021	-1.3176	2957.5	23.596	-2.1238	76.256	-58.552	72.995	70.706	22.985	-3.1216	-5.2371	0.89189	-2.2709	31.653	-5.9665
117.86	-4.7684	51.481	-5.4554	0.76053	-2.3778	-0.096548	0.097949	-0.045523	0.66021	-1.3176	2956.9	23.595	-2.1232	76.256	-58.537	72.995	70.706	22.985	-3.1216	-5.2371	0.89189	-2.2709	31.653	-5.9665
117.86	-4.7672	51.478	-5.4559	0.76102	-2.378	-0.096609	0.098984	-0.043894	0.66021	-1.3176	2956.2	23.593	-2.1227	76.255	-58.523	72.995	70.706	22.985	-3.1216	-5.2371	0.89189	-2.2709	31.653	-5.9665
117.87	-4.7659	51.474	-5.4564	0.76152	-2.3782	-0.096589	0.099928	-0.042232	0.66021	-1.3176	2955.6	23.592	-2.1222	76.255	-58.511	72.996	70.706	22.985	-3.1216	-5.2371	0.89189	-2.2709	31.653	-5.9665
117.87	-4.7646	51.471	-5.4569	0.76202	-2.3785	-0.09649	0.10078	-0.040537	0.66021	-1.3176	2955.0	23.591	-2.1216	76.255	-58.5	72.996	70.706	22.985	-3.1216	-5.2371	0.89189	-2.2709	31.653	-5.9665
117.87	-4.7633	51.468	-5.4574	0.76252	-2.3787	-0.09631	0.10154	-0.038811	0.66021	-1.3176	2954.3	23.589	-2.121	76.254	-58.491	72.996	70.706	22.985	-3.1216	-5.2371	0.89189	-2.2709	31.653	-5.9665
117.87	-4.762	51.465	-5.4579	0.76303	-2.3788	-0.096051	0.1022	-0.037055	0.66021	-1.3176	2953.7	23.588	-2.1204	76.254	-58.484	72.997	70.706	22.985	-3.1216	-5.2371	0.89189	-2.2709	31.653	-5.9665
117.87	-4.7605	51.462	-5.4583	0.76355	-2.379	-0.095712	0.10277	-0.035272	0.66021	-1.3176	2953.1	23.587	-2.1198	76.254	-58.478	72.997	70.706	22.985	-3.1216	-5.2371	0.89189	-2.2709	31.653	-5.9665
117.87	-4.7591	51.46	-5.4588	0.76406	-2.3792	-0.095295	0.10324	-0.033463	0.66021	-1.3176	2952.4	23.585	-2.1192	76.253	-58.473	72.997	70.706	22.985	-3.1216	-5.2371	0.89189	-2.2709	31.653	-5.9665
117.87	-4.7576	51.457	-5.4593	0.76458	-2.3794	-0.0948	0.10362	-0.03163	0.66021	-1.3176	2951.8	23.584	-2.1185	76.253	-58.471	72.998	70.706	22.985	-3.1216	-5.2371	0.89189	-2.2709	31.653	-5.9665
117.87	-4.7561	51.454	-5.4598	0.7651	-2.3795	-0.094227	0.10391	-0.029774	0.66021	-1.3176	2951.1	23.583	-2.1179	76.252	-58.47	72.998	70.706	22.985	-3.1216	-5.2371	0.89189	-2.2709	31.653	-5.9665
117.87	-4.7546	51.452	-5.4602	0.76562	-2.3797	-0.093578	0.1041	-0.027897	0.66021	-1.3176	2950.5	23.582	-2.1172	76.252	-58.47	72.998	70.706	22.985	-3.1216	-5.2371	0.89189	-2.2709	31.653	-5.9665
117.87	-4.753	51.45	-5.4607	0.76614	-2.3798	-0.092852	0.10419	-0.026002	0.66021	-1.3176	2949.9	23.581	-2.1165	76.252	-58.472	72.999	70.706	22.985	-3.1216	-5.2371	0.89189	-2.2709	31.653	-5.9665
117.87	-4.7514	51.447	-5.4612	0.76666	-2.3799	-0.092052	0.1042	-0.024089	0.66021	-1.3176	2949.2	23.58	-2.1158	76.251	-58.475	72.999	70.706	22.985	-3.1216	-5.2371	0.89189	-2.2709	31.653	-5.9665
117.87	-4.7497	51.445	-5.4616	0.76718	-2.38	-0.091177	0.1041	-0.02216	0.66021	-1.3176	2948.6	23.579	-2.1151	76.251	-58.48	72.999	70.706	22.985	-3.1216	-5.2371	0.89189	-2.2709	31.653	-5.9665
117.87	-4.7481	51.443	-5.4621	0.7677	-2.3801	-0.090228	0.10391	-0.020218	0.66021	-1.3176	2948.0	23.578	-2.1143	76.251	-58.487	73.0	70.706	22.985	-3.1216	-5.2371	0.89189	-2.2709	31.653	-5.9665
117.87	-4.7464	51.441	-5.4625	0.76822	-2.3802	-0.089208	0.10363	-0.018265	0.66021	-1.3176	2947.3	23.577	-2.1136	76.25	-58.495	73.0	70.706	22.985	-3.1216	-5.2371	0.89189	-2.2709	31.653	-5.9665
117.87	-4.7446	51.44	-5.463	0.76874	-2.3803	-0.088116	0.10325	-0.016301	0.66021	-1.3176	2946.7	23.577	-2.1128	76.25	-58.505	73.001	70.706	22.985	-3.1216	-5.2371	0.89189	-2.2709	31.653	-5.9665
117.87	-4.7429	51.438	-5.4634	0.76925	-2.3804	-0.086954	0.10278	-0.014329	0.66021	-1.3176	2946.0	23.576	-2.1121	76.249	-58.516	73.001	70.706	22.985	-3.1216	-5.2371	0.89189	-2.2709	31.653	-5.9665
117.87	-4.7411	51.436	-5.4638	0.76976	-2.3805	-0.085723	0.10222	-0.012351	0.66021	-1.3176	2945.4	23.575	-2.1113	76.249	-58.529	73.001	70.706	22.985	-3.1216	-5.2371	0.89189	-2.2709	31.653	-5.9665
117.87	-4.7393	51.435	-5.4643	0.77027	-2.3805	-0.084425	0.10156	-0.010368	0.66021	-1.3176	2944.8	23.575	-2.1105	76.249	-58.543	73.002	70.706	22.985	-3.1216	-5.2371	0.89189	-2.2709	31.653	-5.9665
117.87	-4.7375	51.434	-5.4647	0.77078	-2.3806	-0.083061	0.10082	-0.0083823	0.66021	-1.3176	2944.1	23.574	-2.1097	76.248	-58.559	73.002	70.706	22.985	-3.1216	-5.2371	0.89189	-2.2709	31.653	-5.9665
117.87	-4.7357	51.433	-5.4651	0.77128	-2.3806	-0.081631	0.099983	-0.0063959	0.66021	-1.3176	2943.5	23.574	-2.1089	76.248	-58.576	73.002	70.706	22.985	-3.1216	-5.2371	0.89189	-2.2709	31.653	-5.9665
117.87	-4.7339	51.431	-5.4655	0.77178	-2.3806	-0.080138	0.099058	-0.0044106	0.66021	-1.3176	2942.9	23.573	-2.1081	76.248	-58.595	73.003	70.706	22.985	-3.1216	-5.2371	0.89189	-2.2709	31.653	-5.9665
117.87	-4.732	51.431	-5.4659	0.77227	-2.3806	-0.078583	0.098045	-0.002428	0.66021	-1.3176	2942.2	23.573	-2.1073	76.247	-58.615	73.003	70.706	22.985	-3.1216	-5.2371	0.89189	-2.2709	31.653	-5.9665
117.87	-4.7301	51.43	-5.4663	0.77276	-2.3807	-0.076968	0.096945	-0.00045009	0.66021	-1.3176	2941.6	23.573	-2.1064	76.247	-58.637	73.003	70.706	22.985	-3.1216	-5.2371	0.89189	-2.2709	31.653	-5.9665
117.87	-4.7283	51.429	-5.4667	0.77324	-2.3807	-0.075294	0.095759	0.0015214	0.66021	-1.3176	2940.9	23.572	-2.1056	76.247	-58.66	73.004	70.706	22.985	-3.1216	-5.2371	0.89189	-2.2709	31.653	-5.9665
117.87	-4.7264	51.428	-5.467	0.77372	-2.3806	-0.073563	0.094488	0.0034846	0.66021	-1.3176	2940.3	23.572	-2.1048	76.246	-58.685	73.004	70.706	22.985	-3.1216	-5.2371	0.89189	-2.2709	31.653	-5.9665
117.87	-4.7245	51.428	-5.4674	0.77419	-2.3806	-0.071776	0.093135	0.0054378	0.66021	-1.3176	2939.7	23.572	-2.1039	76.246	-58.711	73.004	70.706	22.985	-3.1216	-5.2371	0.89189	-2.2709	31.653	-5.9665
117.87	-4.7225	51.428	-5.4678	0.77465	-2.3806	-0.069936	0.091699	0.0073793	0.66021	-1.3176	2939.0	23.572	-2.1031	76.245	-58.739	73.005	70.706	22.985	-3.1216	-5.2371	0.89189	-2.2709	31.653	-5.9665
117.87	-4.7206	51.427	-5.4681	0.7751	-2.3805	-0.068044	0.090183	0.0093071	0.66021	-1.3176	2938.4	23.572	-2.1023	76.245	-58.768	73.005	70.706	22.985	-3.1216	-5.2371	0.89189	-2.2709	31.653	-5.9665
117.87	-4.7187	51.427	-5.4684	0.77555	-2.3805	-0.066101	0.088589	0.01122	0.66021	-1.3176	2937.8	23.572	-2.1014	76.245	-58.798	73.005	70.706	22.985	-3.1216	-5.2371	0.89189	-2.2709	31.653	-5.9665
117.87	-4.7168	51.427	-5.4688	0.77599	-2.3804	-0.06411	0.086917	0.013115	0.66021	-1.3176	2937.1	23.572	-2.1006	76.244	-58.83	73.006	70.706	22.985	-3.1216	-5.2371	0.89189	-2.2709	31.653	-5.9665
117.87	-4.7149	51.427	-5.4691	0.77642	-2.3804	-0.062074	0.08517	0.014992	0.66021	-1.3176	2936.5	23.572	-2.0997	76.244	-58.863	73.006	70.706	22.985	-3.1216	-5.2371	0.89189	-2.2709	31.653	-5.9665
117.87	-4.7129	51.428	-5.4694	0.77684	-2.3803	-0.059992	0.08335	0.016848	0.66021	-1.3176	2935.8	23.573	-2.0989	76.244	-58.898	73.006	70.706	22.985	-3.1216	-5.2371	0.89189	-2.2709	31.653	-5.9665
117.87	-4.711	51.428	-5.4697	0.77725	-2.3802	-0.057868	0.081458	0.018683	0.66021	-1.3176	2935.2	23.573	-2.098	76.243	-58.934	73.007	70.706	22.985	-3.1216	-5.2371	0.89189	-2.2709	31.653	-5.9665
117.87	-4.7091	51.429	-5.47	0.77765	-2.3801	-0.055704	0.079496	0.020493	0.66021	-1.3176	2934.6	23.573	-2.0972	76.243	-58.971	73.007	70.706	22.985	-3.1216	-5.2371	0.89189	-2.2709	31.653	-5.9665
117.86	-4.7072	51.429	-5.4702	0.77805	-2.38	-0.053502	0.077466	0.022279	0.66021	-1.3176	2933.9	23.574	-2.0963	76.243	-59.009	73.008	70.706	22.985	-3.1216	-5.2371	0.89189	-2.2709	31.653	-5.9665
117.86	-4.7053	51.43	-5.4705	0.77843	-2.3799	-0.051263	0.07537	0.024037	0.66021	-1.3176	2933.3	23.574	-2.0955	76.242	-59.049	73.008	70.706	22.985	-3.1216	-5.2371	0.89189	-2.2709	31.653	-5.9665
117.86	-4.7034	51.431	-5.4707	0.7788	-2.3797	-0.04899	0.073211	0.025767	0.66021	-1.3176	2932.7	23.575	-2.0947	76.242	-59.091	73.008	70.706	22.985	-3.1216	-5.2371	0.89189	-2.2709	31.653	-5.9665
117.86	-4.7015	51.432	-5.471	0.77916	-2.3796	-0.046686	0.070989	0.027467	0.66021	-1.3176	2932.0	23.575	-2.0938	76.242	-59.133	73.009	70.706	22.985	-3.1216	-5.2371	0.89189	-2.2709	31.653	-5.9665
117.86	-4.6996	51.433	-5.4712	0.77951	-2.3795	-0.044351	0.068709	0.029136	0.66021	-1.3176	2931.4	23.576	-2.093	76.241	-59.177	73.009	70.706	22.985	-3.1216	-5.2371	0.89189	-2.2709	31.653	-5.9665
117.86	-4.6978	51.434	-5.4714	0.77985	-2.3793	-0.041988	0.066372	0.030772	0.66021	-1.3176	2930.7	23.576	-2.0922	76.241	-59.222	73.009	70.706	22.985	-3.1216	-5.2371	0.89189	-2.2709	31.653	-5.9665
117.86	-4.6959	51.435	-5.4716	0.78017	-2.3792	-0.0396	0.063979	0.032373	0.66021	-1.3176	2930.1	23.577	-2.0914	76.241	-59.268	73.01	70.706	22.985	-3.1216	-5.2371	0.89189	-2.2709	31.653	-5.9665
117.86	-4.6941	51.437	-5.4718	0.78049	-2.379	-0.037189	0.061534	0.033939	0.66021	-1.3176	2929.5	23.578	-2.0906	76.24	-59.316	73.01	70.706	22.985	-3.1216	-5.2371	0.89189	-2.2709	31.653	-5.9665
117.86	-4.6923	51.438	-5.472	0.78079	-2.3788	-0.034757	0.059039	0.035468	0.66021	-1.3176	2928.8	23.579	-2.0898	76.24	-59.365	73.011	70.706	22.985	-3.1216	-5.2371	0.89189	-2.2709	31.653	-5.9665
117.86	-4.6905	51.44	-5.4722	0.78108	-2.3786	-0.032306	0.056497	0.036958	0.66021	-1.3176	2928.2	23.58	-2.089	76.24	-59.415	73.011	70.706	22.985	-3.1216	-5.2371	0.89189	-2.2709	31.653	-5.9665
117.85	-4.6887	51.441	-5.4723	0.78135	-2.3785	-0.029838	0.053909	0.038409	0.66021	-1.3176	2927.5	23.581	-2.0882	76.239	-59.466	73.011	70.706	22.985	-3.1216	-5.2371	0.89189	-2.2709	31.653	-5.9665
117.85	-4.6869	51.443	-5.4725	0.78162	-2.3783	-0.027357	0.051278	0.039819	0.66021	-1.3176	2926.9	23.581	-2.0874	76.239	-59.518	73.012	70.706	22.985	-3.1216	-5.2371	0.89189	-2.2709	31.653	-5.9665
117.85	-4.6852	51.445	-5.4726	0.78187	-2.3781	-0.024863	0.048607	0.041187	0.66021	-1.3176	2926.3	23.582	-2.0867	76.239	-59.571	73.012	70.706	22.985	-3.1216	-5.2371	0.89189	-2.2709	31.653	-5.9665
117.85	-4.6835	51.447	-5.4727	0.7821	-2.3778	-0.022359	0.045899	0.042512	0.66021	-1.3176	2925.6	23.584	-2.0859	76.238	-59.626	73.012	70.706	22.985	-3.1216	-5.2371	0.89189	-2.2709	31.653	-5.9665
117.85	-4.6818	51.449	-5.4728	0.78233	-2.3776	-0.019848	0.043155	0.043793	0.66021	-1.3176	2925.0	23.585	-2.0852	76.238	-59.681	73.013	70.706	22.985	-3.1216	-5.2371	0.89189	-2.2709	31.653	-5.9665
117.85	-4.6801	51.451	-5.4729	0.78253	-2.3774	-0.017332	0.040379	0.045028	0.66021	-1.3176	2924.4	23.586	-2.0844	76.238	-59.738	73.013	70.706	22.985	-3.1216	-5.2371	0.89189	-2.2709	31.653	-5.9665
117.85	-4.6785	51.453	-5.473	0.78273	-2.3772	-0.014813	0.037573	0.046217	0.66021	-1.3176	2923.7	23.587	-2.0837	76.237	-59.796	73.014	70.706	22.985	-3.1216	-5.2371	0.89189	-2.2709	31.653	-5.9665
117.84	-4.6769	51.456	-5.4731	0.78291	-2.3769	-0.012293	0.034741	0.047359	0.66021	-1.3176	2923.1	23.588	-2.083	76.237	-59.854	73.014	70.706	22.985	-3.1216	-5.2371	0.89189	-2.2709	31.653	-5.9665
117.84	-4.6753	51.458	-5.4731	0.78308	-2.3767	-0.009775	0.031883	0.048453	0.66021	-1.3176	2922.4	23.589	-2.0823	76.237	-59.914	73.014	70.706	22.985	-3.1216	-5.2371	0.89189	-2.2709	31.653	-5.9665
117.84	-4.6738	51.461	-5.4732	0.78323	-2.3765	-0.0072609	0.029004	0.049498	0.66021	-1.3176	2921.8	23.591	-2.0816	76.237	-59.974	73.015	70.706	22.985	-3.1216	-5.2371	0.89189	-2.2709	31.653	-5.9665
117.84	-4.6723	51.463	-5.4732	0.78337	-2.3762	-0.004753	0.026106	0.050492	0.66021	-1.3176	2921.2	23.592	-2.081	76.236	-60.036	73.015	70.706	22.985	-3.1216	-5.2371	0.89189	-2.2709	31.653	-5.9665
117.84	-4.6708	51.466	-5.4732	0.78349	-2.376	-0.0022535	0.023192	0.051437	0.66021	-1.3176	2920.5	23.593	-2.0803	76.236	-60.098	73.016	70.706	22.985	-3.1216	-5.2371	0.89189	-2.2709	31.653	-5.9665
117.84	-4.6694	51.469	-5.4732	0.7836	-2.3757	0.00023531	0.020264	0.052329	0.66021	-1.3176	2919.9	23.595	-2.0797	76.236	-60.161	73.016	70.706	22.985	-3.1216	-5.2371	0.89189	-2.2709	31.653	-5.9665
117.83	-4.6679	51.471	-5.4732	0.78369	-2.3754	0.0027112	0.017325	0.05317	0.66021	-1.3176	2919.2	23.596	-2.0791	76.235	-60.226	73.017	70.706	22.985	-3.1216	-5.2371	0.89189	-2.2709	31.653	-5.9665
117.83	-4.6666	51.474	-5.4732	0.78377	-2.3752	0.005172	0.014378	0.053958	0.66021	-1.3176	2918.6	23.598	-2.0785	76.235	-60.29	73.017	70.706	22.985	-3.1216	-5.2371	0.89189	-2.2709	31.653	-5.9665
117.83	-4.6652	51.477	-5.4732	0.78384	-2.3749	0.0076155	0.011425	0.054693	0.66021	-1.3176	2918.0	23.599	-2.0779	76.235	-60.356	73.017	70.706	22.985	-3.1216	-5.2371	0.89189	-2.2709	31.653	-5.9665
117.83	-4.6639	51.48	-5.4731	0.78389	-2.3746	0.01004	0.0084703	0.055375	0.66021	-1.3176	2917.3	23.601	-2.0773	76.234	-60.423	73.018	70.706	22.985	-3.1216	-5.2371	0.89189	-2.2709	31.653	-5.9665
117.83	-4.6627	51.483	-5.4731	0.78392	-2.3743	0.012442	0.0055153	0.056002	0.66021	-1.3176	2916.7	23.602	-2.0767	76.234	-60.49	73.018	70.706	22.985	-3.1216	-5.2371	0.89189	-2.2709	31.653	-5.9665
117.83	-4.6615	51.486	-5.473	0.78394	-2.3741	0.014821	0.0025631	0.056575	0.66021	-1.3176	2916.0	23.604	-2.0762	76.234	-60.558	73.019	70.706	22.985	-3.1216	-5.2371	0.89189	-2.2709	31.653	-5.9665
117.82	-4.6603	51.489	-5.4729	0.78395	-2.3738	0.017174	-0.00038374	0.057092	0.66021	-1.3176	2915.4	23.605	-2.0757	76.234	-60.626	73.019	70.706	22.985	-3.1216	-5.2371	0.89189	-2.2709	31.653	-5.9665
117.82	-4.6591	51.492	-5.4728	0.78394	-2.3735	0.019499	-0.0033224	0.057555	0.66021	-1.3176	2914.8	23.607	-2.0752	76.233	-60.695	73.02	70.706	22.985	-3.1216	-5.2371	0.89189	-2.2709	31.653	-5.9665
117.82	-4.658	51.496	-5.4727	0.78391	-2.3732	0.021794	-0.0062502	0.057961	0.66021	-1.3176	2914.1	23.609	-2.0747	76.233	-60.765	73.02	70.706	22.985	-3.1216	-5.2371	0.89189	-2.2709	31.653	-5.9665
117.82	-4.657	51.499	-5.4726	0.78388	-2.3729	0.024058	-0.0091646	0.058313	0.66021	-1.3176	2913.5	23.61	-2.0742	76.233	-60.835	73.02	70.706	22.985	-3.1216	-5.2371	0.89189	-2.2709	31.653	-5.9665
117.82	-4.656	51.502	-5.4725	0.78382	-2.3726	0.026287	-0.012063	0.058608	0.66021	-1.3176	2912.8	23.612	-2.0738	76.233	-60.906	73.021	70.706	22.985	-3.1216	-5.2371	0.89189	-2.2709	31.653	-5.9665
117.81	-4.655	51.505	-5.4723	0.78375	-2.3723	0.028481	-0.014942	0.058847	0.66021	-1.3176	2912.2	23.614	-2.0734	76.232	-60.977	73.021	70.706	22.985	-3.1216	-5.2371	0.89189	-2.2709	31.653	-5.9665
117.81	-4.6541	51.509	-5.4722	0.78367	-2.372	0.030637	-0.017801	0.059031	0.66021	-1.3176	2911.6	23.615	-2.073	76.232	-61.048	73.022	70.706	22.985	-3.1216	-5.2371	0.89189	-2.2709	31.653	-5.9665
117.81	-4.6532	51.512	-5.472	0.78358	-2.3717	0.032754	-0.020635	0.059158	0.66021	-1.3176	2910.9	23.617	-2.0726	76.232	-61.12	73.022	70.706	22.985	-3.1216	-5.2371	0.89189	-2.2709	31.653	-5.9665
117.81	-4.6524	51.516	-5.4719	0.78347	-2.3714	0.034829	-0.023443	0.059229	0.66021	-1.3176	2910.3	23.619	-2.0722	76.232	-61.192	73.023	70.706	22.985	-3.1216	-5.2371	0.89189	-2.2709	31.653	-5.9665
117.81	-4.6516	51.519	-5.4717	0.78334	-2.3711	0.036861	-0.026222	0.059245	0.66021	-1.3176	2909.6	23.621	-2.0719	76.231	-61.265	73.023	70.706	22.985	-3.1216	-5.2371	0.89189	-2.2709	31.653	-5.9665
117.8	-4.6508	51.522	-5.4715	0.7832	-2.3708	0.038849	-0.02897	0.059204	0.66021	-1.3176	2909.0	23.622	-2.0715	76.231	-61.337	73.024	70.706	22.985	-3.1216	-5.2371	0.89189	-2.2709	31.653	-5.9665
117.8	-4.6501	51.526	-5.4713	0.78305	-2.3706	0.040789	-0.031684	0.059109	0.66021	-1.3176	2908.4	23.624	-2.0712	76.231	-61.41	73.024	70.706	22.985	-3.1216	-5.2371	0.89189	-2.2709	31.653	-5.9665
117.8	-4.6495	51.529	-5.4711	0.78289	-2.3703	0.042682	-0.034362	0.058958	0.66021	-1.3176	2907.7	23.626	-2.0709	76.231	-61.483	73.024	70.706	22.985	-3.1216	-5.2371	0.89189	-2.2709	31.653	-5.9665
117.8	-4.6488	51.533	-5.4709	0.78271	-2.37	0.044525	-0.037001	0.058752	0.66021	-1.3176	2907.1	23.628	-2.0707	76.23	-61.556	73.025	70.706	22.985	-3.1216	-5.2371	0.89189	-2.2709	31.653	-5.9665
117.8	-4.6483	51.536	-5.4706	0.78252	-2.3697	0.046317	-0.0396	0.058491	0.66021	-1.3176	2906.4	23.629	-2.0704	76.23	-61.629	73.025	70.706	22.985	-3.1216	-5.2371	0.89189	-2.2709	31.653	-5.9665
117.79	-4.6478	51.54	-5.4704	0.78231	-2.3694	0.048056	-0.042156	0.058177	0.66021	-1.3176	2905.8	23.631	-2.0702	76.23	-61.701	73.026	70.706	22.985	-3.1216	-5.2371	0.89189	-2.2709	31.653	-5.9665
117.79	-4.6473	51.543	-5.4702	0.7821	-2.3691	0.04974	-0.044666	0.057808	0.66021	-1.3176	2905.2	23.633	-2.07	76.23	-61.774	73.026	70.706	22.985	-3.1216	-5.2371	0.89189	-2.2709	31.653	-5.9665
117.79	-4.6469	51.546	-5.4699	0.78187	-2.3688	0.05137	-0.04713	0.057387	0.66021	-1.3176	2904.5	23.635	-2.0698	76.229	-61.846	73.027	70.706	22.985	-3.1216	-5.2371	0.89189	-2.2709	31.653	-5.9665
117.79	-4.6465	51.55	-5.4696	0.78162	-2.3685	0.052942	-0.049543	0.056912	0.66021	-1.3176	2903.9	23.636	-2.0697	76.229	-61.918	73.027	70.706	22.985	-3.1216	-5.2371	0.89189	-2.2709	31.653	-5.9665
117.79	-4.6462	51.553	-5.4694	0.78137	-2.3682	0.054456	-0.051905	0.056386	0.66021	-1.3176	2903.2	23.638	-2.0695	76.229	-61.99	73.028	70.706	22.985	-3.1216	-5.2371	0.89189	-2.2709	31.653	-5.9665
117.79	-4.6459	51.557	-5.4691	0.78111	-2.3679	0.05591	-0.054214	0.055808	0.66021	-1.3176	2902.6	23.64	-2.0694	76.229	-62.061	73.028	70.706	22.985	-3.1216	-5.2371	0.89189	-2.2709	31.653	-5.9665
117.78	-4.6457	51.56	-5.4688	0.78083	-2.3677	0.057304	-0.056467	0.055179	0.66021	-1.3176	2901.9	23.642	-2.0693	76.228	-62.132	73.029	70.706	22.985	-3.1216	-5.2371	0.89189	-2.2709	31.653	-5.9665
117.78	-4.6455	51.563	-5.4685	0.78054	-2.3674	0.058637	-0.058663	0.054501	0.66021	-1.3176	2901.3	23.643	-2.0692	76.228	-62.202	73.029	70.706	22.985	-3.1216	-5.2371	0.89189	-2.2709	31.653	-5.9665
117.78	-4.6453	51.567	-5.4682	0.78024	-2.3671	0.059906	-0.0608	0.053773	0.66021	-1.3176	2900.7	23.645	-2.0692	76.228	-62.271	73.03	70.706	22.985	-3.1216	-5.2371	0.89189	-2.2709	31.653	-5.9665
117.78	-4.6452	51.57	-5.4679	0.77993	-2.3669	0.061112	-0.062876	0.052996	0.66021	-1.3176	2900.0	23.647	-2.0691	76.228	-62.34	73.03	70.706	22.985	-3.1216	-5.2371	0.89189	-2.2709	31.653	-5.9665
117.78	-4.6452	51.573	-5.4676	0.77961	-2.3666	0.062253	-0.064889	0.052172	0.66021	-1.3176	2899.4	23.648	-2.0691	76.228	-62.407	73.031	70.706	22.985	-3.1216	-5.2371	0.89189	-2.2709	31.653	-5.9665
117.77	-4.6452	51.576	-5.4673	0.77928	-2.3663	0.063329	-0.066839	0.051301	0.66021	-1.3176	2898.7	23.65	-2.0691	76.227	-62.474	73.031	70.706	22.985	-3.1216	-5.2371	0.89189	-2.2709	31.653	-5.9665
117.77	-4.6452	51.58	-5.467	0.77895	-2.3661	0.064339	-0.068722	0.050385	0.66021	-1.3176	2898.1	23.651	-2.0692	76.227	-62.539	73.032	70.706	22.985	-3.1216	-5.2371	0.89189	-2.2709	31.653	-5.9665
117.77	-4.6453	51.583	-5.4667	0.7786	-2.3658	0.065281	-0.070538	0.049423	0.66021	-1.3176	2897.5	23.653	-2.0692	76.227	-62.603	73.032	70.706	22.985	-3.1216	-5.2371	0.89189	-2.2709	31.653	-5.9665
117.77	-4.6454	51.586	-5.4663	0.77824	-2.3656	0.066155	-0.072285	0.048418	0.66021	-1.3176	2896.8	23.655	-2.0693	76.227	-62.666	73.033	70.706	22.985	-3.1216	-5.2371	0.89189	-2.2709	31.653	-5.9665
117.77	-4.6456	51.589	-5.466	0.77787	-2.3653	0.066962	-0.073962	0.04737	0.66021	-1.3176	2896.2	23.656	-2.0693	76.226	-62.727	73.033	70.706	22.985	-3.1216	-5.2371	0.89189	-2.2709	31.653	-5.9665
117.77	-4.6458	51.592	-5.4657	0.7775	-2.3651	0.067699	-0.075568	0.04628	0.66021	-1.3176	2895.5	23.658	-2.0694	76.226	-62.786	73.034	70.706	22.985	-3.1216	-5.2371	0.89189	-2.2709	31.653	-5.9665
117.76	-4.6461	51.595	-5.4653	0.77712	-2.3649	0.068367	-0.077101	0.045149	0.66021	-1.3176	2894.9	23.659	-2.0696	76.226	-62.844	73.034	70.706	22.985	-3.1216	-5.2371	0.89189	-2.2709	31.653	-5.9665
117.76	-4.6464	51.598	-5.465	0.77673	-2.3647	0.068965	-0.07856	0.043979	0.66021	-1.3176	2894.2	23.661	-2.0697	76.226	-62.9	73.035	70.706	22.985	-3.1216	-5.2371	0.89189	-2.2709	31.653	-5.9665
117.76	-4.6467	51.6	-5.4646	0.77633	-2.3644	0.069493	-0.079944	0.042771	0.66021	-1.3176	2893.6	23.662	-2.0699	76.226	-62.954	73.035	70.706	22.985	-3.1216	-5.2371	0.89189	-2.2709	31.653	-5.9665
117.76	-4.6471	51.603	-5.4643	0.77593	-2.3642	0.06995	-0.081253	0.041526	0.66021	-1.3176	2893.0	23.664	-2.07	76.225	-63.005	73.036	70.706	22.985	-3.1216	-5.2371	0.89189	-2.2709	31.653	-5.9665
117.76	-4.6475	51.606	-5.4639	0.77552	-2.364	0.070337	-0.082484	0.040244	0.66021	-1.3176	2892.3	23.665	-2.0702	76.225	-63.055	73.036	70.706	22.985	-3.1216	-5.2371	0.89189	-2.2709	31.653	-5.9665
117.76	-4.648	51.608	-5.4636	0.77511	-2.3638	0.070653	-0.083638	0.038929	0.66021	-1.3176	2891.7	23.666	-2.0704	76.225	-63.101	73.037	70.706	22.985	-3.1216	-5.2371	0.89189	-2.2709	31.653	-5.9665
117.75	-4.6485	51.611	-5.4632	0.77469	-2.3636	0.070898	-0.084713	0.037579	0.66021	-1.3176	2891.0	23.668	-2.0707	76.225	-63.145	73.037	70.706	22.985	-3.1216	-5.2371	0.89189	-2.2709	31.653	-5.9665
117.75	-4.649	51.613	-5.4629	0.77426	-2.3635	0.071071	-0.085708	0.036198	0.66021	-1.3176	2890.4	23.669	-2.0709	76.224	-63.187	73.038	70.706	22.985	-3.1216	-5.2371	0.89189	-2.2709	31.653	-5.9665
117.75	-4.6496	51.616	-5.4625	0.77383	-2.3633	0.071174	-0.086624	0.034786	0.66021	-1.3176	2889.7	23.67	-2.0712	76.224	-63.225	73.038	70.706	22.985	-3.1216	-5.2371	0.89189	-2.2709	31.653	-5.9665
117.75	-4.6502	51.618	-5.4622	0.77339	-2.3631	0.071206	-0.087459	0.033345	0.66021	-1.3176	2889.1	23.671	-2.0715	76.224	-63.261	73.039	70.706	22.985	-3.1216	-5.2371	0.89189	-2.2709	31.653	-5.9665
117.75	-4.6509	51.62	-5.4618	0.77295	-2.3629	0.071167	-0.088214	0.031876	0.66021	-1.3176	2888.5	23.672	-2.0718	76.224	-63.293	73.039	70.706	22.985	-3.1216	-5.2371	0.89189	-2.2709	31.653	-5.9665
117.75	-4.6515	51.622	-5.4614	0.77251	-2.3628	0.071058	-0.088886	0.03038	0.66021	-1.3176	2887.8	23.674	-2.0721	76.224	-63.322	73.04	70.706	22.985	-3.1216	-5.2371	0.89189	-2.2709	31.653	-5.9665
117.75	-4.6522	51.625	-5.4611	0.77206	-2.3626	0.070879	-0.089477	0.028859	0.66021	-1.3176	2887.2	23.675	-2.0724	76.223	-63.347	73.04	70.706	22.985	-3.1216	-5.2371	0.89189	-2.2709	31.653	-5.9665
117.74	-4.653	51.627	-5.4607	0.77162	-2.3625	0.070629	-0.089986	0.027315	0.66021	-1.3176	2886.5	23.676	-2.0727	76.223	-63.369	73.041	70.706	22.985	-3.1216	-5.2371	0.89189	-2.2709	31.653	-5.9665
117.74	-4.6538	51.628	-5.4604	0.77117	-2.3624	0.07031	-0.090412	0.025748	0.66021	-1.3176	2885.9	23.677	-2.0731	76.223	-63.387	73.041	70.706	22.985	-3.1216	-5.2371	0.89189	-2.2709	31.653	-5.9665
117.74	-4.6546	51.63	-5.46	0.77071	-2.3622	0.069922	-0.090756	0.024161	0.66021	-1.3176	2885.2	23.678	-2.0734	76.223	-63.402	73.042	70.706	22.985	-3.1216	-5.2371	0.89189	-2.2709	31.653	-5.9665
117.74	-4.6554	51.632	-5.4597	0.77026	-2.3621	0.069466	-0.091017	0.022554	0.66021	-1.3176	2884.6	23.679	-2.0738	76.223	-63.413	73.042	70.706	22.985	-3.1216	-5.2371	0.89189	-2.2709	31.653	-5.9665
117.74	-4.6563	51.634	-5.4593	0.7698	-2.362	0.068942	-0.091196	0.020929	0.66021	-1.3176	2884.0	23.679	-2.0742	76.222	-63.42	73.042	70.706	22.985	-3.1216	-5.2371	0.89189	-2.2709	31.653	-5.9665
117.74	-4.6572	51.635	-5.459	0.76935	-2.3619	0.06835	-0.091292	0.019288	0.66021	-1.3176	2883.3	23.68	-2.0746	76.222	-63.423	73.043	70.706	22.985	-3.1216	-5.2371	0.89189	-2.2709	31.653	-5.9665
117.74	-4.6581	51.636	-5.4587	0.76889	-2.3618	0.067692	-0.091306	0.017633	0.66021	-1.3176	2882.7	23.681	-2.075	76.222	-63.422	73.043	70.706	22.985	-3.1216	-5.2371	0.89189	-2.2709	31.653	-5.9665
117.74	-4.659	51.638	-5.4583	0.76843	-2.3617	0.066968	-0.091238	0.015964	0.66021	-1.3176	2882.0	23.682	-2.0755	76.222	-63.418	73.044	70.706	22.985	-3.1216	-5.2371	0.89189	-2.2709	31.653	-5.9665
117.74	-4.66	51.639	-5.458	0.76798	-2.3617	0.06618	-0.091088	0.014283	0.66021	-1.3176	2881.4	23.682	-2.0759	76.221	-63.409	73.044	70.706	22.985	-3.1216	-5.2371	0.89189	-2.2709	31.653	-5.9665
117.73	-4.661	51.64	-5.4577	0.76752	-2.3616	0.065327	-0.090857	0.012593	0.66021	-1.3176	2880.8	23.683	-2.0764	76.221	-63.397	73.045	70.706	22.985	-3.1216	-5.2371	0.89189	-2.2709	31.653	-5.9665
117.73	-4.662	51.641	-5.4573	0.76707	-2.3615	0.064411	-0.090545	0.010893	0.66021	-1.3176	2880.1	23.684	-2.0768	76.221	-63.381	73.045	70.706	22.985	-3.1216	-5.2371	0.89189	-2.2709	31.653	-5.9665
117.73	-4.6631	51.642	-5.457	0.76662	-2.3615	0.063434	-0.090152	0.0091867	0.66021	-1.3176	2879.5	23.684	-2.0773	76.221	-63.362	73.046	70.706	22.985	-3.1216	-5.2371	0.89189	-2.2709	31.653	-5.9665
117.73	-4.6641	51.643	-5.4567	0.76617	-2.3615	0.062395	-0.08968	0.0074747	0.66021	-1.3176	2878.8	23.685	-2.0778	76.221	-63.339	73.046	70.706	22.985	-3.1216	-5.2371	0.89189	-2.2709	31.653	-5.9665
117.73	-4.6652	51.644	-5.4564	0.76572	-2.3614	0.061296	-0.089128	0.0057588	0.66021	-1.3176	2878.2	23.685	-2.0782	76.22	-63.313	73.047	70.706	22.985	-3.1216	-5.2371	0.89189	-2.2709	31.653	-5.9665
117.73	-4.6663	51.644	-5.4561	0.76528	-2.3614	0.060138	-0.088498	0.0040403	0.66021	-1.3176	2877.5	23.685	-2.0787	76.22	-63.283	73.047	70.706	22.985	-3.1216	-5.2371	0.89189	-2.2709	31.653	-5.9665
117.73	-4.6674	51.645	-5.4558	0.76484	-2.3614	0.058923	-0.08779	0.002321	0.66021	-1.3176	2876.9	23.686	-2.0792	76.22	-63.251	73.048	70.706	22.985	-3.1216	-5.2371	0.89189	-2.2709	31.653	-5.9665
117.73	-4.6685	51.645	-5.4555	0.7644	-2.3614	0.057652	-0.087005	0.00060229	0.66021	-1.3176	2876.3	23.686	-2.0797	76.22	-63.215	73.048	70.706	22.985	-3.1216	-5.2371	0.89189	-2.2709	31.653	-5.9665
117.73	-4.6696	51.646	-5.4552	0.76397	-2.3614	0.056325	-0.086144	-0.0011142	0.66021	-1.3176	2875.6	23.686	-2.0802	76.219	-63.176	73.049	70.706	22.985	-3.1216	-5.2371	0.89189	-2.2709	31.653	-5.9665
117.73	-4.6708	51.646	-5.4549	0.76354	-2.3614	0.054945	-0.085208	-0.0028271	0.66021	-1.3176	2875.0	23.686	-2.0808	76.219	-63.135	73.049	70.706	22.985	-3.1216	-5.2371	0.89189	-2.2709	31.653	-5.9665
117.73	-4.6719	51.646	-5.4547	0.76311	-2.3614	0.053513	-0.084198	-0.0045347	0.66021	-1.3176	2874.3	23.687	-2.0813	76.219	-63.091	73.05	70.706	22.985	-3.1216	-5.2371	0.89189	-2.2709	31.653	-5.9665
117.73	-4.6731	51.646	-5.4544	0.7627	-2.3614	0.05203	-0.083116	-0.0062356	0.66021	-1.3176	2873.7	23.687	-2.0818	76.219	-63.045	73.05	70.706	22.985	-3.1216	-5.2371	0.89189	-2.2709	31.653	-5.9665
117.73	-4.6743	51.646	-5.4541	0.76228	-2.3615	0.050497	-0.081962	-0.0079282	0.66021	-1.3176	2873.0	23.687	-2.0823	76.218	-62.997	73.051	70.706	22.985	-3.1216	-5.2371	0.89189	-2.2709	31.653	-5.9665
117.73	-4.6755	51.646	-5.4539	0.76188	-2.3615	0.048917	-0.080737	-0.0096111	0.66021	-1.3176	2872.4	23.687	-2.0829	76.218	-62.946	73.051	70.706	22.985	-3.1216	-5.2371	0.89189	-2.2709	31.653	-5.9665
117.73	-4.6766	51.645	-5.4537	0.76148	-2.3616	0.04729	-0.079443	-0.011283	0.66021	-1.3176	2871.8	23.687	-2.0834	76.218	-62.894	73.052	70.706	22.985	-3.1216	-5.2371	0.89189	-2.2709	31.653	-5.9665
117.73	-4.6778	51.645	-5.4534	0.76108	-2.3616	0.045619	-0.078081	-0.012942	0.66021	-1.3176	2871.1	23.687	-2.0839	76.218	-62.839	73.052	70.706	22.985	-3.1216	-5.2371	0.89189	-2.2709	31.653	-5.9665
117.72	-4.679	51.644	-5.4532	0.76069	-2.3617	0.043905	-0.076653	-0.014587	0.66021	-1.3176	2870.5	23.686	-2.0845	76.217	-62.783	73.052	70.706	22.985	-3.1216	-5.2371	0.89189	-2.2709	31.653	-5.9665
117.72	-4.6802	51.644	-5.453	0.76031	-2.3618	0.042149	-0.07516	-0.016216	0.66021	-1.3176	2869.8	23.686	-2.085	76.217	-62.726	73.053	70.706	22.985	-3.1216	-5.2371	0.89189	-2.2709	31.653	-5.9665
117.72	-4.6814	51.643	-5.4528	0.75994	-2.3618	0.040354	-0.073604	-0.017829	0.66021	-1.3176	2869.2	23.686	-2.0856	76.217	-62.667	73.053	70.706	22.985	-3.1216	-5.2371	0.89189	-2.2709	31.653	-5.9665
117.72	-4.6826	51.642	-5.4526	0.75958	-2.3619	0.038521	-0.071985	-0.019423	0.66021	-1.3176	2868.6	23.686	-2.0861	76.217	-62.607	73.054	70.706	22.985	-3.1216	-5.2371	0.89189	-2.2709	31.653	-5.9665
117.72	-4.6838	51.641	-5.4524	0.75922	-2.362	0.036651	-0.070306	-0.020997	0.66021	-1.3176	2867.9	23.685	-2.0866	76.216	-62.546	73.054	70.706	22.985	-3.1216	-5.2371	0.89189	-2.2709	31.653	-5.9665
117.72	-4.685	51.64	-5.4522	0.75888	-2.3622	0.034748	-0.068569	-0.02255	0.66021	-1.3176	2867.3	23.685	-2.0872	76.216	-62.483	73.055	70.706	22.985	-3.1216	-5.2371	0.89189	-2.2709	31.653	-5.9665
117.72	-4.6862	51.639	-5.452	0.75854	-2.3623	0.032811	-0.066775	-0.024081	0.66021	-1.3176	2866.6	23.684	-2.0877	76.216	-62.42	73.055	70.706	22.985	-3.1216	-5.2371	0.89189	-2.2709	31.653	-5.9665
117.72	-4.6874	51.638	-5.4519	0.75821	-2.3624	0.030844	-0.064925	-0.025588	0.66021	-1.3176	2866.0	23.684	-2.0882	76.215	-62.356	73.056	70.706	22.985	-3.1216	-5.2371	0.89189	-2.2709	31.653	-5.9665
117.72	-4.6885	51.636	-5.4517	0.75789	-2.3625	0.028849	-0.063022	-0.02707	0.66021	-1.3176	2865.3	23.683	-2.0888	76.215	-62.291	73.056	70.706	22.985	-3.1216	-5.2371	0.89189	-2.2709	31.653	-5.9665
117.72	-4.6897	51.635	-5.4516	0.75758	-2.3627	0.026826	-0.061067	-0.028526	0.66021	-1.3176	2864.7	23.683	-2.0893	76.215	-62.226	73.056	70.706	22.985	-3.1216	-5.2371	0.89189	-2.2709	31.653	-5.9665
117.72	-4.6908	51.633	-5.4515	0.75728	-2.3628	0.024778	-0.059063	-0.029954	0.66021	-1.3176	2864.1	23.682	-2.0898	76.215	-62.16	73.057	70.706	22.985	-3.1216	-5.2371	0.89189	-2.2709	31.653	-5.9665
117.72	-4.692	51.632	-5.4513	0.75699	-2.363	0.022707	-0.05701	-0.031353	0.66021	-1.3176	2863.4	23.681	-2.0903	76.214	-62.094	73.057	70.706	22.985	-3.1216	-5.2371	0.89189	-2.2709	31.653	-5.9665
117.72	-4.6931	51.63	-5.4512	0.75671	-2.3631	0.020615	-0.054912	-0.032723	0.66021	-1.3176	2862.8	23.681	-2.0909	76.214	-62.027	73.058	70.706	22.985	-3.1216	-5.2371	0.89189	-2.2709	31.653	-5.9665
117.72	-4.6942	51.628	-5.4511	0.75644	-2.3633	0.018504	-0.05277	-0.034061	0.66021	-1.3176	2862.1	23.68	-2.0914	76.214	-61.96	73.058	70.706	22.985	-3.1216	-5.2371	0.89189	-2.2709	31.653	-5.9665
117.72	-4.6953	51.626	-5.4511	0.75618	-2.3635	0.016375	-0.050586	-0.035367	0.66021	-1.3176	2861.5	23.679	-2.0919	76.213	-61.893	73.058	70.706	22.985	-3.1216	-5.2371	0.89189	-2.2709	31.653	-5.9665
117.73	-4.6964	51.624	-5.451	0.75593	-2.3636	0.014231	-0.048362	-0.03664	0.66021	-1.3176	2860.9	23.678	-2.0924	76.213	-61.826	73.059	70.706	22.985	-3.1216	-5.2371	0.89189	-2.2709	31.653	-5.9665
117.73	-4.6975	51.622	-5.4509	0.7557	-2.3638	0.012074	-0.0461	-0.037878	0.66021	-1.3176	2860.2	23.677	-2.0928	76.213	-61.759	73.059	70.706	22.985	-3.1216	-5.2371	0.89189	-2.2709	31.653	-5.9665
117.73	-4.6986	51.62	-5.4509	0.75547	-2.364	0.0099057	-0.043803	-0.039082	0.66021	-1.3176	2859.6	23.676	-2.0933	76.212	-61.692	73.06	70.706	22.985	-3.1216	-5.2371	0.89189	-2.2709	31.653	-5.9665
117.73	-4.6996	51.618	-5.4508	0.75526	-2.3642	0.007728	-0.041472	-0.040248	0.66021	-1.3176	2858.9	23.675	-2.0938	76.212	-61.625	73.06	70.706	22.985	-3.1216	-5.2371	0.89189	-2.2709	31.653	-5.9665
117.73	-4.7006	51.615	-5.4508	0.75506	-2.3644	0.005543	-0.039109	-0.041378	0.66021	-1.3176	2858.3	23.674	-2.0943	76.212	-61.558	73.06	70.706	22.985	-3.1216	-5.2371	0.89189	-2.2709	31.653	-5.9665
117.73	-4.7016	51.613	-5.4508	0.75487	-2.3646	0.0033526	-0.036718	-0.042469	0.66021	-1.3176	2857.6	23.673	-2.0947	76.212	-61.491	73.061	70.706	22.985	-3.1216	-5.2371	0.89189	-2.2709	31.653	-5.9665
117.73	-4.7026	51.61	-5.4507	0.75469	-2.3648	0.001159	-0.034299	-0.04352	0.66021	-1.3176	2857.0	23.672	-2.0952	76.211	-61.425	73.061	70.706	22.985	-3.1216	-5.2371	0.89189	-2.2709	31.653	-5.9665
117.73	-4.7035	51.608	-5.4507	0.75452	-2.3651	-0.0010359	-0.031855	-0.044532	0.66021	-1.3176	2856.4	23.671	-2.0956	76.211	-61.359	73.062	70.706	22.985	-3.1216	-5.2371	0.89189	-2.2709	31.653	-5.9665
117.73	-4.7045	51.605	-5.4508	0.75437	-2.3653	-0.0032301	-0.029389	-0.045503	0.66021	-1.3176	2855.7	23.67	-2.096	76.211	-61.293	73.062	70.706	22.985	-3.1216	-5.2371	0.89189	-2.2709	31.653	-5.9665
117.73	-4.7054	51.602	-5.4508	0.75423	-2.3655	-0.0054216	-0.026903	-0.046433	0.66021	-1.3176	2855.1	23.669	-2.0964	76.21	-61.228	73.062	70.706	22.985	-3.1216	-5.2371	0.89189	-2.2709	31.653	-5.9665
117.73	-4.7062	51.6	-5.4508	0.7541	-2.3658	-0.0076084	-0.024398	-0.04732	0.66021	-1.3176	2854.4	23.667	-2.0968	76.21	-61.163	73.063	70.706	22.985	-3.1216	-5.2371	0.89189	-2.2709	31.653	-5.9665
117.73	-4.7071	51.597	-5.4509	0.75399	-2.366	-0.0097886	-0.021877	-0.048164	0.66021	-1.3176	2853.8	23.666	-2.0972	76.209	-61.098	73.063	70.706	22.985	-3.1216	-5.2371	0.89189	-2.2709	31.653	-5.9665
117.73	-4.7079	51.594	-5.4509	0.75388	-2.3662	-0.01196	-0.019343	-0.048964	0.66021	-1.3176	2853.2	23.665	-2.0976	76.209	-61.035	73.063	70.706	22.985	-3.1216	-5.2371	0.89189	-2.2709	31.653	-5.9665
117.73	-4.7087	51.591	-5.451	0.75379	-2.3665	-0.014121	-0.016798	-0.04972	0.66021	-1.3176	2852.5	23.663	-2.0979	76.209	-60.971	73.064	70.706	22.985	-3.1216	-5.2371	0.89189	-2.2709	31.653	-5.9665
117.73	-4.7094	51.588	-5.4511	0.75372	-2.3667	-0.01627	-0.014244	-0.050431	0.66021	-1.3176	2851.9	23.662	-2.0983	76.208	-60.909	73.064	70.706	22.985	-3.1216	-5.2371	0.89189	-2.2709	31.653	-5.9665
117.73	-4.7102	51.585	-5.4511	0.75365	-2.367	-0.018404	-0.011683	-0.051096	0.66021	-1.3176	2851.2	23.661	-2.0986	76.208	-60.847	73.065	70.706	22.985	-3.1216	-5.2371	0.89189	-2.2709	31.653	-5.9665
117.73	-4.7109	51.582	-5.4512	0.7536	-2.3672	-0.020522	-0.0091172	-0.051715	0.66021	-1.3176	2850.6	23.659	-2.0989	76.208	-60.786	73.065	70.706	22.985	-3.1216	-5.2371	0.89189	-2.2709	31.653	-5.9665
117.73	-4.7115	51.578	-5.4513	0.75356	-2.3675	-0.022621	-0.0065497	-0.052288	0.66021	-1.3176	2850.0	23.658	-2.0993	76.207	-60.725	73.065	70.706	22.985	-3.1216	-5.2371	0.89189	-2.2709	31.653	-5.9665
117.73	-4.7122	51.575	-5.4515	0.75353	-2.3678	-0.024701	-0.0039823	-0.052814	0.66021	-1.3176	2849.3	23.656	-2.0995	76.207	-60.665	73.066	70.706	22.985	-3.1216	-5.2371	0.89189	-2.2709	31.653	-5.9665
117.74	-4.7128	51.572	-5.4516	0.75352	-2.368	-0.026759	-0.0014174	-0.053293	0.66021	-1.3176	2848.7	23.655	-2.0998	76.207	-60.606	73.066	70.706	22.985	-3.1216	-5.2371	0.89189	-2.2709	31.653	-5.9665
117.74	-4.7133	51.568	-5.4517	0.75352	-2.3683	-0.028793	0.0011427	-0.053725	0.66021	-1.3176	2848.0	23.653	-2.1001	76.206	-60.548	73.066	70.706	22.985	-3.1216	-5.2371	0.89189	-2.2709	31.653	-5.9665
117.74	-4.7139	51.565	-5.4519	0.75353	-2.3686	-0.030801	0.0036958	-0.054108	0.66021	-1.3176	2847.4	23.652	-2.1003	76.206	-60.491	73.067	70.706	22.985	-3.1216	-5.2371	0.89189	-2.2709	31.653	-5.9665
117.74	-4.7144	51.562	-5.452	0.75356	-2.3688	-0.032783	0.0062396	-0.054443	0.66021	-1.3176	2846.8	23.65	-2.1006	76.205	-60.434	73.067	70.706	22.985	-3.1216	-5.2371	0.89189	-2.2709	31.653	-5.9665
117.74	-4.7148	51.558	-5.4522	0.75359	-2.3691	-0.034735	0.0087719	-0.05473	0.66021	-1.3176	2846.1	23.649	-2.1008	76.205	-60.379	73.067	70.706	22.985	-3.1216	-5.2371	0.89189	-2.2709	31.653	-5.9665
117.74	-4.7152	51.555	-5.4524	0.75364	-2.3694	-0.036657	0.01129	-0.054969	0.66021	-1.3176	2845.5	23.647	-2.101	76.205	-60.324	73.068	70.706	22.985	-3.1216	-5.2371	0.89189	-2.2709	31.653	-5.9665
117.74	-4.7156	51.551	-5.4526	0.75371	-2.3697	-0.038546	0.013793	-0.055159	0.66021	-1.3176	2844.8	23.646	-2.1012	76.204	-60.27	73.068	70.706	22.985	-3.1216	-5.2371	0.89189	-2.2709	31.653	-5.9665
117.74	-4.716	51.548	-5.4528	0.75378	-2.3699	-0.040401	0.016277	-0.0553	0.66021	-1.3176	2844.2	23.644	-2.1013	76.204	-60.218	73.068	70.706	22.985	-3.1216	-5.2371	0.89189	-2.2709	31.653	-5.9665
117.74	-4.7163	51.544	-5.453	0.75387	-2.3702	-0.042221	0.018741	-0.055393	0.66021	-1.3176	2843.6	23.643	-2.1015	76.203	-60.166	73.068	70.706	22.985	-3.1216	-5.2371	0.89189	-2.2709	31.653	-5.9665
117.74	-4.7165	51.541	-5.4532	0.75397	-2.3705	-0.044004	0.021183	-0.055437	0.66021	-1.3176	2842.9	23.641	-2.1016	76.203	-60.115	73.069	70.706	22.985	-3.1216	-5.2371	0.89189	-2.2709	31.653	-5.9665
117.74	-4.7168	51.537	-5.4534	0.75408	-2.3708	-0.045748	0.023599	-0.055432	0.66021	-1.3176	2842.3	23.639	-2.1017	76.203	-60.065	73.069	70.706	22.985	-3.1216	-5.2371	0.89189	-2.2709	31.653	-5.9665
117.74	-4.717	51.533	-5.4537	0.75421	-2.3711	-0.047452	0.025989	-0.055379	0.66021	-1.3176	2841.6	23.638	-2.1018	76.202	-60.017	73.069	70.706	22.985	-3.1216	-5.2371	0.89189	-2.2709	31.653	-5.9665
117.74	-4.7171	51.53	-5.4539	0.75434	-2.3713	-0.049114	0.02835	-0.055277	0.66021	-1.3176	2841.0	23.636	-2.1019	76.202	-59.969	73.07	70.706	22.985	-3.1216	-5.2371	0.89189	-2.2709	31.653	-5.9665
117.75	-4.7172	51.526	-5.4541	0.75449	-2.3716	-0.050734	0.03068	-0.055127	0.66021	-1.3176	2840.4	23.634	-2.102	76.201	-59.923	73.07	70.706	22.985	-3.1216	-5.2371	0.89189	-2.2709	31.653	-5.9665
117.75	-4.7173	51.522	-5.4544	0.75465	-2.3719	-0.052309	0.032978	-0.054929	0.66021	-1.3176	2839.7	23.633	-2.102	76.201	-59.877	73.07	70.706	22.985	-3.1216	-5.2371	0.89189	-2.2709	31.653	-5.9665
117.75	-4.7173	51.519	-5.4547	0.75482	-2.3722	-0.053838	0.03524	-0.054684	0.66021	-1.3176	2839.1	23.631	-2.102	76.201	-59.833	73.071	70.706	22.985	-3.1216	-5.2371	0.89189	-2.2709	31.653	-5.9665
117.75	-4.7173	51.515	-5.4549	0.755	-2.3724	-0.055321	0.037465	-0.054391	0.66021	-1.3176	2838.5	23.629	-2.102	76.2	-59.79	73.071	70.706	22.985	-3.1216	-5.2371	0.89189	-2.2709	31.653	-5.9665
117.75	-4.7173	51.511	-5.4552	0.75519	-2.3727	-0.056755	0.039652	-0.054051	0.66021	-1.3176	2837.8	23.628	-2.102	76.2	-59.748	73.071	70.706	22.985	-3.1216	-5.2371	0.89189	-2.2709	31.653	-5.9665
117.75	-4.7172	51.508	-5.4555	0.7554	-2.373	-0.05814	0.041798	-0.053665	0.66021	-1.3176	2837.2	23.626	-2.102	76.199	-59.707	73.071	70.706	22.985	-3.1216	-5.2371	0.89189	-2.2709	31.653	-5.9665
117.75	-4.717	51.504	-5.4558	0.75561	-2.3732	-0.059475	0.043901	-0.053232	0.66021	-1.3176	2836.5	23.625	-2.1019	76.199	-59.667	73.072	70.706	22.985	-3.1216	-5.2371	0.89189	-2.2709	31.653	-5.9665
117.75	-4.7169	51.501	-5.4561	0.75584	-2.3735	-0.060758	0.04596	-0.052754	0.66021	-1.3176	2835.9	23.623	-2.1019	76.198	-59.629	73.072	70.706	22.985	-3.1216	-5.2371	0.89189	-2.2709	31.653	-5.9665
117.75	-4.7166	51.497	-5.4564	0.75607	-2.3738	-0.061988	0.047973	-0.05223	0.66021	-1.3176	2835.3	23.621	-2.1018	76.198	-59.591	73.072	70.706	22.985	-3.1216	-5.2371	0.89189	-2.2709	31.653	-5.9665
117.75	-4.7164	51.493	-5.4567	0.75632	-2.374	-0.063165	0.049938	-0.051662	0.66021	-1.3176	2834.6	23.62	-2.1017	76.198	-59.555	73.073	70.706	22.985	-3.1216	-5.2371	0.89189	-2.2709	31.653	-5.9665
117.75	-4.7161	51.49	-5.457	0.75657	-2.3743	-0.064288	0.051853	-0.05105	0.66021	-1.3176	2834.0	23.618	-2.1016	76.197	-59.52	73.073	70.706	22.985	-3.1216	-5.2371	0.89189	-2.2709	31.653	-5.9665
117.75	-4.7157	51.486	-5.4574	0.75683	-2.3745	-0.065354	0.053718	-0.050394	0.66021	-1.3176	2833.3	23.617	-2.1014	76.197	-59.487	73.073	70.706	22.985	-3.1216	-5.2371	0.89189	-2.2709	31.653	-5.9665
117.76	-4.7154	51.483	-5.4577	0.75711	-2.3748	-0.066365	0.055529	-0.049696	0.66021	-1.3176	2832.7	23.615	-2.1013	76.196	-59.454	73.073	70.706	22.985	-3.1216	-5.2371	0.89189	-2.2709	31.653	-5.9665
117.76	-4.7149	51.479	-5.458	0.75739	-2.375	-0.067319	0.057287	-0.048956	0.66021	-1.3176	2832.1	23.614	-2.1011	76.196	-59.423	73.074	70.706	22.985	-3.1216	-5.2371	0.89189	-2.2709	31.653	-5.9665
117.76	-4.7145	51.476	-5.4584	0.75768	-2.3753	-0.068215	0.058988	-0.048174	0.66021	-1.3176	2831.4	23.612	-2.1009	76.195	-59.393	73.074	70.706	22.985	-3.1216	-5.2371	0.89189	-2.2709	31.653	-5.9665
117.76	-4.714	51.472	-5.4587	0.75798	-2.3755	-0.069052	0.060633	-0.047352	0.66021	-1.3176	2830.8	23.61	-2.1007	76.195	-59.364	73.074	70.706	22.985	-3.1216	-5.2371	0.89189	-2.2709	31.653	-5.9665
117.76	-4.7134	51.469	-5.4591	0.75829	-2.3757	-0.069831	0.062219	-0.046491	0.66021	-1.3176	2830.2	23.609	-2.1005	76.194	-59.337	73.074	70.706	22.985	-3.1216	-5.2371	0.89189	-2.2709	31.653	-5.9665
117.76	-4.7129	51.466	-5.4594	0.7586	-2.376	-0.07055	0.063745	-0.04559	0.66021	-1.3176	2829.5	23.608	-2.1002	76.194	-59.311	73.075	70.706	22.985	-3.1216	-5.2371	0.89189	-2.2709	31.653	-5.9665
117.76	-4.7122	51.462	-5.4598	0.75892	-2.3762	-0.071208	0.06521	-0.044652	0.66021	-1.3176	2828.9	23.606	-2.0999	76.193	-59.286	73.075	70.706	22.985	-3.1216	-5.2371	0.89189	-2.2709	31.653	-5.9665
117.76	-4.7116	51.459	-5.4601	0.75925	-2.3764	-0.071807	0.066612	-0.043677	0.66021	-1.3176	2828.2	23.605	-2.0997	76.193	-59.263	73.075	70.706	22.985	-3.1216	-5.2371	0.89189	-2.2709	31.653	-5.9665
117.76	-4.7109	51.456	-5.4605	0.75959	-2.3766	-0.072344	0.067952	-0.042666	0.66021	-1.3176	2827.6	23.603	-2.0994	76.192	-59.24	73.075	70.706	22.985	-3.1216	-5.2371	0.89189	-2.2709	31.653	-5.9665
117.76	-4.7101	51.453	-5.4608	0.75993	-2.3768	-0.07282	0.069226	-0.04162	0.66021	-1.3176	2827.0	23.602	-2.0991	76.192	-59.219	73.076	70.706	22.985	-3.1216	-5.2371	0.89189	-2.2709	31.653	-5.9665
117.76	-4.7094	51.45	-5.4612	0.76028	-2.3771	-0.073234	0.070435	-0.040539	0.66021	-1.3176	2826.3	23.6	-2.0987	76.192	-59.2	73.076	70.706	22.985	-3.1216	-5.2371	0.89189	-2.2709	31.653	-5.9665
117.76	-4.7086	51.447	-5.4616	0.76064	-2.3773	-0.073587	0.071578	-0.039426	0.66021	-1.3176	2825.7	23.599	-2.0984	76.191	-59.182	73.076	70.706	22.985	-3.1216	-5.2371	0.89189	-2.2709	31.653	-5.9665
117.76	-4.7077	51.444	-5.4619	0.761	-2.3774	-0.073877	0.072653	-0.038281	0.66021	-1.3176	2825.0	23.598	-2.098	76.191	-59.165	73.076	70.706	22.985	-3.1216	-5.2371	0.89189	-2.2709	31.653	-5.9665
117.76	-4.7068	51.441	-5.4623	0.76136	-2.3776	-0.074105	0.073659	-0.037106	0.66021	-1.3176	2824.4	23.597	-2.0976	76.19	-59.149	73.077	70.706	22.985	-3.1216	-5.2371	0.89189	-2.2709	31.653	-5.9665
117.76	-4.7059	51.438	-5.4627	0.76173	-2.3778	-0.074272	0.074597	-0.0359	0.66021	-1.3176	2823.8	23.595	-2.0972	76.19	-59.135	73.077	70.706	22.985	-3.1216	-5.2371	0.89189	-2.2709	31.653	-5.9665
117.76	-4.705	51.435	-5.4631	0.76211	-2.378	-0.074376	0.075465	-0.034666	0.66021	-1.3176	2823.1	23.594	-2.0968	76.189	-59.122	73.077	70.706	22.985	-3.1216	-5.2371	0.89189	-2.2709	31.653	-5.9665
117.76	-4.704	51.432	-5.4634	0.76249	-2.3782	-0.074418	0.076262	-0.033405	0.66021	-1.3176	2822.5	23.593	-2.0964	76.189	-59.11	73.077	70.706	22.985	-3.1216	-5.2371	0.89189	-2.2709	31.653	-5.9665
117.76	-4.703	51.43	-5.4638	0.76287	-2.3783	-0.074397	0.076988	-0.032118	0.66021	-1.3176	2821.9	23.592	-2.096	76.188	-59.099	73.077	70.706	22.985	-3.1216	-5.2371	0.89189	-2.2709	31.653	-5.9665
117.76	-4.7019	51.427	-5.4642	0.76326	-2.3785	-0.074315	0.077642	-0.030806	0.66021	-1.3176	2821.2	23.591	-2.0955	76.188	-59.09	73.078	70.706	22.985	-3.1216	-5.2371	0.89189	-2.2709	31.653	-5.9665
117.76	-4.7008	51.425	-5.4645	0.76365	-2.3786	-0.074172	0.078225	-0.02947	0.66021	-1.3176	2820.6	23.59	-2.095	76.187	-59.083	73.078	70.706	22.985	-3.1216	-5.2371	0.89189	-2.2709	31.653	-5.9665
117.76	-4.6997	51.422	-5.4649	0.76404	-2.3788	-0.073966	0.078735	-0.028112	0.66021	-1.3176	2819.9	23.589	-2.0945	76.187	-59.076	73.078	70.706	22.985	-3.1216	-5.2371	0.89189	-2.2709	31.653	-5.9665
117.77	-4.6986	51.42	-5.4653	0.76443	-2.3789	-0.0737	0.079172	-0.026733	0.66021	-1.3176	2819.3	23.588	-2.0941	76.186	-59.071	73.078	70.706	22.985	-3.1216	-5.2371	0.89189	-2.2709	31.653	-5.9665
117.77	-4.6974	51.418	-5.4656	0.76483	-2.379	-0.073373	0.079537	-0.025334	0.66021	-1.3176	2818.7	23.587	-2.0935	76.186	-59.067	73.079	70.706	22.985	-3.1216	-5.2371	0.89189	-2.2709	31.653	-5.9665
117.77	-4.6962	51.415	-5.466	0.76523	-2.3792	-0.072986	0.079828	-0.023916	0.66021	-1.3176	2818.0	23.586	-2.093	76.185	-59.065	73.079	70.706	22.985	-3.1216	-5.2371	0.89189	-2.2709	31.653	-5.9665
117.77	-4.695	51.413	-5.4664	0.76563	-2.3793	-0.072539	0.080045	-0.022481	0.66021	-1.3176	2817.4	23.585	-2.0925	76.185	-59.064	73.079	70.706	22.985	-3.1216	-5.2371	0.89189	-2.2709	31.653	-5.9665
117.77	-4.6937	51.411	-5.4667	0.76603	-2.3794	-0.072033	0.08019	-0.021031	0.66021	-1.3176	2816.8	23.584	-2.0919	76.184	-59.064	73.079	70.706	22.985	-3.1216	-5.2371	0.89189	-2.2709	31.653	-5.9665
117.77	-4.6924	51.409	-5.4671	0.76643	-2.3795	-0.071469	0.08026	-0.019566	0.66021	-1.3176	2816.1	23.583	-2.0914	76.184	-59.066	73.08	70.706	22.985	-3.1216	-5.2371	0.89189	-2.2709	31.653	-5.9665
117.77	-4.6911	51.407	-5.4675	0.76683	-2.3796	-0.070846	0.080258	-0.018088	0.66021	-1.3176	2815.5	23.582	-2.0908	76.183	-59.068	73.08	70.706	22.985	-3.1216	-5.2371	0.89189	-2.2709	31.653	-5.9665
117.77	-4.6898	51.405	-5.4678	0.76723	-2.3797	-0.070166	0.080182	-0.016598	0.66021	-1.3176	2814.8	23.582	-2.0902	76.183	-59.073	73.08	70.706	22.985	-3.1216	-5.2371	0.89189	-2.2709	31.653	-5.9665
117.77	-4.6885	51.404	-5.4682	0.76763	-2.3798	-0.069429	0.080034	-0.015098	0.66021	-1.3176	2814.2	23.581	-2.0897	76.182	-59.078	73.08	70.706	22.985	-3.1216	-5.2371	0.89189	-2.2709	31.653	-5.9665
117.77	-4.6871	51.402	-5.4685	0.76803	-2.3798	-0.068636	0.079812	-0.013589	0.66021	-1.3176	2813.6	23.58	-2.0891	76.182	-59.085	73.081	70.706	22.985	-3.1216	-5.2371	0.89189	-2.2709	31.653	-5.9665
117.77	-4.6857	51.401	-5.4688	0.76843	-2.3799	-0.067789	0.079519	-0.012073	0.66021	-1.3176	2812.9	23.58	-2.0884	76.181	-59.093	73.081	70.706	22.985	-3.1216	-5.2371	0.89189	-2.2709	31.653	-5.9665
117.76	-4.6843	51.399	-5.4692	0.76883	-2.38	-0.066888	0.079153	-0.01055	0.66021	-1.3176	2812.3	23.579	-2.0878	76.181	-59.102	73.081	70.706	22.985	-3.1216	-5.2371	0.89189	-2.2709	31.653	-5.9665
117.76	-4.6829	51.398	-5.4695	0.76922	-2.38	-0.065933	0.078716	-0.0090226	0.66021	-1.3176	2811.7	23.579	-2.0872	76.18	-59.113	73.081	70.706	22.985	-3.1216	-5.2371	0.89189	-2.2709	31.653	-5.9665
117.76	-4.6814	51.396	-5.4698	0.76962	-2.38	-0.064926	0.078208	-0.0074918	0.66021	-1.3176	2811.0	23.578	-2.0866	76.18	-59.125	73.081	70.706	22.985	-3.1216	-5.2371	0.89189	-2.2709	31.653	-5.9665
117.76	-4.68	51.395	-5.4702	0.77001	-2.3801	-0.063868	0.07763	-0.0059591	0.66021	-1.3176	2810.4	23.578	-2.0859	76.18	-59.138	73.082	70.706	22.985	-3.1216	-5.2371	0.89189	-2.2709	31.653	-5.9665
117.76	-4.6785	51.394	-5.4705	0.77039	-2.3801	-0.06276	0.076982	-0.0044259	0.66021	-1.3176	2809.7	23.577	-2.0853	76.179	-59.152	73.082	70.706	22.985	-3.1216	-5.2371	0.89189	-2.2709	31.653	-5.9665
117.76	-4.677	51.393	-5.4708	0.77078	-2.3801	-0.061603	0.076265	-0.0028935	0.66021	-1.3176	2809.1	23.577	-2.0846	76.179	-59.168	73.082	70.706	22.985	-3.1216	-5.2371	0.89189	-2.2709	31.653	-5.9665
117.76	-4.6755	51.392	-5.4711	0.77116	-2.3801	-0.060399	0.075481	-0.0013634	0.66021	-1.3176	2808.5	23.577	-2.084	76.178	-59.185	73.082	70.706	22.985	-3.1216	-5.2371	0.89189	-2.2709	31.653	-5.9665
117.76	-4.674	51.392	-5.4714	0.77153	-2.3801	-0.059147	0.074628	0.00016304	0.66021	-1.3176	2807.8	23.576	-2.0833	76.178	-59.203	73.083	70.706	22.985	-3.1216	-5.2371	0.89189	-2.2709	31.653	-5.9665
117.76	-4.6725	51.391	-5.4717	0.7719	-2.3801	-0.05785	0.07371	0.0016844	0.66021	-1.3176	2807.2	23.576	-2.0827	76.177	-59.222	73.083	70.706	22.985	-3.1216	-5.2371	0.89189	-2.2709	31.653	-5.9665
117.76	-4.6709	51.39	-5.472	0.77227	-2.3801	-0.05651	0.072726	0.0031994	0.66021	-1.3176	2806.6	23.576	-2.082	76.177	-59.243	73.083	70.706	22.985	-3.1216	-5.2371	0.89189	-2.2709	31.653	-5.9665
117.76	-4.6694	51.39	-5.4722	0.77263	-2.3801	-0.055126	0.071678	0.0047066	0.66021	-1.3176	2805.9	23.576	-2.0813	76.176	-59.265	73.083	70.706	22.985	-3.1216	-5.2371	0.89189	-2.2709	31.653	-5.9665
117.76	-4.6678	51.389	-5.4725	0.77298	-2.3801	-0.053701	0.070566	0.0062047	0.66021	-1.3176	2805.3	23.576	-2.0806	76.176	-59.288	73.084	70.706	22.985	-3.1216	-5.2371	0.89189	-2.2709	31.653	-5.9665
117.76	-4.6663	51.389	-5.4728	0.77333	-2.38	-0.052235	0.069393	0.0076922	0.66021	-1.3176	2804.6	23.576	-2.08	76.175	-59.312	73.084	70.706	22.985	-3.1216	-5.2371	0.89189	-2.2709	31.653	-5.9665
117.76	-4.6647	51.389	-5.473	0.77368	-2.38	-0.050731	0.068158	0.009168	0.66021	-1.3176	2804.0	23.576	-2.0793	76.175	-59.338	73.084	70.706	22.985	-3.1216	-5.2371	0.89189	-2.2709	31.653	-5.9665
117.76	-4.6632	51.388	-5.4733	0.77402	-2.3799	-0.04919	0.066864	0.010631	0.66021	-1.3176	2803.4	23.576	-2.0786	76.174	-59.364	73.084	70.706	22.985	-3.1216	-5.2371	0.89189	-2.2709	31.653	-5.9665
117.76	-4.6616	51.388	-5.4735	0.77435	-2.3799	-0.047613	0.065512	0.012079	0.66021	-1.3176	2802.7	23.576	-2.0779	76.174	-59.392	73.085	70.706	22.985	-3.1216	-5.2371	0.89189	-2.2709	31.653	-5.9665
117.76	-4.6601	51.388	-5.4738	0.77467	-2.3798	-0.046002	0.064103	0.013511	0.66021	-1.3176	2802.1	23.576	-2.0772	76.173	-59.421	73.085	70.706	22.985	-3.1216	-5.2371	0.89189	-2.2709	31.653	-5.9665
117.76	-4.6585	51.389	-5.474	0.77499	-2.3798	-0.044358	0.062638	0.014926	0.66021	-1.3176	2801.5	23.576	-2.0765	76.173	-59.451	73.085	70.706	22.985	-3.1216	-5.2371	0.89189	-2.2709	31.653	-5.9665
117.75	-4.6569	51.389	-5.4742	0.7753	-2.3797	-0.042682	0.061119	0.016324	0.66021	-1.3176	2800.8	23.577	-2.0759	76.172	-59.482	73.085	70.706	22.985	-3.1216	-5.2371	0.89189	-2.2709	31.653	-5.9665
117.75	-4.6554	51.389	-5.4744	0.7756	-2.3796	-0.040977	0.059548	0.017701	0.66021	-1.3176	2800.2	23.577	-2.0752	76.172	-59.514	73.086	70.706	22.985	-3.1216	-5.2371	0.89189	-2.2709	31.653	-5.9665
117.75	-4.6538	51.389	-5.4746	0.77589	-2.3795	-0.039244	0.057925	0.019058	0.66021	-1.3176	2799.5	23.577	-2.0745	76.171	-59.547	73.086	70.706	22.985	-3.1216	-5.2371	0.89189	-2.2709	31.653	-5.9665
117.75	-4.6523	51.39	-5.4748	0.77618	-2.3794	-0.037485	0.056254	0.020393	0.66021	-1.3176	2798.9	23.578	-2.0738	76.171	-59.581	73.086	70.706	22.985	-3.1216	-5.2371	0.89189	-2.2709	31.653	-5.9665
117.75	-4.6507	51.391	-5.475	0.77645	-2.3793	-0.0357	0.054534	0.021705	0.66021	-1.3176	2798.3	23.578	-2.0732	76.171	-59.617	73.086	70.706	22.985	-3.1216	-5.2371	0.89189	-2.2709	31.653	-5.9665
117.75	-4.6492	51.391	-5.4752	0.77672	-2.3792	-0.033893	0.052768	0.022993	0.66021	-1.3176	2797.6	23.579	-2.0725	76.17	-59.653	73.087	70.706	22.985	-3.1216	-5.2371	0.89189	-2.2709	31.653	-5.9665
117.75	-4.6477	51.392	-5.4753	0.77698	-2.3791	-0.032064	0.050958	0.024255	0.66021	-1.3176	2797.0	23.579	-2.0718	76.17	-59.691	73.087	70.706	22.985	-3.1216	-5.2371	0.89189	-2.2709	31.653	-5.9665
117.75	-4.6462	51.393	-5.4755	0.77723	-2.3789	-0.030215	0.049106	0.025491	0.66021	-1.3176	2796.3	23.58	-2.0712	76.169	-59.729	73.087	70.706	22.985	-3.1216	-5.2371	0.89189	-2.2709	31.653	-5.9665
117.75	-4.6447	51.394	-5.4756	0.77747	-2.3788	-0.028349	0.047212	0.026699	0.66021	-1.3176	2795.7	23.58	-2.0705	76.169	-59.768	73.087	70.706	22.985	-3.1216	-5.2371	0.89189	-2.2709	31.653	-5.9665
117.75	-4.6432	51.395	-5.4758	0.7777	-2.3787	-0.026466	0.04528	0.027879	0.66021	-1.3176	2795.1	23.581	-2.0698	76.168	-59.809	73.088	70.706	22.985	-3.1216	-5.2371	0.89189	-2.2709	31.653	-5.9665
117.74	-4.6417	51.396	-5.4759	0.77793	-2.3785	-0.024568	0.043311	0.02903	0.66021	-1.3176	2794.4	23.581	-2.0692	76.168	-59.85	73.088	70.706	22.985	-3.1216	-5.2371	0.89189	-2.2709	31.653	-5.9665
117.74	-4.6402	51.397	-5.476	0.77814	-2.3784	-0.022658	0.041306	0.03015	0.66021	-1.3176	2793.8	23.582	-2.0686	76.167	-59.892	73.088	70.706	22.985	-3.1216	-5.2371	0.89189	-2.2709	31.653	-5.9665
117.74	-4.6388	51.398	-5.4761	0.77834	-2.3782	-0.020736	0.039268	0.031238	0.66021	-1.3176	2793.2	23.583	-2.0679	76.167	-59.935	73.088	70.706	22.985	-3.1216	-5.2371	0.89189	-2.2709	31.653	-5.9665
117.74	-4.6374	51.399	-5.4762	0.77853	-2.3781	-0.018805	0.037199	0.032294	0.66021	-1.3176	2792.5	23.584	-2.0673	76.167	-59.979	73.089	70.706	22.985	-3.1216	-5.2371	0.89189	-2.2709	31.653	-5.9665
117.74	-4.6359	51.401	-5.4763	0.77871	-2.3779	-0.016867	0.035101	0.033317	0.66021	-1.3176	2791.9	23.584	-2.0667	76.166	-60.024	73.089	70.706	22.985	-3.1216	-5.2371	0.89189	-2.2709	31.653	-5.9665
117.74	-4.6345	51.402	-5.4764	0.77888	-2.3777	-0.014922	0.032975	0.034306	0.66021	-1.3176	2791.2	23.585	-2.0661	76.166	-60.07	73.089	70.706	22.985	-3.1216	-5.2371	0.89189	-2.2709	31.653	-5.9665
117.74	-4.6332	51.404	-5.4765	0.77904	-2.3776	-0.012974	0.030824	0.03526	0.66021	-1.3176	2790.6	23.586	-2.0655	76.165	-60.117	73.089	70.706	22.985	-3.1216	-5.2371	0.89189	-2.2709	31.653	-5.9665
117.73	-4.6318	51.405	-5.4765	0.77919	-2.3774	-0.011023	0.028649	0.036178	0.66021	-1.3176	2790.0	23.587	-2.0649	76.165	-60.164	73.09	70.706	22.985	-3.1216	-5.2371	0.89189	-2.2709	31.653	-5.9665
117.73	-4.6305	51.407	-5.4766	0.77933	-2.3772	-0.0090719	0.026453	0.037059	0.66021	-1.3176	2789.3	23.588	-2.0643	76.164	-60.212	73.09	70.706	22.985	-3.1216	-5.2371	0.89189	-2.2709	31.653	-5.9665
117.73	-4.6292	51.409	-5.4766	0.77945	-2.377	-0.0071218	0.024238	0.037904	0.66021	-1.3176	2788.7	23.589	-2.0637	76.164	-60.261	73.09	70.706	22.985	-3.1216	-5.2371	0.89189	-2.2709	31.653	-5.9665
117.73	-4.6279	51.41	-5.4766	0.77957	-2.3768	-0.0051747	0.022006	0.038711	0.66021	-1.3176	2788.0	23.59	-2.0631	76.163	-60.31	73.091	70.706	22.985	-3.1216	-5.2371	0.89189	-2.2709	31.653	-5.9665
117.73	-4.6266	51.412	-5.4767	0.77967	-2.3766	-0.0032323	0.019759	0.039479	0.66021	-1.3176	2787.4	23.591	-2.0626	76.163	-60.36	73.091	70.706	22.985	-3.1216	-5.2371	0.89189	-2.2709	31.653	-5.9665
117.73	-4.6254	51.414	-5.4767	0.77977	-2.3764	-0.0012963	0.017499	0.040208	0.66021	-1.3176	2786.8	23.592	-2.0621	76.163	-60.411	73.091	70.706	22.985	-3.1216	-5.2371	0.89189	-2.2709	31.653	-5.9665
117.73	-4.6242	51.416	-5.4767	0.77985	-2.3762	0.00063145	0.015229	0.040898	0.66021	-1.3176	2786.1	23.593	-2.0615	76.162	-60.463	73.092	70.706	22.985	-3.1216	-5.2371	0.89189	-2.2709	31.653	-5.9665
117.72	-4.623	51.418	-5.4767	0.77992	-2.376	0.0025493	0.012949	0.041547	0.66021	-1.3176	2785.5	23.594	-2.061	76.162	-60.515	73.092	70.706	22.985	-3.1216	-5.2371	0.89189	-2.2709	31.653	-5.9665
117.72	-4.6218	51.42	-5.4767	0.77998	-2.3758	0.0044556	0.010663	0.042156	0.66021	-1.3176	2784.8	23.595	-2.0605	76.161	-60.567	73.092	70.706	22.985	-3.1216	-5.2371	0.89189	-2.2709	31.653	-5.9665
117.72	-4.6207	51.422	-5.4766	0.78003	-2.3756	0.0063486	0.0083731	0.042723	0.66021	-1.3176	2784.2	23.596	-2.06	76.161	-60.621	73.092	70.706	22.985	-3.1216	-5.2371	0.89189	-2.2709	31.653	-5.9665
117.72	-4.6196	51.424	-5.4766	0.78006	-2.3754	0.0082266	0.0060803	0.043249	0.66021	-1.3176	2783.6	23.598	-2.0595	76.161	-60.674	73.093	70.706	22.985	-3.1216	-5.2371	0.89189	-2.2709	31.653	-5.9665
117.72	-4.6185	51.426	-5.4765	0.78009	-2.3752	0.010088	0.0037874	0.043734	0.66021	-1.3176	2782.9	23.599	-2.0591	76.16	-60.728	73.093	70.706	22.985	-3.1216	-5.2371	0.89189	-2.2709	31.653	-5.9665
117.72	-4.6175	51.429	-5.4765	0.7801	-2.3749	0.011931	0.0014963	0.044176	0.66021	-1.3176	2782.3	23.6	-2.0586	76.16	-60.783	73.093	70.706	22.985	-3.1216	-5.2371	0.89189	-2.2709	31.653	-5.9665
117.71	-4.6165	51.431	-5.4764	0.7801	-2.3747	0.013754	-0.00079084	0.044575	0.66021	-1.3176	2781.6	23.601	-2.0582	76.159	-60.838	73.094	70.706	22.985	-3.1216	-5.2371	0.89189	-2.2709	31.653	-5.9665
117.71	-4.6155	51.433	-5.4764	0.78009	-2.3745	0.015556	-0.0030719	0.044932	0.66021	-1.3176	2781.0	23.602	-2.0577	76.159	-60.893	73.094	70.706	22.985	-3.1216	-5.2371	0.89189	-2.2709	31.653	-5.9665
117.71	-4.6145	51.436	-5.4763	0.78007	-2.3743	0.017334	-0.0053448	0.045246	0.66021	-1.3176	2780.4	23.604	-2.0573	76.159	-60.949	73.094	70.706	22.985	-3.1216	-5.2371	0.89189	-2.2709	31.653	-5.9665
117.71	-4.6136	51.438	-5.4762	0.78004	-2.374	0.019088	-0.0076075	0.045517	0.66021	-1.3176	2779.7	23.605	-2.0569	76.158	-61.005	73.095	70.706	22.985	-3.1216	-5.2371	0.89189	-2.2709	31.653	-5.9665
117.71	-4.6127	51.44	-5.4761	0.77999	-2.3738	0.020816	-0.0098579	0.045744	0.66021	-1.3176	2779.1	23.606	-2.0566	76.158	-61.061	73.095	70.706	22.985	-3.1216	-5.2371	0.89189	-2.2709	31.653	-5.9665
117.71	-4.6119	51.443	-5.476	0.77994	-2.3736	0.022516	-0.012094	0.045928	0.66021	-1.3176	2778.4	23.608	-2.0562	76.157	-61.118	73.095	70.706	22.985	-3.1216	-5.2371	0.89189	-2.2709	31.653	-5.9665
117.7	-4.6111	51.445	-5.4759	0.77987	-2.3734	0.024187	-0.014314	0.046069	0.66021	-1.3176	2777.8	23.609	-2.0558	76.157	-61.174	73.096	70.706	22.985	-3.1216	-5.2371	0.89189	-2.2709	31.653	-5.9665
117.7	-4.6103	51.448	-5.4757	0.7798	-2.3731	0.025828	-0.016515	0.046167	0.66021	-1.3176	2777.2	23.61	-2.0555	76.157	-61.231	73.096	70.706	22.985	-3.1216	-5.2371	0.89189	-2.2709	31.653	-5.9665
117.7	-4.6096	51.45	-5.4756	0.77971	-2.3729	0.027436	-0.018697	0.046221	0.66021	-1.3176	2776.5	23.612	-2.0552	76.156	-61.288	73.096	70.706	22.985	-3.1216	-5.2371	0.89189	-2.2709	31.653	-5.9665
117.7	-4.6089	51.453	-5.4755	0.77961	-2.3727	0.029011	-0.020856	0.046231	0.66021	-1.3176	2775.9	23.613	-2.0549	76.156	-61.344	73.096	70.706	22.985	-3.1216	-5.2371	0.89189	-2.2709	31.653	-5.9665
117.7	-4.6082	51.455	-5.4753	0.7795	-2.3724	0.030551	-0.022991	0.046199	0.66021	-1.3176	2775.2	23.614	-2.0546	76.155	-61.401	73.097	70.706	22.985	-3.1216	-5.2371	0.89189	-2.2709	31.653	-5.9665
117.69	-4.6075	51.458	-5.4752	0.77938	-2.3722	0.032056	-0.0251	0.046123	0.66021	-1.3176	2774.6	23.616	-2.0543	76.155	-61.458	73.097	70.706	22.985	-3.1216	-5.2371	0.89189	-2.2709	31.653	-5.9665
117.69	-4.6069	51.46	-5.475	0.77925	-2.372	0.033523	-0.027181	0.046005	0.66021	-1.3176	2774.0	23.617	-2.0541	76.155	-61.514	73.097	70.706	22.985	-3.1216	-5.2371	0.89189	-2.2709	31.653	-5.9665
117.69	-4.6064	51.463	-5.4748	0.77911	-2.3717	0.034951	-0.029232	0.045844	0.66021	-1.3176	2773.3	23.618	-2.0538	76.154	-61.571	73.098	70.706	22.985	-3.1216	-5.2371	0.89189	-2.2709	31.653	-5.9665
117.69	-4.6059	51.465	-5.4746	0.77896	-2.3715	0.03634	-0.031252	0.04564	0.66021	-1.3176	2772.7	23.62	-2.0536	76.154	-61.627	73.098	70.706	22.985	-3.1216	-5.2371	0.89189	-2.2709	31.653	-5.9665
117.69	-4.6054	51.468	-5.4745	0.7788	-2.3713	0.037687	-0.033239	0.045395	0.66021	-1.3176	2772.0	23.621	-2.0534	76.153	-61.682	73.098	70.706	22.985	-3.1216	-5.2371	0.89189	-2.2709	31.653	-5.9665
117.69	-4.6049	51.47	-5.4743	0.77862	-2.3711	0.038993	-0.03519	0.045107	0.66021	-1.3176	2771.4	23.622	-2.0532	76.153	-61.738	73.099	70.706	22.985	-3.1216	-5.2371	0.89189	-2.2709	31.653	-5.9665
117.68	-4.6045	51.473	-5.4741	0.77844	-2.3708	0.040255	-0.037105	0.044779	0.66021	-1.3176	2770.8	23.624	-2.053	76.153	-61.793	73.099	70.706	22.985	-3.1216	-5.2371	0.89189	-2.2709	31.653	-5.9665
117.68	-4.6041	51.475	-5.4739	0.77825	-2.3706	0.041474	-0.038982	0.044409	0.66021	-1.3176	2770.1	23.625	-2.0528	76.152	-61.847	73.099	70.706	22.985	-3.1216	-5.2371	0.89189	-2.2709	31.653	-5.9665
117.68	-4.6038	51.478	-5.4736	0.77805	-2.3704	0.042647	-0.040819	0.043999	0.66021	-1.3176	2769.5	23.626	-2.0527	76.152	-61.901	73.1	70.706	22.985	-3.1216	-5.2371	0.89189	-2.2709	31.653	-5.9665
117.68	-4.6035	51.48	-5.4734	0.77785	-2.3702	0.043774	-0.042614	0.043549	0.66021	-1.3176	2768.8	23.628	-2.0526	76.152	-61.955	73.1	70.706	22.985	-3.1216	-5.2371	0.89189	-2.2709	31.653	-5.9665
117.68	-4.6032	51.483	-5.4732	0.77763	-2.37	0.044854	-0.044366	0.04306	0.66021	-1.3176	2768.2	23.629	-2.0525	76.151	-62.007	73.101	70.706	22.985	-3.1216	-5.2371	0.89189	-2.2709	31.653	-5.9665
117.68	-4.603	51.485	-5.473	0.7774	-2.3697	0.045886	-0.046074	0.042531	0.66021	-1.3176	2767.6	23.63	-2.0524	76.151	-62.059	73.101	70.706	22.985	-3.1216	-5.2371	0.89189	-2.2709	31.653	-5.9665
117.67	-4.6028	51.488	-5.4728	0.77717	-2.3695	0.046869	-0.047735	0.041964	0.66021	-1.3176	2766.9	23.632	-2.0523	76.151	-62.11	73.101	70.706	22.985	-3.1216	-5.2371	0.89189	-2.2709	31.653	-5.9665
117.67	-4.6026	51.49	-5.4725	0.77692	-2.3693	0.047803	-0.049349	0.04136	0.66021	-1.3176	2766.3	23.633	-2.0522	76.15	-62.161	73.102	70.706	22.985	-3.1216	-5.2371	0.89189	-2.2709	31.653	-5.9665
117.67	-4.6025	51.492	-5.4723	0.77667	-2.3691	0.048687	-0.050915	0.040718	0.66021	-1.3176	2765.6	23.634	-2.0522	76.15	-62.21	73.102	70.706	22.985	-3.1216	-5.2371	0.89189	-2.2709	31.653	-5.9665
117.67	-4.6024	51.495	-5.472	0.77642	-2.3689	0.049519	-0.052431	0.04004	0.66021	-1.3176	2765.0	23.635	-2.0522	76.149	-62.258	73.102	70.706	22.985	-3.1216	-5.2371	0.89189	-2.2709	31.653	-5.9665
117.67	-4.6023	51.497	-5.4718	0.77615	-2.3687	0.0503	-0.053895	0.039326	0.66021	-1.3176	2764.4	23.637	-2.0521	76.149	-62.305	73.103	70.706	22.985	-3.1216	-5.2371	0.89189	-2.2709	31.653	-5.9665
117.66	-4.6023	51.499	-5.4715	0.77588	-2.3685	0.051029	-0.055307	0.038577	0.66021	-1.3176	2763.7	23.638	-2.0521	76.149	-62.351	73.103	70.706	22.985	-3.1216	-5.2371	0.89189	-2.2709	31.653	-5.9665
117.66	-4.6023	51.502	-5.4713	0.7756	-2.3683	0.051705	-0.056666	0.037794	0.66021	-1.3176	2763.1	23.639	-2.0522	76.148	-62.396	73.103	70.706	22.985	-3.1216	-5.2371	0.89189	-2.2709	31.653	-5.9665
117.66	-4.6024	51.504	-5.471	0.77531	-2.3681	0.052328	-0.05797	0.036978	0.66021	-1.3176	2762.4	23.64	-2.0522	76.148	-62.439	73.104	70.706	22.985	-3.1216	-5.2371	0.89189	-2.2709	31.653	-5.9665
117.66	-4.6025	51.506	-5.4707	0.77502	-2.368	0.052898	-0.059218	0.036129	0.66021	-1.3176	2761.8	23.642	-2.0522	76.148	-62.48	73.104	70.706	22.985	-3.1216	-5.2371	0.89189	-2.2709	31.653	-5.9665
117.66	-4.6026	51.508	-5.4705	0.77472	-2.3678	0.053413	-0.060409	0.035249	0.66021	-1.3176	2761.2	23.643	-2.0523	76.147	-62.521	73.104	70.706	22.985	-3.1216	-5.2371	0.89189	-2.2709	31.653	-5.9665
117.66	-4.6027	51.51	-5.4702	0.77441	-2.3676	0.053874	-0.061543	0.034338	0.66021	-1.3176	2760.5	23.644	-2.0524	76.147	-62.559	73.105	70.706	22.985	-3.1216	-5.2371	0.89189	-2.2709	31.653	-5.9665
117.66	-4.6029	51.512	-5.4699	0.7741	-2.3674	0.05428	-0.062619	0.033397	0.66021	-1.3176	2759.9	23.645	-2.0525	76.147	-62.596	73.105	70.706	22.985	-3.1216	-5.2371	0.89189	-2.2709	31.653	-5.9665
117.65	-4.6031	51.514	-5.4697	0.77379	-2.3673	0.054632	-0.063635	0.032426	0.66021	-1.3176	2759.2	23.646	-2.0526	76.146	-62.631	73.105	70.706	22.985	-3.1216	-5.2371	0.89189	-2.2709	31.653	-5.9665
117.65	-4.6034	51.516	-5.4694	0.77347	-2.3671	0.054928	-0.064591	0.031428	0.66021	-1.3176	2758.6	23.647	-2.0527	76.146	-62.664	73.106	70.706	22.985	-3.1216	-5.2371	0.89189	-2.2709	31.653	-5.9665
117.65	-4.6037	51.518	-5.4691	0.77314	-2.367	0.055169	-0.065487	0.030403	0.66021	-1.3176	2757.9	23.648	-2.0528	76.145	-62.696	73.106	70.706	22.985	-3.1216	-5.2371	0.89189	-2.2709	31.653	-5.9665
117.65	-4.604	51.52	-5.4688	0.77281	-2.3668	0.055355	-0.066321	0.029352	0.66021	-1.3176	2757.3	23.649	-2.053	76.145	-62.725	73.106	70.706	22.985	-3.1216	-5.2371	0.89189	-2.2709	31.653	-5.9665
117.65	-4.6043	51.522	-5.4686	0.77248	-2.3667	0.055486	-0.067093	0.028276	0.66021	-1.3176	2756.7	23.65	-2.0532	76.145	-62.752	73.107	70.706	22.985	-3.1216	-5.2371	0.89189	-2.2709	31.653	-5.9665
117.65	-4.6047	51.523	-5.4683	0.77214	-2.3665	0.055561	-0.067802	0.027176	0.66021	-1.3176	2756.0	23.651	-2.0533	76.144	-62.777	73.107	70.706	22.985	-3.1216	-5.2371	0.89189	-2.2709	31.653	-5.9665
117.64	-4.6051	51.525	-5.468	0.7718	-2.3664	0.055581	-0.068449	0.026053	0.66021	-1.3176	2755.4	23.652	-2.0535	76.144	-62.8	73.108	70.706	22.985	-3.1216	-5.2371	0.89189	-2.2709	31.653	-5.9665
117.64	-4.6055	51.527	-5.4677	0.77146	-2.3663	0.055546	-0.069033	0.024908	0.66021	-1.3176	2754.7	23.653	-2.0537	76.144	-62.821	73.108	70.706	22.985	-3.1216	-5.2371	0.89189	-2.2709	31.653	-5.9665
117.64	-4.606	51.528	-5.4675	0.77111	-2.3661	0.055456	-0.069552	0.023743	0.66021	-1.3176	2754.1	23.654	-2.0539	76.143	-62.839	73.108	70.706	22.985	-3.1216	-5.2371	0.89189	-2.2709	31.653	-5.9665
117.64	-4.6065	51.53	-5.4672	0.77076	-2.366	0.055311	-0.070008	0.022558	0.66021	-1.3176	2753.5	23.655	-2.0542	76.143	-62.855	73.109	70.706	22.985	-3.1216	-5.2371	0.89189	-2.2709	31.653	-5.9665
117.64	-4.607	51.531	-5.4669	0.77041	-2.3659	0.055112	-0.070399	0.021355	0.66021	-1.3176	2752.8	23.655	-2.0544	76.143	-62.869	73.109	70.706	22.985	-3.1216	-5.2371	0.89189	-2.2709	31.653	-5.9665
117.64	-4.6075	51.532	-5.4666	0.77006	-2.3658	0.054859	-0.070726	0.020134	0.66021	-1.3176	2752.2	23.656	-2.0546	76.142	-62.88	73.109	70.706	22.985	-3.1216	-5.2371	0.89189	-2.2709	31.653	-5.9665
117.64	-4.6081	51.533	-5.4664	0.7697	-2.3657	0.054551	-0.070989	0.018897	0.66021	-1.3176	2751.5	23.657	-2.0549	76.142	-62.888	73.11	70.706	22.985	-3.1216	-5.2371	0.89189	-2.2709	31.653	-5.9665
117.64	-4.6087	51.535	-5.4661	0.76935	-2.3656	0.054191	-0.071187	0.017645	0.66021	-1.3176	2750.9	23.658	-2.0552	76.142	-62.894	73.11	70.706	22.985	-3.1216	-5.2371	0.89189	-2.2709	31.653	-5.9665
117.63	-4.6093	51.536	-5.4658	0.76899	-2.3655	0.053777	-0.07132	0.016379	0.66021	-1.3176	2750.2	23.658	-2.0554	76.141	-62.898	73.11	70.706	22.985	-3.1216	-5.2371	0.89189	-2.2709	31.653	-5.9665
117.63	-4.6099	51.537	-5.4655	0.76863	-2.3655	0.053311	-0.071389	0.0151	0.66021	-1.3176	2749.6	23.659	-2.0557	76.141	-62.899	73.111	70.706	22.985	-3.1216	-5.2371	0.89189	-2.2709	31.653	-5.9665
117.63	-4.6105	51.538	-5.4653	0.76828	-2.3654	0.052793	-0.071393	0.01381	0.66021	-1.3176	2749.0	23.659	-2.056	76.14	-62.898	73.111	70.706	22.985	-3.1216	-5.2371	0.89189	-2.2709	31.653	-5.9665
117.63	-4.6112	51.539	-5.465	0.76792	-2.3653	0.052224	-0.071333	0.012509	0.66021	-1.3176	2748.3	23.66	-2.0563	76.14	-62.894	73.111	70.706	22.985	-3.1216	-5.2371	0.89189	-2.2709	31.653	-5.9665
117.63	-4.6119	51.539	-5.4648	0.76756	-2.3653	0.051605	-0.071209	0.0112	0.66021	-1.3176	2747.7	23.661	-2.0567	76.14	-62.887	73.112	70.706	22.985	-3.1216	-5.2371	0.89189	-2.2709	31.653	-5.9665
117.63	-4.6126	51.54	-5.4645	0.76721	-2.3652	0.050935	-0.071022	0.0098825	0.66021	-1.3176	2747.0	23.661	-2.057	76.139	-62.878	73.112	70.706	22.985	-3.1216	-5.2371	0.89189	-2.2709	31.653	-5.9665
117.63	-4.6133	51.541	-5.4642	0.76685	-2.3652	0.050216	-0.070771	0.0085584	0.66021	-1.3176	2746.4	23.661	-2.0573	76.139	-62.867	73.112	70.706	22.985	-3.1216	-5.2371	0.89189	-2.2709	31.653	-5.9665
117.63	-4.6141	51.541	-5.464	0.7665	-2.3651	0.049449	-0.070457	0.0072289	0.66021	-1.3176	2745.8	23.662	-2.0577	76.139	-62.853	73.113	70.706	22.985	-3.1216	-5.2371	0.89189	-2.2709	31.653	-5.9665
117.63	-4.6148	51.542	-5.4638	0.76615	-2.3651	0.048634	-0.07008	0.0058951	0.66021	-1.3176	2745.1	23.662	-2.058	76.138	-62.837	73.113	70.706	22.985	-3.1216	-5.2371	0.89189	-2.2709	31.653	-5.9665
117.63	-4.6156	51.542	-5.4635	0.7658	-2.3651	0.047773	-0.069642	0.0045583	0.66021	-1.3176	2744.5	23.663	-2.0584	76.138	-62.819	73.114	70.706	22.985	-3.1216	-5.2371	0.89189	-2.2709	31.653	-5.9665
117.62	-4.6164	51.543	-5.4633	0.76545	-2.3651	0.046865	-0.069142	0.0032197	0.66021	-1.3176	2743.8	23.663	-2.0587	76.137	-62.799	73.114	70.706	22.985	-3.1216	-5.2371	0.89189	-2.2709	31.653	-5.9665
117.62	-4.6172	51.543	-5.463	0.76511	-2.365	0.045913	-0.068581	0.0018804	0.66021	-1.3176	2743.2	23.663	-2.0591	76.137	-62.776	73.114	70.706	22.985	-3.1216	-5.2371	0.89189	-2.2709	31.653	-5.9665
117.62	-4.618	51.543	-5.4628	0.76477	-2.365	0.044917	-0.06796	0.0005418	0.66021	-1.3176	2742.6	23.663	-2.0594	76.137	-62.751	73.115	70.706	22.985	-3.1216	-5.2371	0.89189	-2.2709	31.653	-5.9665
117.62	-4.6188	51.543	-5.4626	0.76443	-2.365	0.043878	-0.06728	-0.00079502	0.66021	-1.3176	2741.9	23.663	-2.0598	76.136	-62.724	73.115	70.706	22.985	-3.1216	-5.2371	0.89189	-2.2709	31.653	-5.9665
117.62	-4.6196	51.543	-5.4624	0.76409	-2.365	0.042797	-0.066541	-0.0021288	0.66021	-1.3176	2741.3	23.664	-2.0602	76.136	-62.696	73.115	70.706	22.985	-3.1216	-5.2371	0.89189	-2.2709	31.653	-5.9665
[truncated: 16,001 more rows]
