# Supplementary material for: Data-driven flight path monitoring technique using recurrent neural network for the safety management of commercial aircraft
Source: PeerJ Comput Sci. 2025 Mar 17;11:e2753. doi: 10.7717/peerj-cs.2753 (PMC11935752; doi:10.7717/peerj-cs.2753)
Supplement: Supplemental Information 1 [file peerj-cs-11-2753-s001.zip › Data/HY_RNN_27_header.csv]

Ub	Vb	Wb	Pb	Qb	Rb	Pdot	Qdot	Rdot	lat	lon	alt	alp	beta	tas	pitch	eas	eas_In	alp_In	beta_In	P_In	Q_In	R_In	yaw_In	gamma_In
109.34	-8.2116	42.84	-3.5782	0.71292	-1.5871	-0.00019406	0.00031186	-7.4349e-05	0.66022	-1.3176	3999.6	21.396	-4.0001	69.746	-20.148	65.728	65.728	21.396	-4.0001	-3.5782	0.71292	-1.5871	32.049	-5.2195
109.34	-8.2115	42.837	-3.5782	0.71293	-1.5871	-0.00075844	0.0013489	-0.00024822	0.66022	-1.3176	3999.2	21.394	-4.0	69.746	-20.2	65.729	65.728	21.396	-4.0001	-3.5782	0.71292	-1.5871	32.049	-5.2195
109.34	-8.2111	42.832	-3.5782	0.71294	-1.5871	-0.001687	0.0030956	-0.00050659	0.66022	-1.3176	3998.8	21.392	-3.9998	69.746	-20.255	65.729	65.728	21.396	-4.0001	-3.5782	0.71292	-1.5871	32.049	-5.2195
109.34	-8.2104	42.825	-3.5782	0.71296	-1.5871	-0.0029753	0.0055382	-0.00083369	0.66022	-1.3176	3998.4	21.388	-3.9994	69.746	-20.314	65.73	65.728	21.396	-4.0001	-3.5782	0.71292	-1.5871	32.049	-5.2195
109.35	-8.2094	42.817	-3.5782	0.71299	-1.5871	-0.0046169	0.0086602	-0.0012141	0.66022	-1.3176	3998.0	21.383	-3.9989	69.746	-20.375	65.731	65.728	21.396	-4.0001	-3.5782	0.71292	-1.5871	32.049	-5.2195
109.35	-8.2079	42.806	-3.5782	0.71305	-1.5872	-0.0066038	0.012444	-0.0016323	0.66022	-1.3176	3997.7	21.378	-3.9982	69.747	-20.44	65.731	65.728	21.396	-4.0001	-3.5782	0.71292	-1.5871	32.049	-5.2195
109.36	-8.2059	42.794	-3.5783	0.71312	-1.5872	-0.0089274	0.01687	-0.0020731	0.66022	-1.3176	3997.3	21.371	-3.9972	69.747	-20.508	65.732	65.728	21.396	-4.0001	-3.5782	0.71292	-1.5871	32.049	-5.2195
109.37	-8.2033	42.78	-3.5783	0.71322	-1.5872	-0.011578	0.021918	-0.0025212	0.66022	-1.3176	3996.9	21.364	-3.9959	69.748	-20.579	65.733	65.728	21.396	-4.0001	-3.5782	0.71292	-1.5871	32.049	-5.2195
109.37	-8.2	42.764	-3.5784	0.71334	-1.5872	-0.014544	0.027567	-0.0029614	0.66022	-1.3176	3996.5	21.355	-3.9942	69.749	-20.654	65.734	65.728	21.396	-4.0001	-3.5782	0.71292	-1.5871	32.049	-5.2195
109.38	-8.196	42.746	-3.5785	0.71349	-1.5872	-0.017813	0.033794	-0.0033788	0.66022	-1.3176	3996.1	21.346	-3.9922	69.75	-20.731	65.735	65.728	21.396	-4.0001	-3.5782	0.71292	-1.5871	32.049	-5.2195
109.39	-8.1911	42.727	-3.5786	0.71368	-1.5872	-0.021374	0.040575	-0.0037585	0.66022	-1.3176	3995.7	21.335	-3.9897	69.751	-20.812	65.737	65.728	21.396	-4.0001	-3.5782	0.71292	-1.5871	32.049	-5.2195
109.4	-8.1853	42.707	-3.5787	0.7139	-1.5872	-0.025211	0.047885	-0.0040859	0.66022	-1.3176	3995.3	21.324	-3.9869	69.752	-20.895	65.738	65.728	21.396	-4.0001	-3.5782	0.71292	-1.5871	32.049	-5.2195
109.41	-8.1785	42.685	-3.5788	0.71416	-1.5873	-0.029311	0.055699	-0.0043465	0.66022	-1.3176	3994.9	21.312	-3.9835	69.753	-20.982	65.74	65.728	21.396	-4.0001	-3.5782	0.71292	-1.5871	32.049	-5.2195
109.43	-8.1707	42.661	-3.579	0.71446	-1.5873	-0.033657	0.063989	-0.0045261	0.66022	-1.3176	3994.5	21.299	-3.9796	69.754	-21.072	65.741	65.728	21.396	-4.0001	-3.5782	0.71292	-1.5871	32.049	-5.2195
109.44	-8.1618	42.636	-3.5791	0.7148	-1.5873	-0.038233	0.072729	-0.0046108	0.66022	-1.3176	3994.1	21.285	-3.9752	69.756	-21.164	65.743	65.728	21.396	-4.0001	-3.5782	0.71292	-1.5871	32.049	-5.2195
109.45	-8.1517	42.609	-3.5794	0.71519	-1.5873	-0.043022	0.08189	-0.0045867	0.66022	-1.3176	3993.7	21.271	-3.9701	69.757	-21.26	65.745	65.728	21.396	-4.0001	-3.5782	0.71292	-1.5871	32.049	-5.2195
109.47	-8.1404	42.582	-3.5796	0.71562	-1.5874	-0.048006	0.091443	-0.0044406	0.66022	-1.3176	3993.3	21.255	-3.9645	69.759	-21.358	65.747	65.728	21.396	-4.0001	-3.5782	0.71292	-1.5871	32.049	-5.2195
109.48	-8.1278	42.553	-3.5798	0.7161	-1.5874	-0.053167	0.10136	-0.0041593	0.66022	-1.3176	3992.9	21.239	-3.9583	69.761	-21.459	65.75	65.728	21.396	-4.0001	-3.5782	0.71292	-1.5871	32.049	-5.2195
109.5	-8.1138	42.523	-3.5801	0.71663	-1.5874	-0.058485	0.11161	-0.0037302	0.66022	-1.3176	3992.5	21.223	-3.9513	69.763	-21.563	65.752	65.728	21.396	-4.0001	-3.5782	0.71292	-1.5871	32.049	-5.2195
109.52	-8.0984	42.492	-3.5804	0.71722	-1.5874	-0.063941	0.12215	-0.0031408	0.66022	-1.3176	3992.1	21.206	-3.9437	69.766	-21.67	65.755	65.728	21.396	-4.0001	-3.5782	0.71292	-1.5871	32.049	-5.2195
109.54	-8.0816	42.459	-3.5807	0.71785	-1.5874	-0.069514	0.13297	-0.0023793	0.66022	-1.3176	3991.7	21.188	-3.9353	69.768	-21.779	65.757	65.728	21.396	-4.0001	-3.5782	0.71292	-1.5871	32.049	-5.2195
109.55	-8.0632	42.426	-3.5811	0.71855	-1.5874	-0.075184	0.14402	-0.0014341	0.66022	-1.3176	3991.3	21.169	-3.9262	69.771	-21.891	65.76	65.728	21.396	-4.0001	-3.5782	0.71292	-1.5871	32.049	-5.2195
109.57	-8.0433	42.392	-3.5815	0.7193	-1.5874	-0.080931	0.15528	-0.00029418	0.66022	-1.3176	3990.9	21.151	-3.9164	69.774	-22.006	65.763	65.728	21.396	-4.0001	-3.5782	0.71292	-1.5871	32.049	-5.2195
109.59	-8.0218	42.358	-3.5819	0.7201	-1.5874	-0.086732	0.16671	0.001051	0.66022	-1.3176	3990.5	21.131	-3.9057	69.777	-22.123	65.767	65.728	21.396	-4.0001	-3.5782	0.71292	-1.5871	32.049	-5.2195
109.62	-7.9986	42.323	-3.5824	0.72096	-1.5874	-0.092566	0.17828	0.0026116	0.66022	-1.3176	3990.1	21.111	-3.8942	69.78	-22.243	65.77	65.728	21.396	-4.0001	-3.5782	0.71292	-1.5871	32.049	-5.2195
109.64	-7.9738	42.287	-3.5828	0.72188	-1.5874	-0.098412	0.18995	0.0043971	0.66022	-1.3176	3989.7	21.091	-3.8819	69.783	-22.365	65.774	65.728	21.396	-4.0001	-3.5782	0.71292	-1.5871	32.049	-5.2195
109.66	-7.9472	42.25	-3.5834	0.72286	-1.5874	-0.10425	0.2017	0.0064164	0.66022	-1.3176	3989.3	21.071	-3.8688	69.787	-22.489	65.777	65.728	21.396	-4.0001	-3.5782	0.71292	-1.5871	32.049	-5.2195
109.68	-7.9189	42.213	-3.5839	0.7239	-1.5873	-0.11005	0.21348	0.008678	0.66022	-1.3176	3988.9	21.05	-3.8548	69.791	-22.616	65.781	65.728	21.396	-4.0001	-3.5782	0.71292	-1.5871	32.049	-5.2195
109.71	-7.8888	42.176	-3.5845	0.725	-1.5873	-0.1158	0.22526	0.01119	0.66022	-1.3176	3988.5	21.029	-3.8399	69.795	-22.745	65.785	65.728	21.396	-4.0001	-3.5782	0.71292	-1.5871	32.049	-5.2195
109.73	-7.8569	42.139	-3.585	0.72615	-1.5872	-0.12147	0.23702	0.013958	0.66022	-1.3176	3988.1	21.008	-3.8241	69.799	-22.876	65.79	65.728	21.396	-4.0001	-3.5782	0.71292	-1.5871	32.049	-5.2195
109.76	-7.8231	42.101	-3.5857	0.72737	-1.5872	-0.12705	0.2487	0.01699	0.66022	-1.3176	3987.7	20.986	-3.8074	69.803	-23.009	65.794	65.728	21.396	-4.0001	-3.5782	0.71292	-1.5871	32.049	-5.2195
109.78	-7.7875	42.063	-3.5863	0.72864	-1.5871	-0.1325	0.26029	0.020292	0.66022	-1.3176	3987.2	20.964	-3.7897	69.808	-23.145	65.799	65.728	21.396	-4.0001	-3.5782	0.71292	-1.5871	32.049	-5.2195
109.81	-7.7499	42.025	-3.587	0.72997	-1.587	-0.13782	0.27174	0.023867	0.66022	-1.3176	3986.8	20.943	-3.7712	69.813	-23.282	65.804	65.728	21.396	-4.0001	-3.5782	0.71292	-1.5871	32.049	-5.2195
109.83	-7.7105	41.988	-3.5877	0.73136	-1.5868	-0.14297	0.28302	0.027722	0.66022	-1.3176	3986.4	20.921	-3.7517	69.818	-23.421	65.809	65.728	21.396	-4.0001	-3.5782	0.71292	-1.5871	32.049	-5.2195
109.86	-7.6692	41.95	-3.5884	0.7328	-1.5867	-0.14794	0.2941	0.031858	0.66022	-1.3176	3986.0	20.899	-3.7313	69.823	-23.562	65.814	65.728	21.396	-4.0001	-3.5782	0.71292	-1.5871	32.049	-5.2195
109.89	-7.6259	41.913	-3.5892	0.7343	-1.5865	-0.15271	0.30494	0.03628	0.66022	-1.3176	3985.6	20.878	-3.7099	69.828	-23.705	65.82	65.728	21.396	-4.0001	-3.5782	0.71292	-1.5871	32.049	-5.2195
109.91	-7.5808	41.876	-3.5899	0.73585	-1.5863	-0.15725	0.31551	0.040988	0.66022	-1.3176	3985.2	20.856	-3.6876	69.834	-23.85	65.826	65.728	21.396	-4.0001	-3.5782	0.71292	-1.5871	32.049	-5.2195
109.94	-7.5336	41.84	-3.5907	0.73745	-1.5861	-0.16155	0.32577	0.045984	0.66022	-1.3176	3984.8	20.835	-3.6644	69.84	-23.996	65.831	65.728	21.396	-4.0001	-3.5782	0.71292	-1.5871	32.049	-5.2195
109.97	-7.4846	41.804	-3.5916	0.73911	-1.5859	-0.16559	0.33569	0.051269	0.66022	-1.3176	3984.4	20.814	-3.6402	69.846	-24.144	65.838	65.728	21.396	-4.0001	-3.5782	0.71292	-1.5871	32.049	-5.2195
110.0	-7.4336	41.769	-3.5924	0.74081	-1.5856	-0.16936	0.34524	0.056841	0.66022	-1.3176	3983.9	20.793	-3.615	69.852	-24.294	65.844	65.728	21.396	-4.0001	-3.5782	0.71292	-1.5871	32.049	-5.2195
110.03	-7.3806	41.734	-3.5933	0.74256	-1.5853	-0.17282	0.35439	0.0627	0.66022	-1.3176	3983.5	20.772	-3.5889	69.858	-24.445	65.85	65.728	21.396	-4.0001	-3.5782	0.71292	-1.5871	32.049	-5.2195
110.05	-7.3257	41.7	-3.5941	0.74435	-1.585	-0.17597	0.36309	0.068843	0.66022	-1.3176	3983.1	20.752	-3.5618	69.865	-24.597	65.857	65.728	21.396	-4.0001	-3.5782	0.71292	-1.5871	32.049	-5.2195
110.08	-7.269	41.667	-3.595	0.74619	-1.5846	-0.1788	0.37133	0.075268	0.66022	-1.3176	3982.7	20.732	-3.5338	69.872	-24.751	65.864	65.728	21.396	-4.0001	-3.5782	0.71292	-1.5871	32.049	-5.2195
110.11	-7.2103	41.635	-3.5959	0.74806	-1.5842	-0.18127	0.37907	0.081969	0.66022	-1.3176	3982.3	20.712	-3.5049	69.879	-24.906	65.871	65.728	21.396	-4.0001	-3.5782	0.71292	-1.5871	32.049	-5.2195
110.14	-7.1497	41.604	-3.5968	0.74998	-1.5838	-0.18339	0.38627	0.088942	0.66022	-1.3176	3981.8	20.693	-3.4751	69.886	-25.062	65.878	65.728	21.396	-4.0001	-3.5782	0.71292	-1.5871	32.049	-5.2195
110.17	-7.0872	41.575	-3.5977	0.75193	-1.5833	-0.18514	0.39291	0.096182	0.66022	-1.3176	3981.4	20.675	-3.4443	69.894	-25.219	65.886	65.728	21.396	-4.0001	-3.5782	0.71292	-1.5871	32.049	-5.2195
110.2	-7.0229	41.546	-3.5987	0.75391	-1.5828	-0.1865	0.39897	0.10368	0.66022	-1.3176	3981.0	20.657	-3.4126	69.901	-25.377	65.893	65.728	21.396	-4.0001	-3.5782	0.71292	-1.5871	32.049	-5.2195
110.23	-6.9568	41.519	-3.5996	0.75591	-1.5823	-0.18746	0.4044	0.11143	0.66022	-1.3176	3980.6	20.639	-3.3801	69.909	-25.537	65.901	65.728	21.396	-4.0001	-3.5782	0.71292	-1.5871	32.049	-5.2195
110.26	-6.8888	41.492	-3.6006	0.75795	-1.5817	-0.18802	0.40918	0.11943	0.66022	-1.3176	3980.1	20.623	-3.3467	69.917	-25.697	65.909	65.728	21.396	-4.0001	-3.5782	0.71292	-1.5871	32.049	-5.2195
110.28	-6.8191	41.468	-3.6015	0.76	-1.5811	-0.18815	0.41329	0.12766	0.66022	-1.3176	3979.7	20.607	-3.3124	69.925	-25.858	65.917	65.728	21.396	-4.0001	-3.5782	0.71292	-1.5871	32.049	-5.2195
110.31	-6.7477	41.445	-3.6024	0.76208	-1.5804	-0.18786	0.4167	0.13611	0.66022	-1.3176	3979.3	20.591	-3.2772	69.934	-26.02	65.926	65.728	21.396	-4.0001	-3.5782	0.71292	-1.5871	32.049	-5.2195
110.34	-6.6745	41.423	-3.6034	0.76417	-1.5797	-0.18714	0.41938	0.14478	0.66022	-1.3176	3978.9	20.577	-3.2412	69.943	-26.183	65.934	65.728	21.396	-4.0001	-3.5782	0.71292	-1.5871	32.049	-5.2195
110.37	-6.5997	41.403	-3.6043	0.76627	-1.579	-0.18597	0.42131	0.15365	0.66022	-1.3176	3978.4	20.563	-3.2044	69.951	-26.347	65.943	65.728	21.396	-4.0001	-3.5782	0.71292	-1.5871	32.049	-5.2195
110.4	-6.5232	41.385	-3.6052	0.76838	-1.5782	-0.18436	0.42247	0.16271	0.66022	-1.3176	3978.0	20.55	-3.1669	69.961	-26.511	65.952	65.728	21.396	-4.0001	-3.5782	0.71292	-1.5871	32.049	-5.2195
110.42	-6.4451	41.368	-3.6061	0.7705	-1.5773	-0.18229	0.42283	0.17194	0.66022	-1.3176	3977.6	20.537	-3.1285	69.97	-26.675	65.961	65.728	21.396	-4.0001	-3.5782	0.71292	-1.5871	32.049	-5.2195
110.45	-6.3655	41.353	-3.6071	0.77261	-1.5765	-0.17977	0.42238	0.18134	0.66022	-1.3176	3977.1	20.526	-3.0894	69.979	-26.841	65.971	65.728	21.396	-4.0001	-3.5782	0.71292	-1.5871	32.049	-5.2195
110.48	-6.2843	41.34	-3.6079	0.77472	-1.5755	-0.17679	0.42109	0.19088	0.66022	-1.3176	3976.7	20.515	-3.0496	69.989	-27.006	65.98	65.728	21.396	-4.0001	-3.5782	0.71292	-1.5871	32.049	-5.2195
110.5	-6.2017	41.329	-3.6088	0.77682	-1.5746	-0.17336	0.41895	0.20056	0.66022	-1.3176	3976.3	20.506	-3.009	69.998	-27.172	65.99	65.728	21.396	-4.0001	-3.5782	0.71292	-1.5871	32.049	-5.2195
110.53	-6.1177	41.32	-3.6097	0.77891	-1.5735	-0.16946	0.41594	0.21035	0.66022	-1.3176	3975.8	20.497	-2.9678	70.008	-27.339	65.999	65.728	21.396	-4.0001	-3.5782	0.71292	-1.5871	32.049	-5.2195
110.56	-6.0323	41.313	-3.6105	0.78098	-1.5724	-0.1651	0.41204	0.22024	0.66022	-1.3176	3975.4	20.49	-2.9259	70.018	-27.505	66.009	65.728	21.396	-4.0001	-3.5782	0.71292	-1.5871	32.049	-5.2195
110.58	-5.9456	41.308	-3.6113	0.78303	-1.5713	-0.16029	0.40725	0.23021	0.66022	-1.3176	3974.9	20.483	-2.8834	70.029	-27.672	66.02	65.728	21.396	-4.0001	-3.5782	0.71292	-1.5871	32.049	-5.2195
110.61	-5.8577	41.305	-3.6121	0.78505	-1.5701	-0.15502	0.40154	0.24024	0.66022	-1.3176	3974.5	20.478	-2.8403	70.039	-27.839	66.03	65.728	21.396	-4.0001	-3.5782	0.71292	-1.5871	32.049	-5.2195
110.63	-5.7685	41.304	-3.6129	0.78704	-1.5689	-0.1493	0.39491	0.25032	0.66022	-1.3176	3974.1	20.473	-2.7966	70.05	-28.006	66.04	65.728	21.396	-4.0001	-3.5782	0.71292	-1.5871	32.049	-5.2195
110.65	-5.6781	41.305	-3.6136	0.789	-1.5676	-0.14314	0.38735	0.26042	0.66022	-1.3176	3973.6	20.47	-2.7523	70.06	-28.173	66.051	65.728	21.396	-4.0001	-3.5782	0.71292	-1.5871	32.049	-5.2195
110.68	-5.5867	41.309	-3.6143	0.79091	-1.5663	-0.13653	0.37885	0.27053	0.66022	-1.3176	3973.2	20.467	-2.7076	70.071	-28.34	66.061	65.728	21.396	-4.0001	-3.5782	0.71292	-1.5871	32.049	-5.2195
110.7	-5.4942	41.314	-3.615	0.79278	-1.5649	-0.12949	0.3694	0.28063	0.66022	-1.3176	3972.7	20.466	-2.6623	70.082	-28.507	66.072	65.728	21.396	-4.0001	-3.5782	0.71292	-1.5871	32.049	-5.2195
110.72	-5.4008	41.322	-3.6156	0.7946	-1.5635	-0.12203	0.35901	0.2907	0.66022	-1.3176	3972.3	20.466	-2.6166	70.094	-28.674	66.083	65.728	21.396	-4.0001	-3.5782	0.71292	-1.5871	32.049	-5.2195
110.74	-5.3064	41.332	-3.6162	0.79637	-1.562	-0.11415	0.34766	0.30072	0.66022	-1.3176	3971.8	20.467	-2.5704	70.105	-28.84	66.094	65.728	21.396	-4.0001	-3.5782	0.71292	-1.5871	32.049	-5.2195
110.76	-5.2111	41.345	-3.6167	0.79808	-1.5605	-0.10586	0.33537	0.31066	0.66022	-1.3176	3971.4	20.469	-2.5238	70.116	-29.007	66.106	65.728	21.396	-4.0001	-3.5782	0.71292	-1.5871	32.049	-5.2195
110.78	-5.1151	41.359	-3.6173	0.79972	-1.5589	-0.097177	0.32212	0.32051	0.66022	-1.3176	3970.9	20.472	-2.4768	70.128	-29.173	66.117	65.728	21.396	-4.0001	-3.5782	0.71292	-1.5871	32.049	-5.2195
110.8	-5.0183	41.376	-3.6177	0.8013	-1.5573	-0.088107	0.30793	0.33025	0.66022	-1.3176	3970.5	20.477	-2.4295	70.14	-29.339	66.128	65.728	21.396	-4.0001	-3.5782	0.71292	-1.5871	32.049	-5.2195
110.82	-4.9208	41.395	-3.6181	0.8028	-1.5556	-0.078664	0.2928	0.33985	0.66022	-1.3176	3970.0	20.483	-2.3819	70.151	-29.505	66.14	65.728	21.396	-4.0001	-3.5782	0.71292	-1.5871	32.049	-5.2195
110.84	-4.8227	41.417	-3.6185	0.80422	-1.5539	-0.06886	0.27673	0.3493	0.66022	-1.3176	3969.6	20.489	-2.334	70.163	-29.67	66.152	65.728	21.396	-4.0001	-3.5782	0.71292	-1.5871	32.049	-5.2195
110.85	-4.7241	41.441	-3.6188	0.80557	-1.5521	-0.058703	0.26082	0.35858	0.66022	-1.3176	3969.1	20.497	-2.2859	70.175	-29.834	66.163	65.728	21.396	-4.0001	-3.5782	0.71292	-1.5871	32.049	-5.2195
110.87	-4.6249	41.467	-3.6191	0.80683	-1.5503	-0.048208	0.24411	0.36769	0.66022	-1.3176	3968.7	20.506	-2.2375	70.187	-29.999	66.175	65.728	21.396	-4.0001	-3.5782	0.71292	-1.5871	32.049	-5.2195
110.89	-4.5253	41.495	-3.6193	0.80801	-1.5485	-0.03739	0.22647	0.37659	0.66022	-1.3176	3968.2	20.517	-2.1889	70.2	-30.162	66.187	65.728	21.396	-4.0001	-3.5782	0.71292	-1.5871	32.049	-5.2195
110.9	-4.4254	41.526	-3.6195	0.80909	-1.5465	-0.026265	0.20788	0.38527	0.66022	-1.3176	3967.7	20.528	-2.1401	70.212	-30.326	66.199	65.728	21.396	-4.0001	-3.5782	0.71292	-1.5871	32.049	-5.2195
110.92	-4.3251	41.559	-3.6196	0.81009	-1.5446	-0.014848	0.18838	0.3937	0.66022	-1.3176	3967.3	20.541	-2.0912	70.224	-30.488	66.212	65.728	21.396	-4.0001	-3.5782	0.71292	-1.5871	32.049	-5.2195
110.93	-4.2246	41.594	-3.6196	0.81098	-1.5426	-0.0031559	0.16798	0.40188	0.66022	-1.3176	3966.8	20.554	-2.0423	70.237	-30.65	66.224	65.728	21.396	-4.0001	-3.5782	0.71292	-1.5871	32.049	-5.2195
110.94	-4.1238	41.632	-3.6196	0.81176	-1.5406	0.0088705	0.1465	0.40977	0.66022	-1.3176	3966.4	20.569	-1.9932	70.249	-30.811	66.236	65.728	21.396	-4.0001	-3.5782	0.71292	-1.5871	32.049	-5.2195
110.95	-4.023	41.671	-3.6195	0.81244	-1.5385	0.021603	0.12301	0.4173	0.66022	-1.3176	3965.9	20.585	-1.9441	70.262	-30.972	66.249	65.728	21.396	-4.0001	-3.5782	0.71292	-1.5871	32.049	-5.2195
110.96	-3.9221	41.713	-3.6194	0.81299	-1.5364	0.034549	0.0987	0.4245	0.66022	-1.3176	3965.4	20.602	-1.8949	70.275	-31.131	66.261	65.728	21.396	-4.0001	-3.5782	0.71292	-1.5871	32.049	-5.2195
110.97	-3.8211	41.757	-3.6192	0.81342	-1.5343	0.04769	0.073584	0.43134	0.66022	-1.3176	3965.0	20.62	-1.8458	70.288	-31.29	66.274	65.728	21.396	-4.0001	-3.5782	0.71292	-1.5871	32.049	-5.2195
110.98	-3.7202	41.803	-3.6189	0.81373	-1.5321	0.061004	0.047695	0.43781	0.66022	-1.3176	3964.5	20.64	-1.7967	70.301	-31.448	66.286	65.728	21.396	-4.0001	-3.5782	0.71292	-1.5871	32.049	-5.2195
110.99	-3.6194	41.851	-3.6186	0.8139	-1.5299	0.074473	0.021064	0.4439	0.66022	-1.3176	3964.0	20.66	-1.7477	70.314	-31.606	66.299	65.728	21.396	-4.0001	-3.5782	0.71292	-1.5871	32.049	-5.2195
111.0	-3.5187	41.902	-3.6182	0.81394	-1.5277	0.088076	-0.0062782	0.44958	0.66022	-1.3176	3963.6	20.681	-1.6987	70.327	-31.762	66.312	65.728	21.396	-4.0001	-3.5782	0.71292	-1.5871	32.049	-5.2195
111.01	-3.4182	41.954	-3.6177	0.81384	-1.5254	0.10179	-0.034297	0.45485	0.66022	-1.3176	3963.1	20.704	-1.6499	70.34	-31.917	66.324	65.728	21.396	-4.0001	-3.5782	0.71292	-1.5871	32.049	-5.2195
111.01	-3.318	42.008	-3.6171	0.81359	-1.5231	0.1156	-0.062958	0.45968	0.66022	-1.3176	3962.6	20.727	-1.6012	70.353	-32.072	66.337	65.728	21.396	-4.0001	-3.5782	0.71292	-1.5871	32.049	-5.2195
111.02	-3.2181	42.064	-3.6165	0.8132	-1.5208	0.12948	-0.092223	0.46407	0.66022	-1.3176	3962.1	20.751	-1.5527	70.366	-32.225	66.35	65.728	21.396	-4.0001	-3.5782	0.71292	-1.5871	32.049	-5.2195
111.02	-3.1185	42.122	-3.6158	0.81267	-1.5185	0.14342	-0.12205	0.46801	0.66022	-1.3176	3961.7	20.777	-1.5044	70.379	-32.378	66.363	65.728	21.396	-4.0001	-3.5782	0.71292	-1.5871	32.049	-5.2195
111.03	-3.0193	42.181	-3.6151	0.81198	-1.5161	0.15738	-0.15241	0.47148	0.66022	-1.3176	3961.2	20.803	-1.4562	70.392	-32.529	66.376	65.728	21.396	-4.0001	-3.5782	0.71292	-1.5871	32.049	-5.2195
111.03	-2.9205	42.243	-3.6143	0.81114	-1.5138	0.17135	-0.18326	0.47446	0.66022	-1.3176	3960.7	20.83	-1.4083	70.406	-32.68	66.389	65.728	21.396	-4.0001	-3.5782	0.71292	-1.5871	32.049	-5.2195
111.03	-2.8222	42.306	-3.6134	0.81015	-1.5114	0.18531	-0.21454	0.47697	0.66022	-1.3176	3960.2	20.858	-1.3606	70.419	-32.829	66.402	65.728	21.396	-4.0001	-3.5782	0.71292	-1.5871	32.049	-5.2195
111.04	-2.7244	42.37	-3.6124	0.809	-1.509	0.19923	-0.24623	0.47897	0.66022	-1.3176	3959.8	20.887	-1.3132	70.432	-32.977	66.415	65.728	21.396	-4.0001	-3.5782	0.71292	-1.5871	32.049	-5.2195
111.04	-2.6272	42.437	-3.6114	0.80769	-1.5066	0.2131	-0.27827	0.48047	0.66022	-1.3176	3959.3	20.916	-1.2661	70.446	-33.124	66.428	65.728	21.396	-4.0001	-3.5782	0.71292	-1.5871	32.049	-5.2195
111.04	-2.5306	42.504	-3.6103	0.80621	-1.5042	0.22689	-0.31062	0.48147	0.66022	-1.3176	3958.8	20.946	-1.2193	70.459	-33.27	66.441	65.728	21.396	-4.0001	-3.5782	0.71292	-1.5871	32.049	-5.2195
111.04	-2.4345	42.573	-3.6091	0.80458	-1.5018	0.24058	-0.34323	0.48195	0.66022	-1.3176	3958.3	20.978	-1.1728	70.473	-33.415	66.455	65.728	21.396	-4.0001	-3.5782	0.71292	-1.5871	32.049	-5.2195
111.04	-2.3392	42.643	-3.6079	0.80278	-1.4994	0.25416	-0.37607	0.4819	0.66022	-1.3176	3957.8	21.009	-1.1266	70.486	-33.559	66.468	65.728	21.396	-4.0001	-3.5782	0.71292	-1.5871	32.049	-5.2195
111.03	-2.2445	42.715	-3.6066	0.80082	-1.497	0.2676	-0.40907	0.48134	0.66022	-1.3176	3957.3	21.042	-1.0808	70.499	-33.701	66.481	65.728	21.396	-4.0001	-3.5782	0.71292	-1.5871	32.049	-5.2195
111.03	-2.1505	42.788	-3.6052	0.79869	-1.4946	0.28088	-0.44219	0.48025	0.66022	-1.3176	3956.9	21.075	-1.0354	70.513	-33.842	66.494	65.728	21.396	-4.0001	-3.5782	0.71292	-1.5871	32.049	-5.2195
111.03	-2.0573	42.861	-3.6038	0.7964	-1.4922	0.29397	-0.47539	0.47864	0.66022	-1.3176	3956.4	21.108	-0.99029	70.526	-33.982	66.507	65.728	21.396	-4.0001	-3.5782	0.71292	-1.5871	32.049	-5.2195
111.03	-1.9648	42.936	-3.6023	0.79394	-1.4898	0.30687	-0.50861	0.4765	0.66022	-1.3176	3955.9	21.142	-0.94558	70.54	-34.12	66.52	65.728	21.396	-4.0001	-3.5782	0.71292	-1.5871	32.049	-5.2195
111.02	-1.8731	43.012	-3.6007	0.79131	-1.4874	0.31955	-0.54182	0.47383	0.66022	-1.3176	3955.4	21.177	-0.90127	70.553	-34.258	66.533	65.728	21.396	-4.0001	-3.5782	0.71292	-1.5871	32.049	-5.2195
111.02	-1.7821	43.089	-3.5991	0.78852	-1.485	0.33199	-0.57495	0.47065	0.66022	-1.3176	3954.9	21.212	-0.85736	70.567	-34.394	66.547	65.728	21.396	-4.0001	-3.5782	0.71292	-1.5871	32.049	-5.2195
111.02	-1.692	43.166	-3.5974	0.78556	-1.4827	0.34417	-0.60797	0.46694	0.66022	-1.3176	3954.4	21.248	-0.81385	70.58	-34.528	66.56	65.728	21.396	-4.0001	-3.5782	0.71292	-1.5871	32.049	-5.2195
111.01	-1.6028	43.245	-3.5956	0.78244	-1.4804	0.35608	-0.64082	0.46271	0.66022	-1.3176	3953.9	21.283	-0.77076	70.593	-34.661	66.573	65.728	21.396	-4.0001	-3.5782	0.71292	-1.5871	32.049	-5.2195
111.01	-1.5143	43.323	-3.5938	0.77915	-1.4781	0.36769	-0.67346	0.45797	0.66022	-1.3176	3953.4	21.32	-0.72809	70.607	-34.793	66.586	65.728	21.396	-4.0001	-3.5782	0.71292	-1.5871	32.049	-5.2195
111.0	-1.4267	43.403	-3.592	0.77571	-1.4758	0.37899	-0.70584	0.45273	0.66022	-1.3176	3952.9	21.356	-0.68584	70.62	-34.924	66.599	65.728	21.396	-4.0001	-3.5782	0.71292	-1.5871	32.049	-5.2195
110.99	-1.34	43.483	-3.59	0.7721	-1.4735	0.38996	-0.73791	0.44698	0.66022	-1.3176	3952.4	21.393	-0.64402	70.634	-35.052	66.612	65.728	21.396	-4.0001	-3.5782	0.71292	-1.5871	32.049	-5.2195
110.99	-1.2541	43.563	-3.5881	0.76833	-1.4713	0.40058	-0.76964	0.44075	0.66022	-1.3176	3951.9	21.43	-0.60263	70.647	-35.18	66.625	65.728	21.396	-4.0001	-3.5782	0.71292	-1.5871	32.049	-5.2195
110.98	-1.1691	43.644	-3.586	0.7644	-1.4691	0.41084	-0.80098	0.43402	0.66022	-1.3176	3951.4	21.467	-0.56166	70.66	-35.306	66.639	65.728	21.396	-4.0001	-3.5782	0.71292	-1.5871	32.049	-5.2195
110.97	-1.0849	43.725	-3.5839	0.76032	-1.467	0.42072	-0.83188	0.42683	0.66022	-1.3176	3950.9	21.505	-0.52113	70.674	-35.43	66.652	65.728	21.396	-4.0001	-3.5782	0.71292	-1.5871	32.049	-5.2195
110.97	-1.0016	43.806	-3.5818	0.75608	-1.4649	0.43021	-0.8623	0.41916	0.66022	-1.3176	3950.4	21.542	-0.48103	70.687	-35.553	66.665	65.728	21.396	-4.0001	-3.5782	0.71292	-1.5871	32.049	-5.2195
110.96	-0.91918	43.887	-3.5796	0.7517	-1.4628	0.43928	-0.8922	0.41104	0.66022	-1.3176	3949.9	21.58	-0.44135	70.7	-35.675	66.678	65.728	21.396	-4.0001	-3.5782	0.71292	-1.5871	32.049	-5.2195
110.95	-0.83759	43.969	-3.5774	0.74716	-1.4607	0.44794	-0.92155	0.40248	0.66022	-1.3176	3949.4	21.618	-0.4021	70.714	-35.795	66.691	65.728	21.396	-4.0001	-3.5782	0.71292	-1.5871	32.049	-5.2195
110.95	-0.75685	44.05	-3.5752	0.74248	-1.4588	0.45616	-0.95031	0.39348	0.66022	-1.3176	3948.9	21.655	-0.36327	70.727	-35.913	66.704	65.728	21.396	-4.0001	-3.5782	0.71292	-1.5871	32.049	-5.2195
110.94	-0.67695	44.131	-3.5729	0.73766	-1.4568	0.46393	-0.97843	0.38407	0.66022	-1.3176	3948.4	21.693	-0.32486	70.74	-36.03	66.717	65.728	21.396	-4.0001	-3.5782	0.71292	-1.5871	32.049	-5.2195
110.93	-0.59787	44.212	-3.5705	0.7327	-1.4549	0.47123	-1.0059	0.37424	0.66022	-1.3176	3947.9	21.73	-0.28686	70.753	-36.145	66.73	65.728	21.396	-4.0001	-3.5782	0.71292	-1.5871	32.049	-5.2195
110.92	-0.51962	44.293	-3.5682	0.7276	-1.4531	0.47807	-1.0326	0.36403	0.66022	-1.3176	3947.4	21.768	-0.24926	70.766	-36.258	66.743	65.728	21.396	-4.0001	-3.5782	0.71292	-1.5871	32.049	-5.2195
110.91	-0.44216	44.374	-3.5657	0.72237	-1.4513	0.48442	-1.0587	0.35343	0.66022	-1.3176	3946.9	21.805	-0.21207	70.78	-36.37	66.756	65.728	21.396	-4.0001	-3.5782	0.71292	-1.5871	32.049	-5.2195
110.91	-0.3655	44.454	-3.5633	0.71702	-1.4495	0.49027	-1.0839	0.34246	0.66022	-1.3176	3946.4	21.842	-0.17527	70.793	-36.48	66.768	65.728	21.396	-4.0001	-3.5782	0.71292	-1.5871	32.049	-5.2195
110.9	-0.2896	44.534	-3.5608	0.71153	-1.4479	0.49562	-1.1084	0.33115	0.66022	-1.3176	3945.9	21.879	-0.13885	70.806	-36.588	66.781	65.728	21.396	-4.0001	-3.5782	0.71292	-1.5871	32.049	-5.2195
110.89	-0.21446	44.613	-3.5584	0.70593	-1.4462	0.50046	-1.1321	0.3195	0.66022	-1.3176	3945.4	21.916	-0.1028	70.819	-36.694	66.794	65.728	21.396	-4.0001	-3.5782	0.71292	-1.5871	32.049	-5.2195
110.88	-0.14006	44.692	-3.5558	0.70021	-1.4447	0.50477	-1.1549	0.30752	0.66022	-1.3176	3944.9	21.952	-0.067125	70.832	-36.799	66.807	65.728	21.396	-4.0001	-3.5782	0.71292	-1.5871	32.049	-5.2195
110.87	-0.06637	44.77	-3.5533	0.69438	-1.4432	0.50856	-1.1769	0.29525	0.66022	-1.3176	3944.3	21.988	-0.031803	70.845	-36.902	66.82	65.728	21.396	-4.0001	-3.5782	0.71292	-1.5871	32.049	-5.2195
110.87	0.0066239	44.847	-3.5508	0.68845	-1.4417	0.51344	-1.1992	0.28629	0.66022	-1.3176	3943.8	22.024	0.0031734	70.858	-37.003	66.832	65.728	21.396	-4.0001	-3.5782	0.71292	-1.5871	32.049	-5.2195
110.86	0.078941	44.924	-3.5482	0.68239	-1.4403	0.51922	-1.2219	0.27869	0.66022	-1.3176	3943.3	22.06	0.037812	70.871	-37.102	66.845	65.728	21.396	-4.0001	-3.5782	0.71292	-1.5871	32.049	-5.2195
110.85	0.15059	45.0	-3.5456	0.67623	-1.4389	0.52551	-1.2439	0.27081	0.66022	-1.3176	3942.8	22.095	0.07212	70.884	-37.199	66.858	65.728	21.396	-4.0001	-3.5782	0.71292	-1.5871	32.049	-5.2195
110.84	0.22159	45.076	-3.5429	0.66996	-1.4376	0.53638	-1.2649	0.26305	0.66022	-1.3176	3942.3	22.13	0.1061	70.897	-37.294	66.87	65.728	21.396	-4.0001	-3.5782	0.71292	-1.5871	32.049	-5.2195
110.84	0.29196	45.15	-3.5402	0.66358	-1.4363	0.54662	-1.285	0.25493	0.66022	-1.3176	3941.8	22.164	0.13977	70.909	-37.388	66.883	65.728	21.396	-4.0001	-3.5782	0.71292	-1.5871	32.049	-5.2195
110.83	0.3617	45.224	-3.5374	0.65711	-1.435	0.5562	-1.3043	0.24647	0.66022	-1.3176	3941.3	22.198	0.17313	70.922	-37.479	66.896	65.728	21.396	-4.0001	-3.5782	0.71292	-1.5871	32.049	-5.2195
110.82	0.43086	45.296	-3.5346	0.65054	-1.4338	0.56511	-1.3228	0.23767	0.66022	-1.3176	3940.7	22.231	0.2062	70.935	-37.568	66.908	65.728	21.396	-4.0001	-3.5782	0.71292	-1.5871	32.049	-5.2195
110.82	0.49945	45.368	-3.5318	0.64388	-1.4327	0.57335	-1.3403	0.22854	0.66022	-1.3176	3940.2	22.264	0.23898	70.948	-37.656	66.921	65.728	21.396	-4.0001	-3.5782	0.71292	-1.5871	32.049	-5.2195
110.81	0.56749	45.439	-3.5289	0.63714	-1.4315	0.58089	-1.3569	0.21911	0.66022	-1.3176	3939.7	22.296	0.27148	70.961	-37.741	66.934	65.728	21.396	-4.0001	-3.5782	0.71292	-1.5871	32.049	-5.2195
110.81	0.63501	45.508	-3.526	0.63031	-1.4305	0.58773	-1.3718	0.20938	0.66022	-1.3176	3939.2	22.328	0.30373	70.973	-37.824	66.946	65.728	21.396	-4.0001	-3.5782	0.71292	-1.5871	32.049	-5.2195
110.8	0.70204	45.577	-3.523	0.62342	-1.4294	0.59386	-1.3857	0.19938	0.66022	-1.3176	3938.7	22.359	0.33573	70.986	-37.905	66.959	65.728	21.396	-4.0001	-3.5782	0.71292	-1.5871	32.049	-5.2195
110.8	0.76859	45.644	-3.52	0.61646	-1.4285	0.59928	-1.3987	0.18912	0.66022	-1.3176	3938.2	22.39	0.36749	70.999	-37.984	66.971	65.728	21.396	-4.0001	-3.5782	0.71292	-1.5871	32.049	-5.2195
110.79	0.8347	45.711	-3.517	0.60943	-1.4276	0.60397	-1.4108	0.1786	0.66022	-1.3176	3937.6	22.42	0.39903	71.012	-38.061	66.984	65.728	21.396	-4.0001	-3.5782	0.71292	-1.5871	32.049	-5.2195
110.79	0.90039	45.776	-3.514	0.60235	-1.4267	0.60793	-1.4219	0.16785	0.66022	-1.3176	3937.1	22.45	0.43036	71.024	-38.135	66.996	65.728	21.396	-4.0001	-3.5782	0.71292	-1.5871	32.049	-5.2195
110.78	0.96569	45.839	-3.511	0.59522	-1.4259	0.61115	-1.4321	0.15688	0.66022	-1.3176	3936.6	22.479	0.46149	71.037	-38.208	67.009	65.728	21.396	-4.0001	-3.5782	0.71292	-1.5871	32.049	-5.2195
110.78	1.0306	45.902	-3.5079	0.58803	-1.4251	0.61364	-1.4413	0.1457	0.66022	-1.3176	3936.1	22.507	0.49243	71.049	-38.278	67.021	65.728	21.396	-4.0001	-3.5782	0.71292	-1.5871	32.049	-5.2195
110.78	1.0952	45.963	-3.5048	0.58081	-1.4244	0.61539	-1.4497	0.13432	0.66022	-1.3176	3935.5	22.534	0.5232	71.062	-38.346	67.033	65.728	21.396	-4.0001	-3.5782	0.71292	-1.5871	32.049	-5.2195
110.77	1.1595	46.023	-3.5017	0.57354	-1.4238	0.6164	-1.4571	0.12276	0.66022	-1.3176	3935.0	22.561	0.55382	71.075	-38.412	67.046	65.728	21.396	-4.0001	-3.5782	0.71292	-1.5871	32.049	-5.2195
110.77	1.2235	46.082	-3.4987	0.56624	-1.4232	0.61667	-1.4635	0.11103	0.66022	-1.3176	3934.5	22.588	0.58428	71.087	-38.475	67.058	65.728	21.396	-4.0001	-3.5782	0.71292	-1.5871	32.049	-5.2195
110.77	1.2873	46.139	-3.4956	0.5589	-1.4227	0.6162	-1.4691	0.099147	0.66022	-1.3176	3934.0	22.613	0.61462	71.1	-38.536	67.071	65.728	21.396	-4.0001	-3.5782	0.71292	-1.5871	32.049	-5.2195
110.77	1.3508	46.195	-3.4925	0.55155	-1.4222	0.61499	-1.4737	0.087121	0.66022	-1.3176	3933.4	22.638	0.64483	71.112	-38.595	67.083	65.728	21.396	-4.0001	-3.5782	0.71292	-1.5871	32.049	-5.2195
110.77	1.4141	46.25	-3.4894	0.54417	-1.4218	0.61304	-1.4774	0.074968	0.66022	-1.3176	3932.9	22.662	0.67494	71.125	-38.652	67.095	65.728	21.396	-4.0001	-3.5782	0.71292	-1.5871	32.049	-5.2195
110.77	1.4772	46.303	-3.4864	0.53677	-1.4214	0.61037	-1.4803	0.062701	0.66022	-1.3176	3932.4	22.686	0.70495	71.137	-38.706	67.108	65.728	21.396	-4.0001	-3.5782	0.71292	-1.5871	32.049	-5.2195
110.77	1.5402	46.355	-3.4833	0.52937	-1.4212	0.60697	-1.4822	0.050333	0.66022	-1.3176	3931.9	22.709	0.73488	71.15	-38.758	67.12	65.728	21.396	-4.0001	-3.5782	0.71292	-1.5871	32.049	-5.2195
110.77	1.6031	46.405	-3.4803	0.52195	-1.4209	0.60285	-1.4833	0.037878	0.66022	-1.3176	3931.3	22.731	0.76474	71.162	-38.807	67.132	65.728	21.396	-4.0001	-3.5782	0.71292	-1.5871	32.049	-5.2195
110.77	1.6658	46.454	-3.4773	0.51454	-1.4208	0.59801	-1.4834	0.025349	0.66022	-1.3176	3930.8	22.752	0.79454	71.175	-38.854	67.145	65.728	21.396	-4.0001	-3.5782	0.71292	-1.5871	32.049	-5.2195
110.77	1.7285	46.502	-3.4743	0.50712	-1.4207	0.59247	-1.4828	0.01276	0.66022	-1.3176	3930.3	22.773	0.8243	71.187	-38.899	67.157	65.728	21.396	-4.0001	-3.5782	0.71292	-1.5871	32.049	-5.2195
110.77	1.7911	46.548	-3.4714	0.49971	-1.4207	0.58624	-1.4813	0.00012295	0.66022	-1.3176	3929.7	22.792	0.85402	71.2	-38.941	67.169	65.728	21.396	-4.0001	-3.5782	0.71292	-1.5871	32.049	-5.2195
110.78	1.8537	46.593	-3.4685	0.49231	-1.4207	0.57931	-1.4789	-0.012548	0.66022	-1.3176	3929.2	22.812	0.88371	71.212	-38.981	67.181	65.728	21.396	-4.0001	-3.5782	0.71292	-1.5871	32.049	-5.2195
110.78	1.9163	46.637	-3.4656	0.48492	-1.4208	0.57171	-1.4758	-0.025241	0.66022	-1.3176	3928.7	22.83	0.91339	71.225	-39.018	67.194	65.728	21.396	-4.0001	-3.5782	0.71292	-1.5871	32.049	-5.2195
110.78	1.9789	46.679	-3.4627	0.47755	-1.4209	0.56345	-1.4718	-0.037942	0.66022	-1.3176	3928.2	22.848	0.94307	71.237	-39.053	67.206	65.728	21.396	-4.0001	-3.5782	0.71292	-1.5871	32.049	-5.2195
110.79	2.0416	46.72	-3.46	0.47021	-1.4212	0.55453	-1.4671	-0.050641	0.66022	-1.3176	3927.6	22.865	0.97276	71.249	-39.085	67.218	65.728	21.396	-4.0001	-3.5782	0.71292	-1.5871	32.049	-5.2195
110.79	2.1043	46.759	-3.4572	0.46288	-1.4214	0.54496	-1.4616	-0.063323	0.66022	-1.3176	3927.1	22.882	1.0025	71.262	-39.115	67.23	65.728	21.396	-4.0001	-3.5782	0.71292	-1.5871	32.049	-5.2195
110.8	2.167	46.797	-3.4545	0.45559	-1.4218	0.53477	-1.4553	-0.075979	0.66022	-1.3176	3926.6	22.897	1.0322	71.274	-39.142	67.242	65.728	21.396	-4.0001	-3.5782	0.71292	-1.5871	32.049	-5.2195
110.81	2.2299	46.834	-3.4519	0.44833	-1.4222	0.52397	-1.4484	-0.088594	0.66022	-1.3176	3926.0	22.912	1.0619	71.286	-39.167	67.254	65.728	21.396	-4.0001	-3.5782	0.71292	-1.5871	32.049	-5.2195
110.81	2.2928	46.869	-3.4493	0.44111	-1.4227	0.51257	-1.4407	-0.10116	0.66022	-1.3176	3925.5	22.927	1.0917	71.299	-39.19	67.267	65.728	21.396	-4.0001	-3.5782	0.71292	-1.5871	32.049	-5.2195
110.82	2.3559	46.904	-3.4467	0.43392	-1.4232	0.50058	-1.4324	-0.11366	0.66022	-1.3176	3925.0	22.94	1.1216	71.311	-39.21	67.279	65.728	21.396	-4.0001	-3.5782	0.71292	-1.5871	32.049	-5.2195
110.83	2.4191	46.936	-3.4443	0.42679	-1.4238	0.48802	-1.4234	-0.12609	0.66022	-1.3176	3924.4	22.953	1.1515	71.323	-39.227	67.291	65.728	21.396	-4.0001	-3.5782	0.71292	-1.5871	32.049	-5.2195
110.83	2.4825	46.968	-3.4419	0.41969	-1.4245	0.4749	-1.4137	-0.13844	0.66022	-1.3176	3923.9	22.966	1.1814	71.335	-39.242	67.303	65.728	21.396	-4.0001	-3.5782	0.71292	-1.5871	32.049	-5.2195
110.84	2.546	46.998	-3.4395	0.41265	-1.4252	0.46125	-1.4034	-0.15069	0.66022	-1.3176	3923.4	22.978	1.2115	71.348	-39.254	67.315	65.728	21.396	-4.0001	-3.5782	0.71292	-1.5871	32.049	-5.2195
110.85	2.6097	47.027	-3.4372	0.40566	-1.426	0.44709	-1.3925	-0.16284	0.66022	-1.3176	3922.8	22.989	1.2416	71.36	-39.264	67.327	65.728	21.396	-4.0001	-3.5782	0.71292	-1.5871	32.049	-5.2195
110.86	2.6736	47.055	-3.435	0.39873	-1.4268	0.43242	-1.3811	-0.17487	0.66022	-1.3176	3922.3	22.999	1.2718	71.372	-39.272	67.339	65.728	21.396	-4.0001	-3.5782	0.71292	-1.5871	32.049	-5.2195
110.87	2.7377	47.082	-3.4329	0.39185	-1.4277	0.41726	-1.3691	-0.18678	0.66022	-1.3176	3921.8	23.009	1.302	71.384	-39.276	67.351	65.728	21.396	-4.0001	-3.5782	0.71292	-1.5871	32.049	-5.2195
110.88	2.8019	47.108	-3.4309	0.38504	-1.4287	0.40164	-1.3565	-0.19856	0.66022	-1.3176	3921.2	23.019	1.3324	71.396	-39.279	67.363	65.728	21.396	-4.0001	-3.5782	0.71292	-1.5871	32.049	-5.2195
110.89	2.8664	47.132	-3.4289	0.37829	-1.4297	0.38557	-1.3435	-0.2102	0.66022	-1.3176	3920.7	23.028	1.3628	71.409	-39.279	67.375	65.728	21.396	-4.0001	-3.5782	0.71292	-1.5871	32.049	-5.2195
110.9	2.9311	47.156	-3.427	0.3716	-1.4308	0.36908	-1.3299	-0.22169	0.66022	-1.3176	3920.2	23.036	1.3933	71.421	-39.276	67.387	65.728	21.396	-4.0001	-3.5782	0.71292	-1.5871	32.049	-5.2195
110.91	2.996	47.178	-3.4252	0.36499	-1.4319	0.35217	-1.3159	-0.23302	0.66022	-1.3176	3919.6	23.044	1.4239	71.433	-39.271	67.399	65.728	21.396	-4.0001	-3.5782	0.71292	-1.5871	32.049	-5.2195
110.92	3.0611	47.199	-3.4235	0.35844	-1.4331	0.33488	-1.3015	-0.24418	0.66022	-1.3176	3919.1	23.051	1.4546	71.445	-39.264	67.411	65.728	21.396	-4.0001	-3.5782	0.71292	-1.5871	32.049	-5.2195
110.93	3.1264	47.22	-3.4219	0.35197	-1.4344	0.31721	-1.2866	-0.25518	0.66022	-1.3176	3918.6	23.057	1.4854	71.457	-39.254	67.423	65.728	21.396	-4.0001	-3.5782	0.71292	-1.5871	32.049	-5.2195
110.95	3.1919	47.239	-3.4203	0.34558	-1.4357	0.2992	-1.2713	-0.26599	0.66022	-1.3176	3918.0	23.064	1.5163	71.469	-39.241	67.435	65.728	21.396	-4.0001	-3.5782	0.71292	-1.5871	32.049	-5.2195
110.96	3.2577	47.257	-3.4189	0.33926	-1.437	0.28085	-1.2557	-0.27661	0.66022	-1.3176	3917.5	23.069	1.5473	71.481	-39.226	67.447	65.728	21.396	-4.0001	-3.5782	0.71292	-1.5871	32.049	-5.2195
110.97	3.3236	47.275	-3.4175	0.33302	-1.4384	0.2622	-1.2397	-0.28705	0.66022	-1.3176	3917.0	23.075	1.5783	71.493	-39.209	67.459	65.728	21.396	-4.0001	-3.5782	0.71292	-1.5871	32.049	-5.2195
110.98	3.3898	47.292	-3.4162	0.32686	-1.4399	0.24325	-1.2234	-0.29728	0.66022	-1.3176	3916.4	23.08	1.6095	71.505	-39.19	67.471	65.728	21.396	-4.0001	-3.5782	0.71292	-1.5871	32.049	-5.2195
111.0	3.4561	47.308	-3.4151	0.32079	-1.4414	0.22404	-1.2068	-0.30731	0.66022	-1.3176	3915.9	23.084	1.6407	71.517	-39.168	67.482	65.728	21.396	-4.0001	-3.5782	0.71292	-1.5871	32.049	-5.2195
111.01	3.5226	47.323	-3.414	0.3148	-1.443	0.20457	-1.1898	-0.31714	0.66022	-1.3176	3915.4	23.088	1.672	71.529	-39.143	67.494	65.728	21.396	-4.0001	-3.5782	0.71292	-1.5871	32.049	-5.2195
111.02	3.5893	47.337	-3.413	0.30889	-1.4446	0.18488	-1.1723	-0.32674	0.66022	-1.3176	3914.8	23.092	1.7034	71.541	-39.117	67.506	65.728	21.396	-4.0001	-3.5782	0.71292	-1.5871	32.049	-5.2195
111.04	3.6562	47.35	-3.4122	0.30307	-1.4463	0.16498	-1.1546	-0.33613	0.66022	-1.3176	3914.3	23.095	1.7349	71.553	-39.088	67.518	65.728	21.396	-4.0001	-3.5782	0.71292	-1.5871	32.049	-5.2195
111.05	3.7233	47.363	-3.4114	0.29735	-1.448	0.1449	-1.1366	-0.34528	0.66022	-1.3176	3913.8	23.098	1.7664	71.565	-39.056	67.529	65.728	21.396	-4.0001	-3.5782	0.71292	-1.5871	32.049	-5.2195
111.06	3.7905	47.375	-3.4107	0.29171	-1.4497	0.12464	-1.1185	-0.35421	0.66022	-1.3176	3913.2	23.101	1.798	71.576	-39.023	67.541	65.728	21.396	-4.0001	-3.5782	0.71292	-1.5871	32.049	-5.2195
111.08	3.8578	47.387	-3.4101	0.28616	-1.4515	0.10424	-1.1002	-0.36291	0.66022	-1.3176	3912.7	23.103	1.8297	71.588	-38.987	67.553	65.728	21.396	-4.0001	-3.5782	0.71292	-1.5871	32.049	-5.2195
111.09	3.9253	47.398	-3.4097	0.28071	-1.4533	0.08372	-1.0818	-0.37137	0.66022	-1.3176	3912.2	23.105	1.8614	71.6	-38.949	67.564	65.728	21.396	-4.0001	-3.5782	0.71292	-1.5871	32.049	-5.2195
111.11	3.9928	47.408	-3.4093	0.27534	-1.4552	0.064334	-1.0632	-0.37945	0.66022	-1.3176	3911.6	23.107	1.8931	71.611	-38.909	67.576	65.728	21.396	-4.0001	-3.5782	0.71292	-1.5871	32.049	-5.2195
111.12	4.0605	47.418	-3.409	0.27007	-1.4571	0.048319	-1.0442	-0.38692	0.66022	-1.3176	3911.1	23.109	1.9249	71.623	-38.867	67.588	65.728	21.396	-4.0001	-3.5782	0.71292	-1.5871	32.049	-5.2195
111.14	4.1282	47.428	-3.4088	0.2649	-1.4591	0.032258	-1.0252	-0.39414	0.66022	-1.3176	3910.6	23.11	1.9567	71.635	-38.822	67.599	65.728	21.396	-4.0001	-3.5782	0.71292	-1.5871	32.049	-5.2195
111.15	4.1959	47.437	-3.4087	0.25982	-1.4611	0.016164	-1.0061	-0.40112	0.66022	-1.3176	3910.0	23.111	1.9885	71.646	-38.775	67.61	65.728	21.396	-4.0001	-3.5782	0.71292	-1.5871	32.049	-5.2195
111.17	4.2637	47.445	-3.4087	0.25484	-1.4631	-0.00025743	-0.98748	-0.40784	0.66022	-1.3176	3909.5	23.112	2.0203	71.658	-38.727	67.622	65.728	21.396	-4.0001	-3.5782	0.71292	-1.5871	32.049	-5.2195
111.18	4.3316	47.454	-3.4087	0.24995	-1.4651	-0.016858	-0.9691	-0.41432	0.66022	-1.3176	3909.0	23.113	2.0521	71.669	-38.676	67.633	65.728	21.396	-4.0001	-3.5782	0.71292	-1.5871	32.049	-5.2195
111.2	4.3994	47.462	-3.4088	0.24515	-1.4672	-0.03345	-0.95074	-0.42056	0.66022	-1.3176	3908.4	23.114	2.0839	71.681	-38.623	67.645	65.728	21.396	-4.0001	-3.5782	0.71292	-1.5871	32.049	-5.2195
111.21	4.4672	47.469	-3.409	0.24044	-1.4693	-0.050021	-0.93239	-0.42657	0.66022	-1.3176	3907.9	23.114	2.1157	71.692	-38.569	67.656	65.728	21.396	-4.0001	-3.5782	0.71292	-1.5871	32.049	-5.2195
111.23	4.535	47.477	-3.4093	0.23582	-1.4715	-0.06656	-0.91409	-0.43234	0.66022	-1.3176	3907.4	23.115	2.1475	71.704	-38.512	67.667	65.728	21.396	-4.0001	-3.5782	0.71292	-1.5871	32.049	-5.2195
111.24	4.6027	47.484	-3.4097	0.2313	-1.4737	-0.083056	-0.89584	-0.43788	0.66022	-1.3176	3906.8	23.115	2.1793	71.715	-38.454	67.678	65.728	21.396	-4.0001	-3.5782	0.71292	-1.5871	32.049	-5.2195
111.26	4.6703	47.491	-3.4102	0.22687	-1.4759	-0.099497	-0.87766	-0.4432	0.66022	-1.3176	3906.3	23.116	2.2109	71.726	-38.393	67.69	65.728	21.396	-4.0001	-3.5782	0.71292	-1.5871	32.049	-5.2195
111.27	4.7378	47.498	-3.4107	0.22252	-1.4781	-0.11587	-0.85957	-0.44828	0.66022	-1.3176	3905.8	23.116	2.2426	71.737	-38.331	67.701	65.728	21.396	-4.0001	-3.5782	0.71292	-1.5871	32.049	-5.2195
111.29	4.8052	47.504	-3.4113	0.21827	-1.4804	-0.13217	-0.84156	-0.45314	0.66022	-1.3176	3905.2	23.116	2.2741	71.749	-38.267	67.712	65.728	21.396	-4.0001	-3.5782	0.71292	-1.5871	32.049	-5.2195
111.3	4.8725	47.511	-3.412	0.21411	-1.4826	-0.14839	-0.82366	-0.45778	0.66022	-1.3176	3904.7	23.116	2.3056	71.76	-38.201	67.723	65.728	21.396	-4.0001	-3.5782	0.71292	-1.5871	32.049	-5.2195
111.32	4.9395	47.517	-3.4128	0.21003	-1.4849	-0.16451	-0.80588	-0.46219	0.66022	-1.3176	3904.2	23.116	2.337	71.771	-38.134	67.734	65.728	21.396	-4.0001	-3.5782	0.71292	-1.5871	32.049	-5.2195
111.33	5.0064	47.524	-3.4137	0.20605	-1.4873	-0.18052	-0.78823	-0.46639	0.66022	-1.3176	3903.6	23.116	2.3683	71.782	-38.065	67.745	65.728	21.396	-4.0001	-3.5782	0.71292	-1.5871	32.049	-5.2195
111.35	5.073	47.53	-3.4146	0.20215	-1.4896	-0.19642	-0.77071	-0.47037	0.66022	-1.3176	3903.1	23.116	2.3995	71.793	-37.994	67.756	65.728	21.396	-4.0001	-3.5782	0.71292	-1.5871	32.049	-5.2195
111.36	5.1394	47.536	-3.4156	0.19834	-1.492	-0.2122	-0.75334	-0.47414	0.66022	-1.3176	3902.6	23.116	2.4305	71.803	-37.922	67.766	65.728	21.396	-4.0001	-3.5782	0.71292	-1.5871	32.049	-5.2195
111.37	5.2054	47.542	-3.4167	0.19462	-1.4943	-0.22785	-0.73612	-0.4777	0.66022	-1.3176	3902.1	23.116	2.4614	71.814	-37.848	67.777	65.728	21.396	-4.0001	-3.5782	0.71292	-1.5871	32.049	-5.2195
111.39	5.2712	47.549	-3.4179	0.19098	-1.4967	-0.24336	-0.71907	-0.48105	0.66022	-1.3176	3901.5	23.117	2.4921	71.825	-37.773	67.788	65.728	21.396	-4.0001	-3.5782	0.71292	-1.5871	32.049	-5.2195
111.4	5.3366	47.555	-3.4192	0.18743	-1.4991	-0.25872	-0.70219	-0.4842	0.66022	-1.3176	3901.0	23.117	2.5227	71.836	-37.696	67.798	65.728	21.396	-4.0001	-3.5782	0.71292	-1.5871	32.049	-5.2195
111.41	5.4017	47.561	-3.4205	0.18396	-1.5016	-0.27393	-0.68549	-0.48714	0.66022	-1.3176	3900.5	23.117	2.5531	71.846	-37.618	67.809	65.728	21.396	-4.0001	-3.5782	0.71292	-1.5871	32.049	-5.2195
111.43	5.4663	47.568	-3.4219	0.18057	-1.504	-0.28897	-0.66896	-0.4899	0.66022	-1.3176	3899.9	23.117	2.5833	71.857	-37.539	67.819	65.728	21.396	-4.0001	-3.5782	0.71292	-1.5871	32.049	-5.2195
111.44	5.5305	47.574	-3.4234	0.17727	-1.5065	-0.30385	-0.65263	-0.49246	0.66022	-1.3176	3899.4	23.118	2.6133	71.867	-37.458	67.83	65.728	21.396	-4.0001	-3.5782	0.71292	-1.5871	32.049	-5.2195
111.45	5.5943	47.58	-3.4249	0.17404	-1.5089	-0.31856	-0.63649	-0.49483	0.66022	-1.3176	3898.9	23.118	2.6431	71.877	-37.376	67.84	65.728	21.396	-4.0001	-3.5782	0.71292	-1.5871	32.049	-5.2195
111.47	5.6576	47.587	-3.4266	0.1709	-1.5114	-0.33308	-0.62054	-0.49703	0.66022	-1.3176	3898.3	23.118	2.6726	71.888	-37.293	67.85	65.728	21.396	-4.0001	-3.5782	0.71292	-1.5871	32.049	-5.2195
111.48	5.7204	47.594	-3.4283	0.16784	-1.5139	-0.34742	-0.60468	-0.49904	0.66022	-1.3176	3897.8	23.119	2.7019	71.898	-37.209	67.86	65.728	21.396	-4.0001	-3.5782	0.71292	-1.5871	32.049	-5.2195
111.49	5.7826	47.601	-3.43	0.16485	-1.5164	-0.36157	-0.58904	-0.50087	0.66022	-1.3176	3897.3	23.12	2.7309	71.908	-37.124	67.87	65.728	21.396	-4.0001	-3.5782	0.71292	-1.5871	32.049	-5.2195
111.5	5.8443	47.608	-3.4319	0.16195	-1.5189	-0.37553	-0.5736	-0.50253	0.66022	-1.3176	3896.8	23.12	2.7597	71.918	-37.037	67.88	65.728	21.396	-4.0001	-3.5782	0.71292	-1.5871	32.049	-5.2195
111.52	5.9053	47.615	-3.4338	0.15912	-1.5214	-0.38928	-0.55839	-0.50403	0.66022	-1.3176	3896.2	23.121	2.7882	71.928	-36.95	67.89	65.728	21.396	-4.0001	-3.5782	0.71292	-1.5871	32.049	-5.2195
111.53	5.9658	47.622	-3.4358	0.15636	-1.524	-0.40284	-0.54339	-0.50536	0.66022	-1.3176	3895.7	23.122	2.8164	71.938	-36.862	67.9	65.728	21.396	-4.0001	-3.5782	0.71292	-1.5871	32.049	-5.2195
111.54	6.0256	47.629	-3.4378	0.15368	-1.5265	-0.41618	-0.52861	-0.50654	0.66022	-1.3176	3895.2	23.123	2.8442	71.947	-36.773	67.91	65.728	21.396	-4.0001	-3.5782	0.71292	-1.5871	32.049	-5.2195
111.55	6.0846	47.637	-3.4399	0.15108	-1.529	-0.42931	-0.51405	-0.50755	0.66022	-1.3176	3894.7	23.125	2.8717	71.957	-36.683	67.919	65.728	21.396	-4.0001	-3.5782	0.71292	-1.5871	32.049	-5.2195
111.56	6.143	47.645	-3.4421	0.14854	-1.5316	-0.44224	-0.4997	-0.50842	0.66022	-1.3176	3894.1	23.126	2.8989	71.967	-36.592	67.929	65.728	21.396	-4.0001	-3.5782	0.71292	-1.5871	32.049	-5.2195
111.57	6.2007	47.653	-3.4444	0.14608	-1.5341	-0.45494	-0.48557	-0.50915	0.66022	-1.3176	3893.6	23.127	2.9258	71.976	-36.5	67.938	65.728	21.396	-4.0001	-3.5782	0.71292	-1.5871	32.049	-5.2195
111.58	6.2575	47.661	-3.4467	0.14369	-1.5367	-0.46743	-0.47165	-0.50973	0.66022	-1.3176	3893.1	23.129	2.9522	71.985	-36.408	67.948	65.728	21.396	-4.0001	-3.5782	0.71292	-1.5871	32.049	-5.2195
111.59	6.3136	47.669	-3.449	0.14136	-1.5392	-0.4797	-0.45794	-0.51018	0.66022	-1.3176	3892.6	23.13	2.9783	71.995	-36.315	67.957	65.728	21.396	-4.0001	-3.5782	0.71292	-1.5871	32.049	-5.2195
111.6	6.3689	47.677	-3.4515	0.13911	-1.5418	-0.49175	-0.44444	-0.5105	0.66022	-1.3176	3892.0	23.132	3.004	72.004	-36.222	67.966	65.728	21.396	-4.0001	-3.5782	0.71292	-1.5871	32.049	-5.2195
111.61	6.4233	47.686	-3.454	0.13692	-1.5443	-0.50357	-0.43114	-0.51068	0.66022	-1.3176	3891.5	23.134	3.0294	72.013	-36.128	67.975	65.728	21.396	-4.0001	-3.5782	0.71292	-1.5871	32.049	-5.2195
111.62	6.4768	47.694	-3.4565	0.1348	-1.5469	-0.51517	-0.41805	-0.51075	0.66022	-1.3176	3891.0	23.136	3.0542	72.022	-36.034	67.984	65.728	21.396	-4.0001	-3.5782	0.71292	-1.5871	32.049	-5.2195
111.63	6.5294	47.703	-3.4591	0.13274	-1.5494	-0.52655	-0.40515	-0.5107	0.66022	-1.3176	3890.5	23.138	3.0787	72.031	-35.939	67.993	65.728	21.396	-4.0001	-3.5782	0.71292	-1.5871	32.049	-5.2195
111.64	6.5811	47.712	-3.4618	0.13074	-1.552	-0.53771	-0.39245	-0.51053	0.66022	-1.3176	3890.0	23.14	3.1027	72.039	-35.844	68.002	65.728	21.396	-4.0001	-3.5782	0.71292	-1.5871	32.049	-5.2195
111.65	6.6319	47.721	-3.4645	0.12881	-1.5545	-0.54864	-0.37993	-0.51025	0.66022	-1.3176	3889.4	23.143	3.1263	72.048	-35.748	68.011	65.728	21.396	-4.0001	-3.5782	0.71292	-1.5871	32.049	-5.2195
111.66	6.6817	47.731	-3.4672	0.12694	-1.5571	-0.55935	-0.36759	-0.50986	0.66022	-1.3176	3888.9	23.145	3.1494	72.057	-35.653	68.019	65.728	21.396	-4.0001	-3.5782	0.71292	-1.5871	32.049	-5.2195
111.67	6.7305	47.74	-3.4701	0.12514	-1.5596	-0.56984	-0.35544	-0.50937	0.66022	-1.3176	3888.4	23.147	3.1721	72.065	-35.557	68.028	65.728	21.396	-4.0001	-3.5782	0.71292	-1.5871	32.049	-5.2195
111.68	6.7783	47.749	-3.4729	0.12339	-1.5622	-0.5801	-0.34345	-0.50878	0.66022	-1.3176	3887.9	23.15	3.1943	72.073	-35.461	68.036	65.728	21.396	-4.0001	-3.5782	0.71292	-1.5871	32.049	-5.2195
111.68	6.825	47.759	-3.4759	0.1217	-1.5647	-0.59015	-0.33162	-0.5081	0.66022	-1.3176	3887.4	23.153	3.2159	72.081	-35.365	68.044	65.728	21.396	-4.0001	-3.5782	0.71292	-1.5871	32.049	-5.2195
111.69	6.8707	47.769	-3.4788	0.12007	-1.5673	-0.59998	-0.31996	-0.50733	0.66022	-1.3176	3886.8	23.155	3.2371	72.09	-35.269	68.052	65.728	21.396	-4.0001	-3.5782	0.71292	-1.5871	32.049	-5.2195
111.7	6.9153	47.778	-3.4819	0.1185	-1.5698	-0.60959	-0.30845	-0.50646	0.66022	-1.3176	3886.3	23.158	3.2578	72.097	-35.173	68.06	65.728	21.396	-4.0001	-3.5782	0.71292	-1.5871	32.049	-5.2195
111.71	6.9588	47.788	-3.4849	0.11699	-1.5723	-0.61898	-0.29708	-0.50551	0.66022	-1.3176	3885.8	23.161	3.278	72.105	-35.077	68.068	65.728	21.396	-4.0001	-3.5782	0.71292	-1.5871	32.049	-5.2195
111.72	7.0012	47.798	-3.4881	0.11553	-1.5748	-0.62817	-0.28585	-0.50448	0.66022	-1.3176	3885.3	23.164	3.2976	72.113	-34.981	68.076	65.728	21.396	-4.0001	-3.5782	0.71292	-1.5871	32.049	-5.2195
111.72	7.0425	47.808	-3.4912	0.11413	-1.5774	-0.63714	-0.27475	-0.50337	0.66022	-1.3176	3884.8	23.167	3.3167	72.121	-34.886	68.084	65.728	21.396	-4.0001	-3.5782	0.71292	-1.5871	32.049	-5.2195
111.73	7.0826	47.818	-3.4944	0.11278	-1.5799	-0.64591	-0.26377	-0.50218	0.66022	-1.3176	3884.3	23.17	3.3353	72.128	-34.79	68.092	65.728	21.396	-4.0001	-3.5782	0.71292	-1.5871	32.049	-5.2195
111.74	7.1216	47.828	-3.4977	0.11149	-1.5824	-0.65446	-0.25291	-0.50092	0.66022	-1.3176	3883.7	23.173	3.3533	72.136	-34.695	68.099	65.728	21.396	-4.0001	-3.5782	0.71292	-1.5871	32.049	-5.2195
111.74	7.1594	47.838	-3.501	0.11025	-1.5849	-0.66282	-0.24215	-0.49959	0.66022	-1.3176	3883.2	23.176	3.3708	72.143	-34.6	68.106	65.728	21.396	-4.0001	-3.5782	0.71292	-1.5871	32.049	-5.2195
111.75	7.196	47.847	-3.5043	0.10907	-1.5874	-0.67098	-0.2315	-0.49819	0.66022	-1.3176	3882.7	23.179	3.3877	72.15	-34.506	68.114	65.728	21.396	-4.0001	-3.5782	0.71292	-1.5871	32.049	-5.2195
111.76	7.2314	47.857	-3.5077	0.10794	-1.5899	-0.67894	-0.22094	-0.49673	0.66022	-1.3176	3882.2	23.182	3.4041	72.157	-34.412	68.121	65.728	21.396	-4.0001	-3.5782	0.71292	-1.5871	32.049	-5.2195
111.76	7.2657	47.867	-3.5111	0.10686	-1.5923	-0.68671	-0.21046	-0.4952	0.66022	-1.3176	3881.7	23.185	3.4199	72.164	-34.319	68.128	65.728	21.396	-4.0001	-3.5782	0.71292	-1.5871	32.049	-5.2195
111.77	7.2986	47.877	-3.5146	0.10583	-1.5948	-0.69429	-0.20006	-0.49361	0.66022	-1.3176	3881.2	23.188	3.4351	72.171	-34.226	68.135	65.728	21.396	-4.0001	-3.5782	0.71292	-1.5871	32.049	-5.2195
111.77	7.3304	47.886	-3.518	0.10486	-1.5973	-0.70168	-0.18973	-0.49196	0.66022	-1.3176	3880.7	23.191	3.4498	72.178	-34.134	68.142	65.728	21.396	-4.0001	-3.5782	0.71292	-1.5871	32.049	-5.2195
111.78	7.3609	47.896	-3.5216	0.10394	-1.5997	-0.70889	-0.17946	-0.49025	0.66022	-1.3176	3880.1	23.194	3.4638	72.184	-34.043	68.149	65.728	21.396	-4.0001	-3.5782	0.71292	-1.5871	32.049	-5.2195
111.79	7.3902	47.905	-3.5251	0.10307	-1.6022	-0.71592	-0.16924	-0.48849	0.66022	-1.3176	3879.6	23.197	3.4773	72.191	-33.952	68.155	65.728	21.396	-4.0001	-3.5782	0.71292	-1.5871	32.049	-5.2195
111.79	7.4182	47.914	-3.5287	0.10224	-1.6046	-0.72277	-0.15907	-0.48667	0.66022	-1.3176	3879.1	23.2	3.4902	72.197	-33.862	68.162	65.728	21.396	-4.0001	-3.5782	0.71292	-1.5871	32.049	-5.2195
111.8	7.445	47.923	-3.5324	0.10147	-1.6071	-0.72945	-0.14893	-0.48479	0.66022	-1.3176	3878.6	23.203	3.5025	72.203	-33.773	68.168	65.728	21.396	-4.0001	-3.5782	0.71292	-1.5871	32.049	-5.2195
111.8	7.4705	47.932	-3.536	0.10076	-1.6095	-0.73596	-0.13883	-0.48287	0.66022	-1.3176	3878.1	23.205	3.5142	72.209	-33.685	68.175	65.728	21.396	-4.0001	-3.5782	0.71292	-1.5871	32.049	-5.2195
111.81	7.4948	47.941	-3.5397	0.10009	-1.6119	-0.74231	-0.12875	-0.48089	0.66022	-1.3176	3877.6	23.208	3.5254	72.215	-33.598	68.181	65.728	21.396	-4.0001	-3.5782	0.71292	-1.5871	32.049	-5.2195
111.82	7.5178	47.949	-3.5434	0.099468	-1.6143	-0.7485	-0.11869	-0.47886	0.66022	-1.3176	3877.1	23.211	3.5359	72.221	-33.512	68.187	65.728	21.396	-4.0001	-3.5782	0.71292	-1.5871	32.049	-5.2195
111.82	7.5395	47.957	-3.5472	0.098899	-1.6167	-0.75453	-0.10863	-0.47677	0.66022	-1.3176	3876.6	23.213	3.5459	72.227	-33.426	68.193	65.728	21.396	-4.0001	-3.5782	0.71292	-1.5871	32.049	-5.2195
111.83	7.56	47.965	-3.551	0.098381	-1.619	-0.7604	-0.098579	-0.47464	0.66022	-1.3176	3876.1	23.215	3.5552	72.233	-33.342	68.199	65.728	21.396	-4.0001	-3.5782	0.71292	-1.5871	32.049	-5.2195
111.83	7.5792	47.973	-3.5548	0.097914	-1.6214	-0.76612	-0.088521	-0.47246	0.66022	-1.3176	3875.6	23.218	3.564	72.239	-33.259	68.205	65.728	21.396	-4.0001	-3.5782	0.71292	-1.5871	32.049	-5.2195
111.84	7.5972	47.98	-3.5587	0.097496	-1.6238	-0.7717	-0.078453	-0.47024	0.66022	-1.3176	3875.0	23.22	3.5722	72.244	-33.178	68.21	65.728	21.396	-4.0001	-3.5782	0.71292	-1.5871	32.049	-5.2195
111.85	7.6139	47.987	-3.5625	0.097129	-1.6261	-0.77713	-0.068366	-0.46796	0.66022	-1.3176	3874.5	23.222	3.5798	72.25	-33.097	68.216	65.728	21.396	-4.0001	-3.5782	0.71292	-1.5871	32.049	-5.2195
111.85	7.6294	47.993	-3.5664	0.096812	-1.6284	-0.78242	-0.058257	-0.46563	0.66022	-1.3176	3874.0	23.223	3.5868	72.255	-33.018	68.222	65.728	21.396	-4.0001	-3.5782	0.71292	-1.5871	32.049	-5.2195
111.86	7.6436	48.0	-3.5703	0.096546	-1.6308	-0.78758	-0.048118	-0.46325	0.66022	-1.3176	3873.5	23.225	3.5932	72.26	-32.94	68.227	65.728	21.396	-4.0001	-3.5782	0.71292	-1.5871	32.049	-5.2195
111.86	7.6566	48.005	-3.5743	0.096331	-1.6331	-0.7926	-0.037945	-0.46083	0.66022	-1.3176	3873.0	23.226	3.5991	72.265	-32.863	68.233	65.728	21.396	-4.0001	-3.5782	0.71292	-1.5871	32.049	-5.2195
111.87	7.6684	48.011	-3.5783	0.096167	-1.6354	-0.79748	-0.027732	-0.45835	0.66022	-1.3176	3872.5	23.227	3.6044	72.27	-32.788	68.238	65.728	21.396	-4.0001	-3.5782	0.71292	-1.5871	32.049	-5.2195
111.88	7.6789	48.016	-3.5823	0.096054	-1.6377	-0.80224	-0.017475	-0.45583	0.66022	-1.3176	3872.0	23.228	3.6091	72.275	-32.714	68.243	65.728	21.396	-4.0001	-3.5782	0.71292	-1.5871	32.049	-5.2195
111.88	7.6883	48.02	-3.5863	0.095992	-1.6399	-0.80688	-0.0071692	-0.45325	0.66022	-1.3176	3871.5	23.229	3.6133	72.28	-32.642	68.248	65.728	21.396	-4.0001	-3.5782	0.71292	-1.5871	32.049	-5.2195
111.89	7.6964	48.024	-3.5903	0.095982	-1.6422	-0.81139	0.0031901	-0.45063	0.66022	-1.3176	3871.0	23.23	3.6169	72.285	-32.571	68.253	65.728	21.396	-4.0001	-3.5782	0.71292	-1.5871	32.049	-5.2195
111.9	7.7034	48.028	-3.5944	0.096024	-1.6444	-0.81578	0.013606	-0.44795	0.66022	-1.3176	3870.5	23.23	3.6199	72.29	-32.502	68.258	65.728	21.396	-4.0001	-3.5782	0.71292	-1.5871	32.049	-5.2195
111.9	7.7092	48.031	-3.5985	0.096119	-1.6467	-0.82006	0.024083	-0.44522	0.66022	-1.3176	3870.0	23.23	3.6224	72.294	-32.435	68.263	65.728	21.396	-4.0001	-3.5782	0.71292	-1.5871	32.049	-5.2195
111.91	7.7138	48.034	-3.6026	0.096265	-1.6489	-0.82421	0.034624	-0.44243	0.66022	-1.3176	3869.5	23.23	3.6244	72.299	-32.369	68.268	65.728	21.396	-4.0001	-3.5782	0.71292	-1.5871	32.049	-5.2195
111.92	7.7174	48.036	-3.6067	0.096465	-1.6511	-0.82826	0.045231	-0.43959	0.66022	-1.3176	3869.0	23.23	3.6258	72.303	-32.305	68.272	65.728	21.396	-4.0001	-3.5782	0.71292	-1.5871	32.049	-5.2195
111.92	7.7197	48.038	-3.6109	0.096718	-1.6533	-0.83219	0.055907	-0.4367	0.66022	-1.3176	3868.5	23.229	3.6267	72.308	-32.243	68.277	65.728	21.396	-4.0001	-3.5782	0.71292	-1.5871	32.049	-5.2195
111.93	7.721	48.039	-3.6151	0.097024	-1.6555	-0.83602	0.066654	-0.43375	0.66022	-1.3176	3868.0	23.228	3.6271	72.312	-32.182	68.282	65.728	21.396	-4.0001	-3.5782	0.71292	-1.5871	32.049	-5.2195
111.94	7.7212	48.039	-3.6193	0.097384	-1.6576	-0.83973	0.077481	-0.43074	0.66022	-1.3176	3867.5	23.227	3.6269	72.316	-32.123	68.286	65.728	21.396	-4.0001	-3.5782	0.71292	-1.5871	32.049	-5.2195
111.95	7.7203	48.039	-3.6235	0.097799	-1.6598	-0.84334	0.088439	-0.42767	0.66022	-1.3176	3867.0	23.226	3.6263	72.32	-32.067	68.291	65.728	21.396	-4.0001	-3.5782	0.71292	-1.5871	32.049	-5.2195
111.95	7.7184	48.039	-3.6277	0.098269	-1.6619	-0.84684	0.099473	-0.42454	0.66022	-1.3176	3866.5	23.224	3.6252	72.324	-32.012	68.295	65.728	21.396	-4.0001	-3.5782	0.71292	-1.5871	32.049	-5.2195
111.96	7.7154	48.037	-3.6319	0.098794	-1.664	-0.85024	0.11058	-0.42135	0.66022	-1.3176	3866.0	23.222	3.6236	72.328	-31.959	68.299	65.728	21.396	-4.0001	-3.5782	0.71292	-1.5871	32.049	-5.2195
111.97	7.7114	48.036	-3.6362	0.099375	-1.6661	-0.85353	0.12177	-0.4181	0.66022	-1.3176	3865.5	23.219	3.6215	72.332	-31.907	68.304	65.728	21.396	-4.0001	-3.5782	0.71292	-1.5871	32.049	-5.2195
111.98	7.7065	48.033	-3.6405	0.10001	-1.6682	-0.85672	0.13303	-0.41478	0.66022	-1.3176	3865.0	23.217	3.619	72.336	-31.858	68.308	65.728	21.396	-4.0001	-3.5782	0.71292	-1.5871	32.049	-5.2195
111.99	7.7005	48.03	-3.6448	0.10071	-1.6703	-0.85981	0.14437	-0.41139	0.66022	-1.3176	3864.5	23.214	3.616	72.34	-31.811	68.312	65.728	21.396	-4.0001	-3.5782	0.71292	-1.5871	32.049	-5.2195
112.0	7.6937	48.027	-3.6491	0.10146	-1.6723	-0.8628	0.15578	-0.40793	0.66022	-1.3176	3864.0	23.211	3.6126	72.344	-31.766	68.316	65.728	21.396	-4.0001	-3.5782	0.71292	-1.5871	32.049	-5.2195
112.01	7.6858	48.022	-3.6534	0.10226	-1.6743	-0.86568	0.16727	-0.40441	0.66022	-1.3176	3863.5	23.207	3.6087	72.348	-31.723	68.32	65.728	21.396	-4.0001	-3.5782	0.71292	-1.5871	32.049	-5.2195
112.02	7.6771	48.017	-3.6577	0.10313	-1.6764	-0.86846	0.17882	-0.40081	0.66022	-1.3176	3863.0	23.203	3.6045	72.352	-31.682	68.324	65.728	21.396	-4.0001	-3.5782	0.71292	-1.5871	32.049	-5.2195
112.03	7.6676	48.012	-3.6621	0.10405	-1.6784	-0.87114	0.19045	-0.39715	0.66022	-1.3176	3862.5	23.199	3.5998	72.355	-31.644	68.328	65.728	21.396	-4.0001	-3.5782	0.71292	-1.5871	32.049	-5.2195
112.04	7.6571	48.006	-3.6664	0.10503	-1.6803	-0.87371	0.20213	-0.3934	0.66022	-1.3176	3862.0	23.195	3.5947	72.359	-31.607	68.332	65.728	21.396	-4.0001	-3.5782	0.71292	-1.5871	32.049	-5.2195
112.05	7.6459	47.999	-3.6708	0.10607	-1.6823	-0.87619	0.21389	-0.38959	0.66022	-1.3176	3861.5	23.19	3.5892	72.363	-31.573	68.336	65.728	21.396	-4.0001	-3.5782	0.71292	-1.5871	32.049	-5.2195
112.06	7.6338	47.992	-3.6752	0.10717	-1.6842	-0.87855	0.2257	-0.38569	0.66022	-1.3176	3861.0	23.185	3.5834	72.366	-31.54	68.34	65.728	21.396	-4.0001	-3.5782	0.71292	-1.5871	32.049	-5.2195
112.07	7.621	47.984	-3.6796	0.10833	-1.6861	-0.88081	0.23756	-0.38172	0.66022	-1.3176	3860.5	23.179	3.5772	72.37	-31.51	68.344	65.728	21.396	-4.0001	-3.5782	0.71292	-1.5871	32.049	-5.2195
112.08	7.6075	47.975	-3.684	0.10955	-1.688	-0.88297	0.24948	-0.37767	0.66022	-1.3176	3860.0	23.173	3.5706	72.373	-31.483	68.348	65.728	21.396	-4.0001	-3.5782	0.71292	-1.5871	32.049	-5.2195
112.09	7.5932	47.966	-3.6884	0.11083	-1.6899	-0.88502	0.26144	-0.37353	0.66022	-1.3176	3859.5	23.167	3.5638	72.377	-31.457	68.352	65.728	21.396	-4.0001	-3.5782	0.71292	-1.5871	32.049	-5.2195
112.1	7.5782	47.956	-3.6928	0.11216	-1.6918	-0.88696	0.27344	-0.36932	0.66022	-1.3176	3859.0	23.161	3.5565	72.38	-31.434	68.355	65.728	21.396	-4.0001	-3.5782	0.71292	-1.5871	32.049	-5.2195
112.11	7.5626	47.945	-3.6973	0.11356	-1.6936	-0.88878	0.28547	-0.36502	0.66022	-1.3176	3858.5	23.154	3.549	72.384	-31.413	68.359	65.728	21.396	-4.0001	-3.5782	0.71292	-1.5871	32.049	-5.2195
112.13	7.5463	47.934	-3.7017	0.11502	-1.6954	-0.8905	0.29754	-0.36063	0.66022	-1.3176	3858.0	23.147	3.5412	72.387	-31.395	68.363	65.728	21.396	-4.0001	-3.5782	0.71292	-1.5871	32.049	-5.2195
112.14	7.5295	47.922	-3.7062	0.11653	-1.6972	-0.8921	0.30963	-0.35616	0.66022	-1.3176	3857.5	23.139	3.5331	72.391	-31.379	68.367	65.728	21.396	-4.0001	-3.5782	0.71292	-1.5871	32.049	-5.2195
112.15	7.512	47.91	-3.7107	0.11811	-1.699	-0.89359	0.32174	-0.3516	0.66022	-1.3176	3857.0	23.132	3.5248	72.394	-31.365	68.37	65.728	21.396	-4.0001	-3.5782	0.71292	-1.5871	32.049	-5.2195
112.16	7.494	47.897	-3.7151	0.11975	-1.7007	-0.89495	0.33385	-0.34695	0.66022	-1.3176	3856.5	23.124	3.5161	72.397	-31.353	68.374	65.728	21.396	-4.0001	-3.5782	0.71292	-1.5871	32.049	-5.2195
112.18	7.4755	47.883	-3.7196	0.12145	-1.7025	-0.8962	0.34597	-0.34221	0.66022	-1.3176	3856.0	23.115	3.5073	72.401	-31.344	68.378	65.728	21.396	-4.0001	-3.5782	0.71292	-1.5871	32.049	-5.2195
112.19	7.4565	47.869	-3.7241	0.12321	-1.7042	-0.89732	0.35808	-0.33738	0.66022	-1.3176	3855.5	23.107	3.4982	72.404	-31.338	68.382	65.728	21.396	-4.0001	-3.5782	0.71292	-1.5871	32.049	-5.2195
112.2	7.4371	47.854	-3.7286	0.12503	-1.7058	-0.89832	0.37018	-0.33245	0.66022	-1.3176	3855.0	23.098	3.4889	72.408	-31.333	68.385	65.728	21.396	-4.0001	-3.5782	0.71292	-1.5871	32.049	-5.2195
112.22	7.4172	47.839	-3.7331	0.12691	-1.7075	-0.89919	0.38226	-0.32744	0.66022	-1.3176	3854.5	23.089	3.4794	72.411	-31.332	68.389	65.728	21.396	-4.0001	-3.5782	0.71292	-1.5871	32.049	-5.2195
112.23	7.3969	47.823	-3.7376	0.12886	-1.7091	-0.89992	0.39431	-0.32232	0.66022	-1.3176	3854.0	23.079	3.4697	72.415	-31.332	68.393	65.728	21.396	-4.0001	-3.5782	0.71292	-1.5871	32.049	-5.2195
112.25	7.3762	47.807	-3.7421	0.13086	-1.7107	-0.90053	0.40632	-0.31712	0.66022	-1.3176	3853.5	23.069	3.4598	72.418	-31.335	68.397	65.728	21.396	-4.0001	-3.5782	0.71292	-1.5871	32.049	-5.2195
112.26	7.3552	47.79	-3.7466	0.13292	-1.7123	-0.901	0.41828	-0.31181	0.66022	-1.3176	3853.0	23.059	3.4498	72.421	-31.341	68.4	65.728	21.396	-4.0001	-3.5782	0.71292	-1.5871	32.049	-5.2195
112.28	7.3339	47.773	-3.7511	0.13504	-1.7138	-0.90132	0.43019	-0.30641	0.66022	-1.3176	3852.5	23.049	3.4396	72.425	-31.349	68.404	65.728	21.396	-4.0001	-3.5782	0.71292	-1.5871	32.049	-5.2195
112.29	7.3122	47.755	-3.7556	0.13722	-1.7153	-0.90151	0.44203	-0.30092	0.66022	-1.3176	3852.0	23.038	3.4293	72.428	-31.359	68.408	65.728	21.396	-4.0001	-3.5782	0.71292	-1.5871	32.049	-5.2195
112.31	7.2903	47.736	-3.7601	0.13946	-1.7168	-0.90155	0.4538	-0.29532	0.66022	-1.3176	3851.5	23.028	3.4188	72.432	-31.372	68.412	65.728	21.396	-4.0001	-3.5782	0.71292	-1.5871	32.049	-5.2195
112.33	7.2682	47.718	-3.7646	0.14176	-1.7183	-0.90144	0.46548	-0.28963	0.66022	-1.3176	3851.0	23.017	3.4083	72.436	-31.387	68.416	65.728	21.396	-4.0001	-3.5782	0.71292	-1.5871	32.049	-5.2195
112.34	7.2459	47.698	-3.7691	0.14411	-1.7197	-0.90117	0.47706	-0.28384	0.66022	-1.3176	3850.5	23.005	3.3976	72.439	-31.405	68.42	65.728	21.396	-4.0001	-3.5782	0.71292	-1.5871	32.049	-5.2195
112.36	7.2234	47.679	-3.7736	0.14653	-1.7211	-0.90076	0.48854	-0.27795	0.66022	-1.3176	3850.0	22.994	3.3869	72.443	-31.425	68.424	65.728	21.396	-4.0001	-3.5782	0.71292	-1.5871	32.049	-5.2195
112.37	7.2008	47.659	-3.7781	0.149	-1.7225	-0.90018	0.4999	-0.27196	0.66022	-1.3176	3849.5	22.982	3.3761	72.446	-31.448	68.428	65.728	21.396	-4.0001	-3.5782	0.71292	-1.5871	32.049	-5.2195
112.39	7.178	47.638	-3.7826	0.15153	-1.7239	-0.89944	0.51114	-0.26587	0.66022	-1.3176	3849.0	22.97	3.3653	72.45	-31.473	68.432	65.728	21.396	-4.0001	-3.5782	0.71292	-1.5871	32.049	-5.2195
112.41	7.1552	47.618	-3.7871	0.15411	-1.7252	-0.89853	0.52224	-0.25969	0.66022	-1.3176	3848.5	22.958	3.3544	72.454	-31.501	68.436	65.728	21.396	-4.0001	-3.5782	0.71292	-1.5871	32.049	-5.2195
112.43	7.1323	47.597	-3.7916	0.15675	-1.7265	-0.89746	0.53319	-0.2534	0.66022	-1.3176	3848.0	22.946	3.3434	72.458	-31.531	68.44	65.728	21.396	-4.0001	-3.5782	0.71292	-1.5871	32.049	-5.2195
112.44	7.1093	47.575	-3.7961	0.15944	-1.7277	-0.89621	0.54398	-0.24702	0.66022	-1.3176	3847.5	22.933	3.3325	72.462	-31.563	68.444	65.728	21.396	-4.0001	-3.5782	0.71292	-1.5871	32.049	-5.2195
112.46	7.0863	47.554	-3.8006	0.16219	-1.7289	-0.89479	0.5546	-0.24054	0.66022	-1.3176	3847.0	22.921	3.3215	72.465	-31.598	68.448	65.728	21.396	-4.0001	-3.5782	0.71292	-1.5871	32.049	-5.2195
112.48	7.0634	47.532	-3.805	0.16499	-1.7301	-0.89318	0.56505	-0.23396	0.66022	-1.3176	3846.5	22.908	3.3105	72.469	-31.635	68.452	65.728	21.396	-4.0001	-3.5782	0.71292	-1.5871	32.049	-5.2195
112.5	7.0404	47.509	-3.8095	0.16784	-1.7313	-0.8914	0.57529	-0.22729	0.66022	-1.3176	3846.0	22.895	3.2996	72.473	-31.675	68.457	65.728	21.396	-4.0001	-3.5782	0.71292	-1.5871	32.049	-5.2195
112.52	7.0176	47.487	-3.8139	0.17074	-1.7324	-0.88943	0.58534	-0.22052	0.66022	-1.3176	3845.5	22.882	3.2887	72.477	-31.717	68.461	65.728	21.396	-4.0001	-3.5782	0.71292	-1.5871	32.049	-5.2195
112.53	6.9948	47.465	-3.8184	0.17369	-1.7335	-0.88727	0.59517	-0.21366	0.66022	-1.3176	3845.0	22.869	3.2778	72.481	-31.762	68.465	65.728	21.396	-4.0001	-3.5782	0.71292	-1.5871	32.049	-5.2195
112.55	6.9721	47.442	-3.8228	0.17669	-1.7345	-0.88491	0.60478	-0.2067	0.66022	-1.3176	3844.5	22.856	3.267	72.486	-31.809	68.47	65.728	21.396	-4.0001	-3.5782	0.71292	-1.5871	32.049	-5.2195
112.57	6.9495	47.419	-3.8272	0.17974	-1.7355	-0.88237	0.61414	-0.19966	0.66022	-1.3176	3844.0	22.843	3.2562	72.49	-31.859	68.474	65.728	21.396	-4.0001	-3.5782	0.71292	-1.5871	32.049	-5.2195
112.59	6.9271	47.396	-3.8316	0.18283	-1.7365	-0.87962	0.62327	-0.19252	0.66022	-1.3176	3843.6	22.829	3.2455	72.494	-31.91	68.479	65.728	21.396	-4.0001	-3.5782	0.71292	-1.5871	32.049	-5.2195
112.61	6.9049	47.373	-3.836	0.18597	-1.7375	-0.87667	0.63213	-0.18529	0.66022	-1.3176	3843.1	22.816	3.2349	72.499	-31.965	68.484	65.728	21.396	-4.0001	-3.5782	0.71292	-1.5871	32.049	-5.2195
112.63	6.8829	47.35	-3.8404	0.18915	-1.7384	-0.87351	0.64072	-0.17798	0.66022	-1.3176	3842.6	22.802	3.2244	72.503	-32.021	68.488	65.728	21.396	-4.0001	-3.5782	0.71292	-1.5871	32.049	-5.2195
112.65	6.861	47.327	-3.8448	0.19238	-1.7392	-0.87015	0.64903	-0.17057	0.66022	-1.3176	3842.1	22.789	3.2139	72.507	-32.08	68.493	65.728	21.396	-4.0001	-3.5782	0.71292	-1.5871	32.049	-5.2195
112.67	6.8394	47.304	-3.8491	0.19564	-1.7401	-0.86658	0.65718	-0.16309	0.66022	-1.3176	3841.6	22.775	3.2036	72.512	-32.142	68.498	65.728	21.396	-4.0001	-3.5782	0.71292	-1.5871	32.049	-5.2195
112.69	6.8181	47.281	-3.8534	0.19895	-1.7409	-0.86279	0.66519	-0.15552	0.66022	-1.3176	3841.0	22.762	3.1934	72.517	-32.205	68.503	65.728	21.396	-4.0001	-3.5782	0.71292	-1.5871	32.049	-5.2195
112.71	6.797	47.258	-3.8577	0.2023	-1.7416	-0.85878	0.67289	-0.14787	0.66022	-1.3176	3840.5	22.748	3.1833	72.521	-32.271	68.508	65.728	21.396	-4.0001	-3.5782	0.71292	-1.5871	32.049	-5.2195
112.73	6.7763	47.235	-3.862	0.20568	-1.7423	-0.85455	0.68027	-0.14014	0.66022	-1.3176	3840.0	22.735	3.1734	72.526	-32.339	68.513	65.728	21.396	-4.0001	-3.5782	0.71292	-1.5871	32.049	-5.2195
112.75	6.7558	47.212	-3.8663	0.2091	-1.743	-0.8501	0.68732	-0.13233	0.66022	-1.3176	3839.5	22.722	3.1635	72.531	-32.41	68.518	65.728	21.396	-4.0001	-3.5782	0.71292	-1.5871	32.049	-5.2195
112.77	6.7356	47.19	-3.8705	0.21255	-1.7437	-0.84543	0.69402	-0.12444	0.66022	-1.3176	3839.0	22.708	3.1539	72.536	-32.482	68.523	65.728	21.396	-4.0001	-3.5782	0.71292	-1.5871	32.049	-5.2195
112.78	6.7158	47.167	-3.8747	0.21604	-1.7443	-0.84052	0.70038	-0.11649	0.66022	-1.3176	3838.5	22.695	3.1444	72.541	-32.557	68.528	65.728	21.396	-4.0001	-3.5782	0.71292	-1.5871	32.049	-5.2195
112.8	6.6963	47.145	-3.8789	0.21955	-1.7448	-0.83539	0.70637	-0.10846	0.66022	-1.3176	3838.0	22.682	3.135	72.546	-32.635	68.534	65.728	21.396	-4.0001	-3.5782	0.71292	-1.5871	32.049	-5.2195
112.82	6.6772	47.123	-3.8831	0.2231	-1.7454	-0.83002	0.71199	-0.10037	0.66022	-1.3176	3837.5	22.669	3.1259	72.551	-32.714	68.539	65.728	21.396	-4.0001	-3.5782	0.71292	-1.5871	32.049	-5.2195
112.84	6.6585	47.101	-3.8872	0.22667	-1.7458	-0.82442	0.71723	-0.092214	0.66022	-1.3176	3837.0	22.656	3.1169	72.557	-32.796	68.545	65.728	21.396	-4.0001	-3.5782	0.71292	-1.5871	32.049	-5.2195
112.86	6.6402	47.08	-3.8913	0.23027	-1.7463	-0.81859	0.72209	-0.084	0.66022	-1.3176	3836.5	22.643	3.108	72.562	-32.879	68.55	65.728	21.396	-4.0001	-3.5782	0.71292	-1.5871	32.049	-5.2195
112.88	6.6222	47.059	-3.8954	0.23389	-1.7467	-0.81251	0.72654	-0.07573	0.66022	-1.3176	3836.0	22.63	3.0994	72.568	-32.965	68.556	65.728	21.396	-4.0001	-3.5782	0.71292	-1.5871	32.049	-5.2195
112.9	6.6047	47.038	-3.8995	0.23754	-1.747	-0.8062	0.73058	-0.067409	0.66022	-1.3176	3835.5	22.618	3.0909	72.573	-33.053	68.562	65.728	21.396	-4.0001	-3.5782	0.71292	-1.5871	32.049	-5.2195
112.92	6.5876	47.018	-3.9035	0.2412	-1.7474	-0.79965	0.73421	-0.05904	0.66022	-1.3176	3835.0	22.605	3.0827	72.579	-33.143	68.568	65.728	21.396	-4.0001	-3.5782	0.71292	-1.5871	32.049	-5.2195
112.94	6.5709	46.998	-3.9075	0.24488	-1.7476	-0.79285	0.73742	-0.050627	0.66022	-1.3176	3834.5	22.593	3.0746	72.584	-33.235	68.573	65.728	21.396	-4.0001	-3.5782	0.71292	-1.5871	32.049	-5.2195
112.96	6.5547	46.978	-3.9114	0.24857	-1.7479	-0.78582	0.74019	-0.042175	0.66022	-1.3176	3834.0	22.581	3.0668	72.59	-33.33	68.58	65.728	21.396	-4.0001	-3.5782	0.71292	-1.5871	32.049	-5.2195
112.98	6.5389	46.959	-3.9153	0.25228	-1.748	-0.77854	0.74253	-0.033688	0.66022	-1.3176	3833.5	22.569	3.0592	72.596	-33.426	68.586	65.728	21.396	-4.0001	-3.5782	0.71292	-1.5871	32.049	-5.2195
113.0	6.5236	46.941	-3.9192	0.256	-1.7482	-0.77102	0.74442	-0.02517	0.66022	-1.3176	3833.0	22.558	3.0517	72.602	-33.524	68.592	65.728	21.396	-4.0001	-3.5782	0.71292	-1.5871	32.049	-5.2195
113.02	6.5087	46.923	-3.923	0.25972	-1.7483	-0.76326	0.74586	-0.016628	0.66022	-1.3176	3832.5	22.546	3.0445	72.608	-33.624	68.598	65.728	21.396	-4.0001	-3.5782	0.71292	-1.5871	32.049	-5.2195
113.04	6.4943	46.905	-3.9268	0.26345	-1.7484	-0.75525	0.74685	-0.0080641	0.66022	-1.3176	3832.0	22.535	3.0375	72.614	-33.726	68.604	65.728	21.396	-4.0001	-3.5782	0.71292	-1.5871	32.049	-5.2195
113.06	6.4804	46.888	-3.9306	0.26719	-1.7484	-0.747	0.74737	0.00051515	0.66022	-1.3176	3831.4	22.525	3.0307	72.621	-33.83	68.611	65.728	21.396	-4.0001	-3.5782	0.71292	-1.5871	32.049	-5.2195
113.08	6.4669	46.872	-3.9343	0.27093	-1.7484	-0.73851	0.74742	0.0091049	0.66022	-1.3176	3830.9	22.514	3.0241	72.627	-33.936	68.617	65.728	21.396	-4.0001	-3.5782	0.71292	-1.5871	32.049	-5.2195
113.1	6.4539	46.856	-3.938	0.27466	-1.7483	-0.72978	0.747	0.0177	0.66022	-1.3176	3830.4	22.504	3.0178	72.634	-34.044	68.624	65.728	21.396	-4.0001	-3.5782	0.71292	-1.5871	32.049	-5.2195
113.12	6.4414	46.841	-3.9416	0.2784	-1.7482	-0.72081	0.74611	0.026295	0.66022	-1.3176	3829.9	22.494	3.0117	72.64	-34.154	68.631	65.728	21.396	-4.0001	-3.5782	0.71292	-1.5871	32.049	-5.2195
113.14	6.4294	46.826	-3.9452	0.28212	-1.748	-0.71159	0.74473	0.034885	0.66022	-1.3176	3829.4	22.484	3.0057	72.647	-34.265	68.638	65.728	21.396	-4.0001	-3.5782	0.71292	-1.5871	32.049	-5.2195
113.16	6.4178	46.813	-3.9487	0.28584	-1.7478	-0.70214	0.74287	0.043463	0.66022	-1.3176	3828.9	22.475	3.0001	72.654	-34.379	68.645	65.728	21.396	-4.0001	-3.5782	0.71292	-1.5871	32.049	-5.2195
113.17	6.4067	46.799	-3.9522	0.28955	-1.7476	-0.69246	0.74053	0.052024	0.66022	-1.3176	3828.4	22.466	2.9946	72.66	-34.494	68.652	65.728	21.396	-4.0001	-3.5782	0.71292	-1.5871	32.049	-5.2195
113.19	6.3961	46.787	-3.9556	0.29325	-1.7473	-0.68254	0.7377	0.060563	0.66022	-1.3176	3827.9	22.457	2.9894	72.667	-34.611	68.659	65.728	21.396	-4.0001	-3.5782	0.71292	-1.5871	32.049	-5.2195
113.21	6.386	46.775	-3.959	0.29693	-1.747	-0.67238	0.73437	0.069073	0.66022	-1.3176	3827.3	22.449	2.9843	72.674	-34.729	68.666	65.728	21.396	-4.0001	-3.5782	0.71292	-1.5871	32.049	-5.2195
113.23	6.3764	46.764	-3.9624	0.30059	-1.7466	-0.662	0.73056	0.077548	0.66022	-1.3176	3826.8	22.441	2.9795	72.681	-34.849	68.673	65.728	21.396	-4.0001	-3.5782	0.71292	-1.5871	32.049	-5.2195
113.25	6.3672	46.754	-3.9656	0.30423	-1.7462	-0.65139	0.72626	0.085983	0.66022	-1.3176	3826.3	22.433	2.975	72.689	-34.971	68.68	65.728	21.396	-4.0001	-3.5782	0.71292	-1.5871	32.049	-5.2195
113.26	6.3585	46.745	-3.9689	0.30785	-1.7458	-0.64055	0.72146	0.094371	0.66022	-1.3176	3825.8	22.426	2.9706	72.696	-35.095	68.688	65.728	21.396	-4.0001	-3.5782	0.71292	-1.5871	32.049	-5.2195
113.28	6.3503	46.737	-3.972	0.31145	-1.7453	-0.6295	0.71618	0.10271	0.66022	-1.3176	3825.3	22.419	2.9664	72.703	-35.22	68.695	65.728	21.396	-4.0001	-3.5782	0.71292	-1.5871	32.049	-5.2195
113.3	6.3426	46.729	-3.9752	0.31501	-1.7447	-0.61823	0.7104	0.11098	0.66022	-1.3176	3824.8	22.413	2.9625	72.711	-35.346	68.703	65.728	21.396	-4.0001	-3.5782	0.71292	-1.5871	32.049	-5.2195
113.32	6.3353	46.722	-3.9782	0.31855	-1.7442	-0.60674	0.70414	0.11919	0.66022	-1.3176	3824.2	22.407	2.9588	72.719	-35.475	68.711	65.728	21.396	-4.0001	-3.5782	0.71292	-1.5871	32.049	-5.2195
113.33	6.3284	46.716	-3.9812	0.32205	-1.7435	-0.59504	0.69739	0.12733	0.66022	-1.3176	3823.7	22.401	2.9553	72.726	-35.604	68.719	65.728	21.396	-4.0001	-3.5782	0.71292	-1.5871	32.049	-5.2195
113.35	6.322	46.711	-3.9842	0.32552	-1.7429	-0.58314	0.69015	0.13539	0.66022	-1.3176	3823.2	22.396	2.952	72.734	-35.736	68.726	65.728	21.396	-4.0001	-3.5782	0.71292	-1.5871	32.049	-5.2195
113.37	6.3161	46.706	-3.9871	0.32895	-1.7422	-0.57104	0.68244	0.14337	0.66022	-1.3176	3822.7	22.391	2.9489	72.742	-35.868	68.734	65.728	21.396	-4.0001	-3.5782	0.71292	-1.5871	32.049	-5.2195
113.38	6.3105	46.703	-3.9899	0.33235	-1.7414	-0.55874	0.67425	0.15125	0.66022	-1.3176	3822.2	22.387	2.946	72.75	-36.002	68.742	65.728	21.396	-4.0001	-3.5782	0.71292	-1.5871	32.049	-5.2195
113.4	6.3054	46.7	-3.9926	0.3357	-1.7407	-0.54624	0.66559	0.15904	0.66022	-1.3176	3821.6	22.383	2.9433	72.758	-36.138	68.751	65.728	21.396	-4.0001	-3.5782	0.71292	-1.5871	32.049	-5.2195
113.41	6.3008	46.699	-3.9953	0.339	-1.7399	-0.53356	0.65646	0.16672	0.66022	-1.3176	3821.1	22.38	2.9407	72.766	-36.274	68.759	65.728	21.396	-4.0001	-3.5782	0.71292	-1.5871	32.049	-5.2195
113.43	6.2965	46.698	-3.998	0.34226	-1.739	-0.52071	0.64687	0.17429	0.66022	-1.3176	3820.6	22.376	2.9384	72.774	-36.412	68.767	65.728	21.396	-4.0001	-3.5782	0.71292	-1.5871	32.049	-5.2195
113.45	6.2927	46.698	-4.0005	0.34547	-1.7381	-0.50767	0.63682	0.18175	0.66022	-1.3176	3820.1	22.374	2.9363	72.783	-36.552	68.776	65.728	21.396	-4.0001	-3.5782	0.71292	-1.5871	32.049	-5.2195
113.46	6.2892	46.699	-4.0031	0.34863	-1.7372	-0.49447	0.62632	0.18909	0.66022	-1.3176	3819.5	22.372	2.9343	72.791	-36.692	68.784	65.728	21.396	-4.0001	-3.5782	0.71292	-1.5871	32.049	-5.2195
113.48	6.2862	46.701	-4.0055	0.35173	-1.7362	-0.4811	0.61539	0.19629	0.66022	-1.3176	3819.0	22.37	2.9326	72.799	-36.834	68.793	65.728	21.396	-4.0001	-3.5782	0.71292	-1.5871	32.049	-5.2195
113.49	6.2835	46.704	-4.0079	0.35478	-1.7352	-0.46758	0.60401	0.20336	0.66022	-1.3176	3818.5	22.368	2.931	72.808	-36.977	68.801	65.728	21.396	-4.0001	-3.5782	0.71292	-1.5871	32.049	-5.2195
113.5	6.2812	46.708	-4.0102	0.35777	-1.7342	-0.4539	0.59222	0.21029	0.66022	-1.3176	3817.9	22.368	2.9295	72.817	-37.121	68.81	65.728	21.396	-4.0001	-3.5782	0.71292	-1.5871	32.049	-5.2195
113.52	6.2792	46.713	-4.0124	0.3607	-1.7331	-0.44008	0.58	0.21707	0.66022	-1.3176	3817.4	22.367	2.9283	72.825	-37.266	68.819	65.728	21.396	-4.0001	-3.5782	0.71292	-1.5871	32.049	-5.2195
113.53	6.2776	46.719	-4.0146	0.36357	-1.732	-0.42613	0.56737	0.2237	0.66022	-1.3176	3816.9	22.367	2.9272	72.834	-37.413	68.828	65.728	21.396	-4.0001	-3.5782	0.71292	-1.5871	32.049	-5.2195
113.55	6.2763	46.725	-4.0167	0.36637	-1.7309	-0.41205	0.55435	0.23017	0.66022	-1.3176	3816.4	22.368	2.9262	72.843	-37.56	68.837	65.728	21.396	-4.0001	-3.5782	0.71292	-1.5871	32.049	-5.2195
113.56	6.2754	46.733	-4.0187	0.36911	-1.7297	-0.39784	0.54093	0.23648	0.66022	-1.3176	3815.8	22.368	2.9254	72.852	-37.709	68.846	65.728	21.396	-4.0001	-3.5782	0.71292	-1.5871	32.049	-5.2195
113.57	6.2748	46.741	-4.0206	0.37178	-1.7285	-0.38352	0.52714	0.24262	0.66022	-1.3176	3815.3	22.37	2.9248	72.861	-37.858	68.855	65.728	21.396	-4.0001	-3.5782	0.71292	-1.5871	32.049	-5.2195
113.59	6.2745	46.751	-4.0225	0.37438	-1.7273	-0.3691	0.51298	0.24858	0.66022	-1.3176	3814.8	22.372	2.9243	72.87	-38.008	68.864	65.728	21.396	-4.0001	-3.5782	0.71292	-1.5871	32.049	-5.2195
113.6	6.2745	46.761	-4.0243	0.37691	-1.726	-0.35458	0.49846	0.25436	0.66022	-1.3176	3814.2	22.374	2.9239	72.879	-38.159	68.873	65.728	21.396	-4.0001	-3.5782	0.71292	-1.5871	32.049	-5.2195
113.61	6.2748	46.772	-4.0261	0.37937	-1.7248	-0.33996	0.4836	0.25995	0.66022	-1.3176	3813.7	22.376	2.9237	72.889	-38.312	68.883	65.728	21.396	-4.0001	-3.5782	0.71292	-1.5871	32.049	-5.2195
113.62	6.2754	46.784	-4.0277	0.38175	-1.7234	-0.32527	0.4684	0.26535	0.66022	-1.3176	3813.1	22.379	2.9236	72.898	-38.464	68.892	65.728	21.396	-4.0001	-3.5782	0.71292	-1.5871	32.049	-5.2195
113.63	6.2762	46.797	-4.0293	0.38405	-1.7221	-0.3105	0.45288	0.27056	0.66022	-1.3176	3812.6	22.383	2.9236	72.908	-38.618	68.901	65.728	21.396	-4.0001	-3.5782	0.71292	-1.5871	32.049	-5.2195
113.65	6.2773	46.811	-4.0308	0.38628	-1.7207	-0.29567	0.43706	0.27556	0.66022	-1.3176	3812.1	22.387	2.9237	72.917	-38.773	68.911	65.728	21.396	-4.0001	-3.5782	0.71292	-1.5871	32.049	-5.2195
113.66	6.2787	46.826	-4.0323	0.38842	-1.7193	-0.28078	0.42094	0.28037	0.66022	-1.3176	3811.5	22.391	2.924	72.927	-38.928	68.921	65.728	21.396	-4.0001	-3.5782	0.71292	-1.5871	32.049	-5.2195
113.67	6.2803	46.841	-4.0336	0.39049	-1.7179	-0.26585	0.40454	0.28496	0.66022	-1.3176	3811.0	22.396	2.9243	72.936	-39.084	68.93	65.728	21.396	-4.0001	-3.5782	0.71292	-1.5871	32.049	-5.2195
113.68	6.2821	46.858	-4.0349	0.39247	-1.7165	-0.25088	0.38788	0.28933	0.66022	-1.3176	3810.5	22.401	2.9248	72.946	-39.24	68.94	65.728	21.396	-4.0001	-3.5782	0.71292	-1.5871	32.049	-5.2195
113.69	6.2842	46.875	-4.0362	0.39436	-1.715	-0.23588	0.37096	0.2935	0.66022	-1.3176	3809.9	22.406	2.9253	72.956	-39.397	68.95	65.728	21.396	-4.0001	-3.5782	0.71292	-1.5871	32.049	-5.2195
113.7	6.2864	46.893	-4.0373	0.39618	-1.7136	-0.22086	0.35381	0.29743	0.66022	-1.3176	3809.4	22.412	2.926	72.966	-39.555	68.96	65.728	21.396	-4.0001	-3.5782	0.71292	-1.5871	32.049	-5.2195
113.71	6.2889	46.912	-4.0384	0.3979	-1.7121	-0.20583	0.33643	0.30115	0.66022	-1.3176	3808.8	22.419	2.9267	72.976	-39.713	68.97	65.728	21.396	-4.0001	-3.5782	0.71292	-1.5871	32.049	-5.2195
113.72	6.2915	46.931	-4.0394	0.39954	-1.7105	-0.1908	0.31884	0.30464	0.66022	-1.3176	3808.3	22.425	2.9276	72.986	-39.871	68.98	65.728	21.396	-4.0001	-3.5782	0.71292	-1.5871	32.049	-5.2195
113.73	6.2943	46.952	-4.0403	0.40109	-1.709	-0.17578	0.30106	0.30789	0.66022	-1.3176	3807.7	22.432	2.9285	72.996	-40.03	68.99	65.728	21.396	-4.0001	-3.5782	0.71292	-1.5871	32.049	-5.2195
113.74	6.2973	46.973	-4.0411	0.40255	-1.7075	-0.16077	0.2831	0.31092	0.66022	-1.3176	3807.2	22.44	2.9295	73.006	-40.19	69.0	65.728	21.396	-4.0001	-3.5782	0.71292	-1.5871	32.049	-5.2195
113.75	6.3005	46.995	-4.0419	0.40392	-1.7059	-0.1458	0.26498	0.3137	0.66022	-1.3176	3806.6	22.448	2.9305	73.016	-40.349	69.01	65.728	21.396	-4.0001	-3.5782	0.71292	-1.5871	32.049	-5.2195
113.76	6.3038	47.018	-4.0426	0.4052	-1.7043	-0.13086	0.24672	0.31625	0.66022	-1.3176	3806.1	22.456	2.9317	73.026	-40.509	69.02	65.728	21.396	-4.0001	-3.5782	0.71292	-1.5871	32.049	-5.2195
113.77	6.3073	47.041	-4.0432	0.40639	-1.7027	-0.11597	0.22832	0.31856	0.66022	-1.3176	3805.5	22.464	2.9329	73.036	-40.67	69.03	65.728	21.396	-4.0001	-3.5782	0.71292	-1.5871	32.049	-5.2195
113.78	6.3109	47.065	-4.0437	0.40748	-1.7011	-0.10114	0.2098	0.32062	0.66022	-1.3176	3805.0	22.473	2.9341	73.047	-40.83	69.041	65.728	21.396	-4.0001	-3.5782	0.71292	-1.5871	32.049	-5.2195
113.78	6.3146	47.09	-4.0442	0.40849	-1.6995	-0.086374	0.19119	0.32244	0.66022	-1.3176	3804.4	22.482	2.9355	73.057	-40.991	69.051	65.728	21.396	-4.0001	-3.5782	0.71292	-1.5871	32.049	-5.2195
113.79	6.3185	47.115	-4.0446	0.40939	-1.6979	-0.071684	0.1725	0.32402	0.66022	-1.3176	3803.9	22.492	2.9368	73.068	-41.151	69.062	65.728	21.396	-4.0001	-3.5782	0.71292	-1.5871	32.049	-5.2195
113.8	6.3225	47.141	-4.0449	0.41021	-1.6963	-0.057079	0.15373	0.32535	0.66022	-1.3176	3803.3	22.501	2.9383	73.078	-41.312	69.072	65.728	21.396	-4.0001	-3.5782	0.71292	-1.5871	32.049	-5.2195
113.81	6.3266	47.168	-4.0452	0.41093	-1.6947	-0.04257	0.13492	0.32643	0.66022	-1.3176	3802.8	22.511	2.9398	73.089	-41.473	69.083	65.728	21.396	-4.0001	-3.5782	0.71292	-1.5871	32.049	-5.2195
113.82	6.3308	47.195	-4.0453	0.41156	-1.693	-0.028166	0.11607	0.32726	0.66022	-1.3176	3802.2	22.522	2.9413	73.099	-41.634	69.093	65.728	21.396	-4.0001	-3.5782	0.71292	-1.5871	32.049	-5.2195
113.83	6.3351	47.223	-4.0454	0.41209	-1.6914	-0.013876	0.097196	0.32785	0.66022	-1.3176	3801.7	22.532	2.9428	73.11	-41.794	69.104	65.728	21.396	-4.0001	-3.5782	0.71292	-1.5871	32.049	-5.2195
113.83	6.3394	47.251	-4.0455	0.41253	-1.6898	0.00029005	0.078322	0.32819	0.66022	-1.3176	3801.1	22.543	2.9445	73.121	-41.955	69.115	65.728	21.396	-4.0001	-3.5782	0.71292	-1.5871	32.049	-5.2195
113.84	6.3439	47.28	-4.0454	0.41288	-1.6881	0.014323	0.059461	0.32827	0.66022	-1.3176	3800.6	22.554	2.9461	73.131	-42.115	69.125	65.728	21.396	-4.0001	-3.5782	0.71292	-1.5871	32.049	-5.2195
113.85	6.3485	47.309	-4.0453	0.41313	-1.6865	0.028214	0.040627	0.32812	0.66022	-1.3176	3800.0	22.565	2.9478	73.142	-42.275	69.136	65.728	21.396	-4.0001	-3.5782	0.71292	-1.5871	32.049	-5.2195
113.85	6.3531	47.339	-4.0452	0.41328	-1.6848	0.041954	0.021837	0.32771	0.66022	-1.3176	3799.4	22.577	2.9495	73.153	-42.434	69.147	65.728	21.396	-4.0001	-3.5782	0.71292	-1.5871	32.049	-5.2195
113.86	6.3578	47.37	-4.0449	0.41334	-1.6832	0.055533	0.0031051	0.32706	0.66022	-1.3176	3798.9	22.589	2.9512	73.164	-42.594	69.158	65.728	21.396	-4.0001	-3.5782	0.71292	-1.5871	32.049	-5.2195
113.87	6.3625	47.4	-4.0446	0.41331	-1.6816	0.074744	-0.014991	0.32664	0.66022	-1.3176	3798.3	22.601	2.953	73.175	-42.753	69.169	65.728	21.396	-4.0001	-3.5782	0.71292	-1.5871	32.049	-5.2195
113.88	6.3674	47.431	-4.0442	0.41319	-1.6799	0.094781	-0.032959	0.32607	0.66022	-1.3176	3797.8	22.613	2.9548	73.186	-42.911	69.18	65.728	21.396	-4.0001	-3.5782	0.71292	-1.5871	32.049	-5.2195
113.88	6.3723	47.463	-4.0436	0.41298	-1.6783	0.1145	-0.0509	0.32525	0.66022	-1.3176	3797.2	22.625	2.9566	73.197	-43.069	69.191	65.728	21.396	-4.0001	-3.5782	0.71292	-1.5871	32.049	-5.2195
113.89	6.3772	47.495	-4.043	0.41269	-1.6767	0.13389	-0.068797	0.32418	0.66022	-1.3176	3796.6	22.638	2.9585	73.208	-43.226	69.202	65.728	21.396	-4.0001	-3.5782	0.71292	-1.5871	32.049	-5.2195
113.9	6.3823	47.528	-4.0423	0.4123	-1.6751	0.15294	-0.086635	0.32287	0.66022	-1.3176	3796.1	22.65	2.9604	73.219	-43.383	69.213	65.728	21.396	-4.0001	-3.5782	0.71292	-1.5871	32.049	-5.2195
113.9	6.3874	47.56	-4.0415	0.41182	-1.6735	0.17164	-0.1044	0.32131	0.66022	-1.3176	3795.5	22.663	2.9623	73.23	-43.539	69.224	65.728	21.396	-4.0001	-3.5782	0.71292	-1.5871	32.049	-5.2195
113.91	6.3926	47.594	-4.0406	0.41125	-1.6719	0.18998	-0.12207	0.3195	0.66022	-1.3176	3794.9	22.676	2.9643	73.241	-43.694	69.235	65.728	21.396	-4.0001	-3.5782	0.71292	-1.5871	32.049	-5.2195
113.91	6.3978	47.627	-4.0396	0.4106	-1.6703	0.20794	-0.13964	0.31746	0.66022	-1.3176	3794.4	22.69	2.9663	73.252	-43.848	69.246	65.728	21.396	-4.0001	-3.5782	0.71292	-1.5871	32.049	-5.2195
113.92	6.4032	47.661	-4.0385	0.40986	-1.6687	0.22552	-0.15709	0.31518	0.66022	-1.3176	3793.8	22.703	2.9683	73.264	-44.001	69.257	65.728	21.396	-4.0001	-3.5782	0.71292	-1.5871	32.049	-5.2195
113.93	6.4086	47.695	-4.0373	0.40903	-1.6671	0.2427	-0.1744	0.31266	0.66022	-1.3176	3793.2	22.716	2.9703	73.275	-44.153	69.269	65.728	21.396	-4.0001	-3.5782	0.71292	-1.5871	32.049	-5.2195
113.93	6.4142	47.729	-4.0361	0.40811	-1.6656	0.25948	-0.19157	0.30991	0.66022	-1.3176	3792.7	22.73	2.9725	73.286	-44.304	69.28	65.728	21.396	-4.0001	-3.5782	0.71292	-1.5871	32.049	-5.2195
113.94	6.4198	47.763	-4.0348	0.40711	-1.664	0.27584	-0.20857	0.30693	0.66022	-1.3176	3792.1	22.744	2.9746	73.298	-44.455	69.291	65.728	21.396	-4.0001	-3.5782	0.71292	-1.5871	32.049	-5.2195
113.94	6.4255	47.798	-4.0333	0.40603	-1.6625	0.29178	-0.22539	0.30372	0.66022	-1.3176	3791.5	22.757	2.9768	73.309	-44.603	69.303	65.728	21.396	-4.0001	-3.5782	0.71292	-1.5871	32.049	-5.2195
113.95	6.4313	47.833	-4.0318	0.40486	-1.661	0.30729	-0.24203	0.30028	0.66022	-1.3176	3791.0	22.771	2.979	73.32	-44.751	69.314	65.728	21.396	-4.0001	-3.5782	0.71292	-1.5871	32.049	-5.2195
113.96	6.4373	47.868	-4.0303	0.40361	-1.6595	0.32236	-0.25846	0.29663	0.66022	-1.3176	3790.4	22.785	2.9813	73.332	-44.897	69.325	65.728	21.396	-4.0001	-3.5782	0.71292	-1.5871	32.049	-5.2195
113.96	6.4433	47.903	-4.0286	0.40227	-1.658	0.33697	-0.27468	0.29276	0.66022	-1.3176	3789.8	22.799	2.9836	73.343	-45.042	69.337	65.728	21.396	-4.0001	-3.5782	0.71292	-1.5871	32.049	-5.2195
113.97	6.4495	47.938	-4.0269	0.40086	-1.6566	0.35113	-0.29067	0.28867	0.66022	-1.3176	3789.2	22.813	2.986	73.355	-45.185	69.348	65.728	21.396	-4.0001	-3.5782	0.71292	-1.5871	32.049	-5.2195
113.97	6.4557	47.974	-4.0251	0.39937	-1.6551	0.36483	-0.30642	0.28438	0.66022	-1.3176	3788.7	22.827	2.9885	73.366	-45.327	69.36	65.728	21.396	-4.0001	-3.5782	0.71292	-1.5871	32.049	-5.2195
113.98	6.4621	48.009	-4.0232	0.3978	-1.6537	0.37805	-0.32192	0.27988	0.66022	-1.3176	3788.1	22.841	2.9909	73.378	-45.467	69.371	65.728	21.396	-4.0001	-3.5782	0.71292	-1.5871	32.049	-5.2195
113.99	6.4686	48.044	-4.0213	0.39615	-1.6523	0.3908	-0.33716	0.27519	0.66022	-1.3176	3787.5	22.855	2.9935	73.389	-45.606	69.383	65.728	21.396	-4.0001	-3.5782	0.71292	-1.5871	32.049	-5.2195
113.99	6.4753	48.08	-4.0193	0.39443	-1.651	0.40307	-0.35213	0.27029	0.66022	-1.3176	3786.9	22.869	2.9961	73.401	-45.743	69.394	65.728	21.396	-4.0001	-3.5782	0.71292	-1.5871	32.049	-5.2195
114.0	6.4821	48.115	-4.0173	0.39263	-1.6496	0.41484	-0.36681	0.26521	0.66022	-1.3176	3786.4	22.883	2.9988	73.413	-45.878	69.406	65.728	21.396	-4.0001	-3.5782	0.71292	-1.5871	32.049	-5.2195
114.0	6.489	48.151	-4.0152	0.39076	-1.6483	0.42612	-0.3812	0.25993	0.66022	-1.3176	3785.8	22.897	3.0015	73.424	-46.011	69.418	65.728	21.396	-4.0001	-3.5782	0.71292	-1.5871	32.049	-5.2195
114.01	6.496	48.186	-4.013	0.38882	-1.647	0.43691	-0.39529	0.25448	0.66022	-1.3176	3785.2	22.911	3.0043	73.436	-46.142	69.429	65.728	21.396	-4.0001	-3.5782	0.71292	-1.5871	32.049	-5.2195
114.02	6.5032	48.222	-4.0108	0.38681	-1.6458	0.44719	-0.40906	0.24885	0.66022	-1.3176	3784.6	22.925	3.0071	73.447	-46.271	69.441	65.728	21.396	-4.0001	-3.5782	0.71292	-1.5871	32.049	-5.2195
114.02	6.5106	48.257	-4.0086	0.38473	-1.6445	0.45697	-0.42252	0.24305	0.66022	-1.3176	3784.0	22.939	3.0101	73.459	-46.398	69.453	65.728	21.396	-4.0001	-3.5782	0.71292	-1.5871	32.049	-5.2195
114.03	6.5181	48.292	-4.0063	0.38258	-1.6433	0.46623	-0.43565	0.23708	0.66022	-1.3176	3783.5	22.953	3.0131	73.471	-46.522	69.464	65.728	21.396	-4.0001	-3.5782	0.71292	-1.5871	32.049	-5.2195
114.03	6.5258	48.327	-4.0039	0.38037	-1.6422	0.47499	-0.44845	0.23095	0.66022	-1.3176	3782.9	22.967	3.0161	73.483	-46.645	69.476	65.728	21.396	-4.0001	-3.5782	0.71292	-1.5871	32.049	-5.2195
114.04	6.5336	48.362	-4.0015	0.3781	-1.641	0.48323	-0.4609	0.22467	0.66022	-1.3176	3782.3	22.981	3.0193	73.494	-46.765	69.488	65.728	21.396	-4.0001	-3.5782	0.71292	-1.5871	32.049	-5.2195
114.05	6.5416	48.397	-3.9991	0.37576	-1.6399	0.49095	-0.473	0.21823	0.66022	-1.3176	3781.7	22.994	3.0225	73.506	-46.883	69.499	65.728	21.396	-4.0001	-3.5782	0.71292	-1.5871	32.049	-5.2195
114.05	6.5498	48.432	-3.9966	0.37337	-1.6388	0.49816	-0.48475	0.21165	0.66022	-1.3176	3781.1	23.008	3.0258	73.518	-46.998	69.511	65.728	21.396	-4.0001	-3.5782	0.71292	-1.5871	32.049	-5.2195
114.06	6.5582	48.466	-3.9941	0.37092	-1.6378	0.50484	-0.49614	0.20494	0.66022	-1.3176	3780.5	23.022	3.0292	73.529	-47.11	69.523	65.728	21.396	-4.0001	-3.5782	0.71292	-1.5871	32.049	-5.2195
114.07	6.5667	48.5	-3.9915	0.36841	-1.6368	0.51101	-0.50716	0.19808	0.66022	-1.3176	3780.0	23.035	3.0326	73.541	-47.22	69.534	65.728	21.396	-4.0001	-3.5782	0.71292	-1.5871	32.049	-5.2195
114.07	6.5754	48.534	-3.989	0.36584	-1.6358	0.51666	-0.51781	0.19111	0.66022	-1.3176	3779.4	23.048	3.0362	73.553	-47.327	69.546	65.728	21.396	-4.0001	-3.5782	0.71292	-1.5871	32.049	-5.2195
114.08	6.5843	48.568	-3.9864	0.36323	-1.6349	0.52179	-0.52809	0.18401	0.66022	-1.3176	3778.8	23.061	3.0398	73.565	-47.432	69.558	65.728	21.396	-4.0001	-3.5782	0.71292	-1.5871	32.049	-5.2195
114.09	6.5934	48.602	-3.9838	0.36056	-1.634	0.5264	-0.53798	0.17679	0.66022	-1.3176	3778.2	23.074	3.0435	73.576	-47.533	69.569	65.728	21.396	-4.0001	-3.5782	0.71292	-1.5871	32.049	-5.2195
114.09	6.6026	48.635	-3.9811	0.35785	-1.6331	0.5305	-0.54749	0.16946	0.66022	-1.3176	3777.6	23.087	3.0473	73.588	-47.632	69.581	65.728	21.396	-4.0001	-3.5782	0.71292	-1.5871	32.049	-5.2195
114.1	6.6121	48.668	-3.9785	0.35509	-1.6323	0.53408	-0.55662	0.16203	0.66022	-1.3176	3777.0	23.1	3.0512	73.6	-47.728	69.593	65.728	21.396	-4.0001	-3.5782	0.71292	-1.5871	32.049	-5.2195
114.11	6.6218	48.701	-3.9758	0.35228	-1.6315	0.53715	-0.56536	0.15451	0.66022	-1.3176	3776.4	23.113	3.0552	73.612	-47.82	69.605	65.728	21.396	-4.0001	-3.5782	0.71292	-1.5871	32.049	-5.2195
114.11	6.6316	48.733	-3.9731	0.34944	-1.6307	0.5397	-0.5737	0.14689	0.66022	-1.3176	3775.9	23.125	3.0592	73.623	-47.91	69.616	65.728	21.396	-4.0001	-3.5782	0.71292	-1.5871	32.049	-5.2195
114.12	6.6417	48.766	-3.9704	0.34655	-1.63	0.54175	-0.58165	0.13918	0.66022	-1.3176	3775.3	23.138	3.0634	73.635	-47.996	69.628	65.728	21.396	-4.0001	-3.5782	0.71292	-1.5871	32.049	-5.2195
114.13	6.6519	48.797	-3.9677	0.34362	-1.6293	0.5433	-0.58921	0.1314	0.66022	-1.3176	3774.7	23.15	3.0676	73.647	-48.079	69.64	65.728	21.396	-4.0001	-3.5782	0.71292	-1.5871	32.049	-5.2195
114.14	6.6624	48.829	-3.9649	0.34066	-1.6287	0.54434	-0.59637	0.12354	0.66022	-1.3176	3774.1	23.162	3.072	73.658	-48.159	69.651	65.728	21.396	-4.0001	-3.5782	0.71292	-1.5871	32.049	-5.2195
114.14	6.6731	48.86	-3.9622	0.33766	-1.6281	0.54489	-0.60314	0.11561	0.66022	-1.3176	3773.5	23.174	3.0764	73.67	-48.235	69.663	65.728	21.396	-4.0001	-3.5782	0.71292	-1.5871	32.049	-5.2195
114.15	6.6839	48.891	-3.9595	0.33463	-1.6276	0.54495	-0.60951	0.10761	0.66022	-1.3176	3772.9	23.186	3.0809	73.682	-48.308	69.675	65.728	21.396	-4.0001	-3.5782	0.71292	-1.5871	32.049	-5.2195
114.16	6.695	48.922	-3.9568	0.33156	-1.627	0.54451	-0.61548	0.099566	0.66022	-1.3176	3772.3	23.197	3.0855	73.694	-48.377	69.686	65.728	21.396	-4.0001	-3.5782	0.71292	-1.5871	32.049	-5.2195
114.17	6.7063	48.952	-3.9541	0.32847	-1.6266	0.5436	-0.62106	0.091467	0.66022	-1.3176	3771.7	23.208	3.0903	73.705	-48.443	69.698	65.728	21.396	-4.0001	-3.5782	0.71292	-1.5871	32.049	-5.2195
114.17	6.7177	48.982	-3.9513	0.32535	-1.6261	0.54221	-0.62624	0.083322	0.66022	-1.3176	3771.1	23.22	3.0951	73.717	-48.505	69.71	65.728	21.396	-4.0001	-3.5782	0.71292	-1.5871	32.049	-5.2195
114.18	6.7294	49.011	-3.9486	0.32221	-1.6257	0.54035	-0.63103	0.075138	0.66022	-1.3176	3770.6	23.231	3.1	73.729	-48.564	69.721	65.728	21.396	-4.0001	-3.5782	0.71292	-1.5871	32.049	-5.2195
114.19	6.7413	49.04	-3.9459	0.31904	-1.6254	0.53802	-0.63543	0.06692	0.66022	-1.3176	3770.0	23.241	3.1049	73.74	-48.619	69.733	65.728	21.396	-4.0001	-3.5782	0.71292	-1.5871	32.049	-5.2195
114.2	6.7534	49.069	-3.9433	0.31586	-1.6251	0.53523	-0.63943	0.058673	0.66022	-1.3176	3769.4	23.252	3.11	73.752	-48.67	69.744	65.728	21.396	-4.0001	-3.5782	0.71292	-1.5871	32.049	-5.2195
114.21	6.7657	49.097	-3.9406	0.31265	-1.6248	0.53199	-0.64305	0.050405	0.66022	-1.3176	3768.8	23.263	3.1152	73.763	-48.717	69.756	65.728	21.396	-4.0001	-3.5782	0.71292	-1.5871	32.049	-5.2195
114.22	6.7781	49.125	-3.9379	0.30943	-1.6246	0.52831	-0.64628	0.042119	0.66022	-1.3176	3768.2	23.273	3.1205	73.775	-48.761	69.768	65.728	21.396	-4.0001	-3.5782	0.71292	-1.5871	32.049	-5.2195
114.22	6.7908	49.153	-3.9353	0.30619	-1.6244	0.52419	-0.64912	0.033821	0.66022	-1.3176	3767.6	23.283	3.1258	73.786	-48.801	69.779	65.728	21.396	-4.0001	-3.5782	0.71292	-1.5871	32.049	-5.2195
114.23	6.8037	49.18	-3.9327	0.30294	-1.6242	0.51964	-0.65159	0.025516	0.66022	-1.3176	3767.0	23.293	3.1312	73.798	-48.837	69.791	65.728	21.396	-4.0001	-3.5782	0.71292	-1.5871	32.049	-5.2195
114.24	6.8167	49.206	-3.9301	0.29967	-1.6241	0.51467	-0.65368	0.017211	0.66022	-1.3176	3766.4	23.302	3.1368	73.809	-48.869	69.802	65.728	21.396	-4.0001	-3.5782	0.71292	-1.5871	32.049	-5.2195
114.25	6.8299	49.233	-3.9275	0.2964	-1.624	0.50928	-0.65539	0.0089097	0.66022	-1.3176	3765.8	23.312	3.1424	73.821	-48.898	69.814	65.728	21.396	-4.0001	-3.5782	0.71292	-1.5871	32.049	-5.2195
114.26	6.8433	49.258	-3.925	0.29312	-1.624	0.50348	-0.65674	0.00061744	0.66022	-1.3176	3765.2	23.321	3.148	73.832	-48.922	69.825	65.728	21.396	-4.0001	-3.5782	0.71292	-1.5871	32.049	-5.2195
114.27	6.8569	49.284	-3.9225	0.28983	-1.624	0.49729	-0.65772	-0.0076607	0.66022	-1.3176	3764.6	23.33	3.1538	73.844	-48.943	69.836	65.728	21.396	-4.0001	-3.5782	0.71292	-1.5871	32.049	-5.2195
114.28	6.8707	49.309	-3.92	0.28654	-1.6241	0.4907	-0.65834	-0.01592	0.66022	-1.3176	3764.0	23.339	3.1597	73.855	-48.96	69.848	65.728	21.396	-4.0001	-3.5782	0.71292	-1.5871	32.049	-5.2195
114.29	6.8846	49.334	-3.9176	0.28325	-1.6242	0.48374	-0.6586	-0.024155	0.66022	-1.3176	3763.4	23.348	3.1656	73.867	-48.973	69.859	65.728	21.396	-4.0001	-3.5782	0.71292	-1.5871	32.049	-5.2195
114.3	6.8987	49.358	-3.9152	0.27996	-1.6243	0.4764	-0.6585	-0.032361	0.66022	-1.3176	3762.9	23.356	3.1716	73.878	-48.982	69.871	65.728	21.396	-4.0001	-3.5782	0.71292	-1.5871	32.049	-5.2195
114.31	6.9129	49.382	-3.9128	0.27667	-1.6245	0.46871	-0.65806	-0.040535	0.66022	-1.3176	3762.3	23.365	3.1776	73.889	-48.987	69.882	65.728	21.396	-4.0001	-3.5782	0.71292	-1.5871	32.049	-5.2195
114.32	6.9273	49.405	-3.9105	0.27338	-1.6247	0.46065	-0.65728	-0.04867	0.66022	-1.3176	3761.7	23.373	3.1838	73.9	-48.988	69.893	65.728	21.396	-4.0001	-3.5782	0.71292	-1.5871	32.049	-5.2195
114.33	6.9418	49.428	-3.9082	0.27009	-1.625	0.45226	-0.65616	-0.056763	0.66022	-1.3176	3761.1	23.381	3.19	73.912	-48.986	69.904	65.728	21.396	-4.0001	-3.5782	0.71292	-1.5871	32.049	-5.2195
114.34	6.9564	49.45	-3.906	0.26682	-1.6253	0.44352	-0.65471	-0.06481	0.66022	-1.3176	3760.5	23.388	3.1962	73.923	-48.98	69.916	65.728	21.396	-4.0001	-3.5782	0.71292	-1.5871	32.049	-5.2195
114.35	6.9712	49.473	-3.9038	0.26355	-1.6257	0.43447	-0.65292	-0.072806	0.66022	-1.3176	3759.9	23.396	3.2025	73.934	-48.97	69.927	65.728	21.396	-4.0001	-3.5782	0.71292	-1.5871	32.049	-5.2195
114.36	6.9861	49.494	-3.9017	0.26029	-1.626	0.4251	-0.65082	-0.080748	0.66022	-1.3176	3759.3	23.403	3.2089	73.945	-48.956	69.938	65.728	21.396	-4.0001	-3.5782	0.71292	-1.5871	32.049	-5.2195
114.37	7.0011	49.515	-3.8996	0.25704	-1.6265	0.41542	-0.6484	-0.08863	0.66022	-1.3176	3758.7	23.41	3.2153	73.956	-48.938	69.949	65.728	21.396	-4.0001	-3.5782	0.71292	-1.5871	32.049	-5.2195
114.38	7.0162	49.536	-3.8975	0.2538	-1.6269	0.40544	-0.64567	-0.09645	0.66022	-1.3176	3758.1	23.417	3.2218	73.967	-48.917	69.96	65.728	21.396	-4.0001	-3.5782	0.71292	-1.5871	32.049	-5.2195
114.39	7.0314	49.557	-3.8955	0.25058	-1.6274	0.39518	-0.64264	-0.1042	0.66022	-1.3176	3757.5	23.424	3.2283	73.978	-48.892	69.971	65.728	21.396	-4.0001	-3.5782	0.71292	-1.5871	32.049	-5.2195
114.4	7.0467	49.577	-3.8935	0.24738	-1.628	0.38464	-0.6393	-0.11189	0.66022	-1.3176	3756.9	23.43	3.2348	73.989	-48.864	69.982	65.728	21.396	-4.0001	-3.5782	0.71292	-1.5871	32.049	-5.2195
114.41	7.062	49.596	-3.8917	0.24419	-1.6285	0.37384	-0.63568	-0.1195	0.66022	-1.3176	3756.3	23.437	3.2414	74.0	-48.832	69.993	65.728	21.396	-4.0001	-3.5782	0.71292	-1.5871	32.049	-5.2195
114.42	7.0774	49.616	-3.8898	0.24102	-1.6292	0.36278	-0.63177	-0.12703	0.66022	-1.3176	3755.7	23.443	3.248	74.011	-48.797	70.004	65.728	21.396	-4.0001	-3.5782	0.71292	-1.5871	32.049	-5.2195
114.43	7.0929	49.634	-3.888	0.23787	-1.6298	0.35148	-0.62757	-0.13448	0.66022	-1.3176	3755.1	23.449	3.2546	74.021	-48.758	70.015	65.728	21.396	-4.0001	-3.5782	0.71292	-1.5871	32.049	-5.2195
114.44	7.1084	49.653	-3.8863	0.23475	-1.6305	0.33994	-0.6231	-0.14185	0.66022	-1.3176	3754.5	23.455	3.2613	74.032	-48.716	70.025	65.728	21.396	-4.0001	-3.5782	0.71292	-1.5871	32.049	-5.2195
114.45	7.1239	49.671	-3.8846	0.23164	-1.6312	0.32817	-0.61836	-0.14913	0.66022	-1.3176	3753.9	23.46	3.2679	74.043	-48.671	70.036	65.728	21.396	-4.0001	-3.5782	0.71292	-1.5871	32.049	-5.2195
114.46	7.1395	49.689	-3.883	0.22856	-1.632	0.31619	-0.61336	-0.15632	0.66022	-1.3176	3753.3	23.466	3.2746	74.054	-48.622	70.047	65.728	21.396	-4.0001	-3.5782	0.71292	-1.5871	32.049	-5.2195
114.47	7.155	49.706	-3.8815	0.22551	-1.6328	0.304	-0.60811	-0.16342	0.66022	-1.3176	3752.7	23.471	3.2813	74.064	-48.57	70.057	65.728	21.396	-4.0001	-3.5782	0.71292	-1.5871	32.049	-5.2195
114.49	7.1706	49.723	-3.88	0.22248	-1.6336	0.29161	-0.6026	-0.17043	0.66022	-1.3176	3752.1	23.476	3.2879	74.075	-48.515	70.068	65.728	21.396	-4.0001	-3.5782	0.71292	-1.5871	32.049	-5.2195
114.5	7.1861	49.739	-3.8785	0.21948	-1.6345	0.27904	-0.59685	-0.17733	0.66022	-1.3176	3751.6	23.481	3.2946	74.085	-48.457	70.078	65.728	21.396	-4.0001	-3.5782	0.71292	-1.5871	32.049	-5.2195
114.51	7.2016	49.755	-3.8772	0.21652	-1.6354	0.26629	-0.59086	-0.18414	0.66022	-1.3176	3751.0	23.485	3.3013	74.096	-48.397	70.089	65.728	21.396	-4.0001	-3.5782	0.71292	-1.5871	32.049	-5.2195
114.52	7.2171	49.771	-3.8759	0.21358	-1.6363	0.25338	-0.58463	-0.19084	0.66022	-1.3176	3750.4	23.49	3.3079	74.106	-48.333	70.099	65.728	21.396	-4.0001	-3.5782	0.71292	-1.5871	32.049	-5.2195
114.53	7.2325	49.786	-3.8747	0.21067	-1.6373	0.24031	-0.57818	-0.19744	0.66022	-1.3176	3749.8	23.494	3.3145	74.116	-48.266	70.11	65.728	21.396	-4.0001	-3.5782	0.71292	-1.5871	32.049	-5.2195
114.54	7.2478	49.801	-3.8735	0.20779	-1.6383	0.2271	-0.57151	-0.20393	0.66022	-1.3176	3749.2	23.499	3.3211	74.126	-48.197	70.12	65.728	21.396	-4.0001	-3.5782	0.71292	-1.5871	32.049	-5.2195
114.55	7.2631	49.816	-3.8724	0.20495	-1.6393	0.21374	-0.56463	-0.21031	0.66022	-1.3176	3748.6	23.503	3.3276	74.137	-48.125	70.13	65.728	21.396	-4.0001	-3.5782	0.71292	-1.5871	32.049	-5.2195
114.57	7.2782	49.83	-3.8713	0.20215	-1.6404	0.20026	-0.55754	-0.21658	0.66022	-1.3176	3748.0	23.506	3.3341	74.147	-48.051	70.141	65.728	21.396	-4.0001	-3.5782	0.71292	-1.5871	32.049	-5.2195
114.58	7.2933	49.844	-3.8704	0.19938	-1.6415	0.18667	-0.55024	-0.22273	0.66022	-1.3176	3747.4	23.51	3.3406	74.157	-47.974	70.151	65.728	21.396	-4.0001	-3.5782	0.71292	-1.5871	32.049	-5.2195
114.59	7.3082	49.857	-3.8695	0.19665	-1.6426	0.17296	-0.54271	-0.22877	0.66022	-1.3176	3746.8	23.514	3.347	74.167	-47.895	70.161	65.728	21.396	-4.0001	-3.5782	0.71292	-1.5871	32.049	-5.2195
114.6	7.323	49.87	-3.8687	0.19395	-1.6438	0.15916	-0.53485	-0.2347	0.66022	-1.3176	3746.2	23.517	3.3533	74.177	-47.814	70.171	65.728	21.396	-4.0001	-3.5782	0.71292	-1.5871	32.049	-5.2195
114.61	7.3376	49.883	-3.8679	0.1913	-1.645	0.14527	-0.52682	-0.2405	0.66022	-1.3176	3745.6	23.52	3.3596	74.187	-47.73	70.181	65.728	21.396	-4.0001	-3.5782	0.71292	-1.5871	32.049	-5.2195
114.62	7.3521	49.895	-3.8672	0.18868	-1.6462	0.13129	-0.51861	-0.24618	0.66022	-1.3176	3745.0	23.523	3.3657	74.196	-47.644	70.191	65.728	21.396	-4.0001	-3.5782	0.71292	-1.5871	32.049	-5.2195
114.64	7.3664	49.908	-3.8666	0.18611	-1.6475	0.11725	-0.51024	-0.25173	0.66022	-1.3176	3744.4	23.526	3.3719	74.206	-47.556	70.2	65.728	21.396	-4.0001	-3.5782	0.71292	-1.5871	32.049	-5.2195
114.65	7.3805	49.919	-3.866	0.18358	-1.6487	0.10315	-0.5017	-0.25717	0.66022	-1.3176	3743.8	23.529	3.3779	74.216	-47.466	70.21	65.728	21.396	-4.0001	-3.5782	0.71292	-1.5871	32.049	-5.2195
114.66	7.3944	49.931	-3.8655	0.1811	-1.65	0.08899	-0.49301	-0.26247	0.66022	-1.3176	3743.2	23.532	3.3838	74.225	-47.375	70.22	65.728	21.396	-4.0001	-3.5782	0.71292	-1.5871	32.049	-5.2195
114.67	7.4081	49.942	-3.8651	0.17865	-1.6513	0.074789	-0.48416	-0.26765	0.66022	-1.3176	3742.7	23.534	3.3896	74.235	-47.281	70.229	65.728	21.396	-4.0001	-3.5782	0.71292	-1.5871	32.049	-5.2195
114.68	7.4215	49.952	-3.8648	0.17625	-1.6527	0.060553	-0.47517	-0.2727	0.66022	-1.3176	3742.1	23.536	3.3954	74.244	-47.186	70.239	65.728	21.396	-4.0001	-3.5782	0.71292	-1.5871	32.049	-5.2195
114.69	7.4347	49.963	-3.8645	0.1739	-1.6541	0.04629	-0.46604	-0.27762	0.66022	-1.3176	3741.5	23.539	3.401	74.254	-47.089	70.249	65.728	21.396	-4.0001	-3.5782	0.71292	-1.5871	32.049	-5.2195
114.71	7.4476	49.973	-3.8643	0.17159	-1.6555	0.032008	-0.45677	-0.28242	0.66022	-1.3176	3740.9	23.541	3.4065	74.263	-46.991	70.258	65.728	21.396	-4.0001	-3.5782	0.71292	-1.5871	32.049	-5.2195
114.72	7.4603	49.983	-3.8642	0.16933	-1.6569	0.017716	-0.44736	-0.28708	0.66022	-1.3176	3740.3	23.543	3.4118	74.272	-46.891	70.267	65.728	21.396	-4.0001	-3.5782	0.71292	-1.5871	32.049	-5.2195
114.73	7.4726	49.992	-3.8642	0.16712	-1.6583	0.0034211	-0.43783	-0.29161	0.66022	-1.3176	3739.7	23.544	3.4171	74.281	-46.79	70.277	65.728	21.396	-4.0001	-3.5782	0.71292	-1.5871	32.049	-5.2195
114.74	7.4847	50.001	-3.8642	0.16496	-1.6598	-0.010868	-0.42818	-0.29601	0.66022	-1.3176	3739.1	23.546	3.4221	74.29	-46.688	70.286	65.728	21.396	-4.0001	-3.5782	0.71292	-1.5871	32.049	-5.2195
114.75	7.4964	50.01	-3.8643	0.16284	-1.6613	-0.025145	-0.4184	-0.30028	0.66022	-1.3176	3738.5	23.547	3.4271	74.299	-46.584	70.295	65.728	21.396	-4.0001	-3.5782	0.71292	-1.5871	32.049	-5.2195
114.77	7.5077	50.018	-3.8644	0.16077	-1.6628	-0.039401	-0.40852	-0.30441	0.66022	-1.3176	3737.9	23.549	3.4319	74.308	-46.479	70.304	65.728	21.396	-4.0001	-3.5782	0.71292	-1.5871	32.049	-5.2195
114.78	7.5188	50.027	-3.8647	0.15875	-1.6643	-0.05363	-0.39852	-0.30841	0.66022	-1.3176	3737.3	23.55	3.4365	74.317	-46.374	70.313	65.728	21.396	-4.0001	-3.5782	0.71292	-1.5871	32.049	-5.2195
114.79	7.5294	50.034	-3.865	0.15679	-1.6659	-0.067824	-0.38841	-0.31228	0.66022	-1.3176	3736.8	23.551	3.441	74.326	-46.267	70.322	65.728	21.396	-4.0001	-3.5782	0.71292	-1.5871	32.049	-5.2195
114.8	7.5397	50.042	-3.8653	0.15487	-1.6675	-0.081976	-0.3782	-0.31601	0.66022	-1.3176	3736.2	23.552	3.4453	74.335	-46.16	70.331	65.728	21.396	-4.0001	-3.5782	0.71292	-1.5871	32.049	-5.2195
114.82	7.5496	50.049	-3.8658	0.15301	-1.6691	-0.09608	-0.3679	-0.31961	0.66022	-1.3176	3735.6	23.553	3.4494	74.343	-46.051	70.34	65.728	21.396	-4.0001	-3.5782	0.71292	-1.5871	32.049	-5.2195
114.83	7.5591	50.056	-3.8663	0.15119	-1.6707	-0.11013	-0.3575	-0.32308	0.66022	-1.3176	3735.0	23.554	3.4533	74.352	-45.942	70.348	65.728	21.396	-4.0001	-3.5782	0.71292	-1.5871	32.049	-5.2195
114.84	7.5681	50.063	-3.8669	0.14943	-1.6723	-0.12412	-0.347	-0.32641	0.66022	-1.3176	3734.4	23.554	3.4571	74.36	-45.833	70.357	65.728	21.396	-4.0001	-3.5782	0.71292	-1.5871	32.049	-5.2195
114.85	7.5767	50.069	-3.8675	0.14772	-1.6739	-0.13803	-0.33642	-0.32961	0.66022	-1.3176	3733.8	23.555	3.4606	74.369	-45.722	70.365	65.728	21.396	-4.0001	-3.5782	0.71292	-1.5871	32.049	-5.2195
114.86	7.5849	50.075	-3.8683	0.14607	-1.6756	-0.15188	-0.32576	-0.33267	0.66022	-1.3176	3733.2	23.555	3.464	74.377	-45.612	70.374	65.728	21.396	-4.0001	-3.5782	0.71292	-1.5871	32.049	-5.2195
114.88	7.5926	50.081	-3.8691	0.14446	-1.6773	-0.16565	-0.31501	-0.3356	0.66022	-1.3176	3732.6	23.555	3.4671	74.385	-45.5	70.382	65.728	21.396	-4.0001	-3.5782	0.71292	-1.5871	32.049	-5.2195
114.89	7.5999	50.086	-3.8699	0.14292	-1.6789	-0.17932	-0.30419	-0.33839	0.66022	-1.3176	3732.1	23.555	3.4701	74.393	-45.389	70.391	65.728	21.396	-4.0001	-3.5782	0.71292	-1.5871	32.049	-5.2195
114.9	7.6066	50.091	-3.8709	0.14142	-1.6806	-0.19291	-0.29329	-0.34105	0.66022	-1.3176	3731.5	23.555	3.4728	74.401	-45.277	70.399	65.728	21.396	-4.0001	-3.5782	0.71292	-1.5871	32.049	-5.2195
114.91	7.6129	50.096	-3.8718	0.13998	-1.6824	-0.2064	-0.28232	-0.34358	0.66022	-1.3176	3730.9	23.555	3.4753	74.409	-45.165	70.407	65.728	21.396	-4.0001	-3.5782	0.71292	-1.5871	32.049	-5.2195
114.92	7.6187	50.1	-3.8729	0.1386	-1.6841	-0.21979	-0.27128	-0.34597	0.66022	-1.3176	3730.3	23.554	3.4775	74.417	-45.053	70.415	65.728	21.396	-4.0001	-3.5782	0.71292	-1.5871	32.049	-5.2195
114.94	7.6239	50.104	-3.874	0.13727	-1.6858	-0.23308	-0.26018	-0.34822	0.66022	-1.3176	3729.7	23.554	3.4796	74.425	-44.941	70.423	65.728	21.396	-4.0001	-3.5782	0.71292	-1.5871	32.049	-5.2195
114.95	7.6286	50.108	-3.8752	0.136	-1.6876	-0.24625	-0.24901	-0.35035	0.66022	-1.3176	3729.1	23.553	3.4814	74.433	-44.829	70.431	65.728	21.396	-4.0001	-3.5782	0.71292	-1.5871	32.049	-5.2195
114.96	7.6328	50.112	-3.8765	0.13478	-1.6893	-0.2593	-0.23778	-0.35234	0.66022	-1.3176	3728.5	23.552	3.4829	74.441	-44.717	70.439	65.728	21.396	-4.0001	-3.5782	0.71292	-1.5871	32.049	-5.2195
114.97	7.6364	50.115	-3.8778	0.13362	-1.6911	-0.26985	-0.22621	-0.35394	0.66022	-1.3176	3728.0	23.551	3.4842	74.448	-44.605	70.447	65.728	21.396	-4.0001	-3.5782	0.71292	-1.5871	32.049	-5.2195
114.99	7.6395	50.118	-3.8792	0.13252	-1.6929	-0.27899	-0.21447	-0.35527	0.66022	-1.3176	3727.4	23.55	3.4853	74.456	-44.493	70.455	65.728	21.396	-4.0001	-3.5782	0.71292	-1.5871	32.049	-5.2195
115.0	7.642	50.12	-3.8806	0.13148	-1.6946	-0.28806	-0.20271	-0.35647	0.66022	-1.3176	3726.8	23.549	3.486	74.463	-44.382	70.462	65.728	21.396	-4.0001	-3.5782	0.71292	-1.5871	32.049	-5.2195
115.01	7.6439	50.123	-3.8821	0.13049	-1.6964	-0.29704	-0.19095	-0.35754	0.66022	-1.3176	3726.2	23.548	3.4866	74.47	-44.271	70.47	65.728	21.396	-4.0001	-3.5782	0.71292	-1.5871	32.049	-5.2195
115.02	7.6452	50.125	-3.8836	0.12957	-1.6982	-0.30593	-0.17918	-0.35848	0.66022	-1.3176	3725.6	23.547	3.4869	74.478	-44.16	70.477	65.728	21.396	-4.0001	-3.5782	0.71292	-1.5871	32.049	-5.2195
115.04	7.646	50.127	-3.8851	0.1287	-1.7	-0.31473	-0.16741	-0.35929	0.66022	-1.3176	3725.1	23.545	3.4869	74.485	-44.049	70.485	65.728	21.396	-4.0001	-3.5782	0.71292	-1.5871	32.049	-5.2195
115.05	7.6462	50.128	-3.8867	0.12789	-1.7018	-0.32344	-0.15564	-0.35998	0.66022	-1.3176	3724.5	23.543	3.4866	74.492	-43.94	70.492	65.728	21.396	-4.0001	-3.5782	0.71292	-1.5871	32.049	-5.2195
115.06	7.6458	50.129	-3.8884	0.12714	-1.7036	-0.33205	-0.14386	-0.36054	0.66022	-1.3176	3723.9	23.541	3.4861	74.499	-43.83	70.499	65.728	21.396	-4.0001	-3.5782	0.71292	-1.5871	32.049	-5.2195
115.07	7.6448	50.13	-3.8901	0.12645	-1.7054	-0.34056	-0.13208	-0.36098	0.66022	-1.3176	3723.3	23.54	3.4853	74.506	-43.722	70.507	65.728	21.396	-4.0001	-3.5782	0.71292	-1.5871	32.049	-5.2195
115.09	7.6432	50.131	-3.8918	0.12582	-1.7072	-0.34896	-0.12031	-0.36129	0.66022	-1.3176	3722.7	23.537	3.4842	74.513	-43.614	70.514	65.728	21.396	-4.0001	-3.5782	0.71292	-1.5871	32.049	-5.2195
115.1	7.6409	50.131	-3.8936	0.12525	-1.709	-0.35727	-0.10854	-0.36147	0.66022	-1.3176	3722.2	23.535	3.4829	74.52	-43.507	70.521	65.728	21.396	-4.0001	-3.5782	0.71292	-1.5871	32.049	-5.2195
115.11	7.6381	50.131	-3.8954	0.12474	-1.7108	-0.36546	-0.096776	-0.36154	0.66022	-1.3176	3721.6	23.533	3.4813	74.527	-43.4	70.528	65.728	21.396	-4.0001	-3.5782	0.71292	-1.5871	32.049	-5.2195
115.12	7.6347	50.13	-3.8972	0.12428	-1.7126	-0.37354	-0.085016	-0.36148	0.66022	-1.3176	3721.0	23.53	3.4794	74.533	-43.295	70.535	65.728	21.396	-4.0001	-3.5782	0.71292	-1.5871	32.049	-5.2195
115.14	7.6307	50.13	-3.8991	0.12389	-1.7144	-0.38151	-0.073265	-0.3613	0.66022	-1.3176	3720.4	23.528	3.4773	74.54	-43.19	70.542	65.728	21.396	-4.0001	-3.5782	0.71292	-1.5871	32.049	-5.2195
115.15	7.626	50.129	-3.901	0.12355	-1.7162	-0.38937	-0.061521	-0.361	0.66022	-1.3176	3719.8	23.525	3.4749	74.547	-43.086	70.549	65.728	21.396	-4.0001	-3.5782	0.71292	-1.5871	32.049	-5.2195
115.16	7.6208	50.127	-3.903	0.12327	-1.7181	-0.3971	-0.049788	-0.36058	0.66022	-1.3176	3719.3	23.522	3.4722	74.553	-42.984	70.555	65.728	21.396	-4.0001	-3.5782	0.71292	-1.5871	32.049	-5.2195
115.18	7.6149	50.126	-3.905	0.12305	-1.7199	-0.40472	-0.038067	-0.36004	0.66022	-1.3176	3718.7	23.519	3.4692	74.559	-42.882	70.562	65.728	21.396	-4.0001	-3.5782	0.71292	-1.5871	32.049	-5.2195
115.19	7.6084	50.124	-3.907	0.12289	-1.7217	-0.41222	-0.026358	-0.35939	0.66022	-1.3176	3718.1	23.516	3.4659	74.566	-42.781	70.569	65.728	21.396	-4.0001	-3.5782	0.71292	-1.5871	32.049	-5.2195
115.2	7.6013	50.121	-3.9091	0.12279	-1.7234	-0.41959	-0.014662	-0.35861	0.66022	-1.3176	3717.5	23.513	3.4624	74.572	-42.682	70.575	65.728	21.396	-4.0001	-3.5782	0.71292	-1.5871	32.049	-5.2195
115.22	7.5936	50.119	-3.9112	0.12274	-1.7252	-0.42683	-0.0029822	-0.35772	0.66022	-1.3176	3717.0	23.509	3.4586	74.578	-42.583	70.582	65.728	21.396	-4.0001	-3.5782	0.71292	-1.5871	32.049	-5.2195
115.23	7.5852	50.116	-3.9134	0.12276	-1.727	-0.43395	0.0086815	-0.35671	0.66022	-1.3176	3716.4	23.506	3.4545	74.584	-42.486	70.588	65.728	21.396	-4.0001	-3.5782	0.71292	-1.5871	32.049	-5.2195
115.24	7.5763	50.113	-3.9156	0.12283	-1.7288	-0.44094	0.020327	-0.35559	0.66022	-1.3176	3715.8	23.502	3.4501	74.591	-42.39	70.594	65.728	21.396	-4.0001	-3.5782	0.71292	-1.5871	32.049	-5.2195
115.25	7.5668	50.109	-3.9178	0.12296	-1.7306	-0.4478	0.031954	-0.35436	0.66022	-1.3176	3715.2	23.498	3.4455	74.597	-42.296	70.601	65.728	21.396	-4.0001	-3.5782	0.71292	-1.5871	32.049	-5.2195
115.27	7.5566	50.105	-3.92	0.12315	-1.7323	-0.45452	0.043561	-0.35301	0.66022	-1.3176	3714.7	23.494	3.4406	74.602	-42.203	70.607	65.728	21.396	-4.0001	-3.5782	0.71292	-1.5871	32.049	-5.2195
115.28	7.5459	50.101	-3.9223	0.1234	-1.7341	-0.46111	0.055145	-0.35155	0.66022	-1.3176	3714.1	23.49	3.4354	74.608	-42.111	70.613	65.728	21.396	-4.0001	-3.5782	0.71292	-1.5871	32.049	-5.2195
115.3	7.5345	50.096	-3.9247	0.1237	-1.7359	-0.46756	0.066707	-0.34997	0.66022	-1.3176	3713.5	23.485	3.43	74.614	-42.021	70.619	65.728	21.396	-4.0001	-3.5782	0.71292	-1.5871	32.049	-5.2195
115.31	7.5226	50.091	-3.927	0.12406	-1.7376	-0.47388	0.078243	-0.34829	0.66022	-1.3176	3712.9	23.481	3.4243	74.62	-41.932	70.625	65.728	21.396	-4.0001	-3.5782	0.71292	-1.5871	32.049	-5.2195
115.32	7.51	50.086	-3.9294	0.12448	-1.7393	-0.48005	0.089753	-0.34649	0.66022	-1.3176	3712.4	23.476	3.4183	74.626	-41.845	70.631	65.728	21.396	-4.0001	-3.5782	0.71292	-1.5871	32.049	-5.2195
115.34	7.4969	50.08	-3.9318	0.12496	-1.7411	-0.48609	0.10124	-0.34458	0.66022	-1.3176	3711.8	23.471	3.4121	74.631	-41.759	70.637	65.728	21.396	-4.0001	-3.5782	0.71292	-1.5871	32.049	-5.2195
115.35	7.4832	50.074	-3.9343	0.1255	-1.7428	-0.49198	0.11269	-0.34257	0.66022	-1.3176	3711.2	23.466	3.4056	74.637	-41.675	70.643	65.728	21.396	-4.0001	-3.5782	0.71292	-1.5871	32.049	-5.2195
115.36	7.4689	50.068	-3.9367	0.12609	-1.7445	-0.49772	0.12411	-0.34045	0.66022	-1.3176	3710.7	23.461	3.3988	74.642	-41.592	70.649	65.728	21.396	-4.0001	-3.5782	0.71292	-1.5871	32.049	-5.2195
115.38	7.4541	50.061	-3.9392	0.12674	-1.7462	-0.50333	0.1355	-0.33822	0.66022	-1.3176	3710.1	23.456	3.3918	74.648	-41.511	70.655	65.728	21.396	-4.0001	-3.5782	0.71292	-1.5871	32.049	-5.2195
115.39	7.4387	50.054	-3.9418	0.12744	-1.7479	-0.50878	0.14685	-0.33588	0.66022	-1.3176	3709.5	23.45	3.3845	74.653	-41.432	70.661	65.728	21.396	-4.0001	-3.5782	0.71292	-1.5871	32.049	-5.2195
115.41	7.4227	50.047	-3.9443	0.12821	-1.7496	-0.51409	0.15816	-0.33344	0.66022	-1.3176	3708.9	23.444	3.377	74.659	-41.355	70.666	65.728	21.396	-4.0001	-3.5782	0.71292	-1.5871	32.049	-5.2195
115.42	7.4062	50.039	-3.9469	0.12903	-1.7512	-0.51924	0.16944	-0.33089	0.66022	-1.3176	3708.4	23.439	3.3693	74.664	-41.279	70.672	65.728	21.396	-4.0001	-3.5782	0.71292	-1.5871	32.049	-5.2195
115.43	7.3892	50.031	-3.9495	0.1299	-1.7529	-0.52425	0.18067	-0.32824	0.66022	-1.3176	3707.8	23.433	3.3613	74.669	-41.205	70.678	65.728	21.396	-4.0001	-3.5782	0.71292	-1.5871	32.049	-5.2195
115.45	7.3716	50.023	-3.9521	0.13083	-1.7545	-0.5291	0.19186	-0.32548	0.66022	-1.3176	3707.2	23.427	3.353	74.675	-41.133	70.683	65.728	21.396	-4.0001	-3.5782	0.71292	-1.5871	32.049	-5.2195
115.46	7.3535	50.014	-3.9548	0.13182	-1.7561	-0.5338	0.20301	-0.32262	0.66022	-1.3176	3706.7	23.42	3.3446	74.68	-41.063	70.689	65.728	21.396	-4.0001	-3.5782	0.71292	-1.5871	32.049	-5.2195
115.48	7.3349	50.005	-3.9575	0.13286	-1.7577	-0.53835	0.2141	-0.31966	0.66022	-1.3176	3706.1	23.414	3.3359	74.685	-40.995	70.694	65.728	21.396	-4.0001	-3.5782	0.71292	-1.5871	32.049	-5.2195
115.49	7.3159	49.995	-3.9602	0.13396	-1.7593	-0.54274	0.22515	-0.3166	0.66022	-1.3176	3705.5	23.407	3.327	74.69	-40.928	70.7	65.728	21.396	-4.0001	-3.5782	0.71292	-1.5871	32.049	-5.2195
115.51	7.2963	49.986	-3.9629	0.13511	-1.7609	-0.54697	0.23614	-0.31343	0.66022	-1.3176	3705.0	23.4	3.3178	74.695	-40.864	70.705	65.728	21.396	-4.0001	-3.5782	0.71292	-1.5871	32.049	-5.2195
115.52	7.2762	49.975	-3.9657	0.13632	-1.7624	-0.55104	0.24707	-0.31017	0.66022	-1.3176	3704.4	23.393	3.3085	74.7	-40.801	70.711	65.728	21.396	-4.0001	-3.5782	0.71292	-1.5871	32.049	-5.2195
115.54	7.2557	49.965	-3.9684	0.13758	-1.764	-0.55496	0.25795	-0.30681	0.66022	-1.3176	3703.8	23.386	3.2989	74.705	-40.741	70.716	65.728	21.396	-4.0001	-3.5782	0.71292	-1.5871	32.049	-5.2195
115.55	7.2347	49.954	-3.9712	0.1389	-1.7655	-0.55871	0.26876	-0.30334	0.66022	-1.3176	3703.3	23.379	3.2891	74.71	-40.682	70.721	65.728	21.396	-4.0001	-3.5782	0.71292	-1.5871	32.049	-5.2195
115.57	7.2133	49.943	-3.974	0.14027	-1.767	-0.56231	0.27951	-0.29979	0.66022	-1.3176	3702.7	23.372	3.2791	74.715	-40.626	70.727	65.728	21.396	-4.0001	-3.5782	0.71292	-1.5871	32.049	-5.2195
115.58	7.1914	49.932	-3.9768	0.1417	-1.7685	-0.56574	0.29018	-0.29613	0.66022	-1.3176	3702.1	23.364	3.269	74.72	-40.572	70.732	65.728	21.396	-4.0001	-3.5782	0.71292	-1.5871	32.049	-5.2195
115.6	7.1691	49.92	-3.9797	0.14317	-1.77	-0.569	0.30079	-0.29238	0.66022	-1.3176	3701.6	23.356	3.2586	74.725	-40.52	70.737	65.728	21.396	-4.0001	-3.5782	0.71292	-1.5871	32.049	-5.2195
115.61	7.1464	49.908	-3.9825	0.1447	-1.7714	-0.5721	0.31132	-0.28854	0.66022	-1.3176	3701.0	23.348	3.2481	74.73	-40.469	70.742	65.728	21.396	-4.0001	-3.5782	0.71292	-1.5871	32.049	-5.2195
115.63	7.1233	49.895	-3.9854	0.14629	-1.7729	-0.57504	0.32177	-0.2846	0.66022	-1.3176	3700.4	23.34	3.2374	74.735	-40.422	70.747	65.728	21.396	-4.0001	-3.5782	0.71292	-1.5871	32.049	-5.2195
115.65	7.0999	49.882	-3.9883	0.14792	-1.7743	-0.57781	0.33214	-0.28056	0.66022	-1.3176	3699.9	23.332	3.2265	74.74	-40.376	70.753	65.728	21.396	-4.0001	-3.5782	0.71292	-1.5871	32.049	-5.2195
115.66	7.076	49.869	-3.9912	0.14961	-1.7757	-0.58041	0.34242	-0.27644	0.66022	-1.3176	3699.3	23.324	3.2154	74.745	-40.332	70.758	65.728	21.396	-4.0001	-3.5782	0.71292	-1.5871	32.049	-5.2195
115.68	7.0519	49.856	-3.9941	0.15135	-1.777	-0.58284	0.35261	-0.27222	0.66022	-1.3176	3698.7	23.315	3.2042	74.749	-40.291	70.763	65.728	21.396	-4.0001	-3.5782	0.71292	-1.5871	32.049	-5.2195
115.69	7.0273	49.842	-3.997	0.15313	-1.7784	-0.5851	0.36271	-0.26791	0.66022	-1.3176	3698.2	23.307	3.1929	74.754	-40.251	70.768	65.728	21.396	-4.0001	-3.5782	0.71292	-1.5871	32.049	-5.2195
115.71	7.0025	49.828	-3.9999	0.15497	-1.7797	-0.58719	0.3727	-0.26352	0.66022	-1.3176	3697.6	23.298	3.1814	74.759	-40.214	70.773	65.728	21.396	-4.0001	-3.5782	0.71292	-1.5871	32.049	-5.2195
115.73	6.9773	49.814	-4.0029	0.15686	-1.781	-0.58911	0.3826	-0.25903	0.66022	-1.3176	3697.0	23.289	3.1697	74.764	-40.18	70.778	65.728	21.396	-4.0001	-3.5782	0.71292	-1.5871	32.049	-5.2195
115.74	6.9519	49.799	-4.0058	0.1588	-1.7823	-0.59086	0.39239	-0.25446	0.66022	-1.3176	3696.5	23.28	3.1579	74.768	-40.147	70.783	65.728	21.396	-4.0001	-3.5782	0.71292	-1.5871	32.049	-5.2195
115.76	6.9261	49.784	-4.0088	0.16078	-1.7836	-0.59243	0.40206	-0.24981	0.66022	-1.3176	3695.9	23.271	3.146	74.773	-40.117	70.788	65.728	21.396	-4.0001	-3.5782	0.71292	-1.5871	32.049	-5.2195
115.78	6.9001	49.769	-4.0117	0.16282	-1.7848	-0.59383	0.41163	-0.24506	0.66022	-1.3176	3695.3	23.261	3.134	74.778	-40.089	70.793	65.728	21.396	-4.0001	-3.5782	0.71292	-1.5871	32.049	-5.2195
115.79	6.8739	49.754	-4.0147	0.1649	-1.786	-0.59505	0.42107	-0.24024	0.66022	-1.3176	3694.8	23.252	3.1219	74.783	-40.064	70.799	65.728	21.396	-4.0001	-3.5782	0.71292	-1.5871	32.049	-5.2195
115.81	6.8474	49.738	-4.0177	0.16703	-1.7872	-0.59609	0.43038	-0.23533	0.66022	-1.3176	3694.2	23.242	3.1097	74.787	-40.04	70.804	65.728	21.396	-4.0001	-3.5782	0.71292	-1.5871	32.049	-5.2195
115.83	6.8207	49.722	-4.0207	0.1692	-1.7884	-0.59696	0.43957	-0.23034	0.66022	-1.3176	3693.6	23.233	3.0973	74.792	-40.019	70.809	65.728	21.396	-4.0001	-3.5782	0.71292	-1.5871	32.049	-5.2195
115.85	6.7938	49.706	-4.0237	0.17142	-1.7895	-0.59765	0.44862	-0.22526	0.66022	-1.3176	3693.1	23.223	3.0849	74.797	-40.001	70.814	65.728	21.396	-4.0001	-3.5782	0.71292	-1.5871	32.049	-5.2195
115.86	6.7667	49.69	-4.0266	0.17369	-1.7906	-0.59816	0.45753	-0.22011	0.66022	-1.3176	3692.5	23.213	3.0724	74.801	-39.985	70.819	65.728	21.396	-4.0001	-3.5782	0.71292	-1.5871	32.049	-5.2195
115.88	6.7394	49.674	-4.0296	0.176	-1.7917	-0.59849	0.4663	-0.21488	0.66022	-1.3176	3692.0	23.203	3.0598	74.806	-39.971	70.824	65.728	21.396	-4.0001	-3.5782	0.71292	-1.5871	32.049	-5.2195
115.9	6.712	49.657	-4.0326	0.17835	-1.7928	-0.59864	0.47492	-0.20958	0.66022	-1.3176	3691.4	23.193	3.0471	74.811	-39.959	70.829	65.728	21.396	-4.0001	-3.5782	0.71292	-1.5871	32.049	-5.2195
115.91	6.6844	49.64	-4.0356	0.18075	-1.7938	-0.59861	0.48338	-0.2042	0.66022	-1.3176	3690.8	23.183	3.0344	74.816	-39.95	70.834	65.728	21.396	-4.0001	-3.5782	0.71292	-1.5871	32.049	-5.2195
115.93	6.6567	49.623	-4.0386	0.18319	-1.7948	-0.5984	0.49168	-0.19875	0.66022	-1.3176	3690.3	23.172	3.0216	74.82	-39.943	70.839	65.728	21.396	-4.0001	-3.5782	0.71292	-1.5871	32.049	-5.2195
115.95	6.6289	49.606	-4.0416	0.18566	-1.7958	-0.598	0.49982	-0.19322	0.66022	-1.3176	3689.7	23.162	3.0088	74.825	-39.939	70.844	65.728	21.396	-4.0001	-3.5782	0.71292	-1.5871	32.049	-5.2195
115.97	6.601	49.588	-4.0446	0.18818	-1.7968	-0.59742	0.50779	-0.18763	0.66022	-1.3176	3689.1	23.152	2.996	74.83	-39.937	70.849	65.728	21.396	-4.0001	-3.5782	0.71292	-1.5871	32.049	-5.2195
115.99	6.5731	49.571	-4.0476	0.19074	-1.7977	-0.59666	0.51559	-0.18196	0.66022	-1.3176	3688.6	23.141	2.9831	74.835	-39.938	70.854	65.728	21.396	-4.0001	-3.5782	0.71292	-1.5871	32.049	-5.2195
116.0	6.545	49.553	-4.0506	0.19334	-1.7986	-0.59571	0.5232	-0.17623	0.66022	-1.3176	3688.0	23.13	2.9701	74.839	-39.94	70.86	65.728	21.396	-4.0001	-3.5782	0.71292	-1.5871	32.049	-5.2195
116.02	6.517	49.535	-4.0535	0.19597	-1.7994	-0.59457	0.53063	-0.17043	0.66022	-1.3176	3687.5	23.12	2.9572	74.844	-39.946	70.865	65.728	21.396	-4.0001	-3.5782	0.71292	-1.5871	32.049	-5.2195
116.04	6.4888	49.517	-4.0565	0.19865	-1.8003	-0.59326	0.53786	-0.16457	0.66022	-1.3176	3686.9	23.109	2.9442	74.849	-39.953	70.87	65.728	21.396	-4.0001	-3.5782	0.71292	-1.5871	32.049	-5.2195
116.06	6.4607	49.499	-4.0595	0.20135	-1.8011	-0.59175	0.5449	-0.15865	0.66022	-1.3176	3686.3	23.098	2.9313	74.854	-39.963	70.875	65.728	21.396	-4.0001	-3.5782	0.71292	-1.5871	32.049	-5.2195
116.08	6.4326	49.481	-4.0624	0.20409	-1.8019	-0.59006	0.55174	-0.15266	0.66022	-1.3176	3685.8	23.087	2.9183	74.859	-39.976	70.88	65.728	21.396	-4.0001	-3.5782	0.71292	-1.5871	32.049	-5.2195
116.1	6.4045	49.463	-4.0654	0.20687	-1.8026	-0.58818	0.55837	-0.14662	0.66022	-1.3176	3685.2	23.077	2.9054	74.864	-39.991	70.886	65.728	21.396	-4.0001	-3.5782	0.71292	-1.5871	32.049	-5.2195
116.11	6.3764	49.444	-4.0683	0.20968	-1.8033	-0.58612	0.56479	-0.14052	0.66022	-1.3176	3684.6	23.066	2.8924	74.869	-40.008	70.891	65.728	21.396	-4.0001	-3.5782	0.71292	-1.5871	32.049	-5.2195
116.13	6.3484	49.426	-4.0712	0.21252	-1.804	-0.58386	0.57099	-0.13437	0.66022	-1.3176	3684.1	23.055	2.8795	74.874	-40.028	70.896	65.728	21.396	-4.0001	-3.5782	0.71292	-1.5871	32.049	-5.2195
116.15	6.3204	49.408	-4.0741	0.21539	-1.8047	-0.58142	0.57697	-0.12816	0.66022	-1.3176	3683.5	23.044	2.8666	74.879	-40.05	70.902	65.728	21.396	-4.0001	-3.5782	0.71292	-1.5871	32.049	-5.2195
116.17	6.2925	49.389	-4.077	0.21829	-1.8053	-0.5788	0.58272	-0.12191	0.66022	-1.3176	3682.9	23.033	2.8538	74.884	-40.074	70.907	65.728	21.396	-4.0001	-3.5782	0.71292	-1.5871	32.049	-5.2195
116.19	6.2647	49.371	-4.0799	0.22121	-1.8059	-0.57598	0.58824	-0.1156	0.66022	-1.3176	3682.4	23.022	2.841	74.889	-40.101	70.912	65.728	21.396	-4.0001	-3.5782	0.71292	-1.5871	32.049	-5.2195
116.21	6.2371	49.353	-4.0828	0.22417	-1.8065	-0.57298	0.59362	-0.10925	0.66022	-1.3176	3681.8	23.011	2.8282	74.894	-40.131	70.918	65.728	21.396	-4.0001	-3.5782	0.71292	-1.5871	32.049	-5.2195
116.23	6.2095	49.335	-4.0857	0.22715	-1.807	-0.56979	0.59886	-0.10285	0.66022	-1.3176	3681.3	23.0	2.8155	74.899	-40.162	70.923	65.728	21.396	-4.0001	-3.5782	0.71292	-1.5871	32.049	-5.2195
116.24	6.182	49.316	-4.0885	0.23016	-1.8075	-0.56641	0.60386	-0.096413	0.66022	-1.3176	3680.7	22.989	2.8028	74.904	-40.197	70.929	65.728	21.396	-4.0001	-3.5782	0.71292	-1.5871	32.049	-5.2195
116.26	6.1547	49.298	-4.0913	0.23319	-1.808	-0.56284	0.6086	-0.089931	0.66022	-1.3176	3680.1	22.978	2.7903	74.91	-40.233	70.934	65.728	21.396	-4.0001	-3.5782	0.71292	-1.5871	32.049	-5.2195
116.28	6.1276	49.28	-4.0941	0.23624	-1.8084	-0.55908	0.61309	-0.08341	0.66022	-1.3176	3679.6	22.967	2.7778	74.915	-40.272	70.94	65.728	21.396	-4.0001	-3.5782	0.71292	-1.5871	32.049	-5.2195
116.3	6.1006	49.262	-4.0969	0.23932	-1.8088	-0.55514	0.61731	-0.076852	0.66022	-1.3176	3679.0	22.956	2.7653	74.92	-40.313	70.946	65.728	21.396	-4.0001	-3.5782	0.71292	-1.5871	32.049	-5.2195
116.32	6.0738	49.244	-4.0997	0.24241	-1.8092	-0.551	0.62126	-0.07026	0.66022	-1.3176	3678.4	22.946	2.753	74.925	-40.357	70.951	65.728	21.396	-4.0001	-3.5782	0.71292	-1.5871	32.049	-5.2195
116.34	6.0472	49.226	-4.1024	0.24553	-1.8095	-0.54668	0.62494	-0.063636	0.66022	-1.3176	3677.9	22.935	2.7407	74.931	-40.403	70.957	65.728	21.396	-4.0001	-3.5782	0.71292	-1.5871	32.049	-5.2195
116.36	6.0209	49.209	-4.1051	0.24866	-1.8098	-0.54217	0.62834	-0.056984	0.66022	-1.3176	3677.3	22.924	2.7285	74.936	-40.451	70.963	65.728	21.396	-4.0001	-3.5782	0.71292	-1.5871	32.049	-5.2195
116.38	5.9947	49.191	-4.1078	0.25181	-1.8101	-0.53747	0.63146	-0.050305	0.66022	-1.3176	3676.7	22.914	2.7165	74.942	-40.502	70.969	65.728	21.396	-4.0001	-3.5782	0.71292	-1.5871	32.049	-5.2195
116.39	5.9688	49.174	-4.1105	0.25498	-1.8103	-0.53259	0.63429	-0.043604	0.66022	-1.3176	3676.2	22.903	2.7045	74.947	-40.555	70.974	65.728	21.396	-4.0001	-3.5782	0.71292	-1.5871	32.049	-5.2195
116.41	5.9431	49.157	-4.1132	0.25816	-1.8105	-0.52752	0.63683	-0.036882	0.66022	-1.3176	3675.6	22.893	2.6927	74.953	-40.61	70.98	65.728	21.396	-4.0001	-3.5782	0.71292	-1.5871	32.049	-5.2195
116.43	5.9176	49.14	-4.1158	0.26135	-1.8107	-0.52227	0.63907	-0.030143	0.66022	-1.3176	3675.0	22.882	2.6809	74.959	-40.668	70.986	65.728	21.396	-4.0001	-3.5782	0.71292	-1.5871	32.049	-5.2195
116.45	5.8925	49.123	-4.1184	0.26455	-1.8108	-0.51684	0.64102	-0.02339	0.66022	-1.3176	3674.5	22.872	2.6693	74.964	-40.727	70.992	65.728	21.396	-4.0001	-3.5782	0.71292	-1.5871	32.049	-5.2195
116.47	5.8675	49.107	-4.121	0.26776	-1.8109	-0.51122	0.64266	-0.016626	0.66022	-1.3176	3673.9	22.862	2.6578	74.97	-40.79	70.998	65.728	21.396	-4.0001	-3.5782	0.71292	-1.5871	32.049	-5.2195
116.49	5.8429	49.091	-4.1235	0.27097	-1.811	-0.50542	0.644	-0.0098539	0.66022	-1.3176	3673.3	22.852	2.6465	74.976	-40.854	71.004	65.728	21.396	-4.0001	-3.5782	0.71292	-1.5871	32.049	-5.2195
116.51	5.8186	49.075	-4.126	0.27419	-1.811	-0.49943	0.64502	-0.0030769	0.66022	-1.3176	3672.8	22.842	2.6352	74.982	-40.921	71.011	65.728	21.396	-4.0001	-3.5782	0.71292	-1.5871	32.049	-5.2195
116.53	5.7946	49.059	-4.1285	0.27742	-1.811	-0.49327	0.64573	0.0037016	0.66022	-1.3176	3672.2	22.832	2.6241	74.988	-40.99	71.017	65.728	21.396	-4.0001	-3.5782	0.71292	-1.5871	32.049	-5.2195
116.54	5.7708	49.044	-4.131	0.28065	-1.811	-0.48693	0.64613	0.010478	0.66022	-1.3176	3671.6	22.822	2.6132	74.994	-41.061	71.023	65.728	21.396	-4.0001	-3.5782	0.71292	-1.5871	32.049	-5.2195
116.56	5.7474	49.029	-4.1334	0.28388	-1.8109	-0.48042	0.6462	0.01725	0.66022	-1.3176	3671.1	22.813	2.6023	75.0	-41.134	71.029	65.728	21.396	-4.0001	-3.5782	0.71292	-1.5871	32.049	-5.2195
116.58	5.7243	49.014	-4.1358	0.28711	-1.8108	-0.47373	0.64596	0.024013	0.66022	-1.3176	3670.5	22.803	2.5917	75.006	-41.209	71.036	65.728	21.396	-4.0001	-3.5782	0.71292	-1.5871	32.049	-5.2195
116.6	5.7016	49.0	-4.1381	0.29034	-1.8106	-0.46687	0.64539	0.030763	0.66022	-1.3176	3669.9	22.794	2.5811	75.012	-41.287	71.042	65.728	21.396	-4.0001	-3.5782	0.71292	-1.5871	32.049	-5.2195
116.62	5.6791	48.986	-4.1404	0.29357	-1.8105	-0.45983	0.64449	0.037498	0.66022	-1.3176	3669.4	22.785	2.5708	75.018	-41.367	71.049	65.728	21.396	-4.0001	-3.5782	0.71292	-1.5871	32.049	-5.2195
116.64	5.657	48.972	-4.1427	0.29679	-1.8103	-0.45263	0.64327	0.044214	0.66022	-1.3176	3668.8	22.776	2.5605	75.024	-41.449	71.055	65.728	21.396	-4.0001	-3.5782	0.71292	-1.5871	32.049	-5.2195
116.65	5.6353	48.959	-4.145	0.3	-1.81	-0.44526	0.64172	0.050907	0.66022	-1.3176	3668.2	22.768	2.5505	75.031	-41.533	71.062	65.728	21.396	-4.0001	-3.5782	0.71292	-1.5871	32.049	-5.2195
116.67	5.6139	48.946	-4.1472	0.3032	-1.8098	-0.43773	0.63983	0.057573	0.66022	-1.3176	3667.6	22.759	2.5406	75.037	-41.619	71.068	65.728	21.396	-4.0001	-3.5782	0.71292	-1.5871	32.049	-5.2195
116.69	5.5929	48.934	-4.1493	0.3064	-1.8095	-0.43003	0.63761	0.06421	0.66022	-1.3176	3667.1	22.751	2.5308	75.044	-41.707	71.075	65.728	21.396	-4.0001	-3.5782	0.71292	-1.5871	32.049	-5.2195
116.71	5.5722	48.922	-4.1515	0.30958	-1.8091	-0.42217	0.63507	0.070812	0.66022	-1.3176	3666.5	22.743	2.5213	75.05	-41.798	71.082	65.728	21.396	-4.0001	-3.5782	0.71292	-1.5871	32.049	-5.2195
116.73	5.5519	48.911	-4.1535	0.31275	-1.8088	-0.41416	0.63218	0.077376	0.66022	-1.3176	3665.9	22.735	2.5119	75.057	-41.89	71.089	65.728	21.396	-4.0001	-3.5782	0.71292	-1.5871	32.049	-5.2195
116.74	5.532	48.899	-4.1556	0.3159	-1.8083	-0.40599	0.62897	0.083899	0.66022	-1.3176	3665.4	22.727	2.5026	75.063	-41.984	71.096	65.728	21.396	-4.0001	-3.5782	0.71292	-1.5871	32.049	-5.2195
116.76	5.5124	48.889	-4.1576	0.31904	-1.8079	-0.39767	0.62542	0.090377	0.66022	-1.3176	3664.8	22.719	2.4935	75.07	-42.081	71.103	65.728	21.396	-4.0001	-3.5782	0.71292	-1.5871	32.049	-5.2195
116.78	5.4932	48.879	-4.1596	0.32215	-1.8074	-0.3892	0.62153	0.096805	0.66022	-1.3176	3664.2	22.712	2.4846	75.077	-42.179	71.11	65.728	21.396	-4.0001	-3.5782	0.71292	-1.5871	32.049	-5.2195
116.8	5.4744	48.869	-4.1615	0.32525	-1.8069	-0.38059	0.61732	0.10318	0.66022	-1.3176	3663.6	22.705	2.4759	75.084	-42.279	71.117	65.728	21.396	-4.0001	-3.5782	0.71292	-1.5871	32.049	-5.2195
116.81	5.456	48.86	-4.1634	0.32833	-1.8064	-0.37183	0.61277	0.1095	0.66022	-1.3176	3663.1	22.698	2.4673	75.09	-42.382	71.124	65.728	21.396	-4.0001	-3.5782	0.71292	-1.5871	32.049	-5.2195
116.83	5.438	48.851	-4.1652	0.33138	-1.8059	-0.36294	0.60789	0.11576	0.66022	-1.3176	3662.5	22.692	2.4589	75.097	-42.486	71.131	65.728	21.396	-4.0001	-3.5782	0.71292	-1.5871	32.049	-5.2195
116.85	5.4203	48.843	-4.167	0.3344	-1.8053	-0.35391	0.60268	0.12195	0.66022	-1.3176	3661.9	22.685	2.4507	75.104	-42.592	71.138	65.728	21.396	-4.0001	-3.5782	0.71292	-1.5871	32.049	-5.2195
116.86	5.4031	48.836	-4.1688	0.3374	-1.8046	-0.34474	0.59715	0.12807	0.66022	-1.3176	3661.3	22.679	2.4427	75.112	-42.7	71.146	65.728	21.396	-4.0001	-3.5782	0.71292	-1.5871	32.049	-5.2195
116.88	5.3862	48.829	-4.1705	0.34038	-1.804	-0.33545	0.59129	0.13413	0.66022	-1.3176	3660.8	22.673	2.4348	75.119	-42.81	71.153	65.728	21.396	-4.0001	-3.5782	0.71292	-1.5871	32.049	-5.2195
116.9	5.3697	48.822	-4.1721	0.34332	-1.8033	-0.32604	0.58511	0.1401	0.66022	-1.3176	3660.2	22.668	2.4271	75.126	-42.921	71.161	65.728	21.396	-4.0001	-3.5782	0.71292	-1.5871	32.049	-5.2195
116.91	5.3536	48.816	-4.1737	0.34623	-1.8026	-0.3165	0.5786	0.146	0.66022	-1.3176	3659.6	22.662	2.4196	75.133	-43.035	71.168	65.728	21.396	-4.0001	-3.5782	0.71292	-1.5871	32.049	-5.2195
116.93	5.3379	48.811	-4.1753	0.3491	-1.8018	-0.30685	0.57178	0.15181	0.66022	-1.3176	3659.0	22.657	2.4122	75.141	-43.15	71.176	65.728	21.396	-4.0001	-3.5782	0.71292	-1.5871	32.049	-5.2195
116.95	5.3225	48.806	-4.1768	0.35194	-1.8011	-0.29709	0.56465	0.15753	0.66022	-1.3176	3658.5	22.652	2.4051	75.148	-43.267	71.183	65.728	21.396	-4.0001	-3.5782	0.71292	-1.5871	32.049	-5.2195
116.96	5.3076	48.801	-4.1782	0.35475	-1.8003	-0.28722	0.55721	0.16316	0.66022	-1.3176	3657.9	22.648	2.3981	75.155	-43.385	71.191	65.728	21.396	-4.0001	-3.5782	0.71292	-1.5871	32.049	-5.2195
116.98	5.293	48.798	-4.1797	0.35751	-1.7994	-0.27725	0.54946	0.1687	0.66022	-1.3176	3657.3	22.643	2.3913	75.163	-43.506	71.199	65.728	21.396	-4.0001	-3.5782	0.71292	-1.5871	32.049	-5.2195
117.0	5.2788	48.795	-4.181	0.36024	-1.7986	-0.26717	0.54141	0.17413	0.66022	-1.3176	3656.7	22.639	2.3846	75.171	-43.627	71.206	65.728	21.396	-4.0001	-3.5782	0.71292	-1.5871	32.049	-5.2195
117.01	5.265	48.792	-4.1823	0.36293	-1.7977	-0.25701	0.53306	0.17946	0.66022	-1.3176	3656.1	22.635	2.3781	75.178	-43.751	71.214	65.728	21.396	-4.0001	-3.5782	0.71292	-1.5871	32.049	-5.2195
117.03	5.2516	48.79	-4.1836	0.36557	-1.7968	-0.24676	0.52441	0.18469	0.66022	-1.3176	3655.6	22.632	2.3718	75.186	-43.876	71.222	65.728	21.396	-4.0001	-3.5782	0.71292	-1.5871	32.049	-5.2195
117.04	5.2386	48.789	-4.1848	0.36817	-1.7958	-0.23642	0.51549	0.18981	0.66022	-1.3176	3655.0	22.629	2.3657	75.194	-44.003	71.23	65.728	21.396	-4.0001	-3.5782	0.71292	-1.5871	32.049	-5.2195
117.06	5.2259	48.788	-4.186	0.37073	-1.7949	-0.226	0.50627	0.19481	0.66022	-1.3176	3654.4	22.626	2.3597	75.202	-44.131	71.238	65.728	21.396	-4.0001	-3.5782	0.71292	-1.5871	32.049	-5.2195
117.07	5.2136	48.788	-4.1871	0.37323	-1.7939	-0.21551	0.49679	0.19969	0.66022	-1.3176	3653.8	22.623	2.3539	75.209	-44.261	71.246	65.728	21.396	-4.0001	-3.5782	0.71292	-1.5871	32.049	-5.2195
117.09	5.2017	48.788	-4.1881	0.37569	-1.7929	-0.20495	0.48703	0.20446	0.66022	-1.3176	3653.2	22.621	2.3483	75.217	-44.393	71.255	65.728	21.396	-4.0001	-3.5782	0.71292	-1.5871	32.049	-5.2195
117.1	5.1901	48.789	-4.1891	0.3781	-1.7918	-0.19433	0.47701	0.20909	0.66022	-1.3176	3652.6	22.618	2.3428	75.225	-44.525	71.263	65.728	21.396	-4.0001	-3.5782	0.71292	-1.5871	32.049	-5.2195
117.12	5.1789	48.791	-4.1901	0.38046	-1.7908	-0.18365	0.46673	0.2136	0.66022	-1.3176	3652.0	22.617	2.3375	75.234	-44.66	71.271	65.728	21.396	-4.0001	-3.5782	0.71292	-1.5871	32.049	-5.2195
117.13	5.1681	48.793	-4.1909	0.38277	-1.7897	-0.17291	0.4562	0.21798	0.66022	-1.3176	3651.5	22.615	2.3323	75.242	-44.795	71.28	65.728	21.396	-4.0001	-3.5782	0.71292	-1.5871	32.049	-5.2195
117.15	5.1576	48.796	-4.1918	0.38502	-1.7886	-0.16213	0.44542	0.22223	0.66022	-1.3176	3650.9	22.614	2.3274	75.25	-44.932	71.288	65.728	21.396	-4.0001	-3.5782	0.71292	-1.5871	32.049	-5.2195
117.16	5.1475	48.799	-4.1926	0.38722	-1.7875	-0.15131	0.43441	0.22634	0.66022	-1.3176	3650.3	22.613	2.3225	75.258	-45.071	71.296	65.728	21.396	-4.0001	-3.5782	0.71292	-1.5871	32.049	-5.2195
117.17	5.1377	48.803	-4.1933	0.38937	-1.7863	-0.14046	0.42317	0.23031	0.66022	-1.3176	3649.7	22.612	2.3179	75.267	-45.21	71.305	65.728	21.396	-4.0001	-3.5782	0.71292	-1.5871	32.049	-5.2195
117.19	5.1283	48.808	-4.194	0.39146	-1.7852	-0.12957	0.41171	0.23413	0.66022	-1.3176	3649.1	22.611	2.3133	75.275	-45.351	71.314	65.728	21.396	-4.0001	-3.5782	0.71292	-1.5871	32.049	-5.2195
117.2	5.1192	48.813	-4.1946	0.39349	-1.784	-0.11866	0.40003	0.23781	0.66022	-1.3176	3648.5	22.611	2.309	75.283	-45.493	71.322	65.728	21.396	-4.0001	-3.5782	0.71292	-1.5871	32.049	-5.2195
117.21	5.1104	48.819	-4.1952	0.39546	-1.7828	-0.10774	0.38815	0.24134	0.66022	-1.3176	3647.9	22.611	2.3048	75.292	-45.637	71.331	65.728	21.396	-4.0001	-3.5782	0.71292	-1.5871	32.049	-5.2195
117.23	5.102	48.825	-4.1957	0.39737	-1.7816	-0.0968	0.37608	0.24472	0.66022	-1.3176	3647.3	22.612	2.3007	75.3	-45.781	71.34	65.728	21.396	-4.0001	-3.5782	0.71292	-1.5871	32.049	-5.2195
117.24	5.0939	48.832	-4.1961	0.39922	-1.7804	-0.085856	0.36381	0.24795	0.66022	-1.3176	3646.8	22.612	2.2968	75.309	-45.927	71.348	65.728	21.396	-4.0001	-3.5782	0.71292	-1.5871	32.049	-5.2195
117.25	5.0861	48.839	-4.1965	0.401	-1.7791	-0.074913	0.35136	0.25102	0.66022	-1.3176	3646.2	22.613	2.293	75.318	-46.074	71.357	65.728	21.396	-4.0001	-3.5782	0.71292	-1.5871	32.049	-5.2195
117.27	5.0786	48.848	-4.1969	0.40273	-1.7778	-0.063977	0.33875	0.25393	0.66022	-1.3176	3645.6	22.614	2.2894	75.326	-46.221	71.366	65.728	21.396	-4.0001	-3.5782	0.71292	-1.5871	32.049	-5.2195
117.28	5.0715	48.856	-4.1972	0.40439	-1.7766	-0.053054	0.32597	0.25668	0.66022	-1.3176	3645.0	22.615	2.2859	75.335	-46.37	71.375	65.728	21.396	-4.0001	-3.5782	0.71292	-1.5871	32.049	-5.2195
117.29	5.0646	48.865	-4.1974	0.40599	-1.7753	-0.04215	0.31304	0.25927	0.66022	-1.3176	3644.4	22.617	2.2825	75.344	-46.52	71.384	65.728	21.396	-4.0001	-3.5782	0.71292	-1.5871	32.049	-5.2195
117.31	5.0581	48.875	-4.1976	0.40752	-1.774	-0.031271	0.29997	0.2617	0.66022	-1.3176	3643.8	22.619	2.2793	75.353	-46.671	71.393	65.728	21.396	-4.0001	-3.5782	0.71292	-1.5871	32.049	-5.2195
117.32	5.0519	48.885	-4.1977	0.40899	-1.7727	-0.020424	0.28676	0.26395	0.66022	-1.3176	3643.2	22.621	2.2762	75.362	-46.822	71.402	65.728	21.396	-4.0001	-3.5782	0.71292	-1.5871	32.049	-5.2195
117.33	5.0459	48.896	-4.1978	0.41039	-1.7713	-0.0096148	0.27343	0.26604	0.66022	-1.3176	3642.6	22.623	2.2733	75.371	-46.975	71.411	65.728	21.396	-4.0001	-3.5782	0.71292	-1.5871	32.049	-5.2195
117.34	5.0403	48.907	-4.1978	0.41172	-1.77	0.00115	0.25999	0.26797	0.66022	-1.3176	3642.0	22.626	2.2705	75.38	-47.128	71.421	65.728	21.396	-4.0001	-3.5782	0.71292	-1.5871	32.049	-5.2195
117.35	5.0349	48.919	-4.1978	0.41299	-1.7687	0.011864	0.24644	0.26972	0.66022	-1.3176	3641.4	22.629	2.2678	75.389	-47.282	71.43	65.728	21.396	-4.0001	-3.5782	0.71292	-1.5871	32.049	-5.2195
117.37	5.0298	48.932	-4.1977	0.41419	-1.7673	0.022522	0.2328	0.2713	0.66022	-1.3176	3640.8	22.632	2.2652	75.398	-47.437	71.439	65.728	21.396	-4.0001	-3.5782	0.71292	-1.5871	32.049	-5.2195
117.38	5.025	48.944	-4.1976	0.41532	-1.7659	0.033116	0.21908	0.2727	0.66022	-1.3176	3640.2	22.635	2.2628	75.407	-47.592	71.448	65.728	21.396	-4.0001	-3.5782	0.71292	-1.5871	32.049	-5.2195
117.39	5.0205	48.958	-4.1974	0.41638	-1.7646	0.043641	0.20528	0.27394	0.66022	-1.3176	3639.6	22.639	2.2604	75.416	-47.748	71.458	65.728	21.396	-4.0001	-3.5782	0.71292	-1.5871	32.049	-5.2195
117.4	5.0162	48.971	-4.1971	0.41737	-1.7632	0.05409	0.19142	0.27499	0.66022	-1.3176	3639.0	22.643	2.2582	75.426	-47.905	71.467	65.728	21.396	-4.0001	-3.5782	0.71292	-1.5871	32.049	-5.2195
117.41	5.0122	48.986	-4.1968	0.41829	-1.7618	0.064458	0.1775	0.27588	0.66022	-1.3176	3638.4	22.647	2.2561	75.435	-48.062	71.477	65.728	21.396	-4.0001	-3.5782	0.71292	-1.5871	32.049	-5.2195
117.42	5.0084	49.0	-4.1965	0.41914	-1.7605	0.074737	0.16354	0.27659	0.66022	-1.3176	3637.8	22.651	2.2542	75.444	-48.22	71.486	65.728	21.396	-4.0001	-3.5782	0.71292	-1.5871	32.049	-5.2195
117.43	5.0049	49.016	-4.1961	0.41993	-1.7591	0.084923	0.14955	0.27712	0.66022	-1.3176	3637.2	22.655	2.2523	75.454	-48.378	71.496	65.728	21.396	-4.0001	-3.5782	0.71292	-1.5871	32.049	-5.2195
117.44	5.0016	49.031	-4.1956	0.42064	-1.7577	0.095008	0.13553	0.27747	0.66022	-1.3176	3636.6	22.66	2.2506	75.463	-48.537	71.505	65.728	21.396	-4.0001	-3.5782	0.71292	-1.5871	32.049	-5.2195
117.46	4.9986	49.047	-4.1951	0.42128	-1.7563	0.10499	0.1215	0.27765	0.66022	-1.3176	3636.0	22.664	2.2489	75.473	-48.696	71.515	65.728	21.396	-4.0001	-3.5782	0.71292	-1.5871	32.049	-5.2195
117.47	4.9958	49.063	-4.1946	0.42185	-1.7549	0.11485	0.10747	0.27766	0.66022	-1.3176	3635.4	22.669	2.2474	75.482	-48.855	71.524	65.728	21.396	-4.0001	-3.5782	0.71292	-1.5871	32.049	-5.2195
117.48	4.9933	49.08	-4.194	0.42236	-1.7535	0.1246	0.093446	0.27748	0.66022	-1.3176	3634.8	22.675	2.246	75.492	-49.015	71.534	65.728	21.396	-4.0001	-3.5782	0.71292	-1.5871	32.049	-5.2195
117.49	4.991	49.097	-4.1933	0.42279	-1.7521	0.13491	0.079497	0.2772	0.66022	-1.3176	3634.2	22.68	2.2446	75.501	-49.175	71.544	65.728	21.396	-4.0001	-3.5782	0.71292	-1.5871	32.049	-5.2195
117.5	4.9889	49.115	-4.1926	0.42315	-1.7507	0.14864	0.065844	0.27707	0.66022	-1.3176	3633.6	22.685	2.2434	75.511	-49.335	71.554	65.728	21.396	-4.0001	-3.5782	0.71292	-1.5871	32.049	-5.2195
117.51	4.987	49.133	-4.1918	0.42345	-1.7494	0.16215	0.05218	0.27675	0.66022	-1.3176	3633.0	22.691	2.2423	75.52	-49.494	71.563	65.728	21.396	-4.0001	-3.5782	0.71292	-1.5871	32.049	-5.2195
117.52	4.9854	49.151	-4.191	0.42367	-1.748	0.17545	0.038517	0.27626	0.66022	-1.3176	3632.4	22.697	2.2413	75.53	-49.654	71.573	65.728	21.396	-4.0001	-3.5782	0.71292	-1.5871	32.049	-5.2195
117.53	4.984	49.17	-4.1901	0.42383	-1.7466	0.18852	0.024865	0.27559	0.66022	-1.3176	3631.8	22.703	2.2403	75.54	-49.814	71.583	65.728	21.396	-4.0001	-3.5782	0.71292	-1.5871	32.049	-5.2195
117.54	4.9828	49.189	-4.1891	0.42392	-1.7452	0.20135	0.011235	0.27474	0.66022	-1.3176	3631.1	22.709	2.2395	75.55	-49.974	71.593	65.728	21.396	-4.0001	-3.5782	0.71292	-1.5871	32.049	-5.2195
117.55	4.9818	49.208	-4.1881	0.42395	-1.7439	0.21394	-0.0023633	0.2737	0.66022	-1.3176	3630.5	22.715	2.2388	75.559	-50.133	71.603	65.728	21.396	-4.0001	-3.5782	0.71292	-1.5871	32.049	-5.2195
117.56	4.981	49.228	-4.187	0.4239	-1.7425	0.22628	-0.015918	0.2725	0.66022	-1.3176	3629.9	22.722	2.2381	75.569	-50.293	71.613	65.728	21.396	-4.0001	-3.5782	0.71292	-1.5871	32.049	-5.2195
117.57	4.9805	49.248	-4.1858	0.42379	-1.7411	0.23837	-0.029419	0.27111	0.66022	-1.3176	3629.3	22.728	2.2376	75.579	-50.451	71.623	65.728	21.396	-4.0001	-3.5782	0.71292	-1.5871	32.049	-5.2195
117.58	4.9802	49.268	-4.1846	0.42361	-1.7398	0.25019	-0.042856	0.26955	0.66022	-1.3176	3628.7	22.735	2.2372	75.589	-50.61	71.633	65.728	21.396	-4.0001	-3.5782	0.71292	-1.5871	32.049	-5.2195
117.59	4.9801	49.289	-4.1833	0.42336	-1.7384	0.26174	-0.056219	0.26782	0.66022	-1.3176	3628.1	22.742	2.2368	75.599	-50.768	71.643	65.728	21.396	-4.0001	-3.5782	0.71292	-1.5871	32.049	-5.2195
117.6	4.9803	49.309	-4.182	0.42304	-1.7371	0.27302	-0.069497	0.26592	0.66022	-1.3176	3627.5	22.749	2.2366	75.609	-50.926	71.653	65.728	21.396	-4.0001	-3.5782	0.71292	-1.5871	32.049	-5.2195
117.61	4.9806	49.33	-4.1806	0.42266	-1.7358	0.28401	-0.082681	0.26384	0.66022	-1.3176	3626.9	22.756	2.2365	75.619	-51.082	71.663	65.728	21.396	-4.0001	-3.5782	0.71292	-1.5871	32.049	-5.2195
117.61	4.9812	49.352	-4.1791	0.42222	-1.7345	0.29471	-0.095761	0.2616	0.66022	-1.3176	3626.3	22.763	2.2364	75.629	-51.239	71.673	65.728	21.396	-4.0001	-3.5782	0.71292	-1.5871	32.049	-5.2195
117.62	4.982	49.373	-4.1776	0.42171	-1.7332	0.30512	-0.10873	0.25919	0.66022	-1.3176	3625.6	22.77	2.2365	75.639	-51.394	71.684	65.728	21.396	-4.0001	-3.5782	0.71292	-1.5871	32.049	-5.2195
117.63	4.983	49.395	-4.1761	0.42113	-1.7319	0.31523	-0.12157	0.25661	0.66022	-1.3176	3625.0	22.778	2.2367	75.649	-51.549	71.694	65.728	21.396	-4.0001	-3.5782	0.71292	-1.5871	32.049	-5.2195
117.64	4.9842	49.416	-4.1745	0.42049	-1.7306	0.32503	-0.13428	0.25387	0.66022	-1.3176	3624.4	22.785	2.2369	75.659	-51.703	71.704	65.728	21.396	-4.0001	-3.5782	0.71292	-1.5871	32.049	-5.2195
117.65	4.9857	49.438	-4.1728	0.41979	-1.7293	0.33452	-0.14685	0.25098	0.66022	-1.3176	3623.8	22.793	2.2373	75.669	-51.855	71.714	65.728	21.396	-4.0001	-3.5782	0.71292	-1.5871	32.049	-5.2195
117.66	4.9874	49.46	-4.1711	0.41902	-1.7281	0.34369	-0.15927	0.24792	0.66022	-1.3176	3623.2	22.8	2.2377	75.679	-52.007	71.725	65.728	21.396	-4.0001	-3.5782	0.71292	-1.5871	32.049	-5.2195
117.67	4.9892	49.483	-4.1694	0.41819	-1.7268	0.35254	-0.17153	0.24471	0.66022	-1.3176	3622.6	22.808	2.2383	75.689	-52.157	71.735	65.728	21.396	-4.0001	-3.5782	0.71292	-1.5871	32.049	-5.2195
117.68	4.9914	49.505	-4.1676	0.41731	-1.7256	0.36106	-0.18362	0.24135	0.66022	-1.3176	3622.0	22.815	2.2389	75.7	-52.307	71.745	65.728	21.396	-4.0001	-3.5782	0.71292	-1.5871	32.049	-5.2195
117.69	4.9937	49.528	-4.1658	0.41636	-1.7244	0.36926	-0.19554	0.23784	0.66022	-1.3176	3621.3	22.823	2.2397	75.71	-52.455	71.755	65.728	21.396	-4.0001	-3.5782	0.71292	-1.5871	32.049	-5.2195
117.7	4.9962	49.55	-4.1639	0.41535	-1.7233	0.37712	-0.20727	0.23418	0.66022	-1.3176	3620.7	22.831	2.2405	75.72	-52.601	71.766	65.728	21.396	-4.0001	-3.5782	0.71292	-1.5871	32.049	-5.2195
117.71	4.999	49.573	-4.162	0.41429	-1.7221	0.38464	-0.21881	0.23038	0.66022	-1.3176	3620.1	22.839	2.2414	75.73	-52.746	71.776	65.728	21.396	-4.0001	-3.5782	0.71292	-1.5871	32.049	-5.2195
117.72	5.002	49.596	-4.1601	0.41316	-1.721	0.39182	-0.23015	0.22644	0.66022	-1.3176	3619.5	22.847	2.2425	75.74	-52.889	71.786	65.728	21.396	-4.0001	-3.5782	0.71292	-1.5871	32.049	-5.2195
117.72	5.0052	49.618	-4.1581	0.41199	-1.7198	0.39866	-0.24129	0.22237	0.66022	-1.3176	3618.9	22.854	2.2436	75.751	-53.031	71.797	65.728	21.396	-4.0001	-3.5782	0.71292	-1.5871	32.049	-5.2195
117.73	5.0086	49.641	-4.1561	0.41075	-1.7187	0.40515	-0.25222	0.21816	0.66022	-1.3176	3618.2	22.862	2.2448	75.761	-53.17	71.807	65.728	21.396	-4.0001	-3.5782	0.71292	-1.5871	32.049	-5.2195
117.74	5.0122	49.664	-4.1541	0.40946	-1.7176	0.41129	-0.26292	0.21382	0.66022	-1.3176	3617.6	22.87	2.2461	75.771	-53.308	71.818	65.728	21.396	-4.0001	-3.5782	0.71292	-1.5871	32.049	-5.2195
117.75	5.016	49.687	-4.152	0.40812	-1.7166	0.41707	-0.2734	0.20935	0.66022	-1.3176	3617.0	22.878	2.2476	75.781	-53.444	71.828	65.728	21.396	-4.0001	-3.5782	0.71292	-1.5871	32.049	-5.2195
117.76	5.0201	49.71	-4.1499	0.40673	-1.7156	0.42251	-0.28365	0.20476	0.66022	-1.3176	3616.4	22.886	2.2491	75.792	-53.577	71.838	65.728	21.396	-4.0001	-3.5782	0.71292	-1.5871	32.049	-5.2195
117.77	5.0244	49.733	-4.1478	0.40529	-1.7145	0.42758	-0.29366	0.20005	0.66022	-1.3176	3615.8	22.894	2.2507	75.802	-53.708	71.849	65.728	21.396	-4.0001	-3.5782	0.71292	-1.5871	32.049	-5.2195
117.78	5.0288	49.756	-4.1456	0.40379	-1.7136	0.4323	-0.30342	0.19523	0.66022	-1.3176	3615.1	22.902	2.2524	75.812	-53.837	71.859	65.728	21.396	-4.0001	-3.5782	0.71292	-1.5871	32.049	-5.2195
117.79	5.0335	49.779	-4.1434	0.40225	-1.7126	0.43666	-0.31294	0.19029	0.66022	-1.3176	3614.5	22.91	2.2542	75.823	-53.963	71.87	65.728	21.396	-4.0001	-3.5782	0.71292	-1.5871	32.049	-5.2195
117.8	5.0384	49.801	-4.1412	0.40066	-1.7117	0.44066	-0.3222	0.18525	0.66022	-1.3176	3613.9	22.917	2.2561	75.833	-54.087	71.88	65.728	21.396	-4.0001	-3.5782	0.71292	-1.5871	32.049	-5.2195
117.81	5.0436	49.824	-4.139	0.39903	-1.7107	0.4443	-0.33121	0.1801	0.66022	-1.3176	3613.3	22.925	2.2581	75.843	-54.208	71.89	65.728	21.396	-4.0001	-3.5782	0.71292	-1.5871	32.049	-5.2195
117.81	5.0489	49.847	-4.1368	0.39735	-1.7099	0.44759	-0.33995	0.17485	0.66022	-1.3176	3612.6	22.933	2.2601	75.853	-54.326	71.901	65.728	21.396	-4.0001	-3.5782	0.71292	-1.5871	32.049	-5.2195
117.82	5.0544	49.869	-4.1346	0.39563	-1.709	0.45051	-0.34842	0.16951	0.66022	-1.3176	3612.0	22.941	2.2623	75.864	-54.442	71.911	65.728	21.396	-4.0001	-3.5782	0.71292	-1.5871	32.049	-5.2195
117.83	5.0602	49.892	-4.1323	0.39387	-1.7082	0.45307	-0.35663	0.16407	0.66022	-1.3176	3611.4	22.948	2.2646	75.874	-54.554	71.922	65.728	21.396	-4.0001	-3.5782	0.71292	-1.5871	32.049	-5.2195
117.84	5.0661	49.914	-4.13	0.39207	-1.7073	0.45526	-0.36456	0.15855	0.66022	-1.3176	3610.8	22.956	2.2669	75.884	-54.663	71.932	65.728	21.396	-4.0001	-3.5782	0.71292	-1.5871	32.049	-5.2195
117.85	5.0722	49.936	-4.1277	0.39022	-1.7066	0.45711	-0.37221	0.15294	0.66022	-1.3176	3610.1	22.963	2.2694	75.895	-54.768	71.943	65.728	21.396	-4.0001	-3.5782	0.71292	-1.5871	32.049	-5.2195
117.86	5.0786	49.959	-4.1255	0.38834	-1.7058	0.45859	-0.37958	0.14726	0.66022	-1.3176	3609.5	22.971	2.2719	75.905	-54.871	71.953	65.728	21.396	-4.0001	-3.5782	0.71292	-1.5871	32.049	-5.2195
117.87	5.0852	49.981	-4.1232	0.38643	-1.7051	0.45971	-0.38667	0.1415	0.66022	-1.3176	3608.9	22.978	2.2745	75.915	-54.969	71.964	65.728	21.396	-4.0001	-3.5782	0.71292	-1.5871	32.049	-5.2195
117.88	5.0919	50.002	-4.1209	0.38448	-1.7044	0.46049	-0.39347	0.13567	0.66022	-1.3176	3608.3	22.986	2.2772	75.925	-55.064	71.974	65.728	21.396	-4.0001	-3.5782	0.71292	-1.5871	32.049	-5.2195
117.89	5.0989	50.024	-4.1186	0.38249	-1.7037	0.4609	-0.39999	0.12977	0.66022	-1.3176	3607.6	22.993	2.28	75.936	-55.156	71.984	65.728	21.396	-4.0001	-3.5782	0.71292	-1.5871	32.049	-5.2195
117.9	5.106	50.046	-4.1162	0.38048	-1.7031	0.46097	-0.40621	0.12381	0.66022	-1.3176	3607.0	23.0	2.2829	75.946	-55.243	71.995	65.728	21.396	-4.0001	-3.5782	0.71292	-1.5871	32.049	-5.2195
117.91	5.1133	50.067	-4.1139	0.37843	-1.7025	0.46069	-0.41214	0.11779	0.66022	-1.3176	3606.4	23.008	2.2859	75.956	-55.326	72.005	65.728	21.396	-4.0001	-3.5782	0.71292	-1.5871	32.049	-5.2195
117.92	5.1209	50.088	-4.1116	0.37636	-1.7019	0.46006	-0.41778	0.11171	0.66022	-1.3176	3605.7	23.015	2.289	75.966	-55.405	72.016	65.728	21.396	-4.0001	-3.5782	0.71292	-1.5871	32.049	-5.2195
117.93	5.1286	50.109	-4.1093	0.37426	-1.7014	0.45909	-0.42313	0.10559	0.66022	-1.3176	3605.1	23.022	2.2921	75.977	-55.481	72.026	65.728	21.396	-4.0001	-3.5782	0.71292	-1.5871	32.049	-5.2195
117.94	5.1365	50.13	-4.107	0.37213	-1.7009	0.45778	-0.42818	0.099423	0.66022	-1.3176	3604.5	23.028	2.2953	75.987	-55.551	72.036	65.728	21.396	-4.0001	-3.5782	0.71292	-1.5871	32.049	-5.2195
117.95	5.1446	50.151	-4.1048	0.36997	-1.7004	0.45613	-0.43294	0.093213	0.66022	-1.3176	3603.9	23.035	2.2986	75.997	-55.618	72.047	65.728	21.396	-4.0001	-3.5782	0.71292	-1.5871	32.049	-5.2195
117.96	5.1528	50.171	-4.1025	0.3678	-1.6999	0.45415	-0.4374	0.086966	0.66022	-1.3176	3603.2	23.042	2.302	76.007	-55.68	72.057	65.728	21.396	-4.0001	-3.5782	0.71292	-1.5871	32.049	-5.2195
117.96	5.1612	50.191	-4.1002	0.3656	-1.6995	0.45183	-0.44157	0.080687	0.66022	-1.3176	3602.6	23.049	2.3055	76.017	-55.737	72.067	65.728	21.396	-4.0001	-3.5782	0.71292	-1.5871	32.049	-5.2195
117.97	5.1698	50.211	-4.098	0.36338	-1.6991	0.4492	-0.44544	0.074378	0.66022	-1.3176	3602.0	23.055	2.309	76.028	-55.789	72.078	65.728	21.396	-4.0001	-3.5782	0.71292	-1.5871	32.049	-5.2195
117.98	5.1786	50.231	-4.0957	0.36115	-1.6988	0.44624	-0.44901	0.068046	0.66022	-1.3176	3601.3	23.061	2.3126	76.038	-55.837	72.088	65.728	21.396	-4.0001	-3.5782	0.71292	-1.5871	32.049	-5.2195
117.99	5.1876	50.25	-4.0935	0.35889	-1.6985	0.44296	-0.45229	0.061692	0.66022	-1.3176	3600.7	23.068	2.3163	76.048	-55.881	72.098	65.728	21.396	-4.0001	-3.5782	0.71292	-1.5871	32.049	-5.2195
118.0	5.1966	50.27	-4.0913	0.35662	-1.6982	0.43937	-0.45528	0.055323	0.66022	-1.3176	3600.1	23.074	2.3201	76.058	-55.919	72.108	65.728	21.396	-4.0001	-3.5782	0.71292	-1.5871	32.049	-5.2195
118.01	5.2059	50.289	-4.0891	0.35434	-1.6979	0.43548	-0.45798	0.048941	0.66022	-1.3176	3599.5	23.08	2.3239	76.068	-55.952	72.119	65.728	21.396	-4.0001	-3.5782	0.71292	-1.5871	32.049	-5.2195
118.02	5.2153	50.307	-4.0869	0.35205	-1.6977	0.43128	-0.46038	0.042551	0.66022	-1.3176	3598.8	23.086	2.3278	76.078	-55.981	72.129	65.728	21.396	-4.0001	-3.5782	0.71292	-1.5871	32.049	-5.2195
118.03	5.2248	50.326	-4.0848	0.34974	-1.6975	0.42678	-0.4625	0.036157	0.66022	-1.3176	3598.2	23.092	2.3317	76.088	-56.004	72.139	65.728	21.396	-4.0001	-3.5782	0.71292	-1.5871	32.049	-5.2195
118.04	5.2345	50.344	-4.0827	0.34742	-1.6973	0.42199	-0.46432	0.029762	0.66022	-1.3176	3597.6	23.098	2.3358	76.098	-56.023	72.149	65.728	21.396	-4.0001	-3.5782	0.71292	-1.5871	32.049	-5.2195
118.05	5.2444	50.362	-4.0806	0.3451	-1.6972	0.41691	-0.46586	0.023371	0.66022	-1.3176	3596.9	23.103	2.3398	76.108	-56.036	72.159	65.728	21.396	-4.0001	-3.5782	0.71292	-1.5871	32.049	-5.2195
118.06	5.2543	50.38	-4.0785	0.34276	-1.6971	0.41155	-0.46712	0.016988	0.66022	-1.3176	3596.3	23.109	2.344	76.118	-56.045	72.169	65.728	21.396	-4.0001	-3.5782	0.71292	-1.5871	32.049	-5.2195
118.08	5.2644	50.397	-4.0765	0.34042	-1.697	0.40592	-0.4681	0.010615	0.66022	-1.3176	3595.7	23.114	2.3482	76.128	-56.048	72.179	65.728	21.396	-4.0001	-3.5782	0.71292	-1.5871	32.049	-5.2195
118.09	5.2746	50.414	-4.0745	0.33808	-1.697	0.40002	-0.46879	0.0042574	0.66022	-1.3176	3595.0	23.119	2.3524	76.138	-56.047	72.189	65.728	21.396	-4.0001	-3.5782	0.71292	-1.5871	32.049	-5.2195
118.1	5.2849	50.431	-4.0725	0.33574	-1.697	0.39385	-0.46921	-0.0020817	0.66022	-1.3176	3594.4	23.124	2.3567	76.148	-56.041	72.199	65.728	21.396	-4.0001	-3.5782	0.71292	-1.5871	32.049	-5.2195
118.11	5.2953	50.448	-4.0705	0.33339	-1.697	0.38743	-0.46936	-0.0083987	0.66022	-1.3176	3593.8	23.129	2.3611	76.157	-56.029	72.209	65.728	21.396	-4.0001	-3.5782	0.71292	-1.5871	32.049	-5.2195
118.12	5.3059	50.464	-4.0686	0.33104	-1.6971	0.38075	-0.46923	-0.01469	0.66022	-1.3176	3593.1	23.134	2.3654	76.167	-56.013	72.219	65.728	21.396	-4.0001	-3.5782	0.71292	-1.5871	32.049	-5.2195
118.13	5.3165	50.48	-4.0667	0.3287	-1.6971	0.37383	-0.46884	-0.020952	0.66022	-1.3176	3592.5	23.139	2.3699	76.177	-55.992	72.229	65.728	21.396	-4.0001	-3.5782	0.71292	-1.5871	32.049	-5.2195
118.14	5.3272	50.496	-4.0649	0.32636	-1.6973	0.36667	-0.46818	-0.027182	0.66022	-1.3176	3591.9	23.143	2.3744	76.187	-55.966	72.239	65.728	21.396	-4.0001	-3.5782	0.71292	-1.5871	32.049	-5.2195
118.15	5.338	50.511	-4.063	0.32402	-1.6974	0.35928	-0.46726	-0.033375	0.66022	-1.3176	3591.3	23.148	2.3789	76.196	-55.936	72.249	65.728	21.396	-4.0001	-3.5782	0.71292	-1.5871	32.049	-5.2195
118.16	5.3488	50.527	-4.0613	0.32168	-1.6976	0.35167	-0.46608	-0.03953	0.66022	-1.3176	3590.6	23.152	2.3834	76.206	-55.901	72.259	65.728	21.396	-4.0001	-3.5782	0.71292	-1.5871	32.049	-5.2195
118.17	5.3598	50.542	-4.0595	0.31936	-1.6978	0.34383	-0.46464	-0.045642	0.66022	-1.3176	3590.0	23.156	2.388	76.215	-55.861	72.269	65.728	21.396	-4.0001	-3.5782	0.71292	-1.5871	32.049	-5.2195
118.18	5.3708	50.556	-4.0578	0.31704	-1.698	0.33578	-0.46295	-0.051708	0.66022	-1.3176	3589.4	23.161	2.3926	76.225	-55.817	72.278	65.728	21.396	-4.0001	-3.5782	0.71292	-1.5871	32.049	-5.2195
118.19	5.3818	50.57	-4.0562	0.31473	-1.6983	0.32753	-0.46102	-0.057726	0.66022	-1.3176	3588.7	23.164	2.3972	76.235	-55.768	72.288	65.728	21.396	-4.0001	-3.5782	0.71292	-1.5871	32.049	-5.2195
118.2	5.3929	50.584	-4.0546	0.31243	-1.6986	0.31908	-0.45884	-0.063693	0.66022	-1.3176	3588.1	23.168	2.4018	76.244	-55.716	72.298	65.728	21.396	-4.0001	-3.5782	0.71292	-1.5871	32.049	-5.2195
118.21	5.404	50.598	-4.053	0.31014	-1.699	0.31044	-0.45643	-0.069605	0.66022	-1.3176	3587.5	23.172	2.4065	76.254	-55.659	72.307	65.728	21.396	-4.0001	-3.5782	0.71292	-1.5871	32.049	-5.2195
118.22	5.4152	50.612	-4.0514	0.30786	-1.6993	0.30162	-0.45377	-0.075459	0.66022	-1.3176	3586.8	23.176	2.4112	76.263	-55.598	72.317	65.728	21.396	-4.0001	-3.5782	0.71292	-1.5871	32.049	-5.2195
118.24	5.4264	50.625	-4.05	0.3056	-1.6997	0.29262	-0.45089	-0.081254	0.66022	-1.3176	3586.2	23.179	2.4159	76.272	-55.533	72.327	65.728	21.396	-4.0001	-3.5782	0.71292	-1.5871	32.049	-5.2195
118.25	5.4375	50.637	-4.0485	0.30336	-1.7001	0.28345	-0.44777	-0.086985	0.66022	-1.3176	3585.6	23.182	2.4205	76.282	-55.465	72.336	65.728	21.396	-4.0001	-3.5782	0.71292	-1.5871	32.049	-5.2195
118.26	5.4487	50.65	-4.0471	0.30113	-1.7006	0.27412	-0.44443	-0.092651	0.66022	-1.3176	3584.9	23.185	2.4252	76.291	-55.393	72.346	65.728	21.396	-4.0001	-3.5782	0.71292	-1.5871	32.049	-5.2195
118.27	5.4599	50.662	-4.0458	0.29891	-1.7011	0.26463	-0.44087	-0.09825	0.66022	-1.3176	3584.3	23.188	2.4299	76.3	-55.317	72.355	65.728	21.396	-4.0001	-3.5782	0.71292	-1.5871	32.049	-5.2195
118.28	5.4711	50.674	-4.0445	0.29672	-1.7016	0.25499	-0.4371	-0.10378	0.66022	-1.3176	3583.7	23.191	2.4346	76.309	-55.238	72.364	65.728	21.396	-4.0001	-3.5782	0.71292	-1.5871	32.049	-5.2195
118.29	5.4822	50.686	-4.0432	0.29454	-1.7021	0.24522	-0.43312	-0.10923	0.66022	-1.3176	3583.0	23.194	2.4393	76.318	-55.155	72.374	65.728	21.396	-4.0001	-3.5782	0.71292	-1.5871	32.049	-5.2195
118.3	5.4934	50.697	-4.042	0.29239	-1.7027	0.2353	-0.42892	-0.11461	0.66022	-1.3176	3582.4	23.197	2.4439	76.327	-55.07	72.383	65.728	21.396	-4.0001	-3.5782	0.71292	-1.5871	32.049	-5.2195
118.31	5.5044	50.708	-4.0409	0.29025	-1.7032	0.22527	-0.42453	-0.11992	0.66022	-1.3176	3581.8	23.199	2.4486	76.336	-54.981	72.392	65.728	21.396	-4.0001	-3.5782	0.71292	-1.5871	32.049	-5.2195
118.33	5.5155	50.719	-4.0398	0.28814	-1.7039	0.21511	-0.41994	-0.12514	0.66022	-1.3176	3581.2	23.202	2.4532	76.345	-54.89	72.401	65.728	21.396	-4.0001	-3.5782	0.71292	-1.5871	32.049	-5.2195
118.34	5.5264	50.729	-4.0387	0.28605	-1.7045	0.20484	-0.41515	-0.13028	0.66022	-1.3176	3580.5	23.204	2.4578	76.354	-54.795	72.411	65.728	21.396	-4.0001	-3.5782	0.71292	-1.5871	32.049	-5.2195
118.35	5.5373	50.739	-4.0377	0.28399	-1.7052	0.19446	-0.41017	-0.13534	0.66022	-1.3176	3579.9	23.206	2.4624	76.363	-54.699	72.42	65.728	21.396	-4.0001	-3.5782	0.71292	-1.5871	32.049	-5.2195
118.36	5.5482	50.749	-4.0368	0.28195	-1.7058	0.18399	-0.40501	-0.14031	0.66022	-1.3176	3579.3	23.208	2.4669	76.372	-54.599	72.429	65.728	21.396	-4.0001	-3.5782	0.71292	-1.5871	32.049	-5.2195
118.37	5.5589	50.759	-4.0359	0.27994	-1.7066	0.17342	-0.39966	-0.1452	0.66022	-1.3176	3578.6	23.21	2.4714	76.381	-54.497	72.438	65.728	21.396	-4.0001	-3.5782	0.71292	-1.5871	32.049	-5.2195
118.38	5.5695	50.768	-4.035	0.27796	-1.7073	0.16277	-0.39414	-0.15	0.66022	-1.3176	3578.0	23.212	2.4758	76.39	-54.394	72.447	65.728	21.396	-4.0001	-3.5782	0.71292	-1.5871	32.049	-5.2195
118.4	5.5801	50.777	-4.0343	0.276	-1.7081	0.15204	-0.38845	-0.1547	0.66022	-1.3176	3577.4	23.213	2.4802	76.398	-54.287	72.456	65.728	21.396	-4.0001	-3.5782	0.71292	-1.5871	32.049	-5.2195
118.41	5.5905	50.786	-4.0335	0.27407	-1.7088	0.14124	-0.38259	-0.15932	0.66022	-1.3176	3576.7	23.215	2.4846	76.407	-54.179	72.465	65.728	21.396	-4.0001	-3.5782	0.71292	-1.5871	32.049	-5.2195
118.42	5.6008	50.794	-4.0328	0.27217	-1.7097	0.13038	-0.37657	-0.16384	0.66022	-1.3176	3576.1	23.216	2.4889	76.415	-54.069	72.473	65.728	21.396	-4.0001	-3.5782	0.71292	-1.5871	32.049	-5.2195
118.43	5.6109	50.802	-4.0322	0.27031	-1.7105	0.11946	-0.37038	-0.16827	0.66022	-1.3176	3575.5	23.218	2.4931	76.424	-53.958	72.482	65.728	21.396	-4.0001	-3.5782	0.71292	-1.5871	32.049	-5.2195
118.44	5.621	50.81	-4.0317	0.26847	-1.7113	0.10849	-0.36404	-0.17259	0.66022	-1.3176	3574.9	23.219	2.4973	76.432	-53.845	72.491	65.728	21.396	-4.0001	-3.5782	0.71292	-1.5871	32.049	-5.2195
118.45	5.6308	50.818	-4.0311	0.26667	-1.7122	0.097478	-0.35755	-0.17683	0.66022	-1.3176	3574.2	23.22	2.5014	76.441	-53.73	72.499	65.728	21.396	-4.0001	-3.5782	0.71292	-1.5871	32.049	-5.2195
118.47	5.6405	50.825	-4.0307	0.26489	-1.7131	0.086428	-0.35092	-0.18096	0.66022	-1.3176	3573.6	23.221	2.5054	76.449	-53.614	72.508	65.728	21.396	-4.0001	-3.5782	0.71292	-1.5871	32.049	-5.2195
118.48	5.65	50.832	-4.0303	0.26316	-1.714	0.075347	-0.34414	-0.18499	0.66022	-1.3176	3573.0	23.221	2.5094	76.457	-53.496	72.517	65.728	21.396	-4.0001	-3.5782	0.71292	-1.5871	32.049	-5.2195
118.49	5.6594	50.839	-4.0299	0.26145	-1.715	0.064241	-0.33722	-0.18892	0.66022	-1.3176	3572.3	23.222	2.5133	76.466	-53.377	72.525	65.728	21.396	-4.0001	-3.5782	0.71292	-1.5871	32.049	-5.2195
118.5	5.6685	50.845	-4.0296	0.25978	-1.7159	0.053119	-0.33013	-0.19275	0.66022	-1.3176	3571.7	23.223	2.5171	76.474	-53.258	72.533	65.728	21.396	-4.0001	-3.5782	0.71292	-1.5871	32.049	-5.2195
118.51	5.6775	50.851	-4.0294	0.25815	-1.7169	0.041986	-0.32283	-0.19647	0.66022	-1.3176	3571.1	23.223	2.5208	76.482	-53.137	72.542	65.728	21.396	-4.0001	-3.5782	0.71292	-1.5871	32.049	-5.2195
118.52	5.6862	50.857	-4.0292	0.25656	-1.7179	0.030848	-0.31541	-0.20009	0.66022	-1.3176	3570.5	23.223	2.5244	76.49	-53.015	72.55	65.728	21.396	-4.0001	-3.5782	0.71292	-1.5871	32.049	-5.2195
118.54	5.6947	50.863	-4.0291	0.255	-1.7189	0.019712	-0.30787	-0.2036	0.66022	-1.3176	3569.8	23.224	2.5279	76.498	-52.893	72.558	65.728	21.396	-4.0001	-3.5782	0.71292	-1.5871	32.049	-5.2195
118.55	5.703	50.868	-4.029	0.25348	-1.7199	0.0085832	-0.30022	-0.207	0.66022	-1.3176	3569.2	23.224	2.5313	76.506	-52.77	72.567	65.728	21.396	-4.0001	-3.5782	0.71292	-1.5871	32.049	-5.2195
118.56	5.711	50.873	-4.029	0.252	-1.721	-0.0025315	-0.29246	-0.21029	0.66022	-1.3176	3568.6	23.224	2.5346	76.514	-52.646	72.575	65.728	21.396	-4.0001	-3.5782	0.71292	-1.5871	32.049	-5.2195
118.57	5.7188	50.878	-4.029	0.25055	-1.722	-0.013626	-0.2846	-0.21348	0.66022	-1.3176	3568.0	23.224	2.5378	76.522	-52.522	72.583	65.728	21.396	-4.0001	-3.5782	0.71292	-1.5871	32.049	-5.2195
118.58	5.7263	50.882	-4.0291	0.24915	-1.7231	-0.024696	-0.27664	-0.21655	0.66022	-1.3176	3567.3	23.223	2.5409	76.529	-52.398	72.591	65.728	21.396	-4.0001	-3.5782	0.71292	-1.5871	32.049	-5.2195
118.6	5.7336	50.886	-4.0293	0.24779	-1.7242	-0.035734	-0.26858	-0.21952	0.66022	-1.3176	3566.7	23.223	2.5439	76.537	-52.273	72.599	65.728	21.396	-4.0001	-3.5782	0.71292	-1.5871	32.049	-5.2195
118.61	5.7406	50.89	-4.0295	0.24646	-1.7253	-0.046735	-0.26043	-0.22237	0.66022	-1.3176	3566.1	23.222	2.5468	76.545	-52.148	72.607	65.728	21.396	-4.0001	-3.5782	0.71292	-1.5871	32.049	-5.2195
118.62	5.7473	50.894	-4.0298	0.24518	-1.7264	-0.057694	-0.25219	-0.22512	0.66022	-1.3176	3565.5	23.222	2.5495	76.552	-52.023	72.615	65.728	21.396	-4.0001	-3.5782	0.71292	-1.5871	32.049	-5.2195
118.63	5.7537	50.897	-4.0301	0.24394	-1.7275	-0.068605	-0.24387	-0.22775	0.66022	-1.3176	3564.8	23.221	2.5521	76.56	-51.897	72.622	65.728	21.396	-4.0001	-3.5782	0.71292	-1.5871	32.049	-5.2195
118.64	5.7599	50.9	-4.0304	0.24274	-1.7287	-0.079463	-0.23546	-0.23028	0.66022	-1.3176	3564.2	23.22	2.5546	76.567	-51.772	72.63	65.728	21.396	-4.0001	-3.5782	0.71292	-1.5871	32.049	-5.2195
118.66	5.7657	50.903	-4.0309	0.24159	-1.7298	-0.088573	-0.22682	-0.23251	0.66022	-1.3176	3563.6	23.219	2.5569	76.574	-51.647	72.638	65.728	21.396	-4.0001	-3.5782	0.71292	-1.5871	32.049	-5.2195
118.67	5.7712	50.906	-4.0313	0.24048	-1.731	-0.096373	-0.218	-0.23449	0.66022	-1.3176	3563.0	23.218	2.5591	76.582	-51.522	72.645	65.728	21.396	-4.0001	-3.5782	0.71292	-1.5871	32.049	-5.2195
118.68	5.7763	50.908	-4.0318	0.23941	-1.7322	-0.10413	-0.20915	-0.23637	0.66022	-1.3176	3562.3	23.217	2.5611	76.589	-51.397	72.653	65.728	21.396	-4.0001	-3.5782	0.71292	-1.5871	32.049	-5.2195
118.69	5.7812	50.91	-4.0324	0.23839	-1.7334	-0.11185	-0.20026	-0.23813	0.66022	-1.3176	3561.7	23.216	2.563	76.596	-51.273	72.66	65.728	21.396	-4.0001	-3.5782	0.71292	-1.5871	32.049	-5.2195
118.7	5.7857	50.912	-4.0329	0.23741	-1.7346	-0.11952	-0.19135	-0.23979	0.66022	-1.3176	3561.1	23.214	2.5648	76.603	-51.148	72.668	65.728	21.396	-4.0001	-3.5782	0.71292	-1.5871	32.049	-5.2195
118.72	5.7899	50.914	-4.0336	0.23647	-1.7358	-0.12714	-0.1824	-0.24134	0.66022	-1.3176	3560.5	23.213	2.5664	76.61	-51.025	72.675	65.728	21.396	-4.0001	-3.5782	0.71292	-1.5871	32.049	-5.2195
118.73	5.7937	50.915	-4.0342	0.23558	-1.737	-0.1347	-0.17342	-0.24278	0.66022	-1.3176	3559.8	23.211	2.5679	76.617	-50.901	72.683	65.728	21.396	-4.0001	-3.5782	0.71292	-1.5871	32.049	-5.2195
118.74	5.7972	50.916	-4.0349	0.23474	-1.7382	-0.14221	-0.16442	-0.24411	0.66022	-1.3176	3559.2	23.21	2.5692	76.624	-50.779	72.69	65.728	21.396	-4.0001	-3.5782	0.71292	-1.5871	32.049	-5.2195
118.75	5.8004	50.917	-4.0356	0.23394	-1.7394	-0.14966	-0.1554	-0.24533	0.66022	-1.3176	3558.6	23.208	2.5704	76.631	-50.657	72.697	65.728	21.396	-4.0001	-3.5782	0.71292	-1.5871	32.049	-5.2195
118.76	5.8032	50.918	-4.0364	0.23318	-1.7406	-0.15704	-0.14637	-0.24645	0.66022	-1.3176	3558.0	23.206	2.5714	76.638	-50.535	72.704	65.728	21.396	-4.0001	-3.5782	0.71292	-1.5871	32.049	-5.2195
118.78	5.8056	50.918	-4.0372	0.23247	-1.7419	-0.16436	-0.13731	-0.24746	0.66022	-1.3176	3557.4	23.204	2.5723	76.645	-50.414	72.711	65.728	21.396	-4.0001	-3.5782	0.71292	-1.5871	32.049	-5.2195
118.79	5.8077	50.918	-4.038	0.23181	-1.7431	-0.17161	-0.12825	-0.24837	0.66022	-1.3176	3556.7	23.202	2.573	76.651	-50.294	72.718	65.728	21.396	-4.0001	-3.5782	0.71292	-1.5871	32.049	-5.2195
118.8	5.8094	50.918	-4.0389	0.23119	-1.7444	-0.17879	-0.11917	-0.24916	0.66022	-1.3176	3556.1	23.2	2.5735	76.658	-50.175	72.725	65.728	21.396	-4.0001	-3.5782	0.71292	-1.5871	32.049	-5.2195
118.81	5.8108	50.918	-4.0398	0.23062	-1.7456	-0.18589	-0.11008	-0.24986	0.66022	-1.3176	3555.5	23.198	2.5739	76.665	-50.057	72.732	65.728	21.396	-4.0001	-3.5782	0.71292	-1.5871	32.049	-5.2195
118.83	5.8118	50.917	-4.0408	0.23009	-1.7469	-0.19291	-0.10099	-0.25045	0.66022	-1.3176	3554.9	23.195	2.5741	76.671	-49.94	72.739	65.728	21.396	-4.0001	-3.5782	0.71292	-1.5871	32.049	-5.2195
118.84	5.8124	50.916	-4.0418	0.22961	-1.7481	-0.19986	-0.091897	-0.25094	0.66022	-1.3176	3554.3	23.193	2.5742	76.678	-49.823	72.746	65.728	21.396	-4.0001	-3.5782	0.71292	-1.5871	32.049	-5.2195
118.85	5.8127	50.915	-4.0428	0.22917	-1.7494	-0.20672	-0.082802	-0.25132	0.66022	-1.3176	3553.6	23.19	2.574	76.684	-49.708	72.753	65.728	21.396	-4.0001	-3.5782	0.71292	-1.5871	32.049	-5.2195
118.86	5.8125	50.914	-4.0438	0.22878	-1.7506	-0.2135	-0.073707	-0.2516	0.66022	-1.3176	3553.0	23.188	2.5738	76.691	-49.594	72.759	65.728	21.396	-4.0001	-3.5782	0.71292	-1.5871	32.049	-5.2195
118.87	5.812	50.912	-4.0449	0.22844	-1.7519	-0.22019	-0.064615	-0.25178	0.66022	-1.3176	3552.4	23.185	2.5733	76.697	-49.481	72.766	65.728	21.396	-4.0001	-3.5782	0.71292	-1.5871	32.049	-5.2195
118.89	5.8112	50.911	-4.046	0.22813	-1.7531	-0.22679	-0.055529	-0.25185	0.66022	-1.3176	3551.8	23.182	2.5727	76.703	-49.369	72.773	65.728	21.396	-4.0001	-3.5782	0.71292	-1.5871	32.049	-5.2195
118.9	5.8099	50.909	-4.0472	0.22788	-1.7544	-0.2333	-0.04645	-0.25183	0.66022	-1.3176	3551.2	23.179	2.572	76.709	-49.258	72.779	65.728	21.396	-4.0001	-3.5782	0.71292	-1.5871	32.049	-5.2195
118.91	5.8083	50.906	-4.0484	0.22767	-1.7557	-0.23971	-0.037381	-0.25171	0.66022	-1.3176	3550.6	23.176	2.5711	76.715	-49.148	72.786	65.728	21.396	-4.0001	-3.5782	0.71292	-1.5871	32.049	-5.2195
118.92	5.8063	50.904	-4.0496	0.22751	-1.7569	-0.24603	-0.028323	-0.25149	0.66022	-1.3176	3549.9	23.173	2.57	76.722	-49.04	72.792	65.728	21.396	-4.0001	-3.5782	0.71292	-1.5871	32.049	-5.2195
118.94	5.8039	50.901	-4.0508	0.22739	-1.7582	-0.25225	-0.01928	-0.25117	0.66022	-1.3176	3549.3	23.169	2.5687	76.728	-48.933	72.799	65.728	21.396	-4.0001	-3.5782	0.71292	-1.5871	32.049	-5.2195
118.95	5.8011	50.898	-4.0521	0.22731	-1.7594	-0.25837	-0.010252	-0.25075	0.66022	-1.3176	3548.7	23.166	2.5673	76.734	-48.828	72.805	65.728	21.396	-4.0001	-3.5782	0.71292	-1.5871	32.049	-5.2195
118.96	5.798	50.895	-4.0534	0.22728	-1.7607	-0.26438	-0.0012422	-0.25023	0.66022	-1.3176	3548.1	23.163	2.5657	76.74	-48.723	72.811	65.728	21.396	-4.0001	-3.5782	0.71292	-1.5871	32.049	-5.2195
118.97	5.7945	50.891	-4.0547	0.2273	-1.7619	-0.2703	0.0077474	-0.24962	0.66022	-1.3176	3547.5	23.159	2.564	76.745	-48.621	72.818	65.728	21.396	-4.0001	-3.5782	0.71292	-1.5871	32.049	-5.2195
118.99	5.7906	50.888	-4.0561	0.22736	-1.7632	-0.2761	0.016715	-0.24892	0.66022	-1.3176	3546.9	23.155	2.562	76.751	-48.519	72.824	65.728	21.396	-4.0001	-3.5782	0.71292	-1.5871	32.049	-5.2195
119.0	5.7864	50.884	-4.0575	0.22747	-1.7644	-0.2818	0.025658	-0.24811	0.66022	-1.3176	3546.2	23.151	2.56	76.757	-48.42	72.83	65.728	21.396	-4.0001	-3.5782	0.71292	-1.5871	32.049	-5.2195
119.01	5.7817	50.879	-4.0589	0.22762	-1.7657	-0.28739	0.034575	-0.24722	0.66022	-1.3176	3545.6	23.148	2.5577	76.763	-48.322	72.836	65.728	21.396	-4.0001	-3.5782	0.71292	-1.5871	32.049	-5.2195
119.02	5.7767	50.875	-4.0604	0.22781	-1.7669	-0.29287	0.043464	-0.24623	0.66022	-1.3176	3545.0	23.144	2.5553	76.768	-48.225	72.842	65.728	21.396	-4.0001	-3.5782	0.71292	-1.5871	32.049	-5.2195
119.04	5.7714	50.87	-4.0619	0.22805	-1.7681	-0.29824	0.052322	-0.24515	0.66022	-1.3176	3544.4	23.139	2.5528	76.774	-48.13	72.848	65.728	21.396	-4.0001	-3.5782	0.71292	-1.5871	32.049	-5.2195
119.05	5.7657	50.865	-4.0634	0.22834	-1.7693	-0.30349	0.061148	-0.24398	0.66022	-1.3176	3543.8	23.135	2.55	76.78	-48.037	72.854	65.728	21.396	-4.0001	-3.5782	0.71292	-1.5871	32.049	-5.2195
119.06	5.7596	50.86	-4.0649	0.22866	-1.7706	-0.30863	0.069939	-0.24271	0.66022	-1.3176	3543.2	23.131	2.5472	76.785	-47.945	72.86	65.728	21.396	-4.0001	-3.5782	0.71292	-1.5871	32.049	-5.2195
119.07	5.7531	50.855	-4.0665	0.22904	-1.7718	-0.31365	0.078693	-0.24136	0.66022	-1.3176	3542.6	23.127	2.5441	76.791	-47.855	72.866	65.728	21.396	-4.0001	-3.5782	0.71292	-1.5871	32.049	-5.2195
119.09	5.7463	50.849	-4.068	0.22945	-1.773	-0.31856	0.087408	-0.23992	0.66022	-1.3176	3542.0	23.122	2.5409	76.796	-47.767	72.872	65.728	21.396	-4.0001	-3.5782	0.71292	-1.5871	32.049	-5.2195
119.1	5.7392	50.843	-4.0696	0.22991	-1.7742	-0.32334	0.096082	-0.23839	0.66022	-1.3176	3541.3	23.117	2.5376	76.802	-47.68	72.877	65.728	21.396	-4.0001	-3.5782	0.71292	-1.5871	32.049	-5.2195
119.11	5.7317	50.837	-4.0713	0.23041	-1.7754	-0.328	0.10471	-0.23677	0.66022	-1.3176	3540.7	23.113	2.5341	76.807	-47.595	72.883	65.728	21.396	-4.0001	-3.5782	0.71292	-1.5871	32.049	-5.2195
119.13	5.7239	50.831	-4.0729	0.23096	-1.7765	-0.33255	0.1133	-0.23506	0.66022	-1.3176	3540.1	23.108	2.5305	76.812	-47.512	72.889	65.728	21.396	-4.0001	-3.5782	0.71292	-1.5871	32.049	-5.2195
119.14	5.7157	50.824	-4.0746	0.23155	-1.7777	-0.33696	0.12183	-0.23327	0.66022	-1.3176	3539.5	23.103	2.5267	76.818	-47.431	72.895	65.728	21.396	-4.0001	-3.5782	0.71292	-1.5871	32.049	-5.2195
119.15	5.7072	50.818	-4.0763	0.23218	-1.7789	-0.34126	0.13032	-0.2314	0.66022	-1.3176	3538.9	23.098	2.5228	76.823	-47.352	72.9	65.728	21.396	-4.0001	-3.5782	0.71292	-1.5871	32.049	-5.2195
119.16	5.6984	50.811	-4.078	0.23285	-1.78	-0.34542	0.13875	-0.22944	0.66022	-1.3176	3538.3	23.093	2.5187	76.828	-47.275	72.906	65.728	21.396	-4.0001	-3.5782	0.71292	-1.5871	32.049	-5.2195
119.18	5.6893	50.803	-4.0797	0.23356	-1.7812	-0.34947	0.14713	-0.22739	0.66022	-1.3176	3537.7	23.088	2.5145	76.833	-47.199	72.911	65.728	21.396	-4.0001	-3.5782	0.71292	-1.5871	32.049	-5.2195
119.19	5.6799	50.796	-4.0815	0.23432	-1.7823	-0.35338	0.15545	-0.22527	0.66022	-1.3176	3537.1	23.082	2.5102	76.838	-47.126	72.917	65.728	21.396	-4.0001	-3.5782	0.71292	-1.5871	32.049	-5.2195
119.2	5.6701	50.788	-4.0833	0.23512	-1.7834	-0.35717	0.16371	-0.22306	0.66022	-1.3176	3536.5	23.077	2.5057	76.843	-47.054	72.923	65.728	21.396	-4.0001	-3.5782	0.71292	-1.5871	32.049	-5.2195
119.22	5.6601	50.78	-4.0851	0.23596	-1.7845	-0.36082	0.17191	-0.22077	0.66022	-1.3176	3535.8	23.072	2.5011	76.848	-46.985	72.928	65.728	21.396	-4.0001	-3.5782	0.71292	-1.5871	32.049	-5.2195
119.23	5.6497	50.772	-4.0869	0.23684	-1.7856	-0.36435	0.18004	-0.2184	0.66022	-1.3176	3535.2	23.066	2.4963	76.853	-46.917	72.933	65.728	21.396	-4.0001	-3.5782	0.71292	-1.5871	32.049	-5.2195
119.24	5.6391	50.764	-4.0887	0.23776	-1.7867	-0.36774	0.18811	-0.21596	0.66022	-1.3176	3534.6	23.06	2.4915	76.858	-46.851	72.939	65.728	21.396	-4.0001	-3.5782	0.71292	-1.5871	32.049	-5.2195
119.26	5.6282	50.756	-4.0906	0.23872	-1.7878	-0.371	0.1961	-0.21343	0.66022	-1.3176	3534.0	23.055	2.4865	76.863	-46.788	72.944	65.728	21.396	-4.0001	-3.5782	0.71292	-1.5871	32.049	-5.2195
119.27	5.6171	50.747	-4.0924	0.23972	-1.7889	-0.37413	0.20402	-0.21083	0.66022	-1.3176	3533.4	23.049	2.4814	76.868	-46.726	72.95	65.728	21.396	-4.0001	-3.5782	0.71292	-1.5871	32.049	-5.2195
119.28	5.6056	50.738	-4.0943	0.24076	-1.7899	-0.37712	0.21187	-0.20816	0.66022	-1.3176	3532.8	23.043	2.4762	76.873	-46.667	72.955	65.728	21.396	-4.0001	-3.5782	0.71292	-1.5871	32.049	-5.2195
119.3	5.594	50.729	-4.0962	0.24184	-1.7909	-0.37998	0.21963	-0.2054	0.66022	-1.3176	3532.2	23.037	2.4709	76.878	-46.609	72.96	65.728	21.396	-4.0001	-3.5782	0.71292	-1.5871	32.049	-5.2195
119.31	5.582	50.72	-4.0981	0.24295	-1.792	-0.3827	0.22732	-0.20258	0.66022	-1.3176	3531.6	23.031	2.4655	76.883	-46.554	72.966	65.728	21.396	-4.0001	-3.5782	0.71292	-1.5871	32.049	-5.2195
119.32	5.5699	50.71	-4.1	0.24411	-1.793	-0.38529	0.23492	-0.19968	0.66022	-1.3176	3531.0	23.025	2.4599	76.888	-46.501	72.971	65.728	21.396	-4.0001	-3.5782	0.71292	-1.5871	32.049	-5.2195
119.34	5.5575	50.701	-4.102	0.2453	-1.7939	-0.38774	0.24243	-0.19671	0.66022	-1.3176	3530.4	23.018	2.4543	76.893	-46.45	72.976	65.728	21.396	-4.0001	-3.5782	0.71292	-1.5871	32.049	-5.2195
119.35	5.5449	50.691	-4.1039	0.24653	-1.7949	-0.39005	0.24985	-0.19367	0.66022	-1.3176	3529.8	23.012	2.4486	76.898	-46.401	72.981	65.728	21.396	-4.0001	-3.5782	0.71292	-1.5871	32.049	-5.2195
119.36	5.532	50.681	-4.1059	0.2478	-1.7959	-0.39222	0.25718	-0.19055	0.66022	-1.3176	3529.1	23.006	2.4428	76.902	-46.354	72.986	65.728	21.396	-4.0001	-3.5782	0.71292	-1.5871	32.049	-5.2195
119.38	5.519	50.671	-4.1078	0.2491	-1.7968	-0.39425	0.26441	-0.18737	0.66022	-1.3176	3528.5	22.999	2.4368	76.907	-46.31	72.992	65.728	21.396	-4.0001	-3.5782	0.71292	-1.5871	32.049	-5.2195
119.39	5.5058	50.66	-4.1098	0.25044	-1.7978	-0.39615	0.27154	-0.18412	0.66022	-1.3176	3527.9	22.993	2.4309	76.912	-46.267	72.997	65.728	21.396	-4.0001	-3.5782	0.71292	-1.5871	32.049	-5.2195
119.41	5.4924	50.65	-4.1118	0.25182	-1.7987	-0.3979	0.27856	-0.18081	0.66022	-1.3176	3527.3	22.986	2.4248	76.917	-46.227	73.002	65.728	21.396	-4.0001	-3.5782	0.71292	-1.5871	32.049	-5.2195
119.42	5.4788	50.639	-4.1138	0.25323	-1.7996	-0.39951	0.28548	-0.17743	0.66022	-1.3176	3526.7	22.979	2.4186	76.921	-46.189	73.007	65.728	21.396	-4.0001	-3.5782	0.71292	-1.5871	32.049	-5.2195
119.43	5.4651	50.628	-4.1158	0.25467	-1.8004	-0.40098	0.2923	-0.17398	0.66022	-1.3176	3526.1	22.972	2.4124	76.926	-46.153	73.012	65.728	21.396	-4.0001	-3.5782	0.71292	-1.5871	32.049	-5.2195
119.45	5.4512	50.618	-4.1178	0.25615	-1.8013	-0.40231	0.29899	-0.17047	0.66022	-1.3176	3525.5	22.966	2.4062	76.931	-46.12	73.017	65.728	21.396	-4.0001	-3.5782	0.71292	-1.5871	32.049	-5.2195
119.46	5.4372	50.607	-4.1198	0.25766	-1.8022	-0.4035	0.30558	-0.1669	0.66022	-1.3176	3524.9	22.959	2.3998	76.935	-46.088	73.023	65.728	21.396	-4.0001	-3.5782	0.71292	-1.5871	32.049	-5.2195
119.47	5.423	50.595	-4.1218	0.25921	-1.803	-0.40454	0.31204	-0.16327	0.66022	-1.3176	3524.3	22.952	2.3934	76.94	-46.059	73.028	65.728	21.396	-4.0001	-3.5782	0.71292	-1.5871	32.049	-5.2195
119.49	5.4087	50.584	-4.1238	0.26078	-1.8038	-0.40544	0.31838	-0.15958	0.66022	-1.3176	3523.7	22.945	2.387	76.945	-46.032	73.033	65.728	21.396	-4.0001	-3.5782	0.71292	-1.5871	32.049	-5.2195
119.5	5.3943	50.573	-4.1259	0.26239	-1.8046	-0.4062	0.32459	-0.15583	0.66022	-1.3176	3523.1	22.938	2.3805	76.949	-46.008	73.038	65.728	21.396	-4.0001	-3.5782	0.71292	-1.5871	32.049	-5.2195
119.52	5.3798	50.561	-4.1279	0.26403	-1.8053	-0.40681	0.33068	-0.15203	0.66022	-1.3176	3522.5	22.931	2.3739	76.954	-45.986	73.043	65.728	21.396	-4.0001	-3.5782	0.71292	-1.5871	32.049	-5.2195
119.53	5.3652	50.55	-4.1299	0.2657	-1.8061	-0.40728	0.33663	-0.14816	0.66022	-1.3176	3521.9	22.924	2.3673	76.959	-45.966	73.048	65.728	21.396	-4.0001	-3.5782	0.71292	-1.5871	32.049	-5.2195
119.54	5.3505	50.538	-4.132	0.2674	-1.8068	-0.4076	0.34244	-0.14425	0.66022	-1.3176	3521.3	22.916	2.3607	76.963	-45.948	73.053	65.728	21.396	-4.0001	-3.5782	0.71292	-1.5871	32.049	-5.2195
119.56	5.3358	50.526	-4.134	0.26912	-1.8075	-0.40778	0.34812	-0.14028	0.66022	-1.3176	3520.7	22.909	2.354	76.968	-45.932	73.058	65.728	21.396	-4.0001	-3.5782	0.71292	-1.5871	32.049	-5.2195
119.57	5.321	50.514	-4.1361	0.27088	-1.8082	-0.40781	0.3537	-0.13626	0.66022	-1.3176	3520.1	22.902	2.3473	76.973	-45.919	73.063	65.728	21.396	-4.0001	-3.5782	0.71292	-1.5871	32.049	-5.2195
119.59	5.3061	50.503	-4.1381	0.27266	-1.8089	-0.4077	0.35922	-0.13219	0.66022	-1.3176	3519.4	22.895	2.3406	76.977	-45.908	73.068	65.728	21.396	-4.0001	-3.5782	0.71292	-1.5871	32.049	-5.2195
119.6	5.2912	50.491	-4.1401	0.27447	-1.8095	-0.40744	0.3646	-0.12806	0.66022	-1.3176	3518.8	22.887	2.3339	76.982	-45.899	73.073	65.728	21.396	-4.0001	-3.5782	0.71292	-1.5871	32.049	-5.2195
119.62	5.2762	50.479	-4.1422	0.27631	-1.8102	-0.40703	0.36982	-0.12389	0.66022	-1.3176	3518.2	22.88	2.3272	76.987	-45.893	73.078	65.728	21.396	-4.0001	-3.5782	0.71292	-1.5871	32.049	-5.2195
119.63	5.2613	50.467	-4.1442	0.27817	-1.8108	-0.40648	0.37489	-0.11967	0.66022	-1.3176	3517.6	22.873	2.3204	76.991	-45.889	73.084	65.728	21.396	-4.0001	-3.5782	0.71292	-1.5871	32.049	-5.2195
119.64	5.2463	50.455	-4.1462	0.28005	-1.8114	-0.40578	0.37979	-0.11541	0.66022	-1.3176	3517.0	22.865	2.3137	76.996	-45.887	73.089	65.728	21.396	-4.0001	-3.5782	0.71292	-1.5871	32.049	-5.2195
119.66	5.2313	50.443	-4.1483	0.28197	-1.8119	-0.40493	0.38453	-0.1111	0.66022	-1.3176	3516.4	22.858	2.3069	77.001	-45.888	73.094	65.728	21.396	-4.0001	-3.5782	0.71292	-1.5871	32.049	-5.2195
119.67	5.2163	50.431	-4.1503	0.2839	-1.8125	-0.40394	0.38911	-0.10674	0.66022	-1.3176	3515.8	22.851	2.3002	77.005	-45.891	73.099	65.728	21.396	-4.0001	-3.5782	0.71292	-1.5871	32.049	-5.2195
119.69	5.2014	50.418	-4.1523	0.28586	-1.813	-0.4028	0.39351	-0.10235	0.66022	-1.3176	3515.2	22.843	2.2934	77.01	-45.896	73.104	65.728	21.396	-4.0001	-3.5782	0.71292	-1.5871	32.049	-5.2195
119.7	5.1864	50.406	-4.1543	0.28783	-1.8135	-0.40151	0.39774	-0.097916	0.66022	-1.3176	3514.6	22.836	2.2867	77.015	-45.903	73.109	65.728	21.396	-4.0001	-3.5782	0.71292	-1.5871	32.049	-5.2195
119.72	5.1716	50.394	-4.1563	0.28983	-1.814	-0.40008	0.40179	-0.093445	0.66022	-1.3176	3514.0	22.829	2.28	77.02	-45.913	73.114	65.728	21.396	-4.0001	-3.5782	0.71292	-1.5871	32.049	-5.2195
119.73	5.1567	50.382	-4.1583	0.29185	-1.8144	-0.3985	0.40566	-0.088939	0.66022	-1.3176	3513.4	22.821	2.2733	77.024	-45.925	73.119	65.728	21.396	-4.0001	-3.5782	0.71292	-1.5871	32.049	-5.2195
119.75	5.1419	50.37	-4.1603	0.29389	-1.8149	-0.39677	0.40935	-0.084398	0.66022	-1.3176	3512.8	22.814	2.2667	77.029	-45.939	73.125	65.728	21.396	-4.0001	-3.5782	0.71292	-1.5871	32.049	-5.2195
119.76	5.1272	50.359	-4.1623	0.29594	-1.8153	-0.39489	0.41285	-0.079825	0.66022	-1.3176	3512.2	22.807	2.26	77.034	-45.956	73.13	65.728	21.396	-4.0001	-3.5782	0.71292	-1.5871	32.049	-5.2195
119.77	5.1125	50.347	-4.1642	0.29802	-1.8157	-0.39287	0.41615	-0.075222	0.66022	-1.3176	3511.6	22.799	2.2534	77.039	-45.975	73.135	65.728	21.396	-4.0001	-3.5782	0.71292	-1.5871	32.049	-5.2195
119.79	5.098	50.335	-4.1662	0.30011	-1.816	-0.39071	0.41926	-0.070591	0.66022	-1.3176	3511.0	22.792	2.2469	77.043	-45.996	73.14	65.728	21.396	-4.0001	-3.5782	0.71292	-1.5871	32.049	-5.2195
119.8	5.0835	50.323	-4.1682	0.30221	-1.8164	-0.3884	0.42218	-0.065933	0.66022	-1.3176	3510.4	22.785	2.2403	77.048	-46.019	73.146	65.728	21.396	-4.0001	-3.5782	0.71292	-1.5871	32.049	-5.2195
119.82	5.0691	50.312	-4.1701	0.30433	-1.8167	-0.38594	0.42489	-0.061251	0.66022	-1.3176	3509.8	22.778	2.2338	77.053	-46.045	73.151	65.728	21.396	-4.0001	-3.5782	0.71292	-1.5871	32.049	-5.2195
119.83	5.0548	50.3	-4.172	0.30646	-1.817	-0.38334	0.4274	-0.056547	0.66022	-1.3176	3509.1	22.771	2.2274	77.058	-46.073	73.156	65.728	21.396	-4.0001	-3.5782	0.71292	-1.5871	32.049	-5.2195
119.85	5.0407	50.289	-4.1739	0.3086	-1.8173	-0.3806	0.42971	-0.051822	0.66022	-1.3176	3508.5	22.764	2.221	77.063	-46.103	73.161	65.728	21.396	-4.0001	-3.5782	0.71292	-1.5871	32.049	-5.2195
119.86	5.0267	50.278	-4.1758	0.31076	-1.8175	-0.37771	0.4318	-0.04708	0.66022	-1.3176	3507.9	22.757	2.2147	77.068	-46.136	73.167	65.728	21.396	-4.0001	-3.5782	0.71292	-1.5871	32.049	-5.2195
119.87	5.0128	50.267	-4.1777	0.31292	-1.8177	-0.37468	0.43369	-0.042322	0.66022	-1.3176	3507.3	22.75	2.2084	77.073	-46.17	73.172	65.728	21.396	-4.0001	-3.5782	0.71292	-1.5871	32.049	-5.2195
119.89	4.999	50.256	-4.1796	0.31509	-1.8179	-0.37151	0.43536	-0.03755	0.66022	-1.3176	3506.7	22.743	2.2022	77.078	-46.207	73.177	65.728	21.396	-4.0001	-3.5782	0.71292	-1.5871	32.049	-5.2195
119.9	4.9854	50.245	-4.1814	0.31727	-1.8181	-0.3682	0.43681	-0.032766	0.66022	-1.3176	3506.1	22.736	2.1961	77.083	-46.247	73.183	65.728	21.396	-4.0001	-3.5782	0.71292	-1.5871	32.049	-5.2195
119.92	4.972	50.234	-4.1832	0.31946	-1.8183	-0.36475	0.43805	-0.027974	0.66022	-1.3176	3505.5	22.729	2.19	77.088	-46.288	73.188	65.728	21.396	-4.0001	-3.5782	0.71292	-1.5871	32.049	-5.2195
119.93	4.9587	50.224	-4.1851	0.32165	-1.8184	-0.36116	0.43906	-0.023174	0.66022	-1.3176	3504.9	22.723	2.184	77.093	-46.332	73.194	65.728	21.396	-4.0001	-3.5782	0.71292	-1.5871	32.049	-5.2195
119.95	4.9456	50.214	-4.1869	0.32385	-1.8185	-0.35744	0.43986	-0.01837	0.66022	-1.3176	3504.3	22.716	2.1781	77.098	-46.378	73.199	65.728	21.396	-4.0001	-3.5782	0.71292	-1.5871	32.049	-5.2195
119.96	4.9327	50.204	-4.1886	0.32605	-1.8186	-0.35358	0.44042	-0.013565	0.66022	-1.3176	3503.7	22.71	2.1723	77.103	-46.426	73.205	65.728	21.396	-4.0001	-3.5782	0.71292	-1.5871	32.049	-5.2195
119.97	4.9199	50.194	-4.1904	0.32825	-1.8186	-0.34958	0.44077	-0.0087591	0.66022	-1.3176	3503.1	22.703	2.1665	77.108	-46.476	73.21	65.728	21.396	-4.0001	-3.5782	0.71292	-1.5871	32.049	-5.2195
119.99	4.9073	50.184	-4.1921	0.33046	-1.8187	-0.34545	0.44088	-0.0039563	0.66022	-1.3176	3502.5	22.697	2.1608	77.113	-46.528	73.216	65.728	21.396	-4.0001	-3.5782	0.71292	-1.5871	32.049	-5.2195
120.0	4.895	50.175	-4.1938	0.33266	-1.8187	-0.34119	0.44077	0.00084118	0.66022	-1.3176	3501.9	22.691	2.1552	77.118	-46.583	73.221	65.728	21.396	-4.0001	-3.5782	0.71292	-1.5871	32.049	-5.2195
120.02	4.8828	50.165	-4.1955	0.33487	-1.8187	-0.33679	0.44042	0.0056309	0.66022	-1.3176	3501.3	22.685	2.1497	77.124	-46.64	73.227	65.728	21.396	-4.0001	-3.5782	0.71292	-1.5871	32.049	-5.2195
120.03	4.8708	50.157	-4.1972	0.33707	-1.8186	-0.33227	0.43984	0.01041	0.66022	-1.3176	3500.6	22.679	2.1443	77.129	-46.699	73.233	65.728	21.396	-4.0001	-3.5782	0.71292	-1.5871	32.049	-5.2195
120.04	4.8591	50.148	-4.1989	0.33926	-1.8185	-0.32762	0.43903	0.015177	0.66022	-1.3176	3500.0	22.673	2.139	77.134	-46.76	73.238	65.728	21.396	-4.0001	-3.5782	0.71292	-1.5871	32.049	-5.2195
120.06	4.8475	50.139	-4.2005	0.34146	-1.8185	-0.32284	0.43799	0.019928	0.66022	-1.3176	3499.4	22.667	2.1338	77.14	-46.823	73.244	65.728	21.396	-4.0001	-3.5782	0.71292	-1.5871	32.049	-5.2195
120.07	4.8362	50.131	-4.2021	0.34364	-1.8183	-0.31794	0.43671	0.024662	0.66022	-1.3176	3498.8	22.661	2.1286	77.145	-46.888	73.25	65.728	21.396	-4.0001	-3.5782	0.71292	-1.5871	32.049	-5.2195
120.08	4.8251	50.123	-4.2037	0.34582	-1.8182	-0.31292	0.4352	0.029374	0.66022	-1.3176	3498.2	22.656	2.1236	77.15	-46.956	73.256	65.728	21.396	-4.0001	-3.5782	0.71292	-1.5871	32.049	-5.2195
120.1	4.8143	50.116	-4.2052	0.34799	-1.8181	-0.30778	0.43346	0.034064	0.66022	-1.3176	3497.6	22.65	2.1187	77.156	-47.025	73.262	65.728	21.396	-4.0001	-3.5782	0.71292	-1.5871	32.049	-5.2195
120.11	4.8037	50.109	-4.2067	0.35016	-1.8179	-0.30252	0.43148	0.038727	0.66022	-1.3176	3497.0	22.645	2.1138	77.161	-47.097	73.267	65.728	21.396	-4.0001	-3.5782	0.71292	-1.5871	32.049	-5.2195
120.12	4.7933	50.102	-4.2082	0.35231	-1.8177	-0.29714	0.42926	0.043362	0.66022	-1.3176	3496.4	22.64	2.1091	77.167	-47.17	73.273	65.728	21.396	-4.0001	-3.5782	0.71292	-1.5871	32.049	-5.2195
120.14	4.7831	50.095	-4.2097	0.35445	-1.8174	-0.29165	0.42681	0.047966	0.66022	-1.3176	3495.8	22.635	2.1045	77.172	-47.246	73.279	65.728	21.396	-4.0001	-3.5782	0.71292	-1.5871	32.049	-5.2195
120.15	4.7732	50.089	-4.2112	0.35658	-1.8172	-0.28605	0.42413	0.052536	0.66022	-1.3176	3495.1	22.63	2.1	77.178	-47.323	73.285	65.728	21.396	-4.0001	-3.5782	0.71292	-1.5871	32.049	-5.2195
120.16	4.7636	50.083	-4.2126	0.35869	-1.8169	-0.28034	0.42121	0.057069	0.66022	-1.3176	3494.5	22.626	2.0956	77.183	-47.403	73.291	65.728	21.396	-4.0001	-3.5782	0.71292	-1.5871	32.049	-5.2195
120.18	4.7542	50.077	-4.214	0.36079	-1.8166	-0.27452	0.41806	0.061563	0.66022	-1.3176	3493.9	22.621	2.0913	77.189	-47.485	73.297	65.728	21.396	-4.0001	-3.5782	0.71292	-1.5871	32.049	-5.2195
120.19	4.745	50.072	-4.2153	0.36287	-1.8163	-0.2686	0.41468	0.066015	0.66022	-1.3176	3493.3	22.617	2.0871	77.195	-47.568	73.303	65.728	21.396	-4.0001	-3.5782	0.71292	-1.5871	32.049	-5.2195
120.2	4.7361	50.067	-4.2167	0.36493	-1.816	-0.26258	0.41107	0.070423	0.66022	-1.3176	3492.7	22.613	2.0831	77.201	-47.654	73.31	65.728	21.396	-4.0001	-3.5782	0.71292	-1.5871	32.049	-5.2195
120.22	4.7275	50.062	-4.218	0.36698	-1.8156	-0.25646	0.40723	0.074783	0.66022	-1.3176	3492.1	22.609	2.0791	77.206	-47.742	73.316	65.728	21.396	-4.0001	-3.5782	0.71292	-1.5871	32.049	-5.2195
120.23	4.7191	50.058	-4.2192	0.36901	-1.8152	-0.25024	0.40316	0.079093	0.66022	-1.3176	3491.5	22.605	2.0753	77.212	-47.831	73.322	65.728	21.396	-4.0001	-3.5782	0.71292	-1.5871	32.049	-5.2195
120.24	4.711	50.054	-4.2205	0.37101	-1.8148	-0.24393	0.39886	0.08335	0.66022	-1.3176	3490.9	22.601	2.0715	77.218	-47.922	73.328	65.728	21.396	-4.0001	-3.5782	0.71292	-1.5871	32.049	-5.2195
120.25	4.7032	50.05	-4.2217	0.37299	-1.8144	-0.23753	0.39434	0.087552	0.66022	-1.3176	3490.2	22.597	2.0679	77.224	-48.016	73.334	65.728	21.396	-4.0001	-3.5782	0.71292	-1.5871	32.049	-5.2195
120.27	4.6956	50.047	-4.2228	0.37495	-1.8139	-0.23105	0.38961	0.091696	0.66022	-1.3176	3489.6	22.594	2.0644	77.23	-48.111	73.341	65.728	21.396	-4.0001	-3.5782	0.71292	-1.5871	32.049	-5.2195
120.28	4.6882	50.044	-4.224	0.37689	-1.8135	-0.22448	0.38465	0.095779	0.66022	-1.3176	3489.0	22.591	2.061	77.236	-48.208	73.347	65.728	21.396	-4.0001	-3.5782	0.71292	-1.5871	32.049	-5.2195
120.29	4.6812	50.042	-4.2251	0.3788	-1.813	-0.21783	0.37947	0.099799	0.66022	-1.3176	3488.4	22.588	2.0578	77.242	-48.307	73.353	65.728	21.396	-4.0001	-3.5782	0.71292	-1.5871	32.049	-5.2195
120.3	4.6744	50.04	-4.2261	0.38068	-1.8125	-0.2111	0.37408	0.10375	0.66022	-1.3176	3487.8	22.585	2.0546	77.248	-48.407	73.36	65.728	21.396	-4.0001	-3.5782	0.71292	-1.5871	32.049	-5.2195
120.32	4.6679	50.038	-4.2272	0.38254	-1.8119	-0.2043	0.36848	0.10764	0.66022	-1.3176	3487.2	22.582	2.0516	77.254	-48.51	73.366	65.728	21.396	-4.0001	-3.5782	0.71292	-1.5871	32.049	-5.2195
120.33	4.6616	50.037	-4.2282	0.38437	-1.8114	-0.19743	0.36268	0.11145	0.66022	-1.3176	3486.5	22.58	2.0487	77.26	-48.614	73.373	65.728	21.396	-4.0001	-3.5782	0.71292	-1.5871	32.049	-5.2195
120.34	4.6557	50.036	-4.2292	0.38617	-1.8108	-0.19049	0.35666	0.11519	0.66022	-1.3176	3485.9	22.577	2.0459	77.266	-48.72	73.379	65.728	21.396	-4.0001	-3.5782	0.71292	-1.5871	32.049	-5.2195
120.35	4.6499	50.036	-4.2301	0.38794	-1.8102	-0.18349	0.35045	0.11886	0.66022	-1.3176	3485.3	22.575	2.0432	77.272	-48.828	73.386	65.728	21.396	-4.0001	-3.5782	0.71292	-1.5871	32.049	-5.2195
120.36	4.6445	50.036	-4.231	0.38967	-1.8096	-0.17643	0.34404	0.12245	0.66022	-1.3176	3484.7	22.573	2.0407	77.279	-48.937	73.392	65.728	21.396	-4.0001	-3.5782	0.71292	-1.5871	32.049	-5.2195
120.37	4.6393	50.036	-4.2319	0.39138	-1.809	-0.16931	0.33744	0.12595	0.66022	-1.3176	3484.1	22.571	2.0382	77.285	-49.049	73.399	65.728	21.396	-4.0001	-3.5782	0.71292	-1.5871	32.049	-5.2195
120.39	4.6344	50.037	-4.2327	0.39305	-1.8084	-0.16214	0.33064	0.12938	0.66022	-1.3176	3483.5	22.57	2.0359	77.291	-49.161	73.406	65.728	21.396	-4.0001	-3.5782	0.71292	-1.5871	32.049	-5.2195
120.4	4.6298	50.038	-4.2335	0.39468	-1.8077	-0.15492	0.32366	0.13271	0.66022	-1.3176	3482.8	22.568	2.0337	77.298	-49.276	73.412	65.728	21.396	-4.0001	-3.5782	0.71292	-1.5871	32.049	-5.2195
120.41	4.6254	50.04	-4.2342	0.39628	-1.807	-0.14766	0.31651	0.13596	0.66022	-1.3176	3482.2	22.567	2.0316	77.304	-49.392	73.419	65.728	21.396	-4.0001	-3.5782	0.71292	-1.5871	32.049	-5.2195
120.42	4.6213	50.042	-4.235	0.39785	-1.8064	-0.14035	0.30917	0.13912	0.66022	-1.3176	3481.6	22.566	2.0296	77.31	-49.51	73.426	65.728	21.396	-4.0001	-3.5782	0.71292	-1.5871	32.049	-5.2195
120.43	4.6174	50.044	-4.2356	0.39937	-1.8057	-0.13301	0.30166	0.14219	0.66022	-1.3176	3481.0	22.565	2.0278	77.317	-49.629	73.433	65.728	21.396	-4.0001	-3.5782	0.71292	-1.5871	32.049	-5.2195
120.44	4.6138	50.047	-4.2363	0.40086	-1.8049	-0.12564	0.29399	0.14516	0.66022	-1.3176	3480.4	22.564	2.026	77.323	-49.75	73.44	65.728	21.396	-4.0001	-3.5782	0.71292	-1.5871	32.049	-5.2195
120.45	4.6105	50.05	-4.2369	0.40231	-1.8042	-0.11824	0.28615	0.14804	0.66022	-1.3176	3479.7	22.564	2.0244	77.33	-49.872	73.447	65.728	21.396	-4.0001	-3.5782	0.71292	-1.5871	32.049	-5.2195
120.46	4.6074	50.054	-4.2375	0.40372	-1.8035	-0.11081	0.27816	0.15082	0.66022	-1.3176	3479.1	22.564	2.0228	77.337	-49.996	73.454	65.728	21.396	-4.0001	-3.5782	0.71292	-1.5871	32.049	-5.2195
120.47	4.6046	50.058	-4.238	0.40509	-1.8027	-0.10337	0.27001	0.1535	0.66022	-1.3176	3478.5	22.563	2.0214	77.343	-50.122	73.461	65.728	21.396	-4.0001	-3.5782	0.71292	-1.5871	32.049	-5.2195
120.48	4.602	50.062	-4.2385	0.40642	-1.8019	-0.095905	0.26172	0.15608	0.66022	-1.3176	3477.9	22.563	2.0201	77.35	-50.249	73.468	65.728	21.396	-4.0001	-3.5782	0.71292	-1.5871	32.049	-5.2195
120.49	4.5997	50.067	-4.239	0.40771	-1.8011	-0.08843	0.25329	0.15855	0.66022	-1.3176	3477.2	22.564	2.019	77.356	-50.377	73.475	65.728	21.396	-4.0001	-3.5782	0.71292	-1.5871	32.049	-5.2195
120.5	4.5977	50.072	-4.2394	0.40896	-1.8003	-0.080949	0.24473	0.16092	0.66022	-1.3176	3476.6	22.564	2.0179	77.363	-50.507	73.482	65.728	21.396	-4.0001	-3.5782	0.71292	-1.5871	32.049	-5.2195
120.51	4.5959	50.078	-4.2398	0.41016	-1.7995	-0.073464	0.23603	0.16318	0.66022	-1.3176	3476.0	22.565	2.0169	77.37	-50.638	73.489	65.728	21.396	-4.0001	-3.5782	0.71292	-1.5871	32.049	-5.2195
120.52	4.5943	50.084	-4.2401	0.41132	-1.7987	-0.06598	0.22722	0.16533	0.66022	-1.3176	3475.4	22.565	2.016	77.377	-50.77	73.496	65.728	21.396	-4.0001	-3.5782	0.71292	-1.5871	32.049	-5.2195
120.53	4.593	50.09	-4.2404	0.41243	-1.7979	-0.058501	0.21828	0.16737	0.66022	-1.3176	3474.7	22.566	2.0153	77.384	-50.904	73.503	65.728	21.396	-4.0001	-3.5782	0.71292	-1.5871	32.049	-5.2195
120.54	4.5919	50.097	-4.2407	0.4135	-1.797	-0.051032	0.20924	0.1693	0.66022	-1.3176	3474.1	22.567	2.0146	77.39	-51.039	73.51	65.728	21.396	-4.0001	-3.5782	0.71292	-1.5871	32.049	-5.2195
120.55	4.5911	50.104	-4.2409	0.41452	-1.7962	-0.043577	0.20009	0.17112	0.66022	-1.3176	3473.5	22.569	2.0141	77.397	-51.175	73.518	65.728	21.396	-4.0001	-3.5782	0.71292	-1.5871	32.049	-5.2195
120.56	4.5905	50.112	-4.2411	0.4155	-1.7953	-0.036141	0.19084	0.17282	0.66022	-1.3176	3472.9	22.57	2.0136	77.404	-51.313	73.525	65.728	21.396	-4.0001	-3.5782	0.71292	-1.5871	32.049	-5.2195
120.57	4.5901	50.119	-4.2413	0.41643	-1.7944	-0.028727	0.1815	0.17441	0.66022	-1.3176	3472.2	22.572	2.0133	77.411	-51.452	73.532	65.728	21.396	-4.0001	-3.5782	0.71292	-1.5871	32.049	-5.2195
120.58	4.59	50.128	-4.2414	0.41731	-1.7936	-0.021341	0.17208	0.17588	0.66022	-1.3176	3471.6	22.573	2.0131	77.418	-51.592	73.54	65.728	21.396	-4.0001	-3.5782	0.71292	-1.5871	32.049	-5.2195
120.59	4.5901	50.136	-4.2415	0.41815	-1.7927	-0.013986	0.16257	0.17723	0.66022	-1.3176	3471.0	22.575	2.0129	77.425	-51.733	73.547	65.728	21.396	-4.0001	-3.5782	0.71292	-1.5871	32.049	-5.2195
120.6	4.5904	50.145	-4.2416	0.41894	-1.7918	-0.0066672	0.153	0.17847	0.66022	-1.3176	3470.3	22.577	2.0129	77.432	-51.875	73.554	65.728	21.396	-4.0001	-3.5782	0.71292	-1.5871	32.049	-5.2195
120.61	4.591	50.155	-4.2416	0.41968	-1.7909	0.00061134	0.14336	0.17958	0.66022	-1.3176	3469.7	22.58	2.0129	77.44	-52.019	73.562	65.728	21.396	-4.0001	-3.5782	0.71292	-1.5871	32.049	-5.2195
120.62	4.5917	50.164	-4.2416	0.42037	-1.79	0.0078452	0.13366	0.18058	0.66022	-1.3176	3469.1	22.582	2.0131	77.447	-52.163	73.569	65.728	21.396	-4.0001	-3.5782	0.71292	-1.5871	32.049	-5.2195
120.63	4.5927	50.174	-4.2415	0.42102	-1.7891	0.01503	0.1239	0.18146	0.66022	-1.3176	3468.5	22.585	2.0134	77.454	-52.309	73.577	65.728	21.396	-4.0001	-3.5782	0.71292	-1.5871	32.049	-5.2195
120.64	4.594	50.185	-4.2414	0.42161	-1.7882	0.022162	0.11411	0.18221	0.66022	-1.3176	3467.8	22.587	2.0137	77.461	-52.455	73.584	65.728	21.396	-4.0001	-3.5782	0.71292	-1.5871	32.049	-5.2195
120.64	4.5954	50.196	-4.2413	0.42216	-1.7873	0.029235	0.10427	0.18284	0.66022	-1.3176	3467.2	22.59	2.0141	77.468	-52.603	73.592	65.728	21.396	-4.0001	-3.5782	0.71292	-1.5871	32.049	-5.2195
120.65	4.597	50.207	-4.2411	0.42266	-1.7864	0.036248	0.094402	0.18336	0.66022	-1.3176	3466.6	22.593	2.0147	77.475	-52.751	73.599	65.728	21.396	-4.0001	-3.5782	0.71292	-1.5871	32.049	-5.2195
120.66	4.5989	50.218	-4.2409	0.4231	-1.7854	0.043194	0.084509	0.18375	0.66022	-1.3176	3465.9	22.596	2.0153	77.483	-52.9	73.607	65.728	21.396	-4.0001	-3.5782	0.71292	-1.5871	32.049	-5.2195
120.67	4.6009	50.23	-4.2407	0.4235	-1.7845	0.050069	0.074598	0.18401	0.66022	-1.3176	3465.3	22.6	2.016	77.49	-53.05	73.615	65.728	21.396	-4.0001	-3.5782	0.71292	-1.5871	32.049	-5.2195
120.68	4.6031	50.241	-4.2404	0.42385	-1.7836	0.056871	0.064676	0.18416	0.66022	-1.3176	3464.7	22.603	2.0168	77.497	-53.201	73.622	65.728	21.396	-4.0001	-3.5782	0.71292	-1.5871	32.049	-5.2195
120.69	4.6056	50.254	-4.2401	0.42415	-1.7827	0.063593	0.054749	0.18418	0.66022	-1.3176	3464.0	22.607	2.0177	77.505	-53.353	73.63	65.728	21.396	-4.0001	-3.5782	0.71292	-1.5871	32.049	-5.2195
120.69	4.6082	50.266	-4.2398	0.4244	-1.7818	0.070234	0.044825	0.18408	0.66022	-1.3176	3463.4	22.61	2.0186	77.512	-53.505	73.638	65.728	21.396	-4.0001	-3.5782	0.71292	-1.5871	32.049	-5.2195
120.7	4.6111	50.279	-4.2394	0.4246	-1.7808	0.076787	0.03491	0.18386	0.66022	-1.3176	3462.8	22.614	2.0197	77.519	-53.658	73.645	65.728	21.396	-4.0001	-3.5782	0.71292	-1.5871	32.049	-5.2195
120.71	4.6141	50.292	-4.239	0.42475	-1.7799	0.08325	0.025011	0.18352	0.66022	-1.3176	3462.1	22.618	2.0208	77.527	-53.812	73.653	65.728	21.396	-4.0001	-3.5782	0.71292	-1.5871	32.049	-5.2195
120.72	4.6173	50.305	-4.2386	0.42485	-1.779	0.089619	0.015134	0.18305	0.66022	-1.3176	3461.5	22.622	2.022	77.534	-53.966	73.661	65.728	21.396	-4.0001	-3.5782	0.71292	-1.5871	32.049	-5.2195
120.73	4.6207	50.319	-4.2381	0.4249	-1.7781	0.09589	0.0052867	0.18247	0.66022	-1.3176	3460.8	22.626	2.0233	77.542	-54.121	73.669	65.728	21.396	-4.0001	-3.5782	0.71292	-1.5871	32.049	-5.2195
120.73	4.6243	50.333	-4.2376	0.4249	-1.7772	0.10206	-0.0045251	0.18177	0.66022	-1.3176	3460.2	22.631	2.0247	77.549	-54.276	73.676	65.728	21.396	-4.0001	-3.5782	0.71292	-1.5871	32.049	-5.2195
120.74	4.6281	50.347	-4.2371	0.42485	-1.7763	0.10812	-0.014295	0.18094	0.66022	-1.3176	3459.6	22.635	2.0262	77.557	-54.432	73.684	65.728	21.396	-4.0001	-3.5782	0.71292	-1.5871	32.049	-5.2195
120.75	4.632	50.361	-4.2365	0.42476	-1.7754	0.11408	-0.024015	0.18	0.66022	-1.3176	3458.9	22.64	2.0277	77.564	-54.588	73.692	65.728	21.396	-4.0001	-3.5782	0.71292	-1.5871	32.049	-5.2195
120.76	4.6361	50.376	-4.236	0.42461	-1.7745	0.11992	-0.033681	0.17894	0.66022	-1.3176	3458.3	22.644	2.0293	77.572	-54.744	73.7	65.728	21.396	-4.0001	-3.5782	0.71292	-1.5871	32.049	-5.2195
120.76	4.6404	50.39	-4.2353	0.42442	-1.7736	0.12564	-0.043285	0.17777	0.66022	-1.3176	3457.7	22.649	2.031	77.579	-54.901	73.708	65.728	21.396	-4.0001	-3.5782	0.71292	-1.5871	32.049	-5.2195
120.77	4.6448	50.405	-4.2347	0.42418	-1.7727	0.13125	-0.052822	0.17647	0.66022	-1.3176	3457.0	22.654	2.0327	77.587	-55.058	73.716	65.728	21.396	-4.0001	-3.5782	0.71292	-1.5871	32.049	-5.2195
120.78	4.6494	50.42	-4.234	0.42389	-1.7718	0.13673	-0.062285	0.17507	0.66022	-1.3176	3456.4	22.658	2.0345	77.594	-55.215	73.724	65.728	21.396	-4.0001	-3.5782	0.71292	-1.5871	32.049	-5.2195
120.79	4.6542	50.436	-4.2333	0.42356	-1.7709	0.14208	-0.071668	0.17355	0.66022	-1.3176	3455.7	22.663	2.0364	77.602	-55.373	73.732	65.728	21.396	-4.0001	-3.5782	0.71292	-1.5871	32.049	-5.2195
120.79	4.6591	50.451	-4.2326	0.42317	-1.7701	0.14731	-0.080965	0.17192	0.66022	-1.3176	3455.1	22.668	2.0384	77.61	-55.53	73.74	65.728	21.396	-4.0001	-3.5782	0.71292	-1.5871	32.049	-5.2195
120.8	4.6642	50.467	-4.2319	0.42275	-1.7692	0.15241	-0.090171	0.17017	0.66022	-1.3176	3454.5	22.673	2.0404	77.617	-55.687	73.748	65.728	21.396	-4.0001	-3.5782	0.71292	-1.5871	32.049	-5.2195
120.81	4.6695	50.482	-4.2311	0.42227	-1.7684	0.15737	-0.09928	0.16832	0.66022	-1.3176	3453.8	22.679	2.0425	77.625	-55.845	73.756	65.728	21.396	-4.0001	-3.5782	0.71292	-1.5871	32.049	-5.2195
120.82	4.6749	50.498	-4.2303	0.42175	-1.7675	0.16388	-0.10816	0.16652	0.66022	-1.3176	3453.2	22.684	2.0446	77.633	-56.002	73.764	65.728	21.396	-4.0001	-3.5782	0.71292	-1.5871	32.049	-5.2195
120.82	4.6804	50.514	-4.2294	0.42119	-1.7667	0.17113	-0.11689	0.1647	0.66022	-1.3176	3452.5	22.689	2.0469	77.64	-56.159	73.772	65.728	21.396	-4.0001	-3.5782	0.71292	-1.5871	32.049	-5.2195
120.83	4.6861	50.531	-4.2286	0.42059	-1.7659	0.17816	-0.12553	0.16277	0.66022	-1.3176	3451.9	22.694	2.0492	77.648	-56.316	73.78	65.728	21.396	-4.0001	-3.5782	0.71292	-1.5871	32.049	-5.2195
120.84	4.6919	50.547	-4.2277	0.41994	-1.7651	0.18497	-0.13409	0.16072	0.66022	-1.3176	3451.2	22.7	2.0515	77.656	-56.472	73.788	65.728	21.396	-4.0001	-3.5782	0.71292	-1.5871	32.049	-5.2195
120.84	4.6979	50.563	-4.2267	0.41924	-1.7643	0.19156	-0.14255	0.15857	0.66022	-1.3176	3450.6	22.705	2.0539	77.663	-56.628	73.796	65.728	21.396	-4.0001	-3.5782	0.71292	-1.5871	32.049	-5.2195
120.85	4.704	50.58	-4.2258	0.41851	-1.7635	0.19792	-0.15091	0.15632	0.66022	-1.3176	3449.9	22.711	2.0564	77.671	-56.783	73.804	65.728	21.396	-4.0001	-3.5782	0.71292	-1.5871	32.049	-5.2195
120.86	4.7103	50.597	-4.2247	0.41774	-1.7627	0.20406	-0.15916	0.15395	0.66022	-1.3176	3449.3	22.716	2.0589	77.679	-56.938	73.812	65.728	21.396	-4.0001	-3.5782	0.71292	-1.5871	32.049	-5.2195
120.87	4.7167	50.613	-4.2237	0.41692	-1.762	0.20996	-0.1673	0.15149	0.66022	-1.3176	3448.7	22.722	2.0615	77.687	-57.092	73.82	65.728	21.396	-4.0001	-3.5782	0.71292	-1.5871	32.049	-5.2195
120.87	4.7233	50.63	-4.2226	0.41606	-1.7612	0.21563	-0.17533	0.14892	0.66022	-1.3176	3448.0	22.728	2.0642	77.694	-57.245	73.828	65.728	21.396	-4.0001	-3.5782	0.71292	-1.5871	32.049	-5.2195
120.88	4.73	50.647	-4.2216	0.41517	-1.7605	0.22106	-0.18323	0.14626	0.66022	-1.3176	3447.4	22.733	2.0669	77.702	-57.398	73.836	65.728	21.396	-4.0001	-3.5782	0.71292	-1.5871	32.049	-5.2195
120.89	4.7368	50.664	-4.2204	0.41423	-1.7598	0.22625	-0.191	0.1435	0.66022	-1.3176	3446.7	22.739	2.0697	77.71	-57.549	73.844	65.728	21.396	-4.0001	-3.5782	0.71292	-1.5871	32.049	-5.2195
120.89	4.7438	50.681	-4.2193	0.41326	-1.759	0.2312	-0.19864	0.14064	0.66022	-1.3176	3446.1	22.745	2.0725	77.718	-57.699	73.852	65.728	21.396	-4.0001	-3.5782	0.71292	-1.5871	32.049	-5.2195
120.9	4.7509	50.699	-4.2181	0.41224	-1.7583	0.23591	-0.20614	0.13769	0.66022	-1.3176	3445.4	22.751	2.0754	77.725	-57.848	73.86	65.728	21.396	-4.0001	-3.5782	0.71292	-1.5871	32.049	-5.2195
120.91	4.7582	50.716	-4.2169	0.4112	-1.7577	0.24038	-0.2135	0.13465	0.66022	-1.3176	3444.8	22.756	2.0784	77.733	-57.996	73.868	65.728	21.396	-4.0001	-3.5782	0.71292	-1.5871	32.049	-5.2195
120.91	4.7655	50.733	-4.2157	0.41011	-1.757	0.2446	-0.22072	0.13152	0.66022	-1.3176	3444.1	22.762	2.0814	77.741	-58.142	73.876	65.728	21.396	-4.0001	-3.5782	0.71292	-1.5871	32.049	-5.2195
120.92	4.7731	50.75	-4.2145	0.40899	-1.7564	0.24857	-0.22778	0.12831	0.66022	-1.3176	3443.5	22.768	2.0845	77.749	-58.287	73.885	65.728	21.396	-4.0001	-3.5782	0.71292	-1.5871	32.049	-5.2195
120.93	4.7807	50.767	-4.2132	0.40783	-1.7557	0.25229	-0.23468	0.12501	0.66022	-1.3176	3442.8	22.774	2.0876	77.756	-58.43	73.893	65.728	21.396	-4.0001	-3.5782	0.71292	-1.5871	32.049	-5.2195
120.93	4.7885	50.785	-4.212	0.40664	-1.7551	0.25577	-0.24143	0.12164	0.66022	-1.3176	3442.2	22.78	2.0908	77.764	-58.571	73.901	65.728	21.396	-4.0001	-3.5782	0.71292	-1.5871	32.049	-5.2195
120.94	4.7964	50.802	-4.2107	0.40542	-1.7545	0.259	-0.24801	0.11818	0.66022	-1.3176	3441.5	22.785	2.0941	77.772	-58.71	73.909	65.728	21.396	-4.0001	-3.5782	0.71292	-1.5871	32.049	-5.2195
120.95	4.8045	50.819	-4.2094	0.40416	-1.7539	0.26197	-0.25442	0.11465	0.66022	-1.3176	3440.9	22.791	2.0974	77.78	-58.846	73.917	65.728	21.396	-4.0001	-3.5782	0.71292	-1.5871	32.049	-5.2195
120.95	4.8126	50.836	-4.2081	0.40287	-1.7534	0.2647	-0.26067	0.11104	0.66022	-1.3176	3440.2	22.797	2.1007	77.788	-58.981	73.925	65.728	21.396	-4.0001	-3.5782	0.71292	-1.5871	32.049	-5.2195
120.96	4.8209	50.854	-4.2067	0.40156	-1.7528	0.26717	-0.26673	0.10737	0.66022	-1.3176	3439.6	22.803	2.1041	77.795	-59.113	73.933	65.728	21.396	-4.0001	-3.5782	0.71292	-1.5871	32.049	-5.2195
120.97	4.8293	50.871	-4.2054	0.40021	-1.7523	0.26939	-0.27262	0.10362	0.66022	-1.3176	3438.9	22.809	2.1076	77.803	-59.242	73.941	65.728	21.396	-4.0001	-3.5782	0.71292	-1.5871	32.049	-5.2195
120.97	4.8379	50.888	-4.204	0.39883	-1.7518	0.27136	-0.27833	0.099813	0.66022	-1.3176	3438.3	22.814	2.1111	77.811	-59.368	73.949	65.728	21.396	-4.0001	-3.5782	0.71292	-1.5871	32.049	-5.2195
120.98	4.8465	50.905	-4.2027	0.39742	-1.7513	0.27308	-0.28386	0.095941	0.66022	-1.3176	3437.6	22.82	2.1147	77.819	-59.492	73.957	65.728	21.396	-4.0001	-3.5782	0.71292	-1.5871	32.049	-5.2195
120.99	4.8553	50.922	-4.2013	0.39599	-1.7508	0.27455	-0.2892	0.092009	0.66022	-1.3176	3437.0	22.826	2.1183	77.826	-59.612	73.965	65.728	21.396	-4.0001	-3.5782	0.71292	-1.5871	32.049	-5.2195
120.99	4.8641	50.939	-4.1999	0.39453	-1.7504	0.27577	-0.29435	0.08802	0.66022	-1.3176	3436.3	22.832	2.122	77.834	-59.729	73.974	65.728	21.396	-4.0001	-3.5782	0.71292	-1.5871	32.049	-5.2195
121.0	4.8731	50.956	-4.1986	0.39305	-1.7499	0.27674	-0.29931	0.083977	0.66022	-1.3176	3435.7	22.837	2.1257	77.842	-59.842	73.982	65.728	21.396	-4.0001	-3.5782	0.71292	-1.5871	32.049	-5.2195
121.01	4.8822	50.973	-4.1972	0.39154	-1.7495	0.27746	-0.30407	0.079882	0.66022	-1.3176	3435.0	22.843	2.1294	77.849	-59.951	73.99	65.728	21.396	-4.0001	-3.5782	0.71292	-1.5871	32.049	-5.2195
121.01	4.8914	50.99	-4.1958	0.39001	-1.7491	0.27794	-0.30864	0.075738	0.66022	-1.3176	3434.4	22.848	2.1332	77.857	-60.056	73.998	65.728	21.396	-4.0001	-3.5782	0.71292	-1.5871	32.049	-5.2195
121.02	4.9007	51.006	-4.1944	0.38845	-1.7488	0.27817	-0.31301	0.071549	0.66022	-1.3176	3433.7	22.854	2.1371	77.865	-60.157	74.006	65.728	21.396	-4.0001	-3.5782	0.71292	-1.5871	32.049	-5.2195
121.03	4.9101	51.023	-4.193	0.38688	-1.7484	0.27815	-0.31719	0.067316	0.66022	-1.3176	3433.1	22.86	2.141	77.872	-60.253	74.014	65.728	21.396	-4.0001	-3.5782	0.71292	-1.5871	32.049	-5.2195
121.03	4.9196	51.039	-4.1916	0.38528	-1.7481	0.2779	-0.32116	0.063043	0.66022	-1.3176	3432.4	22.865	2.1449	77.88	-60.345	74.022	65.728	21.396	-4.0001	-3.5782	0.71292	-1.5871	32.049	-5.2195
121.04	4.9291	51.056	-4.1902	0.38367	-1.7478	0.2774	-0.32493	0.058733	0.66022	-1.3176	3431.8	22.87	2.1488	77.888	-60.432	74.03	65.728	21.396	-4.0001	-3.5782	0.71292	-1.5871	32.049	-5.2195
121.05	4.9388	51.072	-4.1888	0.38203	-1.7475	0.27666	-0.3285	0.054389	0.66022	-1.3176	3431.1	22.876	2.1529	77.895	-60.513	74.038	65.728	21.396	-4.0001	-3.5782	0.71292	-1.5871	32.049	-5.2195
121.05	4.9486	51.088	-4.1874	0.38038	-1.7472	0.27569	-0.33186	0.050012	0.66022	-1.3176	3430.5	22.881	2.1569	77.903	-60.589	74.046	65.728	21.396	-4.0001	-3.5782	0.71292	-1.5871	32.049	-5.2195
121.06	4.9584	51.104	-4.1861	0.37872	-1.747	0.27448	-0.33502	0.045608	0.66022	-1.3176	3429.8	22.886	2.161	77.911	-60.659	74.054	65.728	21.396	-4.0001	-3.5782	0.71292	-1.5871	32.049	-5.2195
121.07	4.9683	51.12	-4.1847	0.37703	-1.7468	0.27304	-0.33797	0.041177	0.66022	-1.3176	3429.2	22.892	2.1651	77.918	-60.724	74.061	65.728	21.396	-4.0001	-3.5782	0.71292	-1.5871	32.049	-5.2195
121.07	4.9783	51.135	-4.1833	0.37534	-1.7466	0.27137	-0.34072	0.036724	0.66022	-1.3176	3428.5	22.897	2.1692	77.926	-60.782	74.069	65.728	21.396	-4.0001	-3.5782	0.71292	-1.5871	32.049	-5.2195
121.08	4.9883	51.151	-4.182	0.37363	-1.7464	0.26947	-0.34326	0.03225	0.66022	-1.3176	3427.9	22.902	2.1734	77.933	-60.835	74.077	65.728	21.396	-4.0001	-3.5782	0.71292	-1.5871	32.049	-5.2195
121.09	4.9985	51.166	-4.1807	0.3719	-1.7463	0.26735	-0.3456	0.027759	0.66022	-1.3176	3427.2	22.907	2.1776	77.941	-60.881	74.085	65.728	21.396	-4.0001	-3.5782	0.71292	-1.5871	32.049	-5.2195
121.09	5.0086	51.182	-4.1793	0.37017	-1.7461	0.26501	-0.34772	0.023253	0.66022	-1.3176	3426.5	22.912	2.1818	77.948	-60.92	74.093	65.728	21.396	-4.0001	-3.5782	0.71292	-1.5871	32.049	-5.2195
121.1	5.0189	51.197	-4.178	0.36843	-1.746	0.26245	-0.34965	0.018736	0.66022	-1.3176	3425.9	22.917	2.1861	77.956	-60.953	74.101	65.728	21.396	-4.0001	-3.5782	0.71292	-1.5871	32.049	-5.2195
121.11	5.0292	51.212	-4.1767	0.36667	-1.746	0.25967	-0.35136	0.01421	0.66022	-1.3176	3425.2	22.922	2.1904	77.963	-60.979	74.108	65.728	21.396	-4.0001	-3.5782	0.71292	-1.5871	32.049	-5.2195
121.11	5.0395	51.226	-4.1754	0.36491	-1.7459	0.25668	-0.35287	0.0096785	0.66022	-1.3176	3424.6	22.926	2.1947	77.97	-60.998	74.116	65.728	21.396	-4.0001	-3.5782	0.71292	-1.5871	32.049	-5.2195
121.12	5.0499	51.241	-4.1741	0.36315	-1.7459	0.25348	-0.35417	0.0051432	0.66022	-1.3176	3423.9	22.931	2.199	77.978	-61.01	74.124	65.728	21.396	-4.0001	-3.5782	0.71292	-1.5871	32.049	-5.2195
121.13	5.0603	51.255	-4.1729	0.36137	-1.7458	0.25008	-0.35527	0.00060732	0.66022	-1.3176	3423.3	22.936	2.2033	77.985	-61.016	74.132	65.728	21.396	-4.0001	-3.5782	0.71292	-1.5871	32.049	-5.2195
121.14	5.0708	51.269	-4.1716	0.35959	-1.7459	0.24648	-0.35616	-0.0039264	0.66022	-1.3176	3422.6	22.94	2.2077	77.993	-61.014	74.139	65.728	21.396	-4.0001	-3.5782	0.71292	-1.5871	32.049	-5.2195
121.14	5.0813	51.283	-4.1704	0.35781	-1.7459	0.24268	-0.35685	-0.0084554	0.66022	-1.3176	3422.0	22.945	2.212	78.0	-61.005	74.147	65.728	21.396	-4.0001	-3.5782	0.71292	-1.5871	32.049	-5.2195
121.15	5.0918	51.297	-4.1692	0.35603	-1.7459	0.23868	-0.35734	-0.012977	0.66022	-1.3176	3421.3	22.949	2.2164	78.007	-60.99	74.155	65.728	21.396	-4.0001	-3.5782	0.71292	-1.5871	32.049	-5.2195
121.16	5.1023	51.311	-4.168	0.35424	-1.746	0.2345	-0.35763	-0.017488	0.66022	-1.3176	3420.7	22.953	2.2208	78.014	-60.968	74.162	65.728	21.396	-4.0001	-3.5782	0.71292	-1.5871	32.049	-5.2195
121.16	5.1129	51.324	-4.1669	0.35245	-1.7461	0.23013	-0.35772	-0.021987	0.66022	-1.3176	3420.0	22.957	2.2252	78.022	-60.939	74.17	65.728	21.396	-4.0001	-3.5782	0.71292	-1.5871	32.049	-5.2195
121.17	5.1234	51.338	-4.1657	0.35066	-1.7462	0.22557	-0.35761	-0.026471	0.66022	-1.3176	3419.3	22.961	2.2296	78.029	-60.903	74.177	65.728	21.396	-4.0001	-3.5782	0.71292	-1.5871	32.049	-5.2195
121.18	5.134	51.351	-4.1646	0.34887	-1.7464	0.22085	-0.3573	-0.030936	0.66022	-1.3176	3418.7	22.965	2.2339	78.036	-60.862	74.185	65.728	21.396	-4.0001	-3.5782	0.71292	-1.5871	32.049	-5.2195
121.18	5.1446	51.364	-4.1635	0.34709	-1.7465	0.21594	-0.3568	-0.035382	0.66022	-1.3176	3418.0	22.969	2.2383	78.043	-60.814	74.192	65.728	21.396	-4.0001	-3.5782	0.71292	-1.5871	32.049	-5.2195
121.19	5.1551	51.376	-4.1624	0.34531	-1.7467	0.21087	-0.3561	-0.039805	0.66022	-1.3176	3417.4	22.973	2.2427	78.05	-60.759	74.2	65.728	21.396	-4.0001	-3.5782	0.71292	-1.5871	32.049	-5.2195
121.2	5.1657	51.389	-4.1614	0.34353	-1.7469	0.20564	-0.35521	-0.044203	0.66022	-1.3176	3416.7	22.977	2.2471	78.057	-60.699	74.207	65.728	21.396	-4.0001	-3.5782	0.71292	-1.5871	32.049	-5.2195
121.21	5.1762	51.401	-4.1604	0.34175	-1.7472	0.20024	-0.35413	-0.048573	0.66022	-1.3176	3416.1	22.981	2.2515	78.064	-60.634	74.215	65.728	21.396	-4.0001	-3.5782	0.71292	-1.5871	32.049	-5.2195
121.21	5.1867	51.413	-4.1594	0.33999	-1.7474	0.19469	-0.35286	-0.052914	0.66022	-1.3176	3415.4	22.984	2.2559	78.071	-60.563	74.222	65.728	21.396	-4.0001	-3.5782	0.71292	-1.5871	32.049	-5.2195
121.22	5.1972	51.425	-4.1584	0.33823	-1.7477	0.18899	-0.35141	-0.057222	0.66022	-1.3176	3414.8	22.988	2.2602	78.078	-60.487	74.229	65.728	21.396	-4.0001	-3.5782	0.71292	-1.5871	32.049	-5.2195
121.23	5.2076	51.436	-4.1575	0.33647	-1.748	0.18314	-0.34977	-0.061497	0.66022	-1.3176	3414.1	22.991	2.2646	78.085	-60.406	74.237	65.728	21.396	-4.0001	-3.5782	0.71292	-1.5871	32.049	-5.2195
121.24	5.218	51.448	-4.1566	0.33473	-1.7483	0.17715	-0.34795	-0.065734	0.66022	-1.3176	3413.5	22.994	2.2689	78.092	-60.32	74.244	65.728	21.396	-4.0001	-3.5782	0.71292	-1.5871	32.049	-5.2195
121.24	5.2284	51.459	-4.1557	0.33299	-1.7487	0.17103	-0.34595	-0.069934	0.66022	-1.3176	3412.8	22.998	2.2732	78.099	-60.23	74.251	65.728	21.396	-4.0001	-3.5782	0.71292	-1.5871	32.049	-5.2195
121.25	5.2387	51.47	-4.1549	0.33127	-1.749	0.16477	-0.34377	-0.074092	0.66022	-1.3176	3412.1	23.001	2.2775	78.105	-60.135	74.258	65.728	21.396	-4.0001	-3.5782	0.71292	-1.5871	32.049	-5.2195
121.26	5.2489	51.48	-4.1541	0.32956	-1.7494	0.15839	-0.34142	-0.078207	0.66022	-1.3176	3411.5	23.004	2.2817	78.112	-60.037	74.266	65.728	21.396	-4.0001	-3.5782	0.71292	-1.5871	32.049	-5.2195
121.27	5.2591	51.491	-4.1533	0.32786	-1.7498	0.15188	-0.3389	-0.082278	0.66022	-1.3176	3410.8	23.007	2.286	78.119	-59.935	74.273	65.728	21.396	-4.0001	-3.5782	0.71292	-1.5871	32.049	-5.2195
121.27	5.2692	51.501	-4.1526	0.32617	-1.7502	0.14526	-0.3362	-0.086302	0.66022	-1.3176	3410.2	23.01	2.2902	78.126	-59.83	74.28	65.728	21.396	-4.0001	-3.5782	0.71292	-1.5871	32.049	-5.2195
121.28	5.2792	51.511	-4.1519	0.32449	-1.7507	0.13852	-0.33334	-0.090277	0.66022	-1.3176	3409.5	23.012	2.2943	78.132	-59.721	74.287	65.728	21.396	-4.0001	-3.5782	0.71292	-1.5871	32.049	-5.2195
121.29	5.2891	51.521	-4.1512	0.32283	-1.7511	0.13168	-0.33032	-0.094202	0.66022	-1.3176	3408.9	23.015	2.2984	78.139	-59.609	74.294	65.728	21.396	-4.0001	-3.5782	0.71292	-1.5871	32.049	-5.2195
121.3	5.299	51.53	-4.1505	0.32119	-1.7516	0.12473	-0.32713	-0.098074	0.66022	-1.3176	3408.2	23.017	2.3025	78.145	-59.494	74.301	65.728	21.396	-4.0001	-3.5782	0.71292	-1.5871	32.049	-5.2195
121.3	5.3087	51.539	-4.1499	0.31956	-1.7521	0.11769	-0.32378	-0.10189	0.66022	-1.3176	3407.6	23.02	2.3066	78.152	-59.377	74.308	65.728	21.396	-4.0001	-3.5782	0.71292	-1.5871	32.049	-5.2195
121.31	5.3183	51.549	-4.1494	0.31795	-1.7526	0.11056	-0.32027	-0.10565	0.66022	-1.3176	3406.9	23.022	2.3106	78.158	-59.257	74.314	65.728	21.396	-4.0001	-3.5782	0.71292	-1.5871	32.049	-5.2195
121.32	5.3279	51.557	-4.1488	0.31636	-1.7532	0.10333	-0.31661	-0.10936	0.66022	-1.3176	3406.3	23.024	2.3145	78.165	-59.135	74.321	65.728	21.396	-4.0001	-3.5782	0.71292	-1.5871	32.049	-5.2195
121.33	5.3373	51.566	-4.1483	0.31479	-1.7537	0.096029	-0.31281	-0.113	0.66022	-1.3176	3405.6	23.027	2.3184	78.171	-59.012	74.328	65.728	21.396	-4.0001	-3.5782	0.71292	-1.5871	32.049	-5.2195
121.33	5.3466	51.574	-4.1479	0.31323	-1.7543	0.088647	-0.30885	-0.11659	0.66022	-1.3176	3405.0	23.029	2.3223	78.177	-58.886	74.335	65.728	21.396	-4.0001	-3.5782	0.71292	-1.5871	32.049	-5.2195
121.34	5.3557	51.582	-4.1474	0.3117	-1.7549	0.081193	-0.30474	-0.12011	0.66022	-1.3176	3404.3	23.031	2.3261	78.184	-58.758	74.341	65.728	21.396	-4.0001	-3.5782	0.71292	-1.5871	32.049	-5.2195
121.35	5.3648	51.59	-4.1471	0.31019	-1.7555	0.073671	-0.3005	-0.12357	0.66022	-1.3176	3403.6	23.032	2.3298	78.19	-58.629	74.348	65.728	21.396	-4.0001	-3.5782	0.71292	-1.5871	32.049	-5.2195
121.36	5.3736	51.598	-4.1467	0.30869	-1.7561	0.066087	-0.29611	-0.12696	0.66022	-1.3176	3403.0	23.034	2.3335	78.196	-58.499	74.355	65.728	21.396	-4.0001	-3.5782	0.71292	-1.5871	32.049	-5.2195
121.36	5.3824	51.605	-4.1464	0.30722	-1.7568	0.058445	-0.29159	-0.13029	0.66022	-1.3176	3402.3	23.036	2.3371	78.202	-58.367	74.361	65.728	21.396	-4.0001	-3.5782	0.71292	-1.5871	32.049	-5.2195
121.37	5.391	51.612	-4.1461	0.30578	-1.7574	0.05075	-0.28694	-0.13355	0.66022	-1.3176	3401.7	23.037	2.3406	78.208	-58.235	74.368	65.728	21.396	-4.0001	-3.5782	0.71292	-1.5871	32.049	-5.2195
121.38	5.3994	51.619	-4.1459	0.30436	-1.7581	0.043007	-0.28215	-0.13674	0.66022	-1.3176	3401.0	23.039	2.3441	78.214	-58.101	74.374	65.728	21.396	-4.0001	-3.5782	0.71292	-1.5871	32.049	-5.2195
121.39	5.4076	51.626	-4.1457	0.30296	-1.7588	0.035222	-0.27724	-0.13985	0.66022	-1.3176	3400.4	23.04	2.3475	78.22	-57.966	74.381	65.728	21.396	-4.0001	-3.5782	0.71292	-1.5871	32.049	-5.2195
121.39	5.4157	51.632	-4.1455	0.30158	-1.7595	0.027398	-0.2722	-0.1429	0.66022	-1.3176	3399.7	23.041	2.3508	78.226	-57.831	74.387	65.728	21.396	-4.0001	-3.5782	0.71292	-1.5871	32.049	-5.2195
121.4	5.4236	51.639	-4.1454	0.30024	-1.7602	0.019542	-0.26704	-0.14588	0.66022	-1.3176	3399.1	23.042	2.3541	78.232	-57.696	74.393	65.728	21.396	-4.0001	-3.5782	0.71292	-1.5871	32.049	-5.2195
121.41	5.4313	51.644	-4.1453	0.29891	-1.761	0.011656	-0.26176	-0.14878	0.66022	-1.3176	3398.4	23.043	2.3573	78.238	-57.559	74.4	65.728	21.396	-4.0001	-3.5782	0.71292	-1.5871	32.049	-5.2195
121.42	5.4388	51.65	-4.1453	0.29762	-1.7617	0.0037472	-0.25637	-0.1516	0.66022	-1.3176	3397.8	23.044	2.3604	78.244	-57.423	74.406	65.728	21.396	-4.0001	-3.5782	0.71292	-1.5871	32.049	-5.2195
121.43	5.4461	51.656	-4.1453	0.29635	-1.7625	-0.0041809	-0.25087	-0.15435	0.66022	-1.3176	3397.1	23.045	2.3634	78.249	-57.286	74.412	65.728	21.396	-4.0001	-3.5782	0.71292	-1.5871	32.049	-5.2195
121.43	5.4532	51.661	-4.1453	0.29511	-1.7632	-0.012123	-0.24525	-0.15702	0.66022	-1.3176	3396.5	23.046	2.3663	78.255	-57.149	74.418	65.728	21.396	-4.0001	-3.5782	0.71292	-1.5871	32.049	-5.2195
121.44	5.4601	51.666	-4.1454	0.2939	-1.764	-0.018863	-0.23943	-0.15949	0.66022	-1.3176	3395.8	23.047	2.3691	78.261	-57.012	74.424	65.728	21.396	-4.0001	-3.5782	0.71292	-1.5871	32.049	-5.2195
121.45	5.4668	51.671	-4.1455	0.29272	-1.7648	-0.024822	-0.23345	-0.1618	0.66022	-1.3176	3395.2	23.047	2.3718	78.266	-56.875	74.43	65.728	21.396	-4.0001	-3.5782	0.71292	-1.5871	32.049	-5.2195
121.46	5.4732	51.675	-4.1457	0.29156	-1.7657	-0.030785	-0.2274	-0.16403	0.66022	-1.3176	3394.5	23.048	2.3745	78.272	-56.738	74.436	65.728	21.396	-4.0001	-3.5782	0.71292	-1.5871	32.049	-5.2195
121.47	5.4795	51.679	-4.1458	0.29044	-1.7665	-0.03675	-0.22127	-0.16618	0.66022	-1.3176	3393.9	23.048	2.377	78.277	-56.601	74.442	65.728	21.396	-4.0001	-3.5782	0.71292	-1.5871	32.049	-5.2195
121.47	5.4855	51.683	-4.146	0.28935	-1.7673	-0.042714	-0.21506	-0.16825	0.66022	-1.3176	3393.2	23.048	2.3794	78.283	-56.464	74.448	65.728	21.396	-4.0001	-3.5782	0.71292	-1.5871	32.049	-5.2195
121.48	5.4912	51.687	-4.1463	0.28829	-1.7682	-0.048672	-0.20878	-0.17024	0.66022	-1.3176	3392.6	23.048	2.3818	78.288	-56.328	74.454	65.728	21.396	-4.0001	-3.5782	0.71292	-1.5871	32.049	-5.2195
121.49	5.4968	51.691	-4.1465	0.28726	-1.769	-0.054623	-0.20244	-0.17215	0.66022	-1.3176	3391.9	23.048	2.384	78.294	-56.192	74.46	65.728	21.396	-4.0001	-3.5782	0.71292	-1.5871	32.049	-5.2195
121.5	5.5021	51.694	-4.1468	0.28627	-1.7699	-0.060563	-0.19604	-0.17398	0.66022	-1.3176	3391.3	23.048	2.3862	78.299	-56.057	74.466	65.728	21.396	-4.0001	-3.5782	0.71292	-1.5871	32.049	-5.2195
121.51	5.5071	51.697	-4.1471	0.2853	-1.7708	-0.066488	-0.18957	-0.17572	0.66022	-1.3176	3390.6	23.048	2.3882	78.304	-55.922	74.471	65.728	21.396	-4.0001	-3.5782	0.71292	-1.5871	32.049	-5.2195
121.51	5.5119	51.7	-4.1475	0.28437	-1.7716	-0.072397	-0.18304	-0.17738	0.66022	-1.3176	3390.0	23.048	2.3901	78.309	-55.788	74.477	65.728	21.396	-4.0001	-3.5782	0.71292	-1.5871	32.049	-5.2195
121.52	5.5165	51.703	-4.1479	0.28347	-1.7725	-0.078286	-0.17646	-0.17897	0.66022	-1.3176	3389.3	23.048	2.3919	78.315	-55.654	74.483	65.728	21.396	-4.0001	-3.5782	0.71292	-1.5871	32.049	-5.2195
121.53	5.5208	51.706	-4.1483	0.28261	-1.7734	-0.084152	-0.16982	-0.18046	0.66022	-1.3176	3388.7	23.047	2.3936	78.32	-55.521	74.488	65.728	21.396	-4.0001	-3.5782	0.71292	-1.5871	32.049	-5.2195
121.54	5.5249	51.708	-4.1487	0.28177	-1.7743	-0.089993	-0.16314	-0.18188	0.66022	-1.3176	3388.0	23.047	2.3953	78.325	-55.389	74.494	65.728	21.396	-4.0001	-3.5782	0.71292	-1.5871	32.049	-5.2195
121.55	5.5287	51.71	-4.1492	0.28098	-1.7753	-0.095805	-0.15641	-0.18321	0.66022	-1.3176	3387.4	23.046	2.3967	78.33	-55.258	74.499	65.728	21.396	-4.0001	-3.5782	0.71292	-1.5871	32.049	-5.2195
121.56	5.5322	51.712	-4.1497	0.28021	-1.7762	-0.10159	-0.14963	-0.18447	0.66022	-1.3176	3386.7	23.046	2.3981	78.335	-55.128	74.505	65.728	21.396	-4.0001	-3.5782	0.71292	-1.5871	32.049	-5.2195
121.56	5.5355	51.713	-4.1502	0.27948	-1.7771	-0.10733	-0.14281	-0.18563	0.66022	-1.3176	3386.1	23.045	2.3994	78.34	-54.998	74.51	65.728	21.396	-4.0001	-3.5782	0.71292	-1.5871	32.049	-5.2195
121.57	5.5385	51.715	-4.1507	0.27878	-1.778	-0.11304	-0.13595	-0.18672	0.66022	-1.3176	3385.4	23.044	2.4006	78.344	-54.869	74.515	65.728	21.396	-4.0001	-3.5782	0.71292	-1.5871	32.049	-5.2195
121.58	5.5412	51.716	-4.1513	0.27812	-1.779	-0.11871	-0.12905	-0.18772	0.66022	-1.3176	3384.8	23.043	2.4016	78.349	-54.742	74.521	65.728	21.396	-4.0001	-3.5782	0.71292	-1.5871	32.049	-5.2195
121.59	5.5437	51.717	-4.1519	0.27749	-1.7799	-0.12434	-0.12212	-0.18864	0.66022	-1.3176	3384.2	23.042	2.4025	78.354	-54.615	74.526	65.728	21.396	-4.0001	-3.5782	0.71292	-1.5871	32.049	-5.2195
121.6	5.5459	51.717	-4.1526	0.2769	-1.7808	-0.12993	-0.11516	-0.18948	0.66022	-1.3176	3383.5	23.041	2.4033	78.359	-54.49	74.531	65.728	21.396	-4.0001	-3.5782	0.71292	-1.5871	32.049	-5.2195
121.6	5.5479	51.718	-4.1532	0.27634	-1.7818	-0.13547	-0.10817	-0.19024	0.66022	-1.3176	3382.9	23.04	2.404	78.363	-54.366	74.536	65.728	21.396	-4.0001	-3.5782	0.71292	-1.5871	32.049	-5.2195
121.61	5.5495	51.718	-4.1539	0.27582	-1.7828	-0.14096	-0.10116	-0.19091	0.66022	-1.3176	3382.2	23.038	2.4046	78.368	-54.242	74.541	65.728	21.396	-4.0001	-3.5782	0.71292	-1.5871	32.049	-5.2195
121.62	5.5509	51.718	-4.1546	0.27533	-1.7837	-0.14639	-0.094118	-0.1915	0.66022	-1.3176	3381.6	23.037	2.4051	78.373	-54.121	74.547	65.728	21.396	-4.0001	-3.5782	0.71292	-1.5871	32.049	-5.2195
121.63	5.552	51.718	-4.1554	0.27488	-1.7847	-0.15178	-0.087058	-0.19201	0.66022	-1.3176	3380.9	23.036	2.4054	78.377	-54.0	74.552	65.728	21.396	-4.0001	-3.5782	0.71292	-1.5871	32.049	-5.2195
121.64	5.5529	51.718	-4.1561	0.27446	-1.7856	-0.15711	-0.079979	-0.19244	0.66022	-1.3176	3380.3	23.034	2.4056	78.382	-53.88	74.557	65.728	21.396	-4.0001	-3.5782	0.71292	-1.5871	32.049	-5.2195
121.65	5.5534	51.717	-4.1569	0.27408	-1.7866	-0.16237	-0.072883	-0.19278	0.66022	-1.3176	3379.6	23.032	2.4058	78.386	-53.762	74.562	65.728	21.396	-4.0001	-3.5782	0.71292	-1.5871	32.049	-5.2195
121.65	5.5537	51.716	-4.1578	0.27373	-1.7876	-0.16758	-0.065775	-0.19304	0.66022	-1.3176	3379.0	23.031	2.4057	78.391	-53.646	74.566	65.728	21.396	-4.0001	-3.5782	0.71292	-1.5871	32.049	-5.2195
121.66	5.5537	51.715	-4.1586	0.27342	-1.7885	-0.17273	-0.058655	-0.19323	0.66022	-1.3176	3378.4	23.029	2.4056	78.395	-53.53	74.571	65.728	21.396	-4.0001	-3.5782	0.71292	-1.5871	32.049	-5.2195
121.67	5.5535	51.714	-4.1595	0.27314	-1.7895	-0.17781	-0.051527	-0.19333	0.66022	-1.3176	3377.7	23.027	2.4054	78.399	-53.416	74.576	65.728	21.396	-4.0001	-3.5782	0.71292	-1.5871	32.049	-5.2195
121.68	5.5529	51.712	-4.1604	0.2729	-1.7905	-0.18282	-0.044371	-0.19335	0.66022	-1.3176	3377.1	23.025	2.405	78.403	-53.304	74.581	65.728	21.396	-4.0001	-3.5782	0.71292	-1.5871	32.049	-5.2195
121.69	5.5521	51.711	-4.1613	0.2727	-1.7914	-0.18776	-0.03721	-0.19329	0.66022	-1.3176	3376.4	23.023	2.4045	78.408	-53.193	74.586	65.728	21.396	-4.0001	-3.5782	0.71292	-1.5871	32.049	-5.2195
121.7	5.551	51.709	-4.1623	0.27253	-1.7924	-0.19264	-0.030051	-0.19315	0.66022	-1.3176	3375.8	23.02	2.4039	78.412	-53.083	74.59	65.728	21.396	-4.0001	-3.5782	0.71292	-1.5871	32.049	-5.2195
121.71	5.5496	51.707	-4.1633	0.2724	-1.7934	-0.19744	-0.022897	-0.19292	0.66022	-1.3176	3375.1	23.018	2.4032	78.416	-52.975	74.595	65.728	21.396	-4.0001	-3.5782	0.71292	-1.5871	32.049	-5.2195
121.71	5.548	51.704	-4.1643	0.2723	-1.7943	-0.20216	-0.01575	-0.19262	0.66022	-1.3176	3374.5	23.016	2.4024	78.42	-52.869	74.6	65.728	21.396	-4.0001	-3.5782	0.71292	-1.5871	32.049	-5.2195
121.72	5.5461	51.702	-4.1653	0.27224	-1.7953	-0.20681	-0.0086124	-0.19225	0.66022	-1.3176	3373.9	23.013	2.4014	78.424	-52.764	74.604	65.728	21.396	-4.0001	-3.5782	0.71292	-1.5871	32.049	-5.2195
121.73	5.5439	51.699	-4.1663	0.27222	-1.7962	-0.21138	-0.0014873	-0.19179	0.66022	-1.3176	3373.2	23.011	2.4003	78.428	-52.661	74.609	65.728	21.396	-4.0001	-3.5782	0.71292	-1.5871	32.049	-5.2195
121.74	5.5414	51.696	-4.1674	0.27223	-1.7972	-0.21586	0.0056233	-0.19125	0.66022	-1.3176	3372.6	23.008	2.3991	78.432	-52.559	74.613	65.728	21.396	-4.0001	-3.5782	0.71292	-1.5871	32.049	-5.2195
121.75	5.5387	51.693	-4.1685	0.27227	-1.7982	-0.22027	0.012717	-0.19064	0.66022	-1.3176	3371.9	23.005	2.3978	78.436	-52.459	74.618	65.728	21.396	-4.0001	-3.5782	0.71292	-1.5871	32.049	-5.2195
121.76	5.5357	51.69	-4.1696	0.27235	-1.7991	-0.22459	0.019791	-0.18995	0.66022	-1.3176	3371.3	23.003	2.3964	78.44	-52.361	74.622	65.728	21.396	-4.0001	-3.5782	0.71292	-1.5871	32.049	-5.2195
121.77	5.5325	51.686	-4.1707	0.27247	-1.8001	-0.22883	0.026843	-0.18918	0.66022	-1.3176	3370.7	23.0	2.3949	78.444	-52.265	74.626	65.728	21.396	-4.0001	-3.5782	0.71292	-1.5871	32.049	-5.2195
121.78	5.529	51.683	-4.1719	0.27262	-1.801	-0.23298	0.033871	-0.18834	0.66022	-1.3176	3370.0	22.997	2.3933	78.448	-52.17	74.631	65.728	21.396	-4.0001	-3.5782	0.71292	-1.5871	32.049	-5.2195
121.78	5.5252	51.679	-4.1731	0.27281	-1.8019	-0.23704	0.040872	-0.18742	0.66022	-1.3176	3369.4	22.994	2.3915	78.451	-52.077	74.635	65.728	21.396	-4.0001	-3.5782	0.71292	-1.5871	32.049	-5.2195
121.79	5.5212	51.675	-4.1742	0.27303	-1.8029	-0.24101	0.047844	-0.18643	0.66022	-1.3176	3368.7	22.991	2.3897	78.455	-51.985	74.639	65.728	21.396	-4.0001	-3.5782	0.71292	-1.5871	32.049	-5.2195
121.8	5.5169	51.67	-4.1755	0.27329	-1.8038	-0.24489	0.054784	-0.18537	0.66022	-1.3176	3368.1	22.988	2.3877	78.459	-51.896	74.644	65.728	21.396	-4.0001	-3.5782	0.71292	-1.5871	32.049	-5.2195
121.81	5.5123	51.666	-4.1767	0.27358	-1.8047	-0.24868	0.06169	-0.18423	0.66022	-1.3176	3367.5	22.984	2.3856	78.463	-51.808	74.648	65.728	21.396	-4.0001	-3.5782	0.71292	-1.5871	32.049	-5.2195
121.82	5.5076	51.661	-4.1779	0.2739	-1.8056	-0.25237	0.06856	-0.18301	0.66022	-1.3176	3366.8	22.981	2.3834	78.466	-51.722	74.652	65.728	21.396	-4.0001	-3.5782	0.71292	-1.5871	32.049	-5.2195
121.83	5.5025	51.656	-4.1792	0.27426	-1.8066	-0.25596	0.07539	-0.18173	0.66022	-1.3176	3366.2	22.977	2.3811	78.47	-51.638	74.656	65.728	21.396	-4.0001	-3.5782	0.71292	-1.5871	32.049	-5.2195
121.84	5.4973	51.651	-4.1805	0.27466	-1.8075	-0.25946	0.082179	-0.18037	0.66022	-1.3176	3365.5	22.974	2.3788	78.473	-51.556	74.66	65.728	21.396	-4.0001	-3.5782	0.71292	-1.5871	32.049	-5.2195
121.85	5.4918	51.646	-4.1818	0.27509	-1.8084	-0.26286	0.088941	-0.17895	0.66022	-1.3176	3364.9	22.97	2.3763	78.477	-51.476	74.664	65.728	21.396	-4.0001	-3.5782	0.71292	-1.5871	32.049	-5.2195
121.85	5.4861	51.641	-4.1831	0.27555	-1.8092	-0.26616	0.09567	-0.17745	0.66022	-1.3176	3364.3	22.967	2.3737	78.48	-51.397	74.668	65.728	21.396	-4.0001	-3.5782	0.71292	-1.5871	32.049	-5.2195
121.86	5.4801	51.635	-4.1845	0.27604	-1.8101	-0.26936	0.10235	-0.17588	0.66022	-1.3176	3363.6	22.963	2.371	78.484	-51.321	74.673	65.728	21.396	-4.0001	-3.5782	0.71292	-1.5871	32.049	-5.2195
121.87	5.4739	51.63	-4.1858	0.27657	-1.811	-0.27246	0.10898	-0.17425	0.66022	-1.3176	3363.0	22.959	2.3682	78.487	-51.246	74.677	65.728	21.396	-4.0001	-3.5782	0.71292	-1.5871	32.049	-5.2195
121.88	5.4675	51.624	-4.1872	0.27713	-1.8119	-0.27546	0.11556	-0.17254	0.66022	-1.3176	3362.3	22.955	2.3654	78.491	-51.174	74.68	65.728	21.396	-4.0001	-3.5782	0.71292	-1.5871	32.049	-5.2195
121.89	5.4609	51.618	-4.1886	0.27773	-1.8127	-0.27835	0.12209	-0.17077	0.66022	-1.3176	3361.7	22.951	2.3624	78.494	-51.103	74.684	65.728	21.396	-4.0001	-3.5782	0.71292	-1.5871	32.049	-5.2195
121.9	5.4541	51.612	-4.19	0.27835	-1.8136	-0.28113	0.12856	-0.16894	0.66022	-1.3176	3361.1	22.947	2.3593	78.498	-51.034	74.688	65.728	21.396	-4.0001	-3.5782	0.71292	-1.5871	32.049	-5.2195
121.91	5.4471	51.605	-4.1914	0.27901	-1.8144	-0.28381	0.13497	-0.16703	0.66022	-1.3176	3360.4	22.943	2.3562	78.501	-50.968	74.692	65.728	21.396	-4.0001	-3.5782	0.71292	-1.5871	32.049	-5.2195
121.92	5.4399	51.599	-4.1928	0.2797	-1.8153	-0.28638	0.14131	-0.16506	0.66022	-1.3176	3359.8	22.939	2.353	78.504	-50.903	74.696	65.728	21.396	-4.0001	-3.5782	0.71292	-1.5871	32.049	-5.2195
121.93	5.4325	51.592	-4.1943	0.28042	-1.8161	-0.28884	0.14759	-0.16303	0.66022	-1.3176	3359.2	22.935	2.3497	78.508	-50.84	74.7	65.728	21.396	-4.0001	-3.5782	0.71292	-1.5871	32.049	-5.2195
121.94	5.4249	51.585	-4.1957	0.28118	-1.8169	-0.29119	0.15381	-0.16094	0.66022	-1.3176	3358.5	22.931	2.3463	78.511	-50.779	74.704	65.728	21.396	-4.0001	-3.5782	0.71292	-1.5871	32.049	-5.2195
121.95	5.4171	51.579	-4.1972	0.28196	-1.8177	-0.29344	0.15995	-0.15878	0.66022	-1.3176	3357.9	22.927	2.3428	78.514	-50.721	74.708	65.728	21.396	-4.0001	-3.5782	0.71292	-1.5871	32.049	-5.2195
121.96	5.4091	51.572	-4.1986	0.28278	-1.8185	-0.29557	0.16602	-0.15656	0.66022	-1.3176	3357.3	22.922	2.3393	78.517	-50.664	74.711	65.728	21.396	-4.0001	-3.5782	0.71292	-1.5871	32.049	-5.2195
121.96	5.401	51.564	-4.2001	0.28362	-1.8192	-0.29759	0.17201	-0.15428	0.66022	-1.3176	3356.6	22.918	2.3357	78.521	-50.609	74.715	65.728	21.396	-4.0001	-3.5782	0.71292	-1.5871	32.049	-5.2195
121.97	5.3927	51.557	-4.2016	0.2845	-1.82	-0.2995	0.17792	-0.15194	0.66022	-1.3176	3356.0	22.913	2.332	78.524	-50.557	74.719	65.728	21.396	-4.0001	-3.5782	0.71292	-1.5871	32.049	-5.2195
121.98	5.3843	51.55	-4.2031	0.2854	-1.8208	-0.30129	0.18375	-0.14954	0.66022	-1.3176	3355.4	22.909	2.3282	78.527	-50.506	74.723	65.728	21.396	-4.0001	-3.5782	0.71292	-1.5871	32.049	-5.2195
121.99	5.3757	51.542	-4.2046	0.28633	-1.8215	-0.30297	0.1895	-0.14709	0.66022	-1.3176	3354.7	22.904	2.3244	78.53	-50.458	74.726	65.728	21.396	-4.0001	-3.5782	0.71292	-1.5871	32.049	-5.2195
122.0	5.3669	51.535	-4.2062	0.2873	-1.8222	-0.30453	0.19516	-0.14457	0.66022	-1.3176	3354.1	22.9	2.3205	78.533	-50.412	74.73	65.728	21.396	-4.0001	-3.5782	0.71292	-1.5871	32.049	-5.2195
122.01	5.358	51.527	-4.2077	0.28829	-1.823	-0.30598	0.20073	-0.14201	0.66022	-1.3176	3353.4	22.895	2.3166	78.536	-50.368	74.734	65.728	21.396	-4.0001	-3.5782	0.71292	-1.5871	32.049	-5.2195
122.02	5.349	51.519	-4.2092	0.2893	-1.8237	-0.30732	0.20621	-0.13938	0.66022	-1.3176	3352.8	22.89	2.3126	78.54	-50.325	74.738	65.728	21.396	-4.0001	-3.5782	0.71292	-1.5871	32.049	-5.2195
122.03	5.3399	51.511	-4.2108	0.29035	-1.8243	-0.30853	0.21159	-0.13671	0.66022	-1.3176	3352.2	22.885	2.3086	78.543	-50.285	74.741	65.728	21.396	-4.0001	-3.5782	0.71292	-1.5871	32.049	-5.2195
122.04	5.3306	51.503	-4.2123	0.29142	-1.825	-0.30963	0.21688	-0.13398	0.66022	-1.3176	3351.5	22.881	2.3045	78.546	-50.248	74.745	65.728	21.396	-4.0001	-3.5782	0.71292	-1.5871	32.049	-5.2195
122.05	5.3212	51.495	-4.2138	0.29252	-1.8257	-0.31061	0.22206	-0.1312	0.66022	-1.3176	3350.9	22.876	2.3003	78.549	-50.212	74.749	65.728	21.396	-4.0001	-3.5782	0.71292	-1.5871	32.049	-5.2195
122.06	5.3117	51.487	-4.2154	0.29364	-1.8263	-0.31148	0.22715	-0.12837	0.66022	-1.3176	3350.3	22.871	2.2961	78.552	-50.178	74.752	65.728	21.396	-4.0001	-3.5782	0.71292	-1.5871	32.049	-5.2195
122.07	5.3021	51.479	-4.217	0.29479	-1.827	-0.31222	0.23212	-0.1255	0.66022	-1.3176	3349.6	22.866	2.2919	78.555	-50.147	74.756	65.728	21.396	-4.0001	-3.5782	0.71292	-1.5871	32.049	-5.2195
122.08	5.2924	51.47	-4.2185	0.29596	-1.8276	-0.31285	0.23699	-0.12257	0.66022	-1.3176	3349.0	22.861	2.2876	78.558	-50.117	74.759	65.728	21.396	-4.0001	-3.5782	0.71292	-1.5871	32.049	-5.2195
122.09	5.2827	51.462	-4.2201	0.29716	-1.8282	-0.31336	0.24174	-0.1196	0.66022	-1.3176	3348.4	22.856	2.2833	78.561	-50.09	74.763	65.728	21.396	-4.0001	-3.5782	0.71292	-1.5871	32.049	-5.2195
122.1	5.2728	51.453	-4.2217	0.29838	-1.8288	-0.31375	0.24639	-0.11658	0.66022	-1.3176	3347.7	22.851	2.279	78.564	-50.065	74.767	65.728	21.396	-4.0001	-3.5782	0.71292	-1.5871	32.049	-5.2195
122.11	5.2629	51.445	-4.2232	0.29962	-1.8294	-0.31402	0.25091	-0.11352	0.66022	-1.3176	3347.1	22.846	2.2746	78.567	-50.042	74.77	65.728	21.396	-4.0001	-3.5782	0.71292	-1.5871	32.049	-5.2195
122.12	5.2529	51.437	-4.2248	0.30089	-1.8299	-0.31416	0.25532	-0.11042	0.66022	-1.3176	3346.5	22.841	2.2702	78.57	-50.021	74.774	65.728	21.396	-4.0001	-3.5782	0.71292	-1.5871	32.049	-5.2195
122.13	5.2429	51.428	-4.2264	0.30217	-1.8305	-0.31419	0.2596	-0.10727	0.66022	-1.3176	3345.8	22.836	2.2657	78.573	-50.003	74.777	65.728	21.396	-4.0001	-3.5782	0.71292	-1.5871	32.049	-5.2195
122.14	5.2328	51.419	-4.2279	0.30348	-1.831	-0.3141	0.26376	-0.10409	0.66022	-1.3176	3345.2	22.831	2.2613	78.576	-49.986	74.781	65.728	21.396	-4.0001	-3.5782	0.71292	-1.5871	32.049	-5.2195
122.15	5.2226	51.411	-4.2295	0.30481	-1.8315	-0.31389	0.2678	-0.10087	0.66022	-1.3176	3344.6	22.826	2.2568	78.579	-49.972	74.785	65.728	21.396	-4.0001	-3.5782	0.71292	-1.5871	32.049	-5.2195
122.15	5.2124	51.402	-4.2311	0.30616	-1.832	-0.31356	0.2717	-0.097609	0.66022	-1.3176	3343.9	22.821	2.2523	78.582	-49.96	74.788	65.728	21.396	-4.0001	-3.5782	0.71292	-1.5871	32.049	-5.2195
122.16	5.2022	51.394	-4.2326	0.30753	-1.8325	-0.31311	0.27547	-0.094314	0.66022	-1.3176	3343.3	22.816	2.2478	78.586	-49.95	74.792	65.728	21.396	-4.0001	-3.5782	0.71292	-1.5871	32.049	-5.2195
122.17	5.192	51.385	-4.2342	0.30892	-1.8329	-0.31254	0.27911	-0.090985	0.66022	-1.3176	3342.7	22.811	2.2433	78.589	-49.942	74.795	65.728	21.396	-4.0001	-3.5782	0.71292	-1.5871	32.049	-5.2195
122.18	5.1817	51.376	-4.2358	0.31032	-1.8334	-0.31185	0.28261	-0.087624	0.66022	-1.3176	3342.0	22.806	2.2388	78.592	-49.936	74.799	65.728	21.396	-4.0001	-3.5782	0.71292	-1.5871	32.049	-5.2195
122.19	5.1714	51.368	-4.2373	0.31174	-1.8338	-0.31104	0.28598	-0.084231	0.66022	-1.3176	3341.4	22.801	2.2342	78.595	-49.933	74.803	65.728	21.396	-4.0001	-3.5782	0.71292	-1.5871	32.049	-5.2195
122.2	5.1611	51.359	-4.2389	0.31318	-1.8342	-0.31011	0.2892	-0.080808	0.66022	-1.3176	3340.8	22.796	2.2297	78.598	-49.931	74.806	65.728	21.396	-4.0001	-3.5782	0.71292	-1.5871	32.049	-5.2195
122.21	5.1509	51.351	-4.2404	0.31463	-1.8346	-0.30906	0.29228	-0.077358	0.66022	-1.3176	3340.1	22.791	2.2252	78.601	-49.932	74.81	65.728	21.396	-4.0001	-3.5782	0.71292	-1.5871	32.049	-5.2195
122.22	5.1406	51.342	-4.242	0.3161	-1.835	-0.30789	0.29522	-0.07388	0.66022	-1.3176	3339.5	22.786	2.2206	78.604	-49.935	74.814	65.728	21.396	-4.0001	-3.5782	0.71292	-1.5871	32.049	-5.2195
122.23	5.1303	51.334	-4.2435	0.31758	-1.8354	-0.30661	0.298	-0.070378	0.66022	-1.3176	3338.9	22.781	2.2161	78.607	-49.94	74.817	65.728	21.396	-4.0001	-3.5782	0.71292	-1.5871	32.049	-5.2195
122.24	5.1201	51.325	-4.245	0.31908	-1.8357	-0.3052	0.30064	-0.066853	0.66022	-1.3176	3338.2	22.776	2.2116	78.61	-49.947	74.821	65.728	21.396	-4.0001	-3.5782	0.71292	-1.5871	32.049	-5.2195
122.25	5.1099	51.317	-4.2466	0.32059	-1.836	-0.30368	0.30313	-0.063306	0.66022	-1.3176	3337.6	22.771	2.2071	78.613	-49.957	74.824	65.728	21.396	-4.0001	-3.5782	0.71292	-1.5871	32.049	-5.2195
122.26	5.0997	51.308	-4.2481	0.32211	-1.8363	-0.30205	0.30546	-0.059739	0.66022	-1.3176	3337.0	22.766	2.2026	78.616	-49.968	74.828	65.728	21.396	-4.0001	-3.5782	0.71292	-1.5871	32.049	-5.2195
122.27	5.0896	51.3	-4.2496	0.32365	-1.8366	-0.30029	0.30764	-0.056154	0.66022	-1.3176	3336.3	22.761	2.1982	78.619	-49.982	74.832	65.728	21.396	-4.0001	-3.5782	0.71292	-1.5871	32.049	-5.2195
122.28	5.0795	51.292	-4.2511	0.32519	-1.8369	-0.29842	0.30967	-0.052552	0.66022	-1.3176	3335.7	22.756	2.1937	78.622	-49.998	74.835	65.728	21.396	-4.0001	-3.5782	0.71292	-1.5871	32.049	-5.2195
122.29	5.0694	51.284	-4.2526	0.32674	-1.8372	-0.29644	0.31153	-0.048935	0.66022	-1.3176	3335.1	22.751	2.1893	78.625	-50.016	74.839	65.728	21.396	-4.0001	-3.5782	0.71292	-1.5871	32.049	-5.2195
122.3	5.0594	51.276	-4.254	0.3283	-1.8374	-0.29434	0.31323	-0.045305	0.66022	-1.3176	3334.4	22.747	2.1849	78.629	-50.036	74.843	65.728	21.396	-4.0001	-3.5782	0.71292	-1.5871	32.049	-5.2195
122.31	5.0495	51.268	-4.2555	0.32987	-1.8376	-0.29212	0.31478	-0.041664	0.66022	-1.3176	3333.8	22.742	2.1805	78.632	-50.058	74.847	65.728	21.396	-4.0001	-3.5782	0.71292	-1.5871	32.049	-5.2195
122.32	5.0397	51.26	-4.257	0.33145	-1.8378	-0.2898	0.31615	-0.038014	0.66022	-1.3176	3333.2	22.737	2.1762	78.635	-50.082	74.85	65.728	21.396	-4.0001	-3.5782	0.71292	-1.5871	32.049	-5.2195
122.33	5.0299	51.252	-4.2584	0.33304	-1.838	-0.28736	0.31737	-0.034355	0.66022	-1.3176	3332.5	22.733	2.1719	78.638	-50.109	74.854	65.728	21.396	-4.0001	-3.5782	0.71292	-1.5871	32.049	-5.2195
122.34	5.0202	51.245	-4.2598	0.33462	-1.8382	-0.28482	0.31842	-0.030691	0.66022	-1.3176	3331.9	22.728	2.1676	78.641	-50.138	74.858	65.728	21.396	-4.0001	-3.5782	0.71292	-1.5871	32.049	-5.2195
122.35	5.0106	51.237	-4.2613	0.33622	-1.8383	-0.28216	0.3193	-0.027023	0.66022	-1.3176	3331.3	22.723	2.1633	78.645	-50.168	74.862	65.728	21.396	-4.0001	-3.5782	0.71292	-1.5871	32.049	-5.2195
122.36	5.0011	51.23	-4.2627	0.33782	-1.8384	-0.27939	0.32002	-0.023352	0.66022	-1.3176	3330.6	22.719	2.1591	78.648	-50.201	74.865	65.728	21.396	-4.0001	-3.5782	0.71292	-1.5871	32.049	-5.2195
122.36	4.9916	51.223	-4.264	0.33942	-1.8385	-0.27652	0.32056	-0.019681	0.66022	-1.3176	3330.0	22.715	2.155	78.651	-50.236	74.869	65.728	21.396	-4.0001	-3.5782	0.71292	-1.5871	32.049	-5.2195
122.37	4.9823	51.216	-4.2654	0.34102	-1.8386	-0.27354	0.32094	-0.016012	0.66022	-1.3176	3329.4	22.71	2.1509	78.654	-50.273	74.873	65.728	21.396	-4.0001	-3.5782	0.71292	-1.5871	32.049	-5.2195
122.38	4.9731	51.209	-4.2668	0.34263	-1.8387	-0.27046	0.32114	-0.012346	0.66022	-1.3176	3328.7	22.706	2.1468	78.658	-50.312	74.877	65.728	21.396	-4.0001	-3.5782	0.71292	-1.5871	32.049	-5.2195
122.39	4.964	51.202	-4.2681	0.34423	-1.8387	-0.26727	0.32118	-0.0086861	0.66022	-1.3176	3328.1	22.702	2.1428	78.661	-50.353	74.881	65.728	21.396	-4.0001	-3.5782	0.71292	-1.5871	32.049	-5.2195
122.4	4.955	51.195	-4.2695	0.34584	-1.8388	-0.26398	0.32104	-0.0050331	0.66022	-1.3176	3327.5	22.697	2.1388	78.664	-50.396	74.884	65.728	21.396	-4.0001	-3.5782	0.71292	-1.5871	32.049	-5.2195
122.41	4.9461	51.189	-4.2708	0.34744	-1.8388	-0.26059	0.32073	-0.0013894	0.66022	-1.3176	3326.8	22.693	2.1349	78.668	-50.441	74.888	65.728	21.396	-4.0001	-3.5782	0.71292	-1.5871	32.049	-5.2195
122.42	4.9374	51.183	-4.2721	0.34905	-1.8388	-0.2571	0.32025	0.002243	0.66022	-1.3176	3326.2	22.689	2.131	78.671	-50.489	74.892	65.728	21.396	-4.0001	-3.5782	0.71292	-1.5871	32.049	-5.2195
122.43	4.9288	51.177	-4.2733	0.35065	-1.8388	-0.25352	0.31959	0.0058623	0.66022	-1.3176	3325.6	22.685	2.1272	78.674	-50.538	74.896	65.728	21.396	-4.0001	-3.5782	0.71292	-1.5871	32.049	-5.2195
122.44	4.9203	51.171	-4.2746	0.35224	-1.8387	-0.24983	0.31877	0.0094665	0.66022	-1.3176	3324.9	22.682	2.1234	78.678	-50.589	74.9	65.728	21.396	-4.0001	-3.5782	0.71292	-1.5871	32.049	-5.2195
122.45	4.9119	51.165	-4.2758	0.35383	-1.8387	-0.24606	0.31777	0.013053	0.66022	-1.3176	3324.3	22.678	2.1197	78.681	-50.643	74.904	65.728	21.396	-4.0001	-3.5782	0.71292	-1.5871	32.049	-5.2195
122.46	4.9037	51.159	-4.2771	0.35542	-1.8386	-0.24219	0.31659	0.016621	0.66022	-1.3176	3323.6	22.674	2.1161	78.685	-50.698	74.908	65.728	21.396	-4.0001	-3.5782	0.71292	-1.5871	32.049	-5.2195
122.47	4.8957	51.154	-4.2783	0.357	-1.8385	-0.23823	0.31525	0.020168	0.66022	-1.3176	3323.0	22.67	2.1125	78.688	-50.755	74.912	65.728	21.396	-4.0001	-3.5782	0.71292	-1.5871	32.049	-5.2195
122.47	4.8877	51.149	-4.2794	0.35857	-1.8384	-0.23418	0.31373	0.023692	0.66022	-1.3176	3322.4	22.667	2.109	78.692	-50.814	74.916	65.728	21.396	-4.0001	-3.5782	0.71292	-1.5871	32.049	-5.2195
122.48	4.88	51.144	-4.2806	0.36014	-1.8383	-0.23004	0.31204	0.027191	0.66022	-1.3176	3321.7	22.664	2.1056	78.695	-50.876	74.92	65.728	21.396	-4.0001	-3.5782	0.71292	-1.5871	32.049	-5.2195
122.49	4.8724	51.139	-4.2817	0.36169	-1.8381	-0.22582	0.31017	0.030663	0.66022	-1.3176	3321.1	22.66	2.1022	78.699	-50.939	74.924	65.728	21.396	-4.0001	-3.5782	0.71292	-1.5871	32.049	-5.2195
122.5	4.8649	51.135	-4.2829	0.36324	-1.838	-0.22151	0.30814	0.034106	0.66022	-1.3176	3320.5	22.657	2.0989	78.702	-51.004	74.929	65.728	21.396	-4.0001	-3.5782	0.71292	-1.5871	32.049	-5.2195
122.51	4.8576	51.131	-4.284	0.36477	-1.8378	-0.21713	0.30594	0.037518	0.66022	-1.3176	3319.8	22.654	2.0956	78.706	-51.071	74.933	65.728	21.396	-4.0001	-3.5782	0.71292	-1.5871	32.049	-5.2195
122.52	4.8505	51.127	-4.285	0.3663	-1.8376	-0.21266	0.30357	0.040897	0.66022	-1.3176	3319.2	22.651	2.0925	78.709	-51.14	74.937	65.728	21.396	-4.0001	-3.5782	0.71292	-1.5871	32.049	-5.2195
122.53	4.8435	51.123	-4.2861	0.36781	-1.8374	-0.20812	0.30103	0.044241	0.66022	-1.3176	3318.5	22.648	2.0893	78.713	-51.211	74.941	65.728	21.396	-4.0001	-3.5782	0.71292	-1.5871	32.049	-5.2195
122.53	4.8367	51.119	-4.2871	0.36931	-1.8372	-0.2035	0.29833	0.047548	0.66022	-1.3176	3317.9	22.645	2.0863	78.717	-51.284	74.945	65.728	21.396	-4.0001	-3.5782	0.71292	-1.5871	32.049	-5.2195
122.54	4.8301	51.116	-4.2881	0.37079	-1.8369	-0.19882	0.29546	0.050817	0.66022	-1.3176	3317.3	22.642	2.0834	78.721	-51.359	74.95	65.728	21.396	-4.0001	-3.5782	0.71292	-1.5871	32.049	-5.2195
122.55	4.8236	51.113	-4.2891	0.37226	-1.8366	-0.19406	0.29243	0.054045	0.66022	-1.3176	3316.6	22.64	2.0805	78.724	-51.435	74.954	65.728	21.396	-4.0001	-3.5782	0.71292	-1.5871	32.049	-5.2195
122.56	4.8173	51.11	-4.2901	0.37372	-1.8364	-0.18923	0.28923	0.05723	0.66022	-1.3176	3316.0	22.637	2.0777	78.728	-51.514	74.958	65.728	21.396	-4.0001	-3.5782	0.71292	-1.5871	32.049	-5.2195
122.57	4.8112	51.108	-4.291	0.37515	-1.8361	-0.18434	0.28588	0.060371	0.66022	-1.3176	3315.4	22.635	2.0749	78.732	-51.594	74.962	65.728	21.396	-4.0001	-3.5782	0.71292	-1.5871	32.049	-5.2195
122.58	4.8053	51.106	-4.2919	0.37657	-1.8358	-0.17939	0.28236	0.063466	0.66022	-1.3176	3314.7	22.633	2.0723	78.736	-51.676	74.967	65.728	21.396	-4.0001	-3.5782	0.71292	-1.5871	32.049	-5.2195
122.58	4.7996	51.104	-4.2928	0.37798	-1.8354	-0.17438	0.27869	0.066513	0.66022	-1.3176	3314.1	22.631	2.0697	78.739	-51.76	74.971	65.728	21.396	-4.0001	-3.5782	0.71292	-1.5871	32.049	-5.2195
122.59	4.794	51.102	-4.2936	0.37936	-1.8351	-0.1693	0.27487	0.069509	0.66022	-1.3176	3313.4	22.629	2.0672	78.743	-51.846	74.976	65.728	21.396	-4.0001	-3.5782	0.71292	-1.5871	32.049	-5.2195
122.6	4.7886	51.1	-4.2945	0.38072	-1.8347	-0.16418	0.27089	0.072454	0.66022	-1.3176	3312.8	22.627	2.0648	78.747	-51.934	74.98	65.728	21.396	-4.0001	-3.5782	0.71292	-1.5871	32.049	-5.2195
122.61	4.7834	51.099	-4.2953	0.38207	-1.8344	-0.159	0.26676	0.075345	0.66022	-1.3176	3312.2	22.625	2.0624	78.751	-52.023	74.984	65.728	21.396	-4.0001	-3.5782	0.71292	-1.5871	32.049	-5.2195
122.62	4.7784	51.098	-4.2961	0.38339	-1.834	-0.15378	0.26249	0.078181	0.66022	-1.3176	3311.5	22.623	2.0602	78.755	-52.114	74.989	65.728	21.396	-4.0001	-3.5782	0.71292	-1.5871	32.049	-5.2195
122.62	4.7736	51.098	-4.2968	0.38469	-1.8336	-0.1485	0.25807	0.080959	0.66022	-1.3176	3310.9	22.622	2.058	78.759	-52.207	74.993	65.728	21.396	-4.0001	-3.5782	0.71292	-1.5871	32.049	-5.2195
122.63	4.7689	51.097	-4.2975	0.38597	-1.8332	-0.14319	0.25351	0.083679	0.66022	-1.3176	3310.2	22.62	2.0559	78.763	-52.301	74.998	65.728	21.396	-4.0001	-3.5782	0.71292	-1.5871	32.049	-5.2195
122.64	4.7645	51.097	-4.2983	0.38723	-1.8328	-0.13783	0.24881	0.086339	0.66022	-1.3176	3309.6	22.619	2.0538	78.767	-52.398	75.003	65.728	21.396	-4.0001	-3.5782	0.71292	-1.5871	32.049	-5.2195
122.65	4.7602	51.097	-4.2989	0.38846	-1.8323	-0.13243	0.24397	0.088936	0.66022	-1.3176	3308.9	22.618	2.0519	78.771	-52.495	75.007	65.728	21.396	-4.0001	-3.5782	0.71292	-1.5871	32.049	-5.2195
122.65	4.7562	51.098	-4.2996	0.38967	-1.8319	-0.127	0.239	0.09147	0.66022	-1.3176	3308.3	22.617	2.05	78.775	-52.595	75.012	65.728	21.396	-4.0001	-3.5782	0.71292	-1.5871	32.049	-5.2195
122.66	4.7523	51.099	-4.3002	0.39085	-1.8314	-0.12154	0.2339	0.093938	0.66022	-1.3176	3307.7	22.616	2.0482	78.779	-52.696	75.016	65.728	21.396	-4.0001	-3.5782	0.71292	-1.5871	32.049	-5.2195
122.67	4.7486	51.1	-4.3008	0.39201	-1.8309	-0.11605	0.22867	0.09634	0.66022	-1.3176	3307.0	22.615	2.0465	78.784	-52.799	75.021	65.728	21.396	-4.0001	-3.5782	0.71292	-1.5871	32.049	-5.2195
122.68	4.7451	51.101	-4.3014	0.39314	-1.8304	-0.11053	0.22332	0.098673	0.66022	-1.3176	3306.4	22.614	2.0449	78.788	-52.904	75.026	65.728	21.396	-4.0001	-3.5782	0.71292	-1.5871	32.049	-5.2195
122.68	4.7417	51.102	-4.3019	0.39424	-1.8299	-0.10498	0.21785	0.10094	0.66022	-1.3176	3305.7	22.614	2.0434	78.792	-53.01	75.03	65.728	21.396	-4.0001	-3.5782	0.71292	-1.5871	32.049	-5.2195
122.69	4.7386	51.104	-4.3024	0.39532	-1.8294	-0.099423	0.21226	0.10313	0.66022	-1.3176	3305.1	22.613	2.0419	78.796	-53.118	75.035	65.728	21.396	-4.0001	-3.5782	0.71292	-1.5871	32.049	-5.2195
122.7	4.7357	51.106	-4.3029	0.39636	-1.8289	-0.093844	0.20655	0.10525	0.66022	-1.3176	3304.4	22.613	2.0405	78.8	-53.227	75.04	65.728	21.396	-4.0001	-3.5782	0.71292	-1.5871	32.049	-5.2195
122.7	4.7329	51.109	-4.3033	0.39738	-1.8284	-0.088251	0.20074	0.10729	0.66022	-1.3176	3303.8	22.613	2.0392	78.805	-53.338	75.045	65.728	21.396	-4.0001	-3.5782	0.71292	-1.5871	32.049	-5.2195
122.71	4.7304	51.111	-4.3038	0.39837	-1.8278	-0.082648	0.19482	0.10927	0.66022	-1.3176	3303.1	22.613	2.038	78.809	-53.45	75.05	65.728	21.396	-4.0001	-3.5782	0.71292	-1.5871	32.049	-5.2195
122.72	4.728	51.114	-4.3042	0.39933	-1.8273	-0.077036	0.1888	0.11116	0.66022	-1.3176	3302.5	22.613	2.0369	78.813	-53.564	75.055	65.728	21.396	-4.0001	-3.5782	0.71292	-1.5871	32.049	-5.2195
122.72	4.7258	51.118	-4.3045	0.40026	-1.8267	-0.071421	0.18268	0.11298	0.66022	-1.3176	3301.9	22.613	2.0358	78.818	-53.679	75.059	65.728	21.396	-4.0001	-3.5782	0.71292	-1.5871	32.049	-5.2195
122.73	4.7238	51.121	-4.3049	0.40116	-1.8262	-0.065803	0.17647	0.11472	0.66022	-1.3176	3301.2	22.613	2.0349	78.822	-53.796	75.064	65.728	21.396	-4.0001	-3.5782	0.71292	-1.5871	32.049	-5.2195
122.74	4.722	51.125	-4.3052	0.40202	-1.8256	-0.060188	0.17017	0.11638	0.66022	-1.3176	3300.6	22.614	2.034	78.826	-53.914	75.069	65.728	21.396	-4.0001	-3.5782	0.71292	-1.5871	32.049	-5.2195
122.74	4.7203	51.129	-4.3055	0.40286	-1.825	-0.054578	0.16378	0.11795	0.66022	-1.3176	3299.9	22.614	2.0331	78.831	-54.034	75.074	65.728	21.396	-4.0001	-3.5782	0.71292	-1.5871	32.049	-5.2195
122.75	4.7189	51.133	-4.3057	0.40366	-1.8244	-0.048976	0.15731	0.11945	0.66022	-1.3176	3299.3	22.615	2.0324	78.835	-54.155	75.079	65.728	21.396	-4.0001	-3.5782	0.71292	-1.5871	32.049	-5.2195
122.76	4.7176	51.138	-4.306	0.40443	-1.8238	-0.043385	0.15077	0.12087	0.66022	-1.3176	3298.6	22.616	2.0317	78.84	-54.278	75.084	65.728	21.396	-4.0001	-3.5782	0.71292	-1.5871	32.049	-5.2195
122.76	4.7165	51.143	-4.3062	0.40517	-1.8232	-0.037809	0.14415	0.1222	0.66022	-1.3176	3298.0	22.616	2.0312	78.844	-54.402	75.089	65.728	21.396	-4.0001	-3.5782	0.71292	-1.5871	32.049	-5.2195
122.77	4.7156	51.148	-4.3064	0.40587	-1.8226	-0.032251	0.13746	0.12344	0.66022	-1.3176	3297.3	22.618	2.0307	78.849	-54.527	75.094	65.728	21.396	-4.0001	-3.5782	0.71292	-1.5871	32.049	-5.2195
122.78	4.7149	51.153	-4.3065	0.40654	-1.822	-0.026714	0.13071	0.12461	0.66022	-1.3176	3296.7	22.619	2.0302	78.854	-54.654	75.099	65.728	21.396	-4.0001	-3.5782	0.71292	-1.5871	32.049	-5.2195
122.78	4.7144	51.159	-4.3066	0.40718	-1.8213	-0.021201	0.1239	0.12568	0.66022	-1.3176	3296.0	22.62	2.0299	78.858	-54.782	75.104	65.728	21.396	-4.0001	-3.5782	0.71292	-1.5871	32.049	-5.2195
122.79	4.714	51.165	-4.3067	0.40778	-1.8207	-0.015715	0.11704	0.12667	0.66022	-1.3176	3295.4	22.621	2.0296	78.863	-54.911	75.11	65.728	21.396	-4.0001	-3.5782	0.71292	-1.5871	32.049	-5.2195
122.79	4.7138	51.171	-4.3068	0.40835	-1.8201	-0.01026	0.11012	0.12758	0.66022	-1.3176	3294.7	22.623	2.0294	78.867	-55.041	75.115	65.728	21.396	-4.0001	-3.5782	0.71292	-1.5871	32.049	-5.2195
122.8	4.7138	51.177	-4.3068	0.40888	-1.8194	-0.0048388	0.10316	0.12839	0.66022	-1.3176	3294.1	22.624	2.0293	78.872	-55.173	75.12	65.728	21.396	-4.0001	-3.5782	0.71292	-1.5871	32.049	-5.2195
122.81	4.7139	51.184	-4.3068	0.40938	-1.8188	0.00054588	0.09616	0.12912	0.66022	-1.3176	3293.4	22.626	2.0292	78.877	-55.306	75.125	65.728	21.396	-4.0001	-3.5782	0.71292	-1.5871	32.049	-5.2195
122.81	4.7142	51.191	-4.3068	0.40984	-1.8181	0.0058907	0.089122	0.12976	0.66022	-1.3176	3292.8	22.628	2.0292	78.881	-55.44	75.13	65.728	21.396	-4.0001	-3.5782	0.71292	-1.5871	32.049	-5.2195
122.82	4.7147	51.198	-4.3068	0.41027	-1.8175	0.011192	0.082053	0.13031	0.66022	-1.3176	3292.1	22.63	2.0293	78.886	-55.575	75.135	65.728	21.396	-4.0001	-3.5782	0.71292	-1.5871	32.049	-5.2195
122.82	4.7154	51.205	-4.3067	0.41066	-1.8168	0.016448	0.074958	0.13078	0.66022	-1.3176	3291.5	22.632	2.0295	78.891	-55.712	75.141	65.728	21.396	-4.0001	-3.5782	0.71292	-1.5871	32.049	-5.2195
122.83	4.7162	51.213	-4.3066	0.41102	-1.8162	0.021655	0.06784	0.13115	0.66022	-1.3176	3290.8	22.634	2.0297	78.896	-55.849	75.146	65.728	21.396	-4.0001	-3.5782	0.71292	-1.5871	32.049	-5.2195
122.83	4.7172	51.221	-4.3065	0.41134	-1.8155	0.026809	0.060705	0.13144	0.66022	-1.3176	3290.2	22.636	2.03	78.9	-55.988	75.151	65.728	21.396	-4.0001	-3.5782	0.71292	-1.5871	32.049	-5.2195
122.84	4.7183	51.229	-4.3063	0.41163	-1.8149	0.031909	0.053557	0.13164	0.66022	-1.3176	3289.5	22.638	2.0304	78.905	-56.127	75.157	65.728	21.396	-4.0001	-3.5782	0.71292	-1.5871	32.049	-5.2195
122.84	4.7196	51.237	-4.3062	0.41188	-1.8142	0.03695	0.046402	0.13174	0.66022	-1.3176	3288.9	22.641	2.0308	78.91	-56.268	75.162	65.728	21.396	-4.0001	-3.5782	0.71292	-1.5871	32.049	-5.2195
122.85	4.7211	51.245	-4.306	0.41209	-1.8135	0.041931	0.039243	0.13176	0.66022	-1.3176	3288.2	22.643	2.0313	78.915	-56.41	75.167	65.728	21.396	-4.0001	-3.5782	0.71292	-1.5871	32.049	-5.2195
122.85	4.7227	51.254	-4.3057	0.41227	-1.8129	0.046848	0.032086	0.1317	0.66022	-1.3176	3287.6	22.646	2.0319	78.92	-56.553	75.173	65.728	21.396	-4.0001	-3.5782	0.71292	-1.5871	32.049	-5.2195
122.86	4.7245	51.263	-4.3055	0.41241	-1.8122	0.051698	0.024935	0.13154	0.66022	-1.3176	3286.9	22.648	2.0325	78.925	-56.696	75.178	65.728	21.396	-4.0001	-3.5782	0.71292	-1.5871	32.049	-5.2195
122.86	4.7264	51.272	-4.3052	0.41252	-1.8116	0.056479	0.017795	0.13129	0.66022	-1.3176	3286.2	22.651	2.0332	78.929	-56.841	75.183	65.728	21.396	-4.0001	-3.5782	0.71292	-1.5871	32.049	-5.2195
122.87	4.7285	51.281	-4.3049	0.41259	-1.8109	0.061187	0.010671	0.13096	0.66022	-1.3176	3285.6	22.654	2.034	78.934	-56.987	75.189	65.728	21.396	-4.0001	-3.5782	0.71292	-1.5871	32.049	-5.2195
122.87	4.7307	51.29	-4.3046	0.41263	-1.8103	0.065821	0.0035665	0.13054	0.66022	-1.3176	3284.9	22.657	2.0348	78.939	-57.133	75.194	65.728	21.396	-4.0001	-3.5782	0.71292	-1.5871	32.049	-5.2195
122.88	4.7331	51.3	-4.3043	0.41263	-1.8096	0.070378	-0.0035129	0.13003	0.66022	-1.3176	3284.3	22.66	2.0357	78.944	-57.28	75.2	65.728	21.396	-4.0001	-3.5782	0.71292	-1.5871	32.049	-5.2195
122.88	4.7356	51.31	-4.3039	0.41259	-1.809	0.074854	-0.010563	0.12944	0.66022	-1.3176	3283.6	22.663	2.0367	78.949	-57.428	75.205	65.728	21.396	-4.0001	-3.5782	0.71292	-1.5871	32.049	-5.2195
122.89	4.7383	51.32	-4.3035	0.41252	-1.8083	0.079248	-0.017579	0.12876	0.66022	-1.3176	3283.0	22.666	2.0377	78.954	-57.577	75.211	65.728	21.396	-4.0001	-3.5782	0.71292	-1.5871	32.049	-5.2195
122.89	4.741	51.33	-4.3031	0.41242	-1.8077	0.083556	-0.024558	0.128	0.66022	-1.3176	3282.3	22.669	2.0388	78.959	-57.727	75.216	65.728	21.396	-4.0001	-3.5782	0.71292	-1.5871	32.049	-5.2195
122.9	4.744	51.34	-4.3027	0.41228	-1.807	0.087778	-0.031493	0.12715	0.66022	-1.3176	3281.7	22.672	2.0399	78.964	-57.877	75.222	65.728	21.396	-4.0001	-3.5782	0.71292	-1.5871	32.049	-5.2195
122.9	4.747	51.35	-4.3022	0.4121	-1.8064	0.091909	-0.038381	0.12621	0.66022	-1.3176	3281.0	22.676	2.0411	78.969	-58.028	75.227	65.728	21.396	-4.0001	-3.5782	0.71292	-1.5871	32.049	-5.2195
122.91	4.7502	51.361	-4.3018	0.41189	-1.8058	0.095948	-0.045219	0.1252	0.66022	-1.3176	3280.3	22.679	2.0423	78.974	-58.18	75.233	65.728	21.396	-4.0001	-3.5782	0.71292	-1.5871	32.049	-5.2195
122.91	4.7535	51.371	-4.3013	0.41165	-1.8051	0.099893	-0.052	0.1241	0.66022	-1.3176	3279.7	22.682	2.0436	78.979	-58.332	75.238	65.728	21.396	-4.0001	-3.5782	0.71292	-1.5871	32.049	-5.2195
122.92	4.757	51.382	-4.3008	0.41137	-1.8045	0.10374	-0.058722	0.12292	0.66022	-1.3176	3279.0	22.686	2.045	78.984	-58.485	75.244	65.728	21.396	-4.0001	-3.5782	0.71292	-1.5871	32.049	-5.2195
122.92	4.7606	51.393	-4.3002	0.41106	-1.8039	0.10749	-0.06538	0.12166	0.66022	-1.3176	3278.4	22.69	2.0464	78.989	-58.639	75.249	65.728	21.396	-4.0001	-3.5782	0.71292	-1.5871	32.049	-5.2195
122.93	4.7643	51.404	-4.2997	0.41072	-1.8033	0.11114	-0.071971	0.12033	0.66022	-1.3176	3277.7	22.693	2.0478	78.994	-58.792	75.255	65.728	21.396	-4.0001	-3.5782	0.71292	-1.5871	32.049	-5.2195
122.93	4.7681	51.415	-4.2991	0.41034	-1.8027	0.11469	-0.078489	0.11891	0.66022	-1.3176	3277.0	22.697	2.0493	78.999	-58.947	75.26	65.728	21.396	-4.0001	-3.5782	0.71292	-1.5871	32.049	-5.2195
122.94	4.772	51.427	-4.2986	0.40993	-1.8021	0.11813	-0.084932	0.11742	0.66022	-1.3176	3276.4	22.701	2.0509	79.005	-59.102	75.266	65.728	21.396	-4.0001	-3.5782	0.71292	-1.5871	32.049	-5.2195
122.94	4.776	51.438	-4.298	0.40949	-1.8015	0.12147	-0.091296	0.11585	0.66022	-1.3176	3275.7	22.704	2.0525	79.01	-59.257	75.272	65.728	21.396	-4.0001	-3.5782	0.71292	-1.5871	32.049	-5.2195
122.94	4.7802	51.449	-4.2973	0.40902	-1.801	0.12469	-0.097576	0.11421	0.66022	-1.3176	3275.1	22.708	2.0542	79.015	-59.412	75.277	65.728	21.396	-4.0001	-3.5782	0.71292	-1.5871	32.049	-5.2195
122.95	4.7845	51.461	-4.2967	0.40852	-1.8004	0.12781	-0.10377	0.11249	0.66022	-1.3176	3274.4	22.712	2.0559	79.02	-59.568	75.283	65.728	21.396	-4.0001	-3.5782	0.71292	-1.5871	32.049	-5.2195
122.95	4.7888	51.472	-4.2961	0.40798	-1.7998	0.13082	-0.10987	0.1107	0.66022	-1.3176	3273.7	22.716	2.0576	79.025	-59.724	75.288	65.728	21.396	-4.0001	-3.5782	0.71292	-1.5871	32.049	-5.2195
122.96	4.7933	51.484	-4.2954	0.40742	-1.7993	0.13371	-0.11588	0.10885	0.66022	-1.3176	3273.1	22.72	2.0594	79.03	-59.88	75.294	65.728	21.396	-4.0001	-3.5782	0.71292	-1.5871	32.049	-5.2195
122.96	4.7979	51.496	-4.2947	0.40682	-1.7988	0.13649	-0.12179	0.10692	0.66022	-1.3176	3272.4	22.724	2.0612	79.035	-60.036	75.3	65.728	21.396	-4.0001	-3.5782	0.71292	-1.5871	32.049	-5.2195
122.97	4.8026	51.508	-4.294	0.4062	-1.7982	0.14044	-0.12751	0.10505	0.66022	-1.3176	3271.8	22.728	2.0631	79.04	-60.192	75.305	65.728	21.396	-4.0001	-3.5782	0.71292	-1.5871	32.049	-5.2195
122.97	4.8074	51.52	-4.2933	0.40555	-1.7977	0.1446	-0.13311	0.10314	0.66022	-1.3176	3271.1	22.732	2.065	79.045	-60.348	75.311	65.728	21.396	-4.0001	-3.5782	0.71292	-1.5871	32.049	-5.2195
122.97	4.8122	51.532	-4.2926	0.40487	-1.7972	0.14859	-0.13863	0.10117	0.66022	-1.3176	3270.4	22.736	2.067	79.051	-60.504	75.317	65.728	21.396	-4.0001	-3.5782	0.71292	-1.5871	32.049	-5.2195
122.98	4.8172	51.544	-4.2918	0.40416	-1.7967	0.15239	-0.14405	0.099122	0.66022	-1.3176	3269.8	22.74	2.069	79.056	-60.66	75.322	65.728	21.396	-4.0001	-3.5782	0.71292	-1.5871	32.049	-5.2195
122.98	4.8223	51.556	-4.2911	0.40343	-1.7962	0.15602	-0.14939	0.09701	0.66022	-1.3176	3269.1	22.744	2.071	79.061	-60.815	75.328	65.728	21.396	-4.0001	-3.5782	0.71292	-1.5871	32.049	-5.2195
122.99	4.8274	51.568	-4.2903	0.40267	-1.7957	0.15946	-0.15462	0.094833	0.66022	-1.3176	3268.4	22.748	2.0731	79.066	-60.971	75.333	65.728	21.396	-4.0001	-3.5782	0.71292	-1.5871	32.049	-5.2195
122.99	4.8327	51.58	-4.2895	0.40188	-1.7953	0.16273	-0.15976	0.092592	0.66022	-1.3176	3267.8	22.752	2.0752	79.071	-61.125	75.339	65.728	21.396	-4.0001	-3.5782	0.71292	-1.5871	32.049	-5.2195
122.99	4.838	51.592	-4.2886	0.40107	-1.7948	0.16581	-0.16479	0.090288	0.66022	-1.3176	3267.1	22.756	2.0774	79.076	-61.28	75.345	65.728	21.396	-4.0001	-3.5782	0.71292	-1.5871	32.049	-5.2195
123.0	4.8434	51.604	-4.2878	0.40024	-1.7943	0.16871	-0.16972	0.087924	0.66022	-1.3176	3266.5	22.76	2.0796	79.081	-61.433	75.35	65.728	21.396	-4.0001	-3.5782	0.71292	-1.5871	32.049	-5.2195
123.0	4.8489	51.616	-4.287	0.39938	-1.7939	0.17143	-0.17454	0.0855	0.66022	-1.3176	3265.8	22.765	2.0818	79.087	-61.586	75.356	65.728	21.396	-4.0001	-3.5782	0.71292	-1.5871	32.049	-5.2195
123.01	4.8545	51.628	-4.2861	0.39849	-1.7935	0.17396	-0.17924	0.083019	0.66022	-1.3176	3265.1	22.769	2.0841	79.092	-61.738	75.362	65.728	21.396	-4.0001	-3.5782	0.71292	-1.5871	32.049	-5.2195
123.01	4.8602	51.641	-4.2852	0.39758	-1.7931	0.17631	-0.18383	0.080483	0.66022	-1.3176	3264.5	22.773	2.0864	79.097	-61.888	75.367	65.728	21.396	-4.0001	-3.5782	0.71292	-1.5871	32.049	-5.2195
123.02	4.866	51.653	-4.2843	0.39665	-1.7927	0.17847	-0.18829	0.077892	0.66022	-1.3176	3263.8	22.777	2.0887	79.102	-62.038	75.373	65.728	21.396	-4.0001	-3.5782	0.71292	-1.5871	32.049	-5.2195
123.02	4.8718	51.665	-4.2834	0.3957	-1.7923	0.18045	-0.19264	0.07525	0.66022	-1.3176	3263.1	22.781	2.0911	79.107	-62.186	75.379	65.728	21.396	-4.0001	-3.5782	0.71292	-1.5871	32.049	-5.2195
123.02	4.8777	51.677	-4.2825	0.39473	-1.7919	0.18224	-0.19686	0.072558	0.66022	-1.3176	3262.5	22.785	2.0935	79.112	-62.333	75.384	65.728	21.396	-4.0001	-3.5782	0.71292	-1.5871	32.049	-5.2195
123.03	4.8837	51.689	-4.2816	0.39373	-1.7916	0.18385	-0.20096	0.069817	0.66022	-1.3176	3261.8	22.789	2.0959	79.117	-62.478	75.39	65.728	21.396	-4.0001	-3.5782	0.71292	-1.5871	32.049	-5.2195
123.03	4.8897	51.702	-4.2807	0.39272	-1.7912	0.18527	-0.20493	0.06703	0.66022	-1.3176	3261.1	22.794	2.0984	79.122	-62.621	75.395	65.728	21.396	-4.0001	-3.5782	0.71292	-1.5871	32.049	-5.2195
123.04	4.8958	51.714	-4.2798	0.39168	-1.7909	0.18651	-0.20876	0.064198	0.66022	-1.3176	3260.5	22.798	2.1009	79.127	-62.762	75.401	65.728	21.396	-4.0001	-3.5782	0.71292	-1.5871	32.049	-5.2195
123.04	4.902	51.726	-4.2788	0.39063	-1.7906	0.18757	-0.21247	0.061324	0.66022	-1.3176	3259.8	22.802	2.1034	79.133	-62.9	75.407	65.728	21.396	-4.0001	-3.5782	0.71292	-1.5871	32.049	-5.2195
123.04	4.9082	51.738	-4.2779	0.38956	-1.7903	0.18844	-0.21604	0.05841	0.66022	-1.3176	3259.1	22.806	2.1059	79.138	-63.035	75.412	65.728	21.396	-4.0001	-3.5782	0.71292	-1.5871	32.049	-5.2195
123.05	4.9145	51.75	-4.2769	0.38847	-1.79	0.18913	-0.21947	0.055456	0.66022	-1.3176	3258.5	22.81	2.1085	79.143	-63.168	75.418	65.728	21.396	-4.0001	-3.5782	0.71292	-1.5871	32.049	-5.2195
123.05	4.9209	51.762	-4.276	0.38736	-1.7897	0.18964	-0.22276	0.052466	0.66022	-1.3176	3257.8	22.814	2.1111	79.148	-63.297	75.423	65.728	21.396	-4.0001	-3.5782	0.71292	-1.5871	32.049	-5.2195
123.06	4.9273	51.773	-4.275	0.38624	-1.7895	0.18996	-0.22591	0.049442	0.66022	-1.3176	3257.1	22.818	2.1137	79.153	-63.421	75.429	65.728	21.396	-4.0001	-3.5782	0.71292	-1.5871	32.049	-5.2195
123.06	4.9338	51.785	-4.2741	0.3851	-1.7892	0.19011	-0.22892	0.046385	0.66022	-1.3176	3256.5	22.822	2.1163	79.158	-63.542	75.435	65.728	21.396	-4.0001	-3.5782	0.71292	-1.5871	32.049	-5.2195
123.06	4.9403	51.797	-4.2731	0.38395	-1.789	0.19008	-0.23179	0.043298	0.66022	-1.3176	3255.8	22.826	2.119	79.163	-63.658	75.44	65.728	21.396	-4.0001	-3.5782	0.71292	-1.5871	32.049	-5.2195
123.07	4.9469	51.809	-4.2722	0.38279	-1.7888	0.18987	-0.23451	0.040182	0.66022	-1.3176	3255.1	22.83	2.1217	79.168	-63.768	75.446	65.728	21.396	-4.0001	-3.5782	0.71292	-1.5871	32.049	-5.2195
123.07	4.9535	51.82	-4.2712	0.38161	-1.7886	0.18948	-0.23708	0.037039	0.66022	-1.3176	3254.5	22.834	2.1244	79.173	-63.872	75.451	65.728	21.396	-4.0001	-3.5782	0.71292	-1.5871	32.049	-5.2195
123.08	4.9601	51.832	-4.2703	0.38042	-1.7884	0.18892	-0.23951	0.033872	0.66022	-1.3176	3253.8	22.838	2.1271	79.178	-63.97	75.457	65.728	21.396	-4.0001	-3.5782	0.71292	-1.5871	32.049	-5.2195
123.08	4.9668	51.843	-4.2694	0.37921	-1.7883	0.18818	-0.24179	0.030683	0.66022	-1.3176	3253.1	22.842	2.1298	79.183	-64.06	75.462	65.728	21.396	-4.0001	-3.5782	0.71292	-1.5871	32.049	-5.2195
123.08	4.9735	51.855	-4.2684	0.378	-1.7881	0.18727	-0.24392	0.027474	0.66022	-1.3176	3252.5	22.845	2.1326	79.188	-64.142	75.468	65.728	21.396	-4.0001	-3.5782	0.71292	-1.5871	32.049	-5.2195
123.09	4.9803	51.866	-4.2675	0.37677	-1.788	0.1862	-0.2459	0.024246	0.66022	-1.3176	3251.8	22.849	2.1354	79.193	-64.216	75.473	65.728	21.396	-4.0001	-3.5782	0.71292	-1.5871	32.049	-5.2195
123.09	4.9871	51.877	-4.2666	0.37554	-1.7879	0.18495	-0.24773	0.021003	0.66022	-1.3176	3251.1	22.853	2.1381	79.198	-64.28	75.478	65.728	21.396	-4.0001	-3.5782	0.71292	-1.5871	32.049	-5.2195
123.1	4.9939	51.888	-4.2656	0.3743	-1.7878	0.18354	-0.24941	0.017745	0.66022	-1.3176	3250.5	22.857	2.1409	79.203	-64.334	75.484	65.728	21.396	-4.0001	-3.5782	0.71292	-1.5871	32.049	-5.2195
123.1	5.0007	51.899	-4.2647	0.37305	-1.7877	0.18196	-0.25094	0.014475	0.66022	-1.3176	3249.8	22.86	2.1437	79.207	-64.378	75.489	65.728	21.396	-4.0001	-3.5782	0.71292	-1.5871	32.049	-5.2195
123.1	5.0075	51.91	-4.2638	0.37179	-1.7877	0.18022	-0.25231	0.011195	0.66022	-1.3176	3249.1	22.864	2.1465	79.212	-64.41	75.495	65.728	21.396	-4.0001	-3.5782	0.71292	-1.5871	32.049	-5.2195
123.11	5.0144	51.92	-4.2629	0.37052	-1.7876	0.17833	-0.25354	0.0079076	0.66022	-1.3176	3248.5	22.867	2.1493	79.217	-64.431	75.5	65.728	21.396	-4.0001	-3.5782	0.71292	-1.5871	32.049	-5.2195
123.11	5.0213	51.931	-4.262	0.36925	-1.7876	0.17627	-0.25461	0.004614	0.66022	-1.3176	3247.8	22.871	2.1521	79.222	-64.44	75.505	65.728	21.396	-4.0001	-3.5782	0.71292	-1.5871	32.049	-5.2195
123.12	5.0281	51.941	-4.2612	0.36798	-1.7876	0.17406	-0.25553	0.0013166	0.66022	-1.3176	3247.1	22.874	2.155	79.227	-64.437	75.511	65.728	21.396	-4.0001	-3.5782	0.71292	-1.5871	32.049	-5.2195
123.12	5.035	51.952	-4.2603	0.3667	-1.7876	0.17169	-0.2563	-0.0019826	0.66022	-1.3176	3246.5	22.878	2.1578	79.232	-64.421	75.516	65.728	21.396	-4.0001	-3.5782	0.71292	-1.5871	32.049	-5.2195
123.12	5.0419	51.962	-4.2594	0.36541	-1.7876	0.16918	-0.25691	-0.0052817	0.66022	-1.3176	3245.8	22.881	2.1606	79.236	-64.394	75.521	65.728	21.396	-4.0001	-3.5782	0.71292	-1.5871	32.049	-5.2195
123.13	5.0487	51.972	-4.2586	0.36413	-1.7876	0.16652	-0.25737	-0.0085786	0.66022	-1.3176	3245.1	22.884	2.1634	79.241	-64.356	75.527	65.728	21.396	-4.0001	-3.5782	0.71292	-1.5871	32.049	-5.2195
123.13	5.0556	51.982	-4.2578	0.36284	-1.7877	0.16371	-0.25769	-0.011871	0.66022	-1.3176	3244.5	22.887	2.1662	79.246	-64.307	75.532	65.728	21.396	-4.0001	-3.5782	0.71292	-1.5871	32.049	-5.2195
123.14	5.0624	51.991	-4.257	0.36155	-1.7877	0.16076	-0.25785	-0.015158	0.66022	-1.3176	3243.8	22.891	2.169	79.25	-64.247	75.537	65.728	21.396	-4.0001	-3.5782	0.71292	-1.5871	32.049	-5.2195
123.14	5.0693	52.001	-4.2562	0.36026	-1.7878	0.15767	-0.25786	-0.018437	0.66022	-1.3176	3243.1	22.894	2.1718	79.255	-64.178	75.542	65.728	21.396	-4.0001	-3.5782	0.71292	-1.5871	32.049	-5.2195
123.15	5.0761	52.01	-4.2554	0.35897	-1.7879	0.15444	-0.25772	-0.021705	0.66022	-1.3176	3242.5	22.897	2.1746	79.26	-64.1	75.548	65.728	21.396	-4.0001	-3.5782	0.71292	-1.5871	32.049	-5.2195
123.15	5.0829	52.02	-4.2546	0.35769	-1.788	0.15108	-0.25743	-0.024962	0.66022	-1.3176	3241.8	22.9	2.1774	79.264	-64.014	75.553	65.728	21.396	-4.0001	-3.5782	0.71292	-1.5871	32.049	-5.2195
123.15	5.0896	52.029	-4.2539	0.3564	-1.7882	0.14759	-0.257	-0.028205	0.66022	-1.3176	3241.1	22.903	2.1802	79.269	-63.92	75.558	65.728	21.396	-4.0001	-3.5782	0.71292	-1.5871	32.049	-5.2195
123.16	5.0963	52.038	-4.2532	0.35512	-1.7883	0.14398	-0.25641	-0.031432	0.66022	-1.3176	3240.4	22.905	2.1829	79.274	-63.819	75.563	65.728	21.396	-4.0001	-3.5782	0.71292	-1.5871	32.049	-5.2195
123.16	5.103	52.047	-4.2524	0.35384	-1.7885	0.14024	-0.25569	-0.034642	0.66022	-1.3176	3239.8	22.908	2.1856	79.278	-63.713	75.568	65.728	21.396	-4.0001	-3.5782	0.71292	-1.5871	32.049	-5.2195
123.17	5.1097	52.055	-4.2517	0.35256	-1.7887	0.13637	-0.25481	-0.037833	0.66022	-1.3176	3239.1	22.911	2.1884	79.283	-63.601	75.573	65.728	21.396	-4.0001	-3.5782	0.71292	-1.5871	32.049	-5.2195
123.17	5.1162	52.064	-4.2511	0.35129	-1.7889	0.1324	-0.25379	-0.041002	0.66022	-1.3176	3238.4	22.913	2.1911	79.287	-63.484	75.578	65.728	21.396	-4.0001	-3.5782	0.71292	-1.5871	32.049	-5.2195
123.18	5.1228	52.072	-4.2504	0.35002	-1.7891	0.1283	-0.25263	-0.044149	0.66022	-1.3176	3237.8	22.916	2.1938	79.292	-63.363	75.583	65.728	21.396	-4.0001	-3.5782	0.71292	-1.5871	32.049	-5.2195
123.18	5.1293	52.08	-4.2498	0.34876	-1.7893	0.1241	-0.25133	-0.047271	0.66022	-1.3176	3237.1	22.919	2.1964	79.296	-63.239	75.588	65.728	21.396	-4.0001	-3.5782	0.71292	-1.5871	32.049	-5.2195
123.18	5.1357	52.088	-4.2492	0.34751	-1.7895	0.11978	-0.24989	-0.050367	0.66022	-1.3176	3236.4	22.921	2.199	79.3	-63.11	75.593	65.728	21.396	-4.0001	-3.5782	0.71292	-1.5871	32.049	-5.2195
123.19	5.1421	52.096	-4.2486	0.34626	-1.7898	0.11537	-0.24831	-0.053435	0.66022	-1.3176	3235.8	22.923	2.2016	79.305	-62.979	75.598	65.728	21.396	-4.0001	-3.5782	0.71292	-1.5871	32.049	-5.2195
123.19	5.1484	52.104	-4.248	0.34503	-1.7901	0.11085	-0.24659	-0.056473	0.66022	-1.3176	3235.1	22.926	2.2042	79.309	-62.846	75.603	65.728	21.396	-4.0001	-3.5782	0.71292	-1.5871	32.049	-5.2195
123.2	5.1546	52.111	-4.2475	0.3438	-1.7904	0.10624	-0.24473	-0.05948	0.66022	-1.3176	3234.4	22.928	2.2068	79.313	-62.71	75.608	65.728	21.396	-4.0001	-3.5782	0.71292	-1.5871	32.049	-5.2195
123.2	5.1608	52.118	-4.247	0.34258	-1.7907	0.10153	-0.24275	-0.062454	0.66022	-1.3176	3233.8	22.93	2.2093	79.318	-62.572	75.612	65.728	21.396	-4.0001	-3.5782	0.71292	-1.5871	32.049	-5.2195
123.21	5.1668	52.125	-4.2465	0.34137	-1.791	0.096733	-0.24063	-0.065394	0.66022	-1.3176	3233.1	22.932	2.2118	79.322	-62.433	75.617	65.728	21.396	-4.0001	-3.5782	0.71292	-1.5871	32.049	-5.2195
123.21	5.1728	52.132	-4.246	0.34017	-1.7913	0.09185	-0.23838	-0.068298	0.66022	-1.3176	3232.4	22.934	2.2142	79.326	-62.292	75.622	65.728	21.396	-4.0001	-3.5782	0.71292	-1.5871	32.049	-5.2195
123.22	5.1787	52.139	-4.2456	0.33899	-1.7917	0.086884	-0.236	-0.071164	0.66022	-1.3176	3231.8	22.936	2.2166	79.33	-62.15	75.627	65.728	21.396	-4.0001	-3.5782	0.71292	-1.5871	32.049	-5.2195
123.22	5.1845	52.146	-4.2451	0.33781	-1.792	0.081839	-0.23349	-0.073991	0.66022	-1.3176	3231.1	22.938	2.219	79.334	-62.007	75.631	65.728	21.396	-4.0001	-3.5782	0.71292	-1.5871	32.049	-5.2195
123.23	5.1902	52.152	-4.2447	0.33665	-1.7924	0.076719	-0.23086	-0.076778	0.66022	-1.3176	3230.4	22.939	2.2213	79.338	-61.863	75.636	65.728	21.396	-4.0001	-3.5782	0.71292	-1.5871	32.049	-5.2195
123.23	5.1958	52.158	-4.2444	0.33551	-1.7928	0.071527	-0.2281	-0.079524	0.66022	-1.3176	3229.8	22.941	2.2236	79.342	-61.718	75.641	65.728	21.396	-4.0001	-3.5782	0.71292	-1.5871	32.049	-5.2195
123.23	5.2013	52.164	-4.244	0.33437	-1.7932	0.066268	-0.22523	-0.082226	0.66022	-1.3176	3229.1	22.943	2.2258	79.346	-61.573	75.645	65.728	21.396	-4.0001	-3.5782	0.71292	-1.5871	32.049	-5.2195
123.24	5.2067	52.17	-4.2437	0.33325	-1.7936	0.060944	-0.22223	-0.084884	0.66022	-1.3176	3228.4	22.944	2.228	79.35	-61.428	75.65	65.728	21.396	-4.0001	-3.5782	0.71292	-1.5871	32.049	-5.2195
123.24	5.2119	52.175	-4.2434	0.33215	-1.7941	0.055561	-0.21912	-0.087496	0.66022	-1.3176	3227.8	22.945	2.2302	79.354	-61.282	75.654	65.728	21.396	-4.0001	-3.5782	0.71292	-1.5871	32.049	-5.2195
123.25	5.2171	52.181	-4.2431	0.33106	-1.7945	0.05012	-0.21589	-0.090061	0.66022	-1.3176	3227.1	22.947	2.2323	79.358	-61.136	75.659	65.728	21.396	-4.0001	-3.5782	0.71292	-1.5871	32.049	-5.2195
123.25	5.2221	52.186	-4.2429	0.32999	-1.795	0.044627	-0.21255	-0.092577	0.66022	-1.3176	3226.4	22.948	2.2343	79.362	-60.991	75.663	65.728	21.396	-4.0001	-3.5782	0.71292	-1.5871	32.049	-5.2195
123.26	5.227	52.191	-4.2427	0.32894	-1.7954	0.039085	-0.2091	-0.095045	0.66022	-1.3176	3225.8	22.949	2.2363	79.366	-60.845	75.668	65.728	21.396	-4.0001	-3.5782	0.71292	-1.5871	32.049	-5.2195
123.26	5.2318	52.196	-4.2425	0.3279	-1.7959	0.033498	-0.20554	-0.097461	0.66022	-1.3176	3225.1	22.95	2.2382	79.37	-60.699	75.672	65.728	21.396	-4.0001	-3.5782	0.71292	-1.5871	32.049	-5.2195
123.27	5.2364	52.2	-4.2424	0.32688	-1.7964	0.027869	-0.20188	-0.099826	0.66022	-1.3176	3224.4	22.951	2.2401	79.374	-60.554	75.676	65.728	21.396	-4.0001	-3.5782	0.71292	-1.5871	32.049	-5.2195
123.27	5.2409	52.205	-4.2422	0.32588	-1.7969	0.023233	-0.19803	-0.10203	0.66022	-1.3176	3223.8	22.952	2.2419	79.377	-60.409	75.681	65.728	21.396	-4.0001	-3.5782	0.71292	-1.5871	32.049	-5.2195
123.28	5.2452	52.209	-4.2421	0.3249	-1.7974	0.01891	-0.19406	-0.10415	0.66022	-1.3176	3223.1	22.953	2.2437	79.381	-60.265	75.685	65.728	21.396	-4.0001	-3.5782	0.71292	-1.5871	32.049	-5.2195
123.28	5.2494	52.213	-4.2421	0.32394	-1.798	0.014562	-0.19001	-0.10621	0.66022	-1.3176	3222.4	22.954	2.2454	79.385	-60.12	75.689	65.728	21.396	-4.0001	-3.5782	0.71292	-1.5871	32.049	-5.2195
123.29	5.2534	52.217	-4.242	0.323	-1.7985	0.010193	-0.18587	-0.10822	0.66022	-1.3176	3221.8	22.955	2.247	79.388	-59.977	75.694	65.728	21.396	-4.0001	-3.5782	0.71292	-1.5871	32.049	-5.2195
123.29	5.2573	52.22	-4.2419	0.32208	-1.799	0.0058048	-0.18165	-0.11017	0.66022	-1.3176	3221.1	22.955	2.2485	79.392	-59.834	75.698	65.728	21.396	-4.0001	-3.5782	0.71292	-1.5871	32.049	-5.2195
123.3	5.2611	52.224	-4.2419	0.32118	-1.7996	0.0014007	-0.17736	-0.11206	0.66022	-1.3176	3220.4	22.956	2.25	79.396	-59.692	75.702	65.728	21.396	-4.0001	-3.5782	0.71292	-1.5871	32.049	-5.2195
123.3	5.2646	52.227	-4.2419	0.32031	-1.8002	-0.0030169	-0.17299	-0.1139	0.66022	-1.3176	3219.8	22.956	2.2515	79.399	-59.55	75.706	65.728	21.396	-4.0001	-3.5782	0.71292	-1.5871	32.049	-5.2195
123.31	5.268	52.23	-4.242	0.31946	-1.8007	-0.0074455	-0.16855	-0.11567	0.66022	-1.3176	3219.1	22.957	2.2528	79.403	-59.409	75.71	65.728	21.396	-4.0001	-3.5782	0.71292	-1.5871	32.049	-5.2195
123.31	5.2713	52.233	-4.242	0.31862	-1.8013	-0.011883	-0.16403	-0.11739	0.66022	-1.3176	3218.5	22.957	2.2541	79.406	-59.269	75.714	65.728	21.396	-4.0001	-3.5782	0.71292	-1.5871	32.049	-5.2195
123.32	5.2744	52.236	-4.2421	0.31781	-1.8019	-0.016326	-0.15945	-0.11904	0.66022	-1.3176	3217.8	22.957	2.2553	79.41	-59.13	75.718	65.728	21.396	-4.0001	-3.5782	0.71292	-1.5871	32.049	-5.2195
123.32	5.2773	52.238	-4.2422	0.31703	-1.8025	-0.020772	-0.15481	-0.12063	0.66022	-1.3176	3217.1	22.957	2.2565	79.413	-58.991	75.722	65.728	21.396	-4.0001	-3.5782	0.71292	-1.5871	32.049	-5.2195
123.33	5.28	52.241	-4.2423	0.31627	-1.8031	-0.025219	-0.1501	-0.12217	0.66022	-1.3176	3216.5	22.957	2.2576	79.416	-58.854	75.726	65.728	21.396	-4.0001	-3.5782	0.71292	-1.5871	32.049	-5.2195
123.33	5.2826	52.243	-4.2424	0.31553	-1.8037	-0.029665	-0.14533	-0.12364	0.66022	-1.3176	3215.8	22.957	2.2586	79.42	-58.718	75.73	65.728	21.396	-4.0001	-3.5782	0.71292	-1.5871	32.049	-5.2195
123.34	5.285	52.245	-4.2426	0.31481	-1.8043	-0.034107	-0.1405	-0.12505	0.66022	-1.3176	3215.1	22.957	2.2595	79.423	-58.582	75.734	65.728	21.396	-4.0001	-3.5782	0.71292	-1.5871	32.049	-5.2195
123.34	5.2872	52.246	-4.2428	0.31412	-1.805	-0.038543	-0.13561	-0.1264	0.66022	-1.3176	3214.5	22.957	2.2604	79.426	-58.448	75.738	65.728	21.396	-4.0001	-3.5782	0.71292	-1.5871	32.049	-5.2195
123.35	5.2893	52.248	-4.243	0.31346	-1.8056	-0.042969	-0.13067	-0.12768	0.66022	-1.3176	3213.8	22.957	2.2612	79.429	-58.314	75.742	65.728	21.396	-4.0001	-3.5782	0.71292	-1.5871	32.049	-5.2195
123.35	5.2911	52.249	-4.2432	0.31282	-1.8062	-0.047385	-0.12568	-0.1289	0.66022	-1.3176	3213.2	22.956	2.2619	79.433	-58.182	75.745	65.728	21.396	-4.0001	-3.5782	0.71292	-1.5871	32.049	-5.2195
123.36	5.2928	52.251	-4.2434	0.3122	-1.8069	-0.051787	-0.12065	-0.13006	0.66022	-1.3176	3212.5	22.956	2.2625	79.436	-58.051	75.749	65.728	21.396	-4.0001	-3.5782	0.71292	-1.5871	32.049	-5.2195
123.36	5.2943	52.252	-4.2437	0.31161	-1.8076	-0.056173	-0.11556	-0.13115	0.66022	-1.3176	3211.8	22.956	2.263	79.439	-57.921	75.753	65.728	21.396	-4.0001	-3.5782	0.71292	-1.5871	32.049	-5.2195
123.37	5.2957	52.252	-4.244	0.31105	-1.8082	-0.060541	-0.11043	-0.13218	0.66022	-1.3176	3211.2	22.955	2.2635	79.442	-57.792	75.757	65.728	21.396	-4.0001	-3.5782	0.71292	-1.5871	32.049	-5.2195
123.37	5.2968	52.253	-4.2443	0.31051	-1.8089	-0.064889	-0.10527	-0.13315	0.66022	-1.3176	3210.5	22.954	2.2639	79.445	-57.664	75.76	65.728	21.396	-4.0001	-3.5782	0.71292	-1.5871	32.049	-5.2195
123.38	5.2977	52.254	-4.2447	0.30999	-1.8095	-0.069214	-0.10006	-0.13405	0.66022	-1.3176	3209.8	22.954	2.2642	79.448	-57.538	75.764	65.728	21.396	-4.0001	-3.5782	0.71292	-1.5871	32.049	-5.2195
123.38	5.2985	52.254	-4.245	0.30951	-1.8102	-0.073514	-0.094813	-0.13489	0.66022	-1.3176	3209.2	22.953	2.2645	79.451	-57.413	75.767	65.728	21.396	-4.0001	-3.5782	0.71292	-1.5871	32.049	-5.2195
123.39	5.2991	52.254	-4.2454	0.30904	-1.8109	-0.077788	-0.089535	-0.13566	0.66022	-1.3176	3208.5	22.952	2.2646	79.454	-57.289	75.771	65.728	21.396	-4.0001	-3.5782	0.71292	-1.5871	32.049	-5.2195
123.39	5.2995	52.254	-4.2458	0.30861	-1.8116	-0.082032	-0.084225	-0.13637	0.66022	-1.3176	3207.9	22.951	2.2647	79.457	-57.167	75.774	65.728	21.396	-4.0001	-3.5782	0.71292	-1.5871	32.049	-5.2195
123.4	5.2996	52.254	-4.2462	0.3082	-1.8123	-0.086245	-0.078886	-0.13701	0.66022	-1.3176	3207.2	22.95	2.2647	79.46	-57.046	75.778	65.728	21.396	-4.0001	-3.5782	0.71292	-1.5871	32.049	-5.2195
123.4	5.2997	52.253	-4.2467	0.30782	-1.8129	-0.090425	-0.07352	-0.13759	0.66022	-1.3176	3206.5	22.949	2.2646	79.462	-56.926	75.781	65.728	21.396	-4.0001	-3.5782	0.71292	-1.5871	32.049	-5.2195
123.41	5.2995	52.252	-4.2471	0.30747	-1.8136	-0.094569	-0.068129	-0.13811	0.66022	-1.3176	3205.9	22.948	2.2645	79.465	-56.808	75.785	65.728	21.396	-4.0001	-3.5782	0.71292	-1.5871	32.049	-5.2195
123.42	5.2991	52.252	-4.2476	0.30714	-1.8143	-0.098676	-0.062716	-0.13856	0.66022	-1.3176	3205.2	22.947	2.2642	79.468	-56.691	75.788	65.728	21.396	-4.0001	-3.5782	0.71292	-1.5871	32.049	-5.2195
123.42	5.2985	52.251	-4.2481	0.30684	-1.815	-0.10274	-0.057284	-0.13894	0.66022	-1.3176	3204.6	22.945	2.2639	79.471	-56.575	75.791	65.728	21.396	-4.0001	-3.5782	0.71292	-1.5871	32.049	-5.2195
123.43	5.2978	52.249	-4.2486	0.30657	-1.8157	-0.10677	-0.051834	-0.13926	0.66022	-1.3176	3203.9	22.944	2.2635	79.473	-56.461	75.795	65.728	21.396	-4.0001	-3.5782	0.71292	-1.5871	32.049	-5.2195
123.43	5.2968	52.248	-4.2492	0.30632	-1.8164	-0.11075	-0.046369	-0.13952	0.66022	-1.3176	3203.2	22.943	2.263	79.476	-56.349	75.798	65.728	21.396	-4.0001	-3.5782	0.71292	-1.5871	32.049	-5.2195
123.44	5.2957	52.247	-4.2497	0.3061	-1.8171	-0.11469	-0.040892	-0.13971	0.66022	-1.3176	3202.6	22.941	2.2625	79.479	-56.237	75.801	65.728	21.396	-4.0001	-3.5782	0.71292	-1.5871	32.049	-5.2195
123.44	5.2943	52.245	-4.2503	0.30591	-1.8178	-0.11858	-0.035404	-0.13984	0.66022	-1.3176	3201.9	22.94	2.2618	79.481	-56.128	75.804	65.728	21.396	-4.0001	-3.5782	0.71292	-1.5871	32.049	-5.2195
123.45	5.2928	52.243	-4.2509	0.30575	-1.8185	-0.12242	-0.029908	-0.1399	0.66022	-1.3176	3201.3	22.938	2.2611	79.484	-56.02	75.808	65.728	21.396	-4.0001	-3.5782	0.71292	-1.5871	32.049	-5.2195
123.45	5.2911	52.241	-4.2515	0.30561	-1.8192	-0.12621	-0.024407	-0.1399	0.66022	-1.3176	3200.6	22.936	2.2603	79.486	-55.913	75.811	65.728	21.396	-4.0001	-3.5782	0.71292	-1.5871	32.049	-5.2195
123.46	5.2892	52.239	-4.2522	0.30551	-1.8199	-0.12995	-0.018903	-0.13983	0.66022	-1.3176	3199.9	22.934	2.2594	79.489	-55.808	75.814	65.728	21.396	-4.0001	-3.5782	0.71292	-1.5871	32.049	-5.2195
123.47	5.2871	52.236	-4.2528	0.30542	-1.8206	-0.13364	-0.013398	-0.13971	0.66022	-1.3176	3199.3	22.933	2.2584	79.491	-55.705	75.817	65.728	21.396	-4.0001	-3.5782	0.71292	-1.5871	32.049	-5.2195
123.47	5.2848	52.234	-4.2535	0.30537	-1.8213	-0.13727	-0.0078942	-0.13951	0.66022	-1.3176	3198.6	22.931	2.2574	79.494	-55.603	75.82	65.728	21.396	-4.0001	-3.5782	0.71292	-1.5871	32.049	-5.2195
123.48	5.2823	52.231	-4.2542	0.30535	-1.822	-0.14084	-0.0023944	-0.13926	0.66022	-1.3176	3198.0	22.929	2.2563	79.496	-55.503	75.823	65.728	21.396	-4.0001	-3.5782	0.71292	-1.5871	32.049	-5.2195
123.48	5.2797	52.228	-4.2549	0.30535	-1.8227	-0.14435	0.0030992	-0.13894	0.66022	-1.3176	3197.3	22.927	2.2551	79.498	-55.405	75.826	65.728	21.396	-4.0001	-3.5782	0.71292	-1.5871	32.049	-5.2195
123.49	5.2768	52.225	-4.2557	0.30538	-1.8234	-0.1478	0.0085843	-0.13856	0.66022	-1.3176	3196.7	22.924	2.2538	79.501	-55.308	75.829	65.728	21.396	-4.0001	-3.5782	0.71292	-1.5871	32.049	-5.2195
123.49	5.2738	52.222	-4.2564	0.30543	-1.8241	-0.15119	0.014059	-0.13812	0.66022	-1.3176	3196.0	22.922	2.2524	79.503	-55.213	75.832	65.728	21.396	-4.0001	-3.5782	0.71292	-1.5871	32.049	-5.2195
123.5	5.2706	52.219	-4.2572	0.30552	-1.8248	-0.15452	0.01952	-0.13762	0.66022	-1.3176	3195.3	22.92	2.251	79.505	-55.119	75.835	65.728	21.396	-4.0001	-3.5782	0.71292	-1.5871	32.049	-5.2195
123.51	5.2672	52.216	-4.2579	0.30563	-1.8255	-0.15778	0.024965	-0.13706	0.66022	-1.3176	3194.7	22.918	2.2495	79.508	-55.028	75.838	65.728	21.396	-4.0001	-3.5782	0.71292	-1.5871	32.049	-5.2195
123.51	5.2637	52.212	-4.2587	0.30577	-1.8261	-0.16098	0.030393	-0.13643	0.66022	-1.3176	3194.0	22.915	2.2479	79.51	-54.937	75.841	65.728	21.396	-4.0001	-3.5782	0.71292	-1.5871	32.049	-5.2195
123.52	5.26	52.208	-4.2596	0.30593	-1.8268	-0.1641	0.0358	-0.13575	0.66022	-1.3176	3193.4	22.913	2.2463	79.512	-54.849	75.844	65.728	21.396	-4.0001	-3.5782	0.71292	-1.5871	32.049	-5.2195
123.52	5.2561	52.204	-4.2604	0.30613	-1.8275	-0.16716	0.041185	-0.135	0.66022	-1.3176	3192.7	22.91	2.2445	79.514	-54.762	75.846	65.728	21.396	-4.0001	-3.5782	0.71292	-1.5871	32.049	-5.2195
123.53	5.252	52.2	-4.2612	0.30634	-1.8282	-0.17015	0.046545	-0.1342	0.66022	-1.3176	3192.1	22.908	2.2427	79.516	-54.677	75.849	65.728	21.396	-4.0001	-3.5782	0.71292	-1.5871	32.049	-5.2195
123.53	5.2477	52.196	-4.2621	0.30659	-1.8288	-0.17306	0.051877	-0.13333	0.66022	-1.3176	3191.4	22.905	2.2409	79.518	-54.594	75.852	65.728	21.396	-4.0001	-3.5782	0.71292	-1.5871	32.049	-5.2195
123.54	5.2433	52.192	-4.263	0.30686	-1.8295	-0.1759	0.057181	-0.13241	0.66022	-1.3176	3190.8	22.902	2.2389	79.521	-54.513	75.855	65.728	21.396	-4.0001	-3.5782	0.71292	-1.5871	32.049	-5.2195
123.55	5.2388	52.187	-4.2638	0.30716	-1.8302	-0.17867	0.062452	-0.13143	0.66022	-1.3176	3190.1	22.9	2.2369	79.523	-54.433	75.857	65.728	21.396	-4.0001	-3.5782	0.71292	-1.5871	32.049	-5.2195
123.55	5.234	52.183	-4.2647	0.30749	-1.8308	-0.18136	0.06769	-0.1304	0.66022	-1.3176	3189.5	22.897	2.2348	79.525	-54.356	75.86	65.728	21.396	-4.0001	-3.5782	0.71292	-1.5871	32.049	-5.2195
123.56	5.2291	52.178	-4.2657	0.30784	-1.8315	-0.18398	0.07289	-0.1293	0.66022	-1.3176	3188.8	22.894	2.2327	79.527	-54.28	75.863	65.728	21.396	-4.0001	-3.5782	0.71292	-1.5871	32.049	-5.2195
123.56	5.2241	52.173	-4.2666	0.30822	-1.8321	-0.18651	0.078053	-0.12815	0.66022	-1.3176	3188.1	22.891	2.2305	79.529	-54.205	75.865	65.728	21.396	-4.0001	-3.5782	0.71292	-1.5871	32.049	-5.2195
123.57	5.2189	52.168	-4.2675	0.30862	-1.8327	-0.18897	0.083174	-0.12695	0.66022	-1.3176	3187.5	22.888	2.2282	79.531	-54.133	75.868	65.728	21.396	-4.0001	-3.5782	0.71292	-1.5871	32.049	-5.2195
123.58	5.2136	52.163	-4.2685	0.30905	-1.8334	-0.19135	0.088251	-0.12569	0.66022	-1.3176	3186.8	22.885	2.2259	79.533	-54.062	75.871	65.728	21.396	-4.0001	-3.5782	0.71292	-1.5871	32.049	-5.2195
123.58	5.2081	52.158	-4.2694	0.3095	-1.834	-0.19364	0.093284	-0.12437	0.66022	-1.3176	3186.2	22.882	2.2235	79.535	-53.994	75.873	65.728	21.396	-4.0001	-3.5782	0.71292	-1.5871	32.049	-5.2195
123.59	5.2025	52.152	-4.2704	0.30998	-1.8346	-0.19586	0.098268	-0.123	0.66022	-1.3176	3185.5	22.879	2.221	79.537	-53.927	75.876	65.728	21.396	-4.0001	-3.5782	0.71292	-1.5871	32.049	-5.2195
123.59	5.1967	52.147	-4.2714	0.31048	-1.8352	-0.19799	0.1032	-0.12158	0.66022	-1.3176	3184.9	22.876	2.2185	79.538	-53.862	75.878	65.728	21.396	-4.0001	-3.5782	0.71292	-1.5871	32.049	-5.2195
123.6	5.1908	52.141	-4.2724	0.31101	-1.8358	-0.20004	0.10808	-0.12011	0.66022	-1.3176	3184.2	22.873	2.2159	79.54	-53.799	75.881	65.728	21.396	-4.0001	-3.5782	0.71292	-1.5871	32.049	-5.2195
123.61	5.1848	52.136	-4.2734	0.31157	-1.8364	-0.202	0.11291	-0.11858	0.66022	-1.3176	3183.6	22.87	2.2133	79.542	-53.738	75.884	65.728	21.396	-4.0001	-3.5782	0.71292	-1.5871	32.049	-5.2195
123.61	5.1786	52.13	-4.2744	0.31214	-1.837	-0.20388	0.11768	-0.11701	0.66022	-1.3176	3182.9	22.866	2.2106	79.544	-53.678	75.886	65.728	21.396	-4.0001	-3.5782	0.71292	-1.5871	32.049	-5.2195
123.62	5.1724	52.124	-4.2754	0.31274	-1.8376	-0.20567	0.12239	-0.11538	0.66022	-1.3176	3182.3	22.863	2.2079	79.546	-53.621	75.889	65.728	21.396	-4.0001	-3.5782	0.71292	-1.5871	32.049	-5.2195
123.62	5.166	52.118	-4.2765	0.31337	-1.8382	-0.20737	0.12704	-0.11371	0.66022	-1.3176	3181.6	22.86	2.2051	79.548	-53.565	75.891	65.728	21.396	-4.0001	-3.5782	0.71292	-1.5871	32.049	-5.2195
123.63	5.1595	52.112	-4.2775	0.31401	-1.8387	-0.20899	0.13162	-0.11199	0.66022	-1.3176	3181.0	22.856	2.2023	79.55	-53.512	75.893	65.728	21.396	-4.0001	-3.5782	0.71292	-1.5871	32.049	-5.2195
123.64	5.1528	52.106	-4.2786	0.31468	-1.8393	-0.21052	0.13614	-0.11022	0.66022	-1.3176	3180.3	22.853	2.1994	79.551	-53.46	75.896	65.728	21.396	-4.0001	-3.5782	0.71292	-1.5871	32.049	-5.2195
123.64	5.1461	52.1	-4.2796	0.31537	-1.8398	-0.21195	0.1406	-0.1084	0.66022	-1.3176	3179.7	22.849	2.1965	79.553	-53.41	75.898	65.728	21.396	-4.0001	-3.5782	0.71292	-1.5871	32.049	-5.2195
123.65	5.1393	52.093	-4.2807	0.31609	-1.8404	-0.2133	0.14498	-0.10654	0.66022	-1.3176	3179.0	22.846	2.1935	79.555	-53.362	75.901	65.728	21.396	-4.0001	-3.5782	0.71292	-1.5871	32.049	-5.2195
123.66	5.1324	52.087	-4.2817	0.31682	-1.8409	-0.21456	0.14928	-0.10463	0.66022	-1.3176	3178.3	22.842	2.1905	79.557	-53.316	75.903	65.728	21.396	-4.0001	-3.5782	0.71292	-1.5871	32.049	-5.2195
123.66	5.1253	52.081	-4.2828	0.31758	-1.8414	-0.21573	0.15352	-0.10268	0.66022	-1.3176	3177.7	22.839	2.1875	79.558	-53.272	75.906	65.728	21.396	-4.0001	-3.5782	0.71292	-1.5871	32.049	-5.2195
123.67	5.1182	52.074	-4.2839	0.31836	-1.8419	-0.2168	0.15768	-0.10069	0.66022	-1.3176	3177.0	22.835	2.1844	79.56	-53.23	75.908	65.728	21.396	-4.0001	-3.5782	0.71292	-1.5871	32.049	-5.2195
123.67	5.111	52.068	-4.285	0.31916	-1.8424	-0.21779	0.16175	-0.098656	0.66022	-1.3176	3176.4	22.831	2.1813	79.562	-53.19	75.91	65.728	21.396	-4.0001	-3.5782	0.71292	-1.5871	32.049	-5.2195
123.68	5.1038	52.061	-4.2861	0.31998	-1.8429	-0.21868	0.16575	-0.09658	0.66022	-1.3176	3175.7	22.828	2.1781	79.564	-53.152	75.913	65.728	21.396	-4.0001	-3.5782	0.71292	-1.5871	32.049	-5.2195
123.69	5.0964	52.054	-4.2872	0.32081	-1.8434	-0.21948	0.16967	-0.094464	0.66022	-1.3176	3175.1	22.824	2.1749	79.565	-53.116	75.915	65.728	21.396	-4.0001	-3.5782	0.71292	-1.5871	32.049	-5.2195
123.69	5.089	52.048	-4.2883	0.32167	-1.8439	-0.22018	0.17349	-0.092309	0.66022	-1.3176	3174.4	22.82	2.1717	79.567	-53.081	75.918	65.728	21.396	-4.0001	-3.5782	0.71292	-1.5871	32.049	-5.2195
123.7	5.0815	52.041	-4.2894	0.32255	-1.8443	-0.22079	0.17724	-0.090116	0.66022	-1.3176	3173.8	22.817	2.1685	79.569	-53.049	75.92	65.728	21.396	-4.0001	-3.5782	0.71292	-1.5871	32.049	-5.2195
123.71	5.074	52.034	-4.2905	0.32344	-1.8448	-0.22131	0.18089	-0.087886	0.66022	-1.3176	3173.1	22.813	2.1652	79.57	-53.019	75.922	65.728	21.396	-4.0001	-3.5782	0.71292	-1.5871	32.049	-5.2195
123.71	5.0663	52.027	-4.2916	0.32436	-1.8452	-0.22174	0.18445	-0.085621	0.66022	-1.3176	3172.5	22.809	2.1619	79.572	-52.99	75.925	65.728	21.396	-4.0001	-3.5782	0.71292	-1.5871	32.049	-5.2195
123.72	5.0587	52.02	-4.2927	0.32529	-1.8456	-0.22207	0.18792	-0.08332	0.66022	-1.3176	3171.8	22.806	2.1586	79.574	-52.964	75.927	65.728	21.396	-4.0001	-3.5782	0.71292	-1.5871	32.049	-5.2195
123.72	5.051	52.013	-4.2938	0.32624	-1.846	-0.22231	0.19129	-0.080986	0.66022	-1.3176	3171.2	22.802	2.1553	79.576	-52.939	75.929	65.728	21.396	-4.0001	-3.5782	0.71292	-1.5871	32.049	-5.2195
123.73	5.0432	52.006	-4.2949	0.3272	-1.8464	-0.22245	0.19457	-0.07862	0.66022	-1.3176	3170.5	22.798	2.1519	79.577	-52.917	75.932	65.728	21.396	-4.0001	-3.5782	0.71292	-1.5871	32.049	-5.2195
123.74	5.0354	52.0	-4.296	0.32818	-1.8468	-0.2225	0.19775	-0.076222	0.66022	-1.3176	3169.9	22.794	2.1485	79.579	-52.896	75.934	65.728	21.396	-4.0001	-3.5782	0.71292	-1.5871	32.049	-5.2195
123.74	5.0276	51.993	-4.2971	0.32918	-1.8472	-0.22246	0.20083	-0.073795	0.66022	-1.3176	3169.2	22.79	2.1452	79.581	-52.878	75.936	65.728	21.396	-4.0001	-3.5782	0.71292	-1.5871	32.049	-5.2195
123.75	5.0198	51.986	-4.2983	0.33019	-1.8476	-0.22232	0.2038	-0.071338	0.66022	-1.3176	3168.6	22.787	2.1418	79.582	-52.861	75.939	65.728	21.396	-4.0001	-3.5782	0.71292	-1.5871	32.049	-5.2195
123.76	5.0119	51.979	-4.2994	0.33122	-1.8479	-0.22208	0.20667	-0.068853	0.66022	-1.3176	3167.9	22.783	2.1384	79.584	-52.846	75.941	65.728	21.396	-4.0001	-3.5782	0.71292	-1.5871	32.049	-5.2195
123.76	5.004	51.972	-4.3005	0.33226	-1.8482	-0.22176	0.20944	-0.066342	0.66022	-1.3176	3167.3	22.779	2.1349	79.586	-52.834	75.943	65.728	21.396	-4.0001	-3.5782	0.71292	-1.5871	32.049	-5.2195
123.77	4.9961	51.965	-4.3016	0.33331	-1.8486	-0.22133	0.2121	-0.063806	0.66022	-1.3176	3166.6	22.775	2.1315	79.587	-52.823	75.946	65.728	21.396	-4.0001	-3.5782	0.71292	-1.5871	32.049	-5.2195
123.77	4.9882	51.958	-4.3027	0.33438	-1.8489	-0.22082	0.21465	-0.061245	0.66022	-1.3176	3166.0	22.772	2.1281	79.589	-52.814	75.948	65.728	21.396	-4.0001	-3.5782	0.71292	-1.5871	32.049	-5.2195
123.78	4.9803	51.951	-4.3038	0.33546	-1.8492	-0.22021	0.21709	-0.058662	0.66022	-1.3176	3165.3	22.768	2.1247	79.591	-52.808	75.95	65.728	21.396	-4.0001	-3.5782	0.71292	-1.5871	32.049	-5.2195
123.79	4.9723	51.944	-4.3049	0.33655	-1.8495	-0.21951	0.21942	-0.056057	0.66022	-1.3176	3164.7	22.764	2.1212	79.592	-52.803	75.953	65.728	21.396	-4.0001	-3.5782	0.71292	-1.5871	32.049	-5.2195
123.79	4.9644	51.937	-4.306	0.33765	-1.8497	-0.21872	0.22163	-0.053431	0.66022	-1.3176	3164.0	22.76	2.1178	79.594	-52.8	75.955	65.728	21.396	-4.0001	-3.5782	0.71292	-1.5871	32.049	-5.2195
123.8	4.9565	51.93	-4.3071	0.33876	-1.85	-0.21783	0.22373	-0.050787	0.66022	-1.3176	3163.4	22.757	2.1144	79.596	-52.799	75.958	65.728	21.396	-4.0001	-3.5782	0.71292	-1.5871	32.049	-5.2195
123.81	4.9486	51.924	-4.3082	0.33989	-1.8503	-0.21685	0.22571	-0.048126	0.66022	-1.3176	3162.7	22.753	2.111	79.597	-52.8	75.96	65.728	21.396	-4.0001	-3.5782	0.71292	-1.5871	32.049	-5.2195
123.81	4.9407	51.917	-4.3093	0.34102	-1.8505	-0.21578	0.22758	-0.045448	0.66022	-1.3176	3162.1	22.749	2.1076	79.599	-52.804	75.962	65.728	21.396	-4.0001	-3.5782	0.71292	-1.5871	32.049	-5.2195
123.82	4.9329	51.91	-4.3103	0.34216	-1.8507	-0.21462	0.22932	-0.042755	0.66022	-1.3176	3161.4	22.746	2.1042	79.601	-52.809	75.965	65.728	21.396	-4.0001	-3.5782	0.71292	-1.5871	32.049	-5.2195
123.82	4.9251	51.904	-4.3114	0.34331	-1.8509	-0.21337	0.23095	-0.040048	0.66022	-1.3176	3160.8	22.742	2.1008	79.603	-52.816	75.967	65.728	21.396	-4.0001	-3.5782	0.71292	-1.5871	32.049	-5.2195
123.83	4.9173	51.897	-4.3125	0.34447	-1.8511	-0.21203	0.23245	-0.03733	0.66022	-1.3176	3160.1	22.738	2.0974	79.604	-52.825	75.969	65.728	21.396	-4.0001	-3.5782	0.71292	-1.5871	32.049	-5.2195
123.84	4.9095	51.89	-4.3135	0.34564	-1.8513	-0.2106	0.23384	-0.0346	0.66022	-1.3176	3159.5	22.735	2.0941	79.606	-52.836	75.972	65.728	21.396	-4.0001	-3.5782	0.71292	-1.5871	32.049	-5.2195
123.84	4.9018	51.884	-4.3146	0.34681	-1.8515	-0.20908	0.2351	-0.031861	0.66022	-1.3176	3158.8	22.731	2.0907	79.608	-52.848	75.974	65.728	21.396	-4.0001	-3.5782	0.71292	-1.5871	32.049	-5.2195
123.85	4.8941	51.878	-4.3156	0.34799	-1.8516	-0.20747	0.23623	-0.029115	0.66022	-1.3176	3158.2	22.728	2.0874	79.61	-52.863	75.977	65.728	21.396	-4.0001	-3.5782	0.71292	-1.5871	32.049	-5.2195
123.86	4.8865	51.871	-4.3166	0.34917	-1.8517	-0.20578	0.23724	-0.026361	0.66022	-1.3176	3157.5	22.724	2.0841	79.611	-52.88	75.979	65.728	21.396	-4.0001	-3.5782	0.71292	-1.5871	32.049	-5.2195
123.86	4.8789	51.865	-4.3177	0.35036	-1.8519	-0.204	0.23813	-0.023603	0.66022	-1.3176	3156.9	22.721	2.0808	79.613	-52.899	75.981	65.728	21.396	-4.0001	-3.5782	0.71292	-1.5871	32.049	-5.2195
123.87	4.8714	51.859	-4.3187	0.35155	-1.852	-0.20213	0.23889	-0.020841	0.66022	-1.3176	3156.2	22.717	2.0776	79.615	-52.919	75.984	65.728	21.396	-4.0001	-3.5782	0.71292	-1.5871	32.049	-5.2195
123.87	4.8639	51.853	-4.3197	0.35275	-1.8521	-0.20018	0.23952	-0.018077	0.66022	-1.3176	3155.6	22.714	2.0743	79.617	-52.942	75.986	65.728	21.396	-4.0001	-3.5782	0.71292	-1.5871	32.049	-5.2195
123.88	4.8565	51.847	-4.3207	0.35395	-1.8522	-0.19815	0.24002	-0.015312	0.66022	-1.3176	3154.9	22.711	2.0711	79.618	-52.966	75.989	65.728	21.396	-4.0001	-3.5782	0.71292	-1.5871	32.049	-5.2195
123.89	4.8492	51.841	-4.3217	0.35515	-1.8522	-0.19603	0.2404	-0.012547	0.66022	-1.3176	3154.3	22.707	2.068	79.62	-52.992	75.991	65.728	21.396	-4.0001	-3.5782	0.71292	-1.5871	32.049	-5.2195
123.89	4.8419	51.835	-4.3226	0.35635	-1.8523	-0.19384	0.24064	-0.0097854	0.66022	-1.3176	3153.6	22.704	2.0648	79.622	-53.021	75.994	65.728	21.396	-4.0001	-3.5782	0.71292	-1.5871	32.049	-5.2195
123.9	4.8348	51.83	-4.3236	0.35756	-1.8523	-0.19156	0.24076	-0.0070269	0.66022	-1.3176	3153.0	22.701	2.0617	79.624	-53.051	75.996	65.728	21.396	-4.0001	-3.5782	0.71292	-1.5871	32.049	-5.2195
123.9	4.8277	51.824	-4.3246	0.35876	-1.8524	-0.1892	0.24075	-0.0042737	0.66021	-1.3176	3152.3	22.698	2.0586	79.626	-53.083	75.999	65.728	21.396	-4.0001	-3.5782	0.71292	-1.5871	32.049	-5.2195
123.91	4.8206	51.819	-4.3255	0.35996	-1.8524	-0.18677	0.24061	-0.0015271	0.66021	-1.3176	3151.7	22.694	2.0556	79.628	-53.117	76.001	65.728	21.396	-4.0001	-3.5782	0.71292	-1.5871	32.049	-5.2195
123.92	4.8137	51.814	-4.3264	0.36117	-1.8524	-0.18425	0.24034	0.0012114	0.66021	-1.3176	3151.0	22.691	2.0526	79.63	-53.153	76.004	65.728	21.396	-4.0001	-3.5782	0.71292	-1.5871	32.049	-5.2195
123.92	4.8069	51.808	-4.3273	0.36237	-1.8524	-0.18167	0.23993	0.0039403	0.66021	-1.3176	3150.4	22.688	2.0496	79.632	-53.19	76.006	65.728	21.396	-4.0001	-3.5782	0.71292	-1.5871	32.049	-5.2195
123.93	4.8001	51.803	-4.3282	0.36357	-1.8523	-0.179	0.2394	0.006658	0.66021	-1.3176	3149.7	22.686	2.0467	79.633	-53.23	76.009	65.728	21.396	-4.0001	-3.5782	0.71292	-1.5871	32.049	-5.2195
123.93	4.7935	51.799	-4.3291	0.36476	-1.8523	-0.17627	0.23874	0.0093632	0.66021	-1.3176	3149.1	22.683	2.0438	79.635	-53.271	76.012	65.728	21.396	-4.0001	-3.5782	0.71292	-1.5871	32.049	-5.2195
123.94	4.7869	51.794	-4.33	0.36595	-1.8522	-0.17346	0.23795	0.012054	0.66021	-1.3176	3148.4	22.68	2.0409	79.637	-53.314	76.014	65.728	21.396	-4.0001	-3.5782	0.71292	-1.5871	32.049	-5.2195
123.95	4.7805	51.789	-4.3309	0.36714	-1.8522	-0.17059	0.23703	0.01473	0.66021	-1.3176	3147.7	22.677	2.0381	79.639	-53.359	76.017	65.728	21.396	-4.0001	-3.5782	0.71292	-1.5871	32.049	-5.2195
123.95	4.7741	51.785	-4.3317	0.36832	-1.8521	-0.16764	0.23599	0.017388	0.66021	-1.3176	3147.1	22.674	2.0354	79.641	-53.406	76.02	65.728	21.396	-4.0001	-3.5782	0.71292	-1.5871	32.049	-5.2195
123.96	4.7679	51.781	-4.3325	0.3695	-1.852	-0.16463	0.23481	0.020028	0.66021	-1.3176	3146.4	22.672	2.0327	79.643	-53.455	76.022	65.728	21.396	-4.0001	-3.5782	0.71292	-1.5871	32.049	-5.2195
123.96	4.7617	51.776	-4.3334	0.37067	-1.8519	-0.16155	0.2335	0.022647	0.66021	-1.3176	3145.8	22.669	2.03	79.645	-53.505	76.025	65.728	21.396	-4.0001	-3.5782	0.71292	-1.5871	32.049	-5.2195
123.97	4.7557	51.772	-4.3342	0.37183	-1.8518	-0.15841	0.23207	0.025246	0.66021	-1.3176	3145.1	22.667	2.0274	79.647	-53.558	76.028	65.728	21.396	-4.0001	-3.5782	0.71292	-1.5871	32.049	-5.2195
123.97	4.7498	51.769	-4.3349	0.37299	-1.8516	-0.1552	0.23051	0.027821	0.66021	-1.3176	3144.5	22.664	2.0248	79.649	-53.612	76.03	65.728	21.396	-4.0001	-3.5782	0.71292	-1.5871	32.049	-5.2195
123.98	4.744	51.765	-4.3357	0.37414	-1.8515	-0.15194	0.22883	0.030371	0.66021	-1.3176	3143.8	22.662	2.0223	79.652	-53.668	76.033	65.728	21.396	-4.0001	-3.5782	0.71292	-1.5871	32.049	-5.2195
123.98	4.7384	51.762	-4.3365	0.37528	-1.8513	-0.14861	0.22702	0.032896	0.66021	-1.3176	3143.2	22.66	2.0198	79.654	-53.725	76.036	65.728	21.396	-4.0001	-3.5782	0.71292	-1.5871	32.049	-5.2195
123.99	4.7328	51.758	-4.3372	0.37641	-1.8512	-0.14523	0.22509	0.035394	0.66021	-1.3176	3142.5	22.657	2.0174	79.656	-53.785	76.038	65.728	21.396	-4.0001	-3.5782	0.71292	-1.5871	32.049	-5.2195
124.0	4.7274	51.755	-4.3379	0.37753	-1.851	-0.14179	0.22303	0.037862	0.66021	-1.3176	3141.9	22.655	2.0151	79.658	-53.846	76.041	65.728	21.396	-4.0001	-3.5782	0.71292	-1.5871	32.049	-5.2195
124.0	4.7221	51.752	-4.3386	0.37864	-1.8508	-0.1383	0.22085	0.040301	0.66021	-1.3176	3141.2	22.653	2.0127	79.66	-53.909	76.044	65.728	21.396	-4.0001	-3.5782	0.71292	-1.5871	32.049	-5.2195
124.01	4.717	51.749	-4.3393	0.37974	-1.8506	-0.13476	0.21856	0.042708	0.66021	-1.3176	3140.6	22.651	2.0105	79.662	-53.973	76.047	65.728	21.396	-4.0001	-3.5782	0.71292	-1.5871	32.049	-5.2195
124.01	4.7119	51.747	-4.34	0.38083	-1.8504	-0.13117	0.21614	0.045081	0.66021	-1.3176	3139.9	22.649	2.0083	79.664	-54.04	76.05	65.728	21.396	-4.0001	-3.5782	0.71292	-1.5871	32.049	-5.2195
124.02	4.707	51.744	-4.3406	0.3819	-1.8501	-0.12753	0.2136	0.047421	0.66021	-1.3176	3139.3	22.648	2.0061	79.667	-54.108	76.053	65.728	21.396	-4.0001	-3.5782	0.71292	-1.5871	32.049	-5.2195
124.02	4.7023	51.742	-4.3412	0.38296	-1.8499	-0.12384	0.21095	0.049724	0.66021	-1.3176	3138.6	22.646	2.0041	79.669	-54.177	76.055	65.728	21.396	-4.0001	-3.5782	0.71292	-1.5871	32.049	-5.2195
124.03	4.6976	51.74	-4.3418	0.38401	-1.8496	-0.12011	0.20819	0.051991	0.66021	-1.3176	3137.9	22.644	2.002	79.671	-54.249	76.058	65.728	21.396	-4.0001	-3.5782	0.71292	-1.5871	32.049	-5.2195
124.03	4.6932	51.738	-4.3424	0.38504	-1.8494	-0.11634	0.20531	0.054219	0.66021	-1.3176	3137.3	22.643	2.0	79.673	-54.322	76.061	65.728	21.396	-4.0001	-3.5782	0.71292	-1.5871	32.049	-5.2195
124.04	4.6888	51.737	-4.343	0.38606	-1.8491	-0.11256	0.20226	0.05641	0.66021	-1.3176	3136.6	22.641	1.9981	79.676	-54.396	76.064	65.728	21.396	-4.0001	-3.5782	0.71292	-1.5871	32.049	-5.2195
124.04	4.6846	51.735	-4.3436	0.38707	-1.8488	-0.10874	0.1991	0.058558	0.66021	-1.3176	3136.0	22.64	1.9963	79.678	-54.473	76.067	65.728	21.396	-4.0001	-3.5782	0.71292	-1.5871	32.049	-5.2195
124.05	4.6805	51.734	-4.3441	0.38805	-1.8485	-0.10489	0.19584	0.060663	0.66021	-1.3176	3135.3	22.639	1.9945	79.68	-54.551	76.07	65.728	21.396	-4.0001	-3.5782	0.71292	-1.5871	32.049	-5.2195
124.05	4.6766	51.733	-4.3446	0.38902	-1.8482	-0.101	0.19247	0.062725	0.66021	-1.3176	3134.7	22.637	1.9927	79.683	-54.63	76.073	65.728	21.396	-4.0001	-3.5782	0.71292	-1.5871	32.049	-5.2195
124.06	4.6728	51.732	-4.3451	0.38998	-1.8479	-0.097072	0.18901	0.06474	0.66021	-1.3176	3134.0	22.636	1.9911	79.685	-54.712	76.076	65.728	21.396	-4.0001	-3.5782	0.71292	-1.5871	32.049	-5.2195
124.06	4.6691	51.731	-4.3456	0.39091	-1.8475	-0.093119	0.18544	0.066709	0.66021	-1.3176	3133.4	22.635	1.9895	79.688	-54.794	76.079	65.728	21.396	-4.0001	-3.5782	0.71292	-1.5871	32.049	-5.2195
124.07	4.6656	51.731	-4.346	0.39183	-1.8472	-0.089137	0.18178	0.068631	0.66021	-1.3176	3132.7	22.634	1.9879	79.69	-54.879	76.082	65.728	21.396	-4.0001	-3.5782	0.71292	-1.5871	32.049	-5.2195
124.07	4.6623	51.731	-4.3465	0.39273	-1.8469	-0.08513	0.17803	0.070503	0.66021	-1.3176	3132.0	22.633	1.9864	79.692	-54.965	76.085	65.728	21.396	-4.0001	-3.5782	0.71292	-1.5871	32.049	-5.2195
124.08	4.659	51.731	-4.3469	0.39361	-1.8465	-0.0811	0.17419	0.072326	0.66021	-1.3176	3131.4	22.633	1.985	79.695	-55.052	76.089	65.728	21.396	-4.0001	-3.5782	0.71292	-1.5871	32.049	-5.2195
124.08	4.656	51.731	-4.3473	0.39447	-1.8461	-0.077048	0.17025	0.074098	0.66021	-1.3176	3130.7	22.632	1.9836	79.697	-55.141	76.092	65.728	21.396	-4.0001	-3.5782	0.71292	-1.5871	32.049	-5.2195
124.09	4.653	51.731	-4.3477	0.39531	-1.8458	-0.072977	0.16623	0.075817	0.66021	-1.3176	3130.1	22.631	1.9823	79.7	-55.232	76.095	65.728	21.396	-4.0001	-3.5782	0.71292	-1.5871	32.049	-5.2195
124.09	4.6503	51.732	-4.348	0.39613	-1.8454	-0.06889	0.16212	0.077484	0.66021	-1.3176	3129.4	22.631	1.981	79.702	-55.324	76.098	65.728	21.396	-4.0001	-3.5782	0.71292	-1.5871	32.049	-5.2195
124.09	4.6476	51.733	-4.3483	0.39694	-1.845	-0.064789	0.15794	0.079097	0.66021	-1.3176	3128.8	22.63	1.9799	79.705	-55.417	76.101	65.728	21.396	-4.0001	-3.5782	0.71292	-1.5871	32.049	-5.2195
124.1	4.6451	51.733	-4.3487	0.39771	-1.8446	-0.060675	0.15367	0.080655	0.66021	-1.3176	3128.1	22.63	1.9787	79.708	-55.512	76.104	65.728	21.396	-4.0001	-3.5782	0.71292	-1.5871	32.049	-5.2195
124.1	4.6428	51.735	-4.349	0.39847	-1.8442	-0.056553	0.14933	0.082157	0.66021	-1.3176	3127.4	22.63	1.9777	79.71	-55.609	76.108	65.728	21.396	-4.0001	-3.5782	0.71292	-1.5871	32.049	-5.2195
124.11	4.6406	51.736	-4.3492	0.39921	-1.8438	-0.052423	0.14491	0.083603	0.66021	-1.3176	3126.8	22.63	1.9767	79.713	-55.707	76.111	65.728	21.396	-4.0001	-3.5782	0.71292	-1.5871	32.049	-5.2195
124.11	4.6386	51.738	-4.3495	0.39992	-1.8433	-0.048288	0.14042	0.084992	0.66021	-1.3176	3126.1	22.629	1.9757	79.715	-55.806	76.114	65.728	21.396	-4.0001	-3.5782	0.71292	-1.5871	32.049	-5.2195
124.12	4.6367	51.739	-4.3497	0.40061	-1.8429	-0.044151	0.13587	0.086323	0.66021	-1.3176	3125.5	22.629	1.9749	79.718	-55.907	76.117	65.728	21.396	-4.0001	-3.5782	0.71292	-1.5871	32.049	-5.2195
124.12	4.6349	51.741	-4.3499	0.40128	-1.8425	-0.040014	0.13125	0.087594	0.66021	-1.3176	3124.8	22.63	1.974	79.721	-56.009	76.121	65.728	21.396	-4.0001	-3.5782	0.71292	-1.5871	32.049	-5.2195
124.12	4.6333	51.743	-4.3501	0.40192	-1.842	-0.035879	0.12657	0.088807	0.66021	-1.3176	3124.1	22.63	1.9733	79.723	-56.112	76.124	65.728	21.396	-4.0001	-3.5782	0.71292	-1.5871	32.049	-5.2195
124.13	4.6318	51.746	-4.3503	0.40254	-1.8416	-0.031749	0.12183	0.089959	0.66021	-1.3176	3123.5	22.63	1.9726	79.726	-56.217	76.127	65.728	21.396	-4.0001	-3.5782	0.71292	-1.5871	32.049	-5.2195
124.13	4.6305	51.748	-4.3504	0.40314	-1.8411	-0.027627	0.11703	0.09105	0.66021	-1.3176	3122.8	22.63	1.972	79.729	-56.324	76.131	65.728	21.396	-4.0001	-3.5782	0.71292	-1.5871	32.049	-5.2195
124.14	4.6293	51.751	-4.3506	0.40372	-1.8407	-0.023513	0.11218	0.09208	0.66021	-1.3176	3122.2	22.631	1.9714	79.732	-56.431	76.134	65.728	21.396	-4.0001	-3.5782	0.71292	-1.5871	32.049	-5.2195
124.14	4.6283	51.754	-4.3507	0.40426	-1.8402	-0.019412	0.10728	0.093048	0.66021	-1.3176	3121.5	22.631	1.9709	79.734	-56.54	76.138	65.728	21.396	-4.0001	-3.5782	0.71292	-1.5871	32.049	-5.2195
124.14	4.6274	51.757	-4.3507	0.40479	-1.8398	-0.015324	0.10234	0.093954	0.66021	-1.3176	3120.8	22.632	1.9705	79.737	-56.65	76.141	65.728	21.396	-4.0001	-3.5782	0.71292	-1.5871	32.049	-5.2195
124.15	4.6267	51.76	-4.3508	0.40529	-1.8393	-0.011253	0.097345	0.094797	0.66021	-1.3176	3120.2	22.632	1.9701	79.74	-56.762	76.144	65.728	21.396	-4.0001	-3.5782	0.71292	-1.5871	32.049	-5.2195
124.15	4.6261	51.764	-4.3509	0.40576	-1.8388	-0.0072014	0.092314	0.095577	0.66021	-1.3176	3119.5	22.633	1.9697	79.743	-56.875	76.148	65.728	21.396	-4.0001	-3.5782	0.71292	-1.5871	32.049	-5.2195
124.16	4.6256	51.768	-4.3509	0.40621	-1.8383	-0.0031706	0.087246	0.096293	0.66021	-1.3176	3118.9	22.634	1.9695	79.746	-56.989	76.151	65.728	21.396	-4.0001	-3.5782	0.71292	-1.5871	32.049	-5.2195
124.16	4.6253	51.771	-4.3509	0.40663	-1.8378	0.00083675	0.082144	0.096946	0.66021	-1.3176	3118.2	22.635	1.9693	79.749	-57.104	76.155	65.728	21.396	-4.0001	-3.5782	0.71292	-1.5871	32.049	-5.2195
124.16	4.6252	51.775	-4.3509	0.40703	-1.8374	0.0048183	0.07701	0.097534	0.66021	-1.3176	3117.5	22.636	1.9691	79.752	-57.221	76.158	65.728	21.396	-4.0001	-3.5782	0.71292	-1.5871	32.049	-5.2195
124.17	4.6251	51.78	-4.3508	0.4074	-1.8369	0.0087718	0.07185	0.098057	0.66021	-1.3176	3116.9	22.637	1.969	79.754	-57.338	76.162	65.728	21.396	-4.0001	-3.5782	0.71292	-1.5871	32.049	-5.2195
124.17	4.6252	51.784	-4.3508	0.40775	-1.8364	0.012695	0.066664	0.098516	0.66021	-1.3176	3116.2	22.638	1.969	79.757	-57.457	76.165	65.728	21.396	-4.0001	-3.5782	0.71292	-1.5871	32.049	-5.2195
124.17	4.6255	51.789	-4.3507	0.40807	-1.8359	0.016586	0.061458	0.09891	0.66021	-1.3176	3115.5	22.639	1.969	79.76	-57.577	76.169	65.728	21.396	-4.0001	-3.5782	0.71292	-1.5871	32.049	-5.2195
124.18	4.6258	51.793	-4.3506	0.40836	-1.8354	0.020442	0.056233	0.09924	0.66021	-1.3176	3114.9	22.641	1.9691	79.763	-57.698	76.173	65.728	21.396	-4.0001	-3.5782	0.71292	-1.5871	32.049	-5.2195
124.18	4.6263	51.798	-4.3505	0.40863	-1.8349	0.024261	0.050994	0.099504	0.66021	-1.3176	3114.2	22.642	1.9693	79.766	-57.821	76.176	65.728	21.396	-4.0001	-3.5782	0.71292	-1.5871	32.049	-5.2195
124.18	4.627	51.803	-4.3504	0.40887	-1.8344	0.02804	0.045744	0.099703	0.66021	-1.3176	3113.6	22.644	1.9695	79.769	-57.944	76.18	65.728	21.396	-4.0001	-3.5782	0.71292	-1.5871	32.049	-5.2195
124.19	4.6278	51.809	-4.3502	0.40909	-1.8339	0.031779	0.040485	0.099837	0.66021	-1.3176	3112.9	22.645	1.9697	79.772	-58.069	76.183	65.728	21.396	-4.0001	-3.5782	0.71292	-1.5871	32.049	-5.2195
124.19	4.6287	51.814	-4.3501	0.40928	-1.8334	0.035474	0.035222	0.099907	0.66021	-1.3176	3112.2	22.647	1.97	79.775	-58.194	76.187	65.728	21.396	-4.0001	-3.5782	0.71292	-1.5871	32.049	-5.2195
124.19	4.6297	51.819	-4.3499	0.40944	-1.8329	0.039124	0.029957	0.099911	0.66021	-1.3176	3111.6	22.648	1.9704	79.778	-58.321	76.191	65.728	21.396	-4.0001	-3.5782	0.71292	-1.5871	32.049	-5.2195
124.2	4.6309	51.825	-4.3497	0.40958	-1.8324	0.042727	0.024694	0.099851	0.66021	-1.3176	3110.9	22.65	1.9708	79.781	-58.449	76.194	65.728	21.396	-4.0001	-3.5782	0.71292	-1.5871	32.049	-5.2195
124.2	4.6321	51.831	-4.3495	0.40969	-1.8319	0.046279	0.019436	0.099726	0.66021	-1.3176	3110.2	22.652	1.9713	79.784	-58.578	76.198	65.728	21.396	-4.0001	-3.5782	0.71292	-1.5871	32.049	-5.2195
124.2	4.6336	51.837	-4.3492	0.40977	-1.8314	0.049781	0.014186	0.099537	0.66021	-1.3176	3109.6	22.654	1.9718	79.787	-58.707	76.202	65.728	21.396	-4.0001	-3.5782	0.71292	-1.5871	32.049	-5.2195
124.21	4.6351	51.843	-4.349	0.40983	-1.8309	0.053229	0.0089476	0.099283	0.66021	-1.3176	3108.9	22.656	1.9724	79.791	-58.838	76.205	65.728	21.396	-4.0001	-3.5782	0.71292	-1.5871	32.049	-5.2195
124.21	4.6367	51.849	-4.3487	0.40986	-1.8304	0.056621	0.0037237	0.098966	0.66021	-1.3176	3108.2	22.658	1.973	79.794	-58.97	76.209	65.728	21.396	-4.0001	-3.5782	0.71292	-1.5871	32.049	-5.2195
124.21	4.6385	51.856	-4.3484	0.40987	-1.8299	0.059956	-0.0014823	0.098586	0.66021	-1.3176	3107.6	22.66	1.9737	79.797	-59.102	76.213	65.728	21.396	-4.0001	-3.5782	0.71292	-1.5871	32.049	-5.2195
124.21	4.6404	51.862	-4.3481	0.40985	-1.8294	0.063233	-0.0066674	0.098143	0.66021	-1.3176	3106.9	22.662	1.9744	79.8	-59.236	76.217	65.728	21.396	-4.0001	-3.5782	0.71292	-1.5871	32.049	-5.2195
124.22	4.6424	51.869	-4.3478	0.4098	-1.8289	0.066448	-0.011828	0.097637	0.66021	-1.3176	3106.2	22.664	1.9752	79.803	-59.371	76.22	65.728	21.396	-4.0001	-3.5782	0.71292	-1.5871	32.049	-5.2195
124.22	4.6446	51.876	-4.3474	0.40973	-1.8284	0.069601	-0.016962	0.097069	0.66021	-1.3176	3105.6	22.666	1.976	79.806	-59.506	76.224	65.728	21.396	-4.0001	-3.5782	0.71292	-1.5871	32.049	-5.2195
124.22	4.6468	51.883	-4.3471	0.40963	-1.828	0.072689	-0.022066	0.09644	0.66021	-1.3176	3104.9	22.668	1.9769	79.809	-59.642	76.228	65.728	21.396	-4.0001	-3.5782	0.71292	-1.5871	32.049	-5.2195
124.23	4.6491	51.89	-4.3467	0.40951	-1.8275	0.075711	-0.027136	0.095749	0.66021	-1.3176	3104.2	22.671	1.9778	79.812	-59.779	76.232	65.728	21.396	-4.0001	-3.5782	0.71292	-1.5871	32.049	-5.2195
124.23	4.6516	51.897	-4.3463	0.40936	-1.827	0.078666	-0.03217	0.094998	0.66021	-1.3176	3103.6	22.673	1.9788	79.816	-59.917	76.236	65.728	21.396	-4.0001	-3.5782	0.71292	-1.5871	32.049	-5.2195
124.23	4.6542	51.904	-4.3459	0.40919	-1.8265	0.081551	-0.037164	0.094188	0.66021	-1.3176	3102.9	22.675	1.9798	79.819	-60.056	76.239	65.728	21.396	-4.0001	-3.5782	0.71292	-1.5871	32.049	-5.2195
124.23	4.6568	51.911	-4.3455	0.40899	-1.8261	0.084366	-0.042117	0.093318	0.66021	-1.3176	3102.2	22.678	1.9809	79.822	-60.196	76.243	65.728	21.396	-4.0001	-3.5782	0.71292	-1.5871	32.049	-5.2195
124.24	4.6596	51.919	-4.3451	0.40877	-1.8256	0.087108	-0.047024	0.09239	0.66021	-1.3176	3101.6	22.68	1.982	79.825	-60.336	76.247	65.728	21.396	-4.0001	-3.5782	0.71292	-1.5871	32.049	-5.2195
124.24	4.6625	51.926	-4.3446	0.40852	-1.8251	0.089777	-0.051884	0.091404	0.66021	-1.3176	3100.9	22.683	1.9831	79.828	-60.477	76.251	65.728	21.396	-4.0001	-3.5782	0.71292	-1.5871	32.049	-5.2195
124.24	4.6655	51.934	-4.3442	0.40825	-1.8247	0.092371	-0.056692	0.090362	0.66021	-1.3176	3100.2	22.685	1.9843	79.832	-60.619	76.255	65.728	21.396	-4.0001	-3.5782	0.71292	-1.5871	32.049	-5.2195
124.24	4.6685	51.942	-4.3437	0.40795	-1.8242	0.094888	-0.061447	0.089263	0.66021	-1.3176	3099.6	22.688	1.9855	79.835	-60.762	76.258	65.728	21.396	-4.0001	-3.5782	0.71292	-1.5871	32.049	-5.2195
124.25	4.6717	51.949	-4.3432	0.40763	-1.8238	0.097327	-0.066146	0.088109	0.66021	-1.3176	3098.9	22.691	1.9868	79.838	-60.905	76.262	65.728	21.396	-4.0001	-3.5782	0.71292	-1.5871	32.049	-5.2195
124.25	4.675	51.957	-4.3427	0.40729	-1.8234	0.099688	-0.070786	0.086901	0.66021	-1.3176	3098.2	22.693	1.9881	79.841	-61.049	76.266	65.728	21.396	-4.0001	-3.5782	0.71292	-1.5871	32.049	-5.2195
124.25	4.6783	51.965	-4.3422	0.40693	-1.8229	0.10197	-0.075365	0.085639	0.66021	-1.3176	3097.5	22.696	1.9894	79.845	-61.193	76.27	65.728	21.396	-4.0001	-3.5782	0.71292	-1.5871	32.049	-5.2195
124.25	4.6817	51.973	-4.3417	0.40654	-1.8225	0.10417	-0.07988	0.084325	0.66021	-1.3176	3096.9	22.699	1.9908	79.848	-61.338	76.274	65.728	21.396	-4.0001	-3.5782	0.71292	-1.5871	32.049	-5.2195
124.26	4.6853	51.981	-4.3412	0.40613	-1.8221	0.10628	-0.084328	0.082959	0.66021	-1.3176	3096.2	22.701	1.9922	79.851	-61.484	76.278	65.728	21.396	-4.0001	-3.5782	0.71292	-1.5871	32.049	-5.2195
124.26	4.6889	51.989	-4.3406	0.40569	-1.8217	0.10832	-0.088707	0.081543	0.66021	-1.3176	3095.5	22.704	1.9937	79.854	-61.631	76.282	65.728	21.396	-4.0001	-3.5782	0.71292	-1.5871	32.049	-5.2195
124.26	4.6926	51.998	-4.3401	0.40524	-1.8213	0.11027	-0.093015	0.080077	0.66021	-1.3176	3094.9	22.707	1.9952	79.858	-61.778	76.286	65.728	21.396	-4.0001	-3.5782	0.71292	-1.5871	32.049	-5.2195
124.26	4.6963	52.006	-4.3395	0.40476	-1.8209	0.11213	-0.09725	0.078563	0.66021	-1.3176	3094.2	22.71	1.9967	79.861	-61.925	76.289	65.728	21.396	-4.0001	-3.5782	0.71292	-1.5871	32.049	-5.2195
124.27	4.7002	52.014	-4.339	0.40427	-1.8205	0.11391	-0.10141	0.077001	0.66021	-1.3176	3093.5	22.713	1.9983	79.864	-62.073	76.293	65.728	21.396	-4.0001	-3.5782	0.71292	-1.5871	32.049	-5.2195
124.27	4.7041	52.022	-4.3384	0.40375	-1.8201	0.1156	-0.10549	0.075394	0.66021	-1.3176	3092.8	22.716	1.9998	79.867	-62.222	76.297	65.728	21.396	-4.0001	-3.5782	0.71292	-1.5871	32.049	-5.2195
124.27	4.7081	52.031	-4.3378	0.40321	-1.8197	0.11718	-0.10953	0.073743	0.66021	-1.3176	3092.2	22.719	2.0014	79.871	-62.371	76.301	65.728	21.396	-4.0001	-3.5782	0.71292	-1.5871	32.049	-5.2195
124.27	4.7121	52.039	-4.3372	0.40266	-1.8194	0.11866	-0.1135	0.072047	0.66021	-1.3176	3091.5	22.721	2.0031	79.874	-62.521	76.305	65.728	21.396	-4.0001	-3.5782	0.71292	-1.5871	32.049	-5.2195
124.28	4.7162	52.048	-4.3366	0.40208	-1.819	0.12006	-0.11739	0.070308	0.66021	-1.3176	3090.8	22.724	2.0048	79.877	-62.671	76.309	65.728	21.396	-4.0001	-3.5782	0.71292	-1.5871	32.049	-5.2195
124.28	4.7204	52.056	-4.336	0.40148	-1.8187	0.12137	-0.12118	0.068527	0.66022	-1.3176	3090.2	22.727	2.0065	79.881	-62.821	76.313	65.728	21.396	-4.0001	-3.5782	0.71292	-1.5871	32.049	-5.2195
124.28	4.7247	52.065	-4.3354	0.40087	-1.8183	0.12258	-0.12489	0.066705	0.66022	-1.3176	3089.5	22.73	2.0082	79.884	-62.972	76.317	65.728	21.396	-4.0001	-3.5782	0.71292	-1.5871	32.049	-5.2195
124.28	4.729	52.073	-4.3348	0.40023	-1.818	0.12371	-0.12851	0.064844	0.66022	-1.3176	3088.8	22.733	2.0099	79.887	-63.123	76.321	65.728	21.396	-4.0001	-3.5782	0.71292	-1.5871	32.049	-5.2195
124.28	4.7334	52.082	-4.3342	0.39958	-1.8177	0.12474	-0.13203	0.062944	0.66022	-1.3176	3088.1	22.736	2.0117	79.89	-63.274	76.324	65.728	21.396	-4.0001	-3.5782	0.71292	-1.5871	32.049	-5.2195
124.29	4.7378	52.09	-4.3336	0.39891	-1.8174	0.12568	-0.13547	0.061007	0.66022	-1.3176	3087.5	22.739	2.0135	79.894	-63.426	76.328	65.728	21.396	-4.0001	-3.5782	0.71292	-1.5871	32.049	-5.2195
124.29	4.7422	52.099	-4.3329	0.39823	-1.8171	0.12654	-0.1388	0.059034	0.66022	-1.3176	3086.8	22.742	2.0153	79.897	-63.579	76.332	65.728	21.396	-4.0001	-3.5782	0.71292	-1.5871	32.049	-5.2195
124.29	4.7468	52.107	-4.3323	0.39752	-1.8168	0.12729	-0.14204	0.057026	0.66022	-1.3176	3086.1	22.745	2.0172	79.9	-63.731	76.336	65.728	21.396	-4.0001	-3.5782	0.71292	-1.5871	32.049	-5.2195
124.29	4.7513	52.116	-4.3316	0.39681	-1.8165	0.12796	-0.14518	0.054986	0.66022	-1.3176	3085.5	22.748	2.019	79.903	-63.884	76.34	65.728	21.396	-4.0001	-3.5782	0.71292	-1.5871	32.049	-5.2195
124.3	4.7559	52.124	-4.331	0.39607	-1.8162	0.12858	-0.14822	0.052919	0.66022	-1.3176	3084.8	22.751	2.0209	79.907	-64.037	76.344	65.728	21.396	-4.0001	-3.5782	0.71292	-1.5871	32.049	-5.2195
124.3	4.7606	52.133	-4.3304	0.39532	-1.816	0.12978	-0.1511	0.050886	0.66022	-1.3176	3084.1	22.754	2.0228	79.91	-64.19	76.348	65.728	21.396	-4.0001	-3.5782	0.71292	-1.5871	32.049	-5.2195
124.3	4.7653	52.141	-4.3297	0.39456	-1.8157	0.13085	-0.1539	0.04882	0.66022	-1.3176	3083.4	22.757	2.0247	79.913	-64.343	76.352	65.728	21.396	-4.0001	-3.5782	0.71292	-1.5871	32.049	-5.2195
124.3	4.77	52.15	-4.3291	0.39379	-1.8155	0.13178	-0.15659	0.046722	0.66022	-1.3176	3082.8	22.76	2.0266	79.916	-64.497	76.355	65.728	21.396	-4.0001	-3.5782	0.71292	-1.5871	32.049	-5.2195
124.3	4.7748	52.158	-4.3284	0.393	-1.8152	0.13257	-0.1592	0.044594	0.66022	-1.3176	3082.1	22.763	2.0286	79.92	-64.65	76.359	65.728	21.396	-4.0001	-3.5782	0.71292	-1.5871	32.049	-5.2195
124.31	4.7796	52.166	-4.3277	0.39219	-1.815	0.13323	-0.16171	0.042436	0.66022	-1.3176	3081.4	22.766	2.0305	79.923	-64.804	76.363	65.728	21.396	-4.0001	-3.5782	0.71292	-1.5871	32.049	-5.2195
124.31	4.7844	52.175	-4.3271	0.39138	-1.8148	0.13375	-0.16411	0.040251	0.66022	-1.3176	3080.7	22.769	2.0325	79.926	-64.958	76.367	65.728	21.396	-4.0001	-3.5782	0.71292	-1.5871	32.049	-5.2195
124.31	4.7892	52.183	-4.3264	0.39055	-1.8146	0.13414	-0.16642	0.03804	0.66022	-1.3176	3080.1	22.772	2.0345	79.929	-65.111	76.371	65.728	21.396	-4.0001	-3.5782	0.71292	-1.5871	32.049	-5.2195
124.31	4.7941	52.192	-4.3257	0.38972	-1.8144	0.1344	-0.16862	0.035804	0.66022	-1.3176	3079.4	22.775	2.0365	79.932	-65.265	76.375	65.728	21.396	-4.0001	-3.5782	0.71292	-1.5871	32.049	-5.2195
124.32	4.799	52.2	-4.325	0.38887	-1.8143	0.13452	-0.17073	0.033544	0.66022	-1.3176	3078.7	22.777	2.0385	79.936	-65.419	76.378	65.728	21.396	-4.0001	-3.5782	0.71292	-1.5871	32.049	-5.2195
124.32	4.8039	52.208	-4.3244	0.38801	-1.8141	0.13451	-0.17273	0.031262	0.66022	-1.3176	3078.0	22.78	2.0405	79.939	-65.572	76.382	65.728	21.396	-4.0001	-3.5782	0.71292	-1.5871	32.049	-5.2195
124.32	4.8088	52.216	-4.3237	0.38714	-1.814	0.13437	-0.17462	0.02896	0.66022	-1.3176	3077.4	22.783	2.0425	79.942	-65.725	76.386	65.728	21.396	-4.0001	-3.5782	0.71292	-1.5871	32.049	-5.2195
124.32	4.8138	52.224	-4.323	0.38626	-1.8138	0.1341	-0.1764	0.026639	0.66022	-1.3176	3076.7	22.786	2.0445	79.945	-65.877	76.39	65.728	21.396	-4.0001	-3.5782	0.71292	-1.5871	32.049	-5.2195
124.32	4.8188	52.232	-4.3224	0.38538	-1.8137	0.13371	-0.17808	0.0243	0.66022	-1.3176	3076.0	22.789	2.0465	79.948	-66.029	76.393	65.728	21.396	-4.0001	-3.5782	0.71292	-1.5871	32.049	-5.2195
124.33	4.8237	52.24	-4.3217	0.38448	-1.8136	0.13318	-0.17965	0.021946	0.66022	-1.3176	3075.3	22.792	2.0486	79.951	-66.179	76.397	65.728	21.396	-4.0001	-3.5782	0.71292	-1.5871	32.049	-5.2195
124.33	4.8287	52.248	-4.321	0.38358	-1.8135	0.13252	-0.18111	0.019577	0.66022	-1.3176	3074.7	22.794	2.0506	79.954	-66.328	76.401	65.728	21.396	-4.0001	-3.5782	0.71292	-1.5871	32.049	-5.2195
124.33	4.8337	52.256	-4.3204	0.38267	-1.8134	0.13175	-0.18246	0.017194	0.66022	-1.3176	3074.0	22.797	2.0527	79.957	-66.475	76.405	65.728	21.396	-4.0001	-3.5782	0.71292	-1.5871	32.049	-5.2195
124.33	4.8387	52.264	-4.3197	0.38176	-1.8133	0.13084	-0.1837	0.014801	0.66022	-1.3176	3073.3	22.8	2.0547	79.961	-66.616	76.408	65.728	21.396	-4.0001	-3.5782	0.71292	-1.5871	32.049	-5.2195
124.33	4.8437	52.272	-4.3191	0.38083	-1.8132	0.12981	-0.18483	0.012397	0.66022	-1.3176	3072.6	22.802	2.0567	79.964	-66.748	76.412	65.728	21.396	-4.0001	-3.5782	0.71292	-1.5871	32.049	-5.2195
124.34	4.8487	52.279	-4.3184	0.37991	-1.8132	0.12867	-0.18585	0.0099846	0.66022	-1.3176	3072.0	22.805	2.0588	79.967	-66.86	76.416	65.728	21.396	-4.0001	-3.5782	0.71292	-1.5871	32.049	-5.2195
124.34	4.8537	52.287	-4.3178	0.37898	-1.8131	0.1274	-0.18676	0.0075652	0.66022	-1.3176	3071.3	22.808	2.0608	79.97	-66.924	76.42	65.728	21.396	-4.0001	-3.5782	0.71292	-1.5871	32.049	-5.2195
124.34	4.8586	52.294	-4.3171	0.37804	-1.8131	0.12601	-0.18755	0.0051403	0.66022	-1.3176	3070.6	22.81	2.0628	79.973	-66.905	76.423	65.728	21.396	-4.0001	-3.5782	0.71292	-1.5871	32.049	-5.2195
124.34	4.8636	52.302	-4.3165	0.3771	-1.8131	0.12451	-0.18823	0.0027114	0.66022	-1.3176	3069.9	22.813	2.0649	79.976	-66.813	76.427	65.728	21.396	-4.0001	-3.5782	0.71292	-1.5871	32.049	-5.2195
124.35	4.8685	52.309	-4.3159	0.37616	-1.8131	0.12289	-0.1888	0.00027983	0.66022	-1.3176	3069.3	22.815	2.0669	79.979	-66.687	76.43	65.728	21.396	-4.0001	-3.5782	0.71292	-1.5871	32.049	-5.2195
124.35	4.8735	52.316	-4.3153	0.37521	-1.8131	0.12116	-0.18925	-0.0021528	0.66022	-1.3176	3068.6	22.818	2.0689	79.982	-66.546	76.434	65.728	21.396	-4.0001	-3.5782	0.71292	-1.5871	32.049	-5.2195
124.35	4.8784	52.323	-4.3147	0.37427	-1.8131	0.11932	-0.18959	-0.0045849	0.66022	-1.3176	3067.9	22.82	2.0709	79.985	-66.399	76.438	65.728	21.396	-4.0001	-3.5782	0.71292	-1.5871	32.049	-5.2195
124.35	4.8833	52.33	-4.3141	0.37332	-1.8131	0.11737	-0.18982	-0.0070152	0.66022	-1.3176	3067.2	22.822	2.0729	79.988	-66.249	76.441	65.728	21.396	-4.0001	-3.5782	0.71292	-1.5871	32.049	-5.2195
124.36	4.8881	52.337	-4.3135	0.37237	-1.8132	0.11531	-0.18994	-0.0094422	0.66022	-1.3176	3066.6	22.825	2.0749	79.991	-66.096	76.445	65.728	21.396	-4.0001	-3.5782	0.71292	-1.5871	32.049	-5.2195
124.36	4.893	52.344	-4.3129	0.37142	-1.8132	0.11315	-0.18994	-0.011864	0.66022	-1.3176	3065.9	22.827	2.0769	79.994	-65.943	76.448	65.728	21.396	-4.0001	-3.5782	0.71292	-1.5871	32.049	-5.2195
124.36	4.8978	52.35	-4.3124	0.37047	-1.8133	0.11088	-0.18983	-0.01428	0.66022	-1.3176	3065.2	22.829	2.0789	79.996	-65.789	76.452	65.728	21.396	-4.0001	-3.5782	0.71292	-1.5871	32.049	-5.2195
124.36	4.9025	52.357	-4.3118	0.36952	-1.8134	0.10851	-0.1896	-0.016688	0.66022	-1.3176	3064.5	22.831	2.0808	79.999	-65.635	76.455	65.728	21.396	-4.0001	-3.5782	0.71292	-1.5871	32.049	-5.2195
124.36	4.9073	52.363	-4.3113	0.36857	-1.8134	0.10604	-0.18927	-0.019088	0.66022	-1.3176	3063.9	22.833	2.0827	80.002	-65.48	76.459	65.728	21.396	-4.0001	-3.5782	0.71292	-1.5871	32.049	-5.2195
124.37	4.912	52.37	-4.3108	0.36763	-1.8135	0.10348	-0.18882	-0.021476	0.66022	-1.3176	3063.2	22.835	2.0847	80.005	-65.326	76.462	65.728	21.396	-4.0001	-3.5782	0.71292	-1.5871	32.049	-5.2195
124.37	4.9166	52.376	-4.3103	0.36668	-1.8137	0.10082	-0.18827	-0.023853	0.66022	-1.3176	3062.5	22.837	2.0866	80.008	-65.172	76.466	65.728	21.396	-4.0001	-3.5782	0.71292	-1.5871	32.049	-5.2195
124.37	4.9212	52.382	-4.3098	0.36574	-1.8138	0.098067	-0.1876	-0.026216	0.66022	-1.3176	3061.8	22.839	2.0884	80.011	-65.019	76.469	65.728	21.396	-4.0001	-3.5782	0.71292	-1.5871	32.049	-5.2195
124.37	4.9257	52.388	-4.3093	0.36481	-1.8139	0.095225	-0.18683	-0.028565	0.66022	-1.3176	3061.2	22.841	2.0903	80.013	-64.866	76.473	65.728	21.396	-4.0001	-3.5782	0.71292	-1.5871	32.049	-5.2195
124.38	4.9302	52.393	-4.3088	0.36388	-1.8141	0.092296	-0.18594	-0.030897	0.66022	-1.3176	3060.5	22.843	2.0921	80.016	-64.713	76.476	65.728	21.396	-4.0001	-3.5782	0.71292	-1.5871	32.049	-5.2195
124.38	4.9347	52.399	-4.3084	0.36295	-1.8142	0.089282	-0.18495	-0.033212	0.66022	-1.3176	3059.8	22.845	2.0939	80.019	-64.56	76.479	65.728	21.396	-4.0001	-3.5782	0.71292	-1.5871	32.049	-5.2195
124.38	4.9391	52.405	-4.3079	0.36203	-1.8144	0.086186	-0.18385	-0.035509	0.66022	-1.3176	3059.1	22.847	2.0957	80.021	-64.409	76.483	65.728	21.396	-4.0001	-3.5782	0.71292	-1.5871	32.049	-5.2195
124.38	4.9434	52.41	-4.3075	0.36111	-1.8146	0.083009	-0.18264	-0.037785	0.66022	-1.3176	3058.5	22.849	2.0975	80.024	-64.257	76.486	65.728	21.396	-4.0001	-3.5782	0.71292	-1.5871	32.049	-5.2195
124.39	4.9476	52.415	-4.3071	0.3602	-1.8148	0.079755	-0.18133	-0.040041	0.66022	-1.3176	3057.8	22.85	2.0992	80.027	-64.106	76.489	65.728	21.396	-4.0001	-3.5782	0.71292	-1.5871	32.049	-5.2195
124.39	4.9518	52.42	-4.3067	0.3593	-1.815	0.076529	-0.1799	-0.042263	0.66022	-1.3176	3057.1	22.852	2.1009	80.029	-63.956	76.493	65.728	21.396	-4.0001	-3.5782	0.71292	-1.5871	32.049	-5.2195
124.39	4.9559	52.425	-4.3063	0.3584	-1.8152	0.073812	-0.17833	-0.044404	0.66022	-1.3176	3056.5	22.853	2.1026	80.032	-63.807	76.496	65.728	21.396	-4.0001	-3.5782	0.71292	-1.5871	32.049	-5.2195
124.39	4.96	52.43	-4.306	0.35751	-1.8154	0.071046	-0.17667	-0.046517	0.66022	-1.3176	3055.8	22.855	2.1043	80.035	-63.658	76.499	65.728	21.396	-4.0001	-3.5782	0.71292	-1.5871	32.049	-5.2195
124.4	4.9639	52.435	-4.3056	0.35664	-1.8157	0.068231	-0.1749	-0.048603	0.66021	-1.3176	3055.1	22.856	2.1059	80.037	-63.51	76.502	65.728	21.396	-4.0001	-3.5782	0.71292	-1.5871	32.049	-5.2195
124.4	4.9678	52.44	-4.3053	0.35577	-1.8159	0.06537	-0.17305	-0.050659	0.66021	-1.3176	3054.4	22.858	2.1075	80.04	-63.362	76.506	65.728	21.396	-4.0001	-3.5782	0.71292	-1.5871	32.049	-5.2195
124.4	4.9716	52.444	-4.305	0.35491	-1.8162	0.062465	-0.1711	-0.052685	0.66021	-1.3176	3053.8	22.859	2.109	80.042	-63.215	76.509	65.728	21.396	-4.0001	-3.5782	0.71292	-1.5871	32.049	-5.2195
124.4	4.9753	52.448	-4.3047	0.35405	-1.8164	0.059518	-0.16906	-0.05468	0.66021	-1.3176	3053.1	22.86	2.1105	80.045	-63.069	76.512	65.728	21.396	-4.0001	-3.5782	0.71292	-1.5871	32.049	-5.2195
124.41	4.9789	52.452	-4.3044	0.35321	-1.8167	0.056529	-0.16694	-0.056643	0.66021	-1.3176	3052.4	22.861	2.112	80.047	-62.924	76.515	65.728	21.396	-4.0001	-3.5782	0.71292	-1.5871	32.049	-5.2195
124.41	4.9825	52.456	-4.3041	0.35239	-1.817	0.053502	-0.16472	-0.058573	0.66021	-1.3176	3051.7	22.862	2.1134	80.05	-62.779	76.518	65.728	21.396	-4.0001	-3.5782	0.71292	-1.5871	32.049	-5.2195
124.41	4.9859	52.46	-4.3038	0.35157	-1.8173	0.050439	-0.16242	-0.060469	0.66021	-1.3176	3051.1	22.864	2.1148	80.052	-62.635	76.521	65.728	21.396	-4.0001	-3.5782	0.71292	-1.5871	32.049	-5.2195
124.41	4.9893	52.464	-4.3036	0.35076	-1.8176	0.04734	-0.16004	-0.06233	0.66021	-1.3176	3050.4	22.865	2.1162	80.054	-62.492	76.524	65.728	21.396	-4.0001	-3.5782	0.71292	-1.5871	32.049	-5.2195
124.42	4.9926	52.468	-4.3034	0.34997	-1.8179	0.044209	-0.15757	-0.064155	0.66021	-1.3176	3049.7	22.865	2.1175	80.057	-62.35	76.527	65.728	21.396	-4.0001	-3.5782	0.71292	-1.5871	32.049	-5.2195
124.42	4.9957	52.471	-4.3031	0.34919	-1.8183	0.041046	-0.15503	-0.065943	0.66021	-1.3176	3049.0	22.866	2.1188	80.059	-62.209	76.53	65.728	21.396	-4.0001	-3.5782	0.71292	-1.5871	32.049	-5.2195
124.42	4.9988	52.474	-4.3029	0.34842	-1.8186	0.037855	-0.1524	-0.067695	0.66021	-1.3176	3048.4	22.867	2.12	80.061	-62.069	76.533	65.728	21.396	-4.0001	-3.5782	0.71292	-1.5871	32.049	-5.2195
124.43	5.0018	52.477	-4.3028	0.34766	-1.8189	0.034636	-0.1497	-0.069407	0.66021	-1.3176	3047.7	22.868	2.1212	80.064	-61.929	76.536	65.728	21.396	-4.0001	-3.5782	0.71292	-1.5871	32.049	-5.2195
124.43	5.0046	52.48	-4.3026	0.34692	-1.8193	0.031392	-0.14692	-0.071081	0.66021	-1.3176	3047.0	22.869	2.1224	80.066	-61.791	76.539	65.728	21.396	-4.0001	-3.5782	0.71292	-1.5871	32.049	-5.2195
124.43	5.0074	52.483	-4.3024	0.34619	-1.8196	0.028126	-0.14406	-0.072715	0.66021	-1.3176	3046.3	22.869	2.1235	80.068	-61.653	76.542	65.728	21.396	-4.0001	-3.5782	0.71292	-1.5871	32.049	-5.2195
124.43	5.01	52.486	-4.3023	0.34548	-1.82	0.024838	-0.14114	-0.074309	0.66021	-1.3176	3045.7	22.87	2.1246	80.07	-61.517	76.545	65.728	21.396	-4.0001	-3.5782	0.71292	-1.5871	32.049	-5.2195
124.44	5.0126	52.488	-4.3022	0.34478	-1.8204	0.02153	-0.13814	-0.075861	0.66021	-1.3176	3045.0	22.87	2.1256	80.073	-61.381	76.548	65.728	21.396	-4.0001	-3.5782	0.71292	-1.5871	32.049	-5.2195
124.44	5.015	52.491	-4.3021	0.3441	-1.8208	0.018206	-0.13508	-0.077372	0.66021	-1.3176	3044.3	22.871	2.1266	80.075	-61.247	76.551	65.728	21.396	-4.0001	-3.5782	0.71292	-1.5871	32.049	-5.2195
124.44	5.0174	52.493	-4.302	0.34343	-1.8212	0.014866	-0.13195	-0.07884	0.66021	-1.3176	3043.7	22.871	2.1275	80.077	-61.113	76.553	65.728	21.396	-4.0001	-3.5782	0.71292	-1.5871	32.049	-5.2195
124.45	5.0196	52.495	-4.302	0.34278	-1.8216	0.011513	-0.12876	-0.080265	0.66021	-1.3176	3043.0	22.872	2.1284	80.079	-60.981	76.556	65.728	21.396	-4.0001	-3.5782	0.71292	-1.5871	32.049	-5.2195
124.45	5.0217	52.497	-4.3019	0.34214	-1.822	0.0081484	-0.1255	-0.081646	0.66021	-1.3176	3042.3	22.872	2.1292	80.081	-60.849	76.559	65.728	21.396	-4.0001	-3.5782	0.71292	-1.5871	32.049	-5.2195
124.45	5.0236	52.499	-4.3019	0.34152	-1.8224	0.0047744	-0.12218	-0.082983	0.66021	-1.3176	3041.6	22.872	2.13	80.083	-60.719	76.562	65.728	21.396	-4.0001	-3.5782	0.71292	-1.5871	32.049	-5.2195
124.45	5.0255	52.5	-4.3019	0.34092	-1.8228	0.0013929	-0.11881	-0.084275	0.66021	-1.3176	3041.0	22.872	2.1307	80.085	-60.589	76.564	65.728	21.396	-4.0001	-3.5782	0.71292	-1.5871	32.049	-5.2195
124.46	5.0272	52.502	-4.3019	0.34034	-1.8232	-0.0019942	-0.11537	-0.085522	0.66021	-1.3176	3040.3	22.872	2.1314	80.087	-60.461	76.567	65.728	21.396	-4.0001	-3.5782	0.71292	-1.5871	32.049	-5.2195
124.46	5.0289	52.503	-4.3019	0.33977	-1.8236	-0.005385	-0.11189	-0.086722	0.66021	-1.3176	3039.6	22.872	2.1321	80.089	-60.334	76.57	65.728	21.396	-4.0001	-3.5782	0.71292	-1.5871	32.049	-5.2195
124.46	5.0304	52.504	-4.3019	0.33922	-1.8241	-0.0087775	-0.10835	-0.087877	0.66021	-1.3176	3039.0	22.872	2.1326	80.091	-60.208	76.572	65.728	21.396	-4.0001	-3.5782	0.71292	-1.5871	32.049	-5.2195
124.47	5.0317	52.505	-4.302	0.33868	-1.8245	-0.01217	-0.10476	-0.088985	0.66021	-1.3176	3038.3	22.872	2.1332	80.093	-60.083	76.575	65.728	21.396	-4.0001	-3.5782	0.71292	-1.5871	32.049	-5.2195
124.47	5.033	52.506	-4.302	0.33817	-1.825	-0.01556	-0.10112	-0.090046	0.66021	-1.3176	3037.6	22.872	2.1336	80.095	-59.96	76.578	65.728	21.396	-4.0001	-3.5782	0.71292	-1.5871	32.049	-5.2195
124.47	5.0341	52.507	-4.3021	0.33767	-1.8254	-0.018947	-0.097429	-0.091059	0.66021	-1.3176	3036.9	22.872	2.1341	80.097	-59.837	76.58	65.728	21.396	-4.0001	-3.5782	0.71292	-1.5871	32.049	-5.2195
124.48	5.0351	52.507	-4.3022	0.3372	-1.8259	-0.022327	-0.093698	-0.092025	0.66021	-1.3176	3036.3	22.871	2.1345	80.098	-59.716	76.583	65.728	21.396	-4.0001	-3.5782	0.71292	-1.5871	32.049	-5.2195
124.48	5.036	52.508	-4.3023	0.33674	-1.8263	-0.0257	-0.089924	-0.092942	0.66021	-1.3176	3035.6	22.871	2.1348	80.1	-59.596	76.585	65.728	21.396	-4.0001	-3.5782	0.71292	-1.5871	32.049	-5.2195
124.48	5.0367	52.508	-4.3025	0.3363	-1.8268	-0.029063	-0.08611	-0.093811	0.66021	-1.3176	3034.9	22.871	2.135	80.102	-59.477	76.588	65.728	21.396	-4.0001	-3.5782	0.71292	-1.5871	32.049	-5.2195
124.48	5.0373	52.508	-4.3026	0.33588	-1.8273	-0.032416	-0.082256	-0.094631	0.66021	-1.3176	3034.3	22.87	2.1353	80.104	-59.359	76.59	65.728	21.396	-4.0001	-3.5782	0.71292	-1.5871	32.049	-5.2195
124.49	5.0378	52.508	-4.3028	0.33547	-1.8278	-0.035754	-0.078367	-0.095403	0.66021	-1.3176	3033.6	22.87	2.1354	80.106	-59.243	76.592	65.728	21.396	-4.0001	-3.5782	0.71292	-1.5871	32.049	-5.2195
124.49	5.0382	52.508	-4.303	0.33509	-1.8282	-0.039078	-0.074442	-0.096124	0.66021	-1.3176	3032.9	22.869	2.1355	80.107	-59.128	76.595	65.728	21.396	-4.0001	-3.5782	0.71292	-1.5871	32.049	-5.2195
124.49	5.0384	52.508	-4.3032	0.33473	-1.8287	-0.042386	-0.070486	-0.096797	0.66021	-1.3176	3032.3	22.868	2.1356	80.109	-59.014	76.597	65.728	21.396	-4.0001	-3.5782	0.71292	-1.5871	32.049	-5.2195
124.5	5.0385	52.507	-4.3034	0.33439	-1.8292	-0.045675	-0.066499	-0.09742	0.66021	-1.3176	3031.6	22.868	2.1356	80.111	-58.902	76.6	65.728	21.396	-4.0001	-3.5782	0.71292	-1.5871	32.049	-5.2195
124.5	5.0385	52.506	-4.3036	0.33406	-1.8297	-0.048943	-0.062484	-0.097993	0.66021	-1.3176	3030.9	22.867	2.1355	80.112	-58.791	76.602	65.728	21.396	-4.0001	-3.5782	0.71292	-1.5871	32.049	-5.2195
124.5	5.0383	52.506	-4.3039	0.33376	-1.8302	-0.05219	-0.058442	-0.098516	0.66021	-1.3176	3030.2	22.866	2.1354	80.114	-58.681	76.604	65.728	21.396	-4.0001	-3.5782	0.71292	-1.5871	32.049	-5.2195
124.51	5.038	52.505	-4.3042	0.33348	-1.8307	-0.055413	-0.054376	-0.098989	0.66021	-1.3176	3029.6	22.865	2.1352	80.115	-58.573	76.606	65.728	21.396	-4.0001	-3.5782	0.71292	-1.5871	32.049	-5.2195
124.51	5.0376	52.504	-4.3045	0.33322	-1.8312	-0.058611	-0.050289	-0.099412	0.66021	-1.3176	3028.9	22.864	2.135	80.117	-58.465	76.609	65.728	21.396	-4.0001	-3.5782	0.71292	-1.5871	32.049	-5.2195
124.51	5.037	52.503	-4.3048	0.33298	-1.8317	-0.061782	-0.046181	-0.099784	0.66021	-1.3176	3028.2	22.863	2.1347	80.118	-58.36	76.611	65.728	21.396	-4.0001	-3.5782	0.71292	-1.5871	32.049	-5.2195
124.52	5.0363	52.501	-4.3051	0.33276	-1.8322	-0.064924	-0.042055	-0.10011	0.66021	-1.3176	3027.6	22.862	2.1344	80.12	-58.255	76.613	65.728	21.396	-4.0001	-3.5782	0.71292	-1.5871	32.049	-5.2195
124.52	5.0355	52.5	-4.3054	0.33256	-1.8327	-0.068036	-0.037914	-0.10038	0.66021	-1.3176	3026.9	22.861	2.134	80.121	-58.152	76.615	65.728	21.396	-4.0001	-3.5782	0.71292	-1.5871	32.049	-5.2195
124.52	5.0345	52.498	-4.3058	0.33238	-1.8332	-0.071116	-0.033758	-0.1006	0.66021	-1.3176	3026.2	22.86	2.1335	80.123	-58.051	76.617	65.728	21.396	-4.0001	-3.5782	0.71292	-1.5871	32.049	-5.2195
124.53	5.0334	52.496	-4.3061	0.33222	-1.8337	-0.074163	-0.029592	-0.10077	0.66021	-1.3176	3025.6	22.859	2.133	80.124	-57.951	76.62	65.728	21.396	-4.0001	-3.5782	0.71292	-1.5871	32.049	-5.2195
124.53	5.0322	52.495	-4.3065	0.33208	-1.8342	-0.077175	-0.025415	-0.10089	0.66021	-1.3176	3024.9	22.857	2.1325	80.126	-57.852	76.622	65.728	21.396	-4.0001	-3.5782	0.71292	-1.5871	32.049	-5.2195
124.53	5.0309	52.493	-4.3069	0.33197	-1.8347	-0.080151	-0.021231	-0.10097	0.66021	-1.3176	3024.2	22.856	2.1319	80.127	-57.755	76.624	65.728	21.396	-4.0001	-3.5782	0.71292	-1.5871	32.049	-5.2195
124.54	5.0294	52.49	-4.3073	0.33187	-1.8352	-0.083088	-0.017042	-0.10099	0.66021	-1.3176	3023.6	22.855	2.1312	80.128	-57.659	76.626	65.728	21.396	-4.0001	-3.5782	0.71292	-1.5871	32.049	-5.2195
124.54	5.0278	52.488	-4.3077	0.33179	-1.8357	-0.085987	-0.012849	-0.10096	0.66021	-1.3176	3022.9	22.853	2.1305	80.13	-57.565	76.628	65.728	21.396	-4.0001	-3.5782	0.71292	-1.5871	32.049	-5.2195
124.54	5.026	52.486	-4.3082	0.33174	-1.8362	-0.088844	-0.0086551	-0.10088	0.66021	-1.3176	3022.2	22.852	2.1297	80.131	-57.472	76.63	65.728	21.396	-4.0001	-3.5782	0.71292	-1.5871	32.049	-5.2195
124.55	5.0242	52.483	-4.3086	0.33171	-1.8367	-0.091659	-0.0044619	-0.10076	0.66021	-1.3176	3021.6	22.85	2.1289	80.132	-57.381	76.632	65.728	21.396	-4.0001	-3.5782	0.71292	-1.5871	32.049	-5.2195
124.55	5.0222	52.481	-4.3091	0.3317	-1.8372	-0.094431	-0.0002716	-0.10058	0.66021	-1.3176	3020.9	22.848	2.128	80.134	-57.291	76.634	65.728	21.396	-4.0001	-3.5782	0.71292	-1.5871	32.049	-5.2195
124.55	5.0201	52.478	-4.3096	0.33171	-1.8377	-0.097158	0.0039138	-0.10035	0.66021	-1.3176	3020.2	22.847	2.1271	80.135	-57.203	76.636	65.728	21.396	-4.0001	-3.5782	0.71292	-1.5871	32.049	-5.2195
124.56	5.0178	52.475	-4.31	0.33174	-1.8382	-0.099838	0.0080921	-0.10008	0.66021	-1.3176	3019.6	22.845	2.1261	80.136	-57.116	76.638	65.728	21.396	-4.0001	-3.5782	0.71292	-1.5871	32.049	-5.2195
124.56	5.0155	52.472	-4.3106	0.33179	-1.8387	-0.10247	0.012261	-0.099756	0.66021	-1.3176	3018.9	22.843	2.1251	80.137	-57.031	76.64	65.728	21.396	-4.0001	-3.5782	0.71292	-1.5871	32.049	-5.2195
124.57	5.013	52.469	-4.3111	0.33186	-1.8392	-0.10505	0.01642	-0.099385	0.66021	-1.3176	3018.2	22.842	2.124	80.139	-56.947	76.642	65.728	21.396	-4.0001	-3.5782	0.71292	-1.5871	32.049	-5.2195
124.57	5.0104	52.466	-4.3116	0.33195	-1.8397	-0.10759	0.020565	-0.098966	0.66021	-1.3176	3017.6	22.84	2.1229	80.14	-56.865	76.643	65.728	21.396	-4.0001	-3.5782	0.71292	-1.5871	32.049	-5.2195
124.57	5.0077	52.462	-4.3121	0.33206	-1.8402	-0.11007	0.024695	-0.098499	0.66021	-1.3176	3016.9	22.838	2.1217	80.141	-56.784	76.645	65.728	21.396	-4.0001	-3.5782	0.71292	-1.5871	32.049	-5.2195
124.58	5.0048	52.459	-4.3127	0.3322	-1.8407	-0.1125	0.028808	-0.097984	0.66021	-1.3176	3016.2	22.836	2.1205	80.142	-56.705	76.647	65.728	21.396	-4.0001	-3.5782	0.71292	-1.5871	32.049	-5.2195
124.58	5.0019	52.455	-4.3133	0.33235	-1.8412	-0.11488	0.032901	-0.097423	0.66021	-1.3176	3015.6	22.834	2.1192	80.143	-56.628	76.649	65.728	21.396	-4.0001	-3.5782	0.71292	-1.5871	32.049	-5.2195
124.58	4.9988	52.452	-4.3139	0.33253	-1.8417	-0.1172	0.036974	-0.096815	0.66021	-1.3176	3014.9	22.832	2.1178	80.144	-56.552	76.651	65.728	21.396	-4.0001	-3.5782	0.71292	-1.5871	32.049	-5.2195
124.59	4.9956	52.448	-4.3144	0.33272	-1.8421	-0.11946	0.041023	-0.096161	0.66021	-1.3176	3014.3	22.83	2.1165	80.145	-56.478	76.653	65.728	21.396	-4.0001	-3.5782	0.71292	-1.5871	32.049	-5.2195
124.59	4.9923	52.444	-4.315	0.33294	-1.8426	-0.12167	0.045047	-0.095462	0.66021	-1.3176	3013.6	22.828	2.1151	80.146	-56.405	76.654	65.728	21.396	-4.0001	-3.5782	0.71292	-1.5871	32.049	-5.2195
124.59	4.989	52.44	-4.3157	0.33317	-1.8431	-0.12382	0.049044	-0.094716	0.66021	-1.3176	3012.9	22.825	2.1136	80.147	-56.334	76.656	65.728	21.396	-4.0001	-3.5782	0.71292	-1.5871	32.049	-5.2195
124.6	4.9854	52.436	-4.3163	0.33343	-1.8436	-0.12592	0.053011	-0.093926	0.66021	-1.3176	3012.3	22.823	2.1121	80.148	-56.264	76.658	65.728	21.396	-4.0001	-3.5782	0.71292	-1.5871	32.049	-5.2195
124.6	4.9818	52.432	-4.3169	0.3337	-1.844	-0.12795	0.056948	-0.093092	0.66021	-1.3176	3011.6	22.821	2.1105	80.149	-56.197	76.66	65.728	21.396	-4.0001	-3.5782	0.71292	-1.5871	32.049	-5.2195
124.61	4.9781	52.428	-4.3176	0.334	-1.8445	-0.12992	0.060851	-0.092214	0.66021	-1.3176	3010.9	22.819	2.1089	80.15	-56.13	76.661	65.728	21.396	-4.0001	-3.5782	0.71292	-1.5871	32.049	-5.2195
124.61	4.9743	52.423	-4.3182	0.33431	-1.845	-0.13183	0.06472	-0.091292	0.66021	-1.3176	3010.3	22.816	2.1073	80.151	-56.066	76.663	65.728	21.396	-4.0001	-3.5782	0.71292	-1.5871	32.049	-5.2195
124.61	4.9704	52.419	-4.3189	0.33464	-1.8454	-0.13367	0.068552	-0.090328	0.66021	-1.3176	3009.6	22.814	2.1056	80.152	-56.003	76.665	65.728	21.396	-4.0001	-3.5782	0.71292	-1.5871	32.049	-5.2195
124.62	4.9664	52.414	-4.3196	0.335	-1.8459	-0.13546	0.072344	-0.089321	0.66021	-1.3176	3008.9	22.812	2.1039	80.153	-55.942	76.666	65.728	21.396	-4.0001	-3.5782	0.71292	-1.5871	32.049	-5.2195
124.62	4.9623	52.41	-4.3202	0.33537	-1.8463	-0.13717	0.076097	-0.088273	0.66021	-1.3176	3008.3	22.809	2.1021	80.154	-55.882	76.668	65.728	21.396	-4.0001	-3.5782	0.71292	-1.5871	32.049	-5.2195
124.63	4.9581	52.405	-4.3209	0.33576	-1.8468	-0.13883	0.079806	-0.087184	0.66021	-1.3176	3007.6	22.807	2.1003	80.155	-55.825	76.67	65.728	21.396	-4.0001	-3.5782	0.71292	-1.5871	32.049	-5.2195
124.63	4.9539	52.4	-4.3216	0.33617	-1.8472	-0.14042	0.083471	-0.086054	0.66021	-1.3176	3006.9	22.804	2.0985	80.156	-55.768	76.671	65.728	21.396	-4.0001	-3.5782	0.71292	-1.5871	32.049	-5.2195
124.63	4.9495	52.396	-4.3223	0.33659	-1.8476	-0.14194	0.08709	-0.084884	0.66021	-1.3176	3006.3	22.802	2.0966	80.157	-55.714	76.673	65.728	21.396	-4.0001	-3.5782	0.71292	-1.5871	32.049	-5.2195
124.64	4.9451	52.391	-4.323	0.33704	-1.848	-0.14339	0.090661	-0.083675	0.66021	-1.3176	3005.6	22.799	2.0947	80.158	-55.661	76.675	65.728	21.396	-4.0001	-3.5782	0.71292	-1.5871	32.049	-5.2195
124.64	4.9406	52.386	-4.3238	0.3375	-1.8484	-0.14478	0.094182	-0.082428	0.66021	-1.3176	3005.0	22.797	2.0928	80.159	-55.61	76.676	65.728	21.396	-4.0001	-3.5782	0.71292	-1.5871	32.049	-5.2195
124.64	4.936	52.381	-4.3245	0.33798	-1.8489	-0.14609	0.097651	-0.081143	0.66021	-1.3176	3004.3	22.794	2.0908	80.16	-55.561	76.678	65.728	21.396	-4.0001	-3.5782	0.71292	-1.5871	32.049	-5.2195
124.65	4.9313	52.376	-4.3252	0.33847	-1.8493	-0.14734	0.10107	-0.079821	0.66021	-1.3176	3003.6	22.792	2.0888	80.161	-55.513	76.679	65.728	21.396	-4.0001	-3.5782	0.71292	-1.5871	32.049	-5.2195
124.65	4.9266	52.371	-4.326	0.33899	-1.8497	-0.14852	0.10443	-0.078462	0.66021	-1.3176	3003.0	22.789	2.0868	80.161	-55.467	76.681	65.728	21.396	-4.0001	-3.5782	0.71292	-1.5871	32.049	-5.2195
124.66	4.9218	52.365	-4.3267	0.33952	-1.85	-0.14963	0.10773	-0.077068	0.66021	-1.3176	3002.3	22.786	2.0847	80.162	-55.423	76.682	65.728	21.396	-4.0001	-3.5782	0.71292	-1.5871	32.049	-5.2195
124.66	4.9169	52.36	-4.3275	0.34007	-1.8504	-0.15067	0.11098	-0.075639	0.66021	-1.3176	3001.6	22.784	2.0826	80.163	-55.38	76.684	65.728	21.396	-4.0001	-3.5782	0.71292	-1.5871	32.049	-5.2195
124.66	4.912	52.355	-4.3282	0.34063	-1.8508	-0.15164	0.11416	-0.074176	0.66021	-1.3176	3001.0	22.781	2.0805	80.164	-55.339	76.686	65.728	21.396	-4.0001	-3.5782	0.71292	-1.5871	32.049	-5.2195
124.67	4.907	52.35	-4.329	0.34121	-1.8512	-0.15253	0.11728	-0.072679	0.66021	-1.3176	3000.3	22.778	2.0784	80.165	-55.3	76.687	65.728	21.396	-4.0001	-3.5782	0.71292	-1.5871	32.049	-5.2195
124.67	4.9019	52.344	-4.3297	0.3418	-1.8515	-0.15336	0.12034	-0.07115	0.66021	-1.3176	2999.7	22.775	2.0762	80.166	-55.263	76.689	65.728	21.396	-4.0001	-3.5782	0.71292	-1.5871	32.049	-5.2195
124.68	4.8968	52.339	-4.3305	0.34241	-1.8519	-0.15411	0.12334	-0.069589	0.66021	-1.3176	2999.0	22.773	2.074	80.166	-55.227	76.69	65.728	21.396	-4.0001	-3.5782	0.71292	-1.5871	32.049	-5.2195
124.68	4.8916	52.333	-4.3313	0.34303	-1.8522	-0.15479	0.12627	-0.067998	0.66021	-1.3176	2998.3	22.77	2.0718	80.167	-55.193	76.692	65.728	21.396	-4.0001	-3.5782	0.71292	-1.5871	32.049	-5.2195
124.68	4.8864	52.328	-4.3321	0.34367	-1.8526	-0.15539	0.12913	-0.066376	0.66021	-1.3176	2997.7	22.767	2.0696	80.168	-55.161	76.693	65.728	21.396	-4.0001	-3.5782	0.71292	-1.5871	32.049	-5.2195
124.69	4.8812	52.323	-4.3328	0.34433	-1.8529	-0.15593	0.13191	-0.064725	0.66021	-1.3176	2997.0	22.764	2.0674	80.169	-55.13	76.695	65.728	21.396	-4.0001	-3.5782	0.71292	-1.5871	32.049	-5.2195
124.69	4.8759	52.317	-4.3336	0.34499	-1.8532	-0.15639	0.13463	-0.063046	0.66021	-1.3176	2996.4	22.762	2.0651	80.17	-55.101	76.696	65.728	21.396	-4.0001	-3.5782	0.71292	-1.5871	32.049	-5.2195
124.7	4.8706	52.312	-4.3344	0.34567	-1.8535	-0.15678	0.13728	-0.061339	0.66021	-1.3176	2995.7	22.759	2.0628	80.17	-55.074	76.698	65.728	21.396	-4.0001	-3.5782	0.71292	-1.5871	32.049	-5.2195
124.7	4.8652	52.306	-4.3352	0.34636	-1.8538	-0.15709	0.13985	-0.059606	0.66021	-1.3176	2995.0	22.756	2.0605	80.171	-55.049	76.699	65.728	21.396	-4.0001	-3.5782	0.71292	-1.5871	32.049	-5.2195
124.7	4.8598	52.3	-4.336	0.34707	-1.8541	-0.15733	0.14235	-0.057848	0.66021	-1.3176	2994.4	22.753	2.0582	80.172	-55.026	76.701	65.728	21.396	-4.0001	-3.5782	0.71292	-1.5871	32.049	-5.2195
124.71	4.8544	52.295	-4.3368	0.34779	-1.8544	-0.1575	0.14476	-0.056065	0.66021	-1.3176	2993.7	22.75	2.0559	80.173	-55.004	76.702	65.728	21.396	-4.0001	-3.5782	0.71292	-1.5871	32.049	-5.2195
124.71	4.849	52.289	-4.3375	0.34852	-1.8547	-0.1576	0.14711	-0.054258	0.66021	-1.3176	2993.0	22.747	2.0536	80.173	-54.984	76.704	65.728	21.396	-4.0001	-3.5782	0.71292	-1.5871	32.049	-5.2195
124.72	4.8435	52.284	-4.3383	0.34926	-1.8549	-0.15762	0.14937	-0.052428	0.66021	-1.3176	2992.4	22.745	2.0513	80.174	-54.965	76.705	65.728	21.396	-4.0001	-3.5782	0.71292	-1.5871	32.049	-5.2195
124.72	4.838	52.278	-4.3391	0.35001	-1.8552	-0.15756	0.15155	-0.050577	0.66021	-1.3176	2991.7	22.742	2.0489	80.175	-54.949	76.707	65.728	21.396	-4.0001	-3.5782	0.71292	-1.5871	32.049	-5.2195
124.72	4.8325	52.273	-4.3399	0.35077	-1.8554	-0.15744	0.15365	-0.048705	0.66021	-1.3176	2991.1	22.739	2.0466	80.176	-54.934	76.708	65.728	21.396	-4.0001	-3.5782	0.71292	-1.5871	32.049	-5.2195
124.73	4.827	52.267	-4.3407	0.35155	-1.8557	-0.15724	0.15566	-0.046813	0.66021	-1.3176	2990.4	22.736	2.0442	80.176	-54.921	76.71	65.728	21.396	-4.0001	-3.5782	0.71292	-1.5871	32.049	-5.2195
124.73	4.8215	52.262	-4.3415	0.35233	-1.8559	-0.15697	0.15759	-0.044902	0.66021	-1.3176	2989.7	22.733	2.0418	80.177	-54.91	76.711	65.728	21.396	-4.0001	-3.5782	0.71292	-1.5871	32.049	-5.2195
124.74	4.816	52.256	-4.3423	0.35312	-1.8561	-0.15663	0.15944	-0.042974	0.66021	-1.3176	2989.1	22.731	2.0395	80.178	-54.9	76.713	65.728	21.396	-4.0001	-3.5782	0.71292	-1.5871	32.049	-5.2195
124.74	4.8104	52.251	-4.343	0.35392	-1.8563	-0.15621	0.1612	-0.041029	0.66021	-1.3176	2988.4	22.728	2.0371	80.179	-54.892	76.714	65.728	21.396	-4.0001	-3.5782	0.71292	-1.5871	32.049	-5.2195
124.74	4.8049	52.245	-4.3438	0.35474	-1.8565	-0.15572	0.16287	-0.039068	0.66021	-1.3176	2987.8	22.725	2.0348	80.18	-54.886	76.716	65.728	21.396	-4.0001	-3.5782	0.71292	-1.5871	32.049	-5.2195
124.75	4.7994	52.24	-4.3446	0.35555	-1.8567	-0.15516	0.16446	-0.037093	0.66021	-1.3176	2987.1	22.722	2.0324	80.18	-54.882	76.717	65.728	21.396	-4.0001	-3.5782	0.71292	-1.5871	32.049	-5.2195
124.75	4.7939	52.234	-4.3454	0.35638	-1.8569	-0.15453	0.16595	-0.035104	0.66021	-1.3176	2986.4	22.72	2.0301	80.181	-54.879	76.719	65.728	21.396	-4.0001	-3.5782	0.71292	-1.5871	32.049	-5.2195
124.75	4.7884	52.229	-4.3461	0.35721	-1.8571	-0.15383	0.16736	-0.033103	0.66021	-1.3176	2985.8	22.717	2.0277	80.182	-54.878	76.72	65.728	21.396	-4.0001	-3.5782	0.71292	-1.5871	32.049	-5.2195
124.76	4.7829	52.224	-4.3469	0.35805	-1.8572	-0.15305	0.16867	-0.03109	0.66021	-1.3176	2985.1	22.714	2.0254	80.183	-54.879	76.722	65.728	21.396	-4.0001	-3.5782	0.71292	-1.5871	32.049	-5.2195
124.76	4.7774	52.218	-4.3477	0.3589	-1.8574	-0.15221	0.16989	-0.029067	0.66021	-1.3176	2984.5	22.711	2.023	80.184	-54.881	76.723	65.728	21.396	-4.0001	-3.5782	0.71292	-1.5871	32.049	-5.2195
124.77	4.772	52.213	-4.3484	0.35975	-1.8575	-0.1513	0.17102	-0.027034	0.66021	-1.3176	2983.8	22.709	2.0207	80.184	-54.886	76.725	65.728	21.396	-4.0001	-3.5782	0.71292	-1.5871	32.049	-5.2195
124.77	4.7666	52.208	-4.3492	0.36061	-1.8577	-0.15032	0.17206	-0.024994	0.66021	-1.3176	2983.1	22.706	2.0184	80.185	-54.892	76.726	65.728	21.396	-4.0001	-3.5782	0.71292	-1.5871	32.049	-5.2195
124.77	4.7612	52.203	-4.3499	0.36147	-1.8578	-0.14927	0.173	-0.022946	0.66021	-1.3176	2982.5	22.703	2.0161	80.186	-54.899	76.728	65.728	21.396	-4.0001	-3.5782	0.71292	-1.5871	32.049	-5.2195
124.78	4.7558	52.198	-4.3507	0.36234	-1.8579	-0.14815	0.17385	-0.020893	0.66021	-1.3176	2981.8	22.701	2.0138	80.187	-54.909	76.729	65.728	21.396	-4.0001	-3.5782	0.71292	-1.5871	32.049	-5.2195
124.78	4.7505	52.193	-4.3514	0.36321	-1.858	-0.14696	0.17461	-0.018834	0.66021	-1.3176	2981.2	22.698	2.0115	80.188	-54.92	76.731	65.728	21.396	-4.0001	-3.5782	0.71292	-1.5871	32.049	-5.2195
124.79	4.7452	52.188	-4.3522	0.36409	-1.8581	-0.14571	0.17526	-0.016772	0.66021	-1.3176	2980.5	22.696	2.0092	80.188	-54.933	76.733	65.728	21.396	-4.0001	-3.5782	0.71292	-1.5871	32.049	-5.2195
124.79	4.7399	52.183	-4.3529	0.36496	-1.8582	-0.14439	0.17583	-0.014708	0.66021	-1.3176	2979.8	22.693	2.007	80.189	-54.947	76.734	65.728	21.396	-4.0001	-3.5782	0.71292	-1.5871	32.049	-5.2195
124.79	4.7347	52.178	-4.3536	0.36584	-1.8582	-0.14301	0.17629	-0.012641	0.66021	-1.3176	2979.2	22.691	2.0047	80.19	-54.963	76.736	65.728	21.396	-4.0001	-3.5782	0.71292	-1.5871	32.049	-5.2195
124.8	4.7295	52.173	-4.3543	0.36673	-1.8583	-0.14156	0.17667	-0.010575	0.66021	-1.3176	2978.5	22.688	2.0025	80.191	-54.981	76.737	65.728	21.396	-4.0001	-3.5782	0.71292	-1.5871	32.049	-5.2195
124.8	4.7244	52.169	-4.355	0.36761	-1.8583	-0.14005	0.17694	-0.0085094	0.66021	-1.3176	2977.8	22.686	2.0003	80.192	-55.001	76.739	65.728	21.396	-4.0001	-3.5782	0.71292	-1.5871	32.049	-5.2195
124.8	4.7193	52.164	-4.3557	0.36849	-1.8584	-0.13851	0.17706	-0.0064438	0.66021	-1.3176	2977.2	22.683	1.9982	80.193	-55.022	76.74	65.728	21.396	-4.0001	-3.5782	0.71292	-1.5871	32.049	-5.2195
124.81	4.7142	52.16	-4.3564	0.36938	-1.8584	-0.13691	0.17707	-0.0043817	0.66021	-1.3176	2976.5	22.681	1.996	80.194	-55.045	76.742	65.728	21.396	-4.0001	-3.5782	0.71292	-1.5871	32.049	-5.2195
124.81	4.7093	52.155	-4.3571	0.37027	-1.8584	-0.13525	0.17699	-0.0023247	0.66021	-1.3176	2975.9	22.679	1.9939	80.195	-55.07	76.744	65.728	21.396	-4.0001	-3.5782	0.71292	-1.5871	32.049	-5.2195
124.82	4.7044	52.151	-4.3578	0.37115	-1.8584	-0.13353	0.17681	-0.00027402	0.66021	-1.3176	2975.2	22.676	1.9918	80.195	-55.096	76.745	65.728	21.396	-4.0001	-3.5782	0.71292	-1.5871	32.049	-5.2195
124.82	4.6995	52.147	-4.3584	0.37203	-1.8584	-0.13176	0.17654	0.0017694	0.66021	-1.3176	2974.5	22.674	1.9897	80.196	-55.124	76.747	65.728	21.396	-4.0001	-3.5782	0.71292	-1.5871	32.049	-5.2195
124.82	4.6947	52.143	-4.3591	0.37292	-1.8584	-0.12992	0.17618	0.0038043	0.66021	-1.3176	2973.9	22.672	1.9876	80.197	-55.153	76.749	65.728	21.396	-4.0001	-3.5782	0.71292	-1.5871	32.049	-5.2195
124.83	4.69	52.139	-4.3597	0.3738	-1.8584	-0.12802	0.17572	0.0058296	0.66021	-1.3176	2973.2	22.67	1.9856	80.198	-55.185	76.75	65.728	21.396	-4.0001	-3.5782	0.71292	-1.5871	32.049	-5.2195
124.83	4.6853	52.135	-4.3603	0.37467	-1.8583	-0.12607	0.17517	0.0078443	0.66021	-1.3176	2972.6	22.668	1.9836	80.199	-55.217	76.752	65.728	21.396	-4.0001	-3.5782	0.71292	-1.5871	32.049	-5.2195
124.83	4.6807	52.131	-4.361	0.37555	-1.8583	-0.12407	0.17452	0.0098472	0.66021	-1.3176	2971.9	22.666	1.9816	80.2	-55.252	76.754	65.728	21.396	-4.0001	-3.5782	0.71292	-1.5871	32.049	-5.2195
124.84	4.6762	52.127	-4.3616	0.37642	-1.8583	-0.12201	0.17378	0.011837	0.66021	-1.3176	2971.2	22.664	1.9797	80.201	-55.288	76.755	65.728	21.396	-4.0001	-3.5782	0.71292	-1.5871	32.049	-5.2195
124.84	4.6718	52.123	-4.3622	0.37728	-1.8582	-0.1199	0.17294	0.013813	0.66021	-1.3176	2970.6	22.662	1.9778	80.202	-55.326	76.757	65.728	21.396	-4.0001	-3.5782	0.71292	-1.5871	32.049	-5.2195
124.84	4.6674	52.12	-4.3628	0.37815	-1.8581	-0.11773	0.17202	0.015775	0.66021	-1.3176	2969.9	22.66	1.9759	80.203	-55.365	76.759	65.728	21.396	-4.0001	-3.5782	0.71292	-1.5871	32.049	-5.2195
124.85	4.6631	52.116	-4.3634	0.379	-1.858	-0.11552	0.171	0.01772	0.66021	-1.3176	2969.2	22.658	1.9741	80.204	-55.406	76.76	65.728	21.396	-4.0001	-3.5782	0.71292	-1.5871	32.049	-5.2195
124.85	4.6589	52.113	-4.3639	0.37986	-1.8579	-0.11326	0.16989	0.019647	0.66021	-1.3176	2968.6	22.656	1.9723	80.205	-55.448	76.762	65.728	21.396	-4.0001	-3.5782	0.71292	-1.5871	32.049	-5.2195
124.85	4.6548	52.11	-4.3645	0.3807	-1.8578	-0.11095	0.16869	0.021557	0.66021	-1.3176	2967.9	22.654	1.9705	80.206	-55.492	76.764	65.728	21.396	-4.0001	-3.5782	0.71292	-1.5871	32.049	-5.2195
124.86	4.6507	52.107	-4.3651	0.38154	-1.8577	-0.10859	0.1674	0.023448	0.66021	-1.3176	2967.3	22.652	1.9688	80.207	-55.538	76.766	65.728	21.396	-4.0001	-3.5782	0.71292	-1.5871	32.049	-5.2195
124.86	4.6468	52.104	-4.3656	0.38238	-1.8576	-0.10619	0.16602	0.025318	0.66021	-1.3176	2966.6	22.651	1.9671	80.208	-55.585	76.768	65.728	21.396	-4.0001	-3.5782	0.71292	-1.5871	32.049	-5.2195
124.86	4.6429	52.101	-4.3661	0.3832	-1.8575	-0.10375	0.16456	0.027167	0.66021	-1.3176	2965.9	22.649	1.9654	80.209	-55.634	76.769	65.728	21.396	-4.0001	-3.5782	0.71292	-1.5871	32.049	-5.2195
124.87	4.6391	52.099	-4.3666	0.38402	-1.8573	-0.10126	0.163	0.028993	0.66021	-1.3176	2965.3	22.647	1.9638	80.211	-55.684	76.771	65.728	21.396	-4.0001	-3.5782	0.71292	-1.5871	32.049	-5.2195
124.87	4.6354	52.096	-4.3671	0.38483	-1.8572	-0.098735	0.16136	0.030796	0.66021	-1.3176	2964.6	22.646	1.9622	80.212	-55.736	76.773	65.728	21.396	-4.0001	-3.5782	0.71292	-1.5871	32.049	-5.2195
124.87	4.6318	52.094	-4.3676	0.38564	-1.857	-0.09617	0.15964	0.032575	0.66021	-1.3176	2963.9	22.644	1.9606	80.213	-55.789	76.775	65.728	21.396	-4.0001	-3.5782	0.71292	-1.5871	32.049	-5.2195
124.88	4.6283	52.091	-4.3681	0.38643	-1.8569	-0.093566	0.15783	0.034329	0.66021	-1.3176	2963.3	22.643	1.9591	80.214	-55.844	76.777	65.728	21.396	-4.0001	-3.5782	0.71292	-1.5871	32.049	-5.2195
124.88	4.6249	52.089	-4.3686	0.38721	-1.8567	-0.090927	0.15593	0.036056	0.66021	-1.3176	2962.6	22.642	1.9576	80.215	-55.901	76.779	65.728	21.396	-4.0001	-3.5782	0.71292	-1.5871	32.049	-5.2195
124.88	4.6216	52.087	-4.369	0.38799	-1.8565	-0.088253	0.15395	0.037757	0.66021	-1.3176	2962.0	22.64	1.9562	80.216	-55.959	76.78	65.728	21.396	-4.0001	-3.5782	0.71292	-1.5871	32.049	-5.2195
124.89	4.6184	52.085	-4.3694	0.38875	-1.8563	-0.085546	0.1519	0.039429	0.66021	-1.3176	2961.3	22.639	1.9548	80.218	-56.018	76.782	65.728	21.396	-4.0001	-3.5782	0.71292	-1.5871	32.049	-5.2195
124.89	4.6153	52.083	-4.3699	0.38951	-1.8561	-0.082807	0.14976	0.041072	0.66021	-1.3176	2960.6	22.638	1.9535	80.219	-56.079	76.784	65.728	21.396	-4.0001	-3.5782	0.71292	-1.5871	32.049	-5.2195
124.89	4.6123	52.082	-4.3703	0.39025	-1.8559	-0.080039	0.14754	0.042685	0.66021	-1.3176	2960.0	22.637	1.9522	80.22	-56.141	76.786	65.728	21.396	-4.0001	-3.5782	0.71292	-1.5871	32.049	-5.2195
124.9	4.6094	52.08	-4.3707	0.39098	-1.8557	-0.077242	0.14525	0.044267	0.66021	-1.3176	2959.3	22.636	1.9509	80.221	-56.205	76.788	65.728	21.396	-4.0001	-3.5782	0.71292	-1.5871	32.049	-5.2195
124.9	4.6066	52.079	-4.371	0.3917	-1.8554	-0.074418	0.14288	0.045818	0.66021	-1.3176	2958.6	22.635	1.9497	80.222	-56.27	76.79	65.728	21.396	-4.0001	-3.5782	0.71292	-1.5871	32.049	-5.2195
124.9	4.6039	52.078	-4.3714	0.39241	-1.8552	-0.071568	0.14044	0.047336	0.66021	-1.3176	2958.0	22.634	1.9485	80.224	-56.336	76.792	65.728	21.396	-4.0001	-3.5782	0.71292	-1.5871	32.049	-5.2195
124.9	4.6013	52.077	-4.3717	0.39311	-1.855	-0.068695	0.13792	0.048821	0.66021	-1.3176	2957.3	22.633	1.9474	80.225	-56.404	76.794	65.728	21.396	-4.0001	-3.5782	0.71292	-1.5871	32.049	-5.2195
124.91	4.5988	52.076	-4.3721	0.39379	-1.8547	-0.065801	0.13533	0.050272	0.66021	-1.3176	2956.6	22.632	1.9463	80.226	-56.474	76.796	65.728	21.396	-4.0001	-3.5782	0.71292	-1.5871	32.049	-5.2195
124.91	4.5965	52.075	-4.3724	0.39446	-1.8545	-0.062885	0.13267	0.051687	0.66021	-1.3176	2956.0	22.631	1.9453	80.228	-56.544	76.798	65.728	21.396	-4.0001	-3.5782	0.71292	-1.5871	32.049	-5.2195
124.91	4.5942	52.074	-4.3727	0.39512	-1.8542	-0.059951	0.12994	0.053067	0.66021	-1.3176	2955.3	22.631	1.9443	80.229	-56.617	76.8	65.728	21.396	-4.0001	-3.5782	0.71292	-1.5871	32.049	-5.2195
124.92	4.592	52.074	-4.373	0.39576	-1.8539	-0.057	0.12715	0.054411	0.66021	-1.3176	2954.6	22.63	1.9434	80.23	-56.69	76.802	65.728	21.396	-4.0001	-3.5782	0.71292	-1.5871	32.049	-5.2195
124.92	4.59	52.074	-4.3733	0.39639	-1.8537	-0.054034	0.12429	0.055717	0.66021	-1.3176	2954.0	22.629	1.9425	80.232	-56.765	76.804	65.728	21.396	-4.0001	-3.5782	0.71292	-1.5871	32.049	-5.2195
124.92	4.5881	52.073	-4.3735	0.397	-1.8534	-0.051054	0.12137	0.056985	0.66021	-1.3176	2953.3	22.629	1.9416	80.233	-56.841	76.806	65.728	21.396	-4.0001	-3.5782	0.71292	-1.5871	32.049	-5.2195
124.92	4.5862	52.073	-4.3738	0.3976	-1.8531	-0.048062	0.11838	0.058215	0.66021	-1.3176	2952.6	22.628	1.9408	80.235	-56.919	76.809	65.728	21.396	-4.0001	-3.5782	0.71292	-1.5871	32.049	-5.2195
124.93	4.5845	52.073	-4.374	0.39819	-1.8528	-0.045059	0.11534	0.059406	0.66021	-1.3176	2952.0	22.628	1.94	80.236	-56.997	76.811	65.728	21.396	-4.0001	-3.5782	0.71292	-1.5871	32.049	-5.2195
124.93	4.5829	52.074	-4.3742	0.39876	-1.8525	-0.042048	0.11224	0.060556	0.66021	-1.3176	2951.3	22.628	1.9393	80.237	-57.078	76.813	65.728	21.396	-4.0001	-3.5782	0.71292	-1.5871	32.049	-5.2195
124.93	4.5814	52.074	-4.3744	0.39931	-1.8522	-0.03903	0.10908	0.061666	0.66021	-1.3176	2950.6	22.627	1.9387	80.239	-57.159	76.815	65.728	21.396	-4.0001	-3.5782	0.71292	-1.5871	32.049	-5.2195
124.93	4.5801	52.075	-4.3746	0.39985	-1.8519	-0.036007	0.10586	0.062735	0.66021	-1.3176	2950.0	22.627	1.938	80.24	-57.242	76.817	65.728	21.396	-4.0001	-3.5782	0.71292	-1.5871	32.049	-5.2195
124.94	4.5788	52.075	-4.3748	0.40037	-1.8516	-0.03298	0.1026	0.063762	0.66021	-1.3176	2949.3	22.627	1.9375	80.242	-57.326	76.819	65.728	21.396	-4.0001	-3.5782	0.71292	-1.5871	32.049	-5.2195
124.94	4.5776	52.076	-4.375	0.40087	-1.8512	-0.029952	0.099283	0.064747	0.66021	-1.3176	2948.6	22.627	1.9369	80.243	-57.411	76.822	65.728	21.396	-4.0001	-3.5782	0.71292	-1.5871	32.049	-5.2195
124.94	4.5766	52.077	-4.3751	0.40136	-1.8509	-0.026923	0.09592	0.06569	0.66021	-1.3176	2948.0	22.627	1.9365	80.245	-57.497	76.824	65.728	21.396	-4.0001	-3.5782	0.71292	-1.5871	32.049	-5.2195
124.94	4.5757	52.078	-4.3752	0.40183	-1.8506	-0.023896	0.092509	0.066589	0.66021	-1.3176	2947.3	22.627	1.936	80.246	-57.585	76.826	65.728	21.396	-4.0001	-3.5782	0.71292	-1.5871	32.049	-5.2195
124.95	4.5749	52.079	-4.3753	0.40228	-1.8503	-0.020872	0.089055	0.067444	0.66021	-1.3176	2946.6	22.627	1.9357	80.248	-57.673	76.828	65.728	21.396	-4.0001	-3.5782	0.71292	-1.5871	32.049	-5.2195
124.95	4.5741	52.081	-4.3754	0.40272	-1.8499	-0.017854	0.085559	0.068255	0.66021	-1.3176	2946.0	22.627	1.9353	80.249	-57.763	76.831	65.728	21.396	-4.0001	-3.5782	0.71292	-1.5871	32.049	-5.2195
124.95	4.5736	52.082	-4.3755	0.40314	-1.8496	-0.014841	0.082022	0.069022	0.66021	-1.3176	2945.3	22.628	1.935	80.251	-57.854	76.833	65.728	21.396	-4.0001	-3.5782	0.71292	-1.5871	32.049	-5.2195
124.95	4.5731	52.084	-4.3756	0.40354	-1.8492	-0.011838	0.078448	0.069743	0.66021	-1.3176	2944.6	22.628	1.9348	80.253	-57.947	76.835	65.728	21.396	-4.0001	-3.5782	0.71292	-1.5871	32.049	-5.2195
124.95	4.5727	52.086	-4.3756	0.40392	-1.8489	-0.0088444	0.074838	0.07042	0.66021	-1.3176	2944.0	22.628	1.9346	80.254	-58.04	76.837	65.728	21.396	-4.0001	-3.5782	0.71292	-1.5871	32.049	-5.2195
124.96	4.5724	52.088	-4.3757	0.40429	-1.8485	-0.0058626	0.071195	0.07105	0.66021	-1.3176	2943.3	22.629	1.9344	80.256	-58.135	76.84	65.728	21.396	-4.0001	-3.5782	0.71292	-1.5871	32.049	-5.2195
124.96	4.5723	52.09	-4.3757	0.40464	-1.8482	-0.0028944	0.067521	0.071635	0.66021	-1.3176	2942.6	22.629	1.9343	80.258	-58.23	76.842	65.728	21.396	-4.0001	-3.5782	0.71292	-1.5871	32.049	-5.2195
124.96	4.5723	52.092	-4.3757	0.40497	-1.8478	5.8773e-05	0.063817	0.072174	0.66021	-1.3176	2942.0	22.63	1.9343	80.259	-58.327	76.844	65.728	21.396	-4.0001	-3.5782	0.71292	-1.5871	32.049	-5.2195
124.96	4.5723	52.094	-4.3757	0.40527	-1.8474	0.0029951	0.060087	0.072666	0.66021	-1.3176	2941.3	22.63	1.9343	80.261	-58.425	76.847	65.728	21.396	-4.0001	-3.5782	0.71292	-1.5871	32.049	-5.2195
124.97	4.5725	52.097	-4.3757	0.40557	-1.8471	0.005913	0.056332	0.073111	0.66021	-1.3176	2940.6	22.631	1.9343	80.263	-58.523	76.849	65.728	21.396	-4.0001	-3.5782	0.71292	-1.5871	32.049	-5.2195
124.97	4.5728	52.1	-4.3756	0.40584	-1.8467	0.0088108	0.052556	0.07351	0.66021	-1.3176	2940.0	22.632	1.9344	80.264	-58.623	76.852	65.728	21.396	-4.0001	-3.5782	0.71292	-1.5871	32.049	-5.2195
124.97	4.5732	52.102	-4.3756	0.40609	-1.8463	0.011687	0.048759	0.073861	0.66021	-1.3176	2939.3	22.632	1.9345	80.266	-58.724	76.854	65.728	21.396	-4.0001	-3.5782	0.71292	-1.5871	32.049	-5.2195
124.97	4.5737	52.105	-4.3755	0.40633	-1.846	0.01454	0.044945	0.074165	0.66021	-1.3176	2938.6	22.633	1.9347	80.268	-58.826	76.856	65.728	21.396	-4.0001	-3.5782	0.71292	-1.5871	32.049	-5.2195
124.97	4.5743	52.108	-4.3754	0.40654	-1.8456	0.017368	0.041115	0.074422	0.66021	-1.3176	2938.0	22.634	1.9349	80.269	-58.929	76.859	65.728	21.396	-4.0001	-3.5782	0.71292	-1.5871	32.049	-5.2195
124.97	4.575	52.112	-4.3754	0.40674	-1.8452	0.020169	0.037273	0.074632	0.66021	-1.3176	2937.3	22.635	1.9352	80.271	-59.032	76.861	65.728	21.396	-4.0001	-3.5782	0.71292	-1.5871	32.049	-5.2195
124.98	4.5758	52.115	-4.3752	0.40691	-1.8449	0.022942	0.03342	0.074794	0.66021	-1.3176	2936.6	22.636	1.9355	80.273	-59.137	76.864	65.728	21.396	-4.0001	-3.5782	0.71292	-1.5871	32.049	-5.2195
124.98	4.5767	52.118	-4.3751	0.40707	-1.8445	0.025686	0.029559	0.074909	0.66021	-1.3176	2935.9	22.637	1.9358	80.275	-59.243	76.866	65.728	21.396	-4.0001	-3.5782	0.71292	-1.5871	32.049	-5.2195
124.98	4.5778	52.122	-4.375	0.40721	-1.8441	0.028399	0.025692	0.074977	0.66021	-1.3176	2935.3	22.638	1.9362	80.276	-59.349	76.869	65.728	21.396	-4.0001	-3.5782	0.71292	-1.5871	32.049	-5.2195
124.98	4.5789	52.125	-4.3748	0.40733	-1.8437	0.031079	0.021821	0.074997	0.66021	-1.3176	2934.6	22.639	1.9366	80.278	-59.456	76.871	65.728	21.396	-4.0001	-3.5782	0.71292	-1.5871	32.049	-5.2195
124.98	4.5801	52.129	-4.3747	0.40743	-1.8434	0.033725	0.017949	0.07497	0.66021	-1.3176	2933.9	22.64	1.9371	80.28	-59.565	76.874	65.728	21.396	-4.0001	-3.5782	0.71292	-1.5871	32.049	-5.2195
124.99	4.5814	52.133	-4.3745	0.40751	-1.843	0.036335	0.014078	0.074896	0.66021	-1.3176	2933.3	22.642	1.9376	80.282	-59.674	76.876	65.728	21.396	-4.0001	-3.5782	0.71292	-1.5871	32.049	-5.2195
124.99	4.5828	52.137	-4.3743	0.40757	-1.8426	0.038908	0.010211	0.074775	0.66021	-1.3176	2932.6	22.643	1.9382	80.284	-59.784	76.879	65.728	21.396	-4.0001	-3.5782	0.71292	-1.5871	32.049	-5.2195
124.99	4.5843	52.141	-4.3741	0.40761	-1.8422	0.041443	0.0063491	0.074607	0.66021	-1.3176	2931.9	22.644	1.9388	80.286	-59.894	76.881	65.728	21.396	-4.0001	-3.5782	0.71292	-1.5871	32.049	-5.2195
124.99	4.5859	52.145	-4.3739	0.40763	-1.8419	0.043937	0.0024956	0.074392	0.66021	-1.3176	2931.2	22.646	1.9394	80.287	-60.006	76.884	65.728	21.396	-4.0001	-3.5782	0.71292	-1.5871	32.049	-5.2195
124.99	4.5876	52.15	-4.3737	0.40763	-1.8415	0.046391	-0.0013475	0.074131	0.66021	-1.3176	2930.6	22.647	1.9401	80.289	-60.118	76.886	65.728	21.396	-4.0001	-3.5782	0.71292	-1.5871	32.049	-5.2195
124.99	4.5894	52.154	-4.3734	0.40762	-1.8411	0.048802	-0.0051779	0.073824	0.66021	-1.3176	2929.9	22.649	1.9408	80.291	-60.231	76.889	65.728	21.396	-4.0001	-3.5782	0.71292	-1.5871	32.049	-5.2195
124.99	4.5913	52.158	-4.3732	0.40758	-1.8408	0.051169	-0.0089933	0.073471	0.66021	-1.3176	2929.2	22.65	1.9415	80.293	-60.345	76.891	65.728	21.396	-4.0001	-3.5782	0.71292	-1.5871	32.049	-5.2195
125.0	4.5933	52.163	-4.3729	0.40753	-1.8404	0.053491	-0.012791	0.073072	0.66021	-1.3176	2928.6	22.652	1.9423	80.295	-60.459	76.894	65.728	21.396	-4.0001	-3.5782	0.71292	-1.5871	32.049	-5.2195
125.0	4.5953	52.168	-4.3726	0.40745	-1.84	0.055767	-0.01657	0.072628	0.66021	-1.3176	2927.9	22.653	1.9431	80.297	-60.574	76.897	65.728	21.396	-4.0001	-3.5782	0.71292	-1.5871	32.049	-5.2195
125.0	4.5975	52.173	-4.3724	0.40736	-1.8397	0.057994	-0.020327	0.072139	0.66021	-1.3176	2927.2	22.655	1.944	80.299	-60.69	76.899	65.728	21.396	-4.0001	-3.5782	0.71292	-1.5871	32.049	-5.2195
125.0	4.5997	52.177	-4.3721	0.40725	-1.8393	0.060173	-0.02406	0.071606	0.66021	-1.3176	2926.5	22.657	1.9449	80.301	-60.806	76.902	65.728	21.396	-4.0001	-3.5782	0.71292	-1.5871	32.049	-5.2195
125.0	4.602	52.182	-4.3718	0.40712	-1.8389	0.062302	-0.027767	0.071028	0.66021	-1.3176	2925.9	22.658	1.9458	80.302	-60.923	76.904	65.728	21.396	-4.0001	-3.5782	0.71292	-1.5871	32.049	-5.2195
125.0	4.6044	52.187	-4.3714	0.40697	-1.8386	0.064379	-0.031445	0.070407	0.66021	-1.3176	2925.2	22.66	1.9468	80.304	-61.041	76.907	65.728	21.396	-4.0001	-3.5782	0.71292	-1.5871	32.049	-5.2195
125.0	4.6069	52.193	-4.3711	0.40681	-1.8382	0.066405	-0.035093	0.069743	0.66021	-1.3176	2924.5	22.662	1.9478	80.306	-61.159	76.91	65.728	21.396	-4.0001	-3.5782	0.71292	-1.5871	32.049	-5.2195
125.01	4.6094	52.198	-4.3708	0.40662	-1.8379	0.068376	-0.038708	0.069036	0.66021	-1.3176	2923.8	22.664	1.9488	80.308	-61.277	76.912	65.728	21.396	-4.0001	-3.5782	0.71292	-1.5871	32.049	-5.2195
125.01	4.612	52.203	-4.3704	0.40642	-1.8375	0.070294	-0.042289	0.068287	0.66021	-1.3176	2923.2	22.665	1.9499	80.31	-61.396	76.915	65.728	21.396	-4.0001	-3.5782	0.71292	-1.5871	32.049	-5.2195
125.01	4.6147	52.208	-4.3701	0.4062	-1.8372	0.072156	-0.045833	0.067496	0.66021	-1.3176	2922.5	22.667	1.951	80.312	-61.516	76.917	65.728	21.396	-4.0001	-3.5782	0.71292	-1.5871	32.049	-5.2195
125.01	4.6175	52.214	-4.3697	0.40596	-1.8369	0.073961	-0.049338	0.066664	0.66021	-1.3176	2921.8	22.669	1.9521	80.314	-61.635	76.92	65.728	21.396	-4.0001	-3.5782	0.71292	-1.5871	32.049	-5.2195
125.01	4.6203	52.219	-4.3693	0.40571	-1.8365	0.075709	-0.052802	0.065792	0.66021	-1.3176	2921.1	22.671	1.9532	80.316	-61.756	76.923	65.728	21.396	-4.0001	-3.5782	0.71292	-1.5871	32.049	-5.2195
125.01	4.6232	52.225	-4.369	0.40543	-1.8362	0.077399	-0.056224	0.06488	0.66021	-1.3176	2920.5	22.673	1.9544	80.318	-61.876	76.925	65.728	21.396	-4.0001	-3.5782	0.71292	-1.5871	32.049	-5.2195
125.01	4.6262	52.23	-4.3686	0.40514	-1.8359	0.079029	-0.0596	0.063929	0.66021	-1.3176	2919.8	22.675	1.9556	80.32	-61.997	76.928	65.728	21.396	-4.0001	-3.5782	0.71292	-1.5871	32.049	-5.2195
125.01	4.6293	52.236	-4.3682	0.40484	-1.8356	0.0806	-0.06293	0.06294	0.66021	-1.3176	2919.1	22.677	1.9569	80.322	-62.119	76.931	65.728	21.396	-4.0001	-3.5782	0.71292	-1.5871	32.049	-5.2195
125.02	4.6324	52.242	-4.3678	0.40452	-1.8353	0.08211	-0.066212	0.061913	0.66021	-1.3176	2918.4	22.679	1.9581	80.324	-62.24	76.933	65.728	21.396	-4.0001	-3.5782	0.71292	-1.5871	32.049	-5.2195
125.02	4.6355	52.247	-4.3673	0.40418	-1.835	0.083558	-0.069443	0.060848	0.66021	-1.3176	2917.8	22.681	1.9594	80.326	-62.362	76.936	65.728	21.396	-4.0001	-3.5782	0.71292	-1.5871	32.049	-5.2195
125.02	4.6387	52.253	-4.3669	0.40382	-1.8347	0.084944	-0.072622	0.059748	0.66021	-1.3176	2917.1	22.683	1.9607	80.328	-62.484	76.939	65.728	21.396	-4.0001	-3.5782	0.71292	-1.5871	32.049	-5.2195
125.02	4.642	52.259	-4.3665	0.40345	-1.8344	0.086268	-0.075747	0.058612	0.66021	-1.3176	2916.4	22.685	1.9621	80.33	-62.606	76.941	65.728	21.396	-4.0001	-3.5782	0.71292	-1.5871	32.049	-5.2195
125.02	4.6453	52.265	-4.3661	0.40306	-1.8341	0.087527	-0.078817	0.057441	0.66021	-1.3176	2915.7	22.688	1.9634	80.332	-62.728	76.944	65.728	21.396	-4.0001	-3.5782	0.71292	-1.5871	32.049	-5.2195
125.02	4.6487	52.271	-4.3656	0.40266	-1.8338	0.088723	-0.081829	0.056236	0.66021	-1.3176	2915.1	22.69	1.9648	80.334	-62.85	76.947	65.728	21.396	-4.0001	-3.5782	0.71292	-1.5871	32.049	-5.2195
125.02	4.6522	52.277	-4.3652	0.40225	-1.8335	0.089854	-0.084783	0.054998	0.66021	-1.3176	2914.4	22.692	1.9662	80.336	-62.972	76.949	65.728	21.396	-4.0001	-3.5782	0.71292	-1.5871	32.049	-5.2195
125.02	4.6557	52.283	-4.3647	0.40181	-1.8332	0.09092	-0.087675	0.053728	0.66021	-1.3176	2913.7	22.694	1.9677	80.338	-63.094	76.952	65.728	21.396	-4.0001	-3.5782	0.71292	-1.5871	32.049	-5.2195
125.02	4.6592	52.289	-4.3643	0.40137	-1.833	0.09192	-0.090506	0.052426	0.66021	-1.3176	2913.0	22.696	1.9691	80.34	-63.215	76.955	65.728	21.396	-4.0001	-3.5782	0.71292	-1.5871	32.049	-5.2195
125.02	4.6628	52.295	-4.3638	0.40091	-1.8327	0.092854	-0.093274	0.051093	0.66021	-1.3176	2912.4	22.698	1.9706	80.342	-63.337	76.957	65.728	21.396	-4.0001	-3.5782	0.71292	-1.5871	32.049	-5.2195
125.03	4.6664	52.301	-4.3633	0.40044	-1.8325	0.093721	-0.095976	0.049731	0.66021	-1.3176	2911.7	22.701	1.972	80.344	-63.458	76.96	65.728	21.396	-4.0001	-3.5782	0.71292	-1.5871	32.049	-5.2195
125.03	4.6701	52.307	-4.3629	0.39995	-1.8322	0.094522	-0.098612	0.04834	0.66021	-1.3176	2911.0	22.703	1.9735	80.346	-63.579	76.963	65.728	21.396	-4.0001	-3.5782	0.71292	-1.5871	32.049	-5.2195
125.03	4.6738	52.313	-4.3624	0.39945	-1.832	0.095255	-0.10118	0.046921	0.66021	-1.3176	2910.3	22.705	1.9751	80.348	-63.699	76.966	65.728	21.396	-4.0001	-3.5782	0.71292	-1.5871	32.049	-5.2195
125.03	4.6775	52.319	-4.3619	0.39894	-1.8317	0.095922	-0.10368	0.045476	0.66021	-1.3176	2909.7	22.707	1.9766	80.35	-63.819	76.968	65.728	21.396	-4.0001	-3.5782	0.71292	-1.5871	32.049	-5.2195
125.03	4.6813	52.325	-4.3614	0.39841	-1.8315	0.09652	-0.10611	0.044004	0.66021	-1.3176	2909.0	22.709	1.9781	80.352	-63.938	76.971	65.728	21.396	-4.0001	-3.5782	0.71292	-1.5871	32.049	-5.2195
125.03	4.6851	52.331	-4.361	0.39788	-1.8313	0.097051	-0.10847	0.042507	0.66021	-1.3176	2908.3	22.712	1.9797	80.354	-64.056	76.974	65.728	21.396	-4.0001	-3.5782	0.71292	-1.5871	32.049	-5.2195
125.03	4.6889	52.337	-4.3605	0.39733	-1.8311	0.097514	-0.11075	0.040986	0.66021	-1.3176	2907.6	22.714	1.9813	80.356	-64.173	76.976	65.728	21.396	-4.0001	-3.5782	0.71292	-1.5871	32.049	-5.2195
125.03	4.6928	52.343	-4.36	0.39677	-1.8309	0.097908	-0.11296	0.039442	0.66021	-1.3176	2906.9	22.716	1.9829	80.358	-64.288	76.979	65.728	21.396	-4.0001	-3.5782	0.71292	-1.5871	32.049	-5.2195
125.03	4.6967	52.349	-4.3595	0.3962	-1.8307	0.098235	-0.1151	0.037876	0.66021	-1.3176	2906.3	22.718	1.9844	80.36	-64.403	76.981	65.728	21.396	-4.0001	-3.5782	0.71292	-1.5871	32.049	-5.2195
125.03	4.7006	52.355	-4.359	0.39562	-1.8305	0.098494	-0.11716	0.036289	0.66021	-1.3176	2905.6	22.72	1.9861	80.361	-64.516	76.984	65.728	21.396	-4.0001	-3.5782	0.71292	-1.5871	32.049	-5.2195
125.03	4.7045	52.361	-4.3585	0.39503	-1.8303	0.098684	-0.11915	0.034681	0.66021	-1.3176	2904.9	22.723	1.9877	80.363	-64.627	76.987	65.728	21.396	-4.0001	-3.5782	0.71292	-1.5871	32.049	-5.2195
125.04	4.7084	52.367	-4.358	0.39443	-1.8302	0.098807	-0.12105	0.033055	0.66021	-1.3176	2904.2	22.725	1.9893	80.365	-64.735	76.989	65.728	21.396	-4.0001	-3.5782	0.71292	-1.5871	32.049	-5.2195
125.04	4.7124	52.373	-4.3575	0.39382	-1.83	0.098861	-0.12288	0.03141	0.66021	-1.3176	2903.6	22.727	1.9909	80.367	-64.842	76.992	65.728	21.396	-4.0001	-3.5782	0.71292	-1.5871	32.049	-5.2195
125.04	4.7164	52.379	-4.357	0.3932	-1.8299	0.098848	-0.12463	0.029749	0.66021	-1.3176	2902.9	22.729	1.9926	80.369	-64.945	76.995	65.728	21.396	-4.0001	-3.5782	0.71292	-1.5871	32.049	-5.2195
125.04	4.7204	52.385	-4.3565	0.39257	-1.8297	0.098767	-0.1263	0.028071	0.66021	-1.3176	2902.2	22.731	1.9942	80.371	-65.045	76.997	65.728	21.396	-4.0001	-3.5782	0.71292	-1.5871	32.049	-5.2195
125.04	4.7244	52.391	-4.356	0.39194	-1.8296	0.098619	-0.12789	0.026379	0.66021	-1.3176	2901.5	22.734	1.9958	80.373	-65.141	77.0	65.728	21.396	-4.0001	-3.5782	0.71292	-1.5871	32.049	-5.2195
125.04	4.7284	52.397	-4.3555	0.39129	-1.8294	0.098404	-0.1294	0.024673	0.66021	-1.3176	2900.8	22.736	1.9975	80.375	-65.233	77.003	65.728	21.396	-4.0001	-3.5782	0.71292	-1.5871	32.049	-5.2195
125.04	4.7324	52.403	-4.355	0.39064	-1.8293	0.098122	-0.13082	0.022954	0.66021	-1.3176	2900.2	22.738	1.9991	80.377	-65.319	77.005	65.728	21.396	-4.0001	-3.5782	0.71292	-1.5871	32.049	-5.2195
125.04	4.7365	52.409	-4.3546	0.38998	-1.8292	0.09776	-0.13219	0.021224	0.66021	-1.3176	2899.5	22.74	2.0008	80.379	-65.4	77.008	65.728	21.396	-4.0001	-3.5782	0.71292	-1.5871	32.049	-5.2195
125.04	4.7405	52.414	-4.3541	0.38932	-1.8291	0.097317	-0.1335	0.019484	0.66021	-1.3176	2898.8	22.742	2.0024	80.381	-65.474	77.01	65.728	21.396	-4.0001	-3.5782	0.71292	-1.5871	32.049	-5.2195
125.04	4.7445	52.42	-4.3536	0.38865	-1.829	0.096808	-0.13473	0.017734	0.66021	-1.3176	2898.1	22.744	2.0041	80.383	-65.541	77.013	65.728	21.396	-4.0001	-3.5782	0.71292	-1.5871	32.049	-5.2195
125.04	4.7485	52.426	-4.3531	0.38797	-1.8289	0.096234	-0.13587	0.015974	0.66021	-1.3176	2897.5	22.746	2.0058	80.384	-65.598	77.015	65.728	21.396	-4.0001	-3.5782	0.71292	-1.5871	32.049	-5.2195
125.05	4.7525	52.431	-4.3526	0.38729	-1.8289	0.095596	-0.13693	0.014206	0.66021	-1.3176	2896.8	22.748	2.0074	80.386	-65.647	77.018	65.728	21.396	-4.0001	-3.5782	0.71292	-1.5871	32.049	-5.2195
125.05	4.7565	52.437	-4.3521	0.3866	-1.8288	0.094894	-0.1379	0.012431	0.66021	-1.3176	2896.1	22.75	2.009	80.388	-65.685	77.021	65.728	21.396	-4.0001	-3.5782	0.71292	-1.5871	32.049	-5.2195
125.05	4.7605	52.443	-4.3517	0.38591	-1.8287	0.094128	-0.13879	0.010651	0.66021	-1.3176	2895.4	22.752	2.0107	80.39	-65.711	77.023	65.728	21.396	-4.0001	-3.5782	0.71292	-1.5871	32.049	-5.2195
125.05	4.7645	52.448	-4.3512	0.38522	-1.8287	0.0933	-0.13959	0.0088649	0.66021	-1.3176	2894.7	22.754	2.0123	80.392	-65.726	77.026	65.728	21.396	-4.0001	-3.5782	0.71292	-1.5871	32.049	-5.2195
125.05	4.7685	52.453	-4.3507	0.38452	-1.8286	0.092409	-0.14031	0.0070754	0.66021	-1.3176	2894.1	22.756	2.014	80.394	-65.729	77.028	65.728	21.396	-4.0001	-3.5782	0.71292	-1.5871	32.049	-5.2195
125.05	4.7725	52.459	-4.3503	0.38381	-1.8286	0.091457	-0.14093	0.0052831	0.66021	-1.3176	2893.4	22.758	2.0156	80.395	-65.719	77.031	65.728	21.396	-4.0001	-3.5782	0.71292	-1.5871	32.049	-5.2195
125.05	4.7764	52.464	-4.3498	0.38311	-1.8286	0.090445	-0.14148	0.0034891	0.66021	-1.3176	2892.7	22.76	2.0172	80.397	-65.697	77.033	65.728	21.396	-4.0001	-3.5782	0.71292	-1.5871	32.049	-5.2195
125.05	4.7803	52.469	-4.3494	0.3824	-1.8286	0.089372	-0.14193	0.0016944	0.66021	-1.3176	2892.0	22.762	2.0188	80.399	-65.664	77.036	65.728	21.396	-4.0001	-3.5782	0.71292	-1.5871	32.049	-5.2195
125.05	4.7842	52.474	-4.3489	0.38169	-1.8286	0.08824	-0.1423	-9.9768e-05	0.66021	-1.3176	2891.4	22.764	2.0204	80.401	-65.62	77.038	65.728	21.396	-4.0001	-3.5782	0.71292	-1.5871	32.049	-5.2195
125.05	4.7881	52.479	-4.3485	0.38098	-1.8286	0.08705	-0.14258	-0.0018925	0.66021	-1.3176	2890.7	22.766	2.022	80.402	-65.566	77.041	65.728	21.396	-4.0001	-3.5782	0.71292	-1.5871	32.049	-5.2195
125.05	4.7919	52.484	-4.3481	0.38026	-1.8286	0.085802	-0.14278	-0.0036826	0.66021	-1.3176	2890.0	22.767	2.0236	80.404	-65.503	77.043	65.728	21.396	-4.0001	-3.5782	0.71292	-1.5871	32.049	-5.2195
125.06	4.7957	52.489	-4.3476	0.37955	-1.8286	0.084497	-0.14289	-0.0054691	0.66021	-1.3176	2889.3	22.769	2.0252	80.406	-65.432	77.045	65.728	21.396	-4.0001	-3.5782	0.71292	-1.5871	32.049	-5.2195
125.06	4.7995	52.494	-4.3472	0.37883	-1.8287	0.083137	-0.14291	-0.007251	0.66021	-1.3176	2888.6	22.771	2.0267	80.408	-65.354	77.048	65.728	21.396	-4.0001	-3.5782	0.71292	-1.5871	32.049	-5.2195
125.06	4.8033	52.499	-4.3468	0.37812	-1.8287	0.081722	-0.14285	-0.0090271	0.66021	-1.3176	2888.0	22.773	2.0283	80.409	-65.27	77.05	65.728	21.396	-4.0001	-3.5782	0.71292	-1.5871	32.049	-5.2195
125.06	4.807	52.504	-4.3464	0.37741	-1.8287	0.080253	-0.14271	-0.010797	0.66021	-1.3176	2887.3	22.774	2.0298	80.411	-65.181	77.053	65.728	21.396	-4.0001	-3.5782	0.71292	-1.5871	32.049	-5.2195
125.06	4.8107	52.508	-4.346	0.37669	-1.8288	0.078731	-0.14248	-0.012558	0.66021	-1.3176	2886.6	22.776	2.0313	80.413	-65.087	77.055	65.728	21.396	-4.0001	-3.5782	0.71292	-1.5871	32.049	-5.2195
125.06	4.8143	52.513	-4.3456	0.37598	-1.8289	0.077157	-0.14216	-0.014311	0.66021	-1.3176	2885.9	22.778	2.0328	80.414	-64.989	77.057	65.728	21.396	-4.0001	-3.5782	0.71292	-1.5871	32.049	-5.2195
125.06	4.8179	52.517	-4.3452	0.37527	-1.8289	0.075532	-0.14177	-0.016054	0.66021	-1.3176	2885.3	22.779	2.0343	80.416	-64.888	77.06	65.728	21.396	-4.0001	-3.5782	0.71292	-1.5871	32.049	-5.2195
125.06	4.8214	52.521	-4.3449	0.37456	-1.829	0.073858	-0.14129	-0.017787	0.66021	-1.3176	2884.6	22.781	2.0357	80.418	-64.784	77.062	65.728	21.396	-4.0001	-3.5782	0.71292	-1.5871	32.049	-5.2195
125.06	4.8249	52.526	-4.3445	0.37386	-1.8291	0.072136	-0.14072	-0.019508	0.66021	-1.3176	2883.9	22.782	2.0372	80.419	-64.677	77.064	65.728	21.396	-4.0001	-3.5782	0.71292	-1.5871	32.049	-5.2195
125.06	4.8284	52.53	-4.3441	0.37316	-1.8292	0.070366	-0.14008	-0.021216	0.66021	-1.3176	2883.2	22.783	2.0386	80.421	-64.568	77.067	65.728	21.396	-4.0001	-3.5782	0.71292	-1.5871	32.049	-5.2195
125.07	4.8318	52.534	-4.3438	0.37246	-1.8293	0.068549	-0.13935	-0.02291	0.66021	-1.3176	2882.5	22.785	2.04	80.422	-64.458	77.069	65.728	21.396	-4.0001	-3.5782	0.71292	-1.5871	32.049	-5.2195
125.07	4.8352	52.538	-4.3434	0.37176	-1.8295	0.066688	-0.13855	-0.02459	0.66021	-1.3176	2881.9	22.786	2.0414	80.424	-64.346	77.071	65.728	21.396	-4.0001	-3.5782	0.71292	-1.5871	32.049	-5.2195
125.07	4.8385	52.542	-4.3431	0.37107	-1.8296	0.064783	-0.13766	-0.026254	0.66021	-1.3176	2881.2	22.788	2.0427	80.425	-64.233	77.073	65.728	21.396	-4.0001	-3.5782	0.71292	-1.5871	32.049	-5.2195
125.07	4.8417	52.545	-4.3428	0.37039	-1.8297	0.062835	-0.1367	-0.027902	0.66021	-1.3176	2880.5	22.789	2.0441	80.427	-64.119	77.076	65.728	21.396	-4.0001	-3.5782	0.71292	-1.5871	32.049	-5.2195
125.07	4.8449	52.549	-4.3425	0.36971	-1.8299	0.060847	-0.13566	-0.029532	0.66021	-1.3176	2879.8	22.79	2.0454	80.428	-64.004	77.078	65.728	21.396	-4.0001	-3.5782	0.71292	-1.5871	32.049	-5.2195
125.07	4.8481	52.552	-4.3422	0.36903	-1.83	0.058818	-0.13454	-0.031144	0.66021	-1.3176	2879.2	22.791	2.0467	80.43	-63.888	77.08	65.728	21.396	-4.0001	-3.5782	0.71292	-1.5871	32.049	-5.2195
125.07	4.8512	52.556	-4.3419	0.36836	-1.8302	0.05675	-0.13334	-0.032737	0.66021	-1.3176	2878.5	22.792	2.0479	80.431	-63.772	77.082	65.728	21.396	-4.0001	-3.5782	0.71292	-1.5871	32.049	-5.2195
125.07	4.8542	52.559	-4.3416	0.3677	-1.8303	0.054645	-0.13207	-0.03431	0.66021	-1.3176	2877.8	22.793	2.0492	80.433	-63.656	77.084	65.728	21.396	-4.0001	-3.5782	0.71292	-1.5871	32.049	-5.2195
125.07	4.8571	52.562	-4.3414	0.36704	-1.8305	0.052505	-0.13073	-0.035862	0.66021	-1.3176	2877.1	22.795	2.0504	80.434	-63.539	77.087	65.728	21.396	-4.0001	-3.5782	0.71292	-1.5871	32.049	-5.2195
125.08	4.86	52.565	-4.3411	0.36639	-1.8307	0.050329	-0.12931	-0.037393	0.66021	-1.3176	2876.4	22.796	2.0516	80.436	-63.422	77.089	65.728	21.396	-4.0001	-3.5782	0.71292	-1.5871	32.049	-5.2195
125.08	4.8629	52.568	-4.3409	0.36575	-1.8309	0.048121	-0.12782	-0.038901	0.66021	-1.3176	2875.8	22.796	2.0527	80.437	-63.305	77.091	65.728	21.396	-4.0001	-3.5782	0.71292	-1.5871	32.049	-5.2195
125.08	4.8656	52.571	-4.3406	0.36511	-1.8311	0.04588	-0.12626	-0.040385	0.66021	-1.3176	2875.1	22.797	2.0538	80.438	-63.188	77.093	65.728	21.396	-4.0001	-3.5782	0.71292	-1.5871	32.049	-5.2195
125.08	4.8683	52.574	-4.3404	0.36448	-1.8313	0.043609	-0.12463	-0.041846	0.66021	-1.3176	2874.4	22.798	2.0549	80.44	-63.071	77.095	65.728	21.396	-4.0001	-3.5782	0.71292	-1.5871	32.049	-5.2195
125.08	4.8709	52.577	-4.3402	0.36387	-1.8315	0.041309	-0.12294	-0.043282	0.66021	-1.3176	2873.7	22.799	2.056	80.441	-62.955	77.097	65.728	21.396	-4.0001	-3.5782	0.71292	-1.5871	32.049	-5.2195
125.08	4.8735	52.579	-4.34	0.36325	-1.8317	0.038981	-0.12117	-0.044692	0.66021	-1.3176	2873.1	22.8	2.0571	80.442	-62.838	77.099	65.728	21.396	-4.0001	-3.5782	0.71292	-1.5871	32.049	-5.2195
125.08	4.8759	52.582	-4.3398	0.36265	-1.832	0.036628	-0.11934	-0.046076	0.66021	-1.3176	2872.4	22.801	2.0581	80.444	-62.722	77.101	65.728	21.396	-4.0001	-3.5782	0.71292	-1.5871	32.049	-5.2195
125.08	4.8783	52.584	-4.3396	0.36206	-1.8322	0.034249	-0.11745	-0.047433	0.66021	-1.3176	2871.7	22.801	2.059	80.445	-62.606	77.103	65.728	21.396	-4.0001	-3.5782	0.71292	-1.5871	32.049	-5.2195
125.09	4.8806	52.586	-4.3395	0.36148	-1.8324	0.031848	-0.11549	-0.048762	0.66021	-1.3176	2871.0	22.802	2.06	80.446	-62.491	77.105	65.728	21.396	-4.0001	-3.5782	0.71292	-1.5871	32.049	-5.2195
125.09	4.8829	52.588	-4.3393	0.36091	-1.8327	0.029425	-0.11347	-0.050063	0.66021	-1.3176	2870.3	22.802	2.0609	80.448	-62.376	77.107	65.728	21.396	-4.0001	-3.5782	0.71292	-1.5871	32.049	-5.2195
125.09	4.885	52.59	-4.3392	0.36034	-1.8329	0.026981	-0.11139	-0.051335	0.66021	-1.3176	2869.7	22.803	2.0618	80.449	-62.261	77.109	65.728	21.396	-4.0001	-3.5782	0.71292	-1.5871	32.049	-5.2195
125.09	4.8871	52.592	-4.339	0.35979	-1.8332	0.024519	-0.10925	-0.052578	0.66021	-1.3176	2869.0	22.803	2.0626	80.45	-62.147	77.111	65.728	21.396	-4.0001	-3.5782	0.71292	-1.5871	32.049	-5.2195
125.09	4.8891	52.593	-4.3389	0.35925	-1.8335	0.022039	-0.10705	-0.05379	0.66021	-1.3176	2868.3	22.804	2.0634	80.451	-62.034	77.113	65.728	21.396	-4.0001	-3.5782	0.71292	-1.5871	32.049	-5.2195
125.09	4.891	52.595	-4.3388	0.35872	-1.8337	0.019544	-0.1048	-0.054971	0.66021	-1.3176	2867.6	22.804	2.0642	80.452	-61.921	77.115	65.728	21.396	-4.0001	-3.5782	0.71292	-1.5871	32.049	-5.2195
125.09	4.8929	52.597	-4.3387	0.3582	-1.834	0.017034	-0.10249	-0.056121	0.66021	-1.3176	2867.0	22.805	2.065	80.453	-61.809	77.117	65.728	21.396	-4.0001	-3.5782	0.71292	-1.5871	32.049	-5.2195
125.1	4.8946	52.598	-4.3386	0.3577	-1.8343	0.014512	-0.10013	-0.057239	0.66021	-1.3176	2866.3	22.805	2.0657	80.455	-61.697	77.119	65.728	21.396	-4.0001	-3.5782	0.71292	-1.5871	32.049	-5.2195
125.1	4.8963	52.599	-4.3386	0.3572	-1.8346	0.011978	-0.097713	-0.058325	0.66021	-1.3176	2865.6	22.805	2.0664	80.456	-61.586	77.12	65.728	21.396	-4.0001	-3.5782	0.71292	-1.5871	32.049	-5.2195
125.1	4.8979	52.6	-4.3385	0.35672	-1.8349	0.0094344	-0.095249	-0.059377	0.66021	-1.3176	2864.9	22.805	2.067	80.457	-61.476	77.122	65.728	21.396	-4.0001	-3.5782	0.71292	-1.5871	32.049	-5.2195
125.1	4.8993	52.601	-4.3385	0.35625	-1.8352	0.0068827	-0.092736	-0.060396	0.66021	-1.3176	2864.3	22.806	2.0676	80.458	-61.366	77.124	65.728	21.396	-4.0001	-3.5782	0.71292	-1.5871	32.049	-5.2195
125.1	4.9007	52.602	-4.3384	0.35579	-1.8355	0.0043243	-0.090177	-0.061381	0.66021	-1.3176	2863.6	22.806	2.0682	80.459	-61.258	77.126	65.728	21.396	-4.0001	-3.5782	0.71292	-1.5871	32.049	-5.2195
125.1	4.902	52.603	-4.3384	0.35535	-1.8358	0.0017606	-0.087572	-0.062332	0.66021	-1.3176	2862.9	22.806	2.0687	80.46	-61.15	77.128	65.728	21.396	-4.0001	-3.5782	0.71292	-1.5871	32.049	-5.2195
125.1	4.9033	52.603	-4.3384	0.35492	-1.8361	-0.00080681	-0.084922	-0.063248	0.66021	-1.3176	2862.2	22.806	2.0692	80.461	-61.043	77.129	65.728	21.396	-4.0001	-3.5782	0.71292	-1.5871	32.049	-5.2195
125.11	4.9044	52.604	-4.3384	0.3545	-1.8364	-0.0033765	-0.082231	-0.064129	0.66021	-1.3176	2861.6	22.806	2.0696	80.462	-60.937	77.131	65.728	21.396	-4.0001	-3.5782	0.71292	-1.5871	32.049	-5.2195
125.11	4.9054	52.604	-4.3385	0.3541	-1.8367	-0.0059469	-0.079498	-0.064974	0.66021	-1.3176	2860.9	22.806	2.07	80.463	-60.831	77.133	65.728	21.396	-4.0001	-3.5782	0.71292	-1.5871	32.049	-5.2195
125.11	4.9064	52.605	-4.3385	0.3537	-1.8371	-0.0085166	-0.076727	-0.065783	0.66021	-1.3176	2860.2	22.805	2.0704	80.464	-60.727	77.134	65.728	21.396	-4.0001	-3.5782	0.71292	-1.5871	32.049	-5.2195
125.11	4.9072	52.605	-4.3386	0.35333	-1.8374	-0.011084	-0.073918	-0.066556	0.66021	-1.3176	2859.5	22.805	2.0707	80.465	-60.623	77.136	65.728	21.396	-4.0001	-3.5782	0.71292	-1.5871	32.049	-5.2195
125.11	4.908	52.605	-4.3386	0.35297	-1.8377	-0.013648	-0.071074	-0.067293	0.66021	-1.3176	2858.9	22.805	2.071	80.466	-60.521	77.138	65.728	21.396	-4.0001	-3.5782	0.71292	-1.5871	32.049	-5.2195
125.11	4.9086	52.605	-4.3387	0.35262	-1.8381	-0.016207	-0.068195	-0.067992	0.66021	-1.3176	2858.2	22.805	2.0713	80.467	-60.419	77.139	65.728	21.396	-4.0001	-3.5782	0.71292	-1.5871	32.049	-5.2195
125.12	4.9092	52.605	-4.3388	0.35228	-1.8384	-0.018759	-0.065284	-0.068655	0.66021	-1.3176	2857.5	22.804	2.0715	80.468	-60.318	77.141	65.728	21.396	-4.0001	-3.5782	0.71292	-1.5871	32.049	-5.2195
125.12	4.9097	52.604	-4.3389	0.35196	-1.8388	-0.021303	-0.062342	-0.06928	0.66021	-1.3176	2856.8	22.804	2.0717	80.468	-60.219	77.143	65.728	21.396	-4.0001	-3.5782	0.71292	-1.5871	32.049	-5.2195
125.12	4.91	52.604	-4.339	0.35166	-1.8391	-0.023837	-0.059371	-0.069867	0.66021	-1.3176	2856.2	22.803	2.0718	80.469	-60.12	77.144	65.728	21.396	-4.0001	-3.5782	0.71292	-1.5871	32.049	-5.2195
125.12	4.9103	52.603	-4.3391	0.35137	-1.8395	-0.026361	-0.056372	-0.070416	0.66021	-1.3176	2855.5	22.803	2.0719	80.47	-60.022	77.146	65.728	21.396	-4.0001	-3.5782	0.71292	-1.5871	32.049	-5.2195
125.12	4.9105	52.603	-4.3393	0.3511	-1.8398	-0.028872	-0.053348	-0.070928	0.66021	-1.3176	2854.8	22.802	2.072	80.471	-59.926	77.147	65.728	21.396	-4.0001	-3.5782	0.71292	-1.5871	32.049	-5.2195
125.12	4.9106	52.602	-4.3394	0.35084	-1.8402	-0.03137	-0.0503	-0.071401	0.66021	-1.3176	2854.1	22.802	2.072	80.472	-59.83	77.149	65.728	21.396	-4.0001	-3.5782	0.71292	-1.5871	32.049	-5.2195
125.13	4.9106	52.601	-4.3396	0.35059	-1.8405	-0.033852	-0.04723	-0.071836	0.66021	-1.3176	2853.5	22.801	2.072	80.472	-59.736	77.15	65.728	21.396	-4.0001	-3.5782	0.71292	-1.5871	32.049	-5.2195
125.13	4.9105	52.6	-4.3397	0.35037	-1.8409	-0.036319	-0.044139	-0.072232	0.66021	-1.3176	2852.8	22.801	2.0719	80.473	-59.642	77.152	65.728	21.396	-4.0001	-3.5782	0.71292	-1.5871	32.049	-5.2195
125.13	4.9103	52.599	-4.3399	0.35015	-1.8412	-0.038767	-0.04103	-0.07259	0.66021	-1.3176	2852.1	22.8	2.0718	80.474	-59.55	77.153	65.728	21.396	-4.0001	-3.5782	0.71292	-1.5871	32.049	-5.2195
125.13	4.91	52.598	-4.3401	0.34996	-1.8416	-0.041196	-0.037903	-0.072909	0.66021	-1.3176	2851.5	22.799	2.0717	80.475	-59.459	77.155	65.728	21.396	-4.0001	-3.5782	0.71292	-1.5871	32.049	-5.2195
125.13	4.9096	52.597	-4.3403	0.34977	-1.842	-0.043605	-0.034761	-0.073189	0.66021	-1.3176	2850.8	22.798	2.0715	80.475	-59.369	77.156	65.728	21.396	-4.0001	-3.5782	0.71292	-1.5871	32.049	-5.2195
125.13	4.9091	52.595	-4.3406	0.34961	-1.8423	-0.045992	-0.031606	-0.073431	0.66021	-1.3176	2850.1	22.797	2.0713	80.476	-59.28	77.158	65.728	21.396	-4.0001	-3.5782	0.71292	-1.5871	32.049	-5.2195
125.14	4.9085	52.594	-4.3408	0.34946	-1.8427	-0.048355	-0.028439	-0.073634	0.66021	-1.3176	2849.4	22.797	2.071	80.477	-59.192	77.159	65.728	21.396	-4.0001	-3.5782	0.71292	-1.5871	32.049	-5.2195
125.14	4.9079	52.592	-4.341	0.34932	-1.8431	-0.050695	-0.025261	-0.073798	0.66021	-1.3176	2848.8	22.796	2.0707	80.477	-59.105	77.16	65.728	21.396	-4.0001	-3.5782	0.71292	-1.5871	32.049	-5.2195
125.14	4.9071	52.59	-4.3413	0.3492	-1.8434	-0.053009	-0.022075	-0.073923	0.66021	-1.3176	2848.1	22.795	2.0703	80.478	-59.02	77.162	65.728	21.396	-4.0001	-3.5782	0.71292	-1.5871	32.049	-5.2195
125.14	4.9062	52.588	-4.3416	0.3491	-1.8438	-0.055296	-0.018883	-0.074009	0.66021	-1.3176	2847.4	22.794	2.07	80.478	-58.936	77.163	65.728	21.396	-4.0001	-3.5782	0.71292	-1.5871	32.049	-5.2195
125.14	4.9053	52.587	-4.3419	0.34902	-1.8442	-0.057555	-0.015685	-0.074057	0.66021	-1.3176	2846.7	22.793	2.0695	80.479	-58.853	77.164	65.728	21.396	-4.0001	-3.5782	0.71292	-1.5871	32.049	-5.2195
125.15	4.9042	52.585	-4.3422	0.34895	-1.8446	-0.059785	-0.012484	-0.074066	0.66021	-1.3176	2846.1	22.791	2.0691	80.48	-58.771	77.166	65.728	21.396	-4.0001	-3.5782	0.71292	-1.5871	32.049	-5.2195
125.15	4.9031	52.582	-4.3425	0.34889	-1.8449	-0.061984	-0.0092816	-0.074036	0.66021	-1.3176	2845.4	22.79	2.0686	80.48	-58.691	77.167	65.728	21.396	-4.0001	-3.5782	0.71292	-1.5871	32.049	-5.2195
125.15	4.9018	52.58	-4.3428	0.34885	-1.8453	-0.064152	-0.0060793	-0.073969	0.66021	-1.3176	2844.7	22.789	2.0681	80.481	-58.611	77.168	65.728	21.396	-4.0001	-3.5782	0.71292	-1.5871	32.049	-5.2195
125.15	4.9005	52.578	-4.3431	0.34883	-1.8457	-0.066287	-0.0028789	-0.073862	0.66021	-1.3176	2844.1	22.788	2.0675	80.481	-58.533	77.17	65.728	21.396	-4.0001	-3.5782	0.71292	-1.5871	32.049	-5.2195
125.15	4.8991	52.576	-4.3434	0.34882	-1.846	-0.068388	0.00031799	-0.073718	0.66021	-1.3176	2843.4	22.787	2.0669	80.482	-58.457	77.171	65.728	21.396	-4.0001	-3.5782	0.71292	-1.5871	32.049	-5.2195
125.16	4.8976	52.573	-4.3438	0.34883	-1.8464	-0.070455	0.0035097	-0.073536	0.66021	-1.3176	2842.7	22.785	2.0662	80.482	-58.381	77.172	65.728	21.396	-4.0001	-3.5782	0.71292	-1.5871	32.049	-5.2195
125.16	4.8959	52.57	-4.3441	0.34886	-1.8468	-0.072485	0.0066944	-0.073316	0.66021	-1.3176	2842.0	22.784	2.0655	80.483	-58.307	77.173	65.728	21.396	-4.0001	-3.5782	0.71292	-1.5871	32.049	-5.2195
125.16	4.8943	52.568	-4.3445	0.3489	-1.8471	-0.074479	0.0098706	-0.073059	0.66021	-1.3176	2841.4	22.783	2.0648	80.483	-58.234	77.175	65.728	21.396	-4.0001	-3.5782	0.71292	-1.5871	32.049	-5.2195
125.16	4.8925	52.565	-4.3449	0.34896	-1.8475	-0.076434	0.013036	-0.072764	0.66021	-1.3176	2840.7	22.781	2.064	80.484	-58.162	77.176	65.728	21.396	-4.0001	-3.5782	0.71292	-1.5871	32.049	-5.2195
125.16	4.8906	52.562	-4.3453	0.34903	-1.8479	-0.078351	0.016191	-0.072432	0.66021	-1.3176	2840.0	22.78	2.0632	80.484	-58.092	77.177	65.728	21.396	-4.0001	-3.5782	0.71292	-1.5871	32.049	-5.2195
125.17	4.8887	52.559	-4.3457	0.34912	-1.8482	-0.080228	0.019331	-0.072064	0.66021	-1.3176	2839.4	22.778	2.0624	80.484	-58.023	77.178	65.728	21.396	-4.0001	-3.5782	0.71292	-1.5871	32.049	-5.2195
125.17	4.8866	52.556	-4.3461	0.34922	-1.8486	-0.082063	0.022456	-0.071659	0.66021	-1.3176	2838.7	22.777	2.0615	80.485	-57.956	77.179	65.728	21.396	-4.0001	-3.5782	0.71292	-1.5871	32.049	-5.2195
125.17	4.8845	52.553	-4.3465	0.34934	-1.8489	-0.083857	0.025565	-0.071218	0.66021	-1.3176	2838.0	22.775	2.0606	80.485	-57.889	77.18	65.728	21.396	-4.0001	-3.5782	0.71292	-1.5871	32.049	-5.2195
125.17	4.8823	52.55	-4.3469	0.34948	-1.8493	-0.085608	0.028655	-0.070741	0.66021	-1.3176	2837.4	22.774	2.0597	80.486	-57.825	77.182	65.728	21.396	-4.0001	-3.5782	0.71292	-1.5871	32.049	-5.2195
125.17	4.88	52.547	-4.3473	0.34963	-1.8496	-0.087316	0.031725	-0.070228	0.66021	-1.3176	2836.7	22.772	2.0587	80.486	-57.761	77.183	65.728	21.396	-4.0001	-3.5782	0.71292	-1.5871	32.049	-5.2195
125.18	4.8777	52.543	-4.3478	0.3498	-1.85	-0.088979	0.034774	-0.069681	0.66021	-1.3176	2836.0	22.77	2.0577	80.486	-57.699	77.184	65.728	21.396	-4.0001	-3.5782	0.71292	-1.5871	32.049	-5.2195
125.18	4.8753	52.54	-4.3482	0.34998	-1.8503	-0.090597	0.037799	-0.069098	0.66021	-1.3176	2835.3	22.769	2.0567	80.487	-57.638	77.185	65.728	21.396	-4.0001	-3.5782	0.71292	-1.5871	32.049	-5.2195
125.18	4.8728	52.537	-4.3487	0.35018	-1.8507	-0.09217	0.040799	-0.068481	0.66021	-1.3176	2834.7	22.767	2.0556	80.487	-57.579	77.186	65.728	21.396	-4.0001	-3.5782	0.71292	-1.5871	32.049	-5.2195
125.18	4.8702	52.533	-4.3492	0.35039	-1.851	-0.093695	0.043774	-0.06783	0.66021	-1.3176	2834.0	22.765	2.0545	80.487	-57.521	77.187	65.728	21.396	-4.0001	-3.5782	0.71292	-1.5871	32.049	-5.2195
125.19	4.8675	52.53	-4.3496	0.35061	-1.8514	-0.095173	0.04672	-0.067146	0.66021	-1.3176	2833.3	22.764	2.0534	80.488	-57.464	77.188	65.728	21.396	-4.0001	-3.5782	0.71292	-1.5871	32.049	-5.2195
125.19	4.8648	52.526	-4.3501	0.35085	-1.8517	-0.096603	0.049638	-0.066428	0.66021	-1.3176	2832.7	22.762	2.0522	80.488	-57.409	77.189	65.728	21.396	-4.0001	-3.5782	0.71292	-1.5871	32.049	-5.2195
125.19	4.862	52.522	-4.3506	0.35111	-1.852	-0.097983	0.052524	-0.065678	0.66021	-1.3176	2832.0	22.76	2.051	80.488	-57.355	77.19	65.728	21.396	-4.0001	-3.5782	0.71292	-1.5871	32.049	-5.2195
125.19	4.8591	52.518	-4.3511	0.35138	-1.8524	-0.099315	0.055378	-0.064895	0.66021	-1.3176	2831.3	22.758	2.0498	80.488	-57.303	77.191	65.728	21.396	-4.0001	-3.5782	0.71292	-1.5871	32.049	-5.2195
125.19	4.8562	52.515	-4.3516	0.35166	-1.8527	-0.1006	0.058199	-0.064081	0.66021	-1.3176	2830.7	22.756	2.0486	80.489	-57.252	77.192	65.728	21.396	-4.0001	-3.5782	0.71292	-1.5871	32.049	-5.2195
125.2	4.8532	52.511	-4.3521	0.35196	-1.853	-0.10183	0.060984	-0.063236	0.66021	-1.3176	2830.0	22.755	2.0473	80.489	-57.202	77.193	65.728	21.396	-4.0001	-3.5782	0.71292	-1.5871	32.049	-5.2195
125.2	4.8501	52.507	-4.3526	0.35227	-1.8533	-0.10301	0.063732	-0.06236	0.66021	-1.3176	2829.3	22.753	2.046	80.489	-57.154	77.194	65.728	21.396	-4.0001	-3.5782	0.71292	-1.5871	32.049	-5.2195
125.2	4.847	52.503	-4.3531	0.3526	-1.8536	-0.10413	0.066443	-0.061453	0.66021	-1.3176	2828.7	22.751	2.0447	80.489	-57.108	77.195	65.728	21.396	-4.0001	-3.5782	0.71292	-1.5871	32.049	-5.2195
125.2	4.8438	52.499	-4.3536	0.35294	-1.8539	-0.10521	0.069114	-0.060517	0.66021	-1.3176	2828.0	22.749	2.0433	80.49	-57.062	77.196	65.728	21.396	-4.0001	-3.5782	0.71292	-1.5871	32.049	-5.2195
125.21	4.8406	52.495	-4.3542	0.35329	-1.8542	-0.10623	0.071745	-0.059552	0.66021	-1.3176	2827.3	22.747	2.042	80.49	-57.019	77.197	65.728	21.396	-4.0001	-3.5782	0.71292	-1.5871	32.049	-5.2195
125.21	4.8373	52.491	-4.3547	0.35365	-1.8545	-0.1072	0.074333	-0.058559	0.66021	-1.3176	2826.6	22.745	2.0406	80.49	-56.976	77.198	65.728	21.396	-4.0001	-3.5782	0.71292	-1.5871	32.049	-5.2195
125.21	4.8339	52.487	-4.3552	0.35403	-1.8548	-0.10812	0.076878	-0.057537	0.66021	-1.3176	2826.0	22.743	2.0392	80.49	-56.936	77.199	65.728	21.396	-4.0001	-3.5782	0.71292	-1.5871	32.049	-5.2195
125.21	4.8306	52.482	-4.3558	0.35442	-1.8551	-0.10898	0.079378	-0.056488	0.66021	-1.3176	2825.3	22.741	2.0377	80.491	-56.896	77.2	65.728	21.396	-4.0001	-3.5782	0.71292	-1.5871	32.049	-5.2195
125.21	4.8271	52.478	-4.3563	0.35483	-1.8554	-0.10979	0.081832	-0.055413	0.66021	-1.3176	2824.6	22.739	2.0363	80.491	-56.858	77.201	65.728	21.396	-4.0001	-3.5782	0.71292	-1.5871	32.049	-5.2195
125.22	4.8236	52.474	-4.3569	0.35524	-1.8557	-0.11054	0.084239	-0.054311	0.66021	-1.3176	2824.0	22.737	2.0348	80.491	-56.822	77.202	65.728	21.396	-4.0001	-3.5782	0.71292	-1.5871	32.049	-5.2195
125.22	4.8201	52.47	-4.3574	0.35567	-1.8559	-0.11124	0.086597	-0.053184	0.66021	-1.3176	2823.3	22.735	2.0333	80.491	-56.787	77.203	65.728	21.396	-4.0001	-3.5782	0.71292	-1.5871	32.049	-5.2195
125.22	4.8165	52.465	-4.358	0.35611	-1.8562	-0.11188	0.088905	-0.052032	0.66021	-1.3176	2822.6	22.733	2.0318	80.491	-56.754	77.204	65.728	21.396	-4.0001	-3.5782	0.71292	-1.5871	32.049	-5.2195
125.22	4.8129	52.461	-4.3586	0.35656	-1.8564	-0.11246	0.091163	-0.050856	0.66021	-1.3176	2822.0	22.731	2.0302	80.492	-56.722	77.205	65.728	21.396	-4.0001	-3.5782	0.71292	-1.5871	32.049	-5.2195
125.23	4.8092	52.457	-4.3591	0.35702	-1.8567	-0.113	0.093368	-0.049656	0.66021	-1.3176	2821.3	22.729	2.0287	80.492	-56.691	77.206	65.728	21.396	-4.0001	-3.5782	0.71292	-1.5871	32.049	-5.2195
125.23	4.8055	52.452	-4.3597	0.35749	-1.8569	-0.11347	0.095521	-0.048434	0.66021	-1.3176	2820.6	22.727	2.0271	80.492	-56.662	77.207	65.728	21.396	-4.0001	-3.5782	0.71292	-1.5871	32.049	-5.2195
125.23	4.8018	52.448	-4.3603	0.35797	-1.8572	-0.11389	0.097619	-0.04719	0.66021	-1.3176	2820.0	22.725	2.0255	80.492	-56.635	77.208	65.728	21.396	-4.0001	-3.5782	0.71292	-1.5871	32.049	-5.2195
125.23	4.798	52.444	-4.3608	0.35847	-1.8574	-0.11425	0.099661	-0.045924	0.66021	-1.3176	2819.3	22.722	2.024	80.492	-56.608	77.209	65.728	21.396	-4.0001	-3.5782	0.71292	-1.5871	32.049	-5.2195
125.23	4.7942	52.439	-4.3614	0.35897	-1.8576	-0.11456	0.10165	-0.044637	0.66021	-1.3176	2818.6	22.72	2.0223	80.492	-56.584	77.21	65.728	21.396	-4.0001	-3.5782	0.71292	-1.5871	32.049	-5.2195
125.24	4.7904	52.435	-4.362	0.35948	-1.8579	-0.11481	0.10358	-0.043331	0.66021	-1.3176	2818.0	22.718	2.0207	80.493	-56.561	77.211	65.728	21.396	-4.0001	-3.5782	0.71292	-1.5871	32.049	-5.2195
125.24	4.7866	52.43	-4.3625	0.36001	-1.8581	-0.11501	0.10545	-0.042005	0.66021	-1.3176	2817.3	22.716	2.0191	80.493	-56.539	77.211	65.728	21.396	-4.0001	-3.5782	0.71292	-1.5871	32.049	-5.2195
125.24	4.7827	52.426	-4.3631	0.36054	-1.8583	-0.11514	0.10726	-0.040661	0.66021	-1.3176	2816.6	22.714	2.0175	80.493	-56.519	77.212	65.728	21.396	-4.0001	-3.5782	0.71292	-1.5871	32.049	-5.2195
125.24	4.7788	52.422	-4.3637	0.36108	-1.8585	-0.11522	0.10901	-0.039299	0.66021	-1.3176	2816.0	22.712	2.0158	80.493	-56.501	77.213	65.728	21.396	-4.0001	-3.5782	0.71292	-1.5871	32.049	-5.2195
125.25	4.7749	52.417	-4.3643	0.36163	-1.8587	-0.11525	0.1107	-0.03792	0.66021	-1.3176	2815.3	22.71	2.0142	80.493	-56.484	77.214	65.728	21.396	-4.0001	-3.5782	0.71292	-1.5871	32.049	-5.2195
125.25	4.771	52.413	-4.3649	0.36219	-1.8589	-0.11522	0.11232	-0.036525	0.66021	-1.3176	2814.6	22.708	2.0125	80.493	-56.468	77.215	65.728	21.396	-4.0001	-3.5782	0.71292	-1.5871	32.049	-5.2195
125.25	4.7671	52.408	-4.3654	0.36275	-1.859	-0.11513	0.11389	-0.035114	0.66021	-1.3176	2814.0	22.706	2.0109	80.493	-56.454	77.216	65.728	21.396	-4.0001	-3.5782	0.71292	-1.5871	32.049	-5.2195
125.25	4.7631	52.404	-4.366	0.36332	-1.8592	-0.11499	0.11539	-0.033689	0.66021	-1.3176	2813.3	22.704	2.0092	80.494	-56.441	77.217	65.728	21.396	-4.0001	-3.5782	0.71292	-1.5871	32.049	-5.2195
125.26	4.7592	52.4	-4.3666	0.3639	-1.8594	-0.11479	0.11683	-0.03225	0.66021	-1.3176	2812.6	22.702	2.0075	80.494	-56.43	77.218	65.728	21.396	-4.0001	-3.5782	0.71292	-1.5871	32.049	-5.2195
125.26	4.7552	52.395	-4.3672	0.36449	-1.8595	-0.11454	0.1182	-0.030798	0.66021	-1.3176	2812.0	22.7	2.0058	80.494	-56.421	77.219	65.728	21.396	-4.0001	-3.5782	0.71292	-1.5871	32.049	-5.2195
125.26	4.7512	52.391	-4.3677	0.36509	-1.8597	-0.11423	0.1195	-0.029333	0.66021	-1.3176	2811.3	22.697	2.0042	80.494	-56.412	77.22	65.728	21.396	-4.0001	-3.5782	0.71292	-1.5871	32.049	-5.2195
125.26	4.7473	52.386	-4.3683	0.36569	-1.8598	-0.11386	0.12074	-0.027858	0.66021	-1.3176	2810.6	22.695	2.0025	80.494	-56.406	77.221	65.728	21.396	-4.0001	-3.5782	0.71292	-1.5871	32.049	-5.2195
125.26	4.7433	52.382	-4.3689	0.36629	-1.86	-0.11344	0.12191	-0.026371	0.66021	-1.3176	2810.0	22.693	2.0008	80.494	-56.401	77.222	65.728	21.396	-4.0001	-3.5782	0.71292	-1.5871	32.049	-5.2195
125.27	4.7394	52.378	-4.3694	0.36691	-1.8601	-0.11299	0.12298	-0.024874	0.66021	-1.3176	2809.3	22.691	1.9991	80.495	-56.397	77.222	65.728	21.396	-4.0001	-3.5782	0.71292	-1.5871	32.049	-5.2195
125.27	4.7354	52.374	-4.37	0.36752	-1.8602	-0.11249	0.12397	-0.023368	0.66021	-1.3176	2808.6	22.689	1.9975	80.495	-56.395	77.223	65.728	21.396	-4.0001	-3.5782	0.71292	-1.5871	32.049	-5.2195
125.27	4.7315	52.369	-4.3706	0.36815	-1.8603	-0.11194	0.12488	-0.021854	0.66021	-1.3176	2808.0	22.687	1.9958	80.495	-56.394	77.224	65.728	21.396	-4.0001	-3.5782	0.71292	-1.5871	32.049	-5.2195
125.27	4.7275	52.365	-4.3711	0.36877	-1.8604	-0.11133	0.12573	-0.020333	0.66021	-1.3176	2807.3	22.685	1.9941	80.495	-56.395	77.225	65.728	21.396	-4.0001	-3.5782	0.71292	-1.5871	32.049	-5.2195
125.28	4.7236	52.361	-4.3717	0.3694	-1.8605	-0.11067	0.1265	-0.018807	0.66021	-1.3176	2806.6	22.683	1.9925	80.495	-56.397	77.226	65.728	21.396	-4.0001	-3.5782	0.71292	-1.5871	32.049	-5.2195
125.28	4.7197	52.357	-4.3722	0.37004	-1.8606	-0.10996	0.12721	-0.017276	0.66021	-1.3176	2806.0	22.681	1.9908	80.495	-56.401	77.227	65.728	21.396	-4.0001	-3.5782	0.71292	-1.5871	32.049	-5.2195
125.28	4.7158	52.353	-4.3728	0.37067	-1.8607	-0.1092	0.12785	-0.01574	0.66021	-1.3176	2805.3	22.679	1.9892	80.496	-56.406	77.228	65.728	21.396	-4.0001	-3.5782	0.71292	-1.5871	32.049	-5.2195
125.28	4.7119	52.349	-4.3733	0.37132	-1.8608	-0.10838	0.12842	-0.014202	0.66021	-1.3176	2804.6	22.678	1.9875	80.496	-56.413	77.229	65.728	21.396	-4.0001	-3.5782	0.71292	-1.5871	32.049	-5.2195
125.28	4.7081	52.345	-4.3739	0.37196	-1.8608	-0.10752	0.12892	-0.012661	0.66021	-1.3176	2804.0	22.676	1.9859	80.496	-56.421	77.23	65.728	21.396	-4.0001	-3.5782	0.71292	-1.5871	32.049	-5.2195
125.29	4.7042	52.341	-4.3744	0.3726	-1.8609	-0.1066	0.12935	-0.011118	0.66021	-1.3176	2803.3	22.674	1.9843	80.496	-56.431	77.231	65.728	21.396	-4.0001	-3.5782	0.71292	-1.5871	32.049	-5.2195
125.29	4.7004	52.337	-4.3749	0.37325	-1.8609	-0.10564	0.12971	-0.0095748	0.66021	-1.3176	2802.6	22.672	1.9827	80.496	-56.442	77.232	65.728	21.396	-4.0001	-3.5782	0.71292	-1.5871	32.049	-5.2195
125.29	4.6967	52.333	-4.3754	0.3739	-1.861	-0.10462	0.13	-0.0080315	0.66021	-1.3176	2802.0	22.67	1.9811	80.497	-56.454	77.233	65.728	21.396	-4.0001	-3.5782	0.71292	-1.5871	32.049	-5.2195
125.29	4.6929	52.329	-4.376	0.37455	-1.861	-0.10356	0.13022	-0.0064891	0.66021	-1.3176	2801.3	22.668	1.9795	80.497	-56.468	77.234	65.728	21.396	-4.0001	-3.5782	0.71292	-1.5871	32.049	-5.2195
125.29	4.6892	52.326	-4.3765	0.3752	-1.8611	-0.10245	0.13037	-0.0049485	0.66021	-1.3176	2800.6	22.666	1.9779	80.497	-56.484	77.235	65.728	21.396	-4.0001	-3.5782	0.71292	-1.5871	32.049	-5.2195
125.3	4.6855	52.322	-4.377	0.37586	-1.8611	-0.10129	0.13044	-0.0034105	0.66021	-1.3176	2800.0	22.665	1.9763	80.497	-56.501	77.236	65.728	21.396	-4.0001	-3.5782	0.71292	-1.5871	32.049	-5.2195
125.3	4.6819	52.318	-4.3775	0.37651	-1.8611	-0.10008	0.13045	-0.0018759	0.66021	-1.3176	2799.3	22.663	1.9748	80.498	-56.519	77.237	65.728	21.396	-4.0001	-3.5782	0.71292	-1.5871	32.049	-5.2195
125.3	4.6783	52.315	-4.378	0.37716	-1.8611	-0.098832	0.13039	-0.00034551	0.66021	-1.3176	2798.6	22.661	1.9733	80.498	-56.539	77.238	65.728	21.396	-4.0001	-3.5782	0.71292	-1.5871	32.049	-5.2195
125.3	4.6747	52.311	-4.3785	0.37781	-1.8611	-0.097537	0.13026	0.0011798	0.66021	-1.3176	2798.0	22.659	1.9718	80.498	-56.56	77.239	65.728	21.396	-4.0001	-3.5782	0.71292	-1.5871	32.049	-5.2195
125.31	4.6712	52.308	-4.379	0.37846	-1.8611	-0.096198	0.13006	0.0026992	0.66021	-1.3176	2797.3	22.658	1.9703	80.498	-56.582	77.24	65.728	21.396	-4.0001	-3.5782	0.71292	-1.5871	32.049	-5.2195
125.31	4.6677	52.305	-4.3794	0.37911	-1.8611	-0.094816	0.12978	0.004212	0.66021	-1.3176	2796.6	22.656	1.9688	80.499	-56.606	77.241	65.728	21.396	-4.0001	-3.5782	0.71292	-1.5871	32.049	-5.2195
125.31	4.6642	52.301	-4.3799	0.37976	-1.861	-0.093392	0.12944	0.0057172	0.66021	-1.3176	2795.9	22.655	1.9673	80.499	-56.632	77.242	65.728	21.396	-4.0001	-3.5782	0.71292	-1.5871	32.049	-5.2195
125.31	4.6609	52.298	-4.3804	0.38041	-1.861	-0.091926	0.12903	0.0072141	0.66021	-1.3176	2795.3	22.653	1.9659	80.499	-56.658	77.243	65.728	21.396	-4.0001	-3.5782	0.71292	-1.5871	32.049	-5.2195
125.31	4.6575	52.295	-4.3808	0.38105	-1.861	-0.090419	0.12855	0.0087019	0.66021	-1.3176	2794.6	22.651	1.9645	80.5	-56.686	77.244	65.728	21.396	-4.0001	-3.5782	0.71292	-1.5871	32.049	-5.2195
125.32	4.6542	52.292	-4.3813	0.38169	-1.8609	-0.088873	0.128	0.01018	0.66021	-1.3176	2793.9	22.65	1.9631	80.5	-56.716	77.245	65.728	21.396	-4.0001	-3.5782	0.71292	-1.5871	32.049	-5.2195
125.32	4.651	52.289	-4.3817	0.38233	-1.8609	-0.087288	0.12738	0.011647	0.66021	-1.3176	2793.3	22.648	1.9617	80.5	-56.747	77.246	65.728	21.396	-4.0001	-3.5782	0.71292	-1.5871	32.049	-5.2195
125.32	4.6478	52.286	-4.3822	0.38297	-1.8608	-0.085665	0.1267	0.013102	0.66021	-1.3176	2792.6	22.647	1.9604	80.501	-56.779	77.247	65.728	21.396	-4.0001	-3.5782	0.71292	-1.5871	32.049	-5.2195
125.32	4.6447	52.283	-4.3826	0.3836	-1.8607	-0.084005	0.12594	0.014546	0.66021	-1.3176	2791.9	22.646	1.959	80.501	-56.813	77.249	65.728	21.396	-4.0001	-3.5782	0.71292	-1.5871	32.049	-5.2195
125.32	4.6416	52.28	-4.383	0.38422	-1.8607	-0.082309	0.12512	0.015976	0.66021	-1.3176	2791.3	22.644	1.9577	80.501	-56.848	77.25	65.728	21.396	-4.0001	-3.5782	0.71292	-1.5871	32.049	-5.2195
125.33	4.6386	52.278	-4.3834	0.38485	-1.8606	-0.080579	0.12423	0.017392	0.66021	-1.3176	2790.6	22.643	1.9565	80.502	-56.884	77.251	65.728	21.396	-4.0001	-3.5782	0.71292	-1.5871	32.049	-5.2195
125.33	4.6357	52.275	-4.3838	0.38547	-1.8605	-0.078814	0.12328	0.018794	0.66021	-1.3176	2789.9	22.642	1.9552	80.502	-56.922	77.252	65.728	21.396	-4.0001	-3.5782	0.71292	-1.5871	32.049	-5.2195
125.33	4.6328	52.273	-4.3842	0.38608	-1.8604	-0.077016	0.12226	0.020181	0.66021	-1.3176	2789.3	22.64	1.954	80.502	-56.961	77.253	65.728	21.396	-4.0001	-3.5782	0.71292	-1.5871	32.049	-5.2195
125.33	4.63	52.27	-4.3846	0.38669	-1.8603	-0.075187	0.12117	0.021551	0.66021	-1.3176	2788.6	22.639	1.9528	80.503	-57.001	77.254	65.728	21.396	-4.0001	-3.5782	0.71292	-1.5871	32.049	-5.2195
125.33	4.6273	52.268	-4.3849	0.38729	-1.8602	-0.073326	0.12002	0.022905	0.66021	-1.3176	2787.9	22.638	1.9516	80.503	-57.043	77.255	65.728	21.396	-4.0001	-3.5782	0.71292	-1.5871	32.049	-5.2195
125.33	4.6246	52.266	-4.3853	0.38789	-1.8601	-0.071436	0.11881	0.024241	0.66021	-1.3176	2787.3	22.637	1.9505	80.504	-57.086	77.257	65.728	21.396	-4.0001	-3.5782	0.71292	-1.5871	32.049	-5.2195
125.34	4.622	52.264	-4.3857	0.38848	-1.8599	-0.069518	0.11753	0.025558	0.66021	-1.3176	2786.6	22.636	1.9494	80.504	-57.13	77.258	65.728	21.396	-4.0001	-3.5782	0.71292	-1.5871	32.049	-5.2195
125.34	4.6194	52.262	-4.386	0.38906	-1.8598	-0.067571	0.11619	0.026857	0.66021	-1.3176	2785.9	22.635	1.9483	80.505	-57.175	77.259	65.728	21.396	-4.0001	-3.5782	0.71292	-1.5871	32.049	-5.2195
125.34	4.6169	52.26	-4.3863	0.38964	-1.8597	-0.065598	0.11479	0.028136	0.66021	-1.3176	2785.3	22.633	1.9472	80.505	-57.222	77.26	65.728	21.396	-4.0001	-3.5782	0.71292	-1.5871	32.049	-5.2195
125.34	4.6145	52.258	-4.3867	0.39021	-1.8595	-0.0636	0.11333	0.029395	0.66021	-1.3176	2784.6	22.633	1.9462	80.505	-57.27	77.261	65.728	21.396	-4.0001	-3.5782	0.71292	-1.5871	32.049	-5.2195
125.34	4.6122	52.256	-4.387	0.39078	-1.8594	-0.061578	0.11181	0.030633	0.66021	-1.3176	2783.9	22.632	1.9452	80.506	-57.319	77.263	65.728	21.396	-4.0001	-3.5782	0.71292	-1.5871	32.049	-5.2195
125.34	4.61	52.255	-4.3873	0.39133	-1.8592	-0.059532	0.11023	0.031849	0.66021	-1.3176	2783.3	22.631	1.9442	80.506	-57.37	77.264	65.728	21.396	-4.0001	-3.5782	0.71292	-1.5871	32.049	-5.2195
125.35	4.6078	52.253	-4.3876	0.39188	-1.8591	-0.057465	0.10859	0.033042	0.66021	-1.3176	2782.6	22.63	1.9433	80.507	-57.421	77.265	65.728	21.396	-4.0001	-3.5782	0.71292	-1.5871	32.049	-5.2195
125.35	4.6057	52.252	-4.3878	0.39242	-1.8589	-0.055376	0.1069	0.034213	0.66021	-1.3176	2781.9	22.629	1.9424	80.507	-57.474	77.266	65.728	21.396	-4.0001	-3.5782	0.71292	-1.5871	32.049	-5.2195
125.35	4.6036	52.25	-4.3881	0.39295	-1.8587	-0.053269	0.10515	0.03536	0.66021	-1.3176	2781.2	22.628	1.9415	80.508	-57.528	77.268	65.728	21.396	-4.0001	-3.5782	0.71292	-1.5871	32.049	-5.2195
125.35	4.6017	52.249	-4.3884	0.39347	-1.8585	-0.051142	0.10334	0.036483	0.66021	-1.3176	2780.6	22.627	1.9407	80.509	-57.584	77.269	65.728	21.396	-4.0001	-3.5782	0.71292	-1.5871	32.049	-5.2195
[truncated: 16,001 more rows]
