# Supplementary material for: Data-driven flight path monitoring technique using recurrent neural network for the safety management of commercial aircraft
Source: PeerJ Comput Sci. 2025 Mar 17;11:e2753. doi: 10.7717/peerj-cs.2753 (PMC11935752; doi:10.7717/peerj-cs.2753)
Supplement: Supplemental Information 1 [file peerj-cs-11-2753-s001.zip › Data/HY_RNN_28_header.csv]

Ub	Vb	Wb	Pb	Qb	Rb	Pdot	Qdot	Rdot	lat	lon	alt	alp	beta	tas	pitch	eas	eas_In	alp_In	beta_In	P_In	Q_In	R_In	yaw_In	gamma_In
124.75	-1.1173	50.177	-6.7827	0.65401	-2.7334	-7.6583e-05	-0.00022906	-6.6719e-05	0.66022	-1.3176	3999.3	21.911	-0.47609	79.67	-59.585	75.082	75.081	21.911	-0.47614	-6.7827	0.65401	-2.7334	33.512	-5.8973
124.75	-1.1169	50.177	-6.7827	0.654	-2.7334	-0.00026475	-0.00032163	-0.0001462	0.66022	-1.3176	3998.7	21.911	-0.47593	79.67	-59.635	75.082	75.081	21.911	-0.47614	-6.7827	0.65401	-2.7334	33.512	-5.8973
124.75	-1.1163	50.176	-6.7827	0.654	-2.7334	-0.00056177	-0.00028769	-0.00023137	0.66022	-1.3176	3998.0	21.911	-0.47564	79.67	-59.689	75.083	75.081	21.911	-0.47614	-6.7827	0.65401	-2.7334	33.512	-5.8973
124.75	-1.1153	50.175	-6.7827	0.654	-2.7334	-0.00096424	-0.00013907	-0.00031537	0.66022	-1.3176	3997.3	21.91	-0.47523	79.67	-59.745	75.084	75.081	21.911	-0.47614	-6.7827	0.65401	-2.7334	33.512	-5.8973
124.75	-1.114	50.174	-6.7827	0.654	-2.7334	-0.0014682	0.00011238	-0.00039162	0.66022	-1.3176	3996.7	21.909	-0.47467	79.67	-59.804	75.085	75.081	21.911	-0.47614	-6.7827	0.65401	-2.7334	33.512	-5.8973
124.75	-1.1123	50.172	-6.7827	0.654	-2.7334	-0.0020691	0.00045436	-0.00045383	0.66022	-1.3176	3996.0	21.909	-0.47396	79.671	-59.866	75.086	75.081	21.911	-0.47614	-6.7827	0.65401	-2.7334	33.512	-5.8973
124.75	-1.1103	50.17	-6.7827	0.65401	-2.7334	-0.002762	0.00087412	-0.00049603	0.66022	-1.3176	3995.3	21.908	-0.4731	79.671	-59.931	75.086	75.081	21.911	-0.47614	-6.7827	0.65401	-2.7334	33.512	-5.8973
124.75	-1.1079	50.168	-6.7827	0.65401	-2.7334	-0.0035413	0.0013585	-0.00051261	0.66022	-1.3176	3994.7	21.907	-0.47206	79.671	-59.998	75.087	75.081	21.911	-0.47614	-6.7827	0.65401	-2.7334	33.512	-5.8973
124.76	-1.105	50.166	-6.7827	0.65402	-2.7334	-0.0044011	0.0018942	-0.00049831	0.66022	-1.3176	3994.0	21.906	-0.47086	79.671	-60.068	75.088	75.081	21.911	-0.47614	-6.7827	0.65401	-2.7334	33.512	-5.8973
124.76	-1.1018	50.164	-6.7828	0.65403	-2.7334	-0.005335	0.0024673	-0.00044828	0.66022	-1.3176	3993.3	21.905	-0.46947	79.671	-60.141	75.089	75.081	21.911	-0.47614	-6.7827	0.65401	-2.7334	33.512	-5.8973
124.76	-1.0981	50.161	-6.7828	0.65404	-2.7334	-0.0063362	0.0030641	-0.00035807	0.66022	-1.3176	3992.7	21.903	-0.4679	79.671	-60.217	75.09	75.081	21.911	-0.47614	-6.7827	0.65401	-2.7334	33.512	-5.8973
124.76	-1.094	50.159	-6.7828	0.65406	-2.7334	-0.0073978	0.0036706	-0.00022366	0.66022	-1.3176	3992.0	21.902	-0.46614	79.671	-60.295	75.091	75.081	21.911	-0.47614	-6.7827	0.65401	-2.7334	33.512	-5.8973
124.76	-1.0894	50.156	-6.7829	0.65408	-2.7334	-0.0085124	0.0042725	-4.1481e-05	0.66022	-1.3176	3991.3	21.901	-0.46419	79.672	-60.376	75.092	75.081	21.911	-0.47614	-6.7827	0.65401	-2.7334	33.512	-5.8973
124.76	-1.0844	50.154	-6.7829	0.6541	-2.7334	-0.0096723	0.004856	0.00019158	0.66022	-1.3176	3990.7	21.9	-0.46204	79.672	-60.459	75.093	75.081	21.911	-0.47614	-6.7827	0.65401	-2.7334	33.512	-5.8973
124.76	-1.0789	50.151	-6.783	0.65413	-2.7334	-0.01087	0.005407	0.00047817	0.66022	-1.3176	3990.0	21.898	-0.45969	79.672	-60.544	75.094	75.081	21.911	-0.47614	-6.7827	0.65401	-2.7334	33.512	-5.8973
124.77	-1.0729	50.148	-6.783	0.65416	-2.7334	-0.012097	0.0059117	0.00082045	0.66022	-1.3176	3989.3	21.897	-0.45714	79.672	-60.633	75.095	75.081	21.911	-0.47614	-6.7827	0.65401	-2.7334	33.512	-5.8973
124.77	-1.0664	50.146	-6.7831	0.65419	-2.7334	-0.013346	0.0063564	0.0012201	0.66022	-1.3176	3988.7	21.896	-0.45439	79.673	-60.723	75.096	75.081	21.911	-0.47614	-6.7827	0.65401	-2.7334	33.512	-5.8973
124.77	-1.0595	50.143	-6.7832	0.65422	-2.7334	-0.014608	0.0067277	0.0016782	0.66022	-1.3176	3988.0	21.895	-0.45143	79.673	-60.816	75.097	75.081	21.911	-0.47614	-6.7827	0.65401	-2.7334	33.512	-5.8973
124.77	-1.0521	50.141	-6.7832	0.65426	-2.7334	-0.015876	0.0070125	0.0021956	0.66022	-1.3176	3987.3	21.894	-0.44828	79.673	-60.911	75.098	75.081	21.911	-0.47614	-6.7827	0.65401	-2.7334	33.512	-5.8973
124.77	-1.0442	50.139	-6.7833	0.65429	-2.7333	-0.017141	0.0071981	0.0027723	0.66022	-1.3176	3986.7	21.893	-0.44493	79.674	-61.008	75.099	75.081	21.911	-0.47614	-6.7827	0.65401	-2.7334	33.512	-5.8973
124.77	-1.0359	50.137	-6.7834	0.65433	-2.7333	-0.018396	0.0072727	0.0034081	0.66022	-1.3176	3986.0	21.892	-0.44138	79.674	-61.108	75.1	75.081	21.911	-0.47614	-6.7827	0.65401	-2.7334	33.512	-5.8973
124.77	-1.0272	50.135	-6.7835	0.65436	-2.7333	-0.019632	0.0072245	0.0041022	0.66022	-1.3176	3985.3	21.891	-0.43764	79.674	-61.21	75.101	75.081	21.911	-0.47614	-6.7827	0.65401	-2.7334	33.512	-5.8973
124.78	-1.0179	50.134	-6.7836	0.6544	-2.7333	-0.020841	0.0070419	0.0048532	0.66022	-1.3176	3984.7	21.89	-0.43372	79.675	-61.313	75.102	75.081	21.911	-0.47614	-6.7827	0.65401	-2.7334	33.512	-5.8973
124.78	-1.0083	50.133	-6.7837	0.65443	-2.7333	-0.022016	0.0067142	0.0056594	0.66022	-1.3176	3984.0	21.889	-0.42961	79.675	-61.419	75.104	75.081	21.911	-0.47614	-6.7827	0.65401	-2.7334	33.512	-5.8973
124.78	-0.99823	50.132	-6.7838	0.65447	-2.7332	-0.023149	0.0062314	0.0065185	0.66022	-1.3176	3983.3	21.888	-0.42532	79.676	-61.527	75.105	75.081	21.911	-0.47614	-6.7827	0.65401	-2.7334	33.512	-5.8973
124.78	-0.98777	50.131	-6.7839	0.6545	-2.7332	-0.024234	0.0055841	0.0074278	0.66022	-1.3176	3982.7	21.888	-0.42085	79.676	-61.637	75.106	75.081	21.911	-0.47614	-6.7827	0.65401	-2.7334	33.512	-5.8973
124.78	-0.97692	50.131	-6.7841	0.65452	-2.7332	-0.025263	0.0047638	0.0083842	0.66022	-1.3176	3982.0	21.888	-0.41623	79.677	-61.748	75.107	75.081	21.911	-0.47614	-6.7827	0.65401	-2.7334	33.512	-5.8973
124.78	-0.96569	50.131	-6.7842	0.65454	-2.7331	-0.02623	0.0037625	0.009384	0.66022	-1.3176	3981.3	21.888	-0.41144	79.677	-61.862	75.108	75.081	21.911	-0.47614	-6.7827	0.65401	-2.7334	33.512	-5.8973
124.78	-0.95412	50.131	-6.7843	0.65456	-2.7331	-0.027128	0.0025733	0.010423	0.66022	-1.3176	3980.7	21.888	-0.40651	79.678	-61.977	75.11	75.081	21.911	-0.47614	-6.7827	0.65401	-2.7334	33.512	-5.8973
124.78	-0.94223	50.132	-6.7845	0.65457	-2.733	-0.027952	0.0011899	0.011497	0.66022	-1.3176	3980.0	21.888	-0.40144	79.678	-62.094	75.111	75.081	21.911	-0.47614	-6.7827	0.65401	-2.7334	33.512	-5.8973
124.78	-0.93002	50.133	-6.7846	0.65457	-2.7329	-0.028696	-0.00039304	0.012602	0.66022	-1.3176	3979.3	21.888	-0.39624	79.679	-62.212	75.112	75.081	21.911	-0.47614	-6.7827	0.65401	-2.7334	33.512	-5.8973
124.78	-0.91753	50.135	-6.7847	0.65456	-2.7329	-0.029356	-0.0021799	0.013732	0.66022	-1.3176	3978.7	21.889	-0.39091	79.679	-62.333	75.113	75.081	21.911	-0.47614	-6.7827	0.65401	-2.7334	33.512	-5.8973
124.78	-0.90479	50.137	-6.7849	0.65455	-2.7328	-0.029925	-0.0041743	0.014881	0.66022	-1.3176	3978.0	21.89	-0.38548	79.68	-62.454	75.115	75.081	21.911	-0.47614	-6.7827	0.65401	-2.7334	33.512	-5.8973
124.79	-0.89181	50.14	-6.785	0.65452	-2.7327	-0.030401	-0.0063788	0.016045	0.66022	-1.3176	3977.3	21.891	-0.37995	79.68	-62.578	75.116	75.081	21.911	-0.47614	-6.7827	0.65401	-2.7334	33.512	-5.8973
124.78	-0.87862	50.143	-6.7852	0.65448	-2.7326	-0.03078	-0.0087949	0.017216	0.66022	-1.3176	3976.7	21.892	-0.37433	79.681	-62.702	75.117	75.081	21.911	-0.47614	-6.7827	0.65401	-2.7334	33.512	-5.8973
124.78	-0.86526	50.147	-6.7853	0.65443	-2.7326	-0.031057	-0.011424	0.018389	0.66022	-1.3176	3976.0	21.893	-0.36863	79.681	-62.829	75.118	75.081	21.911	-0.47614	-6.7827	0.65401	-2.7334	33.512	-5.8973
124.78	-0.85174	50.151	-6.7855	0.65437	-2.7325	-0.031232	-0.014264	0.019557	0.66022	-1.3176	3975.3	21.895	-0.36287	79.682	-62.956	75.12	75.081	21.911	-0.47614	-6.7827	0.65401	-2.7334	33.512	-5.8973
124.78	-0.83811	50.155	-6.7857	0.65429	-2.7324	-0.031301	-0.017316	0.020714	0.66022	-1.3176	3974.6	21.897	-0.35706	79.683	-63.085	75.121	75.081	21.911	-0.47614	-6.7827	0.65401	-2.7334	33.512	-5.8973
124.78	-0.82438	50.16	-6.7858	0.6542	-2.7323	-0.031262	-0.020576	0.021853	0.66022	-1.3176	3974.0	21.899	-0.35121	79.683	-63.215	75.122	75.081	21.911	-0.47614	-6.7827	0.65401	-2.7334	33.512	-5.8973
124.78	-0.81059	50.166	-6.786	0.65408	-2.7321	-0.031115	-0.024041	0.022966	0.66022	-1.3176	3973.3	21.902	-0.34533	79.684	-63.346	75.124	75.081	21.911	-0.47614	-6.7827	0.65401	-2.7334	33.512	-5.8973
124.78	-0.79677	50.172	-6.7861	0.65396	-2.732	-0.030858	-0.027707	0.024048	0.66022	-1.3176	3972.6	21.904	-0.33944	79.684	-63.478	75.125	75.081	21.911	-0.47614	-6.7827	0.65401	-2.7334	33.512	-5.8973
124.78	-0.78295	50.179	-6.7863	0.65381	-2.7319	-0.030492	-0.031569	0.02509	0.66022	-1.3176	3972.0	21.907	-0.33355	79.685	-63.612	75.126	75.081	21.911	-0.47614	-6.7827	0.65401	-2.7334	33.512	-5.8973
124.78	-0.76917	50.186	-6.7864	0.65364	-2.7318	-0.030017	-0.03562	0.026086	0.66022	-1.3176	3971.3	21.91	-0.32768	79.685	-63.746	75.128	75.081	21.911	-0.47614	-6.7827	0.65401	-2.7334	33.512	-5.8973
124.77	-0.75544	50.194	-6.7866	0.65345	-2.7316	-0.029434	-0.039854	0.027028	0.66022	-1.3176	3970.6	21.914	-0.32183	79.686	-63.882	75.129	75.081	21.911	-0.47614	-6.7827	0.65401	-2.7334	33.512	-5.8973
124.77	-0.74181	50.202	-6.7867	0.65324	-2.7315	-0.028744	-0.044263	0.02791	0.66022	-1.3176	3970.0	21.917	-0.31602	79.687	-64.018	75.13	75.081	21.911	-0.47614	-6.7827	0.65401	-2.7334	33.512	-5.8973
124.77	-0.7283	50.211	-6.7869	0.65301	-2.7314	-0.027949	-0.048837	0.028724	0.66022	-1.3176	3969.3	21.921	-0.31026	79.687	-64.155	75.131	75.081	21.911	-0.47614	-6.7827	0.65401	-2.7334	33.512	-5.8973
124.77	-0.71494	50.22	-6.787	0.65275	-2.7312	-0.026771	-0.053057	0.029372	0.66022	-1.3176	3968.6	21.925	-0.30457	79.688	-64.293	75.133	75.081	21.911	-0.47614	-6.7827	0.65401	-2.7334	33.512	-5.8973
124.76	-0.70177	50.229	-6.7871	0.65248	-2.7311	-0.025404	-0.057283	0.029926	0.66022	-1.3176	3967.9	21.929	-0.29895	79.688	-64.431	75.134	75.081	21.911	-0.47614	-6.7827	0.65401	-2.7334	33.512	-5.8973
124.76	-0.68881	50.24	-6.7873	0.65218	-2.7309	-0.023917	-0.061632	0.030402	0.66022	-1.3176	3967.3	21.934	-0.29343	79.689	-64.571	75.135	75.081	21.911	-0.47614	-6.7827	0.65401	-2.7334	33.512	-5.8973
124.76	-0.6761	50.25	-6.7874	0.65186	-2.7308	-0.022314	-0.066096	0.030796	0.66022	-1.3176	3966.6	21.939	-0.28801	79.689	-64.71	75.136	75.081	21.911	-0.47614	-6.7827	0.65401	-2.7334	33.512	-5.8973
124.75	-0.66365	50.261	-6.7875	0.65152	-2.7306	-0.020597	-0.070665	0.031103	0.66022	-1.3176	3965.9	21.944	-0.28271	79.689	-64.851	75.137	75.081	21.911	-0.47614	-6.7827	0.65401	-2.7334	33.512	-5.8973
124.75	-0.65151	50.273	-6.7876	0.65115	-2.7305	-0.01877	-0.075327	0.031316	0.66022	-1.3176	3965.3	21.949	-0.27754	79.69	-64.991	75.139	75.081	21.911	-0.47614	-6.7827	0.65401	-2.7334	33.512	-5.8973
124.75	-0.63969	50.285	-6.7877	0.65077	-2.7303	-0.016839	-0.080072	0.031431	0.66022	-1.3176	3964.6	21.954	-0.2725	79.69	-65.132	75.14	75.081	21.911	-0.47614	-6.7827	0.65401	-2.7334	33.512	-5.8973
124.74	-0.62822	50.297	-6.7878	0.65035	-2.7301	-0.014807	-0.084887	0.031443	0.66022	-1.3176	3963.9	21.96	-0.26761	79.691	-65.273	75.141	75.081	21.911	-0.47614	-6.7827	0.65401	-2.7334	33.512	-5.8973
124.74	-0.61714	50.31	-6.7878	0.64992	-2.73	-0.012679	-0.089761	0.031347	0.66022	-1.3176	3963.2	21.965	-0.26289	79.691	-65.414	75.142	75.081	21.911	-0.47614	-6.7827	0.65401	-2.7334	33.512	-5.8973
124.73	-0.60645	50.323	-6.7879	0.64946	-2.7298	-0.010463	-0.09468	0.031139	0.66022	-1.3176	3962.6	21.971	-0.25834	79.691	-65.556	75.143	75.081	21.911	-0.47614	-6.7827	0.65401	-2.7334	33.512	-5.8973
124.73	-0.5962	50.336	-6.7879	0.64897	-2.7297	-0.0081628	-0.099632	0.030815	0.66022	-1.3176	3961.9	21.977	-0.25397	79.692	-65.697	75.144	75.081	21.911	-0.47614	-6.7827	0.65401	-2.7334	33.512	-5.8973
124.72	-0.58639	50.35	-6.788	0.64846	-2.7295	-0.0057867	-0.1046	0.030372	0.66022	-1.3176	3961.2	21.984	-0.24979	79.692	-65.837	75.145	75.081	21.911	-0.47614	-6.7827	0.65401	-2.7334	33.512	-5.8973
124.72	-0.57706	50.364	-6.788	0.64792	-2.7294	-0.0033416	-0.10958	0.029805	0.66022	-1.3176	3960.6	21.99	-0.24581	79.692	-65.977	75.146	75.081	21.911	-0.47614	-6.7827	0.65401	-2.7334	33.512	-5.8973
124.71	-0.56822	50.379	-6.788	0.64736	-2.7292	-0.00083516	-0.11455	0.029113	0.66022	-1.3176	3959.9	21.997	-0.24205	79.692	-66.116	75.147	75.081	21.911	-0.47614	-6.7827	0.65401	-2.7334	33.512	-5.8973
124.71	-0.55988	50.393	-6.788	0.64678	-2.7291	0.0016929	-0.11985	0.028834	0.66022	-1.3176	3959.2	22.003	-0.2385	79.693	-66.254	75.148	75.081	21.911	-0.47614	-6.7827	0.65401	-2.7334	33.512	-5.8973
124.7	-0.55208	50.408	-6.788	0.64616	-2.7289	0.0042484	-0.12551	0.028975	0.66022	-1.3176	3958.5	22.01	-0.23517	79.693	-66.39	75.149	75.081	21.911	-0.47614	-6.7827	0.65401	-2.7334	33.512	-5.8973
124.7	-0.54483	50.423	-6.7879	0.64552	-2.7288	0.0068579	-0.13114	0.028974	0.66022	-1.3176	3957.9	22.017	-0.23208	79.693	-66.524	75.15	75.081	21.911	-0.47614	-6.7827	0.65401	-2.7334	33.512	-5.8973
124.69	-0.53814	50.438	-6.7879	0.64485	-2.7286	0.0095109	-0.13673	0.028827	0.66022	-1.3176	3957.2	22.024	-0.22923	79.693	-66.655	75.151	75.081	21.911	-0.47614	-6.7827	0.65401	-2.7334	33.512	-5.8973
124.68	-0.53203	50.454	-6.7879	0.64416	-2.7285	0.012197	-0.14225	0.02853	0.66022	-1.3176	3956.5	22.031	-0.22663	79.693	-66.781	75.151	75.081	21.911	-0.47614	-6.7827	0.65401	-2.7334	33.512	-5.8973
124.68	-0.52652	50.469	-6.7878	0.64343	-2.7284	0.014904	-0.1477	0.028078	0.66022	-1.3176	3955.8	22.038	-0.22428	79.693	-66.902	75.152	75.081	21.911	-0.47614	-6.7827	0.65401	-2.7334	33.512	-5.8973
124.67	-0.52161	50.484	-6.7877	0.64268	-2.7282	0.017621	-0.15305	0.027469	0.66022	-1.3176	3955.2	22.045	-0.22219	79.693	-67.013	75.153	75.081	21.911	-0.47614	-6.7827	0.65401	-2.7334	33.512	-5.8973
124.67	-0.51733	50.5	-6.7876	0.6419	-2.7281	0.020337	-0.15828	0.026698	0.66022	-1.3176	3954.5	22.052	-0.22037	79.693	-67.113	75.154	75.081	21.911	-0.47614	-6.7827	0.65401	-2.7334	33.512	-5.8973
124.66	-0.51367	50.515	-6.7875	0.6411	-2.7279	0.023039	-0.16338	0.025764	0.66022	-1.3176	3953.8	22.059	-0.21881	79.693	-67.194	75.154	75.081	21.911	-0.47614	-6.7827	0.65401	-2.7334	33.512	-5.8973
124.65	-0.51066	50.531	-6.7874	0.64027	-2.7278	0.025716	-0.16833	0.024665	0.66022	-1.3176	3953.2	22.066	-0.21753	79.693	-67.251	75.155	75.081	21.911	-0.47614	-6.7827	0.65401	-2.7334	33.512	-5.8973
124.65	-0.50828	50.546	-6.7872	0.63941	-2.7277	0.028356	-0.17312	0.023399	0.66022	-1.3176	3952.5	22.073	-0.21651	79.693	-67.276	75.156	75.081	21.911	-0.47614	-6.7827	0.65401	-2.7334	33.512	-5.8973
124.64	-0.50655	50.561	-6.7871	0.63854	-2.7276	0.030945	-0.17771	0.021965	0.66022	-1.3176	3951.8	22.08	-0.21578	79.693	-67.264	75.156	75.081	21.911	-0.47614	-6.7827	0.65401	-2.7334	33.512	-5.8973
124.63	-0.50546	50.576	-6.7869	0.63764	-2.7275	0.033473	-0.18211	0.020362	0.66022	-1.3176	3951.1	22.087	-0.21531	79.693	-67.216	75.157	75.081	21.911	-0.47614	-6.7827	0.65401	-2.7334	33.512	-5.8973
124.63	-0.50502	50.591	-6.7868	0.63672	-2.7274	0.035927	-0.18628	0.018592	0.66022	-1.3176	3950.5	22.094	-0.21513	79.692	-67.139	75.157	75.081	21.911	-0.47614	-6.7827	0.65401	-2.7334	33.512	-5.8973
124.62	-0.50523	50.605	-6.7866	0.63577	-2.7273	0.038295	-0.19023	0.016653	0.66022	-1.3176	3949.8	22.101	-0.21522	79.692	-67.039	75.158	75.081	21.911	-0.47614	-6.7827	0.65401	-2.7334	33.512	-5.8973
124.61	-0.50607	50.62	-6.7864	0.63481	-2.7272	0.040565	-0.19392	0.014549	0.66022	-1.3176	3949.1	22.108	-0.21558	79.692	-66.924	75.158	75.081	21.911	-0.47614	-6.7827	0.65401	-2.7334	33.512	-5.8973
124.61	-0.50755	50.634	-6.7862	0.63384	-2.7272	0.042726	-0.19735	0.01228	0.66022	-1.3176	3948.5	22.114	-0.21621	79.691	-66.798	75.159	75.081	21.911	-0.47614	-6.7827	0.65401	-2.7334	33.512	-5.8973
124.6	-0.50966	50.647	-6.7859	0.63284	-2.7271	0.044765	-0.2005	0.0098483	0.66022	-1.3176	3947.8	22.121	-0.21711	79.691	-66.664	75.159	75.081	21.911	-0.47614	-6.7827	0.65401	-2.7334	33.512	-5.8973
124.6	-0.51239	50.661	-6.7857	0.63183	-2.7271	0.046673	-0.20335	0.0072575	0.66022	-1.3176	3947.1	22.127	-0.21827	79.691	-66.526	75.16	75.081	21.911	-0.47614	-6.7827	0.65401	-2.7334	33.512	-5.8973
124.59	-0.51572	50.674	-6.7855	0.63081	-2.727	0.048436	-0.2059	0.0045105	0.66022	-1.3176	3946.4	22.133	-0.21969	79.69	-66.384	75.16	75.081	21.911	-0.47614	-6.7827	0.65401	-2.7334	33.512	-5.8973
124.58	-0.51964	50.686	-6.7852	0.62977	-2.727	0.050046	-0.20813	0.0016113	0.66022	-1.3176	3945.8	22.139	-0.22136	79.69	-66.24	75.16	75.081	21.911	-0.47614	-6.7827	0.65401	-2.7334	33.512	-5.8973
124.58	-0.52415	50.698	-6.785	0.62873	-2.727	0.051492	-0.21003	-0.0014356	0.66022	-1.3176	3945.1	22.144	-0.22328	79.689	-66.094	75.161	75.081	21.911	-0.47614	-6.7827	0.65401	-2.7334	33.512	-5.8973
124.57	-0.52922	50.71	-6.7847	0.62767	-2.727	0.052764	-0.21159	-0.0046253	0.66022	-1.3176	3944.4	22.15	-0.22545	79.689	-65.947	75.161	75.081	21.911	-0.47614	-6.7827	0.65401	-2.7334	33.512	-5.8973
124.57	-0.53484	50.721	-6.7845	0.62661	-2.7271	0.053854	-0.2128	-0.0079524	0.66022	-1.3176	3943.7	22.155	-0.22784	79.688	-65.8	75.161	75.081	21.911	-0.47614	-6.7827	0.65401	-2.7334	33.512	-5.8973
124.56	-0.54098	50.732	-6.7842	0.62554	-2.7271	0.054751	-0.21365	-0.011411	0.66022	-1.3176	3943.1	22.16	-0.23046	79.688	-65.653	75.161	75.081	21.911	-0.47614	-6.7827	0.65401	-2.7334	33.512	-5.8973
124.56	-0.54763	50.742	-6.7839	0.62448	-2.7272	0.055449	-0.21413	-0.014994	0.66022	-1.3176	3942.4	22.165	-0.23329	79.687	-65.507	75.162	75.081	21.911	-0.47614	-6.7827	0.65401	-2.7334	33.512	-5.8973
124.55	-0.55476	50.751	-6.7836	0.6234	-2.7273	0.055939	-0.21424	-0.018696	0.66022	-1.3176	3941.7	22.17	-0.23633	79.686	-65.36	75.162	75.081	21.911	-0.47614	-6.7827	0.65401	-2.7334	33.512	-5.8973
124.55	-0.56235	50.76	-6.7833	0.62233	-2.7274	0.056214	-0.21396	-0.022508	0.66022	-1.3176	3941.1	22.174	-0.23957	79.686	-65.214	75.162	75.081	21.911	-0.47614	-6.7827	0.65401	-2.7334	33.512	-5.8973
124.54	-0.57039	50.768	-6.7831	0.62127	-2.7275	0.056269	-0.2133	-0.026423	0.66022	-1.3176	3940.4	22.178	-0.24299	79.685	-65.069	75.162	75.081	21.911	-0.47614	-6.7827	0.65401	-2.7334	33.512	-5.8973
124.54	-0.57883	50.776	-6.7828	0.6202	-2.7276	0.056098	-0.21225	-0.030433	0.66022	-1.3176	3939.7	22.181	-0.24659	79.684	-64.925	75.162	75.081	21.911	-0.47614	-6.7827	0.65401	-2.7334	33.512	-5.8973
124.53	-0.58765	50.783	-6.7825	0.61914	-2.7278	0.055695	-0.2108	-0.034529	0.66022	-1.3176	3939.0	22.185	-0.25035	79.684	-64.782	75.162	75.081	21.911	-0.47614	-6.7827	0.65401	-2.7334	33.512	-5.8973
124.53	-0.59684	50.789	-6.7822	0.61809	-2.728	0.055057	-0.20895	-0.038702	0.66022	-1.3176	3938.4	22.188	-0.25427	79.683	-64.64	75.162	75.081	21.911	-0.47614	-6.7827	0.65401	-2.7334	33.512	-5.8973
124.53	-0.60635	50.794	-6.782	0.61705	-2.7282	0.05418	-0.20671	-0.042943	0.66022	-1.3176	3937.7	22.191	-0.25832	79.682	-64.499	75.162	75.081	21.911	-0.47614	-6.7827	0.65401	-2.7334	33.512	-5.8973
124.52	-0.61616	50.799	-6.7817	0.61603	-2.7284	0.053061	-0.20407	-0.047242	0.66022	-1.3176	3937.0	22.193	-0.2625	79.681	-64.36	75.162	75.081	21.911	-0.47614	-6.7827	0.65401	-2.7334	33.512	-5.8973
124.52	-0.62623	50.803	-6.7814	0.61501	-2.7286	0.051699	-0.20103	-0.051589	0.66022	-1.3176	3936.4	22.195	-0.2668	79.681	-64.222	75.162	75.081	21.911	-0.47614	-6.7827	0.65401	-2.7334	33.512	-5.8973
124.52	-0.63655	50.807	-6.7812	0.61402	-2.7289	0.050093	-0.1976	-0.055974	0.66022	-1.3176	3935.7	22.197	-0.2712	79.68	-64.085	75.162	75.081	21.911	-0.47614	-6.7827	0.65401	-2.7334	33.512	-5.8973
124.51	-0.64707	50.809	-6.7809	0.61304	-2.7292	0.048241	-0.19378	-0.060387	0.66022	-1.3176	3935.0	22.199	-0.27569	79.679	-63.95	75.162	75.081	21.911	-0.47614	-6.7827	0.65401	-2.7334	33.512	-5.8973
124.51	-0.65777	50.811	-6.7807	0.61208	-2.7295	0.046145	-0.18957	-0.064816	0.66022	-1.3176	3934.3	22.2	-0.28025	79.678	-63.817	75.162	75.081	21.911	-0.47614	-6.7827	0.65401	-2.7334	33.512	-5.8973
124.51	-0.66862	50.813	-6.7805	0.61114	-2.7299	0.043807	-0.18497	-0.069251	0.66022	-1.3176	3933.7	22.201	-0.28487	79.677	-63.685	75.162	75.081	21.911	-0.47614	-6.7827	0.65401	-2.7334	33.512	-5.8973
124.51	-0.67957	50.813	-6.7803	0.61023	-2.7302	0.041227	-0.18	-0.073681	0.66022	-1.3176	3933.0	22.201	-0.28954	79.677	-63.555	75.162	75.081	21.911	-0.47614	-6.7827	0.65401	-2.7334	33.512	-5.8973
124.51	-0.69061	50.813	-6.7801	0.60934	-2.7306	0.038409	-0.17466	-0.078094	0.66022	-1.3176	3932.3	22.201	-0.29424	79.676	-63.427	75.162	75.081	21.911	-0.47614	-6.7827	0.65401	-2.7334	33.512	-5.8973
124.5	-0.70169	50.812	-6.7799	0.60849	-2.731	0.035357	-0.16896	-0.08248	0.66022	-1.3176	3931.7	22.201	-0.29897	79.675	-63.3	75.162	75.081	21.911	-0.47614	-6.7827	0.65401	-2.7334	33.512	-5.8973
124.5	-0.71278	50.81	-6.7797	0.60766	-2.7314	0.032074	-0.16291	-0.086826	0.66022	-1.3176	3931.0	22.201	-0.3037	79.674	-63.176	75.162	75.081	21.911	-0.47614	-6.7827	0.65401	-2.7334	33.512	-5.8973
124.5	-0.72386	50.808	-6.7795	0.60686	-2.7319	0.028568	-0.15651	-0.091122	0.66022	-1.3176	3930.3	22.2	-0.30842	79.673	-63.053	75.162	75.081	21.911	-0.47614	-6.7827	0.65401	-2.7334	33.512	-5.8973
124.5	-0.73489	50.805	-6.7794	0.60609	-2.7323	0.024843	-0.14978	-0.095355	0.66022	-1.3176	3929.7	22.199	-0.31313	79.672	-62.933	75.162	75.081	21.911	-0.47614	-6.7827	0.65401	-2.7334	33.512	-5.8973
124.5	-0.74585	50.801	-6.7793	0.60536	-2.7328	0.020906	-0.14273	-0.099515	0.66022	-1.3176	3929.0	22.197	-0.3178	79.671	-62.814	75.162	75.081	21.911	-0.47614	-6.7827	0.65401	-2.7334	33.512	-5.8973
124.5	-0.75668	50.796	-6.7792	0.60466	-2.7333	0.016764	-0.13537	-0.10359	0.66022	-1.3176	3928.3	22.195	-0.32242	79.671	-62.697	75.162	75.081	21.911	-0.47614	-6.7827	0.65401	-2.7334	33.512	-5.8973
124.5	-0.76738	50.791	-6.7791	0.60401	-2.7338	0.012427	-0.12772	-0.10757	0.66022	-1.3176	3927.6	22.193	-0.32698	79.67	-62.583	75.162	75.081	21.911	-0.47614	-6.7827	0.65401	-2.7334	33.512	-5.8973
124.5	-0.77791	50.786	-6.7791	0.60339	-2.7344	0.0079028	-0.11979	-0.11144	0.66022	-1.3176	3927.0	22.191	-0.33147	79.669	-62.471	75.162	75.081	21.911	-0.47614	-6.7827	0.65401	-2.7334	33.512	-5.8973
124.5	-0.78824	50.779	-6.7791	0.60281	-2.735	0.0032007	-0.1116	-0.11519	0.66022	-1.3176	3926.3	22.188	-0.33587	79.668	-62.361	75.162	75.081	21.911	-0.47614	-6.7827	0.65401	-2.7334	33.512	-5.8973
124.51	-0.79833	50.772	-6.7791	0.60227	-2.7355	-0.0016689	-0.10315	-0.11881	0.66022	-1.3176	3925.6	22.185	-0.34018	79.667	-62.253	75.162	75.081	21.911	-0.47614	-6.7827	0.65401	-2.7334	33.512	-5.8973
124.51	-0.80817	50.764	-6.7791	0.60178	-2.7361	-0.0066952	-0.094477	-0.1223	0.66022	-1.3176	3925.0	22.182	-0.34438	79.666	-62.147	75.162	75.081	21.911	-0.47614	-6.7827	0.65401	-2.7334	33.512	-5.8973
124.51	-0.81773	50.756	-6.7791	0.60133	-2.7368	-0.011867	-0.085585	-0.12563	0.66022	-1.3176	3924.3	22.178	-0.34845	79.665	-62.043	75.162	75.081	21.911	-0.47614	-6.7827	0.65401	-2.7334	33.512	-5.8973
124.51	-0.82698	50.747	-6.7792	0.60092	-2.7374	-0.017173	-0.076496	-0.1288	0.66022	-1.3176	3923.6	22.175	-0.3524	79.665	-61.942	75.162	75.081	21.911	-0.47614	-6.7827	0.65401	-2.7334	33.512	-5.8973
124.51	-0.8359	50.738	-6.7793	0.60056	-2.7381	-0.022599	-0.067227	-0.1318	0.66022	-1.3176	3923.0	22.17	-0.3562	79.664	-61.843	75.162	75.081	21.911	-0.47614	-6.7827	0.65401	-2.7334	33.512	-5.8973
124.52	-0.84446	50.728	-6.7794	0.60025	-2.7387	-0.028135	-0.057798	-0.13462	0.66022	-1.3176	3922.3	22.166	-0.35986	79.663	-61.747	75.162	75.081	21.911	-0.47614	-6.7827	0.65401	-2.7334	33.512	-5.8973
124.52	-0.85265	50.718	-6.7796	0.59999	-2.7394	-0.033766	-0.048227	-0.13725	0.66022	-1.3176	3921.6	22.162	-0.36335	79.662	-61.652	75.162	75.081	21.911	-0.47614	-6.7827	0.65401	-2.7334	33.512	-5.8973
124.52	-0.86043	50.707	-6.7798	0.59977	-2.7401	-0.039478	-0.038535	-0.13969	0.66022	-1.3176	3921.0	22.157	-0.36667	79.661	-61.56	75.162	75.081	21.911	-0.47614	-6.7827	0.65401	-2.7334	33.512	-5.8973
124.52	-0.8678	50.696	-6.78	0.5996	-2.7408	-0.045259	-0.028742	-0.14192	0.66022	-1.3176	3920.3	22.152	-0.36981	79.661	-61.471	75.162	75.081	21.911	-0.47614	-6.7827	0.65401	-2.7334	33.512	-5.8973
124.53	-0.87473	50.685	-6.7802	0.59948	-2.7415	-0.051094	-0.018868	-0.14393	0.66022	-1.3176	3919.6	22.147	-0.37277	79.66	-61.384	75.162	75.081	21.911	-0.47614	-6.7827	0.65401	-2.7334	33.512	-5.8973
124.53	-0.88121	50.673	-6.7805	0.59941	-2.7422	-0.056969	-0.0089342	-0.14572	0.66022	-1.3176	3919.0	22.142	-0.37553	79.659	-61.299	75.162	75.081	21.911	-0.47614	-6.7827	0.65401	-2.7334	33.512	-5.8973
124.53	-0.88723	50.661	-6.7808	0.59939	-2.743	-0.062868	0.0010391	-0.14729	0.66022	-1.3176	3918.3	22.137	-0.3781	79.658	-61.217	75.162	75.081	21.911	-0.47614	-6.7827	0.65401	-2.7334	33.512	-5.8973
124.54	-0.89276	50.648	-6.7811	0.59942	-2.7437	-0.068778	0.011031	-0.14862	0.66022	-1.3176	3917.6	22.131	-0.38046	79.658	-61.137	75.162	75.081	21.911	-0.47614	-6.7827	0.65401	-2.7334	33.512	-5.8973
124.54	-0.8978	50.636	-6.7815	0.5995	-2.7445	-0.074683	0.021019	-0.14971	0.66022	-1.3176	3916.9	22.125	-0.38261	79.657	-61.059	75.162	75.081	21.911	-0.47614	-6.7827	0.65401	-2.7334	33.512	-5.8973
124.55	-0.90233	50.623	-6.7819	0.59963	-2.7452	-0.080569	0.030983	-0.15056	0.66022	-1.3176	3916.3	22.12	-0.38455	79.656	-60.985	75.162	75.081	21.911	-0.47614	-6.7827	0.65401	-2.7334	33.512	-5.8973
124.55	-0.90635	50.61	-6.7823	0.59981	-2.746	-0.08642	0.040901	-0.15116	0.66022	-1.3176	3915.6	22.114	-0.38627	79.656	-60.912	75.162	75.081	21.911	-0.47614	-6.7827	0.65401	-2.7334	33.512	-5.8973
124.55	-0.90986	50.596	-6.7827	0.60004	-2.7467	-0.092222	0.050753	-0.1515	0.66022	-1.3176	3914.9	22.108	-0.38776	79.655	-60.842	75.162	75.081	21.911	-0.47614	-6.7827	0.65401	-2.7334	33.512	-5.8973
124.56	-0.91283	50.583	-6.7832	0.60032	-2.7475	-0.09796	0.060516	-0.15159	0.66022	-1.3176	3914.3	22.102	-0.38903	79.654	-60.775	75.163	75.081	21.911	-0.47614	-6.7827	0.65401	-2.7334	33.512	-5.8973
124.56	-0.91528	50.57	-6.7837	0.60065	-2.7482	-0.10362	0.07017	-0.15142	0.66022	-1.3176	3913.6	22.096	-0.39008	79.654	-60.71	75.163	75.081	21.911	-0.47614	-6.7827	0.65401	-2.7334	33.512	-5.8973
124.57	-0.91719	50.556	-6.7842	0.60102	-2.749	-0.10919	0.079695	-0.15098	0.66022	-1.3176	3912.9	22.09	-0.3909	79.653	-60.647	75.163	75.081	21.911	-0.47614	-6.7827	0.65401	-2.7334	33.512	-5.8973
124.57	-0.91858	50.543	-6.7848	0.60144	-2.7497	-0.11464	0.08907	-0.15029	0.66022	-1.3176	3912.3	22.084	-0.39149	79.652	-60.587	75.163	75.081	21.911	-0.47614	-6.7827	0.65401	-2.7334	33.512	-5.8973
124.58	-0.91943	50.529	-6.7854	0.60191	-2.7505	-0.11998	0.098274	-0.14933	0.66022	-1.3176	3911.6	22.078	-0.39186	79.652	-60.53	75.163	75.081	21.911	-0.47614	-6.7827	0.65401	-2.7334	33.512	-5.8973
124.58	-0.91975	50.516	-6.786	0.60243	-2.7512	-0.12518	0.10729	-0.14811	0.66022	-1.3176	3910.9	22.072	-0.39199	79.651	-60.475	75.163	75.081	21.911	-0.47614	-6.7827	0.65401	-2.7334	33.512	-5.8973
124.58	-0.91954	50.502	-6.7866	0.60299	-2.752	-0.12974	0.11688	-0.14673	0.66022	-1.3176	3910.3	22.066	-0.39191	79.651	-60.422	75.164	75.081	21.911	-0.47614	-6.7827	0.65401	-2.7334	33.512	-5.8973
124.59	-0.91881	50.489	-6.7873	0.60359	-2.7527	-0.13394	0.12652	-0.14512	0.66022	-1.3176	3909.6	22.06	-0.3916	79.65	-60.372	75.164	75.081	21.911	-0.47614	-6.7827	0.65401	-2.7334	33.512	-5.8973
124.59	-0.91757	50.476	-6.788	0.60425	-2.7534	-0.13799	0.13587	-0.14323	0.66022	-1.3176	3908.9	22.054	-0.39107	79.65	-60.325	75.164	75.081	21.911	-0.47614	-6.7827	0.65401	-2.7334	33.512	-5.8973
124.6	-0.91581	50.463	-6.7887	0.60495	-2.7541	-0.14187	0.14488	-0.14105	0.66022	-1.3176	3908.3	22.048	-0.39033	79.649	-60.28	75.164	75.081	21.911	-0.47614	-6.7827	0.65401	-2.7334	33.512	-5.8973
124.6	-0.91357	50.451	-6.7894	0.6057	-2.7548	-0.14558	0.15355	-0.1386	0.66022	-1.3176	3907.6	22.043	-0.38937	79.649	-60.238	75.165	75.081	21.911	-0.47614	-6.7827	0.65401	-2.7334	33.512	-5.8973
124.61	-0.91083	50.439	-6.7901	0.60649	-2.7555	-0.1491	0.16185	-0.13587	0.66022	-1.3176	3906.9	22.037	-0.38821	79.648	-60.198	75.165	75.081	21.911	-0.47614	-6.7827	0.65401	-2.7334	33.512	-5.8973
124.61	-0.90762	50.427	-6.7909	0.60732	-2.7562	-0.15242	0.16976	-0.13287	0.66022	-1.3176	3906.3	22.032	-0.38684	79.648	-60.16	75.165	75.081	21.911	-0.47614	-6.7827	0.65401	-2.7334	33.512	-5.8973
124.61	-0.90396	50.415	-6.7916	0.60818	-2.7568	-0.15553	0.17728	-0.12962	0.66022	-1.3176	3905.6	22.027	-0.38528	79.647	-60.125	75.166	75.081	21.911	-0.47614	-6.7827	0.65401	-2.7334	33.512	-5.8973
124.62	-0.89985	50.404	-6.7924	0.60909	-2.7575	-0.15842	0.18437	-0.12611	0.66022	-1.3176	3904.9	22.022	-0.38354	79.647	-60.093	75.166	75.081	21.911	-0.47614	-6.7827	0.65401	-2.7334	33.512	-5.8973
124.62	-0.89532	50.393	-6.7932	0.61003	-2.7581	-0.16108	0.19104	-0.12235	0.66022	-1.3176	3904.3	22.017	-0.38161	79.646	-60.063	75.166	75.081	21.911	-0.47614	-6.7827	0.65401	-2.7334	33.512	-5.8973
124.62	-0.89038	50.383	-6.794	0.611	-2.7587	-0.1635	0.19726	-0.11836	0.66022	-1.3176	3903.6	22.012	-0.3795	79.646	-60.036	75.167	75.081	21.911	-0.47614	-6.7827	0.65401	-2.7334	33.512	-5.8973
124.63	-0.88505	50.373	-6.7949	0.612	-2.7593	-0.16567	0.20302	-0.11414	0.66022	-1.3176	3903.0	22.008	-0.37724	79.646	-60.011	75.167	75.081	21.911	-0.47614	-6.7827	0.65401	-2.7334	33.512	-5.8973
124.63	-0.87937	50.363	-6.7957	0.61303	-2.7599	-0.16759	0.20832	-0.1097	0.66022	-1.3176	3902.3	22.003	-0.37481	79.645	-59.989	75.167	75.081	21.911	-0.47614	-6.7827	0.65401	-2.7334	33.512	-5.8973
124.63	-0.87334	50.354	-6.7965	0.61408	-2.7604	-0.16926	0.21308	-0.10496	0.66022	-1.3176	3901.6	21.999	-0.37225	79.645	-59.969	75.168	75.081	21.911	-0.47614	-6.7827	0.65401	-2.7334	33.512	-5.8973
124.64	-0.86699	50.346	-6.7974	0.61516	-2.7609	-0.17065	0.21696	-0.099483	0.66022	-1.3176	3901.0	21.996	-0.36954	79.644	-59.952	75.168	75.081	21.911	-0.47614	-6.7827	0.65401	-2.7334	33.512	-5.8973
124.64	-0.86034	50.338	-6.7982	0.61625	-2.7614	-0.17175	0.22037	-0.093877	0.66022	-1.3176	3900.3	21.992	-0.36671	79.644	-59.937	75.169	75.081	21.911	-0.47614	-6.7827	0.65401	-2.7334	33.512	-5.8973
124.64	-0.85343	50.33	-6.7991	0.61736	-2.7618	-0.17256	0.2233	-0.088149	0.66022	-1.3176	3899.6	21.989	-0.36377	79.644	-59.924	75.169	75.081	21.911	-0.47614	-6.7827	0.65401	-2.7334	33.512	-5.8973
124.64	-0.84628	50.323	-6.8	0.61848	-2.7623	-0.17307	0.22576	-0.082313	0.66022	-1.3176	3899.0	21.986	-0.36072	79.643	-59.914	75.169	75.081	21.911	-0.47614	-6.7827	0.65401	-2.7334	33.512	-5.8973
124.65	-0.83891	50.317	-6.8008	0.61962	-2.7627	-0.1733	0.22773	-0.076381	0.66022	-1.3176	3898.3	21.983	-0.35758	79.643	-59.907	75.17	75.081	21.911	-0.47614	-6.7827	0.65401	-2.7334	33.512	-5.8973
124.65	-0.83135	50.311	-6.8017	0.62076	-2.763	-0.17323	0.22923	-0.070368	0.66022	-1.3176	3897.6	21.98	-0.35436	79.642	-59.902	75.17	75.081	21.911	-0.47614	-6.7827	0.65401	-2.7334	33.512	-5.8973
124.65	-0.82364	50.306	-6.8026	0.62191	-2.7634	-0.17287	0.23025	-0.064286	0.66022	-1.3176	3897.0	21.978	-0.35107	79.642	-59.899	75.171	75.081	21.911	-0.47614	-6.7827	0.65401	-2.7334	33.512	-5.8973
124.65	-0.81579	50.301	-6.8034	0.62306	-2.7637	-0.17222	0.2308	-0.058148	0.66022	-1.3176	3896.3	21.976	-0.34773	79.642	-59.899	75.171	75.081	21.911	-0.47614	-6.7827	0.65401	-2.7334	33.512	-5.8973
124.65	-0.80784	50.297	-6.8043	0.62421	-2.7639	-0.17128	0.23088	-0.051969	0.66022	-1.3176	3895.6	21.974	-0.34434	79.641	-59.902	75.171	75.081	21.911	-0.47614	-6.7827	0.65401	-2.7334	33.512	-5.8973
124.65	-0.79981	50.294	-6.8051	0.62537	-2.7642	-0.17005	0.23049	-0.045763	0.66022	-1.3176	3895.0	21.973	-0.34092	79.641	-59.907	75.172	75.081	21.911	-0.47614	-6.7827	0.65401	-2.7334	33.512	-5.8973
124.65	-0.79173	50.291	-6.806	0.62652	-2.7644	-0.16854	0.22964	-0.039541	0.66022	-1.3176	3894.3	21.972	-0.33748	79.64	-59.914	75.172	75.081	21.911	-0.47614	-6.7827	0.65401	-2.7334	33.512	-5.8973
124.65	-0.78363	50.289	-6.8068	0.62766	-2.7646	-0.16676	0.22834	-0.033318	0.66022	-1.3176	3893.6	21.971	-0.33403	79.64	-59.924	75.172	75.081	21.911	-0.47614	-6.7827	0.65401	-2.7334	33.512	-5.8973
124.65	-0.77553	50.287	-6.8077	0.6288	-2.7647	-0.1647	0.2266	-0.027107	0.66022	-1.3176	3893.0	21.97	-0.33058	79.64	-59.936	75.173	75.081	21.911	-0.47614	-6.7827	0.65401	-2.7334	33.512	-5.8973
124.65	-0.76745	50.286	-6.8085	0.62993	-2.7649	-0.16238	0.22443	-0.020921	0.66022	-1.3176	3892.3	21.97	-0.32714	79.639	-59.951	75.173	75.081	21.911	-0.47614	-6.7827	0.65401	-2.7334	33.512	-5.8973
124.65	-0.75943	50.285	-6.8093	0.63105	-2.7649	-0.15979	0.22183	-0.014773	0.66022	-1.3176	3891.6	21.969	-0.32372	79.639	-59.968	75.173	75.081	21.911	-0.47614	-6.7827	0.65401	-2.7334	33.512	-5.8973
124.65	-0.75149	50.285	-6.8101	0.63215	-2.765	-0.15696	0.21882	-0.0086762	0.66022	-1.3176	3891.0	21.969	-0.32034	79.638	-59.987	75.174	75.081	21.911	-0.47614	-6.7827	0.65401	-2.7334	33.512	-5.8973
124.65	-0.74366	50.286	-6.8108	0.63323	-2.765	-0.15387	0.21541	-0.0026422	0.66022	-1.3176	3890.3	21.97	-0.317	79.638	-60.009	75.174	75.081	21.911	-0.47614	-6.7827	0.65401	-2.7334	33.512	-5.8973
124.65	-0.73594	50.287	-6.8116	0.6343	-2.765	-0.15055	0.21162	0.0033164	0.66022	-1.3176	3889.6	21.97	-0.31371	79.637	-60.034	75.174	75.081	21.911	-0.47614	-6.7827	0.65401	-2.7334	33.512	-5.8973
124.65	-0.72838	50.288	-6.8124	0.63535	-2.765	-0.14701	0.20745	0.0091879	0.66022	-1.3176	3889.0	21.971	-0.31049	79.637	-60.061	75.175	75.081	21.911	-0.47614	-6.7827	0.65401	-2.7334	33.512	-5.8973
124.65	-0.72099	50.29	-6.8131	0.63637	-2.7649	-0.14324	0.20293	0.014961	0.66022	-1.3176	3888.3	21.972	-0.30734	79.636	-60.09	75.175	75.081	21.911	-0.47614	-6.7827	0.65401	-2.7334	33.512	-5.8973
124.64	-0.71378	50.293	-6.8138	0.63738	-2.7649	-0.13926	0.19806	0.020624	0.66022	-1.3176	3887.6	21.974	-0.30427	79.636	-60.121	75.175	75.081	21.911	-0.47614	-6.7827	0.65401	-2.7334	33.512	-5.8973
124.64	-0.70679	50.296	-6.8145	0.63835	-2.7647	-0.13508	0.19286	0.026166	0.66022	-1.3176	3887.0	21.975	-0.30129	79.635	-60.155	75.176	75.081	21.911	-0.47614	-6.7827	0.65401	-2.7334	33.512	-5.8973
124.64	-0.70003	50.3	-6.8151	0.6393	-2.7646	-0.13071	0.18735	0.031578	0.66022	-1.3176	3886.3	21.977	-0.29841	79.635	-60.192	75.176	75.081	21.911	-0.47614	-6.7827	0.65401	-2.7334	33.512	-5.8973
124.64	-0.69351	50.304	-6.8158	0.64023	-2.7644	-0.12616	0.18155	0.036849	0.66022	-1.3176	3885.6	21.979	-0.29564	79.634	-60.23	75.176	75.081	21.911	-0.47614	-6.7827	0.65401	-2.7334	33.512	-5.8973
124.63	-0.68726	50.308	-6.8164	0.64112	-2.7642	-0.12144	0.17548	0.041969	0.66022	-1.3176	3885.0	21.981	-0.29297	79.634	-60.271	75.176	75.081	21.911	-0.47614	-6.7827	0.65401	-2.7334	33.512	-5.8973
124.63	-0.68128	50.313	-6.817	0.64198	-2.764	-0.11656	0.16915	0.046931	0.66022	-1.3176	3884.3	21.984	-0.29043	79.633	-60.315	75.177	75.081	21.911	-0.47614	-6.7827	0.65401	-2.7334	33.512	-5.8973
124.63	-0.6756	50.318	-6.8176	0.64281	-2.7638	-0.11154	0.16257	0.051726	0.66022	-1.3176	3883.7	21.986	-0.28801	79.633	-60.36	75.177	75.081	21.911	-0.47614	-6.7827	0.65401	-2.7334	33.512	-5.8973
124.62	-0.67022	50.323	-6.8181	0.64361	-2.7635	-0.10639	0.15578	0.056346	0.66022	-1.3176	3883.0	21.989	-0.28572	79.632	-60.408	75.177	75.081	21.911	-0.47614	-6.7827	0.65401	-2.7334	33.512	-5.8973
124.62	-0.66516	50.329	-6.8186	0.64437	-2.7632	-0.10111	0.14879	0.060783	0.66022	-1.3176	3882.3	21.992	-0.28356	79.631	-60.459	75.177	75.081	21.911	-0.47614	-6.7827	0.65401	-2.7334	33.512	-5.8973
124.62	-0.66042	50.336	-6.8191	0.64509	-2.7629	-0.095728	0.14161	0.065031	0.66022	-1.3176	3881.7	21.995	-0.28154	79.631	-60.511	75.177	75.081	21.911	-0.47614	-6.7827	0.65401	-2.7334	33.512	-5.8973
124.61	-0.65602	50.342	-6.8196	0.64578	-2.7625	-0.090245	0.13427	0.069083	0.66022	-1.3176	3881.0	21.998	-0.27967	79.63	-60.566	75.177	75.081	21.911	-0.47614	-6.7827	0.65401	-2.7334	33.512	-5.8973
124.61	-0.65197	50.349	-6.82	0.64644	-2.7622	-0.084675	0.12665	0.073147	0.66022	-1.3176	3880.3	22.001	-0.27794	79.629	-60.624	75.177	75.081	21.911	-0.47614	-6.7827	0.65401	-2.7334	33.512	-5.8973
124.61	-0.64826	50.356	-6.8204	0.64705	-2.7618	-0.079016	0.11866	0.07735	0.66022	-1.3176	3879.7	22.005	-0.27637	79.629	-60.683	75.178	75.081	21.911	-0.47614	-6.7827	0.65401	-2.7334	33.512	-5.8973
124.6	-0.64491	50.363	-6.8208	0.64762	-2.7614	-0.073285	0.11054	0.081348	0.66022	-1.3176	3879.0	22.008	-0.27494	79.628	-60.745	75.178	75.081	21.911	-0.47614	-6.7827	0.65401	-2.7334	33.512	-5.8973
124.6	-0.64193	50.371	-6.8212	0.64816	-2.761	-0.067493	0.10232	0.085135	0.66022	-1.3176	3878.3	22.012	-0.27367	79.627	-60.809	75.178	75.081	21.911	-0.47614	-6.7827	0.65401	-2.7334	33.512	-5.8973
124.59	-0.63931	50.378	-6.8215	0.64865	-2.7606	-0.061653	0.094012	0.088704	0.66022	-1.3176	3877.7	22.016	-0.27255	79.627	-60.875	75.178	75.081	21.911	-0.47614	-6.7827	0.65401	-2.7334	33.512	-5.8973
124.59	-0.63705	50.386	-6.8218	0.6491	-2.7601	-0.05578	0.085645	0.092049	0.66022	-1.3176	3877.0	22.019	-0.2716	79.626	-60.943	75.178	75.081	21.911	-0.47614	-6.7827	0.65401	-2.7334	33.512	-5.8973
124.58	-0.63517	50.394	-6.822	0.6495	-2.7596	-0.049884	0.077235	0.095167	0.66022	-1.3176	3876.3	22.023	-0.2708	79.625	-61.014	75.178	75.081	21.911	-0.47614	-6.7827	0.65401	-2.7334	33.512	-5.8973
124.58	-0.63366	50.402	-6.8223	0.64987	-2.7592	-0.043441	0.069633	0.097927	0.66022	-1.3176	3875.7	22.027	-0.27015	79.624	-61.086	75.178	75.081	21.911	-0.47614	-6.7827	0.65401	-2.7334	33.512	-5.8973
124.57	-0.63252	50.41	-6.8225	0.6502	-2.7587	-0.036913	0.062144	0.10045	0.66022	-1.3176	3875.0	22.031	-0.26967	79.624	-61.161	75.178	75.081	21.911	-0.47614	-6.7827	0.65401	-2.7334	33.512	-5.8973
124.57	-0.63174	50.418	-6.8226	0.65049	-2.7582	-0.030401	0.05465	0.10276	0.66022	-1.3176	3874.3	22.035	-0.26934	79.623	-61.238	75.178	75.081	21.911	-0.47614	-6.7827	0.65401	-2.7334	33.512	-5.8973
124.57	-0.63132	50.426	-6.8228	0.65075	-2.7576	-0.023918	0.047166	0.10486	0.66022	-1.3176	3873.7	22.039	-0.26916	79.622	-61.317	75.178	75.081	21.911	-0.47614	-6.7827	0.65401	-2.7334	33.512	-5.8973
124.56	-0.63125	50.434	-6.8229	0.65096	-2.7571	-0.017475	0.039708	0.10673	0.66022	-1.3176	3873.0	22.043	-0.26914	79.621	-61.398	75.178	75.081	21.911	-0.47614	-6.7827	0.65401	-2.7334	33.512	-5.8973
124.56	-0.63154	50.442	-6.823	0.65114	-2.7566	-0.011087	0.032291	0.10839	0.66022	-1.3176	3872.3	22.047	-0.26926	79.621	-61.481	75.178	75.081	21.911	-0.47614	-6.7827	0.65401	-2.7334	33.512	-5.8973
124.55	-0.63217	50.45	-6.823	0.65129	-2.756	-0.0047637	0.02493	0.10983	0.66022	-1.3176	3871.6	22.051	-0.26954	79.62	-61.565	75.178	75.081	21.911	-0.47614	-6.7827	0.65401	-2.7334	33.512	-5.8973
124.55	-0.63314	50.458	-6.823	0.65139	-2.7555	0.0014816	0.017638	0.11105	0.66022	-1.3176	3871.0	22.055	-0.26995	79.619	-61.652	75.178	75.081	21.911	-0.47614	-6.7827	0.65401	-2.7334	33.512	-5.8973
124.54	-0.63443	50.467	-6.823	0.65146	-2.7549	0.0076376	0.01043	0.11205	0.66022	-1.3176	3870.3	22.059	-0.2705	79.618	-61.741	75.178	75.081	21.911	-0.47614	-6.7827	0.65401	-2.7334	33.512	-5.8973
124.54	-0.63604	50.475	-6.8229	0.6515	-2.7543	0.013693	0.0033182	0.11284	0.66022	-1.3176	3869.6	22.063	-0.27119	79.617	-61.832	75.178	75.081	21.911	-0.47614	-6.7827	0.65401	-2.7334	33.512	-5.8973
124.53	-0.63796	50.482	-6.8228	0.6515	-2.7538	0.019637	-0.0036839	0.11341	0.66022	-1.3176	3869.0	22.066	-0.27202	79.617	-61.924	75.178	75.081	21.911	-0.47614	-6.7827	0.65401	-2.7334	33.512	-5.8973
124.53	-0.64018	50.49	-6.8227	0.65146	-2.7532	0.025459	-0.010564	0.11376	0.66022	-1.3176	3868.3	22.07	-0.27296	79.616	-62.018	75.178	75.081	21.911	-0.47614	-6.7827	0.65401	-2.7334	33.512	-5.8973
124.52	-0.64268	50.498	-6.8226	0.65139	-2.7526	0.031149	-0.017311	0.11391	0.66022	-1.3176	3867.6	22.074	-0.27403	79.615	-62.114	75.178	75.081	21.911	-0.47614	-6.7827	0.65401	-2.7334	33.512	-5.8973
124.52	-0.64545	50.505	-6.8224	0.65129	-2.7521	0.036697	-0.023913	0.11385	0.66022	-1.3176	3867.0	22.078	-0.27522	79.614	-62.212	75.178	75.081	21.911	-0.47614	-6.7827	0.65401	-2.7334	33.512	-5.8973
124.51	-0.64849	50.513	-6.8222	0.65115	-2.7515	0.042094	-0.03036	0.11358	0.66022	-1.3176	3866.3	22.081	-0.27652	79.613	-62.312	75.178	75.081	21.911	-0.47614	-6.7827	0.65401	-2.7334	33.512	-5.8973
124.51	-0.65177	50.52	-6.822	0.65098	-2.7509	0.047331	-0.036642	0.11311	0.66022	-1.3176	3865.6	22.085	-0.27792	79.612	-62.413	75.178	75.081	21.911	-0.47614	-6.7827	0.65401	-2.7334	33.512	-5.8973
124.51	-0.65529	50.527	-6.8218	0.65079	-2.7504	0.0524	-0.042749	0.11244	0.66022	-1.3176	3865.0	22.088	-0.27942	79.612	-62.515	75.178	75.081	21.911	-0.47614	-6.7827	0.65401	-2.7334	33.512	-5.8973
124.5	-0.65902	50.534	-6.8215	0.65056	-2.7498	0.057293	-0.048674	0.11158	0.66022	-1.3176	3864.3	22.092	-0.28102	79.611	-62.62	75.178	75.081	21.911	-0.47614	-6.7827	0.65401	-2.7334	33.512	-5.8973
124.5	-0.66296	50.54	-6.8212	0.6503	-2.7493	0.062003	-0.054407	0.11054	0.66022	-1.3176	3863.6	22.095	-0.2827	79.61	-62.725	75.178	75.081	21.911	-0.47614	-6.7827	0.65401	-2.7334	33.512	-5.8973
124.49	-0.66709	50.546	-6.8209	0.65001	-2.7487	0.066523	-0.059942	0.10931	0.66022	-1.3176	3863.0	22.098	-0.28446	79.609	-62.833	75.178	75.081	21.911	-0.47614	-6.7827	0.65401	-2.7334	33.512	-5.8973
124.49	-0.6714	50.553	-6.8205	0.6497	-2.7482	0.070847	-0.065272	0.1079	0.66022	-1.3176	3862.3	22.101	-0.2863	79.608	-62.941	75.178	75.081	21.911	-0.47614	-6.7827	0.65401	-2.7334	33.512	-5.8973
124.48	-0.67586	50.558	-6.8201	0.64936	-2.7476	0.07497	-0.07039	0.10632	0.66022	-1.3176	3861.6	22.104	-0.28821	79.608	-63.051	75.178	75.081	21.911	-0.47614	-6.7827	0.65401	-2.7334	33.512	-5.8973
124.48	-0.68046	50.564	-6.8198	0.649	-2.7471	0.078886	-0.075291	0.10458	0.66022	-1.3176	3861.0	22.107	-0.29017	79.607	-63.162	75.178	75.081	21.911	-0.47614	-6.7827	0.65401	-2.7334	33.512	-5.8973
124.48	-0.6852	50.569	-6.8194	0.64861	-2.7466	0.082591	-0.079971	0.10268	0.66022	-1.3176	3860.3	22.11	-0.2922	79.606	-63.275	75.178	75.081	21.911	-0.47614	-6.7827	0.65401	-2.7334	33.512	-5.8973
124.47	-0.69004	50.575	-6.8189	0.6482	-2.7461	0.08608	-0.084425	0.10062	0.66022	-1.3176	3859.6	22.112	-0.29426	79.605	-63.388	75.178	75.081	21.911	-0.47614	-6.7827	0.65401	-2.7334	33.512	-5.8973
124.47	-0.69498	50.579	-6.8185	0.64776	-2.7456	0.089351	-0.088649	0.098423	0.66022	-1.3176	3858.9	22.115	-0.29637	79.605	-63.503	75.178	75.081	21.911	-0.47614	-6.7827	0.65401	-2.7334	33.512	-5.8973
124.47	-0.70001	50.584	-6.818	0.64731	-2.7451	0.092401	-0.092642	0.096083	0.66022	-1.3176	3858.3	22.117	-0.29852	79.604	-63.618	75.178	75.081	21.911	-0.47614	-6.7827	0.65401	-2.7334	33.512	-5.8973
124.46	-0.70509	50.588	-6.8176	0.64684	-2.7446	0.095228	-0.0964	0.093611	0.66022	-1.3176	3857.6	22.119	-0.30069	79.603	-63.735	75.178	75.081	21.911	-0.47614	-6.7827	0.65401	-2.7334	33.512	-5.8973
124.46	-0.71023	50.592	-6.8171	0.64635	-2.7442	0.097829	-0.099921	0.091015	0.66022	-1.3176	3856.9	22.121	-0.30288	79.602	-63.852	75.178	75.081	21.911	-0.47614	-6.7827	0.65401	-2.7334	33.512	-5.8973
124.46	-0.7154	50.596	-6.8166	0.64584	-2.7437	0.1002	-0.10321	0.088301	0.66022	-1.3176	3856.3	22.123	-0.30509	79.602	-63.97	75.178	75.081	21.911	-0.47614	-6.7827	0.65401	-2.7334	33.512	-5.8973
124.46	-0.72059	50.599	-6.8161	0.64532	-2.7433	0.10235	-0.10625	0.085478	0.66022	-1.3176	3855.6	22.125	-0.30731	79.601	-64.089	75.178	75.081	21.911	-0.47614	-6.7827	0.65401	-2.7334	33.512	-5.8973
124.45	-0.72579	50.603	-6.8156	0.64478	-2.7429	0.10427	-0.10906	0.082552	0.66022	-1.3176	3854.9	22.127	-0.30953	79.6	-64.208	75.178	75.081	21.911	-0.47614	-6.7827	0.65401	-2.7334	33.512	-5.8973
124.45	-0.73098	50.606	-6.815	0.64423	-2.7425	0.10597	-0.11163	0.079531	0.66022	-1.3176	3854.3	22.128	-0.31174	79.599	-64.327	75.178	75.081	21.911	-0.47614	-6.7827	0.65401	-2.7334	33.512	-5.8973
124.45	-0.73614	50.608	-6.8145	0.64366	-2.7421	0.10744	-0.11397	0.076424	0.66022	-1.3176	3853.6	22.13	-0.31395	79.599	-64.447	75.179	75.081	21.911	-0.47614	-6.7827	0.65401	-2.7334	33.512	-5.8973
124.45	-0.74127	50.611	-6.814	0.64309	-2.7417	0.10868	-0.11607	0.073237	0.66022	-1.3176	3852.9	22.131	-0.31614	79.598	-64.567	75.179	75.081	21.911	-0.47614	-6.7827	0.65401	-2.7334	33.512	-5.8973
124.44	-0.74635	50.613	-6.8134	0.6425	-2.7413	0.1097	-0.11795	0.069979	0.66022	-1.3176	3852.2	22.132	-0.31831	79.597	-64.687	75.179	75.081	21.911	-0.47614	-6.7827	0.65401	-2.7334	33.512	-5.8973
124.44	-0.75137	50.614	-6.8129	0.64191	-2.741	0.11051	-0.11959	0.066656	0.66022	-1.3176	3851.6	22.133	-0.32045	79.597	-64.807	75.179	75.081	21.911	-0.47614	-6.7827	0.65401	-2.7334	33.512	-5.8973
124.44	-0.75632	50.616	-6.8123	0.64131	-2.7407	0.11109	-0.121	0.063278	0.66022	-1.3176	3850.9	22.134	-0.32256	79.596	-64.926	75.179	75.081	21.911	-0.47614	-6.7827	0.65401	-2.7334	33.512	-5.8973
124.44	-0.76118	50.617	-6.8118	0.6407	-2.7404	0.11147	-0.1222	0.05985	0.66022	-1.3176	3850.2	22.135	-0.32464	79.595	-65.045	75.179	75.081	21.911	-0.47614	-6.7827	0.65401	-2.7334	33.512	-5.8973
124.44	-0.76594	50.618	-6.8112	0.64008	-2.7401	0.11163	-0.12317	0.056382	0.66022	-1.3176	3849.6	22.136	-0.32667	79.595	-65.163	75.179	75.081	21.911	-0.47614	-6.7827	0.65401	-2.7334	33.512	-5.8973
124.44	-0.7706	50.619	-6.8107	0.63947	-2.7398	0.11159	-0.12393	0.052879	0.66022	-1.3176	3848.9	22.136	-0.32867	79.594	-65.28	75.18	75.081	21.911	-0.47614	-6.7827	0.65401	-2.7334	33.512	-5.8973
124.43	-0.77515	50.62	-6.8101	0.63884	-2.7395	0.11135	-0.12448	0.04935	0.66022	-1.3176	3848.2	22.137	-0.33061	79.594	-65.395	75.18	75.081	21.911	-0.47614	-6.7827	0.65401	-2.7334	33.512	-5.8973
124.43	-0.77958	50.62	-6.8095	0.63822	-2.7393	0.11092	-0.12483	0.045802	0.66022	-1.3176	3847.5	22.137	-0.3325	79.593	-65.508	75.18	75.081	21.911	-0.47614	-6.7827	0.65401	-2.7334	33.512	-5.8973
124.43	-0.78387	50.62	-6.809	0.6376	-2.7391	0.11029	-0.12498	0.042241	0.66022	-1.3176	3846.9	22.137	-0.33433	79.592	-65.619	75.18	75.081	21.911	-0.47614	-6.7827	0.65401	-2.7334	33.512	-5.8973
124.43	-0.78802	50.62	-6.8084	0.63697	-2.7389	0.10948	-0.12493	0.038675	0.66022	-1.3176	3846.2	22.137	-0.3361	79.592	-65.728	75.181	75.081	21.911	-0.47614	-6.7827	0.65401	-2.7334	33.512	-5.8973
124.43	-0.79203	50.62	-6.8079	0.63635	-2.7387	0.10849	-0.1247	0.03511	0.66022	-1.3176	3845.5	22.137	-0.33782	79.591	-65.832	75.181	75.081	21.911	-0.47614	-6.7827	0.65401	-2.7334	33.512	-5.8973
124.43	-0.79589	50.619	-6.8074	0.63573	-2.7385	0.10733	-0.12428	0.031553	0.66022	-1.3176	3844.9	22.137	-0.33947	79.591	-65.933	75.181	75.081	21.911	-0.47614	-6.7827	0.65401	-2.7334	33.512	-5.8973
124.43	-0.7996	50.619	-6.8068	0.63511	-2.7384	0.106	-0.12369	0.02801	0.66022	-1.3176	3844.2	22.137	-0.34105	79.59	-66.029	75.181	75.081	21.911	-0.47614	-6.7827	0.65401	-2.7334	33.512	-5.8973
124.43	-0.80314	50.618	-6.8063	0.63449	-2.7382	0.10451	-0.12293	0.024488	0.66022	-1.3176	3843.5	22.137	-0.34256	79.59	-66.119	75.182	75.081	21.911	-0.47614	-6.7827	0.65401	-2.7334	33.512	-5.8973
124.43	-0.80652	50.617	-6.8058	0.63388	-2.7381	0.10287	-0.12201	0.020991	0.66022	-1.3176	3842.8	22.137	-0.34401	79.589	-66.202	75.182	75.081	21.911	-0.47614	-6.7827	0.65401	-2.7334	33.512	-5.8973
124.43	-0.80974	50.616	-6.8053	0.63327	-2.738	0.10108	-0.12093	0.017527	0.66022	-1.3176	3842.2	22.136	-0.34538	79.589	-66.277	75.182	75.081	21.911	-0.47614	-6.7827	0.65401	-2.7334	33.512	-5.8973
124.43	-0.81278	50.615	-6.8048	0.63267	-2.738	0.099159	-0.11971	0.0141	0.66022	-1.3176	3841.5	22.136	-0.34668	79.588	-66.343	75.183	75.081	21.911	-0.47614	-6.7827	0.65401	-2.7334	33.512	-5.8973
124.43	-0.81566	50.613	-6.8043	0.63207	-2.7379	0.097102	-0.11834	0.010715	0.66022	-1.3176	3840.8	22.135	-0.34791	79.588	-66.398	75.183	75.081	21.911	-0.47614	-6.7827	0.65401	-2.7334	33.512	-5.8973
124.43	-0.81836	50.612	-6.8038	0.63148	-2.7378	0.094922	-0.11684	0.0073773	0.66022	-1.3176	3840.2	22.135	-0.34906	79.587	-66.441	75.183	75.081	21.911	-0.47614	-6.7827	0.65401	-2.7334	33.512	-5.8973
124.43	-0.8209	50.61	-6.8033	0.6309	-2.7378	0.092626	-0.11521	0.0040919	0.66022	-1.3176	3839.5	22.134	-0.35015	79.587	-66.471	75.184	75.081	21.911	-0.47614	-6.7827	0.65401	-2.7334	33.512	-5.8973
124.43	-0.82326	50.608	-6.8029	0.63033	-2.7378	0.090221	-0.11345	0.00086303	0.66022	-1.3176	3838.8	22.133	-0.35116	79.587	-66.488	75.184	75.081	21.911	-0.47614	-6.7827	0.65401	-2.7334	33.512	-5.8973
124.43	-0.82546	50.606	-6.8024	0.62977	-2.7378	0.087714	-0.11159	-0.0023052	0.66022	-1.3176	3838.1	22.133	-0.3521	79.586	-66.49	75.184	75.081	21.911	-0.47614	-6.7827	0.65401	-2.7334	33.512	-5.8973
124.43	-0.82749	50.604	-6.802	0.62922	-2.7378	0.085113	-0.10962	-0.005409	0.66022	-1.3176	3837.5	22.132	-0.35297	79.586	-66.478	75.185	75.081	21.911	-0.47614	-6.7827	0.65401	-2.7334	33.512	-5.8973
124.43	-0.82936	50.602	-6.8016	0.62867	-2.7379	0.082426	-0.10754	-0.0084446	0.66022	-1.3176	3836.8	22.131	-0.35377	79.585	-66.452	75.185	75.081	21.911	-0.47614	-6.7827	0.65401	-2.7334	33.512	-5.8973
124.43	-0.83107	50.6	-6.8012	0.62814	-2.7379	0.079661	-0.10538	-0.011409	0.66022	-1.3176	3836.1	22.13	-0.3545	79.585	-66.413	75.185	75.081	21.911	-0.47614	-6.7827	0.65401	-2.7334	33.512	-5.8973
124.43	-0.83262	50.598	-6.8008	0.62762	-2.738	0.076824	-0.10312	-0.014299	0.66022	-1.3176	3835.5	22.129	-0.35516	79.585	-66.362	75.186	75.081	21.911	-0.47614	-6.7827	0.65401	-2.7334	33.512	-5.8973
124.43	-0.83403	50.596	-6.8004	0.62711	-2.7381	0.073923	-0.10079	-0.017111	0.66022	-1.3176	3834.8	22.128	-0.35576	79.584	-66.3	75.186	75.081	21.911	-0.47614	-6.7827	0.65401	-2.7334	33.512	-5.8973
124.43	-0.83528	50.594	-6.8	0.62661	-2.7381	0.070965	-0.09838	-0.019844	0.66022	-1.3176	3834.1	22.127	-0.3563	79.584	-66.229	75.187	75.081	21.911	-0.47614	-6.7827	0.65401	-2.7334	33.512	-5.8973
124.43	-0.83639	50.591	-6.7997	0.62613	-2.7383	0.067958	-0.095904	-0.022495	0.66022	-1.3176	3833.4	22.127	-0.35677	79.583	-66.15	75.187	75.081	21.911	-0.47614	-6.7827	0.65401	-2.7334	33.512	-5.8973
124.43	-0.83737	50.589	-6.7994	0.62565	-2.7384	0.064908	-0.093366	-0.025062	0.66022	-1.3176	3832.8	22.126	-0.35719	79.583	-66.065	75.187	75.081	21.911	-0.47614	-6.7827	0.65401	-2.7334	33.512	-5.8973
124.43	-0.83822	50.587	-6.799	0.62519	-2.7385	0.061823	-0.090771	-0.027543	0.66022	-1.3176	3832.1	22.125	-0.35756	79.583	-65.974	75.188	75.081	21.911	-0.47614	-6.7827	0.65401	-2.7334	33.512	-5.8973
124.43	-0.83895	50.585	-6.7987	0.62475	-2.7386	0.058708	-0.088126	-0.029937	0.66022	-1.3176	3831.4	22.124	-0.35787	79.582	-65.877	75.188	75.081	21.911	-0.47614	-6.7827	0.65401	-2.7334	33.512	-5.8973
124.43	-0.83956	50.582	-6.7985	0.62431	-2.7388	0.055571	-0.085437	-0.032243	0.66022	-1.3176	3830.8	22.123	-0.35813	79.582	-65.777	75.189	75.081	21.911	-0.47614	-6.7827	0.65401	-2.7334	33.512	-5.8973
124.43	-0.84007	50.58	-6.7982	0.62389	-2.739	0.052419	-0.082707	-0.03446	0.66022	-1.3176	3830.1	22.122	-0.35835	79.582	-65.674	75.189	75.081	21.911	-0.47614	-6.7827	0.65401	-2.7334	33.512	-5.8973
124.43	-0.84048	50.578	-6.7979	0.62348	-2.7391	0.049256	-0.079942	-0.036587	0.66022	-1.3176	3829.4	22.121	-0.35853	79.581	-65.568	75.19	75.081	21.911	-0.47614	-6.7827	0.65401	-2.7334	33.512	-5.8973
124.43	-0.84079	50.575	-6.7977	0.62309	-2.7393	0.046089	-0.077147	-0.038623	0.66022	-1.3176	3828.7	22.12	-0.35866	79.581	-65.46	75.19	75.081	21.911	-0.47614	-6.7827	0.65401	-2.7334	33.512	-5.8973
124.43	-0.84103	50.573	-6.7975	0.62271	-2.7395	0.042925	-0.074326	-0.040569	0.66022	-1.3176	3828.1	22.119	-0.35876	79.581	-65.35	75.19	75.081	21.911	-0.47614	-6.7827	0.65401	-2.7334	33.512	-5.8973
124.43	-0.84119	50.571	-6.7973	0.62235	-2.7397	0.039767	-0.071484	-0.042424	0.66022	-1.3176	3827.4	22.118	-0.35883	79.58	-65.239	75.191	75.081	21.911	-0.47614	-6.7827	0.65401	-2.7334	33.512	-5.8973
124.43	-0.84128	50.568	-6.7971	0.622	-2.74	0.036622	-0.068625	-0.044189	0.66022	-1.3176	3826.7	22.117	-0.35887	79.58	-65.126	75.191	75.081	21.911	-0.47614	-6.7827	0.65401	-2.7334	33.512	-5.8973
124.43	-0.84131	50.566	-6.7969	0.62166	-2.7402	0.033494	-0.065751	-0.045864	0.66022	-1.3176	3826.1	22.116	-0.35889	79.58	-65.013	75.192	75.081	21.911	-0.47614	-6.7827	0.65401	-2.7334	33.512	-5.8973
124.43	-0.8413	50.564	-6.7967	0.62134	-2.7404	0.030389	-0.062867	-0.047449	0.66022	-1.3176	3825.4	22.115	-0.35889	79.579	-64.9	75.192	75.081	21.911	-0.47614	-6.7827	0.65401	-2.7334	33.512	-5.8973
124.43	-0.84125	50.562	-6.7966	0.62103	-2.7407	0.02731	-0.059976	-0.048945	0.66022	-1.3176	3824.7	22.114	-0.35886	79.579	-64.786	75.192	75.081	21.911	-0.47614	-6.7827	0.65401	-2.7334	33.512	-5.8973
124.43	-0.84116	50.56	-6.7965	0.62074	-2.7409	0.024262	-0.057081	-0.050353	0.66022	-1.3176	3824.1	22.113	-0.35883	79.578	-64.672	75.193	75.081	21.911	-0.47614	-6.7827	0.65401	-2.7334	33.512	-5.8973
124.43	-0.84106	50.557	-6.7963	0.62046	-2.7412	0.021249	-0.054184	-0.051674	0.66022	-1.3176	3823.4	22.112	-0.35879	79.578	-64.558	75.193	75.081	21.911	-0.47614	-6.7827	0.65401	-2.7334	33.512	-5.8973
124.43	-0.84094	50.555	-6.7962	0.6202	-2.7414	0.018275	-0.051288	-0.05291	0.66022	-1.3176	3822.7	22.112	-0.35874	79.578	-64.444	75.194	75.081	21.911	-0.47614	-6.7827	0.65401	-2.7334	33.512	-5.8973
124.43	-0.84081	50.553	-6.7962	0.61995	-2.7417	0.015342	-0.048395	-0.054061	0.66022	-1.3176	3822.0	22.111	-0.35868	79.577	-64.331	75.194	75.081	21.911	-0.47614	-6.7827	0.65401	-2.7334	33.512	-5.8973
124.43	-0.84069	50.551	-6.7961	0.61972	-2.742	0.012454	-0.045507	-0.055129	0.66022	-1.3176	3821.4	22.11	-0.35863	79.577	-64.218	75.194	75.081	21.911	-0.47614	-6.7827	0.65401	-2.7334	33.512	-5.8973
124.43	-0.84057	50.549	-6.796	0.6195	-2.7422	0.0096145	-0.042625	-0.056115	0.66022	-1.3176	3820.7	22.109	-0.35859	79.576	-64.106	75.195	75.081	21.911	-0.47614	-6.7827	0.65401	-2.7334	33.512	-5.8973
124.43	-0.84048	50.547	-6.796	0.61929	-2.7425	0.0068251	-0.039752	-0.057021	0.66022	-1.3176	3820.0	22.108	-0.35855	79.576	-63.994	75.195	75.081	21.911	-0.47614	-6.7827	0.65401	-2.7334	33.512	-5.8973
124.43	-0.84041	50.545	-6.796	0.6191	-2.7428	0.0040884	-0.036888	-0.05785	0.66022	-1.3176	3819.4	22.108	-0.35852	79.576	-63.884	75.195	75.081	21.911	-0.47614	-6.7827	0.65401	-2.7334	33.512	-5.8973
124.43	-0.84037	50.543	-6.796	0.61892	-2.7431	0.0014066	-0.034035	-0.058601	0.66022	-1.3176	3818.7	22.107	-0.35851	79.575	-63.774	75.196	75.081	21.911	-0.47614	-6.7827	0.65401	-2.7334	33.512	-5.8973
124.43	-0.84037	50.541	-6.796	0.61876	-2.7434	-0.0012186	-0.031193	-0.059278	0.66022	-1.3176	3818.0	22.106	-0.35851	79.575	-63.665	75.196	75.081	21.911	-0.47614	-6.7827	0.65401	-2.7334	33.512	-5.8973
124.43	-0.84042	50.539	-6.796	0.61861	-2.7437	-0.0037856	-0.028363	-0.059882	0.66022	-1.3176	3817.3	22.105	-0.35853	79.574	-63.557	75.197	75.081	21.911	-0.47614	-6.7827	0.65401	-2.7334	33.512	-5.8973
124.43	-0.84052	50.537	-6.796	0.61847	-2.744	-0.006293	-0.025545	-0.060416	0.66022	-1.3176	3816.7	22.104	-0.35858	79.574	-63.45	75.197	75.081	21.911	-0.47614	-6.7827	0.65401	-2.7334	33.512	-5.8973
124.43	-0.84068	50.536	-6.796	0.61835	-2.7443	-0.0087399	-0.02274	-0.06088	0.66022	-1.3176	3816.0	22.104	-0.35865	79.573	-63.345	75.197	75.081	21.911	-0.47614	-6.7827	0.65401	-2.7334	33.512	-5.8973
124.43	-0.84091	50.534	-6.7961	0.61825	-2.7446	-0.011125	-0.019948	-0.061277	0.66022	-1.3176	3815.3	22.103	-0.35875	79.573	-63.24	75.197	75.081	21.911	-0.47614	-6.7827	0.65401	-2.7334	33.512	-5.8973
124.43	-0.8412	50.532	-6.7961	0.61815	-2.7449	-0.013449	-0.017169	-0.061609	0.66022	-1.3176	3814.7	22.102	-0.35887	79.572	-63.137	75.198	75.081	21.911	-0.47614	-6.7827	0.65401	-2.7334	33.512	-5.8973
124.43	-0.84156	50.53	-6.7962	0.61807	-2.7452	-0.015709	-0.014403	-0.061878	0.66022	-1.3176	3814.0	22.101	-0.35903	79.572	-63.036	75.198	75.081	21.911	-0.47614	-6.7827	0.65401	-2.7334	33.512	-5.8973
124.43	-0.842	50.528	-6.7963	0.61801	-2.7455	-0.017907	-0.01165	-0.062085	0.66022	-1.3176	3813.3	22.101	-0.35922	79.571	-62.936	75.198	75.081	21.911	-0.47614	-6.7827	0.65401	-2.7334	33.512	-5.8973
124.43	-0.84252	50.526	-6.7964	0.61796	-2.7458	-0.020043	-0.0089083	-0.062234	0.66022	-1.3176	3812.7	22.1	-0.35944	79.571	-62.837	75.199	75.081	21.911	-0.47614	-6.7827	0.65401	-2.7334	33.512	-5.8973
124.43	-0.84312	50.524	-6.7965	0.61792	-2.7462	-0.022115	-0.006179	-0.062324	0.66022	-1.3176	3812.0	22.099	-0.3597	79.57	-62.74	75.199	75.081	21.911	-0.47614	-6.7827	0.65401	-2.7334	33.512	-5.8973
124.43	-0.8438	50.522	-6.7966	0.6179	-2.7465	-0.024125	-0.0034612	-0.062359	0.66022	-1.3176	3811.3	22.098	-0.35999	79.57	-62.644	75.199	75.081	21.911	-0.47614	-6.7827	0.65401	-2.7334	33.512	-5.8973
124.43	-0.84457	50.52	-6.7967	0.61789	-2.7468	-0.026074	-0.00075437	-0.06234	0.66022	-1.3176	3810.7	22.098	-0.36033	79.569	-62.551	75.199	75.081	21.911	-0.47614	-6.7827	0.65401	-2.7334	33.512	-5.8973
124.43	-0.84543	50.518	-6.7969	0.61789	-2.7471	-0.02796	0.001942	-0.062268	0.66022	-1.3176	3810.0	22.097	-0.36069	79.569	-62.458	75.199	75.081	21.911	-0.47614	-6.7827	0.65401	-2.7334	33.512	-5.8973
124.43	-0.84637	50.515	-6.797	0.6179	-2.7474	-0.029787	0.0046283	-0.062146	0.66022	-1.3176	3809.3	22.096	-0.3611	79.568	-62.368	75.2	75.081	21.911	-0.47614	-6.7827	0.65401	-2.7334	33.512	-5.8973
124.43	-0.8474	50.513	-6.7972	0.61793	-2.7477	-0.031553	0.0073053	-0.061974	0.66022	-1.3176	3808.7	22.095	-0.36154	79.568	-62.279	75.2	75.081	21.911	-0.47614	-6.7827	0.65401	-2.7334	33.512	-5.8973
124.43	-0.84852	50.511	-6.7973	0.61798	-2.748	-0.033261	0.0099734	-0.061755	0.66022	-1.3176	3808.0	22.094	-0.36202	79.567	-62.192	75.2	75.081	21.911	-0.47614	-6.7827	0.65401	-2.7334	33.512	-5.8973
124.43	-0.84972	50.509	-6.7975	0.61803	-2.7483	-0.034911	0.012633	-0.06149	0.66022	-1.3176	3807.3	22.093	-0.36254	79.566	-62.107	75.2	75.081	21.911	-0.47614	-6.7827	0.65401	-2.7334	33.512	-5.8973
124.43	-0.85101	50.506	-6.7977	0.6181	-2.7486	-0.036505	0.015285	-0.06118	0.66022	-1.3176	3806.6	22.093	-0.36309	79.566	-62.024	75.2	75.081	21.911	-0.47614	-6.7827	0.65401	-2.7334	33.512	-5.8973
124.43	-0.85238	50.504	-6.7979	0.61819	-2.7489	-0.038043	0.017929	-0.060826	0.66022	-1.3176	3806.0	22.092	-0.36368	79.565	-61.943	75.201	75.081	21.911	-0.47614	-6.7827	0.65401	-2.7334	33.512	-5.8973
124.43	-0.85383	50.501	-6.7981	0.61828	-2.7492	-0.039526	0.020566	-0.060429	0.66022	-1.3176	3805.3	22.091	-0.3643	79.564	-61.863	75.201	75.081	21.911	-0.47614	-6.7827	0.65401	-2.7334	33.512	-5.8973
124.43	-0.85535	50.499	-6.7983	0.61839	-2.7495	-0.040957	0.023196	-0.059991	0.66022	-1.3176	3804.6	22.09	-0.36495	79.564	-61.786	75.201	75.081	21.911	-0.47614	-6.7827	0.65401	-2.7334	33.512	-5.8973
124.43	-0.85695	50.496	-6.7985	0.61852	-2.7498	-0.042336	0.02582	-0.059513	0.66022	-1.3176	3804.0	22.088	-0.36563	79.563	-61.711	75.201	75.081	21.911	-0.47614	-6.7827	0.65401	-2.7334	33.512	-5.8973
124.43	-0.85861	50.493	-6.7987	0.61865	-2.7501	-0.043665	0.028437	-0.058995	0.66022	-1.3176	3803.3	22.087	-0.36635	79.562	-61.637	75.201	75.081	21.911	-0.47614	-6.7827	0.65401	-2.7334	33.512	-5.8973
124.43	-0.86033	50.49	-6.7989	0.6188	-2.7504	-0.044945	0.031046	-0.058437	0.66022	-1.3176	3802.6	22.086	-0.36709	79.562	-61.566	75.201	75.081	21.911	-0.47614	-6.7827	0.65401	-2.7334	33.512	-5.8973
124.43	-0.86212	50.487	-6.7991	0.61896	-2.7507	-0.046177	0.033649	-0.057842	0.66022	-1.3176	3802.0	22.085	-0.36785	79.561	-61.497	75.201	75.081	21.911	-0.47614	-6.7827	0.65401	-2.7334	33.512	-5.8973
124.43	-0.86395	50.484	-6.7994	0.61914	-2.751	-0.047363	0.036245	-0.057209	0.66022	-1.3176	3801.3	22.084	-0.36864	79.56	-61.43	75.201	75.081	21.911	-0.47614	-6.7827	0.65401	-2.7334	33.512	-5.8973
124.43	-0.86583	50.481	-6.7996	0.61932	-2.7513	-0.048503	0.038832	-0.056539	0.66022	-1.3176	3800.6	22.083	-0.36944	79.56	-61.365	75.202	75.081	21.911	-0.47614	-6.7827	0.65401	-2.7334	33.512	-5.8973
124.43	-0.86775	50.478	-6.7999	0.61952	-2.7516	-0.0496	0.041411	-0.055832	0.66022	-1.3176	3800.0	22.081	-0.37026	79.559	-61.303	75.202	75.081	21.911	-0.47614	-6.7827	0.65401	-2.7334	33.512	-5.8973
124.43	-0.86971	50.474	-6.8001	0.61974	-2.7519	-0.050654	0.043981	-0.055088	0.66022	-1.3176	3799.3	22.08	-0.3711	79.558	-61.242	75.202	75.081	21.911	-0.47614	-6.7827	0.65401	-2.7334	33.512	-5.8973
124.43	-0.87168	50.471	-6.8004	0.61996	-2.7521	-0.051666	0.046541	-0.054308	0.66022	-1.3176	3798.6	22.079	-0.37195	79.558	-61.184	75.202	75.081	21.911	-0.47614	-6.7827	0.65401	-2.7334	33.512	-5.8973
124.43	-0.87368	50.467	-6.8006	0.6202	-2.7524	-0.052637	0.049088	-0.053492	0.66022	-1.3176	3798.0	22.077	-0.3728	79.557	-61.128	75.202	75.081	21.911	-0.47614	-6.7827	0.65401	-2.7334	33.512	-5.8973
124.43	-0.87568	50.463	-6.8009	0.62046	-2.7527	-0.053569	0.051623	-0.05264	0.66022	-1.3176	3797.3	22.076	-0.37366	79.556	-61.075	75.202	75.081	21.911	-0.47614	-6.7827	0.65401	-2.7334	33.512	-5.8973
124.43	-0.87769	50.459	-6.8012	0.62072	-2.7529	-0.054463	0.054144	-0.051751	0.66022	-1.3176	3796.6	22.074	-0.37452	79.555	-61.024	75.202	75.081	21.911	-0.47614	-6.7827	0.65401	-2.7334	33.512	-5.8973
124.43	-0.87969	50.455	-6.8014	0.621	-2.7532	-0.055318	0.056648	-0.050827	0.66022	-1.3176	3796.0	22.072	-0.37538	79.555	-60.975	75.202	75.081	21.911	-0.47614	-6.7827	0.65401	-2.7334	33.512	-5.8973
124.43	-0.88168	50.451	-6.8017	0.62129	-2.7534	-0.056136	0.059135	-0.049866	0.66022	-1.3176	3795.3	22.071	-0.37623	79.554	-60.928	75.202	75.081	21.911	-0.47614	-6.7827	0.65401	-2.7334	33.512	-5.8973
124.43	-0.88364	50.447	-6.802	0.62159	-2.7537	-0.056917	0.061601	-0.048869	0.66022	-1.3176	3794.6	22.069	-0.37707	79.553	-60.884	75.202	75.081	21.911	-0.47614	-6.7827	0.65401	-2.7334	33.512	-5.8973
124.43	-0.88557	50.443	-6.8023	0.6219	-2.7539	-0.057662	0.064044	-0.047835	0.66022	-1.3176	3794.0	22.067	-0.3779	79.552	-60.842	75.202	75.081	21.911	-0.47614	-6.7827	0.65401	-2.7334	33.512	-5.8973
124.43	-0.88746	50.438	-6.8026	0.62223	-2.7542	-0.058371	0.066462	-0.046764	0.66022	-1.3176	3793.3	22.065	-0.37871	79.552	-60.802	75.202	75.081	21.911	-0.47614	-6.7827	0.65401	-2.7334	33.512	-5.8973
124.43	-0.8893	50.434	-6.8029	0.62257	-2.7544	-0.059044	0.068853	-0.045655	0.66022	-1.3176	3792.6	22.064	-0.3795	79.551	-60.765	75.202	75.081	21.911	-0.47614	-6.7827	0.65401	-2.7334	33.512	-5.8973
124.43	-0.89108	50.429	-6.8032	0.62292	-2.7546	-0.059682	0.071213	-0.044509	0.66022	-1.3176	3792.0	22.062	-0.38026	79.55	-60.73	75.202	75.081	21.911	-0.47614	-6.7827	0.65401	-2.7334	33.512	-5.8973
124.43	-0.89279	50.425	-6.8035	0.62328	-2.7548	-0.060284	0.073539	-0.043325	0.66022	-1.3176	3791.3	22.06	-0.381	79.549	-60.698	75.202	75.081	21.911	-0.47614	-6.7827	0.65401	-2.7334	33.512	-5.8973
124.43	-0.89443	50.42	-6.8038	0.62365	-2.755	-0.060851	0.075829	-0.042102	0.66022	-1.3176	3790.6	22.058	-0.3817	79.549	-60.668	75.202	75.081	21.911	-0.47614	-6.7827	0.65401	-2.7334	33.512	-5.8973
124.43	-0.89598	50.415	-6.8041	0.62404	-2.7553	-0.061382	0.078078	-0.04084	0.66022	-1.3176	3790.0	22.056	-0.38236	79.548	-60.64	75.202	75.081	21.911	-0.47614	-6.7827	0.65401	-2.7334	33.512	-5.8973
124.43	-0.89744	50.41	-6.8044	0.62443	-2.7555	-0.061876	0.080283	-0.03954	0.66022	-1.3176	3789.3	22.054	-0.38299	79.547	-60.615	75.202	75.081	21.911	-0.47614	-6.7827	0.65401	-2.7334	33.512	-5.8973
124.43	-0.8988	50.405	-6.8047	0.62484	-2.7556	-0.062334	0.08244	-0.0382	0.66022	-1.3176	3788.6	22.052	-0.38357	79.546	-60.593	75.202	75.081	21.911	-0.47614	-6.7827	0.65401	-2.7334	33.512	-5.8973
124.43	-0.90004	50.4	-6.805	0.62526	-2.7558	-0.062754	0.084546	-0.03682	0.66022	-1.3176	3788.0	22.05	-0.38411	79.546	-60.572	75.202	75.081	21.911	-0.47614	-6.7827	0.65401	-2.7334	33.512	-5.8973
124.44	-0.90117	50.395	-6.8053	0.62569	-2.756	-0.063137	0.086597	-0.035399	0.66022	-1.3176	3787.3	22.047	-0.38459	79.545	-60.555	75.203	75.081	21.911	-0.47614	-6.7827	0.65401	-2.7334	33.512	-5.8973
124.44	-0.90217	50.39	-6.8056	0.62612	-2.7562	-0.063335	0.088819	-0.033972	0.66022	-1.3176	3786.7	22.045	-0.38502	79.544	-60.539	75.203	75.081	21.911	-0.47614	-6.7827	0.65401	-2.7334	33.512	-5.8973
124.44	-0.90304	50.385	-6.806	0.62657	-2.7564	-0.063458	0.091028	-0.032507	0.66022	-1.3176	3786.0	22.043	-0.3854	79.543	-60.526	75.203	75.081	21.911	-0.47614	-6.7827	0.65401	-2.7334	33.512	-5.8973
124.44	-0.90376	50.38	-6.8063	0.62703	-2.7565	-0.063545	0.093155	-0.030993	0.66022	-1.3176	3785.3	22.041	-0.38571	79.543	-60.516	75.203	75.081	21.911	-0.47614	-6.7827	0.65401	-2.7334	33.512	-5.8973
124.44	-0.90434	50.374	-6.8066	0.6275	-2.7567	-0.063595	0.095194	-0.029432	0.66022	-1.3176	3784.7	22.039	-0.38596	79.542	-60.508	75.203	75.081	21.911	-0.47614	-6.7827	0.65401	-2.7334	33.512	-5.8973
124.44	-0.90476	50.369	-6.8069	0.62799	-2.7568	-0.063606	0.097141	-0.027823	0.66022	-1.3176	3784.0	22.037	-0.38614	79.541	-60.502	75.203	75.081	21.911	-0.47614	-6.7827	0.65401	-2.7334	33.512	-5.8973
124.44	-0.90503	50.364	-6.8072	0.62848	-2.7569	-0.063577	0.098988	-0.026167	0.66022	-1.3176	3783.3	22.034	-0.38626	79.541	-60.499	75.203	75.081	21.911	-0.47614	-6.7827	0.65401	-2.7334	33.512	-5.8973
124.44	-0.90512	50.359	-6.8075	0.62898	-2.7571	-0.063508	0.10073	-0.024463	0.66022	-1.3176	3782.7	22.032	-0.3863	79.54	-60.498	75.203	75.081	21.911	-0.47614	-6.7827	0.65401	-2.7334	33.512	-5.8973
124.44	-0.90504	50.354	-6.8079	0.62948	-2.7572	-0.063396	0.10237	-0.022713	0.66022	-1.3176	3782.0	22.03	-0.38627	79.539	-60.5	75.203	75.081	21.911	-0.47614	-6.7827	0.65401	-2.7334	33.512	-5.8973
124.44	-0.90479	50.349	-6.8082	0.63	-2.7573	-0.06324	0.10389	-0.020916	0.66022	-1.3176	3781.3	22.028	-0.38617	79.538	-60.504	75.203	75.081	21.911	-0.47614	-6.7827	0.65401	-2.7334	33.512	-5.8973
124.44	-0.90436	50.343	-6.8085	0.63052	-2.7574	-0.063038	0.10529	-0.019075	0.66022	-1.3176	3780.7	22.026	-0.38599	79.538	-60.51	75.203	75.081	21.911	-0.47614	-6.7827	0.65401	-2.7334	33.512	-5.8973
124.44	-0.90375	50.338	-6.8088	0.63105	-2.7575	-0.06279	0.10657	-0.017188	0.66022	-1.3176	3780.0	22.024	-0.38573	79.537	-60.519	75.204	75.081	21.911	-0.47614	-6.7827	0.65401	-2.7334	33.512	-5.8973
124.45	-0.90294	50.333	-6.8091	0.63159	-2.7576	-0.062494	0.10772	-0.015259	0.66022	-1.3176	3779.3	22.022	-0.38539	79.536	-60.53	75.204	75.081	21.911	-0.47614	-6.7827	0.65401	-2.7334	33.512	-5.8973
124.45	-0.90195	50.329	-6.8094	0.63213	-2.7576	-0.062147	0.10873	-0.013287	0.66022	-1.3176	3778.7	22.019	-0.38497	79.536	-60.544	75.204	75.081	21.911	-0.47614	-6.7827	0.65401	-2.7334	33.512	-5.8973
124.45	-0.90078	50.324	-6.8097	0.63267	-2.7577	-0.06175	0.10961	-0.011275	0.66022	-1.3176	3778.0	22.017	-0.38447	79.535	-60.559	75.204	75.081	21.911	-0.47614	-6.7827	0.65401	-2.7334	33.512	-5.8973
124.45	-0.8994	50.319	-6.81	0.63322	-2.7578	-0.061299	0.11034	-0.0092228	0.66022	-1.3176	3777.3	22.015	-0.38389	79.535	-60.578	75.204	75.081	21.911	-0.47614	-6.7827	0.65401	-2.7334	33.512	-5.8973
124.45	-0.89784	50.315	-6.8104	0.63378	-2.7578	-0.060795	0.11092	-0.0071331	0.66022	-1.3176	3776.7	22.014	-0.38322	79.534	-60.598	75.204	75.081	21.911	-0.47614	-6.7827	0.65401	-2.7334	33.512	-5.8973
124.45	-0.89609	50.31	-6.8107	0.63433	-2.7578	-0.060234	0.11135	-0.0050074	0.66022	-1.3176	3776.0	22.012	-0.38248	79.533	-60.621	75.204	75.081	21.911	-0.47614	-6.7827	0.65401	-2.7334	33.512	-5.8973
124.45	-0.89414	50.306	-6.811	0.63489	-2.7578	-0.059617	0.11163	-0.0028478	0.66022	-1.3176	3775.3	22.01	-0.38165	79.533	-60.646	75.205	75.081	21.911	-0.47614	-6.7827	0.65401	-2.7334	33.512	-5.8973
124.45	-0.89201	50.302	-6.8113	0.63545	-2.7579	-0.058942	0.11175	-0.00065623	0.66022	-1.3176	3774.7	22.008	-0.38074	79.532	-60.673	75.205	75.081	21.911	-0.47614	-6.7827	0.65401	-2.7334	33.512	-5.8973
124.45	-0.88969	50.298	-6.8115	0.63601	-2.7579	-0.058207	0.1117	0.0015649	0.66022	-1.3176	3774.0	22.006	-0.37975	79.532	-60.703	75.205	75.081	21.911	-0.47614	-6.7827	0.65401	-2.7334	33.512	-5.8973
124.45	-0.88718	50.294	-6.8118	0.63657	-2.7578	-0.057412	0.11149	0.0038132	0.66022	-1.3176	3773.3	22.005	-0.37869	79.531	-60.735	75.205	75.081	21.911	-0.47614	-6.7827	0.65401	-2.7334	33.512	-5.8973
124.45	-0.88449	50.29	-6.8121	0.63712	-2.7578	-0.056555	0.1111	0.0060861	0.66022	-1.3176	3772.7	22.003	-0.37754	79.53	-60.769	75.206	75.081	21.911	-0.47614	-6.7827	0.65401	-2.7334	33.512	-5.8973
124.45	-0.88162	50.287	-6.8124	0.63768	-2.7578	-0.055635	0.11055	0.0083808	0.66022	-1.3176	3772.0	22.002	-0.37632	79.53	-60.805	75.206	75.081	21.911	-0.47614	-6.7827	0.65401	-2.7334	33.512	-5.8973
124.45	-0.87858	50.283	-6.8127	0.63823	-2.7577	-0.054652	0.10982	0.010694	0.66022	-1.3176	3771.3	22.001	-0.37502	79.529	-60.843	75.206	75.081	21.911	-0.47614	-6.7827	0.65401	-2.7334	33.512	-5.8973
124.45	-0.87536	50.28	-6.8129	0.63877	-2.7577	-0.053606	0.10883	0.013142	0.66022	-1.3176	3770.7	21.999	-0.37365	79.529	-60.884	75.206	75.081	21.911	-0.47614	-6.7827	0.65401	-2.7334	33.512	-5.8973
124.45	-0.87198	50.278	-6.8132	0.63932	-2.7576	-0.052492	0.10762	0.015675	0.66022	-1.3176	3770.0	21.998	-0.37221	79.528	-60.926	75.207	75.081	21.911	-0.47614	-6.7827	0.65401	-2.7334	33.512	-5.8973
124.45	-0.86845	50.275	-6.8135	0.63985	-2.7575	-0.051308	0.10623	0.018197	0.66022	-1.3176	3769.3	21.997	-0.37071	79.528	-60.971	75.207	75.081	21.911	-0.47614	-6.7827	0.65401	-2.7334	33.512	-5.8973
124.45	-0.86476	50.272	-6.8137	0.64038	-2.7574	-0.050054	0.10467	0.020704	0.66022	-1.3176	3768.7	21.996	-0.36913	79.527	-61.018	75.207	75.081	21.911	-0.47614	-6.7827	0.65401	-2.7334	33.512	-5.8973
124.45	-0.86093	50.27	-6.814	0.6409	-2.7573	-0.048731	0.10294	0.023193	0.66022	-1.3176	3768.0	21.995	-0.3675	79.527	-61.067	75.207	75.081	21.911	-0.47614	-6.7827	0.65401	-2.7334	33.512	-5.8973
124.45	-0.85696	50.268	-6.8142	0.64141	-2.7572	-0.047338	0.10104	0.02566	0.66022	-1.3176	3767.3	21.994	-0.36581	79.526	-61.118	75.208	75.081	21.911	-0.47614	-6.7827	0.65401	-2.7334	33.512	-5.8973
124.45	-0.85287	50.267	-6.8144	0.64191	-2.757	-0.045878	0.098978	0.0281	0.66022	-1.3176	3766.7	21.994	-0.36406	79.526	-61.171	75.208	75.081	21.911	-0.47614	-6.7827	0.65401	-2.7334	33.512	-5.8973
124.45	-0.84865	50.265	-6.8147	0.6424	-2.7569	-0.044351	0.096747	0.03051	0.66022	-1.3176	3766.0	21.993	-0.36227	79.525	-61.225	75.208	75.081	21.911	-0.47614	-6.7827	0.65401	-2.7334	33.512	-5.8973
124.45	-0.84432	50.264	-6.8149	0.64287	-2.7567	-0.042757	0.094352	0.032885	0.66022	-1.3176	3765.3	21.993	-0.36042	79.525	-61.282	75.209	75.081	21.911	-0.47614	-6.7827	0.65401	-2.7334	33.512	-5.8973
124.45	-0.83989	50.263	-6.8151	0.64334	-2.7566	-0.041099	0.091795	0.035222	0.66022	-1.3176	3764.7	21.992	-0.35853	79.525	-61.341	75.209	75.081	21.911	-0.47614	-6.7827	0.65401	-2.7334	33.512	-5.8973
124.45	-0.83536	50.262	-6.8153	0.64379	-2.7564	-0.039377	0.089079	0.037517	0.66022	-1.3176	3764.0	21.992	-0.3566	79.524	-61.401	75.209	75.081	21.911	-0.47614	-6.7827	0.65401	-2.7334	33.512	-5.8973
124.45	-0.83075	50.262	-6.8155	0.64423	-2.7562	-0.037594	0.086207	0.039766	0.66022	-1.3176	3763.3	21.992	-0.35463	79.524	-61.464	75.21	75.081	21.911	-0.47614	-6.7827	0.65401	-2.7334	33.512	-5.8973
124.45	-0.82607	50.262	-6.8157	0.64465	-2.756	-0.035751	0.083183	0.041964	0.66022	-1.3176	3762.7	21.992	-0.35264	79.523	-61.528	75.21	75.081	21.911	-0.47614	-6.7827	0.65401	-2.7334	33.512	-5.8973
124.45	-0.82132	50.262	-6.8158	0.64506	-2.7558	-0.033849	0.08001	0.044108	0.66022	-1.3176	3762.0	21.992	-0.35061	79.523	-61.594	75.21	75.081	21.911	-0.47614	-6.7827	0.65401	-2.7334	33.512	-5.8973
124.45	-0.81652	50.262	-6.816	0.64545	-2.7556	-0.031892	0.076692	0.046194	0.66022	-1.3176	3761.3	21.993	-0.34856	79.522	-61.661	75.211	75.081	21.911	-0.47614	-6.7827	0.65401	-2.7334	33.512	-5.8973
124.45	-0.81167	50.263	-6.8162	0.64583	-2.7553	-0.029881	0.073234	0.048219	0.66022	-1.3176	3760.7	21.993	-0.34649	79.522	-61.731	75.211	75.081	21.911	-0.47614	-6.7827	0.65401	-2.7334	33.512	-5.8973
124.45	-0.80678	50.264	-6.8163	0.64619	-2.7551	-0.027818	0.069641	0.050177	0.66022	-1.3176	3760.0	21.994	-0.34441	79.521	-61.802	75.211	75.081	21.911	-0.47614	-6.7827	0.65401	-2.7334	33.512	-5.8973
124.45	-0.80187	50.265	-6.8164	0.64652	-2.7548	-0.025706	0.065918	0.052066	0.66022	-1.3176	3759.3	21.994	-0.34232	79.521	-61.875	75.212	75.081	21.911	-0.47614	-6.7827	0.65401	-2.7334	33.512	-5.8973
124.44	-0.79695	50.266	-6.8166	0.64684	-2.7546	-0.023548	0.06207	0.053882	0.66022	-1.3176	3758.7	21.995	-0.34022	79.521	-61.949	75.212	75.081	21.911	-0.47614	-6.7827	0.65401	-2.7334	33.512	-5.8973
124.44	-0.79202	50.268	-6.8167	0.64715	-2.7543	-0.021347	0.058102	0.055621	0.66022	-1.3176	3758.0	21.996	-0.33811	79.52	-62.025	75.212	75.081	21.911	-0.47614	-6.7827	0.65401	-2.7334	33.512	-5.8973
124.44	-0.7871	50.27	-6.8168	0.64743	-2.754	-0.019105	0.054023	0.05728	0.66022	-1.3176	3757.3	21.997	-0.33601	79.52	-62.102	75.213	75.081	21.911	-0.47614	-6.7827	0.65401	-2.7334	33.512	-5.8973
124.44	-0.78219	50.272	-6.8169	0.64769	-2.7537	-0.016715	0.050014	0.058828	0.66022	-1.3176	3756.7	21.998	-0.33392	79.519	-62.181	75.213	75.081	21.911	-0.47614	-6.7827	0.65401	-2.7334	33.512	-5.8973
124.44	-0.77731	50.274	-6.8169	0.64793	-2.7534	-0.014134	0.046148	0.060254	0.66022	-1.3176	3756.0	21.999	-0.33184	79.519	-62.261	75.214	75.081	21.911	-0.47614	-6.7827	0.65401	-2.7334	33.512	-5.8973
124.44	-0.77247	50.277	-6.817	0.64815	-2.7531	-0.011513	0.042135	0.061686	0.66022	-1.3176	3755.3	22.001	-0.32977	79.519	-62.343	75.214	75.081	21.911	-0.47614	-6.7827	0.65401	-2.7334	33.512	-5.8973
124.43	-0.76767	50.28	-6.8171	0.64835	-2.7528	-0.0088532	0.037932	0.063183	0.66022	-1.3176	3754.7	22.002	-0.32773	79.518	-62.426	75.214	75.081	21.911	-0.47614	-6.7827	0.65401	-2.7334	33.512	-5.8973
124.43	-0.76293	50.283	-6.8171	0.64853	-2.7525	-0.0061541	0.033636	0.064606	0.66022	-1.3176	3754.0	22.004	-0.3257	79.518	-62.51	75.215	75.081	21.911	-0.47614	-6.7827	0.65401	-2.7334	33.512	-5.8973
124.43	-0.75825	50.286	-6.8171	0.64868	-2.7521	-0.0034192	0.029252	0.065951	0.66022	-1.3176	3753.3	22.005	-0.32371	79.517	-62.596	75.215	75.081	21.911	-0.47614	-6.7827	0.65401	-2.7334	33.512	-5.8973
124.43	-0.75365	50.29	-6.8171	0.64882	-2.7518	-0.00065198	0.024787	0.067215	0.66022	-1.3176	3752.7	22.007	-0.32175	79.517	-62.682	75.215	75.081	21.911	-0.47614	-6.7827	0.65401	-2.7334	33.512	-5.8973
124.43	-0.74914	50.294	-6.8171	0.64893	-2.7515	0.0021437	0.020249	0.068395	0.66022	-1.3176	3752.0	22.009	-0.31982	79.517	-62.77	75.216	75.081	21.911	-0.47614	-6.7827	0.65401	-2.7334	33.512	-5.8973
124.42	-0.74472	50.298	-6.8171	0.64902	-2.7511	0.0049638	0.015643	0.069488	0.66022	-1.3176	3751.3	22.011	-0.31794	79.516	-62.859	75.216	75.081	21.911	-0.47614	-6.7827	0.65401	-2.7334	33.512	-5.8973
124.42	-0.74041	50.302	-6.8171	0.64909	-2.7508	0.0078045	0.010978	0.070491	0.66022	-1.3176	3750.7	22.013	-0.3161	79.516	-62.949	75.217	75.081	21.911	-0.47614	-6.7827	0.65401	-2.7334	33.512	-5.8973
124.42	-0.73622	50.307	-6.817	0.64913	-2.7504	0.010661	0.006261	0.071401	0.66022	-1.3176	3750.0	22.015	-0.31431	79.515	-63.04	75.217	75.081	21.911	-0.47614	-6.7827	0.65401	-2.7334	33.512	-5.8973
124.42	-0.73215	50.312	-6.817	0.64915	-2.7501	0.01353	0.0014996	0.072215	0.66022	-1.3176	3749.3	22.017	-0.31258	79.515	-63.132	75.217	75.081	21.911	-0.47614	-6.7827	0.65401	-2.7334	33.512	-5.8973
124.41	-0.72822	50.316	-6.8169	0.64915	-2.7497	0.016406	-0.0032981	0.072932	0.66022	-1.3176	3748.7	22.02	-0.3109	79.515	-63.225	75.218	75.081	21.911	-0.47614	-6.7827	0.65401	-2.7334	33.512	-5.8973
124.41	-0.72442	50.321	-6.8168	0.64912	-2.7493	0.019285	-0.0081241	0.073548	0.66022	-1.3176	3748.0	22.022	-0.30928	79.514	-63.318	75.218	75.081	21.911	-0.47614	-6.7827	0.65401	-2.7334	33.512	-5.8973
124.41	-0.72078	50.327	-6.8167	0.64906	-2.749	0.022162	-0.01297	0.074061	0.66022	-1.3176	3747.3	22.025	-0.30772	79.514	-63.412	75.218	75.081	21.911	-0.47614	-6.7827	0.65401	-2.7334	33.512	-5.8973
124.4	-0.71729	50.332	-6.8166	0.64899	-2.7486	0.025033	-0.017828	0.07447	0.66022	-1.3176	3746.7	22.027	-0.30624	79.513	-63.507	75.219	75.081	21.911	-0.47614	-6.7827	0.65401	-2.7334	33.512	-5.8973
124.4	-0.71398	50.338	-6.8165	0.64889	-2.7482	0.027891	-0.022689	0.074772	0.66022	-1.3176	3746.0	22.03	-0.30482	79.513	-63.602	75.219	75.081	21.911	-0.47614	-6.7827	0.65401	-2.7334	33.512	-5.8973
124.4	-0.71083	50.343	-6.8163	0.64876	-2.7478	0.030733	-0.027544	0.074966	0.66022	-1.3176	3745.3	22.033	-0.30348	79.513	-63.698	75.22	75.081	21.911	-0.47614	-6.7827	0.65401	-2.7334	33.512	-5.8973
124.4	-0.70787	50.349	-6.8161	0.64861	-2.7475	0.033554	-0.032386	0.07505	0.66022	-1.3176	3744.6	22.036	-0.30222	79.512	-63.794	75.22	75.081	21.911	-0.47614	-6.7827	0.65401	-2.7334	33.512	-5.8973
124.39	-0.70509	50.355	-6.816	0.64844	-2.7471	0.036347	-0.037205	0.075023	0.66022	-1.3176	3744.0	22.038	-0.30103	79.512	-63.89	75.22	75.081	21.911	-0.47614	-6.7827	0.65401	-2.7334	33.512	-5.8973
124.39	-0.7025	50.361	-6.8158	0.64824	-2.7467	0.039109	-0.041993	0.074884	0.66022	-1.3176	3743.3	22.041	-0.29993	79.511	-63.987	75.221	75.081	21.911	-0.47614	-6.7827	0.65401	-2.7334	33.512	-5.8973
124.39	-0.70011	50.367	-6.8156	0.64802	-2.7463	0.041833	-0.04674	0.074631	0.66022	-1.3176	3742.6	22.044	-0.29891	79.511	-64.084	75.221	75.081	21.911	-0.47614	-6.7827	0.65401	-2.7334	33.512	-5.8973
124.38	-0.69792	50.373	-6.8154	0.64777	-2.746	0.044515	-0.05144	0.074265	0.66022	-1.3176	3742.0	22.047	-0.29798	79.511	-64.18	75.221	75.081	21.911	-0.47614	-6.7827	0.65401	-2.7334	33.512	-5.8973
124.38	-0.69594	50.38	-6.8151	0.6475	-2.7456	0.047149	-0.056082	0.073785	0.66022	-1.3176	3741.3	22.05	-0.29713	79.51	-64.276	75.222	75.081	21.911	-0.47614	-6.7827	0.65401	-2.7334	33.512	-5.8973
124.38	-0.69417	50.386	-6.8149	0.64721	-2.7452	0.049731	-0.060658	0.07319	0.66022	-1.3176	3740.6	22.053	-0.29638	79.51	-64.372	75.222	75.081	21.911	-0.47614	-6.7827	0.65401	-2.7334	33.512	-5.8973
124.37	-0.69261	50.392	-6.8146	0.6469	-2.7449	0.052255	-0.065159	0.07248	0.66022	-1.3176	3740.0	22.056	-0.29571	79.509	-64.468	75.222	75.081	21.911	-0.47614	-6.7827	0.65401	-2.7334	33.512	-5.8973
124.37	-0.69126	50.398	-6.8144	0.64656	-2.7445	0.054715	-0.069578	0.071656	0.66022	-1.3176	3739.3	22.059	-0.29514	79.509	-64.563	75.223	75.081	21.911	-0.47614	-6.7827	0.65401	-2.7334	33.512	-5.8973
124.37	-0.69014	50.405	-6.8141	0.6462	-2.7442	0.057108	-0.073906	0.070718	0.66022	-1.3176	3738.6	22.062	-0.29466	79.508	-64.657	75.223	75.081	21.911	-0.47614	-6.7827	0.65401	-2.7334	33.512	-5.8973
124.36	-0.68923	50.411	-6.8138	0.64582	-2.7438	0.059427	-0.078135	0.069666	0.66022	-1.3176	3737.9	22.065	-0.29428	79.508	-64.75	75.223	75.081	21.911	-0.47614	-6.7827	0.65401	-2.7334	33.512	-5.8973
124.36	-0.68855	50.417	-6.8135	0.64542	-2.7435	0.061668	-0.082257	0.068502	0.66022	-1.3176	3737.3	22.068	-0.29399	79.507	-64.842	75.224	75.081	21.911	-0.47614	-6.7827	0.65401	-2.7334	33.512	-5.8973
124.36	-0.68808	50.424	-6.8132	0.645	-2.7431	0.063825	-0.086263	0.067226	0.66022	-1.3176	3736.6	22.071	-0.29379	79.507	-64.932	75.224	75.081	21.911	-0.47614	-6.7827	0.65401	-2.7334	33.512	-5.8973
124.35	-0.68784	50.43	-6.8129	0.64456	-2.7428	0.065895	-0.090147	0.06584	0.66022	-1.3176	3735.9	22.074	-0.29369	79.507	-65.021	75.224	75.081	21.911	-0.47614	-6.7827	0.65401	-2.7334	33.512	-5.8973
124.35	-0.68782	50.436	-6.8125	0.6441	-2.7425	0.067872	-0.093901	0.064345	0.66022	-1.3176	3735.3	22.077	-0.29368	79.506	-65.108	75.225	75.081	21.911	-0.47614	-6.7827	0.65401	-2.7334	33.512	-5.8973
124.35	-0.68801	50.442	-6.8122	0.64362	-2.7421	0.069752	-0.097517	0.062743	0.66022	-1.3176	3734.6	22.08	-0.29377	79.506	-65.192	75.225	75.081	21.911	-0.47614	-6.7827	0.65401	-2.7334	33.512	-5.8973
124.34	-0.68843	50.448	-6.8118	0.64312	-2.7418	0.07153	-0.10099	0.061037	0.66022	-1.3176	3733.9	22.083	-0.29395	79.505	-65.274	75.225	75.081	21.911	-0.47614	-6.7827	0.65401	-2.7334	33.512	-5.8973
124.34	-0.68906	50.454	-6.8115	0.64261	-2.7415	0.073203	-0.10431	0.059227	0.66022	-1.3176	3733.3	22.086	-0.29422	79.505	-65.353	75.226	75.081	21.911	-0.47614	-6.7827	0.65401	-2.7334	33.512	-5.8973
124.34	-0.6899	50.46	-6.8111	0.64208	-2.7412	0.074766	-0.10748	0.057317	0.66022	-1.3176	3732.6	22.089	-0.29458	79.504	-65.428	75.226	75.081	21.911	-0.47614	-6.7827	0.65401	-2.7334	33.512	-5.8973
124.33	-0.69095	50.466	-6.8107	0.64153	-2.741	0.076215	-0.11048	0.055309	0.66022	-1.3176	3731.9	22.092	-0.29503	79.504	-65.5	75.226	75.081	21.911	-0.47614	-6.7827	0.65401	-2.7334	33.512	-5.8973
124.33	-0.69221	50.471	-6.8103	0.64097	-2.7407	0.077546	-0.11331	0.053206	0.66022	-1.3176	3731.2	22.094	-0.29557	79.503	-65.567	75.226	75.081	21.911	-0.47614	-6.7827	0.65401	-2.7334	33.512	-5.8973
124.33	-0.69367	50.477	-6.8099	0.6404	-2.7404	0.078757	-0.11597	0.051011	0.66022	-1.3176	3730.6	22.097	-0.29619	79.503	-65.63	75.227	75.081	21.911	-0.47614	-6.7827	0.65401	-2.7334	33.512	-5.8973
124.32	-0.69533	50.482	-6.8095	0.63981	-2.7402	0.079843	-0.11844	0.048727	0.66022	-1.3176	3729.9	22.1	-0.2969	79.502	-65.687	75.227	75.081	21.911	-0.47614	-6.7827	0.65401	-2.7334	33.512	-5.8973
124.32	-0.69717	50.487	-6.8091	0.63922	-2.7399	0.080802	-0.12074	0.046357	0.66022	-1.3176	3729.2	22.102	-0.29769	79.502	-65.739	75.227	75.081	21.911	-0.47614	-6.7827	0.65401	-2.7334	33.512	-5.8973
124.32	-0.69921	50.492	-6.8087	0.63861	-2.7397	0.081631	-0.12284	0.043906	0.66022	-1.3176	3728.6	22.105	-0.29856	79.501	-65.785	75.227	75.081	21.911	-0.47614	-6.7827	0.65401	-2.7334	33.512	-5.8973
124.31	-0.70142	50.496	-6.8083	0.63799	-2.7395	0.082327	-0.12475	0.041377	0.66022	-1.3176	3727.9	22.107	-0.29951	79.5	-65.824	75.228	75.081	21.911	-0.47614	-6.7827	0.65401	-2.7334	33.512	-5.8973
124.31	-0.7038	50.501	-6.8079	0.63736	-2.7393	0.082887	-0.12646	0.038773	0.66022	-1.3176	3727.2	22.109	-0.30053	79.5	-65.856	75.228	75.081	21.911	-0.47614	-6.7827	0.65401	-2.7334	33.512	-5.8973
124.31	-0.70636	50.505	-6.8075	0.63672	-2.7391	0.083311	-0.12798	0.0361	0.66022	-1.3176	3726.6	22.111	-0.30162	79.499	-65.88	75.228	75.081	21.911	-0.47614	-6.7827	0.65401	-2.7334	33.512	-5.8973
124.31	-0.70907	50.509	-6.8071	0.63608	-2.7389	0.083595	-0.12929	0.03336	0.66022	-1.3176	3725.9	22.113	-0.30278	79.499	-65.897	75.228	75.081	21.911	-0.47614	-6.7827	0.65401	-2.7334	33.512	-5.8973
124.3	-0.71193	50.513	-6.8067	0.63543	-2.7388	0.083739	-0.13039	0.03056	0.66022	-1.3176	3725.2	22.115	-0.30401	79.498	-65.905	75.229	75.081	21.911	-0.47614	-6.7827	0.65401	-2.7334	33.512	-5.8973
124.3	-0.71494	50.516	-6.8062	0.63478	-2.7386	0.083741	-0.13129	0.027702	0.66022	-1.3176	3724.5	22.117	-0.30529	79.498	-65.906	75.229	75.081	21.911	-0.47614	-6.7827	0.65401	-2.7334	33.512	-5.8973
124.3	-0.71808	50.52	-6.8058	0.63412	-2.7385	0.0836	-0.13198	0.024793	0.66022	-1.3176	3723.9	22.119	-0.30664	79.497	-65.898	75.229	75.081	21.911	-0.47614	-6.7827	0.65401	-2.7334	33.512	-5.8973
124.3	-0.72134	50.523	-6.8054	0.63346	-2.7384	0.083316	-0.13246	0.021836	0.66022	-1.3176	3723.2	22.12	-0.30803	79.497	-65.883	75.229	75.081	21.911	-0.47614	-6.7827	0.65401	-2.7334	33.512	-5.8973
124.29	-0.72473	50.526	-6.805	0.63279	-2.7383	0.082888	-0.13272	0.018837	0.66022	-1.3176	3722.5	22.122	-0.30948	79.496	-65.859	75.23	75.081	21.911	-0.47614	-6.7827	0.65401	-2.7334	33.512	-5.8973
124.29	-0.72822	50.528	-6.8046	0.63213	-2.7382	0.082316	-0.13278	0.0158	0.66022	-1.3176	3721.9	22.123	-0.31097	79.495	-65.828	75.23	75.081	21.911	-0.47614	-6.7827	0.65401	-2.7334	33.512	-5.8973
124.29	-0.73181	50.531	-6.8042	0.63147	-2.7381	0.0816	-0.13262	0.012731	0.66022	-1.3176	3721.2	22.124	-0.31251	79.495	-65.79	75.23	75.081	21.911	-0.47614	-6.7827	0.65401	-2.7334	33.512	-5.8973
124.29	-0.73549	50.533	-6.8038	0.63081	-2.7381	0.08074	-0.13225	0.0096346	0.66022	-1.3176	3720.5	22.125	-0.31408	79.494	-65.746	75.23	75.081	21.911	-0.47614	-6.7827	0.65401	-2.7334	33.512	-5.8973
124.29	-0.73925	50.534	-6.8034	0.63015	-2.738	0.079738	-0.13166	0.0065165	0.66022	-1.3176	3719.8	22.126	-0.31569	79.494	-65.695	75.23	75.081	21.911	-0.47614	-6.7827	0.65401	-2.7334	33.512	-5.8973
124.29	-0.74309	50.536	-6.803	0.62949	-2.738	0.078595	-0.13087	0.003382	0.66022	-1.3176	3719.2	22.127	-0.31733	79.493	-65.639	75.231	75.081	21.911	-0.47614	-6.7827	0.65401	-2.7334	33.512	-5.8973
124.28	-0.74698	50.537	-6.8026	0.62884	-2.738	0.077312	-0.12987	0.00023627	0.66022	-1.3176	3718.5	22.128	-0.319	79.493	-65.577	75.231	75.081	21.911	-0.47614	-6.7827	0.65401	-2.7334	33.512	-5.8973
124.28	-0.75092	50.538	-6.8022	0.62819	-2.738	0.07589	-0.12866	-0.0029152	0.66022	-1.3176	3717.8	22.129	-0.32068	79.492	-65.511	75.231	75.081	21.911	-0.47614	-6.7827	0.65401	-2.7334	33.512	-5.8973
124.28	-0.75491	50.539	-6.8018	0.62755	-2.738	0.074332	-0.12725	-0.0060669	0.66022	-1.3176	3717.2	22.129	-0.32239	79.491	-65.441	75.231	75.081	21.911	-0.47614	-6.7827	0.65401	-2.7334	33.512	-5.8973
124.28	-0.75892	50.539	-6.8015	0.62692	-2.7381	0.07264	-0.12564	-0.0092136	0.66022	-1.3176	3716.5	22.129	-0.3241	79.491	-65.367	75.231	75.081	21.911	-0.47614	-6.7827	0.65401	-2.7334	33.512	-5.8973
124.28	-0.76295	50.539	-6.8011	0.62629	-2.7381	0.070817	-0.12383	-0.01235	0.66022	-1.3176	3715.8	22.13	-0.32583	79.49	-65.29	75.232	75.081	21.911	-0.47614	-6.7827	0.65401	-2.7334	33.512	-5.8973
124.28	-0.767	50.539	-6.8007	0.62568	-2.7382	0.068865	-0.12183	-0.015469	0.66022	-1.3176	3715.2	22.13	-0.32756	79.49	-65.21	75.232	75.081	21.911	-0.47614	-6.7827	0.65401	-2.7334	33.512	-5.8973
124.28	-0.77104	50.538	-6.8004	0.62508	-2.7383	0.066787	-0.11963	-0.018568	0.66022	-1.3176	3714.5	22.13	-0.32929	79.489	-65.127	75.232	75.081	21.911	-0.47614	-6.7827	0.65401	-2.7334	33.512	-5.8973
124.28	-0.77508	50.537	-6.8001	0.62448	-2.7384	0.064588	-0.11725	-0.021639	0.66022	-1.3176	3713.8	22.129	-0.33101	79.489	-65.043	75.232	75.081	21.911	-0.47614	-6.7827	0.65401	-2.7334	33.512	-5.8973
124.28	-0.7791	50.536	-6.7998	0.6239	-2.7385	0.062269	-0.11468	-0.024679	0.66022	-1.3176	3713.1	22.129	-0.33273	79.488	-64.956	75.232	75.081	21.911	-0.47614	-6.7827	0.65401	-2.7334	33.512	-5.8973
124.27	-0.78309	50.535	-6.7995	0.62334	-2.7386	0.059837	-0.11194	-0.02768	0.66022	-1.3176	3712.5	22.129	-0.33444	79.487	-64.868	75.233	75.081	21.911	-0.47614	-6.7827	0.65401	-2.7334	33.512	-5.8973
124.27	-0.78704	50.533	-6.7992	0.62279	-2.7388	0.057293	-0.10902	-0.030639	0.66022	-1.3176	3711.8	22.128	-0.33613	79.487	-64.779	75.233	75.081	21.911	-0.47614	-6.7827	0.65401	-2.7334	33.512	-5.8973
124.27	-0.79094	50.531	-6.7989	0.62225	-2.7389	0.054644	-0.10594	-0.03355	0.66022	-1.3176	3711.1	22.127	-0.3378	79.486	-64.689	75.233	75.081	21.911	-0.47614	-6.7827	0.65401	-2.7334	33.512	-5.8973
124.27	-0.79479	50.529	-6.7986	0.62173	-2.7391	0.051894	-0.1027	-0.036408	0.66022	-1.3176	3710.5	22.127	-0.33944	79.486	-64.599	75.233	75.081	21.911	-0.47614	-6.7827	0.65401	-2.7334	33.512	-5.8973
124.27	-0.79857	50.527	-6.7984	0.62122	-2.7393	0.049046	-0.099305	-0.039208	0.66022	-1.3176	3709.8	22.126	-0.34106	79.485	-64.507	75.234	75.081	21.911	-0.47614	-6.7827	0.65401	-2.7334	33.512	-5.8973
124.27	-0.80227	50.524	-6.7981	0.62073	-2.7395	0.046108	-0.095761	-0.041944	0.66022	-1.3176	3709.1	22.125	-0.34265	79.484	-64.416	75.234	75.081	21.911	-0.47614	-6.7827	0.65401	-2.7334	33.512	-5.8973
124.27	-0.8059	50.521	-6.7979	0.62026	-2.7397	0.043082	-0.092076	-0.044613	0.66022	-1.3176	3708.5	22.123	-0.3442	79.484	-64.324	75.234	75.081	21.911	-0.47614	-6.7827	0.65401	-2.7334	33.512	-5.8973
124.27	-0.80943	50.518	-6.7977	0.61981	-2.7399	0.039976	-0.088256	-0.04721	0.66022	-1.3176	3707.8	22.122	-0.34571	79.483	-64.232	75.234	75.081	21.911	-0.47614	-6.7827	0.65401	-2.7334	33.512	-5.8973
124.27	-0.81287	50.515	-6.7975	0.61938	-2.7402	0.036795	-0.084309	-0.04973	0.66022	-1.3176	3707.1	22.121	-0.34718	79.483	-64.14	75.234	75.081	21.911	-0.47614	-6.7827	0.65401	-2.7334	33.512	-5.8973
124.27	-0.8162	50.511	-6.7973	0.61897	-2.7404	0.033544	-0.080241	-0.052168	0.66022	-1.3176	3706.5	22.119	-0.3486	79.482	-64.048	75.235	75.081	21.911	-0.47614	-6.7827	0.65401	-2.7334	33.512	-5.8973
124.28	-0.81941	50.507	-6.7972	0.61858	-2.7407	0.030229	-0.076062	-0.054521	0.66022	-1.3176	3705.8	22.118	-0.34998	79.482	-63.957	75.235	75.081	21.911	-0.47614	-6.7827	0.65401	-2.7334	33.512	-5.8973
124.28	-0.82251	50.503	-6.797	0.61821	-2.741	0.026857	-0.071777	-0.056784	0.66022	-1.3176	3705.1	22.116	-0.3513	79.481	-63.866	75.235	75.081	21.911	-0.47614	-6.7827	0.65401	-2.7334	33.512	-5.8973
124.28	-0.82548	50.499	-6.7969	0.61786	-2.7413	0.023432	-0.067395	-0.058955	0.66022	-1.3176	3704.4	22.114	-0.35257	79.48	-63.776	75.235	75.081	21.911	-0.47614	-6.7827	0.65401	-2.7334	33.512	-5.8973
124.28	-0.82832	50.495	-6.7968	0.61754	-2.7416	0.019963	-0.062925	-0.061028	0.66022	-1.3176	3703.8	22.112	-0.35379	79.48	-63.686	75.235	75.081	21.911	-0.47614	-6.7827	0.65401	-2.7334	33.512	-5.8973
124.28	-0.83102	50.49	-6.7967	0.61723	-2.7419	0.016454	-0.058374	-0.063	0.66022	-1.3176	3703.1	22.11	-0.35494	79.479	-63.597	75.236	75.081	21.911	-0.47614	-6.7827	0.65401	-2.7334	33.512	-5.8973
124.28	-0.83357	50.485	-6.7966	0.61695	-2.7422	0.012912	-0.05375	-0.064869	0.66022	-1.3176	3702.4	22.108	-0.35604	79.479	-63.508	75.236	75.081	21.911	-0.47614	-6.7827	0.65401	-2.7334	33.512	-5.8973
124.28	-0.83598	50.48	-6.7966	0.6167	-2.7425	0.0093442	-0.049063	-0.066631	0.66022	-1.3176	3701.8	22.106	-0.35707	79.478	-63.421	75.236	75.081	21.911	-0.47614	-6.7827	0.65401	-2.7334	33.512	-5.8973
124.28	-0.83824	50.475	-6.7965	0.61646	-2.7429	0.0057564	-0.04432	-0.068282	0.66022	-1.3176	3701.1	22.104	-0.35804	79.478	-63.335	75.236	75.081	21.911	-0.47614	-6.7827	0.65401	-2.7334	33.512	-5.8973
124.28	-0.84034	50.47	-6.7965	0.61625	-2.7432	0.0021552	-0.039529	-0.069822	0.66022	-1.3176	3700.4	22.102	-0.35894	79.477	-63.249	75.236	75.081	21.911	-0.47614	-6.7827	0.65401	-2.7334	33.512	-5.8973
124.28	-0.84227	50.464	-6.7965	0.61607	-2.7436	-0.0014529	-0.0347	-0.071246	0.66022	-1.3176	3699.8	22.099	-0.35977	79.476	-63.165	75.237	75.081	21.911	-0.47614	-6.7827	0.65401	-2.7334	33.512	-5.8973
124.28	-0.84405	50.459	-6.7965	0.61591	-2.7439	-0.0050614	-0.029841	-0.072554	0.66022	-1.3176	3699.1	22.097	-0.36053	79.476	-63.082	75.237	75.081	21.911	-0.47614	-6.7827	0.65401	-2.7334	33.512	-5.8973
124.29	-0.84566	50.453	-6.7966	0.61577	-2.7443	-0.0086637	-0.02496	-0.073742	0.66022	-1.3176	3698.4	22.094	-0.36122	79.475	-63.0	75.237	75.081	21.911	-0.47614	-6.7827	0.65401	-2.7334	33.512	-5.8973
124.29	-0.8471	50.447	-6.7966	0.61566	-2.7447	-0.012253	-0.020066	-0.074809	0.66022	-1.3176	3697.8	22.092	-0.36183	79.475	-62.919	75.237	75.081	21.911	-0.47614	-6.7827	0.65401	-2.7334	33.512	-5.8973
124.29	-0.84836	50.442	-6.7967	0.61557	-2.745	-0.015824	-0.015168	-0.075754	0.66022	-1.3176	3697.1	22.089	-0.36238	79.474	-62.839	75.238	75.081	21.911	-0.47614	-6.7827	0.65401	-2.7334	33.512	-5.8973
124.29	-0.84946	50.436	-6.7968	0.6155	-2.7454	-0.019369	-0.010274	-0.076575	0.66022	-1.3176	3696.4	22.087	-0.36285	79.474	-62.761	75.238	75.081	21.911	-0.47614	-6.7827	0.65401	-2.7334	33.512	-5.8973
124.29	-0.85038	50.43	-6.7969	0.61546	-2.7458	-0.022883	-0.0053925	-0.077271	0.66022	-1.3176	3695.8	22.084	-0.36324	79.473	-62.685	75.238	75.081	21.911	-0.47614	-6.7827	0.65401	-2.7334	33.512	-5.8973
124.29	-0.85113	50.424	-6.797	0.61545	-2.7462	-0.026359	-0.00053155	-0.077841	0.66022	-1.3176	3695.1	22.082	-0.36357	79.473	-62.609	75.238	75.081	21.911	-0.47614	-6.7827	0.65401	-2.7334	33.512	-5.8973
124.29	-0.85171	50.418	-6.7971	0.61546	-2.7466	-0.029791	0.0043005	-0.078286	0.66022	-1.3176	3694.4	22.079	-0.36381	79.472	-62.535	75.239	75.081	21.911	-0.47614	-6.7827	0.65401	-2.7334	33.512	-5.8973
124.3	-0.85211	50.412	-6.7973	0.61549	-2.747	-0.033173	0.0090955	-0.078603	0.66022	-1.3176	3693.7	22.076	-0.36399	79.472	-62.463	75.239	75.081	21.911	-0.47614	-6.7827	0.65401	-2.7334	33.512	-5.8973
124.3	-0.85233	50.405	-6.7975	0.61555	-2.7474	-0.036499	0.013845	-0.078795	0.66022	-1.3176	3693.1	22.074	-0.36409	79.471	-62.392	75.239	75.081	21.911	-0.47614	-6.7827	0.65401	-2.7334	33.512	-5.8973
124.3	-0.85239	50.399	-6.7977	0.61563	-2.7478	-0.039763	0.018542	-0.078859	0.66022	-1.3176	3692.4	22.071	-0.36411	79.47	-62.323	75.239	75.081	21.911	-0.47614	-6.7827	0.65401	-2.7334	33.512	-5.8973
124.3	-0.85227	50.393	-6.7979	0.61574	-2.7482	-0.04296	0.023179	-0.078798	0.66022	-1.3176	3691.7	22.068	-0.36407	79.47	-62.255	75.24	75.081	21.911	-0.47614	-6.7827	0.65401	-2.7334	33.512	-5.8973
124.3	-0.85199	50.387	-6.7981	0.61586	-2.7486	-0.046085	0.027748	-0.078612	0.66022	-1.3176	3691.1	22.066	-0.36395	79.469	-62.189	75.24	75.081	21.911	-0.47614	-6.7827	0.65401	-2.7334	33.512	-5.8973
124.3	-0.85154	50.381	-6.7983	0.61601	-2.7489	-0.049131	0.032241	-0.078301	0.66022	-1.3176	3690.4	22.063	-0.36376	79.469	-62.124	75.24	75.081	21.911	-0.47614	-6.7827	0.65401	-2.7334	33.512	-5.8973
124.3	-0.85092	50.375	-6.7986	0.61619	-2.7493	-0.052095	0.036651	-0.077866	0.66022	-1.3176	3689.7	22.06	-0.3635	79.468	-62.062	75.24	75.081	21.911	-0.47614	-6.7827	0.65401	-2.7334	33.512	-5.8973
124.31	-0.85014	50.369	-6.7989	0.61638	-2.7497	-0.054971	0.040973	-0.07731	0.66022	-1.3176	3689.1	22.058	-0.36317	79.468	-62.001	75.241	75.081	21.911	-0.47614	-6.7827	0.65401	-2.7334	33.512	-5.8973
124.31	-0.84921	50.363	-6.7991	0.61659	-2.7501	-0.057754	0.045198	-0.076633	0.66022	-1.3176	3688.4	22.055	-0.36277	79.467	-61.941	75.241	75.081	21.911	-0.47614	-6.7827	0.65401	-2.7334	33.512	-5.8973
124.31	-0.84812	50.357	-6.7994	0.61683	-2.7505	-0.060441	0.049321	-0.075837	0.66022	-1.3176	3687.7	22.053	-0.36231	79.467	-61.884	75.241	75.081	21.911	-0.47614	-6.7827	0.65401	-2.7334	33.512	-5.8973
124.31	-0.84688	50.351	-6.7997	0.61709	-2.7509	-0.063026	0.053335	-0.074925	0.66022	-1.3176	3687.1	22.05	-0.36178	79.466	-61.828	75.241	75.081	21.911	-0.47614	-6.7827	0.65401	-2.7334	33.512	-5.8973
124.31	-0.84549	50.345	-6.8001	0.61736	-2.7512	-0.065506	0.057235	-0.073898	0.66022	-1.3176	3686.4	22.047	-0.36119	79.466	-61.774	75.242	75.081	21.911	-0.47614	-6.7827	0.65401	-2.7334	33.512	-5.8973
124.31	-0.84396	50.339	-6.8004	0.61766	-2.7516	-0.067876	0.061014	-0.072759	0.66022	-1.3176	3685.7	22.045	-0.36054	79.465	-61.722	75.242	75.081	21.911	-0.47614	-6.7827	0.65401	-2.7334	33.512	-5.8973
124.31	-0.8423	50.334	-6.8007	0.61797	-2.752	-0.070134	0.064668	-0.071511	0.66022	-1.3176	3685.1	22.043	-0.35983	79.465	-61.672	75.242	75.081	21.911	-0.47614	-6.7827	0.65401	-2.7334	33.512	-5.8973
124.32	-0.8405	50.328	-6.8011	0.61831	-2.7523	-0.072276	0.068191	-0.070156	0.66022	-1.3176	3684.4	22.04	-0.35906	79.464	-61.623	75.242	75.081	21.911	-0.47614	-6.7827	0.65401	-2.7334	33.512	-5.8973
124.32	-0.83857	50.323	-6.8015	0.61866	-2.7527	-0.074298	0.071579	-0.068697	0.66022	-1.3176	3683.7	22.038	-0.35824	79.463	-61.577	75.242	75.081	21.911	-0.47614	-6.7827	0.65401	-2.7334	33.512	-5.8973
124.32	-0.83652	50.317	-6.8018	0.61902	-2.753	-0.076199	0.074827	-0.067138	0.66022	-1.3176	3683.1	22.035	-0.35737	79.463	-61.532	75.243	75.081	21.911	-0.47614	-6.7827	0.65401	-2.7334	33.512	-5.8973
124.32	-0.83436	50.312	-6.8022	0.6194	-2.7533	-0.07772	0.078332	-0.06554	0.66022	-1.3176	3682.4	22.033	-0.35645	79.462	-61.489	75.243	75.081	21.911	-0.47614	-6.7827	0.65401	-2.7334	33.512	-5.8973
124.32	-0.83208	50.307	-6.8026	0.6198	-2.7537	-0.079119	0.081674	-0.063839	0.66022	-1.3176	3681.7	22.031	-0.35548	79.462	-61.448	75.243	75.081	21.911	-0.47614	-6.7827	0.65401	-2.7334	33.512	-5.8973
124.32	-0.82969	50.302	-6.803	0.62022	-2.754	-0.080401	0.084834	-0.062037	0.66022	-1.3176	3681.1	22.029	-0.35446	79.461	-61.409	75.243	75.081	21.911	-0.47614	-6.7827	0.65401	-2.7334	33.512	-5.8973
124.32	-0.82721	50.297	-6.8034	0.62065	-2.7543	-0.081565	0.087809	-0.060137	0.66022	-1.3176	3680.4	22.027	-0.3534	79.461	-61.373	75.244	75.081	21.911	-0.47614	-6.7827	0.65401	-2.7334	33.512	-5.8973
124.32	-0.82463	50.293	-6.8038	0.6211	-2.7546	-0.08261	0.090594	-0.058144	0.66022	-1.3176	3679.7	22.025	-0.3523	79.46	-61.338	75.244	75.081	21.911	-0.47614	-6.7827	0.65401	-2.7334	33.512	-5.8973
124.32	-0.82197	50.288	-6.8042	0.62156	-2.7549	-0.083533	0.093188	-0.056062	0.66022	-1.3176	3679.1	22.023	-0.35117	79.46	-61.304	75.244	75.081	21.911	-0.47614	-6.7827	0.65401	-2.7334	33.512	-5.8973
124.32	-0.81923	50.284	-6.8047	0.62203	-2.7551	-0.084333	0.095587	-0.053896	0.66022	-1.3176	3678.4	22.021	-0.35	79.459	-61.273	75.244	75.081	21.911	-0.47614	-6.7827	0.65401	-2.7334	33.512	-5.8973
124.33	-0.81641	50.28	-6.8051	0.62251	-2.7554	-0.085009	0.097789	-0.051652	0.66022	-1.3176	3677.7	22.02	-0.34879	79.459	-61.244	75.245	75.081	21.911	-0.47614	-6.7827	0.65401	-2.7334	33.512	-5.8973
124.33	-0.81352	50.276	-6.8055	0.62301	-2.7557	-0.085561	0.099794	-0.049333	0.66022	-1.3176	3677.1	22.018	-0.34756	79.458	-61.217	75.245	75.081	21.911	-0.47614	-6.7827	0.65401	-2.7334	33.512	-5.8973
124.33	-0.81057	50.272	-6.8059	0.62351	-2.7559	-0.085988	0.1016	-0.046945	0.66022	-1.3176	3676.4	22.016	-0.34631	79.457	-61.192	75.245	75.081	21.911	-0.47614	-6.7827	0.65401	-2.7334	33.512	-5.8973
124.33	-0.80757	50.269	-6.8064	0.62402	-2.7561	-0.08629	0.10321	-0.044493	0.66022	-1.3176	3675.8	22.015	-0.34503	79.457	-61.169	75.245	75.081	21.911	-0.47614	-6.7827	0.65401	-2.7334	33.512	-5.8973
124.33	-0.80452	50.266	-6.8068	0.62454	-2.7563	-0.086467	0.10461	-0.041982	0.66022	-1.3176	3675.1	22.014	-0.34373	79.456	-61.148	75.246	75.081	21.911	-0.47614	-6.7827	0.65401	-2.7334	33.512	-5.8973
124.33	-0.80143	50.262	-6.8072	0.62507	-2.7565	-0.08652	0.10582	-0.039418	0.66022	-1.3176	3674.4	22.012	-0.34241	79.456	-61.129	75.246	75.081	21.911	-0.47614	-6.7827	0.65401	-2.7334	33.512	-5.8973
124.33	-0.79831	50.259	-6.8077	0.6256	-2.7567	-0.086448	0.10682	-0.036805	0.66022	-1.3176	3673.8	22.011	-0.34108	79.455	-61.112	75.246	75.081	21.911	-0.47614	-6.7827	0.65401	-2.7334	33.512	-5.8973
124.33	-0.79516	50.257	-6.8081	0.62614	-2.7569	-0.086254	0.10763	-0.034149	0.66022	-1.3176	3673.1	22.01	-0.33973	79.455	-61.097	75.246	75.081	21.911	-0.47614	-6.7827	0.65401	-2.7334	33.512	-5.8973
124.33	-0.79199	50.254	-6.8085	0.62668	-2.7571	-0.085937	0.10824	-0.031456	0.66022	-1.3176	3672.4	22.009	-0.33838	79.454	-61.084	75.246	75.081	21.911	-0.47614	-6.7827	0.65401	-2.7334	33.512	-5.8973
124.33	-0.7888	50.252	-6.809	0.62722	-2.7572	-0.0855	0.10866	-0.028731	0.66022	-1.3176	3671.8	22.008	-0.33702	79.454	-61.073	75.247	75.081	21.911	-0.47614	-6.7827	0.65401	-2.7334	33.512	-5.8973
124.33	-0.78561	50.249	-6.8094	0.62776	-2.7574	-0.084944	0.10888	-0.025979	0.66022	-1.3176	3671.1	22.007	-0.33566	79.453	-61.065	75.247	75.081	21.911	-0.47614	-6.7827	0.65401	-2.7334	33.512	-5.8973
124.33	-0.78242	50.247	-6.8098	0.62831	-2.7575	-0.084272	0.10891	-0.023206	0.66022	-1.3176	3670.4	22.006	-0.3343	79.452	-61.058	75.247	75.081	21.911	-0.47614	-6.7827	0.65401	-2.7334	33.512	-5.8973
124.33	-0.77923	50.245	-6.8102	0.62885	-2.7576	-0.083484	0.10876	-0.020416	0.66022	-1.3176	3669.8	22.006	-0.33294	79.452	-61.053	75.247	75.081	21.911	-0.47614	-6.7827	0.65401	-2.7334	33.512	-5.8973
124.33	-0.77605	50.244	-6.8106	0.6294	-2.7577	-0.082584	0.10841	-0.017616	0.66022	-1.3176	3669.1	22.005	-0.33158	79.451	-61.05	75.247	75.081	21.911	-0.47614	-6.7827	0.65401	-2.7334	33.512	-5.8973
124.33	-0.77289	50.242	-6.8111	0.62994	-2.7578	-0.081575	0.10789	-0.014811	0.66022	-1.3176	3668.4	22.004	-0.33024	79.451	-61.05	75.248	75.081	21.911	-0.47614	-6.7827	0.65401	-2.7334	33.512	-5.8973
124.33	-0.76975	50.241	-6.8115	0.63047	-2.7578	-0.080458	0.10719	-0.012005	0.66022	-1.3176	3667.8	22.004	-0.3289	79.45	-61.051	75.248	75.081	21.911	-0.47614	-6.7827	0.65401	-2.7334	33.512	-5.8973
124.33	-0.76664	50.24	-6.8119	0.63101	-2.7579	-0.079237	0.10632	-0.0092043	0.66022	-1.3176	3667.1	22.004	-0.32757	79.449	-61.055	75.248	75.081	21.911	-0.47614	-6.7827	0.65401	-2.7334	33.512	-5.8973
124.32	-0.76357	50.239	-6.8123	0.63154	-2.7579	-0.077915	0.10528	-0.0064136	0.66022	-1.3176	3666.4	22.003	-0.32626	79.449	-61.06	75.248	75.081	21.911	-0.47614	-6.7827	0.65401	-2.7334	33.512	-5.8973
124.32	-0.76053	50.238	-6.8126	0.63206	-2.758	-0.076496	0.10407	-0.0036378	0.66022	-1.3176	3665.8	22.003	-0.32496	79.448	-61.068	75.248	75.081	21.911	-0.47614	-6.7827	0.65401	-2.7334	33.512	-5.8973
124.32	-0.75753	50.238	-6.813	0.63258	-2.758	-0.074982	0.1027	-0.00088175	0.66022	-1.3176	3665.1	22.003	-0.32368	79.448	-61.077	75.249	75.081	21.911	-0.47614	-6.7827	0.65401	-2.7334	33.512	-5.8973
124.32	-0.75457	50.237	-6.8134	0.63309	-2.758	-0.073378	0.10118	0.0018497	0.66022	-1.3176	3664.4	22.003	-0.32242	79.447	-61.089	75.249	75.081	21.911	-0.47614	-6.7827	0.65401	-2.7334	33.512	-5.8973
124.32	-0.75167	50.237	-6.8138	0.63359	-2.7579	-0.071687	0.09951	0.004552	0.66022	-1.3176	3663.8	22.003	-0.32119	79.446	-61.102	75.249	75.081	21.911	-0.47614	-6.7827	0.65401	-2.7334	33.512	-5.8973
124.32	-0.74882	50.237	-6.8141	0.63408	-2.7579	-0.069914	0.097695	0.0072207	0.66022	-1.3176	3663.1	22.003	-0.31997	79.446	-61.118	75.249	75.081	21.911	-0.47614	-6.7827	0.65401	-2.7334	33.512	-5.8973
124.32	-0.74603	50.237	-6.8145	0.63457	-2.7579	-0.068062	0.095742	0.0098513	0.66022	-1.3176	3662.4	22.003	-0.31878	79.445	-61.135	75.249	75.081	21.911	-0.47614	-6.7827	0.65401	-2.7334	33.512	-5.8973
124.32	-0.7433	50.237	-6.8148	0.63504	-2.7578	-0.066135	0.093656	0.01244	0.66022	-1.3176	3661.8	22.004	-0.31762	79.445	-61.155	75.249	75.081	21.911	-0.47614	-6.7827	0.65401	-2.7334	33.512	-5.8973
124.32	-0.74063	50.237	-6.8151	0.6355	-2.7578	-0.064138	0.091443	0.014982	0.66022	-1.3176	3661.1	22.004	-0.31648	79.444	-61.176	75.25	75.081	21.911	-0.47614	-6.7827	0.65401	-2.7334	33.512	-5.8973
124.32	-0.73803	50.238	-6.8154	0.63595	-2.7577	-0.062075	0.08911	0.017474	0.66022	-1.3176	3660.4	22.004	-0.31537	79.443	-61.2	75.25	75.081	21.911	-0.47614	-6.7827	0.65401	-2.7334	33.512	-5.8973
124.31	-0.7355	50.238	-6.8157	0.63639	-2.7576	-0.059951	0.086663	0.019912	0.66022	-1.3176	3659.8	22.005	-0.31429	79.443	-61.225	75.25	75.081	21.911	-0.47614	-6.7827	0.65401	-2.7334	33.512	-5.8973
124.31	-0.73304	50.239	-6.816	0.63682	-2.7575	-0.057769	0.084107	0.022293	0.66022	-1.3176	3659.1	22.005	-0.31324	79.442	-61.253	75.25	75.081	21.911	-0.47614	-6.7827	0.65401	-2.7334	33.512	-5.8973
124.31	-0.73064	50.24	-6.8163	0.63723	-2.7574	-0.055535	0.08145	0.024614	0.66022	-1.3176	3658.4	22.006	-0.31222	79.441	-61.282	75.25	75.081	21.911	-0.47614	-6.7827	0.65401	-2.7334	33.512	-5.8973
124.31	-0.72833	50.241	-6.8166	0.63763	-2.7572	-0.053253	0.078697	0.02687	0.66022	-1.3176	3657.8	22.007	-0.31123	79.441	-61.313	75.25	75.081	21.911	-0.47614	-6.7827	0.65401	-2.7334	33.512	-5.8973
124.31	-0.72608	50.242	-6.8168	0.63802	-2.7571	-0.050928	0.075854	0.029059	0.66022	-1.3176	3657.1	22.007	-0.31028	79.44	-61.346	75.25	75.081	21.911	-0.47614	-6.7827	0.65401	-2.7334	33.512	-5.8973
124.31	-0.72391	50.243	-6.8171	0.63839	-2.7569	-0.048564	0.072929	0.031179	0.66022	-1.3176	3656.4	22.008	-0.30935	79.439	-61.381	75.251	75.081	21.911	-0.47614	-6.7827	0.65401	-2.7334	33.512	-5.8973
124.3	-0.72181	50.244	-6.8173	0.63875	-2.7568	-0.046166	0.069928	0.033226	0.66022	-1.3176	3655.8	22.009	-0.30846	79.439	-61.418	75.251	75.081	21.911	-0.47614	-6.7827	0.65401	-2.7334	33.512	-5.8973
124.3	-0.71979	50.245	-6.8176	0.63909	-2.7566	-0.043738	0.066856	0.035199	0.66022	-1.3176	3655.1	22.009	-0.3076	79.438	-61.457	75.251	75.081	21.911	-0.47614	-6.7827	0.65401	-2.7334	33.512	-5.8973
124.3	-0.71785	50.247	-6.8178	0.63942	-2.7564	-0.041286	0.063721	0.037094	0.66022	-1.3176	3654.4	22.01	-0.30677	79.437	-61.497	75.251	75.081	21.911	-0.47614	-6.7827	0.65401	-2.7334	33.512	-5.8973
124.3	-0.71597	50.248	-6.818	0.63973	-2.7562	-0.038813	0.060529	0.038911	0.66022	-1.3176	3653.8	22.011	-0.30597	79.437	-61.54	75.251	75.081	21.911	-0.47614	-6.7827	0.65401	-2.7334	33.512	-5.8973
124.3	-0.71418	50.25	-6.8182	0.64002	-2.756	-0.036135	0.05758	0.040601	0.66022	-1.3176	3653.1	22.012	-0.3052	79.436	-61.584	75.251	75.081	21.911	-0.47614	-6.7827	0.65401	-2.7334	33.512	-5.8973
124.3	-0.71245	50.251	-6.8183	0.6403	-2.7558	-0.033412	0.054632	0.042208	0.66022	-1.3176	3652.5	22.013	-0.30447	79.435	-61.63	75.251	75.081	21.911	-0.47614	-6.7827	0.65401	-2.7334	33.512	-5.8973
124.29	-0.7108	50.253	-6.8185	0.64057	-2.7556	-0.030679	0.051641	0.043738	0.66022	-1.3176	3651.8	22.014	-0.30376	79.435	-61.677	75.251	75.081	21.911	-0.47614	-6.7827	0.65401	-2.7334	33.512	-5.8973
124.29	-0.70921	50.255	-6.8186	0.64082	-2.7554	-0.027941	0.048611	0.04519	0.66022	-1.3176	3651.1	22.015	-0.30309	79.434	-61.726	75.252	75.081	21.911	-0.47614	-6.7827	0.65401	-2.7334	33.512	-5.8973
124.29	-0.70769	50.257	-6.8188	0.64106	-2.7552	-0.025201	0.045547	0.046564	0.66022	-1.3176	3650.5	22.016	-0.30244	79.434	-61.777	75.252	75.081	21.911	-0.47614	-6.7827	0.65401	-2.7334	33.512	-5.8973
124.29	-0.70624	50.258	-6.8189	0.64128	-2.7549	-0.022465	0.042453	0.047858	0.66022	-1.3176	3649.8	22.017	-0.30183	79.433	-61.83	75.252	75.081	21.911	-0.47614	-6.7827	0.65401	-2.7334	33.512	-5.8973
124.29	-0.70485	50.26	-6.819	0.64148	-2.7547	-0.019735	0.039335	0.049072	0.66022	-1.3176	3649.1	22.018	-0.30124	79.432	-61.884	75.252	75.081	21.911	-0.47614	-6.7827	0.65401	-2.7334	33.512	-5.8973
124.28	-0.70353	50.262	-6.8191	0.64167	-2.7544	-0.017017	0.036195	0.050206	0.66022	-1.3176	3648.5	22.019	-0.30067	79.432	-61.94	75.252	75.081	21.911	-0.47614	-6.7827	0.65401	-2.7334	33.512	-5.8973
124.28	-0.70227	50.264	-6.8192	0.64184	-2.7542	-0.014314	0.033039	0.051258	0.66022	-1.3176	3647.8	22.02	-0.30013	79.431	-61.997	75.252	75.081	21.911	-0.47614	-6.7827	0.65401	-2.7334	33.512	-5.8973
124.28	-0.70106	50.266	-6.8192	0.642	-2.7539	-0.011629	0.029871	0.05223	0.66022	-1.3176	3647.1	22.021	-0.29962	79.43	-62.056	75.252	75.081	21.911	-0.47614	-6.7827	0.65401	-2.7334	33.512	-5.8973
124.28	-0.69991	50.269	-6.8193	0.64214	-2.7537	-0.0089673	0.026695	0.053119	0.66022	-1.3176	3646.5	22.023	-0.29913	79.43	-62.116	75.253	75.081	21.911	-0.47614	-6.7827	0.65401	-2.7334	33.512	-5.8973
124.28	-0.69882	50.271	-6.8193	0.64227	-2.7534	-0.006331	0.023515	0.053928	0.66022	-1.3176	3645.8	22.024	-0.29867	79.429	-62.178	75.253	75.081	21.911	-0.47614	-6.7827	0.65401	-2.7334	33.512	-5.8973
124.27	-0.69777	50.273	-6.8193	0.64238	-2.7531	-0.003724	0.020335	0.054655	0.66022	-1.3176	3645.1	22.025	-0.29822	79.428	-62.241	75.253	75.081	21.911	-0.47614	-6.7827	0.65401	-2.7334	33.512	-5.8973
124.27	-0.69678	50.275	-6.8194	0.64247	-2.7528	-0.0011497	0.017159	0.055301	0.66022	-1.3176	3644.5	22.026	-0.2978	79.428	-62.306	75.253	75.081	21.911	-0.47614	-6.7827	0.65401	-2.7334	33.512	-5.8973
124.27	-0.69583	50.277	-6.8194	0.64255	-2.7526	0.0013889	0.01399	0.055866	0.66022	-1.3176	3643.8	22.027	-0.2974	79.427	-62.372	75.253	75.081	21.911	-0.47614	-6.7827	0.65401	-2.7334	33.512	-5.8973
124.27	-0.69493	50.279	-6.8193	0.64261	-2.7523	0.0038888	0.010833	0.056351	0.66022	-1.3176	3643.1	22.029	-0.29702	79.427	-62.439	75.253	75.081	21.911	-0.47614	-6.7827	0.65401	-2.7334	33.512	-5.8973
124.27	-0.69407	50.282	-6.8193	0.64266	-2.752	0.0063469	0.0076894	0.056757	0.66022	-1.3176	3642.5	22.03	-0.29665	79.426	-62.507	75.254	75.081	21.911	-0.47614	-6.7827	0.65401	-2.7334	33.512	-5.8973
124.26	-0.69326	50.284	-6.8193	0.64269	-2.7517	0.0087607	0.0045642	0.057084	0.66022	-1.3176	3641.8	22.031	-0.2963	79.425	-62.577	75.254	75.081	21.911	-0.47614	-6.7827	0.65401	-2.7334	33.512	-5.8973
124.26	-0.69248	50.286	-6.8192	0.6427	-2.7514	0.011127	0.0014603	0.057332	0.66022	-1.3176	3641.1	22.032	-0.29597	79.425	-62.647	75.254	75.081	21.911	-0.47614	-6.7827	0.65401	-2.7334	33.512	-5.8973
124.26	-0.69173	50.289	-6.8192	0.6427	-2.7511	0.013445	-0.0016194	0.057503	0.66022	-1.3176	3640.4	22.033	-0.29566	79.424	-62.719	75.254	75.081	21.911	-0.47614	-6.7827	0.65401	-2.7334	33.512	-5.8973
124.26	-0.69103	50.291	-6.8191	0.64269	-2.7509	0.01571	-0.0046716	0.057598	0.66022	-1.3176	3639.8	22.035	-0.29536	79.423	-62.792	75.254	75.081	21.911	-0.47614	-6.7827	0.65401	-2.7334	33.512	-5.8973
124.26	-0.69035	50.293	-6.819	0.64266	-2.7506	0.017921	-0.0076935	0.057617	0.66022	-1.3176	3639.1	22.036	-0.29507	79.423	-62.866	75.254	75.081	21.911	-0.47614	-6.7827	0.65401	-2.7334	33.512	-5.8973
124.25	-0.6897	50.296	-6.8189	0.64261	-2.7503	0.020077	-0.010682	0.057563	0.66022	-1.3176	3638.4	22.037	-0.2948	79.422	-62.94	75.255	75.081	21.911	-0.47614	-6.7827	0.65401	-2.7334	33.512	-5.8973
124.25	-0.68908	50.298	-6.8188	0.64255	-2.75	0.022174	-0.013635	0.057435	0.66022	-1.3176	3637.8	22.038	-0.29453	79.422	-63.016	75.255	75.081	21.911	-0.47614	-6.7827	0.65401	-2.7334	33.512	-5.8973
124.25	-0.68849	50.3	-6.8187	0.64247	-2.7497	0.024211	-0.01655	0.057236	0.66022	-1.3176	3637.1	22.04	-0.29428	79.421	-63.092	75.255	75.081	21.911	-0.47614	-6.7827	0.65401	-2.7334	33.512	-5.8973
124.25	-0.68793	50.303	-6.8186	0.64238	-2.7494	0.026187	-0.019423	0.056966	0.66022	-1.3176	3636.4	22.041	-0.29404	79.421	-63.169	75.255	75.081	21.911	-0.47614	-6.7827	0.65401	-2.7334	33.512	-5.8973
124.25	-0.68738	50.305	-6.8184	0.64228	-2.7491	0.0281	-0.022253	0.056627	0.66022	-1.3176	3635.8	22.042	-0.29381	79.42	-63.247	75.255	75.081	21.911	-0.47614	-6.7827	0.65401	-2.7334	33.512	-5.8973
124.24	-0.68686	50.307	-6.8183	0.64216	-2.7489	0.029948	-0.025038	0.056221	0.66022	-1.3176	3635.1	22.043	-0.29359	79.419	-63.325	75.256	75.081	21.911	-0.47614	-6.7827	0.65401	-2.7334	33.512	-5.8973
124.24	-0.68636	50.31	-6.8181	0.64203	-2.7486	0.031731	-0.027775	0.055748	0.66022	-1.3176	3634.4	22.045	-0.29338	79.419	-63.404	75.256	75.081	21.911	-0.47614	-6.7827	0.65401	-2.7334	33.512	-5.8973
124.24	-0.68588	50.312	-6.818	0.64188	-2.7483	0.033447	-0.030462	0.055211	0.66022	-1.3176	3633.8	22.046	-0.29318	79.418	-63.484	75.256	75.081	21.911	-0.47614	-6.7827	0.65401	-2.7334	33.512	-5.8973
124.24	-0.68542	50.314	-6.8178	0.64172	-2.748	0.035096	-0.033097	0.054611	0.66022	-1.3176	3633.1	22.047	-0.29298	79.418	-63.563	75.256	75.081	21.911	-0.47614	-6.7827	0.65401	-2.7334	33.512	-5.8973
124.24	-0.68497	50.317	-6.8176	0.64155	-2.7478	0.036675	-0.035678	0.053949	0.66022	-1.3176	3632.4	22.048	-0.29279	79.417	-63.643	75.257	75.081	21.911	-0.47614	-6.7827	0.65401	-2.7334	33.512	-5.8973
124.23	-0.68455	50.319	-6.8174	0.64137	-2.7475	0.038185	-0.038203	0.053228	0.66022	-1.3176	3631.8	22.05	-0.29261	79.417	-63.723	75.257	75.081	21.911	-0.47614	-6.7827	0.65401	-2.7334	33.512	-5.8973
124.23	-0.68413	50.321	-6.8172	0.64117	-2.7472	0.039625	-0.040672	0.052448	0.66022	-1.3176	3631.1	22.051	-0.29244	79.416	-63.803	75.257	75.081	21.911	-0.47614	-6.7827	0.65401	-2.7334	33.512	-5.8973
124.23	-0.68374	50.324	-6.817	0.64096	-2.747	0.040995	-0.043081	0.051612	0.66022	-1.3176	3630.4	22.052	-0.29227	79.415	-63.883	75.257	75.081	21.911	-0.47614	-6.7827	0.65401	-2.7334	33.512	-5.8973
124.23	-0.68336	50.326	-6.8168	0.64074	-2.7467	0.042293	-0.04543	0.050722	0.66022	-1.3176	3629.8	22.053	-0.29211	79.415	-63.963	75.258	75.081	21.911	-0.47614	-6.7827	0.65401	-2.7334	33.512	-5.8973
124.23	-0.68299	50.328	-6.8166	0.64051	-2.7465	0.04352	-0.047716	0.049778	0.66022	-1.3176	3629.1	22.055	-0.29196	79.414	-64.043	75.258	75.081	21.911	-0.47614	-6.7827	0.65401	-2.7334	33.512	-5.8973
124.22	-0.68264	50.331	-6.8164	0.64026	-2.7462	0.044675	-0.049939	0.048783	0.66022	-1.3176	3628.4	22.056	-0.29181	79.414	-64.122	75.258	75.081	21.911	-0.47614	-6.7827	0.65401	-2.7334	33.512	-5.8973
124.22	-0.6823	50.333	-6.8162	0.64001	-2.746	0.045758	-0.052097	0.047739	0.66022	-1.3176	3627.8	22.057	-0.29167	79.413	-64.2	75.258	75.081	21.911	-0.47614	-6.7827	0.65401	-2.7334	33.512	-5.8973
124.22	-0.68198	50.335	-6.8159	0.63974	-2.7457	0.04677	-0.054189	0.046647	0.66022	-1.3176	3627.1	22.058	-0.29153	79.413	-64.278	75.259	75.081	21.911	-0.47614	-6.7827	0.65401	-2.7334	33.512	-5.8973
124.22	-0.68168	50.338	-6.8157	0.63947	-2.7455	0.047709	-0.056214	0.045509	0.66022	-1.3176	3626.4	22.059	-0.2914	79.412	-64.356	75.259	75.081	21.911	-0.47614	-6.7827	0.65401	-2.7334	33.512	-5.8973
124.22	-0.68139	50.34	-6.8155	0.63918	-2.7453	0.048577	-0.058169	0.044326	0.66022	-1.3176	3625.7	22.061	-0.29128	79.412	-64.432	75.259	75.081	21.911	-0.47614	-6.7827	0.65401	-2.7334	33.512	-5.8973
124.22	-0.68112	50.342	-6.8152	0.63888	-2.7451	0.049373	-0.060055	0.043102	0.66022	-1.3176	3625.1	22.062	-0.29117	79.411	-64.507	75.259	75.081	21.911	-0.47614	-6.7827	0.65401	-2.7334	33.512	-5.8973
124.21	-0.68087	50.344	-6.815	0.63858	-2.7448	0.050098	-0.061871	0.041836	0.66022	-1.3176	3624.4	22.063	-0.29106	79.411	-64.581	75.26	75.081	21.911	-0.47614	-6.7827	0.65401	-2.7334	33.512	-5.8973
124.21	-0.68063	50.346	-6.8147	0.63827	-2.7446	0.050752	-0.063614	0.040532	0.66022	-1.3176	3623.7	22.064	-0.29096	79.41	-64.653	75.26	75.081	21.911	-0.47614	-6.7827	0.65401	-2.7334	33.512	-5.8973
124.21	-0.68041	50.349	-6.8145	0.63794	-2.7444	0.051335	-0.065284	0.03919	0.66022	-1.3176	3623.1	22.065	-0.29087	79.41	-64.724	75.26	75.081	21.911	-0.47614	-6.7827	0.65401	-2.7334	33.512	-5.8973
124.21	-0.68022	50.351	-6.8142	0.63761	-2.7442	0.051848	-0.06688	0.037813	0.66022	-1.3176	3622.4	22.066	-0.29079	79.409	-64.793	75.26	75.081	21.911	-0.47614	-6.7827	0.65401	-2.7334	33.512	-5.8973
124.21	-0.68004	50.353	-6.8139	0.63727	-2.7441	0.052292	-0.068402	0.036403	0.66022	-1.3176	3621.7	22.068	-0.29072	79.409	-64.859	75.261	75.081	21.911	-0.47614	-6.7827	0.65401	-2.7334	33.512	-5.8973
124.2	-0.67989	50.355	-6.8137	0.63693	-2.7439	0.052666	-0.069848	0.03496	0.66022	-1.3176	3621.1	22.069	-0.29066	79.408	-64.923	75.261	75.081	21.911	-0.47614	-6.7827	0.65401	-2.7334	33.512	-5.8973
124.2	-0.67977	50.357	-6.8134	0.63658	-2.7437	0.052972	-0.071218	0.033487	0.66022	-1.3176	3620.4	22.07	-0.2906	79.408	-64.985	75.261	75.081	21.911	-0.47614	-6.7827	0.65401	-2.7334	33.512	-5.8973
124.2	-0.67966	50.359	-6.8131	0.63622	-2.7435	0.05321	-0.07251	0.031986	0.66022	-1.3176	3619.7	22.071	-0.29056	79.407	-65.044	75.262	75.081	21.911	-0.47614	-6.7827	0.65401	-2.7334	33.512	-5.8973
124.2	-0.67959	50.361	-6.8129	0.63585	-2.7434	0.053381	-0.073724	0.030458	0.66022	-1.3176	3619.1	22.072	-0.29053	79.407	-65.1	75.262	75.081	21.911	-0.47614	-6.7827	0.65401	-2.7334	33.512	-5.8973
124.2	-0.67954	50.363	-6.8126	0.63548	-2.7432	0.053485	-0.074859	0.028904	0.66022	-1.3176	3618.4	22.073	-0.29051	79.406	-65.152	75.262	75.081	21.911	-0.47614	-6.7827	0.65401	-2.7334	33.512	-5.8973
124.2	-0.67953	50.365	-6.8123	0.6351	-2.7431	0.053524	-0.075915	0.027328	0.66022	-1.3176	3617.7	22.074	-0.29051	79.406	-65.201	75.263	75.081	21.911	-0.47614	-6.7827	0.65401	-2.7334	33.512	-5.8973
124.19	-0.67954	50.367	-6.8121	0.63472	-2.743	0.053498	-0.07689	0.025729	0.66022	-1.3176	3617.0	22.075	-0.29051	79.405	-65.246	75.263	75.081	21.911	-0.47614	-6.7827	0.65401	-2.7334	33.512	-5.8973
124.19	-0.67959	50.369	-6.8118	0.63433	-2.7428	0.053408	-0.077785	0.02411	0.66022	-1.3176	3616.4	22.076	-0.29054	79.405	-65.288	75.263	75.081	21.911	-0.47614	-6.7827	0.65401	-2.7334	33.512	-5.8973
124.19	-0.67967	50.371	-6.8115	0.63394	-2.7427	0.053254	-0.078598	0.022473	0.66022	-1.3176	3615.7	22.077	-0.29057	79.404	-65.324	75.263	75.081	21.911	-0.47614	-6.7827	0.65401	-2.7334	33.512	-5.8973
124.19	-0.67979	50.373	-6.8113	0.63355	-2.7426	0.053038	-0.079329	0.020819	0.66022	-1.3176	3615.0	22.078	-0.29063	79.404	-65.356	75.264	75.081	21.911	-0.47614	-6.7827	0.65401	-2.7334	33.512	-5.8973
124.19	-0.67995	50.374	-6.811	0.63315	-2.7425	0.052761	-0.079977	0.01915	0.66022	-1.3176	3614.4	22.079	-0.2907	79.404	-65.384	75.264	75.081	21.911	-0.47614	-6.7827	0.65401	-2.7334	33.512	-5.8973
124.19	-0.68014	50.376	-6.8107	0.63275	-2.7424	0.052423	-0.080542	0.017466	0.66022	-1.3176	3613.7	22.08	-0.29078	79.403	-65.406	75.264	75.081	21.911	-0.47614	-6.7827	0.65401	-2.7334	33.512	-5.8973
124.18	-0.68038	50.378	-6.8105	0.63234	-2.7423	0.052026	-0.081023	0.015771	0.66022	-1.3176	3613.0	22.081	-0.29089	79.403	-65.424	75.265	75.081	21.911	-0.47614	-6.7827	0.65401	-2.7334	33.512	-5.8973
124.18	-0.68066	50.38	-6.8102	0.63194	-2.7423	0.05157	-0.08142	0.014065	0.66022	-1.3176	3612.4	22.082	-0.29101	79.402	-65.436	75.265	75.081	21.911	-0.47614	-6.7827	0.65401	-2.7334	33.512	-5.8973
124.18	-0.68099	50.381	-6.81	0.63153	-2.7422	0.051055	-0.081733	0.01235	0.66022	-1.3176	3611.7	22.083	-0.29115	79.402	-65.443	75.265	75.081	21.911	-0.47614	-6.7827	0.65401	-2.7334	33.512	-5.8973
124.18	-0.68136	50.383	-6.8097	0.63112	-2.7421	0.050485	-0.08196	0.010628	0.66022	-1.3176	3611.0	22.084	-0.29131	79.401	-65.444	75.266	75.081	21.911	-0.47614	-6.7827	0.65401	-2.7334	33.512	-5.8973
124.18	-0.68177	50.384	-6.8095	0.63071	-2.7421	0.049858	-0.082102	0.0088997	0.66022	-1.3176	3610.4	22.084	-0.29149	79.401	-65.44	75.266	75.081	21.911	-0.47614	-6.7827	0.65401	-2.7334	33.512	-5.8973
124.18	-0.68224	50.386	-6.8092	0.6303	-2.7421	0.049176	-0.082158	0.0071672	0.66022	-1.3176	3609.7	22.085	-0.29169	79.4	-65.431	75.266	75.081	21.911	-0.47614	-6.7827	0.65401	-2.7334	33.512	-5.8973
124.18	-0.68275	50.387	-6.809	0.62989	-2.742	0.048441	-0.082128	0.0054318	0.66022	-1.3176	3609.0	22.086	-0.29191	79.4	-65.417	75.266	75.081	21.911	-0.47614	-6.7827	0.65401	-2.7334	33.512	-5.8973
124.17	-0.68332	50.388	-6.8087	0.62948	-2.742	0.047652	-0.082012	0.003695	0.66022	-1.3176	3608.3	22.087	-0.29215	79.399	-65.397	75.267	75.081	21.911	-0.47614	-6.7827	0.65401	-2.7334	33.512	-5.8973
124.17	-0.68393	50.389	-6.8085	0.62907	-2.742	0.046812	-0.08181	0.0019585	0.66022	-1.3176	3607.7	22.087	-0.29242	79.399	-65.373	75.267	75.081	21.911	-0.47614	-6.7827	0.65401	-2.7334	33.512	-5.8973
124.17	-0.6846	50.391	-6.8083	0.62866	-2.742	0.045921	-0.08152	0.00022373	0.66022	-1.3176	3607.0	22.088	-0.29271	79.398	-65.344	75.267	75.081	21.911	-0.47614	-6.7827	0.65401	-2.7334	33.512	-5.8973
124.17	-0.68532	50.392	-6.808	0.62825	-2.742	0.04498	-0.081144	-0.0015078	0.66022	-1.3176	3606.3	22.089	-0.29302	79.398	-65.31	75.267	75.081	21.911	-0.47614	-6.7827	0.65401	-2.7334	33.512	-5.8973
124.17	-0.6861	50.393	-6.8078	0.62785	-2.742	0.04399	-0.080681	-0.0032347	0.66022	-1.3176	3605.7	22.089	-0.29335	79.397	-65.272	75.268	75.081	21.911	-0.47614	-6.7827	0.65401	-2.7334	33.512	-5.8973
124.17	-0.68693	50.394	-6.8076	0.62745	-2.742	0.042952	-0.080131	-0.0049553	0.66022	-1.3176	3605.0	22.09	-0.29371	79.397	-65.23	75.268	75.081	21.911	-0.47614	-6.7827	0.65401	-2.7334	33.512	-5.8973
124.17	-0.68781	50.394	-6.8074	0.62705	-2.742	0.041867	-0.079495	-0.0066681	0.66022	-1.3176	3604.3	22.09	-0.29408	79.396	-65.184	75.268	75.081	21.911	-0.47614	-6.7827	0.65401	-2.7334	33.512	-5.8973
124.16	-0.68875	50.395	-6.8072	0.62665	-2.7421	0.040737	-0.078771	-0.0083717	0.66022	-1.3176	3603.7	22.091	-0.29449	79.396	-65.134	75.269	75.081	21.911	-0.47614	-6.7827	0.65401	-2.7334	33.512	-5.8973
124.16	-0.68974	50.396	-6.807	0.62626	-2.7421	0.039562	-0.077961	-0.010065	0.66022	-1.3176	3603.0	22.091	-0.29491	79.395	-65.082	75.269	75.081	21.911	-0.47614	-6.7827	0.65401	-2.7334	33.512	-5.8973
124.16	-0.69078	50.396	-6.8068	0.62587	-2.7422	0.038343	-0.077065	-0.011745	0.66022	-1.3176	3602.3	22.092	-0.29536	79.394	-65.026	75.269	75.081	21.911	-0.47614	-6.7827	0.65401	-2.7334	33.512	-5.8973
124.16	-0.69188	50.397	-6.8066	0.62549	-2.7422	0.037082	-0.076083	-0.013412	0.66022	-1.3176	3601.7	22.092	-0.29583	79.394	-64.967	75.269	75.081	21.911	-0.47614	-6.7827	0.65401	-2.7334	33.512	-5.8973
124.16	-0.69304	50.397	-6.8064	0.62511	-2.7423	0.035779	-0.075016	-0.015064	0.66022	-1.3176	3601.0	22.093	-0.29633	79.393	-64.906	75.27	75.081	21.911	-0.47614	-6.7827	0.65401	-2.7334	33.512	-5.8973
124.16	-0.69424	50.398	-6.8062	0.62474	-2.7424	0.034436	-0.073863	-0.016698	0.66022	-1.3176	3600.3	22.093	-0.29685	79.393	-64.843	75.27	75.081	21.911	-0.47614	-6.7827	0.65401	-2.7334	33.512	-5.8973
124.16	-0.6955	50.398	-6.8061	0.62437	-2.7425	0.033054	-0.072626	-0.018315	0.66022	-1.3176	3599.6	22.093	-0.29739	79.392	-64.777	75.27	75.081	21.911	-0.47614	-6.7827	0.65401	-2.7334	33.512	-5.8973
124.16	-0.6968	50.398	-6.8059	0.62401	-2.7426	0.031634	-0.071305	-0.019912	0.66022	-1.3176	3599.0	22.093	-0.29795	79.392	-64.71	75.27	75.081	21.911	-0.47614	-6.7827	0.65401	-2.7334	33.512	-5.8973
124.16	-0.69816	50.398	-6.8058	0.62366	-2.7427	0.030177	-0.069901	-0.021487	0.66022	-1.3176	3598.3	22.093	-0.29853	79.391	-64.642	75.271	75.081	21.911	-0.47614	-6.7827	0.65401	-2.7334	33.512	-5.8973
124.15	-0.69957	50.398	-6.8056	0.62332	-2.7428	0.028685	-0.068414	-0.02304	0.66022	-1.3176	3597.6	22.093	-0.29913	79.391	-64.571	75.271	75.081	21.911	-0.47614	-6.7827	0.65401	-2.7334	33.512	-5.8973
124.15	-0.70102	50.397	-6.8055	0.62298	-2.7429	0.027158	-0.066847	-0.024568	0.66022	-1.3176	3597.0	22.094	-0.29975	79.39	-64.5	75.271	75.081	21.911	-0.47614	-6.7827	0.65401	-2.7334	33.512	-5.8973
124.15	-0.70251	50.397	-6.8053	0.62265	-2.743	0.025598	-0.065198	-0.02607	0.66022	-1.3176	3596.3	22.094	-0.3004	79.39	-64.428	75.271	75.081	21.911	-0.47614	-6.7827	0.65401	-2.7334	33.512	-5.8973
124.15	-0.70405	50.396	-6.8052	0.62233	-2.7432	0.024006	-0.063471	-0.027545	0.66022	-1.3176	3595.6	22.093	-0.30106	79.389	-64.354	75.271	75.081	21.911	-0.47614	-6.7827	0.65401	-2.7334	33.512	-5.8973
124.15	-0.70563	50.396	-6.8051	0.62201	-2.7433	0.022383	-0.061666	-0.028991	0.66022	-1.3176	3595.0	22.093	-0.30173	79.388	-64.281	75.272	75.081	21.911	-0.47614	-6.7827	0.65401	-2.7334	33.512	-5.8973
124.15	-0.70725	50.395	-6.805	0.62171	-2.7435	0.020731	-0.059784	-0.030406	0.66022	-1.3176	3594.3	22.093	-0.30243	79.388	-64.206	75.272	75.081	21.911	-0.47614	-6.7827	0.65401	-2.7334	33.512	-5.8973
124.15	-0.7089	50.394	-6.8049	0.62141	-2.7436	0.019052	-0.057827	-0.03179	0.66022	-1.3176	3593.6	22.093	-0.30314	79.387	-64.131	75.272	75.081	21.911	-0.47614	-6.7827	0.65401	-2.7334	33.512	-5.8973
124.15	-0.71059	50.393	-6.8048	0.62113	-2.7438	0.017345	-0.055796	-0.03314	0.66022	-1.3176	3593.0	22.093	-0.30386	79.387	-64.056	75.272	75.081	21.911	-0.47614	-6.7827	0.65401	-2.7334	33.512	-5.8973
124.15	-0.7123	50.392	-6.8047	0.62086	-2.744	0.015614	-0.053693	-0.034455	0.66022	-1.3176	3592.3	22.092	-0.3046	79.386	-63.981	75.272	75.081	21.911	-0.47614	-6.7827	0.65401	-2.7334	33.512	-5.8973
124.15	-0.71405	50.391	-6.8046	0.62059	-2.7441	0.013859	-0.05152	-0.035734	0.66022	-1.3176	3591.6	22.092	-0.30534	79.385	-63.906	75.273	75.081	21.911	-0.47614	-6.7827	0.65401	-2.7334	33.512	-5.8973
124.15	-0.71581	50.39	-6.8046	0.62034	-2.7443	0.012082	-0.049279	-0.036974	0.66022	-1.3176	3591.0	22.092	-0.3061	79.385	-63.83	75.273	75.081	21.911	-0.47614	-6.7827	0.65401	-2.7334	33.512	-5.8973
124.15	-0.7176	50.388	-6.8045	0.6201	-2.7445	0.010285	-0.046971	-0.038175	0.66022	-1.3176	3590.3	22.091	-0.30687	79.384	-63.755	75.273	75.081	21.911	-0.47614	-6.7827	0.65401	-2.7334	33.512	-5.8973
124.15	-0.71941	50.386	-6.8045	0.61987	-2.7447	0.0084685	-0.044599	-0.039335	0.66022	-1.3176	3589.6	22.09	-0.30764	79.384	-63.681	75.273	75.081	21.911	-0.47614	-6.7827	0.65401	-2.7334	33.512	-5.8973
124.15	-0.72123	50.385	-6.8044	0.61966	-2.7449	0.0066348	-0.042165	-0.040453	0.66022	-1.3176	3588.9	22.09	-0.30842	79.383	-63.606	75.273	75.081	21.911	-0.47614	-6.7827	0.65401	-2.7334	33.512	-5.8973
124.15	-0.72306	50.383	-6.8044	0.61945	-2.7451	0.0047855	-0.039672	-0.041527	0.66022	-1.3176	3588.3	22.089	-0.30921	79.382	-63.532	75.273	75.081	21.911	-0.47614	-6.7827	0.65401	-2.7334	33.512	-5.8973
124.15	-0.72489	50.381	-6.8044	0.61926	-2.7453	0.0029222	-0.037121	-0.042555	0.66022	-1.3176	3587.6	22.088	-0.31	79.382	-63.459	75.274	75.081	21.911	-0.47614	-6.7827	0.65401	-2.7334	33.512	-5.8973
124.14	-0.72673	50.379	-6.8044	0.61908	-2.7455	0.0010468	-0.034516	-0.043537	0.66022	-1.3176	3586.9	22.088	-0.31078	79.381	-63.386	75.274	75.081	21.911	-0.47614	-6.7827	0.65401	-2.7334	33.512	-5.8973
124.14	-0.72857	50.376	-6.8044	0.61891	-2.7457	-0.00083903	-0.031859	-0.044471	0.66022	-1.3176	3586.3	22.087	-0.31157	79.38	-63.314	75.274	75.081	21.911	-0.47614	-6.7827	0.65401	-2.7334	33.512	-5.8973
124.14	-0.7304	50.374	-6.8044	0.61876	-2.746	-0.0027334	-0.029153	-0.045355	0.66022	-1.3176	3585.6	22.086	-0.31236	79.38	-63.243	75.274	75.081	21.911	-0.47614	-6.7827	0.65401	-2.7334	33.512	-5.8973
124.14	-0.73222	50.372	-6.8044	0.61862	-2.7462	-0.0046345	-0.026401	-0.046188	0.66022	-1.3176	3584.9	22.085	-0.31314	79.379	-63.172	75.274	75.081	21.911	-0.47614	-6.7827	0.65401	-2.7334	33.512	-5.8973
124.14	-0.73402	50.369	-6.8044	0.6185	-2.7464	-0.0065403	-0.023606	-0.04697	0.66022	-1.3176	3584.3	22.084	-0.31391	79.378	-63.103	75.274	75.081	21.911	-0.47614	-6.7827	0.65401	-2.7334	33.512	-5.8973
124.14	-0.73581	50.366	-6.8045	0.61839	-2.7467	-0.0084489	-0.020772	-0.047697	0.66022	-1.3176	3583.6	22.083	-0.31468	79.378	-63.034	75.274	75.081	21.911	-0.47614	-6.7827	0.65401	-2.7334	33.512	-5.8973
124.14	-0.73758	50.363	-6.8045	0.61829	-2.7469	-0.010358	-0.0179	-0.048371	0.66022	-1.3176	3582.9	22.082	-0.31544	79.377	-62.967	75.275	75.081	21.911	-0.47614	-6.7827	0.65401	-2.7334	33.512	-5.8973
124.14	-0.73932	50.36	-6.8046	0.61821	-2.7471	-0.012266	-0.014996	-0.048988	0.66022	-1.3176	3582.3	22.08	-0.31619	79.377	-62.9	75.275	75.081	21.911	-0.47614	-6.7827	0.65401	-2.7334	33.512	-5.8973
124.14	-0.74102	50.357	-6.8046	0.61814	-2.7474	-0.014171	-0.012062	-0.049548	0.66022	-1.3176	3581.6	22.079	-0.31692	79.376	-62.835	75.275	75.081	21.911	-0.47614	-6.7827	0.65401	-2.7334	33.512	-5.8973
124.14	-0.7427	50.354	-6.8047	0.61809	-2.7476	-0.016071	-0.0091019	-0.050051	0.66022	-1.3176	3580.9	22.078	-0.31764	79.375	-62.77	75.275	75.081	21.911	-0.47614	-6.7827	0.65401	-2.7334	33.512	-5.8973
124.14	-0.74433	50.351	-6.8048	0.61805	-2.7479	-0.017962	-0.0061194	-0.050494	0.66022	-1.3176	3580.3	22.077	-0.31834	79.375	-62.707	75.275	75.081	21.911	-0.47614	-6.7827	0.65401	-2.7334	33.512	-5.8973
124.14	-0.74591	50.347	-6.8049	0.61803	-2.7481	-0.019844	-0.0031183	-0.050877	0.66022	-1.3176	3579.6	22.075	-0.31902	79.374	-62.645	75.275	75.081	21.911	-0.47614	-6.7827	0.65401	-2.7334	33.512	-5.8973
124.14	-0.74745	50.344	-6.805	0.61802	-2.7484	-0.021714	-0.00010235	-0.051199	0.66022	-1.3176	3578.9	22.074	-0.31968	79.373	-62.585	75.275	75.081	21.911	-0.47614	-6.7827	0.65401	-2.7334	33.512	-5.8973
124.14	-0.74894	50.34	-6.8051	0.61802	-2.7487	-0.02357	0.0029244	-0.051459	0.66022	-1.3176	3578.3	22.072	-0.32032	79.373	-62.526	75.275	75.081	21.911	-0.47614	-6.7827	0.65401	-2.7334	33.512	-5.8973
124.15	-0.75037	50.336	-6.8052	0.61805	-2.7489	-0.02541	0.005958	-0.051656	0.66022	-1.3176	3577.6	22.071	-0.32093	79.372	-62.468	75.276	75.081	21.911	-0.47614	-6.7827	0.65401	-2.7334	33.512	-5.8973
124.15	-0.75173	50.332	-6.8054	0.61808	-2.7492	-0.02723	0.0089944	-0.05179	0.66022	-1.3176	3576.9	22.069	-0.32152	79.371	-62.411	75.276	75.081	21.911	-0.47614	-6.7827	0.65401	-2.7334	33.512	-5.8973
124.15	-0.75303	50.329	-6.8055	0.61814	-2.7494	-0.02903	0.012029	-0.051859	0.66022	-1.3176	3576.3	22.068	-0.32208	79.371	-62.356	75.276	75.081	21.911	-0.47614	-6.7827	0.65401	-2.7334	33.512	-5.8973
124.15	-0.75427	50.325	-6.8057	0.6182	-2.7497	-0.030806	0.015059	-0.051864	0.66022	-1.3176	3575.6	22.066	-0.32261	79.37	-62.302	75.276	75.081	21.911	-0.47614	-6.7827	0.65401	-2.7334	33.512	-5.8973
124.15	-0.75542	50.321	-6.8058	0.61829	-2.75	-0.032556	0.018078	-0.051803	0.66022	-1.3176	3574.9	22.064	-0.3231	79.369	-62.25	75.276	75.081	21.911	-0.47614	-6.7827	0.65401	-2.7334	33.512	-5.8973
124.15	-0.7565	50.316	-6.806	0.61839	-2.7502	-0.034278	0.021084	-0.051676	0.66022	-1.3176	3574.3	22.063	-0.32357	79.368	-62.2	75.276	75.081	21.911	-0.47614	-6.7827	0.65401	-2.7334	33.512	-5.8973
124.15	-0.7575	50.312	-6.8062	0.6185	-2.7505	-0.03597	0.024071	-0.051483	0.66022	-1.3176	3573.6	22.061	-0.324	79.368	-62.151	75.276	75.081	21.911	-0.47614	-6.7827	0.65401	-2.7334	33.512	-5.8973
124.15	-0.75842	50.308	-6.8063	0.61863	-2.7507	-0.037629	0.027035	-0.051224	0.66022	-1.3176	3572.9	22.059	-0.32439	79.367	-62.103	75.276	75.081	21.911	-0.47614	-6.7827	0.65401	-2.7334	33.512	-5.8973
124.15	-0.75925	50.304	-6.8065	0.61877	-2.751	-0.039252	0.029971	-0.050897	0.66022	-1.3176	3572.3	22.057	-0.32475	79.366	-62.057	75.276	75.081	21.911	-0.47614	-6.7827	0.65401	-2.7334	33.512	-5.8973
124.15	-0.75999	50.299	-6.8067	0.61893	-2.7512	-0.040839	0.032877	-0.050504	0.66022	-1.3176	3571.6	22.055	-0.32507	79.366	-62.013	75.277	75.081	21.911	-0.47614	-6.7827	0.65401	-2.7334	33.512	-5.8973
124.15	-0.76063	50.295	-6.8069	0.6191	-2.7515	-0.042385	0.035746	-0.050044	0.66022	-1.3176	3570.9	22.054	-0.32535	79.365	-61.97	75.277	75.081	21.911	-0.47614	-6.7827	0.65401	-2.7334	33.512	-5.8973
124.15	-0.76118	50.29	-6.8072	0.61928	-2.7517	-0.043889	0.038574	-0.049517	0.66022	-1.3176	3570.3	22.052	-0.32558	79.364	-61.929	75.277	75.081	21.911	-0.47614	-6.7827	0.65401	-2.7334	33.512	-5.8973
124.15	-0.76163	50.286	-6.8074	0.61948	-2.752	-0.045349	0.041358	-0.048923	0.66022	-1.3176	3569.6	22.05	-0.32578	79.364	-61.89	75.277	75.081	21.911	-0.47614	-6.7827	0.65401	-2.7334	33.512	-5.8973
124.15	-0.76197	50.282	-6.8076	0.6197	-2.7522	-0.046762	0.044093	-0.048263	0.66022	-1.3176	3568.9	22.048	-0.32593	79.363	-61.852	75.277	75.081	21.911	-0.47614	-6.7827	0.65401	-2.7334	33.512	-5.8973
124.15	-0.76222	50.277	-6.8078	0.61992	-2.7525	-0.048125	0.046774	-0.047537	0.66022	-1.3176	3568.3	22.046	-0.32604	79.362	-61.816	75.277	75.081	21.911	-0.47614	-6.7827	0.65401	-2.7334	33.512	-5.8973
124.15	-0.76235	50.272	-6.8081	0.62016	-2.7527	-0.049438	0.049396	-0.046746	0.66022	-1.3176	3567.6	22.044	-0.3261	79.362	-61.782	75.277	75.081	21.911	-0.47614	-6.7827	0.65401	-2.7334	33.512	-5.8973
124.15	-0.76238	50.268	-6.8083	0.62042	-2.7529	-0.050697	0.051957	-0.045889	0.66022	-1.3176	3566.9	22.042	-0.32611	79.361	-61.75	75.277	75.081	21.911	-0.47614	-6.7827	0.65401	-2.7334	33.512	-5.8973
124.15	-0.7623	50.263	-6.8086	0.62068	-2.7532	-0.0519	0.054452	-0.044968	0.66022	-1.3176	3566.3	22.041	-0.32608	79.36	-61.719	75.277	75.081	21.911	-0.47614	-6.7827	0.65401	-2.7334	33.512	-5.8973
124.15	-0.76211	50.259	-6.8089	0.62096	-2.7534	-0.053046	0.056875	-0.043983	0.66022	-1.3176	3565.6	22.039	-0.326	79.36	-61.69	75.278	75.081	21.911	-0.47614	-6.7827	0.65401	-2.7334	33.512	-5.8973
124.15	-0.76181	50.254	-6.8091	0.62125	-2.7536	-0.054132	0.059224	-0.042936	0.66022	-1.3176	3564.9	22.037	-0.32588	79.359	-61.663	75.278	75.081	21.911	-0.47614	-6.7827	0.65401	-2.7334	33.512	-5.8973
124.16	-0.76139	50.25	-6.8094	0.62155	-2.7538	-0.055156	0.061495	-0.041827	0.66022	-1.3176	3564.3	22.035	-0.3257	79.358	-61.637	75.278	75.081	21.911	-0.47614	-6.7827	0.65401	-2.7334	33.512	-5.8973
124.16	-0.76086	50.246	-6.8097	0.62187	-2.754	-0.056117	0.063683	-0.040658	0.66022	-1.3176	3563.6	22.033	-0.32548	79.358	-61.614	75.278	75.081	21.911	-0.47614	-6.7827	0.65401	-2.7334	33.512	-5.8973
124.16	-0.76022	50.241	-6.81	0.62219	-2.7542	-0.057012	0.065784	-0.039429	0.66022	-1.3176	3562.9	22.031	-0.32521	79.357	-61.592	75.278	75.081	21.911	-0.47614	-6.7827	0.65401	-2.7334	33.512	-5.8973
124.16	-0.75946	50.237	-6.8103	0.62252	-2.7544	-0.05784	0.067795	-0.038142	0.66022	-1.3176	3562.3	22.029	-0.32488	79.356	-61.572	75.278	75.081	21.911	-0.47614	-6.7827	0.65401	-2.7334	33.512	-5.8973
124.16	-0.75859	50.233	-6.8105	0.62287	-2.7546	-0.058599	0.069713	-0.036799	0.66022	-1.3176	3561.6	22.028	-0.32452	79.356	-61.553	75.278	75.081	21.911	-0.47614	-6.7827	0.65401	-2.7334	33.512	-5.8973
124.16	-0.75761	50.228	-6.8108	0.62322	-2.7548	-0.059287	0.071533	-0.035401	0.66022	-1.3176	3561.0	22.026	-0.3241	79.355	-61.537	75.278	75.081	21.911	-0.47614	-6.7827	0.65401	-2.7334	33.512	-5.8973
124.16	-0.75652	50.224	-6.8111	0.62358	-2.755	-0.059904	0.073253	-0.033949	0.66022	-1.3176	3560.3	22.024	-0.32363	79.354	-61.522	75.279	75.081	21.911	-0.47614	-6.7827	0.65401	-2.7334	33.512	-5.8973
124.16	-0.75531	50.22	-6.8114	0.62395	-2.7551	-0.060435	0.074886	-0.032448	0.66022	-1.3176	3559.6	22.022	-0.32312	79.354	-61.509	75.279	75.081	21.911	-0.47614	-6.7827	0.65401	-2.7334	33.512	-5.8973
124.16	-0.75399	50.216	-6.8117	0.62433	-2.7553	-0.060757	0.076624	-0.030929	0.66022	-1.3176	3559.0	22.021	-0.32256	79.353	-61.498	75.279	75.081	21.911	-0.47614	-6.7827	0.65401	-2.7334	33.512	-5.8973
124.16	-0.75257	50.212	-6.812	0.62472	-2.7554	-0.061011	0.078232	-0.029354	0.66022	-1.3176	3558.3	22.019	-0.32195	79.353	-61.489	75.279	75.081	21.911	-0.47614	-6.7827	0.65401	-2.7334	33.512	-5.8973
124.16	-0.75103	50.208	-6.8123	0.62511	-2.7556	-0.061197	0.079709	-0.027728	0.66022	-1.3176	3557.6	22.018	-0.3213	79.352	-61.482	75.279	75.081	21.911	-0.47614	-6.7827	0.65401	-2.7334	33.512	-5.8973
124.16	-0.74939	50.205	-6.8127	0.62552	-2.7557	-0.061313	0.081051	-0.026051	0.66022	-1.3176	3557.0	22.016	-0.3206	79.351	-61.476	75.279	75.081	21.911	-0.47614	-6.7827	0.65401	-2.7334	33.512	-5.8973
124.16	-0.74765	50.201	-6.813	0.62593	-2.7558	-0.061359	0.082256	-0.024326	0.66022	-1.3176	3556.3	22.015	-0.31985	79.351	-61.472	75.279	75.081	21.911	-0.47614	-6.7827	0.65401	-2.7334	33.512	-5.8973
124.16	-0.7458	50.198	-6.8133	0.62634	-2.7559	-0.061334	0.083321	-0.022556	0.66022	-1.3176	3555.6	22.013	-0.31906	79.35	-61.47	75.28	75.081	21.911	-0.47614	-6.7827	0.65401	-2.7334	33.512	-5.8973
124.16	-0.74385	50.194	-6.8136	0.62676	-2.7561	-0.061236	0.084244	-0.020744	0.66022	-1.3176	3555.0	22.012	-0.31824	79.349	-61.47	75.28	75.081	21.911	-0.47614	-6.7827	0.65401	-2.7334	33.512	-5.8973
124.16	-0.74181	50.191	-6.8139	0.62718	-2.7562	-0.061066	0.085023	-0.018893	0.66022	-1.3176	3554.3	22.01	-0.31737	79.349	-61.472	75.28	75.081	21.911	-0.47614	-6.7827	0.65401	-2.7334	33.512	-5.8973
124.16	-0.73968	50.188	-6.8142	0.62761	-2.7562	-0.060822	0.085658	-0.017005	0.66022	-1.3176	3553.6	22.009	-0.31646	79.348	-61.475	75.28	75.081	21.911	-0.47614	-6.7827	0.65401	-2.7334	33.512	-5.8973
124.16	-0.73746	50.185	-6.8145	0.62804	-2.7563	-0.060504	0.086145	-0.015084	0.66022	-1.3176	3553.0	22.008	-0.31551	79.347	-61.48	75.28	75.081	21.911	-0.47614	-6.7827	0.65401	-2.7334	33.512	-5.8973
124.16	-0.73516	50.182	-6.8148	0.62847	-2.7564	-0.060113	0.086485	-0.013133	0.66022	-1.3176	3552.3	22.007	-0.31452	79.347	-61.487	75.28	75.081	21.911	-0.47614	-6.7827	0.65401	-2.7334	33.512	-5.8973
124.16	-0.73277	50.179	-6.8151	0.6289	-2.7565	-0.059648	0.086676	-0.011154	0.66022	-1.3176	3551.6	22.006	-0.3135	79.346	-61.496	75.281	75.081	21.911	-0.47614	-6.7827	0.65401	-2.7334	33.512	-5.8973
124.16	-0.7303	50.177	-6.8154	0.62934	-2.7565	-0.059109	0.086719	-0.0091521	0.66022	-1.3176	3551.0	22.005	-0.31245	79.346	-61.506	75.281	75.081	21.911	-0.47614	-6.7827	0.65401	-2.7334	33.512	-5.8973
124.16	-0.72777	50.174	-6.8157	0.62977	-2.7565	-0.058496	0.086612	-0.0071296	0.66022	-1.3176	3550.3	22.004	-0.31137	79.345	-61.519	75.281	75.081	21.911	-0.47614	-6.7827	0.65401	-2.7334	33.512	-5.8973
124.16	-0.72516	50.172	-6.816	0.6302	-2.7566	-0.057811	0.086357	-0.0050901	0.66022	-1.3176	3549.6	22.003	-0.31026	79.344	-61.532	75.281	75.081	21.911	-0.47614	-6.7827	0.65401	-2.7334	33.512	-5.8973
124.16	-0.72249	50.17	-6.8163	0.63063	-2.7566	-0.057052	0.085953	-0.0030371	0.66022	-1.3176	3549.0	22.002	-0.30912	79.344	-61.548	75.281	75.081	21.911	-0.47614	-6.7827	0.65401	-2.7334	33.512	-5.8973
124.16	-0.71977	50.168	-6.8165	0.63106	-2.7566	-0.056221	0.085401	-0.00097415	0.66022	-1.3176	3548.3	22.002	-0.30795	79.343	-61.565	75.281	75.081	21.911	-0.47614	-6.7827	0.65401	-2.7334	33.512	-5.8973
124.16	-0.71699	50.167	-6.8168	0.63149	-2.7566	-0.05532	0.084703	0.0010953	0.66022	-1.3176	3547.6	22.001	-0.30677	79.343	-61.585	75.282	75.081	21.911	-0.47614	-6.7827	0.65401	-2.7334	33.512	-5.8973
124.16	-0.71416	50.165	-6.8171	0.63191	-2.7566	-0.054347	0.083858	0.0031676	0.66022	-1.3176	3547.0	22.0	-0.30556	79.342	-61.605	75.282	75.081	21.911	-0.47614	-6.7827	0.65401	-2.7334	33.512	-5.8973
124.16	-0.71128	50.164	-6.8174	0.63232	-2.7566	-0.053306	0.082858	0.0052572	0.66022	-1.3176	3546.3	22.0	-0.30433	79.341	-61.628	75.282	75.081	21.911	-0.47614	-6.7827	0.65401	-2.7334	33.512	-5.8973
124.16	-0.70837	50.162	-6.8176	0.63274	-2.7565	-0.052196	0.081682	0.0073898	0.66022	-1.3176	3545.6	21.999	-0.30309	79.341	-61.652	75.282	75.081	21.911	-0.47614	-6.7827	0.65401	-2.7334	33.512	-5.8973
124.16	-0.70543	50.161	-6.8179	0.63314	-2.7565	-0.051017	0.080374	0.0095004	0.66022	-1.3176	3545.0	21.999	-0.30183	79.34	-61.677	75.282	75.081	21.911	-0.47614	-6.7827	0.65401	-2.7334	33.512	-5.8973
124.16	-0.70246	50.16	-6.8181	0.63354	-2.7565	-0.049772	0.078937	0.011585	0.66022	-1.3176	3544.3	21.999	-0.30056	79.34	-61.705	75.283	75.081	21.911	-0.47614	-6.7827	0.65401	-2.7334	33.512	-5.8973
124.16	-0.69946	50.16	-6.8184	0.63393	-2.7564	-0.048464	0.077373	0.013642	0.66022	-1.3176	3543.7	21.999	-0.29928	79.339	-61.734	75.283	75.081	21.911	-0.47614	-6.7827	0.65401	-2.7334	33.512	-5.8973
124.16	-0.69645	50.159	-6.8186	0.63431	-2.7563	-0.047093	0.075685	0.015665	0.66022	-1.3176	3543.0	21.999	-0.298	79.338	-61.764	75.283	75.081	21.911	-0.47614	-6.7827	0.65401	-2.7334	33.512	-5.8973
124.16	-0.69343	50.159	-6.8189	0.63469	-2.7562	-0.045663	0.073878	0.017654	0.66022	-1.3176	3542.3	21.999	-0.29671	79.338	-61.796	75.283	75.081	21.911	-0.47614	-6.7827	0.65401	-2.7334	33.512	-5.8973
124.15	-0.69041	50.158	-6.8191	0.63505	-2.7561	-0.044176	0.071954	0.019604	0.66022	-1.3176	3541.7	21.999	-0.29541	79.337	-61.83	75.283	75.081	21.911	-0.47614	-6.7827	0.65401	-2.7334	33.512	-5.8973
124.15	-0.68738	50.158	-6.8193	0.63541	-2.756	-0.042634	0.069918	0.021512	0.66022	-1.3176	3541.0	21.999	-0.29412	79.337	-61.865	75.284	75.081	21.911	-0.47614	-6.7827	0.65401	-2.7334	33.512	-5.8973
124.15	-0.68436	50.159	-6.8195	0.63575	-2.7559	-0.041041	0.067774	0.023375	0.66022	-1.3176	3540.3	21.999	-0.29283	79.336	-61.902	75.284	75.081	21.911	-0.47614	-6.7827	0.65401	-2.7334	33.512	-5.8973
124.15	-0.68135	50.159	-6.8197	0.63608	-2.7558	-0.039398	0.065525	0.025191	0.66022	-1.3176	3539.7	21.999	-0.29154	79.336	-61.94	75.284	75.081	21.911	-0.47614	-6.7827	0.65401	-2.7334	33.512	-5.8973
124.15	-0.67835	50.159	-6.8199	0.63641	-2.7557	-0.037708	0.063177	0.026956	0.66022	-1.3176	3539.0	22.0	-0.29026	79.335	-61.979	75.284	75.081	21.911	-0.47614	-6.7827	0.65401	-2.7334	33.512	-5.8973
124.15	-0.67538	50.16	-6.8201	0.63672	-2.7555	-0.035975	0.060713	0.028698	0.66022	-1.3176	3538.3	22.0	-0.28899	79.334	-62.02	75.284	75.081	21.911	-0.47614	-6.7827	0.65401	-2.7334	33.512	-5.8973
124.15	-0.67242	50.161	-6.8203	0.63701	-2.7554	-0.034048	0.058356	0.030401	0.66022	-1.3176	3537.7	22.001	-0.28773	79.334	-62.063	75.284	75.081	21.911	-0.47614	-6.7827	0.65401	-2.7334	33.512	-5.8973
124.15	-0.6695	50.161	-6.8204	0.6373	-2.7552	-0.032066	0.055923	0.032056	0.66022	-1.3176	3537.0	22.001	-0.28648	79.333	-62.107	75.285	75.081	21.911	-0.47614	-6.7827	0.65401	-2.7334	33.512	-5.8973
124.14	-0.66661	50.162	-6.8206	0.63757	-2.7551	-0.03004	0.053403	0.033664	0.66022	-1.3176	3536.3	22.002	-0.28525	79.333	-62.152	75.285	75.081	21.911	-0.47614	-6.7827	0.65401	-2.7334	33.512	-5.8973
124.14	-0.66377	50.164	-6.8207	0.63783	-2.7549	-0.027973	0.050803	0.035222	0.66022	-1.3176	3535.7	22.003	-0.28403	79.332	-62.198	75.285	75.081	21.911	-0.47614	-6.7827	0.65401	-2.7334	33.512	-5.8973
124.14	-0.66096	50.165	-6.8209	0.63808	-2.7547	-0.025868	0.048124	0.036727	0.66022	-1.3176	3535.0	22.003	-0.28283	79.331	-62.246	75.285	75.081	21.911	-0.47614	-6.7827	0.65401	-2.7334	33.512	-5.8973
124.14	-0.6582	50.167	-6.821	0.63831	-2.7545	-0.023729	0.045372	0.038178	0.66022	-1.3176	3534.3	22.004	-0.28166	79.331	-62.295	75.285	75.081	21.911	-0.47614	-6.7827	0.65401	-2.7334	33.512	-5.8973
124.14	-0.6555	50.168	-6.8211	0.63853	-2.7543	-0.021558	0.042552	0.039571	0.66022	-1.3176	3533.7	22.005	-0.2805	79.33	-62.345	75.286	75.081	21.911	-0.47614	-6.7827	0.65401	-2.7334	33.512	-5.8973
124.14	-0.65285	50.17	-6.8212	0.63874	-2.7541	-0.01936	0.039667	0.040906	0.66022	-1.3176	3533.0	22.006	-0.27937	79.33	-62.396	75.286	75.081	21.911	-0.47614	-6.7827	0.65401	-2.7334	33.512	-5.8973
124.13	-0.65026	50.172	-6.8213	0.63893	-2.7539	-0.017136	0.036723	0.042178	0.66022	-1.3176	3532.3	22.007	-0.27826	79.329	-62.449	75.286	75.081	21.911	-0.47614	-6.7827	0.65401	-2.7334	33.512	-5.8973
124.13	-0.64773	50.174	-6.8214	0.63911	-2.7537	-0.014891	0.033724	0.043387	0.66022	-1.3176	3531.7	22.008	-0.27718	79.329	-62.502	75.286	75.081	21.911	-0.47614	-6.7827	0.65401	-2.7334	33.512	-5.8973
124.13	-0.64527	50.176	-6.8214	0.63927	-2.7535	-0.012628	0.030675	0.044531	0.66022	-1.3176	3531.0	22.009	-0.27613	79.328	-62.557	75.286	75.081	21.911	-0.47614	-6.7827	0.65401	-2.7334	33.512	-5.8973
124.13	-0.64289	50.178	-6.8215	0.63941	-2.7533	-0.010351	0.027582	0.045608	0.66022	-1.3176	3530.3	22.011	-0.27512	79.327	-62.612	75.287	75.081	21.911	-0.47614	-6.7827	0.65401	-2.7334	33.512	-5.8973
124.13	-0.64058	50.181	-6.8215	0.63954	-2.753	-0.0080633	0.024448	0.046615	0.66022	-1.3176	3529.7	22.012	-0.27413	79.327	-62.669	75.287	75.081	21.911	-0.47614	-6.7827	0.65401	-2.7334	33.512	-5.8973
124.12	-0.63834	50.183	-6.8216	0.63966	-2.7528	-0.005768	0.02128	0.047552	0.66022	-1.3176	3529.0	22.013	-0.27317	79.326	-62.726	75.287	75.081	21.911	-0.47614	-6.7827	0.65401	-2.7334	33.512	-5.8973
124.12	-0.63619	50.186	-6.8216	0.63976	-2.7526	-0.0034691	0.018082	0.048417	0.66022	-1.3176	3528.3	22.015	-0.27226	79.326	-62.785	75.287	75.081	21.911	-0.47614	-6.7827	0.65401	-2.7334	33.512	-5.8973
124.12	-0.63412	50.188	-6.8216	0.63984	-2.7523	-0.0011701	0.01486	0.049209	0.66022	-1.3176	3527.7	22.016	-0.27137	79.325	-62.844	75.287	75.081	21.911	-0.47614	-6.7827	0.65401	-2.7334	33.512	-5.8973
124.12	-0.63214	50.191	-6.8216	0.6399	-2.7521	0.0011254	0.011619	0.049927	0.66022	-1.3176	3527.0	22.017	-0.27053	79.324	-62.904	75.288	75.081	21.911	-0.47614	-6.7827	0.65401	-2.7334	33.512	-5.8973
124.12	-0.63025	50.194	-6.8216	0.63995	-2.7518	0.0034137	0.0083633	0.050568	0.66022	-1.3176	3526.3	22.019	-0.26972	79.324	-62.965	75.288	75.081	21.911	-0.47614	-6.7827	0.65401	-2.7334	33.512	-5.8973
124.11	-0.62845	50.197	-6.8216	0.63999	-2.7516	0.0056913	0.0050993	0.051133	0.66022	-1.3176	3525.7	22.02	-0.26895	79.323	-63.026	75.288	75.081	21.911	-0.47614	-6.7827	0.65401	-2.7334	33.512	-5.8973
124.11	-0.62675	50.2	-6.8215	0.64001	-2.7513	0.0079546	0.0018317	0.051621	0.66022	-1.3176	3525.0	22.022	-0.26822	79.323	-63.089	75.288	75.081	21.911	-0.47614	-6.7827	0.65401	-2.7334	33.512	-5.8973
124.11	-0.62514	50.203	-6.8215	0.64001	-2.751	0.0102	-0.0014341	0.052031	0.66022	-1.3176	3524.3	22.024	-0.26754	79.322	-63.151	75.288	75.081	21.911	-0.47614	-6.7827	0.65401	-2.7334	33.512	-5.8973
124.11	-0.62362	50.206	-6.8214	0.63999	-2.7508	0.012424	-0.0046929	0.052362	0.66022	-1.3176	3523.7	22.025	-0.26689	79.322	-63.214	75.289	75.081	21.911	-0.47614	-6.7827	0.65401	-2.7334	33.512	-5.8973
124.1	-0.62221	50.209	-6.8214	0.63996	-2.7505	0.014623	-0.0079396	0.052614	0.66022	-1.3176	3523.0	22.027	-0.26629	79.321	-63.278	75.289	75.081	21.911	-0.47614	-6.7827	0.65401	-2.7334	33.512	-5.8973
124.1	-0.62089	50.212	-6.8213	0.63991	-2.7503	0.016793	-0.011169	0.052787	0.66022	-1.3176	3522.3	22.029	-0.26573	79.32	-63.342	75.289	75.081	21.911	-0.47614	-6.7827	0.65401	-2.7334	33.512	-5.8973
124.1	-0.61968	50.216	-6.8212	0.63985	-2.75	0.018932	-0.014376	0.05288	0.66022	-1.3176	3521.7	22.03	-0.26521	79.32	-63.406	75.289	75.081	21.911	-0.47614	-6.7827	0.65401	-2.7334	33.512	-5.8973
124.1	-0.61857	50.219	-6.8211	0.63977	-2.7497	0.021035	-0.017556	0.052893	0.66022	-1.3176	3521.0	22.032	-0.26474	79.319	-63.471	75.289	75.081	21.911	-0.47614	-6.7827	0.65401	-2.7334	33.512	-5.8973
124.1	-0.61756	50.222	-6.821	0.63967	-2.7495	0.0231	-0.020703	0.052828	0.66022	-1.3176	3520.3	22.034	-0.26431	79.319	-63.536	75.29	75.081	21.911	-0.47614	-6.7827	0.65401	-2.7334	33.512	-5.8973
124.09	-0.61666	50.226	-6.8209	0.63956	-2.7492	0.025123	-0.023813	0.052682	0.66022	-1.3176	3519.7	22.035	-0.26392	79.318	-63.6	75.29	75.081	21.911	-0.47614	-6.7827	0.65401	-2.7334	33.512	-5.8973
124.09	-0.61586	50.229	-6.8207	0.63943	-2.7489	0.0271	-0.02688	0.052458	0.66022	-1.3176	3519.0	22.037	-0.26358	79.317	-63.665	75.29	75.081	21.911	-0.47614	-6.7827	0.65401	-2.7334	33.512	-5.8973
124.09	-0.61516	50.232	-6.8206	0.63929	-2.7487	0.02903	-0.029901	0.052156	0.66022	-1.3176	3518.3	22.039	-0.26328	79.317	-63.73	75.29	75.081	21.911	-0.47614	-6.7827	0.65401	-2.7334	33.512	-5.8973
124.09	-0.61456	50.236	-6.8205	0.63914	-2.7484	0.030908	-0.032871	0.051776	0.66022	-1.3176	3517.7	22.041	-0.26303	79.316	-63.794	75.29	75.081	21.911	-0.47614	-6.7827	0.65401	-2.7334	33.512	-5.8973
124.08	-0.61407	50.239	-6.8203	0.63896	-2.7482	0.032732	-0.035784	0.051319	0.66022	-1.3176	3517.0	22.042	-0.26282	79.316	-63.859	75.291	75.081	21.911	-0.47614	-6.7827	0.65401	-2.7334	33.512	-5.8973
124.08	-0.61368	50.243	-6.8201	0.63878	-2.7479	0.034499	-0.038638	0.050786	0.66022	-1.3176	3516.3	22.044	-0.26266	79.315	-63.922	75.291	75.081	21.911	-0.47614	-6.7827	0.65401	-2.7334	33.512	-5.8973
124.08	-0.61339	50.246	-6.82	0.63858	-2.7476	0.036207	-0.041426	0.050178	0.66022	-1.3176	3515.7	22.046	-0.26253	79.315	-63.986	75.291	75.081	21.911	-0.47614	-6.7827	0.65401	-2.7334	33.512	-5.8973
124.08	-0.6132	50.249	-6.8198	0.63836	-2.7474	0.037852	-0.044146	0.049496	0.66022	-1.3176	3515.0	22.047	-0.26246	79.314	-64.049	75.291	75.081	21.911	-0.47614	-6.7827	0.65401	-2.7334	33.512	-5.8973
124.07	-0.61311	50.253	-6.8196	0.63814	-2.7472	0.039432	-0.046793	0.048741	0.66022	-1.3176	3514.3	22.049	-0.26242	79.313	-64.111	75.291	75.081	21.911	-0.47614	-6.7827	0.65401	-2.7334	33.512	-5.8973
124.07	-0.61312	50.256	-6.8194	0.6379	-2.7469	0.040944	-0.049364	0.047915	0.66022	-1.3176	3513.7	22.051	-0.26242	79.313	-64.172	75.292	75.081	21.911	-0.47614	-6.7827	0.65401	-2.7334	33.512	-5.8973
124.07	-0.61322	50.259	-6.8192	0.63764	-2.7467	0.042387	-0.051854	0.047019	0.66022	-1.3176	3513.0	22.052	-0.26247	79.312	-64.233	75.292	75.081	21.911	-0.47614	-6.7827	0.65401	-2.7334	33.512	-5.8973
124.07	-0.61342	50.262	-6.8189	0.63738	-2.7464	0.043758	-0.05426	0.046055	0.66022	-1.3176	3512.3	22.054	-0.26256	79.312	-64.292	75.292	75.081	21.911	-0.47614	-6.7827	0.65401	-2.7334	33.512	-5.8973
124.06	-0.61371	50.265	-6.8187	0.6371	-2.7462	0.045055	-0.05658	0.045024	0.66022	-1.3176	3511.6	22.056	-0.26269	79.311	-64.35	75.292	75.081	21.911	-0.47614	-6.7827	0.65401	-2.7334	33.512	-5.8973
124.06	-0.6141	50.268	-6.8185	0.63681	-2.746	0.046276	-0.058808	0.043929	0.66022	-1.3176	3511.0	22.057	-0.26285	79.31	-64.407	75.292	75.081	21.911	-0.47614	-6.7827	0.65401	-2.7334	33.512	-5.8973
124.06	-0.61457	50.271	-6.8183	0.63651	-2.7458	0.047419	-0.060943	0.042771	0.66022	-1.3176	3510.3	22.059	-0.26305	79.31	-64.462	75.293	75.081	21.911	-0.47614	-6.7827	0.65401	-2.7334	33.512	-5.8973
124.06	-0.61512	50.274	-6.818	0.6362	-2.7456	0.048483	-0.062982	0.041552	0.66022	-1.3176	3509.6	22.06	-0.26329	79.309	-64.516	75.293	75.081	21.911	-0.47614	-6.7827	0.65401	-2.7334	33.512	-5.8973
124.05	-0.61577	50.277	-6.8178	0.63588	-2.7454	0.049466	-0.064922	0.040274	0.66022	-1.3176	3509.0	22.062	-0.26357	79.309	-64.568	75.293	75.081	21.911	-0.47614	-6.7827	0.65401	-2.7334	33.512	-5.8973
124.05	-0.61649	50.28	-6.8175	0.63555	-2.7452	0.050367	-0.06676	0.03894	0.66022	-1.3176	3508.3	22.063	-0.26388	79.308	-64.618	75.293	75.081	21.911	-0.47614	-6.7827	0.65401	-2.7334	33.512	-5.8973
124.05	-0.61729	50.283	-6.8173	0.63522	-2.745	0.051184	-0.068494	0.037551	0.66022	-1.3176	3507.6	22.065	-0.26423	79.307	-64.667	75.293	75.081	21.911	-0.47614	-6.7827	0.65401	-2.7334	33.512	-5.8973
124.05	-0.61816	50.285	-6.817	0.63487	-2.7448	0.051916	-0.070122	0.036111	0.66022	-1.3176	3507.0	22.066	-0.2646	79.307	-64.712	75.294	75.081	21.911	-0.47614	-6.7827	0.65401	-2.7334	33.512	-5.8973
124.05	-0.61911	50.288	-6.8168	0.63451	-2.7446	0.052563	-0.071642	0.034621	0.66022	-1.3176	3506.3	22.067	-0.26501	79.306	-64.756	75.294	75.081	21.911	-0.47614	-6.7827	0.65401	-2.7334	33.512	-5.8973
124.04	-0.62013	50.29	-6.8165	0.63415	-2.7444	0.053124	-0.073053	0.033083	0.66022	-1.3176	3505.6	22.069	-0.26545	79.306	-64.797	75.294	75.081	21.911	-0.47614	-6.7827	0.65401	-2.7334	33.512	-5.8973
124.04	-0.62122	50.292	-6.8162	0.63378	-2.7443	0.053598	-0.074352	0.031502	0.66022	-1.3176	3505.0	22.07	-0.26592	79.305	-64.835	75.294	75.081	21.911	-0.47614	-6.7827	0.65401	-2.7334	33.512	-5.8973
124.04	-0.62237	50.295	-6.816	0.63341	-2.7441	0.053984	-0.075538	0.029878	0.66022	-1.3176	3504.3	22.071	-0.26641	79.304	-64.871	75.294	75.081	21.911	-0.47614	-6.7827	0.65401	-2.7334	33.512	-5.8973
124.04	-0.62357	50.297	-6.8157	0.63303	-2.744	0.054282	-0.07661	0.028216	0.66022	-1.3176	3503.6	22.072	-0.26693	79.304	-64.904	75.295	75.081	21.911	-0.47614	-6.7827	0.65401	-2.7334	33.512	-5.8973
124.04	-0.62484	50.299	-6.8154	0.63264	-2.7438	0.054492	-0.077567	0.026517	0.66022	-1.3176	3503.0	22.073	-0.26747	79.303	-64.933	75.295	75.081	21.911	-0.47614	-6.7827	0.65401	-2.7334	33.512	-5.8973
124.03	-0.62616	50.301	-6.8151	0.63225	-2.7437	0.054615	-0.078409	0.024784	0.66022	-1.3176	3502.3	22.074	-0.26804	79.303	-64.959	75.295	75.081	21.911	-0.47614	-6.7827	0.65401	-2.7334	33.512	-5.8973
124.03	-0.62753	50.302	-6.8149	0.63186	-2.7436	0.054649	-0.079134	0.02302	0.66022	-1.3176	3501.6	22.075	-0.26863	79.302	-64.982	75.295	75.081	21.911	-0.47614	-6.7827	0.65401	-2.7334	33.512	-5.8973
124.03	-0.62894	50.304	-6.8146	0.63146	-2.7435	0.054595	-0.079742	0.021228	0.66022	-1.3176	3501.0	22.076	-0.26923	79.302	-65.002	75.295	75.081	21.911	-0.47614	-6.7827	0.65401	-2.7334	33.512	-5.8973
124.03	-0.6304	50.305	-6.8143	0.63106	-2.7434	0.054454	-0.080234	0.019411	0.66022	-1.3176	3500.3	22.077	-0.26986	79.301	-65.018	75.295	75.081	21.911	-0.47614	-6.7827	0.65401	-2.7334	33.512	-5.8973
124.03	-0.6319	50.307	-6.814	0.63066	-2.7433	0.054227	-0.080608	0.017572	0.66022	-1.3176	3499.6	22.078	-0.2705	79.3	-65.03	75.296	75.081	21.911	-0.47614	-6.7827	0.65401	-2.7334	33.512	-5.8973
124.03	-0.63343	50.308	-6.8138	0.63026	-2.7432	0.053913	-0.080866	0.015714	0.66022	-1.3176	3499.0	22.079	-0.27116	79.3	-65.039	75.296	75.081	21.911	-0.47614	-6.7827	0.65401	-2.7334	33.512	-5.8973
124.02	-0.63499	50.309	-6.8135	0.62985	-2.7431	0.053514	-0.081007	0.013839	0.66022	-1.3176	3498.3	22.079	-0.27183	79.299	-65.043	75.296	75.081	21.911	-0.47614	-6.7827	0.65401	-2.7334	33.512	-5.8973
124.02	-0.63659	50.31	-6.8132	0.62945	-2.7431	0.053031	-0.081032	0.01195	0.66022	-1.3176	3497.6	22.08	-0.27252	79.299	-65.045	75.296	75.081	21.911	-0.47614	-6.7827	0.65401	-2.7334	33.512	-5.8973
124.02	-0.6382	50.311	-6.813	0.62904	-2.743	0.052464	-0.080941	0.010051	0.66022	-1.3176	3496.9	22.081	-0.27321	79.298	-65.042	75.296	75.081	21.911	-0.47614	-6.7827	0.65401	-2.7334	33.512	-5.8973
124.02	-0.63984	50.312	-6.8127	0.62864	-2.743	0.051816	-0.080737	0.0081447	0.66022	-1.3176	3496.3	22.081	-0.27392	79.297	-65.036	75.297	75.081	21.911	-0.47614	-6.7827	0.65401	-2.7334	33.512	-5.8973
124.02	-0.6415	50.313	-6.8125	0.62823	-2.7429	0.051087	-0.080419	0.0062334	0.66022	-1.3176	3495.6	22.082	-0.27463	79.297	-65.026	75.297	75.081	21.911	-0.47614	-6.7827	0.65401	-2.7334	33.512	-5.8973
124.02	-0.64318	50.313	-6.8122	0.62783	-2.7429	0.050279	-0.079988	0.0043204	0.66022	-1.3176	3494.9	22.082	-0.27535	79.296	-65.013	75.297	75.081	21.911	-0.47614	-6.7827	0.65401	-2.7334	33.512	-5.8973
124.02	-0.64486	50.314	-6.812	0.62743	-2.7429	0.049394	-0.079447	0.0024086	0.66022	-1.3176	3494.3	22.082	-0.27607	79.296	-64.996	75.297	75.081	21.911	-0.47614	-6.7827	0.65401	-2.7334	33.512	-5.8973
124.01	-0.64655	50.314	-6.8117	0.62704	-2.7429	0.048433	-0.078797	0.00050093	0.66022	-1.3176	3493.6	22.083	-0.2768	79.295	-64.975	75.297	75.081	21.911	-0.47614	-6.7827	0.65401	-2.7334	33.512	-5.8973
124.01	-0.64825	50.314	-6.8115	0.62665	-2.7429	0.047398	-0.078039	-0.0013998	0.66022	-1.3176	3492.9	22.083	-0.27752	79.294	-64.952	75.298	75.081	21.911	-0.47614	-6.7827	0.65401	-2.7334	33.512	-5.8973
124.01	-0.64994	50.314	-6.8112	0.62626	-2.7429	0.046291	-0.077176	-0.0032908	0.66022	-1.3176	3492.3	22.083	-0.27825	79.294	-64.925	75.298	75.081	21.911	-0.47614	-6.7827	0.65401	-2.7334	33.512	-5.8973
124.01	-0.65164	50.314	-6.811	0.62588	-2.7429	0.045115	-0.076208	-0.0051692	0.66022	-1.3176	3491.6	22.083	-0.27898	79.293	-64.895	75.298	75.081	21.911	-0.47614	-6.7827	0.65401	-2.7334	33.512	-5.8973
124.01	-0.65332	50.314	-6.8108	0.6255	-2.7429	0.043871	-0.075139	-0.0070322	0.66022	-1.3176	3490.9	22.083	-0.2797	79.293	-64.862	75.298	75.081	21.911	-0.47614	-6.7827	0.65401	-2.7334	33.512	-5.8973
124.01	-0.655	50.313	-6.8106	0.62512	-2.743	0.042562	-0.073971	-0.0088771	0.66022	-1.3176	3490.3	22.083	-0.28043	79.292	-64.826	75.298	75.081	21.911	-0.47614	-6.7827	0.65401	-2.7334	33.512	-5.8973
124.01	-0.65667	50.313	-6.8104	0.62476	-2.743	0.04119	-0.072706	-0.010701	0.66022	-1.3176	3489.6	22.083	-0.28114	79.291	-64.788	75.299	75.081	21.911	-0.47614	-6.7827	0.65401	-2.7334	33.512	-5.8973
124.01	-0.65833	50.312	-6.8102	0.6244	-2.7431	0.039757	-0.071347	-0.012502	0.66022	-1.3176	3488.9	22.083	-0.28185	79.291	-64.747	75.299	75.081	21.911	-0.47614	-6.7827	0.65401	-2.7334	33.512	-5.8973
124.01	-0.65996	50.311	-6.81	0.62404	-2.7432	0.038267	-0.069896	-0.014277	0.66022	-1.3176	3488.3	22.083	-0.28255	79.29	-64.704	75.299	75.081	21.911	-0.47614	-6.7827	0.65401	-2.7334	33.512	-5.8973
124.01	-0.66158	50.31	-6.8098	0.6237	-2.7432	0.036721	-0.068356	-0.016023	0.66022	-1.3176	3487.6	22.083	-0.28325	79.29	-64.659	75.299	75.081	21.911	-0.47614	-6.7827	0.65401	-2.7334	33.512	-5.8973
124.01	-0.66317	50.309	-6.8096	0.62336	-2.7433	0.035123	-0.06673	-0.017739	0.66022	-1.3176	3486.9	22.082	-0.28393	79.289	-64.612	75.299	75.081	21.911	-0.47614	-6.7827	0.65401	-2.7334	33.512	-5.8973
124.01	-0.66474	50.308	-6.8094	0.62303	-2.7434	0.033476	-0.065021	-0.019421	0.66022	-1.3176	3486.3	22.082	-0.2846	79.289	-64.563	75.3	75.081	21.911	-0.47614	-6.7827	0.65401	-2.7334	33.512	-5.8973
124.0	-0.66628	50.307	-6.8093	0.62271	-2.7435	0.031781	-0.063232	-0.021068	0.66022	-1.3176	3485.6	22.082	-0.28527	79.288	-64.512	75.3	75.081	21.911	-0.47614	-6.7827	0.65401	-2.7334	33.512	-5.8973
124.0	-0.66778	50.306	-6.8091	0.6224	-2.7436	0.030042	-0.061366	-0.022676	0.66022	-1.3176	3484.9	22.081	-0.28591	79.287	-64.46	75.3	75.081	21.911	-0.47614	-6.7827	0.65401	-2.7334	33.512	-5.8973
124.0	-0.66926	50.304	-6.809	0.6221	-2.7437	0.028263	-0.059427	-0.024245	0.66022	-1.3176	3484.3	22.081	-0.28655	79.287	-64.406	75.3	75.081	21.911	-0.47614	-6.7827	0.65401	-2.7334	33.512	-5.8973
124.0	-0.6707	50.303	-6.8088	0.6218	-2.7439	0.026445	-0.057417	-0.025772	0.66022	-1.3176	3483.6	22.08	-0.28717	79.286	-64.351	75.3	75.081	21.911	-0.47614	-6.7827	0.65401	-2.7334	33.512	-5.8973
124.0	-0.6721	50.301	-6.8087	0.62152	-2.744	0.024592	-0.05534	-0.027254	0.66022	-1.3176	3482.9	22.08	-0.28777	79.286	-64.295	75.301	75.081	21.911	-0.47614	-6.7827	0.65401	-2.7334	33.512	-5.8973
124.0	-0.67347	50.299	-6.8086	0.62125	-2.7441	0.022707	-0.0532	-0.028691	0.66022	-1.3176	3482.2	22.079	-0.28836	79.285	-64.238	75.301	75.081	21.911	-0.47614	-6.7827	0.65401	-2.7334	33.512	-5.8973
124.0	-0.67479	50.297	-6.8085	0.62099	-2.7443	0.020793	-0.051	-0.03008	0.66022	-1.3176	3481.6	22.078	-0.28892	79.284	-64.181	75.301	75.081	21.911	-0.47614	-6.7827	0.65401	-2.7334	33.512	-5.8973
124.0	-0.67607	50.295	-6.8084	0.62074	-2.7444	0.018853	-0.048744	-0.031419	0.66022	-1.3176	3480.9	22.078	-0.28947	79.284	-64.122	75.301	75.081	21.911	-0.47614	-6.7827	0.65401	-2.7334	33.512	-5.8973
124.0	-0.67731	50.293	-6.8083	0.6205	-2.7446	0.016891	-0.046435	-0.032707	0.66022	-1.3176	3480.2	22.077	-0.29001	79.283	-64.063	75.301	75.081	21.911	-0.47614	-6.7827	0.65401	-2.7334	33.512	-5.8973
124.0	-0.6785	50.291	-6.8082	0.62028	-2.7448	0.014909	-0.044077	-0.033942	0.66022	-1.3176	3479.6	22.076	-0.29052	79.283	-64.004	75.301	75.081	21.911	-0.47614	-6.7827	0.65401	-2.7334	33.512	-5.8973
124.0	-0.67964	50.289	-6.8081	0.62006	-2.7449	0.01291	-0.041673	-0.035122	0.66022	-1.3176	3478.9	22.075	-0.29101	79.282	-63.944	75.302	75.081	21.911	-0.47614	-6.7827	0.65401	-2.7334	33.512	-5.8973
124.0	-0.68073	50.286	-6.8081	0.61986	-2.7451	0.010899	-0.039228	-0.036248	0.66022	-1.3176	3478.2	22.074	-0.29148	79.281	-63.883	75.302	75.081	21.911	-0.47614	-6.7827	0.65401	-2.7334	33.512	-5.8973
124.0	-0.68178	50.284	-6.808	0.61967	-2.7453	0.0088765	-0.036745	-0.037316	0.66022	-1.3176	3477.6	22.073	-0.29193	79.281	-63.823	75.302	75.081	21.911	-0.47614	-6.7827	0.65401	-2.7334	33.512	-5.8973
124.0	-0.68277	50.282	-6.808	0.61949	-2.7455	0.0068474	-0.034228	-0.038326	0.66022	-1.3176	3476.9	22.072	-0.29236	79.28	-63.762	75.302	75.081	21.911	-0.47614	-6.7827	0.65401	-2.7334	33.512	-5.8973
124.0	-0.68371	50.279	-6.808	0.61933	-2.7457	0.0048142	-0.031681	-0.039277	0.66022	-1.3176	3476.2	22.071	-0.29276	79.28	-63.702	75.302	75.081	21.911	-0.47614	-6.7827	0.65401	-2.7334	33.512	-5.8973
124.0	-0.6846	50.276	-6.8079	0.61918	-2.7459	0.0027802	-0.029107	-0.040167	0.66022	-1.3176	3475.6	22.07	-0.29315	79.279	-63.642	75.303	75.081	21.911	-0.47614	-6.7827	0.65401	-2.7334	33.512	-5.8973
124.0	-0.68544	50.274	-6.8079	0.61904	-2.7461	0.00074828	-0.02651	-0.040997	0.66022	-1.3176	3474.9	22.069	-0.2935	79.278	-63.581	75.303	75.081	21.911	-0.47614	-6.7827	0.65401	-2.7334	33.512	-5.8973
124.0	-0.68622	50.271	-6.8079	0.61891	-2.7463	-0.0012785	-0.023894	-0.041764	0.66022	-1.3176	3474.2	22.068	-0.29384	79.278	-63.521	75.303	75.081	21.911	-0.47614	-6.7827	0.65401	-2.7334	33.512	-5.8973
124.0	-0.68694	50.268	-6.8079	0.6188	-2.7465	-0.0032971	-0.021263	-0.042469	0.66022	-1.3176	3473.6	22.067	-0.29415	79.277	-63.462	75.303	75.081	21.911	-0.47614	-6.7827	0.65401	-2.7334	33.512	-5.8973
124.0	-0.68761	50.265	-6.808	0.6187	-2.7467	-0.0053047	-0.01862	-0.043111	0.66022	-1.3176	3472.9	22.066	-0.29444	79.277	-63.402	75.303	75.081	21.911	-0.47614	-6.7827	0.65401	-2.7334	33.512	-5.8973
124.0	-0.68822	50.262	-6.808	0.61861	-2.7469	-0.0072983	-0.015969	-0.04369	0.66022	-1.3176	3472.2	22.065	-0.29471	79.276	-63.343	75.303	75.081	21.911	-0.47614	-6.7827	0.65401	-2.7334	33.512	-5.8973
124.0	-0.68878	50.259	-6.808	0.61854	-2.7472	-0.009275	-0.013314	-0.044204	0.66022	-1.3176	3471.6	22.063	-0.29495	79.275	-63.285	75.304	75.081	21.911	-0.47614	-6.7827	0.65401	-2.7334	33.512	-5.8973
124.0	-0.68928	50.256	-6.8081	0.61848	-2.7474	-0.011232	-0.010659	-0.044654	0.66022	-1.3176	3470.9	22.062	-0.29517	79.275	-63.227	75.304	75.081	21.911	-0.47614	-6.7827	0.65401	-2.7334	33.512	-5.8973
124.0	-0.68973	50.253	-6.8082	0.61843	-2.7476	-0.013167	-0.0080069	-0.045039	0.66022	-1.3176	3470.2	22.061	-0.29536	79.274	-63.17	75.304	75.081	21.911	-0.47614	-6.7827	0.65401	-2.7334	33.512	-5.8973
124.0	-0.69012	50.25	-6.8082	0.6184	-2.7478	-0.015077	-0.0053614	-0.045359	0.66022	-1.3176	3469.6	22.06	-0.29553	79.274	-63.114	75.304	75.081	21.911	-0.47614	-6.7827	0.65401	-2.7334	33.512	-5.8973
124.0	-0.69045	50.247	-6.8083	0.61838	-2.7481	-0.016959	-0.002726	-0.045615	0.66022	-1.3176	3468.9	22.058	-0.29567	79.273	-63.058	75.304	75.081	21.911	-0.47614	-6.7827	0.65401	-2.7334	33.512	-5.8973
124.0	-0.69072	50.244	-6.8084	0.61837	-2.7483	-0.018811	-0.00010437	-0.045806	0.66022	-1.3176	3468.2	22.057	-0.29579	79.272	-63.003	75.304	75.081	21.911	-0.47614	-6.7827	0.65401	-2.7334	33.512	-5.8973
124.0	-0.69094	50.241	-6.8085	0.61838	-2.7485	-0.02063	0.0025002	-0.045933	0.66022	-1.3176	3467.6	22.056	-0.29589	79.272	-62.949	75.305	75.081	21.911	-0.47614	-6.7827	0.65401	-2.7334	33.512	-5.8973
124.0	-0.6911	50.237	-6.8086	0.6184	-2.7487	-0.022415	0.0050842	-0.045996	0.66022	-1.3176	3466.9	22.055	-0.29596	79.271	-62.896	75.305	75.081	21.911	-0.47614	-6.7827	0.65401	-2.7334	33.512	-5.8973
124.0	-0.69121	50.234	-6.8087	0.61843	-2.749	-0.024162	0.0076445	-0.045995	0.66022	-1.3176	3466.2	22.053	-0.29601	79.27	-62.844	75.305	75.081	21.911	-0.47614	-6.7827	0.65401	-2.7334	33.512	-5.8973
124.0	-0.69126	50.231	-6.8088	0.61847	-2.7492	-0.025869	0.010178	-0.04593	0.66022	-1.3176	3465.6	22.052	-0.29603	79.27	-62.793	75.305	75.081	21.911	-0.47614	-6.7827	0.65401	-2.7334	33.512	-5.8973
124.0	-0.69126	50.228	-6.809	0.61853	-2.7494	-0.027535	0.012681	-0.045803	0.66022	-1.3176	3464.9	22.051	-0.29603	79.269	-62.742	75.305	75.081	21.911	-0.47614	-6.7827	0.65401	-2.7334	33.512	-5.8973
124.0	-0.6912	50.224	-6.8091	0.6186	-2.7497	-0.029157	0.015151	-0.045614	0.66022	-1.3176	3464.2	22.049	-0.29601	79.269	-62.693	75.305	75.081	21.911	-0.47614	-6.7827	0.65401	-2.7334	33.512	-5.8973
124.0	-0.69109	50.221	-6.8093	0.61868	-2.7499	-0.030733	0.017584	-0.045363	0.66022	-1.3176	3463.6	22.048	-0.29596	79.268	-62.645	75.306	75.081	21.911	-0.47614	-6.7827	0.65401	-2.7334	33.512	-5.8973
124.0	-0.69092	50.218	-6.8094	0.61878	-2.7501	-0.032261	0.019979	-0.045051	0.66022	-1.3176	3462.9	22.047	-0.2959	79.267	-62.598	75.306	75.081	21.911	-0.47614	-6.7827	0.65401	-2.7334	33.512	-5.8973
124.0	-0.69071	50.215	-6.8096	0.61888	-2.7503	-0.03374	0.022331	-0.044679	0.66022	-1.3176	3462.2	22.045	-0.2958	79.267	-62.552	75.306	75.081	21.911	-0.47614	-6.7827	0.65401	-2.7334	33.512	-5.8973
124.0	-0.69044	50.211	-6.8098	0.619	-2.7506	-0.035168	0.024638	-0.044249	0.66022	-1.3176	3461.6	22.044	-0.29569	79.266	-62.507	75.306	75.081	21.911	-0.47614	-6.7827	0.65401	-2.7334	33.512	-5.8973
124.0	-0.69011	50.208	-6.8099	0.61913	-2.7508	-0.036543	0.026898	-0.04376	0.66022	-1.3176	3460.9	22.043	-0.29556	79.265	-62.464	75.306	75.081	21.911	-0.47614	-6.7827	0.65401	-2.7334	33.512	-5.8973
124.0	-0.68974	50.205	-6.8101	0.61927	-2.751	-0.037863	0.029107	-0.043215	0.66022	-1.3176	3460.2	22.041	-0.2954	79.265	-62.422	75.306	75.081	21.911	-0.47614	-6.7827	0.65401	-2.7334	33.512	-5.8973
124.0	-0.68932	50.202	-6.8103	0.61942	-2.7512	-0.039128	0.031264	-0.042614	0.66022	-1.3176	3459.6	22.04	-0.29522	79.264	-62.381	75.306	75.081	21.911	-0.47614	-6.7827	0.65401	-2.7334	33.512	-5.8973
124.0	-0.68885	50.198	-6.8105	0.61958	-2.7514	-0.040336	0.033366	-0.041958	0.66022	-1.3176	3458.9	22.039	-0.29502	79.263	-62.341	75.307	75.081	21.911	-0.47614	-6.7827	0.65401	-2.7334	33.512	-5.8973
124.0	-0.68833	50.195	-6.8107	0.61975	-2.7516	-0.041485	0.03541	-0.041249	0.66022	-1.3176	3458.2	22.037	-0.2948	79.263	-62.303	75.307	75.081	21.911	-0.47614	-6.7827	0.65401	-2.7334	33.512	-5.8973
124.0	-0.68776	50.192	-6.8109	0.61993	-2.7518	-0.042575	0.037395	-0.040488	0.66022	-1.3176	3457.6	22.036	-0.29456	79.262	-62.266	75.307	75.081	21.911	-0.47614	-6.7827	0.65401	-2.7334	33.512	-5.8973
124.0	-0.68715	50.189	-6.8111	0.62013	-2.752	-0.043604	0.039318	-0.039677	0.66022	-1.3176	3456.9	22.035	-0.2943	79.262	-62.23	75.307	75.081	21.911	-0.47614	-6.7827	0.65401	-2.7334	33.512	-5.8973
124.0	-0.68649	50.186	-6.8114	0.62033	-2.7522	-0.044572	0.041177	-0.038817	0.66022	-1.3176	3456.3	22.034	-0.29402	79.261	-62.196	75.307	75.081	21.911	-0.47614	-6.7827	0.65401	-2.7334	33.512	-5.8973
124.0	-0.68579	50.183	-6.8116	0.62054	-2.7524	-0.045478	0.04297	-0.037909	0.66022	-1.3176	3455.6	22.032	-0.29372	79.26	-62.163	75.307	75.081	21.911	-0.47614	-6.7827	0.65401	-2.7334	33.512	-5.8973
124.0	-0.68505	50.18	-6.8118	0.62076	-2.7526	-0.04632	0.044695	-0.036955	0.66022	-1.3176	3454.9	22.031	-0.29341	79.26	-62.131	75.307	75.081	21.911	-0.47614	-6.7827	0.65401	-2.7334	33.512	-5.8973
124.0	-0.68426	50.177	-6.8121	0.62098	-2.7528	-0.047099	0.046351	-0.035957	0.66022	-1.3176	3454.3	22.03	-0.29307	79.259	-62.101	75.308	75.081	21.911	-0.47614	-6.7827	0.65401	-2.7334	33.512	-5.8973
124.0	-0.68343	50.174	-6.8123	0.62122	-2.753	-0.047814	0.047936	-0.034915	0.66022	-1.3176	3453.6	22.029	-0.29272	79.258	-62.073	75.308	75.081	21.911	-0.47614	-6.7827	0.65401	-2.7334	33.512	-5.8973
124.0	-0.68256	50.171	-6.8125	0.62146	-2.7531	-0.048463	0.049449	-0.033833	0.66022	-1.3176	3452.9	22.028	-0.29235	79.258	-62.045	75.308	75.081	21.911	-0.47614	-6.7827	0.65401	-2.7334	33.512	-5.8973
124.0	-0.68165	50.168	-6.8128	0.62171	-2.7533	-0.049048	0.050887	-0.032711	0.66022	-1.3176	3452.3	22.026	-0.29196	79.257	-62.02	75.308	75.081	21.911	-0.47614	-6.7827	0.65401	-2.7334	33.512	-5.8973
124.0	-0.6807	50.165	-6.813	0.62197	-2.7535	-0.049567	0.05225	-0.031552	0.66022	-1.3176	3451.6	22.025	-0.29156	79.256	-61.996	75.308	75.081	21.911	-0.47614	-6.7827	0.65401	-2.7334	33.512	-5.8973
124.0	-0.67971	50.162	-6.8133	0.62224	-2.7536	-0.050021	0.053537	-0.030357	0.66022	-1.3176	3450.9	22.024	-0.29114	79.256	-61.973	75.308	75.081	21.911	-0.47614	-6.7827	0.65401	-2.7334	33.512	-5.8973
124.0	-0.67869	50.159	-6.8135	0.62251	-2.7538	-0.050409	0.054746	-0.029128	0.66022	-1.3176	3450.3	22.023	-0.2907	79.255	-61.952	75.308	75.081	21.911	-0.47614	-6.7827	0.65401	-2.7334	33.512	-5.8973
124.0	-0.67763	50.157	-6.8138	0.62278	-2.7539	-0.050731	0.055876	-0.027866	0.66022	-1.3176	3449.6	22.022	-0.29025	79.254	-61.932	75.308	75.081	21.911	-0.47614	-6.7827	0.65401	-2.7334	33.512	-5.8973
124.0	-0.67654	50.154	-6.814	0.62307	-2.7541	-0.050988	0.056926	-0.026574	0.66022	-1.3176	3448.9	22.021	-0.28978	79.254	-61.914	75.309	75.081	21.911	-0.47614	-6.7827	0.65401	-2.7334	33.512	-5.8973
124.0	-0.67541	50.152	-6.8143	0.62335	-2.7542	-0.051179	0.057896	-0.025254	0.66022	-1.3176	3448.3	22.02	-0.2893	79.253	-61.898	75.309	75.081	21.911	-0.47614	-6.7827	0.65401	-2.7334	33.512	-5.8973
124.0	-0.67425	50.149	-6.8145	0.62365	-2.7543	-0.051305	0.058784	-0.023908	0.66022	-1.3176	3447.6	22.019	-0.28881	79.252	-61.883	75.309	75.081	21.911	-0.47614	-6.7827	0.65401	-2.7334	33.512	-5.8973
124.0	-0.67306	50.147	-6.8148	0.62394	-2.7544	-0.051366	0.059591	-0.022536	0.66022	-1.3176	3446.9	22.018	-0.2883	79.252	-61.869	75.309	75.081	21.911	-0.47614	-6.7827	0.65401	-2.7334	33.512	-5.8973
124.0	-0.67183	50.144	-6.8151	0.62424	-2.7545	-0.051363	0.060315	-0.021142	0.66022	-1.3176	3446.3	22.017	-0.28778	79.251	-61.857	75.309	75.081	21.911	-0.47614	-6.7827	0.65401	-2.7334	33.512	-5.8973
124.0	-0.67058	50.142	-6.8153	0.62454	-2.7546	-0.051296	0.060957	-0.019728	0.66022	-1.3176	3445.6	22.016	-0.28725	79.25	-61.847	75.309	75.081	21.911	-0.47614	-6.7827	0.65401	-2.7334	33.512	-5.8973
124.0	-0.6693	50.14	-6.8156	0.62485	-2.7547	-0.051165	0.061515	-0.018294	0.66022	-1.3176	3444.9	22.016	-0.2867	79.25	-61.838	75.309	75.081	21.911	-0.47614	-6.7827	0.65401	-2.7334	33.512	-5.8973
124.0	-0.66799	50.137	-6.8158	0.62516	-2.7548	-0.050972	0.06199	-0.016844	0.66022	-1.3176	3444.3	22.015	-0.28614	79.249	-61.831	75.309	75.081	21.911	-0.47614	-6.7827	0.65401	-2.7334	33.512	-5.8973
124.0	-0.66666	50.135	-6.8161	0.62547	-2.7549	-0.050717	0.062381	-0.015379	0.66022	-1.3176	3443.6	22.014	-0.28557	79.248	-61.825	75.309	75.081	21.911	-0.47614	-6.7827	0.65401	-2.7334	33.512	-5.8973
124.0	-0.66529	50.133	-6.8163	0.62578	-2.755	-0.0504	0.062689	-0.013901	0.66022	-1.3176	3442.9	22.013	-0.28499	79.248	-61.821	75.31	75.081	21.911	-0.47614	-6.7827	0.65401	-2.7334	33.512	-5.8973
124.0	-0.66391	50.131	-6.8166	0.6261	-2.755	-0.050024	0.062913	-0.012412	0.66022	-1.3176	3442.3	22.013	-0.2844	79.247	-61.819	75.31	75.081	21.911	-0.47614	-6.7827	0.65401	-2.7334	33.512	-5.8973
124.0	-0.6625	50.129	-6.8168	0.62641	-2.7551	-0.049587	0.063054	-0.010914	0.66022	-1.3176	3441.6	22.012	-0.2838	79.246	-61.818	75.31	75.081	21.911	-0.47614	-6.7827	0.65401	-2.7334	33.512	-5.8973
124.0	-0.66107	50.128	-6.8171	0.62673	-2.7551	-0.049093	0.063112	-0.0094091	0.66022	-1.3176	3441.0	22.011	-0.28319	79.246	-61.818	75.31	75.081	21.911	-0.47614	-6.7827	0.65401	-2.7334	33.512	-5.8973
124.0	-0.65961	50.126	-6.8173	0.62704	-2.7552	-0.04854	0.063087	-0.0078993	0.66022	-1.3176	3440.3	22.011	-0.28257	79.245	-61.82	75.31	75.081	21.911	-0.47614	-6.7827	0.65401	-2.7334	33.512	-5.8973
124.0	-0.65814	50.124	-6.8176	0.62736	-2.7552	-0.047932	0.062979	-0.0063863	0.66022	-1.3176	3439.6	22.01	-0.28194	79.244	-61.824	75.31	75.081	21.911	-0.47614	-6.7827	0.65401	-2.7334	33.512	-5.8973
124.0	-0.65664	50.123	-6.8178	0.62767	-2.7553	-0.047269	0.06279	-0.0048722	0.66022	-1.3176	3439.0	22.009	-0.2813	79.244	-61.829	75.31	75.081	21.911	-0.47614	-6.7827	0.65401	-2.7334	33.512	-5.8973
124.0	-0.65513	50.121	-6.818	0.62799	-2.7553	-0.046551	0.062519	-0.0033589	0.66022	-1.3176	3438.3	22.009	-0.28065	79.243	-61.836	75.31	75.081	21.911	-0.47614	-6.7827	0.65401	-2.7334	33.512	-5.8973
124.0	-0.6536	50.12	-6.8183	0.6283	-2.7553	-0.045781	0.062168	-0.0018481	0.66022	-1.3176	3437.6	22.009	-0.28	79.242	-61.844	75.31	75.081	21.911	-0.47614	-6.7827	0.65401	-2.7334	33.512	-5.8973
124.0	-0.65205	50.118	-6.8185	0.62861	-2.7553	-0.04496	0.061737	-0.00034192	0.66022	-1.3176	3437.0	22.008	-0.27934	79.242	-61.854	75.311	75.081	21.911	-0.47614	-6.7827	0.65401	-2.7334	33.512	-5.8973
124.0	-0.65049	50.117	-6.8187	0.62891	-2.7553	-0.044089	0.061227	0.0011579	0.66022	-1.3176	3436.3	22.008	-0.27867	79.241	-61.866	75.311	75.081	21.911	-0.47614	-6.7827	0.65401	-2.7334	33.512	-5.8973
124.0	-0.64891	50.116	-6.8189	0.62922	-2.7553	-0.04317	0.060639	0.0026496	0.66022	-1.3176	3435.6	22.007	-0.278	79.24	-61.878	75.311	75.081	21.911	-0.47614	-6.7827	0.65401	-2.7334	33.512	-5.8973
123.99	-0.64731	50.115	-6.8191	0.62952	-2.7553	-0.042203	0.059974	0.0041312	0.66022	-1.3176	3435.0	22.007	-0.27732	79.24	-61.893	75.311	75.081	21.911	-0.47614	-6.7827	0.65401	-2.7334	33.512	-5.8973
123.99	-0.64571	50.114	-6.8194	0.62982	-2.7552	-0.041191	0.059233	0.005601	0.66022	-1.3176	3434.3	22.007	-0.27663	79.239	-61.909	75.311	75.081	21.911	-0.47614	-6.7827	0.65401	-2.7334	33.512	-5.8973
123.99	-0.64409	50.113	-6.8196	0.63011	-2.7552	-0.040135	0.058417	0.0070572	0.66022	-1.3176	3433.6	22.007	-0.27594	79.238	-61.926	75.311	75.081	21.911	-0.47614	-6.7827	0.65401	-2.7334	33.512	-5.8973
123.99	-0.64247	50.112	-6.8198	0.6304	-2.7552	-0.039036	0.057527	0.0084981	0.66022	-1.3176	3433.0	22.006	-0.27525	79.238	-61.945	75.311	75.081	21.911	-0.47614	-6.7827	0.65401	-2.7334	33.512	-5.8973
123.99	-0.64083	50.111	-6.8199	0.63069	-2.7551	-0.037897	0.056566	0.0099221	0.66022	-1.3176	3432.3	22.006	-0.27455	79.237	-61.965	75.311	75.081	21.911	-0.47614	-6.7827	0.65401	-2.7334	33.512	-5.8973
123.99	-0.63919	50.11	-6.8201	0.63097	-2.7551	-0.036719	0.055534	0.011327	0.66022	-1.3176	3431.6	22.006	-0.27385	79.236	-61.987	75.311	75.081	21.911	-0.47614	-6.7827	0.65401	-2.7334	33.512	-5.8973
123.99	-0.63753	50.11	-6.8203	0.63124	-2.755	-0.035503	0.054432	0.012712	0.66022	-1.3176	3431.0	22.006	-0.27314	79.236	-62.01	75.312	75.081	21.911	-0.47614	-6.7827	0.65401	-2.7334	33.512	-5.8973
123.99	-0.63588	50.109	-6.8205	0.63151	-2.7549	-0.034252	0.053262	0.014075	0.66022	-1.3176	3430.3	22.006	-0.27243	79.235	-62.034	75.312	75.081	21.911	-0.47614	-6.7827	0.65401	-2.7334	33.512	-5.8973
123.99	-0.63421	50.109	-6.8207	0.63178	-2.7549	-0.032966	0.052027	0.015415	0.66022	-1.3176	3429.7	22.006	-0.27172	79.234	-62.06	75.312	75.081	21.911	-0.47614	-6.7827	0.65401	-2.7334	33.512	-5.8973
123.99	-0.63255	50.109	-6.8208	0.63203	-2.7548	-0.031648	0.050727	0.016729	0.66022	-1.3176	3429.0	22.006	-0.27101	79.234	-62.087	75.312	75.081	21.911	-0.47614	-6.7827	0.65401	-2.7334	33.512	-5.8973
123.99	-0.63088	50.108	-6.821	0.63228	-2.7547	-0.0303	0.049364	0.018017	0.66022	-1.3176	3428.3	22.006	-0.2703	79.233	-62.116	75.312	75.081	21.911	-0.47614	-6.7827	0.65401	-2.7334	33.512	-5.8973
123.98	-0.62921	50.108	-6.8211	0.63253	-2.7546	-0.028923	0.04794	0.019278	0.66022	-1.3176	3427.7	22.006	-0.26958	79.232	-62.146	75.312	75.081	21.911	-0.47614	-6.7827	0.65401	-2.7334	33.512	-5.8973
123.98	-0.62754	50.108	-6.8213	0.63276	-2.7545	-0.02752	0.046456	0.020508	0.66022	-1.3176	3427.0	22.006	-0.26887	79.232	-62.177	75.312	75.081	21.911	-0.47614	-6.7827	0.65401	-2.7334	33.512	-5.8973
123.98	-0.62587	50.108	-6.8214	0.63299	-2.7544	-0.026091	0.044916	0.021708	0.66022	-1.3176	3426.3	22.006	-0.26816	79.231	-62.209	75.312	75.081	21.911	-0.47614	-6.7827	0.65401	-2.7334	33.512	-5.8973
123.98	-0.6242	50.108	-6.8215	0.63321	-2.7543	-0.024639	0.043321	0.022876	0.66022	-1.3176	3425.7	22.007	-0.26744	79.23	-62.243	75.313	75.081	21.911	-0.47614	-6.7827	0.65401	-2.7334	33.512	-5.8973
123.98	-0.62253	50.108	-6.8216	0.63342	-2.7542	-0.023166	0.041672	0.024011	0.66022	-1.3176	3425.0	22.007	-0.26673	79.23	-62.278	75.313	75.081	21.911	-0.47614	-6.7827	0.65401	-2.7334	33.512	-5.8973
123.98	-0.62087	50.109	-6.8218	0.63363	-2.7541	-0.021673	0.039972	0.02511	0.66022	-1.3176	3424.3	22.007	-0.26603	79.229	-62.314	75.313	75.081	21.911	-0.47614	-6.7827	0.65401	-2.7334	33.512	-5.8973
123.98	-0.61922	50.109	-6.8219	0.63382	-2.7539	-0.020162	0.038223	0.026175	0.66022	-1.3176	3423.7	22.008	-0.26532	79.228	-62.351	75.313	75.081	21.911	-0.47614	-6.7827	0.65401	-2.7334	33.512	-5.8973
123.98	-0.61758	50.109	-6.822	0.63401	-2.7538	-0.018636	0.036428	0.027202	0.66022	-1.3176	3423.0	22.008	-0.26462	79.228	-62.389	75.313	75.081	21.911	-0.47614	-6.7827	0.65401	-2.7334	33.512	-5.8973
123.97	-0.61594	50.11	-6.822	0.63419	-2.7537	-0.017096	0.034588	0.028191	0.66022	-1.3176	3422.3	22.008	-0.26392	79.227	-62.429	75.313	75.081	21.911	-0.47614	-6.7827	0.65401	-2.7334	33.512	-5.8973
123.97	-0.61431	50.11	-6.8221	0.63436	-2.7535	-0.015545	0.032705	0.02914	0.66022	-1.3176	3421.7	22.009	-0.26322	79.226	-62.469	75.313	75.081	21.911	-0.47614	-6.7827	0.65401	-2.7334	33.512	-5.8973
123.97	-0.6127	50.111	-6.8222	0.63452	-2.7534	-0.013983	0.030783	0.03005	0.66022	-1.3176	3421.0	22.009	-0.26253	79.226	-62.511	75.314	75.081	21.911	-0.47614	-6.7827	0.65401	-2.7334	33.512	-5.8973
123.97	-0.6111	50.112	-6.8223	0.63466	-2.7532	-0.012412	0.028823	0.030919	0.66022	-1.3176	3420.3	22.01	-0.26185	79.225	-62.553	75.314	75.081	21.911	-0.47614	-6.7827	0.65401	-2.7334	33.512	-5.8973
123.97	-0.60951	50.113	-6.8223	0.6348	-2.7531	-0.010836	0.026828	0.031745	0.66022	-1.3176	3419.7	22.01	-0.26117	79.225	-62.597	75.314	75.081	21.911	-0.47614	-6.7827	0.65401	-2.7334	33.512	-5.8973
123.97	-0.60794	50.113	-6.8224	0.63493	-2.7529	-0.0092553	0.024801	0.032529	0.66022	-1.3176	3419.0	22.011	-0.2605	79.224	-62.641	75.314	75.081	21.911	-0.47614	-6.7827	0.65401	-2.7334	33.512	-5.8973
123.97	-0.60638	50.114	-6.8224	0.63505	-2.7527	-0.007672	0.022743	0.033269	0.66022	-1.3176	3418.3	22.012	-0.25983	79.223	-62.687	75.314	75.081	21.911	-0.47614	-6.7827	0.65401	-2.7334	33.512	-5.8973
123.96	-0.60484	50.115	-6.8225	0.63516	-2.7526	-0.006088	0.020657	0.033965	0.66022	-1.3176	3417.7	22.012	-0.25918	79.223	-62.733	75.314	75.081	21.911	-0.47614	-6.7827	0.65401	-2.7334	33.512	-5.8973
123.96	-0.60333	50.116	-6.8225	0.63526	-2.7524	-0.0045053	0.018547	0.034615	0.66022	-1.3176	3417.0	22.013	-0.25853	79.222	-62.78	75.315	75.081	21.911	-0.47614	-6.7827	0.65401	-2.7334	33.512	-5.8973
123.96	-0.60183	50.118	-6.8225	0.63535	-2.7522	-0.0029256	0.016413	0.035219	0.66022	-1.3176	3416.3	22.014	-0.25789	79.221	-62.828	75.315	75.081	21.911	-0.47614	-6.7827	0.65401	-2.7334	33.512	-5.8973
123.96	-0.60036	50.119	-6.8225	0.63542	-2.752	-0.0013509	0.01426	0.035778	0.66022	-1.3176	3415.7	22.014	-0.25726	79.221	-62.876	75.315	75.081	21.911	-0.47614	-6.7827	0.65401	-2.7334	33.512	-5.8973
123.96	-0.59891	50.12	-6.8225	0.63549	-2.7519	0.00021717	0.01209	0.036289	0.66022	-1.3176	3415.0	22.015	-0.25664	79.22	-62.925	75.315	75.081	21.911	-0.47614	-6.7827	0.65401	-2.7334	33.512	-5.8973
123.96	-0.59749	50.121	-6.8225	0.63554	-2.7517	0.0017766	0.0099043	0.036752	0.66022	-1.3176	3414.3	22.016	-0.25604	79.22	-62.975	75.315	75.081	21.911	-0.47614	-6.7827	0.65401	-2.7334	33.512	-5.8973
123.95	-0.5961	50.123	-6.8225	0.63559	-2.7515	0.0033257	0.0077071	0.037168	0.66022	-1.3176	3413.7	22.017	-0.25544	79.219	-63.026	75.315	75.081	21.911	-0.47614	-6.7827	0.65401	-2.7334	33.512	-5.8973
123.95	-0.59473	50.124	-6.8225	0.63562	-2.7513	0.0048627	0.0055006	0.037535	0.66022	-1.3176	3413.0	22.018	-0.25486	79.218	-63.077	75.316	75.081	21.911	-0.47614	-6.7827	0.65401	-2.7334	33.512	-5.8973
123.95	-0.59339	50.126	-6.8224	0.63564	-2.7511	0.0063857	0.0032874	0.037854	0.66022	-1.3176	3412.3	22.018	-0.25429	79.218	-63.128	75.316	75.081	21.911	-0.47614	-6.7827	0.65401	-2.7334	33.512	-5.8973
123.95	-0.59209	50.127	-6.8224	0.63565	-2.7509	0.0078931	0.0010703	0.038123	0.66022	-1.3176	3411.7	22.019	-0.25373	79.217	-63.18	75.316	75.081	21.911	-0.47614	-6.7827	0.65401	-2.7334	33.512	-5.8973
123.95	-0.59082	50.129	-6.8224	0.63565	-2.7507	0.009383	-0.001148	0.038344	0.66022	-1.3176	3411.0	22.02	-0.25319	79.217	-63.232	75.316	75.081	21.911	-0.47614	-6.7827	0.65401	-2.7334	33.512	-5.8973
123.95	-0.58958	50.131	-6.8223	0.63564	-2.7505	0.010854	-0.0033647	0.038515	0.66022	-1.3176	3410.3	22.021	-0.25266	79.216	-63.285	75.316	75.081	21.911	-0.47614	-6.7827	0.65401	-2.7334	33.512	-5.8973
123.94	-0.58838	50.132	-6.8223	0.63562	-2.7503	0.012304	-0.0055772	0.038637	0.66022	-1.3176	3409.7	22.022	-0.25215	79.215	-63.338	75.316	75.081	21.911	-0.47614	-6.7827	0.65401	-2.7334	33.512	-5.8973
123.94	-0.58722	50.134	-6.8222	0.63559	-2.7502	0.013732	-0.0077827	0.038709	0.66022	-1.3176	3409.0	22.023	-0.25165	79.215	-63.391	75.317	75.081	21.911	-0.47614	-6.7827	0.65401	-2.7334	33.512	-5.8973
123.94	-0.58609	50.136	-6.8221	0.63554	-2.75	0.015135	-0.0099785	0.038731	0.66022	-1.3176	3408.3	22.024	-0.25117	79.214	-63.444	75.317	75.081	21.911	-0.47614	-6.7827	0.65401	-2.7334	33.512	-5.8973
123.94	-0.58501	50.138	-6.822	0.63549	-2.7498	0.016513	-0.012162	0.038705	0.66022	-1.3176	3407.7	22.025	-0.25071	79.214	-63.497	75.317	75.081	21.911	-0.47614	-6.7827	0.65401	-2.7334	33.512	-5.8973
123.94	-0.58396	50.14	-6.822	0.63542	-2.7496	0.017864	-0.01433	0.038628	0.66022	-1.3176	3407.0	22.026	-0.25026	79.213	-63.55	75.317	75.081	21.911	-0.47614	-6.7827	0.65401	-2.7334	33.512	-5.8973
123.93	-0.58296	50.142	-6.8219	0.63534	-2.7494	0.019185	-0.01648	0.038503	0.66022	-1.3176	3406.3	22.027	-0.24983	79.212	-63.604	75.317	75.081	21.911	-0.47614	-6.7827	0.65401	-2.7334	33.512	-5.8973
123.93	-0.582	50.143	-6.8218	0.63525	-2.7492	0.020477	-0.01861	0.038328	0.66022	-1.3176	3405.7	22.028	-0.24942	79.212	-63.656	75.317	75.081	21.911	-0.47614	-6.7827	0.65401	-2.7334	33.512	-5.8973
123.93	-0.58109	50.145	-6.8217	0.63516	-2.749	0.021736	-0.020717	0.038105	0.66022	-1.3176	3405.0	22.029	-0.24903	79.211	-63.709	75.318	75.081	21.911	-0.47614	-6.7827	0.65401	-2.7334	33.512	-5.8973
123.93	-0.58022	50.147	-6.8215	0.63505	-2.7488	0.022963	-0.022798	0.037833	0.66022	-1.3176	3404.3	22.031	-0.24866	79.211	-63.762	75.318	75.081	21.911	-0.47614	-6.7827	0.65401	-2.7334	33.512	-5.8973
123.93	-0.5794	50.149	-6.8214	0.63493	-2.7486	0.024155	-0.02485	0.037514	0.66022	-1.3176	3403.7	22.032	-0.24831	79.21	-63.814	75.318	75.081	21.911	-0.47614	-6.7827	0.65401	-2.7334	33.512	-5.8973
123.93	-0.57863	50.151	-6.8213	0.6348	-2.7484	0.02531	-0.026871	0.037146	0.66022	-1.3176	3403.0	22.033	-0.24799	79.209	-63.865	75.318	75.081	21.911	-0.47614	-6.7827	0.65401	-2.7334	33.512	-5.8973
123.92	-0.5779	50.153	-6.8212	0.63466	-2.7482	0.026429	-0.028859	0.036732	0.66022	-1.3176	3402.3	22.034	-0.24768	79.209	-63.916	75.318	75.081	21.911	-0.47614	-6.7827	0.65401	-2.7334	33.512	-5.8973
123.92	-0.57723	50.156	-6.821	0.63451	-2.7481	0.027508	-0.030811	0.036271	0.66022	-1.3176	3401.7	22.035	-0.24739	79.208	-63.967	75.319	75.081	21.911	-0.47614	-6.7827	0.65401	-2.7334	33.512	-5.8973
123.92	-0.57661	50.158	-6.8209	0.63435	-2.7479	0.028548	-0.032724	0.035764	0.66022	-1.3176	3401.0	22.036	-0.24712	79.208	-64.016	75.319	75.081	21.911	-0.47614	-6.7827	0.65401	-2.7334	33.512	-5.8973
123.92	-0.57604	50.16	-6.8208	0.63418	-2.7477	0.029546	-0.034596	0.035212	0.66022	-1.3176	3400.3	22.037	-0.24688	79.207	-64.065	75.319	75.081	21.911	-0.47614	-6.7827	0.65401	-2.7334	33.512	-5.8973
123.92	-0.57552	50.162	-6.8206	0.63401	-2.7475	0.030502	-0.036424	0.034615	0.66022	-1.3176	3399.7	22.038	-0.24666	79.206	-64.113	75.319	75.081	21.911	-0.47614	-6.7827	0.65401	-2.7334	33.512	-5.8973
123.91	-0.57505	50.164	-6.8205	0.63382	-2.7474	0.031415	-0.038206	0.033974	0.66022	-1.3176	3399.0	22.039	-0.24646	79.206	-64.16	75.319	75.081	21.911	-0.47614	-6.7827	0.65401	-2.7334	33.512	-5.8973
123.91	-0.57464	50.166	-6.8203	0.63362	-2.7472	0.032283	-0.039941	0.033291	0.66022	-1.3176	3398.3	22.041	-0.24629	79.205	-64.206	75.32	75.081	21.911	-0.47614	-6.7827	0.65401	-2.7334	33.512	-5.8973
123.91	-0.57428	50.168	-6.8201	0.63342	-2.747	0.033106	-0.041625	0.032565	0.66022	-1.3176	3397.7	22.042	-0.24614	79.205	-64.25	75.32	75.081	21.911	-0.47614	-6.7827	0.65401	-2.7334	33.512	-5.8973
123.91	-0.57398	50.17	-6.82	0.63321	-2.7469	0.033882	-0.043256	0.031798	0.66022	-1.3176	3397.0	22.043	-0.24601	79.204	-64.293	75.32	75.081	21.911	-0.47614	-6.7827	0.65401	-2.7334	33.512	-5.8973
123.91	-0.57373	50.172	-6.8198	0.63299	-2.7467	0.03461	-0.044832	0.03099	0.66022	-1.3176	3396.3	22.044	-0.24591	79.204	-64.335	75.32	75.081	21.911	-0.47614	-6.7827	0.65401	-2.7334	33.512	-5.8973
123.9	-0.57354	50.174	-6.8196	0.63276	-2.7466	0.03529	-0.046352	0.030144	0.66022	-1.3176	3395.7	22.045	-0.24582	79.203	-64.375	75.32	75.081	21.911	-0.47614	-6.7827	0.65401	-2.7334	33.512	-5.8973
123.9	-0.5734	50.176	-6.8194	0.63252	-2.7464	0.035921	-0.047812	0.029259	0.66022	-1.3176	3395.0	22.046	-0.24577	79.202	-64.414	75.321	75.081	21.911	-0.47614	-6.7827	0.65401	-2.7334	33.512	-5.8973
123.9	-0.57332	50.178	-6.8193	0.63228	-2.7463	0.036502	-0.049212	0.028337	0.66022	-1.3176	3394.3	22.047	-0.24573	79.202	-64.45	75.321	75.081	21.911	-0.47614	-6.7827	0.65401	-2.7334	33.512	-5.8973
123.9	-0.5733	50.18	-6.8191	0.63203	-2.7461	0.037032	-0.050549	0.027378	0.66022	-1.3176	3393.7	22.048	-0.24573	79.201	-64.485	75.321	75.081	21.911	-0.47614	-6.7827	0.65401	-2.7334	33.512	-5.8973
123.9	-0.57333	50.182	-6.8189	0.63178	-2.746	0.03751	-0.051822	0.026386	0.66022	-1.3176	3393.0	22.049	-0.24574	79.201	-64.518	75.321	75.081	21.911	-0.47614	-6.7827	0.65401	-2.7334	33.512	-5.8973
123.9	-0.57341	50.184	-6.8187	0.63151	-2.7459	0.037937	-0.053028	0.025359	0.66022	-1.3176	3392.3	22.05	-0.24578	79.2	-64.549	75.321	75.081	21.911	-0.47614	-6.7827	0.65401	-2.7334	33.512	-5.8973
123.89	-0.57356	50.185	-6.8185	0.63125	-2.7457	0.038311	-0.054167	0.024301	0.66022	-1.3176	3391.7	22.051	-0.24584	79.199	-64.578	75.322	75.081	21.911	-0.47614	-6.7827	0.65401	-2.7334	33.512	-5.8973
123.89	-0.57375	50.187	-6.8183	0.63097	-2.7456	0.038632	-0.055236	0.023211	0.66022	-1.3176	3391.0	22.052	-0.24593	79.199	-64.605	75.322	75.081	21.911	-0.47614	-6.7827	0.65401	-2.7334	33.512	-5.8973
123.89	-0.57401	50.189	-6.8181	0.63069	-2.7455	0.038899	-0.056234	0.022092	0.66022	-1.3176	3390.3	22.053	-0.24604	79.198	-64.629	75.322	75.081	21.911	-0.47614	-6.7827	0.65401	-2.7334	33.512	-5.8973
123.89	-0.57431	50.19	-6.8179	0.63041	-2.7454	0.039112	-0.057159	0.020945	0.66022	-1.3176	3389.7	22.054	-0.24617	79.198	-64.651	75.322	75.081	21.911	-0.47614	-6.7827	0.65401	-2.7334	33.512	-5.8973
123.89	-0.57467	50.192	-6.8177	0.63012	-2.7453	0.039272	-0.058011	0.019771	0.66022	-1.3176	3389.0	22.055	-0.24633	79.197	-64.67	75.322	75.081	21.911	-0.47614	-6.7827	0.65401	-2.7334	33.512	-5.8973
123.88	-0.57509	50.194	-6.8175	0.62983	-2.7452	0.039376	-0.058788	0.018572	0.66022	-1.3176	3388.3	22.056	-0.24651	79.196	-64.687	75.323	75.081	21.911	-0.47614	-6.7827	0.65401	-2.7334	33.512	-5.8973
123.88	-0.57555	50.195	-6.8173	0.62953	-2.7451	0.039427	-0.059489	0.017349	0.66022	-1.3176	3387.7	22.057	-0.24671	79.196	-64.702	75.323	75.081	21.911	-0.47614	-6.7827	0.65401	-2.7334	33.512	-5.8973
123.88	-0.57607	50.197	-6.8171	0.62924	-2.745	0.039422	-0.060114	0.016104	0.66022	-1.3176	3387.0	22.058	-0.24693	79.195	-64.713	75.323	75.081	21.911	-0.47614	-6.7827	0.65401	-2.7334	33.512	-5.8973
123.88	-0.57664	50.198	-6.8169	0.62893	-2.7449	0.039363	-0.06066	0.014838	0.66022	-1.3176	3386.3	22.059	-0.24718	79.195	-64.722	75.323	75.081	21.911	-0.47614	-6.7827	0.65401	-2.7334	33.512	-5.8973
123.88	-0.57726	50.199	-6.8167	0.62863	-2.7449	0.039249	-0.061127	0.013554	0.66022	-1.3176	3385.7	22.059	-0.24744	79.194	-64.728	75.323	75.081	21.911	-0.47614	-6.7827	0.65401	-2.7334	33.512	-5.8973
123.88	-0.57792	50.201	-6.8165	0.62832	-2.7448	0.03908	-0.061515	0.012252	0.66022	-1.3176	3385.0	22.06	-0.24773	79.193	-64.732	75.323	75.081	21.911	-0.47614	-6.7827	0.65401	-2.7334	33.512	-5.8973
123.87	-0.57864	50.202	-6.8164	0.62801	-2.7448	0.038856	-0.061823	0.010934	0.66022	-1.3176	3384.3	22.061	-0.24804	79.193	-64.733	75.324	75.081	21.911	-0.47614	-6.7827	0.65401	-2.7334	33.512	-5.8973
123.87	-0.57939	50.203	-6.8162	0.6277	-2.7447	0.038578	-0.06205	0.0096029	0.66022	-1.3176	3383.7	22.062	-0.24837	79.192	-64.731	75.324	75.081	21.911	-0.47614	-6.7827	0.65401	-2.7334	33.512	-5.8973
123.87	-0.5802	50.204	-6.816	0.62739	-2.7447	0.038247	-0.062196	0.0082591	0.66022	-1.3176	3383.0	22.062	-0.24871	79.192	-64.726	75.324	75.081	21.911	-0.47614	-6.7827	0.65401	-2.7334	33.512	-5.8973
123.87	-0.58104	50.205	-6.8158	0.62708	-2.7446	0.037861	-0.062261	0.0069049	0.66022	-1.3176	3382.3	22.063	-0.24908	79.191	-64.719	75.324	75.081	21.911	-0.47614	-6.7827	0.65401	-2.7334	33.512	-5.8973
123.87	-0.58193	50.206	-6.8156	0.62677	-2.7446	0.037422	-0.062245	0.0055419	0.66022	-1.3176	3381.7	22.063	-0.24946	79.19	-64.709	75.324	75.081	21.911	-0.47614	-6.7827	0.65401	-2.7334	33.512	-5.8973
123.87	-0.58286	50.206	-6.8154	0.62646	-2.7446	0.036931	-0.062147	0.0041719	0.66022	-1.3176	3381.0	22.064	-0.24986	79.19	-64.696	75.325	75.081	21.911	-0.47614	-6.7827	0.65401	-2.7334	33.512	-5.8973
123.87	-0.58383	50.207	-6.8152	0.62615	-2.7445	0.036387	-0.061967	0.0027967	0.66022	-1.3176	3380.3	22.064	-0.25028	79.189	-64.681	75.325	75.081	21.911	-0.47614	-6.7827	0.65401	-2.7334	33.512	-5.8973
123.86	-0.58483	50.208	-6.815	0.62584	-2.7445	0.035791	-0.061706	0.0014182	0.66022	-1.3176	3379.7	22.065	-0.25071	79.189	-64.663	75.325	75.081	21.911	-0.47614	-6.7827	0.65401	-2.7334	33.512	-5.8973
123.86	-0.58587	50.208	-6.8149	0.62553	-2.7445	0.035145	-0.061364	3.7987e-05	0.66022	-1.3176	3379.0	22.065	-0.25116	79.188	-64.643	75.325	75.081	21.911	-0.47614	-6.7827	0.65401	-2.7334	33.512	-5.8973
123.86	-0.58694	50.208	-6.8147	0.62523	-2.7445	0.034448	-0.060941	-0.001342	0.66022	-1.3176	3378.3	22.066	-0.25162	79.187	-64.621	75.325	75.081	21.911	-0.47614	-6.7827	0.65401	-2.7334	33.512	-5.8973
123.86	-0.58804	50.209	-6.8145	0.62492	-2.7445	0.033703	-0.060438	-0.0027199	0.66022	-1.3176	3377.7	22.066	-0.25209	79.187	-64.596	75.325	75.081	21.911	-0.47614	-6.7827	0.65401	-2.7334	33.512	-5.8973
123.86	-0.58917	50.209	-6.8144	0.62462	-2.7446	0.032908	-0.059856	-0.0040939	0.66022	-1.3176	3377.0	22.066	-0.25258	79.186	-64.569	75.326	75.081	21.911	-0.47614	-6.7827	0.65401	-2.7334	33.512	-5.8973
123.86	-0.59032	50.209	-6.8142	0.62433	-2.7446	0.032067	-0.059194	-0.0054623	0.66022	-1.3176	3376.3	22.066	-0.25307	79.186	-64.54	75.326	75.081	21.911	-0.47614	-6.7827	0.65401	-2.7334	33.512	-5.8973
123.86	-0.5915	50.209	-6.814	0.62403	-2.7446	0.031179	-0.058454	-0.0068231	0.66022	-1.3176	3375.7	22.067	-0.25358	79.185	-64.509	75.326	75.081	21.911	-0.47614	-6.7827	0.65401	-2.7334	33.512	-5.8973
123.86	-0.5927	50.209	-6.8139	0.62374	-2.7447	0.030245	-0.057638	-0.0081746	0.66022	-1.3176	3375.0	22.067	-0.2541	79.184	-64.476	75.326	75.081	21.911	-0.47614	-6.7827	0.65401	-2.7334	33.512	-5.8973
123.85	-0.59392	50.209	-6.8137	0.62345	-2.7447	0.029268	-0.056745	-0.009515	0.66022	-1.3176	3374.3	22.067	-0.25462	79.184	-64.442	75.326	75.081	21.911	-0.47614	-6.7827	0.65401	-2.7334	33.512	-5.8973
123.85	-0.59516	50.209	-6.8136	0.62317	-2.7448	0.028248	-0.055777	-0.010842	0.66022	-1.3176	3373.7	22.067	-0.25515	79.183	-64.406	75.326	75.081	21.911	-0.47614	-6.7827	0.65401	-2.7334	33.512	-5.8973
123.85	-0.59641	50.208	-6.8134	0.6229	-2.7448	0.027186	-0.054735	-0.012155	0.66022	-1.3176	3373.0	22.067	-0.25569	79.182	-64.368	75.326	75.081	21.911	-0.47614	-6.7827	0.65401	-2.7334	33.512	-5.8973
123.85	-0.59767	50.208	-6.8133	0.62263	-2.7449	0.026083	-0.053621	-0.013451	0.66022	-1.3176	3372.3	22.067	-0.25624	79.182	-64.329	75.327	75.081	21.911	-0.47614	-6.7827	0.65401	-2.7334	33.512	-5.8973
123.85	-0.59895	50.207	-6.8132	0.62236	-2.7449	0.024942	-0.052436	-0.014729	0.66022	-1.3176	3371.7	22.067	-0.25678	79.181	-64.288	75.327	75.081	21.911	-0.47614	-6.7827	0.65401	-2.7334	33.512	-5.8973
123.85	-0.60023	50.206	-6.8131	0.6221	-2.745	0.023764	-0.051182	-0.015987	0.66022	-1.3176	3371.0	22.067	-0.25734	79.181	-64.246	75.327	75.081	21.911	-0.47614	-6.7827	0.65401	-2.7334	33.512	-5.8973
123.85	-0.60151	50.206	-6.8129	0.62185	-2.7451	0.02255	-0.04986	-0.017223	0.66022	-1.3176	3370.3	22.066	-0.25789	79.18	-64.203	75.327	75.081	21.911	-0.47614	-6.7827	0.65401	-2.7334	33.512	-5.8973
123.85	-0.6028	50.205	-6.8128	0.6216	-2.7452	0.021301	-0.048472	-0.018435	0.66022	-1.3176	3369.7	22.066	-0.25844	79.179	-64.159	75.327	75.081	21.911	-0.47614	-6.7827	0.65401	-2.7334	33.512	-5.8973
123.85	-0.60409	50.204	-6.8127	0.62136	-2.7453	0.02002	-0.047021	-0.019623	0.66022	-1.3176	3369.0	22.066	-0.259	79.179	-64.114	75.327	75.081	21.911	-0.47614	-6.7827	0.65401	-2.7334	33.512	-5.8973
123.85	-0.60537	50.203	-6.8126	0.62113	-2.7454	0.018708	-0.045508	-0.020783	0.66022	-1.3176	3368.3	22.066	-0.25955	79.178	-64.068	75.328	75.081	21.911	-0.47614	-6.7827	0.65401	-2.7334	33.512	-5.8973
123.85	-0.60665	50.202	-6.8125	0.62091	-2.7455	0.017367	-0.043934	-0.021916	0.66022	-1.3176	3367.7	22.065	-0.2601	79.177	-64.022	75.328	75.081	21.911	-0.47614	-6.7827	0.65401	-2.7334	33.512	-5.8973
123.85	-0.60792	50.2	-6.8125	0.62069	-2.7456	0.015998	-0.042303	-0.023018	0.66022	-1.3176	3367.0	22.065	-0.26065	79.177	-63.975	75.328	75.081	21.911	-0.47614	-6.7827	0.65401	-2.7334	33.512	-5.8973
123.85	-0.60918	50.199	-6.8124	0.62049	-2.7457	0.014604	-0.040617	-0.024089	0.66022	-1.3176	3366.3	22.064	-0.26119	79.176	-63.927	75.328	75.081	21.911	-0.47614	-6.7827	0.65401	-2.7334	33.512	-5.8973
123.84	-0.61043	50.197	-6.8123	0.62029	-2.7458	0.013186	-0.038877	-0.025126	0.66022	-1.3176	3365.7	22.064	-0.26173	79.175	-63.879	75.328	75.081	21.911	-0.47614	-6.7827	0.65401	-2.7334	33.512	-5.8973
123.84	-0.61166	50.196	-6.8123	0.6201	-2.746	0.011746	-0.037087	-0.02613	0.66022	-1.3176	3365.0	22.063	-0.26226	79.175	-63.83	75.328	75.081	21.911	-0.47614	-6.7827	0.65401	-2.7334	33.512	-5.8973
123.84	-0.61288	50.194	-6.8122	0.61992	-2.7461	0.010287	-0.035249	-0.027097	0.66022	-1.3176	3364.3	22.063	-0.26278	79.174	-63.781	75.328	75.081	21.911	-0.47614	-6.7827	0.65401	-2.7334	33.512	-5.8973
123.84	-0.61407	50.192	-6.8122	0.61975	-2.7462	0.0088093	-0.033365	-0.028027	0.66022	-1.3176	3363.7	22.062	-0.26329	79.173	-63.732	75.328	75.081	21.911	-0.47614	-6.7827	0.65401	-2.7334	33.512	-5.8973
123.84	-0.61524	50.191	-6.8121	0.61958	-2.7464	0.007316	-0.031438	-0.028919	0.66022	-1.3176	3363.0	22.062	-0.2638	79.173	-63.683	75.329	75.081	21.911	-0.47614	-6.7827	0.65401	-2.7334	33.512	-5.8973
123.84	-0.61638	50.189	-6.8121	0.61943	-2.7465	0.005809	-0.029471	-0.02977	0.66022	-1.3176	3362.3	22.061	-0.26429	79.172	-63.634	75.329	75.081	21.911	-0.47614	-6.7827	0.65401	-2.7334	33.512	-5.8973
123.84	-0.6175	50.187	-6.8121	0.61929	-2.7467	0.0042903	-0.027467	-0.030581	0.66022	-1.3176	3361.7	22.06	-0.26477	79.172	-63.585	75.329	75.081	21.911	-0.47614	-6.7827	0.65401	-2.7334	33.512	-5.8973
123.84	-0.61858	50.184	-6.812	0.61916	-2.7468	0.0027619	-0.025427	-0.031349	0.66022	-1.3176	3361.0	22.059	-0.26524	79.171	-63.535	75.329	75.081	21.911	-0.47614	-6.7827	0.65401	-2.7334	33.512	-5.8973
123.84	-0.61963	50.182	-6.812	0.61903	-2.747	0.0012261	-0.023356	-0.032074	0.66022	-1.3176	3360.3	22.059	-0.26569	79.17	-63.486	75.329	75.081	21.911	-0.47614	-6.7827	0.65401	-2.7334	33.512	-5.8973
123.84	-0.62065	50.18	-6.812	0.61892	-2.7472	-0.00031514	-0.021257	-0.032754	0.66022	-1.3176	3359.7	22.058	-0.26613	79.17	-63.438	75.329	75.081	21.911	-0.47614	-6.7827	0.65401	-2.7334	33.512	-5.8973
123.84	-0.62163	50.178	-6.812	0.61882	-2.7473	-0.0018596	-0.019131	-0.033389	0.66022	-1.3176	3359.0	22.057	-0.26655	79.169	-63.389	75.329	75.081	21.911	-0.47614	-6.7827	0.65401	-2.7334	33.512	-5.8973
123.84	-0.62257	50.175	-6.812	0.61873	-2.7475	-0.0034051	-0.016983	-0.033978	0.66022	-1.3176	3358.3	22.056	-0.26696	79.168	-63.341	75.33	75.081	21.911	-0.47614	-6.7827	0.65401	-2.7334	33.512	-5.8973
123.84	-0.62347	50.173	-6.8121	0.61865	-2.7477	-0.0049495	-0.014815	-0.03452	0.66022	-1.3176	3357.7	22.055	-0.26734	79.168	-63.293	75.33	75.081	21.911	-0.47614	-6.7827	0.65401	-2.7334	33.512	-5.8973
123.84	-0.62432	50.17	-6.8121	0.61858	-2.7478	-0.0064906	-0.012631	-0.035013	0.66022	-1.3176	3357.0	22.054	-0.26771	79.167	-63.245	75.33	75.081	21.911	-0.47614	-6.7827	0.65401	-2.7334	33.512	-5.8973
123.84	-0.62513	50.168	-6.8121	0.61853	-2.748	-0.0080262	-0.010433	-0.035458	0.66022	-1.3176	3356.3	22.053	-0.26806	79.166	-63.199	75.33	75.081	21.911	-0.47614	-6.7827	0.65401	-2.7334	33.512	-5.8973
123.84	-0.62589	50.165	-6.8122	0.61848	-2.7482	-0.0095542	-0.0082249	-0.035853	0.66022	-1.3176	3355.7	22.052	-0.26839	79.166	-63.152	75.33	75.081	21.911	-0.47614	-6.7827	0.65401	-2.7334	33.512	-5.8973
123.84	-0.6266	50.162	-6.8122	0.61844	-2.7484	-0.011072	-0.0060097	-0.036199	0.66022	-1.3176	3355.0	22.051	-0.2687	79.165	-63.106	75.33	75.081	21.911	-0.47614	-6.7827	0.65401	-2.7334	33.512	-5.8973
123.84	-0.62727	50.159	-6.8123	0.61842	-2.7486	-0.012579	-0.0037907	-0.036493	0.66022	-1.3176	3354.3	22.05	-0.26898	79.164	-63.061	75.33	75.081	21.911	-0.47614	-6.7827	0.65401	-2.7334	33.512	-5.8973
123.84	-0.62787	50.157	-6.8124	0.61841	-2.7487	-0.014071	-0.001571	-0.036737	0.66022	-1.3176	3353.7	22.049	-0.26925	79.164	-63.017	75.33	75.081	21.911	-0.47614	-6.7827	0.65401	-2.7334	33.512	-5.8973
123.84	-0.62843	50.154	-6.8124	0.6184	-2.7489	-0.015547	0.00064622	-0.03693	0.66022	-1.3176	3353.0	22.047	-0.26949	79.163	-62.973	75.33	75.081	21.911	-0.47614	-6.7827	0.65401	-2.7334	33.512	-5.8973
123.84	-0.62893	50.151	-6.8125	0.61841	-2.7491	-0.017004	0.0028577	-0.037071	0.66022	-1.3176	3352.3	22.046	-0.2697	79.162	-62.93	75.331	75.081	21.911	-0.47614	-6.7827	0.65401	-2.7334	33.512	-5.8973
123.84	-0.62937	50.148	-6.8126	0.61843	-2.7493	-0.018442	0.0050602	-0.03716	0.66022	-1.3176	3351.7	22.045	-0.2699	79.162	-62.888	75.331	75.081	21.911	-0.47614	-6.7827	0.65401	-2.7334	33.512	-5.8973
123.84	-0.62976	50.145	-6.8127	0.61846	-2.7495	-0.019856	0.0072505	-0.037197	0.66022	-1.3176	3351.0	22.044	-0.27006	79.161	-62.846	75.331	75.081	21.911	-0.47614	-6.7827	0.65401	-2.7334	33.512	-5.8973
123.84	-0.63009	50.142	-6.8128	0.6185	-2.7497	-0.021246	0.0094256	-0.037182	0.66022	-1.3176	3350.3	22.043	-0.27021	79.16	-62.806	75.331	75.081	21.911	-0.47614	-6.7827	0.65401	-2.7334	33.512	-5.8973
123.84	-0.63035	50.139	-6.8129	0.61856	-2.7499	-0.02261	0.011582	-0.037114	0.66022	-1.3176	3349.7	22.042	-0.27032	79.16	-62.766	75.331	75.081	21.911	-0.47614	-6.7827	0.65401	-2.7334	33.512	-5.8973
123.84	-0.63056	50.136	-6.813	0.61862	-2.75	-0.023945	0.013717	-0.036995	0.66022	-1.3176	3349.0	22.04	-0.27041	79.159	-62.727	75.331	75.081	21.911	-0.47614	-6.7827	0.65401	-2.7334	33.512	-5.8973
123.84	-0.6307	50.133	-6.8131	0.61869	-2.7502	-0.02525	0.015827	-0.036824	0.66022	-1.3176	3348.4	22.039	-0.27048	79.158	-62.69	75.331	75.081	21.911	-0.47614	-6.7827	0.65401	-2.7334	33.512	-5.8973
123.84	-0.63078	50.129	-6.8133	0.61878	-2.7504	-0.026522	0.01791	-0.036602	0.66022	-1.3176	3347.7	22.038	-0.27051	79.158	-62.653	75.331	75.081	21.911	-0.47614	-6.7827	0.65401	-2.7334	33.512	-5.8973
123.84	-0.6308	50.126	-6.8134	0.61887	-2.7506	-0.02776	0.019962	-0.036328	0.66022	-1.3176	3347.0	22.037	-0.27053	79.157	-62.617	75.331	75.081	21.911	-0.47614	-6.7827	0.65401	-2.7334	33.512	-5.8973
123.84	-0.63076	50.123	-6.8135	0.61898	-2.7508	-0.028963	0.02198	-0.036003	0.66022	-1.3176	3346.4	22.035	-0.27051	79.156	-62.583	75.332	75.081	21.911	-0.47614	-6.7827	0.65401	-2.7334	33.512	-5.8973
123.84	-0.63065	50.12	-6.8137	0.61909	-2.7509	-0.030127	0.023961	-0.035627	0.66022	-1.3176	3345.7	22.034	-0.27046	79.156	-62.549	75.332	75.081	21.911	-0.47614	-6.7827	0.65401	-2.7334	33.512	-5.8973
123.84	-0.63048	50.117	-6.8139	0.61922	-2.7511	-0.031252	0.025903	-0.035202	0.66022	-1.3176	3345.0	22.033	-0.27039	79.155	-62.517	75.332	75.081	21.911	-0.47614	-6.7827	0.65401	-2.7334	33.512	-5.8973
123.84	-0.63024	50.114	-6.814	0.61935	-2.7513	-0.032337	0.027802	-0.034728	0.66022	-1.3176	3344.4	22.032	-0.27029	79.154	-62.485	75.332	75.081	21.911	-0.47614	-6.7827	0.65401	-2.7334	33.512	-5.8973
123.84	-0.62994	50.111	-6.8142	0.6195	-2.7515	-0.033378	0.029656	-0.034204	0.66022	-1.3176	3343.7	22.03	-0.27017	79.154	-62.455	75.332	75.081	21.911	-0.47614	-6.7827	0.65401	-2.7334	33.512	-5.8973
123.84	-0.62957	50.107	-6.8143	0.61965	-2.7516	-0.034376	0.031463	-0.033633	0.66022	-1.3176	3343.0	22.029	-0.27001	79.153	-62.426	75.332	75.081	21.911	-0.47614	-6.7827	0.65401	-2.7334	33.512	-5.8973
123.84	-0.62915	50.104	-6.8145	0.61981	-2.7518	-0.035328	0.033219	-0.033015	0.66022	-1.3176	3342.4	22.028	-0.26983	79.152	-62.398	75.332	75.081	21.911	-0.47614	-6.7827	0.65401	-2.7334	33.512	-5.8973
123.84	-0.62865	50.101	-6.8147	0.61998	-2.752	-0.036233	0.034922	-0.032351	0.66022	-1.3176	3341.7	22.027	-0.26962	79.152	-62.371	75.332	75.081	21.911	-0.47614	-6.7827	0.65401	-2.7334	33.512	-5.8973
123.84	-0.6281	50.098	-6.8149	0.62016	-2.7521	-0.03709	0.03657	-0.031642	0.66022	-1.3176	3341.0	22.025	-0.26939	79.151	-62.346	75.332	75.081	21.911	-0.47614	-6.7827	0.65401	-2.7334	33.512	-5.8973
123.84	-0.62748	50.095	-6.8151	0.62035	-2.7523	-0.037897	0.03816	-0.030889	0.66022	-1.3176	3340.4	22.024	-0.26912	79.15	-62.321	75.333	75.081	21.911	-0.47614	-6.7827	0.65401	-2.7334	33.512	-5.8973
123.84	-0.6268	50.092	-6.8153	0.62054	-2.7524	-0.038654	0.039691	-0.030093	0.66022	-1.3176	3339.7	22.023	-0.26883	79.15	-62.298	75.333	75.081	21.911	-0.47614	-6.7827	0.65401	-2.7334	33.512	-5.8973
123.84	-0.62606	50.089	-6.8155	0.62074	-2.7526	-0.039359	0.041159	-0.029255	0.66022	-1.3176	3339.0	22.022	-0.26852	79.149	-62.276	75.333	75.081	21.911	-0.47614	-6.7827	0.65401	-2.7334	33.512	-5.8973
123.84	-0.62525	50.086	-6.8157	0.62095	-2.7527	-0.040011	0.042563	-0.028376	0.66022	-1.3176	3338.4	22.021	-0.26818	79.148	-62.256	75.333	75.081	21.911	-0.47614	-6.7827	0.65401	-2.7334	33.512	-5.8973
123.84	-0.62439	50.083	-6.8159	0.62117	-2.7529	-0.04061	0.0439	-0.027458	0.66022	-1.3176	3337.7	22.019	-0.26781	79.148	-62.236	75.333	75.081	21.911	-0.47614	-6.7827	0.65401	-2.7334	33.512	-5.8973
123.84	-0.62347	50.081	-6.8161	0.62139	-2.753	-0.041154	0.04517	-0.026503	0.66022	-1.3176	3337.0	22.018	-0.26742	79.147	-62.218	75.333	75.081	21.911	-0.47614	-6.7827	0.65401	-2.7334	33.512	-5.8973
123.84	-0.6225	50.078	-6.8163	0.62162	-2.7531	-0.041643	0.04637	-0.025511	0.66022	-1.3176	3336.4	22.017	-0.267	79.146	-62.202	75.333	75.081	21.911	-0.47614	-6.7827	0.65401	-2.7334	33.512	-5.8973
123.84	-0.62146	50.075	-6.8165	0.62185	-2.7533	-0.042076	0.047498	-0.024484	0.66022	-1.3176	3335.7	22.016	-0.26656	79.146	-62.186	75.333	75.081	21.911	-0.47614	-6.7827	0.65401	-2.7334	33.512	-5.8973
123.84	-0.62038	50.072	-6.8167	0.6221	-2.7534	-0.042453	0.048553	-0.023424	0.66022	-1.3176	3335.1	22.015	-0.26609	79.145	-62.172	75.333	75.081	21.911	-0.47614	-6.7827	0.65401	-2.7334	33.512	-5.8973
123.84	-0.61924	50.07	-6.8169	0.62234	-2.7535	-0.042772	0.049534	-0.022332	0.66022	-1.3176	3334.4	22.014	-0.26561	79.144	-62.159	75.334	75.081	21.911	-0.47614	-6.7827	0.65401	-2.7334	33.512	-5.8973
123.84	-0.61804	50.067	-6.8171	0.62259	-2.7536	-0.043034	0.050439	-0.021209	0.66022	-1.3176	3333.7	22.013	-0.2651	79.144	-62.148	75.334	75.081	21.911	-0.47614	-6.7827	0.65401	-2.7334	33.512	-5.8973
123.84	-0.6168	50.065	-6.8173	0.62284	-2.7537	-0.043238	0.051267	-0.020058	0.66022	-1.3176	3333.1	22.012	-0.26457	79.143	-62.138	75.334	75.081	21.911	-0.47614	-6.7827	0.65401	-2.7334	33.512	-5.8973
123.84	-0.61551	50.062	-6.8175	0.6231	-2.7538	-0.043384	0.052017	-0.018881	0.66022	-1.3176	3332.4	22.011	-0.26402	79.142	-62.129	75.334	75.081	21.911	-0.47614	-6.7827	0.65401	-2.7334	33.512	-5.8973
123.84	-0.61417	50.06	-6.8178	0.62336	-2.7539	-0.043472	0.052688	-0.017678	0.66022	-1.3176	3331.7	22.01	-0.26344	79.142	-62.121	75.334	75.081	21.911	-0.47614	-6.7827	0.65401	-2.7334	33.512	-5.8973
123.84	-0.61279	50.058	-6.818	0.62363	-2.754	-0.043502	0.053279	-0.016452	0.66022	-1.3176	3331.1	22.009	-0.26285	79.141	-62.115	75.334	75.081	21.911	-0.47614	-6.7827	0.65401	-2.7334	33.512	-5.8973
123.84	-0.61136	50.055	-6.8182	0.6239	-2.7541	-0.043473	0.053789	-0.015205	0.66022	-1.3176	3330.4	22.009	-0.26224	79.14	-62.11	75.334	75.081	21.911	-0.47614	-6.7827	0.65401	-2.7334	33.512	-5.8973
123.84	-0.6099	50.053	-6.8184	0.62417	-2.7541	-0.043386	0.054219	-0.013938	0.66022	-1.3176	3329.7	22.008	-0.26162	79.14	-62.107	75.334	75.081	21.911	-0.47614	-6.7827	0.65401	-2.7334	33.512	-5.8973
123.84	-0.60839	50.051	-6.8186	0.62444	-2.7542	-0.043241	0.054567	-0.012653	0.66022	-1.3176	3329.1	22.007	-0.26097	79.139	-62.104	75.335	75.081	21.911	-0.47614	-6.7827	0.65401	-2.7334	33.512	-5.8973
123.84	-0.60685	50.049	-6.8188	0.62471	-2.7543	-0.043038	0.054832	-0.011353	0.66022	-1.3176	3328.4	22.006	-0.26031	79.138	-62.104	75.335	75.081	21.911	-0.47614	-6.7827	0.65401	-2.7334	33.512	-5.8973
123.84	-0.60527	50.047	-6.8191	0.62499	-2.7543	-0.042778	0.055016	-0.010039	0.66022	-1.3176	3327.7	22.006	-0.25964	79.138	-62.104	75.335	75.081	21.911	-0.47614	-6.7827	0.65401	-2.7334	33.512	-5.8973
123.84	-0.60366	50.046	-6.8193	0.62526	-2.7544	-0.042461	0.055118	-0.0087132	0.66022	-1.3176	3327.1	22.005	-0.25895	79.137	-62.106	75.335	75.081	21.911	-0.47614	-6.7827	0.65401	-2.7334	33.512	-5.8973
123.84	-0.60202	50.044	-6.8195	0.62554	-2.7544	-0.042088	0.055137	-0.0073775	0.66022	-1.3176	3326.4	22.004	-0.25825	79.136	-62.109	75.335	75.081	21.911	-0.47614	-6.7827	0.65401	-2.7334	33.512	-5.8973
123.83	-0.60035	50.042	-6.8197	0.62581	-2.7544	-0.041659	0.055075	-0.0060338	0.66022	-1.3176	3325.8	22.004	-0.25753	79.136	-62.113	75.335	75.081	21.911	-0.47614	-6.7827	0.65401	-2.7334	33.512	-5.8973
123.83	-0.59865	50.041	-6.8199	0.62609	-2.7545	-0.041175	0.05493	-0.0046843	0.66022	-1.3176	3325.1	22.003	-0.25681	79.135	-62.119	75.335	75.081	21.911	-0.47614	-6.7827	0.65401	-2.7334	33.512	-5.8973
123.83	-0.59694	50.039	-6.8201	0.62636	-2.7545	-0.040636	0.054705	-0.0033308	0.66022	-1.3176	3324.4	22.003	-0.25607	79.134	-62.126	75.335	75.081	21.911	-0.47614	-6.7827	0.65401	-2.7334	33.512	-5.8973
123.83	-0.59519	50.038	-6.8203	0.62664	-2.7545	-0.040045	0.054399	-0.0019755	0.66022	-1.3176	3323.8	22.003	-0.25533	79.134	-62.134	75.335	75.081	21.911	-0.47614	-6.7827	0.65401	-2.7334	33.512	-5.8973
123.83	-0.59344	50.037	-6.8205	0.62691	-2.7545	-0.0394	0.054013	-0.00062021	0.66022	-1.3176	3323.1	22.002	-0.25458	79.133	-62.144	75.336	75.081	21.911	-0.47614	-6.7827	0.65401	-2.7334	33.512	-5.8973
123.83	-0.59166	50.036	-6.8207	0.62718	-2.7545	-0.038705	0.053547	0.00073296	0.66022	-1.3176	3322.4	22.002	-0.25382	79.132	-62.155	75.336	75.081	21.911	-0.47614	-6.7827	0.65401	-2.7334	33.512	-5.8973
123.83	-0.58987	50.035	-6.8209	0.62744	-2.7545	-0.037959	0.053003	0.002082	0.66022	-1.3176	3321.8	22.001	-0.25305	79.132	-62.167	75.336	75.081	21.911	-0.47614	-6.7827	0.65401	-2.7334	33.512	-5.8973
123.83	-0.58807	50.034	-6.8211	0.62771	-2.7545	-0.037165	0.052383	0.0034251	0.66022	-1.3176	3321.1	22.001	-0.25228	79.131	-62.18	75.336	75.081	21.911	-0.47614	-6.7827	0.65401	-2.7334	33.512	-5.8973
123.83	-0.58625	50.033	-6.8213	0.62797	-2.7545	-0.036322	0.051685	0.0047601	0.66022	-1.3176	3320.4	22.001	-0.2515	79.13	-62.195	75.336	75.081	21.911	-0.47614	-6.7827	0.65401	-2.7334	33.512	-5.8973
123.83	-0.58443	50.032	-6.8214	0.62822	-2.7544	-0.035433	0.050913	0.0060851	0.66022	-1.3176	3319.8	22.001	-0.25073	79.13	-62.211	75.336	75.081	21.911	-0.47614	-6.7827	0.65401	-2.7334	33.512	-5.8973
123.83	-0.58261	50.031	-6.8216	0.62848	-2.7544	-0.034499	0.050068	0.0073983	0.66022	-1.3176	3319.1	22.001	-0.24995	79.129	-62.228	75.336	75.081	21.911	-0.47614	-6.7827	0.65401	-2.7334	33.512	-5.8973
123.83	-0.58078	50.031	-6.8218	0.62872	-2.7544	-0.033521	0.049151	0.0086977	0.66022	-1.3176	3318.4	22.001	-0.24916	79.128	-62.246	75.336	75.081	21.911	-0.47614	-6.7827	0.65401	-2.7334	33.512	-5.8973
123.83	-0.57896	50.03	-6.822	0.62897	-2.7543	-0.032501	0.048163	0.0099814	0.66022	-1.3176	3317.8	22.001	-0.24838	79.128	-62.266	75.337	75.081	21.911	-0.47614	-6.7827	0.65401	-2.7334	33.512	-5.8973
123.82	-0.57713	50.03	-6.8221	0.6292	-2.7543	-0.03144	0.047106	0.011248	0.66022	-1.3176	3317.1	22.001	-0.2476	79.127	-62.286	75.337	75.081	21.911	-0.47614	-6.7827	0.65401	-2.7334	33.512	-5.8973
123.82	-0.57531	50.029	-6.8223	0.62944	-2.7542	-0.030341	0.045982	0.012494	0.66022	-1.3176	3316.5	22.001	-0.24682	79.126	-62.308	75.337	75.081	21.911	-0.47614	-6.7827	0.65401	-2.7334	33.512	-5.8973
123.82	-0.5735	50.029	-6.8224	0.62966	-2.7541	-0.029205	0.044793	0.01372	0.66022	-1.3176	3315.8	22.001	-0.24605	79.126	-62.331	75.337	75.081	21.911	-0.47614	-6.7827	0.65401	-2.7334	33.512	-5.8973
123.82	-0.57169	50.029	-6.8226	0.62989	-2.7541	-0.028033	0.043542	0.014923	0.66022	-1.3176	3315.1	22.001	-0.24527	79.125	-62.355	75.337	75.081	21.911	-0.47614	-6.7827	0.65401	-2.7334	33.512	-5.8973
123.82	-0.5699	50.029	-6.8227	0.6301	-2.754	-0.026827	0.042229	0.016102	0.66022	-1.3176	3314.5	22.001	-0.24451	79.124	-62.38	75.337	75.081	21.911	-0.47614	-6.7827	0.65401	-2.7334	33.512	-5.8973
123.82	-0.56812	50.029	-6.8228	0.63031	-2.7539	-0.02559	0.040857	0.017254	0.66022	-1.3176	3313.8	22.001	-0.24375	79.124	-62.406	75.337	75.081	21.911	-0.47614	-6.7827	0.65401	-2.7334	33.512	-5.8973
123.82	-0.56636	50.029	-6.823	0.63051	-2.7538	-0.024322	0.039428	0.018378	0.66022	-1.3176	3313.1	22.002	-0.24299	79.123	-62.434	75.337	75.081	21.911	-0.47614	-6.7827	0.65401	-2.7334	33.512	-5.8973
123.82	-0.56461	50.029	-6.8231	0.6307	-2.7537	-0.023027	0.037945	0.019473	0.66022	-1.3176	3312.5	22.002	-0.24224	79.122	-62.462	75.338	75.081	21.911	-0.47614	-6.7827	0.65401	-2.7334	33.512	-5.8973
123.81	-0.56288	50.03	-6.8232	0.63089	-2.7536	-0.021706	0.03641	0.020537	0.66022	-1.3176	3311.8	22.002	-0.2415	79.122	-62.491	75.338	75.081	21.911	-0.47614	-6.7827	0.65401	-2.7334	33.512	-5.8973
123.81	-0.56118	50.03	-6.8233	0.63107	-2.7535	-0.020361	0.034825	0.021569	0.66022	-1.3176	3311.1	22.003	-0.24077	79.121	-62.522	75.338	75.081	21.911	-0.47614	-6.7827	0.65401	-2.7334	33.512	-5.8973
123.81	-0.55949	50.031	-6.8234	0.63124	-2.7534	-0.018994	0.033193	0.022567	0.66022	-1.3176	3310.5	22.003	-0.24005	79.12	-62.553	75.338	75.081	21.911	-0.47614	-6.7827	0.65401	-2.7334	33.512	-5.8973
123.81	-0.55784	50.031	-6.8235	0.6314	-2.7533	-0.017607	0.031517	0.02353	0.66022	-1.3176	3309.8	22.003	-0.23935	79.12	-62.585	75.338	75.081	21.911	-0.47614	-6.7827	0.65401	-2.7334	33.512	-5.8973
123.81	-0.55621	50.032	-6.8236	0.63155	-2.7532	-0.016202	0.029799	0.024457	0.66022	-1.3176	3309.1	22.004	-0.23865	79.119	-62.618	75.338	75.081	21.911	-0.47614	-6.7827	0.65401	-2.7334	33.512	-5.8973
123.81	-0.55461	50.033	-6.8236	0.6317	-2.753	-0.014781	0.028041	0.025346	0.66022	-1.3176	3308.5	22.004	-0.23796	79.118	-62.652	75.338	75.081	21.911	-0.47614	-6.7827	0.65401	-2.7334	33.512	-5.8973
123.81	-0.55303	50.033	-6.8237	0.63183	-2.7529	-0.013347	0.026247	0.026196	0.66022	-1.3176	3307.8	22.005	-0.23729	79.118	-62.687	75.338	75.081	21.911	-0.47614	-6.7827	0.65401	-2.7334	33.512	-5.8973
123.8	-0.5515	50.034	-6.8238	0.63196	-2.7528	-0.011901	0.024419	0.027006	0.66022	-1.3176	3307.1	22.005	-0.23663	79.117	-62.722	75.339	75.081	21.911	-0.47614	-6.7827	0.65401	-2.7334	33.512	-5.8973
123.8	-0.54999	50.035	-6.8238	0.63208	-2.7526	-0.010446	0.02256	0.027776	0.66022	-1.3176	3306.5	22.006	-0.23599	79.116	-62.759	75.339	75.081	21.911	-0.47614	-6.7827	0.65401	-2.7334	33.512	-5.8973
123.8	-0.54852	50.036	-6.8239	0.63218	-2.7525	-0.0089844	0.020673	0.028503	0.66022	-1.3176	3305.8	22.007	-0.23536	79.116	-62.796	75.339	75.081	21.911	-0.47614	-6.7827	0.65401	-2.7334	33.512	-5.8973
123.8	-0.54709	50.037	-6.8239	0.63228	-2.7524	-0.0075174	0.01876	0.029188	0.66022	-1.3176	3305.2	22.007	-0.23475	79.115	-62.833	75.339	75.081	21.911	-0.47614	-6.7827	0.65401	-2.7334	33.512	-5.8973
123.8	-0.54569	50.038	-6.824	0.63237	-2.7522	-0.0060475	0.016825	0.029829	0.66022	-1.3176	3304.5	22.008	-0.23415	79.115	-62.872	75.339	75.081	21.911	-0.47614	-6.7827	0.65401	-2.7334	33.512	-5.8973
123.8	-0.54434	50.039	-6.824	0.63245	-2.7521	-0.0045769	0.014871	0.030425	0.66022	-1.3176	3303.8	22.009	-0.23357	79.114	-62.911	75.339	75.081	21.911	-0.47614	-6.7827	0.65401	-2.7334	33.512	-5.8973
123.79	-0.54302	50.041	-6.824	0.63252	-2.7519	-0.0031078	0.0129	0.030977	0.66022	-1.3176	3303.2	22.01	-0.23301	79.113	-62.951	75.339	75.081	21.911	-0.47614	-6.7827	0.65401	-2.7334	33.512	-5.8973
123.79	-0.54175	50.042	-6.824	0.63258	-2.7518	-0.0016422	0.010914	0.031482	0.66022	-1.3176	3302.5	22.01	-0.23246	79.113	-62.991	75.339	75.081	21.911	-0.47614	-6.7827	0.65401	-2.7334	33.512	-5.8973
123.79	-0.54052	50.043	-6.824	0.63263	-2.7516	-0.0001824	0.0089185	0.031942	0.66022	-1.3176	3301.8	22.011	-0.23194	79.112	-63.032	75.34	75.081	21.911	-0.47614	-6.7827	0.65401	-2.7334	33.512	-5.8973
123.79	-0.53933	50.045	-6.824	0.63267	-2.7514	0.0012696	0.0069146	0.032354	0.66022	-1.3176	3301.2	22.012	-0.23143	79.111	-63.073	75.34	75.081	21.911	-0.47614	-6.7827	0.65401	-2.7334	33.512	-5.8973
123.79	-0.53819	50.046	-6.824	0.6327	-2.7513	0.0027117	0.0049057	0.03272	0.66022	-1.3176	3300.5	22.013	-0.23094	79.111	-63.115	75.34	75.081	21.911	-0.47614	-6.7827	0.65401	-2.7334	33.512	-5.8973
123.79	-0.53709	50.047	-6.824	0.63272	-2.7511	0.0041419	0.0028946	0.033038	0.66022	-1.3176	3299.8	22.014	-0.23047	79.11	-63.157	75.34	75.081	21.911	-0.47614	-6.7827	0.65401	-2.7334	33.512	-5.8973
123.78	-0.53604	50.049	-6.824	0.63273	-2.7509	0.0055581	0.00088424	0.033308	0.66022	-1.3176	3299.2	22.015	-0.23002	79.109	-63.199	75.34	75.081	21.911	-0.47614	-6.7827	0.65401	-2.7334	33.512	-5.8973
123.78	-0.53503	50.05	-6.8239	0.63273	-2.7508	0.0069582	-0.0011225	0.03353	0.66022	-1.3176	3298.5	22.016	-0.22959	79.109	-63.242	75.34	75.081	21.911	-0.47614	-6.7827	0.65401	-2.7334	33.512	-5.8973
123.78	-0.53407	50.052	-6.8239	0.63272	-2.7506	0.0083405	-0.0031228	0.033704	0.66022	-1.3176	3297.8	22.016	-0.22918	79.108	-63.285	75.34	75.081	21.911	-0.47614	-6.7827	0.65401	-2.7334	33.512	-5.8973
123.78	-0.53316	50.054	-6.8238	0.6327	-2.7504	0.0097028	-0.0051139	0.03383	0.66022	-1.3176	3297.2	22.017	-0.22879	79.107	-63.328	75.341	75.081	21.911	-0.47614	-6.7827	0.65401	-2.7334	33.512	-5.8973
123.78	-0.5323	50.055	-6.8238	0.63266	-2.7503	0.011043	-0.0070929	0.033908	0.66022	-1.3176	3296.5	22.018	-0.22843	79.107	-63.371	75.341	75.081	21.911	-0.47614	-6.7827	0.65401	-2.7334	33.512	-5.8973
123.78	-0.53148	50.057	-6.8237	0.63262	-2.7501	0.01236	-0.0090571	0.033937	0.66022	-1.3176	3295.8	22.019	-0.22808	79.106	-63.414	75.341	75.081	21.911	-0.47614	-6.7827	0.65401	-2.7334	33.512	-5.8973
123.77	-0.53072	50.059	-6.8237	0.63257	-2.7499	0.013651	-0.011004	0.033919	0.66022	-1.3176	3295.2	22.02	-0.22775	79.106	-63.457	75.341	75.081	21.911	-0.47614	-6.7827	0.65401	-2.7334	33.512	-5.8973
123.77	-0.53	50.06	-6.8236	0.63251	-2.7498	0.014916	-0.01293	0.033853	0.66022	-1.3176	3294.5	22.021	-0.22744	79.105	-63.501	75.341	75.081	21.911	-0.47614	-6.7827	0.65401	-2.7334	33.512	-5.8973
123.77	-0.52933	50.062	-6.8235	0.63244	-2.7496	0.016151	-0.014834	0.03374	0.66022	-1.3176	3293.8	22.022	-0.22716	79.104	-63.544	75.341	75.081	21.911	-0.47614	-6.7827	0.65401	-2.7334	33.512	-5.8973
123.77	-0.52871	50.064	-6.8234	0.63237	-2.7494	0.017355	-0.016712	0.03358	0.66022	-1.3176	3293.2	22.023	-0.22689	79.104	-63.587	75.341	75.081	21.911	-0.47614	-6.7827	0.65401	-2.7334	33.512	-5.8973
123.77	-0.52814	50.065	-6.8234	0.63228	-2.7493	0.018528	-0.018563	0.033373	0.66022	-1.3176	3292.5	22.024	-0.22665	79.103	-63.63	75.342	75.081	21.911	-0.47614	-6.7827	0.65401	-2.7334	33.512	-5.8973
123.76	-0.52762	50.067	-6.8233	0.63218	-2.7491	0.019666	-0.020383	0.03312	0.66022	-1.3176	3291.8	22.025	-0.22643	79.102	-63.672	75.342	75.081	21.911	-0.47614	-6.7827	0.65401	-2.7334	33.512	-5.8973
123.76	-0.52715	50.069	-6.8232	0.63207	-2.7489	0.020769	-0.02217	0.032822	0.66022	-1.3176	3291.2	22.026	-0.22623	79.102	-63.714	75.342	75.081	21.911	-0.47614	-6.7827	0.65401	-2.7334	33.512	-5.8973
123.76	-0.52672	50.07	-6.823	0.63196	-2.7488	0.021836	-0.023922	0.032478	0.66022	-1.3176	3290.5	22.027	-0.22605	79.101	-63.756	75.342	75.081	21.911	-0.47614	-6.7827	0.65401	-2.7334	33.512	-5.8973
123.76	-0.52634	50.072	-6.8229	0.63183	-2.7486	0.022864	-0.025637	0.032091	0.66022	-1.3176	3289.8	22.028	-0.22589	79.1	-63.797	75.342	75.081	21.911	-0.47614	-6.7827	0.65401	-2.7334	33.512	-5.8973
123.76	-0.52601	50.074	-6.8228	0.6317	-2.7484	0.023853	-0.027312	0.03166	0.66022	-1.3176	3289.2	22.029	-0.22575	79.1	-63.838	75.342	75.081	21.911	-0.47614	-6.7827	0.65401	-2.7334	33.512	-5.8973
123.76	-0.52573	50.076	-6.8227	0.63156	-2.7483	0.024801	-0.028945	0.031187	0.66022	-1.3176	3288.5	22.03	-0.22563	79.099	-63.878	75.342	75.081	21.911	-0.47614	-6.7827	0.65401	-2.7334	33.512	-5.8973
123.75	-0.5255	50.077	-6.8226	0.63141	-2.7481	0.025707	-0.030534	0.030672	0.66022	-1.3176	3287.9	22.031	-0.22553	79.099	-63.918	75.343	75.081	21.911	-0.47614	-6.7827	0.65401	-2.7334	33.512	-5.8973
123.75	-0.52531	50.079	-6.8224	0.63126	-2.748	0.026571	-0.032078	0.030116	0.66022	-1.3176	3287.2	22.032	-0.22545	79.098	-63.956	75.343	75.081	21.911	-0.47614	-6.7827	0.65401	-2.7334	33.512	-5.8973
123.75	-0.52517	50.081	-6.8223	0.63109	-2.7478	0.02739	-0.033574	0.02952	0.66022	-1.3176	3286.5	22.033	-0.22539	79.097	-63.994	75.343	75.081	21.911	-0.47614	-6.7827	0.65401	-2.7334	33.512	-5.8973
123.75	-0.52507	50.082	-6.8222	0.63092	-2.7477	0.028164	-0.03502	0.028885	0.66022	-1.3176	3285.9	22.034	-0.22535	79.097	-64.031	75.343	75.081	21.911	-0.47614	-6.7827	0.65401	-2.7334	33.512	-5.8973
123.75	-0.52501	50.084	-6.822	0.63074	-2.7475	0.028893	-0.036415	0.028212	0.66022	-1.3176	3285.2	22.035	-0.22533	79.096	-64.067	75.343	75.081	21.911	-0.47614	-6.7827	0.65401	-2.7334	33.512	-5.8973
123.74	-0.525	50.085	-6.8219	0.63056	-2.7474	0.029574	-0.037757	0.027503	0.66022	-1.3176	3284.5	22.036	-0.22533	79.095	-64.102	75.343	75.081	21.911	-0.47614	-6.7827	0.65401	-2.7334	33.512	-5.8973
123.74	-0.52504	50.087	-6.8217	0.63036	-2.7473	0.030208	-0.039045	0.026759	0.66022	-1.3176	3283.9	22.036	-0.22534	79.095	-64.135	75.344	75.081	21.911	-0.47614	-6.7827	0.65401	-2.7334	33.512	-5.8973
123.74	-0.52511	50.088	-6.8216	0.63017	-2.7471	0.030794	-0.040276	0.02598	0.66022	-1.3176	3283.2	22.037	-0.22538	79.094	-64.168	75.344	75.081	21.911	-0.47614	-6.7827	0.65401	-2.7334	33.512	-5.8973
123.74	-0.52523	50.09	-6.8214	0.62996	-2.747	0.031331	-0.04145	0.025168	0.66022	-1.3176	3282.5	22.038	-0.22543	79.093	-64.199	75.344	75.081	21.911	-0.47614	-6.7827	0.65401	-2.7334	33.512	-5.8973
123.74	-0.52538	50.091	-6.8213	0.62975	-2.7469	0.031818	-0.042565	0.024324	0.66022	-1.3176	3281.9	22.039	-0.2255	79.093	-64.229	75.344	75.081	21.911	-0.47614	-6.7827	0.65401	-2.7334	33.512	-5.8973
123.74	-0.52557	50.093	-6.8211	0.62954	-2.7468	0.032256	-0.04362	0.02345	0.66022	-1.3176	3281.2	22.04	-0.22558	79.092	-64.257	75.344	75.081	21.911	-0.47614	-6.7827	0.65401	-2.7334	33.512	-5.8973
123.73	-0.52581	50.094	-6.8209	0.62932	-2.7466	0.032644	-0.044614	0.022547	0.66022	-1.3176	3280.5	22.041	-0.22568	79.092	-64.284	75.344	75.081	21.911	-0.47614	-6.7827	0.65401	-2.7334	33.512	-5.8973
123.73	-0.52608	50.095	-6.8208	0.62909	-2.7465	0.032981	-0.045545	0.021616	0.66022	-1.3176	3279.9	22.041	-0.2258	79.091	-64.309	75.344	75.081	21.911	-0.47614	-6.7827	0.65401	-2.7334	33.512	-5.8973
123.73	-0.52638	50.096	-6.8206	0.62886	-2.7464	0.033267	-0.046414	0.020659	0.66022	-1.3176	3279.2	22.042	-0.22593	79.09	-64.333	75.345	75.081	21.911	-0.47614	-6.7827	0.65401	-2.7334	33.512	-5.8973
123.73	-0.52672	50.098	-6.8204	0.62863	-2.7463	0.033502	-0.047218	0.019677	0.66022	-1.3176	3278.5	22.043	-0.22608	79.09	-64.355	75.345	75.081	21.911	-0.47614	-6.7827	0.65401	-2.7334	33.512	-5.8973
123.73	-0.52709	50.099	-6.8203	0.62839	-2.7462	0.033686	-0.047958	0.018672	0.66022	-1.3176	3277.9	22.044	-0.22624	79.089	-64.375	75.345	75.081	21.911	-0.47614	-6.7827	0.65401	-2.7334	33.512	-5.8973
123.73	-0.5275	50.1	-6.8201	0.62815	-2.7461	0.033819	-0.048632	0.017645	0.66022	-1.3176	3277.2	22.044	-0.22642	79.088	-64.394	75.345	75.081	21.911	-0.47614	-6.7827	0.65401	-2.7334	33.512	-5.8973
123.72	-0.52794	50.101	-6.8199	0.6279	-2.7461	0.033901	-0.049239	0.016598	0.66022	-1.3176	3276.5	22.045	-0.22661	79.088	-64.411	75.345	75.081	21.911	-0.47614	-6.7827	0.65401	-2.7334	33.512	-5.8973
123.72	-0.5284	50.102	-6.8198	0.62765	-2.746	0.033932	-0.049781	0.015532	0.66022	-1.3176	3275.9	22.046	-0.22681	79.087	-64.425	75.345	75.081	21.911	-0.47614	-6.7827	0.65401	-2.7334	33.512	-5.8973
123.72	-0.5289	50.103	-6.8196	0.6274	-2.7459	0.033913	-0.050255	0.014449	0.66022	-1.3176	3275.2	22.046	-0.22702	79.087	-64.438	75.346	75.081	21.911	-0.47614	-6.7827	0.65401	-2.7334	33.512	-5.8973
123.72	-0.52942	50.104	-6.8194	0.62715	-2.7458	0.033842	-0.050662	0.013351	0.66022	-1.3176	3274.5	22.047	-0.22725	79.086	-64.449	75.346	75.081	21.911	-0.47614	-6.7827	0.65401	-2.7334	33.512	-5.8973
123.72	-0.52997	50.104	-6.8193	0.6269	-2.7458	0.033722	-0.051002	0.012238	0.66022	-1.3176	3273.9	22.047	-0.22749	79.085	-64.458	75.346	75.081	21.911	-0.47614	-6.7827	0.65401	-2.7334	33.512	-5.8973
123.72	-0.53055	50.105	-6.8191	0.62664	-2.7457	0.033553	-0.051274	0.011113	0.66022	-1.3176	3273.2	22.048	-0.22774	79.085	-64.465	75.346	75.081	21.911	-0.47614	-6.7827	0.65401	-2.7334	33.512	-5.8973
123.72	-0.53115	50.106	-6.8189	0.62639	-2.7457	0.033334	-0.051478	0.0099769	0.66022	-1.3176	3272.5	22.048	-0.228	79.084	-64.469	75.346	75.081	21.911	-0.47614	-6.7827	0.65401	-2.7334	33.512	-5.8973
123.71	-0.53176	50.106	-6.8188	0.62613	-2.7456	0.033066	-0.051614	0.0088317	0.66022	-1.3176	3271.9	22.049	-0.22826	79.083	-64.472	75.346	75.081	21.911	-0.47614	-6.7827	0.65401	-2.7334	33.512	-5.8973
123.71	-0.53241	50.107	-6.8186	0.62587	-2.7456	0.03275	-0.051683	0.007679	0.66022	-1.3176	3271.2	22.049	-0.22854	79.083	-64.473	75.346	75.081	21.911	-0.47614	-6.7827	0.65401	-2.7334	33.512	-5.8973
123.71	-0.53307	50.107	-6.8184	0.62561	-2.7455	0.032387	-0.051685	0.0065202	0.66022	-1.3176	3270.5	22.05	-0.22883	79.082	-64.471	75.347	75.081	21.911	-0.47614	-6.7827	0.65401	-2.7334	33.512	-5.8973
123.71	-0.53374	50.108	-6.8183	0.62535	-2.7455	0.031977	-0.05162	0.005357	0.66022	-1.3176	3269.9	22.05	-0.22912	79.082	-64.468	75.347	75.081	21.911	-0.47614	-6.7827	0.65401	-2.7334	33.512	-5.8973
123.71	-0.53444	50.108	-6.8181	0.62509	-2.7455	0.031521	-0.051489	0.0041911	0.66022	-1.3176	3269.2	22.05	-0.22942	79.081	-64.462	75.347	75.081	21.911	-0.47614	-6.7827	0.65401	-2.7334	33.512	-5.8973
123.71	-0.53515	50.108	-6.818	0.62484	-2.7455	0.031021	-0.051291	0.0030239	0.66022	-1.3176	3268.5	22.051	-0.22973	79.08	-64.455	75.347	75.081	21.911	-0.47614	-6.7827	0.65401	-2.7334	33.512	-5.8973
123.71	-0.53588	50.109	-6.8178	0.62458	-2.7454	0.030476	-0.051028	0.0018572	0.66022	-1.3176	3267.9	22.051	-0.23004	79.08	-64.446	75.347	75.081	21.911	-0.47614	-6.7827	0.65401	-2.7334	33.512	-5.8973
123.71	-0.53661	50.109	-6.8176	0.62433	-2.7454	0.029888	-0.0507	0.00069245	0.66022	-1.3176	3267.2	22.051	-0.23036	79.079	-64.434	75.347	75.081	21.911	-0.47614	-6.7827	0.65401	-2.7334	33.512	-5.8973
123.7	-0.53736	50.109	-6.8175	0.62408	-2.7454	0.029258	-0.050308	-0.00046877	0.66022	-1.3176	3266.5	22.051	-0.23068	79.078	-64.421	75.348	75.081	21.911	-0.47614	-6.7827	0.65401	-2.7334	33.512	-5.8973
123.7	-0.53812	50.109	-6.8174	0.62382	-2.7454	0.028587	-0.049853	-0.0016249	0.66022	-1.3176	3265.9	22.052	-0.23101	79.078	-64.406	75.348	75.081	21.911	-0.47614	-6.7827	0.65401	-2.7334	33.512	-5.8973
123.7	-0.53889	50.109	-6.8172	0.62358	-2.7455	0.027875	-0.049336	-0.0027744	0.66022	-1.3176	3265.2	22.052	-0.23134	79.077	-64.389	75.348	75.081	21.911	-0.47614	-6.7827	0.65401	-2.7334	33.512	-5.8973
123.7	-0.53966	50.109	-6.8171	0.62333	-2.7455	0.027126	-0.048757	-0.0039157	0.66022	-1.3176	3264.5	22.052	-0.23167	79.077	-64.37	75.348	75.081	21.911	-0.47614	-6.7827	0.65401	-2.7334	33.512	-5.8973
123.7	-0.54044	50.108	-6.8169	0.62309	-2.7455	0.026338	-0.048118	-0.0050473	0.66022	-1.3176	3263.9	22.052	-0.23201	79.076	-64.35	75.348	75.081	21.911	-0.47614	-6.7827	0.65401	-2.7334	33.512	-5.8973
123.7	-0.54123	50.108	-6.8168	0.62285	-2.7455	0.025515	-0.047419	-0.0061679	0.66022	-1.3176	3263.2	22.052	-0.23235	79.075	-64.328	75.348	75.081	21.911	-0.47614	-6.7827	0.65401	-2.7334	33.512	-5.8973
123.7	-0.54201	50.108	-6.8167	0.62262	-2.7456	0.024656	-0.046663	-0.0072758	0.66022	-1.3176	3262.5	22.052	-0.23269	79.075	-64.304	75.348	75.081	21.911	-0.47614	-6.7827	0.65401	-2.7334	33.512	-5.8973
123.7	-0.5428	50.107	-6.8166	0.62238	-2.7456	0.023764	-0.045849	-0.0083697	0.66022	-1.3176	3261.9	22.052	-0.23303	79.074	-64.279	75.349	75.081	21.911	-0.47614	-6.7827	0.65401	-2.7334	33.512	-5.8973
123.7	-0.54359	50.107	-6.8165	0.62216	-2.7456	0.022839	-0.044981	-0.0094482	0.66022	-1.3176	3261.2	22.052	-0.23337	79.073	-64.253	75.349	75.081	21.911	-0.47614	-6.7827	0.65401	-2.7334	33.512	-5.8973
123.69	-0.54438	50.106	-6.8163	0.62193	-2.7457	0.021884	-0.044058	-0.01051	0.66022	-1.3176	3260.5	22.052	-0.23371	79.073	-64.225	75.349	75.081	21.911	-0.47614	-6.7827	0.65401	-2.7334	33.512	-5.8973
123.69	-0.54517	50.105	-6.8162	0.62172	-2.7457	0.020899	-0.043082	-0.011553	0.66022	-1.3176	3259.9	22.052	-0.23405	79.072	-64.195	75.349	75.081	21.911	-0.47614	-6.7827	0.65401	-2.7334	33.512	-5.8973
123.69	-0.54595	50.105	-6.8161	0.6215	-2.7458	0.019887	-0.042055	-0.012578	0.66022	-1.3176	3259.2	22.052	-0.23439	79.071	-64.165	75.349	75.081	21.911	-0.47614	-6.7827	0.65401	-2.7334	33.512	-5.8973
123.69	-0.54673	50.104	-6.816	0.6213	-2.7459	0.018848	-0.040979	-0.013581	0.66022	-1.3176	3258.5	22.051	-0.23473	79.071	-64.133	75.349	75.081	21.911	-0.47614	-6.7827	0.65401	-2.7334	33.512	-5.8973
123.69	-0.54751	50.103	-6.8159	0.62109	-2.7459	0.017784	-0.039855	-0.014562	0.66022	-1.3176	3257.9	22.051	-0.23506	79.07	-64.101	75.349	75.081	21.911	-0.47614	-6.7827	0.65401	-2.7334	33.512	-5.8973
123.69	-0.54827	50.102	-6.8159	0.6209	-2.746	0.016697	-0.038684	-0.01552	0.66022	-1.3176	3257.2	22.051	-0.23539	79.07	-64.067	75.35	75.081	21.911	-0.47614	-6.7827	0.65401	-2.7334	33.512	-5.8973
123.69	-0.54903	50.101	-6.8158	0.62071	-2.7461	0.015588	-0.037469	-0.016454	0.66022	-1.3176	3256.5	22.051	-0.23572	79.069	-64.033	75.35	75.081	21.911	-0.47614	-6.7827	0.65401	-2.7334	33.512	-5.8973
123.69	-0.54978	50.1	-6.8157	0.62052	-2.7462	0.014459	-0.03621	-0.017362	0.66022	-1.3176	3255.9	22.05	-0.23604	79.068	-63.997	75.35	75.081	21.911	-0.47614	-6.7827	0.65401	-2.7334	33.512	-5.8973
123.69	-0.55051	50.099	-6.8156	0.62034	-2.7463	0.013311	-0.034911	-0.018244	0.66022	-1.3176	3255.2	22.05	-0.23636	79.068	-63.961	75.35	75.081	21.911	-0.47614	-6.7827	0.65401	-2.7334	33.512	-5.8973
123.69	-0.55124	50.098	-6.8156	0.62017	-2.7464	0.012147	-0.033572	-0.019098	0.66022	-1.3176	3254.6	22.05	-0.23667	79.067	-63.924	75.35	75.081	21.911	-0.47614	-6.7827	0.65401	-2.7334	33.512	-5.8973
123.69	-0.55195	50.096	-6.8155	0.62001	-2.7465	0.010967	-0.032197	-0.019923	0.66022	-1.3176	3253.9	22.049	-0.23698	79.066	-63.887	75.35	75.081	21.911	-0.47614	-6.7827	0.65401	-2.7334	33.512	-5.8973
123.69	-0.55264	50.095	-6.8155	0.61985	-2.7466	0.0097737	-0.030785	-0.020719	0.66022	-1.3176	3253.2	22.049	-0.23728	79.066	-63.849	75.35	75.081	21.911	-0.47614	-6.7827	0.65401	-2.7334	33.512	-5.8973
123.69	-0.55333	50.094	-6.8154	0.6197	-2.7467	0.0085685	-0.02934	-0.021484	0.66022	-1.3176	3252.6	22.048	-0.23757	79.065	-63.811	75.35	75.081	21.911	-0.47614	-6.7827	0.65401	-2.7334	33.512	-5.8973
123.69	-0.55399	50.092	-6.8154	0.61956	-2.7468	0.0073531	-0.027864	-0.022218	0.66022	-1.3176	3251.9	22.048	-0.23786	79.064	-63.772	75.351	75.081	21.911	-0.47614	-6.7827	0.65401	-2.7334	33.512	-5.8973
123.68	-0.55464	50.091	-6.8153	0.61942	-2.7469	0.006129	-0.026358	-0.022919	0.66022	-1.3176	3251.2	22.047	-0.23814	79.064	-63.733	75.351	75.081	21.911	-0.47614	-6.7827	0.65401	-2.7334	33.512	-5.8973
123.68	-0.55527	50.089	-6.8153	0.61929	-2.747	0.0048981	-0.024825	-0.023587	0.66022	-1.3176	3250.6	22.047	-0.23841	79.063	-63.693	75.351	75.081	21.911	-0.47614	-6.7827	0.65401	-2.7334	33.512	-5.8973
123.68	-0.55587	50.088	-6.8153	0.61917	-2.7471	0.003662	-0.023267	-0.024222	0.66022	-1.3176	3249.9	22.046	-0.23868	79.062	-63.653	75.351	75.081	21.911	-0.47614	-6.7827	0.65401	-2.7334	33.512	-5.8973
123.68	-0.55646	50.086	-6.8153	0.61906	-2.7473	0.0024222	-0.021685	-0.024821	0.66022	-1.3176	3249.2	22.046	-0.23893	79.062	-63.613	75.351	75.081	21.911	-0.47614	-6.7827	0.65401	-2.7334	33.512	-5.8973
123.68	-0.55703	50.084	-6.8153	0.61896	-2.7474	0.0011806	-0.020083	-0.025386	0.66022	-1.3176	3248.6	22.045	-0.23917	79.061	-63.573	75.351	75.081	21.911	-0.47614	-6.7827	0.65401	-2.7334	33.512	-5.8973
123.68	-0.55757	50.082	-6.8153	0.61886	-2.7475	-6.1244e-05	-0.018461	-0.025915	0.66022	-1.3176	3247.9	22.044	-0.23941	79.06	-63.534	75.351	75.081	21.911	-0.47614	-6.7827	0.65401	-2.7334	33.512	-5.8973
123.68	-0.55809	50.081	-6.8153	0.61877	-2.7476	-0.0013017	-0.016822	-0.026407	0.66022	-1.3176	3247.2	22.044	-0.23963	79.06	-63.494	75.352	75.081	21.911	-0.47614	-6.7827	0.65401	-2.7334	33.512	-5.8973
123.68	-0.55858	50.079	-6.8153	0.61869	-2.7478	-0.0025391	-0.015169	-0.026863	0.66022	-1.3176	3246.6	22.043	-0.23985	79.059	-63.454	75.352	75.081	21.911	-0.47614	-6.7827	0.65401	-2.7334	33.512	-5.8973
123.68	-0.55905	50.077	-6.8153	0.61862	-2.7479	-0.0037718	-0.013504	-0.027281	0.66022	-1.3176	3245.9	22.042	-0.24005	79.058	-63.414	75.352	75.081	21.911	-0.47614	-6.7827	0.65401	-2.7334	33.512	-5.8973
123.68	-0.55949	50.075	-6.8153	0.61856	-2.748	-0.0049983	-0.011828	-0.027661	0.66022	-1.3176	3245.2	22.042	-0.24024	79.058	-63.374	75.352	75.081	21.911	-0.47614	-6.7827	0.65401	-2.7334	33.512	-5.8973
123.68	-0.55991	50.073	-6.8153	0.6185	-2.7482	-0.0062168	-0.010144	-0.028003	0.66022	-1.3176	3244.6	22.041	-0.24042	79.057	-63.335	75.352	75.081	21.911	-0.47614	-6.7827	0.65401	-2.7334	33.512	-5.8973
123.68	-0.5603	50.071	-6.8154	0.61846	-2.7483	-0.0074259	-0.0084539	-0.028307	0.66022	-1.3176	3243.9	22.04	-0.24059	79.056	-63.296	75.352	75.081	21.911	-0.47614	-6.7827	0.65401	-2.7334	33.512	-5.8973
123.68	-0.56065	50.069	-6.8154	0.61842	-2.7485	-0.0086241	-0.0067603	-0.028572	0.66022	-1.3176	3243.2	22.039	-0.24075	79.056	-63.257	75.352	75.081	21.911	-0.47614	-6.7827	0.65401	-2.7334	33.512	-5.8973
123.68	-0.56098	50.067	-6.8155	0.61839	-2.7486	-0.0098096	-0.0050651	-0.028799	0.66022	-1.3176	3242.6	22.039	-0.24089	79.055	-63.219	75.352	75.081	21.911	-0.47614	-6.7827	0.65401	-2.7334	33.512	-5.8973
123.68	-0.56128	50.064	-6.8155	0.61837	-2.7488	-0.010981	-0.0033706	-0.028986	0.66022	-1.3176	3241.9	22.038	-0.24102	79.054	-63.181	75.352	75.081	21.911	-0.47614	-6.7827	0.65401	-2.7334	33.512	-5.8973
123.68	-0.56155	50.062	-6.8156	0.61836	-2.7489	-0.012137	-0.001679	-0.029134	0.66022	-1.3176	3241.2	22.037	-0.24114	79.054	-63.143	75.353	75.081	21.911	-0.47614	-6.7827	0.65401	-2.7334	33.512	-5.8973
123.68	-0.56179	50.06	-6.8156	0.61835	-2.749	-0.013276	7.7267e-06	-0.029242	0.66022	-1.3176	3240.6	22.036	-0.24124	79.053	-63.106	75.353	75.081	21.911	-0.47614	-6.7827	0.65401	-2.7334	33.512	-5.8973
123.68	-0.56199	50.058	-6.8157	0.61836	-2.7492	-0.014397	0.0016873	-0.029312	0.66022	-1.3176	3239.9	22.035	-0.24133	79.052	-63.07	75.353	75.081	21.911	-0.47614	-6.7827	0.65401	-2.7334	33.512	-5.8973
123.68	-0.56216	50.055	-6.8158	0.61837	-2.7493	-0.015498	0.0033575	-0.029342	0.66022	-1.3176	3239.3	22.034	-0.24141	79.052	-63.034	75.353	75.081	21.911	-0.47614	-6.7827	0.65401	-2.7334	33.512	-5.8973
123.68	-0.5623	50.053	-6.8159	0.61839	-2.7495	-0.016577	0.0050164	-0.029333	0.66022	-1.3176	3238.6	22.034	-0.24147	79.051	-62.999	75.353	75.081	21.911	-0.47614	-6.7827	0.65401	-2.7334	33.512	-5.8973
123.68	-0.5624	50.051	-6.8159	0.61842	-2.7496	-0.017635	0.0066617	-0.029286	0.66022	-1.3176	3237.9	22.033	-0.24152	79.05	-62.964	75.353	75.081	21.911	-0.47614	-6.7827	0.65401	-2.7334	33.512	-5.8973
123.68	-0.56247	50.048	-6.816	0.61846	-2.7498	-0.018668	0.0082915	-0.029199	0.66022	-1.3176	3237.3	22.032	-0.24155	79.05	-62.93	75.353	75.081	21.911	-0.47614	-6.7827	0.65401	-2.7334	33.512	-5.8973
123.68	-0.5625	50.046	-6.8161	0.6185	-2.7499	-0.019676	0.0099037	-0.029074	0.66022	-1.3176	3236.6	22.031	-0.24156	79.049	-62.897	75.353	75.081	21.911	-0.47614	-6.7827	0.65401	-2.7334	33.512	-5.8973
123.68	-0.5625	50.044	-6.8162	0.61855	-2.7501	-0.020659	0.011496	-0.02891	0.66022	-1.3176	3235.9	22.03	-0.24157	79.048	-62.864	75.353	75.081	21.911	-0.47614	-6.7827	0.65401	-2.7334	33.512	-5.8973
123.68	-0.56247	50.041	-6.8163	0.61862	-2.7502	-0.021613	0.013067	-0.028709	0.66022	-1.3176	3235.3	22.029	-0.24155	79.048	-62.832	75.353	75.081	21.911	-0.47614	-6.7827	0.65401	-2.7334	33.512	-5.8973
123.68	-0.56239	50.039	-6.8164	0.61869	-2.7504	-0.022539	0.014614	-0.02847	0.66022	-1.3176	3234.6	22.028	-0.24152	79.047	-62.801	75.354	75.081	21.911	-0.47614	-6.7827	0.65401	-2.7334	33.512	-5.8973
123.67	-0.56229	50.037	-6.8166	0.61876	-2.7505	-0.023436	0.016136	-0.028194	0.66022	-1.3176	3233.9	22.027	-0.24148	79.046	-62.771	75.354	75.081	21.911	-0.47614	-6.7827	0.65401	-2.7334	33.512	-5.8973
123.67	-0.56214	50.034	-6.8167	0.61885	-2.7506	-0.024302	0.01763	-0.027881	0.66022	-1.3176	3233.3	22.026	-0.24142	79.046	-62.742	75.354	75.081	21.911	-0.47614	-6.7827	0.65401	-2.7334	33.512	-5.8973
123.67	-0.56196	50.032	-6.8168	0.61894	-2.7508	-0.025136	0.019095	-0.027532	0.66022	-1.3176	3232.6	22.026	-0.24134	79.045	-62.713	75.354	75.081	21.911	-0.47614	-6.7827	0.65401	-2.7334	33.512	-5.8973
123.67	-0.56174	50.029	-6.8169	0.61904	-2.7509	-0.025937	0.020528	-0.027147	0.66022	-1.3176	3231.9	22.025	-0.24125	79.044	-62.686	75.354	75.081	21.911	-0.47614	-6.7827	0.65401	-2.7334	33.512	-5.8973
123.67	-0.56148	50.027	-6.8171	0.61914	-2.751	-0.026705	0.021929	-0.026727	0.66022	-1.3176	3231.3	22.024	-0.24114	79.044	-62.659	75.354	75.081	21.911	-0.47614	-6.7827	0.65401	-2.7334	33.512	-5.8973
123.67	-0.56119	50.025	-6.8172	0.61926	-2.7512	-0.027438	0.023295	-0.026273	0.66022	-1.3176	3230.6	22.023	-0.24102	79.043	-62.634	75.354	75.081	21.911	-0.47614	-6.7827	0.65401	-2.7334	33.512	-5.8973
123.67	-0.56086	50.022	-6.8173	0.61938	-2.7513	-0.028135	0.024625	-0.025785	0.66022	-1.3176	3230.0	22.022	-0.24088	79.042	-62.609	75.354	75.081	21.911	-0.47614	-6.7827	0.65401	-2.7334	33.512	-5.8973
123.67	-0.56049	50.02	-6.8175	0.6195	-2.7514	-0.028797	0.025916	-0.025264	0.66022	-1.3176	3229.3	22.021	-0.24072	79.042	-62.585	75.354	75.081	21.911	-0.47614	-6.7827	0.65401	-2.7334	33.512	-5.8973
123.67	-0.56008	50.017	-6.8176	0.61964	-2.7516	-0.029422	0.027168	-0.024711	0.66022	-1.3176	3228.6	22.02	-0.24055	79.041	-62.562	75.354	75.081	21.911	-0.47614	-6.7827	0.65401	-2.7334	33.512	-5.8973
123.67	-0.55964	50.015	-6.8178	0.61977	-2.7517	-0.030009	0.028379	-0.024126	0.66022	-1.3176	3228.0	22.019	-0.24036	79.04	-62.54	75.355	75.081	21.911	-0.47614	-6.7827	0.65401	-2.7334	33.512	-5.8973
123.67	-0.55916	50.013	-6.8179	0.61992	-2.7518	-0.030558	0.029548	-0.023511	0.66022	-1.3176	3227.3	22.018	-0.24016	79.039	-62.52	75.355	75.081	21.911	-0.47614	-6.7827	0.65401	-2.7334	33.512	-5.8973
123.67	-0.55864	50.01	-6.8181	0.62007	-2.7519	-0.031068	0.030672	-0.022866	0.66022	-1.3176	3226.6	22.017	-0.23994	79.039	-62.5	75.355	75.081	21.911	-0.47614	-6.7827	0.65401	-2.7334	33.512	-5.8973
123.67	-0.55808	50.008	-6.8182	0.62023	-2.752	-0.031539	0.03175	-0.022193	0.66022	-1.3176	3226.0	22.017	-0.2397	79.038	-62.481	75.355	75.081	21.911	-0.47614	-6.7827	0.65401	-2.7334	33.512	-5.8973
123.67	-0.55749	50.006	-6.8184	0.62039	-2.7521	-0.03197	0.032782	-0.021491	0.66022	-1.3176	3225.3	22.016	-0.23945	79.037	-62.464	75.355	75.081	21.911	-0.47614	-6.7827	0.65401	-2.7334	33.512	-5.8973
123.67	-0.55687	50.004	-6.8186	0.62055	-2.7522	-0.032361	0.033766	-0.020763	0.66022	-1.3176	3224.6	22.015	-0.23918	79.037	-62.447	75.355	75.081	21.911	-0.47614	-6.7827	0.65401	-2.7334	33.512	-5.8973
123.67	-0.5562	50.001	-6.8187	0.62072	-2.7523	-0.032711	0.034701	-0.020009	0.66022	-1.3176	3224.0	22.014	-0.2389	79.036	-62.432	75.355	75.081	21.911	-0.47614	-6.7827	0.65401	-2.7334	33.512	-5.8973
123.67	-0.5555	49.999	-6.8189	0.6209	-2.7524	-0.03302	0.035585	-0.019229	0.66022	-1.3176	3223.3	22.013	-0.2386	79.035	-62.417	75.355	75.081	21.911	-0.47614	-6.7827	0.65401	-2.7334	33.512	-5.8973
123.67	-0.55477	49.997	-6.8191	0.62108	-2.7525	-0.033288	0.036418	-0.018426	0.66022	-1.3176	3222.6	22.013	-0.23828	79.035	-62.404	75.355	75.081	21.911	-0.47614	-6.7827	0.65401	-2.7334	33.512	-5.8973
123.67	-0.554	49.995	-6.8192	0.62126	-2.7526	-0.033514	0.037199	-0.017601	0.66022	-1.3176	3222.0	22.012	-0.23796	79.034	-62.392	75.355	75.081	21.911	-0.47614	-6.7827	0.65401	-2.7334	33.512	-5.8973
123.67	-0.55319	49.993	-6.8194	0.62145	-2.7527	-0.033699	0.037926	-0.016754	0.66022	-1.3176	3221.3	22.011	-0.23761	79.033	-62.381	75.355	75.081	21.911	-0.47614	-6.7827	0.65401	-2.7334	33.512	-5.8973
123.67	-0.55236	49.991	-6.8196	0.62164	-2.7528	-0.033842	0.038599	-0.015886	0.66022	-1.3176	3220.7	22.01	-0.23726	79.033	-62.371	75.355	75.081	21.911	-0.47614	-6.7827	0.65401	-2.7334	33.512	-5.8973
123.67	-0.55148	49.989	-6.8197	0.62184	-2.7529	-0.033943	0.039216	-0.014999	0.66022	-1.3176	3220.0	22.01	-0.23688	79.032	-62.362	75.356	75.081	21.911	-0.47614	-6.7827	0.65401	-2.7334	33.512	-5.8973
123.67	-0.55058	49.987	-6.8199	0.62204	-2.7529	-0.034002	0.039778	-0.014094	0.66022	-1.3176	3219.3	22.009	-0.2365	79.031	-62.355	75.356	75.081	21.911	-0.47614	-6.7827	0.65401	-2.7334	33.512	-5.8973
123.67	-0.54964	49.985	-6.8201	0.62224	-2.753	-0.03402	0.040284	-0.013173	0.66022	-1.3176	3218.7	22.008	-0.2361	79.03	-62.348	75.356	75.081	21.911	-0.47614	-6.7827	0.65401	-2.7334	33.512	-5.8973
123.67	-0.54868	49.983	-6.8202	0.62244	-2.7531	-0.033995	0.040732	-0.012236	0.66022	-1.3176	3218.0	22.007	-0.23568	79.03	-62.343	75.356	75.081	21.911	-0.47614	-6.7827	0.65401	-2.7334	33.512	-5.8973
123.67	-0.54768	49.981	-6.8204	0.62264	-2.7531	-0.033929	0.041123	-0.011284	0.66022	-1.3176	3217.3	22.007	-0.23526	79.029	-62.338	75.356	75.081	21.911	-0.47614	-6.7827	0.65401	-2.7334	33.512	-5.8973
123.67	-0.54665	49.98	-6.8206	0.62285	-2.7532	-0.033822	0.041456	-0.010319	0.66022	-1.3176	3216.7	22.006	-0.23482	79.028	-62.335	75.356	75.081	21.911	-0.47614	-6.7827	0.65401	-2.7334	33.512	-5.8973
123.66	-0.54559	49.978	-6.8207	0.62306	-2.7532	-0.033673	0.041731	-0.0093429	0.66022	-1.3176	3216.0	22.006	-0.23437	79.028	-62.333	75.356	75.081	21.911	-0.47614	-6.7827	0.65401	-2.7334	33.512	-5.8973
123.66	-0.54451	49.976	-6.8209	0.62327	-2.7533	-0.033483	0.041947	-0.0083559	0.66022	-1.3176	3215.3	22.005	-0.2339	79.027	-62.332	75.356	75.081	21.911	-0.47614	-6.7827	0.65401	-2.7334	33.512	-5.8973
123.66	-0.5434	49.975	-6.8211	0.62348	-2.7533	-0.033253	0.042104	-0.0073598	0.66022	-1.3176	3214.7	22.004	-0.23343	79.026	-62.333	75.356	75.081	21.911	-0.47614	-6.7827	0.65401	-2.7334	33.512	-5.8973
123.66	-0.54226	49.973	-6.8212	0.62369	-2.7534	-0.032983	0.042202	-0.0063558	0.66022	-1.3176	3214.0	22.004	-0.23294	79.026	-62.334	75.356	75.081	21.911	-0.47614	-6.7827	0.65401	-2.7334	33.512	-5.8973
123.66	-0.5411	49.971	-6.8214	0.6239	-2.7534	-0.032672	0.042241	-0.0053453	0.66022	-1.3176	3213.4	22.003	-0.23244	79.025	-62.337	75.356	75.081	21.911	-0.47614	-6.7827	0.65401	-2.7334	33.512	-5.8973
123.66	-0.53991	49.97	-6.8216	0.62411	-2.7534	-0.032323	0.04222	-0.0043296	0.66022	-1.3176	3212.7	22.003	-0.23193	79.024	-62.34	75.357	75.081	21.911	-0.47614	-6.7827	0.65401	-2.7334	33.512	-5.8973
123.66	-0.5387	49.969	-6.8217	0.62432	-2.7534	-0.031935	0.042141	-0.0033101	0.66022	-1.3176	3212.0	22.003	-0.23141	79.024	-62.345	75.357	75.081	21.911	-0.47614	-6.7827	0.65401	-2.7334	33.512	-5.8973
123.66	-0.53746	49.967	-6.8219	0.62453	-2.7534	-0.031508	0.042003	-0.002288	0.66022	-1.3176	3211.4	22.002	-0.23089	79.023	-62.351	75.357	75.081	21.911	-0.47614	-6.7827	0.65401	-2.7334	33.512	-5.8973
123.66	-0.53621	49.966	-6.822	0.62474	-2.7535	-0.031044	0.041807	-0.0012647	0.66022	-1.3176	3210.7	22.002	-0.23035	79.022	-62.358	75.357	75.081	21.911	-0.47614	-6.7827	0.65401	-2.7334	33.512	-5.8973
123.66	-0.53494	49.965	-6.8222	0.62495	-2.7535	-0.030543	0.041552	-0.00024161	0.66022	-1.3176	3210.0	22.001	-0.2298	79.022	-62.366	75.357	75.081	21.911	-0.47614	-6.7827	0.65401	-2.7334	33.512	-5.8973
123.66	-0.53364	49.964	-6.8224	0.62516	-2.7535	-0.030006	0.041239	0.00077996	0.66022	-1.3176	3209.4	22.001	-0.22925	79.021	-62.375	75.357	75.081	21.911	-0.47614	-6.7827	0.65401	-2.7334	33.512	-5.8973
123.66	-0.53233	49.963	-6.8225	0.62536	-2.7534	-0.029434	0.040869	0.0017987	0.66022	-1.3176	3208.7	22.001	-0.22869	79.02	-62.385	75.357	75.081	21.911	-0.47614	-6.7827	0.65401	-2.7334	33.512	-5.8973
123.66	-0.53101	49.962	-6.8226	0.62557	-2.7534	-0.028826	0.040442	0.0028132	0.66022	-1.3176	3208.0	22.0	-0.22812	79.019	-62.397	75.357	75.081	21.911	-0.47614	-6.7827	0.65401	-2.7334	33.512	-5.8973
123.66	-0.52967	49.961	-6.8228	0.62577	-2.7534	-0.028185	0.039959	0.0038222	0.66022	-1.3176	3207.4	22.0	-0.22755	79.019	-62.409	75.357	75.081	21.911	-0.47614	-6.7827	0.65401	-2.7334	33.512	-5.8973
123.65	-0.52832	49.96	-6.8229	0.62596	-2.7534	-0.027512	0.039421	0.0048244	0.66022	-1.3176	3206.7	22.0	-0.22697	79.018	-62.422	75.357	75.081	21.911	-0.47614	-6.7827	0.65401	-2.7334	33.512	-5.8973
123.65	-0.52695	49.959	-6.8231	0.62616	-2.7534	-0.026806	0.03881	0.0058441	0.66022	-1.3176	3206.1	22.0	-0.22639	79.017	-62.437	75.358	75.081	21.911	-0.47614	-6.7827	0.65401	-2.7334	33.512	-5.8973
123.65	-0.52557	49.958	-6.8232	0.62635	-2.7533	-0.026068	0.038145	0.0068523	0.66022	-1.3176	3205.4	22.0	-0.2258	79.017	-62.452	75.358	75.081	21.911	-0.47614	-6.7827	0.65401	-2.7334	33.512	-5.8973
123.65	-0.52419	49.958	-6.8233	0.62654	-2.7533	-0.025299	0.037431	0.0078441	0.66022	-1.3176	3204.7	22.0	-0.2252	79.016	-62.469	75.358	75.081	21.911	-0.47614	-6.7827	0.65401	-2.7334	33.512	-5.8973
123.65	-0.52279	49.957	-6.8234	0.62673	-2.7533	-0.024502	0.036668	0.0088183	0.66022	-1.3176	3204.1	21.999	-0.22461	79.015	-62.486	75.358	75.081	21.911	-0.47614	-6.7827	0.65401	-2.7334	33.512	-5.8973
123.65	-0.52139	49.956	-6.8236	0.62691	-2.7532	-0.023676	0.035858	0.0097738	0.66022	-1.3176	3203.4	21.999	-0.22401	79.015	-62.505	75.358	75.081	21.911	-0.47614	-6.7827	0.65401	-2.7334	33.512	-5.8973
123.65	-0.51999	49.956	-6.8237	0.62709	-2.7532	-0.022823	0.035001	0.010709	0.66022	-1.3176	3202.7	21.999	-0.2234	79.014	-62.524	75.358	75.081	21.911	-0.47614	-6.7827	0.65401	-2.7334	33.512	-5.8973
123.65	-0.51858	49.956	-6.8238	0.62726	-2.7531	-0.021945	0.034099	0.011624	0.66022	-1.3176	3202.1	21.999	-0.2228	79.013	-62.544	75.358	75.081	21.911	-0.47614	-6.7827	0.65401	-2.7334	33.512	-5.8973
123.65	-0.51717	49.955	-6.8239	0.62743	-2.753	-0.021043	0.033153	0.012517	0.66022	-1.3176	3201.4	21.999	-0.2222	79.013	-62.565	75.358	75.081	21.911	-0.47614	-6.7827	0.65401	-2.7334	33.512	-5.8973
123.65	-0.51576	49.955	-6.824	0.62759	-2.753	-0.020118	0.032165	0.013386	0.66022	-1.3176	3200.7	22.0	-0.22159	79.012	-62.588	75.358	75.081	21.911	-0.47614	-6.7827	0.65401	-2.7334	33.512	-5.8973
123.64	-0.51435	49.955	-6.8241	0.62775	-2.7529	-0.019171	0.031136	0.014232	0.66022	-1.3176	3200.1	22.0	-0.22099	79.011	-62.611	75.358	75.081	21.911	-0.47614	-6.7827	0.65401	-2.7334	33.512	-5.8973
123.64	-0.51294	49.955	-6.8242	0.6279	-2.7528	-0.018204	0.030068	0.015052	0.66022	-1.3176	3199.4	22.0	-0.22039	79.011	-62.634	75.359	75.081	21.911	-0.47614	-6.7827	0.65401	-2.7334	33.512	-5.8973
123.64	-0.51154	49.954	-6.8243	0.62805	-2.7528	-0.017219	0.028961	0.015846	0.66022	-1.3176	3198.8	22.0	-0.21979	79.01	-62.659	75.359	75.081	21.911	-0.47614	-6.7827	0.65401	-2.7334	33.512	-5.8973
123.64	-0.51014	49.954	-6.8244	0.62819	-2.7527	-0.016216	0.027803	0.016635	0.66022	-1.3176	3198.1	22.0	-0.21919	79.009	-62.685	75.359	75.081	21.911	-0.47614	-6.7827	0.65401	-2.7334	33.512	-5.8973
123.64	-0.50875	49.955	-6.8244	0.62833	-2.7526	-0.015196	0.0266	0.017411	0.66022	-1.3176	3197.4	22.0	-0.21859	79.009	-62.711	75.359	75.081	21.911	-0.47614	-6.7827	0.65401	-2.7334	33.512	-5.8973
123.64	-0.50736	49.955	-6.8245	0.62846	-2.7525	-0.014161	0.02536	0.018163	0.66022	-1.3176	3196.8	22.001	-0.218	79.008	-62.738	75.359	75.081	21.911	-0.47614	-6.7827	0.65401	-2.7334	33.512	-5.8973
123.64	-0.50599	49.955	-6.8246	0.62858	-2.7524	-0.013112	0.024084	0.018889	0.66022	-1.3176	3196.1	22.001	-0.21741	79.007	-62.766	75.359	75.081	21.911	-0.47614	-6.7827	0.65401	-2.7334	33.512	-5.8973
123.64	-0.50463	49.955	-6.8247	0.6287	-2.7523	-0.01205	0.022775	0.019588	0.66022	-1.3176	3195.4	22.001	-0.21682	79.007	-62.794	75.359	75.081	21.911	-0.47614	-6.7827	0.65401	-2.7334	33.512	-5.8973
123.63	-0.50327	49.955	-6.8247	0.62881	-2.7522	-0.010976	0.021434	0.02026	0.66022	-1.3176	3194.8	22.002	-0.21625	79.006	-62.823	75.359	75.081	21.911	-0.47614	-6.7827	0.65401	-2.7334	33.512	-5.8973
123.63	-0.50194	49.956	-6.8248	0.62891	-2.7521	-0.0098932	0.020063	0.020904	0.66022	-1.3176	3194.1	22.002	-0.21567	79.005	-62.853	75.36	75.081	21.911	-0.47614	-6.7827	0.65401	-2.7334	33.512	-5.8973
123.63	-0.50062	49.956	-6.8248	0.62901	-2.752	-0.0088015	0.018664	0.021519	0.66022	-1.3176	3193.4	22.002	-0.21511	79.005	-62.883	75.36	75.081	21.911	-0.47614	-6.7827	0.65401	-2.7334	33.512	-5.8973
123.63	-0.49931	49.957	-6.8249	0.6291	-2.7519	-0.0077027	0.017239	0.022105	0.66022	-1.3176	3192.8	22.003	-0.21455	79.004	-62.914	75.36	75.081	21.911	-0.47614	-6.7827	0.65401	-2.7334	33.512	-5.8973
123.63	-0.49802	49.957	-6.8249	0.62918	-2.7518	-0.0065984	0.01579	0.022659	0.66022	-1.3176	3192.1	22.003	-0.214	79.003	-62.946	75.36	75.081	21.911	-0.47614	-6.7827	0.65401	-2.7334	33.512	-5.8973
123.63	-0.49676	49.958	-6.8249	0.62926	-2.7517	-0.0054899	0.014318	0.023183	0.66022	-1.3176	3191.5	22.004	-0.21345	79.003	-62.978	75.36	75.081	21.911	-0.47614	-6.7827	0.65401	-2.7334	33.512	-5.8973
123.63	-0.49551	49.959	-6.8249	0.62932	-2.7516	-0.0043788	0.012827	0.023675	0.66022	-1.3176	3190.8	22.004	-0.21292	79.002	-63.01	75.36	75.081	21.911	-0.47614	-6.7827	0.65401	-2.7334	33.512	-5.8973
123.62	-0.49429	49.959	-6.825	0.62938	-2.7514	-0.0032665	0.011317	0.024134	0.66022	-1.3176	3190.1	22.005	-0.2124	79.001	-63.043	75.36	75.081	21.911	-0.47614	-6.7827	0.65401	-2.7334	33.512	-5.8973
123.62	-0.49308	49.96	-6.825	0.62944	-2.7513	-0.0021544	0.009791	0.024559	0.66022	-1.3176	3189.5	22.005	-0.21188	79.001	-63.077	75.36	75.081	21.911	-0.47614	-6.7827	0.65401	-2.7334	33.512	-5.8973
123.62	-0.49191	49.961	-6.825	0.62948	-2.7512	-0.001044	0.0082512	0.024952	0.66022	-1.3176	3188.8	22.006	-0.21138	79.0	-63.111	75.36	75.081	21.911	-0.47614	-6.7827	0.65401	-2.7334	33.512	-5.8973
123.62	-0.49076	49.962	-6.825	0.62952	-2.7511	6.3139e-05	0.0066996	0.02531	0.66022	-1.3176	3188.1	22.006	-0.21089	78.999	-63.145	75.361	75.081	21.911	-0.47614	-6.7827	0.65401	-2.7334	33.512	-5.8973
123.62	-0.48964	49.963	-6.825	0.62955	-2.7509	0.0011656	0.0051382	0.025633	0.66022	-1.3176	3187.5	22.007	-0.2104	78.999	-63.179	75.361	75.081	21.911	-0.47614	-6.7827	0.65401	-2.7334	33.512	-5.8973
123.62	-0.48854	49.963	-6.825	0.62957	-2.7508	0.002262	0.0035693	0.025922	0.66022	-1.3176	3186.8	22.008	-0.20994	78.998	-63.214	75.361	75.081	21.911	-0.47614	-6.7827	0.65401	-2.7334	33.512	-5.8973
123.62	-0.48748	49.964	-6.825	0.62958	-2.7507	0.0033509	0.0019949	0.026175	0.66022	-1.3176	3186.1	22.008	-0.20948	78.998	-63.249	75.361	75.081	21.911	-0.47614	-6.7827	0.65401	-2.7334	33.512	-5.8973
123.61	-0.48644	49.965	-6.8249	0.62959	-2.7505	0.0044307	0.00041735	0.026393	0.66022	-1.3176	3185.5	22.009	-0.20904	78.997	-63.284	75.361	75.081	21.911	-0.47614	-6.7827	0.65401	-2.7334	33.512	-5.8973
123.61	-0.48544	49.966	-6.8249	0.62959	-2.7504	0.0055001	-0.0011613	0.026574	0.66022	-1.3176	3184.8	22.01	-0.20861	78.996	-63.319	75.361	75.081	21.911	-0.47614	-6.7827	0.65401	-2.7334	33.512	-5.8973
123.61	-0.48447	49.968	-6.8249	0.62958	-2.7503	0.0065577	-0.0027389	0.02672	0.66022	-1.3176	3184.1	22.01	-0.20819	78.996	-63.354	75.361	75.081	21.911	-0.47614	-6.7827	0.65401	-2.7334	33.512	-5.8973
123.61	-0.48353	49.969	-6.8248	0.62956	-2.7502	0.007602	-0.0043133	0.026829	0.66022	-1.3176	3183.5	22.011	-0.20779	78.995	-63.39	75.362	75.081	21.911	-0.47614	-6.7827	0.65401	-2.7334	33.512	-5.8973
123.61	-0.48263	49.97	-6.8248	0.62954	-2.75	0.0086317	-0.0058822	0.026902	0.66022	-1.3176	3182.8	22.012	-0.20741	78.994	-63.425	75.362	75.081	21.911	-0.47614	-6.7827	0.65401	-2.7334	33.512	-5.8973
123.61	-0.48177	49.971	-6.8248	0.6295	-2.7499	0.0096454	-0.0074436	0.026939	0.66022	-1.3176	3182.2	22.012	-0.20704	78.994	-63.46	75.362	75.081	21.911	-0.47614	-6.7827	0.65401	-2.7334	33.512	-5.8973
123.6	-0.48093	49.972	-6.8247	0.62946	-2.7497	0.010642	-0.0089952	0.026939	0.66022	-1.3176	3181.5	22.013	-0.20668	78.993	-63.496	75.362	75.081	21.911	-0.47614	-6.7827	0.65401	-2.7334	33.512	-5.8973
123.6	-0.48014	49.973	-6.8247	0.62941	-2.7496	0.011619	-0.010535	0.026903	0.66022	-1.3176	3180.8	22.014	-0.20634	78.992	-63.531	75.362	75.081	21.911	-0.47614	-6.7827	0.65401	-2.7334	33.512	-5.8973
123.6	-0.47938	49.975	-6.8246	0.62936	-2.7495	0.012577	-0.012061	0.02683	0.66022	-1.3176	3180.2	22.015	-0.20602	78.992	-63.565	75.362	75.081	21.911	-0.47614	-6.7827	0.65401	-2.7334	33.512	-5.8973
123.6	-0.47867	49.976	-6.8245	0.62929	-2.7493	0.013514	-0.013571	0.026722	0.66022	-1.3176	3179.5	22.015	-0.20571	78.991	-63.6	75.362	75.081	21.911	-0.47614	-6.7827	0.65401	-2.7334	33.512	-5.8973
123.6	-0.47799	49.977	-6.8245	0.62922	-2.7492	0.014428	-0.015062	0.026577	0.66022	-1.3176	3178.8	22.016	-0.20542	78.99	-63.634	75.362	75.081	21.911	-0.47614	-6.7827	0.65401	-2.7334	33.512	-5.8973
123.6	-0.47735	49.978	-6.8244	0.62914	-2.7491	0.015318	-0.016534	0.026397	0.66022	-1.3176	3178.2	22.017	-0.20515	78.99	-63.668	75.363	75.081	21.911	-0.47614	-6.7827	0.65401	-2.7334	33.512	-5.8973
123.59	-0.47675	49.98	-6.8243	0.62906	-2.7489	0.016184	-0.017983	0.026181	0.66022	-1.3176	3177.5	22.018	-0.20489	78.989	-63.702	75.363	75.081	21.911	-0.47614	-6.7827	0.65401	-2.7334	33.512	-5.8973
123.59	-0.47619	49.981	-6.8242	0.62896	-2.7488	0.017023	-0.019409	0.02593	0.66022	-1.3176	3176.8	22.019	-0.20465	78.988	-63.735	75.363	75.081	21.911	-0.47614	-6.7827	0.65401	-2.7334	33.512	-5.8973
123.59	-0.47567	49.982	-6.8241	0.62886	-2.7487	0.017835	-0.020808	0.025644	0.66022	-1.3176	3176.2	22.019	-0.20443	78.988	-63.767	75.363	75.081	21.911	-0.47614	-6.7827	0.65401	-2.7334	33.512	-5.8973
123.59	-0.47519	49.984	-6.824	0.62875	-2.7486	0.018619	-0.022179	0.025324	0.66022	-1.3176	3175.5	22.02	-0.20423	78.987	-63.799	75.363	75.081	21.911	-0.47614	-6.7827	0.65401	-2.7334	33.512	-5.8973
123.59	-0.47475	49.985	-6.824	0.62864	-2.7484	0.019374	-0.02352	0.02497	0.66022	-1.3176	3174.8	22.021	-0.20404	78.987	-63.831	75.363	75.081	21.911	-0.47614	-6.7827	0.65401	-2.7334	33.512	-5.8973
123.59	-0.47435	49.986	-6.8239	0.62852	-2.7483	0.020099	-0.02483	0.024583	0.66022	-1.3176	3174.2	22.022	-0.20387	78.986	-63.861	75.363	75.081	21.911	-0.47614	-6.7827	0.65401	-2.7334	33.512	-5.8973
123.58	-0.474	49.988	-6.8238	0.62839	-2.7482	0.020792	-0.026106	0.024163	0.66022	-1.3176	3173.5	22.023	-0.20372	78.985	-63.891	75.364	75.081	21.911	-0.47614	-6.7827	0.65401	-2.7334	33.512	-5.8973
123.58	-0.47369	49.989	-6.8236	0.62826	-2.7481	0.021453	-0.027347	0.023711	0.66022	-1.3176	3172.8	22.023	-0.20359	78.985	-63.92	75.364	75.081	21.911	-0.47614	-6.7827	0.65401	-2.7334	33.512	-5.8973
123.58	-0.47341	49.99	-6.8235	0.62812	-2.748	0.022081	-0.028551	0.023227	0.66022	-1.3176	3172.2	22.024	-0.20347	78.984	-63.949	75.364	75.081	21.911	-0.47614	-6.7827	0.65401	-2.7334	33.512	-5.8973
123.58	-0.47318	49.991	-6.8234	0.62797	-2.7478	0.022676	-0.029716	0.022713	0.66022	-1.3176	3171.5	22.025	-0.20337	78.983	-63.976	75.364	75.081	21.911	-0.47614	-6.7827	0.65401	-2.7334	33.512	-5.8973
123.58	-0.47299	49.993	-6.8233	0.62782	-2.7477	0.023235	-0.030841	0.022168	0.66022	-1.3176	3170.9	22.026	-0.20329	78.983	-64.002	75.364	75.081	21.911	-0.47614	-6.7827	0.65401	-2.7334	33.512	-5.8973
123.58	-0.47284	49.994	-6.8232	0.62766	-2.7476	0.023759	-0.031925	0.021595	0.66022	-1.3176	3170.2	22.026	-0.20323	78.982	-64.028	75.364	75.081	21.911	-0.47614	-6.7827	0.65401	-2.7334	33.512	-5.8973
123.57	-0.47273	49.995	-6.8231	0.6275	-2.7475	0.024247	-0.032965	0.020993	0.66022	-1.3176	3169.5	22.027	-0.20318	78.981	-64.052	75.364	75.081	21.911	-0.47614	-6.7827	0.65401	-2.7334	33.512	-5.8973
123.57	-0.47266	49.996	-6.8229	0.62733	-2.7474	0.024699	-0.033962	0.020363	0.66022	-1.3176	3168.9	22.028	-0.20316	78.981	-64.075	75.364	75.081	21.911	-0.47614	-6.7827	0.65401	-2.7334	33.512	-5.8973
123.57	-0.47263	49.997	-6.8228	0.62716	-2.7473	0.025113	-0.034912	0.019707	0.66022	-1.3176	3168.2	22.029	-0.20314	78.98	-64.097	75.365	75.081	21.911	-0.47614	-6.7827	0.65401	-2.7334	33.512	-5.8973
123.57	-0.47264	49.999	-6.8227	0.62699	-2.7472	0.025489	-0.035815	0.019024	0.66022	-1.3176	3167.5	22.029	-0.20315	78.979	-64.118	75.365	75.081	21.911	-0.47614	-6.7827	0.65401	-2.7334	33.512	-5.8973
123.57	-0.47269	50.0	-6.8226	0.6268	-2.7471	0.025827	-0.03667	0.018317	0.66022	-1.3176	3166.9	22.03	-0.20317	78.979	-64.138	75.365	75.081	21.911	-0.47614	-6.7827	0.65401	-2.7334	33.512	-5.8973
123.57	-0.47277	50.001	-6.8224	0.62662	-2.747	0.026126	-0.037476	0.017587	0.66022	-1.3176	3166.2	22.031	-0.20321	78.978	-64.156	75.365	75.081	21.911	-0.47614	-6.7827	0.65401	-2.7334	33.512	-5.8973
123.56	-0.4729	50.002	-6.8223	0.62643	-2.7469	0.026386	-0.038231	0.016833	0.66022	-1.3176	3165.5	22.031	-0.20327	78.978	-64.173	75.365	75.081	21.911	-0.47614	-6.7827	0.65401	-2.7334	33.512	-5.8973
123.56	-0.47306	50.003	-6.8222	0.62624	-2.7469	0.026606	-0.038935	0.016058	0.66022	-1.3176	3164.9	22.032	-0.20334	78.977	-64.188	75.365	75.081	21.911	-0.47614	-6.7827	0.65401	-2.7334	33.512	-5.8973
123.56	-0.47325	50.004	-6.822	0.62604	-2.7468	0.026786	-0.039586	0.015263	0.66022	-1.3176	3164.2	22.033	-0.20342	78.976	-64.202	75.365	75.081	21.911	-0.47614	-6.7827	0.65401	-2.7334	33.512	-5.8973
123.56	-0.47348	50.005	-6.8219	0.62584	-2.7467	0.026927	-0.040184	0.014447	0.66022	-1.3176	3163.5	22.033	-0.20352	78.976	-64.215	75.366	75.081	21.911	-0.47614	-6.7827	0.65401	-2.7334	33.512	-5.8973
123.56	-0.47375	50.005	-6.8218	0.62564	-2.7466	0.027027	-0.040728	0.013614	0.66022	-1.3176	3162.9	22.034	-0.20364	78.975	-64.226	75.366	75.081	21.911	-0.47614	-6.7827	0.65401	-2.7334	33.512	-5.8973
123.56	-0.47405	50.006	-6.8216	0.62543	-2.7466	0.027087	-0.041218	0.012763	0.66022	-1.3176	3162.2	22.034	-0.20377	78.974	-64.236	75.366	75.081	21.911	-0.47614	-6.7827	0.65401	-2.7334	33.512	-5.8973
123.55	-0.47438	50.007	-6.8215	0.62523	-2.7465	0.027107	-0.041652	0.011897	0.66022	-1.3176	3161.5	22.035	-0.20391	78.974	-64.244	75.366	75.081	21.911	-0.47614	-6.7827	0.65401	-2.7334	33.512	-5.8973
123.55	-0.47474	50.008	-6.8214	0.62502	-2.7464	0.027086	-0.042031	0.011016	0.66022	-1.3176	3160.9	22.035	-0.20407	78.973	-64.251	75.366	75.081	21.911	-0.47614	-6.7827	0.65401	-2.7334	33.512	-5.8973
123.55	-0.47513	50.008	-6.8212	0.62481	-2.7464	0.027025	-0.042354	0.010121	0.66022	-1.3176	3160.2	22.036	-0.20424	78.972	-64.256	75.366	75.081	21.911	-0.47614	-6.7827	0.65401	-2.7334	33.512	-5.8973
123.55	-0.47556	50.009	-6.8211	0.62459	-2.7463	0.026924	-0.04262	0.009214	0.66022	-1.3176	3159.5	22.036	-0.20442	78.972	-64.259	75.366	75.081	21.911	-0.47614	-6.7827	0.65401	-2.7334	33.512	-5.8973
123.55	-0.47601	50.01	-6.821	0.62438	-2.7463	0.026783	-0.042829	0.0082961	0.66022	-1.3176	3158.9	22.037	-0.20462	78.971	-64.261	75.366	75.081	21.911	-0.47614	-6.7827	0.65401	-2.7334	33.512	-5.8973
123.55	-0.47648	50.01	-6.8208	0.62417	-2.7463	0.026603	-0.042981	0.0073686	0.66022	-1.3176	3158.2	22.037	-0.20483	78.97	-64.262	75.367	75.081	21.911	-0.47614	-6.7827	0.65401	-2.7334	33.512	-5.8973
123.55	-0.47698	50.011	-6.8207	0.62395	-2.7462	0.026383	-0.043076	0.0064327	0.66022	-1.3176	3157.5	22.038	-0.20504	78.97	-64.26	75.367	75.081	21.911	-0.47614	-6.7827	0.65401	-2.7334	33.512	-5.8973
123.54	-0.47751	50.011	-6.8206	0.62373	-2.7462	0.026123	-0.043114	0.0054898	0.66022	-1.3176	3156.9	22.038	-0.20527	78.969	-64.258	75.367	75.081	21.911	-0.47614	-6.7827	0.65401	-2.7334	33.512	-5.8973
123.54	-0.47806	50.011	-6.8204	0.62352	-2.7462	0.025825	-0.043094	0.0045411	0.66022	-1.3176	3156.2	22.038	-0.20551	78.968	-64.253	75.367	75.081	21.911	-0.47614	-6.7827	0.65401	-2.7334	33.512	-5.8973
123.54	-0.47863	50.012	-6.8203	0.6233	-2.7462	0.025489	-0.043018	0.003588	0.66022	-1.3176	3155.6	22.039	-0.20576	78.968	-64.247	75.367	75.081	21.911	-0.47614	-6.7827	0.65401	-2.7334	33.512	-5.8973
123.54	-0.47922	50.012	-6.8202	0.62309	-2.7461	0.025115	-0.042885	0.0026319	0.66022	-1.3176	3154.9	22.039	-0.20601	78.967	-64.24	75.367	75.081	21.911	-0.47614	-6.7827	0.65401	-2.7334	33.512	-5.8973
123.54	-0.47983	50.012	-6.8201	0.62288	-2.7461	0.024704	-0.042695	0.001674	0.66022	-1.3176	3154.2	22.039	-0.20627	78.967	-64.231	75.367	75.081	21.911	-0.47614	-6.7827	0.65401	-2.7334	33.512	-5.8973
123.54	-0.48046	50.012	-6.8199	0.62266	-2.7461	0.024256	-0.042449	0.00071572	0.66022	-1.3176	3153.6	22.04	-0.20655	78.966	-64.221	75.368	75.081	21.911	-0.47614	-6.7827	0.65401	-2.7334	33.512	-5.8973
123.54	-0.4811	50.012	-6.8198	0.62245	-2.7461	0.023772	-0.042148	-0.00024163	0.66022	-1.3176	3152.9	22.04	-0.20682	78.965	-64.209	75.368	75.081	21.911	-0.47614	-6.7827	0.65401	-2.7334	33.512	-5.8973
123.54	-0.48176	50.012	-6.8197	0.62224	-2.7461	0.023254	-0.041791	-0.0011967	0.66022	-1.3176	3152.2	22.04	-0.20711	78.965	-64.196	75.368	75.081	21.911	-0.47614	-6.7827	0.65401	-2.7334	33.512	-5.8973
123.54	-0.48243	50.012	-6.8196	0.62203	-2.7461	0.0227	-0.04138	-0.0021482	0.66022	-1.3176	3151.6	22.04	-0.2074	78.964	-64.181	75.368	75.081	21.911	-0.47614	-6.7827	0.65401	-2.7334	33.512	-5.8973
123.53	-0.48311	50.012	-6.8195	0.62183	-2.7461	0.022113	-0.040914	-0.0030948	0.66022	-1.3176	3150.9	22.04	-0.20769	78.963	-64.165	75.368	75.081	21.911	-0.47614	-6.7827	0.65401	-2.7334	33.512	-5.8973
123.53	-0.4838	50.011	-6.8194	0.62162	-2.7462	0.021494	-0.040396	-0.0040351	0.66022	-1.3176	3150.2	22.04	-0.20799	78.963	-64.148	75.368	75.081	21.911	-0.47614	-6.7827	0.65401	-2.7334	33.512	-5.8973
123.53	-0.4845	50.011	-6.8193	0.62142	-2.7462	0.020842	-0.039825	-0.0049679	0.66022	-1.3176	3149.6	22.04	-0.20829	78.962	-64.13	75.368	75.081	21.911	-0.47614	-6.7827	0.65401	-2.7334	33.512	-5.8973
123.53	-0.4852	50.011	-6.8192	0.62123	-2.7462	0.02016	-0.039203	-0.0058919	0.66022	-1.3176	3148.9	22.04	-0.2086	78.961	-64.11	75.368	75.081	21.911	-0.47614	-6.7827	0.65401	-2.7334	33.512	-5.8973
123.53	-0.48591	50.01	-6.8191	0.62103	-2.7462	0.019448	-0.038531	-0.0068058	0.66022	-1.3176	3148.2	22.04	-0.20891	78.961	-64.09	75.368	75.081	21.911	-0.47614	-6.7827	0.65401	-2.7334	33.512	-5.8973
123.53	-0.48663	50.01	-6.819	0.62084	-2.7463	0.018707	-0.037809	-0.0077083	0.66022	-1.3176	3147.6	22.04	-0.20921	78.96	-64.068	75.369	75.081	21.911	-0.47614	-6.7827	0.65401	-2.7334	33.512	-5.8973
123.53	-0.48734	50.009	-6.8189	0.62065	-2.7463	0.017938	-0.037039	-0.0085983	0.66022	-1.3176	3146.9	22.04	-0.20952	78.959	-64.045	75.369	75.081	21.911	-0.47614	-6.7827	0.65401	-2.7334	33.512	-5.8973
123.53	-0.48806	50.009	-6.8188	0.62047	-2.7464	0.017143	-0.036222	-0.0094743	0.66022	-1.3176	3146.2	22.04	-0.20983	78.959	-64.021	75.369	75.081	21.911	-0.47614	-6.7827	0.65401	-2.7334	33.512	-5.8973
123.53	-0.48878	50.008	-6.8187	0.62029	-2.7464	0.016322	-0.035359	-0.010335	0.66022	-1.3176	3145.6	22.04	-0.21014	78.958	-63.996	75.369	75.081	21.911	-0.47614	-6.7827	0.65401	-2.7334	33.512	-5.8973
123.52	-0.48949	50.007	-6.8186	0.62012	-2.7465	0.015476	-0.034451	-0.01118	0.66022	-1.3176	3144.9	22.04	-0.21045	78.957	-63.97	75.369	75.081	21.911	-0.47614	-6.7827	0.65401	-2.7334	33.512	-5.8973
123.52	-0.4902	50.006	-6.8185	0.61995	-2.7465	0.014608	-0.0335	-0.012008	0.66022	-1.3176	3144.3	22.04	-0.21076	78.957	-63.944	75.369	75.081	21.911	-0.47614	-6.7827	0.65401	-2.7334	33.512	-5.8973
123.52	-0.4909	50.005	-6.8185	0.61978	-2.7466	0.013718	-0.032508	-0.012817	0.66022	-1.3176	3143.6	22.039	-0.21106	78.956	-63.917	75.369	75.081	21.911	-0.47614	-6.7827	0.65401	-2.7334	33.512	-5.8973
123.52	-0.4916	50.005	-6.8184	0.61962	-2.7467	0.012807	-0.031475	-0.013606	0.66022	-1.3176	3142.9	22.039	-0.21136	78.955	-63.889	75.369	75.081	21.911	-0.47614	-6.7827	0.65401	-2.7334	33.512	-5.8973
123.52	-0.49229	50.003	-6.8183	0.61947	-2.7467	0.011878	-0.030404	-0.014375	0.66022	-1.3176	3142.3	22.039	-0.21166	78.955	-63.86	75.37	75.081	21.911	-0.47614	-6.7827	0.65401	-2.7334	33.512	-5.8973
123.52	-0.49296	50.002	-6.8183	0.61932	-2.7468	0.01093	-0.029295	-0.015122	0.66022	-1.3176	3141.6	22.039	-0.21196	78.954	-63.831	75.37	75.081	21.911	-0.47614	-6.7827	0.65401	-2.7334	33.512	-5.8973
123.52	-0.49363	50.001	-6.8182	0.61917	-2.7469	0.009966	-0.028151	-0.015846	0.66022	-1.3176	3140.9	22.038	-0.21224	78.953	-63.801	75.37	75.081	21.911	-0.47614	-6.7827	0.65401	-2.7334	33.512	-5.8973
123.52	-0.49428	50.0	-6.8182	0.61904	-2.747	0.0089868	-0.026973	-0.016546	0.66022	-1.3176	3140.3	22.038	-0.21253	78.953	-63.77	75.37	75.081	21.911	-0.47614	-6.7827	0.65401	-2.7334	33.512	-5.8973
123.52	-0.49492	49.999	-6.8181	0.6189	-2.747	0.007994	-0.025764	-0.017222	0.66022	-1.3176	3139.6	22.037	-0.2128	78.952	-63.74	75.37	75.081	21.911	-0.47614	-6.7827	0.65401	-2.7334	33.512	-5.8973
123.52	-0.49554	49.997	-6.8181	0.61878	-2.7471	0.0069888	-0.024523	-0.017872	0.66022	-1.3176	3138.9	22.037	-0.21307	78.951	-63.708	75.37	75.081	21.911	-0.47614	-6.7827	0.65401	-2.7334	33.512	-5.8973
123.52	-0.49615	49.996	-6.8181	0.61866	-2.7472	0.0059729	-0.023255	-0.018496	0.66022	-1.3176	3138.3	22.037	-0.21333	78.951	-63.677	75.37	75.081	21.911	-0.47614	-6.7827	0.65401	-2.7334	33.512	-5.8973
123.52	-0.49673	49.995	-6.818	0.61855	-2.7473	0.0049477	-0.02196	-0.019093	0.66022	-1.3176	3137.6	22.036	-0.21359	78.95	-63.645	75.37	75.081	21.911	-0.47614	-6.7827	0.65401	-2.7334	33.512	-5.8973
123.52	-0.4973	49.993	-6.818	0.61844	-2.7474	0.0039145	-0.02064	-0.019661	0.66022	-1.3176	3136.9	22.036	-0.21383	78.949	-63.613	75.37	75.081	21.911	-0.47614	-6.7827	0.65401	-2.7334	33.512	-5.8973
123.52	-0.49785	49.992	-6.818	0.61834	-2.7475	0.002875	-0.019297	-0.020201	0.66022	-1.3176	3136.3	22.035	-0.21407	78.949	-63.581	75.371	75.081	21.911	-0.47614	-6.7827	0.65401	-2.7334	33.512	-5.8973
123.51	-0.49837	49.99	-6.818	0.61825	-2.7476	0.0018306	-0.017933	-0.020711	0.66022	-1.3176	3135.6	22.035	-0.2143	78.948	-63.549	75.371	75.081	21.911	-0.47614	-6.7827	0.65401	-2.7334	33.512	-5.8973
123.51	-0.49887	49.988	-6.818	0.61816	-2.7477	0.00078271	-0.016551	-0.021191	0.66022	-1.3176	3134.9	22.034	-0.21451	78.947	-63.516	75.371	75.081	21.911	-0.47614	-6.7827	0.65401	-2.7334	33.512	-5.8973
123.51	-0.49934	49.987	-6.818	0.61808	-2.7478	-0.00026708	-0.015151	-0.021641	0.66022	-1.3176	3134.3	22.033	-0.21472	78.947	-63.484	75.371	75.081	21.911	-0.47614	-6.7827	0.65401	-2.7334	33.512	-5.8973
123.51	-0.49979	49.985	-6.818	0.61801	-2.7479	-0.0013173	-0.013737	-0.022059	0.66022	-1.3176	3133.6	22.033	-0.21491	78.946	-63.451	75.371	75.081	21.911	-0.47614	-6.7827	0.65401	-2.7334	33.512	-5.8973
123.51	-0.50022	49.983	-6.818	0.61794	-2.748	-0.0023665	-0.01231	-0.022445	0.66022	-1.3176	3133.0	22.032	-0.2151	78.945	-63.419	75.371	75.081	21.911	-0.47614	-6.7827	0.65401	-2.7334	33.512	-5.8973
123.51	-0.50061	49.981	-6.818	0.61789	-2.7482	-0.0034131	-0.010872	-0.022798	0.66022	-1.3176	3132.3	22.032	-0.21527	78.945	-63.387	75.371	75.081	21.911	-0.47614	-6.7827	0.65401	-2.7334	33.512	-5.8973
123.51	-0.50098	49.98	-6.818	0.61784	-2.7483	-0.0044557	-0.009425	-0.023119	0.66022	-1.3176	3131.6	22.031	-0.21543	78.944	-63.355	75.371	75.081	21.911	-0.47614	-6.7827	0.65401	-2.7334	33.512	-5.8973
123.51	-0.50131	49.978	-6.8181	0.61779	-2.7484	-0.0054928	-0.0079715	-0.023407	0.66022	-1.3176	3131.0	22.03	-0.21557	78.943	-63.323	75.371	75.081	21.911	-0.47614	-6.7827	0.65401	-2.7334	33.512	-5.8973
123.51	-0.50162	49.976	-6.8181	0.61776	-2.7485	-0.0065229	-0.0065133	-0.023661	0.66022	-1.3176	3130.3	22.03	-0.21571	78.943	-63.291	75.371	75.081	21.911	-0.47614	-6.7827	0.65401	-2.7334	33.512	-5.8973
123.51	-0.50189	49.974	-6.8181	0.61773	-2.7486	-0.0075447	-0.0050525	-0.023882	0.66022	-1.3176	3129.6	22.029	-0.21583	78.942	-63.259	75.372	75.081	21.911	-0.47614	-6.7827	0.65401	-2.7334	33.512	-5.8973
123.51	-0.50214	49.972	-6.8182	0.61771	-2.7487	-0.0085566	-0.0035912	-0.024068	0.66022	-1.3176	3129.0	22.028	-0.21593	78.941	-63.228	75.372	75.081	21.911	-0.47614	-6.7827	0.65401	-2.7334	33.512	-5.8973
123.51	-0.50235	49.97	-6.8182	0.61769	-2.7489	-0.0095572	-0.0021313	-0.02422	0.66022	-1.3176	3128.3	22.027	-0.21603	78.94	-63.197	75.372	75.081	21.911	-0.47614	-6.7827	0.65401	-2.7334	33.512	-5.8973
123.51	-0.50252	49.968	-6.8183	0.61768	-2.749	-0.010545	-0.0006751	-0.024338	0.66022	-1.3176	3127.6	22.027	-0.2161	78.94	-63.167	75.372	75.081	21.911	-0.47614	-6.7827	0.65401	-2.7334	33.512	-5.8973
123.51	-0.50266	49.966	-6.8183	0.61768	-2.7491	-0.011519	0.00077554	-0.024421	0.66022	-1.3176	3127.0	22.026	-0.21617	78.939	-63.137	75.372	75.081	21.911	-0.47614	-6.7827	0.65401	-2.7334	33.512	-5.8973
123.51	-0.50277	49.964	-6.8184	0.61769	-2.7492	-0.012478	0.0022186	-0.02447	0.66022	-1.3176	3126.3	22.025	-0.21621	78.938	-63.107	75.372	75.081	21.911	-0.47614	-6.7827	0.65401	-2.7334	33.512	-5.8973
123.51	-0.50284	49.961	-6.8184	0.61771	-2.7494	-0.01342	0.0036519	-0.024485	0.66022	-1.3176	3125.7	22.024	-0.21625	78.938	-63.078	75.372	75.081	21.911	-0.47614	-6.7827	0.65401	-2.7334	33.512	-5.8973
123.51	-0.50288	49.959	-6.8185	0.61773	-2.7495	-0.014343	0.0050737	-0.024464	0.66022	-1.3176	3125.0	22.024	-0.21627	78.937	-63.049	75.372	75.081	21.911	-0.47614	-6.7827	0.65401	-2.7334	33.512	-5.8973
123.51	-0.50288	49.957	-6.8186	0.61776	-2.7496	-0.015248	0.0064818	-0.02441	0.66022	-1.3176	3124.3	22.023	-0.21627	78.936	-63.021	75.372	75.081	21.911	-0.47614	-6.7827	0.65401	-2.7334	33.512	-5.8973
123.51	-0.50285	49.955	-6.8187	0.61779	-2.7497	-0.016132	0.0078744	-0.024321	0.66022	-1.3176	3123.7	22.022	-0.21626	78.936	-62.994	75.372	75.081	21.911	-0.47614	-6.7827	0.65401	-2.7334	33.512	-5.8973
123.51	-0.50278	49.953	-6.8187	0.61784	-2.7498	-0.016994	0.0092496	-0.024199	0.66022	-1.3176	3123.0	22.021	-0.21623	78.935	-62.966	75.372	75.081	21.911	-0.47614	-6.7827	0.65401	-2.7334	33.512	-5.8973
123.51	-0.50267	49.951	-6.8188	0.61789	-2.75	-0.017834	0.010605	-0.024042	0.66022	-1.3176	3122.3	22.02	-0.21618	78.934	-62.94	75.373	75.081	21.911	-0.47614	-6.7827	0.65401	-2.7334	33.512	-5.8973
123.51	-0.50253	49.948	-6.8189	0.61794	-2.7501	-0.018649	0.01194	-0.023853	0.66022	-1.3176	3121.7	22.02	-0.21612	78.934	-62.914	75.373	75.081	21.911	-0.47614	-6.7827	0.65401	-2.7334	33.512	-5.8973
123.51	-0.50234	49.946	-6.819	0.618	-2.7502	-0.01944	0.013252	-0.02363	0.66022	-1.3176	3121.0	22.019	-0.21605	78.933	-62.889	75.373	75.081	21.911	-0.47614	-6.7827	0.65401	-2.7334	33.512	-5.8973
123.5	-0.50213	49.944	-6.8191	0.61807	-2.7503	-0.020204	0.014539	-0.023374	0.66022	-1.3176	3120.3	22.018	-0.21595	78.932	-62.865	75.373	75.081	21.911	-0.47614	-6.7827	0.65401	-2.7334	33.512	-5.8973
123.5	-0.50187	49.942	-6.8192	0.61815	-2.7504	-0.020941	0.015799	-0.023086	0.66022	-1.3176	3119.7	22.017	-0.21585	78.932	-62.841	75.373	75.081	21.911	-0.47614	-6.7827	0.65401	-2.7334	33.512	-5.8973
123.5	-0.50158	49.94	-6.8193	0.61823	-2.7506	-0.021649	0.017031	-0.022767	0.66022	-1.3176	3119.0	22.016	-0.21572	78.931	-62.818	75.373	75.081	21.911	-0.47614	-6.7827	0.65401	-2.7334	33.512	-5.8973
123.5	-0.50125	49.938	-6.8194	0.61832	-2.7507	-0.022329	0.018233	-0.022416	0.66022	-1.3176	3118.4	22.016	-0.21558	78.93	-62.796	75.373	75.081	21.911	-0.47614	-6.7827	0.65401	-2.7334	33.512	-5.8973
123.5	-0.50088	49.935	-6.8195	0.61841	-2.7508	-0.022979	0.019404	-0.022035	0.66022	-1.3176	3117.7	22.015	-0.21543	78.929	-62.774	75.373	75.081	21.911	-0.47614	-6.7827	0.65401	-2.7334	33.512	-5.8973
123.5	-0.50048	49.933	-6.8197	0.61851	-2.7509	-0.023597	0.020542	-0.021623	0.66022	-1.3176	3117.0	22.014	-0.21526	78.929	-62.754	75.373	75.081	21.911	-0.47614	-6.7827	0.65401	-2.7334	33.512	-5.8973
123.5	-0.50004	49.931	-6.8198	0.61862	-2.751	-0.024184	0.021646	-0.021182	0.66022	-1.3176	3116.4	22.013	-0.21507	78.928	-62.734	75.373	75.081	21.911	-0.47614	-6.7827	0.65401	-2.7334	33.512	-5.8973
123.5	-0.49957	49.929	-6.8199	0.61873	-2.7511	-0.024739	0.022713	-0.020713	0.66022	-1.3176	3115.7	22.012	-0.21487	78.927	-62.715	75.373	75.081	21.911	-0.47614	-6.7827	0.65401	-2.7334	33.512	-5.8973
123.5	-0.49906	49.927	-6.82	0.61885	-2.7512	-0.025261	0.023743	-0.020215	0.66022	-1.3176	3115.0	22.012	-0.21465	78.927	-62.696	75.374	75.081	21.911	-0.47614	-6.7827	0.65401	-2.7334	33.512	-5.8973
123.5	-0.49852	49.925	-6.8202	0.61897	-2.7513	-0.025749	0.024735	-0.019691	0.66022	-1.3176	3114.4	22.011	-0.21442	78.926	-62.679	75.374	75.081	21.911	-0.47614	-6.7827	0.65401	-2.7334	33.512	-5.8973
123.5	-0.49794	49.923	-6.8203	0.61909	-2.7514	-0.026202	0.025686	-0.01914	0.66022	-1.3176	3113.7	22.01	-0.21417	78.925	-62.662	75.374	75.081	21.911	-0.47614	-6.7827	0.65401	-2.7334	33.512	-5.8973
123.5	-0.49733	49.921	-6.8204	0.61922	-2.7515	-0.026621	0.026596	-0.018563	0.66022	-1.3176	3113.0	22.009	-0.21391	78.925	-62.647	75.374	75.081	21.911	-0.47614	-6.7827	0.65401	-2.7334	33.512	-5.8973
123.5	-0.49668	49.919	-6.8206	0.61936	-2.7516	-0.027005	0.027464	-0.017962	0.66022	-1.3176	3112.4	22.009	-0.21363	78.924	-62.632	75.374	75.081	21.911	-0.47614	-6.7827	0.65401	-2.7334	33.512	-5.8973
123.5	-0.496	49.917	-6.8207	0.6195	-2.7517	-0.027352	0.028289	-0.017337	0.66022	-1.3176	3111.7	22.008	-0.21334	78.923	-62.618	75.374	75.081	21.911	-0.47614	-6.7827	0.65401	-2.7334	33.512	-5.8973
123.5	-0.49529	49.915	-6.8208	0.61964	-2.7518	-0.027663	0.029069	-0.016689	0.66022	-1.3176	3111.1	22.007	-0.21304	78.923	-62.605	75.374	75.081	21.911	-0.47614	-6.7827	0.65401	-2.7334	33.512	-5.8973
123.5	-0.49455	49.913	-6.821	0.61979	-2.7518	-0.027938	0.029804	-0.01602	0.66022	-1.3176	3110.4	22.006	-0.21272	78.922	-62.593	75.374	75.081	21.911	-0.47614	-6.7827	0.65401	-2.7334	33.512	-5.8973
123.5	-0.49378	49.911	-6.8211	0.61994	-2.7519	-0.028176	0.030493	-0.01533	0.66022	-1.3176	3109.7	22.006	-0.21239	78.921	-62.582	75.374	75.081	21.911	-0.47614	-6.7827	0.65401	-2.7334	33.512	-5.8973
123.5	-0.49297	49.909	-6.8213	0.62009	-2.752	-0.028377	0.031135	-0.01462	0.66022	-1.3176	3109.1	22.005	-0.21205	78.92	-62.571	75.374	75.081	21.911	-0.47614	-6.7827	0.65401	-2.7334	33.512	-5.8973
123.5	-0.49214	49.907	-6.8214	0.62025	-2.7521	-0.028541	0.031728	-0.013891	0.66022	-1.3176	3108.4	22.004	-0.21169	78.92	-62.562	75.374	75.081	21.911	-0.47614	-6.7827	0.65401	-2.7334	33.512	-5.8973
123.5	-0.49128	49.905	-6.8215	0.62041	-2.7521	-0.028667	0.032274	-0.013144	0.66022	-1.3176	3107.7	22.004	-0.21132	78.919	-62.554	75.374	75.081	21.911	-0.47614	-6.7827	0.65401	-2.7334	33.512	-5.8973
123.5	-0.49039	49.904	-6.8217	0.62057	-2.7522	-0.028756	0.03277	-0.012381	0.66022	-1.3176	3107.1	22.003	-0.21094	78.918	-62.546	75.375	75.081	21.911	-0.47614	-6.7827	0.65401	-2.7334	33.512	-5.8973
123.5	-0.48948	49.902	-6.8218	0.62074	-2.7523	-0.028808	0.033217	-0.011603	0.66022	-1.3176	3106.4	22.003	-0.21055	78.918	-62.54	75.375	75.081	21.911	-0.47614	-6.7827	0.65401	-2.7334	33.512	-5.8973
123.49	-0.48854	49.9	-6.822	0.62091	-2.7523	-0.028822	0.033613	-0.01081	0.66022	-1.3176	3105.8	22.002	-0.21015	78.917	-62.534	75.375	75.081	21.911	-0.47614	-6.7827	0.65401	-2.7334	33.512	-5.8973
123.49	-0.48757	49.899	-6.8221	0.62108	-2.7524	-0.028799	0.033959	-0.010004	0.66022	-1.3176	3105.1	22.002	-0.20974	78.916	-62.53	75.375	75.081	21.911	-0.47614	-6.7827	0.65401	-2.7334	33.512	-5.8973
123.49	-0.48658	49.897	-6.8223	0.62125	-2.7524	-0.028738	0.034254	-0.0091866	0.66022	-1.3176	3104.4	22.001	-0.20931	78.916	-62.526	75.375	75.081	21.911	-0.47614	-6.7827	0.65401	-2.7334	33.512	-5.8973
123.49	-0.48557	49.896	-6.8224	0.62142	-2.7525	-0.028641	0.034498	-0.0083581	0.66022	-1.3176	3103.8	22.001	-0.20888	78.915	-62.523	75.375	75.081	21.911	-0.47614	-6.7827	0.65401	-2.7334	33.512	-5.8973
123.49	-0.48454	49.894	-6.8225	0.62159	-2.7525	-0.028507	0.034691	-0.00752	0.66022	-1.3176	3103.1	22.0	-0.20844	78.914	-62.522	75.375	75.081	21.911	-0.47614	-6.7827	0.65401	-2.7334	33.512	-5.8973
123.49	-0.48349	49.893	-6.8227	0.62176	-2.7525	-0.028336	0.034786	-0.0066046	0.66022	-1.3176	3102.4	22.0	-0.20799	78.914	-62.521	75.375	75.081	21.911	-0.47614	-6.7827	0.65401	-2.7334	33.512	-5.8973
123.49	-0.48242	49.891	-6.8228	0.62194	-2.7526	-0.028126	0.034826	-0.0056805	0.66022	-1.3176	3101.8	21.999	-0.20753	78.913	-62.521	75.375	75.081	21.911	-0.47614	-6.7827	0.65401	-2.7334	33.512	-5.8973
123.49	-0.48133	49.89	-6.823	0.62211	-2.7526	-0.027879	0.034816	-0.004756	0.66022	-1.3176	3101.1	21.999	-0.20706	78.912	-62.522	75.375	75.081	21.911	-0.47614	-6.7827	0.65401	-2.7334	33.512	-5.8973
123.49	-0.48022	49.889	-6.8231	0.62229	-2.7526	-0.027595	0.034757	-0.0038322	0.66022	-1.3176	3100.5	21.998	-0.20659	78.911	-62.524	75.375	75.081	21.911	-0.47614	-6.7827	0.65401	-2.7334	33.512	-5.8973
123.49	-0.4791	49.888	-6.8232	0.62246	-2.7526	-0.027275	0.03465	-0.0029105	0.66022	-1.3176	3099.8	21.998	-0.20611	78.911	-62.527	75.375	75.081	21.911	-0.47614	-6.7827	0.65401	-2.7334	33.512	-5.8973
123.49	-0.47796	49.886	-6.8234	0.62263	-2.7526	-0.026919	0.034494	-0.001992	0.66022	-1.3176	3099.1	21.998	-0.20562	78.91	-62.531	75.376	75.081	21.911	-0.47614	-6.7827	0.65401	-2.7334	33.512	-5.8973
123.49	-0.47682	49.885	-6.8235	0.62281	-2.7526	-0.026529	0.03429	-0.001078	0.66022	-1.3176	3098.5	21.997	-0.20513	78.909	-62.536	75.376	75.081	21.911	-0.47614	-6.7827	0.65401	-2.7334	33.512	-5.8973
123.49	-0.47566	49.884	-6.8236	0.62298	-2.7526	-0.026106	0.034039	-0.00016963	0.66022	-1.3176	3097.8	21.997	-0.20463	78.909	-62.542	75.376	75.081	21.911	-0.47614	-6.7827	0.65401	-2.7334	33.512	-5.8973
123.49	-0.47449	49.883	-6.8238	0.62315	-2.7526	-0.025649	0.033742	0.00073188	0.66022	-1.3176	3097.1	21.997	-0.20413	78.908	-62.549	75.376	75.081	21.911	-0.47614	-6.7827	0.65401	-2.7334	33.512	-5.8973
123.48	-0.47331	49.882	-6.8239	0.62331	-2.7526	-0.025161	0.033398	0.0016254	0.66022	-1.3176	3096.5	21.997	-0.20362	78.907	-62.556	75.376	75.081	21.911	-0.47614	-6.7827	0.65401	-2.7334	33.512	-5.8973
123.48	-0.47212	49.881	-6.824	0.62348	-2.7526	-0.024642	0.033009	0.0025098	0.66022	-1.3176	3095.8	21.996	-0.20311	78.907	-62.565	75.376	75.081	21.911	-0.47614	-6.7827	0.65401	-2.7334	33.512	-5.8973
123.48	-0.47093	49.881	-6.8241	0.62364	-2.7526	-0.024093	0.032576	0.0033839	0.66022	-1.3176	3095.1	21.996	-0.2026	78.906	-62.574	75.376	75.081	21.911	-0.47614	-6.7827	0.65401	-2.7334	33.512	-5.8973
123.48	-0.46973	49.88	-6.8243	0.62381	-2.7526	-0.023515	0.0321	0.0042467	0.66022	-1.3176	3094.5	21.996	-0.20209	78.905	-62.585	75.376	75.081	21.911	-0.47614	-6.7827	0.65401	-2.7334	33.512	-5.8973
123.48	-0.46853	49.879	-6.8244	0.62396	-2.7526	-0.02291	0.03158	0.005097	0.66022	-1.3176	3093.8	21.996	-0.20157	78.905	-62.596	75.376	75.081	21.911	-0.47614	-6.7827	0.65401	-2.7334	33.512	-5.8973
123.48	-0.46732	49.878	-6.8245	0.62412	-2.7525	-0.022278	0.031019	0.0059339	0.66022	-1.3176	3093.2	21.996	-0.20106	78.904	-62.608	75.376	75.081	21.911	-0.47614	-6.7827	0.65401	-2.7334	33.512	-5.8973
123.48	-0.46611	49.878	-6.8246	0.62427	-2.7525	-0.02162	0.030418	0.0067563	0.66022	-1.3176	3092.5	21.996	-0.20054	78.903	-62.621	75.376	75.081	21.911	-0.47614	-6.7827	0.65401	-2.7334	33.512	-5.8973
123.48	-0.46491	49.877	-6.8247	0.62443	-2.7525	-0.020937	0.029777	0.0075633	0.66022	-1.3176	3091.8	21.996	-0.20002	78.903	-62.635	75.377	75.081	21.911	-0.47614	-6.7827	0.65401	-2.7334	33.512	-5.8973
123.48	-0.4637	49.877	-6.8248	0.62457	-2.7524	-0.020232	0.029097	0.0083538	0.66022	-1.3176	3091.2	21.996	-0.1995	78.902	-62.649	75.377	75.081	21.911	-0.47614	-6.7827	0.65401	-2.7334	33.512	-5.8973
123.48	-0.46249	49.876	-6.8249	0.62472	-2.7524	-0.019504	0.02838	0.009127	0.66022	-1.3176	3090.5	21.996	-0.19899	78.901	-62.665	75.377	75.081	21.911	-0.47614	-6.7827	0.65401	-2.7334	33.512	-5.8973
123.47	-0.46129	49.876	-6.825	0.62486	-2.7523	-0.018755	0.027626	0.0098819	0.66022	-1.3176	3089.8	21.996	-0.19847	78.9	-62.681	75.377	75.081	21.911	-0.47614	-6.7827	0.65401	-2.7334	33.512	-5.8973
123.47	-0.46009	49.875	-6.8251	0.62499	-2.7523	-0.017987	0.026838	0.010618	0.66022	-1.3176	3089.2	21.996	-0.19795	78.9	-62.698	75.377	75.081	21.911	-0.47614	-6.7827	0.65401	-2.7334	33.512	-5.8973
123.47	-0.45889	49.875	-6.8252	0.62512	-2.7522	-0.0172	0.026016	0.011334	0.66022	-1.3176	3088.5	21.996	-0.19744	78.899	-62.716	75.377	75.081	21.911	-0.47614	-6.7827	0.65401	-2.7334	33.512	-5.8973
123.47	-0.4577	49.875	-6.8253	0.62525	-2.7522	-0.016396	0.025161	0.012029	0.66022	-1.3176	3087.9	21.996	-0.19693	78.898	-62.734	75.377	75.081	21.911	-0.47614	-6.7827	0.65401	-2.7334	33.512	-5.8973
123.47	-0.45652	49.875	-6.8254	0.62538	-2.7521	-0.015576	0.024275	0.012702	0.66022	-1.3176	3087.2	21.996	-0.19642	78.898	-62.753	75.377	75.081	21.911	-0.47614	-6.7827	0.65401	-2.7334	33.512	-5.8973
123.47	-0.45534	49.875	-6.8254	0.6255	-2.7521	-0.014741	0.023359	0.013354	0.66022	-1.3176	3086.5	21.996	-0.19592	78.897	-62.773	75.377	75.081	21.911	-0.47614	-6.7827	0.65401	-2.7334	33.512	-5.8973
123.47	-0.45417	49.874	-6.8255	0.62561	-2.752	-0.013892	0.022414	0.013982	0.66022	-1.3176	3085.9	21.996	-0.19542	78.896	-62.794	75.377	75.081	21.911	-0.47614	-6.7827	0.65401	-2.7334	33.512	-5.8973
123.47	-0.45301	49.874	-6.8256	0.62572	-2.7519	-0.013032	0.021443	0.014587	0.66022	-1.3176	3085.2	21.996	-0.19492	78.896	-62.815	75.378	75.081	21.911	-0.47614	-6.7827	0.65401	-2.7334	33.512	-5.8973
123.47	-0.45186	49.874	-6.8256	0.62582	-2.7518	-0.01216	0.020445	0.015167	0.66022	-1.3176	3084.5	21.996	-0.19443	78.895	-62.837	75.378	75.081	21.911	-0.47614	-6.7827	0.65401	-2.7334	33.512	-5.8973
123.46	-0.45072	49.874	-6.8257	0.62592	-2.7518	-0.011279	0.019423	0.015723	0.66022	-1.3176	3083.9	21.997	-0.19394	78.894	-62.859	75.378	75.081	21.911	-0.47614	-6.7827	0.65401	-2.7334	33.512	-5.8973
123.46	-0.4496	49.875	-6.8257	0.62602	-2.7517	-0.010389	0.018379	0.016253	0.66022	-1.3176	3083.2	21.997	-0.19346	78.894	-62.882	75.378	75.081	21.911	-0.47614	-6.7827	0.65401	-2.7334	33.512	-5.8973
123.46	-0.44848	49.875	-6.8258	0.62611	-2.7516	-0.0094917	0.017313	0.016758	0.66022	-1.3176	3082.6	21.997	-0.19298	78.893	-62.906	75.378	75.081	21.911	-0.47614	-6.7827	0.65401	-2.7334	33.512	-5.8973
123.46	-0.44738	49.875	-6.8258	0.62619	-2.7515	-0.0085888	0.016227	0.017236	0.66022	-1.3176	3081.9	21.997	-0.19251	78.892	-62.93	75.378	75.081	21.911	-0.47614	-6.7827	0.65401	-2.7334	33.512	-5.8973
123.46	-0.4463	49.875	-6.8259	0.62627	-2.7514	-0.0076812	0.015122	0.017687	0.66022	-1.3176	3081.2	21.998	-0.19204	78.892	-62.955	75.378	75.081	21.911	-0.47614	-6.7827	0.65401	-2.7334	33.512	-5.8973
123.46	-0.44522	49.875	-6.8259	0.62634	-2.7513	-0.0067703	0.014001	0.018111	0.66022	-1.3176	3080.6	21.998	-0.19158	78.891	-62.98	75.378	75.081	21.911	-0.47614	-6.7827	0.65401	-2.7334	33.512	-5.8973
123.46	-0.44417	49.876	-6.8259	0.62641	-2.7512	-0.0058571	0.012864	0.018507	0.66022	-1.3176	3079.9	21.998	-0.19113	78.89	-63.006	75.378	75.081	21.911	-0.47614	-6.7827	0.65401	-2.7334	33.512	-5.8973
123.45	-0.44313	49.876	-6.826	0.62647	-2.7512	-0.0049431	0.011713	0.018876	0.66022	-1.3176	3079.2	21.999	-0.19068	78.89	-63.032	75.378	75.081	21.911	-0.47614	-6.7827	0.65401	-2.7334	33.512	-5.8973
123.45	-0.4421	49.877	-6.826	0.62653	-2.7511	-0.0040294	0.01055	0.019216	0.66022	-1.3176	3078.6	21.999	-0.19024	78.889	-63.059	75.379	75.081	21.911	-0.47614	-6.7827	0.65401	-2.7334	33.512	-5.8973
123.45	-0.4411	49.877	-6.826	0.62658	-2.751	-0.0031172	0.009376	0.019528	0.66022	-1.3176	3077.9	22.0	-0.18981	78.888	-63.085	75.379	75.081	21.911	-0.47614	-6.7827	0.65401	-2.7334	33.512	-5.8973
123.45	-0.44011	49.877	-6.826	0.62662	-2.7509	-0.0022078	0.0081871	0.01982	0.66022	-1.3176	3077.2	22.0	-0.18939	78.888	-63.113	75.379	75.081	21.911	-0.47614	-6.7827	0.65401	-2.7334	33.512	-5.8973
123.45	-0.43914	49.878	-6.826	0.62666	-2.7508	-0.0013015	0.0069468	0.020146	0.66022	-1.3176	3076.6	22.0	-0.18898	78.887	-63.14	75.379	75.081	21.911	-0.47614	-6.7827	0.65401	-2.7334	33.512	-5.8973
123.45	-0.4382	49.879	-6.826	0.62669	-2.7507	-0.00039851	0.0056974	0.020445	0.66022	-1.3176	3075.9	22.001	-0.18857	78.886	-63.168	75.379	75.081	21.911	-0.47614	-6.7827	0.65401	-2.7334	33.512	-5.8973
123.45	-0.43727	49.879	-6.826	0.62672	-2.7506	0.00050017	0.0044407	0.020715	0.66022	-1.3176	3075.3	22.001	-0.18817	78.886	-63.196	75.379	75.081	21.911	-0.47614	-6.7827	0.65401	-2.7334	33.512	-5.8973
123.44	-0.43636	49.88	-6.826	0.62673	-2.7505	0.0013933	0.0031782	0.020957	0.66022	-1.3176	3074.6	22.002	-0.18778	78.885	-63.224	75.379	75.081	21.911	-0.47614	-6.7827	0.65401	-2.7334	33.512	-5.8973
123.44	-0.43548	49.88	-6.826	0.62675	-2.7503	0.0022798	0.0019118	0.021171	0.66022	-1.3176	3073.9	22.002	-0.1874	78.884	-63.253	75.379	75.081	21.911	-0.47614	-6.7827	0.65401	-2.7334	33.512	-5.8973
123.44	-0.43462	49.881	-6.826	0.62675	-2.7502	0.0031584	0.00064298	0.021355	0.66022	-1.3176	3073.3	22.003	-0.18703	78.884	-63.281	75.379	75.081	21.911	-0.47614	-6.7827	0.65401	-2.7334	33.512	-5.8973
123.44	-0.43378	49.882	-6.826	0.62675	-2.7501	0.004028	-0.00062646	0.02151	0.66022	-1.3176	3072.6	22.003	-0.18667	78.883	-63.31	75.38	75.081	21.911	-0.47614	-6.7827	0.65401	-2.7334	33.512	-5.8973
123.44	-0.43296	49.882	-6.826	0.62675	-2.75	0.0048874	-0.0018948	0.021636	0.66022	-1.3176	3071.9	22.004	-0.18633	78.882	-63.339	75.38	75.081	21.911	-0.47614	-6.7827	0.65401	-2.7334	33.512	-5.8973
123.44	-0.43217	49.883	-6.8259	0.62673	-2.7499	0.0057357	-0.0031605	0.021733	0.66022	-1.3176	3071.3	22.005	-0.18599	78.882	-63.368	75.38	75.081	21.911	-0.47614	-6.7827	0.65401	-2.7334	33.512	-5.8973
123.44	-0.43141	49.884	-6.8259	0.62672	-2.7498	0.0065716	-0.0044217	0.021801	0.66022	-1.3176	3070.6	22.005	-0.18566	78.881	-63.397	75.38	75.081	21.911	-0.47614	-6.7827	0.65401	-2.7334	33.512	-5.8973
123.43	-0.43067	49.885	-6.8259	0.62669	-2.7497	0.0073941	-0.0056769	0.021839	0.66022	-1.3176	3069.9	22.006	-0.18534	78.88	-63.425	75.38	75.081	21.911	-0.47614	-6.7827	0.65401	-2.7334	33.512	-5.8973
123.43	-0.42996	49.886	-6.8258	0.62666	-2.7496	0.0082021	-0.0069244	0.021848	0.66022	-1.3176	3069.3	22.006	-0.18504	78.88	-63.454	75.38	75.081	21.911	-0.47614	-6.7827	0.65401	-2.7334	33.512	-5.8973
123.43	-0.42927	49.887	-6.8258	0.62662	-2.7495	0.0089947	-0.0081624	0.021828	0.66022	-1.3176	3068.6	22.007	-0.18474	78.879	-63.483	75.38	75.081	21.911	-0.47614	-6.7827	0.65401	-2.7334	33.512	-5.8973
123.43	-0.42861	49.887	-6.8257	0.62658	-2.7494	0.0097707	-0.0093895	0.021778	0.66022	-1.3176	3068.0	22.007	-0.18446	78.878	-63.511	75.38	75.081	21.911	-0.47614	-6.7827	0.65401	-2.7334	33.512	-5.8973
123.43	-0.42798	49.888	-6.8257	0.62653	-2.7493	0.010529	-0.010604	0.0217	0.66022	-1.3176	3067.3	22.008	-0.18419	78.878	-63.539	75.38	75.081	21.911	-0.47614	-6.7827	0.65401	-2.7334	33.512	-5.8973
123.43	-0.42738	49.889	-6.8256	0.62647	-2.7492	0.011269	-0.011804	0.021592	0.66022	-1.3176	3066.6	22.009	-0.18394	78.877	-63.567	75.381	75.081	21.911	-0.47614	-6.7827	0.65401	-2.7334	33.512	-5.8973
123.43	-0.4268	49.89	-6.8256	0.62641	-2.749	0.01199	-0.012989	0.021457	0.66022	-1.3176	3066.0	22.009	-0.18369	78.876	-63.595	75.381	75.081	21.911	-0.47614	-6.7827	0.65401	-2.7334	33.512	-5.8973
123.42	-0.42626	49.891	-6.8255	0.62634	-2.7489	0.012691	-0.014156	0.021292	0.66022	-1.3176	3065.3	22.01	-0.18346	78.876	-63.622	75.381	75.081	21.911	-0.47614	-6.7827	0.65401	-2.7334	33.512	-5.8973
123.42	-0.42574	49.892	-6.8255	0.62627	-2.7488	0.01337	-0.015304	0.0211	0.66022	-1.3176	3064.6	22.01	-0.18324	78.875	-63.649	75.381	75.081	21.911	-0.47614	-6.7827	0.65401	-2.7334	33.512	-5.8973
123.42	-0.42526	49.893	-6.8254	0.62619	-2.7487	0.014027	-0.016432	0.02088	0.66022	-1.3176	3064.0	22.011	-0.18303	78.874	-63.675	75.381	75.081	21.911	-0.47614	-6.7827	0.65401	-2.7334	33.512	-5.8973
123.42	-0.4248	49.894	-6.8253	0.6261	-2.7486	0.014661	-0.017539	0.020633	0.66022	-1.3176	3063.3	22.012	-0.18283	78.874	-63.702	75.381	75.081	21.911	-0.47614	-6.7827	0.65401	-2.7334	33.512	-5.8973
123.42	-0.42437	49.895	-6.8252	0.62601	-2.7485	0.015272	-0.018622	0.020358	0.66022	-1.3176	3062.6	22.012	-0.18265	78.873	-63.727	75.381	75.081	21.911	-0.47614	-6.7827	0.65401	-2.7334	33.512	-5.8973
123.42	-0.42397	49.895	-6.8252	0.62592	-2.7484	0.015859	-0.01968	0.020057	0.66022	-1.3176	3062.0	22.013	-0.18248	78.872	-63.752	75.381	75.081	21.911	-0.47614	-6.7827	0.65401	-2.7334	33.512	-5.8973
123.41	-0.42361	49.896	-6.8251	0.62582	-2.7483	0.01642	-0.020712	0.01973	0.66022	-1.3176	3061.3	22.013	-0.18232	78.872	-63.776	75.382	75.081	21.911	-0.47614	-6.7827	0.65401	-2.7334	33.512	-5.8973
123.41	-0.42327	49.897	-6.825	0.62571	-2.7482	0.016955	-0.021717	0.019378	0.66022	-1.3176	3060.7	22.014	-0.18218	78.871	-63.8	75.382	75.081	21.911	-0.47614	-6.7827	0.65401	-2.7334	33.512	-5.8973
123.41	-0.42296	49.898	-6.8249	0.6256	-2.7481	0.017464	-0.022694	0.019	0.66022	-1.3176	3060.0	22.015	-0.18205	78.87	-63.823	75.382	75.081	21.911	-0.47614	-6.7827	0.65401	-2.7334	33.512	-5.8973
123.41	-0.42268	49.899	-6.8248	0.62548	-2.748	0.017946	-0.023641	0.018598	0.66022	-1.3176	3059.3	22.015	-0.18193	78.87	-63.846	75.382	75.081	21.911	-0.47614	-6.7827	0.65401	-2.7334	33.512	-5.8973
123.41	-0.42243	49.9	-6.8247	0.62536	-2.7479	0.0184	-0.024556	0.018172	0.66022	-1.3176	3058.7	22.016	-0.18182	78.869	-63.867	75.382	75.081	21.911	-0.47614	-6.7827	0.65401	-2.7334	33.512	-5.8973
123.41	-0.42221	49.901	-6.8246	0.62524	-2.7479	0.018826	-0.025439	0.017723	0.66022	-1.3176	3058.0	22.016	-0.18173	78.868	-63.888	75.382	75.081	21.911	-0.47614	-6.7827	0.65401	-2.7334	33.512	-5.8973
123.4	-0.42203	49.902	-6.8245	0.62511	-2.7478	0.019224	-0.026289	0.017251	0.66022	-1.3176	3057.3	22.017	-0.18165	78.868	-63.908	75.382	75.081	21.911	-0.47614	-6.7827	0.65401	-2.7334	33.512	-5.8973
123.4	-0.42187	49.902	-6.8245	0.62497	-2.7477	0.019592	-0.027105	0.016757	0.66022	-1.3176	3056.7	22.018	-0.18159	78.867	-63.927	75.382	75.081	21.911	-0.47614	-6.7827	0.65401	-2.7334	33.512	-5.8973
123.4	-0.42174	49.903	-6.8244	0.62484	-2.7476	0.01993	-0.027885	0.016241	0.66022	-1.3176	3056.0	22.018	-0.18153	78.867	-63.945	75.382	75.081	21.911	-0.47614	-6.7827	0.65401	-2.7334	33.512	-5.8973
123.4	-0.42164	49.904	-6.8243	0.6247	-2.7475	0.020239	-0.028629	0.015706	0.66022	-1.3176	3055.3	22.019	-0.18149	78.866	-63.963	75.383	75.081	21.911	-0.47614	-6.7827	0.65401	-2.7334	33.512	-5.8973
123.4	-0.42156	49.905	-6.8241	0.62455	-2.7474	0.020517	-0.029335	0.01515	0.66022	-1.3176	3054.7	22.019	-0.18146	78.865	-63.979	75.383	75.081	21.911	-0.47614	-6.7827	0.65401	-2.7334	33.512	-5.8973
123.4	-0.42152	49.905	-6.824	0.6244	-2.7474	0.020764	-0.030003	0.014576	0.66022	-1.3176	3054.0	22.02	-0.18144	78.865	-63.994	75.383	75.081	21.911	-0.47614	-6.7827	0.65401	-2.7334	33.512	-5.8973
123.4	-0.4215	49.906	-6.8239	0.62425	-2.7473	0.02098	-0.030632	0.013983	0.66022	-1.3176	3053.4	22.02	-0.18144	78.864	-64.008	75.383	75.081	21.911	-0.47614	-6.7827	0.65401	-2.7334	33.512	-5.8973
123.39	-0.42151	49.907	-6.8238	0.6241	-2.7472	0.021166	-0.031221	0.013373	0.66022	-1.3176	3052.7	22.021	-0.18144	78.863	-64.022	75.383	75.081	21.911	-0.47614	-6.7827	0.65401	-2.7334	33.512	-5.8973
123.39	-0.42155	49.908	-6.8237	0.62394	-2.7472	0.02132	-0.03177	0.012747	0.66022	-1.3176	3052.0	22.021	-0.18146	78.863	-64.034	75.383	75.081	21.911	-0.47614	-6.7827	0.65401	-2.7334	33.512	-5.8973
123.39	-0.42162	49.908	-6.8236	0.62378	-2.7471	0.021442	-0.032277	0.012105	0.66022	-1.3176	3051.4	22.022	-0.18149	78.862	-64.045	75.383	75.081	21.911	-0.47614	-6.7827	0.65401	-2.7334	33.512	-5.8973
123.39	-0.42171	49.909	-6.8235	0.62362	-2.747	0.021533	-0.032742	0.011448	0.66022	-1.3176	3050.7	22.022	-0.18153	78.861	-64.054	75.383	75.081	21.911	-0.47614	-6.7827	0.65401	-2.7334	33.512	-5.8973
123.39	-0.42183	49.909	-6.8234	0.62345	-2.747	0.021592	-0.033165	0.010777	0.66022	-1.3176	3050.0	22.023	-0.18158	78.861	-64.063	75.384	75.081	21.911	-0.47614	-6.7827	0.65401	-2.7334	33.512	-5.8973
123.39	-0.42197	49.91	-6.8233	0.62328	-2.7469	0.021619	-0.033545	0.010094	0.66022	-1.3176	3049.4	22.023	-0.18165	78.86	-64.07	75.384	75.081	21.911	-0.47614	-6.7827	0.65401	-2.7334	33.512	-5.8973
123.39	-0.42213	49.91	-6.8232	0.62312	-2.7469	0.021615	-0.033882	0.0093983	0.66022	-1.3176	3048.7	22.024	-0.18172	78.859	-64.077	75.384	75.081	21.911	-0.47614	-6.7827	0.65401	-2.7334	33.512	-5.8973
123.38	-0.42232	49.911	-6.8231	0.62295	-2.7468	0.021578	-0.034175	0.0086918	0.66022	-1.3176	3048.0	22.024	-0.1818	78.859	-64.082	75.384	75.081	21.911	-0.47614	-6.7827	0.65401	-2.7334	33.512	-5.8973
123.38	-0.42253	49.911	-6.823	0.62277	-2.7468	0.021511	-0.034424	0.0079753	0.66022	-1.3176	3047.4	22.024	-0.18189	78.858	-64.086	75.384	75.081	21.911	-0.47614	-6.7827	0.65401	-2.7334	33.512	-5.8973
123.38	-0.42277	49.912	-6.8229	0.6226	-2.7468	0.021412	-0.034629	0.0072497	0.66022	-1.3176	3046.7	22.025	-0.182	78.857	-64.088	75.384	75.081	21.911	-0.47614	-6.7827	0.65401	-2.7334	33.512	-5.8973
123.38	-0.42302	49.912	-6.8228	0.62243	-2.7467	0.021282	-0.034789	0.006516	0.66022	-1.3176	3046.1	22.025	-0.18211	78.857	-64.09	75.384	75.081	21.911	-0.47614	-6.7827	0.65401	-2.7334	33.512	-5.8973
123.38	-0.4233	49.912	-6.8227	0.62225	-2.7467	0.021121	-0.034905	0.0057753	0.66022	-1.3176	3045.4	22.026	-0.18223	78.856	-64.09	75.384	75.081	21.911	-0.47614	-6.7827	0.65401	-2.7334	33.512	-5.8973
123.38	-0.4236	49.913	-6.8226	0.62208	-2.7467	0.020929	-0.034975	0.0050284	0.66022	-1.3176	3044.7	22.026	-0.18236	78.855	-64.089	75.385	75.081	21.911	-0.47614	-6.7827	0.65401	-2.7334	33.512	-5.8973
123.38	-0.42391	49.913	-6.8224	0.6219	-2.7466	0.020706	-0.035001	0.0042766	0.66022	-1.3176	3044.1	22.026	-0.18249	78.855	-64.087	75.385	75.081	21.911	-0.47614	-6.7827	0.65401	-2.7334	33.512	-5.8973
123.38	-0.42424	49.913	-6.8223	0.62173	-2.7466	0.020454	-0.034983	0.0035207	0.66022	-1.3176	3043.4	22.026	-0.18264	78.854	-64.083	75.385	75.081	21.911	-0.47614	-6.7827	0.65401	-2.7334	33.512	-5.8973
123.37	-0.42459	49.913	-6.8222	0.62155	-2.7466	0.020172	-0.034919	0.0027617	0.66022	-1.3176	3042.7	22.027	-0.18279	78.853	-64.079	75.385	75.081	21.911	-0.47614	-6.7827	0.65401	-2.7334	33.512	-5.8973
123.37	-0.42496	49.913	-6.8221	0.62138	-2.7466	0.01986	-0.034811	0.0020008	0.66022	-1.3176	3042.1	22.027	-0.18295	78.853	-64.073	75.385	75.081	21.911	-0.47614	-6.7827	0.65401	-2.7334	33.512	-5.8973
123.37	-0.42534	49.913	-6.822	0.62121	-2.7466	0.01952	-0.034659	0.001239	0.66022	-1.3176	3041.4	22.027	-0.18312	78.852	-64.066	75.385	75.081	21.911	-0.47614	-6.7827	0.65401	-2.7334	33.512	-5.8973
123.37	-0.42574	49.913	-6.8219	0.62103	-2.7466	0.019152	-0.034463	0.00047715	0.66022	-1.3176	3040.7	22.027	-0.18329	78.851	-64.058	75.385	75.081	21.911	-0.47614	-6.7827	0.65401	-2.7334	33.512	-5.8973
123.37	-0.42615	49.913	-6.8219	0.62086	-2.7466	0.018756	-0.034224	-0.00028357	0.66022	-1.3176	3040.1	22.027	-0.18347	78.851	-64.048	75.385	75.081	21.911	-0.47614	-6.7827	0.65401	-2.7334	33.512	-5.8973
123.37	-0.42657	49.913	-6.8218	0.62069	-2.7466	0.018332	-0.033941	-0.0010422	0.66022	-1.3176	3039.4	22.028	-0.18365	78.85	-64.038	75.385	75.081	21.911	-0.47614	-6.7827	0.65401	-2.7334	33.512	-5.8973
123.37	-0.427	49.913	-6.8217	0.62052	-2.7466	0.017882	-0.033615	-0.0017977	0.66022	-1.3176	3038.7	22.028	-0.18384	78.849	-64.026	75.386	75.081	21.911	-0.47614	-6.7827	0.65401	-2.7334	33.512	-5.8973
123.37	-0.42744	49.913	-6.8216	0.62036	-2.7466	0.017407	-0.033247	-0.002549	0.66022	-1.3176	3038.1	22.028	-0.18403	78.849	-64.014	75.386	75.081	21.911	-0.47614	-6.7827	0.65401	-2.7334	33.512	-5.8973
123.36	-0.42789	49.912	-6.8215	0.62019	-2.7466	0.016905	-0.032837	-0.0032952	0.66022	-1.3176	3037.4	22.028	-0.18422	78.848	-64.0	75.386	75.081	21.911	-0.47614	-6.7827	0.65401	-2.7334	33.512	-5.8973
123.36	-0.42835	49.912	-6.8214	0.62003	-2.7466	0.01638	-0.032386	-0.0040352	0.66022	-1.3176	3036.8	22.028	-0.18442	78.847	-63.986	75.386	75.081	21.911	-0.47614	-6.7827	0.65401	-2.7334	33.512	-5.8973
123.36	-0.42882	49.912	-6.8213	0.61987	-2.7467	0.01583	-0.031894	-0.0047681	0.66022	-1.3176	3036.1	22.028	-0.18462	78.847	-63.97	75.386	75.081	21.911	-0.47614	-6.7827	0.65401	-2.7334	33.512	-5.8973
123.36	-0.42929	49.911	-6.8213	0.61971	-2.7467	0.015258	-0.031363	-0.0054929	0.66022	-1.3176	3035.4	22.028	-0.18483	78.846	-63.954	75.386	75.081	21.911	-0.47614	-6.7827	0.65401	-2.7334	33.512	-5.8973
123.36	-0.42976	49.911	-6.8212	0.61955	-2.7467	0.014663	-0.030793	-0.0062086	0.66022	-1.3176	3034.8	22.028	-0.18504	78.845	-63.937	75.386	75.081	21.911	-0.47614	-6.7827	0.65401	-2.7334	33.512	-5.8973
123.36	-0.43024	49.91	-6.8211	0.6194	-2.7467	0.014047	-0.030185	-0.0069142	0.66022	-1.3176	3034.1	22.028	-0.18524	78.845	-63.919	75.386	75.081	21.911	-0.47614	-6.7827	0.65401	-2.7334	33.512	-5.8973
123.36	-0.43072	49.91	-6.821	0.61925	-2.7468	0.013411	-0.02954	-0.0076089	0.66022	-1.3176	3033.4	22.028	-0.18545	78.844	-63.9	75.386	75.081	21.911	-0.47614	-6.7827	0.65401	-2.7334	33.512	-5.8973
123.36	-0.43121	49.909	-6.821	0.61911	-2.7468	0.012755	-0.028858	-0.0082917	0.66022	-1.3176	3032.8	22.028	-0.18566	78.843	-63.88	75.387	75.081	21.911	-0.47614	-6.7827	0.65401	-2.7334	33.512	-5.8973
123.36	-0.43169	49.908	-6.8209	0.61896	-2.7469	0.01208	-0.028141	-0.0089617	0.66022	-1.3176	3032.1	22.028	-0.18587	78.843	-63.86	75.387	75.081	21.911	-0.47614	-6.7827	0.65401	-2.7334	33.512	-5.8973
123.36	-0.43217	49.907	-6.8209	0.61882	-2.7469	0.011387	-0.02739	-0.0096179	0.66022	-1.3176	3031.4	22.027	-0.18608	78.842	-63.839	75.387	75.081	21.911	-0.47614	-6.7827	0.65401	-2.7334	33.512	-5.8973
123.35	-0.43265	49.907	-6.8208	0.61869	-2.747	0.010678	-0.026606	-0.01026	0.66022	-1.3176	3030.8	22.027	-0.18629	78.841	-63.817	75.387	75.081	21.911	-0.47614	-6.7827	0.65401	-2.7334	33.512	-5.8973
123.35	-0.43313	49.906	-6.8207	0.61856	-2.747	0.0099528	-0.025789	-0.010886	0.66022	-1.3176	3030.1	22.027	-0.18649	78.841	-63.795	75.387	75.081	21.911	-0.47614	-6.7827	0.65401	-2.7334	33.512	-5.8973
123.35	-0.4336	49.905	-6.8207	0.61843	-2.7471	0.0092128	-0.024942	-0.011496	0.66022	-1.3176	3029.5	22.027	-0.1867	78.84	-63.772	75.387	75.081	21.911	-0.47614	-6.7827	0.65401	-2.7334	33.512	-5.8973
123.35	-0.43406	49.904	-6.8207	0.61831	-2.7471	0.0084591	-0.024065	-0.012089	0.66022	-1.3176	3028.8	22.027	-0.1869	78.839	-63.748	75.387	75.081	21.911	-0.47614	-6.7827	0.65401	-2.7334	33.512	-5.8973
123.35	-0.43452	49.903	-6.8206	0.61819	-2.7472	0.0076926	-0.023159	-0.012664	0.66022	-1.3176	3028.1	22.026	-0.1871	78.839	-63.724	75.387	75.081	21.911	-0.47614	-6.7827	0.65401	-2.7334	33.512	-5.8973
123.35	-0.43497	49.902	-6.8206	0.61808	-2.7473	0.0069145	-0.022227	-0.013221	0.66022	-1.3176	3027.5	22.026	-0.1873	78.838	-63.7	75.387	75.081	21.911	-0.47614	-6.7827	0.65401	-2.7334	33.512	-5.8973
123.35	-0.43541	49.901	-6.8205	0.61797	-2.7473	0.0061257	-0.021268	-0.013758	0.66022	-1.3176	3026.8	22.026	-0.18749	78.837	-63.675	75.387	75.081	21.911	-0.47614	-6.7827	0.65401	-2.7334	33.512	-5.8973
123.35	-0.43585	49.9	-6.8205	0.61786	-2.7474	0.0053275	-0.020285	-0.014275	0.66022	-1.3176	3026.1	22.025	-0.18768	78.837	-63.65	75.388	75.081	21.911	-0.47614	-6.7827	0.65401	-2.7334	33.512	-5.8973
123.35	-0.43627	49.899	-6.8205	0.61777	-2.7475	0.0045208	-0.019279	-0.014772	0.66022	-1.3176	3025.5	22.025	-0.18786	78.836	-63.625	75.388	75.081	21.911	-0.47614	-6.7827	0.65401	-2.7334	33.512	-5.8973
123.35	-0.43668	49.897	-6.8205	0.61767	-2.7475	0.0037069	-0.018251	-0.015247	0.66022	-1.3176	3024.8	22.025	-0.18804	78.835	-63.599	75.388	75.081	21.911	-0.47614	-6.7827	0.65401	-2.7334	33.512	-5.8973
123.35	-0.43707	49.896	-6.8205	0.61758	-2.7476	0.0028868	-0.017203	-0.0157	0.66022	-1.3176	3024.1	22.024	-0.18821	78.835	-63.574	75.388	75.081	21.911	-0.47614	-6.7827	0.65401	-2.7334	33.512	-5.8973
123.35	-0.43745	49.895	-6.8204	0.6175	-2.7477	0.0020616	-0.016136	-0.016131	0.66022	-1.3176	3023.5	22.024	-0.18837	78.834	-63.547	75.388	75.081	21.911	-0.47614	-6.7827	0.65401	-2.7334	33.512	-5.8973
123.35	-0.43782	49.893	-6.8204	0.61742	-2.7478	0.0012325	-0.015052	-0.016538	0.66022	-1.3176	3022.8	22.023	-0.18853	78.833	-63.521	75.388	75.081	21.911	-0.47614	-6.7827	0.65401	-2.7334	33.512	-5.8973
123.34	-0.43817	49.892	-6.8204	0.61735	-2.7479	0.00040066	-0.013952	-0.016922	0.66022	-1.3176	3022.2	22.023	-0.18869	78.832	-63.495	75.388	75.081	21.911	-0.47614	-6.7827	0.65401	-2.7334	33.512	-5.8973
123.34	-0.4385	49.891	-6.8204	0.61728	-2.748	-0.00043283	-0.012837	-0.017282	0.66022	-1.3176	3021.5	22.023	-0.18883	78.832	-63.469	75.388	75.081	21.911	-0.47614	-6.7827	0.65401	-2.7334	33.512	-5.8973
123.34	-0.43881	49.889	-6.8204	0.61722	-2.748	-0.0012668	-0.01171	-0.017618	0.66022	-1.3176	3020.8	22.022	-0.18897	78.831	-63.442	75.388	75.081	21.911	-0.47614	-6.7827	0.65401	-2.7334	33.512	-5.8973
123.34	-0.43911	49.888	-6.8204	0.61716	-2.7481	-0.0021001	-0.010572	-0.017928	0.66022	-1.3176	3020.2	22.022	-0.1891	78.83	-63.416	75.388	75.081	21.911	-0.47614	-6.7827	0.65401	-2.7334	33.512	-5.8973
123.34	-0.43939	49.886	-6.8205	0.61711	-2.7482	-0.0029317	-0.0094242	-0.018213	0.66022	-1.3176	3019.5	22.021	-0.18922	78.83	-63.39	75.388	75.081	21.911	-0.47614	-6.7827	0.65401	-2.7334	33.512	-5.8973
123.34	-0.43964	49.885	-6.8205	0.61707	-2.7483	-0.0037603	-0.0082684	-0.018472	0.66022	-1.3176	3018.8	22.021	-0.18933	78.829	-63.363	75.389	75.081	21.911	-0.47614	-6.7827	0.65401	-2.7334	33.512	-5.8973
123.34	-0.43987	49.883	-6.8205	0.61703	-2.7484	-0.0045849	-0.0071064	-0.018705	0.66022	-1.3176	3018.2	22.02	-0.18943	78.828	-63.337	75.389	75.081	21.911	-0.47614	-6.7827	0.65401	-2.7334	33.512	-5.8973
123.34	-0.44008	49.881	-6.8205	0.617	-2.7485	-0.0054042	-0.0059395	-0.018911	0.66022	-1.3176	3017.5	22.02	-0.18952	78.828	-63.311	75.389	75.081	21.911	-0.47614	-6.7827	0.65401	-2.7334	33.512	-5.8973
123.34	-0.44027	49.88	-6.8205	0.61697	-2.7486	-0.0062173	-0.0047696	-0.019092	0.66022	-1.3176	3016.9	22.019	-0.1896	78.827	-63.285	75.389	75.081	21.911	-0.47614	-6.7827	0.65401	-2.7334	33.512	-5.8973
123.34	-0.44044	49.878	-6.8206	0.61695	-2.7487	-0.007023	-0.0035981	-0.019245	0.66022	-1.3176	3016.2	22.018	-0.18968	78.826	-63.26	75.389	75.081	21.911	-0.47614	-6.7827	0.65401	-2.7334	33.512	-5.8973
123.34	-0.44058	49.876	-6.8206	0.61694	-2.7488	-0.0078202	-0.0024267	-0.019371	0.66022	-1.3176	3015.5	22.018	-0.18974	78.826	-63.235	75.389	75.081	21.911	-0.47614	-6.7827	0.65401	-2.7334	33.512	-5.8973
123.34	-0.44069	49.875	-6.8207	0.61693	-2.7489	-0.0086078	-0.0012571	-0.01947	0.66022	-1.3176	3014.9	22.017	-0.18979	78.825	-63.209	75.389	75.081	21.911	-0.47614	-6.7827	0.65401	-2.7334	33.512	-5.8973
123.34	-0.44078	49.873	-6.8207	0.61692	-2.749	-0.0093848	-9.0728e-05	-0.019542	0.66022	-1.3176	3014.2	22.017	-0.18983	78.824	-63.185	75.389	75.081	21.911	-0.47614	-6.7827	0.65401	-2.7334	33.512	-5.8973
123.34	-0.44084	49.871	-6.8208	0.61693	-2.7491	-0.01015	0.0010707	-0.019587	0.66022	-1.3176	3013.5	22.016	-0.18986	78.824	-63.16	75.389	75.081	21.911	-0.47614	-6.7827	0.65401	-2.7334	33.512	-5.8973
123.34	-0.44088	49.869	-6.8208	0.61693	-2.7492	-0.010903	0.0022255	-0.019604	0.66022	-1.3176	3012.9	22.015	-0.18988	78.823	-63.136	75.389	75.081	21.911	-0.47614	-6.7827	0.65401	-2.7334	33.512	-5.8973
123.34	-0.44089	49.868	-6.8209	0.61695	-2.7493	-0.011641	0.0033722	-0.019594	0.66022	-1.3176	3012.2	22.015	-0.18988	78.822	-63.113	75.389	75.081	21.911	-0.47614	-6.7827	0.65401	-2.7334	33.512	-5.8973
123.33	-0.44087	49.866	-6.8209	0.61697	-2.7494	-0.012365	0.0045093	-0.019557	0.66022	-1.3176	3011.6	22.014	-0.18987	78.821	-63.089	75.389	75.081	21.911	-0.47614	-6.7827	0.65401	-2.7334	33.512	-5.8973
123.33	-0.44082	49.864	-6.821	0.61699	-2.7495	-0.013074	0.005635	-0.019493	0.66022	-1.3176	3010.9	22.013	-0.18985	78.821	-63.066	75.39	75.081	21.911	-0.47614	-6.7827	0.65401	-2.7334	33.512	-5.8973
123.33	-0.44074	49.862	-6.8211	0.61702	-2.7496	-0.013765	0.006748	-0.019402	0.66022	-1.3176	3010.2	22.013	-0.18982	78.82	-63.044	75.39	75.081	21.911	-0.47614	-6.7827	0.65401	-2.7334	33.512	-5.8973
123.33	-0.44064	49.86	-6.8211	0.61706	-2.7497	-0.014439	0.0078467	-0.019284	0.66022	-1.3176	3009.6	22.012	-0.18978	78.819	-63.022	75.39	75.081	21.911	-0.47614	-6.7827	0.65401	-2.7334	33.512	-5.8973
123.33	-0.4405	49.858	-6.8212	0.6171	-2.7498	-0.015095	0.0089296	-0.019139	0.66022	-1.3176	3008.9	22.011	-0.18972	78.819	-63.001	75.39	75.081	21.911	-0.47614	-6.7827	0.65401	-2.7334	33.512	-5.8973
123.33	-0.44034	49.856	-6.8213	0.61715	-2.7499	-0.015731	0.0099951	-0.018968	0.66022	-1.3176	3008.2	22.011	-0.18966	78.818	-62.98	75.39	75.081	21.911	-0.47614	-6.7827	0.65401	-2.7334	33.512	-5.8973
123.33	-0.44015	49.855	-6.8214	0.6172	-2.7499	-0.016347	0.011042	-0.018771	0.66022	-1.3176	3007.6	22.01	-0.18957	78.817	-62.96	75.39	75.081	21.911	-0.47614	-6.7827	0.65401	-2.7334	33.512	-5.8973
123.33	-0.43993	49.853	-6.8214	0.61726	-2.75	-0.016942	0.012069	-0.018548	0.66022	-1.3176	3006.9	22.009	-0.18948	78.817	-62.94	75.39	75.081	21.911	-0.47614	-6.7827	0.65401	-2.7334	33.512	-5.8973
123.33	-0.43967	49.851	-6.8215	0.61732	-2.7501	-0.017515	0.013074	-0.018299	0.66022	-1.3176	3006.2	22.009	-0.18937	78.816	-62.921	75.39	75.081	21.911	-0.47614	-6.7827	0.65401	-2.7334	33.512	-5.8973
123.33	-0.43939	49.849	-6.8216	0.61739	-2.7502	-0.018065	0.014056	-0.018026	0.66022	-1.3176	3005.6	22.008	-0.18925	78.815	-62.902	75.39	75.081	21.911	-0.47614	-6.7827	0.65401	-2.7334	33.512	-5.8973
123.33	-0.43908	49.847	-6.8217	0.61746	-2.7503	-0.018592	0.015014	-0.017727	0.66022	-1.3176	3004.9	22.007	-0.18912	78.814	-62.885	75.39	75.081	21.911	-0.47614	-6.7827	0.65401	-2.7334	33.512	-5.8973
123.33	-0.43874	49.845	-6.8218	0.61754	-2.7504	-0.019095	0.015947	-0.017405	0.66022	-1.3176	3004.3	22.007	-0.18898	78.814	-62.867	75.39	75.081	21.911	-0.47614	-6.7827	0.65401	-2.7334	33.512	-5.8973
123.33	-0.43837	49.843	-6.8219	0.61762	-2.7505	-0.019574	0.016852	-0.017059	0.66022	-1.3176	3003.6	22.006	-0.18882	78.813	-62.851	75.39	75.081	21.911	-0.47614	-6.7827	0.65401	-2.7334	33.512	-5.8973
123.33	-0.43797	49.842	-6.822	0.61771	-2.7506	-0.020027	0.01773	-0.016689	0.66022	-1.3176	3002.9	22.005	-0.18865	78.812	-62.835	75.39	75.081	21.911	-0.47614	-6.7827	0.65401	-2.7334	33.512	-5.8973
123.33	-0.43754	49.84	-6.8221	0.6178	-2.7507	-0.020454	0.018579	-0.016297	0.66022	-1.3176	3002.3	22.005	-0.18846	78.812	-62.82	75.391	75.081	21.911	-0.47614	-6.7827	0.65401	-2.7334	33.512	-5.8973
123.33	-0.43708	49.838	-6.8222	0.6179	-2.7507	-0.020855	0.019397	-0.015883	0.66022	-1.3176	3001.6	22.004	-0.18827	78.811	-62.805	75.391	75.081	21.911	-0.47614	-6.7827	0.65401	-2.7334	33.512	-5.8973
123.33	-0.43659	49.836	-6.8223	0.618	-2.7508	-0.021229	0.020184	-0.015447	0.66022	-1.3176	3000.9	22.004	-0.18806	78.81	-62.791	75.391	75.081	21.911	-0.47614	-6.7827	0.65401	-2.7334	33.512	-5.8973
123.33	-0.43607	49.834	-6.8224	0.6181	-2.7509	-0.021576	0.020938	-0.014991	0.66022	-1.3176	3000.3	22.003	-0.18784	78.81	-62.778	75.391	75.081	21.911	-0.47614	-6.7827	0.65401	-2.7334	33.512	-5.8973
123.33	-0.43553	49.833	-6.8225	0.6182	-2.751	-0.021895	0.02166	-0.014514	0.66022	-1.3176	2999.6	22.002	-0.1876	78.809	-62.766	75.391	75.081	21.911	-0.47614	-6.7827	0.65401	-2.7334	33.512	-5.8973
123.32	-0.43495	49.831	-6.8226	0.61831	-2.751	-0.022185	0.022347	-0.014018	0.66022	-1.3176	2999.0	22.002	-0.18736	78.808	-62.754	75.391	75.081	21.911	-0.47614	-6.7827	0.65401	-2.7334	33.512	-5.8973
123.32	-0.43435	49.829	-6.8227	0.61843	-2.7511	-0.022447	0.022998	-0.013504	0.66022	-1.3176	2998.3	22.001	-0.1871	78.807	-62.743	75.391	75.081	21.911	-0.47614	-6.7827	0.65401	-2.7334	33.512	-5.8973
123.32	-0.43373	49.827	-6.8229	0.61854	-2.7512	-0.02268	0.023614	-0.012971	0.66022	-1.3176	2997.6	22.001	-0.18683	78.807	-62.733	75.391	75.081	21.911	-0.47614	-6.7827	0.65401	-2.7334	33.512	-5.8973
123.32	-0.43307	49.826	-6.823	0.61866	-2.7512	-0.022884	0.024192	-0.01242	0.66022	-1.3176	2997.0	22.0	-0.18655	78.806	-62.724	75.391	75.081	21.911	-0.47614	-6.7827	0.65401	-2.7334	33.512	-5.8973
123.32	-0.43239	49.824	-6.8231	0.61879	-2.7513	-0.023057	0.024669	-0.011761	0.66022	-1.3176	2996.3	21.999	-0.18626	78.805	-62.715	75.391	75.081	21.911	-0.47614	-6.7827	0.65401	-2.7334	33.512	-5.8973
123.32	-0.43169	49.823	-6.8232	0.61891	-2.7514	-0.023198	0.025109	-0.011091	0.66022	-1.3176	2995.7	21.999	-0.18596	78.805	-62.708	75.391	75.081	21.911	-0.47614	-6.7827	0.65401	-2.7334	33.512	-5.8973
123.32	-0.43095	49.821	-6.8233	0.61904	-2.7514	-0.023306	0.02551	-0.01041	0.66022	-1.3176	2995.0	21.998	-0.18565	78.804	-62.701	75.391	75.081	21.911	-0.47614	-6.7827	0.65401	-2.7334	33.512	-5.8973
123.32	-0.4302	49.819	-6.8234	0.61917	-2.7515	-0.023382	0.025873	-0.0097198	0.66022	-1.3176	2994.3	21.998	-0.18532	78.803	-62.694	75.391	75.081	21.911	-0.47614	-6.7827	0.65401	-2.7334	33.512	-5.8973
123.32	-0.42942	49.818	-6.8235	0.6193	-2.7515	-0.023427	0.026196	-0.009021	0.66022	-1.3176	2993.7	21.997	-0.18499	78.803	-62.689	75.392	75.081	21.911	-0.47614	-6.7827	0.65401	-2.7334	33.512	-5.8973
123.32	-0.42862	49.816	-6.8237	0.61943	-2.7515	-0.02344	0.026481	-0.0083146	0.66022	-1.3176	2993.0	21.997	-0.18465	78.802	-62.684	75.392	75.081	21.911	-0.47614	-6.7827	0.65401	-2.7334	33.512	-5.8973
123.32	-0.42781	49.815	-6.8238	0.61956	-2.7516	-0.023421	0.026725	-0.0076016	0.66022	-1.3176	2992.3	21.996	-0.1843	78.801	-62.68	75.392	75.081	21.911	-0.47614	-6.7827	0.65401	-2.7334	33.512	-5.8973
123.32	-0.42697	49.813	-6.8239	0.61969	-2.7516	-0.023371	0.026931	-0.0068831	0.66022	-1.3176	2991.7	21.996	-0.18394	78.801	-62.677	75.392	75.081	21.911	-0.47614	-6.7827	0.65401	-2.7334	33.512	-5.8973
123.32	-0.42611	49.812	-6.824	0.61983	-2.7517	-0.023291	0.027096	-0.0061599	0.66022	-1.3176	2991.0	21.995	-0.18357	78.8	-62.675	75.392	75.081	21.911	-0.47614	-6.7827	0.65401	-2.7334	33.512	-5.8973
123.32	-0.42523	49.811	-6.8241	0.61997	-2.7517	-0.023179	0.027223	-0.0054331	0.66022	-1.3176	2990.4	21.995	-0.18319	78.799	-62.674	75.392	75.081	21.911	-0.47614	-6.7827	0.65401	-2.7334	33.512	-5.8973
123.32	-0.42433	49.809	-6.8242	0.6201	-2.7517	-0.023038	0.027309	-0.0047036	0.66022	-1.3176	2989.7	21.995	-0.18281	78.798	-62.673	75.392	75.081	21.911	-0.47614	-6.7827	0.65401	-2.7334	33.512	-5.8973
123.32	-0.42342	49.808	-6.8244	0.62024	-2.7517	-0.022867	0.027357	-0.0039726	0.66022	-1.3176	2989.0	21.994	-0.18242	78.798	-62.673	75.392	75.081	21.911	-0.47614	-6.7827	0.65401	-2.7334	33.512	-5.8973
123.31	-0.4225	49.807	-6.8245	0.62038	-2.7517	-0.022667	0.027365	-0.0032408	0.66022	-1.3176	2988.4	21.994	-0.18202	78.797	-62.674	75.392	75.081	21.911	-0.47614	-6.7827	0.65401	-2.7334	33.512	-5.8973
123.31	-0.42155	49.806	-6.8246	0.62051	-2.7518	-0.022438	0.027334	-0.0025094	0.66022	-1.3176	2987.7	21.994	-0.18161	78.796	-62.676	75.392	75.081	21.911	-0.47614	-6.7827	0.65401	-2.7334	33.512	-5.8973
123.31	-0.4206	49.805	-6.8247	0.62065	-2.7518	-0.022181	0.027264	-0.0017792	0.66022	-1.3176	2987.0	21.993	-0.1812	78.796	-62.679	75.392	75.081	21.911	-0.47614	-6.7827	0.65401	-2.7334	33.512	-5.8973
123.31	-0.41963	49.803	-6.8248	0.62078	-2.7518	-0.021897	0.027156	-0.0010513	0.66022	-1.3176	2986.4	21.993	-0.18079	78.795	-62.682	75.392	75.081	21.911	-0.47614	-6.7827	0.65401	-2.7334	33.512	-5.8973
123.31	-0.41865	49.802	-6.8249	0.62092	-2.7518	-0.021585	0.02701	-0.00032647	0.66022	-1.3176	2985.7	21.993	-0.18037	78.794	-62.686	75.393	75.081	21.911	-0.47614	-6.7827	0.65401	-2.7334	33.512	-5.8973
123.31	-0.41766	49.801	-6.825	0.62105	-2.7518	-0.021247	0.026826	0.00039421	0.66022	-1.3176	2985.1	21.992	-0.17994	78.794	-62.691	75.393	75.081	21.911	-0.47614	-6.7827	0.65401	-2.7334	33.512	-5.8973
123.31	-0.41666	49.8	-6.8251	0.62119	-2.7518	-0.020884	0.026605	0.0011099	0.66022	-1.3176	2984.4	21.992	-0.17951	78.793	-62.697	75.393	75.081	21.911	-0.47614	-6.7827	0.65401	-2.7334	33.512	-5.8973
123.31	-0.41565	49.799	-6.8252	0.62132	-2.7518	-0.020496	0.026347	0.0018196	0.66022	-1.3176	2983.7	21.992	-0.17908	78.792	-62.703	75.393	75.081	21.911	-0.47614	-6.7827	0.65401	-2.7334	33.512	-5.8973
123.31	-0.41463	49.798	-6.8253	0.62145	-2.7518	-0.020083	0.026053	0.0025225	0.66022	-1.3176	2983.1	21.992	-0.17864	78.791	-62.71	75.393	75.081	21.911	-0.47614	-6.7827	0.65401	-2.7334	33.512	-5.8973
123.31	-0.4136	49.798	-6.8254	0.62158	-2.7517	-0.019647	0.025723	0.0032176	0.66022	-1.3176	2982.4	21.991	-0.1782	78.791	-62.718	75.393	75.081	21.911	-0.47614	-6.7827	0.65401	-2.7334	33.512	-5.8973
123.31	-0.41257	49.797	-6.8255	0.62171	-2.7517	-0.019189	0.025358	0.0039042	0.66022	-1.3176	2981.7	21.991	-0.17776	78.79	-62.727	75.393	75.081	21.911	-0.47614	-6.7827	0.65401	-2.7334	33.512	-5.8973
123.3	-0.41153	49.796	-6.8256	0.62183	-2.7517	-0.018708	0.024959	0.0045814	0.66022	-1.3176	2981.1	21.991	-0.17731	78.789	-62.737	75.393	75.081	21.911	-0.47614	-6.7827	0.65401	-2.7334	33.512	-5.8973
123.3	-0.41049	49.795	-6.8257	0.62196	-2.7517	-0.018207	0.024526	0.0052484	0.66022	-1.3176	2980.4	21.991	-0.17686	78.789	-62.747	75.393	75.081	21.911	-0.47614	-6.7827	0.65401	-2.7334	33.512	-5.8973
123.3	-0.40944	49.795	-6.8258	0.62208	-2.7517	-0.017685	0.024061	0.0059043	0.66022	-1.3176	2979.8	21.991	-0.17641	78.788	-62.758	75.393	75.081	21.911	-0.47614	-6.7827	0.65401	-2.7334	33.512	-5.8973
123.3	-0.40839	49.794	-6.8259	0.6222	-2.7516	-0.017144	0.023563	0.0065483	0.66022	-1.3176	2979.1	21.991	-0.17596	78.787	-62.769	75.393	75.081	21.911	-0.47614	-6.7827	0.65401	-2.7334	33.512	-5.8973
123.3	-0.40734	49.793	-6.826	0.62232	-2.7516	-0.016584	0.023033	0.0071798	0.66022	-1.3176	2978.4	21.991	-0.17551	78.787	-62.781	75.393	75.081	21.911	-0.47614	-6.7827	0.65401	-2.7334	33.512	-5.8973
123.3	-0.40628	49.793	-6.8261	0.62243	-2.7516	-0.016007	0.022474	0.0077979	0.66022	-1.3176	2977.8	21.991	-0.17506	78.786	-62.794	75.394	75.081	21.911	-0.47614	-6.7827	0.65401	-2.7334	33.512	-5.8973
123.3	-0.40523	49.792	-6.8261	0.62254	-2.7515	-0.015413	0.021884	0.0084019	0.66022	-1.3176	2977.1	21.991	-0.17461	78.785	-62.808	75.394	75.081	21.911	-0.47614	-6.7827	0.65401	-2.7334	33.512	-5.8973
123.3	-0.40418	49.792	-6.8262	0.62265	-2.7515	-0.014804	0.021266	0.0089912	0.66022	-1.3176	2976.5	21.991	-0.17415	78.785	-62.822	75.394	75.081	21.911	-0.47614	-6.7827	0.65401	-2.7334	33.512	-5.8973
123.3	-0.40312	49.791	-6.8263	0.62275	-2.7514	-0.014179	0.02062	0.009565	0.66022	-1.3176	2975.8	21.991	-0.1737	78.784	-62.837	75.394	75.081	21.911	-0.47614	-6.7827	0.65401	-2.7334	33.512	-5.8973
123.3	-0.40207	49.791	-6.8264	0.62285	-2.7514	-0.013541	0.019947	0.010123	0.66022	-1.3176	2975.1	21.991	-0.17325	78.783	-62.852	75.394	75.081	21.911	-0.47614	-6.7827	0.65401	-2.7334	33.512	-5.8973
123.29	-0.40102	49.791	-6.8264	0.62295	-2.7513	-0.012889	0.019249	0.010664	0.66022	-1.3176	2974.5	21.991	-0.1728	78.783	-62.868	75.394	75.081	21.911	-0.47614	-6.7827	0.65401	-2.7334	33.512	-5.8973
123.29	-0.39998	49.79	-6.8265	0.62305	-2.7513	-0.012226	0.018525	0.011188	0.66022	-1.3176	2973.8	21.991	-0.17235	78.782	-62.885	75.394	75.081	21.911	-0.47614	-6.7827	0.65401	-2.7334	33.512	-5.8973
123.29	-0.39894	49.79	-6.8265	0.62314	-2.7512	-0.011552	0.017778	0.011693	0.66022	-1.3176	2973.1	21.991	-0.1719	78.781	-62.902	75.394	75.081	21.911	-0.47614	-6.7827	0.65401	-2.7334	33.512	-5.8973
123.29	-0.3979	49.79	-6.8266	0.62322	-2.7511	-0.010867	0.017008	0.012181	0.66022	-1.3176	2972.5	21.991	-0.17146	78.78	-62.92	75.394	75.081	21.911	-0.47614	-6.7827	0.65401	-2.7334	33.512	-5.8973
123.29	-0.39687	49.79	-6.8267	0.62331	-2.7511	-0.010174	0.016217	0.012649	0.66022	-1.3176	2971.8	21.991	-0.17102	78.78	-62.938	75.394	75.081	21.911	-0.47614	-6.7827	0.65401	-2.7334	33.512	-5.8973
123.29	-0.39585	49.79	-6.8267	0.62339	-2.751	-0.0094724	0.015404	0.013098	0.66022	-1.3176	2971.2	21.991	-0.17058	78.779	-62.957	75.394	75.081	21.911	-0.47614	-6.7827	0.65401	-2.7334	33.512	-5.8973
123.29	-0.39483	49.789	-6.8267	0.62346	-2.751	-0.0087637	0.014573	0.013527	0.66022	-1.3176	2970.5	21.991	-0.17014	78.778	-62.976	75.395	75.081	21.911	-0.47614	-6.7827	0.65401	-2.7334	33.512	-5.8973
123.29	-0.39383	49.789	-6.8268	0.62353	-2.7509	-0.0080489	0.013723	0.013936	0.66022	-1.3176	2969.8	21.991	-0.16971	78.778	-62.995	75.395	75.081	21.911	-0.47614	-6.7827	0.65401	-2.7334	33.512	-5.8973
123.29	-0.39283	49.789	-6.8268	0.6236	-2.7508	-0.0073289	0.012856	0.014324	0.66022	-1.3176	2969.2	21.992	-0.16928	78.777	-63.015	75.395	75.081	21.911	-0.47614	-6.7827	0.65401	-2.7334	33.512	-5.8973
123.28	-0.39184	49.789	-6.8269	0.62366	-2.7507	-0.0066046	0.011973	0.014691	0.66022	-1.3176	2968.5	21.992	-0.16885	78.776	-63.036	75.395	75.081	21.911	-0.47614	-6.7827	0.65401	-2.7334	33.512	-5.8973
123.28	-0.39086	49.79	-6.8269	0.62372	-2.7507	-0.0058772	0.011075	0.015036	0.66022	-1.3176	2967.8	21.992	-0.16843	78.776	-63.057	75.395	75.081	21.911	-0.47614	-6.7827	0.65401	-2.7334	33.512	-5.8973
123.28	-0.38989	49.79	-6.8269	0.62377	-2.7506	-0.0051475	0.010164	0.015359	0.66022	-1.3176	2967.2	21.992	-0.16802	78.775	-63.078	75.395	75.081	21.911	-0.47614	-6.7827	0.65401	-2.7334	33.512	-5.8973
123.28	-0.38893	49.79	-6.8269	0.62382	-2.7505	-0.0044165	0.0092401	0.015661	0.66022	-1.3176	2966.5	21.993	-0.16761	78.774	-63.1	75.395	75.081	21.911	-0.47614	-6.7827	0.65401	-2.7334	33.512	-5.8973
123.28	-0.38799	49.79	-6.827	0.62386	-2.7504	-0.0036852	0.0083052	0.01594	0.66022	-1.3176	2965.9	21.993	-0.1672	78.774	-63.122	75.395	75.081	21.911	-0.47614	-6.7827	0.65401	-2.7334	33.512	-5.8973
123.28	-0.38706	49.79	-6.827	0.6239	-2.7504	-0.0029545	0.0073603	0.016196	0.66022	-1.3176	2965.2	21.993	-0.1668	78.773	-63.144	75.395	75.081	21.911	-0.47614	-6.7827	0.65401	-2.7334	33.512	-5.8973
123.28	-0.38614	49.79	-6.827	0.62394	-2.7503	-0.0022254	0.0064067	0.01643	0.66022	-1.3176	2964.5	21.993	-0.16641	78.772	-63.166	75.395	75.081	21.911	-0.47614	-6.7827	0.65401	-2.7334	33.512	-5.8973
123.27	-0.38523	49.791	-6.827	0.62397	-2.7502	-0.0014987	0.0054457	0.016641	0.66022	-1.3176	2963.9	21.994	-0.16602	78.772	-63.189	75.396	75.081	21.911	-0.47614	-6.7827	0.65401	-2.7334	33.512	-5.8973
123.27	-0.38434	49.791	-6.827	0.62399	-2.7501	-0.00077546	0.0044783	0.016828	0.66022	-1.3176	2963.2	21.994	-0.16564	78.771	-63.212	75.396	75.081	21.911	-0.47614	-6.7827	0.65401	-2.7334	33.512	-5.8973
123.27	-0.38347	49.791	-6.827	0.62401	-2.75	-5.653e-05	0.0035059	0.016992	0.66022	-1.3176	2962.5	21.994	-0.16526	78.77	-63.235	75.396	75.081	21.911	-0.47614	-6.7827	0.65401	-2.7334	33.512	-5.8973
123.27	-0.38261	49.792	-6.827	0.62403	-2.7499	0.00065717	0.0025298	0.017133	0.66022	-1.3176	2961.9	21.995	-0.16489	78.77	-63.258	75.396	75.081	21.911	-0.47614	-6.7827	0.65401	-2.7334	33.512	-5.8973
123.27	-0.38177	49.792	-6.827	0.62404	-2.7499	0.0013648	0.001551	0.017251	0.66022	-1.3176	2961.2	21.995	-0.16453	78.769	-63.281	75.396	75.081	21.911	-0.47614	-6.7827	0.65401	-2.7334	33.512	-5.8973
123.27	-0.38094	49.792	-6.827	0.62404	-2.7498	0.0020654	0.00057099	0.017345	0.66022	-1.3176	2960.6	21.996	-0.16418	78.768	-63.305	75.396	75.081	21.911	-0.47614	-6.7827	0.65401	-2.7334	33.512	-5.8973
123.27	-0.38014	49.793	-6.827	0.62404	-2.7497	0.0027582	-0.00040916	0.017415	0.66022	-1.3176	2959.9	21.996	-0.16383	78.768	-63.328	75.396	75.081	21.911	-0.47614	-6.7827	0.65401	-2.7334	33.512	-5.8973
123.27	-0.37935	49.793	-6.827	0.62404	-2.7496	0.0034423	-0.0013882	0.017463	0.66022	-1.3176	2959.2	21.996	-0.16349	78.767	-63.352	75.396	75.081	21.911	-0.47614	-6.7827	0.65401	-2.7334	33.512	-5.8973
123.26	-0.37858	49.794	-6.827	0.62403	-2.7495	0.0041169	-0.0023649	0.017486	0.66022	-1.3176	2958.6	21.997	-0.16316	78.766	-63.375	75.396	75.081	21.911	-0.47614	-6.7827	0.65401	-2.7334	33.512	-5.8973
123.26	-0.37783	49.794	-6.8269	0.62401	-2.7494	0.0047811	-0.003338	0.017487	0.66022	-1.3176	2957.9	21.997	-0.16284	78.766	-63.399	75.397	75.081	21.911	-0.47614	-6.7827	0.65401	-2.7334	33.512	-5.8973
123.26	-0.37709	49.795	-6.8269	0.624	-2.7493	0.0054343	-0.0043064	0.017464	0.66022	-1.3176	2957.2	21.998	-0.16252	78.765	-63.422	75.397	75.081	21.911	-0.47614	-6.7827	0.65401	-2.7334	33.512	-5.8973
123.26	-0.37638	49.795	-6.8269	0.62397	-2.7492	0.0060756	-0.0052688	0.017419	0.66022	-1.3176	2956.6	21.998	-0.16222	78.764	-63.445	75.397	75.081	21.911	-0.47614	-6.7827	0.65401	-2.7334	33.512	-5.8973
123.26	-0.37569	49.796	-6.8268	0.62394	-2.7492	0.0067043	-0.0062241	0.01735	0.66022	-1.3176	2955.9	21.999	-0.16192	78.764	-63.468	75.397	75.081	21.911	-0.47614	-6.7827	0.65401	-2.7334	33.512	-5.8973
123.26	-0.37502	49.797	-6.8268	0.62391	-2.7491	0.0073196	-0.007171	0.017259	0.66022	-1.3176	2955.3	21.999	-0.16164	78.763	-63.491	75.397	75.081	21.911	-0.47614	-6.7827	0.65401	-2.7334	33.512	-5.8973
123.26	-0.37437	49.797	-6.8268	0.62387	-2.749	0.0079208	-0.0081086	0.017146	0.66022	-1.3176	2954.6	22.0	-0.16136	78.762	-63.514	75.397	75.081	21.911	-0.47614	-6.7827	0.65401	-2.7334	33.512	-5.8973
123.25	-0.37375	49.798	-6.8267	0.62383	-2.7489	0.0085071	-0.0090384	0.017014	0.66022	-1.3176	2953.9	22.0	-0.16109	78.762	-63.537	75.397	75.081	21.911	-0.47614	-6.7827	0.65401	-2.7334	33.512	-5.8973
123.25	-0.37314	49.798	-6.8267	0.62378	-2.7488	0.0090783	-0.010009	0.016937	0.66022	-1.3176	2953.3	22.001	-0.16083	78.761	-63.559	75.397	75.081	21.911	-0.47614	-6.7827	0.65401	-2.7334	33.512	-5.8973
123.25	-0.37256	49.799	-6.8266	0.62373	-2.7487	0.0096356	-0.010968	0.016838	0.66022	-1.3176	2952.6	22.001	-0.16058	78.76	-63.581	75.397	75.081	21.911	-0.47614	-6.7827	0.65401	-2.7334	33.512	-5.8973
123.25	-0.372	49.8	-6.8266	0.62367	-2.7486	0.010178	-0.011914	0.016716	0.66022	-1.3176	2951.9	22.002	-0.16034	78.76	-63.602	75.398	75.081	21.911	-0.47614	-6.7827	0.65401	-2.7334	33.512	-5.8973
123.25	-0.37147	49.8	-6.8265	0.62361	-2.7486	0.010705	-0.012847	0.016572	0.66022	-1.3176	2951.3	22.002	-0.16011	78.759	-63.624	75.398	75.081	21.911	-0.47614	-6.7827	0.65401	-2.7334	33.512	-5.8973
123.25	-0.37096	49.801	-6.8265	0.62354	-2.7485	0.011217	-0.013765	0.016406	0.66022	-1.3176	2950.6	22.003	-0.15989	78.758	-63.645	75.398	75.081	21.911	-0.47614	-6.7827	0.65401	-2.7334	33.512	-5.8973
123.25	-0.37047	49.802	-6.8264	0.62347	-2.7484	0.011711	-0.014667	0.016218	0.66022	-1.3176	2950.0	22.003	-0.15969	78.758	-63.665	75.398	75.081	21.911	-0.47614	-6.7827	0.65401	-2.7334	33.512	-5.8973
123.24	-0.37001	49.803	-6.8264	0.6234	-2.7483	0.012188	-0.015552	0.016008	0.66022	-1.3176	2949.3	22.004	-0.15949	78.757	-63.685	75.398	75.081	21.911	-0.47614	-6.7827	0.65401	-2.7334	33.512	-5.8973
123.24	-0.36958	49.803	-6.8263	0.62332	-2.7482	0.012647	-0.016418	0.015778	0.66022	-1.3176	2948.6	22.004	-0.1593	78.756	-63.704	75.398	75.081	21.911	-0.47614	-6.7827	0.65401	-2.7334	33.512	-5.8973
123.24	-0.36917	49.804	-6.8262	0.62323	-2.7482	0.013087	-0.017264	0.015526	0.66022	-1.3176	2948.0	22.005	-0.15913	78.756	-63.723	75.398	75.081	21.911	-0.47614	-6.7827	0.65401	-2.7334	33.512	-5.8973
123.24	-0.36879	49.805	-6.8262	0.62314	-2.7481	0.013508	-0.01809	0.015254	0.66022	-1.3176	2947.3	22.005	-0.15896	78.755	-63.742	75.398	75.081	21.911	-0.47614	-6.7827	0.65401	-2.7334	33.512	-5.8973
123.24	-0.36843	49.805	-6.8261	0.62305	-2.748	0.01391	-0.018893	0.014961	0.66022	-1.3176	2946.6	22.006	-0.15881	78.754	-63.759	75.398	75.081	21.911	-0.47614	-6.7827	0.65401	-2.7334	33.512	-5.8973
123.24	-0.3681	49.806	-6.826	0.62295	-2.7479	0.014291	-0.019673	0.014649	0.66022	-1.3176	2946.0	22.006	-0.15867	78.754	-63.776	75.399	75.081	21.911	-0.47614	-6.7827	0.65401	-2.7334	33.512	-5.8973
123.23	-0.3678	49.807	-6.826	0.62285	-2.7479	0.014651	-0.020429	0.014316	0.66022	-1.3176	2945.3	22.007	-0.15854	78.753	-63.793	75.399	75.081	21.911	-0.47614	-6.7827	0.65401	-2.7334	33.512	-5.8973
123.23	-0.36753	49.807	-6.8259	0.62275	-2.7478	0.01499	-0.02116	0.013965	0.66022	-1.3176	2944.7	22.007	-0.15843	78.752	-63.809	75.399	75.081	21.911	-0.47614	-6.7827	0.65401	-2.7334	33.512	-5.8973
123.23	-0.36728	49.808	-6.8258	0.62264	-2.7477	0.015307	-0.021864	0.013595	0.66022	-1.3176	2944.0	22.008	-0.15832	78.752	-63.824	75.399	75.081	21.911	-0.47614	-6.7827	0.65401	-2.7334	33.512	-5.8973
123.23	-0.36706	49.809	-6.8257	0.62253	-2.7477	0.015602	-0.022541	0.013207	0.66022	-1.3176	2943.3	22.008	-0.15823	78.751	-63.838	75.399	75.081	21.911	-0.47614	-6.7827	0.65401	-2.7334	33.512	-5.8973
123.23	-0.36686	49.809	-6.8257	0.62242	-2.7476	0.015874	-0.02319	0.012802	0.66022	-1.3176	2942.7	22.009	-0.15814	78.751	-63.851	75.399	75.081	21.911	-0.47614	-6.7827	0.65401	-2.7334	33.512	-5.8973
123.23	-0.3667	49.81	-6.8256	0.6223	-2.7475	0.016122	-0.02381	0.012379	0.66022	-1.3176	2942.0	22.009	-0.15807	78.75	-63.864	75.399	75.081	21.911	-0.47614	-6.7827	0.65401	-2.7334	33.512	-5.8973
123.23	-0.36656	49.81	-6.8255	0.62218	-2.7475	0.016348	-0.0244	0.01194	0.66022	-1.3176	2941.3	22.01	-0.15801	78.749	-63.876	75.399	75.081	21.911	-0.47614	-6.7827	0.65401	-2.7334	33.512	-5.8973
123.22	-0.36644	49.811	-6.8254	0.62206	-2.7474	0.016549	-0.024959	0.011485	0.66022	-1.3176	2940.7	22.01	-0.15797	78.749	-63.887	75.399	75.081	21.911	-0.47614	-6.7827	0.65401	-2.7334	33.512	-5.8973
123.22	-0.36635	49.811	-6.8253	0.62193	-2.7474	0.016727	-0.025486	0.011014	0.66022	-1.3176	2940.0	22.01	-0.15793	78.748	-63.898	75.4	75.081	21.911	-0.47614	-6.7827	0.65401	-2.7334	33.512	-5.8973
123.22	-0.36629	49.812	-6.8252	0.6218	-2.7473	0.01688	-0.025981	0.010529	0.66022	-1.3176	2939.3	22.011	-0.15791	78.747	-63.907	75.4	75.081	21.911	-0.47614	-6.7827	0.65401	-2.7334	33.512	-5.8973
123.22	-0.36626	49.813	-6.8252	0.62167	-2.7472	0.017009	-0.026443	0.01003	0.66022	-1.3176	2938.7	22.011	-0.15789	78.747	-63.915	75.4	75.081	21.911	-0.47614	-6.7827	0.65401	-2.7334	33.512	-5.8973
123.22	-0.36625	49.813	-6.8251	0.62154	-2.7472	0.017112	-0.02687	0.0095169	0.66022	-1.3176	2938.0	22.012	-0.15789	78.746	-63.923	75.4	75.081	21.911	-0.47614	-6.7827	0.65401	-2.7334	33.512	-5.8973
123.22	-0.36627	49.813	-6.825	0.6214	-2.7472	0.017191	-0.027264	0.0089915	0.66022	-1.3176	2937.4	22.012	-0.1579	78.745	-63.93	75.4	75.081	21.911	-0.47614	-6.7827	0.65401	-2.7334	33.512	-5.8973
123.22	-0.36631	49.814	-6.8249	0.62126	-2.7471	0.017244	-0.027622	0.0084539	0.66022	-1.3176	2936.7	22.013	-0.15792	78.745	-63.935	75.4	75.081	21.911	-0.47614	-6.7827	0.65401	-2.7334	33.512	-5.8973
123.21	-0.36637	49.814	-6.8248	0.62113	-2.7471	0.017273	-0.027945	0.0079051	0.66022	-1.3176	2936.0	22.013	-0.15795	78.744	-63.94	75.4	75.081	21.911	-0.47614	-6.7827	0.65401	-2.7334	33.512	-5.8973
123.21	-0.36646	49.815	-6.8247	0.62098	-2.747	0.017275	-0.028233	0.0073458	0.66022	-1.3176	2935.4	22.013	-0.15799	78.743	-63.944	75.4	75.081	21.911	-0.47614	-6.7827	0.65401	-2.7334	33.512	-5.8973
123.21	-0.36658	49.815	-6.8246	0.62084	-2.747	0.017253	-0.028483	0.0067767	0.66022	-1.3176	2934.7	22.014	-0.15804	78.743	-63.947	75.4	75.081	21.911	-0.47614	-6.7827	0.65401	-2.7334	33.512	-5.8973
123.21	-0.36671	49.815	-6.8246	0.6207	-2.747	0.017205	-0.028697	0.0061985	0.66022	-1.3176	2934.0	22.014	-0.1581	78.742	-63.949	75.401	75.081	21.911	-0.47614	-6.7827	0.65401	-2.7334	33.512	-5.8973
123.21	-0.36687	49.816	-6.8245	0.62056	-2.7469	0.017131	-0.028874	0.0056121	0.66022	-1.3176	2933.4	22.014	-0.15816	78.741	-63.95	75.401	75.081	21.911	-0.47614	-6.7827	0.65401	-2.7334	33.512	-5.8973
123.21	-0.36705	49.816	-6.8244	0.62041	-2.7469	0.017033	-0.029013	0.0050183	0.66022	-1.3176	2932.7	22.015	-0.15824	78.741	-63.95	75.401	75.081	21.911	-0.47614	-6.7827	0.65401	-2.7334	33.512	-5.8973
123.21	-0.36725	49.816	-6.8243	0.62027	-2.7469	0.016909	-0.029115	0.0044179	0.66022	-1.3176	2932.1	22.015	-0.15833	78.74	-63.949	75.401	75.081	21.911	-0.47614	-6.7827	0.65401	-2.7334	33.512	-5.8973
123.21	-0.36746	49.816	-6.8242	0.62012	-2.7469	0.016759	-0.029179	0.0038116	0.66022	-1.3176	2931.4	22.015	-0.15843	78.739	-63.947	75.401	75.081	21.911	-0.47614	-6.7827	0.65401	-2.7334	33.512	-5.8973
123.2	-0.3677	49.816	-6.8241	0.61997	-2.7468	0.016585	-0.029205	0.0032005	0.66022	-1.3176	2930.7	22.015	-0.15853	78.739	-63.944	75.401	75.081	21.911	-0.47614	-6.7827	0.65401	-2.7334	33.512	-5.8973
123.2	-0.36796	49.816	-6.8241	0.61983	-2.7468	0.016386	-0.029194	0.0025852	0.66022	-1.3176	2930.1	22.016	-0.15864	78.738	-63.94	75.401	75.081	21.911	-0.47614	-6.7827	0.65401	-2.7334	33.512	-5.8973
123.2	-0.36823	49.816	-6.824	0.61968	-2.7468	0.016163	-0.029144	0.0019666	0.66022	-1.3176	2929.4	22.016	-0.15876	78.737	-63.935	75.401	75.081	21.911	-0.47614	-6.7827	0.65401	-2.7334	33.512	-5.8973
123.2	-0.36852	49.816	-6.8239	0.61954	-2.7468	0.015915	-0.029056	0.0013457	0.66022	-1.3176	2928.7	22.016	-0.15889	78.736	-63.93	75.401	75.081	21.911	-0.47614	-6.7827	0.65401	-2.7334	33.512	-5.8973
123.2	-0.36883	49.816	-6.8238	0.61939	-2.7468	0.015644	-0.028931	0.00072323	0.66022	-1.3176	2928.1	22.016	-0.15902	78.736	-63.923	75.401	75.081	21.911	-0.47614	-6.7827	0.65401	-2.7334	33.512	-5.8973
123.2	-0.36915	49.816	-6.8237	0.61925	-2.7468	0.015348	-0.028768	0.00010009	0.66022	-1.3176	2927.4	22.016	-0.15916	78.735	-63.916	75.402	75.081	21.911	-0.47614	-6.7827	0.65401	-2.7334	33.512	-5.8973
123.2	-0.36948	49.816	-6.8237	0.6191	-2.7468	0.01503	-0.028568	-0.00052285	0.66022	-1.3176	2926.8	22.017	-0.1593	78.734	-63.908	75.402	75.081	21.911	-0.47614	-6.7827	0.65401	-2.7334	33.512	-5.8973
123.2	-0.36982	49.816	-6.8236	0.61896	-2.7468	0.014688	-0.028331	-0.0011447	0.66022	-1.3176	2926.1	22.017	-0.15945	78.734	-63.898	75.402	75.081	21.911	-0.47614	-6.7827	0.65401	-2.7334	33.512	-5.8973
123.19	-0.37018	49.816	-6.8235	0.61882	-2.7468	0.014324	-0.028057	-0.0017646	0.66022	-1.3176	2925.4	22.017	-0.15961	78.733	-63.888	75.402	75.081	21.911	-0.47614	-6.7827	0.65401	-2.7334	33.512	-5.8973
123.19	-0.37055	49.816	-6.8234	0.61868	-2.7468	0.013938	-0.027747	-0.0023817	0.66022	-1.3176	2924.8	22.017	-0.15977	78.732	-63.878	75.402	75.081	21.911	-0.47614	-6.7827	0.65401	-2.7334	33.512	-5.8973
123.19	-0.37092	49.815	-6.8234	0.61854	-2.7468	0.013531	-0.027401	-0.0029951	0.66022	-1.3176	2924.1	22.017	-0.15993	78.732	-63.866	75.402	75.081	21.911	-0.47614	-6.7827	0.65401	-2.7334	33.512	-5.8973
123.19	-0.37131	49.815	-6.8233	0.61841	-2.7469	0.013103	-0.027019	-0.003604	0.66022	-1.3176	2923.4	22.017	-0.1601	78.731	-63.854	75.402	75.081	21.911	-0.47614	-6.7827	0.65401	-2.7334	33.512	-5.8973
123.19	-0.3717	49.815	-6.8232	0.61827	-2.7469	0.012654	-0.026603	-0.0042074	0.66022	-1.3176	2922.8	22.017	-0.16027	78.73	-63.841	75.402	75.081	21.911	-0.47614	-6.7827	0.65401	-2.7334	33.512	-5.8973
123.19	-0.3721	49.814	-6.8232	0.61814	-2.7469	0.012186	-0.026152	-0.0048045	0.66022	-1.3176	2922.1	22.017	-0.16044	78.73	-63.827	75.402	75.081	21.911	-0.47614	-6.7827	0.65401	-2.7334	33.512	-5.8973
123.19	-0.3725	49.814	-6.8231	0.61801	-2.7469	0.011699	-0.025668	-0.0053946	0.66022	-1.3176	2921.5	22.017	-0.16062	78.729	-63.813	75.402	75.081	21.911	-0.47614	-6.7827	0.65401	-2.7334	33.512	-5.8973
123.19	-0.3729	49.813	-6.8231	0.61788	-2.7469	0.011193	-0.025151	-0.0059766	0.66022	-1.3176	2920.8	22.017	-0.16079	78.728	-63.798	75.403	75.081	21.911	-0.47614	-6.7827	0.65401	-2.7334	33.512	-5.8973
123.19	-0.37331	49.812	-6.823	0.61776	-2.747	0.010669	-0.024602	-0.0065499	0.66022	-1.3176	2920.1	22.017	-0.16097	78.728	-63.782	75.403	75.081	21.911	-0.47614	-6.7827	0.65401	-2.7334	33.512	-5.8973
123.18	-0.37372	49.812	-6.823	0.61764	-2.747	0.010129	-0.024021	-0.0071136	0.66022	-1.3176	2919.5	22.017	-0.16115	78.727	-63.766	75.403	75.081	21.911	-0.47614	-6.7827	0.65401	-2.7334	33.512	-5.8973
123.18	-0.37413	49.811	-6.8229	0.61752	-2.7471	0.0095716	-0.02341	-0.0076668	0.66022	-1.3176	2918.8	22.017	-0.16132	78.726	-63.749	75.403	75.081	21.911	-0.47614	-6.7827	0.65401	-2.7334	33.512	-5.8973
123.18	-0.37453	49.81	-6.8229	0.6174	-2.7471	0.0089992	-0.022769	-0.0082089	0.66022	-1.3176	2918.1	22.017	-0.1615	78.726	-63.731	75.403	75.081	21.911	-0.47614	-6.7827	0.65401	-2.7334	33.512	-5.8973
123.18	-0.37494	49.81	-6.8228	0.61729	-2.7471	0.008412	-0.0221	-0.008739	0.66022	-1.3176	2917.5	22.016	-0.16168	78.725	-63.713	75.403	75.081	21.911	-0.47614	-6.7827	0.65401	-2.7334	33.512	-5.8973
123.18	-0.37534	49.809	-6.8228	0.61718	-2.7472	0.0078108	-0.021402	-0.0092563	0.66022	-1.3176	2916.8	22.016	-0.16185	78.724	-63.695	75.403	75.081	21.911	-0.47614	-6.7827	0.65401	-2.7334	33.512	-5.8973
123.18	-0.37573	49.808	-6.8227	0.61708	-2.7472	0.0071966	-0.020679	-0.0097601	0.66022	-1.3176	2916.2	22.016	-0.16202	78.724	-63.676	75.403	75.081	21.911	-0.47614	-6.7827	0.65401	-2.7334	33.512	-5.8973
123.18	-0.37612	49.807	-6.8227	0.61698	-2.7473	0.0065702	-0.019929	-0.01025	0.66022	-1.3176	2915.5	22.016	-0.16219	78.723	-63.657	75.403	75.081	21.911	-0.47614	-6.7827	0.65401	-2.7334	33.512	-5.8973
123.18	-0.37651	49.806	-6.8227	0.61688	-2.7473	0.0059324	-0.019155	-0.010725	0.66022	-1.3176	2914.8	22.016	-0.16236	78.722	-63.638	75.403	75.081	21.911	-0.47614	-6.7827	0.65401	-2.7334	33.512	-5.8973
123.18	-0.37688	49.805	-6.8226	0.61679	-2.7474	0.0052842	-0.018358	-0.011184	0.66022	-1.3176	2914.2	22.015	-0.16252	78.721	-63.618	75.403	75.081	21.911	-0.47614	-6.7827	0.65401	-2.7334	33.512	-5.8973
123.18	-0.37725	49.804	-6.8226	0.6167	-2.7474	0.0046265	-0.017539	-0.011627	0.66022	-1.3176	2913.5	22.015	-0.16268	78.721	-63.598	75.403	75.081	21.911	-0.47614	-6.7827	0.65401	-2.7334	33.512	-5.8973
123.18	-0.3776	49.803	-6.8226	0.61661	-2.7475	0.0039602	-0.016698	-0.012052	0.66022	-1.3176	2912.8	22.015	-0.16284	78.72	-63.577	75.404	75.081	21.911	-0.47614	-6.7827	0.65401	-2.7334	33.512	-5.8973
123.18	-0.37795	49.802	-6.8226	0.61653	-2.7476	0.0032862	-0.015838	-0.012461	0.66022	-1.3176	2912.2	22.014	-0.16299	78.719	-63.556	75.404	75.081	21.911	-0.47614	-6.7827	0.65401	-2.7334	33.512	-5.8973
123.17	-0.37828	49.801	-6.8226	0.61645	-2.7476	0.0026056	-0.014959	-0.012851	0.66022	-1.3176	2911.5	22.014	-0.16313	78.719	-63.536	75.404	75.081	21.911	-0.47614	-6.7827	0.65401	-2.7334	33.512	-5.8973
123.17	-0.3786	49.8	-6.8226	0.61638	-2.7477	0.0019193	-0.014063	-0.013223	0.66022	-1.3176	2910.9	22.014	-0.16327	78.718	-63.515	75.404	75.081	21.911	-0.47614	-6.7827	0.65401	-2.7334	33.512	-5.8973
123.17	-0.3789	49.798	-6.8225	0.61631	-2.7478	0.0012282	-0.013152	-0.013576	0.66022	-1.3176	2910.2	22.013	-0.1634	78.717	-63.493	75.404	75.081	21.911	-0.47614	-6.7827	0.65401	-2.7334	33.512	-5.8973
123.17	-0.37919	49.797	-6.8225	0.61625	-2.7478	0.00053342	-0.012226	-0.013908	0.66022	-1.3176	2909.5	22.013	-0.16353	78.717	-63.472	75.404	75.081	21.911	-0.47614	-6.7827	0.65401	-2.7334	33.512	-5.8973
123.17	-0.37946	49.796	-6.8225	0.61619	-2.7479	-0.0001641	-0.011286	-0.014221	0.66022	-1.3176	2908.9	22.013	-0.16365	78.716	-63.451	75.404	75.081	21.911	-0.47614	-6.7827	0.65401	-2.7334	33.512	-5.8973
123.17	-0.37971	49.795	-6.8225	0.61614	-2.748	-0.00086336	-0.010335	-0.014513	0.66022	-1.3176	2908.2	22.012	-0.16376	78.715	-63.429	75.404	75.081	21.911	-0.47614	-6.7827	0.65401	-2.7334	33.512	-5.8973
123.17	-0.37995	49.793	-6.8225	0.61609	-2.748	-0.0015633	-0.0093738	-0.014784	0.66022	-1.3176	2907.5	22.012	-0.16386	78.715	-63.408	75.404	75.081	21.911	-0.47614	-6.7827	0.65401	-2.7334	33.512	-5.8973
123.17	-0.38017	49.792	-6.8226	0.61604	-2.7481	-0.002263	-0.0084034	-0.015034	0.66022	-1.3176	2906.9	22.011	-0.16395	78.714	-63.386	75.404	75.081	21.911	-0.47614	-6.7827	0.65401	-2.7334	33.512	-5.8973
123.17	-0.38036	49.79	-6.8226	0.616	-2.7482	-0.0029614	-0.0074255	-0.015261	0.66022	-1.3176	2906.2	22.011	-0.16404	78.713	-63.365	75.404	75.081	21.911	-0.47614	-6.7827	0.65401	-2.7334	33.512	-5.8973
123.17	-0.38054	49.789	-6.8226	0.61597	-2.7483	-0.0036575	-0.0064415	-0.015467	0.66022	-1.3176	2905.6	22.01	-0.16412	78.712	-63.344	75.404	75.081	21.911	-0.47614	-6.7827	0.65401	-2.7334	33.512	-5.8973
123.17	-0.38069	49.787	-6.8226	0.61594	-2.7483	-0.0043503	-0.005453	-0.01565	0.66022	-1.3176	2904.9	22.01	-0.16419	78.712	-63.323	75.405	75.081	21.911	-0.47614	-6.7827	0.65401	-2.7334	33.512	-5.8973
123.17	-0.38082	49.786	-6.8226	0.61591	-2.7484	-0.0050387	-0.0044612	-0.015811	0.66022	-1.3176	2904.2	22.009	-0.16424	78.711	-63.302	75.405	75.081	21.911	-0.47614	-6.7827	0.65401	-2.7334	33.512	-5.8973
123.17	-0.38093	49.784	-6.8227	0.61589	-2.7485	-0.0057218	-0.0034677	-0.015949	0.66022	-1.3176	2903.6	22.009	-0.16429	78.71	-63.281	75.405	75.081	21.911	-0.47614	-6.7827	0.65401	-2.7334	33.512	-5.8973
123.17	-0.38102	49.783	-6.8227	0.61588	-2.7486	-0.0063986	-0.002474	-0.016063	0.66022	-1.3176	2902.9	22.008	-0.16433	78.71	-63.26	75.405	75.081	21.911	-0.47614	-6.7827	0.65401	-2.7334	33.512	-5.8973
123.16	-0.38108	49.781	-6.8227	0.61587	-2.7487	-0.0070681	-0.0014815	-0.016155	0.66022	-1.3176	2902.2	22.008	-0.16436	78.709	-63.24	75.405	75.081	21.911	-0.47614	-6.7827	0.65401	-2.7334	33.512	-5.8973
123.16	-0.38112	49.78	-6.8228	0.61586	-2.7487	-0.0077294	-0.00049163	-0.016223	0.66022	-1.3176	2901.6	22.007	-0.16438	78.708	-63.219	75.405	75.081	21.911	-0.47614	-6.7827	0.65401	-2.7334	33.512	-5.8973
123.16	-0.38113	49.778	-6.8228	0.61586	-2.7488	-0.0083814	0.00049414	-0.016268	0.66022	-1.3176	2900.9	22.007	-0.16438	78.708	-63.199	75.405	75.081	21.911	-0.47614	-6.7827	0.65401	-2.7334	33.512	-5.8973
123.16	-0.38111	49.776	-6.8228	0.61587	-2.7489	-0.0090233	0.0014744	-0.016289	0.66022	-1.3176	2900.3	22.006	-0.16438	78.707	-63.18	75.405	75.081	21.911	-0.47614	-6.7827	0.65401	-2.7334	33.512	-5.8973
123.16	-0.38107	49.775	-6.8229	0.61588	-2.749	-0.009654	0.0024477	-0.016287	0.66022	-1.3176	2899.6	22.006	-0.16436	78.706	-63.16	75.405	75.081	21.911	-0.47614	-6.7827	0.65401	-2.7334	33.512	-5.8973
123.16	-0.38101	49.773	-6.8229	0.61589	-2.7491	-0.010273	0.0034126	-0.016261	0.66022	-1.3176	2898.9	22.005	-0.16434	78.706	-63.141	75.405	75.081	21.911	-0.47614	-6.7827	0.65401	-2.7334	33.512	-5.8973
123.16	-0.38091	49.772	-6.823	0.61591	-2.7492	-0.010879	0.0043677	-0.016212	0.66022	-1.3176	2898.3	22.005	-0.1643	78.705	-63.122	75.405	75.081	21.911	-0.47614	-6.7827	0.65401	-2.7334	33.512	-5.8973
123.16	-0.38079	49.77	-6.823	0.61594	-2.7492	-0.011471	0.0053117	-0.016139	0.66022	-1.3176	2897.6	22.004	-0.16425	78.704	-63.104	75.405	75.081	21.911	-0.47614	-6.7827	0.65401	-2.7334	33.512	-5.8973
123.16	-0.38065	49.768	-6.8231	0.61597	-2.7493	-0.012048	0.0062431	-0.016044	0.66022	-1.3176	2897.0	22.003	-0.16418	78.703	-63.086	75.405	75.081	21.911	-0.47614	-6.7827	0.65401	-2.7334	33.512	-5.8973
123.16	-0.38047	49.767	-6.8232	0.616	-2.7494	-0.01261	0.0071607	-0.015925	0.66022	-1.3176	2896.3	22.003	-0.16411	78.703	-63.068	75.406	75.081	21.911	-0.47614	-6.7827	0.65401	-2.7334	33.512	-5.8973
123.16	-0.38027	49.765	-6.8232	0.61604	-2.7495	-0.013156	0.0080631	-0.015784	0.66022	-1.3176	2895.6	22.002	-0.16403	78.702	-63.051	75.406	75.081	21.911	-0.47614	-6.7827	0.65401	-2.7334	33.512	-5.8973
123.16	-0.38004	49.763	-6.8233	0.61608	-2.7496	-0.013684	0.0089491	-0.01562	0.66022	-1.3176	2895.0	22.002	-0.16393	78.701	-63.034	75.406	75.081	21.911	-0.47614	-6.7827	0.65401	-2.7334	33.512	-5.8973
123.16	-0.37979	49.762	-6.8234	0.61613	-2.7496	-0.014195	0.0098173	-0.015434	0.66022	-1.3176	2894.3	22.001	-0.16382	78.701	-63.018	75.406	75.081	21.911	-0.47614	-6.7827	0.65401	-2.7334	33.512	-5.8973
123.16	-0.3795	49.76	-6.8234	0.61618	-2.7497	-0.014687	0.010667	-0.015225	0.66022	-1.3176	2893.6	22.001	-0.1637	78.7	-63.002	75.406	75.081	21.911	-0.47614	-6.7827	0.65401	-2.7334	33.512	-5.8973
123.16	-0.37919	49.758	-6.8235	0.61623	-2.7498	-0.01516	0.011491	-0.014988	0.66022	-1.3176	2893.0	22.0	-0.16356	78.699	-62.987	75.406	75.081	21.911	-0.47614	-6.7827	0.65401	-2.7334	33.512	-5.8973
123.16	-0.37885	49.757	-6.8236	0.61629	-2.7499	-0.015612	0.012234	-0.014643	0.66022	-1.3176	2892.3	21.999	-0.16342	78.699	-62.972	75.406	75.081	21.911	-0.47614	-6.7827	0.65401	-2.7334	33.512	-5.8973
123.15	-0.37849	49.755	-6.8237	0.61636	-2.7499	-0.01604	0.012954	-0.01428	0.66022	-1.3176	2891.7	21.999	-0.16326	78.698	-62.958	75.406	75.081	21.911	-0.47614	-6.7827	0.65401	-2.7334	33.512	-5.8973
123.15	-0.37809	49.753	-6.8238	0.61642	-2.75	-0.016444	0.013649	-0.013898	0.66022	-1.3176	2891.0	21.998	-0.1631	78.697	-62.944	75.406	75.081	21.911	-0.47614	-6.7827	0.65401	-2.7334	33.512	-5.8973
123.15	-0.37768	49.752	-6.8238	0.61649	-2.7501	-0.016824	0.01432	-0.0135	0.66022	-1.3176	2890.3	21.998	-0.16292	78.696	-62.931	75.406	75.081	21.911	-0.47614	-6.7827	0.65401	-2.7334	33.512	-5.8973
123.15	-0.37723	49.75	-6.8239	0.61656	-2.7501	-0.01718	0.014964	-0.013085	0.66022	-1.3176	2889.7	21.997	-0.16273	78.696	-62.919	75.406	75.081	21.911	-0.47614	-6.7827	0.65401	-2.7334	33.512	-5.8973
123.15	-0.37676	49.748	-6.824	0.61664	-2.7502	-0.01751	0.015582	-0.012654	0.66022	-1.3176	2889.0	21.997	-0.16253	78.695	-62.907	75.406	75.081	21.911	-0.47614	-6.7827	0.65401	-2.7334	33.512	-5.8973
123.15	-0.37627	49.747	-6.8241	0.61672	-2.7503	-0.017816	0.016173	-0.012209	0.66022	-1.3176	2888.4	21.996	-0.16231	78.694	-62.895	75.406	75.081	21.911	-0.47614	-6.7827	0.65401	-2.7334	33.512	-5.8973
123.15	-0.37575	49.745	-6.8242	0.6168	-2.7503	-0.018096	0.016736	-0.011748	0.66022	-1.3176	2887.7	21.996	-0.16209	78.694	-62.884	75.407	75.081	21.911	-0.47614	-6.7827	0.65401	-2.7334	33.512	-5.8973
123.15	-0.37521	49.744	-6.8243	0.61689	-2.7504	-0.018351	0.01727	-0.011275	0.66022	-1.3176	2887.0	21.995	-0.16186	78.693	-62.874	75.407	75.081	21.911	-0.47614	-6.7827	0.65401	-2.7334	33.512	-5.8973
123.15	-0.37465	49.742	-6.8244	0.61698	-2.7504	-0.01858	0.017776	-0.010788	0.66022	-1.3176	2886.4	21.994	-0.16162	78.692	-62.864	75.407	75.081	21.911	-0.47614	-6.7827	0.65401	-2.7334	33.512	-5.8973
123.15	-0.37406	49.74	-6.8245	0.61707	-2.7505	-0.018783	0.018252	-0.010289	0.66022	-1.3176	2885.7	21.994	-0.16137	78.692	-62.855	75.407	75.081	21.911	-0.47614	-6.7827	0.65401	-2.7334	33.512	-5.8973
123.15	-0.37346	49.739	-6.8246	0.61716	-2.7505	-0.01896	0.018697	-0.009778	0.66022	-1.3176	2885.0	21.993	-0.16111	78.691	-62.847	75.407	75.081	21.911	-0.47614	-6.7827	0.65401	-2.7334	33.512	-5.8973
123.15	-0.37283	49.737	-6.8247	0.61725	-2.7506	-0.019111	0.019113	-0.0092568	0.66022	-1.3176	2884.4	21.993	-0.16084	78.69	-62.839	75.407	75.081	21.911	-0.47614	-6.7827	0.65401	-2.7334	33.512	-5.8973
123.15	-0.37218	49.736	-6.8247	0.61735	-2.7506	-0.019236	0.019497	-0.0087256	0.66022	-1.3176	2883.7	21.992	-0.16056	78.689	-62.832	75.407	75.081	21.911	-0.47614	-6.7827	0.65401	-2.7334	33.512	-5.8973
123.15	-0.37151	49.734	-6.8248	0.61745	-2.7507	-0.019335	0.019851	-0.0081853	0.66022	-1.3176	2883.1	21.992	-0.16027	78.689	-62.826	75.407	75.081	21.911	-0.47614	-6.7827	0.65401	-2.7334	33.512	-5.8973
123.15	-0.37083	49.733	-6.8249	0.61755	-2.7507	-0.019408	0.020173	-0.0076366	0.66022	-1.3176	2882.4	21.992	-0.15998	78.688	-62.82	75.407	75.081	21.911	-0.47614	-6.7827	0.65401	-2.7334	33.512	-5.8973
123.15	-0.37012	49.732	-6.825	0.61765	-2.7507	-0.019455	0.020463	-0.0070804	0.66022	-1.3176	2881.7	21.991	-0.15968	78.687	-62.815	75.407	75.081	21.911	-0.47614	-6.7827	0.65401	-2.7334	33.512	-5.8973
123.14	-0.3694	49.73	-6.8251	0.61775	-2.7508	-0.019476	0.020722	-0.0065174	0.66022	-1.3176	2881.1	21.991	-0.15937	78.687	-62.81	75.407	75.081	21.911	-0.47614	-6.7827	0.65401	-2.7334	33.512	-5.8973
123.14	-0.36866	49.729	-6.8252	0.61786	-2.7508	-0.019473	0.020949	-0.0059484	0.66022	-1.3176	2880.4	21.99	-0.15905	78.686	-62.807	75.407	75.081	21.911	-0.47614	-6.7827	0.65401	-2.7334	33.512	-5.8973
123.14	-0.36791	49.728	-6.8253	0.61796	-2.7508	-0.019443	0.021143	-0.0053743	0.66022	-1.3176	2879.8	21.99	-0.15873	78.685	-62.803	75.407	75.081	21.911	-0.47614	-6.7827	0.65401	-2.7334	33.512	-5.8973
123.14	-0.36714	49.726	-6.8254	0.61807	-2.7509	-0.019389	0.021306	-0.0047959	0.66022	-1.3176	2879.1	21.989	-0.15839	78.685	-62.801	75.408	75.081	21.911	-0.47614	-6.7827	0.65401	-2.7334	33.512	-5.8973
123.14	-0.36635	49.725	-6.8255	0.61817	-2.7509	-0.01931	0.021436	-0.0042139	0.66022	-1.3176	2878.4	21.989	-0.15806	78.684	-62.799	75.408	75.081	21.911	-0.47614	-6.7827	0.65401	-2.7334	33.512	-5.8973
123.14	-0.36555	49.724	-6.8256	0.61828	-2.7509	-0.019206	0.021534	-0.0036292	0.66022	-1.3176	2877.8	21.989	-0.15771	78.683	-62.798	75.408	75.081	21.911	-0.47614	-6.7827	0.65401	-2.7334	33.512	-5.8973
123.14	-0.36474	49.723	-6.8257	0.61839	-2.7509	-0.019078	0.0216	-0.0030425	0.66022	-1.3176	2877.1	21.988	-0.15736	78.682	-62.798	75.408	75.081	21.911	-0.47614	-6.7827	0.65401	-2.7334	33.512	-5.8973
123.14	-0.36391	49.721	-6.8258	0.6185	-2.7509	-0.018927	0.021634	-0.0024547	0.66022	-1.3176	2876.4	21.988	-0.15701	78.682	-62.798	75.408	75.081	21.911	-0.47614	-6.7827	0.65401	-2.7334	33.512	-5.8973
123.14	-0.36308	49.72	-6.8259	0.61861	-2.7509	-0.018752	0.021636	-0.0018666	0.66022	-1.3176	2875.8	21.988	-0.15665	78.681	-62.799	75.408	75.081	21.911	-0.47614	-6.7827	0.65401	-2.7334	33.512	-5.8973
123.14	-0.36223	49.719	-6.826	0.61871	-2.751	-0.018554	0.021607	-0.0012789	0.66022	-1.3176	2875.1	21.987	-0.15629	78.68	-62.8	75.408	75.081	21.911	-0.47614	-6.7827	0.65401	-2.7334	33.512	-5.8973
123.14	-0.36137	49.718	-6.8261	0.61882	-2.751	-0.018334	0.021546	-0.00069237	0.66022	-1.3176	2874.5	21.987	-0.15592	78.68	-62.802	75.408	75.081	21.911	-0.47614	-6.7827	0.65401	-2.7334	33.512	-5.8973
123.14	-0.3605	49.717	-6.8262	0.61893	-2.751	-0.018091	0.021454	-0.00010786	0.66022	-1.3176	2873.8	21.987	-0.15554	78.679	-62.805	75.408	75.081	21.911	-0.47614	-6.7827	0.65401	-2.7334	33.512	-5.8973
123.14	-0.35962	49.716	-6.8263	0.61904	-2.751	-0.017828	0.021332	0.00047391	0.66022	-1.3176	2873.1	21.987	-0.15517	78.678	-62.809	75.408	75.081	21.911	-0.47614	-6.7827	0.65401	-2.7334	33.512	-5.8973
123.13	-0.35874	49.715	-6.8264	0.61914	-2.751	-0.017543	0.021179	0.0010522	0.66022	-1.3176	2872.5	21.986	-0.15478	78.678	-62.813	75.408	75.081	21.911	-0.47614	-6.7827	0.65401	-2.7334	33.512	-5.8973
123.13	-0.35784	49.714	-6.8264	0.61925	-2.751	-0.017238	0.020995	0.0016262	0.66022	-1.3176	2871.8	21.986	-0.1544	78.677	-62.818	75.408	75.081	21.911	-0.47614	-6.7827	0.65401	-2.7334	33.512	-5.8973
123.13	-0.35694	49.713	-6.8265	0.61935	-2.7509	-0.016913	0.020782	0.0021952	0.66022	-1.3176	2871.2	21.986	-0.15401	78.676	-62.823	75.408	75.081	21.911	-0.47614	-6.7827	0.65401	-2.7334	33.512	-5.8973
123.13	-0.35604	49.712	-6.8266	0.61946	-2.7509	-0.016568	0.02054	0.0027586	0.66022	-1.3176	2870.5	21.986	-0.15362	78.676	-62.829	75.409	75.081	21.911	-0.47614	-6.7827	0.65401	-2.7334	33.512	-5.8973
123.13	-0.35512	49.712	-6.8267	0.61956	-2.7509	-0.016205	0.020269	0.0033156	0.66022	-1.3176	2869.8	21.985	-0.15323	78.675	-62.836	75.409	75.081	21.911	-0.47614	-6.7827	0.65401	-2.7334	33.512	-5.8973
123.13	-0.3542	49.711	-6.8268	0.61966	-2.7509	-0.015824	0.01997	0.0038654	0.66022	-1.3176	2869.2	21.985	-0.15284	78.674	-62.843	75.409	75.081	21.911	-0.47614	-6.7827	0.65401	-2.7334	33.512	-5.8973
123.13	-0.35328	49.71	-6.8269	0.61976	-2.7509	-0.015426	0.019643	0.0044075	0.66022	-1.3176	2868.5	21.985	-0.15244	78.673	-62.851	75.409	75.081	21.911	-0.47614	-6.7827	0.65401	-2.7334	33.512	-5.8973
123.13	-0.35236	49.709	-6.8269	0.61986	-2.7509	-0.015011	0.019289	0.0049412	0.66022	-1.3176	2867.9	21.985	-0.15204	78.673	-62.859	75.409	75.081	21.911	-0.47614	-6.7827	0.65401	-2.7334	33.512	-5.8973
123.13	-0.35143	49.709	-6.827	0.61995	-2.7508	-0.01458	0.018908	0.0054658	0.66022	-1.3176	2867.2	21.985	-0.15164	78.672	-62.869	75.409	75.081	21.911	-0.47614	-6.7827	0.65401	-2.7334	33.512	-5.8973
123.13	-0.3505	49.708	-6.8271	0.62004	-2.7508	-0.014134	0.018502	0.0059807	0.66022	-1.3176	2866.5	21.985	-0.15124	78.671	-62.878	75.409	75.081	21.911	-0.47614	-6.7827	0.65401	-2.7334	33.512	-5.8973
123.12	-0.34956	49.707	-6.8271	0.62014	-2.7508	-0.013673	0.01807	0.0064853	0.66022	-1.3176	2865.9	21.985	-0.15084	78.671	-62.888	75.409	75.081	21.911	-0.47614	-6.7827	0.65401	-2.7334	33.512	-5.8973
123.12	-0.34863	49.707	-6.8272	0.62022	-2.7507	-0.013199	0.017614	0.006979	0.66022	-1.3176	2865.2	21.985	-0.15044	78.67	-62.899	75.409	75.081	21.911	-0.47614	-6.7827	0.65401	-2.7334	33.512	-5.8973
123.12	-0.3477	49.706	-6.8273	0.62031	-2.7507	-0.012711	0.017133	0.0074611	0.66022	-1.3176	2864.5	21.985	-0.15004	78.669	-62.91	75.409	75.081	21.911	-0.47614	-6.7827	0.65401	-2.7334	33.512	-5.8973
123.12	-0.34676	49.706	-6.8273	0.6204	-2.7507	-0.012211	0.01663	0.0079313	0.66022	-1.3176	2863.9	21.984	-0.14963	78.669	-62.922	75.409	75.081	21.911	-0.47614	-6.7827	0.65401	-2.7334	33.512	-5.8973
123.12	-0.34583	49.705	-6.8274	0.62048	-2.7506	-0.011699	0.016105	0.0083888	0.66022	-1.3176	2863.2	21.984	-0.14923	78.668	-62.935	75.409	75.081	21.911	-0.47614	-6.7827	0.65401	-2.7334	33.512	-5.8973
123.12	-0.3449	49.705	-6.8275	0.62056	-2.7506	-0.011177	0.015557	0.0088333	0.66022	-1.3176	2862.6	21.984	-0.14883	78.667	-62.947	75.41	75.081	21.911	-0.47614	-6.7827	0.65401	-2.7334	33.512	-5.8973
123.12	-0.34397	49.704	-6.8275	0.62063	-2.7505	-0.010644	0.014989	0.0092642	0.66022	-1.3176	2861.9	21.984	-0.14843	78.667	-62.961	75.41	75.081	21.911	-0.47614	-6.7827	0.65401	-2.7334	33.512	-5.8973
123.12	-0.34304	49.704	-6.8276	0.62071	-2.7505	-0.010102	0.014401	0.0096809	0.66022	-1.3176	2861.2	21.984	-0.14803	78.666	-62.975	75.41	75.081	21.911	-0.47614	-6.7827	0.65401	-2.7334	33.512	-5.8973
123.12	-0.34212	49.704	-6.8276	0.62078	-2.7504	-0.0095517	0.013794	0.010083	0.66022	-1.3176	2860.6	21.985	-0.14764	78.665	-62.989	75.41	75.081	21.911	-0.47614	-6.7827	0.65401	-2.7334	33.512	-5.8973
123.12	-0.3412	49.703	-6.8277	0.62084	-2.7504	-0.0089934	0.013169	0.010471	0.66022	-1.3176	2859.9	21.985	-0.14724	78.665	-63.003	75.41	75.081	21.911	-0.47614	-6.7827	0.65401	-2.7334	33.512	-5.8973
123.11	-0.34028	49.703	-6.8277	0.62091	-2.7503	-0.0084282	0.012526	0.010842	0.66022	-1.3176	2859.3	21.985	-0.14685	78.664	-63.019	75.41	75.081	21.911	-0.47614	-6.7827	0.65401	-2.7334	33.512	-5.8973
123.11	-0.33937	49.703	-6.8277	0.62097	-2.7503	-0.0078568	0.011867	0.011199	0.66022	-1.3176	2858.6	21.985	-0.14646	78.663	-63.034	75.41	75.081	21.911	-0.47614	-6.7827	0.65401	-2.7334	33.512	-5.8973
123.11	-0.33847	49.703	-6.8278	0.62103	-2.7502	-0.00728	0.011192	0.011539	0.66022	-1.3176	2857.9	21.985	-0.14607	78.663	-63.05	75.41	75.081	21.911	-0.47614	-6.7827	0.65401	-2.7334	33.512	-5.8973
123.11	-0.33757	49.702	-6.8278	0.62108	-2.7502	-0.0066987	0.010503	0.011862	0.66022	-1.3176	2857.3	21.985	-0.14568	78.662	-63.066	75.41	75.081	21.911	-0.47614	-6.7827	0.65401	-2.7334	33.512	-5.8973
123.11	-0.33668	49.702	-6.8279	0.62113	-2.7501	-0.0061134	0.0097995	0.012169	0.66022	-1.3176	2856.6	21.985	-0.1453	78.661	-63.083	75.41	75.081	21.911	-0.47614	-6.7827	0.65401	-2.7334	33.512	-5.8973
123.11	-0.33579	49.702	-6.8279	0.62118	-2.75	-0.0055252	0.0090835	0.012459	0.66022	-1.3176	2855.9	21.985	-0.14492	78.661	-63.1	75.41	75.081	21.911	-0.47614	-6.7827	0.65401	-2.7334	33.512	-5.8973
123.11	-0.33492	49.702	-6.8279	0.62122	-2.75	-0.0049347	0.0083556	0.012731	0.66022	-1.3176	2855.3	21.985	-0.14454	78.66	-63.117	75.411	75.081	21.911	-0.47614	-6.7827	0.65401	-2.7334	33.512	-5.8973
123.11	-0.33405	49.702	-6.8279	0.62126	-2.7499	-0.0043427	0.0076168	0.012985	0.66022	-1.3176	2854.6	21.986	-0.14417	78.659	-63.134	75.411	75.081	21.911	-0.47614	-6.7827	0.65401	-2.7334	33.512	-5.8973
123.1	-0.33319	49.702	-6.828	0.6213	-2.7498	-0.00375	0.0068681	0.013222	0.66022	-1.3176	2854.0	21.986	-0.1438	78.658	-63.152	75.411	75.081	21.911	-0.47614	-6.7827	0.65401	-2.7334	33.512	-5.8973
123.1	-0.33234	49.702	-6.828	0.62133	-2.7498	-0.0031573	0.0061104	0.013441	0.66022	-1.3176	2853.3	21.986	-0.14343	78.658	-63.17	75.411	75.081	21.911	-0.47614	-6.7827	0.65401	-2.7334	33.512	-5.8973
123.1	-0.3315	49.702	-6.828	0.62136	-2.7497	-0.0025655	0.0053447	0.013641	0.66022	-1.3176	2852.6	21.986	-0.14307	78.657	-63.189	75.411	75.081	21.911	-0.47614	-6.7827	0.65401	-2.7334	33.512	-5.8973
123.1	-0.33067	49.702	-6.828	0.62139	-2.7496	-0.0019752	0.0045721	0.013823	0.66022	-1.3176	2852.0	21.986	-0.14271	78.656	-63.207	75.411	75.081	21.911	-0.47614	-6.7827	0.65401	-2.7334	33.512	-5.8973
123.1	-0.32986	49.702	-6.828	0.62141	-2.7496	-0.0013873	0.0037934	0.013987	0.66022	-1.3176	2851.3	21.987	-0.14236	78.656	-63.226	75.411	75.081	21.911	-0.47614	-6.7827	0.65401	-2.7334	33.512	-5.8973
123.1	-0.32905	49.702	-6.828	0.62142	-2.7495	-0.00080233	0.0030097	0.014131	0.66022	-1.3176	2850.7	21.987	-0.14202	78.655	-63.244	75.411	75.081	21.911	-0.47614	-6.7827	0.65401	-2.7334	33.512	-5.8973
123.1	-0.32826	49.702	-6.828	0.62144	-2.7494	-0.00022118	0.002222	0.014257	0.66022	-1.3176	2850.0	21.987	-0.14167	78.654	-63.263	75.411	75.081	21.911	-0.47614	-6.7827	0.65401	-2.7334	33.512	-5.8973
123.1	-0.32748	49.703	-6.828	0.62145	-2.7494	0.00035548	0.0014313	0.014365	0.66022	-1.3176	2849.3	21.987	-0.14134	78.654	-63.282	75.412	75.081	21.911	-0.47614	-6.7827	0.65401	-2.7334	33.512	-5.8973
123.09	-0.32671	49.703	-6.828	0.62145	-2.7493	0.00092695	0.00063848	0.014453	0.66022	-1.3176	2848.7	21.988	-0.14101	78.653	-63.301	75.412	75.081	21.911	-0.47614	-6.7827	0.65401	-2.7334	33.512	-5.8973
123.09	-0.32595	49.703	-6.828	0.62145	-2.7492	0.0014925	-0.00015536	0.014522	0.66022	-1.3176	2848.0	21.988	-0.14068	78.652	-63.32	75.412	75.081	21.911	-0.47614	-6.7827	0.65401	-2.7334	33.512	-5.8973
123.09	-0.32521	49.703	-6.828	0.62145	-2.7491	0.0020515	-0.00094927	0.014573	0.66022	-1.3176	2847.3	21.988	-0.14036	78.652	-63.34	75.412	75.081	21.911	-0.47614	-6.7827	0.65401	-2.7334	33.512	-5.8973
123.09	-0.32448	49.703	-6.828	0.62144	-2.7491	0.0026033	-0.0017423	0.014604	0.66022	-1.3176	2846.7	21.989	-0.14005	78.651	-63.359	75.412	75.081	21.911	-0.47614	-6.7827	0.65401	-2.7334	33.512	-5.8973
123.09	-0.32377	49.704	-6.828	0.62143	-2.749	0.0031472	-0.0025334	0.014617	0.66022	-1.3176	2846.0	21.989	-0.13975	78.65	-63.378	75.412	75.081	21.911	-0.47614	-6.7827	0.65401	-2.7334	33.512	-5.8973
123.09	-0.32307	49.704	-6.8279	0.62142	-2.7489	0.0036825	-0.0033216	0.014611	0.66022	-1.3176	2845.4	21.989	-0.13945	78.65	-63.397	75.412	75.081	21.911	-0.47614	-6.7827	0.65401	-2.7334	33.512	-5.8973
123.09	-0.32239	49.704	-6.8279	0.6214	-2.7488	0.0042087	-0.004106	0.014586	0.66022	-1.3176	2844.7	21.99	-0.13915	78.649	-63.416	75.412	75.081	21.911	-0.47614	-6.7827	0.65401	-2.7334	33.512	-5.8973
123.09	-0.32173	49.705	-6.8279	0.62138	-2.7488	0.0047251	-0.0048856	0.014543	0.66022	-1.3176	2844.0	21.99	-0.13887	78.648	-63.435	75.412	75.081	21.911	-0.47614	-6.7827	0.65401	-2.7334	33.512	-5.8973
123.08	-0.32108	49.705	-6.8279	0.62135	-2.7487	0.0052311	-0.0056595	0.014482	0.66022	-1.3176	2843.4	21.99	-0.13859	78.648	-63.453	75.412	75.081	21.911	-0.47614	-6.7827	0.65401	-2.7334	33.512	-5.8973
123.08	-0.32044	49.705	-6.8279	0.62132	-2.7486	0.0057261	-0.0064266	0.014402	0.66022	-1.3176	2842.7	21.991	-0.13832	78.647	-63.472	75.413	75.081	21.911	-0.47614	-6.7827	0.65401	-2.7334	33.512	-5.8973
123.08	-0.31983	49.706	-6.8278	0.62129	-2.7486	0.0062097	-0.0071862	0.014304	0.66022	-1.3176	2842.1	21.991	-0.13805	78.646	-63.49	75.413	75.081	21.911	-0.47614	-6.7827	0.65401	-2.7334	33.512	-5.8973
123.08	-0.31923	49.706	-6.8278	0.62125	-2.7485	0.0066811	-0.0079372	0.014188	0.66022	-1.3176	2841.4	21.991	-0.13779	78.646	-63.509	75.413	75.081	21.911	-0.47614	-6.7827	0.65401	-2.7334	33.512	-5.8973
123.08	-0.31865	49.706	-6.8278	0.62121	-2.7484	0.0071399	-0.0086788	0.014054	0.66022	-1.3176	2840.7	21.992	-0.13754	78.645	-63.527	75.413	75.081	21.911	-0.47614	-6.7827	0.65401	-2.7334	33.512	-5.8973
123.08	-0.31809	49.707	-6.8277	0.62116	-2.7483	0.0075856	-0.00941	0.013903	0.66022	-1.3176	2840.1	21.992	-0.1373	78.645	-63.544	75.413	75.081	21.911	-0.47614	-6.7827	0.65401	-2.7334	33.512	-5.8973
123.08	-0.31754	49.707	-6.8277	0.62111	-2.7483	0.0080177	-0.01013	0.013735	0.66022	-1.3176	2839.4	21.993	-0.13707	78.644	-63.562	75.413	75.081	21.911	-0.47614	-6.7827	0.65401	-2.7334	33.512	-5.8973
123.07	-0.31702	49.708	-6.8276	0.62106	-2.7482	0.0084356	-0.010838	0.01355	0.66022	-1.3176	2838.7	21.993	-0.13684	78.643	-63.579	75.413	75.081	21.911	-0.47614	-6.7827	0.65401	-2.7334	33.512	-5.8973
123.07	-0.31651	49.708	-6.8276	0.621	-2.7481	0.0088391	-0.011533	0.013348	0.66022	-1.3176	2838.1	21.993	-0.13663	78.643	-63.595	75.413	75.081	21.911	-0.47614	-6.7827	0.65401	-2.7334	33.512	-5.8973
123.07	-0.31602	49.709	-6.8276	0.62094	-2.7481	0.0092275	-0.012214	0.01313	0.66022	-1.3176	2837.4	21.994	-0.13642	78.642	-63.612	75.413	75.081	21.911	-0.47614	-6.7827	0.65401	-2.7334	33.512	-5.8973
123.07	-0.31555	49.709	-6.8275	0.62088	-2.748	0.0096004	-0.012881	0.012897	0.66022	-1.3176	2836.8	21.994	-0.13621	78.641	-63.628	75.414	75.081	21.911	-0.47614	-6.7827	0.65401	-2.7334	33.512	-5.8973
123.07	-0.3151	49.709	-6.8275	0.62082	-2.7479	0.0099576	-0.013532	0.012647	0.66022	-1.3176	2836.1	21.995	-0.13602	78.641	-63.643	75.414	75.081	21.911	-0.47614	-6.7827	0.65401	-2.7334	33.512	-5.8973
123.07	-0.31468	49.71	-6.8274	0.62075	-2.7479	0.010299	-0.014167	0.012382	0.66022	-1.3176	2835.4	21.995	-0.13584	78.64	-63.658	75.414	75.081	21.911	-0.47614	-6.7827	0.65401	-2.7334	33.512	-5.8973
123.07	-0.31427	49.71	-6.8274	0.62067	-2.7478	0.010623	-0.014786	0.012103	0.66022	-1.3176	2834.8	21.995	-0.13566	78.639	-63.673	75.414	75.081	21.911	-0.47614	-6.7827	0.65401	-2.7334	33.512	-5.8973
123.06	-0.31388	49.711	-6.8273	0.6206	-2.7478	0.01093	-0.015386	0.011808	0.66022	-1.3176	2834.1	21.996	-0.1355	78.639	-63.687	75.414	75.081	21.911	-0.47614	-6.7827	0.65401	-2.7334	33.512	-5.8973
123.06	-0.31351	49.711	-6.8272	0.62052	-2.7477	0.011221	-0.015969	0.0115	0.66022	-1.3176	2833.5	21.996	-0.13534	78.638	-63.701	75.414	75.081	21.911	-0.47614	-6.7827	0.65401	-2.7334	33.512	-5.8973
123.06	-0.31316	49.712	-6.8272	0.62044	-2.7476	0.011493	-0.016532	0.011179	0.66022	-1.3176	2832.8	21.997	-0.13519	78.637	-63.714	75.414	75.081	21.911	-0.47614	-6.7827	0.65401	-2.7334	33.512	-5.8973
123.06	-0.31283	49.712	-6.8271	0.62035	-2.7476	0.011748	-0.017075	0.010844	0.66022	-1.3176	2832.1	21.997	-0.13505	78.637	-63.726	75.414	75.081	21.911	-0.47614	-6.7827	0.65401	-2.7334	33.512	-5.8973
123.06	-0.31252	49.712	-6.8271	0.62027	-2.7475	0.011985	-0.017598	0.010496	0.66022	-1.3176	2831.5	21.997	-0.13492	78.636	-63.738	75.414	75.081	21.911	-0.47614	-6.7827	0.65401	-2.7334	33.512	-5.8973
123.06	-0.31224	49.713	-6.827	0.62018	-2.7475	0.012203	-0.018101	0.010136	0.66022	-1.3176	2830.8	21.998	-0.13479	78.635	-63.749	75.415	75.081	21.911	-0.47614	-6.7827	0.65401	-2.7334	33.512	-5.8973
123.06	-0.31197	49.713	-6.8269	0.62009	-2.7474	0.012403	-0.018581	0.0097648	0.66022	-1.3176	2830.1	21.998	-0.13468	78.635	-63.76	75.415	75.081	21.911	-0.47614	-6.7827	0.65401	-2.7334	33.512	-5.8973
123.06	-0.31173	49.714	-6.8269	0.61999	-2.7474	0.012585	-0.01904	0.009382	0.66022	-1.3176	2829.5	21.998	-0.13458	78.634	-63.77	75.415	75.081	21.911	-0.47614	-6.7827	0.65401	-2.7334	33.512	-5.8973
123.05	-0.3115	49.714	-6.8268	0.6199	-2.7473	0.012747	-0.019475	0.0089885	0.66022	-1.3176	2828.8	21.999	-0.13448	78.633	-63.78	75.415	75.081	21.911	-0.47614	-6.7827	0.65401	-2.7334	33.512	-5.8973
123.05	-0.3113	49.715	-6.8268	0.6198	-2.7473	0.01289	-0.019888	0.0085849	0.66022	-1.3176	2828.2	21.999	-0.13439	78.633	-63.788	75.415	75.081	21.911	-0.47614	-6.7827	0.65401	-2.7334	33.512	-5.8973
123.05	-0.31111	49.715	-6.8267	0.6197	-2.7473	0.013014	-0.020277	0.0081716	0.66022	-1.3176	2827.5	22.0	-0.13431	78.632	-63.796	75.415	75.081	21.911	-0.47614	-6.7827	0.65401	-2.7334	33.512	-5.8973
123.05	-0.31095	49.715	-6.8266	0.6196	-2.7472	0.013119	-0.020642	0.0077492	0.66022	-1.3176	2826.8	22.0	-0.13424	78.631	-63.804	75.415	75.081	21.911	-0.47614	-6.7827	0.65401	-2.7334	33.512	-5.8973
123.05	-0.3108	49.716	-6.8266	0.61949	-2.7472	0.013205	-0.021016	0.007369	0.66022	-1.3176	2826.2	22.0	-0.13418	78.631	-63.81	75.415	75.081	21.911	-0.47614	-6.7827	0.65401	-2.7334	33.512	-5.8973
123.05	-0.31068	49.716	-6.8265	0.61939	-2.7471	0.013273	-0.021372	0.0069867	0.66022	-1.3176	2825.5	22.001	-0.13413	78.63	-63.816	75.415	75.081	21.911	-0.47614	-6.7827	0.65401	-2.7334	33.512	-5.8973
123.05	-0.31058	49.716	-6.8264	0.61928	-2.7471	0.013322	-0.021701	0.0065945	0.66022	-1.3176	2824.9	22.001	-0.13409	78.629	-63.821	75.416	75.081	21.911	-0.47614	-6.7827	0.65401	-2.7334	33.512	-5.8973
123.04	-0.31049	49.717	-6.8264	0.61917	-2.7471	0.013354	-0.022005	0.0061929	0.66022	-1.3176	2824.2	22.001	-0.13405	78.629	-63.826	75.416	75.081	21.911	-0.47614	-6.7827	0.65401	-2.7334	33.512	-5.8973
123.04	-0.31043	49.717	-6.8263	0.61906	-2.7471	0.013367	-0.022283	0.0057823	0.66022	-1.3176	2823.5	22.002	-0.13403	78.628	-63.829	75.416	75.081	21.911	-0.47614	-6.7827	0.65401	-2.7334	33.512	-5.8973
123.04	-0.31039	49.717	-6.8262	0.61895	-2.747	0.013363	-0.022533	0.0053633	0.66022	-1.3176	2822.9	22.002	-0.13401	78.627	-63.832	75.416	75.081	21.911	-0.47614	-6.7827	0.65401	-2.7334	33.512	-5.8973
123.04	-0.31036	49.717	-6.8262	0.61883	-2.747	0.01334	-0.022756	0.0049364	0.66022	-1.3176	2822.2	22.002	-0.134	78.627	-63.834	75.416	75.081	21.911	-0.47614	-6.7827	0.65401	-2.7334	33.512	-5.8973
123.04	-0.31036	49.718	-6.8261	0.61872	-2.747	0.013298	-0.022952	0.004502	0.66022	-1.3176	2821.5	22.003	-0.134	78.626	-63.836	75.416	75.081	21.911	-0.47614	-6.7827	0.65401	-2.7334	33.512	-5.8973
123.04	-0.31037	49.718	-6.826	0.6186	-2.747	0.013239	-0.023119	0.0040609	0.66022	-1.3176	2820.9	22.003	-0.13401	78.625	-63.836	75.416	75.081	21.911	-0.47614	-6.7827	0.65401	-2.7334	33.512	-5.8973
123.04	-0.31041	49.718	-6.826	0.61849	-2.7469	0.01316	-0.023259	0.0036135	0.66022	-1.3176	2820.2	22.003	-0.13402	78.625	-63.836	75.416	75.081	21.911	-0.47614	-6.7827	0.65401	-2.7334	33.512	-5.8973
123.04	-0.31046	49.718	-6.8259	0.61837	-2.7469	0.013064	-0.023369	0.0031603	0.66022	-1.3176	2819.6	22.003	-0.13404	78.624	-63.835	75.416	75.081	21.911	-0.47614	-6.7827	0.65401	-2.7334	33.512	-5.8973
123.03	-0.31053	49.718	-6.8258	0.61825	-2.7469	0.012949	-0.023451	0.0027021	0.66022	-1.3176	2818.9	22.004	-0.13408	78.623	-63.834	75.416	75.081	21.911	-0.47614	-6.7827	0.65401	-2.7334	33.512	-5.8973
123.03	-0.31062	49.718	-6.8258	0.61814	-2.7469	0.012816	-0.023503	0.0022393	0.66022	-1.3176	2818.2	22.004	-0.13412	78.623	-63.831	75.417	75.081	21.911	-0.47614	-6.7827	0.65401	-2.7334	33.512	-5.8973
123.03	-0.31072	49.718	-6.8257	0.61802	-2.7469	0.012664	-0.023527	0.0017726	0.66022	-1.3176	2817.6	22.004	-0.13416	78.622	-63.828	75.417	75.081	21.911	-0.47614	-6.7827	0.65401	-2.7334	33.512	-5.8973
123.03	-0.31084	49.718	-6.8256	0.6179	-2.7469	0.012495	-0.023521	0.0013026	0.66022	-1.3176	2816.9	22.004	-0.13422	78.621	-63.824	75.417	75.081	21.911	-0.47614	-6.7827	0.65401	-2.7334	33.512	-5.8973
123.03	-0.31098	49.718	-6.8256	0.61778	-2.7469	0.012307	-0.023486	0.00082983	0.66022	-1.3176	2816.2	22.005	-0.13428	78.621	-63.82	75.417	75.081	21.911	-0.47614	-6.7827	0.65401	-2.7334	33.512	-5.8973
123.03	-0.31113	49.718	-6.8255	0.61767	-2.7469	0.012102	-0.023421	0.00035503	0.66022	-1.3176	2815.6	22.005	-0.13434	78.62	-63.815	75.417	75.081	21.911	-0.47614	-6.7827	0.65401	-2.7334	33.512	-5.8973
123.03	-0.3113	49.718	-6.8255	0.61755	-2.7469	0.011879	-0.023327	-0.00012121	0.66022	-1.3176	2814.9	22.005	-0.13442	78.619	-63.809	75.417	75.081	21.911	-0.47614	-6.7827	0.65401	-2.7334	33.512	-5.8973
123.03	-0.31148	49.718	-6.8254	0.61743	-2.7469	0.011639	-0.023203	-0.00059826	0.66022	-1.3176	2814.3	22.005	-0.1345	78.619	-63.802	75.417	75.081	21.911	-0.47614	-6.7827	0.65401	-2.7334	33.512	-5.8973
123.02	-0.31168	49.718	-6.8253	0.61732	-2.7469	0.011381	-0.02305	-0.0010755	0.66022	-1.3176	2813.6	22.005	-0.13458	78.618	-63.795	75.417	75.081	21.911	-0.47614	-6.7827	0.65401	-2.7334	33.512	-5.8973
123.02	-0.31189	49.718	-6.8253	0.6172	-2.7469	0.011107	-0.022868	-0.0015522	0.66022	-1.3176	2812.9	22.005	-0.13467	78.617	-63.786	75.417	75.081	21.911	-0.47614	-6.7827	0.65401	-2.7334	33.512	-5.8973
123.02	-0.31211	49.718	-6.8252	0.61709	-2.7469	0.010815	-0.022657	-0.0020278	0.66022	-1.3176	2812.3	22.005	-0.13477	78.616	-63.778	75.417	75.081	21.911	-0.47614	-6.7827	0.65401	-2.7334	33.512	-5.8973
123.02	-0.31234	49.717	-6.8252	0.61698	-2.7469	0.010508	-0.022417	-0.0025015	0.66022	-1.3176	2811.6	22.005	-0.13487	78.616	-63.768	75.417	75.081	21.911	-0.47614	-6.7827	0.65401	-2.7334	33.512	-5.8973
123.02	-0.31258	49.717	-6.8251	0.61686	-2.7469	0.010184	-0.022148	-0.0029729	0.66022	-1.3176	2811.0	22.006	-0.13498	78.615	-63.759	75.418	75.081	21.911	-0.47614	-6.7827	0.65401	-2.7334	33.512	-5.8973
123.02	-0.31284	49.717	-6.8251	0.61675	-2.7469	0.0098448	-0.021852	-0.0034411	0.66022	-1.3176	2810.3	22.006	-0.13509	78.614	-63.748	75.418	75.081	21.911	-0.47614	-6.7827	0.65401	-2.7334	33.512	-5.8973
123.02	-0.3131	49.716	-6.825	0.61665	-2.7469	0.0094901	-0.021527	-0.0039056	0.66022	-1.3176	2809.6	22.006	-0.1352	78.614	-63.737	75.418	75.081	21.911	-0.47614	-6.7827	0.65401	-2.7334	33.512	-5.8973
123.02	-0.31337	49.716	-6.825	0.61654	-2.747	0.0091205	-0.021175	-0.0043657	0.66022	-1.3176	2809.0	22.006	-0.13532	78.613	-63.725	75.418	75.081	21.911	-0.47614	-6.7827	0.65401	-2.7334	33.512	-5.8973
123.02	-0.31364	49.715	-6.8249	0.61643	-2.747	0.0087363	-0.020796	-0.0048207	0.66022	-1.3176	2808.3	22.006	-0.13544	78.612	-63.713	75.418	75.081	21.911	-0.47614	-6.7827	0.65401	-2.7334	33.512	-5.8973
123.01	-0.31392	49.715	-6.8249	0.61633	-2.747	0.008338	-0.02039	-0.00527	0.66022	-1.3176	2807.6	22.006	-0.13556	78.612	-63.701	75.418	75.081	21.911	-0.47614	-6.7827	0.65401	-2.7334	33.512	-5.8973
123.01	-0.31421	49.714	-6.8249	0.61623	-2.747	0.0079262	-0.019958	-0.005713	0.66022	-1.3176	2807.0	22.006	-0.13569	78.611	-63.688	75.418	75.081	21.911	-0.47614	-6.7827	0.65401	-2.7334	33.512	-5.8973
123.01	-0.3145	49.714	-6.8248	0.61613	-2.7471	0.0075012	-0.0195	-0.006149	0.66022	-1.3176	2806.3	22.005	-0.13581	78.61	-63.674	75.418	75.081	21.911	-0.47614	-6.7827	0.65401	-2.7334	33.512	-5.8973
123.01	-0.31479	49.713	-6.8248	0.61604	-2.7471	0.0070635	-0.019018	-0.0065773	0.66022	-1.3176	2805.7	22.005	-0.13594	78.61	-63.66	75.418	75.081	21.911	-0.47614	-6.7827	0.65401	-2.7334	33.512	-5.8973
123.01	-0.31509	49.713	-6.8247	0.61594	-2.7471	0.0066138	-0.018511	-0.0069974	0.66022	-1.3176	2805.0	22.005	-0.13607	78.609	-63.646	75.418	75.081	21.911	-0.47614	-6.7827	0.65401	-2.7334	33.512	-5.8973
123.01	-0.31539	49.712	-6.8247	0.61585	-2.7472	0.0061526	-0.017981	-0.0074087	0.66022	-1.3176	2804.3	22.005	-0.1362	78.608	-63.631	75.418	75.081	21.911	-0.47614	-6.7827	0.65401	-2.7334	33.512	-5.8973
123.01	-0.31568	49.711	-6.8247	0.61576	-2.7472	0.0056804	-0.017427	-0.0078104	0.66022	-1.3176	2803.7	22.005	-0.13633	78.608	-63.616	75.418	75.081	21.911	-0.47614	-6.7827	0.65401	-2.7334	33.512	-5.8973
123.01	-0.31598	49.711	-6.8247	0.61568	-2.7472	0.0051978	-0.016852	-0.0082021	0.66022	-1.3176	2803.0	22.005	-0.13646	78.607	-63.6	75.419	75.081	21.911	-0.47614	-6.7827	0.65401	-2.7334	33.512	-5.8973
123.01	-0.31627	49.71	-6.8246	0.61559	-2.7473	0.0047055	-0.016255	-0.0085831	0.66022	-1.3176	2802.4	22.005	-0.13659	78.606	-63.584	75.419	75.081	21.911	-0.47614	-6.7827	0.65401	-2.7334	33.512	-5.8973
123.01	-0.31656	49.709	-6.8246	0.61551	-2.7473	0.004204	-0.015637	-0.0089529	0.66022	-1.3176	2801.7	22.005	-0.13671	78.605	-63.568	75.419	75.081	21.911	-0.47614	-6.7827	0.65401	-2.7334	33.512	-5.8973
123.0	-0.31685	49.708	-6.8246	0.61544	-2.7474	0.0036941	-0.015	-0.0093109	0.66022	-1.3176	2801.0	22.004	-0.13684	78.605	-63.552	75.419	75.081	21.911	-0.47614	-6.7827	0.65401	-2.7334	33.512	-5.8973
123.0	-0.31713	49.707	-6.8246	0.61536	-2.7474	0.0031763	-0.014344	-0.0096566	0.66022	-1.3176	2800.4	22.004	-0.13696	78.604	-63.535	75.419	75.081	21.911	-0.47614	-6.7827	0.65401	-2.7334	33.512	-5.8973
123.0	-0.31741	49.706	-6.8246	0.61529	-2.7475	0.0026515	-0.013671	-0.0099894	0.66022	-1.3176	2799.7	22.004	-0.13708	78.603	-63.519	75.419	75.081	21.911	-0.47614	-6.7827	0.65401	-2.7334	33.512	-5.8973
123.0	-0.31767	49.705	-6.8245	0.61523	-2.7475	0.0021202	-0.01298	-0.010309	0.66022	-1.3176	2799.0	22.004	-0.1372	78.603	-63.502	75.419	75.081	21.911	-0.47614	-6.7827	0.65401	-2.7334	33.512	-5.8973
123.0	-0.31793	49.704	-6.8245	0.61516	-2.7476	0.0015831	-0.012273	-0.010614	0.66022	-1.3176	2798.4	22.003	-0.13731	78.602	-63.485	75.419	75.081	21.911	-0.47614	-6.7827	0.65401	-2.7334	33.512	-5.8973
123.0	-0.31818	49.703	-6.8245	0.6151	-2.7476	0.0010411	-0.011552	-0.010906	0.66022	-1.3176	2797.7	22.003	-0.13742	78.601	-63.468	75.419	75.081	21.911	-0.47614	-6.7827	0.65401	-2.7334	33.512	-5.8973
123.0	-0.31842	49.702	-6.8245	0.61505	-2.7477	0.00049487	-0.010816	-0.011182	0.66022	-1.3176	2797.1	22.003	-0.13752	78.601	-63.45	75.419	75.081	21.911	-0.47614	-6.7827	0.65401	-2.7334	33.512	-5.8973
123.0	-0.31865	49.701	-6.8245	0.615	-2.7477	-5.4893e-05	-0.010068	-0.011443	0.66022	-1.3176	2796.4	22.003	-0.13762	78.6	-63.433	75.419	75.081	21.911	-0.47614	-6.7827	0.65401	-2.7334	33.512	-5.8973
123.0	-0.31887	49.7	-6.8245	0.61495	-2.7478	-0.00060741	-0.0093076	-0.011688	0.66022	-1.3176	2795.7	22.002	-0.13772	78.599	-63.415	75.419	75.081	21.911	-0.47614	-6.7827	0.65401	-2.7334	33.512	-5.8973
123.0	-0.31907	49.699	-6.8245	0.6149	-2.7479	-0.0011619	-0.008537	-0.011918	0.66022	-1.3176	2795.1	22.002	-0.13781	78.598	-63.398	75.419	75.081	21.911	-0.47614	-6.7827	0.65401	-2.7334	33.512	-5.8973
123.0	-0.31926	49.698	-6.8245	0.61486	-2.7479	-0.0017176	-0.0077568	-0.012131	0.66022	-1.3176	2794.4	22.002	-0.13789	78.598	-63.381	75.42	75.081	21.911	-0.47614	-6.7827	0.65401	-2.7334	33.512	-5.8973
123.0	-0.31943	49.696	-6.8245	0.61483	-2.748	-0.0022737	-0.0069683	-0.012327	0.66022	-1.3176	2793.8	22.001	-0.13797	78.597	-63.363	75.42	75.081	21.911	-0.47614	-6.7827	0.65401	-2.7334	33.512	-5.8973
122.99	-0.31959	49.695	-6.8246	0.61479	-2.748	-0.0028295	-0.0061726	-0.012506	0.66022	-1.3176	2793.1	22.001	-0.13804	78.596	-63.346	75.42	75.081	21.911	-0.47614	-6.7827	0.65401	-2.7334	33.512	-5.8973
122.99	-0.31973	49.694	-6.8246	0.61476	-2.7481	-0.0033841	-0.005371	-0.012667	0.66022	-1.3176	2792.4	22.001	-0.1381	78.596	-63.329	75.42	75.081	21.911	-0.47614	-6.7827	0.65401	-2.7334	33.512	-5.8973
122.99	-0.31986	49.693	-6.8246	0.61474	-2.7482	-0.0039367	-0.0045645	-0.012811	0.66022	-1.3176	2791.8	22.0	-0.13815	78.595	-63.311	75.42	75.081	21.911	-0.47614	-6.7827	0.65401	-2.7334	33.512	-5.8973
122.99	-0.31996	49.691	-6.8246	0.61472	-2.7482	-0.0044863	-0.0037859	-0.01289	0.66022	-1.3176	2791.1	22.0	-0.1382	78.594	-63.294	75.42	75.081	21.911	-0.47614	-6.7827	0.65401	-2.7334	33.512	-5.8973
122.99	-0.32005	49.69	-6.8246	0.6147	-2.7483	-0.0050306	-0.003021	-0.01293	0.66022	-1.3176	2790.5	21.999	-0.13824	78.594	-63.277	75.42	75.081	21.911	-0.47614	-6.7827	0.65401	-2.7334	33.512	-5.8973
122.99	-0.32012	49.689	-6.8247	0.61469	-2.7484	-0.0055685	-0.0022569	-0.012952	0.66022	-1.3176	2789.8	21.999	-0.13827	78.593	-63.261	75.42	75.081	21.911	-0.47614	-6.7827	0.65401	-2.7334	33.512	-5.8973
122.99	-0.32017	49.687	-6.8247	0.61468	-2.7484	-0.0060994	-0.0014947	-0.012955	0.66022	-1.3176	2789.1	21.998	-0.13829	78.592	-63.244	75.42	75.081	21.911	-0.47614	-6.7827	0.65401	-2.7334	33.512	-5.8973
122.99	-0.3202	49.686	-6.8247	0.61467	-2.7485	-0.0066226	-0.00073546	-0.012939	0.66022	-1.3176	2788.5	21.998	-0.13831	78.591	-63.228	75.42	75.081	21.911	-0.47614	-6.7827	0.65401	-2.7334	33.512	-5.8973
122.99	-0.3202	49.684	-6.8248	0.61467	-2.7486	-0.0071372	1.9823e-05	-0.012905	0.66022	-1.3176	2787.8	21.998	-0.13831	78.591	-63.212	75.42	75.081	21.911	-0.47614	-6.7827	0.65401	-2.7334	33.512	-5.8973
122.99	-0.32019	49.683	-6.8248	0.61467	-2.7486	-0.0076427	0.00077009	-0.012853	0.66022	-1.3176	2787.1	21.997	-0.13831	78.59	-63.196	75.42	75.081	21.911	-0.47614	-6.7827	0.65401	-2.7334	33.512	-5.8973
122.99	-0.32016	49.682	-6.8248	0.61468	-2.7487	-0.0081383	0.0015143	-0.012783	0.66022	-1.3176	2786.5	21.997	-0.13829	78.589	-63.18	75.42	75.081	21.911	-0.47614	-6.7827	0.65401	-2.7334	33.512	-5.8973
122.99	-0.3201	49.68	-6.8249	0.61469	-2.7488	-0.0086235	0.0022514	-0.012694	0.66022	-1.3176	2785.8	21.996	-0.13827	78.589	-63.165	75.42	75.081	21.911	-0.47614	-6.7827	0.65401	-2.7334	33.512	-5.8973
122.99	-0.32002	49.679	-6.8249	0.6147	-2.7488	-0.0090974	0.0029805	-0.012588	0.66022	-1.3176	2785.2	21.996	-0.13824	78.588	-63.149	75.421	75.081	21.911	-0.47614	-6.7827	0.65401	-2.7334	33.512	-5.8973
122.99	-0.31992	49.677	-6.825	0.61472	-2.7489	-0.0095596	0.0037005	-0.012464	0.66022	-1.3176	2784.5	21.995	-0.13819	78.587	-63.135	75.421	75.081	21.911	-0.47614	-6.7827	0.65401	-2.7334	33.512	-5.8973
122.98	-0.3198	49.676	-6.825	0.61474	-2.7489	-0.010009	0.0044104	-0.012322	0.66022	-1.3176	2783.8	21.995	-0.13814	78.587	-63.12	75.421	75.081	21.911	-0.47614	-6.7827	0.65401	-2.7334	33.512	-5.8973
122.98	-0.31965	49.674	-6.8251	0.61476	-2.749	-0.010446	0.0051093	-0.012164	0.66022	-1.3176	2783.2	21.994	-0.13808	78.586	-63.106	75.421	75.081	21.911	-0.47614	-6.7827	0.65401	-2.7334	33.512	-5.8973
122.98	-0.31948	49.673	-6.8251	0.61479	-2.7491	-0.010869	0.0057963	-0.011988	0.66022	-1.3176	2782.5	21.994	-0.13801	78.585	-63.092	75.421	75.081	21.911	-0.47614	-6.7827	0.65401	-2.7334	33.512	-5.8973
122.98	-0.31929	49.671	-6.8252	0.61482	-2.7491	-0.011278	0.0064704	-0.011795	0.66022	-1.3176	2781.9	21.993	-0.13793	78.584	-63.079	75.421	75.081	21.911	-0.47614	-6.7827	0.65401	-2.7334	33.512	-5.8973
122.98	-0.31908	49.67	-6.8252	0.61485	-2.7492	-0.011673	0.0071307	-0.011586	0.66022	-1.3176	2781.2	21.993	-0.13784	78.584	-63.066	75.421	75.081	21.911	-0.47614	-6.7827	0.65401	-2.7334	33.512	-5.8973
122.98	-0.31884	49.668	-6.8253	0.61489	-2.7492	-0.012052	0.0077764	-0.011361	0.66022	-1.3176	2780.5	21.992	-0.13773	78.583	-63.054	75.421	75.081	21.911	-0.47614	-6.7827	0.65401	-2.7334	33.512	-5.8973
122.98	-0.31858	49.667	-6.8254	0.61493	-2.7493	-0.012416	0.0084065	-0.011121	0.66022	-1.3176	2779.9	21.992	-0.13762	78.582	-63.041	75.421	75.081	21.911	-0.47614	-6.7827	0.65401	-2.7334	33.512	-5.8973
122.98	-0.31829	49.665	-6.8254	0.61498	-2.7493	-0.012764	0.0090203	-0.010865	0.66022	-1.3176	2779.2	21.991	-0.1375	78.582	-63.03	75.421	75.081	21.911	-0.47614	-6.7827	0.65401	-2.7334	33.512	-5.8973
122.98	-0.31798	49.664	-6.8255	0.61502	-2.7494	-0.013095	0.009617	-0.010594	0.66022	-1.3176	2778.6	21.991	-0.13737	78.581	-63.018	75.421	75.081	21.911	-0.47614	-6.7827	0.65401	-2.7334	33.512	-5.8973
122.98	-0.31765	49.662	-6.8255	0.61507	-2.7495	-0.013409	0.010196	-0.010308	0.66022	-1.3176	2777.9	21.99	-0.13723	78.58	-63.008	75.421	75.081	21.911	-0.47614	-6.7827	0.65401	-2.7334	33.512	-5.8973
122.98	-0.3173	49.661	-6.8256	0.61512	-2.7495	-0.013706	0.010756	-0.010008	0.66022	-1.3176	2777.2	21.99	-0.13708	78.58	-62.997	75.421	75.081	21.911	-0.47614	-6.7827	0.65401	-2.7334	33.512	-5.8973
122.98	-0.31692	49.659	-6.8257	0.61518	-2.7496	-0.013985	0.011296	-0.0096951	0.66022	-1.3176	2776.6	21.989	-0.13691	78.579	-62.987	75.421	75.081	21.911	-0.47614	-6.7827	0.65401	-2.7334	33.512	-5.8973
122.98	-0.31652	49.658	-6.8258	0.61524	-2.7496	-0.014246	0.011817	-0.0093685	0.66022	-1.3176	2775.9	21.989	-0.13674	78.578	-62.978	75.421	75.081	21.911	-0.47614	-6.7827	0.65401	-2.7334	33.512	-5.8973
122.98	-0.3161	49.656	-6.8258	0.6153	-2.7496	-0.014489	0.012317	-0.0090292	0.66022	-1.3176	2775.3	21.988	-0.13656	78.577	-62.969	75.422	75.081	21.911	-0.47614	-6.7827	0.65401	-2.7334	33.512	-5.8973
122.98	-0.31565	49.655	-6.8259	0.61536	-2.7497	-0.014714	0.012795	-0.0086777	0.66022	-1.3176	2774.6	21.988	-0.13637	78.577	-62.961	75.422	75.081	21.911	-0.47614	-6.7827	0.65401	-2.7334	33.512	-5.8973
122.97	-0.31518	49.653	-6.826	0.61543	-2.7497	-0.014919	0.013251	-0.0083145	0.66022	-1.3176	2773.9	21.987	-0.13617	78.576	-62.953	75.422	75.081	21.911	-0.47614	-6.7827	0.65401	-2.7334	33.512	-5.8973
122.97	-0.31469	49.652	-6.8261	0.61549	-2.7498	-0.015106	0.013685	-0.0079402	0.66022	-1.3176	2773.3	21.987	-0.13596	78.575	-62.945	75.422	75.081	21.911	-0.47614	-6.7827	0.65401	-2.7334	33.512	-5.8973
122.97	-0.31418	49.65	-6.8261	0.61556	-2.7498	-0.015273	0.014096	-0.0075551	0.66022	-1.3176	2772.6	21.986	-0.13574	78.575	-62.939	75.422	75.081	21.911	-0.47614	-6.7827	0.65401	-2.7334	33.512	-5.8973
122.97	-0.31365	49.649	-6.8262	0.61563	-2.7499	-0.015421	0.014483	-0.0071601	0.66022	-1.3176	2772.0	21.986	-0.13551	78.574	-62.932	75.422	75.081	21.911	-0.47614	-6.7827	0.65401	-2.7334	33.512	-5.8973
122.97	-0.3131	49.647	-6.8263	0.61571	-2.7499	-0.015549	0.014846	-0.0067555	0.66022	-1.3176	2771.3	21.985	-0.13527	78.573	-62.927	75.422	75.081	21.911	-0.47614	-6.7827	0.65401	-2.7334	33.512	-5.8973
122.97	-0.31252	49.646	-6.8264	0.61578	-2.7499	-0.015658	0.015184	-0.006342	0.66022	-1.3176	2770.6	21.985	-0.13502	78.573	-62.921	75.422	75.081	21.911	-0.47614	-6.7827	0.65401	-2.7334	33.512	-5.8973
122.97	-0.31193	49.644	-6.8264	0.61586	-2.7499	-0.015747	0.015498	-0.0059202	0.66022	-1.3176	2770.0	21.984	-0.13477	78.572	-62.917	75.422	75.081	21.911	-0.47614	-6.7827	0.65401	-2.7334	33.512	-5.8973
122.97	-0.31132	49.643	-6.8265	0.61594	-2.75	-0.015816	0.015786	-0.0054907	0.66022	-1.3176	2769.3	21.984	-0.13451	78.571	-62.912	75.422	75.081	21.911	-0.47614	-6.7827	0.65401	-2.7334	33.512	-5.8973
122.97	-0.31068	49.642	-6.8266	0.61602	-2.75	-0.015866	0.016049	-0.005054	0.66022	-1.3176	2768.7	21.984	-0.13423	78.57	-62.909	75.422	75.081	21.911	-0.47614	-6.7827	0.65401	-2.7334	33.512	-5.8973
122.97	-0.31003	49.64	-6.8267	0.6161	-2.75	-0.015895	0.016285	-0.0046109	0.66022	-1.3176	2768.0	21.983	-0.13395	78.57	-62.906	75.422	75.081	21.911	-0.47614	-6.7827	0.65401	-2.7334	33.512	-5.8973
122.97	-0.30936	49.639	-6.8268	0.61618	-2.75	-0.015905	0.016496	-0.0041619	0.66022	-1.3176	2767.3	21.983	-0.13366	78.569	-62.903	75.422	75.081	21.911	-0.47614	-6.7827	0.65401	-2.7334	33.512	-5.8973
122.97	-0.30867	49.638	-6.8268	0.61626	-2.7501	-0.015895	0.01668	-0.0037077	0.66022	-1.3176	2766.7	21.982	-0.13337	78.568	-62.901	75.423	75.081	21.911	-0.47614	-6.7827	0.65401	-2.7334	33.512	-5.8973
122.97	-0.30797	49.637	-6.8269	0.61635	-2.7501	-0.015865	0.016838	-0.0032489	0.66022	-1.3176	2766.0	21.982	-0.13306	78.568	-62.9	75.423	75.081	21.911	-0.47614	-6.7827	0.65401	-2.7334	33.512	-5.8973
122.97	-0.30724	49.635	-6.827	0.61643	-2.7501	-0.015816	0.016969	-0.0027862	0.66022	-1.3176	2765.3	21.982	-0.13275	78.567	-62.899	75.423	75.081	21.911	-0.47614	-6.7827	0.65401	-2.7334	33.512	-5.8973
122.96	-0.3065	49.634	-6.8271	0.61652	-2.7501	-0.015747	0.017073	-0.0023202	0.66022	-1.3176	2764.7	21.981	-0.13243	78.566	-62.899	75.423	75.081	21.911	-0.47614	-6.7827	0.65401	-2.7334	33.512	-5.8973
122.96	-0.30575	49.633	-6.8272	0.6166	-2.7501	-0.015659	0.017151	-0.0018515	0.66022	-1.3176	2764.0	21.981	-0.13211	78.566	-62.899	75.423	75.081	21.911	-0.47614	-6.7827	0.65401	-2.7334	33.512	-5.8973
122.96	-0.30498	49.632	-6.8272	0.61669	-2.7501	-0.015552	0.017201	-0.0013808	0.66022	-1.3176	2763.4	21.981	-0.13178	78.565	-62.9	75.423	75.081	21.911	-0.47614	-6.7827	0.65401	-2.7334	33.512	-5.8973
122.96	-0.3042	49.631	-6.8273	0.61677	-2.7501	-0.015426	0.017225	-0.0009088	0.66022	-1.3176	2762.7	21.98	-0.13144	78.564	-62.901	75.423	75.081	21.911	-0.47614	-6.7827	0.65401	-2.7334	33.512	-5.8973
122.96	-0.3034	49.63	-6.8274	0.61686	-2.7501	-0.015282	0.017221	-0.00043611	0.66022	-1.3176	2762.0	21.98	-0.1311	78.564	-62.903	75.423	75.081	21.911	-0.47614	-6.7827	0.65401	-2.7334	33.512	-5.8973
122.96	-0.30259	49.628	-6.8275	0.61695	-2.7501	-0.015119	0.017192	3.663e-05	0.66022	-1.3176	2761.4	21.98	-0.13075	78.563	-62.906	75.423	75.081	21.911	-0.47614	-6.7827	0.65401	-2.7334	33.512	-5.8973
122.96	-0.30177	49.627	-6.8275	0.61703	-2.7501	-0.014938	0.017135	0.00050876	0.66022	-1.3176	2760.7	21.979	-0.13039	78.562	-62.909	75.423	75.081	21.911	-0.47614	-6.7827	0.65401	-2.7334	33.512	-5.8973
122.96	-0.30093	49.626	-6.8276	0.61712	-2.7501	-0.01474	0.017052	0.00097962	0.66022	-1.3176	2760.1	21.979	-0.13004	78.561	-62.912	75.423	75.081	21.911	-0.47614	-6.7827	0.65401	-2.7334	33.512	-5.8973
122.96	-0.30009	49.625	-6.8277	0.6172	-2.7501	-0.014524	0.016942	0.0014486	0.66022	-1.3176	2759.4	21.979	-0.12967	78.561	-62.916	75.423	75.081	21.911	-0.47614	-6.7827	0.65401	-2.7334	33.512	-5.8973
122.96	-0.29923	49.624	-6.8278	0.61729	-2.7501	-0.01429	0.016807	0.001915	0.66022	-1.3176	2758.7	21.979	-0.1293	78.56	-62.921	75.423	75.081	21.911	-0.47614	-6.7827	0.65401	-2.7334	33.512	-5.8973
122.96	-0.29837	49.624	-6.8278	0.61737	-2.7501	-0.014041	0.016646	0.0023783	0.66022	-1.3176	2758.1	21.978	-0.12893	78.559	-62.926	75.424	75.081	21.911	-0.47614	-6.7827	0.65401	-2.7334	33.512	-5.8973
122.96	-0.29749	49.623	-6.8279	0.61745	-2.7501	-0.013774	0.016459	0.0028378	0.66022	-1.3176	2757.4	21.978	-0.12855	78.559	-62.932	75.424	75.081	21.911	-0.47614	-6.7827	0.65401	-2.7334	33.512	-5.8973
122.95	-0.29661	49.622	-6.828	0.61753	-2.7501	-0.013492	0.016247	0.0032928	0.66022	-1.3176	2756.8	21.978	-0.12817	78.558	-62.938	75.424	75.081	21.911	-0.47614	-6.7827	0.65401	-2.7334	33.512	-5.8973
122.95	-0.29572	49.621	-6.828	0.61761	-2.7501	-0.013195	0.01601	0.0037428	0.66022	-1.3176	2756.1	21.978	-0.12779	78.557	-62.944	75.424	75.081	21.911	-0.47614	-6.7827	0.65401	-2.7334	33.512	-5.8973
122.95	-0.29483	49.62	-6.8281	0.61769	-2.75	-0.012883	0.015749	0.0041872	0.66022	-1.3176	2755.4	21.978	-0.12741	78.557	-62.952	75.424	75.081	21.911	-0.47614	-6.7827	0.65401	-2.7334	33.512	-5.8973
122.95	-0.29393	49.619	-6.8282	0.61777	-2.75	-0.012556	0.015464	0.0046254	0.66022	-1.3176	2754.8	21.977	-0.12702	78.556	-62.959	75.424	75.081	21.911	-0.47614	-6.7827	0.65401	-2.7334	33.512	-5.8973
122.95	-0.29302	49.619	-6.8282	0.61785	-2.75	-0.012215	0.015155	0.0050568	0.66022	-1.3176	2754.1	21.977	-0.12663	78.555	-62.967	75.424	75.081	21.911	-0.47614	-6.7827	0.65401	-2.7334	33.512	-5.8973
122.95	-0.29211	49.618	-6.8283	0.61792	-2.75	-0.011861	0.014823	0.0054808	0.66022	-1.3176	2753.5	21.977	-0.12624	78.555	-62.976	75.424	75.081	21.911	-0.47614	-6.7827	0.65401	-2.7334	33.512	-5.8973
122.95	-0.2912	49.617	-6.8283	0.618	-2.7499	-0.011493	0.014469	0.0058969	0.66022	-1.3176	2752.8	21.977	-0.12584	78.554	-62.985	75.424	75.081	21.911	-0.47614	-6.7827	0.65401	-2.7334	33.512	-5.8973
122.95	-0.29028	49.617	-6.8284	0.61807	-2.7499	-0.011114	0.014093	0.0063045	0.66022	-1.3176	2752.1	21.977	-0.12545	78.553	-62.994	75.424	75.081	21.911	-0.47614	-6.7827	0.65401	-2.7334	33.512	-5.8973
122.95	-0.28936	49.616	-6.8284	0.61814	-2.7499	-0.010722	0.013695	0.0067031	0.66022	-1.3176	2751.5	21.977	-0.12505	78.553	-63.004	75.424	75.081	21.911	-0.47614	-6.7827	0.65401	-2.7334	33.512	-5.8973
122.95	-0.28845	49.616	-6.8285	0.61821	-2.7498	-0.010319	0.013277	0.0070922	0.66022	-1.3176	2750.8	21.977	-0.12465	78.552	-63.014	75.425	75.081	21.911	-0.47614	-6.7827	0.65401	-2.7334	33.512	-5.8973
122.94	-0.28753	49.615	-6.8286	0.61827	-2.7498	-0.009906	0.012838	0.0074712	0.66022	-1.3176	2750.2	21.977	-0.12426	78.551	-63.025	75.425	75.081	21.911	-0.47614	-6.7827	0.65401	-2.7334	33.512	-5.8973
122.94	-0.28661	49.615	-6.8286	0.61833	-2.7498	-0.0094825	0.01238	0.0078398	0.66022	-1.3176	2749.5	21.977	-0.12386	78.551	-63.036	75.425	75.081	21.911	-0.47614	-6.7827	0.65401	-2.7334	33.512	-5.8973
122.94	-0.28569	49.614	-6.8286	0.61839	-2.7497	-0.0090495	0.011903	0.0081973	0.66022	-1.3176	2748.8	21.977	-0.12347	78.55	-63.047	75.425	75.081	21.911	-0.47614	-6.7827	0.65401	-2.7334	33.512	-5.8973
122.94	-0.28477	49.614	-6.8287	0.61845	-2.7497	-0.0086077	0.011408	0.0085434	0.66022	-1.3176	2748.2	21.977	-0.12307	78.549	-63.059	75.425	75.081	21.911	-0.47614	-6.7827	0.65401	-2.7334	33.512	-5.8973
122.94	-0.28386	49.613	-6.8287	0.61851	-2.7496	-0.0081577	0.010896	0.0088776	0.66022	-1.3176	2747.5	21.977	-0.12268	78.549	-63.071	75.425	75.081	21.911	-0.47614	-6.7827	0.65401	-2.7334	33.512	-5.8973
122.94	-0.28295	49.613	-6.8288	0.61856	-2.7496	-0.0077001	0.010367	0.0091995	0.66022	-1.3176	2746.9	21.977	-0.12229	78.548	-63.084	75.425	75.081	21.911	-0.47614	-6.7827	0.65401	-2.7334	33.512	-5.8973
122.94	-0.28205	49.613	-6.8288	0.61861	-2.7496	-0.0072356	0.0098219	0.0095088	0.66022	-1.3176	2746.2	21.977	-0.1219	78.547	-63.097	75.425	75.081	21.911	-0.47614	-6.7827	0.65401	-2.7334	33.512	-5.8973
122.94	-0.28115	49.612	-6.8288	0.61866	-2.7495	-0.0067648	0.009262	0.0098049	0.66022	-1.3176	2745.5	21.977	-0.12151	78.547	-63.11	75.425	75.081	21.911	-0.47614	-6.7827	0.65401	-2.7334	33.512	-5.8973
122.94	-0.28025	49.612	-6.8289	0.6187	-2.7495	-0.0062884	0.0086877	0.010088	0.66022	-1.3176	2744.9	21.977	-0.12112	78.546	-63.123	75.425	75.081	21.911	-0.47614	-6.7827	0.65401	-2.7334	33.512	-5.8973
122.94	-0.27936	49.612	-6.8289	0.61875	-2.7494	-0.0058071	0.0081001	0.010356	0.66022	-1.3176	2744.2	21.977	-0.12074	78.545	-63.137	75.426	75.081	21.911	-0.47614	-6.7827	0.65401	-2.7334	33.512	-5.8973
122.93	-0.27848	49.612	-6.8289	0.61879	-2.7494	-0.0053215	0.0074998	0.010611	0.66022	-1.3176	2743.6	21.977	-0.12036	78.545	-63.151	75.426	75.081	21.911	-0.47614	-6.7827	0.65401	-2.7334	33.512	-5.8973
122.93	-0.27761	49.611	-6.829	0.61882	-2.7493	-0.0048324	0.0068878	0.010851	0.66022	-1.3176	2742.9	21.977	-0.11998	78.544	-63.165	75.426	75.081	21.911	-0.47614	-6.7827	0.65401	-2.7334	33.512	-5.8973
122.93	-0.27674	49.611	-6.829	0.61885	-2.7492	-0.0043403	0.0062649	0.011077	0.66022	-1.3176	2742.2	21.977	-0.11961	78.543	-63.18	75.426	75.081	21.911	-0.47614	-6.7827	0.65401	-2.7334	33.512	-5.8973
122.93	-0.27589	49.611	-6.829	0.61888	-2.7492	-0.003846	0.005632	0.011288	0.66022	-1.3176	2741.6	21.978	-0.11924	78.543	-63.194	75.426	75.081	21.911	-0.47614	-6.7827	0.65401	-2.7334	33.512	-5.8973
122.93	-0.27504	49.611	-6.829	0.61891	-2.7491	-0.0033502	0.00499	0.011483	0.66022	-1.3176	2740.9	21.978	-0.11888	78.542	-63.209	75.426	75.081	21.911	-0.47614	-6.7827	0.65401	-2.7334	33.512	-5.8973
122.93	-0.2742	49.611	-6.829	0.61893	-2.7491	-0.0028535	0.0043398	0.011663	0.66022	-1.3176	2740.3	21.978	-0.11852	78.541	-63.224	75.426	75.081	21.911	-0.47614	-6.7827	0.65401	-2.7334	33.512	-5.8973
122.93	-0.27338	49.611	-6.8291	0.61895	-2.749	-0.0023566	0.0036822	0.011828	0.66022	-1.3176	2739.6	21.978	-0.11816	78.541	-63.239	75.426	75.081	21.911	-0.47614	-6.7827	0.65401	-2.7334	33.512	-5.8973
122.93	-0.27257	49.611	-6.8291	0.61897	-2.749	-0.0018602	0.0030183	0.011976	0.66022	-1.3176	2738.9	21.978	-0.11781	78.54	-63.254	75.426	75.081	21.911	-0.47614	-6.7827	0.65401	-2.7334	33.512	-5.8973
122.92	-0.27176	49.611	-6.8291	0.61898	-2.7489	-0.0013649	0.002349	0.012109	0.66022	-1.3176	2738.3	21.978	-0.11746	78.539	-63.27	75.426	75.081	21.911	-0.47614	-6.7827	0.65401	-2.7334	33.512	-5.8973
122.92	-0.27098	49.611	-6.8291	0.61899	-2.7488	-0.00087154	0.0016751	0.012225	0.66022	-1.3176	2737.6	21.979	-0.11713	78.539	-63.285	75.427	75.081	21.911	-0.47614	-6.7827	0.65401	-2.7334	33.512	-5.8973
122.92	-0.2702	49.611	-6.8291	0.619	-2.7488	-0.00038064	0.00099755	0.012325	0.66022	-1.3176	2737.0	21.979	-0.11679	78.538	-63.301	75.427	75.081	21.911	-0.47614	-6.7827	0.65401	-2.7334	33.512	-5.8973
122.92	-0.26944	49.611	-6.8291	0.619	-2.7487	0.0001071	0.00031735	0.01241	0.66022	-1.3176	2736.3	21.979	-0.11646	78.537	-63.316	75.427	75.081	21.911	-0.47614	-6.7827	0.65401	-2.7334	33.512	-5.8973
122.92	-0.26869	49.611	-6.8291	0.619	-2.7487	0.00059103	-0.00036459	0.012477	0.66022	-1.3176	2735.6	21.979	-0.11614	78.537	-63.332	75.427	75.081	21.911	-0.47614	-6.7827	0.65401	-2.7334	33.512	-5.8973
122.92	-0.26796	49.611	-6.8291	0.619	-2.7486	0.0010705	-0.0010473	0.012528	0.66022	-1.3176	2735.0	21.98	-0.11583	78.536	-63.347	75.427	75.081	21.911	-0.47614	-6.7827	0.65401	-2.7334	33.512	-5.8973
122.92	-0.26724	49.612	-6.8291	0.61899	-2.7485	0.0015449	-0.00173	0.012563	0.66022	-1.3176	2734.3	21.98	-0.11552	78.535	-63.363	75.427	75.081	21.911	-0.47614	-6.7827	0.65401	-2.7334	33.512	-5.8973
122.92	-0.26654	49.612	-6.8291	0.61898	-2.7485	0.0020135	-0.0024116	0.012582	0.66022	-1.3176	2733.6	21.98	-0.11521	78.535	-63.378	75.427	75.081	21.911	-0.47614	-6.7827	0.65401	-2.7334	33.512	-5.8973
122.91	-0.26586	49.612	-6.829	0.61897	-2.7484	0.0024758	-0.0030912	0.012584	0.66022	-1.3176	2733.0	21.98	-0.11492	78.534	-63.394	75.427	75.081	21.911	-0.47614	-6.7827	0.65401	-2.7334	33.512	-5.8973
122.91	-0.26519	49.612	-6.829	0.61895	-2.7483	0.0029311	-0.003768	0.012569	0.66022	-1.3176	2732.3	21.981	-0.11463	78.533	-63.409	75.427	75.081	21.911	-0.47614	-6.7827	0.65401	-2.7334	33.512	-5.8973
122.91	-0.26454	49.612	-6.829	0.61893	-2.7483	0.0033789	-0.0044409	0.012539	0.66022	-1.3176	2731.7	21.981	-0.11435	78.533	-63.424	75.428	75.081	21.911	-0.47614	-6.7827	0.65401	-2.7334	33.512	-5.8973
122.91	-0.2639	49.613	-6.829	0.61891	-2.7482	0.0038185	-0.0051092	0.012492	0.66022	-1.3176	2731.0	21.981	-0.11408	78.532	-63.44	75.428	75.081	21.911	-0.47614	-6.7827	0.65401	-2.7334	33.512	-5.8973
122.91	-0.26329	49.613	-6.829	0.61888	-2.7481	0.0042494	-0.0057719	0.012429	0.66022	-1.3176	2730.3	21.982	-0.11381	78.531	-63.455	75.428	75.081	21.911	-0.47614	-6.7827	0.65401	-2.7334	33.512	-5.8973
122.91	-0.26269	49.613	-6.829	0.61885	-2.7481	0.004671	-0.0064281	0.012351	0.66022	-1.3176	2729.7	21.982	-0.11355	78.531	-63.469	75.428	75.081	21.911	-0.47614	-6.7827	0.65401	-2.7334	33.512	-5.8973
122.91	-0.26211	49.613	-6.8289	0.61882	-2.748	0.0050828	-0.007077	0.012256	0.66022	-1.3176	2729.0	21.982	-0.1133	78.53	-63.484	75.428	75.081	21.911	-0.47614	-6.7827	0.65401	-2.7334	33.512	-5.8973
122.91	-0.26154	49.614	-6.8289	0.61878	-2.748	0.0054842	-0.0077177	0.012146	0.66022	-1.3176	2728.4	21.983	-0.11306	78.529	-63.499	75.428	75.081	21.911	-0.47614	-6.7827	0.65401	-2.7334	33.512	-5.8973
122.9	-0.261	49.614	-6.8289	0.61874	-2.7479	0.0058748	-0.0083494	0.01202	0.66022	-1.3176	2727.7	21.983	-0.11283	78.529	-63.513	75.428	75.081	21.911	-0.47614	-6.7827	0.65401	-2.7334	33.512	-5.8973
122.9	-0.26047	49.614	-6.8288	0.6187	-2.7478	0.0062539	-0.0089711	0.01188	0.66022	-1.3176	2727.0	21.983	-0.1126	78.528	-63.527	75.428	75.081	21.911	-0.47614	-6.7827	0.65401	-2.7334	33.512	-5.8973
122.9	-0.25997	49.614	-6.8288	0.61865	-2.7478	0.0066213	-0.0095822	0.011724	0.66022	-1.3176	2726.4	21.984	-0.11238	78.527	-63.54	75.428	75.081	21.911	-0.47614	-6.7827	0.65401	-2.7334	33.512	-5.8973
122.9	-0.25948	49.615	-6.8288	0.6186	-2.7477	0.0069763	-0.010182	0.011554	0.66022	-1.3176	2725.7	21.984	-0.11217	78.527	-63.554	75.429	75.081	21.911	-0.47614	-6.7827	0.65401	-2.7334	33.512	-5.8973
122.9	-0.25901	49.615	-6.8287	0.61855	-2.7477	0.0073185	-0.010769	0.011369	0.66022	-1.3176	2725.1	21.984	-0.11197	78.526	-63.567	75.429	75.081	21.911	-0.47614	-6.7827	0.65401	-2.7334	33.512	-5.8973
122.9	-0.25857	49.615	-6.8287	0.61849	-2.7476	0.0076475	-0.011344	0.01117	0.66022	-1.3176	2724.4	21.985	-0.11178	78.525	-63.58	75.429	75.081	21.911	-0.47614	-6.7827	0.65401	-2.7334	33.512	-5.8973
122.9	-0.25814	49.616	-6.8287	0.61843	-2.7476	0.0079629	-0.011904	0.010957	0.66022	-1.3176	2723.7	21.985	-0.1116	78.525	-63.592	75.429	75.081	21.911	-0.47614	-6.7827	0.65401	-2.7334	33.512	-5.8973
122.89	-0.25773	49.616	-6.8286	0.61837	-2.7475	0.0082643	-0.01245	0.010731	0.66022	-1.3176	2723.1	21.985	-0.11142	78.524	-63.604	75.429	75.081	21.911	-0.47614	-6.7827	0.65401	-2.7334	33.512	-5.8973
122.89	-0.25734	49.616	-6.8286	0.61831	-2.7475	0.0085513	-0.012981	0.010492	0.66022	-1.3176	2722.4	21.986	-0.11125	78.523	-63.616	75.429	75.081	21.911	-0.47614	-6.7827	0.65401	-2.7334	33.512	-5.8973
122.89	-0.25697	49.617	-6.8285	0.61824	-2.7474	0.0088236	-0.013496	0.010239	0.66022	-1.3176	2721.8	21.986	-0.11109	78.523	-63.627	75.429	75.081	21.911	-0.47614	-6.7827	0.65401	-2.7334	33.512	-5.8973
122.89	-0.25662	49.617	-6.8285	0.61818	-2.7473	0.0090808	-0.013995	0.0099749	0.66022	-1.3176	2721.1	21.986	-0.11094	78.522	-63.638	75.429	75.081	21.911	-0.47614	-6.7827	0.65401	-2.7334	33.512	-5.8973
122.89	-0.25629	49.617	-6.8285	0.6181	-2.7473	0.0093226	-0.014476	0.0096984	0.66022	-1.3176	2720.4	21.987	-0.1108	78.521	-63.648	75.429	75.081	21.911	-0.47614	-6.7827	0.65401	-2.7334	33.512	-5.8973
122.89	-0.25598	49.617	-6.8284	0.61803	-2.7473	0.0095488	-0.01494	0.0094103	0.66022	-1.3176	2719.8	21.987	-0.11067	78.521	-63.658	75.429	75.081	21.911	-0.47614	-6.7827	0.65401	-2.7334	33.512	-5.8973
122.89	-0.25569	49.618	-6.8284	0.61795	-2.7472	0.0097591	-0.015385	0.009111	0.66022	-1.3176	2719.1	21.987	-0.11054	78.52	-63.668	75.43	75.081	21.911	-0.47614	-6.7827	0.65401	-2.7334	33.512	-5.8973
122.89	-0.25541	49.618	-6.8283	0.61788	-2.7472	0.0099532	-0.015812	0.0088009	0.66022	-1.3176	2718.5	21.988	-0.11043	78.519	-63.677	75.43	75.081	21.911	-0.47614	-6.7827	0.65401	-2.7334	33.512	-5.8973
122.88	-0.25516	49.618	-6.8283	0.6178	-2.7471	0.010131	-0.016219	0.0084806	0.66022	-1.3176	2717.8	21.988	-0.11032	78.519	-63.685	75.43	75.081	21.911	-0.47614	-6.7827	0.65401	-2.7334	33.512	-5.8973
122.88	-0.25493	49.619	-6.8282	0.61771	-2.7471	0.010292	-0.016606	0.0081505	0.66022	-1.3176	2717.1	21.988	-0.11022	78.518	-63.693	75.43	75.081	21.911	-0.47614	-6.7827	0.65401	-2.7334	33.512	-5.8973
122.88	-0.25471	49.619	-6.8282	0.61763	-2.747	0.010436	-0.016973	0.0078111	0.66022	-1.3176	2716.5	21.989	-0.11012	78.517	-63.7	75.43	75.081	21.911	-0.47614	-6.7827	0.65401	-2.7334	33.512	-5.8973
122.88	-0.25451	49.619	-6.8281	0.61754	-2.747	0.010564	-0.017319	0.0074627	0.66022	-1.3176	2715.8	21.989	-0.11004	78.517	-63.707	75.43	75.081	21.911	-0.47614	-6.7827	0.65401	-2.7334	33.512	-5.8973
122.88	-0.25433	49.619	-6.828	0.61746	-2.747	0.010674	-0.017644	0.0071061	0.66022	-1.3176	2715.1	21.989	-0.10996	78.516	-63.713	75.43	75.081	21.911	-0.47614	-6.7827	0.65401	-2.7334	33.512	-5.8973
122.88	-0.25417	49.62	-6.828	0.61737	-2.7469	0.010767	-0.017947	0.0067415	0.66022	-1.3176	2714.5	21.989	-0.10989	78.515	-63.719	75.43	75.081	21.911	-0.47614	-6.7827	0.65401	-2.7334	33.512	-5.8973
122.88	-0.25403	49.62	-6.8279	0.61728	-2.7469	0.010843	-0.018228	0.0063697	0.66022	-1.3176	2713.8	21.99	-0.10983	78.515	-63.724	75.43	75.081	21.911	-0.47614	-6.7827	0.65401	-2.7334	33.512	-5.8973
122.88	-0.2539	49.62	-6.8279	0.61719	-2.7469	0.010902	-0.018487	0.005991	0.66022	-1.3176	2713.2	21.99	-0.10978	78.514	-63.729	75.431	75.081	21.911	-0.47614	-6.7827	0.65401	-2.7334	33.512	-5.8973
122.87	-0.25379	49.62	-6.8278	0.61709	-2.7468	0.010944	-0.018723	0.0056061	0.66022	-1.3176	2712.5	21.99	-0.10973	78.513	-63.733	75.431	75.081	21.911	-0.47614	-6.7827	0.65401	-2.7334	33.512	-5.8973
122.87	-0.2537	49.62	-6.8278	0.617	-2.7468	0.010968	-0.018937	0.0052154	0.66022	-1.3176	2711.8	21.991	-0.10969	78.513	-63.736	75.431	75.081	21.911	-0.47614	-6.7827	0.65401	-2.7334	33.512	-5.8973
122.87	-0.25362	49.62	-6.8277	0.6169	-2.7468	0.010974	-0.019128	0.0048195	0.66022	-1.3176	2711.2	21.991	-0.10966	78.512	-63.739	75.431	75.081	21.911	-0.47614	-6.7827	0.65401	-2.7334	33.512	-5.8973
122.87	-0.25356	49.62	-6.8277	0.61681	-2.7468	0.010964	-0.019295	0.004419	0.66022	-1.3176	2710.5	21.991	-0.10964	78.511	-63.741	75.431	75.081	21.911	-0.47614	-6.7827	0.65401	-2.7334	33.512	-5.8973
122.87	-0.25352	49.621	-6.8276	0.61671	-2.7467	0.010936	-0.019439	0.0040144	0.66022	-1.3176	2709.9	21.991	-0.10962	78.511	-63.743	75.431	75.081	21.911	-0.47614	-6.7827	0.65401	-2.7334	33.512	-5.8973
122.87	-0.25348	49.621	-6.8276	0.61661	-2.7467	0.010891	-0.019559	0.0036063	0.66022	-1.3176	2709.2	21.992	-0.1096	78.51	-63.744	75.431	75.081	21.911	-0.47614	-6.7827	0.65401	-2.7334	33.512	-5.8973
122.87	-0.25347	49.621	-6.8275	0.61652	-2.7467	0.010829	-0.019656	0.0031952	0.66022	-1.3176	2708.5	21.992	-0.1096	78.509	-63.744	75.431	75.081	21.911	-0.47614	-6.7827	0.65401	-2.7334	33.512	-5.8973
122.87	-0.25347	49.621	-6.8274	0.61642	-2.7467	0.01075	-0.019729	0.0027816	0.66022	-1.3176	2707.9	21.992	-0.1096	78.509	-63.744	75.431	75.081	21.911	-0.47614	-6.7827	0.65401	-2.7334	33.512	-5.8973
122.86	-0.25348	49.621	-6.8274	0.61632	-2.7467	0.010654	-0.019779	0.0023663	0.66022	-1.3176	2707.2	21.992	-0.1096	78.508	-63.744	75.431	75.081	21.911	-0.47614	-6.7827	0.65401	-2.7334	33.512	-5.8973
122.86	-0.2535	49.621	-6.8273	0.61622	-2.7467	0.010542	-0.019804	0.0019497	0.66022	-1.3176	2706.6	21.992	-0.10962	78.507	-63.742	75.432	75.081	21.911	-0.47614	-6.7827	0.65401	-2.7334	33.512	-5.8973
122.86	-0.25354	49.621	-6.8273	0.61612	-2.7467	0.010413	-0.019806	0.0015324	0.66022	-1.3176	2705.9	21.992	-0.10963	78.507	-63.74	75.432	75.081	21.911	-0.47614	-6.7827	0.65401	-2.7334	33.512	-5.8973
122.86	-0.25359	49.621	-6.8272	0.61602	-2.7466	0.010268	-0.019784	0.0011149	0.66022	-1.3176	2705.2	21.993	-0.10966	78.506	-63.738	75.432	75.081	21.911	-0.47614	-6.7827	0.65401	-2.7334	33.512	-5.8973
122.86	-0.25365	49.62	-6.8272	0.61592	-2.7466	0.010107	-0.019739	0.00069789	0.66022	-1.3176	2704.6	21.993	-0.10968	78.505	-63.734	75.432	75.081	21.911	-0.47614	-6.7827	0.65401	-2.7334	33.512	-5.8973
122.86	-0.25372	49.62	-6.8271	0.61582	-2.7466	0.0099302	-0.01967	0.00028186	0.66022	-1.3176	2703.9	21.993	-0.10971	78.505	-63.731	75.432	75.081	21.911	-0.47614	-6.7827	0.65401	-2.7334	33.512	-5.8973
122.86	-0.2538	49.62	-6.8271	0.61573	-2.7466	0.0097381	-0.019578	-0.00013262	0.66022	-1.3176	2703.3	21.993	-0.10975	78.504	-63.726	75.432	75.081	21.911	-0.47614	-6.7827	0.65401	-2.7334	33.512	-5.8973
122.86	-0.2539	49.62	-6.827	0.61563	-2.7466	0.0095309	-0.019462	-0.00054499	0.66022	-1.3176	2702.6	21.993	-0.10979	78.503	-63.722	75.432	75.081	21.911	-0.47614	-6.7827	0.65401	-2.7334	33.512	-5.8973
122.85	-0.254	49.62	-6.827	0.61553	-2.7466	0.0093089	-0.019324	-0.0009547	0.66022	-1.3176	2701.9	21.993	-0.10984	78.503	-63.716	75.432	75.081	21.911	-0.47614	-6.7827	0.65401	-2.7334	33.512	-5.8973
122.85	-0.2541	49.619	-6.8269	0.61543	-2.7467	0.0090724	-0.019163	-0.0013612	0.66022	-1.3176	2701.3	21.993	-0.10988	78.502	-63.71	75.432	75.081	21.911	-0.47614	-6.7827	0.65401	-2.7334	33.512	-5.8973
122.85	-0.25422	49.619	-6.8269	0.61534	-2.7467	0.0088218	-0.01898	-0.0017639	0.66022	-1.3176	2700.6	21.993	-0.10994	78.501	-63.704	75.432	75.081	21.911	-0.47614	-6.7827	0.65401	-2.7334	33.512	-5.8973
122.85	-0.25435	49.619	-6.8269	0.61525	-2.7467	0.0085574	-0.018774	-0.0021624	0.66022	-1.3176	2700.0	21.994	-0.10999	78.501	-63.697	75.432	75.081	21.911	-0.47614	-6.7827	0.65401	-2.7334	33.512	-5.8973
122.85	-0.25448	49.619	-6.8268	0.61515	-2.7467	0.0082797	-0.018547	-0.002556	0.66022	-1.3176	2699.3	21.994	-0.11005	78.5	-63.689	75.433	75.081	21.911	-0.47614	-6.7827	0.65401	-2.7334	33.512	-5.8973
122.85	-0.25461	49.618	-6.8268	0.61506	-2.7467	0.0079891	-0.018299	-0.0029443	0.66022	-1.3176	2698.6	21.994	-0.11011	78.499	-63.681	75.433	75.081	21.911	-0.47614	-6.7827	0.65401	-2.7334	33.512	-5.8973
122.85	-0.25475	49.618	-6.8267	0.61497	-2.7467	0.007686	-0.018029	-0.0033268	0.66022	-1.3176	2698.0	21.994	-0.11017	78.499	-63.673	75.433	75.081	21.911	-0.47614	-6.7827	0.65401	-2.7334	33.512	-5.8973
122.85	-0.2549	49.617	-6.8267	0.61488	-2.7467	0.0073708	-0.017739	-0.0037029	0.66022	-1.3176	2697.3	21.994	-0.11023	78.498	-63.664	75.433	75.081	21.911	-0.47614	-6.7827	0.65401	-2.7334	33.512	-5.8973
122.85	-0.25505	49.617	-6.8267	0.61479	-2.7467	0.007044	-0.017429	-0.0040721	0.66022	-1.3176	2696.7	21.994	-0.1103	78.497	-63.655	75.433	75.081	21.911	-0.47614	-6.7827	0.65401	-2.7334	33.512	-5.8973
122.84	-0.2552	49.617	-6.8266	0.61471	-2.7468	0.006706	-0.017099	-0.0044341	0.66022	-1.3176	2696.0	21.994	-0.11037	78.497	-63.645	75.433	75.081	21.911	-0.47614	-6.7827	0.65401	-2.7334	33.512	-5.8973
122.84	-0.25536	49.616	-6.8266	0.61462	-2.7468	0.0063574	-0.016749	-0.0047882	0.66022	-1.3176	2695.3	21.994	-0.11043	78.496	-63.635	75.433	75.081	21.911	-0.47614	-6.7827	0.65401	-2.7334	33.512	-5.8973
122.84	-0.25551	49.615	-6.8266	0.61454	-2.7468	0.0059987	-0.016382	-0.005134	0.66022	-1.3176	2694.7	21.994	-0.1105	78.495	-63.624	75.433	75.081	21.911	-0.47614	-6.7827	0.65401	-2.7334	33.512	-5.8973
122.84	-0.25567	49.615	-6.8265	0.61446	-2.7468	0.0056303	-0.015996	-0.0054712	0.66022	-1.3176	2694.0	21.993	-0.11057	78.495	-63.613	75.433	75.081	21.911	-0.47614	-6.7827	0.65401	-2.7334	33.512	-5.8973
122.84	-0.25583	49.614	-6.8265	0.61438	-2.7469	0.0052529	-0.015592	-0.0057992	0.66022	-1.3176	2693.3	21.993	-0.11064	78.494	-63.602	75.433	75.081	21.911	-0.47614	-6.7827	0.65401	-2.7334	33.512	-5.8973
122.84	-0.25599	49.614	-6.8265	0.6143	-2.7469	0.0048668	-0.015171	-0.0061176	0.66022	-1.3176	2692.7	21.993	-0.11071	78.493	-63.59	75.433	75.081	21.911	-0.47614	-6.7827	0.65401	-2.7334	33.512	-5.8973
122.84	-0.25615	49.613	-6.8265	0.61423	-2.7469	0.0044727	-0.014734	-0.0064261	0.66022	-1.3176	2692.0	21.993	-0.11078	78.492	-63.578	75.434	75.081	21.911	-0.47614	-6.7827	0.65401	-2.7334	33.512	-5.8973
122.84	-0.2563	49.612	-6.8264	0.61415	-2.747	0.0040711	-0.014282	-0.0067242	0.66022	-1.3176	2691.4	21.993	-0.11085	78.492	-63.566	75.434	75.081	21.911	-0.47614	-6.7827	0.65401	-2.7334	33.512	-5.8973
122.84	-0.25646	49.612	-6.8264	0.61408	-2.747	0.0036627	-0.013814	-0.0070115	0.66022	-1.3176	2690.7	21.993	-0.11092	78.491	-63.554	75.434	75.081	21.911	-0.47614	-6.7827	0.65401	-2.7334	33.512	-5.8973
122.84	-0.25661	49.611	-6.8264	0.61402	-2.747	0.0032479	-0.013331	-0.0072877	0.66022	-1.3176	2690.0	21.993	-0.11098	78.49	-63.541	75.434	75.081	21.911	-0.47614	-6.7827	0.65401	-2.7334	33.512	-5.8973
122.83	-0.25675	49.61	-6.8264	0.61395	-2.7471	0.0028273	-0.012835	-0.0075525	0.66022	-1.3176	2689.4	21.993	-0.11105	78.49	-63.528	75.434	75.081	21.911	-0.47614	-6.7827	0.65401	-2.7334	33.512	-5.8973
122.83	-0.2569	49.609	-6.8264	0.61389	-2.7471	0.0024016	-0.012326	-0.0078055	0.66022	-1.3176	2688.7	21.992	-0.11111	78.489	-63.515	75.434	75.081	21.911	-0.47614	-6.7827	0.65401	-2.7334	33.512	-5.8973
122.83	-0.25703	49.609	-6.8264	0.61383	-2.7472	0.0019712	-0.011805	-0.0080463	0.66022	-1.3176	2688.1	21.992	-0.11117	78.488	-63.501	75.434	75.081	21.911	-0.47614	-6.7827	0.65401	-2.7334	33.512	-5.8973
122.83	-0.25716	49.608	-6.8264	0.61377	-2.7472	0.001537	-0.011272	-0.0082748	0.66022	-1.3176	2687.4	21.992	-0.11123	78.488	-63.488	75.434	75.081	21.911	-0.47614	-6.7827	0.65401	-2.7334	33.512	-5.8973
122.83	-0.25729	49.607	-6.8263	0.61371	-2.7472	0.0010993	-0.010728	-0.0084905	0.66022	-1.3176	2686.7	21.992	-0.11128	78.487	-63.474	75.434	75.081	21.911	-0.47614	-6.7827	0.65401	-2.7334	33.512	-5.8973
122.83	-0.25741	49.606	-6.8263	0.61366	-2.7473	0.00065881	-0.010174	-0.0086933	0.66022	-1.3176	2686.1	21.992	-0.11133	78.486	-63.46	75.434	75.081	21.911	-0.47614	-6.7827	0.65401	-2.7334	33.512	-5.8973
122.83	-0.25752	49.605	-6.8263	0.61361	-2.7473	0.00021618	-0.0096102	-0.0088829	0.66022	-1.3176	2685.4	21.991	-0.11138	78.486	-63.446	75.434	75.081	21.911	-0.47614	-6.7827	0.65401	-2.7334	33.512	-5.8973
122.83	-0.25762	49.604	-6.8263	0.61357	-2.7474	-0.00022802	-0.0090383	-0.0090591	0.66022	-1.3176	2684.8	21.991	-0.11143	78.485	-63.432	75.434	75.081	21.911	-0.47614	-6.7827	0.65401	-2.7334	33.512	-5.8973
122.83	-0.25772	49.603	-6.8263	0.61352	-2.7474	-0.00067318	-0.0084586	-0.0092216	0.66022	-1.3176	2684.1	21.991	-0.11147	78.484	-63.418	75.435	75.081	21.911	-0.47614	-6.7827	0.65401	-2.7334	33.512	-5.8973
122.83	-0.2578	49.602	-6.8263	0.61348	-2.7475	-0.0011187	-0.007872	-0.0093704	0.66022	-1.3176	2683.4	21.991	-0.11151	78.484	-63.404	75.435	75.081	21.911	-0.47614	-6.7827	0.65401	-2.7334	33.512	-5.8973
122.83	-0.25788	49.601	-6.8264	0.61344	-2.7475	-0.0015639	-0.0072792	-0.0095051	0.66022	-1.3176	2682.8	21.99	-0.11154	78.483	-63.39	75.435	75.081	21.911	-0.47614	-6.7827	0.65401	-2.7334	33.512	-5.8973
122.83	-0.25794	49.6	-6.8264	0.61341	-2.7476	-0.0020083	-0.0066811	-0.0096256	0.66022	-1.3176	2682.1	21.99	-0.11157	78.482	-63.376	75.435	75.081	21.911	-0.47614	-6.7827	0.65401	-2.7334	33.512	-5.8973
122.82	-0.25799	49.599	-6.8264	0.61338	-2.7476	-0.0024512	-0.0060785	-0.0097319	0.66022	-1.3176	2681.5	21.99	-0.11159	78.481	-63.362	75.435	75.081	21.911	-0.47614	-6.7827	0.65401	-2.7334	33.512	-5.8973
122.82	-0.25804	49.598	-6.8264	0.61335	-2.7476	-0.0028921	-0.0054722	-0.0098238	0.66022	-1.3176	2680.8	21.989	-0.11161	78.481	-63.347	75.435	75.081	21.911	-0.47614	-6.7827	0.65401	-2.7334	33.512	-5.8973
122.82	-0.25807	49.597	-6.8264	0.61332	-2.7477	-0.0033303	-0.004863	-0.0099012	0.66022	-1.3176	2680.1	21.989	-0.11163	78.48	-63.333	75.435	75.081	21.911	-0.47614	-6.7827	0.65401	-2.7334	33.512	-5.8973
122.82	-0.25808	49.595	-6.8264	0.6133	-2.7477	-0.0037653	-0.0042518	-0.009964	0.66022	-1.3176	2679.5	21.989	-0.11164	78.479	-63.319	75.435	75.081	21.911	-0.47614	-6.7827	0.65401	-2.7334	33.512	-5.8973
122.82	-0.25809	49.594	-6.8264	0.61328	-2.7478	-0.0041964	-0.0036394	-0.010012	0.66022	-1.3176	2678.8	21.988	-0.11164	78.479	-63.305	75.435	75.081	21.911	-0.47614	-6.7827	0.65401	-2.7334	33.512	-5.8973
122.82	-0.25808	49.593	-6.8265	0.61326	-2.7478	-0.0046231	-0.0030267	-0.010046	0.66022	-1.3176	2678.2	21.988	-0.11164	78.478	-63.292	75.435	75.081	21.911	-0.47614	-6.7827	0.65401	-2.7334	33.512	-5.8973
122.82	-0.25805	49.592	-6.8265	0.61325	-2.7479	-0.0050448	-0.0024144	-0.010065	0.66022	-1.3176	2677.5	21.988	-0.11163	78.477	-63.278	75.435	75.081	21.911	-0.47614	-6.7827	0.65401	-2.7334	33.512	-5.8973
122.82	-0.25801	49.591	-6.8265	0.61324	-2.7479	-0.005461	-0.0018035	-0.010069	0.66022	-1.3176	2676.8	21.987	-0.11161	78.477	-63.264	75.435	75.081	21.911	-0.47614	-6.7827	0.65401	-2.7334	33.512	-5.8973
122.82	-0.25796	49.589	-6.8265	0.61323	-2.748	-0.0058711	-0.0011947	-0.010059	0.66022	-1.3176	2676.2	21.987	-0.11159	78.476	-63.251	75.435	75.081	21.911	-0.47614	-6.7827	0.65401	-2.7334	33.512	-5.8973
122.82	-0.25789	49.588	-6.8266	0.61323	-2.7481	-0.0062746	-0.00058878	-0.010034	0.66022	-1.3176	2675.5	21.987	-0.11156	78.475	-63.238	75.435	75.081	21.911	-0.47614	-6.7827	0.65401	-2.7334	33.512	-5.8973
122.82	-0.25781	49.587	-6.8266	0.61323	-2.7481	-0.0066709	1.3336e-05	-0.0099941	0.66022	-1.3176	2674.9	21.986	-0.11153	78.474	-63.225	75.436	75.081	21.911	-0.47614	-6.7827	0.65401	-2.7334	33.512	-5.8973
122.82	-0.25771	49.586	-6.8266	0.61323	-2.7482	-0.0070596	0.00061088	-0.0099402	0.66022	-1.3176	2674.2	21.986	-0.11148	78.474	-63.212	75.436	75.081	21.911	-0.47614	-6.7827	0.65401	-2.7334	33.512	-5.8973
122.81	-0.25759	49.584	-6.8267	0.61323	-2.7482	-0.00744	0.001203	-0.0098719	0.66022	-1.3176	2673.5	21.986	-0.11143	78.473	-63.199	75.436	75.081	21.911	-0.47614	-6.7827	0.65401	-2.7334	33.512	-5.8973
122.81	-0.25746	49.583	-6.8267	0.61324	-2.7482	-0.0078117	0.001789	-0.0097894	0.66022	-1.3176	2672.9	21.985	-0.11138	78.472	-63.187	75.436	75.081	21.911	-0.47614	-6.7827	0.65401	-2.7334	33.512	-5.8973
122.81	-0.25731	49.582	-6.8268	0.61325	-2.7483	-0.0081743	0.0023681	-0.0096929	0.66022	-1.3176	2672.2	21.985	-0.11131	78.472	-63.175	75.436	75.081	21.911	-0.47614	-6.7827	0.65401	-2.7334	33.512	-5.8973
122.81	-0.25715	49.58	-6.8268	0.61326	-2.7483	-0.0085272	0.0029394	-0.0095824	0.66022	-1.3176	2671.6	21.984	-0.11124	78.471	-63.163	75.436	75.081	21.911	-0.47614	-6.7827	0.65401	-2.7334	33.512	-5.8973
122.81	-0.25696	49.579	-6.8268	0.61328	-2.7484	-0.00887	0.0035022	-0.0094582	0.66022	-1.3176	2670.9	21.984	-0.11116	78.47	-63.152	75.436	75.081	21.911	-0.47614	-6.7827	0.65401	-2.7334	33.512	-5.8973
122.81	-0.25676	49.578	-6.8269	0.6133	-2.7484	-0.0092023	0.0040558	-0.0093205	0.66022	-1.3176	2670.2	21.983	-0.11108	78.47	-63.14	75.436	75.081	21.911	-0.47614	-6.7827	0.65401	-2.7334	33.512	-5.8973
[truncated: 16,001 more rows]
