# Supplementary material for: Data-driven flight path monitoring technique using recurrent neural network for the safety management of commercial aircraft
Source: PeerJ Comput Sci. 2025 Mar 17;11:e2753. doi: 10.7717/peerj-cs.2753 (PMC11935752; doi:10.7717/peerj-cs.2753)
Supplement: Supplemental Information 1 [file peerj-cs-11-2753-s001.zip › Data/HY_RNN_29_header.csv]

Ub	Vb	Wb	Pb	Qb	Rb	Pdot	Qdot	Rdot	lat	lon	alt	alp	beta	tas	pitch	eas	eas_In	alp_In	beta_In	P_In	Q_In	R_In	yaw_In	gamma_In
95.828	-7.9461	41.48	-3.9146	0.75263	-1.9155	-0.00024625	0.00035306	-0.00022485	0.66022	-1.3176	3999.7	23.406	-4.3517	62.046	-15.111	58.472	58.472	23.406	-4.3517	-3.9146	0.75263	-1.9155	31.428	-4.5798
95.83	-7.9459	41.476	-3.9146	0.75264	-1.9155	-0.00097206	0.0015296	-0.00084807	0.66022	-1.3176	3999.3	23.404	-4.3515	62.047	-15.174	58.473	58.472	23.406	-4.3517	-3.9146	0.75263	-1.9155	31.428	-4.5798
95.833	-7.9454	41.471	-3.9146	0.75265	-1.9155	-0.0021823	0.0035198	-0.0018488	0.66022	-1.3176	3999.0	23.4	-4.3512	62.047	-15.24	58.473	58.472	23.406	-4.3517	-3.9146	0.75263	-1.9155	31.428	-4.5798
95.837	-7.9444	41.463	-3.9146	0.75267	-1.9155	-0.0038804	0.0063122	-0.0032054	0.66022	-1.3176	3998.7	23.395	-4.3507	62.047	-15.311	58.474	58.472	23.406	-4.3517	-3.9146	0.75263	-1.9155	31.428	-4.5798
95.842	-7.943	41.453	-3.9147	0.75272	-1.9156	-0.006068	0.0098931	-0.0048956	0.66022	-1.3176	3998.4	23.389	-4.3499	62.047	-15.385	58.475	58.472	23.406	-4.3517	-3.9146	0.75263	-1.9155	31.428	-4.5798
95.848	-7.941	41.44	-3.9147	0.75278	-1.9156	-0.0087453	0.014247	-0.0068964	0.66022	-1.3176	3998.0	23.381	-4.3487	62.048	-15.462	58.475	58.472	23.406	-4.3517	-3.9146	0.75263	-1.9155	31.428	-4.5798
95.856	-7.9382	41.426	-3.9147	0.75286	-1.9156	-0.011911	0.019358	-0.0091844	0.66022	-1.3176	3997.7	23.373	-4.3472	62.049	-15.544	58.476	58.472	23.406	-4.3517	-3.9146	0.75263	-1.9155	31.428	-4.5798
95.865	-7.9346	41.41	-3.9148	0.75297	-1.9157	-0.015562	0.025205	-0.011735	0.66022	-1.3176	3997.4	23.362	-4.3451	62.049	-15.629	58.477	58.472	23.406	-4.3517	-3.9146	0.75263	-1.9155	31.428	-4.5798
95.875	-7.93	41.391	-3.9149	0.75311	-1.9157	-0.019694	0.031769	-0.014525	0.66022	-1.3176	3997.1	23.351	-4.3426	62.05	-15.718	58.478	58.472	23.406	-4.3517	-3.9146	0.75263	-1.9155	31.428	-4.5798
95.886	-7.9244	41.371	-3.915	0.75329	-1.9158	-0.024301	0.039027	-0.017527	0.66022	-1.3176	3996.7	23.338	-4.3394	62.051	-15.81	58.48	58.472	23.406	-4.3517	-3.9146	0.75263	-1.9155	31.428	-4.5798
95.898	-7.9176	41.349	-3.9151	0.7535	-1.9159	-0.029375	0.046956	-0.020717	0.66022	-1.3176	3996.4	23.324	-4.3356	62.053	-15.906	58.481	58.472	23.406	-4.3517	-3.9146	0.75263	-1.9155	31.428	-4.5798
95.912	-7.9096	41.325	-3.9153	0.75376	-1.916	-0.034908	0.05553	-0.024069	0.66022	-1.3176	3996.1	23.309	-4.3312	62.054	-16.006	58.483	58.472	23.406	-4.3517	-3.9146	0.75263	-1.9155	31.428	-4.5798
95.926	-7.9003	41.299	-3.9155	0.75406	-1.9162	-0.04089	0.064722	-0.027556	0.66022	-1.3176	3995.7	23.293	-4.3259	62.055	-16.109	58.484	58.472	23.406	-4.3517	-3.9146	0.75263	-1.9155	31.428	-4.5798
95.942	-7.8895	41.271	-3.9157	0.75441	-1.9163	-0.047307	0.074503	-0.031151	0.66022	-1.3176	3995.4	23.276	-4.3199	62.057	-16.216	58.486	58.472	23.406	-4.3517	-3.9146	0.75263	-1.9155	31.428	-4.5798
95.959	-7.8772	41.242	-3.916	0.75481	-1.9165	-0.054148	0.084845	-0.034828	0.66022	-1.3176	3995.1	23.258	-4.313	62.059	-16.325	58.488	58.472	23.406	-4.3517	-3.9146	0.75263	-1.9155	31.428	-4.5798
95.977	-7.8632	41.212	-3.9163	0.75526	-1.9167	-0.061398	0.095716	-0.03856	0.66022	-1.3176	3994.7	23.238	-4.3052	62.061	-16.439	58.49	58.472	23.406	-4.3517	-3.9146	0.75263	-1.9155	31.428	-4.5798
95.996	-7.8475	41.18	-3.9166	0.75576	-1.9169	-0.069041	0.10708	-0.042318	0.66022	-1.3176	3994.4	23.218	-4.2964	62.063	-16.555	58.493	58.472	23.406	-4.3517	-3.9146	0.75263	-1.9155	31.428	-4.5798
96.016	-7.83	41.146	-3.9169	0.75633	-1.9171	-0.07706	0.11891	-0.046077	0.66022	-1.3176	3994.1	23.197	-4.2867	62.065	-16.675	58.495	58.472	23.406	-4.3517	-3.9146	0.75263	-1.9155	31.428	-4.5798
96.037	-7.8106	41.112	-3.9174	0.75695	-1.9173	-0.085437	0.13117	-0.049807	0.66022	-1.3176	3993.7	23.175	-4.2758	62.068	-16.797	58.498	58.472	23.406	-4.3517	-3.9146	0.75263	-1.9155	31.428	-4.5798
96.059	-7.7892	41.076	-3.9178	0.75764	-1.9176	-0.094153	0.14382	-0.053483	0.66022	-1.3176	3993.4	23.152	-4.2639	62.071	-16.923	58.501	58.472	23.406	-4.3517	-3.9146	0.75263	-1.9155	31.428	-4.5798
96.082	-7.7658	41.039	-3.9183	0.75839	-1.9179	-0.10319	0.15683	-0.057076	0.66022	-1.3176	3993.0	23.129	-4.2509	62.074	-17.052	58.504	58.472	23.406	-4.3517	-3.9146	0.75263	-1.9155	31.428	-4.5798
96.106	-7.7402	41.001	-3.9188	0.75921	-1.9182	-0.11252	0.17015	-0.060559	0.66022	-1.3176	3992.7	23.104	-4.2367	62.077	-17.184	58.507	58.472	23.406	-4.3517	-3.9146	0.75263	-1.9155	31.428	-4.5798
96.131	-7.7125	40.963	-3.9194	0.76009	-1.9185	-0.12212	0.18375	-0.063906	0.66022	-1.3176	3992.4	23.079	-4.2212	62.08	-17.318	58.511	58.472	23.406	-4.3517	-3.9146	0.75263	-1.9155	31.428	-4.5798
96.157	-7.6825	40.923	-3.9201	0.76105	-1.9188	-0.13198	0.19759	-0.06709	0.66022	-1.3176	3992.0	23.054	-4.2045	62.084	-17.455	58.514	58.472	23.406	-4.3517	-3.9146	0.75263	-1.9155	31.428	-4.5798
96.183	-7.6501	40.883	-3.9207	0.76207	-1.9191	-0.14206	0.21162	-0.070084	0.66022	-1.3176	3991.7	23.028	-4.1865	62.087	-17.595	58.518	58.472	23.406	-4.3517	-3.9146	0.75263	-1.9155	31.428	-4.5798
96.211	-7.6154	40.842	-3.9215	0.76316	-1.9195	-0.15235	0.22581	-0.072862	0.66022	-1.3176	3991.3	23.002	-4.1672	62.091	-17.738	58.522	58.472	23.406	-4.3517	-3.9146	0.75263	-1.9155	31.428	-4.5798
96.239	-7.5783	40.801	-3.9223	0.76433	-1.9199	-0.16281	0.24012	-0.075399	0.66022	-1.3176	3991.0	22.975	-4.1466	62.096	-17.883	58.526	58.472	23.406	-4.3517	-3.9146	0.75263	-1.9155	31.428	-4.5798
96.267	-7.5386	40.76	-3.9231	0.76557	-1.9202	-0.17342	0.25449	-0.077669	0.66022	-1.3176	3990.7	22.948	-4.1246	62.1	-18.031	58.531	58.472	23.406	-4.3517	-3.9146	0.75263	-1.9155	31.428	-4.5798
96.297	-7.4964	40.718	-3.924	0.76687	-1.9206	-0.18415	0.26889	-0.07965	0.66022	-1.3176	3990.3	22.921	-4.1011	62.105	-18.181	58.536	58.472	23.406	-4.3517	-3.9146	0.75263	-1.9155	31.428	-4.5798
96.327	-7.4516	40.677	-3.9249	0.76825	-1.921	-0.19498	0.28327	-0.081315	0.66022	-1.3176	3990.0	22.893	-4.0763	62.109	-18.333	58.54	58.472	23.406	-4.3517	-3.9146	0.75263	-1.9155	31.428	-4.5798
96.357	-7.4042	40.635	-3.9259	0.76971	-1.9215	-0.20588	0.29759	-0.082644	0.66022	-1.3176	3989.6	22.866	-4.05	62.115	-18.487	58.545	58.472	23.406	-4.3517	-3.9146	0.75263	-1.9155	31.428	-4.5798
96.389	-7.3542	40.594	-3.927	0.77123	-1.9219	-0.21681	0.3118	-0.083613	0.66022	-1.3176	3989.3	22.838	-4.0222	62.12	-18.643	58.551	58.472	23.406	-4.3517	-3.9146	0.75263	-1.9155	31.428	-4.5798
96.42	-7.3015	40.552	-3.9281	0.77282	-1.9223	-0.22762	0.32578	-0.084254	0.66022	-1.3176	3988.9	22.811	-3.9929	62.125	-18.802	58.556	58.472	23.406	-4.3517	-3.9146	0.75263	-1.9155	31.428	-4.5798
96.452	-7.246	40.511	-3.9293	0.77449	-1.9227	-0.23798	0.33933	-0.084668	0.66022	-1.3176	3988.6	22.783	-3.9622	62.131	-18.962	58.562	58.472	23.406	-4.3517	-3.9146	0.75263	-1.9155	31.428	-4.5798
96.484	-7.1878	40.471	-3.9305	0.77622	-1.9231	-0.24828	0.35261	-0.084675	0.66022	-1.3176	3988.2	22.756	-3.93	62.137	-19.124	58.568	58.472	23.406	-4.3517	-3.9146	0.75263	-1.9155	31.428	-4.5798
96.517	-7.1269	40.431	-3.9318	0.77801	-1.9236	-0.2585	0.36558	-0.084259	0.66022	-1.3176	3987.9	22.729	-3.8962	62.143	-19.287	58.574	58.472	23.406	-4.3517	-3.9146	0.75263	-1.9155	31.428	-4.5798
96.55	-7.0632	40.392	-3.9331	0.77987	-1.924	-0.26861	0.37819	-0.083401	0.66022	-1.3176	3987.5	22.702	-3.8609	62.15	-19.453	58.581	58.472	23.406	-4.3517	-3.9146	0.75263	-1.9155	31.428	-4.5798
96.583	-6.9968	40.354	-3.9344	0.78179	-1.9244	-0.27857	0.3904	-0.082086	0.66022	-1.3176	3987.2	22.676	-3.8241	62.157	-19.619	58.587	58.472	23.406	-4.3517	-3.9146	0.75263	-1.9155	31.428	-4.5798
96.616	-6.9275	40.317	-3.9359	0.78378	-1.9248	-0.28836	0.40215	-0.080299	0.66022	-1.3176	3986.8	22.65	-3.7858	62.163	-19.787	58.594	58.472	23.406	-4.3517	-3.9146	0.75263	-1.9155	31.428	-4.5798
96.649	-6.8555	40.281	-3.9373	0.78581	-1.9252	-0.29796	0.41341	-0.078026	0.66022	-1.3176	3986.5	22.625	-3.746	62.171	-19.957	58.601	58.472	23.406	-4.3517	-3.9146	0.75263	-1.9155	31.428	-4.5798
96.683	-6.7808	40.246	-3.9388	0.78791	-1.9256	-0.30732	0.42411	-0.075257	0.66022	-1.3176	3986.1	22.6	-3.7046	62.178	-20.127	58.608	58.472	23.406	-4.3517	-3.9146	0.75263	-1.9155	31.428	-4.5798
96.716	-6.7032	40.212	-3.9404	0.79005	-1.9259	-0.31643	0.43423	-0.071981	0.66022	-1.3176	3985.8	22.576	-3.6618	62.186	-20.299	58.616	58.472	23.406	-4.3517	-3.9146	0.75263	-1.9155	31.428	-4.5798
96.749	-6.623	40.18	-3.942	0.79225	-1.9263	-0.32526	0.44372	-0.068188	0.66022	-1.3176	3985.4	22.553	-3.6174	62.193	-20.471	58.624	58.472	23.406	-4.3517	-3.9146	0.75263	-1.9155	31.428	-4.5798
96.782	-6.54	40.149	-3.9437	0.79449	-1.9266	-0.33378	0.45252	-0.063873	0.66022	-1.3176	3985.0	22.531	-3.5716	62.201	-20.645	58.631	58.472	23.406	-4.3517	-3.9146	0.75263	-1.9155	31.428	-4.5798
96.815	-6.4543	40.12	-3.9453	0.79677	-1.9269	-0.34196	0.46059	-0.059028	0.66022	-1.3176	3984.7	22.509	-3.5243	62.21	-20.819	58.64	58.472	23.406	-4.3517	-3.9146	0.75263	-1.9155	31.428	-4.5798
96.848	-6.366	40.093	-3.9471	0.7991	-1.9272	-0.34978	0.4679	-0.053649	0.66022	-1.3176	3984.3	22.488	-3.4755	62.218	-20.994	58.648	58.472	23.406	-4.3517	-3.9146	0.75263	-1.9155	31.428	-4.5798
96.88	-6.275	40.067	-3.9488	0.80145	-1.9275	-0.35722	0.47439	-0.047735	0.66022	-1.3176	3984.0	22.469	-3.4253	62.227	-21.17	58.656	58.472	23.406	-4.3517	-3.9146	0.75263	-1.9155	31.428	-4.5798
96.912	-6.1815	40.044	-3.9506	0.80384	-1.9277	-0.36424	0.48003	-0.041284	0.66022	-1.3176	3983.6	22.45	-3.3737	62.236	-21.346	58.665	58.472	23.406	-4.3517	-3.9146	0.75263	-1.9155	31.428	-4.5798
96.944	-6.0854	40.022	-3.9525	0.80625	-1.9279	-0.37082	0.48477	-0.034297	0.66022	-1.3176	3983.2	22.433	-3.3207	62.245	-21.522	58.674	58.472	23.406	-4.3517	-3.9146	0.75263	-1.9155	31.428	-4.5798
96.975	-5.9868	40.003	-3.9544	0.80868	-1.928	-0.37694	0.48857	-0.026776	0.66022	-1.3176	3982.9	22.417	-3.2663	62.254	-21.699	58.683	58.472	23.406	-4.3517	-3.9146	0.75263	-1.9155	31.428	-4.5798
97.006	-5.8857	39.986	-3.9563	0.81113	-1.9281	-0.38258	0.4914	-0.018725	0.66022	-1.3176	3982.5	22.402	-3.2106	62.264	-21.875	58.692	58.472	23.406	-4.3517	-3.9146	0.75263	-1.9155	31.428	-4.5798
97.036	-5.7823	39.972	-3.9582	0.8136	-1.9282	-0.38772	0.49372	-0.01015	0.66022	-1.3176	3982.1	22.388	-3.1537	62.273	-22.052	58.702	58.472	23.406	-4.3517	-3.9146	0.75263	-1.9155	31.428	-4.5798
97.065	-5.6765	39.959	-3.9601	0.81607	-1.9282	-0.39232	0.49553	-0.0010464	0.66022	-1.3176	3981.8	22.376	-3.0954	62.283	-22.229	58.712	58.472	23.406	-4.3517	-3.9146	0.75263	-1.9155	31.428	-4.5798
97.094	-5.5684	39.95	-3.9621	0.81855	-1.9282	-0.39637	0.49627	0.0085776	0.66022	-1.3176	3981.4	22.365	-3.036	62.293	-22.406	58.721	58.472	23.406	-4.3517	-3.9146	0.75263	-1.9155	31.428	-4.5798
97.122	-5.4582	39.943	-3.9641	0.82103	-1.9282	-0.39986	0.49589	0.018712	0.66022	-1.3176	3981.0	22.356	-2.9753	62.304	-22.583	58.731	58.472	23.406	-4.3517	-3.9146	0.75263	-1.9155	31.428	-4.5798
97.149	-5.3458	39.938	-3.9661	0.82351	-1.928	-0.40275	0.49435	0.029343	0.66022	-1.3176	3980.7	22.348	-2.9135	62.314	-22.759	58.742	58.472	23.406	-4.3517	-3.9146	0.75263	-1.9155	31.428	-4.5798
97.175	-5.2314	39.937	-3.9681	0.82597	-1.9279	-0.40504	0.49163	0.040458	0.66022	-1.3176	3980.3	22.342	-2.8506	62.325	-22.935	58.752	58.472	23.406	-4.3517	-3.9146	0.75263	-1.9155	31.428	-4.5798
97.2	-5.1151	39.938	-3.9701	0.82842	-1.9276	-0.40671	0.48769	0.052041	0.66022	-1.3176	3979.9	22.337	-2.7867	62.335	-23.111	58.762	58.472	23.406	-4.3517	-3.9146	0.75263	-1.9155	31.428	-4.5798
97.225	-4.9968	39.942	-3.9722	0.83085	-1.9273	-0.40774	0.4825	0.064073	0.66022	-1.3176	3979.5	22.334	-2.7217	62.346	-23.286	58.773	58.472	23.406	-4.3517	-3.9146	0.75263	-1.9155	31.428	-4.5798
97.248	-4.8767	39.949	-3.9742	0.83324	-1.927	-0.40813	0.47603	0.076537	0.66022	-1.3176	3979.2	22.333	-2.6558	62.358	-23.46	58.784	58.472	23.406	-4.3517	-3.9146	0.75263	-1.9155	31.428	-4.5798
97.271	-4.755	39.959	-3.9763	0.83561	-1.9266	-0.40785	0.46826	0.089411	0.66022	-1.3176	3978.8	22.333	-2.589	62.369	-23.634	58.795	58.472	23.406	-4.3517	-3.9146	0.75263	-1.9155	31.428	-4.5798
97.292	-4.6316	39.973	-3.9783	0.83792	-1.9261	-0.40691	0.45915	0.10267	0.66022	-1.3176	3978.4	22.336	-2.5213	62.38	-23.807	58.806	58.472	23.406	-4.3517	-3.9146	0.75263	-1.9155	31.428	-4.5798
97.312	-4.5067	39.989	-3.9803	0.8402	-1.9255	-0.40528	0.44869	0.1163	0.66022	-1.3176	3978.0	22.34	-2.4528	62.392	-23.979	58.817	58.472	23.406	-4.3517	-3.9146	0.75263	-1.9155	31.428	-4.5798
97.331	-4.3804	40.009	-3.9824	0.84241	-1.9249	-0.40297	0.43687	0.13026	0.66022	-1.3176	3977.6	22.346	-2.3836	62.403	-24.149	58.828	58.472	23.406	-4.3517	-3.9146	0.75263	-1.9155	31.428	-4.5798
97.349	-4.2528	40.032	-3.9844	0.84456	-1.9242	-0.39997	0.42365	0.14454	0.66022	-1.3176	3977.3	22.353	-2.3137	62.415	-24.319	58.84	58.472	23.406	-4.3517	-3.9146	0.75263	-1.9155	31.428	-4.5798
97.365	-4.124	40.058	-3.9864	0.84664	-1.9235	-0.39626	0.40903	0.1591	0.66022	-1.3176	3976.9	22.363	-2.2431	62.427	-24.488	58.851	58.472	23.406	-4.3517	-3.9146	0.75263	-1.9155	31.428	-4.5798
97.381	-3.9941	40.087	-3.9883	0.84865	-1.9227	-0.39185	0.39299	0.17392	0.66022	-1.3176	3976.5	22.375	-2.172	62.439	-24.656	58.863	58.472	23.406	-4.3517	-3.9146	0.75263	-1.9155	31.428	-4.5798
97.395	-3.8631	40.12	-3.9903	0.85057	-1.9217	-0.38674	0.37553	0.18896	0.66022	-1.3176	3976.1	22.388	-2.1004	62.451	-24.822	58.875	58.472	23.406	-4.3517	-3.9146	0.75263	-1.9155	31.428	-4.5798
97.407	-3.7313	40.156	-3.9922	0.8524	-1.9208	-0.38094	0.35664	0.20419	0.66022	-1.3176	3975.7	22.404	-2.0283	62.463	-24.987	58.887	58.472	23.406	-4.3517	-3.9146	0.75263	-1.9155	31.428	-4.5798
97.418	-3.5988	40.195	-3.9941	0.85413	-1.9197	-0.37376	0.33567	0.21936	0.66022	-1.3176	3975.3	22.421	-1.9558	62.476	-25.151	58.898	58.472	23.406	-4.3517	-3.9146	0.75263	-1.9155	31.428	-4.5798
97.428	-3.4655	40.238	-3.9959	0.85576	-1.9186	-0.36546	0.31287	0.23451	0.66022	-1.3176	3974.9	22.44	-1.883	62.488	-25.313	58.911	58.472	23.406	-4.3517	-3.9146	0.75263	-1.9155	31.428	-4.5798
97.437	-3.3318	40.284	-3.9977	0.85726	-1.9174	-0.35648	0.28865	0.24973	0.66022	-1.3176	3974.5	22.462	-1.8099	62.5	-25.473	58.923	58.472	23.406	-4.3517	-3.9146	0.75263	-1.9155	31.428	-4.5798
97.444	-3.1976	40.333	-3.9995	0.85864	-1.9161	-0.34682	0.26304	0.26499	0.66022	-1.3176	3974.1	22.485	-1.7367	62.513	-25.632	58.935	58.472	23.406	-4.3517	-3.9146	0.75263	-1.9155	31.428	-4.5798
97.449	-3.063	40.386	-4.0012	0.85989	-1.9147	-0.33648	0.23605	0.28026	0.66022	-1.3176	3973.8	22.51	-1.6632	62.526	-25.79	58.947	58.472	23.406	-4.3517	-3.9146	0.75263	-1.9155	31.428	-4.5798
97.453	-2.9283	40.442	-4.0029	0.861	-1.9133	-0.32548	0.208	0.2955	0.66022	-1.3176	3973.4	22.538	-1.5897	62.538	-25.945	58.959	58.472	23.406	-4.3517	-3.9146	0.75263	-1.9155	31.428	-4.5798
97.456	-2.7935	40.501	-4.0045	0.86197	-1.9118	-0.31382	0.17919	0.31069	0.66022	-1.3176	3973.0	22.567	-1.5162	62.551	-26.099	58.972	58.472	23.406	-4.3517	-3.9146	0.75263	-1.9155	31.428	-4.5798
97.457	-2.6587	40.563	-4.006	0.86279	-1.9102	-0.30151	0.149	0.32578	0.66022	-1.3176	3972.6	22.598	-1.4428	62.564	-26.251	58.984	58.472	23.406	-4.3517	-3.9146	0.75263	-1.9155	31.428	-4.5798
97.457	-2.524	40.629	-4.0075	0.86345	-1.9085	-0.28857	0.11746	0.34075	0.66022	-1.3176	3972.2	22.631	-1.3694	62.577	-26.401	58.997	58.472	23.406	-4.3517	-3.9146	0.75263	-1.9155	31.428	-4.5798
97.455	-2.3896	40.698	-4.0089	0.86396	-1.9068	-0.27501	0.084586	0.35556	0.66022	-1.3176	3971.8	22.666	-1.2962	62.589	-26.55	59.009	58.472	23.406	-4.3517	-3.9146	0.75263	-1.9155	31.428	-4.5798
97.451	-2.2556	40.77	-4.0102	0.8643	-1.9049	-0.26085	0.050414	0.37017	0.66022	-1.3176	3971.4	22.703	-1.2232	62.602	-26.696	59.021	58.472	23.406	-4.3517	-3.9146	0.75263	-1.9155	31.428	-4.5798
97.447	-2.1221	40.846	-4.0115	0.86446	-1.9031	-0.24609	0.014977	0.38455	0.66022	-1.3176	3971.0	22.741	-1.1506	62.615	-26.84	59.034	58.472	23.406	-4.3517	-3.9146	0.75263	-1.9155	31.428	-4.5798
97.44	-1.9891	40.924	-4.0127	0.86445	-1.9011	-0.23078	-0.02169	0.39866	0.66022	-1.3176	3970.6	22.782	-1.0782	62.628	-26.982	59.047	58.472	23.406	-4.3517	-3.9146	0.75263	-1.9155	31.428	-4.5798
97.432	-1.8568	41.005	-4.0138	0.86424	-1.8991	-0.21491	-0.059543	0.41247	0.66022	-1.3176	3970.2	22.824	-1.0063	62.641	-27.123	59.059	58.472	23.406	-4.3517	-3.9146	0.75263	-1.9155	31.428	-4.5798
97.423	-1.7254	41.09	-4.0148	0.86385	-1.897	-0.19852	-0.098541	0.42594	0.66022	-1.3176	3969.8	22.868	-0.93487	62.654	-27.261	59.072	58.472	23.406	-4.3517	-3.9146	0.75263	-1.9155	31.428	-4.5798
97.412	-1.5948	41.177	-4.0158	0.86326	-1.8948	-0.18162	-0.13863	0.43904	0.66022	-1.3176	3969.3	22.914	-0.86395	62.667	-27.397	59.084	58.472	23.406	-4.3517	-3.9146	0.75263	-1.9155	31.428	-4.5798
97.4	-1.4653	41.266	-4.0166	0.86246	-1.8926	-0.16425	-0.17977	0.45174	0.66022	-1.3176	3968.9	22.962	-0.79361	62.68	-27.531	59.097	58.472	23.406	-4.3517	-3.9146	0.75263	-1.9155	31.428	-4.5798
97.386	-1.3369	41.359	-4.0174	0.86146	-1.8903	-0.14642	-0.2219	0.464	0.66022	-1.3176	3968.5	23.011	-0.72391	62.693	-27.662	59.109	58.472	23.406	-4.3517	-3.9146	0.75263	-1.9155	31.428	-4.5798
97.371	-1.2097	41.454	-4.0181	0.86024	-1.8879	-0.12816	-0.26497	0.47579	0.66022	-1.3176	3968.1	23.061	-0.6549	62.706	-27.792	59.122	58.472	23.406	-4.3517	-3.9146	0.75263	-1.9155	31.428	-4.5798
97.354	-1.0838	41.552	-4.0187	0.85881	-1.8855	-0.1095	-0.30891	0.48709	0.66022	-1.3176	3967.7	23.113	-0.58663	62.718	-27.919	59.134	58.472	23.406	-4.3517	-3.9146	0.75263	-1.9155	31.428	-4.5798
97.336	-0.95932	41.652	-4.0192	0.85715	-1.8831	-0.090464	-0.35366	0.49786	0.66022	-1.3176	3967.3	23.167	-0.51915	62.731	-28.044	59.147	58.472	23.406	-4.3517	-3.9146	0.75263	-1.9155	31.428	-4.5798
97.317	-0.83636	41.755	-4.0196	0.85527	-1.8806	-0.071086	-0.39916	0.50808	0.66022	-1.3176	3966.9	23.222	-0.45251	62.744	-28.167	59.159	58.472	23.406	-4.3517	-3.9146	0.75263	-1.9155	31.428	-4.5798
97.296	-0.71497	41.859	-4.0199	0.85316	-1.878	-0.051393	-0.44535	0.51772	0.66022	-1.3176	3966.5	23.279	-0.38675	62.757	-28.287	59.171	58.472	23.406	-4.3517	-3.9146	0.75263	-1.9155	31.428	-4.5798
97.274	-0.59526	41.966	-4.0201	0.85081	-1.8754	-0.031417	-0.49214	0.52676	0.66022	-1.3176	3966.1	23.336	-0.32193	62.769	-28.405	59.184	58.472	23.406	-4.3517	-3.9146	0.75263	-1.9155	31.428	-4.5798
97.251	-0.47731	42.075	-4.0202	0.84823	-1.8727	-0.011187	-0.53947	0.53517	0.66022	-1.3176	3965.6	23.395	-0.25809	62.782	-28.521	59.196	58.472	23.406	-4.3517	-3.9146	0.75263	-1.9155	31.428	-4.5798
97.226	-0.36119	42.186	-4.0202	0.84542	-1.87	0.0092628	-0.58726	0.54293	0.66022	-1.3176	3965.2	23.456	-0.19526	62.795	-28.634	59.208	58.472	23.406	-4.3517	-3.9146	0.75263	-1.9155	31.428	-4.5798
97.201	-0.24697	42.298	-4.0201	0.84236	-1.8673	0.029901	-0.63544	0.55003	0.66022	-1.3176	3964.8	23.517	-0.13348	62.807	-28.746	59.22	58.472	23.406	-4.3517	-3.9146	0.75263	-1.9155	31.428	-4.5798
97.174	-0.13472	42.412	-4.0199	0.83906	-1.8645	0.050694	-0.68394	0.55644	0.66022	-1.3176	3964.4	23.579	-0.072803	62.819	-28.854	59.232	58.472	23.406	-4.3517	-3.9146	0.75263	-1.9155	31.428	-4.5798
97.146	-0.024519	42.528	-4.0196	0.83552	-1.8617	0.071608	-0.73267	0.56214	0.66022	-1.3176	3964.0	23.643	-0.013247	62.832	-28.961	59.244	58.472	23.406	-4.3517	-3.9146	0.75263	-1.9155	31.428	-4.5798
97.118	0.083581	42.645	-4.0192	0.83173	-1.8589	0.093528	-0.78208	0.56698	0.66022	-1.3176	3963.5	23.707	0.045149	62.844	-29.065	59.256	58.472	23.406	-4.3517	-3.9146	0.75263	-1.9155	31.428	-4.5798
97.088	0.18952	42.764	-4.0187	0.8277	-1.8561	0.11574	-0.83168	0.57105	0.66022	-1.3176	3963.1	23.772	0.10236	62.856	-29.167	59.268	58.472	23.406	-4.3517	-3.9146	0.75263	-1.9155	31.428	-4.5798
97.057	0.29325	42.884	-4.0181	0.82342	-1.8532	0.13794	-0.88123	0.57436	0.66022	-1.3176	3962.7	23.838	0.15835	62.868	-29.266	59.28	58.472	23.406	-4.3517	-3.9146	0.75263	-1.9155	31.428	-4.5798
97.025	0.39472	43.005	-4.0173	0.81889	-1.8503	0.16009	-0.93064	0.57691	0.66022	-1.3176	3962.3	23.904	0.21309	62.88	-29.363	59.292	58.472	23.406	-4.3517	-3.9146	0.75263	-1.9155	31.428	-4.5798
96.993	0.49388	43.126	-4.0164	0.81411	-1.8474	0.18216	-0.97984	0.57868	0.66022	-1.3176	3961.8	23.971	0.26658	62.892	-29.458	59.303	58.472	23.406	-4.3517	-3.9146	0.75263	-1.9155	31.428	-4.5798
96.96	0.59072	43.249	-4.0155	0.8091	-1.8446	0.21311	-1.0251	0.56633	0.66022	-1.3176	3961.4	24.039	0.31879	62.904	-29.551	59.315	58.472	23.406	-4.3517	-3.9146	0.75263	-1.9155	31.428	-4.5798
96.926	0.6853	43.372	-4.0143	0.80386	-1.8418	0.25002	-1.0672	0.54337	0.66022	-1.3176	3961.0	24.107	0.36976	62.916	-29.641	59.326	58.472	23.406	-4.3517	-3.9146	0.75263	-1.9155	31.428	-4.5798
96.891	0.77768	43.496	-4.013	0.79842	-1.8391	0.28613	-1.1086	0.51958	0.66022	-1.3176	3960.6	24.176	0.41953	62.928	-29.728	59.338	58.472	23.406	-4.3517	-3.9146	0.75263	-1.9155	31.428	-4.5798
96.856	0.86789	43.62	-4.0115	0.79278	-1.8366	0.32141	-1.1493	0.49498	0.66022	-1.3176	3960.1	24.245	0.46811	62.939	-29.814	59.349	58.472	23.406	-4.3517	-3.9146	0.75263	-1.9155	31.428	-4.5798
96.82	0.95599	43.745	-4.0098	0.78693	-1.8342	0.35579	-1.1892	0.46962	0.66022	-1.3176	3959.7	24.314	0.51554	62.951	-29.897	59.36	58.472	23.406	-4.3517	-3.9146	0.75263	-1.9155	31.428	-4.5798
96.784	1.042	43.87	-4.0079	0.78089	-1.8319	0.38924	-1.2282	0.44352	0.66022	-1.3176	3959.3	24.384	0.56183	62.962	-29.978	59.371	58.472	23.406	-4.3517	-3.9146	0.75263	-1.9155	31.428	-4.5798
96.747	1.126	43.995	-4.0059	0.77465	-1.8297	0.42171	-1.2663	0.41672	0.66022	-1.3176	3958.8	24.453	0.60701	62.973	-30.056	59.382	58.472	23.406	-4.3517	-3.9146	0.75263	-1.9155	31.428	-4.5798
96.71	1.2081	44.12	-4.0037	0.76823	-1.8277	0.45317	-1.3035	0.38926	0.66022	-1.3176	3958.4	24.523	0.65113	62.984	-30.132	59.393	58.472	23.406	-4.3517	-3.9146	0.75263	-1.9155	31.428	-4.5798
96.672	1.2882	44.246	-4.0013	0.76162	-1.8259	0.49112	-1.3391	0.363	0.66022	-1.3176	3958.0	24.593	0.6942	62.996	-30.206	59.404	58.472	23.406	-4.3517	-3.9146	0.75263	-1.9155	31.428	-4.5798
96.634	1.3665	44.371	-3.9988	0.75484	-1.8241	0.52876	-1.3736	0.33649	0.66022	-1.3176	3957.5	24.663	0.73626	63.006	-30.277	59.415	58.472	23.406	-4.3517	-3.9146	0.75263	-1.9155	31.428	-4.5798
96.595	1.443	44.496	-3.996	0.74789	-1.8225	0.5644	-1.4071	0.30939	0.66022	-1.3176	3957.1	24.733	0.77734	63.017	-30.346	59.426	58.472	23.406	-4.3517	-3.9146	0.75263	-1.9155	31.428	-4.5798
96.557	1.5178	44.621	-3.9931	0.74077	-1.821	0.59803	-1.4394	0.28171	0.66022	-1.3176	3956.7	24.803	0.81749	63.028	-30.412	59.436	58.472	23.406	-4.3517	-3.9146	0.75263	-1.9155	31.428	-4.5798
96.518	1.5909	44.745	-3.9901	0.73349	-1.8197	0.62967	-1.4707	0.2535	0.66022	-1.3176	3956.2	24.872	0.85674	63.039	-30.476	59.446	58.472	23.406	-4.3517	-3.9146	0.75263	-1.9155	31.428	-4.5798
96.479	1.6624	44.869	-3.9868	0.72606	-1.8185	0.65931	-1.5008	0.2248	0.66022	-1.3176	3955.8	24.941	0.89512	63.049	-30.538	59.457	58.472	23.406	-4.3517	-3.9146	0.75263	-1.9155	31.428	-4.5798
96.439	1.7325	44.992	-3.9835	0.71849	-1.8174	0.68696	-1.5298	0.19563	0.66022	-1.3176	3955.4	25.011	0.93268	63.06	-30.597	59.467	58.472	23.406	-4.3517	-3.9146	0.75263	-1.9155	31.428	-4.5798
96.4	1.801	45.115	-3.98	0.71077	-1.8165	0.71265	-1.5576	0.16603	0.66022	-1.3176	3954.9	25.079	0.96944	63.07	-30.654	59.477	58.472	23.406	-4.3517	-3.9146	0.75263	-1.9155	31.428	-4.5798
96.361	1.8682	45.237	-3.9763	0.70291	-1.8158	0.73637	-1.5842	0.13603	0.66022	-1.3176	3954.5	25.148	1.0055	63.08	-30.708	59.487	58.472	23.406	-4.3517	-3.9146	0.75263	-1.9155	31.428	-4.5798
96.321	1.9342	45.358	-3.9726	0.69493	-1.8152	0.75815	-1.6096	0.10566	0.66022	-1.3176	3954.0	25.216	1.0408	63.09	-30.761	59.497	58.472	23.406	-4.3517	-3.9146	0.75263	-1.9155	31.428	-4.5798
96.282	1.9988	45.479	-3.9688	0.68682	-1.8147	0.77801	-1.6337	0.074968	0.66022	-1.3176	3953.6	25.284	1.0754	63.1	-30.81	59.507	58.472	23.406	-4.3517	-3.9146	0.75263	-1.9155	31.428	-4.5798
96.242	2.0623	45.598	-3.9648	0.67859	-1.8144	0.79597	-1.6565	0.043972	0.66022	-1.3176	3953.1	25.351	1.1094	63.11	-30.857	59.517	58.472	23.406	-4.3517	-3.9146	0.75263	-1.9155	31.428	-4.5798
96.203	2.1247	45.717	-3.9608	0.67026	-1.8143	0.81206	-1.6781	0.012705	0.66022	-1.3176	3952.7	25.417	1.1428	63.12	-30.902	59.526	58.472	23.406	-4.3517	-3.9146	0.75263	-1.9155	31.428	-4.5798
96.164	2.1861	45.834	-3.9567	0.66181	-1.8143	0.82629	-1.6984	-0.0188	0.66022	-1.3176	3952.3	25.484	1.1756	63.13	-30.945	59.536	58.472	23.406	-4.3517	-3.9146	0.75263	-1.9155	31.428	-4.5798
96.125	2.2466	45.95	-3.9526	0.65327	-1.8145	0.83871	-1.7173	-0.050514	0.66022	-1.3176	3951.8	25.549	1.208	63.139	-30.985	59.545	58.472	23.406	-4.3517	-3.9146	0.75263	-1.9155	31.428	-4.5798
96.086	2.3061	46.066	-3.9483	0.64464	-1.8148	0.84934	-1.7347	-0.082406	0.66022	-1.3176	3951.4	25.614	1.2398	63.149	-31.023	59.555	58.472	23.406	-4.3517	-3.9146	0.75263	-1.9155	31.428	-4.5798
96.047	2.3649	46.18	-3.9441	0.63593	-1.8153	0.85821	-1.7508	-0.11445	0.66022	-1.3176	3950.9	25.678	1.2712	63.158	-31.058	59.564	58.472	23.406	-4.3517	-3.9146	0.75263	-1.9155	31.428	-4.5798
96.009	2.4229	46.292	-3.9398	0.62714	-1.8159	0.86535	-1.7657	-0.14661	0.66022	-1.3176	3950.5	25.742	1.3022	63.167	-31.091	59.573	58.472	23.406	-4.3517	-3.9146	0.75263	-1.9155	31.428	-4.5798
95.971	2.4802	46.404	-3.9354	0.61827	-1.8167	0.87079	-1.7793	-0.17886	0.66022	-1.3176	3950.0	25.805	1.3328	63.176	-31.121	59.582	58.472	23.406	-4.3517	-3.9146	0.75263	-1.9155	31.428	-4.5798
95.933	2.5369	46.514	-3.931	0.60935	-1.8177	0.87458	-1.7916	-0.21119	0.66022	-1.3176	3949.6	25.867	1.3631	63.185	-31.149	59.591	58.472	23.406	-4.3517	-3.9146	0.75263	-1.9155	31.428	-4.5798
95.895	2.5931	46.622	-3.9267	0.60036	-1.8189	0.87673	-1.8026	-0.24356	0.66022	-1.3176	3949.1	25.928	1.3931	63.194	-31.175	59.6	58.472	23.406	-4.3517	-3.9146	0.75263	-1.9155	31.428	-4.5798
95.858	2.6488	46.73	-3.9223	0.59132	-1.8202	0.8773	-1.8124	-0.27595	0.66022	-1.3176	3948.7	25.989	1.4228	63.203	-31.198	59.608	58.472	23.406	-4.3517	-3.9146	0.75263	-1.9155	31.428	-4.5798
95.821	2.7041	46.836	-3.9179	0.58227	-1.8216	0.88016	-1.807	-0.30773	0.66022	-1.3176	3948.2	26.049	1.4523	63.212	-31.219	59.617	58.472	23.406	-4.3517	-3.9146	0.75263	-1.9155	31.428	-4.5798
95.784	2.7589	46.94	-3.9135	0.57326	-1.8232	0.88244	-1.7977	-0.33917	0.66022	-1.3176	3947.8	26.108	1.4816	63.22	-31.237	59.625	58.472	23.406	-4.3517	-3.9146	0.75263	-1.9155	31.428	-4.5798
95.748	2.8135	47.043	-3.9091	0.56429	-1.825	0.88331	-1.7879	-0.37037	0.66022	-1.3176	3947.3	26.166	1.5107	63.229	-31.253	59.634	58.472	23.406	-4.3517	-3.9146	0.75263	-1.9155	31.428	-4.5798
95.712	2.8678	47.145	-3.9047	0.55538	-1.8269	0.88281	-1.7775	-0.40131	0.66022	-1.3176	3946.9	26.223	1.5397	63.237	-31.266	59.642	58.472	23.406	-4.3517	-3.9146	0.75263	-1.9155	31.428	-4.5798
95.676	2.9218	47.245	-3.9002	0.54652	-1.829	0.88099	-1.7666	-0.43198	0.66022	-1.3176	3946.4	26.28	1.5685	63.245	-31.276	59.65	58.472	23.406	-4.3517	-3.9146	0.75263	-1.9155	31.428	-4.5798
95.641	2.9757	47.344	-3.8958	0.53772	-1.8313	0.87788	-1.7551	-0.46236	0.66022	-1.3176	3946.0	26.336	1.5972	63.253	-31.285	59.658	58.472	23.406	-4.3517	-3.9146	0.75263	-1.9155	31.428	-4.5798
95.606	3.0295	47.441	-3.8915	0.52897	-1.8336	0.87354	-1.743	-0.49246	0.66022	-1.3176	3945.5	26.391	1.6259	63.261	-31.29	59.666	58.472	23.406	-4.3517	-3.9146	0.75263	-1.9155	31.428	-4.5798
95.571	3.0832	47.537	-3.8871	0.52029	-1.8362	0.868	-1.7304	-0.52226	0.66022	-1.3176	3945.1	26.446	1.6545	63.269	-31.293	59.674	58.472	23.406	-4.3517	-3.9146	0.75263	-1.9155	31.428	-4.5798
95.537	3.137	47.632	-3.8828	0.51167	-1.8389	0.86131	-1.7174	-0.55176	0.66022	-1.3176	3944.6	26.5	1.6832	63.277	-31.293	59.681	58.472	23.406	-4.3517	-3.9146	0.75263	-1.9155	31.428	-4.5798
95.503	3.1907	47.726	-3.8785	0.50311	-1.8417	0.85351	-1.7038	-0.58094	0.66022	-1.3176	3944.2	26.553	1.7118	63.284	-31.291	59.689	58.472	23.406	-4.3517	-3.9146	0.75263	-1.9155	31.428	-4.5798
95.469	3.2446	47.818	-3.8743	0.49463	-1.8447	0.84464	-1.6897	-0.60979	0.66022	-1.3176	3943.7	26.605	1.7405	63.292	-31.286	59.696	58.472	23.406	-4.3517	-3.9146	0.75263	-1.9155	31.428	-4.5798
95.435	3.2986	47.909	-3.8701	0.48622	-1.8478	0.83475	-1.6751	-0.63832	0.66022	-1.3176	3943.3	26.657	1.7693	63.299	-31.279	59.704	58.472	23.406	-4.3517	-3.9146	0.75263	-1.9155	31.428	-4.5798
95.402	3.3528	47.999	-3.8659	0.47788	-1.8511	0.82387	-1.6601	-0.66652	0.66022	-1.3176	3942.8	26.708	1.7982	63.306	-31.268	59.711	58.472	23.406	-4.3517	-3.9146	0.75263	-1.9155	31.428	-4.5798
95.368	3.4071	48.088	-3.8618	0.46962	-1.8545	0.81204	-1.6447	-0.69438	0.66022	-1.3176	3942.4	26.759	1.8271	63.314	-31.255	59.718	58.472	23.406	-4.3517	-3.9146	0.75263	-1.9155	31.428	-4.5798
95.335	3.4618	48.176	-3.8578	0.46143	-1.858	0.79932	-1.6288	-0.7219	0.66022	-1.3176	3941.9	26.809	1.8562	63.321	-31.24	59.725	58.472	23.406	-4.3517	-3.9146	0.75263	-1.9155	31.428	-4.5798
95.303	3.5166	48.262	-3.8538	0.45333	-1.8617	0.78573	-1.6124	-0.74907	0.66022	-1.3176	3941.5	26.858	1.8855	63.327	-31.222	59.732	58.472	23.406	-4.3517	-3.9146	0.75263	-1.9155	31.428	-4.5798
95.27	3.5718	48.347	-3.8499	0.44531	-1.8655	0.77131	-1.5956	-0.77589	0.66022	-1.3176	3941.0	26.907	1.9148	63.334	-31.201	59.739	58.472	23.406	-4.3517	-3.9146	0.75263	-1.9155	31.428	-4.5798
95.238	3.6273	48.432	-3.8461	0.43737	-1.8694	0.75612	-1.5784	-0.80236	0.66022	-1.3176	3940.6	26.955	1.9444	63.341	-31.177	59.745	58.472	23.406	-4.3517	-3.9146	0.75263	-1.9155	31.428	-4.5798
95.205	3.6832	48.515	-3.8424	0.42953	-1.8735	0.74019	-1.5608	-0.82847	0.66022	-1.3176	3940.1	27.003	1.9742	63.347	-31.151	59.752	58.472	23.406	-4.3517	-3.9146	0.75263	-1.9155	31.428	-4.5798
95.173	3.7394	48.597	-3.8387	0.42177	-1.8777	0.72347	-1.5428	-0.85424	0.66022	-1.3176	3939.7	27.05	2.0041	63.353	-31.122	59.758	58.472	23.406	-4.3517	-3.9146	0.75263	-1.9155	31.428	-4.5798
95.141	3.796	48.678	-3.8351	0.4141	-1.8821	0.70565	-1.5248	-0.87971	0.66022	-1.3176	3939.2	27.096	2.0343	63.36	-31.09	59.764	58.472	23.406	-4.3517	-3.9146	0.75263	-1.9155	31.428	-4.5798
95.109	3.8531	48.759	-3.8317	0.40652	-1.8865	0.6872	-1.5064	-0.90483	0.66022	-1.3176	3938.7	27.142	2.0647	63.366	-31.056	59.771	58.472	23.406	-4.3517	-3.9146	0.75263	-1.9155	31.428	-4.5798
95.077	3.9105	48.838	-3.8283	0.39903	-1.8911	0.66814	-1.4876	-0.92959	0.66022	-1.3176	3938.3	27.188	2.0953	63.372	-31.019	59.776	58.472	23.406	-4.3517	-3.9146	0.75263	-1.9155	31.428	-4.5798
95.045	3.9685	48.917	-3.825	0.39164	-1.8958	0.64853	-1.4685	-0.95399	0.66022	-1.3176	3937.8	27.233	2.1261	63.377	-30.979	59.782	58.472	23.406	-4.3517	-3.9146	0.75263	-1.9155	31.428	-4.5798
95.014	4.0268	48.995	-3.8218	0.38435	-1.9006	0.62839	-1.4491	-0.97804	0.66022	-1.3176	3937.4	27.278	2.1572	63.383	-30.937	59.788	58.472	23.406	-4.3517	-3.9146	0.75263	-1.9155	31.428	-4.5798
94.982	4.0856	49.072	-3.8187	0.37715	-1.9056	0.60776	-1.4294	-1.0017	0.66022	-1.3176	3936.9	27.323	2.1885	63.389	-30.892	59.794	58.472	23.406	-4.3517	-3.9146	0.75263	-1.9155	31.428	-4.5798
94.95	4.1449	49.148	-3.8157	0.37006	-1.9107	0.58666	-1.4095	-1.0251	0.66022	-1.3176	3936.5	27.367	2.2201	63.394	-30.844	59.799	58.472	23.406	-4.3517	-3.9146	0.75263	-1.9155	31.428	-4.5798
94.918	4.2047	49.223	-3.8128	0.36306	-1.9158	0.56514	-1.3892	-1.0481	0.66022	-1.3176	3936.0	27.411	2.252	63.399	-30.794	59.804	58.472	23.406	-4.3517	-3.9146	0.75263	-1.9155	31.428	-4.5798
94.886	4.2649	49.298	-3.8101	0.35616	-1.9211	0.54323	-1.3687	-1.0707	0.66022	-1.3176	3935.6	27.454	2.2841	63.404	-30.741	59.81	58.472	23.406	-4.3517	-3.9146	0.75263	-1.9155	31.428	-4.5798
94.854	4.3256	49.372	-3.8074	0.34937	-1.9265	0.52095	-1.3479	-1.093	0.66022	-1.3176	3935.1	27.497	2.3164	63.409	-30.686	59.815	58.472	23.406	-4.3517	-3.9146	0.75263	-1.9155	31.428	-4.5798
94.822	4.3868	49.446	-3.8048	0.34269	-1.9321	0.49834	-1.3269	-1.1149	0.66022	-1.3176	3934.7	27.54	2.349	63.414	-30.628	59.819	58.472	23.406	-4.3517	-3.9146	0.75263	-1.9155	31.428	-4.5798
94.79	4.4484	49.519	-3.8024	0.3361	-1.9377	0.47544	-1.3056	-1.1365	0.66022	-1.3176	3934.2	27.583	2.3819	63.418	-30.567	59.824	58.472	23.406	-4.3517	-3.9146	0.75263	-1.9155	31.428	-4.5798
94.758	4.5105	49.591	-3.8001	0.32963	-1.9434	0.45226	-1.2842	-1.1578	0.66022	-1.3176	3933.7	27.625	2.415	63.423	-30.505	59.829	58.472	23.406	-4.3517	-3.9146	0.75263	-1.9155	31.428	-4.5798
94.725	4.5731	49.663	-3.7979	0.32326	-1.9493	0.42885	-1.2625	-1.1787	0.66022	-1.3176	3933.3	27.667	2.4483	63.427	-30.439	59.833	58.472	23.406	-4.3517	-3.9146	0.75263	-1.9155	31.428	-4.5798
94.692	4.6361	49.734	-3.7958	0.31701	-1.9552	0.40523	-1.2406	-1.1993	0.66022	-1.3176	3932.8	27.709	2.4819	63.431	-30.371	59.837	58.472	23.406	-4.3517	-3.9146	0.75263	-1.9155	31.428	-4.5798
94.659	4.6996	49.805	-3.7938	0.31086	-1.9613	0.38144	-1.2186	-1.2195	0.66022	-1.3176	3932.4	27.751	2.5158	63.435	-30.301	59.842	58.472	23.406	-4.3517	-3.9146	0.75263	-1.9155	31.428	-4.5798
94.626	4.7635	49.876	-3.792	0.30482	-1.9674	0.35749	-1.1963	-1.2394	0.66022	-1.3176	3931.9	27.793	2.5499	63.439	-30.228	59.846	58.472	23.406	-4.3517	-3.9146	0.75263	-1.9155	31.428	-4.5798
94.593	4.8278	49.946	-3.7903	0.29889	-1.9737	0.33342	-1.1739	-1.259	0.66022	-1.3176	3931.5	27.835	2.5842	63.442	-30.153	59.849	58.472	23.406	-4.3517	-3.9146	0.75263	-1.9155	31.428	-4.5798
94.559	4.8925	50.016	-3.7887	0.29308	-1.98	0.30926	-1.1514	-1.2782	0.66022	-1.3176	3931.0	27.876	2.6187	63.446	-30.076	59.853	58.472	23.406	-4.3517	-3.9146	0.75263	-1.9155	31.428	-4.5798
94.525	4.9577	50.085	-3.7872	0.28738	-1.9864	0.28504	-1.1287	-1.2972	0.66022	-1.3176	3930.6	27.918	2.6534	63.449	-29.996	59.856	58.472	23.406	-4.3517	-3.9146	0.75263	-1.9155	31.428	-4.5798
94.491	5.0232	50.155	-3.7858	0.28179	-1.993	0.26078	-1.1058	-1.3158	0.66022	-1.3176	3930.1	27.959	2.6884	63.452	-29.914	59.86	58.472	23.406	-4.3517	-3.9146	0.75263	-1.9155	31.428	-4.5798
94.456	5.089	50.224	-3.7846	0.27632	-1.9996	0.23642	-1.0828	-1.3341	0.66022	-1.3176	3929.7	28.0	2.7236	63.455	-29.83	59.863	58.472	23.406	-4.3517	-3.9146	0.75263	-1.9155	31.428	-4.5798
94.421	5.1552	50.293	-3.7835	0.27098	-2.0063	0.20122	-1.0556	-1.3524	0.66022	-1.3176	3929.2	28.042	2.7589	63.458	-29.743	59.866	58.472	23.406	-4.3517	-3.9146	0.75263	-1.9155	31.428	-4.5798
94.385	5.2217	50.361	-3.7826	0.26577	-2.0131	0.16612	-1.0282	-1.3703	0.66022	-1.3176	3928.8	28.083	2.7944	63.46	-29.655	59.868	58.472	23.406	-4.3517	-3.9146	0.75263	-1.9155	31.428	-4.5798
94.349	5.2885	50.43	-3.7818	0.26069	-2.02	0.13113	-1.0008	-1.3878	0.66022	-1.3176	3928.3	28.125	2.83	63.462	-29.564	59.871	58.472	23.406	-4.3517	-3.9146	0.75263	-1.9155	31.428	-4.5798
94.313	5.3554	50.498	-3.7812	0.25576	-2.027	0.097662	-0.97221	-1.4041	0.66022	-1.3176	3927.8	28.166	2.8658	63.464	-29.471	59.873	58.472	23.406	-4.3517	-3.9146	0.75263	-1.9155	31.428	-4.5798
94.276	5.4226	50.567	-3.7808	0.25097	-2.0341	0.065182	-0.94297	-1.4195	0.66022	-1.3176	3927.4	28.208	2.9017	63.466	-29.376	59.876	58.472	23.406	-4.3517	-3.9146	0.75263	-1.9155	31.428	-4.5798
94.239	5.4899	50.635	-3.7806	0.24633	-2.0412	0.03295	-0.91372	-1.4346	0.66022	-1.3176	3926.9	28.249	2.9376	63.468	-29.279	59.878	58.472	23.406	-4.3517	-3.9146	0.75263	-1.9155	31.428	-4.5798
94.201	5.5573	50.704	-3.7805	0.24184	-2.0484	0.00098105	-0.88445	-1.4493	0.66022	-1.3176	3926.5	28.291	2.9737	63.47	-29.18	59.879	58.472	23.406	-4.3517	-3.9146	0.75263	-1.9155	31.428	-4.5798
94.162	5.6247	50.772	-3.7806	0.23749	-2.0557	-0.030706	-0.85518	-1.4636	0.66022	-1.3176	3926.0	28.334	3.0097	63.471	-29.079	59.881	58.472	23.406	-4.3517	-3.9146	0.75263	-1.9155	31.428	-4.5798
94.123	5.6922	50.841	-3.7808	0.23328	-2.063	-0.062093	-0.82592	-1.4776	0.66022	-1.3176	3925.6	28.376	3.0458	63.472	-28.976	59.883	58.472	23.406	-4.3517	-3.9146	0.75263	-1.9155	31.428	-4.5798
94.083	5.7596	50.91	-3.7812	0.22923	-2.0705	-0.093166	-0.79666	-1.4913	0.66022	-1.3176	3925.1	28.419	3.0819	63.473	-28.871	59.884	58.472	23.406	-4.3517	-3.9146	0.75263	-1.9155	31.428	-4.5798
94.043	5.827	50.98	-3.7817	0.22532	-2.078	-0.12391	-0.76743	-1.5046	0.66022	-1.3176	3924.7	28.462	3.1179	63.474	-28.764	59.885	58.472	23.406	-4.3517	-3.9146	0.75263	-1.9155	31.428	-4.5798
94.002	5.8943	51.049	-3.7824	0.22155	-2.0855	-0.1543	-0.73822	-1.5177	0.66022	-1.3176	3924.2	28.505	3.1539	63.474	-28.656	59.886	58.472	23.406	-4.3517	-3.9146	0.75263	-1.9155	31.428	-4.5798
93.96	5.9614	51.119	-3.7833	0.21793	-2.0931	-0.18433	-0.70904	-1.5304	0.66022	-1.3176	3923.8	28.548	3.1899	63.474	-28.545	59.886	58.472	23.406	-4.3517	-3.9146	0.75263	-1.9155	31.428	-4.5798
93.918	6.0282	51.189	-3.7843	0.21446	-2.1008	-0.21398	-0.67991	-1.5428	0.66022	-1.3176	3923.3	28.592	3.2257	63.474	-28.433	59.887	58.472	23.406	-4.3517	-3.9146	0.75263	-1.9155	31.428	-4.5798
93.875	6.0949	51.26	-3.7854	0.21114	-2.1086	-0.24324	-0.65081	-1.5549	0.66022	-1.3176	3922.9	28.637	3.2614	63.474	-28.32	59.887	58.472	23.406	-4.3517	-3.9146	0.75263	-1.9155	31.428	-4.5798
93.831	6.1612	51.331	-3.7867	0.20795	-2.1164	-0.27209	-0.62177	-1.5667	0.66022	-1.3176	3922.4	28.681	3.2969	63.474	-28.204	59.887	58.472	23.406	-4.3517	-3.9146	0.75263	-1.9155	31.428	-4.5798
93.786	6.2272	51.403	-3.7881	0.20492	-2.1242	-0.30053	-0.59278	-1.5783	0.66022	-1.3176	3922.0	28.726	3.3323	63.473	-28.087	59.887	58.472	23.406	-4.3517	-3.9146	0.75263	-1.9155	31.428	-4.5798
93.741	6.2927	51.475	-3.7897	0.20203	-2.1321	-0.32852	-0.56386	-1.5895	0.66022	-1.3176	3921.5	28.772	3.3675	63.472	-27.969	59.887	58.472	23.406	-4.3517	-3.9146	0.75263	-1.9155	31.428	-4.5798
93.694	6.3579	51.547	-3.7914	0.19928	-2.1401	-0.35608	-0.535	-1.6005	0.66022	-1.3176	3921.1	28.818	3.4024	63.471	-27.849	59.886	58.472	23.406	-4.3517	-3.9146	0.75263	-1.9155	31.428	-4.5798
93.647	6.4225	51.62	-3.7933	0.19668	-2.1481	-0.38317	-0.50621	-1.6112	0.66022	-1.3176	3920.6	28.864	3.4371	63.47	-27.727	59.885	58.472	23.406	-4.3517	-3.9146	0.75263	-1.9155	31.428	-4.5798
93.599	6.4865	51.693	-3.7953	0.19422	-2.1562	-0.40979	-0.47749	-1.6216	0.66022	-1.3176	3920.2	28.911	3.4716	63.468	-27.604	59.884	58.472	23.406	-4.3517	-3.9146	0.75263	-1.9155	31.428	-4.5798
93.55	6.55	51.767	-3.7974	0.1919	-2.1644	-0.43592	-0.44885	-1.6317	0.66022	-1.3176	3919.8	28.959	3.5057	63.466	-27.48	59.883	58.472	23.406	-4.3517	-3.9146	0.75263	-1.9155	31.428	-4.5798
93.5	6.6128	51.842	-3.7996	0.18973	-2.1725	-0.46156	-0.4203	-1.6416	0.66022	-1.3176	3919.3	29.007	3.5395	63.464	-27.354	59.881	58.472	23.406	-4.3517	-3.9146	0.75263	-1.9155	31.428	-4.5798
93.45	6.675	51.917	-3.802	0.1877	-2.1808	-0.48669	-0.39183	-1.6513	0.66022	-1.3176	3918.9	29.055	3.5729	63.462	-27.228	59.879	58.472	23.406	-4.3517	-3.9146	0.75263	-1.9155	31.428	-4.5798
93.398	6.7364	51.993	-3.8045	0.18581	-2.1891	-0.5113	-0.36345	-1.6607	0.66022	-1.3176	3918.4	29.104	3.6059	63.459	-27.1	59.877	58.472	23.406	-4.3517	-3.9146	0.75263	-1.9155	31.428	-4.5798
93.346	6.7969	52.07	-3.8071	0.18406	-2.1974	-0.53538	-0.33516	-1.6698	0.66022	-1.3176	3918.0	29.153	3.6386	63.457	-26.97	59.875	58.472	23.406	-4.3517	-3.9146	0.75263	-1.9155	31.428	-4.5798
93.292	6.8567	52.147	-3.8098	0.18246	-2.2058	-0.55892	-0.30697	-1.6787	0.66022	-1.3176	3917.5	29.204	3.6708	63.453	-26.84	59.872	58.472	23.406	-4.3517	-3.9146	0.75263	-1.9155	31.428	-4.5798
93.238	6.9155	52.224	-3.8127	0.18099	-2.2142	-0.58191	-0.27887	-1.6874	0.66022	-1.3176	3917.1	29.254	3.7025	63.45	-26.709	59.869	58.472	23.406	-4.3517	-3.9146	0.75263	-1.9155	31.428	-4.5798
93.182	6.9734	52.303	-3.8157	0.17967	-2.2226	-0.60433	-0.25088	-1.6958	0.66022	-1.3176	3916.6	29.305	3.7338	63.446	-26.577	59.866	58.472	23.406	-4.3517	-3.9146	0.75263	-1.9155	31.428	-4.5798
93.126	7.0304	52.382	-3.8187	0.17848	-2.2311	-0.62619	-0.22299	-1.704	0.66022	-1.3176	3916.2	29.357	3.7645	63.442	-26.443	59.863	58.472	23.406	-4.3517	-3.9146	0.75263	-1.9155	31.428	-4.5798
93.068	7.0863	52.462	-3.8219	0.17744	-2.2397	-0.64747	-0.1952	-1.7119	0.66022	-1.3176	3915.8	29.41	3.7948	63.438	-26.309	59.859	58.472	23.406	-4.3517	-3.9146	0.75263	-1.9155	31.428	-4.5798
93.01	7.1411	52.542	-3.8252	0.17653	-2.2482	-0.66815	-0.16752	-1.7196	0.66022	-1.3176	3915.3	29.463	3.8244	63.434	-26.174	59.856	58.472	23.406	-4.3517	-3.9146	0.75263	-1.9155	31.428	-4.5798
92.951	7.1947	52.624	-3.8286	0.17576	-2.2569	-0.68824	-0.13995	-1.7271	0.66022	-1.3176	3914.9	29.516	3.8535	63.429	-26.039	59.852	58.472	23.406	-4.3517	-3.9146	0.75263	-1.9155	31.428	-4.5798
92.89	7.2472	52.706	-3.8321	0.17513	-2.2655	-0.70772	-0.11248	-1.7344	0.66022	-1.3176	3914.4	29.57	3.882	63.424	-25.903	59.847	58.472	23.406	-4.3517	-3.9146	0.75263	-1.9155	31.428	-4.5798
92.829	7.2985	52.788	-3.8357	0.17464	-2.2742	-0.72659	-0.085133	-1.7414	0.66022	-1.3176	3914.0	29.625	3.9098	63.418	-25.766	59.842	58.472	23.406	-4.3517	-3.9146	0.75263	-1.9155	31.428	-4.5798
92.766	7.3485	52.872	-3.8393	0.17428	-2.2829	-0.74483	-0.057894	-1.7482	0.66022	-1.3176	3913.5	29.681	3.937	63.413	-25.628	59.838	58.472	23.406	-4.3517	-3.9146	0.75263	-1.9155	31.428	-4.5798
92.703	7.3973	52.956	-3.8431	0.17406	-2.2917	-0.76244	-0.03077	-1.7548	0.66022	-1.3176	3913.1	29.737	3.9635	63.407	-25.49	59.832	58.472	23.406	-4.3517	-3.9146	0.75263	-1.9155	31.428	-4.5798
92.638	7.4446	53.041	-3.847	0.17397	-2.3005	-0.77941	-0.0037599	-1.7612	0.66022	-1.3176	3912.7	29.794	3.9894	63.401	-25.352	59.827	58.472	23.406	-4.3517	-3.9146	0.75263	-1.9155	31.428	-4.5798
92.573	7.4906	53.126	-3.8509	0.17402	-2.3093	-0.79586	0.023024	-1.7668	0.66022	-1.3176	3912.2	29.851	4.0144	63.394	-25.213	59.821	58.472	23.406	-4.3517	-3.9146	0.75263	-1.9155	31.428	-4.5798
92.506	7.5352	53.213	-3.8549	0.1742	-2.3181	-0.81172	0.04961	-1.772	0.66022	-1.3176	3911.8	29.909	4.0388	63.387	-25.073	59.815	58.472	23.406	-4.3517	-3.9146	0.75263	-1.9155	31.428	-4.5798
92.439	7.5782	53.3	-3.859	0.17452	-2.327	-0.82691	0.076076	-1.777	0.66022	-1.3176	3911.4	29.967	4.0624	63.38	-24.934	59.809	58.472	23.406	-4.3517	-3.9146	0.75263	-1.9155	31.428	-4.5798
92.37	7.6198	53.387	-3.8632	0.17496	-2.3359	-0.83274	0.10076	-1.779	0.66022	-1.3176	3910.9	30.027	4.0852	63.373	-24.794	59.802	58.472	23.406	-4.3517	-3.9146	0.75263	-1.9155	31.428	-4.5798
92.3	7.6598	53.476	-3.8673	0.17552	-2.3448	-0.82718	0.12307	-1.7773	0.66022	-1.3176	3910.5	30.087	4.1072	63.365	-24.654	59.795	58.472	23.406	-4.3517	-3.9146	0.75263	-1.9155	31.428	-4.5798
92.23	7.6981	53.565	-3.8715	0.17619	-2.3537	-0.82082	0.14498	-1.7753	0.66022	-1.3176	3910.0	30.147	4.1283	63.357	-24.515	59.788	58.472	23.406	-4.3517	-3.9146	0.75263	-1.9155	31.428	-4.5798
92.158	7.7348	53.655	-3.8755	0.17697	-2.3626	-0.81367	0.16649	-1.7732	0.66022	-1.3176	3909.6	30.208	4.1486	63.348	-24.375	59.78	58.472	23.406	-4.3517	-3.9146	0.75263	-1.9155	31.428	-4.5798
92.085	7.7699	53.746	-3.8796	0.17786	-2.3714	-0.80573	0.1876	-1.7708	0.66022	-1.3176	3909.2	30.27	4.168	63.34	-24.235	59.773	58.472	23.406	-4.3517	-3.9146	0.75263	-1.9155	31.428	-4.5798
92.012	7.8033	53.837	-3.8836	0.17885	-2.3803	-0.79701	0.20831	-1.7682	0.66022	-1.3176	3908.7	30.332	4.1865	63.331	-24.095	59.765	58.472	23.406	-4.3517	-3.9146	0.75263	-1.9155	31.428	-4.5798
91.937	7.8349	53.929	-3.8876	0.17994	-2.3891	-0.78751	0.22863	-1.7654	0.66022	-1.3176	3908.3	30.395	4.2041	63.322	-23.956	59.756	58.472	23.406	-4.3517	-3.9146	0.75263	-1.9155	31.428	-4.5798
91.861	7.8649	54.022	-3.8915	0.18113	-2.3979	-0.77724	0.24854	-1.7624	0.66022	-1.3176	3907.9	30.459	4.2208	63.312	-23.817	59.748	58.472	23.406	-4.3517	-3.9146	0.75263	-1.9155	31.428	-4.5798
91.785	7.8931	54.115	-3.8953	0.18242	-2.4067	-0.7662	0.26807	-1.7591	0.66022	-1.3176	3907.4	30.523	4.2367	63.302	-23.678	59.739	58.472	23.406	-4.3517	-3.9146	0.75263	-1.9155	31.428	-4.5798
91.707	7.9195	54.208	-3.8991	0.18381	-2.4155	-0.75441	0.2872	-1.7557	0.66022	-1.3176	3907.0	30.588	4.2516	63.292	-23.54	59.73	58.472	23.406	-4.3517	-3.9146	0.75263	-1.9155	31.428	-4.5798
91.629	7.9442	54.303	-3.9029	0.18529	-2.4243	-0.74187	0.30594	-1.752	0.66022	-1.3176	3906.6	30.653	4.2656	63.282	-23.402	59.72	58.472	23.406	-4.3517	-3.9146	0.75263	-1.9155	31.428	-4.5798
91.549	7.9672	54.398	-3.9066	0.18687	-2.433	-0.72859	0.32429	-1.7482	0.66022	-1.3176	3906.1	30.718	4.2786	63.271	-23.265	59.71	58.472	23.406	-4.3517	-3.9146	0.75263	-1.9155	31.428	-4.5798
91.469	7.9883	54.493	-3.9102	0.18854	-2.4418	-0.71458	0.34226	-1.7441	0.66022	-1.3176	3905.7	30.784	4.2908	63.26	-23.128	59.7	58.472	23.406	-4.3517	-3.9146	0.75263	-1.9155	31.428	-4.5798
91.388	8.0077	54.588	-3.9137	0.19029	-2.4505	-0.69985	0.35985	-1.7399	0.66022	-1.3176	3905.3	30.851	4.302	63.249	-22.993	59.69	58.472	23.406	-4.3517	-3.9146	0.75263	-1.9155	31.428	-4.5798
91.306	8.0254	54.684	-3.9172	0.19213	-2.4592	-0.68442	0.37705	-1.7354	0.66022	-1.3176	3904.8	30.918	4.3123	63.237	-22.858	59.679	58.472	23.406	-4.3517	-3.9146	0.75263	-1.9155	31.428	-4.5798
91.223	8.0413	54.781	-3.9205	0.19406	-2.4678	-0.66828	0.39388	-1.7308	0.66022	-1.3176	3904.4	30.985	4.3217	63.225	-22.724	59.669	58.472	23.406	-4.3517	-3.9146	0.75263	-1.9155	31.428	-4.5798
91.14	8.0554	54.877	-3.9238	0.19607	-2.4765	-0.65146	0.41033	-1.726	0.66022	-1.3176	3904.0	31.053	4.3301	63.213	-22.591	59.657	58.472	23.406	-4.3517	-3.9146	0.75263	-1.9155	31.428	-4.5798
91.055	8.0678	54.974	-3.9271	0.19817	-2.4851	-0.63397	0.42641	-1.721	0.66022	-1.3176	3903.6	31.121	4.3376	63.2	-22.459	59.646	58.472	23.406	-4.3517	-3.9146	0.75263	-1.9155	31.428	-4.5798
90.97	8.0784	55.072	-3.9302	0.20034	-2.4937	-0.61581	0.44211	-1.7158	0.66022	-1.3176	3903.1	31.19	4.3443	63.187	-22.328	59.634	58.472	23.406	-4.3517	-3.9146	0.75263	-1.9155	31.428	-4.5798
90.884	8.0874	55.169	-3.9332	0.20259	-2.5022	-0.59701	0.45745	-1.7105	0.66022	-1.3176	3902.7	31.259	4.35	63.174	-22.199	59.622	58.472	23.406	-4.3517	-3.9146	0.75263	-1.9155	31.428	-4.5798
90.797	8.0946	55.267	-3.9361	0.20491	-2.5108	-0.57758	0.47243	-1.7049	0.66022	-1.3176	3902.3	31.328	4.3548	63.161	-22.07	59.61	58.472	23.406	-4.3517	-3.9146	0.75263	-1.9155	31.428	-4.5798
90.71	8.1001	55.364	-3.939	0.20731	-2.5193	-0.55753	0.48704	-1.6993	0.66022	-1.3176	3901.8	31.398	4.3587	63.147	-21.943	59.597	58.472	23.406	-4.3517	-3.9146	0.75263	-1.9155	31.428	-4.5798
90.622	8.104	55.462	-3.9417	0.20978	-2.5278	-0.53687	0.50129	-1.6934	0.66022	-1.3176	3901.4	31.467	4.3618	63.133	-21.818	59.584	58.472	23.406	-4.3517	-3.9146	0.75263	-1.9155	31.428	-4.5798
90.533	8.1062	55.56	-3.9444	0.21232	-2.5362	-0.51563	0.51519	-1.6874	0.66022	-1.3176	3901.0	31.537	4.364	63.118	-21.694	59.571	58.472	23.406	-4.3517	-3.9146	0.75263	-1.9155	31.428	-4.5798
90.444	8.1068	55.658	-3.9469	0.21493	-2.5446	-0.49382	0.52873	-1.6812	0.66022	-1.3176	3900.6	31.608	4.3653	63.104	-21.571	59.558	58.472	23.406	-4.3517	-3.9146	0.75263	-1.9155	31.428	-4.5798
90.354	8.1058	55.756	-3.9493	0.21761	-2.553	-0.47145	0.54191	-1.6749	0.66022	-1.3176	3900.1	31.678	4.3658	63.089	-21.45	59.544	58.472	23.406	-4.3517	-3.9146	0.75263	-1.9155	31.428	-4.5798
90.263	8.1033	55.854	-3.9516	0.22035	-2.5614	-0.44854	0.55475	-1.6684	0.66022	-1.3176	3899.7	31.749	4.3655	63.074	-21.331	59.53	58.472	23.406	-4.3517	-3.9146	0.75263	-1.9155	31.428	-4.5798
90.172	8.0993	55.951	-3.9538	0.22316	-2.5697	-0.42526	0.56705	-1.6611	0.66022	-1.3176	3899.3	31.819	4.3644	63.058	-21.214	59.515	58.472	23.406	-4.3517	-3.9146	0.75263	-1.9155	31.428	-4.5798
90.08	8.0937	56.049	-3.9558	0.22602	-2.578	-0.40217	0.57821	-1.6506	0.66022	-1.3176	3898.9	31.89	4.3625	63.042	-21.098	59.501	58.472	23.406	-4.3517	-3.9146	0.75263	-1.9155	31.428	-4.5798
89.988	8.0867	56.146	-3.9578	0.22894	-2.5862	-0.37856	0.58907	-1.64	0.66022	-1.3176	3898.4	31.961	4.3599	63.026	-20.984	59.486	58.472	23.406	-4.3517	-3.9146	0.75263	-1.9155	31.428	-4.5798
89.895	8.0782	56.244	-3.9596	0.23191	-2.5944	-0.35447	0.59962	-1.6293	0.66022	-1.3176	3898.0	32.032	4.3564	63.01	-20.873	59.471	58.472	23.406	-4.3517	-3.9146	0.75263	-1.9155	31.428	-4.5798
89.802	8.0684	56.341	-3.9613	0.23493	-2.6025	-0.32992	0.60985	-1.6185	0.66022	-1.3176	3897.6	32.104	4.3522	62.993	-20.763	59.456	58.472	23.406	-4.3517	-3.9146	0.75263	-1.9155	31.428	-4.5798
89.709	8.0571	56.437	-3.9629	0.23801	-2.6106	-0.30492	0.61978	-1.6077	0.66022	-1.3176	3897.2	32.175	4.3473	62.976	-20.655	59.44	58.472	23.406	-4.3517	-3.9146	0.75263	-1.9155	31.428	-4.5798
89.614	8.0445	56.534	-3.9644	0.24113	-2.6186	-0.27951	0.62939	-1.5968	0.66022	-1.3176	3896.7	32.246	4.3417	62.959	-20.55	59.424	58.472	23.406	-4.3517	-3.9146	0.75263	-1.9155	31.428	-4.5798
89.52	8.0307	56.63	-3.9657	0.2443	-2.6266	-0.25369	0.6387	-1.5859	0.66022	-1.3176	3896.3	32.317	4.3354	62.941	-20.446	59.408	58.472	23.406	-4.3517	-3.9146	0.75263	-1.9155	31.428	-4.5798
89.425	8.0156	56.725	-3.9669	0.24752	-2.6345	-0.22748	0.6477	-1.5749	0.66022	-1.3176	3895.9	32.388	4.3285	62.923	-20.345	59.391	58.472	23.406	-4.3517	-3.9146	0.75263	-1.9155	31.428	-4.5798
89.33	7.9993	56.82	-3.968	0.25078	-2.6423	-0.20091	0.65639	-1.5639	0.66022	-1.3176	3895.5	32.459	4.3209	62.905	-20.247	59.375	58.472	23.406	-4.3517	-3.9146	0.75263	-1.9155	31.428	-4.5798
89.234	7.9818	56.915	-3.9689	0.25408	-2.6501	-0.17399	0.66478	-1.5528	0.66022	-1.3176	3895.0	32.53	4.3128	62.887	-20.15	59.358	58.472	23.406	-4.3517	-3.9146	0.75263	-1.9155	31.428	-4.5798
89.138	7.9633	57.009	-3.9697	0.25742	-2.6578	-0.14674	0.67286	-1.5417	0.66022	-1.3176	3894.6	32.601	4.304	62.868	-20.056	59.34	58.472	23.406	-4.3517	-3.9146	0.75263	-1.9155	31.428	-4.5798
89.042	7.9437	57.103	-3.9704	0.26081	-2.6655	-0.11918	0.68064	-1.5306	0.66022	-1.3176	3894.2	32.672	4.2947	62.849	-19.965	59.323	58.472	23.406	-4.3517	-3.9146	0.75263	-1.9155	31.428	-4.5798
88.946	7.9232	57.196	-3.9709	0.26423	-2.6731	-0.091337	0.68811	-1.5194	0.66022	-1.3176	3893.8	32.743	4.2849	62.83	-19.876	59.305	58.472	23.406	-4.3517	-3.9146	0.75263	-1.9155	31.428	-4.5798
88.849	7.9017	57.289	-3.9713	0.26769	-2.6807	-0.063225	0.69528	-1.5083	0.66022	-1.3176	3893.4	32.814	4.2746	62.811	-19.79	59.287	58.472	23.406	-4.3517	-3.9146	0.75263	-1.9155	31.428	-4.5798
88.752	7.8794	57.381	-3.9716	0.27118	-2.6882	-0.034866	0.70214	-1.4971	0.66022	-1.3176	3892.9	32.884	4.2638	62.791	-19.706	59.269	58.472	23.406	-4.3517	-3.9146	0.75263	-1.9155	31.428	-4.5798
88.655	7.8563	57.472	-3.9717	0.27471	-2.6957	-0.0062789	0.7087	-1.486	0.66022	-1.3176	3892.5	32.954	4.2526	62.771	-19.625	59.251	58.472	23.406	-4.3517	-3.9146	0.75263	-1.9155	31.428	-4.5798
88.557	7.8324	57.563	-3.9716	0.27827	-2.7031	0.022515	0.71495	-1.4749	0.66022	-1.3176	3892.1	33.024	4.241	62.751	-19.546	59.232	58.472	23.406	-4.3517	-3.9146	0.75263	-1.9155	31.428	-4.5798
88.46	7.8079	57.653	-3.9714	0.28186	-2.7104	0.051494	0.72089	-1.4637	0.66022	-1.3176	3891.7	33.094	4.2291	62.731	-19.47	59.214	58.472	23.406	-4.3517	-3.9146	0.75263	-1.9155	31.428	-4.5798
88.362	7.7828	57.743	-3.9711	0.28548	-2.7177	0.080639	0.72652	-1.4527	0.66022	-1.3176	3891.3	33.164	4.2169	62.71	-19.398	59.194	58.472	23.406	-4.3517	-3.9146	0.75263	-1.9155	31.428	-4.5798
88.264	7.7571	57.832	-3.9706	0.28912	-2.725	0.10993	0.73184	-1.4416	0.66022	-1.3176	3890.8	33.233	4.2043	62.69	-19.327	59.175	58.472	23.406	-4.3517	-3.9146	0.75263	-1.9155	31.428	-4.5798
88.166	7.731	57.92	-3.97	0.29279	-2.7321	0.13934	0.73686	-1.4306	0.66022	-1.3176	3890.4	33.302	4.1916	62.668	-19.26	59.156	58.472	23.406	-4.3517	-3.9146	0.75263	-1.9155	31.428	-4.5798
88.068	7.7045	58.007	-3.9692	0.29649	-2.7393	0.16886	0.74156	-1.4196	0.66022	-1.3176	3890.0	33.371	4.1786	62.647	-19.196	59.136	58.472	23.406	-4.3517	-3.9146	0.75263	-1.9155	31.428	-4.5798
87.97	7.6777	58.094	-3.9683	0.30021	-2.7463	0.19846	0.74594	-1.4086	0.66022	-1.3176	3889.6	33.44	4.1655	62.626	-19.134	59.116	58.472	23.406	-4.3517	-3.9146	0.75263	-1.9155	31.428	-4.5798
87.871	7.6507	58.18	-3.9673	0.30395	-2.7533	0.22812	0.75001	-1.3978	0.66022	-1.3176	3889.2	33.509	4.1522	62.604	-19.075	59.096	58.472	23.406	-4.3517	-3.9146	0.75263	-1.9155	31.428	-4.5798
87.773	7.6235	58.265	-3.966	0.30771	-2.7603	0.25782	0.75376	-1.3869	0.66022	-1.3176	3888.7	33.577	4.1389	62.582	-19.02	59.076	58.472	23.406	-4.3517	-3.9146	0.75263	-1.9155	31.428	-4.5798
87.674	7.5962	58.349	-3.9647	0.31149	-2.7672	0.28755	0.75719	-1.3762	0.66022	-1.3176	3888.3	33.645	4.1255	62.56	-18.967	59.056	58.472	23.406	-4.3517	-3.9146	0.75263	-1.9155	31.428	-4.5798
87.576	7.5689	58.433	-3.9632	0.31528	-2.7741	0.31727	0.7603	-1.3655	0.66022	-1.3176	3887.9	33.712	4.1121	62.538	-18.917	59.035	58.472	23.406	-4.3517	-3.9146	0.75263	-1.9155	31.428	-4.5798
87.477	7.5417	58.516	-3.9615	0.31909	-2.7809	0.34697	0.76309	-1.3549	0.66022	-1.3176	3887.5	33.78	4.0988	62.516	-18.87	59.014	58.472	23.406	-4.3517	-3.9146	0.75263	-1.9155	31.428	-4.5798
87.378	7.5146	58.598	-3.9597	0.32291	-2.7876	0.37663	0.76555	-1.3444	0.66022	-1.3176	3887.1	33.847	4.0855	62.493	-18.826	58.993	58.472	23.406	-4.3517	-3.9146	0.75263	-1.9155	31.428	-4.5798
87.28	7.4878	58.679	-3.9577	0.32674	-2.7943	0.40623	0.76768	-1.334	0.66022	-1.3176	3886.6	33.914	4.0724	62.47	-18.786	58.972	58.472	23.406	-4.3517	-3.9146	0.75263	-1.9155	31.428	-4.5798
87.181	7.4613	58.76	-3.9556	0.33059	-2.801	0.43575	0.76948	-1.3237	0.66022	-1.3176	3886.2	33.98	4.0594	62.447	-18.748	58.951	58.472	23.406	-4.3517	-3.9146	0.75263	-1.9155	31.428	-4.5798
87.082	7.4352	58.84	-3.9534	0.33444	-2.8076	0.46517	0.77095	-1.3135	0.66022	-1.3176	3885.8	34.046	4.0467	62.424	-18.713	58.929	58.472	23.406	-4.3517	-3.9146	0.75263	-1.9155	31.428	-4.5798
86.983	7.4095	58.919	-3.951	0.3383	-2.8141	0.49446	0.77209	-1.3034	0.66022	-1.3176	3885.4	34.112	4.0342	62.401	-18.681	58.908	58.472	23.406	-4.3517	-3.9146	0.75263	-1.9155	31.428	-4.5798
86.884	7.3844	58.998	-3.9484	0.34216	-2.8206	0.52362	0.77289	-1.2935	0.66022	-1.3176	3885.0	34.178	4.0221	62.378	-18.652	58.886	58.472	23.406	-4.3517	-3.9146	0.75263	-1.9155	31.428	-4.5798
86.785	7.36	59.075	-3.9457	0.34602	-2.827	0.55262	0.77335	-1.2836	0.66022	-1.3176	3884.5	34.244	4.0102	62.354	-18.626	58.864	58.472	23.406	-4.3517	-3.9146	0.75263	-1.9155	31.428	-4.5798
86.686	7.3362	59.152	-3.9429	0.34989	-2.8334	0.58141	0.77346	-1.2738	0.66022	-1.3176	3884.1	34.309	3.9988	62.33	-18.603	58.842	58.472	23.406	-4.3517	-3.9146	0.75263	-1.9155	31.428	-4.5798
86.587	7.3133	59.229	-3.9399	0.35376	-2.8398	0.60977	0.77318	-1.2634	0.66022	-1.3176	3883.7	34.374	3.9878	62.306	-18.584	58.82	58.472	23.406	-4.3517	-3.9146	0.75263	-1.9155	31.428	-4.5798
86.487	7.2912	59.305	-3.9368	0.35762	-2.8461	0.63793	0.77254	-1.2532	0.66022	-1.3176	3883.3	34.439	3.9773	62.282	-18.567	58.798	58.472	23.406	-4.3517	-3.9146	0.75263	-1.9155	31.428	-4.5798
86.388	7.2701	59.38	-3.9335	0.36148	-2.8523	0.66587	0.77155	-1.2432	0.66022	-1.3176	3882.9	34.503	3.9673	62.258	-18.553	58.775	58.472	23.406	-4.3517	-3.9146	0.75263	-1.9155	31.428	-4.5798
86.289	7.25	59.454	-3.9302	0.36534	-2.8585	0.69358	0.77019	-1.2333	0.66022	-1.3176	3882.4	34.567	3.9578	62.234	-18.542	58.753	58.472	23.406	-4.3517	-3.9146	0.75263	-1.9155	31.428	-4.5798
86.189	7.231	59.528	-3.9266	0.36918	-2.8646	0.72103	0.76848	-1.2236	0.66022	-1.3176	3882.0	34.632	3.949	62.21	-18.534	58.73	58.472	23.406	-4.3517	-3.9146	0.75263	-1.9155	31.428	-4.5798
86.089	7.2131	59.601	-3.9229	0.37302	-2.8707	0.74822	0.7664	-1.2142	0.66022	-1.3176	3881.6	34.696	3.9408	62.185	-18.529	58.707	58.472	23.406	-4.3517	-3.9146	0.75263	-1.9155	31.428	-4.5798
85.99	7.1966	59.674	-3.9191	0.37685	-2.8768	0.77511	0.76397	-1.2049	0.66022	-1.3176	3881.2	34.759	3.9333	62.16	-18.526	58.684	58.472	23.406	-4.3517	-3.9146	0.75263	-1.9155	31.428	-4.5798
85.89	7.1813	59.746	-3.9152	0.38066	-2.8828	0.80171	0.76118	-1.1959	0.66022	-1.3176	3880.8	34.823	3.9265	62.136	-18.527	58.661	58.472	23.406	-4.3517	-3.9146	0.75263	-1.9155	31.428	-4.5798
85.79	7.1675	59.818	-3.9111	0.38446	-2.8887	0.828	0.75802	-1.1871	0.66022	-1.3176	3880.3	34.887	3.9205	62.111	-18.53	58.638	58.472	23.406	-4.3517	-3.9146	0.75263	-1.9155	31.428	-4.5798
85.689	7.1551	59.889	-3.9069	0.38824	-2.8946	0.85395	0.7545	-1.1785	0.66022	-1.3176	3879.9	34.95	3.9153	62.086	-18.536	58.615	58.472	23.406	-4.3517	-3.9146	0.75263	-1.9155	31.428	-4.5798
85.589	7.1442	59.96	-3.9026	0.392	-2.9005	0.87757	0.7529	-1.1667	0.66022	-1.3176	3879.5	35.014	3.9109	62.061	-18.545	58.592	58.472	23.406	-4.3517	-3.9146	0.75263	-1.9155	31.428	-4.5798
85.488	7.135	60.031	-3.8981	0.39578	-2.9063	0.89357	0.75908	-1.1424	0.66022	-1.3176	3879.1	35.077	3.9074	62.035	-18.557	58.568	58.472	23.406	-4.3517	-3.9146	0.75263	-1.9155	31.428	-4.5798
85.387	7.1274	60.101	-3.8936	0.39959	-2.9119	0.90934	0.76452	-1.1181	0.66022	-1.3176	3878.7	35.14	3.9049	62.01	-18.571	58.545	58.472	23.406	-4.3517	-3.9146	0.75263	-1.9155	31.428	-4.5798
85.286	7.1214	60.171	-3.8891	0.40343	-2.9175	0.92487	0.76922	-1.0939	0.66022	-1.3176	3878.2	35.203	3.9032	61.985	-18.588	58.521	58.472	23.406	-4.3517	-3.9146	0.75263	-1.9155	31.428	-4.5798
85.185	7.1172	60.24	-3.8844	0.40728	-2.9229	0.94014	0.7732	-1.0699	0.66022	-1.3176	3877.8	35.267	3.9024	61.959	-18.608	58.498	58.472	23.406	-4.3517	-3.9146	0.75263	-1.9155	31.428	-4.5798
85.083	7.1146	60.31	-3.8797	0.41116	-2.9282	0.95516	0.77647	-1.0459	0.66022	-1.3176	3877.4	35.33	3.9026	61.934	-18.63	58.474	58.472	23.406	-4.3517	-3.9146	0.75263	-1.9155	31.428	-4.5798
84.981	7.1136	60.379	-3.8748	0.41505	-2.9333	0.96989	0.77904	-1.0219	0.66022	-1.3176	3877.0	35.394	3.9037	61.908	-18.654	58.45	58.472	23.406	-4.3517	-3.9146	0.75263	-1.9155	31.428	-4.5798
84.878	7.1144	60.448	-3.87	0.41895	-2.9384	0.98432	0.78091	-0.99813	0.66022	-1.3176	3876.5	35.458	3.9058	61.883	-18.681	58.426	58.472	23.406	-4.3517	-3.9146	0.75263	-1.9155	31.428	-4.5798
84.775	7.1169	60.518	-3.865	0.42286	-2.9433	0.99843	0.78209	-0.97443	0.66022	-1.3176	3876.1	35.522	3.9088	61.857	-18.71	58.402	58.472	23.406	-4.3517	-3.9146	0.75263	-1.9155	31.428	-4.5798
84.671	7.1211	60.587	-3.86	0.42677	-2.9481	1.0122	0.78259	-0.95083	0.66022	-1.3176	3875.7	35.586	3.9127	61.831	-18.742	58.378	58.472	23.406	-4.3517	-3.9146	0.75263	-1.9155	31.428	-4.5798
84.567	7.127	60.656	-3.8549	0.43068	-2.9528	1.0256	0.78242	-0.92734	0.66022	-1.3176	3875.3	35.65	3.9176	61.805	-18.775	58.354	58.472	23.406	-4.3517	-3.9146	0.75263	-1.9155	31.428	-4.5798
84.462	7.1346	60.726	-3.8497	0.43459	-2.9574	1.0387	0.7816	-0.90395	0.66022	-1.3176	3874.9	35.715	3.9234	61.779	-18.811	58.33	58.472	23.406	-4.3517	-3.9146	0.75263	-1.9155	31.428	-4.5798
84.357	7.1438	60.796	-3.8445	0.4385	-2.9619	1.0514	0.78013	-0.88068	0.66022	-1.3176	3874.4	35.78	3.9302	61.753	-18.849	58.306	58.472	23.406	-4.3517	-3.9146	0.75263	-1.9155	31.428	-4.5798
84.251	7.1548	60.866	-3.8392	0.44239	-2.9662	1.0637	0.77802	-0.85753	0.66022	-1.3176	3874.0	35.846	3.9379	61.727	-18.889	58.281	58.472	23.406	-4.3517	-3.9146	0.75263	-1.9155	31.428	-4.5798
84.145	7.1675	60.936	-3.8339	0.44627	-2.9704	1.0756	0.77529	-0.83449	0.66022	-1.3176	3873.6	35.911	3.9466	61.701	-18.931	58.257	58.472	23.406	-4.3517	-3.9146	0.75263	-1.9155	31.428	-4.5798
84.037	7.1818	61.007	-3.8284	0.45014	-2.9746	1.0871	0.77195	-0.81158	0.66022	-1.3176	3873.1	35.978	3.9561	61.675	-18.975	58.233	58.472	23.406	-4.3517	-3.9146	0.75263	-1.9155	31.428	-4.5798
83.929	7.1978	61.078	-3.823	0.45399	-2.9786	1.0981	0.76801	-0.78878	0.66022	-1.3176	3872.7	36.045	3.9667	61.648	-19.021	58.208	58.472	23.406	-4.3517	-3.9146	0.75263	-1.9155	31.428	-4.5798
83.82	7.2154	61.149	-3.8175	0.45782	-2.9824	1.1088	0.76348	-0.7661	0.66022	-1.3176	3872.3	36.112	3.9781	61.622	-19.068	58.184	58.472	23.406	-4.3517	-3.9146	0.75263	-1.9155	31.428	-4.5798
83.711	7.2346	61.221	-3.8119	0.46163	-2.9862	1.119	0.75838	-0.74355	0.66022	-1.3176	3871.9	36.18	3.9904	61.595	-19.118	58.159	58.472	23.406	-4.3517	-3.9146	0.75263	-1.9155	31.428	-4.5798
83.6	7.2554	61.294	-3.8063	0.4654	-2.9899	1.1286	0.7527	-0.72081	0.66022	-1.3176	3871.4	36.248	4.0036	61.569	-19.169	58.134	58.472	23.406	-4.3517	-3.9146	0.75263	-1.9155	31.428	-4.5798
83.489	7.2778	61.367	-3.8006	0.46915	-2.9934	1.1376	0.74641	-0.69728	0.66022	-1.3176	3871.0	36.317	4.0177	61.542	-19.221	58.11	58.472	23.406	-4.3517	-3.9146	0.75263	-1.9155	31.428	-4.5798
83.377	7.3017	61.44	-3.7949	0.47287	-2.9969	1.1462	0.73956	-0.67379	0.66022	-1.3176	3870.6	36.387	4.0327	61.516	-19.276	58.085	58.472	23.406	-4.3517	-3.9146	0.75263	-1.9155	31.428	-4.5798
83.264	7.3271	61.515	-3.7892	0.47655	-3.0002	1.1542	0.73216	-0.65034	0.66022	-1.3176	3870.2	36.457	4.0485	61.489	-19.331	58.06	58.472	23.406	-4.3517	-3.9146	0.75263	-1.9155	31.428	-4.5798
83.149	7.354	61.589	-3.7834	0.48019	-3.0034	1.1618	0.72423	-0.62693	0.66022	-1.3176	3869.7	36.528	4.0652	61.462	-19.388	58.035	58.472	23.406	-4.3517	-3.9146	0.75263	-1.9155	31.428	-4.5798
83.034	7.3823	61.665	-3.7775	0.48379	-3.0064	1.1689	0.71578	-0.60356	0.66022	-1.3176	3869.3	36.599	4.0827	61.435	-19.447	58.01	58.472	23.406	-4.3517	-3.9146	0.75263	-1.9155	31.428	-4.5798
82.918	7.4121	61.741	-3.7717	0.48735	-3.0094	1.1754	0.70681	-0.58023	0.66022	-1.3176	3868.9	36.672	4.1009	61.408	-19.507	57.985	58.472	23.406	-4.3517	-3.9146	0.75263	-1.9155	31.428	-4.5798
82.801	7.4431	61.818	-3.7658	0.49086	-3.0122	1.1815	0.69735	-0.55694	0.66022	-1.3176	3868.4	36.745	4.12	61.381	-19.568	57.96	58.472	23.406	-4.3517	-3.9146	0.75263	-1.9155	31.428	-4.5798
82.682	7.4755	61.896	-3.7599	0.49432	-3.015	1.1871	0.6874	-0.5337	0.66022	-1.3176	3868.0	36.819	4.1398	61.354	-19.63	57.935	58.472	23.406	-4.3517	-3.9146	0.75263	-1.9155	31.428	-4.5798
82.563	7.5091	61.975	-3.7539	0.49773	-3.0176	1.1922	0.67699	-0.5105	0.66022	-1.3176	3867.6	36.893	4.1603	61.327	-19.693	57.91	58.472	23.406	-4.3517	-3.9146	0.75263	-1.9155	31.428	-4.5798
82.442	7.544	62.055	-3.7479	0.50109	-3.0201	1.1967	0.66612	-0.48735	0.66022	-1.3176	3867.1	36.969	4.1814	61.3	-19.758	57.884	58.472	23.406	-4.3517	-3.9146	0.75263	-1.9155	31.428	-4.5798
82.321	7.58	62.135	-3.7419	0.50439	-3.0224	1.2008	0.6548	-0.46424	0.66022	-1.3176	3866.7	37.045	4.2033	61.273	-19.823	57.859	58.472	23.406	-4.3517	-3.9146	0.75263	-1.9155	31.428	-4.5798
82.198	7.6171	62.216	-3.7359	0.50763	-3.0247	1.2043	0.64305	-0.44118	0.66022	-1.3176	3866.3	37.122	4.2258	61.245	-19.889	57.833	58.472	23.406	-4.3517	-3.9146	0.75263	-1.9155	31.428	-4.5798
82.074	7.6552	62.298	-3.7299	0.51082	-3.0269	1.2073	0.63089	-0.41817	0.66022	-1.3176	3865.8	37.201	4.2489	61.218	-19.956	57.808	58.472	23.406	-4.3517	-3.9146	0.75263	-1.9155	31.428	-4.5798
81.948	7.6943	62.382	-3.7239	0.51394	-3.0289	1.2099	0.61836	-0.39521	0.66022	-1.3176	3865.4	37.28	4.2726	61.19	-20.024	57.782	58.472	23.406	-4.3517	-3.9146	0.75263	-1.9155	31.428	-4.5798
81.822	7.7343	62.466	-3.7178	0.517	-3.0308	1.2119	0.60543	-0.3723	0.66022	-1.3176	3865.0	37.359	4.2968	61.163	-20.093	57.757	58.472	23.406	-4.3517	-3.9146	0.75263	-1.9155	31.428	-4.5798
81.694	7.7752	62.551	-3.7117	0.52	-3.0326	1.2135	0.59213	-0.34944	0.66022	-1.3176	3864.5	37.44	4.3215	61.135	-20.162	57.731	58.472	23.406	-4.3517	-3.9146	0.75263	-1.9155	31.428	-4.5798
81.564	7.8169	62.637	-3.7057	0.52292	-3.0343	1.2145	0.57846	-0.32663	0.66022	-1.3176	3864.1	37.522	4.3467	61.107	-20.232	57.705	58.472	23.406	-4.3517	-3.9146	0.75263	-1.9155	31.428	-4.5798
81.434	7.8593	62.724	-3.6996	0.52578	-3.0359	1.215	0.56445	-0.30388	0.66022	-1.3176	3863.7	37.605	4.3723	61.079	-20.302	57.679	58.472	23.406	-4.3517	-3.9146	0.75263	-1.9155	31.428	-4.5798
81.302	7.9024	62.812	-3.6935	0.52857	-3.0373	1.2151	0.5501	-0.28119	0.66022	-1.3176	3863.2	37.689	4.3983	61.051	-20.373	57.653	58.472	23.406	-4.3517	-3.9146	0.75263	-1.9155	31.428	-4.5798
81.169	7.946	62.901	-3.6874	0.53128	-3.0387	1.2146	0.53543	-0.25856	0.66022	-1.3176	3862.8	37.774	4.4247	61.023	-20.445	57.627	58.472	23.406	-4.3517	-3.9146	0.75263	-1.9155	31.428	-4.5798
81.034	7.9901	62.991	-3.6814	0.53392	-3.0399	1.2137	0.52046	-0.23599	0.66022	-1.3176	3862.4	37.859	4.4514	60.995	-20.516	57.601	58.472	23.406	-4.3517	-3.9146	0.75263	-1.9155	31.428	-4.5798
80.898	8.0347	63.082	-3.6753	0.53649	-3.0411	1.2122	0.5052	-0.21348	0.66022	-1.3176	3861.9	37.946	4.4783	60.967	-20.588	57.574	58.472	23.406	-4.3517	-3.9146	0.75263	-1.9155	31.428	-4.5798
80.761	8.0796	63.174	-3.6693	0.53897	-3.0421	1.2104	0.48966	-0.19104	0.66022	-1.3176	3861.5	38.034	4.5055	60.939	-20.661	57.548	58.472	23.406	-4.3517	-3.9146	0.75263	-1.9155	31.428	-4.5798
80.622	8.1248	63.268	-3.6632	0.54138	-3.043	1.208	0.47386	-0.16867	0.66022	-1.3176	3861.0	38.123	4.5329	60.91	-20.733	57.521	58.472	23.406	-4.3517	-3.9146	0.75263	-1.9155	31.428	-4.5798
80.482	8.1701	63.362	-3.6572	0.54371	-3.0438	1.2052	0.45781	-0.14637	0.66022	-1.3176	3860.6	38.213	4.5604	60.882	-20.806	57.495	58.472	23.406	-4.3517	-3.9146	0.75263	-1.9155	31.428	-4.5798
80.34	8.2156	63.457	-3.6512	0.54596	-3.0444	1.202	0.44153	-0.12415	0.66022	-1.3176	3860.2	38.304	4.588	60.853	-20.878	57.468	58.472	23.406	-4.3517	-3.9146	0.75263	-1.9155	31.428	-4.5798
80.198	8.2611	63.553	-3.6452	0.54813	-3.045	1.1984	0.42502	-0.102	0.66022	-1.3176	3859.7	38.395	4.6156	60.824	-20.951	57.441	58.472	23.406	-4.3517	-3.9146	0.75263	-1.9155	31.428	-4.5798
80.053	8.3065	63.651	-3.6392	0.55021	-3.0455	1.1943	0.40832	-0.079944	0.66022	-1.3176	3859.3	38.488	4.6433	60.795	-21.023	57.414	58.472	23.406	-4.3517	-3.9146	0.75263	-1.9155	31.428	-4.5798
79.907	8.3518	63.749	-3.6332	0.55221	-3.0458	1.1899	0.39142	-0.05797	0.66022	-1.3176	3858.8	38.582	4.6709	60.766	-21.096	57.387	58.472	23.406	-4.3517	-3.9146	0.75263	-1.9155	31.428	-4.5798
79.76	8.3968	63.848	-3.6273	0.55412	-3.046	1.185	0.37434	-0.036087	0.66022	-1.3176	3858.4	38.677	4.6984	60.737	-21.168	57.36	58.472	23.406	-4.3517	-3.9146	0.75263	-1.9155	31.428	-4.5798
79.611	8.4416	63.948	-3.6214	0.55595	-3.0462	1.1799	0.3571	-0.014299	0.66022	-1.3176	3857.9	38.773	4.7258	60.708	-21.24	57.333	58.472	23.406	-4.3517	-3.9146	0.75263	-1.9155	31.428	-4.5798
79.461	8.4859	64.049	-3.6155	0.55769	-3.0462	1.1744	0.33971	0.0073892	0.66022	-1.3176	3857.5	38.87	4.7529	60.679	-21.312	57.306	58.472	23.406	-4.3517	-3.9146	0.75263	-1.9155	31.428	-4.5798
79.31	8.5297	64.152	-3.6096	0.55935	-3.0461	1.1685	0.32218	0.028973	0.66022	-1.3176	3857.1	38.968	4.7799	60.649	-21.383	57.278	58.472	23.406	-4.3517	-3.9146	0.75263	-1.9155	31.428	-4.5798
79.157	8.5729	64.255	-3.6038	0.56092	-3.0459	1.1624	0.30453	0.050446	0.66022	-1.3176	3856.6	39.067	4.8065	60.619	-21.454	57.251	58.472	23.406	-4.3517	-3.9146	0.75263	-1.9155	31.428	-4.5798
79.003	8.6154	64.359	-3.598	0.56239	-3.0456	1.1561	0.28677	0.071805	0.66022	-1.3176	3856.2	39.168	4.8327	60.59	-21.525	57.223	58.472	23.406	-4.3517	-3.9146	0.75263	-1.9155	31.428	-4.5798
78.847	8.6571	64.463	-3.5922	0.56378	-3.0452	1.1495	0.26891	0.093042	0.66022	-1.3176	3855.7	39.269	4.8586	60.56	-21.595	57.195	58.472	23.406	-4.3517	-3.9146	0.75263	-1.9155	31.428	-4.5798
78.69	8.698	64.569	-3.5865	0.56508	-3.0446	1.1427	0.25096	0.11415	0.66022	-1.3176	3855.3	39.371	4.884	60.529	-21.665	57.167	58.472	23.406	-4.3517	-3.9146	0.75263	-1.9155	31.428	-4.5798
78.532	8.7379	64.676	-3.5808	0.56629	-3.044	1.1357	0.23294	0.13513	0.66022	-1.3176	3854.8	39.473	4.909	60.499	-21.734	57.139	58.472	23.406	-4.3517	-3.9146	0.75263	-1.9155	31.428	-4.5798
78.372	8.7767	64.783	-3.5751	0.56741	-3.0433	1.1285	0.21485	0.15596	0.66022	-1.3176	3854.4	39.577	4.9333	60.469	-21.802	57.11	58.472	23.406	-4.3517	-3.9146	0.75263	-1.9155	31.428	-4.5798
78.211	8.8144	64.891	-3.5695	0.56844	-3.0425	1.1213	0.19672	0.17665	0.66022	-1.3176	3853.9	39.682	4.957	60.438	-21.87	57.082	58.472	23.406	-4.3517	-3.9146	0.75263	-1.9155	31.428	-4.5798
78.049	8.8508	65.0	-3.5639	0.56938	-3.0415	1.114	0.17855	0.19718	0.66022	-1.3176	3853.5	39.788	4.9801	60.408	-21.937	57.053	58.472	23.406	-4.3517	-3.9146	0.75263	-1.9155	31.428	-4.5798
77.885	8.8859	65.11	-3.5584	0.57023	-3.0405	1.1066	0.16034	0.21755	0.66022	-1.3176	3853.0	39.895	5.0025	60.377	-22.003	57.024	58.472	23.406	-4.3517	-3.9146	0.75263	-1.9155	31.428	-4.5798
77.721	8.9196	65.22	-3.5529	0.57098	-3.0394	1.098	0.14171	0.23813	0.66022	-1.3176	3852.6	40.002	5.0241	60.346	-22.068	56.996	58.472	23.406	-4.3517	-3.9146	0.75263	-1.9155	31.428	-4.5798
77.555	8.9516	65.331	-3.5476	0.57159	-3.0381	1.0294	0.10127	0.27839	0.66022	-1.3176	3852.1	40.11	5.0448	60.314	-22.132	56.966	58.472	23.406	-4.3517	-3.9146	0.75263	-1.9155	31.428	-4.5798
77.388	8.9818	65.443	-3.5426	0.572	-3.0366	0.96025	0.061295	0.31807	0.66022	-1.3176	3851.7	40.22	5.0645	60.283	-22.195	56.937	58.472	23.406	-4.3517	-3.9146	0.75263	-1.9155	31.428	-4.5798
77.219	9.0098	65.555	-3.5379	0.5722	-3.0349	0.89085	0.021808	0.3571	0.66022	-1.3176	3851.2	40.329	5.083	60.252	-22.258	56.908	58.472	23.406	-4.3517	-3.9146	0.75263	-1.9155	31.428	-4.5798
77.05	9.0355	65.668	-3.5337	0.57221	-3.033	0.82126	-0.017154	0.39541	0.66022	-1.3176	3850.8	40.44	5.1002	60.22	-22.319	56.879	58.472	23.406	-4.3517	-3.9146	0.75263	-1.9155	31.428	-4.5798
76.88	9.0586	65.781	-3.5297	0.57203	-3.0309	0.75161	-0.055559	0.43295	0.66022	-1.3176	3850.3	40.551	5.1159	60.188	-22.379	56.849	58.472	23.406	-4.3517	-3.9146	0.75263	-1.9155	31.428	-4.5798
76.709	9.0788	65.895	-3.5262	0.57166	-3.0287	0.68154	-0.093309	0.46969	0.66022	-1.3176	3849.9	40.663	5.1301	60.157	-22.438	56.819	58.472	23.406	-4.3517	-3.9146	0.75263	-1.9155	31.428	-4.5798
76.538	9.0961	66.009	-3.523	0.57111	-3.0262	0.59646	-0.12832	0.50685	0.66022	-1.3176	3849.4	40.776	5.1427	60.125	-22.497	56.79	58.472	23.406	-4.3517	-3.9146	0.75263	-1.9155	31.428	-4.5798
76.365	9.1103	66.123	-3.5202	0.57038	-3.0236	0.51127	-0.16256	0.54362	0.66022	-1.3176	3849.0	40.889	5.1535	60.093	-22.554	56.76	58.472	23.406	-4.3517	-3.9146	0.75263	-1.9155	31.428	-4.5798
76.193	9.1211	66.237	-3.5178	0.56948	-3.0208	0.42614	-0.196	0.57997	0.66022	-1.3176	3848.5	41.002	5.1623	60.06	-22.609	56.73	58.472	23.406	-4.3517	-3.9146	0.75263	-1.9155	31.428	-4.5798
76.019	9.1282	66.352	-3.5159	0.56842	-3.0178	0.34127	-0.22864	0.61588	0.66022	-1.3176	3848.1	41.116	5.1692	60.028	-22.664	56.7	58.472	23.406	-4.3517	-3.9146	0.75263	-1.9155	31.428	-4.5798
75.846	9.1315	66.467	-3.5144	0.5672	-3.0146	0.25686	-0.26048	0.65132	0.66022	-1.3176	3847.6	41.23	5.1738	59.996	-22.717	56.669	58.472	23.406	-4.3517	-3.9146	0.75263	-1.9155	31.428	-4.5798
75.672	9.1307	66.582	-3.5134	0.56582	-3.0113	0.17312	-0.29151	0.68627	0.66022	-1.3176	3847.1	41.344	5.1762	59.963	-22.769	56.639	58.472	23.406	-4.3517	-3.9146	0.75263	-1.9155	31.428	-4.5798
75.498	9.1256	66.697	-3.5127	0.56428	-3.0078	0.09026	-0.32172	0.72072	0.66022	-1.3176	3846.7	41.458	5.1761	59.931	-22.82	56.609	58.472	23.406	-4.3517	-3.9146	0.75263	-1.9155	31.428	-4.5798
75.323	9.116	66.812	-3.5125	0.5626	-3.0041	0.0085089	-0.35112	0.75464	0.66022	-1.3176	3846.2	41.573	5.1734	59.898	-22.87	56.578	58.472	23.406	-4.3517	-3.9146	0.75263	-1.9155	31.428	-4.5798
75.149	9.1016	66.926	-3.5126	0.56077	-3.0002	-0.07191	-0.37972	0.78802	0.66022	-1.3176	3845.8	41.687	5.1681	59.866	-22.918	56.548	58.472	23.406	-4.3517	-3.9146	0.75263	-1.9155	31.428	-4.5798
74.975	9.0823	67.04	-3.5132	0.5588	-2.9962	-0.15077	-0.40752	0.82085	0.66022	-1.3176	3845.3	41.802	5.1599	59.833	-22.965	56.517	58.472	23.406	-4.3517	-3.9146	0.75263	-1.9155	31.428	-4.5798
74.801	9.0578	67.154	-3.5141	0.5567	-2.992	-0.22782	-0.43452	0.85309	0.66022	-1.3176	3844.9	41.916	5.1488	59.8	-23.011	56.487	58.472	23.406	-4.3517	-3.9146	0.75263	-1.9155	31.428	-4.5798
74.628	9.0279	67.267	-3.5154	0.55446	-2.9877	-0.30282	-0.46076	0.88475	0.66022	-1.3176	3844.4	42.031	5.1346	59.767	-23.056	56.456	58.472	23.406	-4.3517	-3.9146	0.75263	-1.9155	31.428	-4.5798
74.455	8.9925	67.38	-3.5171	0.55209	-2.9832	-0.37554	-0.48622	0.9158	0.66022	-1.3176	3844.0	42.144	5.1173	59.734	-23.099	56.425	58.472	23.406	-4.3517	-3.9146	0.75263	-1.9155	31.428	-4.5798
74.282	8.9514	67.492	-3.5192	0.5496	-2.9785	-0.44572	-0.51095	0.94624	0.66022	-1.3176	3843.5	42.258	5.0966	59.701	-23.141	56.394	58.472	23.406	-4.3517	-3.9146	0.75263	-1.9155	31.428	-4.5798
74.111	8.9044	67.604	-3.5216	0.54698	-2.9737	-0.5131	-0.53495	0.97605	0.66022	-1.3176	3843.0	42.371	5.0726	59.668	-23.182	56.363	58.472	23.406	-4.3517	-3.9146	0.75263	-1.9155	31.428	-4.5798
73.94	8.8513	67.714	-3.5243	0.54425	-2.9688	-0.56613	-0.55829	1.0052	0.66022	-1.3176	3842.6	42.484	5.0451	59.635	-23.222	56.332	58.472	23.406	-4.3517	-3.9146	0.75263	-1.9155	31.428	-4.5798
73.77	8.792	67.824	-3.5273	0.5414	-2.9637	-0.62266	-0.58034	1.0399	0.66022	-1.3176	3842.1	42.595	5.014	59.601	-23.26	56.301	58.472	23.406	-4.3517	-3.9146	0.75263	-1.9155	31.428	-4.5798
73.601	8.7262	67.932	-3.5305	0.53845	-2.9584	-0.67625	-0.60187	1.0742	0.66022	-1.3176	3841.7	42.706	4.9792	59.568	-23.298	56.27	58.472	23.406	-4.3517	-3.9146	0.75263	-1.9155	31.428	-4.5798
73.433	8.6539	68.04	-3.534	0.53539	-2.9529	-0.72614	-0.62295	1.1077	0.66022	-1.3176	3841.2	42.817	4.9407	59.535	-23.334	56.239	58.472	23.406	-4.3517	-3.9146	0.75263	-1.9155	31.428	-4.5798
73.267	8.575	68.146	-3.5378	0.53222	-2.9473	-0.77209	-0.64361	1.1404	0.66022	-1.3176	3840.7	42.926	4.8982	59.501	-23.369	56.208	58.472	23.406	-4.3517	-3.9146	0.75263	-1.9155	31.428	-4.5798
73.102	8.4892	68.25	-3.5417	0.52895	-2.9415	-0.81384	-0.66389	1.1722	0.66022	-1.3176	3840.3	43.034	4.8518	59.468	-23.402	56.177	58.472	23.406	-4.3517	-3.9146	0.75263	-1.9155	31.428	-4.5798
72.938	8.3965	68.353	-3.5459	0.52558	-2.9356	-0.85117	-0.68381	1.2032	0.66022	-1.3176	3839.8	43.141	4.8014	59.434	-23.435	56.145	58.472	23.406	-4.3517	-3.9146	0.75263	-1.9155	31.428	-4.5798
72.776	8.2968	68.455	-3.5502	0.52211	-2.9295	-0.88384	-0.7034	1.2333	0.66022	-1.3176	3839.4	43.247	4.747	59.4	-23.466	56.114	58.472	23.406	-4.3517	-3.9146	0.75263	-1.9155	31.428	-4.5798
72.616	8.19	68.554	-3.5547	0.51855	-2.9232	-0.91163	-0.72271	1.2625	0.66022	-1.3176	3838.9	43.352	4.6884	59.367	-23.497	56.083	58.472	23.406	-4.3517	-3.9146	0.75263	-1.9155	31.428	-4.5798
72.458	8.0761	68.652	-3.5593	0.51489	-2.9169	-0.93431	-0.74176	1.2908	0.66022	-1.3176	3838.4	43.455	4.6257	59.333	-23.526	56.051	58.472	23.406	-4.3517	-3.9146	0.75263	-1.9155	31.428	-4.5798
72.302	7.9551	68.748	-3.5641	0.51113	-2.9103	-0.95168	-0.7606	1.3183	0.66022	-1.3176	3838.0	43.556	4.5588	59.299	-23.554	56.02	58.472	23.406	-4.3517	-3.9146	0.75263	-1.9155	31.428	-4.5798
72.149	7.8268	68.841	-3.5689	0.50728	-2.9037	-0.96353	-0.77925	1.3448	0.66022	-1.3176	3837.5	43.656	4.4877	59.266	-23.582	55.988	58.472	23.406	-4.3517	-3.9146	0.75263	-1.9155	31.428	-4.5798
71.997	7.6913	68.932	-3.5737	0.50334	-2.8969	-0.96964	-0.79773	1.3704	0.66022	-1.3176	3837.1	43.754	4.4124	59.232	-23.608	55.957	58.472	23.406	-4.3517	-3.9146	0.75263	-1.9155	31.428	-4.5798
71.848	7.5485	69.021	-3.5785	0.4993	-2.89	-0.95333	-0.81613	1.3951	0.66022	-1.3176	3836.6	43.85	4.3328	59.198	-23.634	55.926	58.472	23.406	-4.3517	-3.9146	0.75263	-1.9155	31.428	-4.5798
71.702	7.3986	69.107	-3.5832	0.49518	-2.8829	-0.92353	-0.8347	1.4189	0.66022	-1.3176	3836.1	43.944	4.249	59.165	-23.658	55.894	58.472	23.406	-4.3517	-3.9146	0.75263	-1.9155	31.428	-4.5798
71.558	7.2416	69.191	-3.5877	0.49096	-2.8758	-0.88772	-0.8535	1.4418	0.66022	-1.3176	3835.7	44.036	4.161	59.131	-23.682	55.863	58.472	23.406	-4.3517	-3.9146	0.75263	-1.9155	31.428	-4.5798
71.417	7.0775	69.272	-3.5921	0.48664	-2.8685	-0.84585	-0.87255	1.4638	0.66022	-1.3176	3835.2	44.126	4.0689	59.098	-23.706	55.831	58.472	23.406	-4.3517	-3.9146	0.75263	-1.9155	31.428	-4.5798
71.279	6.9065	69.349	-3.5962	0.48223	-2.8611	-0.79767	-0.89189	1.4865	0.66022	-1.3176	3834.7	44.214	3.9727	59.064	-23.728	55.8	58.472	23.406	-4.3517	-3.9146	0.75263	-1.9155	31.428	-4.5798
71.145	6.7287	69.424	-3.6	0.47772	-2.8536	-0.74281	-0.91165	1.5128	0.66022	-1.3176	3834.3	44.299	3.8724	59.031	-23.75	55.769	58.472	23.406	-4.3517	-3.9146	0.75263	-1.9155	31.428	-4.5798
71.013	6.5442	69.496	-3.6036	0.47311	-2.846	-0.68182	-0.93183	1.5382	0.66022	-1.3176	3833.8	44.381	3.7682	58.997	-23.771	55.738	58.472	23.406	-4.3517	-3.9146	0.75263	-1.9155	31.428	-4.5798
70.885	6.3532	69.564	-3.6068	0.4684	-2.8383	-0.6147	-0.95247	1.5626	0.66022	-1.3176	3833.4	44.461	3.6602	58.964	-23.792	55.707	58.472	23.406	-4.3517	-3.9146	0.75263	-1.9155	31.428	-4.5798
70.76	6.1558	69.628	-3.6097	0.46359	-2.8304	-0.5415	-0.97357	1.586	0.66022	-1.3176	3832.9	44.538	3.5483	58.931	-23.813	55.676	58.472	23.406	-4.3517	-3.9146	0.75263	-1.9155	31.428	-4.5798
70.639	5.9523	69.689	-3.6123	0.45867	-2.8224	-0.46228	-0.99514	1.6083	0.66022	-1.3176	3832.4	44.612	3.4328	58.898	-23.833	55.645	58.472	23.406	-4.3517	-3.9146	0.75263	-1.9155	31.428	-4.5798
70.522	5.7427	69.747	-3.6144	0.45364	-2.8143	-0.37708	-1.0172	1.6296	0.66022	-1.3176	3832.0	44.683	3.3136	58.865	-23.852	55.614	58.472	23.406	-4.3517	-3.9146	0.75263	-1.9155	31.428	-4.5798
70.408	5.5274	69.8	-3.616	0.44849	-2.8061	-0.28294	-1.0397	1.6498	0.66022	-1.3176	3831.5	44.752	3.1911	58.832	-23.872	55.584	58.472	23.406	-4.3517	-3.9146	0.75263	-1.9155	31.428	-4.5798
70.298	5.3066	69.849	-3.6171	0.44324	-2.7978	-0.16072	-1.0628	1.6692	0.66022	-1.3176	3831.0	44.816	3.0651	58.799	-23.891	55.553	58.472	23.406	-4.3517	-3.9146	0.75263	-1.9155	31.428	-4.5798
70.193	5.0805	69.894	-3.6176	0.43787	-2.7894	-0.034367	-1.0867	1.6874	0.66022	-1.3176	3830.6	44.878	2.9361	58.767	-23.911	55.523	58.472	23.406	-4.3517	-3.9146	0.75263	-1.9155	31.428	-4.5798
70.091	4.8495	69.935	-3.6175	0.43237	-2.7809	0.095838	-1.1113	1.7044	0.66022	-1.3176	3830.1	44.936	2.804	58.735	-23.93	55.493	58.472	23.406	-4.3517	-3.9146	0.75263	-1.9155	31.428	-4.5798
69.994	4.6139	69.972	-3.6167	0.42675	-2.7724	0.2296	-1.1366	1.72	0.66022	-1.3176	3829.7	44.991	2.6691	58.702	-23.949	55.463	58.472	23.406	-4.3517	-3.9146	0.75263	-1.9155	31.428	-4.5798
69.901	4.3741	70.003	-3.6152	0.42101	-2.7637	0.37082	-1.1606	1.7343	0.66022	-1.3176	3829.2	45.042	2.5317	58.67	-23.969	55.433	58.472	23.406	-4.3517	-3.9146	0.75263	-1.9155	31.428	-4.5798
69.812	4.1304	70.031	-3.6129	0.41514	-2.755	0.51368	-1.185	1.747	0.66022	-1.3176	3828.7	45.089	2.3918	58.639	-23.989	55.403	58.472	23.406	-4.3517	-3.9146	0.75263	-1.9155	31.428	-4.5798
69.728	3.8832	70.053	-3.61	0.40916	-2.7463	0.65698	-1.2103	1.7581	0.66022	-1.3176	3828.3	45.133	2.2498	58.607	-24.009	55.374	58.472	23.406	-4.3517	-3.9146	0.75263	-1.9155	31.428	-4.5798
69.649	3.6329	70.071	-3.6064	0.40304	-2.7375	0.8006	-1.2363	1.7675	0.66022	-1.3176	3827.8	45.173	2.1059	58.576	-24.03	55.345	58.472	23.406	-4.3517	-3.9146	0.75263	-1.9155	31.428	-4.5798
69.575	3.3798	70.084	-3.602	0.39679	-2.7286	0.94549	-1.2629	1.7754	0.66022	-1.3176	3827.3	45.209	1.9602	58.545	-24.051	55.316	58.472	23.406	-4.3517	-3.9146	0.75263	-1.9155	31.428	-4.5798
69.505	3.1243	70.092	-3.5969	0.39041	-2.7197	1.0931	-1.2899	1.782	0.66022	-1.3176	3826.9	45.241	1.8129	58.514	-24.073	55.287	58.472	23.406	-4.3517	-3.9146	0.75263	-1.9155	31.428	-4.5798
69.44	2.8669	70.095	-3.5911	0.38389	-2.7108	1.2407	-1.3174	1.787	0.66022	-1.3176	3826.4	45.269	1.6643	58.483	-24.096	55.258	58.472	23.406	-4.3517	-3.9146	0.75263	-1.9155	31.428	-4.5798
69.379	2.6077	70.092	-3.5845	0.37723	-2.7018	1.388	-1.3455	1.7903	0.66022	-1.3176	3826.0	45.293	1.5146	58.453	-24.119	55.23	58.472	23.406	-4.3517	-3.9146	0.75263	-1.9155	31.428	-4.5798
69.324	2.3474	70.085	-3.5772	0.37044	-2.6929	1.535	-1.3739	1.7919	0.66022	-1.3176	3825.5	45.313	1.3641	58.423	-24.143	55.202	58.472	23.406	-4.3517	-3.9146	0.75263	-1.9155	31.428	-4.5798
69.274	2.0861	70.072	-3.5692	0.36349	-2.6839	1.6815	-1.4026	1.7918	0.66022	-1.3176	3825.0	45.328	1.2129	58.394	-24.168	55.175	58.472	23.406	-4.3517	-3.9146	0.75263	-1.9155	31.428	-4.5798
69.229	1.8244	70.055	-3.5604	0.35641	-2.675	1.8273	-1.4316	1.7901	0.66022	-1.3176	3824.6	45.34	1.0612	58.364	-24.194	55.147	58.472	23.406	-4.3517	-3.9146	0.75263	-1.9155	31.428	-4.5798
69.189	1.5626	70.032	-3.5509	0.34918	-2.666	1.9724	-1.4608	1.7866	0.66022	-1.3176	3824.1	45.347	0.90937	58.335	-24.221	55.12	58.472	23.406	-4.3517	-3.9146	0.75263	-1.9155	31.428	-4.5798
69.154	1.3011	70.003	-3.5407	0.3418	-2.6571	2.1165	-1.49	1.7816	0.66022	-1.3176	3823.7	45.349	0.75756	58.307	-24.249	55.094	58.472	23.406	-4.3517	-3.9146	0.75263	-1.9155	31.428	-4.5798
69.125	1.0403	69.97	-3.5297	0.33428	-2.6482	2.2595	-1.5192	1.7748	0.66022	-1.3176	3823.2	45.348	0.606	58.278	-24.279	55.067	58.472	23.406	-4.3517	-3.9146	0.75263	-1.9155	31.428	-4.5798
69.101	0.78062	69.931	-3.5181	0.32661	-2.6394	2.4013	-1.5483	1.7665	0.66022	-1.3176	3822.7	45.342	0.45493	58.25	-24.309	55.041	58.472	23.406	-4.3517	-3.9146	0.75263	-1.9155	31.428	-4.5798
69.082	0.5224	69.886	-3.5057	0.3188	-2.6306	2.5417	-1.5773	1.7564	0.66022	-1.3176	3822.3	45.332	0.30459	58.223	-24.341	55.015	58.472	23.406	-4.3517	-3.9146	0.75263	-1.9155	31.428	-4.5798
69.068	0.26606	69.837	-3.4927	0.31084	-2.6218	2.6805	-1.606	1.7448	0.66022	-1.3176	3821.8	45.317	0.1552	58.195	-24.374	54.99	58.472	23.406	-4.3517	-3.9146	0.75263	-1.9155	31.428	-4.5798
69.059	0.011985	69.782	-3.4789	0.30274	-2.6131	2.8176	-1.6344	1.7315	0.66022	-1.3176	3821.4	45.298	0.0069946	58.169	-24.408	54.965	58.472	23.406	-4.3517	-3.9146	0.75263	-1.9155	31.428	-4.5798
69.056	-0.23943	69.722	-3.4645	0.29449	-2.6045	2.9514	-1.6621	1.7177	0.66022	-1.3176	3820.9	45.275	-0.1398	58.142	-24.444	54.94	58.472	23.406	-4.3517	-3.9146	0.75263	-1.9155	31.428	-4.5798
69.058	-0.48781	69.656	-3.4494	0.28612	-2.5959	3.0829	-1.6893	1.7022	0.66022	-1.3176	3820.4	45.247	-0.28494	58.116	-24.481	54.916	58.472	23.406	-4.3517	-3.9146	0.75263	-1.9155	31.428	-4.5798
69.066	-0.73277	69.586	-3.4337	0.2776	-2.5875	3.2122	-1.716	1.6851	0.66022	-1.3176	3820.0	45.215	-0.42822	58.091	-24.52	54.892	58.472	23.406	-4.3517	-3.9146	0.75263	-1.9155	31.428	-4.5798
69.079	-0.97394	69.511	-3.4173	0.26896	-2.5791	3.3388	-1.7421	1.6663	0.66022	-1.3176	3819.5	45.178	-0.56941	58.065	-24.56	54.869	58.472	23.406	-4.3517	-3.9146	0.75263	-1.9155	31.428	-4.5798
69.097	-1.211	69.43	-3.4003	0.26018	-2.5708	3.4626	-1.7677	1.6457	0.66022	-1.3176	3819.1	45.138	-0.70829	58.041	-24.602	54.846	58.472	23.406	-4.3517	-3.9146	0.75263	-1.9155	31.428	-4.5798
69.121	-1.4435	69.344	-3.3827	0.25128	-2.5626	3.5834	-1.7927	1.6235	0.66022	-1.3176	3818.6	45.093	-0.84464	58.016	-24.646	54.824	58.472	23.406	-4.3517	-3.9146	0.75263	-1.9155	31.428	-4.5798
69.149	-1.6711	69.254	-3.3644	0.24226	-2.5546	3.7009	-1.8169	1.5996	0.66022	-1.3176	3818.1	45.043	-0.97824	57.993	-24.691	54.802	58.472	23.406	-4.3517	-3.9146	0.75263	-1.9155	31.428	-4.5798
69.183	-1.8935	69.159	-3.3457	0.23311	-2.5466	3.8115	-1.84	1.5734	0.66022	-1.3176	3817.7	44.99	-1.1089	57.969	-24.737	54.78	58.472	23.406	-4.3517	-3.9146	0.75263	-1.9155	31.428	-4.5798
69.222	-2.1102	69.059	-3.3264	0.22386	-2.5389	3.9015	-1.8606	1.5432	0.66022	-1.3176	3817.2	44.932	-1.2363	57.947	-24.786	54.759	58.472	23.406	-4.3517	-3.9146	0.75263	-1.9155	31.428	-4.5798
69.267	-2.3211	68.954	-3.3066	0.21451	-2.5312	3.9964	-1.88	1.5113	0.66022	-1.3176	3816.8	44.87	-1.3604	57.924	-24.836	54.738	58.472	23.406	-4.3517	-3.9146	0.75263	-1.9155	31.428	-4.5798
69.316	-2.5256	68.844	-3.2864	0.20506	-2.5237	4.101	-1.8984	1.4777	0.66022	-1.3176	3816.3	44.804	-1.4809	57.902	-24.887	54.718	58.472	23.406	-4.3517	-3.9146	0.75263	-1.9155	31.428	-4.5798
69.371	-2.7236	68.73	-3.2656	0.19553	-2.5164	4.1997	-1.9157	1.4421	0.66022	-1.3176	3815.8	44.734	-1.5976	57.881	-24.941	54.698	58.472	23.406	-4.3517	-3.9146	0.75263	-1.9155	31.428	-4.5798
69.431	-2.9146	68.612	-3.2444	0.18591	-2.5093	4.2922	-1.9318	1.4046	0.66022	-1.3176	3815.4	44.66	-1.7103	57.86	-24.996	54.678	58.472	23.406	-4.3517	-3.9146	0.75263	-1.9155	31.428	-4.5798
69.495	-3.0984	68.489	-3.2227	0.17621	-2.5024	4.3783	-1.9469	1.3651	0.66022	-1.3176	3814.9	44.582	-1.8188	57.84	-25.053	54.659	58.472	23.406	-4.3517	-3.9146	0.75263	-1.9155	31.428	-4.5798
69.565	-3.2747	68.362	-3.2006	0.16644	-2.4957	4.4577	-1.9606	1.3236	0.66022	-1.3176	3814.5	44.501	-1.923	57.82	-25.112	54.641	58.472	23.406	-4.3517	-3.9146	0.75263	-1.9155	31.428	-4.5798
69.639	-3.4432	68.231	-3.1782	0.15661	-2.4892	4.5303	-1.9731	1.2801	0.66022	-1.3176	3814.0	44.415	-2.0227	57.8	-25.172	54.623	58.472	23.406	-4.3517	-3.9146	0.75263	-1.9155	31.428	-4.5798
69.718	-3.6036	68.096	-3.1553	0.14671	-2.4829	4.596	-1.9841	1.2347	0.66022	-1.3176	3813.6	44.326	-2.1177	57.781	-25.234	54.605	58.472	23.406	-4.3517	-3.9146	0.75263	-1.9155	31.428	-4.5798
69.802	-3.7557	67.958	-3.1322	0.13677	-2.4768	4.6546	-1.9937	1.1872	0.66022	-1.3176	3813.1	44.233	-2.2078	57.762	-25.298	54.588	58.472	23.406	-4.3517	-3.9146	0.75263	-1.9155	31.428	-4.5798
69.89	-3.8993	67.815	-3.1088	0.12678	-2.471	4.7061	-2.0018	1.1378	0.66022	-1.3176	3812.6	44.137	-2.2929	57.744	-25.363	54.571	58.472	23.406	-4.3517	-3.9146	0.75263	-1.9155	31.428	-4.5798
69.983	-4.034	67.669	-3.0852	0.11675	-2.4654	4.756	-2.0085	1.0864	0.66022	-1.3176	3812.2	44.037	-2.3729	57.727	-25.43	54.555	58.472	23.406	-4.3517	-3.9146	0.75263	-1.9155	31.428	-4.5798
70.08	-4.1597	67.519	-3.0612	0.1067	-2.4601	4.8214	-2.0139	1.0331	0.66022	-1.3176	3811.7	43.934	-2.4476	57.71	-25.498	54.54	58.472	23.406	-4.3517	-3.9146	0.75263	-1.9155	31.428	-4.5798
70.181	-4.2761	67.366	-3.037	0.096615	-2.4551	4.8797	-2.018	0.97759	0.66022	-1.3176	3811.3	43.828	-2.5169	57.693	-25.568	54.524	58.472	23.406	-4.3517	-3.9146	0.75263	-1.9155	31.428	-4.5798
70.287	-4.383	67.21	-3.0124	0.086517	-2.4504	4.9309	-2.0209	0.91993	0.66022	-1.3176	3810.8	43.718	-2.5806	57.678	-25.64	54.51	58.472	23.406	-4.3517	-3.9146	0.75263	-1.9155	31.428	-4.5798
70.397	-4.4802	67.051	-2.9877	0.076408	-2.4459	4.9749	-2.0225	0.86009	0.66022	-1.3176	3810.4	43.606	-2.6385	57.662	-25.712	54.495	58.472	23.406	-4.3517	-3.9146	0.75263	-1.9155	31.428	-4.5798
70.51	-4.5674	66.889	-2.9627	0.066295	-2.4418	5.0115	-2.0227	0.79809	0.66022	-1.3176	3809.9	43.49	-2.6906	57.647	-25.787	54.482	58.472	23.406	-4.3517	-3.9146	0.75263	-1.9155	31.428	-4.5798
70.628	-4.6445	66.724	-2.9376	0.056183	-2.4379	5.0408	-2.0215	0.73391	0.66022	-1.3176	3809.5	43.372	-2.7368	57.633	-25.862	54.468	58.472	23.406	-4.3517	-3.9146	0.75263	-1.9155	31.428	-4.5798
70.749	-4.7112	66.556	-2.9123	0.046082	-2.4344	5.0628	-2.0189	0.66757	0.66022	-1.3176	3809.0	43.251	-2.7768	57.619	-25.939	54.456	58.472	23.406	-4.3517	-3.9146	0.75263	-1.9155	31.428	-4.5798
70.874	-4.7674	66.385	-2.8869	0.035997	-2.4313	5.0773	-2.0149	0.59908	0.66022	-1.3176	3808.5	43.127	-2.8106	57.605	-26.017	54.443	58.472	23.406	-4.3517	-3.9146	0.75263	-1.9155	31.428	-4.5798
71.002	-4.813	66.213	-2.8615	0.025936	-2.4285	5.0845	-2.0094	0.52843	0.66022	-1.3176	3808.1	43.001	-2.8381	57.592	-26.096	54.431	58.472	23.406	-4.3517	-3.9146	0.75263	-1.9155	31.428	-4.5798
71.134	-4.8477	66.037	-2.8361	0.015906	-2.426	5.1047	-2.0024	0.45572	0.66022	-1.3176	3807.6	42.872	-2.8592	57.58	-26.177	54.42	58.472	23.406	-4.3517	-3.9146	0.75263	-1.9155	31.428	-4.5798
71.269	-4.8714	65.86	-2.8105	0.0059136	-2.4239	5.119	-1.9942	0.38072	0.66022	-1.3176	3807.2	42.741	-2.8738	57.568	-26.258	54.409	58.472	23.406	-4.3517	-3.9146	0.75263	-1.9155	31.428	-4.5798
71.407	-4.8839	65.681	-2.7849	-0.004034	-2.4222	5.1263	-1.9846	0.3034	0.66022	-1.3176	3806.7	42.608	-2.8818	57.556	-26.34	54.398	58.472	23.406	-4.3517	-3.9146	0.75263	-1.9155	31.428	-4.5798
71.548	-4.8851	65.499	-2.7593	-0.013931	-2.4209	5.1267	-1.9737	0.22379	0.66022	-1.3176	3806.3	42.473	-2.883	57.545	-26.424	54.388	58.472	23.406	-4.3517	-3.9146	0.75263	-1.9155	31.428	-4.5798
71.692	-4.8748	65.316	-2.7336	-0.023769	-2.42	5.1202	-1.9615	0.14186	0.66022	-1.3176	3805.8	42.336	-2.8775	57.534	-26.508	54.378	58.472	23.406	-4.3517	-3.9146	0.75263	-1.9155	31.428	-4.5798
71.838	-4.8529	65.131	-2.7081	-0.033543	-2.4195	5.107	-1.9479	0.05764	0.66022	-1.3176	3805.4	42.197	-2.8651	57.524	-26.592	54.369	58.472	23.406	-4.3517	-3.9146	0.75263	-1.9155	31.428	-4.5798
71.987	-4.8193	64.945	-2.6826	-0.043246	-2.4194	5.0871	-1.9329	-0.028881	0.66022	-1.3176	3804.9	42.056	-2.8457	57.514	-26.678	54.36	58.472	23.406	-4.3517	-3.9146	0.75263	-1.9155	31.428	-4.5798
72.138	-4.7737	64.757	-2.6574	-0.052867	-2.4197	4.9982	-1.9152	-0.086965	0.66022	-1.3176	3804.5	41.914	-2.8192	57.505	-26.764	54.352	58.472	23.406	-4.3517	-3.9146	0.75263	-1.9155	31.428	-4.5798
72.291	-4.7161	64.567	-2.6326	-0.062395	-2.4203	4.9013	-1.8958	-0.14715	0.66022	-1.3176	3804.0	41.77	-2.7856	57.496	-26.851	54.344	58.472	23.406	-4.3517	-3.9146	0.75263	-1.9155	31.428	-4.5798
72.447	-4.6465	64.376	-2.6084	-0.071822	-2.4211	4.7979	-1.8746	-0.21005	0.66022	-1.3176	3803.6	41.624	-2.7449	57.488	-26.938	54.336	58.472	23.406	-4.3517	-3.9146	0.75263	-1.9155	31.428	-4.5798
72.604	-4.5651	64.185	-2.5846	-0.081138	-2.4224	4.6884	-1.8516	-0.27558	0.66022	-1.3176	3803.1	41.478	-2.6971	57.48	-27.025	54.329	58.472	23.406	-4.3517	-3.9146	0.75263	-1.9155	31.428	-4.5798
72.762	-4.4717	63.992	-2.5615	-0.090335	-2.4239	4.5733	-1.8268	-0.34364	0.66022	-1.3176	3802.7	41.331	-2.6422	57.472	-27.113	54.322	58.472	23.406	-4.3517	-3.9146	0.75263	-1.9155	31.428	-4.5798
72.922	-4.3667	63.798	-2.5389	-0.099403	-2.4258	4.4529	-1.8002	-0.41415	0.66022	-1.3176	3802.2	41.182	-2.5805	57.465	-27.201	54.316	58.472	23.406	-4.3517	-3.9146	0.75263	-1.9155	31.428	-4.5798
73.084	-4.25	63.604	-2.517	-0.10833	-2.4281	4.3275	-1.7717	-0.487	0.66022	-1.3176	3801.8	41.033	-2.5118	57.458	-27.289	54.31	58.472	23.406	-4.3517	-3.9146	0.75263	-1.9155	31.428	-4.5798
73.246	-4.1218	63.409	-2.4956	-0.11712	-2.4307	4.1911	-1.7414	-0.56263	0.66022	-1.3176	3801.3	40.882	-2.4362	57.452	-27.377	54.304	58.472	23.406	-4.3517	-3.9146	0.75263	-1.9155	31.428	-4.5798
73.41	-3.9821	63.213	-2.4751	-0.12574	-2.4337	4.0432	-1.709	-0.64087	0.66022	-1.3176	3800.9	40.732	-2.3539	57.446	-27.465	54.299	58.472	23.406	-4.3517	-3.9146	0.75263	-1.9155	31.428	-4.5798
73.574	-3.8312	63.017	-2.4552	-0.1342	-2.4371	3.892	-1.6746	-0.72096	0.66022	-1.3176	3800.4	40.58	-2.2648	57.44	-27.553	54.294	58.472	23.406	-4.3517	-3.9146	0.75263	-1.9155	31.428	-4.5798
73.738	-3.6691	62.82	-2.4361	-0.14249	-2.4409	3.7379	-1.6383	-0.80278	0.66022	-1.3176	3800.0	40.429	-2.1691	57.435	-27.64	54.289	58.472	23.406	-4.3517	-3.9146	0.75263	-1.9155	31.428	-4.5798
73.903	-3.496	62.623	-2.4178	-0.15058	-2.4451	3.5811	-1.5999	-0.88622	0.66022	-1.3176	3799.5	40.277	-2.0669	57.43	-27.727	54.285	58.472	23.406	-4.3517	-3.9146	0.75263	-1.9155	31.428	-4.5798
74.068	-3.3119	62.426	-2.4003	-0.15848	-2.4498	3.4225	-1.5597	-0.97167	0.66022	-1.3176	3799.1	40.125	-1.9582	57.426	-27.814	54.281	58.472	23.406	-4.3517	-3.9146	0.75263	-1.9155	31.428	-4.5798
74.233	-3.1171	62.229	-2.3836	-0.16618	-2.4548	3.2554	-1.5226	-1.0522	0.66022	-1.3176	3798.6	39.973	-1.8431	57.422	-27.9	54.278	58.472	23.406	-4.3517	-3.9146	0.75263	-1.9155	31.428	-4.5798
74.398	-2.9117	62.033	-2.3679	-0.17375	-2.4602	3.0543	-1.5055	-1.0996	0.66022	-1.3176	3798.2	39.821	-1.7217	57.418	-27.985	54.275	58.472	23.406	-4.3517	-3.9146	0.75263	-1.9155	31.428	-4.5798
74.563	-2.696	61.836	-2.3531	-0.18123	-2.4658	2.8529	-1.486	-1.1471	0.66022	-1.3176	3797.7	39.669	-1.5942	57.415	-28.069	54.272	58.472	23.406	-4.3517	-3.9146	0.75263	-1.9155	31.428	-4.5798
74.727	-2.4703	61.64	-2.3393	-0.1886	-2.4717	2.6482	-1.4642	-1.1947	0.66022	-1.3176	3797.3	39.518	-1.4608	57.412	-28.153	54.27	58.472	23.406	-4.3517	-3.9146	0.75263	-1.9155	31.428	-4.5798
74.89	-2.2349	61.444	-2.3266	-0.19587	-2.4778	2.4264	-1.4399	-1.2429	0.66022	-1.3176	3796.8	39.367	-1.3217	57.409	-28.236	54.268	58.472	23.406	-4.3517	-3.9146	0.75263	-1.9155	31.428	-4.5798
75.052	-1.9901	61.248	-2.3151	-0.203	-2.4841	2.2063	-1.4131	-1.291	0.66022	-1.3176	3796.4	39.217	-1.1769	57.407	-28.318	54.266	58.472	23.406	-4.3517	-3.9146	0.75263	-1.9155	31.428	-4.5798
75.214	-1.7362	61.053	-2.3046	-0.20999	-2.4907	1.9881	-1.3839	-1.3388	0.66022	-1.3176	3795.9	39.067	-1.0267	57.406	-28.398	54.265	58.472	23.406	-4.3517	-3.9146	0.75263	-1.9155	31.428	-4.5798
75.374	-1.4734	60.858	-2.2952	-0.21683	-2.4975	1.7722	-1.3523	-1.3865	0.66022	-1.3176	3795.5	38.918	-0.87134	57.404	-28.478	54.264	58.472	23.406	-4.3517	-3.9146	0.75263	-1.9155	31.428	-4.5798
75.533	-1.202	60.665	-2.2868	-0.22351	-2.5046	1.5585	-1.3184	-1.4339	0.66022	-1.3176	3795.0	38.77	-0.71088	57.403	-28.556	54.264	58.472	23.406	-4.3517	-3.9146	0.75263	-1.9155	31.428	-4.5798
75.69	-0.92246	60.472	-2.2796	-0.23002	-2.5118	1.3475	-1.2823	-1.481	0.66022	-1.3176	3794.6	38.623	-0.54553	57.403	-28.633	54.263	58.472	23.406	-4.3517	-3.9146	0.75263	-1.9155	31.428	-4.5798
75.845	-0.63488	60.28	-2.2734	-0.23633	-2.5194	1.1392	-1.2441	-1.5278	0.66022	-1.3176	3794.1	38.477	-0.37546	57.403	-28.709	54.264	58.472	23.406	-4.3517	-3.9146	0.75263	-1.9155	31.428	-4.5798
75.999	-0.33959	60.088	-2.2682	-0.24245	-2.5271	0.93383	-1.2037	-1.5742	0.66022	-1.3176	3793.7	38.332	-0.20083	57.403	-28.783	54.264	58.472	23.406	-4.3517	-3.9146	0.75263	-1.9155	31.428	-4.5798
76.151	-0.036857	59.898	-2.264	-0.24837	-2.5351	0.73153	-1.1614	-1.6203	0.66022	-1.3176	3793.2	38.188	-0.021796	57.403	-28.856	54.265	58.472	23.406	-4.3517	-3.9146	0.75263	-1.9155	31.428	-4.5798
76.3	0.27306	59.71	-2.2609	-0.25406	-2.5433	0.53173	-1.1177	-1.6626	0.66022	-1.3176	3792.8	38.045	0.16148	57.404	-28.927	54.266	58.472	23.406	-4.3517	-3.9146	0.75263	-1.9155	31.428	-4.5798
76.447	0.58987	59.522	-2.2587	-0.25954	-2.5517	0.33489	-1.0722	-1.7042	0.66022	-1.3176	3792.3	37.905	0.34883	57.405	-28.996	54.268	58.472	23.406	-4.3517	-3.9146	0.75263	-1.9155	31.428	-4.5798
76.592	0.91332	59.336	-2.2576	-0.26478	-2.5604	0.12472	-1.025	-1.7457	0.66022	-1.3176	3791.9	37.765	0.54009	57.407	-29.064	54.269	58.472	23.406	-4.3517	-3.9146	0.75263	-1.9155	31.428	-4.5798
76.733	1.2431	59.152	-2.2574	-0.26979	-2.5692	-0.080638	-0.97599	-1.7869	0.66022	-1.3176	3791.5	37.628	0.73509	57.409	-29.13	54.271	58.472	23.406	-4.3517	-3.9146	0.75263	-1.9155	31.428	-4.5798
76.872	1.5789	58.97	-2.2584	-0.27454	-2.5782	-0.28114	-0.92524	-1.8276	0.66022	-1.3176	3791.0	37.492	0.93367	57.411	-29.193	54.274	58.472	23.406	-4.3517	-3.9146	0.75263	-1.9155	31.428	-4.5798
77.008	1.9206	58.789	-2.2602	-0.27904	-2.5875	-0.47676	-0.87288	-1.868	0.66022	-1.3176	3790.6	37.359	1.1357	57.413	-29.255	54.276	58.472	23.406	-4.3517	-3.9146	0.75263	-1.9155	31.428	-4.5798
77.14	2.2677	58.61	-2.2631	-0.28327	-2.5969	-0.66745	-0.819	-1.9079	0.66022	-1.3176	3790.1	37.227	1.3409	57.416	-29.314	54.279	58.472	23.406	-4.3517	-3.9146	0.75263	-1.9155	31.428	-4.5798
77.269	2.6201	58.434	-2.2669	-0.28722	-2.6065	-0.8532	-0.76369	-1.9473	0.66022	-1.3176	3789.7	37.098	1.5493	57.419	-29.371	54.282	58.472	23.406	-4.3517	-3.9146	0.75263	-1.9155	31.428	-4.5798
77.394	2.9775	58.26	-2.2716	-0.2909	-2.6164	-1.034	-0.70705	-1.9862	0.66022	-1.3176	3789.2	36.971	1.7606	57.422	-29.426	54.286	58.472	23.406	-4.3517	-3.9146	0.75263	-1.9155	31.428	-4.5798
77.515	3.3397	58.088	-2.2772	-0.29429	-2.6264	-1.2099	-0.64917	-2.0245	0.66022	-1.3176	3788.8	36.847	1.9747	57.426	-29.478	54.29	58.472	23.406	-4.3517	-3.9146	0.75263	-1.9155	31.428	-4.5798
77.633	3.7064	57.92	-2.2837	-0.29739	-2.6366	-1.3805	-0.59101	-2.0622	0.66022	-1.3176	3788.3	36.726	2.1914	57.429	-29.528	54.293	58.472	23.406	-4.3517	-3.9146	0.75263	-1.9155	31.428	-4.5798
77.746	4.0774	57.754	-2.291	-0.3002	-2.647	-1.5462	-0.53194	-2.0993	0.66022	-1.3176	3787.9	36.607	2.4107	57.433	-29.574	54.297	58.472	23.406	-4.3517	-3.9146	0.75263	-1.9155	31.428	-4.5798
77.855	4.4523	57.591	-2.2992	-0.30271	-2.6576	-1.7071	-0.47192	-2.1358	0.66022	-1.3176	3787.5	36.491	2.6324	57.437	-29.618	54.302	58.472	23.406	-4.3517	-3.9146	0.75263	-1.9155	31.428	-4.5798
77.959	4.8311	57.432	-2.3081	-0.30492	-2.6684	-1.8632	-0.41104	-2.1717	0.66022	-1.3176	3787.0	36.379	2.8563	57.442	-29.659	54.306	58.472	23.406	-4.3517	-3.9146	0.75263	-1.9155	31.428	-4.5798
78.059	5.2135	57.275	-2.3178	-0.30682	-2.6793	-2.0145	-0.3494	-2.2068	0.66022	-1.3176	3786.6	36.269	3.0823	57.446	-29.697	54.311	58.472	23.406	-4.3517	-3.9146	0.75263	-1.9155	31.428	-4.5798
78.153	5.5991	57.123	-2.3282	-0.30841	-2.6904	-2.1612	-0.28708	-2.2412	0.66022	-1.3176	3786.1	36.163	3.3103	57.451	-29.732	54.316	58.472	23.406	-4.3517	-3.9146	0.75263	-1.9155	31.428	-4.5798
78.243	5.9879	56.974	-2.3394	-0.30969	-2.7017	-2.3032	-0.22417	-2.2748	0.66022	-1.3176	3785.7	36.061	3.5401	57.456	-29.763	54.321	58.472	23.406	-4.3517	-3.9146	0.75263	-1.9155	31.428	-4.5798
78.328	6.3796	56.83	-2.3513	-0.31065	-2.7132	-2.4406	-0.16076	-2.3076	0.66022	-1.3176	3785.2	35.962	3.7717	57.461	-29.791	54.326	58.472	23.406	-4.3517	-3.9146	0.75263	-1.9155	31.428	-4.5798
78.407	6.7739	56.689	-2.3638	-0.3113	-2.7248	-2.5736	-0.096949	-2.3392	0.66022	-1.3176	3784.8	35.867	4.0048	57.466	-29.815	54.331	58.472	23.406	-4.3517	-3.9146	0.75263	-1.9155	31.428	-4.5798
78.481	7.1706	56.553	-2.377	-0.31162	-2.7366	-2.7055	-0.034196	-2.3576	0.66022	-1.3176	3784.4	35.777	4.2394	57.471	-29.836	54.336	58.472	23.406	-4.3517	-3.9146	0.75263	-1.9155	31.428	-4.5798
78.549	7.5695	56.422	-2.3909	-0.31164	-2.7484	-2.8331	0.028702	-2.375	0.66022	-1.3176	3783.9	35.69	4.4753	57.476	-29.853	54.341	58.472	23.406	-4.3517	-3.9146	0.75263	-1.9155	31.428	-4.5798
78.611	7.9703	56.296	-2.4053	-0.31134	-2.7603	-2.9564	0.091671	-2.3916	0.66022	-1.3176	3783.5	35.608	4.7123	57.482	-29.866	54.347	58.472	23.406	-4.3517	-3.9146	0.75263	-1.9155	31.428	-4.5798
78.667	8.3727	56.174	-2.4204	-0.31072	-2.7723	-3.0754	0.15464	-2.4071	0.66022	-1.3176	3783.0	35.53	4.9504	57.487	-29.875	54.352	58.472	23.406	-4.3517	-3.9146	0.75263	-1.9155	31.428	-4.5798
78.717	8.7765	56.058	-2.4361	-0.30979	-2.7844	-3.1903	0.21753	-2.4216	0.66022	-1.3176	3782.6	35.456	5.1893	57.492	-29.879	54.358	58.472	23.406	-4.3517	-3.9146	0.75263	-1.9155	31.428	-4.5798
78.761	9.1814	55.947	-2.4523	-0.30855	-2.7965	-3.3011	0.28028	-2.4349	0.66022	-1.3176	3782.2	35.388	5.4289	57.498	-29.88	54.363	58.472	23.406	-4.3517	-3.9146	0.75263	-1.9155	31.428	-4.5798
78.799	9.5872	55.842	-2.4691	-0.30699	-2.8087	-3.4079	0.34282	-2.4471	0.66022	-1.3176	3781.7	35.324	5.669	57.503	-29.876	54.369	58.472	23.406	-4.3517	-3.9146	0.75263	-1.9155	31.428	-4.5798
78.83	9.9936	55.743	-2.4864	-0.30512	-2.821	-3.5107	0.40517	-2.4579	0.66022	-1.3176	3781.3	35.265	5.9096	57.509	-29.867	54.374	58.472	23.406	-4.3517	-3.9146	0.75263	-1.9155	31.428	-4.5798
78.854	10.4	55.65	-2.5042	-0.30294	-2.8333	-3.6123	0.46633	-2.4667	0.66022	-1.3176	3780.8	35.212	6.1505	57.514	-29.854	54.38	58.472	23.406	-4.3517	-3.9146	0.75263	-1.9155	31.428	-4.5798
78.872	10.807	55.563	-2.5225	-0.30046	-2.8456	-3.7119	0.52659	-2.4736	0.66022	-1.3176	3780.4	35.164	6.3914	57.519	-29.836	54.385	58.472	23.406	-4.3517	-3.9146	0.75263	-1.9155	31.428	-4.5798
78.882	11.214	55.483	-2.5413	-0.29767	-2.858	-3.8079	0.58641	-2.479	0.66022	-1.3176	3780.0	35.121	6.6323	57.525	-29.814	54.391	58.472	23.406	-4.3517	-3.9146	0.75263	-1.9155	31.428	-4.5798
78.886	11.62	55.409	-2.5606	-0.29459	-2.8704	-3.9004	0.64574	-2.4829	0.66022	-1.3176	3779.5	35.084	6.873	57.53	-29.786	54.396	58.472	23.406	-4.3517	-3.9146	0.75263	-1.9155	31.428	-4.5798
78.883	12.025	55.342	-2.5803	-0.29122	-2.8829	-3.9894	0.70454	-2.4852	0.66022	-1.3176	3779.1	35.053	7.1134	57.535	-29.753	54.401	58.472	23.406	-4.3517	-3.9146	0.75263	-1.9155	31.428	-4.5798
78.872	12.429	55.283	-2.6005	-0.28755	-2.8953	-4.0752	0.76275	-2.4859	0.66022	-1.3176	3778.6	35.027	7.3532	57.54	-29.716	54.406	58.472	23.406	-4.3517	-3.9146	0.75263	-1.9155	31.428	-4.5798
78.855	12.832	55.231	-2.621	-0.28359	-2.9077	-4.1577	0.82032	-2.4848	0.66022	-1.3176	3778.2	35.008	7.5923	57.545	-29.673	54.411	58.472	23.406	-4.3517	-3.9146	0.75263	-1.9155	31.428	-4.5798
78.829	13.234	55.186	-2.642	-0.27935	-2.9201	-4.2389	0.87777	-2.4804	0.66022	-1.3176	3777.8	34.995	7.8305	57.55	-29.624	54.416	58.472	23.406	-4.3517	-3.9146	0.75263	-1.9155	31.428	-4.5798
78.797	13.633	55.148	-2.6634	-0.27481	-2.9325	-4.3202	0.93415	-2.4701	0.66022	-1.3176	3777.3	34.987	8.0676	57.554	-29.57	54.42	58.472	23.406	-4.3517	-3.9146	0.75263	-1.9155	31.428	-4.5798
78.757	14.03	55.119	-2.6852	-0.27001	-2.9448	-4.403	0.98786	-2.451	0.66022	-1.3176	3776.9	34.987	8.3035	57.558	-29.511	54.425	58.472	23.406	-4.3517	-3.9146	0.75263	-1.9155	31.428	-4.5798
78.709	14.424	55.097	-2.7074	-0.26494	-2.957	-4.4803	1.0401	-2.4317	0.66022	-1.3176	3776.4	34.993	8.5379	57.562	-29.446	54.429	58.472	23.406	-4.3517	-3.9146	0.75263	-1.9155	31.428	-4.5798
78.653	14.815	55.084	-2.73	-0.25961	-2.9691	-4.5539	1.0913	-2.4107	0.66022	-1.3176	3776.0	35.005	8.7707	57.566	-29.375	54.433	58.472	23.406	-4.3517	-3.9146	0.75263	-1.9155	31.428	-4.5798
78.59	15.203	55.079	-2.753	-0.25403	-2.9811	-4.6269	1.1424	-2.3855	0.66022	-1.3176	3775.6	35.024	9.0015	57.57	-29.299	54.437	58.472	23.406	-4.3517	-3.9146	0.75263	-1.9155	31.428	-4.5798
78.519	15.587	55.082	-2.7763	-0.24819	-2.993	-4.6965	1.1927	-2.3582	0.66022	-1.3176	3775.1	35.05	9.2303	57.573	-29.217	54.44	58.472	23.406	-4.3517	-3.9146	0.75263	-1.9155	31.428	-4.5798
78.441	15.966	55.094	-2.7999	-0.2421	-3.0047	-4.7629	1.242	-2.3286	0.66022	-1.3176	3774.7	35.083	9.4567	57.576	-29.129	54.443	58.472	23.406	-4.3517	-3.9146	0.75263	-1.9155	31.428	-4.5798
78.355	16.341	55.115	-2.8239	-0.23577	-3.0163	-4.826	1.2905	-2.2968	0.66022	-1.3176	3774.3	35.123	9.6806	57.578	-29.035	54.446	58.472	23.406	-4.3517	-3.9146	0.75263	-1.9155	31.428	-4.5798
78.26	16.712	55.144	-2.8482	-0.2292	-3.0277	-4.886	1.338	-2.2627	0.66022	-1.3176	3773.8	35.169	9.9017	57.581	-28.935	54.448	58.472	23.406	-4.3517	-3.9146	0.75263	-1.9155	31.428	-4.5798
78.158	17.077	55.183	-2.8728	-0.22239	-3.0389	-4.9467	1.3836	-2.225	0.66022	-1.3176	3773.4	35.223	10.12	57.583	-28.829	54.451	58.472	23.406	-4.3517	-3.9146	0.75263	-1.9155	31.428	-4.5798
78.049	17.436	55.23	-2.8977	-0.21536	-3.0499	-5.0071	1.4276	-2.1838	0.66022	-1.3176	3772.9	35.284	10.335	57.584	-28.717	54.452	58.472	23.406	-4.3517	-3.9146	0.75263	-1.9155	31.428	-4.5798
77.931	17.789	55.286	-2.9228	-0.20812	-3.0607	-5.0638	1.4705	-2.1404	0.66022	-1.3176	3772.5	35.353	10.546	57.585	-28.599	54.454	58.472	23.406	-4.3517	-3.9146	0.75263	-1.9155	31.428	-4.5798
77.806	18.135	55.352	-2.9483	-0.20066	-3.0713	-5.1169	1.5125	-2.0946	0.66022	-1.3176	3772.1	35.428	10.754	57.586	-28.475	54.455	58.472	23.406	-4.3517	-3.9146	0.75263	-1.9155	31.428	-4.5798
77.673	18.474	55.427	-2.974	-0.19299	-3.0817	-5.1661	1.5535	-2.0467	0.66022	-1.3176	3771.6	35.511	10.957	57.586	-28.345	54.455	58.472	23.406	-4.3517	-3.9146	0.75263	-1.9155	31.428	-4.5798
77.533	18.806	55.511	-2.9999	-0.18513	-3.0918	-5.2113	1.5936	-1.9964	0.66022	-1.3176	3771.2	35.602	11.157	57.586	-28.209	54.455	58.472	23.406	-4.3517	-3.9146	0.75263	-1.9155	31.428	-4.5798
77.385	19.13	55.605	-3.0261	-0.17706	-3.1016	-5.2523	1.6327	-1.9438	0.66022	-1.3176	3770.8	35.699	11.352	57.585	-28.067	54.455	58.472	23.406	-4.3517	-3.9146	0.75263	-1.9155	31.428	-4.5798
77.229	19.446	55.708	-3.0525	-0.1688	-3.1112	-5.2892	1.6708	-1.889	0.66022	-1.3176	3770.3	35.804	11.542	57.584	-27.919	54.454	58.472	23.406	-4.3517	-3.9146	0.75263	-1.9155	31.428	-4.5798
77.066	19.753	55.82	-3.079	-0.16035	-3.1205	-5.3218	1.7079	-1.8319	0.66022	-1.3176	3769.9	35.916	11.727	57.582	-27.765	54.453	58.472	23.406	-4.3517	-3.9146	0.75263	-1.9155	31.428	-4.5798
76.896	20.05	55.942	-3.1057	-0.15172	-3.1295	-5.35	1.7439	-1.7727	0.66022	-1.3176	3769.5	36.036	11.907	57.579	-27.606	54.451	58.472	23.406	-4.3517	-3.9146	0.75263	-1.9155	31.428	-4.5798
76.718	20.338	56.073	-3.1325	-0.14292	-3.1382	-5.3776	1.7782	-1.7048	0.66022	-1.3176	3769.0	36.163	12.081	57.577	-27.44	54.448	58.472	23.406	-4.3517	-3.9146	0.75263	-1.9155	31.428	-4.5798
76.534	20.616	56.213	-3.1594	-0.13394	-3.1466	-5.4041	1.8108	-1.6276	0.66022	-1.3176	3768.6	36.297	12.249	57.573	-27.269	54.445	58.472	23.406	-4.3517	-3.9146	0.75263	-1.9155	31.428	-4.5798
76.342	20.883	56.362	-3.1865	-0.12481	-3.1545	-5.4247	1.8423	-1.5487	0.66022	-1.3176	3768.1	36.438	12.411	57.569	-27.091	54.442	58.472	23.406	-4.3517	-3.9146	0.75263	-1.9155	31.428	-4.5798
76.143	21.14	56.521	-3.2137	-0.11552	-3.162	-5.4549	1.8727	-1.4679	0.66022	-1.3176	3767.7	36.586	12.567	57.564	-26.909	54.438	58.472	23.406	-4.3517	-3.9146	0.75263	-1.9155	31.428	-4.5798
75.938	21.384	56.689	-3.2411	-0.10608	-3.1692	-5.486	1.9023	-1.3855	0.66022	-1.3176	3767.3	36.742	12.716	57.558	-26.721	54.433	58.472	23.406	-4.3517	-3.9146	0.75263	-1.9155	31.428	-4.5798
75.727	21.617	56.866	-3.2686	-0.0965	-3.1759	-5.5116	1.9312	-1.3017	0.66022	-1.3176	3766.8	36.904	12.858	57.552	-26.527	54.427	58.472	23.406	-4.3517	-3.9146	0.75263	-1.9155	31.428	-4.5798
75.508	21.837	57.052	-3.2962	-0.086774	-3.1822	-5.5318	1.9592	-1.2166	0.66022	-1.3176	3766.4	37.074	12.993	57.545	-26.329	54.421	58.472	23.406	-4.3517	-3.9146	0.75263	-1.9155	31.428	-4.5798
75.284	22.044	57.246	-3.3239	-0.0769	-3.188	-5.5641	1.9919	-1.1112	0.66022	-1.3176	3766.0	37.25	13.12	57.538	-26.126	54.414	58.472	23.406	-4.3517	-3.9146	0.75263	-1.9155	31.428	-4.5798
75.054	22.237	57.45	-3.3518	-0.066852	-3.1933	-5.6009	2.027	-0.99304	0.66022	-1.3176	3765.5	37.432	13.239	57.529	-25.917	54.407	58.472	23.406	-4.3517	-3.9146	0.75263	-1.9155	31.428	-4.5798
74.818	22.416	57.661	-3.3799	-0.056631	-3.198	-5.6316	2.0613	-0.87336	0.66022	-1.3176	3765.1	37.621	13.35	57.52	-25.705	54.398	58.472	23.406	-4.3517	-3.9146	0.75263	-1.9155	31.428	-4.5798
74.576	22.58	57.881	-3.4081	-0.04624	-3.202	-5.656	2.0949	-0.75233	0.66022	-1.3176	3764.7	37.816	13.451	57.51	-25.488	54.389	58.472	23.406	-4.3517	-3.9146	0.75263	-1.9155	31.428	-4.5798
74.329	22.728	58.109	-3.4365	-0.035683	-3.2055	-5.6877	2.1278	-0.63034	0.66022	-1.3176	3764.2	38.018	13.544	57.499	-25.267	54.379	58.472	23.406	-4.3517	-3.9146	0.75263	-1.9155	31.428	-4.5798
74.078	22.86	58.345	-3.465	-0.024963	-3.2083	-5.7268	2.1603	-0.50765	0.66022	-1.3176	3763.8	38.225	13.627	57.487	-25.042	54.368	58.472	23.406	-4.3517	-3.9146	0.75263	-1.9155	31.428	-4.5798
73.821	22.976	58.589	-3.4937	-0.014081	-3.2105	-5.7602	2.1925	-0.38433	0.66022	-1.3176	3763.4	38.438	13.701	57.474	-24.813	54.357	58.472	23.406	-4.3517	-3.9146	0.75263	-1.9155	31.428	-4.5798
73.56	23.074	58.84	-3.5226	-0.0030382	-3.2122	-5.7875	2.2245	-0.26063	0.66022	-1.3176	3762.9	38.656	13.764	57.461	-24.581	54.344	58.472	23.406	-4.3517	-3.9146	0.75263	-1.9155	31.428	-4.5798
73.294	23.155	59.098	-3.5516	0.0081632	-3.2132	-5.8087	2.256	-0.13683	0.66022	-1.3176	3762.5	38.88	13.817	57.446	-24.346	54.33	58.472	23.406	-4.3517	-3.9146	0.75263	-1.9155	31.428	-4.5798
73.025	23.217	59.364	-3.5807	0.019521	-3.2135	-5.8235	2.2872	-0.013215	0.66022	-1.3176	3762.1	39.108	13.858	57.431	-24.109	54.316	58.472	23.406	-4.3517	-3.9146	0.75263	-1.9155	31.428	-4.5798
72.751	23.261	59.635	-3.6098	0.031035	-3.2133	-5.8318	2.318	0.10991	0.66022	-1.3176	3761.6	39.342	13.889	57.414	-23.869	54.301	58.472	23.406	-4.3517	-3.9146	0.75263	-1.9155	31.428	-4.5798
72.475	23.285	59.914	-3.639	0.042701	-3.2124	-5.8532	2.3485	0.23149	0.66022	-1.3176	3761.2	39.58	13.908	57.396	-23.626	54.284	58.472	23.406	-4.3517	-3.9146	0.75263	-1.9155	31.428	-4.5798
72.195	23.29	60.198	-3.6683	0.05452	-3.211	-5.8683	2.3789	0.35191	0.66022	-1.3176	3760.8	39.822	13.916	57.378	-23.382	54.267	58.472	23.406	-4.3517	-3.9146	0.75263	-1.9155	31.428	-4.5798
71.913	23.274	60.487	-3.6977	0.066488	-3.2089	-5.9226	2.4025	0.47269	0.66022	-1.3176	3760.3	40.068	13.911	57.358	-23.137	54.249	58.472	23.406	-4.3517	-3.9146	0.75263	-1.9155	31.428	-4.5798
71.628	23.237	60.783	-3.7278	0.078516	-3.2062	-6.0943	2.4088	0.59282	0.66022	-1.3176	3759.9	40.317	13.893	57.337	-22.891	54.229	58.472	23.406	-4.3517	-3.9146	0.75263	-1.9155	31.428	-4.5798
71.341	23.178	61.083	-3.7587	0.090578	-3.203	-6.2815	2.4183	0.69948	0.66022	-1.3176	3759.5	40.57	13.863	57.315	-22.644	54.209	58.472	23.406	-4.3517	-3.9146	0.75263	-1.9155	31.428	-4.5798
71.053	23.097	61.389	-3.7907	0.10271	-3.1993	-6.5176	2.4363	0.78521	0.66022	-1.3176	3759.1	40.827	13.819	57.292	-22.397	54.188	58.472	23.406	-4.3517	-3.9146	0.75263	-1.9155	31.428	-4.5798
70.763	22.993	61.7	-3.8238	0.11494	-3.1952	-6.7521	2.4553	0.86607	0.66022	-1.3176	3758.6	41.086	13.762	57.269	-22.15	54.166	58.472	23.406	-4.3517	-3.9146	0.75263	-1.9155	31.428	-4.5798
70.472	22.866	62.015	-3.8582	0.12727	-3.1906	-6.9842	2.4754	0.94192	0.66022	-1.3176	3758.2	41.348	13.69	57.245	-21.903	54.144	58.472	23.406	-4.3517	-3.9146	0.75263	-1.9155	31.428	-4.5798
70.18	22.715	62.336	-3.8936	0.1397	-3.1857	-7.1821	2.4962	1.0119	0.66022	-1.3176	3757.8	41.612	13.604	57.22	-21.656	54.121	58.472	23.406	-4.3517	-3.9146	0.75263	-1.9155	31.428	-4.5798
69.888	22.54	62.66	-3.93	0.15223	-3.1805	-7.3617	2.5173	1.0767	0.66022	-1.3176	3757.3	41.878	13.503	57.195	-21.41	54.097	58.472	23.406	-4.3517	-3.9146	0.75263	-1.9155	31.428	-4.5798
69.596	22.339	62.987	-3.9672	0.16487	-3.175	-7.5346	2.5386	1.1366	0.66022	-1.3176	3756.9	42.146	13.386	57.168	-21.165	54.072	58.472	23.406	-4.3517	-3.9146	0.75263	-1.9155	31.428	-4.5798
69.305	22.112	63.318	-4.0053	0.17762	-3.1692	-7.6988	2.5599	1.1915	0.66022	-1.3176	3756.5	42.416	13.254	57.141	-20.922	54.047	58.472	23.406	-4.3517	-3.9146	0.75263	-1.9155	31.428	-4.5798
69.014	21.859	63.652	-4.044	0.19047	-3.1631	-7.7789	2.5807	1.2395	0.66022	-1.3176	3756.0	42.686	13.107	57.114	-20.681	54.021	58.472	23.406	-4.3517	-3.9146	0.75263	-1.9155	31.428	-4.5798
68.724	21.58	63.987	-4.0831	0.20342	-3.1568	-7.8471	2.6004	1.2834	0.66022	-1.3176	3755.6	42.956	12.943	57.085	-20.442	53.995	58.472	23.406	-4.3517	-3.9146	0.75263	-1.9155	31.428	-4.5798
68.435	21.274	64.324	-4.1224	0.21647	-3.1503	-7.8869	2.6188	1.3231	0.66022	-1.3176	3755.2	43.226	12.763	57.056	-20.207	53.967	58.472	23.406	-4.3517	-3.9146	0.75263	-1.9155	31.428	-4.5798
68.148	20.941	64.661	-4.1617	0.22961	-3.1436	-7.817	2.6349	1.3571	0.66022	-1.3176	3754.7	43.496	12.566	57.026	-19.974	53.939	58.472	23.406	-4.3517	-3.9146	0.75263	-1.9155	31.428	-4.5798
67.863	20.581	64.999	-4.2006	0.24282	-3.1367	-7.731	2.6481	1.3887	0.66022	-1.3176	3754.3	43.765	12.354	56.995	-19.746	53.911	58.472	23.406	-4.3517	-3.9146	0.75263	-1.9155	31.428	-4.5798
67.581	20.194	65.336	-4.239	0.25608	-3.1297	-7.6282	2.6581	1.4179	0.66022	-1.3176	3753.9	44.032	12.125	56.964	-19.523	53.882	58.472	23.406	-4.3517	-3.9146	0.75263	-1.9155	31.428	-4.5798
67.301	19.781	65.671	-4.2768	0.26939	-3.1225	-7.477	2.6641	1.4607	0.66022	-1.3176	3753.4	44.297	11.879	56.932	-19.304	53.852	58.472	23.406	-4.3517	-3.9146	0.75263	-1.9155	31.428	-4.5798
67.025	19.34	66.004	-4.3134	0.28271	-3.115	-7.1365	2.6639	1.5206	0.66022	-1.3176	3753.0	44.56	11.618	56.9	-19.091	53.821	58.472	23.406	-4.3517	-3.9146	0.75263	-1.9155	31.428	-4.5798
66.752	18.874	66.333	-4.3482	0.29602	-3.1073	-6.7775	2.6569	1.5833	0.66022	-1.3176	3752.6	44.82	11.341	56.867	-18.883	53.79	58.472	23.406	-4.3517	-3.9146	0.75263	-1.9155	31.428	-4.5798
66.482	18.382	66.659	-4.3811	0.30927	-3.0992	-6.3361	2.6477	1.6611	0.66022	-1.3176	3752.2	45.076	11.048	56.833	-18.683	53.759	58.472	23.406	-4.3517	-3.9146	0.75263	-1.9155	31.428	-4.5798
66.217	17.867	66.979	-4.4113	0.3225	-3.0906	-5.7473	2.6404	1.7669	0.66022	-1.3176	3751.7	45.328	10.741	56.799	-18.489	53.727	58.472	23.406	-4.3517	-3.9146	0.75263	-1.9155	31.428	-4.5798
65.956	17.328	67.294	-4.4386	0.33566	-3.0815	-5.1729	2.6226	1.8688	0.66022	-1.3176	3751.3	45.575	10.42	56.764	-18.302	53.695	58.472	23.406	-4.3517	-3.9146	0.75263	-1.9155	31.428	-4.5798
65.701	16.767	67.601	-4.4631	0.34871	-3.072	-4.6127	2.5948	1.9666	0.66022	-1.3176	3750.9	45.817	10.085	56.729	-18.123	53.662	58.472	23.406	-4.3517	-3.9146	0.75263	-1.9155	31.428	-4.5798
65.45	16.185	67.901	-4.4847	0.36159	-3.0619	-4.0516	2.5571	2.0664	0.66022	-1.3176	3750.4	46.053	9.7381	56.694	-17.953	53.629	58.472	23.406	-4.3517	-3.9146	0.75263	-1.9155	31.428	-4.5798
65.205	15.584	68.192	-4.5036	0.37426	-3.0513	-3.4528	2.5096	2.1646	0.66022	-1.3176	3750.0	46.283	9.3788	56.658	-17.791	53.595	58.472	23.406	-4.3517	-3.9146	0.75263	-1.9155	31.428	-4.5798
64.966	14.964	68.474	-4.5192	0.38667	-3.0402	-2.8056	2.452	2.2595	0.66022	-1.3176	3749.6	46.506	9.0082	56.622	-17.638	53.562	58.472	23.406	-4.3517	-3.9146	0.75263	-1.9155	31.428	-4.5798
64.733	14.326	68.745	-4.5317	0.39876	-3.0287	-2.1839	2.3845	2.3498	0.66022	-1.3176	3749.1	46.722	8.627	56.586	-17.494	53.528	58.472	23.406	-4.3517	-3.9146	0.75263	-1.9155	31.428	-4.5798
64.506	13.673	69.005	-4.5411	0.4105	-3.0167	-1.5972	2.3075	2.4373	0.66022	-1.3176	3748.7	46.93	8.2361	56.55	-17.361	53.494	58.472	23.406	-4.3517	-3.9146	0.75263	-1.9155	31.428	-4.5798
64.286	13.004	69.254	-4.5477	0.42182	-3.0043	-1.0514	2.2208	2.5324	0.66022	-1.3176	3748.3	47.13	7.836	56.513	-17.237	53.459	58.472	23.406	-4.3517	-3.9146	0.75263	-1.9155	31.428	-4.5798
64.073	12.322	69.49	-4.5516	0.43269	-2.9914	-0.5248	2.1251	2.6352	0.66022	-1.3176	3747.9	47.322	7.4274	56.476	-17.125	53.425	58.472	23.406	-4.3517	-3.9146	0.75263	-1.9155	31.428	-4.5798
63.868	11.627	69.713	-4.553	0.44306	-2.978	-0.019373	2.0213	2.7317	0.66022	-1.3176	3747.4	47.506	7.0111	56.439	-17.023	53.39	58.472	23.406	-4.3517	-3.9146	0.75263	-1.9155	31.428	-4.5798
63.67	10.921	69.923	-4.5518	0.45289	-2.9641	0.46578	1.91	2.8218	0.66022	-1.3176	3747.0	47.68	6.5878	56.402	-16.933	53.356	58.472	23.406	-4.3517	-3.9146	0.75263	-1.9155	31.428	-4.5798
63.48	10.205	70.118	-4.5483	0.46215	-2.9498	0.93153	1.7922	2.9054	0.66022	-1.3176	3746.6	47.845	6.1581	56.365	-16.854	53.321	58.472	23.406	-4.3517	-3.9146	0.75263	-1.9155	31.428	-4.5798
63.298	9.48	70.299	-4.5425	0.4708	-2.9351	1.3863	1.6692	2.984	0.66022	-1.3176	3746.1	48.0	5.7227	56.329	-16.787	53.287	58.472	23.406	-4.3517	-3.9146	0.75263	-1.9155	31.428	-4.5798
63.125	8.747	70.466	-4.5345	0.47883	-2.92	1.827	1.5414	3.0569	0.66022	-1.3176	3745.7	48.145	5.2824	56.292	-16.733	53.252	58.472	23.406	-4.3517	-3.9146	0.75263	-1.9155	31.428	-4.5798
62.961	8.0074	70.617	-4.5243	0.48621	-2.9045	2.2499	1.4091	3.1232	0.66022	-1.3176	3745.3	48.28	4.8378	56.255	-16.69	53.217	58.472	23.406	-4.3517	-3.9146	0.75263	-1.9155	31.428	-4.5798
62.806	7.2625	70.752	-4.512	0.49292	-2.8887	2.656	1.273	3.1829	0.66022	-1.3176	3744.8	48.405	4.3897	56.218	-16.66	53.183	58.472	23.406	-4.3517	-3.9146	0.75263	-1.9155	31.428	-4.5798
62.659	6.5134	70.872	-4.4978	0.49894	-2.8727	3.0469	1.134	3.2386	0.66022	-1.3176	3744.4	48.519	3.9388	56.181	-16.642	53.149	58.472	23.406	-4.3517	-3.9146	0.75263	-1.9155	31.428	-4.5798
62.523	5.7613	70.975	-4.4816	0.50426	-2.8563	3.4283	0.99363	3.304	0.66022	-1.3176	3744.0	48.623	3.4856	56.145	-16.637	53.115	58.472	23.406	-4.3517	-3.9146	0.75263	-1.9155	31.428	-4.5798
62.396	5.0072	71.063	-4.4635	0.50887	-2.8397	3.7955	0.85095	3.3625	0.66022	-1.3176	3743.6	48.716	3.0308	56.109	-16.644	53.081	58.472	23.406	-4.3517	-3.9146	0.75263	-1.9155	31.428	-4.5798
62.278	4.2522	71.135	-4.4436	0.51276	-2.8227	4.1492	0.70658	3.4141	0.66022	-1.3176	3743.1	48.798	2.5752	56.073	-16.664	53.048	58.472	23.406	-4.3517	-3.9146	0.75263	-1.9155	31.428	-4.5798
62.171	3.4976	71.19	-4.422	0.51593	-2.8055	4.4899	0.56112	3.4589	0.66022	-1.3176	3742.7	48.869	2.1193	56.038	-16.697	53.014	58.472	23.406	-4.3517	-3.9146	0.75263	-1.9155	31.428	-4.5798
62.074	2.7444	71.229	-4.3988	0.51838	-2.7881	4.8235	0.41684	3.4983	0.66022	-1.3176	3742.3	48.929	1.6638	56.003	-16.743	52.982	58.472	23.406	-4.3517	-3.9146	0.75263	-1.9155	31.428	-4.5798
61.987	1.9936	71.252	-4.3738	0.5201	-2.7705	5.1467	0.27301	3.5317	0.66022	-1.3176	3741.8	48.978	1.2093	55.968	-16.801	52.949	58.472	23.406	-4.3517	-3.9146	0.75263	-1.9155	31.428	-4.5798
61.911	1.2463	71.26	-4.3473	0.52111	-2.7528	5.4584	0.12951	3.559	0.66022	-1.3176	3741.4	49.016	0.75643	55.934	-16.872	52.917	58.472	23.406	-4.3517	-3.9146	0.75263	-1.9155	31.428	-4.5798
61.845	0.50364	71.251	-4.3193	0.5214	-2.735	5.759	-0.013216	3.5802	0.66022	-1.3176	3741.0	49.042	0.30585	55.901	-16.955	52.886	58.472	23.406	-4.3517	-3.9146	0.75263	-1.9155	31.428	-4.5798
61.79	-0.23348	71.226	-4.2897	0.52098	-2.717	6.0521	-0.15392	3.6005	0.66022	-1.3176	3740.5	49.058	-0.14187	55.868	-17.052	52.855	58.472	23.406	-4.3517	-3.9146	0.75263	-1.9155	31.428	-4.5798
61.746	-0.96402	71.186	-4.2587	0.51986	-2.699	6.3419	-0.29157	3.6259	0.66022	-1.3176	3740.1	49.062	-0.58612	55.835	-17.16	52.824	58.472	23.406	-4.3517	-3.9146	0.75263	-1.9155	31.428	-4.5798
61.712	-1.687	71.13	-4.2263	0.51806	-2.6808	6.6213	-0.42776	3.6454	0.66022	-1.3176	3739.7	49.055	-1.0263	55.803	-17.281	52.795	58.472	23.406	-4.3517	-3.9146	0.75263	-1.9155	31.428	-4.5798
61.689	-2.4015	71.06	-4.1926	0.51559	-2.6625	6.8905	-0.56216	3.6592	0.66022	-1.3176	3739.2	49.038	-1.4619	55.772	-17.414	52.766	58.472	23.406	-4.3517	-3.9146	0.75263	-1.9155	31.428	-4.5798
61.677	-3.1067	70.975	-4.1574	0.51244	-2.6442	7.1497	-0.69442	3.6675	0.66022	-1.3176	3738.8	49.009	-1.8923	55.742	-17.559	52.737	58.472	23.406	-4.3517	-3.9146	0.75263	-1.9155	31.428	-4.5798
61.676	-3.8016	70.876	-4.1211	0.50865	-2.6258	7.4014	-0.82238	3.672	0.66022	-1.3176	3738.4	48.97	-2.3171	55.712	-17.716	52.709	58.472	23.406	-4.3517	-3.9146	0.75263	-1.9155	31.428	-4.5798
61.685	-4.4854	70.762	-4.0834	0.50423	-2.6075	7.6438	-0.94716	3.6718	0.66022	-1.3176	3738.0	48.92	-2.7356	55.683	-17.884	52.682	58.472	23.406	-4.3517	-3.9146	0.75263	-1.9155	31.428	-4.5798
61.706	-5.1573	70.635	-4.0446	0.49918	-2.5891	7.8759	-1.0691	3.6664	0.66022	-1.3176	3737.5	48.86	-3.1473	55.655	-18.064	52.656	58.472	23.406	-4.3517	-3.9146	0.75263	-1.9155	31.428	-4.5798
61.737	-5.8165	70.495	-4.0047	0.49354	-2.5708	8.0976	-1.1881	3.6559	0.66022	-1.3176	3737.1	48.789	-3.5519	55.627	-18.255	52.63	58.472	23.406	-4.3517	-3.9146	0.75263	-1.9155	31.428	-4.5798
61.779	-6.4623	70.342	-3.9637	0.48731	-2.5526	8.3088	-1.3038	3.6407	0.66022	-1.3176	3736.7	48.708	-3.9487	55.6	-18.458	52.605	58.472	23.406	-4.3517	-3.9146	0.75263	-1.9155	31.428	-4.5798
61.831	-7.0939	70.177	-3.9216	0.48051	-2.5344	8.5159	-1.414	3.6257	0.66022	-1.3176	3736.2	48.618	-4.3373	55.575	-18.671	52.581	58.472	23.406	-4.3517	-3.9146	0.75263	-1.9155	31.428	-4.5798
61.894	-7.7107	70.0	-3.8785	0.47317	-2.5163	8.7119	-1.5205	3.6069	0.66022	-1.3176	3735.8	48.517	-4.7174	55.55	-18.894	52.558	58.472	23.406	-4.3517	-3.9146	0.75263	-1.9155	31.428	-4.5798
61.968	-8.3119	69.812	-3.8345	0.46531	-2.4984	8.8956	-1.6237	3.5839	0.66022	-1.3176	3735.4	48.407	-5.0884	55.526	-19.128	52.536	58.472	23.406	-4.3517	-3.9146	0.75263	-1.9155	31.428	-4.5798
62.051	-8.897	69.613	-3.7896	0.45694	-2.4805	9.0665	-1.7234	3.5568	0.66022	-1.3176	3734.9	48.287	-5.4499	55.503	-19.372	52.514	58.472	23.406	-4.3517	-3.9146	0.75263	-1.9155	31.428	-4.5798
62.145	-9.4655	69.404	-3.7439	0.44808	-2.4628	9.2244	-1.8194	3.5258	0.66022	-1.3176	3734.5	48.158	-5.8016	55.481	-19.625	52.494	58.472	23.406	-4.3517	-3.9146	0.75263	-1.9155	31.428	-4.5798
62.249	-10.017	69.185	-3.6972	0.43876	-2.4452	9.4438	-1.9111	3.4941	0.66022	-1.3176	3734.1	48.02	-6.1431	55.459	-19.888	52.474	58.472	23.406	-4.3517	-3.9146	0.75263	-1.9155	31.428	-4.5798
62.363	-10.55	68.956	-3.6494	0.42898	-2.4279	9.6634	-1.9987	3.4589	0.66022	-1.3176	3733.6	47.874	-6.474	55.439	-20.16	52.455	58.472	23.406	-4.3517	-3.9146	0.75263	-1.9155	31.428	-4.5798
62.487	-11.065	68.719	-3.6006	0.41877	-2.4107	9.87	-2.0834	3.4202	0.66022	-1.3176	3733.2	47.719	-6.7939	55.42	-20.441	52.437	58.472	23.406	-4.3517	-3.9146	0.75263	-1.9155	31.428	-4.5798
62.62	-11.561	68.473	-3.5508	0.40815	-2.3937	10.063	-2.165	3.3781	0.66022	-1.3176	3732.8	47.557	-7.1024	55.402	-20.73	52.42	58.472	23.406	-4.3517	-3.9146	0.75263	-1.9155	31.428	-4.5798
62.763	-12.038	68.22	-3.5	0.39713	-2.3769	10.241	-2.2433	3.3328	0.66022	-1.3176	3732.3	47.386	-7.3992	55.384	-21.027	52.404	58.472	23.406	-4.3517	-3.9146	0.75263	-1.9155	31.428	-4.5798
62.914	-12.495	67.96	-3.4484	0.38572	-2.3603	10.405	-2.3184	3.2844	0.66022	-1.3176	3731.9	47.208	-7.6839	55.368	-21.332	52.389	58.472	23.406	-4.3517	-3.9146	0.75263	-1.9155	31.428	-4.5798
63.075	-12.931	67.693	-3.396	0.37395	-2.344	10.554	-2.3902	3.233	0.66022	-1.3176	3731.5	47.022	-7.9562	55.352	-21.645	52.375	58.472	23.406	-4.3517	-3.9146	0.75263	-1.9155	31.428	-4.5798
63.245	-13.347	67.419	-3.3429	0.36183	-2.328	10.684	-2.4573	3.1776	0.66022	-1.3176	3731.0	46.83	-8.2159	55.338	-21.965	52.361	58.472	23.406	-4.3517	-3.9146	0.75263	-1.9155	31.428	-4.5798
63.423	-13.742	67.141	-3.2892	0.34938	-2.3123	10.797	-2.5208	3.1196	0.66022	-1.3176	3730.6	46.631	-8.4627	55.325	-22.291	52.349	58.472	23.406	-4.3517	-3.9146	0.75263	-1.9155	31.428	-4.5798
63.61	-14.115	66.857	-3.2349	0.33663	-2.2968	10.891	-2.5809	3.0594	0.66022	-1.3176	3730.1	46.426	-8.6964	55.312	-22.624	52.338	58.472	23.406	-4.3517	-3.9146	0.75263	-1.9155	31.428	-4.5798
63.805	-14.467	66.568	-3.1801	0.32358	-2.2817	11.073	-2.6379	2.9996	0.66022	-1.3176	3729.7	46.214	-8.9168	55.301	-22.963	52.327	58.472	23.406	-4.3517	-3.9146	0.75263	-1.9155	31.428	-4.5798
64.008	-14.797	66.275	-3.1242	0.31025	-2.2668	11.27	-2.6925	2.9378	0.66022	-1.3176	3729.3	45.997	-9.1237	55.29	-23.308	52.317	58.472	23.406	-4.3517	-3.9146	0.75263	-1.9155	31.428	-4.5798
64.218	-15.105	65.979	-3.0674	0.29666	-2.2523	11.45	-2.7449	2.8729	0.66022	-1.3176	3728.8	45.775	-9.3167	55.281	-23.658	52.309	58.472	23.406	-4.3517	-3.9146	0.75263	-1.9155	31.428	-4.5798
64.436	-15.39	65.679	-3.0097	0.28281	-2.2381	11.611	-2.795	2.8049	0.66022	-1.3176	3728.4	45.547	-9.4956	55.272	-24.013	52.301	58.472	23.406	-4.3517	-3.9146	0.75263	-1.9155	31.428	-4.5798
64.662	-15.652	65.377	-2.9513	0.26871	-2.2243	11.755	-2.8426	2.7338	0.66022	-1.3176	3728.0	45.315	-9.6603	55.264	-24.374	52.294	58.472	23.406	-4.3517	-3.9146	0.75263	-1.9155	31.428	-4.5798
64.894	-15.891	65.072	-2.8921	0.25439	-2.2108	11.95	-2.8879	2.6609	0.66022	-1.3176	3727.5	45.078	-9.8105	55.258	-24.738	52.288	58.472	23.406	-4.3517	-3.9146	0.75263	-1.9155	31.428	-4.5798
65.133	-16.107	64.765	-2.8321	0.23984	-2.1977	11.974	-2.9298	2.5617	0.66022	-1.3176	3727.1	44.838	-9.946	55.252	-25.107	52.283	58.472	23.406	-4.3517	-3.9146	0.75263	-1.9155	31.428	-4.5798
65.379	-16.299	64.457	-2.7725	0.2251	-2.1852	11.888	-2.967	2.4453	0.66022	-1.3176	3726.6	44.593	-10.067	55.247	-25.479	52.279	58.472	23.406	-4.3517	-3.9146	0.75263	-1.9155	31.428	-4.5798
65.631	-16.468	64.148	-2.7133	0.21018	-2.1733	11.807	-2.9997	2.3237	0.66022	-1.3176	3726.2	44.345	-10.173	55.243	-25.855	52.275	58.472	23.406	-4.3517	-3.9146	0.75263	-1.9155	31.428	-4.5798
65.89	-16.613	63.837	-2.6544	0.1951	-2.1619	11.746	-3.0286	2.1981	0.66022	-1.3176	3725.8	44.093	-10.264	55.24	-26.235	52.273	58.472	23.406	-4.3517	-3.9146	0.75263	-1.9155	31.428	-4.5798
66.154	-16.736	63.525	-2.5958	0.1799	-2.1513	11.665	-3.0536	2.0677	0.66022	-1.3176	3725.3	43.839	-10.341	55.238	-26.617	52.271	58.472	23.406	-4.3517	-3.9146	0.75263	-1.9155	31.428	-4.5798
66.424	-16.835	63.213	-2.5378	0.16458	-2.1413	11.564	-3.0748	1.9326	0.66022	-1.3176	3724.9	43.581	-10.403	55.236	-27.002	52.27	58.472	23.406	-4.3517	-3.9146	0.75263	-1.9155	31.428	-4.5798
66.699	-16.911	62.901	-2.4802	0.14916	-2.132	11.46	-3.092	1.7931	0.66022	-1.3176	3724.5	43.321	-10.451	55.236	-27.39	52.27	58.472	23.406	-4.3517	-3.9146	0.75263	-1.9155	31.428	-4.5798
66.98	-16.965	62.589	-2.4232	0.13366	-2.1234	11.363	-3.1056	1.6491	0.66022	-1.3176	3724.0	43.059	-10.484	55.236	-27.78	52.271	58.472	23.406	-4.3517	-3.9146	0.75263	-1.9155	31.428	-4.5798
67.266	-16.995	62.276	-2.3666	0.11811	-2.1155	11.249	-3.1156	1.5	0.66022	-1.3176	3723.6	42.794	-10.503	55.238	-28.173	52.272	58.472	23.406	-4.3517	-3.9146	0.75263	-1.9155	31.428	-4.5798
67.556	-17.003	61.964	-2.3107	0.10251	-2.1084	11.116	-3.1218	1.3459	0.66022	-1.3176	3723.1	42.528	-10.508	55.24	-28.567	52.274	58.472	23.406	-4.3517	-3.9146	0.75263	-1.9155	31.428	-4.5798
67.851	-16.988	61.652	-2.2557	0.086879	-2.102	10.887	-3.1311	1.2208	0.66022	-1.3176	3722.7	42.259	-10.498	55.242	-28.963	52.277	58.472	23.406	-4.3517	-3.9146	0.75263	-1.9155	31.428	-4.5798
68.151	-16.951	61.339	-2.2019	0.071206	-2.0962	10.624	-3.1376	1.0946	0.66022	-1.3176	3722.2	41.989	-10.474	55.246	-29.361	52.281	58.472	23.406	-4.3517	-3.9146	0.75263	-1.9155	31.428	-4.5798
68.454	-16.891	61.027	-2.1494	0.05551	-2.091	10.344	-3.1397	0.96036	0.66022	-1.3176	3721.8	41.717	-10.436	55.249	-29.761	52.285	58.472	23.406	-4.3517	-3.9146	0.75263	-1.9155	31.428	-4.5798
68.762	-16.809	60.715	-2.0985	0.039817	-2.0866	10.048	-3.1371	0.81848	0.66022	-1.3176	3721.4	41.444	-10.384	55.254	-30.163	52.289	58.472	23.406	-4.3517	-3.9146	0.75263	-1.9155	31.428	-4.5798
69.073	-16.705	60.402	-2.049	0.024148	-2.0829	9.7185	-3.1296	0.66764	0.66022	-1.3176	3720.9	41.169	-10.318	55.259	-30.566	52.294	58.472	23.406	-4.3517	-3.9146	0.75263	-1.9155	31.428	-4.5798
69.387	-16.58	60.09	-2.0013	0.0085286	-2.0799	9.3716	-3.1172	0.51015	0.66022	-1.3176	3720.5	40.893	-10.239	55.264	-30.97	52.3	58.472	23.406	-4.3517	-3.9146	0.75263	-1.9155	31.428	-4.5798
69.705	-16.435	59.777	-1.9553	-0.0070151	-2.0778	9.0134	-3.0995	0.34692	0.66022	-1.3176	3720.0	40.616	-10.147	55.27	-31.376	52.306	58.472	23.406	-4.3517	-3.9146	0.75263	-1.9155	31.428	-4.5798
70.026	-16.269	59.464	-1.9112	-0.022457	-2.0764	8.6451	-3.0765	0.17836	0.66022	-1.3176	3719.6	40.337	-10.042	55.277	-31.782	52.313	58.472	23.406	-4.3517	-3.9146	0.75263	-1.9155	31.428	-4.5798
70.349	-16.083	59.151	-1.8689	-0.037772	-2.076	8.2684	-3.0484	0.0035036	0.66022	-1.3176	3719.1	40.058	-9.9251	55.284	-32.19	52.32	58.472	23.406	-4.3517	-3.9146	0.75263	-1.9155	31.428	-4.5798
70.675	-15.878	58.838	-1.8286	-0.05301	-2.0763	7.8545	-3.0511	-0.11485	0.66022	-1.3176	3718.7	39.778	-9.7958	55.292	-32.599	52.328	58.472	23.406	-4.3517	-3.9146	0.75263	-1.9155	31.428	-4.5798
71.004	-15.653	58.525	-1.7904	-0.068283	-2.0771	7.4295	-3.0573	-0.21624	0.66022	-1.3176	3718.3	39.497	-9.6546	55.301	-33.008	52.336	58.472	23.406	-4.3517	-3.9146	0.75263	-1.9155	31.428	-4.5798
71.334	-15.411	58.212	-1.7543	-0.083573	-2.0784	7.0056	-3.0577	-0.31613	0.66022	-1.3176	3717.8	39.216	-9.5019	55.31	-33.418	52.345	58.472	23.406	-4.3517	-3.9146	0.75263	-1.9155	31.428	-4.5798
71.667	-15.15	57.898	-1.7203	-0.098851	-2.0803	6.5834	-3.0523	-0.4145	0.66022	-1.3176	3717.4	38.934	-9.3382	55.32	-33.829	52.355	58.472	23.406	-4.3517	-3.9146	0.75263	-1.9155	31.428	-4.5798
72.001	-14.873	57.583	-1.6884	-0.11409	-2.0826	6.1632	-3.0412	-0.51131	0.66022	-1.3176	3716.9	38.651	-9.1638	55.331	-34.241	52.366	58.472	23.406	-4.3517	-3.9146	0.75263	-1.9155	31.428	-4.5798
72.338	-14.578	57.267	-1.6587	-0.12925	-2.0854	5.738	-3.0246	-0.60671	0.66022	-1.3176	3716.5	38.368	-8.9791	55.342	-34.653	52.377	58.472	23.406	-4.3517	-3.9146	0.75263	-1.9155	31.428	-4.5798
72.675	-14.268	56.951	-1.6311	-0.14432	-2.0887	5.2881	-3.0024	-0.70092	0.66022	-1.3176	3716.0	38.084	-8.7844	55.354	-35.065	52.389	58.472	23.406	-4.3517	-3.9146	0.75263	-1.9155	31.428	-4.5798
73.014	-13.942	56.634	-1.6058	-0.15927	-2.0924	4.8447	-2.9746	-0.79323	0.66022	-1.3176	3715.6	37.799	-8.5802	55.367	-35.478	52.401	58.472	23.406	-4.3517	-3.9146	0.75263	-1.9155	31.428	-4.5798
73.353	-13.601	56.315	-1.5827	-0.17406	-2.0966	4.4079	-2.9414	-0.88369	0.66022	-1.3176	3715.1	37.515	-8.3668	55.381	-35.891	52.415	58.472	23.406	-4.3517	-3.9146	0.75263	-1.9155	31.428	-4.5798
73.693	-13.246	55.996	-1.5617	-0.18867	-2.1012	3.9779	-2.9029	-0.97239	0.66022	-1.3176	3714.7	37.229	-8.1445	55.396	-36.304	52.429	58.472	23.406	-4.3517	-3.9146	0.75263	-1.9155	31.428	-4.5798
74.034	-12.876	55.675	-1.5429	-0.20308	-2.1063	3.5567	-2.8591	-1.0579	0.66022	-1.3176	3714.2	36.944	-7.9138	55.411	-36.718	52.444	58.472	23.406	-4.3517	-3.9146	0.75263	-1.9155	31.428	-4.5798
74.375	-12.494	55.353	-1.5261	-0.21726	-2.1118	3.1465	-2.81	-1.1396	0.66022	-1.3176	3713.8	36.658	-7.6749	55.427	-37.131	52.459	58.472	23.406	-4.3517	-3.9146	0.75263	-1.9155	31.428	-4.5798
74.715	-12.098	55.029	-1.5114	-0.23117	-2.1177	2.7443	-2.7561	-1.2201	0.66022	-1.3176	3713.3	36.372	-7.4281	55.444	-37.544	52.476	58.472	23.406	-4.3517	-3.9146	0.75263	-1.9155	31.428	-4.5798
75.056	-11.69	54.704	-1.4986	-0.24481	-2.124	2.3502	-2.6977	-1.2996	0.66022	-1.3176	3712.9	36.086	-7.1738	55.462	-37.957	52.493	58.472	23.406	-4.3517	-3.9146	0.75263	-1.9155	31.428	-4.5798
75.395	-11.27	54.378	-1.4879	-0.25814	-2.1307	1.9423	-2.6347	-1.3776	0.66022	-1.3176	3712.4	35.801	-6.9123	55.48	-38.37	52.511	58.472	23.406	-4.3517	-3.9146	0.75263	-1.9155	31.428	-4.5798
75.734	-10.838	54.05	-1.4792	-0.27115	-2.1378	1.5361	-2.5673	-1.4543	0.66022	-1.3176	3712.0	35.515	-6.6438	55.5	-38.782	52.529	58.472	23.406	-4.3517	-3.9146	0.75263	-1.9155	31.428	-4.5798
76.072	-10.394	53.721	-1.4725	-0.28381	-2.1452	1.1415	-2.4957	-1.5298	0.66022	-1.3176	3711.5	35.229	-6.3687	55.52	-39.194	52.549	58.472	23.406	-4.3517	-3.9146	0.75263	-1.9155	31.428	-4.5798
76.408	-9.9406	53.39	-1.4678	-0.2961	-2.1531	0.7428	-2.4194	-1.5933	0.66022	-1.3176	3711.1	34.944	-6.0872	55.541	-39.605	52.569	58.472	23.406	-4.3517	-3.9146	0.75263	-1.9155	31.428	-4.5798
76.742	-9.4762	53.058	-1.4652	-0.30799	-2.1611	0.30047	-2.3375	-1.6092	0.66022	-1.3176	3710.6	34.659	-5.7996	55.562	-40.015	52.59	58.472	23.406	-4.3517	-3.9146	0.75263	-1.9155	31.428	-4.5798
77.075	-9.0018	52.724	-1.4648	-0.31947	-2.1692	-0.12446	-2.252	-1.6233	0.66022	-1.3176	3710.2	34.375	-5.5061	55.585	-40.424	52.611	58.472	23.406	-4.3517	-3.9146	0.75263	-1.9155	31.428	-4.5798
77.405	-8.518	52.389	-1.4664	-0.33051	-2.1773	-0.53498	-2.1629	-1.6358	0.66022	-1.3176	3709.7	34.091	-5.2072	55.608	-40.832	52.633	58.472	23.406	-4.3517	-3.9146	0.75263	-1.9155	31.428	-4.5798
77.732	-8.0253	52.053	-1.4701	-0.34109	-2.1855	-0.93101	-2.0703	-1.647	0.66022	-1.3176	3709.3	33.808	-4.9031	55.631	-41.239	52.656	58.472	23.406	-4.3517	-3.9146	0.75263	-1.9155	31.428	-4.5798
78.057	-7.5242	51.716	-1.4757	-0.3512	-2.1938	-1.3125	-1.9745	-1.6568	0.66022	-1.3176	3708.8	33.526	-4.5942	55.656	-41.645	52.68	58.472	23.406	-4.3517	-3.9146	0.75263	-1.9155	31.428	-4.5798
78.378	-7.0151	51.378	-1.4832	-0.36083	-2.2021	-1.6795	-1.8756	-1.6655	0.66022	-1.3176	3708.4	33.245	-4.2809	55.681	-42.049	52.704	58.472	23.406	-4.3517	-3.9146	0.75263	-1.9155	31.428	-4.5798
78.696	-6.4985	51.039	-1.4925	-0.36996	-2.2104	-2.0312	-1.7738	-1.6726	0.66022	-1.3176	3707.9	32.965	-3.9633	55.707	-42.452	52.729	58.472	23.406	-4.3517	-3.9146	0.75263	-1.9155	31.428	-4.5798
79.01	-5.9749	50.699	-1.5035	-0.37856	-2.2188	-2.3621	-1.6692	-1.6765	0.66022	-1.3176	3707.5	32.687	-3.6417	55.734	-42.852	52.755	58.472	23.406	-4.3517	-3.9146	0.75263	-1.9155	31.428	-4.5798
79.32	-5.4446	50.359	-1.5161	-0.38664	-2.2272	-2.6783	-1.5621	-1.6799	0.66022	-1.3176	3707.0	32.411	-3.3165	55.761	-43.25	52.781	58.472	23.406	-4.3517	-3.9146	0.75263	-1.9155	31.428	-4.5798
79.626	-4.908	50.019	-1.5302	-0.39418	-2.2356	-2.9798	-1.4529	-1.683	0.66022	-1.3176	3706.5	32.136	-2.9878	55.789	-43.646	52.808	58.472	23.406	-4.3517	-3.9146	0.75263	-1.9155	31.428	-4.5798
79.927	-4.3656	49.68	-1.5458	-0.40117	-2.244	-3.2669	-1.3416	-1.6857	0.66022	-1.3176	3706.1	31.864	-2.656	55.818	-44.039	52.835	58.472	23.406	-4.3517	-3.9146	0.75263	-1.9155	31.428	-4.5798
80.223	-3.8175	49.341	-1.5629	-0.40759	-2.2525	-3.5398	-1.2285	-1.6881	0.66022	-1.3176	3705.6	31.593	-2.3211	55.847	-44.429	52.863	58.472	23.406	-4.3517	-3.9146	0.75263	-1.9155	31.428	-4.5798
80.514	-3.2642	49.002	-1.5812	-0.41345	-2.2609	-3.7983	-1.1139	-1.6903	0.66022	-1.3176	3705.2	31.326	-1.9835	55.877	-44.816	52.892	58.472	23.406	-4.3517	-3.9146	0.75263	-1.9155	31.428	-4.5798
80.799	-2.7059	48.665	-1.6008	-0.41873	-2.2694	-4.0375	-0.9987	-1.6947	0.66022	-1.3176	3704.7	31.061	-1.6433	55.908	-45.199	52.922	58.472	23.406	-4.3517	-3.9146	0.75263	-1.9155	31.428	-4.5798
81.078	-2.143	48.33	-1.6216	-0.42344	-2.2778	-4.2631	-0.88231	-1.699	0.66022	-1.3176	3704.3	30.799	-1.3006	55.939	-45.578	52.951	58.472	23.406	-4.3517	-3.9146	0.75263	-1.9155	31.428	-4.5798
81.352	-1.5756	47.996	-1.6434	-0.42755	-2.2864	-4.4755	-0.76498	-1.703	0.66022	-1.3176	3703.8	30.54	-0.95569	55.971	-45.954	52.982	58.472	23.406	-4.3517	-3.9146	0.75263	-1.9155	31.428	-4.5798
81.619	-1.0041	47.665	-1.6663	-0.43108	-2.2949	-4.6749	-0.64689	-1.7067	0.66022	-1.3176	3703.3	30.285	-0.60867	56.003	-46.325	53.013	58.472	23.406	-4.3517	-3.9146	0.75263	-1.9155	31.428	-4.5798
81.879	-0.42867	47.336	-1.6901	-0.43402	-2.3034	-4.8617	-0.52828	-1.7101	0.66022	-1.3176	3702.9	30.033	-0.25969	56.036	-46.691	53.045	58.472	23.406	-4.3517	-3.9146	0.75263	-1.9155	31.428	-4.5798
82.133	0.15033	47.01	-1.715	-0.43636	-2.312	-5.077	-0.40688	-1.7195	0.66022	-1.3176	3702.4	29.785	0.091016	56.07	-47.053	53.077	58.472	23.406	-4.3517	-3.9146	0.75263	-1.9155	31.428	-4.5798
82.379	0.73239	46.688	-1.7409	-0.43809	-2.3206	-5.2828	-0.286	-1.7226	0.66022	-1.3176	3702.0	29.542	0.44315	56.104	-47.408	53.109	58.472	23.406	-4.3517	-3.9146	0.75263	-1.9155	31.428	-4.5798
82.618	1.3173	46.37	-1.7678	-0.43922	-2.3292	-5.4751	-0.16543	-1.7245	0.66022	-1.3176	3701.5	29.304	0.79657	56.139	-47.758	53.143	58.472	23.406	-4.3517	-3.9146	0.75263	-1.9155	31.428	-4.5798
82.85	1.9047	46.057	-1.7956	-0.43975	-2.3378	-5.6541	-0.045431	-1.7252	0.66022	-1.3176	3701.0	29.07	1.1511	56.174	-48.102	53.176	58.472	23.406	-4.3517	-3.9146	0.75263	-1.9155	31.428	-4.5798
83.074	2.4945	45.748	-1.8243	-0.43968	-2.3465	-5.8201	0.073743	-1.7246	0.66022	-1.3176	3700.6	28.841	1.5067	56.21	-48.439	53.21	58.472	23.406	-4.3517	-3.9146	0.75263	-1.9155	31.428	-4.5798
83.29	3.0864	45.445	-1.8538	-0.43901	-2.3551	-5.9732	0.19184	-1.7226	0.66022	-1.3176	3700.1	28.618	1.8631	56.246	-48.769	53.245	58.472	23.406	-4.3517	-3.9146	0.75263	-1.9155	31.428	-4.5798
83.498	3.6802	45.148	-1.884	-0.43776	-2.3637	-6.1165	0.30724	-1.7198	0.66022	-1.3176	3699.6	28.4	2.2203	56.282	-49.092	53.28	58.472	23.406	-4.3517	-3.9146	0.75263	-1.9155	31.428	-4.5798
83.697	4.2757	44.857	-1.9149	-0.43594	-2.3723	-6.2494	0.42019	-1.7158	0.66022	-1.3176	3699.2	28.189	2.5781	56.32	-49.407	53.316	58.472	23.406	-4.3517	-3.9146	0.75263	-1.9155	31.428	-4.5798
83.888	4.8728	44.573	-1.9465	-0.43356	-2.3809	-6.3711	0.53229	-1.7114	0.66022	-1.3176	3698.7	27.984	2.9364	56.357	-49.715	53.351	58.472	23.406	-4.3517	-3.9146	0.75263	-1.9155	31.428	-4.5798
84.07	5.4711	44.297	-1.9787	-0.4306	-2.3894	-6.4912	0.65278	-1.7167	0.66022	-1.3176	3698.2	27.785	3.2952	56.395	-50.014	53.388	58.472	23.406	-4.3517	-3.9146	0.75263	-1.9155	31.428	-4.5798
84.243	6.0707	44.028	-2.0114	-0.42704	-2.398	-6.604	0.76997	-1.7188	0.66022	-1.3176	3697.8	27.593	3.6543	56.433	-50.304	53.424	58.472	23.406	-4.3517	-3.9146	0.75263	-1.9155	31.428	-4.5798
84.407	6.6712	43.768	-2.0447	-0.42291	-2.4066	-6.7099	0.88364	-1.7178	0.66022	-1.3176	3697.3	27.408	4.0136	56.472	-50.586	53.461	58.472	23.406	-4.3517	-3.9146	0.75263	-1.9155	31.428	-4.5798
84.561	7.2725	43.517	-2.0785	-0.41822	-2.4152	-6.814	0.99067	-1.7094	0.66022	-1.3176	3696.9	27.231	4.373	56.511	-50.858	53.499	58.472	23.406	-4.3517	-3.9146	0.75263	-1.9155	31.428	-4.5798
84.706	7.8743	43.275	-2.1128	-0.41301	-2.4237	-6.9107	1.094	-1.6985	0.66022	-1.3176	3696.4	27.062	4.7323	56.55	-51.121	53.536	58.472	23.406	-4.3517	-3.9146	0.75263	-1.9155	31.428	-4.5798
84.842	8.4763	43.043	-2.1476	-0.40728	-2.4322	-7.0	1.1935	-1.6852	0.66022	-1.3176	3695.9	26.9	5.0915	56.59	-51.373	53.574	58.472	23.406	-4.3517	-3.9146	0.75263	-1.9155	31.428	-4.5798
84.967	9.0784	42.821	-2.1828	-0.40108	-2.4405	-7.0822	1.2891	-1.6696	0.66022	-1.3176	3695.4	26.747	5.4503	56.63	-51.615	53.612	58.472	23.406	-4.3517	-3.9146	0.75263	-1.9155	31.428	-4.5798
85.083	9.6801	42.609	-2.2184	-0.3944	-2.4488	-7.1573	1.3807	-1.6518	0.66022	-1.3176	3695.0	26.602	5.8087	56.67	-51.847	53.65	58.472	23.406	-4.3517	-3.9146	0.75263	-1.9155	31.428	-4.5798
85.188	10.281	42.409	-2.2544	-0.38728	-2.4571	-7.2335	1.4663	-1.6315	0.66022	-1.3176	3694.5	26.465	6.1664	56.71	-52.067	53.689	58.472	23.406	-4.3517	-3.9146	0.75263	-1.9155	31.428	-4.5798
85.284	10.882	42.221	-2.2907	-0.37975	-2.4652	-7.3118	1.5457	-1.6088	0.66022	-1.3176	3694.0	26.338	6.5234	56.75	-52.277	53.727	58.472	23.406	-4.3517	-3.9146	0.75263	-1.9155	31.428	-4.5798
85.369	11.481	42.044	-2.3275	-0.37183	-2.4731	-7.3834	1.621	-1.5845	0.66022	-1.3176	3693.6	26.22	6.8794	56.79	-52.475	53.766	58.472	23.406	-4.3517	-3.9146	0.75263	-1.9155	31.428	-4.5798
85.444	12.079	41.879	-2.3646	-0.36354	-2.481	-7.4482	1.6922	-1.5587	0.66022	-1.3176	3693.1	26.111	7.2343	56.831	-52.661	53.805	58.472	23.406	-4.3517	-3.9146	0.75263	-1.9155	31.428	-4.5798
85.509	12.675	41.727	-2.402	-0.35491	-2.4887	-7.5063	1.7591	-1.5315	0.66022	-1.3176	3692.6	26.012	7.5879	56.871	-52.835	53.843	58.472	23.406	-4.3517	-3.9146	0.75263	-1.9155	31.428	-4.5798
85.563	13.269	41.589	-2.4395	-0.34593	-2.4963	-7.5065	1.833	-1.4943	0.66022	-1.3176	3692.2	25.923	7.94	56.912	-52.997	53.882	58.472	23.406	-4.3517	-3.9146	0.75263	-1.9155	31.428	-4.5798
85.607	13.86	41.463	-2.477	-0.3366	-2.5037	-7.5062	1.8984	-1.4515	0.66022	-1.3176	3691.7	25.843	8.2905	56.952	-53.147	53.921	58.472	23.406	-4.3517	-3.9146	0.75263	-1.9155	31.428	-4.5798
85.64	14.449	41.352	-2.5146	-0.32696	-2.5108	-7.5063	1.9567	-1.4082	0.66022	-1.3176	3691.2	25.774	8.6392	56.992	-53.283	53.959	58.472	23.406	-4.3517	-3.9146	0.75263	-1.9155	31.428	-4.5798
85.662	15.035	41.254	-2.5521	-0.31704	-2.5177	-7.5053	2.0089	-1.3656	0.66022	-1.3176	3690.7	25.715	8.9858	57.033	-53.407	53.998	58.472	23.406	-4.3517	-3.9146	0.75263	-1.9155	31.428	-4.5798
85.674	15.617	41.171	-2.5896	-0.30688	-2.5245	-7.5035	2.0549	-1.3241	0.66022	-1.3176	3690.3	25.667	9.3302	57.073	-53.517	54.036	58.472	23.406	-4.3517	-3.9146	0.75263	-1.9155	31.428	-4.5798
85.676	16.195	41.102	-2.6271	-0.2965	-2.531	-7.5012	2.0949	-1.2837	0.66022	-1.3176	3689.8	25.629	9.6722	57.113	-53.614	54.074	58.472	23.406	-4.3517	-3.9146	0.75263	-1.9155	31.428	-4.5798
85.667	16.77	41.048	-2.6646	-0.28594	-2.5373	-7.4994	2.1289	-1.2447	0.66022	-1.3176	3689.3	25.602	10.012	57.153	-53.697	54.112	58.472	23.406	-4.3517	-3.9146	0.75263	-1.9155	31.428	-4.5798
85.647	17.339	41.009	-2.7022	-0.27524	-2.5434	-7.5222	2.1523	-1.2053	0.66022	-1.3176	3688.9	25.586	10.348	57.192	-53.767	54.15	58.472	23.406	-4.3517	-3.9146	0.75263	-1.9155	31.428	-4.5798
85.617	17.904	40.985	-2.7398	-0.26443	-2.5494	-7.5447	2.1708	-1.1679	0.66022	-1.3176	3688.4	25.581	10.681	57.231	-53.822	54.187	58.472	23.406	-4.3517	-3.9146	0.75263	-1.9155	31.428	-4.5798
85.576	18.463	40.977	-2.7776	-0.25354	-2.5551	-7.5672	2.1843	-1.1327	0.66022	-1.3176	3687.9	25.587	11.012	57.27	-53.863	54.225	58.472	23.406	-4.3517	-3.9146	0.75263	-1.9155	31.428	-4.5798
85.525	19.016	40.984	-2.8155	-0.24259	-2.5607	-7.5898	2.1933	-1.0999	0.66022	-1.3176	3687.4	25.604	11.338	57.309	-53.89	54.262	58.472	23.406	-4.3517	-3.9146	0.75263	-1.9155	31.428	-4.5798
85.463	19.563	41.008	-2.8535	-0.23161	-2.5661	-7.6129	2.1972	-1.0697	0.66022	-1.3176	3687.0	25.633	11.661	57.347	-53.902	54.298	58.472	23.406	-4.3517	-3.9146	0.75263	-1.9155	31.428	-4.5798
85.391	20.103	41.047	-2.8916	-0.22063	-2.5714	-7.6367	2.1964	-1.0422	0.66022	-1.3176	3686.5	25.673	11.979	57.385	-53.9	54.334	58.472	23.406	-4.3517	-3.9146	0.75263	-1.9155	31.428	-4.5798
85.309	20.636	41.102	-2.9299	-0.20967	-2.5765	-7.6789	2.1849	-1.0118	0.66022	-1.3176	3686.0	25.724	12.294	57.422	-53.883	54.37	58.472	23.406	-4.3517	-3.9146	0.75263	-1.9155	31.428	-4.5798
85.217	21.161	41.173	-2.9684	-0.19879	-2.5815	-7.7225	2.169	-0.98404	0.66022	-1.3176	3685.5	25.788	12.603	57.459	-53.851	54.405	58.472	23.406	-4.3517	-3.9146	0.75263	-1.9155	31.428	-4.5798
85.115	21.678	41.26	-3.0072	-0.18799	-2.5864	-7.7665	2.1498	-0.95937	0.66022	-1.3176	3685.0	25.862	12.908	57.495	-53.805	54.44	58.472	23.406	-4.3517	-3.9146	0.75263	-1.9155	31.428	-4.5798
85.003	22.186	41.364	-3.0461	-0.17729	-2.5911	-7.811	2.1264	-0.93791	0.66022	-1.3176	3684.6	25.948	13.208	57.531	-53.743	54.474	58.472	23.406	-4.3517	-3.9146	0.75263	-1.9155	31.428	-4.5798
84.881	22.685	41.484	-3.0852	-0.16672	-2.5958	-7.822	2.1064	-0.9147	0.66022	-1.3176	3684.1	26.046	13.502	57.566	-53.666	54.508	58.472	23.406	-4.3517	-3.9146	0.75263	-1.9155	31.428	-4.5798
84.749	23.174	41.62	-3.1243	-0.15622	-2.6003	-7.7865	2.0929	-0.88847	0.66022	-1.3176	3683.6	26.156	13.79	57.601	-53.574	54.542	58.472	23.406	-4.3517	-3.9146	0.75263	-1.9155	31.428	-4.5798
84.607	23.652	41.773	-3.1631	-0.1458	-2.6046	-7.7427	2.0776	-0.86477	0.66022	-1.3176	3683.1	26.277	14.072	57.635	-53.467	54.574	58.472	23.406	-4.3517	-3.9146	0.75263	-1.9155	31.428	-4.5798
84.457	24.12	41.942	-3.2017	-0.13545	-2.6089	-7.6905	2.0598	-0.84338	0.66022	-1.3176	3682.7	26.409	14.348	57.669	-53.345	54.607	58.472	23.406	-4.3517	-3.9146	0.75263	-1.9155	31.428	-4.5798
84.297	24.577	42.127	-3.24	-0.1252	-2.6131	-7.6301	2.0401	-0.8244	0.66022	-1.3176	3682.2	26.553	14.617	57.702	-53.208	54.638	58.472	23.406	-4.3517	-3.9146	0.75263	-1.9155	31.428	-4.5798
84.127	25.023	42.328	-3.278	-0.11505	-2.6172	-7.5616	2.0195	-0.80793	0.66022	-1.3176	3681.7	26.709	14.88	57.734	-53.056	54.669	58.472	23.406	-4.3517	-3.9146	0.75263	-1.9155	31.428	-4.5798
83.949	25.456	42.545	-3.3156	-0.10502	-2.6212	-7.5036	1.9918	-0.78869	0.66022	-1.3176	3681.2	26.876	15.135	57.765	-52.889	54.699	58.472	23.406	-4.3517	-3.9146	0.75263	-1.9155	31.428	-4.5798
83.762	25.877	42.779	-3.353	-0.095142	-2.625	-7.4529	1.958	-0.76725	0.66022	-1.3176	3680.7	27.054	15.383	57.796	-52.707	54.729	58.472	23.406	-4.3517	-3.9146	0.75263	-1.9155	31.428	-4.5798
83.566	26.286	43.028	-3.3901	-0.08544	-2.6288	-7.3934	1.9222	-0.74828	0.66022	-1.3176	3680.3	27.244	15.624	57.826	-52.51	54.757	58.472	23.406	-4.3517	-3.9146	0.75263	-1.9155	31.428	-4.5798
83.362	26.68	43.293	-3.4269	-0.075923	-2.6325	-7.3254	1.8844	-0.73188	0.66022	-1.3176	3679.8	27.444	15.856	57.856	-52.299	54.786	58.472	23.406	-4.3517	-3.9146	0.75263	-1.9155	31.428	-4.5798
83.149	27.061	43.573	-3.4634	-0.066599	-2.6362	-7.2492	1.8448	-0.71812	0.66022	-1.3176	3679.3	27.656	16.081	57.884	-52.073	54.813	58.472	23.406	-4.3517	-3.9146	0.75263	-1.9155	31.428	-4.5798
82.928	27.428	43.869	-3.4994	-0.057476	-2.6397	-7.1648	1.804	-0.70672	0.66022	-1.3176	3678.8	27.879	16.297	57.912	-51.832	54.84	58.472	23.406	-4.3517	-3.9146	0.75263	-1.9155	31.428	-4.5798
82.699	27.78	44.179	-3.535	-0.048555	-2.6432	-7.1135	1.7694	-0.69804	0.66022	-1.3176	3678.3	28.112	16.504	57.939	-51.577	54.866	58.472	23.406	-4.3517	-3.9146	0.75263	-1.9155	31.428	-4.5798
82.463	28.116	44.505	-3.5706	-0.039768	-2.6467	-7.1041	1.7456	-0.69225	0.66022	-1.3176	3677.9	28.356	16.702	57.965	-51.308	54.891	58.472	23.406	-4.3517	-3.9146	0.75263	-1.9155	31.428	-4.5798
82.219	28.437	44.845	-3.6061	-0.031096	-2.6502	-7.0932	1.7231	-0.68694	0.66022	-1.3176	3677.4	28.61	16.89	57.99	-51.026	54.915	58.472	23.406	-4.3517	-3.9146	0.75263	-1.9155	31.428	-4.5798
81.967	28.741	45.2	-3.6415	-0.022555	-2.6535	-7.0947	1.694	-0.65706	0.66022	-1.3176	3676.9	28.874	17.069	58.015	-50.729	54.939	58.472	23.406	-4.3517	-3.9146	0.75263	-1.9155	31.428	-4.5798
81.709	29.029	45.569	-3.677	-0.014152	-2.6567	-7.0998	1.6675	-0.62768	0.66022	-1.3176	3676.4	29.148	17.238	58.038	-50.42	54.961	58.472	23.406	-4.3517	-3.9146	0.75263	-1.9155	31.428	-4.5798
81.444	29.299	45.952	-3.7125	-0.0058752	-2.6598	-7.1092	1.6439	-0.59868	0.66022	-1.3176	3675.9	29.432	17.396	58.061	-50.097	54.983	58.472	23.406	-4.3517	-3.9146	0.75263	-1.9155	31.428	-4.5798
81.172	29.55	46.348	-3.7481	0.0022913	-2.6627	-7.1234	1.6233	-0.56878	0.66022	-1.3176	3675.4	29.726	17.544	58.083	-49.761	55.004	58.472	23.406	-4.3517	-3.9146	0.75263	-1.9155	31.428	-4.5798
80.893	29.783	46.759	-3.7838	0.010363	-2.6655	-7.1385	1.6014	-0.53162	0.66022	-1.3176	3675.0	30.029	17.68	58.103	-49.412	55.024	58.472	23.406	-4.3517	-3.9146	0.75263	-1.9155	31.428	-4.5798
80.609	29.996	47.181	-3.8194	0.018215	-2.6679	-7.1103	1.5395	-0.4354	0.66022	-1.3176	3674.5	30.341	17.804	58.123	-49.051	55.043	58.472	23.406	-4.3517	-3.9146	0.75263	-1.9155	31.428	-4.5798
80.319	30.189	47.616	-3.8549	0.025758	-2.6698	-7.0808	1.4778	-0.33528	0.66022	-1.3176	3674.0	30.661	17.917	58.141	-48.679	55.061	58.472	23.406	-4.3517	-3.9146	0.75263	-1.9155	31.428	-4.5798
80.023	30.362	48.062	-3.8902	0.032994	-2.6712	-7.0503	1.4166	-0.23124	0.66022	-1.3176	3673.5	30.989	18.017	58.159	-48.296	55.078	58.472	23.406	-4.3517	-3.9146	0.75263	-1.9155	31.428	-4.5798
79.722	30.512	48.519	-3.9254	0.039924	-2.6721	-7.019	1.3558	-0.12331	0.66022	-1.3176	3673.0	31.325	18.105	58.175	-47.902	55.093	58.472	23.406	-4.3517	-3.9146	0.75263	-1.9155	31.428	-4.5798
79.417	30.641	48.986	-3.9604	0.046552	-2.6725	-6.9901	1.2956	-0.01081	0.66022	-1.3176	3672.6	31.667	18.179	58.189	-47.498	55.108	58.472	23.406	-4.3517	-3.9146	0.75263	-1.9155	31.428	-4.5798
79.107	30.748	49.463	-3.9953	0.052881	-2.6722	-6.9652	1.2361	0.106	0.66022	-1.3176	3672.1	32.016	18.24	58.203	-47.084	55.121	58.472	23.406	-4.3517	-3.9146	0.75263	-1.9155	31.428	-4.5798
78.794	30.83	49.949	-4.0301	0.058915	-2.6714	-6.9431	1.1774	0.22625	0.66022	-1.3176	3671.6	32.371	18.287	58.214	-46.662	55.132	58.472	23.406	-4.3517	-3.9146	0.75263	-1.9155	31.428	-4.5798
78.477	30.889	50.444	-4.0647	0.064657	-2.67	-6.9241	1.1197	0.34975	0.66022	-1.3176	3671.1	32.732	18.32	58.225	-46.231	55.143	58.472	23.406	-4.3517	-3.9146	0.75263	-1.9155	31.428	-4.5798
78.158	30.923	50.946	-4.0993	0.070114	-2.6679	-6.9046	1.0671	0.47114	0.66022	-1.3176	3670.6	33.098	18.338	58.234	-45.792	55.152	58.472	23.406	-4.3517	-3.9146	0.75263	-1.9155	31.428	-4.5798
77.836	30.933	51.457	-4.1337	0.075456	-2.6654	-6.8418	1.0692	0.52384	0.66022	-1.3176	3670.1	33.468	18.341	58.242	-45.346	55.159	58.472	23.406	-4.3517	-3.9146	0.75263	-1.9155	31.428	-4.5798
77.512	30.916	51.974	-4.1678	0.080801	-2.6627	-6.7951	1.0681	0.57649	0.66022	-1.3176	3669.7	33.843	18.329	58.248	-44.893	55.166	58.472	23.406	-4.3517	-3.9146	0.75263	-1.9155	31.428	-4.5798
77.186	30.875	52.499	-4.2016	0.086132	-2.6597	-6.7553	1.0639	0.62674	0.66022	-1.3176	3669.2	34.222	18.302	58.254	-44.435	55.172	58.472	23.406	-4.3517	-3.9146	0.75263	-1.9155	31.428	-4.5798
76.858	30.807	53.03	-4.2353	0.091434	-2.6564	-6.712	1.0566	0.67231	0.66022	-1.3176	3668.7	34.605	18.258	58.258	-43.971	55.176	58.472	23.406	-4.3517	-3.9146	0.75263	-1.9155	31.428	-4.5798
76.53	30.712	53.566	-4.2688	0.096693	-2.6529	-6.6793	1.0464	0.71643	0.66022	-1.3176	3668.2	34.99	18.199	58.261	-43.502	55.179	58.472	23.406	-4.3517	-3.9146	0.75263	-1.9155	31.428	-4.5798
76.201	30.591	54.108	-4.3023	0.10203	-2.6492	-6.6998	1.0892	0.77728	0.66022	-1.3176	3667.7	35.377	18.124	58.263	-43.029	55.181	58.472	23.406	-4.3517	-3.9146	0.75263	-1.9155	31.428	-4.5798
75.872	30.442	54.653	-4.3357	0.10758	-2.6452	-6.6912	1.1308	0.83205	0.66022	-1.3176	3667.2	35.766	18.033	58.263	-42.552	55.182	58.472	23.406	-4.3517	-3.9146	0.75263	-1.9155	31.428	-4.5798
75.543	30.265	55.201	-4.3692	0.11333	-2.6409	-6.682	1.1696	0.8864	0.66022	-1.3176	3666.8	36.156	17.925	58.263	-42.072	55.182	58.472	23.406	-4.3517	-3.9146	0.75263	-1.9155	31.428	-4.5798
75.214	30.06	55.752	-4.4024	0.11927	-2.6363	-6.6166	1.2057	0.9306	0.66022	-1.3176	3666.3	36.547	17.801	58.26	-41.59	55.18	58.472	23.406	-4.3517	-3.9146	0.75263	-1.9155	31.428	-4.5798
74.887	29.827	56.305	-4.4353	0.12539	-2.6316	-6.5276	1.2387	0.97096	0.66022	-1.3176	3665.8	36.938	17.659	58.257	-41.106	55.177	58.472	23.406	-4.3517	-3.9146	0.75263	-1.9155	31.428	-4.5798
74.56	29.566	56.859	-4.4677	0.13166	-2.6266	-6.4305	1.2686	1.0101	0.66022	-1.3176	3665.3	37.329	17.501	58.252	-40.621	55.173	58.472	23.406	-4.3517	-3.9146	0.75263	-1.9155	31.428	-4.5798
74.235	29.275	57.414	-4.4996	0.13807	-2.6215	-6.2966	1.2957	1.043	0.66022	-1.3176	3664.8	37.719	17.325	58.245	-40.136	55.167	58.472	23.406	-4.3517	-3.9146	0.75263	-1.9155	31.428	-4.5798
73.911	28.956	57.968	-4.5304	0.14461	-2.6162	-6.045	1.3194	1.0564	0.66022	-1.3176	3664.4	38.107	17.133	58.238	-39.651	55.16	58.472	23.406	-4.3517	-3.9146	0.75263	-1.9155	31.428	-4.5798
73.59	28.609	58.521	-4.56	0.15126	-2.6109	-5.7786	1.3395	1.0673	0.66022	-1.3176	3663.9	38.493	16.924	58.229	-39.166	55.152	58.472	23.406	-4.3517	-3.9146	0.75263	-1.9155	31.428	-4.5798
73.271	28.233	59.072	-4.5882	0.158	-2.6056	-5.4982	1.3562	1.0756	0.66022	-1.3176	3663.4	38.876	16.698	58.218	-38.684	55.143	58.472	23.406	-4.3517	-3.9146	0.75263	-1.9155	31.428	-4.5798
72.954	27.83	59.619	-4.615	0.16482	-2.6001	-5.2208	1.3747	1.0949	0.66022	-1.3176	3662.9	39.256	16.456	58.206	-38.203	55.132	58.472	23.406	-4.3517	-3.9146	0.75263	-1.9155	31.428	-4.5798
72.64	27.399	60.163	-4.6404	0.17175	-2.5946	-4.9487	1.3959	1.1279	0.66022	-1.3176	3662.4	39.633	16.198	58.193	-37.726	55.12	58.472	23.406	-4.3517	-3.9146	0.75263	-1.9155	31.428	-4.5798
72.33	26.94	60.701	-4.6645	0.17877	-2.5889	-4.6653	1.4133	1.1565	0.66022	-1.3176	3662.0	40.004	15.924	58.179	-37.252	55.106	58.472	23.406	-4.3517	-3.9146	0.75263	-1.9155	31.428	-4.5798
72.023	26.454	61.235	-4.6875	0.18582	-2.5832	-4.5203	1.4065	1.1157	0.66022	-1.3176	3661.5	40.371	15.633	58.163	-36.782	55.092	58.472	23.406	-4.3517	-3.9146	0.75263	-1.9155	31.428	-4.5798
71.72	25.941	61.762	-4.7096	0.19283	-2.5777	-4.3099	1.397	1.069	0.66022	-1.3176	3661.0	40.733	15.327	58.146	-36.317	55.076	58.472	23.406	-4.3517	-3.9146	0.75263	-1.9155	31.428	-4.5798
71.422	25.402	62.281	-4.7306	0.19979	-2.5725	-4.0834	1.3845	1.0253	0.66022	-1.3176	3660.5	41.089	15.006	58.128	-35.858	55.059	58.472	23.406	-4.3517	-3.9146	0.75263	-1.9155	31.428	-4.5798
71.127	24.836	62.793	-4.7504	0.20666	-2.5674	-3.8336	1.3638	1.0146	0.66022	-1.3176	3660.1	41.439	14.669	58.109	-35.405	55.042	58.472	23.406	-4.3517	-3.9146	0.75263	-1.9155	31.428	-4.5798
70.838	24.245	63.296	-4.7689	0.21342	-2.5623	-3.5629	1.3389	1.0065	0.66022	-1.3176	3659.6	41.782	14.317	58.089	-34.959	55.023	58.472	23.406	-4.3517	-3.9146	0.75263	-1.9155	31.428	-4.5798
70.553	23.629	63.79	-4.786	0.22004	-2.5573	-3.2726	1.3097	1.0001	0.66022	-1.3176	3659.1	42.118	13.951	58.067	-34.521	55.003	58.472	23.406	-4.3517	-3.9146	0.75263	-1.9155	31.428	-4.5798
70.274	22.989	64.272	-4.8016	0.22651	-2.5523	-2.964	1.2762	0.99497	0.66022	-1.3176	3658.6	42.446	13.571	58.045	-34.09	54.983	58.472	23.406	-4.3517	-3.9146	0.75263	-1.9155	31.428	-4.5798
70.001	22.326	64.744	-4.8156	0.2328	-2.5474	-2.6384	1.2382	0.99082	0.66022	-1.3176	3658.1	42.766	13.178	58.022	-33.669	54.961	58.472	23.406	-4.3517	-3.9146	0.75263	-1.9155	31.428	-4.5798
69.733	21.641	65.202	-4.8279	0.23888	-2.5424	-2.2973	1.196	0.98725	0.66022	-1.3176	3657.7	43.077	12.772	57.998	-33.256	54.939	58.472	23.406	-4.3517	-3.9146	0.75263	-1.9155	31.428	-4.5798
69.472	20.934	65.647	-4.8385	0.24475	-2.5375	-1.9782	1.1495	0.98366	0.66022	-1.3176	3657.2	43.378	12.354	57.974	-32.854	54.916	58.472	23.406	-4.3517	-3.9146	0.75263	-1.9155	31.428	-4.5798
69.218	20.207	66.078	-4.848	0.25037	-2.5326	-1.7853	1.0995	0.98719	0.66022	-1.3176	3656.7	43.67	11.923	57.948	-32.462	54.892	58.472	23.406	-4.3517	-3.9146	0.75263	-1.9155	31.428	-4.5798
68.971	19.461	66.494	-4.8563	0.25573	-2.5275	-1.549	1.0437	1.0337	0.66022	-1.3176	3656.2	43.952	11.482	57.922	-32.081	54.868	58.472	23.406	-4.3517	-3.9146	0.75263	-1.9155	31.428	-4.5798
68.731	18.696	66.894	-4.8634	0.2608	-2.5223	-1.2879	0.98406	1.0812	0.66022	-1.3176	3655.8	44.224	11.03	57.895	-31.711	54.843	58.472	23.406	-4.3517	-3.9146	0.75263	-1.9155	31.428	-4.5798
68.498	17.914	67.278	-4.8691	0.26557	-2.5167	-1.0026	0.92064	1.1293	0.66022	-1.3176	3655.3	44.485	10.568	57.868	-31.354	54.817	58.472	23.406	-4.3517	-3.9146	0.75263	-1.9155	31.428	-4.5798
68.274	17.114	67.646	-4.8734	0.27	-2.511	-0.69414	0.85346	1.178	0.66022	-1.3176	3654.8	44.735	10.097	57.84	-31.008	54.791	58.472	23.406	-4.3517	-3.9146	0.75263	-1.9155	31.428	-4.5798
68.058	16.3	67.995	-4.876	0.27409	-2.5049	-0.33681	0.78185	1.2366	0.66022	-1.3176	3654.4	44.974	9.6162	57.812	-30.675	54.765	58.472	23.406	-4.3517	-3.9146	0.75263	-1.9155	31.428	-4.5798
67.85	15.471	68.326	-4.8765	0.27784	-2.4985	0.12901	0.71674	1.318	0.66022	-1.3176	3653.9	45.2	9.1274	57.783	-30.356	54.738	58.472	23.406	-4.3517	-3.9146	0.75263	-1.9155	31.428	-4.5798
67.651	14.629	68.639	-4.8747	0.28125	-2.4918	0.60118	0.64678	1.396	0.66022	-1.3176	3653.4	45.415	8.6312	57.754	-30.049	54.712	58.472	23.406	-4.3517	-3.9146	0.75263	-1.9155	31.428	-4.5798
67.461	13.776	68.932	-4.8705	0.2843	-2.4846	1.0683	0.57116	1.4675	0.66022	-1.3176	3652.9	45.618	8.1285	57.725	-29.757	54.684	58.472	23.406	-4.3517	-3.9146	0.75263	-1.9155	31.428	-4.5798
67.281	12.913	69.205	-4.864	0.28695	-2.4771	1.5383	0.48955	1.551	0.66022	-1.3176	3652.5	45.807	7.6199	57.696	-29.478	54.657	58.472	23.406	-4.3517	-3.9146	0.75263	-1.9155	31.428	-4.5798
67.111	12.04	69.457	-4.8551	0.28919	-2.4691	2.0055	0.40263	1.6342	0.66022	-1.3176	3652.0	45.984	7.1061	57.667	-29.214	54.63	58.472	23.406	-4.3517	-3.9146	0.75263	-1.9155	31.428	-4.5798
66.95	11.161	69.689	-4.844	0.29097	-2.4607	2.4671	0.3112	1.711	0.66022	-1.3176	3651.5	46.148	6.5879	57.637	-28.964	54.602	58.472	23.406	-4.3517	-3.9146	0.75263	-1.9155	31.428	-4.5798
66.8	10.275	69.9	-4.8305	0.29229	-2.452	2.9234	0.21593	1.7813	0.66022	-1.3176	3651.1	46.299	6.0659	57.608	-28.729	54.575	58.472	23.406	-4.3517	-3.9146	0.75263	-1.9155	31.428	-4.5798
66.66	9.3834	70.09	-4.8147	0.29313	-2.4429	3.3921	0.11801	1.8477	0.66022	-1.3176	3650.6	46.437	5.5409	57.578	-28.509	54.547	58.472	23.406	-4.3517	-3.9146	0.75263	-1.9155	31.428	-4.5798
66.53	8.4888	70.258	-4.7966	0.29347	-2.4335	3.8572	0.017278	1.908	0.66022	-1.3176	3650.1	46.561	5.0137	57.549	-28.304	54.52	58.472	23.406	-4.3517	-3.9146	0.75263	-1.9155	31.428	-4.5798
66.412	7.5919	70.404	-4.7761	0.2933	-2.4238	4.3164	-0.085818	1.962	0.66022	-1.3176	3649.6	46.672	4.4852	57.52	-28.114	54.492	58.472	23.406	-4.3517	-3.9146	0.75263	-1.9155	31.428	-4.5798
66.304	6.6943	70.529	-4.7534	0.29261	-2.4139	4.7705	-0.19062	2.0116	0.66022	-1.3176	3649.2	46.769	3.956	57.491	-27.94	54.465	58.472	23.406	-4.3517	-3.9146	0.75263	-1.9155	31.428	-4.5798
66.208	5.7973	70.632	-4.7284	0.29139	-2.4037	5.2261	-0.29602	2.0749	0.66022	-1.3176	3648.7	46.852	3.4269	57.462	-27.781	54.438	58.472	23.406	-4.3517	-3.9146	0.75263	-1.9155	31.428	-4.5798
66.123	4.9021	70.713	-4.7012	0.28964	-2.3932	5.6767	-0.40279	2.1315	0.66022	-1.3176	3648.2	46.921	2.8987	57.433	-27.638	54.412	58.472	23.406	-4.3517	-3.9146	0.75263	-1.9155	31.428	-4.5798
66.049	4.0103	70.773	-4.6717	0.28736	-2.3824	6.1223	-0.51047	2.1817	0.66022	-1.3176	3647.8	46.977	2.3722	57.405	-27.51	54.385	58.472	23.406	-4.3517	-3.9146	0.75263	-1.9155	31.428	-4.5798
65.987	3.1231	70.811	-4.6399	0.28454	-2.3714	6.5662	-0.61805	2.2261	0.66022	-1.3176	3647.3	47.02	1.8481	57.377	-27.398	54.359	58.472	23.406	-4.3517	-3.9146	0.75263	-1.9155	31.428	-4.5798
65.937	2.242	70.828	-4.606	0.28118	-2.3601	7.013	-0.72442	2.2657	0.66022	-1.3176	3646.8	47.048	1.3272	57.35	-27.301	54.334	58.472	23.406	-4.3517	-3.9146	0.75263	-1.9155	31.428	-4.5798
65.899	1.3682	70.824	-4.5698	0.27729	-2.3487	7.4551	-0.83059	2.2994	0.66022	-1.3176	3646.4	47.063	0.81029	57.323	-27.22	54.309	58.472	23.406	-4.3517	-3.9146	0.75263	-1.9155	31.428	-4.5798
65.872	0.50312	70.8	-4.5314	0.27288	-2.3372	7.8928	-0.93621	2.3275	0.66022	-1.3176	3645.9	47.065	0.29809	57.297	-27.154	54.284	58.472	23.406	-4.3517	-3.9146	0.75263	-1.9155	31.428	-4.5798
65.857	-0.35194	70.755	-4.4909	0.26793	-2.3255	8.3276	-1.0401	2.3539	0.66022	-1.3176	3645.4	47.053	-0.20861	57.271	-27.103	54.26	58.472	23.406	-4.3517	-3.9146	0.75263	-1.9155	31.428	-4.5798
65.854	-1.1957	70.69	-4.4482	0.26248	-2.3136	8.7599	-1.1417	2.3801	0.66022	-1.3176	3645.0	47.028	-0.70907	57.246	-27.068	54.236	58.472	23.406	-4.3517	-3.9146	0.75263	-1.9155	31.428	-4.5798
65.863	-2.0269	70.606	-4.4033	0.25652	-2.3017	9.1874	-1.2424	2.4008	0.66022	-1.3176	3644.5	46.991	-1.2026	57.221	-27.047	54.214	58.472	23.406	-4.3517	-3.9146	0.75263	-1.9155	31.428	-4.5798
65.884	-2.8443	70.504	-4.3563	0.25006	-2.2896	9.6101	-1.3418	2.4162	0.66022	-1.3176	3644.1	46.94	-1.6883	57.197	-27.041	54.191	58.472	23.406	-4.3517	-3.9146	0.75263	-1.9155	31.428	-4.5798
65.916	-3.6466	70.383	-4.3072	0.2431	-2.2775	10.028	-1.439	2.427	0.66022	-1.3176	3643.6	46.877	-2.1657	57.174	-27.05	54.17	58.472	23.406	-4.3517	-3.9146	0.75263	-1.9155	31.428	-4.5798
65.96	-4.4329	70.245	-4.256	0.23567	-2.2654	10.442	-1.5332	2.4338	0.66022	-1.3176	3643.1	46.802	-2.634	57.152	-27.073	54.149	58.472	23.406	-4.3517	-3.9146	0.75263	-1.9155	31.428	-4.5798
66.016	-5.2017	70.09	-4.203	0.22777	-2.2532	10.716	-1.6255	2.4304	0.66022	-1.3176	3642.7	46.714	-3.0924	57.13	-27.11	54.129	58.472	23.406	-4.3517	-3.9146	0.75263	-1.9155	31.428	-4.5798
66.083	-5.952	69.918	-4.149	0.21942	-2.2411	10.916	-1.7145	2.4199	0.66022	-1.3176	3642.2	46.615	-3.5402	57.11	-27.16	54.11	58.472	23.406	-4.3517	-3.9146	0.75263	-1.9155	31.428	-4.5798
66.162	-6.6828	69.732	-4.0939	0.21063	-2.229	11.1	-1.7998	2.4047	0.66022	-1.3176	3641.7	46.505	-3.977	57.09	-27.224	54.092	58.472	23.406	-4.3517	-3.9146	0.75263	-1.9155	31.428	-4.5798
66.252	-7.3936	69.53	-4.038	0.20144	-2.217	11.27	-1.879	2.3936	0.66022	-1.3176	3641.3	46.383	-4.4022	57.071	-27.3	54.074	58.472	23.406	-4.3517	-3.9146	0.75263	-1.9155	31.428	-4.5798
66.353	-8.0837	69.314	-3.9812	0.19185	-2.2051	11.423	-1.9546	2.3789	0.66022	-1.3176	3640.8	46.25	-4.8155	57.053	-27.389	54.057	58.472	23.406	-4.3517	-3.9146	0.75263	-1.9155	31.428	-4.5798
66.465	-8.7524	69.085	-3.9238	0.1819	-2.1932	11.56	-2.0264	2.3603	0.66022	-1.3176	3640.4	46.107	-5.2165	57.036	-27.49	54.041	58.472	23.406	-4.3517	-3.9146	0.75263	-1.9155	31.428	-4.5798
66.588	-9.3994	68.843	-3.8657	0.17159	-2.1815	11.681	-2.0944	2.3381	0.66022	-1.3176	3639.9	45.954	-5.6049	57.02	-27.602	54.026	58.472	23.406	-4.3517	-3.9146	0.75263	-1.9155	31.428	-4.5798
66.721	-10.024	68.589	-3.807	0.16096	-2.1698	11.784	-2.1586	2.3125	0.66022	-1.3176	3639.4	45.791	-5.9803	57.004	-27.726	54.012	58.472	23.406	-4.3517	-3.9146	0.75263	-1.9155	31.428	-4.5798
66.865	-10.626	68.324	-3.7479	0.15002	-2.1583	11.864	-2.2175	2.286	0.66022	-1.3176	3639.0	45.618	-6.3426	56.99	-27.861	53.999	58.472	23.406	-4.3517	-3.9146	0.75263	-1.9155	31.428	-4.5798
67.019	-11.205	68.049	-3.6884	0.13879	-2.147	11.926	-2.2724	2.2571	0.66022	-1.3176	3638.5	45.437	-6.6913	56.977	-28.007	53.987	58.472	23.406	-4.3517	-3.9146	0.75263	-1.9155	31.428	-4.5798
67.183	-11.761	67.763	-3.6283	0.1273	-2.1358	12.111	-2.3238	2.2259	0.66022	-1.3176	3638.0	45.246	-7.0263	56.964	-28.162	53.975	58.472	23.406	-4.3517	-3.9146	0.75263	-1.9155	31.428	-4.5798
67.357	-12.293	67.468	-3.5673	0.11556	-2.1247	12.277	-2.3724	2.1914	0.66022	-1.3176	3637.6	45.047	-7.3473	56.953	-28.328	53.965	58.472	23.406	-4.3517	-3.9146	0.75263	-1.9155	31.428	-4.5798
67.54	-12.8	67.165	-3.5059	0.10359	-2.1139	12.238	-2.4145	2.1333	0.66022	-1.3176	3637.1	44.84	-7.6539	56.942	-28.503	53.955	58.472	23.406	-4.3517	-3.9146	0.75263	-1.9155	31.428	-4.5798
67.732	-13.284	66.853	-3.445	0.09142	-2.1034	12.118	-2.4508	2.0649	0.66022	-1.3176	3636.7	44.626	-7.946	56.933	-28.686	53.947	58.472	23.406	-4.3517	-3.9146	0.75263	-1.9155	31.428	-4.5798
67.934	-13.742	66.535	-3.3848	0.079088	-2.0933	11.967	-2.4809	1.9941	0.66022	-1.3176	3636.2	44.404	-8.2235	56.924	-28.879	53.939	58.472	23.406	-4.3517	-3.9146	0.75263	-1.9155	31.428	-4.5798
68.144	-14.177	66.209	-3.3254	0.06662	-2.0835	11.793	-2.5056	1.9204	0.66022	-1.3176	3635.7	44.175	-8.4866	56.916	-29.079	53.932	58.472	23.406	-4.3517	-3.9146	0.75263	-1.9155	31.428	-4.5798
68.362	-14.587	65.877	-3.2669	0.054041	-2.0741	11.598	-2.5253	1.844	0.66022	-1.3176	3635.3	43.939	-8.7352	56.91	-29.287	53.926	58.472	23.406	-4.3517	-3.9146	0.75263	-1.9155	31.428	-4.5798
68.589	-14.974	65.539	-3.2094	0.041375	-2.065	11.429	-2.54	1.764	0.66022	-1.3176	3634.8	43.697	-8.9695	56.904	-29.503	53.921	58.472	23.406	-4.3517	-3.9146	0.75263	-1.9155	31.428	-4.5798
68.824	-15.337	65.196	-3.1525	0.028647	-2.0564	11.353	-2.5504	1.6775	0.66022	-1.3176	3634.4	43.449	-9.1896	56.899	-29.726	53.916	58.472	23.406	-4.3517	-3.9146	0.75263	-1.9155	31.428	-4.5798
69.067	-15.676	64.848	-3.0959	0.015877	-2.0483	11.254	-2.5569	1.5865	0.66022	-1.3176	3633.9	43.195	-9.3954	56.895	-29.955	53.913	58.472	23.406	-4.3517	-3.9146	0.75263	-1.9155	31.428	-4.5798
69.317	-15.992	64.495	-3.04	0.0030845	-2.0406	11.131	-2.5594	1.4911	0.66022	-1.3176	3633.4	42.936	-9.587	56.892	-30.191	53.91	58.472	23.406	-4.3517	-3.9146	0.75263	-1.9155	31.428	-4.5798
69.575	-16.284	64.138	-2.9847	-0.0097104	-2.0334	10.987	-2.5579	1.3913	0.66022	-1.3176	3633.0	42.672	-9.7644	56.889	-30.434	53.909	58.472	23.406	-4.3517	-3.9146	0.75263	-1.9155	31.428	-4.5798
69.839	-16.554	63.777	-2.93	-0.022487	-2.0267	10.884	-2.5522	1.2844	0.66022	-1.3176	3632.5	42.402	-9.9277	56.888	-30.682	53.908	58.472	23.406	-4.3517	-3.9146	0.75263	-1.9155	31.428	-4.5798
70.11	-16.8	63.413	-2.8758	-0.035226	-2.0205	10.787	-2.5428	1.1689	0.66022	-1.3176	3632.1	42.129	-10.077	56.888	-30.935	53.908	58.472	23.406	-4.3517	-3.9146	0.75263	-1.9155	31.428	-4.5798
70.388	-17.023	63.046	-2.8222	-0.047909	-2.015	10.667	-2.5297	1.0468	0.66022	-1.3176	3631.6	41.851	-10.212	56.888	-31.194	53.908	58.472	23.406	-4.3517	-3.9146	0.75263	-1.9155	31.428	-4.5798
70.671	-17.223	62.677	-2.7692	-0.060517	-2.0101	10.555	-2.513	0.91812	0.66022	-1.3176	3631.1	41.569	-10.333	56.889	-31.457	53.91	58.472	23.406	-4.3517	-3.9146	0.75263	-1.9155	31.428	-4.5798
70.961	-17.4	62.305	-2.7166	-0.073033	-2.0058	10.458	-2.493	0.78153	0.66022	-1.3176	3630.7	41.283	-10.44	56.892	-31.725	53.913	58.472	23.406	-4.3517	-3.9146	0.75263	-1.9155	31.428	-4.5798
71.257	-17.555	61.931	-2.6646	-0.085441	-2.0023	10.342	-2.4696	0.6389	0.66022	-1.3176	3630.2	40.995	-10.534	56.895	-31.998	53.916	58.472	23.406	-4.3517	-3.9146	0.75263	-1.9155	31.428	-4.5798
71.558	-17.687	61.556	-2.6132	-0.097723	-1.9994	10.205	-2.4427	0.49022	0.66022	-1.3176	3629.8	40.703	-10.613	56.899	-32.274	53.92	58.472	23.406	-4.3517	-3.9146	0.75263	-1.9155	31.428	-4.5798
71.864	-17.796	61.179	-2.5626	-0.10986	-1.9974	10.069	-2.4124	0.33444	0.66022	-1.3176	3629.3	40.408	-10.678	56.903	-32.554	53.925	58.472	23.406	-4.3517	-3.9146	0.75263	-1.9155	31.428	-4.5798
72.175	-17.882	60.802	-2.5126	-0.12184	-1.9961	9.9346	-2.3787	0.17099	0.66022	-1.3176	3628.9	40.111	-10.729	56.909	-32.837	53.931	58.472	23.406	-4.3517	-3.9146	0.75263	-1.9155	31.428	-4.5798
72.491	-17.946	60.423	-2.4633	-0.1337	-1.9956	9.7621	-2.3754	0.031849	0.66022	-1.3176	3628.4	39.812	-10.767	56.916	-33.124	53.937	58.472	23.406	-4.3517	-3.9146	0.75263	-1.9155	31.428	-4.5798
72.812	-17.987	60.044	-2.415	-0.14561	-1.9958	9.5488	-2.3896	-0.08777	0.66022	-1.3176	3627.9	39.511	-10.791	56.923	-33.413	53.945	58.472	23.406	-4.3517	-3.9146	0.75263	-1.9155	31.428	-4.5798
73.136	-18.006	59.664	-2.368	-0.15761	-1.9964	9.2288	-2.4086	-0.18062	0.66022	-1.3176	3627.5	39.207	-10.8	56.931	-33.705	53.953	58.472	23.406	-4.3517	-3.9146	0.75263	-1.9155	31.428	-4.5798
73.466	-18.002	59.283	-2.3227	-0.16969	-1.9976	8.8987	-2.4228	-0.27463	0.66022	-1.3176	3627.0	38.902	-10.797	56.94	-33.999	53.961	58.472	23.406	-4.3517	-3.9146	0.75263	-1.9155	31.428	-4.5798
73.799	-17.977	58.902	-2.2791	-0.18183	-1.9992	8.5593	-2.4321	-0.36956	0.66022	-1.3176	3626.6	38.595	-10.779	56.949	-34.296	53.971	58.472	23.406	-4.3517	-3.9146	0.75263	-1.9155	31.428	-4.5798
74.136	-17.93	58.519	-2.2371	-0.194	-2.0013	8.2112	-2.4366	-0.4652	0.66022	-1.3176	3626.1	38.286	-10.749	56.959	-34.595	53.98	58.472	23.406	-4.3517	-3.9146	0.75263	-1.9155	31.428	-4.5798
74.477	-17.863	58.135	-2.197	-0.20619	-2.0039	7.8421	-2.4362	-0.5616	0.66022	-1.3176	3625.6	37.975	-10.706	56.97	-34.896	53.991	58.472	23.406	-4.3517	-3.9146	0.75263	-1.9155	31.428	-4.5798
74.821	-17.775	57.751	-2.1587	-0.21836	-2.0069	7.4607	-2.4307	-0.65827	0.66022	-1.3176	3625.2	37.663	-10.651	56.981	-35.2	54.002	58.472	23.406	-4.3517	-3.9146	0.75263	-1.9155	31.428	-4.5798
75.168	-17.667	57.365	-2.1224	-0.23049	-2.0104	7.0743	-2.4202	-0.75493	0.66022	-1.3176	3624.7	37.349	-10.583	56.993	-35.505	54.014	58.472	23.406	-4.3517	-3.9146	0.75263	-1.9155	31.428	-4.5798
75.519	-17.54	56.979	-2.088	-0.24255	-2.0144	6.6834	-2.4048	-0.85148	0.66022	-1.3176	3624.3	37.034	-10.504	57.006	-35.812	54.026	58.472	23.406	-4.3517	-3.9146	0.75263	-1.9155	31.428	-4.5798
75.872	-17.394	56.591	-2.0556	-0.25453	-2.0189	6.2887	-2.3843	-0.94782	0.66022	-1.3176	3623.8	36.718	-10.413	57.019	-36.121	54.039	58.472	23.406	-4.3517	-3.9146	0.75263	-1.9155	31.428	-4.5798
76.228	-17.23	56.203	-2.0251	-0.26639	-2.0239	5.8907	-2.359	-1.0439	0.66022	-1.3176	3623.3	36.401	-10.311	57.034	-36.431	54.053	58.472	23.406	-4.3517	-3.9146	0.75263	-1.9155	31.428	-4.5798
76.586	-17.048	55.813	-1.9967	-0.27811	-2.0294	5.4656	-2.3288	-1.1391	0.66022	-1.3176	3622.9	36.083	-10.198	57.048	-36.744	54.067	58.472	23.406	-4.3517	-3.9146	0.75263	-1.9155	31.428	-4.5798
76.946	-16.848	55.422	-1.9705	-0.28967	-2.0353	5.0384	-2.2935	-1.2337	0.66022	-1.3176	3622.4	35.764	-10.075	57.064	-37.057	54.083	58.472	23.406	-4.3517	-3.9146	0.75263	-1.9155	31.428	-4.5798
77.308	-16.632	55.031	-1.9463	-0.30104	-2.0417	4.6144	-2.2533	-1.3283	0.66022	-1.3176	3622.0	35.445	-9.9413	57.08	-37.373	54.098	58.472	23.406	-4.3517	-3.9146	0.75263	-1.9155	31.428	-4.5798
77.671	-16.399	54.638	-1.9243	-0.31219	-2.0486	4.1953	-2.2084	-1.4231	0.66022	-1.3176	3621.5	35.124	-9.7979	57.097	-37.689	54.115	58.472	23.406	-4.3517	-3.9146	0.75263	-1.9155	31.428	-4.5798
78.036	-16.151	54.243	-1.9044	-0.3231	-2.0559	3.7401	-2.1542	-1.4832	0.66022	-1.3176	3621.0	34.803	-9.6449	57.115	-38.007	54.132	58.472	23.406	-4.3517	-3.9146	0.75263	-1.9155	31.428	-4.5798
78.402	-15.887	53.848	-1.8869	-0.33372	-2.0634	3.2577	-2.093	-1.5192	0.66022	-1.3176	3620.6	34.482	-9.4826	57.134	-38.327	54.15	58.472	23.406	-4.3517	-3.9146	0.75263	-1.9155	31.428	-4.5798
78.769	-15.608	53.451	-1.8719	-0.34403	-2.0711	2.7651	-2.0279	-1.5515	0.66022	-1.3176	3620.1	34.16	-9.3114	57.153	-38.647	54.169	58.472	23.406	-4.3517	-3.9146	0.75263	-1.9155	31.428	-4.5798
79.136	-15.314	53.052	-1.8593	-0.354	-2.0789	2.261	-1.9587	-1.5798	0.66022	-1.3176	3619.7	33.837	-9.1316	57.173	-38.968	54.188	58.472	23.406	-4.3517	-3.9146	0.75263	-1.9155	31.428	-4.5798
79.504	-15.007	52.652	-1.8493	-0.36361	-2.0869	1.761	-1.8853	-1.6049	0.66022	-1.3176	3619.2	33.515	-8.9437	57.194	-39.29	54.208	58.472	23.406	-4.3517	-3.9146	0.75263	-1.9155	31.428	-4.5798
79.871	-14.687	52.25	-1.8417	-0.37284	-2.095	1.2661	-1.8078	-1.627	0.66022	-1.3176	3618.7	33.192	-8.748	57.215	-39.614	54.229	58.472	23.406	-4.3517	-3.9146	0.75263	-1.9155	31.428	-4.5798
80.239	-14.354	51.847	-1.8366	-0.38168	-2.1031	0.77717	-1.7263	-1.6461	0.66022	-1.3176	3618.3	32.869	-8.545	57.237	-39.937	54.25	58.472	23.406	-4.3517	-3.9146	0.75263	-1.9155	31.428	-4.5798
80.605	-14.01	51.443	-1.8339	-0.3901	-2.1114	0.29497	-1.6407	-1.6622	0.66022	-1.3176	3617.8	32.546	-8.3351	57.26	-40.262	54.272	58.472	23.406	-4.3517	-3.9146	0.75263	-1.9155	31.428	-4.5798
80.971	-13.654	51.037	-1.8336	-0.39808	-2.1198	-0.17972	-1.5512	-1.6755	0.66022	-1.3176	3617.3	32.224	-8.1186	57.283	-40.587	54.294	58.472	23.406	-4.3517	-3.9146	0.75263	-1.9155	31.428	-4.5798
81.336	-13.287	50.63	-1.8357	-0.4056	-2.1282	-0.64155	-1.4573	-1.6861	0.66022	-1.3176	3616.9	31.901	-7.8958	57.307	-40.912	54.318	58.472	23.406	-4.3517	-3.9146	0.75263	-1.9155	31.428	-4.5798
81.699	-12.91	50.221	-1.84	-0.41265	-2.1366	-1.0887	-1.3593	-1.6944	0.66022	-1.3176	3616.4	31.58	-7.6672	57.332	-41.238	54.342	58.472	23.406	-4.3517	-3.9146	0.75263	-1.9155	31.428	-4.5798
82.06	-12.524	49.812	-1.8466	-0.41919	-2.1451	-1.5259	-1.2577	-1.7006	0.66022	-1.3176	3616.0	31.259	-7.4331	57.358	-41.564	54.366	58.472	23.406	-4.3517	-3.9146	0.75263	-1.9155	31.428	-4.5798
82.419	-12.128	49.402	-1.8553	-0.42522	-2.1536	-1.9525	-1.1526	-1.7048	0.66022	-1.3176	3615.5	30.938	-7.1937	57.384	-41.89	54.392	58.472	23.406	-4.3517	-3.9146	0.75263	-1.9155	31.428	-4.5798
82.776	-11.724	48.99	-1.8661	-0.43071	-2.1621	-2.3682	-1.0443	-1.7068	0.66022	-1.3176	3615.0	30.619	-6.9494	57.411	-42.215	54.418	58.472	23.406	-4.3517	-3.9146	0.75263	-1.9155	31.428	-4.5798
83.13	-11.312	48.579	-1.8789	-0.43565	-2.1707	-2.7726	-0.93283	-1.7068	0.66022	-1.3176	3614.6	30.301	-6.7005	57.439	-42.541	54.444	58.472	23.406	-4.3517	-3.9146	0.75263	-1.9155	31.428	-4.5798
83.481	-10.891	48.166	-1.8938	-0.44003	-2.1792	-3.1654	-0.818	-1.7051	0.66022	-1.3176	3614.1	29.984	-6.4473	57.467	-42.866	54.472	58.472	23.406	-4.3517	-3.9146	0.75263	-1.9155	31.428	-4.5798
83.829	-10.464	47.754	-1.9106	-0.44381	-2.1878	-3.5561	-0.69176	-1.7241	0.66022	-1.3176	3613.6	29.669	-6.1902	57.496	-43.19	54.5	58.472	23.406	-4.3517	-3.9146	0.75263	-1.9155	31.428	-4.5798
84.173	-10.03	47.342	-1.9293	-0.44695	-2.1964	-3.9336	-0.56298	-1.7419	0.66022	-1.3176	3613.2	29.355	-5.9295	57.526	-43.514	54.528	58.472	23.406	-4.3517	-3.9146	0.75263	-1.9155	31.428	-4.5798
84.514	-9.5904	46.931	-1.9499	-0.44943	-2.2052	-4.2908	-0.43179	-1.7596	0.66022	-1.3176	3612.7	29.044	-5.6656	57.557	-43.838	54.558	58.472	23.406	-4.3517	-3.9146	0.75263	-1.9155	31.428	-4.5798
84.851	-9.1447	46.521	-1.9722	-0.45126	-2.214	-4.6365	-0.29864	-1.7746	0.66022	-1.3176	3612.3	28.734	-5.3986	57.589	-44.16	54.588	58.472	23.406	-4.3517	-3.9146	0.75263	-1.9155	31.428	-4.5798
85.183	-8.6937	46.111	-1.9962	-0.45242	-2.2229	-4.9702	-0.1638	-1.7869	0.66022	-1.3176	3611.8	28.428	-5.1287	57.621	-44.481	54.619	58.472	23.406	-4.3517	-3.9146	0.75263	-1.9155	31.428	-4.5798
85.511	-8.2374	45.704	-2.0219	-0.4529	-2.2319	-5.2914	-0.02754	-1.7962	0.66022	-1.3176	3611.3	28.124	-4.8561	57.654	-44.8	54.65	58.472	23.406	-4.3517	-3.9146	0.75263	-1.9155	31.428	-4.5798
85.834	-7.7763	45.298	-2.0491	-0.45266	-2.2409	-5.5728	0.12826	-1.8171	0.66022	-1.3176	3610.9	27.823	-4.581	57.687	-45.118	54.683	58.472	23.406	-4.3517	-3.9146	0.75263	-1.9155	31.428	-4.5798
86.151	-7.3103	44.896	-2.0776	-0.4516	-2.2501	-5.8261	0.29627	-1.8446	0.66022	-1.3176	3610.4	27.525	-4.3033	57.722	-45.434	54.716	58.472	23.406	-4.3517	-3.9146	0.75263	-1.9155	31.428	-4.5798
86.464	-6.8396	44.497	-2.1073	-0.4497	-2.2594	-6.071	0.4631	-1.868	0.66022	-1.3176	3609.9	27.232	-4.0233	57.757	-45.747	54.749	58.472	23.406	-4.3517	-3.9146	0.75263	-1.9155	31.428	-4.5798
86.77	-6.3643	44.101	-2.1383	-0.44697	-2.2688	-6.2987	0.62838	-1.8879	0.66022	-1.3176	3609.5	26.942	-3.741	57.793	-46.058	54.784	58.472	23.406	-4.3517	-3.9146	0.75263	-1.9155	31.428	-4.5798
87.071	-5.8848	43.71	-2.1703	-0.44342	-2.2782	-6.5174	0.79171	-1.9037	0.66022	-1.3176	3609.0	26.657	-3.4566	57.829	-46.365	54.819	58.472	23.406	-4.3517	-3.9146	0.75263	-1.9155	31.428	-4.5798
87.366	-5.401	43.324	-2.2034	-0.43906	-2.2878	-6.7276	0.95279	-1.9153	0.66022	-1.3176	3608.5	26.376	-3.1701	57.867	-46.669	54.855	58.472	23.406	-4.3517	-3.9146	0.75263	-1.9155	31.428	-4.5798
87.654	-4.9133	42.943	-2.2376	-0.4339	-2.2974	-6.9295	1.1114	-1.9226	0.66022	-1.3176	3608.1	26.101	-2.8817	57.905	-46.969	54.891	58.472	23.406	-4.3517	-3.9146	0.75263	-1.9155	31.428	-4.5798
87.935	-4.4217	42.569	-2.2725	-0.4279	-2.307	-7.0022	1.2967	-1.9189	0.66022	-1.3176	3607.6	25.831	-2.5914	57.943	-47.265	54.928	58.472	23.406	-4.3517	-3.9146	0.75263	-1.9155	31.428	-4.5798
88.209	-3.9262	42.201	-2.3075	-0.42092	-2.3166	-7.0017	1.4941	-1.9055	0.66022	-1.3176	3607.1	25.567	-2.2993	57.983	-47.556	54.966	58.472	23.406	-4.3517	-3.9146	0.75263	-1.9155	31.428	-4.5798
88.477	-3.427	41.84	-2.3425	-0.41297	-2.326	-7.0012	1.6849	-1.8861	0.66022	-1.3176	3606.7	25.309	-2.0054	58.023	-47.843	55.004	58.472	23.406	-4.3517	-3.9146	0.75263	-1.9155	31.428	-4.5798
88.736	-2.924	41.488	-2.3775	-0.40409	-2.3354	-6.9944	1.8672	-1.8625	0.66022	-1.3176	3606.2	25.058	-1.7098	58.063	-48.124	55.043	58.472	23.406	-4.3517	-3.9146	0.75263	-1.9155	31.428	-4.5798
88.988	-2.4174	41.144	-2.4125	-0.39431	-2.3447	-6.9873	2.042	-1.833	0.66022	-1.3176	3605.7	24.814	-1.4125	58.105	-48.4	55.083	58.472	23.406	-4.3517	-3.9146	0.75263	-1.9155	31.428	-4.5798
89.232	-1.9072	40.809	-2.4474	-0.38368	-2.3537	-6.9796	2.2091	-1.7978	0.66022	-1.3176	3605.3	24.576	-1.1135	58.147	-48.671	55.123	58.472	23.406	-4.3517	-3.9146	0.75263	-1.9155	31.428	-4.5798
89.468	-1.3936	40.485	-2.4822	-0.37223	-2.3626	-6.9711	2.3684	-1.7571	0.66022	-1.3176	3604.8	24.347	-0.81307	58.189	-48.934	55.163	58.472	23.406	-4.3517	-3.9146	0.75263	-1.9155	31.428	-4.5798
89.695	-0.87683	40.17	-2.5171	-0.36001	-2.3713	-6.9616	2.5196	-1.711	0.66022	-1.3176	3604.3	24.125	-0.51117	58.232	-49.192	55.204	58.472	23.406	-4.3517	-3.9146	0.75263	-1.9155	31.428	-4.5798
89.914	-0.35694	39.867	-2.5519	-0.34705	-2.3797	-6.9486	2.6666	-1.6805	0.66022	-1.3176	3603.8	23.912	-0.20793	58.275	-49.443	55.246	58.472	23.406	-4.3517	-3.9146	0.75263	-1.9155	31.428	-4.5798
90.124	0.16612	39.575	-2.5866	-0.33335	-2.3881	-6.9316	2.8106	-1.6737	0.66022	-1.3176	3603.4	23.707	0.096698	58.319	-49.687	55.288	58.472	23.406	-4.3517	-3.9146	0.75263	-1.9155	31.428	-4.5798
90.325	0.69227	39.295	-2.6212	-0.31896	-2.3965	-6.9129	2.9445	-1.662	0.66022	-1.3176	3602.9	23.511	0.40266	58.363	-49.923	55.33	58.472	23.406	-4.3517	-3.9146	0.75263	-1.9155	31.428	-4.5798
90.517	1.2213	39.027	-2.6557	-0.30392	-2.4047	-6.8952	3.0707	-1.645	0.66022	-1.3176	3602.4	23.324	0.70987	58.407	-50.151	55.372	58.472	23.406	-4.3517	-3.9146	0.75263	-1.9155	31.428	-4.5798
90.7	1.7531	38.773	-2.6901	-0.28826	-2.4129	-6.8783	3.1899	-1.6229	0.66022	-1.3176	3602.0	23.146	1.0182	58.452	-50.372	55.415	58.472	23.406	-4.3517	-3.9146	0.75263	-1.9155	31.428	-4.5798
90.873	2.2875	38.532	-2.7245	-0.27203	-2.421	-6.8617	3.3007	-1.5957	0.66022	-1.3176	3601.5	22.978	1.3276	58.497	-50.585	55.458	58.472	23.406	-4.3517	-3.9146	0.75263	-1.9155	31.428	-4.5798
91.037	2.8241	38.304	-2.7587	-0.25527	-2.4289	-6.8451	3.4032	-1.5638	0.66022	-1.3176	3601.0	22.819	1.6378	58.542	-50.789	55.501	58.472	23.406	-4.3517	-3.9146	0.75263	-1.9155	31.428	-4.5798
91.191	3.3627	38.091	-2.7929	-0.23802	-2.4366	-6.828	3.4973	-1.5271	0.66022	-1.3176	3600.5	22.671	1.9488	58.587	-50.984	55.545	58.472	23.406	-4.3517	-3.9146	0.75263	-1.9155	31.428	-4.5798
91.335	3.903	37.893	-2.827	-0.22032	-2.4441	-6.8123	3.5785	-1.4866	0.66022	-1.3176	3600.1	22.532	2.2604	58.633	-51.171	55.588	58.472	23.406	-4.3517	-3.9146	0.75263	-1.9155	31.428	-4.5798
91.469	4.4448	37.709	-2.861	-0.20225	-2.4514	-6.7957	3.6502	-1.442	0.66022	-1.3176	3599.6	22.404	2.5723	58.678	-51.35	55.632	58.472	23.406	-4.3517	-3.9146	0.75263	-1.9155	31.428	-4.5798
91.594	4.9876	37.541	-2.895	-0.18383	-2.4585	-6.7777	3.7133	-1.3933	0.66022	-1.3176	3599.1	22.287	2.8844	58.724	-51.519	55.675	58.472	23.406	-4.3517	-3.9146	0.75263	-1.9155	31.428	-4.5798
91.708	5.5311	37.389	-2.9288	-0.16513	-2.4654	-6.7579	3.7701	-1.3409	0.66022	-1.3176	3598.6	22.18	3.1966	58.77	-51.679	55.719	58.472	23.406	-4.3517	-3.9146	0.75263	-1.9155	31.428	-4.5798
91.813	6.0749	37.252	-2.9626	-0.14614	-2.4719	-6.7361	3.8237	-1.2849	0.66022	-1.3176	3598.2	22.084	3.5085	58.815	-51.83	55.763	58.472	23.406	-4.3517	-3.9146	0.75263	-1.9155	31.428	-4.5798
91.907	6.6186	37.132	-2.9962	-0.1269	-2.4782	-6.7119	3.8693	-1.2254	0.66022	-1.3176	3597.7	21.999	3.82	58.861	-51.971	55.806	58.472	23.406	-4.3517	-3.9146	0.75263	-1.9155	31.428	-4.5798
91.991	7.1617	37.028	-3.0296	-0.10748	-2.4842	-6.664	3.8979	-1.1534	0.66022	-1.3176	3597.2	21.925	4.1308	58.906	-52.103	55.85	58.472	23.406	-4.3517	-3.9146	0.75263	-1.9155	31.428	-4.5798
92.066	7.704	36.941	-3.0628	-0.08794	-2.4897	-6.6143	3.916	-1.0799	0.66022	-1.3176	3596.7	21.863	4.4407	58.952	-52.226	55.893	58.472	23.406	-4.3517	-3.9146	0.75263	-1.9155	31.428	-4.5798
92.129	8.2448	36.87	-3.0958	-0.068329	-2.495	-6.5641	3.9274	-1.0055	0.66022	-1.3176	3596.2	21.811	4.7495	58.997	-52.339	55.937	58.472	23.406	-4.3517	-3.9146	0.75263	-1.9155	31.428	-4.5798
92.183	8.7837	36.817	-3.1285	-0.048678	-2.4998	-6.5137	3.932	-0.93029	0.66022	-1.3176	3595.8	21.771	5.0569	59.042	-52.442	55.98	58.472	23.406	-4.3517	-3.9146	0.75263	-1.9155	31.428	-4.5798
92.227	9.3202	36.78	-3.1609	-0.029021	-2.5043	-6.4633	3.9308	-0.8547	0.66022	-1.3176	3595.3	21.742	5.3626	59.087	-52.536	56.023	58.472	23.406	-4.3517	-3.9146	0.75263	-1.9155	31.428	-4.5798
92.261	9.8539	36.761	-3.1931	-0.009372	-2.5083	-6.4129	3.9278	-0.77898	0.66022	-1.3176	3594.8	21.725	5.6663	59.131	-52.62	56.065	58.472	23.406	-4.3517	-3.9146	0.75263	-1.9155	31.428	-4.5798
92.284	10.384	36.759	-3.225	0.010249	-2.5121	-6.3628	3.9209	-0.7034	0.66022	-1.3176	3594.3	21.718	5.9678	59.176	-52.695	56.108	58.472	23.406	-4.3517	-3.9146	0.75263	-1.9155	31.428	-4.5798
92.298	10.911	36.774	-3.2567	0.029813	-2.5154	-6.3197	3.903	-0.62832	0.66022	-1.3176	3593.8	21.724	6.2669	59.22	-52.76	56.15	58.472	23.406	-4.3517	-3.9146	0.75263	-1.9155	31.428	-4.5798
92.301	11.433	36.807	-3.2882	0.049267	-2.5183	-6.278	3.8775	-0.55405	0.66022	-1.3176	3593.4	21.74	6.5632	59.263	-52.815	56.191	58.472	23.406	-4.3517	-3.9146	0.75263	-1.9155	31.428	-4.5798
92.295	11.95	36.857	-3.3195	0.068577	-2.5209	-6.2371	3.8451	-0.48087	0.66022	-1.3176	3592.9	21.769	6.8564	59.306	-52.86	56.233	58.472	23.406	-4.3517	-3.9146	0.75263	-1.9155	31.428	-4.5798
92.278	12.461	36.924	-3.3506	0.087706	-2.5232	-6.1974	3.8055	-0.4091	0.66022	-1.3176	3592.4	21.808	7.1463	59.349	-52.896	56.274	58.472	23.406	-4.3517	-3.9146	0.75263	-1.9155	31.428	-4.5798
92.252	12.967	37.008	-3.3815	0.10663	-2.525	-6.159	3.7648	-0.33898	0.66022	-1.3176	3591.9	21.859	7.4325	59.391	-52.923	56.314	58.472	23.406	-4.3517	-3.9146	0.75263	-1.9155	31.428	-4.5798
92.217	13.466	37.11	-3.4122	0.12534	-2.5265	-6.1221	3.7179	-0.27077	0.66022	-1.3176	3591.4	21.921	7.7148	59.433	-52.94	56.354	58.472	23.406	-4.3517	-3.9146	0.75263	-1.9155	31.428	-4.5798
92.171	13.958	37.229	-3.4427	0.1438	-2.5277	-6.087	3.6633	-0.20475	0.66022	-1.3176	3590.9	21.994	7.9928	59.474	-52.948	56.394	58.472	23.406	-4.3517	-3.9146	0.75263	-1.9155	31.428	-4.5798
92.117	14.442	37.365	-3.473	0.16195	-2.5286	-6.0261	3.5952	-0.1294	0.66022	-1.3176	3590.5	22.079	8.2663	59.515	-52.946	56.433	58.472	23.406	-4.3517	-3.9146	0.75263	-1.9155	31.428	-4.5798
92.052	14.918	37.517	-3.503	0.17975	-2.529	-5.9615	3.5259	-0.054878	0.66022	-1.3176	3590.0	22.174	8.5349	59.555	-52.936	56.471	58.472	23.406	-4.3517	-3.9146	0.75263	-1.9155	31.428	-4.5798
91.979	15.385	37.686	-3.5326	0.19719	-2.5291	-5.8956	3.4494	0.01807	0.66022	-1.3176	3589.5	22.28	8.7984	59.595	-52.916	56.509	58.472	23.406	-4.3517	-3.9146	0.75263	-1.9155	31.428	-4.5798
91.897	15.843	37.872	-3.5619	0.21423	-2.5288	-5.8283	3.3658	0.089344	0.66022	-1.3176	3589.0	22.397	9.0565	59.634	-52.887	56.546	58.472	23.406	-4.3517	-3.9146	0.75263	-1.9155	31.428	-4.5798
91.806	16.291	38.074	-3.5909	0.23086	-2.5282	-5.76	3.2828	0.15873	0.66022	-1.3176	3588.5	22.525	9.3089	59.672	-52.85	56.583	58.472	23.406	-4.3517	-3.9146	0.75263	-1.9155	31.428	-4.5798
91.706	16.729	38.291	-3.6195	0.24705	-2.5273	-5.691	3.194	0.22607	0.66022	-1.3176	3588.0	22.663	9.5553	59.709	-52.804	56.619	58.472	23.406	-4.3517	-3.9146	0.75263	-1.9155	31.428	-4.5798
91.597	17.156	38.525	-3.6478	0.26278	-2.526	-5.6216	3.0973	0.2911	0.66022	-1.3176	3587.5	22.811	9.7954	59.746	-52.749	56.654	58.472	23.406	-4.3517	-3.9146	0.75263	-1.9155	31.428	-4.5798
91.48	17.571	38.773	-3.6757	0.27801	-2.5244	-5.5536	2.9922	0.35371	0.66022	-1.3176	3587.0	22.969	10.029	59.782	-52.687	56.689	58.472	23.406	-4.3517	-3.9146	0.75263	-1.9155	31.428	-4.5798
91.355	17.975	39.037	-3.7034	0.29268	-2.5224	-5.4977	2.8754	0.41418	0.66022	-1.3176	3586.6	23.137	10.256	59.817	-52.616	56.722	58.472	23.406	-4.3517	-3.9146	0.75263	-1.9155	31.428	-4.5798
91.223	18.366	39.315	-3.7307	0.30675	-2.5202	-5.4429	2.7515	0.47174	0.66022	-1.3176	3586.1	23.315	10.475	59.851	-52.538	56.755	58.472	23.406	-4.3517	-3.9146	0.75263	-1.9155	31.428	-4.5798
91.082	18.744	39.607	-3.7578	0.32019	-2.5177	-5.3894	2.6208	0.52621	0.66022	-1.3176	3585.6	23.502	10.687	59.885	-52.452	56.788	58.472	23.406	-4.3517	-3.9146	0.75263	-1.9155	31.428	-4.5798
90.934	19.109	39.912	-3.7846	0.33297	-2.515	-5.3373	2.4943	0.57749	0.66022	-1.3176	3585.1	23.697	10.892	59.918	-52.358	56.819	58.472	23.406	-4.3517	-3.9146	0.75263	-1.9155	31.428	-4.5798
90.779	19.46	40.231	-3.8112	0.34512	-2.512	-5.2869	2.3639	0.62552	0.66022	-1.3176	3584.6	23.902	11.089	59.95	-52.258	56.85	58.472	23.406	-4.3517	-3.9146	0.75263	-1.9155	31.428	-4.5798
90.617	19.797	40.563	-3.8375	0.35661	-2.5088	-5.2372	2.2344	0.63735	0.66022	-1.3176	3584.1	24.115	11.277	59.981	-52.151	56.88	58.472	23.406	-4.3517	-3.9146	0.75263	-1.9155	31.428	-4.5798
90.448	20.119	40.907	-3.8635	0.36747	-2.5056	-5.1868	2.1086	0.61612	0.66022	-1.3176	3583.6	24.336	11.457	60.011	-52.037	56.909	58.472	23.406	-4.3517	-3.9146	0.75263	-1.9155	31.428	-4.5798
90.272	20.427	41.264	-3.8894	0.37769	-2.5026	-5.1365	1.9788	0.58979	0.66022	-1.3176	3583.1	24.565	11.629	60.04	-51.917	56.937	58.472	23.406	-4.3517	-3.9146	0.75263	-1.9155	31.428	-4.5798
90.09	20.72	41.631	-3.9149	0.38725	-2.4997	-5.0861	1.8452	0.55841	0.66022	-1.3176	3582.6	24.802	11.793	60.069	-51.79	56.964	58.472	23.406	-4.3517	-3.9146	0.75263	-1.9155	31.428	-4.5798
89.903	20.998	42.01	-3.9402	0.39613	-2.497	-5.0355	1.7081	0.522	0.66022	-1.3176	3582.1	25.046	11.948	60.097	-51.657	56.991	58.472	23.406	-4.3517	-3.9146	0.75263	-1.9155	31.428	-4.5798
89.709	21.261	42.4	-3.9652	0.40429	-2.4945	-4.9768	1.5544	0.49626	0.66022	-1.3176	3581.6	25.297	12.094	60.123	-51.519	57.017	58.472	23.406	-4.3517	-3.9146	0.75263	-1.9155	31.428	-4.5798
89.51	21.507	42.799	-3.99	0.41167	-2.4921	-4.9203	1.3968	0.46801	0.66022	-1.3176	3581.1	25.555	12.231	60.149	-51.375	57.042	58.472	23.406	-4.3517	-3.9146	0.75263	-1.9155	31.428	-4.5798
89.306	21.738	43.208	-4.0144	0.41825	-2.4898	-4.8642	1.2367	0.43603	0.66022	-1.3176	3580.7	25.819	12.359	60.175	-51.226	57.066	58.472	23.406	-4.3517	-3.9146	0.75263	-1.9155	31.428	-4.5798
89.096	21.953	43.626	-4.0386	0.42405	-2.4877	-4.7544	1.0977	0.40686	0.66022	-1.3176	3580.2	26.088	12.478	60.199	-51.073	57.09	58.472	23.406	-4.3517	-3.9146	0.75263	-1.9155	31.428	-4.5798
88.883	22.152	44.051	-4.0618	0.4293	-2.4857	-4.5352	1.0045	0.38774	0.66022	-1.3176	3579.7	26.364	12.588	60.222	-50.916	57.112	58.472	23.406	-4.3517	-3.9146	0.75263	-1.9155	31.428	-4.5798
88.664	22.334	44.484	-4.084	0.43409	-2.4838	-4.3193	0.9098	0.3653	0.66022	-1.3176	3579.2	26.644	12.688	60.245	-50.755	57.134	58.472	23.406	-4.3517	-3.9146	0.75263	-1.9155	31.428	-4.5798
88.442	22.5	44.924	-4.105	0.4384	-2.4821	-4.1072	0.81399	0.33955	0.66022	-1.3176	3578.7	26.928	12.78	60.266	-50.591	57.155	58.472	23.406	-4.3517	-3.9146	0.75263	-1.9155	31.428	-4.5798
88.216	22.65	45.37	-4.125	0.44223	-2.4805	-3.8993	0.71742	0.31051	0.66022	-1.3176	3578.2	27.217	12.862	60.287	-50.423	57.175	58.472	23.406	-4.3517	-3.9146	0.75263	-1.9155	31.428	-4.5798
87.986	22.783	45.822	-4.144	0.44557	-2.479	-3.6961	0.6204	0.27822	0.66022	-1.3176	3577.7	27.51	12.935	60.307	-50.253	57.194	58.472	23.406	-4.3517	-3.9146	0.75263	-1.9155	31.428	-4.5798
87.752	22.901	46.279	-4.162	0.44843	-2.4777	-3.4978	0.52328	0.24271	0.66022	-1.3176	3577.2	27.807	12.998	60.325	-50.08	57.212	58.472	23.406	-4.3517	-3.9146	0.75263	-1.9155	31.428	-4.5798
87.516	23.002	46.741	-4.179	0.45082	-2.4766	-3.3536	0.44688	0.2059	0.66022	-1.3176	3576.7	28.106	13.053	60.343	-49.906	57.23	58.472	23.406	-4.3517	-3.9146	0.75263	-1.9155	31.428	-4.5798
87.277	23.086	47.207	-4.1957	0.45296	-2.4756	-3.3068	0.41009	0.17069	0.66022	-1.3176	3576.2	28.408	13.098	60.36	-49.729	57.246	58.472	23.406	-4.3517	-3.9146	0.75263	-1.9155	31.428	-4.5798
87.034	23.155	47.676	-4.2121	0.45492	-2.4748	-3.2686	0.37616	0.13505	0.66022	-1.3176	3575.7	28.713	13.134	60.376	-49.551	57.262	58.472	23.406	-4.3517	-3.9146	0.75263	-1.9155	31.428	-4.5798
86.79	23.207	48.149	-4.2284	0.45673	-2.4743	-3.2391	0.34507	0.09904	0.66022	-1.3176	3575.2	29.021	13.16	60.391	-49.372	57.276	58.472	23.406	-4.3517	-3.9146	0.75263	-1.9155	31.428	-4.5798
86.543	23.242	48.625	-4.2445	0.45838	-2.4739	-3.2181	0.31678	0.062733	0.66022	-1.3176	3574.7	29.33	13.177	60.405	-49.191	57.29	58.472	23.406	-4.3517	-3.9146	0.75263	-1.9155	31.428	-4.5798
86.293	23.26	49.104	-4.2606	0.4599	-2.4736	-3.2056	0.29127	0.026184	0.66022	-1.3176	3574.2	29.641	13.185	60.419	-49.01	57.303	58.472	23.406	-4.3517	-3.9146	0.75263	-1.9155	31.428	-4.5798
86.042	23.262	49.585	-4.2766	0.4613	-2.4736	-3.2014	0.26847	-0.010554	0.66022	-1.3176	3573.7	29.954	13.184	60.431	-48.828	57.315	58.472	23.406	-4.3517	-3.9146	0.75263	-1.9155	31.428	-4.5798
85.789	23.247	50.067	-4.2923	0.46259	-2.4737	-3.0653	0.25002	-0.020641	0.66022	-1.3176	3573.2	30.268	13.172	60.442	-48.645	57.327	58.472	23.406	-4.3517	-3.9146	0.75263	-1.9155	31.428	-4.5798
85.535	23.216	50.551	-4.3072	0.4638	-2.4738	-2.9131	0.23472	-0.028319	0.66022	-1.3176	3572.7	30.583	13.152	60.453	-48.463	57.337	58.472	23.406	-4.3517	-3.9146	0.75263	-1.9155	31.428	-4.5798
85.279	23.168	51.035	-4.3215	0.46493	-2.474	-2.7763	0.21711	-0.034803	0.66022	-1.3176	3572.2	30.899	13.122	60.462	-48.281	57.346	58.472	23.406	-4.3517	-3.9146	0.75263	-1.9155	31.428	-4.5798
85.022	23.104	51.52	-4.335	0.46597	-2.4741	-2.6539	0.19741	-0.040297	0.66022	-1.3176	3571.7	31.214	13.084	60.471	-48.099	57.355	58.472	23.406	-4.3517	-3.9146	0.75263	-1.9155	31.428	-4.5798
84.763	23.024	52.004	-4.348	0.4669	-2.4744	-2.5394	0.17585	-0.047425	0.66022	-1.3176	3571.2	31.53	13.036	60.478	-47.919	57.362	58.472	23.406	-4.3517	-3.9146	0.75263	-1.9155	31.428	-4.5798
84.504	22.927	52.487	-4.3604	0.46772	-2.4746	-2.4338	0.15262	-0.054857	0.66022	-1.3176	3570.7	31.845	12.979	60.485	-47.739	57.369	58.472	23.406	-4.3517	-3.9146	0.75263	-1.9155	31.428	-4.5798
84.245	22.815	52.969	-4.3724	0.46842	-2.4749	-2.3381	0.12794	-0.061943	0.66022	-1.3176	3570.2	32.16	12.913	60.49	-47.561	57.375	58.472	23.406	-4.3517	-3.9146	0.75263	-1.9155	31.428	-4.5798
83.985	22.687	53.449	-4.3838	0.469	-2.4752	-2.2512	0.102	-0.06886	0.66022	-1.3176	3569.7	32.473	12.838	60.494	-47.385	57.379	58.472	23.406	-4.3517	-3.9146	0.75263	-1.9155	31.428	-4.5798
83.725	22.542	53.927	-4.3949	0.46944	-2.4756	-2.1724	0.074998	-0.07578	0.66022	-1.3176	3569.2	32.785	12.754	60.498	-47.211	57.383	58.472	23.406	-4.3517	-3.9146	0.75263	-1.9155	31.428	-4.5798
83.465	22.382	54.402	-4.4055	0.46975	-2.476	-2.0888	0.047129	-0.086332	0.66022	-1.3176	3568.7	33.096	12.662	60.5	-47.038	57.386	58.472	23.406	-4.3517	-3.9146	0.75263	-1.9155	31.428	-4.5798
83.205	22.207	54.874	-4.4158	0.46991	-2.4765	-2.0048	0.018528	-0.098627	0.66022	-1.3176	3568.2	33.405	12.561	60.502	-46.869	57.387	58.472	23.406	-4.3517	-3.9146	0.75263	-1.9155	31.428	-4.5798
82.946	22.016	55.342	-4.4256	0.46993	-2.477	-1.9241	-0.010642	-0.11149	0.66022	-1.3176	3567.7	33.711	12.451	60.502	-46.702	57.388	58.472	23.406	-4.3517	-3.9146	0.75263	-1.9155	31.428	-4.5798
82.688	21.81	55.806	-4.435	0.46981	-2.4776	-1.8459	-0.040211	-0.12508	0.66022	-1.3176	3567.2	34.015	12.333	60.501	-46.539	57.388	58.472	23.406	-4.3517	-3.9146	0.75263	-1.9155	31.428	-4.5798
82.431	21.589	56.265	-4.4441	0.46953	-2.4782	-1.7653	-0.070008	-0.1405	0.66022	-1.3176	3566.7	34.317	12.206	60.5	-46.378	57.387	58.472	23.406	-4.3517	-3.9146	0.75263	-1.9155	31.428	-4.5798
82.175	21.353	56.72	-4.4526	0.46911	-2.479	-1.6693	-0.098089	-0.1539	0.66022	-1.3176	3566.1	34.615	12.071	60.497	-46.222	57.384	58.472	23.406	-4.3517	-3.9146	0.75263	-1.9155	31.428	-4.5798
81.92	21.102	57.169	-4.4608	0.46855	-2.4798	-1.5888	-0.12331	-0.14884	0.66022	-1.3176	3565.6	34.91	11.928	60.493	-46.069	57.381	58.472	23.406	-4.3517	-3.9146	0.75263	-1.9155	31.428	-4.5798
81.667	20.837	57.612	-4.4686	0.46794	-2.4804	-1.5525	-0.11391	-0.10692	0.66022	-1.3176	3565.1	35.201	11.777	60.488	-45.92	57.377	58.472	23.406	-4.3517	-3.9146	0.75263	-1.9155	31.428	-4.5798
81.416	20.557	58.049	-4.4763	0.46743	-2.4808	-1.5276	-0.090457	-0.051303	0.66022	-1.3176	3564.6	35.488	11.618	60.483	-45.775	57.372	58.472	23.406	-4.3517	-3.9146	0.75263	-1.9155	31.428	-4.5798
81.167	20.263	58.479	-4.4839	0.46703	-2.4809	-1.4947	-0.068792	0.0041185	0.66022	-1.3176	3564.1	35.772	11.451	60.476	-45.635	57.366	58.472	23.406	-4.3517	-3.9146	0.75263	-1.9155	31.428	-4.5798
80.921	19.955	58.902	-4.4912	0.46674	-2.4808	-1.4534	-0.048927	0.059223	0.66022	-1.3176	3563.6	36.051	11.275	60.468	-45.5	57.359	58.472	23.406	-4.3517	-3.9146	0.75263	-1.9155	31.428	-4.5798
80.677	19.632	59.318	-4.4984	0.46654	-2.4803	-1.4036	-0.030875	0.11389	0.66022	-1.3176	3563.1	36.325	11.092	60.46	-45.369	57.352	58.472	23.406	-4.3517	-3.9146	0.75263	-1.9155	31.428	-4.5798
80.436	19.295	59.727	-4.5052	0.46643	-2.4797	-1.2999	-0.014696	0.1598	0.66022	-1.3176	3562.6	36.595	10.901	60.45	-45.243	57.343	58.472	23.406	-4.3517	-3.9146	0.75263	-1.9155	31.428	-4.5798
80.198	18.944	60.128	-4.5114	0.46639	-2.4787	-1.1746	-0.00063679	0.20279	0.66022	-1.3176	3562.1	36.861	10.702	60.439	-45.122	57.334	58.472	23.406	-4.3517	-3.9146	0.75263	-1.9155	31.428	-4.5798
79.963	18.579	60.521	-4.5169	0.46642	-2.4776	-1.0392	0.011262	0.24475	0.66022	-1.3176	3561.6	37.121	10.496	60.428	-45.005	57.323	58.472	23.406	-4.3517	-3.9146	0.75263	-1.9155	31.428	-4.5798
79.731	18.201	60.906	-4.5217	0.4665	-2.4763	-0.89389	0.020995	0.28556	0.66022	-1.3176	3561.1	37.376	10.282	60.416	-44.894	57.312	58.472	23.406	-4.3517	-3.9146	0.75263	-1.9155	31.428	-4.5798
79.503	17.811	61.282	-4.5258	0.46662	-2.4748	-0.73926	0.028562	0.32511	0.66022	-1.3176	3560.6	37.626	10.061	60.403	-44.788	57.3	58.472	23.406	-4.3517	-3.9146	0.75263	-1.9155	31.428	-4.5798
79.278	17.407	61.649	-4.5291	0.46678	-2.473	-0.57839	0.032756	0.36581	0.66022	-1.3176	3560.1	37.87	9.8333	60.389	-44.688	57.287	58.472	23.406	-4.3517	-3.9146	0.75263	-1.9155	31.428	-4.5798
79.057	16.991	62.007	-4.5316	0.46695	-2.4711	-0.40942	0.034306	0.40612	0.66022	-1.3176	3559.6	38.108	9.5985	60.374	-44.592	57.274	58.472	23.406	-4.3517	-3.9146	0.75263	-1.9155	31.428	-4.5798
78.84	16.563	62.355	-4.5332	0.46712	-2.469	-0.2318	0.033669	0.44499	0.66022	-1.3176	3559.1	38.341	9.3572	60.359	-44.502	57.26	58.472	23.406	-4.3517	-3.9146	0.75263	-1.9155	31.428	-4.5798
78.627	16.125	62.693	-4.5339	0.46728	-2.4667	-0.04592	0.030973	0.48233	0.66022	-1.3176	3558.6	38.567	9.1095	60.343	-44.418	57.245	58.472	23.406	-4.3517	-3.9146	0.75263	-1.9155	31.428	-4.5798
78.419	15.675	63.022	-4.5336	0.46742	-2.4642	0.14752	0.026197	0.51802	0.66022	-1.3176	3558.1	38.787	8.8558	60.326	-44.339	57.229	58.472	23.406	-4.3517	-3.9146	0.75263	-1.9155	31.428	-4.5798
78.215	15.215	63.34	-4.5324	0.46754	-2.4615	0.3477	0.019281	0.55194	0.66022	-1.3176	3557.6	39.001	8.5964	60.309	-44.265	57.213	58.472	23.406	-4.3517	-3.9146	0.75263	-1.9155	31.428	-4.5798
78.015	14.745	63.647	-4.5302	0.46761	-2.4587	0.55393	0.010263	0.58398	0.66022	-1.3176	3557.1	39.209	8.3315	60.291	-44.197	57.197	58.472	23.406	-4.3517	-3.9146	0.75263	-1.9155	31.428	-4.5798
77.821	14.266	63.944	-4.5269	0.46764	-2.4557	0.7655	-0.00081096	0.61405	0.66022	-1.3176	3556.6	39.409	8.0615	60.272	-44.134	57.18	58.472	23.406	-4.3517	-3.9146	0.75263	-1.9155	31.428	-4.5798
77.631	13.778	64.23	-4.5225	0.4676	-2.4525	0.97869	-0.015417	0.65232	0.66022	-1.3176	3556.0	39.603	7.7867	60.253	-44.076	57.162	58.472	23.406	-4.3517	-3.9146	0.75263	-1.9155	31.428	-4.5798
77.446	13.282	64.504	-4.5171	0.46748	-2.4491	1.1958	-0.03265	0.69109	0.66022	-1.3176	3555.5	39.791	7.5073	60.233	-44.024	57.144	58.472	23.406	-4.3517	-3.9146	0.75263	-1.9155	31.428	-4.5798
77.267	12.779	64.768	-4.5105	0.46727	-2.4456	1.4169	-0.052035	0.72721	0.66022	-1.3176	3555.0	39.971	7.2238	60.213	-43.978	57.125	58.472	23.406	-4.3517	-3.9146	0.75263	-1.9155	31.428	-4.5798
77.093	12.269	65.019	-4.5031	0.4669	-2.4419	1.5636	-0.097861	0.75411	0.66022	-1.3176	3554.5	40.144	6.9363	60.193	-43.936	57.106	58.472	23.406	-4.3517	-3.9146	0.75263	-1.9155	31.428	-4.5798
76.924	11.753	65.259	-4.4949	0.46628	-2.438	1.7043	-0.14908	0.77884	0.66022	-1.3176	3554.0	40.31	6.6453	60.172	-43.9	57.087	58.472	23.406	-4.3517	-3.9146	0.75263	-1.9155	31.428	-4.5798
76.762	11.23	65.487	-4.486	0.46541	-2.4341	1.8544	-0.20063	0.80276	0.66022	-1.3176	3553.5	40.468	6.3508	60.151	-43.868	57.068	58.472	23.406	-4.3517	-3.9146	0.75263	-1.9155	31.428	-4.5798
76.605	10.702	65.704	-4.4763	0.46428	-2.43	2.0129	-0.25248	0.82571	0.66022	-1.3176	3553.0	40.619	6.0533	60.13	-43.842	57.048	58.472	23.406	-4.3517	-3.9146	0.75263	-1.9155	31.428	-4.5798
76.454	10.17	65.908	-4.4659	0.46288	-2.4258	2.1817	-0.30577	0.84926	0.66022	-1.3176	3552.5	40.763	5.7532	60.109	-43.821	57.028	58.472	23.406	-4.3517	-3.9146	0.75263	-1.9155	31.428	-4.5798
76.31	9.6333	66.099	-4.4545	0.46122	-2.4215	2.3585	-0.35942	0.8719	0.66022	-1.3176	3552.0	40.899	5.4506	60.087	-43.804	57.008	58.472	23.406	-4.3517	-3.9146	0.75263	-1.9155	31.428	-4.5798
76.172	9.0932	66.279	-4.4422	0.45929	-2.4171	2.5519	-0.41319	0.89169	0.66022	-1.3176	3551.5	41.027	5.1461	60.066	-43.793	56.988	58.472	23.406	-4.3517	-3.9146	0.75263	-1.9155	31.428	-4.5798
76.04	8.5505	66.445	-4.429	0.45709	-2.4126	2.7484	-0.46705	0.9102	0.66022	-1.3176	3551.0	41.148	4.8399	60.044	-43.785	56.968	58.472	23.406	-4.3517	-3.9146	0.75263	-1.9155	31.428	-4.5798
75.915	8.0056	66.6	-4.4147	0.45462	-2.408	2.9457	-0.5209	0.92746	0.66022	-1.3176	3550.5	41.26	4.5325	60.022	-43.783	56.947	58.472	23.406	-4.3517	-3.9146	0.75263	-1.9155	31.428	-4.5798
75.797	7.4595	66.741	-4.3995	0.45188	-2.4033	3.1426	-0.57461	0.94329	0.66022	-1.3176	3550.0	41.365	4.2243	60.0	-43.785	56.927	58.472	23.406	-4.3517	-3.9146	0.75263	-1.9155	31.428	-4.5798
75.686	6.9126	66.87	-4.3833	0.44887	-2.3986	3.3387	-0.62839	0.96443	0.66022	-1.3176	3549.5	41.461	3.9155	59.978	-43.79	56.907	58.472	23.406	-4.3517	-3.9146	0.75263	-1.9155	31.428	-4.5798
75.582	6.3658	66.986	-4.3661	0.44559	-2.3937	3.5346	-0.68302	1.0017	0.66022	-1.3176	3549.0	41.55	3.6066	59.956	-43.8	56.886	58.472	23.406	-4.3517	-3.9146	0.75263	-1.9155	31.428	-4.5798
75.485	5.8195	67.089	-4.348	0.44204	-2.3886	3.7278	-0.73761	1.0365	0.66022	-1.3176	3548.5	41.63	3.298	59.934	-43.814	56.866	58.472	23.406	-4.3517	-3.9146	0.75263	-1.9155	31.428	-4.5798
75.395	5.2746	67.18	-4.3289	0.43822	-2.3833	3.9188	-0.79201	1.0684	0.66022	-1.3176	3548.0	41.702	2.99	59.913	-43.831	56.846	58.472	23.406	-4.3517	-3.9146	0.75263	-1.9155	31.428	-4.5798
75.313	4.7316	67.258	-4.3088	0.43412	-2.3779	4.1187	-0.8461	1.096	0.66022	-1.3176	3547.5	41.766	2.6829	59.891	-43.851	56.826	58.472	23.406	-4.3517	-3.9146	0.75263	-1.9155	31.428	-4.5798
75.238	4.1913	67.324	-4.2877	0.42976	-2.3724	4.316	-0.89978	1.1204	0.66022	-1.3176	3547.0	41.823	2.3772	59.87	-43.875	56.806	58.472	23.406	-4.3517	-3.9146	0.75263	-1.9155	31.428	-4.5798
75.17	3.6542	67.377	-4.2656	0.42512	-2.3667	4.5097	-0.95288	1.1416	0.66022	-1.3176	3546.5	41.871	2.0732	59.849	-43.901	56.786	58.472	23.406	-4.3517	-3.9146	0.75263	-1.9155	31.428	-4.5798
75.11	3.1211	67.417	-4.2426	0.42023	-2.3609	4.7024	-1.0057	1.1601	0.66022	-1.3176	3546.0	41.911	1.7713	59.828	-43.93	56.767	58.472	23.406	-4.3517	-3.9146	0.75263	-1.9155	31.428	-4.5798
75.058	2.5927	67.446	-4.2186	0.41507	-2.3551	4.8908	-1.0578	1.1754	0.66022	-1.3176	3545.5	41.942	1.4718	59.807	-43.961	56.748	58.472	23.406	-4.3517	-3.9146	0.75263	-1.9155	31.428	-4.5798
75.013	2.0695	67.462	-4.1937	0.40965	-2.3492	5.0729	-1.109	1.1872	0.66022	-1.3176	3544.9	41.966	1.1751	59.786	-43.995	56.729	58.472	23.406	-4.3517	-3.9146	0.75263	-1.9155	31.428	-4.5798
74.975	1.5522	67.467	-4.1679	0.40398	-2.3432	5.2477	-1.1591	1.1956	0.66022	-1.3176	3544.4	41.982	0.88168	59.766	-44.03	56.71	58.472	23.406	-4.3517	-3.9146	0.75263	-1.9155	31.428	-4.5798
74.946	1.0415	67.459	-4.1412	0.39806	-2.3372	5.4146	-1.2078	1.2006	0.66022	-1.3176	3543.9	41.991	0.59175	59.746	-44.067	56.692	58.472	23.406	-4.3517	-3.9146	0.75263	-1.9155	31.428	-4.5798
74.924	0.53784	67.441	-4.1138	0.3919	-2.3312	5.5727	-1.2552	1.2021	0.66022	-1.3176	3543.4	41.991	0.30569	59.727	-44.106	56.674	58.472	23.406	-4.3517	-3.9146	0.75263	-1.9155	31.428	-4.5798
74.909	0.041952	67.411	-4.0855	0.38551	-2.3252	5.7215	-1.3009	1.2001	0.66022	-1.3176	3542.9	41.984	0.023852	59.708	-44.146	56.656	58.472	23.406	-4.3517	-3.9146	0.75263	-1.9155	31.428	-4.5798
74.903	-0.44566	67.369	-4.0566	0.3789	-2.3192	5.8585	-1.3454	1.2009	0.66022	-1.3176	3542.4	41.969	-0.25346	59.689	-44.187	56.638	58.472	23.406	-4.3517	-3.9146	0.75263	-1.9155	31.428	-4.5798
74.903	-0.92446	67.317	-4.0269	0.37206	-2.3132	5.9851	-1.3882	1.1988	0.66022	-1.3176	3541.9	41.947	-0.52594	59.671	-44.229	56.621	58.472	23.406	-4.3517	-3.9146	0.75263	-1.9155	31.428	-4.5798
74.912	-1.394	67.255	-3.9967	0.36502	-2.3072	6.101	-1.4292	1.1933	0.66022	-1.3176	3541.4	41.917	-0.79329	59.653	-44.272	56.605	58.472	23.406	-4.3517	-3.9146	0.75263	-1.9155	31.428	-4.5798
74.928	-1.8537	67.182	-3.966	0.35777	-2.3013	6.2057	-1.4681	1.1844	0.66022	-1.3176	3540.9	41.88	-1.0552	59.635	-44.316	56.589	58.472	23.406	-4.3517	-3.9146	0.75263	-1.9155	31.428	-4.5798
74.951	-2.3031	67.099	-3.9347	0.35034	-2.2954	6.2989	-1.505	1.1722	0.66022	-1.3176	3540.4	41.836	-1.3115	59.618	-44.361	56.573	58.472	23.406	-4.3517	-3.9146	0.75263	-1.9155	31.428	-4.5798
74.982	-2.742	67.006	-3.903	0.34273	-2.2896	6.3803	-1.5396	1.1568	0.66022	-1.3176	3539.9	41.785	-1.5619	59.602	-44.407	56.558	58.472	23.406	-4.3517	-3.9146	0.75263	-1.9155	31.428	-4.5798
75.02	-3.1697	66.904	-3.8709	0.33495	-2.2838	6.4497	-1.572	1.1384	0.66022	-1.3176	3539.4	41.727	-1.8061	59.586	-44.453	56.543	58.472	23.406	-4.3517	-3.9146	0.75263	-1.9155	31.428	-4.5798
75.065	-3.5861	66.792	-3.8385	0.32701	-2.2782	6.5071	-1.602	1.1166	0.66022	-1.3176	3538.9	41.662	-2.044	59.57	-44.5	56.529	58.472	23.406	-4.3517	-3.9146	0.75263	-1.9155	31.428	-4.5798
75.118	-3.9906	66.672	-3.8059	0.31893	-2.2727	6.5532	-1.6299	1.0902	0.66022	-1.3176	3538.4	41.591	-2.2753	59.555	-44.548	56.515	58.472	23.406	-4.3517	-3.9146	0.75263	-1.9155	31.428	-4.5798
75.177	-4.3831	66.544	-3.773	0.31072	-2.2673	6.5869	-1.6552	1.0611	0.66022	-1.3176	3537.9	41.514	-2.4998	59.541	-44.596	56.502	58.472	23.406	-4.3517	-3.9146	0.75263	-1.9155	31.428	-4.5798
75.244	-4.7632	66.407	-3.74	0.30238	-2.2621	6.6081	-1.6779	1.0292	0.66022	-1.3176	3537.4	41.43	-2.7174	59.527	-44.646	56.489	58.472	23.406	-4.3517	-3.9146	0.75263	-1.9155	31.428	-4.5798
75.317	-5.1307	66.262	-3.7069	0.29394	-2.257	6.617	-1.698	0.99464	0.66022	-1.3176	3536.9	41.341	-2.9279	59.514	-44.696	56.477	58.472	23.406	-4.3517	-3.9146	0.75263	-1.9155	31.428	-4.5798
75.397	-5.4853	66.11	-3.6739	0.28541	-2.2521	6.6356	-1.7153	0.95543	0.66022	-1.3176	3536.4	41.245	-3.1311	59.501	-44.748	56.465	58.472	23.406	-4.3517	-3.9146	0.75263	-1.9155	31.428	-4.5798
75.484	-5.8268	65.95	-3.6405	0.27679	-2.2475	6.6999	-1.7301	0.90741	0.66022	-1.3176	3535.9	41.144	-3.3269	59.489	-44.801	56.454	58.472	23.406	-4.3517	-3.9146	0.75263	-1.9155	31.428	-4.5798
75.577	-6.1548	65.783	-3.6069	0.26811	-2.2431	6.7516	-1.7426	0.85617	0.66022	-1.3176	3535.4	41.037	-3.5151	59.477	-44.855	56.443	58.472	23.406	-4.3517	-3.9146	0.75263	-1.9155	31.428	-4.5798
75.677	-6.469	65.61	-3.573	0.25937	-2.2389	6.7905	-1.7527	0.80175	0.66022	-1.3176	3534.9	40.924	-3.6955	59.466	-44.91	56.433	58.472	23.406	-4.3517	-3.9146	0.75263	-1.9155	31.428	-4.5798
75.783	-6.7692	65.43	-3.539	0.25059	-2.2351	6.8167	-1.7603	0.74422	0.66022	-1.3176	3534.4	40.807	-3.8679	59.455	-44.967	56.423	58.472	23.406	-4.3517	-3.9146	0.75263	-1.9155	31.428	-4.5798
75.894	-7.0551	65.244	-3.5049	0.24177	-2.2315	6.8301	-1.7655	0.68455	0.66022	-1.3176	3533.9	40.685	-4.0322	59.445	-45.025	56.414	58.472	23.406	-4.3517	-3.9146	0.75263	-1.9155	31.428	-4.5798
76.012	-7.3264	65.052	-3.4707	0.23294	-2.2282	6.8306	-1.7683	0.62534	0.66022	-1.3176	3533.4	40.557	-4.1882	59.436	-45.084	56.406	58.472	23.406	-4.3517	-3.9146	0.75263	-1.9155	31.428	-4.5798
76.136	-7.5831	64.855	-3.4366	0.22409	-2.2252	6.819	-1.7686	0.56301	0.66022	-1.3176	3532.9	40.426	-4.3359	59.427	-45.145	56.398	58.472	23.406	-4.3517	-3.9146	0.75263	-1.9155	31.428	-4.5798
76.265	-7.8248	64.653	-3.4025	0.21525	-2.2226	6.8085	-1.7665	0.49608	0.66022	-1.3176	3532.4	40.289	-4.475	59.419	-45.208	56.391	58.472	23.406	-4.3517	-3.9146	0.75263	-1.9155	31.428	-4.5798
76.4	-8.0515	64.446	-3.3684	0.20643	-2.2203	6.8271	-1.762	0.42074	0.66022	-1.3176	3531.9	40.149	-4.6055	59.412	-45.272	56.384	58.472	23.406	-4.3517	-3.9146	0.75263	-1.9155	31.428	-4.5798
76.54	-8.2629	64.235	-3.3343	0.19764	-2.2184	6.8338	-1.7553	0.34171	0.66022	-1.3176	3531.4	40.005	-4.7272	59.405	-45.338	56.378	58.472	23.406	-4.3517	-3.9146	0.75263	-1.9155	31.428	-4.5798
76.685	-8.4588	64.019	-3.3002	0.18881	-2.2169	6.7975	-1.7777	0.27262	0.66022	-1.3176	3530.9	39.856	-4.8401	59.398	-45.405	56.372	58.472	23.406	-4.3517	-3.9146	0.75263	-1.9155	31.428	-4.5798
76.835	-8.6391	63.8	-3.2663	0.17986	-2.2157	6.7478	-1.7993	0.20247	0.66022	-1.3176	3530.4	39.705	-4.944	59.393	-45.474	56.367	58.472	23.406	-4.3517	-3.9146	0.75263	-1.9155	31.428	-4.5798
76.99	-8.8038	63.577	-3.2327	0.17082	-2.2148	6.6906	-1.8188	0.13042	0.66022	-1.3176	3529.9	39.549	-5.0389	59.388	-45.545	56.363	58.472	23.406	-4.3517	-3.9146	0.75263	-1.9155	31.428	-4.5798
77.15	-8.9526	63.35	-3.1994	0.16168	-2.2144	6.656	-1.8365	0.053035	0.66022	-1.3176	3529.4	39.39	-5.1247	59.383	-45.617	56.359	58.472	23.406	-4.3517	-3.9146	0.75263	-1.9155	31.428	-4.5798
77.314	-9.0857	63.12	-3.1662	0.15245	-2.2143	6.6083	-1.8524	-0.025625	0.66022	-1.3176	3528.9	39.229	-5.2014	59.379	-45.69	56.356	58.472	23.406	-4.3517	-3.9146	0.75263	-1.9155	31.428	-4.5798
77.483	-9.2027	62.887	-3.1333	0.14316	-2.2146	6.5476	-1.8664	-0.10542	0.66022	-1.3176	3528.4	39.064	-5.2689	59.376	-45.765	56.353	58.472	23.406	-4.3517	-3.9146	0.75263	-1.9155	31.428	-4.5798
77.656	-9.3037	62.651	-3.1008	0.13379	-2.2154	6.4741	-1.8786	-0.18622	0.66022	-1.3176	3527.9	38.896	-5.3271	59.374	-45.842	56.351	58.472	23.406	-4.3517	-3.9146	0.75263	-1.9155	31.428	-4.5798
77.834	-9.3887	62.413	-3.0686	0.12437	-2.2165	6.3879	-1.8888	-0.2679	0.66022	-1.3176	3527.4	38.725	-5.3761	59.372	-45.92	56.35	58.472	23.406	-4.3517	-3.9146	0.75263	-1.9155	31.428	-4.5798
78.015	-9.4576	62.172	-3.0369	0.11491	-2.218	6.2941	-1.897	-0.35077	0.66022	-1.3176	3526.9	38.552	-5.4158	59.37	-46.0	56.349	58.472	23.406	-4.3517	-3.9146	0.75263	-1.9155	31.428	-4.5798
78.2	-9.5104	61.928	-3.0056	0.10541	-2.22	6.2079	-1.9033	-0.43625	0.66022	-1.3176	3526.4	38.376	-5.4462	59.37	-46.081	56.349	58.472	23.406	-4.3517	-3.9146	0.75263	-1.9155	31.428	-4.5798
78.39	-9.5471	61.683	-2.9748	0.095879	-2.2224	6.1087	-1.9077	-0.52247	0.66022	-1.3176	3525.9	38.198	-5.4673	59.37	-46.164	56.349	58.472	23.406	-4.3517	-3.9146	0.75263	-1.9155	31.428	-4.5798
78.582	-9.5677	61.435	-2.9446	0.086333	-2.2252	5.9968	-1.9103	-0.60933	0.66022	-1.3176	3525.4	38.018	-5.479	59.37	-46.247	56.35	58.472	23.406	-4.3517	-3.9146	0.75263	-1.9155	31.428	-4.5798
78.778	-9.5722	61.186	-2.9149	0.076779	-2.2285	5.8725	-1.9108	-0.69671	0.66022	-1.3176	3524.9	37.836	-5.4815	59.371	-46.333	56.352	58.472	23.406	-4.3517	-3.9146	0.75263	-1.9155	31.428	-4.5798
78.978	-9.5606	60.935	-2.8859	0.067228	-2.2322	5.7293	-1.9091	-0.78076	0.66022	-1.3176	3524.4	37.652	-5.4747	59.373	-46.419	56.354	58.472	23.406	-4.3517	-3.9146	0.75263	-1.9155	31.428	-4.5798
79.18	-9.533	60.683	-2.8577	0.057697	-2.2363	5.5361	-1.9027	-0.84188	0.66022	-1.3176	3523.9	37.466	-5.4586	59.375	-46.506	56.356	58.472	23.406	-4.3517	-3.9146	0.75263	-1.9155	31.428	-4.5798
79.385	-9.4893	60.429	-2.8305	0.048205	-2.2406	5.3373	-1.8936	-0.904	0.66022	-1.3176	3523.4	37.279	-5.4333	59.378	-46.595	56.359	58.472	23.406	-4.3517	-3.9146	0.75263	-1.9155	31.428	-4.5798
79.593	-9.4298	60.174	-2.8043	0.038765	-2.2453	5.1333	-1.882	-0.96702	0.66022	-1.3176	3522.9	37.09	-5.3988	59.381	-46.684	56.363	58.472	23.406	-4.3517	-3.9146	0.75263	-1.9155	31.428	-4.5798
79.803	-9.3548	59.918	-2.7792	0.02939	-2.2503	4.9247	-1.8676	-1.0308	0.66022	-1.3176	3522.4	36.9	-5.3554	59.385	-46.774	56.367	58.472	23.406	-4.3517	-3.9146	0.75263	-1.9155	31.428	-4.5798
80.015	-9.2645	59.661	-2.7551	0.020094	-2.2556	4.7118	-1.8506	-1.0954	0.66022	-1.3176	3521.9	36.709	-5.3031	59.39	-46.865	56.372	58.472	23.406	-4.3517	-3.9146	0.75263	-1.9155	31.428	-4.5798
80.23	-9.159	59.403	-2.7321	0.010889	-2.2612	4.4951	-1.8309	-1.1605	0.66022	-1.3176	3521.4	36.516	-5.2421	59.395	-46.957	56.377	58.472	23.406	-4.3517	-3.9146	0.75263	-1.9155	31.428	-4.5798
80.446	-9.0387	59.144	-2.7102	0.0017891	-2.2672	4.2713	-1.8085	-1.2262	0.66022	-1.3176	3520.9	36.323	-5.1726	59.4	-47.049	56.383	58.472	23.406	-4.3517	-3.9146	0.75263	-1.9155	31.428	-4.5798
80.664	-8.9037	58.884	-2.6894	-0.0071917	-2.2735	4.0366	-1.7834	-1.2921	0.66022	-1.3176	3520.4	36.129	-5.0946	59.407	-47.142	56.389	58.472	23.406	-4.3517	-3.9146	0.75263	-1.9155	31.428	-4.5798
80.884	-8.7544	58.625	-2.6698	-0.01604	-2.2801	3.8002	-1.7554	-1.3584	0.66022	-1.3176	3519.9	35.935	-5.0084	59.413	-47.235	56.396	58.472	23.406	-4.3517	-3.9146	0.75263	-1.9155	31.428	-4.5798
81.104	-8.5909	58.364	-2.6514	-0.024742	-2.2871	3.5624	-1.7248	-1.4249	0.66022	-1.3176	3519.4	35.74	-4.914	59.421	-47.329	56.403	58.472	23.406	-4.3517	-3.9146	0.75263	-1.9155	31.428	-4.5798
81.326	-8.4136	58.104	-2.6342	-0.033283	-2.2944	3.3237	-1.6914	-1.4916	0.66022	-1.3176	3518.9	35.544	-4.8117	59.428	-47.423	56.411	58.472	23.406	-4.3517	-3.9146	0.75263	-1.9155	31.428	-4.5798
81.548	-8.2227	57.843	-2.6181	-0.041651	-2.302	3.0845	-1.6553	-1.5585	0.66022	-1.3176	3518.4	35.349	-4.7016	59.437	-47.516	56.419	58.472	23.406	-4.3517	-3.9146	0.75263	-1.9155	31.428	-4.5798
81.771	-8.0184	57.582	-2.6033	-0.049832	-2.31	2.8452	-1.6166	-1.6255	0.66022	-1.3176	3518.0	35.153	-4.5839	59.445	-47.61	56.428	58.472	23.406	-4.3517	-3.9146	0.75263	-1.9155	31.428	-4.5798
81.994	-7.8009	57.322	-2.5897	-0.057813	-2.3183	2.6022	-1.5723	-1.6831	0.66022	-1.3176	3517.5	34.957	-4.4586	59.455	-47.704	56.437	58.472	23.406	-4.3517	-3.9146	0.75263	-1.9155	31.428	-4.5798
82.217	-7.5706	57.062	-2.5773	-0.065532	-2.3267	2.3431	-1.515	-1.7062	0.66022	-1.3176	3517.0	34.762	-4.326	59.465	-47.797	56.447	58.472	23.406	-4.3517	-3.9146	0.75263	-1.9155	31.428	-4.5798
82.44	-7.3276	56.802	-2.5663	-0.07296	-2.3353	2.0757	-1.4561	-1.7277	0.66022	-1.3176	3516.5	34.567	-4.1862	59.475	-47.89	56.457	58.472	23.406	-4.3517	-3.9146	0.75263	-1.9155	31.428	-4.5798
82.663	-7.0724	56.542	-2.5566	-0.08009	-2.344	1.7972	-1.3954	-1.7473	0.66022	-1.3176	3516.0	34.373	-4.0394	59.486	-47.983	56.468	58.472	23.406	-4.3517	-3.9146	0.75263	-1.9155	31.428	-4.5798
82.885	-6.8054	56.284	-2.5483	-0.086911	-2.3528	1.5215	-1.333	-1.7628	0.66022	-1.3176	3515.5	34.179	-3.8859	59.497	-48.075	56.479	58.472	23.406	-4.3517	-3.9146	0.75263	-1.9155	31.428	-4.5798
83.106	-6.5269	56.026	-2.5414	-0.093416	-2.3616	1.2478	-1.2688	-1.7762	0.66022	-1.3176	3515.0	33.986	-3.7259	59.509	-48.166	56.491	58.472	23.406	-4.3517	-3.9146	0.75263	-1.9155	31.428	-4.5798
83.326	-6.2374	55.769	-2.5358	-0.099597	-2.3705	0.97589	-1.203	-1.7885	0.66022	-1.3176	3514.5	33.794	-3.5597	59.521	-48.256	56.503	58.472	23.406	-4.3517	-3.9146	0.75263	-1.9155	31.428	-4.5798
83.544	-5.9373	55.514	-2.5316	-0.10544	-2.3795	0.70621	-1.1356	-1.7998	0.66022	-1.3176	3514.0	33.604	-3.3875	59.534	-48.345	56.516	58.472	23.406	-4.3517	-3.9146	0.75263	-1.9155	31.428	-4.5798
83.76	-5.627	55.26	-2.5287	-0.11095	-2.3885	0.43936	-1.0666	-1.8102	0.66022	-1.3176	3513.5	33.414	-3.2095	59.548	-48.433	56.529	58.472	23.406	-4.3517	-3.9146	0.75263	-1.9155	31.428	-4.5798
83.975	-5.3068	55.008	-2.5272	-0.11611	-2.3976	0.17582	-0.996	-1.8196	0.66022	-1.3176	3513.0	33.227	-3.026	59.561	-48.519	56.542	58.472	23.406	-4.3517	-3.9146	0.75263	-1.9155	31.428	-4.5798
84.187	-4.9772	54.757	-2.527	-0.12091	-2.4067	-0.083943	-0.92396	-1.828	0.66022	-1.3176	3512.5	33.041	-2.8372	59.576	-48.604	56.556	58.472	23.406	-4.3517	-3.9146	0.75263	-1.9155	31.428	-4.5798
84.397	-4.6386	54.509	-2.528	-0.12534	-2.4159	-0.33947	-0.85051	-1.8357	0.66022	-1.3176	3512.0	32.857	-2.6434	59.59	-48.687	56.571	58.472	23.406	-4.3517	-3.9146	0.75263	-1.9155	31.428	-4.5798
84.605	-4.2912	54.263	-2.5304	-0.12941	-2.4251	-0.59035	-0.77574	-1.8425	0.66022	-1.3176	3511.5	32.675	-2.4447	59.605	-48.769	56.585	58.472	23.406	-4.3517	-3.9146	0.75263	-1.9155	31.428	-4.5798
84.809	-3.9356	54.019	-2.5339	-0.1331	-2.4343	-0.8362	-0.69972	-1.8485	0.66022	-1.3176	3511.0	32.495	-2.2414	59.621	-48.848	56.6	58.472	23.406	-4.3517	-3.9146	0.75263	-1.9155	31.428	-4.5798
85.01	-3.5721	53.778	-2.5387	-0.13641	-2.4436	-1.0816	-0.62254	-1.8529	0.66022	-1.3176	3510.5	32.318	-2.0338	59.637	-48.926	56.616	58.472	23.406	-4.3517	-3.9146	0.75263	-1.9155	31.428	-4.5798
85.208	-3.2011	53.539	-2.5447	-0.13932	-2.4529	-1.3177	-0.54478	-1.858	0.66022	-1.3176	3510.0	32.143	-1.822	59.653	-49.001	56.632	58.472	23.406	-4.3517	-3.9146	0.75263	-1.9155	31.428	-4.5798
85.402	-2.8229	53.304	-2.5519	-0.14185	-2.4622	-1.5458	-0.46615	-1.8627	0.66022	-1.3176	3509.5	31.971	-1.6062	59.67	-49.074	56.648	58.472	23.406	-4.3517	-3.9146	0.75263	-1.9155	31.428	-4.5798
85.592	-2.438	53.073	-2.5602	-0.14398	-2.4715	-1.7664	-0.38667	-1.8669	0.66022	-1.3176	3509.0	31.802	-1.3867	59.687	-49.144	56.665	58.472	23.406	-4.3517	-3.9146	0.75263	-1.9155	31.428	-4.5798
85.778	-2.0466	52.845	-2.5695	-0.14572	-2.4808	-1.9796	-0.30644	-1.8705	0.66022	-1.3176	3508.5	31.636	-1.1637	59.705	-49.211	56.682	58.472	23.406	-4.3517	-3.9146	0.75263	-1.9155	31.428	-4.5798
85.959	-1.6491	52.621	-2.58	-0.14705	-2.4902	-2.1851	-0.2256	-1.8735	0.66022	-1.3176	3508.0	31.473	-0.93743	59.723	-49.276	56.7	58.472	23.406	-4.3517	-3.9146	0.75263	-1.9155	31.428	-4.5798
86.136	-1.2459	52.401	-2.5914	-0.14797	-2.4996	-2.3828	-0.14427	-1.876	0.66022	-1.3176	3507.5	31.314	-0.70801	59.741	-49.337	56.717	58.472	23.406	-4.3517	-3.9146	0.75263	-1.9155	31.428	-4.5798
86.308	-0.83734	52.185	-2.6038	-0.14849	-2.5089	-2.5729	-0.062583	-1.878	0.66022	-1.3176	3507.0	31.159	-0.47566	59.759	-49.395	56.735	58.472	23.406	-4.3517	-3.9146	0.75263	-1.9155	31.428	-4.5798
86.476	-0.42366	51.974	-2.6171	-0.1486	-2.5183	-2.7551	0.019336	-1.8795	0.66022	-1.3176	3506.5	31.007	-0.24059	59.778	-49.45	56.754	58.472	23.406	-4.3517	-3.9146	0.75263	-1.9155	31.428	-4.5798
86.638	-0.0052346	51.769	-2.6313	-0.1483	-2.5277	-2.9295	0.10135	-1.8806	0.66022	-1.3176	3506.0	30.86	-0.0029717	59.798	-49.501	56.772	58.472	23.406	-4.3517	-3.9146	0.75263	-1.9155	31.428	-4.5798
86.795	0.4176	51.568	-2.6464	-0.14759	-2.5371	-3.0936	0.18243	-1.874	0.66022	-1.3176	3505.5	30.716	0.237	59.817	-49.549	56.791	58.472	23.406	-4.3517	-3.9146	0.75263	-1.9155	31.428	-4.5798
86.946	0.84451	51.373	-2.6622	-0.14647	-2.5465	-3.2495	0.26319	-1.8666	0.66022	-1.3176	3505.0	30.577	0.47912	59.837	-49.593	56.81	58.472	23.406	-4.3517	-3.9146	0.75263	-1.9155	31.428	-4.5798
87.091	1.2752	51.184	-2.6789	-0.14496	-2.5558	-3.3972	0.34349	-1.8584	0.66022	-1.3176	3504.5	30.443	0.72321	59.857	-49.633	56.83	58.472	23.406	-4.3517	-3.9146	0.75263	-1.9155	31.428	-4.5798
87.23	1.7092	51.001	-2.6962	-0.14304	-2.5651	-3.5368	0.42321	-1.8495	0.66022	-1.3176	3504.0	30.314	0.96909	59.877	-49.668	56.849	58.472	23.406	-4.3517	-3.9146	0.75263	-1.9155	31.428	-4.5798
87.364	2.1464	50.824	-2.7142	-0.14072	-2.5743	-3.6685	0.5022	-1.8398	0.66022	-1.3176	3503.5	30.189	1.2166	59.897	-49.699	56.869	58.472	23.406	-4.3517	-3.9146	0.75263	-1.9155	31.428	-4.5798
87.491	2.5863	50.654	-2.7329	-0.13802	-2.5835	-3.7922	0.58031	-1.8296	0.66022	-1.3176	3503.0	30.07	1.4655	59.918	-49.726	56.889	58.472	23.406	-4.3517	-3.9146	0.75263	-1.9155	31.428	-4.5798
87.611	3.0287	50.491	-2.7521	-0.13492	-2.5926	-3.9043	0.65664	-1.8178	0.66022	-1.3176	3502.5	29.955	1.7156	59.939	-49.748	56.909	58.472	23.406	-4.3517	-3.9146	0.75263	-1.9155	31.428	-4.5798
87.725	3.4731	50.336	-2.7719	-0.13146	-2.6016	-4.0037	0.73039	-1.8043	0.66022	-1.3176	3502.0	29.847	1.9667	59.96	-49.765	56.93	58.472	23.406	-4.3517	-3.9146	0.75263	-1.9155	31.428	-4.5798
87.832	3.9192	50.188	-2.7921	-0.12763	-2.6106	-4.0989	0.80126	-1.7916	0.66022	-1.3176	3501.5	29.744	2.2187	59.981	-49.778	56.95	58.472	23.406	-4.3517	-3.9146	0.75263	-1.9155	31.428	-4.5798
87.932	4.3666	50.048	-2.8129	-0.12345	-2.6195	-4.1878	0.87038	-1.7788	0.66022	-1.3176	3501.0	29.647	2.4712	60.002	-49.785	56.971	58.472	23.406	-4.3517	-3.9146	0.75263	-1.9155	31.428	-4.5798
88.025	4.8151	49.916	-2.834	-0.11892	-2.6284	-4.27	0.93776	-1.7657	0.66022	-1.3176	3500.5	29.556	2.7243	60.023	-49.787	56.991	58.472	23.406	-4.3517	-3.9146	0.75263	-1.9155	31.428	-4.5798
88.111	5.2644	49.793	-2.8556	-0.11407	-2.6372	-4.3457	1.0033	-1.7525	0.66022	-1.3176	3500.0	29.471	2.9776	60.045	-49.784	57.012	58.472	23.406	-4.3517	-3.9146	0.75263	-1.9155	31.428	-4.5798
88.19	5.7142	49.678	-2.8775	-0.10889	-2.6459	-4.4151	1.0669	-1.7391	0.66022	-1.3176	3499.5	29.393	3.2311	60.066	-49.776	57.033	58.472	23.406	-4.3517	-3.9146	0.75263	-1.9155	31.428	-4.5798
88.261	6.1642	49.572	-2.8997	-0.10341	-2.6546	-4.4783	1.1286	-1.7258	0.66022	-1.3176	3499.0	29.321	3.4846	60.088	-49.762	57.054	58.472	23.406	-4.3517	-3.9146	0.75263	-1.9155	31.428	-4.5798
88.324	6.614	49.476	-2.9222	-0.097612	-2.6632	-4.5353	1.1882	-1.7124	0.66022	-1.3176	3498.5	29.256	3.7379	60.11	-49.742	57.075	58.472	23.406	-4.3517	-3.9146	0.75263	-1.9155	31.428	-4.5798
88.38	7.0634	49.388	-2.945	-0.091527	-2.6717	-4.5863	1.2457	-1.6991	0.66022	-1.3176	3498.0	29.197	3.9909	60.131	-49.716	57.096	58.472	23.406	-4.3517	-3.9146	0.75263	-1.9155	31.428	-4.5798
88.429	7.5122	49.311	-2.9681	-0.085164	-2.6802	-4.6344	1.299	-1.6805	0.66022	-1.3176	3497.5	29.145	4.2433	60.153	-49.685	57.117	58.472	23.406	-4.3517	-3.9146	0.75263	-1.9155	31.428	-4.5798
88.469	7.9598	49.243	-2.9914	-0.078541	-2.6885	-4.6766	1.35	-1.662	0.66022	-1.3176	3497.1	29.101	4.4951	60.175	-49.647	57.138	58.472	23.406	-4.3517	-3.9146	0.75263	-1.9155	31.428	-4.5798
88.502	8.4061	49.185	-3.0149	-0.071668	-2.6968	-4.7131	1.3987	-1.6438	0.66022	-1.3176	3496.6	29.063	4.746	60.196	-49.603	57.159	58.472	23.406	-4.3517	-3.9146	0.75263	-1.9155	31.428	-4.5798
88.526	8.8508	49.137	-3.0385	-0.064558	-2.705	-4.744	1.445	-1.6259	0.66022	-1.3176	3496.1	29.033	4.9959	60.218	-49.554	57.18	58.472	23.406	-4.3517	-3.9146	0.75263	-1.9155	31.428	-4.5798
88.543	9.2935	49.1	-3.0623	-0.057222	-2.713	-4.7695	1.4891	-1.6086	0.66022	-1.3176	3495.6	29.01	5.2446	60.239	-49.497	57.2	58.472	23.406	-4.3517	-3.9146	0.75263	-1.9155	31.428	-4.5798
88.552	9.7338	49.073	-3.0862	-0.049671	-2.721	-4.79	1.5309	-1.5918	0.66022	-1.3176	3495.1	28.994	5.4919	60.26	-49.435	57.221	58.472	23.406	-4.3517	-3.9146	0.75263	-1.9155	31.428	-4.5798
88.552	10.172	49.056	-3.1102	-0.041917	-2.729	-4.8054	1.5704	-1.5756	0.66022	-1.3176	3494.6	28.986	5.7377	60.281	-49.366	57.241	58.472	23.406	-4.3517	-3.9146	0.75263	-1.9155	31.428	-4.5798
88.544	10.606	49.051	-3.1342	-0.033971	-2.7368	-4.816	1.6075	-1.5602	0.66022	-1.3176	3494.1	28.985	5.9818	60.302	-49.291	57.261	58.472	23.406	-4.3517	-3.9146	0.75263	-1.9155	31.428	-4.5798
88.529	11.038	49.056	-3.1584	-0.025851	-2.7446	-4.8329	1.6401	-1.5451	0.66022	-1.3176	3493.6	28.992	6.224	60.322	-49.209	57.281	58.472	23.406	-4.3517	-3.9146	0.75263	-1.9155	31.428	-4.5798
88.504	11.466	49.072	-3.1826	-0.017574	-2.7523	-4.8461	1.6704	-1.5309	0.66022	-1.3176	3493.1	29.007	6.4642	60.342	-49.12	57.301	58.472	23.406	-4.3517	-3.9146	0.75263	-1.9155	31.428	-4.5798
88.472	11.89	49.099	-3.2068	-0.0091504	-2.7599	-4.855	1.6985	-1.5177	0.66022	-1.3176	3492.6	29.029	6.7022	60.362	-49.025	57.32	58.472	23.406	-4.3517	-3.9146	0.75263	-1.9155	31.428	-4.5798
88.432	12.31	49.138	-3.2311	-0.00059159	-2.7674	-4.86	1.7246	-1.5057	0.66022	-1.3176	3492.1	29.059	6.9378	60.382	-48.923	57.339	58.472	23.406	-4.3517	-3.9146	0.75263	-1.9155	31.428	-4.5798
88.383	12.726	49.187	-3.2554	0.0080927	-2.7749	-4.8611	1.7487	-1.4949	0.66022	-1.3176	3491.6	29.097	7.1709	60.401	-48.814	57.358	58.472	23.406	-4.3517	-3.9146	0.75263	-1.9155	31.428	-4.5798
88.326	13.136	49.248	-3.2797	0.016892	-2.7824	-4.8586	1.7709	-1.4855	0.66022	-1.3176	3491.1	29.143	7.4012	60.42	-48.699	57.376	58.472	23.406	-4.3517	-3.9146	0.75263	-1.9155	31.428	-4.5798
88.26	13.542	49.321	-3.304	0.025798	-2.7898	-4.8527	1.7911	-1.4774	0.66022	-1.3176	3490.6	29.197	7.6286	60.439	-48.577	57.394	58.472	23.406	-4.3517	-3.9146	0.75263	-1.9155	31.428	-4.5798
88.187	13.942	49.404	-3.3282	0.034801	-2.7972	-4.8437	1.8095	-1.4709	0.66022	-1.3176	3490.1	29.259	7.853	60.457	-48.448	57.412	58.472	23.406	-4.3517	-3.9146	0.75263	-1.9155	31.428	-4.5798
88.105	14.336	49.499	-3.3524	0.04389	-2.8045	-4.8337	1.8255	-1.4632	0.66022	-1.3176	3489.6	29.328	8.0741	60.475	-48.312	57.429	58.472	23.406	-4.3517	-3.9146	0.75263	-1.9155	31.428	-4.5798
88.014	14.724	49.605	-3.3766	0.05305	-2.8118	-4.8247	1.8381	-1.452	0.66022	-1.3176	3489.1	29.406	8.2917	60.492	-48.17	57.446	58.472	23.406	-4.3517	-3.9146	0.75263	-1.9155	31.428	-4.5798
87.916	15.105	49.723	-3.4007	0.062269	-2.819	-4.8128	1.8493	-1.4424	0.66022	-1.3176	3488.6	29.491	8.5058	60.509	-48.021	57.462	58.472	23.406	-4.3517	-3.9146	0.75263	-1.9155	31.428	-4.5798
87.81	15.48	49.852	-3.4247	0.07154	-2.8262	-4.7985	1.8589	-1.4346	0.66022	-1.3176	3488.1	29.585	8.7161	60.525	-47.865	57.478	58.472	23.406	-4.3517	-3.9146	0.75263	-1.9155	31.428	-4.5798
87.695	15.848	49.993	-3.4486	0.080856	-2.8334	-4.7818	1.8673	-1.4286	0.66022	-1.3176	3487.6	29.686	8.9223	60.541	-47.703	57.494	58.472	23.406	-4.3517	-3.9146	0.75263	-1.9155	31.428	-4.5798
87.573	16.208	50.144	-3.4725	0.090211	-2.8405	-4.7629	1.8745	-1.4244	0.66022	-1.3176	3487.1	29.796	9.1244	60.556	-47.534	57.509	58.472	23.406	-4.3517	-3.9146	0.75263	-1.9155	31.428	-4.5798
87.442	16.56	50.307	-3.4963	0.099599	-2.8476	-4.7422	1.8805	-1.4222	0.66022	-1.3176	3486.6	29.913	9.3222	60.57	-47.358	57.523	58.472	23.406	-4.3517	-3.9146	0.75263	-1.9155	31.428	-4.5798
87.303	16.904	50.481	-3.5199	0.10901	-2.8547	-4.7138	1.8822	-1.4162	0.66022	-1.3176	3486.1	30.038	9.5155	60.585	-47.176	57.537	58.472	23.406	-4.3517	-3.9146	0.75263	-1.9155	31.428	-4.5798
87.157	17.24	50.667	-3.5434	0.1184	-2.8618	-4.669	1.8736	-1.4005	0.66022	-1.3176	3485.6	30.171	9.704	60.598	-46.988	57.55	58.472	23.406	-4.3517	-3.9146	0.75263	-1.9155	31.428	-4.5798
87.003	17.566	50.863	-3.5666	0.12775	-2.8687	-4.6209	1.8625	-1.3848	0.66022	-1.3176	3485.1	30.311	9.8876	60.611	-46.793	57.562	58.472	23.406	-4.3517	-3.9146	0.75263	-1.9155	31.428	-4.5798
86.841	17.884	51.069	-3.5896	0.13702	-2.8756	-4.5739	1.8483	-1.3681	0.66022	-1.3176	3484.6	30.459	10.066	60.623	-46.592	57.574	58.472	23.406	-4.3517	-3.9146	0.75263	-1.9155	31.428	-4.5798
86.671	18.191	51.287	-3.6123	0.14622	-2.8824	-4.5307	1.8304	-1.35	0.66022	-1.3176	3484.1	30.615	10.239	60.634	-46.386	57.586	58.472	23.406	-4.3517	-3.9146	0.75263	-1.9155	31.428	-4.5798
86.494	18.489	51.515	-3.6349	0.15533	-2.8891	-4.4837	1.8103	-1.3317	0.66022	-1.3176	3483.6	30.777	10.407	60.645	-46.173	57.596	58.472	23.406	-4.3517	-3.9146	0.75263	-1.9155	31.428	-4.5798
86.31	18.777	51.753	-3.6572	0.16432	-2.8957	-4.433	1.788	-1.3132	0.66022	-1.3176	3483.1	30.948	10.569	60.655	-45.954	57.606	58.472	23.406	-4.3517	-3.9146	0.75263	-1.9155	31.428	-4.5798
86.118	19.054	52.001	-3.6792	0.1732	-2.9022	-4.3787	1.7636	-1.2946	0.66022	-1.3176	3482.6	31.125	10.725	60.664	-45.73	57.615	58.472	23.406	-4.3517	-3.9146	0.75263	-1.9155	31.428	-4.5798
85.92	19.321	52.259	-3.701	0.18195	-2.9087	-4.3209	1.7371	-1.2756	0.66022	-1.3176	3482.1	31.309	10.875	60.673	-45.501	57.624	58.472	23.406	-4.3517	-3.9146	0.75263	-1.9155	31.428	-4.5798
85.714	19.576	52.526	-3.7224	0.19057	-2.915	-4.2596	1.7087	-1.2564	0.66022	-1.3176	3481.6	31.5	11.02	60.68	-45.266	57.632	58.472	23.406	-4.3517	-3.9146	0.75263	-1.9155	31.428	-4.5798
85.502	19.82	52.802	-3.7435	0.19904	-2.9212	-4.1949	1.6782	-1.2367	0.66022	-1.3176	3481.1	31.697	11.157	60.687	-45.027	57.639	58.472	23.406	-4.3517	-3.9146	0.75263	-1.9155	31.428	-4.5798
85.283	20.052	53.087	-3.7644	0.20734	-2.9273	-4.1407	1.6442	-1.1987	0.66022	-1.3176	3480.6	31.901	11.289	60.693	-44.782	57.645	58.472	23.406	-4.3517	-3.9146	0.75263	-1.9155	31.428	-4.5798
85.058	20.273	53.38	-3.785	0.21548	-2.9332	-4.0889	1.609	-1.1562	0.66022	-1.3176	3480.1	32.111	11.413	60.698	-44.533	57.65	58.472	23.406	-4.3517	-3.9146	0.75263	-1.9155	31.428	-4.5798
84.827	20.48	53.682	-3.8053	0.22343	-2.9389	-4.039	1.5733	-1.112	0.66022	-1.3176	3479.6	32.327	11.531	60.702	-44.28	57.654	58.472	23.406	-4.3517	-3.9146	0.75263	-1.9155	31.428	-4.5798
84.589	20.675	53.991	-3.8253	0.23121	-2.9443	-3.9881	1.5369	-1.0669	0.66022	-1.3176	3479.1	32.549	11.642	60.706	-44.023	57.658	58.472	23.406	-4.3517	-3.9146	0.75263	-1.9155	31.428	-4.5798
84.346	20.857	54.308	-3.8452	0.2388	-2.9496	-3.9365	1.4998	-1.0207	0.66022	-1.3176	3478.6	32.776	11.745	60.708	-43.761	57.66	58.472	23.406	-4.3517	-3.9146	0.75263	-1.9155	31.428	-4.5798
84.097	21.025	54.632	-3.8647	0.24621	-2.9545	-3.8844	1.4623	-0.97345	0.66022	-1.3176	3478.1	33.009	11.841	60.709	-43.497	57.662	58.472	23.406	-4.3517	-3.9146	0.75263	-1.9155	31.428	-4.5798
83.843	21.179	54.963	-3.884	0.25342	-2.9593	-3.8317	1.4244	-0.92511	0.66022	-1.3176	3477.6	33.247	11.929	60.71	-43.228	57.663	58.472	23.406	-4.3517	-3.9146	0.75263	-1.9155	31.428	-4.5798
83.584	21.32	55.301	-3.903	0.26045	-2.9638	-3.7794	1.3861	-0.87489	0.66022	-1.3176	3477.1	33.489	12.009	60.709	-42.957	57.663	58.472	23.406	-4.3517	-3.9146	0.75263	-1.9155	31.428	-4.5798
83.32	21.446	55.644	-3.9218	0.26728	-2.968	-3.7311	1.3469	-0.8181	0.66022	-1.3176	3476.6	33.737	12.082	60.707	-42.683	57.661	58.472	23.406	-4.3517	-3.9146	0.75263	-1.9155	31.428	-4.5798
83.051	21.557	55.993	-3.9403	0.27392	-2.972	-3.682	1.3077	-0.76061	0.66022	-1.3176	3476.1	33.988	12.146	60.704	-42.407	57.659	58.472	23.406	-4.3517	-3.9146	0.75263	-1.9155	31.428	-4.5798
82.778	21.654	56.348	-3.9586	0.28036	-2.9756	-3.6323	1.2686	-0.70249	0.66022	-1.3176	3475.6	34.244	12.202	60.701	-42.128	57.656	58.472	23.406	-4.3517	-3.9146	0.75263	-1.9155	31.428	-4.5798
82.501	21.735	56.707	-3.9767	0.28661	-2.979	-3.5887	1.2297	-0.64341	0.66022	-1.3176	3475.1	34.503	12.249	60.696	-41.848	57.652	58.472	23.406	-4.3517	-3.9146	0.75263	-1.9155	31.428	-4.5798
82.22	21.8	57.071	-3.9945	0.29266	-2.9821	-3.5492	1.1911	-0.58366	0.66022	-1.3176	3474.6	34.765	12.288	60.69	-41.566	57.647	58.472	23.406	-4.3517	-3.9146	0.75263	-1.9155	31.428	-4.5798
81.935	21.85	57.439	-4.0122	0.29852	-2.9848	-3.5202	1.1583	-0.5174	0.66022	-1.3176	3474.1	35.031	12.318	60.683	-41.282	57.641	58.472	23.406	-4.3517	-3.9146	0.75263	-1.9155	31.428	-4.5798
81.648	21.884	57.81	-4.0299	0.30433	-2.9871	-3.5612	1.1662	-0.40564	0.66022	-1.3176	3473.6	35.3	12.339	60.675	-40.998	57.633	58.472	23.406	-4.3517	-3.9146	0.75263	-1.9155	31.428	-4.5798
81.357	21.901	58.184	-4.0478	0.31018	-2.9889	-3.5973	1.1741	-0.29515	0.66022	-1.3176	3473.1	35.571	12.351	60.666	-40.713	57.625	58.472	23.406	-4.3517	-3.9146	0.75263	-1.9155	31.428	-4.5798
81.064	21.901	58.561	-4.0658	0.31607	-2.9901	-3.6282	1.1821	-0.18618	0.66022	-1.3176	3472.6	35.845	12.353	60.655	-40.428	57.616	58.472	23.406	-4.3517	-3.9146	0.75263	-1.9155	31.428	-4.5798
80.769	21.883	58.941	-4.084	0.322	-2.9908	-3.6537	1.1902	-0.079001	0.66022	-1.3176	3472.1	36.12	12.345	60.644	-40.144	57.605	58.472	23.406	-4.3517	-3.9146	0.75263	-1.9155	31.428	-4.5798
80.471	21.848	59.322	-4.1024	0.32801	-2.9909	-3.6811	1.2155	0.00483	0.66022	-1.3176	3471.6	36.397	12.327	60.631	-39.859	57.593	58.472	23.406	-4.3517	-3.9146	0.75263	-1.9155	31.428	-4.5798
80.172	21.794	59.706	-4.1209	0.33416	-2.9907	-3.7131	1.2452	0.081491	0.66022	-1.3176	3471.1	36.676	12.3	60.618	-39.574	57.581	58.472	23.406	-4.3517	-3.9146	0.75263	-1.9155	31.428	-4.5798
79.872	21.723	60.092	-4.1395	0.34046	-2.9901	-3.748	1.2737	0.158	0.66022	-1.3176	3470.6	36.956	12.261	60.603	-39.291	57.567	58.472	23.406	-4.3517	-3.9146	0.75263	-1.9155	31.428	-4.5798
79.57	21.633	60.479	-4.1583	0.3469	-2.9891	-3.7854	1.3011	0.23431	0.66022	-1.3176	3470.2	37.237	12.213	60.587	-39.008	57.553	58.472	23.406	-4.3517	-3.9146	0.75263	-1.9155	31.428	-4.5798
79.267	21.523	60.867	-4.1774	0.35347	-2.9878	-3.8173	1.3275	0.30951	0.66022	-1.3176	3469.7	37.52	12.154	60.571	-38.726	57.538	58.472	23.406	-4.3517	-3.9146	0.75263	-1.9155	31.428	-4.5798
78.963	21.395	61.256	-4.1965	0.36017	-2.986	-3.8304	1.3526	0.38227	0.66022	-1.3176	3469.2	37.803	12.084	60.553	-38.445	57.521	58.472	23.406	-4.3517	-3.9146	0.75263	-1.9155	31.428	-4.5798
78.658	21.247	61.645	-4.2157	0.36699	-2.9839	-3.8432	1.3763	0.45481	0.66022	-1.3176	3468.7	38.086	12.003	60.534	-38.166	57.504	58.472	23.406	-4.3517	-3.9146	0.75263	-1.9155	31.428	-4.5798
78.354	21.08	62.034	-4.2349	0.37393	-2.9815	-3.8582	1.398	0.53593	0.66022	-1.3176	3468.2	38.37	11.911	60.515	-37.889	57.486	58.472	23.406	-4.3517	-3.9146	0.75263	-1.9155	31.428	-4.5798
78.049	20.893	62.423	-4.2542	0.38097	-2.9786	-3.8719	1.418	0.6181	0.66022	-1.3176	3467.7	38.653	11.808	60.494	-37.614	57.467	58.472	23.406	-4.3517	-3.9146	0.75263	-1.9155	31.428	-4.5798
77.744	20.685	62.812	-4.2736	0.38811	-2.9753	-3.8639	1.4365	0.69856	0.66022	-1.3176	3467.2	38.936	11.693	60.472	-37.342	57.447	58.472	23.406	-4.3517	-3.9146	0.75263	-1.9155	31.428	-4.5798
77.44	20.458	63.198	-4.2928	0.39533	-2.9716	-3.8217	1.4531	0.77587	0.66022	-1.3176	3466.7	39.218	11.567	60.45	-37.073	57.425	58.472	23.406	-4.3517	-3.9146	0.75263	-1.9155	31.428	-4.5798
77.137	20.209	63.584	-4.3118	0.40263	-2.9675	-3.7737	1.4676	0.8535	0.66022	-1.3176	3466.2	39.498	11.429	60.426	-36.807	57.404	58.472	23.406	-4.3517	-3.9146	0.75263	-1.9155	31.428	-4.5798
76.835	19.941	63.967	-4.3306	0.41	-2.9631	-3.7195	1.48	0.93135	0.66022	-1.3176	3465.7	39.778	11.28	60.402	-36.544	57.381	58.472	23.406	-4.3517	-3.9146	0.75263	-1.9155	31.428	-4.5798
76.535	19.652	64.347	-4.349	0.41743	-2.9582	-3.6607	1.4824	1.0006	0.66022	-1.3176	3465.2	40.056	11.119	60.376	-36.285	57.357	58.472	23.406	-4.3517	-3.9146	0.75263	-1.9155	31.428	-4.5798
76.236	19.342	64.724	-4.3674	0.42477	-2.9531	-3.6889	1.4527	1.0469	0.66022	-1.3176	3464.7	40.331	10.946	60.35	-36.031	57.332	58.472	23.406	-4.3517	-3.9146	0.75263	-1.9155	31.428	-4.5798
75.939	19.01	65.098	-4.3858	0.43196	-2.9478	-3.7006	1.4225	1.0925	0.66022	-1.3176	3464.2	40.605	10.761	60.323	-35.782	57.307	58.472	23.406	-4.3517	-3.9146	0.75263	-1.9155	31.428	-4.5798
75.645	18.658	65.468	-4.4043	0.43899	-2.9422	-3.6952	1.3914	1.1374	0.66022	-1.3176	3463.7	40.875	10.565	60.295	-35.537	57.281	58.472	23.406	-4.3517	-3.9146	0.75263	-1.9155	31.428	-4.5798
75.353	18.285	65.834	-4.4228	0.44587	-2.9364	-3.6721	1.3594	1.1817	0.66022	-1.3176	3463.2	41.143	10.356	60.266	-35.298	57.254	58.472	23.406	-4.3517	-3.9146	0.75263	-1.9155	31.428	-4.5798
75.064	17.891	66.194	-4.441	0.45258	-2.9304	-3.6308	1.3262	1.2256	0.66022	-1.3176	3462.7	41.407	10.135	60.237	-35.065	57.227	58.472	23.406	-4.3517	-3.9146	0.75263	-1.9155	31.428	-4.5798
74.779	17.476	66.549	-4.4588	0.45913	-2.9241	-3.466	1.2909	1.2623	0.66022	-1.3176	3462.2	41.667	9.903	60.207	-34.839	57.199	58.472	23.406	-4.3517	-3.9146	0.75263	-1.9155	31.428	-4.5798
74.498	17.041	66.897	-4.4756	0.46549	-2.9177	-3.2675	1.2551	1.3135	0.66022	-1.3176	3461.7	41.923	9.6589	60.176	-34.619	57.17	58.472	23.406	-4.3517	-3.9146	0.75263	-1.9155	31.428	-4.5798
74.221	16.585	67.239	-4.4915	0.47167	-2.911	-3.0564	1.2171	1.3712	0.66022	-1.3176	3461.2	42.174	9.4033	60.145	-34.406	57.141	58.472	23.406	-4.3517	-3.9146	0.75263	-1.9155	31.428	-4.5798
73.948	16.11	67.572	-4.5062	0.47766	-2.904	-2.8266	1.1754	1.4292	0.66022	-1.3176	3460.7	42.42	9.1364	60.113	-34.2	57.111	58.472	23.406	-4.3517	-3.9146	0.75263	-1.9155	31.428	-4.5798
73.68	15.616	67.898	-4.5197	0.48342	-2.8967	-2.5784	1.1298	1.4875	0.66022	-1.3176	3460.3	42.661	8.8587	60.08	-34.003	57.08	58.472	23.406	-4.3517	-3.9146	0.75263	-1.9155	31.428	-4.5798
73.417	15.103	68.214	-4.5319	0.48895	-2.8891	-2.3124	1.0803	1.5458	0.66022	-1.3176	3459.8	42.896	8.5703	60.047	-33.814	57.049	58.472	23.406	-4.3517	-3.9146	0.75263	-1.9155	31.428	-4.5798
73.16	14.573	68.521	-4.5428	0.49422	-2.8813	-2.0295	1.0268	1.604	0.66022	-1.3176	3459.3	43.124	8.2718	60.014	-33.633	57.017	58.472	23.406	-4.3517	-3.9146	0.75263	-1.9155	31.428	-4.5798
72.909	14.025	68.817	-4.5522	0.49921	-2.8731	-1.7297	0.96927	1.6641	0.66022	-1.3176	3458.8	43.346	7.9634	59.979	-33.462	56.985	58.472	23.406	-4.3517	-3.9146	0.75263	-1.9155	31.428	-4.5798
72.663	13.461	69.103	-4.5601	0.5039	-2.8646	-1.4111	0.90657	1.7398	0.66022	-1.3176	3458.3	43.561	7.6456	59.945	-33.3	56.953	58.472	23.406	-4.3517	-3.9146	0.75263	-1.9155	31.428	-4.5798
72.425	12.881	69.377	-4.5663	0.50827	-2.8557	-1.0769	0.83948	1.8151	0.66022	-1.3176	3457.8	43.769	7.3187	59.91	-33.147	56.92	58.472	23.406	-4.3517	-3.9146	0.75263	-1.9155	31.428	-4.5798
72.193	12.287	69.64	-4.5708	0.51229	-2.8464	-0.72843	0.76805	1.8897	0.66022	-1.3176	3457.3	43.969	6.9833	59.875	-33.004	56.887	58.472	23.406	-4.3517	-3.9146	0.75263	-1.9155	31.428	-4.5798
71.968	11.678	69.89	-4.5735	0.51594	-2.8368	-0.36683	0.69238	1.9633	0.66022	-1.3176	3456.8	44.161	6.64	59.839	-32.872	56.854	58.472	23.406	-4.3517	-3.9146	0.75263	-1.9155	31.428	-4.5798
71.75	11.057	70.127	-4.5743	0.5192	-2.8268	0.076864	0.6123	2.034	0.66022	-1.3176	3456.3	44.345	6.2891	59.804	-32.75	56.82	58.472	23.406	-4.3517	-3.9146	0.75263	-1.9155	31.428	-4.5798
71.54	10.424	70.351	-4.5728	0.52206	-2.8165	0.52733	0.52756	2.104	0.66022	-1.3176	3455.8	44.52	5.9314	59.768	-32.639	56.787	58.472	23.406	-4.3517	-3.9146	0.75263	-1.9155	31.428	-4.5798
71.339	9.781	70.561	-4.569	0.52447	-2.8058	0.99287	0.43834	2.1741	0.66022	-1.3176	3455.3	44.686	5.5675	59.732	-32.538	56.753	58.472	23.406	-4.3517	-3.9146	0.75263	-1.9155	31.428	-4.5798
71.145	9.1284	70.756	-4.5628	0.52643	-2.7947	1.4583	0.34492	2.2421	0.66022	-1.3176	3454.8	44.843	5.1982	59.695	-32.449	56.719	58.472	23.406	-4.3517	-3.9146	0.75263	-1.9155	31.428	-4.5798
70.96	8.4678	70.937	-4.5544	0.52792	-2.7833	1.9216	0.24763	2.3075	0.66022	-1.3176	3454.3	44.99	4.824	59.659	-32.371	56.685	58.472	23.406	-4.3517	-3.9146	0.75263	-1.9155	31.428	-4.5798
70.784	7.8007	71.102	-4.5436	0.52892	-2.7716	2.3862	0.15426	2.37	0.66022	-1.3176	3453.9	45.128	4.4459	59.623	-32.304	56.651	58.472	23.406	-4.3517	-3.9146	0.75263	-1.9155	31.428	-4.5798
70.617	7.1284	71.253	-4.5306	0.52945	-2.7597	2.8306	0.057451	2.4263	0.66022	-1.3176	3453.4	45.257	4.0645	59.587	-32.249	56.617	58.472	23.406	-4.3517	-3.9146	0.75263	-1.9155	31.428	-4.5798
70.459	6.4523	71.387	-4.5153	0.52949	-2.7474	3.2584	-0.042771	2.4941	0.66022	-1.3176	3452.9	45.375	3.6806	59.551	-32.206	56.583	58.472	23.406	-4.3517	-3.9146	0.75263	-1.9155	31.428	-4.5798
70.311	5.7733	71.507	-4.498	0.52902	-2.7347	3.6679	-0.14623	2.5588	0.66022	-1.3176	3452.4	45.483	3.2949	59.515	-32.174	56.55	58.472	23.406	-4.3517	-3.9146	0.75263	-1.9155	31.428	-4.5798
70.172	5.0928	71.61	-4.4787	0.52802	-2.7218	4.059	-0.25237	2.617	0.66022	-1.3176	3451.9	45.581	2.9079	59.48	-32.153	56.516	58.472	23.406	-4.3517	-3.9146	0.75263	-1.9155	31.428	-4.5798
70.043	4.4118	71.698	-4.4574	0.52649	-2.7086	4.4324	-0.36057	2.6688	0.66022	-1.3176	3451.4	45.669	2.5203	59.444	-32.145	56.483	58.472	23.406	-4.3517	-3.9146	0.75263	-1.9155	31.428	-4.5798
69.924	3.7314	71.77	-4.4344	0.52441	-2.6951	4.7889	-0.47026	2.7142	0.66022	-1.3176	3450.9	45.746	2.1326	59.409	-32.148	56.45	58.472	23.406	-4.3517	-3.9146	0.75263	-1.9155	31.428	-4.5798
69.815	3.0527	71.826	-4.4096	0.52179	-2.6814	5.135	-0.58026	2.7544	0.66022	-1.3176	3450.4	45.813	1.7457	59.374	-32.163	56.418	58.472	23.406	-4.3517	-3.9146	0.75263	-1.9155	31.428	-4.5798
69.717	2.3769	71.866	-4.3831	0.51861	-2.6676	5.468	-0.69048	2.789	0.66022	-1.3176	3449.9	45.87	1.3599	59.34	-32.189	56.385	58.472	23.406	-4.3517	-3.9146	0.75263	-1.9155	31.428	-4.5798
69.628	1.7048	71.891	-4.3549	0.51488	-2.6535	5.7851	-0.80083	2.8177	0.66022	-1.3176	3449.4	45.916	0.9759	59.306	-32.228	56.353	58.472	23.406	-4.3517	-3.9146	0.75263	-1.9155	31.428	-4.5798
69.55	1.0377	71.9	-4.3252	0.5106	-2.6394	6.0867	-0.91085	2.8408	0.66022	-1.3176	3448.9	45.952	0.59431	59.272	-32.278	56.322	58.472	23.406	-4.3517	-3.9146	0.75263	-1.9155	31.428	-4.5798
69.483	0.37636	71.894	-4.2941	0.50578	-2.6251	6.3735	-1.02	2.8583	0.66022	-1.3176	3448.5	45.977	0.21567	59.239	-32.339	56.291	58.472	23.406	-4.3517	-3.9146	0.75263	-1.9155	31.428	-4.5798
69.426	-0.27814	71.873	-4.2615	0.50041	-2.6108	6.6451	-1.1275	2.8726	0.66022	-1.3176	3448.0	45.992	-0.15947	59.207	-32.413	56.26	58.472	23.406	-4.3517	-3.9146	0.75263	-1.9155	31.428	-4.5798
69.38	-0.92488	71.837	-4.2277	0.4945	-2.5964	6.9019	-1.2328	2.8846	0.66022	-1.3176	3447.5	45.997	-0.53059	59.175	-32.497	56.23	58.472	23.406	-4.3517	-3.9146	0.75263	-1.9155	31.428	-4.5798
69.344	-1.563	71.787	-4.1925	0.48808	-2.582	7.1449	-1.3364	2.8915	0.66022	-1.3176	3447.0	45.991	-0.89716	59.143	-32.593	56.201	58.472	23.406	-4.3517	-3.9146	0.75263	-1.9155	31.428	-4.5798
69.319	-2.1916	71.722	-4.1562	0.48114	-2.5675	7.3742	-1.438	2.8935	0.66022	-1.3176	3446.5	45.976	-1.2587	59.112	-32.7	56.172	58.472	23.406	-4.3517	-3.9146	0.75263	-1.9155	31.428	-4.5798
69.305	-2.8099	71.643	-4.1188	0.4737	-2.5531	7.5898	-1.5374	2.8906	0.66022	-1.3176	3446.0	45.95	-1.6147	59.082	-32.818	56.144	58.472	23.406	-4.3517	-3.9146	0.75263	-1.9155	31.428	-4.5798
69.302	-3.4172	71.551	-4.0803	0.46577	-2.5386	7.8146	-1.6341	2.8833	0.66022	-1.3176	3445.5	45.915	-1.9648	59.053	-32.947	56.116	58.472	23.406	-4.3517	-3.9146	0.75263	-1.9155	31.428	-4.5798
69.309	-4.0125	71.445	-4.0406	0.45737	-2.5242	8.071	-1.7272	2.8727	0.66022	-1.3176	3445.0	45.87	-2.3084	59.024	-33.086	56.089	58.472	23.406	-4.3517	-3.9146	0.75263	-1.9155	31.428	-4.5798
69.326	-4.5951	71.327	-3.9996	0.44851	-2.5099	8.3164	-1.818	2.8575	0.66022	-1.3176	3444.5	45.815	-2.645	58.996	-33.236	56.063	58.472	23.406	-4.3517	-3.9146	0.75263	-1.9155	31.428	-4.5798
69.355	-5.1641	71.196	-3.9575	0.43919	-2.4957	8.5503	-1.9062	2.8376	0.66022	-1.3176	3444.1	45.75	-2.9742	58.968	-33.396	56.037	58.472	23.406	-4.3517	-3.9146	0.75263	-1.9155	31.428	-4.5798
69.393	-5.7188	71.053	-3.9142	0.42945	-2.4815	8.7724	-1.9917	2.8133	0.66022	-1.3176	3443.6	45.677	-3.2955	58.942	-33.566	56.012	58.472	23.406	-4.3517	-3.9146	0.75263	-1.9155	31.428	-4.5798
69.442	-6.2585	70.898	-3.8698	0.41928	-2.4675	8.9822	-2.0744	2.7846	0.66022	-1.3176	3443.1	45.594	-3.6085	58.916	-33.746	55.988	58.472	23.406	-4.3517	-3.9146	0.75263	-1.9155	31.428	-4.5798
69.502	-6.7824	70.733	-3.8244	0.40871	-2.4537	9.1793	-2.1542	2.7516	0.66022	-1.3176	3442.6	45.503	-3.9127	58.891	-33.935	55.965	58.472	23.406	-4.3517	-3.9146	0.75263	-1.9155	31.428	-4.5798
69.571	-7.29	70.556	-3.778	0.39775	-2.44	9.3601	-2.2299	2.72	0.66022	-1.3176	3442.1	45.403	-4.2077	58.867	-34.134	55.942	58.472	23.406	-4.3517	-3.9146	0.75263	-1.9155	31.428	-4.5798
69.65	-7.7805	70.37	-3.7308	0.38641	-2.4265	9.5257	-2.3022	2.6865	0.66022	-1.3176	3441.6	45.294	-4.4932	58.843	-34.341	55.92	58.472	23.406	-4.3517	-3.9146	0.75263	-1.9155	31.428	-4.5798
69.74	-8.2534	70.174	-3.6828	0.37473	-2.4132	9.6769	-2.3713	2.649	0.66022	-1.3176	3441.1	45.178	-4.7688	58.821	-34.558	55.899	58.472	23.406	-4.3517	-3.9146	0.75263	-1.9155	31.428	-4.5798
69.839	-8.7083	69.968	-3.634	0.36271	-2.4	9.8133	-2.4372	2.6075	0.66022	-1.3176	3440.6	45.053	-5.0341	58.799	-34.783	55.879	58.472	23.406	-4.3517	-3.9146	0.75263	-1.9155	31.428	-4.5798
69.948	-9.1446	69.754	-3.5848	0.35037	-2.3871	9.8605	-2.4975	2.555	0.66022	-1.3176	3440.1	44.921	-5.2889	58.779	-35.016	55.86	58.472	23.406	-4.3517	-3.9146	0.75263	-1.9155	31.428	-4.5798
70.066	-9.5619	69.532	-3.5355	0.33774	-2.3745	9.8363	-2.5517	2.4935	0.66022	-1.3176	3439.7	44.781	-5.5328	58.759	-35.257	55.841	58.472	23.406	-4.3517	-3.9146	0.75263	-1.9155	31.428	-4.5798
70.193	-9.96	69.301	-3.4864	0.32486	-2.3622	9.8096	-2.6009	2.4282	0.66022	-1.3176	3439.2	44.634	-5.7659	58.74	-35.505	55.824	58.472	23.406	-4.3517	-3.9146	0.75263	-1.9155	31.428	-4.5798
70.329	-10.339	69.063	-3.4372	0.31174	-2.3502	9.8718	-2.6458	2.359	0.66022	-1.3176	3438.7	44.48	-5.9878	58.721	-35.761	55.807	58.472	23.406	-4.3517	-3.9146	0.75263	-1.9155	31.428	-4.5798
70.474	-10.698	68.818	-3.3878	0.29841	-2.3386	9.908	-2.6862	2.2869	0.66022	-1.3176	3438.2	44.319	-6.1984	58.704	-36.024	55.791	58.472	23.406	-4.3517	-3.9146	0.75263	-1.9155	31.428	-4.5798
70.628	-11.037	68.566	-3.3382	0.28488	-2.3273	9.9225	-2.7228	2.2101	0.66022	-1.3176	3437.7	44.151	-6.3976	58.688	-36.294	55.776	58.472	23.406	-4.3517	-3.9146	0.75263	-1.9155	31.428	-4.5798
70.79	-11.356	68.308	-3.2886	0.27119	-2.3165	9.916	-2.7555	2.1288	0.66022	-1.3176	3437.2	43.978	-6.5852	58.672	-36.57	55.761	58.472	23.406	-4.3517	-3.9146	0.75263	-1.9155	31.428	-4.5798
70.961	-11.655	68.045	-3.2391	0.25734	-2.3061	9.8888	-2.784	2.0431	0.66022	-1.3176	3436.7	43.798	-6.761	58.657	-36.853	55.748	58.472	23.406	-4.3517	-3.9146	0.75263	-1.9155	31.428	-4.5798
71.139	-11.934	67.776	-3.1897	0.24335	-2.2961	9.8433	-2.8085	1.953	0.66022	-1.3176	3436.2	43.613	-6.925	58.643	-37.142	55.735	58.472	23.406	-4.3517	-3.9146	0.75263	-1.9155	31.428	-4.5798
71.326	-12.192	67.501	-3.1405	0.22926	-2.2865	9.857	-2.829	1.8572	0.66022	-1.3176	3435.8	43.422	-7.0772	58.631	-37.436	55.723	58.472	23.406	-4.3517	-3.9146	0.75263	-1.9155	31.428	-4.5798
71.519	-12.43	67.223	-3.0912	0.21507	-2.2775	9.8503	-2.8459	1.7563	0.66022	-1.3176	3435.3	43.226	-7.2173	58.618	-37.736	55.712	58.472	23.406	-4.3517	-3.9146	0.75263	-1.9155	31.428	-4.5798
71.72	-12.646	66.939	-3.042	0.2008	-2.269	9.8237	-2.8592	1.6505	0.66022	-1.3176	3434.8	43.025	-7.3453	58.607	-38.042	55.702	58.472	23.406	-4.3517	-3.9146	0.75263	-1.9155	31.428	-4.5798
71.929	-12.842	66.652	-2.993	0.18648	-2.261	9.7775	-2.8687	1.5399	0.66022	-1.3176	3434.3	42.82	-7.461	58.597	-38.352	55.692	58.472	23.406	-4.3517	-3.9146	0.75263	-1.9155	31.428	-4.5798
72.144	-13.017	66.361	-2.9441	0.17212	-2.2536	9.7674	-2.8745	1.4229	0.66022	-1.3176	3433.8	42.609	-7.5645	58.587	-38.667	55.684	58.472	23.406	-4.3517	-3.9146	0.75263	-1.9155	31.428	-4.5798
72.365	-13.171	66.067	-2.8953	0.15774	-2.2468	9.7422	-2.877	1.3005	0.66022	-1.3176	3433.3	42.395	-7.6556	58.579	-38.986	55.676	58.472	23.406	-4.3517	-3.9146	0.75263	-1.9155	31.428	-4.5798
72.593	-13.304	65.77	-2.8467	0.14336	-2.2406	9.6982	-2.876	1.1727	0.66022	-1.3176	3432.8	42.177	-7.7343	58.571	-39.31	55.669	58.472	23.406	-4.3517	-3.9146	0.75263	-1.9155	31.428	-4.5798
72.828	-13.415	65.47	-2.7984	0.12899	-2.2351	9.636	-2.8715	1.0396	0.66022	-1.3176	3432.3	41.955	-7.8004	58.564	-39.637	55.663	58.472	23.406	-4.3517	-3.9146	0.75263	-1.9155	31.428	-4.5798
73.068	-13.506	65.168	-2.7504	0.11465	-2.2302	9.5622	-2.8635	0.90122	0.66022	-1.3176	3431.8	41.729	-7.854	58.558	-39.968	55.657	58.472	23.406	-4.3517	-3.9146	0.75263	-1.9155	31.428	-4.5798
73.313	-13.574	64.864	-2.7027	0.10036	-2.2261	9.503	-2.852	0.75678	0.66022	-1.3176	3431.4	41.501	-7.8949	58.553	-40.303	55.653	58.472	23.406	-4.3517	-3.9146	0.75263	-1.9155	31.428	-4.5798
73.564	-13.622	64.557	-2.6554	0.086135	-2.2227	9.4269	-2.8374	0.60676	0.66022	-1.3176	3430.9	41.269	-7.9232	58.548	-40.641	55.649	58.472	23.406	-4.3517	-3.9146	0.75263	-1.9155	31.428	-4.5798
73.821	-13.647	64.249	-2.6085	0.071992	-2.22	9.3346	-2.8194	0.45121	0.66022	-1.3176	3430.4	41.035	-7.9387	58.545	-40.982	55.646	58.472	23.406	-4.3517	-3.9146	0.75263	-1.9155	31.428	-4.5798
74.082	-13.651	63.94	-2.5621	0.057947	-2.2182	9.2143	-2.7988	0.29485	0.66022	-1.3176	3429.9	40.798	-7.9415	58.542	-41.325	55.643	58.472	23.406	-4.3517	-3.9146	0.75263	-1.9155	31.428	-4.5798
74.347	-13.634	63.629	-2.5166	0.044	-2.217	8.9886	-2.7791	0.16643	0.66022	-1.3176	3429.4	40.558	-7.9315	58.54	-41.671	55.642	58.472	23.406	-4.3517	-3.9146	0.75263	-1.9155	31.428	-4.5798
74.617	-13.594	63.317	-2.4722	0.030162	-2.2165	8.7482	-2.7554	0.031029	0.66022	-1.3176	3428.9	40.317	-7.9086	58.538	-42.02	55.641	58.472	23.406	-4.3517	-3.9146	0.75263	-1.9155	31.428	-4.5798
74.891	-13.533	63.004	-2.4291	0.016453	-2.2167	8.4941	-2.7277	-0.11102	0.66022	-1.3176	3428.4	40.073	-7.8729	58.537	-42.371	55.64	58.472	23.406	-4.3517	-3.9146	0.75263	-1.9155	31.428	-4.5798
75.169	-13.451	62.689	-2.3874	0.0028258	-2.2175	8.202	-2.7305	-0.21603	0.66022	-1.3176	3427.9	39.828	-7.8247	58.537	-42.724	55.641	58.472	23.406	-4.3517	-3.9146	0.75263	-1.9155	31.428	-4.5798
75.45	-13.347	62.374	-2.3471	-0.010861	-2.2188	7.8829	-2.7432	-0.30433	0.66022	-1.3176	3427.4	39.58	-7.7642	58.538	-43.079	55.642	58.472	23.406	-4.3517	-3.9146	0.75263	-1.9155	31.428	-4.5798
75.735	-13.224	62.058	-2.3086	-0.024598	-2.2206	7.5439	-2.751	-0.39349	0.66022	-1.3176	3426.9	39.331	-7.6916	58.539	-43.436	55.643	58.472	23.406	-4.3517	-3.9146	0.75263	-1.9155	31.428	-4.5798
76.023	-13.08	61.74	-2.2717	-0.038362	-2.2228	7.2001	-2.7537	-0.48276	0.66022	-1.3176	3426.5	39.081	-7.6071	58.541	-43.795	55.645	58.472	23.406	-4.3517	-3.9146	0.75263	-1.9155	31.428	-4.5798
76.314	-12.916	61.422	-2.2366	-0.052126	-2.2254	6.8523	-2.7513	-0.57203	0.66022	-1.3176	3426.0	38.829	-7.5112	58.543	-44.155	55.648	58.472	23.406	-4.3517	-3.9146	0.75263	-1.9155	31.428	-4.5798
76.607	-12.734	61.103	-2.2032	-0.065867	-2.2285	6.5012	-2.7439	-0.6612	0.66022	-1.3176	3425.5	38.576	-7.4041	58.547	-44.517	55.652	58.472	23.406	-4.3517	-3.9146	0.75263	-1.9155	31.428	-4.5798
76.903	-12.533	60.783	-2.1716	-0.079557	-2.232	6.1473	-2.7316	-0.75019	0.66022	-1.3176	3425.0	38.322	-7.2861	58.551	-44.88	55.656	58.472	23.406	-4.3517	-3.9146	0.75263	-1.9155	31.428	-4.5798
77.201	-12.314	60.462	-2.1417	-0.093174	-2.236	5.7842	-2.7143	-0.83907	0.66022	-1.3176	3424.5	38.067	-7.1574	58.555	-45.245	55.661	58.472	23.406	-4.3517	-3.9146	0.75263	-1.9155	31.428	-4.5798
77.501	-12.077	60.14	-2.1137	-0.10669	-2.2404	5.3974	-2.692	-0.92783	0.66022	-1.3176	3424.0	37.811	-7.0185	58.561	-45.611	55.667	58.472	23.406	-4.3517	-3.9146	0.75263	-1.9155	31.428	-4.5798
77.803	-11.823	59.817	-2.0877	-0.12009	-2.2453	5.0121	-2.6647	-1.016	0.66022	-1.3176	3423.5	37.554	-6.8695	58.567	-45.977	55.673	58.472	23.406	-4.3517	-3.9146	0.75263	-1.9155	31.428	-4.5798
78.107	-11.553	59.493	-2.0636	-0.13333	-2.2506	4.6287	-2.6324	-1.1036	0.66022	-1.3176	3423.0	37.296	-6.7108	58.574	-46.345	55.68	58.472	23.406	-4.3517	-3.9146	0.75263	-1.9155	31.428	-4.5798
78.411	-11.266	59.169	-2.0414	-0.1464	-2.2563	4.2478	-2.5953	-1.1905	0.66022	-1.3176	3422.5	37.038	-6.5427	58.582	-46.714	55.688	58.472	23.406	-4.3517	-3.9146	0.75263	-1.9155	31.428	-4.5798
78.716	-10.964	58.843	-2.0211	-0.15928	-2.2625	3.8697	-2.5534	-1.2769	0.66022	-1.3176	3422.0	36.779	-6.3655	58.59	-47.083	55.696	58.472	23.406	-4.3517	-3.9146	0.75263	-1.9155	31.428	-4.5798
79.022	-10.646	58.517	-2.0027	-0.17193	-2.2691	3.4948	-2.5069	-1.3627	0.66022	-1.3176	3421.5	36.52	-6.1794	58.599	-47.453	55.705	58.472	23.406	-4.3517	-3.9146	0.75263	-1.9155	31.428	-4.5798
79.328	-10.314	58.189	-1.9862	-0.18434	-2.2761	3.1156	-2.456	-1.4478	0.66022	-1.3176	3421.1	36.261	-5.9848	58.609	-47.823	55.715	58.472	23.406	-4.3517	-3.9146	0.75263	-1.9155	31.428	-4.5798
79.635	-9.9674	57.861	-1.9716	-0.19648	-2.2836	2.7288	-2.4009	-1.5312	0.66022	-1.3176	3420.6	36.002	-5.7819	58.62	-48.194	55.726	58.472	23.406	-4.3517	-3.9146	0.75263	-1.9155	31.428	-4.5798
79.941	-9.6068	57.533	-1.9589	-0.20834	-2.2914	2.3495	-2.3415	-1.6139	0.66022	-1.3176	3420.1	35.742	-5.571	58.632	-48.565	55.737	58.472	23.406	-4.3517	-3.9146	0.75263	-1.9155	31.428	-4.5798
80.246	-9.2329	57.203	-1.9481	-0.21989	-2.2997	1.9779	-2.2778	-1.6958	0.66022	-1.3176	3419.6	35.483	-5.3524	58.644	-48.936	55.749	58.472	23.406	-4.3517	-3.9146	0.75263	-1.9155	31.428	-4.5798
80.551	-8.8458	56.873	-1.9391	-0.23111	-2.3084	1.6142	-2.2101	-1.7771	0.66022	-1.3176	3419.1	35.224	-5.1262	58.657	-49.307	55.762	58.472	23.406	-4.3517	-3.9146	0.75263	-1.9155	31.428	-4.5798
80.855	-8.4461	56.543	-1.9319	-0.24198	-2.3175	1.2501	-2.1374	-1.8499	0.66022	-1.3176	3418.6	34.966	-4.8929	58.671	-49.677	55.776	58.472	23.406	-4.3517	-3.9146	0.75263	-1.9155	31.428	-4.5798
81.157	-8.034	56.212	-1.9267	-0.25246	-2.3268	0.83782	-2.0538	-1.8701	0.66022	-1.3176	3418.1	34.708	-4.6525	58.685	-50.047	55.79	58.472	23.406	-4.3517	-3.9146	0.75263	-1.9155	31.428	-4.5798
81.457	-7.61	55.881	-1.9235	-0.26252	-2.3362	0.43325	-1.9668	-1.8884	0.66022	-1.3176	3417.6	34.451	-4.4053	58.701	-50.417	55.805	58.472	23.406	-4.3517	-3.9146	0.75263	-1.9155	31.428	-4.5798
81.755	-7.1747	55.549	-1.9224	-0.27213	-2.3456	0.037028	-1.8766	-1.905	0.66022	-1.3176	3417.1	34.194	-4.1517	58.716	-50.786	55.82	58.472	23.406	-4.3517	-3.9146	0.75263	-1.9155	31.428	-4.5798
82.051	-6.7286	55.218	-1.9231	-0.28128	-2.3552	-0.34785	-1.7832	-1.918	0.66022	-1.3176	3416.6	33.939	-3.8921	58.733	-51.155	55.836	58.472	23.406	-4.3517	-3.9146	0.75263	-1.9155	31.428	-4.5798
82.344	-6.2723	54.887	-1.9258	-0.28995	-2.3648	-0.71955	-1.687	-1.927	0.66022	-1.3176	3416.1	33.685	-3.6267	58.75	-51.522	55.853	58.472	23.406	-4.3517	-3.9146	0.75263	-1.9155	31.428	-4.5798
82.635	-5.8062	54.556	-1.9303	-0.29814	-2.3745	-1.0809	-1.5879	-1.9351	0.66022	-1.3176	3415.6	33.433	-3.3558	58.768	-51.888	55.871	58.472	23.406	-4.3517	-3.9146	0.75263	-1.9155	31.428	-4.5798
82.921	-5.3309	54.225	-1.9366	-0.30583	-2.3842	-1.4441	-1.4863	-1.9412	0.66022	-1.3176	3415.1	33.182	-3.0798	58.787	-52.253	55.889	58.472	23.406	-4.3517	-3.9146	0.75263	-1.9155	31.428	-4.5798
83.204	-4.8468	53.896	-1.9447	-0.313	-2.3939	-1.7942	-1.3821	-1.9464	0.66022	-1.3176	3414.6	32.933	-2.799	58.806	-52.616	55.908	58.472	23.406	-4.3517	-3.9146	0.75263	-1.9155	31.428	-4.5798
83.483	-4.3545	53.567	-1.9546	-0.31965	-2.4036	-2.1301	-1.2755	-1.9508	0.66022	-1.3176	3414.1	32.686	-2.5137	58.826	-52.977	55.927	58.472	23.406	-4.3517	-3.9146	0.75263	-1.9155	31.428	-4.5798
83.758	-3.8544	53.24	-1.966	-0.32575	-2.4134	-2.4518	-1.1669	-1.9545	0.66022	-1.3176	3413.7	32.442	-2.2241	58.847	-53.336	55.947	58.472	23.406	-4.3517	-3.9146	0.75263	-1.9155	31.428	-4.5798
84.028	-3.347	52.915	-1.9791	-0.33131	-2.4232	-2.7582	-1.0564	-1.9582	0.66022	-1.3176	3413.2	32.2	-1.9305	58.868	-53.693	55.967	58.472	23.406	-4.3517	-3.9146	0.75263	-1.9155	31.428	-4.5798
84.293	-2.8326	52.592	-1.9936	-0.33631	-2.433	-3.0464	-0.94497	-1.9632	0.66022	-1.3176	3412.7	31.961	-1.6331	58.89	-54.047	55.989	58.472	23.406	-4.3517	-3.9146	0.75263	-1.9155	31.428	-4.5798
84.552	-2.3117	52.271	-2.0095	-0.34076	-2.4428	-3.3209	-0.83198	-1.9677	0.66022	-1.3176	3412.2	31.725	-1.3322	58.912	-54.399	56.01	58.472	23.406	-4.3517	-3.9146	0.75263	-1.9155	31.428	-4.5798
84.807	-1.7847	51.952	-2.0268	-0.34463	-2.4527	-3.5818	-0.71771	-1.9717	0.66022	-1.3176	3411.7	31.492	-1.028	58.935	-54.747	56.033	58.472	23.406	-4.3517	-3.9146	0.75263	-1.9155	31.428	-4.5798
85.055	-1.2518	51.637	-2.0453	-0.34793	-2.4625	-3.8295	-0.60237	-1.9753	0.66022	-1.3176	3411.2	31.262	-0.72077	58.958	-55.092	56.055	58.472	23.406	-4.3517	-3.9146	0.75263	-1.9155	31.428	-4.5798
85.297	-0.71345	51.325	-2.065	-0.35065	-2.4724	-4.0642	-0.48616	-1.9784	0.66022	-1.3176	3410.7	31.036	-0.41063	58.983	-55.434	56.079	58.472	23.406	-4.3517	-3.9146	0.75263	-1.9155	31.428	-4.5798
85.533	-0.17	51.017	-2.0859	-0.35279	-2.4823	-4.2861	-0.36932	-1.981	0.66022	-1.3176	3410.2	30.814	-0.097801	59.007	-55.772	56.102	58.472	23.406	-4.3517	-3.9146	0.75263	-1.9155	31.428	-4.5798
85.762	0.37825	50.713	-2.1079	-0.35435	-2.4922	-4.4934	-0.25288	-1.9774	0.66022	-1.3176	3409.7	30.597	0.21752	59.032	-56.106	56.127	58.472	23.406	-4.3517	-3.9146	0.75263	-1.9155	31.428	-4.5798
85.984	0.93096	50.414	-2.1308	-0.35532	-2.5021	-4.6869	-0.13669	-1.97	0.66022	-1.3176	3409.2	30.384	0.53513	59.058	-56.436	56.151	58.472	23.406	-4.3517	-3.9146	0.75263	-1.9155	31.428	-4.5798
86.199	1.4878	50.12	-2.1547	-0.35572	-2.5119	-4.8679	-0.02067	-1.9614	0.66022	-1.3176	3408.7	30.175	0.85486	59.084	-56.761	56.177	58.472	23.406	-4.3517	-3.9146	0.75263	-1.9155	31.428	-4.5798
86.406	2.0485	49.831	-2.1795	-0.35553	-2.5217	-5.0395	0.095019	-1.9521	0.66022	-1.3176	3408.2	29.972	1.1765	59.11	-57.081	56.202	58.472	23.406	-4.3517	-3.9146	0.75263	-1.9155	31.428	-4.5798
86.606	2.6124	49.548	-2.2051	-0.35477	-2.5314	-5.2168	0.21029	-1.9455	0.66022	-1.3176	3407.7	29.774	1.4998	59.137	-57.397	56.228	58.472	23.406	-4.3517	-3.9146	0.75263	-1.9155	31.428	-4.5798
86.798	3.1793	49.272	-2.2316	-0.35343	-2.5411	-5.3824	0.32445	-1.938	0.66022	-1.3176	3407.2	29.582	1.8245	59.165	-57.706	56.255	58.472	23.406	-4.3517	-3.9146	0.75263	-1.9155	31.428	-4.5798
86.981	3.7487	49.003	-2.2589	-0.35152	-2.5508	-5.5385	0.4363	-1.9301	0.66022	-1.3176	3406.7	29.396	2.1504	59.193	-58.009	56.282	58.472	23.406	-4.3517	-3.9146	0.75263	-1.9155	31.428	-4.5798
87.156	4.3203	48.741	-2.287	-0.34907	-2.5604	-5.6855	0.54542	-1.9219	0.66022	-1.3176	3406.2	29.216	2.4773	59.221	-58.307	56.309	58.472	23.406	-4.3517	-3.9146	0.75263	-1.9155	31.428	-4.5798
87.323	4.894	48.488	-2.3158	-0.34607	-2.57	-5.8215	0.6527	-1.9125	0.66022	-1.3176	3405.7	29.042	2.8051	59.249	-58.598	56.337	58.472	23.406	-4.3517	-3.9146	0.75263	-1.9155	31.428	-4.5798
87.48	5.4693	48.242	-2.3452	-0.34255	-2.5796	-5.9469	0.75792	-1.9021	0.66022	-1.3176	3405.2	28.875	3.1337	59.278	-58.882	56.365	58.472	23.406	-4.3517	-3.9146	0.75263	-1.9155	31.428	-4.5798
87.629	6.0461	48.006	-2.3752	-0.3385	-2.589	-6.0617	0.86089	-1.8906	0.66022	-1.3176	3404.7	28.715	3.4628	59.308	-59.159	56.393	58.472	23.406	-4.3517	-3.9146	0.75263	-1.9155	31.428	-4.5798
87.768	6.6239	47.778	-2.4058	-0.33394	-2.5985	-6.1663	0.96142	-1.8781	0.66022	-1.3176	3404.2	28.562	3.7923	59.337	-59.428	56.421	58.472	23.406	-4.3517	-3.9146	0.75263	-1.9155	31.428	-4.5798
87.899	7.2026	47.56	-2.4369	-0.32889	-2.6078	-6.2628	1.0582	-1.8624	0.66022	-1.3176	3403.7	28.417	4.1221	59.367	-59.69	56.45	58.472	23.406	-4.3517	-3.9146	0.75263	-1.9155	31.428	-4.5798
88.019	7.7817	47.353	-2.4684	-0.32337	-2.6171	-6.3526	1.1503	-1.8418	0.66022	-1.3176	3403.2	28.279	4.4519	59.397	-59.944	56.479	58.472	23.406	-4.3517	-3.9146	0.75263	-1.9155	31.428	-4.5798
88.13	8.361	47.156	-2.5004	-0.31739	-2.6262	-6.4326	1.2394	-1.8205	0.66022	-1.3176	3402.7	28.15	4.7817	59.428	-60.19	56.508	58.472	23.406	-4.3517	-3.9146	0.75263	-1.9155	31.428	-4.5798
88.231	8.9402	46.969	-2.5327	-0.31098	-2.6353	-6.503	1.3253	-1.7983	0.66022	-1.3176	3402.2	28.028	5.1111	59.458	-60.427	56.538	58.472	23.406	-4.3517	-3.9146	0.75263	-1.9155	31.428	-4.5798
88.322	9.519	46.794	-2.5654	-0.30413	-2.6442	-6.5765	1.4129	-1.7798	0.66022	-1.3176	3401.7	27.915	5.4401	59.489	-60.655	56.567	58.472	23.406	-4.3517	-3.9146	0.75263	-1.9155	31.428	-4.5798
88.404	10.097	46.631	-2.5985	-0.29685	-2.6531	-6.6459	1.4981	-1.7613	0.66022	-1.3176	3401.2	27.811	5.7686	59.519	-60.873	56.597	58.472	23.406	-4.3517	-3.9146	0.75263	-1.9155	31.428	-4.5798
88.475	10.674	46.479	-2.6319	-0.28916	-2.6618	-6.7124	1.5781	-1.7411	0.66022	-1.3176	3400.7	27.715	6.0962	59.55	-61.082	56.627	58.472	23.406	-4.3517	-3.9146	0.75263	-1.9155	31.428	-4.5798
88.535	11.249	46.34	-2.6656	-0.28108	-2.6705	-6.7829	1.6514	-1.719	0.66022	-1.3176	3400.2	27.628	6.4229	59.581	-61.28	56.656	58.472	23.406	-4.3517	-3.9146	0.75263	-1.9155	31.428	-4.5798
88.586	11.823	46.214	-2.6997	-0.27265	-2.679	-6.8455	1.7205	-1.6961	0.66022	-1.3176	3399.7	27.551	6.7484	59.612	-61.466	56.686	58.472	23.406	-4.3517	-3.9146	0.75263	-1.9155	31.428	-4.5798
88.625	12.394	46.101	-2.734	-0.26389	-2.6874	-6.9004	1.7856	-1.6725	0.66022	-1.3176	3399.2	27.483	7.0725	59.643	-61.639	56.716	58.472	23.406	-4.3517	-3.9146	0.75263	-1.9155	31.428	-4.5798
88.655	12.963	46.002	-2.7687	-0.2548	-2.6958	-6.9475	1.8466	-1.6484	0.66022	-1.3176	3398.7	27.424	7.395	59.673	-61.799	56.746	58.472	23.406	-4.3517	-3.9146	0.75263	-1.9155	31.428	-4.5798
88.673	13.529	45.916	-2.8035	-0.24543	-2.7039	-6.9868	1.9035	-1.624	0.66022	-1.3176	3398.2	27.376	7.7158	59.704	-61.942	56.775	58.472	23.406	-4.3517	-3.9146	0.75263	-1.9155	31.428	-4.5798
88.681	14.092	45.844	-2.8385	-0.23577	-2.712	-7.0193	1.9558	-1.5986	0.66022	-1.3176	3397.7	27.337	8.0346	59.734	-62.066	56.805	58.472	23.406	-4.3517	-3.9146	0.75263	-1.9155	31.428	-4.5798
88.679	14.65	45.786	-2.8737	-0.22588	-2.7199	-7.052	2.0001	-1.5665	0.66022	-1.3176	3397.2	27.308	8.3511	59.765	-62.165	56.834	58.472	23.406	-4.3517	-3.9146	0.75263	-1.9155	31.428	-4.5798
88.666	15.205	45.743	-2.909	-0.21578	-2.7277	-7.076	2.0405	-1.5347	0.66022	-1.3176	3396.7	27.29	8.6652	59.795	-62.232	56.863	58.472	23.406	-4.3517	-3.9146	0.75263	-1.9155	31.428	-4.5798
88.642	15.755	45.715	-2.9445	-0.20548	-2.7353	-7.0914	2.077	-1.5036	0.66022	-1.3176	3396.2	27.281	8.9767	59.825	-62.26	56.892	58.472	23.406	-4.3517	-3.9146	0.75263	-1.9155	31.428	-4.5798
88.607	16.3	45.701	-2.9799	-0.19502	-2.7427	-7.0983	2.1096	-1.4732	0.66022	-1.3176	3395.6	27.284	9.2852	59.854	-62.246	56.92	58.472	23.406	-4.3517	-3.9146	0.75263	-1.9155	31.428	-4.5798
88.562	16.839	45.703	-3.0154	-0.18439	-2.75	-7.0966	2.1386	-1.4438	0.66022	-1.3176	3395.1	27.296	9.5906	59.884	-62.192	56.949	58.472	23.406	-4.3517	-3.9146	0.75263	-1.9155	31.428	-4.5798
88.505	17.373	45.72	-3.0509	-0.17364	-2.7571	-7.0866	2.1638	-1.4156	0.66022	-1.3176	3394.6	27.32	9.8926	59.912	-62.103	56.976	58.472	23.406	-4.3517	-3.9146	0.75263	-1.9155	31.428	-4.5798
88.439	17.9	45.752	-3.0863	-0.16277	-2.7641	-7.0847	2.1823	-1.3868	0.66022	-1.3176	3394.1	27.354	10.191	59.941	-61.986	57.004	58.472	23.406	-4.3517	-3.9146	0.75263	-1.9155	31.428	-4.5798
88.362	18.42	45.8	-3.1217	-0.15182	-2.771	-7.0831	2.1958	-1.3584	0.66022	-1.3176	3393.6	27.399	10.486	59.969	-61.848	57.031	58.472	23.406	-4.3517	-3.9146	0.75263	-1.9155	31.428	-4.5798
88.274	18.933	45.863	-3.1571	-0.14082	-2.7777	-7.0728	2.206	-1.3319	0.66022	-1.3176	3393.1	27.454	10.776	59.997	-61.691	57.058	58.472	23.406	-4.3517	-3.9146	0.75263	-1.9155	31.428	-4.5798
88.175	19.439	45.942	-3.1924	-0.12977	-2.7843	-7.0537	2.2133	-1.3073	0.66022	-1.3176	3392.6	27.521	11.062	60.024	-61.518	57.084	58.472	23.406	-4.3517	-3.9146	0.75263	-1.9155	31.428	-4.5798
88.067	19.936	46.037	-3.2276	-0.11869	-2.7908	-7.0258	2.2176	-1.2847	0.66022	-1.3176	3392.1	27.598	11.344	60.051	-61.33	57.11	58.472	23.406	-4.3517	-3.9146	0.75263	-1.9155	31.428	-4.5798
87.948	20.425	46.147	-3.2627	-0.1076	-2.7972	-6.9893	2.2189	-1.2642	0.66022	-1.3176	3391.6	27.687	11.621	60.077	-61.128	57.136	58.472	23.406	-4.3517	-3.9146	0.75263	-1.9155	31.428	-4.5798
87.818	20.905	46.274	-3.2975	-0.096504	-2.8034	-6.9443	2.2172	-1.2461	0.66022	-1.3176	3391.1	27.786	11.893	60.103	-60.914	57.16	58.472	23.406	-4.3517	-3.9146	0.75263	-1.9155	31.428	-4.5798
87.679	21.375	46.416	-3.3321	-0.085433	-2.8096	-6.9022	2.2096	-1.2246	0.66022	-1.3176	3390.6	27.896	12.159	60.128	-60.687	57.185	58.472	23.406	-4.3517	-3.9146	0.75263	-1.9155	31.428	-4.5798
87.529	21.836	46.573	-3.3665	-0.074414	-2.8157	-6.8648	2.1982	-1.202	0.66022	-1.3176	3390.1	28.017	12.42	60.152	-60.448	57.208	58.472	23.406	-4.3517	-3.9146	0.75263	-1.9155	31.428	-4.5798
87.37	22.286	46.747	-3.4008	-0.063442	-2.8217	-6.8593	2.1906	-1.1846	0.66022	-1.3176	3389.6	28.149	12.675	60.176	-60.197	57.231	58.472	23.406	-4.3517	-3.9146	0.75263	-1.9155	31.428	-4.5798
87.201	22.725	46.936	-3.4351	-0.05251	-2.8275	-6.8502	2.1821	-1.1696	0.66022	-1.3176	3389.1	28.291	12.924	60.199	-59.935	57.254	58.472	23.406	-4.3517	-3.9146	0.75263	-1.9155	31.428	-4.5798
87.022	23.152	47.141	-3.4693	-0.041623	-2.8334	-6.8375	2.1729	-1.1569	0.66022	-1.3176	3388.6	28.445	13.167	60.221	-59.661	57.275	58.472	23.406	-4.3517	-3.9146	0.75263	-1.9155	31.428	-4.5798
86.833	23.568	47.361	-3.5035	-0.030783	-2.8391	-6.8216	2.1631	-1.1467	0.66022	-1.3176	3388.0	28.609	13.403	60.243	-59.376	57.296	58.472	23.406	-4.3517	-3.9146	0.75263	-1.9155	31.428	-4.5798
86.635	23.972	47.596	-3.5376	-0.019992	-2.8448	-6.8031	2.1529	-1.1388	0.66022	-1.3176	3387.5	28.784	13.632	60.264	-59.081	57.317	58.472	23.406	-4.3517	-3.9146	0.75263	-1.9155	31.428	-4.5798
86.428	24.362	47.847	-3.5715	-0.0092541	-2.8505	-6.782	2.1425	-1.1333	0.66022	-1.3176	3387.0	28.969	13.853	60.284	-58.774	57.336	58.472	23.406	-4.3517	-3.9146	0.75263	-1.9155	31.428	-4.5798
86.211	24.739	48.113	-3.6054	0.001432	-2.8562	-6.759	2.132	-1.1303	0.66022	-1.3176	3386.5	29.165	14.068	60.303	-58.457	57.355	58.472	23.406	-4.3517	-3.9146	0.75263	-1.9155	31.428	-4.5798
85.986	25.103	48.393	-3.6391	0.012066	-2.8618	-6.7338	2.1216	-1.1284	0.66022	-1.3176	3386.0	29.371	14.274	60.322	-58.129	57.373	58.472	23.406	-4.3517	-3.9146	0.75263	-1.9155	31.428	-4.5798
85.751	25.452	48.689	-3.6727	0.022649	-2.8675	-6.7069	2.1116	-1.1279	0.66022	-1.3176	3385.5	29.588	14.472	60.34	-57.791	57.391	58.472	23.406	-4.3517	-3.9146	0.75263	-1.9155	31.428	-4.5798
85.508	25.786	48.999	-3.7062	0.033184	-2.8731	-6.6781	2.1024	-1.1294	0.66022	-1.3176	3385.0	29.814	14.662	60.357	-57.443	57.407	58.472	23.406	-4.3517	-3.9146	0.75263	-1.9155	31.428	-4.5798
85.256	26.104	49.324	-3.7395	0.043674	-2.8788	-6.6434	2.0864	-1.1222	0.66022	-1.3176	3384.5	30.051	14.844	60.373	-57.084	57.423	58.472	23.406	-4.3517	-3.9146	0.75263	-1.9155	31.428	-4.5798
84.996	26.407	49.663	-3.7726	0.053982	-2.8842	-6.6082	2.0361	-1.0508	0.66022	-1.3176	3384.0	30.298	15.016	60.388	-56.717	57.437	58.472	23.406	-4.3517	-3.9146	0.75263	-1.9155	31.428	-4.5798
84.728	26.693	50.015	-3.8056	0.064025	-2.8892	-6.5896	1.9809	-0.96677	0.66022	-1.3176	3383.5	30.553	15.179	60.402	-56.34	57.451	58.472	23.406	-4.3517	-3.9146	0.75263	-1.9155	31.428	-4.5798
84.453	26.962	50.381	-3.8385	0.07379	-2.8939	-6.5648	1.9252	-0.8801	0.66022	-1.3176	3383.0	30.818	15.332	60.415	-55.953	57.464	58.472	23.406	-4.3517	-3.9146	0.75263	-1.9155	31.428	-4.5798
84.169	27.213	50.759	-3.8712	0.083276	-2.898	-6.5342	1.8691	-0.79056	0.66022	-1.3176	3382.5	31.092	15.475	60.426	-55.558	57.476	58.472	23.406	-4.3517	-3.9146	0.75263	-1.9155	31.428	-4.5798
83.879	27.445	51.149	-3.9038	0.09248	-2.9017	-6.5037	1.8127	-0.69616	0.66022	-1.3176	3381.9	31.375	15.608	60.437	-55.155	57.486	58.472	23.406	-4.3517	-3.9146	0.75263	-1.9155	31.428	-4.5798
83.582	27.658	51.551	-3.9363	0.1014	-2.905	-6.4705	1.7563	-0.59898	0.66022	-1.3176	3381.4	31.665	15.729	60.447	-54.744	57.496	58.472	23.406	-4.3517	-3.9146	0.75263	-1.9155	31.428	-4.5798
83.279	27.85	51.965	-3.9685	0.11004	-2.9077	-6.435	1.6999	-0.49903	0.66022	-1.3176	3380.9	31.964	15.84	60.455	-54.325	57.504	58.472	23.406	-4.3517	-3.9146	0.75263	-1.9155	31.428	-4.5798
82.969	28.023	52.389	-4.0006	0.1184	-2.91	-6.3974	1.6436	-0.39633	0.66022	-1.3176	3380.4	32.269	15.938	60.462	-53.899	57.511	58.472	23.406	-4.3517	-3.9146	0.75263	-1.9155	31.428	-4.5798
82.654	28.174	52.823	-4.0325	0.12648	-2.9117	-6.3581	1.5877	-0.29095	0.66022	-1.3176	3379.9	32.582	16.025	60.468	-53.467	57.517	58.472	23.406	-4.3517	-3.9146	0.75263	-1.9155	31.428	-4.5798
82.334	28.303	53.266	-4.0642	0.13428	-2.9129	-6.3174	1.5321	-0.18299	0.66022	-1.3176	3379.4	32.901	16.1	60.472	-53.028	57.522	58.472	23.406	-4.3517	-3.9146	0.75263	-1.9155	31.428	-4.5798
82.008	28.41	53.719	-4.0957	0.1418	-2.9135	-6.2829	1.4771	-0.071785	0.66022	-1.3176	3378.9	33.226	16.161	60.475	-52.583	57.525	58.472	23.406	-4.3517	-3.9146	0.75263	-1.9155	31.428	-4.5798
81.679	28.495	54.18	-4.127	0.14905	-2.9136	-6.2527	1.4228	0.041938	0.66022	-1.3176	3378.4	33.557	16.21	60.477	-52.133	57.527	58.472	23.406	-4.3517	-3.9146	0.75263	-1.9155	31.428	-4.5798
81.345	28.555	54.649	-4.1582	0.15603	-2.9131	-6.2244	1.3694	0.15761	0.66022	-1.3176	3377.9	33.894	16.245	60.477	-51.679	57.528	58.472	23.406	-4.3517	-3.9146	0.75263	-1.9155	31.428	-4.5798
81.008	28.591	55.125	-4.1893	0.16275	-2.912	-6.1984	1.3169	0.27496	0.66022	-1.3176	3377.4	34.235	16.267	60.476	-51.22	57.527	58.472	23.406	-4.3517	-3.9146	0.75263	-1.9155	31.428	-4.5798
80.668	28.603	55.607	-4.2202	0.1692	-2.9103	-6.1748	1.2656	0.39365	0.66022	-1.3176	3376.9	34.58	16.274	60.473	-50.757	57.525	58.472	23.406	-4.3517	-3.9146	0.75263	-1.9155	31.428	-4.5798
80.325	28.59	56.095	-4.251	0.17552	-2.9082	-6.1273	1.2594	0.446	0.66022	-1.3176	3376.3	34.929	16.268	60.469	-50.292	57.522	58.472	23.406	-4.3517	-3.9146	0.75263	-1.9155	31.428	-4.5798
79.98	28.551	56.59	-4.2816	0.18189	-2.9058	-6.1551	1.2978	0.52357	0.66022	-1.3176	3375.8	35.281	16.247	60.464	-49.823	57.517	58.472	23.406	-4.3517	-3.9146	0.75263	-1.9155	31.428	-4.5798
79.634	28.487	57.089	-4.3125	0.1885	-2.903	-6.2074	1.3459	0.60724	0.66022	-1.3176	3375.3	35.637	16.211	60.457	-49.352	57.511	58.472	23.406	-4.3517	-3.9146	0.75263	-1.9155	31.428	-4.5798
79.286	28.396	57.593	-4.3437	0.19535	-2.8998	-6.2365	1.3919	0.68491	0.66022	-1.3176	3374.8	35.995	16.16	60.45	-48.88	57.504	58.472	23.406	-4.3517	-3.9146	0.75263	-1.9155	31.428	-4.5798
78.937	28.278	58.101	-4.3749	0.20242	-2.8962	-6.268	1.4357	0.7615	0.66022	-1.3176	3374.3	36.355	16.093	60.441	-48.406	57.496	58.472	23.406	-4.3517	-3.9146	0.75263	-1.9155	31.428	-4.5798
78.587	28.133	58.612	-4.4063	0.2097	-2.8922	-6.3033	1.4774	0.83724	0.66022	-1.3176	3373.8	36.717	16.012	60.43	-47.931	57.487	58.472	23.406	-4.3517	-3.9146	0.75263	-1.9155	31.428	-4.5798
78.237	27.961	59.126	-4.4379	0.21719	-2.8878	-6.3091	1.5169	0.90701	0.66022	-1.3176	3373.3	37.08	15.914	60.418	-47.456	57.476	58.472	23.406	-4.3517	-3.9146	0.75263	-1.9155	31.428	-4.5798
77.886	27.76	59.643	-4.4694	0.22487	-2.8831	-6.2896	1.554	0.97187	0.66022	-1.3176	3372.8	37.444	15.8	60.405	-46.981	57.464	58.472	23.406	-4.3517	-3.9146	0.75263	-1.9155	31.428	-4.5798
77.537	27.531	60.161	-4.5008	0.23273	-2.8781	-6.2679	1.5886	1.0354	0.66022	-1.3176	3372.3	37.808	15.671	60.391	-46.506	57.45	58.472	23.406	-4.3517	-3.9146	0.75263	-1.9155	31.428	-4.5798
77.187	27.274	60.679	-4.5319	0.24075	-2.8728	-6.1684	1.6207	1.0861	0.66022	-1.3176	3371.8	38.172	15.524	60.375	-46.032	57.436	58.472	23.406	-4.3517	-3.9146	0.75263	-1.9155	31.428	-4.5798
76.839	26.987	61.198	-4.5625	0.24893	-2.8672	-6.0478	1.6499	1.1328	0.66022	-1.3176	3371.3	38.536	15.362	60.358	-45.56	57.42	58.472	23.406	-4.3517	-3.9146	0.75263	-1.9155	31.428	-4.5798
76.492	26.672	61.717	-4.5924	0.25724	-2.8614	-5.9187	1.6762	1.1773	0.66022	-1.3176	3370.8	38.898	15.183	60.339	-45.091	57.403	58.472	23.406	-4.3517	-3.9146	0.75263	-1.9155	31.428	-4.5798
76.147	26.329	62.233	-4.6216	0.26568	-2.8554	-5.7816	1.6995	1.2206	0.66022	-1.3176	3370.3	39.258	14.988	60.319	-44.624	57.384	58.472	23.406	-4.3517	-3.9146	0.75263	-1.9155	31.428	-4.5798
75.804	25.956	62.748	-4.6498	0.27423	-2.8492	-5.486	1.7165	1.2597	0.66022	-1.3176	3369.7	39.617	14.776	60.298	-44.16	57.364	58.472	23.406	-4.3517	-3.9146	0.75263	-1.9155	31.428	-4.5798
75.463	25.556	63.259	-4.6765	0.28284	-2.8429	-5.1687	1.7292	1.2966	0.66022	-1.3176	3369.2	39.972	14.549	60.275	-43.7	57.343	58.472	23.406	-4.3517	-3.9146	0.75263	-1.9155	31.428	-4.5798
75.125	25.127	63.767	-4.702	0.29144	-2.8364	-5.0505	1.7094	1.288	0.66022	-1.3176	3368.7	40.325	14.305	60.251	-43.245	57.321	58.472	23.406	-4.3517	-3.9146	0.75263	-1.9155	31.428	-4.5798
74.79	24.67	64.27	-4.7269	0.29993	-2.83	-4.9284	1.6855	1.2764	0.66022	-1.3176	3368.2	40.674	14.046	60.226	-42.796	57.298	58.472	23.406	-4.3517	-3.9146	0.75263	-1.9155	31.428	-4.5798
74.458	24.185	64.768	-4.7513	0.3083	-2.8236	-4.7998	1.6646	1.2808	0.66022	-1.3176	3367.7	41.019	13.77	60.2	-42.352	57.273	58.472	23.406	-4.3517	-3.9146	0.75263	-1.9155	31.428	-4.5798
74.131	23.671	65.26	-4.7749	0.31658	-2.8172	-4.6605	1.6445	1.2965	0.66022	-1.3176	3367.2	41.359	13.478	60.173	-41.915	57.248	58.472	23.406	-4.3517	-3.9146	0.75263	-1.9155	31.428	-4.5798
73.808	23.131	65.745	-4.7978	0.32474	-2.8106	-4.497	1.6206	1.3106	0.66022	-1.3176	3366.7	41.693	13.171	60.145	-41.485	57.222	58.472	23.406	-4.3517	-3.9146	0.75263	-1.9155	31.428	-4.5798
73.489	22.563	66.221	-4.8197	0.33278	-2.8041	-4.2117	1.5927	1.3133	0.66022	-1.3176	3366.2	42.022	12.848	60.116	-41.063	57.195	58.472	23.406	-4.3517	-3.9146	0.75263	-1.9155	31.428	-4.5798
73.175	21.969	66.689	-4.8399	0.34066	-2.7975	-3.8689	1.5599	1.3133	0.66022	-1.3176	3365.7	42.345	12.511	60.086	-40.649	57.166	58.472	23.406	-4.3517	-3.9146	0.75263	-1.9155	31.428	-4.5798
72.867	21.349	67.147	-4.8583	0.34837	-2.7909	-3.5087	1.5219	1.3142	0.66022	-1.3176	3365.2	42.661	12.159	60.055	-40.244	57.137	58.472	23.406	-4.3517	-3.9146	0.75263	-1.9155	31.428	-4.5798
72.564	20.705	67.593	-4.8749	0.35587	-2.7843	-3.123	1.4771	1.3419	0.66022	-1.3176	3364.7	42.969	11.793	60.023	-39.849	57.107	58.472	23.406	-4.3517	-3.9146	0.75263	-1.9155	31.428	-4.5798
72.268	20.036	68.028	-4.8895	0.36313	-2.7775	-2.7114	1.4249	1.3931	0.66022	-1.3176	3364.2	43.269	11.413	59.99	-39.463	57.076	58.472	23.406	-4.3517	-3.9146	0.75263	-1.9155	31.428	-4.5798
71.978	19.346	68.45	-4.902	0.37011	-2.7704	-2.2818	1.3662	1.4474	0.66022	-1.3176	3363.7	43.561	11.021	59.957	-39.088	57.045	58.472	23.406	-4.3517	-3.9146	0.75263	-1.9155	31.428	-4.5798
71.695	18.633	68.858	-4.9123	0.37678	-2.763	-1.8361	1.3011	1.5043	0.66022	-1.3176	3363.2	43.844	10.617	59.922	-38.725	57.013	58.472	23.406	-4.3517	-3.9146	0.75263	-1.9155	31.428	-4.5798
71.419	17.9	69.251	-4.9203	0.38311	-2.7553	-1.3761	1.2298	1.5632	0.66022	-1.3176	3362.7	44.117	10.2	59.887	-38.373	56.98	58.472	23.406	-4.3517	-3.9146	0.75263	-1.9155	31.428	-4.5798
71.151	17.148	69.629	-4.926	0.38906	-2.7474	-0.88849	1.1518	1.6296	0.66022	-1.3176	3362.2	44.381	9.7731	59.852	-38.032	56.946	58.472	23.406	-4.3517	-3.9146	0.75263	-1.9155	31.428	-4.5798
70.891	16.377	69.99	-4.9292	0.39461	-2.739	-0.37507	1.0669	1.7025	0.66022	-1.3176	3361.7	44.634	9.3358	59.816	-37.705	56.913	58.472	23.406	-4.3517	-3.9146	0.75263	-1.9155	31.428	-4.5798
70.639	15.59	70.334	-4.9298	0.39972	-2.7303	0.14905	0.97586	1.7761	0.66022	-1.3176	3361.2	44.876	8.889	59.779	-37.39	56.878	58.472	23.406	-4.3517	-3.9146	0.75263	-1.9155	31.428	-4.5798
70.396	14.788	70.661	-4.9276	0.40437	-2.7213	0.68534	0.88567	1.8569	0.66022	-1.3176	3360.7	45.108	8.4335	59.742	-37.088	56.843	58.472	23.406	-4.3517	-3.9146	0.75263	-1.9155	31.428	-4.5798
70.162	13.974	70.969	-4.923	0.40858	-2.7118	1.151	0.79644	1.9396	0.66022	-1.3176	3360.2	45.327	7.9708	59.705	-36.8	56.808	58.472	23.406	-4.3517	-3.9146	0.75263	-1.9155	31.428	-4.5798
69.938	13.147	71.258	-4.9161	0.41232	-2.7018	1.6211	0.69971	2.0392	0.66022	-1.3176	3359.7	45.536	7.5014	59.668	-36.525	56.773	58.472	23.406	-4.3517	-3.9146	0.75263	-1.9155	31.428	-4.5798
69.723	12.311	71.528	-4.9068	0.41556	-2.6914	2.0851	0.59681	2.1317	0.66022	-1.3176	3359.2	45.732	7.0262	59.63	-36.264	56.738	58.472	23.406	-4.3517	-3.9146	0.75263	-1.9155	31.428	-4.5798
69.519	11.466	71.777	-4.8953	0.41828	-2.6805	2.5432	0.48843	2.2169	0.66022	-1.3176	3358.7	45.916	6.5458	59.592	-36.017	56.702	58.472	23.406	-4.3517	-3.9146	0.75263	-1.9155	31.428	-4.5798
69.325	10.613	72.007	-4.8814	0.42044	-2.6692	2.9956	0.37533	2.2948	0.66022	-1.3176	3358.2	46.087	6.061	59.555	-35.784	56.667	58.472	23.406	-4.3517	-3.9146	0.75263	-1.9155	31.428	-4.5798
69.141	9.7542	72.215	-4.8653	0.42203	-2.6576	3.4604	0.2587	2.3681	0.66022	-1.3176	3357.7	46.246	5.5724	59.517	-35.566	56.631	58.472	23.406	-4.3517	-3.9146	0.75263	-1.9155	31.428	-4.5798
68.968	8.8905	72.403	-4.8468	0.42302	-2.6456	3.9211	0.13851	2.4345	0.66022	-1.3176	3357.2	46.392	5.0808	59.479	-35.362	56.596	58.472	23.406	-4.3517	-3.9146	0.75263	-1.9155	31.428	-4.5798
68.807	8.0234	72.57	-4.8261	0.42341	-2.6333	4.3751	0.01531	2.4937	0.66022	-1.3176	3356.7	46.525	4.5871	59.441	-35.174	56.561	58.472	23.406	-4.3517	-3.9146	0.75263	-1.9155	31.428	-4.5798
68.656	7.1544	72.716	-4.8031	0.42317	-2.6206	4.8227	-0.11022	2.5457	0.66022	-1.3176	3356.2	46.645	4.0919	59.404	-35.0	56.525	58.472	23.406	-4.3517	-3.9146	0.75263	-1.9155	31.428	-4.5798
68.517	6.2848	72.84	-4.7779	0.4223	-2.6078	5.27	-0.2369	2.6098	0.66022	-1.3176	3355.7	46.752	3.5961	59.367	-34.841	56.49	58.472	23.406	-4.3517	-3.9146	0.75263	-1.9155	31.428	-4.5798
68.39	5.4159	72.944	-4.7504	0.4208	-2.5946	5.7127	-0.36515	2.6706	0.66022	-1.3176	3355.2	46.845	3.1004	59.33	-34.697	56.456	58.472	23.406	-4.3517	-3.9146	0.75263	-1.9155	31.428	-4.5798
68.275	4.5492	73.026	-4.7207	0.41865	-2.5811	6.1497	-0.49462	2.7239	0.66022	-1.3176	3354.7	46.926	2.6055	59.293	-34.568	56.421	58.472	23.406	-4.3517	-3.9146	0.75263	-1.9155	31.428	-4.5798
68.172	3.6861	73.087	-4.6889	0.41585	-2.5673	6.5812	-0.62479	2.77	0.66022	-1.3176	3354.2	46.993	2.1122	59.257	-34.455	56.387	58.472	23.406	-4.3517	-3.9146	0.75263	-1.9155	31.428	-4.5798
68.081	2.8278	73.127	-4.6549	0.4124	-2.5534	7.0157	-0.75357	2.8104	0.66022	-1.3176	3353.7	47.046	1.6212	59.221	-34.357	56.353	58.472	23.406	-4.3517	-3.9146	0.75263	-1.9155	31.428	-4.5798
68.003	1.9759	73.146	-4.6188	0.40832	-2.5392	7.4471	-0.88181	2.8444	0.66022	-1.3176	3353.2	47.087	1.1334	59.185	-34.273	56.32	58.472	23.406	-4.3517	-3.9146	0.75263	-1.9155	31.428	-4.5798
67.937	1.1316	73.145	-4.5805	0.40359	-2.5249	7.8731	-1.0095	2.8718	0.66022	-1.3176	3352.8	47.114	0.64944	59.151	-34.205	56.287	58.472	23.406	-4.3517	-3.9146	0.75263	-1.9155	31.428	-4.5798
67.883	0.29627	73.124	-4.54	0.39822	-2.5105	8.2938	-1.1363	2.8929	0.66022	-1.3176	3352.3	47.129	0.17013	59.116	-34.152	56.255	58.472	23.406	-4.3517	-3.9146	0.75263	-1.9155	31.428	-4.5798
67.842	-0.52873	73.083	-4.4975	0.39223	-2.496	8.6902	-1.2605	2.9133	0.66022	-1.3176	3351.8	47.13	-0.30379	59.083	-34.113	56.223	58.472	23.406	-4.3517	-3.9146	0.75263	-1.9155	31.428	-4.5798
67.814	-1.342	73.023	-4.4533	0.38562	-2.4814	8.9771	-1.3818	2.9271	0.66022	-1.3176	3351.3	47.118	-0.7715	59.05	-34.089	56.192	58.472	23.406	-4.3517	-3.9146	0.75263	-1.9155	31.428	-4.5798
67.798	-2.1423	72.944	-4.4078	0.37842	-2.4668	9.2499	-1.5003	2.9347	0.66022	-1.3176	3350.8	47.094	-1.2323	59.017	-34.079	56.162	58.472	23.406	-4.3517	-3.9146	0.75263	-1.9155	31.428	-4.5798
67.795	-2.9286	72.847	-4.3609	0.37062	-2.4521	9.5087	-1.6156	2.9364	0.66022	-1.3176	3350.3	47.057	-1.6857	58.986	-34.084	56.132	58.472	23.406	-4.3517	-3.9146	0.75263	-1.9155	31.428	-4.5798
67.804	-3.7	72.732	-4.3127	0.36227	-2.4374	9.7542	-1.7267	2.9329	0.66022	-1.3176	3349.8	47.008	-2.131	58.955	-34.102	56.103	58.472	23.406	-4.3517	-3.9146	0.75263	-1.9155	31.428	-4.5798
67.826	-4.4555	72.6	-4.2634	0.35337	-2.4228	9.9868	-1.8328	2.9251	0.66022	-1.3176	3349.3	46.947	-2.5677	58.925	-34.133	56.075	58.472	23.406	-4.3517	-3.9146	0.75263	-1.9155	31.428	-4.5798
67.86	-5.1943	72.452	-4.2129	0.34394	-2.4082	10.205	-1.9351	2.912	0.66022	-1.3176	3348.8	46.874	-2.9953	58.896	-34.178	56.048	58.472	23.406	-4.3517	-3.9146	0.75263	-1.9155	31.428	-4.5798
67.906	-5.9155	72.288	-4.1613	0.33402	-2.3936	10.408	-2.0335	2.8938	0.66022	-1.3176	3348.3	46.79	-3.4133	58.867	-34.236	56.021	58.472	23.406	-4.3517	-3.9146	0.75263	-1.9155	31.428	-4.5798
67.965	-6.6183	72.108	-4.1088	0.32362	-2.3792	10.597	-2.1279	2.8707	0.66022	-1.3176	3347.8	46.694	-3.8212	58.84	-34.306	55.996	58.472	23.406	-4.3517	-3.9146	0.75263	-1.9155	31.428	-4.5798
68.036	-7.3021	71.914	-4.0554	0.31275	-2.3649	10.769	-2.2167	2.8477	0.66022	-1.3176	3347.3	46.587	-4.2185	58.814	-34.389	55.971	58.472	23.406	-4.3517	-3.9146	0.75263	-1.9155	31.428	-4.5798
68.118	-7.966	71.705	-4.0011	0.30146	-2.3508	10.926	-2.3004	2.8243	0.66022	-1.3176	3346.9	46.47	-4.6049	58.788	-34.484	55.947	58.472	23.406	-4.3517	-3.9146	0.75263	-1.9155	31.428	-4.5798
68.213	-8.6095	71.484	-3.9462	0.28975	-2.3367	11.066	-2.3799	2.7966	0.66022	-1.3176	3346.4	46.341	-4.9799	58.764	-34.591	55.924	58.472	23.406	-4.3517	-3.9146	0.75263	-1.9155	31.428	-4.5798
68.319	-9.232	71.249	-3.8905	0.27766	-2.3228	11.189	-2.455	2.765	0.66022	-1.3176	3345.9	46.203	-5.3431	58.74	-34.709	55.902	58.472	23.406	-4.3517	-3.9146	0.75263	-1.9155	31.428	-4.5798
68.436	-9.8331	71.003	-3.8343	0.26521	-2.3091	11.326	-2.5255	2.7302	0.66022	-1.3176	3345.4	46.055	-5.6943	58.718	-34.838	55.881	58.472	23.406	-4.3517	-3.9146	0.75263	-1.9155	31.428	-4.5798
68.565	-10.412	70.745	-3.7771	0.25242	-2.2955	11.544	-2.5922	2.6929	0.66022	-1.3176	3344.9	45.897	-6.033	58.696	-34.978	55.861	58.472	23.406	-4.3517	-3.9146	0.75263	-1.9155	31.428	-4.5798
68.704	-10.968	70.477	-3.7189	0.2393	-2.2821	11.737	-2.6541	2.6535	0.66022	-1.3176	3344.4	45.73	-6.3589	58.676	-35.128	55.842	58.472	23.406	-4.3517	-3.9146	0.75263	-1.9155	31.428	-4.5798
68.854	-11.502	70.198	-3.6598	0.22588	-2.269	11.912	-2.7128	2.6103	0.66022	-1.3176	3343.9	45.554	-6.6715	58.656	-35.287	55.824	58.472	23.406	-4.3517	-3.9146	0.75263	-1.9155	31.428	-4.5798
69.015	-12.011	69.911	-3.5998	0.21218	-2.256	12.067	-2.7679	2.5636	0.66022	-1.3176	3343.4	45.369	-6.9706	58.638	-35.456	55.807	58.472	23.406	-4.3517	-3.9146	0.75263	-1.9155	31.428	-4.5798
69.187	-12.496	69.614	-3.5391	0.19821	-2.2433	12.201	-2.8195	2.5134	0.66022	-1.3176	3342.9	45.177	-7.2559	58.621	-35.635	55.791	58.472	23.406	-4.3517	-3.9146	0.75263	-1.9155	31.428	-4.5798
69.368	-12.957	69.31	-3.4778	0.18399	-2.2309	12.286	-2.8671	2.4568	0.66022	-1.3176	3342.5	44.976	-7.527	58.604	-35.821	55.776	58.472	23.406	-4.3517	-3.9146	0.75263	-1.9155	31.428	-4.5798
69.559	-13.393	68.998	-3.4168	0.16955	-2.2188	12.137	-2.9062	2.3737	0.66022	-1.3176	3342.0	44.768	-7.7837	58.589	-36.016	55.762	58.472	23.406	-4.3517	-3.9146	0.75263	-1.9155	31.428	-4.5798
69.759	-13.804	68.68	-3.3565	0.15493	-2.2072	11.963	-2.9392	2.2869	0.66022	-1.3176	3341.5	44.553	-8.0261	58.575	-36.219	55.749	58.472	23.406	-4.3517	-3.9146	0.75263	-1.9155	31.428	-4.5798
69.969	-14.19	68.355	-3.2969	0.14017	-2.196	11.886	-2.9655	2.1976	0.66022	-1.3176	3341.0	44.331	-8.2541	58.561	-36.43	55.736	58.472	23.406	-4.3517	-3.9146	0.75263	-1.9155	31.428	-4.5798
70.188	-14.551	68.023	-3.2376	0.12529	-2.1852	11.827	-2.9871	2.1033	0.66022	-1.3176	3340.5	44.103	-8.4677	58.549	-36.647	55.725	58.472	23.406	-4.3517	-3.9146	0.75263	-1.9155	31.428	-4.5798
70.415	-14.888	67.687	-3.1787	0.11031	-2.1749	11.742	-3.0042	2.0043	0.66022	-1.3176	3340.0	43.868	-8.6669	58.538	-36.871	55.715	58.472	23.406	-4.3517	-3.9146	0.75263	-1.9155	31.428	-4.5798
70.651	-15.2	67.345	-3.1203	0.095252	-2.1652	11.633	-3.0168	1.9007	0.66022	-1.3176	3339.5	43.628	-8.8517	58.527	-37.102	55.705	58.472	23.406	-4.3517	-3.9146	0.75263	-1.9155	31.428	-4.5798
70.895	-15.488	66.999	-3.0624	0.080147	-2.1559	11.501	-3.0247	1.7926	0.66022	-1.3176	3339.0	43.382	-9.022	58.518	-37.339	55.697	58.472	23.406	-4.3517	-3.9146	0.75263	-1.9155	31.428	-4.5798
71.147	-15.751	66.649	-3.0051	0.065013	-2.1473	11.441	-3.0281	1.6775	0.66022	-1.3176	3338.6	43.13	-9.178	58.51	-37.581	55.689	58.472	23.406	-4.3517	-3.9146	0.75263	-1.9155	31.428	-4.5798
71.407	-15.99	66.295	-2.9481	0.049872	-2.1392	11.359	-3.0276	1.5566	0.66022	-1.3176	3338.1	42.874	-9.3195	58.502	-37.829	55.683	58.472	23.406	-4.3517	-3.9146	0.75263	-1.9155	31.428	-4.5798
71.674	-16.204	65.938	-2.8915	0.034744	-2.1317	11.254	-3.0229	1.4302	0.66022	-1.3176	3337.6	42.613	-9.4467	58.496	-38.083	55.677	58.472	23.406	-4.3517	-3.9146	0.75263	-1.9155	31.428	-4.5798
71.948	-16.394	65.578	-2.8355	0.01965	-2.1249	11.17	-3.0142	1.2967	0.66022	-1.3176	3337.1	42.348	-9.5594	58.49	-38.341	55.672	58.472	23.406	-4.3517	-3.9146	0.75263	-1.9155	31.428	-4.5798
72.229	-16.56	65.215	-2.7798	0.0046082	-2.1187	11.088	-3.0018	1.1558	0.66022	-1.3176	3336.6	42.079	-9.6578	58.486	-38.603	55.668	58.472	23.406	-4.3517	-3.9146	0.75263	-1.9155	31.428	-4.5798
72.516	-16.702	64.85	-2.7246	-0.010362	-2.1133	10.984	-2.9855	1.0084	0.66022	-1.3176	3336.1	41.806	-9.7417	58.482	-38.87	55.665	58.472	23.406	-4.3517	-3.9146	0.75263	-1.9155	31.428	-4.5798
72.809	-16.819	64.483	-2.67	-0.02524	-2.1087	10.857	-2.9653	0.85458	0.66022	-1.3176	3335.6	41.529	-9.8113	58.48	-39.141	55.663	58.472	23.406	-4.3517	-3.9146	0.75263	-1.9155	31.428	-4.5798
73.109	-16.912	64.114	-2.6161	-0.040008	-2.1048	10.736	-2.9413	0.69347	0.66022	-1.3176	3335.1	41.25	-9.8665	58.478	-39.415	55.662	58.472	23.406	-4.3517	-3.9146	0.75263	-1.9155	31.428	-4.5798
73.414	-16.982	63.744	-2.5627	-0.054647	-2.1018	10.611	-2.9137	0.52481	0.66022	-1.3176	3334.7	40.967	-9.9074	58.477	-39.693	55.662	58.472	23.406	-4.3517	-3.9146	0.75263	-1.9155	31.428	-4.5798
73.724	-17.027	63.373	-2.51	-0.069139	-2.0996	10.466	-2.8824	0.34904	0.66022	-1.3176	3334.2	40.682	-9.934	58.477	-39.973	55.662	58.472	23.406	-4.3517	-3.9146	0.75263	-1.9155	31.428	-4.5798
74.04	-17.048	63.001	-2.458	-0.083466	-2.0983	10.29	-2.8484	0.16999	0.66022	-1.3176	3333.7	40.395	-9.9462	58.478	-40.257	55.663	58.472	23.406	-4.3517	-3.9146	0.75263	-1.9155	31.428	-4.5798
74.36	-17.045	62.628	-2.4073	-0.097635	-2.0978	9.9935	-2.8187	0.015425	0.66022	-1.3176	3333.2	40.105	-9.9441	58.48	-40.543	55.666	58.472	23.406	-4.3517	-3.9146	0.75263	-1.9155	31.428	-4.5798
74.685	-17.018	62.254	-2.3582	-0.11171	-2.0981	9.6592	-2.8203	-0.10716	0.66022	-1.3176	3332.7	39.813	-9.9277	58.483	-40.831	55.668	58.472	23.406	-4.3517	-3.9146	0.75263	-1.9155	31.428	-4.5798
75.014	-16.967	61.879	-2.3108	-0.12585	-2.0989	9.3025	-2.8368	-0.20888	0.66022	-1.3176	3332.2	39.519	-9.8972	58.486	-41.121	55.672	58.472	23.406	-4.3517	-3.9146	0.75263	-1.9155	31.428	-4.5798
75.348	-16.893	61.503	-2.2652	-0.14006	-2.1002	8.9367	-2.8477	-0.3115	0.66022	-1.3176	3331.7	39.223	-9.8529	58.489	-41.414	55.676	58.472	23.406	-4.3517	-3.9146	0.75263	-1.9155	31.428	-4.5798
75.685	-16.796	61.127	-2.2215	-0.15432	-2.102	8.5429	-2.8531	-0.41537	0.66022	-1.3176	3331.2	38.926	-9.7952	58.494	-41.708	55.68	58.472	23.406	-4.3517	-3.9146	0.75263	-1.9155	31.428	-4.5798
76.027	-16.677	60.749	-2.1798	-0.16859	-2.1043	8.14	-2.8527	-0.51953	0.66022	-1.3176	3330.8	38.627	-9.7243	58.499	-42.004	55.686	58.472	23.406	-4.3517	-3.9146	0.75263	-1.9155	31.428	-4.5798
76.371	-16.537	60.37	-2.1401	-0.18284	-2.1072	7.7322	-2.8466	-0.62368	0.66022	-1.3176	3330.3	38.326	-9.6408	58.505	-42.301	55.692	58.472	23.406	-4.3517	-3.9146	0.75263	-1.9155	31.428	-4.5798
76.719	-16.376	59.991	-2.1024	-0.19704	-2.1105	7.3203	-2.8349	-0.72765	0.66022	-1.3176	3329.8	38.024	-9.5448	58.512	-42.6	55.699	58.472	23.406	-4.3517	-3.9146	0.75263	-1.9155	31.428	-4.5798
77.07	-16.194	59.61	-2.0669	-0.21118	-2.1144	6.905	-2.8175	-0.83132	0.66022	-1.3176	3329.3	37.72	-9.4369	58.519	-42.901	55.706	58.472	23.406	-4.3517	-3.9146	0.75263	-1.9155	31.428	-4.5798
77.423	-15.993	59.228	-2.0334	-0.22521	-2.1189	6.4766	-2.7947	-0.93462	0.66022	-1.3176	3328.8	37.416	-9.3172	58.528	-43.203	55.714	58.472	23.406	-4.3517	-3.9146	0.75263	-1.9155	31.428	-4.5798
77.779	-15.773	58.845	-2.0021	-0.23911	-2.1238	6.0257	-2.7661	-1.0373	0.66022	-1.3176	3328.3	37.11	-9.1862	58.537	-43.506	55.724	58.472	23.406	-4.3517	-3.9146	0.75263	-1.9155	31.428	-4.5798
78.137	-15.533	58.461	-1.9731	-0.25286	-2.1292	5.5762	-2.7319	-1.1391	0.66022	-1.3176	3327.8	36.803	-9.0442	58.547	-43.81	55.733	58.472	23.406	-4.3517	-3.9146	0.75263	-1.9155	31.428	-4.5798
78.497	-15.276	58.076	-1.9464	-0.26642	-2.1352	5.1287	-2.6921	-1.2399	0.66022	-1.3176	3327.3	36.496	-8.8916	58.558	-44.116	55.744	58.472	23.406	-4.3517	-3.9146	0.75263	-1.9155	31.428	-4.5798
78.859	-15.002	57.69	-1.9218	-0.27977	-2.1416	4.6834	-2.6469	-1.3398	0.66022	-1.3176	3326.9	36.187	-8.7287	58.569	-44.423	55.755	58.472	23.406	-4.3517	-3.9146	0.75263	-1.9155	31.428	-4.5798
79.222	-14.71	57.302	-1.8995	-0.29288	-2.1486	4.241	-2.5965	-1.4387	0.66022	-1.3176	3326.4	35.878	-8.5559	58.581	-44.73	55.768	58.472	23.406	-4.3517	-3.9146	0.75263	-1.9155	31.428	-4.5798
79.586	-14.402	56.913	-1.8794	-0.30573	-2.156	3.7994	-2.5408	-1.5366	0.66022	-1.3176	3325.9	35.569	-8.3734	58.595	-45.038	55.781	58.472	23.406	-4.3517	-3.9146	0.75263	-1.9155	31.428	-4.5798
79.951	-14.077	56.522	-1.8616	-0.31828	-2.1639	3.3352	-2.48	-1.6325	0.66022	-1.3176	3325.4	35.259	-8.1817	58.609	-45.348	55.794	58.472	23.406	-4.3517	-3.9146	0.75263	-1.9155	31.428	-4.5798
80.317	-13.738	56.13	-1.8461	-0.33052	-2.1723	2.8659	-2.4129	-1.7166	0.66022	-1.3176	3324.9	34.948	-7.9809	58.624	-45.657	55.809	58.472	23.406	-4.3517	-3.9146	0.75263	-1.9155	31.428	-4.5798
80.682	-13.383	55.737	-1.833	-0.34239	-2.181	2.3456	-2.3344	-1.744	0.66022	-1.3176	3324.4	34.638	-7.7715	58.639	-45.968	55.824	58.472	23.406	-4.3517	-3.9146	0.75263	-1.9155	31.428	-4.5798
81.048	-13.014	55.342	-1.8226	-0.35386	-2.1898	1.8313	-2.2516	-1.7685	0.66022	-1.3176	3323.9	34.327	-7.5537	58.656	-46.279	55.84	58.472	23.406	-4.3517	-3.9146	0.75263	-1.9155	31.428	-4.5798
81.413	-12.631	54.946	-1.8147	-0.3649	-2.1987	1.3239	-2.1644	-1.7902	0.66022	-1.3176	3323.4	34.016	-7.328	58.673	-46.59	55.857	58.472	23.406	-4.3517	-3.9146	0.75263	-1.9155	31.428	-4.5798
81.777	-12.235	54.548	-1.8093	-0.37549	-2.2077	0.82438	-2.073	-1.8092	0.66022	-1.3176	3323.0	33.705	-7.0948	58.691	-46.901	55.875	58.472	23.406	-4.3517	-3.9146	0.75263	-1.9155	31.428	-4.5798
82.14	-11.826	54.149	-1.8065	-0.38562	-2.2168	0.33366	-1.9773	-1.8256	0.66022	-1.3176	3322.5	33.394	-6.8546	58.71	-47.212	55.893	58.472	23.406	-4.3517	-3.9146	0.75263	-1.9155	31.428	-4.5798
82.501	-11.406	53.749	-1.806	-0.39526	-2.2259	-0.14747	-1.8776	-1.8394	0.66022	-1.3176	3322.0	33.084	-6.6076	58.729	-47.524	55.912	58.472	23.406	-4.3517	-3.9146	0.75263	-1.9155	31.428	-4.5798
82.861	-10.974	53.347	-1.8079	-0.40439	-2.2351	-0.61829	-1.774	-1.8509	0.66022	-1.3176	3321.5	32.774	-6.3543	58.75	-47.835	55.932	58.472	23.406	-4.3517	-3.9146	0.75263	-1.9155	31.428	-4.5798
83.218	-10.532	52.945	-1.8122	-0.41299	-2.2444	-1.0782	-1.6665	-1.8599	0.66022	-1.3176	3321.0	32.465	-6.0951	58.771	-48.145	55.952	58.472	23.406	-4.3517	-3.9146	0.75263	-1.9155	31.428	-4.5798
83.573	-10.08	52.541	-1.8187	-0.42105	-2.2537	-1.5232	-1.5555	-1.8671	0.66022	-1.3176	3320.5	32.157	-5.8303	58.793	-48.455	55.974	58.472	23.406	-4.3517	-3.9146	0.75263	-1.9155	31.428	-4.5798
83.926	-9.6185	52.137	-1.8274	-0.42854	-2.2631	-1.9539	-1.4409	-1.8723	0.66022	-1.3176	3320.0	31.85	-5.5603	58.815	-48.765	55.996	58.472	23.406	-4.3517	-3.9146	0.75263	-1.9155	31.428	-4.5798
84.274	-9.1479	51.733	-1.8382	-0.43545	-2.2725	-2.3684	-1.3231	-1.8759	0.66022	-1.3176	3319.5	31.544	-5.2853	58.839	-49.073	56.018	58.472	23.406	-4.3517	-3.9146	0.75263	-1.9155	31.428	-4.5798
84.62	-8.6688	51.328	-1.851	-0.44177	-2.2818	-2.7668	-1.2022	-1.878	0.66022	-1.3176	3319.0	31.24	-5.0058	58.863	-49.381	56.042	58.472	23.406	-4.3517	-3.9146	0.75263	-1.9155	31.428	-4.5798
84.962	-8.1819	50.923	-1.8658	-0.44747	-2.2912	-3.1491	-1.0784	-1.8785	0.66022	-1.3176	3318.6	30.937	-4.7219	58.888	-49.687	56.066	58.472	23.406	-4.3517	-3.9146	0.75263	-1.9155	31.428	-4.5798
85.299	-7.6874	50.519	-1.8825	-0.45255	-2.3006	-3.5154	-0.95194	-1.8775	0.66022	-1.3176	3318.1	30.636	-4.434	58.914	-49.991	56.091	58.472	23.406	-4.3517	-3.9146	0.75263	-1.9155	31.428	-4.5798
85.632	-7.1858	50.116	-1.901	-0.45699	-2.31	-3.8658	-0.82313	-1.875	0.66022	-1.3176	3317.6	30.338	-4.1423	58.94	-50.294	56.116	58.472	23.406	-4.3517	-3.9146	0.75263	-1.9155	31.428	-4.5798
85.96	-6.6775	49.713	-1.9211	-0.46078	-2.3194	-4.1958	-0.69207	-1.8712	0.66022	-1.3176	3317.1	30.042	-3.8471	58.967	-50.595	56.142	58.472	23.406	-4.3517	-3.9146	0.75263	-1.9155	31.428	-4.5798
86.283	-6.1632	49.312	-1.9429	-0.46389	-2.3288	-4.5303	-0.5529	-1.8845	0.66022	-1.3176	3316.6	29.748	-3.5487	58.995	-50.894	56.169	58.472	23.406	-4.3517	-3.9146	0.75263	-1.9155	31.428	-4.5798
86.601	-5.6435	48.913	-1.9664	-0.4663	-2.3382	-4.8548	-0.41123	-1.8979	0.66022	-1.3176	3316.1	29.458	-3.2475	59.023	-51.191	56.197	58.472	23.406	-4.3517	-3.9146	0.75263	-1.9155	31.428	-4.5798
86.913	-5.1187	48.516	-1.9915	-0.468	-2.3477	-5.1652	-0.26839	-1.9083	0.66022	-1.3176	3315.6	29.171	-2.9438	59.053	-51.485	56.225	58.472	23.406	-4.3517	-3.9146	0.75263	-1.9155	31.428	-4.5798
87.219	-4.5892	48.122	-2.018	-0.46898	-2.3573	-5.4611	-0.1247	-1.9155	0.66022	-1.3176	3315.1	28.887	-2.6377	59.083	-51.777	56.254	58.472	23.406	-4.3517	-3.9146	0.75263	-1.9155	31.428	-4.5798
87.519	-4.0552	47.732	-2.046	-0.46925	-2.3669	-5.7422	0.019512	-1.9194	0.66022	-1.3176	3314.6	28.608	-2.3294	59.113	-52.066	56.284	58.472	23.406	-4.3517	-3.9146	0.75263	-1.9155	31.428	-4.5798
87.812	-3.5171	47.345	-2.0754	-0.46879	-2.3765	-6.0086	0.1639	-1.9198	0.66022	-1.3176	3314.1	28.332	-2.0191	59.145	-52.351	56.314	58.472	23.406	-4.3517	-3.9146	0.75263	-1.9155	31.428	-4.5798
88.099	-2.9751	46.963	-2.1061	-0.46761	-2.3861	-6.2531	0.30736	-1.9192	0.66022	-1.3176	3313.6	28.061	-1.7069	59.177	-52.633	56.345	58.472	23.406	-4.3517	-3.9146	0.75263	-1.9155	31.428	-4.5798
88.378	-2.4295	46.585	-2.1379	-0.46568	-2.3957	-6.4665	0.46914	-1.9338	0.66022	-1.3176	3313.1	27.794	-1.3931	59.209	-52.911	56.377	58.472	23.406	-4.3517	-3.9146	0.75263	-1.9155	31.428	-4.5798
88.65	-1.8804	46.213	-2.1707	-0.46292	-2.4054	-6.6657	0.63405	-1.9497	0.66022	-1.3176	3312.6	27.533	-1.0775	59.243	-53.184	56.409	58.472	23.406	-4.3517	-3.9146	0.75263	-1.9155	31.428	-4.5798
88.914	-1.3279	45.848	-2.2045	-0.45934	-2.4152	-6.856	0.79608	-1.9612	0.66022	-1.3176	3312.2	27.277	-0.76049	59.277	-53.453	56.442	58.472	23.406	-4.3517	-3.9146	0.75263	-1.9155	31.428	-4.5798
89.171	-0.7723	45.489	-2.2393	-0.45496	-2.425	-7.0373	0.95497	-1.9684	0.66022	-1.3176	3311.7	27.027	-0.44203	59.312	-53.717	56.475	58.472	23.406	-4.3517	-3.9146	0.75263	-1.9155	31.428	-4.5798
89.419	-0.21378	45.137	-2.2749	-0.4498	-2.4349	-7.2096	1.1105	-1.971	0.66022	-1.3176	3311.2	26.784	-0.12229	59.347	-53.976	56.509	58.472	23.406	-4.3517	-3.9146	0.75263	-1.9155	31.428	-4.5798
89.659	0.34742	44.794	-2.3114	-0.44386	-2.4447	-7.3711	1.2613	-1.9683	0.66022	-1.3176	3310.7	26.547	0.19861	59.383	-54.229	56.544	58.472	23.406	-4.3517	-3.9146	0.75263	-1.9155	31.428	-4.5798
89.89	0.91107	44.459	-2.3486	-0.43719	-2.4546	-7.5223	1.4074	-1.9608	0.66022	-1.3176	3310.2	26.316	0.52051	59.419	-54.476	56.579	58.472	23.406	-4.3517	-3.9146	0.75263	-1.9155	31.428	-4.5798
90.112	1.4769	44.133	-2.3866	-0.4298	-2.4643	-7.6647	1.5493	-1.949	0.66022	-1.3176	3309.7	26.093	0.8433	59.456	-54.717	56.614	58.472	23.406	-4.3517	-3.9146	0.75263	-1.9155	31.428	-4.5798
90.326	2.0448	43.816	-2.4251	-0.42167	-2.474	-7.7097	1.7087	-1.9236	0.66022	-1.3176	3309.2	25.878	1.1668	59.493	-54.951	56.65	58.472	23.406	-4.3517	-3.9146	0.75263	-1.9155	31.428	-4.5798
90.53	2.6144	43.51	-2.4636	-0.4127	-2.4836	-7.6864	1.8771	-1.8865	0.66022	-1.3176	3308.7	25.67	1.491	59.531	-55.179	56.687	58.472	23.406	-4.3517	-3.9146	0.75263	-1.9155	31.428	-4.5798
90.724	3.1857	43.215	-2.502	-0.40291	-2.4929	-7.6626	2.0371	-1.8448	0.66022	-1.3176	3308.2	25.47	1.8157	59.569	-55.399	56.724	58.472	23.406	-4.3517	-3.9146	0.75263	-1.9155	31.428	-4.5798
90.909	3.7585	42.932	-2.5402	-0.39235	-2.502	-7.6402	2.1872	-1.7991	0.66022	-1.3176	3307.7	25.279	2.141	59.608	-55.612	56.761	58.472	23.406	-4.3517	-3.9146	0.75263	-1.9155	31.428	-4.5798
91.084	4.3325	42.66	-2.5784	-0.38106	-2.5109	-7.6194	2.3274	-1.7499	0.66022	-1.3176	3307.2	25.097	2.4665	59.647	-55.817	56.798	58.472	23.406	-4.3517	-3.9146	0.75263	-1.9155	31.428	-4.5798
91.249	4.9075	42.402	-2.6164	-0.36909	-2.5195	-7.5974	2.459	-1.697	0.66022	-1.3176	3306.7	24.923	2.7923	59.687	-56.014	56.836	58.472	23.406	-4.3517	-3.9146	0.75263	-1.9155	31.428	-4.5798
91.404	5.4833	42.156	-2.6543	-0.35648	-2.5278	-7.5741	2.5819	-1.6409	0.66022	-1.3176	3306.2	24.759	3.1181	59.726	-56.203	56.875	58.472	23.406	-4.3517	-3.9146	0.75263	-1.9155	31.428	-4.5798
91.548	6.0595	41.924	-2.6921	-0.34328	-2.5359	-7.5493	2.696	-1.5817	0.66022	-1.3176	3305.7	24.605	3.4438	59.766	-56.383	56.913	58.472	23.406	-4.3517	-3.9146	0.75263	-1.9155	31.428	-4.5798
91.682	6.6358	41.706	-2.7298	-0.32954	-2.5436	-7.523	2.8014	-1.5199	0.66022	-1.3176	3305.2	24.461	3.7693	59.806	-56.554	56.951	58.472	23.406	-4.3517	-3.9146	0.75263	-1.9155	31.428	-4.5798
91.806	7.212	41.502	-2.7674	-0.31529	-2.5511	-7.4951	2.8967	-1.4554	0.66022	-1.3176	3304.7	24.326	4.0944	59.846	-56.716	56.99	58.472	23.406	-4.3517	-3.9146	0.75263	-1.9155	31.428	-4.5798
91.918	7.7875	41.313	-2.8048	-0.30059	-2.5582	-7.465	2.98	-1.3884	0.66022	-1.3176	3304.2	24.202	4.4188	59.886	-56.87	57.029	58.472	23.406	-4.3517	-3.9146	0.75263	-1.9155	31.428	-4.5798
92.021	8.3622	41.14	-2.842	-0.2855	-2.565	-7.4328	3.0545	-1.3201	0.66022	-1.3176	3303.7	24.088	4.7424	59.927	-57.013	57.068	58.472	23.406	-4.3517	-3.9146	0.75263	-1.9155	31.428	-4.5798
92.112	8.9356	40.982	-2.8791	-0.27006	-2.5714	-7.3994	3.1215	-1.2554	0.66022	-1.3176	3303.2	23.985	5.065	59.967	-57.148	57.107	58.472	23.406	-4.3517	-3.9146	0.75263	-1.9155	31.428	-4.5798
92.193	9.5073	40.84	-2.916	-0.25429	-2.5776	-7.3707	3.1851	-1.2121	0.66022	-1.3176	3302.7	23.893	5.3863	60.007	-57.272	57.145	58.472	23.406	-4.3517	-3.9146	0.75263	-1.9155	31.428	-4.5798
92.263	10.077	40.714	-2.9528	-0.23822	-2.5835	-7.3401	3.2403	-1.1657	0.66022	-1.3176	3302.2	23.811	5.7064	60.048	-57.387	57.184	58.472	23.406	-4.3517	-3.9146	0.75263	-1.9155	31.428	-4.5798
92.321	10.645	40.604	-2.9894	-0.2219	-2.5892	-7.3087	3.2867	-1.1166	0.66022	-1.3176	3301.7	23.741	6.0249	60.088	-57.492	57.223	58.472	23.406	-4.3517	-3.9146	0.75263	-1.9155	31.428	-4.5798
92.37	11.209	40.512	-3.0259	-0.20538	-2.5947	-7.2872	3.3198	-1.0648	0.66022	-1.3176	3301.2	23.681	6.3416	60.128	-57.586	57.261	58.472	23.406	-4.3517	-3.9146	0.75263	-1.9155	31.428	-4.5798
92.407	11.771	40.436	-3.0623	-0.18872	-2.5999	-7.2631	3.345	-1.0109	0.66022	-1.3176	3300.7	23.633	6.6563	60.168	-57.67	57.3	58.472	23.406	-4.3517	-3.9146	0.75263	-1.9155	31.428	-4.5798
92.433	12.329	40.377	-3.0985	-0.17194	-2.6048	-7.2365	3.3622	-0.95511	0.66022	-1.3176	3300.2	23.597	6.9688	60.207	-57.744	57.338	58.472	23.406	-4.3517	-3.9146	0.75263	-1.9155	31.428	-4.5798
92.449	12.883	40.335	-3.1346	-0.15511	-2.6094	-7.2073	3.3718	-0.89771	0.66022	-1.3176	3299.7	23.571	7.2787	60.247	-57.808	57.376	58.472	23.406	-4.3517	-3.9146	0.75263	-1.9155	31.428	-4.5798
92.454	13.432	40.311	-3.1706	-0.13823	-2.6138	-7.1758	3.3762	-0.83898	0.66022	-1.3176	3299.2	23.558	7.5859	60.286	-57.861	57.413	58.472	23.406	-4.3517	-3.9146	0.75263	-1.9155	31.428	-4.5798
92.448	13.976	40.304	-3.2064	-0.12136	-2.6178	-7.1418	3.3744	-0.77919	0.66022	-1.3176	3298.7	23.555	7.89	60.324	-57.904	57.451	58.472	23.406	-4.3517	-3.9146	0.75263	-1.9155	31.428	-4.5798
92.432	14.515	40.314	-3.242	-0.1045	-2.6215	-7.1061	3.3637	-0.7174	0.66022	-1.3176	3298.2	23.565	8.1909	60.363	-57.936	57.487	58.472	23.406	-4.3517	-3.9146	0.75263	-1.9155	31.428	-4.5798
92.405	15.047	40.342	-3.2775	-0.087733	-2.625	-7.0682	3.3439	-0.65444	0.66022	-1.3176	3297.7	23.585	8.4881	60.4	-57.958	57.524	58.472	23.406	-4.3517	-3.9146	0.75263	-1.9155	31.428	-4.5798
92.367	15.573	40.388	-3.3127	-0.071078	-2.6281	-7.028	3.3171	-0.59131	0.66022	-1.3176	3297.2	23.618	8.7815	60.438	-57.969	57.56	58.472	23.406	-4.3517	-3.9146	0.75263	-1.9155	31.428	-4.5798
92.32	16.092	40.451	-3.3477	-0.054573	-2.6309	-6.9857	3.2836	-0.52826	0.66022	-1.3176	3296.7	23.661	9.0707	60.475	-57.97	57.596	58.472	23.406	-4.3517	-3.9146	0.75263	-1.9155	31.428	-4.5798
92.262	16.602	40.532	-3.3826	-0.038252	-2.6334	-6.9415	3.2447	-0.46557	0.66022	-1.3176	3296.2	23.717	9.3555	60.511	-57.961	57.631	58.472	23.406	-4.3517	-3.9146	0.75263	-1.9155	31.428	-4.5798
92.194	17.105	40.63	-3.4171	-0.022134	-2.6355	-6.8957	3.2017	-0.40367	0.66022	-1.3176	3295.7	23.783	9.6356	60.547	-57.941	57.665	58.472	23.406	-4.3517	-3.9146	0.75263	-1.9155	31.428	-4.5798
92.116	17.599	40.746	-3.4515	-0.0062465	-2.6374	-6.8488	3.1521	-0.34314	0.66022	-1.3176	3295.2	23.861	9.9106	60.582	-57.911	57.699	58.472	23.406	-4.3517	-3.9146	0.75263	-1.9155	31.428	-4.5798
92.029	18.083	40.878	-3.4857	0.0093697	-2.639	-6.8142	3.0924	-0.28302	0.66022	-1.3176	3294.7	23.95	10.18	60.617	-57.871	57.733	58.472	23.406	-4.3517	-3.9146	0.75263	-1.9155	31.428	-4.5798
91.931	18.557	41.028	-3.5197	0.024668	-2.6403	-6.789	3.0274	-0.23868	0.66022	-1.3176	3294.2	24.051	10.444	60.651	-57.821	57.766	58.472	23.406	-4.3517	-3.9146	0.75263	-1.9155	31.428	-4.5798
91.825	19.021	41.194	-3.5536	0.039638	-2.6414	-6.7677	2.9598	-0.21341	0.66022	-1.3176	3293.6	24.162	10.703	60.685	-57.76	57.798	58.472	23.406	-4.3517	-3.9146	0.75263	-1.9155	31.428	-4.5798
91.709	19.475	41.377	-3.5873	0.054258	-2.6424	-6.7467	2.8872	-0.19278	0.66022	-1.3176	3293.1	24.284	10.955	60.717	-57.69	57.83	58.472	23.406	-4.3517	-3.9146	0.75263	-1.9155	31.428	-4.5798
91.584	19.917	41.577	-3.621	0.068502	-2.6433	-6.726	2.8103	-0.17689	0.66022	-1.3176	3292.6	24.417	11.201	60.749	-57.61	57.86	58.472	23.406	-4.3517	-3.9146	0.75263	-1.9155	31.428	-4.5798
91.45	20.347	41.793	-3.6546	0.082362	-2.6442	-6.7057	2.7329	-0.16581	0.66022	-1.3176	3292.1	24.56	11.44	60.781	-57.52	57.891	58.472	23.406	-4.3517	-3.9146	0.75263	-1.9155	31.428	-4.5798
91.307	20.765	42.025	-3.6881	0.095823	-2.645	-6.6859	2.6506	-0.15961	0.66022	-1.3176	3291.6	24.715	11.673	60.811	-57.42	57.92	58.472	23.406	-4.3517	-3.9146	0.75263	-1.9155	31.428	-4.5798
91.156	21.171	42.272	-3.7215	0.10886	-2.6458	-6.6664	2.5636	-0.15835	0.66022	-1.3176	3291.1	24.879	11.898	60.841	-57.311	57.949	58.472	23.406	-4.3517	-3.9146	0.75263	-1.9155	31.428	-4.5798
90.997	21.564	42.536	-3.7547	0.12145	-2.6466	-6.6524	2.4694	-0.15989	0.66022	-1.3176	3290.6	25.053	12.116	60.87	-57.192	57.977	58.472	23.406	-4.3517	-3.9146	0.75263	-1.9155	31.428	-4.5798
90.829	21.943	42.814	-3.788	0.13355	-2.6474	-6.6426	2.3689	-0.1643	0.66022	-1.3176	3290.1	25.238	12.327	60.898	-57.065	58.004	58.472	23.406	-4.3517	-3.9146	0.75263	-1.9155	31.428	-4.5798
90.654	22.308	43.107	-3.8212	0.14513	-2.6482	-6.6326	2.2646	-0.17354	0.66022	-1.3176	3289.6	25.432	12.529	60.925	-56.928	58.031	58.472	23.406	-4.3517	-3.9146	0.75263	-1.9155	31.428	-4.5798
90.47	22.658	43.415	-3.8543	0.15619	-2.6491	-6.6222	2.1569	-0.18772	0.66022	-1.3176	3289.1	25.636	12.724	60.952	-56.783	58.057	58.472	23.406	-4.3517	-3.9146	0.75263	-1.9155	31.428	-4.5798
90.28	22.994	43.737	-3.8874	0.16672	-2.6501	-6.6108	2.0555	-0.20657	0.66022	-1.3176	3288.6	25.848	12.91	60.978	-56.628	58.081	58.472	23.406	-4.3517	-3.9146	0.75263	-1.9155	31.428	-4.5798
90.082	23.315	44.073	-3.9204	0.17674	-2.6512	-6.5465	1.9684	-0.22372	0.66022	-1.3176	3288.1	26.07	13.088	61.002	-56.466	58.106	58.472	23.406	-4.3517	-3.9146	0.75263	-1.9155	31.428	-4.5798
89.877	23.62	44.422	-3.9527	0.18645	-2.6523	-6.3617	1.911	-0.22458	0.66022	-1.3176	3287.5	26.301	13.257	61.026	-56.296	58.129	58.472	23.406	-4.3517	-3.9146	0.75263	-1.9155	31.428	-4.5798
89.665	23.91	44.784	-3.984	0.19583	-2.6534	-6.1681	1.8404	-0.21505	0.66022	-1.3176	3287.0	26.54	13.417	61.05	-56.118	58.151	58.472	23.406	-4.3517	-3.9146	0.75263	-1.9155	31.428	-4.5798
89.447	24.183	45.158	-4.0143	0.20485	-2.6545	-5.9734	1.7664	-0.20892	0.66022	-1.3176	3286.5	26.787	13.569	61.072	-55.932	58.173	58.472	23.406	-4.3517	-3.9146	0.75263	-1.9155	31.428	-4.5798
89.223	24.439	45.543	-4.0437	0.21349	-2.6555	-5.7784	1.6892	-0.20624	0.66022	-1.3176	3286.0	27.042	13.71	61.093	-55.74	58.193	58.472	23.406	-4.3517	-3.9146	0.75263	-1.9155	31.428	-4.5798
88.992	24.679	45.94	-4.0721	0.22174	-2.6566	-5.5835	1.6091	-0.20668	0.66022	-1.3176	3285.5	27.304	13.843	61.113	-55.541	58.213	58.472	23.406	-4.3517	-3.9146	0.75263	-1.9155	31.428	-4.5798
88.756	24.902	46.347	-4.0996	0.22958	-2.6576	-5.3893	1.5263	-0.20998	0.66022	-1.3176	3285.0	27.573	13.966	61.132	-55.335	58.232	58.472	23.406	-4.3517	-3.9146	0.75263	-1.9155	31.428	-4.5798
88.514	25.109	46.765	-4.126	0.237	-2.6587	-5.1964	1.4411	-0.21649	0.66022	-1.3176	3284.5	27.849	14.08	61.15	-55.124	58.25	58.472	23.406	-4.3517	-3.9146	0.75263	-1.9155	31.428	-4.5798
88.267	25.298	47.192	-4.1516	0.24401	-2.6598	-5.0662	1.375	-0.22515	0.66022	-1.3176	3284.0	28.131	14.184	61.167	-54.907	58.266	58.472	23.406	-4.3517	-3.9146	0.75263	-1.9155	31.428	-4.5798
88.015	25.469	47.628	-4.1768	0.25078	-2.6609	-5.013	1.3351	-0.2341	0.66022	-1.3176	3283.4	28.419	14.279	61.184	-54.684	58.282	58.472	23.406	-4.3517	-3.9146	0.75263	-1.9155	31.428	-4.5798
87.758	25.623	48.073	-4.2017	0.25736	-2.6621	-4.9677	1.2981	-0.2439	0.66022	-1.3176	3282.9	28.713	14.363	61.199	-54.457	58.297	58.472	23.406	-4.3517	-3.9146	0.75263	-1.9155	31.428	-4.5798
87.497	25.758	48.526	-4.2265	0.26377	-2.6634	-4.9307	1.264	-0.25445	0.66022	-1.3176	3282.4	29.013	14.437	61.213	-54.224	58.311	58.472	23.406	-4.3517	-3.9146	0.75263	-1.9155	31.428	-4.5798
87.231	25.875	48.987	-4.2511	0.27001	-2.6647	-4.9023	1.2329	-0.26566	0.66022	-1.3176	3281.9	29.318	14.501	61.226	-53.987	58.324	58.472	23.406	-4.3517	-3.9146	0.75263	-1.9155	31.428	-4.5798
86.961	25.974	49.456	-4.2755	0.2761	-2.666	-4.8824	1.2048	-0.27626	0.66022	-1.3176	3281.4	29.628	14.554	61.238	-53.745	58.336	58.472	23.406	-4.3517	-3.9146	0.75263	-1.9155	31.428	-4.5798
86.687	26.053	49.932	-4.2999	0.28206	-2.6674	-4.8716	1.1797	-0.28697	0.66022	-1.3176	3280.9	29.942	14.597	61.249	-53.5	58.347	58.472	23.406	-4.3517	-3.9146	0.75263	-1.9155	31.428	-4.5798
86.41	26.113	50.415	-4.3241	0.28782	-2.6687	-4.7937	1.1182	-0.23983	0.66022	-1.3176	3280.4	30.261	14.629	61.259	-53.251	58.357	58.472	23.406	-4.3517	-3.9146	0.75263	-1.9155	31.428	-4.5798
86.129	26.153	50.902	-4.3478	0.29323	-2.6698	-4.7025	1.0492	-0.17873	0.66022	-1.3176	3279.9	30.583	14.65	61.268	-52.999	58.366	58.472	23.406	-4.3517	-3.9146	0.75263	-1.9155	31.428	-4.5798
85.845	26.173	51.394	-4.3711	0.29831	-2.6705	-4.6144	0.9814	-0.11667	0.66022	-1.3176	3279.3	30.908	14.66	61.275	-52.745	58.373	58.472	23.406	-4.3517	-3.9146	0.75263	-1.9155	31.428	-4.5798
85.559	26.173	51.89	-4.394	0.30305	-2.671	-4.5296	0.915	-0.053827	0.66022	-1.3176	3278.8	31.236	14.658	61.281	-52.489	58.379	58.472	23.406	-4.3517	-3.9146	0.75263	-1.9155	31.428	-4.5798
85.27	26.153	52.389	-4.4163	0.30758	-2.6712	-4.386	0.89905	-0.032172	0.66022	-1.3176	3278.3	31.566	14.646	61.286	-52.231	58.384	58.472	23.406	-4.3517	-3.9146	0.75263	-1.9155	31.428	-4.5798
84.979	26.113	52.892	-4.4378	0.31204	-2.6713	-4.2487	0.88753	-0.01549	0.66022	-1.3176	3277.8	31.899	14.622	61.29	-51.972	58.388	58.472	23.406	-4.3517	-3.9146	0.75263	-1.9155	31.428	-4.5798
84.686	26.052	53.398	-4.4588	0.31645	-2.6713	-4.1271	0.87323	0.0021253	0.66022	-1.3176	3277.3	32.233	14.586	61.292	-51.711	58.391	58.472	23.406	-4.3517	-3.9146	0.75263	-1.9155	31.428	-4.5798
84.392	25.971	53.905	-4.4791	0.32077	-2.6713	-4.0156	0.85637	0.018999	0.66022	-1.3176	3276.8	32.569	14.539	61.294	-51.449	58.393	58.472	23.406	-4.3517	-3.9146	0.75263	-1.9155	31.428	-4.5798
84.096	25.869	54.415	-4.4989	0.32501	-2.6711	-3.9073	0.83714	0.033406	0.66022	-1.3176	3276.3	32.905	14.481	61.294	-51.186	58.394	58.472	23.406	-4.3517	-3.9146	0.75263	-1.9155	31.428	-4.5798
83.799	25.747	54.925	-4.5182	0.32914	-2.6709	-3.8097	0.81573	0.047918	0.66022	-1.3176	3275.7	33.242	14.412	61.293	-50.924	58.393	58.472	23.406	-4.3517	-3.9146	0.75263	-1.9155	31.428	-4.5798
83.502	25.605	55.436	-4.5371	0.33316	-2.6707	-3.7218	0.79235	0.062307	0.66022	-1.3176	3275.2	33.58	14.331	61.291	-50.661	58.392	58.472	23.406	-4.3517	-3.9146	0.75263	-1.9155	31.428	-4.5798
83.204	25.442	55.947	-4.5555	0.33706	-2.6703	-3.6391	0.76723	0.075431	0.66022	-1.3176	3274.7	33.917	14.238	61.288	-50.399	58.389	58.472	23.406	-4.3517	-3.9146	0.75263	-1.9155	31.428	-4.5798
82.907	25.258	56.456	-4.5734	0.34083	-2.6699	-3.5395	0.74053	0.082301	0.66022	-1.3176	3274.2	34.253	14.134	61.284	-50.138	58.386	58.472	23.406	-4.3517	-3.9146	0.75263	-1.9155	31.428	-4.5798
82.609	25.054	56.964	-4.5909	0.34446	-2.6695	-3.4435	0.71236	0.088207	0.66022	-1.3176	3273.7	34.589	14.019	61.278	-49.878	58.381	58.472	23.406	-4.3517	-3.9146	0.75263	-1.9155	31.428	-4.5798
82.312	24.83	57.47	-4.6078	0.34795	-2.669	-3.3504	0.68293	0.092937	0.66022	-1.3176	3273.2	34.923	13.892	61.272	-49.62	58.375	58.472	23.406	-4.3517	-3.9146	0.75263	-1.9155	31.428	-4.5798
82.016	24.585	57.973	-4.6245	0.35138	-2.6685	-3.293	0.6976	0.12676	0.66022	-1.3176	3272.7	35.255	13.755	61.264	-49.364	58.368	58.472	23.406	-4.3517	-3.9146	0.75263	-1.9155	31.428	-4.5798
81.72	24.32	58.472	-4.6408	0.35494	-2.6678	-3.2267	0.72402	0.1667	0.66022	-1.3176	3272.1	35.584	13.606	61.255	-49.111	58.36	58.472	23.406	-4.3517	-3.9146	0.75263	-1.9155	31.428	-4.5798
81.427	24.035	58.968	-4.6567	0.35862	-2.6668	-3.1533	0.74838	0.2064	0.66022	-1.3176	3271.6	35.911	13.445	61.245	-48.861	58.351	58.472	23.406	-4.3517	-3.9146	0.75263	-1.9155	31.428	-4.5798
81.135	23.729	59.458	-4.6723	0.36242	-2.6657	-3.0725	0.7707	0.24572	0.66022	-1.3176	3271.1	36.235	13.274	61.233	-48.615	58.34	58.472	23.406	-4.3517	-3.9146	0.75263	-1.9155	31.428	-4.5798
80.844	23.404	59.944	-4.6874	0.36632	-2.6644	-2.984	0.79104	0.28452	0.66022	-1.3176	3270.6	36.556	13.091	61.221	-48.372	58.329	58.472	23.406	-4.3517	-3.9146	0.75263	-1.9155	31.428	-4.5798
80.556	23.058	60.424	-4.7021	0.37033	-2.6629	-2.8803	0.80944	0.3214	0.66022	-1.3176	3270.1	36.873	12.897	61.207	-48.132	58.316	58.472	23.406	-4.3517	-3.9146	0.75263	-1.9155	31.428	-4.5798
80.271	22.692	60.898	-4.716	0.37442	-2.6612	-2.6974	0.82836	0.35309	0.66022	-1.3176	3269.6	37.186	12.692	61.192	-47.897	58.303	58.472	23.406	-4.3517	-3.9146	0.75263	-1.9155	31.428	-4.5798
79.987	22.307	61.365	-4.7291	0.37861	-2.6593	-2.5162	0.84899	0.3994	0.66022	-1.3176	3269.0	37.495	12.477	61.176	-47.667	58.288	58.472	23.406	-4.3517	-3.9146	0.75263	-1.9155	31.428	-4.5798
79.707	21.903	61.825	-4.7412	0.3829	-2.6572	-2.3219	0.86666	0.44391	0.66022	-1.3176	3268.5	37.799	12.25	61.159	-47.441	58.272	58.472	23.406	-4.3517	-3.9146	0.75263	-1.9155	31.428	-4.5798
79.43	21.479	62.277	-4.7523	0.38727	-2.6549	-2.1151	0.88138	0.48649	0.66022	-1.3176	3268.0	38.098	12.014	61.141	-47.221	58.255	58.472	23.406	-4.3517	-3.9146	0.75263	-1.9155	31.428	-4.5798
79.156	21.037	62.721	-4.7623	0.39171	-2.6523	-1.9023	0.89081	0.54941	0.66022	-1.3176	3267.5	38.393	11.766	61.122	-47.005	58.237	58.472	23.406	-4.3517	-3.9146	0.75263	-1.9155	31.428	-4.5798
78.886	20.577	63.157	-4.7713	0.39618	-2.6494	-1.6764	0.89662	0.61224	0.66022	-1.3176	3267.0	38.681	11.509	61.101	-46.796	58.218	58.472	23.406	-4.3517	-3.9146	0.75263	-1.9155	31.428	-4.5798
78.619	20.099	63.583	-4.7791	0.40067	-2.6462	-1.4374	0.89894	0.67347	0.66022	-1.3176	3266.5	38.964	11.242	61.08	-46.592	58.198	58.472	23.406	-4.3517	-3.9146	0.75263	-1.9155	31.428	-4.5798
78.357	19.603	63.999	-4.7856	0.40516	-2.6426	-1.1863	0.89774	0.7329	0.66022	-1.3176	3266.0	39.241	10.966	61.058	-46.394	58.177	58.472	23.406	-4.3517	-3.9146	0.75263	-1.9155	31.428	-4.5798
78.098	19.091	64.405	-4.7909	0.40964	-2.6388	-0.92367	0.89306	0.79035	0.66022	-1.3176	3265.5	39.511	10.68	61.034	-46.203	58.156	58.472	23.406	-4.3517	-3.9146	0.75263	-1.9155	31.428	-4.5798
77.845	18.563	64.8	-4.7949	0.41408	-2.6347	-0.65049	0.8849	0.84562	0.66022	-1.3176	3264.9	39.775	10.386	61.01	-46.018	58.133	58.472	23.406	-4.3517	-3.9146	0.75263	-1.9155	31.428	-4.5798
77.596	18.02	65.184	-4.7974	0.41848	-2.6304	-0.38813	0.86866	0.89529	0.66022	-1.3176	3264.4	40.032	10.083	60.985	-45.84	58.11	58.472	23.406	-4.3517	-3.9146	0.75263	-1.9155	31.428	-4.5798
77.352	17.462	65.556	-4.799	0.42269	-2.6258	-0.22061	0.81625	0.9201	0.66022	-1.3176	3263.9	40.282	9.7713	60.959	-45.669	58.086	58.472	23.406	-4.3517	-3.9146	0.75263	-1.9155	31.428	-4.5798
77.113	16.889	65.917	-4.7995	0.42664	-2.6212	-0.0022241	0.76146	0.94223	0.66022	-1.3176	3263.4	40.524	9.452	60.933	-45.505	58.061	58.472	23.406	-4.3517	-3.9146	0.75263	-1.9155	31.428	-4.5798
76.88	16.303	66.265	-4.799	0.43031	-2.6164	0.23083	0.70454	0.96612	0.66022	-1.3176	3262.9	40.759	9.125	60.906	-45.349	58.036	58.472	23.406	-4.3517	-3.9146	0.75263	-1.9155	31.428	-4.5798
76.653	15.703	66.6	-4.7972	0.43368	-2.6115	0.47727	0.64547	0.99148	0.66022	-1.3176	3262.4	40.986	8.7908	60.879	-45.2	58.01	58.472	23.406	-4.3517	-3.9146	0.75263	-1.9155	31.428	-4.5798
76.431	15.092	66.922	-4.7942	0.43676	-2.6065	0.73575	0.58428	1.018	0.66022	-1.3176	3261.9	41.205	8.4499	60.851	-45.058	57.984	58.472	23.406	-4.3517	-3.9146	0.75263	-1.9155	31.428	-4.5798
76.217	14.469	67.23	-4.7898	0.43952	-2.6013	1.0049	0.521	1.0454	0.66022	-1.3176	3261.3	41.415	8.1027	60.822	-44.925	57.957	58.472	23.406	-4.3517	-3.9146	0.75263	-1.9155	31.428	-4.5798
76.008	13.836	67.524	-4.7841	0.44196	-2.596	1.2834	0.45421	1.0861	0.66022	-1.3176	3260.8	41.617	7.7496	60.793	-44.8	57.93	58.472	23.406	-4.3517	-3.9146	0.75263	-1.9155	31.428	-4.5798
75.807	13.193	67.803	-4.777	0.44406	-2.5905	1.571	0.38459	1.1323	0.66022	-1.3176	3260.3	41.81	7.3912	60.764	-44.683	57.903	58.472	23.406	-4.3517	-3.9146	0.75263	-1.9155	31.428	-4.5798
75.613	12.542	68.068	-4.7684	0.4458	-2.5847	1.8663	0.3128	1.1785	0.66022	-1.3176	3259.8	41.994	7.0278	60.735	-44.574	57.875	58.472	23.406	-4.3517	-3.9146	0.75263	-1.9155	31.428	-4.5798
75.426	11.883	68.317	-4.7583	0.44718	-2.5787	2.1678	0.23899	1.2241	0.66022	-1.3176	3259.3	42.169	6.6601	60.705	-44.474	57.847	58.472	23.406	-4.3517	-3.9146	0.75263	-1.9155	31.428	-4.5798
75.247	11.217	68.551	-4.7467	0.44819	-2.5725	2.4737	0.16329	1.2688	0.66022	-1.3176	3258.8	42.334	6.2885	60.675	-44.382	57.819	58.472	23.406	-4.3517	-3.9146	0.75263	-1.9155	31.428	-4.5798
75.075	10.546	68.769	-4.7336	0.44881	-2.566	2.785	0.085691	1.3129	0.66022	-1.3176	3258.3	42.49	5.9136	60.644	-44.299	57.79	58.472	23.406	-4.3517	-3.9146	0.75263	-1.9155	31.428	-4.5798
74.912	9.8693	68.971	-4.7188	0.44904	-2.5593	3.1064	0.0058475	1.3572	0.66022	-1.3176	3257.8	42.636	5.5359	60.614	-44.225	57.762	58.472	23.406	-4.3517	-3.9146	0.75263	-1.9155	31.428	-4.5798
74.757	9.1893	69.157	-4.7025	0.44887	-2.5524	3.428	-0.075318	1.3994	0.66022	-1.3176	3257.3	42.772	5.156	60.584	-44.159	57.733	58.472	23.406	-4.3517	-3.9146	0.75263	-1.9155	31.428	-4.5798
74.61	8.5066	69.327	-4.6846	0.44829	-2.5453	3.7482	-0.15758	1.4393	0.66022	-1.3176	3256.7	42.898	4.7745	60.553	-44.102	57.705	58.472	23.406	-4.3517	-3.9146	0.75263	-1.9155	31.428	-4.5798
74.472	7.8224	69.48	-4.665	0.44729	-2.538	4.0653	-0.24068	1.4764	0.66022	-1.3176	3256.2	43.014	4.3918	60.523	-44.054	57.676	58.472	23.406	-4.3517	-3.9146	0.75263	-1.9155	31.428	-4.5798
74.342	7.1375	69.617	-4.6439	0.44588	-2.5306	4.3775	-0.32434	1.5105	0.66022	-1.3176	3255.7	43.12	4.0087	60.492	-44.014	57.648	58.472	23.406	-4.3517	-3.9146	0.75263	-1.9155	31.428	-4.5798
74.222	6.4531	69.737	-4.6213	0.44405	-2.5229	4.6875	-0.40926	1.5675	0.66022	-1.3176	3255.2	43.216	3.6256	60.462	-43.982	57.619	58.472	23.406	-4.3517	-3.9146	0.75263	-1.9155	31.428	-4.5798
74.11	5.7702	69.841	-4.5971	0.44179	-2.5149	4.9906	-0.49479	1.6206	0.66022	-1.3176	3254.7	43.301	3.2431	60.432	-43.959	57.591	58.472	23.406	-4.3517	-3.9146	0.75263	-1.9155	31.428	-4.5798
74.008	5.0896	69.929	-4.5714	0.4391	-2.5067	5.285	-0.58059	1.6691	0.66022	-1.3176	3254.2	43.377	2.8616	60.402	-43.944	57.563	58.472	23.406	-4.3517	-3.9146	0.75263	-1.9155	31.428	-4.5798
73.915	4.4124	70.001	-4.5442	0.43598	-2.4982	5.5693	-0.66636	1.7128	0.66022	-1.3176	3253.7	43.442	2.4819	60.372	-43.938	57.535	58.472	23.406	-4.3517	-3.9146	0.75263	-1.9155	31.428	-4.5798
73.831	3.7396	70.056	-4.5157	0.43243	-2.4896	5.8423	-0.75178	1.7516	0.66022	-1.3176	3253.2	43.497	2.1043	60.343	-43.939	57.508	58.472	23.406	-4.3517	-3.9146	0.75263	-1.9155	31.428	-4.5798
73.757	3.0721	70.095	-4.4858	0.42846	-2.4807	6.1087	-0.83645	1.7863	0.66022	-1.3176	3252.7	43.542	1.7293	60.314	-43.947	57.48	58.472	23.406	-4.3517	-3.9146	0.75263	-1.9155	31.428	-4.5798
73.692	2.4107	70.119	-4.4546	0.42407	-2.4717	6.3634	-0.92018	1.8163	0.66022	-1.3176	3252.2	43.577	1.3576	60.285	-43.964	57.453	58.472	23.406	-4.3517	-3.9146	0.75263	-1.9155	31.428	-4.5798
73.637	1.7565	70.127	-4.4222	0.41926	-2.4626	6.6031	-1.0027	1.8413	0.66022	-1.3176	3251.7	43.601	0.9896	60.257	-43.987	57.427	58.472	23.406	-4.3517	-3.9146	0.75263	-1.9155	31.428	-4.5798
73.591	1.1102	70.119	-4.3886	0.41405	-2.4533	6.8269	-1.0837	1.8611	0.66022	-1.3176	3251.1	43.616	0.62574	60.229	-44.018	57.401	58.472	23.406	-4.3517	-3.9146	0.75263	-1.9155	31.428	-4.5798
73.555	0.47264	70.097	-4.354	0.40843	-2.444	7.0338	-1.1629	1.8759	0.66022	-1.3176	3250.6	43.621	0.26652	60.202	-44.055	57.375	58.472	23.406	-4.3517	-3.9146	0.75263	-1.9155	31.428	-4.5798
73.529	-0.15533	70.06	-4.3183	0.40242	-2.4345	7.2223	-1.24	1.887	0.66022	-1.3176	3250.1	43.616	-0.087626	60.175	-44.099	57.35	58.472	23.406	-4.3517	-3.9146	0.75263	-1.9155	31.428	-4.5798
73.512	-0.77299	70.009	-4.2818	0.39603	-2.4251	7.3905	-1.3146	1.8968	0.66022	-1.3176	3249.6	43.602	-0.43628	60.148	-44.149	57.325	58.472	23.406	-4.3517	-3.9146	0.75263	-1.9155	31.428	-4.5798
73.506	-1.3797	69.943	-4.2444	0.38928	-2.4156	7.5404	-1.3866	1.9017	0.66022	-1.3176	3249.1	43.577	-0.77904	60.122	-44.205	57.301	58.472	23.406	-4.3517	-3.9146	0.75263	-1.9155	31.428	-4.5798
73.508	-1.9747	69.864	-4.2064	0.38217	-2.4061	7.6719	-1.4559	1.902	0.66022	-1.3176	3248.6	43.544	-1.1155	60.097	-44.267	57.277	58.472	23.406	-4.3517	-3.9146	0.75263	-1.9155	31.428	-4.5798
73.52	-2.5575	69.772	-4.1677	0.37473	-2.3966	7.8226	-1.5222	1.896	0.66022	-1.3176	3248.1	43.501	-1.4454	60.072	-44.334	57.254	58.472	23.406	-4.3517	-3.9146	0.75263	-1.9155	31.428	-4.5798
73.542	-3.1274	69.666	-4.1282	0.36695	-2.3871	7.9894	-1.5857	1.8836	0.66022	-1.3176	3247.6	43.45	-1.7683	60.048	-44.406	57.231	58.472	23.406	-4.3517	-3.9146	0.75263	-1.9155	31.428	-4.5798
73.573	-3.6837	69.549	-4.0878	0.35887	-2.3778	8.1376	-1.6464	1.8664	0.66022	-1.3176	3247.1	43.389	-2.0838	60.024	-44.482	57.209	58.472	23.406	-4.3517	-3.9146	0.75263	-1.9155	31.428	-4.5798
73.613	-4.2259	69.419	-4.0468	0.3505	-2.3685	8.2674	-1.7039	1.8438	0.66022	-1.3176	3246.6	43.32	-2.3916	60.002	-44.564	57.188	58.472	23.406	-4.3517	-3.9146	0.75263	-1.9155	31.428	-4.5798
73.663	-4.7533	69.277	-4.0052	0.34184	-2.3593	8.3778	-1.7583	1.8168	0.66022	-1.3176	3246.1	43.243	-2.6913	59.979	-44.65	57.167	58.472	23.406	-4.3517	-3.9146	0.75263	-1.9155	31.428	-4.5798
73.722	-5.2655	69.125	-3.9631	0.33292	-2.3503	8.4686	-1.8095	1.7855	0.66022	-1.3176	3245.6	43.157	-2.9826	59.958	-44.739	57.147	58.472	23.406	-4.3517	-3.9146	0.75263	-1.9155	31.428	-4.5798
73.79	-5.762	68.961	-3.9205	0.32375	-2.3415	8.5397	-1.8572	1.75	0.66022	-1.3176	3245.1	43.063	-3.2652	59.937	-44.833	57.128	58.472	23.406	-4.3517	-3.9146	0.75263	-1.9155	31.428	-4.5798
73.866	-6.2424	68.788	-3.8777	0.31435	-2.3328	8.5913	-1.9014	1.7105	0.66022	-1.3176	3244.6	42.961	-3.539	59.917	-44.93	57.109	58.472	23.406	-4.3517	-3.9146	0.75263	-1.9155	31.428	-4.5798
73.952	-6.7063	68.604	-3.8347	0.30474	-2.3244	8.6235	-1.9419	1.6672	0.66022	-1.3176	3244.1	42.852	-3.8036	59.898	-45.031	57.091	58.472	23.406	-4.3517	-3.9146	0.75263	-1.9155	31.428	-4.5798
74.046	-7.1535	68.411	-3.7915	0.29494	-2.3162	8.6357	-1.9786	1.6219	0.66022	-1.3176	3243.6	42.735	-4.0589	59.879	-45.136	57.074	58.472	23.406	-4.3517	-3.9146	0.75263	-1.9155	31.428	-4.5798
74.148	-7.5835	68.209	-3.7483	0.28496	-2.3082	8.6269	-2.0112	1.5785	0.66022	-1.3176	3243.0	42.611	-4.3046	59.861	-45.244	57.057	58.472	23.406	-4.3517	-3.9146	0.75263	-1.9155	31.428	-4.5798
74.259	-7.9962	67.998	-3.7053	0.27483	-2.3004	8.6001	-2.04	1.5315	0.66022	-1.3176	3242.5	42.48	-4.5406	59.844	-45.355	57.041	58.472	23.406	-4.3517	-3.9146	0.75263	-1.9155	31.428	-4.5798
74.378	-8.3914	67.779	-3.6624	0.26457	-2.2928	8.5559	-2.0649	1.4812	0.66022	-1.3176	3242.0	42.342	-4.7669	59.828	-45.469	57.026	58.472	23.406	-4.3517	-3.9146	0.75263	-1.9155	31.428	-4.5798
74.505	-8.769	67.552	-3.6197	0.25419	-2.2856	8.5471	-2.0859	1.4241	0.66022	-1.3176	3241.5	42.198	-4.9832	59.812	-45.586	57.012	58.472	23.406	-4.3517	-3.9146	0.75263	-1.9155	31.428	-4.5798
74.639	-9.1288	67.318	-3.5769	0.24372	-2.2786	8.5798	-2.1036	1.3589	0.66022	-1.3176	3241.0	42.048	-5.1895	59.798	-45.706	56.998	58.472	23.406	-4.3517	-3.9146	0.75263	-1.9155	31.428	-4.5798
74.781	-9.4705	67.078	-3.5339	0.23316	-2.272	8.5938	-2.1181	1.2895	0.66022	-1.3176	3240.5	41.892	-5.3856	59.784	-45.829	56.985	58.472	23.406	-4.3517	-3.9146	0.75263	-1.9155	31.428	-4.5798
74.931	-9.7938	66.83	-3.491	0.22254	-2.2657	8.5897	-2.1293	1.2159	0.66022	-1.3176	3240.0	41.73	-5.5713	59.77	-45.955	56.973	58.472	23.406	-4.3517	-3.9146	0.75263	-1.9155	31.428	-4.5798
75.087	-10.099	66.577	-3.4481	0.21187	-2.2598	8.5675	-2.1371	1.1383	0.66022	-1.3176	3239.5	41.562	-5.7465	59.758	-46.083	56.961	58.472	23.406	-4.3517	-3.9146	0.75263	-1.9155	31.428	-4.5798
75.251	-10.385	66.318	-3.4053	0.20117	-2.2543	8.5278	-2.1415	1.0567	0.66022	-1.3176	3239.0	41.389	-5.911	59.746	-46.214	56.951	58.472	23.406	-4.3517	-3.9146	0.75263	-1.9155	31.428	-4.5798
75.421	-10.652	66.053	-3.3628	0.19046	-2.2493	8.4728	-2.1424	0.97156	0.66022	-1.3176	3238.5	41.212	-6.0649	59.735	-46.348	56.941	58.472	23.406	-4.3517	-3.9146	0.75263	-1.9155	31.428	-4.5798
75.598	-10.901	65.784	-3.3204	0.17976	-2.2447	8.4709	-2.1401	0.87654	0.66022	-1.3176	3238.0	41.029	-6.208	59.725	-46.484	56.931	58.472	23.406	-4.3517	-3.9146	0.75263	-1.9155	31.428	-4.5798
75.781	-11.13	65.51	-3.2781	0.16907	-2.2405	8.452	-2.1349	0.77673	0.66022	-1.3176	3237.5	40.842	-6.3403	59.716	-46.622	56.923	58.472	23.406	-4.3517	-3.9146	0.75263	-1.9155	31.428	-4.5798
75.97	-11.341	65.232	-3.2359	0.15841	-2.2369	8.4166	-2.1266	0.67221	0.66022	-1.3176	3237.0	40.651	-6.4615	59.707	-46.763	56.915	58.472	23.406	-4.3517	-3.9146	0.75263	-1.9155	31.428	-4.5798
76.165	-11.532	64.95	-3.194	0.14781	-2.2338	8.3649	-2.1151	0.56306	0.66022	-1.3176	3236.5	40.456	-6.5716	59.699	-46.906	56.908	58.472	23.406	-4.3517	-3.9146	0.75263	-1.9155	31.428	-4.5798
76.366	-11.703	64.665	-3.1522	0.13727	-2.2313	8.3357	-2.1006	0.44546	0.66022	-1.3176	3236.0	40.257	-6.6706	59.692	-47.051	56.902	58.472	23.406	-4.3517	-3.9146	0.75263	-1.9155	31.428	-4.5798
76.572	-11.855	64.376	-3.1106	0.12681	-2.2294	8.3045	-2.0832	0.32123	0.66022	-1.3176	3235.5	40.055	-6.7583	59.686	-47.198	56.896	58.472	23.406	-4.3517	-3.9146	0.75263	-1.9155	31.428	-4.5798
76.783	-11.987	64.085	-3.0693	0.11637	-2.228	8.2293	-2.0962	0.21291	0.66022	-1.3176	3235.0	39.849	-6.8346	59.68	-47.347	56.891	58.472	23.406	-4.3517	-3.9146	0.75263	-1.9155	31.428	-4.5798
76.999	-12.099	63.791	-3.0284	0.10583	-2.2272	8.1264	-2.1187	0.11088	0.66022	-1.3176	3234.5	39.64	-6.8995	59.675	-47.497	56.887	58.472	23.406	-4.3517	-3.9146	0.75263	-1.9155	31.428	-4.5798
77.22	-12.192	63.495	-2.988	0.09519	-2.2269	8.006	-2.1385	0.0081305	0.66022	-1.3176	3234.0	39.429	-6.953	59.671	-47.65	56.884	58.472	23.406	-4.3517	-3.9146	0.75263	-1.9155	31.428	-4.5798
77.446	-12.264	63.196	-2.9483	0.084454	-2.2271	7.893	-2.1555	-0.097116	0.66022	-1.3176	3233.5	39.215	-6.995	59.668	-47.803	56.881	58.472	23.406	-4.3517	-3.9146	0.75263	-1.9155	31.428	-4.5798
77.676	-12.317	62.896	-2.9091	0.07364	-2.2279	7.7702	-2.1699	-0.20364	0.66022	-1.3176	3233.0	38.998	-7.0256	59.666	-47.958	56.879	58.472	23.406	-4.3517	-3.9146	0.75263	-1.9155	31.428	-4.5798
77.911	-12.351	62.594	-2.8706	0.06276	-2.2292	7.6296	-2.1817	-0.31069	0.66022	-1.3176	3232.5	38.779	-7.0448	59.664	-48.115	56.878	58.472	23.406	-4.3517	-3.9146	0.75263	-1.9155	31.428	-4.5798
78.15	-12.364	62.291	-2.8329	0.051827	-2.231	7.4717	-2.1908	-0.41812	0.66022	-1.3176	3232.0	38.557	-7.0527	59.663	-48.272	56.878	58.472	23.406	-4.3517	-3.9146	0.75263	-1.9155	31.428	-4.5798
78.392	-12.358	61.986	-2.796	0.040856	-2.2334	7.2653	-2.1975	-0.51129	0.66022	-1.3176	3231.5	38.334	-7.0492	59.663	-48.431	56.878	58.472	23.406	-4.3517	-3.9146	0.75263	-1.9155	31.428	-4.5798
78.639	-12.332	61.679	-2.7603	0.029857	-2.2361	7.0115	-2.2012	-0.5882	0.66022	-1.3176	3231.0	38.109	-7.0345	59.663	-48.591	56.879	58.472	23.406	-4.3517	-3.9146	0.75263	-1.9155	31.428	-4.5798
78.889	-12.287	61.372	-2.7259	0.01885	-2.2392	6.75	-2.2011	-0.66623	0.66022	-1.3176	3230.5	37.881	-7.0085	59.665	-48.752	56.88	58.472	23.406	-4.3517	-3.9146	0.75263	-1.9155	31.428	-4.5798
79.142	-12.223	61.063	-2.6928	0.0078524	-2.2428	6.4817	-2.1973	-0.74523	0.66022	-1.3176	3230.0	37.653	-6.9716	59.667	-48.913	56.883	58.472	23.406	-4.3517	-3.9146	0.75263	-1.9155	31.428	-4.5798
79.398	-12.141	60.753	-2.6611	-0.0031166	-2.2467	6.2071	-2.1896	-0.82509	0.66022	-1.3176	3229.5	37.422	-6.9239	59.669	-49.076	56.885	58.472	23.406	-4.3517	-3.9146	0.75263	-1.9155	31.428	-4.5798
79.657	-12.04	60.442	-2.6307	-0.014038	-2.251	5.9269	-2.1782	-0.90567	0.66022	-1.3176	3229.0	37.191	-6.8656	59.672	-49.239	56.889	58.472	23.406	-4.3517	-3.9146	0.75263	-1.9155	31.428	-4.5798
79.919	-11.92	60.131	-2.6018	-0.024892	-2.2557	5.6297	-2.1628	-0.98685	0.66022	-1.3176	3228.4	36.958	-6.7969	59.676	-49.402	56.893	58.472	23.406	-4.3517	-3.9146	0.75263	-1.9155	31.428	-4.5798
80.183	-11.784	59.818	-2.5744	-0.035659	-2.2609	5.3254	-2.1435	-1.0684	0.66022	-1.3176	3227.9	36.724	-6.7181	59.681	-49.567	56.898	58.472	23.406	-4.3517	-3.9146	0.75263	-1.9155	31.428	-4.5798
80.449	-11.63	59.505	-2.5486	-0.046321	-2.2664	5.0183	-2.1203	-1.1502	0.66022	-1.3176	3227.4	36.489	-6.6294	59.686	-49.731	56.903	58.472	23.406	-4.3517	-3.9146	0.75263	-1.9155	31.428	-4.5798
80.717	-11.459	59.191	-2.5243	-0.056856	-2.2724	4.709	-2.0932	-1.2323	0.66022	-1.3176	3226.9	36.253	-6.531	59.692	-49.896	56.909	58.472	23.406	-4.3517	-3.9146	0.75263	-1.9155	31.428	-4.5798
80.986	-11.272	58.877	-2.5015	-0.067246	-2.2788	4.398	-2.0622	-1.3145	0.66022	-1.3176	3226.4	36.017	-6.423	59.698	-50.061	56.916	58.472	23.406	-4.3517	-3.9146	0.75263	-1.9155	31.428	-4.5798
81.257	-11.068	58.562	-2.4803	-0.077472	-2.2855	4.0858	-2.0274	-1.3967	0.66022	-1.3176	3225.9	35.78	-6.3058	59.705	-50.227	56.923	58.472	23.406	-4.3517	-3.9146	0.75263	-1.9155	31.428	-4.5798
81.529	-10.849	58.247	-2.4606	-0.087514	-2.2927	3.7729	-1.9889	-1.479	0.66022	-1.3176	3225.4	35.543	-6.1795	59.713	-50.392	56.931	58.472	23.406	-4.3517	-3.9146	0.75263	-1.9155	31.428	-4.5798
81.802	-10.614	57.931	-2.4426	-0.097354	-2.3003	3.4533	-1.9466	-1.561	0.66022	-1.3176	3224.9	35.306	-6.0443	59.722	-50.557	56.939	58.472	23.406	-4.3517	-3.9146	0.75263	-1.9155	31.428	-4.5798
82.076	-10.364	57.616	-2.4261	-0.10697	-2.3083	3.1242	-1.9008	-1.642	0.66022	-1.3176	3224.4	35.068	-5.9005	59.731	-50.722	56.949	58.472	23.406	-4.3517	-3.9146	0.75263	-1.9155	31.428	-4.5798
82.35	-10.099	57.3	-2.4113	-0.11634	-2.3167	2.7774	-1.8416	-1.6845	0.66022	-1.3176	3223.9	34.831	-5.7483	59.741	-50.887	56.958	58.472	23.406	-4.3517	-3.9146	0.75263	-1.9155	31.428	-4.5798
82.624	-9.8196	56.984	-2.3984	-0.12538	-2.3252	2.4212	-1.7758	-1.7099	0.66022	-1.3176	3223.4	34.593	-5.5878	59.751	-51.052	56.969	58.472	23.406	-4.3517	-3.9146	0.75263	-1.9155	31.428	-4.5798
82.897	-9.5264	56.669	-2.3871	-0.13409	-2.3338	2.0646	-1.7074	-1.7334	0.66022	-1.3176	3222.9	34.357	-5.4194	59.762	-51.216	56.98	58.472	23.406	-4.3517	-3.9146	0.75263	-1.9155	31.428	-4.5798
83.17	-9.2196	56.354	-2.3777	-0.14245	-2.3425	1.7087	-1.6363	-1.7551	0.66022	-1.3176	3222.4	34.12	-5.2434	59.774	-51.379	56.991	58.472	23.406	-4.3517	-3.9146	0.75263	-1.9155	31.428	-4.5798
83.443	-8.8999	56.039	-2.37	-0.15045	-2.3513	1.3542	-1.5626	-1.7749	0.66022	-1.3176	3221.9	33.885	-5.06	59.786	-51.541	57.004	58.472	23.406	-4.3517	-3.9146	0.75263	-1.9155	31.428	-4.5798
83.714	-8.5677	55.725	-2.3642	-0.15807	-2.3602	1.0021	-1.4864	-1.7931	0.66022	-1.3176	3221.4	33.65	-4.8696	59.799	-51.703	57.016	58.472	23.406	-4.3517	-3.9146	0.75263	-1.9155	31.428	-4.5798
83.984	-8.2236	55.411	-2.36	-0.16531	-2.3692	0.65307	-1.4076	-1.8095	0.66022	-1.3176	3220.9	33.416	-4.6725	59.813	-51.863	57.03	58.472	23.406	-4.3517	-3.9146	0.75263	-1.9155	31.428	-4.5798
84.252	-7.8679	55.099	-2.3576	-0.17214	-2.3783	0.30271	-1.3263	-1.8237	0.66022	-1.3176	3220.4	33.184	-4.4689	59.827	-52.022	57.044	58.472	23.406	-4.3517	-3.9146	0.75263	-1.9155	31.428	-4.5798
84.518	-7.5012	54.787	-2.357	-0.17857	-2.3875	-0.048097	-1.2426	-1.8356	0.66022	-1.3176	3219.9	32.953	-4.2592	59.842	-52.179	57.058	58.472	23.406	-4.3517	-3.9146	0.75263	-1.9155	31.428	-4.5798
84.781	-7.1241	54.477	-2.3581	-0.18457	-2.3967	-0.3913	-1.1565	-1.8458	0.66022	-1.3176	3219.4	32.723	-4.0437	59.857	-52.335	57.073	58.472	23.406	-4.3517	-3.9146	0.75263	-1.9155	31.428	-4.5798
85.042	-6.7369	54.169	-2.3609	-0.19013	-2.4059	-0.72172	-1.0681	-1.8521	0.66022	-1.3176	3218.9	32.496	-3.8226	59.873	-52.489	57.089	58.472	23.406	-4.3517	-3.9146	0.75263	-1.9155	31.428	-4.5798
85.3	-6.3403	53.862	-2.3653	-0.19524	-2.4152	-1.0422	-0.97762	-1.8567	0.66022	-1.3176	3218.4	32.27	-3.5962	59.89	-52.642	57.105	58.472	23.406	-4.3517	-3.9146	0.75263	-1.9155	31.428	-4.5798
85.555	-5.9345	53.557	-2.3713	-0.1999	-2.4245	-1.3537	-0.88523	-1.8603	0.66022	-1.3176	3217.9	32.046	-3.3648	59.907	-52.792	57.122	58.472	23.406	-4.3517	-3.9146	0.75263	-1.9155	31.428	-4.5798
85.807	-5.5202	53.255	-2.3788	-0.20409	-2.4338	-1.6558	-0.79106	-1.863	0.66022	-1.3176	3217.4	31.825	-3.1287	59.924	-52.94	57.139	58.472	23.406	-4.3517	-3.9146	0.75263	-1.9155	31.428	-4.5798
86.054	-5.0976	52.955	-2.3878	-0.20781	-2.4431	-1.9482	-0.69524	-1.8648	0.66022	-1.3176	3216.9	31.607	-2.8881	59.942	-53.085	57.157	58.472	23.406	-4.3517	-3.9146	0.75263	-1.9155	31.428	-4.5798
86.298	-4.6673	52.657	-2.3983	-0.21104	-2.4524	-2.2308	-0.59794	-1.8657	0.66022	-1.3176	3216.4	31.391	-2.6433	59.961	-53.228	57.175	58.472	23.406	-4.3517	-3.9146	0.75263	-1.9155	31.428	-4.5798
86.537	-4.2297	52.363	-2.4101	-0.21379	-2.4618	-2.5034	-0.49932	-1.8658	0.66022	-1.3176	3215.9	31.178	-2.3946	59.98	-53.369	57.194	58.472	23.406	-4.3517	-3.9146	0.75263	-1.9155	31.428	-4.5798
86.772	-3.7852	52.072	-2.4233	-0.21603	-2.4711	-2.7659	-0.39956	-1.8651	0.66022	-1.3176	3215.4	30.968	-2.1421	60.0	-53.506	57.213	58.472	23.406	-4.3517	-3.9146	0.75263	-1.9155	31.428	-4.5798
87.002	-3.3341	51.785	-2.4378	-0.21778	-2.4804	-3.0158	-0.29913	-1.8648	0.66022	-1.3176	3214.9	30.762	-1.8861	60.02	-53.64	57.233	58.472	23.406	-4.3517	-3.9146	0.75263	-1.9155	31.428	-4.5798
87.227	-2.8769	51.502	-2.4534	-0.21902	-2.4897	-3.2525	-0.19829	-1.8651	0.66022	-1.3176	3214.4	30.559	-1.6268	60.041	-53.77	57.253	58.472	23.406	-4.3517	-3.9146	0.75263	-1.9155	31.428	-4.5798
87.446	-2.4138	51.223	-2.4703	-0.21976	-2.4991	-3.4789	-0.096838	-1.8648	0.66022	-1.3176	3213.9	30.36	-1.3644	60.062	-53.897	57.274	58.472	23.406	-4.3517	-3.9146	0.75263	-1.9155	31.428	-4.5798
87.66	-1.9454	50.949	-2.4882	-0.21999	-2.5084	-3.6948	0.0051087	-1.8639	0.66022	-1.3176	3213.4	30.166	-1.0992	60.084	-54.021	57.295	58.472	23.406	-4.3517	-3.9146	0.75263	-1.9155	31.428	-4.5798
87.868	-1.4719	50.68	-2.5072	-0.21971	-2.5177	-3.8992	0.10729	-1.8625	0.66022	-1.3176	3212.8	29.975	-0.83132	60.106	-54.14	57.316	58.472	23.406	-4.3517	-3.9146	0.75263	-1.9155	31.428	-4.5798
88.07	-0.99383	50.417	-2.5272	-0.21892	-2.527	-4.0861	0.20909	-1.8597	0.66022	-1.3176	3212.3	29.789	-0.5611	60.128	-54.255	57.338	58.472	23.406	-4.3517	-3.9146	0.75263	-1.9155	31.428	-4.5798
88.266	-0.5117	50.159	-2.548	-0.21762	-2.5363	-4.2636	0.31025	-1.855	0.66022	-1.3176	3211.8	29.608	-0.28878	60.151	-54.366	57.36	58.472	23.406	-4.3517	-3.9146	0.75263	-1.9155	31.428	-4.5798
88.455	-0.02581	49.908	-2.5698	-0.21582	-2.5456	-4.4314	0.41056	-1.8483	0.66022	-1.3176	3211.3	29.433	-0.014561	60.175	-54.473	57.383	58.472	23.406	-4.3517	-3.9146	0.75263	-1.9155	31.428	-4.5798
88.637	0.46351	49.663	-2.5923	-0.21352	-2.5548	-4.5864	0.50871	-1.8332	0.66022	-1.3176	3210.8	29.262	0.26138	60.199	-54.574	57.406	58.472	23.406	-4.3517	-3.9146	0.75263	-1.9155	31.428	-4.5798
88.813	0.95593	49.426	-2.6156	-0.21073	-2.5639	-4.7314	0.6054	-1.817	0.66022	-1.3176	3210.3	29.097	0.53886	60.223	-54.671	57.43	58.472	23.406	-4.3517	-3.9146	0.75263	-1.9155	31.428	-4.5798
88.981	1.4511	49.196	-2.6396	-0.20747	-2.5729	-4.8668	0.70052	-1.7999	0.66022	-1.3176	3209.8	28.937	0.81768	60.248	-54.763	57.454	58.472	23.406	-4.3517	-3.9146	0.75263	-1.9155	31.428	-4.5798
89.142	1.9488	48.974	-2.6643	-0.20373	-2.5819	-4.9925	0.7939	-1.7821	0.66022	-1.3176	3209.3	28.784	1.0977	60.272	-54.85	57.478	58.472	23.406	-4.3517	-3.9146	0.75263	-1.9155	31.428	-4.5798
89.296	2.4486	48.759	-2.6895	-0.19953	-2.5908	-5.1086	0.88536	-1.7635	0.66022	-1.3176	3208.8	28.636	1.3787	60.298	-54.931	57.503	58.472	23.406	-4.3517	-3.9146	0.75263	-1.9155	31.428	-4.5798
89.442	2.9502	48.554	-2.7154	-0.19488	-2.5995	-5.2153	0.97475	-1.7443	0.66022	-1.3176	3208.3	28.495	1.6605	60.323	-55.006	57.527	58.472	23.406	-4.3517	-3.9146	0.75263	-1.9155	31.428	-4.5798
89.58	3.4534	48.357	-2.7417	-0.18979	-2.6082	-5.3127	1.0619	-1.7243	0.66022	-1.3176	3207.8	28.361	1.9429	60.349	-55.075	57.552	58.472	23.406	-4.3517	-3.9146	0.75263	-1.9155	31.428	-4.5798
89.71	3.9577	48.169	-2.7685	-0.18427	-2.6168	-5.404	1.145	-1.7044	0.66022	-1.3176	3207.3	28.233	2.2259	60.375	-55.139	57.578	58.472	23.406	-4.3517	-3.9146	0.75263	-1.9155	31.428	-4.5798
89.832	4.463	47.991	-2.7957	-0.17834	-2.6252	-5.4873	1.2252	-1.6839	0.66022	-1.3176	3206.8	28.112	2.5091	60.401	-55.196	57.603	58.472	23.406	-4.3517	-3.9146	0.75263	-1.9155	31.428	-4.5798
89.946	4.9688	47.823	-2.8233	-0.17202	-2.6336	-5.5619	1.3029	-1.663	0.66022	-1.3176	3206.3	27.999	2.7925	60.428	-55.247	57.629	58.472	23.406	-4.3517	-3.9146	0.75263	-1.9155	31.428	-4.5798
90.051	5.4749	47.665	-2.8513	-0.1653	-2.6419	-5.6381	1.386	-1.6476	0.66022	-1.3176	3205.8	27.893	3.0758	60.454	-55.291	57.654	58.472	23.406	-4.3517	-3.9146	0.75263	-1.9155	31.428	-4.5798
90.148	5.981	47.517	-2.8797	-0.15817	-2.6501	-5.7071	1.4656	-1.6308	0.66022	-1.3176	3205.3	27.794	3.359	60.481	-55.328	57.68	58.472	23.406	-4.3517	-3.9146	0.75263	-1.9155	31.428	-4.5798
90.236	6.4867	47.38	-2.9084	-0.15065	-2.6582	-5.7689	1.5414	-1.6127	0.66022	-1.3176	3204.8	27.703	3.6417	60.508	-55.358	57.706	58.472	23.406	-4.3517	-3.9146	0.75263	-1.9155	31.428	-4.5798
90.316	6.9917	47.255	-2.9374	-0.14276	-2.6662	-5.8235	1.6134	-1.5935	0.66022	-1.3176	3204.3	27.619	3.9239	60.535	-55.382	57.732	58.472	23.406	-4.3517	-3.9146	0.75263	-1.9155	31.428	-4.5798
90.386	7.4957	47.14	-2.9666	-0.13452	-2.6741	-5.8728	1.6797	-1.5693	0.66022	-1.3176	3203.7	27.544	4.2054	60.562	-55.398	57.758	58.472	23.406	-4.3517	-3.9146	0.75263	-1.9155	31.428	-4.5798
90.448	7.9983	47.038	-2.9961	-0.12597	-2.6819	-5.9152	1.7413	-1.5429	0.66022	-1.3176	3203.2	27.477	4.4859	60.588	-55.406	57.785	58.472	23.406	-4.3517	-3.9146	0.75263	-1.9155	31.428	-4.5798
90.5	8.4992	46.948	-3.0258	-0.11712	-2.6895	-5.95	1.799	-1.5161	0.66022	-1.3176	3202.7	27.418	4.7654	60.615	-55.407	57.811	58.472	23.406	-4.3517	-3.9146	0.75263	-1.9155	31.428	-4.5798
90.544	8.9979	46.869	-3.0556	-0.10799	-2.6971	-5.9772	1.8528	-1.4889	0.66022	-1.3176	3202.2	27.368	5.0435	60.642	-55.4	57.837	58.472	23.406	-4.3517	-3.9146	0.75263	-1.9155	31.428	-4.5798
90.578	9.4942	46.803	-3.0855	-0.098596	-2.7044	-5.9969	1.9027	-1.4615	0.66022	-1.3176	3201.7	27.326	5.3201	60.669	-55.385	57.863	58.472	23.406	-4.3517	-3.9146	0.75263	-1.9155	31.428	-4.5798
90.603	9.9876	46.75	-3.1155	-0.088966	-2.7117	-6.009	1.9487	-1.4341	0.66022	-1.3176	3201.2	27.293	5.595	60.695	-55.363	57.888	58.472	23.406	-4.3517	-3.9146	0.75263	-1.9155	31.428	-4.5798
90.619	10.478	46.71	-3.1456	-0.079116	-2.7188	-6.0137	1.9907	-1.4069	0.66022	-1.3176	3200.7	27.269	5.868	60.722	-55.332	57.914	58.472	23.406	-4.3517	-3.9146	0.75263	-1.9155	31.428	-4.5798
90.626	10.965	46.682	-3.1757	-0.069068	-2.7257	-6.0185	2.0272	-1.3794	0.66022	-1.3176	3200.2	27.253	6.1389	60.748	-55.294	57.939	58.472	23.406	-4.3517	-3.9146	0.75263	-1.9155	31.428	-4.5798
90.623	11.447	46.668	-3.2058	-0.058852	-2.7326	-6.0228	2.0584	-1.352	0.66022	-1.3176	3199.7	27.247	6.4076	60.774	-55.247	57.965	58.472	23.406	-4.3517	-3.9146	0.75263	-1.9155	31.428	-4.5798
90.612	11.926	46.666	-3.2359	-0.048489	-2.7393	-6.0195	2.0861	-1.3253	0.66022	-1.3176	3199.2	27.249	6.6738	60.8	-55.192	57.99	58.472	23.406	-4.3517	-3.9146	0.75263	-1.9155	31.428	-4.5798
90.59	12.4	46.679	-3.266	-0.037997	-2.7458	-6.0087	2.1102	-1.2996	0.66022	-1.3176	3198.7	27.261	6.9373	60.825	-55.128	58.014	58.472	23.406	-4.3517	-3.9146	0.75263	-1.9155	31.428	-4.5798
90.56	12.868	46.704	-3.296	-0.027393	-2.7523	-5.9903	2.1308	-1.2749	0.66022	-1.3176	3198.2	27.281	7.1979	60.85	-55.056	58.039	58.472	23.406	-4.3517	-3.9146	0.75263	-1.9155	31.428	-4.5798
90.52	13.332	46.743	-3.3259	-0.016695	-2.7586	-5.9646	2.148	-1.2515	0.66022	-1.3176	3197.6	27.311	7.4554	60.875	-54.976	58.063	58.472	23.406	-4.3517	-3.9146	0.75263	-1.9155	31.428	-4.5798
90.471	13.789	46.796	-3.3556	-0.0059187	-2.7648	-5.9314	2.1618	-1.2296	0.66022	-1.3176	3197.1	27.35	7.7097	60.9	-54.887	58.087	58.472	23.406	-4.3517	-3.9146	0.75263	-1.9155	31.428	-4.5798
90.413	14.241	46.862	-3.3852	0.0049179	-2.7709	-5.891	2.1723	-1.2093	0.66022	-1.3176	3196.6	27.398	7.9605	60.924	-54.79	58.11	58.472	23.406	-4.3517	-3.9146	0.75263	-1.9155	31.428	-4.5798
90.346	14.685	46.942	-3.4145	0.015793	-2.7769	-5.8473	2.1768	-1.1848	0.66022	-1.3176	3196.1	27.456	8.2077	60.947	-54.685	58.133	58.472	23.406	-4.3517	-3.9146	0.75263	-1.9155	31.428	-4.5798
90.269	15.123	47.036	-3.4436	0.026681	-2.7827	-5.7969	2.1779	-1.1612	0.66022	-1.3176	3195.6	27.522	8.451	60.97	-54.571	58.155	58.472	23.406	-4.3517	-3.9146	0.75263	-1.9155	31.428	-4.5798
90.184	15.554	47.143	-3.4725	0.037567	-2.7885	-5.7391	2.1759	-1.1396	0.66022	-1.3176	3195.1	27.598	8.6902	60.993	-54.448	58.177	58.472	23.406	-4.3517	-3.9146	0.75263	-1.9155	31.428	-4.5798
90.089	15.977	47.264	-3.501	0.048435	-2.7941	-5.6741	2.171	-1.1201	0.66022	-1.3176	3194.6	27.683	8.9252	61.015	-54.317	58.199	58.472	23.406	-4.3517	-3.9146	0.75263	-1.9155	31.428	-4.5798
89.986	16.392	47.398	-3.5292	0.059272	-2.7997	-5.6021	2.1633	-1.1029	0.66022	-1.3176	3194.1	27.777	9.1557	61.037	-54.178	58.22	58.472	23.406	-4.3517	-3.9146	0.75263	-1.9155	31.428	-4.5798
89.873	16.799	47.546	-3.557	0.070063	-2.8052	-5.5233	2.1529	-1.0881	0.66022	-1.3176	3193.6	27.88	9.3817	61.058	-54.031	58.241	58.472	23.406	-4.3517	-3.9146	0.75263	-1.9155	31.428	-4.5798
89.752	17.197	47.707	-3.5844	0.080796	-2.8106	-5.4378	2.1398	-1.0759	0.66022	-1.3176	3193.1	27.992	9.6028	61.078	-53.875	58.261	58.472	23.406	-4.3517	-3.9146	0.75263	-1.9155	31.428	-4.5798
89.622	17.586	47.881	-3.6115	0.091475	-2.8159	-5.3842	2.1317	-1.0685	0.66022	-1.3176	3192.5	28.114	9.819	61.098	-53.711	58.28	58.472	23.406	-4.3517	-3.9146	0.75263	-1.9155	31.428	-4.5798
89.484	17.966	48.068	-3.6383	0.10211	-2.8213	-5.3341	2.1223	-1.0634	0.66022	-1.3176	3192.0	28.243	10.03	61.117	-53.539	58.299	58.472	23.406	-4.3517	-3.9146	0.75263	-1.9155	31.428	-4.5798
89.337	18.336	48.268	-3.6648	0.11269	-2.8266	-5.2976	2.1092	-1.0589	0.66022	-1.3176	3191.5	28.382	10.236	61.136	-53.36	58.317	58.472	23.406	-4.3517	-3.9146	0.75263	-1.9155	31.428	-4.5798
89.182	18.696	48.481	-3.6912	0.1232	-2.8318	-5.2586	2.0953	-1.056	0.66022	-1.3176	3191.0	28.53	10.436	61.154	-53.172	58.334	58.472	23.406	-4.3517	-3.9146	0.75263	-1.9155	31.428	-4.5798
89.018	19.045	48.707	-3.7174	0.13364	-2.8371	-5.2179	2.0809	-1.0555	0.66022	-1.3176	3190.5	28.686	10.63	61.171	-52.977	58.351	58.472	23.406	-4.3517	-3.9146	0.75263	-1.9155	31.428	-4.5798
88.846	19.384	48.945	-3.7434	0.14401	-2.8424	-5.1756	2.066	-1.0576	0.66022	-1.3176	3190.0	28.85	10.819	61.187	-52.774	58.367	58.472	23.406	-4.3517	-3.9146	0.75263	-1.9155	31.428	-4.5798
88.667	19.712	49.196	-3.7692	0.1543	-2.8477	-5.1321	2.0508	-1.0623	0.66022	-1.3176	3189.5	29.023	11.001	61.203	-52.563	58.383	58.472	23.406	-4.3517	-3.9146	0.75263	-1.9155	31.428	-4.5798
88.479	20.028	49.458	-3.7947	0.16452	-2.853	-5.0877	2.0354	-1.0695	0.66022	-1.3176	3189.0	29.205	11.177	61.218	-52.345	58.397	58.472	23.406	-4.3517	-3.9146	0.75263	-1.9155	31.428	-4.5798
88.283	20.332	49.733	-3.82	0.17466	-2.8584	-5.0427	2.02	-1.0792	0.66022	-1.3176	3188.5	29.394	11.346	61.232	-52.12	58.411	58.472	23.406	-4.3517	-3.9146	0.75263	-1.9155	31.428	-4.5798
88.08	20.624	50.019	-3.8451	0.18472	-2.8638	-4.9972	2.0047	-1.0914	0.66022	-1.3176	3188.0	29.592	11.509	61.245	-51.888	58.424	58.472	23.406	-4.3517	-3.9146	0.75263	-1.9155	31.428	-4.5798
87.869	20.904	50.317	-3.87	0.1947	-2.8693	-4.9593	1.9857	-1.0943	0.66022	-1.3176	3187.4	29.797	11.664	61.258	-51.649	58.437	58.472	23.406	-4.3517	-3.9146	0.75263	-1.9155	31.428	-4.5798
87.65	21.17	50.626	-3.8948	0.20457	-2.8748	-4.928	1.9628	-1.0872	0.66022	-1.3176	3186.9	30.01	11.813	61.269	-51.403	58.448	58.472	23.406	-4.3517	-3.9146	0.75263	-1.9155	31.428	-4.5798
87.425	21.423	50.946	-3.9192	0.21427	-2.8801	-4.8563	1.9145	-1.0452	0.66022	-1.3176	3186.4	30.231	11.954	61.28	-51.151	58.459	58.472	23.406	-4.3517	-3.9146	0.75263	-1.9155	31.428	-4.5798
87.192	21.663	51.276	-3.9433	0.22371	-2.8852	-4.788	1.8638	-0.99594	0.66022	-1.3176	3185.9	30.459	12.088	61.29	-50.892	58.469	58.472	23.406	-4.3517	-3.9146	0.75263	-1.9155	31.428	-4.5798
86.952	21.887	51.616	-3.9671	0.2329	-2.89	-4.7213	1.8116	-0.94138	0.66022	-1.3176	3185.4	30.694	12.213	61.299	-50.628	58.477	58.472	23.406	-4.3517	-3.9146	0.75263	-1.9155	31.428	-4.5798
86.706	22.098	51.966	-3.9905	0.24183	-2.8946	-4.6532	1.7587	-0.88586	0.66022	-1.3176	3184.9	30.936	12.331	61.306	-50.358	58.485	58.472	23.406	-4.3517	-3.9146	0.75263	-1.9155	31.428	-4.5798
86.453	22.293	52.325	-4.0136	0.25049	-2.8989	-4.5839	1.7053	-0.82934	0.66022	-1.3176	3184.4	31.184	12.44	61.313	-50.083	58.492	58.472	23.406	-4.3517	-3.9146	0.75263	-1.9155	31.428	-4.5798
86.195	22.472	52.692	-4.0364	0.25888	-2.9029	-4.5138	1.6516	-0.7718	0.66022	-1.3176	3183.9	31.438	12.541	61.319	-49.803	58.498	58.472	23.406	-4.3517	-3.9146	0.75263	-1.9155	31.428	-4.5798
85.93	22.636	53.068	-4.0588	0.267	-2.9066	-4.443	1.5976	-0.71324	0.66022	-1.3176	3183.3	31.698	12.633	61.324	-49.518	58.503	58.472	23.406	-4.3517	-3.9146	0.75263	-1.9155	31.428	-4.5798
85.66	22.783	53.452	-4.0808	0.27486	-2.91	-4.3717	1.5435	-0.65368	0.66022	-1.3176	3182.8	31.964	12.716	61.327	-49.229	58.507	58.472	23.406	-4.3517	-3.9146	0.75263	-1.9155	31.428	-4.5798
85.385	22.914	53.843	-4.1025	0.28244	-2.9132	-4.3	1.4893	-0.59313	0.66022	-1.3176	3182.3	32.235	12.789	61.329	-48.936	58.51	58.472	23.406	-4.3517	-3.9146	0.75263	-1.9155	31.428	-4.5798
85.105	23.028	54.24	-4.1238	0.28975	-2.916	-4.2281	1.4354	-0.53165	0.66022	-1.3176	3181.8	32.511	12.854	61.331	-48.639	58.511	58.472	23.406	-4.3517	-3.9146	0.75263	-1.9155	31.428	-4.5798
84.82	23.124	54.644	-4.1448	0.29679	-2.9185	-4.1603	1.3816	-0.46874	0.66022	-1.3176	3181.3	32.791	12.908	61.331	-48.339	58.512	58.472	23.406	-4.3517	-3.9146	0.75263	-1.9155	31.428	-4.5798
84.531	23.203	55.053	-4.1654	0.30357	-2.9207	-4.0966	1.3283	-0.40469	0.66022	-1.3176	3180.8	33.075	12.954	61.33	-48.036	58.511	58.472	23.406	-4.3517	-3.9146	0.75263	-1.9155	31.428	-4.5798
84.238	23.264	55.468	-4.1857	0.31007	-2.9225	-4.0348	1.2755	-0.33997	0.66022	-1.3176	3180.3	33.364	12.989	61.327	-47.731	58.509	58.472	23.406	-4.3517	-3.9146	0.75263	-1.9155	31.428	-4.5798
83.941	23.307	55.887	-4.2058	0.31632	-2.9241	-3.9749	1.2233	-0.27471	0.66022	-1.3176	3179.8	33.655	13.014	61.324	-47.423	58.506	58.472	23.406	-4.3517	-3.9146	0.75263	-1.9155	31.428	-4.5798
83.641	23.331	56.311	-4.2255	0.32231	-2.9253	-3.9171	1.1719	-0.20903	0.66022	-1.3176	3179.3	33.95	13.028	61.319	-47.114	58.502	58.472	23.406	-4.3517	-3.9146	0.75263	-1.9155	31.428	-4.5798
83.338	23.337	56.737	-4.2449	0.32804	-2.9261	-3.8615	1.1215	-0.14307	0.66022	-1.3176	3178.7	34.247	13.033	61.313	-46.803	58.497	58.472	23.406	-4.3517	-3.9146	0.75263	-1.9155	31.428	-4.5798
83.032	23.323	57.167	-4.2641	0.33353	-2.9267	-3.804	1.0786	-0.084782	0.66022	-1.3176	3178.2	34.547	13.027	61.306	-46.491	58.49	58.472	23.406	-4.3517	-3.9146	0.75263	-1.9155	31.428	-4.5798
82.724	23.29	57.6	-4.283	0.33888	-2.927	-3.7363	1.0616	-0.057563	0.66022	-1.3176	3177.7	34.849	13.01	61.297	-46.179	58.483	58.472	23.406	-4.3517	-3.9146	0.75263	-1.9155	31.428	-4.5798
82.414	23.238	58.035	-4.3015	0.34417	-2.9272	-3.7167	1.0697	-0.0056909	0.66022	-1.3176	3177.2	35.153	12.982	61.288	-45.866	58.474	58.472	23.406	-4.3517	-3.9146	0.75263	-1.9155	31.428	-4.5798
82.102	23.167	58.472	-4.3202	0.3496	-2.9271	-3.7423	1.1027	0.07067	0.66022	-1.3176	3176.7	35.458	12.944	61.277	-45.552	58.465	58.472	23.406	-4.3517	-3.9146	0.75263	-1.9155	31.428	-4.5798
81.789	23.076	58.911	-4.339	0.35519	-2.9265	-3.7711	1.1342	0.14671	0.66022	-1.3176	3176.2	35.764	12.895	61.266	-45.239	58.454	58.472	23.406	-4.3517	-3.9146	0.75263	-1.9155	31.428	-4.5798
81.475	22.965	59.35	-4.3578	0.36094	-2.9256	-3.7804	1.164	0.21884	0.66022	-1.3176	3175.7	36.071	12.835	61.253	-44.927	58.442	58.472	23.406	-4.3517	-3.9146	0.75263	-1.9155	31.428	-4.5798
81.159	22.834	59.79	-4.3768	0.36683	-2.9243	-3.7915	1.1923	0.29098	0.66022	-1.3176	3175.2	36.379	12.763	61.239	-44.615	58.429	58.472	23.406	-4.3517	-3.9146	0.75263	-1.9155	31.428	-4.5798
80.844	22.682	60.23	-4.3958	0.37286	-2.9227	-3.8039	1.2189	0.36308	0.66022	-1.3176	3174.7	36.687	12.68	61.224	-44.305	58.415	58.472	23.406	-4.3517	-3.9146	0.75263	-1.9155	31.428	-4.5798
80.527	22.509	60.67	-4.4148	0.37902	-2.9207	-3.817	1.2439	0.43508	0.66022	-1.3176	3174.2	36.995	12.585	61.208	-43.996	58.4	58.472	23.406	-4.3517	-3.9146	0.75263	-1.9155	31.428	-4.5798
80.211	22.315	61.109	-4.4339	0.3853	-2.9184	-3.81	1.2674	0.5039	0.66022	-1.3176	3173.6	37.302	12.479	61.19	-43.688	58.384	58.472	23.406	-4.3517	-3.9146	0.75263	-1.9155	31.428	-4.5798
79.895	22.1	61.547	-4.4529	0.39169	-2.9157	-3.7763	1.289	0.56883	0.66022	-1.3176	3173.1	37.608	12.36	61.172	-43.383	58.367	58.472	23.406	-4.3517	-3.9146	0.75263	-1.9155	31.428	-4.5798
79.58	21.864	61.983	-4.4717	0.39818	-2.9127	-3.7389	1.3088	0.63331	0.66022	-1.3176	3172.6	37.914	12.23	61.152	-43.081	58.349	58.472	23.406	-4.3517	-3.9146	0.75263	-1.9155	31.428	-4.5798
79.265	21.606	62.417	-4.4903	0.40477	-2.9093	-3.6971	1.3267	0.69724	0.66022	-1.3176	3172.1	38.218	12.088	61.132	-42.781	58.33	58.472	23.406	-4.3517	-3.9146	0.75263	-1.9155	31.428	-4.5798
78.952	21.327	62.848	-4.5085	0.41145	-2.9057	-3.6042	1.3421	0.76016	0.66022	-1.3176	3171.6	38.521	11.934	61.11	-42.484	58.309	58.472	23.406	-4.3517	-3.9146	0.75263	-1.9155	31.428	-4.5798
78.64	21.027	63.276	-4.5263	0.41819	-2.9017	-3.4853	1.3541	0.82912	0.66022	-1.3176	3171.1	38.821	11.767	61.087	-42.191	58.288	58.472	23.406	-4.3517	-3.9146	0.75263	-1.9155	31.428	-4.5798
78.329	20.704	63.7	-4.5434	0.42498	-2.8974	-3.3566	1.3633	0.89796	0.66022	-1.3176	3170.6	39.119	11.589	61.063	-41.902	58.266	58.472	23.406	-4.3517	-3.9146	0.75263	-1.9155	31.428	-4.5798
78.02	20.361	64.12	-4.5598	0.43182	-2.8928	-3.2177	1.3697	0.96649	0.66022	-1.3176	3170.1	39.414	11.399	61.038	-41.617	58.242	58.472	23.406	-4.3517	-3.9146	0.75263	-1.9155	31.428	-4.5798
77.714	19.997	64.535	-4.5755	0.43868	-2.8878	-3.0683	1.3733	1.0345	0.66022	-1.3176	3169.6	39.707	11.197	61.012	-41.336	58.218	58.472	23.406	-4.3517	-3.9146	0.75263	-1.9155	31.428	-4.5798
77.41	19.611	64.944	-4.5905	0.44555	-2.8824	-2.8832	1.3741	1.0982	0.66022	-1.3176	3169.1	39.995	10.984	60.985	-41.061	58.192	58.472	23.406	-4.3517	-3.9146	0.75263	-1.9155	31.428	-4.5798
77.109	19.205	65.348	-4.6046	0.45231	-2.8769	-2.7678	1.3324	1.1196	0.66022	-1.3176	3168.5	40.28	10.759	60.957	-40.791	58.166	58.472	23.406	-4.3517	-3.9146	0.75263	-1.9155	31.428	-4.5798
76.811	18.779	65.745	-4.6181	0.45887	-2.8712	-2.6455	1.2912	1.1532	0.66022	-1.3176	3168.0	40.561	10.522	60.928	-40.527	58.139	58.472	23.406	-4.3517	-3.9146	0.75263	-1.9155	31.428	-4.5798
76.517	18.331	66.135	-4.631	0.46523	-2.8653	-2.5144	1.2506	1.2	0.66022	-1.3176	3167.5	40.837	10.273	60.899	-40.27	58.112	58.472	23.406	-4.3517	-3.9146	0.75263	-1.9155	31.428	-4.5798
76.227	17.864	66.518	-4.6432	0.47137	-2.8592	-2.3641	1.2072	1.2468	0.66022	-1.3176	3167.0	41.109	10.014	60.868	-40.019	58.083	58.472	23.406	-4.3517	-3.9146	0.75263	-1.9155	31.428	-4.5798
75.941	17.376	66.892	-4.6546	0.47729	-2.8528	-2.1893	1.1595	1.2989	0.66022	-1.3176	3166.5	41.375	9.7429	60.837	-39.775	58.054	58.472	23.406	-4.3517	-3.9146	0.75263	-1.9155	31.428	-4.5798
75.659	16.87	67.257	-4.6651	0.48296	-2.8462	-1.9934	1.1085	1.3517	0.66022	-1.3176	3166.0	41.635	9.4611	60.806	-39.54	58.024	58.472	23.406	-4.3517	-3.9146	0.75263	-1.9155	31.428	-4.5798
75.383	16.344	67.613	-4.6745	0.48837	-2.8393	-1.7771	1.0543	1.4047	0.66022	-1.3176	3165.5	41.89	9.1687	60.773	-39.312	57.993	58.472	23.406	-4.3517	-3.9146	0.75263	-1.9155	31.428	-4.5798
75.112	15.801	67.958	-4.6828	0.4935	-2.8322	-1.5413	0.99675	1.4578	0.66022	-1.3176	3165.0	42.138	8.8661	60.74	-39.092	57.962	58.472	23.406	-4.3517	-3.9146	0.75263	-1.9155	31.428	-4.5798
74.846	15.239	68.293	-4.6899	0.49833	-2.8247	-1.2865	0.93583	1.511	0.66022	-1.3176	3164.5	42.379	8.5536	60.706	-38.881	57.93	58.472	23.406	-4.3517	-3.9146	0.75263	-1.9155	31.428	-4.5798
74.587	14.661	68.616	-4.6957	0.50285	-2.8171	-1.0135	0.87161	1.5639	0.66022	-1.3176	3164.0	42.612	8.2315	60.672	-38.679	57.898	58.472	23.406	-4.3517	-3.9146	0.75263	-1.9155	31.428	-4.5798
74.333	14.067	68.926	-4.7	0.50704	-2.8091	-0.72267	0.8036	1.6221	0.66022	-1.3176	3163.5	42.839	7.9004	60.637	-38.487	57.865	58.472	23.406	-4.3517	-3.9146	0.75263	-1.9155	31.428	-4.5798
74.087	13.458	69.225	-4.7027	0.51088	-2.8008	-0.34359	0.73069	1.689	0.66022	-1.3176	3163.0	43.057	7.5606	60.602	-38.304	57.832	58.472	23.406	-4.3517	-3.9146	0.75263	-1.9155	31.428	-4.5798
73.847	12.835	69.51	-4.7034	0.51434	-2.7922	0.054585	0.65335	1.7556	0.66022	-1.3176	3162.5	43.267	7.2127	60.566	-38.131	57.799	58.472	23.406	-4.3517	-3.9146	0.75263	-1.9155	31.428	-4.5798
73.615	12.198	69.782	-4.7021	0.51741	-2.7833	0.46058	0.57169	1.8223	0.66022	-1.3176	3162.0	43.469	6.8572	60.531	-37.969	57.765	58.472	23.406	-4.3517	-3.9146	0.75263	-1.9155	31.428	-4.5798
73.39	11.549	70.039	-4.6988	0.52005	-2.774	0.87262	0.48589	1.8884	0.66022	-1.3176	3161.5	43.661	6.4949	60.494	-37.817	57.731	58.472	23.406	-4.3517	-3.9146	0.75263	-1.9155	31.428	-4.5798
73.173	10.89	70.281	-4.6934	0.52226	-2.7644	1.2889	0.39617	1.9536	0.66022	-1.3176	3161.0	43.845	6.1261	60.458	-37.675	57.697	58.472	23.406	-4.3517	-3.9146	0.75263	-1.9155	31.428	-4.5798
72.965	10.22	70.509	-4.6859	0.52401	-2.7545	1.7183	0.30253	2.0188	0.66022	-1.3176	3160.4	44.019	5.7517	60.421	-37.545	57.662	58.472	23.406	-4.3517	-3.9146	0.75263	-1.9155	31.428	-4.5798
72.765	9.5423	70.721	-4.6762	0.52528	-2.7442	2.1545	0.20532	2.0827	0.66022	-1.3176	3159.9	44.184	5.3723	60.385	-37.426	57.628	58.472	23.406	-4.3517	-3.9146	0.75263	-1.9155	31.428	-4.5798
72.573	8.857	70.917	-4.6644	0.52605	-2.7336	2.59	0.10494	2.1442	0.66022	-1.3176	3159.4	44.338	4.9886	60.348	-37.318	57.593	58.472	23.406	-4.3517	-3.9146	0.75263	-1.9155	31.428	-4.5798
72.391	8.1657	71.096	-4.6503	0.52632	-2.7228	3.0229	0.0017504	2.2026	0.66022	-1.3176	3158.9	44.483	4.6012	60.311	-37.222	57.558	58.472	23.406	-4.3517	-3.9146	0.75263	-1.9155	31.428	-4.5798
72.218	7.4696	71.26	-4.6341	0.52607	-2.7116	3.4514	-0.10385	2.2577	0.66022	-1.3176	3158.4	44.617	4.2108	60.274	-37.138	57.523	58.472	23.406	-4.3517	-3.9146	0.75263	-1.9155	31.428	-4.5798
72.055	6.77	71.406	-4.6158	0.52528	-2.7002	3.8755	-0.2116	2.3196	0.66022	-1.3176	3157.9	44.741	3.8181	60.238	-37.065	57.489	58.472	23.406	-4.3517	-3.9146	0.75263	-1.9155	31.428	-4.5798
71.901	6.0681	71.536	-4.5954	0.52395	-2.6884	4.2943	-0.32149	2.3892	0.66022	-1.3176	3157.4	44.854	3.4238	60.201	-37.004	57.454	58.472	23.406	-4.3517	-3.9146	0.75263	-1.9155	31.428	-4.5798
71.757	5.3651	71.65	-4.5729	0.52206	-2.6763	4.7036	-0.43316	2.4533	0.66022	-1.3176	3156.9	44.957	3.0286	60.165	-36.955	57.42	58.472	23.406	-4.3517	-3.9146	0.75263	-1.9155	31.428	-4.5798
71.623	4.6623	71.746	-4.5484	0.51962	-2.6639	5.0901	-0.54347	2.5095	0.66022	-1.3176	3156.4	45.049	2.6332	60.128	-36.918	57.386	58.472	23.406	-4.3517	-3.9146	0.75263	-1.9155	31.428	-4.5798
71.5	3.9611	71.825	-4.522	0.51663	-2.6512	5.45	-0.65284	2.5575	0.66022	-1.3176	3155.9	45.13	2.2382	60.092	-36.892	57.352	58.472	23.406	-4.3517	-3.9146	0.75263	-1.9155	31.428	-4.5798
71.387	3.2625	71.888	-4.4939	0.51309	-2.6383	5.7961	-0.76272	2.5995	0.66022	-1.3176	3155.4	45.2	1.8444	60.057	-36.879	57.318	58.472	23.406	-4.3517	-3.9146	0.75263	-1.9155	31.428	-4.5798
71.284	2.5677	71.934	-4.4641	0.509	-2.6252	6.1308	-0.87249	2.6361	0.66022	-1.3176	3154.9	45.26	1.4524	60.022	-36.877	57.285	58.472	23.406	-4.3517	-3.9146	0.75263	-1.9155	31.428	-4.5798
71.192	1.8778	71.964	-4.4326	0.50436	-2.612	6.4481	-0.98222	2.6665	0.66022	-1.3176	3154.4	45.309	1.0627	59.987	-36.887	57.252	58.472	23.406	-4.3517	-3.9146	0.75263	-1.9155	31.428	-4.5798
71.111	1.1938	71.977	-4.3996	0.49918	-2.5986	6.7487	-1.0914	2.6909	0.66022	-1.3176	3153.9	45.347	0.676	59.952	-36.909	57.22	58.472	23.406	-4.3517	-3.9146	0.75263	-1.9155	31.428	-4.5798
71.041	0.51677	71.974	-4.3652	0.49345	-2.5851	7.0331	-1.1996	2.7095	0.66022	-1.3176	3153.4	45.374	0.29278	59.918	-36.942	57.188	58.472	23.406	-4.3517	-3.9146	0.75263	-1.9155	31.428	-4.5798
70.981	-0.15239	71.955	-4.3293	0.48719	-2.5715	7.3007	-1.3061	2.7233	0.66022	-1.3176	3152.9	45.39	-0.086383	59.885	-36.987	57.157	58.472	23.406	-4.3517	-3.9146	0.75263	-1.9155	31.428	-4.5798
70.933	-0.8127	71.921	-4.2922	0.48039	-2.5578	7.5505	-1.4101	2.7342	0.66022	-1.3176	3152.4	45.396	-0.46095	59.852	-37.043	57.126	58.472	23.406	-4.3517	-3.9146	0.75263	-1.9155	31.428	-4.5798
70.895	-1.4633	71.871	-4.2539	0.47309	-2.5442	7.7853	-1.5121	2.7398	0.66022	-1.3176	3151.9	45.392	-0.83042	59.82	-37.11	57.095	58.472	23.406	-4.3517	-3.9146	0.75263	-1.9155	31.428	-4.5798
70.868	-2.1033	71.806	-4.2144	0.46528	-2.5305	8.0053	-1.6119	2.7403	0.66022	-1.3176	3151.4	45.377	-1.1943	59.788	-37.188	57.065	58.472	23.406	-4.3517	-3.9146	0.75263	-1.9155	31.428	-4.5798
70.852	-2.7318	71.727	-4.1738	0.45697	-2.5168	8.2105	-1.709	2.736	0.66022	-1.3176	3150.9	45.352	-1.5521	59.757	-37.278	57.036	58.472	23.406	-4.3517	-3.9146	0.75263	-1.9155	31.428	-4.5798
70.847	-3.3482	71.634	-4.1323	0.44819	-2.5031	8.4012	-1.8033	2.7268	0.66022	-1.3176	3150.4	45.316	-1.9034	59.727	-37.378	57.008	58.472	23.406	-4.3517	-3.9146	0.75263	-1.9155	31.428	-4.5798
70.853	-3.9516	71.527	-4.0897	0.43895	-2.4895	8.6383	-1.8937	2.7137	0.66022	-1.3176	3149.9	45.271	-2.2477	59.697	-37.488	56.98	58.472	23.406	-4.3517	-3.9146	0.75263	-1.9155	31.428	-4.5798
70.87	-4.5412	71.406	-4.0459	0.42926	-2.476	8.8804	-1.9813	2.6961	0.66022	-1.3176	3149.4	45.216	-2.5845	59.668	-37.609	56.952	58.472	23.406	-4.3517	-3.9146	0.75263	-1.9155	31.428	-4.5798
70.898	-5.1163	71.273	-4.0009	0.41914	-2.4625	9.1096	-2.0662	2.6737	0.66022	-1.3176	3148.9	45.151	-2.9134	59.64	-37.74	56.926	58.472	23.406	-4.3517	-3.9146	0.75263	-1.9155	31.428	-4.5798
70.936	-5.6759	71.127	-3.9548	0.4086	-2.4492	9.3255	-2.1482	2.6468	0.66022	-1.3176	3148.4	45.077	-3.2339	59.612	-37.881	56.9	58.472	23.406	-4.3517	-3.9146	0.75263	-1.9155	31.428	-4.5798
70.984	-6.2194	70.969	-3.9077	0.39766	-2.4361	9.5225	-2.227	2.6148	0.66022	-1.3176	3147.9	44.994	-3.5456	59.586	-38.031	56.875	58.472	23.406	-4.3517	-3.9146	0.75263	-1.9155	31.428	-4.5798
71.044	-6.7461	70.8	-3.8598	0.38634	-2.4231	9.6295	-2.2994	2.5708	0.66022	-1.3176	3147.4	44.902	-3.8479	59.56	-38.19	56.851	58.472	23.406	-4.3517	-3.9146	0.75263	-1.9155	31.428	-4.5798
71.113	-7.2554	70.62	-3.8114	0.37467	-2.4104	9.7097	-2.367	2.5261	0.66022	-1.3176	3146.9	44.801	-4.1406	59.535	-38.359	56.828	58.472	23.406	-4.3517	-3.9146	0.75263	-1.9155	31.428	-4.5798
71.193	-7.7468	70.429	-3.7628	0.36268	-2.3979	9.7637	-2.4296	2.4809	0.66022	-1.3176	3146.4	44.691	-4.4234	59.511	-38.537	56.805	58.472	23.406	-4.3517	-3.9146	0.75263	-1.9155	31.428	-4.5798
71.282	-8.2198	70.229	-3.7138	0.35039	-2.3856	9.7947	-2.4878	2.4312	0.66022	-1.3176	3145.9	44.573	-4.696	59.488	-38.722	56.783	58.472	23.406	-4.3517	-3.9146	0.75263	-1.9155	31.428	-4.5798
71.382	-8.6743	70.018	-3.6648	0.33781	-2.3736	9.803	-2.5415	2.3771	0.66022	-1.3176	3145.4	44.447	-4.9581	59.465	-38.916	56.762	58.472	23.406	-4.3517	-3.9146	0.75263	-1.9155	31.428	-4.5798
71.491	-9.11	69.799	-3.6159	0.32498	-2.3618	9.7892	-2.5906	2.3189	0.66022	-1.3176	3144.9	44.314	-5.2097	59.443	-39.119	56.742	58.472	23.406	-4.3517	-3.9146	0.75263	-1.9155	31.428	-4.5798
71.61	-9.5265	69.571	-3.567	0.31191	-2.3504	9.7537	-2.6349	2.2568	0.66022	-1.3176	3144.4	44.172	-5.4505	59.423	-39.328	56.723	58.472	23.406	-4.3517	-3.9146	0.75263	-1.9155	31.428	-4.5798
71.738	-9.9238	69.334	-3.5183	0.29864	-2.3393	9.7377	-2.6742	2.1905	0.66022	-1.3176	3143.9	44.024	-5.6805	59.403	-39.545	56.704	58.472	23.406	-4.3517	-3.9146	0.75263	-1.9155	31.428	-4.5798
71.875	-10.302	69.09	-3.4695	0.28518	-2.3285	9.7891	-2.7094	2.1187	0.66022	-1.3176	3143.4	43.868	-5.8994	59.384	-39.77	56.686	58.472	23.406	-4.3517	-3.9146	0.75263	-1.9155	31.428	-4.5798
72.021	-10.66	68.839	-3.4205	0.27155	-2.3181	9.8167	-2.7404	2.043	0.66022	-1.3176	3142.9	43.706	-6.1071	59.366	-40.001	56.669	58.472	23.406	-4.3517	-3.9146	0.75263	-1.9155	31.428	-4.5798
72.176	-10.998	68.58	-3.3714	0.25778	-2.3081	9.8214	-2.7674	1.9635	0.66022	-1.3176	3142.4	43.537	-6.3034	59.348	-40.238	56.653	58.472	23.406	-4.3517	-3.9146	0.75263	-1.9155	31.428	-4.5798
72.339	-11.316	68.316	-3.3223	0.24388	-2.2985	9.8052	-2.7904	1.8794	0.66022	-1.3176	3141.9	43.361	-6.4882	59.332	-40.482	56.638	58.472	23.406	-4.3517	-3.9146	0.75263	-1.9155	31.428	-4.5798
72.511	-11.613	68.045	-3.2734	0.22988	-2.2893	9.7683	-2.8093	1.7909	0.66022	-1.3176	3141.4	43.18	-6.6614	59.316	-40.732	56.624	58.472	23.406	-4.3517	-3.9146	0.75263	-1.9155	31.428	-4.5798
72.691	-11.891	67.769	-3.2247	0.2158	-2.2805	9.7279	-2.8241	1.6975	0.66022	-1.3176	3140.9	42.993	-6.8228	59.302	-40.987	56.61	58.472	23.406	-4.3517	-3.9146	0.75263	-1.9155	31.428	-4.5798
72.878	-12.147	67.487	-3.176	0.20165	-2.2723	9.7321	-2.8351	1.5973	0.66022	-1.3176	3140.4	42.8	-6.9724	59.288	-41.248	56.597	58.472	23.406	-4.3517	-3.9146	0.75263	-1.9155	31.428	-4.5798
73.073	-12.383	67.2	-3.1274	0.18745	-2.2646	9.7161	-2.8425	1.492	0.66022	-1.3176	3139.9	42.603	-7.11	59.275	-41.514	56.586	58.472	23.406	-4.3517	-3.9146	0.75263	-1.9155	31.428	-4.5798
73.276	-12.598	66.909	-3.0789	0.17323	-2.2574	9.6801	-2.8462	1.3816	0.66022	-1.3176	3139.4	42.4	-7.2356	59.263	-41.785	56.575	58.472	23.406	-4.3517	-3.9146	0.75263	-1.9155	31.428	-4.5798
73.485	-12.792	66.614	-3.0306	0.159	-2.2508	9.6322	-2.8461	1.266	0.66022	-1.3176	3138.9	42.192	-7.349	59.252	-42.061	56.564	58.472	23.406	-4.3517	-3.9146	0.75263	-1.9155	31.428	-4.5798
73.701	-12.965	66.315	-2.9825	0.14477	-2.2448	9.6171	-2.8424	1.143	0.66022	-1.3176	3138.4	41.98	-7.4502	59.242	-42.34	56.555	58.472	23.406	-4.3517	-3.9146	0.75263	-1.9155	31.428	-4.5798
73.924	-13.117	66.012	-2.9345	0.13058	-2.2394	9.5829	-2.8354	1.0144	0.66022	-1.3176	3137.9	41.764	-7.5391	59.232	-42.624	56.546	58.472	23.406	-4.3517	-3.9146	0.75263	-1.9155	31.428	-4.5798
74.153	-13.247	65.707	-2.8867	0.11643	-2.2346	9.53	-2.8249	0.88024	0.66022	-1.3176	3137.5	41.544	-7.6156	59.224	-42.912	56.539	58.472	23.406	-4.3517	-3.9146	0.75263	-1.9155	31.428	-4.5798
74.389	-13.356	65.398	-2.8392	0.10234	-2.2306	9.459	-2.8109	0.7406	0.66022	-1.3176	3137.0	41.32	-7.6795	59.216	-43.203	56.532	58.472	23.406	-4.3517	-3.9146	0.75263	-1.9155	31.428	-4.5798
74.63	-13.443	65.087	-2.7921	0.088323	-2.2272	9.3851	-2.7934	0.59503	0.66022	-1.3176	3136.5	41.093	-7.7309	59.209	-43.497	56.526	58.472	23.406	-4.3517	-3.9146	0.75263	-1.9155	31.428	-4.5798
74.876	-13.509	64.774	-2.7453	0.074406	-2.2246	9.3178	-2.7726	0.44286	0.66022	-1.3176	3136.0	40.862	-7.7697	59.203	-43.794	56.52	58.472	23.406	-4.3517	-3.9146	0.75263	-1.9155	31.428	-4.5798
75.128	-13.553	64.459	-2.6989	0.060602	-2.2228	9.2337	-2.7486	0.2848	0.66022	-1.3176	3135.5	40.629	-7.7959	59.198	-44.093	56.516	58.472	23.406	-4.3517	-3.9146	0.75263	-1.9155	31.428	-4.5798
75.385	-13.575	64.142	-2.653	0.046926	-2.2218	9.1334	-2.7213	0.1209	0.66022	-1.3176	3135.0	40.393	-7.8094	59.194	-44.395	56.512	58.472	23.406	-4.3517	-3.9146	0.75263	-1.9155	31.428	-4.5798
75.647	-13.576	63.824	-2.6077	0.033393	-2.2216	8.9775	-2.6927	-0.034364	0.66022	-1.3176	3134.5	40.155	-7.8101	59.19	-44.7	56.509	58.472	23.406	-4.3517	-3.9146	0.75263	-1.9155	31.428	-4.5798
75.913	-13.554	63.504	-2.5634	0.019989	-2.2221	8.7247	-2.6818	-0.15302	0.66022	-1.3176	3134.0	39.914	-7.7978	59.188	-45.006	56.507	58.472	23.406	-4.3517	-3.9146	0.75263	-1.9155	31.428	-4.5798
76.184	-13.51	63.183	-2.5205	0.0065335	-2.2231	8.4322	-2.6994	-0.23956	0.66022	-1.3176	3133.5	39.671	-7.7728	59.185	-45.313	56.505	58.472	23.406	-4.3517	-3.9146	0.75263	-1.9155	31.428	-4.5798
76.459	-13.445	62.861	-2.4791	-0.0069979	-2.2245	8.1308	-2.7123	-0.32706	0.66022	-1.3176	3133.0	39.425	-7.7351	59.184	-45.622	56.504	58.472	23.406	-4.3517	-3.9146	0.75263	-1.9155	31.428	-4.5798
76.737	-13.358	62.537	-2.4392	-0.020582	-2.2263	7.8212	-2.7204	-0.41536	0.66022	-1.3176	3132.5	39.178	-7.6851	59.183	-45.933	56.504	58.472	23.406	-4.3517	-3.9146	0.75263	-1.9155	31.428	-4.5798
77.019	-13.251	62.212	-2.4009	-0.034194	-2.2286	7.4933	-2.7238	-0.50463	0.66022	-1.3176	3132.0	38.929	-7.6231	59.183	-46.245	56.504	58.472	23.406	-4.3517	-3.9146	0.75263	-1.9155	31.428	-4.5798
77.305	-13.123	61.886	-2.3643	-0.047811	-2.2314	7.1499	-2.7221	-0.59454	0.66022	-1.3176	3131.5	38.679	-7.5492	59.184	-46.558	56.506	58.472	23.406	-4.3517	-3.9146	0.75263	-1.9155	31.428	-4.5798
77.593	-12.976	61.559	-2.3294	-0.061407	-2.2346	6.8021	-2.7155	-0.68461	0.66022	-1.3176	3131.0	38.427	-7.4638	59.185	-46.871	56.507	58.472	23.406	-4.3517	-3.9146	0.75263	-1.9155	31.428	-4.5798
77.885	-12.809	61.231	-2.2963	-0.074958	-2.2382	6.4505	-2.704	-0.77474	0.66022	-1.3176	3130.5	38.173	-7.3671	59.187	-47.186	56.51	58.472	23.406	-4.3517	-3.9146	0.75263	-1.9155	31.428	-4.5798
78.179	-12.624	60.901	-2.2649	-0.088439	-2.2423	6.0958	-2.6876	-0.86485	0.66022	-1.3176	3130.0	37.918	-7.2595	59.19	-47.501	56.513	58.472	23.406	-4.3517	-3.9146	0.75263	-1.9155	31.428	-4.5798
78.476	-12.42	60.571	-2.2353	-0.10183	-2.2469	5.7388	-2.6663	-0.95487	0.66022	-1.3176	3129.5	37.663	-7.1413	59.194	-47.817	56.517	58.472	23.406	-4.3517	-3.9146	0.75263	-1.9155	31.428	-4.5798
78.774	-12.198	60.24	-2.2075	-0.11509	-2.2519	5.3735	-2.6402	-1.0448	0.66022	-1.3176	3129.0	37.406	-7.0126	59.198	-48.132	56.521	58.472	23.406	-4.3517	-3.9146	0.75263	-1.9155	31.428	-4.5798
79.075	-11.959	59.907	-2.1816	-0.12822	-2.2573	4.9854	-2.6091	-1.1344	0.66022	-1.3176	3128.5	37.148	-6.8738	59.203	-48.448	56.527	58.472	23.406	-4.3517	-3.9146	0.75263	-1.9155	31.428	-4.5798
79.377	-11.703	59.574	-2.1577	-0.14118	-2.2632	4.5989	-2.5732	-1.2236	0.66022	-1.3176	3128.0	36.889	-6.7251	59.209	-48.764	56.533	58.472	23.406	-4.3517	-3.9146	0.75263	-1.9155	31.428	-4.5798
79.68	-11.43	59.24	-2.1356	-0.15394	-2.2696	4.2146	-2.5325	-1.3122	0.66022	-1.3176	3127.5	36.63	-6.567	59.216	-49.08	56.54	58.472	23.406	-4.3517	-3.9146	0.75263	-1.9155	31.428	-4.5798
79.985	-11.141	58.905	-2.1155	-0.16649	-2.2764	3.8329	-2.487	-1.4004	0.66022	-1.3176	3127.0	36.37	-6.3996	59.223	-49.396	56.547	58.472	23.406	-4.3517	-3.9146	0.75263	-1.9155	31.428	-4.5798
80.29	-10.837	58.569	-2.0973	-0.17881	-2.2836	3.4542	-2.4369	-1.4881	0.66022	-1.3176	3126.5	36.109	-6.2232	59.232	-49.711	56.555	58.472	23.406	-4.3517	-3.9146	0.75263	-1.9155	31.428	-4.5798
80.596	-10.518	58.232	-2.081	-0.19086	-2.2912	3.079	-2.3824	-1.5753	0.66022	-1.3176	3126.0	35.849	-6.0382	59.241	-50.025	56.564	58.472	23.406	-4.3517	-3.9146	0.75263	-1.9155	31.428	-4.5798
80.902	-10.183	57.894	-2.0665	-0.20262	-2.2993	2.7116	-2.3238	-1.6615	0.66022	-1.3176	3125.5	35.588	-5.8447	59.25	-50.338	56.574	58.472	23.406	-4.3517	-3.9146	0.75263	-1.9155	31.428	-4.5798
81.207	-9.835	57.556	-2.0539	-0.21409	-2.3078	2.3267	-2.2611	-1.7462	0.66022	-1.3176	3125.0	35.327	-5.643	59.261	-50.651	56.584	58.472	23.406	-4.3517	-3.9146	0.75263	-1.9155	31.428	-4.5798
81.512	-9.4726	57.217	-2.0432	-0.22523	-2.3168	1.9495	-2.1942	-1.8302	0.66022	-1.3176	3124.5	35.067	-5.4334	59.272	-50.962	56.596	58.472	23.406	-4.3517	-3.9146	0.75263	-1.9155	31.428	-4.5798
81.817	-9.0967	56.878	-2.0345	-0.23601	-2.3261	1.5348	-2.1159	-1.8686	0.66022	-1.3176	3124.0	34.807	-5.2161	59.284	-51.272	56.607	58.472	23.406	-4.3517	-3.9146	0.75263	-1.9155	31.428	-4.5798
82.12	-8.7077	56.539	-2.0279	-0.24638	-2.3355	1.111	-2.0316	-1.8895	0.66022	-1.3176	3123.5	34.547	-4.9914	59.297	-51.581	56.62	58.472	23.406	-4.3517	-3.9146	0.75263	-1.9155	31.428	-4.5798
82.423	-8.3061	56.199	-2.0233	-0.25632	-2.3449	0.69455	-1.944	-1.9085	0.66022	-1.3176	3123.0	34.288	-4.7596	59.31	-51.887	56.633	58.472	23.406	-4.3517	-3.9146	0.75263	-1.9155	31.428	-4.5798
82.723	-7.8926	55.858	-2.0209	-0.26581	-2.3545	0.28601	-1.853	-1.9255	0.66022	-1.3176	3122.5	34.029	-4.5211	59.324	-52.192	56.647	58.472	23.406	-4.3517	-3.9146	0.75263	-1.9155	31.428	-4.5798
83.021	-7.4677	55.518	-2.0205	-0.27484	-2.3642	-0.11399	-1.7589	-1.9408	0.66022	-1.3176	3122.0	33.771	-4.2761	59.339	-52.494	56.662	58.472	23.406	-4.3517	-3.9146	0.75263	-1.9155	31.428	-4.5798
83.317	-7.032	55.178	-2.022	-0.2834	-2.3739	-0.50487	-1.6618	-1.9542	0.66022	-1.3176	3121.5	33.515	-4.0251	59.355	-52.794	56.677	58.472	23.406	-4.3517	-3.9146	0.75263	-1.9155	31.428	-4.5798
83.61	-6.5859	54.838	-2.0255	-0.29146	-2.3837	-0.88039	-1.5616	-1.9625	0.66022	-1.3176	3121.0	33.26	-3.7684	59.371	-53.091	56.693	58.472	23.406	-4.3517	-3.9146	0.75263	-1.9155	31.428	-4.5798
83.9	-6.13	54.499	-2.0308	-0.29901	-2.3936	-1.2448	-1.4587	-1.9693	0.66022	-1.3176	3120.5	33.006	-3.5062	59.388	-53.385	56.709	58.472	23.406	-4.3517	-3.9146	0.75263	-1.9155	31.428	-4.5798
84.187	-5.6648	54.161	-2.0379	-0.30604	-2.4034	-1.5983	-1.3534	-1.9751	0.66022	-1.3176	3120.0	32.755	-3.2389	59.405	-53.676	56.727	58.472	23.406	-4.3517	-3.9146	0.75263	-1.9155	31.428	-4.5798
84.47	-5.1908	53.823	-2.0468	-0.31254	-2.4133	-1.9406	-1.2456	-1.98	0.66022	-1.3176	3119.5	32.505	-2.9667	59.424	-53.964	56.745	58.472	23.406	-4.3517	-3.9146	0.75263	-1.9155	31.428	-4.5798
84.749	-4.7085	53.487	-2.0573	-0.31849	-2.4232	-2.2774	-1.1357	-1.9833	0.66022	-1.3176	3119.0	32.257	-2.69	59.442	-54.247	56.763	58.472	23.406	-4.3517	-3.9146	0.75263	-1.9155	31.428	-4.5798
85.024	-4.2183	53.153	-2.0695	-0.32389	-2.4331	-2.6027	-1.0237	-1.9854	0.66022	-1.3176	3118.5	32.012	-2.409	59.462	-54.527	56.782	58.472	23.406	-4.3517	-3.9146	0.75263	-1.9155	31.428	-4.5798
85.294	-3.7207	52.821	-2.0833	-0.32872	-2.4431	-2.9138	-0.90981	-1.9868	0.66022	-1.3176	3118.0	31.769	-2.1239	59.482	-54.803	56.802	58.472	23.406	-4.3517	-3.9146	0.75263	-1.9155	31.428	-4.5798
85.559	-3.2161	52.491	-2.0986	-0.33299	-2.453	-3.2076	-0.79478	-1.9889	0.66022	-1.3176	3117.5	31.529	-1.8352	59.503	-55.074	56.822	58.472	23.406	-4.3517	-3.9146	0.75263	-1.9155	31.428	-4.5798
85.819	-2.705	52.164	-2.1154	-0.33667	-2.463	-3.4849	-0.67868	-1.9916	0.66022	-1.3176	3117.0	31.293	-1.5428	59.524	-55.34	56.843	58.472	23.406	-4.3517	-3.9146	0.75263	-1.9155	31.428	-4.5798
86.073	-2.1876	51.839	-2.1335	-0.33977	-2.4729	-3.7485	-0.5614	-1.9938	0.66022	-1.3176	3116.5	31.06	-1.2472	59.546	-55.601	56.864	58.472	23.406	-4.3517	-3.9146	0.75263	-1.9155	31.428	-4.5798
86.321	-1.6644	51.519	-2.1528	-0.34228	-2.4829	-3.9986	-0.44315	-1.9954	0.66022	-1.3176	3116.0	30.83	-0.94853	59.569	-55.857	56.886	58.472	23.406	-4.3517	-3.9146	0.75263	-1.9155	31.428	-4.5798
86.563	-1.1357	51.201	-2.1734	-0.3442	-2.4929	-4.2355	-0.32415	-1.9965	0.66022	-1.3176	3115.5	30.604	-0.64696	59.592	-56.107	56.908	58.472	23.406	-4.3517	-3.9146	0.75263	-1.9155	31.428	-4.5798
86.799	-0.60184	50.889	-2.1952	-0.34552	-2.5029	-4.4594	-0.20462	-1.997	0.66022	-1.3176	3115.0	30.382	-0.34271	59.615	-56.351	56.931	58.472	23.406	-4.3517	-3.9146	0.75263	-1.9155	31.428	-4.5798
87.028	-0.063189	50.58	-2.218	-0.34625	-2.5128	-4.6706	-0.084789	-1.997	0.66022	-1.3176	3114.5	30.165	-0.035967	59.639	-56.589	56.955	58.472	23.406	-4.3517	-3.9146	0.75263	-1.9155	31.428	-4.5798
87.25	0.47994	50.277	-2.2418	-0.34637	-2.5228	-4.8692	0.034257	-1.9885	0.66022	-1.3176	3114.0	29.952	0.27307	59.664	-56.82	56.979	58.472	23.406	-4.3517	-3.9146	0.75263	-1.9155	31.428	-4.5798
87.465	1.0269	49.979	-2.2667	-0.3459	-2.5327	-5.0663	0.15335	-1.9799	0.66022	-1.3176	3113.5	29.744	0.58405	59.689	-57.045	57.003	58.472	23.406	-4.3517	-3.9146	0.75263	-1.9155	31.428	-4.5798
87.672	1.5773	49.688	-2.2925	-0.34484	-2.5426	-5.2516	0.27148	-1.9704	0.66022	-1.3176	3113.0	29.542	0.89673	59.714	-57.262	57.028	58.472	23.406	-4.3517	-3.9146	0.75263	-1.9155	31.428	-4.5798
87.872	2.1309	49.403	-2.3192	-0.34319	-2.5524	-5.4251	0.38841	-1.9599	0.66022	-1.3176	3112.5	29.345	1.2109	59.74	-57.472	57.053	58.472	23.406	-4.3517	-3.9146	0.75263	-1.9155	31.428	-4.5798
88.064	2.6872	49.125	-2.3467	-0.34096	-2.5622	-5.5867	0.50397	-1.9483	0.66022	-1.3176	3112.0	29.154	1.5265	59.767	-57.675	57.079	58.472	23.406	-4.3517	-3.9146	0.75263	-1.9155	31.428	-4.5798
88.247	3.246	48.854	-2.375	-0.33815	-2.5719	-5.7367	0.61785	-1.9357	0.66022	-1.3176	3111.5	28.969	1.8432	59.794	-57.869	57.105	58.472	23.406	-4.3517	-3.9146	0.75263	-1.9155	31.428	-4.5798
88.423	3.807	48.591	-2.4041	-0.33479	-2.5816	-5.8774	0.72873	-1.9226	0.66022	-1.3176	3111.0	28.79	2.1609	59.821	-58.056	57.132	58.472	23.406	-4.3517	-3.9146	0.75263	-1.9155	31.428	-4.5798
88.589	4.3699	48.337	-2.4338	-0.33087	-2.5911	-6.0091	0.8364	-1.9089	0.66022	-1.3176	3110.5	28.618	2.4795	59.849	-58.234	57.158	58.472	23.406	-4.3517	-3.9146	0.75263	-1.9155	31.428	-4.5798
88.747	4.9344	48.092	-2.4641	-0.32643	-2.6006	-6.1298	0.94174	-1.8941	0.66022	-1.3176	3110.0	28.453	2.7987	59.877	-58.403	57.186	58.472	23.406	-4.3517	-3.9146	0.75263	-1.9155	31.428	-4.5798
88.896	5.5002	47.856	-2.4951	-0.32146	-2.6101	-6.2399	1.0445	-1.8782	0.66022	-1.3176	3109.5	28.295	3.1184	59.905	-58.563	57.213	58.472	23.406	-4.3517	-3.9146	0.75263	-1.9155	31.428	-4.5798
89.035	6.067	47.629	-2.5265	-0.31598	-2.6194	-6.3395	1.1446	-1.8612	0.66022	-1.3176	3109.0	28.144	3.4385	59.934	-58.714	57.241	58.472	23.406	-4.3517	-3.9146	0.75263	-1.9155	31.428	-4.5798
89.166	6.6345	47.413	-2.5585	-0.31002	-2.6287	-6.4289	1.2418	-1.8432	0.66022	-1.3176	3108.4	28.001	3.7587	59.963	-58.856	57.269	58.472	23.406	-4.3517	-3.9146	0.75263	-1.9155	31.428	-4.5798
89.287	7.2024	47.207	-2.5908	-0.30355	-2.6379	-6.5241	1.3441	-1.8303	0.66022	-1.3176	3107.9	27.866	4.079	59.992	-58.988	57.297	58.472	23.406	-4.3517	-3.9146	0.75263	-1.9155	31.428	-4.5798
89.398	7.7704	47.012	-2.6237	-0.29659	-2.647	-6.6147	1.4401	-1.8109	0.66022	-1.3176	3107.4	27.739	4.3991	60.021	-59.11	57.326	58.472	23.406	-4.3517	-3.9146	0.75263	-1.9155	31.428	-4.5798
89.5	8.3381	46.828	-2.657	-0.28915	-2.656	-6.697	1.5319	-1.7899	0.66022	-1.3176	3106.9	27.62	4.7189	60.051	-59.222	57.354	58.472	23.406	-4.3517	-3.9146	0.75263	-1.9155	31.428	-4.5798
89.591	8.9052	46.657	-2.6906	-0.28127	-2.6649	-6.7711	1.6195	-1.7673	0.66022	-1.3176	3106.4	27.509	5.0381	60.081	-59.324	57.383	58.472	23.406	-4.3517	-3.9146	0.75263	-1.9155	31.428	-4.5798
89.673	9.4713	46.497	-2.7247	-0.27297	-2.6737	-6.8369	1.7027	-1.7433	0.66022	-1.3176	3105.9	27.408	5.3567	60.11	-59.415	57.412	58.472	23.406	-4.3517	-3.9146	0.75263	-1.9155	31.428	-4.5798
89.744	10.036	46.35	-2.759	-0.26425	-2.6823	-6.8945	1.7817	-1.718	0.66022	-1.3176	3105.4	27.315	5.6744	60.14	-59.496	57.441	58.472	23.406	-4.3517	-3.9146	0.75263	-1.9155	31.428	-4.5798
89.806	10.599	46.217	-2.7936	-0.25516	-2.6908	-6.9439	1.8562	-1.6917	0.66022	-1.3176	3104.9	27.232	5.9909	60.17	-59.565	57.47	58.472	23.406	-4.3517	-3.9146	0.75263	-1.9155	31.428	-4.5798
89.857	11.16	46.096	-2.8285	-0.24571	-2.6992	-7.0017	1.9225	-1.6633	0.66022	-1.3176	3104.4	27.157	6.3062	60.2	-59.624	57.499	58.472	23.406	-4.3517	-3.9146	0.75263	-1.9155	31.428	-4.5798
89.897	11.719	45.989	-2.8636	-0.23594	-2.7075	-7.0517	1.9843	-1.6343	0.66022	-1.3176	3103.9	27.093	6.6199	60.23	-59.671	57.528	58.472	23.406	-4.3517	-3.9146	0.75263	-1.9155	31.428	-4.5798
89.928	12.275	45.895	-2.899	-0.22587	-2.7156	-7.0935	2.0418	-1.6048	0.66022	-1.3176	3103.4	27.038	6.932	60.259	-59.707	57.556	58.472	23.406	-4.3517	-3.9146	0.75263	-1.9155	31.428	-4.5798
89.947	12.828	45.816	-2.9345	-0.21553	-2.7235	-7.1271	2.0949	-1.5751	0.66022	-1.3176	3102.9	26.993	7.2421	60.289	-59.731	57.585	58.472	23.406	-4.3517	-3.9146	0.75263	-1.9155	31.428	-4.5798
89.956	13.377	45.751	-2.9702	-0.20493	-2.7313	-7.1525	2.1438	-1.5453	0.66022	-1.3176	3102.4	26.958	7.5501	60.318	-59.744	57.614	58.472	23.406	-4.3517	-3.9146	0.75263	-1.9155	31.428	-4.5798
89.955	13.921	45.701	-3.006	-0.1941	-2.739	-7.1697	2.1884	-1.5157	0.66022	-1.3176	3101.9	26.932	7.8558	60.347	-59.745	57.642	58.472	23.406	-4.3517	-3.9146	0.75263	-1.9155	31.428	-4.5798
89.943	14.462	45.665	-3.0419	-0.18306	-2.7465	-7.1824	2.2265	-1.4828	0.66022	-1.3176	3101.3	26.918	8.1588	60.376	-59.734	57.67	58.472	23.406	-4.3517	-3.9146	0.75263	-1.9155	31.428	-4.5798
89.921	14.997	45.645	-3.0778	-0.17184	-2.7538	-7.1897	2.2585	-1.4472	0.66022	-1.3176	3100.8	26.913	8.459	60.405	-59.711	57.698	58.472	23.406	-4.3517	-3.9146	0.75263	-1.9155	31.428	-4.5798
89.888	15.527	45.64	-3.1138	-0.16048	-2.7609	-7.188	2.2866	-1.4124	0.66022	-1.3176	3100.3	26.919	8.7562	60.433	-59.677	57.725	58.472	23.406	-4.3517	-3.9146	0.75263	-1.9155	31.428	-4.5798
89.844	16.052	45.65	-3.1497	-0.14898	-2.7679	-7.1773	2.3108	-1.3788	0.66022	-1.3176	3099.8	26.935	9.0501	60.462	-59.63	57.753	58.472	23.406	-4.3517	-3.9146	0.75263	-1.9155	31.428	-4.5798
89.79	16.57	45.676	-3.1856	-0.13738	-2.7747	-7.1578	2.3311	-1.3464	0.66022	-1.3176	3099.3	26.962	9.3404	60.489	-59.572	57.78	58.472	23.406	-4.3517	-3.9146	0.75263	-1.9155	31.428	-4.5798
89.726	17.081	45.717	-3.2213	-0.12568	-2.7814	-7.1296	2.3474	-1.3156	0.66022	-1.3176	3098.8	27.0	9.627	60.517	-59.501	57.806	58.472	23.406	-4.3517	-3.9146	0.75263	-1.9155	31.428	-4.5798
89.651	17.586	45.774	-3.2568	-0.11391	-2.7879	-7.0928	2.3601	-1.2865	0.66022	-1.3176	3098.3	27.048	9.9096	60.543	-59.418	57.832	58.472	23.406	-4.3517	-3.9146	0.75263	-1.9155	31.428	-4.5798
89.566	18.082	45.847	-3.2922	-0.10209	-2.7943	-7.0641	2.3661	-1.2574	0.66022	-1.3176	3097.8	27.107	10.188	60.57	-59.323	57.858	58.472	23.406	-4.3517	-3.9146	0.75263	-1.9155	31.428	-4.5798
89.47	18.571	45.935	-3.3275	-0.090254	-2.8005	-7.0342	2.3678	-1.2294	0.66022	-1.3176	3097.3	27.177	10.462	60.596	-59.217	57.883	58.472	23.406	-4.3517	-3.9146	0.75263	-1.9155	31.428	-4.5798
89.365	19.051	46.04	-3.3625	-0.078418	-2.8065	-6.9952	2.3663	-1.2037	0.66022	-1.3176	3096.8	27.257	10.731	60.621	-59.098	57.908	58.472	23.406	-4.3517	-3.9146	0.75263	-1.9155	31.428	-4.5798
89.249	19.523	46.16	-3.3974	-0.066596	-2.8125	-6.9473	2.3617	-1.1803	0.66022	-1.3176	3096.3	27.348	10.995	60.646	-58.967	57.932	58.472	23.406	-4.3517	-3.9146	0.75263	-1.9155	31.428	-4.5798
89.123	19.985	46.295	-3.432	-0.054806	-2.8184	-6.8906	2.3541	-1.1596	0.66022	-1.3176	3095.7	27.45	11.255	60.67	-58.824	57.956	58.472	23.406	-4.3517	-3.9146	0.75263	-1.9155	31.428	-4.5798
88.988	20.438	46.447	-3.4663	-0.04306	-2.8241	-6.8251	2.344	-1.1415	0.66022	-1.3176	3095.2	27.562	11.508	60.694	-58.669	57.979	58.472	23.406	-4.3517	-3.9146	0.75263	-1.9155	31.428	-4.5798
88.842	20.88	46.614	-3.5002	-0.031371	-2.8298	-6.7509	2.331	-1.1262	0.66022	-1.3176	3094.7	27.685	11.756	60.717	-58.503	58.001	58.472	23.406	-4.3517	-3.9146	0.75263	-1.9155	31.428	-4.5798
88.687	21.312	46.797	-3.5338	-0.019754	-2.8354	-6.6683	2.3152	-1.114	0.66022	-1.3176	3094.2	27.819	11.999	60.739	-58.324	58.023	58.472	23.406	-4.3517	-3.9146	0.75263	-1.9155	31.428	-4.5798
88.522	21.732	46.995	-3.567	-0.0082352	-2.8409	-6.5938	2.292	-1.0955	0.66022	-1.3176	3093.7	27.963	12.235	60.761	-58.135	58.044	58.472	23.406	-4.3517	-3.9146	0.75263	-1.9155	31.428	-4.5798
88.348	22.142	47.208	-3.5998	0.0031767	-2.8463	-6.5548	2.2739	-1.0823	0.66022	-1.3176	3093.2	28.117	12.464	60.782	-57.934	58.065	58.472	23.406	-4.3517	-3.9146	0.75263	-1.9155	31.428	-4.5798
88.165	22.539	47.436	-3.6325	0.014505	-2.8517	-6.5265	2.2575	-1.0726	0.66022	-1.3176	3092.7	28.282	12.688	60.802	-57.721	58.084	58.472	23.406	-4.3517	-3.9146	0.75263	-1.9155	31.428	-4.5798
87.972	22.924	47.68	-3.6651	0.025751	-2.8571	-6.4953	2.2407	-1.0654	0.66022	-1.3176	3092.2	28.457	12.904	60.822	-57.498	58.103	58.472	23.406	-4.3517	-3.9146	0.75263	-1.9155	31.428	-4.5798
87.77	23.297	47.938	-3.6975	0.036912	-2.8624	-6.4617	2.2238	-1.0609	0.66022	-1.3176	3091.6	28.642	13.113	60.84	-57.263	58.122	58.472	23.406	-4.3517	-3.9146	0.75263	-1.9155	31.428	-4.5798
87.56	23.656	48.211	-3.7297	0.047989	-2.8677	-6.4256	2.207	-1.0575	0.66022	-1.3176	3091.1	28.838	13.315	60.858	-57.018	58.139	58.472	23.406	-4.3517	-3.9146	0.75263	-1.9155	31.428	-4.5798
87.341	24.001	48.499	-3.7617	0.058982	-2.873	-6.3876	2.1903	-1.0562	0.66022	-1.3176	3090.6	29.043	13.509	60.875	-56.762	58.156	58.472	23.406	-4.3517	-3.9146	0.75263	-1.9155	31.428	-4.5798
87.113	24.332	48.8	-3.7936	0.069892	-2.8782	-6.348	2.174	-1.0573	0.66022	-1.3176	3090.1	29.257	13.695	60.891	-56.496	58.172	58.472	23.406	-4.3517	-3.9146	0.75263	-1.9155	31.428	-4.5798
86.877	24.648	49.116	-3.8252	0.080721	-2.8835	-6.3141	2.1551	-1.0497	0.66022	-1.3176	3089.6	29.482	13.873	60.907	-56.22	58.187	58.472	23.406	-4.3517	-3.9146	0.75263	-1.9155	31.428	-4.5798
86.632	24.949	49.446	-3.8567	0.091438	-2.8887	-6.2928	2.1321	-1.0275	0.66022	-1.3176	3089.1	29.716	14.043	60.921	-55.933	58.201	58.472	23.406	-4.3517	-3.9146	0.75263	-1.9155	31.428	-4.5798
86.38	25.235	49.789	-3.8881	0.10204	-2.8938	-6.2754	2.1107	-1.0065	0.66022	-1.3176	3088.6	29.959	14.203	60.934	-55.637	58.214	58.472	23.406	-4.3517	-3.9146	0.75263	-1.9155	31.428	-4.5798
86.119	25.503	50.145	-3.9194	0.11248	-2.8987	-6.2239	2.0612	-0.94625	0.66022	-1.3176	3088.1	30.211	14.355	60.947	-55.332	58.227	58.472	23.406	-4.3517	-3.9146	0.75263	-1.9155	31.428	-4.5798
85.852	25.755	50.514	-3.9504	0.12265	-2.9033	-6.1617	2.0053	-0.87595	0.66022	-1.3176	3087.5	30.472	14.497	60.958	-55.017	58.238	58.472	23.406	-4.3517	-3.9146	0.75263	-1.9155	31.428	-4.5798
85.577	25.99	50.894	-3.981	0.13253	-2.9075	-6.0979	1.9486	-0.80145	0.66022	-1.3176	3087.0	30.741	14.629	60.969	-54.694	58.248	58.472	23.406	-4.3517	-3.9146	0.75263	-1.9155	31.428	-4.5798
85.295	26.206	51.286	-4.0113	0.14213	-2.9113	-6.0334	1.8913	-0.72411	0.66022	-1.3176	3086.5	31.018	14.751	60.978	-54.363	58.258	58.472	23.406	-4.3517	-3.9146	0.75263	-1.9155	31.428	-4.5798
85.006	26.403	51.69	-4.0413	0.15145	-2.9147	-5.9681	1.8335	-0.64434	0.66022	-1.3176	3086.0	31.303	14.863	60.986	-54.024	58.266	58.472	23.406	-4.3517	-3.9146	0.75263	-1.9155	31.428	-4.5798
84.711	26.582	52.103	-4.071	0.16047	-2.9177	-5.9023	1.7755	-0.56211	0.66022	-1.3176	3085.5	31.594	14.964	60.993	-53.677	58.272	58.472	23.406	-4.3517	-3.9146	0.75263	-1.9155	31.428	-4.5798
84.41	26.741	52.527	-4.1004	0.1692	-2.9203	-5.8433	1.7161	-0.4732	0.66022	-1.3176	3085.0	31.893	15.054	60.998	-53.323	58.278	58.472	23.406	-4.3517	-3.9146	0.75263	-1.9155	31.428	-4.5798
84.104	26.879	52.959	-4.1294	0.17763	-2.9224	-5.7872	1.6562	-0.3797	0.66022	-1.3176	3084.5	32.198	15.133	61.002	-52.963	58.283	58.472	23.406	-4.3517	-3.9146	0.75263	-1.9155	31.428	-4.5798
83.792	26.997	53.401	-4.1582	0.18576	-2.9241	-5.7293	1.5968	-0.28443	0.66022	-1.3176	3084.0	32.509	15.2	61.005	-52.597	58.286	58.472	23.406	-4.3517	-3.9146	0.75263	-1.9155	31.428	-4.5798
83.476	27.093	53.851	-4.1868	0.1936	-2.9253	-5.6782	1.538	-0.18646	0.66022	-1.3176	3083.4	32.826	15.256	61.007	-52.225	58.288	58.472	23.406	-4.3517	-3.9146	0.75263	-1.9155	31.428	-4.5798
83.155	27.168	54.308	-4.215	0.20114	-2.926	-5.6287	1.48	-0.087041	0.66022	-1.3176	3082.9	33.148	15.299	61.007	-51.847	58.288	58.472	23.406	-4.3517	-3.9146	0.75263	-1.9155	31.428	-4.5798
82.831	27.22	54.772	-4.243	0.2084	-2.9261	-5.5805	1.4229	0.01351	0.66022	-1.3176	3082.4	33.475	15.329	61.006	-51.465	58.288	58.472	23.406	-4.3517	-3.9146	0.75263	-1.9155	31.428	-4.5798
82.502	27.25	55.243	-4.2708	0.21537	-2.9258	-5.534	1.3669	0.11492	0.66022	-1.3176	3081.9	33.806	15.347	61.003	-51.079	58.286	58.472	23.406	-4.3517	-3.9146	0.75263	-1.9155	31.428	-4.5798
82.171	27.256	55.719	-4.2984	0.22207	-2.925	-5.4893	1.3121	0.21688	0.66022	-1.3176	3081.4	34.141	15.351	60.999	-50.69	58.282	58.472	23.406	-4.3517	-3.9146	0.75263	-1.9155	31.428	-4.5798
81.837	27.239	56.201	-4.3257	0.22858	-2.9238	-5.4214	1.295	0.27035	0.66022	-1.3176	3080.9	34.479	15.343	60.994	-50.297	58.278	58.472	23.406	-4.3517	-3.9146	0.75263	-1.9155	31.428	-4.5798
81.5	27.198	56.687	-4.3526	0.23502	-2.9223	-5.3586	1.2839	0.31204	0.66022	-1.3176	3080.4	34.82	15.321	60.987	-49.901	58.272	58.472	23.406	-4.3517	-3.9146	0.75263	-1.9155	31.428	-4.5798
81.162	27.133	57.178	-4.3793	0.24144	-2.9206	-5.3482	1.2987	0.37191	0.66022	-1.3176	3079.9	35.164	15.285	60.979	-49.502	58.265	58.472	23.406	-4.3517	-3.9146	0.75263	-1.9155	31.428	-4.5798
80.822	27.044	57.672	-4.4061	0.24805	-2.9186	-5.3751	1.3424	0.4491	0.66022	-1.3176	3079.3	35.511	15.236	60.97	-49.102	58.257	58.472	23.406	-4.3517	-3.9146	0.75263	-1.9155	31.428	-4.5798
80.481	26.93	58.169	-4.4331	0.25486	-2.9161	-5.3937	1.384	0.523	0.66022	-1.3176	3078.8	35.858	15.173	60.96	-48.7	58.247	58.472	23.406	-4.3517	-3.9146	0.75263	-1.9155	31.428	-4.5798
80.139	26.791	58.669	-4.4601	0.26188	-2.9133	-5.4157	1.4237	0.59597	0.66022	-1.3176	3078.3	36.208	15.096	60.948	-48.298	58.237	58.472	23.406	-4.3517	-3.9146	0.75263	-1.9155	31.428	-4.5798
79.796	26.626	59.171	-4.4872	0.2691	-2.9102	-5.441	1.4613	0.6679	0.66022	-1.3176	3077.8	36.558	15.004	60.936	-47.895	58.225	58.472	23.406	-4.3517	-3.9146	0.75263	-1.9155	31.428	-4.5798
79.453	26.436	59.674	-4.5144	0.27649	-2.9066	-5.4308	1.4953	0.74185	0.66022	-1.3176	3077.3	36.909	14.898	60.921	-47.491	58.212	58.472	23.406	-4.3517	-3.9146	0.75263	-1.9155	31.428	-4.5798
79.11	26.219	60.178	-4.5415	0.28404	-2.9028	-5.4133	1.5267	0.81579	0.66022	-1.3176	3076.8	37.26	14.777	60.906	-47.088	58.197	58.472	23.406	-4.3517	-3.9146	0.75263	-1.9155	31.428	-4.5798
78.768	25.976	60.682	-4.5685	0.29175	-2.8985	-5.3925	1.5555	0.89	0.66022	-1.3176	3076.3	37.61	14.641	60.889	-46.686	58.182	58.472	23.406	-4.3517	-3.9146	0.75263	-1.9155	31.428	-4.5798
78.426	25.706	61.185	-4.5953	0.2996	-2.8939	-5.2913	1.5816	0.95271	0.66022	-1.3176	3075.8	37.96	14.49	60.871	-46.285	58.165	58.472	23.406	-4.3517	-3.9146	0.75263	-1.9155	31.428	-4.5798
78.085	25.41	61.688	-4.6214	0.30756	-2.889	-5.1758	1.6046	1.0143	0.66022	-1.3176	3075.2	38.309	14.324	60.852	-45.886	58.147	58.472	23.406	-4.3517	-3.9146	0.75263	-1.9155	31.428	-4.5798
77.746	25.087	62.188	-4.647	0.31564	-2.8837	-5.0502	1.6244	1.0754	0.66022	-1.3176	3074.7	38.656	14.143	60.831	-45.489	58.127	58.472	23.406	-4.3517	-3.9146	0.75263	-1.9155	31.428	-4.5798
77.409	24.737	62.686	-4.6719	0.3238	-2.8782	-4.9141	1.6411	1.1358	0.66022	-1.3176	3074.2	39.001	13.947	60.809	-45.096	58.107	58.472	23.406	-4.3517	-3.9146	0.75263	-1.9155	31.428	-4.5798
77.073	24.361	63.18	-4.6959	0.33204	-2.8724	-4.6632	1.6545	1.1793	0.66022	-1.3176	3073.7	39.343	13.736	60.786	-44.705	58.085	58.472	23.406	-4.3517	-3.9146	0.75263	-1.9155	31.428	-4.5798
76.741	23.958	63.671	-4.7185	0.34034	-2.8664	-4.3554	1.664	1.2146	0.66022	-1.3176	3073.2	39.682	13.51	60.761	-44.319	58.062	58.472	23.406	-4.3517	-3.9146	0.75263	-1.9155	31.428	-4.5798
76.41	23.529	64.156	-4.7395	0.34868	-2.8603	-4.0457	1.6675	1.2458	0.66022	-1.3176	3072.7	40.018	13.27	60.735	-43.937	58.038	58.472	23.406	-4.3517	-3.9146	0.75263	-1.9155	31.428	-4.5798
76.083	23.075	64.635	-4.7594	0.35693	-2.8541	-3.9312	1.6338	1.2348	0.66022	-1.3176	3072.2	40.349	13.015	60.709	-43.56	58.013	58.472	23.406	-4.3517	-3.9146	0.75263	-1.9155	31.428	-4.5798
75.76	22.596	65.109	-4.7787	0.36501	-2.8479	-3.8018	1.6006	1.2306	0.66022	-1.3176	3071.7	40.676	12.746	60.681	-43.188	57.987	58.472	23.406	-4.3517	-3.9146	0.75263	-1.9155	31.428	-4.5798
75.44	22.091	65.575	-4.7974	0.37294	-2.8417	-3.6709	1.5712	1.2466	0.66022	-1.3176	3071.2	40.998	12.462	60.652	-42.824	57.959	58.472	23.406	-4.3517	-3.9146	0.75263	-1.9155	31.428	-4.5798
75.124	21.561	66.033	-4.8154	0.38072	-2.8355	-3.518	1.5388	1.2607	0.66022	-1.3176	3070.7	41.315	12.165	60.622	-42.466	57.931	58.472	23.406	-4.3517	-3.9146	0.75263	-1.9155	31.428	-4.5798
74.813	21.007	66.483	-4.8326	0.38832	-2.8291	-3.3401	1.502	1.2898	0.66022	-1.3176	3070.2	41.626	11.854	60.591	-42.115	57.902	58.472	23.406	-4.3517	-3.9146	0.75263	-1.9155	31.428	-4.5798
74.507	20.428	66.923	-4.8487	0.39573	-2.8225	-3.0638	1.4596	1.3316	0.66022	-1.3176	3069.6	41.93	11.529	60.559	-41.773	57.872	58.472	23.406	-4.3517	-3.9146	0.75263	-1.9155	31.428	-4.5798
74.207	19.826	67.353	-4.8631	0.40291	-2.8158	-2.7161	1.4121	1.3714	0.66022	-1.3176	3069.1	42.228	11.191	60.527	-41.439	57.842	58.472	23.406	-4.3517	-3.9146	0.75263	-1.9155	31.428	-4.5798
73.912	19.202	67.771	-4.8758	0.40984	-2.8088	-2.3499	1.359	1.4145	0.66022	-1.3176	3068.6	42.518	10.84	60.493	-41.113	57.81	58.472	23.406	-4.3517	-3.9146	0.75263	-1.9155	31.428	-4.5798
73.623	18.556	68.178	-4.8866	0.41649	-2.8016	-1.9666	1.3005	1.4605	0.66022	-1.3176	3068.1	42.801	10.477	60.459	-40.798	57.778	58.472	23.406	-4.3517	-3.9146	0.75263	-1.9155	31.428	-4.5798
73.34	17.89	68.571	-4.8954	0.42284	-2.7942	-1.5678	1.2364	1.5087	0.66022	-1.3176	3067.6	43.075	10.103	60.424	-40.492	57.745	58.472	23.406	-4.3517	-3.9146	0.75263	-1.9155	31.428	-4.5798
73.064	17.204	68.951	-4.9022	0.42884	-2.7865	-1.1405	1.1658	1.5658	0.66022	-1.3176	3067.1	43.341	9.7175	60.389	-40.196	57.712	58.472	23.406	-4.3517	-3.9146	0.75263	-1.9155	31.428	-4.5798
72.796	16.5	69.316	-4.9068	0.43449	-2.7786	-0.6929	1.0894	1.6273	0.66022	-1.3176	3066.6	43.597	9.3218	60.353	-39.911	57.677	58.472	23.406	-4.3517	-3.9146	0.75263	-1.9155	31.428	-4.5798
72.535	15.778	69.665	-4.9091	0.43973	-2.7703	-0.23224	1.0075	1.6901	0.66022	-1.3176	3066.1	43.844	8.9163	60.316	-39.637	57.643	58.472	23.406	-4.3517	-3.9146	0.75263	-1.9155	31.428	-4.5798
72.282	15.041	69.999	-4.9091	0.44455	-2.7617	0.23913	0.92011	1.7536	0.66022	-1.3176	3065.6	44.081	8.5019	60.279	-39.375	57.608	58.472	23.406	-4.3517	-3.9146	0.75263	-1.9155	31.428	-4.5798
72.037	14.29	70.316	-4.9067	0.44892	-2.7527	0.71894	0.82754	1.8172	0.66022	-1.3176	3065.1	44.307	8.0791	60.241	-39.125	57.572	58.472	23.406	-4.3517	-3.9146	0.75263	-1.9155	31.428	-4.5798
71.801	13.525	70.616	-4.9019	0.45281	-2.7434	1.2125	0.72878	1.9	0.66022	-1.3176	3064.6	44.523	7.6488	60.203	-38.887	57.536	58.472	23.406	-4.3517	-3.9146	0.75263	-1.9155	31.428	-4.5798
71.574	12.748	70.897	-4.8946	0.4562	-2.7337	1.7133	0.62459	1.9861	0.66022	-1.3176	3064.1	44.728	7.2116	60.165	-38.661	57.5	58.472	23.406	-4.3517	-3.9146	0.75263	-1.9155	31.428	-4.5798
71.356	11.96	71.161	-4.8847	0.45905	-2.7236	2.2174	0.5155	2.0705	0.66022	-1.3176	3063.6	44.922	6.7683	60.127	-38.448	57.464	58.472	23.406	-4.3517	-3.9146	0.75263	-1.9155	31.428	-4.5798
71.148	11.164	71.406	-4.8724	0.46136	-2.713	2.7342	0.40824	2.1553	0.66022	-1.3176	3063.1	45.104	6.3198	60.088	-38.248	57.428	58.472	23.406	-4.3517	-3.9146	0.75263	-1.9155	31.428	-4.5798
70.949	10.36	71.631	-4.8574	0.46313	-2.702	3.2466	0.30047	2.2362	0.66022	-1.3176	3062.6	45.274	5.8671	60.05	-38.061	57.391	58.472	23.406	-4.3517	-3.9146	0.75263	-1.9155	31.428	-4.5798
70.761	9.5512	71.837	-4.8399	0.46435	-2.6907	3.7503	0.18807	2.3111	0.66022	-1.3176	3062.1	45.432	5.411	60.011	-37.887	57.355	58.472	23.406	-4.3517	-3.9146	0.75263	-1.9155	31.428	-4.5798
70.583	8.738	72.024	-4.82	0.465	-2.6789	4.2294	0.071519	2.3782	0.66022	-1.3176	3061.6	45.579	4.9523	59.972	-37.726	57.318	58.472	23.406	-4.3517	-3.9146	0.75263	-1.9155	31.428	-4.5798
70.416	7.9221	72.19	-4.7977	0.46506	-2.6669	4.6852	-0.048414	2.4376	0.66022	-1.3176	3061.1	45.713	4.4918	59.934	-37.579	57.282	58.472	23.406	-4.3517	-3.9146	0.75263	-1.9155	31.428	-4.5798
70.26	7.105	72.337	-4.7731	0.46452	-2.6546	5.1188	-0.17096	2.4894	0.66022	-1.3176	3060.6	45.834	4.0302	59.896	-37.445	57.246	58.472	23.406	-4.3517	-3.9146	0.75263	-1.9155	31.428	-4.5798
70.115	6.2879	72.463	-4.7465	0.46335	-2.642	5.5375	-0.29503	2.5561	0.66022	-1.3176	3060.1	45.944	3.5684	59.857	-37.325	57.21	58.472	23.406	-4.3517	-3.9146	0.75263	-1.9155	31.428	-4.5798
69.981	5.4721	72.57	-4.7178	0.46156	-2.629	5.937	-0.42075	2.6164	0.66022	-1.3176	3059.6	46.041	3.1069	59.819	-37.218	57.174	58.472	23.406	-4.3517	-3.9146	0.75263	-1.9155	31.428	-4.5798
69.858	4.659	72.656	-4.6872	0.45914	-2.6158	6.3177	-0.54753	2.6689	0.66022	-1.3176	3059.1	46.125	2.6466	59.782	-37.125	57.138	58.472	23.406	-4.3517	-3.9146	0.75263	-1.9155	31.428	-4.5798
69.747	3.8498	72.723	-4.6547	0.45609	-2.6023	6.6803	-0.67475	2.7138	0.66022	-1.3176	3058.5	46.197	2.188	59.745	-37.045	57.103	58.472	23.406	-4.3517	-3.9146	0.75263	-1.9155	31.428	-4.5798
69.647	3.0458	72.77	-4.6204	0.4524	-2.5887	7.0319	-0.80095	2.7525	0.66022	-1.3176	3058.0	46.256	1.732	59.708	-36.979	57.068	58.472	23.406	-4.3517	-3.9146	0.75263	-1.9155	31.428	-4.5798
69.56	2.2481	72.798	-4.5844	0.44808	-2.5748	7.3709	-0.92586	2.7848	0.66022	-1.3176	3057.5	46.303	1.2791	59.671	-36.927	57.034	58.472	23.406	-4.3517	-3.9146	0.75263	-1.9155	31.428	-4.5798
69.484	1.458	72.807	-4.5467	0.44314	-2.5608	7.6932	-1.0497	2.8103	0.66022	-1.3176	3057.0	46.338	0.83	59.635	-36.888	57.0	58.472	23.406	-4.3517	-3.9146	0.75263	-1.9155	31.428	-4.5798
69.421	0.67659	72.796	-4.5075	0.43758	-2.5467	7.9992	-1.1719	2.8293	0.66022	-1.3176	3056.5	46.36	0.38537	59.6	-36.862	56.967	58.472	23.406	-4.3517	-3.9146	0.75263	-1.9155	31.428	-4.5798
69.369	-0.095055	72.767	-4.4667	0.43142	-2.5326	8.2894	-1.292	2.8429	0.66022	-1.3176	3056.0	46.37	-0.054173	59.565	-36.849	56.934	58.472	23.406	-4.3517	-3.9146	0.75263	-1.9155	31.428	-4.5798
69.329	-0.85583	72.721	-4.4246	0.42467	-2.5183	8.5646	-1.4083	2.8565	0.66022	-1.3176	3055.6	46.368	-0.48804	59.531	-36.849	56.902	58.472	23.406	-4.3517	-3.9146	0.75263	-1.9155	31.428	-4.5798
69.302	-1.6047	72.656	-4.3811	0.41734	-2.504	8.8247	-1.522	2.8641	0.66022	-1.3176	3055.1	46.354	-0.91564	59.498	-36.862	56.87	58.472	23.406	-4.3517	-3.9146	0.75263	-1.9155	31.428	-4.5798
69.286	-2.3408	72.574	-4.3364	0.40946	-2.4897	9.07	-1.6329	2.866	0.66022	-1.3176	3054.6	46.328	-1.3364	59.465	-36.888	56.839	58.472	23.406	-4.3517	-3.9146	0.75263	-1.9155	31.428	-4.5798
69.283	-3.0631	72.476	-4.2904	0.40102	-2.4754	9.3004	-1.7406	2.8623	0.66022	-1.3176	3054.1	46.29	-1.7498	59.433	-36.926	56.809	58.472	23.406	-4.3517	-3.9146	0.75263	-1.9155	31.428	-4.5798
69.292	-3.7707	72.361	-4.2434	0.39206	-2.4611	9.5165	-1.8441	2.8538	0.66022	-1.3176	3053.6	46.241	-2.1554	59.401	-36.976	56.779	58.472	23.406	-4.3517	-3.9146	0.75263	-1.9155	31.428	-4.5798
[truncated: 16,001 more rows]
