# Supplementary material for: Data-driven flight path monitoring technique using recurrent neural network for the safety management of commercial aircraft
Source: PeerJ Comput Sci. 2025 Mar 17;11:e2753. doi: 10.7717/peerj-cs.2753 (PMC11935752; doi:10.7717/peerj-cs.2753)
Supplement: Supplemental Information 1 [file peerj-cs-11-2753-s001.zip › Data/HY_RNN_30_header.csv]

Ub	Vb	Wb	Pb	Qb	Rb	Pdot	Qdot	Rdot	lat	lon	alt	alp	beta	tas	pitch	eas	eas_In	alp_In	beta_In	P_In	Q_In	R_In	yaw_In	gamma_In
123.76	-9.0547	48.089	-4.5912	0.89214	-1.8659	-0.00022729	0.00017573	-7.6515e-05	0.66022	-1.3176	3999.4	21.235	-3.9014	78.848	-37.961	74.307	74.306	21.235	-3.9016	-4.5912	0.89214	-1.8659	34.237	-5.444
123.76	-9.0535	48.087	-4.5912	0.89214	-1.8659	-0.00086788	0.00092489	-0.0002022	0.66022	-1.3176	3998.9	21.234	-3.9009	78.849	-38.042	74.308	74.306	21.235	-3.9016	-4.5912	0.89214	-1.8659	34.237	-5.444
123.76	-9.0514	48.083	-4.5912	0.89215	-1.8659	-0.0019071	0.002221	-0.00035808	0.66022	-1.3176	3998.3	21.232	-3.8999	78.849	-38.126	74.309	74.306	21.235	-3.9016	-4.5912	0.89214	-1.8659	34.237	-5.444
123.76	-9.0482	48.079	-4.5913	0.89217	-1.8659	-0.0033287	0.0040362	-0.00052549	0.66022	-1.3176	3997.7	21.23	-3.8986	78.849	-38.214	74.309	74.306	21.235	-3.9016	-4.5912	0.89214	-1.8659	34.237	-5.444
123.77	-9.0441	48.073	-4.5913	0.89219	-1.8659	-0.0051151	0.0063409	-0.00068612	0.66022	-1.3176	3997.1	21.227	-3.8967	78.849	-38.305	74.31	74.306	21.235	-3.9016	-4.5912	0.89214	-1.8659	34.237	-5.444
123.77	-9.0388	48.066	-4.5913	0.89223	-1.8659	-0.0072475	0.0091042	-0.00082212	0.66022	-1.3176	3996.6	21.224	-3.8944	78.85	-38.4	74.311	74.306	21.235	-3.9016	-4.5912	0.89214	-1.8659	34.237	-5.444
123.77	-9.0323	48.058	-4.5913	0.89228	-1.8659	-0.0097056	0.012294	-0.00091608	0.66022	-1.3176	3996.0	21.22	-3.8916	78.85	-38.497	74.313	74.306	21.235	-3.9016	-4.5912	0.89214	-1.8659	34.237	-5.444
123.78	-9.0247	48.049	-4.5914	0.89235	-1.8659	-0.012468	0.015877	-0.00095109	0.66022	-1.3176	3995.4	21.215	-3.8883	78.851	-38.598	74.314	74.306	21.235	-3.9016	-4.5912	0.89214	-1.8659	34.237	-5.444
123.79	-9.0157	48.039	-4.5915	0.89244	-1.8659	-0.015513	0.01982	-0.00091084	0.66022	-1.3176	3994.8	21.21	-3.8844	78.852	-38.703	74.315	74.306	21.235	-3.9016	-4.5912	0.89214	-1.8659	34.237	-5.444
123.79	-9.0054	48.028	-4.5916	0.89255	-1.8659	-0.018817	0.024086	-0.00077958	0.66022	-1.3176	3994.3	21.205	-3.8799	78.852	-38.81	74.317	74.306	21.235	-3.9016	-4.5912	0.89214	-1.8659	34.237	-5.444
123.8	-8.9937	48.017	-4.5917	0.89268	-1.8659	-0.022355	0.028639	-0.00054225	0.66022	-1.3176	3993.7	21.199	-3.8748	78.853	-38.92	74.318	74.306	21.235	-3.9016	-4.5912	0.89214	-1.8659	34.237	-5.444
123.81	-8.9806	48.005	-4.5918	0.89284	-1.866	-0.026103	0.033443	-0.00018444	0.66022	-1.3176	3993.1	21.193	-3.8691	78.854	-39.033	74.32	74.306	21.235	-3.9016	-4.5912	0.89214	-1.8659	34.237	-5.444
123.81	-8.966	47.992	-4.5919	0.89302	-1.866	-0.030035	0.03846	0.0003075	0.66022	-1.3176	3992.5	21.187	-3.8627	78.856	-39.15	74.321	74.306	21.235	-3.9016	-4.5912	0.89214	-1.8659	34.237	-5.444
123.82	-8.9498	47.979	-4.5921	0.89322	-1.8659	-0.034125	0.043652	0.00094645	0.66022	-1.3176	3992.0	21.18	-3.8557	78.857	-39.269	74.323	74.306	21.235	-3.9016	-4.5912	0.89214	-1.8659	34.237	-5.444
123.83	-8.9322	47.965	-4.5923	0.89345	-1.8659	-0.038345	0.048979	0.0017445	0.66022	-1.3176	3991.4	21.173	-3.848	78.858	-39.39	74.325	74.306	21.235	-3.9016	-4.5912	0.89214	-1.8659	34.237	-5.444
123.84	-8.9129	47.951	-4.5925	0.89371	-1.8659	-0.04267	0.054404	0.0027129	0.66022	-1.3176	3990.8	21.166	-3.8396	78.86	-39.515	74.327	74.306	21.235	-3.9016	-4.5912	0.89214	-1.8659	34.237	-5.444
123.85	-8.8921	47.936	-4.5927	0.894	-1.8659	-0.047071	0.059887	0.0038619	0.66022	-1.3176	3990.2	21.159	-3.8306	78.862	-39.642	74.33	74.306	21.235	-3.9016	-4.5912	0.89214	-1.8659	34.237	-5.444
123.86	-8.8696	47.921	-4.5929	0.89431	-1.8659	-0.051521	0.065387	0.005201	0.66022	-1.3176	3989.6	21.151	-3.8208	78.863	-39.772	74.332	74.306	21.235	-3.9016	-4.5912	0.89214	-1.8659	34.237	-5.444
123.87	-8.8454	47.907	-4.5932	0.89465	-1.8659	-0.055993	0.070867	0.0067387	0.66022	-1.3176	3989.1	21.143	-3.8102	78.865	-39.904	74.334	74.306	21.235	-3.9016	-4.5912	0.89214	-1.8659	34.237	-5.444
123.88	-8.8196	47.892	-4.5935	0.89502	-1.8658	-0.060459	0.076286	0.0084824	0.66022	-1.3176	3988.5	21.136	-3.799	78.867	-40.038	74.337	74.306	21.235	-3.9016	-4.5912	0.89214	-1.8659	34.237	-5.444
123.9	-8.7921	47.877	-4.5938	0.89542	-1.8658	-0.064891	0.081604	0.010439	0.66022	-1.3176	3987.9	21.128	-3.787	78.869	-40.175	74.34	74.306	21.235	-3.9016	-4.5912	0.89214	-1.8659	34.237	-5.444
123.91	-8.7628	47.862	-4.5941	0.89584	-1.8657	-0.069262	0.086783	0.012613	0.66022	-1.3176	3987.3	21.12	-3.7743	78.872	-40.314	74.342	74.306	21.235	-3.9016	-4.5912	0.89214	-1.8659	34.237	-5.444
123.92	-8.7319	47.848	-4.5945	0.89628	-1.8657	-0.073545	0.091784	0.01501	0.66022	-1.3176	3986.7	21.112	-3.7609	78.874	-40.455	74.345	74.306	21.235	-3.9016	-4.5912	0.89214	-1.8659	34.237	-5.444
123.93	-8.6993	47.834	-4.5949	0.89675	-1.8656	-0.077715	0.096568	0.017633	0.66022	-1.3176	3986.1	21.105	-3.7467	78.877	-40.599	74.349	74.306	21.235	-3.9016	-4.5912	0.89214	-1.8659	34.237	-5.444
123.95	-8.665	47.82	-4.5953	0.89725	-1.8655	-0.081745	0.1011	0.020484	0.66022	-1.3176	3985.5	21.097	-3.7318	78.879	-40.744	74.352	74.306	21.235	-3.9016	-4.5912	0.89214	-1.8659	34.237	-5.444
123.96	-8.629	47.807	-4.5957	0.89776	-1.8654	-0.085609	0.10533	0.023565	0.66022	-1.3176	3985.0	21.09	-3.7161	78.882	-40.891	74.355	74.306	21.235	-3.9016	-4.5912	0.89214	-1.8659	34.237	-5.444
123.97	-8.5913	47.794	-4.5961	0.8983	-1.8652	-0.089283	0.10924	0.026875	0.66022	-1.3176	3984.4	21.083	-3.6997	78.885	-41.04	74.359	74.306	21.235	-3.9016	-4.5912	0.89214	-1.8659	34.237	-5.444
123.98	-8.552	47.782	-4.5966	0.89886	-1.8651	-0.092744	0.11279	0.030413	0.66022	-1.3176	3983.8	21.076	-3.6826	78.888	-41.191	74.362	74.306	21.235	-3.9016	-4.5912	0.89214	-1.8659	34.237	-5.444
124.0	-8.5109	47.771	-4.5971	0.89943	-1.8649	-0.095968	0.11593	0.034178	0.66022	-1.3176	3983.2	21.069	-3.6647	78.892	-41.343	74.366	74.306	21.235	-3.9016	-4.5912	0.89214	-1.8659	34.237	-5.444
124.01	-8.4683	47.76	-4.5975	0.90002	-1.8648	-0.098933	0.11864	0.038166	0.66022	-1.3176	3982.6	21.063	-3.6462	78.895	-41.497	74.37	74.306	21.235	-3.9016	-4.5912	0.89214	-1.8659	34.237	-5.444
124.02	-8.424	47.751	-4.5981	0.90061	-1.8646	-0.10162	0.12088	0.042374	0.66022	-1.3176	3982.0	21.057	-3.6269	78.899	-41.653	74.374	74.306	21.235	-3.9016	-4.5912	0.89214	-1.8659	34.237	-5.444
124.04	-8.3782	47.742	-4.5986	0.90122	-1.8643	-0.104	0.12263	0.046795	0.66022	-1.3176	3981.4	21.052	-3.607	78.902	-41.81	74.378	74.306	21.235	-3.9016	-4.5912	0.89214	-1.8659	34.237	-5.444
124.05	-8.3308	47.734	-4.5991	0.90184	-1.8641	-0.10607	0.12385	0.051423	0.66022	-1.3176	3980.8	21.047	-3.5864	78.906	-41.968	74.382	74.306	21.235	-3.9016	-4.5912	0.89214	-1.8659	34.237	-5.444
124.06	-8.2818	47.728	-4.5996	0.90246	-1.8638	-0.1078	0.1245	0.05625	0.66022	-1.3176	3980.2	21.042	-3.5651	78.91	-42.127	74.386	74.306	21.235	-3.9016	-4.5912	0.89214	-1.8659	34.237	-5.444
124.07	-8.2314	47.722	-4.6002	0.90308	-1.8635	-0.10918	0.12457	0.06127	0.66022	-1.3176	3979.6	21.038	-3.5432	78.914	-42.288	74.391	74.306	21.235	-3.9016	-4.5912	0.89214	-1.8659	34.237	-5.444
124.09	-8.1796	47.718	-4.6007	0.90371	-1.8632	-0.11019	0.12403	0.06647	0.66022	-1.3176	3979.0	21.034	-3.5207	78.918	-42.449	74.395	74.306	21.235	-3.9016	-4.5912	0.89214	-1.8659	34.237	-5.444
124.1	-8.1263	47.715	-4.6013	0.90432	-1.8629	-0.11081	0.12285	0.071842	0.66022	-1.3176	3978.4	21.031	-3.4976	78.922	-42.612	74.4	74.306	21.235	-3.9016	-4.5912	0.89214	-1.8659	34.237	-5.444
124.11	-8.0717	47.714	-4.6018	0.90493	-1.8625	-0.11105	0.12101	0.077374	0.66022	-1.3176	3977.8	21.029	-3.4738	78.926	-42.775	74.405	74.306	21.235	-3.9016	-4.5912	0.89214	-1.8659	34.237	-5.444
124.12	-8.0158	47.714	-4.6024	0.90553	-1.8621	-0.11087	0.11848	0.083053	0.66022	-1.3176	3977.2	21.027	-3.4495	78.931	-42.939	74.409	74.306	21.235	-3.9016	-4.5912	0.89214	-1.8659	34.237	-5.444
124.13	-7.9586	47.715	-4.6029	0.90612	-1.8617	-0.11028	0.11525	0.088867	0.66022	-1.3176	3976.6	21.026	-3.4247	78.935	-43.104	74.414	74.306	21.235	-3.9016	-4.5912	0.89214	-1.8659	34.237	-5.444
124.15	-7.9002	47.718	-4.6035	0.90668	-1.8612	-0.10927	0.11131	0.0948	0.66022	-1.3176	3976.0	21.025	-3.3994	78.94	-43.27	74.419	74.306	21.235	-3.9016	-4.5912	0.89214	-1.8659	34.237	-5.444
124.16	-7.8406	47.723	-4.604	0.90723	-1.8607	-0.10783	0.10662	0.10084	0.66022	-1.3176	3975.4	21.026	-3.3735	78.945	-43.436	74.425	74.306	21.235	-3.9016	-4.5912	0.89214	-1.8659	34.237	-5.444
124.17	-7.78	47.729	-4.6046	0.90775	-1.8602	-0.10595	0.10119	0.10697	0.66022	-1.3176	3974.8	21.026	-3.3472	78.95	-43.602	74.43	74.306	21.235	-3.9016	-4.5912	0.89214	-1.8659	34.237	-5.444
124.18	-7.7184	47.736	-4.6051	0.90824	-1.8596	-0.10362	0.094989	0.11317	0.66022	-1.3176	3974.2	21.028	-3.3204	78.955	-43.769	74.435	74.306	21.235	-3.9016	-4.5912	0.89214	-1.8659	34.237	-5.444
124.19	-7.6557	47.746	-4.6056	0.9087	-1.8591	-0.10086	0.088018	0.11943	0.66022	-1.3176	3973.6	21.03	-3.2932	78.96	-43.936	74.441	74.306	21.235	-3.9016	-4.5912	0.89214	-1.8659	34.237	-5.444
124.19	-7.5922	47.757	-4.6061	0.90912	-1.8584	-0.097652	0.080266	0.12573	0.66022	-1.3176	3973.0	21.033	-3.2656	78.965	-44.103	74.446	74.306	21.235	-3.9016	-4.5912	0.89214	-1.8659	34.237	-5.444
124.2	-7.5278	47.77	-4.6066	0.9095	-1.8578	-0.094001	0.071728	0.13205	0.66022	-1.3176	3972.4	21.037	-3.2377	78.97	-44.27	74.452	74.306	21.235	-3.9016	-4.5912	0.89214	-1.8659	34.237	-5.444
124.21	-7.4626	47.785	-4.607	0.90983	-1.8571	-0.089907	0.0624	0.13837	0.66022	-1.3176	3971.8	21.042	-3.2094	78.975	-44.437	74.457	74.306	21.235	-3.9016	-4.5912	0.89214	-1.8659	34.237	-5.444
124.22	-7.3967	47.801	-4.6075	0.91012	-1.8564	-0.085374	0.052281	0.14468	0.66022	-1.3176	3971.2	21.048	-3.1808	78.98	-44.604	74.463	74.306	21.235	-3.9016	-4.5912	0.89214	-1.8659	34.237	-5.444
124.22	-7.3301	47.819	-4.6079	0.91036	-1.8557	-0.080407	0.041371	0.15095	0.66022	-1.3176	3970.6	21.054	-3.152	78.986	-44.771	74.469	74.306	21.235	-3.9016	-4.5912	0.89214	-1.8659	34.237	-5.444
124.23	-7.263	47.839	-4.6083	0.91053	-1.8549	-0.075011	0.029674	0.15717	0.66022	-1.3176	3970.0	21.061	-3.1229	78.991	-44.938	74.474	74.306	21.235	-3.9016	-4.5912	0.89214	-1.8659	34.237	-5.444
124.24	-7.1954	47.861	-4.6086	0.91065	-1.8541	-0.069194	0.017196	0.16331	0.66022	-1.3176	3969.4	21.069	-3.0936	78.997	-45.104	74.48	74.306	21.235	-3.9016	-4.5912	0.89214	-1.8659	34.237	-5.444
124.24	-7.1273	47.885	-4.609	0.9107	-1.8533	-0.062964	0.0039437	0.16937	0.66022	-1.3176	3968.8	21.078	-3.0641	79.002	-45.27	74.486	74.306	21.235	-3.9016	-4.5912	0.89214	-1.8659	34.237	-5.444
124.24	-7.0589	47.91	-4.6093	0.91069	-1.8524	-0.056331	-0.010073	0.1753	0.66022	-1.3176	3968.2	21.087	-3.0344	79.008	-45.435	74.492	74.306	21.235	-3.9016	-4.5912	0.89214	-1.8659	34.237	-5.444
124.25	-6.9901	47.938	-4.6095	0.9106	-1.8515	-0.049305	-0.024841	0.18111	0.66022	-1.3176	3967.6	21.098	-3.0046	79.013	-45.6	74.498	74.306	21.235	-3.9016	-4.5912	0.89214	-1.8659	34.237	-5.444
124.25	-6.9212	47.967	-4.6098	0.91044	-1.8506	-0.0419	-0.040346	0.18677	0.66022	-1.3176	3966.9	21.109	-2.9747	79.019	-45.764	74.504	74.306	21.235	-3.9016	-4.5912	0.89214	-1.8659	34.237	-5.444
124.25	-6.852	47.998	-4.6099	0.9102	-1.8496	-0.034127	-0.056572	0.19225	0.66022	-1.3176	3966.3	21.121	-2.9448	79.025	-45.927	74.51	74.306	21.235	-3.9016	-4.5912	0.89214	-1.8659	34.237	-5.444
124.26	-6.7828	48.031	-4.6101	0.90987	-1.8487	-0.026002	-0.0735	0.19755	0.66022	-1.3176	3965.7	21.134	-2.9148	79.03	-46.09	74.516	74.306	21.235	-3.9016	-4.5912	0.89214	-1.8659	34.237	-5.444
124.26	-6.7136	48.065	-4.6102	0.90946	-1.8477	-0.017539	-0.091109	0.20263	0.66022	-1.3176	3965.1	21.148	-2.8848	79.036	-46.251	74.522	74.306	21.235	-3.9016	-4.5912	0.89214	-1.8659	34.237	-5.444
124.26	-6.6443	48.102	-4.6103	0.90896	-1.8466	-0.0087535	-0.10938	0.20749	0.66022	-1.3176	3964.5	21.162	-2.8548	79.042	-46.411	74.528	74.306	21.235	-3.9016	-4.5912	0.89214	-1.8659	34.237	-5.444
124.26	-6.5752	48.14	-4.6103	0.90837	-1.8456	0.00033505	-0.12828	0.21211	0.66022	-1.3176	3963.9	21.178	-2.8249	79.048	-46.566	74.535	74.306	21.235	-3.9016	-4.5912	0.89214	-1.8659	34.237	-5.444
124.25	-6.5063	48.179	-4.6103	0.90768	-1.8445	0.0097028	-0.14778	0.21646	0.66022	-1.3176	3963.3	21.194	-2.795	79.053	-46.722	74.541	74.306	21.235	-3.9016	-4.5912	0.89214	-1.8659	34.237	-5.444
124.25	-6.4376	48.221	-4.6102	0.90689	-1.8434	0.019335	-0.16785	0.22053	0.66022	-1.3176	3962.6	21.211	-2.7653	79.059	-46.879	74.547	74.306	21.235	-3.9016	-4.5912	0.89214	-1.8659	34.237	-5.444
124.25	-6.3692	48.264	-4.6101	0.906	-1.8423	0.029215	-0.18846	0.22431	0.66022	-1.3176	3962.0	21.228	-2.7357	79.065	-47.034	74.553	74.306	21.235	-3.9016	-4.5912	0.89214	-1.8659	34.237	-5.444
124.25	-6.3012	48.308	-4.6099	0.905	-1.8412	0.039323	-0.20959	0.22777	0.66022	-1.3176	3961.4	21.247	-2.7063	79.071	-47.188	74.559	74.306	21.235	-3.9016	-4.5912	0.89214	-1.8659	34.237	-5.444
124.24	-6.2336	48.354	-4.6097	0.9039	-1.84	0.049636	-0.23119	0.23091	0.66022	-1.3176	3960.8	21.266	-2.677	79.077	-47.34	74.565	74.306	21.235	-3.9016	-4.5912	0.89214	-1.8659	34.237	-5.444
124.24	-6.1666	48.402	-4.6094	0.90269	-1.8389	0.060132	-0.25323	0.23371	0.66022	-1.3176	3960.2	21.285	-2.648	79.082	-47.491	74.571	74.306	21.235	-3.9016	-4.5912	0.89214	-1.8659	34.237	-5.444
124.23	-6.1	48.451	-4.6091	0.90137	-1.8377	0.07079	-0.27568	0.23615	0.66022	-1.3176	3959.5	21.306	-2.6192	79.088	-47.639	74.577	74.306	21.235	-3.9016	-4.5912	0.89214	-1.8659	34.237	-5.444
124.23	-6.0341	48.501	-4.6087	0.89993	-1.8365	0.081587	-0.2985	0.23823	0.66022	-1.3176	3958.9	21.327	-2.5907	79.094	-47.786	74.584	74.306	21.235	-3.9016	-4.5912	0.89214	-1.8659	34.237	-5.444
124.22	-5.9688	48.552	-4.6083	0.89838	-1.8353	0.092499	-0.32164	0.23992	0.66022	-1.3176	3958.3	21.349	-2.5625	79.099	-47.931	74.59	74.306	21.235	-3.9016	-4.5912	0.89214	-1.8659	34.237	-5.444
124.21	-5.9043	48.605	-4.6078	0.89671	-1.8341	0.1035	-0.34506	0.24123	0.66022	-1.3176	3957.7	21.371	-2.5346	79.105	-48.073	74.596	74.306	21.235	-3.9016	-4.5912	0.89214	-1.8659	34.237	-5.444
124.2	-5.8405	48.659	-4.6072	0.89493	-1.8329	0.11457	-0.36872	0.24214	0.66022	-1.3176	3957.0	21.394	-2.507	79.111	-48.214	74.602	74.306	21.235	-3.9016	-4.5912	0.89214	-1.8659	34.237	-5.444
124.19	-5.7775	48.715	-4.6066	0.89303	-1.8317	0.12569	-0.39258	0.24265	0.66022	-1.3176	3956.4	21.417	-2.4798	79.116	-48.352	74.608	74.306	21.235	-3.9016	-4.5912	0.89214	-1.8659	34.237	-5.444
124.19	-5.7153	48.771	-4.606	0.891	-1.8305	0.13683	-0.41659	0.24273	0.66022	-1.3176	3955.8	21.441	-2.4529	79.122	-48.488	74.613	74.306	21.235	-3.9016	-4.5912	0.89214	-1.8659	34.237	-5.444
124.18	-5.6541	48.828	-4.6053	0.88886	-1.8293	0.14796	-0.44071	0.2424	0.66022	-1.3176	3955.2	21.466	-2.4264	79.127	-48.622	74.619	74.306	21.235	-3.9016	-4.5912	0.89214	-1.8659	34.237	-5.444
124.17	-5.5938	48.886	-4.6045	0.8866	-1.8281	0.15906	-0.4649	0.24164	0.66022	-1.3176	3954.5	21.491	-2.4004	79.133	-48.753	74.625	74.306	21.235	-3.9016	-4.5912	0.89214	-1.8659	34.237	-5.444
124.15	-5.5344	48.945	-4.6037	0.88421	-1.8269	0.17011	-0.4891	0.24044	0.66022	-1.3176	3953.9	21.516	-2.3747	79.138	-48.882	74.631	74.306	21.235	-3.9016	-4.5912	0.89214	-1.8659	34.237	-5.444
124.14	-5.4761	49.005	-4.6028	0.88171	-1.8257	0.18108	-0.51327	0.23881	0.66022	-1.3176	3953.3	21.542	-2.3495	79.143	-49.007	74.637	74.306	21.235	-3.9016	-4.5912	0.89214	-1.8659	34.237	-5.444
124.13	-5.4188	49.066	-4.6019	0.87908	-1.8245	0.19195	-0.53737	0.23674	0.66022	-1.3176	3952.6	21.568	-2.3248	79.149	-49.131	74.642	74.306	21.235	-3.9016	-4.5912	0.89214	-1.8659	34.237	-5.444
124.12	-5.3626	49.127	-4.6009	0.87633	-1.8233	0.20269	-0.56135	0.23423	0.66022	-1.3176	3952.0	21.594	-2.3005	79.154	-49.251	74.648	74.306	21.235	-3.9016	-4.5912	0.89214	-1.8659	34.237	-5.444
124.11	-5.3075	49.189	-4.5998	0.87347	-1.8221	0.21489	-0.58535	0.23145	0.66022	-1.3176	3951.4	21.621	-2.2767	79.159	-49.368	74.653	74.306	21.235	-3.9016	-4.5912	0.89214	-1.8659	34.237	-5.444
124.09	-5.2535	49.251	-4.5987	0.87048	-1.821	0.23059	-0.60957	0.22863	0.66022	-1.3176	3950.7	21.648	-2.2534	79.164	-49.482	74.659	74.306	21.235	-3.9016	-4.5912	0.89214	-1.8659	34.237	-5.444
124.08	-5.2006	49.314	-4.5975	0.86737	-1.8198	0.24613	-0.63355	0.22536	0.66022	-1.3176	3950.1	21.675	-2.2306	79.169	-49.593	74.664	74.306	21.235	-3.9016	-4.5912	0.89214	-1.8659	34.237	-5.444
124.07	-5.1489	49.377	-4.5963	0.86414	-1.8187	0.26149	-0.65727	0.22164	0.66022	-1.3176	3949.5	21.702	-2.2082	79.174	-49.701	74.67	74.306	21.235	-3.9016	-4.5912	0.89214	-1.8659	34.237	-5.444
124.05	-5.0984	49.44	-4.5949	0.8608	-1.8176	0.27661	-0.68067	0.21747	0.66022	-1.3176	3948.8	21.729	-2.1864	79.179	-49.806	74.675	74.306	21.235	-3.9016	-4.5912	0.89214	-1.8659	34.237	-5.444
124.04	-5.0491	49.504	-4.5935	0.85734	-1.8166	0.29147	-0.7037	0.21286	0.66022	-1.3176	3948.2	21.757	-2.1651	79.184	-49.907	74.68	74.306	21.235	-3.9016	-4.5912	0.89214	-1.8659	34.237	-5.444
124.02	-5.0009	49.567	-4.592	0.85376	-1.8155	0.30603	-0.72633	0.2078	0.66022	-1.3176	3947.6	21.785	-2.1443	79.188	-50.005	74.685	74.306	21.235	-3.9016	-4.5912	0.89214	-1.8659	34.237	-5.444
124.01	-4.9539	49.631	-4.5904	0.85007	-1.8145	0.32025	-0.7485	0.20231	0.66022	-1.3176	3946.9	21.813	-2.124	79.193	-50.099	74.691	74.306	21.235	-3.9016	-4.5912	0.89214	-1.8659	34.237	-5.444
123.99	-4.9081	49.694	-4.5888	0.84628	-1.8135	0.33409	-0.77019	0.19639	0.66022	-1.3176	3946.3	21.84	-2.1043	79.198	-50.189	74.696	74.306	21.235	-3.9016	-4.5912	0.89214	-1.8659	34.237	-5.444
123.98	-4.8635	49.758	-4.5871	0.84237	-1.8125	0.34753	-0.79134	0.19005	0.66022	-1.3176	3945.7	21.868	-2.085	79.202	-50.276	74.701	74.306	21.235	-3.9016	-4.5912	0.89214	-1.8659	34.237	-5.444
123.96	-4.8201	49.821	-4.5853	0.83837	-1.8116	0.36053	-0.81192	0.18329	0.66022	-1.3176	3945.0	21.896	-2.0663	79.207	-50.359	74.705	74.306	21.235	-3.9016	-4.5912	0.89214	-1.8659	34.237	-5.444
123.94	-4.7779	49.884	-4.5835	0.83426	-1.8107	0.37305	-0.83189	0.17612	0.66022	-1.3176	3944.4	21.923	-2.0481	79.211	-50.438	74.71	74.306	21.235	-3.9016	-4.5912	0.89214	-1.8659	34.237	-5.444
123.93	-4.7368	49.947	-4.5816	0.83005	-1.8098	0.38507	-0.85121	0.16855	0.66022	-1.3176	3943.8	21.951	-2.0303	79.215	-50.513	74.715	74.306	21.235	-3.9016	-4.5912	0.89214	-1.8659	34.237	-5.444
123.91	-4.6969	50.009	-4.5796	0.82574	-1.809	0.39654	-0.86986	0.1606	0.66022	-1.3176	3943.1	21.978	-2.0131	79.219	-50.584	74.72	74.306	21.235	-3.9016	-4.5912	0.89214	-1.8659	34.237	-5.444
123.9	-4.6581	50.071	-4.5776	0.82135	-1.8082	0.40692	-0.88828	0.15317	0.66022	-1.3176	3942.5	22.005	-1.9964	79.223	-50.651	74.724	74.306	21.235	-3.9016	-4.5912	0.89214	-1.8659	34.237	-5.444
123.88	-4.6205	50.132	-4.5756	0.81686	-1.8075	0.41474	-0.90794	0.14898	0.66022	-1.3176	3941.8	22.032	-1.9801	79.227	-50.713	74.729	74.306	21.235	-3.9016	-4.5912	0.89214	-1.8659	34.237	-5.444
123.86	-4.5839	50.193	-4.5735	0.81227	-1.8067	0.42209	-0.92686	0.14434	0.66022	-1.3176	3941.2	22.059	-1.9644	79.231	-50.772	74.733	74.306	21.235	-3.9016	-4.5912	0.89214	-1.8659	34.237	-5.444
123.85	-4.5486	50.253	-4.5713	0.80759	-1.806	0.42894	-0.945	0.13926	0.66022	-1.3176	3940.6	22.085	-1.9491	79.235	-50.826	74.738	74.306	21.235	-3.9016	-4.5912	0.89214	-1.8659	34.237	-5.444
123.83	-4.5143	50.312	-4.5692	0.80282	-1.8053	0.43527	-0.96233	0.13375	0.66022	-1.3176	3939.9	22.111	-1.9343	79.239	-50.876	74.742	74.306	21.235	-3.9016	-4.5912	0.89214	-1.8659	34.237	-5.444
123.82	-4.4811	50.371	-4.567	0.79797	-1.8047	0.44106	-0.97882	0.12781	0.66022	-1.3176	3939.3	22.137	-1.92	79.243	-50.922	74.746	74.306	21.235	-3.9016	-4.5912	0.89214	-1.8659	34.237	-5.444
123.8	-4.449	50.428	-4.5648	0.79304	-1.8041	0.44628	-0.99444	0.12145	0.66022	-1.3176	3938.6	22.163	-1.9062	79.246	-50.963	74.75	74.306	21.235	-3.9016	-4.5912	0.89214	-1.8659	34.237	-5.444
123.79	-4.418	50.485	-4.5625	0.78803	-1.8035	0.45091	-1.0092	0.11468	0.66022	-1.3176	3938.0	22.187	-1.8928	79.25	-51.0	74.754	74.306	21.235	-3.9016	-4.5912	0.89214	-1.8659	34.237	-5.444
123.77	-4.3881	50.54	-4.5603	0.78295	-1.8029	0.45493	-1.023	0.10751	0.66022	-1.3176	3937.4	22.212	-1.8799	79.254	-51.032	74.758	74.306	21.235	-3.9016	-4.5912	0.89214	-1.8659	34.237	-5.444
123.76	-4.3592	50.595	-4.558	0.7778	-1.8024	0.45833	-1.0358	0.099948	0.66022	-1.3176	3936.7	22.236	-1.8675	79.257	-51.06	74.762	74.306	21.235	-3.9016	-4.5912	0.89214	-1.8659	34.237	-5.444
123.74	-4.3314	50.648	-4.5557	0.77259	-1.8019	0.46107	-1.0477	0.092006	0.66022	-1.3176	3936.1	22.26	-1.8555	79.26	-51.083	74.766	74.306	21.235	-3.9016	-4.5912	0.89214	-1.8659	34.237	-5.444
123.73	-4.3046	50.7	-4.5534	0.76732	-1.8015	0.46316	-1.0586	0.083696	0.66022	-1.3176	3935.4	22.283	-1.8439	79.264	-51.102	74.77	74.306	21.235	-3.9016	-4.5912	0.89214	-1.8659	34.237	-5.444
123.71	-4.2787	50.751	-4.5511	0.76201	-1.8011	0.46458	-1.0685	0.07503	0.66022	-1.3176	3934.8	22.305	-1.8327	79.267	-51.117	74.774	74.306	21.235	-3.9016	-4.5912	0.89214	-1.8659	34.237	-5.444
123.7	-4.2539	50.8	-4.5487	0.75664	-1.8007	0.46531	-1.0773	0.066021	0.66022	-1.3176	3934.2	22.327	-1.822	79.27	-51.126	74.777	74.306	21.235	-3.9016	-4.5912	0.89214	-1.8659	34.237	-5.444
123.69	-4.2299	50.849	-4.5464	0.75123	-1.8004	0.46534	-1.0851	0.056682	0.66022	-1.3176	3933.5	22.348	-1.8117	79.273	-51.132	74.781	74.306	21.235	-3.9016	-4.5912	0.89214	-1.8659	34.237	-5.444
123.67	-4.2069	50.895	-4.5441	0.74579	-1.8002	0.46466	-1.0919	0.047026	0.66022	-1.3176	3932.9	22.369	-1.8017	79.276	-51.133	74.785	74.306	21.235	-3.9016	-4.5912	0.89214	-1.8659	34.237	-5.444
123.66	-4.1847	50.941	-4.5418	0.74032	-1.7999	0.46326	-1.0976	0.03707	0.66022	-1.3176	3932.2	22.389	-1.7922	79.279	-51.13	74.788	74.306	21.235	-3.9016	-4.5912	0.89214	-1.8659	34.237	-5.444
123.65	-4.1634	50.985	-4.5394	0.73482	-1.7998	0.46114	-1.1023	0.026827	0.66022	-1.3176	3931.6	22.408	-1.783	79.282	-51.122	74.791	74.306	21.235	-3.9016	-4.5912	0.89214	-1.8659	34.237	-5.444
123.64	-4.1429	51.027	-4.5371	0.7293	-1.7997	0.4583	-1.1059	0.016314	0.66022	-1.3176	3931.0	22.427	-1.7741	79.284	-51.11	74.795	74.306	21.235	-3.9016	-4.5912	0.89214	-1.8659	34.237	-5.444
123.62	-4.1232	51.068	-4.5349	0.72376	-1.7996	0.45472	-1.1083	0.0055462	0.66022	-1.3176	3930.3	22.445	-1.7656	79.287	-51.093	74.798	74.306	21.235	-3.9016	-4.5912	0.89214	-1.8659	34.237	-5.444
123.61	-4.1042	51.107	-4.5326	0.71821	-1.7996	0.45041	-1.1098	-0.0054598	0.66022	-1.3176	3929.7	22.462	-1.7575	79.29	-51.072	74.801	74.306	21.235	-3.9016	-4.5912	0.89214	-1.8659	34.237	-5.444
123.6	-4.086	51.145	-4.5304	0.71266	-1.7997	0.44537	-1.1101	-0.016687	0.66022	-1.3176	3929.0	22.479	-1.7496	79.292	-51.047	74.805	74.306	21.235	-3.9016	-4.5912	0.89214	-1.8659	34.237	-5.444
123.59	-4.0685	51.181	-4.5282	0.70711	-1.7998	0.43959	-1.1094	-0.028119	0.66022	-1.3176	3928.4	22.495	-1.742	79.295	-51.018	74.808	74.306	21.235	-3.9016	-4.5912	0.89214	-1.8659	34.237	-5.444
123.58	-4.0515	51.216	-4.526	0.70157	-1.8	0.43309	-1.1075	-0.039738	0.66022	-1.3176	3927.7	22.51	-1.7347	79.298	-50.985	74.811	74.306	21.235	-3.9016	-4.5912	0.89214	-1.8659	34.237	-5.444
123.58	-4.0352	51.249	-4.5238	0.69604	-1.8002	0.42586	-1.1047	-0.051526	0.66022	-1.3176	3927.1	22.525	-1.7277	79.3	-50.948	74.814	74.306	21.235	-3.9016	-4.5912	0.89214	-1.8659	34.237	-5.444
123.57	-4.0195	51.28	-4.5217	0.69053	-1.8005	0.41791	-1.1007	-0.063465	0.66022	-1.3176	3926.5	22.538	-1.7209	79.302	-50.907	74.817	74.306	21.235	-3.9016	-4.5912	0.89214	-1.8659	34.237	-5.444
123.56	-4.0044	51.31	-4.5196	0.68504	-1.8008	0.40924	-1.0957	-0.075538	0.66022	-1.3176	3925.8	22.551	-1.7144	79.305	-50.861	74.82	74.306	21.235	-3.9016	-4.5912	0.89214	-1.8659	34.237	-5.444
123.55	-3.9897	51.338	-4.5176	0.67957	-1.8012	0.39987	-1.0897	-0.087726	0.66022	-1.3176	3925.2	22.563	-1.708	79.307	-50.813	74.823	74.306	21.235	-3.9016	-4.5912	0.89214	-1.8659	34.237	-5.444
123.55	-3.9755	51.364	-4.5156	0.67414	-1.8017	0.3898	-1.0826	-0.10001	0.66022	-1.3176	3924.5	22.575	-1.7019	79.309	-50.76	74.825	74.306	21.235	-3.9016	-4.5912	0.89214	-1.8659	34.237	-5.444
123.54	-3.9617	51.389	-4.5137	0.66875	-1.8022	0.37905	-1.0746	-0.11237	0.66022	-1.3176	3923.9	22.585	-1.6959	79.311	-50.704	74.828	74.306	21.235	-3.9016	-4.5912	0.89214	-1.8659	34.237	-5.444
123.54	-3.9483	51.411	-4.5119	0.6634	-1.8028	0.36763	-1.0655	-0.1248	0.66022	-1.3176	3923.3	22.595	-1.6902	79.314	-50.645	74.831	74.306	21.235	-3.9016	-4.5912	0.89214	-1.8659	34.237	-5.444
123.53	-3.9353	51.433	-4.51	0.65809	-1.8035	0.35554	-1.0555	-0.13726	0.66022	-1.3176	3922.6	22.604	-1.6846	79.316	-50.582	74.834	74.306	21.235	-3.9016	-4.5912	0.89214	-1.8659	34.237	-5.444
123.53	-3.9226	51.452	-4.5083	0.65284	-1.8042	0.34281	-1.0445	-0.14975	0.66022	-1.3176	3922.0	22.613	-1.6791	79.318	-50.515	74.836	74.306	21.235	-3.9016	-4.5912	0.89214	-1.8659	34.237	-5.444
123.52	-3.9103	51.47	-4.5066	0.64765	-1.805	0.32945	-1.0326	-0.16224	0.66022	-1.3176	3921.3	22.621	-1.6737	79.32	-50.446	74.839	74.306	21.235	-3.9016	-4.5912	0.89214	-1.8659	34.237	-5.444
123.52	-3.8981	51.487	-4.505	0.64252	-1.8058	0.31548	-1.0197	-0.17471	0.66022	-1.3176	3920.7	22.627	-1.6685	79.322	-50.374	74.842	74.306	21.235	-3.9016	-4.5912	0.89214	-1.8659	34.237	-5.444
123.52	-3.8862	51.501	-4.5035	0.63745	-1.8067	0.30091	-1.006	-0.18716	0.66022	-1.3176	3920.1	22.634	-1.6634	79.324	-50.298	74.844	74.306	21.235	-3.9016	-4.5912	0.89214	-1.8659	34.237	-5.444
123.52	-3.8745	51.514	-4.502	0.63246	-1.8077	0.28576	-0.99142	-0.19955	0.66022	-1.3176	3919.4	22.639	-1.6583	79.326	-50.22	74.847	74.306	21.235	-3.9016	-4.5912	0.89214	-1.8659	34.237	-5.444
123.52	-3.863	51.526	-4.5006	0.62754	-1.8087	0.27006	-0.97598	-0.21187	0.66022	-1.3176	3918.8	22.644	-1.6533	79.328	-50.139	74.849	74.306	21.235	-3.9016	-4.5912	0.89214	-1.8659	34.237	-5.444
123.52	-3.8516	51.536	-4.4993	0.6227	-1.8098	0.25382	-0.95973	-0.22411	0.66022	-1.3176	3918.1	22.648	-1.6484	79.329	-50.055	74.852	74.306	21.235	-3.9016	-4.5912	0.89214	-1.8659	34.237	-5.444
123.52	-3.8403	51.544	-4.4981	0.61795	-1.811	0.23706	-0.94269	-0.23624	0.66022	-1.3176	3917.5	22.651	-1.6435	79.331	-49.969	74.854	74.306	21.235	-3.9016	-4.5912	0.89214	-1.8659	34.237	-5.444
123.52	-3.8291	51.551	-4.4969	0.61328	-1.8122	0.21982	-0.9249	-0.24825	0.66022	-1.3176	3916.9	22.654	-1.6387	79.333	-49.88	74.857	74.306	21.235	-3.9016	-4.5912	0.89214	-1.8659	34.237	-5.444
123.52	-3.8179	51.557	-4.4959	0.6087	-1.8134	0.2021	-0.90638	-0.26012	0.66022	-1.3176	3916.2	22.656	-1.6339	79.335	-49.789	74.859	74.306	21.235	-3.9016	-4.5912	0.89214	-1.8659	34.237	-5.444
123.52	-3.8068	51.561	-4.4949	0.60421	-1.8148	0.18393	-0.88717	-0.27184	0.66022	-1.3176	3915.6	22.657	-1.6291	79.337	-49.696	74.861	74.306	21.235	-3.9016	-4.5912	0.89214	-1.8659	34.237	-5.444
123.52	-3.7957	51.564	-4.494	0.59983	-1.8162	0.16534	-0.867	-0.28338	0.66022	-1.3176	3914.9	22.658	-1.6243	79.338	-49.601	74.864	74.306	21.235	-3.9016	-4.5912	0.89214	-1.8659	34.237	-5.444
123.53	-3.7845	51.565	-4.4933	0.59554	-1.8176	0.14636	-0.84601	-0.29473	0.66022	-1.3176	3914.3	22.658	-1.6195	79.34	-49.504	74.866	74.306	21.235	-3.9016	-4.5912	0.89214	-1.8659	34.237	-5.444
123.53	-3.7733	51.565	-4.4926	0.59137	-1.8191	0.12701	-0.82444	-0.30587	0.66022	-1.3176	3913.7	22.657	-1.6147	79.342	-49.405	74.868	74.306	21.235	-3.9016	-4.5912	0.89214	-1.8659	34.237	-5.444
123.53	-3.7621	51.564	-4.492	0.5873	-1.8207	0.10731	-0.80232	-0.31678	0.66022	-1.3176	3913.0	22.656	-1.6098	79.344	-49.304	74.871	74.306	21.235	-3.9016	-4.5912	0.89214	-1.8659	34.237	-5.444
123.54	-3.7508	51.561	-4.4915	0.58335	-1.8223	0.0873	-0.77969	-0.32745	0.66022	-1.3176	3912.4	22.654	-1.6049	79.345	-49.202	74.873	74.306	21.235	-3.9016	-4.5912	0.89214	-1.8659	34.237	-5.444
123.54	-3.7393	51.557	-4.4911	0.5795	-1.8239	0.066999	-0.75658	-0.33787	0.66022	-1.3176	3911.8	22.652	-1.6	79.347	-49.098	74.875	74.306	21.235	-3.9016	-4.5912	0.89214	-1.8659	34.237	-5.444
123.55	-3.7278	51.552	-4.4908	0.57578	-1.8257	0.046436	-0.73303	-0.34802	0.66022	-1.3176	3911.1	22.649	-1.595	79.348	-48.992	74.877	74.306	21.235	-3.9016	-4.5912	0.89214	-1.8659	34.237	-5.444
123.55	-3.7161	51.546	-4.4907	0.57218	-1.8274	0.025639	-0.70906	-0.35788	0.66022	-1.3176	3910.5	22.646	-1.59	79.35	-48.886	74.88	74.306	21.235	-3.9016	-4.5912	0.89214	-1.8659	34.237	-5.444
123.56	-3.7043	51.539	-4.4906	0.56869	-1.8292	0.0046353	-0.68472	-0.36746	0.66022	-1.3176	3909.9	22.642	-1.5849	79.352	-48.778	74.882	74.306	21.235	-3.9016	-4.5912	0.89214	-1.8659	34.237	-5.444
123.57	-3.6924	51.531	-4.4906	0.56533	-1.8311	-0.016546	-0.66003	-0.37672	0.66022	-1.3176	3909.2	22.638	-1.5798	79.353	-48.668	74.884	74.306	21.235	-3.9016	-4.5912	0.89214	-1.8659	34.237	-5.444
123.57	-3.6803	51.522	-4.4907	0.56209	-1.833	-0.037878	-0.63504	-0.38567	0.66022	-1.3176	3908.6	22.633	-1.5746	79.355	-48.558	74.886	74.306	21.235	-3.9016	-4.5912	0.89214	-1.8659	34.237	-5.444
123.58	-3.6681	51.512	-4.491	0.55898	-1.8349	-0.059331	-0.60977	-0.39429	0.66022	-1.3176	3907.9	22.628	-1.5693	79.356	-48.447	74.888	74.306	21.235	-3.9016	-4.5912	0.89214	-1.8659	34.237	-5.444
123.59	-3.6556	51.501	-4.4913	0.55599	-1.8369	-0.080877	-0.58427	-0.40257	0.66022	-1.3176	3907.3	22.622	-1.564	79.358	-48.335	74.891	74.306	21.235	-3.9016	-4.5912	0.89214	-1.8659	34.237	-5.444
123.6	-3.643	51.49	-4.4918	0.55314	-1.839	-0.10249	-0.55856	-0.4105	0.66022	-1.3176	3906.7	22.616	-1.5585	79.359	-48.223	74.893	74.306	21.235	-3.9016	-4.5912	0.89214	-1.8659	34.237	-5.444
123.61	-3.6303	51.477	-4.4924	0.55041	-1.841	-0.12414	-0.53268	-0.41807	0.66022	-1.3176	3906.1	22.61	-1.5531	79.361	-48.109	74.895	74.306	21.235	-3.9016	-4.5912	0.89214	-1.8659	34.237	-5.444
123.61	-3.6173	51.464	-4.493	0.54781	-1.8432	-0.14579	-0.50666	-0.42527	0.66022	-1.3176	3905.4	22.603	-1.5475	79.362	-47.995	74.897	74.306	21.235	-3.9016	-4.5912	0.89214	-1.8659	34.237	-5.444
123.62	-3.6042	51.45	-4.4938	0.54534	-1.8453	-0.16743	-0.48054	-0.43211	0.66022	-1.3176	3904.8	22.596	-1.5419	79.364	-47.881	74.899	74.306	21.235	-3.9016	-4.5912	0.89214	-1.8659	34.237	-5.444
123.63	-3.5909	51.435	-4.4947	0.543	-1.8475	-0.18902	-0.45434	-0.43855	0.66022	-1.3176	3904.2	22.589	-1.5361	79.365	-47.766	74.901	74.306	21.235	-3.9016	-4.5912	0.89214	-1.8659	34.237	-5.444
123.64	-3.5775	51.42	-4.4957	0.5408	-1.8497	-0.21053	-0.42811	-0.44462	0.66022	-1.3176	3903.5	22.582	-1.5304	79.366	-47.651	74.903	74.306	21.235	-3.9016	-4.5912	0.89214	-1.8659	34.237	-5.444
123.65	-3.5639	51.405	-4.4968	0.53872	-1.8519	-0.23195	-0.40186	-0.45028	0.66022	-1.3176	3902.9	22.574	-1.5245	79.368	-47.535	74.905	74.306	21.235	-3.9016	-4.5912	0.89214	-1.8659	34.237	-5.444
123.66	-3.5501	51.389	-4.498	0.53678	-1.8542	-0.25323	-0.37564	-0.45555	0.66022	-1.3176	3902.3	22.566	-1.5186	79.369	-47.419	74.907	74.306	21.235	-3.9016	-4.5912	0.89214	-1.8659	34.237	-5.444
123.67	-3.5362	51.372	-4.4993	0.53497	-1.8565	-0.27436	-0.34948	-0.46042	0.66022	-1.3176	3901.6	22.558	-1.5126	79.37	-47.304	74.909	74.306	21.235	-3.9016	-4.5912	0.89214	-1.8659	34.237	-5.444
123.68	-3.5222	51.355	-4.5008	0.53329	-1.8588	-0.29531	-0.32339	-0.46487	0.66022	-1.3176	3901.0	22.55	-1.5066	79.372	-47.188	74.911	74.306	21.235	-3.9016	-4.5912	0.89214	-1.8659	34.237	-5.444
123.69	-3.508	51.338	-4.5023	0.53173	-1.8611	-0.31605	-0.29742	-0.46892	0.66022	-1.3176	3900.4	22.541	-1.5005	79.373	-47.072	74.913	74.306	21.235	-3.9016	-4.5912	0.89214	-1.8659	34.237	-5.444
123.7	-3.4938	51.32	-4.5039	0.53031	-1.8635	-0.33655	-0.27158	-0.47255	0.66022	-1.3176	3899.8	22.533	-1.4944	79.374	-46.956	74.915	74.306	21.235	-3.9016	-4.5912	0.89214	-1.8659	34.237	-5.444
123.71	-3.4794	51.302	-4.5057	0.52902	-1.8658	-0.3568	-0.24591	-0.47577	0.66022	-1.3176	3899.1	22.524	-1.4882	79.376	-46.841	74.917	74.306	21.235	-3.9016	-4.5912	0.89214	-1.8659	34.237	-5.444
123.72	-3.465	51.284	-4.5075	0.52785	-1.8682	-0.37677	-0.22044	-0.47858	0.66022	-1.3176	3898.5	22.515	-1.482	79.377	-46.725	74.919	74.306	21.235	-3.9016	-4.5912	0.89214	-1.8659	34.237	-5.444
123.73	-3.4505	51.266	-4.5094	0.52681	-1.8706	-0.39216	-0.19548	-0.48039	0.66022	-1.3176	3897.9	22.506	-1.4758	79.378	-46.61	74.92	74.306	21.235	-3.9016	-4.5912	0.89214	-1.8659	34.237	-5.444
123.74	-3.436	51.248	-4.5114	0.5259	-1.873	-0.40687	-0.17084	-0.48175	0.66022	-1.3176	3897.2	22.497	-1.4696	79.379	-46.496	74.922	74.306	21.235	-3.9016	-4.5912	0.89214	-1.8659	34.237	-5.444
123.75	-3.4214	51.229	-4.5135	0.5251	-1.8754	-0.42132	-0.14649	-0.48272	0.66022	-1.3176	3896.6	22.488	-1.4633	79.38	-46.382	74.924	74.306	21.235	-3.9016	-4.5912	0.89214	-1.8659	34.237	-5.444
123.76	-3.4068	51.211	-4.5156	0.52443	-1.8779	-0.43548	-0.12248	-0.48331	0.66022	-1.3176	3896.0	22.479	-1.4571	79.382	-46.268	74.926	74.306	21.235	-3.9016	-4.5912	0.89214	-1.8659	34.237	-5.444
123.77	-3.3923	51.192	-4.5178	0.52388	-1.8803	-0.44936	-0.0988	-0.48352	0.66022	-1.3176	3895.4	22.47	-1.4508	79.383	-46.155	74.927	74.306	21.235	-3.9016	-4.5912	0.89214	-1.8659	34.237	-5.444
123.78	-3.3777	51.174	-4.5201	0.52344	-1.8827	-0.46292	-0.075487	-0.48335	0.66022	-1.3176	3894.8	22.461	-1.4446	79.384	-46.043	74.929	74.306	21.235	-3.9016	-4.5912	0.89214	-1.8659	34.237	-5.444
123.79	-3.3632	51.155	-4.5225	0.52312	-1.8851	-0.47617	-0.052554	-0.4828	0.66022	-1.3176	3894.1	22.452	-1.4384	79.385	-45.931	74.931	74.306	21.235	-3.9016	-4.5912	0.89214	-1.8659	34.237	-5.444
123.8	-3.3488	51.137	-4.5249	0.52292	-1.8875	-0.48907	-0.030017	-0.48188	0.66022	-1.3176	3893.5	22.444	-1.4322	79.386	-45.82	74.933	74.306	21.235	-3.9016	-4.5912	0.89214	-1.8659	34.237	-5.444
123.81	-3.3344	51.119	-4.5274	0.52282	-1.8899	-0.50163	-0.0078917	-0.48059	0.66022	-1.3176	3892.9	22.435	-1.426	79.387	-45.71	74.934	74.306	21.235	-3.9016	-4.5912	0.89214	-1.8659	34.237	-5.444
123.82	-3.3202	51.101	-4.5299	0.52284	-1.8923	-0.51383	0.013808	-0.47895	0.66022	-1.3176	3892.3	22.426	-1.4199	79.388	-45.6	74.936	74.306	21.235	-3.9016	-4.5912	0.89214	-1.8659	34.237	-5.444
123.83	-3.306	51.083	-4.5325	0.52296	-1.8947	-0.52566	0.035067	-0.47695	0.66022	-1.3176	3891.6	22.418	-1.4138	79.389	-45.492	74.937	74.306	21.235	-3.9016	-4.5912	0.89214	-1.8659	34.237	-5.444
123.84	-3.292	51.065	-4.5352	0.52319	-1.8971	-0.53711	0.055875	-0.4746	0.66022	-1.3176	3891.0	22.409	-1.4078	79.39	-45.385	74.939	74.306	21.235	-3.9016	-4.5912	0.89214	-1.8659	34.237	-5.444
123.85	-3.2782	51.048	-4.5379	0.52352	-1.8995	-0.54817	0.07622	-0.47191	0.66022	-1.3176	3890.4	22.401	-1.4019	79.39	-45.278	74.94	74.306	21.235	-3.9016	-4.5912	0.89214	-1.8659	34.237	-5.444
123.86	-3.2646	51.031	-4.5406	0.52395	-1.9018	-0.55884	0.096092	-0.46889	0.66022	-1.3176	3889.8	22.393	-1.396	79.391	-45.173	74.942	74.306	21.235	-3.9016	-4.5912	0.89214	-1.8659	34.237	-5.444
123.86	-3.2512	51.014	-4.5435	0.52448	-1.9042	-0.56909	0.11548	-0.46554	0.66022	-1.3176	3889.2	22.384	-1.3903	79.392	-45.069	74.943	74.306	21.235	-3.9016	-4.5912	0.89214	-1.8659	34.237	-5.444
123.87	-3.238	50.997	-4.5463	0.5251	-1.9065	-0.57893	0.13438	-0.46187	0.66022	-1.3176	3888.5	22.376	-1.3846	79.393	-44.966	74.945	74.306	21.235	-3.9016	-4.5912	0.89214	-1.8659	34.237	-5.444
123.88	-3.225	50.981	-4.5492	0.52582	-1.9088	-0.58835	0.15278	-0.45789	0.66022	-1.3176	3887.9	22.369	-1.3791	79.393	-44.864	74.946	74.306	21.235	-3.9016	-4.5912	0.89214	-1.8659	34.237	-5.444
123.89	-3.2124	50.965	-4.5522	0.52663	-1.9111	-0.59735	0.17067	-0.4536	0.66022	-1.3176	3887.3	22.361	-1.3737	79.394	-44.764	74.947	74.306	21.235	-3.9016	-4.5912	0.89214	-1.8659	34.237	-5.444
123.9	-3.2	50.949	-4.5552	0.52753	-1.9133	-0.60591	0.18806	-0.44903	0.66022	-1.3176	3886.7	22.354	-1.3684	79.395	-44.664	74.949	74.306	21.235	-3.9016	-4.5912	0.89214	-1.8659	34.237	-5.444
123.91	-3.188	50.934	-4.5583	0.52851	-1.9155	-0.61403	0.20493	-0.44417	0.66022	-1.3176	3886.1	22.346	-1.3632	79.395	-44.567	74.95	74.306	21.235	-3.9016	-4.5912	0.89214	-1.8659	34.237	-5.444
123.91	-3.1763	50.919	-4.5614	0.52957	-1.9177	-0.62171	0.22129	-0.43904	0.66022	-1.3176	3885.5	22.339	-1.3582	79.396	-44.471	74.951	74.306	21.235	-3.9016	-4.5912	0.89214	-1.8659	34.237	-5.444
123.92	-3.165	50.905	-4.5645	0.53072	-1.9199	-0.62895	0.23713	-0.43364	0.66022	-1.3176	3884.8	22.332	-1.3534	79.396	-44.376	74.952	74.306	21.235	-3.9016	-4.5912	0.89214	-1.8659	34.237	-5.444
123.93	-3.154	50.89	-4.5676	0.53194	-1.9221	-0.63574	0.25245	-0.42798	0.66022	-1.3176	3884.2	22.325	-1.3487	79.397	-44.283	74.953	74.306	21.235	-3.9016	-4.5912	0.89214	-1.8659	34.237	-5.444
123.93	-3.1435	50.877	-4.5708	0.53324	-1.9242	-0.64208	0.26724	-0.42208	0.66022	-1.3176	3883.6	22.319	-1.3442	79.397	-44.191	74.954	74.306	21.235	-3.9016	-4.5912	0.89214	-1.8659	34.237	-5.444
123.94	-3.1334	50.863	-4.5741	0.53462	-1.9263	-0.64797	0.28152	-0.41595	0.66022	-1.3176	3883.0	22.313	-1.3398	79.398	-44.101	74.955	74.306	21.235	-3.9016	-4.5912	0.89214	-1.8659	34.237	-5.444
123.95	-3.1238	50.85	-4.5773	0.53606	-1.9284	-0.65342	0.29528	-0.40959	0.66022	-1.3176	3882.4	22.306	-1.3357	79.398	-44.013	74.956	74.306	21.235	-3.9016	-4.5912	0.89214	-1.8659	34.237	-5.444
123.95	-3.1146	50.837	-4.5806	0.53757	-1.9304	-0.65841	0.30852	-0.40302	0.66022	-1.3176	3881.8	22.3	-1.3318	79.398	-43.926	74.957	74.306	21.235	-3.9016	-4.5912	0.89214	-1.8659	34.237	-5.444
123.96	-3.1059	50.825	-4.5839	0.53914	-1.9324	-0.66295	0.32126	-0.39624	0.66022	-1.3176	3881.2	22.295	-1.3281	79.398	-43.842	74.958	74.306	21.235	-3.9016	-4.5912	0.89214	-1.8659	34.237	-5.444
123.96	-3.0978	50.813	-4.5872	0.54078	-1.9344	-0.66705	0.33348	-0.38927	0.66022	-1.3176	3880.5	22.289	-1.3246	79.398	-43.759	74.959	74.306	21.235	-3.9016	-4.5912	0.89214	-1.8659	34.237	-5.444
123.97	-3.0901	50.801	-4.5906	0.54248	-1.9363	-0.6707	0.34519	-0.38212	0.66022	-1.3176	3879.9	22.284	-1.3213	79.399	-43.678	74.96	74.306	21.235	-3.9016	-4.5912	0.89214	-1.8659	34.237	-5.444
123.97	-3.083	50.79	-4.5939	0.54423	-1.9382	-0.6739	0.35641	-0.3748	0.66022	-1.3176	3879.3	22.278	-1.3183	79.399	-43.599	74.961	74.306	21.235	-3.9016	-4.5912	0.89214	-1.8659	34.237	-5.444
123.98	-3.0765	50.779	-4.5973	0.54604	-1.94	-0.67667	0.36714	-0.36731	0.66022	-1.3176	3878.7	22.273	-1.3155	79.399	-43.522	74.961	74.306	21.235	-3.9016	-4.5912	0.89214	-1.8659	34.237	-5.444
123.98	-3.0705	50.769	-4.6007	0.5479	-1.9419	-0.679	0.37737	-0.35968	0.66022	-1.3176	3878.1	22.268	-1.3129	79.399	-43.447	74.962	74.306	21.235	-3.9016	-4.5912	0.89214	-1.8659	34.237	-5.444
123.99	-3.0651	50.759	-4.6041	0.54981	-1.9436	-0.6809	0.38713	-0.3519	0.66022	-1.3176	3877.5	22.264	-1.3106	79.399	-43.374	74.963	74.306	21.235	-3.9016	-4.5912	0.89214	-1.8659	34.237	-5.444
123.99	-3.0603	50.749	-4.6075	0.55177	-1.9454	-0.68237	0.39642	-0.344	0.66022	-1.3176	3876.9	22.259	-1.3085	79.398	-43.303	74.963	74.306	21.235	-3.9016	-4.5912	0.89214	-1.8659	34.237	-5.444
123.99	-3.0561	50.739	-4.6109	0.55378	-1.9471	-0.68342	0.40524	-0.33597	0.66022	-1.3176	3876.3	22.255	-1.3067	79.398	-43.234	74.964	74.306	21.235	-3.9016	-4.5912	0.89214	-1.8659	34.237	-5.444
124.0	-3.0525	50.73	-4.6143	0.55582	-1.9487	-0.68406	0.41361	-0.32784	0.66022	-1.3176	3875.7	22.25	-1.3052	79.398	-43.168	74.964	74.306	21.235	-3.9016	-4.5912	0.89214	-1.8659	34.237	-5.444
124.0	-3.0495	50.721	-4.6178	0.55791	-1.9504	-0.68429	0.42154	-0.31961	0.66022	-1.3176	3875.0	22.246	-1.304	79.398	-43.103	74.965	74.306	21.235	-3.9016	-4.5912	0.89214	-1.8659	34.237	-5.444
124.0	-3.0472	50.712	-4.6212	0.56004	-1.9519	-0.68411	0.42903	-0.31129	0.66022	-1.3176	3874.4	22.242	-1.303	79.398	-43.041	74.965	74.306	21.235	-3.9016	-4.5912	0.89214	-1.8659	34.237	-5.444
124.01	-3.0455	50.704	-4.6246	0.5622	-1.9535	-0.68355	0.43609	-0.30289	0.66022	-1.3176	3873.8	22.239	-1.3023	79.397	-42.982	74.966	74.306	21.235	-3.9016	-4.5912	0.89214	-1.8659	34.237	-5.444
124.01	-3.0445	50.696	-4.628	0.5644	-1.955	-0.68259	0.44275	-0.29443	0.66022	-1.3176	3873.2	22.235	-1.3018	79.397	-42.924	74.966	74.306	21.235	-3.9016	-4.5912	0.89214	-1.8659	34.237	-5.444
124.01	-3.0441	50.688	-4.6314	0.56663	-1.9564	-0.68126	0.44899	-0.2859	0.66022	-1.3176	3872.6	22.232	-1.3016	79.396	-42.869	74.966	74.306	21.235	-3.9016	-4.5912	0.89214	-1.8659	34.237	-5.444
124.01	-3.0443	50.68	-4.6348	0.56889	-1.9578	-0.67955	0.45485	-0.27733	0.66022	-1.3176	3872.0	22.228	-1.3018	79.396	-42.817	74.966	74.306	21.235	-3.9016	-4.5912	0.89214	-1.8659	34.237	-5.444
124.02	-3.0452	50.673	-4.6382	0.57118	-1.9592	-0.67749	0.46032	-0.26871	0.66022	-1.3176	3871.4	22.225	-1.3022	79.395	-42.767	74.967	74.306	21.235	-3.9016	-4.5912	0.89214	-1.8659	34.237	-5.444
124.02	-3.0468	50.665	-4.6416	0.57349	-1.9605	-0.67507	0.46543	-0.26007	0.66022	-1.3176	3870.8	22.222	-1.3028	79.395	-42.719	74.967	74.306	21.235	-3.9016	-4.5912	0.89214	-1.8659	34.237	-5.444
124.02	-3.049	50.658	-4.645	0.57583	-1.9618	-0.67231	0.47017	-0.2514	0.66022	-1.3176	3870.2	22.218	-1.3038	79.394	-42.674	74.967	74.306	21.235	-3.9016	-4.5912	0.89214	-1.8659	34.237	-5.444
124.02	-3.0519	50.651	-4.6483	0.57819	-1.963	-0.66921	0.47457	-0.24271	0.66022	-1.3176	3869.6	22.215	-1.305	79.394	-42.632	74.967	74.306	21.235	-3.9016	-4.5912	0.89214	-1.8659	34.237	-5.444
124.02	-3.0554	50.644	-4.6517	0.58057	-1.9642	-0.6658	0.47864	-0.23402	0.66022	-1.3176	3869.0	22.212	-1.3065	79.393	-42.592	74.967	74.306	21.235	-3.9016	-4.5912	0.89214	-1.8659	34.237	-5.444
124.02	-3.0595	50.638	-4.655	0.58298	-1.9654	-0.66206	0.48238	-0.22533	0.66022	-1.3176	3868.4	22.21	-1.3083	79.392	-42.555	74.967	74.306	21.235	-3.9016	-4.5912	0.89214	-1.8659	34.237	-5.444
124.03	-3.0643	50.631	-4.6583	0.5854	-1.9665	-0.65803	0.48602	-0.21665	0.66022	-1.3176	3867.8	22.207	-1.3104	79.392	-42.52	74.967	74.306	21.235	-3.9016	-4.5912	0.89214	-1.8659	34.237	-5.444
124.03	-3.0697	50.624	-4.6616	0.58784	-1.9675	-0.6537	0.48944	-0.20798	0.66022	-1.3176	3867.2	22.204	-1.3127	79.391	-42.489	74.967	74.306	21.235	-3.9016	-4.5912	0.89214	-1.8659	34.237	-5.444
124.03	-3.0757	50.618	-4.6648	0.59029	-1.9685	-0.64908	0.49257	-0.19933	0.66022	-1.3176	3866.6	22.201	-1.3153	79.39	-42.459	74.967	74.306	21.235	-3.9016	-4.5912	0.89214	-1.8659	34.237	-5.444
124.03	-3.0823	50.611	-4.6681	0.59276	-1.9695	-0.64419	0.49542	-0.1907	0.66022	-1.3176	3865.9	22.198	-1.3181	79.389	-42.433	74.967	74.306	21.235	-3.9016	-4.5912	0.89214	-1.8659	34.237	-5.444
124.03	-3.0895	50.605	-4.6713	0.59525	-1.9705	-0.63904	0.49799	-0.18211	0.66022	-1.3176	3865.3	22.196	-1.3212	79.388	-42.41	74.967	74.306	21.235	-3.9016	-4.5912	0.89214	-1.8659	34.237	-5.444
124.03	-3.0972	50.598	-4.6744	0.59774	-1.9713	-0.63363	0.50031	-0.17355	0.66022	-1.3176	3864.7	22.193	-1.3245	79.387	-42.389	74.967	74.306	21.235	-3.9016	-4.5912	0.89214	-1.8659	34.237	-5.444
124.03	-3.1056	50.592	-4.6776	0.60025	-1.9722	-0.62798	0.50237	-0.16504	0.66022	-1.3176	3864.1	22.19	-1.3281	79.387	-42.371	74.966	74.306	21.235	-3.9016	-4.5912	0.89214	-1.8659	34.237	-5.444
124.03	-3.1144	50.586	-4.6807	0.60276	-1.973	-0.62209	0.50418	-0.15657	0.66022	-1.3176	3863.5	22.188	-1.3319	79.386	-42.356	74.966	74.306	21.235	-3.9016	-4.5912	0.89214	-1.8659	34.237	-5.444
124.03	-3.1238	50.579	-4.6838	0.60529	-1.9738	-0.61599	0.50577	-0.14816	0.66022	-1.3176	3862.9	22.185	-1.336	79.385	-42.344	74.966	74.306	21.235	-3.9016	-4.5912	0.89214	-1.8659	34.237	-5.444
124.03	-3.1338	50.573	-4.6869	0.60782	-1.9745	-0.60967	0.50713	-0.13981	0.66022	-1.3176	3862.3	22.182	-1.3402	79.384	-42.335	74.966	74.306	21.235	-3.9016	-4.5912	0.89214	-1.8659	34.237	-5.444
124.03	-3.1442	50.566	-4.6899	0.61036	-1.9752	-0.60315	0.50828	-0.13152	0.66022	-1.3176	3861.7	22.18	-1.3447	79.383	-42.329	74.966	74.306	21.235	-3.9016	-4.5912	0.89214	-1.8659	34.237	-5.444
124.03	-3.1551	50.559	-4.6929	0.6129	-1.9758	-0.59644	0.50923	-0.1233	0.66022	-1.3176	3861.1	22.177	-1.3494	79.382	-42.326	74.965	74.306	21.235	-3.9016	-4.5912	0.89214	-1.8659	34.237	-5.444
124.04	-3.1664	50.553	-4.6959	0.61545	-1.9764	-0.58955	0.50998	-0.11515	0.66022	-1.3176	3860.5	22.174	-1.3542	79.381	-42.325	74.965	74.306	21.235	-3.9016	-4.5912	0.89214	-1.8659	34.237	-5.444
124.04	-3.1782	50.546	-4.6988	0.618	-1.9769	-0.58248	0.51054	-0.10707	0.66022	-1.3176	3859.9	22.171	-1.3593	79.38	-42.328	74.965	74.306	21.235	-3.9016	-4.5912	0.89214	-1.8659	34.237	-5.444
124.04	-3.1903	50.539	-4.7017	0.62056	-1.9775	-0.57526	0.51093	-0.099072	0.66022	-1.3176	3859.3	22.168	-1.3645	79.379	-42.334	74.965	74.306	21.235	-3.9016	-4.5912	0.89214	-1.8659	34.237	-5.444
124.04	-3.2029	50.532	-4.7046	0.62311	-1.9779	-0.56788	0.51114	-0.091154	0.66022	-1.3176	3858.7	22.166	-1.3699	79.378	-42.342	74.964	74.306	21.235	-3.9016	-4.5912	0.89214	-1.8659	34.237	-5.444
124.04	-3.2158	50.525	-4.7074	0.62567	-1.9784	-0.56036	0.51119	-0.083321	0.66022	-1.3176	3858.1	22.163	-1.3754	79.377	-42.354	74.964	74.306	21.235	-3.9016	-4.5912	0.89214	-1.8659	34.237	-5.444
124.04	-3.2291	50.518	-4.7102	0.62822	-1.9788	-0.5527	0.51107	-0.075573	0.66022	-1.3176	3857.5	22.16	-1.3811	79.376	-42.369	74.964	74.306	21.235	-3.9016	-4.5912	0.89214	-1.8659	34.237	-5.444
124.04	-3.2427	50.51	-4.7129	0.63078	-1.9791	-0.54492	0.51081	-0.067913	0.66022	-1.3176	3856.9	22.157	-1.387	79.375	-42.386	74.964	74.306	21.235	-3.9016	-4.5912	0.89214	-1.8659	34.237	-5.444
124.04	-3.2565	50.503	-4.7156	0.63333	-1.9794	-0.53702	0.5104	-0.060342	0.66022	-1.3176	3856.3	22.153	-1.3929	79.374	-42.407	74.964	74.306	21.235	-3.9016	-4.5912	0.89214	-1.8659	34.237	-5.444
124.04	-3.2706	50.495	-4.7183	0.63588	-1.9797	-0.52902	0.50985	-0.052863	0.66022	-1.3176	3855.7	22.15	-1.3989	79.373	-42.431	74.963	74.306	21.235	-3.9016	-4.5912	0.89214	-1.8659	34.237	-5.444
124.04	-3.285	50.487	-4.7209	0.63843	-1.98	-0.52092	0.50915	-0.045477	0.66022	-1.3176	3855.1	22.147	-1.4051	79.372	-42.458	74.963	74.306	21.235	-3.9016	-4.5912	0.89214	-1.8659	34.237	-5.444
124.04	-3.2995	50.479	-4.7235	0.64097	-1.9802	-0.51272	0.50833	-0.038184	0.66022	-1.3176	3854.5	22.144	-1.4113	79.371	-42.488	74.963	74.306	21.235	-3.9016	-4.5912	0.89214	-1.8659	34.237	-5.444
124.05	-3.3142	50.471	-4.726	0.64351	-1.9804	-0.50444	0.50738	-0.030985	0.66022	-1.3176	3853.8	22.14	-1.4177	79.37	-42.521	74.963	74.306	21.235	-3.9016	-4.5912	0.89214	-1.8659	34.237	-5.444
124.05	-3.3291	50.463	-4.7285	0.64605	-1.9805	-0.49609	0.50629	-0.02388	0.66022	-1.3176	3853.2	22.137	-1.424	79.37	-42.557	74.963	74.306	21.235	-3.9016	-4.5912	0.89214	-1.8659	34.237	-5.444
124.05	-3.3441	50.455	-4.731	0.64858	-1.9806	-0.48766	0.50509	-0.016871	0.66022	-1.3176	3852.6	22.133	-1.4305	79.369	-42.596	74.962	74.306	21.235	-3.9016	-4.5912	0.89214	-1.8659	34.237	-5.444
124.05	-3.3592	50.446	-4.7334	0.6511	-1.9807	-0.47917	0.50376	-0.0099569	0.66022	-1.3176	3852.0	22.13	-1.4369	79.368	-42.638	74.962	74.306	21.235	-3.9016	-4.5912	0.89214	-1.8659	34.237	-5.444
124.05	-3.3743	50.437	-4.7358	0.65361	-1.9807	-0.47063	0.50231	-0.0031376	0.66022	-1.3176	3851.4	22.126	-1.4434	79.367	-42.683	74.962	74.306	21.235	-3.9016	-4.5912	0.89214	-1.8659	34.237	-5.444
124.05	-3.3895	50.429	-4.7381	0.65612	-1.9807	-0.46203	0.50074	0.0035871	0.66022	-1.3176	3850.8	22.122	-1.4499	79.366	-42.731	74.962	74.306	21.235	-3.9016	-4.5912	0.89214	-1.8659	34.237	-5.444
124.06	-3.4046	50.42	-4.7404	0.65862	-1.9807	-0.45339	0.49905	0.010218	0.66022	-1.3176	3850.2	22.118	-1.4564	79.366	-42.783	74.962	74.306	21.235	-3.9016	-4.5912	0.89214	-1.8659	34.237	-5.444
124.06	-3.4198	50.411	-4.7427	0.66111	-1.9806	-0.44472	0.49724	0.016755	0.66022	-1.3176	3849.6	22.114	-1.4629	79.365	-42.837	74.962	74.306	21.235	-3.9016	-4.5912	0.89214	-1.8659	34.237	-5.444
124.06	-3.4348	50.402	-4.7449	0.66359	-1.9805	-0.436	0.49531	0.023199	0.66022	-1.3176	3849.0	22.11	-1.4694	79.364	-42.894	74.962	74.306	21.235	-3.9016	-4.5912	0.89214	-1.8659	34.237	-5.444
124.06	-3.4499	50.392	-4.747	0.66606	-1.9804	-0.42726	0.49325	0.029552	0.66022	-1.3176	3848.4	22.106	-1.4758	79.364	-42.954	74.963	74.306	21.235	-3.9016	-4.5912	0.89214	-1.8659	34.237	-5.444
124.06	-3.4647	50.383	-4.7491	0.66853	-1.9802	-0.41849	0.49108	0.035815	0.66022	-1.3176	3847.8	22.102	-1.4822	79.363	-43.017	74.963	74.306	21.235	-3.9016	-4.5912	0.89214	-1.8659	34.237	-5.444
124.07	-3.4795	50.374	-4.7512	0.67098	-1.98	-0.4097	0.48878	0.041987	0.66022	-1.3176	3847.2	22.098	-1.4885	79.363	-43.084	74.963	74.306	21.235	-3.9016	-4.5912	0.89214	-1.8659	34.237	-5.444
124.07	-3.4941	50.364	-4.7532	0.67341	-1.9798	-0.40089	0.48635	0.048072	0.66022	-1.3176	3846.6	22.094	-1.4948	79.362	-43.153	74.963	74.306	21.235	-3.9016	-4.5912	0.89214	-1.8659	34.237	-5.444
124.07	-3.5085	50.355	-4.7552	0.67584	-1.9795	-0.39207	0.48379	0.05407	0.66022	-1.3176	3846.0	22.09	-1.5009	79.362	-43.225	74.963	74.306	21.235	-3.9016	-4.5912	0.89214	-1.8659	34.237	-5.444
124.07	-3.5227	50.345	-4.7571	0.67825	-1.9792	-0.38324	0.4811	0.059982	0.66022	-1.3176	3845.4	22.086	-1.507	79.361	-43.299	74.964	74.306	21.235	-3.9016	-4.5912	0.89214	-1.8659	34.237	-5.444
124.08	-3.5366	50.336	-4.759	0.68065	-1.9789	-0.3744	0.47827	0.065811	0.66022	-1.3176	3844.7	22.081	-1.513	79.361	-43.377	74.964	74.306	21.235	-3.9016	-4.5912	0.89214	-1.8659	34.237	-5.444
124.08	-3.5503	50.326	-4.7609	0.68303	-1.9786	-0.36555	0.4753	0.071557	0.66022	-1.3176	3844.1	22.077	-1.5188	79.361	-43.458	74.965	74.306	21.235	-3.9016	-4.5912	0.89214	-1.8659	34.237	-5.444
124.08	-3.5636	50.317	-4.7627	0.6854	-1.9782	-0.3567	0.47219	0.077223	0.66022	-1.3176	3843.5	22.073	-1.5245	79.361	-43.541	74.965	74.306	21.235	-3.9016	-4.5912	0.89214	-1.8659	34.237	-5.444
124.09	-3.5767	50.307	-4.7645	0.68775	-1.9778	-0.34785	0.46893	0.082809	0.66022	-1.3176	3842.9	22.069	-1.5301	79.36	-43.628	74.966	74.306	21.235	-3.9016	-4.5912	0.89214	-1.8659	34.237	-5.444
124.09	-3.5894	50.298	-4.7662	0.69009	-1.9774	-0.339	0.46551	0.088317	0.66022	-1.3176	3842.3	22.064	-1.5356	79.36	-43.717	74.966	74.306	21.235	-3.9016	-4.5912	0.89214	-1.8659	34.237	-5.444
124.09	-3.6018	50.288	-4.7678	0.69241	-1.9769	-0.33015	0.46193	0.093749	0.66022	-1.3176	3841.7	22.06	-1.5409	79.36	-43.808	74.967	74.306	21.235	-3.9016	-4.5912	0.89214	-1.8659	34.237	-5.444
124.1	-3.6137	50.279	-4.7695	0.69471	-1.9764	-0.3213	0.45819	0.099106	0.66022	-1.3176	3841.1	22.056	-1.546	79.36	-43.903	74.968	74.306	21.235	-3.9016	-4.5912	0.89214	-1.8659	34.237	-5.444
124.1	-3.6253	50.27	-4.7711	0.69699	-1.9759	-0.31246	0.45429	0.10439	0.66022	-1.3176	3840.5	22.052	-1.5509	79.361	-44.0	74.968	74.306	21.235	-3.9016	-4.5912	0.89214	-1.8659	34.237	-5.444
124.1	-3.6364	50.261	-4.7726	0.69925	-1.9754	-0.30362	0.4502	0.1096	0.66022	-1.3176	3839.9	22.047	-1.5557	79.361	-44.1	74.969	74.306	21.235	-3.9016	-4.5912	0.89214	-1.8659	34.237	-5.444
124.11	-3.6471	50.252	-4.7741	0.70149	-1.9748	-0.29478	0.44594	0.11474	0.66022	-1.3176	3839.2	22.043	-1.5603	79.361	-44.202	74.97	74.306	21.235	-3.9016	-4.5912	0.89214	-1.8659	34.237	-5.444
124.11	-3.6574	50.243	-4.7755	0.70371	-1.9742	-0.28595	0.44149	0.11982	0.66022	-1.3176	3838.6	22.039	-1.5647	79.361	-44.307	74.971	74.306	21.235	-3.9016	-4.5912	0.89214	-1.8659	34.237	-5.444
124.12	-3.6672	50.235	-4.777	0.70591	-1.9736	-0.27712	0.43685	0.12482	0.66022	-1.3176	3838.0	22.035	-1.5688	79.362	-44.414	74.972	74.306	21.235	-3.9016	-4.5912	0.89214	-1.8659	34.237	-5.444
124.12	-3.6764	50.226	-4.7783	0.70808	-1.973	-0.26829	0.43201	0.12976	0.66022	-1.3176	3837.4	22.031	-1.5728	79.362	-44.524	74.973	74.306	21.235	-3.9016	-4.5912	0.89214	-1.8659	34.237	-5.444
124.12	-3.6852	50.218	-4.7796	0.71023	-1.9723	-0.25947	0.42696	0.13463	0.66022	-1.3176	3836.8	22.027	-1.5765	79.363	-44.637	74.975	74.306	21.235	-3.9016	-4.5912	0.89214	-1.8659	34.237	-5.444
124.13	-3.6935	50.211	-4.7809	0.71235	-1.9717	-0.25065	0.42171	0.13943	0.66022	-1.3176	3836.2	22.024	-1.5801	79.363	-44.751	74.976	74.306	21.235	-3.9016	-4.5912	0.89214	-1.8659	34.237	-5.444
124.13	-3.7012	50.203	-4.7821	0.71444	-1.9709	-0.24184	0.41624	0.14417	0.66022	-1.3176	3835.6	22.02	-1.5834	79.364	-44.869	74.977	74.306	21.235	-3.9016	-4.5912	0.89214	-1.8659	34.237	-5.444
124.14	-3.7084	50.196	-4.7833	0.71651	-1.9702	-0.23302	0.41055	0.14885	0.66022	-1.3176	3834.9	22.017	-1.5864	79.365	-44.988	74.979	74.306	21.235	-3.9016	-4.5912	0.89214	-1.8659	34.237	-5.444
124.14	-3.7151	50.189	-4.7845	0.71855	-1.9695	-0.22421	0.40464	0.15346	0.66022	-1.3176	3834.3	22.013	-1.5893	79.366	-45.11	74.98	74.306	21.235	-3.9016	-4.5912	0.89214	-1.8659	34.237	-5.444
124.14	-3.7212	50.182	-4.7856	0.72056	-1.9687	-0.2154	0.39849	0.15801	0.66022	-1.3176	3833.7	22.01	-1.5919	79.367	-45.234	74.982	74.306	21.235	-3.9016	-4.5912	0.89214	-1.8659	34.237	-5.444
124.15	-3.7267	50.176	-4.7866	0.72253	-1.9679	-0.20659	0.39211	0.16249	0.66022	-1.3176	3833.1	22.007	-1.5942	79.368	-45.36	74.983	74.306	21.235	-3.9016	-4.5912	0.89214	-1.8659	34.237	-5.444
124.15	-3.7317	50.171	-4.7876	0.72448	-1.9671	-0.19777	0.38548	0.16691	0.66022	-1.3176	3832.5	22.004	-1.5963	79.369	-45.489	74.985	74.306	21.235	-3.9016	-4.5912	0.89214	-1.8659	34.237	-5.444
124.16	-3.7361	50.165	-4.7886	0.72639	-1.9662	-0.18895	0.37861	0.17127	0.66022	-1.3176	3831.9	22.001	-1.5982	79.37	-45.619	74.987	74.306	21.235	-3.9016	-4.5912	0.89214	-1.8659	34.237	-5.444
124.16	-3.74	50.161	-4.7895	0.72826	-1.9653	-0.18018	0.37136	0.17581	0.66022	-1.3176	3831.2	21.999	-1.5998	79.371	-45.751	74.989	74.306	21.235	-3.9016	-4.5912	0.89214	-1.8659	34.237	-5.444
124.16	-3.7432	50.156	-4.7904	0.7301	-1.9644	-0.17143	0.36377	0.18045	0.66022	-1.3176	3830.6	21.996	-1.6012	79.372	-45.886	74.991	74.306	21.235	-3.9016	-4.5912	0.89214	-1.8659	34.237	-5.444
124.17	-3.7459	50.152	-4.7912	0.7319	-1.9635	-0.16266	0.35594	0.18499	0.66022	-1.3176	3830.0	21.994	-1.6023	79.374	-46.022	74.993	74.306	21.235	-3.9016	-4.5912	0.89214	-1.8659	34.237	-5.444
124.17	-3.748	50.149	-4.792	0.73366	-1.9626	-0.15386	0.34786	0.18942	0.66022	-1.3176	3829.4	21.992	-1.6032	79.375	-46.161	74.995	74.306	21.235	-3.9016	-4.5912	0.89214	-1.8659	34.237	-5.444
124.18	-3.7496	50.146	-4.7928	0.73538	-1.9616	-0.14504	0.33953	0.19373	0.66022	-1.3176	3828.7	21.99	-1.6038	79.377	-46.301	74.997	74.306	21.235	-3.9016	-4.5912	0.89214	-1.8659	34.237	-5.444
124.18	-3.7506	50.144	-4.7935	0.73706	-1.9607	-0.13619	0.33095	0.19793	0.66022	-1.3176	3828.1	21.989	-1.6042	79.378	-46.443	74.999	74.306	21.235	-3.9016	-4.5912	0.89214	-1.8659	34.237	-5.444
124.18	-3.751	50.142	-4.7941	0.73869	-1.9597	-0.12732	0.32212	0.20201	0.66022	-1.3176	3827.5	21.987	-1.6043	79.38	-46.586	75.001	74.306	21.235	-3.9016	-4.5912	0.89214	-1.8659	34.237	-5.444
124.19	-3.7509	50.141	-4.7948	0.74028	-1.9586	-0.11842	0.31304	0.20597	0.66022	-1.3176	3826.9	21.986	-1.6043	79.382	-46.732	75.004	74.306	21.235	-3.9016	-4.5912	0.89214	-1.8659	34.237	-5.444
124.19	-3.7502	50.14	-4.7953	0.74182	-1.9576	-0.10951	0.30371	0.20981	0.66022	-1.3176	3826.3	21.986	-1.6039	79.383	-46.879	75.006	74.306	21.235	-3.9016	-4.5912	0.89214	-1.8659	34.237	-5.444
124.19	-3.749	50.14	-4.7959	0.74331	-1.9565	-0.10057	0.29412	0.21351	0.66022	-1.3176	3825.6	21.985	-1.6034	79.385	-47.027	75.009	74.306	21.235	-3.9016	-4.5912	0.89214	-1.8659	34.237	-5.444
124.2	-3.7473	50.141	-4.7963	0.74476	-1.9555	-0.09161	0.28429	0.21709	0.66022	-1.3176	3825.0	21.985	-1.6026	79.387	-47.177	75.011	74.306	21.235	-3.9016	-4.5912	0.89214	-1.8659	34.237	-5.444
124.2	-3.7451	50.142	-4.7968	0.74616	-1.9544	-0.082631	0.27421	0.22053	0.66022	-1.3176	3824.4	21.985	-1.6016	79.389	-47.328	75.014	74.306	21.235	-3.9016	-4.5912	0.89214	-1.8659	34.237	-5.444
124.2	-3.7423	50.144	-4.7972	0.7475	-1.9533	-0.073635	0.26388	0.22384	0.66022	-1.3176	3823.7	21.985	-1.6004	79.391	-47.481	75.016	74.306	21.235	-3.9016	-4.5912	0.89214	-1.8659	34.237	-5.444
124.21	-3.739	50.147	-4.7975	0.74879	-1.9521	-0.064622	0.25331	0.22701	0.66022	-1.3176	3823.1	21.986	-1.5989	79.394	-47.635	75.019	74.306	21.235	-3.9016	-4.5912	0.89214	-1.8659	34.237	-5.444
124.21	-3.7353	50.15	-4.7978	0.75003	-1.951	-0.055594	0.2425	0.23003	0.66022	-1.3176	3822.5	21.986	-1.5973	79.396	-47.791	75.022	74.306	21.235	-3.9016	-4.5912	0.89214	-1.8659	34.237	-5.444
124.21	-3.7311	50.154	-4.7981	0.75122	-1.9498	-0.046554	0.23145	0.23291	0.66022	-1.3176	3821.9	21.988	-1.5955	79.398	-47.947	75.025	74.306	21.235	-3.9016	-4.5912	0.89214	-1.8659	34.237	-5.444
124.22	-3.7264	50.159	-4.7983	0.75235	-1.9487	-0.037503	0.22016	0.23563	0.66022	-1.3176	3821.2	21.989	-1.5934	79.401	-48.105	75.028	74.306	21.235	-3.9016	-4.5912	0.89214	-1.8659	34.237	-5.444
124.22	-3.7213	50.164	-4.7984	0.75342	-1.9475	-0.028445	0.20865	0.2382	0.66022	-1.3176	3820.6	21.991	-1.5912	79.403	-48.263	75.031	74.306	21.235	-3.9016	-4.5912	0.89214	-1.8659	34.237	-5.444
124.22	-3.7158	50.17	-4.7986	0.75443	-1.9463	-0.019381	0.19691	0.24062	0.66022	-1.3176	3820.0	21.993	-1.5888	79.406	-48.423	75.034	74.306	21.235	-3.9016	-4.5912	0.89214	-1.8659	34.237	-5.444
124.22	-3.7099	50.177	-4.7986	0.75539	-1.9451	-0.010316	0.18495	0.24287	0.66022	-1.3176	3819.3	21.995	-1.5862	79.408	-48.583	75.037	74.306	21.235	-3.9016	-4.5912	0.89214	-1.8659	34.237	-5.444
124.22	-3.7035	50.184	-4.7987	0.75628	-1.9439	-0.0012512	0.17277	0.24496	0.66022	-1.3176	3818.7	21.998	-1.5834	79.411	-48.745	75.04	74.306	21.235	-3.9016	-4.5912	0.89214	-1.8659	34.237	-5.444
124.23	-3.6968	50.193	-4.7986	0.75712	-1.9426	0.0077769	0.16033	0.24702	0.66022	-1.3176	3818.1	22.001	-1.5805	79.413	-48.907	75.044	74.306	21.235	-3.9016	-4.5912	0.89214	-1.8659	34.237	-5.444
124.23	-3.6897	50.202	-4.7986	0.75788	-1.9414	0.016707	0.14748	0.24936	0.66022	-1.3176	3817.4	22.004	-1.5774	79.416	-49.069	75.047	74.306	21.235	-3.9016	-4.5912	0.89214	-1.8659	34.237	-5.444
124.23	-3.6823	50.211	-4.7985	0.75859	-1.9401	0.025629	0.13441	0.25156	0.66022	-1.3176	3816.8	22.008	-1.5742	79.419	-49.233	75.05	74.306	21.235	-3.9016	-4.5912	0.89214	-1.8659	34.237	-5.444
124.23	-3.6746	50.222	-4.7983	0.75923	-1.9389	0.036391	0.12099	0.25385	0.66022	-1.3176	3816.2	22.012	-1.5708	79.422	-49.397	75.054	74.306	21.235	-3.9016	-4.5912	0.89214	-1.8659	34.237	-5.444
124.23	-3.6665	50.233	-4.7981	0.7598	-1.9376	0.048515	0.10726	0.25614	0.66022	-1.3176	3815.5	22.016	-1.5673	79.425	-49.561	75.057	74.306	21.235	-3.9016	-4.5912	0.89214	-1.8659	34.237	-5.444
124.23	-3.6582	50.245	-4.7978	0.7603	-1.9363	0.060624	0.0933	0.25829	0.66022	-1.3176	3814.9	22.02	-1.5637	79.428	-49.726	75.061	74.306	21.235	-3.9016	-4.5912	0.89214	-1.8659	34.237	-5.444
124.23	-3.6496	50.257	-4.7975	0.76073	-1.935	0.072711	0.07912	0.26028	0.66022	-1.3176	3814.3	22.025	-1.56	79.431	-49.891	75.064	74.306	21.235	-3.9016	-4.5912	0.89214	-1.8659	34.237	-5.444
124.23	-3.6408	50.27	-4.7971	0.76109	-1.9337	0.084769	0.064733	0.26213	0.66022	-1.3176	3813.6	22.03	-1.5561	79.434	-50.056	75.068	74.306	21.235	-3.9016	-4.5912	0.89214	-1.8659	34.237	-5.444
124.23	-3.6317	50.284	-4.7967	0.76138	-1.9324	0.096791	0.050152	0.26381	0.66022	-1.3176	3813.0	22.036	-1.5522	79.437	-50.222	75.072	74.306	21.235	-3.9016	-4.5912	0.89214	-1.8659	34.237	-5.444
124.23	-3.6225	50.299	-4.7961	0.76159	-1.9311	0.10877	0.035388	0.26533	0.66022	-1.3176	3812.3	22.042	-1.5482	79.44	-50.387	75.075	74.306	21.235	-3.9016	-4.5912	0.89214	-1.8659	34.237	-5.444
124.23	-3.613	50.315	-4.7956	0.76173	-1.9297	0.1207	0.020456	0.26668	0.66022	-1.3176	3811.7	22.048	-1.5441	79.443	-50.553	75.079	74.306	21.235	-3.9016	-4.5912	0.89214	-1.8659	34.237	-5.444
124.23	-3.6034	50.331	-4.7949	0.7618	-1.9284	0.13256	0.0053693	0.26786	0.66022	-1.3176	3811.1	22.054	-1.5399	79.447	-50.718	75.083	74.306	21.235	-3.9016	-4.5912	0.89214	-1.8659	34.237	-5.444
124.23	-3.5936	50.347	-4.7942	0.76179	-1.9271	0.14436	-0.0098586	0.26887	0.66022	-1.3176	3810.4	22.061	-1.5357	79.45	-50.883	75.087	74.306	21.235	-3.9016	-4.5912	0.89214	-1.8659	34.237	-5.444
124.23	-3.5837	50.365	-4.7935	0.7617	-1.9257	0.15608	-0.025212	0.26969	0.66022	-1.3176	3809.8	22.068	-1.5314	79.453	-51.048	75.09	74.306	21.235	-3.9016	-4.5912	0.89214	-1.8659	34.237	-5.444
124.23	-3.5737	50.383	-4.7927	0.76153	-1.9244	0.16771	-0.040677	0.27033	0.66022	-1.3176	3809.1	22.075	-1.527	79.456	-51.212	75.094	74.306	21.235	-3.9016	-4.5912	0.89214	-1.8659	34.237	-5.444
124.23	-3.5636	50.401	-4.7918	0.76129	-1.923	0.17925	-0.056236	0.27078	0.66022	-1.3176	3808.5	22.083	-1.5226	79.46	-51.376	75.098	74.306	21.235	-3.9016	-4.5912	0.89214	-1.8659	34.237	-5.444
124.23	-3.5535	50.42	-4.7909	0.76097	-1.9217	0.19068	-0.071875	0.27104	0.66022	-1.3176	3807.9	22.091	-1.5182	79.463	-51.539	75.102	74.306	21.235	-3.9016	-4.5912	0.89214	-1.8659	34.237	-5.444
124.23	-3.5432	50.44	-4.7899	0.76057	-1.9203	0.202	-0.087575	0.2711	0.66022	-1.3176	3807.2	22.099	-1.5138	79.467	-51.702	75.106	74.306	21.235	-3.9016	-4.5912	0.89214	-1.8659	34.237	-5.444
124.23	-3.533	50.46	-4.7889	0.7601	-1.9189	0.21318	-0.10332	0.27097	0.66022	-1.3176	3806.6	22.107	-1.5094	79.47	-51.864	75.11	74.306	21.235	-3.9016	-4.5912	0.89214	-1.8659	34.237	-5.444
124.22	-3.5227	50.481	-4.7878	0.75954	-1.9176	0.22423	-0.1191	0.27063	0.66022	-1.3176	3805.9	22.115	-1.5049	79.474	-52.024	75.114	74.306	21.235	-3.9016	-4.5912	0.89214	-1.8659	34.237	-5.444
124.22	-3.5125	50.503	-4.7866	0.7589	-1.9162	0.23514	-0.13488	0.27009	0.66022	-1.3176	3805.3	22.124	-1.5004	79.477	-52.184	75.118	74.306	21.235	-3.9016	-4.5912	0.89214	-1.8659	34.237	-5.444
124.22	-3.5022	50.525	-4.7854	0.75819	-1.9149	0.24588	-0.15066	0.26934	0.66022	-1.3176	3804.6	22.133	-1.496	79.481	-52.343	75.122	74.306	21.235	-3.9016	-4.5912	0.89214	-1.8659	34.237	-5.444
124.22	-3.492	50.547	-4.7842	0.7574	-1.9135	0.25645	-0.16641	0.26838	0.66022	-1.3176	3804.0	22.142	-1.4916	79.484	-52.501	75.127	74.306	21.235	-3.9016	-4.5912	0.89214	-1.8659	34.237	-5.444
124.22	-3.4818	50.57	-4.7829	0.75653	-1.9122	0.26684	-0.18213	0.26721	0.66022	-1.3176	3803.3	22.152	-1.4872	79.488	-52.657	75.131	74.306	21.235	-3.9016	-4.5912	0.89214	-1.8659	34.237	-5.444
124.21	-3.4717	50.593	-4.7815	0.75558	-1.9109	0.27704	-0.19778	0.26583	0.66022	-1.3176	3802.7	22.161	-1.4828	79.492	-52.811	75.135	74.306	21.235	-3.9016	-4.5912	0.89214	-1.8659	34.237	-5.444
124.21	-3.4617	50.616	-4.7801	0.75455	-1.9095	0.28704	-0.21335	0.26423	0.66022	-1.3176	3802.0	22.171	-1.4784	79.495	-52.965	75.139	74.306	21.235	-3.9016	-4.5912	0.89214	-1.8659	34.237	-5.444
124.21	-3.4518	50.64	-4.7786	0.75344	-1.9082	0.29682	-0.22882	0.26241	0.66022	-1.3176	3801.4	22.181	-1.4741	79.499	-53.116	75.143	74.306	21.235	-3.9016	-4.5912	0.89214	-1.8659	34.237	-5.444
124.2	-3.442	50.665	-4.7771	0.75226	-1.9069	0.30638	-0.24418	0.26038	0.66022	-1.3176	3800.7	22.191	-1.4699	79.503	-53.266	75.147	74.306	21.235	-3.9016	-4.5912	0.89214	-1.8659	34.237	-5.444
124.2	-3.4323	50.689	-4.7756	0.751	-1.9056	0.3157	-0.2594	0.25812	0.66022	-1.3176	3800.1	22.201	-1.4657	79.506	-53.413	75.152	74.306	21.235	-3.9016	-4.5912	0.89214	-1.8659	34.237	-5.444
124.2	-3.4228	50.714	-4.774	0.74967	-1.9043	0.32477	-0.27447	0.25565	0.66022	-1.3176	3799.4	22.212	-1.4615	79.51	-53.559	75.156	74.306	21.235	-3.9016	-4.5912	0.89214	-1.8659	34.237	-5.444
124.19	-3.4134	50.739	-4.7723	0.74826	-1.9031	0.33358	-0.28937	0.25296	0.66022	-1.3176	3798.8	22.222	-1.4575	79.514	-53.702	75.16	74.306	21.235	-3.9016	-4.5912	0.89214	-1.8659	34.237	-5.444
124.19	-3.4042	50.764	-4.7706	0.74677	-1.9018	0.34212	-0.30408	0.25004	0.66022	-1.3176	3798.1	22.233	-1.4534	79.517	-53.843	75.164	74.306	21.235	-3.9016	-4.5912	0.89214	-1.8659	34.237	-5.444
124.19	-3.3951	50.79	-4.7689	0.74522	-1.9006	0.35039	-0.31858	0.24691	0.66022	-1.3176	3797.5	22.243	-1.4495	79.521	-53.982	75.169	74.306	21.235	-3.9016	-4.5912	0.89214	-1.8659	34.237	-5.444
124.18	-3.3863	50.815	-4.7671	0.74359	-1.8993	0.35836	-0.33286	0.24355	0.66022	-1.3176	3796.8	22.254	-1.4457	79.525	-54.118	75.173	74.306	21.235	-3.9016	-4.5912	0.89214	-1.8659	34.237	-5.444
124.18	-3.3776	50.841	-4.7653	0.74189	-1.8981	0.36603	-0.34689	0.23998	0.66022	-1.3176	3796.2	22.265	-1.4419	79.528	-54.251	75.177	74.306	21.235	-3.9016	-4.5912	0.89214	-1.8659	34.237	-5.444
124.18	-3.3692	50.867	-4.7635	0.74012	-1.8969	0.37338	-0.36066	0.23619	0.66022	-1.3176	3795.5	22.276	-1.4382	79.532	-54.381	75.181	74.306	21.235	-3.9016	-4.5912	0.89214	-1.8659	34.237	-5.444
124.17	-3.3609	50.893	-4.7616	0.73828	-1.8958	0.38042	-0.37416	0.23219	0.66022	-1.3176	3794.9	22.286	-1.4346	79.536	-54.509	75.185	74.306	21.235	-3.9016	-4.5912	0.89214	-1.8659	34.237	-5.444
124.17	-3.3529	50.919	-4.7597	0.73638	-1.8946	0.38712	-0.38736	0.22797	0.66022	-1.3176	3794.2	22.297	-1.4311	79.54	-54.633	75.19	74.306	21.235	-3.9016	-4.5912	0.89214	-1.8659	34.237	-5.444
124.17	-3.3451	50.945	-4.7577	0.73441	-1.8935	0.39349	-0.40024	0.22354	0.66022	-1.3176	3793.6	22.308	-1.4277	79.543	-54.753	75.194	74.306	21.235	-3.9016	-4.5912	0.89214	-1.8659	34.237	-5.444
124.16	-3.3375	50.971	-4.7557	0.73238	-1.8924	0.3995	-0.41281	0.2189	0.66022	-1.3176	3792.9	22.319	-1.4244	79.547	-54.871	75.198	74.306	21.235	-3.9016	-4.5912	0.89214	-1.8659	34.237	-5.444
124.16	-3.3302	50.997	-4.7537	0.73028	-1.8913	0.40515	-0.42503	0.21405	0.66022	-1.3176	3792.3	22.33	-1.4212	79.551	-54.984	75.202	74.306	21.235	-3.9016	-4.5912	0.89214	-1.8659	34.237	-5.444
124.16	-3.3231	51.023	-4.7517	0.72813	-1.8902	0.41044	-0.43689	0.209	0.66022	-1.3176	3791.6	22.341	-1.4182	79.554	-55.094	75.207	74.306	21.235	-3.9016	-4.5912	0.89214	-1.8659	34.237	-5.444
124.15	-3.3162	51.049	-4.7496	0.72591	-1.8892	0.41536	-0.44838	0.20375	0.66022	-1.3176	3791.0	22.351	-1.4152	79.558	-55.2	75.211	74.306	21.235	-3.9016	-4.5912	0.89214	-1.8659	34.237	-5.444
124.15	-3.3096	51.074	-4.7475	0.72364	-1.8882	0.41989	-0.45948	0.19831	0.66022	-1.3176	3790.3	22.362	-1.4123	79.562	-55.302	75.215	74.306	21.235	-3.9016	-4.5912	0.89214	-1.8659	34.237	-5.444
124.14	-3.3033	51.1	-4.7454	0.72132	-1.8872	0.42403	-0.47018	0.19267	0.66022	-1.3176	3789.6	22.373	-1.4095	79.565	-55.4	75.219	74.306	21.235	-3.9016	-4.5912	0.89214	-1.8659	34.237	-5.444
124.14	-3.2972	51.125	-4.7433	0.71894	-1.8863	0.42778	-0.48047	0.18684	0.66022	-1.3176	3789.0	22.383	-1.4069	79.569	-55.493	75.223	74.306	21.235	-3.9016	-4.5912	0.89214	-1.8659	34.237	-5.444
124.14	-3.2914	51.15	-4.7411	0.71652	-1.8854	0.43112	-0.49034	0.18083	0.66022	-1.3176	3788.3	22.394	-1.4043	79.573	-55.582	75.228	74.306	21.235	-3.9016	-4.5912	0.89214	-1.8659	34.237	-5.444
124.13	-3.2858	51.175	-4.739	0.71404	-1.8845	0.43406	-0.49976	0.17464	0.66022	-1.3176	3787.7	22.404	-1.4019	79.576	-55.667	75.232	74.306	21.235	-3.9016	-4.5912	0.89214	-1.8659	34.237	-5.444
124.13	-3.2805	51.199	-4.7368	0.71152	-1.8836	0.43658	-0.50874	0.16827	0.66022	-1.3176	3787.0	22.414	-1.3995	79.58	-55.746	75.236	74.306	21.235	-3.9016	-4.5912	0.89214	-1.8659	34.237	-5.444
124.13	-3.2755	51.223	-4.7346	0.70895	-1.8828	0.43869	-0.51726	0.16174	0.66022	-1.3176	3786.4	22.424	-1.3973	79.583	-55.821	75.24	74.306	21.235	-3.9016	-4.5912	0.89214	-1.8659	34.237	-5.444
124.12	-3.2707	51.247	-4.7324	0.70635	-1.882	0.44037	-0.52531	0.15504	0.66022	-1.3176	3785.7	22.434	-1.3952	79.587	-55.891	75.244	74.306	21.235	-3.9016	-4.5912	0.89214	-1.8659	34.237	-5.444
124.12	-3.2662	51.27	-4.7302	0.7037	-1.8812	0.44163	-0.53288	0.14818	0.66022	-1.3176	3785.0	22.444	-1.3932	79.591	-55.955	75.248	74.306	21.235	-3.9016	-4.5912	0.89214	-1.8659	34.237	-5.444
124.12	-3.2619	51.294	-4.728	0.70102	-1.8805	0.44246	-0.53996	0.14118	0.66022	-1.3176	3784.4	22.454	-1.3913	79.594	-56.015	75.253	74.306	21.235	-3.9016	-4.5912	0.89214	-1.8659	34.237	-5.444
124.12	-3.2579	51.316	-4.7258	0.6983	-1.8798	0.44285	-0.54654	0.13403	0.66022	-1.3176	3783.7	22.463	-1.3896	79.598	-56.069	75.257	74.306	21.235	-3.9016	-4.5912	0.89214	-1.8659	34.237	-5.444
124.11	-3.2541	51.338	-4.7236	0.69555	-1.8792	0.44282	-0.55263	0.12673	0.66022	-1.3176	3783.1	22.472	-1.3879	79.601	-56.118	75.261	74.306	21.235	-3.9016	-4.5912	0.89214	-1.8659	34.237	-5.444
124.11	-3.2505	51.36	-4.7214	0.69278	-1.8786	0.44235	-0.5582	0.11931	0.66022	-1.3176	3782.4	22.481	-1.3863	79.605	-56.161	75.265	74.306	21.235	-3.9016	-4.5912	0.89214	-1.8659	34.237	-5.444
124.11	-3.2472	51.382	-4.7191	0.68997	-1.878	0.44144	-0.56326	0.11176	0.66022	-1.3176	3781.8	22.49	-1.3848	79.608	-56.199	75.269	74.306	21.235	-3.9016	-4.5912	0.89214	-1.8659	34.237	-5.444
124.11	-3.2442	51.402	-4.7169	0.68715	-1.8774	0.4401	-0.5678	0.10409	0.66022	-1.3176	3781.1	22.498	-1.3835	79.612	-56.232	75.273	74.306	21.235	-3.9016	-4.5912	0.89214	-1.8659	34.237	-5.444
124.1	-3.2413	51.423	-4.7147	0.6843	-1.8769	0.43832	-0.57182	0.096313	0.66022	-1.3176	3780.4	22.507	-1.3822	79.615	-56.258	75.277	74.306	21.235	-3.9016	-4.5912	0.89214	-1.8659	34.237	-5.444
124.1	-3.2387	51.443	-4.7126	0.68143	-1.8765	0.4361	-0.5753	0.08843	0.66022	-1.3176	3779.8	22.515	-1.381	79.619	-56.279	75.281	74.306	21.235	-3.9016	-4.5912	0.89214	-1.8659	34.237	-5.444
124.1	-3.2364	51.462	-4.7104	0.67854	-1.8761	0.43345	-0.57826	0.08045	0.66022	-1.3176	3779.1	22.523	-1.38	79.622	-56.295	75.285	74.306	21.235	-3.9016	-4.5912	0.89214	-1.8659	34.237	-5.444
124.1	-3.2342	51.481	-4.7082	0.67565	-1.8757	0.43037	-0.58069	0.072381	0.66022	-1.3176	3778.5	22.53	-1.379	79.625	-56.305	75.289	74.306	21.235	-3.9016	-4.5912	0.89214	-1.8659	34.237	-5.444
124.1	-3.2322	51.499	-4.7061	0.67274	-1.8753	0.42686	-0.58258	0.064231	0.66022	-1.3176	3777.8	22.538	-1.3781	79.629	-56.309	75.293	74.306	21.235	-3.9016	-4.5912	0.89214	-1.8659	34.237	-5.444
124.1	-3.2305	51.516	-4.704	0.66982	-1.875	0.42292	-0.58393	0.056007	0.66022	-1.3176	3777.1	22.545	-1.3773	79.632	-56.307	75.297	74.306	21.235	-3.9016	-4.5912	0.89214	-1.8659	34.237	-5.444
124.1	-3.2289	51.533	-4.7019	0.6669	-1.8748	0.41856	-0.58475	0.047719	0.66022	-1.3176	3776.5	22.552	-1.3766	79.635	-56.3	75.3	74.306	21.235	-3.9016	-4.5912	0.89214	-1.8659	34.237	-5.444
124.09	-3.2275	51.549	-4.6998	0.66397	-1.8746	0.41378	-0.58504	0.039373	0.66022	-1.3176	3775.8	22.558	-1.3759	79.639	-56.288	75.304	74.306	21.235	-3.9016	-4.5912	0.89214	-1.8659	34.237	-5.444
124.09	-3.2264	51.565	-4.6977	0.66105	-1.8744	0.40858	-0.58479	0.030978	0.66022	-1.3176	3775.2	22.565	-1.3754	79.642	-56.269	75.308	74.306	21.235	-3.9016	-4.5912	0.89214	-1.8659	34.237	-5.444
124.09	-3.2253	51.58	-4.6957	0.65813	-1.8743	0.40297	-0.58401	0.022541	0.66022	-1.3176	3774.5	22.57	-1.3749	79.645	-56.246	75.312	74.306	21.235	-3.9016	-4.5912	0.89214	-1.8659	34.237	-5.444
124.09	-3.2245	51.595	-4.6937	0.65521	-1.8742	0.39696	-0.58271	0.014072	0.66022	-1.3176	3773.8	22.576	-1.3745	79.648	-56.217	75.316	74.306	21.235	-3.9016	-4.5912	0.89214	-1.8659	34.237	-5.444
124.09	-3.2238	51.608	-4.6917	0.6523	-1.8741	0.39055	-0.58088	0.005579	0.66022	-1.3176	3773.2	22.582	-1.3741	79.652	-56.182	75.32	74.306	21.235	-3.9016	-4.5912	0.89214	-1.8659	34.237	-5.444
124.09	-3.2233	51.622	-4.6898	0.6494	-1.8741	0.38375	-0.57854	-0.0029307	0.66022	-1.3176	3772.5	22.587	-1.3738	79.655	-56.143	75.323	74.306	21.235	-3.9016	-4.5912	0.89214	-1.8659	34.237	-5.444
124.09	-3.2229	51.634	-4.6879	0.64652	-1.8741	0.37657	-0.57567	-0.011448	0.66022	-1.3176	3771.9	22.591	-1.3736	79.658	-56.099	75.327	74.306	21.235	-3.9016	-4.5912	0.89214	-1.8659	34.237	-5.444
124.1	-3.2227	51.646	-4.686	0.64365	-1.8742	0.36901	-0.5723	-0.019965	0.66022	-1.3176	3771.2	22.596	-1.3735	79.661	-56.049	75.331	74.306	21.235	-3.9016	-4.5912	0.89214	-1.8659	34.237	-5.444
124.1	-3.2226	51.657	-4.6842	0.64079	-1.8743	0.36108	-0.56843	-0.028474	0.66022	-1.3176	3770.5	22.6	-1.3734	79.664	-55.995	75.334	74.306	21.235	-3.9016	-4.5912	0.89214	-1.8659	34.237	-5.444
124.1	-3.2226	51.667	-4.6824	0.63796	-1.8745	0.35279	-0.56406	-0.036965	0.66022	-1.3176	3769.9	22.604	-1.3733	79.667	-55.936	75.338	74.306	21.235	-3.9016	-4.5912	0.89214	-1.8659	34.237	-5.444
124.1	-3.2228	51.677	-4.6807	0.63516	-1.8747	0.34415	-0.5592	-0.045431	0.66022	-1.3176	3769.2	22.608	-1.3733	79.67	-55.872	75.342	74.306	21.235	-3.9016	-4.5912	0.89214	-1.8659	34.237	-5.444
124.1	-3.2231	51.686	-4.679	0.63237	-1.875	0.33516	-0.55385	-0.053863	0.66022	-1.3176	3768.6	22.611	-1.3734	79.673	-55.805	75.345	74.306	21.235	-3.9016	-4.5912	0.89214	-1.8659	34.237	-5.444
124.1	-3.2235	51.694	-4.6773	0.62962	-1.8752	0.32585	-0.54804	-0.062254	0.66022	-1.3176	3767.9	22.614	-1.3735	79.676	-55.732	75.349	74.306	21.235	-3.9016	-4.5912	0.89214	-1.8659	34.237	-5.444
124.11	-3.2239	51.702	-4.6757	0.62689	-1.8756	0.31621	-0.54176	-0.070595	0.66022	-1.3176	3767.3	22.617	-1.3737	79.679	-55.656	75.352	74.306	21.235	-3.9016	-4.5912	0.89214	-1.8659	34.237	-5.444
124.11	-3.2245	51.709	-4.6742	0.6242	-1.876	0.30626	-0.53502	-0.078878	0.66022	-1.3176	3766.6	22.619	-1.3739	79.682	-55.576	75.356	74.306	21.235	-3.9016	-4.5912	0.89214	-1.8659	34.237	-5.444
124.11	-3.2252	51.716	-4.6726	0.62154	-1.8764	0.29601	-0.52784	-0.087096	0.66022	-1.3176	3765.9	22.621	-1.3741	79.685	-55.492	75.36	74.306	21.235	-3.9016	-4.5912	0.89214	-1.8659	34.237	-5.444
124.11	-3.2259	51.721	-4.6712	0.61892	-1.8768	0.28547	-0.52022	-0.09524	0.66022	-1.3176	3765.3	22.623	-1.3744	79.688	-55.405	75.363	74.306	21.235	-3.9016	-4.5912	0.89214	-1.8659	34.237	-5.444
124.12	-3.2268	51.726	-4.6698	0.61634	-1.8773	0.27465	-0.51218	-0.1033	0.66022	-1.3176	3764.6	22.624	-1.3747	79.691	-55.314	75.366	74.306	21.235	-3.9016	-4.5912	0.89214	-1.8659	34.237	-5.444
124.12	-3.2277	51.731	-4.6684	0.6138	-1.8779	0.26356	-0.50373	-0.11128	0.66022	-1.3176	3764.0	22.625	-1.375	79.694	-55.22	75.37	74.306	21.235	-3.9016	-4.5912	0.89214	-1.8659	34.237	-5.444
124.12	-3.2287	51.734	-4.6672	0.61131	-1.8784	0.25222	-0.49487	-0.11916	0.66022	-1.3176	3763.3	22.626	-1.3754	79.697	-55.122	75.373	74.306	21.235	-3.9016	-4.5912	0.89214	-1.8659	34.237	-5.444
124.13	-3.2297	51.737	-4.6659	0.60885	-1.879	0.24064	-0.48563	-0.12693	0.66022	-1.3176	3762.6	22.627	-1.3758	79.7	-55.022	75.377	74.306	21.235	-3.9016	-4.5912	0.89214	-1.8659	34.237	-5.444
124.13	-3.2308	51.74	-4.6648	0.60645	-1.8797	0.22883	-0.47601	-0.13459	0.66022	-1.3176	3762.0	22.627	-1.3762	79.702	-54.919	75.38	74.306	21.235	-3.9016	-4.5912	0.89214	-1.8659	34.237	-5.444
124.14	-3.232	51.742	-4.6636	0.60409	-1.8804	0.21679	-0.46602	-0.14214	0.66022	-1.3176	3761.3	22.627	-1.3767	79.705	-54.813	75.383	74.306	21.235	-3.9016	-4.5912	0.89214	-1.8659	34.237	-5.444
124.14	-3.2332	51.743	-4.6626	0.60179	-1.8811	0.20456	-0.45567	-0.14956	0.66022	-1.3176	3760.7	22.627	-1.3771	79.708	-54.705	75.387	74.306	21.235	-3.9016	-4.5912	0.89214	-1.8659	34.237	-5.444
124.14	-3.2345	51.743	-4.6616	0.59954	-1.8819	0.19213	-0.44499	-0.15685	0.66022	-1.3176	3760.0	22.626	-1.3776	79.711	-54.595	75.39	74.306	21.235	-3.9016	-4.5912	0.89214	-1.8659	34.237	-5.444
124.15	-3.2358	51.743	-4.6607	0.59734	-1.8827	0.17952	-0.43398	-0.164	0.66022	-1.3176	3759.4	22.625	-1.3782	79.713	-54.482	75.393	74.306	21.235	-3.9016	-4.5912	0.89214	-1.8659	34.237	-5.444
124.15	-3.2372	51.743	-4.6598	0.5952	-1.8835	0.16675	-0.42266	-0.17101	0.66022	-1.3176	3758.7	22.624	-1.3787	79.716	-54.368	75.397	74.306	21.235	-3.9016	-4.5912	0.89214	-1.8659	34.237	-5.444
124.16	-3.2386	51.741	-4.659	0.59311	-1.8844	0.15383	-0.41104	-0.17787	0.66022	-1.3176	3758.1	22.623	-1.3793	79.718	-54.251	75.4	74.306	21.235	-3.9016	-4.5912	0.89214	-1.8659	34.237	-5.444
124.17	-3.2401	51.74	-4.6583	0.59109	-1.8853	0.14077	-0.39913	-0.18457	0.66022	-1.3176	3757.4	22.621	-1.3798	79.721	-54.133	75.403	74.306	21.235	-3.9016	-4.5912	0.89214	-1.8659	34.237	-5.444
124.17	-3.2416	51.737	-4.6576	0.58912	-1.8862	0.12758	-0.38695	-0.19111	0.66022	-1.3176	3756.7	22.62	-1.3804	79.724	-54.014	75.406	74.306	21.235	-3.9016	-4.5912	0.89214	-1.8659	34.237	-5.444
124.18	-3.2432	51.734	-4.657	0.58722	-1.8872	0.11429	-0.37429	-0.19749	0.66022	-1.3176	3756.1	22.617	-1.3811	79.726	-53.893	75.409	74.306	21.235	-3.9016	-4.5912	0.89214	-1.8659	34.237	-5.444
124.18	-3.2448	51.731	-4.6564	0.58538	-1.8882	0.1009	-0.36137	-0.20368	0.66022	-1.3176	3755.4	22.615	-1.3817	79.729	-53.77	75.412	74.306	21.235	-3.9016	-4.5912	0.89214	-1.8659	34.237	-5.444
124.19	-3.2464	51.727	-4.656	0.58361	-1.8893	0.087425	-0.34823	-0.2097	0.66022	-1.3176	3754.8	22.613	-1.3824	79.731	-53.647	75.415	74.306	21.235	-3.9016	-4.5912	0.89214	-1.8659	34.237	-5.444
124.2	-3.2481	51.723	-4.6556	0.5819	-1.8903	0.073885	-0.33489	-0.21553	0.66022	-1.3176	3754.1	22.61	-1.383	79.734	-53.523	75.419	74.306	21.235	-3.9016	-4.5912	0.89214	-1.8659	34.237	-5.444
124.2	-3.2498	51.718	-4.6552	0.58026	-1.8914	0.06029	-0.32136	-0.22117	0.66022	-1.3176	3753.5	22.607	-1.3837	79.736	-53.397	75.422	74.306	21.235	-3.9016	-4.5912	0.89214	-1.8659	34.237	-5.444
124.21	-3.2516	51.712	-4.655	0.57869	-1.8925	0.046655	-0.30765	-0.22661	0.66022	-1.3176	3752.8	22.604	-1.3844	79.738	-53.271	75.425	74.306	21.235	-3.9016	-4.5912	0.89214	-1.8659	34.237	-5.444
124.22	-3.2534	51.706	-4.6548	0.57718	-1.8937	0.032994	-0.29379	-0.23186	0.66022	-1.3176	3752.2	22.6	-1.3852	79.741	-53.144	75.428	74.306	21.235	-3.9016	-4.5912	0.89214	-1.8659	34.237	-5.444
124.22	-3.2552	51.7	-4.6546	0.57575	-1.8948	0.019321	-0.27978	-0.2369	0.66022	-1.3176	3751.5	22.597	-1.3859	79.743	-53.017	75.43	74.306	21.235	-3.9016	-4.5912	0.89214	-1.8659	34.237	-5.444
124.23	-3.2572	51.693	-4.6546	0.57438	-1.896	0.0056481	-0.26564	-0.24174	0.66022	-1.3176	3750.9	22.593	-1.3867	79.745	-52.89	75.433	74.306	21.235	-3.9016	-4.5912	0.89214	-1.8659	34.237	-5.444
124.24	-3.2591	51.686	-4.6546	0.57309	-1.8973	-0.0080102	-0.25138	-0.24638	0.66022	-1.3176	3750.2	22.589	-1.3875	79.748	-52.762	75.436	74.306	21.235	-3.9016	-4.5912	0.89214	-1.8659	34.237	-5.444
124.24	-3.2611	51.679	-4.6547	0.57187	-1.8985	-0.021641	-0.23702	-0.2508	0.66022	-1.3176	3749.6	22.585	-1.3883	79.75	-52.634	75.439	74.306	21.235	-3.9016	-4.5912	0.89214	-1.8659	34.237	-5.444
124.25	-3.2632	51.671	-4.6548	0.57072	-1.8998	-0.035231	-0.22257	-0.255	0.66022	-1.3176	3748.9	22.58	-1.3892	79.752	-52.505	75.442	74.306	21.235	-3.9016	-4.5912	0.89214	-1.8659	34.237	-5.444
124.26	-3.2654	51.662	-4.655	0.56965	-1.9011	-0.048767	-0.20804	-0.25899	0.66022	-1.3176	3748.3	22.576	-1.39	79.754	-52.377	75.445	74.306	21.235	-3.9016	-4.5912	0.89214	-1.8659	34.237	-5.444
124.27	-3.2676	51.654	-4.6553	0.56864	-1.9024	-0.062236	-0.19345	-0.26276	0.66022	-1.3176	3747.6	22.571	-1.3909	79.756	-52.249	75.448	74.306	21.235	-3.9016	-4.5912	0.89214	-1.8659	34.237	-5.444
124.27	-3.2699	51.645	-4.6556	0.56771	-1.9037	-0.075626	-0.17881	-0.26631	0.66022	-1.3176	3747.0	22.567	-1.3919	79.759	-52.121	75.45	74.306	21.235	-3.9016	-4.5912	0.89214	-1.8659	34.237	-5.444
124.28	-3.2723	51.635	-4.656	0.56685	-1.905	-0.088925	-0.16414	-0.26964	0.66022	-1.3176	3746.3	22.562	-1.3928	79.761	-51.994	75.453	74.306	21.235	-3.9016	-4.5912	0.89214	-1.8659	34.237	-5.444
124.29	-3.2747	51.626	-4.6565	0.56607	-1.9064	-0.10212	-0.14944	-0.27275	0.66022	-1.3176	3745.7	22.557	-1.3939	79.763	-51.866	75.456	74.306	21.235	-3.9016	-4.5912	0.89214	-1.8659	34.237	-5.444
124.3	-3.2772	51.616	-4.6571	0.56536	-1.9078	-0.1152	-0.13473	-0.27563	0.66022	-1.3176	3745.0	22.551	-1.3949	79.765	-51.739	75.458	74.306	21.235	-3.9016	-4.5912	0.89214	-1.8659	34.237	-5.444
124.3	-3.2799	51.606	-4.6577	0.56472	-1.9091	-0.12815	-0.12003	-0.27829	0.66022	-1.3176	3744.4	22.546	-1.396	79.767	-51.613	75.461	74.306	21.235	-3.9016	-4.5912	0.89214	-1.8659	34.237	-5.444
124.31	-3.2826	51.595	-4.6583	0.56416	-1.9105	-0.14097	-0.10533	-0.28072	0.66022	-1.3176	3743.7	22.541	-1.3971	79.769	-51.488	75.464	74.306	21.235	-3.9016	-4.5912	0.89214	-1.8659	34.237	-5.444
124.32	-3.2854	51.584	-4.6591	0.56367	-1.9119	-0.15363	-0.090667	-0.28292	0.66022	-1.3176	3743.1	22.535	-1.3983	79.771	-51.363	75.466	74.306	21.235	-3.9016	-4.5912	0.89214	-1.8659	34.237	-5.444
124.33	-3.2884	51.573	-4.6599	0.56325	-1.9134	-0.16614	-0.076039	-0.2849	0.66022	-1.3176	3742.4	22.53	-1.3995	79.772	-51.238	75.469	74.306	21.235	-3.9016	-4.5912	0.89214	-1.8659	34.237	-5.444
124.34	-3.2914	51.562	-4.6607	0.56291	-1.9148	-0.17847	-0.061458	-0.28666	0.66022	-1.3176	3741.8	22.524	-1.4008	79.774	-51.115	75.471	74.306	21.235	-3.9016	-4.5912	0.89214	-1.8659	34.237	-5.444
124.34	-3.2946	51.551	-4.6617	0.56264	-1.9162	-0.19063	-0.046938	-0.28819	0.66022	-1.3176	3741.1	22.518	-1.4021	79.776	-50.993	75.474	74.306	21.235	-3.9016	-4.5912	0.89214	-1.8659	34.237	-5.444
124.35	-3.2979	51.539	-4.6626	0.56244	-1.9177	-0.20259	-0.032488	-0.28949	0.66022	-1.3176	3740.5	22.512	-1.4035	79.778	-50.871	75.476	74.306	21.235	-3.9016	-4.5912	0.89214	-1.8659	34.237	-5.444
124.36	-3.3014	51.527	-4.6637	0.56231	-1.9191	-0.21435	-0.018118	-0.29057	0.66022	-1.3176	3739.8	22.506	-1.4049	79.78	-50.751	75.478	74.306	21.235	-3.9016	-4.5912	0.89214	-1.8659	34.237	-5.444
124.37	-3.305	51.515	-4.6648	0.56226	-1.9206	-0.22591	-0.0038393	-0.29143	0.66022	-1.3176	3739.2	22.5	-1.4064	79.781	-50.632	75.481	74.306	21.235	-3.9016	-4.5912	0.89214	-1.8659	34.237	-5.444
124.38	-3.3087	51.503	-4.666	0.56227	-1.922	-0.23725	0.010339	-0.29206	0.66022	-1.3176	3738.6	22.494	-1.408	79.783	-50.513	75.483	74.306	21.235	-3.9016	-4.5912	0.89214	-1.8659	34.237	-5.444
124.38	-3.3126	51.491	-4.6672	0.56236	-1.9235	-0.24836	0.024408	-0.29248	0.66022	-1.3176	3737.9	22.488	-1.4096	79.785	-50.397	75.485	74.306	21.235	-3.9016	-4.5912	0.89214	-1.8659	34.237	-5.444
124.39	-3.3166	51.479	-4.6684	0.56252	-1.925	-0.25924	0.038358	-0.29267	0.66022	-1.3176	3737.3	22.482	-1.4113	79.786	-50.281	75.488	74.306	21.235	-3.9016	-4.5912	0.89214	-1.8659	34.237	-5.444
124.4	-3.3209	51.466	-4.6698	0.56274	-1.9264	-0.26987	0.052181	-0.29266	0.66022	-1.3176	3736.6	22.476	-1.4131	79.788	-50.167	75.49	74.306	21.235	-3.9016	-4.5912	0.89214	-1.8659	34.237	-5.444
124.41	-3.3253	51.453	-4.6711	0.56304	-1.9279	-0.28026	0.065868	-0.29242	0.66022	-1.3176	3736.0	22.469	-1.4149	79.79	-50.054	75.492	74.306	21.235	-3.9016	-4.5912	0.89214	-1.8659	34.237	-5.444
124.42	-3.3298	51.441	-4.6726	0.5634	-1.9293	-0.29039	0.079411	-0.29198	0.66022	-1.3176	3735.3	22.463	-1.4168	79.791	-49.942	75.494	74.306	21.235	-3.9016	-4.5912	0.89214	-1.8659	34.237	-5.444
124.42	-3.3346	51.428	-4.674	0.56383	-1.9308	-0.30026	0.092802	-0.29133	0.66022	-1.3176	3734.7	22.457	-1.4188	79.793	-49.833	75.496	74.306	21.235	-3.9016	-4.5912	0.89214	-1.8659	34.237	-5.444
124.43	-3.3395	51.415	-4.6756	0.56433	-1.9323	-0.30921	0.10599	-0.29038	0.66022	-1.3176	3734.1	22.45	-1.4209	79.794	-49.724	75.499	74.306	21.235	-3.9016	-4.5912	0.89214	-1.8659	34.237	-5.444
124.44	-3.3446	51.402	-4.6771	0.56489	-1.9337	-0.31573	0.11886	-0.28895	0.66022	-1.3176	3733.4	22.444	-1.423	79.796	-49.617	75.501	74.306	21.235	-3.9016	-4.5912	0.89214	-1.8659	34.237	-5.444
124.45	-3.35	51.389	-4.6787	0.56552	-1.9352	-0.32205	0.13154	-0.28734	0.66022	-1.3176	3732.8	22.437	-1.4253	79.797	-49.512	75.503	74.306	21.235	-3.9016	-4.5912	0.89214	-1.8659	34.237	-5.444
124.45	-3.3555	51.375	-4.6803	0.56621	-1.9366	-0.32815	0.14401	-0.28555	0.66022	-1.3176	3732.1	22.431	-1.4276	79.798	-49.409	75.505	74.306	21.235	-3.9016	-4.5912	0.89214	-1.8659	34.237	-5.444
124.46	-3.3613	51.362	-4.682	0.56696	-1.938	-0.33404	0.15627	-0.28358	0.66022	-1.3176	3731.5	22.425	-1.43	79.8	-49.307	75.507	74.306	21.235	-3.9016	-4.5912	0.89214	-1.8659	34.237	-5.444
124.47	-3.3672	51.349	-4.6837	0.56777	-1.9394	-0.33971	0.16833	-0.28144	0.66022	-1.3176	3730.9	22.418	-1.4326	79.801	-49.208	75.509	74.306	21.235	-3.9016	-4.5912	0.89214	-1.8659	34.237	-5.444
124.48	-3.3734	51.336	-4.6854	0.56864	-1.9408	-0.34516	0.18017	-0.27913	0.66022	-1.3176	3730.2	22.412	-1.4352	79.802	-49.11	75.511	74.306	21.235	-3.9016	-4.5912	0.89214	-1.8659	34.237	-5.444
124.49	-3.3798	51.322	-4.6871	0.56957	-1.9422	-0.35039	0.19179	-0.27665	0.66022	-1.3176	3729.6	22.405	-1.4378	79.804	-49.014	75.513	74.306	21.235	-3.9016	-4.5912	0.89214	-1.8659	34.237	-5.444
124.49	-3.3864	51.309	-4.6889	0.57056	-1.9436	-0.35539	0.20319	-0.27401	0.66022	-1.3176	3728.9	22.399	-1.4406	79.805	-48.919	75.514	74.306	21.235	-3.9016	-4.5912	0.89214	-1.8659	34.237	-5.444
124.5	-3.3932	51.296	-4.6907	0.5716	-1.945	-0.36016	0.21436	-0.27122	0.66022	-1.3176	3728.3	22.392	-1.4435	79.806	-48.827	75.516	74.306	21.235	-3.9016	-4.5912	0.89214	-1.8659	34.237	-5.444
124.51	-3.4002	51.282	-4.6925	0.5727	-1.9463	-0.36471	0.22531	-0.26827	0.66022	-1.3176	3727.7	22.386	-1.4465	79.807	-48.737	75.518	74.306	21.235	-3.9016	-4.5912	0.89214	-1.8659	34.237	-5.444
124.52	-3.4074	51.269	-4.6943	0.57386	-1.9476	-0.36903	0.23603	-0.26517	0.66022	-1.3176	3727.0	22.379	-1.4495	79.808	-48.649	75.52	74.306	21.235	-3.9016	-4.5912	0.89214	-1.8659	34.237	-5.444
124.52	-3.4149	51.255	-4.6962	0.57506	-1.949	-0.37311	0.24651	-0.26193	0.66022	-1.3176	3726.4	22.373	-1.4527	79.809	-48.563	75.522	74.306	21.235	-3.9016	-4.5912	0.89214	-1.8659	34.237	-5.444
124.53	-3.4226	51.242	-4.6981	0.57632	-1.9503	-0.37697	0.25676	-0.25854	0.66022	-1.3176	3725.8	22.366	-1.4559	79.81	-48.479	75.523	74.306	21.235	-3.9016	-4.5912	0.89214	-1.8659	34.237	-5.444
124.54	-3.4305	51.228	-4.7	0.57763	-1.9515	-0.38059	0.26678	-0.25502	0.66022	-1.3176	3725.1	22.36	-1.4593	79.811	-48.397	75.525	74.306	21.235	-3.9016	-4.5912	0.89214	-1.8659	34.237	-5.444
124.54	-3.4386	51.215	-4.7019	0.57899	-1.9528	-0.38398	0.27656	-0.25137	0.66022	-1.3176	3724.5	22.353	-1.4627	79.813	-48.317	75.527	74.306	21.235	-3.9016	-4.5912	0.89214	-1.8659	34.237	-5.444
124.55	-3.4469	51.202	-4.7038	0.58039	-1.954	-0.38714	0.2861	-0.24758	0.66022	-1.3176	3723.9	22.347	-1.4662	79.814	-48.24	75.528	74.306	21.235	-3.9016	-4.5912	0.89214	-1.8659	34.237	-5.444
124.56	-3.4555	51.188	-4.7057	0.58185	-1.9553	-0.39006	0.2954	-0.24367	0.66022	-1.3176	3723.2	22.341	-1.4699	79.814	-48.165	75.53	74.306	21.235	-3.9016	-4.5912	0.89214	-1.8659	34.237	-5.444
124.57	-3.4642	51.175	-4.7077	0.58335	-1.9565	-0.39275	0.30446	-0.23964	0.66022	-1.3176	3722.6	22.334	-1.4736	79.815	-48.092	75.532	74.306	21.235	-3.9016	-4.5912	0.89214	-1.8659	34.237	-5.444
124.57	-3.4732	51.161	-4.7097	0.58489	-1.9577	-0.39521	0.31328	-0.2355	0.66022	-1.3176	3722.0	22.328	-1.4774	79.816	-48.021	75.533	74.306	21.235	-3.9016	-4.5912	0.89214	-1.8659	34.237	-5.444
124.58	-3.4824	51.148	-4.7117	0.58648	-1.9588	-0.39745	0.32186	-0.23124	0.66022	-1.3176	3721.3	22.321	-1.4812	79.817	-47.953	75.535	74.306	21.235	-3.9016	-4.5912	0.89214	-1.8659	34.237	-5.444
124.59	-3.4917	51.135	-4.7136	0.58811	-1.96	-0.39945	0.3302	-0.22688	0.66022	-1.3176	3720.7	22.315	-1.4852	79.818	-47.887	75.537	74.306	21.235	-3.9016	-4.5912	0.89214	-1.8659	34.237	-5.444
124.59	-3.5013	51.121	-4.7156	0.58978	-1.9611	-0.40122	0.33829	-0.22241	0.66022	-1.3176	3720.0	22.309	-1.4893	79.819	-47.824	75.538	74.306	21.235	-3.9016	-4.5912	0.89214	-1.8659	34.237	-5.444
124.6	-3.5111	51.108	-4.7177	0.59149	-1.9622	-0.40277	0.34614	-0.21785	0.66022	-1.3176	3719.4	22.302	-1.4934	79.82	-47.763	75.54	74.306	21.235	-3.9016	-4.5912	0.89214	-1.8659	34.237	-5.444
124.61	-3.521	51.094	-4.7197	0.59324	-1.9633	-0.40409	0.35375	-0.21319	0.66022	-1.3176	3718.8	22.296	-1.4976	79.821	-47.704	75.541	74.306	21.235	-3.9016	-4.5912	0.89214	-1.8659	34.237	-5.444
124.61	-3.5312	51.081	-4.7217	0.59503	-1.9643	-0.40518	0.36112	-0.20843	0.66022	-1.3176	3718.1	22.29	-1.5019	79.822	-47.648	75.543	74.306	21.235	-3.9016	-4.5912	0.89214	-1.8659	34.237	-5.444
124.62	-3.5415	51.068	-4.7237	0.59685	-1.9654	-0.40606	0.36825	-0.20359	0.66022	-1.3176	3717.5	22.283	-1.5063	79.822	-47.594	75.544	74.306	21.235	-3.9016	-4.5912	0.89214	-1.8659	34.237	-5.444
124.63	-3.552	51.055	-4.7258	0.59871	-1.9664	-0.40672	0.37513	-0.19867	0.66022	-1.3176	3716.9	22.277	-1.5108	79.823	-47.543	75.545	74.306	21.235	-3.9016	-4.5912	0.89214	-1.8659	34.237	-5.444
124.63	-3.5626	51.041	-4.7278	0.60061	-1.9674	-0.40715	0.38178	-0.19367	0.66022	-1.3176	3716.3	22.271	-1.5153	79.824	-47.494	75.547	74.306	21.235	-3.9016	-4.5912	0.89214	-1.8659	34.237	-5.444
124.64	-3.5735	51.028	-4.7298	0.60253	-1.9683	-0.40738	0.38818	-0.1886	0.66022	-1.3176	3715.6	22.264	-1.5199	79.825	-47.448	75.548	74.306	21.235	-3.9016	-4.5912	0.89214	-1.8659	34.237	-5.444
124.65	-3.5844	51.015	-4.7319	0.60449	-1.9692	-0.40739	0.39434	-0.18346	0.66022	-1.3176	3715.0	22.258	-1.5245	79.825	-47.405	75.55	74.306	21.235	-3.9016	-4.5912	0.89214	-1.8659	34.237	-5.444
124.65	-3.5956	51.002	-4.7339	0.60647	-1.9701	-0.40718	0.40026	-0.17824	0.66022	-1.3176	3714.4	22.252	-1.5292	79.826	-47.364	75.551	74.306	21.235	-3.9016	-4.5912	0.89214	-1.8659	34.237	-5.444
124.66	-3.6068	50.989	-4.7359	0.60849	-1.971	-0.40678	0.40596	-0.17297	0.66022	-1.3176	3713.7	22.246	-1.534	79.827	-47.326	75.553	74.306	21.235	-3.9016	-4.5912	0.89214	-1.8659	34.237	-5.444
124.67	-3.6182	50.976	-4.738	0.61053	-1.9719	-0.40616	0.41162	-0.16764	0.66022	-1.3176	3713.1	22.24	-1.5388	79.828	-47.29	75.554	74.306	21.235	-3.9016	-4.5912	0.89214	-1.8659	34.237	-5.444
124.67	-3.6297	50.962	-4.74	0.6126	-1.9727	-0.40534	0.41704	-0.16224	0.66022	-1.3176	3712.5	22.233	-1.5437	79.828	-47.257	75.555	74.306	21.235	-3.9016	-4.5912	0.89214	-1.8659	34.237	-5.444
124.68	-3.6414	50.949	-4.742	0.6147	-1.9735	-0.40432	0.42222	-0.15679	0.66022	-1.3176	3711.8	22.227	-1.5487	79.829	-47.227	75.557	74.306	21.235	-3.9016	-4.5912	0.89214	-1.8659	34.237	-5.444
124.68	-3.6531	50.936	-4.744	0.61683	-1.9743	-0.4031	0.42717	-0.15129	0.66022	-1.3176	3711.2	22.221	-1.5536	79.83	-47.2	75.558	74.306	21.235	-3.9016	-4.5912	0.89214	-1.8659	34.237	-5.444
124.69	-3.6649	50.923	-4.7461	0.61897	-1.975	-0.40169	0.43188	-0.14574	0.66022	-1.3176	3710.6	22.215	-1.5587	79.83	-47.175	75.559	74.306	21.235	-3.9016	-4.5912	0.89214	-1.8659	34.237	-5.444
124.7	-3.6768	50.911	-4.7481	0.62114	-1.9757	-0.40009	0.43635	-0.14015	0.66022	-1.3176	3709.9	22.209	-1.5637	79.831	-47.153	75.561	74.306	21.235	-3.9016	-4.5912	0.89214	-1.8659	34.237	-5.444
124.7	-3.6888	50.898	-4.7501	0.62334	-1.9764	-0.39829	0.44058	-0.13451	0.66022	-1.3176	3709.3	22.203	-1.5688	79.832	-47.133	75.562	74.306	21.235	-3.9016	-4.5912	0.89214	-1.8659	34.237	-5.444
124.71	-3.7008	50.885	-4.752	0.62555	-1.9771	-0.39631	0.44458	-0.12884	0.66022	-1.3176	3708.7	22.197	-1.5739	79.832	-47.116	75.563	74.306	21.235	-3.9016	-4.5912	0.89214	-1.8659	34.237	-5.444
124.71	-3.7129	50.872	-4.754	0.62778	-1.9777	-0.39415	0.44833	-0.12313	0.66022	-1.3176	3708.0	22.191	-1.579	79.833	-47.102	75.565	74.306	21.235	-3.9016	-4.5912	0.89214	-1.8659	34.237	-5.444
124.72	-3.725	50.86	-4.756	0.63003	-1.9783	-0.3918	0.45186	-0.11739	0.66022	-1.3176	3707.4	22.185	-1.5842	79.834	-47.091	75.566	74.306	21.235	-3.9016	-4.5912	0.89214	-1.8659	34.237	-5.444
124.73	-3.7372	50.847	-4.7579	0.6323	-1.9789	-0.38928	0.45514	-0.11163	0.66022	-1.3176	3706.8	22.179	-1.5893	79.834	-47.083	75.568	74.306	21.235	-3.9016	-4.5912	0.89214	-1.8659	34.237	-5.444
124.73	-3.7493	50.834	-4.7599	0.63458	-1.9794	-0.38659	0.45819	-0.10583	0.66022	-1.3176	3706.2	22.173	-1.5945	79.835	-47.077	75.569	74.306	21.235	-3.9016	-4.5912	0.89214	-1.8659	34.237	-5.444
124.74	-3.7615	50.822	-4.7618	0.63688	-1.9799	-0.38372	0.461	-0.10002	0.66022	-1.3176	3705.5	22.167	-1.5997	79.836	-47.074	75.57	74.306	21.235	-3.9016	-4.5912	0.89214	-1.8659	34.237	-5.444
124.74	-3.7737	50.809	-4.7637	0.63919	-1.9804	-0.38069	0.46358	-0.094179	0.66022	-1.3176	3704.9	22.161	-1.6048	79.836	-47.074	75.572	74.306	21.235	-3.9016	-4.5912	0.89214	-1.8659	34.237	-5.444
124.75	-3.7859	50.797	-4.7656	0.64152	-1.9809	-0.37749	0.46591	-0.088326	0.66022	-1.3176	3704.3	22.156	-1.61	79.837	-47.077	75.573	74.306	21.235	-3.9016	-4.5912	0.89214	-1.8659	34.237	-5.444
124.76	-3.798	50.785	-4.7675	0.64385	-1.9813	-0.37413	0.46801	-0.082459	0.66022	-1.3176	3703.6	22.15	-1.6151	79.838	-47.082	75.574	74.306	21.235	-3.9016	-4.5912	0.89214	-1.8659	34.237	-5.444
124.76	-3.8101	50.773	-4.7693	0.6462	-1.9817	-0.37061	0.46988	-0.076582	0.66022	-1.3176	3703.0	22.144	-1.6202	79.839	-47.09	75.576	74.306	21.235	-3.9016	-4.5912	0.89214	-1.8659	34.237	-5.444
124.77	-3.8221	50.761	-4.7712	0.64855	-1.9821	-0.36694	0.47151	-0.070695	0.66022	-1.3176	3702.4	22.139	-1.6254	79.839	-47.101	75.577	74.306	21.235	-3.9016	-4.5912	0.89214	-1.8659	34.237	-5.444
124.77	-3.8341	50.749	-4.773	0.65091	-1.9824	-0.36311	0.4729	-0.064803	0.66022	-1.3176	3701.7	22.133	-1.6304	79.84	-47.115	75.579	74.306	21.235	-3.9016	-4.5912	0.89214	-1.8659	34.237	-5.444
124.78	-3.846	50.737	-4.7748	0.65328	-1.9827	-0.35914	0.47405	-0.058908	0.66022	-1.3176	3701.1	22.127	-1.6355	79.841	-47.132	75.58	74.306	21.235	-3.9016	-4.5912	0.89214	-1.8659	34.237	-5.444
124.79	-3.8578	50.725	-4.7766	0.65565	-1.983	-0.35502	0.47496	-0.053012	0.66022	-1.3176	3700.5	22.122	-1.6405	79.842	-47.151	75.582	74.306	21.235	-3.9016	-4.5912	0.89214	-1.8659	34.237	-5.444
124.79	-3.8695	50.714	-4.7784	0.65803	-1.9832	-0.35076	0.47564	-0.047118	0.66022	-1.3176	3699.9	22.116	-1.6454	79.842	-47.173	75.583	74.306	21.235	-3.9016	-4.5912	0.89214	-1.8659	34.237	-5.444
124.8	-3.8811	50.702	-4.7801	0.66041	-1.9835	-0.34636	0.47608	-0.041228	0.66022	-1.3176	3699.2	22.111	-1.6504	79.843	-47.198	75.585	74.306	21.235	-3.9016	-4.5912	0.89214	-1.8659	34.237	-5.444
124.8	-3.8926	50.691	-4.7818	0.66279	-1.9837	-0.34182	0.47627	-0.035345	0.66022	-1.3176	3698.6	22.106	-1.6552	79.844	-47.226	75.586	74.306	21.235	-3.9016	-4.5912	0.89214	-1.8659	34.237	-5.444
124.81	-3.9039	50.68	-4.7835	0.66517	-1.9838	-0.33715	0.47623	-0.029472	0.66022	-1.3176	3698.0	22.1	-1.66	79.845	-47.257	75.588	74.306	21.235	-3.9016	-4.5912	0.89214	-1.8659	34.237	-5.444
124.81	-3.9151	50.669	-4.7852	0.66755	-1.984	-0.33234	0.47595	-0.02361	0.66022	-1.3176	3697.3	22.095	-1.6648	79.846	-47.29	75.589	74.306	21.235	-3.9016	-4.5912	0.89214	-1.8659	34.237	-5.444
124.82	-3.9261	50.658	-4.7869	0.66993	-1.9841	-0.32742	0.47543	-0.017762	0.66022	-1.3176	3696.7	22.09	-1.6694	79.847	-47.326	75.591	74.306	21.235	-3.9016	-4.5912	0.89214	-1.8659	34.237	-5.444
124.83	-3.937	50.648	-4.7885	0.6723	-1.9841	-0.32236	0.47467	-0.011931	0.66022	-1.3176	3696.1	22.085	-1.674	79.848	-47.365	75.592	74.306	21.235	-3.9016	-4.5912	0.89214	-1.8659	34.237	-5.444
124.83	-3.9477	50.637	-4.7901	0.67468	-1.9842	-0.31719	0.47367	-0.0061178	0.66022	-1.3176	3695.4	22.08	-1.6786	79.849	-47.406	75.594	74.306	21.235	-3.9016	-4.5912	0.89214	-1.8659	34.237	-5.444
124.84	-3.9582	50.627	-4.7917	0.67704	-1.9842	-0.31189	0.47242	-0.00032566	0.66022	-1.3176	3694.8	22.075	-1.683	79.85	-47.451	75.596	74.306	21.235	-3.9016	-4.5912	0.89214	-1.8659	34.237	-5.444
124.84	-3.9685	50.617	-4.7932	0.6794	-1.9842	-0.30648	0.47094	0.0054433	0.66022	-1.3176	3694.2	22.07	-1.6874	79.851	-47.498	75.597	74.306	21.235	-3.9016	-4.5912	0.89214	-1.8659	34.237	-5.444
124.85	-3.9785	50.607	-4.7947	0.68175	-1.9841	-0.30096	0.46921	0.011187	0.66022	-1.3176	3693.5	22.065	-1.6916	79.852	-47.547	75.599	74.306	21.235	-3.9016	-4.5912	0.89214	-1.8659	34.237	-5.444
124.85	-3.9884	50.598	-4.7962	0.68409	-1.9841	-0.29532	0.46724	0.016903	0.66022	-1.3176	3692.9	22.061	-1.6958	79.853	-47.6	75.601	74.306	21.235	-3.9016	-4.5912	0.89214	-1.8659	34.237	-5.444
124.86	-3.998	50.588	-4.7977	0.68642	-1.984	-0.28958	0.46502	0.022589	0.66022	-1.3176	3692.3	22.056	-1.6999	79.854	-47.655	75.603	74.306	21.235	-3.9016	-4.5912	0.89214	-1.8659	34.237	-5.444
124.86	-4.0074	50.579	-4.7991	0.68874	-1.9838	-0.28374	0.46256	0.028244	0.66022	-1.3176	3691.7	22.052	-1.7038	79.855	-47.713	75.604	74.306	21.235	-3.9016	-4.5912	0.89214	-1.8659	34.237	-5.444
124.87	-4.0165	50.57	-4.8005	0.69105	-1.9837	-0.27779	0.45986	0.033864	0.66022	-1.3176	3691.0	22.047	-1.7077	79.856	-47.773	75.606	74.306	21.235	-3.9016	-4.5912	0.89214	-1.8659	34.237	-5.444
124.88	-4.0254	50.562	-4.8019	0.69334	-1.9835	-0.27174	0.45691	0.039448	0.66022	-1.3176	3690.4	22.043	-1.7114	79.857	-47.836	75.608	74.306	21.235	-3.9016	-4.5912	0.89214	-1.8659	34.237	-5.444
124.88	-4.034	50.553	-4.8032	0.69562	-1.9833	-0.2656	0.45371	0.044993	0.66022	-1.3176	3689.8	22.039	-1.7151	79.859	-47.902	75.61	74.306	21.235	-3.9016	-4.5912	0.89214	-1.8659	34.237	-5.444
124.89	-4.0424	50.545	-4.8045	0.69788	-1.9831	-0.25936	0.45028	0.050497	0.66022	-1.3176	3689.1	22.035	-1.7186	79.86	-47.97	75.612	74.306	21.235	-3.9016	-4.5912	0.89214	-1.8659	34.237	-5.444
124.89	-4.0504	50.538	-4.8058	0.70012	-1.9828	-0.25303	0.44659	0.055959	0.66022	-1.3176	3688.5	22.031	-1.722	79.861	-48.041	75.614	74.306	21.235	-3.9016	-4.5912	0.89214	-1.8659	34.237	-5.444
124.9	-4.0582	50.53	-4.8071	0.70234	-1.9825	-0.24661	0.44266	0.061375	0.66022	-1.3176	3687.9	22.027	-1.7253	79.863	-48.115	75.616	74.306	21.235	-3.9016	-4.5912	0.89214	-1.8659	34.237	-5.444
124.9	-4.0657	50.523	-4.8083	0.70454	-1.9822	-0.24011	0.43849	0.066744	0.66022	-1.3176	3687.2	22.023	-1.7284	79.864	-48.191	75.618	74.306	21.235	-3.9016	-4.5912	0.89214	-1.8659	34.237	-5.444
124.91	-4.0728	50.516	-4.8095	0.70673	-1.9818	-0.23352	0.43407	0.072063	0.66022	-1.3176	3686.6	22.02	-1.7314	79.866	-48.269	75.62	74.306	21.235	-3.9016	-4.5912	0.89214	-1.8659	34.237	-5.444
124.91	-4.0797	50.51	-4.8106	0.70888	-1.9815	-0.22685	0.42941	0.07733	0.66022	-1.3176	3686.0	22.016	-1.7343	79.867	-48.35	75.622	74.306	21.235	-3.9016	-4.5912	0.89214	-1.8659	34.237	-5.444
124.92	-4.0862	50.503	-4.8117	0.71102	-1.9811	-0.2201	0.4245	0.082543	0.66022	-1.3176	3685.3	22.013	-1.7371	79.869	-48.434	75.624	74.306	21.235	-3.9016	-4.5912	0.89214	-1.8659	34.237	-5.444
124.92	-4.0925	50.498	-4.8128	0.71313	-1.9806	-0.21328	0.41935	0.0877	0.66022	-1.3176	3684.7	22.01	-1.7397	79.87	-48.52	75.627	74.306	21.235	-3.9016	-4.5912	0.89214	-1.8659	34.237	-5.444
124.93	-4.0984	50.492	-4.8139	0.71521	-1.9802	-0.20638	0.41395	0.092797	0.66022	-1.3176	3684.0	22.007	-1.7422	79.872	-48.608	75.629	74.306	21.235	-3.9016	-4.5912	0.89214	-1.8659	34.237	-5.444
124.93	-4.104	50.487	-4.8149	0.71727	-1.9797	-0.19942	0.40832	0.097834	0.66022	-1.3176	3683.4	22.004	-1.7445	79.873	-48.699	75.631	74.306	21.235	-3.9016	-4.5912	0.89214	-1.8659	34.237	-5.444
124.94	-4.1092	50.482	-4.8159	0.7193	-1.9792	-0.19238	0.40244	0.10281	0.66022	-1.3176	3682.8	22.002	-1.7467	79.875	-48.792	75.633	74.306	21.235	-3.9016	-4.5912	0.89214	-1.8659	34.237	-5.444
124.94	-4.1142	50.478	-4.8168	0.72129	-1.9787	-0.18532	0.39625	0.10785	0.66022	-1.3176	3682.1	21.999	-1.7488	79.877	-48.888	75.636	74.306	21.235	-3.9016	-4.5912	0.89214	-1.8659	34.237	-5.444
124.95	-4.1188	50.474	-4.8177	0.72326	-1.9781	-0.17826	0.38967	0.11311	0.66022	-1.3176	3681.5	21.997	-1.7507	79.879	-48.986	75.638	74.306	21.235	-3.9016	-4.5912	0.89214	-1.8659	34.237	-5.444
124.95	-4.123	50.47	-4.8186	0.72519	-1.9775	-0.17111	0.38288	0.11825	0.66022	-1.3176	3680.9	21.995	-1.7525	79.88	-49.086	75.641	74.306	21.235	-3.9016	-4.5912	0.89214	-1.8659	34.237	-5.444
124.96	-4.127	50.467	-4.8194	0.72709	-1.9769	-0.1639	0.37586	0.12329	0.66022	-1.3176	3680.2	21.993	-1.7541	79.882	-49.189	75.643	74.306	21.235	-3.9016	-4.5912	0.89214	-1.8659	34.237	-5.444
124.96	-4.1306	50.464	-4.8202	0.72895	-1.9763	-0.15661	0.36862	0.12821	0.66022	-1.3176	3679.6	21.991	-1.7556	79.884	-49.294	75.646	74.306	21.235	-3.9016	-4.5912	0.89214	-1.8659	34.237	-5.444
124.96	-4.1338	50.462	-4.821	0.73077	-1.9757	-0.14925	0.36116	0.13302	0.66022	-1.3176	3678.9	21.989	-1.7569	79.886	-49.401	75.648	74.306	21.235	-3.9016	-4.5912	0.89214	-1.8659	34.237	-5.444
124.97	-4.1368	50.46	-4.8217	0.73256	-1.975	-0.14183	0.35349	0.13772	0.66022	-1.3176	3678.3	21.988	-1.7581	79.888	-49.51	75.651	74.306	21.235	-3.9016	-4.5912	0.89214	-1.8659	34.237	-5.444
124.97	-4.1394	50.459	-4.8224	0.73431	-1.9743	-0.13435	0.34561	0.14229	0.66022	-1.3176	3677.7	21.987	-1.7592	79.89	-49.621	75.653	74.306	21.235	-3.9016	-4.5912	0.89214	-1.8659	34.237	-5.444
124.98	-4.1416	50.458	-4.8231	0.73601	-1.9736	-0.12681	0.33752	0.14674	0.66022	-1.3176	3677.0	21.986	-1.7601	79.892	-49.735	75.656	74.306	21.235	-3.9016	-4.5912	0.89214	-1.8659	34.237	-5.444
124.98	-4.1436	50.457	-4.8237	0.73768	-1.9728	-0.11922	0.32923	0.15106	0.66022	-1.3176	3676.4	21.985	-1.7609	79.894	-49.85	75.659	74.306	21.235	-3.9016	-4.5912	0.89214	-1.8659	34.237	-5.444
124.99	-4.1452	50.457	-4.8243	0.73931	-1.972	-0.11158	0.32074	0.15525	0.66022	-1.3176	3675.7	21.984	-1.7615	79.897	-49.968	75.662	74.306	21.235	-3.9016	-4.5912	0.89214	-1.8659	34.237	-5.444
124.99	-4.1465	50.457	-4.8248	0.74089	-1.9713	-0.1039	0.31206	0.15932	0.66022	-1.3176	3675.1	21.984	-1.762	79.899	-50.087	75.664	74.306	21.235	-3.9016	-4.5912	0.89214	-1.8659	34.237	-5.444
124.99	-4.1475	50.458	-4.8253	0.74243	-1.9705	-0.096179	0.30318	0.16325	0.66022	-1.3176	3674.5	21.983	-1.7624	79.901	-50.209	75.667	74.306	21.235	-3.9016	-4.5912	0.89214	-1.8659	34.237	-5.444
125.0	-4.1482	50.459	-4.8258	0.74392	-1.9696	-0.088421	0.29412	0.16704	0.66022	-1.3176	3673.8	21.983	-1.7626	79.903	-50.333	75.67	74.306	21.235	-3.9016	-4.5912	0.89214	-1.8659	34.237	-5.444
125.0	-4.1486	50.461	-4.8262	0.74537	-1.9688	-0.080631	0.28487	0.1707	0.66022	-1.3176	3673.2	21.983	-1.7627	79.906	-50.458	75.673	74.306	21.235	-3.9016	-4.5912	0.89214	-1.8659	34.237	-5.444
125.0	-4.1486	50.463	-4.8266	0.74677	-1.9679	-0.072815	0.27545	0.17421	0.66022	-1.3176	3672.5	21.984	-1.7627	79.908	-50.586	75.676	74.306	21.235	-3.9016	-4.5912	0.89214	-1.8659	34.237	-5.444
125.01	-4.1484	50.466	-4.8269	0.74812	-1.967	-0.064975	0.26586	0.17758	0.66022	-1.3176	3671.9	21.984	-1.7626	79.91	-50.715	75.679	74.306	21.235	-3.9016	-4.5912	0.89214	-1.8659	34.237	-5.444
125.01	-4.1478	50.469	-4.8272	0.74943	-1.9661	-0.057118	0.2561	0.18081	0.66022	-1.3176	3671.2	21.985	-1.7623	79.913	-50.846	75.682	74.306	21.235	-3.9016	-4.5912	0.89214	-1.8659	34.237	-5.444
125.01	-4.147	50.472	-4.8275	0.75068	-1.9652	-0.049246	0.24618	0.18389	0.66022	-1.3176	3670.6	21.986	-1.7619	79.915	-50.979	75.685	74.306	21.235	-3.9016	-4.5912	0.89214	-1.8659	34.237	-5.444
125.02	-4.1458	50.476	-4.8277	0.75189	-1.9643	-0.041365	0.2361	0.18682	0.66022	-1.3176	3670.0	21.987	-1.7613	79.918	-51.113	75.689	74.306	21.235	-3.9016	-4.5912	0.89214	-1.8659	34.237	-5.444
125.02	-4.1444	50.481	-4.8279	0.75304	-1.9634	-0.033479	0.22587	0.1896	0.66022	-1.3176	3669.3	21.988	-1.7607	79.921	-51.249	75.692	74.306	21.235	-3.9016	-4.5912	0.89214	-1.8659	34.237	-5.444
125.02	-4.1428	50.486	-4.828	0.75415	-1.9624	-0.025594	0.2155	0.19222	0.66022	-1.3176	3668.7	21.99	-1.7599	79.923	-51.387	75.695	74.306	21.235	-3.9016	-4.5912	0.89214	-1.8659	34.237	-5.444
125.03	-4.1408	50.491	-4.8281	0.7552	-1.9614	-0.017713	0.205	0.19469	0.66022	-1.3176	3668.0	21.991	-1.759	79.926	-51.527	75.698	74.306	21.235	-3.9016	-4.5912	0.89214	-1.8659	34.237	-5.444
125.03	-4.1386	50.497	-4.8282	0.7562	-1.9605	-0.0098406	0.19436	0.19701	0.66022	-1.3176	3667.4	21.993	-1.758	79.929	-51.668	75.702	74.306	21.235	-3.9016	-4.5912	0.89214	-1.8659	34.237	-5.444
125.03	-4.1361	50.504	-4.8282	0.75714	-1.9595	-0.0019827	0.1836	0.19916	0.66022	-1.3176	3666.7	21.995	-1.7569	79.931	-51.81	75.705	74.306	21.235	-3.9016	-4.5912	0.89214	-1.8659	34.237	-5.444
125.03	-4.1334	50.51	-4.8282	0.75803	-1.9585	0.0058564	0.17273	0.20115	0.66022	-1.3176	3666.1	21.998	-1.7557	79.934	-51.954	75.708	74.306	21.235	-3.9016	-4.5912	0.89214	-1.8659	34.237	-5.444
125.03	-4.1304	50.518	-4.8282	0.75887	-1.9575	0.013663	0.16172	0.20302	0.66022	-1.3176	3665.4	22.0	-1.7543	79.937	-52.099	75.712	74.306	21.235	-3.9016	-4.5912	0.89214	-1.8659	34.237	-5.444
125.04	-4.1272	50.526	-4.8281	0.75965	-1.9564	0.021312	0.1504	0.20518	0.66022	-1.3176	3664.8	22.003	-1.7529	79.94	-52.246	75.715	74.306	21.235	-3.9016	-4.5912	0.89214	-1.8659	34.237	-5.444
125.04	-4.1237	50.534	-4.828	0.76037	-1.9554	0.028934	0.13896	0.2072	0.66022	-1.3176	3664.1	22.006	-1.7514	79.943	-52.394	75.719	74.306	21.235	-3.9016	-4.5912	0.89214	-1.8659	34.237	-5.444
125.04	-4.12	50.543	-4.8278	0.76104	-1.9544	0.036522	0.1274	0.20909	0.66022	-1.3176	3663.5	22.009	-1.7497	79.946	-52.543	75.722	74.306	21.235	-3.9016	-4.5912	0.89214	-1.8659	34.237	-5.444
125.04	-4.1162	50.552	-4.8276	0.76165	-1.9533	0.044073	0.11575	0.21084	0.66022	-1.3176	3662.8	22.012	-1.748	79.949	-52.694	75.726	74.306	21.235	-3.9016	-4.5912	0.89214	-1.8659	34.237	-5.444
125.04	-4.1121	50.562	-4.8274	0.7622	-1.9523	0.051583	0.104	0.21245	0.66022	-1.3176	3662.2	22.016	-1.7462	79.952	-52.845	75.73	74.306	21.235	-3.9016	-4.5912	0.89214	-1.8659	34.237	-5.444
125.05	-4.1078	50.572	-4.8271	0.76269	-1.9512	0.061039	0.092018	0.21414	0.66022	-1.3176	3661.5	22.02	-1.7443	79.955	-52.998	75.733	74.306	21.235	-3.9016	-4.5912	0.89214	-1.8659	34.237	-5.444
125.05	-4.1033	50.582	-4.8268	0.76312	-1.9501	0.071087	0.079887	0.21575	0.66022	-1.3176	3660.9	22.023	-1.7424	79.958	-53.152	75.737	74.306	21.235	-3.9016	-4.5912	0.89214	-1.8659	34.237	-5.444
125.05	-4.0987	50.593	-4.8264	0.76348	-1.949	0.081062	0.067665	0.2172	0.66022	-1.3176	3660.2	22.028	-1.7403	79.961	-53.307	75.741	74.306	21.235	-3.9016	-4.5912	0.89214	-1.8659	34.237	-5.444
125.05	-4.0939	50.605	-4.8259	0.76379	-1.9479	0.090958	0.055362	0.2185	0.66022	-1.3176	3659.6	22.032	-1.7382	79.964	-53.462	75.744	74.306	21.235	-3.9016	-4.5912	0.89214	-1.8659	34.237	-5.444
125.05	-4.0889	50.617	-4.8255	0.76404	-1.9469	0.10077	0.042987	0.21964	0.66022	-1.3176	3658.9	22.036	-1.7361	79.968	-53.619	75.748	74.306	21.235	-3.9016	-4.5912	0.89214	-1.8659	34.237	-5.444
125.05	-4.0838	50.629	-4.8249	0.76422	-1.9458	0.11048	0.030552	0.22062	0.66022	-1.3176	3658.3	22.041	-1.7338	79.971	-53.776	75.752	74.306	21.235	-3.9016	-4.5912	0.89214	-1.8659	34.237	-5.444
125.05	-4.0786	50.641	-4.8244	0.76434	-1.9446	0.1201	0.018068	0.22144	0.66022	-1.3176	3657.6	22.046	-1.7315	79.974	-53.934	75.756	74.306	21.235	-3.9016	-4.5912	0.89214	-1.8659	34.237	-5.444
125.05	-4.0732	50.654	-4.8237	0.7644	-1.9435	0.1296	0.0055442	0.22209	0.66022	-1.3176	3657.0	22.051	-1.7292	79.977	-54.093	75.76	74.306	21.235	-3.9016	-4.5912	0.89214	-1.8659	34.237	-5.444
125.06	-4.0677	50.668	-4.8231	0.7644	-1.9424	0.13899	-0.0070073	0.22257	0.66022	-1.3176	3656.3	22.056	-1.7267	79.981	-54.252	75.763	74.306	21.235	-3.9016	-4.5912	0.89214	-1.8659	34.237	-5.444
125.06	-4.062	50.682	-4.8224	0.76433	-1.9413	0.14826	-0.019576	0.22289	0.66022	-1.3176	3655.6	22.061	-1.7243	79.984	-54.412	75.767	74.306	21.235	-3.9016	-4.5912	0.89214	-1.8659	34.237	-5.444
125.06	-4.0563	50.696	-4.8216	0.7642	-1.9402	0.1574	-0.03215	0.22304	0.66022	-1.3176	3655.0	22.067	-1.7218	79.987	-54.572	75.771	74.306	21.235	-3.9016	-4.5912	0.89214	-1.8659	34.237	-5.444
125.06	-4.0504	50.71	-4.8208	0.76401	-1.9391	0.1664	-0.044718	0.22302	0.66022	-1.3176	3654.3	22.072	-1.7192	79.991	-54.733	75.775	74.306	21.235	-3.9016	-4.5912	0.89214	-1.8659	34.237	-5.444
125.06	-4.0445	50.725	-4.8199	0.76376	-1.938	0.17525	-0.057269	0.22283	0.66022	-1.3176	3653.7	22.078	-1.7166	79.994	-54.894	75.779	74.306	21.235	-3.9016	-4.5912	0.89214	-1.8659	34.237	-5.444
125.06	-4.0384	50.74	-4.819	0.76344	-1.9369	0.18395	-0.069792	0.22247	0.66022	-1.3176	3653.0	22.084	-1.714	79.998	-55.055	75.783	74.306	21.235	-3.9016	-4.5912	0.89214	-1.8659	34.237	-5.444
125.06	-4.0323	50.756	-4.8181	0.76306	-1.9357	0.1925	-0.082274	0.22194	0.66022	-1.3176	3652.4	22.09	-1.7113	80.001	-55.216	75.787	74.306	21.235	-3.9016	-4.5912	0.89214	-1.8659	34.237	-5.444
125.06	-4.0261	50.771	-4.8171	0.76262	-1.9346	0.20087	-0.094705	0.22124	0.66022	-1.3176	3651.7	22.096	-1.7086	80.004	-55.378	75.791	74.306	21.235	-3.9016	-4.5912	0.89214	-1.8659	34.237	-5.444
125.06	-4.0198	50.787	-4.8161	0.76211	-1.9335	0.20908	-0.10707	0.22036	0.66022	-1.3176	3651.0	22.103	-1.7058	80.008	-55.539	75.795	74.306	21.235	-3.9016	-4.5912	0.89214	-1.8659	34.237	-5.444
125.06	-4.0135	50.804	-4.815	0.76154	-1.9324	0.2171	-0.11937	0.21931	0.66022	-1.3176	3650.4	22.109	-1.7031	80.012	-55.7	75.799	74.306	21.235	-3.9016	-4.5912	0.89214	-1.8659	34.237	-5.444
125.06	-4.0071	50.82	-4.8139	0.76092	-1.9313	0.22493	-0.13157	0.21809	0.66022	-1.3176	3649.7	22.115	-1.7003	80.015	-55.862	75.804	74.306	21.235	-3.9016	-4.5912	0.89214	-1.8659	34.237	-5.444
125.06	-4.0006	50.837	-4.8128	0.76023	-1.9303	0.23257	-0.14368	0.2167	0.66022	-1.3176	3649.1	22.122	-1.6975	80.019	-56.022	75.808	74.306	21.235	-3.9016	-4.5912	0.89214	-1.8659	34.237	-5.444
125.06	-3.9942	50.854	-4.8116	0.75948	-1.9292	0.24001	-0.15568	0.21513	0.66022	-1.3176	3648.4	22.129	-1.6947	80.022	-56.183	75.812	74.306	21.235	-3.9016	-4.5912	0.89214	-1.8659	34.237	-5.444
125.06	-3.9877	50.871	-4.8104	0.75867	-1.9281	0.24724	-0.16757	0.2134	0.66022	-1.3176	3647.7	22.136	-1.6918	80.026	-56.343	75.816	74.306	21.235	-3.9016	-4.5912	0.89214	-1.8659	34.237	-5.444
125.06	-3.9811	50.888	-4.8091	0.7578	-1.927	0.25426	-0.17932	0.21149	0.66022	-1.3176	3647.1	22.142	-1.689	80.029	-56.502	75.82	74.306	21.235	-3.9016	-4.5912	0.89214	-1.8659	34.237	-5.444
125.06	-3.9746	50.906	-4.8078	0.75688	-1.926	0.26105	-0.19092	0.20942	0.66022	-1.3176	3646.4	22.149	-1.6861	80.033	-56.66	75.824	74.306	21.235	-3.9016	-4.5912	0.89214	-1.8659	34.237	-5.444
125.06	-3.968	50.924	-4.8065	0.7559	-1.9249	0.26762	-0.20238	0.20717	0.66022	-1.3176	3645.7	22.156	-1.6832	80.037	-56.818	75.828	74.306	21.235	-3.9016	-4.5912	0.89214	-1.8659	34.237	-5.444
125.06	-3.9614	50.941	-4.8051	0.75486	-1.9239	0.27395	-0.21367	0.20476	0.66022	-1.3176	3645.1	22.163	-1.6804	80.04	-56.975	75.833	74.306	21.235	-3.9016	-4.5912	0.89214	-1.8659	34.237	-5.444
125.06	-3.9548	50.959	-4.8038	0.75376	-1.9229	0.28005	-0.22478	0.20219	0.66022	-1.3176	3644.4	22.17	-1.6775	80.044	-57.131	75.837	74.306	21.235	-3.9016	-4.5912	0.89214	-1.8659	34.237	-5.444
125.06	-3.9482	50.977	-4.8023	0.75261	-1.9219	0.2859	-0.23571	0.19945	0.66022	-1.3176	3643.8	22.178	-1.6746	80.048	-57.285	75.841	74.306	21.235	-3.9016	-4.5912	0.89214	-1.8659	34.237	-5.444
125.06	-3.9416	50.995	-4.8009	0.7514	-1.9209	0.2915	-0.24644	0.19655	0.66022	-1.3176	3643.1	22.185	-1.6717	80.051	-57.438	75.845	74.306	21.235	-3.9016	-4.5912	0.89214	-1.8659	34.237	-5.444
125.05	-3.935	51.014	-4.7994	0.75014	-1.9199	0.29684	-0.25697	0.19349	0.66022	-1.3176	3642.4	22.192	-1.6689	80.055	-57.59	75.85	74.306	21.235	-3.9016	-4.5912	0.89214	-1.8659	34.237	-5.444
125.05	-3.9284	51.032	-4.7979	0.74883	-1.919	0.30192	-0.26728	0.19027	0.66022	-1.3176	3641.8	22.199	-1.666	80.059	-57.74	75.854	74.306	21.235	-3.9016	-4.5912	0.89214	-1.8659	34.237	-5.444
125.05	-3.9219	51.05	-4.7964	0.74747	-1.918	0.30674	-0.27737	0.1869	0.66022	-1.3176	3641.1	22.206	-1.6631	80.062	-57.888	75.858	74.306	21.235	-3.9016	-4.5912	0.89214	-1.8659	34.237	-5.444
125.05	-3.9154	51.068	-4.7949	0.74606	-1.9171	0.31129	-0.28722	0.18337	0.66022	-1.3176	3640.4	22.214	-1.6603	80.066	-58.034	75.862	74.306	21.235	-3.9016	-4.5912	0.89214	-1.8659	34.237	-5.444
125.05	-3.9088	51.087	-4.7933	0.7446	-1.9162	0.31556	-0.29683	0.1797	0.66022	-1.3176	3639.8	22.221	-1.6575	80.07	-58.178	75.867	74.306	21.235	-3.9016	-4.5912	0.89214	-1.8659	34.237	-5.444
125.05	-3.9024	51.105	-4.7917	0.74309	-1.9153	0.31955	-0.30619	0.17588	0.66022	-1.3176	3639.1	22.228	-1.6546	80.073	-58.32	75.871	74.306	21.235	-3.9016	-4.5912	0.89214	-1.8659	34.237	-5.444
125.05	-3.8959	51.123	-4.7901	0.74154	-1.9144	0.32326	-0.31529	0.17191	0.66022	-1.3176	3638.4	22.235	-1.6518	80.077	-58.459	75.875	74.306	21.235	-3.9016	-4.5912	0.89214	-1.8659	34.237	-5.444
125.05	-3.8895	51.141	-4.7885	0.73994	-1.9136	0.32668	-0.32411	0.1678	0.66022	-1.3176	3637.8	22.243	-1.649	80.081	-58.595	75.88	74.306	21.235	-3.9016	-4.5912	0.89214	-1.8659	34.237	-5.444
125.05	-3.8831	51.159	-4.7868	0.7383	-1.9128	0.32981	-0.33267	0.16355	0.66022	-1.3176	3637.1	22.25	-1.6462	80.085	-58.729	75.884	74.306	21.235	-3.9016	-4.5912	0.89214	-1.8659	34.237	-5.444
125.05	-3.8768	51.177	-4.7852	0.73661	-1.9119	0.33265	-0.34093	0.15917	0.66022	-1.3176	3636.4	22.257	-1.6435	80.088	-58.86	75.888	74.306	21.235	-3.9016	-4.5912	0.89214	-1.8659	34.237	-5.444
125.05	-3.8705	51.195	-4.7835	0.73489	-1.9112	0.3352	-0.34891	0.15466	0.66022	-1.3176	3635.8	22.264	-1.6407	80.092	-58.987	75.892	74.306	21.235	-3.9016	-4.5912	0.89214	-1.8659	34.237	-5.444
125.05	-3.8643	51.213	-4.7818	0.73313	-1.9104	0.33744	-0.35658	0.15002	0.66022	-1.3176	3635.1	22.271	-1.638	80.096	-59.111	75.897	74.306	21.235	-3.9016	-4.5912	0.89214	-1.8659	34.237	-5.444
125.05	-3.8581	51.231	-4.7801	0.73132	-1.9097	0.33939	-0.36395	0.14526	0.66022	-1.3176	3634.4	22.278	-1.6353	80.1	-59.231	75.901	74.306	21.235	-3.9016	-4.5912	0.89214	-1.8659	34.237	-5.444
125.05	-3.852	51.248	-4.7784	0.72949	-1.909	0.34103	-0.37101	0.14038	0.66022	-1.3176	3633.8	22.285	-1.6326	80.103	-59.348	75.905	74.306	21.235	-3.9016	-4.5912	0.89214	-1.8659	34.237	-5.444
125.05	-3.8459	51.266	-4.7767	0.72761	-1.9083	0.34237	-0.37776	0.13539	0.66022	-1.3176	3633.1	22.292	-1.63	80.107	-59.46	75.909	74.306	21.235	-3.9016	-4.5912	0.89214	-1.8659	34.237	-5.444
125.05	-3.8398	51.283	-4.775	0.72571	-1.9076	0.34341	-0.38418	0.13028	0.66022	-1.3176	3632.4	22.299	-1.6273	80.111	-59.568	75.914	74.306	21.235	-3.9016	-4.5912	0.89214	-1.8659	34.237	-5.444
125.05	-3.8338	51.3	-4.7733	0.72377	-1.907	0.34413	-0.39027	0.12507	0.66022	-1.3176	3631.7	22.305	-1.6247	80.114	-59.671	75.918	74.306	21.235	-3.9016	-4.5912	0.89214	-1.8659	34.237	-5.444
125.05	-3.8279	51.317	-4.7716	0.72181	-1.9063	0.34456	-0.39603	0.11975	0.66022	-1.3176	3631.1	22.312	-1.6221	80.118	-59.77	75.922	74.306	21.235	-3.9016	-4.5912	0.89214	-1.8659	34.237	-5.444
125.05	-3.822	51.334	-4.7698	0.71981	-1.9058	0.34467	-0.40146	0.11434	0.66022	-1.3176	3630.4	22.319	-1.6196	80.122	-59.863	75.927	74.306	21.235	-3.9016	-4.5912	0.89214	-1.8659	34.237	-5.444
125.05	-3.8162	51.35	-4.7681	0.71779	-1.9052	0.34447	-0.40655	0.10883	0.66022	-1.3176	3629.7	22.325	-1.617	80.125	-59.951	75.931	74.306	21.235	-3.9016	-4.5912	0.89214	-1.8659	34.237	-5.444
125.05	-3.8105	51.366	-4.7664	0.71575	-1.9047	0.34397	-0.41129	0.10324	0.66022	-1.3176	3629.1	22.331	-1.6145	80.129	-60.034	75.935	74.306	21.235	-3.9016	-4.5912	0.89214	-1.8659	34.237	-5.444
125.05	-3.8048	51.382	-4.7647	0.71368	-1.9042	0.34317	-0.41568	0.097565	0.66022	-1.3176	3628.4	22.337	-1.612	80.133	-60.111	75.939	74.306	21.235	-3.9016	-4.5912	0.89214	-1.8659	34.237	-5.444
125.05	-3.7991	51.398	-4.763	0.71159	-1.9037	0.34205	-0.41973	0.091812	0.66022	-1.3176	3627.7	22.344	-1.6096	80.136	-60.182	75.943	74.306	21.235	-3.9016	-4.5912	0.89214	-1.8659	34.237	-5.444
125.05	-3.7936	51.413	-4.7613	0.70948	-1.9033	0.34064	-0.42342	0.085985	0.66022	-1.3176	3627.1	22.35	-1.6072	80.14	-60.247	75.948	74.306	21.235	-3.9016	-4.5912	0.89214	-1.8659	34.237	-5.444
125.05	-3.7881	51.429	-4.7596	0.70736	-1.9028	0.33892	-0.42676	0.08009	0.66022	-1.3176	3626.4	22.355	-1.6047	80.144	-60.306	75.952	74.306	21.235	-3.9016	-4.5912	0.89214	-1.8659	34.237	-5.444
125.05	-3.7826	51.443	-4.7579	0.70522	-1.9025	0.33689	-0.42975	0.074132	0.66022	-1.3176	3625.7	22.361	-1.6024	80.147	-60.358	75.956	74.306	21.235	-3.9016	-4.5912	0.89214	-1.8659	34.237	-5.444
125.05	-3.7772	51.458	-4.7562	0.70306	-1.9021	0.33457	-0.43238	0.068116	0.66022	-1.3176	3625.0	22.367	-1.6	80.151	-60.403	75.96	74.306	21.235	-3.9016	-4.5912	0.89214	-1.8659	34.237	-5.444
125.05	-3.7719	51.472	-4.7545	0.70089	-1.9018	0.33196	-0.43465	0.062048	0.66022	-1.3176	3624.4	22.372	-1.5977	80.154	-60.442	75.964	74.306	21.235	-3.9016	-4.5912	0.89214	-1.8659	34.237	-5.444
125.05	-3.7666	51.486	-4.7529	0.69872	-1.9015	0.32905	-0.43657	0.055933	0.66022	-1.3176	3623.7	22.377	-1.5954	80.158	-60.474	75.969	74.306	21.235	-3.9016	-4.5912	0.89214	-1.8659	34.237	-5.444
125.06	-3.7614	51.5	-4.7512	0.69653	-1.9012	0.32585	-0.43813	0.049776	0.66022	-1.3176	3623.0	22.383	-1.5931	80.162	-60.499	75.973	74.306	21.235	-3.9016	-4.5912	0.89214	-1.8659	34.237	-5.444
125.06	-3.7563	51.513	-4.7496	0.69433	-1.901	0.32236	-0.43933	0.043583	0.66022	-1.3176	3622.4	22.388	-1.5909	80.165	-60.517	75.977	74.306	21.235	-3.9016	-4.5912	0.89214	-1.8659	34.237	-5.444
125.06	-3.7512	51.526	-4.748	0.69214	-1.9008	0.31859	-0.44018	0.037358	0.66022	-1.3176	3621.7	22.393	-1.5886	80.169	-60.528	75.981	74.306	21.235	-3.9016	-4.5912	0.89214	-1.8659	34.237	-5.444
125.06	-3.7462	51.539	-4.7464	0.68993	-1.9006	0.31454	-0.44067	0.031107	0.66022	-1.3176	3621.0	22.397	-1.5864	80.172	-60.532	75.985	74.306	21.235	-3.9016	-4.5912	0.89214	-1.8659	34.237	-5.444
125.06	-3.7412	51.551	-4.7449	0.68773	-1.9005	0.31021	-0.44081	0.024836	0.66022	-1.3176	3620.3	22.402	-1.5843	80.176	-60.529	75.989	74.306	21.235	-3.9016	-4.5912	0.89214	-1.8659	34.237	-5.444
125.06	-3.7363	51.563	-4.7433	0.68553	-1.9004	0.30561	-0.4406	0.018551	0.66022	-1.3176	3619.7	22.406	-1.5821	80.179	-60.518	75.993	74.306	21.235	-3.9016	-4.5912	0.89214	-1.8659	34.237	-5.444
125.06	-3.7315	51.574	-4.7418	0.68332	-1.9003	0.30075	-0.44004	0.012255	0.66022	-1.3176	3619.0	22.41	-1.58	80.183	-60.501	75.997	74.306	21.235	-3.9016	-4.5912	0.89214	-1.8659	34.237	-5.444
125.07	-3.7268	51.586	-4.7403	0.68113	-1.9002	0.29562	-0.43913	0.0059554	0.66022	-1.3176	3618.3	22.415	-1.5779	80.186	-60.477	76.001	74.306	21.235	-3.9016	-4.5912	0.89214	-1.8659	34.237	-5.444
125.07	-3.7221	51.596	-4.7389	0.67893	-1.9002	0.29024	-0.43788	-0.00034329	0.66022	-1.3176	3617.7	22.418	-1.5759	80.19	-60.446	76.005	74.306	21.235	-3.9016	-4.5912	0.89214	-1.8659	34.237	-5.444
125.07	-3.7174	51.607	-4.7374	0.67675	-1.9002	0.2846	-0.4363	-0.0066355	0.66022	-1.3176	3617.0	22.422	-1.5738	80.193	-60.408	76.009	74.306	21.235	-3.9016	-4.5912	0.89214	-1.8659	34.237	-5.444
125.07	-3.7128	51.617	-4.736	0.67457	-1.9003	0.27873	-0.43437	-0.012916	0.66022	-1.3176	3616.3	22.426	-1.5718	80.196	-60.364	76.013	74.306	21.235	-3.9016	-4.5912	0.89214	-1.8659	34.237	-5.444
125.07	-3.7083	51.626	-4.7346	0.6724	-1.9004	0.27261	-0.43211	-0.01918	0.66022	-1.3176	3615.6	22.429	-1.5699	80.2	-60.313	76.017	74.306	21.235	-3.9016	-4.5912	0.89214	-1.8659	34.237	-5.444
125.08	-3.7039	51.636	-4.7333	0.67025	-1.9005	0.26626	-0.42953	-0.025421	0.66022	-1.3176	3615.0	22.432	-1.5679	80.203	-60.257	76.021	74.306	21.235	-3.9016	-4.5912	0.89214	-1.8659	34.237	-5.444
125.08	-3.6995	51.645	-4.732	0.66811	-1.9006	0.25968	-0.42662	-0.031635	0.66022	-1.3176	3614.3	22.435	-1.566	80.206	-60.194	76.025	74.306	21.235	-3.9016	-4.5912	0.89214	-1.8659	34.237	-5.444
125.08	-3.6952	51.653	-4.7307	0.66598	-1.9008	0.25288	-0.42339	-0.037817	0.66022	-1.3176	3613.6	22.438	-1.5641	80.21	-60.126	76.029	74.306	21.235	-3.9016	-4.5912	0.89214	-1.8659	34.237	-5.444
125.08	-3.691	51.661	-4.7294	0.66388	-1.901	0.24587	-0.41985	-0.043961	0.66022	-1.3176	3613.0	22.441	-1.5622	80.213	-60.052	76.033	74.306	21.235	-3.9016	-4.5912	0.89214	-1.8659	34.237	-5.444
125.09	-3.6868	51.669	-4.7282	0.66179	-1.9012	0.23865	-0.416	-0.050062	0.66022	-1.3176	3612.3	22.444	-1.5604	80.216	-59.973	76.037	74.306	21.235	-3.9016	-4.5912	0.89214	-1.8659	34.237	-5.444
125.09	-3.6827	51.676	-4.7271	0.65972	-1.9015	0.23123	-0.41184	-0.056116	0.66022	-1.3176	3611.6	22.446	-1.5586	80.22	-59.89	76.041	74.306	21.235	-3.9016	-4.5912	0.89214	-1.8659	34.237	-5.444
125.09	-3.6786	51.683	-4.7259	0.65767	-1.9018	0.22362	-0.40739	-0.062118	0.66022	-1.3176	3610.9	22.448	-1.5568	80.223	-59.801	76.045	74.306	21.235	-3.9016	-4.5912	0.89214	-1.8659	34.237	-5.444
125.1	-3.6747	51.69	-4.7248	0.65564	-1.9021	0.21583	-0.40265	-0.068063	0.66022	-1.3176	3610.3	22.45	-1.5551	80.226	-59.708	76.048	74.306	21.235	-3.9016	-4.5912	0.89214	-1.8659	34.237	-5.444
125.1	-3.6708	51.696	-4.7238	0.65364	-1.9025	0.20786	-0.39762	-0.073946	0.66022	-1.3176	3609.6	22.452	-1.5534	80.229	-59.61	76.052	74.306	21.235	-3.9016	-4.5912	0.89214	-1.8659	34.237	-5.444
125.1	-3.6669	51.702	-4.7227	0.65167	-1.9029	0.19971	-0.39231	-0.079763	0.66022	-1.3176	3608.9	22.454	-1.5517	80.232	-59.509	76.056	74.306	21.235	-3.9016	-4.5912	0.89214	-1.8659	34.237	-5.444
125.11	-3.6632	51.707	-4.7218	0.64972	-1.9033	0.19141	-0.38674	-0.085509	0.66022	-1.3176	3608.3	22.455	-1.5501	80.235	-59.404	76.06	74.306	21.235	-3.9016	-4.5912	0.89214	-1.8659	34.237	-5.444
125.11	-3.6595	51.712	-4.7208	0.6478	-1.9037	0.18295	-0.38089	-0.09118	0.66022	-1.3176	3607.6	22.457	-1.5484	80.239	-59.295	76.063	74.306	21.235	-3.9016	-4.5912	0.89214	-1.8659	34.237	-5.444
125.12	-3.6559	51.717	-4.7199	0.64591	-1.9042	0.17434	-0.37479	-0.096771	0.66022	-1.3176	3606.9	22.458	-1.5469	80.242	-59.183	76.067	74.306	21.235	-3.9016	-4.5912	0.89214	-1.8659	34.237	-5.444
125.12	-3.6524	51.721	-4.7191	0.64405	-1.9047	0.1656	-0.36844	-0.10228	0.66022	-1.3176	3606.3	22.459	-1.5453	80.245	-59.068	76.071	74.306	21.235	-3.9016	-4.5912	0.89214	-1.8659	34.237	-5.444
125.12	-3.649	51.725	-4.7183	0.64223	-1.9052	0.15673	-0.36184	-0.1077	0.66022	-1.3176	3605.6	22.46	-1.5438	80.248	-58.951	76.074	74.306	21.235	-3.9016	-4.5912	0.89214	-1.8659	34.237	-5.444
125.13	-3.6456	51.728	-4.7175	0.64044	-1.9058	0.14773	-0.355	-0.11303	0.66022	-1.3176	3604.9	22.461	-1.5423	80.251	-58.83	76.078	74.306	21.235	-3.9016	-4.5912	0.89214	-1.8659	34.237	-5.444
125.13	-3.6423	51.731	-4.7168	0.63868	-1.9063	0.13862	-0.34794	-0.11826	0.66022	-1.3176	3604.2	22.461	-1.5409	80.254	-58.708	76.081	74.306	21.235	-3.9016	-4.5912	0.89214	-1.8659	34.237	-5.444
125.14	-3.6391	51.734	-4.7161	0.63696	-1.9069	0.12941	-0.34065	-0.12339	0.66022	-1.3176	3603.6	22.461	-1.5395	80.256	-58.583	76.085	74.306	21.235	-3.9016	-4.5912	0.89214	-1.8659	34.237	-5.444
125.14	-3.6361	51.737	-4.7155	0.63527	-1.9076	0.1201	-0.33315	-0.12843	0.66022	-1.3176	3602.9	22.462	-1.5381	80.259	-58.456	76.088	74.306	21.235	-3.9016	-4.5912	0.89214	-1.8659	34.237	-5.444
125.14	-3.6331	51.739	-4.7149	0.63363	-1.9082	0.1107	-0.32545	-0.13335	0.66022	-1.3176	3602.2	22.462	-1.5368	80.262	-58.327	76.092	74.306	21.235	-3.9016	-4.5912	0.89214	-1.8659	34.237	-5.444
125.15	-3.6302	51.74	-4.7144	0.63202	-1.9089	0.10122	-0.31754	-0.13816	0.66022	-1.3176	3601.6	22.462	-1.5355	80.265	-58.197	76.095	74.306	21.235	-3.9016	-4.5912	0.89214	-1.8659	34.237	-5.444
125.15	-3.6274	51.741	-4.7139	0.63045	-1.9096	0.091666	-0.30944	-0.14287	0.66022	-1.3176	3600.9	22.461	-1.5343	80.268	-58.065	76.099	74.306	21.235	-3.9016	-4.5912	0.89214	-1.8659	34.237	-5.444
125.16	-3.6246	51.742	-4.7135	0.62892	-1.9103	0.082052	-0.30116	-0.14745	0.66022	-1.3176	3600.2	22.461	-1.5331	80.271	-57.932	76.102	74.306	21.235	-3.9016	-4.5912	0.89214	-1.8659	34.237	-5.444
125.16	-3.622	51.743	-4.7131	0.62744	-1.9111	0.072382	-0.29271	-0.15192	0.66022	-1.3176	3599.6	22.46	-1.5319	80.273	-57.798	76.105	74.306	21.235	-3.9016	-4.5912	0.89214	-1.8659	34.237	-5.444
125.17	-3.6196	51.743	-4.7128	0.626	-1.9119	0.062666	-0.28409	-0.15627	0.66022	-1.3176	3598.9	22.46	-1.5308	80.276	-57.663	76.109	74.306	21.235	-3.9016	-4.5912	0.89214	-1.8659	34.237	-5.444
125.17	-3.6172	51.743	-4.7125	0.6246	-1.9126	0.052911	-0.27531	-0.16049	0.66022	-1.3176	3598.2	22.459	-1.5298	80.279	-57.527	76.112	74.306	21.235	-3.9016	-4.5912	0.89214	-1.8659	34.237	-5.444
125.18	-3.6149	51.743	-4.7122	0.62324	-1.9135	0.043127	-0.26638	-0.16458	0.66022	-1.3176	3597.6	22.458	-1.5287	80.281	-57.39	76.115	74.306	21.235	-3.9016	-4.5912	0.89214	-1.8659	34.237	-5.444
125.18	-3.6127	51.742	-4.712	0.62193	-1.9143	0.033321	-0.25731	-0.16855	0.66022	-1.3176	3596.9	22.457	-1.5278	80.284	-57.253	76.119	74.306	21.235	-3.9016	-4.5912	0.89214	-1.8659	34.237	-5.444
125.19	-3.6107	51.741	-4.7119	0.62067	-1.9151	0.023502	-0.2481	-0.17238	0.66022	-1.3176	3596.2	22.456	-1.5269	80.287	-57.116	76.122	74.306	21.235	-3.9016	-4.5912	0.89214	-1.8659	34.237	-5.444
125.19	-3.6088	51.74	-4.7118	0.61945	-1.916	0.013678	-0.23876	-0.17608	0.66022	-1.3176	3595.6	22.454	-1.526	80.289	-56.978	76.125	74.306	21.235	-3.9016	-4.5912	0.89214	-1.8659	34.237	-5.444
125.2	-3.607	51.738	-4.7118	0.61828	-1.9169	0.0038558	-0.22931	-0.17964	0.66022	-1.3176	3594.9	22.453	-1.5252	80.292	-56.84	76.128	74.306	21.235	-3.9016	-4.5912	0.89214	-1.8659	34.237	-5.444
125.2	-3.6054	51.736	-4.7118	0.61716	-1.9178	-0.0059552	-0.21974	-0.18307	0.66022	-1.3176	3594.2	22.451	-1.5245	80.294	-56.702	76.131	74.306	21.235	-3.9016	-4.5912	0.89214	-1.8659	34.237	-5.444
125.21	-3.6038	51.734	-4.7118	0.61609	-1.9187	-0.015748	-0.21007	-0.18635	0.66022	-1.3176	3593.6	22.449	-1.5238	80.297	-56.564	76.134	74.306	21.235	-3.9016	-4.5912	0.89214	-1.8659	34.237	-5.444
125.22	-3.6025	51.731	-4.7119	0.61506	-1.9197	-0.025513	-0.20031	-0.1895	0.66022	-1.3176	3592.9	22.447	-1.5231	80.299	-56.426	76.137	74.306	21.235	-3.9016	-4.5912	0.89214	-1.8659	34.237	-5.444
125.22	-3.6012	51.728	-4.7121	0.61408	-1.9206	-0.035245	-0.19046	-0.1925	0.66022	-1.3176	3592.2	22.445	-1.5226	80.301	-56.289	76.14	74.306	21.235	-3.9016	-4.5912	0.89214	-1.8659	34.237	-5.444
125.23	-3.6001	51.725	-4.7123	0.61316	-1.9216	-0.044935	-0.18053	-0.19536	0.66022	-1.3176	3591.6	22.443	-1.5221	80.304	-56.152	76.143	74.306	21.235	-3.9016	-4.5912	0.89214	-1.8659	34.237	-5.444
125.23	-3.5992	51.722	-4.7125	0.61228	-1.9226	-0.054576	-0.17053	-0.19808	0.66022	-1.3176	3590.9	22.441	-1.5216	80.306	-56.015	76.146	74.306	21.235	-3.9016	-4.5912	0.89214	-1.8659	34.237	-5.444
125.24	-3.5984	51.718	-4.7128	0.61145	-1.9236	-0.06416	-0.16046	-0.20065	0.66022	-1.3176	3590.2	22.439	-1.5212	80.308	-55.879	76.149	74.306	21.235	-3.9016	-4.5912	0.89214	-1.8659	34.237	-5.444
125.24	-3.5977	51.714	-4.7132	0.61067	-1.9246	-0.073681	-0.15033	-0.20307	0.66022	-1.3176	3589.6	22.436	-1.5209	80.311	-55.744	76.152	74.306	21.235	-3.9016	-4.5912	0.89214	-1.8659	34.237	-5.444
125.25	-3.5972	51.71	-4.7136	0.60995	-1.9256	-0.083131	-0.14016	-0.20535	0.66022	-1.3176	3588.9	22.434	-1.5207	80.313	-55.609	76.155	74.306	21.235	-3.9016	-4.5912	0.89214	-1.8659	34.237	-5.444
125.26	-3.5969	51.706	-4.714	0.60927	-1.9266	-0.092502	-0.12994	-0.20747	0.66022	-1.3176	3588.3	22.431	-1.5205	80.315	-55.475	76.158	74.306	21.235	-3.9016	-4.5912	0.89214	-1.8659	34.237	-5.444
125.26	-3.5967	51.701	-4.7145	0.60865	-1.9277	-0.10179	-0.11969	-0.20945	0.66022	-1.3176	3587.6	22.428	-1.5204	80.317	-55.342	76.161	74.306	21.235	-3.9016	-4.5912	0.89214	-1.8659	34.237	-5.444
125.27	-3.5967	51.696	-4.715	0.60808	-1.9287	-0.11099	-0.10936	-0.21128	0.66022	-1.3176	3586.9	22.425	-1.5203	80.319	-55.21	76.163	74.306	21.235	-3.9016	-4.5912	0.89214	-1.8659	34.237	-5.444
125.27	-3.5969	51.691	-4.7156	0.60755	-1.9298	-0.12008	-0.098977	-0.21296	0.66022	-1.3176	3586.3	22.422	-1.5204	80.321	-55.078	76.166	74.306	21.235	-3.9016	-4.5912	0.89214	-1.8659	34.237	-5.444
125.28	-3.5973	51.686	-4.7162	0.60709	-1.9309	-0.12908	-0.088588	-0.21449	0.66022	-1.3176	3585.6	22.419	-1.5205	80.323	-54.948	76.169	74.306	21.235	-3.9016	-4.5912	0.89214	-1.8659	34.237	-5.444
125.29	-3.5978	51.68	-4.7169	0.60667	-1.9319	-0.13796	-0.078199	-0.21587	0.66022	-1.3176	3584.9	22.416	-1.5207	80.325	-54.819	76.172	74.306	21.235	-3.9016	-4.5912	0.89214	-1.8659	34.237	-5.444
125.29	-3.5985	51.674	-4.7176	0.6063	-1.933	-0.14673	-0.067817	-0.2171	0.66022	-1.3176	3584.3	22.413	-1.5209	80.327	-54.691	76.174	74.306	21.235	-3.9016	-4.5912	0.89214	-1.8659	34.237	-5.444
125.3	-3.5994	51.668	-4.7184	0.60599	-1.9341	-0.15537	-0.057448	-0.21818	0.66022	-1.3176	3583.6	22.41	-1.5213	80.329	-54.565	76.177	74.306	21.235	-3.9016	-4.5912	0.89214	-1.8659	34.237	-5.444
125.3	-3.6005	51.662	-4.7192	0.60573	-1.9352	-0.16388	-0.047099	-0.21911	0.66022	-1.3176	3583.0	22.406	-1.5217	80.331	-54.439	76.179	74.306	21.235	-3.9016	-4.5912	0.89214	-1.8659	34.237	-5.444
125.31	-3.6017	51.656	-4.72	0.60552	-1.9363	-0.17226	-0.036776	-0.21989	0.66022	-1.3176	3582.3	22.403	-1.5222	80.333	-54.316	76.182	74.306	21.235	-3.9016	-4.5912	0.89214	-1.8659	34.237	-5.444
125.32	-3.6032	51.649	-4.7209	0.60536	-1.9374	-0.18051	-0.026485	-0.22052	0.66022	-1.3176	3581.6	22.399	-1.5228	80.335	-54.193	76.184	74.306	21.235	-3.9016	-4.5912	0.89214	-1.8659	34.237	-5.444
125.32	-3.6048	51.642	-4.7218	0.60525	-1.9385	-0.18861	-0.016232	-0.221	0.66022	-1.3176	3581.0	22.396	-1.5234	80.337	-54.072	76.187	74.306	21.235	-3.9016	-4.5912	0.89214	-1.8659	34.237	-5.444
125.33	-3.6067	51.635	-4.7228	0.6052	-1.9396	-0.19655	-0.0060231	-0.22134	0.66022	-1.3176	3580.3	22.392	-1.5242	80.339	-53.952	76.189	74.306	21.235	-3.9016	-4.5912	0.89214	-1.8659	34.237	-5.444
125.33	-3.6087	51.628	-4.7238	0.60519	-1.9407	-0.20435	0.0041365	-0.22153	0.66022	-1.3176	3579.7	22.388	-1.525	80.34	-53.834	76.192	74.306	21.235	-3.9016	-4.5912	0.89214	-1.8659	34.237	-5.444
125.34	-3.611	51.621	-4.7248	0.60524	-1.9418	-0.21199	0.014241	-0.22158	0.66022	-1.3176	3579.0	22.384	-1.5259	80.342	-53.718	76.194	74.306	21.235	-3.9016	-4.5912	0.89214	-1.8659	34.237	-5.444
125.35	-3.6134	51.613	-4.7259	0.60534	-1.9429	-0.21946	0.024285	-0.22149	0.66022	-1.3176	3578.4	22.38	-1.5269	80.344	-53.603	76.196	74.306	21.235	-3.9016	-4.5912	0.89214	-1.8659	34.237	-5.444
125.35	-3.6161	51.606	-4.727	0.60548	-1.944	-0.22677	0.034263	-0.22125	0.66022	-1.3176	3577.7	22.376	-1.528	80.345	-53.49	76.199	74.306	21.235	-3.9016	-4.5912	0.89214	-1.8659	34.237	-5.444
125.36	-3.6189	51.598	-4.7282	0.60568	-1.9451	-0.23391	0.04417	-0.22087	0.66022	-1.3176	3577.0	22.372	-1.5292	80.347	-53.379	76.201	74.306	21.235	-3.9016	-4.5912	0.89214	-1.8659	34.237	-5.444
125.36	-3.622	51.59	-4.7293	0.60592	-1.9463	-0.24082	0.053998	-0.22035	0.66022	-1.3176	3576.4	22.368	-1.5304	80.349	-53.269	76.203	74.306	21.235	-3.9016	-4.5912	0.89214	-1.8659	34.237	-5.444
125.37	-3.6252	51.582	-4.7306	0.60622	-1.9474	-0.24561	0.063602	-0.21944	0.66022	-1.3176	3575.7	22.364	-1.5318	80.35	-53.161	76.205	74.306	21.235	-3.9016	-4.5912	0.89214	-1.8659	34.237	-5.444
125.38	-3.6287	51.574	-4.7318	0.60656	-1.9484	-0.25026	0.073102	-0.2184	0.66022	-1.3176	3575.1	22.36	-1.5332	80.352	-53.055	76.208	74.306	21.235	-3.9016	-4.5912	0.89214	-1.8659	34.237	-5.444
125.38	-3.6324	51.565	-4.7331	0.60695	-1.9495	-0.25477	0.082495	-0.21725	0.66022	-1.3176	3574.4	22.356	-1.5348	80.353	-52.951	76.21	74.306	21.235	-3.9016	-4.5912	0.89214	-1.8659	34.237	-5.444
125.39	-3.6362	51.557	-4.7343	0.60739	-1.9506	-0.25914	0.091778	-0.21597	0.66022	-1.3176	3573.8	22.351	-1.5364	80.355	-52.849	76.212	74.306	21.235	-3.9016	-4.5912	0.89214	-1.8659	34.237	-5.444
125.39	-3.6403	51.548	-4.7356	0.60787	-1.9517	-0.26337	0.10095	-0.21457	0.66022	-1.3176	3573.1	22.347	-1.5381	80.356	-52.749	76.214	74.306	21.235	-3.9016	-4.5912	0.89214	-1.8659	34.237	-5.444
125.4	-3.6446	51.539	-4.737	0.60839	-1.9528	-0.26745	0.11	-0.21305	0.66022	-1.3176	3572.4	22.343	-1.5398	80.357	-52.651	76.216	74.306	21.235	-3.9016	-4.5912	0.89214	-1.8659	34.237	-5.444
125.41	-3.649	51.53	-4.7383	0.60897	-1.9538	-0.27138	0.11893	-0.21142	0.66022	-1.3176	3571.8	22.338	-1.5417	80.359	-52.555	76.218	74.306	21.235	-3.9016	-4.5912	0.89214	-1.8659	34.237	-5.444
125.41	-3.6537	51.521	-4.7397	0.60958	-1.9549	-0.27516	0.12774	-0.20968	0.66022	-1.3176	3571.1	22.334	-1.5436	80.36	-52.461	76.22	74.306	21.235	-3.9016	-4.5912	0.89214	-1.8659	34.237	-5.444
125.42	-3.6586	51.512	-4.7411	0.61024	-1.9559	-0.2788	0.13642	-0.20783	0.66022	-1.3176	3570.5	22.329	-1.5457	80.361	-52.368	76.222	74.306	21.235	-3.9016	-4.5912	0.89214	-1.8659	34.237	-5.444
125.42	-3.6636	51.503	-4.7425	0.61095	-1.957	-0.28228	0.14498	-0.20587	0.66022	-1.3176	3569.8	22.325	-1.5478	80.363	-52.279	76.224	74.306	21.235	-3.9016	-4.5912	0.89214	-1.8659	34.237	-5.444
125.43	-3.6689	51.494	-4.7439	0.61169	-1.958	-0.28562	0.1534	-0.2038	0.66022	-1.3176	3569.2	22.32	-1.55	80.364	-52.191	76.226	74.306	21.235	-3.9016	-4.5912	0.89214	-1.8659	34.237	-5.444
125.44	-3.6743	51.484	-4.7453	0.61248	-1.959	-0.2888	0.16169	-0.20162	0.66022	-1.3176	3568.5	22.315	-1.5522	80.365	-52.105	76.228	74.306	21.235	-3.9016	-4.5912	0.89214	-1.8659	34.237	-5.444
125.44	-3.6799	51.475	-4.7468	0.61331	-1.96	-0.29182	0.16984	-0.19935	0.66022	-1.3176	3567.9	22.311	-1.5546	80.366	-52.022	76.23	74.306	21.235	-3.9016	-4.5912	0.89214	-1.8659	34.237	-5.444
125.45	-3.6856	51.465	-4.7483	0.61418	-1.961	-0.29469	0.17787	-0.19697	0.66022	-1.3176	3567.2	22.306	-1.557	80.368	-51.94	76.232	74.306	21.235	-3.9016	-4.5912	0.89214	-1.8659	34.237	-5.444
125.45	-3.6916	51.455	-4.7497	0.61509	-1.962	-0.29741	0.18583	-0.1945	0.66022	-1.3176	3566.6	22.301	-1.5595	80.369	-51.861	76.234	74.306	21.235	-3.9016	-4.5912	0.89214	-1.8659	34.237	-5.444
125.46	-3.6977	51.446	-4.7512	0.61604	-1.9629	-0.29997	0.19365	-0.19193	0.66022	-1.3176	3565.9	22.296	-1.562	80.37	-51.785	76.235	74.306	21.235	-3.9016	-4.5912	0.89214	-1.8659	34.237	-5.444
125.47	-3.7039	51.436	-4.7527	0.61703	-1.9639	-0.30238	0.20132	-0.18926	0.66022	-1.3176	3565.3	22.292	-1.5647	80.371	-51.71	76.237	74.306	21.235	-3.9016	-4.5912	0.89214	-1.8659	34.237	-5.444
125.47	-3.7103	51.426	-4.7542	0.61805	-1.9648	-0.30462	0.20885	-0.1865	0.66022	-1.3176	3564.6	22.287	-1.5673	80.372	-51.638	76.239	74.306	21.235	-3.9016	-4.5912	0.89214	-1.8659	34.237	-5.444
125.48	-3.7169	51.416	-4.7558	0.61911	-1.9657	-0.30672	0.21623	-0.18365	0.66022	-1.3176	3564.0	22.282	-1.5701	80.373	-51.568	76.241	74.306	21.235	-3.9016	-4.5912	0.89214	-1.8659	34.237	-5.444
125.48	-3.7236	51.406	-4.7573	0.62021	-1.9667	-0.30865	0.22346	-0.18072	0.66022	-1.3176	3563.3	22.277	-1.5729	80.374	-51.501	76.243	74.306	21.235	-3.9016	-4.5912	0.89214	-1.8659	34.237	-5.444
125.49	-3.7305	51.395	-4.7589	0.62135	-1.9676	-0.31043	0.23054	-0.17769	0.66022	-1.3176	3562.7	22.272	-1.5758	80.375	-51.436	76.244	74.306	21.235	-3.9016	-4.5912	0.89214	-1.8659	34.237	-5.444
125.5	-3.7375	51.385	-4.7604	0.62252	-1.9684	-0.31205	0.23747	-0.17459	0.66022	-1.3176	3562.0	22.267	-1.5787	80.376	-51.373	76.246	74.306	21.235	-3.9016	-4.5912	0.89214	-1.8659	34.237	-5.444
125.5	-3.7446	51.375	-4.762	0.62372	-1.9693	-0.31351	0.24423	-0.1714	0.66022	-1.3176	3561.4	22.262	-1.5817	80.377	-51.313	76.248	74.306	21.235	-3.9016	-4.5912	0.89214	-1.8659	34.237	-5.444
125.51	-3.7518	51.365	-4.7636	0.62496	-1.9702	-0.31482	0.25084	-0.16813	0.66022	-1.3176	3560.7	22.257	-1.5847	80.378	-51.255	76.249	74.306	21.235	-3.9016	-4.5912	0.89214	-1.8659	34.237	-5.444
125.51	-3.7592	51.354	-4.7651	0.62623	-1.971	-0.31597	0.25728	-0.16479	0.66022	-1.3176	3560.0	22.252	-1.5878	80.379	-51.199	76.251	74.306	21.235	-3.9016	-4.5912	0.89214	-1.8659	34.237	-5.444
125.52	-3.7666	51.344	-4.7667	0.62753	-1.9718	-0.31697	0.26357	-0.16137	0.66022	-1.3176	3559.4	22.247	-1.591	80.38	-51.146	76.253	74.306	21.235	-3.9016	-4.5912	0.89214	-1.8659	34.237	-5.444
125.52	-3.7742	51.333	-4.7683	0.62887	-1.9726	-0.31781	0.26968	-0.15788	0.66022	-1.3176	3558.7	22.242	-1.5941	80.381	-51.096	76.254	74.306	21.235	-3.9016	-4.5912	0.89214	-1.8659	34.237	-5.444
125.53	-3.7818	51.323	-4.7699	0.63023	-1.9734	-0.3185	0.27563	-0.15432	0.66022	-1.3176	3558.1	22.237	-1.5973	80.382	-51.048	76.256	74.306	21.235	-3.9016	-4.5912	0.89214	-1.8659	34.237	-5.444
125.54	-3.7895	51.312	-4.7715	0.63162	-1.9741	-0.31903	0.28141	-0.15069	0.66022	-1.3176	3557.5	22.232	-1.6006	80.383	-51.002	76.258	74.306	21.235	-3.9016	-4.5912	0.89214	-1.8659	34.237	-5.444
125.54	-3.7973	51.302	-4.7731	0.63304	-1.9749	-0.31941	0.28702	-0.147	0.66022	-1.3176	3556.8	22.227	-1.6039	80.384	-50.959	76.259	74.306	21.235	-3.9016	-4.5912	0.89214	-1.8659	34.237	-5.444
125.55	-3.8052	51.291	-4.7747	0.63449	-1.9756	-0.31963	0.29245	-0.14324	0.66022	-1.3176	3556.2	22.222	-1.6072	80.385	-50.918	76.261	74.306	21.235	-3.9016	-4.5912	0.89214	-1.8659	34.237	-5.444
125.55	-3.8132	51.281	-4.7763	0.63597	-1.9763	-0.31971	0.29771	-0.13942	0.66022	-1.3176	3555.5	22.217	-1.6105	80.386	-50.88	76.263	74.306	21.235	-3.9016	-4.5912	0.89214	-1.8659	34.237	-5.444
125.56	-3.8212	51.27	-4.7779	0.63747	-1.977	-0.31963	0.30279	-0.13554	0.66022	-1.3176	3554.9	22.212	-1.6139	80.387	-50.845	76.264	74.306	21.235	-3.9016	-4.5912	0.89214	-1.8659	34.237	-5.444
125.56	-3.8292	51.259	-4.7795	0.63899	-1.9777	-0.3194	0.30769	-0.13161	0.66022	-1.3176	3554.2	22.207	-1.6173	80.388	-50.812	76.266	74.306	21.235	-3.9016	-4.5912	0.89214	-1.8659	34.237	-5.444
125.57	-3.8373	51.249	-4.7811	0.64055	-1.9783	-0.31903	0.31241	-0.12762	0.66022	-1.3176	3553.6	22.202	-1.6207	80.389	-50.782	76.267	74.306	21.235	-3.9016	-4.5912	0.89214	-1.8659	34.237	-5.444
125.58	-3.8454	51.238	-4.7827	0.64212	-1.9789	-0.3185	0.31695	-0.12357	0.66022	-1.3176	3552.9	22.197	-1.6241	80.39	-50.754	76.269	74.306	21.235	-3.9016	-4.5912	0.89214	-1.8659	34.237	-5.444
125.58	-3.8535	51.228	-4.7843	0.64371	-1.9796	-0.31783	0.3213	-0.11948	0.66022	-1.3176	3552.3	22.192	-1.6275	80.391	-50.729	76.271	74.306	21.235	-3.9016	-4.5912	0.89214	-1.8659	34.237	-5.444
125.59	-3.8617	51.217	-4.7858	0.64533	-1.9801	-0.31701	0.32547	-0.11534	0.66022	-1.3176	3551.6	22.187	-1.6309	80.391	-50.706	76.272	74.306	21.235	-3.9016	-4.5912	0.89214	-1.8659	34.237	-5.444
125.59	-3.8699	51.207	-4.7874	0.64697	-1.9807	-0.31604	0.32945	-0.11115	0.66022	-1.3176	3551.0	22.182	-1.6343	80.392	-50.686	76.274	74.306	21.235	-3.9016	-4.5912	0.89214	-1.8659	34.237	-5.444
125.6	-3.878	51.196	-4.789	0.64863	-1.9813	-0.31494	0.33323	-0.10692	0.66022	-1.3176	3550.3	22.177	-1.6378	80.393	-50.669	76.275	74.306	21.235	-3.9016	-4.5912	0.89214	-1.8659	34.237	-5.444
125.6	-3.8862	51.186	-4.7906	0.6503	-1.9818	-0.31369	0.33683	-0.10265	0.66022	-1.3176	3549.7	22.172	-1.6412	80.394	-50.654	76.277	74.306	21.235	-3.9016	-4.5912	0.89214	-1.8659	34.237	-5.444
125.61	-3.8943	51.175	-4.7921	0.65199	-1.9823	-0.31229	0.34023	-0.098336	0.66022	-1.3176	3549.0	22.167	-1.6446	80.395	-50.642	76.279	74.306	21.235	-3.9016	-4.5912	0.89214	-1.8659	34.237	-5.444
125.62	-3.9024	51.165	-4.7937	0.6537	-1.9828	-0.31076	0.34343	-0.093986	0.66022	-1.3176	3548.4	22.162	-1.648	80.396	-50.632	76.28	74.306	21.235	-3.9016	-4.5912	0.89214	-1.8659	34.237	-5.444
125.62	-3.9104	51.155	-4.7952	0.65543	-1.9832	-0.30909	0.34644	-0.089601	0.66022	-1.3176	3547.7	22.157	-1.6514	80.397	-50.625	76.282	74.306	21.235	-3.9016	-4.5912	0.89214	-1.8659	34.237	-5.444
125.63	-3.9184	51.145	-4.7968	0.65717	-1.9837	-0.30728	0.34924	-0.085183	0.66022	-1.3176	3547.1	22.152	-1.6547	80.398	-50.621	76.283	74.306	21.235	-3.9016	-4.5912	0.89214	-1.8659	34.237	-5.444
125.63	-3.9264	51.134	-4.7983	0.65892	-1.9841	-0.30533	0.35185	-0.080735	0.66022	-1.3176	3546.4	22.147	-1.6581	80.399	-50.619	76.285	74.306	21.235	-3.9016	-4.5912	0.89214	-1.8659	34.237	-5.444
125.64	-3.9343	51.124	-4.7998	0.66069	-1.9845	-0.30325	0.35425	-0.076257	0.66022	-1.3176	3545.8	22.142	-1.6614	80.399	-50.62	76.287	74.306	21.235	-3.9016	-4.5912	0.89214	-1.8659	34.237	-5.444
125.64	-3.9421	51.114	-4.8014	0.66246	-1.9848	-0.30104	0.35645	-0.071753	0.66022	-1.3176	3545.1	22.138	-1.6647	80.4	-50.623	76.288	74.306	21.235	-3.9016	-4.5912	0.89214	-1.8659	34.237	-5.444
125.65	-3.9499	51.105	-4.8028	0.66425	-1.9852	-0.29869	0.35845	-0.067225	0.66022	-1.3176	3544.5	22.133	-1.668	80.401	-50.629	76.29	74.306	21.235	-3.9016	-4.5912	0.89214	-1.8659	34.237	-5.444
125.65	-3.9576	51.095	-4.8043	0.66605	-1.9855	-0.29621	0.36024	-0.062674	0.66022	-1.3176	3543.8	22.128	-1.6712	80.402	-50.638	76.291	74.306	21.235	-3.9016	-4.5912	0.89214	-1.8659	34.237	-5.444
125.66	-3.9651	51.085	-4.8058	0.66785	-1.9858	-0.2936	0.36181	-0.058104	0.66022	-1.3176	3543.2	22.124	-1.6744	80.403	-50.649	76.293	74.306	21.235	-3.9016	-4.5912	0.89214	-1.8659	34.237	-5.444
125.66	-3.9726	51.076	-4.8073	0.66966	-1.9861	-0.29087	0.36318	-0.053515	0.66022	-1.3176	3542.5	22.119	-1.6775	80.404	-50.663	76.295	74.306	21.235	-3.9016	-4.5912	0.89214	-1.8659	34.237	-5.444
125.67	-3.98	51.066	-4.8087	0.67148	-1.9863	-0.28801	0.36434	-0.048912	0.66022	-1.3176	3541.9	22.114	-1.6806	80.405	-50.68	76.296	74.306	21.235	-3.9016	-4.5912	0.89214	-1.8659	34.237	-5.444
125.68	-3.9872	51.057	-4.8102	0.67331	-1.9866	-0.28502	0.36528	-0.044294	0.66022	-1.3176	3541.2	22.11	-1.6836	80.406	-50.699	76.298	74.306	21.235	-3.9016	-4.5912	0.89214	-1.8659	34.237	-5.444
125.68	-3.9944	51.048	-4.8116	0.67514	-1.9868	-0.28191	0.36601	-0.039666	0.66022	-1.3176	3540.6	22.106	-1.6866	80.407	-50.72	76.3	74.306	21.235	-3.9016	-4.5912	0.89214	-1.8659	34.237	-5.444
125.69	-4.0013	51.039	-4.813	0.67697	-1.987	-0.27868	0.36652	-0.035029	0.66022	-1.3176	3539.9	22.101	-1.6895	80.408	-50.745	76.301	74.306	21.235	-3.9016	-4.5912	0.89214	-1.8659	34.237	-5.444
125.69	-4.0082	51.03	-4.8144	0.6788	-1.9871	-0.27533	0.36682	-0.030385	0.66022	-1.3176	3539.3	22.097	-1.6924	80.409	-50.772	76.303	74.306	21.235	-3.9016	-4.5912	0.89214	-1.8659	34.237	-5.444
125.7	-4.0149	51.022	-4.8157	0.68063	-1.9873	-0.27187	0.3669	-0.025737	0.66022	-1.3176	3538.6	22.093	-1.6952	80.41	-50.801	76.305	74.306	21.235	-3.9016	-4.5912	0.89214	-1.8659	34.237	-5.444
125.7	-4.0215	51.013	-4.8171	0.68247	-1.9874	-0.26828	0.36676	-0.021086	0.66022	-1.3176	3538.0	22.089	-1.698	80.411	-50.833	76.307	74.306	21.235	-3.9016	-4.5912	0.89214	-1.8659	34.237	-5.444
125.71	-4.0279	51.005	-4.8184	0.6843	-1.9875	-0.26458	0.3664	-0.016436	0.66022	-1.3176	3537.3	22.085	-1.7007	80.412	-50.867	76.308	74.306	21.235	-3.9016	-4.5912	0.89214	-1.8659	34.237	-5.444
125.71	-4.0341	50.997	-4.8197	0.68613	-1.9876	-0.26077	0.36582	-0.011788	0.66022	-1.3176	3536.7	22.081	-1.7033	80.414	-50.904	76.31	74.306	21.235	-3.9016	-4.5912	0.89214	-1.8659	34.237	-5.444
125.72	-4.0402	50.989	-4.821	0.68796	-1.9876	-0.25685	0.36502	-0.0071454	0.66022	-1.3176	3536.1	22.077	-1.7058	80.415	-50.944	76.312	74.306	21.235	-3.9016	-4.5912	0.89214	-1.8659	34.237	-5.444
125.72	-4.0461	50.982	-4.8223	0.68978	-1.9876	-0.25282	0.364	-0.0025096	0.66022	-1.3176	3535.4	22.073	-1.7083	80.416	-50.986	76.314	74.306	21.235	-3.9016	-4.5912	0.89214	-1.8659	34.237	-5.444
125.73	-4.0518	50.974	-4.8235	0.6916	-1.9876	-0.24868	0.36275	0.0021168	0.66022	-1.3176	3534.8	22.069	-1.7107	80.417	-51.031	76.316	74.306	21.235	-3.9016	-4.5912	0.89214	-1.8659	34.237	-5.444
125.73	-4.0574	50.967	-4.8248	0.69341	-1.9876	-0.24443	0.36128	0.0067313	0.66022	-1.3176	3534.1	22.066	-1.713	80.418	-51.078	76.318	74.306	21.235	-3.9016	-4.5912	0.89214	-1.8659	34.237	-5.444
125.74	-4.0627	50.96	-4.826	0.69521	-1.9876	-0.24008	0.35959	0.011332	0.66022	-1.3176	3533.5	22.062	-1.7152	80.419	-51.128	76.32	74.306	21.235	-3.9016	-4.5912	0.89214	-1.8659	34.237	-5.444
125.74	-4.0679	50.954	-4.8272	0.697	-1.9875	-0.23563	0.35768	0.015915	0.66022	-1.3176	3532.8	22.059	-1.7174	80.421	-51.18	76.321	74.306	21.235	-3.9016	-4.5912	0.89214	-1.8659	34.237	-5.444
125.75	-4.0728	50.947	-4.8283	0.69879	-1.9874	-0.23108	0.35554	0.02048	0.66022	-1.3176	3532.2	22.056	-1.7194	80.422	-51.234	76.323	74.306	21.235	-3.9016	-4.5912	0.89214	-1.8659	34.237	-5.444
125.75	-4.0776	50.941	-4.8295	0.70056	-1.9873	-0.22643	0.35318	0.025023	0.66022	-1.3176	3531.5	22.053	-1.7214	80.423	-51.291	76.325	74.306	21.235	-3.9016	-4.5912	0.89214	-1.8659	34.237	-5.444
125.76	-4.0821	50.935	-4.8306	0.70232	-1.9872	-0.22169	0.3506	0.029542	0.66022	-1.3176	3530.9	22.05	-1.7233	80.425	-51.351	76.327	74.306	21.235	-3.9016	-4.5912	0.89214	-1.8659	34.237	-5.444
125.76	-4.0865	50.929	-4.8317	0.70407	-1.987	-0.21685	0.34779	0.034035	0.66022	-1.3176	3530.2	22.047	-1.7251	80.426	-51.413	76.329	74.306	21.235	-3.9016	-4.5912	0.89214	-1.8659	34.237	-5.444
125.76	-4.0906	50.924	-4.8328	0.7058	-1.9868	-0.21192	0.34476	0.038499	0.66022	-1.3176	3529.6	22.044	-1.7268	80.427	-51.477	76.331	74.306	21.235	-3.9016	-4.5912	0.89214	-1.8659	34.237	-5.444
125.77	-4.0945	50.919	-4.8338	0.70751	-1.9866	-0.2069	0.34151	0.042931	0.66022	-1.3176	3528.9	22.041	-1.7285	80.429	-51.544	76.333	74.306	21.235	-3.9016	-4.5912	0.89214	-1.8659	34.237	-5.444
125.77	-4.0982	50.914	-4.8348	0.70921	-1.9864	-0.2018	0.33804	0.047329	0.66022	-1.3176	3528.3	22.039	-1.73	80.43	-51.613	76.336	74.306	21.235	-3.9016	-4.5912	0.89214	-1.8659	34.237	-5.444
125.78	-4.1017	50.91	-4.8358	0.71089	-1.9861	-0.19661	0.33435	0.051691	0.66022	-1.3176	3527.6	22.036	-1.7314	80.431	-51.684	76.338	74.306	21.235	-3.9016	-4.5912	0.89214	-1.8659	34.237	-5.444
125.78	-4.105	50.906	-4.8368	0.71255	-1.9859	-0.19134	0.33044	0.056013	0.66022	-1.3176	3526.9	22.034	-1.7328	80.433	-51.758	76.34	74.306	21.235	-3.9016	-4.5912	0.89214	-1.8659	34.237	-5.444
125.79	-4.108	50.902	-4.8378	0.7142	-1.9856	-0.18599	0.32632	0.060294	0.66022	-1.3176	3526.3	22.032	-1.734	80.434	-51.834	76.342	74.306	21.235	-3.9016	-4.5912	0.89214	-1.8659	34.237	-5.444
125.79	-4.1108	50.898	-4.8387	0.71582	-1.9853	-0.18056	0.32198	0.064531	0.66022	-1.3176	3525.6	22.03	-1.7352	80.436	-51.913	76.344	74.306	21.235	-3.9016	-4.5912	0.89214	-1.8659	34.237	-5.444
125.79	-4.1134	50.895	-4.8396	0.71742	-1.9849	-0.17506	0.31742	0.068721	0.66022	-1.3176	3525.0	22.028	-1.7362	80.438	-51.993	76.346	74.306	21.235	-3.9016	-4.5912	0.89214	-1.8659	34.237	-5.444
125.8	-4.1158	50.892	-4.8404	0.71899	-1.9846	-0.16948	0.31265	0.072861	0.66022	-1.3176	3524.3	22.026	-1.7372	80.439	-52.076	76.349	74.306	21.235	-3.9016	-4.5912	0.89214	-1.8659	34.237	-5.444
125.8	-4.1179	50.89	-4.8413	0.72054	-1.9842	-0.16384	0.30768	0.07695	0.66022	-1.3176	3523.7	22.024	-1.7381	80.441	-52.161	76.351	74.306	21.235	-3.9016	-4.5912	0.89214	-1.8659	34.237	-5.444
125.81	-4.1198	50.888	-4.8421	0.72207	-1.9838	-0.15812	0.30249	0.080983	0.66022	-1.3176	3523.0	22.023	-1.7389	80.442	-52.249	76.353	74.306	21.235	-3.9016	-4.5912	0.89214	-1.8659	34.237	-5.444
125.81	-4.1215	50.886	-4.8428	0.72357	-1.9834	-0.15235	0.2971	0.084959	0.66022	-1.3176	3522.4	22.022	-1.7395	80.444	-52.338	76.356	74.306	21.235	-3.9016	-4.5912	0.89214	-1.8659	34.237	-5.444
125.81	-4.123	50.884	-4.8436	0.72504	-1.983	-0.14651	0.2915	0.088876	0.66022	-1.3176	3521.7	22.021	-1.7401	80.446	-52.43	76.358	74.306	21.235	-3.9016	-4.5912	0.89214	-1.8659	34.237	-5.444
125.82	-4.1242	50.883	-4.8443	0.72648	-1.9825	-0.14062	0.28571	0.092729	0.66022	-1.3176	3521.1	22.02	-1.7406	80.447	-52.524	76.36	74.306	21.235	-3.9016	-4.5912	0.89214	-1.8659	34.237	-5.444
125.82	-4.1253	50.882	-4.845	0.7279	-1.982	-0.13466	0.27972	0.096518	0.66022	-1.3176	3520.4	22.019	-1.741	80.449	-52.62	76.363	74.306	21.235	-3.9016	-4.5912	0.89214	-1.8659	34.237	-5.444
125.82	-4.1261	50.882	-4.8456	0.72928	-1.9815	-0.12866	0.27353	0.10024	0.66022	-1.3176	3519.8	22.018	-1.7413	80.451	-52.718	76.365	74.306	21.235	-3.9016	-4.5912	0.89214	-1.8659	34.237	-5.444
125.83	-4.1267	50.882	-4.8463	0.73063	-1.981	-0.12261	0.26716	0.10389	0.66022	-1.3176	3519.1	22.017	-1.7415	80.453	-52.819	76.368	74.306	21.235	-3.9016	-4.5912	0.89214	-1.8659	34.237	-5.444
125.83	-4.1271	50.882	-4.8469	0.73195	-1.9805	-0.11651	0.2606	0.10747	0.66022	-1.3176	3518.5	22.017	-1.7416	80.455	-52.921	76.37	74.306	21.235	-3.9016	-4.5912	0.89214	-1.8659	34.237	-5.444
125.83	-4.1272	50.883	-4.8474	0.73324	-1.98	-0.11036	0.25385	0.11097	0.66022	-1.3176	3517.8	22.017	-1.7417	80.457	-53.026	76.373	74.306	21.235	-3.9016	-4.5912	0.89214	-1.8659	34.237	-5.444
125.84	-4.1272	50.884	-4.848	0.73449	-1.9794	-0.10418	0.24692	0.11439	0.66022	-1.3176	3517.1	22.017	-1.7416	80.458	-53.132	76.375	74.306	21.235	-3.9016	-4.5912	0.89214	-1.8659	34.237	-5.444
125.84	-4.1269	50.886	-4.8485	0.7357	-1.9788	-0.097961	0.23983	0.11773	0.66022	-1.3176	3516.5	22.017	-1.7415	80.46	-53.24	76.378	74.306	21.235	-3.9016	-4.5912	0.89214	-1.8659	34.237	-5.444
125.84	-4.1265	50.887	-4.849	0.73689	-1.9782	-0.091708	0.23256	0.12099	0.66022	-1.3176	3515.8	22.017	-1.7412	80.462	-53.351	76.38	74.306	21.235	-3.9016	-4.5912	0.89214	-1.8659	34.237	-5.444
125.85	-4.1258	50.89	-4.8494	0.73803	-1.9776	-0.085425	0.22512	0.12417	0.66022	-1.3176	3515.2	22.018	-1.7409	80.464	-53.463	76.383	74.306	21.235	-3.9016	-4.5912	0.89214	-1.8659	34.237	-5.444
125.85	-4.125	50.892	-4.8498	0.73914	-1.977	-0.079115	0.21752	0.12725	0.66022	-1.3176	3514.5	22.018	-1.7405	80.466	-53.577	76.386	74.306	21.235	-3.9016	-4.5912	0.89214	-1.8659	34.237	-5.444
125.85	-4.124	50.895	-4.8502	0.74021	-1.9763	-0.072783	0.20977	0.13024	0.66022	-1.3176	3513.9	22.019	-1.74	80.468	-53.693	76.388	74.306	21.235	-3.9016	-4.5912	0.89214	-1.8659	34.237	-5.444
125.85	-4.1227	50.898	-4.8505	0.74123	-1.9757	-0.066432	0.20187	0.13315	0.66022	-1.3176	3513.2	22.02	-1.7395	80.47	-53.811	76.391	74.306	21.235	-3.9016	-4.5912	0.89214	-1.8659	34.237	-5.444
125.86	-4.1213	50.902	-4.8509	0.74222	-1.975	-0.060065	0.19382	0.13595	0.66022	-1.3176	3512.5	22.021	-1.7388	80.473	-53.931	76.394	74.306	21.235	-3.9016	-4.5912	0.89214	-1.8659	34.237	-5.444
125.86	-4.1197	50.906	-4.8511	0.74317	-1.9743	-0.053686	0.18563	0.13866	0.66022	-1.3176	3511.9	22.022	-1.7381	80.475	-54.053	76.397	74.306	21.235	-3.9016	-4.5912	0.89214	-1.8659	34.237	-5.444
125.86	-4.118	50.91	-4.8514	0.74408	-1.9736	-0.047299	0.17731	0.14127	0.66022	-1.3176	3511.2	22.023	-1.7373	80.477	-54.176	76.399	74.306	21.235	-3.9016	-4.5912	0.89214	-1.8659	34.237	-5.444
125.86	-4.1161	50.915	-4.8516	0.74495	-1.9729	-0.040907	0.16886	0.14377	0.66022	-1.3176	3510.6	22.025	-1.7365	80.479	-54.301	76.402	74.306	21.235	-3.9016	-4.5912	0.89214	-1.8659	34.237	-5.444
125.86	-4.114	50.92	-4.8518	0.74577	-1.9722	-0.034516	0.16028	0.14617	0.66022	-1.3176	3509.9	22.027	-1.7355	80.481	-54.428	76.405	74.306	21.235	-3.9016	-4.5912	0.89214	-1.8659	34.237	-5.444
125.87	-4.1117	50.926	-4.852	0.74655	-1.9714	-0.028127	0.1516	0.14847	0.66022	-1.3176	3509.2	22.028	-1.7345	80.483	-54.556	76.408	74.306	21.235	-3.9016	-4.5912	0.89214	-1.8659	34.237	-5.444
125.87	-4.1093	50.932	-4.8521	0.74728	-1.9707	-0.021747	0.1428	0.15065	0.66022	-1.3176	3508.6	22.03	-1.7335	80.486	-54.686	76.411	74.306	21.235	-3.9016	-4.5912	0.89214	-1.8659	34.237	-5.444
125.87	-4.1068	50.938	-4.8522	0.74798	-1.9699	-0.015378	0.1339	0.15273	0.66022	-1.3176	3507.9	22.033	-1.7323	80.488	-54.818	76.414	74.306	21.235	-3.9016	-4.5912	0.89214	-1.8659	34.237	-5.444
125.87	-4.1041	50.944	-4.8522	0.74862	-1.9692	-0.0090239	0.1249	0.15469	0.66022	-1.3176	3507.3	22.035	-1.7312	80.49	-54.951	76.417	74.306	21.235	-3.9016	-4.5912	0.89214	-1.8659	34.237	-5.444
125.87	-4.1012	50.951	-4.8523	0.74922	-1.9684	-0.0026899	0.11582	0.15654	0.66022	-1.3176	3506.6	22.037	-1.7299	80.493	-55.086	76.42	74.306	21.235	-3.9016	-4.5912	0.89214	-1.8659	34.237	-5.444
125.87	-4.0983	50.959	-4.8523	0.74978	-1.9676	0.0036204	0.10665	0.15827	0.66022	-1.3176	3505.9	22.04	-1.7286	80.495	-55.222	76.423	74.306	21.235	-3.9016	-4.5912	0.89214	-1.8659	34.237	-5.444
125.88	-4.0952	50.966	-4.8522	0.75029	-1.9668	0.0099027	0.097407	0.15989	0.66022	-1.3176	3505.3	22.043	-1.7273	80.497	-55.36	76.426	74.306	21.235	-3.9016	-4.5912	0.89214	-1.8659	34.237	-5.444
125.88	-4.092	50.974	-4.8522	0.75075	-1.966	0.016153	0.088098	0.16138	0.66022	-1.3176	3504.6	22.046	-1.7259	80.5	-55.499	76.429	74.306	21.235	-3.9016	-4.5912	0.89214	-1.8659	34.237	-5.444
125.88	-4.0887	50.982	-4.8521	0.75117	-1.9652	0.022367	0.078729	0.16275	0.66022	-1.3176	3503.9	22.049	-1.7244	80.502	-55.64	76.432	74.306	21.235	-3.9016	-4.5912	0.89214	-1.8659	34.237	-5.444
125.88	-4.0852	50.991	-4.8519	0.75154	-1.9644	0.030658	0.069146	0.16425	0.66022	-1.3176	3503.3	22.052	-1.7229	80.505	-55.782	76.435	74.306	21.235	-3.9016	-4.5912	0.89214	-1.8659	34.237	-5.444
125.88	-4.0817	51.0	-4.8518	0.75186	-1.9635	0.038951	0.059493	0.16562	0.66022	-1.3176	3502.6	22.055	-1.7214	80.507	-55.925	76.438	74.306	21.235	-3.9016	-4.5912	0.89214	-1.8659	34.237	-5.444
125.88	-4.0781	51.009	-4.8515	0.75214	-1.9627	0.047176	0.049784	0.16685	0.66022	-1.3176	3501.9	22.059	-1.7198	80.51	-56.069	76.441	74.306	21.235	-3.9016	-4.5912	0.89214	-1.8659	34.237	-5.444
125.88	-4.0744	51.018	-4.8513	0.75236	-1.9619	0.055327	0.040026	0.16795	0.66022	-1.3176	3501.3	22.062	-1.7182	80.512	-56.215	76.444	74.306	21.235	-3.9016	-4.5912	0.89214	-1.8659	34.237	-5.444
125.88	-4.0706	51.028	-4.851	0.75254	-1.961	0.063398	0.030229	0.16892	0.66022	-1.3176	3500.6	22.066	-1.7165	80.515	-56.362	76.448	74.306	21.235	-3.9016	-4.5912	0.89214	-1.8659	34.237	-5.444
125.88	-4.0667	51.038	-4.8507	0.75266	-1.9602	0.071381	0.020401	0.16975	0.66022	-1.3176	3500.0	22.07	-1.7148	80.517	-56.51	76.451	74.306	21.235	-3.9016	-4.5912	0.89214	-1.8659	34.237	-5.444
125.88	-4.0628	51.049	-4.8503	0.75274	-1.9593	0.079272	0.010551	0.17044	0.66022	-1.3176	3499.3	22.074	-1.7131	80.52	-56.659	76.454	74.306	21.235	-3.9016	-4.5912	0.89214	-1.8659	34.237	-5.444
125.88	-4.0587	51.059	-4.8499	0.75277	-1.9585	0.087063	0.00068879	0.17099	0.66022	-1.3176	3498.6	22.078	-1.7113	80.523	-56.81	76.457	74.306	21.235	-3.9016	-4.5912	0.89214	-1.8659	34.237	-5.444
125.89	-4.0546	51.07	-4.8494	0.75275	-1.9576	0.094748	-0.009177	0.1714	0.66022	-1.3176	3498.0	22.082	-1.7096	80.525	-56.961	76.461	74.306	21.235	-3.9016	-4.5912	0.89214	-1.8659	34.237	-5.444
125.89	-4.0504	51.081	-4.8489	0.75268	-1.9568	0.10232	-0.019037	0.17167	0.66022	-1.3176	3497.3	22.086	-1.7077	80.528	-57.113	76.464	74.306	21.235	-3.9016	-4.5912	0.89214	-1.8659	34.237	-5.444
125.89	-4.0462	51.092	-4.8484	0.75256	-1.9559	0.10978	-0.028883	0.1718	0.66022	-1.3176	3496.6	22.09	-1.7059	80.53	-57.266	76.467	74.306	21.235	-3.9016	-4.5912	0.89214	-1.8659	34.237	-5.444
125.89	-4.0419	51.104	-4.8478	0.75239	-1.9551	0.11711	-0.038705	0.17179	0.66022	-1.3176	3495.9	22.095	-1.704	80.533	-57.42	76.47	74.306	21.235	-3.9016	-4.5912	0.89214	-1.8659	34.237	-5.444
125.89	-4.0376	51.116	-4.8472	0.75217	-1.9542	0.12431	-0.048495	0.17164	0.66022	-1.3176	3495.3	22.099	-1.7021	80.536	-57.575	76.474	74.306	21.235	-3.9016	-4.5912	0.89214	-1.8659	34.237	-5.444
125.89	-4.0332	51.128	-4.8466	0.7519	-1.9533	0.13137	-0.058243	0.17134	0.66022	-1.3176	3494.6	22.104	-1.7002	80.539	-57.73	76.477	74.306	21.235	-3.9016	-4.5912	0.89214	-1.8659	34.237	-5.444
125.89	-4.0287	51.14	-4.8459	0.75159	-1.9525	0.13829	-0.06794	0.1709	0.66022	-1.3176	3493.9	22.109	-1.6983	80.541	-57.887	76.48	74.306	21.235	-3.9016	-4.5912	0.89214	-1.8659	34.237	-5.444
125.89	-4.0242	51.152	-4.8452	0.75122	-1.9516	0.14507	-0.077578	0.17033	0.66022	-1.3176	3493.3	22.114	-1.6963	80.544	-58.044	76.484	74.306	21.235	-3.9016	-4.5912	0.89214	-1.8659	34.237	-5.444
125.89	-4.0197	51.165	-4.8444	0.75081	-1.9508	0.15169	-0.087147	0.16961	0.66022	-1.3176	3492.6	22.118	-1.6944	80.547	-58.201	76.487	74.306	21.235	-3.9016	-4.5912	0.89214	-1.8659	34.237	-5.444
125.89	-4.0151	51.177	-4.8437	0.75035	-1.9499	0.15815	-0.096638	0.16875	0.66022	-1.3176	3491.9	22.123	-1.6924	80.55	-58.359	76.491	74.306	21.235	-3.9016	-4.5912	0.89214	-1.8659	34.237	-5.444
125.89	-4.0105	51.19	-4.8429	0.74985	-1.9491	0.16445	-0.10604	0.16774	0.66022	-1.3176	3491.3	22.128	-1.6904	80.552	-58.517	76.494	74.306	21.235	-3.9016	-4.5912	0.89214	-1.8659	34.237	-5.444
125.89	-4.0059	51.203	-4.842	0.74929	-1.9483	0.17057	-0.11535	0.1666	0.66022	-1.3176	3490.6	22.134	-1.6884	80.555	-58.676	76.497	74.306	21.235	-3.9016	-4.5912	0.89214	-1.8659	34.237	-5.444
125.89	-4.0012	51.216	-4.8412	0.74869	-1.9474	0.17652	-0.12456	0.16532	0.66022	-1.3176	3489.9	22.139	-1.6863	80.558	-58.835	76.501	74.306	21.235	-3.9016	-4.5912	0.89214	-1.8659	34.237	-5.444
125.89	-3.9965	51.23	-4.8403	0.74805	-1.9466	0.18229	-0.13366	0.1639	0.66022	-1.3176	3489.2	22.144	-1.6843	80.561	-58.995	76.504	74.306	21.235	-3.9016	-4.5912	0.89214	-1.8659	34.237	-5.444
125.89	-3.9918	51.243	-4.8393	0.74736	-1.9458	0.18788	-0.14263	0.16235	0.66022	-1.3176	3488.6	22.149	-1.6823	80.564	-59.154	76.508	74.306	21.235	-3.9016	-4.5912	0.89214	-1.8659	34.237	-5.444
125.89	-3.9871	51.256	-4.8384	0.74662	-1.945	0.19328	-0.15148	0.16066	0.66022	-1.3176	3487.9	22.154	-1.6802	80.566	-59.313	76.511	74.306	21.235	-3.9016	-4.5912	0.89214	-1.8659	34.237	-5.444
125.89	-3.9823	51.27	-4.8374	0.74584	-1.9442	0.19848	-0.1602	0.15883	0.66022	-1.3176	3487.2	22.16	-1.6782	80.569	-59.473	76.515	74.306	21.235	-3.9016	-4.5912	0.89214	-1.8659	34.237	-5.444
125.89	-3.9776	51.283	-4.8364	0.74502	-1.9434	0.20348	-0.16876	0.15688	0.66022	-1.3176	3486.6	22.165	-1.6761	80.572	-59.632	76.518	74.306	21.235	-3.9016	-4.5912	0.89214	-1.8659	34.237	-5.444
125.89	-3.9728	51.297	-4.8354	0.74415	-1.9426	0.20828	-0.17718	0.15479	0.66022	-1.3176	3485.9	22.17	-1.674	80.575	-59.791	76.522	74.306	21.235	-3.9016	-4.5912	0.89214	-1.8659	34.237	-5.444
125.89	-3.968	51.311	-4.8343	0.74325	-1.9418	0.21288	-0.18544	0.15257	0.66022	-1.3176	3485.2	22.176	-1.6719	80.578	-59.95	76.525	74.306	21.235	-3.9016	-4.5912	0.89214	-1.8659	34.237	-5.444
125.89	-3.9632	51.324	-4.8332	0.7423	-1.9411	0.21726	-0.19353	0.15023	0.66022	-1.3176	3484.5	22.181	-1.6699	80.581	-60.109	76.529	74.306	21.235	-3.9016	-4.5912	0.89214	-1.8659	34.237	-5.444
125.89	-3.9585	51.338	-4.8321	0.74131	-1.9403	0.22143	-0.20145	0.14776	0.66022	-1.3176	3483.9	22.186	-1.6678	80.584	-60.266	76.532	74.306	21.235	-3.9016	-4.5912	0.89214	-1.8659	34.237	-5.444
125.89	-3.9537	51.352	-4.831	0.74029	-1.9396	0.22538	-0.20919	0.14516	0.66022	-1.3176	3483.2	22.192	-1.6657	80.587	-60.424	76.536	74.306	21.235	-3.9016	-4.5912	0.89214	-1.8659	34.237	-5.444
125.89	-3.9489	51.365	-4.8299	0.73922	-1.9389	0.22911	-0.21674	0.14245	0.66022	-1.3176	3482.5	22.197	-1.6636	80.589	-60.58	76.539	74.306	21.235	-3.9016	-4.5912	0.89214	-1.8659	34.237	-5.444
125.89	-3.9441	51.379	-4.8287	0.73812	-1.9382	0.23261	-0.2241	0.13962	0.66022	-1.3176	3481.8	22.202	-1.6616	80.592	-60.735	76.543	74.306	21.235	-3.9016	-4.5912	0.89214	-1.8659	34.237	-5.444
125.89	-3.9393	51.393	-4.8276	0.73698	-1.9375	0.23589	-0.23126	0.13667	0.66022	-1.3176	3481.2	22.208	-1.6595	80.595	-60.889	76.546	74.306	21.235	-3.9016	-4.5912	0.89214	-1.8659	34.237	-5.444
125.88	-3.9345	51.407	-4.8264	0.73581	-1.9368	0.23894	-0.23822	0.13361	0.66022	-1.3176	3480.5	22.213	-1.6574	80.598	-61.042	76.55	74.306	21.235	-3.9016	-4.5912	0.89214	-1.8659	34.237	-5.444
125.88	-3.9297	51.42	-4.8252	0.7346	-1.9362	0.24176	-0.24497	0.13044	0.66022	-1.3176	3479.8	22.219	-1.6553	80.601	-61.194	76.553	74.306	21.235	-3.9016	-4.5912	0.89214	-1.8659	34.237	-5.444
125.88	-3.925	51.434	-4.824	0.73336	-1.9355	0.24434	-0.2515	0.12717	0.66022	-1.3176	3479.1	22.224	-1.6533	80.604	-61.344	76.557	74.306	21.235	-3.9016	-4.5912	0.89214	-1.8659	34.237	-5.444
125.88	-3.9202	51.447	-4.8227	0.73208	-1.9349	0.24669	-0.2578	0.12378	0.66022	-1.3176	3478.5	22.229	-1.6512	80.607	-61.492	76.56	74.306	21.235	-3.9016	-4.5912	0.89214	-1.8659	34.237	-5.444
125.88	-3.9155	51.46	-4.8215	0.73078	-1.9343	0.24881	-0.26389	0.1203	0.66022	-1.3176	3477.8	22.234	-1.6491	80.61	-61.638	76.564	74.306	21.235	-3.9016	-4.5912	0.89214	-1.8659	34.237	-5.444
125.88	-3.9107	51.474	-4.8202	0.72945	-1.9337	0.25068	-0.26974	0.11672	0.66022	-1.3176	3477.1	22.239	-1.6471	80.613	-61.782	76.568	74.306	21.235	-3.9016	-4.5912	0.89214	-1.8659	34.237	-5.444
125.88	-3.906	51.487	-4.819	0.72808	-1.9331	0.25231	-0.27535	0.11304	0.66022	-1.3176	3476.4	22.245	-1.645	80.616	-61.923	76.571	74.306	21.235	-3.9016	-4.5912	0.89214	-1.8659	34.237	-5.444
125.88	-3.9013	51.5	-4.8177	0.72669	-1.9326	0.25371	-0.28073	0.10928	0.66022	-1.3176	3475.8	22.25	-1.643	80.618	-62.061	76.575	74.306	21.235	-3.9016	-4.5912	0.89214	-1.8659	34.237	-5.444
125.89	-3.8966	51.513	-4.8165	0.72528	-1.932	0.25486	-0.28587	0.10542	0.66022	-1.3176	3475.1	22.255	-1.6409	80.621	-62.196	76.578	74.306	21.235	-3.9016	-4.5912	0.89214	-1.8659	34.237	-5.444
125.89	-3.8919	51.526	-4.8152	0.72383	-1.9315	0.25577	-0.29076	0.10148	0.66022	-1.3176	3474.4	22.26	-1.6389	80.624	-62.328	76.582	74.306	21.235	-3.9016	-4.5912	0.89214	-1.8659	34.237	-5.444
125.89	-3.8872	51.539	-4.8139	0.72237	-1.931	0.25644	-0.2954	0.097461	0.66022	-1.3176	3473.7	22.265	-1.6369	80.627	-62.456	76.585	74.306	21.235	-3.9016	-4.5912	0.89214	-1.8659	34.237	-5.444
125.89	-3.8826	51.551	-4.8126	0.72088	-1.9305	0.25687	-0.29978	0.093364	0.66022	-1.3176	3473.0	22.269	-1.6349	80.63	-62.58	76.589	74.306	21.235	-3.9016	-4.5912	0.89214	-1.8659	34.237	-5.444
125.89	-3.8779	51.564	-4.8113	0.71937	-1.9301	0.25706	-0.30391	0.089193	0.66022	-1.3176	3472.4	22.274	-1.6329	80.633	-62.7	76.592	74.306	21.235	-3.9016	-4.5912	0.89214	-1.8659	34.237	-5.444
125.89	-3.8733	51.576	-4.81	0.71784	-1.9296	0.257	-0.30779	0.084952	0.66022	-1.3176	3471.7	22.279	-1.6309	80.636	-62.815	76.596	74.306	21.235	-3.9016	-4.5912	0.89214	-1.8659	34.237	-5.444
125.89	-3.8687	51.588	-4.8088	0.71629	-1.9292	0.25671	-0.3114	0.080646	0.66022	-1.3176	3471.0	22.284	-1.6289	80.639	-62.924	76.599	74.306	21.235	-3.9016	-4.5912	0.89214	-1.8659	34.237	-5.444
125.89	-3.8642	51.6	-4.8075	0.71473	-1.9288	0.25618	-0.31476	0.076278	0.66022	-1.3176	3470.3	22.288	-1.6269	80.642	-63.028	76.603	74.306	21.235	-3.9016	-4.5912	0.89214	-1.8659	34.237	-5.444
125.89	-3.8596	51.612	-4.8062	0.71315	-1.9285	0.25541	-0.31785	0.071853	0.66022	-1.3176	3469.7	22.293	-1.6249	80.645	-63.125	76.606	74.306	21.235	-3.9016	-4.5912	0.89214	-1.8659	34.237	-5.444
125.89	-3.8551	51.623	-4.8049	0.71155	-1.9281	0.2544	-0.32068	0.067373	0.66022	-1.3176	3469.0	22.297	-1.6229	80.647	-63.217	76.61	74.306	21.235	-3.9016	-4.5912	0.89214	-1.8659	34.237	-5.444
125.89	-3.8506	51.634	-4.8037	0.70994	-1.9278	0.25316	-0.32324	0.062843	0.66022	-1.3176	3468.3	22.301	-1.621	80.65	-63.301	76.613	74.306	21.235	-3.9016	-4.5912	0.89214	-1.8659	34.237	-5.444
125.89	-3.8461	51.646	-4.8024	0.70832	-1.9275	0.25168	-0.32554	0.058268	0.66022	-1.3176	3467.6	22.306	-1.619	80.653	-63.377	76.617	74.306	21.235	-3.9016	-4.5912	0.89214	-1.8659	34.237	-5.444
125.89	-3.8416	51.656	-4.8011	0.70668	-1.9272	0.24998	-0.32757	0.053651	0.66022	-1.3176	3466.9	22.31	-1.6171	80.656	-63.446	76.62	74.306	21.235	-3.9016	-4.5912	0.89214	-1.8659	34.237	-5.444
125.89	-3.8372	51.667	-4.7999	0.70504	-1.9269	0.24805	-0.32933	0.048996	0.66022	-1.3176	3466.3	22.314	-1.6152	80.659	-63.506	76.624	74.306	21.235	-3.9016	-4.5912	0.89214	-1.8659	34.237	-5.444
125.89	-3.8328	51.678	-4.7987	0.70339	-1.9267	0.24589	-0.33083	0.044308	0.66022	-1.3176	3465.6	22.318	-1.6133	80.662	-63.558	76.627	74.306	21.235	-3.9016	-4.5912	0.89214	-1.8659	34.237	-5.444
125.89	-3.8284	51.688	-4.7974	0.70173	-1.9265	0.24351	-0.33206	0.03959	0.66022	-1.3176	3464.9	22.321	-1.6114	80.664	-63.6	76.631	74.306	21.235	-3.9016	-4.5912	0.89214	-1.8659	34.237	-5.444
125.9	-3.824	51.698	-4.7962	0.70007	-1.9263	0.24091	-0.33303	0.034846	0.66022	-1.3176	3464.2	22.325	-1.6095	80.667	-63.633	76.634	74.306	21.235	-3.9016	-4.5912	0.89214	-1.8659	34.237	-5.444
125.9	-3.8197	51.708	-4.795	0.6984	-1.9262	0.23809	-0.33374	0.030082	0.66022	-1.3176	3463.5	22.329	-1.6076	80.67	-63.657	76.638	74.306	21.235	-3.9016	-4.5912	0.89214	-1.8659	34.237	-5.444
125.9	-3.8154	51.717	-4.7938	0.69673	-1.926	0.23506	-0.33418	0.025301	0.66022	-1.3176	3462.9	22.332	-1.6057	80.673	-63.671	76.641	74.306	21.235	-3.9016	-4.5912	0.89214	-1.8659	34.237	-5.444
125.9	-3.8111	51.726	-4.7927	0.69506	-1.9259	0.23182	-0.33436	0.020506	0.66022	-1.3176	3462.2	22.336	-1.6039	80.676	-63.675	76.644	74.306	21.235	-3.9016	-4.5912	0.89214	-1.8659	34.237	-5.444
125.9	-3.8069	51.736	-4.7915	0.69339	-1.9258	0.22837	-0.33428	0.015703	0.66022	-1.3176	3461.5	22.339	-1.602	80.678	-63.668	76.648	74.306	21.235	-3.9016	-4.5912	0.89214	-1.8659	34.237	-5.444
125.9	-3.8027	51.744	-4.7904	0.69172	-1.9257	0.22473	-0.33394	0.010895	0.66022	-1.3176	3460.8	22.342	-1.6002	80.681	-63.653	76.651	74.306	21.235	-3.9016	-4.5912	0.89214	-1.8659	34.237	-5.444
125.9	-3.7985	51.753	-4.7893	0.69005	-1.9257	0.22088	-0.33335	0.0060857	0.66022	-1.3176	3460.2	22.345	-1.5984	80.684	-63.627	76.655	74.306	21.235	-3.9016	-4.5912	0.89214	-1.8659	34.237	-5.444
125.91	-3.7944	51.761	-4.7882	0.68839	-1.9257	0.21684	-0.3325	0.00128	0.66022	-1.3176	3459.5	22.348	-1.5966	80.686	-63.592	76.658	74.306	21.235	-3.9016	-4.5912	0.89214	-1.8659	34.237	-5.444
125.91	-3.7903	51.769	-4.7871	0.68673	-1.9257	0.21261	-0.33141	-0.0035184	0.66022	-1.3176	3458.8	22.351	-1.5948	80.689	-63.548	76.661	74.306	21.235	-3.9016	-4.5912	0.89214	-1.8659	34.237	-5.444
125.91	-3.7862	51.777	-4.7861	0.68507	-1.9257	0.2082	-0.33006	-0.0083056	0.66022	-1.3176	3458.1	22.354	-1.5931	80.692	-63.495	76.665	74.306	21.235	-3.9016	-4.5912	0.89214	-1.8659	34.237	-5.444
125.91	-3.7822	51.784	-4.785	0.68343	-1.9258	0.20361	-0.32847	-0.013078	0.66022	-1.3176	3457.4	22.356	-1.5913	80.694	-63.433	76.668	74.306	21.235	-3.9016	-4.5912	0.89214	-1.8659	34.237	-5.444
125.91	-3.7782	51.792	-4.784	0.68179	-1.9258	0.19885	-0.32664	-0.017831	0.66022	-1.3176	3456.8	22.359	-1.5896	80.697	-63.364	76.671	74.306	21.235	-3.9016	-4.5912	0.89214	-1.8659	34.237	-5.444
125.91	-3.7743	51.799	-4.783	0.68016	-1.9259	0.19391	-0.32457	-0.022561	0.66022	-1.3176	3456.1	22.361	-1.5879	80.7	-63.287	76.674	74.306	21.235	-3.9016	-4.5912	0.89214	-1.8659	34.237	-5.444
125.92	-3.7704	51.805	-4.7821	0.67854	-1.9261	0.18881	-0.32227	-0.027265	0.66022	-1.3176	3455.4	22.363	-1.5862	80.702	-63.203	76.678	74.306	21.235	-3.9016	-4.5912	0.89214	-1.8659	34.237	-5.444
125.92	-3.7666	51.812	-4.7812	0.67694	-1.9262	0.18355	-0.31973	-0.031938	0.66022	-1.3176	3454.7	22.366	-1.5845	80.705	-63.112	76.681	74.306	21.235	-3.9016	-4.5912	0.89214	-1.8659	34.237	-5.444
125.92	-3.7628	51.818	-4.7802	0.67535	-1.9264	0.17814	-0.31697	-0.036577	0.66022	-1.3176	3454.0	22.368	-1.5829	80.708	-63.015	76.684	74.306	21.235	-3.9016	-4.5912	0.89214	-1.8659	34.237	-5.444
125.92	-3.759	51.824	-4.7794	0.67377	-1.9266	0.17257	-0.31398	-0.041179	0.66022	-1.3176	3453.4	22.37	-1.5813	80.71	-62.913	76.687	74.306	21.235	-3.9016	-4.5912	0.89214	-1.8659	34.237	-5.444
125.93	-3.7553	51.829	-4.7785	0.67221	-1.9268	0.16687	-0.31078	-0.04574	0.66022	-1.3176	3452.7	22.371	-1.5797	80.713	-62.806	76.691	74.306	21.235	-3.9016	-4.5912	0.89214	-1.8659	34.237	-5.444
125.93	-3.7517	51.834	-4.7777	0.67066	-1.927	0.16103	-0.30736	-0.050256	0.66022	-1.3176	3452.0	22.373	-1.5781	80.715	-62.693	76.694	74.306	21.235	-3.9016	-4.5912	0.89214	-1.8659	34.237	-5.444
125.93	-3.7481	51.84	-4.7769	0.66914	-1.9273	0.15505	-0.30372	-0.054724	0.66022	-1.3176	3451.3	22.375	-1.5765	80.718	-62.577	76.697	74.306	21.235	-3.9016	-4.5912	0.89214	-1.8659	34.237	-5.444
125.93	-3.7446	51.844	-4.7762	0.66763	-1.9276	0.14895	-0.29989	-0.059142	0.66022	-1.3176	3450.6	22.376	-1.575	80.72	-62.456	76.7	74.306	21.235	-3.9016	-4.5912	0.89214	-1.8659	34.237	-5.444
125.94	-3.7411	51.849	-4.7754	0.66614	-1.9279	0.14273	-0.29585	-0.063504	0.66022	-1.3176	3450.0	22.377	-1.5735	80.723	-62.332	76.703	74.306	21.235	-3.9016	-4.5912	0.89214	-1.8659	34.237	-5.444
125.94	-3.7377	51.853	-4.7747	0.66467	-1.9282	0.1364	-0.29161	-0.067809	0.66022	-1.3176	3449.3	22.378	-1.572	80.725	-62.205	76.706	74.306	21.235	-3.9016	-4.5912	0.89214	-1.8659	34.237	-5.444
125.94	-3.7344	51.857	-4.7741	0.66322	-1.9286	0.12996	-0.28719	-0.072053	0.66022	-1.3176	3448.6	22.38	-1.5705	80.727	-62.075	76.709	74.306	21.235	-3.9016	-4.5912	0.89214	-1.8659	34.237	-5.444
125.95	-3.7311	51.861	-4.7734	0.6618	-1.9289	0.12341	-0.28257	-0.076234	0.66022	-1.3176	3447.9	22.38	-1.5691	80.73	-61.943	76.712	74.306	21.235	-3.9016	-4.5912	0.89214	-1.8659	34.237	-5.444
125.95	-3.7279	51.864	-4.7728	0.6604	-1.9293	0.11678	-0.27778	-0.080348	0.66022	-1.3176	3447.3	22.381	-1.5677	80.732	-61.808	76.715	74.306	21.235	-3.9016	-4.5912	0.89214	-1.8659	34.237	-5.444
125.95	-3.7248	51.867	-4.7723	0.65902	-1.9297	0.11005	-0.27281	-0.084392	0.66022	-1.3176	3446.6	22.382	-1.5664	80.734	-61.672	76.718	74.306	21.235	-3.9016	-4.5912	0.89214	-1.8659	34.237	-5.444
125.95	-3.7217	51.87	-4.7717	0.65767	-1.9302	0.10323	-0.26766	-0.088365	0.66022	-1.3176	3445.9	22.383	-1.565	80.737	-61.533	76.721	74.306	21.235	-3.9016	-4.5912	0.89214	-1.8659	34.237	-5.444
125.96	-3.7188	51.873	-4.7712	0.65634	-1.9306	0.096344	-0.26236	-0.092262	0.66022	-1.3176	3445.2	22.383	-1.5638	80.739	-61.393	76.724	74.306	21.235	-3.9016	-4.5912	0.89214	-1.8659	34.237	-5.444
125.96	-3.7159	51.875	-4.7708	0.65504	-1.9311	0.089383	-0.25689	-0.096082	0.66022	-1.3176	3444.5	22.384	-1.5625	80.741	-61.252	76.727	74.306	21.235	-3.9016	-4.5912	0.89214	-1.8659	34.237	-5.444
125.96	-3.7131	51.877	-4.7703	0.65377	-1.9316	0.082357	-0.25126	-0.099823	0.66022	-1.3176	3443.9	22.384	-1.5613	80.744	-61.11	76.73	74.306	21.235	-3.9016	-4.5912	0.89214	-1.8659	34.237	-5.444
125.97	-3.7104	51.879	-4.7699	0.65253	-1.9321	0.075272	-0.24549	-0.10348	0.66022	-1.3176	3443.2	22.384	-1.5601	80.746	-60.967	76.733	74.306	21.235	-3.9016	-4.5912	0.89214	-1.8659	34.237	-5.444
125.97	-3.7077	51.881	-4.7696	0.65132	-1.9326	0.068134	-0.23957	-0.10706	0.66022	-1.3176	3442.5	22.384	-1.559	80.748	-60.823	76.736	74.306	21.235	-3.9016	-4.5912	0.89214	-1.8659	34.237	-5.444
125.97	-3.7052	51.882	-4.7693	0.65014	-1.9332	0.060949	-0.23351	-0.11054	0.66022	-1.3176	3441.8	22.384	-1.5578	80.75	-60.679	76.739	74.306	21.235	-3.9016	-4.5912	0.89214	-1.8659	34.237	-5.444
125.98	-3.7028	51.883	-4.769	0.64898	-1.9337	0.053724	-0.22732	-0.11394	0.66022	-1.3176	3441.2	22.384	-1.5568	80.752	-60.534	76.742	74.306	21.235	-3.9016	-4.5912	0.89214	-1.8659	34.237	-5.444
125.98	-3.7005	51.884	-4.7687	0.64786	-1.9343	0.046464	-0.221	-0.11725	0.66022	-1.3176	3440.5	22.384	-1.5558	80.754	-60.389	76.744	74.306	21.235	-3.9016	-4.5912	0.89214	-1.8659	34.237	-5.444
125.99	-3.6982	51.885	-4.7685	0.64677	-1.9349	0.039176	-0.21455	-0.12046	0.66022	-1.3176	3439.8	22.383	-1.5548	80.757	-60.244	76.747	74.306	21.235	-3.9016	-4.5912	0.89214	-1.8659	34.237	-5.444
125.99	-3.6961	51.885	-4.7683	0.64572	-1.9355	0.031866	-0.20799	-0.12359	0.66022	-1.3176	3439.1	22.383	-1.5539	80.759	-60.099	76.75	74.306	21.235	-3.9016	-4.5912	0.89214	-1.8659	34.237	-5.444
125.99	-3.6941	51.885	-4.7682	0.64469	-1.9361	0.024538	-0.20132	-0.12661	0.66022	-1.3176	3438.5	22.382	-1.553	80.761	-59.954	76.753	74.306	21.235	-3.9016	-4.5912	0.89214	-1.8659	34.237	-5.444
126.0	-3.6922	51.885	-4.7681	0.64371	-1.9368	0.017201	-0.19454	-0.12954	0.66022	-1.3176	3437.8	22.382	-1.5521	80.763	-59.809	76.755	74.306	21.235	-3.9016	-4.5912	0.89214	-1.8659	34.237	-5.444
126.0	-3.6905	51.885	-4.768	0.64275	-1.9374	0.0098581	-0.18767	-0.13237	0.66022	-1.3176	3437.1	22.381	-1.5514	80.765	-59.665	76.758	74.306	21.235	-3.9016	-4.5912	0.89214	-1.8659	34.237	-5.444
126.0	-3.6888	51.884	-4.768	0.64183	-1.9381	0.0025166	-0.18069	-0.1351	0.66022	-1.3176	3436.4	22.38	-1.5506	80.767	-59.521	76.76	74.306	21.235	-3.9016	-4.5912	0.89214	-1.8659	34.237	-5.444
126.01	-3.6873	51.883	-4.768	0.64094	-1.9388	-0.0048182	-0.17363	-0.13772	0.66022	-1.3176	3435.8	22.379	-1.5499	80.768	-59.377	76.763	74.306	21.235	-3.9016	-4.5912	0.89214	-1.8659	34.237	-5.444
126.01	-3.6859	51.882	-4.768	0.64009	-1.9395	-0.012141	-0.16648	-0.14025	0.66022	-1.3176	3435.1	22.378	-1.5493	80.77	-59.234	76.766	74.306	21.235	-3.9016	-4.5912	0.89214	-1.8659	34.237	-5.444
126.02	-3.6846	51.881	-4.7681	0.63928	-1.9402	-0.019445	-0.15926	-0.14267	0.66022	-1.3176	3434.4	22.377	-1.5487	80.772	-59.092	76.768	74.306	21.235	-3.9016	-4.5912	0.89214	-1.8659	34.237	-5.444
126.02	-3.6834	51.88	-4.7682	0.6385	-1.9409	-0.026726	-0.15196	-0.14499	0.66022	-1.3176	3433.7	22.376	-1.5482	80.774	-58.951	76.771	74.306	21.235	-3.9016	-4.5912	0.89214	-1.8659	34.237	-5.444
126.02	-3.6824	51.878	-4.7684	0.63776	-1.9416	-0.033978	-0.14459	-0.14719	0.66022	-1.3176	3433.1	22.375	-1.5478	80.776	-58.81	76.773	74.306	21.235	-3.9016	-4.5912	0.89214	-1.8659	34.237	-5.444
126.03	-3.6815	51.876	-4.7686	0.63705	-1.9424	-0.041196	-0.13716	-0.1493	0.66022	-1.3176	3432.4	22.373	-1.5474	80.778	-58.67	76.776	74.306	21.235	-3.9016	-4.5912	0.89214	-1.8659	34.237	-5.444
126.03	-3.6808	51.874	-4.7688	0.63639	-1.9431	-0.048375	-0.12967	-0.15129	0.66022	-1.3176	3431.7	22.372	-1.547	80.779	-58.531	76.778	74.306	21.235	-3.9016	-4.5912	0.89214	-1.8659	34.237	-5.444
126.04	-3.6802	51.872	-4.7691	0.63576	-1.9439	-0.055509	-0.12213	-0.15318	0.66022	-1.3176	3431.0	22.37	-1.5467	80.781	-58.394	76.781	74.306	21.235	-3.9016	-4.5912	0.89214	-1.8659	34.237	-5.444
126.04	-3.6797	51.869	-4.7693	0.63517	-1.9447	-0.062594	-0.11455	-0.15496	0.66022	-1.3176	3430.4	22.369	-1.5465	80.783	-58.257	76.783	74.306	21.235	-3.9016	-4.5912	0.89214	-1.8659	34.237	-5.444
126.04	-3.6794	51.866	-4.7697	0.63461	-1.9454	-0.069624	-0.10692	-0.15663	0.66022	-1.3176	3429.7	22.367	-1.5464	80.784	-58.121	76.785	74.306	21.235	-3.9016	-4.5912	0.89214	-1.8659	34.237	-5.444
126.05	-3.6793	51.863	-4.77	0.6341	-1.9462	-0.076595	-0.099253	-0.15819	0.66022	-1.3176	3429.0	22.365	-1.5463	80.786	-57.987	76.788	74.306	21.235	-3.9016	-4.5912	0.89214	-1.8659	34.237	-5.444
126.05	-3.6793	51.86	-4.7704	0.63362	-1.947	-0.083502	-0.091555	-0.15964	0.66022	-1.3176	3428.4	22.363	-1.5462	80.788	-57.854	76.79	74.306	21.235	-3.9016	-4.5912	0.89214	-1.8659	34.237	-5.444
126.06	-3.6794	51.857	-4.7709	0.63318	-1.9478	-0.090341	-0.08383	-0.16099	0.66022	-1.3176	3427.7	22.361	-1.5463	80.789	-57.722	76.792	74.306	21.235	-3.9016	-4.5912	0.89214	-1.8659	34.237	-5.444
126.06	-3.6798	51.853	-4.7713	0.63278	-1.9486	-0.097106	-0.076083	-0.16222	0.66022	-1.3176	3427.0	22.359	-1.5464	80.791	-57.591	76.794	74.306	21.235	-3.9016	-4.5912	0.89214	-1.8659	34.237	-5.444
126.07	-3.6802	51.85	-4.7718	0.63242	-1.9494	-0.10379	-0.068318	-0.16334	0.66022	-1.3176	3426.3	22.357	-1.5465	80.792	-57.462	76.797	74.306	21.235	-3.9016	-4.5912	0.89214	-1.8659	34.237	-5.444
126.07	-3.6809	51.846	-4.7724	0.6321	-1.9503	-0.1104	-0.06054	-0.16435	0.66022	-1.3176	3425.7	22.355	-1.5468	80.794	-57.334	76.799	74.306	21.235	-3.9016	-4.5912	0.89214	-1.8659	34.237	-5.444
126.07	-3.6816	51.842	-4.773	0.63182	-1.9511	-0.11692	-0.052755	-0.16525	0.66022	-1.3176	3425.0	22.353	-1.5471	80.795	-57.208	76.801	74.306	21.235	-3.9016	-4.5912	0.89214	-1.8659	34.237	-5.444
126.08	-3.6826	51.838	-4.7736	0.63157	-1.9519	-0.12335	-0.044966	-0.16605	0.66022	-1.3176	3424.3	22.35	-1.5474	80.797	-57.083	76.803	74.306	21.235	-3.9016	-4.5912	0.89214	-1.8659	34.237	-5.444
126.08	-3.6837	51.833	-4.7742	0.63137	-1.9528	-0.12969	-0.037178	-0.16673	0.66022	-1.3176	3423.7	22.348	-1.5479	80.798	-56.96	76.805	74.306	21.235	-3.9016	-4.5912	0.89214	-1.8659	34.237	-5.444
126.09	-3.685	51.829	-4.7748	0.6312	-1.9536	-0.13593	-0.029395	-0.1673	0.66022	-1.3176	3423.0	22.345	-1.5484	80.799	-56.838	76.807	74.306	21.235	-3.9016	-4.5912	0.89214	-1.8659	34.237	-5.444
126.09	-3.6865	51.824	-4.7755	0.63107	-1.9544	-0.14207	-0.021623	-0.16777	0.66022	-1.3176	3422.3	22.343	-1.549	80.801	-56.718	76.809	74.306	21.235	-3.9016	-4.5912	0.89214	-1.8659	34.237	-5.444
126.1	-3.6881	51.819	-4.7763	0.63098	-1.9553	-0.1481	-0.013865	-0.16813	0.66022	-1.3176	3421.6	22.34	-1.5497	80.802	-56.6	76.811	74.306	21.235	-3.9016	-4.5912	0.89214	-1.8659	34.237	-5.444
126.1	-3.6899	51.814	-4.777	0.63093	-1.9561	-0.15403	-0.0061258	-0.16838	0.66022	-1.3176	3421.0	22.337	-1.5504	80.803	-56.483	76.813	74.306	21.235	-3.9016	-4.5912	0.89214	-1.8659	34.237	-5.444
126.1	-3.6919	51.809	-4.7778	0.63092	-1.9569	-0.15984	0.0015906	-0.16852	0.66022	-1.3176	3420.3	22.335	-1.5512	80.805	-56.368	76.815	74.306	21.235	-3.9016	-4.5912	0.89214	-1.8659	34.237	-5.444
126.11	-3.694	51.803	-4.7786	0.63095	-1.9578	-0.16554	0.00928	-0.16856	0.66022	-1.3176	3419.6	22.332	-1.5521	80.806	-56.255	76.817	74.306	21.235	-3.9016	-4.5912	0.89214	-1.8659	34.237	-5.444
126.11	-3.6963	51.798	-4.7795	0.63101	-1.9586	-0.17112	0.016938	-0.16849	0.66022	-1.3176	3419.0	22.329	-1.553	80.807	-56.144	76.819	74.306	21.235	-3.9016	-4.5912	0.89214	-1.8659	34.237	-5.444
126.12	-3.6988	51.792	-4.7803	0.63112	-1.9595	-0.17658	0.024562	-0.16831	0.66022	-1.3176	3418.3	22.326	-1.554	80.808	-56.034	76.821	74.306	21.235	-3.9016	-4.5912	0.89214	-1.8659	34.237	-5.444
126.12	-3.7014	51.786	-4.7812	0.63126	-1.9603	-0.18192	0.032146	-0.16804	0.66022	-1.3176	3417.6	22.323	-1.5551	80.809	-55.926	76.823	74.306	21.235	-3.9016	-4.5912	0.89214	-1.8659	34.237	-5.444
126.13	-3.7042	51.78	-4.7822	0.63144	-1.9612	-0.18713	0.039687	-0.16766	0.66022	-1.3176	3417.0	22.32	-1.5563	80.811	-55.82	76.825	74.306	21.235	-3.9016	-4.5912	0.89214	-1.8659	34.237	-5.444
126.13	-3.7072	51.774	-4.7831	0.63166	-1.962	-0.19221	0.047181	-0.16717	0.66022	-1.3176	3416.3	22.317	-1.5575	80.812	-55.716	76.826	74.306	21.235	-3.9016	-4.5912	0.89214	-1.8659	34.237	-5.444
126.14	-3.7104	51.768	-4.7841	0.63191	-1.9628	-0.19717	0.054625	-0.16659	0.66022	-1.3176	3415.6	22.314	-1.5588	80.813	-55.614	76.828	74.306	21.235	-3.9016	-4.5912	0.89214	-1.8659	34.237	-5.444
126.14	-3.7137	51.761	-4.7851	0.6322	-1.9637	-0.20177	0.062	-0.16588	0.66022	-1.3176	3415.0	22.311	-1.5602	80.814	-55.513	76.83	74.306	21.235	-3.9016	-4.5912	0.89214	-1.8659	34.237	-5.444
126.14	-3.7172	51.755	-4.7861	0.63253	-1.9645	-0.20498	0.069227	-0.16491	0.66022	-1.3176	3414.3	22.308	-1.5616	80.815	-55.415	76.832	74.306	21.235	-3.9016	-4.5912	0.89214	-1.8659	34.237	-5.444
126.15	-3.7208	51.748	-4.7871	0.63289	-1.9653	-0.20809	0.076379	-0.16386	0.66022	-1.3176	3413.6	22.304	-1.5632	80.816	-55.319	76.833	74.306	21.235	-3.9016	-4.5912	0.89214	-1.8659	34.237	-5.444
126.15	-3.7247	51.741	-4.7882	0.63329	-1.9661	-0.2111	0.083453	-0.16271	0.66022	-1.3176	3413.0	22.301	-1.5647	80.817	-55.225	76.835	74.306	21.235	-3.9016	-4.5912	0.89214	-1.8659	34.237	-5.444
126.16	-3.7286	51.735	-4.7892	0.63373	-1.9669	-0.214	0.090447	-0.16148	0.66022	-1.3176	3412.3	22.298	-1.5664	80.818	-55.132	76.837	74.306	21.235	-3.9016	-4.5912	0.89214	-1.8659	34.237	-5.444
126.16	-3.7328	51.728	-4.7903	0.6342	-1.9677	-0.21679	0.097358	-0.16016	0.66022	-1.3176	3411.6	22.294	-1.5681	80.819	-55.042	76.839	74.306	21.235	-3.9016	-4.5912	0.89214	-1.8659	34.237	-5.444
126.17	-3.7371	51.721	-4.7914	0.6347	-1.9685	-0.21947	0.10418	-0.15876	0.66022	-1.3176	3411.0	22.291	-1.5699	80.82	-54.954	76.84	74.306	21.235	-3.9016	-4.5912	0.89214	-1.8659	34.237	-5.444
126.17	-3.7415	51.713	-4.7925	0.63524	-1.9693	-0.22203	0.11092	-0.15727	0.66022	-1.3176	3410.3	22.287	-1.5717	80.82	-54.868	76.842	74.306	21.235	-3.9016	-4.5912	0.89214	-1.8659	34.237	-5.444
126.18	-3.7461	51.706	-4.7936	0.63581	-1.9701	-0.22449	0.11757	-0.15571	0.66022	-1.3176	3409.6	22.284	-1.5737	80.821	-54.784	76.843	74.306	21.235	-3.9016	-4.5912	0.89214	-1.8659	34.237	-5.444
126.18	-3.7508	51.699	-4.7947	0.63642	-1.9709	-0.22683	0.12412	-0.15406	0.66022	-1.3176	3409.0	22.28	-1.5756	80.822	-54.702	76.845	74.306	21.235	-3.9016	-4.5912	0.89214	-1.8659	34.237	-5.444
126.18	-3.7557	51.691	-4.7959	0.63705	-1.9716	-0.22906	0.13058	-0.15234	0.66022	-1.3176	3408.3	22.276	-1.5777	80.823	-54.623	76.846	74.306	21.235	-3.9016	-4.5912	0.89214	-1.8659	34.237	-5.444
126.19	-3.7607	51.684	-4.797	0.63772	-1.9724	-0.23118	0.13694	-0.15053	0.66022	-1.3176	3407.6	22.273	-1.5797	80.824	-54.545	76.848	74.306	21.235	-3.9016	-4.5912	0.89214	-1.8659	34.237	-5.444
126.19	-3.7658	51.676	-4.7982	0.63842	-1.9732	-0.23318	0.1432	-0.14865	0.66022	-1.3176	3407.0	22.269	-1.5819	80.825	-54.47	76.85	74.306	21.235	-3.9016	-4.5912	0.89214	-1.8659	34.237	-5.444
126.2	-3.7711	51.668	-4.7994	0.63915	-1.9739	-0.23507	0.14935	-0.1467	0.66022	-1.3176	3406.3	22.265	-1.5841	80.825	-54.397	76.851	74.306	21.235	-3.9016	-4.5912	0.89214	-1.8659	34.237	-5.444
126.2	-3.7765	51.66	-4.8006	0.63992	-1.9746	-0.23684	0.1554	-0.14467	0.66022	-1.3176	3405.7	22.262	-1.5863	80.826	-54.326	76.853	74.306	21.235	-3.9016	-4.5912	0.89214	-1.8659	34.237	-5.444
126.21	-3.782	51.652	-4.8017	0.64071	-1.9753	-0.2385	0.16134	-0.14258	0.66022	-1.3176	3405.0	22.258	-1.5886	80.827	-54.257	76.854	74.306	21.235	-3.9016	-4.5912	0.89214	-1.8659	34.237	-5.444
126.21	-3.7876	51.644	-4.8029	0.64153	-1.976	-0.24004	0.16718	-0.14041	0.66022	-1.3176	3404.3	22.254	-1.591	80.828	-54.191	76.855	74.306	21.235	-3.9016	-4.5912	0.89214	-1.8659	34.237	-5.444
126.22	-3.7933	51.636	-4.8041	0.64238	-1.9767	-0.24146	0.1729	-0.13817	0.66022	-1.3176	3403.7	22.25	-1.5933	80.828	-54.126	76.857	74.306	21.235	-3.9016	-4.5912	0.89214	-1.8659	34.237	-5.444
126.22	-3.7991	51.628	-4.8054	0.64326	-1.9774	-0.24277	0.17851	-0.13587	0.66022	-1.3176	3403.0	22.246	-1.5958	80.829	-54.065	76.858	74.306	21.235	-3.9016	-4.5912	0.89214	-1.8659	34.237	-5.444
126.22	-3.805	51.62	-4.8066	0.64416	-1.9781	-0.24396	0.184	-0.1335	0.66022	-1.3176	3402.3	22.242	-1.5982	80.83	-54.005	76.86	74.306	21.235	-3.9016	-4.5912	0.89214	-1.8659	34.237	-5.444
126.23	-3.811	51.612	-4.8078	0.6451	-1.9788	-0.24503	0.18937	-0.13107	0.66022	-1.3176	3401.7	22.238	-1.6007	80.83	-53.948	76.861	74.306	21.235	-3.9016	-4.5912	0.89214	-1.8659	34.237	-5.444
126.23	-3.8171	51.603	-4.809	0.64606	-1.9794	-0.24599	0.19462	-0.12857	0.66022	-1.3176	3401.0	22.234	-1.6033	80.831	-53.893	76.863	74.306	21.235	-3.9016	-4.5912	0.89214	-1.8659	34.237	-5.444
126.24	-3.8232	51.595	-4.8102	0.64704	-1.98	-0.24683	0.19975	-0.12602	0.66022	-1.3176	3400.4	22.23	-1.6059	80.832	-53.84	76.864	74.306	21.235	-3.9016	-4.5912	0.89214	-1.8659	34.237	-5.444
126.24	-3.8294	51.586	-4.8115	0.64805	-1.9807	-0.24755	0.20475	-0.1234	0.66022	-1.3176	3399.7	22.227	-1.6085	80.832	-53.79	76.865	74.306	21.235	-3.9016	-4.5912	0.89214	-1.8659	34.237	-5.444
126.25	-3.8357	51.578	-4.8127	0.64909	-1.9813	-0.24816	0.20962	-0.12073	0.66022	-1.3176	3399.0	22.223	-1.6111	80.833	-53.742	76.867	74.306	21.235	-3.9016	-4.5912	0.89214	-1.8659	34.237	-5.444
126.25	-3.8421	51.57	-4.814	0.65015	-1.9819	-0.24865	0.21437	-0.118	0.66022	-1.3176	3398.4	22.219	-1.6137	80.834	-53.696	76.868	74.306	21.235	-3.9016	-4.5912	0.89214	-1.8659	34.237	-5.444
126.26	-3.8485	51.561	-4.8152	0.65123	-1.9825	-0.24902	0.21899	-0.11522	0.66022	-1.3176	3397.7	22.214	-1.6164	80.834	-53.653	76.869	74.306	21.235	-3.9016	-4.5912	0.89214	-1.8659	34.237	-5.444
126.26	-3.855	51.552	-4.8165	0.65234	-1.983	-0.24928	0.22347	-0.11239	0.66022	-1.3176	3397.0	22.21	-1.6191	80.835	-53.612	76.871	74.306	21.235	-3.9016	-4.5912	0.89214	-1.8659	34.237	-5.444
126.26	-3.8614	51.544	-4.8177	0.65347	-1.9836	-0.24942	0.22781	-0.1095	0.66022	-1.3176	3396.4	22.206	-1.6218	80.835	-53.573	76.872	74.306	21.235	-3.9016	-4.5912	0.89214	-1.8659	34.237	-5.444
126.27	-3.868	51.535	-4.819	0.65462	-1.9841	-0.24944	0.23202	-0.10657	0.66022	-1.3176	3395.7	22.202	-1.6246	80.836	-53.537	76.873	74.306	21.235	-3.9016	-4.5912	0.89214	-1.8659	34.237	-5.444
126.27	-3.8745	51.527	-4.8202	0.65579	-1.9847	-0.24935	0.23609	-0.10358	0.66022	-1.3176	3395.1	22.198	-1.6273	80.837	-53.503	76.875	74.306	21.235	-3.9016	-4.5912	0.89214	-1.8659	34.237	-5.444
126.28	-3.8811	51.518	-4.8214	0.65698	-1.9852	-0.24915	0.24002	-0.10055	0.66022	-1.3176	3394.4	22.194	-1.6301	80.837	-53.472	76.876	74.306	21.235	-3.9016	-4.5912	0.89214	-1.8659	34.237	-5.444
126.28	-3.8877	51.509	-4.8227	0.65819	-1.9857	-0.24883	0.2438	-0.097475	0.66022	-1.3176	3393.7	22.19	-1.6328	80.838	-53.443	76.877	74.306	21.235	-3.9016	-4.5912	0.89214	-1.8659	34.237	-5.444
126.29	-3.8943	51.501	-4.8239	0.65942	-1.9861	-0.2484	0.24744	-0.094356	0.66022	-1.3176	3393.1	22.186	-1.6356	80.838	-53.416	76.879	74.306	21.235	-3.9016	-4.5912	0.89214	-1.8659	34.237	-5.444
126.29	-3.9009	51.492	-4.8252	0.66066	-1.9866	-0.24785	0.25093	-0.091195	0.66022	-1.3176	3392.4	22.182	-1.6383	80.839	-53.392	76.88	74.306	21.235	-3.9016	-4.5912	0.89214	-1.8659	34.237	-5.444
126.29	-3.9075	51.484	-4.8264	0.66193	-1.987	-0.24719	0.25427	-0.087995	0.66022	-1.3176	3391.8	22.178	-1.6411	80.84	-53.37	76.881	74.306	21.235	-3.9016	-4.5912	0.89214	-1.8659	34.237	-5.444
126.3	-3.9141	51.475	-4.8276	0.6632	-1.9875	-0.24642	0.25746	-0.084756	0.66022	-1.3176	3391.1	22.174	-1.6439	80.84	-53.35	76.883	74.306	21.235	-3.9016	-4.5912	0.89214	-1.8659	34.237	-5.444
126.3	-3.9206	51.467	-4.8289	0.6645	-1.9879	-0.24554	0.26049	-0.081481	0.66022	-1.3176	3390.4	22.17	-1.6466	80.841	-53.333	76.884	74.306	21.235	-3.9016	-4.5912	0.89214	-1.8659	34.237	-5.444
126.31	-3.9272	51.458	-4.8301	0.66581	-1.9883	-0.24455	0.26338	-0.07817	0.66022	-1.3176	3389.8	22.166	-1.6493	80.841	-53.319	76.885	74.306	21.235	-3.9016	-4.5912	0.89214	-1.8659	34.237	-5.444
126.31	-3.9337	51.45	-4.8313	0.66713	-1.9887	-0.24344	0.2661	-0.074826	0.66022	-1.3176	3389.1	22.162	-1.6521	80.842	-53.307	76.886	74.306	21.235	-3.9016	-4.5912	0.89214	-1.8659	34.237	-5.444
126.32	-3.9402	51.441	-4.8325	0.66847	-1.989	-0.24223	0.26867	-0.07145	0.66022	-1.3176	3388.5	22.158	-1.6548	80.842	-53.297	76.888	74.306	21.235	-3.9016	-4.5912	0.89214	-1.8659	34.237	-5.444
126.32	-3.9466	51.433	-4.8337	0.66982	-1.9894	-0.24091	0.27107	-0.068044	0.66022	-1.3176	3387.8	22.154	-1.6574	80.843	-53.29	76.889	74.306	21.235	-3.9016	-4.5912	0.89214	-1.8659	34.237	-5.444
126.32	-3.953	51.425	-4.8349	0.67118	-1.9897	-0.23948	0.27332	-0.06461	0.66022	-1.3176	3387.1	22.15	-1.6601	80.844	-53.285	76.89	74.306	21.235	-3.9016	-4.5912	0.89214	-1.8659	34.237	-5.444
126.33	-3.9593	51.417	-4.8361	0.67255	-1.99	-0.23794	0.2754	-0.061149	0.66022	-1.3176	3386.5	22.147	-1.6628	80.844	-53.282	76.892	74.306	21.235	-3.9016	-4.5912	0.89214	-1.8659	34.237	-5.444
126.33	-3.9655	51.408	-4.8373	0.67393	-1.9903	-0.2363	0.27731	-0.057664	0.66022	-1.3176	3385.8	22.143	-1.6654	80.845	-53.282	76.893	74.306	21.235	-3.9016	-4.5912	0.89214	-1.8659	34.237	-5.444
126.34	-3.9717	51.4	-4.8385	0.67533	-1.9906	-0.23455	0.27906	-0.054155	0.66022	-1.3176	3385.2	22.139	-1.668	80.845	-53.284	76.894	74.306	21.235	-3.9016	-4.5912	0.89214	-1.8659	34.237	-5.444
126.34	-3.9778	51.392	-4.8397	0.67672	-1.9909	-0.23269	0.28064	-0.050625	0.66022	-1.3176	3384.5	22.135	-1.6705	80.846	-53.289	76.896	74.306	21.235	-3.9016	-4.5912	0.89214	-1.8659	34.237	-5.444
126.35	-3.9839	51.385	-4.8408	0.67813	-1.9911	-0.23074	0.28205	-0.047075	0.66022	-1.3176	3383.8	22.132	-1.673	80.847	-53.296	76.897	74.306	21.235	-3.9016	-4.5912	0.89214	-1.8659	34.237	-5.444
126.35	-3.9898	51.377	-4.842	0.67955	-1.9913	-0.22868	0.28329	-0.043507	0.66022	-1.3176	3383.2	22.128	-1.6755	80.847	-53.306	76.899	74.306	21.235	-3.9016	-4.5912	0.89214	-1.8659	34.237	-5.444
126.35	-3.9957	51.369	-4.8431	0.68096	-1.9916	-0.22651	0.28436	-0.039923	0.66022	-1.3176	3382.5	22.124	-1.678	80.848	-53.317	76.9	74.306	21.235	-3.9016	-4.5912	0.89214	-1.8659	34.237	-5.444
126.36	-4.0014	51.362	-4.8442	0.68239	-1.9917	-0.22425	0.28525	-0.036325	0.66022	-1.3176	3381.9	22.121	-1.6804	80.849	-53.332	76.901	74.306	21.235	-3.9016	-4.5912	0.89214	-1.8659	34.237	-5.444
126.36	-4.0071	51.354	-4.8454	0.68382	-1.9919	-0.22189	0.28597	-0.032715	0.66022	-1.3176	3381.2	22.117	-1.6827	80.849	-53.348	76.903	74.306	21.235	-3.9016	-4.5912	0.89214	-1.8659	34.237	-5.444
126.37	-4.0126	51.347	-4.8465	0.68525	-1.9921	-0.21943	0.28651	-0.029094	0.66022	-1.3176	3380.5	22.114	-1.685	80.85	-53.368	76.904	74.306	21.235	-3.9016	-4.5912	0.89214	-1.8659	34.237	-5.444
126.37	-4.018	51.34	-4.8475	0.68668	-1.9922	-0.21687	0.28687	-0.025464	0.66022	-1.3176	3379.9	22.11	-1.6873	80.851	-53.389	76.905	74.306	21.235	-3.9016	-4.5912	0.89214	-1.8659	34.237	-5.444
126.37	-4.0234	51.333	-4.8486	0.68812	-1.9923	-0.21421	0.28706	-0.021828	0.66022	-1.3176	3379.2	22.107	-1.6895	80.851	-53.413	76.907	74.306	21.235	-3.9016	-4.5912	0.89214	-1.8659	34.237	-5.444
126.38	-4.0286	51.326	-4.8497	0.68955	-1.9924	-0.21146	0.28706	-0.018187	0.66022	-1.3176	3378.6	22.104	-1.6917	80.852	-53.439	76.908	74.306	21.235	-3.9016	-4.5912	0.89214	-1.8659	34.237	-5.444
126.38	-4.0336	51.319	-4.8507	0.69099	-1.9925	-0.20862	0.28689	-0.014542	0.66022	-1.3176	3377.9	22.1	-1.6938	80.853	-53.468	76.91	74.306	21.235	-3.9016	-4.5912	0.89214	-1.8659	34.237	-5.444
126.39	-4.0386	51.313	-4.8518	0.69242	-1.9926	-0.20568	0.28654	-0.010897	0.66022	-1.3176	3377.2	22.097	-1.6959	80.853	-53.498	76.911	74.306	21.235	-3.9016	-4.5912	0.89214	-1.8659	34.237	-5.444
126.39	-4.0434	51.306	-4.8528	0.69385	-1.9926	-0.20265	0.286	-0.0072527	0.66022	-1.3176	3376.6	22.094	-1.6979	80.854	-53.532	76.913	74.306	21.235	-3.9016	-4.5912	0.89214	-1.8659	34.237	-5.444
126.39	-4.048	51.3	-4.8538	0.69528	-1.9926	-0.19953	0.28529	-0.0036114	0.66022	-1.3176	3375.9	22.091	-1.6998	80.855	-53.567	76.914	74.306	21.235	-3.9016	-4.5912	0.89214	-1.8659	34.237	-5.444
126.4	-4.0525	51.294	-4.8548	0.6967	-1.9927	-0.19632	0.28439	2.5057e-05	0.66022	-1.3176	3375.2	22.088	-1.7017	80.856	-53.605	76.916	74.306	21.235	-3.9016	-4.5912	0.89214	-1.8659	34.237	-5.444
126.4	-4.0569	51.288	-4.8558	0.69812	-1.9926	-0.19303	0.28331	0.0036545	0.66022	-1.3176	3374.6	22.085	-1.7035	80.857	-53.645	76.917	74.306	21.235	-3.9016	-4.5912	0.89214	-1.8659	34.237	-5.444
126.4	-4.0612	51.283	-4.8567	0.69954	-1.9926	-0.18965	0.28205	0.007275	0.66022	-1.3176	3373.9	22.083	-1.7053	80.857	-53.688	76.919	74.306	21.235	-3.9016	-4.5912	0.89214	-1.8659	34.237	-5.444
126.41	-4.0652	51.277	-4.8577	0.70094	-1.9926	-0.18618	0.2806	0.010884	0.66022	-1.3176	3373.3	22.08	-1.707	80.858	-53.732	76.92	74.306	21.235	-3.9016	-4.5912	0.89214	-1.8659	34.237	-5.444
126.41	-4.0692	51.272	-4.8586	0.70234	-1.9925	-0.18264	0.27897	0.014481	0.66022	-1.3176	3372.6	22.077	-1.7086	80.859	-53.779	76.922	74.306	21.235	-3.9016	-4.5912	0.89214	-1.8659	34.237	-5.444
126.41	-4.0729	51.267	-4.8595	0.70373	-1.9924	-0.17901	0.27716	0.018062	0.66022	-1.3176	3371.9	22.075	-1.7102	80.86	-53.829	76.924	74.306	21.235	-3.9016	-4.5912	0.89214	-1.8659	34.237	-5.444
126.42	-4.0765	51.262	-4.8604	0.70511	-1.9923	-0.1753	0.27517	0.021625	0.66022	-1.3176	3371.3	22.072	-1.7117	80.861	-53.88	76.925	74.306	21.235	-3.9016	-4.5912	0.89214	-1.8659	34.237	-5.444
126.42	-4.08	51.258	-4.8612	0.70648	-1.9922	-0.17151	0.273	0.02517	0.66022	-1.3176	3370.6	22.07	-1.7131	80.862	-53.934	76.927	74.306	21.235	-3.9016	-4.5912	0.89214	-1.8659	34.237	-5.444
126.42	-4.0833	51.253	-4.8621	0.70784	-1.9921	-0.16765	0.27064	0.028692	0.66022	-1.3176	3370.0	22.068	-1.7145	80.863	-53.99	76.928	74.306	21.235	-3.9016	-4.5912	0.89214	-1.8659	34.237	-5.444
126.43	-4.0864	51.249	-4.8629	0.70919	-1.9919	-0.16372	0.26811	0.032191	0.66022	-1.3176	3369.3	22.066	-1.7157	80.864	-54.048	76.93	74.306	21.235	-3.9016	-4.5912	0.89214	-1.8659	34.237	-5.444
126.43	-4.0893	51.245	-4.8637	0.71052	-1.9918	-0.15971	0.2654	0.035664	0.66022	-1.3176	3368.6	22.064	-1.717	80.865	-54.109	76.932	74.306	21.235	-3.9016	-4.5912	0.89214	-1.8659	34.237	-5.444
126.43	-4.0921	51.242	-4.8645	0.71184	-1.9916	-0.15563	0.26251	0.039109	0.66022	-1.3176	3368.0	22.062	-1.7181	80.866	-54.171	76.934	74.306	21.235	-3.9016	-4.5912	0.89214	-1.8659	34.237	-5.444
126.44	-4.0948	51.238	-4.8653	0.71315	-1.9914	-0.15148	0.25944	0.042524	0.66022	-1.3176	3367.3	22.06	-1.7192	80.867	-54.236	76.935	74.306	21.235	-3.9016	-4.5912	0.89214	-1.8659	34.237	-5.444
126.44	-4.0972	51.235	-4.866	0.71444	-1.9911	-0.14727	0.25619	0.045906	0.66022	-1.3176	3366.6	22.058	-1.7202	80.868	-54.303	76.937	74.306	21.235	-3.9016	-4.5912	0.89214	-1.8659	34.237	-5.444
126.44	-4.0995	51.232	-4.8668	0.71571	-1.9909	-0.14299	0.25277	0.049254	0.66022	-1.3176	3366.0	22.057	-1.7211	80.869	-54.372	76.939	74.306	21.235	-3.9016	-4.5912	0.89214	-1.8659	34.237	-5.444
126.45	-4.1016	51.23	-4.8675	0.71697	-1.9907	-0.13865	0.24918	0.052565	0.66022	-1.3176	3365.3	22.055	-1.722	80.87	-54.444	76.941	74.306	21.235	-3.9016	-4.5912	0.89214	-1.8659	34.237	-5.444
126.45	-4.1036	51.227	-4.8681	0.7182	-1.9904	-0.13425	0.24542	0.055837	0.66022	-1.3176	3364.6	22.054	-1.7228	80.871	-54.517	76.942	74.306	21.235	-3.9016	-4.5912	0.89214	-1.8659	34.237	-5.444
126.45	-4.1054	51.225	-4.8688	0.71942	-1.9901	-0.12979	0.24149	0.059067	0.66022	-1.3176	3364.0	22.053	-1.7235	80.872	-54.592	76.944	74.306	21.235	-3.9016	-4.5912	0.89214	-1.8659	34.237	-5.444
126.46	-4.107	51.224	-4.8694	0.72062	-1.9898	-0.12527	0.23739	0.062254	0.66022	-1.3176	3363.3	22.052	-1.7242	80.873	-54.67	76.946	74.306	21.235	-3.9016	-4.5912	0.89214	-1.8659	34.237	-5.444
126.46	-4.1084	51.222	-4.8701	0.72179	-1.9895	-0.12071	0.23313	0.065395	0.66022	-1.3176	3362.7	22.051	-1.7248	80.874	-54.749	76.948	74.306	21.235	-3.9016	-4.5912	0.89214	-1.8659	34.237	-5.444
126.46	-4.1097	51.221	-4.8706	0.72295	-1.9891	-0.11609	0.22871	0.068489	0.66022	-1.3176	3362.0	22.05	-1.7253	80.875	-54.831	76.95	74.306	21.235	-3.9016	-4.5912	0.89214	-1.8659	34.237	-5.444
126.46	-4.1108	51.22	-4.8712	0.72408	-1.9888	-0.11142	0.22412	0.071532	0.66022	-1.3176	3361.3	22.049	-1.7257	80.877	-54.915	76.952	74.306	21.235	-3.9016	-4.5912	0.89214	-1.8659	34.237	-5.444
126.47	-4.1118	51.219	-4.8718	0.72519	-1.9884	-0.10671	0.21938	0.074523	0.66022	-1.3176	3360.7	22.048	-1.7261	80.878	-55.0	76.954	74.306	21.235	-3.9016	-4.5912	0.89214	-1.8659	34.237	-5.444
126.47	-4.1126	51.219	-4.8723	0.72627	-1.988	-0.10195	0.21449	0.07746	0.66022	-1.3176	3360.0	22.048	-1.7264	80.879	-55.088	76.956	74.306	21.235	-3.9016	-4.5912	0.89214	-1.8659	34.237	-5.444
126.47	-4.1132	51.219	-4.8728	0.72733	-1.9876	-0.097153	0.20945	0.08034	0.66022	-1.3176	3359.3	22.047	-1.7267	80.88	-55.178	76.957	74.306	21.235	-3.9016	-4.5912	0.89214	-1.8659	34.237	-5.444
126.47	-4.1137	51.219	-4.8733	0.72837	-1.9872	-0.092317	0.20425	0.083161	0.66022	-1.3176	3358.7	22.047	-1.7268	80.882	-55.269	76.959	74.306	21.235	-3.9016	-4.5912	0.89214	-1.8659	34.237	-5.444
126.47	-4.114	51.22	-4.8737	0.72938	-1.9868	-0.087446	0.19892	0.085921	0.66022	-1.3176	3358.0	22.047	-1.7269	80.883	-55.363	76.961	74.306	21.235	-3.9016	-4.5912	0.89214	-1.8659	34.237	-5.444
126.48	-4.1142	51.22	-4.8741	0.73036	-1.9864	-0.082542	0.19344	0.088618	0.66022	-1.3176	3357.3	22.047	-1.727	80.884	-55.458	76.963	74.306	21.235	-3.9016	-4.5912	0.89214	-1.8659	34.237	-5.444
126.48	-4.1142	51.221	-4.8745	0.73131	-1.9859	-0.077608	0.18783	0.09125	0.66022	-1.3176	3356.7	22.047	-1.727	80.886	-55.555	76.966	74.306	21.235	-3.9016	-4.5912	0.89214	-1.8659	34.237	-5.444
126.48	-4.1141	51.223	-4.8749	0.73223	-1.9855	-0.072648	0.18208	0.093815	0.66022	-1.3176	3356.0	22.047	-1.7269	80.887	-55.654	76.968	74.306	21.235	-3.9016	-4.5912	0.89214	-1.8659	34.237	-5.444
126.48	-4.1138	51.224	-4.8753	0.73313	-1.985	-0.067663	0.1762	0.096311	0.66022	-1.3176	3355.3	22.048	-1.7267	80.888	-55.755	76.97	74.306	21.235	-3.9016	-4.5912	0.89214	-1.8659	34.237	-5.444
126.48	-4.1134	51.226	-4.8756	0.734	-1.9845	-0.062657	0.1702	0.098736	0.66022	-1.3176	3354.7	22.048	-1.7265	80.89	-55.858	76.972	74.306	21.235	-3.9016	-4.5912	0.89214	-1.8659	34.237	-5.444
126.49	-4.1128	51.229	-4.8759	0.73483	-1.984	-0.057633	0.16408	0.10109	0.66022	-1.3176	3354.0	22.049	-1.7263	80.891	-55.963	76.974	74.306	21.235	-3.9016	-4.5912	0.89214	-1.8659	34.237	-5.444
126.49	-4.1121	51.231	-4.8762	0.73564	-1.9835	-0.052594	0.15784	0.10336	0.66022	-1.3176	3353.3	22.049	-1.7259	80.893	-56.069	76.976	74.306	21.235	-3.9016	-4.5912	0.89214	-1.8659	34.237	-5.444
126.49	-4.1113	51.234	-4.8764	0.73641	-1.983	-0.047543	0.15149	0.10556	0.66022	-1.3176	3352.7	22.05	-1.7256	80.894	-56.177	76.978	74.306	21.235	-3.9016	-4.5912	0.89214	-1.8659	34.237	-5.444
126.49	-4.1103	51.237	-4.8766	0.73715	-1.9824	-0.042483	0.14503	0.10768	0.66022	-1.3176	3352.0	22.051	-1.7251	80.896	-56.287	76.98	74.306	21.235	-3.9016	-4.5912	0.89214	-1.8659	34.237	-5.444
126.49	-4.1092	51.24	-4.8768	0.73786	-1.9819	-0.037417	0.13848	0.10972	0.66022	-1.3176	3351.3	22.052	-1.7246	80.897	-56.399	76.983	74.306	21.235	-3.9016	-4.5912	0.89214	-1.8659	34.237	-5.444
126.49	-4.108	51.244	-4.877	0.73854	-1.9813	-0.03235	0.13182	0.11168	0.66022	-1.3176	3350.7	22.053	-1.7241	80.899	-56.512	76.985	74.306	21.235	-3.9016	-4.5912	0.89214	-1.8659	34.237	-5.444
126.49	-4.1067	51.248	-4.8772	0.73918	-1.9808	-0.027283	0.12507	0.11356	0.66022	-1.3176	3350.0	22.055	-1.7235	80.9	-56.627	76.987	74.306	21.235	-3.9016	-4.5912	0.89214	-1.8659	34.237	-5.444
126.5	-4.1053	51.252	-4.8773	0.73979	-1.9802	-0.02222	0.11824	0.11534	0.66022	-1.3176	3349.3	22.056	-1.7229	80.902	-56.744	76.989	74.306	21.235	-3.9016	-4.5912	0.89214	-1.8659	34.237	-5.444
126.5	-4.1037	51.257	-4.8774	0.74036	-1.9796	-0.017165	0.11132	0.11704	0.66022	-1.3176	3348.6	22.058	-1.7222	80.903	-56.862	76.992	74.306	21.235	-3.9016	-4.5912	0.89214	-1.8659	34.237	-5.444
126.5	-4.1021	51.261	-4.8775	0.7409	-1.979	-0.012121	0.10433	0.11866	0.66022	-1.3176	3348.0	22.06	-1.7215	80.905	-56.982	76.994	74.306	21.235	-3.9016	-4.5912	0.89214	-1.8659	34.237	-5.444
126.5	-4.1003	51.266	-4.8775	0.7414	-1.9784	-0.0070907	0.097268	0.12018	0.66022	-1.3176	3347.3	22.061	-1.7207	80.907	-57.104	76.996	74.306	21.235	-3.9016	-4.5912	0.89214	-1.8659	34.237	-5.444
126.5	-4.0985	51.272	-4.8775	0.74187	-1.9778	-0.0020784	0.090141	0.12161	0.66022	-1.3176	3346.6	22.063	-1.7199	80.908	-57.227	76.999	74.306	21.235	-3.9016	-4.5912	0.89214	-1.8659	34.237	-5.444
126.5	-4.0965	51.277	-4.8775	0.74231	-1.9772	0.0029129	0.082955	0.12294	0.66022	-1.3176	3346.0	22.065	-1.719	80.91	-57.351	77.001	74.306	21.235	-3.9016	-4.5912	0.89214	-1.8659	34.237	-5.444
126.5	-4.0945	51.283	-4.8775	0.7427	-1.9766	0.0093218	0.075607	0.12435	0.66022	-1.3176	3345.3	22.067	-1.7181	80.912	-57.477	77.003	74.306	21.235	-3.9016	-4.5912	0.89214	-1.8659	34.237	-5.444
126.5	-4.0924	51.289	-4.8774	0.74306	-1.976	0.015924	0.068179	0.12568	0.66022	-1.3176	3344.6	22.07	-1.7172	80.913	-57.605	77.006	74.306	21.235	-3.9016	-4.5912	0.89214	-1.8659	34.237	-5.444
126.5	-4.0902	51.295	-4.8773	0.74338	-1.9753	0.022482	0.060694	0.12692	0.66022	-1.3176	3343.9	22.072	-1.7162	80.915	-57.734	77.008	74.306	21.235	-3.9016	-4.5912	0.89214	-1.8659	34.237	-5.444
126.5	-4.0879	51.302	-4.8772	0.74367	-1.9747	0.028993	0.05316	0.12804	0.66022	-1.3176	3343.3	22.074	-1.7152	80.917	-57.864	77.011	74.306	21.235	-3.9016	-4.5912	0.89214	-1.8659	34.237	-5.444
126.5	-4.0855	51.309	-4.877	0.74392	-1.9741	0.035451	0.045581	0.12907	0.66022	-1.3176	3342.6	22.077	-1.7142	80.919	-57.996	77.013	74.306	21.235	-3.9016	-4.5912	0.89214	-1.8659	34.237	-5.444
126.5	-4.0831	51.316	-4.8768	0.74412	-1.9734	0.04185	0.037967	0.12998	0.66022	-1.3176	3341.9	22.08	-1.7132	80.92	-58.129	77.015	74.306	21.235	-3.9016	-4.5912	0.89214	-1.8659	34.237	-5.444
126.5	-4.0806	51.323	-4.8766	0.74429	-1.9728	0.048186	0.030322	0.13079	0.66022	-1.3176	3341.3	22.082	-1.7121	80.922	-58.264	77.018	74.306	21.235	-3.9016	-4.5912	0.89214	-1.8659	34.237	-5.444
126.51	-4.078	51.33	-4.8764	0.74443	-1.9721	0.054453	0.022655	0.13149	0.66022	-1.3176	3340.6	22.085	-1.7109	80.924	-58.4	77.02	74.306	21.235	-3.9016	-4.5912	0.89214	-1.8659	34.237	-5.444
126.51	-4.0754	51.338	-4.8761	0.74452	-1.9715	0.060647	0.014972	0.13208	0.66022	-1.3176	3339.9	22.088	-1.7098	80.926	-58.537	77.023	74.306	21.235	-3.9016	-4.5912	0.89214	-1.8659	34.237	-5.444
126.51	-4.0727	51.346	-4.8758	0.74458	-1.9708	0.066762	0.0072806	0.13257	0.66022	-1.3176	3339.2	22.091	-1.7086	80.927	-58.675	77.025	74.306	21.235	-3.9016	-4.5912	0.89214	-1.8659	34.237	-5.444
126.51	-4.0699	51.354	-4.8754	0.74459	-1.9701	0.072793	-0.00041249	0.13294	0.66022	-1.3176	3338.6	22.094	-1.7074	80.929	-58.815	77.028	74.306	21.235	-3.9016	-4.5912	0.89214	-1.8659	34.237	-5.444
126.51	-4.0671	51.362	-4.875	0.74457	-1.9695	0.078736	-0.0081001	0.1332	0.66022	-1.3176	3337.9	22.097	-1.7062	80.931	-58.956	77.031	74.306	21.235	-3.9016	-4.5912	0.89214	-1.8659	34.237	-5.444
126.51	-4.0642	51.37	-4.8746	0.74451	-1.9688	0.084585	-0.015775	0.13335	0.66022	-1.3176	3337.2	22.101	-1.705	80.933	-59.097	77.033	74.306	21.235	-3.9016	-4.5912	0.89214	-1.8659	34.237	-5.444
126.51	-4.0613	51.379	-4.8742	0.74442	-1.9681	0.090336	-0.023431	0.13339	0.66022	-1.3176	3336.5	22.104	-1.7037	80.935	-59.241	77.036	74.306	21.235	-3.9016	-4.5912	0.89214	-1.8659	34.237	-5.444
126.51	-4.0583	51.388	-4.8737	0.74428	-1.9675	0.095984	-0.03106	0.13332	0.66022	-1.3176	3335.9	22.107	-1.7024	80.937	-59.385	77.038	74.306	21.235	-3.9016	-4.5912	0.89214	-1.8659	34.237	-5.444
126.51	-4.0553	51.397	-4.8732	0.7441	-1.9668	0.10152	-0.038655	0.13314	0.66022	-1.3176	3335.2	22.111	-1.7011	80.939	-59.53	77.041	74.306	21.235	-3.9016	-4.5912	0.89214	-1.8659	34.237	-5.444
126.51	-4.0522	51.406	-4.8727	0.74389	-1.9661	0.10695	-0.04621	0.13284	0.66022	-1.3176	3334.5	22.114	-1.6998	80.941	-59.676	77.043	74.306	21.235	-3.9016	-4.5912	0.89214	-1.8659	34.237	-5.444
126.51	-4.0491	51.415	-4.8722	0.74364	-1.9655	0.11226	-0.053718	0.13243	0.66022	-1.3176	3333.8	22.118	-1.6984	80.943	-59.824	77.046	74.306	21.235	-3.9016	-4.5912	0.89214	-1.8659	34.237	-5.444
126.51	-4.046	51.424	-4.8716	0.74336	-1.9648	0.11745	-0.061172	0.13192	0.66022	-1.3176	3333.2	22.122	-1.6971	80.945	-59.972	77.049	74.306	21.235	-3.9016	-4.5912	0.89214	-1.8659	34.237	-5.444
126.51	-4.0428	51.434	-4.871	0.74303	-1.9641	0.12252	-0.068564	0.13129	0.66022	-1.3176	3332.5	22.125	-1.6957	80.946	-60.121	77.051	74.306	21.235	-3.9016	-4.5912	0.89214	-1.8659	34.237	-5.444
126.51	-4.0396	51.443	-4.8704	0.74267	-1.9635	0.12745	-0.075889	0.13055	0.66022	-1.3176	3331.8	22.129	-1.6943	80.948	-60.271	77.054	74.306	21.235	-3.9016	-4.5912	0.89214	-1.8659	34.237	-5.444
126.51	-4.0364	51.453	-4.8697	0.74227	-1.9628	0.13225	-0.083139	0.1297	0.66022	-1.3176	3331.1	22.133	-1.6929	80.95	-60.422	77.057	74.306	21.235	-3.9016	-4.5912	0.89214	-1.8659	34.237	-5.444
126.5	-4.0331	51.463	-4.869	0.74184	-1.9622	0.13691	-0.090309	0.12875	0.66022	-1.3176	3330.5	22.137	-1.6915	80.952	-60.574	77.059	74.306	21.235	-3.9016	-4.5912	0.89214	-1.8659	34.237	-5.444
126.5	-4.0298	51.472	-4.8683	0.74137	-1.9616	0.14143	-0.097392	0.12768	0.66022	-1.3176	3329.8	22.14	-1.6901	80.954	-60.727	77.062	74.306	21.235	-3.9016	-4.5912	0.89214	-1.8659	34.237	-5.444
126.5	-4.0265	51.482	-4.8676	0.74086	-1.9609	0.14581	-0.10438	0.12651	0.66022	-1.3176	3329.1	22.144	-1.6886	80.956	-60.88	77.065	74.306	21.235	-3.9016	-4.5912	0.89214	-1.8659	34.237	-5.444
126.5	-4.0231	51.492	-4.8669	0.74033	-1.9603	0.15003	-0.11127	0.12523	0.66022	-1.3176	3328.4	22.148	-1.6872	80.958	-61.034	77.067	74.306	21.235	-3.9016	-4.5912	0.89214	-1.8659	34.237	-5.444
126.5	-4.0198	51.502	-4.8661	0.73975	-1.9597	0.1541	-0.11805	0.12385	0.66022	-1.3176	3327.7	22.152	-1.6857	80.96	-61.189	77.07	74.306	21.235	-3.9016	-4.5912	0.89214	-1.8659	34.237	-5.444
126.5	-4.0164	51.512	-4.8653	0.73915	-1.9591	0.15802	-0.12473	0.12236	0.66022	-1.3176	3327.1	22.156	-1.6843	80.962	-61.344	77.073	74.306	21.235	-3.9016	-4.5912	0.89214	-1.8659	34.237	-5.444
126.5	-4.0129	51.522	-4.8645	0.73851	-1.9584	0.16177	-0.13128	0.12077	0.66022	-1.3176	3326.4	22.16	-1.6828	80.964	-61.5	77.075	74.306	21.235	-3.9016	-4.5912	0.89214	-1.8659	34.237	-5.444
126.5	-4.0095	51.533	-4.8637	0.73783	-1.9578	0.16537	-0.13771	0.11908	0.66022	-1.3176	3325.7	22.164	-1.6813	80.966	-61.656	77.078	74.306	21.235	-3.9016	-4.5912	0.89214	-1.8659	34.237	-5.444
126.5	-4.0061	51.543	-4.8629	0.73713	-1.9573	0.1688	-0.14401	0.11729	0.66022	-1.3176	3325.0	22.168	-1.6798	80.968	-61.813	77.081	74.306	21.235	-3.9016	-4.5912	0.89214	-1.8659	34.237	-5.444
126.5	-4.0026	51.553	-4.862	0.73639	-1.9567	0.17206	-0.15018	0.1154	0.66022	-1.3176	3324.3	22.172	-1.6783	80.971	-61.97	77.084	74.306	21.235	-3.9016	-4.5912	0.89214	-1.8659	34.237	-5.444
126.5	-3.9991	51.563	-4.8612	0.73563	-1.9561	0.17515	-0.15621	0.11342	0.66022	-1.3176	3323.7	22.176	-1.6768	80.973	-62.128	77.086	74.306	21.235	-3.9016	-4.5912	0.89214	-1.8659	34.237	-5.444
126.5	-3.9956	51.573	-4.8603	0.73483	-1.9555	0.17807	-0.1621	0.11134	0.66022	-1.3176	3323.0	22.18	-1.6753	80.975	-62.286	77.089	74.306	21.235	-3.9016	-4.5912	0.89214	-1.8659	34.237	-5.444
126.5	-3.9921	51.584	-4.8594	0.73401	-1.955	0.18081	-0.16784	0.10917	0.66022	-1.3176	3322.3	22.184	-1.6738	80.977	-62.444	77.092	74.306	21.235	-3.9016	-4.5912	0.89214	-1.8659	34.237	-5.444
126.5	-3.9886	51.594	-4.8585	0.73315	-1.9544	0.18337	-0.17342	0.10691	0.66022	-1.3176	3321.6	22.188	-1.6723	80.979	-62.602	77.095	74.306	21.235	-3.9016	-4.5912	0.89214	-1.8659	34.237	-5.444
126.5	-3.9851	51.604	-4.8576	0.73227	-1.9539	0.18576	-0.17885	0.10457	0.66022	-1.3176	3320.9	22.192	-1.6708	80.981	-62.76	77.097	74.306	21.235	-3.9016	-4.5912	0.89214	-1.8659	34.237	-5.444
126.5	-3.9816	51.614	-4.8566	0.73136	-1.9534	0.18796	-0.18411	0.10213	0.66022	-1.3176	3320.3	22.196	-1.6693	80.983	-62.918	77.1	74.306	21.235	-3.9016	-4.5912	0.89214	-1.8659	34.237	-5.444
126.5	-3.9781	51.624	-4.8557	0.73043	-1.9529	0.18999	-0.18921	0.099617	0.66022	-1.3176	3319.6	22.2	-1.6678	80.985	-63.076	77.103	74.306	21.235	-3.9016	-4.5912	0.89214	-1.8659	34.237	-5.444
126.5	-3.9745	51.634	-4.8547	0.72947	-1.9524	0.19183	-0.19414	0.09702	0.66022	-1.3176	3318.9	22.204	-1.6662	80.987	-63.234	77.106	74.306	21.235	-3.9016	-4.5912	0.89214	-1.8659	34.237	-5.444
126.5	-3.971	51.644	-4.8538	0.72849	-1.9519	0.19348	-0.19889	0.094344	0.66022	-1.3176	3318.2	22.208	-1.6647	80.989	-63.391	77.108	74.306	21.235	-3.9016	-4.5912	0.89214	-1.8659	34.237	-5.444
126.5	-3.9675	51.654	-4.8528	0.72748	-1.9515	0.19495	-0.20347	0.091591	0.66022	-1.3176	3317.5	22.212	-1.6632	80.991	-63.548	77.111	74.306	21.235	-3.9016	-4.5912	0.89214	-1.8659	34.237	-5.444
126.5	-3.9639	51.664	-4.8518	0.72646	-1.951	0.19623	-0.20787	0.088765	0.66022	-1.3176	3316.9	22.216	-1.6617	80.993	-63.704	77.114	74.306	21.235	-3.9016	-4.5912	0.89214	-1.8659	34.237	-5.444
126.5	-3.9604	51.674	-4.8508	0.72541	-1.9506	0.19733	-0.21208	0.085868	0.66022	-1.3176	3316.2	22.22	-1.6601	80.995	-63.859	77.117	74.306	21.235	-3.9016	-4.5912	0.89214	-1.8659	34.237	-5.444
126.5	-3.9568	51.683	-4.8498	0.72434	-1.9502	0.19823	-0.21611	0.082903	0.66022	-1.3176	3315.5	22.223	-1.6586	80.997	-64.014	77.119	74.306	21.235	-3.9016	-4.5912	0.89214	-1.8659	34.237	-5.444
126.5	-3.9533	51.693	-4.8488	0.72324	-1.9497	0.19895	-0.21995	0.079873	0.66022	-1.3176	3314.8	22.227	-1.6571	80.999	-64.167	77.122	74.306	21.235	-3.9016	-4.5912	0.89214	-1.8659	34.237	-5.444
126.5	-3.9498	51.702	-4.8478	0.72214	-1.9494	0.19949	-0.2236	0.07678	0.66022	-1.3176	3314.1	22.231	-1.6555	81.001	-64.319	77.125	74.306	21.235	-3.9016	-4.5912	0.89214	-1.8659	34.237	-5.444
126.5	-3.9462	51.712	-4.8468	0.72101	-1.949	0.19983	-0.22705	0.073627	0.66022	-1.3176	3313.4	22.234	-1.654	81.003	-64.468	77.128	74.306	21.235	-3.9016	-4.5912	0.89214	-1.8659	34.237	-5.444
126.5	-3.9427	51.721	-4.8458	0.71987	-1.9486	0.19999	-0.23031	0.070417	0.66022	-1.3176	3312.8	22.238	-1.6525	81.005	-64.616	77.13	74.306	21.235	-3.9016	-4.5912	0.89214	-1.8659	34.237	-5.444
126.5	-3.9392	51.73	-4.8448	0.71871	-1.9483	0.19996	-0.23337	0.067154	0.66022	-1.3176	3312.1	22.241	-1.651	81.008	-64.761	77.133	74.306	21.235	-3.9016	-4.5912	0.89214	-1.8659	34.237	-5.444
126.5	-3.9356	51.739	-4.8438	0.71753	-1.9479	0.19975	-0.23624	0.06384	0.66022	-1.3176	3311.4	22.245	-1.6494	81.01	-64.903	77.136	74.306	21.235	-3.9016	-4.5912	0.89214	-1.8659	34.237	-5.444
126.5	-3.9321	51.748	-4.8429	0.71634	-1.9476	0.19935	-0.2389	0.060477	0.66022	-1.3176	3310.7	22.248	-1.6479	81.012	-65.042	77.138	74.306	21.235	-3.9016	-4.5912	0.89214	-1.8659	34.237	-5.444
126.5	-3.9286	51.757	-4.8419	0.71514	-1.9473	0.19876	-0.24136	0.05707	0.66022	-1.3176	3310.0	22.252	-1.6464	81.014	-65.177	77.141	74.306	21.235	-3.9016	-4.5912	0.89214	-1.8659	34.237	-5.444
126.5	-3.9251	51.766	-4.8409	0.71393	-1.9471	0.198	-0.24362	0.053621	0.66022	-1.3176	3309.3	22.255	-1.6449	81.016	-65.306	77.144	74.306	21.235	-3.9016	-4.5912	0.89214	-1.8659	34.237	-5.444
126.5	-3.9216	51.774	-4.8399	0.71271	-1.9468	0.19705	-0.24568	0.050134	0.66022	-1.3176	3308.7	22.258	-1.6434	81.018	-65.43	77.147	74.306	21.235	-3.9016	-4.5912	0.89214	-1.8659	34.237	-5.444
126.5	-3.9181	51.782	-4.8389	0.71147	-1.9466	0.19592	-0.24754	0.046611	0.66022	-1.3176	3308.0	22.261	-1.6419	81.02	-65.547	77.149	74.306	21.235	-3.9016	-4.5912	0.89214	-1.8659	34.237	-5.444
126.5	-3.9146	51.791	-4.8379	0.71023	-1.9463	0.19462	-0.24919	0.043056	0.66022	-1.3176	3307.3	22.265	-1.6404	81.022	-65.655	77.152	74.306	21.235	-3.9016	-4.5912	0.89214	-1.8659	34.237	-5.444
126.5	-3.9111	51.799	-4.8369	0.70898	-1.9461	0.19314	-0.25064	0.039472	0.66022	-1.3176	3306.6	22.268	-1.6389	81.024	-65.754	77.155	74.306	21.235	-3.9016	-4.5912	0.89214	-1.8659	34.237	-5.444
126.5	-3.9077	51.806	-4.836	0.70773	-1.9459	0.19148	-0.25188	0.035862	0.66022	-1.3176	3305.9	22.271	-1.6374	81.026	-65.842	77.157	74.306	21.235	-3.9016	-4.5912	0.89214	-1.8659	34.237	-5.444
126.5	-3.9042	51.814	-4.835	0.70646	-1.9458	0.18965	-0.25293	0.032229	0.66022	-1.3176	3305.2	22.273	-1.6359	81.028	-65.917	77.16	74.306	21.235	-3.9016	-4.5912	0.89214	-1.8659	34.237	-5.444
126.5	-3.9008	51.822	-4.8341	0.7052	-1.9456	0.18766	-0.25377	0.028576	0.66022	-1.3176	3304.6	22.276	-1.6345	81.03	-65.977	77.163	74.306	21.235	-3.9016	-4.5912	0.89214	-1.8659	34.237	-5.444
126.5	-3.8974	51.829	-4.8332	0.70393	-1.9455	0.18549	-0.25441	0.024907	0.66022	-1.3176	3303.9	22.279	-1.633	81.032	-66.022	77.165	74.306	21.235	-3.9016	-4.5912	0.89214	-1.8659	34.237	-5.444
126.5	-3.894	51.836	-4.8322	0.70265	-1.9454	0.18317	-0.25484	0.021225	0.66022	-1.3176	3303.2	22.282	-1.6315	81.034	-66.049	77.168	74.306	21.235	-3.9016	-4.5912	0.89214	-1.8659	34.237	-5.444
126.51	-3.8906	51.843	-4.8313	0.70138	-1.9453	0.18068	-0.25508	0.017532	0.66022	-1.3176	3302.5	22.284	-1.6301	81.036	-66.057	77.171	74.306	21.235	-3.9016	-4.5912	0.89214	-1.8659	34.237	-5.444
126.51	-3.8873	51.85	-4.8304	0.7001	-1.9452	0.17803	-0.25512	0.013833	0.66022	-1.3176	3301.8	22.287	-1.6286	81.038	-66.047	77.173	74.306	21.235	-3.9016	-4.5912	0.89214	-1.8659	34.237	-5.444
126.51	-3.8839	51.857	-4.8295	0.69883	-1.9451	0.17523	-0.25496	0.01013	0.66022	-1.3176	3301.1	22.289	-1.6272	81.039	-66.018	77.176	74.306	21.235	-3.9016	-4.5912	0.89214	-1.8659	34.237	-5.444
126.51	-3.8806	51.863	-4.8287	0.69755	-1.9451	0.17227	-0.25461	0.0064261	0.66022	-1.3176	3300.5	22.292	-1.6257	81.041	-65.972	77.179	74.306	21.235	-3.9016	-4.5912	0.89214	-1.8659	34.237	-5.444
126.51	-3.8773	51.869	-4.8278	0.69628	-1.9451	0.16917	-0.25406	0.0027247	0.66022	-1.3176	3299.8	22.294	-1.6243	81.043	-65.91	77.181	74.306	21.235	-3.9016	-4.5912	0.89214	-1.8659	34.237	-5.444
126.51	-3.874	51.875	-4.827	0.69501	-1.9451	0.16592	-0.25332	-0.00097125	0.66022	-1.3176	3299.1	22.296	-1.6229	81.045	-65.834	77.184	74.306	21.235	-3.9016	-4.5912	0.89214	-1.8659	34.237	-5.444
126.51	-3.8708	51.881	-4.8262	0.69375	-1.9451	0.16253	-0.25239	-0.0046587	0.66022	-1.3176	3298.4	22.298	-1.6215	81.047	-65.745	77.186	74.306	21.235	-3.9016	-4.5912	0.89214	-1.8659	34.237	-5.444
126.51	-3.8676	51.887	-4.8254	0.69249	-1.9451	0.159	-0.25127	-0.0083347	0.66022	-1.3176	3297.7	22.3	-1.6201	81.049	-65.645	77.189	74.306	21.235	-3.9016	-4.5912	0.89214	-1.8659	34.237	-5.444
126.51	-3.8644	51.892	-4.8246	0.69124	-1.9452	0.15534	-0.24997	-0.011996	0.66022	-1.3176	3297.0	22.302	-1.6188	81.051	-65.536	77.192	74.306	21.235	-3.9016	-4.5912	0.89214	-1.8659	34.237	-5.444
126.52	-3.8612	51.898	-4.8238	0.68999	-1.9452	0.15155	-0.24848	-0.01564	0.66022	-1.3176	3296.4	22.304	-1.6174	81.053	-65.419	77.194	74.306	21.235	-3.9016	-4.5912	0.89214	-1.8659	34.237	-5.444
126.52	-3.8581	51.903	-4.8231	0.68875	-1.9453	0.14763	-0.24682	-0.019264	0.66022	-1.3176	3295.7	22.306	-1.6161	81.054	-65.295	77.197	74.306	21.235	-3.9016	-4.5912	0.89214	-1.8659	34.237	-5.444
126.52	-3.855	51.907	-4.8223	0.68752	-1.9454	0.14359	-0.24497	-0.022865	0.66022	-1.3176	3295.0	22.307	-1.6147	81.056	-65.166	77.199	74.306	21.235	-3.9016	-4.5912	0.89214	-1.8659	34.237	-5.444
126.52	-3.8519	51.912	-4.8216	0.6863	-1.9456	0.13943	-0.24295	-0.02644	0.66022	-1.3176	3294.3	22.309	-1.6134	81.058	-65.033	77.202	74.306	21.235	-3.9016	-4.5912	0.89214	-1.8659	34.237	-5.444
126.52	-3.8489	51.917	-4.8209	0.68509	-1.9457	0.13515	-0.24076	-0.029986	0.66022	-1.3176	3293.6	22.31	-1.6121	81.06	-64.895	77.204	74.306	21.235	-3.9016	-4.5912	0.89214	-1.8659	34.237	-5.444
126.52	-3.8459	51.921	-4.8203	0.6839	-1.9458	0.13077	-0.2384	-0.033501	0.66022	-1.3176	3292.9	22.312	-1.6108	81.062	-64.755	77.207	74.306	21.235	-3.9016	-4.5912	0.89214	-1.8659	34.237	-5.444
126.52	-3.843	51.925	-4.8196	0.68271	-1.946	0.12628	-0.23588	-0.036982	0.66022	-1.3176	3292.3	22.313	-1.6096	81.063	-64.612	77.209	74.306	21.235	-3.9016	-4.5912	0.89214	-1.8659	34.237	-5.444
126.53	-3.8401	51.929	-4.819	0.68154	-1.9462	0.12169	-0.23319	-0.040427	0.66022	-1.3176	3291.6	22.314	-1.6083	81.065	-64.466	77.211	74.306	21.235	-3.9016	-4.5912	0.89214	-1.8659	34.237	-5.444
126.53	-3.8373	51.932	-4.8184	0.68038	-1.9464	0.117	-0.23035	-0.043832	0.66022	-1.3176	3290.9	22.315	-1.6071	81.067	-64.32	77.214	74.306	21.235	-3.9016	-4.5912	0.89214	-1.8659	34.237	-5.444
126.53	-3.8345	51.936	-4.8178	0.67923	-1.9467	0.11222	-0.22734	-0.047196	0.66022	-1.3176	3290.2	22.316	-1.6059	81.069	-64.171	77.216	74.306	21.235	-3.9016	-4.5912	0.89214	-1.8659	34.237	-5.444
126.53	-3.8317	51.939	-4.8173	0.67811	-1.9469	0.10736	-0.22419	-0.050516	0.66022	-1.3176	3289.5	22.317	-1.6047	81.07	-64.022	77.219	74.306	21.235	-3.9016	-4.5912	0.89214	-1.8659	34.237	-5.444
126.53	-3.829	51.942	-4.8168	0.67699	-1.9472	0.10241	-0.22089	-0.053789	0.66022	-1.3176	3288.8	22.318	-1.6035	81.072	-63.872	77.221	74.306	21.235	-3.9016	-4.5912	0.89214	-1.8659	34.237	-5.444
126.54	-3.8264	51.945	-4.8163	0.6759	-1.9474	0.097382	-0.21744	-0.057014	0.66022	-1.3176	3288.2	22.319	-1.6024	81.074	-63.721	77.223	74.306	21.235	-3.9016	-4.5912	0.89214	-1.8659	34.237	-5.444
126.54	-3.8238	51.948	-4.8158	0.67482	-1.9477	0.092282	-0.21385	-0.060188	0.66022	-1.3176	3287.5	22.32	-1.6013	81.075	-63.57	77.226	74.306	21.235	-3.9016	-4.5912	0.89214	-1.8659	34.237	-5.444
126.54	-3.8213	51.95	-4.8153	0.67376	-1.948	0.087112	-0.21013	-0.063309	0.66022	-1.3176	3286.8	22.32	-1.6002	81.077	-63.419	77.228	74.306	21.235	-3.9016	-4.5912	0.89214	-1.8659	34.237	-5.444
126.54	-3.8188	51.952	-4.8149	0.67272	-1.9484	0.081878	-0.20627	-0.066375	0.66022	-1.3176	3286.1	22.321	-1.5991	81.078	-63.268	77.23	74.306	21.235	-3.9016	-4.5912	0.89214	-1.8659	34.237	-5.444
126.54	-3.8164	51.954	-4.8145	0.6717	-1.9487	0.076584	-0.20228	-0.069384	0.66022	-1.3176	3285.4	22.321	-1.5981	81.08	-63.117	77.233	74.306	21.235	-3.9016	-4.5912	0.89214	-1.8659	34.237	-5.444
126.55	-3.8141	51.956	-4.8142	0.67069	-1.9491	0.071235	-0.19816	-0.072335	0.66022	-1.3176	3284.8	22.322	-1.5971	81.081	-62.966	77.235	74.306	21.235	-3.9016	-4.5912	0.89214	-1.8659	34.237	-5.444
126.55	-3.8118	51.958	-4.8138	0.66971	-1.9494	0.065836	-0.19393	-0.075224	0.66022	-1.3176	3284.1	22.322	-1.5961	81.083	-62.815	77.237	74.306	21.235	-3.9016	-4.5912	0.89214	-1.8659	34.237	-5.444
126.55	-3.8096	51.959	-4.8135	0.66876	-1.9498	0.060392	-0.18958	-0.07805	0.66022	-1.3176	3283.4	22.322	-1.5952	81.085	-62.665	77.239	74.306	21.235	-3.9016	-4.5912	0.89214	-1.8659	34.237	-5.444
126.55	-3.8075	51.961	-4.8132	0.66782	-1.9502	0.054906	-0.18511	-0.080812	0.66022	-1.3176	3282.7	22.322	-1.5942	81.086	-62.515	77.242	74.306	21.235	-3.9016	-4.5912	0.89214	-1.8659	34.237	-5.444
126.55	-3.8055	51.962	-4.8129	0.6669	-1.9506	0.049384	-0.18053	-0.083509	0.66022	-1.3176	3282.0	22.322	-1.5934	81.087	-62.366	77.244	74.306	21.235	-3.9016	-4.5912	0.89214	-1.8659	34.237	-5.444
126.56	-3.8035	51.962	-4.8127	0.66601	-1.951	0.043831	-0.17585	-0.086137	0.66022	-1.3176	3281.3	22.322	-1.5925	81.089	-62.218	77.246	74.306	21.235	-3.9016	-4.5912	0.89214	-1.8659	34.237	-5.444
126.56	-3.8017	51.963	-4.8125	0.66515	-1.9515	0.03825	-0.17107	-0.088696	0.66022	-1.3176	3280.7	22.322	-1.5917	81.09	-62.07	77.248	74.306	21.235	-3.9016	-4.5912	0.89214	-1.8659	34.237	-5.444
126.56	-3.7999	51.964	-4.8123	0.6643	-1.9519	0.032647	-0.16619	-0.091185	0.66022	-1.3176	3280.0	22.322	-1.5909	81.092	-61.923	77.25	74.306	21.235	-3.9016	-4.5912	0.89214	-1.8659	34.237	-5.444
126.56	-3.7982	51.964	-4.8122	0.66348	-1.9524	0.027026	-0.16121	-0.093602	0.66022	-1.3176	3279.3	22.322	-1.5902	81.093	-61.776	77.252	74.306	21.235	-3.9016	-4.5912	0.89214	-1.8659	34.237	-5.444
126.57	-3.7966	51.964	-4.8121	0.66269	-1.9529	0.021392	-0.15615	-0.095946	0.66022	-1.3176	3278.6	22.321	-1.5895	81.095	-61.631	77.254	74.306	21.235	-3.9016	-4.5912	0.89214	-1.8659	34.237	-5.444
126.57	-3.795	51.964	-4.812	0.66192	-1.9534	0.015748	-0.151	-0.098215	0.66022	-1.3176	3277.9	22.321	-1.5888	81.096	-61.487	77.257	74.306	21.235	-3.9016	-4.5912	0.89214	-1.8659	34.237	-5.444
126.57	-3.7936	51.964	-4.8119	0.66118	-1.9538	0.0101	-0.14577	-0.10041	0.66022	-1.3176	3277.3	22.321	-1.5882	81.097	-61.343	77.259	74.306	21.235	-3.9016	-4.5912	0.89214	-1.8659	34.237	-5.444
126.57	-3.7923	51.963	-4.8119	0.66047	-1.9544	0.0044524	-0.14047	-0.10253	0.66022	-1.3176	3276.6	22.32	-1.5876	81.098	-61.201	77.261	74.306	21.235	-3.9016	-4.5912	0.89214	-1.8659	34.237	-5.444
126.58	-3.7911	51.963	-4.8119	0.65978	-1.9549	-0.0011914	-0.13509	-0.10457	0.66022	-1.3176	3275.9	22.319	-1.5871	81.1	-61.059	77.263	74.306	21.235	-3.9016	-4.5912	0.89214	-1.8659	34.237	-5.444
126.58	-3.7899	51.962	-4.8119	0.65912	-1.9554	-0.0068267	-0.12965	-0.10653	0.66022	-1.3176	3275.2	22.319	-1.5866	81.101	-60.919	77.265	74.306	21.235	-3.9016	-4.5912	0.89214	-1.8659	34.237	-5.444
126.58	-3.7889	51.961	-4.8119	0.65848	-1.9559	-0.012449	-0.12414	-0.10841	0.66022	-1.3176	3274.5	22.318	-1.5861	81.102	-60.78	77.267	74.306	21.235	-3.9016	-4.5912	0.89214	-1.8659	34.237	-5.444
126.58	-3.788	51.96	-4.812	0.65787	-1.9565	-0.018055	-0.11856	-0.11021	0.66022	-1.3176	3273.9	22.317	-1.5857	81.103	-60.642	77.268	74.306	21.235	-3.9016	-4.5912	0.89214	-1.8659	34.237	-5.444
126.59	-3.7872	51.959	-4.8121	0.6573	-1.957	-0.02364	-0.11294	-0.11193	0.66022	-1.3176	3273.2	22.316	-1.5854	81.105	-60.506	77.27	74.306	21.235	-3.9016	-4.5912	0.89214	-1.8659	34.237	-5.444
126.59	-3.7865	51.957	-4.8122	0.65674	-1.9576	-0.029199	-0.10726	-0.11357	0.66022	-1.3176	3272.5	22.315	-1.585	81.106	-60.37	77.272	74.306	21.235	-3.9016	-4.5912	0.89214	-1.8659	34.237	-5.444
126.59	-3.7859	51.956	-4.8124	0.65622	-1.9582	-0.03473	-0.10153	-0.11513	0.66022	-1.3176	3271.8	22.314	-1.5848	81.107	-60.236	77.274	74.306	21.235	-3.9016	-4.5912	0.89214	-1.8659	34.237	-5.444
126.6	-3.7854	51.954	-4.8126	0.65573	-1.9588	-0.040228	-0.095756	-0.1166	0.66022	-1.3176	3271.1	22.313	-1.5846	81.108	-60.103	77.276	74.306	21.235	-3.9016	-4.5912	0.89214	-1.8659	34.237	-5.444
126.6	-3.7851	51.952	-4.8128	0.65527	-1.9593	-0.04569	-0.089943	-0.11799	0.66022	-1.3176	3270.5	22.312	-1.5844	81.109	-59.972	77.278	74.306	21.235	-3.9016	-4.5912	0.89214	-1.8659	34.237	-5.444
126.6	-3.7848	51.95	-4.813	0.65483	-1.9599	-0.051111	-0.084093	-0.1193	0.66022	-1.3176	3269.8	22.31	-1.5843	81.11	-59.842	77.28	74.306	21.235	-3.9016	-4.5912	0.89214	-1.8659	34.237	-5.444
126.6	-3.7847	51.947	-4.8133	0.65442	-1.9605	-0.056487	-0.07821	-0.12052	0.66022	-1.3176	3269.1	22.309	-1.5842	81.111	-59.713	77.281	74.306	21.235	-3.9016	-4.5912	0.89214	-1.8659	34.237	-5.444
126.61	-3.7847	51.945	-4.8136	0.65405	-1.9611	-0.061817	-0.072299	-0.12166	0.66022	-1.3176	3268.4	22.308	-1.5842	81.112	-59.586	77.283	74.306	21.235	-3.9016	-4.5912	0.89214	-1.8659	34.237	-5.444
126.61	-3.7849	51.942	-4.8139	0.6537	-1.9618	-0.067095	-0.066362	-0.12272	0.66022	-1.3176	3267.8	22.306	-1.5842	81.113	-59.461	77.285	74.306	21.235	-3.9016	-4.5912	0.89214	-1.8659	34.237	-5.444
126.61	-3.7851	51.94	-4.8143	0.65338	-1.9624	-0.072318	-0.060403	-0.12369	0.66022	-1.3176	3267.1	22.305	-1.5843	81.114	-59.336	77.287	74.306	21.235	-3.9016	-4.5912	0.89214	-1.8659	34.237	-5.444
126.62	-3.7855	51.937	-4.8147	0.6531	-1.963	-0.077484	-0.054427	-0.12458	0.66022	-1.3176	3266.4	22.303	-1.5844	81.115	-59.214	77.288	74.306	21.235	-3.9016	-4.5912	0.89214	-1.8659	34.237	-5.444
126.62	-3.786	51.934	-4.8151	0.65284	-1.9636	-0.082588	-0.048437	-0.12538	0.66022	-1.3176	3265.7	22.301	-1.5846	81.116	-59.093	77.29	74.306	21.235	-3.9016	-4.5912	0.89214	-1.8659	34.237	-5.444
126.62	-3.7866	51.931	-4.8155	0.65261	-1.9642	-0.087628	-0.042437	-0.1261	0.66022	-1.3176	3265.0	22.3	-1.5849	81.117	-58.973	77.292	74.306	21.235	-3.9016	-4.5912	0.89214	-1.8659	34.237	-5.444
126.62	-3.7874	51.927	-4.8159	0.65242	-1.9649	-0.092601	-0.036429	-0.12673	0.66022	-1.3176	3264.4	22.298	-1.5852	81.118	-58.855	77.293	74.306	21.235	-3.9016	-4.5912	0.89214	-1.8659	34.237	-5.444
126.63	-3.7883	51.924	-4.8164	0.65225	-1.9655	-0.097503	-0.030418	-0.12728	0.66022	-1.3176	3263.7	22.296	-1.5856	81.119	-58.739	77.295	74.306	21.235	-3.9016	-4.5912	0.89214	-1.8659	34.237	-5.444
126.63	-3.7893	51.92	-4.8169	0.65211	-1.9661	-0.10233	-0.024408	-0.12775	0.66022	-1.3176	3263.0	22.294	-1.586	81.12	-58.624	77.296	74.306	21.235	-3.9016	-4.5912	0.89214	-1.8659	34.237	-5.444
126.63	-3.7905	51.916	-4.8174	0.652	-1.9668	-0.10708	-0.018401	-0.12813	0.66022	-1.3176	3262.3	22.292	-1.5864	81.12	-58.511	77.298	74.306	21.235	-3.9016	-4.5912	0.89214	-1.8659	34.237	-5.444
126.64	-3.7918	51.913	-4.818	0.65193	-1.9674	-0.11176	-0.012401	-0.12843	0.66022	-1.3176	3261.7	22.29	-1.587	81.121	-58.4	77.299	74.306	21.235	-3.9016	-4.5912	0.89214	-1.8659	34.237	-5.444
126.64	-3.7932	51.908	-4.8185	0.65188	-1.9681	-0.11635	-0.0064112	-0.12865	0.66022	-1.3176	3261.0	22.288	-1.5875	81.122	-58.29	77.301	74.306	21.235	-3.9016	-4.5912	0.89214	-1.8659	34.237	-5.444
126.64	-3.7947	51.904	-4.8191	0.65186	-1.9687	-0.12086	-0.00043552	-0.12878	0.66022	-1.3176	3260.3	22.286	-1.5882	81.123	-58.182	77.302	74.306	21.235	-3.9016	-4.5912	0.89214	-1.8659	34.237	-5.444
126.65	-3.7964	51.9	-4.8198	0.65188	-1.9694	-0.12528	0.005523	-0.12883	0.66022	-1.3176	3259.6	22.284	-1.5889	81.123	-58.076	77.304	74.306	21.235	-3.9016	-4.5912	0.89214	-1.8659	34.237	-5.444
126.65	-3.7982	51.896	-4.8204	0.65192	-1.97	-0.12961	0.011461	-0.1288	0.66022	-1.3176	3259.0	22.282	-1.5896	81.124	-57.972	77.305	74.306	21.235	-3.9016	-4.5912	0.89214	-1.8659	34.237	-5.444
126.65	-3.8002	51.891	-4.8211	0.65199	-1.9706	-0.13385	0.017376	-0.12869	0.66022	-1.3176	3258.3	22.28	-1.5904	81.125	-57.869	77.307	74.306	21.235	-3.9016	-4.5912	0.89214	-1.8659	34.237	-5.444
126.65	-3.8023	51.887	-4.8217	0.65209	-1.9713	-0.138	0.023263	-0.1285	0.66022	-1.3176	3257.6	22.277	-1.5913	81.125	-57.768	77.308	74.306	21.235	-3.9016	-4.5912	0.89214	-1.8659	34.237	-5.444
126.66	-3.8045	51.882	-4.8224	0.65222	-1.9719	-0.14205	0.029121	-0.12823	0.66022	-1.3176	3256.9	22.275	-1.5922	81.126	-57.669	77.31	74.306	21.235	-3.9016	-4.5912	0.89214	-1.8659	34.237	-5.444
126.66	-3.8068	51.877	-4.8232	0.65238	-1.9726	-0.14601	0.034946	-0.12788	0.66022	-1.3176	3256.3	22.273	-1.5931	81.127	-57.572	77.311	74.306	21.235	-3.9016	-4.5912	0.89214	-1.8659	34.237	-5.444
126.66	-3.8093	51.872	-4.8239	0.65257	-1.9732	-0.14986	0.040735	-0.12745	0.66022	-1.3176	3255.6	22.27	-1.5942	81.127	-57.477	77.312	74.306	21.235	-3.9016	-4.5912	0.89214	-1.8659	34.237	-5.444
126.67	-3.8119	51.867	-4.8247	0.65279	-1.9738	-0.15362	0.046484	-0.12694	0.66022	-1.3176	3254.9	22.268	-1.5952	81.128	-57.383	77.314	74.306	21.235	-3.9016	-4.5912	0.89214	-1.8659	34.237	-5.444
126.67	-3.8146	51.862	-4.8254	0.65304	-1.9745	-0.15727	0.052192	-0.12636	0.66022	-1.3176	3254.2	22.265	-1.5964	81.128	-57.292	77.315	74.306	21.235	-3.9016	-4.5912	0.89214	-1.8659	34.237	-5.444
126.67	-3.8175	51.856	-4.8262	0.65331	-1.9751	-0.16081	0.057854	-0.1257	0.66022	-1.3176	3253.6	22.263	-1.5976	81.129	-57.202	77.316	74.306	21.235	-3.9016	-4.5912	0.89214	-1.8659	34.237	-5.444
126.68	-3.8204	51.851	-4.827	0.65362	-1.9757	-0.16425	0.063469	-0.12497	0.66022	-1.3176	3252.9	22.26	-1.5988	81.129	-57.114	77.318	74.306	21.235	-3.9016	-4.5912	0.89214	-1.8659	34.237	-5.444
126.68	-3.8235	51.845	-4.8279	0.65395	-1.9764	-0.1666	0.068963	-0.12404	0.66022	-1.3176	3252.2	22.258	-1.6001	81.13	-57.028	77.319	74.306	21.235	-3.9016	-4.5912	0.89214	-1.8659	34.237	-5.444
126.68	-3.8268	51.84	-4.8287	0.65431	-1.977	-0.16874	0.074385	-0.12302	0.66022	-1.3176	3251.6	22.255	-1.6014	81.13	-56.944	77.32	74.306	21.235	-3.9016	-4.5912	0.89214	-1.8659	34.237	-5.444
126.69	-3.8301	51.834	-4.8296	0.65469	-1.9776	-0.17079	0.079741	-0.12194	0.66022	-1.3176	3250.9	22.252	-1.6028	81.131	-56.863	77.321	74.306	21.235	-3.9016	-4.5912	0.89214	-1.8659	34.237	-5.444
126.69	-3.8335	51.828	-4.8304	0.6551	-1.9782	-0.17276	0.08503	-0.1208	0.66022	-1.3176	3250.2	22.25	-1.6042	81.131	-56.783	77.322	74.306	21.235	-3.9016	-4.5912	0.89214	-1.8659	34.237	-5.444
126.69	-3.8371	51.822	-4.8313	0.65554	-1.9788	-0.17465	0.090248	-0.11959	0.66022	-1.3176	3249.5	22.247	-1.6057	81.132	-56.705	77.324	74.306	21.235	-3.9016	-4.5912	0.89214	-1.8659	34.237	-5.444
126.69	-3.8408	51.817	-4.8322	0.65601	-1.9794	-0.17645	0.095394	-0.11832	0.66022	-1.3176	3248.9	22.244	-1.6073	81.132	-56.629	77.325	74.306	21.235	-3.9016	-4.5912	0.89214	-1.8659	34.237	-5.444
126.7	-3.8446	51.81	-4.833	0.65649	-1.98	-0.17816	0.10047	-0.11699	0.66022	-1.3176	3248.2	22.241	-1.6088	81.133	-56.555	77.326	74.306	21.235	-3.9016	-4.5912	0.89214	-1.8659	34.237	-5.444
126.7	-3.8484	51.804	-4.8339	0.65701	-1.9806	-0.17978	0.10546	-0.11559	0.66022	-1.3176	3247.5	22.238	-1.6104	81.133	-56.483	77.327	74.306	21.235	-3.9016	-4.5912	0.89214	-1.8659	34.237	-5.444
126.7	-3.8524	51.798	-4.8348	0.65755	-1.9811	-0.18132	0.11038	-0.11414	0.66022	-1.3176	3246.9	22.235	-1.6121	81.133	-56.413	77.328	74.306	21.235	-3.9016	-4.5912	0.89214	-1.8659	34.237	-5.444
126.71	-3.8565	51.792	-4.8358	0.65811	-1.9817	-0.18276	0.11521	-0.11262	0.66022	-1.3176	3246.2	22.232	-1.6138	81.134	-56.345	77.329	74.306	21.235	-3.9016	-4.5912	0.89214	-1.8659	34.237	-5.444
126.71	-3.8607	51.786	-4.8367	0.6587	-1.9823	-0.18412	0.11997	-0.11105	0.66022	-1.3176	3245.5	22.23	-1.6155	81.134	-56.279	77.331	74.306	21.235	-3.9016	-4.5912	0.89214	-1.8659	34.237	-5.444
126.71	-3.8649	51.779	-4.8376	0.65931	-1.9828	-0.18539	0.12464	-0.10943	0.66022	-1.3176	3244.8	22.227	-1.6173	81.134	-56.216	77.332	74.306	21.235	-3.9016	-4.5912	0.89214	-1.8659	34.237	-5.444
126.72	-3.8693	51.773	-4.8385	0.65995	-1.9834	-0.18656	0.12922	-0.10775	0.66022	-1.3176	3244.2	22.224	-1.6191	81.135	-56.154	77.333	74.306	21.235	-3.9016	-4.5912	0.89214	-1.8659	34.237	-5.444
126.72	-3.8737	51.766	-4.8395	0.6606	-1.9839	-0.18765	0.13371	-0.10601	0.66022	-1.3176	3243.5	22.221	-1.621	81.135	-56.095	77.334	74.306	21.235	-3.9016	-4.5912	0.89214	-1.8659	34.237	-5.444
126.72	-3.8782	51.76	-4.8404	0.66128	-1.9844	-0.18865	0.13812	-0.10422	0.66022	-1.3176	3242.8	22.218	-1.6228	81.135	-56.037	77.335	74.306	21.235	-3.9016	-4.5912	0.89214	-1.8659	34.237	-5.444
126.73	-3.8827	51.753	-4.8413	0.66199	-1.9849	-0.18955	0.14243	-0.10238	0.66022	-1.3176	3242.2	22.215	-1.6247	81.136	-55.982	77.336	74.306	21.235	-3.9016	-4.5912	0.89214	-1.8659	34.237	-5.444
126.73	-3.8873	51.747	-4.8423	0.66271	-1.9854	-0.19037	0.14665	-0.10049	0.66022	-1.3176	3241.5	22.211	-1.6267	81.136	-55.929	77.337	74.306	21.235	-3.9016	-4.5912	0.89214	-1.8659	34.237	-5.444
126.73	-3.892	51.74	-4.8432	0.66345	-1.9859	-0.19109	0.15077	-0.098549	0.66022	-1.3176	3240.8	22.208	-1.6286	81.136	-55.878	77.338	74.306	21.235	-3.9016	-4.5912	0.89214	-1.8659	34.237	-5.444
126.73	-3.8968	51.733	-4.8442	0.66422	-1.9864	-0.19173	0.1548	-0.09656	0.66022	-1.3176	3240.1	22.205	-1.6306	81.137	-55.829	77.339	74.306	21.235	-3.9016	-4.5912	0.89214	-1.8659	34.237	-5.444
126.74	-3.9016	51.726	-4.8452	0.665	-1.9869	-0.19227	0.15872	-0.094525	0.66022	-1.3176	3239.5	22.202	-1.6326	81.137	-55.782	77.34	74.306	21.235	-3.9016	-4.5912	0.89214	-1.8659	34.237	-5.444
126.74	-3.9064	51.72	-4.8461	0.6658	-1.9874	-0.19272	0.16255	-0.092444	0.66022	-1.3176	3238.8	22.199	-1.6346	81.137	-55.737	77.341	74.306	21.235	-3.9016	-4.5912	0.89214	-1.8659	34.237	-5.444
126.74	-3.9113	51.713	-4.8471	0.66663	-1.9878	-0.19308	0.16627	-0.090319	0.66022	-1.3176	3238.1	22.196	-1.6367	81.137	-55.695	77.342	74.306	21.235	-3.9016	-4.5912	0.89214	-1.8659	34.237	-5.444
126.75	-3.9162	51.706	-4.8481	0.66747	-1.9883	-0.19335	0.16989	-0.088151	0.66022	-1.3176	3237.5	22.193	-1.6387	81.138	-55.654	77.343	74.306	21.235	-3.9016	-4.5912	0.89214	-1.8659	34.237	-5.444
126.75	-3.9212	51.699	-4.849	0.66832	-1.9887	-0.19353	0.1734	-0.08594	0.66022	-1.3176	3236.8	22.19	-1.6408	81.138	-55.616	77.344	74.306	21.235	-3.9016	-4.5912	0.89214	-1.8659	34.237	-5.444
126.75	-3.9262	51.692	-4.85	0.6692	-1.9891	-0.19362	0.1768	-0.083689	0.66022	-1.3176	3236.1	22.187	-1.6429	81.138	-55.58	77.345	74.306	21.235	-3.9016	-4.5912	0.89214	-1.8659	34.237	-5.444
126.76	-3.9312	51.685	-4.851	0.67009	-1.9895	-0.19362	0.18009	-0.081399	0.66022	-1.3176	3235.5	22.183	-1.645	81.138	-55.546	77.346	74.306	21.235	-3.9016	-4.5912	0.89214	-1.8659	34.237	-5.444
126.76	-3.9362	51.678	-4.8519	0.671	-1.9899	-0.19353	0.18327	-0.079071	0.66022	-1.3176	3234.8	22.18	-1.6471	81.138	-55.514	77.347	74.306	21.235	-3.9016	-4.5912	0.89214	-1.8659	34.237	-5.444
126.76	-3.9412	51.672	-4.8529	0.67192	-1.9903	-0.19335	0.18634	-0.076705	0.66022	-1.3176	3234.1	22.177	-1.6492	81.139	-55.485	77.348	74.306	21.235	-3.9016	-4.5912	0.89214	-1.8659	34.237	-5.444
126.77	-3.9463	51.665	-4.8539	0.67286	-1.9907	-0.19308	0.18929	-0.074304	0.66022	-1.3176	3233.5	22.174	-1.6513	81.139	-55.457	77.349	74.306	21.235	-3.9016	-4.5912	0.89214	-1.8659	34.237	-5.444
126.77	-3.9513	51.658	-4.8548	0.67382	-1.9911	-0.19271	0.19213	-0.071869	0.66022	-1.3176	3232.8	22.171	-1.6534	81.139	-55.432	77.35	74.306	21.235	-3.9016	-4.5912	0.89214	-1.8659	34.237	-5.444
126.77	-3.9564	51.651	-4.8558	0.67478	-1.9914	-0.19226	0.19484	-0.069401	0.66022	-1.3176	3232.1	22.168	-1.6555	81.139	-55.409	77.351	74.306	21.235	-3.9016	-4.5912	0.89214	-1.8659	34.237	-5.444
126.77	-3.9614	51.644	-4.8567	0.67577	-1.9918	-0.19173	0.19744	-0.066901	0.66022	-1.3176	3231.4	22.164	-1.6576	81.14	-55.388	77.352	74.306	21.235	-3.9016	-4.5912	0.89214	-1.8659	34.237	-5.444
126.78	-3.9664	51.637	-4.8577	0.67676	-1.9921	-0.1911	0.19992	-0.06437	0.66022	-1.3176	3230.8	22.161	-1.6597	81.14	-55.37	77.353	74.306	21.235	-3.9016	-4.5912	0.89214	-1.8659	34.237	-5.444
126.78	-3.9714	51.63	-4.8587	0.67776	-1.9924	-0.19039	0.20227	-0.061811	0.66022	-1.3176	3230.1	22.158	-1.6618	81.14	-55.353	77.354	74.306	21.235	-3.9016	-4.5912	0.89214	-1.8659	34.237	-5.444
126.78	-3.9764	51.624	-4.8596	0.67878	-1.9927	-0.18958	0.2045	-0.059224	0.66022	-1.3176	3229.4	22.155	-1.6639	81.14	-55.339	77.355	74.306	21.235	-3.9016	-4.5912	0.89214	-1.8659	34.237	-5.444
126.79	-3.9814	51.617	-4.8606	0.67981	-1.993	-0.1887	0.20661	-0.056611	0.66022	-1.3176	3228.8	22.152	-1.6659	81.14	-55.327	77.356	74.306	21.235	-3.9016	-4.5912	0.89214	-1.8659	34.237	-5.444
126.79	-3.9863	51.61	-4.8615	0.68085	-1.9933	-0.18772	0.20858	-0.053972	0.66022	-1.3176	3228.1	22.149	-1.668	81.141	-55.317	77.357	74.306	21.235	-3.9016	-4.5912	0.89214	-1.8659	34.237	-5.444
126.79	-3.9912	51.604	-4.8624	0.68189	-1.9935	-0.18666	0.21043	-0.051311	0.66022	-1.3176	3227.4	22.146	-1.67	81.141	-55.31	77.358	74.306	21.235	-3.9016	-4.5912	0.89214	-1.8659	34.237	-5.444
126.8	-3.996	51.597	-4.8634	0.68295	-1.9938	-0.18551	0.21215	-0.048626	0.66022	-1.3176	3226.8	22.143	-1.6721	81.141	-55.304	77.359	74.306	21.235	-3.9016	-4.5912	0.89214	-1.8659	34.237	-5.444
126.8	-4.0008	51.59	-4.8643	0.68402	-1.994	-0.18428	0.21374	-0.045921	0.66022	-1.3176	3226.1	22.14	-1.6741	81.141	-55.301	77.36	74.306	21.235	-3.9016	-4.5912	0.89214	-1.8659	34.237	-5.444
126.8	-4.0056	51.584	-4.8652	0.68509	-1.9943	-0.18297	0.2152	-0.043197	0.66022	-1.3176	3225.4	22.137	-1.6761	81.141	-55.3	77.361	74.306	21.235	-3.9016	-4.5912	0.89214	-1.8659	34.237	-5.444
126.8	-4.0103	51.578	-4.8661	0.68617	-1.9945	-0.18157	0.21652	-0.040455	0.66022	-1.3176	3224.8	22.134	-1.678	81.142	-55.301	77.362	74.306	21.235	-3.9016	-4.5912	0.89214	-1.8659	34.237	-5.444
126.81	-4.0149	51.571	-4.867	0.68725	-1.9947	-0.18009	0.21771	-0.037696	0.66022	-1.3176	3224.1	22.131	-1.68	81.142	-55.304	77.363	74.306	21.235	-3.9016	-4.5912	0.89214	-1.8659	34.237	-5.444
126.81	-4.0195	51.565	-4.8679	0.68834	-1.9948	-0.17853	0.21876	-0.034922	0.66022	-1.3176	3223.4	22.128	-1.6819	81.142	-55.309	77.364	74.306	21.235	-3.9016	-4.5912	0.89214	-1.8659	34.237	-5.444
126.81	-4.024	51.559	-4.8688	0.68944	-1.995	-0.17688	0.21967	-0.032134	0.66022	-1.3176	3222.8	22.125	-1.6837	81.142	-55.317	77.365	74.306	21.235	-3.9016	-4.5912	0.89214	-1.8659	34.237	-5.444
126.82	-4.0284	51.553	-4.8697	0.69054	-1.9952	-0.17516	0.22045	-0.029334	0.66022	-1.3176	3222.1	22.123	-1.6856	81.143	-55.327	77.366	74.306	21.235	-3.9016	-4.5912	0.89214	-1.8659	34.237	-5.444
126.82	-4.0328	51.547	-4.8706	0.69165	-1.9953	-0.17335	0.22109	-0.026524	0.66022	-1.3176	3221.4	22.12	-1.6874	81.143	-55.339	77.367	74.306	21.235	-3.9016	-4.5912	0.89214	-1.8659	34.237	-5.444
126.82	-4.0371	51.541	-4.8714	0.69275	-1.9954	-0.17147	0.22159	-0.023704	0.66022	-1.3176	3220.8	22.117	-1.6892	81.143	-55.353	77.368	74.306	21.235	-3.9016	-4.5912	0.89214	-1.8659	34.237	-5.444
126.82	-4.0413	51.535	-4.8723	0.69386	-1.9955	-0.16951	0.22195	-0.020877	0.66022	-1.3176	3220.1	22.114	-1.6909	81.144	-55.369	77.369	74.306	21.235	-3.9016	-4.5912	0.89214	-1.8659	34.237	-5.444
126.83	-4.0454	51.529	-4.8731	0.69497	-1.9956	-0.16747	0.22217	-0.018044	0.66022	-1.3176	3219.4	22.112	-1.6927	81.144	-55.387	77.37	74.306	21.235	-3.9016	-4.5912	0.89214	-1.8659	34.237	-5.444
126.83	-4.0494	51.524	-4.8739	0.69608	-1.9957	-0.16536	0.22224	-0.015206	0.66022	-1.3176	3218.7	22.109	-1.6943	81.144	-55.408	77.371	74.306	21.235	-3.9016	-4.5912	0.89214	-1.8659	34.237	-5.444
126.83	-4.0533	51.518	-4.8748	0.69719	-1.9958	-0.16317	0.22218	-0.012364	0.66022	-1.3176	3218.1	22.107	-1.696	81.144	-55.43	77.372	74.306	21.235	-3.9016	-4.5912	0.89214	-1.8659	34.237	-5.444
126.83	-4.0572	51.513	-4.8756	0.6983	-1.9958	-0.16091	0.22197	-0.009522	0.66022	-1.3176	3217.4	22.104	-1.6976	81.145	-55.455	77.373	74.306	21.235	-3.9016	-4.5912	0.89214	-1.8659	34.237	-5.444
126.84	-4.0609	51.508	-4.8764	0.69941	-1.9959	-0.15857	0.22162	-0.0066796	0.66022	-1.3176	3216.7	22.102	-1.6991	81.145	-55.482	77.374	74.306	21.235	-3.9016	-4.5912	0.89214	-1.8659	34.237	-5.444
126.84	-4.0645	51.503	-4.8772	0.70052	-1.9959	-0.15616	0.22112	-0.003839	0.66022	-1.3176	3216.1	22.1	-1.7006	81.145	-55.511	77.375	74.306	21.235	-3.9016	-4.5912	0.89214	-1.8659	34.237	-5.444
126.84	-4.068	51.498	-4.8779	0.70162	-1.9959	-0.15368	0.22049	-0.0010017	0.66022	-1.3176	3215.4	22.097	-1.7021	81.146	-55.542	77.377	74.306	21.235	-3.9016	-4.5912	0.89214	-1.8659	34.237	-5.444
126.84	-4.0714	51.493	-4.8787	0.70272	-1.9959	-0.15113	0.2197	0.0018306	0.66022	-1.3176	3214.7	22.095	-1.7035	81.146	-55.575	77.378	74.306	21.235	-3.9016	-4.5912	0.89214	-1.8659	34.237	-5.444
126.85	-4.0747	51.489	-4.8794	0.70382	-1.9959	-0.14851	0.21878	0.0046562	0.66022	-1.3176	3214.1	22.093	-1.7049	81.147	-55.61	77.379	74.306	21.235	-3.9016	-4.5912	0.89214	-1.8659	34.237	-5.444
126.85	-4.0779	51.484	-4.8802	0.70491	-1.9959	-0.14583	0.21771	0.0074736	0.66022	-1.3176	3213.4	22.091	-1.7062	81.147	-55.647	77.38	74.306	21.235	-3.9016	-4.5912	0.89214	-1.8659	34.237	-5.444
126.85	-4.081	51.48	-4.8809	0.706	-1.9958	-0.14308	0.2165	0.010281	0.66022	-1.3176	3212.7	22.089	-1.7075	81.147	-55.687	77.381	74.306	21.235	-3.9016	-4.5912	0.89214	-1.8659	34.237	-5.444
126.85	-4.0839	51.476	-4.8816	0.70708	-1.9958	-0.14026	0.21514	0.013077	0.66022	-1.3176	3212.1	22.087	-1.7087	81.148	-55.728	77.382	74.306	21.235	-3.9016	-4.5912	0.89214	-1.8659	34.237	-5.444
126.86	-4.0868	51.472	-4.8823	0.70815	-1.9957	-0.13738	0.21364	0.015859	0.66022	-1.3176	3211.4	22.085	-1.7099	81.148	-55.772	77.383	74.306	21.235	-3.9016	-4.5912	0.89214	-1.8659	34.237	-5.444
126.86	-4.0895	51.468	-4.883	0.70921	-1.9956	-0.13444	0.212	0.018627	0.66022	-1.3176	3210.7	22.083	-1.711	81.149	-55.817	77.385	74.306	21.235	-3.9016	-4.5912	0.89214	-1.8659	34.237	-5.444
126.86	-4.0921	51.465	-4.8837	0.71027	-1.9955	-0.13144	0.21022	0.021378	0.66022	-1.3176	3210.1	22.081	-1.7121	81.149	-55.865	77.386	74.306	21.235	-3.9016	-4.5912	0.89214	-1.8659	34.237	-5.444
126.86	-4.0946	51.461	-4.8843	0.71131	-1.9954	-0.12838	0.20829	0.02411	0.66022	-1.3176	3209.4	22.08	-1.7131	81.15	-55.914	77.387	74.306	21.235	-3.9016	-4.5912	0.89214	-1.8659	34.237	-5.444
126.87	-4.0969	51.458	-4.8849	0.71235	-1.9953	-0.12526	0.20623	0.026822	0.66022	-1.3176	3208.7	22.078	-1.7141	81.15	-55.966	77.388	74.306	21.235	-3.9016	-4.5912	0.89214	-1.8659	34.237	-5.444
126.87	-4.0991	51.455	-4.8856	0.71338	-1.9951	-0.12208	0.20402	0.029513	0.66022	-1.3176	3208.0	22.077	-1.715	81.151	-56.019	77.39	74.306	21.235	-3.9016	-4.5912	0.89214	-1.8659	34.237	-5.444
126.87	-4.1013	51.452	-4.8862	0.71439	-1.995	-0.11885	0.20168	0.03218	0.66022	-1.3176	3207.4	22.075	-1.7159	81.151	-56.075	77.391	74.306	21.235	-3.9016	-4.5912	0.89214	-1.8659	34.237	-5.444
126.87	-4.1032	51.449	-4.8867	0.71539	-1.9948	-0.11557	0.1992	0.034821	0.66022	-1.3176	3206.7	22.074	-1.7167	81.152	-56.132	77.392	74.306	21.235	-3.9016	-4.5912	0.89214	-1.8659	34.237	-5.444
126.87	-4.1051	51.447	-4.8873	0.71638	-1.9946	-0.11223	0.19658	0.037435	0.66022	-1.3176	3206.0	22.073	-1.7175	81.152	-56.191	77.393	74.306	21.235	-3.9016	-4.5912	0.89214	-1.8659	34.237	-5.444
126.88	-4.1068	51.445	-4.8879	0.71736	-1.9944	-0.10885	0.19383	0.040021	0.66022	-1.3176	3205.4	22.071	-1.7182	81.153	-56.253	77.395	74.306	21.235	-3.9016	-4.5912	0.89214	-1.8659	34.237	-5.444
126.88	-4.1084	51.443	-4.8884	0.71832	-1.9942	-0.10542	0.19094	0.042576	0.66022	-1.3176	3204.7	22.07	-1.7188	81.153	-56.316	77.396	74.306	21.235	-3.9016	-4.5912	0.89214	-1.8659	34.237	-5.444
126.88	-4.1099	51.441	-4.8889	0.71927	-1.994	-0.10194	0.18793	0.045099	0.66022	-1.3176	3204.0	22.069	-1.7194	81.154	-56.381	77.398	74.306	21.235	-3.9016	-4.5912	0.89214	-1.8659	34.237	-5.444
126.88	-4.1112	51.439	-4.8894	0.7202	-1.9938	-0.098417	0.18478	0.047587	0.66022	-1.3176	3203.3	22.068	-1.72	81.155	-56.448	77.399	74.306	21.235	-3.9016	-4.5912	0.89214	-1.8659	34.237	-5.444
126.88	-4.1124	51.438	-4.8899	0.72112	-1.9935	-0.094853	0.18151	0.05004	0.66022	-1.3176	3202.7	22.068	-1.7205	81.155	-56.517	77.4	74.306	21.235	-3.9016	-4.5912	0.89214	-1.8659	34.237	-5.444
126.88	-4.1135	51.437	-4.8904	0.72201	-1.9933	-0.091248	0.17811	0.052455	0.66022	-1.3176	3202.0	22.067	-1.7209	81.156	-56.588	77.402	74.306	21.235	-3.9016	-4.5912	0.89214	-1.8659	34.237	-5.444
126.89	-4.1145	51.436	-4.8908	0.7229	-1.993	-0.087604	0.17458	0.054832	0.66022	-1.3176	3201.3	22.066	-1.7213	81.157	-56.66	77.403	74.306	21.235	-3.9016	-4.5912	0.89214	-1.8659	34.237	-5.444
126.89	-4.1154	51.435	-4.8912	0.72376	-1.9927	-0.083924	0.17093	0.057167	0.66022	-1.3176	3200.7	22.066	-1.7217	81.157	-56.735	77.404	74.306	21.235	-3.9016	-4.5912	0.89214	-1.8659	34.237	-5.444
126.89	-4.1161	51.434	-4.8917	0.72461	-1.9924	-0.08021	0.16717	0.05946	0.66022	-1.3176	3200.0	22.065	-1.7219	81.158	-56.811	77.406	74.306	21.235	-3.9016	-4.5912	0.89214	-1.8659	34.237	-5.444
126.89	-4.1167	51.434	-4.892	0.72543	-1.9921	-0.076463	0.16329	0.061708	0.66022	-1.3176	3199.3	22.065	-1.7222	81.159	-56.889	77.407	74.306	21.235	-3.9016	-4.5912	0.89214	-1.8659	34.237	-5.444
126.89	-4.1172	51.434	-4.8924	0.72624	-1.9918	-0.072687	0.15929	0.06391	0.66022	-1.3176	3198.6	22.065	-1.7224	81.159	-56.969	77.409	74.306	21.235	-3.9016	-4.5912	0.89214	-1.8659	34.237	-5.444
126.89	-4.1176	51.434	-4.8928	0.72702	-1.9915	-0.068882	0.15518	0.066065	0.66022	-1.3176	3198.0	22.064	-1.7225	81.16	-57.05	77.41	74.306	21.235	-3.9016	-4.5912	0.89214	-1.8659	34.237	-5.444
126.89	-4.1178	51.434	-4.8931	0.72779	-1.9912	-0.065052	0.15096	0.068171	0.66022	-1.3176	3197.3	22.064	-1.7226	81.161	-57.134	77.412	74.306	21.235	-3.9016	-4.5912	0.89214	-1.8659	34.237	-5.444
126.89	-4.118	51.435	-4.8934	0.72853	-1.9908	-0.061198	0.14664	0.070225	0.66022	-1.3176	3196.6	22.064	-1.7227	81.162	-57.219	77.413	74.306	21.235	-3.9016	-4.5912	0.89214	-1.8659	34.237	-5.444
126.9	-4.118	51.436	-4.8937	0.72926	-1.9905	-0.057323	0.14221	0.072228	0.66022	-1.3176	3196.0	22.065	-1.7226	81.162	-57.305	77.415	74.306	21.235	-3.9016	-4.5912	0.89214	-1.8659	34.237	-5.444
126.9	-4.1179	51.437	-4.894	0.72996	-1.9901	-0.05343	0.13768	0.074176	0.66022	-1.3176	3195.3	22.065	-1.7226	81.163	-57.394	77.416	74.306	21.235	-3.9016	-4.5912	0.89214	-1.8659	34.237	-5.444
126.9	-4.1177	51.438	-4.8943	0.73063	-1.9897	-0.04952	0.13306	0.076069	0.66022	-1.3176	3194.6	22.065	-1.7225	81.164	-57.484	77.418	74.306	21.235	-3.9016	-4.5912	0.89214	-1.8659	34.237	-5.444
126.9	-4.1174	51.439	-4.8945	0.73129	-1.9893	-0.045596	0.12835	0.077904	0.66022	-1.3176	3193.9	22.066	-1.7224	81.165	-57.576	77.42	74.306	21.235	-3.9016	-4.5912	0.89214	-1.8659	34.237	-5.444
126.9	-4.117	51.441	-4.8947	0.73192	-1.9889	-0.04166	0.12354	0.079681	0.66022	-1.3176	3193.3	22.066	-1.7222	81.166	-57.669	77.421	74.306	21.235	-3.9016	-4.5912	0.89214	-1.8659	34.237	-5.444
126.9	-4.1165	51.443	-4.8949	0.73252	-1.9885	-0.037715	0.11865	0.081399	0.66022	-1.3176	3192.6	22.067	-1.7219	81.167	-57.765	77.423	74.306	21.235	-3.9016	-4.5912	0.89214	-1.8659	34.237	-5.444
126.9	-4.1159	51.445	-4.8951	0.7331	-1.9881	-0.033764	0.11368	0.083054	0.66022	-1.3176	3191.9	22.067	-1.7217	81.168	-57.861	77.424	74.306	21.235	-3.9016	-4.5912	0.89214	-1.8659	34.237	-5.444
126.9	-4.1152	51.447	-4.8952	0.73366	-1.9877	-0.029808	0.10862	0.084647	0.66022	-1.3176	3191.2	22.068	-1.7214	81.168	-57.96	77.426	74.306	21.235	-3.9016	-4.5912	0.89214	-1.8659	34.237	-5.444
126.9	-4.1144	51.45	-4.8954	0.73419	-1.9873	-0.025851	0.1035	0.086176	0.66022	-1.3176	3190.6	22.069	-1.721	81.169	-58.059	77.428	74.306	21.235	-3.9016	-4.5912	0.89214	-1.8659	34.237	-5.444
126.9	-4.1136	51.453	-4.8955	0.73469	-1.9868	-0.021895	0.098299	0.08764	0.66022	-1.3176	3189.9	22.07	-1.7206	81.17	-58.161	77.429	74.306	21.235	-3.9016	-4.5912	0.89214	-1.8659	34.237	-5.444
126.9	-4.1126	51.456	-4.8956	0.73517	-1.9864	-0.017943	0.093035	0.089037	0.66022	-1.3176	3189.2	22.071	-1.7202	81.171	-58.264	77.431	74.306	21.235	-3.9016	-4.5912	0.89214	-1.8659	34.237	-5.444
126.9	-4.1115	51.459	-4.8957	0.73562	-1.986	-0.013996	0.087708	0.090366	0.66022	-1.3176	3188.5	22.072	-1.7197	81.172	-58.368	77.433	74.306	21.235	-3.9016	-4.5912	0.89214	-1.8659	34.237	-5.444
126.91	-4.1104	51.462	-4.8957	0.73605	-1.9855	-0.010059	0.082324	0.091626	0.66022	-1.3176	3187.9	22.073	-1.7192	81.173	-58.474	77.435	74.306	21.235	-3.9016	-4.5912	0.89214	-1.8659	34.237	-5.444
126.91	-4.1092	51.466	-4.8958	0.73645	-1.985	-0.0052719	0.076821	0.092915	0.66022	-1.3176	3187.2	22.075	-1.7187	81.174	-58.582	77.436	74.306	21.235	-3.9016	-4.5912	0.89214	-1.8659	34.237	-5.444
126.91	-4.1079	51.47	-4.8958	0.73682	-1.9846	-0.00010712	0.071228	0.094176	0.66022	-1.3176	3186.5	22.076	-1.7182	81.175	-58.691	77.438	74.306	21.235	-3.9016	-4.5912	0.89214	-1.8659	34.237	-5.444
126.91	-4.1065	51.473	-4.8958	0.73716	-1.9841	0.0050351	0.065578	0.09536	0.66022	-1.3176	3185.8	22.078	-1.7176	81.176	-58.801	77.44	74.306	21.235	-3.9016	-4.5912	0.89214	-1.8659	34.237	-5.444
126.91	-4.1051	51.478	-4.8957	0.73747	-1.9836	0.010151	0.059876	0.096467	0.66021	-1.3176	3185.2	22.079	-1.7169	81.177	-58.913	77.442	74.306	21.235	-3.9016	-4.5912	0.89214	-1.8659	34.237	-5.444
126.91	-4.1036	51.482	-4.8957	0.73776	-1.9831	0.015236	0.054127	0.097496	0.66021	-1.3176	3184.5	22.081	-1.7163	81.178	-59.026	77.443	74.306	21.235	-3.9016	-4.5912	0.89214	-1.8659	34.237	-5.444
126.91	-4.102	51.487	-4.8956	0.73801	-1.9826	0.020287	0.048335	0.098444	0.66021	-1.3176	3183.8	22.083	-1.7156	81.179	-59.14	77.445	74.306	21.235	-3.9016	-4.5912	0.89214	-1.8659	34.237	-5.444
126.91	-4.1004	51.491	-4.8955	0.73824	-1.9821	0.025299	0.042506	0.099313	0.66021	-1.3176	3183.1	22.084	-1.7149	81.18	-59.256	77.447	74.306	21.235	-3.9016	-4.5912	0.89214	-1.8659	34.237	-5.444
126.91	-4.0987	51.496	-4.8953	0.73844	-1.9816	0.03027	0.036646	0.1001	0.66021	-1.3176	3182.4	22.086	-1.7142	81.182	-59.373	77.449	74.306	21.235	-3.9016	-4.5912	0.89214	-1.8659	34.237	-5.444
126.91	-4.0969	51.501	-4.8952	0.73861	-1.9811	0.035193	0.030759	0.1008	0.66021	-1.3176	3181.8	22.088	-1.7134	81.183	-59.492	77.451	74.306	21.235	-3.9016	-4.5912	0.89214	-1.8659	34.237	-5.444
126.91	-4.0951	51.507	-4.895	0.73875	-1.9806	0.040067	0.024851	0.10143	0.66021	-1.3176	3181.1	22.09	-1.7126	81.184	-59.611	77.452	74.306	21.235	-3.9016	-4.5912	0.89214	-1.8659	34.237	-5.444
126.91	-4.0932	51.512	-4.8948	0.73886	-1.9801	0.044886	0.018927	0.10196	0.66021	-1.3176	3180.4	22.092	-1.7118	81.185	-59.732	77.454	74.306	21.235	-3.9016	-4.5912	0.89214	-1.8659	34.237	-5.444
126.91	-4.0913	51.518	-4.8945	0.73894	-1.9796	0.049647	0.012992	0.10242	0.66021	-1.3176	3179.7	22.095	-1.711	81.186	-59.855	77.456	74.306	21.235	-3.9016	-4.5912	0.89214	-1.8659	34.237	-5.444
126.91	-4.0893	51.523	-4.8943	0.73899	-1.9791	0.054347	0.0070521	0.10279	0.66021	-1.3176	3179.1	22.097	-1.7101	81.187	-59.978	77.458	74.306	21.235	-3.9016	-4.5912	0.89214	-1.8659	34.237	-5.444
126.91	-4.0872	51.529	-4.894	0.73901	-1.9786	0.05898	0.0011123	0.10307	0.66021	-1.3176	3178.4	22.099	-1.7092	81.188	-60.103	77.46	74.306	21.235	-3.9016	-4.5912	0.89214	-1.8659	34.237	-5.444
126.91	-4.0851	51.535	-4.8937	0.739	-1.9781	0.063544	-0.004822	0.10327	0.66021	-1.3176	3177.7	22.102	-1.7083	81.19	-60.229	77.462	74.306	21.235	-3.9016	-4.5912	0.89214	-1.8659	34.237	-5.444
126.91	-4.083	51.541	-4.8934	0.73896	-1.9776	0.068034	-0.010745	0.10338	0.66021	-1.3176	3177.0	22.104	-1.7074	81.191	-60.356	77.464	74.306	21.235	-3.9016	-4.5912	0.89214	-1.8659	34.237	-5.444
126.91	-4.0808	51.548	-4.893	0.73889	-1.977	0.072448	-0.016653	0.10341	0.66021	-1.3176	3176.3	22.106	-1.7065	81.192	-60.484	77.466	74.306	21.235	-3.9016	-4.5912	0.89214	-1.8659	34.237	-5.444
126.91	-4.0786	51.554	-4.8926	0.73879	-1.9765	0.076781	-0.022538	0.10335	0.66021	-1.3176	3175.7	22.109	-1.7055	81.193	-60.613	77.468	74.306	21.235	-3.9016	-4.5912	0.89214	-1.8659	34.237	-5.444
126.9	-4.0763	51.561	-4.8922	0.73866	-1.976	0.081029	-0.028397	0.10321	0.66021	-1.3176	3175.0	22.112	-1.7045	81.194	-60.743	77.47	74.306	21.235	-3.9016	-4.5912	0.89214	-1.8659	34.237	-5.444
126.9	-4.074	51.567	-4.8918	0.73851	-1.9755	0.08519	-0.034224	0.10297	0.66021	-1.3176	3174.3	22.114	-1.7036	81.196	-60.875	77.472	74.306	21.235	-3.9016	-4.5912	0.89214	-1.8659	34.237	-5.444
126.9	-4.0717	51.574	-4.8914	0.73832	-1.975	0.08926	-0.040014	0.10266	0.66021	-1.3176	3173.6	22.117	-1.7025	81.197	-61.007	77.473	74.306	21.235	-3.9016	-4.5912	0.89214	-1.8659	34.237	-5.444
126.9	-4.0693	51.581	-4.8909	0.73811	-1.9745	0.093235	-0.045761	0.10226	0.66021	-1.3176	3172.9	22.12	-1.7015	81.198	-61.14	77.475	74.306	21.235	-3.9016	-4.5912	0.89214	-1.8659	34.237	-5.444
126.9	-4.0668	51.588	-4.8905	0.73786	-1.974	0.097112	-0.051461	0.10177	0.66021	-1.3176	3172.3	22.122	-1.7005	81.199	-61.275	77.477	74.306	21.235	-3.9016	-4.5912	0.89214	-1.8659	34.237	-5.444
126.9	-4.0644	51.595	-4.89	0.73759	-1.9735	0.10089	-0.057108	0.1012	0.66021	-1.3176	3171.6	22.125	-1.6994	81.2	-61.41	77.479	74.306	21.235	-3.9016	-4.5912	0.89214	-1.8659	34.237	-5.444
126.9	-4.0619	51.602	-4.8895	0.73729	-1.9729	0.10456	-0.062697	0.10054	0.66021	-1.3176	3170.9	22.128	-1.6984	81.202	-61.547	77.481	74.306	21.235	-3.9016	-4.5912	0.89214	-1.8659	34.237	-5.444
126.9	-4.0594	51.609	-4.8889	0.73697	-1.9724	0.10813	-0.068224	0.099799	0.66021	-1.3176	3170.2	22.131	-1.6973	81.203	-61.684	77.483	74.306	21.235	-3.9016	-4.5912	0.89214	-1.8659	34.237	-5.444
126.9	-4.0568	51.616	-4.8884	0.73661	-1.9719	0.11158	-0.073684	0.098976	0.66021	-1.3176	3169.5	22.134	-1.6962	81.204	-61.822	77.485	74.306	21.235	-3.9016	-4.5912	0.89214	-1.8659	34.237	-5.444
126.9	-4.0543	51.624	-4.8878	0.73623	-1.9715	0.11492	-0.079072	0.09807	0.66021	-1.3176	3168.9	22.137	-1.6951	81.206	-61.961	77.487	74.306	21.235	-3.9016	-4.5912	0.89214	-1.8659	34.237	-5.444
126.9	-4.0517	51.631	-4.8872	0.73582	-1.971	0.11815	-0.084383	0.097083	0.66022	-1.3176	3168.2	22.14	-1.694	81.207	-62.101	77.489	74.306	21.235	-3.9016	-4.5912	0.89214	-1.8659	34.237	-5.444
126.9	-4.049	51.638	-4.8866	0.73539	-1.9705	0.12126	-0.089612	0.096016	0.66022	-1.3176	3167.5	22.143	-1.6928	81.208	-62.242	77.491	74.306	21.235	-3.9016	-4.5912	0.89214	-1.8659	34.237	-5.444
126.9	-4.0464	51.646	-4.886	0.73492	-1.97	0.12424	-0.094756	0.094868	0.66022	-1.3176	3166.8	22.146	-1.6917	81.209	-62.383	77.493	74.306	21.235	-3.9016	-4.5912	0.89214	-1.8659	34.237	-5.444
126.9	-4.0437	51.653	-4.8854	0.73444	-1.9695	0.12711	-0.09981	0.093643	0.66022	-1.3176	3166.1	22.149	-1.6906	81.211	-62.526	77.496	74.306	21.235	-3.9016	-4.5912	0.89214	-1.8659	34.237	-5.444
126.9	-4.041	51.661	-4.8847	0.73393	-1.9691	0.12984	-0.10477	0.09234	0.66022	-1.3176	3165.4	22.152	-1.6894	81.212	-62.669	77.498	74.306	21.235	-3.9016	-4.5912	0.89214	-1.8659	34.237	-5.444
126.9	-4.0383	51.668	-4.8841	0.73339	-1.9686	0.13246	-0.10963	0.090961	0.66022	-1.3176	3164.8	22.155	-1.6883	81.213	-62.813	77.5	74.306	21.235	-3.9016	-4.5912	0.89214	-1.8659	34.237	-5.444
126.9	-4.0356	51.676	-4.8834	0.73283	-1.9682	0.13494	-0.11439	0.089507	0.66022	-1.3176	3164.1	22.158	-1.6871	81.215	-62.957	77.502	74.306	21.235	-3.9016	-4.5912	0.89214	-1.8659	34.237	-5.444
126.9	-4.0329	51.683	-4.8827	0.73225	-1.9677	0.13729	-0.11904	0.087979	0.66022	-1.3176	3163.4	22.161	-1.6859	81.216	-63.102	77.504	74.306	21.235	-3.9016	-4.5912	0.89214	-1.8659	34.237	-5.444
126.9	-4.0301	51.691	-4.882	0.73164	-1.9673	0.1395	-0.12358	0.08638	0.66022	-1.3176	3162.7	22.164	-1.6847	81.217	-63.248	77.506	74.306	21.235	-3.9016	-4.5912	0.89214	-1.8659	34.237	-5.444
126.89	-4.0273	51.699	-4.8813	0.73101	-1.9669	0.14158	-0.12801	0.08471	0.66022	-1.3176	3162.0	22.167	-1.6835	81.219	-63.395	77.508	74.306	21.235	-3.9016	-4.5912	0.89214	-1.8659	34.237	-5.444
126.89	-4.0245	51.706	-4.8806	0.73036	-1.9664	0.14353	-0.13232	0.082971	0.66022	-1.3176	3161.3	22.17	-1.6824	81.22	-63.542	77.51	74.306	21.235	-3.9016	-4.5912	0.89214	-1.8659	34.237	-5.444
126.89	-4.0218	51.714	-4.8799	0.72969	-1.966	0.14534	-0.13651	0.081164	0.66022	-1.3176	3160.7	22.173	-1.6812	81.221	-63.689	77.512	74.306	21.235	-3.9016	-4.5912	0.89214	-1.8659	34.237	-5.444
126.89	-4.0189	51.721	-4.8792	0.729	-1.9656	0.147	-0.14058	0.079292	0.66022	-1.3176	3160.0	22.176	-1.68	81.223	-63.837	77.514	74.306	21.235	-3.9016	-4.5912	0.89214	-1.8659	34.237	-5.444
126.89	-4.0161	51.729	-4.8784	0.72828	-1.9652	0.14853	-0.14452	0.077356	0.66022	-1.3176	3159.3	22.179	-1.6788	81.224	-63.986	77.516	74.306	21.235	-3.9016	-4.5912	0.89214	-1.8659	34.237	-5.444
126.89	-4.0133	51.736	-4.8777	0.72755	-1.9649	0.14992	-0.14833	0.075358	0.66022	-1.3176	3158.6	22.182	-1.6775	81.225	-64.135	77.518	74.306	21.235	-3.9016	-4.5912	0.89214	-1.8659	34.237	-5.444
126.89	-4.0105	51.744	-4.8769	0.7268	-1.9645	0.15116	-0.15201	0.0733	0.66022	-1.3176	3157.9	22.185	-1.6763	81.227	-64.285	77.52	74.306	21.235	-3.9016	-4.5912	0.89214	-1.8659	34.237	-5.444
126.89	-4.0076	51.751	-4.8762	0.72603	-1.9641	0.15226	-0.15555	0.071184	0.66022	-1.3176	3157.2	22.188	-1.6751	81.228	-64.435	77.522	74.306	21.235	-3.9016	-4.5912	0.89214	-1.8659	34.237	-5.444
126.89	-4.0048	51.758	-4.8754	0.72524	-1.9638	0.15322	-0.15896	0.069011	0.66022	-1.3176	3156.6	22.19	-1.6739	81.229	-64.586	77.524	74.306	21.235	-3.9016	-4.5912	0.89214	-1.8659	34.237	-5.444
126.89	-4.0019	51.765	-4.8746	0.72444	-1.9634	0.15404	-0.16223	0.066784	0.66022	-1.3176	3155.9	22.193	-1.6727	81.231	-64.737	77.526	74.306	21.235	-3.9016	-4.5912	0.89214	-1.8659	34.237	-5.444
126.89	-3.999	51.773	-4.8739	0.72362	-1.9631	0.15471	-0.16535	0.064505	0.66022	-1.3176	3155.2	22.196	-1.6714	81.232	-64.888	77.528	74.306	21.235	-3.9016	-4.5912	0.89214	-1.8659	34.237	-5.444
126.89	-3.9962	51.78	-4.8731	0.72279	-1.9628	0.15524	-0.16833	0.062175	0.66022	-1.3176	3154.5	22.199	-1.6702	81.233	-65.04	77.531	74.306	21.235	-3.9016	-4.5912	0.89214	-1.8659	34.237	-5.444
126.89	-3.9933	51.787	-4.8723	0.72194	-1.9625	0.15562	-0.17116	0.059798	0.66022	-1.3176	3153.8	22.202	-1.669	81.235	-65.192	77.533	74.306	21.235	-3.9016	-4.5912	0.89214	-1.8659	34.237	-5.444
126.89	-3.9904	51.794	-4.8715	0.72108	-1.9622	0.15586	-0.17385	0.057375	0.66022	-1.3176	3153.1	22.205	-1.6678	81.236	-65.344	77.535	74.306	21.235	-3.9016	-4.5912	0.89214	-1.8659	34.237	-5.444
126.89	-3.9875	51.801	-4.8708	0.7202	-1.9619	0.15596	-0.17639	0.054909	0.66022	-1.3176	3152.4	22.207	-1.6665	81.237	-65.497	77.537	74.306	21.235	-3.9016	-4.5912	0.89214	-1.8659	34.237	-5.444
126.89	-3.9847	51.808	-4.87	0.71931	-1.9616	0.15591	-0.17878	0.052401	0.66022	-1.3176	3151.8	22.21	-1.6653	81.239	-65.65	77.539	74.306	21.235	-3.9016	-4.5912	0.89214	-1.8659	34.237	-5.444
126.89	-3.9818	51.814	-4.8692	0.71841	-1.9614	0.15572	-0.18101	0.049854	0.66022	-1.3176	3151.1	22.213	-1.6641	81.24	-65.803	77.541	74.306	21.235	-3.9016	-4.5912	0.89214	-1.8659	34.237	-5.444
126.89	-3.9789	51.821	-4.8684	0.7175	-1.9611	0.15539	-0.1831	0.047271	0.66022	-1.3176	3150.4	22.215	-1.6628	81.241	-65.956	77.543	74.306	21.235	-3.9016	-4.5912	0.89214	-1.8659	34.237	-5.444
126.89	-3.9761	51.827	-4.8677	0.71658	-1.9609	0.15492	-0.18503	0.044653	0.66022	-1.3176	3149.7	22.218	-1.6616	81.243	-66.109	77.545	74.306	21.235	-3.9016	-4.5912	0.89214	-1.8659	34.237	-5.444
126.89	-3.9732	51.834	-4.8669	0.71565	-1.9607	0.15431	-0.18681	0.042004	0.66022	-1.3176	3149.0	22.22	-1.6604	81.244	-66.262	77.547	74.306	21.235	-3.9016	-4.5912	0.89214	-1.8659	34.237	-5.444
126.89	-3.9703	51.84	-4.8661	0.71471	-1.9605	0.15356	-0.18843	0.039324	0.66022	-1.3176	3148.3	22.223	-1.6592	81.245	-66.416	77.549	74.306	21.235	-3.9016	-4.5912	0.89214	-1.8659	34.237	-5.444
126.89	-3.9675	51.846	-4.8653	0.71377	-1.9603	0.15267	-0.18989	0.036618	0.66022	-1.3176	3147.7	22.225	-1.6579	81.246	-66.569	77.551	74.306	21.235	-3.9016	-4.5912	0.89214	-1.8659	34.237	-5.444
126.89	-3.9646	51.852	-4.8646	0.71282	-1.9601	0.15165	-0.19121	0.033887	0.66022	-1.3176	3147.0	22.227	-1.6567	81.248	-66.722	77.553	74.306	21.235	-3.9016	-4.5912	0.89214	-1.8659	34.237	-5.444
126.89	-3.9618	51.858	-4.8638	0.71186	-1.96	0.15049	-0.19236	0.031133	0.66022	-1.3176	3146.3	22.23	-1.6555	81.249	-66.875	77.555	74.306	21.235	-3.9016	-4.5912	0.89214	-1.8659	34.237	-5.444
126.89	-3.9589	51.864	-4.8631	0.71089	-1.9598	0.14919	-0.19336	0.028359	0.66022	-1.3176	3145.6	22.232	-1.6543	81.25	-67.028	77.557	74.306	21.235	-3.9016	-4.5912	0.89214	-1.8659	34.237	-5.444
126.89	-3.9561	51.87	-4.8623	0.70992	-1.9597	0.14777	-0.19421	0.025568	0.66022	-1.3176	3144.9	22.234	-1.6531	81.252	-67.179	77.559	74.306	21.235	-3.9016	-4.5912	0.89214	-1.8659	34.237	-5.444
126.89	-3.9533	51.876	-4.8616	0.70895	-1.9596	0.14622	-0.1949	0.022762	0.66022	-1.3176	3144.2	22.236	-1.6519	81.253	-67.329	77.561	74.306	21.235	-3.9016	-4.5912	0.89214	-1.8659	34.237	-5.444
126.89	-3.9505	51.881	-4.8609	0.70797	-1.9594	0.14454	-0.19544	0.019943	0.66022	-1.3176	3143.5	22.239	-1.6507	81.254	-67.474	77.563	74.306	21.235	-3.9016	-4.5912	0.89214	-1.8659	34.237	-5.444
126.89	-3.9477	51.887	-4.8602	0.707	-1.9594	0.14273	-0.19582	0.017114	0.66022	-1.3176	3142.9	22.241	-1.6495	81.255	-67.601	77.565	74.306	21.235	-3.9016	-4.5912	0.89214	-1.8659	34.237	-5.444
126.89	-3.9449	51.892	-4.8594	0.70602	-1.9593	0.1408	-0.19605	0.014276	0.66022	-1.3176	3142.2	22.243	-1.6483	81.257	-67.63	77.567	74.306	21.235	-3.9016	-4.5912	0.89214	-1.8659	34.237	-5.444
126.89	-3.9421	51.897	-4.8587	0.70504	-1.9592	0.13875	-0.19612	0.011434	0.66022	-1.3176	3141.5	22.244	-1.6471	81.258	-67.519	77.569	74.306	21.235	-3.9016	-4.5912	0.89214	-1.8659	34.237	-5.444
126.89	-3.9394	51.902	-4.8581	0.70406	-1.9592	0.13658	-0.19605	0.008588	0.66022	-1.3176	3140.8	22.246	-1.646	81.259	-67.374	77.571	74.306	21.235	-3.9016	-4.5912	0.89214	-1.8659	34.237	-5.444
126.89	-3.9366	51.907	-4.8574	0.70308	-1.9591	0.13429	-0.19583	0.0057415	0.66022	-1.3176	3140.1	22.248	-1.6448	81.26	-67.223	77.573	74.306	21.235	-3.9016	-4.5912	0.89214	-1.8659	34.237	-5.444
126.89	-3.9339	51.911	-4.8567	0.7021	-1.9591	0.13189	-0.19545	0.0028966	0.66022	-1.3176	3139.4	22.25	-1.6436	81.262	-67.069	77.575	74.306	21.235	-3.9016	-4.5912	0.89214	-1.8659	34.237	-5.444
126.89	-3.9312	51.916	-4.8561	0.70112	-1.9591	0.12938	-0.19493	5.5668e-05	0.66022	-1.3176	3138.7	22.252	-1.6425	81.263	-66.915	77.577	74.306	21.235	-3.9016	-4.5912	0.89214	-1.8659	34.237	-5.444
126.89	-3.9286	51.92	-4.8554	0.70015	-1.9591	0.12676	-0.19426	-0.002779	0.66022	-1.3176	3138.1	22.253	-1.6413	81.264	-66.76	77.579	74.306	21.235	-3.9016	-4.5912	0.89214	-1.8659	34.237	-5.444
126.89	-3.9259	51.924	-4.8548	0.69918	-1.9591	0.12403	-0.19345	-0.0056051	0.66022	-1.3176	3137.4	22.255	-1.6402	81.265	-66.606	77.581	74.306	21.235	-3.9016	-4.5912	0.89214	-1.8659	34.237	-5.444
126.89	-3.9233	51.928	-4.8542	0.69821	-1.9592	0.1212	-0.1925	-0.0084204	0.66022	-1.3176	3136.7	22.256	-1.6391	81.266	-66.451	77.583	74.306	21.235	-3.9016	-4.5912	0.89214	-1.8659	34.237	-5.444
126.89	-3.9207	51.932	-4.8536	0.69725	-1.9592	0.11827	-0.1914	-0.011223	0.66022	-1.3176	3136.0	22.258	-1.638	81.267	-66.297	77.585	74.306	21.235	-3.9016	-4.5912	0.89214	-1.8659	34.237	-5.444
126.89	-3.9181	51.936	-4.853	0.6963	-1.9593	0.11525	-0.19017	-0.01401	0.66022	-1.3176	3135.3	22.259	-1.6369	81.269	-66.144	77.586	74.306	21.235	-3.9016	-4.5912	0.89214	-1.8659	34.237	-5.444
126.89	-3.9156	51.94	-4.8524	0.69535	-1.9593	0.11213	-0.1888	-0.016779	0.66022	-1.3176	3134.6	22.26	-1.6358	81.27	-65.991	77.588	74.306	21.235	-3.9016	-4.5912	0.89214	-1.8659	34.237	-5.444
126.89	-3.9131	51.943	-4.8519	0.69441	-1.9594	0.10892	-0.18729	-0.019529	0.66022	-1.3176	3133.9	22.262	-1.6347	81.271	-65.838	77.59	74.306	21.235	-3.9016	-4.5912	0.89214	-1.8659	34.237	-5.444
126.89	-3.9106	51.947	-4.8513	0.69348	-1.9595	0.10562	-0.18565	-0.022257	0.66022	-1.3176	3133.3	22.263	-1.6337	81.272	-65.686	77.592	74.306	21.235	-3.9016	-4.5912	0.89214	-1.8659	34.237	-5.444
126.89	-3.9081	51.95	-4.8508	0.69256	-1.9597	0.10224	-0.18388	-0.024962	0.66022	-1.3176	3132.6	22.264	-1.6326	81.273	-65.534	77.594	74.306	21.235	-3.9016	-4.5912	0.89214	-1.8659	34.237	-5.444
126.9	-3.9057	51.953	-4.8503	0.69164	-1.9598	0.098772	-0.18198	-0.027641	0.66022	-1.3176	3131.9	22.265	-1.6316	81.274	-65.383	77.596	74.306	21.235	-3.9016	-4.5912	0.89214	-1.8659	34.237	-5.444
126.9	-3.9033	51.956	-4.8498	0.69074	-1.9599	0.095231	-0.17996	-0.030292	0.66022	-1.3176	3131.2	22.266	-1.6306	81.275	-65.233	77.598	74.306	21.235	-3.9016	-4.5912	0.89214	-1.8659	34.237	-5.444
126.9	-3.901	51.958	-4.8494	0.68984	-1.9601	0.091616	-0.17781	-0.032914	0.66022	-1.3176	3130.5	22.267	-1.6296	81.276	-65.083	77.599	74.306	21.235	-3.9016	-4.5912	0.89214	-1.8659	34.237	-5.444
126.9	-3.8987	51.961	-4.8489	0.68896	-1.9603	0.087931	-0.17554	-0.035504	0.66022	-1.3176	3129.8	22.268	-1.6286	81.277	-64.934	77.601	74.306	21.235	-3.9016	-4.5912	0.89214	-1.8659	34.237	-5.444
126.9	-3.8965	51.963	-4.8485	0.68809	-1.9605	0.084178	-0.17315	-0.03806	0.66022	-1.3176	3129.1	22.268	-1.6276	81.278	-64.786	77.603	74.306	21.235	-3.9016	-4.5912	0.89214	-1.8659	34.237	-5.444
126.9	-3.8942	51.966	-4.8481	0.68723	-1.9606	0.080361	-0.17065	-0.040581	0.66022	-1.3176	3128.5	22.269	-1.6267	81.279	-64.638	77.605	74.306	21.235	-3.9016	-4.5912	0.89214	-1.8659	34.237	-5.444
126.9	-3.8921	51.968	-4.8477	0.68638	-1.9609	0.076484	-0.16803	-0.043066	0.66022	-1.3176	3127.8	22.27	-1.6258	81.28	-64.492	77.606	74.306	21.235	-3.9016	-4.5912	0.89214	-1.8659	34.237	-5.444
126.9	-3.89	51.97	-4.8473	0.68555	-1.9611	0.072549	-0.1653	-0.045511	0.66022	-1.3176	3127.1	22.27	-1.6249	81.281	-64.346	77.608	74.306	21.235	-3.9016	-4.5912	0.89214	-1.8659	34.237	-5.444
126.9	-3.8879	51.971	-4.847	0.68473	-1.9613	0.068562	-0.16247	-0.047917	0.66022	-1.3176	3126.4	22.271	-1.624	81.282	-64.2	77.61	74.306	21.235	-3.9016	-4.5912	0.89214	-1.8659	34.237	-5.444
126.9	-3.8859	51.973	-4.8466	0.68392	-1.9616	0.064525	-0.15953	-0.05028	0.66022	-1.3176	3125.7	22.271	-1.6231	81.283	-64.056	77.612	74.306	21.235	-3.9016	-4.5912	0.89214	-1.8659	34.237	-5.444
126.91	-3.8839	51.974	-4.8463	0.68313	-1.9618	0.060441	-0.15649	-0.0526	0.66022	-1.3176	3125.0	22.272	-1.6223	81.284	-63.913	77.613	74.306	21.235	-3.9016	-4.5912	0.89214	-1.8659	34.237	-5.444
126.91	-3.882	51.976	-4.846	0.68236	-1.9621	0.056315	-0.15335	-0.054875	0.66022	-1.3176	3124.3	22.272	-1.6215	81.285	-63.77	77.615	74.306	21.235	-3.9016	-4.5912	0.89214	-1.8659	34.237	-5.444
126.91	-3.8802	51.977	-4.8458	0.6816	-1.9624	0.05215	-0.15012	-0.057104	0.66021	-1.3176	3123.7	22.272	-1.6207	81.286	-63.628	77.617	74.306	21.235	-3.9016	-4.5912	0.89214	-1.8659	34.237	-5.444
126.91	-3.8784	51.978	-4.8455	0.68086	-1.9627	0.047949	-0.14679	-0.059285	0.66021	-1.3176	3123.0	22.272	-1.6199	81.287	-63.487	77.618	74.306	21.235	-3.9016	-4.5912	0.89214	-1.8659	34.237	-5.444
126.91	-3.8767	51.979	-4.8453	0.68013	-1.963	0.043717	-0.14338	-0.061416	0.66021	-1.3176	3122.3	22.272	-1.6192	81.288	-63.348	77.62	74.306	21.235	-3.9016	-4.5912	0.89214	-1.8659	34.237	-5.444
126.91	-3.875	51.98	-4.8451	0.67942	-1.9633	0.039456	-0.13987	-0.063497	0.66021	-1.3176	3121.6	22.273	-1.6185	81.289	-63.209	77.622	74.306	21.235	-3.9016	-4.5912	0.89214	-1.8659	34.237	-5.444
126.91	-3.8734	51.98	-4.8449	0.67873	-1.9636	0.03517	-0.13629	-0.065527	0.66021	-1.3176	3120.9	22.273	-1.6178	81.29	-63.071	77.623	74.306	21.235	-3.9016	-4.5912	0.89214	-1.8659	34.237	-5.444
126.92	-3.8719	51.981	-4.8447	0.67806	-1.9639	0.030862	-0.13262	-0.067503	0.66021	-1.3176	3120.2	22.273	-1.6171	81.29	-62.934	77.625	74.306	21.235	-3.9016	-4.5912	0.89214	-1.8659	34.237	-5.444
126.92	-3.8704	51.981	-4.8446	0.67741	-1.9643	0.026537	-0.12887	-0.069426	0.66021	-1.3176	3119.6	22.272	-1.6165	81.291	-62.798	77.626	74.306	21.235	-3.9016	-4.5912	0.89214	-1.8659	34.237	-5.444
126.92	-3.8691	51.981	-4.8444	0.67677	-1.9646	0.022197	-0.12505	-0.071293	0.66021	-1.3176	3118.9	22.272	-1.6159	81.292	-62.664	77.628	74.306	21.235	-3.9016	-4.5912	0.89214	-1.8659	34.237	-5.444
126.92	-3.8677	51.981	-4.8443	0.67616	-1.965	0.017846	-0.12116	-0.073105	0.66021	-1.3176	3118.2	22.272	-1.6153	81.293	-62.53	77.629	74.306	21.235	-3.9016	-4.5912	0.89214	-1.8659	34.237	-5.444
126.92	-3.8665	51.981	-4.8443	0.67556	-1.9653	0.013488	-0.11721	-0.074859	0.66021	-1.3176	3117.5	22.272	-1.6148	81.294	-62.398	77.631	74.306	21.235	-3.9016	-4.5912	0.89214	-1.8659	34.237	-5.444
126.92	-3.8653	51.98	-4.8442	0.67498	-1.9657	0.0091256	-0.11318	-0.076556	0.66021	-1.3176	3116.8	22.271	-1.6143	81.294	-62.266	77.632	74.306	21.235	-3.9016	-4.5912	0.89214	-1.8659	34.237	-5.444
126.92	-3.8643	51.98	-4.8442	0.67443	-1.9661	0.0047623	-0.1091	-0.078193	0.66021	-1.3176	3116.1	22.271	-1.6138	81.295	-62.136	77.634	74.306	21.235	-3.9016	-4.5912	0.89214	-1.8659	34.237	-5.444
126.93	-3.8633	51.979	-4.8442	0.67389	-1.9665	0.00040143	-0.10496	-0.079771	0.66021	-1.3176	3115.5	22.27	-1.6134	81.296	-62.007	77.635	74.306	21.235	-3.9016	-4.5912	0.89214	-1.8659	34.237	-5.444
126.93	-3.8623	51.979	-4.8442	0.67338	-1.9669	-0.0039536	-0.10076	-0.081289	0.66021	-1.3176	3114.8	22.27	-1.613	81.296	-61.879	77.637	74.306	21.235	-3.9016	-4.5912	0.89214	-1.8659	34.237	-5.444
126.93	-3.8615	51.978	-4.8442	0.67289	-1.9673	-0.0082997	-0.096506	-0.082746	0.66021	-1.3176	3114.1	22.269	-1.6126	81.297	-61.753	77.638	74.306	21.235	-3.9016	-4.5912	0.89214	-1.8659	34.237	-5.444
126.93	-3.8607	51.977	-4.8443	0.67241	-1.9677	-0.012634	-0.092206	-0.084141	0.66021	-1.3176	3113.4	22.269	-1.6123	81.298	-61.627	77.64	74.306	21.235	-3.9016	-4.5912	0.89214	-1.8659	34.237	-5.444
126.93	-3.8601	51.976	-4.8443	0.67196	-1.9682	-0.016952	-0.087859	-0.085474	0.66021	-1.3176	3112.7	22.268	-1.612	81.298	-61.503	77.641	74.306	21.235	-3.9016	-4.5912	0.89214	-1.8659	34.237	-5.444
126.93	-3.8595	51.974	-4.8444	0.67154	-1.9686	-0.021252	-0.08347	-0.086744	0.66021	-1.3176	3112.1	22.267	-1.6118	81.299	-61.38	77.642	74.306	21.235	-3.9016	-4.5912	0.89214	-1.8659	34.237	-5.444
126.94	-3.859	51.973	-4.8445	0.67113	-1.969	-0.025531	-0.079041	-0.087951	0.66021	-1.3176	3111.4	22.266	-1.6116	81.3	-61.259	77.644	74.306	21.235	-3.9016	-4.5912	0.89214	-1.8659	34.237	-5.444
126.94	-3.8586	51.971	-4.8447	0.67075	-1.9695	-0.029785	-0.074575	-0.089095	0.66021	-1.3176	3110.7	22.265	-1.6114	81.3	-61.139	77.645	74.306	21.235	-3.9016	-4.5912	0.89214	-1.8659	34.237	-5.444
126.94	-3.8583	51.97	-4.8448	0.67038	-1.9699	-0.034012	-0.070076	-0.090174	0.66021	-1.3176	3110.0	22.265	-1.6112	81.301	-61.02	77.647	74.306	21.235	-3.9016	-4.5912	0.89214	-1.8659	34.237	-5.444
126.94	-3.8581	51.968	-4.845	0.67005	-1.9704	-0.038208	-0.065545	-0.091189	0.66021	-1.3176	3109.3	22.264	-1.6111	81.301	-60.902	77.648	74.306	21.235	-3.9016	-4.5912	0.89214	-1.8659	34.237	-5.444
126.94	-3.858	51.966	-4.8452	0.66973	-1.9708	-0.042371	-0.060987	-0.092139	0.66021	-1.3176	3108.6	22.263	-1.6111	81.302	-60.786	77.649	74.306	21.235	-3.9016	-4.5912	0.89214	-1.8659	34.237	-5.444
126.94	-3.8579	51.964	-4.8454	0.66944	-1.9713	-0.046498	-0.056404	-0.093024	0.66021	-1.3176	3108.0	22.262	-1.6111	81.302	-60.671	77.65	74.306	21.235	-3.9016	-4.5912	0.89214	-1.8659	34.237	-5.444
126.95	-3.858	51.962	-4.8457	0.66916	-1.9718	-0.050587	-0.0518	-0.093844	0.66021	-1.3176	3107.3	22.26	-1.6111	81.303	-60.558	77.652	74.306	21.235	-3.9016	-4.5912	0.89214	-1.8659	34.237	-5.444
126.95	-3.8582	51.959	-4.8459	0.66892	-1.9722	-0.054634	-0.047176	-0.0946	0.66021	-1.3176	3106.6	22.259	-1.6111	81.303	-60.446	77.653	74.306	21.235	-3.9016	-4.5912	0.89214	-1.8659	34.237	-5.444
126.95	-3.8585	51.957	-4.8462	0.66869	-1.9727	-0.058637	-0.042537	-0.095289	0.66021	-1.3176	3105.9	22.258	-1.6112	81.304	-60.335	77.654	74.306	21.235	-3.9016	-4.5912	0.89214	-1.8659	34.237	-5.444
126.95	-3.8588	51.955	-4.8465	0.66849	-1.9732	-0.062594	-0.037885	-0.095914	0.66021	-1.3176	3105.2	22.257	-1.6114	81.304	-60.226	77.655	74.306	21.235	-3.9016	-4.5912	0.89214	-1.8659	34.237	-5.444
126.95	-3.8593	51.952	-4.8469	0.66831	-1.9737	-0.066502	-0.033222	-0.096473	0.66021	-1.3176	3104.6	22.255	-1.6116	81.305	-60.119	77.657	74.306	21.235	-3.9016	-4.5912	0.89214	-1.8659	34.237	-5.444
126.95	-3.8599	51.949	-4.8472	0.66816	-1.9742	-0.070358	-0.028553	-0.096967	0.66021	-1.3176	3103.9	22.254	-1.6118	81.305	-60.013	77.658	74.306	21.235	-3.9016	-4.5912	0.89214	-1.8659	34.237	-5.444
126.96	-3.8605	51.946	-4.8476	0.66803	-1.9746	-0.074161	-0.023879	-0.097395	0.66021	-1.3176	3103.2	22.253	-1.6121	81.305	-59.908	77.659	74.306	21.235	-3.9016	-4.5912	0.89214	-1.8659	34.237	-5.444
126.96	-3.8613	51.943	-4.8479	0.66792	-1.9751	-0.077907	-0.019203	-0.097759	0.66021	-1.3176	3102.5	22.251	-1.6124	81.306	-59.805	77.66	74.306	21.235	-3.9016	-4.5912	0.89214	-1.8659	34.237	-5.444
126.96	-3.8622	51.94	-4.8483	0.66784	-1.9756	-0.081596	-0.014529	-0.098058	0.66021	-1.3176	3101.8	22.25	-1.6127	81.306	-59.704	77.661	74.306	21.235	-3.9016	-4.5912	0.89214	-1.8659	34.237	-5.444
126.96	-3.8631	51.937	-4.8488	0.66778	-1.9761	-0.085224	-0.0098583	-0.098291	0.66021	-1.3176	3101.2	22.248	-1.6131	81.306	-59.604	77.662	74.306	21.235	-3.9016	-4.5912	0.89214	-1.8659	34.237	-5.444
126.96	-3.8642	51.934	-4.8492	0.66774	-1.9766	-0.08879	-0.0051946	-0.098461	0.66021	-1.3176	3100.5	22.247	-1.6136	81.307	-59.505	77.663	74.306	21.235	-3.9016	-4.5912	0.89214	-1.8659	34.237	-5.444
126.97	-3.8654	51.93	-4.8496	0.66772	-1.9771	-0.092291	-0.00054024	-0.098566	0.66021	-1.3176	3099.8	22.245	-1.6141	81.307	-59.408	77.664	74.306	21.235	-3.9016	-4.5912	0.89214	-1.8659	34.237	-5.444
126.97	-3.8666	51.927	-4.8501	0.66773	-1.9776	-0.095725	0.0041021	-0.098607	0.66021	-1.3176	3099.1	22.243	-1.6146	81.307	-59.313	77.665	74.306	21.235	-3.9016	-4.5912	0.89214	-1.8659	34.237	-5.444
126.97	-3.868	51.923	-4.8506	0.66776	-1.9781	-0.099091	0.0087297	-0.098585	0.66021	-1.3176	3098.4	22.242	-1.6152	81.308	-59.22	77.666	74.306	21.235	-3.9016	-4.5912	0.89214	-1.8659	34.237	-5.444
126.97	-3.8695	51.919	-4.8511	0.66782	-1.9786	-0.10239	0.01334	-0.0985	0.66021	-1.3176	3097.8	22.24	-1.6158	81.308	-59.128	77.667	74.306	21.235	-3.9016	-4.5912	0.89214	-1.8659	34.237	-5.444
126.97	-3.8711	51.915	-4.8516	0.6679	-1.9791	-0.10561	0.01793	-0.098351	0.66021	-1.3176	3097.1	22.238	-1.6164	81.308	-59.037	77.668	74.306	21.235	-3.9016	-4.5912	0.89214	-1.8659	34.237	-5.444
126.98	-3.8727	51.912	-4.8522	0.668	-1.9796	-0.10876	0.022498	-0.098141	0.66021	-1.3176	3096.4	22.236	-1.6171	81.308	-58.949	77.669	74.306	21.235	-3.9016	-4.5912	0.89214	-1.8659	34.237	-5.444
126.98	-3.8745	51.908	-4.8527	0.66812	-1.98	-0.11184	0.027041	-0.097868	0.66021	-1.3176	3095.7	22.234	-1.6179	81.308	-58.862	77.67	74.306	21.235	-3.9016	-4.5912	0.89214	-1.8659	34.237	-5.444
126.98	-3.8764	51.903	-4.8533	0.66827	-1.9805	-0.11483	0.031557	-0.097535	0.66021	-1.3176	3095.1	22.232	-1.6186	81.309	-58.777	77.671	74.306	21.235	-3.9016	-4.5912	0.89214	-1.8659	34.237	-5.444
126.98	-3.8783	51.899	-4.8539	0.66844	-1.981	-0.11775	0.036042	-0.09714	0.66021	-1.3176	3094.4	22.231	-1.6194	81.309	-58.693	77.672	74.306	21.235	-3.9016	-4.5912	0.89214	-1.8659	34.237	-5.444
126.98	-3.8804	51.895	-4.8545	0.66863	-1.9815	-0.12059	0.040495	-0.096686	0.66021	-1.3176	3093.7	22.229	-1.6203	81.309	-58.611	77.673	74.306	21.235	-3.9016	-4.5912	0.89214	-1.8659	34.237	-5.444
126.99	-3.8826	51.891	-4.8551	0.66884	-1.982	-0.12335	0.044913	-0.096172	0.66021	-1.3176	3093.0	22.227	-1.6212	81.309	-58.531	77.674	74.306	21.235	-3.9016	-4.5912	0.89214	-1.8659	34.237	-5.444
126.99	-3.8848	51.886	-4.8557	0.66908	-1.9825	-0.12603	0.049294	-0.095598	0.66021	-1.3176	3092.3	22.225	-1.6221	81.309	-58.453	77.675	74.306	21.235	-3.9016	-4.5912	0.89214	-1.8659	34.237	-5.444
126.99	-3.8871	51.882	-4.8563	0.66934	-1.9829	-0.12862	0.053635	-0.094967	0.66021	-1.3176	3091.7	22.223	-1.6231	81.309	-58.376	77.676	74.306	21.235	-3.9016	-4.5912	0.89214	-1.8659	34.237	-5.444
126.99	-3.8896	51.877	-4.857	0.66962	-1.9834	-0.13113	0.057934	-0.094278	0.66021	-1.3176	3091.0	22.22	-1.6241	81.309	-58.301	77.677	74.306	21.235	-3.9016	-4.5912	0.89214	-1.8659	34.237	-5.444
126.99	-3.8921	51.872	-4.8576	0.66992	-1.9839	-0.13355	0.062188	-0.093532	0.66021	-1.3176	3090.3	22.218	-1.6252	81.31	-58.228	77.678	74.306	21.235	-3.9016	-4.5912	0.89214	-1.8659	34.237	-5.444
127.0	-3.8947	51.868	-4.8583	0.67024	-1.9844	-0.13565	0.066381	-0.092701	0.66021	-1.3176	3089.6	22.216	-1.6263	81.31	-58.156	77.679	74.306	21.235	-3.9016	-4.5912	0.89214	-1.8659	34.237	-5.444
127.0	-3.8974	51.863	-4.859	0.67058	-1.9848	-0.13708	0.070479	-0.091745	0.66021	-1.3176	3089.0	22.214	-1.6274	81.31	-58.087	77.679	74.306	21.235	-3.9016	-4.5912	0.89214	-1.8659	34.237	-5.444
127.0	-3.9002	51.858	-4.8597	0.67094	-1.9853	-0.13844	0.074518	-0.090739	0.66021	-1.3176	3088.3	22.212	-1.6285	81.31	-58.019	77.68	74.306	21.235	-3.9016	-4.5912	0.89214	-1.8659	34.237	-5.444
127.0	-3.903	51.853	-4.8604	0.67132	-1.9857	-0.13973	0.078498	-0.089685	0.66021	-1.3176	3087.6	22.21	-1.6297	81.31	-57.953	77.681	74.306	21.235	-3.9016	-4.5912	0.89214	-1.8659	34.237	-5.444
127.0	-3.9059	51.848	-4.8611	0.67173	-1.9862	-0.14096	0.082416	-0.088582	0.66021	-1.3176	3086.9	22.207	-1.631	81.31	-57.889	77.682	74.306	21.235	-3.9016	-4.5912	0.89214	-1.8659	34.237	-5.444
127.01	-3.9089	51.843	-4.8618	0.67215	-1.9866	-0.14212	0.08627	-0.087432	0.66021	-1.3176	3086.3	22.205	-1.6322	81.31	-57.827	77.683	74.306	21.235	-3.9016	-4.5912	0.89214	-1.8659	34.237	-5.444
127.01	-3.912	51.838	-4.8625	0.67259	-1.987	-0.1432	0.09006	-0.086236	0.66021	-1.3176	3085.6	22.203	-1.6335	81.31	-57.766	77.683	74.306	21.235	-3.9016	-4.5912	0.89214	-1.8659	34.237	-5.444
127.01	-3.9152	51.833	-4.8632	0.67305	-1.9875	-0.14422	0.093783	-0.084994	0.66021	-1.3176	3084.9	22.2	-1.6348	81.31	-57.708	77.684	74.306	21.235	-3.9016	-4.5912	0.89214	-1.8659	34.237	-5.444
127.01	-3.9184	51.828	-4.8639	0.67353	-1.9879	-0.14517	0.097438	-0.083708	0.66021	-1.3176	3084.2	22.198	-1.6362	81.31	-57.651	77.685	74.306	21.235	-3.9016	-4.5912	0.89214	-1.8659	34.237	-5.444
127.01	-3.9217	51.822	-4.8647	0.67402	-1.9883	-0.14604	0.10102	-0.082379	0.66021	-1.3176	3083.6	22.196	-1.6375	81.31	-57.596	77.686	74.306	21.235	-3.9016	-4.5912	0.89214	-1.8659	34.237	-5.444
127.02	-3.925	51.817	-4.8654	0.67454	-1.9887	-0.14685	0.10454	-0.081007	0.66021	-1.3176	3082.9	22.193	-1.6389	81.31	-57.543	77.687	74.306	21.235	-3.9016	-4.5912	0.89214	-1.8659	34.237	-5.444
127.02	-3.9284	51.812	-4.8661	0.67507	-1.9891	-0.14758	0.10798	-0.079593	0.66021	-1.3176	3082.2	22.191	-1.6403	81.31	-57.492	77.687	74.306	21.235	-3.9016	-4.5912	0.89214	-1.8659	34.237	-5.444
127.02	-3.9318	51.806	-4.8669	0.67562	-1.9895	-0.14824	0.11134	-0.078139	0.66021	-1.3176	3081.5	22.189	-1.6418	81.31	-57.442	77.688	74.306	21.235	-3.9016	-4.5912	0.89214	-1.8659	34.237	-5.444
127.02	-3.9353	51.801	-4.8676	0.67618	-1.9899	-0.14884	0.11463	-0.076645	0.66021	-1.3176	3080.9	22.186	-1.6432	81.31	-57.395	77.689	74.306	21.235	-3.9016	-4.5912	0.89214	-1.8659	34.237	-5.444
127.02	-3.9388	51.796	-4.8684	0.67676	-1.9903	-0.14936	0.11784	-0.075112	0.66021	-1.3176	3080.2	22.184	-1.6447	81.31	-57.35	77.689	74.306	21.235	-3.9016	-4.5912	0.89214	-1.8659	34.237	-5.444
127.03	-3.9424	51.79	-4.8691	0.67736	-1.9906	-0.1498	0.12098	-0.073541	0.66021	-1.3176	3079.5	22.181	-1.6462	81.309	-57.306	77.69	74.306	21.235	-3.9016	-4.5912	0.89214	-1.8659	34.237	-5.444
127.03	-3.946	51.785	-4.8699	0.67797	-1.991	-0.15018	0.12403	-0.071933	0.66021	-1.3176	3078.8	22.179	-1.6477	81.309	-57.264	77.691	74.306	21.235	-3.9016	-4.5912	0.89214	-1.8659	34.237	-5.444
127.03	-3.9497	51.779	-4.8706	0.6786	-1.9914	-0.15049	0.127	-0.07029	0.66021	-1.3176	3078.2	22.177	-1.6492	81.309	-57.224	77.692	74.306	21.235	-3.9016	-4.5912	0.89214	-1.8659	34.237	-5.444
127.03	-3.9534	51.774	-4.8714	0.67924	-1.9917	-0.15072	0.12989	-0.068611	0.66021	-1.3176	3077.5	22.174	-1.6508	81.309	-57.187	77.692	74.306	21.235	-3.9016	-4.5912	0.89214	-1.8659	34.237	-5.444
127.03	-3.9571	51.768	-4.8721	0.6799	-1.9921	-0.15088	0.13269	-0.066899	0.66021	-1.3176	3076.8	22.172	-1.6523	81.309	-57.151	77.693	74.306	21.235	-3.9016	-4.5912	0.89214	-1.8659	34.237	-5.444
127.04	-3.9608	51.763	-4.8729	0.68057	-1.9924	-0.15097	0.13541	-0.065154	0.66021	-1.3176	3076.1	22.169	-1.6539	81.309	-57.117	77.694	74.306	21.235	-3.9016	-4.5912	0.89214	-1.8659	34.237	-5.444
127.04	-3.9646	51.757	-4.8736	0.68125	-1.9927	-0.15099	0.13804	-0.063378	0.66021	-1.3176	3075.5	22.167	-1.6555	81.309	-57.085	77.694	74.306	21.235	-3.9016	-4.5912	0.89214	-1.8659	34.237	-5.444
127.04	-3.9683	51.751	-4.8744	0.68195	-1.993	-0.15094	0.14058	-0.06157	0.66021	-1.3176	3074.8	22.164	-1.657	81.309	-57.054	77.695	74.306	21.235	-3.9016	-4.5912	0.89214	-1.8659	34.237	-5.444
127.04	-3.9721	51.746	-4.8751	0.68266	-1.9933	-0.15081	0.14302	-0.059733	0.66021	-1.3176	3074.1	22.162	-1.6586	81.309	-57.026	77.696	74.306	21.235	-3.9016	-4.5912	0.89214	-1.8659	34.237	-5.444
127.04	-3.9759	51.74	-4.8759	0.68338	-1.9936	-0.15062	0.14538	-0.057867	0.66021	-1.3176	3073.4	22.159	-1.6602	81.309	-57.0	77.696	74.306	21.235	-3.9016	-4.5912	0.89214	-1.8659	34.237	-5.444
127.05	-3.9797	51.735	-4.8766	0.68411	-1.9939	-0.15035	0.14765	-0.055974	0.66021	-1.3176	3072.8	22.157	-1.6618	81.309	-56.975	77.697	74.306	21.235	-3.9016	-4.5912	0.89214	-1.8659	34.237	-5.444
127.05	-3.9835	51.729	-4.8774	0.68486	-1.9942	-0.15002	0.14982	-0.054054	0.66021	-1.3176	3072.1	22.155	-1.6634	81.308	-56.953	77.698	74.306	21.235	-3.9016	-4.5912	0.89214	-1.8659	34.237	-5.444
127.05	-3.9873	51.724	-4.8781	0.68561	-1.9944	-0.14961	0.1519	-0.052108	0.66021	-1.3176	3071.4	22.152	-1.665	81.308	-56.933	77.698	74.306	21.235	-3.9016	-4.5912	0.89214	-1.8659	34.237	-5.444
127.05	-3.9911	51.718	-4.8789	0.68637	-1.9947	-0.14914	0.15387	-0.050138	0.66021	-1.3176	3070.7	22.15	-1.6666	81.308	-56.914	77.699	74.306	21.235	-3.9016	-4.5912	0.89214	-1.8659	34.237	-5.444
127.05	-3.9949	51.713	-4.8796	0.68715	-1.9949	-0.14859	0.15576	-0.048145	0.66021	-1.3176	3070.1	22.147	-1.6681	81.308	-56.897	77.7	74.306	21.235	-3.9016	-4.5912	0.89214	-1.8659	34.237	-5.444
127.05	-3.9986	51.707	-4.8804	0.68793	-1.9952	-0.14797	0.15754	-0.04613	0.66021	-1.3176	3069.4	22.145	-1.6697	81.308	-56.883	77.701	74.306	21.235	-3.9016	-4.5912	0.89214	-1.8659	34.237	-5.444
127.06	-4.0024	51.702	-4.8811	0.68872	-1.9954	-0.14729	0.15922	-0.044093	0.66021	-1.3176	3068.7	22.142	-1.6713	81.308	-56.87	77.701	74.306	21.235	-3.9016	-4.5912	0.89214	-1.8659	34.237	-5.444
127.06	-4.0061	51.697	-4.8819	0.68952	-1.9956	-0.14654	0.16081	-0.042037	0.66021	-1.3176	3068.0	22.14	-1.6728	81.308	-56.859	77.702	74.306	21.235	-3.9016	-4.5912	0.89214	-1.8659	34.237	-5.444
127.06	-4.0098	51.691	-4.8826	0.69033	-1.9958	-0.14572	0.16229	-0.039961	0.66021	-1.3176	3067.4	22.138	-1.6744	81.308	-56.85	77.703	74.306	21.235	-3.9016	-4.5912	0.89214	-1.8659	34.237	-5.444
127.06	-4.0135	51.686	-4.8833	0.69115	-1.996	-0.14483	0.16366	-0.037868	0.66021	-1.3176	3066.7	22.135	-1.6759	81.308	-56.843	77.703	74.306	21.235	-3.9016	-4.5912	0.89214	-1.8659	34.237	-5.444
127.06	-4.0171	51.681	-4.884	0.69197	-1.9962	-0.14387	0.16494	-0.035759	0.66021	-1.3176	3066.0	22.133	-1.6774	81.307	-56.838	77.704	74.306	21.235	-3.9016	-4.5912	0.89214	-1.8659	34.237	-5.444
127.07	-4.0207	51.675	-4.8848	0.6928	-1.9964	-0.14285	0.16611	-0.033634	0.66021	-1.3176	3065.4	22.131	-1.679	81.307	-56.835	77.705	74.306	21.235	-3.9016	-4.5912	0.89214	-1.8659	34.237	-5.444
127.07	-4.0243	51.67	-4.8855	0.69363	-1.9965	-0.14176	0.16717	-0.031494	0.66021	-1.3176	3064.7	22.128	-1.6805	81.307	-56.834	77.705	74.306	21.235	-3.9016	-4.5912	0.89214	-1.8659	34.237	-5.444
127.07	-4.0278	51.665	-4.8862	0.69447	-1.9967	-0.14061	0.16813	-0.029342	0.66021	-1.3176	3064.0	22.126	-1.6819	81.307	-56.835	77.706	74.306	21.235	-3.9016	-4.5912	0.89214	-1.8659	34.237	-5.444
127.07	-4.0313	51.66	-4.8869	0.69531	-1.9968	-0.13939	0.16898	-0.027178	0.66021	-1.3176	3063.3	22.124	-1.6834	81.307	-56.838	77.707	74.306	21.235	-3.9016	-4.5912	0.89214	-1.8659	34.237	-5.444
127.07	-4.0348	51.655	-4.8876	0.69616	-1.997	-0.13811	0.16972	-0.025002	0.66021	-1.3176	3062.7	22.122	-1.6848	81.307	-56.843	77.707	74.306	21.235	-3.9016	-4.5912	0.89214	-1.8659	34.237	-5.444
127.07	-4.0381	51.65	-4.8882	0.69701	-1.9971	-0.13676	0.17036	-0.022818	0.66021	-1.3176	3062.0	22.12	-1.6862	81.307	-56.849	77.708	74.306	21.235	-3.9016	-4.5912	0.89214	-1.8659	34.237	-5.444
127.08	-4.0415	51.645	-4.8889	0.69786	-1.9972	-0.13535	0.17088	-0.020625	0.66021	-1.3176	3061.3	22.117	-1.6876	81.307	-56.858	77.709	74.306	21.235	-3.9016	-4.5912	0.89214	-1.8659	34.237	-5.444
127.08	-4.0447	51.641	-4.8896	0.69872	-1.9973	-0.13388	0.17129	-0.018425	0.66021	-1.3176	3060.6	22.115	-1.689	81.307	-56.868	77.71	74.306	21.235	-3.9016	-4.5912	0.89214	-1.8659	34.237	-5.444
127.08	-4.048	51.636	-4.8903	0.69957	-1.9974	-0.13234	0.1716	-0.016219	0.66021	-1.3176	3060.0	22.113	-1.6903	81.307	-56.88	77.71	74.306	21.235	-3.9016	-4.5912	0.89214	-1.8659	34.237	-5.444
127.08	-4.0511	51.632	-4.8909	0.70043	-1.9974	-0.13075	0.17179	-0.014008	0.66021	-1.3176	3059.3	22.111	-1.6917	81.307	-56.895	77.711	74.306	21.235	-3.9016	-4.5912	0.89214	-1.8659	34.237	-5.444
127.08	-4.0542	51.627	-4.8916	0.70129	-1.9975	-0.12909	0.17187	-0.011794	0.66021	-1.3176	3058.6	22.109	-1.6929	81.307	-56.911	77.712	74.306	21.235	-3.9016	-4.5912	0.89214	-1.8659	34.237	-5.444
127.08	-4.0572	51.623	-4.8922	0.70215	-1.9976	-0.12738	0.17185	-0.0095777	0.66021	-1.3176	3057.9	22.107	-1.6942	81.307	-56.929	77.713	74.306	21.235	-3.9016	-4.5912	0.89214	-1.8659	34.237	-5.444
127.09	-4.0602	51.618	-4.8928	0.70301	-1.9976	-0.1256	0.1717	-0.0073606	0.66021	-1.3176	3057.3	22.105	-1.6954	81.307	-56.949	77.713	74.306	21.235	-3.9016	-4.5912	0.89214	-1.8659	34.237	-5.444
127.09	-4.063	51.614	-4.8935	0.70387	-1.9976	-0.12377	0.17145	-0.0051439	0.66021	-1.3176	3056.6	22.104	-1.6966	81.307	-56.97	77.714	74.306	21.235	-3.9016	-4.5912	0.89214	-1.8659	34.237	-5.444
127.09	-4.0658	51.61	-4.8941	0.70472	-1.9977	-0.12188	0.17109	-0.0029289	0.66021	-1.3176	3055.9	22.102	-1.6978	81.307	-56.994	77.715	74.306	21.235	-3.9016	-4.5912	0.89214	-1.8659	34.237	-5.444
127.09	-4.0686	51.606	-4.8947	0.70558	-1.9977	-0.11994	0.17061	-0.0007168	0.66021	-1.3176	3055.3	22.1	-1.6989	81.307	-57.019	77.716	74.306	21.235	-3.9016	-4.5912	0.89214	-1.8659	34.237	-5.444
127.09	-4.0712	51.602	-4.8953	0.70643	-1.9977	-0.11794	0.17002	0.001491	0.66021	-1.3176	3054.6	22.098	-1.7001	81.307	-57.047	77.716	74.306	21.235	-3.9016	-4.5912	0.89214	-1.8659	34.237	-5.444
127.09	-4.0738	51.598	-4.8959	0.70728	-1.9977	-0.11589	0.16932	0.0036933	0.66021	-1.3176	3053.9	22.096	-1.7011	81.307	-57.076	77.717	74.306	21.235	-3.9016	-4.5912	0.89214	-1.8659	34.237	-5.444
127.1	-4.0762	51.595	-4.8964	0.70812	-1.9976	-0.11378	0.1685	0.0058887	0.66021	-1.3176	3053.2	22.095	-1.7022	81.307	-57.107	77.718	74.306	21.235	-3.9016	-4.5912	0.89214	-1.8659	34.237	-5.444
127.1	-4.0786	51.591	-4.897	0.70896	-1.9976	-0.11162	0.16758	0.0080758	0.66021	-1.3176	3052.6	22.093	-1.7032	81.307	-57.14	77.719	74.306	21.235	-3.9016	-4.5912	0.89214	-1.8659	34.237	-5.444
127.1	-4.081	51.588	-4.8976	0.7098	-1.9975	-0.10941	0.16654	0.010254	0.66021	-1.3176	3051.9	22.092	-1.7041	81.307	-57.174	77.72	74.306	21.235	-3.9016	-4.5912	0.89214	-1.8659	34.237	-5.444
127.1	-4.0832	51.585	-4.8981	0.71063	-1.9975	-0.10715	0.16539	0.01242	0.66021	-1.3176	3051.2	22.09	-1.7051	81.307	-57.211	77.72	74.306	21.235	-3.9016	-4.5912	0.89214	-1.8659	34.237	-5.444
127.1	-4.0853	51.582	-4.8986	0.71145	-1.9974	-0.10485	0.16413	0.014575	0.66021	-1.3176	3050.5	22.089	-1.7059	81.307	-57.249	77.721	74.306	21.235	-3.9016	-4.5912	0.89214	-1.8659	34.237	-5.444
127.1	-4.0874	51.579	-4.8992	0.71227	-1.9973	-0.10249	0.16276	0.016716	0.66021	-1.3176	3049.9	22.088	-1.7068	81.307	-57.289	77.722	74.306	21.235	-3.9016	-4.5912	0.89214	-1.8659	34.237	-5.444
127.1	-4.0893	51.576	-4.8997	0.71308	-1.9973	-0.10009	0.16128	0.018842	0.66021	-1.3176	3049.2	22.086	-1.7076	81.307	-57.331	77.723	74.306	21.235	-3.9016	-4.5912	0.89214	-1.8659	34.237	-5.444
127.1	-4.0912	51.573	-4.9002	0.71388	-1.9972	-0.097644	0.1597	0.020952	0.66021	-1.3176	3048.5	22.085	-1.7084	81.307	-57.374	77.724	74.306	21.235	-3.9016	-4.5912	0.89214	-1.8659	34.237	-5.444
127.11	-4.093	51.57	-4.9006	0.71468	-1.997	-0.095154	0.158	0.023045	0.66021	-1.3176	3047.8	22.084	-1.7091	81.307	-57.419	77.725	74.306	21.235	-3.9016	-4.5912	0.89214	-1.8659	34.237	-5.444
127.11	-4.0946	51.568	-4.9011	0.71546	-1.9969	-0.092621	0.1562	0.025118	0.66021	-1.3176	3047.2	22.083	-1.7098	81.307	-57.467	77.726	74.306	21.235	-3.9016	-4.5912	0.89214	-1.8659	34.237	-5.444
127.11	-4.0962	51.566	-4.9016	0.71624	-1.9968	-0.090047	0.15429	0.027172	0.66021	-1.3176	3046.5	22.082	-1.7105	81.307	-57.515	77.727	74.306	21.235	-3.9016	-4.5912	0.89214	-1.8659	34.237	-5.444
127.11	-4.0977	51.564	-4.902	0.717	-1.9967	-0.087433	0.15227	0.029203	0.66021	-1.3176	3045.8	22.081	-1.7111	81.308	-57.566	77.728	74.306	21.235	-3.9016	-4.5912	0.89214	-1.8659	34.237	-5.444
127.11	-4.0991	51.562	-4.9024	0.71776	-1.9965	-0.08478	0.15016	0.031212	0.66021	-1.3176	3045.1	22.08	-1.7117	81.308	-57.618	77.729	74.306	21.235	-3.9016	-4.5912	0.89214	-1.8659	34.237	-5.444
127.11	-4.1004	51.56	-4.9029	0.71851	-1.9963	-0.082091	0.14793	0.033196	0.66021	-1.3176	3044.5	22.079	-1.7122	81.308	-57.672	77.729	74.306	21.235	-3.9016	-4.5912	0.89214	-1.8659	34.237	-5.444
127.11	-4.1017	51.558	-4.9033	0.71924	-1.9962	-0.079366	0.14561	0.035155	0.66021	-1.3176	3043.8	22.078	-1.7127	81.308	-57.728	77.73	74.306	21.235	-3.9016	-4.5912	0.89214	-1.8659	34.237	-5.444
127.11	-4.1028	51.557	-4.9036	0.71996	-1.996	-0.076606	0.14319	0.037087	0.66021	-1.3176	3043.1	22.077	-1.7132	81.308	-57.785	77.731	74.306	21.235	-3.9016	-4.5912	0.89214	-1.8659	34.237	-5.444
127.11	-4.1038	51.555	-4.904	0.72067	-1.9958	-0.073815	0.14067	0.03899	0.66021	-1.3176	3042.4	22.077	-1.7136	81.309	-57.844	77.732	74.306	21.235	-3.9016	-4.5912	0.89214	-1.8659	34.237	-5.444
127.11	-4.1047	51.554	-4.9044	0.72137	-1.9956	-0.070992	0.13805	0.040864	0.66021	-1.3176	3041.8	22.076	-1.714	81.309	-57.904	77.733	74.306	21.235	-3.9016	-4.5912	0.89214	-1.8659	34.237	-5.444
127.12	-4.1056	51.553	-4.9047	0.72205	-1.9954	-0.068139	0.13534	0.042707	0.66021	-1.3176	3041.1	22.076	-1.7144	81.309	-57.966	77.734	74.306	21.235	-3.9016	-4.5912	0.89214	-1.8659	34.237	-5.444
127.12	-4.1063	51.552	-4.9051	0.72272	-1.9952	-0.065259	0.13253	0.044518	0.66021	-1.3176	3040.4	22.075	-1.7147	81.309	-58.03	77.735	74.306	21.235	-3.9016	-4.5912	0.89214	-1.8659	34.237	-5.444
127.12	-4.107	51.552	-4.9054	0.72338	-1.9949	-0.062352	0.12963	0.046295	0.66021	-1.3176	3039.7	22.075	-1.7149	81.309	-58.096	77.736	74.306	21.235	-3.9016	-4.5912	0.89214	-1.8659	34.237	-5.444
127.12	-4.1076	51.551	-4.9057	0.72402	-1.9947	-0.059421	0.12664	0.048037	0.66021	-1.3176	3039.1	22.075	-1.7152	81.31	-58.162	77.737	74.306	21.235	-3.9016	-4.5912	0.89214	-1.8659	34.237	-5.444
127.12	-4.108	51.551	-4.906	0.72464	-1.9945	-0.056468	0.12357	0.049743	0.66021	-1.3176	3038.4	22.074	-1.7154	81.31	-58.231	77.739	74.306	21.235	-3.9016	-4.5912	0.89214	-1.8659	34.237	-5.444
127.12	-4.1084	51.551	-4.9063	0.72525	-1.9942	-0.053492	0.12041	0.051412	0.66021	-1.3176	3037.7	22.074	-1.7155	81.31	-58.301	77.74	74.306	21.235	-3.9016	-4.5912	0.89214	-1.8659	34.237	-5.444
127.12	-4.1087	51.551	-4.9065	0.72585	-1.994	-0.050498	0.11716	0.053043	0.66021	-1.3176	3037.0	22.074	-1.7156	81.311	-58.373	77.741	74.306	21.235	-3.9016	-4.5912	0.89214	-1.8659	34.237	-5.444
127.12	-4.109	51.551	-4.9068	0.72642	-1.9937	-0.047486	0.11384	0.054633	0.66021	-1.3176	3036.3	22.074	-1.7157	81.311	-58.446	77.742	74.306	21.235	-3.9016	-4.5912	0.89214	-1.8659	34.237	-5.444
127.12	-4.1091	51.551	-4.907	0.72699	-1.9934	-0.044459	0.11043	0.056183	0.66021	-1.3176	3035.7	22.074	-1.7158	81.311	-58.521	77.743	74.306	21.235	-3.9016	-4.5912	0.89214	-1.8659	34.237	-5.444
127.12	-4.1091	51.552	-4.9072	0.72753	-1.9931	-0.041417	0.10695	0.05769	0.66021	-1.3176	3035.0	22.074	-1.7158	81.312	-58.597	77.744	74.306	21.235	-3.9016	-4.5912	0.89214	-1.8659	34.237	-5.444
127.12	-4.1091	51.553	-4.9074	0.72805	-1.9928	-0.038363	0.1034	0.059154	0.66021	-1.3176	3034.3	22.074	-1.7158	81.312	-58.674	77.745	74.306	21.235	-3.9016	-4.5912	0.89214	-1.8659	34.237	-5.444
127.12	-4.109	51.553	-4.9076	0.72856	-1.9925	-0.0353	0.099775	0.060573	0.66021	-1.3176	3033.6	22.075	-1.7157	81.312	-58.753	77.746	74.306	21.235	-3.9016	-4.5912	0.89214	-1.8659	34.237	-5.444
127.12	-4.1088	51.554	-4.9078	0.72905	-1.9922	-0.032227	0.096082	0.061947	0.66021	-1.3176	3033.0	22.075	-1.7156	81.313	-58.834	77.747	74.306	21.235	-3.9016	-4.5912	0.89214	-1.8659	34.237	-5.444
127.12	-4.1085	51.556	-4.9079	0.72952	-1.9919	-0.029149	0.092324	0.063275	0.66021	-1.3176	3032.3	22.075	-1.7155	81.313	-58.916	77.749	74.306	21.235	-3.9016	-4.5912	0.89214	-1.8659	34.237	-5.444
127.12	-4.1082	51.557	-4.908	0.72998	-1.9916	-0.026066	0.088502	0.064554	0.66021	-1.3176	3031.6	22.076	-1.7153	81.314	-58.999	77.75	74.306	21.235	-3.9016	-4.5912	0.89214	-1.8659	34.237	-5.444
127.12	-4.1077	51.558	-4.9082	0.73041	-1.9913	-0.022981	0.084621	0.065785	0.66021	-1.3176	3030.9	22.077	-1.7152	81.314	-59.084	77.751	74.306	21.235	-3.9016	-4.5912	0.89214	-1.8659	34.237	-5.444
127.12	-4.1072	51.56	-4.9083	0.73082	-1.9909	-0.019896	0.080684	0.066966	0.66021	-1.3176	3030.3	22.077	-1.7149	81.314	-59.17	77.752	74.306	21.235	-3.9016	-4.5912	0.89214	-1.8659	34.237	-5.444
127.12	-4.1067	51.562	-4.9084	0.73121	-1.9906	-0.016245	0.07665	0.068162	0.66021	-1.3176	3029.6	22.078	-1.7147	81.315	-59.257	77.753	74.306	21.235	-3.9016	-4.5912	0.89214	-1.8659	34.237	-5.444
127.12	-4.1061	51.564	-4.9084	0.73159	-1.9903	-0.01224	0.072532	0.069346	0.66021	-1.3176	3028.9	22.079	-1.7144	81.315	-59.346	77.755	74.306	21.235	-3.9016	-4.5912	0.89214	-1.8659	34.237	-5.444
127.12	-4.1054	51.566	-4.9085	0.73194	-1.9899	-0.0082425	0.068357	0.070475	0.66021	-1.3176	3028.2	22.079	-1.7141	81.316	-59.436	77.756	74.306	21.235	-3.9016	-4.5912	0.89214	-1.8659	34.237	-5.444
127.12	-4.1046	51.568	-4.9085	0.73227	-1.9895	-0.0042545	0.064129	0.071547	0.66021	-1.3176	3027.5	22.08	-1.7138	81.316	-59.527	77.757	74.306	21.235	-3.9016	-4.5912	0.89214	-1.8659	34.237	-5.444
127.12	-4.1038	51.571	-4.9085	0.73258	-1.9892	-0.00027926	0.059852	0.072562	0.66021	-1.3176	3026.9	22.081	-1.7134	81.317	-59.62	77.758	74.306	21.235	-3.9016	-4.5912	0.89214	-1.8659	34.237	-5.444
127.12	-4.1029	51.573	-4.9085	0.73287	-1.9888	0.0036801	0.055528	0.073519	0.66021	-1.3176	3026.2	22.082	-1.7131	81.317	-59.714	77.76	74.306	21.235	-3.9016	-4.5912	0.89214	-1.8659	34.237	-5.444
127.12	-4.1019	51.576	-4.9085	0.73314	-1.9885	0.0076207	0.051163	0.074416	0.66021	-1.3176	3025.5	22.083	-1.7126	81.318	-59.809	77.761	74.306	21.235	-3.9016	-4.5912	0.89214	-1.8659	34.237	-5.444
127.12	-4.1009	51.579	-4.9084	0.73338	-1.9881	0.011539	0.046759	0.075254	0.66021	-1.3176	3024.8	22.085	-1.7122	81.318	-59.905	77.762	74.306	21.235	-3.9016	-4.5912	0.89214	-1.8659	34.237	-5.444
127.12	-4.0998	51.582	-4.9084	0.7336	-1.9877	0.015433	0.04232	0.076031	0.66021	-1.3176	3024.1	22.086	-1.7117	81.319	-60.003	77.763	74.306	21.235	-3.9016	-4.5912	0.89214	-1.8659	34.237	-5.444
127.12	-4.0987	51.585	-4.9083	0.7338	-1.9873	0.019299	0.037851	0.076747	0.66021	-1.3176	3023.5	22.087	-1.7113	81.319	-60.101	77.765	74.306	21.235	-3.9016	-4.5912	0.89214	-1.8659	34.237	-5.444
127.12	-4.0975	51.589	-4.9082	0.73398	-1.9869	0.023134	0.033355	0.077401	0.66021	-1.3176	3022.8	22.088	-1.7108	81.32	-60.201	77.766	74.306	21.235	-3.9016	-4.5912	0.89214	-1.8659	34.237	-5.444
127.12	-4.0963	51.592	-4.9081	0.73414	-1.9865	0.026935	0.028837	0.077991	0.66021	-1.3176	3022.1	22.09	-1.7102	81.32	-60.302	77.767	74.306	21.235	-3.9016	-4.5912	0.89214	-1.8659	34.237	-5.444
127.12	-4.095	51.596	-4.9079	0.73427	-1.9862	0.030699	0.024299	0.078519	0.66021	-1.3176	3021.4	22.091	-1.7097	81.321	-60.404	77.769	74.306	21.235	-3.9016	-4.5912	0.89214	-1.8659	34.237	-5.444
127.12	-4.0936	51.6	-4.9078	0.73438	-1.9858	0.034422	0.019747	0.078983	0.66021	-1.3176	3020.7	22.093	-1.7091	81.322	-60.507	77.77	74.306	21.235	-3.9016	-4.5912	0.89214	-1.8659	34.237	-5.444
127.12	-4.0922	51.604	-4.9076	0.73447	-1.9854	0.038103	0.015184	0.079382	0.66021	-1.3176	3020.1	22.094	-1.7085	81.322	-60.611	77.771	74.306	21.235	-3.9016	-4.5912	0.89214	-1.8659	34.237	-5.444
127.12	-4.0908	51.607	-4.9074	0.73453	-1.985	0.041738	0.010614	0.079717	0.66021	-1.3176	3019.4	22.096	-1.7079	81.323	-60.716	77.773	74.306	21.235	-3.9016	-4.5912	0.89214	-1.8659	34.237	-5.444
127.12	-4.0893	51.612	-4.9072	0.73457	-1.9846	0.045324	0.0060414	0.079987	0.66021	-1.3176	3018.7	22.098	-1.7073	81.323	-60.822	77.774	74.306	21.235	-3.9016	-4.5912	0.89214	-1.8659	34.237	-5.444
127.12	-4.0878	51.616	-4.9069	0.73459	-1.9842	0.048859	0.00147	0.080192	0.66021	-1.3176	3018.0	22.099	-1.7066	81.324	-60.929	77.776	74.306	21.235	-3.9016	-4.5912	0.89214	-1.8659	34.237	-5.444
127.12	-4.0862	51.62	-4.9067	0.73459	-1.9838	0.052339	-0.0030962	0.080331	0.66021	-1.3176	3017.3	22.101	-1.7059	81.325	-61.037	77.777	74.306	21.235	-3.9016	-4.5912	0.89214	-1.8659	34.237	-5.444
127.12	-4.0846	51.625	-4.9064	0.73456	-1.9834	0.055761	-0.0076532	0.080404	0.66021	-1.3176	3016.7	22.103	-1.7052	81.325	-61.146	77.778	74.306	21.235	-3.9016	-4.5912	0.89214	-1.8659	34.237	-5.444
127.12	-4.0829	51.629	-4.9061	0.73451	-1.983	0.059124	-0.012197	0.080412	0.66021	-1.3176	3016.0	22.105	-1.7045	81.326	-61.256	77.78	74.306	21.235	-3.9016	-4.5912	0.89214	-1.8659	34.237	-5.444
127.12	-4.0812	51.634	-4.9058	0.73444	-1.9826	0.062423	-0.016723	0.080354	0.66021	-1.3176	3015.3	22.107	-1.7038	81.327	-61.367	77.781	74.306	21.235	-3.9016	-4.5912	0.89214	-1.8659	34.237	-5.444
127.12	-4.0794	51.638	-4.9055	0.73435	-1.9822	0.065657	-0.021228	0.08023	0.66021	-1.3176	3014.6	22.109	-1.7031	81.327	-61.479	77.783	74.306	21.235	-3.9016	-4.5912	0.89214	-1.8659	34.237	-5.444
127.11	-4.0777	51.643	-4.9051	0.73423	-1.9818	0.068823	-0.025709	0.08004	0.66021	-1.3176	3013.9	22.111	-1.7023	81.328	-61.591	77.784	74.306	21.235	-3.9016	-4.5912	0.89214	-1.8659	34.237	-5.444
127.11	-4.0759	51.648	-4.9048	0.73409	-1.9814	0.071917	-0.03016	0.079785	0.66021	-1.3176	3013.2	22.113	-1.7015	81.329	-61.704	77.785	74.306	21.235	-3.9016	-4.5912	0.89214	-1.8659	34.237	-5.444
127.11	-4.074	51.653	-4.9044	0.73393	-1.981	0.074939	-0.034578	0.079465	0.66021	-1.3176	3012.6	22.115	-1.7007	81.329	-61.818	77.787	74.306	21.235	-3.9016	-4.5912	0.89214	-1.8659	34.237	-5.444
127.11	-4.0721	51.658	-4.904	0.73374	-1.9806	0.077885	-0.038959	0.07908	0.66021	-1.3176	3011.9	22.117	-1.6999	81.33	-61.933	77.788	74.306	21.235	-3.9016	-4.5912	0.89214	-1.8659	34.237	-5.444
127.11	-4.0702	51.663	-4.9037	0.73354	-1.9802	0.080752	-0.0433	0.07863	0.66021	-1.3176	3011.2	22.119	-1.6991	81.331	-62.048	77.79	74.306	21.235	-3.9016	-4.5912	0.89214	-1.8659	34.237	-5.444
127.11	-4.0683	51.668	-4.9032	0.73331	-1.9798	0.08354	-0.047596	0.078116	0.66021	-1.3176	3010.5	22.121	-1.6983	81.331	-62.164	77.791	74.306	21.235	-3.9016	-4.5912	0.89214	-1.8659	34.237	-5.444
127.11	-4.0663	51.674	-4.9028	0.73306	-1.9794	0.086244	-0.051845	0.077538	0.66021	-1.3176	3009.8	22.123	-1.6975	81.332	-62.281	77.793	74.306	21.235	-3.9016	-4.5912	0.89214	-1.8659	34.237	-5.444
127.11	-4.0643	51.679	-4.9024	0.73279	-1.979	0.088864	-0.056042	0.076897	0.66021	-1.3176	3009.1	22.125	-1.6966	81.333	-62.398	77.794	74.306	21.235	-3.9016	-4.5912	0.89214	-1.8659	34.237	-5.444
127.11	-4.0622	51.684	-4.9019	0.7325	-1.9786	0.091396	-0.060185	0.076193	0.66021	-1.3176	3008.5	22.127	-1.6957	81.333	-62.516	77.796	74.306	21.235	-3.9016	-4.5912	0.89214	-1.8659	34.237	-5.444
127.11	-4.0602	51.69	-4.9015	0.73219	-1.9782	0.09384	-0.064268	0.075427	0.66021	-1.3176	3007.8	22.13	-1.6949	81.334	-62.634	77.797	74.306	21.235	-3.9016	-4.5912	0.89214	-1.8659	34.237	-5.444
127.11	-4.0581	51.695	-4.901	0.73186	-1.9779	0.096193	-0.06829	0.074599	0.66021	-1.3176	3007.1	22.132	-1.694	81.335	-62.753	77.799	74.306	21.235	-3.9016	-4.5912	0.89214	-1.8659	34.237	-5.444
127.11	-4.056	51.7	-4.9005	0.73151	-1.9775	0.098453	-0.072246	0.073712	0.66021	-1.3176	3006.4	22.134	-1.6931	81.336	-62.872	77.8	74.306	21.235	-3.9016	-4.5912	0.89214	-1.8659	34.237	-5.444
127.11	-4.0539	51.706	-4.9	0.73114	-1.9771	0.10062	-0.076134	0.072764	0.66021	-1.3176	3005.7	22.136	-1.6922	81.336	-62.992	77.802	74.306	21.235	-3.9016	-4.5912	0.89214	-1.8659	34.237	-5.444
127.1	-4.0517	51.711	-4.8995	0.73075	-1.9768	0.10269	-0.07995	0.071758	0.66021	-1.3176	3005.0	22.139	-1.6913	81.337	-63.112	77.803	74.306	21.235	-3.9016	-4.5912	0.89214	-1.8659	34.237	-5.444
127.1	-4.0496	51.717	-4.899	0.73034	-1.9764	0.10466	-0.083692	0.070693	0.66021	-1.3176	3004.4	22.141	-1.6904	81.338	-63.232	77.805	74.306	21.235	-3.9016	-4.5912	0.89214	-1.8659	34.237	-5.444
127.1	-4.0474	51.722	-4.8985	0.72991	-1.9761	0.10653	-0.087355	0.069572	0.66021	-1.3176	3003.7	22.143	-1.6894	81.339	-63.353	77.806	74.306	21.235	-3.9016	-4.5912	0.89214	-1.8659	34.237	-5.444
127.1	-4.0452	51.728	-4.8979	0.72946	-1.9757	0.1083	-0.090938	0.068395	0.66021	-1.3176	3003.0	22.145	-1.6885	81.339	-63.473	77.808	74.306	21.235	-3.9016	-4.5912	0.89214	-1.8659	34.237	-5.444
127.1	-4.0429	51.734	-4.8974	0.729	-1.9754	0.10997	-0.094438	0.067163	0.66021	-1.3176	3002.3	22.148	-1.6875	81.34	-63.594	77.809	74.306	21.235	-3.9016	-4.5912	0.89214	-1.8659	34.237	-5.444
127.1	-4.0407	51.739	-4.8968	0.72852	-1.975	0.11154	-0.097851	0.065878	0.66021	-1.3176	3001.6	22.15	-1.6866	81.341	-63.715	77.811	74.306	21.235	-3.9016	-4.5912	0.89214	-1.8659	34.237	-5.444
127.1	-4.0384	51.745	-4.8963	0.72802	-1.9747	0.113	-0.10118	0.06454	0.66021	-1.3176	3000.9	22.152	-1.6856	81.342	-63.835	77.812	74.306	21.235	-3.9016	-4.5912	0.89214	-1.8659	34.237	-5.444
127.1	-4.0362	51.75	-4.8957	0.72751	-1.9744	0.11436	-0.10441	0.063151	0.66021	-1.3176	3000.3	22.154	-1.6847	81.342	-63.956	77.814	74.306	21.235	-3.9016	-4.5912	0.89214	-1.8659	34.237	-5.444
127.1	-4.0339	51.756	-4.8951	0.72698	-1.9741	0.11561	-0.10755	0.061712	0.66021	-1.3176	2999.6	22.157	-1.6837	81.343	-64.077	77.815	74.306	21.235	-3.9016	-4.5912	0.89214	-1.8659	34.237	-5.444
127.1	-4.0316	51.761	-4.8945	0.72643	-1.9738	0.11675	-0.11059	0.060224	0.66021	-1.3176	2998.9	22.159	-1.6827	81.344	-64.197	77.817	74.306	21.235	-3.9016	-4.5912	0.89214	-1.8659	34.237	-5.444
127.1	-4.0293	51.767	-4.8939	0.72587	-1.9735	0.11778	-0.11354	0.058689	0.66021	-1.3176	2998.2	22.161	-1.6817	81.345	-64.317	77.818	74.306	21.235	-3.9016	-4.5912	0.89214	-1.8659	34.237	-5.444
127.1	-4.0269	51.772	-4.8934	0.7253	-1.9732	0.11871	-0.11638	0.057109	0.66021	-1.3176	2997.5	22.163	-1.6808	81.345	-64.436	77.82	74.306	21.235	-3.9016	-4.5912	0.89214	-1.8659	34.237	-5.444
127.1	-4.0246	51.777	-4.8928	0.72471	-1.9729	0.11953	-0.11912	0.055484	0.66021	-1.3176	2996.8	22.166	-1.6798	81.346	-64.555	77.821	74.306	21.235	-3.9016	-4.5912	0.89214	-1.8659	34.237	-5.444
127.09	-4.0223	51.783	-4.8922	0.72411	-1.9726	0.12024	-0.12176	0.053816	0.66021	-1.3176	2996.1	22.168	-1.6788	81.347	-64.673	77.823	74.306	21.235	-3.9016	-4.5912	0.89214	-1.8659	34.237	-5.444
127.09	-4.0199	51.788	-4.8916	0.72349	-1.9724	0.12084	-0.12429	0.052107	0.66021	-1.3176	2995.5	22.17	-1.6778	81.348	-64.79	77.824	74.306	21.235	-3.9016	-4.5912	0.89214	-1.8659	34.237	-5.444
127.09	-4.0176	51.794	-4.8909	0.72286	-1.9721	0.12133	-0.12672	0.050358	0.66021	-1.3176	2994.8	22.172	-1.6768	81.349	-64.905	77.826	74.306	21.235	-3.9016	-4.5912	0.89214	-1.8659	34.237	-5.444
127.09	-4.0152	51.799	-4.8903	0.72222	-1.9719	0.12171	-0.12903	0.048571	0.66021	-1.3176	2994.1	22.174	-1.6758	81.349	-65.02	77.828	74.306	21.235	-3.9016	-4.5912	0.89214	-1.8659	34.237	-5.444
127.09	-4.0129	51.804	-4.8897	0.72157	-1.9716	0.12198	-0.13124	0.046748	0.66021	-1.3176	2993.4	22.176	-1.6748	81.35	-65.133	77.829	74.306	21.235	-3.9016	-4.5912	0.89214	-1.8659	34.237	-5.444
127.09	-4.0105	51.809	-4.8891	0.72091	-1.9714	0.12214	-0.13333	0.04489	0.66021	-1.3176	2992.7	22.178	-1.6738	81.351	-65.244	77.831	74.306	21.235	-3.9016	-4.5912	0.89214	-1.8659	34.237	-5.444
127.09	-4.0081	51.814	-4.8885	0.72024	-1.9712	0.12219	-0.13531	0.042998	0.66021	-1.3176	2992.0	22.181	-1.6728	81.352	-65.353	77.832	74.306	21.235	-3.9016	-4.5912	0.89214	-1.8659	34.237	-5.444
127.09	-4.0057	51.819	-4.8879	0.71956	-1.971	0.12214	-0.13717	0.041075	0.66021	-1.3176	2991.3	22.183	-1.6718	81.352	-65.459	77.834	74.306	21.235	-3.9016	-4.5912	0.89214	-1.8659	34.237	-5.444
127.09	-4.0034	51.824	-4.8873	0.71887	-1.9708	0.12197	-0.13892	0.039122	0.66021	-1.3176	2990.7	22.185	-1.6708	81.353	-65.562	77.835	74.306	21.235	-3.9016	-4.5912	0.89214	-1.8659	34.237	-5.444
127.09	-4.001	51.829	-4.8867	0.71817	-1.9706	0.1217	-0.14056	0.037142	0.66021	-1.3176	2990.0	22.187	-1.6698	81.354	-65.662	77.837	74.306	21.235	-3.9016	-4.5912	0.89214	-1.8659	34.237	-5.444
127.09	-3.9986	51.834	-4.8861	0.71746	-1.9704	0.12131	-0.14208	0.035135	0.66021	-1.3176	2989.3	22.189	-1.6687	81.355	-65.758	77.838	74.306	21.235	-3.9016	-4.5912	0.89214	-1.8659	34.237	-5.444
127.09	-3.9962	51.839	-4.8855	0.71675	-1.9702	0.12083	-0.14348	0.033103	0.66021	-1.3176	2988.6	22.19	-1.6677	81.355	-65.849	77.84	74.306	21.235	-3.9016	-4.5912	0.89214	-1.8659	34.237	-5.444
127.09	-3.9939	51.843	-4.8849	0.71603	-1.9701	0.12023	-0.14476	0.031049	0.66021	-1.3176	2987.9	22.192	-1.6667	81.356	-65.935	77.841	74.306	21.235	-3.9016	-4.5912	0.89214	-1.8659	34.237	-5.444
127.09	-3.9915	51.848	-4.8843	0.7153	-1.9699	0.11953	-0.14593	0.028974	0.66021	-1.3176	2987.2	22.194	-1.6657	81.357	-66.015	77.843	74.306	21.235	-3.9016	-4.5912	0.89214	-1.8659	34.237	-5.444
127.09	-3.9891	51.853	-4.8837	0.71457	-1.9698	0.11873	-0.14697	0.02688	0.66021	-1.3176	2986.5	22.196	-1.6647	81.358	-66.087	77.844	74.306	21.235	-3.9016	-4.5912	0.89214	-1.8659	34.237	-5.444
127.09	-3.9868	51.857	-4.8831	0.71383	-1.9697	0.11783	-0.1479	0.024768	0.66021	-1.3176	2985.9	22.198	-1.6637	81.358	-66.151	77.846	74.306	21.235	-3.9016	-4.5912	0.89214	-1.8659	34.237	-5.444
127.09	-3.9844	51.861	-4.8825	0.71309	-1.9695	0.11682	-0.14871	0.022642	0.66021	-1.3176	2985.2	22.2	-1.6627	81.359	-66.206	77.847	74.306	21.235	-3.9016	-4.5912	0.89214	-1.8659	34.237	-5.444
127.08	-3.9821	51.866	-4.8819	0.71234	-1.9694	0.11571	-0.1494	0.020501	0.66021	-1.3176	2984.5	22.201	-1.6617	81.36	-66.251	77.849	74.306	21.235	-3.9016	-4.5912	0.89214	-1.8659	34.237	-5.444
127.08	-3.9797	51.87	-4.8813	0.7116	-1.9693	0.11451	-0.14998	0.018349	0.66021	-1.3176	2983.8	22.203	-1.6607	81.36	-66.285	77.85	74.306	21.235	-3.9016	-4.5912	0.89214	-1.8659	34.237	-5.444
127.08	-3.9774	51.874	-4.8808	0.71085	-1.9692	0.1132	-0.15043	0.016187	0.66021	-1.3176	2983.1	22.205	-1.6597	81.361	-66.307	77.852	74.306	21.235	-3.9016	-4.5912	0.89214	-1.8659	34.237	-5.444
127.08	-3.9751	51.878	-4.8802	0.71009	-1.9692	0.1118	-0.15077	0.014016	0.66021	-1.3176	2982.4	22.206	-1.6588	81.362	-66.316	77.853	74.306	21.235	-3.9016	-4.5912	0.89214	-1.8659	34.237	-5.444
127.08	-3.9727	51.882	-4.8796	0.70934	-1.9691	0.11031	-0.15099	0.01184	0.66021	-1.3176	2981.7	22.208	-1.6578	81.362	-66.313	77.855	74.306	21.235	-3.9016	-4.5912	0.89214	-1.8659	34.237	-5.444
127.08	-3.9704	51.885	-4.8791	0.70858	-1.969	0.10873	-0.1511	0.0096584	0.66021	-1.3176	2981.0	22.209	-1.6568	81.363	-66.297	77.856	74.306	21.235	-3.9016	-4.5912	0.89214	-1.8659	34.237	-5.444
127.08	-3.9682	51.889	-4.8786	0.70783	-1.969	0.10705	-0.15108	0.0074745	0.66021	-1.3176	2980.4	22.211	-1.6558	81.364	-66.269	77.857	74.306	21.235	-3.9016	-4.5912	0.89214	-1.8659	34.237	-5.444
127.08	-3.9659	51.893	-4.878	0.70707	-1.969	0.10528	-0.15096	0.0052897	0.66021	-1.3176	2979.7	22.212	-1.6549	81.365	-66.229	77.859	74.306	21.235	-3.9016	-4.5912	0.89214	-1.8659	34.237	-5.444
127.08	-3.9636	51.896	-4.8775	0.70632	-1.969	0.10343	-0.15071	0.0031058	0.66021	-1.3176	2979.0	22.213	-1.6539	81.365	-66.179	77.86	74.306	21.235	-3.9016	-4.5912	0.89214	-1.8659	34.237	-5.444
127.08	-3.9614	51.899	-4.877	0.70557	-1.9689	0.10149	-0.15036	0.00092452	0.66021	-1.3176	2978.3	22.215	-1.653	81.366	-66.119	77.862	74.306	21.235	-3.9016	-4.5912	0.89214	-1.8659	34.237	-5.444
127.08	-3.9592	51.903	-4.8765	0.70481	-1.9689	0.09947	-0.14989	-0.0012524	0.66021	-1.3176	2977.6	22.216	-1.652	81.367	-66.05	77.863	74.306	21.235	-3.9016	-4.5912	0.89214	-1.8659	34.237	-5.444
127.08	-3.957	51.906	-4.876	0.70407	-1.969	0.097368	-0.14931	-0.0034231	0.66021	-1.3176	2976.9	22.217	-1.6511	81.367	-65.974	77.865	74.306	21.235	-3.9016	-4.5912	0.89214	-1.8659	34.237	-5.444
127.08	-3.9548	51.909	-4.8755	0.70332	-1.969	0.095187	-0.14862	-0.0055861	0.66021	-1.3176	2976.2	22.218	-1.6502	81.368	-65.892	77.866	74.306	21.235	-3.9016	-4.5912	0.89214	-1.8659	34.237	-5.444
127.08	-3.9526	51.912	-4.875	0.70258	-1.969	0.09293	-0.14783	-0.0077395	0.66021	-1.3176	2975.6	22.219	-1.6493	81.368	-65.804	77.867	74.306	21.235	-3.9016	-4.5912	0.89214	-1.8659	34.237	-5.444
127.08	-3.9505	51.915	-4.8746	0.70184	-1.9691	0.090598	-0.14692	-0.0098816	0.66021	-1.3176	2974.9	22.22	-1.6484	81.369	-65.711	77.869	74.306	21.235	-3.9016	-4.5912	0.89214	-1.8659	34.237	-5.444
127.08	-3.9484	51.917	-4.8741	0.70111	-1.9691	0.088194	-0.14591	-0.012011	0.66021	-1.3176	2974.2	22.221	-1.6475	81.37	-65.614	77.87	74.306	21.235	-3.9016	-4.5912	0.89214	-1.8659	34.237	-5.444
127.08	-3.9463	51.92	-4.8737	0.70038	-1.9692	0.08572	-0.14479	-0.014126	0.66021	-1.3176	2973.5	22.222	-1.6466	81.37	-65.513	77.872	74.306	21.235	-3.9016	-4.5912	0.89214	-1.8659	34.237	-5.444
127.08	-3.9443	51.922	-4.8733	0.69966	-1.9692	0.08318	-0.14357	-0.016224	0.66021	-1.3176	2972.8	22.223	-1.6457	81.371	-65.409	77.873	74.306	21.235	-3.9016	-4.5912	0.89214	-1.8659	34.237	-5.444
127.08	-3.9422	51.925	-4.8729	0.69895	-1.9693	0.080574	-0.14225	-0.018306	0.66021	-1.3176	2972.1	22.224	-1.6449	81.371	-65.303	77.874	74.306	21.235	-3.9016	-4.5912	0.89214	-1.8659	34.237	-5.444
127.08	-3.9402	51.927	-4.8725	0.69824	-1.9694	0.077906	-0.14083	-0.020367	0.66021	-1.3176	2971.4	22.225	-1.644	81.372	-65.195	77.876	74.306	21.235	-3.9016	-4.5912	0.89214	-1.8659	34.237	-5.444
127.08	-3.9383	51.929	-4.8721	0.69754	-1.9695	0.075178	-0.13931	-0.022408	0.66021	-1.3176	2970.8	22.226	-1.6432	81.373	-65.085	77.877	74.306	21.235	-3.9016	-4.5912	0.89214	-1.8659	34.237	-5.444
127.08	-3.9364	51.931	-4.8717	0.69685	-1.9697	0.072393	-0.1377	-0.024427	0.66021	-1.3176	2970.1	22.227	-1.6424	81.373	-64.974	77.878	74.306	21.235	-3.9016	-4.5912	0.89214	-1.8659	34.237	-5.444
127.08	-3.9345	51.933	-4.8714	0.69616	-1.9698	0.069553	-0.13599	-0.026423	0.66021	-1.3176	2969.4	22.227	-1.6416	81.374	-64.861	77.88	74.306	21.235	-3.9016	-4.5912	0.89214	-1.8659	34.237	-5.444
127.08	-3.9326	51.934	-4.871	0.69549	-1.9699	0.06666	-0.13419	-0.028393	0.66021	-1.3176	2968.7	22.228	-1.6408	81.374	-64.748	77.881	74.306	21.235	-3.9016	-4.5912	0.89214	-1.8659	34.237	-5.444
127.09	-3.9308	51.936	-4.8707	0.69482	-1.9701	0.063719	-0.1323	-0.030336	0.66021	-1.3176	2968.0	22.228	-1.64	81.375	-64.633	77.882	74.306	21.235	-3.9016	-4.5912	0.89214	-1.8659	34.237	-5.444
127.09	-3.929	51.937	-4.8704	0.69417	-1.9702	0.06073	-0.13032	-0.032252	0.66021	-1.3176	2967.3	22.229	-1.6393	81.375	-64.518	77.883	74.306	21.235	-3.9016	-4.5912	0.89214	-1.8659	34.237	-5.444
127.09	-3.9272	51.939	-4.8701	0.69352	-1.9704	0.057697	-0.12825	-0.034139	0.66021	-1.3176	2966.6	22.229	-1.6385	81.376	-64.403	77.885	74.306	21.235	-3.9016	-4.5912	0.89214	-1.8659	34.237	-5.444
127.09	-3.9255	51.94	-4.8698	0.69288	-1.9706	0.054623	-0.1261	-0.035995	0.66021	-1.3176	2966.0	22.23	-1.6378	81.376	-64.288	77.886	74.306	21.235	-3.9016	-4.5912	0.89214	-1.8659	34.237	-5.444
127.09	-3.9239	51.941	-4.8696	0.69226	-1.9708	0.05151	-0.12387	-0.03782	0.66021	-1.3176	2965.3	22.23	-1.6371	81.377	-64.172	77.887	74.306	21.235	-3.9016	-4.5912	0.89214	-1.8659	34.237	-5.444
127.09	-3.9223	51.942	-4.8693	0.69164	-1.9709	0.04836	-0.12155	-0.039612	0.66021	-1.3176	2964.6	22.23	-1.6364	81.377	-64.056	77.888	74.306	21.235	-3.9016	-4.5912	0.89214	-1.8659	34.237	-5.444
127.09	-3.9207	51.943	-4.8691	0.69104	-1.9711	0.045177	-0.11916	-0.041369	0.66021	-1.3176	2963.9	22.231	-1.6358	81.378	-63.94	77.89	74.306	21.235	-3.9016	-4.5912	0.89214	-1.8659	34.237	-5.444
127.09	-3.9192	51.944	-4.8689	0.69045	-1.9714	0.041964	-0.1167	-0.043092	0.66021	-1.3176	2963.2	22.231	-1.6351	81.378	-63.824	77.891	74.306	21.235	-3.9016	-4.5912	0.89214	-1.8659	34.237	-5.444
127.09	-3.9177	51.945	-4.8686	0.68988	-1.9716	0.038722	-0.11415	-0.044778	0.66021	-1.3176	2962.5	22.231	-1.6345	81.378	-63.709	77.892	74.306	21.235	-3.9016	-4.5912	0.89214	-1.8659	34.237	-5.444
127.09	-3.9163	51.945	-4.8685	0.68931	-1.9718	0.035454	-0.11154	-0.046427	0.66021	-1.3176	2961.8	22.231	-1.6339	81.379	-63.594	77.893	74.306	21.235	-3.9016	-4.5912	0.89214	-1.8659	34.237	-5.444
127.09	-3.9149	51.946	-4.8683	0.68876	-1.972	0.032164	-0.10886	-0.048038	0.66021	-1.3176	2961.2	22.231	-1.6333	81.379	-63.479	77.894	74.306	21.235	-3.9016	-4.5912	0.89214	-1.8659	34.237	-5.444
127.09	-3.9136	51.946	-4.8681	0.68822	-1.9723	0.028854	-0.10612	-0.049609	0.66021	-1.3176	2960.5	22.231	-1.6328	81.38	-63.365	77.896	74.306	21.235	-3.9016	-4.5912	0.89214	-1.8659	34.237	-5.444
127.09	-3.9124	51.946	-4.868	0.6877	-1.9725	0.025527	-0.10331	-0.05114	0.66021	-1.3176	2959.8	22.231	-1.6322	81.38	-63.251	77.897	74.306	21.235	-3.9016	-4.5912	0.89214	-1.8659	34.237	-5.444
127.09	-3.9112	51.946	-4.8679	0.68719	-1.9728	0.022185	-0.10043	-0.05263	0.66021	-1.3176	2959.1	22.231	-1.6317	81.38	-63.138	77.898	74.306	21.235	-3.9016	-4.5912	0.89214	-1.8659	34.237	-5.444
127.09	-3.91	51.946	-4.8678	0.6867	-1.9731	0.018831	-0.0975	-0.054079	0.66021	-1.3176	2958.4	22.231	-1.6312	81.381	-63.025	77.899	74.306	21.235	-3.9016	-4.5912	0.89214	-1.8659	34.237	-5.444
127.09	-3.9089	51.946	-4.8677	0.68622	-1.9733	0.015467	-0.09451	-0.055484	0.66021	-1.3176	2957.7	22.231	-1.6308	81.381	-62.913	77.9	74.306	21.235	-3.9016	-4.5912	0.89214	-1.8659	34.237	-5.444
127.09	-3.9079	51.946	-4.8676	0.68575	-1.9736	0.012097	-0.091466	-0.056846	0.66021	-1.3176	2957.1	22.231	-1.6303	81.381	-62.801	77.901	74.306	21.235	-3.9016	-4.5912	0.89214	-1.8659	34.237	-5.444
127.09	-3.9069	51.945	-4.8676	0.6853	-1.9739	0.0087219	-0.08837	-0.058163	0.66021	-1.3176	2956.4	22.23	-1.6299	81.382	-62.69	77.902	74.306	21.235	-3.9016	-4.5912	0.89214	-1.8659	34.237	-5.444
127.1	-3.906	51.945	-4.8675	0.68487	-1.9742	0.0053456	-0.085223	-0.059436	0.66021	-1.3176	2955.7	22.23	-1.6295	81.382	-62.58	77.903	74.306	21.235	-3.9016	-4.5912	0.89214	-1.8659	34.237	-5.444
127.1	-3.9052	51.944	-4.8675	0.68445	-1.9745	0.0019702	-0.082029	-0.060663	0.66021	-1.3176	2955.0	22.23	-1.6292	81.382	-62.471	77.904	74.306	21.235	-3.9016	-4.5912	0.89214	-1.8659	34.237	-5.444
127.1	-3.9044	51.943	-4.8675	0.68405	-1.9748	-0.0014019	-0.07879	-0.061843	0.66021	-1.3176	2954.3	22.229	-1.6289	81.382	-62.363	77.905	74.306	21.235	-3.9016	-4.5912	0.89214	-1.8659	34.237	-5.444
127.1	-3.9037	51.943	-4.8675	0.68366	-1.9751	-0.004768	-0.075509	-0.062977	0.66021	-1.3176	2953.6	22.229	-1.6286	81.383	-62.255	77.906	74.306	21.235	-3.9016	-4.5912	0.89214	-1.8659	34.237	-5.444
127.1	-3.9031	51.942	-4.8676	0.68329	-1.9754	-0.0081257	-0.072187	-0.064064	0.66021	-1.3176	2953.0	22.228	-1.6283	81.383	-62.149	77.908	74.306	21.235	-3.9016	-4.5912	0.89214	-1.8659	34.237	-5.444
127.1	-3.9025	51.941	-4.8676	0.68294	-1.9758	-0.011473	-0.068827	-0.065103	0.66021	-1.3176	2952.3	22.228	-1.628	81.383	-62.043	77.909	74.306	21.235	-3.9016	-4.5912	0.89214	-1.8659	34.237	-5.444
127.1	-3.902	51.94	-4.8677	0.6826	-1.9761	-0.014806	-0.065432	-0.066093	0.66021	-1.3176	2951.6	22.227	-1.6278	81.383	-61.938	77.909	74.306	21.235	-3.9016	-4.5912	0.89214	-1.8659	34.237	-5.444
127.1	-3.9016	51.938	-4.8678	0.68228	-1.9764	-0.018125	-0.062003	-0.067035	0.66021	-1.3176	2950.9	22.227	-1.6277	81.383	-61.834	77.91	74.306	21.235	-3.9016	-4.5912	0.89214	-1.8659	34.237	-5.444
127.1	-3.9012	51.937	-4.8679	0.68198	-1.9768	-0.021425	-0.058545	-0.067928	0.66021	-1.3176	2950.2	22.226	-1.6275	81.384	-61.731	77.911	74.306	21.235	-3.9016	-4.5912	0.89214	-1.8659	34.237	-5.444
127.1	-3.9009	51.935	-4.868	0.6817	-1.9771	-0.024705	-0.055058	-0.068772	0.66021	-1.3176	2949.5	22.225	-1.6274	81.384	-61.63	77.912	74.306	21.235	-3.9016	-4.5912	0.89214	-1.8659	34.237	-5.444
127.1	-3.9007	51.934	-4.8681	0.68143	-1.9774	-0.027963	-0.051545	-0.069566	0.66021	-1.3176	2948.9	22.225	-1.6273	81.384	-61.529	77.913	74.306	21.235	-3.9016	-4.5912	0.89214	-1.8659	34.237	-5.444
127.1	-3.9005	51.932	-4.8683	0.68118	-1.9778	-0.031196	-0.048008	-0.07031	0.66021	-1.3176	2948.2	22.224	-1.6272	81.384	-61.429	77.914	74.306	21.235	-3.9016	-4.5912	0.89214	-1.8659	34.237	-5.444
127.11	-3.9005	51.93	-4.8684	0.68095	-1.9781	-0.034402	-0.044451	-0.071004	0.66021	-1.3176	2947.5	22.223	-1.6272	81.384	-61.331	77.915	74.306	21.235	-3.9016	-4.5912	0.89214	-1.8659	34.237	-5.444
127.11	-3.9005	51.929	-4.8686	0.68074	-1.9785	-0.03758	-0.040875	-0.071648	0.66021	-1.3176	2946.8	22.222	-1.6272	81.384	-61.233	77.916	74.306	21.235	-3.9016	-4.5912	0.89214	-1.8659	34.237	-5.444
127.11	-3.9006	51.927	-4.8688	0.68054	-1.9789	-0.040726	-0.037282	-0.072241	0.66021	-1.3176	2946.1	22.221	-1.6272	81.384	-61.137	77.917	74.306	21.235	-3.9016	-4.5912	0.89214	-1.8659	34.237	-5.444
127.11	-3.9007	51.925	-4.869	0.68037	-1.9792	-0.043839	-0.033675	-0.072784	0.66021	-1.3176	2945.4	22.22	-1.6273	81.384	-61.042	77.918	74.306	21.235	-3.9016	-4.5912	0.89214	-1.8659	34.237	-5.444
127.11	-3.901	51.922	-4.8692	0.68021	-1.9796	-0.046918	-0.030057	-0.073276	0.66021	-1.3176	2944.8	22.219	-1.6274	81.385	-60.948	77.919	74.306	21.235	-3.9016	-4.5912	0.89214	-1.8659	34.237	-5.444
127.11	-3.9013	51.92	-4.8695	0.68007	-1.98	-0.049959	-0.026429	-0.073717	0.66021	-1.3176	2944.1	22.218	-1.6275	81.385	-60.856	77.919	74.306	21.235	-3.9016	-4.5912	0.89214	-1.8659	34.237	-5.444
127.11	-3.9017	51.918	-4.8697	0.67994	-1.9803	-0.052961	-0.022794	-0.074108	0.66021	-1.3176	2943.4	22.217	-1.6277	81.385	-60.764	77.92	74.306	21.235	-3.9016	-4.5912	0.89214	-1.8659	34.237	-5.444
127.11	-3.9021	51.915	-4.87	0.67984	-1.9807	-0.055923	-0.019154	-0.074448	0.66021	-1.3176	2942.7	22.216	-1.6279	81.385	-60.674	77.921	74.306	21.235	-3.9016	-4.5912	0.89214	-1.8659	34.237	-5.444
127.11	-3.9027	51.913	-4.8703	0.67975	-1.9811	-0.058841	-0.015512	-0.074737	0.66021	-1.3176	2942.0	22.215	-1.6281	81.385	-60.585	77.922	74.306	21.235	-3.9016	-4.5912	0.89214	-1.8659	34.237	-5.444
127.11	-3.9033	51.91	-4.8706	0.67968	-1.9814	-0.061716	-0.011869	-0.074976	0.66021	-1.3176	2941.3	22.214	-1.6283	81.385	-60.497	77.923	74.306	21.235	-3.9016	-4.5912	0.89214	-1.8659	34.237	-5.444
127.12	-3.904	51.908	-4.8709	0.67963	-1.9818	-0.064544	-0.0082277	-0.075164	0.66021	-1.3176	2940.7	22.213	-1.6286	81.385	-60.411	77.923	74.306	21.235	-3.9016	-4.5912	0.89214	-1.8659	34.237	-5.444
127.12	-3.9047	51.905	-4.8712	0.6796	-1.9822	-0.067325	-0.0045907	-0.075302	0.66021	-1.3176	2940.0	22.211	-1.629	81.385	-60.326	77.924	74.306	21.235	-3.9016	-4.5912	0.89214	-1.8659	34.237	-5.444
127.12	-3.9056	51.902	-4.8716	0.67959	-1.9826	-0.070056	-0.00096001	-0.075391	0.66021	-1.3176	2939.3	22.21	-1.6293	81.385	-60.242	77.925	74.306	21.235	-3.9016	-4.5912	0.89214	-1.8659	34.237	-5.444
127.12	-3.9065	51.899	-4.8719	0.67959	-1.983	-0.072736	0.0026623	-0.075429	0.66021	-1.3176	2938.6	22.209	-1.6297	81.385	-60.16	77.926	74.306	21.235	-3.9016	-4.5912	0.89214	-1.8659	34.237	-5.444
127.12	-3.9075	51.896	-4.8723	0.67961	-1.9833	-0.075363	0.006274	-0.075417	0.66021	-1.3176	2937.9	22.207	-1.6301	81.384	-60.079	77.926	74.306	21.235	-3.9016	-4.5912	0.89214	-1.8659	34.237	-5.444
127.12	-3.9086	51.893	-4.8727	0.67965	-1.9837	-0.077937	0.009873	-0.075357	0.66021	-1.3176	2937.3	22.206	-1.6306	81.384	-59.999	77.927	74.306	21.235	-3.9016	-4.5912	0.89214	-1.8659	34.237	-5.444
127.12	-3.9097	51.89	-4.8731	0.67971	-1.9841	-0.080455	0.013457	-0.075247	0.66021	-1.3176	2936.6	22.205	-1.6311	81.384	-59.921	77.928	74.306	21.235	-3.9016	-4.5912	0.89214	-1.8659	34.237	-5.444
127.12	-3.911	51.886	-4.8735	0.67979	-1.9845	-0.082916	0.017024	-0.075088	0.66021	-1.3176	2935.9	22.203	-1.6316	81.384	-59.844	77.929	74.306	21.235	-3.9016	-4.5912	0.89214	-1.8659	34.237	-5.444
127.12	-3.9123	51.883	-4.8739	0.67988	-1.9848	-0.085319	0.020573	-0.074881	0.66021	-1.3176	2935.2	22.202	-1.6321	81.384	-59.769	77.929	74.306	21.235	-3.9016	-4.5912	0.89214	-1.8659	34.237	-5.444
127.13	-3.9136	51.88	-4.8744	0.67999	-1.9852	-0.087663	0.0241	-0.074626	0.66021	-1.3176	2934.5	22.2	-1.6327	81.384	-59.695	77.93	74.306	21.235	-3.9016	-4.5912	0.89214	-1.8659	34.237	-5.444
127.13	-3.9151	51.876	-4.8748	0.68012	-1.9856	-0.089946	0.027604	-0.074323	0.66021	-1.3176	2933.9	22.199	-1.6333	81.384	-59.623	77.931	74.306	21.235	-3.9016	-4.5912	0.89214	-1.8659	34.237	-5.444
127.13	-3.9166	51.873	-4.8753	0.68027	-1.986	-0.092167	0.031083	-0.073973	0.66021	-1.3176	2933.2	22.197	-1.6339	81.384	-59.552	77.931	74.306	21.235	-3.9016	-4.5912	0.89214	-1.8659	34.237	-5.444
127.13	-3.9182	51.869	-4.8757	0.68043	-1.9863	-0.094324	0.034535	-0.073577	0.66021	-1.3176	2932.5	22.196	-1.6346	81.383	-59.482	77.932	74.306	21.235	-3.9016	-4.5912	0.89214	-1.8659	34.237	-5.444
127.13	-3.9199	51.865	-4.8762	0.68062	-1.9867	-0.096418	0.037957	-0.073134	0.66021	-1.3176	2931.8	22.194	-1.6353	81.383	-59.414	77.932	74.306	21.235	-3.9016	-4.5912	0.89214	-1.8659	34.237	-5.444
127.13	-3.9216	51.862	-4.8767	0.68081	-1.9871	-0.098446	0.041349	-0.072645	0.66021	-1.3176	2931.1	22.192	-1.636	81.383	-59.348	77.933	74.306	21.235	-3.9016	-4.5912	0.89214	-1.8659	34.237	-5.444
127.13	-3.9234	51.858	-4.8772	0.68103	-1.9874	-0.10041	0.044708	-0.07211	0.66021	-1.3176	2930.5	22.191	-1.6368	81.383	-59.283	77.934	74.306	21.235	-3.9016	-4.5912	0.89214	-1.8659	34.237	-5.444
127.13	-3.9252	51.854	-4.8777	0.68126	-1.9878	-0.1023	0.048032	-0.071531	0.66021	-1.3176	2929.8	22.189	-1.6375	81.383	-59.219	77.934	74.306	21.235	-3.9016	-4.5912	0.89214	-1.8659	34.237	-5.444
127.13	-3.9272	51.85	-4.8782	0.68151	-1.9881	-0.10413	0.051319	-0.070908	0.66021	-1.3176	2929.1	22.187	-1.6384	81.382	-59.157	77.935	74.306	21.235	-3.9016	-4.5912	0.89214	-1.8659	34.237	-5.444
127.14	-3.9291	51.846	-4.8787	0.68177	-1.9885	-0.10589	0.054567	-0.070241	0.66021	-1.3176	2928.4	22.186	-1.6392	81.382	-59.097	77.935	74.306	21.235	-3.9016	-4.5912	0.89214	-1.8659	34.237	-5.444
127.14	-3.9312	51.842	-4.8793	0.68205	-1.9888	-0.10758	0.057775	-0.069531	0.66021	-1.3176	2927.8	22.184	-1.64	81.382	-59.038	77.936	74.306	21.235	-3.9016	-4.5912	0.89214	-1.8659	34.237	-5.444
127.14	-3.9333	51.838	-4.8798	0.68235	-1.9892	-0.10919	0.060941	-0.068779	0.66021	-1.3176	2927.1	22.182	-1.6409	81.382	-58.98	77.937	74.306	21.235	-3.9016	-4.5912	0.89214	-1.8659	34.237	-5.444
127.14	-3.9355	51.834	-4.8804	0.68266	-1.9895	-0.11074	0.064062	-0.067984	0.66021	-1.3176	2926.4	22.18	-1.6418	81.382	-58.925	77.937	74.306	21.235	-3.9016	-4.5912	0.89214	-1.8659	34.237	-5.444
127.14	-3.9377	51.83	-4.8809	0.68299	-1.9899	-0.11197	0.06712	-0.067119	0.66021	-1.3176	2925.7	22.179	-1.6428	81.381	-58.871	77.938	74.306	21.235	-3.9016	-4.5912	0.89214	-1.8659	34.237	-5.444
127.14	-3.94	51.825	-4.8815	0.68334	-1.9902	-0.11279	0.070103	-0.066174	0.66021	-1.3176	2925.0	22.177	-1.6437	81.381	-58.818	77.938	74.306	21.235	-3.9016	-4.5912	0.89214	-1.8659	34.237	-5.444
127.14	-3.9423	51.821	-4.882	0.68369	-1.9905	-0.11355	0.073031	-0.065193	0.66021	-1.3176	2924.4	22.175	-1.6447	81.381	-58.767	77.939	74.306	21.235	-3.9016	-4.5912	0.89214	-1.8659	34.237	-5.444
127.14	-3.9447	51.817	-4.8826	0.68407	-1.9908	-0.11425	0.075904	-0.064176	0.66021	-1.3176	2923.7	22.173	-1.6457	81.38	-58.718	77.939	74.306	21.235	-3.9016	-4.5912	0.89214	-1.8659	34.237	-5.444
127.14	-3.9471	51.813	-4.8832	0.68445	-1.9912	-0.11491	0.07872	-0.063126	0.66021	-1.3176	2923.0	22.171	-1.6467	81.38	-58.67	77.94	74.306	21.235	-3.9016	-4.5912	0.89214	-1.8659	34.237	-5.444
127.15	-3.9496	51.808	-4.8838	0.68485	-1.9915	-0.1155	0.081478	-0.062041	0.66021	-1.3176	2922.3	22.169	-1.6478	81.38	-58.624	77.94	74.306	21.235	-3.9016	-4.5912	0.89214	-1.8659	34.237	-5.444
127.15	-3.9521	51.804	-4.8843	0.68527	-1.9918	-0.11604	0.084177	-0.060923	0.66021	-1.3176	2921.6	22.168	-1.6488	81.38	-58.579	77.941	74.306	21.235	-3.9016	-4.5912	0.89214	-1.8659	34.237	-5.444
127.15	-3.9546	51.8	-4.8849	0.68569	-1.9921	-0.11653	0.086815	-0.059774	0.66021	-1.3176	2921.0	22.166	-1.6499	81.379	-58.536	77.941	74.306	21.235	-3.9016	-4.5912	0.89214	-1.8659	34.237	-5.444
127.15	-3.9572	51.795	-4.8855	0.68613	-1.9924	-0.11695	0.089391	-0.058592	0.66021	-1.3176	2920.3	22.164	-1.651	81.379	-58.495	77.942	74.306	21.235	-3.9016	-4.5912	0.89214	-1.8659	34.237	-5.444
127.15	-3.9599	51.791	-4.8861	0.68659	-1.9927	-0.11732	0.091904	-0.05738	0.66021	-1.3176	2919.6	22.162	-1.6521	81.379	-58.456	77.942	74.306	21.235	-3.9016	-4.5912	0.89214	-1.8659	34.237	-5.444
127.15	-3.9625	51.786	-4.8867	0.68705	-1.993	-0.11764	0.094352	-0.056139	0.66021	-1.3176	2918.9	22.16	-1.6532	81.378	-58.418	77.943	74.306	21.235	-3.9016	-4.5912	0.89214	-1.8659	34.237	-5.444
127.15	-3.9652	51.782	-4.8873	0.68753	-1.9932	-0.11789	0.096735	-0.054868	0.66021	-1.3176	2918.3	22.158	-1.6543	81.378	-58.381	77.943	74.306	21.235	-3.9016	-4.5912	0.89214	-1.8659	34.237	-5.444
127.15	-3.9679	51.777	-4.8879	0.68802	-1.9935	-0.11809	0.099052	-0.053569	0.66021	-1.3176	2917.6	22.156	-1.6555	81.378	-58.347	77.944	74.306	21.235	-3.9016	-4.5912	0.89214	-1.8659	34.237	-5.444
127.16	-3.9707	51.773	-4.8884	0.68852	-1.9938	-0.11824	0.1013	-0.052243	0.66021	-1.3176	2916.9	22.154	-1.6566	81.377	-58.314	77.944	74.306	21.235	-3.9016	-4.5912	0.89214	-1.8659	34.237	-5.444
127.16	-3.9734	51.768	-4.889	0.68903	-1.994	-0.11833	0.10348	-0.05089	0.66021	-1.3176	2916.2	22.152	-1.6578	81.377	-58.282	77.945	74.306	21.235	-3.9016	-4.5912	0.89214	-1.8659	34.237	-5.444
127.16	-3.9762	51.764	-4.8896	0.68956	-1.9943	-0.11836	0.10559	-0.049511	0.66021	-1.3176	2915.5	22.15	-1.6589	81.377	-58.253	77.945	74.306	21.235	-3.9016	-4.5912	0.89214	-1.8659	34.237	-5.444
127.16	-3.979	51.759	-4.8902	0.69009	-1.9945	-0.11833	0.10763	-0.048107	0.66021	-1.3176	2914.9	22.149	-1.6601	81.376	-58.225	77.945	74.306	21.235	-3.9016	-4.5912	0.89214	-1.8659	34.237	-5.444
127.16	-3.9818	51.755	-4.8908	0.69063	-1.9948	-0.11825	0.1096	-0.04668	0.66021	-1.3176	2914.2	22.147	-1.6613	81.376	-58.199	77.946	74.306	21.235	-3.9016	-4.5912	0.89214	-1.8659	34.237	-5.444
127.16	-3.9846	51.75	-4.8914	0.69119	-1.995	-0.11811	0.11149	-0.045229	0.66021	-1.3176	2913.5	22.145	-1.6625	81.376	-58.174	77.946	74.306	21.235	-3.9016	-4.5912	0.89214	-1.8659	34.237	-5.444
127.16	-3.9875	51.746	-4.892	0.69175	-1.9952	-0.11791	0.11331	-0.043756	0.66021	-1.3176	2912.8	22.143	-1.6637	81.375	-58.151	77.947	74.306	21.235	-3.9016	-4.5912	0.89214	-1.8659	34.237	-5.444
127.16	-3.9903	51.741	-4.8926	0.69232	-1.9954	-0.11766	0.11506	-0.042261	0.66021	-1.3176	2912.2	22.141	-1.6649	81.375	-58.13	77.947	74.306	21.235	-3.9016	-4.5912	0.89214	-1.8659	34.237	-5.444
127.16	-3.9931	51.737	-4.8932	0.6929	-1.9956	-0.11735	0.11673	-0.040746	0.66021	-1.3176	2911.5	22.139	-1.666	81.375	-58.11	77.948	74.306	21.235	-3.9016	-4.5912	0.89214	-1.8659	34.237	-5.444
127.17	-3.996	51.732	-4.8938	0.69349	-1.9958	-0.11699	0.11832	-0.039211	0.66021	-1.3176	2910.8	22.137	-1.6672	81.374	-58.092	77.948	74.306	21.235	-3.9016	-4.5912	0.89214	-1.8659	34.237	-5.444
127.17	-3.9988	51.728	-4.8943	0.69408	-1.996	-0.11657	0.11983	-0.037658	0.66021	-1.3176	2910.1	22.135	-1.6684	81.374	-58.076	77.949	74.306	21.235	-3.9016	-4.5912	0.89214	-1.8659	34.237	-5.444
127.17	-4.0016	51.724	-4.8949	0.69468	-1.9962	-0.1161	0.12127	-0.036086	0.66021	-1.3176	2909.5	22.133	-1.6696	81.373	-58.062	77.949	74.306	21.235	-3.9016	-4.5912	0.89214	-1.8659	34.237	-5.444
127.17	-4.0044	51.719	-4.8955	0.69529	-1.9964	-0.11557	0.12263	-0.034498	0.66021	-1.3176	2908.8	22.132	-1.6708	81.373	-58.049	77.95	74.306	21.235	-3.9016	-4.5912	0.89214	-1.8659	34.237	-5.444
127.17	-4.0072	51.715	-4.8961	0.69591	-1.9966	-0.11499	0.12391	-0.032893	0.66021	-1.3176	2908.1	22.13	-1.672	81.373	-58.038	77.95	74.306	21.235	-3.9016	-4.5912	0.89214	-1.8659	34.237	-5.444
127.17	-4.01	51.711	-4.8967	0.69653	-1.9967	-0.11435	0.1251	-0.031274	0.66021	-1.3176	2907.4	22.128	-1.6731	81.372	-58.028	77.95	74.306	21.235	-3.9016	-4.5912	0.89214	-1.8659	34.237	-5.444
127.17	-4.0128	51.706	-4.8972	0.69716	-1.9969	-0.11366	0.12622	-0.02964	0.66021	-1.3176	2906.8	22.126	-1.6743	81.372	-58.02	77.951	74.306	21.235	-3.9016	-4.5912	0.89214	-1.8659	34.237	-5.444
127.17	-4.0155	51.702	-4.8978	0.69779	-1.997	-0.11292	0.12725	-0.027993	0.66021	-1.3176	2906.1	22.124	-1.6755	81.372	-58.014	77.951	74.306	21.235	-3.9016	-4.5912	0.89214	-1.8659	34.237	-5.444
127.17	-4.0183	51.698	-4.8984	0.69843	-1.9971	-0.11212	0.1282	-0.026334	0.66021	-1.3176	2905.4	22.122	-1.6766	81.371	-58.01	77.952	74.306	21.235	-3.9016	-4.5912	0.89214	-1.8659	34.237	-5.444
127.17	-4.021	51.694	-4.8989	0.69908	-1.9973	-0.11127	0.12907	-0.024663	0.66021	-1.3176	2904.7	22.121	-1.6777	81.371	-58.007	77.952	74.306	21.235	-3.9016	-4.5912	0.89214	-1.8659	34.237	-5.444
127.18	-4.0236	51.689	-4.8995	0.69972	-1.9974	-0.11037	0.12985	-0.022982	0.66021	-1.3176	2904.0	22.119	-1.6789	81.371	-58.006	77.953	74.306	21.235	-3.9016	-4.5912	0.89214	-1.8659	34.237	-5.444
127.18	-4.0263	51.685	-4.9	0.70037	-1.9975	-0.10942	0.13055	-0.021291	0.66021	-1.3176	2903.4	22.117	-1.68	81.37	-58.007	77.953	74.306	21.235	-3.9016	-4.5912	0.89214	-1.8659	34.237	-5.444
127.18	-4.0289	51.681	-4.9006	0.70103	-1.9976	-0.10842	0.13116	-0.019592	0.66021	-1.3176	2902.7	22.115	-1.6811	81.37	-58.009	77.954	74.306	21.235	-3.9016	-4.5912	0.89214	-1.8659	34.237	-5.444
127.18	-4.0315	51.677	-4.9011	0.70169	-1.9977	-0.10736	0.13169	-0.017886	0.66021	-1.3176	2902.0	22.114	-1.6821	81.37	-58.013	77.954	74.306	21.235	-3.9016	-4.5912	0.89214	-1.8659	34.237	-5.444
127.18	-4.034	51.673	-4.9016	0.70235	-1.9978	-0.10626	0.13213	-0.016173	0.66021	-1.3176	2901.3	22.112	-1.6832	81.369	-58.019	77.955	74.306	21.235	-3.9016	-4.5912	0.89214	-1.8659	34.237	-5.444
127.18	-4.0365	51.669	-4.9022	0.70301	-1.9979	-0.1051	0.13248	-0.014454	0.66021	-1.3176	2900.7	22.11	-1.6843	81.369	-58.026	77.955	74.306	21.235	-3.9016	-4.5912	0.89214	-1.8659	34.237	-5.444
127.18	-4.039	51.666	-4.9027	0.70367	-1.9979	-0.1039	0.13275	-0.012731	0.66021	-1.3176	2900.0	22.109	-1.6853	81.369	-58.035	77.956	74.306	21.235	-3.9016	-4.5912	0.89214	-1.8659	34.237	-5.444
127.18	-4.0414	51.662	-4.9032	0.70433	-1.998	-0.10265	0.13293	-0.011004	0.66021	-1.3176	2899.3	22.107	-1.6863	81.368	-58.045	77.956	74.306	21.235	-3.9016	-4.5912	0.89214	-1.8659	34.237	-5.444
127.18	-4.0438	51.658	-4.9037	0.705	-1.998	-0.10135	0.13303	-0.0092746	0.66021	-1.3176	2898.6	22.106	-1.6873	81.368	-58.058	77.957	74.306	21.235	-3.9016	-4.5912	0.89214	-1.8659	34.237	-5.444
127.18	-4.0461	51.655	-4.9042	0.70566	-1.9981	-0.1	0.13304	-0.0075438	0.66021	-1.3176	2898.0	22.104	-1.6883	81.368	-58.072	77.957	74.306	21.235	-3.9016	-4.5912	0.89214	-1.8659	34.237	-5.444
127.18	-4.0484	51.651	-4.9047	0.70633	-1.9981	-0.09861	0.13295	-0.0058124	0.66021	-1.3176	2897.3	22.103	-1.6892	81.368	-58.087	77.958	74.306	21.235	-3.9016	-4.5912	0.89214	-1.8659	34.237	-5.444
127.19	-4.0506	51.648	-4.9052	0.70699	-1.9981	-0.097172	0.13279	-0.0040815	0.66021	-1.3176	2896.6	22.101	-1.6902	81.367	-58.104	77.958	74.306	21.235	-3.9016	-4.5912	0.89214	-1.8659	34.237	-5.444
127.19	-4.0528	51.644	-4.9057	0.70766	-1.9982	-0.09569	0.13253	-0.0023521	0.66021	-1.3176	2895.9	22.1	-1.6911	81.367	-58.123	77.959	74.306	21.235	-3.9016	-4.5912	0.89214	-1.8659	34.237	-5.444
127.19	-4.0549	51.641	-4.9062	0.70832	-1.9982	-0.094163	0.13219	-0.00062528	0.66021	-1.3176	2895.2	22.098	-1.692	81.367	-58.143	77.959	74.306	21.235	-3.9016	-4.5912	0.89214	-1.8659	34.237	-5.444
127.19	-4.0569	51.638	-4.9066	0.70898	-1.9982	-0.092593	0.13176	0.001098	0.66021	-1.3176	2894.6	22.097	-1.6928	81.367	-58.165	77.96	74.306	21.235	-3.9016	-4.5912	0.89214	-1.8659	34.237	-5.444
127.19	-4.0589	51.635	-4.9071	0.70964	-1.9981	-0.09098	0.13124	0.0028166	0.66021	-1.3176	2893.9	22.096	-1.6937	81.366	-58.189	77.96	74.306	21.235	-3.9016	-4.5912	0.89214	-1.8659	34.237	-5.444
127.19	-4.0609	51.632	-4.9075	0.71029	-1.9981	-0.089326	0.13063	0.0045297	0.66021	-1.3176	2893.2	22.094	-1.6945	81.366	-58.214	77.961	74.306	21.235	-3.9016	-4.5912	0.89214	-1.8659	34.237	-5.444
127.19	-4.0628	51.629	-4.908	0.71094	-1.9981	-0.087631	0.12994	0.006236	0.66021	-1.3176	2892.5	22.093	-1.6953	81.366	-58.241	77.961	74.306	21.235	-3.9016	-4.5912	0.89214	-1.8659	34.237	-5.444
127.19	-4.0646	51.626	-4.9084	0.71159	-1.9981	-0.085896	0.12916	0.0079346	0.66021	-1.3176	2891.9	22.092	-1.6961	81.366	-58.269	77.962	74.306	21.235	-3.9016	-4.5912	0.89214	-1.8659	34.237	-5.444
127.19	-4.0663	51.623	-4.9088	0.71223	-1.998	-0.084122	0.1283	0.0096244	0.66021	-1.3176	2891.2	22.091	-1.6968	81.365	-58.299	77.963	74.306	21.235	-3.9016	-4.5912	0.89214	-1.8659	34.237	-5.444
127.19	-4.068	51.621	-4.9092	0.71287	-1.998	-0.08231	0.12735	0.011304	0.66021	-1.3176	2890.5	22.09	-1.6975	81.365	-58.33	77.963	74.306	21.235	-3.9016	-4.5912	0.89214	-1.8659	34.237	-5.444
127.19	-4.0697	51.618	-4.9097	0.71351	-1.9979	-0.080461	0.12631	0.012974	0.66021	-1.3176	2889.8	22.089	-1.6982	81.365	-58.363	77.964	74.306	21.235	-3.9016	-4.5912	0.89214	-1.8659	34.237	-5.444
127.19	-4.0712	51.616	-4.9101	0.71414	-1.9978	-0.078575	0.12519	0.014631	0.66021	-1.3176	2889.2	22.088	-1.6989	81.365	-58.398	77.964	74.306	21.235	-3.9016	-4.5912	0.89214	-1.8659	34.237	-5.444
127.19	-4.0727	51.613	-4.9104	0.71476	-1.9978	-0.076655	0.12398	0.016275	0.66021	-1.3176	2888.5	22.087	-1.6995	81.364	-58.434	77.965	74.306	21.235	-3.9016	-4.5912	0.89214	-1.8659	34.237	-5.444
127.19	-4.0742	51.611	-4.9108	0.71538	-1.9977	-0.0747	0.12269	0.017905	0.66021	-1.3176	2887.8	22.086	-1.7001	81.364	-58.471	77.966	74.306	21.235	-3.9016	-4.5912	0.89214	-1.8659	34.237	-5.444
127.19	-4.0755	51.609	-4.9112	0.71599	-1.9976	-0.072712	0.12132	0.01952	0.66021	-1.3176	2887.1	22.085	-1.7007	81.364	-58.51	77.966	74.306	21.235	-3.9016	-4.5912	0.89214	-1.8659	34.237	-5.444
127.19	-4.0768	51.607	-4.9115	0.71659	-1.9975	-0.070692	0.11987	0.021119	0.66021	-1.3176	2886.4	22.084	-1.7012	81.364	-58.551	77.967	74.306	21.235	-3.9016	-4.5912	0.89214	-1.8659	34.237	-5.444
127.2	-4.0781	51.605	-4.9119	0.71718	-1.9974	-0.068641	0.11833	0.022701	0.66021	-1.3176	2885.8	22.083	-1.7017	81.364	-58.593	77.967	74.306	21.235	-3.9016	-4.5912	0.89214	-1.8659	34.237	-5.444
127.2	-4.0792	51.604	-4.9122	0.71777	-1.9973	-0.066561	0.11672	0.024265	0.66021	-1.3176	2885.1	22.082	-1.7022	81.364	-58.636	77.968	74.306	21.235	-3.9016	-4.5912	0.89214	-1.8659	34.237	-5.444
127.2	-4.0803	51.602	-4.9126	0.71835	-1.9971	-0.064451	0.11503	0.02581	0.66021	-1.3176	2884.4	22.082	-1.7027	81.364	-58.681	77.969	74.306	21.235	-3.9016	-4.5912	0.89214	-1.8659	34.237	-5.444
127.2	-4.0813	51.6	-4.9129	0.71892	-1.997	-0.062314	0.11325	0.027334	0.66021	-1.3176	2883.7	22.081	-1.7031	81.363	-58.728	77.969	74.306	21.235	-3.9016	-4.5912	0.89214	-1.8659	34.237	-5.444
127.2	-4.0823	51.599	-4.9132	0.71948	-1.9969	-0.060151	0.11141	0.028837	0.66021	-1.3176	2883.1	22.081	-1.7035	81.363	-58.776	77.97	74.306	21.235	-3.9016	-4.5912	0.89214	-1.8659	34.237	-5.444
127.2	-4.0832	51.598	-4.9135	0.72004	-1.9967	-0.057963	0.10948	0.030318	0.66021	-1.3176	2882.4	22.08	-1.7039	81.363	-58.825	77.971	74.306	21.235	-3.9016	-4.5912	0.89214	-1.8659	34.237	-5.444
127.2	-4.084	51.597	-4.9138	0.72058	-1.9966	-0.055751	0.10748	0.031775	0.66021	-1.3176	2881.7	22.08	-1.7042	81.363	-58.876	77.971	74.306	21.235	-3.9016	-4.5912	0.89214	-1.8659	34.237	-5.444
127.2	-4.0847	51.596	-4.914	0.72111	-1.9964	-0.053516	0.10541	0.033208	0.66021	-1.3176	2881.0	22.079	-1.7045	81.363	-58.928	77.972	74.306	21.235	-3.9016	-4.5912	0.89214	-1.8659	34.237	-5.444
127.2	-4.0854	51.595	-4.9143	0.72163	-1.9962	-0.05126	0.10327	0.034616	0.66021	-1.3176	2880.3	22.079	-1.7048	81.363	-58.981	77.973	74.306	21.235	-3.9016	-4.5912	0.89214	-1.8659	34.237	-5.444
127.2	-4.086	51.594	-4.9145	0.72214	-1.996	-0.048984	0.10105	0.035998	0.66021	-1.3176	2879.7	22.078	-1.7051	81.363	-59.036	77.974	74.306	21.235	-3.9016	-4.5912	0.89214	-1.8659	34.237	-5.444
127.2	-4.0866	51.593	-4.9148	0.72264	-1.9959	-0.046689	0.098768	0.037352	0.66021	-1.3176	2879.0	22.078	-1.7053	81.363	-59.092	77.974	74.306	21.235	-3.9016	-4.5912	0.89214	-1.8659	34.237	-5.444
127.2	-4.087	51.593	-4.915	0.72313	-1.9957	-0.044377	0.096418	0.038678	0.66021	-1.3176	2878.3	22.078	-1.7055	81.363	-59.149	77.975	74.306	21.235	-3.9016	-4.5912	0.89214	-1.8659	34.237	-5.444
127.2	-4.0874	51.592	-4.9152	0.72361	-1.9955	-0.042049	0.094002	0.039975	0.66021	-1.3176	2877.6	22.078	-1.7057	81.363	-59.208	77.976	74.306	21.235	-3.9016	-4.5912	0.89214	-1.8659	34.237	-5.444
127.2	-4.0878	51.592	-4.9154	0.72407	-1.9953	-0.039706	0.091522	0.041242	0.66021	-1.3176	2877.0	22.078	-1.7058	81.363	-59.268	77.977	74.306	21.235	-3.9016	-4.5912	0.89214	-1.8659	34.237	-5.444
127.2	-4.0881	51.592	-4.9156	0.72452	-1.9951	-0.03735	0.08898	0.042478	0.66021	-1.3176	2876.3	22.078	-1.7059	81.363	-59.33	77.977	74.306	21.235	-3.9016	-4.5912	0.89214	-1.8659	34.237	-5.444
127.2	-4.0883	51.592	-4.9158	0.72496	-1.9949	-0.034982	0.086378	0.043682	0.66021	-1.3176	2875.6	22.078	-1.706	81.363	-59.392	77.978	74.306	21.235	-3.9016	-4.5912	0.89214	-1.8659	34.237	-5.444
127.2	-4.0884	51.592	-4.916	0.72539	-1.9946	-0.032604	0.083718	0.044854	0.66021	-1.3176	2874.9	22.078	-1.7061	81.363	-59.456	77.979	74.306	21.235	-3.9016	-4.5912	0.89214	-1.8659	34.237	-5.444
127.2	-4.0885	51.592	-4.9161	0.7258	-1.9944	-0.030217	0.081001	0.045991	0.66021	-1.3176	2874.2	22.078	-1.7061	81.363	-59.522	77.98	74.306	21.235	-3.9016	-4.5912	0.89214	-1.8659	34.237	-5.444
127.2	-4.0885	51.593	-4.9163	0.7262	-1.9942	-0.027823	0.07823	0.047094	0.66021	-1.3176	2873.6	22.078	-1.7061	81.363	-59.588	77.98	74.306	21.235	-3.9016	-4.5912	0.89214	-1.8659	34.237	-5.444
127.2	-4.0885	51.593	-4.9164	0.72658	-1.9939	-0.024934	0.075371	0.048219	0.66021	-1.3176	2872.9	22.078	-1.7061	81.363	-59.656	77.981	74.306	21.235	-3.9016	-4.5912	0.89214	-1.8659	34.237	-5.444
127.2	-4.0884	51.594	-4.9165	0.72695	-1.9937	-0.021871	0.072442	0.049325	0.66021	-1.3176	2872.2	22.078	-1.706	81.363	-59.724	77.982	74.306	21.235	-3.9016	-4.5912	0.89214	-1.8659	34.237	-5.444
127.2	-4.0882	51.595	-4.9166	0.7273	-1.9934	-0.018802	0.069459	0.050393	0.66021	-1.3176	2871.5	22.079	-1.706	81.363	-59.794	77.983	74.306	21.235	-3.9016	-4.5912	0.89214	-1.8659	34.237	-5.444
127.2	-4.088	51.595	-4.9167	0.72764	-1.9932	-0.015731	0.066424	0.051421	0.66021	-1.3176	2870.8	22.079	-1.7059	81.363	-59.865	77.984	74.306	21.235	-3.9016	-4.5912	0.89214	-1.8659	34.237	-5.444
127.2	-4.0877	51.596	-4.9168	0.72797	-1.9929	-0.012659	0.063338	0.052409	0.66021	-1.3176	2870.2	22.08	-1.7058	81.363	-59.938	77.985	74.306	21.235	-3.9016	-4.5912	0.89214	-1.8659	34.237	-5.444
127.2	-4.0874	51.598	-4.9168	0.72828	-1.9927	-0.0095889	0.060205	0.053356	0.66021	-1.3176	2869.5	22.08	-1.7056	81.363	-60.011	77.985	74.306	21.235	-3.9016	-4.5912	0.89214	-1.8659	34.237	-5.444
127.2	-4.087	51.599	-4.9169	0.72857	-1.9924	-0.0065225	0.057027	0.05426	0.66021	-1.3176	2868.8	22.081	-1.7055	81.363	-60.085	77.986	74.306	21.235	-3.9016	-4.5912	0.89214	-1.8659	34.237	-5.444
127.2	-4.0866	51.6	-4.9169	0.72885	-1.9921	-0.0034624	0.053807	0.055123	0.66021	-1.3176	2868.1	22.081	-1.7053	81.363	-60.161	77.987	74.306	21.235	-3.9016	-4.5912	0.89214	-1.8659	34.237	-5.444
127.2	-4.0861	51.602	-4.9169	0.72911	-1.9918	-0.00041069	0.050547	0.055941	0.66021	-1.3176	2867.4	22.082	-1.7051	81.363	-60.237	77.988	74.306	21.235	-3.9016	-4.5912	0.89214	-1.8659	34.237	-5.444
127.2	-4.0855	51.603	-4.9169	0.72935	-1.9916	0.0026302	0.047251	0.056716	0.66021	-1.3176	2866.8	22.083	-1.7048	81.363	-60.315	77.989	74.306	21.235	-3.9016	-4.5912	0.89214	-1.8659	34.237	-5.444
127.19	-4.0849	51.605	-4.9169	0.72958	-1.9913	0.0056581	0.043921	0.057446	0.66021	-1.3176	2866.1	22.083	-1.7046	81.363	-60.393	77.99	74.306	21.235	-3.9016	-4.5912	0.89214	-1.8659	34.237	-5.444
127.19	-4.0843	51.607	-4.9169	0.72979	-1.991	0.0086706	0.040559	0.05813	0.66021	-1.3176	2865.4	22.084	-1.7043	81.364	-60.473	77.991	74.306	21.235	-3.9016	-4.5912	0.89214	-1.8659	34.237	-5.444
127.19	-4.0836	51.609	-4.9168	0.72999	-1.9907	0.011665	0.037169	0.058768	0.66021	-1.3176	2864.7	22.085	-1.704	81.364	-60.553	77.992	74.306	21.235	-3.9016	-4.5912	0.89214	-1.8659	34.237	-5.444
127.19	-4.0828	51.611	-4.9167	0.73016	-1.9904	0.01464	0.033754	0.05936	0.66021	-1.3176	2864.0	22.086	-1.7037	81.364	-60.635	77.993	74.306	21.235	-3.9016	-4.5912	0.89214	-1.8659	34.237	-5.444
127.19	-4.082	51.613	-4.9167	0.73032	-1.9901	0.017593	0.030316	0.059905	0.66021	-1.3176	2863.4	22.087	-1.7034	81.364	-60.717	77.994	74.306	21.235	-3.9016	-4.5912	0.89214	-1.8659	34.237	-5.444
127.19	-4.0812	51.615	-4.9166	0.73047	-1.9898	0.020521	0.026858	0.060402	0.66021	-1.3176	2862.7	22.088	-1.703	81.364	-60.8	77.995	74.306	21.235	-3.9016	-4.5912	0.89214	-1.8659	34.237	-5.444
127.19	-4.0803	51.618	-4.9165	0.73059	-1.9895	0.023422	0.023383	0.060851	0.66021	-1.3176	2862.0	22.089	-1.7026	81.364	-60.884	77.996	74.306	21.235	-3.9016	-4.5912	0.89214	-1.8659	34.237	-5.444
127.19	-4.0793	51.62	-4.9163	0.7307	-1.9892	0.026295	0.019895	0.061251	0.66021	-1.3176	2861.3	22.09	-1.7022	81.364	-60.969	77.997	74.306	21.235	-3.9016	-4.5912	0.89214	-1.8659	34.237	-5.444
127.19	-4.0783	51.623	-4.9162	0.73079	-1.9889	0.029136	0.016396	0.061603	0.66021	-1.3176	2860.6	22.091	-1.7018	81.365	-61.055	77.997	74.306	21.235	-3.9016	-4.5912	0.89214	-1.8659	34.237	-5.444
127.19	-4.0773	51.625	-4.916	0.73086	-1.9886	0.031943	0.012889	0.061905	0.66021	-1.3176	2859.9	22.092	-1.7014	81.365	-61.141	77.998	74.306	21.235	-3.9016	-4.5912	0.89214	-1.8659	34.237	-5.444
127.19	-4.0762	51.628	-4.9159	0.73092	-1.9883	0.034715	0.0093772	0.062159	0.66021	-1.3176	2859.3	22.093	-1.7009	81.365	-61.228	77.999	74.306	21.235	-3.9016	-4.5912	0.89214	-1.8659	34.237	-5.444
127.19	-4.0751	51.631	-4.9157	0.73096	-1.988	0.037448	0.0058636	0.062362	0.66021	-1.3176	2858.6	22.094	-1.7004	81.365	-61.316	78.0	74.306	21.235	-3.9016	-4.5912	0.89214	-1.8659	34.237	-5.444
127.19	-4.0739	51.634	-4.9155	0.73098	-1.9876	0.040142	0.002351	0.062516	0.66021	-1.3176	2857.9	22.096	-1.7	81.366	-61.405	78.001	74.306	21.235	-3.9016	-4.5912	0.89214	-1.8659	34.237	-5.444
127.19	-4.0727	51.637	-4.9153	0.73098	-1.9873	0.042793	-0.0011574	0.06262	0.66021	-1.3176	2857.2	22.097	-1.6995	81.366	-61.494	78.002	74.306	21.235	-3.9016	-4.5912	0.89214	-1.8659	34.237	-5.444
127.19	-4.0715	51.64	-4.9151	0.73097	-1.987	0.0454	-0.0046587	0.062674	0.66021	-1.3176	2856.5	22.098	-1.6989	81.366	-61.584	78.003	74.306	21.235	-3.9016	-4.5912	0.89214	-1.8659	34.237	-5.444
127.18	-4.0702	51.643	-4.9148	0.73094	-1.9867	0.047961	-0.00815	0.062678	0.66021	-1.3176	2855.9	22.1	-1.6984	81.366	-61.674	78.005	74.306	21.235	-3.9016	-4.5912	0.89214	-1.8659	34.237	-5.444
127.18	-4.0689	51.647	-4.9146	0.73089	-1.9864	0.050473	-0.011628	0.062632	0.66021	-1.3176	2855.2	22.101	-1.6978	81.366	-61.765	78.006	74.306	21.235	-3.9016	-4.5912	0.89214	-1.8659	34.237	-5.444
127.18	-4.0676	51.65	-4.9143	0.73082	-1.9861	0.052935	-0.015091	0.062536	0.66021	-1.3176	2854.5	22.102	-1.6973	81.367	-61.857	78.007	74.306	21.235	-3.9016	-4.5912	0.89214	-1.8659	34.237	-5.444
127.18	-4.0662	51.653	-4.9141	0.73074	-1.9858	0.055345	-0.018534	0.06239	0.66021	-1.3176	2853.8	22.104	-1.6967	81.367	-61.949	78.008	74.306	21.235	-3.9016	-4.5912	0.89214	-1.8659	34.237	-5.444
127.18	-4.0648	51.657	-4.9138	0.73063	-1.9854	0.0577	-0.021955	0.062194	0.66021	-1.3176	2853.1	22.105	-1.6961	81.367	-62.041	78.009	74.306	21.235	-3.9016	-4.5912	0.89214	-1.8659	34.237	-5.444
127.18	-4.0633	51.66	-4.9135	0.73052	-1.9851	0.059999	-0.025352	0.061948	0.66021	-1.3176	2852.4	22.107	-1.6955	81.367	-62.134	78.01	74.306	21.235	-3.9016	-4.5912	0.89214	-1.8659	34.237	-5.444
127.18	-4.0618	51.664	-4.9132	0.73038	-1.9848	0.06224	-0.028722	0.061653	0.66021	-1.3176	2851.8	22.108	-1.6949	81.368	-62.227	78.011	74.306	21.235	-3.9016	-4.5912	0.89214	-1.8659	34.237	-5.444
127.18	-4.0603	51.667	-4.9129	0.73023	-1.9845	0.064421	-0.032061	0.061309	0.66021	-1.3176	2851.1	22.11	-1.6942	81.368	-62.32	78.012	74.306	21.235	-3.9016	-4.5912	0.89214	-1.8659	34.237	-5.444
127.18	-4.0588	51.671	-4.9125	0.73006	-1.9842	0.066541	-0.035367	0.060917	0.66021	-1.3176	2850.4	22.111	-1.6936	81.368	-62.414	78.013	74.306	21.235	-3.9016	-4.5912	0.89214	-1.8659	34.237	-5.444
127.18	-4.0572	51.675	-4.9122	0.72988	-1.9839	0.068598	-0.038637	0.060475	0.66021	-1.3176	2849.7	22.113	-1.6929	81.369	-62.508	78.014	74.306	21.235	-3.9016	-4.5912	0.89214	-1.8659	34.237	-5.444
127.18	-4.0556	51.679	-4.9118	0.72967	-1.9836	0.07059	-0.041869	0.059986	0.66021	-1.3176	2849.0	22.115	-1.6922	81.369	-62.602	78.015	74.306	21.235	-3.9016	-4.5912	0.89214	-1.8659	34.237	-5.444
127.17	-4.054	51.682	-4.9115	0.72946	-1.9833	0.072516	-0.04506	0.059449	0.66021	-1.3176	2848.3	22.116	-1.6916	81.369	-62.696	78.016	74.306	21.235	-3.9016	-4.5912	0.89214	-1.8659	34.237	-5.444
127.17	-4.0524	51.686	-4.9111	0.72922	-1.983	0.074374	-0.048207	0.058865	0.66021	-1.3176	2847.7	22.118	-1.6909	81.37	-62.791	78.017	74.306	21.235	-3.9016	-4.5912	0.89214	-1.8659	34.237	-5.444
127.17	-4.0507	51.69	-4.9107	0.72897	-1.9827	0.076163	-0.051308	0.058235	0.66021	-1.3176	2847.0	22.12	-1.6902	81.37	-62.885	78.018	74.306	21.235	-3.9016	-4.5912	0.89214	-1.8659	34.237	-5.444
127.17	-4.049	51.694	-4.9104	0.72871	-1.9824	0.077881	-0.05436	0.057559	0.66021	-1.3176	2846.3	22.121	-1.6895	81.37	-62.979	78.019	74.306	21.235	-3.9016	-4.5912	0.89214	-1.8659	34.237	-5.444
127.17	-4.0473	51.698	-4.91	0.72843	-1.9821	0.079527	-0.057361	0.056837	0.66021	-1.3176	2845.6	22.123	-1.6887	81.37	-63.073	78.021	74.306	21.235	-3.9016	-4.5912	0.89214	-1.8659	34.237	-5.444
127.17	-4.0455	51.702	-4.9096	0.72814	-1.9819	0.0811	-0.060308	0.056071	0.66021	-1.3176	2844.9	22.125	-1.688	81.371	-63.167	78.022	74.306	21.235	-3.9016	-4.5912	0.89214	-1.8659	34.237	-5.444
127.17	-4.0438	51.706	-4.9092	0.72783	-1.9816	0.082599	-0.063199	0.05526	0.66021	-1.3176	2844.2	22.126	-1.6873	81.371	-63.26	78.023	74.306	21.235	-3.9016	-4.5912	0.89214	-1.8659	34.237	-5.444
127.17	-4.042	51.71	-4.9087	0.7275	-1.9813	0.084023	-0.066032	0.054407	0.66021	-1.3176	2843.5	22.128	-1.6865	81.371	-63.354	78.024	74.306	21.235	-3.9016	-4.5912	0.89214	-1.8659	34.237	-5.444
127.17	-4.0402	51.714	-4.9083	0.72717	-1.981	0.08537	-0.068805	0.053511	0.66021	-1.3176	2842.9	22.13	-1.6858	81.372	-63.446	78.025	74.306	21.235	-3.9016	-4.5912	0.89214	-1.8659	34.237	-5.444
127.17	-4.0384	51.718	-4.9079	0.72682	-1.9808	0.086639	-0.071516	0.052573	0.66021	-1.3176	2842.2	22.131	-1.685	81.372	-63.539	78.026	74.306	21.235	-3.9016	-4.5912	0.89214	-1.8659	34.237	-5.444
127.16	-4.0365	51.722	-4.9075	0.72645	-1.9805	0.087831	-0.074162	0.051595	0.66021	-1.3176	2841.5	22.133	-1.6842	81.372	-63.63	78.027	74.306	21.235	-3.9016	-4.5912	0.89214	-1.8659	34.237	-5.444
127.16	-4.0347	51.726	-4.907	0.72608	-1.9803	0.088943	-0.076741	0.050577	0.66021	-1.3176	2840.8	22.135	-1.6834	81.373	-63.721	78.028	74.306	21.235	-3.9016	-4.5912	0.89214	-1.8659	34.237	-5.444
127.16	-4.0328	51.73	-4.9066	0.72569	-1.98	0.089975	-0.079253	0.049519	0.66021	-1.3176	2840.1	22.137	-1.6826	81.373	-63.811	78.029	74.306	21.235	-3.9016	-4.5912	0.89214	-1.8659	34.237	-5.444
127.16	-4.031	51.734	-4.9061	0.72528	-1.9798	0.090927	-0.081693	0.048424	0.66021	-1.3176	2839.4	22.138	-1.6819	81.373	-63.9	78.031	74.306	21.235	-3.9016	-4.5912	0.89214	-1.8659	34.237	-5.444
127.16	-4.0291	51.738	-4.9057	0.72487	-1.9795	0.091798	-0.084062	0.047292	0.66021	-1.3176	2838.8	22.14	-1.6811	81.374	-63.988	78.032	74.306	21.235	-3.9016	-4.5912	0.89214	-1.8659	34.237	-5.444
127.16	-4.0272	51.742	-4.9052	0.72444	-1.9793	0.092587	-0.086358	0.046124	0.66021	-1.3176	2838.1	22.142	-1.6803	81.374	-64.075	78.033	74.306	21.235	-3.9016	-4.5912	0.89214	-1.8659	34.237	-5.444
127.16	-4.0252	51.746	-4.9047	0.72401	-1.9791	0.093294	-0.088578	0.044921	0.66021	-1.3176	2837.4	22.143	-1.6795	81.374	-64.161	78.034	74.306	21.235	-3.9016	-4.5912	0.89214	-1.8659	34.237	-5.444
127.16	-4.0233	51.75	-4.9043	0.72356	-1.9788	0.093918	-0.090721	0.043684	0.66021	-1.3176	2836.7	22.145	-1.6786	81.375	-64.245	78.035	74.306	21.235	-3.9016	-4.5912	0.89214	-1.8659	34.237	-5.444
127.16	-4.0214	51.754	-4.9038	0.7231	-1.9786	0.09446	-0.092786	0.042414	0.66021	-1.3176	2836.0	22.147	-1.6778	81.375	-64.327	78.036	74.306	21.235	-3.9016	-4.5912	0.89214	-1.8659	34.237	-5.444
127.16	-4.0194	51.758	-4.9033	0.72263	-1.9784	0.094919	-0.094772	0.041113	0.66021	-1.3176	2835.3	22.148	-1.677	81.375	-64.408	78.037	74.306	21.235	-3.9016	-4.5912	0.89214	-1.8659	34.237	-5.444
127.16	-4.0175	51.762	-4.9028	0.72215	-1.9782	0.095294	-0.096677	0.039781	0.66021	-1.3176	2834.6	22.15	-1.6762	81.376	-64.486	78.038	74.306	21.235	-3.9016	-4.5912	0.89214	-1.8659	34.237	-5.444
127.15	-4.0155	51.766	-4.9024	0.72166	-1.978	0.095587	-0.098499	0.03842	0.66021	-1.3176	2834.0	22.152	-1.6754	81.376	-64.562	78.039	74.306	21.235	-3.9016	-4.5912	0.89214	-1.8659	34.237	-5.444
127.15	-4.0135	51.769	-4.9019	0.72117	-1.9778	0.095796	-0.10024	0.037032	0.66021	-1.3176	2833.3	22.153	-1.6745	81.376	-64.636	78.041	74.306	21.235	-3.9016	-4.5912	0.89214	-1.8659	34.237	-5.444
127.15	-4.0116	51.773	-4.9014	0.72066	-1.9777	0.095922	-0.10189	0.035616	0.66021	-1.3176	2832.6	22.155	-1.6737	81.377	-64.708	78.042	74.306	21.235	-3.9016	-4.5912	0.89214	-1.8659	34.237	-5.444
127.15	-4.0096	51.777	-4.9009	0.72015	-1.9775	0.095965	-0.10346	0.034175	0.66021	-1.3176	2831.9	22.156	-1.6729	81.377	-64.776	78.043	74.306	21.235	-3.9016	-4.5912	0.89214	-1.8659	34.237	-5.444
127.15	-4.0076	51.781	-4.9004	0.71963	-1.9773	0.095925	-0.10495	0.032709	0.66021	-1.3176	2831.2	22.158	-1.672	81.377	-64.842	78.044	74.306	21.235	-3.9016	-4.5912	0.89214	-1.8659	34.237	-5.444
127.15	-4.0056	51.784	-4.9	0.7191	-1.9772	0.095803	-0.10634	0.03122	0.66021	-1.3176	2830.5	22.159	-1.6712	81.378	-64.904	78.045	74.306	21.235	-3.9016	-4.5912	0.89214	-1.8659	34.237	-5.444
127.15	-4.0036	51.788	-4.8995	0.71856	-1.977	0.095599	-0.10765	0.02971	0.66021	-1.3176	2829.8	22.161	-1.6704	81.378	-64.962	78.046	74.306	21.235	-3.9016	-4.5912	0.89214	-1.8659	34.237	-5.444
127.15	-4.0016	51.791	-4.899	0.71802	-1.9769	0.095313	-0.10888	0.028179	0.66021	-1.3176	2829.2	22.162	-1.6695	81.378	-65.017	78.047	74.306	21.235	-3.9016	-4.5912	0.89214	-1.8659	34.237	-5.444
127.15	-3.9996	51.795	-4.8985	0.71747	-1.9767	0.094947	-0.11001	0.02663	0.66021	-1.3176	2828.5	22.164	-1.6687	81.379	-65.068	78.048	74.306	21.235	-3.9016	-4.5912	0.89214	-1.8659	34.237	-5.444
127.15	-3.9976	51.798	-4.8981	0.71692	-1.9766	0.094499	-0.11105	0.025062	0.66021	-1.3176	2827.8	22.165	-1.6678	81.379	-65.114	78.05	74.306	21.235	-3.9016	-4.5912	0.89214	-1.8659	34.237	-5.444
127.15	-3.9957	51.802	-4.8976	0.71636	-1.9765	0.093972	-0.11201	0.023478	0.66021	-1.3176	2827.1	22.167	-1.667	81.379	-65.155	78.051	74.306	21.235	-3.9016	-4.5912	0.89214	-1.8659	34.237	-5.444
127.15	-3.9937	51.805	-4.8971	0.7158	-1.9764	0.093366	-0.11287	0.021879	0.66021	-1.3176	2826.4	22.168	-1.6662	81.38	-65.192	78.052	74.306	21.235	-3.9016	-4.5912	0.89214	-1.8659	34.237	-5.444
127.15	-3.9917	51.808	-4.8967	0.71523	-1.9762	0.092682	-0.11365	0.020266	0.66021	-1.3176	2825.7	22.17	-1.6653	81.38	-65.224	78.053	74.306	21.235	-3.9016	-4.5912	0.89214	-1.8659	34.237	-5.444
127.14	-3.9897	51.812	-4.8962	0.71466	-1.9762	0.09192	-0.11433	0.018641	0.66021	-1.3176	2825.0	22.171	-1.6645	81.38	-65.25	78.054	74.306	21.235	-3.9016	-4.5912	0.89214	-1.8659	34.237	-5.444
127.14	-3.9877	51.815	-4.8957	0.71409	-1.9761	0.091082	-0.11492	0.017005	0.66021	-1.3176	2824.4	22.172	-1.6637	81.381	-65.271	78.055	74.306	21.235	-3.9016	-4.5912	0.89214	-1.8659	34.237	-5.444
127.14	-3.9858	51.818	-4.8953	0.71352	-1.976	0.090169	-0.11543	0.01536	0.66021	-1.3176	2823.7	22.174	-1.6628	81.381	-65.287	78.056	74.306	21.235	-3.9016	-4.5912	0.89214	-1.8659	34.237	-5.444
127.14	-3.9838	51.821	-4.8948	0.71294	-1.9759	0.089181	-0.11584	0.013706	0.66021	-1.3176	2823.0	22.175	-1.662	81.381	-65.297	78.057	74.306	21.235	-3.9016	-4.5912	0.89214	-1.8659	34.237	-5.444
127.14	-3.9819	51.824	-4.8944	0.71236	-1.9758	0.088119	-0.11617	0.012045	0.66021	-1.3176	2822.3	22.176	-1.6612	81.382	-65.301	78.058	74.306	21.235	-3.9016	-4.5912	0.89214	-1.8659	34.237	-5.444
127.14	-3.9799	51.827	-4.894	0.71178	-1.9758	0.086986	-0.1164	0.010379	0.66021	-1.3176	2821.6	22.177	-1.6604	81.382	-65.299	78.059	74.306	21.235	-3.9016	-4.5912	0.89214	-1.8659	34.237	-5.444
127.14	-3.978	51.829	-4.8935	0.71119	-1.9757	0.085782	-0.11654	0.0087084	0.66021	-1.3176	2820.9	22.178	-1.6596	81.382	-65.292	78.06	74.306	21.235	-3.9016	-4.5912	0.89214	-1.8659	34.237	-5.444
127.14	-3.9761	51.832	-4.8931	0.71061	-1.9757	0.084508	-0.1166	0.0070352	0.66021	-1.3176	2820.2	22.18	-1.6588	81.382	-65.278	78.061	74.306	21.235	-3.9016	-4.5912	0.89214	-1.8659	34.237	-5.444
127.14	-3.9742	51.835	-4.8927	0.71003	-1.9757	0.083166	-0.11657	0.0053606	0.66021	-1.3176	2819.6	22.181	-1.658	81.383	-65.26	78.063	74.306	21.235	-3.9016	-4.5912	0.89214	-1.8659	34.237	-5.444
127.14	-3.9723	51.837	-4.8923	0.70945	-1.9756	0.081757	-0.11645	0.0036858	0.66021	-1.3176	2818.9	22.182	-1.6572	81.383	-65.235	78.064	74.306	21.235	-3.9016	-4.5912	0.89214	-1.8659	34.237	-5.444
127.14	-3.9704	51.84	-4.8919	0.70886	-1.9756	0.080282	-0.11624	0.0020123	0.66021	-1.3176	2818.2	22.183	-1.6564	81.383	-65.206	78.065	74.306	21.235	-3.9016	-4.5912	0.89214	-1.8659	34.237	-5.444
127.14	-3.9685	51.842	-4.8915	0.70828	-1.9756	0.078744	-0.11595	0.00034134	0.66021	-1.3176	2817.5	22.184	-1.6556	81.383	-65.171	78.066	74.306	21.235	-3.9016	-4.5912	0.89214	-1.8659	34.237	-5.444
127.14	-3.9667	51.844	-4.8911	0.7077	-1.9756	0.077143	-0.11557	-0.0013258	0.66021	-1.3176	2816.8	22.185	-1.6548	81.384	-65.132	78.067	74.306	21.235	-3.9016	-4.5912	0.89214	-1.8659	34.237	-5.444
127.14	-3.9649	51.847	-4.8907	0.70713	-1.9756	0.075482	-0.1151	-0.0029877	0.66021	-1.3176	2816.1	22.186	-1.6541	81.384	-65.088	78.068	74.306	21.235	-3.9016	-4.5912	0.89214	-1.8659	34.237	-5.444
127.14	-3.963	51.849	-4.8903	0.70655	-1.9757	0.073761	-0.11455	-0.0046432	0.66021	-1.3176	2815.4	22.187	-1.6533	81.384	-65.04	78.069	74.306	21.235	-3.9016	-4.5912	0.89214	-1.8659	34.237	-5.444
127.14	-3.9613	51.851	-4.89	0.70598	-1.9757	0.071983	-0.11392	-0.0062909	0.66021	-1.3176	2814.7	22.187	-1.6525	81.384	-64.988	78.07	74.306	21.235	-3.9016	-4.5912	0.89214	-1.8659	34.237	-5.444
127.14	-3.9595	51.853	-4.8896	0.70541	-1.9757	0.070149	-0.1132	-0.0079297	0.66021	-1.3176	2814.1	22.188	-1.6518	81.385	-64.932	78.071	74.306	21.235	-3.9016	-4.5912	0.89214	-1.8659	34.237	-5.444
127.14	-3.9577	51.855	-4.8893	0.70485	-1.9758	0.068261	-0.11241	-0.0095583	0.66021	-1.3176	2813.4	22.189	-1.6511	81.385	-64.872	78.072	74.306	21.235	-3.9016	-4.5912	0.89214	-1.8659	34.237	-5.444
127.14	-3.956	51.857	-4.8889	0.70429	-1.9758	0.066321	-0.11153	-0.011175	0.66021	-1.3176	2812.7	22.19	-1.6503	81.385	-64.809	78.073	74.306	21.235	-3.9016	-4.5912	0.89214	-1.8659	34.237	-5.444
127.14	-3.9543	51.858	-4.8886	0.70374	-1.9759	0.06433	-0.11058	-0.01278	0.66021	-1.3176	2812.0	22.19	-1.6496	81.385	-64.744	78.074	74.306	21.235	-3.9016	-4.5912	0.89214	-1.8659	34.237	-5.444
127.14	-3.9526	51.86	-4.8883	0.70318	-1.9759	0.062291	-0.10954	-0.014371	0.66021	-1.3176	2811.3	22.191	-1.6489	81.385	-64.675	78.075	74.306	21.235	-3.9016	-4.5912	0.89214	-1.8659	34.237	-5.444
127.13	-3.951	51.861	-4.888	0.70264	-1.976	0.060204	-0.10843	-0.015946	0.66021	-1.3176	2810.6	22.192	-1.6482	81.386	-64.604	78.076	74.306	21.235	-3.9016	-4.5912	0.89214	-1.8659	34.237	-5.444
127.13	-3.9494	51.863	-4.8877	0.7021	-1.9761	0.058073	-0.10725	-0.017506	0.66021	-1.3176	2809.9	22.192	-1.6476	81.386	-64.531	78.077	74.306	21.235	-3.9016	-4.5912	0.89214	-1.8659	34.237	-5.444
127.13	-3.9478	51.864	-4.8874	0.70157	-1.9762	0.055899	-0.10599	-0.019048	0.66021	-1.3176	2809.3	22.193	-1.6469	81.386	-64.456	78.078	74.306	21.235	-3.9016	-4.5912	0.89214	-1.8659	34.237	-5.444
127.13	-3.9462	51.865	-4.8871	0.70104	-1.9763	0.053684	-0.10465	-0.020572	0.66021	-1.3176	2808.6	22.193	-1.6462	81.386	-64.378	78.079	74.306	21.235	-3.9016	-4.5912	0.89214	-1.8659	34.237	-5.444
127.13	-3.9447	51.867	-4.8868	0.70052	-1.9764	0.05143	-0.10325	-0.022076	0.66021	-1.3176	2807.9	22.194	-1.6456	81.386	-64.299	78.08	74.306	21.235	-3.9016	-4.5912	0.89214	-1.8659	34.237	-5.444
127.13	-3.9432	51.868	-4.8866	0.70001	-1.9765	0.049139	-0.10178	-0.023561	0.66021	-1.3176	2807.2	22.194	-1.645	81.386	-64.219	78.081	74.306	21.235	-3.9016	-4.5912	0.89214	-1.8659	34.237	-5.444
127.13	-3.9417	51.869	-4.8864	0.6995	-1.9766	0.046812	-0.10023	-0.025023	0.66021	-1.3176	2806.5	22.195	-1.6444	81.387	-64.137	78.081	74.306	21.235	-3.9016	-4.5912	0.89214	-1.8659	34.237	-5.444
127.13	-3.9403	51.869	-4.8861	0.69901	-1.9768	0.044452	-0.098625	-0.026463	0.66021	-1.3176	2805.8	22.195	-1.6438	81.387	-64.054	78.082	74.306	21.235	-3.9016	-4.5912	0.89214	-1.8659	34.237	-5.444
127.13	-3.9389	51.87	-4.8859	0.69852	-1.9769	0.042062	-0.096951	-0.02788	0.66021	-1.3176	2805.1	22.195	-1.6432	81.387	-63.97	78.083	74.306	21.235	-3.9016	-4.5912	0.89214	-1.8659	34.237	-5.444
127.13	-3.9375	51.871	-4.8857	0.69804	-1.977	0.039642	-0.095214	-0.029272	0.66021	-1.3176	2804.5	22.196	-1.6426	81.387	-63.885	78.084	74.306	21.235	-3.9016	-4.5912	0.89214	-1.8659	34.237	-5.444
127.13	-3.9362	51.872	-4.8855	0.69757	-1.9772	0.037195	-0.093414	-0.030639	0.66021	-1.3176	2803.8	22.196	-1.642	81.387	-63.8	78.085	74.306	21.235	-3.9016	-4.5912	0.89214	-1.8659	34.237	-5.444
127.13	-3.9349	51.872	-4.8853	0.6971	-1.9774	0.034723	-0.091553	-0.03198	0.66021	-1.3176	2803.1	22.196	-1.6415	81.387	-63.713	78.086	74.306	21.235	-3.9016	-4.5912	0.89214	-1.8659	34.237	-5.444
127.13	-3.9337	51.872	-4.8852	0.69665	-1.9775	0.032227	-0.089634	-0.033293	0.66021	-1.3176	2802.4	22.196	-1.641	81.387	-63.626	78.087	74.306	21.235	-3.9016	-4.5912	0.89214	-1.8659	34.237	-5.444
127.13	-3.9325	51.873	-4.885	0.69621	-1.9777	0.029711	-0.087658	-0.034579	0.66021	-1.3176	2801.7	22.196	-1.6405	81.387	-63.539	78.088	74.306	21.235	-3.9016	-4.5912	0.89214	-1.8659	34.237	-5.444
127.13	-3.9313	51.873	-4.8849	0.69577	-1.9779	0.027176	-0.085627	-0.035836	0.66021	-1.3176	2801.0	22.196	-1.64	81.387	-63.451	78.089	74.306	21.235	-3.9016	-4.5912	0.89214	-1.8659	34.237	-5.444
127.13	-3.9302	51.873	-4.8847	0.69535	-1.978	0.024624	-0.083541	-0.037063	0.66021	-1.3176	2800.4	22.196	-1.6395	81.387	-63.363	78.089	74.306	21.235	-3.9016	-4.5912	0.89214	-1.8659	34.237	-5.444
127.13	-3.9292	51.873	-4.8846	0.69494	-1.9782	0.022057	-0.081404	-0.038261	0.66021	-1.3176	2799.7	22.196	-1.6391	81.387	-63.275	78.09	74.306	21.235	-3.9016	-4.5912	0.89214	-1.8659	34.237	-5.444
127.13	-3.9281	51.873	-4.8845	0.69454	-1.9784	0.019478	-0.079217	-0.039427	0.66021	-1.3176	2799.0	22.196	-1.6387	81.387	-63.187	78.091	74.306	21.235	-3.9016	-4.5912	0.89214	-1.8659	34.237	-5.444
127.13	-3.9272	51.873	-4.8844	0.69415	-1.9786	0.016887	-0.076982	-0.040561	0.66021	-1.3176	2798.3	22.196	-1.6383	81.387	-63.099	78.092	74.306	21.235	-3.9016	-4.5912	0.89214	-1.8659	34.237	-5.444
127.13	-3.9262	51.873	-4.8844	0.69377	-1.9788	0.014288	-0.0747	-0.041664	0.66021	-1.3176	2797.6	22.196	-1.6379	81.387	-63.01	78.093	74.306	21.235	-3.9016	-4.5912	0.89214	-1.8659	34.237	-5.444
127.13	-3.9253	51.872	-4.8843	0.6934	-1.979	0.011681	-0.072373	-0.042733	0.66021	-1.3176	2796.9	22.196	-1.6375	81.387	-62.922	78.093	74.306	21.235	-3.9016	-4.5912	0.89214	-1.8659	34.237	-5.444
127.13	-3.9245	51.872	-4.8842	0.69304	-1.9793	0.0090704	-0.070003	-0.043769	0.66021	-1.3176	2796.2	22.196	-1.6372	81.387	-62.834	78.094	74.306	21.235	-3.9016	-4.5912	0.89214	-1.8659	34.237	-5.444
127.13	-3.9237	51.872	-4.8842	0.6927	-1.9795	0.0064564	-0.067593	-0.044771	0.66021	-1.3176	2795.6	22.196	-1.6368	81.387	-62.747	78.095	74.306	21.235	-3.9016	-4.5912	0.89214	-1.8659	34.237	-5.444
127.13	-3.923	51.871	-4.8842	0.69237	-1.9797	0.0038414	-0.065143	-0.045738	0.66021	-1.3176	2794.9	22.195	-1.6365	81.387	-62.659	78.096	74.306	21.235	-3.9016	-4.5912	0.89214	-1.8659	34.237	-5.444
127.14	-3.9223	51.87	-4.8842	0.69205	-1.9799	0.0012275	-0.062656	-0.04667	0.66021	-1.3176	2794.2	22.195	-1.6362	81.387	-62.572	78.096	74.306	21.235	-3.9016	-4.5912	0.89214	-1.8659	34.237	-5.444
127.14	-3.9217	51.87	-4.8842	0.69174	-1.9802	-0.0013835	-0.060133	-0.047566	0.66021	-1.3176	2793.5	22.195	-1.636	81.387	-62.485	78.097	74.306	21.235	-3.9016	-4.5912	0.89214	-1.8659	34.237	-5.444
127.14	-3.9211	51.869	-4.8842	0.69145	-1.9804	-0.0039896	-0.057577	-0.048426	0.66021	-1.3176	2792.8	22.194	-1.6357	81.387	-62.399	78.098	74.306	21.235	-3.9016	-4.5912	0.89214	-1.8659	34.237	-5.444
127.14	-3.9206	51.868	-4.8842	0.69116	-1.9807	-0.006589	-0.054989	-0.04925	0.66021	-1.3176	2792.1	22.194	-1.6355	81.387	-62.313	78.099	74.306	21.235	-3.9016	-4.5912	0.89214	-1.8659	34.237	-5.444
127.14	-3.9201	51.867	-4.8842	0.6909	-1.9809	-0.0091798	-0.052372	-0.050037	0.66021	-1.3176	2791.5	22.194	-1.6353	81.387	-62.228	78.099	74.306	21.235	-3.9016	-4.5912	0.89214	-1.8659	34.237	-5.444
127.14	-3.9197	51.866	-4.8843	0.69064	-1.9812	-0.01176	-0.049726	-0.050787	0.66021	-1.3176	2790.8	22.193	-1.6352	81.387	-62.143	78.1	74.306	21.235	-3.9016	-4.5912	0.89214	-1.8659	34.237	-5.444
127.14	-3.9193	51.864	-4.8844	0.6904	-1.9814	-0.014328	-0.047054	-0.051499	0.66021	-1.3176	2790.1	22.193	-1.635	81.387	-62.059	78.101	74.306	21.235	-3.9016	-4.5912	0.89214	-1.8659	34.237	-5.444
127.14	-3.919	51.863	-4.8844	0.69017	-1.9817	-0.016882	-0.044359	-0.052173	0.66021	-1.3176	2789.4	22.192	-1.6349	81.387	-61.976	78.101	74.306	21.235	-3.9016	-4.5912	0.89214	-1.8659	34.237	-5.444
127.14	-3.9188	51.862	-4.8845	0.68996	-1.9819	-0.019421	-0.04164	-0.052809	0.66021	-1.3176	2788.7	22.192	-1.6348	81.386	-61.893	78.102	74.306	21.235	-3.9016	-4.5912	0.89214	-1.8659	34.237	-5.444
127.14	-3.9186	51.86	-4.8846	0.68975	-1.9822	-0.021941	-0.038902	-0.053406	0.66021	-1.3176	2788.0	22.191	-1.6347	81.386	-61.811	78.103	74.306	21.235	-3.9016	-4.5912	0.89214	-1.8659	34.237	-5.444
127.14	-3.9185	51.859	-4.8847	0.68957	-1.9825	-0.024443	-0.036145	-0.053965	0.66021	-1.3176	2787.4	22.19	-1.6346	81.386	-61.73	78.103	74.306	21.235	-3.9016	-4.5912	0.89214	-1.8659	34.237	-5.444
127.14	-3.9184	51.857	-4.8849	0.68939	-1.9827	-0.026924	-0.033371	-0.054486	0.66021	-1.3176	2786.7	22.19	-1.6346	81.386	-61.649	78.104	74.306	21.235	-3.9016	-4.5912	0.89214	-1.8659	34.237	-5.444
127.14	-3.9184	51.856	-4.885	0.68923	-1.983	-0.029381	-0.030582	-0.054967	0.66021	-1.3176	2786.0	22.189	-1.6346	81.386	-61.569	78.105	74.306	21.235	-3.9016	-4.5912	0.89214	-1.8659	34.237	-5.444
127.14	-3.9184	51.854	-4.8852	0.68909	-1.9833	-0.031815	-0.027781	-0.055409	0.66021	-1.3176	2785.3	22.188	-1.6346	81.386	-61.49	78.105	74.306	21.235	-3.9016	-4.5912	0.89214	-1.8659	34.237	-5.444
127.14	-3.9185	51.852	-4.8853	0.68896	-1.9836	-0.034223	-0.024968	-0.055812	0.66021	-1.3176	2784.6	22.187	-1.6347	81.385	-61.412	78.106	74.306	21.235	-3.9016	-4.5912	0.89214	-1.8659	34.237	-5.444
127.14	-3.9187	51.85	-4.8855	0.68884	-1.9838	-0.036604	-0.022146	-0.056175	0.66021	-1.3176	2783.9	22.187	-1.6348	81.385	-61.335	78.106	74.306	21.235	-3.9016	-4.5912	0.89214	-1.8659	34.237	-5.444
127.14	-3.9189	51.848	-4.8857	0.68873	-1.9841	-0.038955	-0.019317	-0.0565	0.66021	-1.3176	2783.3	22.186	-1.6348	81.385	-61.258	78.107	74.306	21.235	-3.9016	-4.5912	0.89214	-1.8659	34.237	-5.444
127.14	-3.9191	51.846	-4.8859	0.68864	-1.9844	-0.041277	-0.016482	-0.056785	0.66021	-1.3176	2782.6	22.185	-1.635	81.385	-61.183	78.108	74.306	21.235	-3.9016	-4.5912	0.89214	-1.8659	34.237	-5.444
127.14	-3.9195	51.844	-4.8861	0.68857	-1.9847	-0.043566	-0.013644	-0.05703	0.66021	-1.3176	2781.9	22.184	-1.6351	81.384	-61.109	78.108	74.306	21.235	-3.9016	-4.5912	0.89214	-1.8659	34.237	-5.444
127.14	-3.9199	51.842	-4.8863	0.68851	-1.985	-0.045822	-0.010803	-0.057237	0.66021	-1.3176	2781.2	22.183	-1.6353	81.384	-61.035	78.109	74.306	21.235	-3.9016	-4.5912	0.89214	-1.8659	34.237	-5.444
127.14	-3.9203	51.839	-4.8866	0.68846	-1.9853	-0.048044	-0.0079627	-0.057404	0.66021	-1.3176	2780.5	22.182	-1.6355	81.384	-60.963	78.109	74.306	21.235	-3.9016	-4.5912	0.89214	-1.8659	34.237	-5.444
127.14	-3.9208	51.837	-4.8868	0.68843	-1.9856	-0.050229	-0.0051237	-0.057531	0.66021	-1.3176	2779.9	22.181	-1.6357	81.384	-60.891	78.11	74.306	21.235	-3.9016	-4.5912	0.89214	-1.8659	34.237	-5.444
127.14	-3.9214	51.835	-4.8871	0.68841	-1.9858	-0.052377	-0.0022882	-0.05762	0.66021	-1.3176	2779.2	22.18	-1.6359	81.383	-60.821	78.11	74.306	21.235	-3.9016	-4.5912	0.89214	-1.8659	34.237	-5.444
127.14	-3.922	51.832	-4.8873	0.68841	-1.9861	-0.054487	0.00054215	-0.05767	0.66021	-1.3176	2778.5	22.179	-1.6362	81.383	-60.751	78.111	74.306	21.235	-3.9016	-4.5912	0.89214	-1.8659	34.237	-5.444
127.14	-3.9227	51.83	-4.8876	0.68842	-1.9864	-0.056556	0.0033655	-0.05768	0.66021	-1.3176	2777.8	22.178	-1.6365	81.383	-60.683	78.111	74.306	21.235	-3.9016	-4.5912	0.89214	-1.8659	34.237	-5.444
127.14	-3.9235	51.827	-4.8879	0.68844	-1.9867	-0.058585	0.0061801	-0.057652	0.66021	-1.3176	2777.1	22.177	-1.6368	81.383	-60.616	78.112	74.306	21.235	-3.9016	-4.5912	0.89214	-1.8659	34.237	-5.444
127.14	-3.9243	51.824	-4.8882	0.68848	-1.987	-0.060571	0.0089843	-0.057586	0.66021	-1.3176	2776.4	22.176	-1.6371	81.382	-60.55	78.112	74.306	21.235	-3.9016	-4.5912	0.89214	-1.8659	34.237	-5.444
127.15	-3.9251	51.822	-4.8885	0.68853	-1.9873	-0.062513	0.011776	-0.057481	0.66021	-1.3176	2775.8	22.175	-1.6375	81.382	-60.485	78.113	74.306	21.235	-3.9016	-4.5912	0.89214	-1.8659	34.237	-5.444
127.15	-3.926	51.819	-4.8888	0.68859	-1.9876	-0.064411	0.014554	-0.057339	0.66021	-1.3176	2775.1	22.174	-1.6379	81.382	-60.421	78.113	74.306	21.235	-3.9016	-4.5912	0.89214	-1.8659	34.237	-5.444
127.15	-3.927	51.816	-4.8892	0.68867	-1.9879	-0.066264	0.017317	-0.057158	0.66021	-1.3176	2774.4	22.172	-1.6383	81.381	-60.358	78.114	74.306	21.235	-3.9016	-4.5912	0.89214	-1.8659	34.237	-5.444
127.15	-3.928	51.813	-4.8895	0.68877	-1.9881	-0.06807	0.020062	-0.05694	0.66021	-1.3176	2773.7	22.171	-1.6387	81.381	-60.297	78.114	74.306	21.235	-3.9016	-4.5912	0.89214	-1.8659	34.237	-5.444
127.15	-3.9291	51.81	-4.8898	0.68887	-1.9884	-0.069828	0.022789	-0.056685	0.66021	-1.3176	2773.0	22.17	-1.6392	81.38	-60.236	78.115	74.306	21.235	-3.9016	-4.5912	0.89214	-1.8659	34.237	-5.444
127.15	-3.9302	51.807	-4.8902	0.689	-1.9887	-0.071537	0.025495	-0.056393	0.66021	-1.3176	2772.4	22.169	-1.6397	81.38	-60.177	78.115	74.306	21.235	-3.9016	-4.5912	0.89214	-1.8659	34.237	-5.444
127.15	-3.9314	51.804	-4.8905	0.68913	-1.989	-0.073197	0.028178	-0.056065	0.66021	-1.3176	2771.7	22.168	-1.6402	81.38	-60.119	78.115	74.306	21.235	-3.9016	-4.5912	0.89214	-1.8659	34.237	-5.444
127.15	-3.9326	51.801	-4.8909	0.68928	-1.9893	-0.074806	0.030838	-0.0557	0.66021	-1.3176	2771.0	22.166	-1.6407	81.379	-60.063	78.116	74.306	21.235	-3.9016	-4.5912	0.89214	-1.8659	34.237	-5.444
127.15	-3.9339	51.798	-4.8913	0.68944	-1.9895	-0.076364	0.033473	-0.055299	0.66021	-1.3176	2770.3	22.165	-1.6412	81.379	-60.007	78.116	74.306	21.235	-3.9016	-4.5912	0.89214	-1.8659	34.237	-5.444
127.15	-3.9352	51.795	-4.8917	0.68961	-1.9898	-0.07787	0.03608	-0.054863	0.66021	-1.3176	2769.6	22.164	-1.6418	81.378	-59.953	78.117	74.306	21.235	-3.9016	-4.5912	0.89214	-1.8659	34.237	-5.444
127.15	-3.9366	51.792	-4.8921	0.6898	-1.9901	-0.079323	0.03866	-0.054392	0.66021	-1.3176	2769.0	22.162	-1.6424	81.378	-59.9	78.117	74.306	21.235	-3.9016	-4.5912	0.89214	-1.8659	34.237	-5.444
127.15	-3.938	51.788	-4.8925	0.69	-1.9904	-0.080722	0.041209	-0.053887	0.66021	-1.3176	2768.3	22.161	-1.643	81.378	-59.849	78.117	74.306	21.235	-3.9016	-4.5912	0.89214	-1.8659	34.237	-5.444
127.15	-3.9395	51.785	-4.8929	0.69021	-1.9906	-0.082067	0.043726	-0.053347	0.66021	-1.3176	2767.6	22.16	-1.6436	81.377	-59.798	78.118	74.306	21.235	-3.9016	-4.5912	0.89214	-1.8659	34.237	-5.444
127.15	-3.941	51.782	-4.8933	0.69044	-1.9909	-0.083357	0.046211	-0.052774	0.66021	-1.3176	2766.9	22.158	-1.6442	81.377	-59.749	78.118	74.306	21.235	-3.9016	-4.5912	0.89214	-1.8659	34.237	-5.444
127.15	-3.9425	51.778	-4.8937	0.69067	-1.9912	-0.084591	0.04866	-0.052168	0.66021	-1.3176	2766.2	22.157	-1.6449	81.376	-59.702	78.119	74.306	21.235	-3.9016	-4.5912	0.89214	-1.8659	34.237	-5.444
127.15	-3.9441	51.775	-4.8941	0.69092	-1.9914	-0.085769	0.051074	-0.051528	0.66021	-1.3176	2765.6	22.155	-1.6456	81.376	-59.655	78.119	74.306	21.235	-3.9016	-4.5912	0.89214	-1.8659	34.237	-5.444
127.15	-3.9458	51.771	-4.8946	0.69118	-1.9917	-0.08689	0.053451	-0.050857	0.66021	-1.3176	2764.9	22.154	-1.6463	81.375	-59.61	78.119	74.306	21.235	-3.9016	-4.5912	0.89214	-1.8659	34.237	-5.444
127.15	-3.9474	51.768	-4.895	0.69146	-1.9919	-0.087954	0.055788	-0.050154	0.66021	-1.3176	2764.2	22.153	-1.647	81.375	-59.566	78.12	74.306	21.235	-3.9016	-4.5912	0.89214	-1.8659	34.237	-5.444
127.15	-3.9492	51.764	-4.8955	0.69174	-1.9922	-0.08896	0.058085	-0.04942	0.66021	-1.3176	2763.5	22.151	-1.6477	81.375	-59.524	78.12	74.306	21.235	-3.9016	-4.5912	0.89214	-1.8659	34.237	-5.444
127.15	-3.9509	51.761	-4.8959	0.69204	-1.9924	-0.089908	0.060341	-0.048656	0.66021	-1.3176	2762.8	22.15	-1.6484	81.374	-59.483	78.12	74.306	21.235	-3.9016	-4.5912	0.89214	-1.8659	34.237	-5.444
127.16	-3.9527	51.757	-4.8964	0.69234	-1.9927	-0.090797	0.062554	-0.047861	0.66021	-1.3176	2762.2	22.148	-1.6492	81.374	-59.443	78.121	74.306	21.235	-3.9016	-4.5912	0.89214	-1.8659	34.237	-5.444
127.16	-3.9545	51.754	-4.8968	0.69266	-1.9929	-0.091626	0.064722	-0.047038	0.66021	-1.3176	2761.5	22.147	-1.65	81.373	-59.405	78.121	74.306	21.235	-3.9016	-4.5912	0.89214	-1.8659	34.237	-5.444
127.16	-3.9564	51.75	-4.8973	0.69299	-1.9931	-0.092289	0.066837	-0.046172	0.66021	-1.3176	2760.8	22.145	-1.6507	81.373	-59.368	78.121	74.306	21.235	-3.9016	-4.5912	0.89214	-1.8659	34.237	-5.444
127.16	-3.9582	51.746	-4.8977	0.69333	-1.9934	-0.092608	0.068883	-0.045246	0.66021	-1.3176	2760.1	22.144	-1.6515	81.372	-59.332	78.122	74.306	21.235	-3.9016	-4.5912	0.89214	-1.8659	34.237	-5.444
127.16	-3.9601	51.743	-4.8982	0.69368	-1.9936	-0.092882	0.070878	-0.044295	0.66021	-1.3176	2759.4	22.142	-1.6523	81.372	-59.298	78.122	74.306	21.235	-3.9016	-4.5912	0.89214	-1.8659	34.237	-5.444
127.16	-3.9621	51.739	-4.8987	0.69404	-1.9938	-0.093111	0.07282	-0.04332	0.66021	-1.3176	2758.8	22.141	-1.6532	81.371	-59.265	78.122	74.306	21.235	-3.9016	-4.5912	0.89214	-1.8659	34.237	-5.444
127.16	-3.964	51.735	-4.8991	0.69441	-1.994	-0.093295	0.07471	-0.042322	0.66021	-1.3176	2758.1	22.139	-1.654	81.371	-59.234	78.123	74.306	21.235	-3.9016	-4.5912	0.89214	-1.8659	34.237	-5.444
127.16	-3.966	51.732	-4.8996	0.69479	-1.9942	-0.093434	0.076545	-0.041301	0.66021	-1.3176	2757.4	22.138	-1.6548	81.37	-59.204	78.123	74.306	21.235	-3.9016	-4.5912	0.89214	-1.8659	34.237	-5.444
127.16	-3.968	51.728	-4.9001	0.69517	-1.9944	-0.093528	0.078326	-0.040259	0.66021	-1.3176	2756.7	22.136	-1.6557	81.37	-59.176	78.123	74.306	21.235	-3.9016	-4.5912	0.89214	-1.8659	34.237	-5.444
127.16	-3.97	51.724	-4.9005	0.69557	-1.9946	-0.093577	0.080051	-0.039195	0.66021	-1.3176	2756.0	22.135	-1.6565	81.369	-59.148	78.124	74.306	21.235	-3.9016	-4.5912	0.89214	-1.8659	34.237	-5.444
127.16	-3.9721	51.721	-4.901	0.69597	-1.9948	-0.093581	0.081719	-0.038111	0.66021	-1.3176	2755.4	22.133	-1.6574	81.369	-59.123	78.124	74.306	21.235	-3.9016	-4.5912	0.89214	-1.8659	34.237	-5.444
127.16	-3.9741	51.717	-4.9015	0.69639	-1.995	-0.09354	0.08333	-0.037007	0.66021	-1.3176	2754.7	22.132	-1.6582	81.368	-59.098	78.124	74.306	21.235	-3.9016	-4.5912	0.89214	-1.8659	34.237	-5.444
127.16	-3.9762	51.713	-4.9019	0.69681	-1.9952	-0.093454	0.084883	-0.035883	0.66021	-1.3176	2754.0	22.13	-1.6591	81.368	-59.075	78.124	74.306	21.235	-3.9016	-4.5912	0.89214	-1.8659	34.237	-5.444
127.16	-3.9783	51.71	-4.9024	0.69724	-1.9954	-0.093324	0.086377	-0.034742	0.66021	-1.3176	2753.3	22.129	-1.66	81.367	-59.054	78.125	74.306	21.235	-3.9016	-4.5912	0.89214	-1.8659	34.237	-5.444
127.16	-3.9803	51.706	-4.9029	0.69767	-1.9955	-0.093149	0.087811	-0.033583	0.66021	-1.3176	2752.7	22.127	-1.6609	81.367	-59.034	78.125	74.306	21.235	-3.9016	-4.5912	0.89214	-1.8659	34.237	-5.444
127.16	-3.9824	51.702	-4.9033	0.69811	-1.9957	-0.092929	0.089185	-0.032406	0.66021	-1.3176	2752.0	22.126	-1.6618	81.366	-59.015	78.125	74.306	21.235	-3.9016	-4.5912	0.89214	-1.8659	34.237	-5.444
127.16	-3.9845	51.699	-4.9038	0.69856	-1.9959	-0.092665	0.090497	-0.031214	0.66021	-1.3176	2751.3	22.124	-1.6626	81.366	-58.998	78.126	74.306	21.235	-3.9016	-4.5912	0.89214	-1.8659	34.237	-5.444
127.16	-3.9866	51.695	-4.9043	0.69902	-1.996	-0.092356	0.091748	-0.030006	0.66021	-1.3176	2750.6	22.123	-1.6635	81.365	-58.982	78.126	74.306	21.235	-3.9016	-4.5912	0.89214	-1.8659	34.237	-5.444
127.16	-3.9887	51.692	-4.9047	0.69948	-1.9962	-0.092004	0.092937	-0.028783	0.66021	-1.3176	2749.9	22.121	-1.6644	81.365	-58.968	78.126	74.306	21.235	-3.9016	-4.5912	0.89214	-1.8659	34.237	-5.444
127.16	-3.9908	51.688	-4.9052	0.69995	-1.9963	-0.091607	0.094062	-0.027546	0.66021	-1.3176	2749.3	22.12	-1.6653	81.364	-58.955	78.127	74.306	21.235	-3.9016	-4.5912	0.89214	-1.8659	34.237	-5.444
127.17	-3.9929	51.684	-4.9056	0.70042	-1.9964	-0.091168	0.095124	-0.026297	0.66021	-1.3176	2748.6	22.118	-1.6662	81.364	-58.944	78.127	74.306	21.235	-3.9016	-4.5912	0.89214	-1.8659	34.237	-5.444
127.17	-3.995	51.681	-4.9061	0.7009	-1.9966	-0.090685	0.096122	-0.025034	0.66021	-1.3176	2747.9	22.117	-1.667	81.363	-58.934	78.127	74.306	21.235	-3.9016	-4.5912	0.89214	-1.8659	34.237	-5.444
127.17	-3.997	51.677	-4.9065	0.70138	-1.9967	-0.090159	0.097055	-0.02376	0.66021	-1.3176	2747.2	22.116	-1.6679	81.362	-58.925	78.127	74.306	21.235	-3.9016	-4.5912	0.89214	-1.8659	34.237	-5.444
127.17	-3.9991	51.674	-4.907	0.70187	-1.9968	-0.08959	0.097923	-0.022475	0.66021	-1.3176	2746.6	22.114	-1.6688	81.362	-58.918	78.128	74.306	21.235	-3.9016	-4.5912	0.89214	-1.8659	34.237	-5.444
127.17	-4.0011	51.67	-4.9074	0.70236	-1.9969	-0.088979	0.098725	-0.02118	0.66021	-1.3176	2745.9	22.113	-1.6697	81.361	-58.912	78.128	74.306	21.235	-3.9016	-4.5912	0.89214	-1.8659	34.237	-5.444
127.17	-4.0032	51.667	-4.9079	0.70286	-1.997	-0.088326	0.099461	-0.019875	0.66021	-1.3176	2745.2	22.111	-1.6705	81.361	-58.908	78.128	74.306	21.235	-3.9016	-4.5912	0.89214	-1.8659	34.237	-5.444
127.17	-4.0052	51.663	-4.9083	0.70336	-1.9971	-0.087631	0.10013	-0.018562	0.66021	-1.3176	2744.5	22.11	-1.6714	81.36	-58.905	78.129	74.306	21.235	-3.9016	-4.5912	0.89214	-1.8659	34.237	-5.444
127.17	-4.0072	51.66	-4.9088	0.70386	-1.9972	-0.086895	0.10073	-0.017241	0.66021	-1.3176	2743.8	22.109	-1.6722	81.36	-58.904	78.129	74.306	21.235	-3.9016	-4.5912	0.89214	-1.8659	34.237	-5.444
127.17	-4.0092	51.657	-4.9092	0.70436	-1.9973	-0.086118	0.10127	-0.015912	0.66021	-1.3176	2743.2	22.107	-1.673	81.359	-58.904	78.129	74.306	21.235	-3.9016	-4.5912	0.89214	-1.8659	34.237	-5.444
127.17	-4.0111	51.654	-4.9096	0.70487	-1.9974	-0.085301	0.10174	-0.014578	0.66021	-1.3176	2742.5	22.106	-1.6739	81.359	-58.905	78.13	74.306	21.235	-3.9016	-4.5912	0.89214	-1.8659	34.237	-5.444
127.17	-4.013	51.65	-4.91	0.70538	-1.9974	-0.084444	0.10214	-0.013238	0.66021	-1.3176	2741.8	22.105	-1.6747	81.358	-58.908	78.13	74.306	21.235	-3.9016	-4.5912	0.89214	-1.8659	34.237	-5.444
127.17	-4.015	51.647	-4.9105	0.70589	-1.9975	-0.083547	0.10247	-0.011894	0.66021	-1.3176	2741.1	22.103	-1.6755	81.358	-58.912	78.13	74.306	21.235	-3.9016	-4.5912	0.89214	-1.8659	34.237	-5.444
127.17	-4.0168	51.644	-4.9109	0.7064	-1.9976	-0.082611	0.10274	-0.010545	0.66021	-1.3176	2740.4	22.102	-1.6763	81.357	-58.918	78.13	74.306	21.235	-3.9016	-4.5912	0.89214	-1.8659	34.237	-5.444
127.17	-4.0187	51.641	-4.9113	0.70692	-1.9976	-0.081637	0.10293	-0.009194	0.66021	-1.3176	2739.8	22.101	-1.6771	81.357	-58.925	78.131	74.306	21.235	-3.9016	-4.5912	0.89214	-1.8659	34.237	-5.444
127.17	-4.0205	51.638	-4.9117	0.70743	-1.9976	-0.080625	0.10306	-0.0078404	0.66021	-1.3176	2739.1	22.1	-1.6779	81.356	-58.934	78.131	74.306	21.235	-3.9016	-4.5912	0.89214	-1.8659	34.237	-5.444
127.17	-4.0223	51.635	-4.9121	0.70795	-1.9977	-0.079575	0.10312	-0.0064854	0.66021	-1.3176	2738.4	22.098	-1.6786	81.356	-58.944	78.131	74.306	21.235	-3.9016	-4.5912	0.89214	-1.8659	34.237	-5.444
127.17	-4.0241	51.632	-4.9125	0.70847	-1.9977	-0.078489	0.10311	-0.0051299	0.66021	-1.3176	2737.7	22.097	-1.6794	81.356	-58.955	78.132	74.306	21.235	-3.9016	-4.5912	0.89214	-1.8659	34.237	-5.444
127.17	-4.0258	51.629	-4.9129	0.70898	-1.9977	-0.077366	0.10303	-0.0037745	0.66021	-1.3176	2737.1	22.096	-1.6801	81.355	-58.968	78.132	74.306	21.235	-3.9016	-4.5912	0.89214	-1.8659	34.237	-5.444
127.17	-4.0275	51.626	-4.9133	0.7095	-1.9978	-0.076208	0.10288	-0.0024202	0.66021	-1.3176	2736.4	22.095	-1.6808	81.355	-58.982	78.132	74.306	21.235	-3.9016	-4.5912	0.89214	-1.8659	34.237	-5.444
127.17	-4.0291	51.623	-4.9136	0.71001	-1.9978	-0.075014	0.10267	-0.0010678	0.66021	-1.3176	2735.7	22.094	-1.6815	81.354	-58.997	78.133	74.306	21.235	-3.9016	-4.5912	0.89214	-1.8659	34.237	-5.444
127.17	-4.0308	51.621	-4.914	0.71052	-1.9978	-0.073786	0.10238	0.00028191	0.66021	-1.3176	2735.0	22.093	-1.6822	81.354	-59.014	78.133	74.306	21.235	-3.9016	-4.5912	0.89214	-1.8659	34.237	-5.444
127.17	-4.0323	51.618	-4.9144	0.71103	-1.9978	-0.072525	0.10203	0.0016281	0.66021	-1.3176	2734.3	22.092	-1.6828	81.353	-59.032	78.134	74.306	21.235	-3.9016	-4.5912	0.89214	-1.8659	34.237	-5.444
127.17	-4.0339	51.616	-4.9147	0.71154	-1.9977	-0.07123	0.10161	0.00297	0.66021	-1.3176	2733.7	22.091	-1.6835	81.353	-59.052	78.134	74.306	21.235	-3.9016	-4.5912	0.89214	-1.8659	34.237	-5.444
127.17	-4.0354	51.613	-4.9151	0.71205	-1.9977	-0.069903	0.10113	0.0043067	0.66021	-1.3176	2733.0	22.09	-1.6841	81.352	-59.072	78.134	74.306	21.235	-3.9016	-4.5912	0.89214	-1.8659	34.237	-5.444
127.17	-4.0368	51.611	-4.9154	0.71255	-1.9977	-0.068545	0.10057	0.0056374	0.66021	-1.3176	2732.3	22.089	-1.6847	81.352	-59.095	78.135	74.306	21.235	-3.9016	-4.5912	0.89214	-1.8659	34.237	-5.444
127.17	-4.0382	51.608	-4.9158	0.71305	-1.9977	-0.067155	0.099949	0.0069613	0.66021	-1.3176	2731.6	22.088	-1.6853	81.352	-59.118	78.135	74.306	21.235	-3.9016	-4.5912	0.89214	-1.8659	34.237	-5.444
127.17	-4.0396	51.606	-4.9161	0.71355	-1.9976	-0.065736	0.09926	0.0082775	0.66021	-1.3176	2731.0	22.087	-1.6859	81.351	-59.143	78.135	74.306	21.235	-3.9016	-4.5912	0.89214	-1.8659	34.237	-5.444
127.17	-4.0409	51.604	-4.9164	0.71405	-1.9976	-0.064287	0.098505	0.0095853	0.66021	-1.3176	2730.3	22.086	-1.6865	81.351	-59.169	78.136	74.306	21.235	-3.9016	-4.5912	0.89214	-1.8659	34.237	-5.444
127.17	-4.0422	51.602	-4.9168	0.71454	-1.9975	-0.062809	0.097684	0.010884	0.66021	-1.3176	2729.6	22.085	-1.687	81.35	-59.197	78.136	74.306	21.235	-3.9016	-4.5912	0.89214	-1.8659	34.237	-5.444
127.17	-4.0434	51.6	-4.9171	0.71502	-1.9975	-0.061304	0.096797	0.012172	0.66021	-1.3176	2728.9	22.085	-1.6875	81.35	-59.226	78.137	74.306	21.235	-3.9016	-4.5912	0.89214	-1.8659	34.237	-5.444
127.17	-4.0446	51.598	-4.9174	0.71551	-1.9974	-0.059772	0.095846	0.01345	0.66021	-1.3176	2728.2	22.084	-1.688	81.349	-59.256	78.137	74.306	21.235	-3.9016	-4.5912	0.89214	-1.8659	34.237	-5.444
127.17	-4.0457	51.596	-4.9177	0.71598	-1.9973	-0.058214	0.094831	0.014715	0.66021	-1.3176	2727.6	22.083	-1.6885	81.349	-59.287	78.137	74.306	21.235	-3.9016	-4.5912	0.89214	-1.8659	34.237	-5.444
127.17	-4.0468	51.594	-4.9179	0.71645	-1.9973	-0.05663	0.093752	0.015969	0.66021	-1.3176	2726.9	22.082	-1.689	81.349	-59.32	78.138	74.306	21.235	-3.9016	-4.5912	0.89214	-1.8659	34.237	-5.444
127.17	-4.0478	51.593	-4.9182	0.71692	-1.9972	-0.055023	0.09261	0.017209	0.66021	-1.3176	2726.2	22.082	-1.6894	81.348	-59.354	78.138	74.306	21.235	-3.9016	-4.5912	0.89214	-1.8659	34.237	-5.444
127.17	-4.0488	51.591	-4.9185	0.71738	-1.9971	-0.053391	0.091406	0.018434	0.66021	-1.3176	2725.5	22.081	-1.6898	81.348	-59.389	78.139	74.306	21.235	-3.9016	-4.5912	0.89214	-1.8659	34.237	-5.444
127.17	-4.0497	51.589	-4.9188	0.71783	-1.997	-0.051738	0.090141	0.019645	0.66021	-1.3176	2724.8	22.081	-1.6902	81.348	-59.425	78.139	74.306	21.235	-3.9016	-4.5912	0.89214	-1.8659	34.237	-5.444
127.17	-4.0506	51.588	-4.919	0.71828	-1.9969	-0.050062	0.088816	0.02084	0.66021	-1.3176	2724.2	22.08	-1.6906	81.347	-59.463	78.14	74.306	21.235	-3.9016	-4.5912	0.89214	-1.8659	34.237	-5.444
127.17	-4.0514	51.587	-4.9193	0.71872	-1.9968	-0.048367	0.087431	0.022018	0.66021	-1.3176	2723.5	22.08	-1.691	81.347	-59.501	78.14	74.306	21.235	-3.9016	-4.5912	0.89214	-1.8659	34.237	-5.444
127.17	-4.0522	51.585	-4.9195	0.71916	-1.9967	-0.046651	0.085988	0.02318	0.66021	-1.3176	2722.8	22.079	-1.6913	81.347	-59.541	78.141	74.306	21.235	-3.9016	-4.5912	0.89214	-1.8659	34.237	-5.444
127.17	-4.053	51.584	-4.9197	0.71958	-1.9966	-0.044917	0.084486	0.024323	0.66021	-1.3176	2722.1	22.079	-1.6916	81.346	-59.583	78.141	74.306	21.235	-3.9016	-4.5912	0.89214	-1.8659	34.237	-5.444
127.17	-4.0536	51.583	-4.9199	0.72	-1.9964	-0.043165	0.082929	0.025447	0.66021	-1.3176	2721.4	22.078	-1.6919	81.346	-59.625	78.142	74.306	21.235	-3.9016	-4.5912	0.89214	-1.8659	34.237	-5.444
127.17	-4.0543	51.582	-4.9202	0.72041	-1.9963	-0.041397	0.081316	0.026552	0.66021	-1.3176	2720.8	22.078	-1.6922	81.346	-59.668	78.142	74.306	21.235	-3.9016	-4.5912	0.89214	-1.8659	34.237	-5.444
127.17	-4.0548	51.581	-4.9204	0.72081	-1.9962	-0.039613	0.079648	0.027636	0.66021	-1.3176	2720.1	22.078	-1.6924	81.345	-59.713	78.143	74.306	21.235	-3.9016	-4.5912	0.89214	-1.8659	34.237	-5.444
127.17	-4.0554	51.581	-4.9206	0.72121	-1.996	-0.037814	0.077928	0.028699	0.66021	-1.3176	2719.4	22.077	-1.6926	81.345	-59.759	78.143	74.306	21.235	-3.9016	-4.5912	0.89214	-1.8659	34.237	-5.444
127.17	-4.0558	51.58	-4.9207	0.72159	-1.9959	-0.036002	0.076155	0.029741	0.66021	-1.3176	2718.7	22.077	-1.6928	81.345	-59.806	78.144	74.306	21.235	-3.9016	-4.5912	0.89214	-1.8659	34.237	-5.444
127.17	-4.0563	51.579	-4.9209	0.72197	-1.9957	-0.033878	0.07431	0.030794	0.66021	-1.3176	2718.1	22.077	-1.693	81.344	-59.854	78.144	74.306	21.235	-3.9016	-4.5912	0.89214	-1.8659	34.237	-5.444
127.17	-4.0567	51.579	-4.9211	0.72234	-1.9956	-0.031606	0.072402	0.031839	0.66021	-1.3176	2717.4	22.077	-1.6932	81.344	-59.903	78.145	74.306	21.235	-3.9016	-4.5912	0.89214	-1.8659	34.237	-5.444
127.17	-4.057	51.579	-4.9212	0.72269	-1.9954	-0.029319	0.07044	0.03286	0.66021	-1.3176	2716.7	22.077	-1.6933	81.344	-59.953	78.145	74.306	21.235	-3.9016	-4.5912	0.89214	-1.8659	34.237	-5.444
127.17	-4.0573	51.578	-4.9214	0.72304	-1.9952	-0.027019	0.068428	0.033854	0.66021	-1.3176	2716.0	22.077	-1.6935	81.344	-60.004	78.146	74.306	21.235	-3.9016	-4.5912	0.89214	-1.8659	34.237	-5.444
127.17	-4.0575	51.578	-4.9215	0.72338	-1.9951	-0.024707	0.066366	0.034823	0.66021	-1.3176	2715.3	22.077	-1.6936	81.343	-60.056	78.146	74.306	21.235	-3.9016	-4.5912	0.89214	-1.8659	34.237	-5.444
127.17	-4.0577	51.578	-4.9216	0.7237	-1.9949	-0.022384	0.064255	0.035765	0.66021	-1.3176	2714.7	22.077	-1.6936	81.343	-60.11	78.147	74.306	21.235	-3.9016	-4.5912	0.89214	-1.8659	34.237	-5.444
127.17	-4.0578	51.578	-4.9217	0.72402	-1.9947	-0.020053	0.062098	0.036679	0.66021	-1.3176	2714.0	22.077	-1.6937	81.343	-60.164	78.147	74.306	21.235	-3.9016	-4.5912	0.89214	-1.8659	34.237	-5.444
127.17	-4.0579	51.578	-4.9218	0.72432	-1.9945	-0.017715	0.059897	0.037565	0.66021	-1.3176	2713.3	22.077	-1.6937	81.343	-60.219	78.148	74.306	21.235	-3.9016	-4.5912	0.89214	-1.8659	34.237	-5.444
127.17	-4.0579	51.578	-4.9219	0.72462	-1.9943	-0.015371	0.057652	0.038422	0.66021	-1.3176	2712.6	22.077	-1.6938	81.342	-60.275	78.148	74.306	21.235	-3.9016	-4.5912	0.89214	-1.8659	34.237	-5.444
127.17	-4.0579	51.579	-4.922	0.7249	-1.9941	-0.013024	0.055365	0.039249	0.66021	-1.3176	2711.9	22.077	-1.6938	81.342	-60.332	78.149	74.306	21.235	-3.9016	-4.5912	0.89214	-1.8659	34.237	-5.444
127.17	-4.0579	51.579	-4.922	0.72517	-1.9939	-0.010676	0.05304	0.040046	0.66021	-1.3176	2711.2	22.077	-1.6937	81.342	-60.39	78.15	74.306	21.235	-3.9016	-4.5912	0.89214	-1.8659	34.237	-5.444
127.17	-4.0577	51.579	-4.9221	0.72543	-1.9937	-0.0083265	0.050676	0.040812	0.66021	-1.3176	2710.6	22.078	-1.6937	81.342	-60.449	78.15	74.306	21.235	-3.9016	-4.5912	0.89214	-1.8659	34.237	-5.444
127.17	-4.0576	51.58	-4.9221	0.72568	-1.9935	-0.005979	0.048277	0.041546	0.66021	-1.3176	2709.9	22.078	-1.6936	81.342	-60.509	78.151	74.306	21.235	-3.9016	-4.5912	0.89214	-1.8659	34.237	-5.444
127.17	-4.0574	51.581	-4.9221	0.72591	-1.9933	-0.0036346	0.045844	0.042249	0.66021	-1.3176	2709.2	22.078	-1.6936	81.341	-60.57	78.152	74.306	21.235	-3.9016	-4.5912	0.89214	-1.8659	34.237	-5.444
127.16	-4.0571	51.581	-4.9221	0.72614	-1.9931	-0.0012953	0.043379	0.042918	0.66021	-1.3176	2708.5	22.079	-1.6935	81.341	-60.631	78.152	74.306	21.235	-3.9016	-4.5912	0.89214	-1.8659	34.237	-5.444
127.16	-4.0569	51.582	-4.9222	0.72635	-1.9929	0.0010374	0.040884	0.043554	0.66021	-1.3176	2707.8	22.079	-1.6933	81.341	-60.694	78.153	74.306	21.235	-3.9016	-4.5912	0.89214	-1.8659	34.237	-5.444
127.16	-4.0565	51.583	-4.9221	0.72655	-1.9927	0.0033617	0.038361	0.044157	0.66021	-1.3176	2707.2	22.08	-1.6932	81.341	-60.757	78.153	74.306	21.235	-3.9016	-4.5912	0.89214	-1.8659	34.237	-5.444
127.16	-4.0561	51.584	-4.9221	0.72673	-1.9925	0.0056758	0.035812	0.044725	0.66021	-1.3176	2706.5	22.08	-1.693	81.341	-60.821	78.154	74.306	21.235	-3.9016	-4.5912	0.89214	-1.8659	34.237	-5.444
127.16	-4.0557	51.585	-4.9221	0.7269	-1.9922	0.0079781	0.033239	0.045259	0.66021	-1.3176	2705.8	22.081	-1.6929	81.341	-60.885	78.155	74.306	21.235	-3.9016	-4.5912	0.89214	-1.8659	34.237	-5.444
127.16	-4.0552	51.587	-4.922	0.72706	-1.992	0.010267	0.030645	0.045757	0.66021	-1.3176	2705.1	22.081	-1.6927	81.341	-60.951	78.155	74.306	21.235	-3.9016	-4.5912	0.89214	-1.8659	34.237	-5.444
127.16	-4.0547	51.588	-4.922	0.72721	-1.9918	0.01254	0.028031	0.04622	0.66021	-1.3176	2704.4	22.082	-1.6925	81.34	-61.017	78.156	74.306	21.235	-3.9016	-4.5912	0.89214	-1.8659	34.237	-5.444
127.16	-4.0542	51.589	-4.9219	0.72734	-1.9915	0.014796	0.0254	0.046647	0.66021	-1.3176	2703.8	22.083	-1.6922	81.34	-61.083	78.157	74.306	21.235	-3.9016	-4.5912	0.89214	-1.8659	34.237	-5.444
127.16	-4.0536	51.591	-4.9218	0.72746	-1.9913	0.017034	0.022753	0.047038	0.66021	-1.3176	2703.1	22.083	-1.692	81.34	-61.151	78.157	74.306	21.235	-3.9016	-4.5912	0.89214	-1.8659	34.237	-5.444
127.16	-4.0529	51.592	-4.9217	0.72757	-1.9911	0.019251	0.020094	0.047393	0.66021	-1.3176	2702.4	22.084	-1.6917	81.34	-61.219	78.158	74.306	21.235	-3.9016	-4.5912	0.89214	-1.8659	34.237	-5.444
127.16	-4.0523	51.594	-4.9216	0.72766	-1.9908	0.021446	0.017423	0.047711	0.66021	-1.3176	2701.7	22.085	-1.6914	81.34	-61.287	78.159	74.306	21.235	-3.9016	-4.5912	0.89214	-1.8659	34.237	-5.444
127.16	-4.0515	51.595	-4.9215	0.72775	-1.9906	0.023617	0.014743	0.047991	0.66021	-1.3176	2701.0	22.086	-1.6911	81.34	-61.357	78.159	74.306	21.235	-3.9016	-4.5912	0.89214	-1.8659	34.237	-5.444
127.16	-4.0508	51.597	-4.9214	0.72781	-1.9904	0.025763	0.012057	0.048235	0.66021	-1.3176	2700.3	22.086	-1.6908	81.34	-61.426	78.16	74.306	21.235	-3.9016	-4.5912	0.89214	-1.8659	34.237	-5.444
127.15	-4.05	51.599	-4.9213	0.72787	-1.9901	0.027881	0.0093667	0.04844	0.66021	-1.3176	2699.7	22.087	-1.6905	81.34	-61.496	78.161	74.306	21.235	-3.9016	-4.5912	0.89214	-1.8659	34.237	-5.444
127.15	-4.0491	51.601	-4.9211	0.72791	-1.9899	0.029971	0.0066739	0.048609	0.66021	-1.3176	2699.0	22.088	-1.6902	81.34	-61.567	78.162	74.306	21.235	-3.9016	-4.5912	0.89214	-1.8659	34.237	-5.444
127.15	-4.0483	51.603	-4.921	0.72793	-1.9896	0.032031	0.0039811	0.048739	0.66021	-1.3176	2698.3	22.089	-1.6898	81.34	-61.638	78.162	74.306	21.235	-3.9016	-4.5912	0.89214	-1.8659	34.237	-5.444
127.15	-4.0474	51.605	-4.9208	0.72795	-1.9894	0.034059	0.0012905	0.048832	0.66021	-1.3176	2697.6	22.09	-1.6894	81.339	-61.71	78.163	74.306	21.235	-3.9016	-4.5912	0.89214	-1.8659	34.237	-5.444
127.15	-4.0464	51.607	-4.9206	0.72795	-1.9891	0.036053	-0.0013958	0.048887	0.66021	-1.3176	2696.9	22.091	-1.689	81.339	-61.781	78.164	74.306	21.235	-3.9016	-4.5912	0.89214	-1.8659	34.237	-5.444
127.15	-4.0455	51.609	-4.9204	0.72793	-1.9889	0.038012	-0.0040755	0.048904	0.66021	-1.3176	2696.3	22.092	-1.6886	81.339	-61.853	78.165	74.306	21.235	-3.9016	-4.5912	0.89214	-1.8659	34.237	-5.444
127.15	-4.0445	51.611	-4.9202	0.7279	-1.9887	0.039935	-0.0067465	0.048883	0.66021	-1.3176	2695.6	22.093	-1.6882	81.339	-61.926	78.165	74.306	21.235	-3.9016	-4.5912	0.89214	-1.8659	34.237	-5.444
127.15	-4.0434	51.614	-4.92	0.72786	-1.9884	0.041819	-0.0094066	0.048824	0.66021	-1.3176	2694.9	22.094	-1.6878	81.339	-61.999	78.166	74.306	21.235	-3.9016	-4.5912	0.89214	-1.8659	34.237	-5.444
127.15	-4.0423	51.616	-4.9198	0.72781	-1.9882	0.043665	-0.012054	0.048728	0.66021	-1.3176	2694.2	22.095	-1.6873	81.339	-62.072	78.167	74.306	21.235	-3.9016	-4.5912	0.89214	-1.8659	34.237	-5.444
127.15	-4.0412	51.618	-4.9196	0.72774	-1.9879	0.045469	-0.014686	0.048594	0.66021	-1.3176	2693.5	22.096	-1.6869	81.339	-62.145	78.168	74.306	21.235	-3.9016	-4.5912	0.89214	-1.8659	34.237	-5.444
127.15	-4.0401	51.621	-4.9194	0.72766	-1.9877	0.047232	-0.0173	0.048422	0.66021	-1.3176	2692.8	22.097	-1.6864	81.339	-62.218	78.168	74.306	21.235	-3.9016	-4.5912	0.89214	-1.8659	34.237	-5.444
127.14	-4.0389	51.623	-4.9191	0.72757	-1.9874	0.04895	-0.019895	0.048213	0.66021	-1.3176	2692.2	22.098	-1.6859	81.339	-62.291	78.169	74.306	21.235	-3.9016	-4.5912	0.89214	-1.8659	34.237	-5.444
127.14	-4.0377	51.626	-4.9189	0.72746	-1.9872	0.050624	-0.022469	0.047966	0.66021	-1.3176	2691.5	22.099	-1.6854	81.339	-62.364	78.17	74.306	21.235	-3.9016	-4.5912	0.89214	-1.8659	34.237	-5.444
127.14	-4.0365	51.628	-4.9186	0.72735	-1.987	0.052252	-0.025019	0.047683	0.66021	-1.3176	2690.8	22.1	-1.6849	81.339	-62.438	78.171	74.306	21.235	-3.9016	-4.5912	0.89214	-1.8659	34.237	-5.444
127.14	-4.0353	51.631	-4.9184	0.72721	-1.9867	0.053832	-0.027544	0.047363	0.66021	-1.3176	2690.1	22.102	-1.6844	81.339	-62.511	78.171	74.306	21.235	-3.9016	-4.5912	0.89214	-1.8659	34.237	-5.444
127.14	-4.034	51.633	-4.9181	0.72707	-1.9865	0.055364	-0.030041	0.047007	0.66021	-1.3176	2689.4	22.103	-1.6838	81.339	-62.584	78.172	74.306	21.235	-3.9016	-4.5912	0.89214	-1.8659	34.237	-5.444
127.14	-4.0327	51.636	-4.9178	0.72691	-1.9863	0.056846	-0.032509	0.046614	0.66021	-1.3176	2688.7	22.104	-1.6833	81.339	-62.657	78.173	74.306	21.235	-3.9016	-4.5912	0.89214	-1.8659	34.237	-5.444
127.14	-4.0314	51.639	-4.9175	0.72675	-1.986	0.058277	-0.034945	0.046186	0.66021	-1.3176	2688.1	22.105	-1.6827	81.339	-62.73	78.174	74.306	21.235	-3.9016	-4.5912	0.89214	-1.8659	34.237	-5.444
127.14	-4.03	51.642	-4.9172	0.72656	-1.9858	0.059657	-0.037348	0.045723	0.66021	-1.3176	2687.4	22.106	-1.6822	81.339	-62.802	78.175	74.306	21.235	-3.9016	-4.5912	0.89214	-1.8659	34.237	-5.444
127.14	-4.0287	51.644	-4.9169	0.72637	-1.9856	0.060983	-0.039715	0.045225	0.66021	-1.3176	2686.7	22.108	-1.6816	81.339	-62.874	78.175	74.306	21.235	-3.9016	-4.5912	0.89214	-1.8659	34.237	-5.444
127.13	-4.0273	51.647	-4.9166	0.72617	-1.9853	0.062255	-0.042046	0.044692	0.66021	-1.3176	2686.0	22.109	-1.681	81.339	-62.946	78.176	74.306	21.235	-3.9016	-4.5912	0.89214	-1.8659	34.237	-5.444
127.13	-4.0258	51.65	-4.9163	0.72595	-1.9851	0.063473	-0.044338	0.044125	0.66021	-1.3176	2685.3	22.11	-1.6804	81.339	-63.017	78.177	74.306	21.235	-3.9016	-4.5912	0.89214	-1.8659	34.237	-5.444
127.13	-4.0244	51.653	-4.916	0.72572	-1.9849	0.064635	-0.046589	0.043525	0.66021	-1.3176	2684.6	22.111	-1.6798	81.339	-63.088	78.178	74.306	21.235	-3.9016	-4.5912	0.89214	-1.8659	34.237	-5.444
127.13	-4.023	51.655	-4.9157	0.72549	-1.9847	0.06574	-0.048798	0.042892	0.66021	-1.3176	2684.0	22.113	-1.6792	81.339	-63.158	78.179	74.306	21.235	-3.9016	-4.5912	0.89214	-1.8659	34.237	-5.444
127.13	-4.0215	51.658	-4.9153	0.72524	-1.9845	0.066789	-0.050963	0.042227	0.66021	-1.3176	2683.3	22.114	-1.6786	81.339	-63.227	78.179	74.306	21.235	-3.9016	-4.5912	0.89214	-1.8659	34.237	-5.444
127.13	-4.02	51.661	-4.915	0.72498	-1.9843	0.067779	-0.053083	0.04153	0.66021	-1.3176	2682.6	22.115	-1.678	81.339	-63.296	78.18	74.306	21.235	-3.9016	-4.5912	0.89214	-1.8659	34.237	-5.444
127.13	-4.0185	51.664	-4.9146	0.72471	-1.9841	0.06871	-0.055155	0.040802	0.66021	-1.3176	2681.9	22.116	-1.6774	81.339	-63.363	78.181	74.306	21.235	-3.9016	-4.5912	0.89214	-1.8659	34.237	-5.444
127.13	-4.017	51.667	-4.9143	0.72443	-1.9838	0.069582	-0.057179	0.040043	0.66021	-1.3176	2681.2	22.118	-1.6767	81.339	-63.43	78.182	74.306	21.235	-3.9016	-4.5912	0.89214	-1.8659	34.237	-5.444
127.13	-4.0154	51.67	-4.914	0.72413	-1.9837	0.070394	-0.059153	0.039255	0.66021	-1.3176	2680.5	22.119	-1.6761	81.339	-63.496	78.183	74.306	21.235	-3.9016	-4.5912	0.89214	-1.8659	34.237	-5.444
127.13	-4.0139	51.673	-4.9136	0.72383	-1.9835	0.071145	-0.061075	0.038437	0.66021	-1.3176	2679.8	22.12	-1.6754	81.339	-63.561	78.184	74.306	21.235	-3.9016	-4.5912	0.89214	-1.8659	34.237	-5.444
127.12	-4.0123	51.676	-4.9132	0.72352	-1.9833	0.071836	-0.062945	0.037591	0.66021	-1.3176	2679.2	22.122	-1.6748	81.339	-63.624	78.184	74.306	21.235	-3.9016	-4.5912	0.89214	-1.8659	34.237	-5.444
127.12	-4.0107	51.678	-4.9129	0.7232	-1.9831	0.072465	-0.06476	0.036717	0.66021	-1.3176	2678.5	22.123	-1.6741	81.339	-63.686	78.185	74.306	21.235	-3.9016	-4.5912	0.89214	-1.8659	34.237	-5.444
127.12	-4.0091	51.681	-4.9125	0.72288	-1.9829	0.073032	-0.06652	0.035817	0.66021	-1.3176	2677.8	22.124	-1.6734	81.339	-63.747	78.186	74.306	21.235	-3.9016	-4.5912	0.89214	-1.8659	34.237	-5.444
127.12	-4.0075	51.684	-4.9122	0.72254	-1.9827	0.073538	-0.068223	0.03489	0.66021	-1.3176	2677.1	22.125	-1.6728	81.339	-63.807	78.187	74.306	21.235	-3.9016	-4.5912	0.89214	-1.8659	34.237	-5.444
127.12	-4.0059	51.687	-4.9118	0.72219	-1.9826	0.073981	-0.069868	0.033938	0.66021	-1.3176	2676.4	22.127	-1.6721	81.339	-63.864	78.188	74.306	21.235	-3.9016	-4.5912	0.89214	-1.8659	34.237	-5.444
127.12	-4.0043	51.69	-4.9114	0.72184	-1.9824	0.074362	-0.071455	0.032962	0.66021	-1.3176	2675.7	22.128	-1.6714	81.339	-63.92	78.189	74.306	21.235	-3.9016	-4.5912	0.89214	-1.8659	34.237	-5.444
[truncated: 16,001 more rows]
