# Supplementary material for: Data-driven flight path monitoring technique using recurrent neural network for the safety management of commercial aircraft
Source: PeerJ Comput Sci. 2025 Mar 17;11:e2753. doi: 10.7717/peerj-cs.2753 (PMC11935752; doi:10.7717/peerj-cs.2753)
Supplement: Supplemental Information 1 [file peerj-cs-11-2753-s001.zip › Data/HY_RNN_31_header.csv]

Ub	Vb	Wb	Pb	Qb	Rb	Pdot	Qdot	Rdot	lat	lon	alt	alp	beta	tas	pitch	eas	eas_In	alp_In	beta_In	P_In	Q_In	R_In	yaw_In	gamma_In
126.34	-4.1359	50.76	-6.098	0.78187	-2.4514	-9.6627e-05	-0.00017931	-6.519e-05	0.66022	-1.3176	3999.3	21.889	-1.7399	80.706	-58.025	76.058	76.057	21.89	-1.74	-6.098	0.78187	-2.4514	30.068	-4.95
126.34	-4.1352	50.76	-6.098	0.78187	-2.4514	-0.00033772	-0.00023765	-0.00013075	0.66022	-1.3176	3998.7	21.889	-1.7396	80.706	-58.106	76.058	76.057	21.89	-1.74	-6.098	0.78187	-2.4514	30.068	-4.95
126.34	-4.1341	50.759	-6.098	0.78187	-2.4514	-0.00071468	-0.0001893	-0.00018952	0.66022	-1.3176	3998.0	21.889	-1.7392	80.706	-58.19	76.059	76.057	21.89	-1.74	-6.098	0.78187	-2.4514	30.068	-4.95
126.34	-4.1324	50.758	-6.098	0.78187	-2.4514	-0.0012184	-4.8931e-05	-0.00023472	0.66022	-1.3176	3997.3	21.888	-1.7385	80.706	-58.276	76.06	76.057	21.89	-1.74	-6.098	0.78187	-2.4514	30.068	-4.95
126.34	-4.1303	50.757	-6.098	0.78187	-2.4514	-0.0018393	0.00016844	-0.00025992	0.66022	-1.3176	3996.6	21.888	-1.7376	80.706	-58.366	76.061	76.057	21.89	-1.74	-6.098	0.78187	-2.4514	30.068	-4.95
126.34	-4.1276	50.755	-6.098	0.78187	-2.4514	-0.0025674	0.00044757	-0.0002591	0.66022	-1.3176	3996.0	21.887	-1.7364	80.706	-58.457	76.062	76.057	21.89	-1.74	-6.098	0.78187	-2.4514	30.068	-4.95
126.34	-4.1244	50.754	-6.098	0.78188	-2.4515	-0.0033924	0.00077301	-0.00022667	0.66022	-1.3176	3995.3	21.886	-1.7351	80.707	-58.552	76.063	76.057	21.89	-1.74	-6.098	0.78187	-2.4514	30.068	-4.95
126.34	-4.1206	50.752	-6.098	0.78188	-2.4515	-0.0043036	0.0011292	-0.00015747	0.66022	-1.3176	3994.6	21.886	-1.7335	80.707	-58.649	76.064	76.057	21.89	-1.74	-6.098	0.78187	-2.4514	30.068	-4.95
126.34	-4.1163	50.75	-6.098	0.78189	-2.4515	-0.0052902	0.0015004	-4.6781e-05	0.66022	-1.3176	3994.0	21.885	-1.7317	80.707	-58.748	76.065	76.057	21.89	-1.74	-6.098	0.78187	-2.4514	30.068	-4.95
126.34	-4.1114	50.749	-6.0981	0.78189	-2.4515	-0.0063411	0.0018711	0.00010962	0.66022	-1.3176	3993.3	21.884	-1.7296	80.707	-58.85	76.066	76.057	21.89	-1.74	-6.098	0.78187	-2.4514	30.068	-4.95
126.35	-4.1059	50.747	-6.0981	0.78191	-2.4515	-0.0074451	0.0022256	0.00031548	0.66022	-1.3176	3992.6	21.883	-1.7273	80.708	-58.954	76.067	76.057	21.89	-1.74	-6.098	0.78187	-2.4514	30.068	-4.95
126.35	-4.0999	50.745	-6.0981	0.78192	-2.4514	-0.0085909	0.0025485	0.00057408	0.66022	-1.3176	3991.9	21.882	-1.7247	80.708	-59.061	76.068	76.057	21.89	-1.74	-6.098	0.78187	-2.4514	30.068	-4.95
126.35	-4.0932	50.743	-6.0982	0.78193	-2.4514	-0.009767	0.0028245	0.00088815	0.66022	-1.3176	3991.3	21.881	-1.7219	80.708	-59.17	76.069	76.057	21.89	-1.74	-6.098	0.78187	-2.4514	30.068	-4.95
126.35	-4.086	50.742	-6.0982	0.78195	-2.4514	-0.010962	0.0030387	0.00126	0.66022	-1.3176	3990.6	21.88	-1.7189	80.709	-59.281	76.07	76.057	21.89	-1.74	-6.098	0.78187	-2.4514	30.068	-4.95
126.35	-4.0782	50.74	-6.0983	0.78196	-2.4514	-0.012165	0.0031762	0.0016912	0.66022	-1.3176	3989.9	21.879	-1.7156	80.709	-59.395	76.071	76.057	21.89	-1.74	-6.098	0.78187	-2.4514	30.068	-4.95
126.35	-4.0699	50.739	-6.0984	0.78198	-2.4514	-0.013365	0.0032228	0.0021832	0.66022	-1.3176	3989.3	21.878	-1.7121	80.709	-59.51	76.072	76.057	21.89	-1.74	-6.098	0.78187	-2.4514	30.068	-4.95
126.36	-4.0609	50.738	-6.0984	0.78199	-2.4514	-0.01455	0.0031645	0.0027365	0.66022	-1.3176	3988.6	21.878	-1.7083	80.71	-59.628	76.074	76.057	21.89	-1.74	-6.098	0.78187	-2.4514	30.068	-4.95
126.36	-4.0514	50.737	-6.0985	0.78201	-2.4514	-0.01571	0.0029878	0.0033515	0.66022	-1.3176	3987.9	21.877	-1.7043	80.71	-59.748	76.075	76.057	21.89	-1.74	-6.098	0.78187	-2.4514	30.068	-4.95
126.36	-4.0414	50.736	-6.0986	0.78202	-2.4514	-0.016835	0.0026798	0.0040276	0.66022	-1.3176	3987.2	21.877	-1.7001	80.711	-59.869	76.076	76.057	21.89	-1.74	-6.098	0.78187	-2.4514	30.068	-4.95
126.36	-4.0308	50.735	-6.0987	0.78203	-2.4514	-0.017913	0.0022282	0.0047642	0.66022	-1.3176	3986.6	21.876	-1.6956	80.711	-59.993	76.077	76.057	21.89	-1.74	-6.098	0.78187	-2.4514	30.068	-4.95
126.36	-4.0197	50.735	-6.0988	0.78204	-2.4513	-0.018935	0.0016212	0.0055598	0.66022	-1.3176	3985.9	21.876	-1.6909	80.712	-60.119	76.079	76.057	21.89	-1.74	-6.098	0.78187	-2.4514	30.068	-4.95
126.36	-4.0081	50.736	-6.0989	0.78205	-2.4513	-0.019892	0.00084777	0.0064127	0.66022	-1.3176	3985.2	21.876	-1.686	80.712	-60.246	76.08	76.057	21.89	-1.74	-6.098	0.78187	-2.4514	30.068	-4.95
126.36	-3.996	50.736	-6.099	0.78205	-2.4513	-0.020775	-0.00010247	0.0073205	0.66022	-1.3176	3984.5	21.876	-1.6809	80.713	-60.375	76.081	76.057	21.89	-1.74	-6.098	0.78187	-2.4514	30.068	-4.95
126.36	-3.9834	50.737	-6.0991	0.78205	-2.4512	-0.021574	-0.0012391	0.0082804	0.66022	-1.3176	3983.9	21.876	-1.6756	80.714	-60.507	76.083	76.057	21.89	-1.74	-6.098	0.78187	-2.4514	30.068	-4.95
126.37	-3.9704	50.738	-6.0992	0.78204	-2.4512	-0.022282	-0.0025709	0.0092893	0.66022	-1.3176	3983.2	21.876	-1.6701	80.714	-60.639	76.084	76.057	21.89	-1.74	-6.098	0.78187	-2.4514	30.068	-4.95
126.37	-3.9569	50.74	-6.0993	0.78202	-2.4511	-0.02289	-0.0041059	0.010344	0.66022	-1.3176	3982.5	21.877	-1.6644	80.715	-60.774	76.085	76.057	21.89	-1.74	-6.098	0.78187	-2.4514	30.068	-4.95
126.37	-3.943	50.743	-6.0994	0.782	-2.4511	-0.023392	-0.0058511	0.011439	0.66022	-1.3176	3981.8	21.878	-1.6586	80.716	-60.91	76.087	76.057	21.89	-1.74	-6.098	0.78187	-2.4514	30.068	-4.95
126.37	-3.9287	50.745	-6.0995	0.78196	-2.451	-0.023782	-0.0078129	0.012571	0.66022	-1.3176	3981.2	21.879	-1.6525	80.716	-61.047	76.088	76.057	21.89	-1.74	-6.098	0.78187	-2.4514	30.068	-4.95
126.37	-3.9141	50.749	-6.0996	0.78192	-2.451	-0.024052	-0.0099965	0.013735	0.66022	-1.3176	3980.5	21.88	-1.6464	80.717	-61.186	76.09	76.057	21.89	-1.74	-6.098	0.78187	-2.4514	30.068	-4.95
126.37	-3.8991	50.752	-6.0998	0.78186	-2.4509	-0.024198	-0.012406	0.014926	0.66022	-1.3176	3979.8	21.881	-1.6401	80.718	-61.327	76.091	76.057	21.89	-1.74	-6.098	0.78187	-2.4514	30.068	-4.95
126.37	-3.8839	50.757	-6.0999	0.7818	-2.4508	-0.024215	-0.015046	0.016138	0.66022	-1.3176	3979.1	21.883	-1.6336	80.718	-61.469	76.093	76.057	21.89	-1.74	-6.098	0.78187	-2.4514	30.068	-4.95
126.37	-3.8683	50.761	-6.1	0.78171	-2.4507	-0.024099	-0.017917	0.017365	0.66022	-1.3176	3978.4	21.885	-1.6271	80.719	-61.612	76.094	76.057	21.89	-1.74	-6.098	0.78187	-2.4514	30.068	-4.95
126.37	-3.8525	50.767	-6.1001	0.78162	-2.4506	-0.023845	-0.021009	0.0186	0.66022	-1.3176	3977.8	21.887	-1.6204	80.72	-61.756	76.095	76.057	21.89	-1.74	-6.098	0.78187	-2.4514	30.068	-4.95
126.37	-3.8365	50.773	-6.1003	0.7815	-2.4505	-0.023408	-0.024018	0.019801	0.66022	-1.3176	3977.1	21.89	-1.6137	80.721	-61.902	76.097	76.057	21.89	-1.74	-6.098	0.78187	-2.4514	30.068	-4.95
126.37	-3.8203	50.779	-6.1004	0.78138	-2.4504	-0.02282	-0.02724	0.021003	0.66022	-1.3176	3976.4	21.892	-1.6068	80.722	-62.049	76.098	76.057	21.89	-1.74	-6.098	0.78187	-2.4514	30.068	-4.95
126.37	-3.804	50.787	-6.1005	0.78123	-2.4503	-0.022077	-0.030673	0.022199	0.66022	-1.3176	3975.7	21.895	-1.5999	80.722	-62.197	76.1	76.057	21.89	-1.74	-6.098	0.78187	-2.4514	30.068	-4.95
126.37	-3.7875	50.794	-6.1006	0.78107	-2.4502	-0.021177	-0.034317	0.023383	0.66022	-1.3176	3975.1	21.898	-1.593	80.723	-62.346	76.101	76.057	21.89	-1.74	-6.098	0.78187	-2.4514	30.068	-4.95
126.36	-3.771	50.803	-6.1007	0.78089	-2.4501	-0.020118	-0.038169	0.024547	0.66022	-1.3176	3974.4	21.902	-1.586	80.724	-62.496	76.103	76.057	21.89	-1.74	-6.098	0.78187	-2.4514	30.068	-4.95
126.36	-3.7544	50.812	-6.1008	0.78069	-2.45	-0.018899	-0.042225	0.025687	0.66022	-1.3176	3973.7	21.906	-1.579	80.725	-62.648	76.104	76.057	21.89	-1.74	-6.098	0.78187	-2.4514	30.068	-4.95
126.36	-3.7377	50.821	-6.1009	0.78046	-2.4498	-0.017519	-0.046481	0.026794	0.66022	-1.3176	3973.0	21.91	-1.572	80.725	-62.8	76.106	76.057	21.89	-1.74	-6.098	0.78187	-2.4514	30.068	-4.95
126.36	-3.7211	50.832	-6.101	0.78022	-2.4497	-0.015979	-0.050933	0.027863	0.66022	-1.3176	3972.3	21.914	-1.565	80.726	-62.952	76.107	76.057	21.89	-1.74	-6.098	0.78187	-2.4514	30.068	-4.95
126.36	-3.7045	50.842	-6.101	0.77996	-2.4496	-0.014278	-0.055574	0.028886	0.66022	-1.3176	3971.7	21.919	-1.558	80.727	-63.106	76.109	76.057	21.89	-1.74	-6.098	0.78187	-2.4514	30.068	-4.95
126.35	-3.688	50.854	-6.1011	0.77967	-2.4494	-0.012419	-0.060397	0.029858	0.66022	-1.3176	3971.0	21.924	-1.5511	80.728	-63.261	76.11	76.057	21.89	-1.74	-6.098	0.78187	-2.4514	30.068	-4.95
126.35	-3.6716	50.866	-6.1012	0.77935	-2.4493	-0.010402	-0.065396	0.03077	0.66022	-1.3176	3970.3	21.929	-1.5441	80.728	-63.416	76.112	76.057	21.89	-1.74	-6.098	0.78187	-2.4514	30.068	-4.95
126.35	-3.6554	50.878	-6.1012	0.77901	-2.4491	-0.0082313	-0.070561	0.031617	0.66022	-1.3176	3969.6	21.934	-1.5373	80.729	-63.572	76.113	76.057	21.89	-1.74	-6.098	0.78187	-2.4514	30.068	-4.95
126.34	-3.6393	50.891	-6.1012	0.77865	-2.4489	-0.0059092	-0.075883	0.032392	0.66022	-1.3176	3969.0	21.94	-1.5305	80.73	-63.728	76.115	76.057	21.89	-1.74	-6.098	0.78187	-2.4514	30.068	-4.95
126.34	-3.6235	50.905	-6.1013	0.77825	-2.4488	-0.0034396	-0.081353	0.033089	0.66022	-1.3176	3968.3	21.946	-1.5239	80.731	-63.885	76.116	76.057	21.89	-1.74	-6.098	0.78187	-2.4514	30.068	-4.95
126.33	-3.6079	50.919	-6.1013	0.77783	-2.4486	-0.00082697	-0.08696	0.033702	0.66022	-1.3176	3967.6	21.952	-1.5173	80.731	-64.042	76.118	76.057	21.89	-1.74	-6.098	0.78187	-2.4514	30.068	-4.95
126.33	-3.5926	50.934	-6.1013	0.77738	-2.4484	0.0019237	-0.092694	0.034223	0.66022	-1.3176	3966.9	21.958	-1.5108	80.732	-64.2	76.119	76.057	21.89	-1.74	-6.098	0.78187	-2.4514	30.068	-4.95
126.33	-3.5776	50.949	-6.1013	0.7769	-2.4483	0.0048069	-0.098541	0.034649	0.66022	-1.3176	3966.2	21.965	-1.5045	80.732	-64.358	76.12	76.057	21.89	-1.74	-6.098	0.78187	-2.4514	30.068	-4.95
126.32	-3.5629	50.965	-6.1012	0.7764	-2.4481	0.0078163	-0.10449	0.034972	0.66022	-1.3176	3965.6	21.972	-1.4983	80.733	-64.516	76.122	76.057	21.89	-1.74	-6.098	0.78187	-2.4514	30.068	-4.95
126.32	-3.5485	50.981	-6.1012	0.77586	-2.4479	0.010945	-0.11053	0.035187	0.66022	-1.3176	3964.9	21.979	-1.4923	80.734	-64.674	76.123	76.057	21.89	-1.74	-6.098	0.78187	-2.4514	30.068	-4.95
126.31	-3.5346	50.998	-6.1011	0.77529	-2.4477	0.014186	-0.11664	0.03529	0.66022	-1.3176	3964.2	21.986	-1.4864	80.734	-64.833	76.124	76.057	21.89	-1.74	-6.098	0.78187	-2.4514	30.068	-4.95
126.31	-3.5211	51.015	-6.101	0.77469	-2.4476	0.017531	-0.12281	0.035275	0.66022	-1.3176	3963.5	21.994	-1.4807	80.735	-64.991	76.126	76.057	21.89	-1.74	-6.098	0.78187	-2.4514	30.068	-4.95
126.3	-3.5081	51.033	-6.1009	0.77406	-2.4474	0.02084	-0.1292	0.035439	0.66022	-1.3176	3962.8	22.002	-1.4752	80.735	-65.149	76.127	76.057	21.89	-1.74	-6.098	0.78187	-2.4514	30.068	-4.95
126.29	-3.4955	51.051	-6.1008	0.7734	-2.4472	0.023796	-0.13623	0.036532	0.66022	-1.3176	3962.2	22.01	-1.4699	80.736	-65.307	76.128	76.057	21.89	-1.74	-6.098	0.78187	-2.4514	30.068	-4.95
126.29	-3.4834	51.069	-6.1007	0.7727	-2.447	0.026852	-0.14331	0.0375	0.66022	-1.3176	3961.5	22.018	-1.4648	80.736	-65.464	76.129	76.057	21.89	-1.74	-6.098	0.78187	-2.4514	30.068	-4.95
126.28	-3.4718	51.087	-6.1006	0.77197	-2.4468	0.029996	-0.15042	0.038336	0.66022	-1.3176	3960.8	22.026	-1.4599	80.737	-65.62	76.13	76.057	21.89	-1.74	-6.098	0.78187	-2.4514	30.068	-4.95
126.27	-3.4608	51.106	-6.1004	0.7712	-2.4466	0.033219	-0.15753	0.039034	0.66022	-1.3176	3960.1	22.034	-1.4553	80.737	-65.775	76.132	76.057	21.89	-1.74	-6.098	0.78187	-2.4514	30.068	-4.95
126.27	-3.4504	51.125	-6.1002	0.77039	-2.4464	0.036509	-0.16464	0.039585	0.66022	-1.3176	3959.4	22.043	-1.4509	80.737	-65.929	76.133	76.057	21.89	-1.74	-6.098	0.78187	-2.4514	30.068	-4.95
126.26	-3.4405	51.144	-6.1	0.76955	-2.4462	0.039854	-0.17173	0.039984	0.66022	-1.3176	3958.8	22.051	-1.4468	80.738	-66.081	76.134	76.057	21.89	-1.74	-6.098	0.78187	-2.4514	30.068	-4.95
126.25	-3.4313	51.164	-6.0998	0.76867	-2.446	0.043241	-0.17876	0.040226	0.66022	-1.3176	3958.1	22.06	-1.4429	80.738	-66.23	76.135	76.057	21.89	-1.74	-6.098	0.78187	-2.4514	30.068	-4.95
126.25	-3.4227	51.183	-6.0996	0.76776	-2.4458	0.046658	-0.18573	0.040304	0.66022	-1.3176	3957.4	22.069	-1.4393	80.738	-66.376	76.136	76.057	21.89	-1.74	-6.098	0.78187	-2.4514	30.068	-4.95
126.24	-3.4148	51.203	-6.0994	0.76682	-2.4456	0.050093	-0.19262	0.040213	0.66022	-1.3176	3956.7	22.078	-1.4359	80.738	-66.517	76.137	76.057	21.89	-1.74	-6.098	0.78187	-2.4514	30.068	-4.95
126.23	-3.4076	51.223	-6.0991	0.76584	-2.4454	0.053531	-0.1994	0.039949	0.66022	-1.3176	3956.0	22.087	-1.4329	80.738	-66.652	76.138	76.057	21.89	-1.74	-6.098	0.78187	-2.4514	30.068	-4.95
126.22	-3.401	51.242	-6.0988	0.76482	-2.4452	0.05696	-0.20606	0.039508	0.66022	-1.3176	3955.3	22.096	-1.4301	80.738	-66.778	76.138	76.057	21.89	-1.74	-6.098	0.78187	-2.4514	30.068	-4.95
126.22	-3.3951	51.262	-6.0985	0.76378	-2.445	0.060365	-0.21258	0.038885	0.66022	-1.3176	3954.7	22.104	-1.4276	80.738	-66.892	76.139	76.057	21.89	-1.74	-6.098	0.78187	-2.4514	30.068	-4.95
126.21	-3.3899	51.282	-6.0982	0.7627	-2.4449	0.063734	-0.21893	0.038078	0.66022	-1.3176	3954.0	22.113	-1.4255	80.738	-66.988	76.14	76.057	21.89	-1.74	-6.098	0.78187	-2.4514	30.068	-4.95
126.2	-3.3855	51.301	-6.0979	0.76159	-2.4447	0.067051	-0.2251	0.037083	0.66022	-1.3176	3953.3	22.122	-1.4236	80.738	-67.06	76.141	76.057	21.89	-1.74	-6.098	0.78187	-2.4514	30.068	-4.95
126.19	-3.3818	51.321	-6.0976	0.76045	-2.4445	0.070304	-0.23108	0.035899	0.66022	-1.3176	3952.6	22.131	-1.422	80.738	-67.1	76.142	76.057	21.89	-1.74	-6.098	0.78187	-2.4514	30.068	-4.95
126.18	-3.3787	51.34	-6.0972	0.75928	-2.4443	0.073478	-0.23683	0.034524	0.66022	-1.3176	3951.9	22.14	-1.4208	80.738	-67.102	76.142	76.057	21.89	-1.74	-6.098	0.78187	-2.4514	30.068	-4.95
126.18	-3.3765	51.359	-6.0968	0.75808	-2.4441	0.07656	-0.24235	0.032956	0.66022	-1.3176	3951.3	22.148	-1.4198	80.738	-67.065	76.143	76.057	21.89	-1.74	-6.098	0.78187	-2.4514	30.068	-4.95
126.17	-3.3749	51.378	-6.0964	0.75685	-2.444	0.079535	-0.24761	0.031196	0.66022	-1.3176	3950.6	22.157	-1.4192	80.738	-66.992	76.144	76.057	21.89	-1.74	-6.098	0.78187	-2.4514	30.068	-4.95
126.16	-3.3741	51.396	-6.096	0.7556	-2.4438	0.082391	-0.2526	0.029242	0.66022	-1.3176	3949.9	22.166	-1.4188	80.738	-66.892	76.144	76.057	21.89	-1.74	-6.098	0.78187	-2.4514	30.068	-4.95
126.15	-3.374	51.415	-6.0956	0.75433	-2.4437	0.085113	-0.2573	0.027096	0.66022	-1.3176	3949.2	22.174	-1.4188	80.737	-66.771	76.145	76.057	21.89	-1.74	-6.098	0.78187	-2.4514	30.068	-4.95
126.14	-3.3746	51.432	-6.0952	0.75303	-2.4436	0.087688	-0.2617	0.024758	0.66022	-1.3176	3948.5	22.182	-1.419	80.737	-66.636	76.145	76.057	21.89	-1.74	-6.098	0.78187	-2.4514	30.068	-4.95
126.14	-3.3759	51.45	-6.0947	0.75171	-2.4434	0.090105	-0.26578	0.022229	0.66022	-1.3176	3947.9	22.19	-1.4196	80.737	-66.49	76.146	76.057	21.89	-1.74	-6.098	0.78187	-2.4514	30.068	-4.95
126.13	-3.3779	51.467	-6.0943	0.75037	-2.4433	0.092349	-0.26953	0.019513	0.66022	-1.3176	3947.2	22.198	-1.4204	80.736	-66.338	76.146	76.057	21.89	-1.74	-6.098	0.78187	-2.4514	30.068	-4.95
126.12	-3.3806	51.483	-6.0938	0.74902	-2.4432	0.094409	-0.27292	0.016611	0.66022	-1.3176	3946.5	22.206	-1.4216	80.736	-66.182	76.146	76.057	21.89	-1.74	-6.098	0.78187	-2.4514	30.068	-4.95
126.11	-3.384	51.499	-6.0933	0.74764	-2.4432	0.096273	-0.27596	0.013527	0.66022	-1.3176	3945.8	22.213	-1.423	80.735	-66.022	76.147	76.057	21.89	-1.74	-6.098	0.78187	-2.4514	30.068	-4.95
126.11	-3.388	51.515	-6.0928	0.74626	-2.4431	0.097931	-0.27862	0.010264	0.66022	-1.3176	3945.1	22.22	-1.4247	80.735	-65.859	76.147	76.057	21.89	-1.74	-6.098	0.78187	-2.4514	30.068	-4.95
126.1	-3.3927	51.53	-6.0924	0.74486	-2.4431	0.09937	-0.28089	0.0068271	0.66022	-1.3176	3944.4	22.227	-1.4267	80.734	-65.696	76.147	76.057	21.89	-1.74	-6.098	0.78187	-2.4514	30.068	-4.95
126.09	-3.398	51.544	-6.0919	0.74345	-2.443	0.10058	-0.28276	0.0032201	0.66022	-1.3176	3943.8	22.234	-1.429	80.734	-65.531	76.147	76.057	21.89	-1.74	-6.098	0.78187	-2.4514	30.068	-4.95
126.09	-3.404	51.558	-6.0913	0.74203	-2.443	0.10155	-0.28423	-0.00055129	0.66022	-1.3176	3943.1	22.24	-1.4315	80.733	-65.366	76.148	76.057	21.89	-1.74	-6.098	0.78187	-2.4514	30.068	-4.95
126.08	-3.4105	51.571	-6.0908	0.74061	-2.443	0.10228	-0.28529	-0.0044814	0.66022	-1.3176	3942.4	22.246	-1.4342	80.733	-65.201	76.148	76.057	21.89	-1.74	-6.098	0.78187	-2.4514	30.068	-4.95
126.07	-3.4176	51.583	-6.0903	0.73918	-2.4431	0.10275	-0.28591	-0.0085641	0.66022	-1.3176	3941.7	22.252	-1.4372	80.732	-65.036	76.148	76.057	21.89	-1.74	-6.098	0.78187	-2.4514	30.068	-4.95
126.07	-3.4252	51.594	-6.0898	0.73775	-2.4431	0.10296	-0.28611	-0.012793	0.66022	-1.3176	3941.0	22.258	-1.4404	80.731	-64.871	76.148	76.057	21.89	-1.74	-6.098	0.78187	-2.4514	30.068	-4.95
126.06	-3.4333	51.605	-6.0893	0.73632	-2.4432	0.1029	-0.28587	-0.01716	0.66022	-1.3176	3940.4	22.263	-1.4439	80.73	-64.707	76.148	76.057	21.89	-1.74	-6.098	0.78187	-2.4514	30.068	-4.95
126.05	-3.4419	51.615	-6.0888	0.73489	-2.4433	0.10256	-0.28519	-0.021658	0.66022	-1.3176	3939.7	22.268	-1.4475	80.73	-64.544	76.148	76.057	21.89	-1.74	-6.098	0.78187	-2.4514	30.068	-4.95
126.05	-3.451	51.625	-6.0883	0.73347	-2.4434	0.10194	-0.28406	-0.026279	0.66022	-1.3176	3939.0	22.272	-1.4513	80.729	-64.382	76.148	76.057	21.89	-1.74	-6.098	0.78187	-2.4514	30.068	-4.95
126.04	-3.4606	51.633	-6.0878	0.73205	-2.4436	0.10104	-0.28248	-0.031014	0.66022	-1.3176	3938.3	22.276	-1.4554	80.728	-64.22	76.148	76.057	21.89	-1.74	-6.098	0.78187	-2.4514	30.068	-4.95
126.04	-3.4705	51.641	-6.0873	0.73064	-2.4437	0.099844	-0.28044	-0.035855	0.66022	-1.3176	3937.6	22.28	-1.4596	80.727	-64.06	76.148	76.057	21.89	-1.74	-6.098	0.78187	-2.4514	30.068	-4.95
126.03	-3.4808	51.648	-6.0868	0.72925	-2.4439	0.098356	-0.27796	-0.040793	0.66022	-1.3176	3937.0	22.284	-1.4639	80.726	-63.901	76.148	76.057	21.89	-1.74	-6.098	0.78187	-2.4514	30.068	-4.95
126.03	-3.4915	51.654	-6.0863	0.72787	-2.4441	0.096572	-0.27502	-0.045817	0.66022	-1.3176	3936.3	22.287	-1.4684	80.725	-63.744	76.148	76.057	21.89	-1.74	-6.098	0.78187	-2.4514	30.068	-4.95
126.02	-3.5025	51.659	-6.0858	0.7265	-2.4444	0.094492	-0.27163	-0.050918	0.66022	-1.3176	3935.6	22.289	-1.4731	80.724	-63.587	76.148	76.057	21.89	-1.74	-6.098	0.78187	-2.4514	30.068	-4.95
126.02	-3.5138	51.664	-6.0853	0.72515	-2.4447	0.092114	-0.26778	-0.056085	0.66022	-1.3176	3934.9	22.292	-1.4778	80.724	-63.433	76.148	76.057	21.89	-1.74	-6.098	0.78187	-2.4514	30.068	-4.95
126.02	-3.5253	51.667	-6.0849	0.72382	-2.4449	0.089439	-0.26349	-0.061309	0.66022	-1.3176	3934.2	22.294	-1.4827	80.723	-63.279	76.148	76.057	21.89	-1.74	-6.098	0.78187	-2.4514	30.068	-4.95
126.01	-3.537	51.67	-6.0844	0.72252	-2.4453	0.086469	-0.25876	-0.066578	0.66022	-1.3176	3933.6	22.295	-1.4876	80.722	-63.128	76.148	76.057	21.89	-1.74	-6.098	0.78187	-2.4514	30.068	-4.95
126.01	-3.5489	51.672	-6.084	0.72123	-2.4456	0.083205	-0.25359	-0.07188	0.66022	-1.3176	3932.9	22.296	-1.4927	80.721	-62.978	76.147	76.057	21.89	-1.74	-6.098	0.78187	-2.4514	30.068	-4.95
126.01	-3.561	51.673	-6.0836	0.71998	-2.446	0.07965	-0.24799	-0.077206	0.66022	-1.3176	3932.2	22.297	-1.4978	80.72	-62.829	76.147	76.057	21.89	-1.74	-6.098	0.78187	-2.4514	30.068	-4.95
126.01	-3.5732	51.673	-6.0832	0.71876	-2.4464	0.075808	-0.24196	-0.082542	0.66022	-1.3176	3931.5	22.298	-1.5029	80.719	-62.683	76.147	76.057	21.89	-1.74	-6.098	0.78187	-2.4514	30.068	-4.95
126.0	-3.5855	51.672	-6.0828	0.71756	-2.4468	0.071683	-0.23551	-0.087879	0.66022	-1.3176	3930.9	22.298	-1.5081	80.718	-62.538	76.147	76.057	21.89	-1.74	-6.098	0.78187	-2.4514	30.068	-4.95
126.0	-3.5978	51.671	-6.0825	0.7164	-2.4473	0.067281	-0.22866	-0.093203	0.66022	-1.3176	3930.2	22.297	-1.5133	80.717	-62.395	76.147	76.057	21.89	-1.74	-6.098	0.78187	-2.4514	30.068	-4.95
126.0	-3.6101	51.668	-6.0822	0.71528	-2.4477	0.062608	-0.22141	-0.098502	0.66022	-1.3176	3929.5	22.297	-1.5185	80.716	-62.254	76.147	76.057	21.89	-1.74	-6.098	0.78187	-2.4514	30.068	-4.95
126.0	-3.6225	51.665	-6.0819	0.71419	-2.4482	0.057672	-0.21377	-0.10377	0.66022	-1.3176	3928.8	22.295	-1.5237	80.715	-62.115	76.146	76.057	21.89	-1.74	-6.098	0.78187	-2.4514	30.068	-4.95
126.0	-3.6347	51.661	-6.0816	0.71314	-2.4488	0.052479	-0.20575	-0.10898	0.66022	-1.3176	3928.1	22.294	-1.5289	80.714	-61.978	76.146	76.057	21.89	-1.74	-6.098	0.78187	-2.4514	30.068	-4.95
126.0	-3.6469	51.656	-6.0814	0.71213	-2.4493	0.047039	-0.19738	-0.11414	0.66022	-1.3176	3927.5	22.292	-1.5341	80.712	-61.843	76.146	76.057	21.89	-1.74	-6.098	0.78187	-2.4514	30.068	-4.95
126.0	-3.659	51.65	-6.0811	0.71117	-2.4499	0.04136	-0.18865	-0.11922	0.66022	-1.3176	3926.8	22.29	-1.5392	80.711	-61.71	76.146	76.057	21.89	-1.74	-6.098	0.78187	-2.4514	30.068	-4.95
126.0	-3.6709	51.644	-6.0809	0.71024	-2.4505	0.035453	-0.17959	-0.12422	0.66022	-1.3176	3926.1	22.287	-1.5442	80.71	-61.58	76.146	76.057	21.89	-1.74	-6.098	0.78187	-2.4514	30.068	-4.95
126.0	-3.6827	51.636	-6.0808	0.70937	-2.4512	0.029328	-0.1702	-0.12912	0.66022	-1.3176	3925.4	22.284	-1.5492	80.709	-61.451	76.145	76.057	21.89	-1.74	-6.098	0.78187	-2.4514	30.068	-4.95
126.0	-3.6942	51.628	-6.0806	0.70854	-2.4518	0.022997	-0.16052	-0.13391	0.66022	-1.3176	3924.8	22.281	-1.554	80.708	-61.324	76.145	76.057	21.89	-1.74	-6.098	0.78187	-2.4514	30.068	-4.95
126.0	-3.7055	51.62	-6.0805	0.70777	-2.4525	0.016472	-0.15054	-0.13858	0.66022	-1.3176	3924.1	22.277	-1.5588	80.707	-61.2	76.145	76.057	21.89	-1.74	-6.098	0.78187	-2.4514	30.068	-4.95
126.01	-3.7166	51.61	-6.0805	0.70704	-2.4532	0.0097644	-0.1403	-0.14313	0.66022	-1.3176	3923.4	22.273	-1.5635	80.706	-61.078	76.145	76.057	21.89	-1.74	-6.098	0.78187	-2.4514	30.068	-4.95
126.01	-3.7273	51.6	-6.0804	0.70636	-2.4539	0.0028879	-0.1298	-0.14752	0.66022	-1.3176	3922.7	22.269	-1.568	80.705	-60.958	76.145	76.057	21.89	-1.74	-6.098	0.78187	-2.4514	30.068	-4.95
126.01	-3.7378	51.589	-6.0805	0.70574	-2.4547	-0.0041441	-0.11907	-0.15177	0.66022	-1.3176	3922.0	22.265	-1.5724	80.704	-60.84	76.144	76.057	21.89	-1.74	-6.098	0.78187	-2.4514	30.068	-4.95
126.01	-3.7478	51.578	-6.0805	0.70517	-2.4554	-0.011317	-0.10812	-0.15585	0.66022	-1.3176	3921.4	22.26	-1.5767	80.703	-60.725	76.144	76.057	21.89	-1.74	-6.098	0.78187	-2.4514	30.068	-4.95
126.02	-3.7576	51.566	-6.0806	0.70466	-2.4562	-0.018618	-0.096976	-0.15975	0.66022	-1.3176	3920.7	22.255	-1.5808	80.702	-60.611	76.144	76.057	21.89	-1.74	-6.098	0.78187	-2.4514	30.068	-4.95
126.02	-3.7669	51.553	-6.0807	0.7042	-2.457	-0.02603	-0.085656	-0.16346	0.66022	-1.3176	3920.0	22.249	-1.5847	80.701	-60.501	76.144	76.057	21.89	-1.74	-6.098	0.78187	-2.4514	30.068	-4.95
126.02	-3.7758	51.54	-6.0808	0.7038	-2.4579	-0.03354	-0.07418	-0.16698	0.66022	-1.3176	3919.3	22.244	-1.5885	80.7	-60.392	76.144	76.057	21.89	-1.74	-6.098	0.78187	-2.4514	30.068	-4.95
126.02	-3.7842	51.527	-6.081	0.70346	-2.4587	-0.041131	-0.06257	-0.1703	0.66022	-1.3176	3918.7	22.238	-1.5921	80.699	-60.286	76.144	76.057	21.89	-1.74	-6.098	0.78187	-2.4514	30.068	-4.95
126.03	-3.7922	51.513	-6.0812	0.70318	-2.4596	-0.048787	-0.050845	-0.17339	0.66022	-1.3176	3918.0	22.232	-1.5955	80.698	-60.182	76.143	76.057	21.89	-1.74	-6.098	0.78187	-2.4514	30.068	-4.95
126.03	-3.7998	51.498	-6.0815	0.70295	-2.4604	-0.056494	-0.039028	-0.17627	0.66022	-1.3176	3917.3	22.225	-1.5987	80.697	-60.081	76.143	76.057	21.89	-1.74	-6.098	0.78187	-2.4514	30.068	-4.95
126.04	-3.8068	51.483	-6.0818	0.70279	-2.4613	-0.064233	-0.02714	-0.17891	0.66022	-1.3176	3916.6	22.219	-1.6016	80.697	-59.982	76.143	76.057	21.89	-1.74	-6.098	0.78187	-2.4514	30.068	-4.95
126.04	-3.8133	51.468	-6.0821	0.70268	-2.4622	-0.07199	-0.015202	-0.18131	0.66022	-1.3176	3916.0	22.212	-1.6044	80.696	-59.885	76.143	76.057	21.89	-1.74	-6.098	0.78187	-2.4514	30.068	-4.95
126.05	-3.8193	51.453	-6.0825	0.70264	-2.4632	-0.079748	-0.0032382	-0.18346	0.66022	-1.3176	3915.3	22.206	-1.6069	80.695	-59.791	76.143	76.057	21.89	-1.74	-6.098	0.78187	-2.4514	30.068	-4.95
126.05	-3.8248	51.437	-6.0829	0.70265	-2.4641	-0.08749	0.008731	-0.18536	0.66022	-1.3176	3914.6	22.199	-1.6093	80.694	-59.699	76.143	76.057	21.89	-1.74	-6.098	0.78187	-2.4514	30.068	-4.95
126.06	-3.8297	51.421	-6.0834	0.70272	-2.465	-0.0952	0.020683	-0.187	0.66022	-1.3176	3913.9	22.192	-1.6114	80.693	-59.61	76.143	76.057	21.89	-1.74	-6.098	0.78187	-2.4514	30.068	-4.95
126.06	-3.8341	51.404	-6.0839	0.70286	-2.4659	-0.10286	0.032596	-0.18837	0.66022	-1.3176	3913.3	22.184	-1.6132	80.692	-59.523	76.143	76.057	21.89	-1.74	-6.098	0.78187	-2.4514	30.068	-4.95
126.07	-3.8379	51.388	-6.0844	0.70305	-2.4669	-0.11046	0.044448	-0.18947	0.66022	-1.3176	3912.6	22.177	-1.6148	80.691	-59.439	76.143	76.057	21.89	-1.74	-6.098	0.78187	-2.4514	30.068	-4.95
126.07	-3.8412	51.371	-6.085	0.7033	-2.4678	-0.11797	0.056216	-0.19029	0.66022	-1.3176	3911.9	22.17	-1.6162	80.69	-59.357	76.143	76.057	21.89	-1.74	-6.098	0.78187	-2.4514	30.068	-4.95
126.08	-3.8439	51.355	-6.0856	0.70361	-2.4688	-0.12539	0.06788	-0.19083	0.66022	-1.3176	3911.3	22.163	-1.6174	80.69	-59.277	76.143	76.057	21.89	-1.74	-6.098	0.78187	-2.4514	30.068	-4.95
126.08	-3.846	51.338	-6.0862	0.70398	-2.4697	-0.1327	0.079416	-0.19109	0.66022	-1.3176	3910.6	22.155	-1.6183	80.689	-59.2	76.143	76.057	21.89	-1.74	-6.098	0.78187	-2.4514	30.068	-4.95
126.09	-3.8475	51.321	-6.0869	0.70441	-2.4707	-0.13987	0.090805	-0.19106	0.66022	-1.3176	3909.9	22.148	-1.6189	80.688	-59.125	76.143	76.057	21.89	-1.74	-6.098	0.78187	-2.4514	30.068	-4.95
126.09	-3.8485	51.304	-6.0876	0.70489	-2.4717	-0.1469	0.10202	-0.19074	0.66022	-1.3176	3909.2	22.14	-1.6194	80.687	-59.053	76.143	76.057	21.89	-1.74	-6.098	0.78187	-2.4514	30.068	-4.95
126.1	-3.8489	51.287	-6.0884	0.70542	-2.4726	-0.15377	0.11305	-0.19014	0.66022	-1.3176	3908.6	22.133	-1.6195	80.687	-58.983	76.143	76.057	21.89	-1.74	-6.098	0.78187	-2.4514	30.068	-4.95
126.1	-3.8487	51.271	-6.0892	0.70602	-2.4736	-0.16047	0.12387	-0.18924	0.66022	-1.3176	3907.9	22.126	-1.6195	80.686	-58.916	76.143	76.057	21.89	-1.74	-6.098	0.78187	-2.4514	30.068	-4.95
126.11	-3.8479	51.254	-6.09	0.70666	-2.4745	-0.16698	0.13446	-0.18805	0.66022	-1.3176	3907.2	22.118	-1.6192	80.685	-58.852	76.143	76.057	21.89	-1.74	-6.098	0.78187	-2.4514	30.068	-4.95
126.11	-3.8466	51.238	-6.0909	0.70736	-2.4754	-0.17307	0.14547	-0.18661	0.66022	-1.3176	3906.5	22.111	-1.6186	80.685	-58.789	76.144	76.057	21.89	-1.74	-6.098	0.78187	-2.4514	30.068	-4.95
126.12	-3.8448	51.222	-6.0917	0.70812	-2.4764	-0.17879	0.15667	-0.1849	0.66022	-1.3176	3905.9	22.104	-1.6179	80.684	-58.73	76.144	76.057	21.89	-1.74	-6.098	0.78187	-2.4514	30.068	-4.95
126.12	-3.8424	51.206	-6.0926	0.70893	-2.4773	-0.18429	0.16753	-0.18287	0.66022	-1.3176	3905.2	22.097	-1.6169	80.683	-58.672	76.144	76.057	21.89	-1.74	-6.098	0.78187	-2.4514	30.068	-4.95
126.13	-3.8394	51.19	-6.0936	0.70979	-2.4782	-0.18956	0.17801	-0.18054	0.66022	-1.3176	3904.5	22.09	-1.6157	80.683	-58.618	76.144	76.057	21.89	-1.74	-6.098	0.78187	-2.4514	30.068	-4.95
126.14	-3.836	51.175	-6.0945	0.71071	-2.4791	-0.19458	0.18811	-0.17791	0.66022	-1.3176	3903.9	22.083	-1.6142	80.682	-58.565	76.144	76.057	21.89	-1.74	-6.098	0.78187	-2.4514	30.068	-4.95
126.14	-3.832	51.16	-6.0955	0.71167	-2.48	-0.19934	0.19779	-0.17498	0.66022	-1.3176	3903.2	22.076	-1.6126	80.681	-58.515	76.144	76.057	21.89	-1.74	-6.098	0.78187	-2.4514	30.068	-4.95
126.15	-3.8276	51.145	-6.0965	0.71269	-2.4808	-0.20383	0.20706	-0.17176	0.66022	-1.3176	3902.5	22.07	-1.6107	80.681	-58.468	76.145	76.057	21.89	-1.74	-6.098	0.78187	-2.4514	30.068	-4.95
126.15	-3.8227	51.131	-6.0976	0.71374	-2.4817	-0.20804	0.21588	-0.16825	0.66022	-1.3176	3901.8	22.063	-1.6087	80.68	-58.423	76.145	76.057	21.89	-1.74	-6.098	0.78187	-2.4514	30.068	-4.95
126.15	-3.8173	51.117	-6.0986	0.71484	-2.4825	-0.21195	0.22424	-0.16447	0.66022	-1.3176	3901.2	22.057	-1.6064	80.68	-58.381	76.145	76.057	21.89	-1.74	-6.098	0.78187	-2.4514	30.068	-4.95
126.16	-3.8115	51.104	-6.0997	0.71598	-2.4833	-0.21557	0.23213	-0.16041	0.66022	-1.3176	3900.5	22.051	-1.604	80.679	-58.341	76.145	76.057	21.89	-1.74	-6.098	0.78187	-2.4514	30.068	-4.95
126.16	-3.8053	51.091	-6.1008	0.71716	-2.4841	-0.21887	0.23954	-0.15609	0.66022	-1.3176	3899.8	22.046	-1.6014	80.679	-58.303	76.146	76.057	21.89	-1.74	-6.098	0.78187	-2.4514	30.068	-4.95
126.17	-3.7987	51.078	-6.1019	0.71838	-2.4849	-0.22186	0.24646	-0.15152	0.66022	-1.3176	3899.2	22.04	-1.5986	80.678	-58.268	76.146	76.057	21.89	-1.74	-6.098	0.78187	-2.4514	30.068	-4.95
126.17	-3.7918	51.067	-6.103	0.71963	-2.4856	-0.22452	0.25287	-0.1467	0.66022	-1.3176	3898.5	22.035	-1.5957	80.677	-58.236	76.146	76.057	21.89	-1.74	-6.098	0.78187	-2.4514	30.068	-4.95
126.18	-3.7844	51.055	-6.1041	0.72091	-2.4864	-0.22685	0.25876	-0.14164	0.66022	-1.3176	3897.8	22.03	-1.5926	80.677	-58.206	76.146	76.057	21.89	-1.74	-6.098	0.78187	-2.4514	30.068	-4.95
126.18	-3.7768	51.045	-6.1053	0.72221	-2.4871	-0.22884	0.26414	-0.13637	0.66022	-1.3176	3897.1	22.025	-1.5894	80.676	-58.178	76.147	76.057	21.89	-1.74	-6.098	0.78187	-2.4514	30.068	-4.95
126.18	-3.7689	51.035	-6.1064	0.72355	-2.4877	-0.23049	0.26898	-0.13087	0.66022	-1.3176	3896.5	22.021	-1.5861	80.676	-58.153	76.147	76.057	21.89	-1.74	-6.098	0.78187	-2.4514	30.068	-4.95
126.19	-3.7607	51.025	-6.1076	0.7249	-2.4884	-0.2318	0.27329	-0.12518	0.66022	-1.3176	3895.8	22.017	-1.5826	80.675	-58.131	76.147	76.057	21.89	-1.74	-6.098	0.78187	-2.4514	30.068	-4.95
126.19	-3.7522	51.016	-6.1087	0.72628	-2.489	-0.23275	0.27707	-0.1193	0.66022	-1.3176	3895.1	22.013	-1.5791	80.675	-58.11	76.147	76.057	21.89	-1.74	-6.098	0.78187	-2.4514	30.068	-4.95
126.19	-3.7435	51.008	-6.1099	0.72767	-2.4896	-0.23336	0.2803	-0.11324	0.66022	-1.3176	3894.5	22.009	-1.5754	80.674	-58.093	76.148	76.057	21.89	-1.74	-6.098	0.78187	-2.4514	30.068	-4.95
126.19	-3.7347	51.001	-6.1111	0.72908	-2.4901	-0.23361	0.28299	-0.10702	0.66022	-1.3176	3893.8	22.006	-1.5717	80.674	-58.077	76.148	76.057	21.89	-1.74	-6.098	0.78187	-2.4514	30.068	-4.95
126.2	-3.7256	50.994	-6.1122	0.7305	-2.4906	-0.2335	0.28513	-0.10064	0.66022	-1.3176	3893.1	22.003	-1.5679	80.673	-58.065	76.148	76.057	21.89	-1.74	-6.098	0.78187	-2.4514	30.068	-4.95
126.2	-3.7165	50.988	-6.1134	0.73193	-2.4911	-0.23305	0.28673	-0.09413	0.66022	-1.3176	3892.4	22.0	-1.5641	80.673	-58.054	76.149	76.057	21.89	-1.74	-6.098	0.78187	-2.4514	30.068	-4.95
126.2	-3.7072	50.982	-6.1145	0.73337	-2.4916	-0.23237	0.28756	-0.087107	0.66022	-1.3176	3891.8	21.998	-1.5602	80.672	-58.047	76.149	76.057	21.89	-1.74	-6.098	0.78187	-2.4514	30.068	-4.95
126.2	-3.6978	50.977	-6.1157	0.73481	-2.492	-0.23132	0.28786	-0.08	0.66022	-1.3176	3891.1	21.996	-1.5563	80.672	-58.041	76.149	76.057	21.89	-1.74	-6.098	0.78187	-2.4514	30.068	-4.95
126.2	-3.6884	50.973	-6.1169	0.73625	-2.4924	-0.2299	0.28765	-0.072856	0.66022	-1.3176	3890.4	21.994	-1.5523	80.671	-58.038	76.149	76.057	21.89	-1.74	-6.098	0.78187	-2.4514	30.068	-4.95
126.2	-3.679	50.969	-6.118	0.73768	-2.4927	-0.2281	0.28695	-0.065689	0.66022	-1.3176	3889.8	21.992	-1.5483	80.671	-58.038	76.15	76.057	21.89	-1.74	-6.098	0.78187	-2.4514	30.068	-4.95
126.2	-3.6696	50.966	-6.1191	0.73911	-2.493	-0.22595	0.28576	-0.058512	0.66022	-1.3176	3889.1	21.991	-1.5444	80.67	-58.04	76.15	76.057	21.89	-1.74	-6.098	0.78187	-2.4514	30.068	-4.95
126.2	-3.6602	50.964	-6.1203	0.74054	-2.4933	-0.22344	0.28409	-0.051339	0.66022	-1.3176	3888.4	21.99	-1.5404	80.669	-58.044	76.15	76.057	21.89	-1.74	-6.098	0.78187	-2.4514	30.068	-4.95
126.2	-3.6508	50.963	-6.1214	0.74195	-2.4935	-0.22059	0.28195	-0.044183	0.66022	-1.3176	3887.8	21.99	-1.5365	80.669	-58.051	76.15	76.057	21.89	-1.74	-6.098	0.78187	-2.4514	30.068	-4.95
126.2	-3.6415	50.962	-6.1225	0.74336	-2.4937	-0.21739	0.27935	-0.037057	0.66022	-1.3176	3887.1	21.989	-1.5326	80.668	-58.061	76.15	76.057	21.89	-1.74	-6.098	0.78187	-2.4514	30.068	-4.95
126.2	-3.6324	50.961	-6.1235	0.74475	-2.4939	-0.21388	0.2763	-0.029974	0.66022	-1.3176	3886.4	21.989	-1.5288	80.668	-58.073	76.151	76.057	21.89	-1.74	-6.098	0.78187	-2.4514	30.068	-4.95
126.2	-3.6233	50.961	-6.1246	0.74612	-2.494	-0.21004	0.27282	-0.022947	0.66022	-1.3176	3885.7	21.989	-1.525	80.667	-58.087	76.151	76.057	21.89	-1.74	-6.098	0.78187	-2.4514	30.068	-4.95
126.2	-3.6145	50.962	-6.1256	0.74747	-2.4941	-0.2059	0.26892	-0.015988	0.66022	-1.3176	3885.1	21.99	-1.5213	80.666	-58.104	76.151	76.057	21.89	-1.74	-6.098	0.78187	-2.4514	30.068	-4.95
126.2	-3.6058	50.964	-6.1267	0.74881	-2.4942	-0.20147	0.26461	-0.0091096	0.66022	-1.3176	3884.4	21.991	-1.5176	80.666	-58.123	76.151	76.057	21.89	-1.74	-6.098	0.78187	-2.4514	30.068	-4.95
126.2	-3.5973	50.966	-6.1277	0.75012	-2.4942	-0.19676	0.25991	-0.002323	0.66022	-1.3176	3883.7	21.992	-1.514	80.665	-58.145	76.151	76.057	21.89	-1.74	-6.098	0.78187	-2.4514	30.068	-4.95
126.19	-3.589	50.968	-6.1286	0.75141	-2.4942	-0.19177	0.25483	0.0043602	0.66022	-1.3176	3883.1	21.993	-1.5106	80.664	-58.169	76.151	76.057	21.89	-1.74	-6.098	0.78187	-2.4514	30.068	-4.95
126.19	-3.5809	50.971	-6.1296	0.75267	-2.4942	-0.18653	0.24939	0.010929	0.66022	-1.3176	3882.4	21.995	-1.5072	80.664	-58.196	76.152	76.057	21.89	-1.74	-6.098	0.78187	-2.4514	30.068	-4.95
126.19	-3.5731	50.975	-6.1305	0.7539	-2.4941	-0.18105	0.24361	0.017373	0.66022	-1.3176	3881.7	21.997	-1.5039	80.663	-58.225	76.152	76.057	21.89	-1.74	-6.098	0.78187	-2.4514	30.068	-4.95
126.19	-3.5656	50.979	-6.1314	0.7551	-2.494	-0.17534	0.2375	0.023681	0.66022	-1.3176	3881.0	21.999	-1.5008	80.662	-58.256	76.152	76.057	21.89	-1.74	-6.098	0.78187	-2.4514	30.068	-4.95
126.18	-3.5584	50.984	-6.1323	0.75627	-2.4939	-0.16946	0.231	0.029983	0.66022	-1.3176	3880.4	22.001	-1.4977	80.662	-58.291	76.152	76.057	21.89	-1.74	-6.098	0.78187	-2.4514	30.068	-4.95
126.18	-3.5514	50.989	-6.1331	0.75741	-2.4937	-0.16346	0.22404	0.036418	0.66022	-1.3176	3879.7	22.003	-1.4948	80.661	-58.327	76.152	76.057	21.89	-1.74	-6.098	0.78187	-2.4514	30.068	-4.95
126.18	-3.5448	50.994	-6.1339	0.75851	-2.4935	-0.15727	0.21678	0.042717	0.66022	-1.3176	3879.0	22.006	-1.492	80.66	-58.366	76.152	76.057	21.89	-1.74	-6.098	0.78187	-2.4514	30.068	-4.95
126.17	-3.5385	51.0	-6.1347	0.75958	-2.4933	-0.1509	0.20924	0.04887	0.66022	-1.3176	3878.4	22.009	-1.4894	80.659	-58.407	76.152	76.057	21.89	-1.74	-6.098	0.78187	-2.4514	30.068	-4.95
126.17	-3.5325	51.006	-6.1354	0.76061	-2.493	-0.14438	0.20145	0.054866	0.66022	-1.3176	3877.7	22.012	-1.4869	80.659	-58.451	76.152	76.057	21.89	-1.74	-6.098	0.78187	-2.4514	30.068	-4.95
126.17	-3.5269	51.013	-6.1361	0.76159	-2.4927	-0.13771	0.19342	0.060695	0.66022	-1.3176	3877.0	22.015	-1.4846	80.658	-58.498	76.152	76.057	21.89	-1.74	-6.098	0.78187	-2.4514	30.068	-4.95
126.16	-3.5217	51.02	-6.1368	0.76254	-2.4924	-0.1309	0.18517	0.066348	0.66022	-1.3176	3876.3	22.018	-1.4824	80.657	-58.546	76.152	76.057	21.89	-1.74	-6.098	0.78187	-2.4514	30.068	-4.95
126.16	-3.5168	51.027	-6.1374	0.76345	-2.4921	-0.12398	0.17672	0.071815	0.66022	-1.3176	3875.7	22.022	-1.4803	80.656	-58.597	76.152	76.057	21.89	-1.74	-6.098	0.78187	-2.4514	30.068	-4.95
126.15	-3.5123	51.034	-6.138	0.76431	-2.4917	-0.11695	0.16811	0.077088	0.66022	-1.3176	3875.0	22.025	-1.4785	80.655	-58.651	76.152	76.057	21.89	-1.74	-6.098	0.78187	-2.4514	30.068	-4.95
126.15	-3.5082	51.042	-6.1386	0.76513	-2.4913	-0.10983	0.15934	0.082159	0.66022	-1.3176	3874.3	22.029	-1.4767	80.654	-58.707	76.152	76.057	21.89	-1.74	-6.098	0.78187	-2.4514	30.068	-4.95
126.14	-3.5044	51.05	-6.1391	0.7659	-2.4909	-0.10264	0.15043	0.087021	0.66022	-1.3176	3873.7	22.033	-1.4752	80.653	-58.765	76.152	76.057	21.89	-1.74	-6.098	0.78187	-2.4514	30.068	-4.95
126.14	-3.5011	51.058	-6.1396	0.76663	-2.4904	-0.095393	0.14142	0.091666	0.66022	-1.3176	3873.0	22.037	-1.4738	80.653	-58.826	76.152	76.057	21.89	-1.74	-6.098	0.78187	-2.4514	30.068	-4.95
126.13	-3.4981	51.067	-6.1401	0.76731	-2.49	-0.088099	0.13232	0.09609	0.66022	-1.3176	3872.3	22.041	-1.4725	80.652	-58.889	76.152	76.057	21.89	-1.74	-6.098	0.78187	-2.4514	30.068	-4.95
126.13	-3.4955	51.075	-6.1405	0.76795	-2.4895	-0.080774	0.12315	0.10029	0.66022	-1.3176	3871.6	22.045	-1.4715	80.651	-58.955	76.152	76.057	21.89	-1.74	-6.098	0.78187	-2.4514	30.068	-4.95
126.12	-3.4933	51.084	-6.1409	0.76855	-2.489	-0.073434	0.11393	0.10425	0.66022	-1.3176	3871.0	22.049	-1.4706	80.65	-59.023	76.151	76.057	21.89	-1.74	-6.098	0.78187	-2.4514	30.068	-4.95
126.12	-3.4915	51.092	-6.1412	0.76909	-2.4884	-0.066093	0.10469	0.10798	0.66022	-1.3176	3870.3	22.054	-1.4698	80.649	-59.093	76.151	76.057	21.89	-1.74	-6.098	0.78187	-2.4514	30.068	-4.95
126.11	-3.4901	51.101	-6.1415	0.76959	-2.4879	-0.058579	0.095967	0.11142	0.66022	-1.3176	3869.6	22.058	-1.4692	80.648	-59.166	76.151	76.057	21.89	-1.74	-6.098	0.78187	-2.4514	30.068	-4.95
126.11	-3.489	51.11	-6.1418	0.77005	-2.4873	-0.050939	0.087669	0.11461	0.66022	-1.3176	3869.0	22.062	-1.4688	80.647	-59.241	76.151	76.057	21.89	-1.74	-6.098	0.78187	-2.4514	30.068	-4.95
126.1	-3.4883	51.119	-6.142	0.77047	-2.4867	-0.043333	0.079377	0.11757	0.66022	-1.3176	3868.3	22.066	-1.4685	80.646	-59.318	76.151	76.057	21.89	-1.74	-6.098	0.78187	-2.4514	30.068	-4.95
126.1	-3.488	51.128	-6.1422	0.77085	-2.4861	-0.035774	0.071107	0.1203	0.66022	-1.3176	3867.6	22.071	-1.4684	80.645	-59.398	76.151	76.057	21.89	-1.74	-6.098	0.78187	-2.4514	30.068	-4.95
126.09	-3.488	51.136	-6.1424	0.77118	-2.4855	-0.028274	0.062873	0.12281	0.66022	-1.3176	3866.9	22.075	-1.4684	80.644	-59.48	76.151	76.057	21.89	-1.74	-6.098	0.78187	-2.4514	30.068	-4.95
126.09	-3.4883	51.145	-6.1425	0.77148	-2.4849	-0.020848	0.054691	0.1251	0.66022	-1.3176	3866.3	22.079	-1.4686	80.643	-59.564	76.15	76.057	21.89	-1.74	-6.098	0.78187	-2.4514	30.068	-4.95
126.08	-3.489	51.154	-6.1426	0.77173	-2.4843	-0.013505	0.046572	0.12715	0.66022	-1.3176	3865.6	22.084	-1.4689	80.642	-59.65	76.15	76.057	21.89	-1.74	-6.098	0.78187	-2.4514	30.068	-4.95
126.08	-3.49	51.163	-6.1427	0.77194	-2.4836	-0.0062593	0.038532	0.12898	0.66022	-1.3176	3864.9	22.088	-1.4693	80.641	-59.739	76.15	76.057	21.89	-1.74	-6.098	0.78187	-2.4514	30.068	-4.95
126.07	-3.4913	51.171	-6.1427	0.77211	-2.483	0.00087902	0.030582	0.13058	0.66022	-1.3176	3864.2	22.092	-1.4699	80.64	-59.829	76.15	76.057	21.89	-1.74	-6.098	0.78187	-2.4514	30.068	-4.95
126.06	-3.493	51.18	-6.1426	0.77225	-2.4823	0.0078987	0.022735	0.13196	0.66022	-1.3176	3863.6	22.096	-1.4706	80.639	-59.922	76.15	76.057	21.89	-1.74	-6.098	0.78187	-2.4514	30.068	-4.95
126.06	-3.4949	51.188	-6.1426	0.77234	-2.4817	0.014789	0.015003	0.13312	0.66022	-1.3176	3862.9	22.1	-1.4714	80.638	-60.017	76.15	76.057	21.89	-1.74	-6.098	0.78187	-2.4514	30.068	-4.95
126.05	-3.4971	51.197	-6.1425	0.7724	-2.481	0.02154	0.0073962	0.13405	0.66022	-1.3176	3862.2	22.104	-1.4724	80.637	-60.115	76.149	76.057	21.89	-1.74	-6.098	0.78187	-2.4514	30.068	-4.95
126.05	-3.4995	51.205	-6.1424	0.77242	-2.4803	0.028142	-7.4167e-05	0.13477	0.66022	-1.3176	3861.5	22.108	-1.4734	80.636	-60.214	76.149	76.057	21.89	-1.74	-6.098	0.78187	-2.4514	30.068	-4.95
126.04	-3.5022	51.213	-6.1422	0.7724	-2.4797	0.034586	-0.0073984	0.13526	0.66022	-1.3176	3860.9	22.112	-1.4746	80.635	-60.315	76.149	76.057	21.89	-1.74	-6.098	0.78187	-2.4514	30.068	-4.95
126.04	-3.5051	51.221	-6.142	0.77234	-2.479	0.040863	-0.014567	0.13555	0.66022	-1.3176	3860.2	22.116	-1.4758	80.634	-60.419	76.149	76.057	21.89	-1.74	-6.098	0.78187	-2.4514	30.068	-4.95
126.03	-3.5082	51.228	-6.1418	0.77225	-2.4783	0.046965	-0.021571	0.13562	0.66022	-1.3176	3859.5	22.12	-1.4771	80.633	-60.524	76.149	76.057	21.89	-1.74	-6.098	0.78187	-2.4514	30.068	-4.95
126.03	-3.5115	51.236	-6.1416	0.77213	-2.4776	0.052884	-0.028403	0.1355	0.66022	-1.3176	3858.8	22.124	-1.4786	80.632	-60.632	76.149	76.057	21.89	-1.74	-6.098	0.78187	-2.4514	30.068	-4.95
126.02	-3.5151	51.243	-6.1413	0.77197	-2.4769	0.058614	-0.035055	0.13516	0.66022	-1.3176	3858.2	22.127	-1.4801	80.631	-60.741	76.148	76.057	21.89	-1.74	-6.098	0.78187	-2.4514	30.068	-4.95
126.02	-3.5187	51.25	-6.141	0.77178	-2.4763	0.064147	-0.041521	0.13464	0.66022	-1.3176	3857.5	22.131	-1.4816	80.63	-60.852	76.148	76.057	21.89	-1.74	-6.098	0.78187	-2.4514	30.068	-4.95
126.01	-3.5226	51.257	-6.1406	0.77155	-2.4756	0.069478	-0.047793	0.13392	0.66022	-1.3176	3856.8	22.134	-1.4833	80.629	-60.965	76.148	76.057	21.89	-1.74	-6.098	0.78187	-2.4514	30.068	-4.95
126.01	-3.5265	51.263	-6.1403	0.7713	-2.4749	0.074601	-0.053867	0.13301	0.66022	-1.3176	3856.1	22.137	-1.4849	80.628	-61.081	76.148	76.057	21.89	-1.74	-6.098	0.78187	-2.4514	30.068	-4.95
126.01	-3.5306	51.27	-6.1399	0.77101	-2.4743	0.079511	-0.059737	0.13193	0.66022	-1.3176	3855.5	22.141	-1.4867	80.627	-61.198	76.148	76.057	21.89	-1.74	-6.098	0.78187	-2.4514	30.068	-4.95
126.0	-3.5348	51.276	-6.1395	0.7707	-2.4736	0.084204	-0.0654	0.13067	0.66022	-1.3176	3854.8	22.144	-1.4885	80.626	-61.316	76.148	76.057	21.89	-1.74	-6.098	0.78187	-2.4514	30.068	-4.95
126.0	-3.539	51.282	-6.1391	0.77036	-2.473	0.088677	-0.070851	0.12923	0.66022	-1.3176	3854.1	22.147	-1.4903	80.625	-61.437	76.148	76.057	21.89	-1.74	-6.098	0.78187	-2.4514	30.068	-4.95
125.99	-3.5434	51.287	-6.1386	0.76999	-2.4723	0.092925	-0.076088	0.12764	0.66022	-1.3176	3853.4	22.149	-1.4921	80.625	-61.559	76.148	76.057	21.89	-1.74	-6.098	0.78187	-2.4514	30.068	-4.95
125.99	-3.5477	51.293	-6.1381	0.7696	-2.4717	0.096947	-0.081107	0.12589	0.66022	-1.3176	3852.8	22.152	-1.494	80.624	-61.683	76.148	76.057	21.89	-1.74	-6.098	0.78187	-2.4514	30.068	-4.95
125.99	-3.5522	51.298	-6.1376	0.76918	-2.4711	0.10074	-0.085907	0.12399	0.66022	-1.3176	3852.1	22.155	-1.4958	80.623	-61.808	76.148	76.057	21.89	-1.74	-6.098	0.78187	-2.4514	30.068	-4.95
125.98	-3.5566	51.302	-6.1371	0.76874	-2.4704	0.1043	-0.090487	0.12194	0.66022	-1.3176	3851.4	22.157	-1.4977	80.622	-61.936	76.148	76.057	21.89	-1.74	-6.098	0.78187	-2.4514	30.068	-4.95
125.98	-3.561	51.307	-6.1366	0.76828	-2.4698	0.10763	-0.094846	0.11976	0.66022	-1.3176	3850.7	22.159	-1.4996	80.621	-62.064	76.147	76.057	21.89	-1.74	-6.098	0.78187	-2.4514	30.068	-4.95
125.98	-3.5655	51.311	-6.136	0.76779	-2.4693	0.11073	-0.098983	0.11745	0.66022	-1.3176	3850.1	22.162	-1.5015	80.62	-62.195	76.147	76.057	21.89	-1.74	-6.098	0.78187	-2.4514	30.068	-4.95
125.97	-3.5699	51.315	-6.1355	0.76729	-2.4687	0.1136	-0.1029	0.11502	0.66022	-1.3176	3849.4	22.164	-1.5034	80.619	-62.327	76.147	76.057	21.89	-1.74	-6.098	0.78187	-2.4514	30.068	-4.95
125.97	-3.5742	51.319	-6.1349	0.76677	-2.4681	0.11624	-0.1066	0.11247	0.66022	-1.3176	3848.7	22.166	-1.5052	80.619	-62.46	76.148	76.057	21.89	-1.74	-6.098	0.78187	-2.4514	30.068	-4.95
125.97	-3.5785	51.323	-6.1343	0.76622	-2.4675	0.11864	-0.11007	0.10981	0.66022	-1.3176	3848.0	22.168	-1.507	80.618	-62.594	76.148	76.057	21.89	-1.74	-6.098	0.78187	-2.4514	30.068	-4.95
125.96	-3.5828	51.326	-6.1337	0.76566	-2.467	0.12082	-0.11333	0.10705	0.66022	-1.3176	3847.3	22.169	-1.5088	80.617	-62.73	76.148	76.057	21.89	-1.74	-6.098	0.78187	-2.4514	30.068	-4.95
125.96	-3.5869	51.329	-6.1331	0.76509	-2.4665	0.12277	-0.11638	0.10419	0.66022	-1.3176	3846.7	22.171	-1.5106	80.616	-62.868	76.148	76.057	21.89	-1.74	-6.098	0.78187	-2.4514	30.068	-4.95
125.96	-3.591	51.332	-6.1325	0.7645	-2.466	0.1245	-0.11921	0.10125	0.66022	-1.3176	3846.0	22.172	-1.5123	80.616	-63.006	76.148	76.057	21.89	-1.74	-6.098	0.78187	-2.4514	30.068	-4.95
125.96	-3.595	51.334	-6.1319	0.7639	-2.4655	0.126	-0.12183	0.098227	0.66022	-1.3176	3845.3	22.174	-1.514	80.615	-63.146	76.148	76.057	21.89	-1.74	-6.098	0.78187	-2.4514	30.068	-4.95
125.95	-3.5988	51.337	-6.1312	0.76328	-2.465	0.12729	-0.12425	0.095131	0.66022	-1.3176	3844.6	22.175	-1.5157	80.614	-63.287	76.148	76.057	21.89	-1.74	-6.098	0.78187	-2.4514	30.068	-4.95
125.95	-3.6026	51.339	-6.1306	0.76266	-2.4645	0.12836	-0.12646	0.09197	0.66022	-1.3176	3844.0	22.176	-1.5172	80.614	-63.43	76.148	76.057	21.89	-1.74	-6.098	0.78187	-2.4514	30.068	-4.95
125.95	-3.6062	51.341	-6.13	0.76202	-2.4641	0.12923	-0.12848	0.088751	0.66022	-1.3176	3843.3	22.177	-1.5188	80.613	-63.573	76.148	76.057	21.89	-1.74	-6.098	0.78187	-2.4514	30.068	-4.95
125.95	-3.6096	51.343	-6.1293	0.76137	-2.4636	0.12988	-0.1303	0.085479	0.66022	-1.3176	3842.6	22.178	-1.5202	80.612	-63.717	76.148	76.057	21.89	-1.74	-6.098	0.78187	-2.4514	30.068	-4.95
125.94	-3.6129	51.344	-6.1287	0.76072	-2.4632	0.13034	-0.13194	0.082162	0.66022	-1.3176	3841.9	22.179	-1.5216	80.612	-63.862	76.149	76.057	21.89	-1.74	-6.098	0.78187	-2.4514	30.068	-4.95
125.94	-3.6161	51.346	-6.128	0.76005	-2.4628	0.1306	-0.13339	0.078807	0.66022	-1.3176	3841.2	22.18	-1.523	80.611	-64.009	76.149	76.057	21.89	-1.74	-6.098	0.78187	-2.4514	30.068	-4.95
125.94	-3.6191	51.347	-6.1273	0.75938	-2.4624	0.13066	-0.13466	0.075419	0.66022	-1.3176	3840.6	22.181	-1.5243	80.611	-64.156	76.149	76.057	21.89	-1.74	-6.098	0.78187	-2.4514	30.068	-4.95
125.94	-3.6219	51.348	-6.1267	0.75871	-2.462	0.13055	-0.13576	0.072007	0.66022	-1.3176	3839.9	22.182	-1.5254	80.61	-64.304	76.149	76.057	21.89	-1.74	-6.098	0.78187	-2.4514	30.068	-4.95
125.94	-3.6245	51.349	-6.126	0.75803	-2.4617	0.13025	-0.13669	0.068574	0.66022	-1.3176	3839.2	22.182	-1.5266	80.609	-64.453	76.15	76.057	21.89	-1.74	-6.098	0.78187	-2.4514	30.068	-4.95
125.94	-3.627	51.35	-6.1254	0.75734	-2.4614	0.12978	-0.13746	0.065129	0.66022	-1.3176	3838.5	22.183	-1.5276	80.609	-64.602	76.15	76.057	21.89	-1.74	-6.098	0.78187	-2.4514	30.068	-4.95
125.94	-3.6293	51.35	-6.1247	0.75665	-2.461	0.12914	-0.13807	0.061676	0.66022	-1.3176	3837.8	22.183	-1.5286	80.608	-64.752	76.15	76.057	21.89	-1.74	-6.098	0.78187	-2.4514	30.068	-4.95
125.93	-3.6314	51.351	-6.1241	0.75596	-2.4607	0.12834	-0.13853	0.058221	0.66022	-1.3176	3837.2	22.184	-1.5295	80.608	-64.903	76.151	76.057	21.89	-1.74	-6.098	0.78187	-2.4514	30.068	-4.95
125.93	-3.6333	51.351	-6.1235	0.75527	-2.4605	0.12739	-0.13885	0.05477	0.66022	-1.3176	3836.5	22.184	-1.5303	80.607	-65.054	76.151	76.057	21.89	-1.74	-6.098	0.78187	-2.4514	30.068	-4.95
125.93	-3.635	51.352	-6.1228	0.75457	-2.4602	0.12629	-0.13903	0.051328	0.66022	-1.3176	3835.8	22.184	-1.531	80.607	-65.206	76.151	76.057	21.89	-1.74	-6.098	0.78187	-2.4514	30.068	-4.95
125.93	-3.6365	51.352	-6.1222	0.75388	-2.46	0.12505	-0.13907	0.0479	0.66022	-1.3176	3835.1	22.184	-1.5317	80.607	-65.358	76.152	76.057	21.89	-1.74	-6.098	0.78187	-2.4514	30.068	-4.95
125.93	-3.6379	51.352	-6.1216	0.75318	-2.4597	0.12367	-0.13899	0.04449	0.66022	-1.3176	3834.5	22.185	-1.5323	80.606	-65.51	76.152	76.057	21.89	-1.74	-6.098	0.78187	-2.4514	30.068	-4.95
125.93	-3.6391	51.352	-6.121	0.75249	-2.4595	0.12217	-0.13879	0.041104	0.66022	-1.3176	3833.8	22.185	-1.5328	80.606	-65.663	76.152	76.057	21.89	-1.74	-6.098	0.78187	-2.4514	30.068	-4.95
125.93	-3.6401	51.352	-6.1204	0.75179	-2.4593	0.12055	-0.13848	0.037746	0.66022	-1.3176	3833.1	22.185	-1.5332	80.605	-65.816	76.153	76.057	21.89	-1.74	-6.098	0.78187	-2.4514	30.068	-4.95
125.93	-3.6409	51.352	-6.1198	0.7511	-2.4591	0.11881	-0.13806	0.034419	0.66022	-1.3176	3832.4	22.185	-1.5335	80.605	-65.968	76.153	76.057	21.89	-1.74	-6.098	0.78187	-2.4514	30.068	-4.95
125.93	-3.6415	51.352	-6.1192	0.75041	-2.459	0.11697	-0.13754	0.031127	0.66022	-1.3176	3831.7	22.185	-1.5338	80.605	-66.121	76.154	76.057	21.89	-1.74	-6.098	0.78187	-2.4514	30.068	-4.95
125.93	-3.642	51.352	-6.1186	0.74973	-2.4588	0.11503	-0.13692	0.027875	0.66022	-1.3176	3831.1	22.185	-1.534	80.604	-66.273	76.154	76.057	21.89	-1.74	-6.098	0.78187	-2.4514	30.068	-4.95
125.93	-3.6423	51.352	-6.118	0.74904	-2.4587	0.113	-0.13621	0.024665	0.66022	-1.3176	3830.4	22.185	-1.5342	80.604	-66.424	76.155	76.057	21.89	-1.74	-6.098	0.78187	-2.4514	30.068	-4.95
125.93	-3.6424	51.352	-6.1175	0.74836	-2.4586	0.11088	-0.13541	0.0215	0.66022	-1.3176	3829.7	22.185	-1.5342	80.604	-66.575	76.155	76.057	21.89	-1.74	-6.098	0.78187	-2.4514	30.068	-4.95
125.93	-3.6424	51.352	-6.1169	0.74769	-2.4585	0.10868	-0.13453	0.018384	0.66022	-1.3176	3829.0	22.185	-1.5342	80.603	-66.723	76.155	76.057	21.89	-1.74	-6.098	0.78187	-2.4514	30.068	-4.95
125.92	-3.6422	51.351	-6.1164	0.74702	-2.4584	0.10641	-0.13358	0.015318	0.66022	-1.3176	3828.3	22.185	-1.5342	80.603	-66.87	76.156	76.057	21.89	-1.74	-6.098	0.78187	-2.4514	30.068	-4.95
125.92	-3.6419	51.351	-6.1158	0.74635	-2.4583	0.10407	-0.13256	0.012305	0.66022	-1.3176	3827.7	22.185	-1.534	80.603	-67.012	76.156	76.057	21.89	-1.74	-6.098	0.78187	-2.4514	30.068	-4.95
125.92	-3.6415	51.351	-6.1153	0.74569	-2.4583	0.10167	-0.13148	0.009347	0.66022	-1.3176	3827.0	22.185	-1.5339	80.602	-67.148	76.157	76.057	21.89	-1.74	-6.098	0.78187	-2.4514	30.068	-4.95
125.92	-3.641	51.351	-6.1148	0.74504	-2.4582	0.099223	-0.13033	0.006446	0.66022	-1.3176	3826.3	22.185	-1.5336	80.602	-67.272	76.157	76.057	21.89	-1.74	-6.098	0.78187	-2.4514	30.068	-4.95
125.92	-3.6403	51.351	-6.1143	0.74439	-2.4582	0.096725	-0.12913	0.0036033	0.66022	-1.3176	3825.6	22.186	-1.5334	80.602	-67.375	76.158	76.057	21.89	-1.74	-6.098	0.78187	-2.4514	30.068	-4.95
125.92	-3.6396	51.351	-6.1139	0.74375	-2.4582	0.094185	-0.12787	0.00082028	0.66022	-1.3176	3824.9	22.186	-1.5331	80.601	-67.439	76.158	76.057	21.89	-1.74	-6.098	0.78187	-2.4514	30.068	-4.95
125.92	-3.6387	51.351	-6.1134	0.74311	-2.4582	0.09161	-0.12657	-0.001902	0.66022	-1.3176	3824.2	22.186	-1.5327	80.601	-67.443	76.159	76.057	21.89	-1.74	-6.098	0.78187	-2.4514	30.068	-4.95
125.92	-3.6378	51.351	-6.1129	0.74248	-2.4582	0.089004	-0.12522	-0.0045626	0.66022	-1.3176	3823.6	22.186	-1.5323	80.601	-67.385	76.16	76.057	21.89	-1.74	-6.098	0.78187	-2.4514	30.068	-4.95
125.92	-3.6367	51.351	-6.1125	0.74186	-2.4582	0.086372	-0.12383	-0.0071611	0.66022	-1.3176	3822.9	22.186	-1.5319	80.601	-67.286	76.16	76.057	21.89	-1.74	-6.098	0.78187	-2.4514	30.068	-4.95
125.92	-3.6357	51.352	-6.1121	0.74124	-2.4583	0.08372	-0.1224	-0.0096968	0.66022	-1.3176	3822.2	22.186	-1.5314	80.6	-67.165	76.161	76.057	21.89	-1.74	-6.098	0.78187	-2.4514	30.068	-4.95
125.92	-3.6345	51.352	-6.1117	0.74064	-2.4583	0.081053	-0.12094	-0.01217	0.66022	-1.3176	3821.5	22.186	-1.531	80.6	-67.031	76.161	76.057	21.89	-1.74	-6.098	0.78187	-2.4514	30.068	-4.95
125.92	-3.6334	51.352	-6.1113	0.74003	-2.4584	0.078374	-0.11944	-0.01458	0.66022	-1.3176	3820.8	22.186	-1.5305	80.6	-66.891	76.162	76.057	21.89	-1.74	-6.098	0.78187	-2.4514	30.068	-4.95
125.92	-3.6322	51.352	-6.1109	0.73944	-2.4585	0.075688	-0.11791	-0.016927	0.66022	-1.3176	3820.2	22.187	-1.53	80.6	-66.747	76.162	76.057	21.89	-1.74	-6.098	0.78187	-2.4514	30.068	-4.95
125.92	-3.631	51.353	-6.1105	0.73886	-2.4586	0.072999	-0.11635	-0.019211	0.66022	-1.3176	3819.5	22.187	-1.5295	80.599	-66.601	76.163	76.057	21.89	-1.74	-6.098	0.78187	-2.4514	30.068	-4.95
125.92	-3.6298	51.353	-6.1102	0.73828	-2.4587	0.070311	-0.11477	-0.021434	0.66022	-1.3176	3818.8	22.187	-1.529	80.599	-66.454	76.163	76.057	21.89	-1.74	-6.098	0.78187	-2.4514	30.068	-4.95
125.92	-3.6286	51.354	-6.1098	0.73771	-2.4588	0.067627	-0.11316	-0.023595	0.66022	-1.3176	3818.1	22.187	-1.5285	80.599	-66.305	76.164	76.057	21.89	-1.74	-6.098	0.78187	-2.4514	30.068	-4.95
125.92	-3.6274	51.354	-6.1095	0.73715	-2.4589	0.06495	-0.11152	-0.025696	0.66022	-1.3176	3817.4	22.188	-1.528	80.598	-66.157	76.164	76.057	21.89	-1.74	-6.098	0.78187	-2.4514	30.068	-4.95
125.92	-3.6262	51.355	-6.1092	0.73659	-2.459	0.062284	-0.10985	-0.027738	0.66022	-1.3176	3816.8	22.188	-1.5275	80.598	-66.008	76.165	76.057	21.89	-1.74	-6.098	0.78187	-2.4514	30.068	-4.95
125.91	-3.6251	51.355	-6.1089	0.73605	-2.4592	0.05963	-0.10817	-0.02972	0.66022	-1.3176	3816.1	22.189	-1.527	80.598	-65.859	76.165	76.057	21.89	-1.74	-6.098	0.78187	-2.4514	30.068	-4.95
125.91	-3.624	51.356	-6.1086	0.73551	-2.4593	0.056992	-0.10646	-0.031645	0.66022	-1.3176	3815.4	22.189	-1.5266	80.598	-65.711	76.166	76.057	21.89	-1.74	-6.098	0.78187	-2.4514	30.068	-4.95
125.91	-3.623	51.357	-6.1083	0.73498	-2.4595	0.054372	-0.10472	-0.033514	0.66022	-1.3176	3814.7	22.189	-1.5262	80.597	-65.562	76.166	76.057	21.89	-1.74	-6.098	0.78187	-2.4514	30.068	-4.95
125.91	-3.622	51.358	-6.108	0.73446	-2.4597	0.051771	-0.10296	-0.035328	0.66022	-1.3176	3814.1	22.19	-1.5258	80.597	-65.415	76.167	76.057	21.89	-1.74	-6.098	0.78187	-2.4514	30.068	-4.95
125.91	-3.6212	51.358	-6.1078	0.73395	-2.4599	0.049191	-0.10118	-0.037089	0.66022	-1.3176	3813.4	22.19	-1.5254	80.597	-65.268	76.167	76.057	21.89	-1.74	-6.098	0.78187	-2.4514	30.068	-4.95
125.91	-3.6204	51.359	-6.1075	0.73345	-2.46	0.046633	-0.099366	-0.038797	0.66022	-1.3176	3812.7	22.191	-1.5251	80.596	-65.121	76.168	76.057	21.89	-1.74	-6.098	0.78187	-2.4514	30.068	-4.95
125.91	-3.6197	51.36	-6.1073	0.73296	-2.4602	0.044099	-0.09753	-0.040455	0.66022	-1.3176	3812.0	22.191	-1.5248	80.596	-64.976	76.168	76.057	21.89	-1.74	-6.098	0.78187	-2.4514	30.068	-4.95
125.91	-3.6192	51.361	-6.1071	0.73248	-2.4604	0.041589	-0.095666	-0.042064	0.66022	-1.3176	3811.3	22.192	-1.5246	80.595	-64.831	76.168	76.057	21.89	-1.74	-6.098	0.78187	-2.4514	30.068	-4.95
125.91	-3.6187	51.362	-6.1069	0.732	-2.4607	0.039105	-0.093773	-0.043625	0.66022	-1.3176	3810.7	22.192	-1.5244	80.595	-64.687	76.169	76.057	21.89	-1.74	-6.098	0.78187	-2.4514	30.068	-4.95
125.91	-3.6184	51.362	-6.1067	0.73154	-2.4609	0.036646	-0.09185	-0.045141	0.66022	-1.3176	3810.0	22.193	-1.5243	80.595	-64.544	76.169	76.057	21.89	-1.74	-6.098	0.78187	-2.4514	30.068	-4.95
125.91	-3.6182	51.363	-6.1065	0.73109	-2.4611	0.034212	-0.089895	-0.046612	0.66022	-1.3176	3809.3	22.193	-1.5242	80.594	-64.402	76.17	76.057	21.89	-1.74	-6.098	0.78187	-2.4514	30.068	-4.95
125.9	-3.6182	51.364	-6.1064	0.73064	-2.4613	0.031804	-0.087907	-0.048041	0.66022	-1.3176	3808.6	22.194	-1.5242	80.594	-64.261	76.17	76.057	21.89	-1.74	-6.098	0.78187	-2.4514	30.068	-4.95
125.9	-3.6183	51.365	-6.1062	0.73021	-2.4616	0.029422	-0.085882	-0.049428	0.66022	-1.3176	3807.9	22.194	-1.5243	80.593	-64.121	76.17	76.057	21.89	-1.74	-6.098	0.78187	-2.4514	30.068	-4.95
125.9	-3.6186	51.365	-6.1061	0.72978	-2.4618	0.027065	-0.08382	-0.050776	0.66022	-1.3176	3807.3	22.194	-1.5244	80.593	-63.982	76.171	76.057	21.89	-1.74	-6.098	0.78187	-2.4514	30.068	-4.95
125.9	-3.619	51.366	-6.1059	0.72937	-2.4621	0.024733	-0.081718	-0.052086	0.66022	-1.3176	3806.6	22.195	-1.5246	80.592	-63.844	76.171	76.057	21.89	-1.74	-6.098	0.78187	-2.4514	30.068	-4.95
125.9	-3.6196	51.367	-6.1058	0.72896	-2.4624	0.022424	-0.079574	-0.053359	0.66022	-1.3176	3805.9	22.195	-1.5248	80.592	-63.708	76.171	76.057	21.89	-1.74	-6.098	0.78187	-2.4514	30.068	-4.95
125.9	-3.6204	51.367	-6.1057	0.72857	-2.4626	0.020139	-0.077386	-0.054596	0.66022	-1.3176	3805.2	22.196	-1.5252	80.591	-63.572	76.172	76.057	21.89	-1.74	-6.098	0.78187	-2.4514	30.068	-4.95
125.9	-3.6213	51.368	-6.1056	0.72819	-2.4629	0.017876	-0.075152	-0.0558	0.66022	-1.3176	3804.5	22.196	-1.5256	80.591	-63.438	76.172	76.057	21.89	-1.74	-6.098	0.78187	-2.4514	30.068	-4.95
125.9	-3.6224	51.368	-6.1055	0.72782	-2.4632	0.015633	-0.072869	-0.056971	0.66022	-1.3176	3803.9	22.196	-1.5261	80.59	-63.306	76.172	76.057	21.89	-1.74	-6.098	0.78187	-2.4514	30.068	-4.95
125.89	-3.6237	51.368	-6.1055	0.72746	-2.4635	0.01341	-0.070534	-0.05811	0.66022	-1.3176	3803.2	22.197	-1.5266	80.59	-63.175	76.172	76.057	21.89	-1.74	-6.098	0.78187	-2.4514	30.068	-4.95
125.89	-3.6252	51.369	-6.1054	0.72712	-2.4638	0.011206	-0.068146	-0.059219	0.66022	-1.3176	3802.5	22.197	-1.5273	80.589	-63.045	76.173	76.057	21.89	-1.74	-6.098	0.78187	-2.4514	30.068	-4.95
125.89	-3.6269	51.369	-6.1053	0.72678	-2.4641	0.0090188	-0.065703	-0.060298	0.66022	-1.3176	3801.8	22.197	-1.528	80.589	-62.916	76.173	76.057	21.89	-1.74	-6.098	0.78187	-2.4514	30.068	-4.95
125.89	-3.6288	51.369	-6.1053	0.72646	-2.4644	0.0068471	-0.063201	-0.061349	0.66022	-1.3176	3801.2	22.197	-1.5288	80.588	-62.79	76.173	76.057	21.89	-1.74	-6.098	0.78187	-2.4514	30.068	-4.95
125.89	-3.6308	51.369	-6.1053	0.72615	-2.4647	0.0046894	-0.06064	-0.062371	0.66022	-1.3176	3800.5	22.198	-1.5296	80.587	-62.664	76.173	76.057	21.89	-1.74	-6.098	0.78187	-2.4514	30.068	-4.95
125.89	-3.633	51.368	-6.1053	0.72585	-2.465	0.0025442	-0.058016	-0.063367	0.66022	-1.3176	3799.8	22.198	-1.5306	80.587	-62.54	76.173	76.057	21.89	-1.74	-6.098	0.78187	-2.4514	30.068	-4.95
125.89	-3.6354	51.368	-6.1052	0.72557	-2.4653	0.00040991	-0.055328	-0.064335	0.66022	-1.3176	3799.1	22.198	-1.5316	80.586	-62.418	76.174	76.057	21.89	-1.74	-6.098	0.78187	-2.4514	30.068	-4.95
125.89	-3.638	51.367	-6.1053	0.7253	-2.4656	-0.0017151	-0.052574	-0.065277	0.66022	-1.3176	3798.4	22.198	-1.5327	80.586	-62.298	76.174	76.057	21.89	-1.74	-6.098	0.78187	-2.4514	30.068	-4.95
125.89	-3.6408	51.366	-6.1053	0.72504	-2.466	-0.0038324	-0.049753	-0.066193	0.66022	-1.3176	3797.8	22.197	-1.5339	80.585	-62.179	76.174	76.057	21.89	-1.74	-6.098	0.78187	-2.4514	30.068	-4.95
125.88	-3.6437	51.365	-6.1053	0.7248	-2.4663	-0.0059435	-0.046862	-0.067083	0.66022	-1.3176	3797.1	22.197	-1.5351	80.584	-62.062	76.174	76.057	21.89	-1.74	-6.098	0.78187	-2.4514	30.068	-4.95
125.88	-3.6468	51.364	-6.1053	0.72457	-2.4666	-0.0080501	-0.0439	-0.067947	0.66022	-1.3176	3796.4	22.197	-1.5365	80.583	-61.947	76.174	76.057	21.89	-1.74	-6.098	0.78187	-2.4514	30.068	-4.95
125.88	-3.6501	51.363	-6.1054	0.72436	-2.467	-0.010153	-0.040867	-0.068785	0.66022	-1.3176	3795.7	22.196	-1.5378	80.583	-61.833	76.174	76.057	21.89	-1.74	-6.098	0.78187	-2.4514	30.068	-4.95
125.88	-3.6535	51.361	-6.1054	0.72417	-2.4673	-0.012255	-0.037761	-0.069597	0.66022	-1.3176	3795.1	22.196	-1.5393	80.582	-61.722	76.174	76.057	21.89	-1.74	-6.098	0.78187	-2.4514	30.068	-4.95
125.88	-3.6571	51.36	-6.1055	0.72399	-2.4677	-0.014357	-0.034581	-0.070382	0.66022	-1.3176	3794.4	22.195	-1.5408	80.581	-61.612	76.174	76.057	21.89	-1.74	-6.098	0.78187	-2.4514	30.068	-4.95
125.88	-3.6608	51.358	-6.1056	0.72382	-2.468	-0.016459	-0.031327	-0.071139	0.66022	-1.3176	3793.7	22.195	-1.5424	80.58	-61.504	76.174	76.057	21.89	-1.74	-6.098	0.78187	-2.4514	30.068	-4.95
125.88	-3.6647	51.355	-6.1057	0.72367	-2.4684	-0.018563	-0.027998	-0.071869	0.66022	-1.3176	3793.0	22.194	-1.5441	80.58	-61.398	76.174	76.057	21.89	-1.74	-6.098	0.78187	-2.4514	30.068	-4.95
125.88	-3.6686	51.353	-6.1058	0.72354	-2.4688	-0.020671	-0.024594	-0.07257	0.66022	-1.3176	3792.4	22.193	-1.5458	80.579	-61.294	76.174	76.057	21.89	-1.74	-6.098	0.78187	-2.4514	30.068	-4.95
125.88	-3.6728	51.35	-6.1059	0.72343	-2.4691	-0.022783	-0.021115	-0.073241	0.66022	-1.3176	3791.7	22.192	-1.5475	80.578	-61.192	76.174	76.057	21.89	-1.74	-6.098	0.78187	-2.4514	30.068	-4.95
125.88	-3.677	51.348	-6.106	0.72333	-2.4695	-0.0249	-0.017563	-0.073882	0.66022	-1.3176	3791.0	22.191	-1.5493	80.577	-61.092	76.174	76.057	21.89	-1.74	-6.098	0.78187	-2.4514	30.068	-4.95
125.88	-3.6813	51.344	-6.1061	0.72325	-2.4699	-0.027022	-0.013936	-0.07449	0.66022	-1.3176	3790.3	22.19	-1.5511	80.576	-60.995	76.174	76.057	21.89	-1.74	-6.098	0.78187	-2.4514	30.068	-4.95
125.88	-3.6857	51.341	-6.1063	0.72319	-2.4702	-0.029151	-0.010237	-0.075066	0.66022	-1.3176	3789.7	22.189	-1.553	80.575	-60.899	76.174	76.057	21.89	-1.74	-6.098	0.78187	-2.4514	30.068	-4.95
125.88	-3.6903	51.337	-6.1064	0.72315	-2.4706	-0.031286	-0.0064664	-0.075607	0.66022	-1.3176	3789.0	22.187	-1.5549	80.574	-60.805	76.174	76.057	21.89	-1.74	-6.098	0.78187	-2.4514	30.068	-4.95
125.88	-3.6948	51.334	-6.1066	0.72313	-2.471	-0.033428	-0.0026259	-0.076112	0.66022	-1.3176	3788.3	22.186	-1.5569	80.574	-60.713	76.174	76.057	21.89	-1.74	-6.098	0.78187	-2.4514	30.068	-4.95
125.88	-3.6995	51.329	-6.1067	0.72312	-2.4714	-0.035577	0.0012827	-0.076579	0.66022	-1.3176	3787.6	22.184	-1.5589	80.573	-60.624	76.174	76.057	21.89	-1.74	-6.098	0.78187	-2.4514	30.068	-4.95
125.88	-3.7042	51.325	-6.1069	0.72314	-2.4718	-0.037732	0.0052573	-0.077007	0.66022	-1.3176	3787.0	22.183	-1.5609	80.572	-60.537	76.174	76.057	21.89	-1.74	-6.098	0.78187	-2.4514	30.068	-4.95
125.88	-3.7089	51.32	-6.1071	0.72318	-2.4721	-0.039895	0.0092954	-0.077394	0.66022	-1.3176	3786.3	22.181	-1.5629	80.571	-60.452	76.174	76.057	21.89	-1.74	-6.098	0.78187	-2.4514	30.068	-4.95
125.88	-3.7137	51.316	-6.1073	0.72323	-2.4725	-0.042063	0.013394	-0.077737	0.66022	-1.3176	3785.6	22.179	-1.5649	80.57	-60.369	76.174	76.057	21.89	-1.74	-6.098	0.78187	-2.4514	30.068	-4.95
125.88	-3.7185	51.31	-6.1075	0.72331	-2.4729	-0.044236	0.017551	-0.078035	0.66022	-1.3176	3784.9	22.177	-1.5669	80.569	-60.288	76.174	76.057	21.89	-1.74	-6.098	0.78187	-2.4514	30.068	-4.95
125.88	-3.7232	51.305	-6.1078	0.72341	-2.4733	-0.046414	0.021762	-0.078287	0.66022	-1.3176	3784.3	22.175	-1.569	80.568	-60.21	76.173	76.057	21.89	-1.74	-6.098	0.78187	-2.4514	30.068	-4.95
125.88	-3.728	51.299	-6.108	0.72353	-2.4737	-0.048595	0.026024	-0.078489	0.66022	-1.3176	3783.6	22.172	-1.571	80.567	-60.134	76.173	76.057	21.89	-1.74	-6.098	0.78187	-2.4514	30.068	-4.95
125.88	-3.7328	51.294	-6.1083	0.72367	-2.4741	-0.050778	0.030333	-0.078639	0.66022	-1.3176	3782.9	22.17	-1.573	80.566	-60.06	76.173	76.057	21.89	-1.74	-6.098	0.78187	-2.4514	30.068	-4.95
125.88	-3.7375	51.287	-6.1085	0.72383	-2.4745	-0.052962	0.034684	-0.078736	0.66022	-1.3176	3782.2	22.168	-1.575	80.565	-59.989	76.173	76.057	21.89	-1.74	-6.098	0.78187	-2.4514	30.068	-4.95
125.88	-3.7422	51.281	-6.1088	0.72401	-2.4749	-0.055145	0.039073	-0.078777	0.66022	-1.3176	3781.6	22.165	-1.577	80.564	-59.919	76.173	76.057	21.89	-1.74	-6.098	0.78187	-2.4514	30.068	-4.95
125.88	-3.7468	51.275	-6.1091	0.72422	-2.4753	-0.057325	0.043496	-0.078761	0.66022	-1.3176	3780.9	22.162	-1.579	80.563	-59.853	76.173	76.057	21.89	-1.74	-6.098	0.78187	-2.4514	30.068	-4.95
125.88	-3.7513	51.268	-6.1094	0.72445	-2.4757	-0.059501	0.047947	-0.078684	0.66022	-1.3176	3780.2	22.16	-1.5809	80.562	-59.788	76.173	76.057	21.89	-1.74	-6.098	0.78187	-2.4514	30.068	-4.95
125.88	-3.7557	51.261	-6.1097	0.7247	-2.4761	-0.061669	0.05242	-0.078544	0.66022	-1.3176	3779.6	22.157	-1.5828	80.561	-59.726	76.173	76.057	21.89	-1.74	-6.098	0.78187	-2.4514	30.068	-4.95
125.88	-3.7601	51.254	-6.11	0.72497	-2.4765	-0.063828	0.05691	-0.07834	0.66022	-1.3176	3778.9	22.154	-1.5847	80.56	-59.667	76.172	76.057	21.89	-1.74	-6.098	0.78187	-2.4514	30.068	-4.95
125.89	-3.7643	51.246	-6.1103	0.72527	-2.4768	-0.065975	0.061412	-0.078068	0.66022	-1.3176	3778.2	22.151	-1.5865	80.559	-59.609	76.172	76.057	21.89	-1.74	-6.098	0.78187	-2.4514	30.068	-4.95
125.89	-3.7685	51.239	-6.1106	0.72559	-2.4772	-0.068107	0.065919	-0.077728	0.66022	-1.3176	3777.5	22.147	-1.5882	80.559	-59.555	76.172	76.057	21.89	-1.74	-6.098	0.78187	-2.4514	30.068	-4.95
125.89	-3.7724	51.231	-6.111	0.72593	-2.4776	-0.070222	0.070424	-0.077316	0.66022	-1.3176	3776.9	22.144	-1.5899	80.558	-59.502	76.172	76.057	21.89	-1.74	-6.098	0.78187	-2.4514	30.068	-4.95
125.89	-3.7763	51.223	-6.1113	0.72629	-2.478	-0.072316	0.074921	-0.07683	0.66022	-1.3176	3776.2	22.141	-1.5916	80.557	-59.452	76.172	76.057	21.89	-1.74	-6.098	0.78187	-2.4514	30.068	-4.95
125.89	-3.78	51.215	-6.1117	0.72668	-2.4784	-0.074386	0.079404	-0.076269	0.66022	-1.3176	3775.5	22.138	-1.5931	80.556	-59.405	76.172	76.057	21.89	-1.74	-6.098	0.78187	-2.4514	30.068	-4.95
125.89	-3.7835	51.207	-6.1121	0.72709	-2.4788	-0.076429	0.083865	-0.075631	0.66022	-1.3176	3774.8	22.134	-1.5946	80.555	-59.36	76.172	76.057	21.89	-1.74	-6.098	0.78187	-2.4514	30.068	-4.95
125.89	-3.7868	51.198	-6.1125	0.72752	-2.4791	-0.078441	0.088296	-0.074913	0.66022	-1.3176	3774.2	22.131	-1.596	80.554	-59.317	76.171	76.057	21.89	-1.74	-6.098	0.78187	-2.4514	30.068	-4.95
125.9	-3.79	51.19	-6.1129	0.72797	-2.4795	-0.080419	0.092692	-0.074114	0.66022	-1.3176	3773.5	22.127	-1.5974	80.553	-59.277	76.171	76.057	21.89	-1.74	-6.098	0.78187	-2.4514	30.068	-4.95
125.9	-3.7929	51.181	-6.1133	0.72844	-2.4799	-0.082358	0.097044	-0.073232	0.66022	-1.3176	3772.8	22.123	-1.5987	80.552	-59.239	76.171	76.057	21.89	-1.74	-6.098	0.78187	-2.4514	30.068	-4.95
125.9	-3.7957	51.173	-6.1137	0.72894	-2.4802	-0.084256	0.10135	-0.072266	0.66022	-1.3176	3772.2	22.12	-1.5998	80.551	-59.204	76.171	76.057	21.89	-1.74	-6.098	0.78187	-2.4514	30.068	-4.95
125.9	-3.7982	51.164	-6.1141	0.72946	-2.4806	-0.086108	0.10559	-0.071213	0.66022	-1.3176	3771.5	22.116	-1.6009	80.55	-59.171	76.171	76.057	21.89	-1.74	-6.098	0.78187	-2.4514	30.068	-4.95
125.9	-3.8005	51.155	-6.1145	0.73	-2.481	-0.08791	0.10976	-0.070074	0.66022	-1.3176	3770.8	22.112	-1.6019	80.549	-59.141	76.171	76.057	21.89	-1.74	-6.098	0.78187	-2.4514	30.068	-4.95
125.9	-3.8025	51.146	-6.115	0.73055	-2.4813	-0.089658	0.11386	-0.068846	0.66022	-1.3176	3770.1	22.108	-1.6028	80.548	-59.113	76.171	76.057	21.89	-1.74	-6.098	0.78187	-2.4514	30.068	-4.95
125.91	-3.8044	51.137	-6.1154	0.73113	-2.4816	-0.091348	0.11788	-0.06753	0.66022	-1.3176	3769.5	22.105	-1.6036	80.547	-59.087	76.171	76.057	21.89	-1.74	-6.098	0.78187	-2.4514	30.068	-4.95
125.91	-3.8059	51.128	-6.1159	0.73173	-2.482	-0.092976	0.12181	-0.066123	0.66022	-1.3176	3768.8	22.101	-1.6042	80.547	-59.064	76.171	76.057	21.89	-1.74	-6.098	0.78187	-2.4514	30.068	-4.95
125.91	-3.8072	51.119	-6.1164	0.73235	-2.4823	-0.094537	0.12564	-0.064625	0.66022	-1.3176	3768.1	22.097	-1.6048	80.546	-59.044	76.171	76.057	21.89	-1.74	-6.098	0.78187	-2.4514	30.068	-4.95
125.91	-3.8083	51.11	-6.1168	0.73299	-2.4826	-0.096028	0.12936	-0.063036	0.66022	-1.3176	3767.5	22.093	-1.6053	80.545	-59.026	76.171	76.057	21.89	-1.74	-6.098	0.78187	-2.4514	30.068	-4.95
125.91	-3.8091	51.101	-6.1173	0.73365	-2.4829	-0.097372	0.13319	-0.06137	0.66022	-1.3176	3766.8	22.089	-1.6056	80.544	-59.01	76.171	76.057	21.89	-1.74	-6.098	0.78187	-2.4514	30.068	-4.95
125.92	-3.8096	51.092	-6.1178	0.73432	-2.4832	-0.098564	0.13713	-0.059621	0.66022	-1.3176	3766.1	22.085	-1.6059	80.543	-58.997	76.171	76.057	21.89	-1.74	-6.098	0.78187	-2.4514	30.068	-4.95
125.92	-3.8099	51.083	-6.1183	0.73502	-2.4835	-0.099675	0.14091	-0.05777	0.66022	-1.3176	3765.4	22.082	-1.606	80.542	-58.987	76.171	76.057	21.89	-1.74	-6.098	0.78187	-2.4514	30.068	-4.95
125.92	-3.8099	51.075	-6.1188	0.73573	-2.4838	-0.1007	0.14453	-0.055819	0.66022	-1.3176	3764.8	22.078	-1.606	80.542	-58.978	76.171	76.057	21.89	-1.74	-6.098	0.78187	-2.4514	30.068	-4.95
125.92	-3.8096	51.066	-6.1193	0.73646	-2.4841	-0.10164	0.14797	-0.053767	0.66022	-1.3176	3764.1	22.074	-1.6059	80.541	-58.973	76.171	76.057	21.89	-1.74	-6.098	0.78187	-2.4514	30.068	-4.95
125.92	-3.809	51.057	-6.1198	0.73721	-2.4844	-0.10248	0.15123	-0.051617	0.66022	-1.3176	3763.4	22.071	-1.6057	80.54	-58.969	76.171	76.057	21.89	-1.74	-6.098	0.78187	-2.4514	30.068	-4.95
125.93	-3.8081	51.049	-6.1203	0.73797	-2.4846	-0.10323	0.15431	-0.049369	0.66022	-1.3176	3762.8	22.067	-1.6053	80.539	-58.968	76.171	76.057	21.89	-1.74	-6.098	0.78187	-2.4514	30.068	-4.95
125.93	-3.807	51.041	-6.1209	0.73875	-2.4849	-0.10388	0.15718	-0.047026	0.66022	-1.3176	3762.1	22.063	-1.6049	80.538	-58.97	76.171	76.057	21.89	-1.74	-6.098	0.78187	-2.4514	30.068	-4.95
125.93	-3.8056	51.033	-6.1214	0.73955	-2.4851	-0.10442	0.15986	-0.044588	0.66022	-1.3176	3761.4	22.06	-1.6043	80.538	-58.973	76.171	76.057	21.89	-1.74	-6.098	0.78187	-2.4514	30.068	-4.95
125.93	-3.8039	51.025	-6.1219	0.74035	-2.4853	-0.10485	0.16232	-0.042058	0.66022	-1.3176	3760.7	22.057	-1.6036	80.537	-58.98	76.171	76.057	21.89	-1.74	-6.098	0.78187	-2.4514	30.068	-4.95
125.93	-3.8019	51.017	-6.1224	0.74117	-2.4855	-0.10517	0.16456	-0.039439	0.66022	-1.3176	3760.1	22.053	-1.6028	80.536	-58.988	76.171	76.057	21.89	-1.74	-6.098	0.78187	-2.4514	30.068	-4.95
125.94	-3.7997	51.009	-6.123	0.742	-2.4857	-0.10537	0.16658	-0.036732	0.66022	-1.3176	3759.4	22.05	-1.6018	80.536	-58.999	76.171	76.057	21.89	-1.74	-6.098	0.78187	-2.4514	30.068	-4.95
125.94	-3.7972	51.002	-6.1235	0.74283	-2.4859	-0.10546	0.16836	-0.033942	0.66022	-1.3176	3758.7	22.047	-1.6008	80.535	-59.013	76.171	76.057	21.89	-1.74	-6.098	0.78187	-2.4514	30.068	-4.95
125.94	-3.7944	50.995	-6.124	0.74368	-2.486	-0.10542	0.16991	-0.03107	0.66022	-1.3176	3758.1	22.044	-1.5996	80.534	-59.028	76.171	76.057	21.89	-1.74	-6.098	0.78187	-2.4514	30.068	-4.95
125.94	-3.7914	50.988	-6.1245	0.74453	-2.4862	-0.10526	0.17122	-0.028121	0.66022	-1.3176	3757.4	22.041	-1.5984	80.533	-59.046	76.171	76.057	21.89	-1.74	-6.098	0.78187	-2.4514	30.068	-4.95
125.94	-3.7881	50.982	-6.1251	0.74539	-2.4863	-0.10497	0.17228	-0.025098	0.66022	-1.3176	3756.7	22.038	-1.597	80.533	-59.067	76.172	76.057	21.89	-1.74	-6.098	0.78187	-2.4514	30.068	-4.95
125.94	-3.7846	50.976	-6.1256	0.74625	-2.4864	-0.10455	0.17309	-0.022005	0.66022	-1.3176	3756.0	22.035	-1.5956	80.532	-59.089	76.172	76.057	21.89	-1.74	-6.098	0.78187	-2.4514	30.068	-4.95
125.95	-3.7809	50.97	-6.1261	0.74712	-2.4865	-0.104	0.17365	-0.018846	0.66022	-1.3176	3755.4	22.033	-1.594	80.532	-59.114	76.172	76.057	21.89	-1.74	-6.098	0.78187	-2.4514	30.068	-4.95
125.95	-3.7769	50.964	-6.1266	0.74799	-2.4866	-0.10331	0.17395	-0.015625	0.66022	-1.3176	3754.7	22.03	-1.5923	80.531	-59.141	76.172	76.057	21.89	-1.74	-6.098	0.78187	-2.4514	30.068	-4.95
125.95	-3.7727	50.959	-6.1271	0.74886	-2.4867	-0.10249	0.17398	-0.012347	0.66022	-1.3176	3754.0	22.028	-1.5906	80.53	-59.171	76.172	76.057	21.89	-1.74	-6.098	0.78187	-2.4514	30.068	-4.95
125.95	-3.7683	50.954	-6.1277	0.74973	-2.4867	-0.10154	0.17376	-0.009016	0.66022	-1.3176	3753.4	22.026	-1.5887	80.53	-59.202	76.173	76.057	21.89	-1.74	-6.098	0.78187	-2.4514	30.068	-4.95
125.95	-3.7636	50.949	-6.1282	0.7506	-2.4868	-0.10045	0.17327	-0.0056376	0.66022	-1.3176	3752.7	22.024	-1.5868	80.529	-59.236	76.173	76.057	21.89	-1.74	-6.098	0.78187	-2.4514	30.068	-4.95
125.95	-3.7588	50.945	-6.1287	0.75146	-2.4868	-0.099217	0.17251	-0.0022167	0.66022	-1.3176	3752.0	22.022	-1.5847	80.529	-59.272	76.173	76.057	21.89	-1.74	-6.098	0.78187	-2.4514	30.068	-4.95
125.95	-3.7538	50.941	-6.1292	0.75232	-2.4868	-0.097849	0.17149	0.0012415	0.66022	-1.3176	3751.3	22.021	-1.5827	80.528	-59.311	76.173	76.057	21.89	-1.74	-6.098	0.78187	-2.4514	30.068	-4.95
125.95	-3.7487	50.937	-6.1296	0.75318	-2.4868	-0.096343	0.1702	0.0047315	0.66022	-1.3176	3750.7	22.019	-1.5805	80.527	-59.351	76.173	76.057	21.89	-1.74	-6.098	0.78187	-2.4514	30.068	-4.95
125.95	-3.7433	50.934	-6.1301	0.75402	-2.4868	-0.0947	0.16864	0.0082479	0.66022	-1.3176	3750.0	22.018	-1.5782	80.527	-59.394	76.174	76.057	21.89	-1.74	-6.098	0.78187	-2.4514	30.068	-4.95
125.95	-3.7379	50.931	-6.1306	0.75486	-2.4867	-0.092919	0.16681	0.011785	0.66022	-1.3176	3749.3	22.016	-1.5759	80.526	-59.439	76.174	76.057	21.89	-1.74	-6.098	0.78187	-2.4514	30.068	-4.95
125.95	-3.7323	50.928	-6.131	0.75569	-2.4866	-0.091003	0.16473	0.015336	0.66022	-1.3176	3748.6	22.015	-1.5736	80.526	-59.486	76.174	76.057	21.89	-1.74	-6.098	0.78187	-2.4514	30.068	-4.95
125.95	-3.7265	50.926	-6.1315	0.75651	-2.4865	-0.088952	0.16238	0.018897	0.66022	-1.3176	3748.0	22.015	-1.5712	80.525	-59.535	76.174	76.057	21.89	-1.74	-6.098	0.78187	-2.4514	30.068	-4.95
125.95	-3.7207	50.924	-6.1319	0.75731	-2.4864	-0.086768	0.15977	0.02246	0.66022	-1.3176	3747.3	22.014	-1.5687	80.525	-59.586	76.175	76.057	21.89	-1.74	-6.098	0.78187	-2.4514	30.068	-4.95
125.95	-3.7147	50.923	-6.1324	0.75811	-2.4863	-0.084452	0.1569	0.02602	0.66022	-1.3176	3746.6	22.013	-1.5662	80.524	-59.639	76.175	76.057	21.89	-1.74	-6.098	0.78187	-2.4514	30.068	-4.95
125.95	-3.7087	50.922	-6.1328	0.75888	-2.4862	-0.082008	0.15378	0.02957	0.66022	-1.3176	3746.0	22.013	-1.5637	80.524	-59.694	76.175	76.057	21.89	-1.74	-6.098	0.78187	-2.4514	30.068	-4.95
125.95	-3.7025	50.921	-6.1332	0.75964	-2.486	-0.079437	0.15041	0.033105	0.66022	-1.3176	3745.3	22.013	-1.5611	80.523	-59.752	76.176	76.057	21.89	-1.74	-6.098	0.78187	-2.4514	30.068	-4.95
125.95	-3.6963	50.921	-6.1336	0.76039	-2.4859	-0.076742	0.1468	0.036618	0.66022	-1.3176	3744.6	22.013	-1.5585	80.523	-59.811	76.176	76.057	21.89	-1.74	-6.098	0.78187	-2.4514	30.068	-4.95
125.95	-3.6901	50.921	-6.1339	0.76111	-2.4857	-0.073927	0.14296	0.040103	0.66022	-1.3176	3743.9	22.013	-1.5559	80.522	-59.872	76.176	76.057	21.89	-1.74	-6.098	0.78187	-2.4514	30.068	-4.95
125.95	-3.6838	50.921	-6.1343	0.76182	-2.4855	-0.070995	0.13887	0.043553	0.66022	-1.3176	3743.3	22.013	-1.5533	80.522	-59.935	76.177	76.057	21.89	-1.74	-6.098	0.78187	-2.4514	30.068	-4.95
125.95	-3.6775	50.922	-6.1347	0.7625	-2.4852	-0.067949	0.13457	0.046962	0.66022	-1.3176	3742.6	22.014	-1.5506	80.521	-60.001	76.177	76.057	21.89	-1.74	-6.098	0.78187	-2.4514	30.068	-4.95
125.95	-3.6712	50.924	-6.135	0.76316	-2.485	-0.064794	0.13004	0.050324	0.66022	-1.3176	3741.9	22.015	-1.548	80.521	-60.068	76.177	76.057	21.89	-1.74	-6.098	0.78187	-2.4514	30.068	-4.95
125.95	-3.6649	50.925	-6.1353	0.7638	-2.4847	-0.061534	0.1253	0.053633	0.66022	-1.3176	3741.2	22.015	-1.5453	80.52	-60.137	76.177	76.057	21.89	-1.74	-6.098	0.78187	-2.4514	30.068	-4.95
125.95	-3.6586	50.927	-6.1356	0.76441	-2.4844	-0.058173	0.12036	0.056883	0.66022	-1.3176	3740.6	22.016	-1.5427	80.52	-60.208	76.178	76.057	21.89	-1.74	-6.098	0.78187	-2.4514	30.068	-4.95
125.94	-3.6524	50.929	-6.1359	0.765	-2.4842	-0.054717	0.11522	0.060068	0.66022	-1.3176	3739.9	22.018	-1.54	80.519	-60.281	76.178	76.057	21.89	-1.74	-6.098	0.78187	-2.4514	30.068	-4.95
125.94	-3.6462	50.932	-6.1362	0.76557	-2.4838	-0.05117	0.1099	0.063181	0.66022	-1.3176	3739.2	22.019	-1.5374	80.519	-60.355	76.178	76.057	21.89	-1.74	-6.098	0.78187	-2.4514	30.068	-4.95
125.94	-3.64	50.935	-6.1364	0.7661	-2.4835	-0.047537	0.10439	0.066218	0.66022	-1.3176	3738.6	22.02	-1.5348	80.518	-60.432	76.179	76.057	21.89	-1.74	-6.098	0.78187	-2.4514	30.068	-4.95
125.94	-3.6339	50.938	-6.1366	0.76661	-2.4832	-0.043825	0.098719	0.069171	0.66022	-1.3176	3737.9	22.022	-1.5322	80.518	-60.51	76.179	76.057	21.89	-1.74	-6.098	0.78187	-2.4514	30.068	-4.95
125.94	-3.6278	50.942	-6.1368	0.76709	-2.4828	-0.040038	0.092886	0.072037	0.66022	-1.3176	3737.2	22.024	-1.5297	80.518	-60.59	76.179	76.057	21.89	-1.74	-6.098	0.78187	-2.4514	30.068	-4.95
125.93	-3.6219	50.946	-6.137	0.76754	-2.4825	-0.03612	0.087098	0.074791	0.66022	-1.3176	3736.5	22.026	-1.5272	80.517	-60.672	76.18	76.057	21.89	-1.74	-6.098	0.78187	-2.4514	30.068	-4.95
125.93	-3.616	50.95	-6.1372	0.76796	-2.4821	-0.032023	0.081523	0.077423	0.66022	-1.3176	3735.9	22.028	-1.5247	80.517	-60.756	76.18	76.057	21.89	-1.74	-6.098	0.78187	-2.4514	30.068	-4.95
125.93	-3.6103	50.955	-6.1373	0.76835	-2.4817	-0.02786	0.075823	0.079962	0.66022	-1.3176	3735.2	22.03	-1.5223	80.516	-60.841	76.18	76.057	21.89	-1.74	-6.098	0.78187	-2.4514	30.068	-4.95
125.93	-3.6046	50.96	-6.1375	0.76872	-2.4813	-0.023638	0.070005	0.082404	0.66022	-1.3176	3734.5	22.032	-1.52	80.516	-60.928	76.181	76.057	21.89	-1.74	-6.098	0.78187	-2.4514	30.068	-4.95
125.92	-3.5991	50.965	-6.1376	0.76905	-2.4809	-0.019364	0.064079	0.084744	0.66022	-1.3176	3733.8	22.035	-1.5177	80.515	-61.016	76.181	76.057	21.89	-1.74	-6.098	0.78187	-2.4514	30.068	-4.95
125.92	-3.5938	50.97	-6.1377	0.76936	-2.4804	-0.015043	0.058054	0.086978	0.66022	-1.3176	3733.2	22.037	-1.5154	80.515	-61.107	76.181	76.057	21.89	-1.74	-6.098	0.78187	-2.4514	30.068	-4.95
125.92	-3.5885	50.976	-6.1377	0.76963	-2.48	-0.010682	0.05194	0.089102	0.66022	-1.3176	3732.5	22.04	-1.5132	80.514	-61.198	76.182	76.057	21.89	-1.74	-6.098	0.78187	-2.4514	30.068	-4.95
125.91	-3.5835	50.982	-6.1378	0.76988	-2.4795	-0.0062865	0.045745	0.091112	0.66022	-1.3176	3731.8	22.043	-1.5111	80.514	-61.292	76.182	76.057	21.89	-1.74	-6.098	0.78187	-2.4514	30.068	-4.95
125.91	-3.5786	50.988	-6.1378	0.77009	-2.4791	-0.0018642	0.03948	0.093005	0.66022	-1.3176	3731.1	22.046	-1.509	80.513	-61.387	76.182	76.057	21.89	-1.74	-6.098	0.78187	-2.4514	30.068	-4.95
125.91	-3.5738	50.995	-6.1378	0.77027	-2.4786	0.0025786	0.033155	0.094777	0.66022	-1.3176	3730.5	22.049	-1.507	80.513	-61.483	76.183	76.057	21.89	-1.74	-6.098	0.78187	-2.4514	30.068	-4.95
125.9	-3.5692	51.001	-6.1378	0.77042	-2.4781	0.007035	0.026779	0.096426	0.66022	-1.3176	3729.8	22.052	-1.5051	80.512	-61.581	76.183	76.057	21.89	-1.74	-6.098	0.78187	-2.4514	30.068	-4.95
125.9	-3.5649	51.008	-6.1377	0.77054	-2.4777	0.011498	0.020363	0.097947	0.66022	-1.3176	3729.1	22.055	-1.5033	80.512	-61.68	76.183	76.057	21.89	-1.74	-6.098	0.78187	-2.4514	30.068	-4.95
125.9	-3.5607	51.015	-6.1377	0.77063	-2.4772	0.015961	0.013917	0.099338	0.66022	-1.3176	3728.4	22.058	-1.5015	80.511	-61.781	76.184	76.057	21.89	-1.74	-6.098	0.78187	-2.4514	30.068	-4.95
125.89	-3.5567	51.022	-6.1376	0.77068	-2.4767	0.020417	0.0074511	0.1006	0.66022	-1.3176	3727.8	22.062	-1.4998	80.511	-61.883	76.184	76.057	21.89	-1.74	-6.098	0.78187	-2.4514	30.068	-4.95
125.89	-3.5529	51.03	-6.1375	0.7707	-2.4762	0.024859	0.00097535	0.10172	0.66022	-1.3176	3727.1	22.065	-1.4982	80.511	-61.986	76.184	76.057	21.89	-1.74	-6.098	0.78187	-2.4514	30.068	-4.95
125.89	-3.5493	51.037	-6.1373	0.77069	-2.4756	0.029279	-0.0054999	0.10271	0.66022	-1.3176	3726.4	22.069	-1.4967	80.51	-62.091	76.185	76.057	21.89	-1.74	-6.098	0.78187	-2.4514	30.068	-4.95
125.88	-3.546	51.045	-6.1372	0.77065	-2.4751	0.033671	-0.011964	0.10356	0.66022	-1.3176	3725.7	22.072	-1.4953	80.51	-62.197	76.185	76.057	21.89	-1.74	-6.098	0.78187	-2.4514	30.068	-4.95
125.88	-3.5428	51.053	-6.137	0.77057	-2.4746	0.038028	-0.018408	0.10427	0.66022	-1.3176	3725.1	22.076	-1.494	80.509	-62.304	76.185	76.057	21.89	-1.74	-6.098	0.78187	-2.4514	30.068	-4.95
125.87	-3.5399	51.06	-6.1368	0.77046	-2.4741	0.042342	-0.024821	0.10484	0.66022	-1.3176	3724.4	22.08	-1.4928	80.509	-62.412	76.186	76.057	21.89	-1.74	-6.098	0.78187	-2.4514	30.068	-4.95
125.87	-3.5372	51.068	-6.1366	0.77032	-2.4736	0.046607	-0.031193	0.10526	0.66022	-1.3176	3723.7	22.083	-1.4917	80.508	-62.522	76.186	76.057	21.89	-1.74	-6.098	0.78187	-2.4514	30.068	-4.95
125.87	-3.5347	51.076	-6.1363	0.77015	-2.473	0.050815	-0.037514	0.10554	0.66022	-1.3176	3723.0	22.087	-1.4906	80.508	-62.632	76.186	76.057	21.89	-1.74	-6.098	0.78187	-2.4514	30.068	-4.95
125.86	-3.5324	51.084	-6.1361	0.76995	-2.4725	0.054961	-0.043774	0.10568	0.66022	-1.3176	3722.4	22.091	-1.4897	80.507	-62.744	76.187	76.057	21.89	-1.74	-6.098	0.78187	-2.4514	30.068	-4.95
125.86	-3.5304	51.093	-6.1358	0.76971	-2.472	0.059036	-0.049964	0.10567	0.66022	-1.3176	3721.7	22.095	-1.4888	80.507	-62.857	76.187	76.057	21.89	-1.74	-6.098	0.78187	-2.4514	30.068	-4.95
125.85	-3.5286	51.101	-6.1355	0.76945	-2.4714	0.063035	-0.056074	0.10552	0.66022	-1.3176	3721.0	22.099	-1.4881	80.506	-62.971	76.187	76.057	21.89	-1.74	-6.098	0.78187	-2.4514	30.068	-4.95
125.85	-3.527	51.109	-6.1351	0.76915	-2.4709	0.066951	-0.062095	0.10522	0.66022	-1.3176	3720.3	22.103	-1.4874	80.506	-63.085	76.187	76.057	21.89	-1.74	-6.098	0.78187	-2.4514	30.068	-4.95
125.85	-3.5257	51.117	-6.1348	0.76883	-2.4704	0.070777	-0.068017	0.10478	0.66022	-1.3176	3719.6	22.106	-1.4869	80.505	-63.201	76.188	76.057	21.89	-1.74	-6.098	0.78187	-2.4514	30.068	-4.95
125.84	-3.5246	51.125	-6.1344	0.76847	-2.4699	0.074507	-0.073833	0.10419	0.66022	-1.3176	3719.0	22.11	-1.4864	80.505	-63.317	76.188	76.057	21.89	-1.74	-6.098	0.78187	-2.4514	30.068	-4.95
125.84	-3.5237	51.133	-6.134	0.76809	-2.4694	0.078135	-0.079532	0.10346	0.66022	-1.3176	3718.3	22.114	-1.486	80.504	-63.435	76.188	76.057	21.89	-1.74	-6.098	0.78187	-2.4514	30.068	-4.95
125.83	-3.5231	51.141	-6.1336	0.76768	-2.4688	0.081655	-0.085108	0.10259	0.66022	-1.3176	3717.6	22.118	-1.4858	80.504	-63.553	76.189	76.057	21.89	-1.74	-6.098	0.78187	-2.4514	30.068	-4.95
125.83	-3.5226	51.149	-6.1332	0.76724	-2.4683	0.085061	-0.090551	0.10158	0.66022	-1.3176	3716.9	22.122	-1.4856	80.503	-63.671	76.189	76.057	21.89	-1.74	-6.098	0.78187	-2.4514	30.068	-4.95
125.82	-3.5224	51.157	-6.1328	0.76677	-2.4678	0.088348	-0.095854	0.10043	0.66022	-1.3176	3716.3	22.126	-1.4855	80.503	-63.79	76.189	76.057	21.89	-1.74	-6.098	0.78187	-2.4514	30.068	-4.95
125.82	-3.5224	51.165	-6.1323	0.76628	-2.4673	0.09151	-0.10101	0.099145	0.66022	-1.3176	3715.6	22.129	-1.4855	80.502	-63.91	76.19	76.057	21.89	-1.74	-6.098	0.78187	-2.4514	30.068	-4.95
125.82	-3.5226	51.173	-6.1319	0.76576	-2.4668	0.094542	-0.10601	0.097723	0.66022	-1.3176	3714.9	22.133	-1.4856	80.502	-64.03	76.19	76.057	21.89	-1.74	-6.098	0.78187	-2.4514	30.068	-4.95
125.81	-3.5231	51.181	-6.1314	0.76522	-2.4663	0.097439	-0.11085	0.096169	0.66022	-1.3176	3714.2	22.137	-1.4858	80.501	-64.151	76.19	76.057	21.89	-1.74	-6.098	0.78187	-2.4514	30.068	-4.95
125.81	-3.5237	51.188	-6.1309	0.76465	-2.4659	0.1002	-0.11552	0.094485	0.66022	-1.3176	3713.5	22.14	-1.4861	80.501	-64.271	76.19	76.057	21.89	-1.74	-6.098	0.78187	-2.4514	30.068	-4.95
125.8	-3.5245	51.196	-6.1304	0.76406	-2.4654	0.10281	-0.12001	0.092673	0.66022	-1.3176	3712.9	22.144	-1.4865	80.5	-64.392	76.191	76.057	21.89	-1.74	-6.098	0.78187	-2.4514	30.068	-4.95
125.8	-3.5256	51.203	-6.1299	0.76345	-2.4649	0.10528	-0.12432	0.090736	0.66022	-1.3176	3712.2	22.147	-1.4869	80.499	-64.513	76.191	76.057	21.89	-1.74	-6.098	0.78187	-2.4514	30.068	-4.95
125.8	-3.5268	51.21	-6.1293	0.76282	-2.4645	0.10759	-0.12845	0.088678	0.66022	-1.3176	3711.5	22.151	-1.4874	80.499	-64.634	76.191	76.057	21.89	-1.74	-6.098	0.78187	-2.4514	30.068	-4.95
125.79	-3.5282	51.217	-6.1288	0.76217	-2.4641	0.10975	-0.13238	0.086502	0.66022	-1.3176	3710.8	22.154	-1.488	80.498	-64.755	76.192	76.057	21.89	-1.74	-6.098	0.78187	-2.4514	30.068	-4.95
125.79	-3.5298	51.224	-6.1282	0.7615	-2.4636	0.11174	-0.13612	0.084211	0.66022	-1.3176	3710.2	22.157	-1.4887	80.498	-64.875	76.192	76.057	21.89	-1.74	-6.098	0.78187	-2.4514	30.068	-4.95
125.79	-3.5315	51.23	-6.1277	0.76081	-2.4632	0.11358	-0.13966	0.081809	0.66022	-1.3176	3709.5	22.16	-1.4895	80.497	-64.995	76.192	76.057	21.89	-1.74	-6.098	0.78187	-2.4514	30.068	-4.95
125.78	-3.5334	51.236	-6.1271	0.7601	-2.4628	0.11525	-0.14299	0.0793	0.66022	-1.3176	3708.8	22.163	-1.4903	80.497	-65.114	76.192	76.057	21.89	-1.74	-6.098	0.78187	-2.4514	30.068	-4.95
125.78	-3.5355	51.243	-6.1265	0.75938	-2.4624	0.11675	-0.14611	0.076688	0.66022	-1.3176	3708.1	22.166	-1.4912	80.496	-65.232	76.193	76.057	21.89	-1.74	-6.098	0.78187	-2.4514	30.068	-4.95
125.77	-3.5377	51.249	-6.1259	0.75864	-2.462	0.11808	-0.14902	0.073977	0.66022	-1.3176	3707.4	22.169	-1.4921	80.496	-65.349	76.193	76.057	21.89	-1.74	-6.098	0.78187	-2.4514	30.068	-4.95
125.77	-3.5401	51.254	-6.1254	0.75789	-2.4617	0.11924	-0.15172	0.071171	0.66022	-1.3176	3706.8	22.172	-1.4931	80.495	-65.464	76.193	76.057	21.89	-1.74	-6.098	0.78187	-2.4514	30.068	-4.95
125.77	-3.5426	51.26	-6.1248	0.75712	-2.4613	0.12023	-0.15419	0.068275	0.66022	-1.3176	3706.1	22.175	-1.4942	80.495	-65.578	76.193	76.057	21.89	-1.74	-6.098	0.78187	-2.4514	30.068	-4.95
125.76	-3.5452	51.265	-6.1242	0.75635	-2.461	0.12105	-0.15645	0.065294	0.66022	-1.3176	3705.4	22.177	-1.4953	80.494	-65.689	76.194	76.057	21.89	-1.74	-6.098	0.78187	-2.4514	30.068	-4.95
125.76	-3.5479	51.27	-6.1235	0.75556	-2.4607	0.12168	-0.15848	0.062232	0.66022	-1.3176	3704.7	22.18	-1.4965	80.494	-65.797	76.194	76.057	21.89	-1.74	-6.098	0.78187	-2.4514	30.068	-4.95
125.76	-3.5508	51.275	-6.1229	0.75476	-2.4604	0.12214	-0.16029	0.059094	0.66022	-1.3176	3704.0	22.182	-1.4977	80.493	-65.901	76.194	76.057	21.89	-1.74	-6.098	0.78187	-2.4514	30.068	-4.95
125.76	-3.5537	51.279	-6.1223	0.75396	-2.4601	0.12243	-0.16188	0.055885	0.66022	-1.3176	3703.4	22.184	-1.4989	80.493	-66.001	76.194	76.057	21.89	-1.74	-6.098	0.78187	-2.4514	30.068	-4.95
125.75	-3.5568	51.283	-6.1217	0.75314	-2.4598	0.12254	-0.16324	0.052611	0.66022	-1.3176	3702.7	22.186	-1.5002	80.492	-66.097	76.195	76.057	21.89	-1.74	-6.098	0.78187	-2.4514	30.068	-4.95
125.75	-3.5599	51.287	-6.1211	0.75233	-2.4596	0.12247	-0.16438	0.049275	0.66022	-1.3176	3702.0	22.188	-1.5015	80.491	-66.186	76.195	76.057	21.89	-1.74	-6.098	0.78187	-2.4514	30.068	-4.95
125.75	-3.5631	51.291	-6.1205	0.7515	-2.4593	0.12223	-0.16529	0.045883	0.66022	-1.3176	3701.3	22.19	-1.5029	80.491	-66.267	76.195	76.057	21.89	-1.74	-6.098	0.78187	-2.4514	30.068	-4.95
125.75	-3.5664	51.295	-6.1199	0.75067	-2.4591	0.12181	-0.16598	0.042442	0.66022	-1.3176	3700.7	22.192	-1.5043	80.49	-66.341	76.196	76.057	21.89	-1.74	-6.098	0.78187	-2.4514	30.068	-4.95
125.74	-3.5697	51.298	-6.1193	0.74984	-2.4589	0.12122	-0.16644	0.038955	0.66022	-1.3176	3700.0	22.193	-1.5057	80.49	-66.404	76.196	76.057	21.89	-1.74	-6.098	0.78187	-2.4514	30.068	-4.95
125.74	-3.5731	51.301	-6.1187	0.74901	-2.4587	0.12046	-0.16669	0.035428	0.66022	-1.3176	3699.3	22.195	-1.5072	80.489	-66.455	76.196	76.057	21.89	-1.74	-6.098	0.78187	-2.4514	30.068	-4.95
125.74	-3.5765	51.303	-6.1181	0.74818	-2.4585	0.11952	-0.16671	0.031867	0.66022	-1.3176	3698.6	22.196	-1.5086	80.489	-66.494	76.196	76.057	21.89	-1.74	-6.098	0.78187	-2.4514	30.068	-4.95
125.74	-3.58	51.306	-6.1175	0.74734	-2.4584	0.11842	-0.16651	0.028277	0.66022	-1.3176	3697.9	22.197	-1.5101	80.488	-66.519	76.197	76.057	21.89	-1.74	-6.098	0.78187	-2.4514	30.068	-4.95
125.73	-3.5835	51.308	-6.1169	0.74651	-2.4583	0.11716	-0.16609	0.024664	0.66022	-1.3176	3697.3	22.199	-1.5116	80.488	-66.528	76.197	76.057	21.89	-1.74	-6.098	0.78187	-2.4514	30.068	-4.95
125.73	-3.587	51.309	-6.1163	0.74568	-2.4582	0.11573	-0.16546	0.021032	0.66022	-1.3176	3696.6	22.2	-1.513	80.487	-66.522	76.197	76.057	21.89	-1.74	-6.098	0.78187	-2.4514	30.068	-4.95
125.73	-3.5905	51.311	-6.1157	0.74486	-2.4581	0.11414	-0.16462	0.017388	0.66022	-1.3176	3695.9	22.2	-1.5145	80.487	-66.501	76.198	76.057	21.89	-1.74	-6.098	0.78187	-2.4514	30.068	-4.95
125.73	-3.594	51.312	-6.1152	0.74404	-2.458	0.1124	-0.16357	0.013736	0.66022	-1.3176	3695.2	22.201	-1.516	80.486	-66.466	76.198	76.057	21.89	-1.74	-6.098	0.78187	-2.4514	30.068	-4.95
125.73	-3.5975	51.313	-6.1146	0.74322	-2.4579	0.1105	-0.16232	0.010083	0.66022	-1.3176	3694.5	22.202	-1.5175	80.486	-66.418	76.198	76.057	21.89	-1.74	-6.098	0.78187	-2.4514	30.068	-4.95
125.73	-3.601	51.314	-6.1141	0.74241	-2.4579	0.10845	-0.16087	0.006433	0.66022	-1.3176	3693.9	22.202	-1.519	80.485	-66.357	76.198	76.057	21.89	-1.74	-6.098	0.78187	-2.4514	30.068	-4.95
125.73	-3.6044	51.314	-6.1135	0.74161	-2.4579	0.10626	-0.15921	0.0027917	0.66022	-1.3176	3693.2	22.202	-1.5205	80.485	-66.287	76.199	76.057	21.89	-1.74	-6.098	0.78187	-2.4514	30.068	-4.95
125.72	-3.6079	51.314	-6.113	0.74082	-2.4578	0.10393	-0.15737	-0.00083552	0.66022	-1.3176	3692.5	22.203	-1.5219	80.484	-66.208	76.199	76.057	21.89	-1.74	-6.098	0.78187	-2.4514	30.068	-4.95
125.72	-3.6113	51.314	-6.1125	0.74004	-2.4579	0.10146	-0.15534	-0.0044436	0.66022	-1.3176	3691.8	22.203	-1.5234	80.484	-66.121	76.199	76.057	21.89	-1.74	-6.098	0.78187	-2.4514	30.068	-4.95
125.72	-3.6146	51.314	-6.112	0.73927	-2.4579	0.098853	-0.15313	-0.0080274	0.66022	-1.3176	3691.1	22.203	-1.5248	80.483	-66.029	76.2	76.057	21.89	-1.74	-6.098	0.78187	-2.4514	30.068	-4.95
125.72	-3.6179	51.313	-6.1115	0.73851	-2.4579	0.096122	-0.15074	-0.011582	0.66022	-1.3176	3690.5	22.203	-1.5262	80.483	-65.931	76.2	76.057	21.89	-1.74	-6.098	0.78187	-2.4514	30.068	-4.95
125.72	-3.6212	51.312	-6.111	0.73776	-2.458	0.09327	-0.14817	-0.015102	0.66022	-1.3176	3689.8	22.202	-1.5276	80.482	-65.829	76.2	76.057	21.89	-1.74	-6.098	0.78187	-2.4514	30.068	-4.95
125.72	-3.6244	51.311	-6.1106	0.73703	-2.4581	0.0903	-0.14544	-0.018583	0.66022	-1.3176	3689.1	22.202	-1.5289	80.482	-65.723	76.2	76.057	21.89	-1.74	-6.098	0.78187	-2.4514	30.068	-4.95
125.72	-3.6275	51.31	-6.1101	0.73631	-2.4582	0.087218	-0.14255	-0.022021	0.66022	-1.3176	3688.4	22.202	-1.5303	80.481	-65.615	76.201	76.057	21.89	-1.74	-6.098	0.78187	-2.4514	30.068	-4.95
125.72	-3.6306	51.308	-6.1097	0.7356	-2.4583	0.084029	-0.1395	-0.02541	0.66022	-1.3176	3687.8	22.201	-1.5316	80.481	-65.505	76.201	76.057	21.89	-1.74	-6.098	0.78187	-2.4514	30.068	-4.95
125.72	-3.6336	51.306	-6.1093	0.73491	-2.4584	0.08074	-0.1363	-0.028746	0.66022	-1.3176	3687.1	22.2	-1.5328	80.48	-65.392	76.201	76.057	21.89	-1.74	-6.098	0.78187	-2.4514	30.068	-4.95
125.72	-3.6365	51.304	-6.1089	0.73424	-2.4586	0.077355	-0.13296	-0.032024	0.66022	-1.3176	3686.4	22.2	-1.5341	80.48	-65.279	76.202	76.057	21.89	-1.74	-6.098	0.78187	-2.4514	30.068	-4.95
125.72	-3.6393	51.302	-6.1085	0.73358	-2.4588	0.07388	-0.12948	-0.035241	0.66022	-1.3176	3685.7	22.199	-1.5353	80.479	-65.164	76.202	76.057	21.89	-1.74	-6.098	0.78187	-2.4514	30.068	-4.95
125.72	-3.642	51.299	-6.1081	0.73294	-2.459	0.070322	-0.12587	-0.038392	0.66022	-1.3176	3685.0	22.198	-1.5364	80.479	-65.049	76.202	76.057	21.89	-1.74	-6.098	0.78187	-2.4514	30.068	-4.95
125.72	-3.6446	51.297	-6.1078	0.73232	-2.4592	0.066686	-0.12213	-0.041474	0.66022	-1.3176	3684.4	22.197	-1.5376	80.478	-64.933	76.203	76.057	21.89	-1.74	-6.098	0.78187	-2.4514	30.068	-4.95
125.72	-3.6472	51.294	-6.1075	0.73172	-2.4594	0.062979	-0.11828	-0.044482	0.66022	-1.3176	3683.7	22.196	-1.5386	80.478	-64.816	76.203	76.057	21.89	-1.74	-6.098	0.78187	-2.4514	30.068	-4.95
125.72	-3.6496	51.291	-6.1072	0.73114	-2.4596	0.059206	-0.11431	-0.047413	0.66022	-1.3176	3683.0	22.194	-1.5397	80.477	-64.7	76.203	76.057	21.89	-1.74	-6.098	0.78187	-2.4514	30.068	-4.95
125.72	-3.6519	51.288	-6.1069	0.73058	-2.4598	0.055373	-0.11024	-0.050264	0.66022	-1.3176	3682.3	22.193	-1.5407	80.477	-64.583	76.204	76.057	21.89	-1.74	-6.098	0.78187	-2.4514	30.068	-4.95
125.72	-3.6542	51.284	-6.1066	0.73004	-2.4601	0.051488	-0.10608	-0.05303	0.66022	-1.3176	3681.6	22.192	-1.5416	80.476	-64.467	76.204	76.057	21.89	-1.74	-6.098	0.78187	-2.4514	30.068	-4.95
125.72	-3.6563	51.281	-6.1064	0.72952	-2.4604	0.047555	-0.10182	-0.055709	0.66022	-1.3176	3681.0	22.19	-1.5425	80.476	-64.351	76.204	76.057	21.89	-1.74	-6.098	0.78187	-2.4514	30.068	-4.95
125.72	-3.6583	51.277	-6.1061	0.72902	-2.4607	0.043582	-0.097475	-0.058299	0.66022	-1.3176	3680.3	22.189	-1.5434	80.475	-64.236	76.205	76.057	21.89	-1.74	-6.098	0.78187	-2.4514	30.068	-4.95
125.72	-3.6602	51.273	-6.1059	0.72854	-2.461	0.039574	-0.093055	-0.060795	0.66022	-1.3176	3679.6	22.187	-1.5442	80.475	-64.12	76.205	76.057	21.89	-1.74	-6.098	0.78187	-2.4514	30.068	-4.95
125.72	-3.662	51.269	-6.1057	0.72809	-2.4613	0.035538	-0.088565	-0.063196	0.66022	-1.3176	3678.9	22.185	-1.545	80.474	-64.006	76.205	76.057	21.89	-1.74	-6.098	0.78187	-2.4514	30.068	-4.95
125.72	-3.6637	51.265	-6.1056	0.72766	-2.4616	0.03148	-0.084012	-0.065498	0.66022	-1.3176	3678.3	22.183	-1.5457	80.474	-63.892	76.205	76.057	21.89	-1.74	-6.098	0.78187	-2.4514	30.068	-4.95
125.73	-3.6653	51.26	-6.1054	0.72725	-2.4619	0.027405	-0.079401	-0.067701	0.66022	-1.3176	3677.6	22.182	-1.5463	80.473	-63.779	76.206	76.057	21.89	-1.74	-6.098	0.78187	-2.4514	30.068	-4.95
125.73	-3.6667	51.256	-6.1053	0.72687	-2.4623	0.023321	-0.074741	-0.069801	0.66022	-1.3176	3676.9	22.18	-1.547	80.473	-63.667	76.206	76.057	21.89	-1.74	-6.098	0.78187	-2.4514	30.068	-4.95
125.73	-3.668	51.252	-6.1052	0.7265	-2.4626	0.019232	-0.070038	-0.071797	0.66022	-1.3176	3676.2	22.178	-1.5475	80.472	-63.555	76.206	76.057	21.89	-1.74	-6.098	0.78187	-2.4514	30.068	-4.95
125.73	-3.6693	51.247	-6.1051	0.72617	-2.463	0.015146	-0.065298	-0.073687	0.66022	-1.3176	3675.5	22.176	-1.5481	80.472	-63.445	76.207	76.057	21.89	-1.74	-6.098	0.78187	-2.4514	30.068	-4.95
125.73	-3.6704	51.242	-6.105	0.72585	-2.4634	0.011067	-0.060528	-0.075469	0.66022	-1.3176	3674.9	22.174	-1.5486	80.471	-63.336	76.207	76.057	21.89	-1.74	-6.098	0.78187	-2.4514	30.068	-4.95
125.73	-3.6714	51.237	-6.105	0.72556	-2.4637	0.0070016	-0.055735	-0.077143	0.66022	-1.3176	3674.2	22.172	-1.549	80.471	-63.227	76.207	76.057	21.89	-1.74	-6.098	0.78187	-2.4514	30.068	-4.95
125.73	-3.6723	51.232	-6.105	0.72529	-2.4641	0.0029556	-0.050925	-0.078707	0.66022	-1.3176	3673.5	22.17	-1.5494	80.47	-63.12	76.208	76.057	21.89	-1.74	-6.098	0.78187	-2.4514	30.068	-4.95
125.73	-3.6731	51.228	-6.105	0.72505	-2.4645	-0.0010656	-0.046104	-0.08016	0.66022	-1.3176	3672.8	22.168	-1.5497	80.47	-63.014	76.208	76.057	21.89	-1.74	-6.098	0.78187	-2.4514	30.068	-4.95
125.73	-3.6738	51.222	-6.105	0.72483	-2.4649	-0.0050566	-0.041279	-0.081501	0.66022	-1.3176	3672.2	22.166	-1.55	80.469	-62.909	76.208	76.057	21.89	-1.74	-6.098	0.78187	-2.4514	30.068	-4.95
125.73	-3.6743	51.217	-6.105	0.72464	-2.4653	-0.0090122	-0.036457	-0.082729	0.66022	-1.3176	3671.5	22.163	-1.5503	80.469	-62.805	76.209	76.057	21.89	-1.74	-6.098	0.78187	-2.4514	30.068	-4.95
125.74	-3.6748	51.212	-6.1051	0.72447	-2.4658	-0.012927	-0.031642	-0.083845	0.66022	-1.3176	3670.8	22.161	-1.5505	80.468	-62.703	76.209	76.057	21.89	-1.74	-6.098	0.78187	-2.4514	30.068	-4.95
125.74	-3.6752	51.207	-6.1051	0.72432	-2.4662	-0.016796	-0.026841	-0.084849	0.66022	-1.3176	3670.1	22.159	-1.5506	80.468	-62.601	76.209	76.057	21.89	-1.74	-6.098	0.78187	-2.4514	30.068	-4.95
125.74	-3.6755	51.202	-6.1052	0.7242	-2.4666	-0.020615	-0.02206	-0.085739	0.66022	-1.3176	3669.5	22.157	-1.5508	80.467	-62.502	76.209	76.057	21.89	-1.74	-6.098	0.78187	-2.4514	30.068	-4.95
125.74	-3.6757	51.197	-6.1054	0.7241	-2.467	-0.024378	-0.017304	-0.086516	0.66022	-1.3176	3668.8	22.154	-1.5509	80.467	-62.403	76.21	76.057	21.89	-1.74	-6.098	0.78187	-2.4514	30.068	-4.95
125.74	-3.6757	51.191	-6.1055	0.72403	-2.4675	-0.028081	-0.012578	-0.087181	0.66022	-1.3176	3668.1	22.152	-1.5509	80.466	-62.306	76.21	76.057	21.89	-1.74	-6.098	0.78187	-2.4514	30.068	-4.95
125.74	-3.6757	51.186	-6.1056	0.72397	-2.4679	-0.03172	-0.0078888	-0.087733	0.66022	-1.3176	3667.4	22.15	-1.5509	80.466	-62.211	76.21	76.057	21.89	-1.74	-6.098	0.78187	-2.4514	30.068	-4.95
125.74	-3.6757	51.181	-6.1058	0.72395	-2.4683	-0.035291	-0.0032407	-0.088174	0.66022	-1.3176	3666.8	22.148	-1.5509	80.465	-62.117	76.21	76.057	21.89	-1.74	-6.098	0.78187	-2.4514	30.068	-4.95
125.74	-3.6755	51.175	-6.106	0.72394	-2.4688	-0.038789	0.0013613	-0.088504	0.66022	-1.3176	3666.1	22.145	-1.5508	80.465	-62.024	76.211	76.057	21.89	-1.74	-6.098	0.78187	-2.4514	30.068	-4.95
125.74	-3.6752	51.17	-6.1062	0.72396	-2.4692	-0.04221	0.0059123	-0.088724	0.66022	-1.3176	3665.4	22.143	-1.5507	80.464	-61.933	76.211	76.057	21.89	-1.74	-6.098	0.78187	-2.4514	30.068	-4.95
125.75	-3.6749	51.165	-6.1064	0.724	-2.4697	-0.045552	0.010408	-0.088836	0.66022	-1.3176	3664.7	22.141	-1.5506	80.464	-61.844	76.211	76.057	21.89	-1.74	-6.098	0.78187	-2.4514	30.068	-4.95
125.75	-3.6745	51.16	-6.1066	0.72406	-2.4701	-0.048809	0.014843	-0.08884	0.66022	-1.3176	3664.1	22.139	-1.5505	80.463	-61.756	76.212	76.057	21.89	-1.74	-6.098	0.78187	-2.4514	30.068	-4.95
125.75	-3.674	51.154	-6.1069	0.72415	-2.4706	-0.05198	0.019214	-0.088737	0.66022	-1.3176	3663.4	22.136	-1.5503	80.462	-61.67	76.212	76.057	21.89	-1.74	-6.098	0.78187	-2.4514	30.068	-4.95
125.75	-3.6735	51.149	-6.1072	0.72426	-2.471	-0.055061	0.023516	-0.08853	0.66022	-1.3176	3662.7	22.134	-1.5501	80.462	-61.585	76.212	76.057	21.89	-1.74	-6.098	0.78187	-2.4514	30.068	-4.95
125.75	-3.6729	51.144	-6.1074	0.72438	-2.4714	-0.058049	0.027746	-0.08822	0.66022	-1.3176	3662.0	22.132	-1.5498	80.461	-61.502	76.212	76.057	21.89	-1.74	-6.098	0.78187	-2.4514	30.068	-4.95
125.75	-3.6723	51.139	-6.1077	0.72453	-2.4719	-0.060942	0.0319	-0.087809	0.66022	-1.3176	3661.4	22.13	-1.5495	80.461	-61.421	76.212	76.057	21.89	-1.74	-6.098	0.78187	-2.4514	30.068	-4.95
125.75	-3.6716	51.133	-6.1081	0.7247	-2.4723	-0.063736	0.035974	-0.087297	0.66022	-1.3176	3660.7	22.128	-1.5493	80.46	-61.342	76.213	76.057	21.89	-1.74	-6.098	0.78187	-2.4514	30.068	-4.95
125.75	-3.6708	51.128	-6.1084	0.72489	-2.4728	-0.06643	0.039964	-0.086689	0.66022	-1.3176	3660.0	22.125	-1.5489	80.46	-61.264	76.213	76.057	21.89	-1.74	-6.098	0.78187	-2.4514	30.068	-4.95
125.75	-3.67	51.123	-6.1087	0.7251	-2.4732	-0.069021	0.043869	-0.085985	0.66022	-1.3176	3659.3	22.123	-1.5486	80.459	-61.188	76.213	76.057	21.89	-1.74	-6.098	0.78187	-2.4514	30.068	-4.95
125.76	-3.6691	51.118	-6.1091	0.72533	-2.4736	-0.071507	0.047684	-0.085187	0.66022	-1.3176	3658.7	22.121	-1.5483	80.458	-61.114	76.213	76.057	21.89	-1.74	-6.098	0.78187	-2.4514	30.068	-4.95
125.76	-3.6682	51.113	-6.1094	0.72558	-2.474	-0.073887	0.051407	-0.084299	0.66022	-1.3176	3658.0	22.119	-1.5479	80.458	-61.041	76.214	76.057	21.89	-1.74	-6.098	0.78187	-2.4514	30.068	-4.95
125.76	-3.6673	51.108	-6.1098	0.72585	-2.4745	-0.07616	0.055036	-0.083322	0.66022	-1.3176	3657.3	22.117	-1.5475	80.457	-60.971	76.214	76.057	21.89	-1.74	-6.098	0.78187	-2.4514	30.068	-4.95
125.76	-3.6664	51.103	-6.1102	0.72613	-2.4749	-0.078323	0.058567	-0.082258	0.66022	-1.3176	3656.6	22.115	-1.5471	80.457	-60.902	76.214	76.057	21.89	-1.74	-6.098	0.78187	-2.4514	30.068	-4.95
125.76	-3.6654	51.098	-6.1106	0.72643	-2.4753	-0.080375	0.061999	-0.081111	0.66022	-1.3176	3656.0	22.113	-1.5467	80.456	-60.835	76.214	76.057	21.89	-1.74	-6.098	0.78187	-2.4514	30.068	-4.95
125.76	-3.6643	51.094	-6.111	0.72675	-2.4757	-0.082317	0.065329	-0.079882	0.66022	-1.3176	3655.3	22.111	-1.5463	80.455	-60.77	76.214	76.057	21.89	-1.74	-6.098	0.78187	-2.4514	30.068	-4.95
125.76	-3.6633	51.089	-6.1114	0.72708	-2.4761	-0.084146	0.068556	-0.078575	0.66022	-1.3176	3654.6	22.109	-1.5459	80.455	-60.707	76.214	76.057	21.89	-1.74	-6.098	0.78187	-2.4514	30.068	-4.95
125.76	-3.6622	51.084	-6.1118	0.72744	-2.4765	-0.085863	0.071678	-0.077192	0.66022	-1.3176	3653.9	22.107	-1.5454	80.454	-60.646	76.215	76.057	21.89	-1.74	-6.098	0.78187	-2.4514	30.068	-4.95
125.76	-3.6611	51.08	-6.1123	0.7278	-2.4769	-0.087466	0.074693	-0.075736	0.66022	-1.3176	3653.3	22.105	-1.545	80.453	-60.587	76.215	76.057	21.89	-1.74	-6.098	0.78187	-2.4514	30.068	-4.95
125.76	-3.66	51.075	-6.1127	0.72818	-2.4772	-0.088956	0.077599	-0.07421	0.66022	-1.3176	3652.6	22.103	-1.5445	80.453	-60.53	76.215	76.057	21.89	-1.74	-6.098	0.78187	-2.4514	30.068	-4.95
125.76	-3.6589	51.071	-6.1132	0.72858	-2.4776	-0.090332	0.080397	-0.072615	0.66022	-1.3176	3651.9	22.101	-1.5441	80.452	-60.475	76.215	76.057	21.89	-1.74	-6.098	0.78187	-2.4514	30.068	-4.95
125.76	-3.6578	51.066	-6.1136	0.72899	-2.478	-0.091594	0.083083	-0.070957	0.66022	-1.3176	3651.2	22.099	-1.5436	80.451	-60.421	76.215	76.057	21.89	-1.74	-6.098	0.78187	-2.4514	30.068	-4.95
125.76	-3.6566	51.062	-6.1141	0.72941	-2.4783	-0.092744	0.085658	-0.069236	0.66022	-1.3176	3650.6	22.098	-1.5431	80.451	-60.37	76.215	76.057	21.89	-1.74	-6.098	0.78187	-2.4514	30.068	-4.95
125.77	-3.6555	51.058	-6.1145	0.72984	-2.4786	-0.09378	0.088121	-0.067456	0.66022	-1.3176	3649.9	22.096	-1.5427	80.45	-60.321	76.215	76.057	21.89	-1.74	-6.098	0.78187	-2.4514	30.068	-4.95
125.77	-3.6544	51.053	-6.115	0.73029	-2.479	-0.094704	0.090471	-0.06562	0.66022	-1.3176	3649.2	22.094	-1.5422	80.449	-60.274	76.216	76.057	21.89	-1.74	-6.098	0.78187	-2.4514	30.068	-4.95
125.77	-3.6532	51.049	-6.1155	0.73075	-2.4793	-0.095517	0.092707	-0.063731	0.66022	-1.3176	3648.6	22.092	-1.5417	80.449	-60.228	76.216	76.057	21.89	-1.74	-6.098	0.78187	-2.4514	30.068	-4.95
125.77	-3.652	51.045	-6.116	0.73122	-2.4796	-0.096218	0.094829	-0.061791	0.66022	-1.3176	3647.9	22.091	-1.5413	80.448	-60.185	76.216	76.057	21.89	-1.74	-6.098	0.78187	-2.4514	30.068	-4.95
125.77	-3.6509	51.041	-6.1165	0.73169	-2.4799	-0.09681	0.096837	-0.059804	0.66022	-1.3176	3647.2	22.089	-1.5408	80.447	-60.144	76.216	76.057	21.89	-1.74	-6.098	0.78187	-2.4514	30.068	-4.95
125.77	-3.6497	51.037	-6.1169	0.73218	-2.4802	-0.097293	0.098731	-0.057773	0.66022	-1.3176	3646.5	22.088	-1.5403	80.447	-60.105	76.216	76.057	21.89	-1.74	-6.098	0.78187	-2.4514	30.068	-4.95
125.77	-3.6486	51.033	-6.1174	0.73268	-2.4805	-0.097668	0.10051	-0.0557	0.66022	-1.3176	3645.9	22.086	-1.5398	80.446	-60.068	76.216	76.057	21.89	-1.74	-6.098	0.78187	-2.4514	30.068	-4.95
125.77	-3.6474	51.03	-6.1179	0.73319	-2.4808	-0.097937	0.10217	-0.053588	0.66022	-1.3176	3645.2	22.085	-1.5394	80.445	-60.033	76.216	76.057	21.89	-1.74	-6.098	0.78187	-2.4514	30.068	-4.95
125.77	-3.6463	51.026	-6.1184	0.7337	-2.481	-0.098101	0.10373	-0.051441	0.66022	-1.3176	3644.5	22.083	-1.5389	80.444	-60.001	76.216	76.057	21.89	-1.74	-6.098	0.78187	-2.4514	30.068	-4.95
125.77	-3.6452	51.022	-6.1189	0.73423	-2.4813	-0.098161	0.10516	-0.04926	0.66022	-1.3176	3643.8	22.082	-1.5384	80.444	-59.97	76.216	76.057	21.89	-1.74	-6.098	0.78187	-2.4514	30.068	-4.95
125.77	-3.644	51.019	-6.1194	0.73475	-2.4815	-0.09812	0.10649	-0.047049	0.66022	-1.3176	3643.2	22.08	-1.538	80.443	-59.941	76.216	76.057	21.89	-1.74	-6.098	0.78187	-2.4514	30.068	-4.95
125.77	-3.6429	51.015	-6.1199	0.73529	-2.4818	-0.097978	0.1077	-0.044811	0.66022	-1.3176	3642.5	22.079	-1.5375	80.442	-59.915	76.216	76.057	21.89	-1.74	-6.098	0.78187	-2.4514	30.068	-4.95
125.77	-3.6418	51.012	-6.1204	0.73583	-2.482	-0.097739	0.10879	-0.042547	0.66022	-1.3176	3641.8	22.078	-1.537	80.441	-59.891	76.216	76.057	21.89	-1.74	-6.098	0.78187	-2.4514	30.068	-4.95
125.77	-3.6407	51.009	-6.1209	0.73638	-2.4822	-0.097403	0.10978	-0.040262	0.66022	-1.3176	3641.2	22.076	-1.5366	80.441	-59.869	76.216	76.057	21.89	-1.74	-6.098	0.78187	-2.4514	30.068	-4.95
125.77	-3.6395	51.005	-6.1213	0.73693	-2.4824	-0.096972	0.11065	-0.037958	0.66022	-1.3176	3640.5	22.075	-1.5361	80.44	-59.848	76.217	76.057	21.89	-1.74	-6.098	0.78187	-2.4514	30.068	-4.95
125.77	-3.6384	51.002	-6.1218	0.73748	-2.4826	-0.096448	0.11142	-0.035637	0.66022	-1.3176	3639.8	22.074	-1.5357	80.439	-59.831	76.217	76.057	21.89	-1.74	-6.098	0.78187	-2.4514	30.068	-4.95
125.77	-3.6373	50.999	-6.1223	0.73804	-2.4827	-0.095801	0.11217	-0.033308	0.66022	-1.3176	3639.1	22.073	-1.5352	80.438	-59.815	76.217	76.057	21.89	-1.74	-6.098	0.78187	-2.4514	30.068	-4.95
125.77	-3.6362	50.996	-6.1228	0.73861	-2.4829	-0.095069	0.1128	-0.030964	0.66022	-1.3176	3638.5	22.071	-1.5348	80.438	-59.801	76.217	76.057	21.89	-1.74	-6.098	0.78187	-2.4514	30.068	-4.95
125.77	-3.6351	50.993	-6.1233	0.73917	-2.483	-0.094255	0.11331	-0.028609	0.66022	-1.3176	3637.8	22.07	-1.5343	80.437	-59.79	76.217	76.057	21.89	-1.74	-6.098	0.78187	-2.4514	30.068	-4.95
125.77	-3.634	50.99	-6.1237	0.73974	-2.4832	-0.093361	0.1137	-0.026244	0.66022	-1.3176	3637.1	22.069	-1.5339	80.436	-59.78	76.217	76.057	21.89	-1.74	-6.098	0.78187	-2.4514	30.068	-4.95
125.77	-3.6329	50.988	-6.1242	0.74031	-2.4833	-0.092389	0.11396	-0.023873	0.66022	-1.3176	3636.5	22.068	-1.5334	80.435	-59.773	76.217	76.057	21.89	-1.74	-6.098	0.78187	-2.4514	30.068	-4.95
125.77	-3.6318	50.985	-6.1246	0.74088	-2.4834	-0.09134	0.11411	-0.021498	0.66022	-1.3176	3635.8	22.067	-1.533	80.435	-59.768	76.217	76.057	21.89	-1.74	-6.098	0.78187	-2.4514	30.068	-4.95
125.77	-3.6307	50.982	-6.1251	0.74145	-2.4835	-0.090217	0.11414	-0.019121	0.66022	-1.3176	3635.1	22.066	-1.5325	80.434	-59.765	76.217	76.057	21.89	-1.74	-6.098	0.78187	-2.4514	30.068	-4.95
125.77	-3.6295	50.98	-6.1256	0.74202	-2.4836	-0.089023	0.11406	-0.016745	0.66022	-1.3176	3634.4	22.065	-1.532	80.433	-59.765	76.217	76.057	21.89	-1.74	-6.098	0.78187	-2.4514	30.068	-4.95
125.77	-3.6284	50.977	-6.126	0.74259	-2.4837	-0.08776	0.11386	-0.014373	0.66022	-1.3176	3633.8	22.064	-1.5316	80.432	-59.766	76.217	76.057	21.89	-1.74	-6.098	0.78187	-2.4514	30.068	-4.95
125.77	-3.6273	50.975	-6.1264	0.74316	-2.4838	-0.086429	0.11355	-0.012007	0.66022	-1.3176	3633.1	22.064	-1.5311	80.431	-59.769	76.217	76.057	21.89	-1.74	-6.098	0.78187	-2.4514	30.068	-4.95
125.77	-3.6262	50.973	-6.1269	0.74372	-2.4838	-0.085034	0.11313	-0.0096481	0.66022	-1.3176	3632.4	22.063	-1.5307	80.431	-59.775	76.217	76.057	21.89	-1.74	-6.098	0.78187	-2.4514	30.068	-4.95
125.76	-3.625	50.97	-6.1273	0.74429	-2.4839	-0.083577	0.1126	-0.0073	0.66022	-1.3176	3631.8	22.062	-1.5302	80.43	-59.783	76.217	76.057	21.89	-1.74	-6.098	0.78187	-2.4514	30.068	-4.95
125.76	-3.6238	50.968	-6.1277	0.74485	-2.4839	-0.08206	0.11196	-0.0049643	0.66022	-1.3176	3631.1	22.061	-1.5297	80.429	-59.793	76.217	76.057	21.89	-1.74	-6.098	0.78187	-2.4514	30.068	-4.95
125.76	-3.6227	50.966	-6.1281	0.74541	-2.4839	-0.080485	0.11122	-0.0026432	0.66022	-1.3176	3630.4	22.06	-1.5292	80.428	-59.805	76.217	76.057	21.89	-1.74	-6.098	0.78187	-2.4514	30.068	-4.95
125.76	-3.6215	50.964	-6.1285	0.74596	-2.4839	-0.078855	0.11037	-0.00033864	0.66022	-1.3176	3629.7	22.06	-1.5287	80.428	-59.819	76.217	76.057	21.89	-1.74	-6.098	0.78187	-2.4514	30.068	-4.95
125.76	-3.6202	50.962	-6.1289	0.74651	-2.4839	-0.077173	0.10942	0.0019473	0.66022	-1.3176	3629.1	22.059	-1.5282	80.427	-59.835	76.217	76.057	21.89	-1.74	-6.098	0.78187	-2.4514	30.068	-4.95
125.76	-3.619	50.96	-6.1293	0.74706	-2.4839	-0.07544	0.10837	0.0042128	0.66022	-1.3176	3628.4	22.058	-1.5277	80.426	-59.853	76.217	76.057	21.89	-1.74	-6.098	0.78187	-2.4514	30.068	-4.95
125.76	-3.6178	50.959	-6.1296	0.7476	-2.4839	-0.073659	0.10723	0.006456	0.66022	-1.3176	3627.7	22.058	-1.5272	80.425	-59.874	76.217	76.057	21.89	-1.74	-6.098	0.78187	-2.4514	30.068	-4.95
125.76	-3.6165	50.957	-6.13	0.74813	-2.4838	-0.071832	0.10598	0.008675	0.66022	-1.3176	3627.0	22.057	-1.5267	80.424	-59.896	76.217	76.057	21.89	-1.74	-6.098	0.78187	-2.4514	30.068	-4.95
125.76	-3.6152	50.955	-6.1304	0.74866	-2.4838	-0.069931	0.10474	0.010861	0.66022	-1.3176	3626.4	22.057	-1.5262	80.424	-59.921	76.217	76.057	21.89	-1.74	-6.098	0.78187	-2.4514	30.068	-4.95
125.76	-3.6138	50.954	-6.1307	0.74918	-2.4837	-0.067983	0.10342	0.013021	0.66022	-1.3176	3625.7	22.056	-1.5256	80.423	-59.948	76.217	76.057	21.89	-1.74	-6.098	0.78187	-2.4514	30.068	-4.95
125.76	-3.6125	50.953	-6.131	0.74969	-2.4836	-0.065992	0.10201	0.015153	0.66022	-1.3176	3625.0	22.056	-1.525	80.422	-59.976	76.217	76.057	21.89	-1.74	-6.098	0.78187	-2.4514	30.068	-4.95
125.76	-3.6111	50.951	-6.1314	0.7502	-2.4836	-0.063962	0.10051	0.017256	0.66022	-1.3176	3624.4	22.055	-1.5245	80.421	-60.007	76.218	76.057	21.89	-1.74	-6.098	0.78187	-2.4514	30.068	-4.95
125.76	-3.6097	50.95	-6.1317	0.75069	-2.4835	-0.061893	0.098938	0.01933	0.66022	-1.3176	3623.7	22.055	-1.5239	80.421	-60.04	76.218	76.057	21.89	-1.74	-6.098	0.78187	-2.4514	30.068	-4.95
125.76	-3.6082	50.949	-6.132	0.75119	-2.4834	-0.059789	0.09728	0.021371	0.66022	-1.3176	3623.0	22.055	-1.5233	80.42	-60.074	76.218	76.057	21.89	-1.74	-6.098	0.78187	-2.4514	30.068	-4.95
125.76	-3.6067	50.948	-6.1323	0.75167	-2.4833	-0.057652	0.095542	0.023381	0.66022	-1.3176	3622.3	22.055	-1.5227	80.419	-60.111	76.218	76.057	21.89	-1.74	-6.098	0.78187	-2.4514	30.068	-4.95
125.75	-3.6052	50.947	-6.1326	0.75214	-2.4831	-0.055482	0.093726	0.025356	0.66022	-1.3176	3621.7	22.054	-1.522	80.419	-60.15	76.218	76.057	21.89	-1.74	-6.098	0.78187	-2.4514	30.068	-4.95
125.75	-3.6036	50.946	-6.1328	0.7526	-2.483	-0.053283	0.091831	0.027297	0.66022	-1.3176	3621.0	22.054	-1.5214	80.418	-60.19	76.218	76.057	21.89	-1.74	-6.098	0.78187	-2.4514	30.068	-4.95
125.75	-3.602	50.945	-6.1331	0.75306	-2.4829	-0.051056	0.089861	0.029201	0.66022	-1.3176	3620.3	22.054	-1.5207	80.417	-60.233	76.218	76.057	21.89	-1.74	-6.098	0.78187	-2.4514	30.068	-4.95
125.75	-3.6003	50.945	-6.1333	0.7535	-2.4827	-0.048804	0.087815	0.031068	0.66022	-1.3176	3619.7	22.054	-1.52	80.416	-60.277	76.218	76.057	21.89	-1.74	-6.098	0.78187	-2.4514	30.068	-4.95
125.75	-3.5986	50.944	-6.1336	0.75394	-2.4826	-0.046527	0.085696	0.032897	0.66022	-1.3176	3619.0	22.054	-1.5193	80.416	-60.324	76.218	76.057	21.89	-1.74	-6.098	0.78187	-2.4514	30.068	-4.95
125.75	-3.5969	50.943	-6.1338	0.75436	-2.4824	-0.044228	0.083505	0.034687	0.66022	-1.3176	3618.3	22.054	-1.5186	80.415	-60.372	76.218	76.057	21.89	-1.74	-6.098	0.78187	-2.4514	30.068	-4.95
125.75	-3.5951	50.943	-6.134	0.75477	-2.4822	-0.041909	0.081243	0.036437	0.66022	-1.3176	3617.6	22.054	-1.5178	80.414	-60.422	76.218	76.057	21.89	-1.74	-6.098	0.78187	-2.4514	30.068	-4.95
125.75	-3.5933	50.943	-6.1342	0.75517	-2.482	-0.039572	0.078913	0.038145	0.66022	-1.3176	3617.0	22.054	-1.5171	80.414	-60.474	76.219	76.057	21.89	-1.74	-6.098	0.78187	-2.4514	30.068	-4.95
125.75	-3.5914	50.943	-6.1344	0.75556	-2.4818	-0.037217	0.076514	0.039812	0.66022	-1.3176	3616.3	22.054	-1.5163	80.413	-60.528	76.219	76.057	21.89	-1.74	-6.098	0.78187	-2.4514	30.068	-4.95
125.75	-3.5895	50.943	-6.1346	0.75594	-2.4816	-0.034847	0.074049	0.041435	0.66022	-1.3176	3615.6	22.054	-1.5155	80.412	-60.583	76.219	76.057	21.89	-1.74	-6.098	0.78187	-2.4514	30.068	-4.95
125.74	-3.5875	50.943	-6.1348	0.7563	-2.4814	-0.032464	0.071519	0.043015	0.66022	-1.3176	3614.9	22.054	-1.5147	80.412	-60.64	76.219	76.057	21.89	-1.74	-6.098	0.78187	-2.4514	30.068	-4.95
125.74	-3.5855	50.943	-6.1349	0.75665	-2.4812	-0.03007	0.068927	0.044549	0.66022	-1.3176	3614.3	22.055	-1.5139	80.411	-60.7	76.219	76.057	21.89	-1.74	-6.098	0.78187	-2.4514	30.068	-4.95
125.74	-3.5835	50.943	-6.1351	0.75699	-2.481	-0.027665	0.066273	0.046039	0.66022	-1.3176	3613.6	22.055	-1.513	80.41	-60.76	76.219	76.057	21.89	-1.74	-6.098	0.78187	-2.4514	30.068	-4.95
125.74	-3.5814	50.944	-6.1352	0.75731	-2.4807	-0.025251	0.063559	0.047482	0.66022	-1.3176	3612.9	22.055	-1.5121	80.41	-60.823	76.219	76.057	21.89	-1.74	-6.098	0.78187	-2.4514	30.068	-4.95
125.74	-3.5792	50.944	-6.1353	0.75763	-2.4805	-0.022831	0.060786	0.048878	0.66022	-1.3176	3612.2	22.056	-1.5113	80.409	-60.887	76.22	76.057	21.89	-1.74	-6.098	0.78187	-2.4514	30.068	-4.95
125.74	-3.5771	50.945	-6.1354	0.75792	-2.4802	-0.020405	0.057958	0.050226	0.66022	-1.3176	3611.6	22.056	-1.5104	80.408	-60.953	76.22	76.057	21.89	-1.74	-6.098	0.78187	-2.4514	30.068	-4.95
125.74	-3.5749	50.946	-6.1355	0.75821	-2.48	-0.017975	0.055075	0.051525	0.66022	-1.3176	3610.9	22.057	-1.5094	80.408	-61.02	76.22	76.057	21.89	-1.74	-6.098	0.78187	-2.4514	30.068	-4.95
125.73	-3.5726	50.947	-6.1356	0.75847	-2.4797	-0.015542	0.052139	0.052775	0.66022	-1.3176	3610.2	22.057	-1.5085	80.407	-61.09	76.22	76.057	21.89	-1.74	-6.098	0.78187	-2.4514	30.068	-4.95
125.73	-3.5703	50.948	-6.1357	0.75873	-2.4795	-0.013109	0.049152	0.053975	0.66022	-1.3176	3609.6	22.058	-1.5075	80.407	-61.16	76.22	76.057	21.89	-1.74	-6.098	0.78187	-2.4514	30.068	-4.95
125.73	-3.568	50.949	-6.1357	0.75896	-2.4792	-0.010677	0.046116	0.055124	0.66022	-1.3176	3608.9	22.059	-1.5066	80.406	-61.232	76.221	76.057	21.89	-1.74	-6.098	0.78187	-2.4514	30.068	-4.95
125.73	-3.5656	50.95	-6.1358	0.75919	-2.4789	-0.008246	0.043033	0.056222	0.66022	-1.3176	3608.2	22.059	-1.5056	80.405	-61.306	76.221	76.057	21.89	-1.74	-6.098	0.78187	-2.4514	30.068	-4.95
125.73	-3.5632	50.951	-6.1358	0.75939	-2.4786	-0.005819	0.039906	0.057267	0.66022	-1.3176	3607.5	22.06	-1.5046	80.405	-61.381	76.221	76.057	21.89	-1.74	-6.098	0.78187	-2.4514	30.068	-4.95
125.73	-3.5608	50.953	-6.1358	0.75959	-2.4783	-0.0033969	0.036736	0.05826	0.66022	-1.3176	3606.9	22.061	-1.5036	80.404	-61.458	76.221	76.057	21.89	-1.74	-6.098	0.78187	-2.4514	30.068	-4.95
125.73	-3.5584	50.954	-6.1359	0.75976	-2.478	-0.00098118	0.033525	0.059199	0.66022	-1.3176	3606.2	22.062	-1.5025	80.404	-61.536	76.222	76.057	21.89	-1.74	-6.098	0.78187	-2.4514	30.068	-4.95
125.72	-3.5559	50.956	-6.1359	0.75992	-2.4777	0.0014266	0.030276	0.060084	0.66022	-1.3176	3605.5	22.063	-1.5015	80.403	-61.615	76.222	76.057	21.89	-1.74	-6.098	0.78187	-2.4514	30.068	-4.95
125.72	-3.5534	50.958	-6.1358	0.76006	-2.4774	0.0038251	0.026992	0.060915	0.66022	-1.3176	3604.8	22.064	-1.5005	80.403	-61.696	76.222	76.057	21.89	-1.74	-6.098	0.78187	-2.4514	30.068	-4.95
125.72	-3.5509	50.96	-6.1358	0.76019	-2.4771	0.0062128	0.023673	0.06169	0.66022	-1.3176	3604.2	22.065	-1.4994	80.402	-61.778	76.222	76.057	21.89	-1.74	-6.098	0.78187	-2.4514	30.068	-4.95
125.72	-3.5484	50.962	-6.1358	0.7603	-2.4768	0.0085883	0.020324	0.062409	0.66022	-1.3176	3603.5	22.066	-1.4984	80.402	-61.861	76.223	76.057	21.89	-1.74	-6.098	0.78187	-2.4514	30.068	-4.95
125.72	-3.5458	50.964	-6.1357	0.76039	-2.4765	0.01095	0.016947	0.063072	0.66022	-1.3176	3602.8	22.067	-1.4973	80.401	-61.946	76.223	76.057	21.89	-1.74	-6.098	0.78187	-2.4514	30.068	-4.95
125.72	-3.5433	50.967	-6.1357	0.76047	-2.4762	0.013297	0.013543	0.063678	0.66022	-1.3176	3602.1	22.068	-1.4962	80.401	-62.031	76.223	76.057	21.89	-1.74	-6.098	0.78187	-2.4514	30.068	-4.95
125.71	-3.5407	50.969	-6.1356	0.76053	-2.4759	0.015627	0.010116	0.064226	0.66022	-1.3176	3601.5	22.07	-1.4951	80.4	-62.118	76.223	76.057	21.89	-1.74	-6.098	0.78187	-2.4514	30.068	-4.95
125.71	-3.5381	50.972	-6.1355	0.76057	-2.4756	0.017938	0.0066692	0.064716	0.66022	-1.3176	3600.8	22.071	-1.4941	80.4	-62.206	76.224	76.057	21.89	-1.74	-6.098	0.78187	-2.4514	30.068	-4.95
125.71	-3.5356	50.975	-6.1354	0.7606	-2.4752	0.020231	0.0032045	0.065147	0.66022	-1.3176	3600.1	22.072	-1.493	80.399	-62.295	76.224	76.057	21.89	-1.74	-6.098	0.78187	-2.4514	30.068	-4.95
125.71	-3.533	50.977	-6.1353	0.7606	-2.4749	0.022502	-0.00027485	0.06552	0.66022	-1.3176	3599.4	22.074	-1.4919	80.399	-62.385	76.224	76.057	21.89	-1.74	-6.098	0.78187	-2.4514	30.068	-4.95
125.71	-3.5305	50.98	-6.1352	0.76059	-2.4746	0.02475	-0.0037659	0.065833	0.66022	-1.3176	3598.8	22.075	-1.4909	80.398	-62.476	76.225	76.057	21.89	-1.74	-6.098	0.78187	-2.4514	30.068	-4.95
125.7	-3.5279	50.983	-6.1351	0.76057	-2.4742	0.026974	-0.0072656	0.066086	0.66022	-1.3176	3598.1	22.077	-1.4898	80.398	-62.568	76.225	76.057	21.89	-1.74	-6.098	0.78187	-2.4514	30.068	-4.95
125.7	-3.5254	50.987	-6.1349	0.76052	-2.4739	0.029173	-0.010771	0.066278	0.66022	-1.3176	3597.4	22.078	-1.4887	80.397	-62.661	76.225	76.057	21.89	-1.74	-6.098	0.78187	-2.4514	30.068	-4.95
125.7	-3.5229	50.99	-6.1348	0.76046	-2.4736	0.031344	-0.014279	0.06641	0.66022	-1.3176	3596.7	22.08	-1.4877	80.397	-62.754	76.226	76.057	21.89	-1.74	-6.098	0.78187	-2.4514	30.068	-4.95
125.7	-3.5204	50.993	-6.1346	0.76038	-2.4732	0.033486	-0.017785	0.066481	0.66022	-1.3176	3596.1	22.082	-1.4867	80.396	-62.849	76.226	76.057	21.89	-1.74	-6.098	0.78187	-2.4514	30.068	-4.95
125.7	-3.518	50.997	-6.1344	0.76028	-2.4729	0.035597	-0.021288	0.066491	0.66022	-1.3176	3595.4	22.083	-1.4856	80.396	-62.944	76.226	76.057	21.89	-1.74	-6.098	0.78187	-2.4514	30.068	-4.95
125.69	-3.5156	51.0	-6.1343	0.76017	-2.4726	0.037677	-0.024783	0.066439	0.66022	-1.3176	3594.7	22.085	-1.4846	80.395	-63.04	76.227	76.057	21.89	-1.74	-6.098	0.78187	-2.4514	30.068	-4.95
125.69	-3.5132	51.004	-6.1341	0.76003	-2.4723	0.039722	-0.028268	0.066325	0.66022	-1.3176	3594.0	22.087	-1.4836	80.395	-63.136	76.227	76.057	21.89	-1.74	-6.098	0.78187	-2.4514	30.068	-4.95
125.69	-3.5108	51.008	-6.1339	0.75988	-2.4719	0.041732	-0.031737	0.066148	0.66022	-1.3176	3593.4	22.089	-1.4826	80.394	-63.233	76.227	76.057	21.89	-1.74	-6.098	0.78187	-2.4514	30.068	-4.95
125.69	-3.5085	51.012	-6.1336	0.75972	-2.4716	0.043705	-0.03519	0.06591	0.66022	-1.3176	3592.7	22.09	-1.4817	80.394	-63.33	76.228	76.057	21.89	-1.74	-6.098	0.78187	-2.4514	30.068	-4.95
125.68	-3.5063	51.015	-6.1334	0.75953	-2.4713	0.04564	-0.03862	0.065609	0.66022	-1.3176	3592.0	22.092	-1.4807	80.394	-63.428	76.228	76.057	21.89	-1.74	-6.098	0.78187	-2.4514	30.068	-4.95
125.68	-3.5041	51.019	-6.1332	0.75933	-2.4709	0.047533	-0.042026	0.065245	0.66022	-1.3176	3591.3	22.094	-1.4798	80.393	-63.526	76.228	76.057	21.89	-1.74	-6.098	0.78187	-2.4514	30.068	-4.95
125.68	-3.502	51.024	-6.1329	0.75911	-2.4706	0.049385	-0.045403	0.064819	0.66022	-1.3176	3590.6	22.096	-1.4789	80.393	-63.624	76.229	76.057	21.89	-1.74	-6.098	0.78187	-2.4514	30.068	-4.95
125.68	-3.4999	51.028	-6.1327	0.75888	-2.4703	0.051192	-0.048747	0.06433	0.66022	-1.3176	3590.0	22.098	-1.4781	80.392	-63.722	76.229	76.057	21.89	-1.74	-6.098	0.78187	-2.4514	30.068	-4.95
125.67	-3.4979	51.032	-6.1324	0.75862	-2.47	0.052954	-0.052056	0.063779	0.66022	-1.3176	3589.3	22.1	-1.4772	80.392	-63.82	76.229	76.057	21.89	-1.74	-6.098	0.78187	-2.4514	30.068	-4.95
125.67	-3.4959	51.036	-6.1322	0.75836	-2.4696	0.054668	-0.055325	0.063165	0.66022	-1.3176	3588.6	22.102	-1.4764	80.391	-63.919	76.23	76.057	21.89	-1.74	-6.098	0.78187	-2.4514	30.068	-4.95
125.67	-3.4941	51.041	-6.1319	0.75807	-2.4693	0.056333	-0.05855	0.062489	0.66022	-1.3176	3587.9	22.105	-1.4756	80.391	-64.017	76.23	76.057	21.89	-1.74	-6.098	0.78187	-2.4514	30.068	-4.95
125.67	-3.4923	51.045	-6.1316	0.75777	-2.469	0.057947	-0.061728	0.06175	0.66022	-1.3176	3587.3	22.107	-1.4749	80.39	-64.115	76.231	76.057	21.89	-1.74	-6.098	0.78187	-2.4514	30.068	-4.95
125.66	-3.4906	51.049	-6.1313	0.75745	-2.4687	0.059509	-0.064855	0.06095	0.66022	-1.3176	3586.6	22.109	-1.4742	80.39	-64.212	76.231	76.057	21.89	-1.74	-6.098	0.78187	-2.4514	30.068	-4.95
125.66	-3.4889	51.054	-6.131	0.75712	-2.4684	0.061016	-0.067928	0.060088	0.66022	-1.3176	3585.9	22.111	-1.4735	80.39	-64.309	76.231	76.057	21.89	-1.74	-6.098	0.78187	-2.4514	30.068	-4.95
125.66	-3.4874	51.058	-6.1307	0.75677	-2.4681	0.062467	-0.070942	0.059165	0.66022	-1.3176	3585.2	22.113	-1.4728	80.389	-64.405	76.232	76.057	21.89	-1.74	-6.098	0.78187	-2.4514	30.068	-4.95
125.66	-3.486	51.063	-6.1304	0.75641	-2.4678	0.06386	-0.073894	0.05818	0.66022	-1.3176	3584.6	22.115	-1.4722	80.389	-64.5	76.232	76.057	21.89	-1.74	-6.098	0.78187	-2.4514	30.068	-4.95
125.65	-3.4846	51.067	-6.1301	0.75604	-2.4675	0.065193	-0.07678	0.057136	0.66022	-1.3176	3583.9	22.117	-1.4717	80.388	-64.595	76.232	76.057	21.89	-1.74	-6.098	0.78187	-2.4514	30.068	-4.95
125.65	-3.4833	51.072	-6.1297	0.75564	-2.4673	0.066465	-0.079596	0.056032	0.66022	-1.3176	3583.2	22.12	-1.4711	80.388	-64.688	76.233	76.057	21.89	-1.74	-6.098	0.78187	-2.4514	30.068	-4.95
125.65	-3.4822	51.076	-6.1294	0.75524	-2.467	0.067674	-0.082339	0.054868	0.66022	-1.3176	3582.5	22.122	-1.4707	80.387	-64.78	76.233	76.057	21.89	-1.74	-6.098	0.78187	-2.4514	30.068	-4.95
125.65	-3.4811	51.081	-6.1291	0.75482	-2.4667	0.068818	-0.085005	0.053646	0.66022	-1.3176	3581.8	22.124	-1.4702	80.387	-64.87	76.233	76.057	21.89	-1.74	-6.098	0.78187	-2.4514	30.068	-4.95
125.64	-3.4802	51.085	-6.1287	0.75439	-2.4664	0.069896	-0.087591	0.052366	0.66022	-1.3176	3581.2	22.126	-1.4698	80.387	-64.958	76.234	76.057	21.89	-1.74	-6.098	0.78187	-2.4514	30.068	-4.95
125.64	-3.4793	51.09	-6.1284	0.75395	-2.4662	0.070906	-0.090093	0.05103	0.66022	-1.3176	3580.5	22.128	-1.4695	80.386	-65.044	76.234	76.057	21.89	-1.74	-6.098	0.78187	-2.4514	30.068	-4.95
125.64	-3.4786	51.094	-6.128	0.75349	-2.4659	0.071847	-0.092507	0.049637	0.66022	-1.3176	3579.8	22.13	-1.4692	80.386	-65.128	76.235	76.057	21.89	-1.74	-6.098	0.78187	-2.4514	30.068	-4.95
125.64	-3.4779	51.099	-6.1276	0.75302	-2.4657	0.072716	-0.094831	0.048189	0.66022	-1.3176	3579.1	22.133	-1.4689	80.385	-65.209	76.235	76.057	21.89	-1.74	-6.098	0.78187	-2.4514	30.068	-4.95
125.63	-3.4774	51.103	-6.1273	0.75254	-2.4654	0.073513	-0.09706	0.046687	0.66022	-1.3176	3578.5	22.135	-1.4687	80.385	-65.287	76.235	76.057	21.89	-1.74	-6.098	0.78187	-2.4514	30.068	-4.95
125.63	-3.477	51.107	-6.1269	0.75205	-2.4652	0.074235	-0.099192	0.045132	0.66022	-1.3176	3577.8	22.137	-1.4685	80.384	-65.361	76.236	76.057	21.89	-1.74	-6.098	0.78187	-2.4514	30.068	-4.95
125.63	-3.4767	51.112	-6.1265	0.75155	-2.465	0.074883	-0.10122	0.043525	0.66022	-1.3176	3577.1	22.139	-1.4684	80.384	-65.432	76.236	76.057	21.89	-1.74	-6.098	0.78187	-2.4514	30.068	-4.95
125.63	-3.4765	51.116	-6.1262	0.75104	-2.4648	0.075453	-0.10315	0.041868	0.66022	-1.3176	3576.4	22.141	-1.4683	80.384	-65.498	76.236	76.057	21.89	-1.74	-6.098	0.78187	-2.4514	30.068	-4.95
125.62	-3.4765	51.12	-6.1258	0.75052	-2.4646	0.075945	-0.10497	0.040161	0.66022	-1.3176	3575.7	22.143	-1.4683	80.383	-65.559	76.237	76.057	21.89	-1.74	-6.098	0.78187	-2.4514	30.068	-4.95
125.62	-3.4765	51.124	-6.1254	0.74999	-2.4644	0.076358	-0.10668	0.038407	0.66022	-1.3176	3575.1	22.145	-1.4684	80.383	-65.616	76.237	76.057	21.89	-1.74	-6.098	0.78187	-2.4514	30.068	-4.95
125.62	-3.4767	51.128	-6.125	0.74945	-2.4642	0.07669	-0.10828	0.036606	0.66022	-1.3176	3574.4	22.147	-1.4684	80.382	-65.667	76.237	76.057	21.89	-1.74	-6.098	0.78187	-2.4514	30.068	-4.95
125.62	-3.477	51.132	-6.1246	0.74891	-2.464	0.076941	-0.10977	0.034761	0.66022	-1.3176	3573.7	22.149	-1.4686	80.382	-65.712	76.238	76.057	21.89	-1.74	-6.098	0.78187	-2.4514	30.068	-4.95
125.61	-3.4774	51.136	-6.1242	0.74835	-2.4638	0.077108	-0.11114	0.032872	0.66022	-1.3176	3573.0	22.151	-1.4688	80.381	-65.75	76.238	76.057	21.89	-1.74	-6.098	0.78187	-2.4514	30.068	-4.95
125.61	-3.4779	51.14	-6.1239	0.74779	-2.4637	0.077193	-0.11238	0.030942	0.66022	-1.3176	3572.4	22.153	-1.469	80.381	-65.781	76.238	76.057	21.89	-1.74	-6.098	0.78187	-2.4514	30.068	-4.95
125.61	-3.4786	51.144	-6.1235	0.74723	-2.4635	0.077192	-0.11351	0.028972	0.66022	-1.3176	3571.7	22.155	-1.4693	80.38	-65.805	76.239	76.057	21.89	-1.74	-6.098	0.78187	-2.4514	30.068	-4.95
125.61	-3.4793	51.147	-6.1231	0.74666	-2.4634	0.077107	-0.11451	0.026964	0.66022	-1.3176	3571.0	22.156	-1.4696	80.38	-65.822	76.239	76.057	21.89	-1.74	-6.098	0.78187	-2.4514	30.068	-4.95
125.6	-3.4802	51.151	-6.1227	0.74608	-2.4633	0.076935	-0.11538	0.02492	0.66022	-1.3176	3570.3	22.158	-1.47	80.379	-65.831	76.239	76.057	21.89	-1.74	-6.098	0.78187	-2.4514	30.068	-4.95
125.6	-3.4811	51.154	-6.1223	0.74551	-2.4631	0.076677	-0.11613	0.022842	0.66022	-1.3176	3569.6	22.16	-1.4704	80.379	-65.832	76.24	76.057	21.89	-1.74	-6.098	0.78187	-2.4514	30.068	-4.95
125.6	-3.4822	51.157	-6.1219	0.74492	-2.463	0.076332	-0.11675	0.020731	0.66022	-1.3176	3569.0	22.161	-1.4708	80.378	-65.825	76.24	76.057	21.89	-1.74	-6.098	0.78187	-2.4514	30.068	-4.95
125.6	-3.4834	51.16	-6.1216	0.74434	-2.4629	0.075899	-0.11723	0.018591	0.66022	-1.3176	3568.3	22.163	-1.4714	80.378	-65.811	76.24	76.057	21.89	-1.74	-6.098	0.78187	-2.4514	30.068	-4.95
125.6	-3.4847	51.163	-6.1212	0.74375	-2.4629	0.075378	-0.11759	0.016424	0.66022	-1.3176	3567.6	22.164	-1.4719	80.377	-65.789	76.241	76.057	21.89	-1.74	-6.098	0.78187	-2.4514	30.068	-4.95
125.59	-3.4861	51.166	-6.1208	0.74316	-2.4628	0.07477	-0.11781	0.01423	0.66022	-1.3176	3566.9	22.166	-1.4725	80.377	-65.76	76.241	76.057	21.89	-1.74	-6.098	0.78187	-2.4514	30.068	-4.95
125.59	-3.4876	51.168	-6.1204	0.74257	-2.4627	0.074073	-0.11789	0.012013	0.66022	-1.3176	3566.3	22.167	-1.4732	80.376	-65.723	76.241	76.057	21.89	-1.74	-6.098	0.78187	-2.4514	30.068	-4.95
125.59	-3.4892	51.171	-6.1201	0.74198	-2.4627	0.073289	-0.11785	0.0097759	0.66022	-1.3176	3565.6	22.168	-1.4738	80.376	-65.681	76.241	76.057	21.89	-1.74	-6.098	0.78187	-2.4514	30.068	-4.95
125.59	-3.4909	51.173	-6.1197	0.7414	-2.4626	0.072416	-0.11766	0.0075197	0.66022	-1.3176	3564.9	22.169	-1.4746	80.375	-65.632	76.242	76.057	21.89	-1.74	-6.098	0.78187	-2.4514	30.068	-4.95
125.59	-3.4927	51.175	-6.1193	0.74081	-2.4626	0.071457	-0.11734	0.0052475	0.66022	-1.3176	3564.2	22.171	-1.4753	80.375	-65.577	76.242	76.057	21.89	-1.74	-6.098	0.78187	-2.4514	30.068	-4.95
125.58	-3.4946	51.177	-6.119	0.74022	-2.4626	0.070409	-0.11688	0.0029616	0.66022	-1.3176	3563.5	22.172	-1.4761	80.374	-65.518	76.242	76.057	21.89	-1.74	-6.098	0.78187	-2.4514	30.068	-4.95
125.58	-3.4965	51.179	-6.1186	0.73964	-2.4626	0.069276	-0.11628	0.00066466	0.66022	-1.3176	3562.9	22.173	-1.477	80.374	-65.453	76.243	76.057	21.89	-1.74	-6.098	0.78187	-2.4514	30.068	-4.95
125.58	-3.4986	51.18	-6.1183	0.73906	-2.4626	0.068056	-0.11555	-0.0016407	0.66022	-1.3176	3562.2	22.173	-1.4778	80.373	-65.385	76.243	76.057	21.89	-1.74	-6.098	0.78187	-2.4514	30.068	-4.95
125.58	-3.5007	51.182	-6.1179	0.73848	-2.4626	0.066751	-0.11468	-0.003952	0.66022	-1.3176	3561.5	22.174	-1.4788	80.373	-65.313	76.243	76.057	21.89	-1.74	-6.098	0.78187	-2.4514	30.068	-4.95
125.58	-3.5029	51.183	-6.1176	0.73791	-2.4626	0.065361	-0.11368	-0.0062665	0.66022	-1.3176	3560.8	22.175	-1.4797	80.372	-65.237	76.243	76.057	21.89	-1.74	-6.098	0.78187	-2.4514	30.068	-4.95
125.58	-3.5052	51.184	-6.1173	0.73735	-2.4626	0.063888	-0.11254	-0.0085815	0.66022	-1.3176	3560.2	22.176	-1.4807	80.372	-65.158	76.244	76.057	21.89	-1.74	-6.098	0.78187	-2.4514	30.068	-4.95
125.57	-3.5075	51.185	-6.117	0.73679	-2.4627	0.062333	-0.11126	-0.010894	0.66022	-1.3176	3559.5	22.176	-1.4817	80.371	-65.077	76.244	76.057	21.89	-1.74	-6.098	0.78187	-2.4514	30.068	-4.95
125.57	-3.5099	51.185	-6.1167	0.73624	-2.4627	0.060697	-0.10986	-0.013202	0.66022	-1.3176	3558.8	22.177	-1.4827	80.37	-64.993	76.244	76.057	21.89	-1.74	-6.098	0.78187	-2.4514	30.068	-4.95
125.57	-3.5123	51.186	-6.1164	0.73569	-2.4628	0.058982	-0.10832	-0.015502	0.66022	-1.3176	3558.1	22.177	-1.4837	80.37	-64.908	76.244	76.057	21.89	-1.74	-6.098	0.78187	-2.4514	30.068	-4.95
125.57	-3.5148	51.186	-6.1161	0.73515	-2.4629	0.057188	-0.10665	-0.017792	0.66022	-1.3176	3557.4	22.177	-1.4848	80.369	-64.821	76.245	76.057	21.89	-1.74	-6.098	0.78187	-2.4514	30.068	-4.95
125.57	-3.5174	51.186	-6.1158	0.73462	-2.463	0.055318	-0.10485	-0.020068	0.66022	-1.3176	3556.8	22.177	-1.4859	80.369	-64.732	76.245	76.057	21.89	-1.74	-6.098	0.78187	-2.4514	30.068	-4.95
125.57	-3.52	51.186	-6.1155	0.7341	-2.4631	0.053374	-0.10292	-0.022328	0.66022	-1.3176	3556.1	22.178	-1.487	80.368	-64.642	76.245	76.057	21.89	-1.74	-6.098	0.78187	-2.4514	30.068	-4.95
125.57	-3.5226	51.185	-6.1153	0.73359	-2.4632	0.051357	-0.10087	-0.024569	0.66022	-1.3176	3555.4	22.178	-1.4881	80.368	-64.551	76.245	76.057	21.89	-1.74	-6.098	0.78187	-2.4514	30.068	-4.95
125.57	-3.5252	51.185	-6.115	0.7331	-2.4633	0.049269	-0.0987	-0.026788	0.66022	-1.3176	3554.7	22.177	-1.4892	80.367	-64.46	76.245	76.057	21.89	-1.74	-6.098	0.78187	-2.4514	30.068	-4.95
125.57	-3.5279	51.184	-6.1148	0.73261	-2.4635	0.047113	-0.096407	-0.028983	0.66022	-1.3176	3554.1	22.177	-1.4904	80.366	-64.367	76.246	76.057	21.89	-1.74	-6.098	0.78187	-2.4514	30.068	-4.95
125.56	-3.5306	51.183	-6.1145	0.73213	-2.4636	0.044891	-0.093996	-0.03115	0.66022	-1.3176	3553.4	22.177	-1.4915	80.366	-64.274	76.246	76.057	21.89	-1.74	-6.098	0.78187	-2.4514	30.068	-4.95
125.56	-3.5333	51.182	-6.1143	0.73167	-2.4638	0.042604	-0.09147	-0.033287	0.66022	-1.3176	3552.7	22.177	-1.4927	80.365	-64.181	76.246	76.057	21.89	-1.74	-6.098	0.78187	-2.4514	30.068	-4.95
125.56	-3.5361	51.181	-6.1141	0.73122	-2.464	0.040257	-0.088832	-0.035391	0.66022	-1.3176	3552.0	22.176	-1.4938	80.365	-64.088	76.246	76.057	21.89	-1.74	-6.098	0.78187	-2.4514	30.068	-4.95
125.56	-3.5388	51.179	-6.1139	0.73078	-2.4641	0.03785	-0.086086	-0.03746	0.66022	-1.3176	3551.4	22.176	-1.495	80.364	-63.995	76.246	76.057	21.89	-1.74	-6.098	0.78187	-2.4514	30.068	-4.95
125.56	-3.5415	51.177	-6.1137	0.73036	-2.4643	0.035388	-0.083233	-0.039489	0.66022	-1.3176	3550.7	22.175	-1.4962	80.363	-63.902	76.247	76.057	21.89	-1.74	-6.098	0.78187	-2.4514	30.068	-4.95
125.56	-3.5443	51.175	-6.1136	0.72995	-2.4645	0.032873	-0.080279	-0.041478	0.66022	-1.3176	3550.0	22.174	-1.4973	80.363	-63.809	76.247	76.057	21.89	-1.74	-6.098	0.78187	-2.4514	30.068	-4.95
125.56	-3.547	51.173	-6.1134	0.72955	-2.4648	0.030307	-0.077226	-0.043423	0.66022	-1.3176	3549.3	22.174	-1.4985	80.362	-63.716	76.247	76.057	21.89	-1.74	-6.098	0.78187	-2.4514	30.068	-4.95
125.56	-3.5497	51.171	-6.1133	0.72918	-2.465	0.027694	-0.074079	-0.045321	0.66022	-1.3176	3548.7	22.173	-1.4997	80.361	-63.624	76.247	76.057	21.89	-1.74	-6.098	0.78187	-2.4514	30.068	-4.95
125.56	-3.5524	51.168	-6.1131	0.72881	-2.4652	0.025037	-0.07084	-0.04717	0.66022	-1.3176	3548.0	22.172	-1.5008	80.361	-63.532	76.247	76.057	21.89	-1.74	-6.098	0.78187	-2.4514	30.068	-4.95
125.56	-3.555	51.165	-6.113	0.72847	-2.4654	0.02234	-0.067515	-0.048968	0.66022	-1.3176	3547.3	22.171	-1.5019	80.36	-63.44	76.247	76.057	21.89	-1.74	-6.098	0.78187	-2.4514	30.068	-4.95
125.56	-3.5577	51.163	-6.1129	0.72814	-2.4657	0.019604	-0.064108	-0.050711	0.66022	-1.3176	3546.6	22.17	-1.5031	80.36	-63.35	76.248	76.057	21.89	-1.74	-6.098	0.78187	-2.4514	30.068	-4.95
125.56	-3.5602	51.159	-6.1128	0.72783	-2.466	0.016835	-0.060622	-0.052398	0.66022	-1.3176	3545.9	22.168	-1.5042	80.359	-63.26	76.248	76.057	21.89	-1.74	-6.098	0.78187	-2.4514	30.068	-4.95
125.56	-3.5628	51.156	-6.1127	0.72753	-2.4662	0.014035	-0.057062	-0.054026	0.66022	-1.3176	3545.3	22.167	-1.5053	80.358	-63.17	76.248	76.057	21.89	-1.74	-6.098	0.78187	-2.4514	30.068	-4.95
125.56	-3.5653	51.153	-6.1127	0.72726	-2.4665	0.011207	-0.053434	-0.055592	0.66022	-1.3176	3544.6	22.166	-1.5063	80.358	-63.082	76.248	76.057	21.89	-1.74	-6.098	0.78187	-2.4514	30.068	-4.95
125.56	-3.5678	51.149	-6.1126	0.727	-2.4668	0.0083559	-0.04974	-0.057095	0.66022	-1.3176	3543.9	22.164	-1.5074	80.357	-62.994	76.248	76.057	21.89	-1.74	-6.098	0.78187	-2.4514	30.068	-4.95
125.56	-3.5702	51.145	-6.1126	0.72676	-2.4671	0.0054847	-0.045987	-0.058533	0.66022	-1.3176	3543.2	22.163	-1.5084	80.356	-62.908	76.248	76.057	21.89	-1.74	-6.098	0.78187	-2.4514	30.068	-4.95
125.56	-3.5725	51.141	-6.1126	0.72654	-2.4674	0.0025972	-0.042179	-0.059903	0.66022	-1.3176	3542.6	22.161	-1.5094	80.356	-62.822	76.249	76.057	21.89	-1.74	-6.098	0.78187	-2.4514	30.068	-4.95
125.56	-3.5748	51.137	-6.1126	0.72634	-2.4677	-0.00030287	-0.038322	-0.061203	0.66022	-1.3176	3541.9	22.159	-1.5104	80.355	-62.737	76.249	76.057	21.89	-1.74	-6.098	0.78187	-2.4514	30.068	-4.95
125.56	-3.577	51.133	-6.1126	0.72615	-2.468	-0.0032118	-0.034419	-0.062432	0.66022	-1.3176	3541.2	22.158	-1.5113	80.354	-62.653	76.249	76.057	21.89	-1.74	-6.098	0.78187	-2.4514	30.068	-4.95
125.56	-3.5791	51.129	-6.1126	0.72599	-2.4683	-0.0061258	-0.030477	-0.063587	0.66022	-1.3176	3540.5	22.156	-1.5122	80.354	-62.571	76.249	76.057	21.89	-1.74	-6.098	0.78187	-2.4514	30.068	-4.95
125.56	-3.5812	51.124	-6.1126	0.72585	-2.4686	-0.0090409	-0.0265	-0.064667	0.66022	-1.3176	3539.9	22.154	-1.5131	80.353	-62.49	76.249	76.057	21.89	-1.74	-6.098	0.78187	-2.4514	30.068	-4.95
125.56	-3.5832	51.12	-6.1127	0.72573	-2.4689	-0.011953	-0.022494	-0.065671	0.66022	-1.3176	3539.2	22.152	-1.514	80.352	-62.409	76.249	76.057	21.89	-1.74	-6.098	0.78187	-2.4514	30.068	-4.95
125.56	-3.5851	51.115	-6.1128	0.72563	-2.4693	-0.014859	-0.018464	-0.066596	0.66022	-1.3176	3538.5	22.15	-1.5148	80.352	-62.33	76.249	76.057	21.89	-1.74	-6.098	0.78187	-2.4514	30.068	-4.95
125.57	-3.5869	51.11	-6.1128	0.72554	-2.4696	-0.017755	-0.014416	-0.067441	0.66022	-1.3176	3537.8	22.148	-1.5156	80.351	-62.253	76.25	76.057	21.89	-1.74	-6.098	0.78187	-2.4514	30.068	-4.95
125.57	-3.5886	51.105	-6.1129	0.72548	-2.4699	-0.020636	-0.010354	-0.068206	0.66022	-1.3176	3537.2	22.146	-1.5163	80.35	-62.176	76.25	76.057	21.89	-1.74	-6.098	0.78187	-2.4514	30.068	-4.95
125.57	-3.5902	51.1	-6.113	0.72544	-2.4703	-0.023499	-0.006284	-0.068888	0.66022	-1.3176	3536.5	22.144	-1.517	80.35	-62.101	76.25	76.057	21.89	-1.74	-6.098	0.78187	-2.4514	30.068	-4.95
125.57	-3.5918	51.095	-6.1132	0.72542	-2.4706	-0.02634	-0.0022118	-0.069487	0.66022	-1.3176	3535.8	22.142	-1.5177	80.349	-62.028	76.25	76.057	21.89	-1.74	-6.098	0.78187	-2.4514	30.068	-4.95
125.57	-3.5932	51.09	-6.1133	0.72542	-2.471	-0.029156	0.0018575	-0.070002	0.66022	-1.3176	3535.1	22.14	-1.5183	80.348	-61.955	76.25	76.057	21.89	-1.74	-6.098	0.78187	-2.4514	30.068	-4.95
125.57	-3.5945	51.084	-6.1135	0.72544	-2.4713	-0.031941	0.0059184	-0.070432	0.66022	-1.3176	3534.5	22.138	-1.5189	80.348	-61.884	76.25	76.057	21.89	-1.74	-6.098	0.78187	-2.4514	30.068	-4.95
125.57	-3.5958	51.079	-6.1136	0.72548	-2.4717	-0.034694	0.0099655	-0.070776	0.66022	-1.3176	3533.8	22.135	-1.5194	80.347	-61.815	76.25	76.057	21.89	-1.74	-6.098	0.78187	-2.4514	30.068	-4.95
125.57	-3.5969	51.074	-6.1138	0.72554	-2.472	-0.037409	0.013993	-0.071033	0.66022	-1.3176	3533.1	22.133	-1.5199	80.346	-61.747	76.251	76.057	21.89	-1.74	-6.098	0.78187	-2.4514	30.068	-4.95
125.57	-3.5979	51.068	-6.114	0.72562	-2.4724	-0.040083	0.017997	-0.071204	0.66022	-1.3176	3532.4	22.131	-1.5203	80.346	-61.681	76.251	76.057	21.89	-1.74	-6.098	0.78187	-2.4514	30.068	-4.95
125.57	-3.5988	51.062	-6.1142	0.72572	-2.4727	-0.042712	0.021971	-0.071287	0.66022	-1.3176	3531.8	22.128	-1.5207	80.345	-61.616	76.251	76.057	21.89	-1.74	-6.098	0.78187	-2.4514	30.068	-4.95
125.57	-3.5996	51.057	-6.1144	0.72584	-2.4731	-0.045294	0.025909	-0.071283	0.66022	-1.3176	3531.1	22.126	-1.5211	80.344	-61.552	76.251	76.057	21.89	-1.74	-6.098	0.78187	-2.4514	30.068	-4.95
125.58	-3.6003	51.051	-6.1147	0.72598	-2.4735	-0.047824	0.029808	-0.071192	0.66022	-1.3176	3530.4	22.124	-1.5214	80.344	-61.49	76.251	76.057	21.89	-1.74	-6.098	0.78187	-2.4514	30.068	-4.95
125.58	-3.6009	51.046	-6.1149	0.72613	-2.4738	-0.050298	0.03366	-0.071012	0.66022	-1.3176	3529.7	22.121	-1.5217	80.343	-61.43	76.251	76.057	21.89	-1.74	-6.098	0.78187	-2.4514	30.068	-4.95
125.58	-3.6014	51.04	-6.1152	0.72631	-2.4742	-0.052715	0.037463	-0.070746	0.66022	-1.3176	3529.1	22.119	-1.5219	80.342	-61.371	76.251	76.057	21.89	-1.74	-6.098	0.78187	-2.4514	30.068	-4.95
125.58	-3.6017	51.034	-6.1154	0.72651	-2.4745	-0.055069	0.04121	-0.070392	0.66022	-1.3176	3528.4	22.116	-1.522	80.342	-61.314	76.251	76.057	21.89	-1.74	-6.098	0.78187	-2.4514	30.068	-4.95
125.58	-3.602	51.028	-6.1157	0.72672	-2.4749	-0.057359	0.044896	-0.069951	0.66022	-1.3176	3527.7	22.114	-1.5221	80.341	-61.259	76.252	76.057	21.89	-1.74	-6.098	0.78187	-2.4514	30.068	-4.95
125.58	-3.6021	51.023	-6.116	0.72696	-2.4752	-0.05958	0.048517	-0.069424	0.66022	-1.3176	3527.1	22.112	-1.5222	80.34	-61.205	76.252	76.057	21.89	-1.74	-6.098	0.78187	-2.4514	30.068	-4.95
125.58	-3.6021	51.017	-6.1163	0.72721	-2.4756	-0.06173	0.052068	-0.068812	0.66022	-1.3176	3526.4	22.109	-1.5222	80.34	-61.153	76.252	76.057	21.89	-1.74	-6.098	0.78187	-2.4514	30.068	-4.95
125.58	-3.602	51.011	-6.1166	0.72748	-2.4759	-0.063807	0.055545	-0.068115	0.66022	-1.3176	3525.7	22.107	-1.5222	80.339	-61.103	76.252	76.057	21.89	-1.74	-6.098	0.78187	-2.4514	30.068	-4.95
125.58	-3.6018	51.006	-6.117	0.72776	-2.4762	-0.065806	0.058942	-0.067334	0.66022	-1.3176	3525.0	22.104	-1.5221	80.338	-61.054	76.252	76.057	21.89	-1.74	-6.098	0.78187	-2.4514	30.068	-4.95
125.59	-3.6015	51.0	-6.1173	0.72807	-2.4766	-0.067726	0.062256	-0.06647	0.66022	-1.3176	3524.4	22.102	-1.522	80.337	-61.007	76.252	76.057	21.89	-1.74	-6.098	0.78187	-2.4514	30.068	-4.95
125.59	-3.601	50.994	-6.1176	0.72839	-2.4769	-0.069564	0.065483	-0.065525	0.66022	-1.3176	3523.7	22.1	-1.5218	80.337	-60.962	76.252	76.057	21.89	-1.74	-6.098	0.78187	-2.4514	30.068	-4.95
125.59	-3.6005	50.989	-6.118	0.72872	-2.4772	-0.071317	0.068617	-0.064499	0.66022	-1.3176	3523.0	22.097	-1.5216	80.336	-60.918	76.252	76.057	21.89	-1.74	-6.098	0.78187	-2.4514	30.068	-4.95
125.59	-3.5998	50.983	-6.1183	0.72907	-2.4776	-0.072984	0.071656	-0.063394	0.66022	-1.3176	3522.3	22.095	-1.5213	80.335	-60.876	76.253	76.057	21.89	-1.74	-6.098	0.78187	-2.4514	30.068	-4.95
125.59	-3.599	50.978	-6.1187	0.72944	-2.4779	-0.074561	0.074595	-0.062212	0.66022	-1.3176	3521.7	22.093	-1.521	80.335	-60.836	76.253	76.057	21.89	-1.74	-6.098	0.78187	-2.4514	30.068	-4.95
125.59	-3.5982	50.972	-6.1191	0.72982	-2.4782	-0.076047	0.077431	-0.060954	0.66022	-1.3176	3521.0	22.09	-1.5207	80.334	-60.798	76.253	76.057	21.89	-1.74	-6.098	0.78187	-2.4514	30.068	-4.95
125.59	-3.5972	50.967	-6.1195	0.73021	-2.4785	-0.07744	0.080161	-0.059622	0.66022	-1.3176	3520.3	22.088	-1.5203	80.333	-60.761	76.253	76.057	21.89	-1.74	-6.098	0.78187	-2.4514	30.068	-4.95
125.59	-3.5961	50.962	-6.1199	0.73062	-2.4788	-0.078738	0.08278	-0.058218	0.66022	-1.3176	3519.7	22.086	-1.5198	80.333	-60.726	76.253	76.057	21.89	-1.74	-6.098	0.78187	-2.4514	30.068	-4.95
125.59	-3.595	50.957	-6.1203	0.73104	-2.4791	-0.07994	0.085287	-0.056744	0.66022	-1.3176	3519.0	22.084	-1.5193	80.332	-60.693	76.253	76.057	21.89	-1.74	-6.098	0.78187	-2.4514	30.068	-4.95
125.59	-3.5937	50.952	-6.1207	0.73147	-2.4793	-0.081043	0.087677	-0.055201	0.66022	-1.3176	3518.3	22.082	-1.5188	80.331	-60.662	76.253	76.057	21.89	-1.74	-6.098	0.78187	-2.4514	30.068	-4.95
125.59	-3.5923	50.947	-6.1211	0.73192	-2.4796	-0.082048	0.089948	-0.053593	0.66022	-1.3176	3517.6	22.08	-1.5183	80.331	-60.633	76.253	76.057	21.89	-1.74	-6.098	0.78187	-2.4514	30.068	-4.95
125.6	-3.5909	50.942	-6.1215	0.73237	-2.4799	-0.082951	0.092098	-0.05192	0.66022	-1.3176	3517.0	22.078	-1.5177	80.33	-60.605	76.254	76.057	21.89	-1.74	-6.098	0.78187	-2.4514	30.068	-4.95
125.6	-3.5893	50.937	-6.1219	0.73284	-2.4801	-0.083753	0.094124	-0.050187	0.66022	-1.3176	3516.3	22.076	-1.517	80.329	-60.58	76.254	76.057	21.89	-1.74	-6.098	0.78187	-2.4514	30.068	-4.95
125.6	-3.5877	50.933	-6.1223	0.73331	-2.4804	-0.084453	0.096023	-0.048394	0.66022	-1.3176	3515.6	22.074	-1.5163	80.329	-60.556	76.254	76.057	21.89	-1.74	-6.098	0.78187	-2.4514	30.068	-4.95
125.6	-3.586	50.928	-6.1227	0.7338	-2.4806	-0.085049	0.097795	-0.046545	0.66022	-1.3176	3514.9	22.072	-1.5156	80.328	-60.534	76.254	76.057	21.89	-1.74	-6.098	0.78187	-2.4514	30.068	-4.95
125.6	-3.5842	50.924	-6.1232	0.73429	-2.4808	-0.085541	0.099436	-0.044642	0.66022	-1.3176	3514.3	22.07	-1.5149	80.327	-60.513	76.254	76.057	21.89	-1.74	-6.098	0.78187	-2.4514	30.068	-4.95
125.6	-3.5823	50.919	-6.1236	0.73479	-2.4811	-0.085929	0.10095	-0.042688	0.66022	-1.3176	3513.6	22.068	-1.5141	80.327	-60.495	76.254	76.057	21.89	-1.74	-6.098	0.78187	-2.4514	30.068	-4.95
125.6	-3.5803	50.915	-6.124	0.7353	-2.4813	-0.086212	0.10232	-0.040685	0.66022	-1.3176	3512.9	22.067	-1.5133	80.326	-60.478	76.254	76.057	21.89	-1.74	-6.098	0.78187	-2.4514	30.068	-4.95
125.6	-3.5783	50.911	-6.1245	0.73581	-2.4815	-0.08639	0.10356	-0.038637	0.66022	-1.3176	3512.3	22.065	-1.5124	80.325	-60.463	76.254	76.057	21.89	-1.74	-6.098	0.78187	-2.4514	30.068	-4.95
125.6	-3.5762	50.907	-6.1249	0.73634	-2.4817	-0.086464	0.10467	-0.036546	0.66022	-1.3176	3511.6	22.063	-1.5116	80.325	-60.451	76.254	76.057	21.89	-1.74	-6.098	0.78187	-2.4514	30.068	-4.95
125.6	-3.5741	50.904	-6.1253	0.73686	-2.4818	-0.086433	0.10564	-0.034415	0.66022	-1.3176	3510.9	22.062	-1.5107	80.324	-60.439	76.255	76.057	21.89	-1.74	-6.098	0.78187	-2.4514	30.068	-4.95
125.6	-3.5719	50.9	-6.1258	0.73739	-2.482	-0.086297	0.10648	-0.032247	0.66022	-1.3176	3510.2	22.06	-1.5097	80.323	-60.43	76.255	76.057	21.89	-1.74	-6.098	0.78187	-2.4514	30.068	-4.95
125.6	-3.5696	50.896	-6.1262	0.73793	-2.4822	-0.086058	0.10717	-0.030045	0.66022	-1.3176	3509.6	22.059	-1.5088	80.323	-60.423	76.255	76.057	21.89	-1.74	-6.098	0.78187	-2.4514	30.068	-4.95
125.6	-3.5673	50.893	-6.1266	0.73846	-2.4823	-0.085716	0.10773	-0.027813	0.66022	-1.3176	3508.9	22.058	-1.5078	80.322	-60.417	76.255	76.057	21.89	-1.74	-6.098	0.78187	-2.4514	30.068	-4.95
125.6	-3.5649	50.89	-6.127	0.739	-2.4824	-0.085271	0.10815	-0.025552	0.66022	-1.3176	3508.2	22.056	-1.5068	80.321	-60.413	76.255	76.057	21.89	-1.74	-6.098	0.78187	-2.4514	30.068	-4.95
125.6	-3.5625	50.887	-6.1275	0.73954	-2.4826	-0.084716	0.10846	-0.023269	0.66022	-1.3176	3507.6	22.055	-1.5058	80.32	-60.411	76.255	76.057	21.89	-1.74	-6.098	0.78187	-2.4514	30.068	-4.95
125.6	-3.56	50.884	-6.1279	0.74009	-2.4827	-0.084049	0.10867	-0.020967	0.66022	-1.3176	3506.9	22.054	-1.5048	80.32	-60.411	76.255	76.057	21.89	-1.74	-6.098	0.78187	-2.4514	30.068	-4.95
125.6	-3.5575	50.882	-6.1283	0.74063	-2.4828	-0.083287	0.10872	-0.018644	0.66022	-1.3176	3506.2	22.053	-1.5038	80.319	-60.413	76.255	76.057	21.89	-1.74	-6.098	0.78187	-2.4514	30.068	-4.95
125.6	-3.555	50.879	-6.1287	0.74117	-2.4829	-0.082432	0.10862	-0.016303	0.66022	-1.3176	3505.5	22.052	-1.5027	80.318	-60.416	76.256	76.057	21.89	-1.74	-6.098	0.78187	-2.4514	30.068	-4.95
125.6	-3.5524	50.877	-6.1291	0.74172	-2.4829	-0.081485	0.10837	-0.013949	0.66022	-1.3176	3504.9	22.051	-1.5016	80.318	-60.422	76.256	76.057	21.89	-1.74	-6.098	0.78187	-2.4514	30.068	-4.95
125.6	-3.5499	50.874	-6.1295	0.74226	-2.483	-0.080449	0.10797	-0.011584	0.66022	-1.3176	3504.2	22.05	-1.5006	80.317	-60.429	76.256	76.057	21.89	-1.74	-6.098	0.78187	-2.4514	30.068	-4.95
125.6	-3.5473	50.872	-6.1299	0.7428	-2.483	-0.079324	0.10743	-0.0092127	0.66022	-1.3176	3503.5	22.05	-1.4995	80.316	-60.438	76.256	76.057	21.89	-1.74	-6.098	0.78187	-2.4514	30.068	-4.95
125.6	-3.5446	50.871	-6.1303	0.74333	-2.4831	-0.078113	0.10673	-0.006838	0.66022	-1.3176	3502.8	22.049	-1.4984	80.316	-60.449	76.256	76.057	21.89	-1.74	-6.098	0.78187	-2.4514	30.068	-4.95
125.6	-3.542	50.869	-6.1307	0.74386	-2.4831	-0.076817	0.1059	-0.0044634	0.66022	-1.3176	3502.2	22.048	-1.4973	80.315	-60.461	76.256	76.057	21.89	-1.74	-6.098	0.78187	-2.4514	30.068	-4.95
125.6	-3.5393	50.867	-6.1311	0.74439	-2.4831	-0.07544	0.10492	-0.0020926	0.66022	-1.3176	3501.5	22.048	-1.4962	80.314	-60.476	76.256	76.057	21.89	-1.74	-6.098	0.78187	-2.4514	30.068	-4.95
125.6	-3.5367	50.866	-6.1315	0.74491	-2.4831	-0.073971	0.10384	0.00026851	0.66022	-1.3176	3500.8	22.047	-1.495	80.314	-60.492	76.256	76.057	21.89	-1.74	-6.098	0.78187	-2.4514	30.068	-4.95
125.6	-3.534	50.865	-6.1318	0.74543	-2.4831	-0.072407	0.10267	0.0026158	0.66022	-1.3176	3500.2	22.047	-1.4939	80.313	-60.51	76.257	76.057	21.89	-1.74	-6.098	0.78187	-2.4514	30.068	-4.95
125.6	-3.5313	50.864	-6.1322	0.74594	-2.4831	-0.070763	0.10138	0.0049501	0.66022	-1.3176	3499.5	22.047	-1.4928	80.312	-60.529	76.257	76.057	21.89	-1.74	-6.098	0.78187	-2.4514	30.068	-4.95
125.6	-3.5287	50.863	-6.1325	0.74644	-2.4831	-0.069041	0.099977	0.0072682	0.66022	-1.3176	3498.8	22.046	-1.4917	80.312	-60.551	76.257	76.057	21.89	-1.74	-6.098	0.78187	-2.4514	30.068	-4.95
125.6	-3.526	50.862	-6.1329	0.74694	-2.483	-0.067244	0.098456	0.0095673	0.66022	-1.3176	3498.1	22.046	-1.4906	80.311	-60.574	76.257	76.057	21.89	-1.74	-6.098	0.78187	-2.4514	30.068	-4.95
125.59	-3.5233	50.861	-6.1332	0.74743	-2.483	-0.065375	0.096821	0.011845	0.66022	-1.3176	3497.5	22.046	-1.4895	80.31	-60.599	76.257	76.057	21.89	-1.74	-6.098	0.78187	-2.4514	30.068	-4.95
125.59	-3.5207	50.861	-6.1335	0.74791	-2.4829	-0.063437	0.095075	0.014097	0.66022	-1.3176	3496.8	22.046	-1.4884	80.31	-60.625	76.257	76.057	21.89	-1.74	-6.098	0.78187	-2.4514	30.068	-4.95
125.59	-3.5181	50.861	-6.1339	0.74838	-2.4828	-0.061432	0.093222	0.016322	0.66022	-1.3176	3496.1	22.046	-1.4873	80.309	-60.654	76.257	76.057	21.89	-1.74	-6.098	0.78187	-2.4514	30.068	-4.95
125.59	-3.5155	50.86	-6.1342	0.74884	-2.4828	-0.059363	0.091265	0.018516	0.66022	-1.3176	3495.5	22.046	-1.4862	80.308	-60.684	76.257	76.057	21.89	-1.74	-6.098	0.78187	-2.4514	30.068	-4.95
125.59	-3.5129	50.86	-6.1344	0.74929	-2.4827	-0.057235	0.089206	0.020677	0.66022	-1.3176	3494.8	22.047	-1.4851	80.308	-60.715	76.258	76.057	21.89	-1.74	-6.098	0.78187	-2.4514	30.068	-4.95
125.59	-3.5103	50.861	-6.1347	0.74973	-2.4825	-0.055049	0.08705	0.022803	0.66022	-1.3176	3494.1	22.047	-1.484	80.307	-60.749	76.258	76.057	21.89	-1.74	-6.098	0.78187	-2.4514	30.068	-4.95
125.59	-3.5078	50.861	-6.135	0.75016	-2.4824	-0.052809	0.084799	0.02489	0.66022	-1.3176	3493.4	22.047	-1.483	80.306	-60.784	76.258	76.057	21.89	-1.74	-6.098	0.78187	-2.4514	30.068	-4.95
125.59	-3.5053	50.861	-6.1353	0.75058	-2.4823	-0.050517	0.082458	0.026937	0.66022	-1.3176	3492.8	22.048	-1.4819	80.306	-60.82	76.258	76.057	21.89	-1.74	-6.098	0.78187	-2.4514	30.068	-4.95
125.58	-3.5028	50.862	-6.1355	0.75098	-2.4822	-0.048178	0.08003	0.028941	0.66022	-1.3176	3492.1	22.048	-1.4809	80.305	-60.858	76.258	76.057	21.89	-1.74	-6.098	0.78187	-2.4514	30.068	-4.95
125.58	-3.5003	50.863	-6.1357	0.75138	-2.482	-0.045795	0.077518	0.030899	0.66022	-1.3176	3491.4	22.048	-1.4799	80.304	-60.898	76.258	76.057	21.89	-1.74	-6.098	0.78187	-2.4514	30.068	-4.95
125.58	-3.4979	50.863	-6.136	0.75176	-2.4819	-0.043371	0.074926	0.032809	0.66022	-1.3176	3490.7	22.049	-1.4788	80.304	-60.94	76.258	76.057	21.89	-1.74	-6.098	0.78187	-2.4514	30.068	-4.95
125.58	-3.4955	50.864	-6.1362	0.75213	-2.4817	-0.040909	0.072258	0.03467	0.66022	-1.3176	3490.1	22.05	-1.4778	80.303	-60.983	76.259	76.057	21.89	-1.74	-6.098	0.78187	-2.4514	30.068	-4.95
125.58	-3.4932	50.866	-6.1364	0.75248	-2.4815	-0.038413	0.069519	0.036479	0.66022	-1.3176	3489.4	22.05	-1.4769	80.302	-61.027	76.259	76.057	21.89	-1.74	-6.098	0.78187	-2.4514	30.068	-4.95
125.58	-3.4909	50.867	-6.1366	0.75282	-2.4813	-0.035885	0.066711	0.038234	0.66022	-1.3176	3488.7	22.051	-1.4759	80.302	-61.073	76.259	76.057	21.89	-1.74	-6.098	0.78187	-2.4514	30.068	-4.95
125.58	-3.4886	50.868	-6.1367	0.75315	-2.4811	-0.033331	0.063839	0.039934	0.66022	-1.3176	3488.1	22.052	-1.475	80.301	-61.121	76.259	76.057	21.89	-1.74	-6.098	0.78187	-2.4514	30.068	-4.95
125.57	-3.4864	50.87	-6.1369	0.75346	-2.4809	-0.030752	0.060908	0.041575	0.66022	-1.3176	3487.4	22.053	-1.474	80.3	-61.17	76.259	76.057	21.89	-1.74	-6.098	0.78187	-2.4514	30.068	-4.95
125.57	-3.4842	50.871	-6.137	0.75376	-2.4807	-0.028153	0.05792	0.043158	0.66022	-1.3176	3486.7	22.054	-1.4731	80.3	-61.221	76.259	76.057	21.89	-1.74	-6.098	0.78187	-2.4514	30.068	-4.95
125.57	-3.4821	50.873	-6.1372	0.75404	-2.4805	-0.025537	0.054881	0.04468	0.66022	-1.3176	3486.0	22.055	-1.4722	80.299	-61.273	76.259	76.057	21.89	-1.74	-6.098	0.78187	-2.4514	30.068	-4.95
125.57	-3.48	50.875	-6.1373	0.75431	-2.4803	-0.022907	0.051794	0.04614	0.66022	-1.3176	3485.4	22.056	-1.4714	80.298	-61.326	76.26	76.057	21.89	-1.74	-6.098	0.78187	-2.4514	30.068	-4.95
125.57	-3.478	50.877	-6.1374	0.75456	-2.48	-0.020268	0.048663	0.047536	0.66022	-1.3176	3484.7	22.057	-1.4705	80.298	-61.381	76.26	76.057	21.89	-1.74	-6.098	0.78187	-2.4514	30.068	-4.95
125.56	-3.476	50.879	-6.1375	0.75479	-2.4798	-0.017621	0.045493	0.048867	0.66022	-1.3176	3484.0	22.058	-1.4697	80.297	-61.437	76.26	76.057	21.89	-1.74	-6.098	0.78187	-2.4514	30.068	-4.95
125.56	-3.4741	50.881	-6.1376	0.75501	-2.4795	-0.014971	0.042288	0.050133	0.66022	-1.3176	3483.3	22.059	-1.4689	80.296	-61.495	76.26	76.057	21.89	-1.74	-6.098	0.78187	-2.4514	30.068	-4.95
125.56	-3.4722	50.883	-6.1376	0.75522	-2.4793	-0.01232	0.039051	0.051331	0.66022	-1.3176	3482.7	22.06	-1.4681	80.296	-61.553	76.26	76.057	21.89	-1.74	-6.098	0.78187	-2.4514	30.068	-4.95
125.56	-3.4704	50.885	-6.1377	0.7554	-2.479	-0.0096735	0.035788	0.05246	0.66022	-1.3176	3482.0	22.061	-1.4674	80.295	-61.614	76.26	76.057	21.89	-1.74	-6.098	0.78187	-2.4514	30.068	-4.95
125.56	-3.4686	50.887	-6.1377	0.75557	-2.4788	-0.0070332	0.032502	0.053521	0.66022	-1.3176	3481.3	22.063	-1.4666	80.294	-61.675	76.261	76.057	21.89	-1.74	-6.098	0.78187	-2.4514	30.068	-4.95
125.55	-3.4669	50.89	-6.1378	0.75573	-2.4785	-0.0044027	0.029197	0.054512	0.66022	-1.3176	3480.7	22.064	-1.4659	80.294	-61.738	76.261	76.057	21.89	-1.74	-6.098	0.78187	-2.4514	30.068	-4.95
125.55	-3.4652	50.892	-6.1378	0.75587	-2.4782	-0.0017852	0.025877	0.055432	0.66022	-1.3176	3480.0	22.065	-1.4652	80.293	-61.801	76.261	76.057	21.89	-1.74	-6.098	0.78187	-2.4514	30.068	-4.95
125.55	-3.4636	50.895	-6.1378	0.75599	-2.4779	0.00081602	0.022546	0.056281	0.66022	-1.3176	3479.3	22.066	-1.4645	80.293	-61.866	76.261	76.057	21.89	-1.74	-6.098	0.78187	-2.4514	30.068	-4.95
125.55	-3.462	50.898	-6.1378	0.75609	-2.4777	0.003398	0.019209	0.057058	0.66022	-1.3176	3478.6	22.068	-1.4639	80.292	-61.932	76.261	76.057	21.89	-1.74	-6.098	0.78187	-2.4514	30.068	-4.95
125.55	-3.4605	50.9	-6.1378	0.75618	-2.4774	0.0059575	0.015868	0.057764	0.66022	-1.3176	3478.0	22.069	-1.4633	80.291	-62.0	76.261	76.057	21.89	-1.74	-6.098	0.78187	-2.4514	30.068	-4.95
125.54	-3.4591	50.903	-6.1377	0.75625	-2.4771	0.0084918	0.012529	0.058397	0.66022	-1.3176	3477.3	22.071	-1.4627	80.291	-62.068	76.262	76.057	21.89	-1.74	-6.098	0.78187	-2.4514	30.068	-4.95
125.54	-3.4576	50.906	-6.1377	0.7563	-2.4768	0.010998	0.009195	0.058958	0.66022	-1.3176	3476.6	22.072	-1.4621	80.29	-62.137	76.262	76.057	21.89	-1.74	-6.098	0.78187	-2.4514	30.068	-4.95
125.54	-3.4563	50.909	-6.1376	0.75634	-2.4765	0.013473	0.0058695	0.059446	0.66022	-1.3176	3475.9	22.074	-1.4615	80.289	-62.207	76.262	76.057	21.89	-1.74	-6.098	0.78187	-2.4514	30.068	-4.95
125.54	-3.455	50.912	-6.1375	0.75636	-2.4762	0.015914	0.0025565	0.059861	0.66022	-1.3176	3475.3	22.075	-1.461	80.289	-62.279	76.262	76.057	21.89	-1.74	-6.098	0.78187	-2.4514	30.068	-4.95
125.53	-3.4538	50.914	-6.1374	0.75637	-2.4759	0.018318	-0.00074047	0.060205	0.66022	-1.3176	3474.6	22.077	-1.4605	80.288	-62.351	76.262	76.057	21.89	-1.74	-6.098	0.78187	-2.4514	30.068	-4.95
125.53	-3.4526	50.917	-6.1373	0.75636	-2.4756	0.020683	-0.0040177	0.060475	0.66022	-1.3176	3473.9	22.078	-1.46	80.288	-62.424	76.262	76.057	21.89	-1.74	-6.098	0.78187	-2.4514	30.068	-4.95
125.53	-3.4514	50.92	-6.1372	0.75633	-2.4753	0.023006	-0.0072718	0.060674	0.66022	-1.3176	3473.2	22.08	-1.4595	80.287	-62.498	76.263	76.057	21.89	-1.74	-6.098	0.78187	-2.4514	30.068	-4.95
125.53	-3.4503	50.923	-6.1371	0.75628	-2.475	0.025285	-0.010499	0.060801	0.66022	-1.3176	3472.6	22.081	-1.459	80.286	-62.572	76.263	76.057	21.89	-1.74	-6.098	0.78187	-2.4514	30.068	-4.95
125.53	-3.4493	50.926	-6.137	0.75622	-2.4747	0.027518	-0.013697	0.060857	0.66022	-1.3176	3471.9	22.083	-1.4586	80.286	-62.647	76.263	76.057	21.89	-1.74	-6.098	0.78187	-2.4514	30.068	-4.95
125.52	-3.4483	50.93	-6.1368	0.75615	-2.4744	0.029701	-0.016861	0.060842	0.66022	-1.3176	3471.2	22.084	-1.4582	80.285	-62.723	76.263	76.057	21.89	-1.74	-6.098	0.78187	-2.4514	30.068	-4.95
125.52	-3.4474	50.933	-6.1367	0.75605	-2.4741	0.031834	-0.019988	0.060758	0.66022	-1.3176	3470.5	22.086	-1.4578	80.285	-62.8	76.264	76.057	21.89	-1.74	-6.098	0.78187	-2.4514	30.068	-4.95
125.52	-3.4465	50.936	-6.1365	0.75595	-2.4738	0.033913	-0.023076	0.060603	0.66022	-1.3176	3469.9	22.087	-1.4574	80.284	-62.877	76.264	76.057	21.89	-1.74	-6.098	0.78187	-2.4514	30.068	-4.95
125.52	-3.4456	50.939	-6.1364	0.75582	-2.4735	0.035937	-0.026121	0.060381	0.66022	-1.3176	3469.2	22.089	-1.4571	80.283	-62.955	76.264	76.057	21.89	-1.74	-6.098	0.78187	-2.4514	30.068	-4.95
125.51	-3.4448	50.942	-6.1362	0.75568	-2.4732	0.037903	-0.029121	0.06009	0.66022	-1.3176	3468.5	22.091	-1.4568	80.283	-63.033	76.264	76.057	21.89	-1.74	-6.098	0.78187	-2.4514	30.068	-4.95
125.51	-3.4441	50.945	-6.136	0.75553	-2.4729	0.039811	-0.032072	0.059733	0.66022	-1.3176	3467.8	22.092	-1.4565	80.282	-63.111	76.264	76.057	21.89	-1.74	-6.098	0.78187	-2.4514	30.068	-4.95
125.51	-3.4434	50.948	-6.1358	0.75536	-2.4726	0.041658	-0.034972	0.05931	0.66022	-1.3176	3467.2	22.094	-1.4562	80.282	-63.19	76.265	76.057	21.89	-1.74	-6.098	0.78187	-2.4514	30.068	-4.95
125.51	-3.4427	50.951	-6.1356	0.75518	-2.4723	0.043442	-0.037818	0.058822	0.66022	-1.3176	3466.5	22.095	-1.4559	80.281	-63.269	76.265	76.057	21.89	-1.74	-6.098	0.78187	-2.4514	30.068	-4.95
125.5	-3.4421	50.954	-6.1353	0.75499	-2.472	0.045163	-0.040608	0.05827	0.66022	-1.3176	3465.8	22.097	-1.4557	80.281	-63.348	76.265	76.057	21.89	-1.74	-6.098	0.78187	-2.4514	30.068	-4.95
125.5	-3.4415	50.957	-6.1351	0.75478	-2.4717	0.046818	-0.043339	0.057656	0.66022	-1.3176	3465.1	22.099	-1.4554	80.28	-63.427	76.265	76.057	21.89	-1.74	-6.098	0.78187	-2.4514	30.068	-4.95
125.5	-3.441	50.961	-6.1349	0.75455	-2.4714	0.048406	-0.046009	0.056981	0.66022	-1.3176	3464.5	22.1	-1.4552	80.279	-63.507	76.266	76.057	21.89	-1.74	-6.098	0.78187	-2.4514	30.068	-4.95
125.5	-3.4405	50.964	-6.1346	0.75432	-2.4711	0.049927	-0.048615	0.056245	0.66022	-1.3176	3463.8	22.102	-1.455	80.279	-63.586	76.266	76.057	21.89	-1.74	-6.098	0.78187	-2.4514	30.068	-4.95
125.5	-3.4401	50.967	-6.1344	0.75407	-2.4708	0.051378	-0.051155	0.055451	0.66022	-1.3176	3463.1	22.103	-1.4548	80.278	-63.665	76.266	76.057	21.89	-1.74	-6.098	0.78187	-2.4514	30.068	-4.95
125.49	-3.4397	50.97	-6.1341	0.7538	-2.4706	0.052759	-0.053627	0.0546	0.66022	-1.3176	3462.4	22.105	-1.4547	80.278	-63.744	76.266	76.057	21.89	-1.74	-6.098	0.78187	-2.4514	30.068	-4.95
125.49	-3.4393	50.973	-6.1338	0.75353	-2.4703	0.054069	-0.05603	0.053693	0.66022	-1.3176	3461.8	22.106	-1.4545	80.277	-63.822	76.267	76.057	21.89	-1.74	-6.098	0.78187	-2.4514	30.068	-4.95
125.49	-3.439	50.976	-6.1336	0.75324	-2.47	0.055306	-0.058361	0.052732	0.66022	-1.3176	3461.1	22.108	-1.4544	80.277	-63.9	76.267	76.057	21.89	-1.74	-6.098	0.78187	-2.4514	30.068	-4.95
125.49	-3.4387	50.979	-6.1333	0.75295	-2.4698	0.056471	-0.060618	0.051718	0.66022	-1.3176	3460.4	22.109	-1.4543	80.276	-63.977	76.267	76.057	21.89	-1.74	-6.098	0.78187	-2.4514	30.068	-4.95
125.48	-3.4384	50.982	-6.133	0.75264	-2.4695	0.057563	-0.0628	0.050653	0.66022	-1.3176	3459.7	22.111	-1.4542	80.276	-64.054	76.267	76.057	21.89	-1.74	-6.098	0.78187	-2.4514	30.068	-4.95
125.48	-3.4382	50.984	-6.1327	0.75232	-2.4693	0.05858	-0.064906	0.049539	0.66022	-1.3176	3459.1	22.112	-1.4541	80.275	-64.13	76.268	76.057	21.89	-1.74	-6.098	0.78187	-2.4514	30.068	-4.95
125.48	-3.438	50.987	-6.1324	0.75199	-2.469	0.059523	-0.066933	0.048376	0.66022	-1.3176	3458.4	22.114	-1.454	80.275	-64.205	76.268	76.057	21.89	-1.74	-6.098	0.78187	-2.4514	30.068	-4.95
125.48	-3.4379	50.99	-6.1321	0.75165	-2.4688	0.060391	-0.068881	0.047168	0.66022	-1.3176	3457.7	22.115	-1.454	80.274	-64.278	76.268	76.057	21.89	-1.74	-6.098	0.78187	-2.4514	30.068	-4.95
125.48	-3.4378	50.993	-6.1318	0.7513	-2.4685	0.061184	-0.070748	0.045914	0.66022	-1.3176	3457.0	22.117	-1.454	80.274	-64.351	76.268	76.057	21.89	-1.74	-6.098	0.78187	-2.4514	30.068	-4.95
125.47	-3.4377	50.995	-6.1315	0.75094	-2.4683	0.061901	-0.072532	0.044618	0.66022	-1.3176	3456.4	22.118	-1.4539	80.273	-64.422	76.269	76.057	21.89	-1.74	-6.098	0.78187	-2.4514	30.068	-4.95
125.47	-3.4376	50.998	-6.1312	0.75058	-2.4681	0.062543	-0.074234	0.043281	0.66022	-1.3176	3455.7	22.119	-1.4539	80.272	-64.492	76.269	76.057	21.89	-1.74	-6.098	0.78187	-2.4514	30.068	-4.95
125.47	-3.4376	51.001	-6.1309	0.7502	-2.4679	0.063109	-0.075851	0.041905	0.66022	-1.3176	3455.0	22.121	-1.4539	80.272	-64.559	76.269	76.057	21.89	-1.74	-6.098	0.78187	-2.4514	30.068	-4.95
125.47	-3.4376	51.003	-6.1306	0.74982	-2.4677	0.0636	-0.077382	0.040491	0.66022	-1.3176	3454.3	22.122	-1.4539	80.271	-64.625	76.269	76.057	21.89	-1.74	-6.098	0.78187	-2.4514	30.068	-4.95
125.47	-3.4377	51.006	-6.1302	0.74943	-2.4675	0.064015	-0.078828	0.039042	0.66022	-1.3176	3453.6	22.123	-1.454	80.271	-64.689	76.27	76.057	21.89	-1.74	-6.098	0.78187	-2.4514	30.068	-4.95
125.46	-3.4378	51.008	-6.1299	0.74903	-2.4673	0.064355	-0.080187	0.037558	0.66022	-1.3176	3453.0	22.124	-1.454	80.27	-64.751	76.27	76.057	21.89	-1.74	-6.098	0.78187	-2.4514	30.068	-4.95
125.46	-3.4379	51.011	-6.1296	0.74863	-2.4671	0.06462	-0.081458	0.036043	0.66022	-1.3176	3452.3	22.126	-1.4541	80.27	-64.81	76.27	76.057	21.89	-1.74	-6.098	0.78187	-2.4514	30.068	-4.95
125.46	-3.438	51.013	-6.1293	0.74821	-2.4669	0.064811	-0.082641	0.034498	0.66022	-1.3176	3451.6	22.127	-1.4541	80.269	-64.866	76.271	76.057	21.89	-1.74	-6.098	0.78187	-2.4514	30.068	-4.95
125.46	-3.4382	51.015	-6.129	0.7478	-2.4668	0.064927	-0.083736	0.032924	0.66022	-1.3176	3450.9	22.128	-1.4542	80.269	-64.92	76.271	76.057	21.89	-1.74	-6.098	0.78187	-2.4514	30.068	-4.95
125.46	-3.4384	51.017	-6.1286	0.74738	-2.4666	0.06497	-0.084742	0.031324	0.66022	-1.3176	3450.3	22.129	-1.4543	80.268	-64.97	76.271	76.057	21.89	-1.74	-6.098	0.78187	-2.4514	30.068	-4.95
125.46	-3.4386	51.02	-6.1283	0.74695	-2.4664	0.06494	-0.085658	0.0297	0.66022	-1.3176	3449.6	22.13	-1.4544	80.268	-65.017	76.271	76.057	21.89	-1.74	-6.098	0.78187	-2.4514	30.068	-4.95
125.45	-3.4389	51.022	-6.128	0.74652	-2.4663	0.064837	-0.086485	0.028052	0.66022	-1.3176	3448.9	22.131	-1.4545	80.267	-65.06	76.272	76.057	21.89	-1.74	-6.098	0.78187	-2.4514	30.068	-4.95
125.45	-3.4392	51.024	-6.1277	0.74609	-2.4662	0.064662	-0.087222	0.026384	0.66022	-1.3176	3448.2	22.133	-1.4547	80.267	-65.1	76.272	76.057	21.89	-1.74	-6.098	0.78187	-2.4514	30.068	-4.95
125.45	-3.4395	51.026	-6.1273	0.74565	-2.466	0.064417	-0.087869	0.024697	0.66022	-1.3176	3447.6	22.134	-1.4548	80.266	-65.135	76.272	76.057	21.89	-1.74	-6.098	0.78187	-2.4514	30.068	-4.95
125.45	-3.4398	51.027	-6.127	0.74521	-2.4659	0.064102	-0.088426	0.022993	0.66022	-1.3176	3446.9	22.135	-1.455	80.266	-65.167	76.273	76.057	21.89	-1.74	-6.098	0.78187	-2.4514	30.068	-4.95
125.45	-3.4402	51.029	-6.1267	0.74476	-2.4658	0.063717	-0.088893	0.021274	0.66022	-1.3176	3446.2	22.136	-1.4551	80.265	-65.194	76.273	76.057	21.89	-1.74	-6.098	0.78187	-2.4514	30.068	-4.95
125.44	-3.4406	51.031	-6.1264	0.74432	-2.4657	0.063265	-0.089271	0.019541	0.66022	-1.3176	3445.5	22.136	-1.4553	80.265	-65.217	76.273	76.057	21.89	-1.74	-6.098	0.78187	-2.4514	30.068	-4.95
125.44	-3.441	51.032	-6.1261	0.74387	-2.4656	0.062745	-0.089559	0.017796	0.66022	-1.3176	3444.9	22.137	-1.4555	80.264	-65.235	76.274	76.057	21.89	-1.74	-6.098	0.78187	-2.4514	30.068	-4.95
125.44	-3.4414	51.034	-6.1257	0.74342	-2.4655	0.062159	-0.089758	0.016042	0.66022	-1.3176	3444.2	22.138	-1.4557	80.264	-65.248	76.274	76.057	21.89	-1.74	-6.098	0.78187	-2.4514	30.068	-4.95
125.44	-3.4419	51.035	-6.1254	0.74298	-2.4654	0.061508	-0.089868	0.01428	0.66022	-1.3176	3443.5	22.139	-1.4559	80.263	-65.257	76.274	76.057	21.89	-1.74	-6.098	0.78187	-2.4514	30.068	-4.95
125.44	-3.4424	51.037	-6.1251	0.74253	-2.4654	0.060793	-0.089889	0.012512	0.66022	-1.3176	3442.8	22.14	-1.4561	80.263	-65.26	76.274	76.057	21.89	-1.74	-6.098	0.78187	-2.4514	30.068	-4.95
125.44	-3.4429	51.038	-6.1248	0.74208	-2.4653	0.060016	-0.089823	0.010739	0.66022	-1.3176	3442.1	22.141	-1.4563	80.262	-65.259	76.275	76.057	21.89	-1.74	-6.098	0.78187	-2.4514	30.068	-4.95
125.44	-3.4435	51.039	-6.1245	0.74163	-2.4653	0.059177	-0.089669	0.0089642	0.66022	-1.3176	3441.5	22.141	-1.4566	80.262	-65.253	76.275	76.057	21.89	-1.74	-6.098	0.78187	-2.4514	30.068	-4.95
125.43	-3.444	51.04	-6.1242	0.74118	-2.4652	0.058279	-0.089428	0.0071882	0.66022	-1.3176	3440.8	22.142	-1.4568	80.261	-65.242	76.275	76.057	21.89	-1.74	-6.098	0.78187	-2.4514	30.068	-4.95
125.43	-3.4446	51.042	-6.1239	0.74073	-2.4652	0.057321	-0.0891	0.0054131	0.66022	-1.3176	3440.1	22.143	-1.4571	80.261	-65.227	76.276	76.057	21.89	-1.74	-6.098	0.78187	-2.4514	30.068	-4.95
125.43	-3.4452	51.042	-6.1237	0.74029	-2.4652	0.056306	-0.088687	0.0036406	0.66022	-1.3176	3439.4	22.143	-1.4574	80.26	-65.207	76.276	76.057	21.89	-1.74	-6.098	0.78187	-2.4514	30.068	-4.95
125.43	-3.4459	51.043	-6.1234	0.73985	-2.4652	0.055236	-0.08819	0.0018725	0.66022	-1.3176	3438.8	22.144	-1.4576	80.26	-65.182	76.276	76.057	21.89	-1.74	-6.098	0.78187	-2.4514	30.068	-4.95
125.43	-3.4466	51.044	-6.1231	0.73941	-2.4652	0.054111	-0.087608	0.00011025	0.66022	-1.3176	3438.1	22.144	-1.4579	80.259	-65.153	76.276	76.057	21.89	-1.74	-6.098	0.78187	-2.4514	30.068	-4.95
125.43	-3.4473	51.045	-6.1228	0.73897	-2.4652	0.052932	-0.086943	-0.0016443	0.66022	-1.3176	3437.4	22.145	-1.4582	80.259	-65.12	76.277	76.057	21.89	-1.74	-6.098	0.78187	-2.4514	30.068	-4.95
125.43	-3.448	51.045	-6.1226	0.73854	-2.4652	0.051703	-0.086197	-0.0033897	0.66022	-1.3176	3436.7	22.145	-1.4586	80.258	-65.083	76.277	76.057	21.89	-1.74	-6.098	0.78187	-2.4514	30.068	-4.95
125.43	-3.4487	51.046	-6.1223	0.73811	-2.4652	0.050423	-0.085369	-0.0051241	0.66022	-1.3176	3436.1	22.145	-1.4589	80.258	-65.042	76.277	76.057	21.89	-1.74	-6.098	0.78187	-2.4514	30.068	-4.95
125.42	-3.4495	51.046	-6.1221	0.73768	-2.4652	0.049095	-0.084461	-0.0068462	0.66022	-1.3176	3435.4	22.146	-1.4592	80.257	-64.998	76.277	76.057	21.89	-1.74	-6.098	0.78187	-2.4514	30.068	-4.95
125.42	-3.4502	51.047	-6.1218	0.73726	-2.4653	0.047721	-0.083474	-0.0085542	0.66022	-1.3176	3434.7	22.146	-1.4595	80.257	-64.95	76.278	76.057	21.89	-1.74	-6.098	0.78187	-2.4514	30.068	-4.95
125.42	-3.451	51.047	-6.1216	0.73685	-2.4653	0.046301	-0.082409	-0.010247	0.66022	-1.3176	3434.0	22.146	-1.4599	80.256	-64.9	76.278	76.057	21.89	-1.74	-6.098	0.78187	-2.4514	30.068	-4.95
125.42	-3.4519	51.047	-6.1214	0.73644	-2.4654	0.044838	-0.081268	-0.011922	0.66022	-1.3176	3433.4	22.147	-1.4603	80.255	-64.846	76.278	76.057	21.89	-1.74	-6.098	0.78187	-2.4514	30.068	-4.95
125.42	-3.4527	51.047	-6.1212	0.73604	-2.4654	0.043333	-0.080052	-0.013579	0.66022	-1.3176	3432.7	22.147	-1.4606	80.255	-64.79	76.279	76.057	21.89	-1.74	-6.098	0.78187	-2.4514	30.068	-4.95
125.42	-3.4536	51.047	-6.1209	0.73564	-2.4655	0.041787	-0.078762	-0.015216	0.66022	-1.3176	3432.0	22.147	-1.461	80.254	-64.732	76.279	76.057	21.89	-1.74	-6.098	0.78187	-2.4514	30.068	-4.95
125.42	-3.4545	51.047	-6.1207	0.73525	-2.4656	0.040203	-0.077399	-0.016832	0.66022	-1.3176	3431.3	22.147	-1.4614	80.254	-64.671	76.279	76.057	21.89	-1.74	-6.098	0.78187	-2.4514	30.068	-4.95
125.42	-3.4554	51.047	-6.1205	0.73487	-2.4657	0.038583	-0.075965	-0.018425	0.66022	-1.3176	3430.6	22.147	-1.4618	80.253	-64.608	76.279	76.057	21.89	-1.74	-6.098	0.78187	-2.4514	30.068	-4.95
125.42	-3.4563	51.046	-6.1203	0.73449	-2.4658	0.036927	-0.074461	-0.019993	0.66022	-1.3176	3430.0	22.147	-1.4622	80.253	-64.544	76.28	76.057	21.89	-1.74	-6.098	0.78187	-2.4514	30.068	-4.95
125.42	-3.4572	51.046	-6.1202	0.73412	-2.4659	0.035239	-0.072889	-0.021537	0.66022	-1.3176	3429.3	22.147	-1.4626	80.252	-64.478	76.28	76.057	21.89	-1.74	-6.098	0.78187	-2.4514	30.068	-4.95
125.41	-3.4582	51.045	-6.12	0.73376	-2.466	0.033518	-0.07125	-0.023053	0.66022	-1.3176	3428.6	22.147	-1.463	80.252	-64.41	76.28	76.057	21.89	-1.74	-6.098	0.78187	-2.4514	30.068	-4.95
125.41	-3.4592	51.045	-6.1198	0.73341	-2.4661	0.031768	-0.069547	-0.024541	0.66022	-1.3176	3427.9	22.147	-1.4634	80.251	-64.341	76.28	76.057	21.89	-1.74	-6.098	0.78187	-2.4514	30.068	-4.95
125.41	-3.4602	51.044	-6.1197	0.73307	-2.4662	0.02999	-0.06778	-0.026	0.66022	-1.3176	3427.3	22.147	-1.4639	80.25	-64.271	76.28	76.057	21.89	-1.74	-6.098	0.78187	-2.4514	30.068	-4.95
125.41	-3.4612	51.043	-6.1195	0.73273	-2.4664	0.028186	-0.065951	-0.027429	0.66022	-1.3176	3426.6	22.146	-1.4643	80.25	-64.2	76.281	76.057	21.89	-1.74	-6.098	0.78187	-2.4514	30.068	-4.95
125.41	-3.4622	51.042	-6.1194	0.73241	-2.4665	0.026358	-0.064063	-0.028826	0.66022	-1.3176	3425.9	22.146	-1.4647	80.249	-64.129	76.281	76.057	21.89	-1.74	-6.098	0.78187	-2.4514	30.068	-4.95
125.41	-3.4632	51.041	-6.1193	0.73209	-2.4667	0.024506	-0.062116	-0.03019	0.66022	-1.3176	3425.2	22.146	-1.4652	80.249	-64.056	76.281	76.057	21.89	-1.74	-6.098	0.78187	-2.4514	30.068	-4.95
125.41	-3.4643	51.04	-6.1192	0.73179	-2.4668	0.022634	-0.060113	-0.031519	0.66022	-1.3176	3424.6	22.145	-1.4656	80.248	-63.983	76.281	76.057	21.89	-1.74	-6.098	0.78187	-2.4514	30.068	-4.95
125.41	-3.4654	51.039	-6.119	0.73149	-2.467	0.020744	-0.058056	-0.032814	0.66022	-1.3176	3423.9	22.145	-1.4661	80.248	-63.91	76.282	76.057	21.89	-1.74	-6.098	0.78187	-2.4514	30.068	-4.95
125.41	-3.4664	51.037	-6.1189	0.7312	-2.4671	0.018836	-0.055946	-0.034073	0.66022	-1.3176	3423.2	22.145	-1.4666	80.247	-63.836	76.282	76.057	21.89	-1.74	-6.098	0.78187	-2.4514	30.068	-4.95
125.41	-3.4675	51.036	-6.1189	0.73093	-2.4673	0.016912	-0.053786	-0.035294	0.66022	-1.3176	3422.5	22.144	-1.467	80.246	-63.762	76.282	76.057	21.89	-1.74	-6.098	0.78187	-2.4514	30.068	-4.95
125.41	-3.4686	51.034	-6.1188	0.73067	-2.4675	0.014975	-0.051577	-0.036477	0.66022	-1.3176	3421.9	22.144	-1.4675	80.246	-63.688	76.282	76.057	21.89	-1.74	-6.098	0.78187	-2.4514	30.068	-4.95
125.41	-3.4697	51.033	-6.1187	0.73041	-2.4677	0.013027	-0.049321	-0.037621	0.66022	-1.3176	3421.2	22.143	-1.468	80.245	-63.613	76.282	76.057	21.89	-1.74	-6.098	0.78187	-2.4514	30.068	-4.95
125.41	-3.4708	51.031	-6.1186	0.73017	-2.4679	0.011068	-0.047021	-0.038724	0.66022	-1.3176	3420.5	22.142	-1.4685	80.245	-63.539	76.283	76.057	21.89	-1.74	-6.098	0.78187	-2.4514	30.068	-4.95
125.41	-3.4719	51.029	-6.1186	0.72994	-2.4681	0.0091019	-0.044679	-0.039787	0.66022	-1.3176	3419.8	22.142	-1.4689	80.244	-63.465	76.283	76.057	21.89	-1.74	-6.098	0.78187	-2.4514	30.068	-4.95
125.41	-3.473	51.027	-6.1186	0.72973	-2.4683	0.0071292	-0.042297	-0.040808	0.66022	-1.3176	3419.2	22.141	-1.4694	80.243	-63.391	76.283	76.057	21.89	-1.74	-6.098	0.78187	-2.4514	30.068	-4.95
125.41	-3.4741	51.025	-6.1185	0.72952	-2.4685	0.0051522	-0.039876	-0.041785	0.66022	-1.3176	3418.5	22.14	-1.4699	80.243	-63.318	76.283	76.057	21.89	-1.74	-6.098	0.78187	-2.4514	30.068	-4.95
125.41	-3.4752	51.023	-6.1185	0.72933	-2.4687	0.0031726	-0.03742	-0.04272	0.66022	-1.3176	3417.8	22.14	-1.4704	80.242	-63.245	76.283	76.057	21.89	-1.74	-6.098	0.78187	-2.4514	30.068	-4.95
125.41	-3.4763	51.021	-6.1185	0.72915	-2.4689	0.0011922	-0.034931	-0.04361	0.66022	-1.3176	3417.1	22.139	-1.4709	80.241	-63.172	76.283	76.057	21.89	-1.74	-6.098	0.78187	-2.4514	30.068	-4.95
125.41	-3.4774	51.018	-6.1185	0.72898	-2.4691	-0.00078711	-0.03241	-0.044455	0.66022	-1.3176	3416.5	22.138	-1.4713	80.241	-63.1	76.284	76.057	21.89	-1.74	-6.098	0.78187	-2.4514	30.068	-4.95
125.4	-3.4785	51.016	-6.1185	0.72882	-2.4693	-0.0027636	-0.029861	-0.045254	0.66022	-1.3176	3415.8	22.137	-1.4718	80.24	-63.028	76.284	76.057	21.89	-1.74	-6.098	0.78187	-2.4514	30.068	-4.95
125.4	-3.4796	51.014	-6.1185	0.72868	-2.4696	-0.0047354	-0.027285	-0.046006	0.66022	-1.3176	3415.1	22.136	-1.4723	80.239	-62.957	76.284	76.057	21.89	-1.74	-6.098	0.78187	-2.4514	30.068	-4.95
125.4	-3.4807	51.011	-6.1185	0.72855	-2.4698	-0.0067007	-0.024685	-0.046712	0.66022	-1.3176	3414.4	22.135	-1.4728	80.239	-62.886	76.284	76.057	21.89	-1.74	-6.098	0.78187	-2.4514	30.068	-4.95
125.4	-3.4818	51.008	-6.1186	0.72843	-2.47	-0.0086578	-0.022063	-0.04737	0.66022	-1.3176	3413.8	22.134	-1.4732	80.238	-62.816	76.284	76.057	21.89	-1.74	-6.098	0.78187	-2.4514	30.068	-4.95
125.4	-3.4829	51.006	-6.1186	0.72833	-2.4703	-0.010605	-0.019423	-0.047979	0.66022	-1.3176	3413.1	22.133	-1.4737	80.238	-62.748	76.284	76.057	21.89	-1.74	-6.098	0.78187	-2.4514	30.068	-4.95
125.4	-3.4839	51.003	-6.1187	0.72824	-2.4705	-0.01254	-0.016765	-0.04854	0.66022	-1.3176	3412.4	22.132	-1.4741	80.237	-62.679	76.285	76.057	21.89	-1.74	-6.098	0.78187	-2.4514	30.068	-4.95
125.4	-3.4849	51.0	-6.1188	0.72816	-2.4708	-0.014462	-0.014094	-0.049052	0.66022	-1.3176	3411.7	22.131	-1.4746	80.236	-62.612	76.285	76.057	21.89	-1.74	-6.098	0.78187	-2.4514	30.068	-4.95
125.4	-3.486	50.997	-6.1188	0.7281	-2.471	-0.016368	-0.01141	-0.049514	0.66022	-1.3176	3411.1	22.13	-1.475	80.236	-62.546	76.285	76.057	21.89	-1.74	-6.098	0.78187	-2.4514	30.068	-4.95
125.4	-3.487	50.994	-6.1189	0.72805	-2.4713	-0.018258	-0.0087182	-0.049926	0.66022	-1.3176	3410.4	22.129	-1.4755	80.235	-62.48	76.285	76.057	21.89	-1.74	-6.098	0.78187	-2.4514	30.068	-4.95
125.4	-3.4879	50.991	-6.119	0.72801	-2.4715	-0.020129	-0.0060196	-0.050287	0.66022	-1.3176	3409.7	22.127	-1.4759	80.234	-62.416	76.285	76.057	21.89	-1.74	-6.098	0.78187	-2.4514	30.068	-4.95
125.4	-3.4889	50.988	-6.1191	0.72799	-2.4718	-0.021979	-0.003317	-0.050598	0.66022	-1.3176	3409.0	22.126	-1.4763	80.233	-62.352	76.285	76.057	21.89	-1.74	-6.098	0.78187	-2.4514	30.068	-4.95
125.4	-3.4898	50.985	-6.1192	0.72798	-2.472	-0.023807	-0.00061324	-0.050857	0.66022	-1.3176	3408.4	22.125	-1.4767	80.233	-62.29	76.285	76.057	21.89	-1.74	-6.098	0.78187	-2.4514	30.068	-4.95
125.4	-3.4907	50.981	-6.1194	0.72798	-2.4723	-0.025611	0.0020891	-0.051065	0.66022	-1.3176	3407.7	22.123	-1.4771	80.232	-62.229	76.285	76.057	21.89	-1.74	-6.098	0.78187	-2.4514	30.068	-4.95
125.4	-3.4916	50.978	-6.1195	0.728	-2.4725	-0.02739	0.0047874	-0.051222	0.66022	-1.3176	3407.0	22.122	-1.4775	80.231	-62.168	76.285	76.057	21.89	-1.74	-6.098	0.78187	-2.4514	30.068	-4.95
125.4	-3.4925	50.974	-6.1196	0.72803	-2.4728	-0.029142	0.007479	-0.051327	0.66022	-1.3176	3406.3	22.121	-1.4779	80.231	-62.109	76.286	76.057	21.89	-1.74	-6.098	0.78187	-2.4514	30.068	-4.95
125.4	-3.4933	50.971	-6.1198	0.72807	-2.473	-0.030865	0.010161	-0.05138	0.66022	-1.3176	3405.7	22.119	-1.4782	80.23	-62.051	76.286	76.057	21.89	-1.74	-6.098	0.78187	-2.4514	30.068	-4.95
125.4	-3.4941	50.967	-6.1199	0.72813	-2.4733	-0.032558	0.012831	-0.051381	0.66022	-1.3176	3405.0	22.118	-1.4786	80.229	-61.995	76.286	76.057	21.89	-1.74	-6.098	0.78187	-2.4514	30.068	-4.95
125.4	-3.4948	50.964	-6.1201	0.7282	-2.4735	-0.034218	0.015487	-0.05133	0.66022	-1.3176	3404.3	22.117	-1.4789	80.229	-61.939	76.286	76.057	21.89	-1.74	-6.098	0.78187	-2.4514	30.068	-4.95
125.4	-3.4955	50.96	-6.1203	0.72829	-2.4738	-0.035846	0.018124	-0.051228	0.66022	-1.3176	3403.7	22.115	-1.4792	80.228	-61.885	76.286	76.057	21.89	-1.74	-6.098	0.78187	-2.4514	30.068	-4.95
125.4	-3.4962	50.956	-6.1205	0.72838	-2.4741	-0.037438	0.020742	-0.051073	0.66022	-1.3176	3403.0	22.114	-1.4795	80.227	-61.832	76.286	76.057	21.89	-1.74	-6.098	0.78187	-2.4514	30.068	-4.95
125.41	-3.4968	50.953	-6.1207	0.72849	-2.4743	-0.038993	0.023337	-0.050867	0.66022	-1.3176	3402.3	22.112	-1.4798	80.226	-61.781	76.286	76.057	21.89	-1.74	-6.098	0.78187	-2.4514	30.068	-4.95
125.41	-3.4974	50.949	-6.1209	0.72862	-2.4746	-0.040511	0.025906	-0.050609	0.66022	-1.3176	3401.6	22.111	-1.4801	80.226	-61.731	76.286	76.057	21.89	-1.74	-6.098	0.78187	-2.4514	30.068	-4.95
125.41	-3.498	50.945	-6.1211	0.72875	-2.4748	-0.041989	0.028447	-0.0503	0.66022	-1.3176	3401.0	22.109	-1.4803	80.225	-61.682	76.286	76.057	21.89	-1.74	-6.098	0.78187	-2.4514	30.068	-4.95
125.41	-3.4985	50.941	-6.1213	0.7289	-2.4751	-0.043426	0.030957	-0.049939	0.66022	-1.3176	3400.3	22.108	-1.4806	80.224	-61.634	76.286	76.057	21.89	-1.74	-6.098	0.78187	-2.4514	30.068	-4.95
125.41	-3.4989	50.937	-6.1215	0.72906	-2.4753	-0.044821	0.033434	-0.049528	0.66022	-1.3176	3399.6	22.106	-1.4808	80.224	-61.588	76.286	76.057	21.89	-1.74	-6.098	0.78187	-2.4514	30.068	-4.95
125.41	-3.4993	50.933	-6.1217	0.72924	-2.4756	-0.046173	0.035874	-0.049066	0.66022	-1.3176	3398.9	22.104	-1.4809	80.223	-61.543	76.287	76.057	21.89	-1.74	-6.098	0.78187	-2.4514	30.068	-4.95
125.41	-3.4997	50.93	-6.122	0.72942	-2.4758	-0.047479	0.038276	-0.048553	0.66022	-1.3176	3398.3	22.103	-1.4811	80.222	-61.5	76.287	76.057	21.89	-1.74	-6.098	0.78187	-2.4514	30.068	-4.95
125.41	-3.5	50.926	-6.1222	0.72962	-2.4761	-0.048739	0.040636	-0.047991	0.66022	-1.3176	3397.6	22.101	-1.4812	80.221	-61.458	76.287	76.057	21.89	-1.74	-6.098	0.78187	-2.4514	30.068	-4.95
125.41	-3.5002	50.922	-6.1224	0.72983	-2.4763	-0.049951	0.042952	-0.04738	0.66022	-1.3176	3396.9	22.1	-1.4814	80.221	-61.418	76.287	76.057	21.89	-1.74	-6.098	0.78187	-2.4514	30.068	-4.95
125.41	-3.5004	50.918	-6.1227	0.73005	-2.4765	-0.051114	0.045221	-0.04672	0.66022	-1.3176	3396.2	22.098	-1.4815	80.22	-61.379	76.287	76.057	21.89	-1.74	-6.098	0.78187	-2.4514	30.068	-4.95
125.41	-3.5006	50.914	-6.123	0.73028	-2.4768	-0.052228	0.047442	-0.046011	0.66022	-1.3176	3395.6	22.096	-1.4815	80.219	-61.341	76.287	76.057	21.89	-1.74	-6.098	0.78187	-2.4514	30.068	-4.95
125.41	-3.5006	50.91	-6.1232	0.73052	-2.477	-0.05329	0.04961	-0.045256	0.66022	-1.3176	3394.9	22.095	-1.4816	80.218	-61.306	76.287	76.057	21.89	-1.74	-6.098	0.78187	-2.4514	30.068	-4.95
125.41	-3.5007	50.906	-6.1235	0.73078	-2.4772	-0.0543	0.051725	-0.044453	0.66022	-1.3176	3394.2	22.093	-1.4816	80.218	-61.271	76.287	76.057	21.89	-1.74	-6.098	0.78187	-2.4514	30.068	-4.95
125.41	-3.5006	50.902	-6.1238	0.73104	-2.4774	-0.055256	0.053784	-0.043604	0.66022	-1.3176	3393.6	22.092	-1.4816	80.217	-61.238	76.287	76.057	21.89	-1.74	-6.098	0.78187	-2.4514	30.068	-4.95
125.41	-3.5005	50.898	-6.124	0.73131	-2.4776	-0.056158	0.055783	-0.042709	0.66022	-1.3176	3392.9	22.09	-1.4816	80.216	-61.207	76.287	76.057	21.89	-1.74	-6.098	0.78187	-2.4514	30.068	-4.95
125.41	-3.5003	50.894	-6.1243	0.7316	-2.4779	-0.057005	0.057722	-0.04177	0.66022	-1.3176	3392.2	22.088	-1.4815	80.215	-61.177	76.287	76.057	21.89	-1.74	-6.098	0.78187	-2.4514	30.068	-4.95
125.41	-3.5001	50.89	-6.1246	0.73189	-2.4781	-0.057795	0.059597	-0.040787	0.66022	-1.3176	3391.5	22.087	-1.4814	80.215	-61.149	76.287	76.057	21.89	-1.74	-6.098	0.78187	-2.4514	30.068	-4.95
125.41	-3.4998	50.886	-6.1249	0.73219	-2.4783	-0.058529	0.061406	-0.039762	0.66022	-1.3176	3390.9	22.085	-1.4813	80.214	-61.122	76.287	76.057	21.89	-1.74	-6.098	0.78187	-2.4514	30.068	-4.95
125.41	-3.4995	50.882	-6.1252	0.7325	-2.4785	-0.059204	0.063148	-0.038694	0.66022	-1.3176	3390.2	22.084	-1.4812	80.213	-61.097	76.287	76.057	21.89	-1.74	-6.098	0.78187	-2.4514	30.068	-4.95
125.41	-3.4991	50.878	-6.1255	0.73282	-2.4787	-0.05982	0.06482	-0.037586	0.66022	-1.3176	3389.5	22.082	-1.481	80.213	-61.074	76.288	76.057	21.89	-1.74	-6.098	0.78187	-2.4514	30.068	-4.95
125.41	-3.4986	50.875	-6.1258	0.73315	-2.4788	-0.060377	0.06642	-0.036438	0.66022	-1.3176	3388.9	22.081	-1.4808	80.212	-61.052	76.288	76.057	21.89	-1.74	-6.098	0.78187	-2.4514	30.068	-4.95
125.41	-3.498	50.871	-6.1261	0.73349	-2.479	-0.060873	0.067947	-0.035251	0.66022	-1.3176	3388.2	22.079	-1.4806	80.211	-61.031	76.288	76.057	21.89	-1.74	-6.098	0.78187	-2.4514	30.068	-4.95
125.41	-3.4974	50.867	-6.1264	0.73383	-2.4792	-0.061309	0.069397	-0.034027	0.66022	-1.3176	3387.5	22.078	-1.4804	80.21	-61.012	76.288	76.057	21.89	-1.74	-6.098	0.78187	-2.4514	30.068	-4.95
125.41	-3.4967	50.864	-6.1267	0.73418	-2.4794	-0.061683	0.07077	-0.032766	0.66022	-1.3176	3386.8	22.076	-1.4801	80.21	-60.995	76.288	76.057	21.89	-1.74	-6.098	0.78187	-2.4514	30.068	-4.95
125.41	-3.496	50.86	-6.127	0.73454	-2.4795	-0.061996	0.072064	-0.03147	0.66022	-1.3176	3386.2	22.075	-1.4798	80.209	-60.98	76.288	76.057	21.89	-1.74	-6.098	0.78187	-2.4514	30.068	-4.95
125.41	-3.4952	50.856	-6.1273	0.7349	-2.4797	-0.062245	0.073277	-0.03014	0.66022	-1.3176	3385.5	22.073	-1.4795	80.208	-60.966	76.288	76.057	21.89	-1.74	-6.098	0.78187	-2.4514	30.068	-4.95
125.41	-3.4943	50.853	-6.1276	0.73527	-2.4798	-0.062432	0.074408	-0.028778	0.66022	-1.3176	3384.8	22.072	-1.4791	80.207	-60.953	76.288	76.057	21.89	-1.74	-6.098	0.78187	-2.4514	30.068	-4.95
125.41	-3.4934	50.849	-6.128	0.73565	-2.48	-0.062556	0.075455	-0.027385	0.66022	-1.3176	3384.2	22.071	-1.4787	80.207	-60.943	76.288	76.057	21.89	-1.74	-6.098	0.78187	-2.4514	30.068	-4.95
125.41	-3.4924	50.846	-6.1283	0.73603	-2.4801	-0.062617	0.076416	-0.025962	0.66022	-1.3176	3383.5	22.069	-1.4783	80.206	-60.933	76.288	76.057	21.89	-1.74	-6.098	0.78187	-2.4514	30.068	-4.95
125.41	-3.4913	50.843	-6.1286	0.73641	-2.4802	-0.062614	0.07729	-0.024511	0.66022	-1.3176	3382.8	22.068	-1.4779	80.205	-60.926	76.288	76.057	21.89	-1.74	-6.098	0.78187	-2.4514	30.068	-4.95
125.41	-3.4902	50.84	-6.1289	0.7368	-2.4803	-0.062547	0.078077	-0.023034	0.66022	-1.3176	3382.1	22.067	-1.4774	80.204	-60.92	76.288	76.057	21.89	-1.74	-6.098	0.78187	-2.4514	30.068	-4.95
125.41	-3.489	50.836	-6.1292	0.73719	-2.4804	-0.062416	0.078775	-0.021531	0.66022	-1.3176	3381.5	22.066	-1.4769	80.204	-60.916	76.288	76.057	21.89	-1.74	-6.098	0.78187	-2.4514	30.068	-4.95
125.41	-3.4877	50.833	-6.1295	0.73759	-2.4806	-0.062222	0.079382	-0.020004	0.66022	-1.3176	3380.8	22.064	-1.4764	80.203	-60.913	76.288	76.057	21.89	-1.74	-6.098	0.78187	-2.4514	30.068	-4.95
125.41	-3.4864	50.83	-6.1298	0.73799	-2.4806	-0.061964	0.079899	-0.018455	0.66022	-1.3176	3380.1	22.063	-1.4758	80.202	-60.912	76.289	76.057	21.89	-1.74	-6.098	0.78187	-2.4514	30.068	-4.95
125.41	-3.485	50.827	-6.1301	0.73839	-2.4807	-0.061642	0.080324	-0.016887	0.66022	-1.3176	3379.4	22.062	-1.4753	80.202	-60.912	76.289	76.057	21.89	-1.74	-6.098	0.78187	-2.4514	30.068	-4.95
125.41	-3.4836	50.825	-6.1304	0.73879	-2.4808	-0.061256	0.080657	-0.015299	0.66022	-1.3176	3378.8	22.061	-1.4747	80.201	-60.914	76.289	76.057	21.89	-1.74	-6.098	0.78187	-2.4514	30.068	-4.95
125.41	-3.4821	50.822	-6.1308	0.73919	-2.4809	-0.060808	0.080897	-0.013694	0.66022	-1.3176	3378.1	22.06	-1.4741	80.2	-60.918	76.289	76.057	21.89	-1.74	-6.098	0.78187	-2.4514	30.068	-4.95
125.41	-3.4806	50.819	-6.1311	0.7396	-2.481	-0.060296	0.081043	-0.012074	0.66022	-1.3176	3377.4	22.059	-1.4734	80.199	-60.923	76.289	76.057	21.89	-1.74	-6.098	0.78187	-2.4514	30.068	-4.95
125.41	-3.479	50.817	-6.1314	0.74	-2.481	-0.059722	0.081095	-0.010441	0.66022	-1.3176	3376.8	22.058	-1.4728	80.199	-60.93	76.289	76.057	21.89	-1.74	-6.098	0.78187	-2.4514	30.068	-4.95
125.41	-3.4773	50.814	-6.1317	0.74041	-2.4811	-0.059086	0.081053	-0.0087961	0.66022	-1.3176	3376.1	22.057	-1.4721	80.198	-60.938	76.289	76.057	21.89	-1.74	-6.098	0.78187	-2.4514	30.068	-4.95
125.41	-3.4756	50.812	-6.1319	0.74081	-2.4811	-0.058389	0.080917	-0.0071412	0.66022	-1.3176	3375.4	22.056	-1.4714	80.197	-60.948	76.289	76.057	21.89	-1.74	-6.098	0.78187	-2.4514	30.068	-4.95
125.41	-3.4738	50.81	-6.1322	0.74122	-2.4811	-0.05763	0.080687	-0.0054782	0.66022	-1.3176	3374.7	22.055	-1.4706	80.197	-60.959	76.289	76.057	21.89	-1.74	-6.098	0.78187	-2.4514	30.068	-4.95
125.41	-3.472	50.808	-6.1325	0.74162	-2.4812	-0.056812	0.080362	-0.003809	0.66022	-1.3176	3374.1	22.055	-1.4699	80.196	-60.972	76.289	76.057	21.89	-1.74	-6.098	0.78187	-2.4514	30.068	-4.95
125.41	-3.4702	50.806	-6.1328	0.74202	-2.4812	-0.055934	0.079943	-0.0021354	0.66022	-1.3176	3373.4	22.054	-1.4691	80.195	-60.987	76.289	76.057	21.89	-1.74	-6.098	0.78187	-2.4514	30.068	-4.95
125.41	-3.4683	50.804	-6.1331	0.74242	-2.4812	-0.054997	0.079431	-0.00045933	0.66022	-1.3176	3372.7	22.053	-1.4683	80.195	-61.003	76.29	76.057	21.89	-1.74	-6.098	0.78187	-2.4514	30.068	-4.95
125.41	-3.4663	50.802	-6.1334	0.74281	-2.4812	-0.054003	0.078825	0.0012173	0.66022	-1.3176	3372.1	22.053	-1.4675	80.194	-61.021	76.29	76.057	21.89	-1.74	-6.098	0.78187	-2.4514	30.068	-4.95
125.41	-3.4643	50.801	-6.1336	0.74321	-2.4812	-0.052952	0.078127	0.0028926	0.66022	-1.3176	3371.4	22.052	-1.4667	80.193	-61.04	76.29	76.057	21.89	-1.74	-6.098	0.78187	-2.4514	30.068	-4.95
125.41	-3.4623	50.799	-6.1339	0.7436	-2.4811	-0.051845	0.077337	0.0045648	0.66022	-1.3176	3370.7	22.052	-1.4658	80.192	-61.06	76.29	76.057	21.89	-1.74	-6.098	0.78187	-2.4514	30.068	-4.95
125.41	-3.4603	50.798	-6.1341	0.74398	-2.4811	-0.050684	0.076455	0.0062317	0.66022	-1.3176	3370.0	22.051	-1.465	80.192	-61.082	76.29	76.057	21.89	-1.74	-6.098	0.78187	-2.4514	30.068	-4.95
125.41	-3.4582	50.797	-6.1344	0.74436	-2.4811	-0.049469	0.075483	0.0078917	0.66022	-1.3176	3369.4	22.051	-1.4641	80.191	-61.106	76.29	76.057	21.89	-1.74	-6.098	0.78187	-2.4514	30.068	-4.95
125.4	-3.4561	50.796	-6.1346	0.74473	-2.481	-0.048202	0.074422	0.0095426	0.66022	-1.3176	3368.7	22.051	-1.4632	80.19	-61.131	76.29	76.057	21.89	-1.74	-6.098	0.78187	-2.4514	30.068	-4.95
125.4	-3.4539	50.794	-6.1349	0.7451	-2.481	-0.046884	0.073273	0.011183	0.66022	-1.3176	3368.0	22.05	-1.4623	80.19	-61.157	76.29	76.057	21.89	-1.74	-6.098	0.78187	-2.4514	30.068	-4.95
125.4	-3.4517	50.794	-6.1351	0.74547	-2.4809	-0.045516	0.072037	0.01281	0.66022	-1.3176	3367.4	22.05	-1.4614	80.189	-61.185	76.29	76.057	21.89	-1.74	-6.098	0.78187	-2.4514	30.068	-4.95
125.4	-3.4495	50.793	-6.1353	0.74582	-2.4809	-0.044101	0.070715	0.014423	0.66022	-1.3176	3366.7	22.05	-1.4605	80.188	-61.214	76.291	76.057	21.89	-1.74	-6.098	0.78187	-2.4514	30.068	-4.95
125.4	-3.4473	50.792	-6.1355	0.74617	-2.4808	-0.042638	0.06931	0.016019	0.66022	-1.3176	3366.0	22.05	-1.4596	80.188	-61.245	76.291	76.057	21.89	-1.74	-6.098	0.78187	-2.4514	30.068	-4.95
125.4	-3.4451	50.792	-6.1358	0.74652	-2.4807	-0.041131	0.067822	0.017596	0.66022	-1.3176	3365.3	22.05	-1.4586	80.187	-61.277	76.291	76.057	21.89	-1.74	-6.098	0.78187	-2.4514	30.068	-4.95
125.4	-3.4428	50.791	-6.136	0.74685	-2.4806	-0.03958	0.066254	0.019154	0.66022	-1.3176	3364.7	22.05	-1.4577	80.186	-61.311	76.291	76.057	21.89	-1.74	-6.098	0.78187	-2.4514	30.068	-4.95
125.4	-3.4406	50.791	-6.1362	0.74718	-2.4805	-0.037987	0.064607	0.020689	0.66022	-1.3176	3364.0	22.05	-1.4567	80.186	-61.345	76.291	76.057	21.89	-1.74	-6.098	0.78187	-2.4514	30.068	-4.95
125.4	-3.4383	50.791	-6.1363	0.7475	-2.4804	-0.036355	0.062882	0.0222	0.66022	-1.3176	3363.3	22.05	-1.4558	80.185	-61.381	76.291	76.057	21.89	-1.74	-6.098	0.78187	-2.4514	30.068	-4.95
125.4	-3.436	50.791	-6.1365	0.74781	-2.4803	-0.034684	0.061083	0.023685	0.66022	-1.3176	3362.7	22.05	-1.4548	80.184	-61.419	76.291	76.057	21.89	-1.74	-6.098	0.78187	-2.4514	30.068	-4.95
125.39	-3.4337	50.791	-6.1367	0.74811	-2.4802	-0.032976	0.059212	0.025143	0.66022	-1.3176	3362.0	22.05	-1.4539	80.184	-61.457	76.292	76.057	21.89	-1.74	-6.098	0.78187	-2.4514	30.068	-4.95
125.39	-3.4314	50.791	-6.1368	0.7484	-2.48	-0.031234	0.05727	0.026572	0.66022	-1.3176	3361.3	22.051	-1.4529	80.183	-61.497	76.292	76.057	21.89	-1.74	-6.098	0.78187	-2.4514	30.068	-4.95
125.39	-3.4291	50.792	-6.137	0.74868	-2.4799	-0.029459	0.055259	0.02797	0.66022	-1.3176	3360.6	22.051	-1.452	80.182	-61.539	76.292	76.057	21.89	-1.74	-6.098	0.78187	-2.4514	30.068	-4.95
125.39	-3.4268	50.792	-6.1371	0.74895	-2.4798	-0.027654	0.053183	0.029334	0.66022	-1.3176	3360.0	22.051	-1.451	80.182	-61.581	76.292	76.057	21.89	-1.74	-6.098	0.78187	-2.4514	30.068	-4.95
125.39	-3.4246	50.793	-6.1373	0.74921	-2.4796	-0.02582	0.051044	0.030665	0.66022	-1.3176	3359.3	22.052	-1.45	80.181	-61.625	76.292	76.057	21.89	-1.74	-6.098	0.78187	-2.4514	30.068	-4.95
125.39	-3.4223	50.794	-6.1374	0.74946	-2.4794	-0.02396	0.048844	0.03196	0.66022	-1.3176	3358.6	22.052	-1.4491	80.18	-61.669	76.292	76.057	21.89	-1.74	-6.098	0.78187	-2.4514	30.068	-4.95
125.39	-3.42	50.794	-6.1375	0.7497	-2.4793	-0.022075	0.046587	0.033217	0.66022	-1.3176	3357.9	22.053	-1.4481	80.18	-61.715	76.292	76.057	21.89	-1.74	-6.098	0.78187	-2.4514	30.068	-4.95
125.39	-3.4178	50.795	-6.1376	0.74993	-2.4791	-0.020168	0.044274	0.034435	0.66022	-1.3176	3357.3	22.054	-1.4472	80.179	-61.762	76.293	76.057	21.89	-1.74	-6.098	0.78187	-2.4514	30.068	-4.95
125.38	-3.4156	50.796	-6.1377	0.75014	-2.4789	-0.018241	0.041909	0.035613	0.66022	-1.3176	3356.6	22.054	-1.4463	80.179	-61.81	76.293	76.057	21.89	-1.74	-6.098	0.78187	-2.4514	30.068	-4.95
125.38	-3.4133	50.798	-6.1378	0.75035	-2.4788	-0.016296	0.039494	0.036749	0.66022	-1.3176	3355.9	22.055	-1.4454	80.178	-61.86	76.293	76.057	21.89	-1.74	-6.098	0.78187	-2.4514	30.068	-4.95
125.38	-3.4112	50.799	-6.1379	0.75054	-2.4786	-0.014335	0.037033	0.037842	0.66022	-1.3176	3355.3	22.056	-1.4444	80.177	-61.91	76.293	76.057	21.89	-1.74	-6.098	0.78187	-2.4514	30.068	-4.95
125.38	-3.409	50.8	-6.1379	0.75072	-2.4784	-0.012361	0.034529	0.03889	0.66022	-1.3176	3354.6	22.057	-1.4435	80.177	-61.961	76.293	76.057	21.89	-1.74	-6.098	0.78187	-2.4514	30.068	-4.95
125.38	-3.4069	50.802	-6.138	0.75088	-2.4782	-0.010377	0.031984	0.039892	0.66022	-1.3176	3353.9	22.057	-1.4426	80.176	-62.013	76.294	76.057	21.89	-1.74	-6.098	0.78187	-2.4514	30.068	-4.95
125.38	-3.4048	50.803	-6.138	0.75104	-2.478	-0.008383	0.029402	0.040847	0.66022	-1.3176	3353.2	22.058	-1.4418	80.175	-62.067	76.294	76.057	21.89	-1.74	-6.098	0.78187	-2.4514	30.068	-4.95
125.37	-3.4027	50.805	-6.1381	0.75118	-2.4778	-0.0063831	0.026786	0.041754	0.66022	-1.3176	3352.6	22.059	-1.4409	80.175	-62.121	76.294	76.057	21.89	-1.74	-6.098	0.78187	-2.4514	30.068	-4.95
125.37	-3.4006	50.807	-6.1381	0.75131	-2.4776	-0.0043792	0.02414	0.042612	0.66022	-1.3176	3351.9	22.06	-1.44	80.174	-62.176	76.294	76.057	21.89	-1.74	-6.098	0.78187	-2.4514	30.068	-4.95
125.37	-3.3986	50.809	-6.1381	0.75142	-2.4773	-0.0023736	0.021466	0.043419	0.66022	-1.3176	3351.2	22.061	-1.4392	80.174	-62.232	76.294	76.057	21.89	-1.74	-6.098	0.78187	-2.4514	30.068	-4.95
125.37	-3.3967	50.811	-6.1381	0.75152	-2.4771	-0.00036883	0.018768	0.044175	0.66022	-1.3176	3350.5	22.062	-1.4384	80.173	-62.288	76.294	76.057	21.89	-1.74	-6.098	0.78187	-2.4514	30.068	-4.95
125.37	-3.3947	50.813	-6.1381	0.75161	-2.4769	0.0016328	0.016049	0.044879	0.66022	-1.3176	3349.9	22.064	-1.4376	80.172	-62.346	76.295	76.057	21.89	-1.74	-6.098	0.78187	-2.4514	30.068	-4.95
125.36	-3.3928	50.815	-6.1381	0.75168	-2.4767	0.003629	0.013313	0.045529	0.66022	-1.3176	3349.2	22.065	-1.4368	80.172	-62.404	76.295	76.057	21.89	-1.74	-6.098	0.78187	-2.4514	30.068	-4.95
125.36	-3.391	50.817	-6.1381	0.75174	-2.4765	0.0056172	0.010562	0.046126	0.66022	-1.3176	3348.5	22.066	-1.436	80.171	-62.463	76.295	76.057	21.89	-1.74	-6.098	0.78187	-2.4514	30.068	-4.95
125.36	-3.3892	50.82	-6.1381	0.75179	-2.4762	0.0075952	0.0078014	0.046668	0.66022	-1.3176	3347.8	22.067	-1.4353	80.171	-62.522	76.295	76.057	21.89	-1.74	-6.098	0.78187	-2.4514	30.068	-4.95
125.36	-3.3875	50.822	-6.138	0.75182	-2.476	0.0095605	0.0050334	0.047155	0.66022	-1.3176	3347.2	22.068	-1.4345	80.17	-62.582	76.295	76.057	21.89	-1.74	-6.098	0.78187	-2.4514	30.068	-4.95
125.36	-3.3858	50.824	-6.138	0.75184	-2.4757	0.011511	0.0022616	0.047586	0.66022	-1.3176	3346.5	22.07	-1.4338	80.169	-62.643	76.296	76.057	21.89	-1.74	-6.098	0.78187	-2.4514	30.068	-4.95
125.35	-3.3841	50.827	-6.1379	0.75184	-2.4755	0.013444	-0.00051042	0.047961	0.66022	-1.3176	3345.8	22.071	-1.4331	80.169	-62.704	76.296	76.057	21.89	-1.74	-6.098	0.78187	-2.4514	30.068	-4.95
125.35	-3.3825	50.829	-6.1378	0.75183	-2.4753	0.015357	-0.0032794	0.04828	0.66022	-1.3176	3345.2	22.072	-1.4325	80.168	-62.766	76.296	76.057	21.89	-1.74	-6.098	0.78187	-2.4514	30.068	-4.95
125.35	-3.381	50.832	-6.1377	0.75181	-2.475	0.017248	-0.0060418	0.048541	0.66022	-1.3176	3344.5	22.074	-1.4318	80.168	-62.828	76.296	76.057	21.89	-1.74	-6.098	0.78187	-2.4514	30.068	-4.95
125.35	-3.3795	50.835	-6.1377	0.75177	-2.4748	0.019115	-0.0087943	0.048745	0.66022	-1.3176	3343.8	22.075	-1.4312	80.167	-62.891	76.296	76.057	21.89	-1.74	-6.098	0.78187	-2.4514	30.068	-4.95
125.35	-3.3781	50.837	-6.1376	0.75172	-2.4745	0.020955	-0.011533	0.048891	0.66022	-1.3176	3343.1	22.076	-1.4306	80.166	-62.953	76.297	76.057	21.89	-1.74	-6.098	0.78187	-2.4514	30.068	-4.95
125.34	-3.3767	50.84	-6.1374	0.75166	-2.4743	0.022767	-0.014256	0.04898	0.66022	-1.3176	3342.5	22.078	-1.4301	80.166	-63.016	76.297	76.057	21.89	-1.74	-6.098	0.78187	-2.4514	30.068	-4.95
125.34	-3.3754	50.843	-6.1373	0.75158	-2.474	0.024547	-0.016958	0.049011	0.66022	-1.3176	3341.8	22.079	-1.4295	80.165	-63.08	76.297	76.057	21.89	-1.74	-6.098	0.78187	-2.4514	30.068	-4.95
125.34	-3.3742	50.846	-6.1372	0.75149	-2.4738	0.026295	-0.019638	0.048985	0.66022	-1.3176	3341.1	22.081	-1.429	80.165	-63.143	76.297	76.057	21.89	-1.74	-6.098	0.78187	-2.4514	30.068	-4.95
125.34	-3.373	50.849	-6.1371	0.75138	-2.4736	0.028007	-0.02229	0.048901	0.66022	-1.3176	3340.4	22.082	-1.4285	80.164	-63.207	76.297	76.057	21.89	-1.74	-6.098	0.78187	-2.4514	30.068	-4.95
125.33	-3.3719	50.852	-6.1369	0.75126	-2.4733	0.029682	-0.024913	0.048759	0.66022	-1.3176	3339.8	22.084	-1.428	80.163	-63.27	76.298	76.057	21.89	-1.74	-6.098	0.78187	-2.4514	30.068	-4.95
125.33	-3.3708	50.854	-6.1368	0.75113	-2.4731	0.031318	-0.027503	0.04856	0.66022	-1.3176	3339.1	22.085	-1.4276	80.163	-63.334	76.298	76.057	21.89	-1.74	-6.098	0.78187	-2.4514	30.068	-4.95
125.33	-3.3698	50.857	-6.1366	0.75099	-2.4728	0.032912	-0.030057	0.048305	0.66022	-1.3176	3338.4	22.087	-1.4272	80.162	-63.397	76.298	76.057	21.89	-1.74	-6.098	0.78187	-2.4514	30.068	-4.95
125.33	-3.3689	50.86	-6.1364	0.75083	-2.4726	0.034463	-0.032572	0.047993	0.66022	-1.3176	3337.7	22.088	-1.4268	80.162	-63.46	76.298	76.057	21.89	-1.74	-6.098	0.78187	-2.4514	30.068	-4.95
125.33	-3.368	50.863	-6.1363	0.75066	-2.4723	0.035968	-0.035045	0.047624	0.66022	-1.3176	3337.1	22.09	-1.4265	80.161	-63.523	76.298	76.057	21.89	-1.74	-6.098	0.78187	-2.4514	30.068	-4.95
125.32	-3.3672	50.866	-6.1361	0.75048	-2.4721	0.037427	-0.037472	0.047201	0.66022	-1.3176	3336.4	22.091	-1.4261	80.16	-63.586	76.299	76.057	21.89	-1.74	-6.098	0.78187	-2.4514	30.068	-4.95
125.32	-3.3665	50.869	-6.1359	0.75029	-2.4719	0.038837	-0.039852	0.046722	0.66022	-1.3176	3335.7	22.093	-1.4258	80.16	-63.648	76.299	76.057	21.89	-1.74	-6.098	0.78187	-2.4514	30.068	-4.95
125.32	-3.3658	50.872	-6.1357	0.75008	-2.4716	0.040197	-0.042181	0.046189	0.66022	-1.3176	3335.0	22.094	-1.4256	80.159	-63.709	76.299	76.057	21.89	-1.74	-6.098	0.78187	-2.4514	30.068	-4.95
125.32	-3.3652	50.875	-6.1355	0.74987	-2.4714	0.041505	-0.044457	0.045603	0.66022	-1.3176	3334.4	22.096	-1.4253	80.159	-63.77	76.299	76.057	21.89	-1.74	-6.098	0.78187	-2.4514	30.068	-4.95
125.31	-3.3647	50.878	-6.1353	0.74964	-2.4712	0.042759	-0.046676	0.044964	0.66022	-1.3176	3333.7	22.097	-1.4251	80.158	-63.831	76.299	76.057	21.89	-1.74	-6.098	0.78187	-2.4514	30.068	-4.95
125.31	-3.3642	50.881	-6.1351	0.7494	-2.471	0.043958	-0.048837	0.044273	0.66022	-1.3176	3333.0	22.099	-1.4249	80.157	-63.89	76.3	76.057	21.89	-1.74	-6.098	0.78187	-2.4514	30.068	-4.95
125.31	-3.3638	50.884	-6.1348	0.74915	-2.4707	0.0451	-0.050937	0.043531	0.66022	-1.3176	3332.3	22.1	-1.4247	80.157	-63.949	76.3	76.057	21.89	-1.74	-6.098	0.78187	-2.4514	30.068	-4.95
125.31	-3.3634	50.886	-6.1346	0.74889	-2.4705	0.046185	-0.052973	0.042739	0.66022	-1.3176	3331.7	22.102	-1.4246	80.156	-64.006	76.3	76.057	21.89	-1.74	-6.098	0.78187	-2.4514	30.068	-4.95
125.31	-3.3631	50.889	-6.1344	0.74862	-2.4703	0.04721	-0.054944	0.041899	0.66022	-1.3176	3331.0	22.103	-1.4245	80.156	-64.063	76.3	76.057	21.89	-1.74	-6.098	0.78187	-2.4514	30.068	-4.95
125.3	-3.3629	50.892	-6.1341	0.74834	-2.4701	0.048176	-0.056847	0.04101	0.66022	-1.3176	3330.3	22.104	-1.4244	80.155	-64.118	76.301	76.057	21.89	-1.74	-6.098	0.78187	-2.4514	30.068	-4.95
125.3	-3.3627	50.895	-6.1339	0.74805	-2.4699	0.049079	-0.058679	0.040075	0.66022	-1.3176	3329.6	22.106	-1.4243	80.155	-64.172	76.301	76.057	21.89	-1.74	-6.098	0.78187	-2.4514	30.068	-4.95
125.3	-3.3626	50.897	-6.1336	0.74775	-2.4697	0.049921	-0.060439	0.039095	0.66022	-1.3176	3329.0	22.107	-1.4243	80.154	-64.225	76.301	76.057	21.89	-1.74	-6.098	0.78187	-2.4514	30.068	-4.95
125.3	-3.3626	50.9	-6.1334	0.74745	-2.4695	0.050699	-0.062126	0.038071	0.66022	-1.3176	3328.3	22.109	-1.4243	80.153	-64.276	76.301	76.057	21.89	-1.74	-6.098	0.78187	-2.4514	30.068	-4.95
125.3	-3.3626	50.903	-6.1331	0.74713	-2.4693	0.051412	-0.063736	0.037004	0.66022	-1.3176	3327.6	22.11	-1.4243	80.153	-64.325	76.301	76.057	21.89	-1.74	-6.098	0.78187	-2.4514	30.068	-4.95
125.29	-3.3626	50.905	-6.1329	0.74681	-2.4691	0.052061	-0.065269	0.035895	0.66022	-1.3176	3326.9	22.111	-1.4243	80.152	-64.373	76.302	76.057	21.89	-1.74	-6.098	0.78187	-2.4514	30.068	-4.95
125.29	-3.3628	50.908	-6.1326	0.74648	-2.469	0.052643	-0.066723	0.034747	0.66022	-1.3176	3326.3	22.113	-1.4244	80.152	-64.418	76.302	76.057	21.89	-1.74	-6.098	0.78187	-2.4514	30.068	-4.95
125.29	-3.3629	50.91	-6.1324	0.74614	-2.4688	0.05316	-0.068096	0.033561	0.66022	-1.3176	3325.6	22.114	-1.4245	80.151	-64.462	76.302	76.057	21.89	-1.74	-6.098	0.78187	-2.4514	30.068	-4.95
125.29	-3.3632	50.912	-6.1321	0.7458	-2.4686	0.053609	-0.069388	0.032337	0.66022	-1.3176	3324.9	22.115	-1.4246	80.151	-64.504	76.302	76.057	21.89	-1.74	-6.098	0.78187	-2.4514	30.068	-4.95
125.28	-3.3635	50.915	-6.1318	0.74545	-2.4685	0.053992	-0.070596	0.031079	0.66022	-1.3176	3324.2	22.116	-1.4247	80.15	-64.543	76.303	76.057	21.89	-1.74	-6.098	0.78187	-2.4514	30.068	-4.95
125.28	-3.3638	50.917	-6.1316	0.74509	-2.4683	0.054306	-0.07172	0.029786	0.66022	-1.3176	3323.6	22.118	-1.4249	80.149	-64.579	76.303	76.057	21.89	-1.74	-6.098	0.78187	-2.4514	30.068	-4.95
125.28	-3.3642	50.919	-6.1313	0.74473	-2.4682	0.054553	-0.072758	0.028462	0.66022	-1.3176	3322.9	22.119	-1.4251	80.149	-64.614	76.303	76.057	21.89	-1.74	-6.098	0.78187	-2.4514	30.068	-4.95
125.28	-3.3646	50.921	-6.131	0.74437	-2.468	0.054732	-0.073711	0.027107	0.66022	-1.3176	3322.2	22.12	-1.4252	80.148	-64.645	76.303	76.057	21.89	-1.74	-6.098	0.78187	-2.4514	30.068	-4.95
125.28	-3.3651	50.923	-6.1307	0.744	-2.4679	0.054842	-0.074576	0.025724	0.66022	-1.3176	3321.5	22.121	-1.4255	80.148	-64.674	76.303	76.057	21.89	-1.74	-6.098	0.78187	-2.4514	30.068	-4.95
125.28	-3.3656	50.925	-6.1305	0.74362	-2.4678	0.054884	-0.075353	0.024314	0.66022	-1.3176	3320.9	22.122	-1.4257	80.147	-64.7	76.304	76.057	21.89	-1.74	-6.098	0.78187	-2.4514	30.068	-4.95
125.27	-3.3662	50.927	-6.1302	0.74324	-2.4677	0.054859	-0.076042	0.022879	0.66022	-1.3176	3320.2	22.123	-1.426	80.146	-64.723	76.304	76.057	21.89	-1.74	-6.098	0.78187	-2.4514	30.068	-4.95
125.27	-3.3668	50.929	-6.1299	0.74286	-2.4676	0.054765	-0.076642	0.02142	0.66022	-1.3176	3319.5	22.124	-1.4262	80.146	-64.743	76.304	76.057	21.89	-1.74	-6.098	0.78187	-2.4514	30.068	-4.95
125.27	-3.3675	50.93	-6.1296	0.74248	-2.4675	0.054604	-0.077153	0.01994	0.66022	-1.3176	3318.8	22.125	-1.4265	80.145	-64.76	76.304	76.057	21.89	-1.74	-6.098	0.78187	-2.4514	30.068	-4.95
125.27	-3.3682	50.932	-6.1294	0.74209	-2.4674	0.054375	-0.077575	0.018441	0.66022	-1.3176	3318.2	22.126	-1.4268	80.145	-64.774	76.304	76.057	21.89	-1.74	-6.098	0.78187	-2.4514	30.068	-4.95
125.27	-3.3689	50.933	-6.1291	0.7417	-2.4673	0.05408	-0.077907	0.016924	0.66022	-1.3176	3317.5	22.127	-1.4271	80.144	-64.784	76.305	76.057	21.89	-1.74	-6.098	0.78187	-2.4514	30.068	-4.95
125.26	-3.3697	50.935	-6.1288	0.74131	-2.4672	0.053719	-0.078149	0.015391	0.66022	-1.3176	3316.8	22.127	-1.4275	80.144	-64.791	76.305	76.057	21.89	-1.74	-6.098	0.78187	-2.4514	30.068	-4.95
125.26	-3.3705	50.936	-6.1286	0.74092	-2.4671	0.053292	-0.078302	0.013844	0.66022	-1.3176	3316.1	22.128	-1.4278	80.143	-64.795	76.305	76.057	21.89	-1.74	-6.098	0.78187	-2.4514	30.068	-4.95
125.26	-3.3713	50.937	-6.1283	0.74053	-2.467	0.0528	-0.078366	0.012285	0.66022	-1.3176	3315.5	22.129	-1.4282	80.142	-64.796	76.305	76.057	21.89	-1.74	-6.098	0.78187	-2.4514	30.068	-4.95
125.26	-3.3722	50.938	-6.128	0.74014	-2.467	0.052244	-0.078341	0.010716	0.66022	-1.3176	3314.8	22.13	-1.4286	80.142	-64.794	76.306	76.057	21.89	-1.74	-6.098	0.78187	-2.4514	30.068	-4.95
125.26	-3.3731	50.939	-6.1278	0.73974	-2.4669	0.051625	-0.078227	0.0091386	0.66022	-1.3176	3314.1	22.13	-1.429	80.141	-64.788	76.306	76.057	21.89	-1.74	-6.098	0.78187	-2.4514	30.068	-4.95
125.26	-3.374	50.94	-6.1275	0.73935	-2.4669	0.050944	-0.078025	0.0075551	0.66022	-1.3176	3313.4	22.131	-1.4294	80.141	-64.779	76.306	76.057	21.89	-1.74	-6.098	0.78187	-2.4514	30.068	-4.95
125.26	-3.375	50.941	-6.1273	0.73896	-2.4669	0.050201	-0.077737	0.0059671	0.66022	-1.3176	3312.8	22.131	-1.4298	80.14	-64.766	76.306	76.057	21.89	-1.74	-6.098	0.78187	-2.4514	30.068	-4.95
125.25	-3.3759	50.941	-6.127	0.73858	-2.4668	0.049398	-0.077361	0.0043768	0.66022	-1.3176	3312.1	22.132	-1.4302	80.139	-64.751	76.306	76.057	21.89	-1.74	-6.098	0.78187	-2.4514	30.068	-4.95
125.25	-3.3769	50.942	-6.1268	0.73819	-2.4668	0.048536	-0.0769	0.0027859	0.66022	-1.3176	3311.4	22.132	-1.4306	80.139	-64.732	76.307	76.057	21.89	-1.74	-6.098	0.78187	-2.4514	30.068	-4.95
125.25	-3.3779	50.943	-6.1265	0.73781	-2.4668	0.047617	-0.076354	0.0011963	0.66022	-1.3176	3310.7	22.133	-1.4311	80.138	-64.711	76.307	76.057	21.89	-1.74	-6.098	0.78187	-2.4514	30.068	-4.95
125.25	-3.3789	50.943	-6.1263	0.73743	-2.4668	0.046641	-0.075725	-0.00038995	0.66022	-1.3176	3310.1	22.133	-1.4315	80.138	-64.687	76.307	76.057	21.89	-1.74	-6.098	0.78187	-2.4514	30.068	-4.95
125.25	-3.38	50.943	-6.1261	0.73705	-2.4668	0.04561	-0.075012	-0.0019711	0.66022	-1.3176	3309.4	22.133	-1.4319	80.137	-64.659	76.307	76.057	21.89	-1.74	-6.098	0.78187	-2.4514	30.068	-4.95
125.25	-3.381	50.943	-6.1258	0.73668	-2.4668	0.044525	-0.074219	-0.0035452	0.66022	-1.3176	3308.7	22.134	-1.4324	80.136	-64.63	76.307	76.057	21.89	-1.74	-6.098	0.78187	-2.4514	30.068	-4.95
125.25	-3.3821	50.943	-6.1256	0.73631	-2.4669	0.043389	-0.073345	-0.0051104	0.66022	-1.3176	3308.0	22.134	-1.4329	80.136	-64.597	76.308	76.057	21.89	-1.74	-6.098	0.78187	-2.4514	30.068	-4.95
125.25	-3.3832	50.943	-6.1254	0.73594	-2.4669	0.042201	-0.072393	-0.006665	0.66022	-1.3176	3307.4	22.134	-1.4333	80.135	-64.562	76.308	76.057	21.89	-1.74	-6.098	0.78187	-2.4514	30.068	-4.95
125.24	-3.3842	50.943	-6.1252	0.73558	-2.4669	0.040965	-0.071364	-0.008207	0.66022	-1.3176	3306.7	22.134	-1.4338	80.135	-64.525	76.308	76.057	21.89	-1.74	-6.098	0.78187	-2.4514	30.068	-4.95
125.24	-3.3853	50.943	-6.125	0.73523	-2.467	0.039682	-0.070259	-0.0097348	0.66022	-1.3176	3306.0	22.134	-1.4343	80.134	-64.486	76.308	76.057	21.89	-1.74	-6.098	0.78187	-2.4514	30.068	-4.95
125.24	-3.3864	50.943	-6.1248	0.73488	-2.467	0.038353	-0.06908	-0.011247	0.66022	-1.3176	3305.3	22.134	-1.4347	80.133	-64.445	76.308	76.057	21.89	-1.74	-6.098	0.78187	-2.4514	30.068	-4.95
125.24	-3.3875	50.942	-6.1246	0.73454	-2.4671	0.036981	-0.06783	-0.01274	0.66022	-1.3176	3304.7	22.134	-1.4352	80.133	-64.401	76.309	76.057	21.89	-1.74	-6.098	0.78187	-2.4514	30.068	-4.95
125.24	-3.3886	50.941	-6.1244	0.7342	-2.4671	0.035567	-0.066508	-0.014215	0.66022	-1.3176	3304.0	22.134	-1.4357	80.132	-64.356	76.309	76.057	21.89	-1.74	-6.098	0.78187	-2.4514	30.068	-4.95
125.24	-3.3897	50.941	-6.1242	0.73387	-2.4672	0.034113	-0.065119	-0.015668	0.66022	-1.3176	3303.3	22.134	-1.4361	80.132	-64.309	76.309	76.057	21.89	-1.74	-6.098	0.78187	-2.4514	30.068	-4.95
125.24	-3.3907	50.94	-6.1241	0.73355	-2.4673	0.03262	-0.063663	-0.017099	0.66022	-1.3176	3302.6	22.134	-1.4366	80.131	-64.261	76.309	76.057	21.89	-1.74	-6.098	0.78187	-2.4514	30.068	-4.95
125.24	-3.3918	50.939	-6.1239	0.73324	-2.4674	0.031092	-0.062142	-0.018505	0.66022	-1.3176	3302.0	22.133	-1.4371	80.13	-64.211	76.309	76.057	21.89	-1.74	-6.098	0.78187	-2.4514	30.068	-4.95
125.24	-3.3929	50.938	-6.1238	0.73293	-2.4675	0.02953	-0.060559	-0.019885	0.66022	-1.3176	3301.3	22.133	-1.4376	80.13	-64.16	76.309	76.057	21.89	-1.74	-6.098	0.78187	-2.4514	30.068	-4.95
125.24	-3.394	50.937	-6.1236	0.73263	-2.4676	0.027936	-0.058916	-0.021238	0.66022	-1.3176	3300.6	22.133	-1.438	80.129	-64.108	76.31	76.057	21.89	-1.74	-6.098	0.78187	-2.4514	30.068	-4.95
125.24	-3.395	50.936	-6.1235	0.73234	-2.4677	0.026311	-0.057214	-0.022562	0.66022	-1.3176	3299.9	22.133	-1.4385	80.128	-64.054	76.31	76.057	21.89	-1.74	-6.098	0.78187	-2.4514	30.068	-4.95
125.24	-3.396	50.935	-6.1234	0.73206	-2.4678	0.024659	-0.055457	-0.023855	0.66022	-1.3176	3299.3	22.132	-1.4389	80.128	-64.0	76.31	76.057	21.89	-1.74	-6.098	0.78187	-2.4514	30.068	-4.95
125.23	-3.3971	50.933	-6.1232	0.73179	-2.4679	0.022981	-0.053646	-0.025117	0.66022	-1.3176	3298.6	22.132	-1.4394	80.127	-63.945	76.31	76.057	21.89	-1.74	-6.098	0.78187	-2.4514	30.068	-4.95
125.23	-3.3981	50.932	-6.1231	0.73152	-2.4681	0.021279	-0.051784	-0.026346	0.66022	-1.3176	3297.9	22.131	-1.4398	80.127	-63.888	76.31	76.057	21.89	-1.74	-6.098	0.78187	-2.4514	30.068	-4.95
125.23	-3.3991	50.93	-6.123	0.73127	-2.4682	0.019556	-0.049874	-0.02754	0.66022	-1.3176	3297.2	22.131	-1.4402	80.126	-63.832	76.311	76.057	21.89	-1.74	-6.098	0.78187	-2.4514	30.068	-4.95
125.23	-3.4001	50.929	-6.1229	0.73103	-2.4683	0.017813	-0.047917	-0.028699	0.66022	-1.3176	3296.6	22.13	-1.4407	80.125	-63.774	76.311	76.057	21.89	-1.74	-6.098	0.78187	-2.4514	30.068	-4.95
125.23	-3.401	50.927	-6.1229	0.73079	-2.4685	0.016054	-0.045916	-0.02982	0.66022	-1.3176	3295.9	22.13	-1.4411	80.125	-63.717	76.311	76.057	21.89	-1.74	-6.098	0.78187	-2.4514	30.068	-4.95
125.23	-3.402	50.925	-6.1228	0.73057	-2.4686	0.014279	-0.043873	-0.030904	0.66022	-1.3176	3295.2	22.129	-1.4415	80.124	-63.659	76.311	76.057	21.89	-1.74	-6.098	0.78187	-2.4514	30.068	-4.95
125.23	-3.4029	50.923	-6.1227	0.73035	-2.4688	0.012491	-0.041792	-0.031949	0.66022	-1.3176	3294.5	22.128	-1.4419	80.123	-63.6	76.311	76.057	21.89	-1.74	-6.098	0.78187	-2.4514	30.068	-4.95
125.23	-3.4038	50.921	-6.1227	0.73015	-2.469	0.010693	-0.039675	-0.032953	0.66022	-1.3176	3293.9	22.128	-1.4423	80.123	-63.541	76.311	76.057	21.89	-1.74	-6.098	0.78187	-2.4514	30.068	-4.95
125.23	-3.4047	50.919	-6.1226	0.72996	-2.4691	0.0088863	-0.037523	-0.033917	0.66022	-1.3176	3293.2	22.127	-1.4427	80.122	-63.483	76.312	76.057	21.89	-1.74	-6.098	0.78187	-2.4514	30.068	-4.95
125.23	-3.4055	50.917	-6.1226	0.72977	-2.4693	0.0070734	-0.035341	-0.034838	0.66022	-1.3176	3292.5	22.126	-1.4431	80.122	-63.424	76.312	76.057	21.89	-1.74	-6.098	0.78187	-2.4514	30.068	-4.95
125.23	-3.4064	50.915	-6.1225	0.7296	-2.4695	0.0052564	-0.03313	-0.035717	0.66022	-1.3176	3291.8	22.125	-1.4434	80.121	-63.365	76.312	76.057	21.89	-1.74	-6.098	0.78187	-2.4514	30.068	-4.95
125.23	-3.4072	50.913	-6.1225	0.72944	-2.4697	0.0034375	-0.030893	-0.036551	0.66022	-1.3176	3291.2	22.124	-1.4438	80.12	-63.306	76.312	76.057	21.89	-1.74	-6.098	0.78187	-2.4514	30.068	-4.95
125.23	-3.4079	50.91	-6.1225	0.72929	-2.4698	0.0016189	-0.028633	-0.037341	0.66022	-1.3176	3290.5	22.123	-1.4441	80.12	-63.247	76.312	76.057	21.89	-1.74	-6.098	0.78187	-2.4514	30.068	-4.95
125.23	-3.4087	50.908	-6.1225	0.72916	-2.47	-0.00019731	-0.026352	-0.038086	0.66022	-1.3176	3289.8	22.123	-1.4444	80.119	-63.189	76.312	76.057	21.89	-1.74	-6.098	0.78187	-2.4514	30.068	-4.95
125.23	-3.4094	50.905	-6.1225	0.72903	-2.4702	-0.002009	-0.024053	-0.038785	0.66022	-1.3176	3289.1	22.122	-1.4448	80.118	-63.13	76.312	76.057	21.89	-1.74	-6.098	0.78187	-2.4514	30.068	-4.95
125.23	-3.4101	50.903	-6.1225	0.72892	-2.4704	-0.003814	-0.021739	-0.039438	0.66022	-1.3176	3288.5	22.121	-1.4451	80.118	-63.072	76.313	76.057	21.89	-1.74	-6.098	0.78187	-2.4514	30.068	-4.95
125.23	-3.4108	50.9	-6.1225	0.72881	-2.4706	-0.0056103	-0.019412	-0.040043	0.66022	-1.3176	3287.8	22.12	-1.4454	80.117	-63.015	76.313	76.057	21.89	-1.74	-6.098	0.78187	-2.4514	30.068	-4.95
125.23	-3.4114	50.898	-6.1226	0.72872	-2.4708	-0.0073958	-0.017075	-0.040601	0.66022	-1.3176	3287.1	22.119	-1.4456	80.116	-62.957	76.313	76.057	21.89	-1.74	-6.098	0.78187	-2.4514	30.068	-4.95
125.23	-3.412	50.895	-6.1226	0.72864	-2.471	-0.0091685	-0.014731	-0.041112	0.66022	-1.3176	3286.4	22.118	-1.4459	80.116	-62.901	76.313	76.057	21.89	-1.74	-6.098	0.78187	-2.4514	30.068	-4.95
125.23	-3.4125	50.892	-6.1227	0.72857	-2.4712	-0.010926	-0.012382	-0.041573	0.66022	-1.3176	3285.8	22.117	-1.4461	80.115	-62.844	76.313	76.057	21.89	-1.74	-6.098	0.78187	-2.4514	30.068	-4.95
125.23	-3.4131	50.889	-6.1227	0.72852	-2.4714	-0.012667	-0.010031	-0.041987	0.66022	-1.3176	3285.1	22.115	-1.4464	80.114	-62.789	76.313	76.057	21.89	-1.74	-6.098	0.78187	-2.4514	30.068	-4.95
125.23	-3.4136	50.887	-6.1228	0.72847	-2.4716	-0.01439	-0.0076807	-0.042351	0.66022	-1.3176	3284.4	22.114	-1.4466	80.114	-62.734	76.313	76.057	21.89	-1.74	-6.098	0.78187	-2.4514	30.068	-4.95
125.23	-3.414	50.884	-6.1229	0.72844	-2.4719	-0.016091	-0.0053332	-0.042666	0.66022	-1.3176	3283.8	22.113	-1.4468	80.113	-62.679	76.314	76.057	21.89	-1.74	-6.098	0.78187	-2.4514	30.068	-4.95
125.23	-3.4145	50.881	-6.123	0.72842	-2.4721	-0.01777	-0.0029914	-0.042933	0.66022	-1.3176	3283.1	22.112	-1.447	80.112	-62.625	76.314	76.057	21.89	-1.74	-6.098	0.78187	-2.4514	30.068	-4.95
125.23	-3.4148	50.878	-6.123	0.72841	-2.4723	-0.019425	-0.00065774	-0.04315	0.66022	-1.3176	3282.4	22.111	-1.4472	80.112	-62.572	76.314	76.057	21.89	-1.74	-6.098	0.78187	-2.4514	30.068	-4.95
125.23	-3.4152	50.875	-6.1231	0.72841	-2.4725	-0.021054	0.0016652	-0.043317	0.66022	-1.3176	3281.7	22.11	-1.4473	80.111	-62.52	76.314	76.057	21.89	-1.74	-6.098	0.78187	-2.4514	30.068	-4.95
125.23	-3.4155	50.872	-6.1233	0.72843	-2.4727	-0.022654	0.0039751	-0.043436	0.66022	-1.3176	3281.1	22.109	-1.4475	80.11	-62.468	76.314	76.057	21.89	-1.74	-6.098	0.78187	-2.4514	30.068	-4.95
125.23	-3.4158	50.869	-6.1234	0.72845	-2.4729	-0.024226	0.0062693	-0.043506	0.66022	-1.3176	3280.4	22.107	-1.4476	80.11	-62.418	76.314	76.057	21.89	-1.74	-6.098	0.78187	-2.4514	30.068	-4.95
125.23	-3.4161	50.866	-6.1235	0.72849	-2.4732	-0.025765	0.0085454	-0.043526	0.66022	-1.3176	3279.7	22.106	-1.4477	80.109	-62.368	76.314	76.057	21.89	-1.74	-6.098	0.78187	-2.4514	30.068	-4.95
125.23	-3.4163	50.863	-6.1236	0.72854	-2.4734	-0.027273	0.010801	-0.043498	0.66022	-1.3176	3279.0	22.105	-1.4478	80.108	-62.319	76.314	76.057	21.89	-1.74	-6.098	0.78187	-2.4514	30.068	-4.95
125.23	-3.4164	50.859	-6.1238	0.7286	-2.4736	-0.028745	0.013034	-0.043422	0.66022	-1.3176	3278.4	22.104	-1.4479	80.107	-62.271	76.314	76.057	21.89	-1.74	-6.098	0.78187	-2.4514	30.068	-4.95
125.23	-3.4166	50.856	-6.1239	0.72867	-2.4738	-0.030182	0.015242	-0.043297	0.66022	-1.3176	3277.7	22.102	-1.448	80.107	-62.224	76.315	76.057	21.89	-1.74	-6.098	0.78187	-2.4514	30.068	-4.95
125.23	-3.4167	50.853	-6.1241	0.72875	-2.474	-0.031582	0.017422	-0.043125	0.66022	-1.3176	3277.0	22.101	-1.4481	80.106	-62.178	76.315	76.057	21.89	-1.74	-6.098	0.78187	-2.4514	30.068	-4.95
125.23	-3.4167	50.85	-6.1242	0.72884	-2.4742	-0.032942	0.019573	-0.042905	0.66022	-1.3176	3276.4	22.1	-1.4481	80.105	-62.133	76.315	76.057	21.89	-1.74	-6.098	0.78187	-2.4514	30.068	-4.95
125.23	-3.4168	50.847	-6.1244	0.72895	-2.4745	-0.034263	0.021693	-0.042638	0.66022	-1.3176	3275.7	22.099	-1.4481	80.105	-62.089	76.315	76.057	21.89	-1.74	-6.098	0.78187	-2.4514	30.068	-4.95
125.23	-3.4167	50.843	-6.1246	0.72906	-2.4747	-0.035543	0.023778	-0.042325	0.66022	-1.3176	3275.0	22.097	-1.4481	80.104	-62.046	76.315	76.057	21.89	-1.74	-6.098	0.78187	-2.4514	30.068	-4.95
125.23	-3.4167	50.84	-6.1248	0.72918	-2.4749	-0.036779	0.025827	-0.041967	0.66022	-1.3176	3274.3	22.096	-1.4481	80.103	-62.004	76.315	76.057	21.89	-1.74	-6.098	0.78187	-2.4514	30.068	-4.95
125.23	-3.4166	50.837	-6.1249	0.72932	-2.4751	-0.037973	0.027839	-0.041563	0.66022	-1.3176	3273.7	22.095	-1.4481	80.103	-61.963	76.315	76.057	21.89	-1.74	-6.098	0.78187	-2.4514	30.068	-4.95
125.23	-3.4165	50.834	-6.1251	0.72946	-2.4753	-0.039121	0.02981	-0.041114	0.66022	-1.3176	3273.0	22.094	-1.4481	80.102	-61.923	76.315	76.057	21.89	-1.74	-6.098	0.78187	-2.4514	30.068	-4.95
125.23	-3.4163	50.831	-6.1253	0.72962	-2.4755	-0.040223	0.03174	-0.040622	0.66022	-1.3176	3272.3	22.092	-1.448	80.101	-61.885	76.315	76.057	21.89	-1.74	-6.098	0.78187	-2.4514	30.068	-4.95
125.23	-3.4161	50.827	-6.1255	0.72978	-2.4757	-0.041279	0.033625	-0.040087	0.66022	-1.3176	3271.6	22.091	-1.4479	80.1	-61.847	76.315	76.057	21.89	-1.74	-6.098	0.78187	-2.4514	30.068	-4.95
125.23	-3.4159	50.824	-6.1257	0.72995	-2.4759	-0.042287	0.035466	-0.03951	0.66022	-1.3176	3271.0	22.09	-1.4478	80.1	-61.811	76.315	76.057	21.89	-1.74	-6.098	0.78187	-2.4514	30.068	-4.95
125.23	-3.4156	50.821	-6.126	0.73013	-2.4761	-0.043246	0.037258	-0.038891	0.66022	-1.3176	3270.3	22.089	-1.4477	80.099	-61.776	76.316	76.057	21.89	-1.74	-6.098	0.78187	-2.4514	30.068	-4.95
125.23	-3.4153	50.818	-6.1262	0.73033	-2.4763	-0.044156	0.039002	-0.038231	0.66022	-1.3176	3269.6	22.087	-1.4476	80.098	-61.742	76.316	76.057	21.89	-1.74	-6.098	0.78187	-2.4514	30.068	-4.95
125.23	-3.4149	50.815	-6.1264	0.73052	-2.4765	-0.045015	0.040696	-0.037533	0.66022	-1.3176	3269.0	22.086	-1.4475	80.097	-61.709	76.316	76.057	21.89	-1.74	-6.098	0.78187	-2.4514	30.068	-4.95
125.23	-3.4145	50.812	-6.1266	0.73073	-2.4767	-0.045823	0.042337	-0.036795	0.66022	-1.3176	3268.3	22.085	-1.4473	80.097	-61.678	76.316	76.057	21.89	-1.74	-6.098	0.78187	-2.4514	30.068	-4.95
125.23	-3.4141	50.809	-6.1269	0.73095	-2.4768	-0.04658	0.043924	-0.03602	0.66022	-1.3176	3267.6	22.084	-1.4472	80.096	-61.648	76.316	76.057	21.89	-1.74	-6.098	0.78187	-2.4514	30.068	-4.95
125.23	-3.4137	50.806	-6.1271	0.73117	-2.477	-0.047285	0.045456	-0.035208	0.66022	-1.3176	3266.9	22.083	-1.447	80.095	-61.619	76.316	76.057	21.89	-1.74	-6.098	0.78187	-2.4514	30.068	-4.95
125.23	-3.4132	50.802	-6.1273	0.7314	-2.4772	-0.047938	0.046932	-0.034361	0.66022	-1.3176	3266.3	22.081	-1.4468	80.095	-61.591	76.316	76.057	21.89	-1.74	-6.098	0.78187	-2.4514	30.068	-4.95
125.23	-3.4126	50.799	-6.1276	0.73164	-2.4774	-0.048537	0.048349	-0.033479	0.66022	-1.3176	3265.6	22.08	-1.4466	80.094	-61.565	76.316	76.057	21.89	-1.74	-6.098	0.78187	-2.4514	30.068	-4.95
125.23	-3.4121	50.796	-6.1278	0.73189	-2.4775	-0.049083	0.049708	-0.032564	0.66022	-1.3176	3264.9	22.079	-1.4463	80.093	-61.54	76.316	76.057	21.89	-1.74	-6.098	0.78187	-2.4514	30.068	-4.95
125.23	-3.4115	50.794	-6.1281	0.73214	-2.4777	-0.049575	0.051006	-0.031616	0.66022	-1.3176	3264.3	22.078	-1.4461	80.092	-61.516	76.316	76.057	21.89	-1.74	-6.098	0.78187	-2.4514	30.068	-4.95
125.23	-3.4108	50.791	-6.1283	0.7324	-2.4778	-0.050014	0.052243	-0.030638	0.66022	-1.3176	3263.6	22.077	-1.4458	80.092	-61.494	76.316	76.057	21.89	-1.74	-6.098	0.78187	-2.4514	30.068	-4.95
125.23	-3.4102	50.788	-6.1286	0.73266	-2.478	-0.050398	0.053418	-0.02963	0.66022	-1.3176	3262.9	22.076	-1.4456	80.091	-61.473	76.316	76.057	21.89	-1.74	-6.098	0.78187	-2.4514	30.068	-4.95
125.23	-3.4095	50.785	-6.1288	0.73293	-2.4781	-0.050728	0.054529	-0.028593	0.66022	-1.3176	3262.2	22.075	-1.4453	80.09	-61.453	76.316	76.057	21.89	-1.74	-6.098	0.78187	-2.4514	30.068	-4.95
125.23	-3.4087	50.782	-6.1291	0.73321	-2.4783	-0.051003	0.055575	-0.027529	0.66022	-1.3176	3261.6	22.074	-1.445	80.089	-61.434	76.316	76.057	21.89	-1.74	-6.098	0.78187	-2.4514	30.068	-4.95
125.23	-3.4079	50.779	-6.1293	0.73349	-2.4784	-0.051224	0.056557	-0.026439	0.66022	-1.3176	3260.9	22.072	-1.4447	80.089	-61.417	76.317	76.057	21.89	-1.74	-6.098	0.78187	-2.4514	30.068	-4.95
125.23	-3.4071	50.777	-6.1296	0.73377	-2.4785	-0.051391	0.057472	-0.025324	0.66022	-1.3176	3260.2	22.071	-1.4443	80.088	-61.402	76.317	76.057	21.89	-1.74	-6.098	0.78187	-2.4514	30.068	-4.95
125.23	-3.4063	50.774	-6.1298	0.73406	-2.4787	-0.051504	0.058321	-0.024185	0.66022	-1.3176	3259.6	22.07	-1.444	80.087	-61.387	76.317	76.057	21.89	-1.74	-6.098	0.78187	-2.4514	30.068	-4.95
125.23	-3.4054	50.771	-6.1301	0.73435	-2.4788	-0.051562	0.059103	-0.023025	0.66022	-1.3176	3258.9	22.069	-1.4436	80.086	-61.374	76.317	76.057	21.89	-1.74	-6.098	0.78187	-2.4514	30.068	-4.95
125.23	-3.4045	50.769	-6.1304	0.73465	-2.4789	-0.051567	0.059817	-0.021844	0.66022	-1.3176	3258.2	22.069	-1.4433	80.086	-61.362	76.317	76.057	21.89	-1.74	-6.098	0.78187	-2.4514	30.068	-4.95
125.23	-3.4036	50.766	-6.1306	0.73495	-2.479	-0.051518	0.060462	-0.020643	0.66022	-1.3176	3257.5	22.068	-1.4429	80.085	-61.352	76.317	76.057	21.89	-1.74	-6.098	0.78187	-2.4514	30.068	-4.95
125.23	-3.4026	50.764	-6.1309	0.73526	-2.4791	-0.051415	0.061039	-0.019425	0.66022	-1.3176	3256.9	22.067	-1.4425	80.084	-61.343	76.317	76.057	21.89	-1.74	-6.098	0.78187	-2.4514	30.068	-4.95
125.22	-3.4017	50.762	-6.1311	0.73556	-2.4792	-0.05126	0.061546	-0.018189	0.66022	-1.3176	3256.2	22.066	-1.4421	80.084	-61.336	76.317	76.057	21.89	-1.74	-6.098	0.78187	-2.4514	30.068	-4.95
125.22	-3.4006	50.759	-6.1314	0.73587	-2.4793	-0.051053	0.061984	-0.016939	0.66022	-1.3176	3255.5	22.065	-1.4417	80.083	-61.329	76.317	76.057	21.89	-1.74	-6.098	0.78187	-2.4514	30.068	-4.95
125.22	-3.3996	50.757	-6.1316	0.73618	-2.4794	-0.050793	0.062353	-0.015674	0.66022	-1.3176	3254.9	22.064	-1.4412	80.082	-61.324	76.317	76.057	21.89	-1.74	-6.098	0.78187	-2.4514	30.068	-4.95
125.22	-3.3985	50.755	-6.1319	0.73649	-2.4794	-0.050482	0.062651	-0.014398	0.66022	-1.3176	3254.2	22.063	-1.4408	80.081	-61.321	76.317	76.057	21.89	-1.74	-6.098	0.78187	-2.4514	30.068	-4.95
125.22	-3.3974	50.753	-6.1321	0.73681	-2.4795	-0.05012	0.06288	-0.01311	0.66022	-1.3176	3253.5	22.063	-1.4403	80.081	-61.319	76.317	76.057	21.89	-1.74	-6.098	0.78187	-2.4514	30.068	-4.95
125.22	-3.3963	50.751	-6.1324	0.73712	-2.4796	-0.049708	0.063039	-0.011812	0.66022	-1.3176	3252.8	22.062	-1.4399	80.08	-61.318	76.317	76.057	21.89	-1.74	-6.098	0.78187	-2.4514	30.068	-4.95
125.22	-3.3951	50.749	-6.1326	0.73744	-2.4796	-0.049246	0.063129	-0.010507	0.66022	-1.3176	3252.2	22.061	-1.4394	80.079	-61.319	76.317	76.057	21.89	-1.74	-6.098	0.78187	-2.4514	30.068	-4.95
125.22	-3.3939	50.747	-6.1329	0.73775	-2.4797	-0.048735	0.063149	-0.0091945	0.66022	-1.3176	3251.5	22.06	-1.4389	80.078	-61.321	76.317	76.057	21.89	-1.74	-6.098	0.78187	-2.4514	30.068	-4.95
125.22	-3.3927	50.745	-6.1331	0.73807	-2.4797	-0.048177	0.063099	-0.0078768	0.66022	-1.3176	3250.8	22.06	-1.4384	80.078	-61.324	76.317	76.057	21.89	-1.74	-6.098	0.78187	-2.4514	30.068	-4.95
125.22	-3.3915	50.743	-6.1334	0.73839	-2.4798	-0.047571	0.06298	-0.0065552	0.66022	-1.3176	3250.2	22.059	-1.4379	80.077	-61.329	76.318	76.057	21.89	-1.74	-6.098	0.78187	-2.4514	30.068	-4.95
125.22	-3.3902	50.741	-6.1336	0.7387	-2.4798	-0.046918	0.062792	-0.005231	0.66022	-1.3176	3249.5	22.059	-1.4374	80.076	-61.335	76.318	76.057	21.89	-1.74	-6.098	0.78187	-2.4514	30.068	-4.95
125.22	-3.3889	50.74	-6.1338	0.73901	-2.4798	-0.046221	0.062536	-0.0039058	0.66022	-1.3176	3248.8	22.058	-1.4369	80.075	-61.342	76.318	76.057	21.89	-1.74	-6.098	0.78187	-2.4514	30.068	-4.95
125.22	-3.3876	50.738	-6.1341	0.73932	-2.4798	-0.045478	0.062212	-0.0025808	0.66022	-1.3176	3248.1	22.058	-1.4363	80.075	-61.351	76.318	76.057	21.89	-1.74	-6.098	0.78187	-2.4514	30.068	-4.95
125.22	-3.3863	50.737	-6.1343	0.73963	-2.4798	-0.044692	0.06182	-0.0012576	0.66022	-1.3176	3247.5	22.057	-1.4358	80.074	-61.361	76.318	76.057	21.89	-1.74	-6.098	0.78187	-2.4514	30.068	-4.95
125.22	-3.385	50.735	-6.1345	0.73994	-2.4798	-0.043863	0.061362	6.2608e-05	0.66022	-1.3176	3246.8	22.057	-1.4352	80.073	-61.372	76.318	76.057	21.89	-1.74	-6.098	0.78187	-2.4514	30.068	-4.95
125.22	-3.3836	50.734	-6.1347	0.74025	-2.4798	-0.042993	0.060838	0.0013783	0.66022	-1.3176	3246.1	22.056	-1.4346	80.073	-61.385	76.318	76.057	21.89	-1.74	-6.098	0.78187	-2.4514	30.068	-4.95
125.22	-3.3822	50.732	-6.1349	0.74055	-2.4798	-0.042082	0.060248	0.0026882	0.66022	-1.3176	3245.5	22.056	-1.4341	80.072	-61.398	76.318	76.057	21.89	-1.74	-6.098	0.78187	-2.4514	30.068	-4.95
125.22	-3.3808	50.731	-6.1352	0.74085	-2.4798	-0.041132	0.059593	0.0039909	0.66022	-1.3176	3244.8	22.056	-1.4335	80.071	-61.414	76.318	76.057	21.89	-1.74	-6.098	0.78187	-2.4514	30.068	-4.95
125.21	-3.3794	50.73	-6.1354	0.74115	-2.4798	-0.040144	0.058875	0.0052851	0.66022	-1.3176	3244.1	22.055	-1.4329	80.07	-61.43	76.318	76.057	21.89	-1.74	-6.098	0.78187	-2.4514	30.068	-4.95
125.21	-3.378	50.729	-6.1356	0.74144	-2.4798	-0.039119	0.058093	0.0065694	0.66022	-1.3176	3243.4	22.055	-1.4323	80.07	-61.448	76.318	76.057	21.89	-1.74	-6.098	0.78187	-2.4514	30.068	-4.95
125.21	-3.3765	50.728	-6.1357	0.74173	-2.4797	-0.038058	0.05725	0.0078426	0.66022	-1.3176	3242.8	22.055	-1.4317	80.069	-61.467	76.318	76.057	21.89	-1.74	-6.098	0.78187	-2.4514	30.068	-4.95
125.21	-3.3751	50.727	-6.1359	0.74201	-2.4797	-0.036962	0.056346	0.0091033	0.66022	-1.3176	3242.1	22.055	-1.4311	80.068	-61.487	76.318	76.057	21.89	-1.74	-6.098	0.78187	-2.4514	30.068	-4.95
125.21	-3.3736	50.727	-6.1361	0.74229	-2.4796	-0.035833	0.055382	0.01035	0.66022	-1.3176	3241.4	22.054	-1.4305	80.067	-61.509	76.319	76.057	21.89	-1.74	-6.098	0.78187	-2.4514	30.068	-4.95
125.21	-3.3721	50.726	-6.1363	0.74257	-2.4796	-0.034672	0.054359	0.011582	0.66022	-1.3176	3240.8	22.054	-1.4299	80.067	-61.532	76.319	76.057	21.89	-1.74	-6.098	0.78187	-2.4514	30.068	-4.95
125.21	-3.3706	50.725	-6.1365	0.74283	-2.4795	-0.033481	0.053279	0.012798	0.66022	-1.3176	3240.1	22.054	-1.4292	80.066	-61.555	76.319	76.057	21.89	-1.74	-6.098	0.78187	-2.4514	30.068	-4.95
125.21	-3.3691	50.725	-6.1366	0.7431	-2.4794	-0.03226	0.052142	0.013996	0.66022	-1.3176	3239.4	22.054	-1.4286	80.065	-61.581	76.319	76.057	21.89	-1.74	-6.098	0.78187	-2.4514	30.068	-4.95
125.21	-3.3676	50.724	-6.1368	0.74336	-2.4794	-0.031011	0.050951	0.015176	0.66022	-1.3176	3238.7	22.054	-1.428	80.065	-61.607	76.319	76.057	21.89	-1.74	-6.098	0.78187	-2.4514	30.068	-4.95
125.21	-3.366	50.724	-6.1369	0.74361	-2.4793	-0.029735	0.049706	0.016336	0.66022	-1.3176	3238.1	22.054	-1.4273	80.064	-61.634	76.319	76.057	21.89	-1.74	-6.098	0.78187	-2.4514	30.068	-4.95
125.2	-3.3645	50.724	-6.1371	0.74385	-2.4792	-0.028434	0.048409	0.017475	0.66022	-1.3176	3237.4	22.054	-1.4267	80.063	-61.663	76.319	76.057	21.89	-1.74	-6.098	0.78187	-2.4514	30.068	-4.95
125.2	-3.363	50.723	-6.1372	0.74409	-2.4791	-0.02711	0.047061	0.018592	0.66022	-1.3176	3236.7	22.054	-1.4261	80.063	-61.693	76.319	76.057	21.89	-1.74	-6.098	0.78187	-2.4514	30.068	-4.95
125.2	-3.3614	50.723	-6.1374	0.74432	-2.479	-0.025763	0.045663	0.019686	0.66022	-1.3176	3236.1	22.054	-1.4254	80.062	-61.724	76.319	76.057	21.89	-1.74	-6.098	0.78187	-2.4514	30.068	-4.95
125.2	-3.3599	50.723	-6.1375	0.74455	-2.4789	-0.024395	0.044218	0.020755	0.66022	-1.3176	3235.4	22.055	-1.4248	80.061	-61.755	76.319	76.057	21.89	-1.74	-6.098	0.78187	-2.4514	30.068	-4.95
125.2	-3.3583	50.723	-6.1376	0.74477	-2.4788	-0.023008	0.042727	0.021799	0.66022	-1.3176	3234.7	22.055	-1.4241	80.06	-61.788	76.319	76.057	21.89	-1.74	-6.098	0.78187	-2.4514	30.068	-4.95
125.2	-3.3567	50.723	-6.1377	0.74498	-2.4787	-0.021603	0.041192	0.022818	0.66022	-1.3176	3234.0	22.055	-1.4235	80.06	-61.823	76.32	76.057	21.89	-1.74	-6.098	0.78187	-2.4514	30.068	-4.95
125.2	-3.3552	50.723	-6.1378	0.74518	-2.4786	-0.020181	0.039613	0.023808	0.66022	-1.3176	3233.4	22.055	-1.4228	80.059	-61.858	76.32	76.057	21.89	-1.74	-6.098	0.78187	-2.4514	30.068	-4.95
125.2	-3.3536	50.724	-6.1379	0.74537	-2.4785	-0.018744	0.037994	0.024771	0.66022	-1.3176	3232.7	22.056	-1.4222	80.058	-61.894	76.32	76.057	21.89	-1.74	-6.098	0.78187	-2.4514	30.068	-4.95
125.19	-3.3521	50.724	-6.138	0.74556	-2.4783	-0.017294	0.036335	0.025704	0.66022	-1.3176	3232.0	22.056	-1.4215	80.058	-61.931	76.32	76.057	21.89	-1.74	-6.098	0.78187	-2.4514	30.068	-4.95
125.19	-3.3505	50.724	-6.1381	0.74573	-2.4782	-0.015832	0.034638	0.026608	0.66022	-1.3176	3231.4	22.056	-1.4209	80.057	-61.969	76.32	76.057	21.89	-1.74	-6.098	0.78187	-2.4514	30.068	-4.95
125.19	-3.3489	50.725	-6.1382	0.7459	-2.4781	-0.01436	0.032906	0.02748	0.66022	-1.3176	3230.7	22.057	-1.4202	80.056	-62.008	76.32	76.057	21.89	-1.74	-6.098	0.78187	-2.4514	30.068	-4.95
125.19	-3.3474	50.725	-6.1382	0.74606	-2.4779	-0.012879	0.03114	0.028321	0.66022	-1.3176	3230.0	22.057	-1.4196	80.056	-62.047	76.32	76.057	21.89	-1.74	-6.098	0.78187	-2.4514	30.068	-4.95
125.19	-3.3459	50.726	-6.1383	0.74621	-2.4778	-0.01139	0.029342	0.02913	0.66022	-1.3176	3229.3	22.058	-1.4189	80.055	-62.088	76.32	76.057	21.89	-1.74	-6.098	0.78187	-2.4514	30.068	-4.95
125.19	-3.3443	50.727	-6.1383	0.74636	-2.4776	-0.0098958	0.027514	0.029905	0.66022	-1.3176	3228.7	22.058	-1.4183	80.054	-62.13	76.321	76.057	21.89	-1.74	-6.098	0.78187	-2.4514	30.068	-4.95
125.19	-3.3428	50.727	-6.1384	0.74649	-2.4775	-0.0083971	0.025658	0.030646	0.66022	-1.3176	3228.0	22.059	-1.4177	80.054	-62.172	76.321	76.057	21.89	-1.74	-6.098	0.78187	-2.4514	30.068	-4.95
125.18	-3.3413	50.728	-6.1384	0.74661	-2.4773	-0.0068957	0.023776	0.031353	0.66022	-1.3176	3227.3	22.059	-1.417	80.053	-62.215	76.321	76.057	21.89	-1.74	-6.098	0.78187	-2.4514	30.068	-4.95
125.18	-3.3398	50.729	-6.1385	0.74673	-2.4772	-0.0053931	0.021869	0.032024	0.66022	-1.3176	3226.6	22.06	-1.4164	80.052	-62.259	76.321	76.057	21.89	-1.74	-6.098	0.78187	-2.4514	30.068	-4.95
125.18	-3.3383	50.73	-6.1385	0.74683	-2.477	-0.0038908	0.019941	0.032659	0.66022	-1.3176	3226.0	22.06	-1.4158	80.052	-62.304	76.321	76.057	21.89	-1.74	-6.098	0.78187	-2.4514	30.068	-4.95
125.18	-3.3368	50.731	-6.1385	0.74693	-2.4769	-0.0023904	0.017992	0.033258	0.66022	-1.3176	3225.3	22.061	-1.4152	80.051	-62.349	76.321	76.057	21.89	-1.74	-6.098	0.78187	-2.4514	30.068	-4.95
125.18	-3.3353	50.732	-6.1385	0.74701	-2.4767	-0.00089329	0.016026	0.03382	0.66022	-1.3176	3224.6	22.062	-1.4145	80.05	-62.395	76.321	76.057	21.89	-1.74	-6.098	0.78187	-2.4514	30.068	-4.95
125.18	-3.3338	50.733	-6.1385	0.74709	-2.4765	0.00059888	0.014043	0.034345	0.66022	-1.3176	3224.0	22.062	-1.4139	80.05	-62.442	76.321	76.057	21.89	-1.74	-6.098	0.78187	-2.4514	30.068	-4.95
125.17	-3.3324	50.734	-6.1385	0.74715	-2.4763	0.0020847	0.012047	0.034831	0.66022	-1.3176	3223.3	22.063	-1.4133	80.049	-62.489	76.322	76.057	21.89	-1.74	-6.098	0.78187	-2.4514	30.068	-4.95
125.17	-3.331	50.736	-6.1385	0.74721	-2.4762	0.0035625	0.010039	0.035279	0.66022	-1.3176	3222.6	22.064	-1.4127	80.048	-62.537	76.322	76.057	21.89	-1.74	-6.098	0.78187	-2.4514	30.068	-4.95
125.17	-3.3296	50.737	-6.1385	0.74725	-2.476	0.005031	0.0080214	0.035689	0.66022	-1.3176	3221.9	22.065	-1.4122	80.048	-62.585	76.322	76.057	21.89	-1.74	-6.098	0.78187	-2.4514	30.068	-4.95
125.17	-3.3282	50.738	-6.1384	0.74729	-2.4758	0.0064887	0.0059965	0.036059	0.66022	-1.3176	3221.3	22.066	-1.4116	80.047	-62.634	76.322	76.057	21.89	-1.74	-6.098	0.78187	-2.4514	30.068	-4.95
125.17	-3.3268	50.74	-6.1384	0.74731	-2.4756	0.007934	0.0039663	0.03639	0.66022	-1.3176	3220.6	22.066	-1.411	80.046	-62.683	76.322	76.057	21.89	-1.74	-6.098	0.78187	-2.4514	30.068	-4.95
125.17	-3.3255	50.741	-6.1384	0.74733	-2.4754	0.0093655	0.0019329	0.036681	0.66022	-1.3176	3219.9	22.067	-1.4105	80.046	-62.733	76.322	76.057	21.89	-1.74	-6.098	0.78187	-2.4514	30.068	-4.95
125.16	-3.3242	50.743	-6.1383	0.74733	-2.4753	0.010782	-0.0001014	0.036932	0.66022	-1.3176	3219.3	22.068	-1.4099	80.045	-62.783	76.323	76.057	21.89	-1.74	-6.098	0.78187	-2.4514	30.068	-4.95
125.16	-3.3229	50.744	-6.1382	0.74733	-2.4751	0.012182	-0.0021346	0.037144	0.66022	-1.3176	3218.6	22.069	-1.4094	80.045	-62.833	76.323	76.057	21.89	-1.74	-6.098	0.78187	-2.4514	30.068	-4.95
125.16	-3.3216	50.746	-6.1382	0.74731	-2.4749	0.013563	-0.0041644	0.037315	0.66022	-1.3176	3217.9	22.07	-1.4089	80.044	-62.884	76.323	76.057	21.89	-1.74	-6.098	0.78187	-2.4514	30.068	-4.95
125.16	-3.3204	50.748	-6.1381	0.74729	-2.4747	0.014925	-0.0061888	0.037445	0.66022	-1.3176	3217.2	22.071	-1.4083	80.043	-62.935	76.323	76.057	21.89	-1.74	-6.098	0.78187	-2.4514	30.068	-4.95
125.16	-3.3191	50.749	-6.138	0.74725	-2.4745	0.016267	-0.0082055	0.037535	0.66022	-1.3176	3216.6	22.072	-1.4078	80.043	-62.986	76.323	76.057	21.89	-1.74	-6.098	0.78187	-2.4514	30.068	-4.95
125.16	-3.318	50.751	-6.1379	0.7472	-2.4743	0.017586	-0.010213	0.037585	0.66022	-1.3176	3215.9	22.073	-1.4073	80.042	-63.037	76.323	76.057	21.89	-1.74	-6.098	0.78187	-2.4514	30.068	-4.95
125.15	-3.3168	50.753	-6.1379	0.74715	-2.4741	0.018882	-0.012208	0.037595	0.66022	-1.3176	3215.2	22.074	-1.4069	80.041	-63.088	76.324	76.057	21.89	-1.74	-6.098	0.78187	-2.4514	30.068	-4.95
125.15	-3.3157	50.755	-6.1378	0.74708	-2.474	0.020153	-0.014189	0.037564	0.66022	-1.3176	3214.5	22.075	-1.4064	80.041	-63.139	76.324	76.057	21.89	-1.74	-6.098	0.78187	-2.4514	30.068	-4.95
125.15	-3.3146	50.757	-6.1377	0.74701	-2.4738	0.021399	-0.016154	0.037493	0.66022	-1.3176	3213.9	22.076	-1.4059	80.04	-63.19	76.324	76.057	21.89	-1.74	-6.098	0.78187	-2.4514	30.068	-4.95
125.15	-3.3135	50.758	-6.1375	0.74692	-2.4736	0.022617	-0.018101	0.037381	0.66022	-1.3176	3213.2	22.077	-1.4055	80.039	-63.241	76.324	76.057	21.89	-1.74	-6.098	0.78187	-2.4514	30.068	-4.95
125.15	-3.3125	50.76	-6.1374	0.74682	-2.4734	0.023806	-0.020027	0.03723	0.66022	-1.3176	3212.5	22.078	-1.4051	80.039	-63.292	76.324	76.057	21.89	-1.74	-6.098	0.78187	-2.4514	30.068	-4.95
125.14	-3.3115	50.762	-6.1373	0.74672	-2.4732	0.024966	-0.021932	0.037039	0.66022	-1.3176	3211.8	22.079	-1.4047	80.038	-63.343	76.324	76.057	21.89	-1.74	-6.098	0.78187	-2.4514	30.068	-4.95
125.14	-3.3105	50.764	-6.1372	0.7466	-2.473	0.026095	-0.023812	0.036809	0.66022	-1.3176	3211.2	22.08	-1.4043	80.038	-63.393	76.325	76.057	21.89	-1.74	-6.098	0.78187	-2.4514	30.068	-4.95
125.14	-3.3096	50.766	-6.137	0.74648	-2.4728	0.027192	-0.025665	0.036539	0.66022	-1.3176	3210.5	22.081	-1.4039	80.037	-63.443	76.325	76.057	21.89	-1.74	-6.098	0.78187	-2.4514	30.068	-4.95
125.14	-3.3087	50.768	-6.1369	0.74635	-2.4727	0.028256	-0.027491	0.036231	0.66022	-1.3176	3209.8	22.082	-1.4035	80.036	-63.493	76.325	76.057	21.89	-1.74	-6.098	0.78187	-2.4514	30.068	-4.95
125.14	-3.3079	50.77	-6.1368	0.74621	-2.4725	0.029285	-0.029286	0.035884	0.66022	-1.3176	3209.2	22.083	-1.4032	80.036	-63.542	76.325	76.057	21.89	-1.74	-6.098	0.78187	-2.4514	30.068	-4.95
125.14	-3.307	50.772	-6.1366	0.74606	-2.4723	0.03028	-0.031049	0.0355	0.66022	-1.3176	3208.5	22.084	-1.4028	80.035	-63.591	76.325	76.057	21.89	-1.74	-6.098	0.78187	-2.4514	30.068	-4.95
125.13	-3.3063	50.774	-6.1365	0.7459	-2.4721	0.031239	-0.032778	0.035077	0.66022	-1.3176	3207.8	22.085	-1.4025	80.035	-63.639	76.326	76.057	21.89	-1.74	-6.098	0.78187	-2.4514	30.068	-4.95
125.13	-3.3055	50.776	-6.1363	0.74573	-2.4719	0.03216	-0.034471	0.034618	0.66022	-1.3176	3207.1	22.086	-1.4022	80.034	-63.686	76.326	76.057	21.89	-1.74	-6.098	0.78187	-2.4514	30.068	-4.95
125.13	-3.3048	50.778	-6.1361	0.74555	-2.4718	0.033043	-0.036127	0.034122	0.66022	-1.3176	3206.5	22.087	-1.4019	80.033	-63.733	76.326	76.057	21.89	-1.74	-6.098	0.78187	-2.4514	30.068	-4.95
125.13	-3.3042	50.78	-6.136	0.74537	-2.4716	0.033888	-0.037743	0.03359	0.66022	-1.3176	3205.8	22.089	-1.4017	80.033	-63.778	76.326	76.057	21.89	-1.74	-6.098	0.78187	-2.4514	30.068	-4.95
125.13	-3.3036	50.782	-6.1358	0.74517	-2.4714	0.034692	-0.039318	0.033023	0.66022	-1.3176	3205.1	22.09	-1.4014	80.032	-63.823	76.326	76.057	21.89	-1.74	-6.098	0.78187	-2.4514	30.068	-4.95
125.12	-3.303	50.784	-6.1356	0.74497	-2.4713	0.035456	-0.04085	0.032421	0.66022	-1.3176	3204.4	22.091	-1.4012	80.032	-63.867	76.327	76.057	21.89	-1.74	-6.098	0.78187	-2.4514	30.068	-4.95
125.12	-3.3024	50.786	-6.1354	0.74477	-2.4711	0.036179	-0.042338	0.031785	0.66022	-1.3176	3203.8	22.092	-1.4009	80.031	-63.91	76.327	76.057	21.89	-1.74	-6.098	0.78187	-2.4514	30.068	-4.95
125.12	-3.302	50.788	-6.1353	0.74455	-2.471	0.036859	-0.043779	0.031115	0.66022	-1.3176	3203.1	22.093	-1.4008	80.03	-63.951	76.327	76.057	21.89	-1.74	-6.098	0.78187	-2.4514	30.068	-4.95
125.12	-3.3015	50.79	-6.1351	0.74433	-2.4708	0.037497	-0.045173	0.030413	0.66022	-1.3176	3202.4	22.094	-1.4006	80.03	-63.992	76.327	76.057	21.89	-1.74	-6.098	0.78187	-2.4514	30.068	-4.95
125.12	-3.3011	50.791	-6.1349	0.7441	-2.4707	0.038091	-0.046518	0.029679	0.66022	-1.3176	3201.7	22.095	-1.4004	80.029	-64.031	76.327	76.057	21.89	-1.74	-6.098	0.78187	-2.4514	30.068	-4.95
125.11	-3.3007	50.793	-6.1347	0.74386	-2.4705	0.038641	-0.047812	0.028915	0.66022	-1.3176	3201.1	22.096	-1.4003	80.029	-64.069	76.327	76.057	21.89	-1.74	-6.098	0.78187	-2.4514	30.068	-4.95
125.11	-3.3004	50.795	-6.1345	0.74362	-2.4704	0.039147	-0.049055	0.02812	0.66022	-1.3176	3200.4	22.097	-1.4001	80.028	-64.105	76.328	76.057	21.89	-1.74	-6.098	0.78187	-2.4514	30.068	-4.95
125.11	-3.3001	50.797	-6.1343	0.74337	-2.4702	0.039607	-0.050244	0.027295	0.66022	-1.3176	3199.7	22.098	-1.4	80.027	-64.139	76.328	76.057	21.89	-1.74	-6.098	0.78187	-2.4514	30.068	-4.95
125.11	-3.2999	50.799	-6.1341	0.74312	-2.4701	0.040022	-0.051378	0.026443	0.66022	-1.3176	3199.0	22.099	-1.3999	80.027	-64.173	76.328	76.057	21.89	-1.74	-6.098	0.78187	-2.4514	30.068	-4.95
125.11	-3.2997	50.801	-6.1339	0.74286	-2.47	0.040391	-0.052457	0.025562	0.66022	-1.3176	3198.4	22.1	-1.3999	80.026	-64.204	76.328	76.057	21.89	-1.74	-6.098	0.78187	-2.4514	30.068	-4.95
125.11	-3.2995	50.802	-6.1337	0.74259	-2.4698	0.040713	-0.053479	0.024656	0.66022	-1.3176	3197.7	22.101	-1.3998	80.025	-64.234	76.328	76.057	21.89	-1.74	-6.098	0.78187	-2.4514	30.068	-4.95
125.1	-3.2994	50.804	-6.1335	0.74232	-2.4697	0.040989	-0.054443	0.023724	0.66022	-1.3176	3197.0	22.102	-1.3998	80.025	-64.261	76.329	76.057	21.89	-1.74	-6.098	0.78187	-2.4514	30.068	-4.95
125.1	-3.2993	50.806	-6.1333	0.74205	-2.4696	0.041218	-0.055348	0.022767	0.66022	-1.3176	3196.4	22.103	-1.3997	80.024	-64.287	76.329	76.057	21.89	-1.74	-6.098	0.78187	-2.4514	30.068	-4.95
125.1	-3.2993	50.807	-6.1331	0.74177	-2.4695	0.0414	-0.056193	0.021787	0.66022	-1.3176	3195.7	22.104	-1.3997	80.024	-64.311	76.329	76.057	21.89	-1.74	-6.098	0.78187	-2.4514	30.068	-4.95
125.1	-3.2993	50.809	-6.1329	0.74149	-2.4694	0.041534	-0.056977	0.020785	0.66022	-1.3176	3195.0	22.105	-1.3997	80.023	-64.333	76.329	76.057	21.89	-1.74	-6.098	0.78187	-2.4514	30.068	-4.95
125.1	-3.2993	50.81	-6.1327	0.7412	-2.4693	0.04162	-0.057699	0.019761	0.66022	-1.3176	3194.3	22.105	-1.3998	80.022	-64.352	76.329	76.057	21.89	-1.74	-6.098	0.78187	-2.4514	30.068	-4.95
125.09	-3.2994	50.812	-6.1325	0.74091	-2.4692	0.041659	-0.058359	0.018717	0.66022	-1.3176	3193.7	22.106	-1.3998	80.022	-64.37	76.33	76.057	21.89	-1.74	-6.098	0.78187	-2.4514	30.068	-4.95
125.09	-3.2995	50.813	-6.1323	0.74062	-2.4691	0.041651	-0.058956	0.017654	0.66022	-1.3176	3193.0	22.107	-1.3999	80.021	-64.385	76.33	76.057	21.89	-1.74	-6.098	0.78187	-2.4514	30.068	-4.95
125.09	-3.2997	50.815	-6.132	0.74032	-2.469	0.041594	-0.059489	0.016574	0.66022	-1.3176	3192.3	22.108	-1.4	80.021	-64.398	76.33	76.057	21.89	-1.74	-6.098	0.78187	-2.4514	30.068	-4.95
125.09	-3.2999	50.816	-6.1318	0.74002	-2.4689	0.041491	-0.059957	0.015476	0.66022	-1.3176	3191.6	22.109	-1.4001	80.02	-64.409	76.33	76.057	21.89	-1.74	-6.098	0.78187	-2.4514	30.068	-4.95
125.09	-3.3001	50.817	-6.1316	0.73972	-2.4689	0.041339	-0.060361	0.014364	0.66022	-1.3176	3191.0	22.109	-1.4002	80.019	-64.418	76.33	76.057	21.89	-1.74	-6.098	0.78187	-2.4514	30.068	-4.95
125.09	-3.3004	50.818	-6.1314	0.73942	-2.4688	0.041141	-0.0607	0.013237	0.66022	-1.3176	3190.3	22.11	-1.4003	80.019	-64.424	76.33	76.057	21.89	-1.74	-6.098	0.78187	-2.4514	30.068	-4.95
125.09	-3.3007	50.819	-6.1312	0.73911	-2.4687	0.040895	-0.060972	0.012097	0.66022	-1.3176	3189.6	22.111	-1.4004	80.018	-64.428	76.331	76.057	21.89	-1.74	-6.098	0.78187	-2.4514	30.068	-4.95
125.08	-3.3011	50.821	-6.131	0.73881	-2.4687	0.040603	-0.06118	0.010945	0.66022	-1.3176	3188.9	22.112	-1.4006	80.018	-64.429	76.331	76.057	21.89	-1.74	-6.098	0.78187	-2.4514	30.068	-4.95
125.08	-3.3015	50.822	-6.1308	0.7385	-2.4686	0.040265	-0.061321	0.0097823	0.66022	-1.3176	3188.3	22.112	-1.4008	80.017	-64.428	76.331	76.057	21.89	-1.74	-6.098	0.78187	-2.4514	30.068	-4.95
125.08	-3.3019	50.822	-6.1306	0.7382	-2.4686	0.03988	-0.061395	0.0086106	0.66022	-1.3176	3187.6	22.113	-1.401	80.016	-64.425	76.331	76.057	21.89	-1.74	-6.098	0.78187	-2.4514	30.068	-4.95
125.08	-3.3023	50.823	-6.1304	0.73789	-2.4685	0.03945	-0.061404	0.007431	0.66022	-1.3176	3186.9	22.113	-1.4012	80.016	-64.42	76.331	76.057	21.89	-1.74	-6.098	0.78187	-2.4514	30.068	-4.95
125.08	-3.3028	50.824	-6.1302	0.73758	-2.4685	0.038974	-0.061347	0.0062447	0.66022	-1.3176	3186.2	22.114	-1.4014	80.015	-64.412	76.332	76.057	21.89	-1.74	-6.098	0.78187	-2.4514	30.068	-4.95
125.08	-3.3033	50.825	-6.13	0.73728	-2.4685	0.038454	-0.061223	0.005053	0.66022	-1.3176	3185.6	22.114	-1.4016	80.014	-64.402	76.332	76.057	21.89	-1.74	-6.098	0.78187	-2.4514	30.068	-4.95
125.07	-3.3039	50.825	-6.1298	0.73697	-2.4684	0.03789	-0.061034	0.0038573	0.66022	-1.3176	3184.9	22.115	-1.4019	80.014	-64.389	76.332	76.057	21.89	-1.74	-6.098	0.78187	-2.4514	30.068	-4.95
125.07	-3.3044	50.826	-6.1296	0.73667	-2.4684	0.037282	-0.060779	0.0026587	0.66022	-1.3176	3184.2	22.115	-1.4021	80.013	-64.375	76.332	76.057	21.89	-1.74	-6.098	0.78187	-2.4514	30.068	-4.95
125.07	-3.305	50.826	-6.1295	0.73636	-2.4684	0.036632	-0.060458	0.0014588	0.66022	-1.3176	3183.5	22.116	-1.4024	80.013	-64.358	76.332	76.057	21.89	-1.74	-6.098	0.78187	-2.4514	30.068	-4.95
125.07	-3.3057	50.827	-6.1293	0.73606	-2.4684	0.03594	-0.060073	0.00025867	0.66022	-1.3176	3182.9	22.116	-1.4026	80.012	-64.339	76.332	76.057	21.89	-1.74	-6.098	0.78187	-2.4514	30.068	-4.95
125.07	-3.3063	50.827	-6.1291	0.73576	-2.4684	0.035207	-0.059623	-0.00094024	0.66022	-1.3176	3182.2	22.116	-1.4029	80.011	-64.318	76.333	76.057	21.89	-1.74	-6.098	0.78187	-2.4514	30.068	-4.95
125.07	-3.307	50.827	-6.1289	0.73546	-2.4684	0.034433	-0.05911	-0.0021366	0.66022	-1.3176	3181.5	22.117	-1.4032	80.011	-64.296	76.333	76.057	21.89	-1.74	-6.098	0.78187	-2.4514	30.068	-4.95
125.07	-3.3077	50.828	-6.1288	0.73517	-2.4684	0.033619	-0.058533	-0.0033292	0.66022	-1.3176	3180.9	22.117	-1.4035	80.01	-64.271	76.333	76.057	21.89	-1.74	-6.098	0.78187	-2.4514	30.068	-4.95
125.07	-3.3084	50.828	-6.1286	0.73488	-2.4685	0.032767	-0.057894	-0.0045166	0.66022	-1.3176	3180.2	22.117	-1.4038	80.009	-64.244	76.333	76.057	21.89	-1.74	-6.098	0.78187	-2.4514	30.068	-4.95
125.06	-3.3091	50.828	-6.1284	0.73459	-2.4685	0.031877	-0.057193	-0.0056976	0.66022	-1.3176	3179.5	22.117	-1.4042	80.009	-64.216	76.333	76.057	21.89	-1.74	-6.098	0.78187	-2.4514	30.068	-4.95
125.06	-3.3099	50.828	-6.1283	0.73431	-2.4685	0.030951	-0.056431	-0.0068709	0.66022	-1.3176	3178.8	22.118	-1.4045	80.008	-64.186	76.333	76.057	21.89	-1.74	-6.098	0.78187	-2.4514	30.068	-4.95
125.06	-3.3106	50.827	-6.1281	0.73403	-2.4685	0.029989	-0.055609	-0.0080351	0.66022	-1.3176	3178.2	22.118	-1.4048	80.007	-64.155	76.334	76.057	21.89	-1.74	-6.098	0.78187	-2.4514	30.068	-4.95
125.06	-3.3114	50.827	-6.128	0.73375	-2.4686	0.028992	-0.054728	-0.0091889	0.66022	-1.3176	3177.5	22.118	-1.4052	80.007	-64.122	76.334	76.057	21.89	-1.74	-6.098	0.78187	-2.4514	30.068	-4.95
125.06	-3.3122	50.827	-6.1278	0.73348	-2.4686	0.027962	-0.053789	-0.010331	0.66022	-1.3176	3176.8	22.118	-1.4055	80.006	-64.087	76.334	76.057	21.89	-1.74	-6.098	0.78187	-2.4514	30.068	-4.95
125.06	-3.313	50.826	-6.1277	0.73321	-2.4687	0.0269	-0.052793	-0.011461	0.66022	-1.3176	3176.1	22.118	-1.4059	80.006	-64.051	76.334	76.057	21.89	-1.74	-6.098	0.78187	-2.4514	30.068	-4.95
125.06	-3.3138	50.826	-6.1276	0.73295	-2.4688	0.025806	-0.051742	-0.012576	0.66022	-1.3176	3175.5	22.118	-1.4062	80.005	-64.014	76.334	76.057	21.89	-1.74	-6.098	0.78187	-2.4514	30.068	-4.95
125.06	-3.3147	50.825	-6.1274	0.7327	-2.4688	0.024683	-0.050636	-0.013676	0.66022	-1.3176	3174.8	22.118	-1.4066	80.004	-63.976	76.334	76.057	21.89	-1.74	-6.098	0.78187	-2.4514	30.068	-4.95
125.06	-3.3155	50.825	-6.1273	0.73245	-2.4689	0.023531	-0.049476	-0.014759	0.66022	-1.3176	3174.1	22.118	-1.407	80.004	-63.936	76.334	76.057	21.89	-1.74	-6.098	0.78187	-2.4514	30.068	-4.95
125.06	-3.3163	50.824	-6.1272	0.7322	-2.469	0.022352	-0.048265	-0.015825	0.66022	-1.3176	3173.4	22.117	-1.4073	80.003	-63.896	76.335	76.057	21.89	-1.74	-6.098	0.78187	-2.4514	30.068	-4.95
125.05	-3.3172	50.823	-6.1271	0.73196	-2.469	0.021147	-0.047004	-0.016871	0.66022	-1.3176	3172.8	22.117	-1.4077	80.002	-63.855	76.335	76.057	21.89	-1.74	-6.098	0.78187	-2.4514	30.068	-4.95
125.05	-3.318	50.822	-6.127	0.73173	-2.4691	0.019918	-0.045694	-0.017898	0.66022	-1.3176	3172.1	22.117	-1.4081	80.002	-63.812	76.335	76.057	21.89	-1.74	-6.098	0.78187	-2.4514	30.068	-4.95
125.05	-3.3189	50.821	-6.1269	0.73151	-2.4692	0.018665	-0.044336	-0.018903	0.66022	-1.3176	3171.4	22.117	-1.4085	80.001	-63.769	76.335	76.057	21.89	-1.74	-6.098	0.78187	-2.4514	30.068	-4.95
125.05	-3.3197	50.82	-6.1268	0.73129	-2.4693	0.017391	-0.042933	-0.019886	0.66022	-1.3176	3170.7	22.116	-1.4088	80.0	-63.726	76.335	76.057	21.89	-1.74	-6.098	0.78187	-2.4514	30.068	-4.95
125.05	-3.3206	50.819	-6.1267	0.73108	-2.4694	0.016096	-0.041485	-0.020845	0.66022	-1.3176	3170.1	22.116	-1.4092	80.0	-63.681	76.335	76.057	21.89	-1.74	-6.098	0.78187	-2.4514	30.068	-4.95
125.05	-3.3214	50.818	-6.1266	0.73087	-2.4695	0.014782	-0.039996	-0.02178	0.66022	-1.3176	3169.4	22.116	-1.4096	79.999	-63.636	76.335	76.057	21.89	-1.74	-6.098	0.78187	-2.4514	30.068	-4.95
125.05	-3.3223	50.816	-6.1266	0.73068	-2.4696	0.013451	-0.038465	-0.022689	0.66022	-1.3176	3168.7	22.115	-1.4099	79.998	-63.591	76.336	76.057	21.89	-1.74	-6.098	0.78187	-2.4514	30.068	-4.95
125.05	-3.3231	50.815	-6.1265	0.73049	-2.4698	0.012105	-0.036896	-0.023572	0.66022	-1.3176	3168.1	22.115	-1.4103	79.998	-63.545	76.336	76.057	21.89	-1.74	-6.098	0.78187	-2.4514	30.068	-4.95
125.05	-3.3239	50.813	-6.1264	0.73031	-2.4699	0.010744	-0.035289	-0.024427	0.66022	-1.3176	3167.4	22.114	-1.4107	79.997	-63.499	76.336	76.057	21.89	-1.74	-6.098	0.78187	-2.4514	30.068	-4.95
125.05	-3.3247	50.812	-6.1264	0.73014	-2.47	0.0093704	-0.033648	-0.025254	0.66022	-1.3176	3166.7	22.114	-1.411	79.996	-63.452	76.336	76.057	21.89	-1.74	-6.098	0.78187	-2.4514	30.068	-4.95
125.05	-3.3255	50.81	-6.1264	0.72997	-2.4701	0.0079857	-0.031973	-0.026051	0.66022	-1.3176	3166.0	22.113	-1.4114	79.996	-63.406	76.336	76.057	21.89	-1.74	-6.098	0.78187	-2.4514	30.068	-4.95
125.05	-3.3263	50.808	-6.1263	0.72982	-2.4703	0.0065916	-0.030267	-0.026818	0.66022	-1.3176	3165.4	22.113	-1.4117	79.995	-63.359	76.336	76.057	21.89	-1.74	-6.098	0.78187	-2.4514	30.068	-4.95
125.05	-3.3271	50.807	-6.1263	0.72967	-2.4704	0.0051895	-0.028532	-0.027553	0.66022	-1.3176	3164.7	22.112	-1.4121	79.994	-63.312	76.336	76.057	21.89	-1.74	-6.098	0.78187	-2.4514	30.068	-4.95
125.05	-3.3279	50.805	-6.1263	0.72953	-2.4705	0.0037811	-0.026769	-0.028257	0.66022	-1.3176	3164.0	22.111	-1.4124	79.994	-63.265	76.336	76.057	21.89	-1.74	-6.098	0.78187	-2.4514	30.068	-4.95
125.04	-3.3286	50.803	-6.1263	0.7294	-2.4707	0.002368	-0.024982	-0.028928	0.66022	-1.3176	3163.3	22.111	-1.4127	79.993	-63.217	76.336	76.057	21.89	-1.74	-6.098	0.78187	-2.4514	30.068	-4.95
125.04	-3.3293	50.801	-6.1262	0.72928	-2.4708	0.00095185	-0.023171	-0.029566	0.66022	-1.3176	3162.7	22.11	-1.413	79.992	-63.17	76.337	76.057	21.89	-1.74	-6.098	0.78187	-2.4514	30.068	-4.95
125.04	-3.33	50.799	-6.1262	0.72917	-2.471	-0.00046575	-0.021339	-0.030169	0.66022	-1.3176	3162.0	22.109	-1.4134	79.991	-63.124	76.337	76.057	21.89	-1.74	-6.098	0.78187	-2.4514	30.068	-4.95
125.04	-3.3307	50.797	-6.1262	0.72907	-2.4711	-0.0018832	-0.019489	-0.030737	0.66022	-1.3176	3161.3	22.109	-1.4137	79.991	-63.077	76.337	76.057	21.89	-1.74	-6.098	0.78187	-2.4514	30.068	-4.95
125.04	-3.3314	50.795	-6.1263	0.72898	-2.4713	-0.0032987	-0.017621	-0.03127	0.66022	-1.3176	3160.7	22.108	-1.414	79.99	-63.03	76.337	76.057	21.89	-1.74	-6.098	0.78187	-2.4514	30.068	-4.95
125.04	-3.332	50.792	-6.1263	0.72889	-2.4714	-0.0047109	-0.015739	-0.031767	0.66022	-1.3176	3160.0	22.107	-1.4142	79.989	-62.984	76.337	76.057	21.89	-1.74	-6.098	0.78187	-2.4514	30.068	-4.95
125.04	-3.3326	50.79	-6.1263	0.72882	-2.4716	-0.006118	-0.013845	-0.032227	0.66022	-1.3176	3159.3	22.106	-1.4145	79.989	-62.938	76.337	76.057	21.89	-1.74	-6.098	0.78187	-2.4514	30.068	-4.95
125.04	-3.3332	50.788	-6.1263	0.72875	-2.4718	-0.0075184	-0.011941	-0.032651	0.66022	-1.3176	3158.6	22.105	-1.4148	79.988	-62.892	76.337	76.057	21.89	-1.74	-6.098	0.78187	-2.4514	30.068	-4.95
125.04	-3.3338	50.785	-6.1264	0.7287	-2.4719	-0.0089105	-0.010029	-0.033036	0.66022	-1.3176	3158.0	22.104	-1.415	79.987	-62.847	76.337	76.057	21.89	-1.74	-6.098	0.78187	-2.4514	30.068	-4.95
125.04	-3.3343	50.783	-6.1264	0.72865	-2.4721	-0.010293	-0.008111	-0.033384	0.66022	-1.3176	3157.3	22.104	-1.4153	79.987	-62.802	76.337	76.057	21.89	-1.74	-6.098	0.78187	-2.4514	30.068	-4.95
125.04	-3.3348	50.78	-6.1265	0.72862	-2.4723	-0.011663	-0.0061896	-0.033693	0.66022	-1.3176	3156.6	22.103	-1.4155	79.986	-62.758	76.337	76.057	21.89	-1.74	-6.098	0.78187	-2.4514	30.068	-4.95
125.04	-3.3353	50.778	-6.1265	0.72859	-2.4724	-0.013021	-0.004267	-0.033964	0.66022	-1.3176	3155.9	22.102	-1.4157	79.985	-62.714	76.338	76.057	21.89	-1.74	-6.098	0.78187	-2.4514	30.068	-4.95
125.04	-3.3358	50.775	-6.1266	0.72858	-2.4726	-0.014364	-0.0023454	-0.034196	0.66022	-1.3176	3155.3	22.101	-1.4159	79.984	-62.671	76.338	76.057	21.89	-1.74	-6.098	0.78187	-2.4514	30.068	-4.95
125.04	-3.3362	50.773	-6.1267	0.72857	-2.4728	-0.015691	-0.00042697	-0.034389	0.66022	-1.3176	3154.6	22.1	-1.4161	79.984	-62.628	76.338	76.057	21.89	-1.74	-6.098	0.78187	-2.4514	30.068	-4.95
125.04	-3.3365	50.77	-6.1268	0.72857	-2.4729	-0.017001	0.001486	-0.034542	0.66022	-1.3176	3153.9	22.099	-1.4163	79.983	-62.586	76.338	76.057	21.89	-1.74	-6.098	0.78187	-2.4514	30.068	-4.95
125.04	-3.3369	50.767	-6.1269	0.72858	-2.4731	-0.018291	0.0033914	-0.034656	0.66022	-1.3176	3153.3	22.098	-1.4164	79.982	-62.545	76.338	76.057	21.89	-1.74	-6.098	0.78187	-2.4514	30.068	-4.95
125.04	-3.3372	50.765	-6.127	0.7286	-2.4733	-0.01956	0.005287	-0.034731	0.66022	-1.3176	3152.6	22.097	-1.4166	79.982	-62.504	76.338	76.057	21.89	-1.74	-6.098	0.78187	-2.4514	30.068	-4.95
125.04	-3.3375	50.762	-6.1271	0.72864	-2.4735	-0.020808	0.0071706	-0.034765	0.66022	-1.3176	3151.9	22.096	-1.4167	79.981	-62.464	76.338	76.057	21.89	-1.74	-6.098	0.78187	-2.4514	30.068	-4.95
125.04	-3.3377	50.759	-6.1272	0.72868	-2.4736	-0.022031	0.00904	-0.034761	0.66022	-1.3176	3151.2	22.095	-1.4168	79.98	-62.424	76.338	76.057	21.89	-1.74	-6.098	0.78187	-2.4514	30.068	-4.95
125.04	-3.3379	50.756	-6.1273	0.72873	-2.4738	-0.023231	0.010893	-0.034716	0.66022	-1.3176	3150.6	22.093	-1.4169	79.979	-62.386	76.338	76.057	21.89	-1.74	-6.098	0.78187	-2.4514	30.068	-4.95
125.04	-3.3381	50.754	-6.1274	0.72879	-2.474	-0.024403	0.012728	-0.034632	0.66022	-1.3176	3149.9	22.092	-1.417	79.979	-62.348	76.338	76.057	21.89	-1.74	-6.098	0.78187	-2.4514	30.068	-4.95
125.04	-3.3382	50.751	-6.1275	0.72885	-2.4742	-0.025548	0.014542	-0.034509	0.66022	-1.3176	3149.2	22.091	-1.4171	79.978	-62.311	76.338	76.057	21.89	-1.74	-6.098	0.78187	-2.4514	30.068	-4.95
125.04	-3.3383	50.748	-6.1277	0.72893	-2.4743	-0.026665	0.016334	-0.034347	0.66022	-1.3176	3148.6	22.09	-1.4171	79.977	-62.274	76.338	76.057	21.89	-1.74	-6.098	0.78187	-2.4514	30.068	-4.95
125.04	-3.3383	50.745	-6.1278	0.72902	-2.4745	-0.027751	0.018101	-0.034146	0.66022	-1.3176	3147.9	22.089	-1.4171	79.977	-62.239	76.339	76.057	21.89	-1.74	-6.098	0.78187	-2.4514	30.068	-4.95
125.04	-3.3383	50.742	-6.1279	0.72911	-2.4747	-0.028806	0.019841	-0.033907	0.66022	-1.3176	3147.2	22.088	-1.4172	79.976	-62.204	76.339	76.057	21.89	-1.74	-6.098	0.78187	-2.4514	30.068	-4.95
125.04	-3.3383	50.739	-6.1281	0.72922	-2.4748	-0.029828	0.021553	-0.033629	0.66022	-1.3176	3146.5	22.087	-1.4171	79.975	-62.171	76.339	76.057	21.89	-1.74	-6.098	0.78187	-2.4514	30.068	-4.95
125.04	-3.3382	50.736	-6.1282	0.72933	-2.475	-0.030817	0.023235	-0.033313	0.66022	-1.3176	3145.9	22.086	-1.4171	79.974	-62.138	76.339	76.057	21.89	-1.74	-6.098	0.78187	-2.4514	30.068	-4.95
125.04	-3.3381	50.734	-6.1284	0.72945	-2.4752	-0.031771	0.024883	-0.03296	0.66022	-1.3176	3145.2	22.085	-1.4171	79.974	-62.106	76.339	76.057	21.89	-1.74	-6.098	0.78187	-2.4514	30.068	-4.95
125.04	-3.338	50.731	-6.1285	0.72958	-2.4753	-0.032689	0.026498	-0.03257	0.66022	-1.3176	3144.5	22.084	-1.417	79.973	-62.075	76.339	76.057	21.89	-1.74	-6.098	0.78187	-2.4514	30.068	-4.95
125.04	-3.3378	50.728	-6.1287	0.72971	-2.4755	-0.03357	0.028077	-0.032143	0.66022	-1.3176	3143.9	22.082	-1.417	79.972	-62.046	76.339	76.057	21.89	-1.74	-6.098	0.78187	-2.4514	30.068	-4.95
125.04	-3.3375	50.725	-6.1289	0.72986	-2.4757	-0.034413	0.029618	-0.031681	0.66022	-1.3176	3143.2	22.081	-1.4169	79.971	-62.017	76.339	76.057	21.89	-1.74	-6.098	0.78187	-2.4514	30.068	-4.95
125.04	-3.3372	50.722	-6.1291	0.73001	-2.4758	-0.035218	0.031119	-0.031183	0.66022	-1.3176	3142.5	22.08	-1.4168	79.971	-61.989	76.339	76.057	21.89	-1.74	-6.098	0.78187	-2.4514	30.068	-4.95
125.04	-3.3369	50.719	-6.1292	0.73017	-2.476	-0.035983	0.032579	-0.03065	0.66022	-1.3176	3141.8	22.079	-1.4167	79.97	-61.962	76.339	76.057	21.89	-1.74	-6.098	0.78187	-2.4514	30.068	-4.95
125.04	-3.3366	50.717	-6.1294	0.73033	-2.4761	-0.036708	0.033996	-0.030083	0.66022	-1.3176	3141.2	22.078	-1.4165	79.969	-61.936	76.339	76.057	21.89	-1.74	-6.098	0.78187	-2.4514	30.068	-4.95
125.04	-3.3362	50.714	-6.1296	0.73051	-2.4763	-0.037391	0.035369	-0.029484	0.66022	-1.3176	3140.5	22.077	-1.4164	79.968	-61.911	76.339	76.057	21.89	-1.74	-6.098	0.78187	-2.4514	30.068	-4.95
125.04	-3.3357	50.711	-6.1298	0.73069	-2.4764	-0.038033	0.036696	-0.028851	0.66022	-1.3176	3139.8	22.076	-1.4162	79.968	-61.887	76.339	76.057	21.89	-1.74	-6.098	0.78187	-2.4514	30.068	-4.95
125.04	-3.3353	50.708	-6.13	0.73087	-2.4766	-0.038632	0.037976	-0.028187	0.66022	-1.3176	3139.2	22.075	-1.416	79.967	-61.865	76.339	76.057	21.89	-1.74	-6.098	0.78187	-2.4514	30.068	-4.95
125.04	-3.3347	50.705	-6.1302	0.73107	-2.4767	-0.039188	0.039208	-0.027491	0.66022	-1.3176	3138.5	22.074	-1.4158	79.966	-61.843	76.339	76.057	21.89	-1.74	-6.098	0.78187	-2.4514	30.068	-4.95
125.04	-3.3342	50.703	-6.1304	0.73127	-2.4768	-0.0397	0.040389	-0.026766	0.66022	-1.3176	3137.8	22.073	-1.4156	79.966	-61.822	76.34	76.057	21.89	-1.74	-6.098	0.78187	-2.4514	30.068	-4.95
125.04	-3.3336	50.7	-6.1306	0.73147	-2.477	-0.040168	0.041519	-0.026012	0.66022	-1.3176	3137.1	22.072	-1.4153	79.965	-61.803	76.34	76.057	21.89	-1.74	-6.098	0.78187	-2.4514	30.068	-4.95
125.04	-3.333	50.697	-6.1308	0.73168	-2.4771	-0.040591	0.042596	-0.025229	0.66022	-1.3176	3136.5	22.071	-1.4151	79.964	-61.785	76.34	76.057	21.89	-1.74	-6.098	0.78187	-2.4514	30.068	-4.95
125.03	-3.3323	50.695	-6.131	0.7319	-2.4772	-0.040969	0.04362	-0.024419	0.66022	-1.3176	3135.8	22.07	-1.4148	79.963	-61.767	76.34	76.057	21.89	-1.74	-6.098	0.78187	-2.4514	30.068	-4.95
125.03	-3.3316	50.692	-6.1312	0.73212	-2.4773	-0.041301	0.04459	-0.023583	0.66022	-1.3176	3135.1	22.069	-1.4145	79.963	-61.751	76.34	76.057	21.89	-1.74	-6.098	0.78187	-2.4514	30.068	-4.95
125.03	-3.3308	50.69	-6.1314	0.73234	-2.4775	-0.041588	0.045504	-0.022721	0.66022	-1.3176	3134.5	22.068	-1.4142	79.962	-61.736	76.34	76.057	21.89	-1.74	-6.098	0.78187	-2.4514	30.068	-4.95
125.03	-3.3301	50.687	-6.1316	0.73257	-2.4776	-0.041828	0.046361	-0.021836	0.66022	-1.3176	3133.8	22.067	-1.4139	79.961	-61.722	76.34	76.057	21.89	-1.74	-6.098	0.78187	-2.4514	30.068	-4.95
125.03	-3.3292	50.685	-6.1318	0.73281	-2.4777	-0.042023	0.047161	-0.020927	0.66022	-1.3176	3133.1	22.066	-1.4136	79.96	-61.709	76.34	76.057	21.89	-1.74	-6.098	0.78187	-2.4514	30.068	-4.95
125.03	-3.3284	50.682	-6.132	0.73304	-2.4778	-0.042171	0.047903	-0.019996	0.66022	-1.3176	3132.4	22.065	-1.4132	79.96	-61.698	76.34	76.057	21.89	-1.74	-6.098	0.78187	-2.4514	30.068	-4.95
125.03	-3.3275	50.68	-6.1322	0.73329	-2.4779	-0.042273	0.048586	-0.019044	0.66022	-1.3176	3131.8	22.064	-1.4129	79.959	-61.687	76.34	76.057	21.89	-1.74	-6.098	0.78187	-2.4514	30.068	-4.95
125.03	-3.3266	50.678	-6.1324	0.73353	-2.478	-0.042328	0.04921	-0.018073	0.66022	-1.3176	3131.1	22.064	-1.4125	79.958	-61.678	76.34	76.057	21.89	-1.74	-6.098	0.78187	-2.4514	30.068	-4.95
125.03	-3.3256	50.675	-6.1327	0.73378	-2.4781	-0.042337	0.049773	-0.017083	0.66022	-1.3176	3130.4	22.063	-1.4121	79.957	-61.67	76.34	76.057	21.89	-1.74	-6.098	0.78187	-2.4514	30.068	-4.95
125.03	-3.3246	50.673	-6.1329	0.73403	-2.4781	-0.0423	0.050276	-0.016076	0.66022	-1.3176	3129.8	22.062	-1.4117	79.957	-61.663	76.34	76.057	21.89	-1.74	-6.098	0.78187	-2.4514	30.068	-4.95
125.03	-3.3236	50.671	-6.1331	0.73428	-2.4782	-0.042216	0.050718	-0.015053	0.66022	-1.3176	3129.1	22.061	-1.4113	79.956	-61.657	76.34	76.057	21.89	-1.74	-6.098	0.78187	-2.4514	30.068	-4.95
125.03	-3.3226	50.669	-6.1333	0.73453	-2.4783	-0.042087	0.051099	-0.014014	0.66022	-1.3176	3128.4	22.06	-1.4108	79.955	-61.652	76.34	76.057	21.89	-1.74	-6.098	0.78187	-2.4514	30.068	-4.95
125.03	-3.3215	50.667	-6.1335	0.73479	-2.4784	-0.041912	0.051418	-0.012963	0.66022	-1.3176	3127.8	22.06	-1.4104	79.954	-61.648	76.34	76.057	21.89	-1.74	-6.098	0.78187	-2.4514	30.068	-4.95
125.03	-3.3204	50.665	-6.1337	0.73505	-2.4784	-0.041692	0.051676	-0.011898	0.66022	-1.3176	3127.1	22.059	-1.4099	79.954	-61.646	76.341	76.057	21.89	-1.74	-6.098	0.78187	-2.4514	30.068	-4.95
125.03	-3.3193	50.663	-6.1339	0.73531	-2.4785	-0.041427	0.051871	-0.010823	0.66022	-1.3176	3126.4	22.058	-1.4095	79.953	-61.645	76.341	76.057	21.89	-1.74	-6.098	0.78187	-2.4514	30.068	-4.95
125.03	-3.3181	50.661	-6.1341	0.73557	-2.4785	-0.041117	0.052005	-0.0097379	0.66022	-1.3176	3125.7	22.058	-1.409	79.952	-61.644	76.341	76.057	21.89	-1.74	-6.098	0.78187	-2.4514	30.068	-4.95
125.03	-3.317	50.66	-6.1343	0.73583	-2.4786	-0.040764	0.052077	-0.0086442	0.66022	-1.3176	3125.1	22.057	-1.4085	79.951	-61.645	76.341	76.057	21.89	-1.74	-6.098	0.78187	-2.4514	30.068	-4.95
125.03	-3.3158	50.658	-6.1345	0.73609	-2.4786	-0.040366	0.052087	-0.0075433	0.66022	-1.3176	3124.4	22.057	-1.408	79.951	-61.648	76.341	76.057	21.89	-1.74	-6.098	0.78187	-2.4514	30.068	-4.95
125.03	-3.3145	50.656	-6.1347	0.73635	-2.4786	-0.039926	0.052035	-0.0064364	0.66022	-1.3176	3123.7	22.056	-1.4075	79.95	-61.651	76.341	76.057	21.89	-1.74	-6.098	0.78187	-2.4514	30.068	-4.95
125.03	-3.3133	50.655	-6.1349	0.73661	-2.4787	-0.039444	0.051922	-0.0053249	0.66022	-1.3176	3123.1	22.055	-1.407	79.949	-61.655	76.341	76.057	21.89	-1.74	-6.098	0.78187	-2.4514	30.068	-4.95
125.03	-3.312	50.653	-6.1351	0.73687	-2.4787	-0.038919	0.051748	-0.00421	0.66022	-1.3176	3122.4	22.055	-1.4065	79.949	-61.661	76.341	76.057	21.89	-1.74	-6.098	0.78187	-2.4514	30.068	-4.95
125.02	-3.3107	50.652	-6.1353	0.73713	-2.4787	-0.038354	0.051514	-0.0030932	0.66022	-1.3176	3121.7	22.055	-1.4059	79.948	-61.667	76.341	76.057	21.89	-1.74	-6.098	0.78187	-2.4514	30.068	-4.95
125.02	-3.3094	50.65	-6.1355	0.73738	-2.4787	-0.037749	0.051219	-0.0019756	0.66022	-1.3176	3121.0	22.054	-1.4054	79.947	-61.675	76.341	76.057	21.89	-1.74	-6.098	0.78187	-2.4514	30.068	-4.95
125.02	-3.3081	50.649	-6.1357	0.73764	-2.4787	-0.037104	0.050864	-0.00085861	0.66022	-1.3176	3120.4	22.054	-1.4048	79.946	-61.684	76.341	76.057	21.89	-1.74	-6.098	0.78187	-2.4514	30.068	-4.95
125.02	-3.3068	50.648	-6.1359	0.73789	-2.4787	-0.036421	0.050451	0.0002565	0.66022	-1.3176	3119.7	22.053	-1.4043	79.946	-61.694	76.341	76.057	21.89	-1.74	-6.098	0.78187	-2.4514	30.068	-4.95
125.02	-3.3054	50.647	-6.1361	0.73814	-2.4787	-0.035701	0.049979	0.0013684	0.66022	-1.3176	3119.0	22.053	-1.4037	79.945	-61.705	76.341	76.057	21.89	-1.74	-6.098	0.78187	-2.4514	30.068	-4.95
125.02	-3.3041	50.646	-6.1362	0.73839	-2.4787	-0.034943	0.049449	0.0024759	0.66022	-1.3176	3118.4	22.053	-1.4032	79.944	-61.717	76.341	76.057	21.89	-1.74	-6.098	0.78187	-2.4514	30.068	-4.95
125.02	-3.3027	50.645	-6.1364	0.73864	-2.4787	-0.03415	0.048863	0.0035776	0.66022	-1.3176	3117.7	22.053	-1.4026	79.943	-61.73	76.341	76.057	21.89	-1.74	-6.098	0.78187	-2.4514	30.068	-4.95
125.02	-3.3013	50.644	-6.1366	0.73888	-2.4787	-0.033323	0.04822	0.0046724	0.66022	-1.3176	3117.0	22.052	-1.402	79.943	-61.745	76.342	76.057	21.89	-1.74	-6.098	0.78187	-2.4514	30.068	-4.95
125.02	-3.2999	50.643	-6.1367	0.73912	-2.4787	-0.032461	0.047523	0.0057589	0.66022	-1.3176	3116.3	22.052	-1.4014	79.942	-61.76	76.342	76.057	21.89	-1.74	-6.098	0.78187	-2.4514	30.068	-4.95
125.02	-3.2985	50.642	-6.1369	0.73935	-2.4786	-0.031568	0.046771	0.0068359	0.66022	-1.3176	3115.7	22.052	-1.4009	79.941	-61.776	76.342	76.057	21.89	-1.74	-6.098	0.78187	-2.4514	30.068	-4.95
125.02	-3.2971	50.641	-6.1371	0.73959	-2.4786	-0.030642	0.045967	0.0079022	0.66022	-1.3176	3115.0	22.052	-1.4003	79.941	-61.794	76.342	76.057	21.89	-1.74	-6.098	0.78187	-2.4514	30.068	-4.95
125.01	-3.2957	50.641	-6.1372	0.73981	-2.4786	-0.029687	0.04511	0.0089566	0.66022	-1.3176	3114.3	22.052	-1.3997	79.94	-61.812	76.342	76.057	21.89	-1.74	-6.098	0.78187	-2.4514	30.068	-4.95
125.01	-3.2943	50.64	-6.1374	0.74004	-2.4785	-0.028703	0.044203	0.009998	0.66022	-1.3176	3113.7	22.052	-1.3991	79.939	-61.832	76.342	76.057	21.89	-1.74	-6.098	0.78187	-2.4514	30.068	-4.95
125.01	-3.2928	50.64	-6.1375	0.74026	-2.4785	-0.027691	0.043246	0.011025	0.66022	-1.3176	3113.0	22.052	-1.3985	79.938	-61.852	76.342	76.057	21.89	-1.74	-6.098	0.78187	-2.4514	30.068	-4.95
125.01	-3.2914	50.639	-6.1376	0.74047	-2.4784	-0.026652	0.042241	0.012037	0.66022	-1.3176	3112.3	22.052	-1.3979	79.938	-61.874	76.342	76.057	21.89	-1.74	-6.098	0.78187	-2.4514	30.068	-4.95
125.01	-3.29	50.639	-6.1378	0.74068	-2.4783	-0.025588	0.041189	0.013032	0.66022	-1.3176	3111.7	22.052	-1.3973	79.937	-61.896	76.342	76.057	21.89	-1.74	-6.098	0.78187	-2.4514	30.068	-4.95
125.01	-3.2886	50.639	-6.1379	0.74088	-2.4783	-0.0245	0.040091	0.01401	0.66022	-1.3176	3111.0	22.052	-1.3967	79.936	-61.919	76.342	76.057	21.89	-1.74	-6.098	0.78187	-2.4514	30.068	-4.95
125.01	-3.2871	50.638	-6.138	0.74108	-2.4782	-0.02339	0.038949	0.014968	0.66022	-1.3176	3110.3	22.052	-1.3961	79.936	-61.944	76.342	76.057	21.89	-1.74	-6.098	0.78187	-2.4514	30.068	-4.95
125.01	-3.2857	50.638	-6.1381	0.74127	-2.4781	-0.022258	0.037764	0.015908	0.66022	-1.3176	3109.6	22.052	-1.3955	79.935	-61.969	76.342	76.057	21.89	-1.74	-6.098	0.78187	-2.4514	30.068	-4.95
125.01	-3.2843	50.638	-6.1382	0.74146	-2.478	-0.021106	0.036538	0.016826	0.66022	-1.3176	3109.0	22.052	-1.3949	79.934	-61.995	76.342	76.057	21.89	-1.74	-6.098	0.78187	-2.4514	30.068	-4.95
125.0	-3.2829	50.638	-6.1383	0.74164	-2.4779	-0.019936	0.035273	0.017723	0.66022	-1.3176	3108.3	22.052	-1.3943	79.933	-62.022	76.343	76.057	21.89	-1.74	-6.098	0.78187	-2.4514	30.068	-4.95
125.0	-3.2814	50.638	-6.1384	0.74181	-2.4779	-0.018749	0.033969	0.018597	0.66022	-1.3176	3107.6	22.053	-1.3938	79.933	-62.05	76.343	76.057	21.89	-1.74	-6.098	0.78187	-2.4514	30.068	-4.95
125.0	-3.28	50.638	-6.1385	0.74198	-2.4778	-0.017546	0.032629	0.019447	0.66022	-1.3176	3107.0	22.053	-1.3932	79.932	-62.078	76.343	76.057	21.89	-1.74	-6.098	0.78187	-2.4514	30.068	-4.95
125.0	-3.2786	50.639	-6.1386	0.74214	-2.4777	-0.016328	0.031254	0.020273	0.66022	-1.3176	3106.3	22.053	-1.3926	79.931	-62.108	76.343	76.057	21.89	-1.74	-6.098	0.78187	-2.4514	30.068	-4.95
125.0	-3.2773	50.639	-6.1387	0.74229	-2.4776	-0.015098	0.029846	0.021074	0.66022	-1.3176	3105.6	22.054	-1.392	79.931	-62.138	76.343	76.057	21.89	-1.74	-6.098	0.78187	-2.4514	30.068	-4.95
125.0	-3.2759	50.639	-6.1388	0.74243	-2.4775	-0.013856	0.028406	0.021848	0.66022	-1.3176	3104.9	22.054	-1.3914	79.93	-62.169	76.343	76.057	21.89	-1.74	-6.098	0.78187	-2.4514	30.068	-4.95
125.0	-3.2745	50.64	-6.1388	0.74257	-2.4773	-0.012605	0.026937	0.022596	0.66022	-1.3176	3104.3	22.054	-1.3909	79.929	-62.201	76.343	76.057	21.89	-1.74	-6.098	0.78187	-2.4514	30.068	-4.95
125.0	-3.2731	50.64	-6.1389	0.7427	-2.4772	-0.011345	0.02544	0.023315	0.66022	-1.3176	3103.6	22.055	-1.3903	79.928	-62.234	76.343	76.057	21.89	-1.74	-6.098	0.78187	-2.4514	30.068	-4.95
124.99	-3.2718	50.641	-6.1389	0.74283	-2.4771	-0.010078	0.023917	0.024006	0.66022	-1.3176	3102.9	22.055	-1.3897	79.928	-62.267	76.343	76.057	21.89	-1.74	-6.098	0.78187	-2.4514	30.068	-4.95
124.99	-3.2705	50.641	-6.139	0.74294	-2.477	-0.0088055	0.022369	0.024668	0.66022	-1.3176	3102.3	22.056	-1.3892	79.927	-62.301	76.343	76.057	21.89	-1.74	-6.098	0.78187	-2.4514	30.068	-4.95
124.99	-3.2692	50.642	-6.139	0.74305	-2.4769	-0.007529	0.020799	0.025301	0.66022	-1.3176	3101.6	22.056	-1.3886	79.926	-62.336	76.344	76.057	21.89	-1.74	-6.098	0.78187	-2.4514	30.068	-4.95
124.99	-3.2679	50.642	-6.1391	0.74315	-2.4767	-0.0062498	0.019209	0.025902	0.66022	-1.3176	3100.9	22.057	-1.3881	79.926	-62.371	76.344	76.057	21.89	-1.74	-6.098	0.78187	-2.4514	30.068	-4.95
124.99	-3.2666	50.643	-6.1391	0.74324	-2.4766	-0.0049695	0.0176	0.026473	0.66022	-1.3176	3100.2	22.057	-1.3876	79.925	-62.407	76.344	76.057	21.89	-1.74	-6.098	0.78187	-2.4514	30.068	-4.95
124.99	-3.2653	50.644	-6.1391	0.74333	-2.4765	-0.0036894	0.015974	0.027012	0.66022	-1.3176	3099.6	22.058	-1.387	79.924	-62.443	76.344	76.057	21.89	-1.74	-6.098	0.78187	-2.4514	30.068	-4.95
124.98	-3.264	50.645	-6.1391	0.7434	-2.4763	-0.0024112	0.014333	0.027519	0.66022	-1.3176	3098.9	22.058	-1.3865	79.924	-62.48	76.344	76.057	21.89	-1.74	-6.098	0.78187	-2.4514	30.068	-4.95
124.98	-3.2628	50.646	-6.1391	0.74347	-2.4762	-0.0011362	0.012679	0.027994	0.66022	-1.3176	3098.2	22.059	-1.386	79.923	-62.518	76.344	76.057	21.89	-1.74	-6.098	0.78187	-2.4514	30.068	-4.95
124.98	-3.2616	50.647	-6.1391	0.74353	-2.4761	0.00013418	0.011014	0.028436	0.66022	-1.3176	3097.6	22.059	-1.3855	79.922	-62.556	76.344	76.057	21.89	-1.74	-6.098	0.78187	-2.4514	30.068	-4.95
124.98	-3.2604	50.648	-6.1391	0.74358	-2.4759	0.0013985	0.0093398	0.028844	0.66022	-1.3176	3096.9	22.06	-1.385	79.922	-62.594	76.344	76.057	21.89	-1.74	-6.098	0.78187	-2.4514	30.068	-4.95
124.98	-3.2592	50.649	-6.1391	0.74362	-2.4758	0.0026553	0.0076582	0.029219	0.66022	-1.3176	3096.2	22.061	-1.3845	79.921	-62.633	76.344	76.057	21.89	-1.74	-6.098	0.78187	-2.4514	30.068	-4.95
124.98	-3.2581	50.65	-6.1391	0.74366	-2.4756	0.0039032	0.0059713	0.02956	0.66022	-1.3176	3095.5	22.061	-1.384	79.92	-62.672	76.345	76.057	21.89	-1.74	-6.098	0.78187	-2.4514	30.068	-4.95
124.98	-3.257	50.651	-6.1391	0.74368	-2.4755	0.0051409	0.0042809	0.029866	0.66022	-1.3176	3094.9	22.062	-1.3836	79.92	-62.712	76.345	76.057	21.89	-1.74	-6.098	0.78187	-2.4514	30.068	-4.95
124.97	-3.2559	50.652	-6.1391	0.7437	-2.4753	0.006367	0.0025889	0.030139	0.66022	-1.3176	3094.2	22.063	-1.3831	79.919	-62.752	76.345	76.057	21.89	-1.74	-6.098	0.78187	-2.4514	30.068	-4.95
124.97	-3.2548	50.653	-6.139	0.74371	-2.4752	0.0075801	0.00089726	0.030376	0.66022	-1.3176	3093.5	22.063	-1.3827	79.918	-62.792	76.345	76.057	21.89	-1.74	-6.098	0.78187	-2.4514	30.068	-4.95
124.97	-3.2537	50.654	-6.139	0.74371	-2.475	0.008779	-0.00079222	0.030579	0.66022	-1.3176	3092.9	22.064	-1.3822	79.918	-62.832	76.345	76.057	21.89	-1.74	-6.098	0.78187	-2.4514	30.068	-4.95
124.97	-3.2527	50.655	-6.1389	0.7437	-2.4749	0.0099622	-0.0024776	0.030747	0.66022	-1.3176	3092.2	22.065	-1.3818	79.917	-62.873	76.345	76.057	21.89	-1.74	-6.098	0.78187	-2.4514	30.068	-4.95
124.97	-3.2517	50.657	-6.1389	0.74368	-2.4747	0.011129	-0.0041571	0.030881	0.66022	-1.3176	3091.5	22.066	-1.3814	79.916	-62.914	76.345	76.057	21.89	-1.74	-6.098	0.78187	-2.4514	30.068	-4.95
124.96	-3.2507	50.658	-6.1388	0.74366	-2.4746	0.012277	-0.0058288	0.030979	0.66022	-1.3176	3090.8	22.067	-1.381	79.916	-62.955	76.345	76.057	21.89	-1.74	-6.098	0.78187	-2.4514	30.068	-4.95
124.96	-3.2498	50.659	-6.1388	0.74363	-2.4744	0.013406	-0.0074909	0.031043	0.66022	-1.3176	3090.2	22.067	-1.3806	79.915	-62.996	76.346	76.057	21.89	-1.74	-6.098	0.78187	-2.4514	30.068	-4.95
124.96	-3.2489	50.661	-6.1387	0.74358	-2.4742	0.014514	-0.0091416	0.031071	0.66022	-1.3176	3089.5	22.068	-1.3802	79.914	-63.037	76.346	76.057	21.89	-1.74	-6.098	0.78187	-2.4514	30.068	-4.95
124.96	-3.248	50.662	-6.1386	0.74353	-2.4741	0.015601	-0.010779	0.031065	0.66022	-1.3176	3088.8	22.069	-1.3799	79.914	-63.078	76.346	76.057	21.89	-1.74	-6.098	0.78187	-2.4514	30.068	-4.95
124.96	-3.2471	50.663	-6.1385	0.74348	-2.4739	0.016665	-0.012402	0.031025	0.66022	-1.3176	3088.2	22.07	-1.3795	79.913	-63.119	76.346	76.057	21.89	-1.74	-6.098	0.78187	-2.4514	30.068	-4.95
124.96	-3.2462	50.665	-6.1384	0.74341	-2.4738	0.017705	-0.014007	0.03095	0.66022	-1.3176	3087.5	22.071	-1.3791	79.912	-63.16	76.346	76.057	21.89	-1.74	-6.098	0.78187	-2.4514	30.068	-4.95
124.95	-3.2454	50.666	-6.1383	0.74334	-2.4736	0.01872	-0.015595	0.030841	0.66022	-1.3176	3086.8	22.071	-1.3788	79.912	-63.2	76.346	76.057	21.89	-1.74	-6.098	0.78187	-2.4514	30.068	-4.95
124.95	-3.2446	50.668	-6.1383	0.74325	-2.4735	0.019709	-0.017162	0.030698	0.66022	-1.3176	3086.1	22.072	-1.3785	79.911	-63.241	76.346	76.057	21.89	-1.74	-6.098	0.78187	-2.4514	30.068	-4.95
124.95	-3.2439	50.669	-6.1382	0.74316	-2.4733	0.020671	-0.018708	0.030521	0.66022	-1.3176	3085.5	22.073	-1.3782	79.91	-63.281	76.347	76.057	21.89	-1.74	-6.098	0.78187	-2.4514	30.068	-4.95
124.95	-3.2432	50.67	-6.138	0.74307	-2.4732	0.021605	-0.02023	0.030311	0.66022	-1.3176	3084.8	22.074	-1.3779	79.91	-63.321	76.347	76.057	21.89	-1.74	-6.098	0.78187	-2.4514	30.068	-4.95
124.95	-3.2425	50.672	-6.1379	0.74296	-2.473	0.02251	-0.021728	0.030068	0.66022	-1.3176	3084.1	22.075	-1.3776	79.909	-63.361	76.347	76.057	21.89	-1.74	-6.098	0.78187	-2.4514	30.068	-4.95
124.95	-3.2418	50.673	-6.1378	0.74285	-2.4729	0.023385	-0.023199	0.029793	0.66022	-1.3176	3083.5	22.076	-1.3773	79.908	-63.4	76.347	76.057	21.89	-1.74	-6.098	0.78187	-2.4514	30.068	-4.95
124.94	-3.2411	50.675	-6.1377	0.74273	-2.4727	0.024229	-0.024641	0.029485	0.66022	-1.3176	3082.8	22.077	-1.3771	79.908	-63.439	76.347	76.057	21.89	-1.74	-6.098	0.78187	-2.4514	30.068	-4.95
124.94	-3.2405	50.676	-6.1376	0.7426	-2.4726	0.025042	-0.026055	0.029146	0.66022	-1.3176	3082.1	22.077	-1.3768	79.907	-63.477	76.347	76.057	21.89	-1.74	-6.098	0.78187	-2.4514	30.068	-4.95
124.94	-3.24	50.678	-6.1375	0.74247	-2.4724	0.025822	-0.027437	0.028776	0.66022	-1.3176	3081.4	22.078	-1.3766	79.906	-63.515	76.347	76.057	21.89	-1.74	-6.098	0.78187	-2.4514	30.068	-4.95
124.94	-3.2394	50.679	-6.1373	0.74233	-2.4723	0.026569	-0.028787	0.028375	0.66022	-1.3176	3080.8	22.079	-1.3764	79.906	-63.552	76.348	76.057	21.89	-1.74	-6.098	0.78187	-2.4514	30.068	-4.95
124.94	-3.2389	50.681	-6.1372	0.74218	-2.4721	0.027283	-0.030104	0.027944	0.66022	-1.3176	3080.1	22.08	-1.3761	79.905	-63.589	76.348	76.057	21.89	-1.74	-6.098	0.78187	-2.4514	30.068	-4.95
124.94	-3.2384	50.682	-6.137	0.74203	-2.472	0.027962	-0.031385	0.027484	0.66022	-1.3176	3079.4	22.081	-1.3759	79.904	-63.625	76.348	76.057	21.89	-1.74	-6.098	0.78187	-2.4514	30.068	-4.95
124.93	-3.2379	50.683	-6.1369	0.74187	-2.4719	0.028605	-0.032631	0.026994	0.66022	-1.3176	3078.7	22.082	-1.3758	79.904	-63.66	76.348	76.057	21.89	-1.74	-6.098	0.78187	-2.4514	30.068	-4.95
124.93	-3.2375	50.685	-6.1368	0.7417	-2.4717	0.029213	-0.033838	0.026477	0.66022	-1.3176	3078.1	22.082	-1.3756	79.903	-63.694	76.348	76.057	21.89	-1.74	-6.098	0.78187	-2.4514	30.068	-4.95
124.93	-3.2371	50.686	-6.1366	0.74153	-2.4716	0.029785	-0.035008	0.025932	0.66022	-1.3176	3077.4	22.083	-1.3754	79.902	-63.727	76.348	76.057	21.89	-1.74	-6.098	0.78187	-2.4514	30.068	-4.95
124.93	-3.2367	50.688	-6.1365	0.74135	-2.4715	0.030321	-0.036137	0.02536	0.66022	-1.3176	3076.7	22.084	-1.3753	79.902	-63.759	76.348	76.057	21.89	-1.74	-6.098	0.78187	-2.4514	30.068	-4.95
124.93	-3.2364	50.689	-6.1363	0.74117	-2.4713	0.030819	-0.037225	0.024762	0.66022	-1.3176	3076.1	22.085	-1.3751	79.901	-63.791	76.349	76.057	21.89	-1.74	-6.098	0.78187	-2.4514	30.068	-4.95
124.92	-3.2361	50.69	-6.1362	0.74098	-2.4712	0.031279	-0.038272	0.024139	0.66022	-1.3176	3075.4	22.086	-1.375	79.901	-63.821	76.349	76.057	21.89	-1.74	-6.098	0.78187	-2.4514	30.068	-4.95
124.92	-3.2358	50.692	-6.136	0.74079	-2.4711	0.031701	-0.039275	0.023492	0.66022	-1.3176	3074.7	22.086	-1.3749	79.9	-63.85	76.349	76.057	21.89	-1.74	-6.098	0.78187	-2.4514	30.068	-4.95
124.92	-3.2355	50.693	-6.1358	0.74059	-2.471	0.032085	-0.040235	0.02282	0.66022	-1.3176	3074.0	22.087	-1.3748	79.899	-63.878	76.349	76.057	21.89	-1.74	-6.098	0.78187	-2.4514	30.068	-4.95
124.92	-3.2353	50.694	-6.1357	0.74038	-2.4709	0.032431	-0.04115	0.022126	0.66022	-1.3176	3073.4	22.088	-1.3747	79.899	-63.905	76.349	76.057	21.89	-1.74	-6.098	0.78187	-2.4514	30.068	-4.95
124.92	-3.2351	50.695	-6.1355	0.74018	-2.4708	0.032738	-0.04202	0.021409	0.66022	-1.3176	3072.7	22.089	-1.3747	79.898	-63.93	76.349	76.057	21.89	-1.74	-6.098	0.78187	-2.4514	30.068	-4.95
124.92	-3.2349	50.697	-6.1354	0.73996	-2.4707	0.033005	-0.042843	0.020672	0.66022	-1.3176	3072.0	22.09	-1.3746	79.897	-63.955	76.349	76.057	21.89	-1.74	-6.098	0.78187	-2.4514	30.068	-4.95
124.91	-3.2348	50.698	-6.1352	0.73975	-2.4706	0.033234	-0.043619	0.019914	0.66022	-1.3176	3071.3	22.09	-1.3745	79.897	-63.977	76.35	76.057	21.89	-1.74	-6.098	0.78187	-2.4514	30.068	-4.95
124.91	-3.2347	50.699	-6.135	0.73953	-2.4705	0.033423	-0.044348	0.019136	0.66022	-1.3176	3070.7	22.091	-1.3745	79.896	-63.999	76.35	76.057	21.89	-1.74	-6.098	0.78187	-2.4514	30.068	-4.95
124.91	-3.2346	50.7	-6.1349	0.7393	-2.4704	0.033573	-0.045028	0.018341	0.66022	-1.3176	3070.0	22.092	-1.3745	79.895	-64.019	76.35	76.057	21.89	-1.74	-6.098	0.78187	-2.4514	30.068	-4.95
124.91	-3.2345	50.701	-6.1347	0.73908	-2.4703	0.033683	-0.045659	0.017527	0.66022	-1.3176	3069.3	22.092	-1.3745	79.895	-64.037	76.35	76.057	21.89	-1.74	-6.098	0.78187	-2.4514	30.068	-4.95
124.91	-3.2345	50.702	-6.1345	0.73885	-2.4702	0.033754	-0.04624	0.016697	0.66022	-1.3176	3068.7	22.093	-1.3745	79.894	-64.054	76.35	76.057	21.89	-1.74	-6.098	0.78187	-2.4514	30.068	-4.95
124.91	-3.2345	50.703	-6.1343	0.73861	-2.4701	0.033786	-0.046772	0.015852	0.66022	-1.3176	3068.0	22.094	-1.3745	79.893	-64.07	76.35	76.057	21.89	-1.74	-6.098	0.78187	-2.4514	30.068	-4.95
124.91	-3.2345	50.704	-6.1342	0.73838	-2.47	0.033779	-0.047254	0.014991	0.66022	-1.3176	3067.3	22.094	-1.3745	79.893	-64.083	76.351	76.057	21.89	-1.74	-6.098	0.78187	-2.4514	30.068	-4.95
124.9	-3.2345	50.705	-6.134	0.73814	-2.47	0.033732	-0.047684	0.014117	0.66022	-1.3176	3066.6	22.095	-1.3745	79.892	-64.095	76.351	76.057	21.89	-1.74	-6.098	0.78187	-2.4514	30.068	-4.95
124.9	-3.2346	50.706	-6.1338	0.7379	-2.4699	0.033647	-0.048064	0.01323	0.66022	-1.3176	3066.0	22.095	-1.3745	79.892	-64.106	76.351	76.057	21.89	-1.74	-6.098	0.78187	-2.4514	30.068	-4.95
124.9	-3.2347	50.707	-6.1337	0.73766	-2.4698	0.033523	-0.048393	0.012332	0.66022	-1.3176	3065.3	22.096	-1.3746	79.891	-64.115	76.351	76.057	21.89	-1.74	-6.098	0.78187	-2.4514	30.068	-4.95
124.9	-3.2348	50.708	-6.1335	0.73742	-2.4698	0.03336	-0.04867	0.011423	0.66022	-1.3176	3064.6	22.097	-1.3747	79.89	-64.122	76.351	76.057	21.89	-1.74	-6.098	0.78187	-2.4514	30.068	-4.95
124.9	-3.2349	50.708	-6.1333	0.73718	-2.4697	0.03316	-0.048895	0.010504	0.66022	-1.3176	3063.9	22.097	-1.3747	79.89	-64.127	76.351	76.057	21.89	-1.74	-6.098	0.78187	-2.4514	30.068	-4.95
124.9	-3.2351	50.709	-6.1332	0.73693	-2.4697	0.032922	-0.049069	0.0095767	0.66022	-1.3176	3063.3	22.098	-1.3748	79.889	-64.131	76.351	76.057	21.89	-1.74	-6.098	0.78187	-2.4514	30.068	-4.95
124.89	-3.2352	50.71	-6.133	0.73668	-2.4696	0.032646	-0.049192	0.0086417	0.66022	-1.3176	3062.6	22.098	-1.3749	79.888	-64.132	76.352	76.057	21.89	-1.74	-6.098	0.78187	-2.4514	30.068	-4.95
124.89	-3.2354	50.71	-6.1328	0.73644	-2.4696	0.032334	-0.049263	0.0077002	0.66022	-1.3176	3061.9	22.098	-1.375	79.888	-64.133	76.352	76.057	21.89	-1.74	-6.098	0.78187	-2.4514	30.068	-4.95
124.89	-3.2357	50.711	-6.1327	0.73619	-2.4695	0.031985	-0.049282	0.0067532	0.66022	-1.3176	3061.3	22.099	-1.3751	79.887	-64.131	76.352	76.057	21.89	-1.74	-6.098	0.78187	-2.4514	30.068	-4.95
124.89	-3.2359	50.711	-6.1325	0.73595	-2.4695	0.0316	-0.04925	0.0058017	0.66022	-1.3176	3060.6	22.099	-1.3752	79.886	-64.128	76.352	76.057	21.89	-1.74	-6.098	0.78187	-2.4514	30.068	-4.95
124.89	-3.2362	50.712	-6.1324	0.7357	-2.4695	0.03118	-0.049166	0.0048467	0.66022	-1.3176	3059.9	22.1	-1.3753	79.886	-64.123	76.352	76.057	21.89	-1.74	-6.098	0.78187	-2.4514	30.068	-4.95
124.89	-3.2364	50.712	-6.1322	0.73545	-2.4695	0.030725	-0.049032	0.0038894	0.66022	-1.3176	3059.2	22.1	-1.3754	79.885	-64.116	76.352	76.057	21.89	-1.74	-6.098	0.78187	-2.4514	30.068	-4.95
124.89	-3.2367	50.712	-6.1321	0.73521	-2.4694	0.030236	-0.048847	0.0029307	0.66022	-1.3176	3058.6	22.1	-1.3756	79.884	-64.108	76.353	76.057	21.89	-1.74	-6.098	0.78187	-2.4514	30.068	-4.95
124.89	-3.237	50.712	-6.1319	0.73497	-2.4694	0.029713	-0.048611	0.0019717	0.66022	-1.3176	3057.9	22.101	-1.3757	79.884	-64.098	76.353	76.057	21.89	-1.74	-6.098	0.78187	-2.4514	30.068	-4.95
124.88	-3.2374	50.713	-6.1318	0.73472	-2.4694	0.029157	-0.048326	0.0010134	0.66022	-1.3176	3057.2	22.101	-1.3759	79.883	-64.086	76.353	76.057	21.89	-1.74	-6.098	0.78187	-2.4514	30.068	-4.95
124.88	-3.2377	50.713	-6.1316	0.73448	-2.4694	0.028569	-0.047991	5.683e-05	0.66022	-1.3176	3056.5	22.101	-1.376	79.882	-64.073	76.353	76.057	21.89	-1.74	-6.098	0.78187	-2.4514	30.068	-4.95
124.88	-3.2381	50.713	-6.1315	0.73424	-2.4694	0.02795	-0.047607	-0.00089695	0.66022	-1.3176	3055.9	22.101	-1.3762	79.882	-64.058	76.353	76.057	21.89	-1.74	-6.098	0.78187	-2.4514	30.068	-4.95
124.88	-3.2384	50.713	-6.1313	0.73401	-2.4694	0.0273	-0.047175	-0.0018469	0.66022	-1.3176	3055.2	22.102	-1.3764	79.881	-64.042	76.353	76.057	21.89	-1.74	-6.098	0.78187	-2.4514	30.068	-4.95
124.88	-3.2388	50.713	-6.1312	0.73377	-2.4694	0.02662	-0.046694	-0.0027921	0.66022	-1.3176	3054.5	22.102	-1.3765	79.881	-64.024	76.353	76.057	21.89	-1.74	-6.098	0.78187	-2.4514	30.068	-4.95
124.88	-3.2392	50.713	-6.1311	0.73354	-2.4695	0.025911	-0.046167	-0.0037315	0.66022	-1.3176	3053.9	22.102	-1.3767	79.88	-64.005	76.354	76.057	21.89	-1.74	-6.098	0.78187	-2.4514	30.068	-4.95
124.88	-3.2396	50.713	-6.1309	0.73331	-2.4695	0.025174	-0.045593	-0.0046642	0.66022	-1.3176	3053.2	22.102	-1.3769	79.879	-63.984	76.354	76.057	21.89	-1.74	-6.098	0.78187	-2.4514	30.068	-4.95
124.88	-3.2401	50.712	-6.1308	0.73308	-2.4695	0.024409	-0.044973	-0.005589	0.66022	-1.3176	3052.5	22.102	-1.3771	79.879	-63.962	76.354	76.057	21.89	-1.74	-6.098	0.78187	-2.4514	30.068	-4.95
124.87	-3.2405	50.712	-6.1307	0.73286	-2.4695	0.023618	-0.044308	-0.0065051	0.66022	-1.3176	3051.8	22.102	-1.3773	79.878	-63.939	76.354	76.057	21.89	-1.74	-6.098	0.78187	-2.4514	30.068	-4.95
124.87	-3.2409	50.712	-6.1306	0.73264	-2.4696	0.022802	-0.043599	-0.0074115	0.66022	-1.3176	3051.2	22.102	-1.3775	79.877	-63.915	76.354	76.057	21.89	-1.74	-6.098	0.78187	-2.4514	30.068	-4.95
124.87	-3.2414	50.711	-6.1305	0.73242	-2.4696	0.021961	-0.042847	-0.0083073	0.66022	-1.3176	3050.5	22.102	-1.3777	79.877	-63.889	76.354	76.057	21.89	-1.74	-6.098	0.78187	-2.4514	30.068	-4.95
124.87	-3.2418	50.711	-6.1304	0.73221	-2.4697	0.021097	-0.042052	-0.0091915	0.66022	-1.3176	3049.8	22.102	-1.3779	79.876	-63.862	76.354	76.057	21.89	-1.74	-6.098	0.78187	-2.4514	30.068	-4.95
124.87	-3.2423	50.71	-6.1303	0.732	-2.4697	0.02021	-0.041216	-0.010063	0.66022	-1.3176	3049.1	22.102	-1.3781	79.875	-63.835	76.354	76.057	21.89	-1.74	-6.098	0.78187	-2.4514	30.068	-4.95
124.87	-3.2428	50.71	-6.1302	0.7318	-2.4698	0.019301	-0.040339	-0.010922	0.66022	-1.3176	3048.5	22.102	-1.3783	79.875	-63.806	76.355	76.057	21.89	-1.74	-6.098	0.78187	-2.4514	30.068	-4.95
124.87	-3.2433	50.709	-6.1301	0.7316	-2.4698	0.018372	-0.039422	-0.011766	0.66022	-1.3176	3047.8	22.102	-1.3785	79.874	-63.776	76.355	76.057	21.89	-1.74	-6.098	0.78187	-2.4514	30.068	-4.95
124.87	-3.2437	50.708	-6.13	0.73141	-2.4699	0.017424	-0.038468	-0.012595	0.66022	-1.3176	3047.1	22.102	-1.3788	79.873	-63.745	76.355	76.057	21.89	-1.74	-6.098	0.78187	-2.4514	30.068	-4.95
124.87	-3.2442	50.708	-6.1299	0.73122	-2.4699	0.016457	-0.037476	-0.013408	0.66022	-1.3176	3046.5	22.102	-1.379	79.873	-63.714	76.355	76.057	21.89	-1.74	-6.098	0.78187	-2.4514	30.068	-4.95
124.87	-3.2447	50.707	-6.1298	0.73103	-2.47	0.015473	-0.036448	-0.014204	0.66022	-1.3176	3045.8	22.102	-1.3792	79.872	-63.682	76.355	76.057	21.89	-1.74	-6.098	0.78187	-2.4514	30.068	-4.95
124.86	-3.2452	50.706	-6.1297	0.73085	-2.4701	0.014473	-0.035385	-0.014982	0.66022	-1.3176	3045.1	22.101	-1.3794	79.871	-63.649	76.355	76.057	21.89	-1.74	-6.098	0.78187	-2.4514	30.068	-4.95
124.86	-3.2457	50.705	-6.1297	0.73068	-2.4702	0.013458	-0.034288	-0.015742	0.66022	-1.3176	3044.4	22.101	-1.3796	79.87	-63.615	76.355	76.057	21.89	-1.74	-6.098	0.78187	-2.4514	30.068	-4.95
124.86	-3.2462	50.704	-6.1296	0.73051	-2.4702	0.012429	-0.033158	-0.016483	0.66022	-1.3176	3043.8	22.101	-1.3799	79.87	-63.581	76.355	76.057	21.89	-1.74	-6.098	0.78187	-2.4514	30.068	-4.95
124.86	-3.2467	50.703	-6.1295	0.73035	-2.4703	0.011388	-0.031998	-0.017204	0.66022	-1.3176	3043.1	22.101	-1.3801	79.869	-63.546	76.356	76.057	21.89	-1.74	-6.098	0.78187	-2.4514	30.068	-4.95
124.86	-3.2471	50.702	-6.1295	0.73019	-2.4704	0.010335	-0.030807	-0.017905	0.66022	-1.3176	3042.4	22.1	-1.3803	79.868	-63.51	76.356	76.057	21.89	-1.74	-6.098	0.78187	-2.4514	30.068	-4.95
124.86	-3.2476	50.701	-6.1294	0.73004	-2.4705	0.0092713	-0.029588	-0.018584	0.66022	-1.3176	3041.8	22.1	-1.3805	79.868	-63.475	76.356	76.057	21.89	-1.74	-6.098	0.78187	-2.4514	30.068	-4.95
124.86	-3.2481	50.699	-6.1294	0.72989	-2.4706	0.0081985	-0.028342	-0.019241	0.66022	-1.3176	3041.1	22.1	-1.3807	79.867	-63.439	76.356	76.057	21.89	-1.74	-6.098	0.78187	-2.4514	30.068	-4.95
124.86	-3.2486	50.698	-6.1294	0.72975	-2.4707	0.0071177	-0.02707	-0.019875	0.66022	-1.3176	3040.4	22.099	-1.3809	79.866	-63.402	76.356	76.057	21.89	-1.74	-6.098	0.78187	-2.4514	30.068	-4.95
124.86	-3.249	50.697	-6.1293	0.72962	-2.4708	0.0060301	-0.025773	-0.020486	0.66022	-1.3176	3039.7	22.099	-1.3811	79.866	-63.365	76.356	76.057	21.89	-1.74	-6.098	0.78187	-2.4514	30.068	-4.95
124.86	-3.2495	50.695	-6.1293	0.7295	-2.4709	0.0049368	-0.024453	-0.021074	0.66022	-1.3176	3039.1	22.098	-1.3813	79.865	-63.328	76.356	76.057	21.89	-1.74	-6.098	0.78187	-2.4514	30.068	-4.95
124.86	-3.25	50.694	-6.1293	0.72938	-2.471	0.003839	-0.023112	-0.021636	0.66022	-1.3176	3038.4	22.098	-1.3816	79.864	-63.291	76.356	76.057	21.89	-1.74	-6.098	0.78187	-2.4514	30.068	-4.95
124.86	-3.2504	50.692	-6.1293	0.72927	-2.4711	0.002738	-0.021751	-0.022174	0.66022	-1.3176	3037.7	22.097	-1.3818	79.864	-63.253	76.356	76.057	21.89	-1.74	-6.098	0.78187	-2.4514	30.068	-4.95
124.86	-3.2508	50.691	-6.1293	0.72916	-2.4712	0.0016348	-0.020371	-0.022686	0.66022	-1.3176	3037.1	22.097	-1.382	79.863	-63.216	76.356	76.057	21.89	-1.74	-6.098	0.78187	-2.4514	30.068	-4.95
124.85	-3.2513	50.689	-6.1292	0.72906	-2.4713	0.00053079	-0.018974	-0.023172	0.66022	-1.3176	3036.4	22.096	-1.3821	79.862	-63.178	76.357	76.057	21.89	-1.74	-6.098	0.78187	-2.4514	30.068	-4.95
124.85	-3.2517	50.688	-6.1292	0.72897	-2.4715	-0.00057296	-0.017561	-0.023632	0.66022	-1.3176	3035.7	22.096	-1.3823	79.861	-63.141	76.357	76.057	21.89	-1.74	-6.098	0.78187	-2.4514	30.068	-4.95
124.85	-3.2521	50.686	-6.1293	0.72889	-2.4716	-0.0016752	-0.016135	-0.024065	0.66022	-1.3176	3035.0	22.095	-1.3825	79.861	-63.103	76.357	76.057	21.89	-1.74	-6.098	0.78187	-2.4514	30.068	-4.95
124.85	-3.2525	50.684	-6.1293	0.72881	-2.4717	-0.0027748	-0.014696	-0.02447	0.66022	-1.3176	3034.4	22.095	-1.3827	79.86	-63.066	76.357	76.057	21.89	-1.74	-6.098	0.78187	-2.4514	30.068	-4.95
124.85	-3.2528	50.682	-6.1293	0.72874	-2.4718	-0.0038705	-0.013246	-0.024848	0.66022	-1.3176	3033.7	22.094	-1.3829	79.859	-63.028	76.357	76.057	21.89	-1.74	-6.098	0.78187	-2.4514	30.068	-4.95
124.85	-3.2532	50.681	-6.1293	0.72868	-2.4719	-0.0049613	-0.011787	-0.025198	0.66022	-1.3176	3033.0	22.093	-1.383	79.859	-62.991	76.357	76.057	21.89	-1.74	-6.098	0.78187	-2.4514	30.068	-4.95
124.85	-3.2535	50.679	-6.1293	0.72862	-2.4721	-0.0060458	-0.01032	-0.025519	0.66022	-1.3176	3032.4	22.093	-1.3832	79.858	-62.954	76.357	76.057	21.89	-1.74	-6.098	0.78187	-2.4514	30.068	-4.95
124.85	-3.2539	50.677	-6.1294	0.72857	-2.4722	-0.007123	-0.008847	-0.025811	0.66022	-1.3176	3031.7	22.092	-1.3833	79.857	-62.917	76.357	76.057	21.89	-1.74	-6.098	0.78187	-2.4514	30.068	-4.95
124.85	-3.2542	50.675	-6.1294	0.72853	-2.4723	-0.0081918	-0.0073694	-0.026075	0.66022	-1.3176	3031.0	22.091	-1.3835	79.856	-62.881	76.357	76.057	21.89	-1.74	-6.098	0.78187	-2.4514	30.068	-4.95
124.85	-3.2545	50.673	-6.1294	0.7285	-2.4725	-0.0092509	-0.0058889	-0.02631	0.66022	-1.3176	3030.3	22.091	-1.3836	79.856	-62.845	76.357	76.057	21.89	-1.74	-6.098	0.78187	-2.4514	30.068	-4.95
124.85	-3.2548	50.671	-6.1295	0.72847	-2.4726	-0.010299	-0.004407	-0.026515	0.66022	-1.3176	3029.7	22.09	-1.3838	79.855	-62.809	76.357	76.057	21.89	-1.74	-6.098	0.78187	-2.4514	30.068	-4.95
124.85	-3.255	50.669	-6.1295	0.72846	-2.4727	-0.011336	-0.0029254	-0.02669	0.66022	-1.3176	3029.0	22.089	-1.3839	79.854	-62.773	76.357	76.057	21.89	-1.74	-6.098	0.78187	-2.4514	30.068	-4.95
124.85	-3.2552	50.667	-6.1296	0.72845	-2.4729	-0.012359	-0.0014456	-0.026836	0.66022	-1.3176	3028.3	22.089	-1.384	79.854	-62.738	76.358	76.057	21.89	-1.74	-6.098	0.78187	-2.4514	30.068	-4.95
124.85	-3.2555	50.665	-6.1297	0.72844	-2.473	-0.013369	3.075e-05	-0.026952	0.66022	-1.3176	3027.7	22.088	-1.3841	79.853	-62.703	76.358	76.057	21.89	-1.74	-6.098	0.78187	-2.4514	30.068	-4.95
124.85	-3.2557	50.662	-6.1297	0.72845	-2.4731	-0.014364	0.0015021	-0.027039	0.66022	-1.3176	3027.0	22.087	-1.3842	79.852	-62.669	76.358	76.057	21.89	-1.74	-6.098	0.78187	-2.4514	30.068	-4.95
124.85	-3.2558	50.66	-6.1298	0.72846	-2.4733	-0.015342	0.0029668	-0.027095	0.66022	-1.3176	3026.3	22.086	-1.3843	79.851	-62.635	76.358	76.057	21.89	-1.74	-6.098	0.78187	-2.4514	30.068	-4.95
124.85	-3.256	50.658	-6.1299	0.72848	-2.4734	-0.016303	0.0044233	-0.027122	0.66022	-1.3176	3025.6	22.086	-1.3844	79.851	-62.602	76.358	76.057	21.89	-1.74	-6.098	0.78187	-2.4514	30.068	-4.95
124.85	-3.2561	50.656	-6.13	0.7285	-2.4735	-0.017247	0.0058701	-0.027119	0.66022	-1.3176	3025.0	22.085	-1.3844	79.85	-62.569	76.358	76.057	21.89	-1.74	-6.098	0.78187	-2.4514	30.068	-4.95
124.85	-3.2562	50.654	-6.1301	0.72853	-2.4737	-0.018171	0.0073055	-0.027086	0.66022	-1.3176	3024.3	22.084	-1.3845	79.849	-62.537	76.358	76.057	21.89	-1.74	-6.098	0.78187	-2.4514	30.068	-4.95
124.85	-3.2563	50.651	-6.1302	0.72857	-2.4738	-0.019075	0.0087281	-0.027023	0.66022	-1.3176	3023.6	22.083	-1.3845	79.848	-62.506	76.358	76.057	21.89	-1.74	-6.098	0.78187	-2.4514	30.068	-4.95
124.84	-3.2564	50.649	-6.1303	0.72862	-2.4739	-0.019958	0.010136	-0.02693	0.66022	-1.3176	3023.0	22.082	-1.3846	79.848	-62.475	76.358	76.057	21.89	-1.74	-6.098	0.78187	-2.4514	30.068	-4.95
124.84	-3.2564	50.647	-6.1304	0.72868	-2.4741	-0.020819	0.011529	-0.026809	0.66022	-1.3176	3022.3	22.081	-1.3846	79.847	-62.444	76.358	76.057	21.89	-1.74	-6.098	0.78187	-2.4514	30.068	-4.95
124.84	-3.2564	50.645	-6.1305	0.72874	-2.4742	-0.021657	0.012904	-0.026658	0.66022	-1.3176	3021.6	22.081	-1.3846	79.846	-62.415	76.358	76.057	21.89	-1.74	-6.098	0.78187	-2.4514	30.068	-4.95
124.84	-3.2564	50.642	-6.1306	0.7288	-2.4743	-0.022472	0.01426	-0.026477	0.66022	-1.3176	3020.9	22.08	-1.3846	79.846	-62.386	76.358	76.057	21.89	-1.74	-6.098	0.78187	-2.4514	30.068	-4.95
124.84	-3.2563	50.64	-6.1307	0.72888	-2.4745	-0.023262	0.015596	-0.026269	0.66022	-1.3176	3020.3	22.079	-1.3846	79.845	-62.358	76.358	76.057	21.89	-1.74	-6.098	0.78187	-2.4514	30.068	-4.95
124.84	-3.2562	50.638	-6.1308	0.72896	-2.4746	-0.024027	0.01691	-0.026031	0.66022	-1.3176	3019.6	22.078	-1.3846	79.844	-62.33	76.358	76.057	21.89	-1.74	-6.098	0.78187	-2.4514	30.068	-4.95
124.84	-3.2561	50.635	-6.1309	0.72905	-2.4747	-0.024766	0.018201	-0.025765	0.66022	-1.3176	3018.9	22.077	-1.3846	79.843	-62.303	76.358	76.057	21.89	-1.74	-6.098	0.78187	-2.4514	30.068	-4.95
124.84	-3.256	50.633	-6.1311	0.72914	-2.4749	-0.025478	0.019468	-0.025472	0.66022	-1.3176	3018.3	22.076	-1.3845	79.843	-62.277	76.358	76.057	21.89	-1.74	-6.098	0.78187	-2.4514	30.068	-4.95
124.84	-3.2559	50.631	-6.1312	0.72924	-2.475	-0.026162	0.020708	-0.02515	0.66022	-1.3176	3017.6	22.075	-1.3845	79.842	-62.252	76.359	76.057	21.89	-1.74	-6.098	0.78187	-2.4514	30.068	-4.95
124.84	-3.2557	50.628	-6.1313	0.72935	-2.4751	-0.026818	0.021922	-0.024802	0.66022	-1.3176	3016.9	22.075	-1.3844	79.841	-62.227	76.359	76.057	21.89	-1.74	-6.098	0.78187	-2.4514	30.068	-4.95
124.84	-3.2555	50.626	-6.1315	0.72946	-2.4752	-0.027445	0.023107	-0.024427	0.66022	-1.3176	3016.2	22.074	-1.3843	79.84	-62.204	76.359	76.057	21.89	-1.74	-6.098	0.78187	-2.4514	30.068	-4.95
124.84	-3.2552	50.624	-6.1316	0.72958	-2.4754	-0.028043	0.024262	-0.024026	0.66022	-1.3176	3015.6	22.073	-1.3842	79.84	-62.181	76.359	76.057	21.89	-1.74	-6.098	0.78187	-2.4514	30.068	-4.95
124.84	-3.2549	50.621	-6.1317	0.7297	-2.4755	-0.02861	0.025387	-0.023598	0.66022	-1.3176	3014.9	22.072	-1.3841	79.839	-62.159	76.359	76.057	21.89	-1.74	-6.098	0.78187	-2.4514	30.068	-4.95
124.84	-3.2546	50.619	-6.1319	0.72983	-2.4756	-0.029147	0.026479	-0.023146	0.66022	-1.3176	3014.2	22.071	-1.384	79.838	-62.138	76.359	76.057	21.89	-1.74	-6.098	0.78187	-2.4514	30.068	-4.95
124.84	-3.2543	50.617	-6.132	0.72997	-2.4757	-0.029652	0.027538	-0.022669	0.66022	-1.3176	3013.6	22.07	-1.3839	79.837	-62.117	76.359	76.057	21.89	-1.74	-6.098	0.78187	-2.4514	30.068	-4.95
124.84	-3.2539	50.614	-6.1322	0.73011	-2.4758	-0.030126	0.028562	-0.022167	0.66022	-1.3176	3012.9	22.07	-1.3837	79.837	-62.098	76.359	76.057	21.89	-1.74	-6.098	0.78187	-2.4514	30.068	-4.95
124.84	-3.2536	50.612	-6.1323	0.73025	-2.4759	-0.030568	0.029551	-0.021642	0.66022	-1.3176	3012.2	22.069	-1.3836	79.836	-62.079	76.359	76.057	21.89	-1.74	-6.098	0.78187	-2.4514	30.068	-4.95
124.84	-3.2531	50.61	-6.1325	0.7304	-2.476	-0.030977	0.030504	-0.021094	0.66022	-1.3176	3011.6	22.068	-1.3834	79.835	-62.062	76.359	76.057	21.89	-1.74	-6.098	0.78187	-2.4514	30.068	-4.95
124.84	-3.2527	50.608	-6.1326	0.73056	-2.4761	-0.031353	0.031419	-0.020523	0.66022	-1.3176	3010.9	22.067	-1.3832	79.834	-62.045	76.359	76.057	21.89	-1.74	-6.098	0.78187	-2.4514	30.068	-4.95
124.84	-3.2522	50.605	-6.1328	0.73072	-2.4762	-0.031695	0.032295	-0.019931	0.66022	-1.3176	3010.2	22.066	-1.383	79.834	-62.029	76.359	76.057	21.89	-1.74	-6.098	0.78187	-2.4514	30.068	-4.95
124.84	-3.2517	50.603	-6.133	0.73088	-2.4763	-0.032004	0.033132	-0.019317	0.66022	-1.3176	3009.5	22.065	-1.3828	79.833	-62.014	76.359	76.057	21.89	-1.74	-6.098	0.78187	-2.4514	30.068	-4.95
124.84	-3.2512	50.601	-6.1331	0.73105	-2.4764	-0.032279	0.033929	-0.018683	0.66022	-1.3176	3008.9	22.065	-1.3826	79.832	-62.0	76.359	76.057	21.89	-1.74	-6.098	0.78187	-2.4514	30.068	-4.95
124.84	-3.2506	50.599	-6.1333	0.73122	-2.4765	-0.03252	0.034684	-0.01803	0.66022	-1.3176	3008.2	22.064	-1.3824	79.831	-61.987	76.359	76.057	21.89	-1.74	-6.098	0.78187	-2.4514	30.068	-4.95
124.83	-3.25	50.597	-6.1334	0.7314	-2.4766	-0.032727	0.035397	-0.017357	0.66022	-1.3176	3007.5	22.063	-1.3822	79.831	-61.975	76.359	76.057	21.89	-1.74	-6.098	0.78187	-2.4514	30.068	-4.95
124.83	-3.2494	50.595	-6.1336	0.73158	-2.4767	-0.032898	0.036068	-0.016667	0.66022	-1.3176	3006.9	22.062	-1.3819	79.83	-61.964	76.359	76.057	21.89	-1.74	-6.098	0.78187	-2.4514	30.068	-4.95
124.83	-3.2487	50.593	-6.1338	0.73176	-2.4768	-0.033035	0.036696	-0.015959	0.66022	-1.3176	3006.2	22.062	-1.3816	79.829	-61.953	76.359	76.057	21.89	-1.74	-6.098	0.78187	-2.4514	30.068	-4.95
124.83	-3.2481	50.591	-6.1339	0.73194	-2.4769	-0.033138	0.037279	-0.015235	0.66022	-1.3176	3005.5	22.061	-1.3814	79.828	-61.944	76.359	76.057	21.89	-1.74	-6.098	0.78187	-2.4514	30.068	-4.95
124.83	-3.2474	50.589	-6.1341	0.73213	-2.4769	-0.033205	0.037818	-0.014494	0.66022	-1.3176	3004.9	22.06	-1.3811	79.828	-61.936	76.359	76.057	21.89	-1.74	-6.098	0.78187	-2.4514	30.068	-4.95
124.83	-3.2466	50.587	-6.1343	0.73232	-2.477	-0.033237	0.038311	-0.013739	0.66022	-1.3176	3004.2	22.06	-1.3808	79.827	-61.928	76.359	76.057	21.89	-1.74	-6.098	0.78187	-2.4514	30.068	-4.95
124.83	-3.2459	50.585	-6.1344	0.73251	-2.4771	-0.033235	0.038759	-0.01297	0.66022	-1.3176	3003.5	22.059	-1.3805	79.826	-61.922	76.36	76.057	21.89	-1.74	-6.098	0.78187	-2.4514	30.068	-4.95
124.83	-3.2451	50.583	-6.1346	0.73271	-2.4771	-0.033198	0.039161	-0.012188	0.66022	-1.3176	3002.8	22.058	-1.3802	79.825	-61.916	76.36	76.057	21.89	-1.74	-6.098	0.78187	-2.4514	30.068	-4.95
124.83	-3.2443	50.581	-6.1348	0.7329	-2.4772	-0.033126	0.039516	-0.011393	0.66022	-1.3176	3002.2	22.058	-1.3798	79.825	-61.912	76.36	76.057	21.89	-1.74	-6.098	0.78187	-2.4514	30.068	-4.95
124.83	-3.2434	50.579	-6.1349	0.7331	-2.4773	-0.033019	0.039825	-0.010587	0.66022	-1.3176	3001.5	22.057	-1.3795	79.824	-61.908	76.36	76.057	21.89	-1.74	-6.098	0.78187	-2.4514	30.068	-4.95
124.83	-3.2426	50.578	-6.1351	0.7333	-2.4773	-0.032878	0.040086	-0.0097707	0.66022	-1.3176	3000.8	22.056	-1.3791	79.823	-61.906	76.36	76.057	21.89	-1.74	-6.098	0.78187	-2.4514	30.068	-4.95
124.83	-3.2417	50.576	-6.1353	0.7335	-2.4773	-0.032703	0.040301	-0.0089447	0.66022	-1.3176	3000.2	22.056	-1.3788	79.822	-61.904	76.36	76.057	21.89	-1.74	-6.098	0.78187	-2.4514	30.068	-4.95
124.83	-3.2408	50.574	-6.1354	0.73371	-2.4774	-0.032494	0.040467	-0.0081099	0.66022	-1.3176	2999.5	22.055	-1.3784	79.822	-61.903	76.36	76.057	21.89	-1.74	-6.098	0.78187	-2.4514	30.068	-4.95
124.83	-3.2398	50.573	-6.1356	0.73391	-2.4774	-0.032251	0.040586	-0.0072675	0.66022	-1.3176	2998.8	22.055	-1.378	79.821	-61.904	76.36	76.057	21.89	-1.74	-6.098	0.78187	-2.4514	30.068	-4.95
124.83	-3.2389	50.571	-6.1357	0.73411	-2.4775	-0.031974	0.040657	-0.0064183	0.66022	-1.3176	2998.2	22.054	-1.3776	79.82	-61.905	76.36	76.057	21.89	-1.74	-6.098	0.78187	-2.4514	30.068	-4.95
124.83	-3.2379	50.569	-6.1359	0.73432	-2.4775	-0.031665	0.040681	-0.0055633	0.66022	-1.3176	2997.5	22.054	-1.3772	79.819	-61.907	76.36	76.057	21.89	-1.74	-6.098	0.78187	-2.4514	30.068	-4.95
124.83	-3.2369	50.568	-6.1361	0.73452	-2.4775	-0.031323	0.040656	-0.0047034	0.66022	-1.3176	2996.8	22.053	-1.3768	79.819	-61.91	76.36	76.057	21.89	-1.74	-6.098	0.78187	-2.4514	30.068	-4.95
124.82	-3.2359	50.567	-6.1362	0.73472	-2.4775	-0.030949	0.040585	-0.0038396	0.66022	-1.3176	2996.1	22.053	-1.3764	79.818	-61.914	76.36	76.057	21.89	-1.74	-6.098	0.78187	-2.4514	30.068	-4.95
124.82	-3.2348	50.565	-6.1364	0.73492	-2.4776	-0.030543	0.040465	-0.0029729	0.66022	-1.3176	2995.5	22.053	-1.3759	79.817	-61.919	76.36	76.057	21.89	-1.74	-6.098	0.78187	-2.4514	30.068	-4.95
124.82	-3.2338	50.564	-6.1365	0.73513	-2.4776	-0.030105	0.040299	-0.0021042	0.66022	-1.3176	2994.8	22.052	-1.3755	79.816	-61.925	76.36	76.057	21.89	-1.74	-6.098	0.78187	-2.4514	30.068	-4.95
124.82	-3.2327	50.563	-6.1367	0.73533	-2.4776	-0.029637	0.040085	-0.0012345	0.66022	-1.3176	2994.1	22.052	-1.3751	79.816	-61.932	76.36	76.057	21.89	-1.74	-6.098	0.78187	-2.4514	30.068	-4.95
124.82	-3.2316	50.561	-6.1368	0.73553	-2.4776	-0.029139	0.039825	-0.00036481	0.66022	-1.3176	2993.5	22.051	-1.3746	79.815	-61.94	76.36	76.057	21.89	-1.74	-6.098	0.78187	-2.4514	30.068	-4.95
124.82	-3.2305	50.56	-6.137	0.73573	-2.4776	-0.028611	0.039518	0.00050395	0.66022	-1.3176	2992.8	22.051	-1.3742	79.814	-61.949	76.36	76.057	21.89	-1.74	-6.098	0.78187	-2.4514	30.068	-4.95
124.82	-3.2294	50.559	-6.1371	0.73592	-2.4776	-0.028054	0.039165	0.0013708	0.66022	-1.3176	2992.1	22.051	-1.3737	79.813	-61.959	76.36	76.057	21.89	-1.74	-6.098	0.78187	-2.4514	30.068	-4.95
124.82	-3.2282	50.558	-6.1372	0.73612	-2.4776	-0.027469	0.038767	0.0022348	0.66022	-1.3176	2991.5	22.051	-1.3732	79.813	-61.969	76.36	76.057	21.89	-1.74	-6.098	0.78187	-2.4514	30.068	-4.95
124.82	-3.2271	50.557	-6.1374	0.73631	-2.4776	-0.026856	0.038324	0.0030949	0.66022	-1.3176	2990.8	22.05	-1.3727	79.812	-61.981	76.361	76.057	21.89	-1.74	-6.098	0.78187	-2.4514	30.068	-4.95
124.82	-3.2259	50.556	-6.1375	0.7365	-2.4775	-0.026216	0.037836	0.0039503	0.66022	-1.3176	2990.1	22.05	-1.3723	79.811	-61.993	76.361	76.057	21.89	-1.74	-6.098	0.78187	-2.4514	30.068	-4.95
124.82	-3.2248	50.555	-6.1376	0.73669	-2.4775	-0.02555	0.037305	0.0047999	0.66022	-1.3176	2989.4	22.05	-1.3718	79.811	-62.006	76.361	76.057	21.89	-1.74	-6.098	0.78187	-2.4514	30.068	-4.95
124.81	-3.2236	50.555	-6.1378	0.73687	-2.4775	-0.024859	0.03673	0.0056428	0.66022	-1.3176	2988.8	22.05	-1.3713	79.81	-62.02	76.361	76.057	21.89	-1.74	-6.098	0.78187	-2.4514	30.068	-4.95
124.81	-3.2224	50.554	-6.1379	0.73706	-2.4775	-0.024143	0.036113	0.0064782	0.66022	-1.3176	2988.1	22.05	-1.3708	79.809	-62.035	76.361	76.057	21.89	-1.74	-6.098	0.78187	-2.4514	30.068	-4.95
124.81	-3.2212	50.553	-6.138	0.73723	-2.4774	-0.023403	0.035455	0.0073049	0.66022	-1.3176	2987.4	22.049	-1.3703	79.808	-62.051	76.361	76.057	21.89	-1.74	-6.098	0.78187	-2.4514	30.068	-4.95
124.81	-3.2199	50.552	-6.1381	0.73741	-2.4774	-0.022641	0.034755	0.0081223	0.66022	-1.3176	2986.8	22.049	-1.3698	79.808	-62.068	76.361	76.057	21.89	-1.74	-6.098	0.78187	-2.4514	30.068	-4.95
124.81	-3.2187	50.552	-6.1382	0.73758	-2.4773	-0.021856	0.034016	0.0089293	0.66022	-1.3176	2986.1	22.049	-1.3693	79.807	-62.085	76.361	76.057	21.89	-1.74	-6.098	0.78187	-2.4514	30.068	-4.95
124.81	-3.2175	50.551	-6.1383	0.73775	-2.4773	-0.02105	0.033237	0.009725	0.66022	-1.3176	2985.4	22.049	-1.3687	79.806	-62.103	76.361	76.057	21.89	-1.74	-6.098	0.78187	-2.4514	30.068	-4.95
124.81	-3.2163	50.551	-6.1384	0.73791	-2.4772	-0.020224	0.03242	0.010509	0.66022	-1.3176	2984.8	22.049	-1.3682	79.805	-62.122	76.361	76.057	21.89	-1.74	-6.098	0.78187	-2.4514	30.068	-4.95
124.81	-3.215	50.551	-6.1385	0.73807	-2.4772	-0.019379	0.031566	0.011279	0.66022	-1.3176	2984.1	22.049	-1.3677	79.805	-62.142	76.361	76.057	21.89	-1.74	-6.098	0.78187	-2.4514	30.068	-4.95
124.81	-3.2138	50.55	-6.1386	0.73823	-2.4771	-0.018515	0.030676	0.012036	0.66022	-1.3176	2983.4	22.049	-1.3672	79.804	-62.163	76.361	76.057	21.89	-1.74	-6.098	0.78187	-2.4514	30.068	-4.95
124.81	-3.2125	50.55	-6.1387	0.73838	-2.4771	-0.017634	0.029751	0.012778	0.66022	-1.3176	2982.7	22.049	-1.3667	79.803	-62.184	76.361	76.057	21.89	-1.74	-6.098	0.78187	-2.4514	30.068	-4.95
124.8	-3.2113	50.55	-6.1388	0.73853	-2.477	-0.016736	0.028792	0.013505	0.66022	-1.3176	2982.1	22.05	-1.3662	79.803	-62.206	76.361	76.057	21.89	-1.74	-6.098	0.78187	-2.4514	30.068	-4.95
124.8	-3.21	50.55	-6.1389	0.73867	-2.4769	-0.015824	0.0278	0.014215	0.66022	-1.3176	2981.4	22.05	-1.3657	79.802	-62.229	76.362	76.057	21.89	-1.74	-6.098	0.78187	-2.4514	30.068	-4.95
124.8	-3.2088	50.549	-6.139	0.7388	-2.4769	-0.014897	0.026776	0.014909	0.66022	-1.3176	2980.7	22.05	-1.3651	79.801	-62.252	76.362	76.057	21.89	-1.74	-6.098	0.78187	-2.4514	30.068	-4.95
124.8	-3.2076	50.549	-6.139	0.73894	-2.4768	-0.013957	0.025722	0.015585	0.66022	-1.3176	2980.1	22.05	-1.3646	79.8	-62.276	76.362	76.057	21.89	-1.74	-6.098	0.78187	-2.4514	30.068	-4.95
124.8	-3.2063	50.549	-6.1391	0.73906	-2.4767	-0.013004	0.024639	0.016242	0.66022	-1.3176	2979.4	22.05	-1.3641	79.8	-62.301	76.362	76.057	21.89	-1.74	-6.098	0.78187	-2.4514	30.068	-4.95
124.8	-3.2051	50.549	-6.1392	0.73918	-2.4766	-0.012041	0.023527	0.01688	0.66022	-1.3176	2978.7	22.05	-1.3636	79.799	-62.326	76.362	76.057	21.89	-1.74	-6.098	0.78187	-2.4514	30.068	-4.95
124.8	-3.2038	50.55	-6.1392	0.7393	-2.4765	-0.011068	0.02239	0.017498	0.66022	-1.3176	2978.1	22.051	-1.3631	79.798	-62.352	76.362	76.057	21.89	-1.74	-6.098	0.78187	-2.4514	30.068	-4.95
124.8	-3.2026	50.55	-6.1393	0.73941	-2.4765	-0.010085	0.021227	0.018095	0.66022	-1.3176	2977.4	22.051	-1.3626	79.798	-62.379	76.362	76.057	21.89	-1.74	-6.098	0.78187	-2.4514	30.068	-4.95
124.79	-3.2014	50.55	-6.1393	0.73951	-2.4764	-0.0090954	0.02004	0.018671	0.66022	-1.3176	2976.7	22.051	-1.3621	79.797	-62.406	76.362	76.057	21.89	-1.74	-6.098	0.78187	-2.4514	30.068	-4.95
124.79	-3.2002	50.55	-6.1394	0.73961	-2.4763	-0.0080988	0.01883	0.019226	0.66022	-1.3176	2976.0	22.052	-1.3616	79.796	-62.434	76.362	76.057	21.89	-1.74	-6.098	0.78187	-2.4514	30.068	-4.95
124.79	-3.199	50.55	-6.1394	0.7397	-2.4762	-0.0070966	0.0176	0.019758	0.66022	-1.3176	2975.4	22.052	-1.3611	79.795	-62.462	76.362	76.057	21.89	-1.74	-6.098	0.78187	-2.4514	30.068	-4.95
124.79	-3.1978	50.551	-6.1394	0.73978	-2.4761	-0.00609	0.01635	0.020267	0.66022	-1.3176	2974.7	22.052	-1.3606	79.795	-62.491	76.362	76.057	21.89	-1.74	-6.098	0.78187	-2.4514	30.068	-4.95
124.79	-3.1966	50.551	-6.1395	0.73986	-2.476	-0.0050802	0.015082	0.020753	0.66022	-1.3176	2974.0	22.053	-1.3601	79.794	-62.52	76.362	76.057	21.89	-1.74	-6.098	0.78187	-2.4514	30.068	-4.95
124.79	-3.1955	50.552	-6.1395	0.73993	-2.4759	-0.0040682	0.013797	0.021214	0.66022	-1.3176	2973.4	22.053	-1.3596	79.793	-62.549	76.363	76.057	21.89	-1.74	-6.098	0.78187	-2.4514	30.068	-4.95
124.79	-3.1943	50.552	-6.1395	0.74	-2.4758	-0.0030553	0.012496	0.021651	0.66022	-1.3176	2972.7	22.054	-1.3591	79.793	-62.579	76.363	76.057	21.89	-1.74	-6.098	0.78187	-2.4514	30.068	-4.95
124.78	-3.1932	50.553	-6.1395	0.74006	-2.4756	-0.0020425	0.011183	0.022063	0.66022	-1.3176	2972.0	22.054	-1.3586	79.792	-62.61	76.363	76.057	21.89	-1.74	-6.098	0.78187	-2.4514	30.068	-4.95
124.78	-3.192	50.553	-6.1395	0.74011	-2.4755	-0.0010309	0.0098567	0.02245	0.66022	-1.3176	2971.4	22.054	-1.3582	79.791	-62.641	76.363	76.057	21.89	-1.74	-6.098	0.78187	-2.4514	30.068	-4.95
124.78	-3.1909	50.554	-6.1395	0.74016	-2.4754	-2.1829e-05	0.0085201	0.022811	0.66022	-1.3176	2970.7	22.055	-1.3577	79.791	-62.672	76.363	76.057	21.89	-1.74	-6.098	0.78187	-2.4514	30.068	-4.95
124.78	-3.1898	50.555	-6.1395	0.7402	-2.4753	0.00098375	0.0071745	0.023146	0.66022	-1.3176	2970.0	22.055	-1.3573	79.79	-62.703	76.363	76.057	21.89	-1.74	-6.098	0.78187	-2.4514	30.068	-4.95
124.78	-3.1887	50.555	-6.1395	0.74023	-2.4752	0.0019847	0.0058213	0.023455	0.66022	-1.3176	2969.3	22.056	-1.3568	79.789	-62.735	76.363	76.057	21.89	-1.74	-6.098	0.78187	-2.4514	30.068	-4.95
124.78	-3.1877	50.556	-6.1395	0.74025	-2.4751	0.0029798	0.0044622	0.023737	0.66022	-1.3176	2968.7	22.056	-1.3564	79.788	-62.767	76.363	76.057	21.89	-1.74	-6.098	0.78187	-2.4514	30.068	-4.95
124.77	-3.1866	50.557	-6.1395	0.74027	-2.475	0.003968	0.0030986	0.023992	0.66022	-1.3176	2968.0	22.057	-1.3559	79.788	-62.799	76.363	76.057	21.89	-1.74	-6.098	0.78187	-2.4514	30.068	-4.95
124.77	-3.1856	50.558	-6.1395	0.74029	-2.4748	0.0049483	0.0017322	0.024219	0.66022	-1.3176	2967.3	22.058	-1.3555	79.787	-62.832	76.363	76.057	21.89	-1.74	-6.098	0.78187	-2.4514	30.068	-4.95
124.77	-3.1846	50.559	-6.1395	0.74029	-2.4747	0.0059195	0.00036459	0.02442	0.66022	-1.3176	2966.7	22.058	-1.3551	79.786	-62.864	76.364	76.057	21.89	-1.74	-6.098	0.78187	-2.4514	30.068	-4.95
124.77	-3.1836	50.559	-6.1394	0.74029	-2.4746	0.0068805	-0.0010028	0.024592	0.66022	-1.3176	2966.0	22.059	-1.3547	79.786	-62.897	76.364	76.057	21.89	-1.74	-6.098	0.78187	-2.4514	30.068	-4.95
124.77	-3.1827	50.56	-6.1394	0.74028	-2.4745	0.0078303	-0.0023683	0.024737	0.66022	-1.3176	2965.3	22.059	-1.3543	79.785	-62.93	76.364	76.057	21.89	-1.74	-6.098	0.78187	-2.4514	30.068	-4.95
124.77	-3.1817	50.561	-6.1393	0.74027	-2.4743	0.0087678	-0.0037304	0.024854	0.66022	-1.3176	2964.6	22.06	-1.3539	79.784	-62.963	76.364	76.057	21.89	-1.74	-6.098	0.78187	-2.4514	30.068	-4.95
124.77	-3.1808	50.562	-6.1393	0.74024	-2.4742	0.009692	-0.0050876	0.024943	0.66022	-1.3176	2964.0	22.061	-1.3535	79.784	-62.996	76.364	76.057	21.89	-1.74	-6.098	0.78187	-2.4514	30.068	-4.95
124.76	-3.1799	50.563	-6.1392	0.74021	-2.4741	0.010602	-0.0064383	0.025005	0.66022	-1.3176	2963.3	22.061	-1.3531	79.783	-63.028	76.364	76.057	21.89	-1.74	-6.098	0.78187	-2.4514	30.068	-4.95
124.76	-3.179	50.564	-6.1392	0.74018	-2.474	0.011496	-0.007781	0.025038	0.66022	-1.3176	2962.6	22.062	-1.3528	79.782	-63.061	76.364	76.057	21.89	-1.74	-6.098	0.78187	-2.4514	30.068	-4.95
124.76	-3.1782	50.565	-6.1391	0.74014	-2.4738	0.012375	-0.0091142	0.025043	0.66022	-1.3176	2962.0	22.063	-1.3524	79.782	-63.094	76.364	76.057	21.89	-1.74	-6.098	0.78187	-2.4514	30.068	-4.95
124.76	-3.1774	50.566	-6.1391	0.74009	-2.4737	0.013236	-0.010436	0.02502	0.66022	-1.3176	2961.3	22.063	-1.3521	79.781	-63.127	76.364	76.057	21.89	-1.74	-6.098	0.78187	-2.4514	30.068	-4.95
124.76	-3.1765	50.567	-6.139	0.74003	-2.4736	0.014078	-0.011746	0.02497	0.66022	-1.3176	2960.6	22.064	-1.3518	79.78	-63.159	76.365	76.057	21.89	-1.74	-6.098	0.78187	-2.4514	30.068	-4.95
124.76	-3.1758	50.568	-6.1389	0.73997	-2.4735	0.014902	-0.013042	0.024892	0.66022	-1.3176	2960.0	22.065	-1.3514	79.78	-63.191	76.365	76.057	21.89	-1.74	-6.098	0.78187	-2.4514	30.068	-4.95
124.75	-3.175	50.569	-6.1388	0.7399	-2.4733	0.015706	-0.014322	0.024786	0.66022	-1.3176	2959.3	22.065	-1.3511	79.779	-63.223	76.365	76.057	21.89	-1.74	-6.098	0.78187	-2.4514	30.068	-4.95
124.75	-3.1743	50.57	-6.1388	0.73983	-2.4732	0.016488	-0.015585	0.024653	0.66022	-1.3176	2958.6	22.066	-1.3508	79.778	-63.255	76.365	76.057	21.89	-1.74	-6.098	0.78187	-2.4514	30.068	-4.95
124.75	-3.1736	50.572	-6.1387	0.73975	-2.4731	0.017249	-0.016831	0.024493	0.66022	-1.3176	2957.9	22.067	-1.3506	79.778	-63.287	76.365	76.057	21.89	-1.74	-6.098	0.78187	-2.4514	30.068	-4.95
124.75	-3.1729	50.573	-6.1386	0.73966	-2.473	0.017988	-0.018056	0.024306	0.66022	-1.3176	2957.3	22.067	-1.3503	79.777	-63.318	76.365	76.057	21.89	-1.74	-6.098	0.78187	-2.4514	30.068	-4.95
124.75	-3.1723	50.574	-6.1385	0.73957	-2.4729	0.018703	-0.019261	0.024092	0.66022	-1.3176	2956.6	22.068	-1.35	79.776	-63.348	76.365	76.057	21.89	-1.74	-6.098	0.78187	-2.4514	30.068	-4.95
124.75	-3.1717	50.575	-6.1384	0.73947	-2.4727	0.019393	-0.020444	0.023852	0.66022	-1.3176	2955.9	22.069	-1.3498	79.776	-63.379	76.365	76.057	21.89	-1.74	-6.098	0.78187	-2.4514	30.068	-4.95
124.74	-3.1711	50.576	-6.1383	0.73936	-2.4726	0.020059	-0.021603	0.023586	0.66022	-1.3176	2955.3	22.07	-1.3495	79.775	-63.409	76.366	76.057	21.89	-1.74	-6.098	0.78187	-2.4514	30.068	-4.95
124.74	-3.1705	50.577	-6.1382	0.73925	-2.4725	0.0207	-0.022737	0.023294	0.66022	-1.3176	2954.6	22.07	-1.3493	79.774	-63.438	76.366	76.057	21.89	-1.74	-6.098	0.78187	-2.4514	30.068	-4.95
124.74	-3.17	50.578	-6.1381	0.73913	-2.4724	0.021314	-0.023845	0.022977	0.66022	-1.3176	2953.9	22.071	-1.3491	79.773	-63.466	76.366	76.057	21.89	-1.74	-6.098	0.78187	-2.4514	30.068	-4.95
124.74	-3.1694	50.579	-6.138	0.73901	-2.4723	0.021901	-0.024925	0.022635	0.66022	-1.3176	2953.2	22.072	-1.3489	79.773	-63.495	76.366	76.057	21.89	-1.74	-6.098	0.78187	-2.4514	30.068	-4.95
124.74	-3.169	50.58	-6.1379	0.73888	-2.4722	0.022461	-0.025978	0.022269	0.66022	-1.3176	2952.6	22.072	-1.3487	79.772	-63.522	76.366	76.057	21.89	-1.74	-6.098	0.78187	-2.4514	30.068	-4.95
124.74	-3.1685	50.581	-6.1378	0.73875	-2.472	0.022993	-0.027001	0.021879	0.66022	-1.3176	2951.9	22.073	-1.3485	79.771	-63.549	76.366	76.057	21.89	-1.74	-6.098	0.78187	-2.4514	30.068	-4.95
124.73	-3.1681	50.583	-6.1377	0.73861	-2.4719	0.023496	-0.027993	0.021465	0.66022	-1.3176	2951.2	22.074	-1.3483	79.771	-63.575	76.366	76.057	21.89	-1.74	-6.098	0.78187	-2.4514	30.068	-4.95
124.73	-3.1677	50.584	-6.1375	0.73847	-2.4718	0.02397	-0.028954	0.021029	0.66022	-1.3176	2950.6	22.074	-1.3482	79.77	-63.6	76.366	76.057	21.89	-1.74	-6.098	0.78187	-2.4514	30.068	-4.95
124.73	-3.1673	50.585	-6.1374	0.73833	-2.4717	0.024414	-0.029882	0.02057	0.66022	-1.3176	2949.9	22.075	-1.348	79.769	-63.625	76.367	76.057	21.89	-1.74	-6.098	0.78187	-2.4514	30.068	-4.95
124.73	-3.1669	50.586	-6.1373	0.73817	-2.4716	0.024828	-0.030776	0.02009	0.66022	-1.3176	2949.2	22.076	-1.3479	79.769	-63.648	76.367	76.057	21.89	-1.74	-6.098	0.78187	-2.4514	30.068	-4.95
124.73	-3.1666	50.587	-6.1372	0.73802	-2.4715	0.025212	-0.031636	0.019588	0.66022	-1.3176	2948.5	22.076	-1.3477	79.768	-63.671	76.367	76.057	21.89	-1.74	-6.098	0.78187	-2.4514	30.068	-4.95
124.73	-3.1663	50.588	-6.137	0.73786	-2.4714	0.025565	-0.032461	0.019065	0.66022	-1.3176	2947.9	22.077	-1.3476	79.767	-63.693	76.367	76.057	21.89	-1.74	-6.098	0.78187	-2.4514	30.068	-4.95
124.72	-3.1661	50.589	-6.1369	0.73769	-2.4713	0.025887	-0.033249	0.018523	0.66022	-1.3176	2947.2	22.078	-1.3475	79.767	-63.714	76.367	76.057	21.89	-1.74	-6.098	0.78187	-2.4514	30.068	-4.95
124.72	-3.1658	50.59	-6.1368	0.73752	-2.4712	0.026177	-0.034	0.017962	0.66022	-1.3176	2946.5	22.078	-1.3474	79.766	-63.733	76.367	76.057	21.89	-1.74	-6.098	0.78187	-2.4514	30.068	-4.95
124.72	-3.1656	50.591	-6.1366	0.73735	-2.4712	0.026435	-0.034713	0.017382	0.66022	-1.3176	2945.9	22.079	-1.3474	79.765	-63.752	76.367	76.057	21.89	-1.74	-6.098	0.78187	-2.4514	30.068	-4.95
124.72	-3.1654	50.591	-6.1365	0.73718	-2.4711	0.026662	-0.035388	0.016784	0.66022	-1.3176	2945.2	22.08	-1.3473	79.765	-63.77	76.367	76.057	21.89	-1.74	-6.098	0.78187	-2.4514	30.068	-4.95
124.72	-3.1652	50.592	-6.1364	0.737	-2.471	0.026856	-0.036023	0.016169	0.66022	-1.3176	2944.5	22.08	-1.3472	79.764	-63.787	76.368	76.057	21.89	-1.74	-6.098	0.78187	-2.4514	30.068	-4.95
124.72	-3.1651	50.593	-6.1362	0.73682	-2.4709	0.027018	-0.036619	0.015537	0.66022	-1.3176	2943.8	22.081	-1.3472	79.763	-63.802	76.368	76.057	21.89	-1.74	-6.098	0.78187	-2.4514	30.068	-4.95
124.71	-3.165	50.594	-6.1361	0.73663	-2.4708	0.027148	-0.037175	0.01489	0.66022	-1.3176	2943.2	22.081	-1.3471	79.763	-63.817	76.368	76.057	21.89	-1.74	-6.098	0.78187	-2.4514	30.068	-4.95
124.71	-3.1649	50.595	-6.136	0.73645	-2.4708	0.027245	-0.037689	0.014228	0.66022	-1.3176	2942.5	22.082	-1.3471	79.762	-63.83	76.368	76.057	21.89	-1.74	-6.098	0.78187	-2.4514	30.068	-4.95
124.71	-3.1648	50.596	-6.1358	0.73626	-2.4707	0.027309	-0.038162	0.013552	0.66022	-1.3176	2941.8	22.082	-1.3471	79.761	-63.842	76.368	76.057	21.89	-1.74	-6.098	0.78187	-2.4514	30.068	-4.95
124.71	-3.1648	50.596	-6.1357	0.73606	-2.4706	0.027342	-0.038594	0.012862	0.66022	-1.3176	2941.2	22.083	-1.3471	79.761	-63.853	76.368	76.057	21.89	-1.74	-6.098	0.78187	-2.4514	30.068	-4.95
124.71	-3.1648	50.597	-6.1356	0.73587	-2.4706	0.027341	-0.038983	0.012161	0.66022	-1.3176	2940.5	22.083	-1.3471	79.76	-63.863	76.368	76.057	21.89	-1.74	-6.098	0.78187	-2.4514	30.068	-4.95
124.71	-3.1648	50.598	-6.1354	0.73567	-2.4705	0.027308	-0.03933	0.011447	0.66022	-1.3176	2939.8	22.084	-1.3471	79.759	-63.871	76.368	76.057	21.89	-1.74	-6.098	0.78187	-2.4514	30.068	-4.95
124.71	-3.1648	50.598	-6.1353	0.73548	-2.4704	0.027243	-0.039634	0.010723	0.66022	-1.3176	2939.1	22.084	-1.3471	79.759	-63.878	76.369	76.057	21.89	-1.74	-6.098	0.78187	-2.4514	30.068	-4.95
124.7	-3.1648	50.599	-6.1352	0.73528	-2.4704	0.027146	-0.039895	0.0099883	0.66022	-1.3176	2938.5	22.085	-1.3472	79.758	-63.884	76.369	76.057	21.89	-1.74	-6.098	0.78187	-2.4514	30.068	-4.95
124.7	-3.1649	50.599	-6.135	0.73508	-2.4703	0.027016	-0.040114	0.0092448	0.66022	-1.3176	2937.8	22.085	-1.3472	79.757	-63.888	76.369	76.057	21.89	-1.74	-6.098	0.78187	-2.4514	30.068	-4.95
124.7	-3.165	50.6	-6.1349	0.73488	-2.4703	0.026855	-0.040288	0.008493	0.66022	-1.3176	2937.1	22.086	-1.3472	79.757	-63.892	76.369	76.057	21.89	-1.74	-6.098	0.78187	-2.4514	30.068	-4.95
124.7	-3.1651	50.6	-6.1348	0.73468	-2.4703	0.026663	-0.04042	0.0077339	0.66022	-1.3176	2936.5	22.086	-1.3473	79.756	-63.893	76.369	76.057	21.89	-1.74	-6.098	0.78187	-2.4514	30.068	-4.95
124.7	-3.1652	50.601	-6.1346	0.73447	-2.4702	0.026439	-0.040508	0.0069683	0.66022	-1.3176	2935.8	22.086	-1.3474	79.755	-63.894	76.369	76.057	21.89	-1.74	-6.098	0.78187	-2.4514	30.068	-4.95
124.7	-3.1653	50.601	-6.1345	0.73427	-2.4702	0.026184	-0.040553	0.006197	0.66022	-1.3176	2935.1	22.087	-1.3474	79.755	-63.893	76.369	76.057	21.89	-1.74	-6.098	0.78187	-2.4514	30.068	-4.95
124.7	-3.1655	50.601	-6.1344	0.73407	-2.4702	0.025899	-0.040555	0.005421	0.66022	-1.3176	2934.4	22.087	-1.3475	79.754	-63.891	76.369	76.057	21.89	-1.74	-6.098	0.78187	-2.4514	30.068	-4.95
124.69	-3.1657	50.602	-6.1342	0.73386	-2.4701	0.025584	-0.040514	0.0046412	0.66022	-1.3176	2933.8	22.087	-1.3476	79.753	-63.888	76.369	76.057	21.89	-1.74	-6.098	0.78187	-2.4514	30.068	-4.95
124.69	-3.1659	50.602	-6.1341	0.73366	-2.4701	0.025239	-0.040429	0.0038583	0.66022	-1.3176	2933.1	22.088	-1.3477	79.753	-63.884	76.37	76.057	21.89	-1.74	-6.098	0.78187	-2.4514	30.068	-4.95
124.69	-3.1661	50.602	-6.134	0.73346	-2.4701	0.024865	-0.040302	0.0030734	0.66022	-1.3176	2932.4	22.088	-1.3478	79.752	-63.878	76.37	76.057	21.89	-1.74	-6.098	0.78187	-2.4514	30.068	-4.95
124.69	-3.1663	50.602	-6.1339	0.73326	-2.4701	0.024462	-0.040133	0.0022873	0.66022	-1.3176	2931.8	22.088	-1.3479	79.751	-63.871	76.37	76.057	21.89	-1.74	-6.098	0.78187	-2.4514	30.068	-4.95
124.69	-3.1665	50.602	-6.1337	0.73306	-2.4701	0.024032	-0.039921	0.001501	0.66022	-1.3176	2931.1	22.089	-1.348	79.751	-63.862	76.37	76.057	21.89	-1.74	-6.098	0.78187	-2.4514	30.068	-4.95
124.69	-3.1668	50.602	-6.1336	0.73286	-2.4701	0.023573	-0.039668	0.00071518	0.66022	-1.3176	2930.4	22.089	-1.3481	79.75	-63.853	76.37	76.057	21.89	-1.74	-6.098	0.78187	-2.4514	30.068	-4.95
124.69	-3.167	50.602	-6.1335	0.73266	-2.4701	0.023087	-0.039373	-6.9136e-05	0.66022	-1.3176	2929.7	22.089	-1.3482	79.749	-63.842	76.37	76.057	21.89	-1.74	-6.098	0.78187	-2.4514	30.068	-4.95
124.69	-3.1673	50.602	-6.1334	0.73247	-2.4701	0.022575	-0.039037	-0.00085109	0.66022	-1.3176	2929.1	22.089	-1.3484	79.749	-63.83	76.37	76.057	21.89	-1.74	-6.098	0.78187	-2.4514	30.068	-4.95
124.68	-3.1676	50.602	-6.1333	0.73227	-2.4701	0.022038	-0.038661	-0.0016298	0.66022	-1.3176	2928.4	22.089	-1.3485	79.748	-63.817	76.37	76.057	21.89	-1.74	-6.098	0.78187	-2.4514	30.068	-4.95
124.68	-3.1679	50.602	-6.1332	0.73208	-2.4701	0.021475	-0.038245	-0.0024045	0.66022	-1.3176	2927.7	22.089	-1.3486	79.747	-63.803	76.371	76.057	21.89	-1.74	-6.098	0.78187	-2.4514	30.068	-4.95
124.68	-3.1682	50.601	-6.1331	0.73189	-2.4701	0.020888	-0.03779	-0.0031741	0.66022	-1.3176	2927.1	22.089	-1.3488	79.747	-63.788	76.371	76.057	21.89	-1.74	-6.098	0.78187	-2.4514	30.068	-4.95
124.68	-3.1685	50.601	-6.133	0.7317	-2.4701	0.020277	-0.037296	-0.003938	0.66022	-1.3176	2926.4	22.09	-1.3489	79.746	-63.772	76.371	76.057	21.89	-1.74	-6.098	0.78187	-2.4514	30.068	-4.95
124.68	-3.1688	50.601	-6.1329	0.73152	-2.4701	0.019643	-0.036764	-0.0046952	0.66022	-1.3176	2925.7	22.09	-1.3491	79.745	-63.755	76.371	76.057	21.89	-1.74	-6.098	0.78187	-2.4514	30.068	-4.95
124.68	-3.1691	50.6	-6.1328	0.73133	-2.4702	0.018988	-0.036195	-0.0054449	0.66022	-1.3176	2925.0	22.09	-1.3492	79.745	-63.736	76.371	76.057	21.89	-1.74	-6.098	0.78187	-2.4514	30.068	-4.95
124.68	-3.1694	50.6	-6.1327	0.73116	-2.4702	0.018311	-0.035589	-0.0061863	0.66022	-1.3176	2924.4	22.09	-1.3494	79.744	-63.717	76.371	76.057	21.89	-1.74	-6.098	0.78187	-2.4514	30.068	-4.95
124.68	-3.1698	50.6	-6.1326	0.73098	-2.4702	0.017613	-0.034948	-0.0069186	0.66022	-1.3176	2923.7	22.09	-1.3495	79.743	-63.697	76.371	76.057	21.89	-1.74	-6.098	0.78187	-2.4514	30.068	-4.95
124.68	-3.1701	50.599	-6.1325	0.73081	-2.4703	0.016896	-0.034272	-0.007641	0.66022	-1.3176	2923.0	22.09	-1.3497	79.743	-63.676	76.371	76.057	21.89	-1.74	-6.098	0.78187	-2.4514	30.068	-4.95
124.67	-3.1704	50.598	-6.1324	0.73064	-2.4703	0.01616	-0.033561	-0.0083526	0.66022	-1.3176	2922.4	22.089	-1.3498	79.742	-63.654	76.371	76.057	21.89	-1.74	-6.098	0.78187	-2.4514	30.068	-4.95
124.67	-3.1708	50.598	-6.1323	0.73047	-2.4703	0.015406	-0.032817	-0.0090528	0.66022	-1.3176	2921.7	22.089	-1.35	79.741	-63.632	76.371	76.057	21.89	-1.74	-6.098	0.78187	-2.4514	30.068	-4.95
124.67	-3.1711	50.597	-6.1323	0.73031	-2.4704	0.014636	-0.032041	-0.0097407	0.66022	-1.3176	2921.0	22.089	-1.3501	79.74	-63.608	76.372	76.057	21.89	-1.74	-6.098	0.78187	-2.4514	30.068	-4.95
124.67	-3.1715	50.596	-6.1322	0.73015	-2.4704	0.013849	-0.031234	-0.010416	0.66022	-1.3176	2920.3	22.089	-1.3503	79.74	-63.584	76.372	76.057	21.89	-1.74	-6.098	0.78187	-2.4514	30.068	-4.95
124.67	-3.1718	50.595	-6.1321	0.73	-2.4705	0.013047	-0.030397	-0.011077	0.66022	-1.3176	2919.7	22.089	-1.3504	79.739	-63.56	76.372	76.057	21.89	-1.74	-6.098	0.78187	-2.4514	30.068	-4.95
124.67	-3.1722	50.595	-6.132	0.72985	-2.4706	0.012231	-0.02953	-0.011724	0.66022	-1.3176	2919.0	22.089	-1.3506	79.738	-63.534	76.372	76.057	21.89	-1.74	-6.098	0.78187	-2.4514	30.068	-4.95
124.67	-3.1725	50.594	-6.132	0.7297	-2.4706	0.011402	-0.028635	-0.012356	0.66022	-1.3176	2918.3	22.089	-1.3508	79.738	-63.508	76.372	76.057	21.89	-1.74	-6.098	0.78187	-2.4514	30.068	-4.95
124.67	-3.1728	50.593	-6.1319	0.72956	-2.4707	0.01056	-0.027713	-0.012972	0.66022	-1.3176	2917.7	22.088	-1.3509	79.737	-63.482	76.372	76.057	21.89	-1.74	-6.098	0.78187	-2.4514	30.068	-4.95
124.67	-3.1732	50.592	-6.1319	0.72942	-2.4707	0.0097078	-0.026764	-0.013571	0.66022	-1.3176	2917.0	22.088	-1.3511	79.736	-63.455	76.372	76.057	21.89	-1.74	-6.098	0.78187	-2.4514	30.068	-4.95
124.67	-3.1735	50.591	-6.1318	0.72929	-2.4708	0.008845	-0.025791	-0.014154	0.66022	-1.3176	2916.3	22.088	-1.3512	79.736	-63.427	76.372	76.057	21.89	-1.74	-6.098	0.78187	-2.4514	30.068	-4.95
124.67	-3.1738	50.59	-6.1318	0.72917	-2.4709	0.0079729	-0.024794	-0.014719	0.66022	-1.3176	2915.7	22.088	-1.3514	79.735	-63.399	76.372	76.057	21.89	-1.74	-6.098	0.78187	-2.4514	30.068	-4.95
124.66	-3.1742	50.589	-6.1318	0.72904	-2.471	0.0070926	-0.023775	-0.015266	0.66022	-1.3176	2915.0	22.087	-1.3515	79.734	-63.371	76.372	76.057	21.89	-1.74	-6.098	0.78187	-2.4514	30.068	-4.95
124.66	-3.1745	50.587	-6.1317	0.72893	-2.471	0.0062052	-0.022734	-0.015794	0.66022	-1.3176	2914.3	22.087	-1.3517	79.733	-63.343	76.373	76.057	21.89	-1.74	-6.098	0.78187	-2.4514	30.068	-4.95
124.66	-3.1748	50.586	-6.1317	0.72882	-2.4711	0.0053115	-0.021673	-0.016302	0.66022	-1.3176	2913.6	22.087	-1.3518	79.733	-63.314	76.373	76.057	21.89	-1.74	-6.098	0.78187	-2.4514	30.068	-4.95
124.66	-3.1751	50.585	-6.1317	0.72871	-2.4712	0.0044127	-0.020593	-0.016791	0.66022	-1.3176	2913.0	22.086	-1.352	79.732	-63.284	76.373	76.057	21.89	-1.74	-6.098	0.78187	-2.4514	30.068	-4.95
124.66	-3.1754	50.584	-6.1317	0.72861	-2.4713	0.0035098	-0.019496	-0.01726	0.66022	-1.3176	2912.3	22.086	-1.3521	79.731	-63.255	76.373	76.057	21.89	-1.74	-6.098	0.78187	-2.4514	30.068	-4.95
124.66	-3.1757	50.582	-6.1316	0.72852	-2.4714	0.0026039	-0.018382	-0.017707	0.66022	-1.3176	2911.6	22.085	-1.3522	79.731	-63.225	76.373	76.057	21.89	-1.74	-6.098	0.78187	-2.4514	30.068	-4.95
124.66	-3.1759	50.581	-6.1316	0.72843	-2.4715	0.0016959	-0.017252	-0.018134	0.66022	-1.3176	2911.0	22.085	-1.3524	79.73	-63.196	76.373	76.057	21.89	-1.74	-6.098	0.78187	-2.4514	30.068	-4.95
124.66	-3.1762	50.579	-6.1316	0.72834	-2.4716	0.00078684	-0.01611	-0.018539	0.66022	-1.3176	2910.3	22.084	-1.3525	79.729	-63.166	76.373	76.057	21.89	-1.74	-6.098	0.78187	-2.4514	30.068	-4.95
124.66	-3.1765	50.578	-6.1316	0.72827	-2.4716	-0.00012217	-0.014954	-0.018921	0.66022	-1.3176	2909.6	22.084	-1.3526	79.728	-63.136	76.373	76.057	21.89	-1.74	-6.098	0.78187	-2.4514	30.068	-4.95
124.66	-3.1767	50.576	-6.1316	0.72819	-2.4717	-0.0010301	-0.013787	-0.019282	0.66022	-1.3176	2908.9	22.084	-1.3527	79.728	-63.106	76.373	76.057	21.89	-1.74	-6.098	0.78187	-2.4514	30.068	-4.95
124.66	-3.1769	50.575	-6.1316	0.72813	-2.4718	-0.0019361	-0.012611	-0.019619	0.66022	-1.3176	2908.3	22.083	-1.3528	79.727	-63.076	76.373	76.057	21.89	-1.74	-6.098	0.78187	-2.4514	30.068	-4.95
124.66	-3.1771	50.573	-6.1316	0.72807	-2.4719	-0.0028389	-0.011426	-0.019934	0.66022	-1.3176	2907.6	22.083	-1.3529	79.726	-63.046	76.373	76.057	21.89	-1.74	-6.098	0.78187	-2.4514	30.068	-4.95
124.66	-3.1773	50.572	-6.1317	0.72801	-2.472	-0.0037377	-0.010234	-0.020225	0.66022	-1.3176	2906.9	22.082	-1.353	79.726	-63.016	76.373	76.057	21.89	-1.74	-6.098	0.78187	-2.4514	30.068	-4.95
124.65	-3.1775	50.57	-6.1317	0.72797	-2.4721	-0.0046313	-0.0090356	-0.020492	0.66022	-1.3176	2906.3	22.081	-1.3531	79.725	-62.986	76.373	76.057	21.89	-1.74	-6.098	0.78187	-2.4514	30.068	-4.95
124.65	-3.1777	50.568	-6.1317	0.72792	-2.4722	-0.0055189	-0.0078329	-0.020736	0.66022	-1.3176	2905.6	22.081	-1.3532	79.724	-62.957	76.374	76.057	21.89	-1.74	-6.098	0.78187	-2.4514	30.068	-4.95
124.65	-3.1779	50.567	-6.1317	0.72789	-2.4723	-0.0063995	-0.0066271	-0.020955	0.66022	-1.3176	2904.9	22.08	-1.3533	79.723	-62.927	76.374	76.057	21.89	-1.74	-6.098	0.78187	-2.4514	30.068	-4.95
124.65	-3.178	50.565	-6.1318	0.72786	-2.4725	-0.007272	-0.0054195	-0.021151	0.66022	-1.3176	2904.3	22.08	-1.3534	79.723	-62.898	76.374	76.057	21.89	-1.74	-6.098	0.78187	-2.4514	30.068	-4.95
124.65	-3.1781	50.563	-6.1318	0.72783	-2.4726	-0.0081355	-0.0042113	-0.021322	0.66022	-1.3176	2903.6	22.079	-1.3534	79.722	-62.869	76.374	76.057	21.89	-1.74	-6.098	0.78187	-2.4514	30.068	-4.95
124.65	-3.1782	50.562	-6.1318	0.72782	-2.4727	-0.0089891	-0.003004	-0.021468	0.66022	-1.3176	2902.9	22.079	-1.3535	79.721	-62.84	76.374	76.057	21.89	-1.74	-6.098	0.78187	-2.4514	30.068	-4.95
124.65	-3.1783	50.56	-6.1319	0.7278	-2.4728	-0.0098319	-0.0017989	-0.02159	0.66022	-1.3176	2902.2	22.078	-1.3535	79.72	-62.811	76.374	76.057	21.89	-1.74	-6.098	0.78187	-2.4514	30.068	-4.95
124.65	-3.1784	50.558	-6.1319	0.7278	-2.4729	-0.010663	-0.00059726	-0.021687	0.66022	-1.3176	2901.6	22.077	-1.3536	79.72	-62.783	76.374	76.057	21.89	-1.74	-6.098	0.78187	-2.4514	30.068	-4.95
124.65	-3.1785	50.556	-6.132	0.7278	-2.473	-0.011481	0.00059957	-0.021759	0.66022	-1.3176	2900.9	22.077	-1.3536	79.719	-62.755	76.374	76.057	21.89	-1.74	-6.098	0.78187	-2.4514	30.068	-4.95
124.65	-3.1785	50.554	-6.1321	0.7278	-2.4731	-0.012286	0.0017903	-0.021807	0.66022	-1.3176	2900.2	22.076	-1.3536	79.718	-62.727	76.374	76.057	21.89	-1.74	-6.098	0.78187	-2.4514	30.068	-4.95
124.65	-3.1785	50.552	-6.1321	0.72782	-2.4732	-0.013076	0.0029736	-0.02183	0.66022	-1.3176	2899.6	22.075	-1.3537	79.718	-62.7	76.374	76.057	21.89	-1.74	-6.098	0.78187	-2.4514	30.068	-4.95
124.65	-3.1785	50.55	-6.1322	0.72783	-2.4733	-0.013852	0.0041481	-0.021828	0.66022	-1.3176	2898.9	22.075	-1.3537	79.717	-62.673	76.374	76.057	21.89	-1.74	-6.098	0.78187	-2.4514	30.068	-4.95
124.65	-3.1785	50.549	-6.1323	0.72786	-2.4734	-0.014611	0.0053128	-0.021802	0.66022	-1.3176	2898.2	22.074	-1.3537	79.716	-62.647	76.374	76.057	21.89	-1.74	-6.098	0.78187	-2.4514	30.068	-4.95
124.65	-3.1784	50.547	-6.1323	0.72789	-2.4735	-0.015353	0.0064661	-0.021751	0.66022	-1.3176	2897.6	22.073	-1.3537	79.715	-62.621	76.374	76.057	21.89	-1.74	-6.098	0.78187	-2.4514	30.068	-4.95
124.65	-3.1784	50.545	-6.1324	0.72792	-2.4736	-0.016077	0.007607	-0.021675	0.66022	-1.3176	2896.9	22.073	-1.3537	79.715	-62.595	76.374	76.057	21.89	-1.74	-6.098	0.78187	-2.4514	30.068	-4.95
124.65	-3.1783	50.543	-6.1325	0.72796	-2.4738	-0.016784	0.0087342	-0.021576	0.66022	-1.3176	2896.2	22.072	-1.3536	79.714	-62.57	76.374	76.057	21.89	-1.74	-6.098	0.78187	-2.4514	30.068	-4.95
124.65	-3.1782	50.541	-6.1326	0.72801	-2.4739	-0.01747	0.0098466	-0.021452	0.66022	-1.3176	2895.5	22.071	-1.3536	79.713	-62.546	76.374	76.057	21.89	-1.74	-6.098	0.78187	-2.4514	30.068	-4.95
124.64	-3.1781	50.539	-6.1327	0.72806	-2.474	-0.018138	0.010943	-0.021305	0.66022	-1.3176	2894.9	22.071	-1.3536	79.712	-62.522	76.375	76.057	21.89	-1.74	-6.098	0.78187	-2.4514	30.068	-4.95
124.64	-3.1779	50.537	-6.1328	0.72812	-2.4741	-0.018784	0.012022	-0.021134	0.66022	-1.3176	2894.2	22.07	-1.3535	79.712	-62.498	76.375	76.057	21.89	-1.74	-6.098	0.78187	-2.4514	30.068	-4.95
124.64	-3.1777	50.535	-6.1329	0.72818	-2.4742	-0.01941	0.013082	-0.020939	0.66022	-1.3176	2893.5	22.069	-1.3535	79.711	-62.475	76.375	76.057	21.89	-1.74	-6.098	0.78187	-2.4514	30.068	-4.95
124.64	-3.1776	50.533	-6.133	0.72825	-2.4743	-0.020013	0.014123	-0.020722	0.66022	-1.3176	2892.9	22.069	-1.3534	79.71	-62.453	76.375	76.057	21.89	-1.74	-6.098	0.78187	-2.4514	30.068	-4.95
124.64	-3.1773	50.531	-6.1331	0.72832	-2.4744	-0.020594	0.015144	-0.020481	0.66022	-1.3176	2892.2	22.068	-1.3533	79.709	-62.431	76.375	76.057	21.89	-1.74	-6.098	0.78187	-2.4514	30.068	-4.95
124.64	-3.1771	50.529	-6.1332	0.7284	-2.4745	-0.021152	0.016143	-0.020218	0.66022	-1.3176	2891.5	22.067	-1.3532	79.709	-62.41	76.375	76.057	21.89	-1.74	-6.098	0.78187	-2.4514	30.068	-4.95
124.64	-3.1768	50.527	-6.1333	0.72848	-2.4746	-0.021687	0.017119	-0.019933	0.66022	-1.3176	2890.9	22.067	-1.3531	79.708	-62.39	76.375	76.057	21.89	-1.74	-6.098	0.78187	-2.4514	30.068	-4.95
124.64	-3.1766	50.525	-6.1334	0.72857	-2.4747	-0.022197	0.018071	-0.019627	0.66022	-1.3176	2890.2	22.066	-1.353	79.707	-62.37	76.375	76.057	21.89	-1.74	-6.098	0.78187	-2.4514	30.068	-4.95
124.64	-3.1763	50.523	-6.1335	0.72866	-2.4748	-0.022683	0.018999	-0.019299	0.66022	-1.3176	2889.5	22.065	-1.3529	79.706	-62.351	76.375	76.057	21.89	-1.74	-6.098	0.78187	-2.4514	30.068	-4.95
124.64	-3.1759	50.521	-6.1336	0.72876	-2.4749	-0.023144	0.019901	-0.01895	0.66022	-1.3176	2888.8	22.064	-1.3528	79.706	-62.332	76.375	76.057	21.89	-1.74	-6.098	0.78187	-2.4514	30.068	-4.95
124.64	-3.1756	50.519	-6.1337	0.72886	-2.475	-0.023579	0.020776	-0.01858	0.66022	-1.3176	2888.2	22.064	-1.3526	79.705	-62.314	76.375	76.057	21.89	-1.74	-6.098	0.78187	-2.4514	30.068	-4.95
124.64	-3.1752	50.517	-6.1338	0.72897	-2.4751	-0.023989	0.021624	-0.018191	0.66022	-1.3176	2887.5	22.063	-1.3525	79.704	-62.297	76.375	76.057	21.89	-1.74	-6.098	0.78187	-2.4514	30.068	-4.95
124.64	-3.1748	50.515	-6.134	0.72908	-2.4752	-0.024372	0.022444	-0.017782	0.66022	-1.3176	2886.8	22.062	-1.3523	79.703	-62.281	76.375	76.057	21.89	-1.74	-6.098	0.78187	-2.4514	30.068	-4.95
124.64	-3.1744	50.513	-6.1341	0.72919	-2.4752	-0.024728	0.023234	-0.017354	0.66022	-1.3176	2886.2	22.062	-1.3522	79.703	-62.265	76.375	76.057	21.89	-1.74	-6.098	0.78187	-2.4514	30.068	-4.95
124.64	-3.174	50.511	-6.1342	0.72931	-2.4753	-0.025058	0.023995	-0.016907	0.66022	-1.3176	2885.5	22.061	-1.352	79.702	-62.25	76.375	76.057	21.89	-1.74	-6.098	0.78187	-2.4514	30.068	-4.95
124.64	-3.1735	50.509	-6.1343	0.72943	-2.4754	-0.02536	0.024724	-0.016443	0.66022	-1.3176	2884.8	22.06	-1.3518	79.701	-62.236	76.375	76.057	21.89	-1.74	-6.098	0.78187	-2.4514	30.068	-4.95
124.64	-3.1731	50.508	-6.1345	0.72956	-2.4755	-0.025635	0.025423	-0.015961	0.66022	-1.3176	2884.2	22.06	-1.3516	79.7	-62.222	76.375	76.057	21.89	-1.74	-6.098	0.78187	-2.4514	30.068	-4.95
124.64	-3.1726	50.506	-6.1346	0.72969	-2.4756	-0.025882	0.026089	-0.015463	0.66022	-1.3176	2883.5	22.059	-1.3514	79.7	-62.209	76.375	76.057	21.89	-1.74	-6.098	0.78187	-2.4514	30.068	-4.95
124.63	-3.172	50.504	-6.1347	0.72982	-2.4756	-0.026101	0.026722	-0.014948	0.66022	-1.3176	2882.8	22.059	-1.3512	79.699	-62.197	76.375	76.057	21.89	-1.74	-6.098	0.78187	-2.4514	30.068	-4.95
124.63	-3.1715	50.502	-6.1349	0.72995	-2.4757	-0.026292	0.027322	-0.014417	0.66022	-1.3176	2882.2	22.058	-1.351	79.698	-62.186	76.375	76.057	21.89	-1.74	-6.098	0.78187	-2.4514	30.068	-4.95
124.63	-3.1709	50.5	-6.135	0.73009	-2.4758	-0.026455	0.027888	-0.013872	0.66022	-1.3176	2881.5	22.057	-1.3508	79.697	-62.176	76.375	76.057	21.89	-1.74	-6.098	0.78187	-2.4514	30.068	-4.95
124.63	-3.1703	50.499	-6.1351	0.73023	-2.4759	-0.026589	0.028419	-0.013312	0.66022	-1.3176	2880.8	22.057	-1.3505	79.697	-62.166	76.375	76.057	21.89	-1.74	-6.098	0.78187	-2.4514	30.068	-4.95
124.63	-3.1697	50.497	-6.1353	0.73038	-2.4759	-0.026696	0.028916	-0.012739	0.66022	-1.3176	2880.1	22.056	-1.3503	79.696	-62.157	76.376	76.057	21.89	-1.74	-6.098	0.78187	-2.4514	30.068	-4.95
124.63	-3.1691	50.495	-6.1354	0.73052	-2.476	-0.026773	0.029377	-0.012153	0.66022	-1.3176	2879.5	22.056	-1.35	79.695	-62.149	76.376	76.057	21.89	-1.74	-6.098	0.78187	-2.4514	30.068	-4.95
124.63	-3.1685	50.493	-6.1355	0.73067	-2.476	-0.026823	0.029802	-0.011554	0.66022	-1.3176	2878.8	22.055	-1.3498	79.694	-62.141	76.376	76.057	21.89	-1.74	-6.098	0.78187	-2.4514	30.068	-4.95
124.63	-3.1678	50.492	-6.1357	0.73082	-2.4761	-0.026844	0.030191	-0.010944	0.66022	-1.3176	2878.1	22.054	-1.3495	79.694	-62.135	76.376	76.057	21.89	-1.74	-6.098	0.78187	-2.4514	30.068	-4.95
124.63	-3.1671	50.49	-6.1358	0.73097	-2.4762	-0.026837	0.030543	-0.010323	0.66022	-1.3176	2877.5	22.054	-1.3492	79.693	-62.129	76.376	76.057	21.89	-1.74	-6.098	0.78187	-2.4514	30.068	-4.95
124.63	-3.1664	50.489	-6.1359	0.73113	-2.4762	-0.026801	0.030859	-0.0096914	0.66022	-1.3176	2876.8	22.053	-1.3489	79.692	-62.124	76.376	76.057	21.89	-1.74	-6.098	0.78187	-2.4514	30.068	-4.95
124.63	-3.1657	50.487	-6.1361	0.73128	-2.4763	-0.026738	0.031137	-0.0090506	0.66022	-1.3176	2876.1	22.053	-1.3486	79.691	-62.12	76.376	76.057	21.89	-1.74	-6.098	0.78187	-2.4514	30.068	-4.95
124.63	-3.1649	50.485	-6.1362	0.73144	-2.4763	-0.026646	0.031378	-0.0084011	0.66022	-1.3176	2875.5	22.052	-1.3483	79.691	-62.116	76.376	76.057	21.89	-1.74	-6.098	0.78187	-2.4514	30.068	-4.95
124.63	-3.1642	50.484	-6.1363	0.73159	-2.4763	-0.026527	0.031581	-0.0077436	0.66022	-1.3176	2874.8	22.052	-1.348	79.69	-62.114	76.376	76.057	21.89	-1.74	-6.098	0.78187	-2.4514	30.068	-4.95
124.63	-3.1634	50.482	-6.1365	0.73175	-2.4764	-0.02638	0.031747	-0.0070788	0.66022	-1.3176	2874.1	22.052	-1.3477	79.689	-62.112	76.376	76.057	21.89	-1.74	-6.098	0.78187	-2.4514	30.068	-4.95
124.63	-3.1626	50.481	-6.1366	0.73191	-2.4764	-0.026206	0.031875	-0.0064076	0.66022	-1.3176	2873.5	22.051	-1.3474	79.688	-62.111	76.376	76.057	21.89	-1.74	-6.098	0.78187	-2.4514	30.068	-4.95
124.62	-3.1618	50.48	-6.1367	0.73207	-2.4764	-0.026004	0.031965	-0.0057306	0.66022	-1.3176	2872.8	22.051	-1.347	79.688	-62.111	76.376	76.057	21.89	-1.74	-6.098	0.78187	-2.4514	30.068	-4.95
124.62	-3.161	50.478	-6.1368	0.73223	-2.4765	-0.025776	0.032017	-0.0050487	0.66022	-1.3176	2872.1	22.05	-1.3467	79.687	-62.112	76.376	76.057	21.89	-1.74	-6.098	0.78187	-2.4514	30.068	-4.95
124.62	-3.1601	50.477	-6.137	0.73239	-2.4765	-0.025522	0.032032	-0.0043625	0.66022	-1.3176	2871.5	22.05	-1.3464	79.686	-62.113	76.376	76.057	21.89	-1.74	-6.098	0.78187	-2.4514	30.068	-4.95
124.62	-3.1593	50.476	-6.1371	0.73255	-2.4765	-0.025241	0.032009	-0.003673	0.66022	-1.3176	2870.8	22.049	-1.346	79.685	-62.115	76.376	76.057	21.89	-1.74	-6.098	0.78187	-2.4514	30.068	-4.95
124.62	-3.1584	50.474	-6.1372	0.73271	-2.4765	-0.024935	0.031948	-0.0029807	0.66022	-1.3176	2870.1	22.049	-1.3456	79.685	-62.118	76.376	76.057	21.89	-1.74	-6.098	0.78187	-2.4514	30.068	-4.95
124.62	-3.1575	50.473	-6.1374	0.73287	-2.4765	-0.024604	0.03185	-0.0022866	0.66022	-1.3176	2869.4	22.049	-1.3453	79.684	-62.122	76.376	76.057	21.89	-1.74	-6.098	0.78187	-2.4514	30.068	-4.95
124.62	-3.1566	50.472	-6.1375	0.73303	-2.4765	-0.024247	0.031715	-0.0015914	0.66022	-1.3176	2868.8	22.048	-1.3449	79.683	-62.126	76.376	76.057	21.89	-1.74	-6.098	0.78187	-2.4514	30.068	-4.95
124.62	-3.1557	50.471	-6.1376	0.73319	-2.4766	-0.023867	0.031543	-0.00089577	0.66022	-1.3176	2868.1	22.048	-1.3445	79.682	-62.132	76.376	76.057	21.89	-1.74	-6.098	0.78187	-2.4514	30.068	-4.95
124.62	-3.1548	50.47	-6.1377	0.73335	-2.4766	-0.023462	0.031333	-0.0002006	0.66022	-1.3176	2867.4	22.048	-1.3442	79.682	-62.138	76.376	76.057	21.89	-1.74	-6.098	0.78187	-2.4514	30.068	-4.95
124.62	-3.1538	50.469	-6.1378	0.7335	-2.4766	-0.023034	0.031088	0.00049339	0.66022	-1.3176	2866.8	22.048	-1.3438	79.681	-62.145	76.376	76.057	21.89	-1.74	-6.098	0.78187	-2.4514	30.068	-4.95
124.62	-3.1529	50.468	-6.1379	0.73366	-2.4766	-0.022583	0.030807	0.0011854	0.66022	-1.3176	2866.1	22.047	-1.3434	79.68	-62.152	76.376	76.057	21.89	-1.74	-6.098	0.78187	-2.4514	30.068	-4.95
124.61	-3.1519	50.467	-6.1381	0.73381	-2.4765	-0.02211	0.030489	0.0018748	0.66022	-1.3176	2865.4	22.047	-1.343	79.679	-62.161	76.376	76.057	21.89	-1.74	-6.098	0.78187	-2.4514	30.068	-4.95
124.61	-3.1509	50.466	-6.1382	0.73396	-2.4765	-0.021615	0.030137	0.0025607	0.66022	-1.3176	2864.8	22.047	-1.3426	79.679	-62.17	76.377	76.057	21.89	-1.74	-6.098	0.78187	-2.4514	30.068	-4.95
124.61	-3.15	50.465	-6.1383	0.73411	-2.4765	-0.021099	0.02975	0.0032423	0.66022	-1.3176	2864.1	22.047	-1.3422	79.678	-62.18	76.377	76.057	21.89	-1.74	-6.098	0.78187	-2.4514	30.068	-4.95
124.61	-3.149	50.464	-6.1384	0.73426	-2.4765	-0.020562	0.029329	0.0039191	0.66022	-1.3176	2863.4	22.047	-1.3418	79.677	-62.19	76.377	76.057	21.89	-1.74	-6.098	0.78187	-2.4514	30.068	-4.95
124.61	-3.148	50.464	-6.1385	0.7344	-2.4765	-0.020005	0.028874	0.0045901	0.66022	-1.3176	2862.8	22.047	-1.3414	79.676	-62.202	76.377	76.057	21.89	-1.74	-6.098	0.78187	-2.4514	30.068	-4.95
124.61	-3.147	50.463	-6.1386	0.73455	-2.4765	-0.01943	0.028386	0.0052547	0.66022	-1.3176	2862.1	22.046	-1.3409	79.676	-62.214	76.377	76.057	21.89	-1.74	-6.098	0.78187	-2.4514	30.068	-4.95
124.61	-3.146	50.462	-6.1387	0.73469	-2.4764	-0.018835	0.027865	0.0059123	0.66022	-1.3176	2861.4	22.046	-1.3405	79.675	-62.226	76.377	76.057	21.89	-1.74	-6.098	0.78187	-2.4514	30.068	-4.95
124.61	-3.145	50.462	-6.1388	0.73483	-2.4764	-0.018223	0.027313	0.006562	0.66022	-1.3176	2860.7	22.046	-1.3401	79.674	-62.24	76.377	76.057	21.89	-1.74	-6.098	0.78187	-2.4514	30.068	-4.95
124.61	-3.1439	50.461	-6.1389	0.73496	-2.4764	-0.017594	0.026729	0.0072031	0.66022	-1.3176	2860.1	22.046	-1.3397	79.673	-62.254	76.377	76.057	21.89	-1.74	-6.098	0.78187	-2.4514	30.068	-4.95
124.61	-3.1429	50.461	-6.1389	0.73509	-2.4763	-0.016948	0.026115	0.0078351	0.66022	-1.3176	2859.4	22.046	-1.3393	79.673	-62.268	76.377	76.057	21.89	-1.74	-6.098	0.78187	-2.4514	30.068	-4.95
124.6	-3.1419	50.46	-6.139	0.73522	-2.4763	-0.016287	0.025471	0.0084572	0.66022	-1.3176	2858.7	22.046	-1.3388	79.672	-62.284	76.377	76.057	21.89	-1.74	-6.098	0.78187	-2.4514	30.068	-4.95
124.6	-3.1409	50.46	-6.1391	0.73535	-2.4762	-0.015611	0.024798	0.0090688	0.66022	-1.3176	2858.1	22.046	-1.3384	79.671	-62.3	76.377	76.057	21.89	-1.74	-6.098	0.78187	-2.4514	30.068	-4.95
124.6	-3.1398	50.459	-6.1392	0.73547	-2.4762	-0.014921	0.024097	0.0096691	0.66022	-1.3176	2857.4	22.046	-1.338	79.671	-62.316	76.377	76.057	21.89	-1.74	-6.098	0.78187	-2.4514	30.068	-4.95
124.6	-3.1388	50.459	-6.1393	0.73559	-2.4761	-0.014217	0.023369	0.010258	0.66022	-1.3176	2856.7	22.046	-1.3375	79.67	-62.334	76.377	76.057	21.89	-1.74	-6.098	0.78187	-2.4514	30.068	-4.95
124.6	-3.1377	50.459	-6.1393	0.7357	-2.4761	-0.013501	0.022615	0.010834	0.66022	-1.3176	2856.1	22.046	-1.3371	79.669	-62.351	76.377	76.057	21.89	-1.74	-6.098	0.78187	-2.4514	30.068	-4.95
124.6	-3.1367	50.458	-6.1394	0.73582	-2.476	-0.012774	0.021834	0.011397	0.66022	-1.3176	2855.4	22.046	-1.3367	79.668	-62.37	76.377	76.057	21.89	-1.74	-6.098	0.78187	-2.4514	30.068	-4.95
124.6	-3.1357	50.458	-6.1394	0.73592	-2.476	-0.012035	0.02103	0.011946	0.66022	-1.3176	2854.7	22.046	-1.3363	79.668	-62.389	76.377	76.057	21.89	-1.74	-6.098	0.78187	-2.4514	30.068	-4.95
124.6	-3.1346	50.458	-6.1395	0.73603	-2.4759	-0.011286	0.020201	0.012482	0.66022	-1.3176	2854.1	22.047	-1.3358	79.667	-62.408	76.377	76.057	21.89	-1.74	-6.098	0.78187	-2.4514	30.068	-4.95
124.59	-3.1336	50.458	-6.1396	0.73612	-2.4759	-0.010529	0.01935	0.013002	0.66022	-1.3176	2853.4	22.047	-1.3354	79.666	-62.428	76.378	76.057	21.89	-1.74	-6.098	0.78187	-2.4514	30.068	-4.95
124.59	-3.1326	50.458	-6.1396	0.73622	-2.4758	-0.0097626	0.018477	0.013507	0.66022	-1.3176	2852.7	22.047	-1.335	79.665	-62.449	76.378	76.057	21.89	-1.74	-6.098	0.78187	-2.4514	30.068	-4.95
124.59	-3.1315	50.458	-6.1397	0.73631	-2.4757	-0.0089889	0.017583	0.013997	0.66022	-1.3176	2852.0	22.047	-1.3345	79.665	-62.47	76.378	76.057	21.89	-1.74	-6.098	0.78187	-2.4514	30.068	-4.95
124.59	-3.1305	50.458	-6.1397	0.73639	-2.4756	-0.0082087	0.01667	0.01447	0.66022	-1.3176	2851.4	22.047	-1.3341	79.664	-62.491	76.378	76.057	21.89	-1.74	-6.098	0.78187	-2.4514	30.068	-4.95
124.59	-3.1295	50.458	-6.1397	0.73648	-2.4756	-0.0074227	0.015738	0.014926	0.66022	-1.3176	2850.7	22.047	-1.3337	79.663	-62.513	76.378	76.057	21.89	-1.74	-6.098	0.78187	-2.4514	30.068	-4.95
124.59	-3.1285	50.458	-6.1398	0.73655	-2.4755	-0.0066318	0.014789	0.015365	0.66022	-1.3176	2850.0	22.048	-1.3333	79.663	-62.536	76.378	76.057	21.89	-1.74	-6.098	0.78187	-2.4514	30.068	-4.95
124.59	-3.1275	50.458	-6.1398	0.73662	-2.4754	-0.005837	0.013823	0.015787	0.66022	-1.3176	2849.4	22.048	-1.3329	79.662	-62.559	76.378	76.057	21.89	-1.74	-6.098	0.78187	-2.4514	30.068	-4.95
124.59	-3.1265	50.458	-6.1398	0.73669	-2.4753	-0.0050389	0.012841	0.01619	0.66022	-1.3176	2848.7	22.048	-1.3324	79.661	-62.582	76.378	76.057	21.89	-1.74	-6.098	0.78187	-2.4514	30.068	-4.95
124.58	-3.1255	50.458	-6.1399	0.73675	-2.4753	-0.0042387	0.011845	0.016575	0.66022	-1.3176	2848.0	22.048	-1.332	79.66	-62.606	76.378	76.057	21.89	-1.74	-6.098	0.78187	-2.4514	30.068	-4.95
124.58	-3.1245	50.458	-6.1399	0.73681	-2.4752	-0.003437	0.010837	0.016941	0.66022	-1.3176	2847.4	22.049	-1.3316	79.66	-62.63	76.378	76.057	21.89	-1.74	-6.098	0.78187	-2.4514	30.068	-4.95
124.58	-3.1235	50.458	-6.1399	0.73686	-2.4751	-0.0026349	0.0098158	0.017287	0.66022	-1.3176	2846.7	22.049	-1.3312	79.659	-62.654	76.378	76.057	21.89	-1.74	-6.098	0.78187	-2.4514	30.068	-4.95
124.58	-3.1225	50.459	-6.1399	0.73691	-2.475	-0.0018332	0.0087841	0.017614	0.66022	-1.3176	2846.0	22.049	-1.3308	79.658	-62.678	76.378	76.057	21.89	-1.74	-6.098	0.78187	-2.4514	30.068	-4.95
124.58	-3.1216	50.459	-6.1399	0.73695	-2.4749	-0.0010327	0.0077427	0.017922	0.66022	-1.3176	2845.4	22.05	-1.3304	79.658	-62.703	76.378	76.057	21.89	-1.74	-6.098	0.78187	-2.4514	30.068	-4.95
124.58	-3.1206	50.459	-6.1399	0.73698	-2.4748	-0.00023431	0.0066928	0.018209	0.66022	-1.3176	2844.7	22.05	-1.33	79.657	-62.728	76.379	76.057	21.89	-1.74	-6.098	0.78187	-2.4514	30.068	-4.95
124.58	-3.1197	50.46	-6.1399	0.73701	-2.4747	0.00056107	0.0056356	0.018475	0.66022	-1.3176	2844.0	22.05	-1.3296	79.656	-62.754	76.379	76.057	21.89	-1.74	-6.098	0.78187	-2.4514	30.068	-4.95
124.57	-3.1188	50.46	-6.1399	0.73704	-2.4746	0.0013526	0.0045721	0.018721	0.66022	-1.3176	2843.3	22.051	-1.3292	79.655	-62.779	76.379	76.057	21.89	-1.74	-6.098	0.78187	-2.4514	30.068	-4.95
124.57	-3.1178	50.461	-6.1399	0.73706	-2.4745	0.0021394	0.0035037	0.018946	0.66022	-1.3176	2842.7	22.051	-1.3289	79.655	-62.805	76.379	76.057	21.89	-1.74	-6.098	0.78187	-2.4514	30.068	-4.95
124.57	-3.1169	50.461	-6.1399	0.73708	-2.4744	0.0029207	0.0024316	0.01915	0.66022	-1.3176	2842.0	22.052	-1.3285	79.654	-62.831	76.379	76.057	21.89	-1.74	-6.098	0.78187	-2.4514	30.068	-4.95
124.57	-3.116	50.462	-6.1399	0.73708	-2.4744	0.0036955	0.0013568	0.019333	0.66022	-1.3176	2841.3	22.052	-1.3281	79.653	-62.857	76.379	76.057	21.89	-1.74	-6.098	0.78187	-2.4514	30.068	-4.95
124.57	-3.1152	50.462	-6.1399	0.73709	-2.4743	0.0044631	0.00028058	0.019494	0.66022	-1.3176	2840.7	22.053	-1.3278	79.653	-62.884	76.379	76.057	21.89	-1.74	-6.098	0.78187	-2.4514	30.068	-4.95
124.57	-3.1143	50.463	-6.1398	0.73709	-2.4742	0.0052227	-0.00079583	0.019634	0.66022	-1.3176	2840.0	22.053	-1.3274	79.652	-62.91	76.379	76.057	21.89	-1.74	-6.098	0.78187	-2.4514	30.068	-4.95
124.57	-3.1135	50.463	-6.1398	0.73708	-2.4741	0.0059734	-0.0018713	0.019752	0.66022	-1.3176	2839.3	22.053	-1.3271	79.651	-62.936	76.379	76.057	21.89	-1.74	-6.098	0.78187	-2.4514	30.068	-4.95
124.56	-3.1126	50.464	-6.1398	0.73707	-2.474	0.0067145	-0.0029446	0.019848	0.66022	-1.3176	2838.7	22.054	-1.3267	79.651	-62.963	76.379	76.057	21.89	-1.74	-6.098	0.78187	-2.4514	30.068	-4.95
124.56	-3.1118	50.464	-6.1397	0.73705	-2.4739	0.0074451	-0.0040145	0.019923	0.66022	-1.3176	2838.0	22.054	-1.3264	79.65	-62.989	76.379	76.057	21.89	-1.74	-6.098	0.78187	-2.4514	30.068	-4.95
124.56	-3.111	50.465	-6.1397	0.73703	-2.4738	0.0081645	-0.0050799	0.019976	0.66022	-1.3176	2837.3	22.055	-1.326	79.649	-63.015	76.379	76.057	21.89	-1.74	-6.098	0.78187	-2.4514	30.068	-4.95
124.56	-3.1102	50.466	-6.1396	0.737	-2.4737	0.0088718	-0.0061397	0.020007	0.66022	-1.3176	2836.7	22.055	-1.3257	79.648	-63.042	76.38	76.057	21.89	-1.74	-6.098	0.78187	-2.4514	30.068	-4.95
124.56	-3.1094	50.466	-6.1396	0.73697	-2.4736	0.0095665	-0.0071927	0.020016	0.66022	-1.3176	2836.0	22.056	-1.3254	79.648	-63.068	76.38	76.057	21.89	-1.74	-6.098	0.78187	-2.4514	30.068	-4.95
124.56	-3.1087	50.467	-6.1396	0.73693	-2.4735	0.010248	-0.0082376	0.020003	0.66022	-1.3176	2835.3	22.056	-1.3251	79.647	-63.094	76.38	76.057	21.89	-1.74	-6.098	0.78187	-2.4514	30.068	-4.95
124.56	-3.108	50.468	-6.1395	0.73689	-2.4734	0.010915	-0.0092735	0.019969	0.66022	-1.3176	2834.6	22.057	-1.3248	79.646	-63.12	76.38	76.057	21.89	-1.74	-6.098	0.78187	-2.4514	30.068	-4.95
124.55	-3.1072	50.468	-6.1394	0.73684	-2.4733	0.011567	-0.010299	0.019913	0.66022	-1.3176	2834.0	22.057	-1.3245	79.646	-63.145	76.38	76.057	21.89	-1.74	-6.098	0.78187	-2.4514	30.068	-4.95
124.55	-3.1065	50.469	-6.1394	0.73678	-2.4732	0.012203	-0.011313	0.019836	0.66022	-1.3176	2833.3	22.058	-1.3242	79.645	-63.171	76.38	76.057	21.89	-1.74	-6.098	0.78187	-2.4514	30.068	-4.95
124.55	-3.1059	50.47	-6.1393	0.73672	-2.4731	0.012824	-0.012315	0.019737	0.66022	-1.3176	2832.6	22.058	-1.3239	79.644	-63.196	76.38	76.057	21.89	-1.74	-6.098	0.78187	-2.4514	30.068	-4.95
124.55	-3.1052	50.47	-6.1393	0.73666	-2.473	0.013427	-0.013303	0.019617	0.66022	-1.3176	2832.0	22.059	-1.3237	79.644	-63.221	76.38	76.057	21.89	-1.74	-6.098	0.78187	-2.4514	30.068	-4.95
124.55	-3.1046	50.471	-6.1392	0.73659	-2.4729	0.014013	-0.014277	0.019476	0.66022	-1.3176	2831.3	22.06	-1.3234	79.643	-63.246	76.38	76.057	21.89	-1.74	-6.098	0.78187	-2.4514	30.068	-4.95
124.55	-3.1039	50.472	-6.1391	0.73652	-2.4728	0.014581	-0.015235	0.019314	0.66022	-1.3176	2830.6	22.06	-1.3232	79.642	-63.27	76.38	76.057	21.89	-1.74	-6.098	0.78187	-2.4514	30.068	-4.95
124.54	-3.1033	50.473	-6.139	0.73644	-2.4727	0.01513	-0.016177	0.019132	0.66022	-1.3176	2830.0	22.061	-1.3229	79.642	-63.294	76.381	76.057	21.89	-1.74	-6.098	0.78187	-2.4514	30.068	-4.95
124.54	-3.1028	50.473	-6.139	0.73635	-2.4726	0.01566	-0.0171	0.018929	0.66022	-1.3176	2829.3	22.061	-1.3227	79.641	-63.318	76.381	76.057	21.89	-1.74	-6.098	0.78187	-2.4514	30.068	-4.95
124.54	-3.1022	50.474	-6.1389	0.73627	-2.4725	0.01617	-0.018005	0.018706	0.66022	-1.3176	2828.6	22.062	-1.3224	79.64	-63.341	76.381	76.057	21.89	-1.74	-6.098	0.78187	-2.4514	30.068	-4.95
124.54	-3.1017	50.475	-6.1388	0.73617	-2.4724	0.01666	-0.018891	0.018464	0.66022	-1.3176	2827.9	22.062	-1.3222	79.639	-63.364	76.381	76.057	21.89	-1.74	-6.098	0.78187	-2.4514	30.068	-4.95
124.54	-3.1011	50.476	-6.1387	0.73608	-2.4723	0.017129	-0.019756	0.018202	0.66022	-1.3176	2827.3	22.063	-1.322	79.639	-63.386	76.381	76.057	21.89	-1.74	-6.098	0.78187	-2.4514	30.068	-4.95
124.54	-3.1006	50.476	-6.1386	0.73598	-2.4722	0.017577	-0.020599	0.017921	0.66022	-1.3176	2826.6	22.063	-1.3218	79.638	-63.407	76.381	76.057	21.89	-1.74	-6.098	0.78187	-2.4514	30.068	-4.95
124.54	-3.1002	50.477	-6.1385	0.73587	-2.4721	0.018003	-0.02142	0.017621	0.66022	-1.3176	2825.9	22.064	-1.3216	79.637	-63.429	76.381	76.057	21.89	-1.74	-6.098	0.78187	-2.4514	30.068	-4.95
124.53	-3.0997	50.478	-6.1385	0.73576	-2.472	0.018407	-0.022218	0.017302	0.66022	-1.3176	2825.3	22.064	-1.3214	79.637	-63.449	76.381	76.057	21.89	-1.74	-6.098	0.78187	-2.4514	30.068	-4.95
124.53	-3.0993	50.479	-6.1384	0.73565	-2.4719	0.018788	-0.022992	0.016966	0.66022	-1.3176	2824.6	22.065	-1.3213	79.636	-63.469	76.381	76.057	21.89	-1.74	-6.098	0.78187	-2.4514	30.068	-4.95
124.53	-3.0989	50.479	-6.1383	0.73553	-2.4719	0.019147	-0.023741	0.016612	0.66022	-1.3176	2823.9	22.065	-1.3211	79.635	-63.488	76.382	76.057	21.89	-1.74	-6.098	0.78187	-2.4514	30.068	-4.95
124.53	-3.0985	50.48	-6.1382	0.73541	-2.4718	0.019482	-0.024465	0.016241	0.66022	-1.3176	2823.3	22.066	-1.3209	79.635	-63.507	76.382	76.057	21.89	-1.74	-6.098	0.78187	-2.4514	30.068	-4.95
124.53	-3.0981	50.481	-6.1381	0.73529	-2.4717	0.019794	-0.025162	0.015853	0.66022	-1.3176	2822.6	22.067	-1.3208	79.634	-63.525	76.382	76.057	21.89	-1.74	-6.098	0.78187	-2.4514	30.068	-4.95
124.53	-3.0977	50.481	-6.138	0.73516	-2.4716	0.020081	-0.025832	0.015449	0.66022	-1.3176	2821.9	22.067	-1.3207	79.633	-63.542	76.382	76.057	21.89	-1.74	-6.098	0.78187	-2.4514	30.068	-4.95
124.52	-3.0974	50.482	-6.1379	0.73503	-2.4715	0.020345	-0.026474	0.015029	0.66022	-1.3176	2821.2	22.068	-1.3205	79.633	-63.558	76.382	76.057	21.89	-1.74	-6.098	0.78187	-2.4514	30.068	-4.95
124.52	-3.0971	50.483	-6.1378	0.7349	-2.4715	0.020584	-0.027088	0.014594	0.66022	-1.3176	2820.6	22.068	-1.3204	79.632	-63.574	76.382	76.057	21.89	-1.74	-6.098	0.78187	-2.4514	30.068	-4.95
124.52	-3.0968	50.483	-6.1377	0.73476	-2.4714	0.020799	-0.027672	0.014144	0.66022	-1.3176	2819.9	22.069	-1.3203	79.631	-63.589	76.382	76.057	21.89	-1.74	-6.098	0.78187	-2.4514	30.068	-4.95
124.52	-3.0965	50.484	-6.1376	0.73462	-2.4713	0.020989	-0.028227	0.01368	0.66022	-1.3176	2819.2	22.069	-1.3202	79.631	-63.603	76.382	76.057	21.89	-1.74	-6.098	0.78187	-2.4514	30.068	-4.95
124.52	-3.0963	50.484	-6.1375	0.73448	-2.4713	0.021153	-0.028752	0.013202	0.66022	-1.3176	2818.6	22.069	-1.3201	79.63	-63.616	76.382	76.057	21.89	-1.74	-6.098	0.78187	-2.4514	30.068	-4.95
124.52	-3.096	50.485	-6.1373	0.73433	-2.4712	0.021293	-0.029247	0.012711	0.66022	-1.3176	2817.9	22.07	-1.32	79.629	-63.628	76.382	76.057	21.89	-1.74	-6.098	0.78187	-2.4514	30.068	-4.95
124.52	-3.0958	50.486	-6.1372	0.73418	-2.4711	0.021408	-0.02971	0.012207	0.66022	-1.3176	2817.2	22.07	-1.3199	79.628	-63.64	76.383	76.057	21.89	-1.74	-6.098	0.78187	-2.4514	30.068	-4.95
124.51	-3.0956	50.486	-6.1371	0.73404	-2.4711	0.021497	-0.030141	0.011691	0.66022	-1.3176	2816.6	22.071	-1.3198	79.628	-63.65	76.383	76.057	21.89	-1.74	-6.098	0.78187	-2.4514	30.068	-4.95
124.51	-3.0955	50.487	-6.137	0.73388	-2.471	0.021561	-0.03054	0.011164	0.66022	-1.3176	2815.9	22.071	-1.3198	79.627	-63.66	76.383	76.057	21.89	-1.74	-6.098	0.78187	-2.4514	30.068	-4.95
124.51	-3.0953	50.487	-6.1369	0.73373	-2.471	0.0216	-0.030907	0.010626	0.66022	-1.3176	2815.2	22.072	-1.3197	79.626	-63.668	76.383	76.057	21.89	-1.74	-6.098	0.78187	-2.4514	30.068	-4.95
124.51	-3.0952	50.488	-6.1368	0.73357	-2.4709	0.021613	-0.031242	0.010078	0.66022	-1.3176	2814.5	22.072	-1.3197	79.626	-63.676	76.383	76.057	21.89	-1.74	-6.098	0.78187	-2.4514	30.068	-4.95
124.51	-3.0951	50.488	-6.1367	0.73342	-2.4709	0.021601	-0.031543	0.0095206	0.66022	-1.3176	2813.9	22.072	-1.3196	79.625	-63.683	76.383	76.057	21.89	-1.74	-6.098	0.78187	-2.4514	30.068	-4.95
124.51	-3.095	50.488	-6.1366	0.73326	-2.4708	0.021564	-0.031811	0.008954	0.66022	-1.3176	2813.2	22.073	-1.3196	79.624	-63.689	76.383	76.057	21.89	-1.74	-6.098	0.78187	-2.4514	30.068	-4.95
124.51	-3.0949	50.489	-6.1365	0.7331	-2.4708	0.021502	-0.032045	0.0083792	0.66022	-1.3176	2812.5	22.073	-1.3196	79.624	-63.693	76.383	76.057	21.89	-1.74	-6.098	0.78187	-2.4514	30.068	-4.95
124.5	-3.0948	50.489	-6.1364	0.73294	-2.4707	0.021415	-0.032245	0.0077968	0.66022	-1.3176	2811.9	22.074	-1.3196	79.623	-63.697	76.383	76.057	21.89	-1.74	-6.098	0.78187	-2.4514	30.068	-4.95
124.5	-3.0948	50.489	-6.1363	0.73278	-2.4707	0.021303	-0.032412	0.0072074	0.66022	-1.3176	2811.2	22.074	-1.3196	79.622	-63.7	76.384	76.057	21.89	-1.74	-6.098	0.78187	-2.4514	30.068	-4.95
124.5	-3.0947	50.49	-6.1362	0.73261	-2.4707	0.021166	-0.032545	0.0066117	0.66022	-1.3176	2810.5	22.074	-1.3196	79.622	-63.702	76.384	76.057	21.89	-1.74	-6.098	0.78187	-2.4514	30.068	-4.95
124.5	-3.0947	50.49	-6.1361	0.73245	-2.4706	0.021004	-0.032643	0.0060104	0.66022	-1.3176	2809.9	22.075	-1.3196	79.621	-63.703	76.384	76.057	21.89	-1.74	-6.098	0.78187	-2.4514	30.068	-4.95
124.5	-3.0947	50.49	-6.136	0.73229	-2.4706	0.020819	-0.032708	0.0054042	0.66022	-1.3176	2809.2	22.075	-1.3196	79.62	-63.703	76.384	76.057	21.89	-1.74	-6.098	0.78187	-2.4514	30.068	-4.95
124.5	-3.0947	50.49	-6.1359	0.73212	-2.4706	0.020609	-0.032738	0.0047936	0.66022	-1.3176	2808.5	22.075	-1.3196	79.62	-63.701	76.384	76.057	21.89	-1.74	-6.098	0.78187	-2.4514	30.068	-4.95
124.5	-3.0948	50.49	-6.1358	0.73196	-2.4706	0.020376	-0.032734	0.0041795	0.66022	-1.3176	2807.8	22.075	-1.3196	79.619	-63.699	76.384	76.057	21.89	-1.74	-6.098	0.78187	-2.4514	30.068	-4.95
124.49	-3.0948	50.491	-6.1356	0.7318	-2.4705	0.020119	-0.032697	0.0035625	0.66022	-1.3176	2807.2	22.076	-1.3197	79.618	-63.696	76.384	76.057	21.89	-1.74	-6.098	0.78187	-2.4514	30.068	-4.95
124.49	-3.0949	50.491	-6.1355	0.73163	-2.4705	0.019839	-0.032625	0.0029432	0.66022	-1.3176	2806.5	22.076	-1.3197	79.617	-63.692	76.384	76.057	21.89	-1.74	-6.098	0.78187	-2.4514	30.068	-4.95
124.49	-3.0949	50.491	-6.1355	0.73147	-2.4705	0.019536	-0.03252	0.0023225	0.66022	-1.3176	2805.8	22.076	-1.3197	79.617	-63.687	76.384	76.057	21.89	-1.74	-6.098	0.78187	-2.4514	30.068	-4.95
124.49	-3.095	50.491	-6.1354	0.73131	-2.4705	0.019211	-0.032381	0.0017009	0.66022	-1.3176	2805.2	22.076	-1.3198	79.616	-63.681	76.384	76.057	21.89	-1.74	-6.098	0.78187	-2.4514	30.068	-4.95
124.49	-3.0951	50.491	-6.1353	0.73115	-2.4705	0.018864	-0.032208	0.0010791	0.66022	-1.3176	2804.5	22.076	-1.3198	79.615	-63.674	76.385	76.057	21.89	-1.74	-6.098	0.78187	-2.4514	30.068	-4.95
124.49	-3.0952	50.49	-6.1352	0.73099	-2.4705	0.018496	-0.032003	0.00045791	0.66022	-1.3176	2803.8	22.077	-1.3199	79.615	-63.666	76.385	76.057	21.89	-1.74	-6.098	0.78187	-2.4514	30.068	-4.95
124.49	-3.0953	50.49	-6.1351	0.73083	-2.4705	0.018106	-0.031765	-0.00016206	0.66022	-1.3176	2803.2	22.077	-1.32	79.614	-63.658	76.385	76.057	21.89	-1.74	-6.098	0.78187	-2.4514	30.068	-4.95
124.49	-3.0955	50.49	-6.135	0.73067	-2.4705	0.017696	-0.031494	-0.00078013	0.66022	-1.3176	2802.5	22.077	-1.32	79.613	-63.648	76.385	76.057	21.89	-1.74	-6.098	0.78187	-2.4514	30.068	-4.95
124.49	-3.0956	50.49	-6.1349	0.73051	-2.4705	0.017265	-0.031192	-0.0013956	0.66022	-1.3176	2801.8	22.077	-1.3201	79.613	-63.638	76.385	76.057	21.89	-1.74	-6.098	0.78187	-2.4514	30.068	-4.95
124.48	-3.0958	50.49	-6.1348	0.73036	-2.4705	0.016815	-0.030857	-0.0020078	0.66022	-1.3176	2801.1	22.077	-1.3202	79.612	-63.626	76.385	76.057	21.89	-1.74	-6.098	0.78187	-2.4514	30.068	-4.95
124.48	-3.0959	50.489	-6.1347	0.7302	-2.4705	0.016346	-0.030492	-0.0026161	0.66022	-1.3176	2800.5	22.077	-1.3202	79.611	-63.614	76.385	76.057	21.89	-1.74	-6.098	0.78187	-2.4514	30.068	-4.95
124.48	-3.0961	50.489	-6.1346	0.73005	-2.4705	0.015859	-0.030096	-0.0032197	0.66022	-1.3176	2799.8	22.077	-1.3203	79.611	-63.601	76.385	76.057	21.89	-1.74	-6.098	0.78187	-2.4514	30.068	-4.95
124.48	-3.0963	50.489	-6.1346	0.7299	-2.4705	0.015353	-0.029669	-0.0038181	0.66022	-1.3176	2799.1	22.077	-1.3204	79.61	-63.587	76.385	76.057	21.89	-1.74	-6.098	0.78187	-2.4514	30.068	-4.95
124.48	-3.0964	50.488	-6.1345	0.72976	-2.4706	0.01483	-0.029213	-0.0044106	0.66022	-1.3176	2798.5	22.077	-1.3205	79.609	-63.573	76.385	76.057	21.89	-1.74	-6.098	0.78187	-2.4514	30.068	-4.95
124.48	-3.0966	50.488	-6.1344	0.72961	-2.4706	0.014291	-0.028727	-0.0049965	0.66022	-1.3176	2797.8	22.077	-1.3206	79.608	-63.557	76.385	76.057	21.89	-1.74	-6.098	0.78187	-2.4514	30.068	-4.95
124.48	-3.0968	50.487	-6.1344	0.72947	-2.4706	0.013735	-0.028213	-0.0055752	0.66022	-1.3176	2797.1	22.077	-1.3207	79.608	-63.541	76.386	76.057	21.89	-1.74	-6.098	0.78187	-2.4514	30.068	-4.95
124.48	-3.097	50.487	-6.1343	0.72933	-2.4706	0.013164	-0.027671	-0.0061461	0.66022	-1.3176	2796.5	22.077	-1.3208	79.607	-63.525	76.386	76.057	21.89	-1.74	-6.098	0.78187	-2.4514	30.068	-4.95
124.48	-3.0972	50.486	-6.1342	0.72919	-2.4707	0.012578	-0.027102	-0.0067085	0.66022	-1.3176	2795.8	22.077	-1.3209	79.606	-63.508	76.386	76.057	21.89	-1.74	-6.098	0.78187	-2.4514	30.068	-4.95
124.47	-3.0974	50.486	-6.1342	0.72906	-2.4707	0.011979	-0.026507	-0.0072619	0.66022	-1.3176	2795.1	22.077	-1.321	79.606	-63.49	76.386	76.057	21.89	-1.74	-6.098	0.78187	-2.4514	30.068	-4.95
124.47	-3.0976	50.485	-6.1341	0.72893	-2.4707	0.011365	-0.025885	-0.0078056	0.66022	-1.3176	2794.4	22.077	-1.3211	79.605	-63.471	76.386	76.057	21.89	-1.74	-6.098	0.78187	-2.4514	30.068	-4.95
124.47	-3.0978	50.484	-6.134	0.7288	-2.4708	0.010739	-0.025238	-0.0083391	0.66022	-1.3176	2793.8	22.077	-1.3212	79.604	-63.452	76.386	76.057	21.89	-1.74	-6.098	0.78187	-2.4514	30.068	-4.95
124.47	-3.098	50.483	-6.134	0.72867	-2.4708	0.010102	-0.024567	-0.0088618	0.66022	-1.3176	2793.1	22.077	-1.3213	79.603	-63.433	76.386	76.057	21.89	-1.74	-6.098	0.78187	-2.4514	30.068	-4.95
124.47	-3.0982	50.483	-6.1339	0.72855	-2.4709	0.0094526	-0.023873	-0.0093731	0.66022	-1.3176	2792.4	22.077	-1.3214	79.603	-63.412	76.386	76.057	21.89	-1.74	-6.098	0.78187	-2.4514	30.068	-4.95
124.47	-3.0984	50.482	-6.1339	0.72844	-2.4709	0.008793	-0.023155	-0.0098725	0.66022	-1.3176	2791.8	22.076	-1.3215	79.602	-63.392	76.386	76.057	21.89	-1.74	-6.098	0.78187	-2.4514	30.068	-4.95
124.47	-3.0986	50.481	-6.1339	0.72832	-2.471	0.0081238	-0.022416	-0.010359	0.66022	-1.3176	2791.1	22.076	-1.3216	79.601	-63.371	76.386	76.057	21.89	-1.74	-6.098	0.78187	-2.4514	30.068	-4.95
124.47	-3.0988	50.48	-6.1338	0.72821	-2.471	0.0074456	-0.021656	-0.010833	0.66022	-1.3176	2790.4	22.076	-1.3217	79.601	-63.35	76.386	76.057	21.89	-1.74	-6.098	0.78187	-2.4514	30.068	-4.95
124.47	-3.099	50.479	-6.1338	0.72811	-2.4711	0.0067593	-0.020876	-0.011294	0.66022	-1.3176	2789.8	22.076	-1.3218	79.6	-63.328	76.386	76.057	21.89	-1.74	-6.098	0.78187	-2.4514	30.068	-4.95
124.47	-3.0992	50.478	-6.1337	0.728	-2.4711	0.0060656	-0.020076	-0.011741	0.66022	-1.3176	2789.1	22.076	-1.3219	79.599	-63.306	76.387	76.057	21.89	-1.74	-6.098	0.78187	-2.4514	30.068	-4.95
124.46	-3.0994	50.477	-6.1337	0.7279	-2.4712	0.0053653	-0.019259	-0.012173	0.66022	-1.3176	2788.4	22.075	-1.322	79.598	-63.283	76.387	76.057	21.89	-1.74	-6.098	0.78187	-2.4514	30.068	-4.95
124.46	-3.0996	50.476	-6.1337	0.72781	-2.4713	0.0046592	-0.018424	-0.01259	0.66022	-1.3176	2787.7	22.075	-1.322	79.598	-63.26	76.387	76.057	21.89	-1.74	-6.098	0.78187	-2.4514	30.068	-4.95
124.46	-3.0998	50.475	-6.1337	0.72772	-2.4713	0.0039481	-0.017572	-0.012992	0.66022	-1.3176	2787.1	22.075	-1.3221	79.597	-63.237	76.387	76.057	21.89	-1.74	-6.098	0.78187	-2.4514	30.068	-4.95
124.46	-3.1	50.474	-6.1337	0.72763	-2.4714	0.0032328	-0.016706	-0.013378	0.66022	-1.3176	2786.4	22.074	-1.3222	79.596	-63.214	76.387	76.057	21.89	-1.74	-6.098	0.78187	-2.4514	30.068	-4.95
124.46	-3.1002	50.473	-6.1336	0.72755	-2.4715	0.0025142	-0.015824	-0.013748	0.66022	-1.3176	2785.7	22.074	-1.3223	79.596	-63.191	76.387	76.057	21.89	-1.74	-6.098	0.78187	-2.4514	30.068	-4.95
124.46	-3.1003	50.472	-6.1336	0.72748	-2.4715	0.0017929	-0.01493	-0.014102	0.66022	-1.3176	2785.1	22.074	-1.3224	79.595	-63.167	76.387	76.057	21.89	-1.74	-6.098	0.78187	-2.4514	30.068	-4.95
124.46	-3.1005	50.47	-6.1336	0.7274	-2.4716	0.00107	-0.014023	-0.014439	0.66022	-1.3176	2784.4	22.073	-1.3225	79.594	-63.144	76.387	76.057	21.89	-1.74	-6.098	0.78187	-2.4514	30.068	-4.95
124.46	-3.1006	50.469	-6.1336	0.72734	-2.4717	0.00034609	-0.013105	-0.014758	0.66022	-1.3176	2783.7	22.073	-1.3226	79.593	-63.12	76.387	76.057	21.89	-1.74	-6.098	0.78187	-2.4514	30.068	-4.95
124.46	-3.1008	50.468	-6.1336	0.72727	-2.4717	-0.00037794	-0.012177	-0.01506	0.66022	-1.3176	2783.1	22.073	-1.3226	79.593	-63.096	76.387	76.057	21.89	-1.74	-6.098	0.78187	-2.4514	30.068	-4.95
124.46	-3.1009	50.466	-6.1336	0.72721	-2.4718	-0.0011013	-0.011239	-0.015345	0.66022	-1.3176	2782.4	22.072	-1.3227	79.592	-63.072	76.387	76.057	21.89	-1.74	-6.098	0.78187	-2.4514	30.068	-4.95
124.46	-3.101	50.465	-6.1336	0.72716	-2.4719	-0.0018231	-0.010294	-0.015611	0.66022	-1.3176	2781.7	22.072	-1.3228	79.591	-63.048	76.387	76.057	21.89	-1.74	-6.098	0.78187	-2.4514	30.068	-4.95
124.46	-3.1011	50.464	-6.1336	0.72711	-2.472	-0.0025427	-0.0093412	-0.015858	0.66022	-1.3176	2781.1	22.071	-1.3228	79.591	-63.024	76.387	76.057	21.89	-1.74	-6.098	0.78187	-2.4514	30.068	-4.95
124.45	-3.1012	50.462	-6.1337	0.72707	-2.4721	-0.0032591	-0.0083826	-0.016087	0.66022	-1.3176	2780.4	22.071	-1.3229	79.59	-63.0	76.387	76.057	21.89	-1.74	-6.098	0.78187	-2.4514	30.068	-4.95
124.45	-3.1013	50.461	-6.1337	0.72703	-2.4721	-0.0039716	-0.0074191	-0.016298	0.66022	-1.3176	2779.7	22.071	-1.3229	79.589	-62.976	76.387	76.057	21.89	-1.74	-6.098	0.78187	-2.4514	30.068	-4.95
124.45	-3.1014	50.459	-6.1337	0.72699	-2.4722	-0.0046795	-0.0064518	-0.016489	0.66022	-1.3176	2779.0	22.07	-1.323	79.588	-62.953	76.388	76.057	21.89	-1.74	-6.098	0.78187	-2.4514	30.068	-4.95
124.45	-3.1015	50.458	-6.1337	0.72696	-2.4723	-0.0053818	-0.0054818	-0.016661	0.66022	-1.3176	2778.4	22.07	-1.323	79.588	-62.929	76.388	76.057	21.89	-1.74	-6.098	0.78187	-2.4514	30.068	-4.95
124.45	-3.1015	50.456	-6.1338	0.72694	-2.4724	-0.0060779	-0.0045102	-0.016813	0.66022	-1.3176	2777.7	22.069	-1.323	79.587	-62.906	76.388	76.057	21.89	-1.74	-6.098	0.78187	-2.4514	30.068	-4.95
124.45	-3.1016	50.455	-6.1338	0.72692	-2.4725	-0.006767	-0.0035381	-0.016947	0.66022	-1.3176	2777.0	22.069	-1.3231	79.586	-62.882	76.388	76.057	21.89	-1.74	-6.098	0.78187	-2.4514	30.068	-4.95
124.45	-3.1016	50.453	-6.1338	0.7269	-2.4726	-0.0074483	-0.0025666	-0.01706	0.66022	-1.3176	2776.4	22.068	-1.3231	79.585	-62.859	76.388	76.057	21.89	-1.74	-6.098	0.78187	-2.4514	30.068	-4.95
124.45	-3.1016	50.452	-6.1339	0.72689	-2.4726	-0.0081211	-0.0015967	-0.017154	0.66022	-1.3176	2775.7	22.068	-1.3231	79.585	-62.836	76.388	76.057	21.89	-1.74	-6.098	0.78187	-2.4514	30.068	-4.95
124.45	-3.1016	50.45	-6.1339	0.72689	-2.4727	-0.0087846	-0.00062951	-0.017228	0.66022	-1.3176	2775.0	22.067	-1.3231	79.584	-62.813	76.388	76.057	21.89	-1.74	-6.098	0.78187	-2.4514	30.068	-4.95
124.45	-3.1016	50.449	-6.1339	0.72689	-2.4728	-0.0094381	0.00033385	-0.017282	0.66022	-1.3176	2774.4	22.067	-1.3231	79.583	-62.791	76.388	76.057	21.89	-1.74	-6.098	0.78187	-2.4514	30.068	-4.95
124.45	-3.1016	50.447	-6.134	0.72689	-2.4729	-0.010081	0.0012923	-0.017317	0.66022	-1.3176	2773.7	22.066	-1.3231	79.582	-62.769	76.388	76.057	21.89	-1.74	-6.098	0.78187	-2.4514	30.068	-4.95
124.45	-3.1015	50.445	-6.134	0.7269	-2.473	-0.010712	0.0022449	-0.017331	0.66022	-1.3176	2773.0	22.066	-1.3231	79.582	-62.747	76.388	76.057	21.89	-1.74	-6.098	0.78187	-2.4514	30.068	-4.95
124.45	-3.1014	50.444	-6.1341	0.72691	-2.4731	-0.011332	0.0031904	-0.017326	0.66022	-1.3176	2772.4	22.065	-1.3231	79.581	-62.725	76.388	76.057	21.89	-1.74	-6.098	0.78187	-2.4514	30.068	-4.95
124.45	-3.1014	50.442	-6.1342	0.72693	-2.4732	-0.011938	0.0041279	-0.017301	0.66022	-1.3176	2771.7	22.064	-1.3231	79.58	-62.704	76.388	76.057	21.89	-1.74	-6.098	0.78187	-2.4514	30.068	-4.95
124.44	-3.1013	50.44	-6.1342	0.72695	-2.4733	-0.012531	0.0050564	-0.017256	0.66022	-1.3176	2771.0	22.064	-1.323	79.579	-62.683	76.388	76.057	21.89	-1.74	-6.098	0.78187	-2.4514	30.068	-4.95
124.44	-3.1011	50.439	-6.1343	0.72698	-2.4733	-0.01311	0.0059747	-0.017192	0.66022	-1.3176	2770.3	22.063	-1.323	79.579	-62.662	76.388	76.057	21.89	-1.74	-6.098	0.78187	-2.4514	30.068	-4.95
124.44	-3.101	50.437	-6.1344	0.72701	-2.4734	-0.013675	0.006882	-0.017108	0.66022	-1.3176	2769.7	22.063	-1.323	79.578	-62.642	76.388	76.057	21.89	-1.74	-6.098	0.78187	-2.4514	30.068	-4.95
124.44	-3.1008	50.435	-6.1344	0.72705	-2.4735	-0.014224	0.0077772	-0.017005	0.66022	-1.3176	2769.0	22.062	-1.3229	79.577	-62.623	76.388	76.057	21.89	-1.74	-6.098	0.78187	-2.4514	30.068	-4.95
124.44	-3.1007	50.434	-6.1345	0.72709	-2.4736	-0.014757	0.0086593	-0.016883	0.66022	-1.3176	2768.3	22.062	-1.3229	79.576	-62.603	76.388	76.057	21.89	-1.74	-6.098	0.78187	-2.4514	30.068	-4.95
124.44	-3.1005	50.432	-6.1346	0.72714	-2.4737	-0.015274	0.0095273	-0.016742	0.66022	-1.3176	2767.7	22.061	-1.3228	79.576	-62.584	76.388	76.057	21.89	-1.74	-6.098	0.78187	-2.4514	30.068	-4.95
124.44	-3.1003	50.43	-6.1346	0.72719	-2.4738	-0.015774	0.01038	-0.016581	0.66022	-1.3176	2767.0	22.06	-1.3227	79.575	-62.566	76.388	76.057	21.89	-1.74	-6.098	0.78187	-2.4514	30.068	-4.95
124.44	-3.1001	50.428	-6.1347	0.72724	-2.4738	-0.016256	0.011218	-0.016403	0.66022	-1.3176	2766.3	22.06	-1.3226	79.574	-62.548	76.388	76.057	21.89	-1.74	-6.098	0.78187	-2.4514	30.068	-4.95
124.44	-3.0998	50.427	-6.1348	0.7273	-2.4739	-0.016721	0.012038	-0.016206	0.66022	-1.3176	2765.7	22.059	-1.3225	79.573	-62.53	76.389	76.057	21.89	-1.74	-6.098	0.78187	-2.4514	30.068	-4.95
124.44	-3.0996	50.425	-6.1349	0.72736	-2.474	-0.017167	0.012841	-0.01599	0.66022	-1.3176	2765.0	22.059	-1.3224	79.573	-62.513	76.389	76.057	21.89	-1.74	-6.098	0.78187	-2.4514	30.068	-4.95
124.44	-3.0993	50.423	-6.135	0.72743	-2.4741	-0.017594	0.013625	-0.015757	0.66022	-1.3176	2764.3	22.058	-1.3223	79.572	-62.497	76.389	76.057	21.89	-1.74	-6.098	0.78187	-2.4514	30.068	-4.95
124.44	-3.099	50.422	-6.1351	0.7275	-2.4742	-0.018001	0.01439	-0.015507	0.66022	-1.3176	2763.7	22.058	-1.3222	79.571	-62.481	76.389	76.057	21.89	-1.74	-6.098	0.78187	-2.4514	30.068	-4.95
124.44	-3.0987	50.42	-6.1352	0.72757	-2.4742	-0.018389	0.015135	-0.015239	0.66022	-1.3176	2763.0	22.057	-1.3221	79.57	-62.466	76.389	76.057	21.89	-1.74	-6.098	0.78187	-2.4514	30.068	-4.95
124.44	-3.0983	50.418	-6.1353	0.72765	-2.4743	-0.018757	0.015858	-0.014954	0.66022	-1.3176	2762.3	22.056	-1.322	79.57	-62.451	76.389	76.057	21.89	-1.74	-6.098	0.78187	-2.4514	30.068	-4.95
124.44	-3.098	50.416	-6.1353	0.72773	-2.4744	-0.019104	0.01656	-0.014653	0.66022	-1.3176	2761.7	22.056	-1.3218	79.569	-62.436	76.389	76.057	21.89	-1.74	-6.098	0.78187	-2.4514	30.068	-4.95
124.43	-3.0976	50.415	-6.1354	0.72781	-2.4745	-0.01943	0.01724	-0.014336	0.66022	-1.3176	2761.0	22.055	-1.3217	79.568	-62.423	76.389	76.057	21.89	-1.74	-6.098	0.78187	-2.4514	30.068	-4.95
124.43	-3.0972	50.413	-6.1355	0.7279	-2.4745	-0.019735	0.017896	-0.014003	0.66022	-1.3176	2760.3	22.055	-1.3215	79.567	-62.409	76.389	76.057	21.89	-1.74	-6.098	0.78187	-2.4514	30.068	-4.95
124.43	-3.0968	50.411	-6.1356	0.72799	-2.4746	-0.020019	0.018528	-0.013654	0.66022	-1.3176	2759.7	22.054	-1.3213	79.567	-62.397	76.389	76.057	21.89	-1.74	-6.098	0.78187	-2.4514	30.068	-4.95
124.43	-3.0963	50.41	-6.1357	0.72809	-2.4747	-0.02028	0.019136	-0.013291	0.66022	-1.3176	2759.0	22.054	-1.3212	79.566	-62.385	76.389	76.057	21.89	-1.74	-6.098	0.78187	-2.4514	30.068	-4.95
124.43	-3.0959	50.408	-6.1358	0.72818	-2.4747	-0.02052	0.019719	-0.012913	0.66022	-1.3176	2758.3	22.053	-1.321	79.565	-62.373	76.389	76.057	21.89	-1.74	-6.098	0.78187	-2.4514	30.068	-4.95
124.43	-3.0954	50.406	-6.1359	0.72828	-2.4748	-0.020737	0.020276	-0.012521	0.66022	-1.3176	2757.6	22.053	-1.3208	79.564	-62.363	76.389	76.057	21.89	-1.74	-6.098	0.78187	-2.4514	30.068	-4.95
124.43	-3.0949	50.405	-6.1361	0.72839	-2.4749	-0.020932	0.020807	-0.012116	0.66022	-1.3176	2757.0	22.052	-1.3206	79.564	-62.352	76.389	76.057	21.89	-1.74	-6.098	0.78187	-2.4514	30.068	-4.95
124.43	-3.0944	50.403	-6.1362	0.72849	-2.4749	-0.021105	0.02131	-0.011697	0.66022	-1.3176	2756.3	22.052	-1.3204	79.563	-62.343	76.389	76.057	21.89	-1.74	-6.098	0.78187	-2.4514	30.068	-4.95
124.43	-3.0939	50.402	-6.1363	0.7286	-2.475	-0.021254	0.021787	-0.011266	0.66022	-1.3176	2755.6	22.051	-1.3202	79.562	-62.334	76.389	76.057	21.89	-1.74	-6.098	0.78187	-2.4514	30.068	-4.95
124.43	-3.0934	50.4	-6.1364	0.72871	-2.475	-0.021381	0.022235	-0.010823	0.66022	-1.3176	2755.0	22.051	-1.32	79.561	-62.326	76.389	76.057	21.89	-1.74	-6.098	0.78187	-2.4514	30.068	-4.95
124.43	-3.0928	50.399	-6.1365	0.72882	-2.4751	-0.021485	0.022656	-0.010368	0.66022	-1.3176	2754.3	22.05	-1.3198	79.561	-62.318	76.389	76.057	21.89	-1.74	-6.098	0.78187	-2.4514	30.068	-4.95
124.43	-3.0922	50.397	-6.1366	0.72894	-2.4751	-0.021566	0.023047	-0.0099023	0.66022	-1.3176	2753.6	22.05	-1.3195	79.56	-62.311	76.389	76.057	21.89	-1.74	-6.098	0.78187	-2.4514	30.068	-4.95
124.43	-3.0916	50.396	-6.1367	0.72905	-2.4752	-0.021624	0.02341	-0.0094262	0.66022	-1.3176	2753.0	22.049	-1.3193	79.559	-62.305	76.389	76.057	21.89	-1.74	-6.098	0.78187	-2.4514	30.068	-4.95
124.43	-3.091	50.394	-6.1368	0.72917	-2.4752	-0.021658	0.023743	-0.0089402	0.66022	-1.3176	2752.3	22.049	-1.319	79.558	-62.299	76.389	76.057	21.89	-1.74	-6.098	0.78187	-2.4514	30.068	-4.95
124.42	-3.0904	50.393	-6.1369	0.72929	-2.4753	-0.02167	0.024046	-0.0084448	0.66022	-1.3176	2751.6	22.048	-1.3188	79.558	-62.294	76.389	76.057	21.89	-1.74	-6.098	0.78187	-2.4514	30.068	-4.95
124.42	-3.0897	50.391	-6.137	0.72941	-2.4753	-0.021659	0.02432	-0.0079407	0.66022	-1.3176	2751.0	22.048	-1.3185	79.557	-62.289	76.389	76.057	21.89	-1.74	-6.098	0.78187	-2.4514	30.068	-4.95
124.42	-3.0891	50.39	-6.1371	0.72953	-2.4754	-0.021624	0.024563	-0.0074285	0.66022	-1.3176	2750.3	22.047	-1.3182	79.556	-62.286	76.389	76.057	21.89	-1.74	-6.098	0.78187	-2.4514	30.068	-4.95
124.42	-3.0884	50.389	-6.1372	0.72966	-2.4754	-0.021567	0.024776	-0.0069086	0.66022	-1.3176	2749.6	22.047	-1.318	79.555	-62.282	76.389	76.057	21.89	-1.74	-6.098	0.78187	-2.4514	30.068	-4.95
124.42	-3.0877	50.387	-6.1373	0.72978	-2.4754	-0.021487	0.024959	-0.0063818	0.66022	-1.3176	2749.0	22.047	-1.3177	79.555	-62.28	76.39	76.057	21.89	-1.74	-6.098	0.78187	-2.4514	30.068	-4.95
124.42	-3.087	50.386	-6.1374	0.72991	-2.4755	-0.021385	0.02511	-0.0058487	0.66022	-1.3176	2748.3	22.046	-1.3174	79.554	-62.278	76.39	76.057	21.89	-1.74	-6.098	0.78187	-2.4514	30.068	-4.95
124.42	-3.0863	50.385	-6.1376	0.73003	-2.4755	-0.02126	0.025231	-0.0053098	0.66022	-1.3176	2747.6	22.046	-1.3171	79.553	-62.277	76.39	76.057	21.89	-1.74	-6.098	0.78187	-2.4514	30.068	-4.95
124.42	-3.0856	50.383	-6.1377	0.73016	-2.4755	-0.021113	0.025321	-0.0047658	0.66022	-1.3176	2747.0	22.045	-1.3168	79.552	-62.277	76.39	76.057	21.89	-1.74	-6.098	0.78187	-2.4514	30.068	-4.95
124.42	-3.0848	50.382	-6.1378	0.73029	-2.4755	-0.020944	0.02538	-0.0042174	0.66022	-1.3176	2746.3	22.045	-1.3165	79.552	-62.277	76.39	76.057	21.89	-1.74	-6.098	0.78187	-2.4514	30.068	-4.95
124.42	-3.084	50.381	-6.1379	0.73041	-2.4755	-0.020753	0.025408	-0.003665	0.66022	-1.3176	2745.6	22.045	-1.3162	79.551	-62.278	76.39	76.057	21.89	-1.74	-6.098	0.78187	-2.4514	30.068	-4.95
124.42	-3.0833	50.38	-6.138	0.73054	-2.4756	-0.02054	0.025406	-0.0031094	0.66022	-1.3176	2745.0	22.044	-1.3159	79.55	-62.279	76.39	76.057	21.89	-1.74	-6.098	0.78187	-2.4514	30.068	-4.95
124.42	-3.0825	50.379	-6.1381	0.73067	-2.4756	-0.020307	0.025372	-0.0025512	0.66022	-1.3176	2744.3	22.044	-1.3155	79.549	-62.281	76.39	76.057	21.89	-1.74	-6.098	0.78187	-2.4514	30.068	-4.95
124.41	-3.0817	50.378	-6.1382	0.73079	-2.4756	-0.020052	0.025308	-0.0019911	0.66022	-1.3176	2743.6	22.044	-1.3152	79.549	-62.284	76.39	76.057	21.89	-1.74	-6.098	0.78187	-2.4514	30.068	-4.95
124.41	-3.0809	50.376	-6.1383	0.73092	-2.4756	-0.019777	0.025214	-0.0014296	0.66022	-1.3176	2742.9	22.044	-1.3149	79.548	-62.288	76.39	76.057	21.89	-1.74	-6.098	0.78187	-2.4514	30.068	-4.95
124.41	-3.0801	50.375	-6.1384	0.73105	-2.4756	-0.019482	0.025089	-0.00086735	0.66022	-1.3176	2742.3	22.043	-1.3145	79.547	-62.292	76.39	76.057	21.89	-1.74	-6.098	0.78187	-2.4514	30.068	-4.95
124.41	-3.0792	50.374	-6.1385	0.73117	-2.4756	-0.019167	0.024934	-0.00030508	0.66022	-1.3176	2741.6	22.043	-1.3142	79.546	-62.296	76.39	76.057	21.89	-1.74	-6.098	0.78187	-2.4514	30.068	-4.95
124.41	-3.0784	50.374	-6.1386	0.73129	-2.4756	-0.018832	0.024749	0.00025662	0.66022	-1.3176	2740.9	22.043	-1.3139	79.546	-62.302	76.39	76.057	21.89	-1.74	-6.098	0.78187	-2.4514	30.068	-4.95
124.41	-3.0775	50.373	-6.1387	0.73142	-2.4756	-0.018479	0.024535	0.00081713	0.66022	-1.3176	2740.3	22.043	-1.3135	79.545	-62.308	76.39	76.057	21.89	-1.74	-6.098	0.78187	-2.4514	30.068	-4.95
124.41	-3.0767	50.372	-6.1388	0.73154	-2.4756	-0.018106	0.024291	0.0013758	0.66022	-1.3176	2739.6	22.042	-1.3132	79.544	-62.314	76.39	76.057	21.89	-1.74	-6.098	0.78187	-2.4514	30.068	-4.95
124.41	-3.0758	50.371	-6.1388	0.73166	-2.4756	-0.017716	0.024018	0.0019321	0.66022	-1.3176	2738.9	22.042	-1.3128	79.543	-62.322	76.39	76.057	21.89	-1.74	-6.098	0.78187	-2.4514	30.068	-4.95
124.41	-3.075	50.37	-6.1389	0.73178	-2.4756	-0.017308	0.023717	0.0024852	0.66022	-1.3176	2738.3	22.042	-1.3124	79.543	-62.329	76.39	76.057	21.89	-1.74	-6.098	0.78187	-2.4514	30.068	-4.95
124.41	-3.0741	50.369	-6.139	0.7319	-2.4756	-0.016884	0.023388	0.0030347	0.66022	-1.3176	2737.6	22.042	-1.3121	79.542	-62.338	76.39	76.057	21.89	-1.74	-6.098	0.78187	-2.4514	30.068	-4.95
124.4	-3.0732	50.369	-6.1391	0.73201	-2.4755	-0.016442	0.023031	0.0035799	0.66022	-1.3176	2736.9	22.042	-1.3117	79.541	-62.347	76.39	76.057	21.89	-1.74	-6.098	0.78187	-2.4514	30.068	-4.95
124.4	-3.0723	50.368	-6.1392	0.73213	-2.4755	-0.015984	0.022647	0.0041202	0.66022	-1.3176	2736.3	22.042	-1.3113	79.54	-62.356	76.39	76.057	21.89	-1.74	-6.098	0.78187	-2.4514	30.068	-4.95
124.4	-3.0714	50.367	-6.1393	0.73224	-2.4755	-0.015511	0.022236	0.0046551	0.66022	-1.3176	2735.6	22.042	-1.311	79.54	-62.367	76.39	76.057	21.89	-1.74	-6.098	0.78187	-2.4514	30.068	-4.95
124.4	-3.0705	50.367	-6.1393	0.73235	-2.4755	-0.015023	0.021799	0.0051838	0.66022	-1.3176	2734.9	22.042	-1.3106	79.539	-62.377	76.39	76.057	21.89	-1.74	-6.098	0.78187	-2.4514	30.068	-4.95
124.4	-3.0696	50.366	-6.1394	0.73246	-2.4755	-0.014521	0.021336	0.0057059	0.66022	-1.3176	2734.3	22.042	-1.3102	79.538	-62.388	76.39	76.057	21.89	-1.74	-6.098	0.78187	-2.4514	30.068	-4.95
124.4	-3.0687	50.365	-6.1395	0.73256	-2.4754	-0.014005	0.020848	0.0062208	0.66022	-1.3176	2733.6	22.041	-1.3098	79.538	-62.4	76.391	76.057	21.89	-1.74	-6.098	0.78187	-2.4514	30.068	-4.95
124.4	-3.0678	50.365	-6.1395	0.73267	-2.4754	-0.013475	0.020336	0.0067279	0.66022	-1.3176	2732.9	22.041	-1.3095	79.537	-62.413	76.391	76.057	21.89	-1.74	-6.098	0.78187	-2.4514	30.068	-4.95
124.4	-3.0669	50.364	-6.1396	0.73277	-2.4754	-0.012934	0.0198	0.0072267	0.66022	-1.3176	2732.3	22.041	-1.3091	79.536	-62.426	76.391	76.057	21.89	-1.74	-6.098	0.78187	-2.4514	30.068	-4.95
124.4	-3.0659	50.364	-6.1397	0.73286	-2.4753	-0.01238	0.019241	0.0077166	0.66022	-1.3176	2731.6	22.041	-1.3087	79.535	-62.439	76.391	76.057	21.89	-1.74	-6.098	0.78187	-2.4514	30.068	-4.95
124.39	-3.065	50.364	-6.1397	0.73296	-2.4753	-0.011815	0.018659	0.0081971	0.66022	-1.3176	2730.9	22.041	-1.3083	79.535	-62.453	76.391	76.057	21.89	-1.74	-6.098	0.78187	-2.4514	30.068	-4.95
124.39	-3.0641	50.363	-6.1398	0.73305	-2.4752	-0.011239	0.018056	0.0086677	0.66022	-1.3176	2730.3	22.042	-1.308	79.534	-62.467	76.391	76.057	21.89	-1.74	-6.098	0.78187	-2.4514	30.068	-4.95
124.39	-3.0632	50.363	-6.1398	0.73314	-2.4752	-0.010654	0.017431	0.0091279	0.66022	-1.3176	2729.6	22.042	-1.3076	79.533	-62.482	76.391	76.057	21.89	-1.74	-6.098	0.78187	-2.4514	30.068	-4.95
124.39	-3.0623	50.363	-6.1399	0.73323	-2.4751	-0.010059	0.016787	0.0095772	0.66022	-1.3176	2728.9	22.042	-1.3072	79.532	-62.497	76.391	76.057	21.89	-1.74	-6.098	0.78187	-2.4514	30.068	-4.95
124.39	-3.0614	50.362	-6.1399	0.73331	-2.4751	-0.0094558	0.016123	0.010015	0.66022	-1.3176	2728.3	22.042	-1.3068	79.532	-62.513	76.391	76.057	21.89	-1.74	-6.098	0.78187	-2.4514	30.068	-4.95
124.39	-3.0605	50.362	-6.14	0.73339	-2.475	-0.0088447	0.01544	0.010441	0.66022	-1.3176	2727.6	22.042	-1.3064	79.531	-62.529	76.391	76.057	21.89	-1.74	-6.098	0.78187	-2.4514	30.068	-4.95
124.39	-3.0595	50.362	-6.14	0.73346	-2.475	-0.0082265	0.014739	0.010855	0.66022	-1.3176	2726.9	22.042	-1.3061	79.53	-62.546	76.391	76.057	21.89	-1.74	-6.098	0.78187	-2.4514	30.068	-4.95
124.39	-3.0586	50.362	-6.1401	0.73353	-2.4749	-0.0076018	0.014021	0.011256	0.66022	-1.3176	2726.2	22.042	-1.3057	79.529	-62.563	76.391	76.057	21.89	-1.74	-6.098	0.78187	-2.4514	30.068	-4.95
124.39	-3.0577	50.362	-6.1401	0.7336	-2.4749	-0.0069713	0.013287	0.011644	0.66022	-1.3176	2725.6	22.042	-1.3053	79.529	-62.58	76.391	76.057	21.89	-1.74	-6.098	0.78187	-2.4514	30.068	-4.95
124.38	-3.0568	50.361	-6.1401	0.73367	-2.4748	-0.0063359	0.012538	0.012018	0.66022	-1.3176	2724.9	22.042	-1.3049	79.528	-62.598	76.391	76.057	21.89	-1.74	-6.098	0.78187	-2.4514	30.068	-4.95
124.38	-3.0559	50.361	-6.1402	0.73373	-2.4748	-0.0056962	0.011774	0.012379	0.66022	-1.3176	2724.2	22.043	-1.3046	79.527	-62.616	76.391	76.057	21.89	-1.74	-6.098	0.78187	-2.4514	30.068	-4.95
124.38	-3.055	50.361	-6.1402	0.73378	-2.4747	-0.0050529	0.010997	0.012725	0.66022	-1.3176	2723.6	22.043	-1.3042	79.527	-62.634	76.391	76.057	21.89	-1.74	-6.098	0.78187	-2.4514	30.068	-4.95
124.38	-3.0542	50.361	-6.1402	0.73384	-2.4746	-0.0044068	0.010207	0.013057	0.66022	-1.3176	2722.9	22.043	-1.3038	79.526	-62.653	76.391	76.057	21.89	-1.74	-6.098	0.78187	-2.4514	30.068	-4.95
124.38	-3.0533	50.361	-6.1402	0.73389	-2.4746	-0.0037586	0.0094053	0.013373	0.66022	-1.3176	2722.2	22.043	-1.3035	79.525	-62.672	76.392	76.057	21.89	-1.74	-6.098	0.78187	-2.4514	30.068	-4.95
124.38	-3.0524	50.361	-6.1403	0.73393	-2.4745	-0.003109	0.0085927	0.013674	0.66022	-1.3176	2721.6	22.043	-1.3031	79.524	-62.691	76.392	76.057	21.89	-1.74	-6.098	0.78187	-2.4514	30.068	-4.95
124.38	-3.0515	50.362	-6.1403	0.73397	-2.4744	-0.0024588	0.0077703	0.01396	0.66022	-1.3176	2720.9	22.044	-1.3028	79.524	-62.711	76.392	76.057	21.89	-1.74	-6.098	0.78187	-2.4514	30.068	-4.95
124.37	-3.0507	50.362	-6.1403	0.73401	-2.4744	-0.0018086	0.0069389	0.01423	0.66022	-1.3176	2720.2	22.044	-1.3024	79.523	-62.731	76.392	76.057	21.89	-1.74	-6.098	0.78187	-2.4514	30.068	-4.95
124.37	-3.0498	50.362	-6.1403	0.73404	-2.4743	-0.0011592	0.0060996	0.014484	0.66022	-1.3176	2719.6	22.044	-1.3021	79.522	-62.751	76.392	76.057	21.89	-1.74	-6.098	0.78187	-2.4514	30.068	-4.95
124.37	-3.049	50.362	-6.1403	0.73407	-2.4742	-0.00051136	0.0052532	0.014721	0.66022	-1.3176	2718.9	22.044	-1.3017	79.521	-62.771	76.392	76.057	21.89	-1.74	-6.098	0.78187	-2.4514	30.068	-4.95
124.37	-3.0482	50.362	-6.1403	0.73409	-2.4741	0.00013426	0.0044007	0.014942	0.66022	-1.3176	2718.2	22.045	-1.3014	79.521	-62.791	76.392	76.057	21.89	-1.74	-6.098	0.78187	-2.4514	30.068	-4.95
124.37	-3.0474	50.362	-6.1403	0.73411	-2.4741	0.00077692	0.0035432	0.015146	0.66022	-1.3176	2717.6	22.045	-1.301	79.52	-62.812	76.392	76.057	21.89	-1.74	-6.098	0.78187	-2.4514	30.068	-4.95
124.37	-3.0465	50.363	-6.1403	0.73413	-2.474	0.0014159	0.0026815	0.015333	0.66022	-1.3176	2716.9	22.045	-1.3007	79.519	-62.833	76.392	76.057	21.89	-1.74	-6.098	0.78187	-2.4514	30.068	-4.95
124.37	-3.0457	50.363	-6.1403	0.73414	-2.4739	0.0020506	0.0018167	0.015503	0.66022	-1.3176	2716.2	22.046	-1.3004	79.519	-62.854	76.392	76.057	21.89	-1.74	-6.098	0.78187	-2.4514	30.068	-4.95
124.37	-3.045	50.363	-6.1403	0.73415	-2.4738	0.0026801	0.00094966	0.015656	0.66022	-1.3176	2715.6	22.046	-1.3	79.518	-62.874	76.392	76.057	21.89	-1.74	-6.098	0.78187	-2.4514	30.068	-4.95
124.36	-3.0442	50.363	-6.1403	0.73415	-2.4738	0.003304	8.1444e-05	0.015791	0.66022	-1.3176	2714.9	22.046	-1.2997	79.517	-62.895	76.392	76.057	21.89	-1.74	-6.098	0.78187	-2.4514	30.068	-4.95
124.36	-3.0434	50.364	-6.1402	0.73415	-2.4737	0.0039214	-0.00078701	0.015909	0.66022	-1.3176	2714.2	22.047	-1.2994	79.516	-62.917	76.392	76.057	21.89	-1.74	-6.098	0.78187	-2.4514	30.068	-4.95
124.36	-3.0427	50.364	-6.1402	0.73414	-2.4736	0.0045317	-0.0016547	0.016009	0.66022	-1.3176	2713.6	22.047	-1.2991	79.516	-62.938	76.392	76.057	21.89	-1.74	-6.098	0.78187	-2.4514	30.068	-4.95
124.36	-3.0419	50.364	-6.1402	0.73413	-2.4735	0.0051343	-0.0025208	0.016092	0.66022	-1.3176	2712.9	22.047	-1.2988	79.515	-62.959	76.393	76.057	21.89	-1.74	-6.098	0.78187	-2.4514	30.068	-4.95
124.36	-3.0412	50.365	-6.1402	0.73412	-2.4734	0.0057284	-0.0033842	0.016157	0.66022	-1.3176	2712.2	22.048	-1.2985	79.514	-62.98	76.393	76.057	21.89	-1.74	-6.098	0.78187	-2.4514	30.068	-4.95
124.36	-3.0405	50.365	-6.1401	0.7341	-2.4734	0.0063135	-0.0042439	0.016204	0.66022	-1.3176	2711.5	22.048	-1.2982	79.514	-63.001	76.393	76.057	21.89	-1.74	-6.098	0.78187	-2.4514	30.068	-4.95
124.36	-3.0398	50.366	-6.1401	0.73407	-2.4733	0.006889	-0.0050991	0.016233	0.66022	-1.3176	2710.9	22.049	-1.2979	79.513	-63.022	76.393	76.057	21.89	-1.74	-6.098	0.78187	-2.4514	30.068	-4.95
124.35	-3.0391	50.366	-6.1401	0.73405	-2.4732	0.0074541	-0.0059489	0.016245	0.66022	-1.3176	2710.2	22.049	-1.2976	79.512	-63.043	76.393	76.057	21.89	-1.74	-6.098	0.78187	-2.4514	30.068	-4.95
124.35	-3.0384	50.366	-6.14	0.73402	-2.4731	0.0080083	-0.0067921	0.016239	0.66022	-1.3176	2709.5	22.049	-1.2973	79.512	-63.064	76.393	76.057	21.89	-1.74	-6.098	0.78187	-2.4514	30.068	-4.95
124.35	-3.0377	50.367	-6.14	0.73398	-2.473	0.0085511	-0.0076281	0.016216	0.66022	-1.3176	2708.9	22.05	-1.2971	79.511	-63.084	76.393	76.057	21.89	-1.74	-6.098	0.78187	-2.4514	30.068	-4.95
124.35	-3.0371	50.367	-6.1399	0.73394	-2.473	0.0090818	-0.0084558	0.016175	0.66022	-1.3176	2708.2	22.05	-1.2968	79.51	-63.105	76.393	76.057	21.89	-1.74	-6.098	0.78187	-2.4514	30.068	-4.95
124.35	-3.0365	50.368	-6.1399	0.73389	-2.4729	0.0096	-0.0092743	0.016116	0.66022	-1.3176	2707.5	22.051	-1.2965	79.509	-63.125	76.393	76.057	21.89	-1.74	-6.098	0.78187	-2.4514	30.068	-4.95
124.35	-3.0359	50.368	-6.1398	0.73385	-2.4728	0.010105	-0.010083	0.016041	0.66022	-1.3176	2706.9	22.051	-1.2963	79.509	-63.145	76.393	76.057	21.89	-1.74	-6.098	0.78187	-2.4514	30.068	-4.95
124.35	-3.0353	50.369	-6.1398	0.73379	-2.4727	0.010596	-0.01088	0.015948	0.66022	-1.3176	2706.2	22.051	-1.2961	79.508	-63.165	76.393	76.057	21.89	-1.74	-6.098	0.78187	-2.4514	30.068	-4.95
124.34	-3.0347	50.369	-6.1397	0.73374	-2.4726	0.011073	-0.011666	0.015838	0.66022	-1.3176	2705.5	22.052	-1.2958	79.507	-63.185	76.393	76.057	21.89	-1.74	-6.098	0.78187	-2.4514	30.068	-4.95
124.34	-3.0341	50.37	-6.1397	0.73368	-2.4726	0.011536	-0.012439	0.015711	0.66022	-1.3176	2704.9	22.052	-1.2956	79.507	-63.204	76.394	76.057	21.89	-1.74	-6.098	0.78187	-2.4514	30.068	-4.95
124.34	-3.0335	50.37	-6.1396	0.73361	-2.4725	0.011983	-0.013199	0.015567	0.66022	-1.3176	2704.2	22.053	-1.2954	79.506	-63.223	76.394	76.057	21.89	-1.74	-6.098	0.78187	-2.4514	30.068	-4.95
124.34	-3.033	50.371	-6.1396	0.73355	-2.4724	0.012415	-0.013945	0.015407	0.66022	-1.3176	2703.5	22.053	-1.2951	79.505	-63.242	76.394	76.057	21.89	-1.74	-6.098	0.78187	-2.4514	30.068	-4.95
124.34	-3.0325	50.371	-6.1395	0.73347	-2.4723	0.01283	-0.014675	0.015231	0.66022	-1.3176	2702.9	22.054	-1.2949	79.504	-63.26	76.394	76.057	21.89	-1.74	-6.098	0.78187	-2.4514	30.068	-4.95
124.34	-3.032	50.371	-6.1394	0.7334	-2.4722	0.013229	-0.01539	0.015038	0.66022	-1.3176	2702.2	22.054	-1.2947	79.504	-63.278	76.394	76.057	21.89	-1.74	-6.098	0.78187	-2.4514	30.068	-4.95
124.33	-3.0315	50.372	-6.1394	0.73332	-2.4722	0.013611	-0.016088	0.01483	0.66022	-1.3176	2701.5	22.054	-1.2945	79.503	-63.296	76.394	76.057	21.89	-1.74	-6.098	0.78187	-2.4514	30.068	-4.95
124.33	-3.031	50.372	-6.1393	0.73324	-2.4721	0.013976	-0.016769	0.014607	0.66022	-1.3176	2700.8	22.055	-1.2943	79.502	-63.313	76.394	76.057	21.89	-1.74	-6.098	0.78187	-2.4514	30.068	-4.95
124.33	-3.0306	50.373	-6.1392	0.73315	-2.472	0.014324	-0.017432	0.014368	0.66022	-1.3176	2700.2	22.055	-1.2942	79.502	-63.33	76.394	76.057	21.89	-1.74	-6.098	0.78187	-2.4514	30.068	-4.95
124.33	-3.0301	50.373	-6.1392	0.73306	-2.472	0.014653	-0.018076	0.014114	0.66022	-1.3176	2699.5	22.056	-1.294	79.501	-63.346	76.394	76.057	21.89	-1.74	-6.098	0.78187	-2.4514	30.068	-4.95
124.33	-3.0297	50.374	-6.1391	0.73297	-2.4719	0.014964	-0.018701	0.013846	0.66022	-1.3176	2698.8	22.056	-1.2938	79.5	-63.362	76.394	76.057	21.89	-1.74	-6.098	0.78187	-2.4514	30.068	-4.95
124.33	-3.0293	50.374	-6.139	0.73288	-2.4718	0.015257	-0.019306	0.013564	0.66022	-1.3176	2698.2	22.056	-1.2936	79.5	-63.377	76.394	76.057	21.89	-1.74	-6.098	0.78187	-2.4514	30.068	-4.95
124.33	-3.0289	50.375	-6.1389	0.73278	-2.4717	0.015531	-0.01989	0.013268	0.66022	-1.3176	2697.5	22.057	-1.2935	79.499	-63.391	76.394	76.057	21.89	-1.74	-6.098	0.78187	-2.4514	30.068	-4.95
124.32	-3.0285	50.375	-6.1389	0.73268	-2.4717	0.015785	-0.020454	0.012958	0.66022	-1.3176	2696.8	22.057	-1.2933	79.498	-63.406	76.395	76.057	21.89	-1.74	-6.098	0.78187	-2.4514	30.068	-4.95
124.32	-3.0282	50.376	-6.1388	0.73257	-2.4716	0.01602	-0.020995	0.012635	0.66022	-1.3176	2696.2	22.058	-1.2932	79.497	-63.419	76.395	76.057	21.89	-1.74	-6.098	0.78187	-2.4514	30.068	-4.95
124.32	-3.0278	50.376	-6.1387	0.73247	-2.4716	0.016236	-0.021514	0.012299	0.66022	-1.3176	2695.5	22.058	-1.2931	79.497	-63.432	76.395	76.057	21.89	-1.74	-6.098	0.78187	-2.4514	30.068	-4.95
124.32	-3.0275	50.376	-6.1386	0.73236	-2.4715	0.016432	-0.02201	0.011951	0.66022	-1.3176	2694.8	22.058	-1.2929	79.496	-63.445	76.395	76.057	21.89	-1.74	-6.098	0.78187	-2.4514	30.068	-4.95
124.32	-3.0272	50.377	-6.1385	0.73225	-2.4714	0.016608	-0.022484	0.011591	0.66022	-1.3176	2694.2	22.059	-1.2928	79.495	-63.456	76.395	76.057	21.89	-1.74	-6.098	0.78187	-2.4514	30.068	-4.95
124.32	-3.0269	50.377	-6.1384	0.73213	-2.4714	0.016764	-0.022933	0.01122	0.66022	-1.3176	2693.5	22.059	-1.2927	79.495	-63.468	76.395	76.057	21.89	-1.74	-6.098	0.78187	-2.4514	30.068	-4.95
124.32	-3.0266	50.378	-6.1384	0.73202	-2.4713	0.0169	-0.023358	0.010837	0.66022	-1.3176	2692.8	22.06	-1.2926	79.494	-63.478	76.395	76.057	21.89	-1.74	-6.098	0.78187	-2.4514	30.068	-4.95
124.31	-3.0263	50.378	-6.1383	0.7319	-2.4713	0.017016	-0.023758	0.010444	0.66022	-1.3176	2692.2	22.06	-1.2925	79.493	-63.488	76.395	76.057	21.89	-1.74	-6.098	0.78187	-2.4514	30.068	-4.95
124.31	-3.0261	50.378	-6.1382	0.73178	-2.4712	0.017111	-0.024134	0.010041	0.66022	-1.3176	2691.5	22.06	-1.2924	79.493	-63.497	76.395	76.057	21.89	-1.74	-6.098	0.78187	-2.4514	30.068	-4.95
124.31	-3.0259	50.379	-6.1381	0.73166	-2.4712	0.017186	-0.024484	0.0096285	0.66022	-1.3176	2690.8	22.061	-1.2923	79.492	-63.505	76.395	76.057	21.89	-1.74	-6.098	0.78187	-2.4514	30.068	-4.95
124.31	-3.0256	50.379	-6.138	0.73154	-2.4711	0.01724	-0.024809	0.0092066	0.66022	-1.3176	2690.1	22.061	-1.2922	79.491	-63.513	76.395	76.057	21.89	-1.74	-6.098	0.78187	-2.4514	30.068	-4.95
124.31	-3.0254	50.379	-6.1379	0.73141	-2.4711	0.017274	-0.025107	0.008776	0.66022	-1.3176	2689.5	22.061	-1.2921	79.49	-63.52	76.396	76.057	21.89	-1.74	-6.098	0.78187	-2.4514	30.068	-4.95
124.31	-3.0252	50.379	-6.1378	0.73128	-2.471	0.017288	-0.02538	0.0083373	0.66022	-1.3176	2688.8	22.062	-1.2921	79.49	-63.526	76.396	76.057	21.89	-1.74	-6.098	0.78187	-2.4514	30.068	-4.95
124.31	-3.0251	50.38	-6.1378	0.73116	-2.471	0.017281	-0.025626	0.0078908	0.66022	-1.3176	2688.1	22.062	-1.292	79.489	-63.532	76.396	76.057	21.89	-1.74	-6.098	0.78187	-2.4514	30.068	-4.95
124.31	-3.0249	50.38	-6.1377	0.73103	-2.471	0.017254	-0.025845	0.0074373	0.66022	-1.3176	2687.5	22.062	-1.2919	79.488	-63.536	76.396	76.057	21.89	-1.74	-6.098	0.78187	-2.4514	30.068	-4.95
124.3	-3.0248	50.38	-6.1376	0.7309	-2.4709	0.017206	-0.026038	0.0069771	0.66022	-1.3176	2686.8	22.063	-1.2919	79.488	-63.54	76.396	76.057	21.89	-1.74	-6.098	0.78187	-2.4514	30.068	-4.95
124.3	-3.0246	50.38	-6.1375	0.73077	-2.4709	0.017139	-0.026203	0.0065107	0.66022	-1.3176	2686.1	22.063	-1.2919	79.487	-63.544	76.396	76.057	21.89	-1.74	-6.098	0.78187	-2.4514	30.068	-4.95
124.3	-3.0245	50.38	-6.1374	0.73064	-2.4709	0.017051	-0.026342	0.0060389	0.66022	-1.3176	2685.5	22.063	-1.2918	79.486	-63.546	76.396	76.057	21.89	-1.74	-6.098	0.78187	-2.4514	30.068	-4.95
124.3	-3.0244	50.38	-6.1373	0.73051	-2.4708	0.016944	-0.026453	0.005562	0.66022	-1.3176	2684.8	22.063	-1.2918	79.486	-63.548	76.396	76.057	21.89	-1.74	-6.098	0.78187	-2.4514	30.068	-4.95
124.3	-3.0243	50.38	-6.1372	0.73037	-2.4708	0.016817	-0.026537	0.0050806	0.66022	-1.3176	2684.1	22.064	-1.2917	79.485	-63.549	76.396	76.057	21.89	-1.74	-6.098	0.78187	-2.4514	30.068	-4.95
124.3	-3.0242	50.38	-6.1372	0.73024	-2.4708	0.01667	-0.026594	0.0045952	0.66022	-1.3176	2683.5	22.064	-1.2917	79.484	-63.549	76.396	76.057	21.89	-1.74	-6.098	0.78187	-2.4514	30.068	-4.95
124.3	-3.0241	50.38	-6.1371	0.73011	-2.4708	0.016505	-0.026624	0.0041064	0.66022	-1.3176	2682.8	22.064	-1.2917	79.483	-63.548	76.396	76.057	21.89	-1.74	-6.098	0.78187	-2.4514	30.068	-4.95
124.29	-3.0241	50.38	-6.137	0.72997	-2.4707	0.01632	-0.026627	0.0036148	0.66022	-1.3176	2682.1	22.064	-1.2917	79.483	-63.547	76.397	76.057	21.89	-1.74	-6.098	0.78187	-2.4514	30.068	-4.95
124.29	-3.024	50.38	-6.1369	0.72984	-2.4707	0.016116	-0.026602	0.0031209	0.66022	-1.3176	2681.5	22.064	-1.2917	79.482	-63.545	76.397	76.057	21.89	-1.74	-6.098	0.78187	-2.4514	30.068	-4.95
124.29	-3.024	50.38	-6.1368	0.72971	-2.4707	0.015894	-0.026551	0.0026252	0.66022	-1.3176	2680.8	22.065	-1.2917	79.481	-63.542	76.397	76.057	21.89	-1.74	-6.098	0.78187	-2.4514	30.068	-4.95
124.29	-3.0239	50.38	-6.1368	0.72958	-2.4707	0.015654	-0.026472	0.0021283	0.66022	-1.3176	2680.1	22.065	-1.2917	79.481	-63.538	76.397	76.057	21.89	-1.74	-6.098	0.78187	-2.4514	30.068	-4.95
124.29	-3.0239	50.38	-6.1367	0.72944	-2.4707	0.015395	-0.026367	0.0016308	0.66022	-1.3176	2679.4	22.065	-1.2917	79.48	-63.534	76.397	76.057	21.89	-1.74	-6.098	0.78187	-2.4514	30.068	-4.95
124.29	-3.0239	50.38	-6.1366	0.72931	-2.4707	0.015119	-0.026236	0.0011332	0.66022	-1.3176	2678.8	22.065	-1.2917	79.479	-63.529	76.397	76.057	21.89	-1.74	-6.098	0.78187	-2.4514	30.068	-4.95
124.29	-3.0239	50.38	-6.1365	0.72918	-2.4707	0.014826	-0.026078	0.000636	0.66022	-1.3176	2678.1	22.065	-1.2917	79.479	-63.523	76.397	76.057	21.89	-1.74	-6.098	0.78187	-2.4514	30.068	-4.95
124.29	-3.0239	50.38	-6.1365	0.72905	-2.4707	0.014516	-0.025893	0.00013982	0.66022	-1.3176	2677.4	22.065	-1.2917	79.478	-63.517	76.397	76.057	21.89	-1.74	-6.098	0.78187	-2.4514	30.068	-4.95
124.28	-3.0239	50.379	-6.1364	0.72892	-2.4707	0.014189	-0.025683	-0.00035483	0.66022	-1.3176	2676.8	22.065	-1.2917	79.477	-63.51	76.397	76.057	21.89	-1.74	-6.098	0.78187	-2.4514	30.068	-4.95
124.28	-3.024	50.379	-6.1363	0.72879	-2.4707	0.013847	-0.025448	-0.00084739	0.66022	-1.3176	2676.1	22.065	-1.2917	79.476	-63.502	76.397	76.057	21.89	-1.74	-6.098	0.78187	-2.4514	30.068	-4.95
124.28	-3.024	50.379	-6.1362	0.72867	-2.4707	0.013489	-0.025187	-0.0013373	0.66022	-1.3176	2675.4	22.066	-1.2918	79.476	-63.493	76.397	76.057	21.89	-1.74	-6.098	0.78187	-2.4514	30.068	-4.95
124.28	-3.024	50.378	-6.1362	0.72854	-2.4707	0.013115	-0.024902	-0.0018241	0.66022	-1.3176	2674.8	22.066	-1.2918	79.475	-63.484	76.397	76.057	21.89	-1.74	-6.098	0.78187	-2.4514	30.068	-4.95
124.28	-3.0241	50.378	-6.1361	0.72842	-2.4707	0.012727	-0.024592	-0.0023072	0.66022	-1.3176	2674.1	22.066	-1.2918	79.474	-63.474	76.398	76.057	21.89	-1.74	-6.098	0.78187	-2.4514	30.068	-4.95
124.28	-3.0241	50.378	-6.1361	0.7283	-2.4707	0.012324	-0.024257	-0.0027861	0.66022	-1.3176	2673.4	22.066	-1.2918	79.474	-63.464	76.398	76.057	21.89	-1.74	-6.098	0.78187	-2.4514	30.068	-4.95
124.28	-3.0242	50.377	-6.136	0.72818	-2.4707	0.011908	-0.0239	-0.0032602	0.66022	-1.3176	2672.8	22.066	-1.2919	79.473	-63.453	76.398	76.057	21.89	-1.74	-6.098	0.78187	-2.4514	30.068	-4.95
124.28	-3.0242	50.377	-6.1359	0.72806	-2.4707	0.011478	-0.023519	-0.0037292	0.66022	-1.3176	2672.1	22.066	-1.2919	79.472	-63.441	76.398	76.057	21.89	-1.74	-6.098	0.78187	-2.4514	30.068	-4.95
124.28	-3.0243	50.376	-6.1359	0.72794	-2.4708	0.011036	-0.023115	-0.0041924	0.66022	-1.3176	2671.4	22.066	-1.292	79.471	-63.429	76.398	76.057	21.89	-1.74	-6.098	0.78187	-2.4514	30.068	-4.95
124.27	-3.0243	50.376	-6.1358	0.72783	-2.4708	0.010581	-0.022689	-0.0046493	0.66022	-1.3176	2670.8	22.066	-1.292	79.471	-63.416	76.398	76.057	21.89	-1.74	-6.098	0.78187	-2.4514	30.068	-4.95
124.27	-3.0244	50.375	-6.1358	0.72771	-2.4708	0.010114	-0.022241	-0.0050995	0.66022	-1.3176	2670.1	22.066	-1.292	79.47	-63.403	76.398	76.057	21.89	-1.74	-6.098	0.78187	-2.4514	30.068	-4.95
124.27	-3.0245	50.375	-6.1357	0.7276	-2.4708	0.0096366	-0.021772	-0.0055425	0.66022	-1.3176	2669.4	22.065	-1.2921	79.469	-63.389	76.398	76.057	21.89	-1.74	-6.098	0.78187	-2.4514	30.068	-4.95
124.27	-3.0245	50.374	-6.1357	0.7275	-2.4709	0.0091481	-0.021283	-0.0059778	0.66022	-1.3176	2668.7	22.065	-1.2921	79.469	-63.375	76.398	76.057	21.89	-1.74	-6.098	0.78187	-2.4514	30.068	-4.95
124.27	-3.0246	50.373	-6.1356	0.72739	-2.4709	0.0086496	-0.020773	-0.006405	0.66022	-1.3176	2668.1	22.065	-1.2922	79.468	-63.36	76.398	76.057	21.89	-1.74	-6.098	0.78187	-2.4514	30.068	-4.95
124.27	-3.0247	50.373	-6.1356	0.72729	-2.4709	0.0081415	-0.020244	-0.0068236	0.66022	-1.3176	2667.4	22.065	-1.2922	79.467	-63.345	76.398	76.057	21.89	-1.74	-6.098	0.78187	-2.4514	30.068	-4.95
124.27	-3.0248	50.372	-6.1355	0.72719	-2.471	0.0076245	-0.019696	-0.0072332	0.66022	-1.3176	2666.7	22.065	-1.2923	79.466	-63.329	76.398	76.057	21.89	-1.74	-6.098	0.78187	-2.4514	30.068	-4.95
124.27	-3.0248	50.371	-6.1355	0.72709	-2.471	0.0070992	-0.019131	-0.0076333	0.66022	-1.3176	2666.1	22.065	-1.2923	79.466	-63.313	76.398	76.057	21.89	-1.74	-6.098	0.78187	-2.4514	30.068	-4.95
124.27	-3.0249	50.37	-6.1355	0.727	-2.471	0.0065662	-0.018547	-0.0080235	0.66022	-1.3176	2665.4	22.065	-1.2923	79.465	-63.297	76.399	76.057	21.89	-1.74	-6.098	0.78187	-2.4514	30.068	-4.95
124.27	-3.025	50.37	-6.1354	0.72691	-2.4711	0.006026	-0.017947	-0.0084034	0.66022	-1.3176	2664.7	22.065	-1.2924	79.464	-63.28	76.399	76.057	21.89	-1.74	-6.098	0.78187	-2.4514	30.068	-4.95
124.26	-3.0251	50.369	-6.1354	0.72682	-2.4711	0.0054793	-0.017331	-0.0087727	0.66022	-1.3176	2664.1	22.064	-1.2924	79.464	-63.263	76.399	76.057	21.89	-1.74	-6.098	0.78187	-2.4514	30.068	-4.95
124.26	-3.0251	50.368	-6.1354	0.72673	-2.4712	0.0049267	-0.016699	-0.0091309	0.66022	-1.3176	2663.4	22.064	-1.2925	79.463	-63.246	76.399	76.057	21.89	-1.74	-6.098	0.78187	-2.4514	30.068	-4.95
124.26	-3.0252	50.367	-6.1354	0.72665	-2.4712	0.0043689	-0.016053	-0.0094776	0.66022	-1.3176	2662.7	22.064	-1.2925	79.462	-63.228	76.399	76.057	21.89	-1.74	-6.098	0.78187	-2.4514	30.068	-4.95
124.26	-3.0253	50.366	-6.1353	0.72657	-2.4713	0.0038065	-0.015393	-0.0098126	0.66022	-1.3176	2662.1	22.064	-1.2925	79.461	-63.21	76.399	76.057	21.89	-1.74	-6.098	0.78187	-2.4514	30.068	-4.95
124.26	-3.0253	50.365	-6.1353	0.7265	-2.4713	0.00324	-0.01472	-0.010135	0.66022	-1.3176	2661.4	22.064	-1.2926	79.461	-63.192	76.399	76.057	21.89	-1.74	-6.098	0.78187	-2.4514	30.068	-4.95
124.26	-3.0254	50.364	-6.1353	0.72643	-2.4714	0.0026702	-0.014034	-0.010446	0.66022	-1.3176	2660.7	22.063	-1.2926	79.46	-63.174	76.399	76.057	21.89	-1.74	-6.098	0.78187	-2.4514	30.068	-4.95
124.26	-3.0255	50.363	-6.1353	0.72636	-2.4714	0.0020977	-0.013337	-0.010743	0.66022	-1.3176	2660.1	22.063	-1.2927	79.459	-63.155	76.399	76.057	21.89	-1.74	-6.098	0.78187	-2.4514	30.068	-4.95
124.26	-3.0255	50.362	-6.1353	0.72629	-2.4715	0.0015231	-0.012629	-0.011028	0.66022	-1.3176	2659.4	22.063	-1.2927	79.459	-63.137	76.399	76.057	21.89	-1.74	-6.098	0.78187	-2.4514	30.068	-4.95
124.26	-3.0255	50.361	-6.1353	0.72623	-2.4715	0.00094706	-0.011911	-0.011299	0.66022	-1.3176	2658.7	22.062	-1.2927	79.458	-63.118	76.399	76.057	21.89	-1.74	-6.098	0.78187	-2.4514	30.068	-4.95
124.26	-3.0256	50.36	-6.1353	0.72617	-2.4716	0.00037023	-0.011184	-0.011557	0.66022	-1.3176	2658.1	22.062	-1.2928	79.457	-63.099	76.399	76.057	21.89	-1.74	-6.098	0.78187	-2.4514	30.068	-4.95
124.26	-3.0256	50.359	-6.1353	0.72612	-2.4716	-0.00020676	-0.010448	-0.0118	0.66022	-1.3176	2657.4	22.062	-1.2928	79.456	-63.08	76.399	76.057	21.89	-1.74	-6.098	0.78187	-2.4514	30.068	-4.95
124.25	-3.0256	50.357	-6.1353	0.72607	-2.4717	-0.00078326	-0.0097055	-0.01203	0.66022	-1.3176	2656.7	22.062	-1.2928	79.456	-63.061	76.399	76.057	21.89	-1.74	-6.098	0.78187	-2.4514	30.068	-4.95
124.25	-3.0257	50.356	-6.1353	0.72602	-2.4718	-0.0013586	-0.0089558	-0.012245	0.66022	-1.3176	2656.0	22.061	-1.2928	79.455	-63.042	76.399	76.057	21.89	-1.74	-6.098	0.78187	-2.4514	30.068	-4.95
124.25	-3.0257	50.355	-6.1353	0.72598	-2.4718	-0.0019323	-0.0082002	-0.012446	0.66022	-1.3176	2655.4	22.061	-1.2928	79.454	-63.023	76.399	76.057	21.89	-1.74	-6.098	0.78187	-2.4514	30.068	-4.95
124.25	-3.0257	50.354	-6.1353	0.72594	-2.4719	-0.0025035	-0.0074397	-0.012632	0.66022	-1.3176	2654.7	22.061	-1.2928	79.453	-63.004	76.4	76.057	21.89	-1.74	-6.098	0.78187	-2.4514	30.068	-4.95
[truncated: 16,001 more rows]
