# Supplementary material for: Data-driven flight path monitoring technique using recurrent neural network for the safety management of commercial aircraft
Source: PeerJ Comput Sci. 2025 Mar 17;11:e2753. doi: 10.7717/peerj-cs.2753 (PMC11935752; doi:10.7717/peerj-cs.2753)
Supplement: Supplemental Information 1 [file peerj-cs-11-2753-s001.zip › Data/HY_RNN_32_header.csv]

Ub	Vb	Wb	Pb	Qb	Rb	Pdot	Qdot	Rdot	lat	lon	alt	alp	beta	tas	pitch	eas	eas_In	alp_In	beta_In	P_In	Q_In	R_In	yaw_In	gamma_In
110.25	-8.6568	48.072	-4.4856	0.89283	-2.0604	-0.00023463	0.00021959	-0.00018052	0.66022	-1.3176	3999.5	23.559	-4.1168	71.445	-32.725	67.329	67.329	23.559	-4.117	-4.4856	0.89283	-2.0604	29.856	-5.2723
110.25	-8.6554	48.07	-4.4856	0.89283	-2.0604	-0.00090325	0.0010943	-0.00062661	0.66022	-1.3176	3999.0	23.558	-4.1162	71.445	-32.808	67.33	67.329	23.559	-4.117	-4.4856	0.89283	-2.0604	29.856	-5.2723
110.25	-8.6532	48.066	-4.4856	0.89284	-2.0604	-0.0020007	0.0025994	-0.0013128	0.66022	-1.3176	3998.5	23.556	-4.1151	71.445	-32.894	67.331	67.329	23.559	-4.117	-4.4856	0.89283	-2.0604	29.856	-5.2723
110.25	-8.6498	48.061	-4.4856	0.89286	-2.0605	-0.0035203	0.0047082	-0.0022132	0.66022	-1.3176	3998.0	23.553	-4.1135	71.445	-32.984	67.331	67.329	23.559	-4.117	-4.4856	0.89283	-2.0604	29.856	-5.2723
110.26	-8.6454	48.055	-4.4856	0.89289	-2.0605	-0.0054536	0.0073924	-0.0033019	0.66022	-1.3176	3997.5	23.549	-4.1114	71.445	-33.078	67.332	67.329	23.559	-4.117	-4.4856	0.89283	-2.0604	29.856	-5.2723
110.26	-8.6397	48.047	-4.4857	0.89293	-2.0605	-0.0077907	0.010622	-0.0045525	0.66022	-1.3176	3997.0	23.545	-4.1086	71.446	-33.175	67.333	67.329	23.559	-4.117	-4.4856	0.89283	-2.0604	29.856	-5.2723
110.27	-8.6328	48.038	-4.4857	0.893	-2.0605	-0.01052	0.014365	-0.0059387	0.66022	-1.3176	3996.5	23.54	-4.1053	71.447	-33.275	67.334	67.329	23.559	-4.117	-4.4856	0.89283	-2.0604	29.856	-5.2723
110.27	-8.6245	48.028	-4.4858	0.89308	-2.0605	-0.013629	0.018589	-0.0074342	0.66022	-1.3176	3996.0	23.535	-4.1013	71.447	-33.379	67.336	67.329	23.559	-4.117	-4.4856	0.89283	-2.0604	29.856	-5.2723
110.28	-8.6149	48.018	-4.4859	0.89318	-2.0606	-0.017104	0.023258	-0.0090125	0.66022	-1.3176	3995.5	23.529	-4.0967	71.448	-33.485	67.337	67.329	23.559	-4.117	-4.4856	0.89283	-2.0604	29.856	-5.2723
110.29	-8.6037	48.006	-4.4859	0.89331	-2.0606	-0.020929	0.028337	-0.010647	0.66022	-1.3176	3995.0	23.522	-4.0913	71.449	-33.595	67.338	67.329	23.559	-4.117	-4.4856	0.89283	-2.0604	29.856	-5.2723
110.3	-8.591	47.993	-4.4861	0.89347	-2.0607	-0.025086	0.033788	-0.012313	0.66022	-1.3176	3994.5	23.515	-4.0852	71.45	-33.708	67.34	67.329	23.559	-4.117	-4.4856	0.89283	-2.0604	29.856	-5.2723
110.31	-8.5767	47.98	-4.4862	0.89365	-2.0608	-0.029559	0.039574	-0.013983	0.66022	-1.3176	3994.0	23.507	-4.0783	71.451	-33.824	67.341	67.329	23.559	-4.117	-4.4856	0.89283	-2.0604	29.856	-5.2723
110.32	-8.5608	47.965	-4.4864	0.89386	-2.0608	-0.034328	0.045654	-0.015632	0.66022	-1.3176	3993.4	23.499	-4.0706	71.452	-33.943	67.343	67.329	23.559	-4.117	-4.4856	0.89283	-2.0604	29.856	-5.2723
110.33	-8.5431	47.951	-4.4865	0.89411	-2.0609	-0.039373	0.051989	-0.017235	0.66022	-1.3176	3992.9	23.491	-4.0621	71.454	-34.065	67.345	67.329	23.559	-4.117	-4.4856	0.89283	-2.0604	29.856	-5.2723
110.34	-8.5237	47.935	-4.4868	0.89438	-2.061	-0.044672	0.058536	-0.018767	0.66022	-1.3176	3992.4	23.482	-4.0528	71.455	-34.19	67.347	67.329	23.559	-4.117	-4.4856	0.89283	-2.0604	29.856	-5.2723
110.35	-8.5025	47.919	-4.487	0.89469	-2.0611	-0.050204	0.065254	-0.020204	0.66022	-1.3176	3991.9	23.473	-4.0426	71.457	-34.317	67.349	67.329	23.559	-4.117	-4.4856	0.89283	-2.0604	29.856	-5.2723
110.36	-8.4795	47.903	-4.4873	0.89504	-2.0612	-0.055945	0.0721	-0.021522	0.66022	-1.3176	3991.4	23.464	-4.0316	71.459	-34.447	67.351	67.329	23.559	-4.117	-4.4856	0.89283	-2.0604	29.856	-5.2723
110.37	-8.4546	47.887	-4.4876	0.89541	-2.0613	-0.061872	0.079031	-0.022699	0.66022	-1.3176	3990.9	23.454	-4.0196	71.461	-34.58	67.353	67.329	23.559	-4.117	-4.4856	0.89283	-2.0604	29.856	-5.2723
110.39	-8.4278	47.871	-4.4879	0.89583	-2.0614	-0.067961	0.086003	-0.023712	0.66022	-1.3176	3990.4	23.444	-4.0067	71.463	-34.715	67.356	67.329	23.559	-4.117	-4.4856	0.89283	-2.0604	29.856	-5.2723
110.4	-8.399	47.854	-4.4882	0.89627	-2.0616	-0.073962	0.092893	-0.024618	0.66022	-1.3176	3989.9	23.435	-3.9929	71.465	-34.852	67.359	67.329	23.559	-4.117	-4.4856	0.89283	-2.0604	29.856	-5.2723
110.41	-8.3684	47.837	-4.4886	0.89675	-2.0617	-0.079844	0.099651	-0.025404	0.66022	-1.3176	3989.4	23.425	-3.9782	71.468	-34.992	67.361	67.329	23.559	-4.117	-4.4856	0.89283	-2.0604	29.856	-5.2723
110.43	-8.3357	47.821	-4.489	0.89727	-2.0618	-0.085794	0.10631	-0.025977	0.66022	-1.3176	3988.8	23.415	-3.9625	71.47	-35.134	67.364	67.329	23.559	-4.117	-4.4856	0.89283	-2.0604	29.856	-5.2723
110.44	-8.3011	47.805	-4.4895	0.89782	-2.0619	-0.091788	0.11281	-0.02632	0.66022	-1.3176	3988.3	23.405	-3.9458	71.473	-35.278	67.367	67.329	23.559	-4.117	-4.4856	0.89283	-2.0604	29.856	-5.2723
110.46	-8.2644	47.789	-4.4899	0.8984	-2.0621	-0.097798	0.11913	-0.026415	0.66022	-1.3176	3987.8	23.395	-3.9282	71.476	-35.424	67.37	67.329	23.559	-4.117	-4.4856	0.89283	-2.0604	29.856	-5.2723
110.47	-8.2258	47.774	-4.4905	0.89901	-2.0622	-0.1038	0.12521	-0.026245	0.66022	-1.3176	3987.3	23.386	-3.9097	71.478	-35.572	67.374	67.329	23.559	-4.117	-4.4856	0.89283	-2.0604	29.856	-5.2723
110.49	-8.1851	47.759	-4.491	0.89965	-2.0623	-0.10977	0.13102	-0.025796	0.66022	-1.3176	3986.8	23.376	-3.8901	71.482	-35.722	67.377	67.329	23.559	-4.117	-4.4856	0.89283	-2.0604	29.856	-5.2723
110.5	-8.1424	47.745	-4.4915	0.90032	-2.0625	-0.11567	0.13649	-0.025053	0.66022	-1.3176	3986.3	23.367	-3.8696	71.485	-35.874	67.381	67.329	23.559	-4.117	-4.4856	0.89283	-2.0604	29.856	-5.2723
110.52	-8.0977	47.731	-4.4921	0.90101	-2.0626	-0.12149	0.14161	-0.024004	0.66022	-1.3176	3985.7	23.359	-3.8482	71.488	-36.027	67.385	67.329	23.559	-4.117	-4.4856	0.89283	-2.0604	29.856	-5.2723
110.53	-8.0511	47.718	-4.4928	0.90173	-2.0627	-0.1272	0.14631	-0.022637	0.66022	-1.3176	3985.2	23.35	-3.8258	71.492	-36.182	67.388	67.329	23.559	-4.117	-4.4856	0.89283	-2.0604	29.856	-5.2723
110.55	-8.0024	47.707	-4.4934	0.90248	-2.0628	-0.13277	0.15057	-0.020942	0.66022	-1.3176	3984.7	23.342	-3.8024	71.495	-36.338	67.392	67.329	23.559	-4.117	-4.4856	0.89283	-2.0604	29.856	-5.2723
110.57	-7.9518	47.696	-4.4941	0.90324	-2.0629	-0.13817	0.15433	-0.018911	0.66022	-1.3176	3984.2	23.334	-3.7782	71.499	-36.496	67.397	67.329	23.559	-4.117	-4.4856	0.89283	-2.0604	29.856	-5.2723
110.58	-7.8992	47.686	-4.4948	0.90402	-2.063	-0.14339	0.15757	-0.016535	0.66022	-1.3176	3983.7	23.327	-3.7529	71.503	-36.655	67.401	67.329	23.559	-4.117	-4.4856	0.89283	-2.0604	29.856	-5.2723
110.6	-7.8448	47.677	-4.4955	0.90481	-2.0631	-0.14839	0.16023	-0.01381	0.66022	-1.3176	3983.1	23.321	-3.7268	71.507	-36.815	67.405	67.329	23.559	-4.117	-4.4856	0.89283	-2.0604	29.856	-5.2723
110.61	-7.7884	47.67	-4.4963	0.90562	-2.0631	-0.15316	0.16229	-0.01073	0.66022	-1.3176	3982.6	23.315	-3.6998	71.512	-36.976	67.41	67.329	23.559	-4.117	-4.4856	0.89283	-2.0604	29.856	-5.2723
110.63	-7.7302	47.664	-4.4971	0.90643	-2.0632	-0.15766	0.1637	-0.0072928	0.66022	-1.3176	3982.1	23.309	-3.6719	71.516	-37.138	67.414	67.329	23.559	-4.117	-4.4856	0.89283	-2.0604	29.856	-5.2723
110.64	-7.6702	47.659	-4.4979	0.90726	-2.0632	-0.16189	0.16444	-0.0034963	0.66022	-1.3176	3981.6	23.304	-3.6431	71.52	-37.301	67.419	67.329	23.559	-4.117	-4.4856	0.89283	-2.0604	29.856	-5.2723
110.65	-7.6085	47.656	-4.4987	0.90808	-2.0632	-0.16581	0.16446	0.00065936	0.66022	-1.3176	3981.0	23.3	-3.6135	71.525	-37.464	67.424	67.329	23.559	-4.117	-4.4856	0.89283	-2.0604	29.856	-5.2723
110.67	-7.545	47.654	-4.4995	0.9089	-2.0632	-0.1694	0.16375	0.0051729	0.66022	-1.3176	3980.5	23.297	-3.5831	71.53	-37.629	67.429	67.329	23.559	-4.117	-4.4856	0.89283	-2.0604	29.856	-5.2723
110.68	-7.4798	47.654	-4.5004	0.90971	-2.0632	-0.17266	0.16225	0.010041	0.66022	-1.3176	3980.0	23.295	-3.5519	71.535	-37.794	67.434	67.329	23.559	-4.117	-4.4856	0.89283	-2.0604	29.856	-5.2723
110.69	-7.4131	47.656	-4.5012	0.91052	-2.0631	-0.17554	0.15996	0.01526	0.66022	-1.3176	3979.4	23.293	-3.5199	71.54	-37.959	67.439	67.329	23.559	-4.117	-4.4856	0.89283	-2.0604	29.856	-5.2723
110.71	-7.3448	47.66	-4.5021	0.91131	-2.063	-0.17805	0.15683	0.020824	0.66022	-1.3176	3978.9	23.292	-3.4872	71.545	-38.125	67.445	67.329	23.559	-4.117	-4.4856	0.89283	-2.0604	29.856	-5.2723
110.72	-7.275	47.665	-4.503	0.91209	-2.0629	-0.18015	0.15285	0.026726	0.66022	-1.3176	3978.4	23.292	-3.4537	71.55	-38.291	67.45	67.329	23.559	-4.117	-4.4856	0.89283	-2.0604	29.856	-5.2723
110.73	-7.2038	47.672	-4.5039	0.91284	-2.0627	-0.18184	0.148	0.032956	0.66022	-1.3176	3977.9	23.293	-3.4196	71.555	-38.457	67.456	67.329	23.559	-4.117	-4.4856	0.89283	-2.0604	29.856	-5.2723
110.74	-7.1312	47.681	-4.5048	0.91357	-2.0626	-0.1831	0.14224	0.039505	0.66022	-1.3176	3977.3	23.295	-3.3849	71.561	-38.623	67.461	67.329	23.559	-4.117	-4.4856	0.89283	-2.0604	29.856	-5.2723
110.75	-7.0573	47.692	-4.5058	0.91426	-2.0623	-0.18391	0.13557	0.046361	0.66022	-1.3176	3976.8	23.298	-3.3495	71.566	-38.79	67.467	67.329	23.559	-4.117	-4.4856	0.89283	-2.0604	29.856	-5.2723
110.76	-6.9822	47.705	-4.5067	0.91492	-2.0621	-0.18426	0.12797	0.053512	0.66022	-1.3176	3976.3	23.302	-3.3136	71.572	-38.956	67.473	67.329	23.559	-4.117	-4.4856	0.89283	-2.0604	29.856	-5.2723
110.77	-6.906	47.72	-4.5076	0.91554	-2.0618	-0.18415	0.11942	0.060943	0.66022	-1.3176	3975.7	23.307	-3.2771	71.577	-39.122	67.479	67.329	23.559	-4.117	-4.4856	0.89283	-2.0604	29.856	-5.2723
110.78	-6.8287	47.737	-4.5085	0.91611	-2.0615	-0.18356	0.10991	0.068639	0.66022	-1.3176	3975.2	23.313	-3.2401	71.583	-39.288	67.485	67.329	23.559	-4.117	-4.4856	0.89283	-2.0604	29.856	-5.2723
110.78	-6.7504	47.757	-4.5094	0.91664	-2.0611	-0.18248	0.099437	0.076583	0.66022	-1.3176	3974.7	23.32	-3.2027	71.589	-39.453	67.491	67.329	23.559	-4.117	-4.4856	0.89283	-2.0604	29.856	-5.2723
110.79	-6.6712	47.778	-4.5103	0.9171	-2.0607	-0.18091	0.087989	0.084758	0.66022	-1.3176	3974.1	23.328	-3.1648	71.595	-39.618	67.497	67.329	23.559	-4.117	-4.4856	0.89283	-2.0604	29.856	-5.2723
110.8	-6.5913	47.802	-4.5112	0.91751	-2.0603	-0.17884	0.075563	0.093146	0.66022	-1.3176	3973.6	23.337	-3.1266	71.601	-39.782	67.503	67.329	23.559	-4.117	-4.4856	0.89283	-2.0604	29.856	-5.2723
110.8	-6.5106	47.827	-4.5121	0.91786	-2.0598	-0.17626	0.062157	0.10173	0.66022	-1.3176	3973.0	23.348	-3.088	71.607	-39.946	67.509	67.329	23.559	-4.117	-4.4856	0.89283	-2.0604	29.856	-5.2723
110.8	-6.4292	47.855	-4.513	0.91813	-2.0593	-0.17317	0.047774	0.11048	0.66022	-1.3176	3972.5	23.359	-3.0491	71.613	-40.109	67.515	67.329	23.559	-4.117	-4.4856	0.89283	-2.0604	29.856	-5.2723
110.81	-6.3473	47.885	-4.5139	0.91833	-2.0587	-0.16957	0.032415	0.11938	0.66022	-1.3176	3972.0	23.372	-3.01	71.619	-40.271	67.522	67.329	23.559	-4.117	-4.4856	0.89283	-2.0604	29.856	-5.2723
110.81	-6.265	47.918	-4.5147	0.91846	-2.0581	-0.16547	0.016383	0.12841	0.66022	-1.3176	3971.4	23.385	-2.9706	71.625	-40.433	67.528	67.329	23.559	-4.117	-4.4856	0.89283	-2.0604	29.856	-5.2723
110.81	-6.1822	47.952	-4.5155	0.9185	-2.0574	-0.16084	-0.00049995	0.13755	0.66022	-1.3176	3970.9	23.4	-2.9311	71.631	-40.593	67.534	67.329	23.559	-4.117	-4.4856	0.89283	-2.0604	29.856	-5.2723
110.81	-6.0993	47.989	-4.5163	0.91845	-2.0567	-0.15571	-0.018354	0.14678	0.66022	-1.3176	3970.3	23.416	-2.8915	71.637	-40.752	67.541	67.329	23.559	-4.117	-4.4856	0.89283	-2.0604	29.856	-5.2723
110.81	-6.0161	48.028	-4.5171	0.91831	-2.0559	-0.15007	-0.037166	0.15607	0.66022	-1.3176	3969.8	23.433	-2.8518	71.644	-40.91	67.547	67.329	23.559	-4.117	-4.4856	0.89283	-2.0604	29.856	-5.2723
110.81	-5.9328	48.069	-4.5178	0.91808	-2.0551	-0.14394	-0.056921	0.16539	0.66022	-1.3176	3969.2	23.451	-2.812	71.65	-41.067	67.554	67.329	23.559	-4.117	-4.4856	0.89283	-2.0604	29.856	-5.2723
110.81	-5.8495	48.112	-4.5185	0.91774	-2.0543	-0.1373	-0.077599	0.17473	0.66022	-1.3176	3968.7	23.471	-2.7723	71.656	-41.221	67.56	67.329	23.559	-4.117	-4.4856	0.89283	-2.0604	29.856	-5.2723
110.8	-5.7664	48.157	-4.5192	0.9173	-2.0534	-0.13019	-0.099177	0.18406	0.66022	-1.3176	3968.1	23.491	-2.7326	71.662	-41.373	67.567	67.329	23.559	-4.117	-4.4856	0.89283	-2.0604	29.856	-5.2723
110.8	-5.6834	48.205	-4.5198	0.91675	-2.0524	-0.12259	-0.12163	0.19334	0.66022	-1.3176	3967.6	23.513	-2.693	71.669	-41.525	67.573	67.329	23.559	-4.117	-4.4856	0.89283	-2.0604	29.856	-5.2723
110.79	-5.6007	48.254	-4.5204	0.91608	-2.0514	-0.11454	-0.14493	0.20255	0.66022	-1.3176	3967.0	23.535	-2.6536	71.675	-41.676	67.58	67.329	23.559	-4.117	-4.4856	0.89283	-2.0604	29.856	-5.2723
110.78	-5.5184	48.306	-4.521	0.9153	-2.0504	-0.10602	-0.16906	0.21168	0.66022	-1.3176	3966.5	23.559	-2.6143	71.681	-41.825	67.586	67.329	23.559	-4.117	-4.4856	0.89283	-2.0604	29.856	-5.2723
110.78	-5.4365	48.359	-4.5215	0.91439	-2.0493	-0.097071	-0.19397	0.22068	0.66022	-1.3176	3965.9	23.583	-2.5753	71.687	-41.973	67.592	67.329	23.559	-4.117	-4.4856	0.89283	-2.0604	29.856	-5.2723
110.77	-5.3552	48.414	-4.5219	0.91336	-2.0482	-0.087692	-0.21964	0.22954	0.66022	-1.3176	3965.4	23.609	-2.5365	71.694	-42.119	67.599	67.329	23.559	-4.117	-4.4856	0.89283	-2.0604	29.856	-5.2723
110.76	-5.2746	48.471	-4.5223	0.91219	-2.047	-0.077903	-0.24603	0.23823	0.66022	-1.3176	3964.8	23.636	-2.4981	71.7	-42.262	67.605	67.329	23.559	-4.117	-4.4856	0.89283	-2.0604	29.856	-5.2723
110.75	-5.1946	48.53	-4.5227	0.91089	-2.0458	-0.067722	-0.2731	0.24672	0.66022	-1.3176	3964.3	23.663	-2.46	71.706	-42.404	67.612	67.329	23.559	-4.117	-4.4856	0.89283	-2.0604	29.856	-5.2723
110.74	-5.1155	48.591	-4.523	0.90946	-2.0446	-0.057166	-0.3008	0.25498	0.66022	-1.3176	3963.7	23.692	-2.4223	71.712	-42.544	67.618	67.329	23.559	-4.117	-4.4856	0.89283	-2.0604	29.856	-5.2723
110.72	-5.0373	48.653	-4.5233	0.90789	-2.0433	-0.046256	-0.3291	0.263	0.66022	-1.3176	3963.2	23.721	-2.385	71.718	-42.681	67.624	67.329	23.559	-4.117	-4.4856	0.89283	-2.0604	29.856	-5.2723
110.71	-4.9601	48.717	-4.5235	0.90617	-2.0419	-0.035011	-0.35795	0.27075	0.66022	-1.3176	3962.6	23.752	-2.3482	71.724	-42.817	67.631	67.329	23.559	-4.117	-4.4856	0.89283	-2.0604	29.856	-5.2723
110.7	-4.8839	48.783	-4.5236	0.90431	-2.0406	-0.023454	-0.38729	0.2782	0.66022	-1.3176	3962.1	23.783	-2.312	71.73	-42.95	67.637	67.329	23.559	-4.117	-4.4856	0.89283	-2.0604	29.856	-5.2723
110.68	-4.8089	48.85	-4.5237	0.90229	-2.0392	-0.011606	-0.41708	0.28533	0.66022	-1.3176	3961.5	23.815	-2.2762	71.736	-43.08	67.643	67.329	23.559	-4.117	-4.4856	0.89283	-2.0604	29.856	-5.2723
110.66	-4.735	48.918	-4.5237	0.90013	-2.0377	0.00050778	-0.44727	0.29212	0.66022	-1.3176	3961.0	23.847	-2.2411	71.742	-43.209	67.649	67.329	23.559	-4.117	-4.4856	0.89283	-2.0604	29.856	-5.2723
110.65	-4.6625	48.988	-4.5237	0.89782	-2.0362	0.012864	-0.4778	0.29854	0.66022	-1.3176	3960.4	23.881	-2.2066	71.748	-43.335	67.655	67.329	23.559	-4.117	-4.4856	0.89283	-2.0604	29.856	-5.2723
110.63	-4.5913	49.058	-4.5236	0.89536	-2.0347	0.025438	-0.50862	0.30458	0.66022	-1.3176	3959.8	23.915	-2.1727	71.754	-43.458	67.661	67.329	23.559	-4.117	-4.4856	0.89283	-2.0604	29.856	-5.2723
110.61	-4.5215	49.13	-4.5234	0.89273	-2.0332	0.038204	-0.53967	0.31021	0.66022	-1.3176	3959.3	23.949	-2.1395	71.76	-43.578	67.667	67.329	23.559	-4.117	-4.4856	0.89283	-2.0604	29.856	-5.2723
110.59	-4.4532	49.203	-4.5232	0.88996	-2.0316	0.051134	-0.57089	0.31542	0.66022	-1.3176	3958.7	23.985	-2.107	71.765	-43.696	67.673	67.329	23.559	-4.117	-4.4856	0.89283	-2.0604	29.856	-5.2723
110.57	-4.3865	49.277	-4.5229	0.88703	-2.03	0.071236	-0.60058	0.31167	0.66022	-1.3176	3958.2	24.02	-2.0752	71.771	-43.812	67.679	67.329	23.559	-4.117	-4.4856	0.89283	-2.0604	29.856	-5.2723
110.55	-4.3212	49.352	-4.5225	0.88395	-2.0285	0.096467	-0.62891	0.30087	0.66022	-1.3176	3957.6	24.057	-2.0442	71.776	-43.924	67.685	67.329	23.559	-4.117	-4.4856	0.89283	-2.0604	29.856	-5.2723
110.53	-4.2574	49.427	-4.522	0.88074	-2.027	0.12138	-0.65702	0.28946	0.66022	-1.3176	3957.0	24.093	-2.0138	71.782	-44.033	67.691	67.329	23.559	-4.117	-4.4856	0.89283	-2.0604	29.856	-5.2723
110.51	-4.1952	49.504	-4.5213	0.87738	-2.0256	0.14644	-0.68505	0.27732	0.66022	-1.3176	3956.5	24.131	-1.9842	71.787	-44.14	67.696	67.329	23.559	-4.117	-4.4856	0.89283	-2.0604	29.856	-5.2723
110.49	-4.1344	49.581	-4.5205	0.87389	-2.0243	0.17681	-0.71352	0.26597	0.66022	-1.3176	3955.9	24.168	-1.9553	71.792	-44.243	67.702	67.329	23.559	-4.117	-4.4856	0.89283	-2.0604	29.856	-5.2723
110.46	-4.0751	49.658	-4.5195	0.87025	-2.023	0.20664	-0.74166	0.25409	0.66022	-1.3176	3955.3	24.206	-1.9271	71.798	-44.344	67.707	67.329	23.559	-4.117	-4.4856	0.89283	-2.0604	29.856	-5.2723
110.44	-4.0172	49.736	-4.5184	0.86647	-2.0217	0.23555	-0.76938	0.24161	0.66022	-1.3176	3954.8	24.244	-1.8996	71.803	-44.441	67.712	67.329	23.559	-4.117	-4.4856	0.89283	-2.0604	29.856	-5.2723
110.42	-3.9608	49.814	-4.5172	0.86256	-2.0205	0.26351	-0.79662	0.22855	0.66022	-1.3176	3954.2	24.283	-1.8728	71.808	-44.535	67.718	67.329	23.559	-4.117	-4.4856	0.89283	-2.0604	29.856	-5.2723
110.39	-3.9058	49.893	-4.5158	0.85851	-2.0194	0.29048	-0.82335	0.21493	0.66022	-1.3176	3953.7	24.321	-1.8467	71.812	-44.626	67.723	67.329	23.559	-4.117	-4.4856	0.89283	-2.0604	29.856	-5.2723
110.37	-3.8523	49.971	-4.5143	0.85432	-2.0184	0.31643	-0.84952	0.20076	0.66022	-1.3176	3953.1	24.36	-1.8212	71.817	-44.713	67.728	67.329	23.559	-4.117	-4.4856	0.89283	-2.0604	29.856	-5.2723
110.34	-3.8	50.05	-4.5126	0.85001	-2.0174	0.34133	-0.87509	0.18606	0.66022	-1.3176	3952.5	24.399	-1.7964	71.822	-44.797	67.733	67.329	23.559	-4.117	-4.4856	0.89283	-2.0604	29.856	-5.2723
110.32	-3.7491	50.129	-4.5109	0.84557	-2.0165	0.36514	-0.90001	0.17086	0.66022	-1.3176	3952.0	24.438	-1.7722	71.827	-44.877	67.738	67.329	23.559	-4.117	-4.4856	0.89283	-2.0604	29.856	-5.2723
110.29	-3.6995	50.208	-4.509	0.84101	-2.0157	0.38786	-0.92426	0.15517	0.66022	-1.3176	3951.4	24.477	-1.7487	71.831	-44.954	67.743	67.329	23.559	-4.117	-4.4856	0.89283	-2.0604	29.856	-5.2723
110.26	-3.6512	50.287	-4.507	0.83633	-2.015	0.40944	-0.94777	0.13903	0.66022	-1.3176	3950.8	24.516	-1.7257	71.835	-45.027	67.747	67.329	23.559	-4.117	-4.4856	0.89283	-2.0604	29.856	-5.2723
110.24	-3.6041	50.365	-4.5049	0.83154	-2.0143	0.42988	-0.97054	0.12244	0.66022	-1.3176	3950.3	24.555	-1.7033	71.84	-45.097	67.752	67.329	23.559	-4.117	-4.4856	0.89283	-2.0604	29.856	-5.2723
110.21	-3.5583	50.444	-4.5027	0.82663	-2.0138	0.44915	-0.99251	0.10544	0.66022	-1.3176	3949.7	24.594	-1.6816	71.844	-45.163	67.756	67.329	23.559	-4.117	-4.4856	0.89283	-2.0604	29.856	-5.2723
110.18	-3.5136	50.522	-4.5004	0.82161	-2.0133	0.46725	-1.0137	0.088043	0.66022	-1.3176	3949.1	24.633	-1.6603	71.848	-45.225	67.761	67.329	23.559	-4.117	-4.4856	0.89283	-2.0604	29.856	-5.2723
110.16	-3.47	50.599	-4.498	0.81649	-2.0129	0.48416	-1.034	0.070276	0.66022	-1.3176	3948.5	24.671	-1.6396	71.852	-45.284	67.765	67.329	23.559	-4.117	-4.4856	0.89283	-2.0604	29.856	-5.2723
110.13	-3.4275	50.676	-4.4956	0.81127	-2.0126	0.49987	-1.0534	0.052161	0.66022	-1.3176	3948.0	24.71	-1.6195	71.856	-45.338	67.769	67.329	23.559	-4.117	-4.4856	0.89283	-2.0604	29.856	-5.2723
110.1	-3.3861	50.753	-4.493	0.80596	-2.0124	0.51437	-1.0719	0.033722	0.66022	-1.3176	3947.4	24.748	-1.5998	71.859	-45.389	67.773	67.329	23.559	-4.117	-4.4856	0.89283	-2.0604	29.856	-5.2723
110.08	-3.3456	50.829	-4.4904	0.80056	-2.0122	0.52767	-1.0895	0.014984	0.66022	-1.3176	3946.8	24.786	-1.5806	71.863	-45.436	67.777	67.329	23.559	-4.117	-4.4856	0.89283	-2.0604	29.856	-5.2723
110.05	-3.3062	50.904	-4.4877	0.79507	-2.0122	0.53975	-1.1062	-0.0040316	0.66022	-1.3176	3946.3	24.824	-1.5619	71.867	-45.479	67.781	67.329	23.559	-4.117	-4.4856	0.89283	-2.0604	29.856	-5.2723
110.02	-3.2676	50.979	-4.485	0.7895	-2.0123	0.55062	-1.1217	-0.023299	0.66022	-1.3176	3945.7	24.861	-1.5436	71.87	-45.518	67.785	67.329	23.559	-4.117	-4.4856	0.89283	-2.0604	29.856	-5.2723
109.99	-3.2299	51.053	-4.4822	0.78385	-2.0125	0.56029	-1.1361	-0.042792	0.66022	-1.3176	3945.1	24.898	-1.5257	71.873	-45.553	67.789	67.329	23.559	-4.117	-4.4856	0.89283	-2.0604	29.856	-5.2723
109.97	-3.1931	51.126	-4.4794	0.77814	-2.0127	0.56876	-1.1496	-0.062488	0.66022	-1.3176	3944.5	24.935	-1.5083	71.876	-45.583	67.792	67.329	23.559	-4.117	-4.4856	0.89283	-2.0604	29.856	-5.2723
109.94	-3.157	51.198	-4.4766	0.77236	-2.0131	0.57603	-1.1621	-0.082362	0.66022	-1.3176	3944.0	24.971	-1.4912	71.88	-45.61	67.796	67.329	23.559	-4.117	-4.4856	0.89283	-2.0604	29.856	-5.2723
109.91	-3.1217	51.269	-4.4737	0.76652	-2.0135	0.58211	-1.1735	-0.10239	0.66022	-1.3176	3943.4	25.007	-1.4744	71.883	-45.633	67.799	67.329	23.559	-4.117	-4.4856	0.89283	-2.0604	29.856	-5.2723
109.89	-3.0871	51.339	-4.4707	0.76062	-2.0141	0.58702	-1.1839	-0.12256	0.66022	-1.3176	3942.8	25.042	-1.458	71.885	-45.652	67.803	67.329	23.559	-4.117	-4.4856	0.89283	-2.0604	29.856	-5.2723
109.86	-3.0532	51.408	-4.4678	0.75468	-2.0148	0.59076	-1.1933	-0.14283	0.66022	-1.3176	3942.3	25.077	-1.4419	71.888	-45.667	67.806	67.329	23.559	-4.117	-4.4856	0.89283	-2.0604	29.856	-5.2723
109.84	-3.0198	51.477	-4.4648	0.74869	-2.0155	0.59334	-1.2017	-0.16319	0.66022	-1.3176	3941.7	25.111	-1.4261	71.891	-45.677	67.809	67.329	23.559	-4.117	-4.4856	0.89283	-2.0604	29.856	-5.2723
109.81	-2.9871	51.544	-4.4619	0.74267	-2.0164	0.59478	-1.209	-0.18362	0.66022	-1.3176	3941.1	25.145	-1.4106	71.893	-45.684	67.812	67.329	23.559	-4.117	-4.4856	0.89283	-2.0604	29.856	-5.2723
109.78	-2.9548	51.61	-4.4589	0.7366	-2.0174	0.5951	-1.2153	-0.2041	0.66022	-1.3176	3940.5	25.178	-1.3953	71.896	-45.686	67.815	67.329	23.559	-4.117	-4.4856	0.89283	-2.0604	29.856	-5.2723
109.76	-2.923	51.674	-4.4559	0.73051	-2.0184	0.59432	-1.2206	-0.22459	0.66022	-1.3176	3940.0	25.211	-1.3802	71.898	-45.684	67.817	67.329	23.559	-4.117	-4.4856	0.89283	-2.0604	29.856	-5.2723
109.73	-2.8917	51.738	-4.4529	0.7244	-2.0196	0.59244	-1.2248	-0.2451	0.66022	-1.3176	3939.4	25.243	-1.3654	71.9	-45.679	67.82	67.329	23.559	-4.117	-4.4856	0.89283	-2.0604	29.856	-5.2723
109.71	-2.8607	51.8	-4.45	0.71827	-2.0209	0.58949	-1.228	-0.26558	0.66022	-1.3176	3938.8	25.275	-1.3507	71.902	-45.669	67.823	67.329	23.559	-4.117	-4.4856	0.89283	-2.0604	29.856	-5.2723
109.68	-2.8301	51.861	-4.447	0.71212	-2.0223	0.5855	-1.2301	-0.28602	0.66022	-1.3176	3938.2	25.306	-1.3362	71.904	-45.655	67.825	67.329	23.559	-4.117	-4.4856	0.89283	-2.0604	29.856	-5.2723
109.66	-2.7998	51.921	-4.4441	0.70597	-2.0237	0.58048	-1.2313	-0.30641	0.66022	-1.3176	3937.7	25.336	-1.3219	71.906	-45.637	67.827	67.329	23.559	-4.117	-4.4856	0.89283	-2.0604	29.856	-5.2723
109.64	-2.7697	51.98	-4.4412	0.69981	-2.0253	0.57444	-1.2314	-0.32673	0.66022	-1.3176	3937.1	25.366	-1.3077	71.908	-45.616	67.83	67.329	23.559	-4.117	-4.4856	0.89283	-2.0604	29.856	-5.2723
109.61	-2.7399	52.037	-4.4384	0.69366	-2.027	0.56743	-1.2306	-0.34695	0.66022	-1.3176	3936.5	25.395	-1.2935	71.91	-45.59	67.832	67.329	23.559	-4.117	-4.4856	0.89283	-2.0604	29.856	-5.2723
109.59	-2.7102	52.093	-4.4356	0.68751	-2.0288	0.55946	-1.2287	-0.36705	0.66022	-1.3176	3936.0	25.424	-1.2795	71.911	-45.56	67.834	67.329	23.559	-4.117	-4.4856	0.89283	-2.0604	29.856	-5.2723
109.57	-2.6807	52.148	-4.4328	0.68137	-2.0307	0.55055	-1.2259	-0.38703	0.66022	-1.3176	3935.4	25.452	-1.2656	71.913	-45.527	67.836	67.329	23.559	-4.117	-4.4856	0.89283	-2.0604	29.856	-5.2723
109.55	-2.6513	52.201	-4.4301	0.67525	-2.0327	0.54073	-1.2221	-0.40686	0.66022	-1.3176	3934.8	25.479	-1.2517	71.914	-45.49	67.838	67.329	23.559	-4.117	-4.4856	0.89283	-2.0604	29.856	-5.2723
109.52	-2.622	52.254	-4.4274	0.66915	-2.0348	0.53003	-1.2174	-0.42653	0.66022	-1.3176	3934.2	25.506	-1.2378	71.915	-45.449	67.839	67.329	23.559	-4.117	-4.4856	0.89283	-2.0604	29.856	-5.2723
109.5	-2.5927	52.304	-4.4248	0.66308	-2.0369	0.51846	-1.2117	-0.44601	0.66022	-1.3176	3933.7	25.532	-1.2239	71.916	-45.405	67.841	67.329	23.559	-4.117	-4.4856	0.89283	-2.0604	29.856	-5.2723
109.48	-2.5634	52.354	-4.4222	0.65703	-2.0392	0.50607	-1.2052	-0.4653	0.66022	-1.3176	3933.1	25.557	-1.2101	71.917	-45.356	67.843	67.329	23.559	-4.117	-4.4856	0.89283	-2.0604	29.856	-5.2723
109.46	-2.5341	52.402	-4.4197	0.65103	-2.0416	0.49287	-1.1977	-0.48439	0.66022	-1.3176	3932.5	25.582	-1.1962	71.918	-45.305	67.844	67.329	23.559	-4.117	-4.4856	0.89283	-2.0604	29.856	-5.2723
109.44	-2.5047	52.449	-4.4173	0.64506	-2.0441	0.47889	-1.1893	-0.50324	0.66022	-1.3176	3931.9	25.606	-1.1823	71.919	-45.249	67.846	67.329	23.559	-4.117	-4.4856	0.89283	-2.0604	29.856	-5.2723
109.42	-2.4752	52.494	-4.4149	0.63914	-2.0466	0.46416	-1.1801	-0.52186	0.66022	-1.3176	3931.4	25.629	-1.1684	71.92	-45.191	67.847	67.329	23.559	-4.117	-4.4856	0.89283	-2.0604	29.856	-5.2723
109.4	-2.4456	52.539	-4.4126	0.63326	-2.0493	0.44871	-1.1701	-0.54023	0.66022	-1.3176	3930.8	25.652	-1.1544	71.92	-45.129	67.848	67.329	23.559	-4.117	-4.4856	0.89283	-2.0604	29.856	-5.2723
109.38	-2.4159	52.582	-4.4104	0.62744	-2.052	0.43256	-1.1592	-0.55834	0.66022	-1.3176	3930.2	25.674	-1.1404	71.921	-45.064	67.849	67.329	23.559	-4.117	-4.4856	0.89283	-2.0604	29.856	-5.2723
109.36	-2.386	52.623	-4.4083	0.62167	-2.0549	0.41575	-1.1475	-0.57617	0.66022	-1.3176	3929.6	25.696	-1.1263	71.921	-44.995	67.85	67.329	23.559	-4.117	-4.4856	0.89283	-2.0604	29.856	-5.2723
109.35	-2.3559	52.664	-4.4063	0.61596	-2.0578	0.3983	-1.1351	-0.59371	0.66022	-1.3176	3929.1	25.717	-1.112	71.922	-44.924	67.851	67.329	23.559	-4.117	-4.4856	0.89283	-2.0604	29.856	-5.2723
109.33	-2.3256	52.703	-4.4043	0.61032	-2.0608	0.38025	-1.1219	-0.61095	0.66022	-1.3176	3928.5	25.737	-1.0977	71.922	-44.849	67.852	67.329	23.559	-4.117	-4.4856	0.89283	-2.0604	29.856	-5.2723
109.31	-2.295	52.741	-4.4025	0.60474	-2.0639	0.36161	-1.108	-0.62788	0.66022	-1.3176	3927.9	25.757	-1.0833	71.922	-44.772	67.853	67.329	23.559	-4.117	-4.4856	0.89283	-2.0604	29.856	-5.2723
109.29	-2.2642	52.778	-4.4007	0.59924	-2.0671	0.34243	-1.0934	-0.64449	0.66022	-1.3176	3927.4	25.776	-1.0687	71.922	-44.691	67.853	67.329	23.559	-4.117	-4.4856	0.89283	-2.0604	29.856	-5.2723
109.28	-2.2331	52.813	-4.3991	0.59381	-2.0703	0.32273	-1.0781	-0.66077	0.66022	-1.3176	3926.8	25.795	-1.0541	71.922	-44.608	67.854	67.329	23.559	-4.117	-4.4856	0.89283	-2.0604	29.856	-5.2723
109.26	-2.2017	52.848	-4.3975	0.58846	-2.0737	0.30254	-1.0622	-0.67672	0.66022	-1.3176	3926.2	25.813	-1.0392	71.922	-44.523	67.854	67.329	23.559	-4.117	-4.4856	0.89283	-2.0604	29.856	-5.2723
109.24	-2.17	52.881	-4.396	0.58319	-2.0771	0.28188	-1.0457	-0.69231	0.66022	-1.3176	3925.6	25.83	-1.0243	71.922	-44.434	67.854	67.329	23.559	-4.117	-4.4856	0.89283	-2.0604	29.856	-5.2723
109.23	-2.1379	52.914	-4.3947	0.578	-2.0806	0.2608	-1.0285	-0.70756	0.66022	-1.3176	3925.1	25.847	-1.0092	71.921	-44.344	67.855	67.329	23.559	-4.117	-4.4856	0.89283	-2.0604	29.856	-5.2723
109.21	-2.1056	52.945	-4.3934	0.57291	-2.0842	0.23931	-1.0108	-0.72244	0.66022	-1.3176	3924.5	25.863	-0.99389	71.921	-44.25	67.855	67.329	23.559	-4.117	-4.4856	0.89283	-2.0604	29.856	-5.2723
109.2	-2.0729	52.975	-4.3923	0.5679	-2.0878	0.21745	-0.99255	-0.73695	0.66022	-1.3176	3923.9	25.879	-0.97847	71.92	-44.155	67.855	67.329	23.559	-4.117	-4.4856	0.89283	-2.0604	29.856	-5.2723
109.18	-2.0398	53.004	-4.3912	0.56298	-2.0915	0.19524	-0.97377	-0.75108	0.66022	-1.3176	3923.4	25.895	-0.96288	71.92	-44.057	67.855	67.329	23.559	-4.117	-4.4856	0.89283	-2.0604	29.856	-5.2723
109.17	-2.0064	53.032	-4.3903	0.55816	-2.0953	0.17272	-0.9545	-0.76483	0.66022	-1.3176	3922.8	25.91	-0.94712	71.919	-43.957	67.855	67.329	23.559	-4.117	-4.4856	0.89283	-2.0604	29.856	-5.2723
109.15	-1.9727	53.059	-4.3895	0.55344	-2.0992	0.14992	-0.93476	-0.7782	0.66022	-1.3176	3922.2	25.924	-0.93119	71.918	-43.856	67.855	67.329	23.559	-4.117	-4.4856	0.89283	-2.0604	29.856	-5.2723
109.14	-1.9386	53.086	-4.3888	0.54881	-2.1031	0.12686	-0.91459	-0.79117	0.66022	-1.3176	3921.6	25.938	-0.9151	71.917	-43.752	67.854	67.329	23.559	-4.117	-4.4856	0.89283	-2.0604	29.856	-5.2723
109.13	-1.9041	53.111	-4.3883	0.54429	-2.1071	0.10357	-0.89401	-0.80375	0.66022	-1.3176	3921.1	25.952	-0.89883	71.916	-43.646	67.854	67.329	23.559	-4.117	-4.4856	0.89283	-2.0604	29.856	-5.2723
109.11	-1.8692	53.135	-4.3878	0.53987	-2.1112	0.080089	-0.87305	-0.81593	0.66022	-1.3176	3920.5	25.965	-0.88239	71.915	-43.539	67.853	67.329	23.559	-4.117	-4.4856	0.89283	-2.0604	29.856	-5.2723
109.1	-1.834	53.159	-4.3875	0.53556	-2.1153	0.056435	-0.85173	-0.8277	0.66022	-1.3176	3919.9	25.978	-0.86578	71.914	-43.43	67.853	67.329	23.559	-4.117	-4.4856	0.89283	-2.0604	29.856	-5.2723
109.09	-1.7984	53.182	-4.3872	0.53136	-2.1194	0.03264	-0.83008	-0.83907	0.66022	-1.3176	3919.4	25.99	-0.849	71.913	-43.32	67.852	67.329	23.559	-4.117	-4.4856	0.89283	-2.0604	29.856	-5.2723
109.07	-1.7625	53.204	-4.3871	0.52726	-2.1237	0.0088802	-0.80747	-0.85003	0.66022	-1.3176	3918.8	26.002	-0.83205	71.911	-43.208	67.851	67.329	23.559	-4.117	-4.4856	0.89283	-2.0604	29.856	-5.2723
109.06	-1.7262	53.226	-4.3871	0.52329	-2.1279	-0.014246	-0.78145	-0.86054	0.66022	-1.3176	3918.2	26.014	-0.81494	71.91	-43.094	67.851	67.329	23.559	-4.117	-4.4856	0.89283	-2.0604	29.856	-5.2723
109.05	-1.6896	53.246	-4.3873	0.51945	-2.1323	-0.037443	-0.75538	-0.87058	0.66022	-1.3176	3917.7	26.025	-0.79767	71.908	-42.98	67.85	67.329	23.559	-4.117	-4.4856	0.89283	-2.0604	29.856	-5.2723
109.04	-1.6527	53.266	-4.3875	0.51574	-2.1366	-0.060679	-0.72926	-0.88015	0.66022	-1.3176	3917.1	26.036	-0.78025	71.906	-42.864	67.849	67.329	23.559	-4.117	-4.4856	0.89283	-2.0604	29.856	-5.2723
109.02	-1.6154	53.286	-4.3879	0.51215	-2.1411	-0.083919	-0.70311	-0.88924	0.66022	-1.3176	3916.5	26.047	-0.76268	71.905	-42.747	67.848	67.329	23.559	-4.117	-4.4856	0.89283	-2.0604	29.856	-5.2723
109.01	-1.5779	53.305	-4.3884	0.5087	-2.1455	-0.10713	-0.67696	-0.89787	0.66022	-1.3176	3916.0	26.058	-0.74497	71.903	-42.629	67.846	67.329	23.559	-4.117	-4.4856	0.89283	-2.0604	29.856	-5.2723
109.0	-1.54	53.324	-4.3889	0.50539	-2.15	-0.13017	-0.65043	-0.90465	0.66022	-1.3176	3915.4	26.068	-0.72712	71.901	-42.51	67.845	67.329	23.559	-4.117	-4.4856	0.89283	-2.0604	29.856	-5.2723
108.99	-1.5019	53.342	-4.3897	0.5022	-2.1546	-0.15302	-0.62392	-0.91084	0.66022	-1.3176	3914.8	26.078	-0.70913	71.899	-42.39	67.844	67.329	23.559	-4.117	-4.4856	0.89283	-2.0604	29.856	-5.2723
108.98	-1.4635	53.359	-4.3905	0.49915	-2.1591	-0.17567	-0.59749	-0.91657	0.66022	-1.3176	3914.3	26.089	-0.69103	71.896	-42.27	67.842	67.329	23.559	-4.117	-4.4856	0.89283	-2.0604	29.856	-5.2723
108.96	-1.4249	53.377	-4.3914	0.49622	-2.1637	-0.19809	-0.57117	-0.92186	0.66022	-1.3176	3913.7	26.098	-0.67282	71.894	-42.149	67.841	67.329	23.559	-4.117	-4.4856	0.89283	-2.0604	29.856	-5.2723
108.95	-1.3861	53.394	-4.3925	0.49343	-2.1684	-0.22025	-0.54495	-0.92671	0.66022	-1.3176	3913.2	26.108	-0.65451	71.892	-42.027	67.839	67.329	23.559	-4.117	-4.4856	0.89283	-2.0604	29.856	-5.2723
108.94	-1.3471	53.411	-4.3936	0.49078	-2.173	-0.24212	-0.51887	-0.93113	0.66022	-1.3176	3912.6	26.118	-0.63611	71.889	-41.904	67.837	67.329	23.559	-4.117	-4.4856	0.89283	-2.0604	29.856	-5.2723
108.93	-1.3079	53.427	-4.3949	0.48825	-2.1777	-0.26367	-0.49294	-0.93512	0.66022	-1.3176	3912.0	26.128	-0.61763	71.887	-41.781	67.835	67.329	23.559	-4.117	-4.4856	0.89283	-2.0604	29.856	-5.2723
108.91	-1.2686	53.444	-4.3962	0.48585	-2.1824	-0.28489	-0.46717	-0.9387	0.66022	-1.3176	3911.5	26.137	-0.59909	71.884	-41.658	67.833	67.329	23.559	-4.117	-4.4856	0.89283	-2.0604	29.856	-5.2723
108.9	-1.2291	53.46	-4.3977	0.48357	-2.1871	-0.30575	-0.44158	-0.94187	0.66022	-1.3176	3910.9	26.147	-0.58049	71.881	-41.534	67.831	67.329	23.559	-4.117	-4.4856	0.89283	-2.0604	29.856	-5.2723
108.89	-1.1896	53.476	-4.3993	0.48143	-2.1918	-0.32622	-0.41619	-0.94463	0.66022	-1.3176	3910.3	26.156	-0.56186	71.878	-41.411	67.829	67.329	23.559	-4.117	-4.4856	0.89283	-2.0604	29.856	-5.2723
108.87	-1.1501	53.492	-4.401	0.47941	-2.1965	-0.34628	-0.391	-0.94701	0.66022	-1.3176	3909.8	26.166	-0.54319	71.875	-41.287	67.827	67.329	23.559	-4.117	-4.4856	0.89283	-2.0604	29.856	-5.2723
108.86	-1.1105	53.508	-4.4028	0.47752	-2.2012	-0.36592	-0.36603	-0.94899	0.66022	-1.3176	3909.2	26.175	-0.52452	71.872	-41.162	67.825	67.329	23.559	-4.117	-4.4856	0.89283	-2.0604	29.856	-5.2723
108.85	-1.0709	53.524	-4.4046	0.47575	-2.206	-0.38511	-0.3413	-0.95059	0.66022	-1.3176	3908.7	26.185	-0.50584	71.869	-41.038	67.822	67.329	23.559	-4.117	-4.4856	0.89283	-2.0604	29.856	-5.2723
108.83	-1.0313	53.54	-4.4066	0.47411	-2.2107	-0.40384	-0.31682	-0.95182	0.66022	-1.3176	3908.1	26.195	-0.48717	71.866	-40.914	67.82	67.329	23.559	-4.117	-4.4856	0.89283	-2.0604	29.856	-5.2723
108.82	-0.99182	53.556	-4.4087	0.47258	-2.2155	-0.42208	-0.29259	-0.95268	0.66022	-1.3176	3907.5	26.204	-0.46853	71.862	-40.79	67.817	67.329	23.559	-4.117	-4.4856	0.89283	-2.0604	29.856	-5.2723
108.81	-0.9524	53.573	-4.4108	0.47118	-2.2203	-0.43983	-0.26863	-0.95319	0.66022	-1.3176	3907.0	26.214	-0.44993	71.859	-40.666	67.814	67.329	23.559	-4.117	-4.4856	0.89283	-2.0604	29.856	-5.2723
108.79	-0.9131	53.589	-4.4131	0.4699	-2.225	-0.45706	-0.24496	-0.95335	0.66022	-1.3176	3906.4	26.224	-0.43138	71.855	-40.543	67.811	67.329	23.559	-4.117	-4.4856	0.89283	-2.0604	29.856	-5.2723
108.78	-0.87394	53.605	-4.4154	0.46873	-2.2298	-0.47376	-0.22157	-0.95316	0.66022	-1.3176	3905.9	26.234	-0.41291	71.851	-40.42	67.808	67.329	23.559	-4.117	-4.4856	0.89283	-2.0604	29.856	-5.2723
108.76	-0.83495	53.621	-4.4178	0.46768	-2.2346	-0.48991	-0.19849	-0.95264	0.66022	-1.3176	3905.3	26.244	-0.39451	71.848	-40.297	67.805	67.329	23.559	-4.117	-4.4856	0.89283	-2.0604	29.856	-5.2723
108.75	-0.79617	53.638	-4.4203	0.46674	-2.2393	-0.50552	-0.17572	-0.95179	0.66022	-1.3176	3904.8	26.254	-0.3762	71.844	-40.175	67.802	67.329	23.559	-4.117	-4.4856	0.89283	-2.0604	29.856	-5.2723
108.73	-0.75762	53.655	-4.4229	0.46592	-2.2441	-0.52055	-0.15327	-0.95063	0.66022	-1.3176	3904.2	26.265	-0.35801	71.84	-40.053	67.799	67.329	23.559	-4.117	-4.4856	0.89283	-2.0604	29.856	-5.2723
108.71	-0.71933	53.672	-4.4255	0.46521	-2.2488	-0.53502	-0.13114	-0.94915	0.66022	-1.3176	3903.7	26.275	-0.33993	71.835	-39.932	67.795	67.329	23.559	-4.117	-4.4856	0.89283	-2.0604	29.856	-5.2723
108.7	-0.68133	53.689	-4.4282	0.46461	-2.2536	-0.54889	-0.10935	-0.94738	0.66022	-1.3176	3903.1	26.286	-0.32199	71.831	-39.811	67.792	67.329	23.559	-4.117	-4.4856	0.89283	-2.0604	29.856	-5.2723
108.68	-0.64364	53.706	-4.431	0.46412	-2.2583	-0.56218	-0.087901	-0.9453	0.66022	-1.3176	3902.5	26.297	-0.3042	71.827	-39.691	67.788	67.329	23.559	-4.117	-4.4856	0.89283	-2.0604	29.856	-5.2723
108.66	-0.6063	53.724	-4.4338	0.46373	-2.263	-0.57486	-0.066802	-0.94294	0.66022	-1.3176	3902.0	26.308	-0.28657	71.822	-39.572	67.784	67.329	23.559	-4.117	-4.4856	0.89283	-2.0604	29.856	-5.2723
108.65	-0.56933	53.741	-4.4367	0.46345	-2.2677	-0.58694	-0.046057	-0.9403	0.66022	-1.3176	3901.4	26.319	-0.26912	71.817	-39.454	67.781	67.329	23.559	-4.117	-4.4856	0.89283	-2.0604	29.856	-5.2723
108.63	-0.53276	53.76	-4.4397	0.46327	-2.2724	-0.59841	-0.025674	-0.93739	0.66022	-1.3176	3900.9	26.33	-0.25185	71.812	-39.337	67.777	67.329	23.559	-4.117	-4.4856	0.89283	-2.0604	29.856	-5.2723
108.61	-0.49661	53.778	-4.4427	0.46319	-2.2771	-0.60927	-0.0056572	-0.93422	0.66022	-1.3176	3900.3	26.342	-0.23477	71.807	-39.221	67.772	67.329	23.559	-4.117	-4.4856	0.89283	-2.0604	29.856	-5.2723
108.59	-0.46091	53.797	-4.4458	0.46321	-2.2818	-0.61951	0.013989	-0.93079	0.66022	-1.3176	3899.8	26.354	-0.21791	71.802	-39.106	67.768	67.329	23.559	-4.117	-4.4856	0.89283	-2.0604	29.856	-5.2723
108.57	-0.42568	53.815	-4.4489	0.46333	-2.2864	-0.62913	0.03326	-0.92711	0.66022	-1.3176	3899.2	26.366	-0.20127	71.797	-38.992	67.764	67.329	23.559	-4.117	-4.4856	0.89283	-2.0604	29.856	-5.2723
108.55	-0.39094	53.835	-4.4521	0.46354	-2.291	-0.63812	0.052152	-0.92318	0.66022	-1.3176	3898.7	26.378	-0.18486	71.792	-38.879	67.759	67.329	23.559	-4.117	-4.4856	0.89283	-2.0604	29.856	-5.2723
108.53	-0.35672	53.854	-4.4553	0.46385	-2.2957	-0.6465	0.070661	-0.91903	0.66022	-1.3176	3898.1	26.39	-0.16869	71.786	-38.767	67.755	67.329	23.559	-4.117	-4.4856	0.89283	-2.0604	29.856	-5.2723
108.51	-0.32303	53.874	-4.4586	0.46425	-2.3002	-0.65425	0.088785	-0.91464	0.66022	-1.3176	3897.6	26.403	-0.15277	71.781	-38.657	67.75	67.329	23.559	-4.117	-4.4856	0.89283	-2.0604	29.856	-5.2723
108.49	-0.2899	53.894	-4.4618	0.46474	-2.3048	-0.66139	0.10652	-0.91004	0.66022	-1.3176	3897.0	26.416	-0.13711	71.775	-38.548	67.745	67.329	23.559	-4.117	-4.4856	0.89283	-2.0604	29.856	-5.2723
108.47	-0.25735	53.914	-4.4652	0.46531	-2.3093	-0.66791	0.12387	-0.90523	0.66022	-1.3176	3896.5	26.429	-0.12173	71.769	-38.44	67.74	67.329	23.559	-4.117	-4.4856	0.89283	-2.0604	29.856	-5.2723
108.45	-0.22539	53.935	-4.4685	0.46598	-2.3138	-0.67382	0.14082	-0.90021	0.66022	-1.3176	3895.9	26.442	-0.10662	71.763	-38.334	67.735	67.329	23.559	-4.117	-4.4856	0.89283	-2.0604	29.856	-5.2723
108.43	-0.19405	53.956	-4.4719	0.46672	-2.3183	-0.67911	0.15738	-0.89499	0.66022	-1.3176	3895.4	26.456	-0.0918	71.757	-38.229	67.73	67.329	23.559	-4.117	-4.4856	0.89283	-2.0604	29.856	-5.2723
108.41	-0.16333	53.977	-4.4753	0.46755	-2.3228	-0.6838	0.17355	-0.88958	0.66022	-1.3176	3894.8	26.47	-0.077274	71.751	-38.126	67.725	67.329	23.559	-4.117	-4.4856	0.89283	-2.0604	29.856	-5.2723
108.38	-0.13325	53.999	-4.4787	0.46846	-2.3272	-0.6879	0.18932	-0.88398	0.66022	-1.3176	3894.3	26.483	-0.06305	71.745	-38.025	67.719	67.329	23.559	-4.117	-4.4856	0.89283	-2.0604	29.856	-5.2723
108.36	-0.10383	54.021	-4.4822	0.46944	-2.3316	-0.69139	0.2047	-0.87821	0.66022	-1.3176	3893.7	26.498	-0.049132	71.738	-37.925	67.714	67.329	23.559	-4.117	-4.4856	0.89283	-2.0604	29.856	-5.2723
108.34	-0.075072	54.043	-4.4857	0.4705	-2.336	-0.6943	0.21968	-0.87226	0.66022	-1.3176	3893.2	26.512	-0.035528	71.732	-37.827	67.708	67.329	23.559	-4.117	-4.4856	0.89283	-2.0604	29.856	-5.2723
108.31	-0.046993	54.066	-4.4891	0.47164	-2.3404	-0.69663	0.23427	-0.86615	0.66022	-1.3176	3892.7	26.527	-0.022242	71.725	-37.731	67.702	67.329	23.559	-4.117	-4.4856	0.89283	-2.0604	29.856	-5.2723
108.29	-0.019601	54.088	-4.4926	0.47284	-2.3447	-0.69839	0.24846	-0.85989	0.66022	-1.3176	3892.1	26.541	-0.009278	71.718	-37.636	67.696	67.329	23.559	-4.117	-4.4856	0.89283	-2.0604	29.856	-5.2723
108.26	0.007096	54.112	-4.4961	0.47412	-2.349	-0.69951	0.26224	-0.85343	0.66022	-1.3176	3891.6	26.556	0.0033592	71.711	-37.544	67.69	67.329	23.559	-4.117	-4.4856	0.89283	-2.0604	29.856	-5.2723
108.24	0.03309	54.135	-4.4996	0.47547	-2.3532	-0.69988	0.27555	-0.84674	0.66022	-1.3176	3891.0	26.572	0.015666	71.704	-37.453	67.684	67.329	23.559	-4.117	-4.4856	0.89283	-2.0604	29.856	-5.2723
108.21	0.058376	54.159	-4.5031	0.47688	-2.3574	-0.69972	0.28847	-0.83991	0.66022	-1.3176	3890.5	26.587	0.02764	71.697	-37.364	67.678	67.329	23.559	-4.117	-4.4856	0.89283	-2.0604	29.856	-5.2723
108.19	0.08295	54.182	-4.5066	0.47835	-2.3616	-0.69902	0.30099	-0.83295	0.66022	-1.3176	3889.9	26.603	0.039279	71.689	-37.278	67.671	67.329	23.559	-4.117	-4.4856	0.89283	-2.0604	29.856	-5.2723
108.16	0.10681	54.207	-4.5101	0.47989	-2.3658	-0.69781	0.31313	-0.82587	0.66022	-1.3176	3889.4	26.618	0.050582	71.682	-37.193	67.665	67.329	23.559	-4.117	-4.4856	0.89283	-2.0604	29.856	-5.2723
108.13	0.12995	54.231	-4.5136	0.48148	-2.3699	-0.69609	0.32489	-0.81867	0.66022	-1.3176	3888.8	26.634	0.061548	71.674	-37.111	67.658	67.329	23.559	-4.117	-4.4856	0.89283	-2.0604	29.856	-5.2723
108.11	0.15238	54.255	-4.5171	0.48313	-2.3739	-0.69388	0.33626	-0.81135	0.66022	-1.3176	3888.3	26.651	0.072177	71.666	-37.031	67.651	67.329	23.559	-4.117	-4.4856	0.89283	-2.0604	29.856	-5.2723
108.08	0.17409	54.28	-4.5205	0.48484	-2.378	-0.69118	0.34725	-0.80393	0.66022	-1.3176	3887.8	26.667	0.08247	71.658	-36.953	67.644	67.329	23.559	-4.117	-4.4856	0.89283	-2.0604	29.856	-5.2723
108.05	0.19508	54.305	-4.524	0.48661	-2.382	-0.68801	0.35787	-0.79641	0.66022	-1.3176	3887.2	26.683	0.092428	71.65	-36.877	67.637	67.329	23.559	-4.117	-4.4856	0.89283	-2.0604	29.856	-5.2723
108.02	0.21537	54.331	-4.5274	0.48842	-2.3859	-0.68438	0.36811	-0.78879	0.66022	-1.3176	3886.7	26.7	0.10205	71.642	-36.804	67.63	67.329	23.559	-4.117	-4.4856	0.89283	-2.0604	29.856	-5.2723
108.0	0.23496	54.356	-4.5308	0.49029	-2.3899	-0.6803	0.37798	-0.78108	0.66022	-1.3176	3886.1	26.717	0.11135	71.634	-36.733	67.623	67.329	23.559	-4.117	-4.4856	0.89283	-2.0604	29.856	-5.2723
107.97	0.25385	54.382	-4.5342	0.4922	-2.3938	-0.67578	0.38748	-0.77328	0.66022	-1.3176	3885.6	26.734	0.12031	71.626	-36.664	67.616	67.329	23.559	-4.117	-4.4856	0.89283	-2.0604	29.856	-5.2723
107.94	0.27206	54.407	-4.5376	0.49416	-2.3976	-0.67085	0.39661	-0.7654	0.66022	-1.3176	3885.1	26.751	0.12896	71.617	-36.598	67.608	67.329	23.559	-4.117	-4.4856	0.89283	-2.0604	29.856	-5.2723
107.91	0.28958	54.433	-4.5409	0.49617	-2.4014	-0.6655	0.40539	-0.75745	0.66022	-1.3176	3884.5	26.768	0.13728	71.608	-36.534	67.601	67.329	23.559	-4.117	-4.4856	0.89283	-2.0604	29.856	-5.2723
107.88	0.30644	54.46	-4.5442	0.49821	-2.4052	-0.65976	0.4138	-0.74942	0.66022	-1.3176	3884.0	26.786	0.14529	71.6	-36.473	67.593	67.329	23.559	-4.117	-4.4856	0.89283	-2.0604	29.856	-5.2723
107.85	0.32264	54.486	-4.5475	0.5003	-2.4089	-0.65363	0.42186	-0.74133	0.66022	-1.3176	3883.4	26.803	0.15299	71.591	-36.415	67.585	67.329	23.559	-4.117	-4.4856	0.89283	-2.0604	29.856	-5.2723
107.82	0.3382	54.512	-4.5508	0.50243	-2.4126	-0.64714	0.42957	-0.73318	0.66022	-1.3176	3882.9	26.821	0.16039	71.582	-36.359	67.577	67.329	23.559	-4.117	-4.4856	0.89283	-2.0604	29.856	-5.2723
107.79	0.35314	54.539	-4.554	0.5046	-2.4162	-0.64028	0.43693	-0.72497	0.66022	-1.3176	3882.4	26.839	0.16749	71.573	-36.305	67.569	67.329	23.559	-4.117	-4.4856	0.89283	-2.0604	29.856	-5.2723
107.76	0.36746	54.565	-4.5572	0.5068	-2.4198	-0.63308	0.44395	-0.7167	0.66022	-1.3176	3881.8	26.856	0.17431	71.564	-36.254	67.561	67.329	23.559	-4.117	-4.4856	0.89283	-2.0604	29.856	-5.2723
107.73	0.38118	54.592	-4.5603	0.50904	-2.4234	-0.62555	0.45062	-0.70839	0.66022	-1.3176	3881.3	26.874	0.18084	71.554	-36.206	67.553	67.329	23.559	-4.117	-4.4856	0.89283	-2.0604	29.856	-5.2723
107.69	0.39433	54.619	-4.5634	0.51131	-2.4269	-0.6177	0.45696	-0.70004	0.66022	-1.3176	3880.7	26.892	0.1871	71.545	-36.161	67.545	67.329	23.559	-4.117	-4.4856	0.89283	-2.0604	29.856	-5.2723
107.66	0.40691	54.646	-4.5665	0.51361	-2.4304	-0.60954	0.46296	-0.69165	0.66022	-1.3176	3880.2	26.911	0.1931	71.535	-36.118	67.536	67.329	23.559	-4.117	-4.4856	0.89283	-2.0604	29.856	-5.2723
107.63	0.41896	54.673	-4.5695	0.51594	-2.4338	-0.60109	0.46863	-0.68323	0.66022	-1.3176	3879.7	26.929	0.19884	71.526	-36.078	67.528	67.329	23.559	-4.117	-4.4856	0.89283	-2.0604	29.856	-5.2723
107.6	0.43049	54.7	-4.5725	0.51829	-2.4372	-0.59235	0.47398	-0.67477	0.66022	-1.3176	3879.1	26.947	0.20434	71.516	-36.041	67.519	67.329	23.559	-4.117	-4.4856	0.89283	-2.0604	29.856	-5.2723
107.57	0.44153	54.727	-4.5754	0.52067	-2.4406	-0.58335	0.479	-0.6663	0.66022	-1.3176	3878.6	26.966	0.20961	71.506	-36.007	67.51	67.329	23.559	-4.117	-4.4856	0.89283	-2.0604	29.856	-5.2723
107.53	0.45208	54.754	-4.5783	0.52308	-2.4439	-0.57409	0.4837	-0.6578	0.66022	-1.3176	3878.1	26.984	0.21465	71.496	-35.976	67.501	67.329	23.559	-4.117	-4.4856	0.89283	-2.0604	29.856	-5.2723
107.5	0.46219	54.781	-4.5812	0.52551	-2.4472	-0.56458	0.48809	-0.64929	0.66022	-1.3176	3877.5	27.003	0.21948	71.486	-35.947	67.493	67.329	23.559	-4.117	-4.4856	0.89283	-2.0604	29.856	-5.2723
107.47	0.47188	54.808	-4.584	0.52796	-2.4504	-0.55484	0.49216	-0.64076	0.66022	-1.3176	3877.0	27.021	0.22411	71.476	-35.921	67.484	67.329	23.559	-4.117	-4.4856	0.89283	-2.0604	29.856	-5.2723
107.43	0.48116	54.835	-4.5867	0.53043	-2.4536	-0.54488	0.49592	-0.63224	0.66022	-1.3176	3876.4	27.04	0.22855	71.466	-35.899	67.474	67.329	23.559	-4.117	-4.4856	0.89283	-2.0604	29.856	-5.2723
107.4	0.49006	54.863	-4.5894	0.53292	-2.4567	-0.5347	0.49937	-0.6237	0.66022	-1.3176	3875.9	27.059	0.23282	71.456	-35.879	67.465	67.329	23.559	-4.117	-4.4856	0.89283	-2.0604	29.856	-5.2723
107.37	0.49862	54.89	-4.5921	0.53543	-2.4598	-0.52432	0.50252	-0.61518	0.66022	-1.3176	3875.4	27.078	0.23692	71.446	-35.862	67.456	67.329	23.559	-4.117	-4.4856	0.89283	-2.0604	29.856	-5.2723
107.33	0.50685	54.917	-4.5947	0.53795	-2.4629	-0.51376	0.50537	-0.60665	0.66022	-1.3176	3874.8	27.097	0.24086	71.435	-35.848	67.447	67.329	23.559	-4.117	-4.4856	0.89283	-2.0604	29.856	-5.2723
107.3	0.51479	54.945	-4.5972	0.54048	-2.4659	-0.50301	0.50791	-0.59815	0.66022	-1.3176	3874.3	27.116	0.24467	71.425	-35.837	67.437	67.329	23.559	-4.117	-4.4856	0.89283	-2.0604	29.856	-5.2723
107.27	0.52246	54.972	-4.5997	0.54302	-2.4688	-0.49209	0.51017	-0.58965	0.66022	-1.3176	3873.8	27.135	0.24836	71.414	-35.829	67.428	67.329	23.559	-4.117	-4.4856	0.89283	-2.0604	29.856	-5.2723
107.23	0.5299	54.999	-4.6021	0.54558	-2.4718	-0.48101	0.51213	-0.58118	0.66022	-1.3176	3873.2	27.154	0.25193	71.403	-35.824	67.418	67.329	23.559	-4.117	-4.4856	0.89283	-2.0604	29.856	-5.2723
107.2	0.53712	55.027	-4.6045	0.54814	-2.4747	-0.46978	0.5138	-0.57274	0.66022	-1.3176	3872.7	27.173	0.2554	71.392	-35.822	67.409	67.329	23.559	-4.117	-4.4856	0.89283	-2.0604	29.856	-5.2723
107.16	0.54416	55.054	-4.6068	0.55072	-2.4775	-0.4584	0.51518	-0.56432	0.66022	-1.3176	3872.2	27.192	0.25879	71.382	-35.823	67.399	67.329	23.559	-4.117	-4.4856	0.89283	-2.0604	29.856	-5.2723
107.13	0.55106	55.082	-4.6091	0.5533	-2.4803	-0.44689	0.51627	-0.55594	0.66022	-1.3176	3871.6	27.211	0.26211	71.371	-35.827	67.389	67.329	23.559	-4.117	-4.4856	0.89283	-2.0604	29.856	-5.2723
107.09	0.55783	55.109	-4.6113	0.55588	-2.4831	-0.43525	0.51709	-0.5476	0.66022	-1.3176	3871.1	27.23	0.26537	71.36	-35.834	67.379	67.329	23.559	-4.117	-4.4856	0.89283	-2.0604	29.856	-5.2723
107.06	0.56451	55.137	-4.6134	0.55847	-2.4858	-0.4235	0.51762	-0.53931	0.66022	-1.3176	3870.5	27.25	0.26859	71.349	-35.844	67.37	67.329	23.559	-4.117	-4.4856	0.89283	-2.0604	29.856	-5.2723
107.02	0.57112	55.164	-4.6155	0.56106	-2.4885	-0.41163	0.51787	-0.53107	0.66022	-1.3176	3870.0	27.269	0.27178	71.338	-35.857	67.36	67.329	23.559	-4.117	-4.4856	0.89283	-2.0604	29.856	-5.2723
106.99	0.57771	55.192	-4.6176	0.56364	-2.4911	-0.39966	0.51785	-0.52288	0.66022	-1.3176	3869.5	27.288	0.27496	71.326	-35.873	67.35	67.329	23.559	-4.117	-4.4856	0.89283	-2.0604	29.856	-5.2723
106.95	0.5843	55.22	-4.6195	0.56623	-2.4937	-0.38758	0.51755	-0.51475	0.66022	-1.3176	3868.9	27.308	0.27813	71.315	-35.892	67.34	67.329	23.559	-4.117	-4.4856	0.89283	-2.0604	29.856	-5.2723
106.91	0.59091	55.247	-4.6214	0.56882	-2.4962	-0.37542	0.51698	-0.50668	0.66022	-1.3176	3868.4	27.327	0.28133	71.304	-35.914	67.329	67.329	23.559	-4.117	-4.4856	0.89283	-2.0604	29.856	-5.2723
106.88	0.59758	55.275	-4.6233	0.5714	-2.4987	-0.36317	0.51614	-0.49869	0.66022	-1.3176	3867.9	27.347	0.28455	71.293	-35.939	67.319	67.329	23.559	-4.117	-4.4856	0.89283	-2.0604	29.856	-5.2723
106.84	0.60434	55.303	-4.6251	0.57398	-2.5012	-0.35084	0.51503	-0.49077	0.66022	-1.3176	3867.3	27.367	0.28781	71.281	-35.967	67.309	67.329	23.559	-4.117	-4.4856	0.89283	-2.0604	29.856	-5.2723
106.81	0.61122	55.331	-4.6268	0.57655	-2.5037	-0.33843	0.51366	-0.48293	0.66022	-1.3176	3866.8	27.386	0.29114	71.27	-35.998	67.299	67.329	23.559	-4.117	-4.4856	0.89283	-2.0604	29.856	-5.2723
106.77	0.61824	55.359	-4.6285	0.57912	-2.5061	-0.32595	0.51202	-0.47518	0.66022	-1.3176	3866.2	27.406	0.29453	71.258	-36.031	67.288	67.329	23.559	-4.117	-4.4856	0.89283	-2.0604	29.856	-5.2723
106.73	0.62544	55.387	-4.6301	0.58167	-2.5084	-0.31341	0.51011	-0.46752	0.66022	-1.3176	3865.7	27.426	0.29801	71.247	-36.068	67.278	67.329	23.559	-4.117	-4.4856	0.89283	-2.0604	29.856	-5.2723
106.7	0.63285	55.415	-4.6316	0.58422	-2.5107	-0.3008	0.50794	-0.45995	0.66022	-1.3176	3865.2	27.446	0.30159	71.235	-36.108	67.268	67.329	23.559	-4.117	-4.4856	0.89283	-2.0604	29.856	-5.2723
106.66	0.64049	55.444	-4.6331	0.58675	-2.513	-0.28813	0.50551	-0.45249	0.66022	-1.3176	3864.6	27.466	0.30528	71.223	-36.151	67.257	67.329	23.559	-4.117	-4.4856	0.89283	-2.0604	29.856	-5.2723
106.62	0.64839	55.472	-4.6345	0.58927	-2.5153	-0.27541	0.50283	-0.44514	0.66022	-1.3176	3864.1	27.487	0.30909	71.212	-36.196	67.247	67.329	23.559	-4.117	-4.4856	0.89283	-2.0604	29.856	-5.2723
106.59	0.65658	55.501	-4.6358	0.59178	-2.5175	-0.26263	0.49988	-0.4379	0.66022	-1.3176	3863.6	27.507	0.31305	71.2	-36.244	67.236	67.329	23.559	-4.117	-4.4856	0.89283	-2.0604	29.856	-5.2723
106.55	0.66508	55.53	-4.6371	0.59427	-2.5196	-0.2498	0.49668	-0.43077	0.66022	-1.3176	3863.0	27.527	0.31715	71.188	-36.296	67.226	67.329	23.559	-4.117	-4.4856	0.89283	-2.0604	29.856	-5.2723
106.51	0.67393	55.559	-4.6383	0.59675	-2.5218	-0.23693	0.49322	-0.42377	0.66022	-1.3176	3862.5	27.548	0.32143	71.176	-36.35	67.215	67.329	23.559	-4.117	-4.4856	0.89283	-2.0604	29.856	-5.2723
106.47	0.68314	55.589	-4.6395	0.5992	-2.5239	-0.22401	0.48951	-0.4169	0.66022	-1.3176	3861.9	27.569	0.32587	71.165	-36.407	67.204	67.329	23.559	-4.117	-4.4856	0.89283	-2.0604	29.856	-5.2723
106.43	0.69275	55.618	-4.6406	0.60164	-2.5259	-0.21105	0.48555	-0.41017	0.66022	-1.3176	3861.4	27.59	0.33051	71.153	-36.466	67.194	67.329	23.559	-4.117	-4.4856	0.89283	-2.0604	29.856	-5.2723
106.4	0.70277	55.648	-4.6416	0.60406	-2.528	-0.19804	0.48133	-0.40358	0.66022	-1.3176	3860.9	27.611	0.33535	71.141	-36.528	67.183	67.329	23.559	-4.117	-4.4856	0.89283	-2.0604	29.856	-5.2723
106.36	0.71324	55.678	-4.6425	0.60645	-2.53	-0.18499	0.47687	-0.39713	0.66022	-1.3176	3860.3	27.632	0.3404	71.129	-36.593	67.172	67.329	23.559	-4.117	-4.4856	0.89283	-2.0604	29.856	-5.2723
106.32	0.72417	55.708	-4.6434	0.60883	-2.5319	-0.17191	0.47216	-0.39084	0.66022	-1.3176	3859.8	27.654	0.34568	71.117	-36.661	67.162	67.329	23.559	-4.117	-4.4856	0.89283	-2.0604	29.856	-5.2723
106.28	0.73558	55.739	-4.6443	0.61117	-2.5339	-0.15878	0.4672	-0.38471	0.66022	-1.3176	3859.2	27.675	0.35119	71.105	-36.731	67.151	67.329	23.559	-4.117	-4.4856	0.89283	-2.0604	29.856	-5.2723
106.24	0.74751	55.77	-4.645	0.6135	-2.5358	-0.14562	0.462	-0.37874	0.66022	-1.3176	3858.7	27.697	0.35694	71.093	-36.804	67.14	67.329	23.559	-4.117	-4.4856	0.89283	-2.0604	29.856	-5.2723
106.2	0.75997	55.801	-4.6457	0.61579	-2.5377	-0.13242	0.45655	-0.37295	0.66022	-1.3176	3858.1	27.719	0.36295	71.081	-36.88	67.129	67.329	23.559	-4.117	-4.4856	0.89283	-2.0604	29.856	-5.2723
106.16	0.77297	55.833	-4.6463	0.61806	-2.5395	-0.11918	0.45086	-0.36733	0.66022	-1.3176	3857.6	27.741	0.36922	71.069	-36.958	67.118	67.329	23.559	-4.117	-4.4856	0.89283	-2.0604	29.856	-5.2723
106.12	0.78654	55.865	-4.6469	0.6203	-2.5413	-0.1059	0.44493	-0.36189	0.66022	-1.3176	3857.1	27.764	0.37577	71.057	-37.038	67.108	67.329	23.559	-4.117	-4.4856	0.89283	-2.0604	29.856	-5.2723
106.08	0.8007	55.898	-4.6474	0.62251	-2.5431	-0.09258	0.43877	-0.35664	0.66022	-1.3176	3856.5	27.786	0.3826	71.045	-37.121	67.097	67.329	23.559	-4.117	-4.4856	0.89283	-2.0604	29.856	-5.2723
106.04	0.81547	55.931	-4.6478	0.62469	-2.5449	-0.079216	0.43238	-0.35159	0.66022	-1.3176	3856.0	27.81	0.38972	71.033	-37.206	67.086	67.329	23.559	-4.117	-4.4856	0.89283	-2.0604	29.856	-5.2723
106.0	0.83085	55.964	-4.6482	0.62683	-2.5467	-0.065396	0.42493	-0.34602	0.66022	-1.3176	3855.4	27.833	0.39714	71.021	-37.294	67.075	67.329	23.559	-4.117	-4.4856	0.89283	-2.0604	29.856	-5.2723
105.96	0.84686	55.998	-4.6485	0.62894	-2.5484	-0.051459	0.4171	-0.34054	0.66022	-1.3176	3854.9	27.856	0.40486	71.008	-37.384	67.064	67.329	23.559	-4.117	-4.4856	0.89283	-2.0604	29.856	-5.2723
105.92	0.86351	56.033	-4.6487	0.631	-2.5501	-0.037489	0.40907	-0.33531	0.66022	-1.3176	3854.3	27.88	0.41289	70.996	-37.476	67.053	67.329	23.559	-4.117	-4.4856	0.89283	-2.0604	29.856	-5.2723
105.87	0.88082	56.068	-4.6489	0.63303	-2.5517	-0.023489	0.40082	-0.33032	0.66022	-1.3176	3853.8	27.904	0.42124	70.984	-37.571	67.042	67.329	23.559	-4.117	-4.4856	0.89283	-2.0604	29.856	-5.2723
105.83	0.89879	56.103	-4.6489	0.63501	-2.5534	-0.0094591	0.39236	-0.3256	0.66022	-1.3176	3853.3	27.929	0.42991	70.972	-37.667	67.031	67.329	23.559	-4.117	-4.4856	0.89283	-2.0604	29.856	-5.2723
105.79	0.91745	56.14	-4.6489	0.63695	-2.555	0.0045996	0.38371	-0.32113	0.66022	-1.3176	3852.7	27.954	0.43891	70.959	-37.766	67.02	67.329	23.559	-4.117	-4.4856	0.89283	-2.0604	29.856	-5.2723
105.75	0.93679	56.176	-4.6489	0.63885	-2.5566	0.018686	0.37485	-0.31693	0.66022	-1.3176	3852.2	27.979	0.44824	70.947	-37.867	67.009	67.329	23.559	-4.117	-4.4856	0.89283	-2.0604	29.856	-5.2723
105.7	0.95682	56.214	-4.6488	0.6407	-2.5582	0.031958	0.3664	-0.31325	0.66022	-1.3176	3851.6	28.005	0.45791	70.935	-37.97	66.998	67.329	23.559	-4.117	-4.4856	0.89283	-2.0604	29.856	-5.2723
105.66	0.97756	56.252	-4.6486	0.64252	-2.5597	0.041351	0.36054	-0.31099	0.66022	-1.3176	3851.1	28.031	0.46791	70.923	-38.074	66.987	67.329	23.559	-4.117	-4.4856	0.89283	-2.0604	29.856	-5.2723
105.61	0.99899	56.29	-4.6483	0.64431	-2.5613	0.050743	0.35455	-0.30894	0.66022	-1.3176	3850.5	28.057	0.47826	70.91	-38.181	66.976	67.329	23.559	-4.117	-4.4856	0.89283	-2.0604	29.856	-5.2723
105.57	1.0211	56.33	-4.6481	0.64606	-2.5628	0.060134	0.34842	-0.30711	0.66022	-1.3176	3850.0	28.084	0.48894	70.898	-38.289	66.965	67.329	23.559	-4.117	-4.4856	0.89283	-2.0604	29.856	-5.2723
105.52	1.044	56.37	-4.6477	0.64779	-2.5643	0.069525	0.34216	-0.30552	0.66022	-1.3176	3849.4	28.111	0.49997	70.886	-38.399	66.953	67.329	23.559	-4.117	-4.4856	0.89283	-2.0604	29.856	-5.2723
105.48	1.0675	56.411	-4.6474	0.64948	-2.5659	0.078916	0.33576	-0.30415	0.66022	-1.3176	3848.9	28.138	0.51133	70.873	-38.511	66.942	67.329	23.559	-4.117	-4.4856	0.89283	-2.0604	29.856	-5.2723
105.43	1.0918	56.453	-4.647	0.65115	-2.5674	0.088305	0.32924	-0.30302	0.66022	-1.3176	3848.3	28.167	0.52304	70.861	-38.625	66.931	67.329	23.559	-4.117	-4.4856	0.89283	-2.0604	29.856	-5.2723
105.38	1.1167	56.495	-4.6465	0.65278	-2.5689	0.097693	0.32258	-0.30213	0.66022	-1.3176	3847.8	28.195	0.53509	70.848	-38.74	66.92	67.329	23.559	-4.117	-4.4856	0.89283	-2.0604	29.856	-5.2723
105.34	1.1424	56.539	-4.646	0.65437	-2.5704	0.10708	0.3158	-0.30149	0.66022	-1.3176	3847.2	28.224	0.54747	70.836	-38.856	66.909	67.329	23.559	-4.117	-4.4856	0.89283	-2.0604	29.856	-5.2723
105.29	1.1687	56.583	-4.6454	0.65593	-2.5719	0.11646	0.30889	-0.3011	0.66022	-1.3176	3846.7	28.254	0.56019	70.823	-38.974	66.897	67.329	23.559	-4.117	-4.4856	0.89283	-2.0604	29.856	-5.2723
105.24	1.1957	56.628	-4.6448	0.65746	-2.5734	0.12585	0.30187	-0.30096	0.66022	-1.3176	3846.1	28.284	0.57324	70.811	-39.093	66.886	67.329	23.559	-4.117	-4.4856	0.89283	-2.0604	29.856	-5.2723
105.19	1.2234	56.674	-4.6442	0.65895	-2.5749	0.13522	0.29472	-0.30107	0.66022	-1.3176	3845.6	28.315	0.58662	70.798	-39.214	66.875	67.329	23.559	-4.117	-4.4856	0.89283	-2.0604	29.856	-5.2723
105.14	1.2518	56.722	-4.6435	0.66041	-2.5764	0.14459	0.28746	-0.30145	0.66022	-1.3176	3845.0	28.346	0.60033	70.786	-39.335	66.864	67.329	23.559	-4.117	-4.4856	0.89283	-2.0604	29.856	-5.2723
105.09	1.2808	56.77	-4.6427	0.66183	-2.5779	0.15396	0.28009	-0.3021	0.66022	-1.3176	3844.5	28.378	0.61436	70.773	-39.458	66.852	67.329	23.559	-4.117	-4.4856	0.89283	-2.0604	29.856	-5.2723
105.04	1.3105	56.819	-4.6419	0.66321	-2.5794	0.16331	0.2726	-0.30301	0.66022	-1.3176	3843.9	28.41	0.6287	70.76	-39.582	66.841	67.329	23.559	-4.117	-4.4856	0.89283	-2.0604	29.856	-5.2723
104.99	1.3407	56.869	-4.6411	0.66455	-2.581	0.17265	0.26501	-0.3042	0.66022	-1.3176	3843.4	28.444	0.64335	70.748	-39.707	66.829	67.329	23.559	-4.117	-4.4856	0.89283	-2.0604	29.856	-5.2723
104.93	1.3717	56.921	-4.6402	0.66586	-2.5825	0.18198	0.25732	-0.30566	0.66022	-1.3176	3842.8	28.477	0.6583	70.735	-39.832	66.818	67.329	23.559	-4.117	-4.4856	0.89283	-2.0604	29.856	-5.2723
104.88	1.4032	56.973	-4.6393	0.66713	-2.584	0.19129	0.24954	-0.3074	0.66022	-1.3176	3842.3	28.512	0.67354	70.722	-39.959	66.806	67.329	23.559	-4.117	-4.4856	0.89283	-2.0604	29.856	-5.2723
104.83	1.4353	57.027	-4.6383	0.66835	-2.5856	0.20059	0.24165	-0.30942	0.66022	-1.3176	3841.7	28.547	0.68908	70.709	-40.086	66.795	67.329	23.559	-4.117	-4.4856	0.89283	-2.0604	29.856	-5.2723
104.77	1.4679	57.082	-4.6373	0.66954	-2.5871	0.20986	0.23368	-0.31172	0.66022	-1.3176	3841.1	28.582	0.70489	70.696	-40.214	66.783	67.329	23.559	-4.117	-4.4856	0.89283	-2.0604	29.856	-5.2723
104.72	1.5011	57.138	-4.6362	0.67069	-2.5887	0.21911	0.22562	-0.31431	0.66022	-1.3176	3840.6	28.619	0.72097	70.684	-40.342	66.772	67.329	23.559	-4.117	-4.4856	0.89283	-2.0604	29.856	-5.2723
104.66	1.5349	57.195	-4.6351	0.6718	-2.5903	0.22833	0.21748	-0.31718	0.66022	-1.3176	3840.0	28.656	0.73732	70.671	-40.471	66.76	67.329	23.559	-4.117	-4.4856	0.89283	-2.0604	29.856	-5.2723
104.6	1.5692	57.254	-4.6339	0.67287	-2.5918	0.23751	0.20927	-0.32035	0.66022	-1.3176	3839.5	28.694	0.75391	70.658	-40.6	66.748	67.329	23.559	-4.117	-4.4856	0.89283	-2.0604	29.856	-5.2723
104.54	1.6039	57.313	-4.6327	0.67389	-2.5935	0.24666	0.20098	-0.32381	0.66022	-1.3176	3838.9	28.733	0.77075	70.645	-40.729	66.736	67.329	23.559	-4.117	-4.4856	0.89283	-2.0604	29.856	-5.2723
104.48	1.6391	57.374	-4.6314	0.67487	-2.5951	0.25577	0.19263	-0.32756	0.66022	-1.3176	3838.4	28.772	0.78781	70.631	-40.858	66.724	67.329	23.559	-4.117	-4.4856	0.89283	-2.0604	29.856	-5.2723
104.42	1.6747	57.436	-4.6301	0.67582	-2.5967	0.26484	0.18421	-0.3316	0.66022	-1.3176	3837.8	28.812	0.8051	70.618	-40.988	66.713	67.329	23.559	-4.117	-4.4856	0.89283	-2.0604	29.856	-5.2723
104.36	1.7108	57.5	-4.6288	0.67672	-2.5984	0.27385	0.17574	-0.33594	0.66022	-1.3176	3837.2	28.853	0.82259	70.605	-41.118	66.701	67.329	23.559	-4.117	-4.4856	0.89283	-2.0604	29.856	-5.2723
104.3	1.7473	57.565	-4.6274	0.67757	-2.6001	0.28282	0.16722	-0.34057	0.66022	-1.3176	3836.7	28.895	0.84028	70.592	-41.247	66.689	67.329	23.559	-4.117	-4.4856	0.89283	-2.0604	29.856	-5.2723
104.24	1.7841	57.631	-4.626	0.67839	-2.6018	0.29172	0.15865	-0.3455	0.66022	-1.3176	3836.1	28.937	0.85815	70.578	-41.376	66.676	67.329	23.559	-4.117	-4.4856	0.89283	-2.0604	29.856	-5.2723
104.17	1.8212	57.699	-4.6245	0.67916	-2.6035	0.30056	0.15004	-0.35073	0.66022	-1.3176	3835.6	28.981	0.87619	70.565	-41.505	66.664	67.329	23.559	-4.117	-4.4856	0.89283	-2.0604	29.856	-5.2723
104.11	1.8587	57.767	-4.623	0.67989	-2.6053	0.30933	0.14139	-0.35625	0.66022	-1.3176	3835.0	29.025	0.89438	70.551	-41.634	66.652	67.329	23.559	-4.117	-4.4856	0.89283	-2.0604	29.856	-5.2723
104.04	1.8964	57.838	-4.6214	0.68057	-2.6071	0.31803	0.13272	-0.36206	0.66022	-1.3176	3834.4	29.07	0.91272	70.537	-41.762	66.64	67.329	23.559	-4.117	-4.4856	0.89283	-2.0604	29.856	-5.2723
103.98	1.9344	57.909	-4.6198	0.68122	-2.6089	0.32664	0.12403	-0.36817	0.66022	-1.3176	3833.9	29.116	0.93119	70.524	-41.889	66.627	67.329	23.559	-4.117	-4.4856	0.89283	-2.0604	29.856	-5.2723
103.91	1.9726	57.982	-4.6181	0.68181	-2.6108	0.33517	0.11532	-0.37458	0.66022	-1.3176	3833.3	29.162	0.94977	70.51	-42.016	66.615	67.329	23.559	-4.117	-4.4856	0.89283	-2.0604	29.856	-5.2723
103.84	2.011	58.057	-4.6164	0.68237	-2.6127	0.34361	0.1066	-0.38127	0.66022	-1.3176	3832.7	29.21	0.96845	70.496	-42.142	66.602	67.329	23.559	-4.117	-4.4856	0.89283	-2.0604	29.856	-5.2723
103.77	2.0496	58.132	-4.6147	0.68288	-2.6146	0.35195	0.097878	-0.38826	0.66022	-1.3176	3832.2	29.258	0.98721	70.482	-42.267	66.589	67.329	23.559	-4.117	-4.4856	0.89283	-2.0604	29.856	-5.2723
103.7	2.0882	58.21	-4.6129	0.68335	-2.6166	0.36019	0.089158	-0.39553	0.66022	-1.3176	3831.6	29.308	1.006	70.467	-42.391	66.576	67.329	23.559	-4.117	-4.4856	0.89283	-2.0604	29.856	-5.2723
103.62	2.127	58.288	-4.6111	0.68377	-2.6186	0.36832	0.080447	-0.4031	0.66022	-1.3176	3831.0	29.358	1.0249	70.453	-42.514	66.563	67.329	23.559	-4.117	-4.4856	0.89283	-2.0604	29.856	-5.2723
103.55	2.1658	58.368	-4.6092	0.68415	-2.6206	0.37634	0.071752	-0.41094	0.66022	-1.3176	3830.5	29.409	1.0438	70.439	-42.635	66.55	67.329	23.559	-4.117	-4.4856	0.89283	-2.0604	29.856	-5.2723
103.47	2.2047	58.45	-4.6073	0.68449	-2.6227	0.38423	0.06308	-0.41907	0.66022	-1.3176	3829.9	29.461	1.0628	70.424	-42.755	66.537	67.329	23.559	-4.117	-4.4856	0.89283	-2.0604	29.856	-5.2723
103.4	2.2435	58.532	-4.6054	0.68478	-2.6248	0.392	0.054438	-0.42748	0.66022	-1.3176	3829.4	29.514	1.0817	70.41	-42.874	66.524	67.329	23.559	-4.117	-4.4856	0.89283	-2.0604	29.856	-5.2723
103.32	2.2823	58.617	-4.6034	0.68503	-2.6269	0.39964	0.045831	-0.43616	0.66022	-1.3176	3828.8	29.567	1.1007	70.395	-42.991	66.51	67.329	23.559	-4.117	-4.4856	0.89283	-2.0604	29.856	-5.2723
103.24	2.321	58.702	-4.6014	0.68524	-2.6292	0.40713	0.037268	-0.44511	0.66022	-1.3176	3828.2	29.622	1.1196	70.38	-43.106	66.497	67.329	23.559	-4.117	-4.4856	0.89283	-2.0604	29.856	-5.2723
103.16	2.3595	58.789	-4.5993	0.68541	-2.6314	0.41449	0.028754	-0.45433	0.66022	-1.3176	3827.6	29.678	1.1384	70.365	-43.22	66.483	67.329	23.559	-4.117	-4.4856	0.89283	-2.0604	29.856	-5.2723
103.08	2.398	58.878	-4.5972	0.68553	-2.6337	0.4217	0.020297	-0.46381	0.66022	-1.3176	3827.1	29.734	1.1572	70.349	-43.331	66.469	67.329	23.559	-4.117	-4.4856	0.89283	-2.0604	29.856	-5.2723
103.0	2.4362	58.968	-4.5951	0.68561	-2.636	0.42875	0.011903	-0.47355	0.66022	-1.3176	3826.5	29.791	1.1759	70.334	-43.44	66.455	67.329	23.559	-4.117	-4.4856	0.89283	-2.0604	29.856	-5.2723
102.92	2.4742	59.059	-4.593	0.68565	-2.6384	0.43564	0.0035798	-0.48354	0.66022	-1.3176	3825.9	29.85	1.1945	70.319	-43.548	66.441	67.329	23.559	-4.117	-4.4856	0.89283	-2.0604	29.856	-5.2723
102.83	2.5119	59.152	-4.5908	0.68565	-2.6409	0.44237	-0.0046659	-0.49379	0.66022	-1.3176	3825.4	29.909	1.213	70.303	-43.652	66.427	67.329	23.559	-4.117	-4.4856	0.89283	-2.0604	29.856	-5.2723
102.75	2.5493	59.246	-4.5885	0.68561	-2.6434	0.44953	-0.010131	-0.50554	0.66022	-1.3176	3824.8	29.969	1.2314	70.287	-43.755	66.413	67.329	23.559	-4.117	-4.4856	0.89283	-2.0604	29.856	-5.2723
102.66	2.5864	59.341	-4.5862	0.68554	-2.6459	0.46891	-0.016961	-0.51321	0.66022	-1.3176	3824.2	30.03	1.2496	70.271	-43.854	66.398	67.329	23.559	-4.117	-4.4856	0.89283	-2.0604	29.856	-5.2723
102.57	2.6231	59.438	-4.5838	0.68544	-2.6485	0.5012	-0.025738	-0.51648	0.66022	-1.3176	3823.7	30.092	1.2676	70.255	-43.951	66.383	67.329	23.559	-4.117	-4.4856	0.89283	-2.0604	29.856	-5.2723
102.48	2.6594	59.536	-4.5812	0.68529	-2.6511	0.53342	-0.034869	-0.51999	0.66022	-1.3176	3823.1	30.155	1.2854	70.239	-44.045	66.369	67.329	23.559	-4.117	-4.4856	0.89283	-2.0604	29.856	-5.2723
102.39	2.6952	59.636	-4.5785	0.68509	-2.6537	0.56556	-0.044344	-0.52372	0.66022	-1.3176	3822.5	30.218	1.303	70.222	-44.135	66.354	67.329	23.559	-4.117	-4.4856	0.89283	-2.0604	29.856	-5.2723
102.3	2.7305	59.737	-4.5756	0.68484	-2.6563	0.59761	-0.054153	-0.52769	0.66022	-1.3176	3822.0	30.283	1.3204	70.206	-44.223	66.339	67.329	23.559	-4.117	-4.4856	0.89283	-2.0604	29.856	-5.2723
102.2	2.7653	59.839	-4.5725	0.68455	-2.659	0.62954	-0.064284	-0.53189	0.66022	-1.3176	3821.4	30.349	1.3376	70.189	-44.307	66.323	67.329	23.559	-4.117	-4.4856	0.89283	-2.0604	29.856	-5.2723
102.11	2.7996	59.943	-4.5693	0.6842	-2.6616	0.66135	-0.074727	-0.53633	0.66022	-1.3176	3820.8	30.415	1.3545	70.172	-44.388	66.308	67.329	23.559	-4.117	-4.4856	0.89283	-2.0604	29.856	-5.2723
102.01	2.8333	60.048	-4.5659	0.6838	-2.6643	0.69301	-0.085471	-0.541	0.66022	-1.3176	3820.2	30.483	1.3711	70.155	-44.464	66.292	67.329	23.559	-4.117	-4.4856	0.89283	-2.0604	29.856	-5.2723
101.91	2.8665	60.154	-4.5624	0.68334	-2.6671	0.72452	-0.096505	-0.5459	0.66022	-1.3176	3819.7	30.551	1.3875	70.137	-44.538	66.276	67.329	23.559	-4.117	-4.4856	0.89283	-2.0604	29.856	-5.2723
101.82	2.8991	60.262	-4.5587	0.68283	-2.6698	0.75587	-0.10782	-0.55104	0.66022	-1.3176	3819.1	30.62	1.4037	70.12	-44.607	66.261	67.329	23.559	-4.117	-4.4856	0.89283	-2.0604	29.856	-5.2723
101.72	2.9312	60.37	-4.5548	0.68226	-2.6726	0.78702	-0.11939	-0.55641	0.66022	-1.3176	3818.5	30.69	1.4196	70.102	-44.672	66.244	67.329	23.559	-4.117	-4.4856	0.89283	-2.0604	29.856	-5.2723
101.61	2.9626	60.48	-4.5508	0.68164	-2.6754	0.81798	-0.13122	-0.56201	0.66022	-1.3176	3818.0	30.761	1.4352	70.084	-44.733	66.228	67.329	23.559	-4.117	-4.4856	0.89283	-2.0604	29.856	-5.2723
101.51	2.9934	60.591	-4.5466	0.68095	-2.6782	0.84873	-0.14329	-0.56785	0.66022	-1.3176	3817.4	30.832	1.4505	70.066	-44.79	66.212	67.329	23.559	-4.117	-4.4856	0.89283	-2.0604	29.856	-5.2723
101.41	3.0236	60.703	-4.5423	0.6802	-2.681	0.87925	-0.15559	-0.57391	0.66022	-1.3176	3816.8	30.905	1.4655	70.048	-44.842	66.195	67.329	23.559	-4.117	-4.4856	0.89283	-2.0604	29.856	-5.2723
101.3	3.0532	60.817	-4.5378	0.6794	-2.6839	0.90953	-0.16811	-0.5802	0.66022	-1.3176	3816.2	30.978	1.4802	70.03	-44.89	66.178	67.329	23.559	-4.117	-4.4856	0.89283	-2.0604	29.856	-5.2723
101.2	3.0821	60.931	-4.5332	0.67852	-2.6868	0.93956	-0.18083	-0.58672	0.66022	-1.3176	3815.7	31.052	1.4946	70.011	-44.933	66.161	67.329	23.559	-4.117	-4.4856	0.89283	-2.0604	29.856	-5.2723
101.09	3.1104	61.046	-4.5284	0.67759	-2.6898	0.96933	-0.19373	-0.59347	0.66022	-1.3176	3815.1	31.127	1.5088	69.992	-44.971	66.144	67.329	23.559	-4.117	-4.4856	0.89283	-2.0604	29.856	-5.2723
100.98	3.138	61.162	-4.5235	0.67659	-2.6928	0.99883	-0.20682	-0.60044	0.66022	-1.3176	3814.5	31.202	1.5226	69.973	-45.004	66.126	67.329	23.559	-4.117	-4.4856	0.89283	-2.0604	29.856	-5.2723
100.87	3.165	61.279	-4.5184	0.67552	-2.6958	1.028	-0.22006	-0.60763	0.66022	-1.3176	3813.9	31.279	1.5361	69.954	-45.032	66.109	67.329	23.559	-4.117	-4.4856	0.89283	-2.0604	29.856	-5.2723
100.76	3.1913	61.397	-4.5132	0.67438	-2.6989	1.0569	-0.23346	-0.61505	0.66022	-1.3176	3813.4	31.356	1.5493	69.934	-45.056	66.091	67.329	23.559	-4.117	-4.4856	0.89283	-2.0604	29.856	-5.2723
100.65	3.2169	61.515	-4.5079	0.67318	-2.702	1.0855	-0.24699	-0.62268	0.66022	-1.3176	3812.8	31.433	1.5622	69.915	-45.073	66.073	67.329	23.559	-4.117	-4.4856	0.89283	-2.0604	29.856	-5.2723
100.53	3.2418	61.635	-4.5024	0.67191	-2.7051	1.1138	-0.26064	-0.63053	0.66022	-1.3176	3812.2	31.511	1.5747	69.895	-45.086	66.054	67.329	23.559	-4.117	-4.4856	0.89283	-2.0604	29.856	-5.2723
100.42	3.2661	61.755	-4.4967	0.67058	-2.7083	1.1418	-0.2744	-0.63859	0.66022	-1.3176	3811.6	31.59	1.587	69.874	-45.093	66.036	67.329	23.559	-4.117	-4.4856	0.89283	-2.0604	29.856	-5.2723
100.3	3.2897	61.875	-4.491	0.66917	-2.7115	1.1695	-0.28857	-0.64605	0.66022	-1.3176	3811.1	31.669	1.5989	69.854	-45.095	66.017	67.329	23.559	-4.117	-4.4856	0.89283	-2.0604	29.856	-5.2723
100.19	3.3126	61.997	-4.485	0.66769	-2.7147	1.197	-0.3033	-0.65244	0.66022	-1.3176	3810.5	31.749	1.6105	69.833	-45.091	65.998	67.329	23.559	-4.117	-4.4856	0.89283	-2.0604	29.856	-5.2723
100.07	3.3348	62.118	-4.479	0.66614	-2.718	1.2241	-0.31807	-0.65907	0.66022	-1.3176	3809.9	31.83	1.6218	69.812	-45.081	65.979	67.329	23.559	-4.117	-4.4856	0.89283	-2.0604	29.856	-5.2723
99.951	3.3564	62.241	-4.4728	0.66451	-2.7213	1.2509	-0.33286	-0.66593	0.66022	-1.3176	3809.4	31.911	1.6328	69.791	-45.065	65.96	67.329	23.559	-4.117	-4.4856	0.89283	-2.0604	29.856	-5.2723
99.831	3.3772	62.363	-4.4665	0.66281	-2.7247	1.2772	-0.34766	-0.67302	0.66022	-1.3176	3808.8	31.992	1.6434	69.77	-45.044	65.94	67.329	23.559	-4.117	-4.4856	0.89283	-2.0604	29.856	-5.2723
99.71	3.3974	62.486	-4.46	0.66103	-2.728	1.3031	-0.36244	-0.68034	0.66022	-1.3176	3808.2	32.074	1.6538	69.748	-45.017	65.92	67.329	23.559	-4.117	-4.4856	0.89283	-2.0604	29.856	-5.2723
99.589	3.417	62.61	-4.4534	0.65918	-2.7315	1.3287	-0.37721	-0.6879	0.66022	-1.3176	3807.6	32.157	1.6638	69.726	-44.984	65.9	67.329	23.559	-4.117	-4.4856	0.89283	-2.0604	29.856	-5.2723
99.466	3.4358	62.733	-4.4467	0.65726	-2.7349	1.3538	-0.39193	-0.69568	0.66022	-1.3176	3807.1	32.24	1.6735	69.704	-44.946	65.879	67.329	23.559	-4.117	-4.4856	0.89283	-2.0604	29.856	-5.2723
99.342	3.4541	62.857	-4.4399	0.65526	-2.7384	1.3784	-0.40661	-0.7037	0.66022	-1.3176	3806.5	32.323	1.683	69.682	-44.901	65.859	67.329	23.559	-4.117	-4.4856	0.89283	-2.0604	29.856	-5.2723
99.218	3.4717	62.981	-4.433	0.6532	-2.742	1.4027	-0.42121	-0.71195	0.66022	-1.3176	3805.9	32.406	1.6921	69.659	-44.851	65.838	67.329	23.559	-4.117	-4.4856	0.89283	-2.0604	29.856	-5.2723
99.092	3.4886	63.105	-4.4259	0.65105	-2.7455	1.4265	-0.43574	-0.72043	0.66022	-1.3176	3805.3	32.49	1.7009	69.636	-44.794	65.817	67.329	23.559	-4.117	-4.4856	0.89283	-2.0604	29.856	-5.2723
98.966	3.505	63.229	-4.4187	0.64884	-2.7492	1.4499	-0.45017	-0.72915	0.66022	-1.3176	3804.8	32.574	1.7095	69.613	-44.732	65.795	67.329	23.559	-4.117	-4.4856	0.89283	-2.0604	29.856	-5.2723
98.839	3.5208	63.353	-4.4114	0.64655	-2.7528	1.4729	-0.46449	-0.73809	0.66022	-1.3176	3804.2	32.659	1.7178	69.589	-44.664	65.774	67.329	23.559	-4.117	-4.4856	0.89283	-2.0604	29.856	-5.2723
98.711	3.536	63.477	-4.404	0.64419	-2.7565	1.4955	-0.47869	-0.74728	0.66022	-1.3176	3803.6	32.743	1.7258	69.565	-44.591	65.752	67.329	23.559	-4.117	-4.4856	0.89283	-2.0604	29.856	-5.2723
98.583	3.5507	63.6	-4.3964	0.64176	-2.7603	1.5176	-0.49276	-0.7567	0.66022	-1.3176	3803.0	32.828	1.7336	69.541	-44.511	65.73	67.329	23.559	-4.117	-4.4856	0.89283	-2.0604	29.856	-5.2723
98.454	3.5649	63.724	-4.3888	0.63927	-2.7641	1.5393	-0.50668	-0.76635	0.66022	-1.3176	3802.5	32.913	1.7411	69.517	-44.426	65.707	67.329	23.559	-4.117	-4.4856	0.89283	-2.0604	29.856	-5.2723
98.324	3.5785	63.847	-4.381	0.6367	-2.768	1.5606	-0.52044	-0.77624	0.66022	-1.3176	3801.9	32.998	1.7484	69.492	-44.336	65.685	67.329	23.559	-4.117	-4.4856	0.89283	-2.0604	29.856	-5.2723
98.193	3.5917	63.97	-4.3732	0.63406	-2.7719	1.5815	-0.53403	-0.78637	0.66022	-1.3176	3801.3	33.083	1.7555	69.468	-44.24	65.662	67.329	23.559	-4.117	-4.4856	0.89283	-2.0604	29.856	-5.2723
98.062	3.6045	64.093	-4.3652	0.63136	-2.7758	1.6019	-0.54743	-0.79673	0.66022	-1.3176	3800.8	33.168	1.7623	69.442	-44.139	65.638	67.329	23.559	-4.117	-4.4856	0.89283	-2.0604	29.856	-5.2723
97.93	3.6169	64.215	-4.3572	0.62859	-2.7798	1.6219	-0.56065	-0.80733	0.66022	-1.3176	3800.2	33.254	1.769	69.417	-44.032	65.615	67.329	23.559	-4.117	-4.4856	0.89283	-2.0604	29.856	-5.2723
97.798	3.6289	64.337	-4.349	0.62575	-2.7839	1.6415	-0.57366	-0.81818	0.66022	-1.3176	3799.6	33.339	1.7756	69.391	-43.92	65.591	67.329	23.559	-4.117	-4.4856	0.89283	-2.0604	29.856	-5.2723
97.665	3.6406	64.458	-4.3408	0.62285	-2.788	1.6607	-0.58646	-0.82927	0.66022	-1.3176	3799.0	33.424	1.782	69.365	-43.804	65.567	67.329	23.559	-4.117	-4.4856	0.89283	-2.0604	29.856	-5.2723
97.532	3.6519	64.579	-4.3324	0.61989	-2.7922	1.6795	-0.59904	-0.84059	0.66022	-1.3176	3798.5	33.51	1.7882	69.339	-43.682	65.543	67.329	23.559	-4.117	-4.4856	0.89283	-2.0604	29.856	-5.2723
97.398	3.663	64.699	-4.324	0.61686	-2.7964	1.6978	-0.61138	-0.85217	0.66022	-1.3176	3797.9	33.595	1.7943	69.313	-43.556	65.518	67.329	23.559	-4.117	-4.4856	0.89283	-2.0604	29.856	-5.2723
97.264	3.6739	64.818	-4.3154	0.61377	-2.8007	1.7158	-0.62348	-0.86399	0.66022	-1.3176	3797.3	33.68	1.8004	69.286	-43.425	65.494	67.329	23.559	-4.117	-4.4856	0.89283	-2.0604	29.856	-5.2723
97.129	3.6847	64.937	-4.3068	0.61063	-2.8051	1.7333	-0.63533	-0.87606	0.66022	-1.3176	3796.8	33.765	1.8063	69.259	-43.289	65.469	67.329	23.559	-4.117	-4.4856	0.89283	-2.0604	29.856	-5.2723
96.994	3.6953	65.055	-4.2981	0.60742	-2.8095	1.7505	-0.64692	-0.88837	0.66022	-1.3176	3796.2	33.85	1.8122	69.231	-43.15	65.443	67.329	23.559	-4.117	-4.4856	0.89283	-2.0604	29.856	-5.2723
96.859	3.7058	65.172	-4.2893	0.60416	-2.814	1.7672	-0.65825	-0.90094	0.66022	-1.3176	3795.6	33.935	1.8181	69.204	-43.006	65.418	67.329	23.559	-4.117	-4.4856	0.89283	-2.0604	29.856	-5.2723
96.723	3.7162	65.288	-4.2804	0.60084	-2.8185	1.7836	-0.6693	-0.91377	0.66022	-1.3176	3795.1	34.02	1.824	69.176	-42.858	65.392	67.329	23.559	-4.117	-4.4856	0.89283	-2.0604	29.856	-5.2723
96.587	3.7267	65.404	-4.2715	0.59747	-2.8231	1.7996	-0.68007	-0.92684	0.66022	-1.3176	3794.5	34.104	1.8299	69.148	-42.707	65.366	67.329	23.559	-4.117	-4.4856	0.89283	-2.0604	29.856	-5.2723
96.451	3.7373	65.519	-4.2624	0.59404	-2.8278	1.8151	-0.69055	-0.94018	0.66022	-1.3176	3793.9	34.188	1.8358	69.119	-42.552	65.34	67.329	23.559	-4.117	-4.4856	0.89283	-2.0604	29.856	-5.2723
96.315	3.748	65.632	-4.2533	0.59056	-2.8325	1.8303	-0.70075	-0.95378	0.66022	-1.3176	3793.4	34.272	1.8419	69.09	-42.393	65.313	67.329	23.559	-4.117	-4.4856	0.89283	-2.0604	29.856	-5.2723
96.178	3.7588	65.745	-4.2441	0.58703	-2.8373	1.8452	-0.71064	-0.96763	0.66022	-1.3176	3792.8	34.356	1.848	69.061	-42.231	65.286	67.329	23.559	-4.117	-4.4856	0.89283	-2.0604	29.856	-5.2723
96.041	3.7699	65.856	-4.2349	0.58345	-2.8422	1.8596	-0.72023	-0.98176	0.66022	-1.3176	3792.2	34.439	1.8542	69.032	-42.066	65.259	67.329	23.559	-4.117	-4.4856	0.89283	-2.0604	29.856	-5.2723
95.904	3.7813	65.967	-4.2255	0.57983	-2.8471	1.8736	-0.72951	-0.99615	0.66022	-1.3176	3791.6	34.522	1.8606	69.003	-41.898	65.232	67.329	23.559	-4.117	-4.4856	0.89283	-2.0604	29.856	-5.2723
95.767	3.793	66.077	-4.2161	0.57616	-2.8521	1.8873	-0.73848	-1.0108	0.66022	-1.3176	3791.1	34.604	1.8672	68.973	-41.728	65.204	67.329	23.559	-4.117	-4.4856	0.89283	-2.0604	29.856	-5.2723
95.63	3.8052	66.185	-4.2067	0.57245	-2.8572	1.9006	-0.74714	-1.0257	0.66022	-1.3176	3790.5	34.687	1.874	68.943	-41.555	65.176	67.329	23.559	-4.117	-4.4856	0.89283	-2.0604	29.856	-5.2723
95.493	3.8178	66.292	-4.1971	0.56869	-2.8624	1.9135	-0.75547	-1.0409	0.66022	-1.3176	3790.0	34.769	1.881	68.913	-41.379	65.148	67.329	23.559	-4.117	-4.4856	0.89283	-2.0604	29.856	-5.2723
95.356	3.8309	66.398	-4.1875	0.56489	-2.8676	1.9261	-0.76348	-1.0564	0.66022	-1.3176	3789.4	34.85	1.8883	68.882	-41.201	65.12	67.329	23.559	-4.117	-4.4856	0.89283	-2.0604	29.856	-5.2723
95.219	3.8447	66.503	-4.1779	0.56106	-2.873	1.9382	-0.77116	-1.0722	0.66022	-1.3176	3788.8	34.931	1.896	68.851	-41.022	65.091	67.329	23.559	-4.117	-4.4856	0.89283	-2.0604	29.856	-5.2723
95.081	3.8591	66.607	-4.1681	0.55718	-2.8784	1.9494	-0.77578	-1.0852	0.66022	-1.3176	3788.3	35.012	1.9039	68.82	-40.84	65.062	67.329	23.559	-4.117	-4.4856	0.89283	-2.0604	29.856	-5.2723
94.944	3.8743	66.709	-4.1584	0.55333	-2.8838	1.957	-0.76509	-1.0814	0.66022	-1.3176	3787.7	35.092	1.9123	68.789	-40.656	65.033	67.329	23.559	-4.117	-4.4856	0.89283	-2.0604	29.856	-5.2723
94.807	3.8902	66.811	-4.1486	0.54953	-2.8892	1.9643	-0.75474	-1.0777	0.66022	-1.3176	3787.1	35.172	1.9211	68.757	-40.471	65.004	67.329	23.559	-4.117	-4.4856	0.89283	-2.0604	29.856	-5.2723
94.67	3.907	66.911	-4.1387	0.54578	-2.8945	1.9713	-0.74472	-1.0741	0.66022	-1.3176	3786.6	35.252	1.9302	68.725	-40.285	64.974	67.329	23.559	-4.117	-4.4856	0.89283	-2.0604	29.856	-5.2723
94.533	3.9245	67.009	-4.1289	0.54208	-2.8999	1.9782	-0.73503	-1.0705	0.66022	-1.3176	3786.0	35.331	1.9398	68.693	-40.097	64.944	67.329	23.559	-4.117	-4.4856	0.89283	-2.0604	29.856	-5.2723
94.396	3.9429	67.107	-4.1189	0.53843	-2.9053	1.9848	-0.72566	-1.067	0.66022	-1.3176	3785.5	35.409	1.9498	68.661	-39.908	64.914	67.329	23.559	-4.117	-4.4856	0.89283	-2.0604	29.856	-5.2723
94.259	3.9621	67.204	-4.109	0.53482	-2.9106	1.9912	-0.71659	-1.0636	0.66022	-1.3176	3784.9	35.488	1.9602	68.628	-39.718	64.884	67.329	23.559	-4.117	-4.4856	0.89283	-2.0604	29.856	-5.2723
94.121	3.9822	67.299	-4.099	0.53126	-2.9159	1.9973	-0.70782	-1.0603	0.66022	-1.3176	3784.3	35.566	1.9711	68.595	-39.527	64.854	67.329	23.559	-4.117	-4.4856	0.89283	-2.0604	29.856	-5.2723
93.984	4.0031	67.393	-4.089	0.52775	-2.9212	2.0032	-0.69935	-1.057	0.66022	-1.3176	3783.8	35.643	1.9824	68.562	-39.335	64.823	67.329	23.559	-4.117	-4.4856	0.89283	-2.0604	29.856	-5.2723
93.847	4.0249	67.487	-4.079	0.52427	-2.9265	2.0088	-0.69116	-1.0539	0.66022	-1.3176	3783.2	35.72	1.9942	68.529	-39.142	64.792	67.329	23.559	-4.117	-4.4856	0.89283	-2.0604	29.856	-5.2723
93.71	4.0476	67.579	-4.0689	0.52083	-2.9317	2.0142	-0.68328	-1.0508	0.66022	-1.3176	3782.7	35.797	2.0064	68.495	-38.949	64.761	67.329	23.559	-4.117	-4.4856	0.89283	-2.0604	29.856	-5.2723
93.572	4.0712	67.67	-4.0589	0.51744	-2.937	2.0178	-0.67483	-1.0464	0.66022	-1.3176	3782.1	35.874	2.0191	68.461	-38.755	64.729	67.329	23.559	-4.117	-4.4856	0.89283	-2.0604	29.856	-5.2723
93.435	4.0957	67.76	-4.0488	0.51409	-2.9422	2.0188	-0.66535	-1.0398	0.66022	-1.3176	3781.5	35.95	2.0323	68.427	-38.561	64.698	67.329	23.559	-4.117	-4.4856	0.89283	-2.0604	29.856	-5.2723
93.298	4.1211	67.849	-4.0387	0.51078	-2.9474	2.0193	-0.65621	-1.0332	0.66022	-1.3176	3781.0	36.026	2.0459	68.393	-38.366	64.666	67.329	23.559	-4.117	-4.4856	0.89283	-2.0604	29.856	-5.2723
93.16	4.1474	67.937	-4.0286	0.50752	-2.9525	2.0191	-0.64741	-1.0266	0.66022	-1.3176	3780.4	36.102	2.0601	68.359	-38.172	64.634	67.329	23.559	-4.117	-4.4856	0.89283	-2.0604	29.856	-5.2723
93.023	4.1746	68.025	-4.0185	0.50431	-2.9576	2.0185	-0.63893	-1.0199	0.66022	-1.3176	3779.9	36.177	2.0746	68.324	-37.977	64.601	67.329	23.559	-4.117	-4.4856	0.89283	-2.0604	29.856	-5.2723
92.885	4.2028	68.111	-4.0084	0.50113	-2.9627	2.0173	-0.63075	-1.0132	0.66022	-1.3176	3779.3	36.252	2.0897	68.289	-37.782	64.569	67.329	23.559	-4.117	-4.4856	0.89283	-2.0604	29.856	-5.2723
92.747	4.2318	68.196	-3.9983	0.498	-2.9678	2.0155	-0.62288	-1.0065	0.66022	-1.3176	3778.8	36.327	2.1052	68.254	-37.587	64.536	67.329	23.559	-4.117	-4.4856	0.89283	-2.0604	29.856	-5.2723
92.61	4.2617	68.281	-3.9882	0.49491	-2.9728	2.0133	-0.61531	-0.99974	0.66022	-1.3176	3778.2	36.401	2.1212	68.218	-37.393	64.503	67.329	23.559	-4.117	-4.4856	0.89283	-2.0604	29.856	-5.2723
92.472	4.2925	68.365	-3.9782	0.49185	-2.9778	2.0104	-0.60801	-0.99298	0.66022	-1.3176	3777.7	36.476	2.1377	68.183	-37.199	64.47	67.329	23.559	-4.117	-4.4856	0.89283	-2.0604	29.856	-5.2723
92.334	4.3242	68.447	-3.9681	0.48882	-2.9827	2.007	-0.60099	-0.98622	0.66022	-1.3176	3777.1	36.55	2.1546	68.147	-37.005	64.437	67.329	23.559	-4.117	-4.4856	0.89283	-2.0604	29.856	-5.2723
92.195	4.3568	68.529	-3.9581	0.48584	-2.9876	2.0031	-0.59423	-0.97944	0.66022	-1.3176	3776.6	36.624	2.172	68.111	-36.811	64.403	67.329	23.559	-4.117	-4.4856	0.89283	-2.0604	29.856	-5.2723
92.057	4.3902	68.61	-3.9481	0.48288	-2.9925	1.9986	-0.58773	-0.97265	0.66022	-1.3176	3776.0	36.697	2.1898	68.075	-36.619	64.369	67.329	23.559	-4.117	-4.4856	0.89283	-2.0604	29.856	-5.2723
91.919	4.4244	68.691	-3.9381	0.47996	-2.9973	1.9936	-0.58146	-0.96585	0.66022	-1.3176	3775.5	36.771	2.2081	68.038	-36.426	64.336	67.329	23.559	-4.117	-4.4856	0.89283	-2.0604	29.856	-5.2723
91.78	4.4595	68.77	-3.9282	0.47707	-3.0022	1.9881	-0.57543	-0.95905	0.66022	-1.3176	3774.9	36.844	2.2268	68.002	-36.235	64.301	67.329	23.559	-4.117	-4.4856	0.89283	-2.0604	29.856	-5.2723
91.642	4.4954	68.849	-3.9182	0.4742	-3.0069	1.982	-0.56963	-0.95225	0.66022	-1.3176	3774.4	36.917	2.2459	67.965	-36.044	64.267	67.329	23.559	-4.117	-4.4856	0.89283	-2.0604	29.856	-5.2723
91.503	4.5321	68.927	-3.9084	0.47137	-3.0117	1.9754	-0.56403	-0.94544	0.66022	-1.3176	3773.8	36.99	2.2655	67.928	-35.854	64.233	67.329	23.559	-4.117	-4.4856	0.89283	-2.0604	29.856	-5.2723
91.364	4.5697	69.004	-3.8985	0.46856	-3.0164	1.9682	-0.55864	-0.93864	0.66022	-1.3176	3773.3	37.062	2.2856	67.89	-35.664	64.198	67.329	23.559	-4.117	-4.4856	0.89283	-2.0604	29.856	-5.2723
91.225	4.608	69.08	-3.8887	0.46578	-3.0211	1.9605	-0.55344	-0.93184	0.66022	-1.3176	3772.7	37.135	2.306	67.853	-35.476	64.163	67.329	23.559	-4.117	-4.4856	0.89283	-2.0604	29.856	-5.2723
91.086	4.647	69.155	-3.8789	0.46303	-3.0257	1.9523	-0.54842	-0.92504	0.66022	-1.3176	3772.2	37.207	2.3269	67.815	-35.289	64.128	67.329	23.559	-4.117	-4.4856	0.89283	-2.0604	29.856	-5.2723
90.947	4.6869	69.23	-3.8692	0.4603	-3.0303	1.9435	-0.54358	-0.91825	0.66022	-1.3176	3771.6	37.279	2.3481	67.777	-35.103	64.092	67.329	23.559	-4.117	-4.4856	0.89283	-2.0604	29.856	-5.2723
90.808	4.7275	69.304	-3.8595	0.45759	-3.0349	1.9343	-0.53889	-0.91147	0.66022	-1.3176	3771.1	37.351	2.3698	67.739	-34.918	64.057	67.329	23.559	-4.117	-4.4856	0.89283	-2.0604	29.856	-5.2723
90.668	4.7688	69.377	-3.8498	0.45491	-3.0394	1.9245	-0.53436	-0.90469	0.66022	-1.3176	3770.5	37.422	2.3919	67.701	-34.734	64.021	67.329	23.559	-4.117	-4.4856	0.89283	-2.0604	29.856	-5.2723
90.529	4.8109	69.449	-3.8402	0.45225	-3.0439	1.9142	-0.52997	-0.89793	0.66022	-1.3176	3770.0	37.494	2.4144	67.662	-34.552	63.985	67.329	23.559	-4.117	-4.4856	0.89283	-2.0604	29.856	-5.2723
90.389	4.8536	69.521	-3.8307	0.44961	-3.0484	1.9033	-0.52572	-0.89118	0.66022	-1.3176	3769.5	37.565	2.4372	67.624	-34.371	63.949	67.329	23.559	-4.117	-4.4856	0.89283	-2.0604	29.856	-5.2723
90.25	4.897	69.591	-3.8212	0.44699	-3.0529	1.892	-0.52159	-0.88444	0.66022	-1.3176	3768.9	37.636	2.4605	67.585	-34.191	63.913	67.329	23.559	-4.117	-4.4856	0.89283	-2.0604	29.856	-5.2723
90.11	4.9412	69.661	-3.8117	0.44439	-3.0573	1.8802	-0.51757	-0.87771	0.66022	-1.3176	3768.4	37.707	2.4841	67.546	-34.012	63.877	67.329	23.559	-4.117	-4.4856	0.89283	-2.0604	29.856	-5.2723
89.97	4.9859	69.731	-3.8024	0.44182	-3.0616	1.8678	-0.51365	-0.871	0.66022	-1.3176	3767.8	37.777	2.5081	67.507	-33.836	63.84	67.329	23.559	-4.117	-4.4856	0.89283	-2.0604	29.856	-5.2723
89.83	5.0313	69.799	-3.7931	0.43926	-3.066	1.855	-0.50983	-0.8643	0.66022	-1.3176	3767.3	37.848	2.5324	67.467	-33.66	63.803	67.329	23.559	-4.117	-4.4856	0.89283	-2.0604	29.856	-5.2723
89.69	5.0774	69.867	-3.7838	0.43672	-3.0703	1.8417	-0.50609	-0.85762	0.66022	-1.3176	3766.7	37.918	2.5571	67.428	-33.486	63.766	67.329	23.559	-4.117	-4.4856	0.89283	-2.0604	29.856	-5.2723
89.549	5.124	69.934	-3.7747	0.4342	-3.0745	1.8279	-0.50243	-0.85096	0.66022	-1.3176	3766.2	37.988	2.5821	67.388	-33.314	63.729	67.329	23.559	-4.117	-4.4856	0.89283	-2.0604	29.856	-5.2723
89.409	5.1713	70.0	-3.7656	0.43169	-3.0788	1.8136	-0.49884	-0.84431	0.66022	-1.3176	3765.7	38.058	2.6075	67.348	-33.144	63.692	67.329	23.559	-4.117	-4.4856	0.89283	-2.0604	29.856	-5.2723
89.269	5.2191	70.066	-3.7565	0.42921	-3.083	1.7989	-0.4953	-0.83769	0.66022	-1.3176	3765.1	38.128	2.6332	67.308	-32.975	63.655	67.329	23.559	-4.117	-4.4856	0.89283	-2.0604	29.856	-5.2723
89.128	5.2675	70.13	-3.7476	0.42674	-3.0872	1.7837	-0.49181	-0.83108	0.66022	-1.3176	3764.6	38.197	2.6592	67.267	-32.808	63.617	67.329	23.559	-4.117	-4.4856	0.89283	-2.0604	29.856	-5.2723
88.988	5.3164	70.195	-3.7387	0.42429	-3.0913	1.768	-0.48836	-0.82449	0.66022	-1.3176	3764.1	38.267	2.6856	67.227	-32.643	63.579	67.329	23.559	-4.117	-4.4856	0.89283	-2.0604	29.856	-5.2723
88.847	5.3658	70.258	-3.7299	0.42186	-3.0954	1.7519	-0.48494	-0.81791	0.66022	-1.3176	3763.5	38.336	2.7122	67.186	-32.48	63.541	67.329	23.559	-4.117	-4.4856	0.89283	-2.0604	29.856	-5.2723
88.707	5.4157	70.32	-3.7212	0.41944	-3.0995	1.7354	-0.48154	-0.81136	0.66022	-1.3176	3763.0	38.405	2.7391	67.145	-32.318	63.503	67.329	23.559	-4.117	-4.4856	0.89283	-2.0604	29.856	-5.2723
88.566	5.4662	70.382	-3.7125	0.41704	-3.1035	1.7184	-0.47816	-0.80482	0.66022	-1.3176	3762.5	38.474	2.7663	67.104	-32.159	63.465	67.329	23.559	-4.117	-4.4856	0.89283	-2.0604	29.856	-5.2723
88.425	5.517	70.443	-3.704	0.41466	-3.1075	1.701	-0.47478	-0.7983	0.66022	-1.3176	3761.9	38.542	2.7938	67.063	-32.001	63.426	67.329	23.559	-4.117	-4.4856	0.89283	-2.0604	29.856	-5.2723
88.285	5.5684	70.504	-3.6955	0.41229	-3.1115	1.6832	-0.4714	-0.7918	0.66022	-1.3176	3761.4	38.611	2.8216	67.022	-31.846	63.388	67.329	23.559	-4.117	-4.4856	0.89283	-2.0604	29.856	-5.2723
88.144	5.6201	70.563	-3.6871	0.40994	-3.1154	1.665	-0.46801	-0.78532	0.66022	-1.3176	3760.9	38.679	2.8496	66.98	-31.692	63.349	67.329	23.559	-4.117	-4.4856	0.89283	-2.0604	29.856	-5.2723
88.003	5.6723	70.622	-3.6789	0.40761	-3.1194	1.6465	-0.46461	-0.77886	0.66022	-1.3176	3760.3	38.747	2.8778	66.938	-31.54	63.31	67.329	23.559	-4.117	-4.4856	0.89283	-2.0604	29.856	-5.2723
87.862	5.7249	70.68	-3.6707	0.4053	-3.1232	1.6275	-0.46118	-0.77241	0.66022	-1.3176	3759.8	38.815	2.9064	66.896	-31.391	63.271	67.329	23.559	-4.117	-4.4856	0.89283	-2.0604	29.856	-5.2723
87.721	5.7778	70.737	-3.6626	0.403	-3.1271	1.6081	-0.45771	-0.76598	0.66022	-1.3176	3759.3	38.882	2.9351	66.854	-31.244	63.232	67.329	23.559	-4.117	-4.4856	0.89283	-2.0604	29.856	-5.2723
87.58	5.8311	70.794	-3.6546	0.40072	-3.1309	1.5884	-0.45421	-0.75956	0.66022	-1.3176	3758.7	38.95	2.9641	66.812	-31.098	63.192	67.329	23.559	-4.117	-4.4856	0.89283	-2.0604	29.856	-5.2723
87.44	5.8847	70.85	-3.6467	0.39846	-3.1347	1.5684	-0.45066	-0.75315	0.66022	-1.3176	3758.2	39.017	2.9932	66.77	-30.955	63.153	67.329	23.559	-4.117	-4.4856	0.89283	-2.0604	29.856	-5.2723
87.299	5.9386	70.905	-3.6389	0.39621	-3.1384	1.548	-0.44706	-0.74676	0.66022	-1.3176	3757.7	39.084	3.0226	66.728	-30.815	63.113	67.329	23.559	-4.117	-4.4856	0.89283	-2.0604	29.856	-5.2723
87.158	5.9928	70.96	-3.6312	0.39399	-3.1421	1.5273	-0.4434	-0.74039	0.66022	-1.3176	3757.1	39.151	3.0522	66.685	-30.676	63.073	67.329	23.559	-4.117	-4.4856	0.89283	-2.0604	29.856	-5.2723
87.017	6.0472	71.013	-3.6236	0.39178	-3.1458	1.5063	-0.43968	-0.73402	0.66022	-1.3176	3756.6	39.217	3.0819	66.642	-30.539	63.033	67.329	23.559	-4.117	-4.4856	0.89283	-2.0604	29.856	-5.2723
86.876	6.1019	71.066	-3.6162	0.38959	-3.1495	1.4849	-0.43589	-0.72766	0.66022	-1.3176	3756.1	39.284	3.1118	66.599	-30.405	62.993	67.329	23.559	-4.117	-4.4856	0.89283	-2.0604	29.856	-5.2723
86.736	6.1569	71.119	-3.6088	0.38742	-3.1531	1.4633	-0.43201	-0.72131	0.66022	-1.3176	3755.6	39.35	3.1419	66.556	-30.273	62.953	67.329	23.559	-4.117	-4.4856	0.89283	-2.0604	29.856	-5.2723
86.595	6.212	71.17	-3.6015	0.38527	-3.1567	1.4414	-0.42806	-0.71497	0.66022	-1.3176	3755.0	39.416	3.1721	66.513	-30.144	62.913	67.329	23.559	-4.117	-4.4856	0.89283	-2.0604	29.856	-5.2723
86.454	6.2673	71.221	-3.5944	0.38314	-3.1603	1.4193	-0.42402	-0.70864	0.66022	-1.3176	3754.5	39.482	3.2025	66.47	-30.017	62.872	67.329	23.559	-4.117	-4.4856	0.89283	-2.0604	29.856	-5.2723
86.313	6.3228	71.271	-3.5873	0.38103	-3.1638	1.3969	-0.41989	-0.7023	0.66022	-1.3176	3754.0	39.547	3.233	66.426	-29.892	62.832	67.329	23.559	-4.117	-4.4856	0.89283	-2.0604	29.856	-5.2723
86.173	6.3784	71.321	-3.5804	0.37894	-3.1673	1.3743	-0.41566	-0.69598	0.66022	-1.3176	3753.5	39.613	3.2636	66.383	-29.769	62.791	67.329	23.559	-4.117	-4.4856	0.89283	-2.0604	29.856	-5.2723
86.032	6.4341	71.37	-3.5736	0.37688	-3.1707	1.3514	-0.41134	-0.68965	0.66022	-1.3176	3752.9	39.678	3.2943	66.339	-29.649	62.75	67.329	23.559	-4.117	-4.4856	0.89283	-2.0604	29.856	-5.2723
85.892	6.49	71.418	-3.5669	0.37483	-3.1742	1.3284	-0.4069	-0.68332	0.66022	-1.3176	3752.4	39.743	3.3251	66.295	-29.531	62.709	67.329	23.559	-4.117	-4.4856	0.89283	-2.0604	29.856	-5.2723
85.751	6.5458	71.465	-3.5603	0.37281	-3.1776	1.3052	-0.40236	-0.67699	0.66022	-1.3176	3751.9	39.808	3.356	66.251	-29.416	62.668	67.329	23.559	-4.117	-4.4856	0.89283	-2.0604	29.856	-5.2723
85.611	6.6018	71.512	-3.5539	0.37081	-3.1809	1.2818	-0.39771	-0.67065	0.66022	-1.3176	3751.4	39.872	3.387	66.207	-29.303	62.627	67.329	23.559	-4.117	-4.4856	0.89283	-2.0604	29.856	-5.2723
85.471	6.6578	71.558	-3.5475	0.36883	-3.1843	1.2582	-0.39294	-0.66431	0.66022	-1.3176	3750.8	39.937	3.418	66.163	-29.192	62.585	67.329	23.559	-4.117	-4.4856	0.89283	-2.0604	29.856	-5.2723
85.331	6.7137	71.603	-3.5413	0.36688	-3.1876	1.2339	-0.38836	-0.65768	0.66022	-1.3176	3750.3	40.001	3.4491	66.119	-29.084	62.544	67.329	23.559	-4.117	-4.4856	0.89283	-2.0604	29.856	-5.2723
85.191	6.7696	71.648	-3.5353	0.3649	-3.1908	1.169	-0.40327	-0.6328	0.66022	-1.3176	3749.8	40.065	3.4802	66.074	-28.978	62.502	67.329	23.559	-4.117	-4.4856	0.89283	-2.0604	29.856	-5.2723
85.051	6.8252	71.692	-3.5296	0.36285	-3.1939	1.1043	-0.41752	-0.60826	0.66022	-1.3176	3749.3	40.129	3.5112	66.03	-28.875	62.461	67.329	23.559	-4.117	-4.4856	0.89283	-2.0604	29.856	-5.2723
84.911	6.8804	71.735	-3.5242	0.36072	-3.1969	1.0399	-0.43108	-0.58408	0.66022	-1.3176	3748.8	40.192	3.542	65.985	-28.774	62.419	67.329	23.559	-4.117	-4.4856	0.89283	-2.0604	29.856	-5.2723
84.771	6.9352	71.778	-3.5192	0.35854	-3.1998	0.97584	-0.44395	-0.56027	0.66022	-1.3176	3748.2	40.255	3.5726	65.94	-28.676	62.377	67.329	23.559	-4.117	-4.4856	0.89283	-2.0604	29.856	-5.2723
84.632	6.9892	71.82	-3.5145	0.35629	-3.2025	0.91218	-0.4561	-0.53684	0.66022	-1.3176	3747.7	40.318	3.603	65.896	-28.581	62.335	67.329	23.559	-4.117	-4.4856	0.89283	-2.0604	29.856	-5.2723
84.493	7.0425	71.861	-3.5101	0.35398	-3.2051	0.84902	-0.46753	-0.51379	0.66022	-1.3176	3747.2	40.381	3.6329	65.851	-28.488	62.293	67.329	23.559	-4.117	-4.4856	0.89283	-2.0604	29.856	-5.2723
84.355	7.0949	71.902	-3.506	0.35161	-3.2076	0.78645	-0.47823	-0.49115	0.66022	-1.3176	3746.7	40.443	3.6625	65.806	-28.398	62.251	67.329	23.559	-4.117	-4.4856	0.89283	-2.0604	29.856	-5.2723
84.217	7.1462	71.941	-3.5022	0.34919	-3.21	0.72454	-0.48819	-0.4689	0.66022	-1.3176	3746.2	40.505	3.6916	65.761	-28.311	62.209	67.329	23.559	-4.117	-4.4856	0.89283	-2.0604	29.856	-5.2723
84.079	7.1964	71.98	-3.4987	0.34673	-3.2123	0.66337	-0.49741	-0.44707	0.66022	-1.3176	3745.6	40.567	3.7201	65.716	-28.227	62.167	67.329	23.559	-4.117	-4.4856	0.89283	-2.0604	29.856	-5.2723
83.942	7.2454	72.017	-3.4956	0.34422	-3.2145	0.60303	-0.50587	-0.42566	0.66022	-1.3176	3745.1	40.628	3.748	65.671	-28.145	62.125	67.329	23.559	-4.117	-4.4856	0.89283	-2.0604	29.856	-5.2723
83.806	7.2929	72.054	-3.4927	0.34167	-3.2166	0.54359	-0.51358	-0.40467	0.66022	-1.3176	3744.6	40.688	3.7753	65.625	-28.067	62.083	67.329	23.559	-4.117	-4.4856	0.89283	-2.0604	29.856	-5.2723
83.67	7.3391	72.09	-3.4901	0.33909	-3.2186	0.48513	-0.52053	-0.3841	0.66022	-1.3176	3744.1	40.748	3.8018	65.58	-27.991	62.041	67.329	23.559	-4.117	-4.4856	0.89283	-2.0604	29.856	-5.2723
83.535	7.3836	72.125	-3.4878	0.33647	-3.2204	0.42774	-0.52672	-0.36397	0.66022	-1.3176	3743.6	40.808	3.8275	65.535	-27.918	61.998	67.329	23.559	-4.117	-4.4856	0.89283	-2.0604	29.856	-5.2723
83.4	7.4265	72.159	-3.4858	0.33382	-3.2222	0.37149	-0.53215	-0.34428	0.66022	-1.3176	3743.1	40.867	3.8525	65.49	-27.848	61.956	67.329	23.559	-4.117	-4.4856	0.89283	-2.0604	29.856	-5.2723
83.267	7.4677	72.192	-3.4841	0.33115	-3.2239	0.31645	-0.53682	-0.32502	0.66022	-1.3176	3742.6	40.925	3.8765	65.444	-27.781	61.913	67.329	23.559	-4.117	-4.4856	0.89283	-2.0604	29.856	-5.2723
83.134	7.507	72.224	-3.4827	0.32845	-3.2254	0.2627	-0.54069	-0.30621	0.66022	-1.3176	3742.0	40.983	3.8997	65.399	-27.717	61.871	67.329	23.559	-4.117	-4.4856	0.89283	-2.0604	29.856	-5.2723
83.002	7.5443	72.254	-3.4815	0.32574	-3.2269	0.21031	-0.54371	-0.28783	0.66022	-1.3176	3741.5	41.04	3.9219	65.353	-27.656	61.828	67.329	23.559	-4.117	-4.4856	0.89283	-2.0604	29.856	-5.2723
82.871	7.5797	72.284	-3.4806	0.32302	-3.2283	0.15936	-0.54598	-0.2699	0.66022	-1.3176	3741.0	41.097	3.943	65.308	-27.598	61.786	67.329	23.559	-4.117	-4.4856	0.89283	-2.0604	29.856	-5.2723
82.741	7.613	72.312	-3.4799	0.32028	-3.2296	0.10991	-0.54753	-0.2524	0.66022	-1.3176	3740.5	41.152	3.9632	65.263	-27.544	61.743	67.329	23.559	-4.117	-4.4856	0.89283	-2.0604	29.856	-5.2723
82.612	7.6442	72.34	-3.4795	0.31754	-3.2309	0.062037	-0.54835	-0.23534	0.66022	-1.3176	3740.0	41.207	3.9822	65.217	-27.492	61.701	67.329	23.559	-4.117	-4.4856	0.89283	-2.0604	29.856	-5.2723
82.484	7.6732	72.366	-3.4793	0.3148	-3.232	0.015797	-0.54846	-0.2187	0.66022	-1.3176	3739.5	41.262	4.0001	65.172	-27.444	61.658	67.329	23.559	-4.117	-4.4856	0.89283	-2.0604	29.856	-5.2723
82.357	7.6999	72.391	-3.4793	0.31206	-3.233	-0.028558	-0.54792	-0.20056	0.66022	-1.3176	3739.0	41.315	4.0169	65.126	-27.399	61.616	67.329	23.559	-4.117	-4.4856	0.89283	-2.0604	29.856	-5.2723
82.231	7.7243	72.415	-3.4796	0.30932	-3.234	-0.071174	-0.54672	-0.183	0.66022	-1.3176	3738.4	41.368	4.0324	65.081	-27.357	61.573	67.329	23.559	-4.117	-4.4856	0.89283	-2.0604	29.856	-5.2723
82.106	7.7464	72.437	-3.48	0.3066	-3.2349	-0.112	-0.54488	-0.16604	0.66022	-1.3176	3737.9	41.42	4.0468	65.035	-27.318	61.53	67.329	23.559	-4.117	-4.4856	0.89283	-2.0604	29.856	-5.2723
81.983	7.766	72.458	-3.4807	0.30388	-3.2357	-0.15097	-0.5424	-0.14967	0.66022	-1.3176	3737.4	41.471	4.0599	64.99	-27.283	61.488	67.329	23.559	-4.117	-4.4856	0.89283	-2.0604	29.856	-5.2723
81.861	7.7832	72.478	-3.4815	0.30117	-3.2364	-0.18805	-0.5393	-0.13387	0.66022	-1.3176	3736.9	41.521	4.0718	64.944	-27.251	61.445	67.329	23.559	-4.117	-4.4856	0.89283	-2.0604	29.856	-5.2723
81.741	7.798	72.497	-3.4825	0.29848	-3.237	-0.22319	-0.53559	-0.11865	0.66022	-1.3176	3736.4	41.57	4.0824	64.899	-27.222	61.403	67.329	23.559	-4.117	-4.4856	0.89283	-2.0604	29.856	-5.2723
81.621	7.8102	72.514	-3.4837	0.29582	-3.2376	-0.25635	-0.53129	-0.10399	0.66022	-1.3176	3735.9	41.619	4.0917	64.853	-27.197	61.36	67.329	23.559	-4.117	-4.4856	0.89283	-2.0604	29.856	-5.2723
81.503	7.8199	72.53	-3.4851	0.29317	-3.238	-0.2875	-0.52642	-0.089882	0.66022	-1.3176	3735.4	41.666	4.0997	64.808	-27.175	61.318	67.329	23.559	-4.117	-4.4856	0.89283	-2.0604	29.856	-5.2723
81.387	7.8271	72.545	-3.4866	0.29055	-3.2385	-0.31659	-0.52098	-0.07632	0.66022	-1.3176	3734.9	41.712	4.1063	64.762	-27.156	61.275	67.329	23.559	-4.117	-4.4856	0.89283	-2.0604	29.856	-5.2723
81.272	7.8318	72.558	-3.4883	0.28796	-3.2388	-0.34361	-0.515	-0.063291	0.66022	-1.3176	3734.4	41.758	4.1116	64.717	-27.141	61.233	67.329	23.559	-4.117	-4.4856	0.89283	-2.0604	29.856	-5.2723
81.158	7.8339	72.57	-3.4901	0.2854	-3.2391	-0.36853	-0.5085	-0.050785	0.66022	-1.3176	3733.9	41.802	4.1156	64.672	-27.129	61.191	67.329	23.559	-4.117	-4.4856	0.89283	-2.0604	29.856	-5.2723
81.046	7.8335	72.58	-3.492	0.28288	-3.2393	-0.39133	-0.5015	-0.038789	0.66022	-1.3176	3733.3	41.846	4.1183	64.627	-27.12	61.148	67.329	23.559	-4.117	-4.4856	0.89283	-2.0604	29.856	-5.2723
80.936	7.8305	72.589	-3.494	0.28039	-3.2395	-0.412	-0.49401	-0.02729	0.66022	-1.3176	3732.8	41.888	4.1196	64.581	-27.115	61.106	67.329	23.559	-4.117	-4.4856	0.89283	-2.0604	29.856	-5.2723
80.827	7.8251	72.597	-3.4961	0.27794	-3.2396	-0.43053	-0.48606	-0.016276	0.66022	-1.3176	3732.3	41.929	4.1197	64.536	-27.113	61.064	67.329	23.559	-4.117	-4.4856	0.89283	-2.0604	29.856	-5.2723
80.72	7.8172	72.603	-3.4983	0.27553	-3.2396	-0.44692	-0.47767	-0.0057326	0.66022	-1.3176	3731.8	41.97	4.1184	64.491	-27.115	61.022	67.329	23.559	-4.117	-4.4856	0.89283	-2.0604	29.856	-5.2723
80.614	7.8068	72.608	-3.5005	0.27316	-3.2396	-0.46115	-0.46885	0.004353	0.66022	-1.3176	3731.3	42.009	4.1157	64.446	-27.12	60.98	67.329	23.559	-4.117	-4.4856	0.89283	-2.0604	29.856	-5.2723
80.51	7.794	72.611	-3.5029	0.27084	-3.2396	-0.47325	-0.45964	0.013995	0.66022	-1.3176	3730.8	42.047	4.1118	64.401	-27.129	60.938	67.329	23.559	-4.117	-4.4856	0.89283	-2.0604	29.856	-5.2723
80.408	7.7788	72.613	-3.5053	0.26857	-3.2395	-0.48322	-0.45006	0.023208	0.66022	-1.3176	3730.3	42.084	4.1067	64.357	-27.141	60.896	67.329	23.559	-4.117	-4.4856	0.89283	-2.0604	29.856	-5.2723
80.308	7.7612	72.613	-3.5077	0.26634	-3.2394	-0.49108	-0.44012	0.032006	0.66022	-1.3176	3729.8	42.119	4.1002	64.312	-27.156	60.854	67.329	23.559	-4.117	-4.4856	0.89283	-2.0604	29.856	-5.2723
80.209	7.7414	72.612	-3.5102	0.26417	-3.2392	-0.49684	-0.42985	0.040404	0.66022	-1.3176	3729.3	42.154	4.0926	64.267	-27.175	60.812	67.329	23.559	-4.117	-4.4856	0.89283	-2.0604	29.856	-5.2723
80.112	7.7193	72.609	-3.5127	0.26205	-3.239	-0.50145	-0.41921	0.049103	0.66022	-1.3176	3728.8	42.187	4.0837	64.223	-27.198	60.77	67.329	23.559	-4.117	-4.4856	0.89283	-2.0604	29.856	-5.2723
80.017	7.695	72.605	-3.5152	0.25998	-3.2387	-0.50914	-0.40795	0.061266	0.66022	-1.3176	3728.3	42.22	4.0737	64.179	-27.224	60.729	67.329	23.559	-4.117	-4.4856	0.89283	-2.0604	29.856	-5.2723
79.923	7.6685	72.599	-3.5178	0.25797	-3.2383	-0.51478	-0.39644	0.072969	0.66022	-1.3176	3727.8	42.251	4.0624	64.134	-27.253	60.687	67.329	23.559	-4.117	-4.4856	0.89283	-2.0604	29.856	-5.2723
79.832	7.6399	72.592	-3.5203	0.25601	-3.238	-0.51837	-0.38472	0.08422	0.66022	-1.3176	3727.3	42.281	4.05	64.09	-27.286	60.646	67.329	23.559	-4.117	-4.4856	0.89283	-2.0604	29.856	-5.2723
79.742	7.6092	72.583	-3.5229	0.25412	-3.2375	-0.51993	-0.37279	0.095028	0.66022	-1.3176	3726.7	42.309	4.0365	64.046	-27.322	60.605	67.329	23.559	-4.117	-4.4856	0.89283	-2.0604	29.856	-5.2723
79.654	7.5764	72.573	-3.5255	0.25229	-3.237	-0.51948	-0.36069	0.1054	0.66022	-1.3176	3726.2	42.337	4.0219	64.002	-27.361	60.564	67.329	23.559	-4.117	-4.4856	0.89283	-2.0604	29.856	-5.2723
79.567	7.5417	72.561	-3.5281	0.25051	-3.2365	-0.51706	-0.34843	0.11535	0.66022	-1.3176	3725.7	42.363	4.0062	63.958	-27.404	60.523	67.329	23.559	-4.117	-4.4856	0.89283	-2.0604	29.856	-5.2723
79.483	7.5051	72.548	-3.5307	0.2488	-3.2358	-0.51257	-0.33605	0.12599	0.66022	-1.3176	3725.2	42.388	3.9894	63.915	-27.45	60.482	67.329	23.559	-4.117	-4.4856	0.89283	-2.0604	29.856	-5.2723
79.4	7.4667	72.533	-3.5332	0.24715	-3.2352	-0.50609	-0.3236	0.13694	0.66022	-1.3176	3724.7	42.412	3.9716	63.871	-27.5	60.441	67.329	23.559	-4.117	-4.4856	0.89283	-2.0604	29.856	-5.2723
79.32	7.4264	72.517	-3.5358	0.24557	-3.2345	-0.49775	-0.3111	0.14757	0.66022	-1.3176	3724.2	42.435	3.9529	63.828	-27.553	60.401	67.329	23.559	-4.117	-4.4856	0.89283	-2.0604	29.856	-5.2723
79.241	7.3846	72.5	-3.5382	0.24404	-3.2337	-0.4916	-0.29806	0.15938	0.66022	-1.3176	3723.7	42.456	3.9332	63.785	-27.61	60.36	67.329	23.559	-4.117	-4.4856	0.89283	-2.0604	29.856	-5.2723
79.164	7.3411	72.481	-3.5407	0.24258	-3.2329	-0.48578	-0.28476	0.17169	0.66022	-1.3176	3723.2	42.477	3.9127	63.742	-27.669	60.32	67.329	23.559	-4.117	-4.4856	0.89283	-2.0604	29.856	-5.2723
79.088	7.2962	72.46	-3.5431	0.24119	-3.232	-0.4781	-0.27149	0.18369	0.66022	-1.3176	3722.7	42.496	3.8913	63.699	-27.732	60.28	67.329	23.559	-4.117	-4.4856	0.89283	-2.0604	29.856	-5.2723
79.015	7.2498	72.438	-3.5455	0.23987	-3.2311	-0.46858	-0.25828	0.19537	0.66022	-1.3176	3722.2	42.514	3.8692	63.656	-27.798	60.24	67.329	23.559	-4.117	-4.4856	0.89283	-2.0604	29.856	-5.2723
78.943	7.2021	72.415	-3.5478	0.23861	-3.23	-0.45728	-0.24515	0.20673	0.66022	-1.3176	3721.7	42.53	3.8462	63.614	-27.867	60.201	67.329	23.559	-4.117	-4.4856	0.89283	-2.0604	29.856	-5.2723
78.873	7.1531	72.391	-3.55	0.23742	-3.229	-0.44424	-0.23213	0.21777	0.66022	-1.3176	3721.2	42.546	3.8226	63.572	-27.94	60.161	67.329	23.559	-4.117	-4.4856	0.89283	-2.0604	29.856	-5.2723
78.805	7.1029	72.365	-3.5522	0.23629	-3.2279	-0.42952	-0.21923	0.22847	0.66022	-1.3176	3720.7	42.561	3.7982	63.53	-28.015	60.122	67.329	23.559	-4.117	-4.4856	0.89283	-2.0604	29.856	-5.2723
78.739	7.0516	72.338	-3.5543	0.23523	-3.2267	-0.41315	-0.20648	0.23883	0.66022	-1.3176	3720.2	42.574	3.7732	63.488	-28.094	60.083	67.329	23.559	-4.117	-4.4856	0.89283	-2.0604	29.856	-5.2723
78.674	6.9992	72.309	-3.5563	0.23422	-3.2255	-0.3952	-0.1939	0.24886	0.66022	-1.3176	3719.7	42.586	3.7476	63.447	-28.175	60.044	67.329	23.559	-4.117	-4.4856	0.89283	-2.0604	29.856	-5.2723
78.611	6.9458	72.279	-3.5583	0.23329	-3.2242	-0.37574	-0.1815	0.25853	0.66022	-1.3176	3719.2	42.597	3.7214	63.405	-28.26	60.005	67.329	23.559	-4.117	-4.4856	0.89283	-2.0604	29.856	-5.2723
78.55	6.8916	72.248	-3.5601	0.23241	-3.2229	-0.35481	-0.16931	0.26785	0.66022	-1.3176	3718.7	42.607	3.6947	63.364	-28.347	59.967	67.329	23.559	-4.117	-4.4856	0.89283	-2.0604	29.856	-5.2723
78.491	6.8366	72.216	-3.5618	0.23159	-3.2215	-0.33249	-0.15734	0.27682	0.66022	-1.3176	3718.1	42.616	3.6675	63.323	-28.438	59.929	67.329	23.559	-4.117	-4.4856	0.89283	-2.0604	29.856	-5.2723
78.433	6.7808	72.182	-3.5634	0.23084	-3.2201	-0.30883	-0.14561	0.28541	0.66022	-1.3176	3717.6	42.624	3.6399	63.282	-28.531	59.891	67.329	23.559	-4.117	-4.4856	0.89283	-2.0604	29.856	-5.2723
78.377	6.7245	72.147	-3.5649	0.23014	-3.2187	-0.28393	-0.13413	0.29364	0.66022	-1.3176	3717.1	42.63	3.612	63.242	-28.627	59.853	67.329	23.559	-4.117	-4.4856	0.89283	-2.0604	29.856	-5.2723
78.322	6.6677	72.111	-3.5663	0.22949	-3.2172	-0.25784	-0.12291	0.30149	0.66022	-1.3176	3716.6	42.636	3.5837	63.202	-28.726	59.815	67.329	23.559	-4.117	-4.4856	0.89283	-2.0604	29.856	-5.2723
78.27	6.6104	72.074	-3.5675	0.22891	-3.2157	-0.23064	-0.11198	0.30896	0.66022	-1.3176	3716.1	42.64	3.5551	63.162	-28.828	59.778	67.329	23.559	-4.117	-4.4856	0.89283	-2.0604	29.856	-5.2723
78.218	6.5528	72.036	-3.5686	0.22837	-3.2141	-0.2024	-0.10134	0.31605	0.66022	-1.3176	3715.6	42.644	3.5263	63.122	-28.932	59.741	67.329	23.559	-4.117	-4.4856	0.89283	-2.0604	29.856	-5.2723
78.169	6.495	71.997	-3.5695	0.22789	-3.2125	-0.17321	-0.091011	0.32274	0.66022	-1.3176	3715.1	42.646	3.4974	63.083	-29.039	59.704	67.329	23.559	-4.117	-4.4856	0.89283	-2.0604	29.856	-5.2723
78.121	6.437	71.956	-3.5703	0.22746	-3.2109	-0.14315	-0.080993	0.32903	0.66022	-1.3176	3714.6	42.648	3.4683	63.043	-29.149	59.667	67.329	23.559	-4.117	-4.4856	0.89283	-2.0604	29.856	-5.2723
78.074	6.3791	71.914	-3.5709	0.22708	-3.2092	-0.11229	-0.0713	0.33493	0.66022	-1.3176	3714.1	42.648	3.4391	63.004	-29.261	59.631	67.329	23.559	-4.117	-4.4856	0.89283	-2.0604	29.856	-5.2723
78.029	6.3212	71.872	-3.5714	0.22675	-3.2075	-0.080718	-0.061941	0.34042	0.66022	-1.3176	3713.6	42.648	3.41	62.966	-29.376	59.594	67.329	23.559	-4.117	-4.4856	0.89283	-2.0604	29.856	-5.2723
77.985	6.2634	71.828	-3.5717	0.22646	-3.2058	-0.048519	-0.052922	0.3455	0.66022	-1.3176	3713.1	42.647	3.3809	62.927	-29.494	59.558	67.329	23.559	-4.117	-4.4856	0.89283	-2.0604	29.856	-5.2723
77.943	6.206	71.784	-3.5719	0.22622	-3.2041	-0.015775	-0.044251	0.35017	0.66022	-1.3176	3712.6	42.644	3.3519	62.889	-29.613	59.523	67.329	23.559	-4.117	-4.4856	0.89283	-2.0604	29.856	-5.2723
77.902	6.1489	71.738	-3.5719	0.22602	-3.2023	0.01743	-0.035934	0.35442	0.66022	-1.3176	3712.1	42.641	3.323	62.851	-29.735	59.487	67.329	23.559	-4.117	-4.4856	0.89283	-2.0604	29.856	-5.2723
77.863	6.0922	71.692	-3.5717	0.22586	-3.2005	0.051011	-0.027974	0.35825	0.66022	-1.3176	3711.6	42.637	3.2943	62.813	-29.86	59.452	67.329	23.559	-4.117	-4.4856	0.89283	-2.0604	29.856	-5.2723
77.824	6.0362	71.644	-3.5714	0.22574	-3.1987	0.084883	-0.020376	0.36167	0.66022	-1.3176	3711.1	42.632	3.2659	62.776	-29.986	59.417	67.329	23.559	-4.117	-4.4856	0.89283	-2.0604	29.856	-5.2723
77.788	5.9808	71.596	-3.5709	0.22566	-3.1969	0.11896	-0.013143	0.36466	0.66022	-1.3176	3710.6	42.627	3.2379	62.738	-30.115	59.382	67.329	23.559	-4.117	-4.4856	0.89283	-2.0604	29.856	-5.2723
77.752	5.9262	71.547	-3.5702	0.22561	-3.1951	0.15317	-0.006276	0.36723	0.66022	-1.3176	3710.1	42.62	3.2101	62.701	-30.246	59.347	67.329	23.559	-4.117	-4.4856	0.89283	-2.0604	29.856	-5.2723
77.717	5.8724	71.497	-3.5693	0.22559	-3.1932	0.18741	0.00022262	0.36937	0.66022	-1.3176	3709.6	42.613	3.1829	62.665	-30.379	59.313	67.329	23.559	-4.117	-4.4856	0.89283	-2.0604	29.856	-5.2723
77.684	5.8196	71.447	-3.5683	0.22561	-3.1914	0.22161	0.0063529	0.37109	0.66022	-1.3176	3709.0	42.605	3.156	62.628	-30.514	59.279	67.329	23.559	-4.117	-4.4856	0.89283	-2.0604	29.856	-5.2723
77.652	5.7678	71.396	-3.5671	0.22565	-3.1895	0.25568	0.012115	0.37239	0.66022	-1.3176	3708.5	42.596	3.1298	62.592	-30.651	59.245	67.329	23.559	-4.117	-4.4856	0.89283	-2.0604	29.856	-5.2723
77.621	5.7172	71.344	-3.5658	0.22573	-3.1877	0.28955	0.017511	0.37326	0.66022	-1.3176	3708.0	42.587	3.104	62.556	-30.79	59.212	67.329	23.559	-4.117	-4.4856	0.89283	-2.0604	29.856	-5.2723
77.591	5.6678	71.291	-3.5642	0.22583	-3.1858	0.32313	0.022541	0.37372	0.66022	-1.3176	3707.5	42.577	3.079	62.52	-30.93	59.178	67.329	23.559	-4.117	-4.4856	0.89283	-2.0604	29.856	-5.2723
77.562	5.6197	71.238	-3.5625	0.22595	-3.1839	0.35634	0.027209	0.37375	0.66022	-1.3176	3707.0	42.567	3.0545	62.485	-31.072	59.145	67.329	23.559	-4.117	-4.4856	0.89283	-2.0604	29.856	-5.2723
77.534	5.573	71.185	-3.5607	0.2261	-3.1821	0.38912	0.031518	0.37338	0.66022	-1.3176	3706.5	42.556	3.0309	62.45	-31.216	59.112	67.329	23.559	-4.117	-4.4856	0.89283	-2.0604	29.856	-5.2723
77.506	5.5279	71.131	-3.5586	0.22627	-3.1802	0.42138	0.035471	0.37259	0.66022	-1.3176	3706.0	42.544	3.0079	62.415	-31.362	59.08	67.329	23.559	-4.117	-4.4856	0.89283	-2.0604	29.856	-5.2723
77.48	5.4842	71.076	-3.5564	0.22646	-3.1783	0.45305	0.039074	0.37141	0.66022	-1.3176	3705.5	42.532	2.9858	62.38	-31.509	59.048	67.329	23.559	-4.117	-4.4856	0.89283	-2.0604	29.856	-5.2723
77.454	5.4423	71.022	-3.5541	0.22666	-3.1765	0.48407	0.042331	0.36982	0.66022	-1.3176	3705.0	42.519	2.9646	62.346	-31.657	59.015	67.329	23.559	-4.117	-4.4856	0.89283	-2.0604	29.856	-5.2723
77.429	5.402	70.966	-3.5516	0.22688	-3.1746	0.51435	0.045247	0.36784	0.66022	-1.3176	3704.5	42.506	2.9443	62.312	-31.807	58.984	67.329	23.559	-4.117	-4.4856	0.89283	-2.0604	29.856	-5.2723
77.405	5.3636	70.911	-3.549	0.22711	-3.1728	0.54384	0.047829	0.36548	0.66022	-1.3176	3704.0	42.493	2.9249	62.278	-31.958	58.952	67.329	23.559	-4.117	-4.4856	0.89283	-2.0604	29.856	-5.2723
77.382	5.327	70.855	-3.5462	0.22736	-3.171	0.57247	0.050084	0.36274	0.66022	-1.3176	3703.5	42.479	2.9065	62.244	-32.11	58.921	67.329	23.559	-4.117	-4.4856	0.89283	-2.0604	29.856	-5.2723
77.359	5.2923	70.799	-3.5432	0.22761	-3.1692	0.60018	0.052017	0.35964	0.66022	-1.3176	3703.0	42.465	2.8891	62.211	-32.264	58.889	67.329	23.559	-4.117	-4.4856	0.89283	-2.0604	29.856	-5.2723
77.337	5.2597	70.743	-3.5402	0.22788	-3.1674	0.62691	0.053637	0.35618	0.66022	-1.3176	3702.5	42.45	2.8728	62.178	-32.418	58.859	67.329	23.559	-4.117	-4.4856	0.89283	-2.0604	29.856	-5.2723
77.315	5.2291	70.687	-3.537	0.22815	-3.1656	0.6526	0.054951	0.35237	0.66022	-1.3176	3702.0	42.436	2.8576	62.145	-32.574	58.828	67.329	23.559	-4.117	-4.4856	0.89283	-2.0604	29.856	-5.2723
77.294	5.2006	70.63	-3.5336	0.22842	-3.1639	0.6772	0.055968	0.34823	0.66022	-1.3176	3701.5	42.421	2.8435	62.112	-32.73	58.798	67.329	23.559	-4.117	-4.4856	0.89283	-2.0604	29.856	-5.2723
77.273	5.1742	70.574	-3.5302	0.22871	-3.1621	0.70066	0.056695	0.34376	0.66022	-1.3176	3700.9	42.406	2.8306	62.08	-32.887	58.767	67.329	23.559	-4.117	-4.4856	0.89283	-2.0604	29.856	-5.2723
77.252	5.1501	70.518	-3.5266	0.22899	-3.1604	0.72292	0.057142	0.33899	0.66022	-1.3176	3700.4	42.391	2.8188	62.048	-33.045	58.737	67.329	23.559	-4.117	-4.4856	0.89283	-2.0604	29.856	-5.2723
77.232	5.1283	70.462	-3.523	0.22928	-3.1587	0.74395	0.057317	0.33392	0.66022	-1.3176	3699.9	42.375	2.8083	62.016	-33.203	58.708	67.329	23.559	-4.117	-4.4856	0.89283	-2.0604	29.856	-5.2723
77.212	5.1087	70.406	-3.5192	0.22956	-3.1571	0.76369	0.057229	0.32857	0.66022	-1.3176	3699.4	42.36	2.799	61.984	-33.362	58.678	67.329	23.559	-4.117	-4.4856	0.89283	-2.0604	29.856	-5.2723
77.193	5.0914	70.35	-3.5153	0.22985	-3.1555	0.78212	0.056888	0.32295	0.66022	-1.3176	3698.9	42.345	2.7909	61.953	-33.521	58.649	67.329	23.559	-4.117	-4.4856	0.89283	-2.0604	29.856	-5.2723
77.173	5.0766	70.294	-3.5114	0.23013	-3.1539	0.79919	0.056302	0.31709	0.66022	-1.3176	3698.4	42.329	2.7842	61.922	-33.681	58.62	67.329	23.559	-4.117	-4.4856	0.89283	-2.0604	29.856	-5.2723
77.153	5.0641	70.239	-3.5074	0.23041	-3.1523	0.81486	0.055483	0.31099	0.66022	-1.3176	3697.9	42.314	2.7787	61.891	-33.841	58.591	67.329	23.559	-4.117	-4.4856	0.89283	-2.0604	29.856	-5.2723
77.134	5.054	70.184	-3.5032	0.23069	-3.1508	0.8291	0.054439	0.30467	0.66022	-1.3176	3697.4	42.299	2.7746	61.86	-34.001	58.562	67.329	23.559	-4.117	-4.4856	0.89283	-2.0604	29.856	-5.2723
77.115	5.0464	70.129	-3.4991	0.23096	-3.1492	0.8419	0.053181	0.29816	0.66022	-1.3176	3696.9	42.284	2.7718	61.83	-34.161	58.534	67.329	23.559	-4.117	-4.4856	0.89283	-2.0604	29.856	-5.2723
77.095	5.0412	70.075	-3.4948	0.23122	-3.1478	0.85321	0.051718	0.29146	0.66022	-1.3176	3696.4	42.269	2.7703	61.799	-34.321	58.506	67.329	23.559	-4.117	-4.4856	0.89283	-2.0604	29.856	-5.2723
77.076	5.0385	70.021	-3.4905	0.23147	-3.1463	0.86302	0.050061	0.28461	0.66022	-1.3176	3695.9	42.254	2.7701	61.769	-34.481	58.478	67.329	23.559	-4.117	-4.4856	0.89283	-2.0604	29.856	-5.2723
77.056	5.0382	69.968	-3.4862	0.23172	-3.1449	0.8713	0.048219	0.27761	0.66022	-1.3176	3695.4	42.24	2.7713	61.74	-34.641	58.45	67.329	23.559	-4.117	-4.4856	0.89283	-2.0604	29.856	-5.2723
77.036	5.0405	69.915	-3.4818	0.23195	-3.1436	0.87803	0.046202	0.27049	0.66022	-1.3176	3694.9	42.226	2.7739	61.71	-34.8	58.422	67.329	23.559	-4.117	-4.4856	0.89283	-2.0604	29.856	-5.2723
77.016	5.0452	69.863	-3.4774	0.23218	-3.1422	0.88321	0.044022	0.26328	0.66022	-1.3176	3694.4	42.212	2.7778	61.681	-34.959	58.395	67.329	23.559	-4.117	-4.4856	0.89283	-2.0604	29.856	-5.2723
76.995	5.0523	69.812	-3.473	0.23239	-3.1409	0.88682	0.041687	0.25598	0.66022	-1.3176	3693.8	42.199	2.783	61.651	-35.118	58.368	67.329	23.559	-4.117	-4.4856	0.89283	-2.0604	29.856	-5.2723
76.974	5.0619	69.761	-3.4686	0.2326	-3.1397	0.88884	0.039208	0.24862	0.66022	-1.3176	3693.3	42.186	2.7896	61.622	-35.276	58.341	67.329	23.559	-4.117	-4.4856	0.89283	-2.0604	29.856	-5.2723
76.953	5.0739	69.711	-3.4641	0.23279	-3.1384	0.88889	0.036647	0.24135	0.66022	-1.3176	3692.8	42.173	2.7976	61.593	-35.433	58.314	67.329	23.559	-4.117	-4.4856	0.89283	-2.0604	29.856	-5.2723
76.932	5.0884	69.662	-3.4597	0.23296	-3.1372	0.88308	0.03453	0.23551	0.66022	-1.3176	3692.3	42.161	2.8069	61.565	-35.589	58.287	67.329	23.559	-4.117	-4.4856	0.89283	-2.0604	29.856	-5.2723
76.909	5.1053	69.613	-3.4553	0.23313	-3.1361	0.87567	0.032307	0.22965	0.66022	-1.3176	3691.8	42.149	2.8175	61.536	-35.745	58.261	67.329	23.559	-4.117	-4.4856	0.89283	-2.0604	29.856	-5.2723
76.887	5.1245	69.566	-3.4509	0.23329	-3.1349	0.86669	0.029986	0.2238	0.66022	-1.3176	3691.3	42.138	2.8294	61.508	-35.899	58.234	67.329	23.559	-4.117	-4.4856	0.89283	-2.0604	29.856	-5.2723
76.863	5.1461	69.52	-3.4466	0.23343	-3.1338	0.85616	0.027576	0.21797	0.66022	-1.3176	3690.8	42.128	2.8426	61.48	-36.052	58.208	67.329	23.559	-4.117	-4.4856	0.89283	-2.0604	29.856	-5.2723
76.839	5.17	69.474	-3.4424	0.23356	-3.1328	0.8441	0.025085	0.2122	0.66022	-1.3176	3690.3	42.118	2.8571	61.452	-36.204	58.182	67.329	23.559	-4.117	-4.4856	0.89283	-2.0604	29.856	-5.2723
76.815	5.196	69.43	-3.4382	0.23368	-3.1317	0.83053	0.022519	0.20649	0.66022	-1.3176	3689.8	42.109	2.8729	61.425	-36.355	58.157	67.329	23.559	-4.117	-4.4856	0.89283	-2.0604	29.856	-5.2723
76.789	5.2243	69.386	-3.4341	0.23379	-3.1307	0.8155	0.019886	0.20087	0.66022	-1.3176	3689.3	42.101	2.8898	61.397	-36.504	58.131	67.329	23.559	-4.117	-4.4856	0.89283	-2.0604	29.856	-5.2723
76.763	5.2546	69.344	-3.43	0.23388	-3.1297	0.79902	0.017195	0.19536	0.66022	-1.3176	3688.8	42.093	2.9079	61.37	-36.651	58.106	67.329	23.559	-4.117	-4.4856	0.89283	-2.0604	29.856	-5.2723
76.736	5.2869	69.303	-3.4261	0.23396	-3.1287	0.78113	0.01445	0.18999	0.66022	-1.3176	3688.3	42.086	2.9271	61.343	-36.797	58.08	67.329	23.559	-4.117	-4.4856	0.89283	-2.0604	29.856	-5.2723
76.709	5.3212	69.263	-3.4222	0.23402	-3.1278	0.76187	0.01166	0.18476	0.66022	-1.3176	3687.8	42.08	2.9474	61.316	-36.941	58.055	67.329	23.559	-4.117	-4.4856	0.89283	-2.0604	29.856	-5.2723
76.68	5.3574	69.224	-3.4185	0.23408	-3.1269	0.74127	0.0088312	0.17971	0.66022	-1.3176	3687.2	42.075	2.9687	61.289	-37.082	58.03	67.329	23.559	-4.117	-4.4856	0.89283	-2.0604	29.856	-5.2723
76.65	5.3953	69.187	-3.4148	0.23411	-3.126	0.71937	0.0059694	0.17484	0.66022	-1.3176	3686.7	42.07	2.9911	61.262	-37.222	58.005	67.329	23.559	-4.117	-4.4856	0.89283	-2.0604	29.856	-5.2723
76.62	5.435	69.151	-3.4113	0.23414	-3.1252	0.69621	0.0030811	0.17019	0.66022	-1.3176	3686.2	42.067	3.0144	61.236	-37.36	57.981	67.329	23.559	-4.117	-4.4856	0.89283	-2.0604	29.856	-5.2723
76.588	5.4762	69.116	-3.4078	0.23414	-3.1243	0.67182	0.00017227	0.16576	0.66022	-1.3176	3685.7	42.064	3.0386	61.209	-37.495	57.956	67.329	23.559	-4.117	-4.4856	0.89283	-2.0604	29.856	-5.2723
76.556	5.519	69.082	-3.4045	0.23414	-3.1235	0.64626	-0.0027514	0.16158	0.66022	-1.3176	3685.2	42.062	3.0637	61.183	-37.628	57.932	67.329	23.559	-4.117	-4.4856	0.89283	-2.0604	29.856	-5.2723
76.522	5.5632	69.05	-3.4014	0.23412	-3.1227	0.61957	-0.0056842	0.15766	0.66022	-1.3176	3684.7	42.061	3.0895	61.157	-37.758	57.907	67.329	23.559	-4.117	-4.4856	0.89283	-2.0604	29.856	-5.2723
76.488	5.6087	69.019	-3.3984	0.23408	-3.1219	0.59179	-0.008621	0.15402	0.66022	-1.3176	3684.2	42.062	3.1162	61.131	-37.886	57.883	67.329	23.559	-4.117	-4.4856	0.89283	-2.0604	29.856	-5.2723
76.452	5.6554	68.989	-3.3955	0.23403	-3.1212	0.56297	-0.011556	0.15068	0.66022	-1.3176	3683.7	42.063	3.1435	61.105	-38.011	57.859	67.329	23.559	-4.117	-4.4856	0.89283	-2.0604	29.856	-5.2723
76.415	5.7033	68.961	-3.3927	0.23396	-3.1204	0.53316	-0.014485	0.14765	0.66022	-1.3176	3683.2	42.065	3.1714	61.079	-38.133	57.835	67.329	23.559	-4.117	-4.4856	0.89283	-2.0604	29.856	-5.2723
76.377	5.7521	68.934	-3.3901	0.23389	-3.1197	0.5024	-0.017403	0.14493	0.66022	-1.3176	3682.7	42.068	3.2	61.053	-38.252	57.811	67.329	23.559	-4.117	-4.4856	0.89283	-2.0604	29.856	-5.2723
76.338	5.8018	68.909	-3.3877	0.23379	-3.119	0.47076	-0.020305	0.14256	0.66022	-1.3176	3682.2	42.072	3.229	61.028	-38.367	57.788	67.329	23.559	-4.117	-4.4856	0.89283	-2.0604	29.856	-5.2723
76.298	5.8523	68.885	-3.3854	0.23368	-3.1183	0.43828	-0.023187	0.14053	0.66022	-1.3176	3681.7	42.077	3.2585	61.002	-38.48	57.764	67.329	23.559	-4.117	-4.4856	0.89283	-2.0604	29.856	-5.2723
76.256	5.9034	68.863	-3.3833	0.23356	-3.1176	0.40501	-0.026044	0.13886	0.66022	-1.3176	3681.1	42.083	3.2884	60.977	-38.588	57.74	67.329	23.559	-4.117	-4.4856	0.89283	-2.0604	29.856	-5.2723
76.213	5.9551	68.842	-3.3814	0.23342	-3.1169	0.37102	-0.028873	0.13757	0.66022	-1.3176	3680.6	42.091	3.3185	60.952	-38.694	57.717	67.329	23.559	-4.117	-4.4856	0.89283	-2.0604	29.856	-5.2723
76.169	6.0072	68.822	-3.3796	0.23327	-3.1162	0.33635	-0.031669	0.13664	0.66022	-1.3176	3680.1	42.099	3.349	60.926	-38.795	57.693	67.329	23.559	-4.117	-4.4856	0.89283	-2.0604	29.856	-5.2723
76.124	6.0595	68.804	-3.378	0.23311	-3.1155	0.30106	-0.034429	0.13611	0.66022	-1.3176	3679.6	42.109	3.3796	60.901	-38.893	57.67	67.329	23.559	-4.117	-4.4856	0.89283	-2.0604	29.856	-5.2723
76.078	6.112	68.787	-3.3766	0.23293	-3.1148	0.26522	-0.03715	0.13597	0.66022	-1.3176	3679.1	42.119	3.4103	60.876	-38.987	57.646	67.329	23.559	-4.117	-4.4856	0.89283	-2.0604	29.856	-5.2723
76.03	6.1645	68.772	-3.3754	0.23273	-3.1141	0.22888	-0.039827	0.13622	0.66022	-1.3176	3678.6	42.131	3.4411	60.851	-39.076	57.623	67.329	23.559	-4.117	-4.4856	0.89283	-2.0604	29.856	-5.2723
75.981	6.2169	68.759	-3.3743	0.23253	-3.1135	0.1921	-0.042458	0.13688	0.66022	-1.3176	3678.1	42.143	3.4718	60.826	-39.162	57.6	67.329	23.559	-4.117	-4.4856	0.89283	-2.0604	29.856	-5.2723
75.931	6.269	68.747	-3.3734	0.23231	-3.1128	0.15496	-0.04504	0.13794	0.66022	-1.3176	3677.6	42.157	3.5024	60.801	-39.242	57.577	67.329	23.559	-4.117	-4.4856	0.89283	-2.0604	29.856	-5.2723
75.88	6.3208	68.736	-3.3728	0.23208	-3.1121	0.1175	-0.04757	0.13941	0.66022	-1.3176	3677.1	42.172	3.5328	60.776	-39.319	57.554	67.329	23.559	-4.117	-4.4856	0.89283	-2.0604	29.856	-5.2723
75.827	6.3721	68.727	-3.3723	0.23183	-3.1114	0.079798	-0.050046	0.14129	0.66022	-1.3176	3676.6	42.188	3.5629	60.751	-39.391	57.531	67.329	23.559	-4.117	-4.4856	0.89283	-2.0604	29.856	-5.2723
75.773	6.4227	68.719	-3.372	0.23158	-3.1107	0.04192	-0.052465	0.14357	0.66022	-1.3176	3676.1	42.205	3.5927	60.727	-39.458	57.508	67.329	23.559	-4.117	-4.4856	0.89283	-2.0604	29.856	-5.2723
75.718	6.4725	68.713	-3.3719	0.23131	-3.1099	0.0039329	-0.054826	0.14626	0.66022	-1.3176	3675.6	42.223	3.6221	60.702	-39.52	57.485	67.329	23.559	-4.117	-4.4856	0.89283	-2.0604	29.856	-5.2723
75.662	6.5214	68.708	-3.3719	0.23103	-3.1092	-0.034094	-0.057126	0.14936	0.66022	-1.3176	3675.1	42.242	3.651	60.677	-39.577	57.462	67.329	23.559	-4.117	-4.4856	0.89283	-2.0604	29.856	-5.2723
75.604	6.5692	68.704	-3.3722	0.23074	-3.1084	-0.072091	-0.059364	0.15286	0.66022	-1.3176	3674.6	42.263	3.6793	60.652	-39.629	57.439	67.329	23.559	-4.117	-4.4856	0.89283	-2.0604	29.856	-5.2723
75.545	6.6159	68.702	-3.3727	0.23044	-3.1077	-0.10998	-0.061539	0.15675	0.66022	-1.3176	3674.0	42.284	3.707	60.628	-39.676	57.416	67.329	23.559	-4.117	-4.4856	0.89283	-2.0604	29.856	-5.2723
75.486	6.6611	68.701	-3.3733	0.23012	-3.1069	-0.1477	-0.06365	0.16103	0.66022	-1.3176	3673.5	42.306	3.7339	60.603	-39.718	57.393	67.329	23.559	-4.117	-4.4856	0.89283	-2.0604	29.856	-5.2723
75.425	6.705	68.702	-3.3741	0.2298	-3.1061	-0.18517	-0.065696	0.1657	0.66022	-1.3176	3673.0	42.329	3.76	60.578	-39.754	57.37	67.329	23.559	-4.117	-4.4856	0.89283	-2.0604	29.856	-5.2723
75.363	6.7471	68.704	-3.3751	0.22947	-3.1052	-0.22231	-0.067677	0.17074	0.66022	-1.3176	3672.5	42.354	3.7853	60.553	-39.784	57.347	67.329	23.559	-4.117	-4.4856	0.89283	-2.0604	29.856	-5.2723
75.299	6.7876	68.707	-3.3764	0.22912	-3.1043	-0.25904	-0.069592	0.17614	0.66022	-1.3176	3672.0	42.379	3.8096	60.529	-39.81	57.324	67.329	23.559	-4.117	-4.4856	0.89283	-2.0604	29.856	-5.2723
75.235	6.8261	68.712	-3.3777	0.22877	-3.1035	-0.29529	-0.071442	0.1819	0.66022	-1.3176	3671.5	42.405	3.8328	60.504	-39.829	57.301	67.329	23.559	-4.117	-4.4856	0.89283	-2.0604	29.856	-5.2723
75.17	6.8627	68.718	-3.3793	0.22841	-3.1025	-0.33098	-0.073228	0.18801	0.66022	-1.3176	3671.0	42.432	3.8549	60.479	-39.843	57.278	67.329	23.559	-4.117	-4.4856	0.89283	-2.0604	29.856	-5.2723
75.104	6.8971	68.725	-3.381	0.22804	-3.1016	-0.36602	-0.074951	0.19446	0.66022	-1.3176	3670.5	42.46	3.8758	60.455	-39.851	57.255	67.329	23.559	-4.117	-4.4856	0.89283	-2.0604	29.856	-5.2723
75.037	6.9291	68.733	-3.383	0.22766	-3.1006	-0.40033	-0.076612	0.20122	0.66022	-1.3176	3670.0	42.489	3.8955	60.43	-39.854	57.232	67.329	23.559	-4.117	-4.4856	0.89283	-2.0604	29.856	-5.2723
74.969	6.9588	68.742	-3.3851	0.22727	-3.0996	-0.43851	-0.077622	0.21009	0.66022	-1.3176	3669.5	42.519	3.9138	60.405	-39.851	57.209	67.329	23.559	-4.117	-4.4856	0.89283	-2.0604	29.856	-5.2723
74.9	6.9861	68.752	-3.3873	0.22688	-3.0985	-0.4781	-0.078283	0.22019	0.66022	-1.3176	3669.0	42.55	3.9308	60.38	-39.842	57.186	67.329	23.559	-4.117	-4.4856	0.89283	-2.0604	29.856	-5.2723
74.83	7.0107	68.764	-3.3898	0.22649	-3.0974	-0.51702	-0.078849	0.23077	0.66022	-1.3176	3668.5	42.581	3.9463	60.356	-39.827	57.163	67.329	23.559	-4.117	-4.4856	0.89283	-2.0604	29.856	-5.2723
74.759	7.0325	68.777	-3.3925	0.22609	-3.0962	-0.55518	-0.079327	0.24184	0.66022	-1.3176	3668.0	42.613	3.9602	60.331	-39.806	57.14	67.329	23.559	-4.117	-4.4856	0.89283	-2.0604	29.856	-5.2723
74.688	7.0514	68.79	-3.3954	0.2257	-3.0949	-0.59245	-0.079724	0.25337	0.66022	-1.3176	3667.5	42.646	3.9725	60.306	-39.78	57.117	67.329	23.559	-4.117	-4.4856	0.89283	-2.0604	29.856	-5.2723
74.616	7.0674	68.805	-3.3984	0.2253	-3.0936	-0.62874	-0.080047	0.26536	0.66022	-1.3176	3667.0	42.68	3.9832	60.281	-39.749	57.094	67.329	23.559	-4.117	-4.4856	0.89283	-2.0604	29.856	-5.2723
74.543	7.0801	68.82	-3.4017	0.2249	-3.0923	-0.66393	-0.080306	0.2778	0.66022	-1.3176	3666.5	42.714	3.992	60.256	-39.712	57.07	67.329	23.559	-4.117	-4.4856	0.89283	-2.0604	29.856	-5.2723
74.47	7.0896	68.837	-3.4051	0.22449	-3.0909	-0.69791	-0.080511	0.29068	0.66022	-1.3176	3666.0	42.749	3.999	60.232	-39.669	57.047	67.329	23.559	-4.117	-4.4856	0.89283	-2.0604	29.856	-5.2723
74.396	7.0957	68.854	-3.4086	0.22409	-3.0894	-0.73051	-0.08067	0.30434	0.66022	-1.3176	3665.5	42.785	4.0041	60.207	-39.621	57.024	67.329	23.559	-4.117	-4.4856	0.89283	-2.0604	29.856	-5.2723
74.322	7.0982	68.872	-3.4124	0.22369	-3.0878	-0.76169	-0.080803	0.31832	0.66022	-1.3176	3665.0	42.821	4.0072	60.182	-39.568	57.001	67.329	23.559	-4.117	-4.4856	0.89283	-2.0604	29.856	-5.2723
74.247	7.0971	68.891	-3.4163	0.22328	-3.0862	-0.79132	-0.080921	0.33251	0.66022	-1.3176	3664.5	42.857	4.0082	60.157	-39.51	56.978	67.329	23.559	-4.117	-4.4856	0.89283	-2.0604	29.856	-5.2723
74.172	7.0923	68.911	-3.4203	0.22288	-3.0845	-0.81929	-0.081034	0.34689	0.66022	-1.3176	3663.9	42.894	4.0071	60.132	-39.447	56.955	67.329	23.559	-4.117	-4.4856	0.89283	-2.0604	29.856	-5.2723
74.096	7.0835	68.931	-3.4245	0.22247	-3.0827	-0.84547	-0.081151	0.36145	0.66022	-1.3176	3663.4	42.932	4.0039	60.107	-39.379	56.932	67.329	23.559	-4.117	-4.4856	0.89283	-2.0604	29.856	-5.2723
74.021	7.0708	68.952	-3.4287	0.22207	-3.0809	-0.86973	-0.081282	0.37632	0.66022	-1.3176	3662.9	42.97	3.9983	60.082	-39.307	56.909	67.329	23.559	-4.117	-4.4856	0.89283	-2.0604	29.856	-5.2723
73.945	7.0541	68.973	-3.4331	0.22166	-3.079	-0.8919	-0.08144	0.39185	0.66022	-1.3176	3662.4	43.008	3.9905	60.058	-39.23	56.886	67.329	23.559	-4.117	-4.4856	0.89283	-2.0604	29.856	-5.2723
73.869	7.0331	68.995	-3.4377	0.22125	-3.077	-0.9119	-0.081649	0.4077	0.66022	-1.3176	3661.9	43.046	3.9803	60.033	-39.149	56.862	67.329	23.559	-4.117	-4.4856	0.89283	-2.0604	29.856	-5.2723
73.793	7.0079	69.017	-3.4423	0.22084	-3.0749	-0.92961	-0.081925	0.42384	0.66022	-1.3176	3661.4	43.085	3.9676	60.008	-39.063	56.839	67.329	23.559	-4.117	-4.4856	0.89283	-2.0604	29.856	-5.2723
73.717	6.9784	69.039	-3.4469	0.22043	-3.0727	-0.9449	-0.082286	0.44026	0.66022	-1.3176	3660.9	43.123	3.9525	59.983	-38.974	56.816	67.329	23.559	-4.117	-4.4856	0.89283	-2.0604	29.856	-5.2723
73.641	6.9445	69.062	-3.4517	0.22002	-3.0705	-0.95767	-0.082749	0.45693	0.66022	-1.3176	3660.4	43.162	3.9349	59.958	-38.881	56.793	67.329	23.559	-4.117	-4.4856	0.89283	-2.0604	29.856	-5.2723
73.566	6.9061	69.085	-3.4565	0.21961	-3.0681	-0.96778	-0.083331	0.47384	0.66022	-1.3176	3659.9	43.201	3.9148	59.933	-38.784	56.77	67.329	23.559	-4.117	-4.4856	0.89283	-2.0604	29.856	-5.2723
73.49	6.8632	69.108	-3.4614	0.21919	-3.0657	-0.97513	-0.084051	0.49096	0.66022	-1.3176	3659.4	43.24	3.892	59.908	-38.684	56.746	67.329	23.559	-4.117	-4.4856	0.89283	-2.0604	29.856	-5.2723
73.415	6.8156	69.13	-3.4663	0.21876	-3.0632	-0.97961	-0.084929	0.50826	0.66022	-1.3176	3658.9	43.278	3.8666	59.883	-38.581	56.723	67.329	23.559	-4.117	-4.4856	0.89283	-2.0604	29.856	-5.2723
73.341	6.7635	69.153	-3.4712	0.21834	-3.0607	-0.9811	-0.085983	0.52573	0.66022	-1.3176	3658.4	43.317	3.8386	59.858	-38.475	56.7	67.329	23.559	-4.117	-4.4856	0.89283	-2.0604	29.856	-5.2723
73.267	6.7066	69.175	-3.4761	0.2179	-3.058	-0.97949	-0.087232	0.54334	0.66022	-1.3176	3657.9	43.355	3.8079	59.833	-38.367	56.677	67.329	23.559	-4.117	-4.4856	0.89283	-2.0604	29.856	-5.2723
73.194	6.6451	69.198	-3.481	0.21747	-3.0552	-0.9747	-0.088696	0.56107	0.66022	-1.3176	3657.4	43.393	3.7745	59.808	-38.256	56.654	67.329	23.559	-4.117	-4.4856	0.89283	-2.0604	29.856	-5.2723
73.121	6.5789	69.22	-3.4858	0.21702	-3.0524	-0.96661	-0.090394	0.57888	0.66022	-1.3176	3656.9	43.43	3.7384	59.783	-38.143	56.631	67.329	23.559	-4.117	-4.4856	0.89283	-2.0604	29.856	-5.2723
73.049	6.5079	69.241	-3.4906	0.21656	-3.0494	-0.94969	-0.092364	0.59684	0.66022	-1.3176	3656.4	43.467	3.6995	59.758	-38.027	56.607	67.329	23.559	-4.117	-4.4856	0.89283	-2.0604	29.856	-5.2723
72.978	6.4322	69.262	-3.4953	0.21609	-3.0464	-0.92668	-0.094697	0.61488	0.66022	-1.3176	3655.9	43.503	3.6579	59.734	-37.91	56.584	67.329	23.559	-4.117	-4.4856	0.89283	-2.0604	29.856	-5.2723
72.908	6.3518	69.282	-3.4999	0.21561	-3.0433	-0.90015	-0.09742	0.6329	0.66022	-1.3176	3655.4	43.539	3.6136	59.709	-37.792	56.561	67.329	23.559	-4.117	-4.4856	0.89283	-2.0604	29.856	-5.2723
72.839	6.2667	69.301	-3.5043	0.21512	-3.0401	-0.87006	-0.10055	0.65087	0.66022	-1.3176	3654.9	43.574	3.5667	59.684	-37.672	56.538	67.329	23.559	-4.117	-4.4856	0.89283	-2.0604	29.856	-5.2723
72.771	6.1769	69.32	-3.5086	0.21461	-3.0368	-0.83843	-0.10401	0.66977	0.66022	-1.3176	3654.4	43.609	3.517	59.659	-37.551	56.515	67.329	23.559	-4.117	-4.4856	0.89283	-2.0604	29.856	-5.2723
72.704	6.0826	69.338	-3.5127	0.21408	-3.0334	-0.8058	-0.10778	0.6898	0.66022	-1.3176	3653.9	43.642	3.4646	59.634	-37.429	56.492	67.329	23.559	-4.117	-4.4856	0.89283	-2.0604	29.856	-5.2723
72.638	5.9837	69.354	-3.5166	0.21353	-3.0299	-0.7696	-0.11199	0.70968	0.66022	-1.3176	3653.4	43.675	3.4097	59.61	-37.306	56.469	67.329	23.559	-4.117	-4.4856	0.89283	-2.0604	29.856	-5.2723
72.574	5.8803	69.37	-3.5204	0.21296	-3.0263	-0.72982	-0.11666	0.72938	0.66022	-1.3176	3653.0	43.707	3.3521	59.585	-37.183	56.446	67.329	23.559	-4.117	-4.4856	0.89283	-2.0604	29.856	-5.2723
72.512	5.7725	69.384	-3.5239	0.21236	-3.0226	-0.68644	-0.12178	0.74886	0.66022	-1.3176	3652.5	43.737	3.2919	59.56	-37.059	56.423	67.329	23.559	-4.117	-4.4856	0.89283	-2.0604	29.856	-5.2723
72.45	5.6603	69.397	-3.5272	0.21174	-3.0188	-0.63946	-0.12739	0.76808	0.66022	-1.3176	3652.0	43.767	3.2292	59.536	-36.935	56.4	67.329	23.559	-4.117	-4.4856	0.89283	-2.0604	29.856	-5.2723
72.391	5.5438	69.409	-3.5303	0.21109	-3.0149	-0.58887	-0.13347	0.787	0.66022	-1.3176	3651.5	43.795	3.164	59.511	-36.812	56.377	67.329	23.559	-4.117	-4.4856	0.89283	-2.0604	29.856	-5.2723
72.333	5.4232	69.419	-3.5331	0.2104	-3.0109	-0.5347	-0.14005	0.80557	0.66022	-1.3176	3651.0	43.822	3.0963	59.487	-36.688	56.354	67.329	23.559	-4.117	-4.4856	0.89283	-2.0604	29.856	-5.2723
72.277	5.2985	69.427	-3.5356	0.20969	-3.0068	-0.47697	-0.14712	0.82376	0.66022	-1.3176	3650.5	43.848	3.0263	59.462	-36.565	56.332	67.329	23.559	-4.117	-4.4856	0.89283	-2.0604	29.856	-5.2723
72.223	5.1699	69.434	-3.5379	0.20893	-3.0027	-0.41573	-0.15469	0.84153	0.66022	-1.3176	3650.0	43.872	2.954	59.438	-36.443	56.309	67.329	23.559	-4.117	-4.4856	0.89283	-2.0604	29.856	-5.2723
72.171	5.0375	69.439	-3.5398	0.20814	-2.9984	-0.35101	-0.16277	0.85883	0.66022	-1.3176	3649.5	43.895	2.8795	59.414	-36.322	56.287	67.329	23.559	-4.117	-4.4856	0.89283	-2.0604	29.856	-5.2723
72.121	4.9015	69.441	-3.5414	0.2073	-2.9941	-0.28289	-0.17135	0.87562	0.66022	-1.3176	3649.0	43.916	2.8028	59.389	-36.201	56.264	67.329	23.559	-4.117	-4.4856	0.89283	-2.0604	29.856	-5.2723
72.073	4.7619	69.442	-3.5426	0.20642	-2.9897	-0.21143	-0.18043	0.89186	0.66022	-1.3176	3648.5	43.935	2.7241	59.365	-36.082	56.242	67.329	23.559	-4.117	-4.4856	0.89283	-2.0604	29.856	-5.2723
72.027	4.6191	69.441	-3.5435	0.2055	-2.9852	-0.13673	-0.19002	0.90749	0.66022	-1.3176	3648.0	43.953	2.6433	59.341	-35.964	56.219	67.329	23.559	-4.117	-4.4856	0.89283	-2.0604	29.856	-5.2723
71.983	4.473	69.438	-3.544	0.20452	-2.9806	-0.058882	-0.20009	0.92248	0.66022	-1.3176	3647.5	43.969	2.5607	59.317	-35.848	56.197	67.329	23.559	-4.117	-4.4856	0.89283	-2.0604	29.856	-5.2723
71.942	4.324	69.432	-3.5441	0.2035	-2.976	0.022007	-0.21066	0.93678	0.66022	-1.3176	3647.0	43.983	2.4764	59.294	-35.733	56.175	67.329	23.559	-4.117	-4.4856	0.89283	-2.0604	29.856	-5.2723
71.904	4.1722	69.424	-3.5438	0.20241	-2.9712	0.10581	-0.2217	0.95035	0.66022	-1.3176	3646.5	43.995	2.3903	59.27	-35.62	56.153	67.329	23.559	-4.117	-4.4856	0.89283	-2.0604	29.856	-5.2723
71.867	4.0178	69.413	-3.543	0.20128	-2.9665	0.1924	-0.2332	0.96313	0.66022	-1.3176	3646.0	44.005	2.3027	59.246	-35.509	56.131	67.329	23.559	-4.117	-4.4856	0.89283	-2.0604	29.856	-5.2723
71.834	3.861	69.4	-3.5418	0.20008	-2.9616	0.28163	-0.24516	0.97509	0.66022	-1.3176	3645.5	44.013	2.2137	59.223	-35.4	56.109	67.329	23.559	-4.117	-4.4856	0.89283	-2.0604	29.856	-5.2723
71.802	3.7021	69.384	-3.5402	0.19883	-2.9567	0.37333	-0.25755	0.98617	0.66022	-1.3176	3645.1	44.019	2.1234	59.2	-35.293	56.088	67.329	23.559	-4.117	-4.4856	0.89283	-2.0604	29.856	-5.2723
71.774	3.5412	69.366	-3.5381	0.19751	-2.9517	0.46735	-0.27036	0.99632	0.66022	-1.3176	3644.6	44.023	2.0319	59.177	-35.188	56.066	67.329	23.559	-4.117	-4.4856	0.89283	-2.0604	29.856	-5.2723
71.748	3.3787	69.345	-3.5355	0.19612	-2.9467	0.56514	-0.28328	1.0057	0.66022	-1.3176	3644.1	44.024	1.9393	59.154	-35.086	56.045	67.329	23.559	-4.117	-4.4856	0.89283	-2.0604	29.856	-5.2723
71.726	3.2147	69.321	-3.5324	0.19467	-2.9417	0.66574	-0.29647	1.0142	0.66022	-1.3176	3643.6	44.023	1.8459	59.131	-34.987	56.024	67.329	23.559	-4.117	-4.4856	0.89283	-2.0604	29.856	-5.2723
71.705	3.0495	69.294	-3.5288	0.19316	-2.9366	0.76809	-0.31006	1.0216	0.66022	-1.3176	3643.1	44.02	1.7517	59.108	-34.89	56.003	67.329	23.559	-4.117	-4.4856	0.89283	-2.0604	29.856	-5.2723
71.688	2.8834	69.265	-3.5248	0.19157	-2.9315	0.87197	-0.32402	1.0279	0.66022	-1.3176	3642.6	44.015	1.6569	59.086	-34.796	55.982	67.329	23.559	-4.117	-4.4856	0.89283	-2.0604	29.856	-5.2723
71.674	2.7167	69.232	-3.5201	0.18992	-2.9263	0.97714	-0.33831	1.033	0.66022	-1.3176	3642.1	44.007	1.5616	59.064	-34.705	55.961	67.329	23.559	-4.117	-4.4856	0.89283	-2.0604	29.856	-5.2723
71.663	2.5495	69.196	-3.515	0.18819	-2.9211	1.0834	-0.35291	1.0369	0.66022	-1.3176	3641.6	43.997	1.4661	59.042	-34.617	55.941	67.329	23.559	-4.117	-4.4856	0.89283	-2.0604	29.856	-5.2723
71.655	2.3822	69.158	-3.5093	0.18639	-2.916	1.1905	-0.36779	1.0396	0.66022	-1.3176	3641.1	43.984	1.3704	59.02	-34.532	55.92	67.329	23.559	-4.117	-4.4856	0.89283	-2.0604	29.856	-5.2723
71.649	2.2151	69.116	-3.5031	0.18451	-2.9108	1.2981	-0.38288	1.041	0.66022	-1.3176	3640.6	43.969	1.2747	58.998	-34.45	55.9	67.329	23.559	-4.117	-4.4856	0.89283	-2.0604	29.856	-5.2723
71.647	2.0485	69.071	-3.4963	0.18256	-2.9055	1.4062	-0.39818	1.041	0.66022	-1.3176	3640.2	43.951	1.1792	58.977	-34.371	55.88	67.329	23.559	-4.117	-4.4856	0.89283	-2.0604	29.856	-5.2723
71.648	1.8826	69.023	-3.489	0.18053	-2.9003	1.5142	-0.41364	1.0396	0.66022	-1.3176	3639.7	43.931	1.0841	58.956	-34.296	55.861	67.329	23.559	-4.117	-4.4856	0.89283	-2.0604	29.856	-5.2723
71.653	1.7177	68.972	-3.4812	0.17842	-2.8952	1.6221	-0.42924	1.0369	0.66022	-1.3176	3639.2	43.908	0.98944	58.935	-34.224	55.841	67.329	23.559	-4.117	-4.4856	0.89283	-2.0604	29.856	-5.2723
71.66	1.5541	68.918	-3.4728	0.17623	-2.89	1.7296	-0.44493	1.0326	0.66022	-1.3176	3638.7	43.883	0.89552	58.914	-34.155	55.822	67.329	23.559	-4.117	-4.4856	0.89283	-2.0604	29.856	-5.2723
71.67	1.3921	68.861	-3.4639	0.17397	-2.8848	1.8362	-0.46067	1.0268	0.66022	-1.3176	3638.2	43.855	0.80246	58.893	-34.089	55.803	67.329	23.559	-4.117	-4.4856	0.89283	-2.0604	29.856	-5.2723
71.684	1.2321	68.801	-3.4544	0.17163	-2.8797	1.9419	-0.47642	1.0195	0.66022	-1.3176	3637.7	43.824	0.71044	58.873	-34.027	55.784	67.329	23.559	-4.117	-4.4856	0.89283	-2.0604	29.856	-5.2723
71.701	1.0742	68.737	-3.4445	0.16921	-2.8746	2.0464	-0.49213	1.0106	0.66022	-1.3176	3637.2	43.791	0.61962	58.853	-33.969	55.766	67.329	23.559	-4.117	-4.4856	0.89283	-2.0604	29.856	-5.2723
71.721	0.91885	68.671	-3.434	0.16671	-2.8696	2.1493	-0.50775	1.0001	0.66022	-1.3176	3636.8	43.755	0.53018	58.833	-33.914	55.748	67.329	23.559	-4.117	-4.4856	0.89283	-2.0604	29.856	-5.2723
71.744	0.76628	68.601	-3.423	0.16413	-2.8646	2.2505	-0.52324	0.9879	0.66022	-1.3176	3636.3	43.717	0.44229	58.814	-33.862	55.73	67.329	23.559	-4.117	-4.4856	0.89283	-2.0604	29.856	-5.2723
71.77	0.61679	68.528	-3.4115	0.16147	-2.8597	2.3496	-0.53855	0.97402	0.66022	-1.3176	3635.8	43.676	0.35612	58.795	-33.814	55.712	67.329	23.559	-4.117	-4.4856	0.89283	-2.0604	29.856	-5.2723
71.799	0.47067	68.452	-3.3995	0.15874	-2.8549	2.4464	-0.55364	0.95841	0.66022	-1.3176	3635.3	43.633	0.27185	58.776	-33.77	55.694	67.329	23.559	-4.117	-4.4856	0.89283	-2.0604	29.856	-5.2723
71.832	0.32821	68.373	-3.387	0.15594	-2.8502	2.5407	-0.56845	0.94107	0.66022	-1.3176	3634.8	43.587	0.18962	58.757	-33.729	55.677	67.329	23.559	-4.117	-4.4856	0.89283	-2.0604	29.856	-5.2723
71.867	0.18969	68.291	-3.3741	0.15306	-2.8455	2.6322	-0.58294	0.92195	0.66022	-1.3176	3634.3	43.539	0.10963	58.739	-33.692	55.66	67.329	23.559	-4.117	-4.4856	0.89283	-2.0604	29.856	-5.2723
71.906	0.055391	68.207	-3.3607	0.15011	-2.8409	2.7207	-0.59706	0.90104	0.66022	-1.3176	3633.9	43.488	0.032022	58.721	-33.658	55.643	67.329	23.559	-4.117	-4.4856	0.89283	-2.0604	29.856	-5.2723
71.948	-0.074413	68.119	-3.3469	0.14709	-2.8365	2.8054	-0.61059	0.87888	0.66022	-1.3176	3633.4	43.434	-0.043032	58.703	-33.628	55.627	67.329	23.559	-4.117	-4.4856	0.89283	-2.0604	29.856	-5.2723
71.993	-0.19945	68.028	-3.3326	0.144	-2.8322	2.8864	-0.62357	0.85533	0.66022	-1.3176	3632.9	43.378	-0.11537	58.686	-33.601	55.611	67.329	23.559	-4.117	-4.4856	0.89283	-2.0604	29.856	-5.2723
72.04	-0.31947	67.935	-3.318	0.14086	-2.8279	2.9638	-0.63608	0.82997	0.66022	-1.3176	3632.4	43.32	-0.18485	58.669	-33.578	55.595	67.329	23.559	-4.117	-4.4856	0.89283	-2.0604	29.856	-5.2723
72.091	-0.4342	67.839	-3.303	0.13764	-2.8239	3.0374	-0.64808	0.80279	0.66022	-1.3176	3631.9	43.26	-0.25131	58.652	-33.558	55.579	67.329	23.559	-4.117	-4.4856	0.89283	-2.0604	29.856	-5.2723
72.145	-0.5434	67.741	-3.2876	0.13438	-2.8199	3.1071	-0.65952	0.77378	0.66022	-1.3176	3631.4	43.197	-0.3146	58.635	-33.541	55.564	67.329	23.559	-4.117	-4.4856	0.89283	-2.0604	29.856	-5.2723
72.201	-0.64682	67.639	-3.2719	0.13105	-2.8161	3.1727	-0.67035	0.74294	0.66022	-1.3176	3631.0	43.132	-0.37459	58.619	-33.528	55.549	67.329	23.559	-4.117	-4.4856	0.89283	-2.0604	29.856	-5.2723
72.26	-0.74423	67.536	-3.2559	0.12767	-2.8125	3.2427	-0.68057	0.71032	0.66022	-1.3176	3630.5	43.064	-0.43112	58.603	-33.519	55.534	67.329	23.559	-4.117	-4.4856	0.89283	-2.0604	29.856	-5.2723
72.322	-0.83539	67.43	-3.2395	0.12425	-2.809	3.3123	-0.69023	0.67583	0.66022	-1.3176	3630.0	42.995	-0.48405	58.587	-33.512	55.52	67.329	23.559	-4.117	-4.4856	0.89283	-2.0604	29.856	-5.2723
72.387	-0.92005	67.321	-3.2228	0.12077	-2.8057	3.3779	-0.69932	0.63941	0.66022	-1.3176	3629.5	42.924	-0.53325	58.572	-33.509	55.506	67.329	23.559	-4.117	-4.4856	0.89283	-2.0604	29.856	-5.2723
72.454	-0.99797	67.211	-3.2057	0.11725	-2.8026	3.4392	-0.70779	0.60107	0.66022	-1.3176	3629.0	42.85	-0.57856	58.557	-33.509	55.492	67.329	23.559	-4.117	-4.4856	0.89283	-2.0604	29.856	-5.2723
72.523	-1.0689	67.098	-3.1884	0.11369	-2.7997	3.4962	-0.71561	0.56079	0.66022	-1.3176	3628.6	42.775	-0.61986	58.542	-33.512	55.478	67.329	23.559	-4.117	-4.4856	0.89283	-2.0604	29.856	-5.2723
72.595	-1.1327	66.983	-3.1708	0.1101	-2.797	3.5487	-0.72276	0.51856	0.66022	-1.3176	3628.1	42.697	-0.657	58.528	-33.519	55.465	67.329	23.559	-4.117	-4.4856	0.89283	-2.0604	29.856	-5.2723
72.67	-1.1891	66.866	-3.1529	0.10647	-2.7945	3.5966	-0.72919	0.4744	0.66022	-1.3176	3627.6	42.618	-0.68986	58.513	-33.528	55.452	67.329	23.559	-4.117	-4.4856	0.89283	-2.0604	29.856	-5.2723
72.746	-1.2378	66.747	-3.1348	0.10281	-2.7923	3.6398	-0.73489	0.4283	0.66022	-1.3176	3627.1	42.537	-0.71831	58.5	-33.54	55.439	67.329	23.559	-4.117	-4.4856	0.89283	-2.0604	29.856	-5.2723
72.825	-1.2787	66.627	-3.1165	0.099121	-2.7903	3.6783	-0.73981	0.38027	0.66022	-1.3176	3626.6	42.455	-0.74223	58.486	-33.555	55.427	67.329	23.559	-4.117	-4.4856	0.89283	-2.0604	29.856	-5.2723
72.906	-1.3117	66.504	-3.0981	0.095411	-2.7885	3.7121	-0.74395	0.33032	0.66022	-1.3176	3626.2	42.371	-0.76152	58.473	-33.573	55.415	67.329	23.559	-4.117	-4.4856	0.89283	-2.0604	29.856	-5.2723
72.989	-1.3364	66.381	-3.0794	0.091683	-2.787	3.741	-0.74727	0.27845	0.66022	-1.3176	3625.7	42.285	-0.77605	58.46	-33.593	55.403	67.329	23.559	-4.117	-4.4856	0.89283	-2.0604	29.856	-5.2723
73.074	-1.3527	66.255	-3.0607	0.087941	-2.7857	3.745	-0.74885	0.23507	0.66022	-1.3176	3625.2	42.198	-0.78571	58.447	-33.616	55.391	67.329	23.559	-4.117	-4.4856	0.89283	-2.0604	29.856	-5.2723
73.16	-1.3604	66.129	-3.042	0.084197	-2.7846	3.7176	-0.74825	0.20323	0.66022	-1.3176	3624.7	42.11	-0.79036	58.435	-33.642	55.38	67.329	23.559	-4.117	-4.4856	0.89283	-2.0604	29.856	-5.2723
73.248	-1.3595	66.001	-3.0235	0.08046	-2.7837	3.6849	-0.74659	0.1695	0.66022	-1.3176	3624.2	42.021	-0.78995	58.423	-33.669	55.369	67.329	23.559	-4.117	-4.4856	0.89283	-2.0604	29.856	-5.2723
73.338	-1.3498	65.872	-3.0052	0.076733	-2.7829	3.647	-0.74383	0.13392	0.66022	-1.3176	3623.8	41.93	-0.78448	58.411	-33.7	55.359	67.329	23.559	-4.117	-4.4856	0.89283	-2.0604	29.856	-5.2723
73.429	-1.3314	65.742	-2.987	0.073023	-2.7823	3.604	-0.73992	0.096536	0.66022	-1.3176	3623.3	41.839	-0.77392	58.4	-33.732	55.348	67.329	23.559	-4.117	-4.4856	0.89283	-2.0604	29.856	-5.2723
73.521	-1.3042	65.611	-2.9691	0.069336	-2.7819	3.5561	-0.73486	0.057388	0.66022	-1.3176	3622.8	41.746	-0.75826	58.389	-33.766	55.338	67.329	23.559	-4.117	-4.4856	0.89283	-2.0604	29.856	-5.2723
73.615	-1.2683	65.48	-2.9515	0.065677	-2.7818	3.5035	-0.7286	0.016533	0.66022	-1.3176	3622.3	41.653	-0.73751	58.378	-33.802	55.328	67.329	23.559	-4.117	-4.4856	0.89283	-2.0604	29.856	-5.2723
73.709	-1.2236	65.347	-2.9341	0.062052	-2.7818	3.4464	-0.72114	-0.025974	0.66022	-1.3176	3621.9	41.559	-0.71166	58.368	-33.841	55.319	67.329	23.559	-4.117	-4.4856	0.89283	-2.0604	29.856	-5.2723
73.805	-1.1702	65.215	-2.917	0.058468	-2.782	3.3849	-0.71245	-0.070072	0.66022	-1.3176	3621.4	41.464	-0.68072	58.358	-33.881	55.309	67.329	23.559	-4.117	-4.4856	0.89283	-2.0604	29.856	-5.2723
73.901	-1.1081	65.081	-2.9003	0.05493	-2.7825	3.3194	-0.70252	-0.1157	0.66022	-1.3176	3620.9	41.369	-0.64469	58.348	-33.922	55.3	67.329	23.559	-4.117	-4.4856	0.89283	-2.0604	29.856	-5.2723
73.998	-1.0372	64.948	-2.8839	0.051444	-2.7832	3.2499	-0.69134	-0.16278	0.66022	-1.3176	3620.4	41.273	-0.60359	58.338	-33.965	55.292	67.329	23.559	-4.117	-4.4856	0.89283	-2.0604	29.856	-5.2723
74.095	-0.95778	64.814	-2.8678	0.048018	-2.7841	3.1693	-0.67888	-0.21194	0.66022	-1.3176	3620.0	41.178	-0.55743	58.329	-34.01	55.283	67.329	23.559	-4.117	-4.4856	0.89283	-2.0604	29.856	-5.2723
74.193	-0.86971	64.68	-2.8522	0.044658	-2.7853	3.0823	-0.66504	-0.26262	0.66022	-1.3176	3619.5	41.081	-0.50625	58.32	-34.056	55.275	67.329	23.559	-4.117	-4.4856	0.89283	-2.0604	29.856	-5.2723
74.291	-0.77309	64.546	-2.837	0.04137	-2.7867	2.9923	-0.64983	-0.31444	0.66022	-1.3176	3619.0	40.985	-0.45007	58.311	-34.103	55.267	67.329	23.559	-4.117	-4.4856	0.89283	-2.0604	29.856	-5.2723
74.389	-0.66799	64.412	-2.8223	0.038162	-2.7884	2.8994	-0.63325	-0.36732	0.66022	-1.3176	3618.5	40.889	-0.38894	58.302	-34.152	55.259	67.329	23.559	-4.117	-4.4856	0.89283	-2.0604	29.856	-5.2723
74.487	-0.55447	64.279	-2.808	0.03504	-2.7904	2.8039	-0.61532	-0.42118	0.66022	-1.3176	3618.1	40.793	-0.32289	58.294	-34.201	55.252	67.329	23.559	-4.117	-4.4856	0.89283	-2.0604	29.856	-5.2723
74.584	-0.43261	64.146	-2.7942	0.032011	-2.7927	2.7061	-0.59606	-0.47593	0.66022	-1.3176	3617.6	40.697	-0.25196	58.286	-34.252	55.245	67.329	23.559	-4.117	-4.4856	0.89283	-2.0604	29.856	-5.2723
74.682	-0.30248	64.013	-2.7809	0.029082	-2.7952	2.6061	-0.57547	-0.53147	0.66022	-1.3176	3617.1	40.601	-0.17619	58.278	-34.303	55.238	67.329	23.559	-4.117	-4.4856	0.89283	-2.0604	29.856	-5.2723
74.779	-0.16417	63.881	-2.7682	0.026258	-2.798	2.5042	-0.5536	-0.58773	0.66022	-1.3176	3616.6	40.506	-0.09564	58.271	-34.356	55.231	67.329	23.559	-4.117	-4.4856	0.89283	-2.0604	29.856	-5.2723
74.875	-0.017751	63.749	-2.7559	0.023548	-2.8011	2.4005	-0.53047	-0.64461	0.66022	-1.3176	3616.2	40.411	-0.010343	58.264	-34.408	55.225	67.329	23.559	-4.117	-4.4856	0.89283	-2.0604	29.856	-5.2723
74.971	0.13668	63.619	-2.7442	0.020955	-2.8044	2.295	-0.50626	-0.69941	0.66022	-1.3176	3615.7	40.317	0.079645	58.257	-34.462	55.219	67.329	23.559	-4.117	-4.4856	0.89283	-2.0604	29.856	-5.2723
75.065	0.29902	63.489	-2.7329	0.018487	-2.808	2.1882	-0.48095	-0.75407	0.66022	-1.3176	3615.2	40.224	0.17427	58.25	-34.515	55.213	67.329	23.559	-4.117	-4.4856	0.89283	-2.0604	29.856	-5.2723
75.159	0.46918	63.36	-2.7223	0.016148	-2.812	2.0802	-0.45456	-0.80884	0.66022	-1.3176	3614.7	40.132	0.27346	58.243	-34.57	55.207	67.329	23.559	-4.117	-4.4856	0.89283	-2.0604	29.856	-5.2723
75.251	0.64704	63.233	-2.7121	0.013943	-2.8161	1.9714	-0.42715	-0.8636	0.66022	-1.3176	3614.3	40.04	0.37717	58.237	-34.624	55.201	67.329	23.559	-4.117	-4.4856	0.89283	-2.0604	29.856	-5.2723
75.341	0.83249	63.106	-2.7026	0.011861	-2.8206	1.8352	-0.41092	-0.90288	0.66022	-1.3176	3613.8	39.95	0.48532	58.231	-34.678	55.196	67.329	23.559	-4.117	-4.4856	0.89283	-2.0604	29.856	-5.2723
75.431	1.0253	62.982	-2.6938	0.0098258	-2.8252	1.6786	-0.40276	-0.92989	0.66022	-1.3176	3613.3	39.86	0.59777	58.225	-34.733	55.191	67.329	23.559	-4.117	-4.4856	0.89283	-2.0604	29.856	-5.2723
75.518	1.2251	62.858	-2.6858	0.007836	-2.8299	1.5228	-0.39286	-0.95682	0.66022	-1.3176	3612.8	39.773	0.71437	58.22	-34.787	55.186	67.329	23.559	-4.117	-4.4856	0.89283	-2.0604	29.856	-5.2723
75.604	1.4318	62.736	-2.6786	0.0059	-2.8347	1.3679	-0.38127	-0.98362	0.66022	-1.3176	3612.4	39.686	0.83497	58.214	-34.842	55.181	67.329	23.559	-4.117	-4.4856	0.89283	-2.0604	29.856	-5.2723
75.688	1.6451	62.616	-2.6721	0.0040261	-2.8397	1.2142	-0.36802	-1.0103	0.66022	-1.3176	3611.9	39.601	0.95944	58.209	-34.896	55.177	67.329	23.559	-4.117	-4.4856	0.89283	-2.0604	29.856	-5.2723
75.77	1.8647	62.498	-2.6664	0.0022225	-2.8448	1.0618	-0.35316	-1.0367	0.66022	-1.3176	3611.4	39.517	1.0876	58.204	-34.95	55.172	67.329	23.559	-4.117	-4.4856	0.89283	-2.0604	29.856	-5.2723
75.85	2.0905	62.382	-2.6615	0.00049715	-2.8501	0.91081	-0.33674	-1.0629	0.66022	-1.3176	3610.9	39.435	1.2194	58.2	-35.003	55.168	67.329	23.559	-4.117	-4.4856	0.89283	-2.0604	29.856	-5.2723
75.927	2.3221	62.267	-2.6573	-0.0011423	-2.8555	0.76135	-0.31879	-1.0889	0.66022	-1.3176	3610.5	39.355	1.3547	58.195	-35.057	55.164	67.329	23.559	-4.117	-4.4856	0.89283	-2.0604	29.856	-5.2723
76.002	2.5593	62.154	-2.6539	-0.0026883	-2.861	0.61355	-0.29938	-1.1145	0.66022	-1.3176	3610.0	39.276	1.4932	58.191	-35.109	55.161	67.329	23.559	-4.117	-4.4856	0.89283	-2.0604	29.856	-5.2723
76.075	2.8019	62.044	-2.6512	-0.0041337	-2.8666	0.46752	-0.27855	-1.1398	0.66022	-1.3176	3609.5	39.199	1.6349	58.187	-35.161	55.157	67.329	23.559	-4.117	-4.4856	0.89283	-2.0604	29.856	-5.2723
76.145	3.0497	61.936	-2.6492	-0.0054715	-2.8724	0.32337	-0.25635	-1.1648	0.66022	-1.3176	3609.0	39.125	1.7796	58.183	-35.213	55.154	67.329	23.559	-4.117	-4.4856	0.89283	-2.0604	29.856	-5.2723
76.212	3.3024	61.83	-2.648	-0.006695	-2.8782	0.18117	-0.23283	-1.1893	0.66022	-1.3176	3608.6	39.052	1.9273	58.179	-35.264	55.151	67.329	23.559	-4.117	-4.4856	0.89283	-2.0604	29.856	-5.2723
76.276	3.5597	61.727	-2.6474	-0.007798	-2.8843	0.041597	-0.20829	-1.2134	0.66022	-1.3176	3608.1	38.982	2.0776	58.175	-35.314	55.148	67.329	23.559	-4.117	-4.4856	0.89283	-2.0604	29.856	-5.2723
76.338	3.8215	61.626	-2.6475	-0.0087761	-2.8904	-0.09534	-0.18277	-1.237	0.66022	-1.3176	3607.6	38.913	2.2306	58.172	-35.363	55.145	67.329	23.559	-4.117	-4.4856	0.89283	-2.0604	29.856	-5.2723
76.396	4.0875	61.528	-2.6484	-0.0096238	-2.8966	-0.23011	-0.15612	-1.26	0.66022	-1.3176	3607.2	38.847	2.3861	58.168	-35.411	55.142	67.329	23.559	-4.117	-4.4856	0.89283	-2.0604	29.856	-5.2723
76.451	4.3574	61.432	-2.6498	-0.010336	-2.903	-0.36265	-0.12839	-1.2826	0.66022	-1.3176	3606.7	38.784	2.544	58.165	-35.458	55.139	67.329	23.559	-4.117	-4.4856	0.89283	-2.0604	29.856	-5.2723
76.502	4.6311	61.339	-2.652	-0.010906	-2.9094	-0.4929	-0.099633	-1.3046	0.66022	-1.3176	3606.2	38.723	2.704	58.162	-35.504	55.137	67.329	23.559	-4.117	-4.4856	0.89283	-2.0604	29.856	-5.2723
76.55	4.9083	61.25	-2.6548	-0.01133	-2.916	-0.62082	-0.069908	-1.326	0.66022	-1.3176	3605.7	38.664	2.8661	58.159	-35.548	55.134	67.329	23.559	-4.117	-4.4856	0.89283	-2.0604	29.856	-5.2723
76.595	5.1887	61.163	-2.6582	-0.011604	-2.9227	-0.74636	-0.039267	-1.3468	0.66022	-1.3176	3605.3	38.608	3.0302	58.156	-35.591	55.132	67.329	23.559	-4.117	-4.4856	0.89283	-2.0604	29.856	-5.2723
76.636	5.4722	61.08	-2.6622	-0.011721	-2.9295	-0.87404	-0.0077538	-1.367	0.66022	-1.3176	3604.8	38.555	3.1961	58.153	-35.633	55.13	67.329	23.559	-4.117	-4.4856	0.89283	-2.0604	29.856	-5.2723
76.673	5.7585	61.0	-2.6669	-0.01168	-2.9364	-1.0017	0.024637	-1.3867	0.66022	-1.3176	3604.3	38.505	3.3636	58.151	-35.674	55.128	67.329	23.559	-4.117	-4.4856	0.89283	-2.0604	29.856	-5.2723
76.706	6.0473	60.923	-2.6722	-0.011474	-2.9434	-1.1261	0.057854	-1.4055	0.66022	-1.3176	3603.9	38.458	3.5327	58.148	-35.712	55.125	67.329	23.559	-4.117	-4.4856	0.89283	-2.0604	29.856	-5.2723
76.734	6.3384	60.85	-2.6782	-0.0111	-2.9504	-1.2472	0.091836	-1.4237	0.66022	-1.3176	3603.4	38.414	3.7031	58.146	-35.749	55.123	67.329	23.559	-4.117	-4.4856	0.89283	-2.0604	29.856	-5.2723
76.759	6.6315	60.781	-2.6847	-0.010554	-2.9576	-1.3652	0.12652	-1.441	0.66022	-1.3176	3602.9	38.373	3.8748	58.143	-35.785	55.121	67.329	23.559	-4.117	-4.4856	0.89283	-2.0604	29.856	-5.2723
76.78	6.9265	60.715	-2.6918	-0.0098335	-2.9648	-1.48	0.16166	-1.4536	0.66022	-1.3176	3602.4	38.336	4.0476	58.14	-35.818	55.119	67.329	23.559	-4.117	-4.4856	0.89283	-2.0604	29.856	-5.2723
76.796	7.223	60.653	-2.6995	-0.0089376	-2.9721	-1.5917	0.19674	-1.4549	0.66022	-1.3176	3602.0	38.302	4.2214	58.138	-35.85	55.117	67.329	23.559	-4.117	-4.4856	0.89283	-2.0604	29.856	-5.2723
76.808	7.5208	60.595	-2.7077	-0.0078655	-2.9794	-1.7001	0.23215	-1.4554	0.66022	-1.3176	3601.5	38.271	4.3959	58.136	-35.879	55.115	67.329	23.559	-4.117	-4.4856	0.89283	-2.0604	29.856	-5.2723
76.815	7.8196	60.542	-2.7165	-0.0066157	-2.9867	-1.8051	0.26782	-1.4549	0.66022	-1.3176	3601.0	38.244	4.5711	58.133	-35.907	55.113	67.329	23.559	-4.117	-4.4856	0.89283	-2.0604	29.856	-5.2723
76.817	8.1191	60.492	-2.7258	-0.0051869	-2.9939	-1.9068	0.30372	-1.4534	0.66022	-1.3176	3600.5	38.22	4.7468	58.131	-35.932	55.111	67.329	23.559	-4.117	-4.4856	0.89283	-2.0604	29.856	-5.2723
76.815	8.4191	60.447	-2.7356	-0.0035781	-3.0012	-2.0052	0.33982	-1.451	0.66022	-1.3176	3600.1	38.2	4.9229	58.128	-35.955	55.109	67.329	23.559	-4.117	-4.4856	0.89283	-2.0604	29.856	-5.2723
76.808	8.7193	60.407	-2.7458	-0.0017885	-3.0084	-2.1003	0.37603	-1.4475	0.66022	-1.3176	3599.6	38.184	5.0991	58.125	-35.976	55.107	67.329	23.559	-4.117	-4.4856	0.89283	-2.0604	29.856	-5.2723
76.796	9.0194	60.371	-2.7566	0.00018228	-3.0157	-2.1921	0.41228	-1.443	0.66022	-1.3176	3599.1	38.172	5.2753	58.123	-35.994	55.105	67.329	23.559	-4.117	-4.4856	0.89283	-2.0604	29.856	-5.2723
76.778	9.3191	60.34	-2.7677	0.0023343	-3.0229	-2.2807	0.44853	-1.4374	0.66022	-1.3176	3598.7	38.164	5.4514	58.12	-36.01	55.103	67.329	23.559	-4.117	-4.4856	0.89283	-2.0604	29.856	-5.2723
76.756	9.6183	60.313	-2.7794	0.0046675	-3.03	-2.366	0.48476	-1.4307	0.66022	-1.3176	3598.2	38.159	5.6272	58.117	-36.023	55.101	67.329	23.559	-4.117	-4.4856	0.89283	-2.0604	29.856	-5.2723
76.729	9.9165	60.292	-2.7914	0.0071818	-3.0372	-2.4481	0.52091	-1.4228	0.66022	-1.3176	3597.7	38.159	5.8025	58.114	-36.034	55.099	67.329	23.559	-4.117	-4.4856	0.89283	-2.0604	29.856	-5.2723
76.697	10.214	60.275	-2.8038	0.0098764	-3.0443	-2.527	0.55691	-1.4138	0.66022	-1.3176	3597.2	38.164	5.9773	58.111	-36.042	55.096	67.329	23.559	-4.117	-4.4856	0.89283	-2.0604	29.856	-5.2723
76.659	10.509	60.264	-2.8167	0.012749	-3.0513	-2.6031	0.59207	-1.4026	0.66022	-1.3176	3596.8	38.172	6.1513	58.108	-36.047	55.094	67.329	23.559	-4.117	-4.4856	0.89283	-2.0604	29.856	-5.2723
76.616	10.803	60.258	-2.8299	0.015797	-3.0583	-2.6761	0.6269	-1.3901	0.66022	-1.3176	3596.3	38.185	6.3244	58.105	-36.049	55.091	67.329	23.559	-4.117	-4.4856	0.89283	-2.0604	29.856	-5.2723
76.568	11.095	60.257	-2.8434	0.019018	-3.0652	-2.7459	0.66145	-1.3763	0.66022	-1.3176	3595.8	38.202	6.4964	58.102	-36.049	55.088	67.329	23.559	-4.117	-4.4856	0.89283	-2.0604	29.856	-5.2723
76.514	11.385	60.261	-2.8573	0.022411	-3.072	-2.8126	0.69569	-1.3613	0.66022	-1.3176	3595.4	38.224	6.6671	58.098	-36.046	55.085	67.329	23.559	-4.117	-4.4856	0.89283	-2.0604	29.856	-5.2723
76.455	11.672	60.271	-2.8715	0.025974	-3.0788	-2.8761	0.72957	-1.3449	0.66022	-1.3176	3594.9	38.25	6.8365	58.095	-36.039	55.082	67.329	23.559	-4.117	-4.4856	0.89283	-2.0604	29.856	-5.2723
76.39	11.956	60.287	-2.8861	0.029706	-3.0855	-2.9363	0.76307	-1.3273	0.66022	-1.3176	3594.4	38.28	7.0043	58.091	-36.03	55.079	67.329	23.559	-4.117	-4.4856	0.89283	-2.0604	29.856	-5.2723
76.32	12.237	60.308	-2.9009	0.033604	-3.0921	-2.9958	0.79616	-1.3083	0.66022	-1.3176	3593.9	38.316	7.1703	58.087	-36.017	55.075	67.329	23.559	-4.117	-4.4856	0.89283	-2.0604	29.856	-5.2723
76.244	12.515	60.335	-2.916	0.037667	-3.0986	-3.0584	0.82885	-1.2881	0.66022	-1.3176	3593.5	38.356	7.3345	58.082	-36.002	55.071	67.329	23.559	-4.117	-4.4856	0.89283	-2.0604	29.856	-5.2723
76.163	12.789	60.367	-2.9315	0.041892	-3.105	-3.1183	0.86116	-1.2665	0.66022	-1.3176	3593.0	38.4	7.4966	58.078	-35.983	55.067	67.329	23.559	-4.117	-4.4856	0.89283	-2.0604	29.856	-5.2723
76.076	13.059	60.405	-2.9472	0.046278	-3.1112	-3.1757	0.89314	-1.2436	0.66022	-1.3176	3592.5	38.45	7.6564	58.073	-35.962	55.063	67.329	23.559	-4.117	-4.4856	0.89283	-2.0604	29.856	-5.2723
75.984	13.324	60.449	-2.9632	0.050823	-3.1174	-3.2304	0.92469	-1.2193	0.66022	-1.3176	3592.1	38.504	7.8139	58.067	-35.937	55.059	67.329	23.559	-4.117	-4.4856	0.89283	-2.0604	29.856	-5.2723
75.886	13.586	60.499	-2.9795	0.055524	-3.1234	-3.2827	0.95579	-1.1936	0.66022	-1.3176	3591.6	38.563	7.9687	58.062	-35.908	55.054	67.329	23.559	-4.117	-4.4856	0.89283	-2.0604	29.856	-5.2723
75.783	13.842	60.555	-2.9961	0.060378	-3.1293	-3.3345	0.98582	-1.1615	0.66022	-1.3176	3591.1	38.627	8.1208	58.056	-35.877	55.049	67.329	23.559	-4.117	-4.4856	0.89283	-2.0604	29.856	-5.2723
75.674	14.093	60.616	-3.0129	0.065381	-3.135	-3.3841	1.0152	-1.1267	0.66022	-1.3176	3590.6	38.695	8.2698	58.05	-35.843	55.043	67.329	23.559	-4.117	-4.4856	0.89283	-2.0604	29.856	-5.2723
75.56	14.338	60.684	-3.0299	0.070529	-3.1406	-3.4308	1.044	-1.0908	0.66022	-1.3176	3590.2	38.769	8.4157	58.044	-35.805	55.038	67.329	23.559	-4.117	-4.4856	0.89283	-2.0604	29.856	-5.2723
75.44	14.577	60.758	-3.0472	0.07582	-3.1459	-3.4745	1.0723	-1.0535	0.66022	-1.3176	3589.7	38.847	8.5583	58.037	-35.764	55.032	67.329	23.559	-4.117	-4.4856	0.89283	-2.0604	29.856	-5.2723
75.315	14.81	60.837	-3.0646	0.081251	-3.1511	-3.5151	1.1	-1.0151	0.66022	-1.3176	3589.2	38.93	8.6973	58.03	-35.72	55.025	67.329	23.559	-4.117	-4.4856	0.89283	-2.0604	29.856	-5.2723
75.184	15.037	60.923	-3.0823	0.08682	-3.1561	-3.5525	1.1272	-0.97542	0.66022	-1.3176	3588.7	39.018	8.8325	58.022	-35.672	55.019	67.329	23.559	-4.117	-4.4856	0.89283	-2.0604	29.856	-5.2723
75.048	15.257	61.014	-3.1001	0.092523	-3.1609	-3.5867	1.1538	-0.93459	0.66022	-1.3176	3588.3	39.111	8.9638	58.014	-35.622	55.011	67.329	23.559	-4.117	-4.4856	0.89283	-2.0604	29.856	-5.2723
74.907	15.469	61.112	-3.1182	0.098357	-3.1654	-3.6177	1.1799	-0.89264	0.66022	-1.3176	3587.8	39.209	9.0911	58.006	-35.568	55.004	67.329	23.559	-4.117	-4.4856	0.89283	-2.0604	29.856	-5.2723
74.76	15.674	61.215	-3.1363	0.10432	-3.1698	-3.6453	1.2053	-0.84959	0.66022	-1.3176	3587.3	39.311	9.214	57.997	-35.511	54.996	67.329	23.559	-4.117	-4.4856	0.89283	-2.0604	29.856	-5.2723
74.608	15.871	61.324	-3.1546	0.11041	-3.1739	-3.6695	1.2301	-0.80548	0.66022	-1.3176	3586.9	39.418	9.3324	57.988	-35.452	54.988	67.329	23.559	-4.117	-4.4856	0.89283	-2.0604	29.856	-5.2723
74.452	16.06	61.439	-3.173	0.11662	-3.1778	-3.6901	1.2543	-0.76036	0.66022	-1.3176	3586.4	39.53	9.4461	57.978	-35.389	54.979	67.329	23.559	-4.117	-4.4856	0.89283	-2.0604	29.856	-5.2723
74.29	16.241	61.56	-3.1915	0.12295	-3.1815	-3.7121	1.2779	-0.71444	0.66022	-1.3176	3585.9	39.647	9.555	57.968	-35.323	54.97	67.329	23.559	-4.117	-4.4856	0.89283	-2.0604	29.856	-5.2723
74.123	16.413	61.686	-3.2101	0.1294	-3.185	-3.7438	1.3011	-0.66812	0.66022	-1.3176	3585.4	39.768	9.6589	57.957	-35.254	54.96	67.329	23.559	-4.117	-4.4856	0.89283	-2.0604	29.856	-5.2723
73.952	16.575	61.818	-3.2289	0.13596	-3.1882	-3.7725	1.3239	-0.62101	0.66022	-1.3176	3585.0	39.893	9.7575	57.946	-35.183	54.95	67.329	23.559	-4.117	-4.4856	0.89283	-2.0604	29.856	-5.2723
73.776	16.729	61.956	-3.2479	0.14264	-3.1912	-3.8224	1.3449	-0.55806	0.66022	-1.3176	3584.5	40.023	9.8506	57.934	-35.109	54.939	67.329	23.559	-4.117	-4.4856	0.89283	-2.0604	29.856	-5.2723
73.595	16.872	62.099	-3.2673	0.14938	-3.1938	-3.9541	1.3495	-0.46865	0.66022	-1.3176	3584.0	40.158	9.9379	57.922	-35.032	54.928	67.329	23.559	-4.117	-4.4856	0.89283	-2.0604	29.856	-5.2723
73.41	17.004	62.248	-3.2874	0.15614	-3.1959	-4.0867	1.3539	-0.37932	0.66022	-1.3176	3583.6	40.296	10.019	57.909	-34.953	54.916	67.329	23.559	-4.117	-4.4856	0.89283	-2.0604	29.856	-5.2723
73.221	17.125	62.402	-3.3082	0.16291	-3.1975	-4.2195	1.358	-0.28968	0.66022	-1.3176	3583.1	40.439	10.093	57.896	-34.872	54.903	67.329	23.559	-4.117	-4.4856	0.89283	-2.0604	29.856	-5.2723
73.028	17.234	62.561	-3.3296	0.16971	-3.1988	-4.3526	1.362	-0.20113	0.66022	-1.3176	3582.6	40.586	10.16	57.882	-34.789	54.891	67.329	23.559	-4.117	-4.4856	0.89283	-2.0604	29.856	-5.2723
72.831	17.33	62.726	-3.3517	0.17654	-3.1996	-4.4857	1.3662	-0.114	0.66022	-1.3176	3582.1	40.737	10.22	57.867	-34.703	54.877	67.329	23.559	-4.117	-4.4856	0.89283	-2.0604	29.856	-5.2723
72.63	17.413	62.895	-3.3745	0.18338	-3.1999	-4.6185	1.3704	-0.028578	0.66022	-1.3176	3581.7	40.892	10.273	57.852	-34.616	54.863	67.329	23.559	-4.117	-4.4856	0.89283	-2.0604	29.856	-5.2723
72.426	17.483	63.07	-3.3979	0.19024	-3.1998	-4.7576	1.3747	0.054193	0.66022	-1.3176	3581.2	41.05	10.317	57.836	-34.528	54.849	67.329	23.559	-4.117	-4.4856	0.89283	-2.0604	29.856	-5.2723
72.219	17.538	63.249	-3.4221	0.19712	-3.1994	-4.9057	1.3794	0.13363	0.66022	-1.3176	3580.7	41.212	10.353	57.82	-34.438	54.833	67.329	23.559	-4.117	-4.4856	0.89283	-2.0604	29.856	-5.2723
72.008	17.578	63.433	-3.447	0.20403	-3.1985	-5.0531	1.3844	0.21016	0.66022	-1.3176	3580.2	41.377	10.38	57.803	-34.346	54.817	67.329	23.559	-4.117	-4.4856	0.89283	-2.0604	29.856	-5.2723
71.795	17.603	63.621	-3.4726	0.21097	-3.1973	-5.1995	1.3899	0.28344	0.66022	-1.3176	3579.8	41.545	10.398	57.785	-34.254	54.801	67.329	23.559	-4.117	-4.4856	0.89283	-2.0604	29.856	-5.2723
71.58	17.612	63.813	-3.4989	0.21793	-3.1957	-5.3441	1.396	0.35316	0.66022	-1.3176	3579.3	41.717	10.407	57.767	-34.161	54.784	67.329	23.559	-4.117	-4.4856	0.89283	-2.0604	29.856	-5.2723
71.363	17.605	64.009	-3.526	0.22493	-3.1938	-5.4868	1.4025	0.41898	0.66022	-1.3176	3578.8	41.891	10.406	57.748	-34.067	54.766	67.329	23.559	-4.117	-4.4856	0.89283	-2.0604	29.856	-5.2723
71.143	17.58	64.209	-3.5538	0.23196	-3.1915	-5.6452	1.4118	0.48204	0.66022	-1.3176	3578.4	42.067	10.395	57.728	-33.972	54.748	67.329	23.559	-4.117	-4.4856	0.89283	-2.0604	29.856	-5.2723
70.922	17.539	64.412	-3.5825	0.23906	-3.1889	-5.8372	1.426	0.54562	0.66022	-1.3176	3577.9	42.246	10.374	57.707	-33.877	54.729	67.329	23.559	-4.117	-4.4856	0.89283	-2.0604	29.856	-5.2723
70.699	17.48	64.62	-3.6122	0.24622	-3.1861	-6.0263	1.4409	0.60779	0.66022	-1.3176	3577.4	42.428	10.342	57.687	-33.781	54.71	67.329	23.559	-4.117	-4.4856	0.89283	-2.0604	29.856	-5.2723
70.475	17.403	64.831	-3.6428	0.25346	-3.1829	-6.2115	1.4563	0.66853	0.66022	-1.3176	3576.9	42.611	10.3	57.665	-33.685	54.69	67.329	23.559	-4.117	-4.4856	0.89283	-2.0604	29.856	-5.2723
70.251	17.307	65.045	-3.6743	0.26079	-3.1794	-6.3922	1.4721	0.72784	0.66022	-1.3176	3576.5	42.797	10.247	57.644	-33.589	54.67	67.329	23.559	-4.117	-4.4856	0.89283	-2.0604	29.856	-5.2723
70.025	17.192	65.263	-3.7066	0.26819	-3.1756	-6.5401	1.4881	0.78589	0.66022	-1.3176	3576.0	42.984	10.182	57.622	-33.492	54.649	67.329	23.559	-4.117	-4.4856	0.89283	-2.0604	29.856	-5.2723
69.799	17.058	65.483	-3.7397	0.27567	-3.1715	-6.6709	1.5039	0.84276	0.66022	-1.3176	3575.5	43.173	10.106	57.599	-33.396	54.628	67.329	23.559	-4.117	-4.4856	0.89283	-2.0604	29.856	-5.2723
69.573	16.903	65.705	-3.7733	0.28322	-3.1672	-6.7933	1.5192	0.89844	0.66022	-1.3176	3575.0	43.362	10.017	57.576	-33.3	54.607	67.329	23.559	-4.117	-4.4856	0.89283	-2.0604	29.856	-5.2723
69.347	16.728	65.93	-3.8076	0.29086	-3.1625	-6.9013	1.5338	0.9552	0.66022	-1.3176	3574.6	43.553	9.9166	57.552	-33.205	54.585	67.329	23.559	-4.117	-4.4856	0.89283	-2.0604	29.856	-5.2723
69.121	16.533	66.156	-3.8423	0.29856	-3.1576	-6.9924	1.5476	1.0117	0.66022	-1.3176	3574.1	43.744	9.8035	57.529	-33.111	54.562	67.329	23.559	-4.117	-4.4856	0.89283	-2.0604	29.856	-5.2723
68.897	16.316	66.384	-3.8773	0.30633	-3.1524	-7.0092	1.56	1.0678	0.66022	-1.3176	3573.6	43.936	9.6779	57.504	-33.019	54.54	67.329	23.559	-4.117	-4.4856	0.89283	-2.0604	29.856	-5.2723
68.673	16.078	66.612	-3.9124	0.31416	-3.1469	-7.0111	1.5704	1.1238	0.66022	-1.3176	3573.2	44.127	9.5395	57.479	-32.927	54.516	67.329	23.559	-4.117	-4.4856	0.89283	-2.0604	29.856	-5.2723
68.45	15.818	66.841	-3.9474	0.32203	-3.1412	-6.9971	1.5785	1.1798	0.66022	-1.3176	3572.7	44.319	9.3883	57.454	-32.838	54.493	67.329	23.559	-4.117	-4.4856	0.89283	-2.0604	29.856	-5.2723
68.229	15.537	67.07	-3.9823	0.32994	-3.1351	-6.9235	1.5841	1.2362	0.66022	-1.3176	3572.2	44.509	9.2242	57.428	-32.751	54.469	67.329	23.559	-4.117	-4.4856	0.89283	-2.0604	29.856	-5.2723
68.01	15.235	67.298	-4.0166	0.33787	-3.1288	-6.7799	1.5862	1.2935	0.66022	-1.3176	3571.7	44.698	9.0471	57.402	-32.667	54.445	67.329	23.559	-4.117	-4.4856	0.89283	-2.0604	29.856	-5.2723
67.793	14.911	67.524	-4.0501	0.34579	-3.1222	-6.6181	1.5842	1.3516	0.66022	-1.3176	3571.3	44.886	8.8573	57.376	-32.586	54.42	67.329	23.559	-4.117	-4.4856	0.89283	-2.0604	29.856	-5.2723
67.579	14.566	67.749	-4.0827	0.35371	-3.1153	-6.3672	1.5845	1.4232	0.66022	-1.3176	3570.8	45.072	8.6548	57.349	-32.507	54.395	67.329	23.559	-4.117	-4.4856	0.89283	-2.0604	29.856	-5.2723
67.368	14.2	67.972	-4.1136	0.36164	-3.1079	-5.9993	1.5884	1.513	0.66022	-1.3176	3570.3	45.256	8.44	57.322	-32.433	54.37	67.329	23.559	-4.117	-4.4856	0.89283	-2.0604	29.856	-5.2723
67.159	13.815	68.192	-4.1426	0.36958	-3.1002	-5.5904	1.5851	1.6007	0.66022	-1.3176	3569.8	45.437	8.2135	57.295	-32.362	54.344	67.329	23.559	-4.117	-4.4856	0.89283	-2.0604	29.856	-5.2723
66.954	13.411	68.407	-4.1693	0.37748	-3.0919	-5.082	1.5736	1.6885	0.66022	-1.3176	3569.4	45.615	7.9755	57.267	-32.295	54.318	67.329	23.559	-4.117	-4.4856	0.89283	-2.0604	29.856	-5.2723
66.753	12.989	68.619	-4.1935	0.3853	-3.0832	-4.5775	1.5538	1.7863	0.66022	-1.3176	3568.9	45.79	7.7265	57.239	-32.232	54.292	67.329	23.559	-4.117	-4.4856	0.89283	-2.0604	29.856	-5.2723
66.556	12.549	68.826	-4.2151	0.393	-3.0741	-4.0828	1.5255	1.8813	0.66022	-1.3176	3568.4	45.961	7.4671	57.211	-32.175	54.266	67.329	23.559	-4.117	-4.4856	0.89283	-2.0604	29.856	-5.2723
66.363	12.092	69.027	-4.2343	0.40054	-3.0644	-3.5978	1.4891	1.9732	0.66022	-1.3176	3568.0	46.127	7.1976	57.183	-32.122	54.24	67.329	23.559	-4.117	-4.4856	0.89283	-2.0604	29.856	-5.2723
66.174	11.62	69.222	-4.2511	0.40788	-3.0543	-3.1229	1.4449	2.0619	0.66022	-1.3176	3567.5	46.29	6.9187	57.155	-32.075	54.213	67.329	23.559	-4.117	-4.4856	0.89283	-2.0604	29.856	-5.2723
65.99	11.133	69.41	-4.2656	0.41498	-3.0438	-2.6579	1.3933	2.1471	0.66022	-1.3176	3567.0	46.447	6.6307	57.126	-32.034	54.187	67.329	23.559	-4.117	-4.4856	0.89283	-2.0604	29.856	-5.2723
65.812	10.632	69.591	-4.2778	0.4218	-3.0329	-2.2256	1.3344	2.2334	0.66022	-1.3176	3566.5	46.599	6.3343	57.098	-31.998	54.16	67.329	23.559	-4.117	-4.4856	0.89283	-2.0604	29.856	-5.2723
65.638	10.118	69.764	-4.2878	0.42831	-3.0215	-1.8047	1.2686	2.3158	0.66022	-1.3176	3566.1	46.745	6.0299	57.069	-31.97	54.133	67.329	23.559	-4.117	-4.4856	0.89283	-2.0604	29.856	-5.2723
65.471	9.5919	69.928	-4.2958	0.43448	-3.0097	-1.3817	1.1979	2.3949	0.66022	-1.3176	3565.6	46.886	5.718	57.04	-31.948	54.106	67.329	23.559	-4.117	-4.4856	0.89283	-2.0604	29.856	-5.2723
65.309	9.0541	70.084	-4.3017	0.44028	-2.9976	-0.96753	1.1214	2.4697	0.66022	-1.3176	3565.1	47.02	5.3992	57.011	-31.932	54.079	67.329	23.559	-4.117	-4.4856	0.89283	-2.0604	29.856	-5.2723
65.153	8.5057	70.231	-4.3055	0.44568	-2.985	-0.56331	1.0393	2.5397	0.66022	-1.3176	3564.6	47.148	5.0739	56.982	-31.924	54.052	67.329	23.559	-4.117	-4.4856	0.89283	-2.0604	29.856	-5.2723
65.004	7.9478	70.368	-4.3073	0.45066	-2.9722	-0.16871	0.95225	2.605	0.66022	-1.3176	3564.2	47.269	4.7427	56.954	-31.924	54.025	67.329	23.559	-4.117	-4.4856	0.89283	-2.0604	29.856	-5.2723
64.861	7.3812	70.494	-4.3072	0.4552	-2.959	0.24445	0.86058	2.6664	0.66022	-1.3176	3563.7	47.383	4.4061	56.925	-31.931	53.998	67.329	23.559	-4.117	-4.4856	0.89283	-2.0604	29.856	-5.2723
64.726	6.8069	70.611	-4.3049	0.45926	-2.9455	0.66733	0.7643	2.7237	0.66022	-1.3176	3563.2	47.49	4.0647	56.896	-31.946	53.971	67.329	23.559	-4.117	-4.4856	0.89283	-2.0604	29.856	-5.2723
64.597	6.2259	70.716	-4.3005	0.46284	-2.9317	1.079	0.66557	2.7892	0.66022	-1.3176	3562.8	47.589	3.7191	56.867	-31.969	53.945	67.329	23.559	-4.117	-4.4856	0.89283	-2.0604	29.856	-5.2723
64.476	5.6391	70.811	-4.2941	0.46591	-2.9176	1.4767	0.56332	2.8523	0.66022	-1.3176	3562.3	47.681	3.3699	56.839	-31.999	53.918	67.329	23.559	-4.117	-4.4856	0.89283	-2.0604	29.856	-5.2723
64.362	5.0477	70.894	-4.2858	0.46847	-2.9032	1.8597	0.45767	2.91	0.66022	-1.3176	3561.8	47.765	3.0176	56.811	-32.039	53.891	67.329	23.559	-4.117	-4.4856	0.89283	-2.0604	29.856	-5.2723
64.256	4.4524	70.966	-4.2755	0.47048	-2.8885	2.2286	0.3492	2.9624	0.66022	-1.3176	3561.3	47.84	2.6628	56.783	-32.086	53.865	67.329	23.559	-4.117	-4.4856	0.89283	-2.0604	29.856	-5.2723
64.159	3.8542	71.026	-4.2635	0.47195	-2.8736	2.5839	0.23837	3.0094	0.66022	-1.3176	3560.9	47.908	2.306	56.755	-32.142	53.839	67.329	23.559	-4.117	-4.4856	0.89283	-2.0604	29.856	-5.2723
64.069	3.2542	71.074	-4.2497	0.47286	-2.8584	2.9271	0.12612	3.0514	0.66022	-1.3176	3560.4	47.967	1.9478	56.727	-32.206	53.813	67.329	23.559	-4.117	-4.4856	0.89283	-2.0604	29.856	-5.2723
63.987	2.6532	71.111	-4.2342	0.47322	-2.8431	3.2636	0.015005	3.0892	0.66022	-1.3176	3559.9	48.018	1.5887	56.7	-32.279	53.788	67.329	23.559	-4.117	-4.4856	0.89283	-2.0604	29.856	-5.2723
63.914	2.0521	71.135	-4.2171	0.47301	-2.8276	3.5875	-0.097165	3.122	0.66022	-1.3176	3559.5	48.061	1.2293	56.673	-32.361	53.763	67.329	23.559	-4.117	-4.4856	0.89283	-2.0604	29.856	-5.2723
63.849	1.4518	71.148	-4.1984	0.47224	-2.8119	3.8993	-0.20996	3.1498	0.66022	-1.3176	3559.0	48.095	0.87009	56.646	-32.451	53.738	67.329	23.559	-4.117	-4.4856	0.89283	-2.0604	29.856	-5.2723
63.793	0.85332	71.148	-4.1781	0.47091	-2.7961	4.1995	-0.3229	3.1728	0.66022	-1.3176	3558.5	48.12	0.51162	56.62	-32.55	53.713	67.329	23.559	-4.117	-4.4856	0.89283	-2.0604	29.856	-5.2723
63.746	0.25741	71.137	-4.1564	0.46902	-2.7802	4.4884	-0.43565	3.1911	0.66022	-1.3176	3558.0	48.136	0.1544	56.594	-32.657	53.689	67.329	23.559	-4.117	-4.4856	0.89283	-2.0604	29.856	-5.2723
63.708	-0.33505	71.113	-4.1332	0.46656	-2.7642	4.7698	-0.54607	3.2111	0.66022	-1.3176	3557.6	48.144	-0.20106	56.569	-32.774	53.666	67.329	23.559	-4.117	-4.4856	0.89283	-2.0604	29.856	-5.2723
63.678	-0.92321	71.078	-4.1087	0.46356	-2.7481	5.0431	-0.65451	3.2312	0.66022	-1.3176	3557.1	48.143	-0.55427	56.544	-32.898	53.643	67.329	23.559	-4.117	-4.4856	0.89283	-2.0604	29.856	-5.2723
63.658	-1.5063	71.031	-4.0828	0.46002	-2.7319	5.306	-0.76213	3.2467	0.66022	-1.3176	3556.6	48.133	-0.90473	56.52	-33.031	53.62	67.329	23.559	-4.117	-4.4856	0.89283	-2.0604	29.856	-5.2723
63.647	-2.0834	70.973	-4.0557	0.45594	-2.7156	5.5585	-0.86862	3.2579	0.66022	-1.3176	3556.2	48.115	-1.252	56.496	-33.173	53.598	67.329	23.559	-4.117	-4.4856	0.89283	-2.0604	29.856	-5.2723
63.645	-2.654	70.903	-4.0273	0.45133	-2.6993	5.8009	-0.97369	3.2647	0.66022	-1.3176	3555.7	48.088	-1.5955	56.473	-33.323	53.576	67.329	23.559	-4.117	-4.4856	0.89283	-2.0604	29.856	-5.2723
63.652	-3.2171	70.822	-3.9977	0.4462	-2.683	6.0332	-1.077	3.2672	0.66022	-1.3176	3555.2	48.052	-1.935	56.45	-33.481	53.555	67.329	23.559	-4.117	-4.4856	0.89283	-2.0604	29.856	-5.2723
63.668	-3.7721	70.73	-3.9669	0.44057	-2.6666	6.2575	-1.1759	3.2673	0.66022	-1.3176	3554.7	48.008	-2.2699	56.428	-33.648	53.534	67.329	23.559	-4.117	-4.4856	0.89283	-2.0604	29.856	-5.2723
63.693	-4.3183	70.628	-3.9351	0.43445	-2.6503	6.5012	-1.2723	3.265	0.66022	-1.3176	3554.3	47.955	-2.5998	56.407	-33.822	53.515	67.329	23.559	-4.117	-4.4856	0.89283	-2.0604	29.856	-5.2723
63.728	-4.855	70.514	-3.9019	0.42785	-2.634	6.756	-1.3669	3.2594	0.66022	-1.3176	3553.8	47.894	-2.9242	56.386	-34.004	53.495	67.329	23.559	-4.117	-4.4856	0.89283	-2.0604	29.856	-5.2723
63.771	-5.3814	70.391	-3.8675	0.42078	-2.6177	7.0034	-1.4596	3.2498	0.66022	-1.3176	3553.3	47.825	-3.2427	56.366	-34.194	53.477	67.329	23.559	-4.117	-4.4856	0.89283	-2.0604	29.856	-5.2723
63.824	-5.8969	70.258	-3.8319	0.41326	-2.6015	7.243	-1.5504	3.2362	0.66022	-1.3176	3552.9	47.747	-3.5549	56.347	-34.392	53.459	67.329	23.559	-4.117	-4.4856	0.89283	-2.0604	29.856	-5.2723
63.886	-6.4007	70.115	-3.7951	0.40528	-2.5853	7.4746	-1.639	3.2188	0.66022	-1.3176	3552.4	47.662	-3.8604	56.328	-34.596	53.442	67.329	23.559	-4.117	-4.4856	0.89283	-2.0604	29.856	-5.2723
63.956	-6.8922	69.963	-3.7572	0.39687	-2.5693	7.6989	-1.7238	3.2009	0.66022	-1.3176	3551.9	47.568	-4.1586	56.311	-34.808	53.425	67.329	23.559	-4.117	-4.4856	0.89283	-2.0604	29.856	-5.2723
64.036	-7.3707	69.802	-3.7181	0.38805	-2.5533	7.915	-1.8051	3.1821	0.66022	-1.3176	3551.4	47.467	-4.4492	56.293	-35.027	53.409	67.329	23.559	-4.117	-4.4856	0.89283	-2.0604	29.856	-5.2723
64.124	-7.8356	69.633	-3.678	0.37883	-2.5375	8.121	-1.8841	3.1597	0.66022	-1.3176	3551.0	47.358	-4.7319	56.277	-35.253	53.394	67.329	23.559	-4.117	-4.4856	0.89283	-2.0604	29.856	-5.2723
64.221	-8.2864	69.455	-3.6369	0.36921	-2.5217	8.3166	-1.9607	3.1337	0.66022	-1.3176	3550.5	47.242	-5.0062	56.262	-35.485	53.38	67.329	23.559	-4.117	-4.4856	0.89283	-2.0604	29.856	-5.2723
64.327	-8.7225	69.27	-3.5949	0.35922	-2.5061	8.5013	-2.0349	3.1042	0.66022	-1.3176	3550.0	47.119	-5.2718	56.247	-35.724	53.366	67.329	23.559	-4.117	-4.4856	0.89283	-2.0604	29.856	-5.2723
64.441	-9.1434	69.077	-3.5519	0.34887	-2.4907	8.6746	-2.1065	3.0713	0.66022	-1.3176	3549.6	46.988	-5.5283	56.233	-35.968	53.353	67.329	23.559	-4.117	-4.4856	0.89283	-2.0604	29.856	-5.2723
64.563	-9.5486	68.876	-3.5082	0.33816	-2.4754	8.8361	-2.1753	3.0351	0.66022	-1.3176	3549.1	46.851	-5.7755	56.219	-36.219	53.341	67.329	23.559	-4.117	-4.4856	0.89283	-2.0604	29.856	-5.2723
64.694	-9.9378	68.67	-3.4636	0.32712	-2.4604	8.9853	-2.2412	2.9957	0.66022	-1.3176	3548.6	46.708	-6.0131	56.207	-36.475	53.329	67.329	23.559	-4.117	-4.4856	0.89283	-2.0604	29.856	-5.2723
64.833	-10.31	68.456	-3.4183	0.31576	-2.4455	9.118	-2.3024	2.9545	0.66022	-1.3176	3548.1	46.557	-6.2407	56.195	-36.736	53.319	67.329	23.559	-4.117	-4.4856	0.89283	-2.0604	29.856	-5.2723
64.979	-10.666	68.237	-3.3724	0.3041	-2.4308	9.2374	-2.3609	2.9105	0.66022	-1.3176	3547.7	46.401	-6.4582	56.185	-37.003	53.309	67.329	23.559	-4.117	-4.4856	0.89283	-2.0604	29.856	-5.2723
65.133	-11.005	68.013	-3.3257	0.29215	-2.4164	9.4458	-2.4169	2.8664	0.66022	-1.3176	3547.2	46.239	-6.6653	56.175	-37.274	53.3	67.329	23.559	-4.117	-4.4856	0.89283	-2.0604	29.856	-5.2723
65.295	-11.326	67.783	-3.278	0.27993	-2.4022	9.6539	-2.4711	2.8194	0.66022	-1.3176	3546.7	46.071	-6.8617	56.165	-37.55	53.291	67.329	23.559	-4.117	-4.4856	0.89283	-2.0604	29.856	-5.2723
65.465	-11.628	67.548	-3.2292	0.26745	-2.3882	9.8494	-2.5235	2.7691	0.66022	-1.3176	3546.3	45.898	-7.0471	56.157	-37.829	53.284	67.329	23.559	-4.117	-4.4856	0.89283	-2.0604	29.856	-5.2723
65.641	-11.913	67.309	-3.1795	0.2547	-2.3745	10.032	-2.5739	2.7155	0.66022	-1.3176	3545.8	45.719	-7.2213	56.15	-38.113	53.277	67.329	23.559	-4.117	-4.4856	0.89283	-2.0604	29.856	-5.2723
65.825	-12.178	67.066	-3.1289	0.24171	-2.361	10.2	-2.6223	2.6586	0.66022	-1.3176	3545.3	45.535	-7.3838	56.143	-38.401	53.271	67.329	23.559	-4.117	-4.4856	0.89283	-2.0604	29.856	-5.2723
66.015	-12.424	66.82	-3.0776	0.22848	-2.3479	10.353	-2.6687	2.5983	0.66022	-1.3176	3544.9	45.347	-7.5346	56.137	-38.692	53.266	67.329	23.559	-4.117	-4.4856	0.89283	-2.0604	29.856	-5.2723
66.212	-12.65	66.57	-3.0253	0.21503	-2.3351	10.558	-2.7131	2.5361	0.66022	-1.3176	3544.4	45.154	-7.6734	56.132	-38.986	53.262	67.329	23.559	-4.117	-4.4856	0.89283	-2.0604	29.856	-5.2723
66.416	-12.856	66.317	-2.972	0.20135	-2.3225	10.715	-2.7544	2.4635	0.66022	-1.3176	3543.9	44.957	-7.7998	56.128	-39.283	53.258	67.329	23.559	-4.117	-4.4856	0.89283	-2.0604	29.856	-5.2723
66.626	-13.042	66.061	-2.9185	0.1875	-2.3105	10.668	-2.7858	2.3613	0.66022	-1.3176	3543.4	44.756	-7.9139	56.124	-39.582	53.255	67.329	23.559	-4.117	-4.4856	0.89283	-2.0604	29.856	-5.2723
66.842	-13.208	65.803	-2.8653	0.1735	-2.2989	10.6	-2.8131	2.2544	0.66022	-1.3176	3543.0	44.551	-8.0154	56.122	-39.884	53.253	67.329	23.559	-4.117	-4.4856	0.89283	-2.0604	29.856	-5.2723
67.064	-13.353	65.542	-2.8124	0.15938	-2.2879	10.566	-2.8358	2.1444	0.66022	-1.3176	3542.5	44.343	-8.1043	56.12	-40.187	53.251	67.329	23.559	-4.117	-4.4856	0.89283	-2.0604	29.856	-5.2723
67.291	-13.478	65.28	-2.7597	0.14515	-2.2775	10.517	-2.8551	2.0295	0.66022	-1.3176	3542.0	44.131	-8.1808	56.118	-40.493	53.251	67.329	23.559	-4.117	-4.4856	0.89283	-2.0604	29.856	-5.2723
67.524	-13.582	65.016	-2.7073	0.13083	-2.2677	10.449	-2.8708	1.9096	0.66022	-1.3176	3541.6	43.916	-8.2447	56.118	-40.8	53.25	67.329	23.559	-4.117	-4.4856	0.89283	-2.0604	29.856	-5.2723
67.762	-13.666	64.75	-2.6552	0.11645	-2.2584	10.363	-2.8829	1.785	0.66022	-1.3176	3541.1	43.698	-8.2961	56.118	-41.108	53.251	67.329	23.559	-4.117	-4.4856	0.89283	-2.0604	29.856	-5.2723
68.006	-13.73	64.484	-2.6037	0.10201	-2.2498	10.27	-2.8913	1.6558	0.66022	-1.3176	3540.6	43.477	-8.3349	56.119	-41.417	53.252	67.329	23.559	-4.117	-4.4856	0.89283	-2.0604	29.856	-5.2723
68.254	-13.774	64.216	-2.5525	0.087541	-2.2419	10.186	-2.8961	1.5223	0.66022	-1.3176	3540.1	43.254	-8.3612	56.121	-41.727	53.254	67.329	23.559	-4.117	-4.4856	0.89283	-2.0604	29.856	-5.2723
68.506	-13.797	63.947	-2.5018	0.073055	-2.2346	10.086	-2.8976	1.3837	0.66022	-1.3176	3539.7	43.028	-8.375	56.123	-42.037	53.257	67.329	23.559	-4.117	-4.4856	0.89283	-2.0604	29.856	-5.2723
68.764	-13.8	63.677	-2.4517	0.058571	-2.228	9.9689	-2.8955	1.2403	0.66022	-1.3176	3539.2	42.801	-8.3764	56.126	-42.347	53.26	67.329	23.559	-4.117	-4.4856	0.89283	-2.0604	29.856	-5.2723
69.025	-13.783	63.407	-2.4022	0.044105	-2.2222	9.8115	-2.8913	1.1038	0.66022	-1.3176	3538.7	42.571	-8.3654	56.13	-42.657	53.264	67.329	23.559	-4.117	-4.4856	0.89283	-2.0604	29.856	-5.2723
69.29	-13.745	63.136	-2.3537	0.029658	-2.217	9.5713	-2.887	0.99257	0.66022	-1.3176	3538.2	42.339	-8.3418	56.134	-42.968	53.268	67.329	23.559	-4.117	-4.4856	0.89283	-2.0604	29.856	-5.2723
69.559	-13.687	62.864	-2.3065	0.015243	-2.2123	9.316	-2.8784	0.87406	0.66022	-1.3176	3537.8	42.105	-8.3057	56.139	-43.277	53.273	67.329	23.559	-4.117	-4.4856	0.89283	-2.0604	29.856	-5.2723
69.832	-13.61	62.591	-2.2606	0.00088115	-2.2082	9.0466	-2.8655	0.74869	0.66022	-1.3176	3537.3	41.87	-8.2575	56.144	-43.587	53.278	67.329	23.559	-4.117	-4.4856	0.89283	-2.0604	29.856	-5.2723
70.108	-13.512	62.318	-2.216	-0.013405	-2.2048	8.7643	-2.8481	0.61682	0.66022	-1.3176	3536.8	41.633	-8.1973	56.149	-43.896	53.284	67.329	23.559	-4.117	-4.4856	0.89283	-2.0604	29.856	-5.2723
70.387	-13.396	62.044	-2.173	-0.027593	-2.2021	8.454	-2.8262	0.47719	0.66022	-1.3176	3536.4	41.395	-8.1252	56.156	-44.203	53.29	67.329	23.559	-4.117	-4.4856	0.89283	-2.0604	29.856	-5.2723
70.669	-13.261	61.769	-2.1315	-0.041658	-2.2	8.1278	-2.7994	0.33161	0.66022	-1.3176	3535.9	41.156	-8.0417	56.162	-44.51	53.297	67.329	23.559	-4.117	-4.4856	0.89283	-2.0604	29.856	-5.2723
70.953	-13.107	61.494	-2.0917	-0.055578	-2.1988	7.7927	-2.7675	0.18287	0.66022	-1.3176	3535.4	40.915	-7.9469	56.17	-44.815	53.304	67.329	23.559	-4.117	-4.4856	0.89283	-2.0604	29.856	-5.2723
71.239	-12.935	61.219	-2.0536	-0.069325	-2.1982	7.4504	-2.7305	0.031544	0.66022	-1.3176	3534.9	40.674	-7.841	56.177	-45.118	53.312	67.329	23.559	-4.117	-4.4856	0.89283	-2.0604	29.856	-5.2723
71.528	-12.746	60.943	-2.0172	-0.082875	-2.1985	7.102	-2.6887	-0.12331	0.66022	-1.3176	3534.5	40.431	-7.7243	56.186	-45.42	53.32	67.329	23.559	-4.117	-4.4856	0.89283	-2.0604	29.856	-5.2723
71.819	-12.539	60.666	-1.9826	-0.096204	-2.1995	6.7489	-2.642	-0.28133	0.66022	-1.3176	3534.0	40.188	-7.597	56.194	-45.719	53.329	67.329	23.559	-4.117	-4.4856	0.89283	-2.0604	29.856	-5.2723
72.111	-12.315	60.389	-1.9498	-0.10929	-2.2013	6.3598	-2.6025	-0.42552	0.66022	-1.3176	3533.5	39.944	-7.4594	56.204	-46.015	53.338	67.329	23.559	-4.117	-4.4856	0.89283	-2.0604	29.856	-5.2723
72.405	-12.075	60.112	-1.919	-0.12229	-2.2036	5.9717	-2.5987	-0.50953	0.66022	-1.3176	3533.0	39.7	-7.3117	56.213	-46.309	53.348	67.329	23.559	-4.117	-4.4856	0.89283	-2.0604	29.856	-5.2723
72.7	-11.818	59.834	-1.8901	-0.13527	-2.2064	5.5854	-2.5898	-0.59266	0.66022	-1.3176	3532.6	39.455	-7.1543	56.224	-46.6	53.358	67.329	23.559	-4.117	-4.4856	0.89283	-2.0604	29.856	-5.2723
72.996	-11.546	59.555	-1.8631	-0.14818	-2.2095	5.2012	-2.5757	-0.67493	0.66022	-1.3176	3532.1	39.21	-6.9875	56.235	-46.888	53.369	67.329	23.559	-4.117	-4.4856	0.89283	-2.0604	29.856	-5.2723
73.293	-11.26	59.276	-1.8381	-0.16101	-2.2131	4.8198	-2.5567	-0.75632	0.66022	-1.3176	3531.6	38.965	-6.8116	56.247	-47.173	53.381	67.329	23.559	-4.117	-4.4856	0.89283	-2.0604	29.856	-5.2723
73.59	-10.958	58.997	-1.8149	-0.17374	-2.2171	4.4413	-2.5327	-0.83685	0.66022	-1.3176	3531.2	38.719	-6.6269	56.259	-47.454	53.393	67.329	23.559	-4.117	-4.4856	0.89283	-2.0604	29.856	-5.2723
73.888	-10.643	58.716	-1.7937	-0.18633	-2.2215	4.0479	-2.504	-0.91694	0.66022	-1.3176	3530.7	38.473	-6.4339	56.272	-47.731	53.405	67.329	23.559	-4.117	-4.4856	0.89283	-2.0604	29.856	-5.2723
74.187	-10.314	58.435	-1.7745	-0.19877	-2.2263	3.6463	-2.4703	-0.99629	0.66022	-1.3176	3530.2	38.227	-6.2327	56.285	-48.005	53.418	67.329	23.559	-4.117	-4.4856	0.89283	-2.0604	29.856	-5.2723
74.485	-9.9718	58.154	-1.7572	-0.21103	-2.2314	3.2516	-2.4319	-1.0746	0.66022	-1.3176	3529.7	37.981	-6.0238	56.299	-48.274	53.432	67.329	23.559	-4.117	-4.4856	0.89283	-2.0604	29.856	-5.2723
74.783	-9.6174	57.871	-1.7419	-0.22308	-2.237	2.8689	-2.3889	-1.1507	0.66022	-1.3176	3529.3	37.735	-5.8074	56.314	-48.539	53.447	67.329	23.559	-4.117	-4.4856	0.89283	-2.0604	29.856	-5.2723
75.08	-9.2509	57.588	-1.7285	-0.23491	-2.2429	2.4946	-2.3416	-1.2257	0.66022	-1.3176	3528.8	37.489	-5.5839	56.33	-48.8	53.462	67.329	23.559	-4.117	-4.4856	0.89283	-2.0604	29.856	-5.2723
75.377	-8.8729	57.304	-1.717	-0.24649	-2.2493	2.1284	-2.29	-1.2998	0.66022	-1.3176	3528.3	37.243	-5.3535	56.346	-49.057	53.477	67.329	23.559	-4.117	-4.4856	0.89283	-2.0604	29.856	-5.2723
75.672	-8.4837	57.019	-1.7072	-0.2578	-2.2559	1.7702	-2.2343	-1.373	0.66022	-1.3176	3527.8	36.998	-5.1165	56.363	-49.308	53.494	67.329	23.559	-4.117	-4.4856	0.89283	-2.0604	29.856	-5.2723
75.967	-8.0837	56.734	-1.6992	-0.26883	-2.263	1.4203	-2.1748	-1.4453	0.66022	-1.3176	3527.4	36.753	-4.8732	56.38	-49.555	53.51	67.329	23.559	-4.117	-4.4856	0.89283	-2.0604	29.856	-5.2723
76.26	-7.6734	56.448	-1.693	-0.27955	-2.2704	1.0787	-2.1116	-1.5168	0.66022	-1.3176	3526.9	36.509	-4.6238	56.398	-49.797	53.528	67.329	23.559	-4.117	-4.4856	0.89283	-2.0604	29.856	-5.2723
76.551	-7.2531	56.161	-1.6884	-0.28994	-2.2782	0.74564	-2.0448	-1.5876	0.66022	-1.3176	3526.4	36.265	-4.3686	56.416	-50.034	53.546	67.329	23.559	-4.117	-4.4856	0.89283	-2.0604	29.856	-5.2723
76.841	-6.8231	55.874	-1.6855	-0.29999	-2.2863	0.41732	-1.9746	-1.6577	0.66022	-1.3176	3525.9	36.023	-4.1077	56.436	-50.266	53.565	67.329	23.559	-4.117	-4.4856	0.89283	-2.0604	29.856	-5.2723
77.128	-6.3839	55.587	-1.6843	-0.30968	-2.2947	0.079114	-1.9009	-1.7232	0.66022	-1.3176	3525.5	35.781	-3.8415	56.456	-50.492	53.584	67.329	23.559	-4.117	-4.4856	0.89283	-2.0604	29.856	-5.2723
77.412	-5.9357	55.299	-1.6847	-0.31899	-2.3035	-0.24537	-1.8239	-1.7854	0.66022	-1.3176	3525.0	35.54	-3.5702	56.476	-50.713	53.604	67.329	23.559	-4.117	-4.4856	0.89283	-2.0604	29.856	-5.2723
77.694	-5.479	55.012	-1.6867	-0.32791	-2.3126	-0.55805	-1.7439	-1.8465	0.66022	-1.3176	3524.5	35.301	-3.294	56.497	-50.929	53.624	67.329	23.559	-4.117	-4.4856	0.89283	-2.0604	29.856	-5.2723
77.973	-5.0141	54.724	-1.6903	-0.33642	-2.322	-0.85906	-1.6611	-1.9066	0.66022	-1.3176	3524.0	35.063	-3.013	56.519	-51.14	53.645	67.329	23.559	-4.117	-4.4856	0.89283	-2.0604	29.856	-5.2723
78.248	-4.5412	54.437	-1.6954	-0.3445	-2.3316	-1.1921	-1.569	-1.9279	0.66022	-1.3176	3523.6	34.826	-2.7275	56.541	-51.345	53.666	67.329	23.559	-4.117	-4.4856	0.89283	-2.0604	29.856	-5.2723
78.52	-4.0606	54.15	-1.7022	-0.35211	-2.3412	-1.5281	-1.472	-1.9351	0.66022	-1.3176	3523.1	34.591	-2.4377	56.564	-51.544	53.688	67.329	23.559	-4.117	-4.4856	0.89283	-2.0604	29.856	-5.2723
78.788	-3.5729	53.863	-1.7106	-0.35922	-2.3509	-1.8512	-1.3727	-1.9419	0.66022	-1.3176	3522.6	34.358	-2.1439	56.587	-51.738	53.711	67.329	23.559	-4.117	-4.4856	0.89283	-2.0604	29.856	-5.2723
79.052	-3.0784	53.578	-1.7207	-0.36583	-2.3606	-2.1585	-1.2716	-1.9495	0.66022	-1.3176	3522.1	34.127	-1.8463	56.611	-51.926	53.734	67.329	23.559	-4.117	-4.4856	0.89283	-2.0604	29.856	-5.2723
79.312	-2.5775	53.293	-1.7322	-0.37193	-2.3704	-2.4504	-1.1687	-1.958	0.66022	-1.3176	3521.7	33.899	-1.5452	56.635	-52.109	53.757	67.329	23.559	-4.117	-4.4856	0.89283	-2.0604	29.856	-5.2723
79.567	-2.0708	53.009	-1.7452	-0.37752	-2.3802	-2.7298	-1.0641	-1.9664	0.66022	-1.3176	3521.2	33.672	-1.2408	56.66	-52.285	53.781	67.329	23.559	-4.117	-4.4856	0.89283	-2.0604	29.856	-5.2723
79.817	-1.5584	52.727	-1.7595	-0.38257	-2.3901	-2.9967	-0.958	-1.9746	0.66022	-1.3176	3520.7	33.449	-0.93333	56.685	-52.456	53.805	67.329	23.559	-4.117	-4.4856	0.89283	-2.0604	29.856	-5.2723
80.061	-1.0409	52.447	-1.7751	-0.38709	-2.4	-3.2513	-0.8505	-1.9827	0.66022	-1.3176	3520.2	33.228	-0.62307	56.71	-52.621	53.83	67.329	23.559	-4.117	-4.4856	0.89283	-2.0604	29.856	-5.2723
80.3	-0.51842	52.169	-1.792	-0.39108	-2.4099	-3.494	-0.74183	-1.9906	0.66022	-1.3176	3519.7	33.011	-0.31019	56.737	-52.78	53.855	67.329	23.559	-4.117	-4.4856	0.89283	-2.0604	29.856	-5.2723
80.534	0.0085483	51.893	-1.81	-0.39451	-2.4199	-3.7248	-0.63218	-1.9984	0.66022	-1.3176	3519.3	32.796	0.0051123	56.763	-52.932	53.881	67.329	23.559	-4.117	-4.4856	0.89283	-2.0604	29.856	-5.2723
80.761	0.53973	51.62	-1.8292	-0.3974	-2.4299	-3.943	-0.52253	-2.0027	0.66022	-1.3176	3518.8	32.586	0.32263	56.79	-53.078	53.907	67.329	23.559	-4.117	-4.4856	0.89283	-2.0604	29.856	-5.2723
80.982	1.0748	51.35	-1.8494	-0.39974	-2.4399	-4.1494	-0.41235	-2.0058	0.66022	-1.3176	3518.3	32.379	0.64218	56.817	-53.218	53.933	67.329	23.559	-4.117	-4.4856	0.89283	-2.0604	29.856	-5.2723
81.196	1.6135	51.084	-1.8707	-0.40152	-2.4499	-4.3441	-0.30186	-2.0077	0.66022	-1.3176	3517.8	32.176	0.96359	56.845	-53.351	53.96	67.329	23.559	-4.117	-4.4856	0.89283	-2.0604	29.856	-5.2723
81.404	2.1554	50.822	-1.8929	-0.40275	-2.46	-4.5274	-0.19125	-2.0083	0.66022	-1.3176	3517.4	31.977	1.2867	56.873	-53.477	53.987	67.329	23.559	-4.117	-4.4856	0.89283	-2.0604	29.856	-5.2723
81.605	2.7004	50.564	-1.9159	-0.40343	-2.47	-4.6997	-0.080742	-2.0078	0.66022	-1.3176	3516.9	31.783	1.6113	56.901	-53.597	54.014	67.329	23.559	-4.117	-4.4856	0.89283	-2.0604	29.856	-5.2723
81.798	3.2481	50.311	-1.9398	-0.40356	-2.4801	-4.8612	0.029501	-2.0062	0.66022	-1.3176	3516.4	31.594	1.9372	56.93	-53.71	54.042	67.329	23.559	-4.117	-4.4856	0.89283	-2.0604	29.856	-5.2723
81.984	3.7983	50.062	-1.9645	-0.40314	-2.4901	-5.0139	0.13811	-2.0047	0.66022	-1.3176	3515.9	31.41	2.2643	56.959	-53.815	54.07	67.329	23.559	-4.117	-4.4856	0.89283	-2.0604	29.856	-5.2723
82.162	4.3507	49.82	-1.99	-0.40218	-2.5001	-5.1571	0.24575	-2.0026	0.66022	-1.3176	3515.4	31.231	2.5925	56.988	-53.914	54.098	67.329	23.559	-4.117	-4.4856	0.89283	-2.0604	29.856	-5.2723
82.333	4.905	49.583	-2.0161	-0.40069	-2.5101	-5.2907	0.35249	-1.9997	0.66022	-1.3176	3515.0	31.057	2.9215	57.018	-54.005	54.126	67.329	23.559	-4.117	-4.4856	0.89283	-2.0604	29.856	-5.2723
82.495	5.4609	49.352	-2.0429	-0.39866	-2.5201	-5.4151	0.45819	-1.9959	0.66022	-1.3176	3514.5	30.89	3.2513	57.048	-54.089	54.155	67.329	23.559	-4.117	-4.4856	0.89283	-2.0604	29.856	-5.2723
82.649	6.0183	49.128	-2.0702	-0.39611	-2.5301	-5.5305	0.56264	-1.9913	0.66022	-1.3176	3514.0	30.728	3.5817	57.078	-54.165	54.184	67.329	23.559	-4.117	-4.4856	0.89283	-2.0604	29.856	-5.2723
82.795	6.5768	48.911	-2.0981	-0.39303	-2.54	-5.6375	0.66565	-1.9861	0.66022	-1.3176	3513.5	30.573	3.9125	57.108	-54.233	54.213	67.329	23.559	-4.117	-4.4856	0.89283	-2.0604	29.856	-5.2723
82.931	7.1362	48.702	-2.1266	-0.38946	-2.5499	-5.74	0.76534	-1.9761	0.66022	-1.3176	3513.0	30.424	4.2436	57.139	-54.293	54.242	67.329	23.559	-4.117	-4.4856	0.89283	-2.0604	29.856	-5.2723
83.059	7.6962	48.501	-2.1555	-0.38538	-2.5598	-5.8358	0.86262	-1.9646	0.66022	-1.3176	3512.6	30.282	4.5748	57.169	-54.345	54.272	67.329	23.559	-4.117	-4.4856	0.89283	-2.0604	29.856	-5.2723
83.178	8.2565	48.308	-2.1849	-0.38083	-2.5696	-5.924	0.95792	-1.953	0.66022	-1.3176	3512.1	30.147	4.906	57.2	-54.389	54.301	67.329	23.559	-4.117	-4.4856	0.89283	-2.0604	29.856	-5.2723
83.288	8.8168	48.123	-2.2148	-0.37581	-2.5793	-6.0048	1.0511	-1.9414	0.66022	-1.3176	3511.6	30.019	5.2371	57.231	-54.425	54.331	67.329	23.559	-4.117	-4.4856	0.89283	-2.0604	29.856	-5.2723
83.389	9.3768	47.948	-2.245	-0.37032	-2.589	-6.0946	1.1431	-1.9312	0.66022	-1.3176	3511.1	29.899	5.5677	57.262	-54.452	54.361	67.329	23.559	-4.117	-4.4856	0.89283	-2.0604	29.856	-5.2723
83.48	9.9361	47.782	-2.2757	-0.36438	-2.5986	-6.1789	1.2326	-1.9206	0.66022	-1.3176	3510.6	29.786	5.8977	57.293	-54.47	54.391	67.329	23.559	-4.117	-4.4856	0.89283	-2.0604	29.856	-5.2723
83.561	10.494	47.627	-2.3068	-0.35801	-2.6082	-6.2635	1.3171	-1.9095	0.66022	-1.3176	3510.2	29.682	6.2269	57.324	-54.479	54.421	67.329	23.559	-4.117	-4.4856	0.89283	-2.0604	29.856	-5.2723
83.633	11.051	47.481	-2.3383	-0.35122	-2.6177	-6.3443	1.3977	-1.8978	0.66022	-1.3176	3509.7	29.585	6.5553	57.355	-54.479	54.451	67.329	23.559	-4.117	-4.4856	0.89283	-2.0604	29.856	-5.2723
83.695	11.607	47.347	-2.3702	-0.34403	-2.6272	-6.4174	1.4751	-1.8856	0.66022	-1.3176	3509.2	29.497	6.8825	57.386	-54.47	54.481	67.329	23.559	-4.117	-4.4856	0.89283	-2.0604	29.856	-5.2723
83.747	12.16	47.223	-2.4025	-0.33647	-2.6366	-6.483	1.5494	-1.873	0.66022	-1.3176	3508.7	29.418	7.2084	57.418	-54.452	54.511	67.329	23.559	-4.117	-4.4856	0.89283	-2.0604	29.856	-5.2723
83.789	12.711	47.111	-2.4351	-0.32855	-2.6459	-6.5414	1.6204	-1.8601	0.66022	-1.3176	3508.2	29.347	7.5329	57.449	-54.424	54.54	67.329	23.559	-4.117	-4.4856	0.89283	-2.0604	29.856	-5.2723
83.821	13.26	47.01	-2.4679	-0.32027	-2.6552	-6.5931	1.688	-1.8472	0.66022	-1.3176	3507.7	29.285	7.8558	57.48	-54.387	54.57	67.329	23.559	-4.117	-4.4856	0.89283	-2.0604	29.856	-5.2723
83.843	13.806	46.922	-2.501	-0.31167	-2.6644	-6.6441	1.7503	-1.8293	0.66022	-1.3176	3507.3	29.233	8.1769	57.511	-54.34	54.6	67.329	23.559	-4.117	-4.4856	0.89283	-2.0604	29.856	-5.2723
83.855	14.348	46.845	-2.5343	-0.30278	-2.6734	-6.6931	1.8075	-1.8078	0.66022	-1.3176	3506.8	29.19	8.496	57.541	-54.283	54.63	67.329	23.559	-4.117	-4.4856	0.89283	-2.0604	29.856	-5.2723
83.856	14.887	46.782	-2.5679	-0.2936	-2.6824	-6.7358	1.8612	-1.7865	0.66022	-1.3176	3506.3	29.156	8.8129	57.572	-54.216	54.659	67.329	23.559	-4.117	-4.4856	0.89283	-2.0604	29.856	-5.2723
83.847	15.422	46.731	-2.6017	-0.28417	-2.6913	-6.7723	1.9116	-1.7658	0.66022	-1.3176	3505.8	29.132	9.1274	57.602	-54.14	54.688	67.329	23.559	-4.117	-4.4856	0.89283	-2.0604	29.856	-5.2723
83.828	15.953	46.693	-2.6356	-0.27449	-2.7001	-6.803	1.9586	-1.7457	0.66022	-1.3176	3505.3	29.118	9.4393	57.633	-54.053	54.717	67.329	23.559	-4.117	-4.4856	0.89283	-2.0604	29.856	-5.2723
83.799	16.479	46.668	-2.6697	-0.26459	-2.7088	-6.8284	2.0023	-1.7264	0.66022	-1.3176	3504.9	29.114	9.7484	57.663	-53.955	54.746	67.329	23.559	-4.117	-4.4856	0.89283	-2.0604	29.856	-5.2723
83.759	17.0	46.657	-2.7039	-0.25448	-2.7174	-6.8521	2.0421	-1.7073	0.66022	-1.3176	3504.4	29.12	10.054	57.692	-53.848	54.775	67.329	23.559	-4.117	-4.4856	0.89283	-2.0604	29.856	-5.2723
83.709	17.515	46.66	-2.7382	-0.24418	-2.7258	-6.8877	2.0758	-1.6865	0.66022	-1.3176	3503.9	29.136	10.357	57.721	-53.73	54.803	67.329	23.559	-4.117	-4.4856	0.89283	-2.0604	29.856	-5.2723
83.648	18.025	46.676	-2.7728	-0.23372	-2.7342	-6.9182	2.1067	-1.667	0.66022	-1.3176	3503.4	29.162	10.657	57.75	-53.602	54.831	67.329	23.559	-4.117	-4.4856	0.89283	-2.0604	29.856	-5.2723
83.578	18.528	46.707	-2.8074	-0.22312	-2.7425	-6.9439	2.1347	-1.6489	0.66022	-1.3176	3502.9	29.198	10.952	57.779	-53.463	54.858	67.329	23.559	-4.117	-4.4856	0.89283	-2.0604	29.856	-5.2723
83.496	19.025	46.752	-2.8422	-0.21238	-2.7507	-6.9651	2.1601	-1.6324	0.66022	-1.3176	3502.4	29.246	11.244	57.807	-53.314	54.886	67.329	23.559	-4.117	-4.4856	0.89283	-2.0604	29.856	-5.2723
83.405	19.514	46.811	-2.8771	-0.20152	-2.7588	-6.982	2.1828	-1.6177	0.66022	-1.3176	3502.0	29.303	11.532	57.835	-53.154	54.912	67.329	23.559	-4.117	-4.4856	0.89283	-2.0604	29.856	-5.2723
83.303	19.997	46.884	-2.912	-0.19056	-2.7669	-6.9949	2.2031	-1.6049	0.66022	-1.3176	3501.5	29.371	11.815	57.862	-52.983	54.939	67.329	23.559	-4.117	-4.4856	0.89283	-2.0604	29.856	-5.2723
83.192	20.471	46.972	-2.947	-0.1795	-2.7749	-7.0102	2.2196	-1.5893	0.66022	-1.3176	3501.0	29.45	12.094	57.889	-52.802	54.964	67.329	23.559	-4.117	-4.4856	0.89283	-2.0604	29.856	-5.2723
83.07	20.936	47.075	-2.9821	-0.16837	-2.7828	-7.0332	2.2311	-1.5665	0.66022	-1.3176	3500.5	29.54	12.368	57.915	-52.61	54.99	67.329	23.559	-4.117	-4.4856	0.89283	-2.0604	29.856	-5.2723
82.938	21.393	47.192	-3.0173	-0.15719	-2.7906	-7.0515	2.2408	-1.5445	0.66022	-1.3176	3500.0	29.64	12.636	57.941	-52.407	55.015	67.329	23.559	-4.117	-4.4856	0.89283	-2.0604	29.856	-5.2723
82.796	21.841	47.324	-3.0526	-0.14596	-2.7982	-7.0654	2.2488	-1.5238	0.66022	-1.3176	3499.5	29.751	12.9	57.966	-52.194	55.039	67.329	23.559	-4.117	-4.4856	0.89283	-2.0604	29.856	-5.2723
82.644	22.279	47.471	-3.088	-0.1347	-2.8058	-7.0753	2.2553	-1.5049	0.66022	-1.3176	3499.0	29.873	13.157	57.991	-51.97	55.063	67.329	23.559	-4.117	-4.4856	0.89283	-2.0604	29.856	-5.2723
82.482	22.706	47.633	-3.1234	-0.12341	-2.8133	-7.0812	2.2601	-1.4872	0.66022	-1.3176	3498.6	30.006	13.409	58.015	-51.736	55.086	67.329	23.559	-4.117	-4.4856	0.89283	-2.0604	29.856	-5.2723
82.311	23.123	47.809	-3.1588	-0.11213	-2.8206	-7.0806	2.2524	-1.4538	0.66022	-1.3176	3498.1	30.149	13.654	58.038	-51.491	55.108	67.329	23.559	-4.117	-4.4856	0.89283	-2.0604	29.856	-5.2723
82.13	23.528	48.0	-3.1942	-0.10089	-2.8278	-7.0739	2.2415	-1.4196	0.66022	-1.3176	3497.6	30.304	13.892	58.061	-51.235	55.13	67.329	23.559	-4.117	-4.4856	0.89283	-2.0604	29.856	-5.2723
81.94	23.922	48.206	-3.2295	-0.08972	-2.8348	-7.0607	2.2275	-1.3845	0.66022	-1.3176	3497.1	30.468	14.124	58.083	-50.969	55.152	67.329	23.559	-4.117	-4.4856	0.89283	-2.0604	29.856	-5.2723
81.741	24.303	48.426	-3.2648	-0.078624	-2.8417	-7.041	2.2104	-1.3483	0.66022	-1.3176	3496.6	30.644	14.348	58.104	-50.694	55.172	67.329	23.559	-4.117	-4.4856	0.89283	-2.0604	29.856	-5.2723
81.533	24.671	48.66	-3.2999	-0.067622	-2.8483	-7.0147	2.19	-1.3108	0.66022	-1.3176	3496.1	30.83	14.565	58.124	-50.408	55.192	67.329	23.559	-4.117	-4.4856	0.89283	-2.0604	29.856	-5.2723
81.315	25.026	48.909	-3.3349	-0.05673	-2.8548	-6.9816	2.1665	-1.272	0.66022	-1.3176	3495.7	31.026	14.774	58.144	-50.112	55.211	67.329	23.559	-4.117	-4.4856	0.89283	-2.0604	29.856	-5.2723
81.089	25.367	49.171	-3.3697	-0.045963	-2.861	-6.9413	2.1399	-1.2315	0.66022	-1.3176	3495.2	31.232	14.975	58.163	-49.806	55.229	67.329	23.559	-4.117	-4.4856	0.89283	-2.0604	29.856	-5.2723
80.855	25.693	49.447	-3.4044	-0.035345	-2.867	-6.919	2.1064	-1.1767	0.66022	-1.3176	3494.7	31.448	15.168	58.181	-49.491	55.247	67.329	23.559	-4.117	-4.4856	0.89283	-2.0604	29.856	-5.2723
80.613	26.004	49.737	-3.4389	-0.024903	-2.8728	-6.8953	2.07	-1.1176	0.66022	-1.3176	3494.2	31.674	15.352	58.198	-49.166	55.263	67.329	23.559	-4.117	-4.4856	0.89283	-2.0604	29.856	-5.2723
80.362	26.3	50.039	-3.4733	-0.014649	-2.8782	-6.8641	2.0313	-1.0567	0.66022	-1.3176	3493.7	31.91	15.526	58.214	-48.833	55.279	67.329	23.559	-4.117	-4.4856	0.89283	-2.0604	29.856	-5.2723
80.104	26.58	50.355	-3.5075	-0.0045943	-2.8834	-6.8261	1.9901	-0.99404	0.66022	-1.3176	3493.2	32.155	15.692	58.229	-48.491	55.294	67.329	23.559	-4.117	-4.4856	0.89283	-2.0604	29.856	-5.2723
79.838	26.844	50.684	-3.5416	0.0052496	-2.8881	-6.8096	1.9474	-0.89946	0.66022	-1.3176	3492.7	32.409	15.847	58.243	-48.14	55.308	67.329	23.559	-4.117	-4.4856	0.89283	-2.0604	29.856	-5.2723
79.565	27.09	51.024	-3.5756	0.014878	-2.8923	-6.7899	1.9038	-0.79931	0.66022	-1.3176	3492.3	32.671	15.992	58.257	-47.781	55.321	67.329	23.559	-4.117	-4.4856	0.89283	-2.0604	29.856	-5.2723
79.286	27.318	51.376	-3.6095	0.024287	-2.8961	-6.7643	1.8596	-0.69619	0.66022	-1.3176	3491.8	32.943	16.127	58.269	-47.415	55.333	67.329	23.559	-4.117	-4.4856	0.89283	-2.0604	29.856	-5.2723
78.999	27.527	51.74	-3.6433	0.033472	-2.8993	-6.7449	1.8147	-0.58881	0.66022	-1.3176	3491.3	33.222	16.251	58.28	-47.04	55.344	67.329	23.559	-4.117	-4.4856	0.89283	-2.0604	29.856	-5.2723
78.707	27.717	52.114	-3.6769	0.042433	-2.902	-6.7271	1.7694	-0.47803	0.66022	-1.3176	3490.8	33.51	16.364	58.29	-46.659	55.354	67.329	23.559	-4.117	-4.4856	0.89283	-2.0604	29.856	-5.2723
78.409	27.888	52.499	-3.7105	0.051166	-2.9041	-6.7074	1.7238	-0.36431	0.66022	-1.3176	3490.3	33.805	16.465	58.299	-46.271	55.362	67.329	23.559	-4.117	-4.4856	0.89283	-2.0604	29.856	-5.2723
78.106	28.038	52.894	-3.744	0.059671	-2.9056	-6.6862	1.6781	-0.2477	0.66022	-1.3176	3489.8	34.106	16.553	58.306	-45.877	55.37	67.329	23.559	-4.117	-4.4856	0.89283	-2.0604	29.856	-5.2723
77.797	28.166	53.299	-3.7774	0.067947	-2.9065	-6.6637	1.6322	-0.12833	0.66022	-1.3176	3489.4	34.415	16.63	58.313	-45.477	55.376	67.329	23.559	-4.117	-4.4856	0.89283	-2.0604	29.856	-5.2723
77.484	28.273	53.712	-3.8107	0.075993	-2.9069	-6.6403	1.5864	-0.0063198	0.66022	-1.3176	3488.9	34.73	16.693	58.318	-45.072	55.382	67.329	23.559	-4.117	-4.4856	0.89283	-2.0604	29.856	-5.2723
77.167	28.358	54.135	-3.8438	0.08381	-2.9066	-6.6466	1.5489	0.12388	0.66022	-1.3176	3488.4	35.051	16.744	58.322	-44.662	55.386	67.329	23.559	-4.117	-4.4856	0.89283	-2.0604	29.856	-5.2723
76.846	28.42	54.564	-3.8773	0.091572	-2.9056	-6.7362	1.5559	0.28148	0.66022	-1.3176	3487.9	35.376	16.78	58.324	-44.248	55.388	67.329	23.559	-4.117	-4.4856	0.89283	-2.0604	29.856	-5.2723
76.522	28.457	55.001	-3.9112	0.099371	-2.9038	-6.8197	1.5639	0.43664	0.66022	-1.3176	3487.4	35.707	16.803	58.325	-43.829	55.39	67.329	23.559	-4.117	-4.4856	0.89283	-2.0604	29.856	-5.2723
76.196	28.47	55.445	-3.9455	0.10721	-2.9012	-6.8967	1.5728	0.58878	0.66022	-1.3176	3486.9	36.042	16.811	58.325	-43.408	55.39	67.329	23.559	-4.117	-4.4856	0.89283	-2.0604	29.856	-5.2723
75.866	28.458	55.895	-3.9801	0.11513	-2.8979	-6.9685	1.6016	0.70337	0.66022	-1.3176	3486.4	36.381	16.804	58.323	-42.983	55.388	67.329	23.559	-4.117	-4.4856	0.89283	-2.0604	29.856	-5.2723
75.535	28.42	56.352	-4.0152	0.12324	-2.8942	-7.0455	1.6461	0.78606	0.66022	-1.3176	3486.0	36.724	16.782	58.319	-42.556	55.386	67.329	23.559	-4.117	-4.4856	0.89283	-2.0604	29.856	-5.2723
75.202	28.356	56.814	-4.0506	0.13158	-2.8901	-7.1297	1.6889	0.86775	0.66022	-1.3176	3485.5	37.071	16.744	58.315	-42.126	55.382	67.329	23.559	-4.117	-4.4856	0.89283	-2.0604	29.856	-5.2723
74.868	28.265	57.283	-4.0864	0.14013	-2.8856	-7.1968	1.73	0.94556	0.66022	-1.3176	3485.0	37.42	16.69	58.31	-41.695	55.377	67.329	23.559	-4.117	-4.4856	0.89283	-2.0604	29.856	-5.2723
74.533	28.147	57.756	-4.1226	0.14888	-2.8806	-7.2536	1.7692	1.0207	0.66022	-1.3176	3484.5	37.772	16.621	58.303	-41.263	55.371	67.329	23.559	-4.117	-4.4856	0.89283	-2.0604	29.856	-5.2723
74.197	28.001	58.234	-4.159	0.15782	-2.8753	-7.3138	1.8065	1.095	0.66022	-1.3176	3484.0	38.127	16.534	58.295	-40.829	55.364	67.329	23.559	-4.117	-4.4856	0.89283	-2.0604	29.856	-5.2723
73.861	27.826	58.716	-4.1957	0.16694	-2.8697	-7.3477	1.842	1.1644	0.66022	-1.3176	3483.5	38.483	16.431	58.285	-40.395	55.355	67.329	23.559	-4.117	-4.4856	0.89283	-2.0604	29.856	-5.2723
73.525	27.623	59.202	-4.2324	0.17624	-2.8637	-7.3431	1.8751	1.2277	0.66022	-1.3176	3483.1	38.841	16.311	58.275	-39.961	55.345	67.329	23.559	-4.117	-4.4856	0.89283	-2.0604	29.856	-5.2723
73.19	27.391	59.69	-4.2691	0.18569	-2.8574	-7.3361	1.9059	1.2896	0.66022	-1.3176	3482.6	39.199	16.173	58.263	-39.528	55.335	67.329	23.559	-4.117	-4.4856	0.89283	-2.0604	29.856	-5.2723
72.855	27.13	60.18	-4.3056	0.19529	-2.8508	-7.2362	1.9342	1.3377	0.66022	-1.3176	3482.1	39.558	16.019	58.249	-39.097	55.322	67.329	23.559	-4.117	-4.4856	0.89283	-2.0604	29.856	-5.2723
72.521	26.839	60.672	-4.3414	0.20503	-2.844	-7.1163	1.9595	1.382	0.66022	-1.3176	3481.6	39.916	15.846	58.235	-38.667	55.309	67.329	23.559	-4.117	-4.4856	0.89283	-2.0604	29.856	-5.2723
72.189	26.518	61.164	-4.3771	0.21482	-2.8371	-7.1976	1.955	1.3791	0.66022	-1.3176	3481.1	40.274	15.656	58.219	-38.24	55.294	67.329	23.559	-4.117	-4.4856	0.89283	-2.0604	29.856	-5.2723
71.859	26.167	61.657	-4.4135	0.22457	-2.8303	-7.2795	1.9423	1.3523	0.66022	-1.3176	3480.7	40.631	15.449	58.202	-37.816	55.279	67.329	23.559	-4.117	-4.4856	0.89283	-2.0604	29.856	-5.2723
71.53	25.785	62.149	-4.4497	0.23425	-2.8236	-7.2152	1.9291	1.3084	0.66022	-1.3176	3480.2	40.986	15.222	58.184	-37.395	55.262	67.329	23.559	-4.117	-4.4856	0.89283	-2.0604	29.856	-5.2723
71.205	25.373	62.64	-4.4856	0.24386	-2.8172	-7.1324	1.9142	1.2671	0.66022	-1.3176	3479.7	41.339	14.978	58.165	-36.98	55.244	67.329	23.559	-4.117	-4.4856	0.89283	-2.0604	29.856	-5.2723
70.882	24.93	63.128	-4.521	0.25338	-2.8109	-7.0196	1.8945	1.2505	0.66022	-1.3176	3479.2	41.689	14.716	58.145	-36.569	55.226	67.329	23.559	-4.117	-4.4856	0.89283	-2.0604	29.856	-5.2723
70.563	24.457	63.614	-4.5557	0.2628	-2.8047	-6.8816	1.8719	1.2348	0.66022	-1.3176	3478.7	42.035	14.436	58.124	-36.165	55.206	67.329	23.559	-4.117	-4.4856	0.89283	-2.0604	29.856	-5.2723
70.247	23.954	64.095	-4.5898	0.2721	-2.7985	-6.7297	1.8493	1.2287	0.66022	-1.3176	3478.3	42.378	14.138	58.102	-35.767	55.185	67.329	23.559	-4.117	-4.4856	0.89283	-2.0604	29.856	-5.2723
69.936	23.421	64.571	-4.623	0.28129	-2.7924	-6.5683	1.8271	1.2348	0.66022	-1.3176	3477.8	42.716	13.823	58.079	-35.376	55.164	67.329	23.559	-4.117	-4.4856	0.89283	-2.0604	29.856	-5.2723
69.629	22.858	65.041	-4.655	0.29036	-2.7862	-6.2347	1.7997	1.2304	0.66022	-1.3176	3477.3	43.049	13.49	58.055	-34.993	55.141	67.329	23.559	-4.117	-4.4856	0.89283	-2.0604	29.856	-5.2723
69.327	22.267	65.504	-4.6853	0.29927	-2.7801	-5.8671	1.7661	1.2267	0.66022	-1.3176	3476.8	43.376	13.141	58.03	-34.618	55.118	67.329	23.559	-4.117	-4.4856	0.89283	-2.0604	29.856	-5.2723
69.03	21.647	65.958	-4.7137	0.30801	-2.774	-5.4785	1.7261	1.2242	0.66022	-1.3176	3476.3	43.696	12.775	58.004	-34.253	55.094	67.329	23.559	-4.117	-4.4856	0.89283	-2.0604	29.856	-5.2723
68.738	21.001	66.402	-4.7401	0.31653	-2.7678	-5.0703	1.6798	1.2223	0.66022	-1.3176	3475.9	44.01	12.393	57.977	-33.897	55.069	67.329	23.559	-4.117	-4.4856	0.89283	-2.0604	29.856	-5.2723
68.453	20.329	66.836	-4.7644	0.3248	-2.7617	-4.6435	1.6271	1.2214	0.66022	-1.3176	3475.4	44.315	11.996	57.949	-33.552	55.043	67.329	23.559	-4.117	-4.4856	0.89283	-2.0604	29.856	-5.2723
68.175	19.631	67.258	-4.7864	0.33278	-2.7555	-4.1621	1.5659	1.285	0.66022	-1.3176	3474.9	44.612	11.584	57.921	-33.218	55.016	67.329	23.559	-4.117	-4.4856	0.89283	-2.0604	29.856	-5.2723
67.903	18.909	67.667	-4.8059	0.34044	-2.7489	-3.6595	1.4968	1.353	0.66022	-1.3176	3474.4	44.9	11.159	57.892	-32.895	54.989	67.329	23.559	-4.117	-4.4856	0.89283	-2.0604	29.856	-5.2723
67.638	18.165	68.062	-4.8227	0.34776	-2.7419	-2.9936	1.4359	1.4597	0.66022	-1.3176	3473.9	45.179	10.72	57.862	-32.584	54.961	67.329	23.559	-4.117	-4.4856	0.89283	-2.0604	29.856	-5.2723
67.381	17.4	68.443	-4.8358	0.35479	-2.7343	-2.2943	1.3722	1.5784	0.66022	-1.3176	3473.5	45.448	10.269	57.832	-32.286	54.933	67.329	23.559	-4.117	-4.4856	0.89283	-2.0604	29.856	-5.2723
67.132	16.617	68.808	-4.846	0.36147	-2.7261	-1.7806	1.2982	1.688	0.66022	-1.3176	3473.0	45.706	9.8069	57.801	-32.0	54.904	67.329	23.559	-4.117	-4.4856	0.89283	-2.0604	29.856	-5.2723
66.892	15.816	69.156	-4.8536	0.36776	-2.7174	-1.2532	1.2156	1.7979	0.66022	-1.3176	3472.5	45.953	9.335	57.77	-31.727	54.875	67.329	23.559	-4.117	-4.4856	0.89283	-2.0604	29.856	-5.2723
66.66	14.999	69.486	-4.8586	0.37361	-2.7081	-0.73405	1.1244	1.8998	0.66022	-1.3176	3472.0	46.189	8.8538	57.739	-31.467	54.846	67.329	23.559	-4.117	-4.4856	0.89283	-2.0604	29.856	-5.2723
66.438	14.168	69.799	-4.861	0.37899	-2.6984	-0.22302	1.0254	1.9935	0.66022	-1.3176	3471.6	46.413	8.364	57.708	-31.221	54.817	67.329	23.559	-4.117	-4.4856	0.89283	-2.0604	29.856	-5.2723
66.225	13.323	70.093	-4.8608	0.38385	-2.6882	0.28332	0.91976	2.0862	0.66022	-1.3176	3471.1	46.625	7.8663	57.676	-30.988	54.787	67.329	23.559	-4.117	-4.4856	0.89283	-2.0604	29.856	-5.2723
66.021	12.466	70.367	-4.8581	0.38818	-2.6775	0.79055	0.80827	2.1902	0.66022	-1.3176	3470.6	46.825	7.3614	57.644	-30.771	54.757	67.329	23.559	-4.117	-4.4856	0.89283	-2.0604	29.856	-5.2723
65.828	11.598	70.621	-4.8529	0.39193	-2.6663	1.2892	0.69071	2.2862	0.66022	-1.3176	3470.1	47.012	6.8502	57.612	-30.568	54.727	67.329	23.559	-4.117	-4.4856	0.89283	-2.0604	29.856	-5.2723
65.646	10.72	70.855	-4.8453	0.39507	-2.6547	1.7796	0.56789	2.3743	0.66022	-1.3176	3469.7	47.186	6.3332	57.58	-30.38	54.697	67.329	23.559	-4.117	-4.4856	0.89283	-2.0604	29.856	-5.2723
65.474	9.8349	71.068	-4.8351	0.3976	-2.6426	2.2694	0.44173	2.4553	0.66022	-1.3176	3469.2	47.346	5.8114	57.548	-30.207	54.667	67.329	23.559	-4.117	-4.4856	0.89283	-2.0604	29.856	-5.2723
65.313	8.9426	71.26	-4.8226	0.39949	-2.6301	2.7638	0.31367	2.5302	0.66022	-1.3176	3468.7	47.493	5.2856	57.516	-30.05	54.637	67.329	23.559	-4.117	-4.4856	0.89283	-2.0604	29.856	-5.2723
65.164	8.0452	71.43	-4.8075	0.40073	-2.6173	3.2496	0.18237	2.5972	0.66022	-1.3176	3468.2	47.627	4.7565	57.484	-29.909	54.607	67.329	23.559	-4.117	-4.4856	0.89283	-2.0604	29.856	-5.2723
65.026	7.1439	71.579	-4.7901	0.40131	-2.6042	3.7274	0.048587	2.6567	0.66022	-1.3176	3467.8	47.746	4.2249	57.453	-29.783	54.577	67.329	23.559	-4.117	-4.4856	0.89283	-2.0604	29.856	-5.2723
64.9	6.2404	71.705	-4.7703	0.40121	-2.5907	4.2033	-0.084983	2.721	0.66022	-1.3176	3467.3	47.852	3.6918	57.421	-29.673	54.548	67.329	23.559	-4.117	-4.4856	0.89283	-2.0604	29.856	-5.2723
64.786	5.336	71.81	-4.7481	0.40046	-2.577	4.6762	-0.21873	2.7866	0.66022	-1.3176	3466.8	47.944	3.1579	57.39	-29.58	54.519	67.329	23.559	-4.117	-4.4856	0.89283	-2.0604	29.856	-5.2723
64.685	4.4321	71.893	-4.7235	0.39903	-2.5629	5.1426	-0.35364	2.8443	0.66022	-1.3176	3466.3	48.021	2.624	57.359	-29.503	54.49	67.329	23.559	-4.117	-4.4856	0.89283	-2.0604	29.856	-5.2723
64.595	3.5302	71.953	-4.6966	0.39692	-2.5485	5.6032	-0.48911	2.8943	0.66022	-1.3176	3465.9	48.084	2.0909	57.328	-29.441	54.461	67.329	23.559	-4.117	-4.4856	0.89283	-2.0604	29.856	-5.2723
64.519	2.6317	71.992	-4.6675	0.39414	-2.5339	6.0674	-0.62072	2.9387	0.66022	-1.3176	3465.4	48.134	1.5594	57.298	-29.396	54.433	67.329	23.559	-4.117	-4.4856	0.89283	-2.0604	29.856	-5.2723
64.455	1.7382	72.009	-4.636	0.39071	-2.5192	6.5283	-0.75126	2.9765	0.66022	-1.3176	3464.9	48.169	1.0304	57.269	-29.368	54.405	67.329	23.559	-4.117	-4.4856	0.89283	-2.0604	29.856	-5.2723
64.404	0.85095	72.005	-4.6022	0.38663	-2.5042	6.9844	-0.8811	3.0076	0.66022	-1.3176	3464.5	48.19	0.50468	57.24	-29.355	54.378	67.329	23.559	-4.117	-4.4856	0.89283	-2.0604	29.856	-5.2723
64.365	-0.028553	71.98	-4.5661	0.3819	-2.4891	7.4367	-1.0097	3.033	0.66022	-1.3176	3464.0	48.196	-0.016942	57.211	-29.358	54.351	67.329	23.559	-4.117	-4.4856	0.89283	-2.0604	29.856	-5.2723
64.34	-0.89892	71.933	-4.5278	0.37655	-2.4738	7.8935	-1.1322	3.0662	0.66022	-1.3176	3463.5	48.189	-0.53366	57.183	-29.377	54.325	67.329	23.559	-4.117	-4.4856	0.89283	-2.0604	29.856	-5.2723
64.328	-1.7588	71.867	-4.4872	0.37058	-2.4584	8.3466	-1.2534	3.0933	0.66022	-1.3176	3463.0	48.168	-1.0447	57.156	-29.411	54.299	67.329	23.559	-4.117	-4.4856	0.89283	-2.0604	29.856	-5.2723
64.328	-2.6068	71.781	-4.4443	0.36402	-2.4429	8.796	-1.373	3.1144	0.66022	-1.3176	3462.6	48.134	-1.5492	57.129	-29.462	54.274	67.329	23.559	-4.117	-4.4856	0.89283	-2.0604	29.856	-5.2723
64.342	-3.4416	71.675	-4.3992	0.35686	-2.4273	9.2424	-1.4902	3.1298	0.66022	-1.3176	3462.1	48.086	-2.0464	57.103	-29.527	54.25	67.329	23.559	-4.117	-4.4856	0.89283	-2.0604	29.856	-5.2723
64.368	-4.2619	71.55	-4.3519	0.34913	-2.4116	9.6882	-1.6011	3.1425	0.66022	-1.3176	3461.6	48.025	-2.5356	57.079	-29.607	54.227	67.329	23.559	-4.117	-4.4856	0.89283	-2.0604	29.856	-5.2723
64.407	-5.0666	71.408	-4.3024	0.34085	-2.3959	10.13	-1.71	3.1494	0.66022	-1.3176	3461.2	47.951	-3.016	57.054	-29.702	54.204	67.329	23.559	-4.117	-4.4856	0.89283	-2.0604	29.856	-5.2723
64.459	-5.8543	71.248	-4.2506	0.33203	-2.3801	10.52	-1.8168	3.1489	0.66022	-1.3176	3460.7	47.864	-3.4868	57.031	-29.812	54.183	67.329	23.559	-4.117	-4.4856	0.89283	-2.0604	29.856	-5.2723
64.524	-6.6237	71.071	-4.1974	0.32269	-2.3644	10.775	-1.9202	3.1379	0.66022	-1.3176	3460.2	47.765	-3.9473	57.009	-29.935	54.162	67.329	23.559	-4.117	-4.4856	0.89283	-2.0604	29.856	-5.2723
64.6	-7.3737	70.878	-4.1429	0.31285	-2.3487	11.021	-2.0154	3.1297	0.66022	-1.3176	3459.8	47.653	-4.3967	56.988	-30.072	54.142	67.329	23.559	-4.117	-4.4856	0.89283	-2.0604	29.856	-5.2723
64.69	-8.1034	70.67	-4.0872	0.30254	-2.3331	11.253	-2.1063	3.1177	0.66022	-1.3176	3459.3	47.53	-4.8346	56.967	-30.222	54.123	67.329	23.559	-4.117	-4.4856	0.89283	-2.0604	29.856	-5.2723
64.791	-8.8123	70.447	-4.0304	0.29179	-2.3176	11.468	-2.1933	3.1012	0.66022	-1.3176	3458.8	47.395	-5.2604	56.948	-30.385	54.105	67.329	23.559	-4.117	-4.4856	0.89283	-2.0604	29.856	-5.2723
64.905	-9.4994	70.211	-3.9726	0.28061	-2.3021	11.669	-2.2761	3.0805	0.66022	-1.3176	3458.3	47.249	-5.6738	56.929	-30.559	54.088	67.329	23.559	-4.117	-4.4856	0.89283	-2.0604	29.856	-5.2723
65.03	-10.164	69.961	-3.9137	0.26903	-2.2868	11.851	-2.354	3.056	0.66022	-1.3176	3457.9	47.092	-6.0742	56.912	-30.746	54.072	67.329	23.559	-4.117	-4.4856	0.89283	-2.0604	29.856	-5.2723
65.167	-10.806	69.699	-3.8541	0.25709	-2.2716	12.012	-2.4251	3.0293	0.66022	-1.3176	3457.4	46.925	-6.4613	56.896	-30.945	54.057	67.329	23.559	-4.117	-4.4856	0.89283	-2.0604	29.856	-5.2723
65.315	-11.425	69.426	-3.7936	0.24479	-2.2565	12.156	-2.4921	2.9997	0.66022	-1.3176	3456.9	46.748	-6.8348	56.88	-31.154	54.042	67.329	23.559	-4.117	-4.4856	0.89283	-2.0604	29.856	-5.2723
65.474	-12.02	69.142	-3.7325	0.23217	-2.2416	12.28	-2.5551	2.9675	0.66022	-1.3176	3456.5	46.561	-7.1943	56.866	-31.374	54.029	67.329	23.559	-4.117	-4.4856	0.89283	-2.0604	29.856	-5.2723
65.644	-12.59	68.848	-3.6708	0.21925	-2.2268	12.439	-2.614	2.9339	0.66022	-1.3176	3456.0	46.365	-7.5395	56.853	-31.604	54.017	67.329	23.559	-4.117	-4.4856	0.89283	-2.0604	29.856	-5.2723
65.824	-13.136	68.544	-3.6081	0.20604	-2.2122	12.668	-2.6697	2.899	0.66022	-1.3176	3455.5	46.16	-7.8702	56.841	-31.844	54.006	67.329	23.559	-4.117	-4.4856	0.89283	-2.0604	29.856	-5.2723
66.015	-13.657	68.232	-3.5442	0.19256	-2.1978	12.872	-2.7206	2.8608	0.66022	-1.3176	3455.1	45.946	-8.1859	56.83	-32.093	53.996	67.329	23.559	-4.117	-4.4856	0.89283	-2.0604	29.856	-5.2723
66.215	-14.152	67.912	-3.4794	0.17884	-2.1836	13.05	-2.7674	2.8201	0.66022	-1.3176	3454.6	45.725	-8.4862	56.82	-32.351	53.987	67.329	23.559	-4.117	-4.4856	0.89283	-2.0604	29.856	-5.2723
66.426	-14.621	67.585	-3.4137	0.16489	-2.1696	13.206	-2.8111	2.7771	0.66022	-1.3176	3454.1	45.496	-8.771	56.811	-32.617	53.979	67.329	23.559	-4.117	-4.4856	0.89283	-2.0604	29.856	-5.2723
66.646	-15.064	67.252	-3.3474	0.15073	-2.1559	13.337	-2.852	2.7317	0.66022	-1.3176	3453.7	45.26	-9.0399	56.803	-32.89	53.971	67.329	23.559	-4.117	-4.4856	0.89283	-2.0604	29.856	-5.2723
66.875	-15.48	66.913	-3.2804	0.13637	-2.1423	13.443	-2.8898	2.6841	0.66022	-1.3176	3453.2	45.016	-9.2928	56.796	-33.172	53.965	67.329	23.559	-4.117	-4.4856	0.89283	-2.0604	29.856	-5.2723
67.112	-15.869	66.569	-3.2138	0.12186	-2.1291	13.194	-2.9138	2.5875	0.66022	-1.3176	3452.7	44.767	-9.5296	56.79	-33.46	53.96	67.329	23.559	-4.117	-4.4856	0.89283	-2.0604	29.856	-5.2723
67.359	-16.231	66.22	-3.1481	0.10725	-2.1165	13.072	-2.9314	2.4843	0.66022	-1.3176	3452.2	44.512	-9.7504	56.785	-33.754	53.956	67.329	23.559	-4.117	-4.4856	0.89283	-2.0604	29.856	-5.2723
67.613	-16.568	65.867	-3.0831	0.092556	-2.1043	12.928	-2.9441	2.3757	0.66022	-1.3176	3451.8	44.25	-9.9552	56.781	-34.055	53.952	67.329	23.559	-4.117	-4.4856	0.89283	-2.0604	29.856	-5.2723
67.875	-16.878	65.51	-3.0189	0.077816	-2.0927	12.749	-2.9509	2.2572	0.66022	-1.3176	3451.3	43.984	-10.144	56.778	-34.362	53.95	67.329	23.559	-4.117	-4.4856	0.89283	-2.0604	29.856	-5.2723
68.145	-17.163	65.149	-2.9556	0.063055	-2.0817	12.543	-2.9526	2.1331	0.66022	-1.3176	3450.8	43.712	-10.318	56.776	-34.675	53.948	67.329	23.559	-4.117	-4.4856	0.89283	-2.0604	29.856	-5.2723
68.423	-17.422	64.786	-2.8934	0.048298	-2.0714	12.386	-2.9494	2.0034	0.66022	-1.3176	3450.4	43.436	-10.475	56.775	-34.992	53.948	67.329	23.559	-4.117	-4.4856	0.89283	-2.0604	29.856	-5.2723
68.707	-17.656	64.421	-2.8318	0.033568	-2.0617	12.235	-2.9418	1.8678	0.66022	-1.3176	3449.9	43.156	-10.618	56.775	-35.315	53.948	67.329	23.559	-4.117	-4.4856	0.89283	-2.0604	29.856	-5.2723
68.998	-17.865	64.053	-2.771	0.018888	-2.0527	12.059	-2.9297	1.7269	0.66022	-1.3176	3449.4	42.871	-10.745	56.776	-35.642	53.949	67.329	23.559	-4.117	-4.4856	0.89283	-2.0604	29.856	-5.2723
69.296	-18.049	63.683	-2.7112	0.0042785	-2.0445	11.905	-2.9133	1.5794	0.66022	-1.3176	3449.0	42.583	-10.856	56.778	-35.973	53.951	67.329	23.559	-4.117	-4.4856	0.89283	-2.0604	29.856	-5.2723
69.6	-18.209	63.312	-2.652	-0.010239	-2.0369	11.753	-2.8929	1.425	0.66022	-1.3176	3448.5	42.292	-10.953	56.78	-36.308	53.954	67.329	23.559	-4.117	-4.4856	0.89283	-2.0604	29.856	-5.2723
69.909	-18.344	62.94	-2.5937	-0.024643	-2.0302	11.578	-2.8684	1.2644	0.66022	-1.3176	3448.0	41.997	-11.034	56.784	-36.647	53.958	67.329	23.559	-4.117	-4.4856	0.89283	-2.0604	29.856	-5.2723
70.225	-18.454	62.567	-2.5363	-0.038916	-2.0243	11.38	-2.8398	1.0978	0.66022	-1.3176	3447.5	41.7	-11.101	56.788	-36.989	53.963	67.329	23.559	-4.117	-4.4856	0.89283	-2.0604	29.856	-5.2723
70.545	-18.541	62.193	-2.4798	-0.053034	-2.0193	11.197	-2.8071	0.92413	0.66022	-1.3176	3447.1	41.4	-11.153	56.794	-37.334	53.968	67.329	23.559	-4.117	-4.4856	0.89283	-2.0604	29.856	-5.2723
70.871	-18.604	61.819	-2.4243	-0.06698	-2.0151	11.0	-2.7704	0.74371	0.66022	-1.3176	3446.6	41.097	-11.19	56.8	-37.682	53.974	67.329	23.559	-4.117	-4.4856	0.89283	-2.0604	29.856	-5.2723
71.202	-18.643	61.445	-2.3699	-0.080731	-2.0118	10.783	-2.7296	0.55676	0.66022	-1.3176	3446.1	40.793	-11.212	56.807	-38.032	53.982	67.329	23.559	-4.117	-4.4856	0.89283	-2.0604	29.856	-5.2723
71.537	-18.658	61.071	-2.3166	-0.094275	-2.0095	10.493	-2.6903	0.37949	0.66022	-1.3176	3445.7	40.487	-11.22	56.815	-38.385	53.99	67.329	23.559	-4.117	-4.4856	0.89283	-2.0604	29.856	-5.2723
71.877	-18.65	60.696	-2.265	-0.10763	-2.008	10.128	-2.652	0.21	0.66022	-1.3176	3445.2	40.179	-11.213	56.824	-38.739	53.998	67.329	23.559	-4.117	-4.4856	0.89283	-2.0604	29.856	-5.2723
72.22	-18.619	60.321	-2.2153	-0.12081	-2.0074	9.7524	-2.6366	0.062987	0.66022	-1.3176	3444.7	39.87	-11.192	56.833	-39.096	54.007	67.329	23.559	-4.117	-4.4856	0.89283	-2.0604	29.856	-5.2723
72.568	-18.564	59.946	-2.1675	-0.13404	-2.0073	9.3754	-2.6546	-0.042993	0.66022	-1.3176	3444.3	39.559	-11.157	56.842	-39.454	54.017	67.329	23.559	-4.117	-4.4856	0.89283	-2.0604	29.856	-5.2723
72.919	-18.487	59.571	-2.1216	-0.14735	-2.0078	8.9808	-2.667	-0.14957	0.66022	-1.3176	3443.8	39.247	-11.108	56.853	-39.814	54.027	67.329	23.559	-4.117	-4.4856	0.89283	-2.0604	29.856	-5.2723
73.273	-18.389	59.195	-2.0777	-0.1607	-2.0088	8.5658	-2.6738	-0.2565	0.66022	-1.3176	3443.3	38.934	-11.046	56.864	-40.176	54.038	67.329	23.559	-4.117	-4.4856	0.89283	-2.0604	29.856	-5.2723
73.631	-18.269	58.819	-2.036	-0.17408	-2.0104	8.1455	-2.6748	-0.36304	0.66022	-1.3176	3442.8	38.619	-10.971	56.876	-40.539	54.049	67.329	23.559	-4.117	-4.4856	0.89283	-2.0604	29.856	-5.2723
73.992	-18.128	58.443	-1.9963	-0.18744	-2.0125	7.7207	-2.6701	-0.46903	0.66022	-1.3176	3442.4	38.303	-10.883	56.888	-40.903	54.061	67.329	23.559	-4.117	-4.4856	0.89283	-2.0604	29.856	-5.2723
74.356	-17.967	58.066	-1.9588	-0.20077	-2.0151	7.292	-2.6598	-0.57437	0.66022	-1.3176	3441.9	37.987	-10.783	56.901	-41.268	54.074	67.329	23.559	-4.117	-4.4856	0.89283	-2.0604	29.856	-5.2723
74.722	-17.787	57.688	-1.9234	-0.21403	-2.0182	6.8601	-2.6439	-0.67896	0.66022	-1.3176	3441.4	37.669	-10.671	56.915	-41.635	54.088	67.329	23.559	-4.117	-4.4856	0.89283	-2.0604	29.856	-5.2723
75.091	-17.588	57.31	-1.8902	-0.2272	-2.0219	6.3948	-2.6225	-0.78283	0.66022	-1.3176	3441.0	37.351	-10.547	56.929	-42.003	54.102	67.329	23.559	-4.117	-4.4856	0.89283	-2.0604	29.856	-5.2723
75.462	-17.371	56.931	-1.8594	-0.24025	-2.026	5.9303	-2.5953	-0.88548	0.66022	-1.3176	3440.5	37.032	-10.413	56.945	-42.372	54.117	67.329	23.559	-4.117	-4.4856	0.89283	-2.0604	29.856	-5.2723
75.835	-17.136	56.551	-1.8309	-0.25314	-2.0307	5.467	-2.5626	-0.9869	0.66022	-1.3176	3440.0	36.712	-10.268	56.961	-42.742	54.132	67.329	23.559	-4.117	-4.4856	0.89283	-2.0604	29.856	-5.2723
76.209	-16.884	56.17	-1.8048	-0.26586	-2.0359	5.0053	-2.5245	-1.0871	0.66022	-1.3176	3439.5	36.392	-10.112	56.977	-43.113	54.149	67.329	23.559	-4.117	-4.4856	0.89283	-2.0604	29.856	-5.2723
76.585	-16.616	55.789	-1.7809	-0.27838	-2.0416	4.5478	-2.4809	-1.1868	0.66022	-1.3176	3439.1	36.072	-9.9465	56.995	-43.484	54.166	67.329	23.559	-4.117	-4.4856	0.89283	-2.0604	29.856	-5.2723
76.962	-16.331	55.406	-1.7593	-0.29066	-2.0478	4.0981	-2.4321	-1.2867	0.66022	-1.3176	3438.6	35.75	-9.7713	57.013	-43.857	54.184	67.329	23.559	-4.117	-4.4856	0.89283	-2.0604	29.856	-5.2723
77.34	-16.031	55.022	-1.7399	-0.30269	-2.0545	3.6295	-2.3781	-1.3847	0.66022	-1.3176	3438.1	35.429	-9.5869	57.033	-44.23	54.202	67.329	23.559	-4.117	-4.4856	0.89283	-2.0604	29.856	-5.2723
77.719	-15.716	54.637	-1.723	-0.31444	-2.0616	3.1631	-2.319	-1.4809	0.66022	-1.3176	3437.6	35.107	-9.3935	57.053	-44.604	54.222	67.329	23.559	-4.117	-4.4856	0.89283	-2.0604	29.856	-5.2723
78.098	-15.387	54.251	-1.7084	-0.32586	-2.0692	2.6577	-2.2492	-1.5357	0.66022	-1.3176	3437.2	34.786	-9.1915	57.073	-44.978	54.242	67.329	23.559	-4.117	-4.4856	0.89283	-2.0604	29.856	-5.2723
78.477	-15.043	53.863	-1.6964	-0.33692	-2.0769	2.1341	-2.1719	-1.5673	0.66022	-1.3176	3436.7	34.464	-8.9811	57.095	-45.353	54.263	67.329	23.559	-4.117	-4.4856	0.89283	-2.0604	29.856	-5.2723
78.857	-14.686	53.473	-1.687	-0.34757	-2.0849	1.6159	-2.0901	-1.5954	0.66022	-1.3176	3436.2	34.142	-8.7628	57.117	-45.728	54.284	67.329	23.559	-4.117	-4.4856	0.89283	-2.0604	29.856	-5.2723
79.235	-14.316	53.082	-1.6802	-0.35781	-2.0929	1.104	-2.004	-1.6201	0.66022	-1.3176	3435.7	33.819	-8.5369	57.14	-46.104	54.307	67.329	23.559	-4.117	-4.4856	0.89283	-2.0604	29.856	-5.2723
79.613	-13.934	52.69	-1.676	-0.36761	-2.1011	0.59936	-1.9136	-1.6415	0.66022	-1.3176	3435.3	33.497	-8.304	57.164	-46.479	54.329	67.329	23.559	-4.117	-4.4856	0.89283	-2.0604	29.856	-5.2723
79.99	-13.541	52.295	-1.6742	-0.37694	-2.1093	0.10286	-1.8189	-1.6596	0.66022	-1.3176	3434.8	33.176	-8.0644	57.188	-46.855	54.353	67.329	23.559	-4.117	-4.4856	0.89283	-2.0604	29.856	-5.2723
80.365	-13.136	51.9	-1.6749	-0.38579	-2.1176	-0.37677	-1.7191	-1.6738	0.66022	-1.3176	3434.3	32.854	-7.8185	57.213	-47.231	54.377	67.329	23.559	-4.117	-4.4856	0.89283	-2.0604	29.856	-5.2723
80.739	-12.721	51.503	-1.678	-0.39412	-2.126	-0.84337	-1.615	-1.6854	0.66022	-1.3176	3433.8	32.534	-7.5667	57.239	-47.607	54.402	67.329	23.559	-4.117	-4.4856	0.89283	-2.0604	29.856	-5.2723
81.11	-12.297	51.105	-1.6833	-0.40193	-2.1345	-1.2994	-1.5071	-1.6947	0.66022	-1.3176	3433.4	32.214	-7.3093	57.266	-47.983	54.428	67.329	23.559	-4.117	-4.4856	0.89283	-2.0604	29.856	-5.2723
81.48	-11.863	50.705	-1.691	-0.40919	-2.143	-1.7508	-1.3954	-1.7005	0.66022	-1.3176	3432.9	31.894	-7.0466	57.293	-48.358	54.454	67.329	23.559	-4.117	-4.4856	0.89283	-2.0604	29.856	-5.2723
81.846	-11.42	50.305	-1.7008	-0.41588	-2.1515	-2.1872	-1.2802	-1.7042	0.66022	-1.3176	3432.4	31.576	-6.7792	57.321	-48.732	54.481	67.329	23.559	-4.117	-4.4856	0.89283	-2.0604	29.856	-5.2723
82.21	-10.969	49.904	-1.7128	-0.42198	-2.16	-2.6084	-1.1617	-1.7059	0.66022	-1.3176	3431.9	31.259	-6.5071	57.35	-49.106	54.509	67.329	23.559	-4.117	-4.4856	0.89283	-2.0604	29.856	-5.2723
82.57	-10.511	49.502	-1.7269	-0.42749	-2.1685	-3.0146	-1.0401	-1.7056	0.66022	-1.3176	3431.5	30.943	-6.2309	57.379	-49.479	54.537	67.329	23.559	-4.117	-4.4856	0.89283	-2.0604	29.856	-5.2723
82.927	-10.045	49.1	-1.7429	-0.43238	-2.1771	-3.4033	-0.91546	-1.7038	0.66022	-1.3176	3431.0	30.629	-5.9506	57.409	-49.851	54.566	67.329	23.559	-4.117	-4.4856	0.89283	-2.0604	29.856	-5.2723
83.28	-9.5727	48.698	-1.7609	-0.43664	-2.1856	-3.7659	-0.78794	-1.7029	0.66022	-1.3176	3430.5	30.317	-5.6667	57.44	-50.221	54.596	67.329	23.559	-4.117	-4.4856	0.89283	-2.0604	29.856	-5.2723
83.629	-9.0938	48.297	-1.7806	-0.44026	-2.1941	-4.1133	-0.65802	-1.7008	0.66022	-1.3176	3430.0	30.007	-5.3794	57.471	-50.59	54.626	67.329	23.559	-4.117	-4.4856	0.89283	-2.0604	29.856	-5.2723
83.973	-8.609	47.895	-1.8021	-0.44318	-2.2027	-4.4836	-0.51022	-1.722	0.66022	-1.3176	3429.6	29.699	-5.089	57.503	-50.957	54.657	67.329	23.559	-4.117	-4.4856	0.89283	-2.0604	29.856	-5.2723
84.313	-8.1191	47.495	-1.8254	-0.44535	-2.2113	-4.8412	-0.36006	-1.7409	0.66022	-1.3176	3429.1	29.394	-4.796	57.536	-51.323	54.689	67.329	23.559	-4.117	-4.4856	0.89283	-2.0604	29.856	-5.2723
84.647	-7.6244	47.097	-1.8505	-0.44678	-2.2201	-5.185	-0.20822	-1.7568	0.66022	-1.3176	3428.6	29.091	-4.5005	57.57	-51.686	54.721	67.329	23.559	-4.117	-4.4856	0.89283	-2.0604	29.856	-5.2723
84.976	-7.1251	46.7	-1.8772	-0.44743	-2.2289	-5.5144	-0.055027	-1.7695	0.66022	-1.3176	3428.1	28.792	-4.2027	57.604	-52.047	54.754	67.329	23.559	-4.117	-4.4856	0.89283	-2.0604	29.856	-5.2723
85.3	-6.6216	46.306	-1.9056	-0.44732	-2.2377	-5.8257	0.099252	-1.7791	0.66022	-1.3176	3427.6	28.496	-3.9029	57.639	-52.406	54.788	67.329	23.559	-4.117	-4.4856	0.89283	-2.0604	29.856	-5.2723
85.618	-6.1142	45.914	-1.9354	-0.44644	-2.2467	-6.1144	0.25421	-1.7856	0.66022	-1.3176	3427.2	28.203	-3.6011	57.675	-52.761	54.822	67.329	23.559	-4.117	-4.4856	0.89283	-2.0604	29.856	-5.2723
85.929	-5.6031	45.526	-1.9667	-0.44478	-2.2556	-6.3748	0.41635	-1.7957	0.66022	-1.3176	3426.7	27.915	-3.2977	57.711	-53.113	54.857	67.329	23.559	-4.117	-4.4856	0.89283	-2.0604	29.856	-5.2723
86.234	-5.0884	45.142	-1.9991	-0.44225	-2.2646	-6.5933	0.59373	-1.8196	0.66022	-1.3176	3426.2	27.631	-2.9926	57.748	-53.462	54.893	67.329	23.559	-4.117	-4.4856	0.89283	-2.0604	29.856	-5.2723
86.533	-4.5704	44.762	-2.0326	-0.43885	-2.2738	-6.8025	0.76865	-1.8392	0.66022	-1.3176	3425.7	27.352	-2.6859	57.786	-53.806	54.929	67.329	23.559	-4.117	-4.4856	0.89283	-2.0604	29.856	-5.2723
86.824	-4.049	44.388	-2.0671	-0.43457	-2.283	-7.0026	0.94085	-1.8544	0.66022	-1.3176	3425.2	27.078	-2.3777	57.825	-54.146	54.966	67.329	23.559	-4.117	-4.4856	0.89283	-2.0604	29.856	-5.2723
87.108	-3.5245	44.02	-2.1026	-0.42944	-2.2923	-7.1933	1.1103	-1.8652	0.66022	-1.3176	3424.7	26.81	-2.0682	57.864	-54.481	55.003	67.329	23.559	-4.117	-4.4856	0.89283	-2.0604	29.856	-5.2723
87.385	-2.9971	43.658	-2.139	-0.42348	-2.3017	-7.3691	1.2755	-1.8731	0.66022	-1.3176	3424.3	26.547	-1.7574	57.904	-54.81	55.042	67.329	23.559	-4.117	-4.4856	0.89283	-2.0604	29.856	-5.2723
87.654	-2.467	43.303	-2.1763	-0.41669	-2.3111	-7.5343	1.4368	-1.8769	0.66022	-1.3176	3423.8	26.29	-1.4455	57.944	-55.135	55.08	67.329	23.559	-4.117	-4.4856	0.89283	-2.0604	29.856	-5.2723
87.915	-1.9343	42.956	-2.2144	-0.40911	-2.3204	-7.6906	1.5943	-1.8759	0.66022	-1.3176	3423.3	26.041	-1.1325	57.985	-55.453	55.12	67.329	23.559	-4.117	-4.4856	0.89283	-2.0604	29.856	-5.2723
88.168	-1.3992	42.617	-2.2528	-0.40068	-2.3298	-7.6925	1.7803	-1.8587	0.66022	-1.3176	3422.8	25.797	-0.81858	58.026	-55.765	55.16	67.329	23.559	-4.117	-4.4856	0.89283	-2.0604	29.856	-5.2723
88.412	-0.86168	42.287	-2.2912	-0.39132	-2.339	-7.6657	1.9652	-1.8333	0.66022	-1.3176	3422.3	25.562	-0.50375	58.069	-56.071	55.2	67.329	23.559	-4.117	-4.4856	0.89283	-2.0604	29.856	-5.2723
88.648	-0.32191	41.967	-2.3295	-0.38105	-2.3481	-7.6395	2.1419	-1.8022	0.66022	-1.3176	3421.8	25.333	-0.18805	58.111	-56.37	55.241	67.329	23.559	-4.117	-4.4856	0.89283	-2.0604	29.856	-5.2723
88.874	0.22003	41.657	-2.3676	-0.36991	-2.357	-7.6118	2.3092	-1.7655	0.66022	-1.3176	3421.4	25.113	0.12844	58.154	-56.661	55.282	67.329	23.559	-4.117	-4.4856	0.89283	-2.0604	29.856	-5.2723
89.092	0.76398	41.358	-2.4056	-0.35797	-2.3657	-7.581	2.4664	-1.7236	0.66022	-1.3176	3420.9	24.901	0.44563	58.198	-56.945	55.324	67.329	23.559	-4.117	-4.4856	0.89283	-2.0604	29.856	-5.2723
89.301	1.3098	41.07	-2.4434	-0.34526	-2.3743	-7.5496	2.6155	-1.6771	0.66022	-1.3176	3420.4	24.698	0.76344	58.242	-57.221	55.366	67.329	23.559	-4.117	-4.4856	0.89283	-2.0604	29.856	-5.2723
89.5	1.8572	40.795	-2.4811	-0.33183	-2.3825	-7.5175	2.7557	-1.6262	0.66022	-1.3176	3419.9	24.504	1.0817	58.286	-57.489	55.409	67.329	23.559	-4.117	-4.4856	0.89283	-2.0604	29.856	-5.2723
89.689	2.4061	40.531	-2.5186	-0.31772	-2.3905	-7.4844	2.8883	-1.5712	0.66022	-1.3176	3419.4	24.319	1.4004	58.331	-57.748	55.452	67.329	23.559	-4.117	-4.4856	0.89283	-2.0604	29.856	-5.2723
89.869	2.9562	40.281	-2.556	-0.30296	-2.3982	-7.4502	3.0122	-1.5124	0.66022	-1.3176	3418.9	24.143	1.7193	58.376	-57.999	55.495	67.329	23.559	-4.117	-4.4856	0.89283	-2.0604	29.856	-5.2723
90.038	3.5072	40.044	-2.5931	-0.28761	-2.4056	-7.4155	3.1277	-1.4559	0.66022	-1.3176	3418.4	23.977	2.0383	58.422	-58.241	55.539	67.329	23.559	-4.117	-4.4856	0.89283	-2.0604	29.856	-5.2723
90.198	4.059	39.821	-2.6301	-0.2717	-2.4128	-7.3859	3.2357	-1.4308	0.66022	-1.3176	3417.9	23.821	2.3574	58.467	-58.474	55.582	67.329	23.559	-4.117	-4.4856	0.89283	-2.0604	29.856	-5.2723
90.348	4.6115	39.613	-2.667	-0.25527	-2.4199	-7.3566	3.3344	-1.4011	0.66022	-1.3176	3417.5	23.675	2.6764	58.513	-58.698	55.626	67.329	23.559	-4.117	-4.4856	0.89283	-2.0604	29.856	-5.2723
90.487	5.1644	39.419	-2.7037	-0.23837	-2.4268	-7.3272	3.424	-1.367	0.66022	-1.3176	3417.0	23.539	2.9952	58.559	-58.912	55.67	67.329	23.559	-4.117	-4.4856	0.89283	-2.0604	29.856	-5.2723
90.616	5.7174	39.24	-2.7403	-0.22104	-2.4336	-7.2974	3.5043	-1.3287	0.66022	-1.3176	3416.5	23.415	3.3137	58.605	-59.116	55.714	67.329	23.559	-4.117	-4.4856	0.89283	-2.0604	29.856	-5.2723
90.734	6.2702	39.077	-2.7767	-0.20334	-2.4401	-7.2668	3.5757	-1.2865	0.66022	-1.3176	3416.0	23.3	3.6316	58.65	-59.311	55.758	67.329	23.559	-4.117	-4.4856	0.89283	-2.0604	29.856	-5.2723
90.843	6.8224	38.93	-2.8129	-0.1853	-2.4464	-7.2352	3.6414	-1.2405	0.66022	-1.3176	3415.5	23.197	3.9489	58.696	-59.495	55.803	67.329	23.559	-4.117	-4.4856	0.89283	-2.0604	29.856	-5.2723
90.94	7.3737	38.799	-2.849	-0.16695	-2.4525	-7.2004	3.6954	-1.1906	0.66022	-1.3176	3415.0	23.105	4.2652	58.742	-59.669	55.847	67.329	23.559	-4.117	-4.4856	0.89283	-2.0604	29.856	-5.2723
91.027	7.9237	38.684	-2.8849	-0.14836	-2.4583	-7.1635	3.7398	-1.1375	0.66022	-1.3176	3414.5	23.024	4.5804	58.788	-59.834	55.891	67.329	23.559	-4.117	-4.4856	0.89283	-2.0604	29.856	-5.2723
91.104	8.472	38.586	-2.9206	-0.12956	-2.4639	-7.1246	3.7758	-1.0814	0.66022	-1.3176	3414.0	22.954	4.8943	58.834	-59.987	55.935	67.329	23.559	-4.117	-4.4856	0.89283	-2.0604	29.856	-5.2723
91.169	9.0182	38.504	-2.9562	-0.11061	-2.4692	-7.0835	3.8033	-1.0226	0.66022	-1.3176	3413.5	22.896	5.2066	58.88	-60.131	55.978	67.329	23.559	-4.117	-4.4856	0.89283	-2.0604	29.856	-5.2723
91.225	9.5618	38.44	-2.9915	-0.091545	-2.4741	-7.0401	3.8225	-0.96154	0.66022	-1.3176	3413.0	22.849	5.5171	58.925	-60.264	56.022	67.329	23.559	-4.117	-4.4856	0.89283	-2.0604	29.856	-5.2723
91.27	10.102	38.393	-3.0266	-0.072402	-2.4788	-6.9943	3.8335	-0.89834	0.66022	-1.3176	3412.5	22.814	5.8256	58.97	-60.386	56.065	67.329	23.559	-4.117	-4.4856	0.89283	-2.0604	29.856	-5.2723
91.304	10.64	38.363	-3.0614	-0.053224	-2.4831	-6.9499	3.8357	-0.83327	0.66022	-1.3176	3412.0	22.791	6.1318	59.015	-60.498	56.108	67.329	23.559	-4.117	-4.4856	0.89283	-2.0604	29.856	-5.2723
91.327	11.173	38.351	-3.0961	-0.034061	-2.4871	-6.9081	3.8284	-0.76661	0.66022	-1.3176	3411.5	22.779	6.4355	59.06	-60.599	56.151	67.329	23.559	-4.117	-4.4856	0.89283	-2.0604	29.856	-5.2723
91.341	11.701	38.356	-3.1305	-0.014946	-2.4908	-6.8637	3.8166	-0.69874	0.66022	-1.3176	3411.1	22.779	6.7363	59.104	-60.69	56.194	67.329	23.559	-4.117	-4.4856	0.89283	-2.0604	29.856	-5.2723
91.344	12.225	38.379	-3.1647	0.0040926	-2.4941	-6.8166	3.7976	-0.62992	0.66022	-1.3176	3410.6	22.79	7.034	59.148	-60.77	56.236	67.329	23.559	-4.117	-4.4856	0.89283	-2.0604	29.856	-5.2723
91.336	12.743	38.419	-3.1987	0.023017	-2.4971	-6.767	3.771	-0.56044	0.66022	-1.3176	3410.1	22.813	7.3283	59.192	-60.84	56.278	67.329	23.559	-4.117	-4.4856	0.89283	-2.0604	29.856	-5.2723
91.318	13.255	38.477	-3.2324	0.041791	-2.4997	-6.7151	3.737	-0.49059	0.66022	-1.3176	3409.6	22.848	7.619	59.235	-60.899	56.319	67.329	23.559	-4.117	-4.4856	0.89283	-2.0604	29.856	-5.2723
91.291	13.761	38.552	-3.2658	0.060375	-2.502	-6.6609	3.6965	-0.42068	0.66022	-1.3176	3409.1	22.894	7.9057	59.277	-60.947	56.36	67.329	23.559	-4.117	-4.4856	0.89283	-2.0604	29.856	-5.2723
91.253	14.259	38.645	-3.299	0.078745	-2.5039	-6.6041	3.649	-0.35011	0.66022	-1.3176	3408.6	22.952	8.1881	59.319	-60.986	56.401	67.329	23.559	-4.117	-4.4856	0.89283	-2.0604	29.856	-5.2723
91.205	14.75	38.755	-3.3318	0.096851	-2.5055	-6.5453	3.5922	-0.27996	0.66022	-1.3176	3408.1	23.022	8.4661	59.361	-61.013	56.44	67.329	23.559	-4.117	-4.4856	0.89283	-2.0604	29.856	-5.2723
91.147	15.233	38.883	-3.3644	0.11466	-2.5067	-6.4846	3.5284	-0.21058	0.66022	-1.3176	3407.6	23.103	8.7392	59.402	-61.031	56.48	67.329	23.559	-4.117	-4.4856	0.89283	-2.0604	29.856	-5.2723
91.08	15.707	39.027	-3.3967	0.13212	-2.5076	-6.4223	3.4594	-0.14224	0.66022	-1.3176	3407.1	23.195	9.0072	59.442	-61.038	56.519	67.329	23.559	-4.117	-4.4856	0.89283	-2.0604	29.856	-5.2723
91.003	16.172	39.189	-3.4286	0.14924	-2.5081	-6.3587	3.3859	-0.075158	0.66022	-1.3176	3406.6	23.298	9.2697	59.482	-61.035	56.557	67.329	23.559	-4.117	-4.4856	0.89283	-2.0604	29.856	-5.2723
90.917	16.627	39.367	-3.4603	0.16597	-2.5083	-6.294	3.3053	-0.0095776	0.66022	-1.3176	3406.1	23.413	9.5266	59.521	-61.022	56.594	67.329	23.559	-4.117	-4.4856	0.89283	-2.0604	29.856	-5.2723
90.822	17.071	39.562	-3.4916	0.18228	-2.5082	-6.2285	3.218	0.05425	0.66022	-1.3176	3405.6	23.538	9.7774	59.559	-60.999	56.631	67.329	23.559	-4.117	-4.4856	0.89283	-2.0604	29.856	-5.2723
90.717	17.505	39.773	-3.5225	0.19815	-2.5078	-6.164	3.1288	0.11622	0.66022	-1.3176	3405.1	23.674	10.022	59.597	-60.966	56.668	67.329	23.559	-4.117	-4.4856	0.89283	-2.0604	29.856	-5.2723
90.604	17.927	39.999	-3.5532	0.21355	-2.5071	-6.1138	3.0274	0.17693	0.66022	-1.3176	3404.6	23.82	10.26	59.634	-60.924	56.703	67.329	23.559	-4.117	-4.4856	0.89283	-2.0604	29.856	-5.2723
90.483	18.338	40.242	-3.5837	0.22842	-2.506	-6.0641	2.9188	0.23527	0.66022	-1.3176	3404.1	23.977	10.491	59.67	-60.873	56.738	67.329	23.559	-4.117	-4.4856	0.89283	-2.0604	29.856	-5.2723
90.352	18.736	40.499	-3.6139	0.24274	-2.5048	-6.0199	2.8099	0.25017	0.66022	-1.3176	3403.6	24.144	10.715	59.705	-60.812	56.772	67.329	23.559	-4.117	-4.4856	0.89283	-2.0604	29.856	-5.2723
90.214	19.121	40.772	-3.6439	0.25651	-2.5035	-5.977	2.6974	0.25337	0.66022	-1.3176	3403.1	24.32	10.932	59.74	-60.742	56.805	67.329	23.559	-4.117	-4.4856	0.89283	-2.0604	29.856	-5.2723
90.068	19.494	41.059	-3.6737	0.2697	-2.5023	-5.9343	2.5805	0.25145	0.66022	-1.3176	3402.6	24.507	11.141	59.774	-60.663	56.838	67.329	23.559	-4.117	-4.4856	0.89283	-2.0604	29.856	-5.2723
89.914	19.853	41.361	-3.7032	0.28231	-2.501	-5.8922	2.4594	0.24414	0.66022	-1.3176	3402.1	24.703	11.343	59.807	-60.576	56.87	67.329	23.559	-4.117	-4.4856	0.89283	-2.0604	29.856	-5.2723
89.752	20.199	41.676	-3.7326	0.29432	-2.4998	-5.85	2.345	0.2317	0.66022	-1.3176	3401.6	24.908	11.537	59.839	-60.479	56.901	67.329	23.559	-4.117	-4.4856	0.89283	-2.0604	29.856	-5.2723
89.583	20.53	42.005	-3.7617	0.30575	-2.4987	-5.8078	2.227	0.21421	0.66022	-1.3176	3401.1	25.122	11.722	59.87	-60.374	56.931	67.329	23.559	-4.117	-4.4856	0.89283	-2.0604	29.856	-5.2723
89.406	20.847	42.347	-3.7907	0.31658	-2.4977	-5.7654	2.1042	0.19166	0.66022	-1.3176	3400.6	25.344	11.9	59.901	-60.261	56.96	67.329	23.559	-4.117	-4.4856	0.89283	-2.0604	29.856	-5.2723
89.223	21.149	42.702	-3.8194	0.32678	-2.4968	-5.7252	1.9755	0.16563	0.66022	-1.3176	3400.0	25.575	12.069	59.93	-60.14	56.989	67.329	23.559	-4.117	-4.4856	0.89283	-2.0604	29.856	-5.2723
89.033	21.437	43.068	-3.8479	0.33632	-2.4961	-5.688	1.8407	0.13699	0.66022	-1.3176	3399.5	25.815	12.229	59.959	-60.011	57.017	67.329	23.559	-4.117	-4.4856	0.89283	-2.0604	29.856	-5.2723
88.837	21.708	43.447	-3.8763	0.34518	-2.4955	-5.6099	1.7173	0.10821	0.66022	-1.3176	3399.0	26.062	12.381	59.987	-59.874	57.044	67.329	23.559	-4.117	-4.4856	0.89283	-2.0604	29.856	-5.2723
88.634	21.965	43.837	-3.9038	0.35356	-2.4949	-5.4051	1.6297	0.097951	0.66022	-1.3176	3398.5	26.316	12.524	60.014	-59.731	57.07	67.329	23.559	-4.117	-4.4856	0.89283	-2.0604	29.856	-5.2723
88.426	22.205	44.237	-3.9303	0.36147	-2.4945	-5.1968	1.5333	0.092502	0.66022	-1.3176	3398.0	26.577	12.657	60.041	-59.58	57.095	67.329	23.559	-4.117	-4.4856	0.89283	-2.0604	29.856	-5.2723
88.212	22.429	44.647	-3.9558	0.36889	-2.494	-4.99	1.4344	0.083595	0.66022	-1.3176	3397.5	26.845	12.782	60.066	-59.423	57.12	67.329	23.559	-4.117	-4.4856	0.89283	-2.0604	29.856	-5.2723
87.992	22.637	45.066	-3.9802	0.37581	-2.4936	-4.785	1.3333	0.071215	0.66022	-1.3176	3397.0	27.12	12.897	60.09	-59.26	57.143	67.329	23.559	-4.117	-4.4856	0.89283	-2.0604	29.856	-5.2723
87.767	22.829	45.494	-4.0036	0.38222	-2.4933	-4.5827	1.2304	0.055355	0.66022	-1.3176	3396.5	27.4	13.003	60.113	-59.092	57.166	67.329	23.559	-4.117	-4.4856	0.89283	-2.0604	29.856	-5.2723
87.537	23.004	45.931	-4.026	0.38811	-2.4931	-4.3833	1.126	0.036018	0.66022	-1.3176	3396.0	27.686	13.1	60.136	-58.917	57.187	67.329	23.559	-4.117	-4.4856	0.89283	-2.0604	29.856	-5.2723
87.303	23.163	46.374	-4.0475	0.39348	-2.493	-4.1875	1.0203	0.013213	0.66022	-1.3176	3395.5	27.977	13.187	60.157	-58.738	57.208	67.329	23.559	-4.117	-4.4856	0.89283	-2.0604	29.856	-5.2723
87.064	23.305	46.825	-4.0682	0.39842	-2.493	-4.1166	0.96087	-0.01025	0.66022	-1.3176	3395.0	28.273	13.265	60.177	-58.553	57.228	67.329	23.559	-4.117	-4.4856	0.89283	-2.0604	29.856	-5.2723
86.821	23.43	47.283	-4.0887	0.40309	-2.4931	-4.0644	0.9082	-0.034637	0.66022	-1.3176	3394.5	28.573	13.333	60.197	-58.364	57.247	67.329	23.559	-4.117	-4.4856	0.89283	-2.0604	29.856	-5.2723
86.574	23.539	47.747	-4.1089	0.40751	-2.4933	-4.0207	0.85844	-0.059021	0.66022	-1.3176	3394.0	28.878	13.392	60.215	-58.17	57.265	67.329	23.559	-4.117	-4.4856	0.89283	-2.0604	29.856	-5.2723
86.323	23.63	48.217	-4.1289	0.41168	-2.4937	-3.9859	0.81158	-0.084129	0.66022	-1.3176	3393.5	29.186	13.441	60.233	-57.972	57.282	67.329	23.559	-4.117	-4.4856	0.89283	-2.0604	29.856	-5.2723
86.068	23.704	48.693	-4.1487	0.41563	-2.4941	-3.96	0.7676	-0.10988	0.66022	-1.3176	3393.0	29.499	13.48	60.249	-57.769	57.298	67.329	23.559	-4.117	-4.4856	0.89283	-2.0604	29.856	-5.2723
85.81	23.76	49.173	-4.1685	0.41936	-2.4948	-3.9431	0.72649	-0.13621	0.66022	-1.3176	3392.5	29.815	13.509	60.265	-57.562	57.313	67.329	23.559	-4.117	-4.4856	0.89283	-2.0604	29.856	-5.2723
85.549	23.798	49.658	-4.1882	0.42288	-2.4955	-3.8989	0.67111	-0.13451	0.66022	-1.3176	3391.9	30.134	13.527	60.279	-57.352	57.328	67.329	23.559	-4.117	-4.4856	0.89283	-2.0604	29.856	-5.2723
85.285	23.818	50.147	-4.2074	0.42605	-2.4961	-3.8095	0.59371	-0.093005	0.66022	-1.3176	3391.4	30.455	13.536	60.293	-57.139	57.341	67.329	23.559	-4.117	-4.4856	0.89283	-2.0604	29.856	-5.2723
85.019	23.82	50.637	-4.2262	0.42885	-2.4964	-3.6885	0.54328	-0.07047	0.66022	-1.3176	3390.9	30.778	13.534	60.305	-56.923	57.353	67.329	23.559	-4.117	-4.4856	0.89283	-2.0604	29.856	-5.2723
84.75	23.804	51.131	-4.2443	0.43151	-2.4968	-3.5424	0.51859	-0.067605	0.66022	-1.3176	3390.4	31.103	13.523	60.316	-56.704	57.364	67.329	23.559	-4.117	-4.4856	0.89283	-2.0604	29.856	-5.2723
84.479	23.77	51.627	-4.2617	0.43403	-2.4971	-3.4119	0.49143	-0.06372	0.66022	-1.3176	3389.9	31.43	13.501	60.326	-56.482	57.374	67.329	23.559	-4.117	-4.4856	0.89283	-2.0604	29.856	-5.2723
84.206	23.718	52.124	-4.2784	0.43642	-2.4974	-3.2962	0.46201	-0.059017	0.66022	-1.3176	3389.4	31.758	13.468	60.335	-56.258	57.383	67.329	23.559	-4.117	-4.4856	0.89283	-2.0604	29.856	-5.2723
83.931	23.648	52.622	-4.2946	0.43865	-2.4977	-3.1878	0.43056	-0.056045	0.66022	-1.3176	3388.9	32.086	13.426	60.343	-56.031	57.391	67.329	23.559	-4.117	-4.4856	0.89283	-2.0604	29.856	-5.2723
83.656	23.56	53.121	-4.3103	0.44072	-2.498	-3.0871	0.39725	-0.054028	0.66022	-1.3176	3388.4	32.415	13.373	60.35	-55.801	57.398	67.329	23.559	-4.117	-4.4856	0.89283	-2.0604	29.856	-5.2723
83.379	23.453	53.62	-4.3255	0.44262	-2.4982	-2.9965	0.36228	-0.051886	0.66022	-1.3176	3387.9	32.744	13.311	60.356	-55.569	57.404	67.329	23.559	-4.117	-4.4856	0.89283	-2.0604	29.856	-5.2723
83.101	23.329	54.118	-4.3403	0.44434	-2.4985	-2.9153	0.32587	-0.049809	0.66022	-1.3176	3387.4	33.073	13.238	60.36	-55.333	57.409	67.329	23.559	-4.117	-4.4856	0.89283	-2.0604	29.856	-5.2723
82.823	23.187	54.614	-4.3547	0.44588	-2.4987	-2.8425	0.2882	-0.047982	0.66022	-1.3176	3386.9	33.401	13.155	60.364	-55.095	57.412	67.329	23.559	-4.117	-4.4856	0.89283	-2.0604	29.856	-5.2723
82.544	23.027	55.11	-4.3687	0.44722	-2.499	-2.7558	0.24947	-0.052054	0.66022	-1.3176	3386.3	33.729	13.062	60.366	-54.854	57.415	67.329	23.559	-4.117	-4.4856	0.89283	-2.0604	29.856	-5.2723
82.265	22.849	55.602	-4.3823	0.44837	-2.4993	-2.6729	0.20981	-0.056902	0.66022	-1.3176	3385.8	34.054	12.959	60.368	-54.609	57.417	67.329	23.559	-4.117	-4.4856	0.89283	-2.0604	29.856	-5.2723
81.987	22.653	56.092	-4.3954	0.44932	-2.4996	-2.5931	0.16938	-0.062673	0.66022	-1.3176	3385.3	34.378	12.846	60.368	-54.359	57.418	67.329	23.559	-4.117	-4.4856	0.89283	-2.0604	29.856	-5.2723
81.709	22.44	56.579	-4.4082	0.45006	-2.4999	-2.5157	0.12839	-0.069535	0.66022	-1.3176	3384.8	34.7	12.723	60.367	-54.104	57.417	67.329	23.559	-4.117	-4.4856	0.89283	-2.0604	29.856	-5.2723
81.432	22.209	57.061	-4.4205	0.4506	-2.5003	-2.415	0.09106	-0.080399	0.66022	-1.3176	3384.3	35.02	12.591	60.365	-53.844	57.416	67.329	23.559	-4.117	-4.4856	0.89283	-2.0604	29.856	-5.2723
81.156	21.961	57.539	-4.4326	0.45112	-2.5006	-2.4066	0.11574	-0.030417	0.66022	-1.3176	3383.8	35.336	12.448	60.362	-53.576	57.413	67.329	23.559	-4.117	-4.4856	0.89283	-2.0604	29.856	-5.2723
80.882	21.695	58.012	-4.4446	0.45176	-2.5006	-2.3902	0.13883	0.019049	0.66022	-1.3176	3383.3	35.65	12.296	60.358	-53.3	57.41	67.329	23.559	-4.117	-4.4856	0.89283	-2.0604	29.856	-5.2723
80.609	21.412	58.479	-4.4565	0.4525	-2.5004	-2.3656	0.1603	0.067894	0.66022	-1.3176	3382.8	35.96	12.134	60.352	-53.016	57.405	67.329	23.559	-4.117	-4.4856	0.89283	-2.0604	29.856	-5.2723
80.338	21.111	58.941	-4.4682	0.45336	-2.4999	-2.3344	0.17987	0.11965	0.66022	-1.3176	3382.3	36.266	11.962	60.346	-52.722	57.399	67.329	23.559	-4.117	-4.4856	0.89283	-2.0604	29.856	-5.2723
80.069	20.792	59.396	-4.4798	0.4543	-2.4991	-2.3007	0.19654	0.18446	0.66022	-1.3176	3381.8	36.568	11.781	60.338	-52.419	57.393	67.329	23.559	-4.117	-4.4856	0.89283	-2.0604	29.856	-5.2723
79.802	20.456	59.844	-4.4911	0.45532	-2.4981	-2.2142	0.21121	0.24175	0.66022	-1.3176	3381.3	36.866	11.589	60.33	-52.106	57.385	67.329	23.559	-4.117	-4.4856	0.89283	-2.0604	29.856	-5.2723
79.538	20.103	60.286	-4.5019	0.45641	-2.4967	-2.086	0.22352	0.29346	0.66022	-1.3176	3380.7	37.16	11.388	60.32	-51.785	57.376	67.329	23.559	-4.117	-4.4856	0.89283	-2.0604	29.856	-5.2723
79.277	19.732	60.72	-4.512	0.45755	-2.4951	-1.9443	0.23336	0.34442	0.66022	-1.3176	3380.2	37.449	11.178	60.309	-51.456	57.366	67.329	23.559	-4.117	-4.4856	0.89283	-2.0604	29.856	-5.2723
79.019	19.344	61.147	-4.5213	0.45874	-2.4933	-1.7894	0.24071	0.3945	0.66022	-1.3176	3379.7	37.734	10.957	60.297	-51.122	57.355	67.329	23.559	-4.117	-4.4856	0.89283	-2.0604	29.856	-5.2723
78.764	18.94	61.565	-4.5298	0.45995	-2.4912	-1.6217	0.24552	0.44356	0.66022	-1.3176	3379.2	38.013	10.728	60.285	-50.784	57.344	67.329	23.559	-4.117	-4.4856	0.89283	-2.0604	29.856	-5.2723
78.513	18.52	61.974	-4.5375	0.46119	-2.4889	-1.4418	0.2478	0.49144	0.66022	-1.3176	3378.7	38.286	10.49	60.271	-50.444	57.331	67.329	23.559	-4.117	-4.4856	0.89283	-2.0604	29.856	-5.2723
78.265	18.084	62.375	-4.5442	0.46243	-2.4863	-1.2502	0.24753	0.538	0.66022	-1.3176	3378.2	38.554	10.242	60.256	-50.103	57.317	67.329	23.559	-4.117	-4.4856	0.89283	-2.0604	29.856	-5.2723
78.021	17.632	62.766	-4.55	0.46366	-2.4835	-1.0474	0.24464	0.58332	0.66022	-1.3176	3377.7	38.816	9.9866	60.241	-49.763	57.303	67.329	23.559	-4.117	-4.4856	0.89283	-2.0604	29.856	-5.2723
77.781	17.166	63.146	-4.5547	0.46486	-2.4804	-0.8348	0.23774	0.63146	0.66022	-1.3176	3377.2	39.071	9.7225	60.224	-49.424	57.288	67.329	23.559	-4.117	-4.4856	0.89283	-2.0604	29.856	-5.2723
77.546	16.685	63.517	-4.5583	0.46603	-2.4772	-0.61121	0.22823	0.67808	0.66022	-1.3176	3376.7	39.32	9.4504	60.207	-49.089	57.272	67.329	23.559	-4.117	-4.4856	0.89283	-2.0604	29.856	-5.2723
77.315	16.19	63.876	-4.5608	0.46714	-2.4737	-0.37714	0.21627	0.72306	0.66022	-1.3176	3376.2	39.563	9.1706	60.189	-48.757	57.255	67.329	23.559	-4.117	-4.4856	0.89283	-2.0604	29.856	-5.2723
77.089	15.683	64.225	-4.5621	0.46819	-2.4699	-0.13361	0.20176	0.76623	0.66022	-1.3176	3375.7	39.799	8.8834	60.17	-48.43	57.238	67.329	23.559	-4.117	-4.4856	0.89283	-2.0604	29.856	-5.2723
76.868	15.162	64.562	-4.5621	0.46916	-2.466	0.099611	0.17906	0.80452	0.66022	-1.3176	3375.2	40.027	8.5891	60.151	-48.108	57.22	67.329	23.559	-4.117	-4.4856	0.89283	-2.0604	29.856	-5.2723
76.652	14.63	64.888	-4.5614	0.46989	-2.4619	0.20958	0.11411	0.82083	0.66022	-1.3176	3374.6	40.248	8.2881	60.131	-47.792	57.201	67.329	23.559	-4.117	-4.4856	0.89283	-2.0604	29.856	-5.2723
76.442	14.086	65.201	-4.5599	0.4703	-2.4578	0.37178	0.048808	0.8328	0.66022	-1.3176	3374.1	40.462	7.9805	60.11	-47.482	57.182	67.329	23.559	-4.117	-4.4856	0.89283	-2.0604	29.856	-5.2723
76.238	13.53	65.502	-4.5576	0.47037	-2.4536	0.56183	-0.018473	0.85473	0.66022	-1.3176	3373.6	40.669	7.6667	60.089	-47.18	57.163	67.329	23.559	-4.117	-4.4856	0.89283	-2.0604	29.856	-5.2723
76.039	12.965	65.791	-4.5543	0.47011	-2.4493	0.76618	-0.086403	0.87828	0.66022	-1.3176	3373.1	40.867	7.347	60.068	-46.885	57.143	67.329	23.559	-4.117	-4.4856	0.89283	-2.0604	29.856	-5.2723
75.847	12.389	66.066	-4.5499	0.46951	-2.4448	0.9835	-0.15497	0.90316	0.66022	-1.3176	3372.6	41.057	7.0218	60.046	-46.598	57.123	67.329	23.559	-4.117	-4.4856	0.89283	-2.0604	29.856	-5.2723
75.662	11.805	66.328	-4.5444	0.46856	-2.4402	1.2124	-0.22415	0.92908	0.66022	-1.3176	3372.1	41.239	6.6915	60.024	-46.319	57.102	67.329	23.559	-4.117	-4.4856	0.89283	-2.0604	29.856	-5.2723
75.483	11.212	66.576	-4.5378	0.46727	-2.4355	1.4514	-0.29388	0.9557	0.66022	-1.3176	3371.6	41.412	6.3566	60.002	-46.049	57.081	67.329	23.559	-4.117	-4.4856	0.89283	-2.0604	29.856	-5.2723
75.312	10.613	66.81	-4.5299	0.46562	-2.4307	1.699	-0.36407	0.98272	0.66022	-1.3176	3371.1	41.577	6.0175	59.979	-45.787	57.06	67.329	23.559	-4.117	-4.4856	0.89283	-2.0604	29.856	-5.2723
75.147	10.006	67.03	-4.5208	0.46362	-2.4257	1.9623	-0.43505	1.0118	0.66022	-1.3176	3370.6	41.732	5.6747	59.956	-45.535	57.039	67.329	23.559	-4.117	-4.4856	0.89283	-2.0604	29.856	-5.2723
74.99	9.3942	67.235	-4.5103	0.46127	-2.4205	2.2325	-0.50624	1.0407	0.66022	-1.3176	3370.1	41.879	5.3287	59.933	-45.293	57.017	67.329	23.559	-4.117	-4.4856	0.89283	-2.0604	29.856	-5.2723
74.841	8.7775	67.426	-4.4984	0.45856	-2.4153	2.5074	-0.57753	1.0689	0.66022	-1.3176	3369.6	42.016	4.9799	59.91	-45.06	56.995	67.329	23.559	-4.117	-4.4856	0.89283	-2.0604	29.856	-5.2723
74.7	8.157	67.601	-4.4852	0.45549	-2.4099	2.7854	-0.64879	1.0961	0.66022	-1.3176	3369.1	42.144	4.6288	59.887	-44.836	56.974	67.329	23.559	-4.117	-4.4856	0.89283	-2.0604	29.856	-5.2723
74.567	7.5335	67.762	-4.4706	0.45207	-2.4043	3.0647	-0.71986	1.122	0.66022	-1.3176	3368.6	42.263	4.276	59.863	-44.623	56.952	67.329	23.559	-4.117	-4.4856	0.89283	-2.0604	29.856	-5.2723
74.442	6.9081	67.907	-4.4545	0.4483	-2.3986	3.345	-0.79051	1.1525	0.66022	-1.3176	3368.1	42.372	3.922	59.84	-44.42	56.93	67.329	23.559	-4.117	-4.4856	0.89283	-2.0604	29.856	-5.2723
74.325	6.2816	68.037	-4.4371	0.44417	-2.3928	3.628	-0.86101	1.2025	0.66022	-1.3176	3367.6	42.471	3.5672	59.817	-44.227	56.909	67.329	23.559	-4.117	-4.4856	0.89283	-2.0604	29.856	-5.2723
74.217	5.6549	68.152	-4.4183	0.43969	-2.3866	3.9083	-0.93129	1.2493	0.66022	-1.3176	3367.1	42.56	3.2121	59.794	-44.045	56.887	67.329	23.559	-4.117	-4.4856	0.89283	-2.0604	29.856	-5.2723
74.118	5.0288	68.251	-4.398	0.43486	-2.3803	4.1842	-1.0011	1.2929	0.66022	-1.3176	3366.6	42.64	2.8573	59.771	-43.873	56.865	67.329	23.559	-4.117	-4.4856	0.89283	-2.0604	29.856	-5.2723
74.027	4.4044	68.336	-4.3764	0.42968	-2.3737	4.4542	-1.0703	1.3331	0.66022	-1.3176	3366.1	42.71	2.5032	59.748	-43.711	56.844	67.329	23.559	-4.117	-4.4856	0.89283	-2.0604	29.856	-5.2723
73.946	3.7824	68.405	-4.3535	0.42415	-2.3669	4.7168	-1.1386	1.3696	0.66022	-1.3176	3365.6	42.771	2.1504	59.725	-43.56	56.823	67.329	23.559	-4.117	-4.4856	0.89283	-2.0604	29.856	-5.2723
73.873	3.1637	68.458	-4.3293	0.41829	-2.36	4.9751	-1.2052	1.4028	0.66022	-1.3176	3365.1	42.821	1.7992	59.703	-43.42	56.802	67.329	23.559	-4.117	-4.4856	0.89283	-2.0604	29.856	-5.2723
73.81	2.5492	68.497	-4.3038	0.4121	-2.3529	5.2265	-1.2702	1.4326	0.66022	-1.3176	3364.5	42.862	1.4502	59.68	-43.29	56.781	67.329	23.559	-4.117	-4.4856	0.89283	-2.0604	29.856	-5.2723
73.755	1.9398	68.522	-4.277	0.40559	-2.3457	5.4663	-1.3336	1.4584	0.66022	-1.3176	3364.0	42.893	1.1038	59.659	-43.17	56.761	67.329	23.559	-4.117	-4.4856	0.89283	-2.0604	29.856	-5.2723
73.71	1.3361	68.531	-4.2491	0.39877	-2.3383	5.6933	-1.3953	1.4801	0.66022	-1.3176	3363.5	42.915	0.76058	59.637	-43.061	56.741	67.329	23.559	-4.117	-4.4856	0.89283	-2.0604	29.856	-5.2723
73.674	0.73913	68.526	-4.2201	0.39164	-2.3309	5.9065	-1.4549	1.4977	0.66022	-1.3176	3363.0	42.927	0.42088	59.616	-42.963	56.721	67.329	23.559	-4.117	-4.4856	0.89283	-2.0604	29.856	-5.2723
73.648	0.14952	68.507	-4.1901	0.38422	-2.3234	6.105	-1.5123	1.5112	0.66022	-1.3176	3362.5	42.929	0.085171	59.595	-42.874	56.702	67.329	23.559	-4.117	-4.4856	0.89283	-2.0604	29.856	-5.2723
73.631	-0.43197	68.474	-4.1591	0.37653	-2.3158	6.286	-1.5665	1.5231	0.66022	-1.3176	3362.0	42.922	-0.24615	59.575	-42.796	56.683	67.329	23.559	-4.117	-4.4856	0.89283	-2.0604	29.856	-5.2723
73.623	-1.0047	68.427	-4.1273	0.36856	-2.3081	6.4526	-1.6178	1.5317	0.66022	-1.3176	3361.5	42.905	-0.57268	59.555	-42.728	56.664	67.329	23.559	-4.117	-4.4856	0.89283	-2.0604	29.856	-5.2723
73.624	-1.5679	68.367	-4.0945	0.36035	-2.3005	6.6561	-1.6665	1.5325	0.66022	-1.3176	3361.0	42.88	-0.89403	59.535	-42.67	56.646	67.329	23.559	-4.117	-4.4856	0.89283	-2.0604	29.856	-5.2723
73.634	-2.1209	68.294	-4.0607	0.3519	-2.2928	6.844	-1.7127	1.529	0.66022	-1.3176	3360.5	42.845	-1.2098	59.516	-42.622	56.629	67.329	23.559	-4.117	-4.4856	0.89283	-2.0604	29.856	-5.2723
73.654	-2.663	68.208	-4.0261	0.34323	-2.2852	7.0155	-1.7561	1.5211	0.66022	-1.3176	3360.0	42.802	-1.5195	59.498	-42.584	56.612	67.329	23.559	-4.117	-4.4856	0.89283	-2.0604	29.856	-5.2723
73.682	-3.1935	68.11	-3.9906	0.33435	-2.2776	7.1698	-1.7966	1.5091	0.66022	-1.3176	3359.5	42.75	-1.823	59.48	-42.555	56.595	67.329	23.559	-4.117	-4.4856	0.89283	-2.0604	29.856	-5.2723
73.72	-3.712	68.0	-3.9544	0.32527	-2.2701	7.3069	-1.8337	1.4921	0.66022	-1.3176	3359.0	42.689	-2.1196	59.463	-42.535	56.579	67.329	23.559	-4.117	-4.4856	0.89283	-2.0604	29.856	-5.2723
73.766	-4.2178	67.878	-3.9176	0.31602	-2.2627	7.4263	-1.8672	1.4699	0.66022	-1.3176	3358.5	42.62	-2.4093	59.446	-42.525	56.564	67.329	23.559	-4.117	-4.4856	0.89283	-2.0604	29.856	-5.2723
73.822	-4.7104	67.746	-3.8802	0.3066	-2.2554	7.5274	-1.8975	1.4436	0.66022	-1.3176	3358.0	42.542	-2.6916	59.43	-42.523	56.549	67.329	23.559	-4.117	-4.4856	0.89283	-2.0604	29.856	-5.2723
73.886	-5.1893	67.602	-3.8423	0.29705	-2.2483	7.6097	-1.9245	1.4136	0.66022	-1.3176	3357.5	42.457	-2.9663	59.415	-42.53	56.534	67.329	23.559	-4.117	-4.4856	0.89283	-2.0604	29.856	-5.2723
73.958	-5.6542	67.448	-3.8041	0.28736	-2.2413	7.6733	-1.9481	1.3797	0.66022	-1.3176	3357.0	42.364	-3.2331	59.4	-42.546	56.521	67.329	23.559	-4.117	-4.4856	0.89283	-2.0604	29.856	-5.2723
74.04	-6.1046	67.284	-3.7656	0.27757	-2.2345	7.7181	-1.9681	1.3423	0.66022	-1.3176	3356.5	42.263	-3.4918	59.385	-42.57	56.507	67.329	23.559	-4.117	-4.4856	0.89283	-2.0604	29.856	-5.2723
74.129	-6.5401	67.11	-3.7269	0.26769	-2.2279	7.7442	-1.9845	1.3013	0.66022	-1.3176	3356.0	42.155	-3.7421	59.372	-42.603	56.495	67.329	23.559	-4.117	-4.4856	0.89283	-2.0604	29.856	-5.2723
74.226	-6.9605	66.927	-3.6882	0.25773	-2.2215	7.7516	-1.9972	1.257	0.66022	-1.3176	3355.5	42.04	-3.9839	59.359	-42.643	56.483	67.329	23.559	-4.117	-4.4856	0.89283	-2.0604	29.856	-5.2723
74.332	-7.3655	66.735	-3.6495	0.24772	-2.2153	7.7387	-2.0056	1.2158	0.66022	-1.3176	3355.0	41.917	-4.217	59.346	-42.691	56.472	67.329	23.559	-4.117	-4.4856	0.89283	-2.0604	29.856	-5.2723
74.445	-7.7548	66.535	-3.6108	0.23768	-2.2093	7.7084	-2.0101	1.1717	0.66022	-1.3176	3354.5	41.789	-4.4412	59.335	-42.746	56.461	67.329	23.559	-4.117	-4.4856	0.89283	-2.0604	29.856	-5.2723
74.566	-8.1284	66.327	-3.5724	0.22763	-2.2036	7.6992	-2.0111	1.1211	0.66022	-1.3176	3354.0	41.653	-4.6565	59.324	-42.808	56.451	67.329	23.559	-4.117	-4.4856	0.89283	-2.0604	29.856	-5.2723
74.694	-8.486	66.111	-3.5338	0.21758	-2.1981	7.7334	-2.0088	1.0613	0.66022	-1.3176	3353.5	41.512	-4.8626	59.314	-42.878	56.442	67.329	23.559	-4.117	-4.4856	0.89283	-2.0604	29.856	-5.2723
74.83	-8.8273	65.888	-3.4951	0.20755	-2.193	7.7494	-2.0034	0.99732	0.66022	-1.3176	3353.0	41.364	-5.0596	59.304	-42.954	56.433	67.329	23.559	-4.117	-4.4856	0.89283	-2.0604	29.856	-5.2723
74.973	-9.1522	65.658	-3.4563	0.19755	-2.1882	7.7475	-1.9949	0.92924	0.66022	-1.3176	3352.5	41.211	-5.247	59.295	-43.036	56.425	67.329	23.559	-4.117	-4.4856	0.89283	-2.0604	29.856	-5.2723
75.122	-9.4603	65.422	-3.4176	0.1876	-2.1837	7.7279	-1.9833	0.85716	0.66022	-1.3176	3352.1	41.052	-5.4249	59.287	-43.125	56.418	67.329	23.559	-4.117	-4.4856	0.89283	-2.0604	29.856	-5.2723
75.279	-9.7515	65.18	-3.3791	0.17772	-2.1796	7.691	-1.9683	0.78119	0.66022	-1.3176	3351.6	40.888	-5.5932	59.279	-43.219	56.411	67.329	23.559	-4.117	-4.4856	0.89283	-2.0604	29.856	-5.2723
75.441	-10.026	64.932	-3.3407	0.16792	-2.1759	7.6373	-1.9501	0.70146	0.66022	-1.3176	3351.1	40.719	-5.7516	59.273	-43.319	56.405	67.329	23.559	-4.117	-4.4856	0.89283	-2.0604	29.856	-5.2723
75.61	-10.283	64.679	-3.3027	0.15823	-2.1726	7.6004	-1.9286	0.61438	0.66022	-1.3176	3350.6	40.545	-5.9002	59.267	-43.425	56.399	67.329	23.559	-4.117	-4.4856	0.89283	-2.0604	29.856	-5.2723
75.785	-10.523	64.421	-3.2647	0.14864	-2.1698	7.5771	-1.904	0.51999	0.66022	-1.3176	3350.1	40.366	-6.0389	59.261	-43.536	56.395	67.329	23.559	-4.117	-4.4856	0.89283	-2.0604	29.856	-5.2723
75.966	-10.745	64.159	-3.2269	0.13919	-2.1674	7.5389	-1.8766	0.42174	0.66022	-1.3176	3349.6	40.184	-6.1675	59.256	-43.651	56.39	67.329	23.559	-4.117	-4.4856	0.89283	-2.0604	29.856	-5.2723
76.152	-10.95	63.892	-3.1894	0.12988	-2.1655	7.4845	-1.847	0.31938	0.66022	-1.3176	3349.1	39.997	-6.286	59.252	-43.772	56.387	67.329	23.559	-4.117	-4.4856	0.89283	-2.0604	29.856	-5.2723
76.344	-11.137	63.621	-3.1522	0.1206	-2.1642	7.3978	-1.8649	0.2374	0.66022	-1.3176	3348.6	39.806	-6.3942	59.249	-43.896	56.384	67.329	23.559	-4.117	-4.4856	0.89283	-2.0604	29.856	-5.2723
76.541	-11.306	63.347	-3.1153	0.11124	-2.1632	7.3412	-1.8803	0.14904	0.66022	-1.3176	3348.1	39.612	-6.4921	59.246	-44.025	56.382	67.329	23.559	-4.117	-4.4856	0.89283	-2.0604	29.856	-5.2723
76.743	-11.458	63.07	-3.0788	0.1018	-2.1627	7.2681	-1.8936	0.059493	0.66022	-1.3176	3347.6	39.415	-6.5797	59.244	-44.158	56.381	67.329	23.559	-4.117	-4.4856	0.89283	-2.0604	29.856	-5.2723
76.95	-11.591	62.79	-3.0427	0.092305	-2.1626	7.1786	-1.9046	-0.031065	0.66022	-1.3176	3347.1	39.214	-6.6569	59.243	-44.295	56.38	67.329	23.559	-4.117	-4.4856	0.89283	-2.0604	29.856	-5.2723
77.161	-11.707	62.506	-3.007	0.082759	-2.163	7.0729	-1.9133	-0.12247	0.66022	-1.3176	3346.6	39.01	-6.7237	59.243	-44.435	56.38	67.329	23.559	-4.117	-4.4856	0.89283	-2.0604	29.856	-5.2723
77.378	-11.805	62.221	-2.972	0.073176	-2.1638	6.9513	-1.9197	-0.21458	0.66022	-1.3176	3346.1	38.803	-6.7801	59.243	-44.579	56.381	67.329	23.559	-4.117	-4.4856	0.89283	-2.0604	29.856	-5.2723
77.599	-11.885	61.933	-2.9375	0.063567	-2.1651	6.8329	-1.9237	-0.30896	0.66022	-1.3176	3345.6	38.594	-6.8262	59.244	-44.725	56.382	67.329	23.559	-4.117	-4.4856	0.89283	-2.0604	29.856	-5.2723
77.824	-11.947	61.642	-2.9036	0.053943	-2.1669	6.7073	-1.9254	-0.40479	0.66022	-1.3176	3345.1	38.382	-6.8618	59.246	-44.875	56.384	67.329	23.559	-4.117	-4.4856	0.89283	-2.0604	29.856	-5.2723
78.053	-11.991	61.35	-2.8705	0.044317	-2.1692	6.5655	-1.9248	-0.50115	0.66022	-1.3176	3344.6	38.168	-6.8871	59.248	-45.028	56.387	67.329	23.559	-4.117	-4.4856	0.89283	-2.0604	29.856	-5.2723
78.286	-12.018	61.056	-2.838	0.034699	-2.1719	6.4077	-1.9219	-0.59791	0.66022	-1.3176	3344.1	37.951	-6.9021	59.251	-45.184	56.39	67.329	23.559	-4.117	-4.4856	0.89283	-2.0604	29.856	-5.2723
78.523	-12.027	60.76	-2.8064	0.025101	-2.1752	6.2301	-1.9167	-0.69274	0.66022	-1.3176	3343.6	37.732	-6.9068	59.255	-45.342	56.394	67.329	23.559	-4.117	-4.4856	0.89283	-2.0604	29.856	-5.2723
78.763	-12.018	60.462	-2.7758	0.015538	-2.1788	5.9932	-1.9082	-0.76277	0.66022	-1.3176	3343.1	37.512	-6.9012	59.26	-45.502	56.399	67.329	23.559	-4.117	-4.4856	0.89283	-2.0604	29.856	-5.2723
79.006	-11.992	60.163	-2.7465	0.0060245	-2.1828	5.7493	-1.8966	-0.83391	0.66022	-1.3176	3342.6	37.289	-6.8855	59.265	-45.665	56.404	67.329	23.559	-4.117	-4.4856	0.89283	-2.0604	29.856	-5.2723
79.253	-11.948	59.863	-2.7184	-0.0034229	-2.1871	5.4991	-1.8818	-0.90605	0.66022	-1.3176	3342.1	37.065	-6.8597	59.271	-45.83	56.41	67.329	23.559	-4.117	-4.4856	0.89283	-2.0604	29.856	-5.2723
79.503	-11.888	59.561	-2.6915	-0.012788	-2.1918	5.243	-1.8638	-0.97905	0.66022	-1.3176	3341.6	36.84	-6.8241	59.277	-45.996	56.417	67.329	23.559	-4.117	-4.4856	0.89283	-2.0604	29.856	-5.2723
79.755	-11.811	59.259	-2.6659	-0.022056	-2.1969	4.9817	-1.8426	-1.0528	0.66022	-1.3176	3341.1	36.613	-6.7788	59.284	-46.165	56.424	67.329	23.559	-4.117	-4.4856	0.89283	-2.0604	29.856	-5.2723
80.009	-11.717	58.955	-2.6417	-0.031209	-2.2024	4.7158	-1.8181	-1.1273	0.66022	-1.3176	3340.6	36.385	-6.7241	59.291	-46.334	56.432	67.329	23.559	-4.117	-4.4856	0.89283	-2.0604	29.856	-5.2723
80.266	-11.608	58.65	-2.6188	-0.040231	-2.2082	4.4352	-1.7903	-1.2021	0.66022	-1.3176	3340.1	36.155	-6.66	59.3	-46.506	56.44	67.329	23.559	-4.117	-4.4856	0.89283	-2.0604	29.856	-5.2723
80.525	-11.482	58.345	-2.5973	-0.049107	-2.2144	4.1494	-1.7593	-1.2773	0.66022	-1.3176	3339.6	35.925	-6.5868	59.309	-46.678	56.449	67.329	23.559	-4.117	-4.4856	0.89283	-2.0604	29.856	-5.2723
80.785	-11.342	58.038	-2.5773	-0.057818	-2.221	3.8615	-1.7249	-1.3527	0.66022	-1.3176	3339.1	35.694	-6.5046	59.318	-46.852	56.458	67.329	23.559	-4.117	-4.4856	0.89283	-2.0604	29.856	-5.2723
81.048	-11.186	57.732	-2.5587	-0.06635	-2.2279	3.5718	-1.6872	-1.4285	0.66022	-1.3176	3338.6	35.463	-6.4137	59.328	-47.027	56.468	67.329	23.559	-4.117	-4.4856	0.89283	-2.0604	29.856	-5.2723
81.311	-11.015	57.425	-2.5416	-0.074685	-2.2353	3.281	-1.6463	-1.5043	0.66022	-1.3176	3338.1	35.231	-6.3142	59.339	-47.203	56.478	67.329	23.559	-4.117	-4.4856	0.89283	-2.0604	29.856	-5.2723
81.575	-10.829	57.117	-2.5259	-0.082808	-2.243	2.9895	-1.6021	-1.5801	0.66022	-1.3176	3337.6	34.999	-6.2064	59.35	-47.379	56.49	67.329	23.559	-4.117	-4.4856	0.89283	-2.0604	29.856	-5.2723
81.841	-10.63	56.809	-2.5117	-0.090657	-2.2509	2.6866	-1.5371	-1.6059	0.66022	-1.3176	3337.2	34.766	-6.0903	59.362	-47.557	56.501	67.329	23.559	-4.117	-4.4856	0.89283	-2.0604	29.856	-5.2723
82.107	-10.416	56.501	-2.4991	-0.098175	-2.259	2.3796	-1.47	-1.6298	0.66022	-1.3176	3336.7	34.534	-5.9662	59.374	-47.734	56.514	67.329	23.559	-4.117	-4.4856	0.89283	-2.0604	29.856	-5.2723
82.373	-10.189	56.193	-2.4879	-0.10535	-2.2672	2.0657	-1.401	-1.651	0.66022	-1.3176	3336.2	34.301	-5.8343	59.387	-47.912	56.526	67.329	23.559	-4.117	-4.4856	0.89283	-2.0604	29.856	-5.2723
82.639	-9.9485	55.885	-2.4784	-0.11218	-2.2755	1.7418	-1.3299	-1.6701	0.66022	-1.3176	3335.7	34.069	-5.6949	59.401	-48.09	56.54	67.329	23.559	-4.117	-4.4856	0.89283	-2.0604	29.856	-5.2723
82.905	-9.6954	55.578	-2.4705	-0.11865	-2.2839	1.4178	-1.2566	-1.6875	0.66022	-1.3176	3335.2	33.837	-5.5482	59.415	-48.268	56.553	67.329	23.559	-4.117	-4.4856	0.89283	-2.0604	29.856	-5.2723
83.17	-9.43	55.271	-2.4642	-0.12474	-2.2924	1.0947	-1.1813	-1.7032	0.66022	-1.3176	3334.7	33.606	-5.3945	59.429	-48.446	56.568	67.329	23.559	-4.117	-4.4856	0.89283	-2.0604	29.856	-5.2723
83.435	-9.1528	54.965	-2.4596	-0.13046	-2.301	0.77296	-1.1038	-1.7174	0.66022	-1.3176	3334.2	33.376	-5.2341	59.445	-48.623	56.583	67.329	23.559	-4.117	-4.4856	0.89283	-2.0604	29.856	-5.2723
83.698	-8.8642	54.659	-2.4565	-0.13578	-2.3096	0.45348	-1.0243	-1.7299	0.66022	-1.3176	3333.7	33.146	-5.0673	59.46	-48.799	56.598	67.329	23.559	-4.117	-4.4856	0.89283	-2.0604	29.856	-5.2723
83.96	-8.5647	54.354	-2.455	-0.1407	-2.3183	0.1369	-0.94273	-1.741	0.66022	-1.3176	3333.2	32.918	-4.8943	59.477	-48.975	56.614	67.329	23.559	-4.117	-4.4856	0.89283	-2.0604	29.856	-5.2723
84.221	-8.2547	54.051	-2.4551	-0.1452	-2.327	-0.17614	-0.85925	-1.7504	0.66022	-1.3176	3332.7	32.691	-4.7154	59.493	-49.151	56.63	67.329	23.559	-4.117	-4.4856	0.89283	-2.0604	29.856	-5.2723
84.479	-7.9346	53.749	-2.4568	-0.14929	-2.3358	-0.48503	-0.7739	-1.7585	0.66022	-1.3176	3332.2	32.466	-4.5309	59.511	-49.325	56.647	67.329	23.559	-4.117	-4.4856	0.89283	-2.0604	29.856	-5.2723
84.736	-7.6049	53.449	-2.46	-0.15294	-2.3446	-0.78918	-0.68676	-1.765	0.66022	-1.3176	3331.7	32.243	-4.341	59.529	-49.497	56.665	67.329	23.559	-4.117	-4.4856	0.89283	-2.0604	29.856	-5.2723
84.989	-7.266	53.15	-2.4647	-0.15615	-2.3534	-1.0881	-0.59792	-1.7701	0.66022	-1.3176	3331.2	32.021	-4.1459	59.547	-49.669	56.683	67.329	23.559	-4.117	-4.4856	0.89283	-2.0604	29.856	-5.2723
85.241	-6.9183	52.854	-2.4709	-0.15892	-2.3623	-1.3816	-0.50741	-1.7728	0.66022	-1.3176	3330.7	31.801	-3.9459	59.566	-49.839	56.701	67.329	23.559	-4.117	-4.4856	0.89283	-2.0604	29.856	-5.2723
85.489	-6.5623	52.56	-2.4785	-0.16122	-2.3711	-1.6661	-0.41526	-1.7724	0.66022	-1.3176	3330.2	31.584	-3.7413	59.585	-50.007	56.72	67.329	23.559	-4.117	-4.4856	0.89283	-2.0604	29.856	-5.2723
85.734	-6.1983	52.268	-2.4875	-0.16307	-2.38	-1.9422	-0.32178	-1.7712	0.66022	-1.3176	3329.7	31.369	-3.5324	59.605	-50.173	56.739	67.329	23.559	-4.117	-4.4856	0.89283	-2.0604	29.856	-5.2723
85.975	-5.8267	51.98	-2.4979	-0.16444	-2.3888	-2.2096	-0.22713	-1.7691	0.66022	-1.3176	3329.2	31.157	-3.3192	59.625	-50.337	56.759	67.329	23.559	-4.117	-4.4856	0.89283	-2.0604	29.856	-5.2723
86.213	-5.448	51.694	-2.5096	-0.16534	-2.3977	-2.4683	-0.13147	-1.7664	0.66022	-1.3176	3328.7	30.947	-3.1022	59.646	-50.499	56.779	67.329	23.559	-4.117	-4.4856	0.89283	-2.0604	29.856	-5.2723
86.446	-5.0626	51.412	-2.5225	-0.16575	-2.4065	-2.7181	-0.034941	-1.7629	0.66022	-1.3176	3328.2	30.741	-2.8815	59.667	-50.658	56.8	67.329	23.559	-4.117	-4.4856	0.89283	-2.0604	29.856	-5.2723
86.676	-4.6707	51.134	-2.5367	-0.16568	-2.4153	-2.9588	0.06231	-1.7587	0.66022	-1.3176	3327.7	30.538	-2.6573	59.689	-50.815	56.821	67.329	23.559	-4.117	-4.4856	0.89283	-2.0604	29.856	-5.2723
86.901	-4.2728	50.859	-2.5521	-0.16513	-2.4241	-3.1903	0.16012	-1.7538	0.66022	-1.3176	3327.2	30.339	-2.4299	59.711	-50.969	56.842	67.329	23.559	-4.117	-4.4856	0.89283	-2.0604	29.856	-5.2723
87.121	-3.8693	50.589	-2.5686	-0.16408	-2.4328	-3.4125	0.25838	-1.7482	0.66022	-1.3176	3326.7	30.143	-2.1995	59.733	-51.12	56.864	67.329	23.559	-4.117	-4.4856	0.89283	-2.0604	29.856	-5.2723
87.337	-3.4604	50.324	-2.5862	-0.16254	-2.4416	-3.6213	0.35827	-1.7424	0.66022	-1.3176	3326.2	29.951	-1.9662	59.756	-51.267	56.886	67.329	23.559	-4.117	-4.4856	0.89283	-2.0604	29.856	-5.2723
87.547	-3.0468	50.063	-2.6048	-0.16049	-2.4503	-3.8072	0.46148	-1.7372	0.66022	-1.3176	3325.7	29.763	-1.7304	59.78	-51.412	56.909	67.329	23.559	-4.117	-4.4856	0.89283	-2.0604	29.856	-5.2723
87.752	-2.6288	49.808	-2.6243	-0.15793	-2.4589	-3.9846	0.56383	-1.7299	0.66022	-1.3176	3325.2	29.58	-1.4924	59.803	-51.553	56.932	67.329	23.559	-4.117	-4.4856	0.89283	-2.0604	29.856	-5.2723
87.951	-2.2069	49.56	-2.6446	-0.15486	-2.4676	-4.1533	0.66511	-1.7206	0.66022	-1.3176	3324.7	29.401	-1.2523	59.828	-51.69	56.955	67.329	23.559	-4.117	-4.4856	0.89283	-2.0604	29.856	-5.2723
88.145	-1.7812	49.317	-2.6658	-0.15128	-2.4761	-4.313	0.76513	-1.7092	0.66022	-1.3176	3324.2	29.227	-1.0103	59.852	-51.823	56.979	67.329	23.559	-4.117	-4.4856	0.89283	-2.0604	29.856	-5.2723
88.332	-1.3521	49.081	-2.6878	-0.14721	-2.4847	-4.4637	0.86371	-1.6958	0.66022	-1.3176	3323.7	29.058	-0.76657	59.877	-51.952	57.004	67.329	23.559	-4.117	-4.4856	0.89283	-2.0604	29.856	-5.2723
88.514	-0.91985	48.851	-2.7104	-0.14265	-2.4931	-4.6052	0.96064	-1.6805	0.66022	-1.3176	3323.2	28.895	-0.52129	59.903	-52.076	57.028	67.329	23.559	-4.117	-4.4856	0.89283	-2.0604	29.856	-5.2723
88.689	-0.48481	48.629	-2.7338	-0.1376	-2.5015	-4.7376	1.0557	-1.6632	0.66022	-1.3176	3322.7	28.737	-0.27463	59.928	-52.197	57.053	67.329	23.559	-4.117	-4.4856	0.89283	-2.0604	29.856	-5.2723
88.858	-0.047275	48.415	-2.7578	-0.13209	-2.5097	-4.8607	1.1488	-1.644	0.66022	-1.3176	3322.2	28.584	-0.026768	59.954	-52.312	57.078	67.329	23.559	-4.117	-4.4856	0.89283	-2.0604	29.856	-5.2723
89.019	0.39245	48.208	-2.7824	-0.12612	-2.5179	-4.9715	1.2387	-1.6197	0.66022	-1.3176	3321.7	28.438	0.22212	59.981	-52.423	57.104	67.329	23.559	-4.117	-4.4856	0.89283	-2.0604	29.856	-5.2723
89.175	0.83406	48.01	-2.8075	-0.11971	-2.5259	-5.0728	1.326	-1.5943	0.66022	-1.3176	3321.2	28.297	0.47184	60.007	-52.529	57.129	67.329	23.559	-4.117	-4.4856	0.89283	-2.0604	29.856	-5.2723
89.323	1.2772	47.82	-2.8331	-0.11287	-2.5338	-5.1649	1.4107	-1.5684	0.66022	-1.3176	3320.7	28.163	0.72224	60.034	-52.629	57.155	67.329	23.559	-4.117	-4.4856	0.89283	-2.0604	29.856	-5.2723
89.464	1.7216	47.639	-2.8591	-0.10561	-2.5416	-5.2481	1.4925	-1.5419	0.66022	-1.3176	3320.2	28.035	0.97313	60.061	-52.724	57.182	67.329	23.559	-4.117	-4.4856	0.89283	-2.0604	29.856	-5.2723
89.597	2.167	47.467	-2.8856	-0.097934	-2.5493	-5.3247	1.5775	-1.5213	0.66022	-1.3176	3319.7	27.914	1.2244	60.089	-52.813	57.208	67.329	23.559	-4.117	-4.4856	0.89283	-2.0604	29.856	-5.2723
89.724	2.6131	47.305	-2.9124	-0.089835	-2.5568	-5.3949	1.6613	-1.5018	0.66022	-1.3176	3319.2	27.8	1.4758	60.116	-52.897	57.235	67.329	23.559	-4.117	-4.4856	0.89283	-2.0604	29.856	-5.2723
89.842	3.0595	47.153	-2.9395	-0.081327	-2.5643	-5.4582	1.7414	-1.4806	0.66022	-1.3176	3318.7	27.692	1.7272	60.144	-52.974	57.261	67.329	23.559	-4.117	-4.4856	0.89283	-2.0604	29.856	-5.2723
89.953	3.5061	47.011	-2.9669	-0.072428	-2.5716	-5.5144	1.8175	-1.4579	0.66022	-1.3176	3318.2	27.592	1.9784	60.172	-53.046	57.288	67.329	23.559	-4.117	-4.4856	0.89283	-2.0604	29.856	-5.2723
90.057	3.9524	46.879	-2.9946	-0.063163	-2.5788	-5.5666	1.8877	-1.4344	0.66022	-1.3176	3317.7	27.499	2.2293	60.199	-53.111	57.315	67.329	23.559	-4.117	-4.4856	0.89283	-2.0604	29.856	-5.2723
90.152	4.3982	46.758	-3.0226	-0.053558	-2.586	-5.6122	1.9537	-1.4098	0.66022	-1.3176	3317.2	27.414	2.4798	60.227	-53.17	57.342	67.329	23.559	-4.117	-4.4856	0.89283	-2.0604	29.856	-5.2723
90.24	4.8431	46.648	-3.0507	-0.043633	-2.5929	-5.6507	2.0157	-1.384	0.66022	-1.3176	3316.7	27.336	2.7295	60.255	-53.222	57.369	67.329	23.559	-4.117	-4.4856	0.89283	-2.0604	29.856	-5.2723
90.319	5.2868	46.55	-3.0791	-0.033408	-2.5998	-5.6823	2.0735	-1.3573	0.66022	-1.3176	3316.2	27.266	2.9785	60.283	-53.268	57.397	67.329	23.559	-4.117	-4.4856	0.89283	-2.0604	29.856	-5.2723
90.39	5.729	46.462	-3.1076	-0.022904	-2.6065	-5.7069	2.1272	-1.3298	0.66022	-1.3176	3315.7	27.204	3.2264	60.311	-53.306	57.424	67.329	23.559	-4.117	-4.4856	0.89283	-2.0604	29.856	-5.2723
90.453	6.1694	46.387	-3.1361	-0.012143	-2.6131	-5.7246	2.1767	-1.3017	0.66022	-1.3176	3315.2	27.15	3.473	60.339	-53.338	57.451	67.329	23.559	-4.117	-4.4856	0.89283	-2.0604	29.856	-5.2723
90.508	6.6077	46.323	-3.1648	-0.0011439	-2.6195	-5.7353	2.2221	-1.2731	0.66022	-1.3176	3314.7	27.104	3.7184	60.367	-53.363	57.478	67.329	23.559	-4.117	-4.4856	0.89283	-2.0604	29.856	-5.2723
90.555	7.0434	46.271	-3.1935	0.010071	-2.6258	-5.7391	2.2633	-1.2442	0.66022	-1.3176	3314.2	27.066	3.9621	60.395	-53.381	57.505	67.329	23.559	-4.117	-4.4856	0.89283	-2.0604	29.856	-5.2723
90.593	7.4763	46.231	-3.2222	0.021478	-2.632	-5.7363	2.2983	-1.2116	0.66022	-1.3176	3313.7	27.036	4.2042	60.423	-53.392	57.531	67.329	23.559	-4.117	-4.4856	0.89283	-2.0604	29.856	-5.2723
90.623	7.9061	46.204	-3.2508	0.033047	-2.6379	-5.7264	2.3288	-1.1785	0.66022	-1.3176	3313.2	27.015	4.4443	60.45	-53.395	57.558	67.329	23.559	-4.117	-4.4856	0.89283	-2.0604	29.856	-5.2723
90.644	8.3323	46.189	-3.2794	0.044759	-2.6438	-5.7093	2.3552	-1.1458	0.66022	-1.3176	3312.7	27.002	4.6822	60.478	-53.391	57.585	67.329	23.559	-4.117	-4.4856	0.89283	-2.0604	29.856	-5.2723
90.657	8.7546	46.186	-3.3079	0.056592	-2.6494	-5.6852	2.3776	-1.1135	0.66022	-1.3176	3312.2	26.997	4.9179	60.505	-53.38	57.611	67.329	23.559	-4.117	-4.4856	0.89283	-2.0604	29.856	-5.2723
90.662	9.1728	46.196	-3.3363	0.068528	-2.6549	-5.654	2.3961	-1.082	0.66022	-1.3176	3311.7	27.001	5.1512	60.532	-53.362	57.637	67.329	23.559	-4.117	-4.4856	0.89283	-2.0604	29.856	-5.2723
90.658	9.5864	46.219	-3.3644	0.080547	-2.6602	-5.616	2.4107	-1.0512	0.66022	-1.3176	3311.2	27.013	5.3817	60.558	-53.336	57.663	67.329	23.559	-4.117	-4.4856	0.89283	-2.0604	29.856	-5.2723
90.646	9.9951	46.254	-3.3924	0.092628	-2.6654	-5.5711	2.4213	-1.0215	0.66022	-1.3176	3310.7	27.034	5.6095	60.585	-53.302	57.688	67.329	23.559	-4.117	-4.4856	0.89283	-2.0604	29.856	-5.2723
90.626	10.399	46.302	-3.4201	0.10475	-2.6704	-5.5196	2.4281	-0.99299	0.66022	-1.3176	3310.2	27.063	5.8342	60.611	-53.262	57.713	67.329	23.559	-4.117	-4.4856	0.89283	-2.0604	29.856	-5.2723
90.597	10.797	46.362	-3.4476	0.1169	-2.6753	-5.4645	2.4304	-0.96559	0.66022	-1.3176	3309.7	27.101	6.0557	60.636	-53.214	57.738	67.329	23.559	-4.117	-4.4856	0.89283	-2.0604	29.856	-5.2723
90.56	11.189	46.436	-3.4748	0.12905	-2.6801	-5.4114	2.427	-0.93911	0.66022	-1.3176	3309.2	27.147	6.2739	60.662	-53.158	57.763	67.329	23.559	-4.117	-4.4856	0.89283	-2.0604	29.856	-5.2723
90.515	11.575	46.522	-3.5017	0.14117	-2.6847	-5.3516	2.4205	-0.91434	0.66022	-1.3176	3308.7	27.202	6.4886	60.686	-53.095	57.787	67.329	23.559	-4.117	-4.4856	0.89283	-2.0604	29.856	-5.2723
90.462	11.954	46.62	-3.5283	0.15325	-2.6892	-5.2853	2.4108	-0.89145	0.66022	-1.3176	3308.2	27.265	6.6996	60.711	-53.025	57.811	67.329	23.559	-4.117	-4.4856	0.89283	-2.0604	29.856	-5.2723
90.4	12.327	46.732	-3.5545	0.16527	-2.6936	-5.2127	2.3978	-0.87058	0.66022	-1.3176	3307.7	27.336	6.9067	60.735	-52.948	57.834	67.329	23.559	-4.117	-4.4856	0.89283	-2.0604	29.856	-5.2723
90.331	12.693	46.855	-3.5804	0.17722	-2.698	-5.1339	2.3817	-0.85188	0.66022	-1.3176	3307.1	27.416	7.1099	60.758	-52.863	57.857	67.329	23.559	-4.117	-4.4856	0.89283	-2.0604	29.856	-5.2723
90.253	13.051	46.991	-3.6059	0.18908	-2.7022	-5.0491	2.3626	-0.83508	0.66022	-1.3176	3306.6	27.504	7.3088	60.782	-52.772	57.879	67.329	23.559	-4.117	-4.4856	0.89283	-2.0604	29.856	-5.2723
90.168	13.401	47.139	-3.6309	0.20084	-2.7063	-4.9584	2.3408	-0.82059	0.66022	-1.3176	3306.1	27.6	7.5035	60.804	-52.673	57.901	67.329	23.559	-4.117	-4.4856	0.89283	-2.0604	29.856	-5.2723
90.074	13.744	47.299	-3.6554	0.21248	-2.7104	-4.862	2.3162	-0.80857	0.66022	-1.3176	3305.6	27.704	7.6936	60.826	-52.567	57.922	67.329	23.559	-4.117	-4.4856	0.89283	-2.0604	29.856	-5.2723
89.973	14.078	47.471	-3.6795	0.224	-2.7144	-4.7601	2.2887	-0.79912	0.66022	-1.3176	3305.1	27.817	7.8792	60.847	-52.454	57.943	67.329	23.559	-4.117	-4.4856	0.89283	-2.0604	29.856	-5.2723
89.865	14.404	47.655	-3.703	0.23537	-2.7184	-4.654	2.2579	-0.79036	0.66022	-1.3176	3304.6	27.937	8.0601	60.868	-52.335	57.963	67.329	23.559	-4.117	-4.4856	0.89283	-2.0604	29.856	-5.2723
89.749	14.722	47.85	-3.7261	0.24658	-2.7223	-4.5637	2.2272	-0.78127	0.66022	-1.3176	3304.1	28.064	8.2361	60.888	-52.209	57.983	67.329	23.559	-4.117	-4.4856	0.89283	-2.0604	29.856	-5.2723
89.625	15.03	48.056	-3.7487	0.25764	-2.7262	-4.4908	2.1993	-0.77559	0.66022	-1.3176	3303.6	28.2	8.407	60.908	-52.076	58.002	67.329	23.559	-4.117	-4.4856	0.89283	-2.0604	29.856	-5.2723
89.494	15.329	48.274	-3.771	0.26857	-2.7301	-4.4173	2.1703	-0.77238	0.66022	-1.3176	3303.1	28.343	8.5728	60.927	-51.937	58.021	67.329	23.559	-4.117	-4.4856	0.89283	-2.0604	29.856	-5.2723
89.356	15.618	48.503	-3.7929	0.27934	-2.7339	-4.3435	2.1403	-0.77163	0.66022	-1.3176	3302.6	28.493	8.7333	60.945	-51.792	58.038	67.329	23.559	-4.117	-4.4856	0.89283	-2.0604	29.856	-5.2723
89.21	15.898	48.742	-3.8144	0.28997	-2.7378	-4.2697	2.1095	-0.77334	0.66022	-1.3176	3302.1	28.651	8.8883	60.963	-51.641	58.056	67.329	23.559	-4.117	-4.4856	0.89283	-2.0604	29.856	-5.2723
89.058	16.167	48.992	-3.8356	0.30044	-2.7417	-4.1961	2.078	-0.77752	0.66022	-1.3176	3301.6	28.816	9.0377	60.98	-51.483	58.072	67.329	23.559	-4.117	-4.4856	0.89283	-2.0604	29.856	-5.2723
88.898	16.427	49.253	-3.8564	0.31075	-2.7456	-4.1232	2.046	-0.78415	0.66022	-1.3176	3301.1	28.988	9.1814	60.996	-51.32	58.088	67.329	23.559	-4.117	-4.4856	0.89283	-2.0604	29.856	-5.2723
88.732	16.675	49.523	-3.8768	0.3209	-2.7495	-4.0511	2.0136	-0.79321	0.66022	-1.3176	3300.6	29.167	9.3192	61.012	-51.151	58.103	67.329	23.559	-4.117	-4.4856	0.89283	-2.0604	29.856	-5.2723
88.559	16.913	49.803	-3.8969	0.33088	-2.7535	-3.9835	1.977	-0.79536	0.66022	-1.3176	3300.1	29.352	9.451	61.026	-50.977	58.118	67.329	23.559	-4.117	-4.4856	0.89283	-2.0604	29.856	-5.2723
88.379	17.14	50.092	-3.9166	0.34066	-2.7574	-3.9214	1.9373	-0.79118	0.66022	-1.3176	3299.5	29.544	9.5767	61.04	-50.797	58.132	67.329	23.559	-4.117	-4.4856	0.89283	-2.0604	29.856	-5.2723
88.194	17.355	50.391	-3.9361	0.35025	-2.7614	-3.8624	1.8978	-0.78867	0.66022	-1.3176	3299.0	29.742	9.696	61.054	-50.612	58.145	67.329	23.559	-4.117	-4.4856	0.89283	-2.0604	29.856	-5.2723
88.001	17.559	50.698	-3.9553	0.35964	-2.7653	-3.8067	1.8591	-0.78775	0.66022	-1.3176	3298.5	29.947	9.8089	61.066	-50.423	58.157	67.329	23.559	-4.117	-4.4856	0.89283	-2.0604	29.856	-5.2723
87.803	17.75	51.014	-3.9741	0.36881	-2.7692	-3.7183	1.8063	-0.76325	0.66022	-1.3176	3298.0	30.157	9.9151	61.078	-50.228	58.169	67.329	23.559	-4.117	-4.4856	0.89283	-2.0604	29.856	-5.2723
87.599	17.93	51.339	-3.9924	0.3777	-2.773	-3.6192	1.7475	-0.7299	0.66022	-1.3176	3297.5	30.373	10.015	61.088	-50.03	58.179	67.329	23.559	-4.117	-4.4856	0.89283	-2.0604	29.856	-5.2723
87.389	18.097	51.67	-4.0103	0.38629	-2.7765	-3.5258	1.6871	-0.69521	0.66022	-1.3176	3297.0	30.595	10.107	61.098	-49.827	58.189	67.329	23.559	-4.117	-4.4856	0.89283	-2.0604	29.856	-5.2723
87.173	18.251	52.009	-4.0277	0.39457	-2.7799	-3.4324	1.626	-0.66034	0.66022	-1.3176	3296.5	30.821	10.192	61.107	-49.62	58.198	67.329	23.559	-4.117	-4.4856	0.89283	-2.0604	29.856	-5.2723
86.953	18.392	52.355	-4.0446	0.40255	-2.7831	-3.3391	1.5645	-0.62527	0.66022	-1.3176	3296.0	31.053	10.271	61.115	-49.41	58.206	67.329	23.559	-4.117	-4.4856	0.89283	-2.0604	29.856	-5.2723
86.727	18.519	52.707	-4.0611	0.41021	-2.7862	-3.2461	1.5027	-0.59	0.66022	-1.3176	3295.5	31.289	10.342	61.122	-49.197	58.213	67.329	23.559	-4.117	-4.4856	0.89283	-2.0604	29.856	-5.2723
86.496	18.634	53.065	-4.0771	0.41757	-2.789	-3.1536	1.4407	-0.55451	0.66022	-1.3176	3295.0	31.529	10.405	61.129	-48.981	58.22	67.329	23.559	-4.117	-4.4856	0.89283	-2.0604	29.856	-5.2723
86.261	18.734	53.428	-4.0926	0.42462	-2.7917	-3.0633	1.3785	-0.51839	0.66022	-1.3176	3294.5	31.773	10.461	61.134	-48.762	58.225	67.329	23.559	-4.117	-4.4856	0.89283	-2.0604	29.856	-5.2723
86.021	18.821	53.796	-4.1077	0.43136	-2.7942	-2.9762	1.3163	-0.48163	0.66022	-1.3176	3294.0	32.021	10.509	61.138	-48.541	58.23	67.329	23.559	-4.117	-4.4856	0.89283	-2.0604	29.856	-5.2723
85.778	18.894	54.169	-4.1224	0.43778	-2.7965	-2.891	1.2543	-0.44469	0.66022	-1.3176	3293.4	32.273	10.55	61.141	-48.318	58.233	67.329	23.559	-4.117	-4.4856	0.89283	-2.0604	29.856	-5.2723
85.53	18.952	54.546	-4.1366	0.4439	-2.7987	-2.8079	1.1926	-0.4076	0.66022	-1.3176	3292.9	32.527	10.582	61.144	-48.092	58.236	67.329	23.559	-4.117	-4.4856	0.89283	-2.0604	29.856	-5.2723
85.279	18.997	54.926	-4.1505	0.44971	-2.8006	-2.727	1.1311	-0.37037	0.66022	-1.3176	3292.4	32.785	10.607	61.145	-47.866	58.237	67.329	23.559	-4.117	-4.4856	0.89283	-2.0604	29.856	-5.2723
85.024	19.026	55.31	-4.1639	0.45521	-2.8024	-2.6483	1.0702	-0.33303	0.66022	-1.3176	3291.9	33.045	10.624	61.145	-47.638	58.238	67.329	23.559	-4.117	-4.4856	0.89283	-2.0604	29.856	-5.2723
84.767	19.042	55.696	-4.177	0.46041	-2.8039	-2.572	1.0098	-0.29561	0.66022	-1.3176	3291.4	33.307	10.633	61.144	-47.41	58.238	67.329	23.559	-4.117	-4.4856	0.89283	-2.0604	29.856	-5.2723
84.506	19.042	56.084	-4.1896	0.46531	-2.8053	-2.4981	0.95013	-0.25817	0.66022	-1.3176	3290.9	33.571	10.633	61.142	-47.181	58.236	67.329	23.559	-4.117	-4.4856	0.89283	-2.0604	29.856	-5.2723
84.243	19.028	56.474	-4.2019	0.46992	-2.8065	-2.4215	0.899	-0.22779	0.66022	-1.3176	3290.4	33.837	10.626	61.139	-46.951	58.234	67.329	23.559	-4.117	-4.4856	0.89283	-2.0604	29.856	-5.2723
83.978	18.999	56.865	-4.2138	0.47433	-2.8076	-2.3378	0.86614	-0.21411	0.66022	-1.3176	3289.9	34.104	10.61	61.135	-46.722	58.231	67.329	23.559	-4.117	-4.4856	0.89283	-2.0604	29.856	-5.2723
83.711	18.955	57.258	-4.2253	0.47858	-2.8087	-2.2607	0.83211	-0.20005	0.66022	-1.3176	3289.4	34.372	10.586	61.13	-46.492	58.226	67.329	23.559	-4.117	-4.4856	0.89283	-2.0604	29.856	-5.2723
83.442	18.896	57.651	-4.2365	0.48265	-2.8096	-2.1899	0.79702	-0.18567	0.66022	-1.3176	3288.9	34.641	10.554	61.125	-46.263	58.221	67.329	23.559	-4.117	-4.4856	0.89283	-2.0604	29.856	-5.2723
83.171	18.823	58.045	-4.2472	0.48655	-2.8105	-2.1251	0.76101	-0.17104	0.66022	-1.3176	3288.4	34.911	10.514	61.118	-46.034	58.216	67.329	23.559	-4.117	-4.4856	0.89283	-2.0604	29.856	-5.2723
82.9	18.735	58.438	-4.2578	0.49032	-2.8113	-2.1157	0.75896	-0.1237	0.66022	-1.3176	3287.8	35.181	10.465	61.111	-45.807	58.209	67.329	23.559	-4.117	-4.4856	0.89283	-2.0604	29.856	-5.2723
82.627	18.632	58.831	-4.2684	0.49415	-2.8117	-2.1172	0.77287	-0.063174	0.66022	-1.3176	3287.3	35.451	10.409	61.102	-45.58	58.201	67.329	23.559	-4.117	-4.4856	0.89283	-2.0604	29.856	-5.2723
82.353	18.514	59.223	-4.279	0.49805	-2.8119	-2.1191	0.78551	-0.0022678	0.66022	-1.3176	3286.8	35.721	10.344	61.093	-45.355	58.193	67.329	23.559	-4.117	-4.4856	0.89283	-2.0604	29.856	-5.2723
82.079	18.381	59.613	-4.2896	0.50201	-2.8118	-2.1216	0.7969	0.059082	0.66022	-1.3176	3286.3	35.991	10.27	61.082	-45.132	58.183	67.329	23.559	-4.117	-4.4856	0.89283	-2.0604	29.856	-5.2723
81.804	18.232	60.002	-4.3002	0.50602	-2.8113	-2.1241	0.80705	0.12083	0.66022	-1.3176	3285.8	36.259	10.188	61.071	-44.911	58.173	67.329	23.559	-4.117	-4.4856	0.89283	-2.0604	29.856	-5.2723
81.529	18.068	60.389	-4.3108	0.51007	-2.8106	-2.1263	0.81597	0.18294	0.66022	-1.3176	3285.3	36.527	10.098	61.059	-44.692	58.162	67.329	23.559	-4.117	-4.4856	0.89283	-2.0604	29.856	-5.2723
81.255	17.889	60.773	-4.3215	0.51417	-2.8095	-2.1275	0.82366	0.24538	0.66022	-1.3176	3284.8	36.794	9.9984	61.045	-44.475	58.149	67.329	23.559	-4.117	-4.4856	0.89283	-2.0604	29.856	-5.2723
80.98	17.693	61.155	-4.332	0.51831	-2.8081	-2.1023	0.82941	0.30556	0.66022	-1.3176	3284.3	37.059	9.8904	61.031	-44.261	58.136	67.329	23.559	-4.117	-4.4856	0.89283	-2.0604	29.856	-5.2723
80.706	17.482	61.534	-4.3425	0.52247	-2.8064	-2.0685	0.83368	0.36534	0.66022	-1.3176	3283.8	37.323	9.7736	61.016	-44.05	58.122	67.329	23.559	-4.117	-4.4856	0.89283	-2.0604	29.856	-5.2723
80.433	17.255	61.909	-4.3527	0.52664	-2.8044	-2.0304	0.83645	0.42534	0.66022	-1.3176	3283.3	37.585	9.6481	61.0	-43.842	58.108	67.329	23.559	-4.117	-4.4856	0.89283	-2.0604	29.856	-5.2723
80.161	17.012	62.281	-4.3628	0.53083	-2.8022	-1.9872	0.83771	0.48548	0.66022	-1.3176	3282.8	37.845	9.5137	60.983	-43.637	58.092	67.329	23.559	-4.117	-4.4856	0.89283	-2.0604	29.856	-5.2723
79.89	16.754	62.649	-4.3726	0.53502	-2.7996	-1.9387	0.83743	0.54564	0.66022	-1.3176	3282.2	38.103	9.3706	60.966	-43.435	58.076	67.329	23.559	-4.117	-4.4856	0.89283	-2.0604	29.856	-5.2723
79.62	16.48	63.012	-4.3821	0.5392	-2.7967	-1.8455	0.83555	0.60002	0.66022	-1.3176	3281.7	38.358	9.2187	60.947	-43.238	58.058	67.329	23.559	-4.117	-4.4856	0.89283	-2.0604	29.856	-5.2723
79.352	16.19	63.371	-4.391	0.54337	-2.7936	-1.735	0.83178	0.6526	0.66022	-1.3176	3281.2	38.611	9.0581	60.928	-43.044	58.04	67.329	23.559	-4.117	-4.4856	0.89283	-2.0604	29.856	-5.2723
79.086	15.884	63.724	-4.3994	0.54751	-2.7902	-1.6189	0.82676	0.70803	0.66022	-1.3176	3280.7	38.86	8.8889	60.907	-42.855	58.021	67.329	23.559	-4.117	-4.4856	0.89283	-2.0604	29.856	-5.2723
78.822	15.564	64.072	-4.4072	0.55164	-2.7865	-1.5061	0.82296	0.77972	0.66022	-1.3176	3280.2	39.106	8.7111	60.886	-42.67	58.002	67.329	23.559	-4.117	-4.4856	0.89283	-2.0604	29.856	-5.2723
78.561	15.228	64.414	-4.4144	0.55574	-2.7824	-1.3841	0.81667	0.85061	0.66022	-1.3176	3279.7	39.349	8.5249	60.864	-42.489	57.981	67.329	23.559	-4.117	-4.4856	0.89283	-2.0604	29.856	-5.2723
78.301	14.877	64.749	-4.421	0.5598	-2.778	-1.2529	0.80785	0.92053	0.66022	-1.3176	3279.2	39.588	8.3303	60.841	-42.314	57.96	67.329	23.559	-4.117	-4.4856	0.89283	-2.0604	29.856	-5.2723
78.045	14.512	65.078	-4.427	0.56381	-2.7732	-1.1124	0.79648	0.98931	0.66022	-1.3176	3278.7	39.823	8.1274	60.818	-42.144	57.938	67.329	23.559	-4.117	-4.4856	0.89283	-2.0604	29.856	-5.2723
77.792	14.132	65.399	-4.4321	0.56776	-2.7681	-0.9991	0.76967	1.0564	0.66022	-1.3176	3278.2	40.054	7.9164	60.794	-41.98	57.915	67.329	23.559	-4.117	-4.4856	0.89283	-2.0604	29.856	-5.2723
77.542	13.738	65.713	-4.4369	0.57144	-2.7627	-0.90896	0.70032	1.1037	0.66022	-1.3176	3277.7	40.28	7.6973	60.769	-41.821	57.892	67.329	23.559	-4.117	-4.4856	0.89283	-2.0604	29.856	-5.2723
77.296	13.329	66.02	-4.4412	0.57476	-2.757	-0.80156	0.6299	1.1513	0.66022	-1.3176	3277.2	40.501	7.4702	60.743	-41.668	57.868	67.329	23.559	-4.117	-4.4856	0.89283	-2.0604	29.856	-5.2723
77.053	12.907	66.319	-4.4449	0.57773	-2.7512	-0.67708	0.5584	1.199	0.66022	-1.3176	3276.7	40.718	7.2352	60.718	-41.522	57.844	67.329	23.559	-4.117	-4.4856	0.89283	-2.0604	29.856	-5.2723
76.815	12.47	66.609	-4.448	0.58034	-2.7451	-0.53585	0.48575	1.2469	0.66022	-1.3176	3276.1	40.93	6.9926	60.691	-41.382	57.819	67.329	23.559	-4.117	-4.4856	0.89283	-2.0604	29.856	-5.2723
76.582	12.021	66.89	-4.4502	0.58259	-2.7387	-0.37851	0.41181	1.2947	0.66022	-1.3176	3275.6	41.135	6.7425	60.664	-41.249	57.794	67.329	23.559	-4.117	-4.4856	0.89283	-2.0604	29.856	-5.2723
76.353	11.56	67.162	-4.4517	0.58446	-2.7321	-0.20563	0.33654	1.3425	0.66022	-1.3176	3275.1	41.335	6.4854	60.637	-41.123	57.769	67.329	23.559	-4.117	-4.4856	0.89283	-2.0604	29.856	-5.2723
76.13	11.086	67.424	-4.4523	0.58595	-2.7253	-0.017851	0.25993	1.3899	0.66022	-1.3176	3274.6	41.529	6.2213	60.609	-41.004	57.743	67.329	23.559	-4.117	-4.4856	0.89283	-2.0604	29.856	-5.2723
75.912	10.6	67.675	-4.4519	0.58706	-2.7182	0.18538	0.18191	1.4372	0.66022	-1.3176	3274.1	41.717	5.9507	60.581	-40.893	57.717	67.329	23.559	-4.117	-4.4856	0.89283	-2.0604	29.856	-5.2723
75.7	10.104	67.916	-4.4504	0.58777	-2.7109	0.40852	0.10228	1.4853	0.66022	-1.3176	3273.6	41.898	5.6739	60.553	-40.789	57.69	67.329	23.559	-4.117	-4.4856	0.89283	-2.0604	29.856	-5.2723
75.494	9.5979	68.146	-4.4478	0.58808	-2.7034	0.64511	0.021402	1.5325	0.66022	-1.3176	3273.1	42.072	5.3912	60.524	-40.693	57.663	67.329	23.559	-4.117	-4.4856	0.89283	-2.0604	29.856	-5.2723
75.294	9.082	68.364	-4.4439	0.58798	-2.6956	0.89407	-0.060669	1.5787	0.66022	-1.3176	3272.6	42.238	5.1031	60.496	-40.606	57.636	67.329	23.559	-4.117	-4.4856	0.89283	-2.0604	29.856	-5.2723
75.101	8.5574	68.571	-4.4388	0.58747	-2.6876	1.1543	-0.14387	1.6237	0.66022	-1.3176	3272.1	42.398	4.8099	60.467	-40.527	57.609	67.329	23.559	-4.117	-4.4856	0.89283	-2.0604	29.856	-5.2723
74.915	8.0248	68.766	-4.4324	0.58654	-2.6793	1.4244	-0.2281	1.6671	0.66022	-1.3176	3271.6	42.55	4.5121	60.437	-40.456	57.582	67.329	23.559	-4.117	-4.4856	0.89283	-2.0604	29.856	-5.2723
74.735	7.4851	68.948	-4.4245	0.58519	-2.6709	1.7033	-0.31327	1.7088	0.66022	-1.3176	3271.1	42.693	4.2101	60.408	-40.395	57.554	67.329	23.559	-4.117	-4.4856	0.89283	-2.0604	29.856	-5.2723
74.564	6.9392	69.117	-4.4153	0.58341	-2.6623	1.9909	-0.39915	1.7563	0.66022	-1.3176	3270.6	42.829	3.9045	60.379	-40.342	57.527	67.329	23.559	-4.117	-4.4856	0.89283	-2.0604	29.856	-5.2723
74.4	6.3878	69.274	-4.4046	0.58119	-2.6533	2.2881	-0.48579	1.8183	0.66022	-1.3176	3270.1	42.957	3.5955	60.349	-40.298	57.499	67.329	23.559	-4.117	-4.4856	0.89283	-2.0604	29.856	-5.2723
74.243	5.8318	69.417	-4.3924	0.57855	-2.6441	2.5904	-0.57337	1.8769	0.66022	-1.3176	3269.6	43.076	3.2838	60.32	-40.263	57.471	67.329	23.559	-4.117	-4.4856	0.89283	-2.0604	29.856	-5.2723
74.095	5.272	69.548	-4.3787	0.57546	-2.6346	2.8963	-0.6617	1.9322	0.66022	-1.3176	3269.1	43.187	2.9698	60.29	-40.238	57.444	67.329	23.559	-4.117	-4.4856	0.89283	-2.0604	29.856	-5.2723
73.955	4.7095	69.665	-4.3635	0.57193	-2.6248	3.2043	-0.7506	1.9837	0.66022	-1.3176	3268.5	43.289	2.6539	60.261	-40.222	57.416	67.329	23.559	-4.117	-4.4856	0.89283	-2.0604	29.856	-5.2723
73.823	4.145	69.768	-4.3467	0.56795	-2.6147	3.5128	-0.83982	2.0314	0.66022	-1.3176	3268.0	43.382	2.3368	60.232	-40.215	57.389	67.329	23.559	-4.117	-4.4856	0.89283	-2.0604	29.856	-5.2723
73.7	3.5795	69.858	-4.3283	0.56353	-2.6045	3.8203	-0.92909	2.0751	0.66022	-1.3176	3267.5	43.467	2.0188	60.203	-40.217	57.362	67.329	23.559	-4.117	-4.4856	0.89283	-2.0604	29.856	-5.2723
73.586	3.014	69.935	-4.3084	0.55866	-2.594	4.133	-1.0171	2.1156	0.66022	-1.3176	3267.0	43.543	1.7006	60.174	-40.229	57.335	67.329	23.559	-4.117	-4.4856	0.89283	-2.0604	29.856	-5.2723
73.48	2.4494	69.998	-4.287	0.55336	-2.5833	4.4422	-1.1048	2.1517	0.66022	-1.3176	3266.5	43.609	1.3826	60.146	-40.251	57.308	67.329	23.559	-4.117	-4.4856	0.89283	-2.0604	29.856	-5.2723
73.384	1.8866	70.047	-4.264	0.54762	-2.5725	4.7459	-1.1918	2.1834	0.66022	-1.3176	3266.0	43.667	1.0654	60.117	-40.282	57.281	67.329	23.559	-4.117	-4.4856	0.89283	-2.0604	29.856	-5.2723
73.297	1.3266	70.082	-4.2396	0.54144	-2.5615	5.0425	-1.278	2.2105	0.66022	-1.3176	3265.5	43.716	0.74947	60.089	-40.322	57.255	67.329	23.559	-4.117	-4.4856	0.89283	-2.0604	29.856	-5.2723
73.219	0.77022	70.105	-4.2136	0.53484	-2.5504	5.3307	-1.3631	2.2329	0.66022	-1.3176	3265.0	43.755	0.43534	60.061	-40.372	57.229	67.329	23.559	-4.117	-4.4856	0.89283	-2.0604	29.856	-5.2723
73.15	0.21843	70.114	-4.1863	0.52781	-2.5392	5.6092	-1.4467	2.2506	0.66022	-1.3176	3264.5	43.786	0.12351	60.034	-40.431	57.203	67.329	23.559	-4.117	-4.4856	0.89283	-2.0604	29.856	-5.2723
73.09	-0.32791	70.109	-4.1575	0.52038	-2.5279	5.8747	-1.5279	2.2645	0.66022	-1.3176	3264.0	43.807	-0.1855	60.007	-40.499	57.178	67.329	23.559	-4.117	-4.4856	0.89283	-2.0604	29.856	-5.2723
73.04	-0.86793	70.092	-4.1275	0.51254	-2.5165	6.1267	-1.6066	2.2741	0.66022	-1.3176	3263.5	43.82	-0.49123	59.981	-40.577	57.153	67.329	23.559	-4.117	-4.4856	0.89283	-2.0604	29.856	-5.2723
73.0	-1.4008	70.062	-4.0963	0.50431	-2.5051	6.3656	-1.6832	2.2787	0.66022	-1.3176	3263.0	43.824	-0.79319	59.955	-40.664	57.129	67.329	23.559	-4.117	-4.4856	0.89283	-2.0604	29.856	-5.2723
72.969	-1.9258	70.02	-4.0639	0.49571	-2.4937	6.5902	-1.7575	2.2784	0.66022	-1.3176	3262.5	43.818	-1.0909	59.929	-40.759	57.105	67.329	23.559	-4.117	-4.4856	0.89283	-2.0604	29.856	-5.2723
72.947	-2.442	69.965	-4.0304	0.48674	-2.4824	6.7998	-1.8293	2.2733	0.66022	-1.3176	3262.0	43.805	-1.384	59.904	-40.864	57.081	67.329	23.559	-4.117	-4.4856	0.89283	-2.0604	29.856	-5.2723
72.935	-2.9488	69.898	-3.9959	0.47742	-2.471	6.9934	-1.8984	2.2634	0.66022	-1.3176	3261.5	43.782	-1.672	59.879	-40.977	57.058	67.329	23.559	-4.117	-4.4856	0.89283	-2.0604	29.856	-5.2723
72.932	-3.4455	69.82	-3.9605	0.46776	-2.4597	7.1703	-1.9644	2.2489	0.66022	-1.3176	3261.0	43.751	-1.9545	59.855	-41.099	57.036	67.329	23.559	-4.117	-4.4856	0.89283	-2.0604	29.856	-5.2723
72.939	-3.9314	69.729	-3.9243	0.45779	-2.4485	7.3303	-2.0261	2.2293	0.66022	-1.3176	3260.5	43.711	-2.2312	59.832	-41.229	57.014	67.329	23.559	-4.117	-4.4856	0.89283	-2.0604	29.856	-5.2723
72.955	-4.4059	69.628	-3.8872	0.44751	-2.4375	7.4726	-2.0843	2.2051	0.66022	-1.3176	3260.0	43.663	-2.5016	59.809	-41.367	56.993	67.329	23.559	-4.117	-4.4856	0.89283	-2.0604	29.856	-5.2723
72.98	-4.8685	69.516	-3.8496	0.43695	-2.4265	7.5968	-2.139	2.1766	0.66022	-1.3176	3259.5	43.608	-2.7654	59.786	-41.514	56.972	67.329	23.559	-4.117	-4.4856	0.89283	-2.0604	29.856	-5.2723
73.015	-5.3185	69.394	-3.8113	0.42612	-2.4157	7.7026	-2.1902	2.1439	0.66022	-1.3176	3259.0	43.544	-3.0224	59.765	-41.668	56.951	67.329	23.559	-4.117	-4.4856	0.89283	-2.0604	29.856	-5.2723
73.058	-5.7555	69.262	-3.7726	0.41505	-2.4051	7.7897	-2.2377	2.107	0.66022	-1.3176	3258.5	43.472	-3.2721	59.744	-41.83	56.932	67.329	23.559	-4.117	-4.4856	0.89283	-2.0604	29.856	-5.2723
73.111	-6.1791	69.12	-3.7334	0.40375	-2.3946	7.858	-2.2813	2.0663	0.66022	-1.3176	3258.0	43.393	-3.5144	59.723	-42.0	56.913	67.329	23.559	-4.117	-4.4856	0.89283	-2.0604	29.856	-5.2723
73.172	-6.5888	68.968	-3.694	0.39225	-2.3844	7.9074	-2.321	2.0218	0.66022	-1.3176	3257.5	43.306	-3.749	59.704	-42.176	56.894	67.329	23.559	-4.117	-4.4856	0.89283	-2.0604	29.856	-5.2723
73.242	-6.9843	68.808	-3.6544	0.38055	-2.3744	7.9381	-2.3566	1.9736	0.66022	-1.3176	3257.0	43.212	-3.9757	59.685	-42.36	56.877	67.329	23.559	-4.117	-4.4856	0.89283	-2.0604	29.856	-5.2723
73.321	-7.3653	68.638	-3.6145	0.36869	-2.3647	8.0207	-2.3873	1.9252	0.66022	-1.3176	3256.5	43.111	-4.1942	59.666	-42.55	56.86	67.329	23.559	-4.117	-4.4856	0.89283	-2.0604	29.856	-5.2723
73.408	-7.7313	68.461	-3.5742	0.35668	-2.3552	8.1058	-2.4145	1.8723	0.66022	-1.3176	3256.0	43.003	-4.4043	59.648	-42.747	56.843	67.329	23.559	-4.117	-4.4856	0.89283	-2.0604	29.856	-5.2723
73.503	-8.0819	68.276	-3.5335	0.34455	-2.346	8.1726	-2.4384	1.8148	0.66022	-1.3176	3255.5	42.888	-4.6058	59.632	-42.951	56.828	67.329	23.559	-4.117	-4.4856	0.89283	-2.0604	29.856	-5.2723
73.607	-8.4168	68.083	-3.4925	0.3323	-2.337	8.2211	-2.4588	1.753	0.66022	-1.3176	3255.0	42.767	-4.7984	59.615	-43.16	56.812	67.329	23.559	-4.117	-4.4856	0.89283	-2.0604	29.856	-5.2723
73.719	-8.7357	67.883	-3.4513	0.31997	-2.3284	8.2513	-2.4757	1.6869	0.66022	-1.3176	3254.5	42.64	-4.982	59.6	-43.375	56.798	67.329	23.559	-4.117	-4.4856	0.89283	-2.0604	29.856	-5.2723
73.838	-9.0384	67.676	-3.41	0.30755	-2.3202	8.2633	-2.489	1.6167	0.66022	-1.3176	3254.0	42.506	-5.1564	59.585	-43.596	56.784	67.329	23.559	-4.117	-4.4856	0.89283	-2.0604	29.856	-5.2723
73.965	-9.3245	67.462	-3.3687	0.29508	-2.3123	8.2576	-2.4985	1.5425	0.66022	-1.3176	3253.5	42.367	-5.3213	59.571	-43.823	56.771	67.329	23.559	-4.117	-4.4856	0.89283	-2.0604	29.856	-5.2723
74.1	-9.5939	67.243	-3.3275	0.28257	-2.3048	8.2419	-2.5043	1.4639	0.66022	-1.3176	3252.9	42.222	-5.4767	59.557	-44.054	56.759	67.329	23.559	-4.117	-4.4856	0.89283	-2.0604	29.856	-5.2723
74.242	-9.8463	67.017	-3.2862	0.27005	-2.2976	8.2659	-2.5065	1.378	0.66022	-1.3176	3252.4	42.072	-5.6225	59.544	-44.29	56.747	67.329	23.559	-4.117	-4.4856	0.89283	-2.0604	29.856	-5.2723
74.39	-10.082	66.787	-3.2448	0.25751	-2.291	8.2723	-2.5054	1.2876	0.66022	-1.3176	3251.9	41.917	-5.7585	59.532	-44.53	56.736	67.329	23.559	-4.117	-4.4856	0.89283	-2.0604	29.856	-5.2723
74.546	-10.3	66.551	-3.2035	0.245	-2.2848	8.2614	-2.501	1.1928	0.66022	-1.3176	3251.4	41.757	-5.8845	59.521	-44.775	56.726	67.329	23.559	-4.117	-4.4856	0.89283	-2.0604	29.856	-5.2723
74.708	-10.5	66.311	-3.1623	0.23251	-2.2791	8.2335	-2.4932	1.0937	0.66022	-1.3176	3250.9	41.592	-6.0005	59.511	-45.024	56.716	67.329	23.559	-4.117	-4.4856	0.89283	-2.0604	29.856	-5.2723
74.876	-10.683	66.066	-3.1212	0.22007	-2.2738	8.2024	-2.4817	0.99052	0.66022	-1.3176	3250.4	41.423	-6.1063	59.501	-45.276	56.707	67.329	23.559	-4.117	-4.4856	0.89283	-2.0604	29.856	-5.2723
75.051	-10.847	65.817	-3.0802	0.2077	-2.2692	8.1911	-2.4671	0.88039	0.66022	-1.3176	3249.9	41.25	-6.2018	59.492	-45.532	56.699	67.329	23.559	-4.117	-4.4856	0.89283	-2.0604	29.856	-5.2723
75.232	-10.994	65.565	-3.0393	0.19541	-2.265	8.164	-2.4494	0.76539	0.66022	-1.3176	3249.4	41.072	-6.2869	59.484	-45.79	56.692	67.329	23.559	-4.117	-4.4856	0.89283	-2.0604	29.856	-5.2723
75.418	-11.123	65.309	-2.9986	0.18321	-2.2615	8.1213	-2.4287	0.64561	0.66022	-1.3176	3248.9	40.891	-6.3616	59.476	-46.052	56.685	67.329	23.559	-4.117	-4.4856	0.89283	-2.0604	29.856	-5.2723
75.61	-11.233	65.05	-2.9581	0.17112	-2.2586	8.0635	-2.4048	0.52113	0.66022	-1.3176	3248.4	40.707	-6.4257	59.469	-46.316	56.679	67.329	23.559	-4.117	-4.4856	0.89283	-2.0604	29.856	-5.2723
75.807	-11.325	64.788	-2.918	0.15917	-2.2563	7.9911	-2.3779	0.39205	0.66022	-1.3176	3247.9	40.519	-6.4791	59.463	-46.582	56.673	67.329	23.559	-4.117	-4.4856	0.89283	-2.0604	29.856	-5.2723
76.009	-11.398	64.524	-2.8782	0.14735	-2.2547	7.9287	-2.3478	0.25705	0.66022	-1.3176	3247.4	40.328	-6.5217	59.457	-46.85	56.668	67.329	23.559	-4.117	-4.4856	0.89283	-2.0604	29.856	-5.2723
76.216	-11.453	64.257	-2.8387	0.13569	-2.2538	7.8607	-2.3149	0.11675	0.66022	-1.3176	3246.9	40.134	-6.5536	59.453	-47.12	56.664	67.329	23.559	-4.117	-4.4856	0.89283	-2.0604	29.856	-5.2723
76.427	-11.488	63.989	-2.7996	0.1242	-2.2535	7.7713	-2.296	-0.015227	0.66022	-1.3176	3246.4	39.938	-6.5746	59.449	-47.39	56.661	67.329	23.559	-4.117	-4.4856	0.89283	-2.0604	29.856	-5.2723
76.642	-11.505	63.718	-2.761	0.11268	-2.2539	7.6489	-2.3115	-0.12066	0.66022	-1.3176	3245.9	39.739	-6.5847	59.445	-47.662	56.658	67.329	23.559	-4.117	-4.4856	0.89283	-2.0604	29.856	-5.2723
76.862	-11.503	63.446	-2.7231	0.10109	-2.2547	7.4983	-2.3246	-0.22168	0.66022	-1.3176	3245.4	39.538	-6.5838	59.442	-47.934	56.656	67.329	23.559	-4.117	-4.4856	0.89283	-2.0604	29.856	-5.2723
77.086	-11.482	63.173	-2.6862	0.089436	-2.256	7.2629	-2.3361	-0.2945	0.66022	-1.3176	3244.9	39.335	-6.572	59.44	-48.206	56.654	67.329	23.559	-4.117	-4.4856	0.89283	-2.0604	29.856	-5.2723
77.313	-11.442	62.898	-2.6505	0.077734	-2.2577	7.0192	-2.3439	-0.36846	0.66022	-1.3176	3244.4	39.13	-6.5493	59.439	-48.478	56.653	67.329	23.559	-4.117	-4.4856	0.89283	-2.0604	29.856	-5.2723
77.544	-11.384	62.622	-2.6161	0.066003	-2.2597	6.7678	-2.348	-0.44341	0.66022	-1.3176	3243.9	38.923	-6.5158	59.438	-48.75	56.653	67.329	23.559	-4.117	-4.4856	0.89283	-2.0604	29.856	-5.2723
77.778	-11.308	62.344	-2.5829	0.054261	-2.2621	6.5094	-2.3483	-0.51922	0.66022	-1.3176	3243.4	38.714	-6.4718	59.438	-49.022	56.653	67.329	23.559	-4.117	-4.4856	0.89283	-2.0604	29.856	-5.2723
78.015	-11.213	62.065	-2.551	0.042526	-2.2649	6.2446	-2.3449	-0.59574	0.66022	-1.3176	3242.9	38.504	-6.4175	59.439	-49.292	56.654	67.329	23.559	-4.117	-4.4856	0.89283	-2.0604	29.856	-5.2723
78.256	-11.101	61.785	-2.5204	0.030818	-2.2681	5.9683	-2.3376	-0.67299	0.66022	-1.3176	3242.4	38.292	-6.3531	59.44	-49.561	56.656	67.329	23.559	-4.117	-4.4856	0.89283	-2.0604	29.856	-5.2723
78.499	-10.972	61.504	-2.4913	0.019157	-2.2716	5.6765	-2.3264	-0.75087	0.66022	-1.3176	3241.9	38.079	-6.2787	59.442	-49.828	56.658	67.329	23.559	-4.117	-4.4856	0.89283	-2.0604	29.856	-5.2723
78.744	-10.826	61.223	-2.4637	0.0075609	-2.2756	5.381	-2.3113	-0.82901	0.66022	-1.3176	3241.4	37.865	-6.1947	59.444	-50.093	56.661	67.329	23.559	-4.117	-4.4856	0.89283	-2.0604	29.856	-5.2723
78.992	-10.664	60.94	-2.4375	-0.0039495	-2.2799	5.0826	-2.2922	-0.90731	0.66022	-1.3176	3240.9	37.649	-6.1011	59.447	-50.355	56.664	67.329	23.559	-4.117	-4.4856	0.89283	-2.0604	29.856	-5.2723
79.241	-10.486	60.656	-2.4128	-0.015355	-2.2847	4.7817	-2.2693	-0.98568	0.66022	-1.3176	3240.4	37.433	-5.9983	59.451	-50.615	56.668	67.329	23.559	-4.117	-4.4856	0.89283	-2.0604	29.856	-5.2723
79.493	-10.291	60.372	-2.3897	-0.026636	-2.2898	4.4824	-2.2426	-1.0633	0.66022	-1.3176	3239.9	37.215	-5.8865	59.455	-50.871	56.673	67.329	23.559	-4.117	-4.4856	0.89283	-2.0604	29.856	-5.2723
79.746	-10.082	60.087	-2.368	-0.037774	-2.2953	4.1823	-2.2121	-1.1409	0.66022	-1.3176	3239.4	36.997	-5.7658	59.46	-51.124	56.678	67.329	23.559	-4.117	-4.4856	0.89283	-2.0604	29.856	-5.2723
80.0	-9.8576	59.801	-2.3479	-0.048751	-2.3012	3.8818	-2.1779	-1.2183	0.66022	-1.3176	3238.9	36.779	-5.6365	59.466	-51.373	56.683	67.329	23.559	-4.117	-4.4856	0.89283	-2.0604	29.856	-5.2723
80.255	-9.6185	59.515	-2.3292	-0.059547	-2.3075	3.5663	-2.14	-1.2953	0.66022	-1.3176	3238.4	36.56	-5.4988	59.472	-51.618	56.69	67.329	23.559	-4.117	-4.4856	0.89283	-2.0604	29.856	-5.2723
80.511	-9.3652	59.229	-2.3122	-0.070145	-2.3141	3.2454	-2.0985	-1.3719	0.66022	-1.3176	3237.9	36.34	-5.3529	59.479	-51.858	56.697	67.329	23.559	-4.117	-4.4856	0.89283	-2.0604	29.856	-5.2723
80.768	-9.098	58.942	-2.2968	-0.080526	-2.3212	2.9272	-2.0532	-1.4481	0.66022	-1.3176	3237.4	36.121	-5.1991	59.486	-52.093	56.704	67.329	23.559	-4.117	-4.4856	0.89283	-2.0604	29.856	-5.2723
81.025	-8.8172	58.655	-2.2829	-0.090671	-2.3286	2.6121	-2.0044	-1.5238	0.66022	-1.3176	3236.9	35.901	-5.0375	59.494	-52.323	56.713	67.329	23.559	-4.117	-4.4856	0.89283	-2.0604	29.856	-5.2723
81.282	-8.5232	58.368	-2.2706	-0.10056	-2.3364	2.3004	-1.952	-1.5991	0.66022	-1.3176	3236.4	35.682	-4.8684	59.503	-52.547	56.721	67.329	23.559	-4.117	-4.4856	0.89283	-2.0604	29.856	-5.2723
81.538	-8.2164	58.08	-2.2599	-0.11019	-2.3446	1.9926	-1.8964	-1.6739	0.66022	-1.3176	3235.9	35.463	-4.692	59.513	-52.766	56.731	67.329	23.559	-4.117	-4.4856	0.89283	-2.0604	29.856	-5.2723
81.794	-7.8971	57.793	-2.2507	-0.11952	-2.3532	1.6889	-1.8375	-1.7481	0.66022	-1.3176	3235.4	35.244	-4.5085	59.523	-52.98	56.741	67.329	23.559	-4.117	-4.4856	0.89283	-2.0604	29.856	-5.2723
82.05	-7.5656	57.506	-2.243	-0.12856	-2.3621	1.3897	-1.7755	-1.8219	0.66022	-1.3176	3234.9	35.026	-4.3181	59.534	-53.187	56.752	67.329	23.559	-4.117	-4.4856	0.89283	-2.0604	29.856	-5.2723
82.304	-7.2222	57.22	-2.2369	-0.13724	-2.3713	1.0599	-1.6974	-1.8493	0.66022	-1.3176	3234.4	34.808	-4.121	59.545	-53.389	56.763	67.329	23.559	-4.117	-4.4856	0.89283	-2.0604	29.856	-5.2723
82.557	-6.8671	56.933	-2.2324	-0.14552	-2.3806	0.71623	-1.6151	-1.8661	0.66022	-1.3176	3233.9	34.591	-3.9173	59.557	-53.585	56.774	67.329	23.559	-4.117	-4.4856	0.89283	-2.0604	29.856	-5.2723
82.808	-6.501	56.648	-2.2297	-0.15339	-2.3899	0.37689	-1.5301	-1.8781	0.66022	-1.3176	3233.4	34.375	-3.7073	59.569	-53.775	56.787	67.329	23.559	-4.117	-4.4856	0.89283	-2.0604	29.856	-5.2723
83.058	-6.1243	56.363	-2.2287	-0.16082	-2.3994	0.04418	-1.443	-1.889	0.66022	-1.3176	3232.9	34.161	-3.4915	59.582	-53.96	56.8	67.329	23.559	-4.117	-4.4856	0.89283	-2.0604	29.856	-5.2723
83.305	-5.7374	56.079	-2.2293	-0.16781	-2.4088	-0.28144	-1.3536	-1.899	0.66022	-1.3176	3232.4	33.948	-3.2699	59.596	-54.138	56.813	67.329	23.559	-4.117	-4.4856	0.89283	-2.0604	29.856	-5.2723
83.549	-5.341	55.796	-2.2315	-0.17435	-2.4183	-0.59954	-1.2622	-1.908	0.66022	-1.3176	3231.9	33.736	-3.043	59.61	-54.311	56.827	67.329	23.559	-4.117	-4.4856	0.89283	-2.0604	29.856	-5.2723
83.791	-4.9353	55.515	-2.2352	-0.18043	-2.4279	-0.90977	-1.1689	-1.9162	0.66022	-1.3176	3231.4	33.526	-2.811	59.624	-54.479	56.841	67.329	23.559	-4.117	-4.4856	0.89283	-2.0604	29.856	-5.2723
84.03	-4.5209	55.235	-2.2406	-0.18604	-2.4375	-1.2118	-1.0738	-1.9235	0.66022	-1.3176	3230.9	33.318	-2.5742	59.64	-54.64	56.856	67.329	23.559	-4.117	-4.4856	0.89283	-2.0604	29.856	-5.2723
84.265	-4.0982	54.957	-2.2474	-0.19117	-2.4471	-1.5053	-0.97695	-1.9301	0.66022	-1.3176	3230.4	33.112	-2.3328	59.655	-54.796	56.871	67.329	23.559	-4.117	-4.4856	0.89283	-2.0604	29.856	-5.2723
84.496	-3.6677	54.682	-2.2556	-0.19581	-2.4568	-1.79	-0.87859	-1.9359	0.66022	-1.3176	3229.9	32.909	-2.087	59.671	-54.947	56.887	67.329	23.559	-4.117	-4.4856	0.89283	-2.0604	29.856	-5.2723
84.724	-3.2298	54.409	-2.2652	-0.19995	-2.4665	-2.0623	-0.77916	-1.9427	0.66022	-1.3176	3229.4	32.708	-1.8372	59.688	-55.092	56.904	67.329	23.559	-4.117	-4.4856	0.89283	-2.0604	29.856	-5.2723
84.947	-2.7848	54.138	-2.2762	-0.2036	-2.4762	-2.3234	-0.67865	-1.9498	0.66022	-1.3176	3228.9	32.51	-1.5836	59.705	-55.232	56.92	67.329	23.559	-4.117	-4.4856	0.89283	-2.0604	29.856	-5.2723
85.166	-2.3331	53.871	-2.2885	-0.20674	-2.486	-2.5752	-0.5771	-1.9564	0.66022	-1.3176	3228.4	32.315	-1.3263	59.723	-55.367	56.938	67.329	23.559	-4.117	-4.4856	0.89283	-2.0604	29.856	-5.2723
85.379	-1.8752	53.607	-2.3019	-0.20937	-2.4958	-2.8176	-0.47465	-1.9625	0.66022	-1.3176	3227.9	32.123	-1.0656	59.741	-55.496	56.955	67.329	23.559	-4.117	-4.4856	0.89283	-2.0604	29.856	-5.2723
85.588	-1.4114	53.346	-2.3166	-0.21148	-2.5056	-3.0504	-0.37149	-1.9681	0.66022	-1.3176	3227.4	31.935	-0.80181	59.759	-55.619	56.973	67.329	23.559	-4.117	-4.4856	0.89283	-2.0604	29.856	-5.2723
85.791	-0.94211	53.09	-2.3324	-0.21308	-2.5155	-3.2737	-0.26778	-1.9733	0.66022	-1.3176	3226.8	31.75	-0.53501	59.778	-55.737	56.992	67.329	23.559	-4.117	-4.4856	0.89283	-2.0604	29.856	-5.2723
85.989	-0.4676	52.838	-2.3493	-0.21416	-2.5253	-3.4874	-0.16369	-1.978	0.66022	-1.3176	3226.3	31.57	-0.26545	59.798	-55.85	57.011	67.329	23.559	-4.117	-4.4856	0.89283	-2.0604	29.856	-5.2723
86.181	0.011749	52.59	-2.3673	-0.21472	-2.5352	-3.6915	-0.059412	-1.9822	0.66022	-1.3176	3225.8	31.393	0.0066675	59.817	-55.956	57.03	67.329	23.559	-4.117	-4.4856	0.89283	-2.0604	29.856	-5.2723
86.366	0.49558	52.348	-2.3862	-0.21475	-2.5452	-3.8832	0.044069	-1.9785	0.66022	-1.3176	3225.3	31.221	0.28115	59.837	-56.057	57.049	67.329	23.559	-4.117	-4.4856	0.89283	-2.0604	29.856	-5.2723
86.546	0.98353	52.111	-2.4061	-0.21428	-2.555	-4.0649	0.14724	-1.9737	0.66022	-1.3176	3224.8	31.053	0.55779	59.858	-56.153	57.069	67.329	23.559	-4.117	-4.4856	0.89283	-2.0604	29.856	-5.2723
86.718	1.4753	51.88	-2.4269	-0.21328	-2.5649	-4.2367	0.24992	-1.9676	0.66022	-1.3176	3224.3	30.89	0.8364	59.879	-56.242	57.09	67.329	23.559	-4.117	-4.4856	0.89283	-2.0604	29.856	-5.2723
86.884	1.9704	51.655	-2.4484	-0.21178	-2.5747	-4.3985	0.35191	-1.9603	0.66022	-1.3176	3223.8	30.732	1.1168	59.9	-56.325	57.11	67.329	23.559	-4.117	-4.4856	0.89283	-2.0604	29.856	-5.2723
87.043	2.4687	51.436	-2.4708	-0.20977	-2.5845	-4.5508	0.45301	-1.9519	0.66022	-1.3176	3223.3	30.58	1.3988	59.921	-56.402	57.131	67.329	23.559	-4.117	-4.4856	0.89283	-2.0604	29.856	-5.2723
87.195	2.9698	51.224	-2.4939	-0.20725	-2.5942	-4.6937	0.55304	-1.9421	0.66022	-1.3176	3222.8	30.433	1.6821	59.943	-56.473	57.152	67.329	23.559	-4.117	-4.4856	0.89283	-2.0604	29.856	-5.2723
87.339	3.4733	51.02	-2.5177	-0.20424	-2.6039	-4.8267	0.6518	-1.9314	0.66022	-1.3176	3222.3	30.292	1.9667	59.965	-56.537	57.173	67.329	23.559	-4.117	-4.4856	0.89283	-2.0604	29.856	-5.2723
87.475	3.979	50.823	-2.5422	-0.20074	-2.6135	-4.9528	0.74779	-1.9215	0.66022	-1.3176	3221.8	30.156	2.2523	59.987	-56.595	57.195	67.329	23.559	-4.117	-4.4856	0.89283	-2.0604	29.856	-5.2723
87.604	4.4864	50.634	-2.5673	-0.19676	-2.6231	-5.0701	0.842	-1.9112	0.66022	-1.3176	3221.3	30.027	2.5388	60.009	-56.646	57.217	67.329	23.559	-4.117	-4.4856	0.89283	-2.0604	29.856	-5.2723
87.724	4.9952	50.453	-2.5929	-0.19232	-2.6326	-5.1797	0.93556	-1.8992	0.66022	-1.3176	3220.8	29.905	2.8259	60.032	-56.69	57.239	67.329	23.559	-4.117	-4.4856	0.89283	-2.0604	29.856	-5.2723
87.837	5.505	50.282	-2.619	-0.18741	-2.6421	-5.281	1.027	-1.8865	0.66022	-1.3176	3220.3	29.789	3.1134	60.055	-56.727	57.261	67.329	23.559	-4.117	-4.4856	0.89283	-2.0604	29.856	-5.2723
87.941	6.0155	50.119	-2.6457	-0.18205	-2.6515	-5.3738	1.1157	-1.8734	0.66022	-1.3176	3219.8	29.68	3.4011	60.077	-56.756	57.283	67.329	23.559	-4.117	-4.4856	0.89283	-2.0604	29.856	-5.2723
88.036	6.5262	49.966	-2.6728	-0.17626	-2.6608	-5.4579	1.2018	-1.8599	0.66022	-1.3176	3219.3	29.578	3.6888	60.1	-56.779	57.305	67.329	23.559	-4.117	-4.4856	0.89283	-2.0604	29.856	-5.2723
88.123	7.0369	49.823	-2.7002	-0.17004	-2.6701	-5.5339	1.2851	-1.8461	0.66022	-1.3176	3218.8	29.483	3.9764	60.124	-56.794	57.328	67.329	23.559	-4.117	-4.4856	0.89283	-2.0604	29.856	-5.2723
88.201	7.5473	49.69	-2.7281	-0.16342	-2.6793	-5.6052	1.3631	-1.827	0.66022	-1.3176	3218.3	29.396	4.2636	60.147	-56.801	57.351	67.329	23.559	-4.117	-4.4856	0.89283	-2.0604	29.856	-5.2723
88.27	8.057	49.568	-2.7563	-0.15641	-2.6884	-5.6688	1.4378	-1.8073	0.66022	-1.3176	3217.8	29.316	4.5504	60.17	-56.801	57.373	67.329	23.559	-4.117	-4.4856	0.89283	-2.0604	29.856	-5.2723
88.33	8.5656	49.456	-2.7848	-0.14904	-2.6974	-5.7245	1.5091	-1.7874	0.66022	-1.3176	3217.2	29.245	4.8364	60.194	-56.793	57.396	67.329	23.559	-4.117	-4.4856	0.89283	-2.0604	29.856	-5.2723
88.381	9.0729	49.356	-2.8135	-0.14133	-2.7063	-5.7725	1.5772	-1.7675	0.66022	-1.3176	3216.7	29.181	5.1216	60.217	-56.776	57.419	67.329	23.559	-4.117	-4.4856	0.89283	-2.0604	29.856	-5.2723
88.422	9.5785	49.267	-2.8425	-0.13328	-2.715	-5.8133	1.6418	-1.7477	0.66022	-1.3176	3216.2	29.126	5.4058	60.24	-56.752	57.441	67.329	23.559	-4.117	-4.4856	0.89283	-2.0604	29.856	-5.2723
88.455	10.082	49.19	-2.8716	-0.12491	-2.7237	-5.847	1.703	-1.7279	0.66022	-1.3176	3215.7	29.079	5.6887	60.264	-56.719	57.464	67.329	23.559	-4.117	-4.4856	0.89283	-2.0604	29.856	-5.2723
88.477	10.583	49.124	-2.9009	-0.11625	-2.7323	-5.8738	1.7608	-1.7082	0.66022	-1.3176	3215.2	29.04	5.9701	60.287	-56.677	57.487	67.329	23.559	-4.117	-4.4856	0.89283	-2.0604	29.856	-5.2723
88.491	11.082	49.071	-2.9304	-0.10732	-2.7408	-5.9058	1.8124	-1.6886	0.66022	-1.3176	3214.7	29.01	6.25	60.31	-56.627	57.509	67.329	23.559	-4.117	-4.4856	0.89283	-2.0604	29.856	-5.2723
88.494	11.577	49.03	-2.96	-0.098135	-2.7492	-5.9328	1.8604	-1.6695	0.66022	-1.3176	3214.2	28.989	6.5281	60.333	-56.569	57.531	67.329	23.559	-4.117	-4.4856	0.89283	-2.0604	29.856	-5.2723
88.489	12.069	49.002	-2.9897	-0.08872	-2.7575	-5.9537	1.9051	-1.6511	0.66022	-1.3176	3213.7	28.976	6.8042	60.355	-56.501	57.553	67.329	23.559	-4.117	-4.4856	0.89283	-2.0604	29.856	-5.2723
88.473	12.557	48.986	-3.0195	-0.079089	-2.7657	-5.9688	1.9465	-1.6335	0.66022	-1.3176	3213.2	28.973	7.0781	60.378	-56.425	57.575	67.329	23.559	-4.117	-4.4856	0.89283	-2.0604	29.856	-5.2723
88.448	13.041	48.983	-3.0494	-0.06926	-2.7738	-5.9784	1.9847	-1.6169	0.66022	-1.3176	3212.7	28.978	7.3497	60.4	-56.34	57.597	67.329	23.559	-4.117	-4.4856	0.89283	-2.0604	29.856	-5.2723
88.413	13.52	48.994	-3.0793	-0.059247	-2.7819	-5.9827	2.0197	-1.6013	0.66022	-1.3176	3212.2	28.993	7.6187	60.422	-56.246	57.618	67.329	23.559	-4.117	-4.4856	0.89283	-2.0604	29.856	-5.2723
88.368	13.995	49.017	-3.1092	-0.049068	-2.7899	-5.9822	2.0514	-1.5871	0.66022	-1.3176	3211.7	29.017	7.8849	60.444	-56.143	57.639	67.329	23.559	-4.117	-4.4856	0.89283	-2.0604	29.856	-5.2723
88.314	14.464	49.054	-3.1391	-0.038741	-2.7978	-5.9813	2.0783	-1.5692	0.66022	-1.3176	3211.2	29.05	8.1481	60.465	-56.031	57.66	67.329	23.559	-4.117	-4.4856	0.89283	-2.0604	29.856	-5.2723
88.249	14.928	49.104	-3.169	-0.028292	-2.8056	-5.979	2.1008	-1.549	0.66022	-1.3176	3210.6	29.093	8.4082	60.486	-55.909	57.68	67.329	23.559	-4.117	-4.4856	0.89283	-2.0604	29.856	-5.2723
88.176	15.385	49.168	-3.1989	-0.017738	-2.8132	-5.9721	2.1204	-1.5304	0.66022	-1.3176	3210.1	29.145	8.6648	60.507	-55.779	57.701	67.329	23.559	-4.117	-4.4856	0.89283	-2.0604	29.856	-5.2723
88.092	15.836	49.245	-3.2287	-0.007092	-2.8209	-5.9611	2.1374	-1.5136	0.66022	-1.3176	3209.6	29.206	8.9179	60.527	-55.639	57.72	67.329	23.559	-4.117	-4.4856	0.89283	-2.0604	29.856	-5.2723
87.999	16.28	49.336	-3.2585	0.003632	-2.8284	-5.9461	2.1518	-1.4987	0.66022	-1.3176	3209.1	29.277	9.1671	60.546	-55.49	57.739	67.329	23.559	-4.117	-4.4856	0.89283	-2.0604	29.856	-5.2723
87.896	16.717	49.441	-3.2882	0.014422	-2.8358	-5.9277	2.1636	-1.4858	0.66022	-1.3176	3208.6	29.357	9.4122	60.566	-55.331	57.758	67.329	23.559	-4.117	-4.4856	0.89283	-2.0604	29.856	-5.2723
87.783	17.146	49.559	-3.3178	0.025264	-2.8432	-5.9061	2.1731	-1.4749	0.66022	-1.3176	3208.1	29.447	9.6531	60.584	-55.164	57.776	67.329	23.559	-4.117	-4.4856	0.89283	-2.0604	29.856	-5.2723
87.661	17.567	49.691	-3.3472	0.036149	-2.8506	-5.8817	2.1804	-1.4661	0.66022	-1.3176	3207.6	29.547	9.8896	60.603	-54.987	57.794	67.329	23.559	-4.117	-4.4856	0.89283	-2.0604	29.856	-5.2723
87.529	17.98	49.836	-3.3766	0.047063	-2.8579	-5.8634	2.1841	-1.458	0.66022	-1.3176	3207.1	29.656	10.121	60.62	-54.801	57.812	67.329	23.559	-4.117	-4.4856	0.89283	-2.0604	29.856	-5.2723
87.388	18.384	49.995	-3.4059	0.057986	-2.8652	-5.8499	2.1849	-1.4508	0.66022	-1.3176	3206.6	29.774	10.348	60.637	-54.606	57.828	67.329	23.559	-4.117	-4.4856	0.89283	-2.0604	29.856	-5.2723
87.238	18.778	50.168	-3.4351	0.068909	-2.8724	-5.8337	2.1841	-1.4461	0.66022	-1.3176	3206.1	29.902	10.57	60.654	-54.402	57.844	67.329	23.559	-4.117	-4.4856	0.89283	-2.0604	29.856	-5.2723
87.078	19.163	50.354	-3.4642	0.079824	-2.8796	-5.8106	2.179	-1.4387	0.66022	-1.3176	3205.6	30.039	10.786	60.669	-54.189	57.86	67.329	23.559	-4.117	-4.4856	0.89283	-2.0604	29.856	-5.2723
86.909	19.538	50.553	-3.4932	0.090682	-2.8868	-5.7716	2.1638	-1.4187	0.66022	-1.3176	3205.0	30.186	10.997	60.685	-53.967	57.875	67.329	23.559	-4.117	-4.4856	0.89283	-2.0604	29.856	-5.2723
86.731	19.902	50.766	-3.5219	0.10146	-2.8938	-5.7271	2.1456	-1.3981	0.66022	-1.3176	3204.5	30.342	11.202	60.699	-53.736	57.889	67.329	23.559	-4.117	-4.4856	0.89283	-2.0604	29.856	-5.2723
86.544	20.255	50.992	-3.5504	0.11213	-2.9008	-5.6781	2.1241	-1.3759	0.66022	-1.3176	3204.0	30.507	11.401	60.713	-53.497	57.903	67.329	23.559	-4.117	-4.4856	0.89283	-2.0604	29.856	-5.2723
86.348	20.597	51.231	-3.5787	0.12269	-2.9076	-5.6248	2.0997	-1.3533	0.66022	-1.3176	3203.5	30.681	11.593	60.726	-53.249	57.915	67.329	23.559	-4.117	-4.4856	0.89283	-2.0604	29.856	-5.2723
86.144	20.927	51.482	-3.6067	0.13312	-2.9143	-5.5672	2.0721	-1.3304	0.66022	-1.3176	3203.0	30.864	11.779	60.738	-52.993	57.927	67.329	23.559	-4.117	-4.4856	0.89283	-2.0604	29.856	-5.2723
85.931	21.244	51.745	-3.6344	0.14341	-2.9209	-5.5053	2.0417	-1.3069	0.66022	-1.3176	3202.5	31.055	11.958	60.749	-52.729	57.939	67.329	23.559	-4.117	-4.4856	0.89283	-2.0604	29.856	-5.2723
85.71	21.549	52.021	-3.6617	0.15353	-2.9273	-5.4477	2.0066	-1.2732	0.66022	-1.3176	3202.0	31.255	12.13	60.76	-52.456	57.949	67.329	23.559	-4.117	-4.4856	0.89283	-2.0604	29.856	-5.2723
85.48	21.84	52.308	-3.6888	0.16347	-2.9336	-5.3881	1.9682	-1.2358	0.66022	-1.3176	3201.5	31.464	12.295	60.77	-52.176	57.959	67.329	23.559	-4.117	-4.4856	0.89283	-2.0604	29.856	-5.2723
85.243	22.119	52.607	-3.7156	0.17321	-2.9397	-5.3233	1.9274	-1.1977	0.66022	-1.3176	3201.0	31.68	12.452	60.778	-51.889	57.968	67.329	23.559	-4.117	-4.4856	0.89283	-2.0604	29.856	-5.2723
84.998	22.383	52.916	-3.7421	0.18274	-2.9456	-5.2633	1.8835	-1.1472	0.66022	-1.3176	3200.5	31.905	12.601	60.786	-51.594	57.976	67.329	23.559	-4.117	-4.4856	0.89283	-2.0604	29.856	-5.2723
84.745	22.632	53.237	-3.7683	0.19204	-2.9512	-5.2117	1.8371	-1.0806	0.66022	-1.3176	3200.0	32.137	12.743	60.793	-51.292	57.983	67.329	23.559	-4.117	-4.4856	0.89283	-2.0604	29.856	-5.2723
84.485	22.867	53.568	-3.7942	0.20111	-2.9564	-5.1617	1.7894	-1.0117	0.66022	-1.3176	3199.4	32.377	12.876	60.799	-50.983	57.989	67.329	23.559	-4.117	-4.4856	0.89283	-2.0604	29.856	-5.2723
84.219	23.086	53.909	-3.8199	0.20993	-2.9613	-5.1139	1.7408	-0.94057	0.66022	-1.3176	3198.9	32.624	13.0	60.804	-50.668	57.994	67.329	23.559	-4.117	-4.4856	0.89283	-2.0604	29.856	-5.2723
83.945	23.289	54.26	-3.8453	0.21852	-2.9658	-5.0649	1.6915	-0.86792	0.66022	-1.3176	3198.4	32.878	13.116	60.808	-50.347	57.998	67.329	23.559	-4.117	-4.4856	0.89283	-2.0604	29.856	-5.2723
83.665	23.476	54.62	-3.8705	0.22685	-2.9699	-5.0151	1.6414	-0.79372	0.66022	-1.3176	3197.9	33.138	13.222	60.811	-50.02	58.001	67.329	23.559	-4.117	-4.4856	0.89283	-2.0604	29.856	-5.2723
83.379	23.646	54.988	-3.8955	0.23493	-2.9737	-4.9647	1.5908	-0.71797	0.66022	-1.3176	3197.4	33.405	13.319	60.813	-49.687	58.003	67.329	23.559	-4.117	-4.4856	0.89283	-2.0604	29.856	-5.2723
83.087	23.798	55.365	-3.9202	0.24276	-2.9771	-4.9138	1.5398	-0.64067	0.66022	-1.3176	3196.9	33.677	13.407	60.813	-49.349	58.004	67.329	23.559	-4.117	-4.4856	0.89283	-2.0604	29.856	-5.2723
82.789	23.933	55.749	-3.9446	0.25033	-2.9801	-4.8627	1.4886	-0.56186	0.66022	-1.3176	3196.4	33.956	13.484	60.813	-49.007	58.004	67.329	23.559	-4.117	-4.4856	0.89283	-2.0604	29.856	-5.2723
82.487	24.05	56.141	-3.9688	0.25764	-2.9827	-4.8114	1.4372	-0.4816	0.66022	-1.3176	3195.9	34.239	13.551	60.811	-48.66	58.003	67.329	23.559	-4.117	-4.4856	0.89283	-2.0604	29.856	-5.2723
82.179	24.147	56.54	-3.9927	0.2647	-2.9849	-4.7693	1.3858	-0.39943	0.66022	-1.3176	3195.4	34.528	13.608	60.808	-48.309	58.001	67.329	23.559	-4.117	-4.4856	0.89283	-2.0604	29.856	-5.2723
81.867	24.226	56.944	-4.0165	0.2715	-2.9867	-4.7325	1.3347	-0.31578	0.66022	-1.3176	3194.9	34.821	13.654	60.804	-47.955	57.997	67.329	23.559	-4.117	-4.4856	0.89283	-2.0604	29.856	-5.2723
81.551	24.285	57.355	-4.0401	0.27806	-2.9881	-4.7401	1.306	-0.21228	0.66022	-1.3176	3194.3	35.119	13.69	60.798	-47.597	57.992	67.329	23.559	-4.117	-4.4856	0.89283	-2.0604	29.856	-5.2723
81.231	24.324	57.77	-4.064	0.28461	-2.9888	-4.8086	1.3111	-0.081001	0.66022	-1.3176	3193.8	35.42	13.714	60.792	-47.237	57.986	67.329	23.559	-4.117	-4.4856	0.89283	-2.0604	29.856	-5.2723
80.908	24.343	58.19	-4.0882	0.29118	-2.9889	-4.8719	1.3167	0.048653	0.66022	-1.3176	3193.3	35.724	13.726	60.784	-46.875	57.979	67.329	23.559	-4.117	-4.4856	0.89283	-2.0604	29.856	-5.2723
80.583	24.34	58.614	-4.1127	0.29777	-2.9883	-4.9296	1.3245	0.17381	0.66022	-1.3176	3192.8	36.031	13.727	60.774	-46.51	57.971	67.329	23.559	-4.117	-4.4856	0.89283	-2.0604	29.856	-5.2723
80.254	24.315	59.042	-4.1375	0.30449	-2.9873	-4.9899	1.3599	0.2585	0.66022	-1.3176	3192.3	36.341	13.715	60.763	-46.144	57.961	67.329	23.559	-4.117	-4.4856	0.89283	-2.0604	29.856	-5.2723
79.923	24.268	59.474	-4.1626	0.31137	-2.9857	-5.0561	1.394	0.34337	0.66022	-1.3176	3191.8	36.654	13.69	60.752	-45.776	57.95	67.329	23.559	-4.117	-4.4856	0.89283	-2.0604	29.856	-5.2723
79.59	24.198	59.909	-4.1881	0.31842	-2.9838	-5.1278	1.4267	0.42842	0.66022	-1.3176	3191.3	36.969	13.653	60.739	-45.407	57.938	67.329	23.559	-4.117	-4.4856	0.89283	-2.0604	29.856	-5.2723
79.256	24.106	60.347	-4.2139	0.32564	-2.9815	-5.1919	1.4582	0.51213	0.66022	-1.3176	3190.8	37.286	13.603	60.724	-45.037	57.925	67.329	23.559	-4.117	-4.4856	0.89283	-2.0604	29.856	-5.2723
78.92	23.99	60.788	-4.24	0.333	-2.9787	-5.2387	1.4881	0.59367	0.66022	-1.3176	3190.3	37.605	13.54	60.709	-44.666	57.911	67.329	23.559	-4.117	-4.4856	0.89283	-2.0604	29.856	-5.2723
78.583	23.85	61.231	-4.2663	0.34051	-2.9755	-5.287	1.5164	0.67554	0.66022	-1.3176	3189.8	37.925	13.464	60.693	-44.296	57.896	67.329	23.559	-4.117	-4.4856	0.89283	-2.0604	29.856	-5.2723
78.245	23.686	61.676	-4.2928	0.34816	-2.9719	-5.3362	1.5431	0.7577	0.66022	-1.3176	3189.3	38.247	13.373	60.675	-43.925	57.879	67.329	23.559	-4.117	-4.4856	0.89283	-2.0604	29.856	-5.2723
77.907	23.497	62.122	-4.3196	0.35594	-2.968	-5.363	1.5683	0.83722	0.66022	-1.3176	3188.8	38.568	13.269	60.656	-43.556	57.861	67.329	23.559	-4.117	-4.4856	0.89283	-2.0604	29.856	-5.2723
77.568	23.283	62.568	-4.3464	0.36384	-2.9636	-5.3506	1.5914	0.91219	0.66022	-1.3176	3188.3	38.89	13.15	60.636	-43.187	57.843	67.329	23.559	-4.117	-4.4856	0.89283	-2.0604	29.856	-5.2723
77.23	23.044	63.015	-4.3731	0.37185	-2.9588	-5.3334	1.6125	0.9871	0.66022	-1.3176	3187.7	39.212	13.017	60.615	-42.82	57.823	67.329	23.559	-4.117	-4.4856	0.89283	-2.0604	29.856	-5.2723
76.893	22.779	63.461	-4.3997	0.37996	-2.9537	-5.2942	1.6315	1.0596	0.66022	-1.3176	3187.2	39.533	12.87	60.592	-42.455	57.802	67.329	23.559	-4.117	-4.4856	0.89283	-2.0604	29.856	-5.2723
76.556	22.489	63.905	-4.4259	0.38816	-2.9483	-5.1743	1.648	1.1218	0.66022	-1.3176	3186.7	39.853	12.709	60.569	-42.092	57.78	67.329	23.559	-4.117	-4.4856	0.89283	-2.0604	29.856	-5.2723
76.221	22.173	64.348	-4.4516	0.3964	-2.9425	-5.182	1.6336	1.1581	0.66022	-1.3176	3186.2	40.172	12.532	60.544	-41.732	57.757	67.329	23.559	-4.117	-4.4856	0.89283	-2.0604	29.856	-5.2723
75.887	21.831	64.789	-4.4778	0.40447	-2.9367	-5.29	1.5954	1.1704	0.66022	-1.3176	3185.7	40.489	12.341	60.518	-41.376	57.732	67.329	23.559	-4.117	-4.4856	0.89283	-2.0604	29.856	-5.2723
75.555	21.463	65.227	-4.5045	0.41236	-2.9308	-5.3782	1.5576	1.1794	0.66022	-1.3176	3185.2	40.804	12.135	60.491	-41.024	57.707	67.329	23.559	-4.117	-4.4856	0.89283	-2.0604	29.856	-5.2723
75.226	21.067	65.662	-4.5314	0.42005	-2.9249	-5.3376	1.519	1.1847	0.66022	-1.3176	3184.7	41.116	11.914	60.463	-40.676	57.681	67.329	23.559	-4.117	-4.4856	0.89283	-2.0604	29.856	-5.2723
74.9	20.645	66.092	-4.5578	0.42754	-2.919	-5.2147	1.4777	1.2034	0.66022	-1.3176	3184.2	41.425	11.677	60.435	-40.334	57.654	67.329	23.559	-4.117	-4.4856	0.89283	-2.0604	29.856	-5.2723
74.577	20.197	66.518	-4.5835	0.43482	-2.9129	-5.0681	1.4345	1.2283	0.66022	-1.3176	3183.7	41.731	11.426	60.405	-39.997	57.627	67.329	23.559	-4.117	-4.4856	0.89283	-2.0604	29.856	-5.2723
74.258	19.723	66.937	-4.6084	0.44189	-2.9066	-4.916	1.3933	1.2749	0.66022	-1.3176	3183.2	42.032	11.16	60.375	-39.666	57.598	67.329	23.559	-4.117	-4.4856	0.89283	-2.0604	29.856	-5.2723
73.942	19.222	67.35	-4.6326	0.44875	-2.9001	-4.7367	1.348	1.3233	0.66022	-1.3176	3182.7	42.329	10.879	60.344	-39.343	57.569	67.329	23.559	-4.117	-4.4856	0.89283	-2.0604	29.856	-5.2723
73.632	18.697	67.755	-4.6558	0.45536	-2.8934	-4.5303	1.2983	1.3734	0.66022	-1.3176	3182.2	42.62	10.584	60.312	-39.027	57.539	67.329	23.559	-4.117	-4.4856	0.89283	-2.0604	29.856	-5.2723
73.326	18.146	68.152	-4.6778	0.46172	-2.8864	-4.297	1.2441	1.4251	0.66022	-1.3176	3181.7	42.905	10.274	60.279	-38.718	57.508	67.329	23.559	-4.117	-4.4856	0.89283	-2.0604	29.856	-5.2723
73.026	17.571	68.539	-4.6987	0.4678	-2.8791	-4.0342	1.1851	1.4797	0.66022	-1.3176	3181.2	43.184	9.9506	60.245	-38.419	57.476	67.329	23.559	-4.117	-4.4856	0.89283	-2.0604	29.856	-5.2723
72.732	16.972	68.916	-4.7181	0.47357	-2.8716	-3.6707	1.1208	1.5414	0.66022	-1.3176	3180.7	43.457	9.6137	60.211	-38.128	57.444	67.329	23.559	-4.117	-4.4856	0.89283	-2.0604	29.856	-5.2723
72.444	16.35	69.281	-4.7353	0.479	-2.8637	-3.2108	1.0503	1.6029	0.66022	-1.3176	3180.2	43.721	9.2637	60.176	-37.847	57.411	67.329	23.559	-4.117	-4.4856	0.89283	-2.0604	29.856	-5.2723
72.163	15.706	69.635	-4.7501	0.48406	-2.8555	-2.7311	0.97337	1.6677	0.66022	-1.3176	3179.7	43.978	8.9014	60.14	-37.576	57.377	67.329	23.559	-4.117	-4.4856	0.89283	-2.0604	29.856	-5.2723
71.889	15.042	69.975	-4.7626	0.48872	-2.847	-2.2334	0.89006	1.7353	0.66022	-1.3176	3179.2	44.227	8.5274	60.104	-37.315	57.343	67.329	23.559	-4.117	-4.4856	0.89283	-2.0604	29.856	-5.2723
71.623	14.359	70.301	-4.7724	0.49295	-2.8382	-1.7197	0.80054	1.805	0.66022	-1.3176	3178.7	44.466	8.1424	60.068	-37.065	57.309	67.329	23.559	-4.117	-4.4856	0.89283	-2.0604	29.856	-5.2723
71.365	13.658	70.613	-4.7797	0.49671	-2.829	-1.1842	0.70488	1.8902	0.66022	-1.3176	3178.2	44.697	7.747	60.031	-36.827	57.274	67.329	23.559	-4.117	-4.4856	0.89283	-2.0604	29.856	-5.2723
71.115	12.94	70.91	-4.7843	0.49999	-2.8193	-0.63106	0.60288	1.9847	0.66022	-1.3176	3177.7	44.917	7.342	59.993	-36.6	57.239	67.329	23.559	-4.117	-4.4856	0.89283	-2.0604	29.856	-5.2723
70.874	12.206	71.19	-4.7859	0.50275	-2.8091	-0.0067034	0.50717	2.0921	0.66022	-1.3176	3177.2	45.127	6.9282	59.956	-36.385	57.204	67.329	23.559	-4.117	-4.4856	0.89283	-2.0604	29.856	-5.2723
70.642	11.46	71.453	-4.7843	0.50505	-2.7984	0.63247	0.41118	2.2007	0.66022	-1.3176	3176.7	45.327	6.5068	59.918	-36.183	57.168	67.329	23.559	-4.117	-4.4856	0.89283	-2.0604	29.856	-5.2723
70.42	10.702	71.7	-4.7796	0.50685	-2.7871	1.2412	0.30726	2.301	0.66022	-1.3176	3176.2	45.516	6.0786	59.88	-35.993	57.132	67.329	23.559	-4.117	-4.4856	0.89283	-2.0604	29.856	-5.2723
70.207	9.9343	71.928	-4.7719	0.50812	-2.7754	1.8407	0.19808	2.3946	0.66022	-1.3176	3175.7	45.693	5.6446	59.842	-35.816	57.096	67.329	23.559	-4.117	-4.4856	0.89283	-2.0604	29.856	-5.2723
70.005	9.1579	72.138	-4.7613	0.50882	-2.7632	2.4152	0.083148	2.4803	0.66022	-1.3176	3175.2	45.86	5.2055	59.804	-35.652	57.061	67.329	23.559	-4.117	-4.4856	0.89283	-2.0604	29.856	-5.2723
69.813	8.3746	72.329	-4.7478	0.50894	-2.7506	2.9617	-0.036965	2.5576	0.66022	-1.3176	3174.7	46.014	4.7622	59.766	-35.501	57.025	67.329	23.559	-4.117	-4.4856	0.89283	-2.0604	29.856	-5.2723
69.632	7.5858	72.501	-4.7317	0.50844	-2.7376	3.4816	-0.16132	2.6266	0.66022	-1.3176	3174.2	46.156	4.3155	59.728	-35.363	56.989	67.329	23.559	-4.117	-4.4856	0.89283	-2.0604	29.856	-5.2723
69.462	6.7932	72.653	-4.713	0.50732	-2.7243	3.9787	-0.28834	2.6944	0.66022	-1.3176	3173.7	46.286	3.8663	59.69	-35.239	56.953	67.329	23.559	-4.117	-4.4856	0.89283	-2.0604	29.856	-5.2723
69.303	5.9979	72.787	-4.6919	0.50556	-2.7107	4.4582	-0.41657	2.7702	0.66022	-1.3176	3173.2	46.404	3.4153	59.653	-35.129	56.918	67.329	23.559	-4.117	-4.4856	0.89283	-2.0604	29.856	-5.2723
69.156	5.2016	72.901	-4.6685	0.50315	-2.6966	4.9153	-0.54717	2.8375	0.66022	-1.3176	3172.7	46.51	2.9633	59.615	-35.032	56.882	67.329	23.559	-4.117	-4.4856	0.89283	-2.0604	29.856	-5.2723
69.02	4.4056	72.995	-4.6428	0.50008	-2.6823	5.3509	-0.67931	2.8964	0.66022	-1.3176	3172.2	46.603	2.511	59.578	-34.949	56.847	67.329	23.559	-4.117	-4.4856	0.89283	-2.0604	29.856	-5.2723
68.897	3.6111	73.07	-4.615	0.49636	-2.6677	5.7662	-0.81237	2.9472	0.66022	-1.3176	3171.7	46.684	2.0593	59.541	-34.881	56.813	67.329	23.559	-4.117	-4.4856	0.89283	-2.0604	29.856	-5.2723
68.785	2.8196	73.125	-4.5852	0.49197	-2.6528	6.172	-0.94255	2.9918	0.66022	-1.3176	3171.2	46.752	1.6088	59.505	-34.826	56.778	67.329	23.559	-4.117	-4.4856	0.89283	-2.0604	29.856	-5.2723
68.686	2.0323	73.161	-4.5533	0.48693	-2.6378	6.5603	-1.072	3.0291	0.66022	-1.3176	3170.7	46.807	1.1602	59.469	-34.785	56.744	67.329	23.559	-4.117	-4.4856	0.89283	-2.0604	29.856	-5.2723
68.599	1.2506	73.178	-4.5196	0.48125	-2.6225	6.9304	-1.2006	3.0592	0.66022	-1.3176	3170.2	46.85	0.71436	59.433	-34.758	56.711	67.329	23.559	-4.117	-4.4856	0.89283	-2.0604	29.856	-5.2723
68.524	0.47571	73.176	-4.484	0.47493	-2.6072	7.2831	-1.3278	3.0825	0.66022	-1.3176	3169.7	46.881	0.27188	59.398	-34.744	56.678	67.329	23.559	-4.117	-4.4856	0.89283	-2.0604	29.856	-5.2723
68.462	-0.29122	73.156	-4.4468	0.46797	-2.5917	7.6199	-1.4518	3.1021	0.66022	-1.3176	3169.2	46.898	-0.16654	59.364	-34.744	56.645	67.329	23.559	-4.117	-4.4856	0.89283	-2.0604	29.856	-5.2723
68.412	-1.049	73.117	-4.4079	0.46042	-2.5762	7.9423	-1.5712	3.1201	0.66022	-1.3176	3168.7	46.904	-0.60022	59.33	-34.758	56.613	67.329	23.559	-4.117	-4.4856	0.89283	-2.0604	29.856	-5.2723
68.375	-1.7965	73.06	-4.3674	0.45227	-2.5605	8.249	-1.6883	3.1319	0.66022	-1.3176	3168.2	46.897	-1.0285	59.297	-34.785	56.582	67.329	23.559	-4.117	-4.4856	0.89283	-2.0604	29.856	-5.2723
68.351	-2.5327	72.986	-4.3254	0.44354	-2.5449	8.5405	-1.8027	3.1378	0.66022	-1.3176	3167.7	46.878	-1.4509	59.264	-34.826	56.552	67.329	23.559	-4.117	-4.4856	0.89283	-2.0604	29.856	-5.2723
68.339	-3.2565	72.895	-4.282	0.43424	-2.5292	8.8169	-1.9139	3.1381	0.66022	-1.3176	3167.2	46.848	-1.8667	59.232	-34.879	56.522	67.329	23.559	-4.117	-4.4856	0.89283	-2.0604	29.856	-5.2723
68.34	-3.9669	72.787	-4.2373	0.42441	-2.5135	9.0796	-2.0192	3.1344	0.66022	-1.3176	3166.7	46.805	-2.2753	59.201	-34.946	56.492	67.329	23.559	-4.117	-4.4856	0.89283	-2.0604	29.856	-5.2723
68.353	-4.663	72.663	-4.1912	0.41406	-2.4978	9.328	-2.1197	3.126	0.66022	-1.3176	3166.2	46.75	-2.6762	59.171	-35.024	56.464	67.329	23.559	-4.117	-4.4856	0.89283	-2.0604	29.856	-5.2723
68.379	-5.3439	72.523	-4.144	0.40322	-2.4822	9.5614	-2.2166	3.1126	0.66022	-1.3176	3165.7	46.685	-3.0688	59.142	-35.116	56.436	67.329	23.559	-4.117	-4.4856	0.89283	-2.0604	29.856	-5.2723
68.417	-6.0088	72.369	-4.0956	0.3919	-2.4667	9.7798	-2.3097	3.0941	0.66022	-1.3176	3165.2	46.608	-3.4528	59.113	-35.219	56.41	67.329	23.559	-4.117	-4.4856	0.89283	-2.0604	29.856	-5.2723
68.468	-6.6568	72.2	-4.0462	0.38013	-2.4513	9.9831	-2.3988	3.0709	0.66022	-1.3176	3164.8	46.52	-3.8274	59.086	-35.334	56.384	67.329	23.559	-4.117	-4.4856	0.89283	-2.0604	29.856	-5.2723
68.53	-7.2872	72.017	-3.9958	0.36792	-2.436	10.17	-2.4818	3.0485	0.66022	-1.3176	3164.3	46.421	-4.1924	59.059	-35.46	56.359	67.329	23.559	-4.117	-4.4856	0.89283	-2.0604	29.856	-5.2723
68.605	-7.8993	71.821	-3.9446	0.35532	-2.4208	10.34	-2.5591	3.0263	0.66022	-1.3176	3163.8	46.312	-4.5473	59.033	-35.598	56.334	67.329	23.559	-4.117	-4.4856	0.89283	-2.0604	29.856	-5.2723
68.691	-8.4924	71.613	-3.8922	0.34234	-2.4058	10.601	-2.6327	3.0017	0.66022	-1.3176	3163.3	46.193	-4.8916	59.008	-35.747	56.311	67.329	23.559	-4.117	-4.4856	0.89283	-2.0604	29.856	-5.2723
68.789	-9.0657	71.392	-3.8386	0.329	-2.3908	10.851	-2.7031	2.9725	0.66022	-1.3176	3162.8	46.064	-5.2248	58.984	-35.906	56.289	67.329	23.559	-4.117	-4.4856	0.89283	-2.0604	29.856	-5.2723
68.899	-9.6185	71.16	-3.7837	0.31531	-2.376	11.084	-2.7702	2.9389	0.66022	-1.3176	3162.3	45.925	-5.5465	58.961	-36.075	56.267	67.329	23.559	-4.117	-4.4856	0.89283	-2.0604	29.856	-5.2723
69.02	-10.15	70.917	-3.7278	0.3013	-2.3614	11.301	-2.8337	2.901	0.66022	-1.3176	3161.8	45.777	-5.8563	58.94	-36.254	56.247	67.329	23.559	-4.117	-4.4856	0.89283	-2.0604	29.856	-5.2723
69.151	-10.66	70.664	-3.6708	0.28698	-2.347	11.496	-2.8926	2.8608	0.66022	-1.3176	3161.3	45.62	-6.1537	58.919	-36.442	56.227	67.329	23.559	-4.117	-4.4856	0.89283	-2.0604	29.856	-5.2723
69.294	-11.147	70.401	-3.6128	0.27238	-2.3328	11.669	-2.9468	2.8184	0.66022	-1.3176	3160.8	45.454	-6.4384	58.899	-36.64	56.209	67.329	23.559	-4.117	-4.4856	0.89283	-2.0604	29.856	-5.2723
69.447	-11.612	70.13	-3.5541	0.25752	-2.3188	11.823	-2.9977	2.7725	0.66022	-1.3176	3160.3	45.28	-6.7101	58.88	-36.846	56.191	67.329	23.559	-4.117	-4.4856	0.89283	-2.0604	29.856	-5.2723
69.611	-12.053	69.85	-3.4946	0.24241	-2.3051	11.957	-3.0451	2.7231	0.66022	-1.3176	3159.8	45.098	-6.9684	58.862	-37.06	56.175	67.329	23.559	-4.117	-4.4856	0.89283	-2.0604	29.856	-5.2723
69.784	-12.471	69.563	-3.4347	0.22708	-2.2916	11.951	-3.0838	2.6555	0.66022	-1.3176	3159.3	44.909	-7.2132	58.845	-37.282	56.159	67.329	23.559	-4.117	-4.4856	0.89283	-2.0604	29.856	-5.2723
69.968	-12.864	69.268	-3.3753	0.21159	-2.2786	11.866	-3.1112	2.5676	0.66022	-1.3176	3158.8	44.712	-7.4442	58.83	-37.512	56.144	67.329	23.559	-4.117	-4.4856	0.89283	-2.0604	29.856	-5.2723
70.161	-13.234	68.967	-3.316	0.19597	-2.266	11.84	-3.1335	2.4744	0.66022	-1.3176	3158.3	44.508	-7.6614	58.815	-37.749	56.131	67.329	23.559	-4.117	-4.4856	0.89283	-2.0604	29.856	-5.2723
70.363	-13.58	68.659	-3.2569	0.18026	-2.2538	11.784	-3.1509	2.375	0.66022	-1.3176	3157.9	44.298	-7.8648	58.801	-37.993	56.118	67.329	23.559	-4.117	-4.4856	0.89283	-2.0604	29.856	-5.2723
70.574	-13.902	68.346	-3.1982	0.16447	-2.2422	11.699	-3.1628	2.2706	0.66022	-1.3176	3157.4	44.081	-8.0542	58.788	-38.244	56.106	67.329	23.559	-4.117	-4.4856	0.89283	-2.0604	29.856	-5.2723
70.793	-14.2	68.028	-3.14	0.14864	-2.2311	11.581	-3.1685	2.1625	0.66022	-1.3176	3156.9	43.859	-8.2297	58.776	-38.5	56.095	67.329	23.559	-4.117	-4.4856	0.89283	-2.0604	29.856	-5.2723
71.022	-14.474	67.704	-3.0824	0.1328	-2.2206	11.483	-3.1694	2.0489	0.66022	-1.3176	3156.4	43.63	-8.3911	58.765	-38.763	56.085	67.329	23.559	-4.117	-4.4856	0.89283	-2.0604	29.856	-5.2723
71.258	-14.724	67.377	-3.0251	0.11696	-2.2107	11.413	-3.1658	1.9287	0.66022	-1.3176	3155.9	43.396	-8.5387	58.755	-39.031	56.076	67.329	23.559	-4.117	-4.4856	0.89283	-2.0604	29.856	-5.2723
71.502	-14.95	67.045	-2.9683	0.10115	-2.2013	11.317	-3.1579	1.8026	0.66022	-1.3176	3155.4	43.158	-8.6722	58.746	-39.304	56.068	67.329	23.559	-4.117	-4.4856	0.89283	-2.0604	29.856	-5.2723
71.753	-15.153	66.71	-2.912	0.085385	-2.1927	11.196	-3.1456	1.6707	0.66022	-1.3176	3154.9	42.914	-8.7917	58.738	-39.582	56.06	67.329	23.559	-4.117	-4.4856	0.89283	-2.0604	29.856	-5.2723
72.012	-15.331	66.372	-2.8562	0.069697	-2.1846	11.117	-3.1291	1.5313	0.66022	-1.3176	3154.4	42.666	-8.8973	58.731	-39.865	56.054	67.329	23.559	-4.117	-4.4856	0.89283	-2.0604	29.856	-5.2723
72.277	-15.486	66.031	-2.8008	0.054101	-2.1774	11.017	-3.1086	1.3852	0.66022	-1.3176	3153.9	42.414	-8.9889	58.725	-40.152	56.048	67.329	23.559	-4.117	-4.4856	0.89283	-2.0604	29.856	-5.2723
72.549	-15.617	65.687	-2.7461	0.038618	-2.1708	10.894	-3.084	1.2326	0.66022	-1.3176	3153.4	42.158	-9.0665	58.719	-40.443	56.044	67.329	23.559	-4.117	-4.4856	0.89283	-2.0604	29.856	-5.2723
72.828	-15.725	65.341	-2.6919	0.023268	-2.165	10.748	-3.0554	1.0737	0.66022	-1.3176	3152.9	41.899	-9.1302	58.715	-40.738	56.04	67.329	23.559	-4.117	-4.4856	0.89283	-2.0604	29.856	-5.2723
73.112	-15.809	64.994	-2.6386	0.0080711	-2.1601	10.612	-3.0225	0.90769	0.66022	-1.3176	3152.5	41.636	-9.1799	58.711	-41.036	56.037	67.329	23.559	-4.117	-4.4856	0.89283	-2.0604	29.856	-5.2723
73.402	-15.869	64.644	-2.5859	-0.0069515	-2.156	10.466	-2.9858	0.7347	0.66022	-1.3176	3152.0	41.37	-9.2158	58.709	-41.337	56.035	67.329	23.559	-4.117	-4.4856	0.89283	-2.0604	29.856	-5.2723
73.698	-15.906	64.294	-2.5339	-0.02178	-2.1527	10.3	-2.9451	0.55493	0.66022	-1.3176	3151.5	41.101	-9.2378	58.707	-41.641	56.034	67.329	23.559	-4.117	-4.4856	0.89283	-2.0604	29.856	-5.2723
73.998	-15.92	63.942	-2.4829	-0.036396	-2.1504	10.105	-2.901	0.37163	0.66022	-1.3176	3151.0	40.83	-9.2459	58.706	-41.947	56.033	67.329	23.559	-4.117	-4.4856	0.89283	-2.0604	29.856	-5.2723
74.304	-15.91	63.589	-2.4331	-0.050799	-2.149	9.7899	-2.8597	0.21695	0.66022	-1.3176	3150.5	40.557	-9.2402	58.706	-42.256	56.034	67.329	23.559	-4.117	-4.4856	0.89283	-2.0604	29.856	-5.2723
74.614	-15.877	63.235	-2.385	-0.064985	-2.1483	9.457	-2.8136	0.053161	0.66022	-1.3176	3150.0	40.281	-9.2206	58.707	-42.567	56.035	67.329	23.559	-4.117	-4.4856	0.89283	-2.0604	29.856	-5.2723
74.928	-15.821	62.88	-2.3386	-0.078928	-2.1484	9.1082	-2.7626	-0.11925	0.66022	-1.3176	3149.5	40.003	-9.1874	58.708	-42.88	56.036	67.329	23.559	-4.117	-4.4856	0.89283	-2.0604	29.856	-5.2723
75.246	-15.742	62.524	-2.294	-0.092769	-2.1493	8.7469	-2.7735	-0.22107	0.66022	-1.3176	3149.0	39.724	-9.1409	58.71	-43.194	56.039	67.329	23.559	-4.117	-4.4856	0.89283	-2.0604	29.856	-5.2723
75.568	-15.641	62.167	-2.2512	-0.10665	-2.1507	8.361	-2.7798	-0.32335	0.66022	-1.3176	3148.5	39.443	-9.0812	58.713	-43.51	56.041	67.329	23.559	-4.117	-4.4856	0.89283	-2.0604	29.856	-5.2723
75.893	-15.518	61.809	-2.2104	-0.12056	-2.1525	7.9618	-2.7804	-0.42624	0.66022	-1.3176	3148.0	39.16	-9.0088	58.716	-43.827	56.045	67.329	23.559	-4.117	-4.4856	0.89283	-2.0604	29.856	-5.2723
76.222	-15.374	61.451	-2.1716	-0.13445	-2.1549	7.5576	-2.7753	-0.52923	0.66022	-1.3176	3147.5	38.876	-8.9239	58.72	-44.146	56.049	67.329	23.559	-4.117	-4.4856	0.89283	-2.0604	29.856	-5.2723
76.554	-15.209	61.091	-2.1348	-0.1483	-2.1578	7.1491	-2.7646	-0.63214	0.66022	-1.3176	3147.0	38.591	-8.8269	58.725	-44.465	56.054	67.329	23.559	-4.117	-4.4856	0.89283	-2.0604	29.856	-5.2723
76.888	-15.025	60.731	-2.1001	-0.16209	-2.1612	6.7372	-2.7483	-0.7348	0.66022	-1.3176	3146.6	38.304	-8.7182	58.73	-44.786	56.06	67.329	23.559	-4.117	-4.4856	0.89283	-2.0604	29.856	-5.2723
77.225	-14.821	60.37	-2.0674	-0.17578	-2.1652	6.3225	-2.7266	-0.83709	0.66022	-1.3176	3146.1	38.016	-8.5981	58.737	-45.107	56.066	67.329	23.559	-4.117	-4.4856	0.89283	-2.0604	29.856	-5.2723
77.565	-14.599	60.008	-2.0369	-0.18934	-2.1696	5.8747	-2.6993	-0.93918	0.66022	-1.3176	3145.6	37.727	-8.467	58.744	-45.43	56.074	67.329	23.559	-4.117	-4.4856	0.89283	-2.0604	29.856	-5.2723
77.906	-14.358	59.645	-2.0087	-0.20276	-2.1746	5.4272	-2.6663	-1.0404	0.66022	-1.3176	3145.1	37.438	-8.3252	58.752	-45.753	56.082	67.329	23.559	-4.117	-4.4856	0.89283	-2.0604	29.856	-5.2723
78.249	-14.099	59.28	-1.9827	-0.216	-2.18	4.9816	-2.6279	-1.1406	0.66022	-1.3176	3144.6	37.147	-8.173	58.76	-46.076	56.09	67.329	23.559	-4.117	-4.4856	0.89283	-2.0604	29.856	-5.2723
78.593	-13.824	58.915	-1.9589	-0.22903	-2.186	4.5384	-2.584	-1.2398	0.66022	-1.3176	3144.1	36.856	-8.0109	58.77	-46.401	56.1	67.329	23.559	-4.117	-4.4856	0.89283	-2.0604	29.856	-5.2723
78.939	-13.531	58.549	-1.9373	-0.24183	-2.1924	4.1031	-2.5343	-1.3339	0.66022	-1.3176	3143.6	36.564	-7.8391	58.78	-46.725	56.11	67.329	23.559	-4.117	-4.4856	0.89283	-2.0604	29.856	-5.2723
79.286	-13.223	58.182	-1.9178	-0.25436	-2.1993	3.6724	-2.4793	-1.427	0.66022	-1.3176	3143.1	36.272	-7.658	58.791	-47.05	56.121	67.329	23.559	-4.117	-4.4856	0.89283	-2.0604	29.856	-5.2723
79.633	-12.899	57.813	-1.9005	-0.26661	-2.2067	3.2336	-2.4193	-1.5191	0.66022	-1.3176	3142.6	35.979	-7.4679	58.803	-47.375	56.133	67.329	23.559	-4.117	-4.4856	0.89283	-2.0604	29.856	-5.2723
79.981	-12.561	57.444	-1.8855	-0.27855	-2.2145	2.7854	-2.3543	-1.6099	0.66022	-1.3176	3142.1	35.687	-7.2691	58.816	-47.701	56.145	67.329	23.559	-4.117	-4.4856	0.89283	-2.0604	29.856	-5.2723
80.328	-12.207	57.073	-1.8727	-0.29015	-2.2228	2.3454	-2.2844	-1.6999	0.66022	-1.3176	3141.6	35.394	-7.062	58.83	-48.026	56.159	67.329	23.559	-4.117	-4.4856	0.89283	-2.0604	29.856	-5.2723
80.676	-11.84	56.702	-1.862	-0.30138	-2.2315	1.9139	-2.2097	-1.789	0.66022	-1.3176	3141.1	35.101	-6.8467	58.844	-48.351	56.173	67.329	23.559	-4.117	-4.4856	0.89283	-2.0604	29.856	-5.2723
81.022	-11.459	56.33	-1.8536	-0.31222	-2.2406	1.4482	-2.1229	-1.8348	0.66022	-1.3176	3140.6	34.808	-6.6237	58.859	-48.676	56.188	67.329	23.559	-4.117	-4.4856	0.89283	-2.0604	29.856	-5.2723
81.368	-11.065	55.956	-1.8476	-0.3226	-2.2498	0.96704	-2.028	-1.8556	0.66022	-1.3176	3140.1	34.516	-6.3932	58.875	-49.0	56.204	67.329	23.559	-4.117	-4.4856	0.89283	-2.0604	29.856	-5.2723
81.713	-10.658	55.582	-1.8439	-0.3325	-2.2591	0.49375	-1.9292	-1.8739	0.66022	-1.3176	3139.7	34.224	-6.1555	58.892	-49.324	56.22	67.329	23.559	-4.117	-4.4856	0.89283	-2.0604	29.856	-5.2723
82.056	-10.24	55.206	-1.8426	-0.34189	-2.2685	0.033093	-1.8266	-1.8893	0.66022	-1.3176	3139.2	33.932	-5.9111	58.909	-49.647	56.237	67.329	23.559	-4.117	-4.4856	0.89283	-2.0604	29.856	-5.2723
82.397	-9.8095	54.83	-1.8436	-0.35075	-2.278	-0.4108	-1.7203	-1.9022	0.66022	-1.3176	3138.7	33.641	-5.6603	58.927	-49.969	56.255	67.329	23.559	-4.117	-4.4856	0.89283	-2.0604	29.856	-5.2723
82.735	-9.3688	54.454	-1.8467	-0.35908	-2.2876	-0.84422	-1.6105	-1.9134	0.66022	-1.3176	3138.2	33.351	-5.4035	58.946	-50.29	56.273	67.329	23.559	-4.117	-4.4856	0.89283	-2.0604	29.856	-5.2723
83.072	-8.9179	54.077	-1.852	-0.36685	-2.2971	-1.2666	-1.4974	-1.9229	0.66022	-1.3176	3137.7	33.063	-5.141	58.966	-50.61	56.292	67.329	23.559	-4.117	-4.4856	0.89283	-2.0604	29.856	-5.2723
83.405	-8.4574	53.699	-1.8593	-0.37405	-2.3068	-1.6802	-1.3811	-1.9304	0.66022	-1.3176	3137.2	32.775	-4.8732	58.986	-50.928	56.312	67.329	23.559	-4.117	-4.4856	0.89283	-2.0604	29.856	-5.2723
83.735	-7.9877	53.322	-1.8688	-0.38066	-2.3164	-2.0886	-1.2616	-1.9355	0.66022	-1.3176	3136.7	32.489	-4.6003	59.007	-51.245	56.332	67.329	23.559	-4.117	-4.4856	0.89283	-2.0604	29.856	-5.2723
84.061	-7.5096	52.946	-1.8802	-0.38666	-2.3261	-2.4814	-1.1393	-1.9391	0.66022	-1.3176	3136.2	32.205	-4.3228	59.029	-51.559	56.353	67.329	23.559	-4.117	-4.4856	0.89283	-2.0604	29.856	-5.2723
84.383	-7.0234	52.57	-1.8936	-0.39205	-2.3358	-2.8586	-1.0143	-1.9412	0.66022	-1.3176	3135.7	31.922	-4.0409	59.051	-51.872	56.375	67.329	23.559	-4.117	-4.4856	0.89283	-2.0604	29.856	-5.2723
84.701	-6.5296	52.194	-1.9087	-0.3968	-2.3455	-3.2131	-0.8865	-1.9407	0.66022	-1.3176	3135.2	31.642	-3.7549	59.074	-52.182	56.397	67.329	23.559	-4.117	-4.4856	0.89283	-2.0604	29.856	-5.2723
85.014	-6.0287	51.82	-1.9257	-0.40091	-2.3552	-3.5507	-0.7565	-1.9393	0.66022	-1.3176	3134.7	31.364	-3.4651	59.098	-52.49	56.42	67.329	23.559	-4.117	-4.4856	0.89283	-2.0604	29.856	-5.2723
85.322	-5.5211	51.448	-1.9442	-0.40436	-2.3649	-3.8726	-0.62466	-1.9375	0.66022	-1.3176	3134.2	31.089	-3.1718	59.122	-52.795	56.444	67.329	23.559	-4.117	-4.4856	0.89283	-2.0604	29.856	-5.2723
85.625	-5.0073	51.078	-1.9644	-0.40715	-2.3746	-4.1792	-0.49121	-1.9352	0.66022	-1.3176	3133.7	30.817	-2.8751	59.147	-53.097	56.468	67.329	23.559	-4.117	-4.4856	0.89283	-2.0604	29.856	-5.2723
85.923	-4.4875	50.71	-1.986	-0.40927	-2.3843	-4.4706	-0.35642	-1.9324	0.66022	-1.3176	3133.2	30.548	-2.5753	59.172	-53.396	56.493	67.329	23.559	-4.117	-4.4856	0.89283	-2.0604	29.856	-5.2723
86.214	-3.9623	50.344	-2.009	-0.41072	-2.3939	-4.7472	-0.22052	-1.9292	0.66022	-1.3176	3132.7	30.283	-2.2727	59.199	-53.691	56.519	67.329	23.559	-4.117	-4.4856	0.89283	-2.0604	29.856	-5.2723
86.499	-3.4318	49.982	-2.0334	-0.41148	-2.4036	-5.0084	-0.083829	-1.9258	0.66022	-1.3176	3132.2	30.021	-1.9674	59.225	-53.982	56.545	67.329	23.559	-4.117	-4.4856	0.89283	-2.0604	29.856	-5.2723
86.778	-2.8967	49.624	-2.0592	-0.41153	-2.4132	-5.2785	0.063703	-1.9336	0.66022	-1.3176	3131.7	29.763	-1.6598	59.253	-54.269	56.571	67.329	23.559	-4.117	-4.4856	0.89283	-2.0604	29.856	-5.2723
87.05	-2.3576	49.27	-2.0862	-0.41084	-2.4229	-5.5366	0.21201	-1.9389	0.66022	-1.3176	3131.2	29.51	-1.3502	59.281	-54.552	56.598	67.329	23.559	-4.117	-4.4856	0.89283	-2.0604	29.856	-5.2723
87.315	-1.8147	48.921	-2.1145	-0.40941	-2.4326	-5.7802	0.35981	-1.9407	0.66022	-1.3176	3130.7	29.261	-1.0388	59.309	-54.831	56.626	67.329	23.559	-4.117	-4.4856	0.89283	-2.0604	29.856	-5.2723
87.573	-1.2684	48.577	-2.144	-0.40724	-2.4423	-6.0092	0.50675	-1.9391	0.66022	-1.3176	3130.2	29.017	-0.72568	59.339	-55.104	56.654	67.329	23.559	-4.117	-4.4856	0.89283	-2.0604	29.856	-5.2723
87.823	-0.71901	48.239	-2.1746	-0.40434	-2.452	-6.2234	0.65249	-1.934	0.66022	-1.3176	3129.7	28.779	-0.41114	59.368	-55.373	56.683	67.329	23.559	-4.117	-4.4856	0.89283	-2.0604	29.856	-5.2723
88.066	-0.16675	47.907	-2.2062	-0.40072	-2.4616	-6.4231	0.79668	-1.9253	0.66022	-1.3176	3129.2	28.546	-0.095297	59.399	-55.636	56.713	67.329	23.559	-4.117	-4.4856	0.89283	-2.0604	29.856	-5.2723
88.3	0.38807	47.582	-2.2388	-0.39638	-2.4712	-6.6054	0.93794	-1.9107	0.66022	-1.3176	3128.7	28.319	0.22167	59.43	-55.893	56.742	67.329	23.559	-4.117	-4.4856	0.89283	-2.0604	29.856	-5.2723
88.526	0.94512	47.265	-2.2722	-0.39134	-2.4807	-6.7723	1.0764	-1.8932	0.66022	-1.3176	3128.2	28.098	0.53959	59.461	-56.144	56.773	67.329	23.559	-4.117	-4.4856	0.89283	-2.0604	29.856	-5.2723
88.743	1.5041	46.956	-2.3065	-0.38561	-2.4902	-6.9225	1.2196	-1.8849	0.66022	-1.3176	3127.7	27.884	0.85831	59.493	-56.389	56.803	67.329	23.559	-4.117	-4.4856	0.89283	-2.0604	29.856	-5.2723
88.952	2.0649	46.655	-2.3414	-0.37915	-2.4996	-7.0603	1.3651	-1.8822	0.66022	-1.3176	3127.2	27.677	1.1777	59.525	-56.627	56.835	67.329	23.559	-4.117	-4.4856	0.89283	-2.0604	29.856	-5.2723
89.152	2.6273	46.364	-2.3771	-0.37197	-2.509	-7.1891	1.5062	-1.8758	0.66022	-1.3176	3126.7	27.477	1.4977	59.557	-56.858	56.866	67.329	23.559	-4.117	-4.4856	0.89283	-2.0604	29.856	-5.2723
89.342	3.1909	46.082	-2.4133	-0.36409	-2.5183	-7.3091	1.6428	-1.8657	0.66022	-1.3176	3126.2	27.284	1.818	59.591	-57.081	56.898	67.329	23.559	-4.117	-4.4856	0.89283	-2.0604	29.856	-5.2723
89.523	3.7555	45.811	-2.4501	-0.35555	-2.5276	-7.422	1.7735	-1.8524	0.66022	-1.3176	3125.7	27.1	2.1387	59.624	-57.297	56.931	67.329	23.559	-4.117	-4.4856	0.89283	-2.0604	29.856	-5.2723
89.694	4.3208	45.55	-2.4875	-0.34637	-2.5369	-7.5286	1.8977	-1.8359	0.66022	-1.3176	3125.2	26.923	2.4594	59.658	-57.504	56.963	67.329	23.559	-4.117	-4.4856	0.89283	-2.0604	29.856	-5.2723
89.856	4.8865	45.301	-2.5254	-0.33658	-2.546	-7.6265	2.0167	-1.8161	0.66022	-1.3176	3124.7	26.755	2.7801	59.692	-57.704	56.997	67.329	23.559	-4.117	-4.4856	0.89283	-2.0604	29.856	-5.2723
90.008	5.4524	45.064	-2.5638	-0.32621	-2.555	-7.7159	2.1306	-1.793	0.66022	-1.3176	3124.2	26.596	3.1005	59.726	-57.895	57.03	67.329	23.559	-4.117	-4.4856	0.89283	-2.0604	29.856	-5.2723
90.149	6.0181	44.839	-2.6026	-0.31529	-2.5639	-7.7967	2.239	-1.7669	0.66022	-1.3176	3123.7	26.445	3.4206	59.761	-58.077	57.063	67.329	23.559	-4.117	-4.4856	0.89283	-2.0604	29.856	-5.2723
90.281	6.5832	44.627	-2.6417	-0.30383	-2.5727	-7.869	2.3419	-1.7378	0.66022	-1.3176	3123.2	26.304	3.74	59.796	-58.249	57.097	67.329	23.559	-4.117	-4.4856	0.89283	-2.0604	29.856	-5.2723
90.402	7.1475	44.428	-2.6812	-0.29188	-2.5813	-7.9333	2.4386	-1.7053	0.66022	-1.3176	3122.7	26.172	4.0588	59.831	-58.413	57.131	67.329	23.559	-4.117	-4.4856	0.89283	-2.0604	29.856	-5.2723
90.513	7.7106	44.243	-2.721	-0.27946	-2.5897	-7.9904	2.5266	-1.6672	0.66022	-1.3176	3122.2	26.05	4.3765	59.866	-58.567	57.165	67.329	23.559	-4.117	-4.4856	0.89283	-2.0604	29.856	-5.2723
90.613	8.272	44.072	-2.7611	-0.2666	-2.598	-7.9945	2.6196	-1.6212	0.66022	-1.3176	3121.7	25.937	4.6931	59.901	-58.712	57.199	67.329	23.559	-4.117	-4.4856	0.89283	-2.0604	29.856	-5.2723
90.703	8.8315	43.915	-2.8009	-0.25327	-2.6059	-7.9623	2.7128	-1.5694	0.66022	-1.3176	3121.2	25.835	5.0084	59.936	-58.846	57.233	67.329	23.559	-4.117	-4.4856	0.89283	-2.0604	29.856	-5.2723
90.782	9.3888	43.773	-2.8407	-0.23949	-2.6137	-7.9285	2.7976	-1.5167	0.66022	-1.3176	3120.7	25.743	5.3222	59.972	-58.97	57.267	67.329	23.559	-4.117	-4.4856	0.89283	-2.0604	29.856	-5.2723
90.85	9.9434	43.647	-2.8802	-0.22531	-2.6211	-7.8933	2.8741	-1.4635	0.66022	-1.3176	3120.2	25.661	5.6342	60.007	-59.084	57.301	67.329	23.559	-4.117	-4.4856	0.89283	-2.0604	29.856	-5.2723
90.907	10.495	43.536	-2.9196	-0.21076	-2.6283	-7.8567	2.9422	-1.41	0.66022	-1.3176	3119.7	25.59	5.9444	60.042	-59.188	57.335	67.329	23.559	-4.117	-4.4856	0.89283	-2.0604	29.856	-5.2723
90.954	11.043	43.441	-2.9588	-0.19591	-2.6352	-7.8314	2.9983	-1.3559	0.66022	-1.3176	3119.2	25.53	6.2525	60.077	-59.28	57.369	67.329	23.559	-4.117	-4.4856	0.89283	-2.0604	29.856	-5.2723
90.99	11.588	43.361	-2.9979	-0.18079	-2.6418	-7.8073	3.0456	-1.3022	0.66022	-1.3176	3118.7	25.48	6.5583	60.112	-59.362	57.403	67.329	23.559	-4.117	-4.4856	0.89283	-2.0604	29.856	-5.2723
91.015	12.128	43.298	-3.0369	-0.16546	-2.6482	-7.7816	3.085	-1.2493	0.66022	-1.3176	3118.2	25.442	6.8615	60.147	-59.432	57.437	67.329	23.559	-4.117	-4.4856	0.89283	-2.0604	29.856	-5.2723
91.029	12.664	43.252	-3.0757	-0.14996	-2.6543	-7.7545	3.1165	-1.1976	0.66022	-1.3176	3117.7	25.415	7.1619	60.182	-59.492	57.47	67.329	23.559	-4.117	-4.4856	0.89283	-2.0604	29.856	-5.2723
91.032	13.194	43.222	-3.1144	-0.13431	-2.6602	-7.7261	3.1411	-1.1475	0.66022	-1.3176	3117.2	25.398	7.4594	60.216	-59.54	57.503	67.329	23.559	-4.117	-4.4856	0.89283	-2.0604	29.856	-5.2723
91.025	13.719	43.209	-3.153	-0.11856	-2.6658	-7.6964	3.1584	-1.0991	0.66022	-1.3176	3116.7	25.394	7.7536	60.25	-59.577	57.536	67.329	23.559	-4.117	-4.4856	0.89283	-2.0604	29.856	-5.2723
91.007	14.238	43.214	-3.1914	-0.10274	-2.6712	-7.6661	3.1685	-1.0522	0.66022	-1.3176	3116.2	25.4	8.0443	60.284	-59.603	57.569	67.329	23.559	-4.117	-4.4856	0.89283	-2.0604	29.856	-5.2723
90.978	14.751	43.235	-3.2297	-0.086894	-2.6763	-7.6369	3.1674	-1.0038	0.66022	-1.3176	3115.7	25.418	8.3312	60.317	-59.617	57.601	67.329	23.559	-4.117	-4.4856	0.89283	-2.0604	29.856	-5.2723
90.938	15.256	43.273	-3.2678	-0.071075	-2.6812	-7.6063	3.1594	-0.95824	0.66022	-1.3176	3115.1	25.447	8.6142	60.35	-59.62	57.633	67.329	23.559	-4.117	-4.4856	0.89283	-2.0604	29.856	-5.2723
90.888	15.755	43.328	-3.3057	-0.055312	-2.6859	-7.5746	3.1445	-0.91612	0.66022	-1.3176	3114.6	25.488	8.8929	60.382	-59.61	57.664	67.329	23.559	-4.117	-4.4856	0.89283	-2.0604	29.856	-5.2723
90.828	16.245	43.401	-3.3435	-0.03964	-2.6904	-7.5419	3.123	-0.87718	0.66022	-1.3176	3114.1	25.54	9.1671	60.414	-59.59	57.695	67.329	23.559	-4.117	-4.4856	0.89283	-2.0604	29.856	-5.2723
90.757	16.727	43.49	-3.3811	-0.024089	-2.6947	-7.5081	3.0966	-0.84164	0.66022	-1.3176	3113.6	25.604	9.4366	60.445	-59.557	57.725	67.329	23.559	-4.117	-4.4856	0.89283	-2.0604	29.856	-5.2723
90.676	17.2	43.597	-3.4186	-0.0086857	-2.6988	-7.4734	3.0636	-0.80968	0.66022	-1.3176	3113.1	25.678	9.701	60.476	-59.513	57.755	67.329	23.559	-4.117	-4.4856	0.89283	-2.0604	29.856	-5.2723
90.585	17.663	43.721	-3.4559	0.006537	-2.7028	-7.438	3.0244	-0.78149	0.66022	-1.3176	3112.6	25.764	9.9601	60.507	-59.458	57.785	67.329	23.559	-4.117	-4.4856	0.89283	-2.0604	29.856	-5.2723
90.484	18.117	43.862	-3.493	0.02154	-2.7066	-7.4206	2.9756	-0.75545	0.66022	-1.3176	3112.1	25.862	10.214	60.536	-59.39	57.814	67.329	23.559	-4.117	-4.4856	0.89283	-2.0604	29.856	-5.2723
90.373	18.561	44.019	-3.5301	0.036285	-2.7104	-7.4058	2.9218	-0.73317	0.66022	-1.3176	3111.6	25.97	10.461	60.566	-59.311	57.842	67.329	23.559	-4.117	-4.4856	0.89283	-2.0604	29.856	-5.2723
90.252	18.994	44.193	-3.5669	0.050786	-2.714	-7.3254	2.8817	-0.70702	0.66022	-1.3176	3111.1	26.089	10.703	60.594	-59.221	57.87	67.329	23.559	-4.117	-4.4856	0.89283	-2.0604	29.856	-5.2723
90.122	19.415	44.384	-3.6033	0.065104	-2.7174	-7.2144	2.8447	-0.68153	0.66022	-1.3176	3110.6	26.22	10.938	60.622	-59.119	57.897	67.329	23.559	-4.117	-4.4856	0.89283	-2.0604	29.856	-5.2723
89.983	19.825	44.591	-3.6391	0.079232	-2.7208	-7.0948	2.8064	-0.65959	0.66022	-1.3176	3110.1	26.361	11.167	60.649	-59.006	57.923	67.329	23.559	-4.117	-4.4856	0.89283	-2.0604	29.856	-5.2723
89.834	20.223	44.813	-3.6742	0.093162	-2.724	-6.9668	2.765	-0.64133	0.66022	-1.3176	3109.6	26.512	11.389	60.675	-58.881	57.949	67.329	23.559	-4.117	-4.4856	0.89283	-2.0604	29.856	-5.2723
89.676	20.608	45.052	-3.7087	0.10688	-2.7272	-6.8307	2.7201	-0.62692	0.66022	-1.3176	3109.0	26.674	11.604	60.701	-58.745	57.973	67.329	23.559	-4.117	-4.4856	0.89283	-2.0604	29.856	-5.2723
89.509	20.981	45.306	-3.7425	0.12036	-2.7303	-6.6869	2.6718	-0.61647	0.66022	-1.3176	3108.5	26.847	11.812	60.726	-58.599	57.998	67.329	23.559	-4.117	-4.4856	0.89283	-2.0604	29.856	-5.2723
89.334	21.34	45.576	-3.7756	0.13359	-2.7334	-6.5363	2.6201	-0.60927	0.66022	-1.3176	3108.0	27.029	12.013	60.75	-58.441	58.021	67.329	23.559	-4.117	-4.4856	0.89283	-2.0604	29.856	-5.2723
89.15	21.686	45.86	-3.8079	0.14654	-2.7364	-6.3884	2.5614	-0.59944	0.66022	-1.3176	3107.5	27.222	12.206	60.773	-58.273	58.044	67.329	23.559	-4.117	-4.4856	0.89283	-2.0604	29.856	-5.2723
88.958	22.019	46.159	-3.8394	0.1592	-2.7394	-6.2335	2.5001	-0.59335	0.66022	-1.3176	3107.0	27.424	12.391	60.795	-58.094	58.065	67.329	23.559	-4.117	-4.4856	0.89283	-2.0604	29.856	-5.2723
88.757	22.337	46.472	-3.8702	0.17154	-2.7423	-6.0717	2.4376	-0.59106	0.66022	-1.3176	3106.5	27.636	12.568	60.817	-57.904	58.086	67.329	23.559	-4.117	-4.4856	0.89283	-2.0604	29.856	-5.2723
88.548	22.64	46.8	-3.9002	0.18356	-2.7453	-5.9052	2.3664	-0.58222	0.66022	-1.3176	3106.0	27.857	12.738	60.838	-57.704	58.107	67.329	23.559	-4.117	-4.4856	0.89283	-2.0604	29.856	-5.2723
88.332	22.929	47.14	-3.9293	0.1952	-2.7482	-5.7727	2.2947	-0.56636	0.66022	-1.3176	3105.5	28.087	12.899	60.857	-57.495	58.126	67.329	23.559	-4.117	-4.4856	0.89283	-2.0604	29.856	-5.2723
88.108	23.202	47.493	-3.958	0.20653	-2.751	-5.7014	2.238	-0.55408	0.66022	-1.3176	3104.9	28.326	13.051	60.876	-57.276	58.145	67.329	23.559	-4.117	-4.4856	0.89283	-2.0604	29.856	-5.2723
87.877	23.46	47.86	-3.9863	0.21758	-2.7537	-5.6346	2.183	-0.54373	0.66022	-1.3176	3104.4	28.574	13.195	60.894	-57.047	58.162	67.329	23.559	-4.117	-4.4856	0.89283	-2.0604	29.856	-5.2723
87.638	23.702	48.238	-4.0143	0.22837	-2.7564	-5.5724	2.1299	-0.5341	0.66022	-1.3176	3103.9	28.829	13.329	60.911	-56.81	58.179	67.329	23.559	-4.117	-4.4856	0.89283	-2.0604	29.856	-5.2723
87.393	23.927	48.628	-4.042	0.23889	-2.759	-5.5156	2.0788	-0.52539	0.66022	-1.3176	3103.4	29.093	13.455	60.927	-56.563	58.195	67.329	23.559	-4.117	-4.4856	0.89283	-2.0604	29.856	-5.2723
87.141	24.135	49.03	-4.0695	0.24916	-2.7616	-5.465	2.0299	-0.51804	0.66022	-1.3176	3102.9	29.364	13.571	60.942	-56.308	58.209	67.329	23.559	-4.117	-4.4856	0.89283	-2.0604	29.856	-5.2723
86.882	24.326	49.443	-4.0967	0.25919	-2.7642	-5.421	1.9832	-0.51192	0.66022	-1.3176	3102.4	29.643	13.677	60.957	-56.045	58.223	67.329	23.559	-4.117	-4.4856	0.89283	-2.0604	29.856	-5.2723
86.617	24.499	49.866	-4.1237	0.26899	-2.7668	-5.3843	1.9388	-0.50695	0.66022	-1.3176	3101.9	29.929	13.773	60.97	-55.773	58.236	67.329	23.559	-4.117	-4.4856	0.89283	-2.0604	29.856	-5.2723
86.347	24.654	50.3	-4.1504	0.27852	-2.7692	-5.2998	1.8689	-0.45627	0.66022	-1.3176	3101.4	30.222	13.859	60.982	-55.494	58.248	67.329	23.559	-4.117	-4.4856	0.89283	-2.0604	29.856	-5.2723
86.07	24.79	50.742	-4.1767	0.28767	-2.7713	-5.1988	1.7903	-0.3894	0.66022	-1.3176	3100.8	30.521	13.934	60.993	-55.207	58.259	67.329	23.559	-4.117	-4.4856	0.89283	-2.0604	29.856	-5.2723
85.788	24.907	51.193	-4.2024	0.29643	-2.7731	-5.0985	1.7118	-0.32102	0.66022	-1.3176	3100.3	30.826	13.999	61.002	-54.914	58.269	67.329	23.559	-4.117	-4.4856	0.89283	-2.0604	29.856	-5.2723
85.502	25.004	51.652	-4.2277	0.30479	-2.7745	-5.0019	1.6337	-0.25017	0.66022	-1.3176	3099.8	31.137	14.053	61.011	-54.614	58.277	67.329	23.559	-4.117	-4.4856	0.89283	-2.0604	29.856	-5.2723
85.21	25.082	52.118	-4.2525	0.31276	-2.7756	-4.9082	1.556	-0.1782	0.66022	-1.3176	3099.3	31.452	14.096	61.018	-54.309	58.285	67.329	23.559	-4.117	-4.4856	0.89283	-2.0604	29.856	-5.2723
84.914	25.139	52.59	-4.2768	0.32035	-2.7763	-4.8176	1.479	-0.10522	0.66022	-1.3176	3098.8	31.771	14.127	61.024	-53.998	58.291	67.329	23.559	-4.117	-4.4856	0.89283	-2.0604	29.856	-5.2723
84.615	25.176	53.069	-4.3006	0.32756	-2.7766	-4.7305	1.4027	-0.031365	0.66022	-1.3176	3098.3	32.095	14.148	61.028	-53.682	58.295	67.329	23.559	-4.117	-4.4856	0.89283	-2.0604	29.856	-5.2723
84.311	25.192	53.552	-4.3241	0.33438	-2.7766	-4.6469	1.3274	0.043209	0.66022	-1.3176	3097.8	32.422	14.156	61.031	-53.362	58.299	67.329	23.559	-4.117	-4.4856	0.89283	-2.0604	29.856	-5.2723
84.005	25.187	54.04	-4.3471	0.34085	-2.7762	-4.5467	1.2729	0.099179	0.66022	-1.3176	3097.3	32.753	14.152	61.033	-53.037	58.301	67.329	23.559	-4.117	-4.4856	0.89283	-2.0604	29.856	-5.2723
83.696	25.16	54.532	-4.3695	0.34715	-2.7757	-4.4274	1.2465	0.12699	0.66022	-1.3176	3096.7	33.086	14.137	61.034	-52.709	58.302	67.329	23.559	-4.117	-4.4856	0.89283	-2.0604	29.856	-5.2723
83.384	25.112	55.028	-4.3914	0.35331	-2.775	-4.3224	1.2174	0.15519	0.66022	-1.3176	3096.2	33.422	14.11	61.034	-52.377	58.302	67.329	23.559	-4.117	-4.4856	0.89283	-2.0604	29.856	-5.2723
83.07	25.043	55.527	-4.4128	0.35932	-2.7741	-4.2312	1.1856	0.18359	0.66022	-1.3176	3095.7	33.76	14.07	61.032	-52.041	58.301	67.329	23.559	-4.117	-4.4856	0.89283	-2.0604	29.856	-5.2723
82.754	24.952	56.029	-4.4337	0.36516	-2.7731	-4.1349	1.1515	0.20769	0.66022	-1.3176	3095.2	34.1	14.019	61.029	-51.703	58.299	67.329	23.559	-4.117	-4.4856	0.89283	-2.0604	29.856	-5.2723
82.436	24.84	56.533	-4.4541	0.37083	-2.772	-4.0464	1.1152	0.23085	0.66022	-1.3176	3094.7	34.442	13.955	61.025	-51.362	58.296	67.329	23.559	-4.117	-4.4856	0.89283	-2.0604	29.856	-5.2723
82.117	24.705	57.038	-4.4742	0.37631	-2.7708	-3.967	1.0768	0.25338	0.66022	-1.3176	3094.2	34.784	13.879	61.02	-51.02	58.291	67.329	23.559	-4.117	-4.4856	0.89283	-2.0604	29.856	-5.2723
81.798	24.549	57.544	-4.4939	0.38161	-2.7695	-3.9328	1.0605	0.29094	0.66022	-1.3176	3093.7	35.126	13.791	61.014	-50.676	58.286	67.329	23.559	-4.117	-4.4856	0.89283	-2.0604	29.856	-5.2723
81.477	24.371	58.049	-4.5135	0.38697	-2.7679	-3.937	1.0834	0.35003	0.66022	-1.3176	3093.1	35.468	13.691	61.007	-50.332	58.279	67.329	23.559	-4.117	-4.4856	0.89283	-2.0604	29.856	-5.2723
81.157	24.17	58.553	-4.5332	0.39244	-2.766	-3.9327	1.1044	0.40793	0.66022	-1.3176	3092.6	35.81	13.578	60.998	-49.987	58.271	67.329	23.559	-4.117	-4.4856	0.89283	-2.0604	29.856	-5.2723
80.837	23.947	59.056	-4.5529	0.39801	-2.7638	-3.9266	1.1233	0.46603	0.66022	-1.3176	3092.1	36.15	13.453	60.988	-49.642	58.262	67.329	23.559	-4.117	-4.4856	0.89283	-2.0604	29.856	-5.2723
80.517	23.701	59.557	-4.5725	0.40367	-2.7613	-3.8951	1.1404	0.52028	0.66022	-1.3176	3091.6	36.49	13.314	60.977	-49.298	58.252	67.329	23.559	-4.117	-4.4856	0.89283	-2.0604	29.856	-5.2723
80.198	23.432	60.055	-4.5917	0.40941	-2.7586	-3.8221	1.1553	0.56823	0.66022	-1.3176	3091.1	36.827	13.163	60.964	-48.954	58.24	67.329	23.559	-4.117	-4.4856	0.89283	-2.0604	29.856	-5.2723
79.88	23.141	60.551	-4.6107	0.41522	-2.7557	-3.741	1.1679	0.61581	0.66022	-1.3176	3090.6	37.163	13.0	60.95	-48.612	58.228	67.329	23.559	-4.117	-4.4856	0.89283	-2.0604	29.856	-5.2723
79.563	22.826	61.042	-4.6291	0.42109	-2.7525	-3.6515	1.1783	0.66289	0.66022	-1.3176	3090.1	37.496	12.823	60.935	-48.271	58.214	67.329	23.559	-4.117	-4.4856	0.89283	-2.0604	29.856	-5.2723
79.248	22.489	61.529	-4.6472	0.427	-2.749	-3.5531	1.1865	0.70933	0.66022	-1.3176	3089.6	37.826	12.634	60.919	-47.933	58.199	67.329	23.559	-4.117	-4.4856	0.89283	-2.0604	29.856	-5.2723
78.934	22.13	62.012	-4.6646	0.43295	-2.7454	-3.3959	1.1926	0.74691	0.66022	-1.3176	3089.0	38.154	12.433	60.902	-47.597	58.183	67.329	23.559	-4.117	-4.4856	0.89283	-2.0604	29.856	-5.2723
78.623	21.748	62.488	-4.681	0.43892	-2.7416	-3.1666	1.1959	0.77343	0.66022	-1.3176	3088.5	38.477	12.218	60.883	-47.264	58.165	67.329	23.559	-4.117	-4.4856	0.89283	-2.0604	29.856	-5.2723
78.314	21.344	62.959	-4.6963	0.44492	-2.7376	-2.9453	1.203	0.82399	0.66022	-1.3176	3088.0	38.797	11.992	60.863	-46.934	58.147	67.329	23.559	-4.117	-4.4856	0.89283	-2.0604	29.856	-5.2723
78.008	20.918	63.422	-4.7105	0.45094	-2.7333	-2.7143	1.2054	0.89906	0.66022	-1.3176	3087.5	39.112	11.753	60.842	-46.608	58.127	67.329	23.559	-4.117	-4.4856	0.89283	-2.0604	29.856	-5.2723
77.705	20.47	63.878	-4.7234	0.45697	-2.7286	-2.467	1.2037	0.97299	0.66022	-1.3176	3087.0	39.422	11.503	60.82	-46.286	58.106	67.329	23.559	-4.117	-4.4856	0.89283	-2.0604	29.856	-5.2723
77.405	20.002	64.326	-4.7351	0.46297	-2.7235	-2.2041	1.1978	1.0455	0.66022	-1.3176	3086.5	39.728	11.241	60.797	-45.969	58.085	67.329	23.559	-4.117	-4.4856	0.89283	-2.0604	29.856	-5.2723
77.108	19.513	64.765	-4.7454	0.46894	-2.7181	-1.948	1.1826	1.1124	0.66022	-1.3176	3086.0	40.028	10.967	60.773	-45.657	58.062	67.329	23.559	-4.117	-4.4856	0.89283	-2.0604	29.856	-5.2723
76.816	19.004	65.195	-4.755	0.47468	-2.7125	-1.8824	1.1147	1.14	0.66022	-1.3176	3085.5	40.322	10.682	60.747	-45.351	58.038	67.329	23.559	-4.117	-4.4856	0.89283	-2.0604	29.856	-5.2723
76.528	18.475	65.616	-4.7642	0.48008	-2.7067	-1.7916	1.045	1.1685	0.66022	-1.3176	3084.9	40.61	10.385	60.721	-45.05	58.014	67.329	23.559	-4.117	-4.4856	0.89283	-2.0604	29.856	-5.2723
76.245	17.926	66.026	-4.7729	0.48513	-2.7008	-1.676	0.97341	1.1981	0.66022	-1.3176	3084.4	40.892	10.078	60.695	-44.757	57.989	67.329	23.559	-4.117	-4.4856	0.89283	-2.0604	29.856	-5.2723
75.966	17.357	66.425	-4.7809	0.48981	-2.6948	-1.4828	0.89874	1.2278	0.66022	-1.3176	3083.9	41.166	9.7595	60.667	-44.47	57.963	67.329	23.559	-4.117	-4.4856	0.89283	-2.0604	29.856	-5.2723
75.694	16.77	66.812	-4.7876	0.49411	-2.6885	-1.2202	0.82105	1.2563	0.66022	-1.3176	3083.4	41.434	9.4308	60.638	-44.191	57.936	67.329	23.559	-4.117	-4.4856	0.89283	-2.0604	29.856	-5.2723
75.427	16.165	67.187	-4.793	0.49802	-2.6822	-0.93604	0.74045	1.2881	0.66022	-1.3176	3082.9	41.693	9.0921	60.609	-43.919	57.909	67.329	23.559	-4.117	-4.4856	0.89283	-2.0604	29.856	-5.2723
75.166	15.543	67.549	-4.797	0.50151	-2.6757	-0.63185	0.6569	1.3227	0.66022	-1.3176	3082.4	41.945	8.7439	60.58	-43.656	57.881	67.329	23.559	-4.117	-4.4856	0.89283	-2.0604	29.856	-5.2723
74.912	14.906	67.897	-4.7993	0.50458	-2.669	-0.30886	0.57057	1.3597	0.66022	-1.3176	3081.9	42.188	8.3867	60.55	-43.401	57.852	67.329	23.559	-4.117	-4.4856	0.89283	-2.0604	29.856	-5.2723
74.664	14.253	68.231	-4.8	0.50721	-2.6621	0.030742	0.48127	1.3986	0.66022	-1.3176	3081.4	42.422	8.021	60.519	-43.155	57.823	67.329	23.559	-4.117	-4.4856	0.89283	-2.0604	29.856	-5.2723
74.424	13.586	68.55	-4.799	0.50939	-2.6549	0.39058	0.38817	1.4556	0.66022	-1.3176	3080.9	42.647	7.6474	60.488	-42.918	57.794	67.329	23.559	-4.117	-4.4856	0.89283	-2.0604	29.856	-5.2723
74.192	12.906	68.853	-4.7961	0.51109	-2.6475	0.76556	0.29194	1.5151	0.66022	-1.3176	3080.4	42.863	7.2664	60.456	-42.691	57.764	67.329	23.559	-4.117	-4.4856	0.89283	-2.0604	29.856	-5.2723
73.967	12.214	69.14	-4.7913	0.5123	-2.6398	1.1533	0.19272	1.5754	0.66022	-1.3176	3079.8	43.068	6.8786	60.424	-42.474	57.734	67.329	23.559	-4.117	-4.4856	0.89283	-2.0604	29.856	-5.2723
73.751	11.512	69.411	-4.7845	0.51301	-2.6317	1.5515	0.090689	1.6361	0.66022	-1.3176	3079.3	43.264	6.4846	60.392	-42.267	57.704	67.329	23.559	-4.117	-4.4856	0.89283	-2.0604	29.856	-5.2723
73.543	10.799	69.666	-4.7758	0.5132	-2.6234	1.958	-0.013952	1.6966	0.66022	-1.3176	3078.8	43.449	6.0851	60.36	-42.071	57.673	67.329	23.559	-4.117	-4.4856	0.89283	-2.0604	29.856	-5.2723
73.344	10.079	69.902	-4.7649	0.51287	-2.6148	2.3855	-0.12038	1.7581	0.66022	-1.3176	3078.3	43.624	5.6808	60.327	-41.885	57.643	67.329	23.559	-4.117	-4.4856	0.89283	-2.0604	29.856	-5.2723
73.155	9.351	70.121	-4.7519	0.512	-2.6058	2.8216	-0.22873	1.8186	0.66022	-1.3176	3077.8	43.787	5.2723	60.294	-41.71	57.612	67.329	23.559	-4.117	-4.4856	0.89283	-2.0604	29.856	-5.2723
72.974	8.6175	70.323	-4.7367	0.51058	-2.5966	3.2598	-0.33882	1.8772	0.66022	-1.3176	3077.3	43.94	4.8603	60.262	-41.547	57.581	67.329	23.559	-4.117	-4.4856	0.89283	-2.0604	29.856	-5.2723
72.804	7.8796	70.506	-4.7193	0.50861	-2.5871	3.6975	-0.45034	1.9331	0.66022	-1.3176	3076.8	44.081	4.4457	60.229	-41.395	57.55	67.329	23.559	-4.117	-4.4856	0.89283	-2.0604	29.856	-5.2723
72.644	7.1385	70.67	-4.6997	0.50607	-2.5773	4.132	-0.56299	1.9859	0.66022	-1.3176	3076.3	44.211	4.029	60.196	-41.254	57.519	67.329	23.559	-4.117	-4.4856	0.89283	-2.0604	29.856	-5.2723
72.493	6.3956	70.816	-4.678	0.50298	-2.5672	4.569	-0.6754	2.0598	0.66022	-1.3176	3075.8	44.329	3.6111	60.163	-41.124	57.489	67.329	23.559	-4.117	-4.4856	0.89283	-2.0604	29.856	-5.2723
72.354	5.6522	70.943	-4.6541	0.49932	-2.5567	4.9994	-0.78859	2.1304	0.66022	-1.3176	3075.3	44.436	3.1926	60.131	-41.007	57.458	67.329	23.559	-4.117	-4.4856	0.89283	-2.0604	29.856	-5.2723
72.225	4.9096	71.052	-4.628	0.49509	-2.5459	5.4204	-0.90218	2.1953	0.66022	-1.3176	3074.8	44.531	2.7743	60.099	-40.901	57.428	67.329	23.559	-4.117	-4.4856	0.89283	-2.0604	29.856	-5.2723
72.106	4.1691	71.143	-4.5999	0.4903	-2.5347	5.8295	-1.0158	2.2544	0.66022	-1.3176	3074.3	44.615	2.3568	60.067	-40.806	57.397	67.329	23.559	-4.117	-4.4856	0.89283	-2.0604	29.856	-5.2723
71.999	3.4318	71.214	-4.5697	0.48493	-2.5233	6.2264	-1.1287	2.3075	0.66022	-1.3176	3073.8	44.686	1.9409	60.035	-40.724	57.368	67.329	23.559	-4.117	-4.4856	0.89283	-2.0604	29.856	-5.2723
71.903	2.6992	71.268	-4.5376	0.47901	-2.5117	6.618	-1.2387	2.3557	0.66022	-1.3176	3073.3	44.746	1.5273	60.003	-40.653	57.338	67.329	23.559	-4.117	-4.4856	0.89283	-2.0604	29.856	-5.2723
71.818	1.9724	71.303	-4.5036	0.47255	-2.4998	6.9914	-1.3474	2.3973	0.66022	-1.3176	3072.8	44.794	1.1165	59.973	-40.594	57.309	67.329	23.559	-4.117	-4.4856	0.89283	-2.0604	29.856	-5.2723
71.744	1.2526	71.321	-4.4677	0.46554	-2.4877	7.3449	-1.4544	2.4325	0.66022	-1.3176	3072.3	44.83	0.70942	59.942	-40.546	57.28	67.329	23.559	-4.117	-4.4856	0.89283	-2.0604	29.856	-5.2723
71.682	0.54102	71.32	-4.4302	0.45801	-2.4755	7.6768	-1.5594	2.4609	0.66022	-1.3176	3071.7	44.855	0.30655	59.912	-40.51	57.252	67.329	23.559	-4.117	-4.4856	0.89283	-2.0604	29.856	-5.2723
71.631	-0.16131	71.303	-4.391	0.44995	-2.4631	7.9844	-1.6613	2.4824	0.66022	-1.3176	3071.2	44.868	-0.091447	59.882	-40.485	57.224	67.329	23.559	-4.117	-4.4856	0.89283	-2.0604	29.856	-5.2723
71.592	-0.85331	71.268	-4.3504	0.4414	-2.4507	8.2643	-1.7582	2.4958	0.66022	-1.3176	3070.7	44.87	-0.48398	59.854	-40.472	57.197	67.329	23.559	-4.117	-4.4856	0.89283	-2.0604	29.856	-5.2723
71.564	-1.534	71.217	-4.3084	0.43238	-2.4382	8.5191	-1.8519	2.5027	0.66022	-1.3176	3070.2	44.861	-0.87048	59.825	-40.469	57.17	67.329	23.559	-4.117	-4.4856	0.89283	-2.0604	29.856	-5.2723
71.547	-2.2024	71.149	-4.2652	0.42289	-2.4256	8.7481	-1.942	2.5034	0.66022	-1.3176	3069.7	44.84	-1.2504	59.797	-40.478	57.144	67.329	23.559	-4.117	-4.4856	0.89283	-2.0604	29.856	-5.2723
71.542	-2.8577	71.066	-4.221	0.41296	-2.4131	8.9505	-2.028	2.4979	0.66022	-1.3176	3069.2	44.809	-1.6233	59.77	-40.497	57.119	67.329	23.559	-4.117	-4.4856	0.89283	-2.0604	29.856	-5.2723
71.548	-3.4991	70.968	-4.1758	0.40262	-2.4007	9.1259	-2.1099	2.4866	0.66022	-1.3176	3068.7	44.767	-1.9886	59.744	-40.527	57.094	67.329	23.559	-4.117	-4.4856	0.89283	-2.0604	29.856	-5.2723
71.566	-4.1258	70.855	-4.1297	0.39188	-2.3883	9.2739	-2.1847	2.4704	0.66022	-1.3176	3068.2	44.714	-2.346	59.718	-40.567	57.069	67.329	23.559	-4.117	-4.4856	0.89283	-2.0604	29.856	-5.2723
71.594	-4.7372	70.727	-4.0831	0.38078	-2.376	9.3945	-2.2549	2.4488	0.66022	-1.3176	3067.7	44.651	-2.695	59.693	-40.617	57.046	67.329	23.559	-4.117	-4.4856	0.89283	-2.0604	29.856	-5.2723
71.634	-5.3326	70.586	-4.0358	0.36934	-2.3638	9.5146	-2.3204	2.4217	0.66022	-1.3176	3067.2	44.578	-3.0353	59.669	-40.677	57.023	67.329	23.559	-4.117	-4.4856	0.89283	-2.0604	29.856	-5.2723
71.685	-5.9115	70.432	-3.9878	0.35758	-2.3518	9.6785	-2.3814	2.3882	0.66022	-1.3176	3066.7	44.495	-3.3665	59.645	-40.746	57.001	67.329	23.559	-4.117	-4.4856	0.89283	-2.0604	29.856	-5.2723
71.747	-6.4731	70.265	-3.9391	0.34553	-2.3399	9.8149	-2.438	2.3492	0.66022	-1.3176	3066.2	44.402	-3.6881	59.623	-40.825	56.98	67.329	23.559	-4.117	-4.4856	0.89283	-2.0604	29.856	-5.2723
71.819	-7.0169	70.085	-3.8897	0.33321	-2.3283	9.9235	-2.4901	2.3051	0.66022	-1.3176	3065.7	44.3	-3.9999	59.601	-40.913	56.959	67.329	23.559	-4.117	-4.4856	0.89283	-2.0604	29.856	-5.2723
71.902	-7.5423	69.894	-3.8399	0.32064	-2.3169	9.9985	-2.5354	2.2657	0.66022	-1.3176	3065.2	44.189	-4.3015	59.579	-41.01	56.94	67.329	23.559	-4.117	-4.4856	0.89283	-2.0604	29.856	-5.2723
71.995	-8.049	69.692	-3.7898	0.30786	-2.3056	10.047	-2.5761	2.221	0.66022	-1.3176	3064.7	44.069	-4.5926	59.559	-41.115	56.921	67.329	23.559	-4.117	-4.4856	0.89283	-2.0604	29.856	-5.2723
72.098	-8.5365	69.48	-3.7395	0.29489	-2.2947	10.069	-2.6121	2.1714	0.66022	-1.3176	3064.2	43.94	-4.873	59.54	-41.228	56.902	67.329	23.559	-4.117	-4.4856	0.89283	-2.0604	29.856	-5.2723
72.212	-9.0045	69.257	-3.6892	0.28175	-2.2839	10.065	-2.6433	2.1169	0.66022	-1.3176	3063.7	43.803	-5.1425	59.521	-41.35	56.885	67.329	23.559	-4.117	-4.4856	0.89283	-2.0604	29.856	-5.2723
72.335	-9.4529	69.025	-3.6389	0.26846	-2.2735	10.036	-2.6695	2.0579	0.66022	-1.3176	3063.2	43.659	-5.4009	59.503	-41.478	56.868	67.329	23.559	-4.117	-4.4856	0.89283	-2.0604	29.856	-5.2723
72.467	-9.8814	68.783	-3.5888	0.25506	-2.2634	9.9829	-2.6907	1.9946	0.66022	-1.3176	3062.7	43.506	-5.6481	59.486	-41.615	56.853	67.329	23.559	-4.117	-4.4856	0.89283	-2.0604	29.856	-5.2723
72.609	-10.29	68.534	-3.5391	0.24156	-2.2536	9.9054	-2.7069	1.9272	0.66022	-1.3176	3062.2	43.346	-5.884	59.47	-41.758	56.838	67.329	23.559	-4.117	-4.4856	0.89283	-2.0604	29.856	-5.2723
72.76	-10.678	68.276	-3.4898	0.228	-2.2441	9.8435	-2.7175	1.8558	0.66022	-1.3176	3061.7	43.179	-6.1086	59.455	-41.908	56.823	67.329	23.559	-4.117	-4.4856	0.89283	-2.0604	29.856	-5.2723
72.92	-11.047	68.011	-3.4406	0.2144	-2.235	9.8495	-2.7232	1.7776	0.66022	-1.3176	3061.2	43.005	-6.3216	59.44	-42.065	56.81	67.329	23.559	-4.117	-4.4856	0.89283	-2.0604	29.856	-5.2723
73.088	-11.394	67.738	-3.3914	0.20077	-2.2263	9.8316	-2.725	1.6941	0.66022	-1.3176	3060.7	42.824	-6.5231	59.427	-42.228	56.798	67.329	23.559	-4.117	-4.4856	0.89283	-2.0604	29.856	-5.2723
73.265	-11.722	67.459	-3.3423	0.18715	-2.2181	9.7901	-2.7226	1.6054	0.66022	-1.3176	3060.2	42.638	-6.7128	59.414	-42.396	56.786	67.329	23.559	-4.117	-4.4856	0.89283	-2.0604	29.856	-5.2723
73.45	-12.029	67.174	-3.2935	0.17356	-2.2103	9.7257	-2.7161	1.5117	0.66022	-1.3176	3059.7	42.445	-6.8907	59.402	-42.571	56.775	67.329	23.559	-4.117	-4.4856	0.89283	-2.0604	29.856	-5.2723
73.642	-12.315	66.883	-3.2451	0.16	-2.203	9.6392	-2.7054	1.4133	0.66022	-1.3176	3059.2	42.246	-7.0567	59.391	-42.75	56.765	67.329	23.559	-4.117	-4.4856	0.89283	-2.0604	29.856	-5.2723
73.843	-12.58	66.587	-3.1971	0.14651	-2.1962	9.5719	-2.6903	1.3078	0.66022	-1.3176	3058.7	42.042	-7.2108	59.381	-42.935	56.756	67.329	23.559	-4.117	-4.4856	0.89283	-2.0604	29.856	-5.2723
74.05	-12.825	66.286	-3.1493	0.1331	-2.1899	9.5228	-2.6714	1.1946	0.66022	-1.3176	3058.2	41.833	-7.3529	59.372	-43.125	56.747	67.329	23.559	-4.117	-4.4856	0.89283	-2.0604	29.856	-5.2723
74.264	-13.048	65.98	-3.1019	0.1198	-2.1842	9.4522	-2.6487	1.0759	0.66022	-1.3176	3057.7	41.62	-7.483	59.364	-43.319	56.74	67.329	23.559	-4.117	-4.4856	0.89283	-2.0604	29.856	-5.2723
74.486	-13.251	65.671	-3.0549	0.10662	-2.1791	9.3605	-2.622	0.95186	0.66022	-1.3176	3057.2	41.401	-7.6009	59.356	-43.517	56.733	67.329	23.559	-4.117	-4.4856	0.89283	-2.0604	29.856	-5.2723
74.713	-13.433	65.357	-3.0083	0.093587	-2.1747	9.281	-2.5915	0.82037	0.66022	-1.3176	3056.7	41.178	-7.7067	59.35	-43.72	56.727	67.329	23.559	-4.117	-4.4856	0.89283	-2.0604	29.856	-5.2723
74.947	-13.594	65.04	-2.962	0.080714	-2.171	9.2073	-2.5574	0.68126	0.66022	-1.3176	3056.2	40.952	-7.8003	59.344	-43.926	56.722	67.329	23.559	-4.117	-4.4856	0.89283	-2.0604	29.856	-5.2723
75.187	-13.733	64.72	-2.9162	0.068019	-2.1679	9.1138	-2.5197	0.53629	0.66022	-1.3176	3055.7	40.722	-7.8815	59.339	-44.135	56.718	67.329	23.559	-4.117	-4.4856	0.89283	-2.0604	29.856	-5.2723
75.433	-13.852	64.398	-2.8709	0.055523	-2.1656	9.0013	-2.4784	0.38557	0.66022	-1.3176	3055.2	40.488	-7.9505	59.335	-44.347	56.714	67.329	23.559	-4.117	-4.4856	0.89283	-2.0604	29.856	-5.2723
75.684	-13.949	64.073	-2.8263	0.043242	-2.1641	8.8707	-2.4335	0.22952	0.66022	-1.3176	3054.7	40.251	-8.0072	59.331	-44.562	56.711	67.329	23.559	-4.117	-4.4856	0.89283	-2.0604	29.856	-5.2723
75.939	-14.025	63.746	-2.7822	0.031194	-2.1633	8.7564	-2.385	0.067465	0.66022	-1.3176	3054.2	40.011	-8.0515	59.329	-44.78	56.709	67.329	23.559	-4.117	-4.4856	0.89283	-2.0604	29.856	-5.2723
76.2	-14.08	63.418	-2.7388	0.019249	-2.1633	8.6135	-2.3943	-0.051182	0.66022	-1.3176	3053.7	39.769	-8.0834	59.327	-45.0	56.708	67.329	23.559	-4.117	-4.4856	0.89283	-2.0604	29.856	-5.2723
76.466	-14.114	63.088	-2.6961	0.007252	-2.1638	8.4491	-2.4038	-0.1683	0.66022	-1.3176	3053.2	39.524	-8.1028	59.326	-45.223	56.708	67.329	23.559	-4.117	-4.4856	0.89283	-2.0604	29.856	-5.2723
76.736	-14.126	62.756	-2.6543	-0.0047846	-2.165	8.2643	-2.4103	-0.28602	0.66022	-1.3176	3052.7	39.277	-8.11	59.327	-45.447	56.708	67.329	23.559	-4.117	-4.4856	0.89283	-2.0604	29.856	-5.2723
77.01	-14.117	62.424	-2.6137	-0.016854	-2.1666	7.9833	-2.4172	-0.37417	0.66022	-1.3176	3052.2	39.028	-8.1048	59.327	-45.672	56.71	67.329	23.559	-4.117	-4.4856	0.89283	-2.0604	29.856	-5.2723
77.288	-14.087	62.09	-2.5745	-0.02895	-2.1687	7.6833	-2.4202	-0.46031	0.66022	-1.3176	3051.7	38.777	-8.0873	59.329	-45.9	56.712	67.329	23.559	-4.117	-4.4856	0.89283	-2.0604	29.856	-5.2723
77.571	-14.037	61.754	-2.5368	-0.041049	-2.1712	7.3745	-2.4188	-0.54782	0.66022	-1.3176	3051.2	38.523	-8.0579	59.331	-46.128	56.714	67.329	23.559	-4.117	-4.4856	0.89283	-2.0604	29.856	-5.2723
77.856	-13.966	61.418	-2.5008	-0.05313	-2.1742	7.0579	-2.4131	-0.6365	0.66022	-1.3176	3050.7	38.268	-8.0167	59.334	-46.358	56.717	67.329	23.559	-4.117	-4.4856	0.89283	-2.0604	29.856	-5.2723
78.145	-13.876	61.08	-2.4663	-0.065172	-2.1776	6.7348	-2.4028	-0.72486	0.66022	-1.3176	3050.2	38.012	-7.964	59.337	-46.589	56.721	67.329	23.559	-4.117	-4.4856	0.89283	-2.0604	29.856	-5.2723
78.438	-13.766	60.741	-2.4334	-0.077151	-2.1814	6.3931	-2.3881	-0.81329	0.66022	-1.3176	3049.7	37.754	-7.9	59.342	-46.821	56.726	67.329	23.559	-4.117	-4.4856	0.89283	-2.0604	29.856	-5.2723
78.733	-13.638	60.401	-2.4024	-0.089046	-2.1857	6.0422	-2.3689	-0.90205	0.66022	-1.3176	3049.2	37.494	-7.8251	59.347	-47.054	56.731	67.329	23.559	-4.117	-4.4856	0.89283	-2.0604	29.856	-5.2723
79.031	-13.49	60.06	-2.373	-0.10083	-2.1905	5.688	-2.3451	-0.99094	0.66022	-1.3176	3048.7	37.234	-7.7395	59.352	-47.287	56.737	67.329	23.559	-4.117	-4.4856	0.89283	-2.0604	29.856	-5.2723
79.331	-13.325	59.719	-2.3455	-0.11249	-2.1956	5.3313	-2.3168	-1.0799	0.66022	-1.3176	3048.2	36.972	-7.6434	59.359	-47.522	56.743	67.329	23.559	-4.117	-4.4856	0.89283	-2.0604	29.856	-5.2723
79.633	-13.143	59.376	-2.3197	-0.12399	-2.2013	4.9727	-2.284	-1.1688	0.66022	-1.3176	3047.7	36.709	-7.5371	59.366	-47.756	56.751	67.329	23.559	-4.117	-4.4856	0.89283	-2.0604	29.856	-5.2723
79.937	-12.943	59.033	-2.2958	-0.13532	-2.2073	4.6128	-2.2468	-1.2577	0.66022	-1.3176	3047.2	36.446	-7.4209	59.374	-47.992	56.758	67.329	23.559	-4.117	-4.4856	0.89283	-2.0604	29.856	-5.2723
80.243	-12.727	58.689	-2.2736	-0.14645	-2.2138	4.2521	-2.2053	-1.3464	0.66022	-1.3176	3046.7	36.181	-7.2951	59.383	-48.227	56.767	67.329	23.559	-4.117	-4.4856	0.89283	-2.0604	29.856	-5.2723
80.55	-12.494	58.344	-2.2533	-0.15737	-2.2208	3.8709	-2.1595	-1.4345	0.66022	-1.3176	3046.2	35.917	-7.1599	59.392	-48.463	56.776	67.329	23.559	-4.117	-4.4856	0.89283	-2.0604	29.856	-5.2723
80.858	-12.246	57.999	-2.2349	-0.16804	-2.2282	3.4886	-2.1092	-1.5222	0.66022	-1.3176	3045.8	35.651	-7.0156	59.402	-48.699	56.787	67.329	23.559	-4.117	-4.4856	0.89283	-2.0604	29.856	-5.2723
81.167	-11.982	57.653	-2.2184	-0.17845	-2.236	3.1091	-2.0547	-1.6094	0.66022	-1.3176	3045.3	35.386	-6.8624	59.413	-48.935	56.797	67.329	23.559	-4.117	-4.4856	0.89283	-2.0604	29.856	-5.2723
81.476	-11.703	57.306	-2.2038	-0.18858	-2.2443	2.733	-1.9961	-1.6962	0.66022	-1.3176	3044.8	35.121	-6.7007	59.424	-49.171	56.809	67.329	23.559	-4.117	-4.4856	0.89283	-2.0604	29.856	-5.2723
81.786	-11.409	56.959	-2.1911	-0.1984	-2.2529	2.3399	-1.9248	-1.7505	0.66022	-1.3176	3044.3	34.855	-6.5306	59.437	-49.406	56.821	67.329	23.559	-4.117	-4.4856	0.89283	-2.0604	29.856	-5.2723
82.096	-11.102	56.612	-2.1804	-0.20782	-2.2617	1.9298	-1.8431	-1.776	0.66022	-1.3176	3043.8	34.59	-6.3524	59.449	-49.642	56.834	67.329	23.559	-4.117	-4.4856	0.89283	-2.0604	29.856	-5.2723
82.405	-10.78	56.264	-2.1718	-0.21682	-2.2707	1.52	-1.7583	-1.7991	0.66022	-1.3176	3043.3	34.324	-6.1663	59.463	-49.876	56.847	67.329	23.559	-4.117	-4.4856	0.89283	-2.0604	29.856	-5.2723
82.714	-10.446	55.916	-2.1652	-0.22539	-2.2797	1.1127	-1.6705	-1.8196	0.66022	-1.3176	3042.8	34.06	-5.9727	59.477	-50.11	56.861	67.329	23.559	-4.117	-4.4856	0.89283	-2.0604	29.856	-5.2723
83.021	-10.098	55.568	-2.1607	-0.23352	-2.2889	0.70314	-1.5797	-1.8365	0.66022	-1.3176	3042.3	33.795	-5.772	59.492	-50.343	56.876	67.329	23.559	-4.117	-4.4856	0.89283	-2.0604	29.856	-5.2723
83.327	-9.7391	55.22	-2.1582	-0.24119	-2.2981	0.29708	-1.4858	-1.8513	0.66022	-1.3176	3041.8	33.532	-5.5645	59.508	-50.575	56.891	67.329	23.559	-4.117	-4.4856	0.89283	-2.0604	29.856	-5.2723
83.632	-9.3683	54.873	-2.1577	-0.24837	-2.3074	-0.10128	-1.3889	-1.8642	0.66022	-1.3176	3041.3	33.27	-5.3506	59.524	-50.806	56.907	67.329	23.559	-4.117	-4.4856	0.89283	-2.0604	29.856	-5.2723
83.935	-8.9866	54.525	-2.1592	-0.25507	-2.3167	-0.49135	-1.2892	-1.8753	0.66022	-1.3176	3040.8	33.008	-5.1305	59.541	-51.035	56.923	67.329	23.559	-4.117	-4.4856	0.89283	-2.0604	29.856	-5.2723
84.235	-8.5944	54.179	-2.1626	-0.26126	-2.3261	-0.8726	-1.1868	-1.8847	0.66022	-1.3176	3040.3	32.749	-4.9046	59.558	-51.263	56.941	67.329	23.559	-4.117	-4.4856	0.89283	-2.0604	29.856	-5.2723
84.533	-8.1923	53.833	-2.1679	-0.26693	-2.3356	-1.2445	-1.0818	-1.8924	0.66022	-1.3176	3039.8	32.49	-4.6732	59.576	-51.489	56.958	67.329	23.559	-4.117	-4.4856	0.89283	-2.0604	29.856	-5.2723
84.828	-7.7808	53.488	-2.175	-0.27208	-2.345	-1.6067	-0.97438	-1.8985	0.66022	-1.3176	3039.3	32.234	-4.4366	59.595	-51.714	56.977	67.329	23.559	-4.117	-4.4856	0.89283	-2.0604	29.856	-5.2723
85.119	-7.3603	53.145	-2.1839	-0.27667	-2.3546	-1.9588	-0.86463	-1.903	0.66022	-1.3176	3038.8	31.979	-4.195	59.614	-51.936	56.996	67.329	23.559	-4.117	-4.4856	0.89283	-2.0604	29.856	-5.2723
85.407	-6.9314	52.803	-2.1946	-0.28072	-2.3641	-2.299	-0.75269	-1.9056	0.66022	-1.3176	3038.3	31.726	-3.9489	59.634	-52.156	57.015	67.329	23.559	-4.117	-4.4856	0.89283	-2.0604	29.856	-5.2723
85.691	-6.4945	52.463	-2.2069	-0.2842	-2.3736	-2.6222	-0.63858	-1.9056	0.66022	-1.3176	3037.8	31.476	-3.6983	59.655	-52.373	57.035	67.329	23.559	-4.117	-4.4856	0.89283	-2.0604	29.856	-5.2723
85.972	-6.0501	52.125	-2.2208	-0.2871	-2.3831	-2.9342	-0.52281	-1.9048	0.66022	-1.3176	3037.3	31.229	-3.4437	59.676	-52.588	57.056	67.329	23.559	-4.117	-4.4856	0.89283	-2.0604	29.856	-5.2723
86.247	-5.5985	51.79	-2.2362	-0.28942	-2.3927	-3.2348	-0.40556	-1.9034	0.66022	-1.3176	3036.8	30.984	-3.1852	59.698	-52.8	57.077	67.329	23.559	-4.117	-4.4856	0.89283	-2.0604	29.856	-5.2723
86.518	-5.1401	51.458	-2.2531	-0.29116	-2.4022	-3.5238	-0.28704	-1.9012	0.66022	-1.3176	3036.3	30.743	-2.9231	59.72	-53.009	57.099	67.329	23.559	-4.117	-4.4856	0.89283	-2.0604	29.856	-5.2723
86.784	-4.6755	51.129	-2.2714	-0.29229	-2.4117	-3.8011	-0.16744	-1.8983	0.66022	-1.3176	3035.8	30.504	-2.6577	59.743	-53.215	57.121	67.329	23.559	-4.117	-4.4856	0.89283	-2.0604	29.856	-5.2723
87.045	-4.2049	50.803	-2.2911	-0.29283	-2.4211	-4.0667	-0.046963	-1.8948	0.66022	-1.3176	3035.3	30.27	-2.3891	59.766	-53.417	57.144	67.329	23.559	-4.117	-4.4856	0.89283	-2.0604	29.856	-5.2723
87.3	-3.7288	50.482	-2.3121	-0.29276	-2.4306	-4.3205	0.074177	-1.8907	0.66022	-1.3176	3034.8	30.039	-2.1176	59.79	-53.616	57.167	67.329	23.559	-4.117	-4.4856	0.89283	-2.0604	29.856	-5.2723
87.549	-3.2476	50.164	-2.3343	-0.29207	-2.4401	-4.5615	0.20262	-1.8907	0.66022	-1.3176	3034.3	29.812	-1.8435	59.814	-53.81	57.191	67.329	23.559	-4.117	-4.4856	0.89283	-2.0604	29.856	-5.2723
87.792	-2.7619	49.852	-2.3577	-0.29073	-2.4495	-4.7888	0.33187	-1.8901	0.66022	-1.3176	3033.7	29.59	-1.5671	59.839	-54.001	57.215	67.329	23.559	-4.117	-4.4856	0.89283	-2.0604	29.856	-5.2723
88.029	-2.2722	49.545	-2.3822	-0.28875	-2.459	-5.0042	0.46037	-1.8865	0.66022	-1.3176	3033.2	29.372	-1.2886	59.865	-54.187	57.24	67.329	23.559	-4.117	-4.4856	0.89283	-2.0604	29.856	-5.2723
88.259	-1.7786	49.244	-2.4077	-0.28613	-2.4684	-5.2076	0.58785	-1.8798	0.66022	-1.3176	3032.7	29.159	-1.0082	59.891	-54.369	57.265	67.329	23.559	-4.117	-4.4856	0.89283	-2.0604	29.856	-5.2723
88.483	-1.2815	48.949	-2.4342	-0.28288	-2.4778	-5.3989	0.714	-1.87	0.66022	-1.3176	3032.2	28.952	-0.72609	59.917	-54.546	57.291	67.329	23.559	-4.117	-4.4856	0.89283	-2.0604	29.856	-5.2723
88.699	-0.78131	48.661	-2.4617	-0.27899	-2.4871	-5.5781	0.83855	-1.8575	0.66022	-1.3176	3031.7	28.749	-0.44247	59.944	-54.717	57.317	67.329	23.559	-4.117	-4.4856	0.89283	-2.0604	29.856	-5.2723
88.909	-0.27823	48.38	-2.49	-0.27449	-2.4963	-5.7452	0.96123	-1.8422	0.66022	-1.3176	3031.2	28.553	-0.15749	59.971	-54.884	57.343	67.329	23.559	-4.117	-4.4856	0.89283	-2.0604	29.856	-5.2723
89.11	0.22739	48.107	-2.5191	-0.26939	-2.5055	-5.8985	1.0812	-1.8225	0.66022	-1.3176	3030.7	28.363	0.12866	59.999	-55.045	57.37	67.329	23.559	-4.117	-4.4856	0.89283	-2.0604	29.856	-5.2723
89.304	0.73523	47.842	-2.5489	-0.26369	-2.5145	-6.0377	1.1979	-1.7994	0.66022	-1.3176	3030.2	28.179	0.41579	60.027	-55.2	57.398	67.329	23.559	-4.117	-4.4856	0.89283	-2.0604	29.856	-5.2723
89.49	1.245	47.585	-2.5794	-0.25741	-2.5235	-6.1651	1.3118	-1.7751	0.66022	-1.3176	3029.7	28.001	0.70374	60.056	-55.349	57.426	67.329	23.559	-4.117	-4.4856	0.89283	-2.0604	29.856	-5.2723
89.668	1.7563	47.337	-2.6106	-0.25054	-2.5323	-6.2808	1.4343	-1.7643	0.66022	-1.3176	3029.2	27.83	0.99234	60.085	-55.492	57.454	67.329	23.559	-4.117	-4.4856	0.89283	-2.0604	29.856	-5.2723
89.838	2.269	47.099	-2.6422	-0.24308	-2.5411	-6.3883	1.5526	-1.7507	0.66022	-1.3176	3028.7	27.667	1.2814	60.114	-55.629	57.482	67.329	23.559	-4.117	-4.4856	0.89283	-2.0604	29.856	-5.2723
89.999	2.7828	46.871	-2.6744	-0.23503	-2.5498	-6.4878	1.6667	-1.7344	0.66022	-1.3176	3028.2	27.51	1.5709	60.144	-55.758	57.511	67.329	23.559	-4.117	-4.4856	0.89283	-2.0604	29.856	-5.2723
90.152	3.2974	46.654	-2.7071	-0.22642	-2.5585	-6.5792	1.7762	-1.7154	0.66022	-1.3176	3027.7	27.362	1.8605	60.174	-55.881	57.54	67.329	23.559	-4.117	-4.4856	0.89283	-2.0604	29.856	-5.2723
90.296	3.8124	46.447	-2.7402	-0.21727	-2.567	-6.6644	1.8799	-1.6942	0.66022	-1.3176	3027.2	27.221	2.1502	60.204	-55.996	57.569	67.329	23.559	-4.117	-4.4856	0.89283	-2.0604	29.856	-5.2723
90.43	4.3276	46.251	-2.7737	-0.20763	-2.5754	-6.7434	1.9776	-1.671	0.66022	-1.3176	3026.7	27.088	2.4397	60.235	-56.104	57.599	67.329	23.559	-4.117	-4.4856	0.89283	-2.0604	29.856	-5.2723
90.556	4.8425	46.067	-2.8076	-0.1975	-2.5837	-6.8142	2.0705	-1.6454	0.66022	-1.3176	3026.2	26.963	2.7288	60.265	-56.204	57.629	67.329	23.559	-4.117	-4.4856	0.89283	-2.0604	29.856	-5.2723
90.673	5.357	45.895	-2.8419	-0.18693	-2.5918	-6.877	2.1585	-1.6177	0.66022	-1.3176	3025.7	26.847	3.0174	60.296	-56.296	57.658	67.329	23.559	-4.117	-4.4856	0.89283	-2.0604	29.856	-5.2723
90.78	5.8706	45.735	-2.8764	-0.17593	-2.5999	-6.9317	2.2416	-1.5881	0.66022	-1.3176	3025.2	26.739	3.3053	60.327	-56.38	57.688	67.329	23.559	-4.117	-4.4856	0.89283	-2.0604	29.856	-5.2723
90.878	6.383	45.588	-2.9112	-0.16452	-2.6077	-6.9783	2.3196	-1.5566	0.66022	-1.3176	3024.7	26.64	3.5923	60.358	-56.456	57.718	67.329	23.559	-4.117	-4.4856	0.89283	-2.0604	29.856	-5.2723
90.966	6.8938	45.454	-2.9462	-0.15274	-2.6154	-7.0167	2.3926	-1.5236	0.66022	-1.3176	3024.2	26.551	3.8782	60.389	-56.523	57.748	67.329	23.559	-4.117	-4.4856	0.89283	-2.0604	29.856	-5.2723
91.045	7.4026	45.334	-2.9813	-0.14061	-2.623	-7.0476	2.4586	-1.4868	0.66022	-1.3176	3023.7	26.47	4.1629	60.42	-56.582	57.778	67.329	23.559	-4.117	-4.4856	0.89283	-2.0604	29.856	-5.2723
91.114	7.9092	45.227	-3.0166	-0.12816	-2.6303	-7.0705	2.518	-1.4472	0.66022	-1.3176	3023.2	26.399	4.446	60.45	-56.632	57.808	67.329	23.559	-4.117	-4.4856	0.89283	-2.0604	29.856	-5.2723
91.174	8.413	45.133	-3.052	-0.11544	-2.6374	-7.0849	2.5723	-1.407	0.66022	-1.3176	3022.7	26.337	4.7274	60.481	-56.674	57.838	67.329	23.559	-4.117	-4.4856	0.89283	-2.0604	29.856	-5.2723
91.223	8.9137	45.054	-3.0875	-0.10245	-2.6444	-7.0908	2.6213	-1.3664	0.66022	-1.3176	3022.2	26.284	5.0069	60.512	-56.706	57.868	67.329	23.559	-4.117	-4.4856	0.89283	-2.0604	29.856	-5.2723
91.263	9.4109	44.989	-3.1229	-0.089231	-2.6511	-7.0883	2.6651	-1.3254	0.66022	-1.3176	3021.6	26.242	5.2843	60.543	-56.729	57.898	67.329	23.559	-4.117	-4.4856	0.89283	-2.0604	29.856	-5.2723
91.294	9.9043	44.939	-3.1583	-0.075807	-2.6576	-7.0773	2.7037	-1.2844	0.66022	-1.3176	3021.1	26.209	5.5594	60.573	-56.743	57.928	67.329	23.559	-4.117	-4.4856	0.89283	-2.0604	29.856	-5.2723
91.314	10.393	44.903	-3.1937	-0.062202	-2.6639	-7.0579	2.7373	-1.2436	0.66022	-1.3176	3020.6	26.185	5.8319	60.604	-56.748	57.957	67.329	23.559	-4.117	-4.4856	0.89283	-2.0604	29.856	-5.2723
91.325	10.878	44.883	-3.2289	-0.048443	-2.67	-7.0357	2.7646	-1.2027	0.66022	-1.3176	3020.1	26.172	6.1016	60.634	-56.743	57.986	67.329	23.559	-4.117	-4.4856	0.89283	-2.0604	29.856	-5.2723
91.326	11.357	44.877	-3.264	-0.034568	-2.676	-7.0141	2.7848	-1.1619	0.66022	-1.3176	3019.6	26.169	6.3684	60.663	-56.729	58.015	67.329	23.559	-4.117	-4.4856	0.89283	-2.0604	29.856	-5.2723
91.317	11.831	44.886	-3.299	-0.020603	-2.6817	-6.984	2.8005	-1.1221	0.66022	-1.3176	3019.1	26.176	6.632	60.693	-56.706	58.044	67.329	23.559	-4.117	-4.4856	0.89283	-2.0604	29.856	-5.2723
91.298	12.299	44.91	-3.3338	-0.0065709	-2.6872	-6.9455	2.8115	-1.0833	0.66022	-1.3176	3018.6	26.193	6.8922	60.722	-56.673	58.072	67.329	23.559	-4.117	-4.4856	0.89283	-2.0604	29.856	-5.2723
91.27	12.76	44.95	-3.3685	0.0075049	-2.6925	-6.8986	2.8181	-1.0459	0.66022	-1.3176	3018.1	26.22	7.1487	60.751	-56.63	58.1	67.329	23.559	-4.117	-4.4856	0.89283	-2.0604	29.856	-5.2723
91.232	13.215	45.005	-3.4028	0.021602	-2.6976	-6.8436	2.8202	-1.0101	0.66022	-1.3176	3017.6	26.257	7.4014	60.779	-56.578	58.128	67.329	23.559	-4.117	-4.4856	0.89283	-2.0604	29.856	-5.2723
91.185	13.662	45.075	-3.4369	0.035699	-2.7026	-6.7803	2.818	-0.97616	0.66022	-1.3176	3017.1	26.304	7.6501	60.807	-56.517	58.155	67.329	23.559	-4.117	-4.4856	0.89283	-2.0604	29.856	-5.2723
91.128	14.103	45.16	-3.4706	0.049776	-2.7074	-6.709	2.8121	-0.94421	0.66022	-1.3176	3016.6	26.361	7.8945	60.835	-56.445	58.182	67.329	23.559	-4.117	-4.4856	0.89283	-2.0604	29.856	-5.2723
91.062	14.535	45.26	-3.504	0.063811	-2.7121	-6.6308	2.8005	-0.91142	0.66022	-1.3176	3016.1	26.429	8.1344	60.862	-56.365	58.208	67.329	23.559	-4.117	-4.4856	0.89283	-2.0604	29.856	-5.2723
90.986	14.959	45.376	-3.5369	0.077772	-2.7165	-6.5454	2.7833	-0.87861	0.66022	-1.3176	3015.5	26.506	8.3696	60.888	-56.275	58.234	67.329	23.559	-4.117	-4.4856	0.89283	-2.0604	29.856	-5.2723
90.901	15.374	45.506	-3.5694	0.091638	-2.7208	-6.452	2.7624	-0.84834	0.66022	-1.3176	3015.0	26.593	8.5999	60.914	-56.175	58.259	67.329	23.559	-4.117	-4.4856	0.89283	-2.0604	29.856	-5.2723
90.807	15.78	45.652	-3.6014	0.10539	-2.725	-6.3509	2.7381	-0.82077	0.66022	-1.3176	3014.5	26.69	8.8252	60.94	-56.066	58.284	67.329	23.559	-4.117	-4.4856	0.89283	-2.0604	29.856	-5.2723
90.704	16.176	45.812	-3.6329	0.11901	-2.7291	-6.2423	2.7108	-0.79607	0.66022	-1.3176	3014.0	26.797	9.0451	60.965	-55.948	58.308	67.329	23.559	-4.117	-4.4856	0.89283	-2.0604	29.856	-5.2723
90.592	16.563	45.987	-3.6638	0.13249	-2.733	-6.1265	2.6801	-0.77438	0.66022	-1.3176	3013.5	26.913	9.2595	60.989	-55.821	58.332	67.329	23.559	-4.117	-4.4856	0.89283	-2.0604	29.856	-5.2723
90.471	16.94	46.176	-3.6942	0.14581	-2.7368	-6.0039	2.646	-0.75586	0.66022	-1.3176	3013.0	27.039	9.4683	61.012	-55.685	58.355	67.329	23.559	-4.117	-4.4856	0.89283	-2.0604	29.856	-5.2723
90.342	17.306	46.379	-3.7239	0.15895	-2.7405	-5.8745	2.6093	-0.74036	0.66022	-1.3176	3012.5	27.175	9.6713	61.035	-55.539	58.377	67.329	23.559	-4.117	-4.4856	0.89283	-2.0604	29.856	-5.2723
90.204	17.661	46.596	-3.7529	0.1719	-2.7442	-5.7387	2.5699	-0.72796	0.66022	-1.3176	3012.0	27.319	9.8682	61.057	-55.385	58.399	67.329	23.559	-4.117	-4.4856	0.89283	-2.0604	29.856	-5.2723
90.057	18.006	46.828	-3.7812	0.18464	-2.7478	-5.6021	2.5263	-0.71823	0.66022	-1.3176	3011.5	27.473	10.059	61.079	-55.223	58.42	67.329	23.559	-4.117	-4.4856	0.89283	-2.0604	29.856	-5.2723
89.903	18.339	47.072	-3.8089	0.19715	-2.7514	-5.4705	2.4775	-0.71046	0.66022	-1.3176	3010.9	27.636	10.243	61.1	-55.052	58.44	67.329	23.559	-4.117	-4.4856	0.89283	-2.0604	29.856	-5.2723
89.74	18.66	47.33	-3.8359	0.20941	-2.7549	-5.3327	2.4261	-0.70622	0.66022	-1.3176	3010.4	27.808	10.421	61.12	-54.873	58.459	67.329	23.559	-4.117	-4.4856	0.89283	-2.0604	29.856	-5.2723
89.569	18.969	47.6	-3.8622	0.22141	-2.7585	-5.1891	2.372	-0.70558	0.66022	-1.3176	3009.9	27.988	10.593	61.139	-54.685	58.478	67.329	23.559	-4.117	-4.4856	0.89283	-2.0604	29.856	-5.2723
89.39	19.267	47.883	-3.888	0.23316	-2.762	-5.1059	2.3298	-0.71054	0.66022	-1.3176	3009.4	28.176	10.758	61.157	-54.49	58.496	67.329	23.559	-4.117	-4.4856	0.89283	-2.0604	29.856	-5.2723
89.204	19.551	48.179	-3.9133	0.24471	-2.7656	-5.0275	2.2876	-0.717	0.66022	-1.3176	3008.9	28.373	10.915	61.175	-54.287	58.514	67.329	23.559	-4.117	-4.4856	0.89283	-2.0604	29.856	-5.2723
89.01	19.823	48.486	-3.9383	0.25602	-2.7691	-4.955	2.2373	-0.70898	0.66022	-1.3176	3008.4	28.578	11.066	61.192	-54.077	58.53	67.329	23.559	-4.117	-4.4856	0.89283	-2.0604	29.856	-5.2723
88.809	20.081	48.804	-3.9629	0.26708	-2.7727	-4.8853	2.1879	-0.70334	0.66022	-1.3176	3007.9	28.791	11.209	61.208	-53.86	58.546	67.329	23.559	-4.117	-4.4856	0.89283	-2.0604	29.856	-5.2723
88.601	20.326	49.134	-3.9871	0.2779	-2.7762	-4.8189	2.1394	-0.69958	0.66022	-1.3176	3007.4	29.011	11.344	61.223	-53.635	58.561	67.329	23.559	-4.117	-4.4856	0.89283	-2.0604	29.856	-5.2723
88.386	20.557	49.475	-4.011	0.28848	-2.7797	-4.7562	2.092	-0.6968	0.66022	-1.3176	3006.9	29.238	11.472	61.237	-53.404	58.575	67.329	23.559	-4.117	-4.4856	0.89283	-2.0604	29.856	-5.2723
88.164	20.773	49.826	-4.0347	0.29882	-2.7831	-4.698	2.0457	-0.69588	0.66022	-1.3176	3006.3	29.473	11.592	61.25	-53.167	58.588	67.329	23.559	-4.117	-4.4856	0.89283	-2.0604	29.856	-5.2723
87.935	20.975	50.188	-4.058	0.30894	-2.7866	-4.6446	2.0007	-0.69671	0.66022	-1.3176	3005.8	29.715	11.704	61.263	-52.923	58.6	67.329	23.559	-4.117	-4.4856	0.89283	-2.0604	29.856	-5.2723
87.7	21.162	50.559	-4.0811	0.31883	-2.7901	-4.5966	1.9572	-0.69915	0.66022	-1.3176	3005.3	29.964	11.807	61.274	-52.673	58.612	67.329	23.559	-4.117	-4.4856	0.89283	-2.0604	29.856	-5.2723
87.459	21.333	50.94	-4.1039	0.32846	-2.7935	-4.5	1.8913	-0.66085	0.66022	-1.3176	3004.8	30.219	11.902	61.285	-52.418	58.622	67.329	23.559	-4.117	-4.4856	0.89283	-2.0604	29.856	-5.2723
87.212	21.489	51.329	-4.1261	0.33774	-2.7967	-4.3949	1.8211	-0.6148	0.66022	-1.3176	3004.3	30.479	11.988	61.294	-52.157	58.632	67.329	23.559	-4.117	-4.4856	0.89283	-2.0604	29.856	-5.2723
86.959	21.628	51.727	-4.1478	0.34667	-2.7997	-4.2938	1.7496	-0.56303	0.66022	-1.3176	3003.8	30.746	12.066	61.302	-51.892	58.64	67.329	23.559	-4.117	-4.4856	0.89283	-2.0604	29.856	-5.2723
86.701	21.751	52.132	-4.1691	0.35524	-2.8023	-4.1934	1.678	-0.50997	0.66022	-1.3176	3003.3	31.018	12.134	61.31	-51.622	58.647	67.329	23.559	-4.117	-4.4856	0.89283	-2.0604	29.856	-5.2723
86.437	21.858	52.543	-4.1898	0.36345	-2.8048	-4.0944	1.6064	-0.45609	0.66022	-1.3176	3002.7	31.294	12.193	61.316	-51.348	58.654	67.329	23.559	-4.117	-4.4856	0.89283	-2.0604	29.856	-5.2723
86.169	21.947	52.961	-4.21	0.3713	-2.8069	-3.9985	1.5351	-0.4012	0.66022	-1.3176	3002.2	31.576	12.243	61.321	-51.07	58.659	67.329	23.559	-4.117	-4.4856	0.89283	-2.0604	29.856	-5.2723
85.897	22.019	53.385	-4.2298	0.3788	-2.8088	-3.9047	1.4641	-0.34609	0.66022	-1.3176	3001.7	31.861	12.283	61.325	-50.789	58.663	67.329	23.559	-4.117	-4.4856	0.89283	-2.0604	29.856	-5.2723
85.62	22.074	53.814	-4.2491	0.38594	-2.8104	-3.8132	1.3937	-0.29087	0.66022	-1.3176	3001.2	32.15	12.313	61.327	-50.505	58.666	67.329	23.559	-4.117	-4.4856	0.89283	-2.0604	29.856	-5.2723
85.339	22.111	54.248	-4.2679	0.39274	-2.8117	-3.7241	1.3239	-0.23563	0.66022	-1.3176	3000.7	32.443	12.334	61.329	-50.218	58.668	67.329	23.559	-4.117	-4.4856	0.89283	-2.0604	29.856	-5.2723
85.055	22.13	54.685	-4.2863	0.39918	-2.8127	-3.6376	1.2548	-0.18049	0.66022	-1.3176	3000.2	32.739	12.345	61.329	-49.93	58.669	67.329	23.559	-4.117	-4.4856	0.89283	-2.0604	29.856	-5.2723
84.767	22.13	55.126	-4.3043	0.40528	-2.8135	-3.5538	1.1867	-0.12561	0.66022	-1.3176	2999.7	33.037	12.345	61.328	-49.639	58.668	67.329	23.559	-4.117	-4.4856	0.89283	-2.0604	29.856	-5.2723
84.477	22.113	55.571	-4.3218	0.4111	-2.814	-3.4513	1.1446	-0.094535	0.66022	-1.3176	2999.2	33.338	12.336	61.326	-49.347	58.667	67.329	23.559	-4.117	-4.4856	0.89283	-2.0604	29.856	-5.2723
84.184	22.077	56.017	-4.3388	0.41674	-2.8144	-3.3471	1.1136	-0.075205	0.66022	-1.3176	2998.6	33.64	12.316	61.323	-49.054	58.664	67.329	23.559	-4.117	-4.4856	0.89283	-2.0604	29.856	-5.2723
83.889	22.023	56.467	-4.3553	0.42223	-2.8148	-3.2529	1.0806	-0.056022	0.66022	-1.3176	2998.1	33.945	12.286	61.318	-48.759	58.66	67.329	23.559	-4.117	-4.4856	0.89283	-2.0604	29.856	-5.2723
83.592	21.95	56.917	-4.3713	0.42755	-2.815	-3.168	1.046	-0.03714	0.66022	-1.3176	2997.6	34.251	12.246	61.313	-48.464	58.656	67.329	23.559	-4.117	-4.4856	0.89283	-2.0604	29.856	-5.2723
83.293	21.859	57.37	-4.387	0.43269	-2.8151	-3.0837	1.0098	-0.020542	0.66022	-1.3176	2997.1	34.558	12.196	61.307	-48.168	58.65	67.329	23.559	-4.117	-4.4856	0.89283	-2.0604	29.856	-5.2723
82.992	21.75	57.822	-4.4022	0.43764	-2.8152	-2.9958	0.97224	-0.0069648	0.66022	-1.3176	2996.6	34.866	12.135	61.299	-47.873	58.643	67.329	23.559	-4.117	-4.4856	0.89283	-2.0604	29.856	-5.2723
82.691	21.622	58.275	-4.417	0.44245	-2.8152	-2.9659	0.96712	0.033613	0.66022	-1.3176	2996.1	35.174	12.064	61.291	-47.578	58.636	67.329	23.559	-4.117	-4.4856	0.89283	-2.0604	29.856	-5.2723
82.389	21.475	58.727	-4.4319	0.44734	-2.8149	-2.9805	0.98661	0.097307	0.66022	-1.3176	2995.6	35.481	11.983	61.281	-47.284	58.627	67.329	23.559	-4.117	-4.4856	0.89283	-2.0604	29.856	-5.2723
82.086	21.31	59.177	-4.4468	0.45232	-2.8142	-3.001	1.004	0.16876	0.66022	-1.3176	2995.0	35.789	11.892	61.271	-46.992	58.617	67.329	23.559	-4.117	-4.4856	0.89283	-2.0604	29.856	-5.2723
81.783	21.125	59.626	-4.4619	0.45738	-2.8132	-3.0053	1.0198	0.23817	0.66022	-1.3176	2994.5	36.095	11.79	61.259	-46.701	58.606	67.329	23.559	-4.117	-4.4856	0.89283	-2.0604	29.856	-5.2723
81.48	20.921	60.074	-4.4769	0.46251	-2.8118	-2.9897	1.0338	0.30528	0.66022	-1.3176	2994.0	36.401	11.677	61.246	-46.412	58.594	67.329	23.559	-4.117	-4.4856	0.89283	-2.0604	29.856	-5.2723
81.177	20.698	60.518	-4.4918	0.46771	-2.8101	-2.9708	1.046	0.37312	0.66022	-1.3176	2993.5	36.705	11.553	61.232	-46.125	58.581	67.329	23.559	-4.117	-4.4856	0.89283	-2.0604	29.856	-5.2723
80.874	20.456	60.96	-4.5066	0.47297	-2.8081	-2.9479	1.0563	0.4416	0.66022	-1.3176	2993.0	37.008	11.419	61.216	-45.841	58.567	67.329	23.559	-4.117	-4.4856	0.89283	-2.0604	29.856	-5.2723
80.573	20.193	61.399	-4.5212	0.47827	-2.8057	-2.8975	1.0648	0.50694	0.66022	-1.3176	2992.5	37.308	11.274	61.2	-45.559	58.552	67.329	23.559	-4.117	-4.4856	0.89283	-2.0604	29.856	-5.2723
80.273	19.911	61.833	-4.5355	0.48361	-2.803	-2.8077	1.0712	0.5674	0.66022	-1.3176	2992.0	37.607	11.117	61.183	-45.281	58.536	67.329	23.559	-4.117	-4.4856	0.89283	-2.0604	29.856	-5.2723
79.973	19.61	62.264	-4.5493	0.48898	-2.8	-2.7092	1.0752	0.62791	0.66022	-1.3176	2991.5	37.903	10.95	61.164	-45.006	58.519	67.329	23.559	-4.117	-4.4856	0.89283	-2.0604	29.856	-5.2723
79.676	19.289	62.69	-4.5626	0.49436	-2.7967	-2.6017	1.077	0.68832	0.66022	-1.3176	2990.9	38.196	10.773	61.145	-44.735	58.501	67.329	23.559	-4.117	-4.4856	0.89283	-2.0604	29.856	-5.2723
79.38	18.949	63.11	-4.5753	0.49975	-2.7931	-2.4848	1.0765	0.74846	0.66022	-1.3176	2990.4	38.486	10.584	61.124	-44.468	58.481	67.329	23.559	-4.117	-4.4856	0.89283	-2.0604	29.856	-5.2723
79.087	18.59	63.524	-4.5874	0.50512	-2.7893	-2.3582	1.0737	0.80819	0.66022	-1.3176	2989.9	38.772	10.385	61.103	-44.205	58.461	67.329	23.559	-4.117	-4.4856	0.89283	-2.0604	29.856	-5.2723
78.796	18.212	63.933	-4.5988	0.51049	-2.785	-2.1941	1.0729	0.87993	0.66022	-1.3176	2989.4	39.055	10.175	61.08	-43.948	58.44	67.329	23.559	-4.117	-4.4856	0.89283	-2.0604	29.856	-5.2723
78.508	17.815	64.334	-4.6092	0.51585	-2.7805	-1.9638	1.0697	0.9475	0.66022	-1.3176	2988.9	39.333	9.9548	61.057	-43.695	58.418	67.329	23.559	-4.117	-4.4856	0.89283	-2.0604	29.856	-5.2723
78.222	17.399	64.728	-4.6185	0.52118	-2.7756	-1.7205	1.0615	1.0171	0.66022	-1.3176	2988.4	39.607	9.7244	61.032	-43.448	58.395	67.329	23.559	-4.117	-4.4856	0.89283	-2.0604	29.856	-5.2723
77.94	16.966	65.114	-4.6264	0.52646	-2.7703	-1.4644	1.0496	1.0854	0.66022	-1.3176	2987.9	39.876	9.484	61.007	-43.207	58.371	67.329	23.559	-4.117	-4.4856	0.89283	-2.0604	29.856	-5.2723
77.662	16.515	65.491	-4.6332	0.53163	-2.7647	-1.2991	1.0039	1.1368	0.66022	-1.3176	2987.4	40.141	9.2338	60.981	-42.971	58.347	67.329	23.559	-4.117	-4.4856	0.89283	-2.0604	29.856	-5.2723
77.387	16.047	65.86	-4.6395	0.53646	-2.7589	-1.2035	0.93025	1.1751	0.66022	-1.3176	2986.9	40.399	8.9739	60.954	-42.743	58.321	67.329	23.559	-4.117	-4.4856	0.89283	-2.0604	29.856	-5.2723
77.117	15.562	66.22	-4.6452	0.54093	-2.753	-1.0858	0.85527	1.2139	0.66022	-1.3176	2986.3	40.653	8.7045	60.926	-42.521	58.295	67.329	23.559	-4.117	-4.4856	0.89283	-2.0604	29.856	-5.2723
76.851	15.061	66.569	-4.6503	0.54501	-2.7468	-0.94631	0.77879	1.2532	0.66022	-1.3176	2985.8	40.9	8.4258	60.898	-42.306	58.268	67.329	23.559	-4.117	-4.4856	0.89283	-2.0604	29.856	-5.2723
76.59	14.543	66.909	-4.6546	0.54871	-2.7404	-0.78568	0.70071	1.2929	0.66022	-1.3176	2985.3	41.14	8.1381	60.869	-42.099	58.241	67.329	23.559	-4.117	-4.4856	0.89283	-2.0604	29.856	-5.2723
76.334	14.01	67.237	-4.6581	0.55202	-2.7339	-0.60414	0.6204	1.3402	0.66022	-1.3176	2984.8	41.374	7.8416	60.839	-41.9	58.213	67.329	23.559	-4.117	-4.4856	0.89283	-2.0604	29.856	-5.2723
76.084	13.462	67.554	-4.6607	0.55491	-2.727	-0.40098	0.53788	1.3947	0.66022	-1.3176	2984.3	41.601	7.5367	60.809	-41.71	58.185	67.329	23.559	-4.117	-4.4856	0.89283	-2.0604	29.856	-5.2723
[truncated: 16,001 more rows]
