# Supplementary material for: Data-driven flight path monitoring technique using recurrent neural network for the safety management of commercial aircraft
Source: PeerJ Comput Sci. 2025 Mar 17;11:e2753. doi: 10.7717/peerj-cs.2753 (PMC11935752; doi:10.7717/peerj-cs.2753)
Supplement: Supplemental Information 1 [file peerj-cs-11-2753-s001.zip › Data/HY_RNN_33_header.csv]

Ub	Vb	Wb	Pb	Qb	Rb	Pdot	Qdot	Rdot	lat	lon	alt	alp	beta	tas	pitch	eas	eas_In	alp_In	beta_In	P_In	Q_In	R_In	yaw_In	gamma_In
117.97	-0.12531	50.355	-5.9725	0.57149	-2.6019	-0.00015545	-1.1902e-06	-0.00011682	0.66022	-1.3176	3999.4	23.114	-0.055971	75.999	-48.979	71.622	71.621	23.115	-0.056047	-5.9725	0.57149	-2.6019	35.104	-4.8482
117.98	-0.12474	50.354	-5.9725	0.57149	-2.6019	-0.00059091	0.00045336	-0.00037263	0.66022	-1.3176	3998.8	23.114	-0.05572	75.999	-49.027	71.623	71.621	23.115	-0.056047	-5.9725	0.57149	-2.6019	35.104	-4.8482
117.98	-0.12372	50.351	-5.9725	0.57149	-2.6019	-0.0013062	0.0013443	-0.00074868	0.66022	-1.3176	3998.2	23.112	-0.055261	75.999	-49.079	71.623	71.621	23.115	-0.056047	-5.9725	0.57149	-2.6019	35.104	-4.8482
117.98	-0.12216	50.348	-5.9725	0.5715	-2.6019	-0.0022996	0.0026502	-0.0012261	0.66022	-1.3176	3997.6	23.111	-0.054564	75.999	-49.136	71.624	71.621	23.115	-0.056047	-5.9725	0.57149	-2.6019	35.104	-4.8482
117.98	-0.11999	50.343	-5.9725	0.57152	-2.6019	-0.0035678	0.0043479	-0.0017859	0.66022	-1.3176	3996.9	23.108	-0.053597	76.0	-49.196	71.625	71.621	23.115	-0.056047	-5.9725	0.57149	-2.6019	35.104	-4.8482
117.98	-0.11716	50.338	-5.9725	0.57155	-2.6019	-0.005106	0.0064122	-0.0024092	0.66022	-1.3176	3996.3	23.106	-0.052331	76.0	-49.261	71.626	71.621	23.115	-0.056047	-5.9725	0.57149	-2.6019	35.104	-4.8482
117.99	-0.11359	50.332	-5.9726	0.57158	-2.6019	-0.0069079	0.0088164	-0.0030772	0.66022	-1.3176	3995.7	23.103	-0.050737	76.0	-49.33	71.627	71.621	23.115	-0.056047	-5.9725	0.57149	-2.6019	35.104	-4.8482
117.99	-0.10923	50.325	-5.9726	0.57164	-2.6019	-0.008966	0.011532	-0.0037712	0.66022	-1.3176	3995.1	23.099	-0.048788	76.0	-49.402	71.627	71.621	23.115	-0.056047	-5.9725	0.57149	-2.6019	35.104	-4.8482
117.99	-0.10401	50.317	-5.9727	0.5717	-2.6019	-0.011271	0.01453	-0.0044727	0.66022	-1.3176	3994.5	23.095	-0.046456	76.001	-49.479	71.628	71.621	23.115	-0.056047	-5.9725	0.57149	-2.6019	35.104	-4.8482
118.0	-0.097874	50.309	-5.9727	0.57178	-2.602	-0.013813	0.017778	-0.0051637	0.66022	-1.3176	3993.9	23.091	-0.043717	76.001	-49.56	71.629	71.621	23.115	-0.056047	-5.9725	0.57149	-2.6019	35.104	-4.8482
118.0	-0.090778	50.3	-5.9728	0.57188	-2.602	-0.01658	0.021245	-0.0058263	0.66022	-1.3176	3993.3	23.087	-0.040547	76.001	-49.644	71.631	71.621	23.115	-0.056047	-5.9725	0.57149	-2.6019	35.104	-4.8482
118.01	-0.082668	50.29	-5.9729	0.57199	-2.602	-0.01956	0.024897	-0.0064433	0.66022	-1.3176	3992.7	23.082	-0.036924	76.002	-49.732	71.632	71.621	23.115	-0.056047	-5.9725	0.57149	-2.6019	35.104	-4.8482
118.01	-0.073496	50.28	-5.973	0.57213	-2.6021	-0.022739	0.028699	-0.006998	0.66022	-1.3176	3992.1	23.077	-0.032828	76.002	-49.824	71.633	71.621	23.115	-0.056047	-5.9725	0.57149	-2.6019	35.104	-4.8482
118.02	-0.063221	50.27	-5.9731	0.57228	-2.6021	-0.026101	0.032617	-0.0074741	0.66022	-1.3176	3991.4	23.072	-0.028238	76.003	-49.919	71.634	71.621	23.115	-0.056047	-5.9725	0.57149	-2.6019	35.104	-4.8482
118.02	-0.051803	50.259	-5.9733	0.57245	-2.6021	-0.029631	0.036615	-0.0078561	0.66022	-1.3176	3990.8	23.066	-0.023138	76.004	-50.018	71.635	71.621	23.115	-0.056047	-5.9725	0.57149	-2.6019	35.104	-4.8482
118.03	-0.039207	50.248	-5.9734	0.57265	-2.6022	-0.033312	0.040656	-0.0081293	0.66022	-1.3176	3990.2	23.061	-0.017512	76.004	-50.121	71.637	71.621	23.115	-0.056047	-5.9725	0.57149	-2.6019	35.104	-4.8482
118.04	-0.025402	50.237	-5.9736	0.57286	-2.6022	-0.037128	0.044703	-0.0082794	0.66022	-1.3176	3989.6	23.055	-0.011346	76.005	-50.226	71.638	71.621	23.115	-0.056047	-5.9725	0.57149	-2.6019	35.104	-4.8482
118.04	-0.01036	50.225	-5.9738	0.57309	-2.6023	-0.041058	0.04872	-0.0082935	0.66022	-1.3176	3989.0	23.049	-0.004627	76.006	-50.336	71.64	71.621	23.115	-0.056047	-5.9725	0.57149	-2.6019	35.104	-4.8482
118.05	0.0059428	50.214	-5.974	0.57335	-2.6023	-0.044986	0.052629	-0.0081672	0.66022	-1.3176	3988.4	23.043	0.0026542	76.007	-50.448	71.641	71.621	23.115	-0.056047	-5.9725	0.57149	-2.6019	35.104	-4.8482
118.06	0.023524	50.202	-5.9742	0.57362	-2.6023	-0.048798	0.05635	-0.0078989	0.66022	-1.3176	3987.8	23.037	0.010507	76.008	-50.564	71.643	71.621	23.115	-0.056047	-5.9725	0.57149	-2.6019	35.104	-4.8482
118.06	0.042401	50.191	-5.9745	0.57391	-2.6024	-0.052653	0.05992	-0.007465	0.66022	-1.3176	3987.1	23.031	0.018937	76.009	-50.682	71.645	71.621	23.115	-0.056047	-5.9725	0.57149	-2.6019	35.104	-4.8482
118.07	0.062582	50.18	-5.9748	0.57422	-2.6024	-0.05653	0.063301	-0.0068564	0.66022	-1.3176	3986.5	23.026	0.02795	76.01	-50.804	71.646	71.621	23.115	-0.056047	-5.9725	0.57149	-2.6019	35.104	-4.8482
118.08	0.084076	50.169	-5.9751	0.57454	-2.6024	-0.06041	0.066458	-0.006065	0.66022	-1.3176	3985.9	23.02	0.037548	76.012	-50.929	71.648	71.621	23.115	-0.056047	-5.9725	0.57149	-2.6019	35.104	-4.8482
118.08	0.10688	50.158	-5.9754	0.57488	-2.6025	-0.064272	0.069354	-0.0050838	0.66022	-1.3176	3985.3	23.014	0.047734	76.013	-51.056	71.65	71.621	23.115	-0.056047	-5.9725	0.57149	-2.6019	35.104	-4.8482
118.09	0.13101	50.148	-5.9757	0.57524	-2.6025	-0.068096	0.071956	-0.0039071	0.66022	-1.3176	3984.7	23.009	0.058505	76.014	-51.186	71.652	71.621	23.115	-0.056047	-5.9725	0.57149	-2.6019	35.104	-4.8482
118.1	0.15643	50.138	-5.9761	0.5756	-2.6025	-0.071862	0.074227	-0.0025299	0.66022	-1.3176	3984.1	23.004	0.069859	76.016	-51.319	71.654	71.621	23.115	-0.056047	-5.9725	0.57149	-2.6019	35.104	-4.8482
118.1	0.18316	50.129	-5.9764	0.57598	-2.6025	-0.075551	0.076137	-0.00094896	0.66022	-1.3176	3983.4	22.999	0.081792	76.017	-51.455	71.656	71.621	23.115	-0.056047	-5.9725	0.57149	-2.6019	35.104	-4.8482
118.11	0.21116	50.12	-5.9768	0.57636	-2.6025	-0.079143	0.077652	0.0008382	0.66022	-1.3176	3982.8	22.994	0.094297	76.019	-51.592	71.658	71.621	23.115	-0.056047	-5.9725	0.57149	-2.6019	35.104	-4.8482
118.12	0.24043	50.112	-5.9772	0.57675	-2.6025	-0.082619	0.078742	0.0028327	0.66022	-1.3176	3982.2	22.99	0.10736	76.021	-51.733	71.661	71.621	23.115	-0.056047	-5.9725	0.57149	-2.6019	35.104	-4.8482
118.12	0.27094	50.105	-5.9776	0.57715	-2.6025	-0.08596	0.079377	0.0050343	0.66022	-1.3176	3981.6	22.985	0.12099	76.022	-51.875	71.663	71.621	23.115	-0.056047	-5.9725	0.57149	-2.6019	35.104	-4.8482
118.13	0.30266	50.098	-5.9781	0.57755	-2.6025	-0.089148	0.079529	0.0074419	0.66022	-1.3176	3981.0	22.982	0.13515	76.024	-52.02	71.665	71.621	23.115	-0.056047	-5.9725	0.57149	-2.6019	35.104	-4.8482
118.13	0.33557	50.093	-5.9785	0.57794	-2.6024	-0.092165	0.079172	0.010053	0.66022	-1.3176	3980.3	22.979	0.14984	76.026	-52.166	71.668	71.621	23.115	-0.056047	-5.9725	0.57149	-2.6019	35.104	-4.8482
118.14	0.36962	50.088	-5.979	0.57834	-2.6024	-0.094995	0.07828	0.012863	0.66022	-1.3176	3979.7	22.976	0.16504	76.028	-52.315	71.67	71.621	23.115	-0.056047	-5.9725	0.57149	-2.6019	35.104	-4.8482
118.15	0.40479	50.085	-5.9795	0.57873	-2.6023	-0.09762	0.076831	0.015869	0.66022	-1.3176	3979.1	22.973	0.18074	76.03	-52.465	71.673	71.621	23.115	-0.056047	-5.9725	0.57149	-2.6019	35.104	-4.8482
118.15	0.44102	50.082	-5.98	0.57911	-2.6022	-0.10003	0.074803	0.019063	0.66022	-1.3176	3978.5	22.972	0.19691	76.032	-52.617	71.675	71.621	23.115	-0.056047	-5.9725	0.57149	-2.6019	35.104	-4.8482
118.15	0.47828	50.081	-5.9805	0.57947	-2.6021	-0.1022	0.072177	0.022438	0.66022	-1.3176	3977.9	22.97	0.21354	76.034	-52.771	71.678	71.621	23.115	-0.056047	-5.9725	0.57149	-2.6019	35.104	-4.8482
118.16	0.51651	50.081	-5.981	0.57983	-2.602	-0.10412	0.068936	0.025986	0.66022	-1.3176	3977.2	22.969	0.2306	76.036	-52.926	71.681	71.621	23.115	-0.056047	-5.9725	0.57149	-2.6019	35.104	-4.8482
118.16	0.55566	50.082	-5.9815	0.58016	-2.6018	-0.10578	0.065063	0.029698	0.66022	-1.3176	3976.6	22.969	0.24807	76.038	-53.083	71.683	71.621	23.115	-0.056047	-5.9725	0.57149	-2.6019	35.104	-4.8482
118.16	0.59568	50.084	-5.982	0.58048	-2.6017	-0.10717	0.060547	0.033562	0.66022	-1.3176	3976.0	22.97	0.26593	76.041	-53.241	71.686	71.621	23.115	-0.056047	-5.9725	0.57149	-2.6019	35.104	-4.8482
118.17	0.63651	50.087	-5.9826	0.58077	-2.6015	-0.10828	0.055375	0.037568	0.66022	-1.3176	3975.4	22.971	0.28415	76.043	-53.4	71.689	71.621	23.115	-0.056047	-5.9725	0.57149	-2.6019	35.104	-4.8482
118.17	0.6781	50.092	-5.9831	0.58103	-2.6013	-0.10909	0.04954	0.041703	0.66022	-1.3176	3974.7	22.972	0.30271	76.045	-53.56	71.692	71.621	23.115	-0.056047	-5.9725	0.57149	-2.6019	35.104	-4.8482
118.17	0.72036	50.098	-5.9837	0.58126	-2.6011	-0.1096	0.043035	0.045953	0.66022	-1.3176	3974.1	22.975	0.32157	76.047	-53.721	71.695	71.621	23.115	-0.056047	-5.9725	0.57149	-2.6019	35.104	-4.8482
118.17	0.76325	50.106	-5.9842	0.58146	-2.6008	-0.10981	0.035855	0.050304	0.66022	-1.3176	3973.5	22.978	0.3407	76.05	-53.883	71.697	71.621	23.115	-0.056047	-5.9725	0.57149	-2.6019	35.104	-4.8482
118.17	0.8067	50.115	-5.9848	0.58162	-2.6006	-0.1097	0.027999	0.05474	0.66022	-1.3176	3972.9	22.981	0.36008	76.052	-54.046	71.7	71.621	23.115	-0.056047	-5.9725	0.57149	-2.6019	35.104	-4.8482
118.17	0.85063	50.125	-5.9853	0.58174	-2.6003	-0.10927	0.019468	0.059247	0.66022	-1.3176	3972.2	22.986	0.37968	76.055	-54.209	71.703	71.621	23.115	-0.056047	-5.9725	0.57149	-2.6019	35.104	-4.8482
118.17	0.89498	50.137	-5.9859	0.58181	-2.6	-0.10851	0.010266	0.063807	0.66022	-1.3176	3971.6	22.991	0.39946	76.057	-54.373	71.706	71.621	23.115	-0.056047	-5.9725	0.57149	-2.6019	35.104	-4.8482
118.17	0.93967	50.151	-5.9864	0.58184	-2.5997	-0.10743	0.00039631	0.068403	0.66022	-1.3176	3971.0	22.996	0.4194	76.059	-54.537	71.709	71.621	23.115	-0.056047	-5.9725	0.57149	-2.6019	35.104	-4.8482
118.17	0.98462	50.166	-5.9869	0.58181	-2.5993	-0.10603	-0.010131	0.073018	0.66022	-1.3176	3970.4	23.003	0.43945	76.062	-54.702	71.712	71.621	23.115	-0.056047	-5.9725	0.57149	-2.6019	35.104	-4.8482
118.16	1.0298	50.182	-5.9875	0.58174	-2.5989	-0.1043	-0.021307	0.077632	0.66022	-1.3176	3969.7	23.01	0.45959	76.064	-54.866	71.715	71.621	23.115	-0.056047	-5.9725	0.57149	-2.6019	35.104	-4.8482
118.16	1.0751	50.2	-5.988	0.5816	-2.5985	-0.10224	-0.033118	0.082229	0.66022	-1.3176	3969.1	23.018	0.47978	76.067	-55.031	71.718	71.621	23.115	-0.056047	-5.9725	0.57149	-2.6019	35.104	-4.8482
118.16	1.1204	50.219	-5.9885	0.5814	-2.5981	-0.09986	-0.045549	0.086788	0.66022	-1.3176	3968.5	23.027	0.49999	76.069	-55.195	71.721	71.621	23.115	-0.056047	-5.9725	0.57149	-2.6019	35.104	-4.8482
118.15	1.1657	50.24	-5.989	0.58114	-2.5977	-0.097161	-0.058583	0.09129	0.66022	-1.3176	3967.8	23.036	0.52018	76.071	-55.359	71.724	71.621	23.115	-0.056047	-5.9725	0.57149	-2.6019	35.104	-4.8482
118.14	1.2108	50.262	-5.9895	0.58082	-2.5972	-0.09415	-0.072199	0.095717	0.66022	-1.3176	3967.2	23.046	0.54032	76.074	-55.522	71.727	71.621	23.115	-0.056047	-5.9725	0.57149	-2.6019	35.104	-4.8482
118.14	1.2558	50.286	-5.9899	0.58042	-2.5967	-0.090831	-0.086375	0.10005	0.66022	-1.3176	3966.6	23.057	0.56038	76.076	-55.685	71.73	71.621	23.115	-0.056047	-5.9725	0.57149	-2.6019	35.104	-4.8482
118.13	1.3005	50.311	-5.9904	0.57995	-2.5962	-0.087212	-0.10109	0.10426	0.66022	-1.3176	3966.0	23.069	0.58032	76.079	-55.847	71.733	71.621	23.115	-0.056047	-5.9725	0.57149	-2.6019	35.104	-4.8482
118.12	1.3449	50.337	-5.9908	0.57941	-2.5957	-0.083302	-0.11631	0.10835	0.66022	-1.3176	3965.3	23.081	0.60011	76.081	-56.008	71.736	71.621	23.115	-0.056047	-5.9725	0.57149	-2.6019	35.104	-4.8482
118.12	1.3889	50.365	-5.9912	0.57879	-2.5951	-0.079111	-0.13201	0.11228	0.66022	-1.3176	3964.7	23.094	0.61972	76.083	-56.168	71.738	71.621	23.115	-0.056047	-5.9725	0.57149	-2.6019	35.104	-4.8482
118.11	1.4324	50.394	-5.9916	0.57809	-2.5945	-0.074649	-0.14817	0.11603	0.66022	-1.3176	3964.1	23.107	0.6391	76.086	-56.327	71.741	71.621	23.115	-0.056047	-5.9725	0.57149	-2.6019	35.104	-4.8482
118.1	1.4753	50.425	-5.9919	0.57731	-2.5939	-0.069928	-0.16474	0.1196	0.66022	-1.3176	3963.4	23.121	0.65824	76.088	-56.484	71.744	71.621	23.115	-0.056047	-5.9725	0.57149	-2.6019	35.104	-4.8482
118.09	1.5176	50.456	-5.9923	0.57644	-2.5933	-0.064961	-0.18169	0.12296	0.66022	-1.3176	3962.8	23.136	0.6771	76.09	-56.64	71.747	71.621	23.115	-0.056047	-5.9725	0.57149	-2.6019	35.104	-4.8482
118.08	1.5592	50.489	-5.9926	0.57549	-2.5927	-0.059761	-0.19899	0.12609	0.66022	-1.3176	3962.2	23.151	0.69564	76.092	-56.793	71.749	71.621	23.115	-0.056047	-5.9725	0.57149	-2.6019	35.104	-4.8482
118.07	1.6001	50.523	-5.9929	0.57445	-2.5921	-0.054345	-0.21661	0.12897	0.66022	-1.3176	3961.5	23.167	0.71384	76.094	-56.945	71.752	71.621	23.115	-0.056047	-5.9725	0.57149	-2.6019	35.104	-4.8482
118.05	1.6401	50.558	-5.9931	0.57332	-2.5914	-0.048726	-0.23449	0.13159	0.66022	-1.3176	3960.9	23.184	0.73166	76.096	-57.094	71.755	71.621	23.115	-0.056047	-5.9725	0.57149	-2.6019	35.104	-4.8482
118.04	1.6792	50.595	-5.9934	0.5721	-2.5908	-0.042921	-0.25261	0.13394	0.66022	-1.3176	3960.3	23.201	0.74908	76.098	-57.241	71.757	71.621	23.115	-0.056047	-5.9725	0.57149	-2.6019	35.104	-4.8482
118.03	1.7173	50.632	-5.9936	0.5708	-2.5901	-0.036947	-0.27091	0.13599	0.66022	-1.3176	3959.6	23.218	0.76608	76.1	-57.386	71.76	71.621	23.115	-0.056047	-5.9725	0.57149	-2.6019	35.104	-4.8482
118.02	1.7544	50.67	-5.9937	0.56939	-2.5894	-0.030823	-0.28936	0.13774	0.66022	-1.3176	3959.0	23.236	0.78261	76.102	-57.527	71.762	71.621	23.115	-0.056047	-5.9725	0.57149	-2.6019	35.104	-4.8482
118.0	1.7904	50.709	-5.9939	0.5679	-2.5887	-0.024566	-0.30792	0.13917	0.66022	-1.3176	3958.4	23.255	0.79867	76.104	-57.665	71.765	71.621	23.115	-0.056047	-5.9725	0.57149	-2.6019	35.104	-4.8482
117.99	1.8253	50.749	-5.994	0.56632	-2.588	-0.018195	-0.32653	0.14026	0.66022	-1.3176	3957.7	23.274	0.81422	76.106	-57.8	71.767	71.621	23.115	-0.056047	-5.9725	0.57149	-2.6019	35.104	-4.8482
117.97	1.8591	50.789	-5.9941	0.56464	-2.5873	-0.011731	-0.34515	0.141	0.66022	-1.3176	3957.1	23.293	0.82925	76.107	-57.932	71.769	71.621	23.115	-0.056047	-5.9725	0.57149	-2.6019	35.104	-4.8482
117.96	1.8915	50.83	-5.9941	0.56286	-2.5866	-0.0051923	-0.36375	0.14139	0.66022	-1.3176	3956.5	23.312	0.84372	76.109	-58.059	71.771	71.621	23.115	-0.056047	-5.9725	0.57149	-2.6019	35.104	-4.8482
117.94	1.9227	50.872	-5.9941	0.561	-2.5859	0.0014002	-0.38226	0.14141	0.66022	-1.3176	3955.8	23.332	0.85762	76.11	-58.182	71.774	71.621	23.115	-0.056047	-5.9725	0.57149	-2.6019	35.104	-4.8482
117.92	1.9526	50.914	-5.9941	0.55905	-2.5852	0.011318	-0.39742	0.14108	0.66022	-1.3176	3955.2	23.352	0.87094	76.112	-58.3	71.776	71.621	23.115	-0.056047	-5.9725	0.57149	-2.6019	35.104	-4.8482
117.91	1.9812	50.957	-5.994	0.55703	-2.5845	0.021796	-0.41199	0.14044	0.66022	-1.3176	3954.6	23.373	0.88365	76.113	-58.414	71.778	71.621	23.115	-0.056047	-5.9725	0.57149	-2.6019	35.104	-4.8482
117.89	2.0083	51.0	-5.9939	0.55493	-2.5838	0.032307	-0.42644	0.13949	0.66022	-1.3176	3953.9	23.394	0.89575	76.114	-58.522	71.78	71.621	23.115	-0.056047	-5.9725	0.57149	-2.6019	35.104	-4.8482
117.87	2.0341	51.044	-5.9937	0.55276	-2.5831	0.042825	-0.44073	0.13823	0.66022	-1.3176	3953.3	23.414	0.90721	76.116	-58.626	71.781	71.621	23.115	-0.056047	-5.9725	0.57149	-2.6019	35.104	-4.8482
117.86	2.0583	51.088	-5.9934	0.55052	-2.5824	0.053323	-0.45483	0.13664	0.66022	-1.3176	3952.7	23.435	0.91803	76.117	-58.723	71.783	71.621	23.115	-0.056047	-5.9725	0.57149	-2.6019	35.104	-4.8482
117.84	2.0812	51.132	-5.9931	0.54821	-2.5817	0.063774	-0.46871	0.13473	0.66022	-1.3176	3952.0	23.457	0.9282	76.118	-58.814	71.785	71.621	23.115	-0.056047	-5.9725	0.57149	-2.6019	35.104	-4.8482
117.82	2.1025	51.177	-5.9928	0.54584	-2.5811	0.074151	-0.48232	0.13249	0.66022	-1.3176	3951.4	23.478	0.9377	76.119	-58.899	71.787	71.621	23.115	-0.056047	-5.9725	0.57149	-2.6019	35.104	-4.8482
117.8	2.1223	51.221	-5.9924	0.54339	-2.5804	0.084425	-0.49565	0.12992	0.66022	-1.3176	3950.7	23.499	0.94653	76.12	-58.977	71.788	71.621	23.115	-0.056047	-5.9725	0.57149	-2.6019	35.104	-4.8482
117.79	2.1406	51.265	-5.9919	0.54088	-2.5798	0.09457	-0.50865	0.12701	0.66022	-1.3176	3950.1	23.521	0.95469	76.121	-59.048	71.79	71.621	23.115	-0.056047	-5.9725	0.57149	-2.6019	35.104	-4.8482
117.77	2.1574	51.31	-5.9915	0.5383	-2.5791	0.10456	-0.52129	0.12376	0.66022	-1.3176	3949.5	23.542	0.96216	76.122	-59.112	71.791	71.621	23.115	-0.056047	-5.9725	0.57149	-2.6019	35.104	-4.8482
117.75	2.1726	51.354	-5.9909	0.53567	-2.5785	0.11435	-0.53355	0.12018	0.66022	-1.3176	3948.8	23.563	0.96894	76.122	-59.169	71.793	71.621	23.115	-0.056047	-5.9725	0.57149	-2.6019	35.104	-4.8482
117.73	2.1863	51.398	-5.9903	0.53297	-2.5779	0.12394	-0.54539	0.11626	0.66022	-1.3176	3948.2	23.585	0.97503	76.123	-59.218	71.794	71.621	23.115	-0.056047	-5.9725	0.57149	-2.6019	35.104	-4.8482
117.71	2.1984	51.442	-5.9897	0.53021	-2.5774	0.13328	-0.55678	0.112	0.66022	-1.3176	3947.6	23.606	0.98042	76.124	-59.259	71.795	71.621	23.115	-0.056047	-5.9725	0.57149	-2.6019	35.104	-4.8482
117.7	2.209	51.485	-5.989	0.5274	-2.5768	0.14235	-0.56769	0.1074	0.66022	-1.3176	3946.9	23.627	0.98513	76.124	-59.291	71.796	71.621	23.115	-0.056047	-5.9725	0.57149	-2.6019	35.104	-4.8482
117.68	2.218	51.528	-5.9882	0.52454	-2.5763	0.15112	-0.5781	0.10247	0.66022	-1.3176	3946.3	23.648	0.98914	76.125	-59.315	71.797	71.621	23.115	-0.056047	-5.9725	0.57149	-2.6019	35.104	-4.8482
117.66	2.2255	51.571	-5.9875	0.52162	-2.5758	0.15956	-0.58797	0.097205	0.66022	-1.3176	3945.6	23.668	0.99247	76.125	-59.331	71.798	71.621	23.115	-0.056047	-5.9725	0.57149	-2.6019	35.104	-4.8482
117.64	2.2314	51.613	-5.9866	0.51866	-2.5753	0.16765	-0.59729	0.091613	0.66022	-1.3176	3945.0	23.689	0.99512	76.125	-59.339	71.799	71.621	23.115	-0.056047	-5.9725	0.57149	-2.6019	35.104	-4.8482
117.62	2.2358	51.654	-5.9858	0.51565	-2.5749	0.17535	-0.60602	0.085697	0.66022	-1.3176	3944.4	23.709	0.99708	76.125	-59.337	71.8	71.621	23.115	-0.056047	-5.9725	0.57149	-2.6019	35.104	-4.8482
117.61	2.2387	51.695	-5.9849	0.5126	-2.5745	0.18266	-0.61414	0.079461	0.66022	-1.3176	3943.7	23.728	0.99838	76.126	-59.328	71.801	71.621	23.115	-0.056047	-5.9725	0.57149	-2.6019	35.104	-4.8482
117.59	2.2402	51.734	-5.984	0.50951	-2.5741	0.18953	-0.62163	0.072911	0.66022	-1.3176	3943.1	23.748	0.99902	76.126	-59.309	71.802	71.621	23.115	-0.056047	-5.9725	0.57149	-2.6019	35.104	-4.8482
117.57	2.2401	51.773	-5.983	0.50638	-2.5737	0.19594	-0.62847	0.066053	0.66022	-1.3176	3942.5	23.767	0.999	76.126	-59.282	71.802	71.621	23.115	-0.056047	-5.9725	0.57149	-2.6019	35.104	-4.8482
117.55	2.2387	51.812	-5.982	0.50323	-2.5734	0.20187	-0.63464	0.058893	0.66022	-1.3176	3941.8	23.785	0.99834	76.126	-59.247	71.803	71.621	23.115	-0.056047	-5.9725	0.57149	-2.6019	35.104	-4.8482
117.54	2.2358	51.849	-5.981	0.50004	-2.5731	0.20731	-0.64011	0.051439	0.66022	-1.3176	3941.2	23.804	0.99706	76.125	-59.204	71.804	71.621	23.115	-0.056047	-5.9725	0.57149	-2.6019	35.104	-4.8482
117.52	2.2315	51.885	-5.9799	0.49683	-2.5729	0.21222	-0.64487	0.043699	0.66022	-1.3176	3940.5	23.821	0.99516	76.125	-59.153	71.804	71.621	23.115	-0.056047	-5.9725	0.57149	-2.6019	35.104	-4.8482
117.5	2.2259	51.92	-5.9789	0.49359	-2.5727	0.21658	-0.64891	0.035682	0.66022	-1.3176	3939.9	23.838	0.99265	76.125	-59.094	71.804	71.621	23.115	-0.056047	-5.9725	0.57149	-2.6019	35.104	-4.8482
117.49	2.2189	51.954	-5.9778	0.49034	-2.5725	0.22038	-0.65221	0.027397	0.66022	-1.3176	3939.3	23.855	0.98956	76.124	-59.027	71.805	71.621	23.115	-0.056047	-5.9725	0.57149	-2.6019	35.104	-4.8482
117.47	2.2107	51.986	-5.9767	0.48707	-2.5724	0.2236	-0.65475	0.018853	0.66022	-1.3176	3938.6	23.871	0.9859	76.124	-58.953	71.805	71.621	23.115	-0.056047	-5.9725	0.57149	-2.6019	35.104	-4.8482
117.46	2.2013	52.018	-5.9755	0.48379	-2.5724	0.22622	-0.65652	0.010061	0.66022	-1.3176	3938.0	23.887	0.98169	76.124	-58.873	71.805	71.621	23.115	-0.056047	-5.9725	0.57149	-2.6019	35.104	-4.8482
117.45	2.1906	52.048	-5.9744	0.48051	-2.5723	0.22823	-0.65752	0.0010324	0.66022	-1.3176	3937.4	23.901	0.97695	76.123	-58.786	71.805	71.621	23.115	-0.056047	-5.9725	0.57149	-2.6019	35.104	-4.8482
117.43	2.1788	52.077	-5.9733	0.47722	-2.5724	0.22961	-0.65772	-0.0082219	0.66022	-1.3176	3936.7	23.916	0.97169	76.122	-58.692	71.806	71.621	23.115	-0.056047	-5.9725	0.57149	-2.6019	35.104	-4.8482
117.42	2.1659	52.104	-5.9721	0.47393	-2.5724	0.23035	-0.65714	-0.01769	0.66022	-1.3176	3936.1	23.929	0.96594	76.122	-58.593	71.806	71.621	23.115	-0.056047	-5.9725	0.57149	-2.6019	35.104	-4.8482
117.41	2.1519	52.13	-5.9709	0.47065	-2.5725	0.23044	-0.65575	-0.027359	0.66022	-1.3176	3935.4	23.942	0.95972	76.121	-58.489	71.806	71.621	23.115	-0.056047	-5.9725	0.57149	-2.6019	35.104	-4.8482
117.39	2.1369	52.155	-5.9698	0.46738	-2.5727	0.22987	-0.65355	-0.037216	0.66022	-1.3176	3934.8	23.954	0.95304	76.12	-58.379	71.805	71.621	23.115	-0.056047	-5.9725	0.57149	-2.6019	35.104	-4.8482
117.38	2.121	52.178	-5.9687	0.46411	-2.5729	0.22862	-0.65055	-0.047247	0.66022	-1.3176	3934.2	23.966	0.94594	76.119	-58.265	71.805	71.621	23.115	-0.056047	-5.9725	0.57149	-2.6019	35.104	-4.8482
117.37	2.1041	52.199	-5.9675	0.46087	-2.5732	0.22671	-0.64673	-0.057439	0.66022	-1.3176	3933.5	23.976	0.93844	76.118	-58.147	71.805	71.621	23.115	-0.056047	-5.9725	0.57149	-2.6019	35.104	-4.8482
117.36	2.0864	52.219	-5.9664	0.45765	-2.5735	0.22411	-0.6421	-0.067778	0.66022	-1.3176	3932.9	23.986	0.93055	76.117	-58.024	71.805	71.621	23.115	-0.056047	-5.9725	0.57149	-2.6019	35.104	-4.8482
117.35	2.0679	52.238	-5.9653	0.45445	-2.5738	0.22083	-0.63666	-0.078247	0.66022	-1.3176	3932.3	23.996	0.9223	76.116	-57.898	71.805	71.621	23.115	-0.056047	-5.9725	0.57149	-2.6019	35.104	-4.8482
117.34	2.0487	52.254	-5.9642	0.45128	-2.5743	0.21863	-0.63001	-0.090877	0.66022	-1.3176	3931.6	24.004	0.91373	76.115	-57.769	71.804	71.621	23.115	-0.056047	-5.9725	0.57149	-2.6019	35.104	-4.8482
117.33	2.0287	52.269	-5.9631	0.44815	-2.5748	0.21711	-0.6222	-0.10534	0.66022	-1.3176	3931.0	24.012	0.90486	76.114	-57.637	71.804	71.621	23.115	-0.056047	-5.9725	0.57149	-2.6019	35.104	-4.8482
117.33	2.0082	52.283	-5.962	0.44506	-2.5753	0.21439	-0.61362	-0.11947	0.66022	-1.3176	3930.4	24.019	0.89572	76.113	-57.503	71.804	71.621	23.115	-0.056047	-5.9725	0.57149	-2.6019	35.104	-4.8482
117.32	1.9872	52.295	-5.9609	0.44202	-2.5759	0.21048	-0.6043	-0.13324	0.66022	-1.3176	3929.7	24.025	0.88635	76.112	-57.366	71.803	71.621	23.115	-0.056047	-5.9725	0.57149	-2.6019	35.104	-4.8482
117.31	1.9657	52.305	-5.9599	0.43902	-2.5766	0.20542	-0.59424	-0.14665	0.66022	-1.3176	3929.1	24.03	0.87677	76.111	-57.227	71.803	71.621	23.115	-0.056047	-5.9725	0.57149	-2.6019	35.104	-4.8482
117.31	1.9438	52.313	-5.9589	0.43608	-2.5774	0.19925	-0.58346	-0.15967	0.66022	-1.3176	3928.5	24.035	0.86702	76.11	-57.087	71.802	71.621	23.115	-0.056047	-5.9725	0.57149	-2.6019	35.104	-4.8482
117.3	1.9216	52.32	-5.9579	0.43319	-2.5782	0.19198	-0.57197	-0.17228	0.66022	-1.3176	3927.8	24.038	0.85713	76.108	-56.946	71.802	71.621	23.115	-0.056047	-5.9725	0.57149	-2.6019	35.104	-4.8482
117.3	1.8991	52.325	-5.957	0.43036	-2.5791	0.18366	-0.5598	-0.18448	0.66022	-1.3176	3927.2	24.041	0.84711	76.107	-56.803	71.801	71.621	23.115	-0.056047	-5.9725	0.57149	-2.6019	35.104	-4.8482
117.29	1.8764	52.329	-5.9561	0.42759	-2.5801	0.17432	-0.54696	-0.19623	0.66022	-1.3176	3926.6	24.043	0.83701	76.106	-56.66	71.801	71.621	23.115	-0.056047	-5.9725	0.57149	-2.6019	35.104	-4.8482
117.29	1.8536	52.33	-5.9552	0.42489	-2.5811	0.16399	-0.53346	-0.20753	0.66022	-1.3176	3925.9	24.044	0.82684	76.105	-56.516	71.8	71.621	23.115	-0.056047	-5.9725	0.57149	-2.6019	35.104	-4.8482
117.29	1.8307	52.33	-5.9544	0.42226	-2.5822	0.15272	-0.51933	-0.21837	0.66022	-1.3176	3925.3	24.045	0.81664	76.103	-56.371	71.8	71.621	23.115	-0.056047	-5.9725	0.57149	-2.6019	35.104	-4.8482
117.29	1.8077	52.329	-5.9537	0.4197	-2.5833	0.14053	-0.5046	-0.22873	0.66022	-1.3176	3924.7	24.044	0.80641	76.102	-56.227	71.799	71.621	23.115	-0.056047	-5.9725	0.57149	-2.6019	35.104	-4.8482
117.29	1.7848	52.326	-5.953	0.41721	-2.5844	0.12747	-0.48927	-0.2386	0.66022	-1.3176	3924.0	24.043	0.7962	76.1	-56.083	71.799	71.621	23.115	-0.056047	-5.9725	0.57149	-2.6019	35.104	-4.8482
117.29	1.762	52.321	-5.9524	0.41481	-2.5857	0.11357	-0.47338	-0.24797	0.66022	-1.3176	3923.4	24.041	0.78603	76.099	-55.939	71.798	71.621	23.115	-0.056047	-5.9725	0.57149	-2.6019	35.104	-4.8482
117.29	1.7393	52.315	-5.9519	0.41248	-2.5869	0.098879	-0.45695	-0.25683	0.66022	-1.3176	3922.8	24.039	0.7759	76.098	-55.795	71.797	71.621	23.115	-0.056047	-5.9725	0.57149	-2.6019	35.104	-4.8482
117.29	1.7167	52.307	-5.9514	0.41024	-2.5882	0.083437	-0.44	-0.26517	0.66022	-1.3176	3922.1	24.035	0.76585	76.096	-55.652	71.797	71.621	23.115	-0.056047	-5.9725	0.57149	-2.6019	35.104	-4.8482
117.29	1.6943	52.298	-5.9511	0.40808	-2.5896	0.067284	-0.42256	-0.27299	0.66022	-1.3176	3921.5	24.031	0.75589	76.095	-55.51	71.796	71.621	23.115	-0.056047	-5.9725	0.57149	-2.6019	35.104	-4.8482
117.29	1.6723	52.287	-5.9508	0.40601	-2.591	0.050461	-0.40465	-0.28028	0.66022	-1.3176	3920.9	24.026	0.74605	76.094	-55.369	71.795	71.621	23.115	-0.056047	-5.9725	0.57149	-2.6019	35.104	-4.8482
117.3	1.6505	52.275	-5.9506	0.40403	-2.5924	0.033013	-0.3863	-0.28702	0.66022	-1.3176	3920.2	24.021	0.73634	76.092	-55.229	71.795	71.621	23.115	-0.056047	-5.9725	0.57149	-2.6019	35.104	-4.8482
117.3	1.629	52.261	-5.9504	0.40215	-2.5938	0.014982	-0.36755	-0.29323	0.66022	-1.3176	3919.6	24.014	0.72677	76.091	-55.091	71.794	71.621	23.115	-0.056047	-5.9725	0.57149	-2.6019	35.104	-4.8482
117.3	1.6079	52.246	-5.9504	0.40036	-2.5953	-0.0035874	-0.3484	-0.29888	0.66022	-1.3176	3919.0	24.007	0.71737	76.089	-54.953	71.794	71.621	23.115	-0.056047	-5.9725	0.57149	-2.6019	35.104	-4.8482
117.31	1.5872	52.229	-5.9505	0.39867	-2.5968	-0.022528	-0.32888	-0.30411	0.66022	-1.3176	3918.3	24.0	0.70814	76.088	-54.818	71.793	71.621	23.115	-0.056047	-5.9725	0.57149	-2.6019	35.104	-4.8482
117.32	1.5669	52.211	-5.9506	0.39707	-2.5984	-0.038311	-0.30827	-0.31269	0.66022	-1.3176	3917.7	23.991	0.69911	76.087	-54.683	71.792	71.621	23.115	-0.056047	-5.9725	0.57149	-2.6019	35.104	-4.8482
117.32	1.5471	52.192	-5.9509	0.39558	-2.5999	-0.05439	-0.28727	-0.32097	0.66022	-1.3176	3917.1	23.983	0.69029	76.085	-54.551	71.792	71.621	23.115	-0.056047	-5.9725	0.57149	-2.6019	35.104	-4.8482
117.33	1.5278	52.172	-5.9512	0.3942	-2.6016	-0.070736	-0.26589	-0.32895	0.66022	-1.3176	3916.4	23.973	0.68171	76.084	-54.42	71.791	71.621	23.115	-0.056047	-5.9725	0.57149	-2.6019	35.104	-4.8482
117.34	1.5092	52.15	-5.9516	0.39293	-2.6032	-0.087319	-0.24417	-0.33661	0.66022	-1.3176	3915.8	23.963	0.67338	76.083	-54.292	71.791	71.621	23.115	-0.056047	-5.9725	0.57149	-2.6019	35.104	-4.8482
117.34	1.4911	52.128	-5.9521	0.39176	-2.6049	-0.10411	-0.22214	-0.34394	0.66022	-1.3176	3915.2	23.952	0.66533	76.081	-54.165	71.79	71.621	23.115	-0.056047	-5.9725	0.57149	-2.6019	35.104	-4.8482
117.35	1.4737	52.104	-5.9526	0.39071	-2.6067	-0.12108	-0.19982	-0.35091	0.66022	-1.3176	3914.6	23.941	0.65756	76.08	-54.04	71.789	71.621	23.115	-0.056047	-5.9725	0.57149	-2.6019	35.104	-4.8482
117.36	1.4569	52.079	-5.9533	0.38976	-2.6084	-0.13819	-0.17725	-0.35751	0.66022	-1.3176	3913.9	23.929	0.6501	76.079	-53.918	71.789	71.621	23.115	-0.056047	-5.9725	0.57149	-2.6019	35.104	-4.8482
117.37	1.4409	52.053	-5.954	0.38893	-2.6102	-0.15541	-0.15446	-0.36373	0.66022	-1.3176	3913.3	23.917	0.64295	76.077	-53.798	71.788	71.621	23.115	-0.056047	-5.9725	0.57149	-2.6019	35.104	-4.8482
117.38	1.4256	52.027	-5.9548	0.38822	-2.6121	-0.17271	-0.13148	-0.36955	0.66022	-1.3176	3912.7	23.905	0.63614	76.076	-53.68	71.788	71.621	23.115	-0.056047	-5.9725	0.57149	-2.6019	35.104	-4.8482
117.39	1.4111	51.999	-5.9557	0.38762	-2.6139	-0.19006	-0.10835	-0.37496	0.66022	-1.3176	3912.1	23.891	0.62968	76.075	-53.564	71.787	71.621	23.115	-0.056047	-5.9725	0.57149	-2.6019	35.104	-4.8482
117.4	1.3974	51.971	-5.9567	0.38714	-2.6158	-0.20743	-0.085098	-0.37995	0.66022	-1.3176	3911.4	23.878	0.62357	76.074	-53.451	71.787	71.621	23.115	-0.056047	-5.9725	0.57149	-2.6019	35.104	-4.8482
117.41	1.3845	51.942	-5.9578	0.38677	-2.6177	-0.22478	-0.061754	-0.3845	0.66022	-1.3176	3910.8	23.864	0.61784	76.073	-53.341	71.787	71.621	23.115	-0.056047	-5.9725	0.57149	-2.6019	35.104	-4.8482
117.42	1.3725	51.912	-5.959	0.38652	-2.6197	-0.24209	-0.038355	-0.3886	0.66022	-1.3176	3910.2	23.85	0.61248	76.071	-53.233	71.786	71.621	23.115	-0.056047	-5.9725	0.57149	-2.6019	35.104	-4.8482
117.43	1.3613	51.882	-5.9602	0.38638	-2.6216	-0.25931	-0.014934	-0.39224	0.66022	-1.3176	3909.6	23.836	0.60751	76.07	-53.127	71.786	71.621	23.115	-0.056047	-5.9725	0.57149	-2.6019	35.104	-4.8482
117.45	1.3511	51.851	-5.9616	0.38637	-2.6236	-0.27641	0.0084744	-0.39542	0.66022	-1.3176	3908.9	23.821	0.60294	76.069	-53.025	71.785	71.621	23.115	-0.056047	-5.9725	0.57149	-2.6019	35.104	-4.8482
117.46	1.3417	51.819	-5.963	0.38647	-2.6256	-0.29338	0.031837	-0.39811	0.66022	-1.3176	3908.3	23.806	0.59878	76.068	-52.924	71.785	71.621	23.115	-0.056047	-5.9725	0.57149	-2.6019	35.104	-4.8482
117.47	1.3333	51.787	-5.9645	0.38669	-2.6276	-0.31016	0.055118	-0.40031	0.66022	-1.3176	3907.7	23.791	0.59502	76.067	-52.827	71.785	71.621	23.115	-0.056047	-5.9725	0.57149	-2.6019	35.104	-4.8482
117.48	1.3258	51.755	-5.9661	0.38702	-2.6296	-0.32511	0.079903	-0.40192	0.66022	-1.3176	3907.1	23.775	0.59168	76.066	-52.732	71.784	71.621	23.115	-0.056047	-5.9725	0.57149	-2.6019	35.104	-4.8482
117.5	1.3192	51.723	-5.9677	0.38749	-2.6316	-0.3375	0.10677	-0.40283	0.66022	-1.3176	3906.4	23.76	0.58876	76.065	-52.64	71.784	71.621	23.115	-0.056047	-5.9725	0.57149	-2.6019	35.104	-4.8482
117.51	1.3136	51.69	-5.9695	0.38809	-2.6336	-0.34969	0.13328	-0.40317	0.66022	-1.3176	3905.8	23.744	0.58627	76.064	-52.551	71.784	71.621	23.115	-0.056047	-5.9725	0.57149	-2.6019	35.104	-4.8482
117.52	1.309	51.657	-5.9712	0.38882	-2.6356	-0.36164	0.15938	-0.40294	0.66022	-1.3176	3905.2	23.728	0.5842	76.063	-52.465	71.784	71.621	23.115	-0.056047	-5.9725	0.57149	-2.6019	35.104	-4.8482
117.53	1.3053	51.625	-5.9731	0.38968	-2.6376	-0.37332	0.18505	-0.40214	0.66022	-1.3176	3904.6	23.713	0.58256	76.062	-52.381	71.784	71.621	23.115	-0.056047	-5.9725	0.57149	-2.6019	35.104	-4.8482
117.55	1.3026	51.592	-5.975	0.39067	-2.6396	-0.38472	0.21023	-0.40076	0.66022	-1.3176	3903.9	23.697	0.58135	76.062	-52.301	71.784	71.621	23.115	-0.056047	-5.9725	0.57149	-2.6019	35.104	-4.8482
117.56	1.3008	51.559	-5.9769	0.39178	-2.6416	-0.3958	0.23488	-0.39882	0.66022	-1.3176	3903.3	23.681	0.58057	76.061	-52.223	71.784	71.621	23.115	-0.056047	-5.9725	0.57149	-2.6019	35.104	-4.8482
117.57	1.3	51.527	-5.9789	0.39302	-2.6436	-0.40655	0.25897	-0.39631	0.66022	-1.3176	3902.7	23.666	0.58021	76.06	-52.148	71.784	71.621	23.115	-0.056047	-5.9725	0.57149	-2.6019	35.104	-4.8482
117.59	1.3001	51.495	-5.981	0.39437	-2.6456	-0.41693	0.28246	-0.39323	0.66022	-1.3176	3902.1	23.65	0.58027	76.059	-52.076	71.784	71.621	23.115	-0.056047	-5.9725	0.57149	-2.6019	35.104	-4.8482
117.6	1.3012	51.463	-5.9831	0.39584	-2.6476	-0.42692	0.30531	-0.38959	0.66022	-1.3176	3901.4	23.635	0.58075	76.059	-52.007	71.784	71.621	23.115	-0.056047	-5.9725	0.57149	-2.6019	35.104	-4.8482
117.61	1.3031	51.432	-5.9853	0.39742	-2.6495	-0.43651	0.3275	-0.38539	0.66022	-1.3176	3900.8	23.62	0.58164	76.058	-51.94	71.784	71.621	23.115	-0.056047	-5.9725	0.57149	-2.6019	35.104	-4.8482
117.62	1.306	51.401	-5.9875	0.39912	-2.6514	-0.44566	0.34897	-0.38064	0.66022	-1.3176	3900.2	23.605	0.58292	76.058	-51.877	71.784	71.621	23.115	-0.056047	-5.9725	0.57149	-2.6019	35.104	-4.8482
117.64	1.3097	51.37	-5.9897	0.40091	-2.6533	-0.45437	0.36971	-0.37535	0.66022	-1.3176	3899.6	23.591	0.5846	76.057	-51.816	71.784	71.621	23.115	-0.056047	-5.9725	0.57149	-2.6019	35.104	-4.8482
117.65	1.3143	51.34	-5.992	0.40281	-2.6552	-0.4626	0.38969	-0.36953	0.66022	-1.3176	3899.0	23.576	0.58666	76.056	-51.759	71.784	71.621	23.115	-0.056047	-5.9725	0.57149	-2.6019	35.104	-4.8482
117.66	1.3198	51.311	-5.9943	0.40481	-2.657	-0.47034	0.40886	-0.36318	0.66022	-1.3176	3898.3	23.562	0.58909	76.056	-51.704	71.784	71.621	23.115	-0.056047	-5.9725	0.57149	-2.6019	35.104	-4.8482
117.67	1.326	51.283	-5.9967	0.4069	-2.6588	-0.47758	0.42722	-0.35632	0.66022	-1.3176	3897.7	23.548	0.59188	76.055	-51.653	71.785	71.621	23.115	-0.056047	-5.9725	0.57149	-2.6019	35.104	-4.8482
117.68	1.333	51.255	-5.9991	0.40908	-2.6606	-0.48429	0.44473	-0.34896	0.66022	-1.3176	3897.1	23.535	0.59501	76.055	-51.604	71.785	71.621	23.115	-0.056047	-5.9725	0.57149	-2.6019	35.104	-4.8482
117.69	1.3408	51.228	-6.0015	0.41134	-2.6623	-0.49046	0.46136	-0.34111	0.66022	-1.3176	3896.5	23.522	0.59848	76.055	-51.559	71.785	71.621	23.115	-0.056047	-5.9725	0.57149	-2.6019	35.104	-4.8482
117.7	1.3493	51.202	-6.004	0.41369	-2.664	-0.49609	0.47711	-0.33279	0.66022	-1.3176	3895.9	23.509	0.60227	76.054	-51.516	71.785	71.621	23.115	-0.056047	-5.9725	0.57149	-2.6019	35.104	-4.8482
117.71	1.3584	51.177	-6.0065	0.41611	-2.6656	-0.50115	0.49194	-0.32402	0.66022	-1.3176	3895.2	23.497	0.60636	76.054	-51.476	71.786	71.621	23.115	-0.056047	-5.9725	0.57149	-2.6019	35.104	-4.8482
117.72	1.3682	51.152	-6.009	0.41861	-2.6672	-0.50563	0.50585	-0.3148	0.66022	-1.3176	3894.6	23.486	0.61074	76.053	-51.439	71.786	71.621	23.115	-0.056047	-5.9725	0.57149	-2.6019	35.104	-4.8482
117.73	1.3786	51.129	-6.0116	0.42117	-2.6688	-0.50953	0.51881	-0.30515	0.66022	-1.3176	3894.0	23.474	0.61539	76.053	-51.406	71.786	71.621	23.115	-0.056047	-5.9725	0.57149	-2.6019	35.104	-4.8482
117.74	1.3896	51.106	-6.0141	0.4238	-2.6703	-0.51283	0.53081	-0.2951	0.66022	-1.3176	3893.4	23.464	0.62029	76.053	-51.375	71.787	71.621	23.115	-0.056047	-5.9725	0.57149	-2.6019	35.104	-4.8482
117.75	1.4011	51.085	-6.0167	0.42648	-2.6717	-0.51554	0.54184	-0.28466	0.66022	-1.3176	3892.8	23.453	0.62543	76.052	-51.347	71.787	71.621	23.115	-0.056047	-5.9725	0.57149	-2.6019	35.104	-4.8482
117.76	1.4131	51.065	-6.0193	0.42921	-2.6731	-0.51763	0.55189	-0.27386	0.66022	-1.3176	3892.1	23.444	0.63078	76.052	-51.322	71.787	71.621	23.115	-0.056047	-5.9725	0.57149	-2.6019	35.104	-4.8482
117.77	1.4256	51.046	-6.0219	0.43199	-2.6744	-0.51912	0.56095	-0.2627	0.66022	-1.3176	3891.5	23.434	0.63634	76.052	-51.3	71.788	71.621	23.115	-0.056047	-5.9725	0.57149	-2.6019	35.104	-4.8482
117.77	1.4384	51.028	-6.0245	0.43482	-2.6757	-0.51999	0.56901	-0.25121	0.66022	-1.3176	3890.9	23.426	0.64208	76.051	-51.282	71.788	71.621	23.115	-0.056047	-5.9725	0.57149	-2.6019	35.104	-4.8482
117.78	1.4516	51.011	-6.0271	0.43768	-2.677	-0.52024	0.57608	-0.23942	0.66022	-1.3176	3890.3	23.418	0.64798	76.051	-51.266	71.788	71.621	23.115	-0.056047	-5.9725	0.57149	-2.6019	35.104	-4.8482
117.78	1.4651	50.995	-6.0297	0.44058	-2.6781	-0.51988	0.58215	-0.22735	0.66022	-1.3176	3889.7	23.41	0.65401	76.051	-51.253	71.789	71.621	23.115	-0.056047	-5.9725	0.57149	-2.6019	35.104	-4.8482
117.79	1.4789	50.98	-6.0323	0.4435	-2.6792	-0.51889	0.58722	-0.21501	0.66022	-1.3176	3889.0	23.403	0.66018	76.05	-51.243	71.789	71.621	23.115	-0.056047	-5.9725	0.57149	-2.6019	35.104	-4.8482
117.8	1.493	50.967	-6.0349	0.44645	-2.6803	-0.5173	0.59128	-0.20243	0.66022	-1.3176	3888.4	23.397	0.66644	76.05	-51.237	71.79	71.621	23.115	-0.056047	-5.9725	0.57149	-2.6019	35.104	-4.8482
117.8	1.5072	50.955	-6.0374	0.44941	-2.6813	-0.51509	0.59436	-0.18964	0.66022	-1.3176	3887.8	23.391	0.67278	76.05	-51.233	71.79	71.621	23.115	-0.056047	-5.9725	0.57149	-2.6019	35.104	-4.8482
117.8	1.5215	50.943	-6.04	0.45239	-2.6822	-0.51228	0.59645	-0.17666	0.66022	-1.3176	3887.2	23.386	0.67919	76.05	-51.233	71.79	71.621	23.115	-0.056047	-5.9725	0.57149	-2.6019	35.104	-4.8482
117.81	1.536	50.934	-6.0426	0.45538	-2.683	-0.50886	0.59755	-0.16351	0.66022	-1.3176	3886.6	23.381	0.68564	76.049	-51.235	71.791	71.621	23.115	-0.056047	-5.9725	0.57149	-2.6019	35.104	-4.8482
117.81	1.5505	50.925	-6.0451	0.45837	-2.6838	-0.50485	0.59769	-0.15022	0.66022	-1.3176	3886.0	23.377	0.69212	76.049	-51.241	71.791	71.621	23.115	-0.056047	-5.9725	0.57149	-2.6019	35.104	-4.8482
117.81	1.565	50.917	-6.0476	0.46135	-2.6845	-0.50026	0.59687	-0.1368	0.66022	-1.3176	3885.3	23.373	0.69859	76.049	-51.249	71.791	71.621	23.115	-0.056047	-5.9725	0.57149	-2.6019	35.104	-4.8482
117.81	1.5794	50.911	-6.0501	0.46433	-2.6852	-0.49509	0.59511	-0.1233	0.66022	-1.3176	3884.7	23.371	0.70505	76.048	-51.261	71.792	71.621	23.115	-0.056047	-5.9725	0.57149	-2.6019	35.104	-4.8482
117.82	1.5938	50.906	-6.0526	0.4673	-2.6858	-0.48935	0.59241	-0.10972	0.66022	-1.3176	3884.1	23.368	0.71148	76.048	-51.276	71.792	71.621	23.115	-0.056047	-5.9725	0.57149	-2.6019	35.104	-4.8482
117.82	1.6081	50.902	-6.055	0.47026	-2.6863	-0.48307	0.58881	-0.096099	0.66022	-1.3176	3883.5	23.366	0.71786	76.047	-51.294	71.792	71.621	23.115	-0.056047	-5.9725	0.57149	-2.6019	35.104	-4.8482
117.82	1.6222	50.899	-6.0574	0.47319	-2.6867	-0.47624	0.58431	-0.082456	0.66022	-1.3176	3882.9	23.365	0.72416	76.047	-51.314	71.793	71.621	23.115	-0.056047	-5.9725	0.57149	-2.6019	35.104	-4.8482
117.82	1.6361	50.898	-6.0597	0.4761	-2.6871	-0.46888	0.57894	-0.068816	0.66022	-1.3176	3882.2	23.365	0.73037	76.047	-51.338	71.793	71.621	23.115	-0.056047	-5.9725	0.57149	-2.6019	35.104	-4.8482
117.82	1.6498	50.897	-6.0621	0.47898	-2.6874	-0.46102	0.57272	-0.055204	0.66022	-1.3176	3881.6	23.365	0.73648	76.046	-51.365	71.793	71.621	23.115	-0.056047	-5.9725	0.57149	-2.6019	35.104	-4.8482
117.81	1.6632	50.898	-6.0644	0.48182	-2.6877	-0.45265	0.56567	-0.041643	0.66022	-1.3176	3881.0	23.365	0.74247	76.046	-51.396	71.793	71.621	23.115	-0.056047	-5.9725	0.57149	-2.6019	35.104	-4.8482
117.81	1.6763	50.899	-6.0666	0.48463	-2.6878	-0.44381	0.55782	-0.028156	0.66022	-1.3176	3880.4	23.366	0.74832	76.045	-51.429	71.794	71.621	23.115	-0.056047	-5.9725	0.57149	-2.6019	35.104	-4.8482
117.81	1.689	50.902	-6.0688	0.4874	-2.6879	-0.4345	0.54919	-0.014767	0.66022	-1.3176	3879.8	23.367	0.75401	76.045	-51.465	71.794	71.621	23.115	-0.056047	-5.9725	0.57149	-2.6019	35.104	-4.8482
117.81	1.7014	50.905	-6.0709	0.49012	-2.688	-0.42476	0.53982	-0.0014985	0.66022	-1.3176	3879.1	23.369	0.75953	76.044	-51.505	71.794	71.621	23.115	-0.056047	-5.9725	0.57149	-2.6019	35.104	-4.8482
117.81	1.7133	50.91	-6.073	0.4928	-2.6879	-0.41458	0.52972	0.011628	0.66022	-1.3176	3878.5	23.372	0.76488	76.044	-51.547	71.794	71.621	23.115	-0.056047	-5.9725	0.57149	-2.6019	35.104	-4.8482
117.8	1.7248	50.916	-6.0751	0.49542	-2.6879	-0.404	0.51894	0.024591	0.66022	-1.3176	3877.9	23.375	0.77002	76.043	-51.593	71.794	71.621	23.115	-0.056047	-5.9725	0.57149	-2.6019	35.104	-4.8482
117.8	1.7359	50.922	-6.0771	0.49798	-2.6877	-0.39304	0.5075	0.037369	0.66022	-1.3176	3877.3	23.378	0.77496	76.042	-51.642	71.794	71.621	23.115	-0.056047	-5.9725	0.57149	-2.6019	35.104	-4.8482
117.79	1.7464	50.93	-6.079	0.50049	-2.6875	-0.38171	0.49543	0.049942	0.66022	-1.3176	3876.7	23.382	0.77968	76.042	-51.694	71.794	71.621	23.115	-0.056047	-5.9725	0.57149	-2.6019	35.104	-4.8482
117.79	1.7565	50.938	-6.0809	0.50294	-2.6872	-0.37004	0.48276	0.06229	0.66022	-1.3176	3876.0	23.386	0.78417	76.041	-51.749	71.794	71.621	23.115	-0.056047	-5.9725	0.57149	-2.6019	35.104	-4.8482
117.78	1.766	50.947	-6.0827	0.50532	-2.6869	-0.35805	0.46954	0.074394	0.66022	-1.3176	3875.4	23.391	0.78842	76.04	-51.807	71.794	71.621	23.115	-0.056047	-5.9725	0.57149	-2.6019	35.104	-4.8482
117.78	1.7749	50.957	-6.0845	0.50763	-2.6865	-0.34575	0.45579	0.086236	0.66022	-1.3176	3874.8	23.396	0.79242	76.04	-51.868	71.794	71.621	23.115	-0.056047	-5.9725	0.57149	-2.6019	35.104	-4.8482
117.77	1.7833	50.967	-6.0862	0.50988	-2.686	-0.33319	0.44155	0.0978	0.66022	-1.3176	3874.2	23.401	0.79616	76.039	-51.933	71.794	71.621	23.115	-0.056047	-5.9725	0.57149	-2.6019	35.104	-4.8482
117.76	1.7911	50.978	-6.0878	0.51205	-2.6855	-0.32036	0.42685	0.10907	0.66022	-1.3176	3873.6	23.407	0.79963	76.038	-52.0	71.794	71.621	23.115	-0.056047	-5.9725	0.57149	-2.6019	35.104	-4.8482
117.76	1.7982	50.99	-6.0894	0.51414	-2.6849	-0.30731	0.41173	0.12002	0.66022	-1.3176	3872.9	23.413	0.80284	76.038	-52.071	71.794	71.621	23.115	-0.056047	-5.9725	0.57149	-2.6019	35.104	-4.8482
117.75	1.8048	51.002	-6.0909	0.51616	-2.6843	-0.29405	0.39623	0.13065	0.66022	-1.3176	3872.3	23.419	0.80577	76.037	-52.144	71.794	71.621	23.115	-0.056047	-5.9725	0.57149	-2.6019	35.104	-4.8482
117.74	1.8107	51.015	-6.0923	0.51811	-2.6836	-0.28061	0.38037	0.14094	0.66022	-1.3176	3871.7	23.426	0.80842	76.036	-52.221	71.794	71.621	23.115	-0.056047	-5.9725	0.57149	-2.6019	35.104	-4.8482
117.74	1.8159	51.029	-6.0937	0.51997	-2.6829	-0.267	0.36421	0.15088	0.66022	-1.3176	3871.1	23.433	0.81078	76.035	-52.301	71.794	71.621	23.115	-0.056047	-5.9725	0.57149	-2.6019	35.104	-4.8482
117.73	1.8206	51.043	-6.095	0.52175	-2.6821	-0.25326	0.34776	0.16045	0.66022	-1.3176	3870.5	23.44	0.81286	76.034	-52.384	71.794	71.621	23.115	-0.056047	-5.9725	0.57149	-2.6019	35.104	-4.8482
117.72	1.8246	51.057	-6.0962	0.52344	-2.6813	-0.23941	0.33107	0.16964	0.66022	-1.3176	3869.8	23.447	0.81464	76.033	-52.469	71.794	71.621	23.115	-0.056047	-5.9725	0.57149	-2.6019	35.104	-4.8482
117.71	1.8279	51.072	-6.0974	0.52506	-2.6804	-0.22546	0.31418	0.17845	0.66022	-1.3176	3869.2	23.455	0.81614	76.033	-52.558	71.794	71.621	23.115	-0.056047	-5.9725	0.57149	-2.6019	35.104	-4.8482
117.7	1.8306	51.087	-6.0985	0.52659	-2.6795	-0.21145	0.29711	0.18686	0.66022	-1.3176	3868.6	23.462	0.81735	76.032	-52.65	71.793	71.621	23.115	-0.056047	-5.9725	0.57149	-2.6019	35.104	-4.8482
117.7	1.8326	51.103	-6.0995	0.52803	-2.6785	-0.19739	0.27991	0.19487	0.66022	-1.3176	3868.0	23.47	0.81827	76.031	-52.745	71.793	71.621	23.115	-0.056047	-5.9725	0.57149	-2.6019	35.104	-4.8482
117.69	1.834	51.118	-6.1004	0.52938	-2.6775	-0.18331	0.26261	0.20247	0.66022	-1.3176	3867.3	23.478	0.8189	76.03	-52.843	71.793	71.621	23.115	-0.056047	-5.9725	0.57149	-2.6019	35.104	-4.8482
117.68	1.8348	51.134	-6.1013	0.53065	-2.6765	-0.16923	0.24524	0.20964	0.66022	-1.3176	3866.7	23.486	0.81925	76.029	-52.944	71.793	71.621	23.115	-0.056047	-5.9725	0.57149	-2.6019	35.104	-4.8482
117.67	1.8349	51.15	-6.1021	0.53184	-2.6754	-0.15518	0.22784	0.2164	0.66022	-1.3176	3866.1	23.494	0.81932	76.028	-53.047	71.793	71.621	23.115	-0.056047	-5.9725	0.57149	-2.6019	35.104	-4.8482
117.66	1.8344	51.166	-6.1029	0.53293	-2.6743	-0.14117	0.21043	0.22273	0.66022	-1.3176	3865.5	23.502	0.81911	76.027	-53.154	71.792	71.621	23.115	-0.056047	-5.9725	0.57149	-2.6019	35.104	-4.8482
117.65	1.8333	51.182	-6.1035	0.53394	-2.6732	-0.12722	0.19306	0.22863	0.66022	-1.3176	3864.8	23.51	0.81863	76.026	-53.263	71.792	71.621	23.115	-0.056047	-5.9725	0.57149	-2.6019	35.104	-4.8482
117.64	1.8316	51.199	-6.1041	0.53486	-2.6721	-0.11337	0.17575	0.2341	0.66022	-1.3176	3864.2	23.519	0.81789	76.025	-53.376	71.792	71.621	23.115	-0.056047	-5.9725	0.57149	-2.6019	35.104	-4.8482
117.63	1.8293	51.215	-6.1047	0.5357	-2.6709	-0.099617	0.15852	0.23913	0.66022	-1.3176	3863.6	23.527	0.81689	76.024	-53.491	71.792	71.621	23.115	-0.056047	-5.9725	0.57149	-2.6019	35.104	-4.8482
117.63	1.8265	51.231	-6.1051	0.53645	-2.6697	-0.085995	0.14142	0.24373	0.66022	-1.3176	3863.0	23.535	0.81563	76.023	-53.609	71.791	71.621	23.115	-0.056047	-5.9725	0.57149	-2.6019	35.104	-4.8482
117.62	1.8231	51.247	-6.1055	0.53711	-2.6684	-0.072519	0.12446	0.24789	0.66022	-1.3176	3862.3	23.543	0.81414	76.022	-53.729	71.791	71.621	23.115	-0.056047	-5.9725	0.57149	-2.6019	35.104	-4.8482
117.61	1.8192	51.263	-6.1059	0.53769	-2.6672	-0.059208	0.10768	0.25163	0.66022	-1.3176	3861.7	23.552	0.8124	76.021	-53.853	71.791	71.621	23.115	-0.056047	-5.9725	0.57149	-2.6019	35.104	-4.8482
117.6	1.8148	51.279	-6.1061	0.53819	-2.6659	-0.046081	0.091099	0.25493	0.66022	-1.3176	3861.1	23.56	0.81044	76.02	-53.979	71.79	71.621	23.115	-0.056047	-5.9725	0.57149	-2.6019	35.104	-4.8482
117.59	1.8099	51.295	-6.1063	0.53861	-2.6646	-0.033155	0.074743	0.2578	0.66022	-1.3176	3860.5	23.568	0.80827	76.019	-54.107	71.79	71.621	23.115	-0.056047	-5.9725	0.57149	-2.6019	35.104	-4.8482
117.58	1.8046	51.311	-6.1065	0.53894	-2.6633	-0.018708	0.06033	0.2603	0.66022	-1.3176	3859.8	23.576	0.80589	76.018	-54.238	71.79	71.621	23.115	-0.056047	-5.9725	0.57149	-2.6019	35.104	-4.8482
117.57	1.7988	51.326	-6.1065	0.53921	-2.662	-0.0033612	0.047228	0.26247	0.66022	-1.3176	3859.2	23.583	0.80331	76.017	-54.372	71.79	71.621	23.115	-0.056047	-5.9725	0.57149	-2.6019	35.104	-4.8482
117.57	1.7926	51.341	-6.1065	0.53941	-2.6607	0.011688	0.03428	0.26428	0.66022	-1.3176	3858.6	23.591	0.80055	76.016	-54.508	71.789	71.621	23.115	-0.056047	-5.9725	0.57149	-2.6019	35.104	-4.8482
117.56	1.786	51.356	-6.1064	0.53955	-2.6594	0.026424	0.021502	0.26574	0.66022	-1.3176	3858.0	23.599	0.79762	76.015	-54.646	71.789	71.621	23.115	-0.056047	-5.9725	0.57149	-2.6019	35.104	-4.8482
117.55	1.7791	51.371	-6.1062	0.53963	-2.6581	0.040833	0.0089067	0.26684	0.66022	-1.3176	3857.3	23.606	0.79453	76.014	-54.787	71.789	71.621	23.115	-0.056047	-5.9725	0.57149	-2.6019	35.104	-4.8482
117.54	1.7718	51.386	-6.106	0.53964	-2.6567	0.054901	-0.0034928	0.2676	0.66022	-1.3176	3856.7	23.614	0.79129	76.013	-54.929	71.789	71.621	23.115	-0.056047	-5.9725	0.57149	-2.6019	35.104	-4.8482
117.53	1.7642	51.4	-6.1057	0.53959	-2.6554	0.068615	-0.015684	0.26802	0.66022	-1.3176	3856.1	23.621	0.78792	76.012	-55.074	71.789	71.621	23.115	-0.056047	-5.9725	0.57149	-2.6019	35.104	-4.8482
117.53	1.7564	51.414	-6.1053	0.53949	-2.654	0.081964	-0.027657	0.2681	0.66022	-1.3176	3855.4	23.628	0.78443	76.011	-55.221	71.788	71.621	23.115	-0.056047	-5.9725	0.57149	-2.6019	35.104	-4.8482
117.52	1.7483	51.428	-6.1049	0.53932	-2.6527	0.094935	-0.039399	0.26786	0.66022	-1.3176	3854.8	23.635	0.78082	76.01	-55.37	71.788	71.621	23.115	-0.056047	-5.9725	0.57149	-2.6019	35.104	-4.8482
117.51	1.7399	51.441	-6.1044	0.53909	-2.6514	0.10752	-0.050902	0.26729	0.66022	-1.3176	3854.2	23.642	0.77711	76.01	-55.521	71.788	71.621	23.115	-0.056047	-5.9725	0.57149	-2.6019	35.104	-4.8482
117.5	1.7314	51.454	-6.1038	0.53881	-2.65	0.11971	-0.062157	0.26641	0.66022	-1.3176	3853.5	23.648	0.77331	76.009	-55.674	71.788	71.621	23.115	-0.056047	-5.9725	0.57149	-2.6019	35.104	-4.8482
117.5	1.7227	51.467	-6.1032	0.53847	-2.6487	0.13149	-0.073155	0.26522	0.66022	-1.3176	3852.9	23.655	0.76944	76.008	-55.828	71.788	71.621	23.115	-0.056047	-5.9725	0.57149	-2.6019	35.104	-4.8482
117.49	1.7139	51.48	-6.1025	0.53808	-2.6474	0.14287	-0.083888	0.26373	0.66022	-1.3176	3852.3	23.661	0.76549	76.007	-55.985	71.788	71.621	23.115	-0.056047	-5.9725	0.57149	-2.6019	35.104	-4.8482
117.48	1.7049	51.492	-6.1017	0.53763	-2.6461	0.15382	-0.09435	0.26195	0.66022	-1.3176	3851.7	23.667	0.7615	76.006	-56.142	71.788	71.621	23.115	-0.056047	-5.9725	0.57149	-2.6019	35.104	-4.8482
117.48	1.6959	51.504	-6.1009	0.53714	-2.6448	0.16435	-0.10454	0.25989	0.66022	-1.3176	3851.0	23.673	0.75746	76.006	-56.301	71.788	71.621	23.115	-0.056047	-5.9725	0.57149	-2.6019	35.104	-4.8482
117.47	1.6867	51.515	-6.1001	0.53659	-2.6435	0.17445	-0.11444	0.25755	0.66022	-1.3176	3850.4	23.679	0.75338	76.005	-56.462	71.788	71.621	23.115	-0.056047	-5.9725	0.57149	-2.6019	35.104	-4.8482
117.47	1.6775	51.527	-6.0992	0.53599	-2.6422	0.18412	-0.12405	0.25494	0.66022	-1.3176	3849.8	23.685	0.74928	76.004	-56.624	71.788	71.621	23.115	-0.056047	-5.9725	0.57149	-2.6019	35.104	-4.8482
117.46	1.6683	51.537	-6.0983	0.53535	-2.6409	0.19336	-0.13338	0.25208	0.66022	-1.3176	3849.1	23.69	0.74517	76.004	-56.787	71.788	71.621	23.115	-0.056047	-5.9725	0.57149	-2.6019	35.104	-4.8482
117.45	1.6591	51.548	-6.0973	0.53466	-2.6397	0.20215	-0.14241	0.24896	0.66022	-1.3176	3848.5	23.696	0.74106	76.003	-56.951	71.788	71.621	23.115	-0.056047	-5.9725	0.57149	-2.6019	35.104	-4.8482
117.45	1.6499	51.558	-6.0962	0.53392	-2.6384	0.21051	-0.15114	0.24561	0.66022	-1.3176	3847.9	23.701	0.73695	76.003	-57.116	71.788	71.621	23.115	-0.056047	-5.9725	0.57149	-2.6019	35.104	-4.8482
117.44	1.6407	51.568	-6.0952	0.53315	-2.6372	0.21842	-0.15957	0.24203	0.66022	-1.3176	3847.2	23.706	0.73285	76.002	-57.281	71.789	71.621	23.115	-0.056047	-5.9725	0.57149	-2.6019	35.104	-4.8482
117.44	1.6316	51.578	-6.094	0.53233	-2.636	0.2259	-0.1677	0.23822	0.66022	-1.3176	3846.6	23.711	0.72878	76.002	-57.447	71.789	71.621	23.115	-0.056047	-5.9725	0.57149	-2.6019	35.104	-4.8482
117.43	1.6225	51.587	-6.0929	0.53147	-2.6348	0.23293	-0.17553	0.23421	0.66022	-1.3176	3846.0	23.715	0.72474	76.001	-57.614	71.789	71.621	23.115	-0.056047	-5.9725	0.57149	-2.6019	35.104	-4.8482
117.43	1.6135	51.596	-6.0917	0.53057	-2.6337	0.23953	-0.18306	0.22999	0.66022	-1.3176	3845.3	23.72	0.72073	76.001	-57.781	71.789	71.621	23.115	-0.056047	-5.9725	0.57149	-2.6019	35.104	-4.8482
117.42	1.6047	51.604	-6.0905	0.52964	-2.6325	0.24569	-0.19028	0.22558	0.66022	-1.3176	3844.7	23.724	0.71678	76.001	-57.948	71.79	71.621	23.115	-0.056047	-5.9725	0.57149	-2.6019	35.104	-4.8482
117.42	1.5959	51.613	-6.0893	0.52867	-2.6314	0.25142	-0.1972	0.22098	0.66022	-1.3176	3844.1	23.728	0.71287	76.0	-58.116	71.79	71.621	23.115	-0.056047	-5.9725	0.57149	-2.6019	35.104	-4.8482
117.42	1.5873	51.621	-6.088	0.52767	-2.6303	0.25672	-0.20382	0.21621	0.66022	-1.3176	3843.4	23.732	0.70903	76.0	-58.283	71.791	71.621	23.115	-0.056047	-5.9725	0.57149	-2.6019	35.104	-4.8482
117.41	1.5789	51.628	-6.0867	0.52663	-2.6293	0.26159	-0.21014	0.21128	0.66022	-1.3176	3842.8	23.736	0.70525	76.0	-58.449	71.791	71.621	23.115	-0.056047	-5.9725	0.57149	-2.6019	35.104	-4.8482
117.41	1.5705	51.636	-6.0854	0.52557	-2.6282	0.26605	-0.21616	0.20619	0.66022	-1.3176	3842.2	23.739	0.70154	75.999	-58.615	71.791	71.621	23.115	-0.056047	-5.9725	0.57149	-2.6019	35.104	-4.8482
117.41	1.5624	51.643	-6.084	0.52447	-2.6272	0.27009	-0.22188	0.20096	0.66022	-1.3176	3841.5	23.743	0.69791	75.999	-58.781	71.792	71.621	23.115	-0.056047	-5.9725	0.57149	-2.6019	35.104	-4.8482
117.4	1.5544	51.649	-6.0827	0.52335	-2.6262	0.27371	-0.22731	0.19559	0.66022	-1.3176	3840.9	23.746	0.69435	75.999	-58.945	71.792	71.621	23.115	-0.056047	-5.9725	0.57149	-2.6019	35.104	-4.8482
117.4	1.5467	51.656	-6.0813	0.5222	-2.6252	0.27694	-0.23245	0.1901	0.66022	-1.3176	3840.2	23.75	0.69088	75.999	-59.108	71.793	71.621	23.115	-0.056047	-5.9725	0.57149	-2.6019	35.104	-4.8482
117.4	1.5391	51.662	-6.0799	0.52103	-2.6243	0.27977	-0.23729	0.18449	0.66022	-1.3176	3839.6	23.753	0.6875	75.999	-59.269	71.794	71.621	23.115	-0.056047	-5.9725	0.57149	-2.6019	35.104	-4.8482
117.39	1.5317	51.668	-6.0785	0.51983	-2.6234	0.2822	-0.24186	0.17877	0.66022	-1.3176	3839.0	23.756	0.6842	75.999	-59.429	71.794	71.621	23.115	-0.056047	-5.9725	0.57149	-2.6019	35.104	-4.8482
117.39	1.5246	51.674	-6.0771	0.51861	-2.6225	0.28426	-0.24614	0.17295	0.66022	-1.3176	3838.3	23.758	0.681	75.999	-59.587	71.795	71.621	23.115	-0.056047	-5.9725	0.57149	-2.6019	35.104	-4.8482
117.39	1.5176	51.68	-6.0757	0.51737	-2.6217	0.28594	-0.25014	0.16704	0.66022	-1.3176	3837.7	23.761	0.6779	75.999	-59.742	71.795	71.621	23.115	-0.056047	-5.9725	0.57149	-2.6019	35.104	-4.8482
117.39	1.5109	51.685	-6.0742	0.51611	-2.6208	0.28725	-0.25386	0.16105	0.66022	-1.3176	3837.1	23.764	0.67488	75.999	-59.894	71.796	71.621	23.115	-0.056047	-5.9725	0.57149	-2.6019	35.104	-4.8482
117.38	1.5043	51.69	-6.0728	0.51483	-2.6201	0.28821	-0.25732	0.15499	0.66022	-1.3176	3836.4	23.766	0.67197	75.999	-60.044	71.797	71.621	23.115	-0.056047	-5.9725	0.57149	-2.6019	35.104	-4.8482
117.38	1.498	51.695	-6.0713	0.51353	-2.6193	0.28881	-0.26051	0.14886	0.66022	-1.3176	3835.8	23.769	0.66915	75.999	-60.19	71.798	71.621	23.115	-0.056047	-5.9725	0.57149	-2.6019	35.104	-4.8482
117.38	1.4919	51.7	-6.0699	0.51222	-2.6186	0.28907	-0.26343	0.14267	0.66022	-1.3176	3835.1	23.771	0.66643	75.999	-60.332	71.798	71.621	23.115	-0.056047	-5.9725	0.57149	-2.6019	35.104	-4.8482
117.38	1.4861	51.704	-6.0685	0.5109	-2.6179	0.28901	-0.2661	0.13643	0.66022	-1.3176	3834.5	23.773	0.66381	75.999	-60.469	71.799	71.621	23.115	-0.056047	-5.9725	0.57149	-2.6019	35.104	-4.8482
117.38	1.4804	51.709	-6.067	0.50956	-2.6172	0.28861	-0.26852	0.13015	0.66022	-1.3176	3833.9	23.775	0.66128	75.999	-60.602	71.8	71.621	23.115	-0.056047	-5.9725	0.57149	-2.6019	35.104	-4.8482
117.38	1.475	51.713	-6.0656	0.50822	-2.6166	0.28791	-0.27068	0.12384	0.66022	-1.3176	3833.2	23.777	0.65884	75.999	-60.73	71.801	71.621	23.115	-0.056047	-5.9725	0.57149	-2.6019	35.104	-4.8482
117.37	1.4697	51.717	-6.0641	0.50686	-2.616	0.2869	-0.2726	0.11749	0.66022	-1.3176	3832.6	23.779	0.6565	75.999	-60.852	71.802	71.621	23.115	-0.056047	-5.9725	0.57149	-2.6019	35.104	-4.8482
117.37	1.4647	51.721	-6.0627	0.50549	-2.6154	0.2856	-0.27428	0.11113	0.66022	-1.3176	3832.0	23.781	0.65425	76.0	-60.968	71.803	71.621	23.115	-0.056047	-5.9725	0.57149	-2.6019	35.104	-4.8482
117.37	1.4598	51.725	-6.0613	0.50412	-2.6149	0.28401	-0.27572	0.10475	0.66022	-1.3176	3831.3	23.783	0.65209	76.0	-61.078	71.804	71.621	23.115	-0.056047	-5.9725	0.57149	-2.6019	35.104	-4.8482
117.37	1.4552	51.728	-6.0599	0.50273	-2.6143	0.28214	-0.27692	0.09837	0.66022	-1.3176	3830.7	23.784	0.65001	76.0	-61.18	71.804	71.621	23.115	-0.056047	-5.9725	0.57149	-2.6019	35.104	-4.8482
117.37	1.4507	51.732	-6.0585	0.50135	-2.6139	0.28001	-0.2779	0.091984	0.66022	-1.3176	3830.0	23.786	0.64801	76.0	-61.274	71.805	71.621	23.115	-0.056047	-5.9725	0.57149	-2.6019	35.104	-4.8482
117.37	1.4464	51.735	-6.0571	0.49995	-2.6134	0.27762	-0.27866	0.085603	0.66022	-1.3176	3829.4	23.787	0.64609	76.001	-61.36	71.806	71.621	23.115	-0.056047	-5.9725	0.57149	-2.6019	35.104	-4.8482
117.37	1.4423	51.738	-6.0557	0.49856	-2.613	0.27499	-0.27919	0.079232	0.66022	-1.3176	3828.8	23.789	0.64424	76.001	-61.437	71.807	71.621	23.115	-0.056047	-5.9725	0.57149	-2.6019	35.104	-4.8482
117.37	1.4383	51.742	-6.0543	0.49716	-2.6126	0.27211	-0.27951	0.072877	0.66022	-1.3176	3828.1	23.79	0.64247	76.001	-61.506	71.808	71.621	23.115	-0.056047	-5.9725	0.57149	-2.6019	35.104	-4.8482
117.37	1.4345	51.745	-6.053	0.49577	-2.6123	0.26901	-0.27962	0.066542	0.66022	-1.3176	3827.5	23.792	0.64076	76.001	-61.564	71.809	71.621	23.115	-0.056047	-5.9725	0.57149	-2.6019	35.104	-4.8482
117.37	1.4308	51.748	-6.0516	0.49437	-2.612	0.26569	-0.27952	0.060233	0.66022	-1.3176	3826.8	23.793	0.63911	76.002	-61.612	71.81	71.621	23.115	-0.056047	-5.9725	0.57149	-2.6019	35.104	-4.8482
117.37	1.4273	51.75	-6.0503	0.49297	-2.6117	0.26216	-0.27921	0.053954	0.66022	-1.3176	3826.2	23.794	0.63751	76.002	-61.65	71.811	71.621	23.115	-0.056047	-5.9725	0.57149	-2.6019	35.104	-4.8482
117.37	1.4238	51.753	-6.049	0.49158	-2.6114	0.25843	-0.2787	0.047711	0.66022	-1.3176	3825.6	23.796	0.63597	76.003	-61.678	71.812	71.621	23.115	-0.056047	-5.9725	0.57149	-2.6019	35.104	-4.8482
117.36	1.4205	51.756	-6.0477	0.49018	-2.6112	0.2545	-0.27799	0.041506	0.66022	-1.3176	3824.9	23.797	0.63447	76.003	-61.694	71.813	71.621	23.115	-0.056047	-5.9725	0.57149	-2.6019	35.104	-4.8482
117.36	1.4172	51.759	-6.0465	0.4888	-2.611	0.25039	-0.27708	0.035345	0.66022	-1.3176	3824.3	23.798	0.63301	76.003	-61.7	71.814	71.621	23.115	-0.056047	-5.9725	0.57149	-2.6019	35.104	-4.8482
117.36	1.414	51.761	-6.0452	0.48741	-2.6108	0.2461	-0.27599	0.029231	0.66022	-1.3176	3823.6	23.799	0.63159	76.004	-61.695	71.815	71.621	23.115	-0.056047	-5.9725	0.57149	-2.6019	35.104	-4.8482
117.36	1.4109	51.763	-6.044	0.48604	-2.6107	0.24165	-0.2747	0.023167	0.66022	-1.3176	3823.0	23.8	0.63019	76.004	-61.678	71.817	71.621	23.115	-0.056047	-5.9725	0.57149	-2.6019	35.104	-4.8482
117.36	1.4078	51.766	-6.0428	0.48467	-2.6106	0.23704	-0.27323	0.017157	0.66022	-1.3176	3822.4	23.801	0.62881	76.004	-61.652	71.818	71.621	23.115	-0.056047	-5.9725	0.57149	-2.6019	35.104	-4.8482
117.36	1.4048	51.768	-6.0416	0.4833	-2.6105	0.23227	-0.27157	0.011204	0.66022	-1.3176	3821.7	23.802	0.62745	76.005	-61.615	71.819	71.621	23.115	-0.056047	-5.9725	0.57149	-2.6019	35.104	-4.8482
117.36	1.4018	51.77	-6.0405	0.48195	-2.6105	0.22736	-0.26973	0.0053111	0.66022	-1.3176	3821.1	23.803	0.6261	76.005	-61.567	71.82	71.621	23.115	-0.056047	-5.9725	0.57149	-2.6019	35.104	-4.8482
117.36	1.3988	51.772	-6.0394	0.48061	-2.6105	0.22231	-0.2677	-0.0005192	0.66022	-1.3176	3820.4	23.804	0.62476	76.006	-61.511	71.821	71.621	23.115	-0.056047	-5.9725	0.57149	-2.6019	35.104	-4.8482
117.36	1.3958	51.774	-6.0383	0.47927	-2.6105	0.21714	-0.2655	-0.0062841	0.66022	-1.3176	3819.8	23.805	0.62341	76.006	-61.445	71.822	71.621	23.115	-0.056047	-5.9725	0.57149	-2.6019	35.104	-4.8482
117.36	1.3927	51.776	-6.0372	0.47795	-2.6106	0.21183	-0.26312	-0.011981	0.66022	-1.3176	3819.2	23.805	0.62206	76.006	-61.37	71.823	71.621	23.115	-0.056047	-5.9725	0.57149	-2.6019	35.104	-4.8482
117.36	1.3897	51.778	-6.0361	0.47664	-2.6106	0.20641	-0.26057	-0.017609	0.66022	-1.3176	3818.5	23.806	0.62069	76.007	-61.287	71.824	71.621	23.115	-0.056047	-5.9725	0.57149	-2.6019	35.104	-4.8482
117.36	1.3866	51.779	-6.0351	0.47535	-2.6107	0.20088	-0.25784	-0.023164	0.66022	-1.3176	3817.9	23.807	0.61931	76.007	-61.197	71.825	71.621	23.115	-0.056047	-5.9725	0.57149	-2.6019	35.104	-4.8482
117.36	1.3834	51.781	-6.0341	0.47407	-2.6109	0.19525	-0.25494	-0.028645	0.66022	-1.3176	3817.3	23.807	0.6179	76.007	-61.099	71.826	71.621	23.115	-0.056047	-5.9725	0.57149	-2.6019	35.104	-4.8482
117.36	1.3802	51.782	-6.0332	0.4728	-2.611	0.18951	-0.25187	-0.03405	0.66022	-1.3176	3816.6	23.808	0.61646	76.008	-60.995	71.827	71.621	23.115	-0.056047	-5.9725	0.57149	-2.6019	35.104	-4.8482
117.36	1.3769	51.784	-6.0322	0.47155	-2.6112	0.18369	-0.24863	-0.039378	0.66022	-1.3176	3816.0	23.808	0.61498	76.008	-60.885	71.828	71.621	23.115	-0.056047	-5.9725	0.57149	-2.6019	35.104	-4.8482
117.36	1.3735	51.785	-6.0313	0.47031	-2.6114	0.17777	-0.24522	-0.044627	0.66022	-1.3176	3815.3	23.809	0.61346	76.008	-60.769	71.829	71.621	23.115	-0.056047	-5.9725	0.57149	-2.6019	35.104	-4.8482
117.36	1.37	51.786	-6.0305	0.46909	-2.6116	0.17177	-0.24164	-0.049795	0.66022	-1.3176	3814.7	23.809	0.6119	76.009	-60.649	71.83	71.621	23.115	-0.056047	-5.9725	0.57149	-2.6019	35.104	-4.8482
117.36	1.3664	51.787	-6.0296	0.4679	-2.6119	0.16569	-0.23789	-0.054881	0.66022	-1.3176	3814.1	23.81	0.61028	76.009	-60.524	71.831	71.621	23.115	-0.056047	-5.9725	0.57149	-2.6019	35.104	-4.8482
117.36	1.3627	51.787	-6.0288	0.46672	-2.6122	0.15954	-0.23398	-0.059885	0.66022	-1.3176	3813.4	23.81	0.60861	76.009	-60.395	71.832	71.621	23.115	-0.056047	-5.9725	0.57149	-2.6019	35.104	-4.8482
117.36	1.3588	51.788	-6.028	0.46556	-2.6125	0.15331	-0.22989	-0.064803	0.66022	-1.3176	3812.8	23.81	0.60688	76.009	-60.262	71.833	71.621	23.115	-0.056047	-5.9725	0.57149	-2.6019	35.104	-4.8482
117.36	1.3548	51.788	-6.0273	0.46442	-2.6128	0.14702	-0.22564	-0.069636	0.66022	-1.3176	3812.1	23.81	0.60509	76.01	-60.127	71.834	71.621	23.115	-0.056047	-5.9725	0.57149	-2.6019	35.104	-4.8482
117.36	1.3506	51.789	-6.0265	0.4633	-2.6132	0.14067	-0.22123	-0.074383	0.66022	-1.3176	3811.5	23.81	0.60322	76.01	-59.988	71.834	71.621	23.115	-0.056047	-5.9725	0.57149	-2.6019	35.104	-4.8482
117.36	1.3463	51.789	-6.0259	0.46221	-2.6136	0.13426	-0.21665	-0.079041	0.66022	-1.3176	3810.9	23.81	0.60129	76.01	-59.848	71.835	71.621	23.115	-0.056047	-5.9725	0.57149	-2.6019	35.104	-4.8482
117.36	1.3418	51.788	-6.0252	0.46113	-2.614	0.1278	-0.2119	-0.083611	0.66022	-1.3176	3810.2	23.81	0.59928	76.01	-59.705	71.836	71.621	23.115	-0.056047	-5.9725	0.57149	-2.6019	35.104	-4.8482
117.37	1.3371	51.788	-6.0246	0.46009	-2.6144	0.12128	-0.20699	-0.088091	0.66022	-1.3176	3809.6	23.81	0.5972	76.01	-59.56	71.837	71.621	23.115	-0.056047	-5.9725	0.57149	-2.6019	35.104	-4.8482
117.37	1.3323	51.787	-6.024	0.45906	-2.6149	0.11472	-0.20191	-0.092481	0.66022	-1.3176	3809.0	23.809	0.59503	76.011	-59.414	71.838	71.621	23.115	-0.056047	-5.9725	0.57149	-2.6019	35.104	-4.8482
117.37	1.3273	51.786	-6.0234	0.45807	-2.6153	0.10811	-0.19667	-0.096779	0.66022	-1.3176	3808.3	23.809	0.59278	76.011	-59.267	71.839	71.621	23.115	-0.056047	-5.9725	0.57149	-2.6019	35.104	-4.8482
117.37	1.322	51.785	-6.0229	0.4571	-2.6158	0.10146	-0.19126	-0.10098	0.66022	-1.3176	3807.7	23.808	0.59045	76.011	-59.119	71.839	71.621	23.115	-0.056047	-5.9725	0.57149	-2.6019	35.104	-4.8482
117.37	1.3166	51.784	-6.0224	0.45616	-2.6164	0.094764	-0.18569	-0.1051	0.66022	-1.3176	3807.0	23.807	0.58803	76.011	-58.971	71.84	71.621	23.115	-0.056047	-5.9725	0.57149	-2.6019	35.104	-4.8482
117.37	1.311	51.782	-6.022	0.45524	-2.6169	0.088035	-0.17996	-0.10911	0.66022	-1.3176	3806.4	23.807	0.58552	76.011	-58.822	71.841	71.621	23.115	-0.056047	-5.9725	0.57149	-2.6019	35.104	-4.8482
117.37	1.3052	51.78	-6.0215	0.45436	-2.6174	0.081272	-0.17406	-0.11303	0.66022	-1.3176	3805.8	23.806	0.58293	76.011	-58.672	71.842	71.621	23.115	-0.056047	-5.9725	0.57149	-2.6019	35.104	-4.8482
117.37	1.2992	51.778	-6.0212	0.4535	-2.618	0.074477	-0.168	-0.11686	0.66022	-1.3176	3805.1	23.805	0.58024	76.011	-58.523	71.842	71.621	23.115	-0.056047	-5.9725	0.57149	-2.6019	35.104	-4.8482
117.37	1.293	51.775	-6.0208	0.45268	-2.6186	0.067651	-0.16178	-0.12059	0.66022	-1.3176	3804.5	23.803	0.57747	76.011	-58.374	71.843	71.621	23.115	-0.056047	-5.9725	0.57149	-2.6019	35.104	-4.8482
117.37	1.2866	51.773	-6.0205	0.45188	-2.6192	0.060799	-0.1554	-0.12422	0.66022	-1.3176	3803.9	23.802	0.57461	76.011	-58.226	71.844	71.621	23.115	-0.056047	-5.9725	0.57149	-2.6019	35.104	-4.8482
117.38	1.28	51.769	-6.0202	0.45112	-2.6199	0.053921	-0.14886	-0.12775	0.66022	-1.3176	3803.2	23.8	0.57166	76.011	-58.078	71.844	71.621	23.115	-0.056047	-5.9725	0.57149	-2.6019	35.104	-4.8482
117.38	1.2732	51.766	-6.0199	0.4504	-2.6205	0.04702	-0.14216	-0.13117	0.66022	-1.3176	3802.6	23.799	0.56863	76.011	-57.93	71.845	71.621	23.115	-0.056047	-5.9725	0.57149	-2.6019	35.104	-4.8482
117.38	1.2662	51.762	-6.0197	0.4497	-2.6212	0.040099	-0.13531	-0.1345	0.66022	-1.3176	3802.0	23.797	0.56551	76.011	-57.784	71.845	71.621	23.115	-0.056047	-5.9725	0.57149	-2.6019	35.104	-4.8482
117.38	1.259	51.758	-6.0195	0.44904	-2.6219	0.033159	-0.1283	-0.13772	0.66022	-1.3176	3801.3	23.795	0.56231	76.01	-57.639	71.846	71.621	23.115	-0.056047	-5.9725	0.57149	-2.6019	35.104	-4.8482
117.38	1.2517	51.753	-6.0194	0.44842	-2.6225	0.026203	-0.12113	-0.14084	0.66022	-1.3176	3800.7	23.793	0.55903	76.01	-57.494	71.847	71.621	23.115	-0.056047	-5.9725	0.57149	-2.6019	35.104	-4.8482
117.38	1.2442	51.748	-6.0193	0.44783	-2.6233	0.019233	-0.11382	-0.14385	0.66022	-1.3176	3800.1	23.79	0.55567	76.01	-57.351	71.847	71.621	23.115	-0.056047	-5.9725	0.57149	-2.6019	35.104	-4.8482
117.39	1.2365	51.743	-6.0192	0.44728	-2.624	0.012251	-0.10636	-0.14675	0.66022	-1.3176	3799.4	23.788	0.55224	76.01	-57.21	71.848	71.621	23.115	-0.056047	-5.9725	0.57149	-2.6019	35.104	-4.8482
117.39	1.2286	51.737	-6.0192	0.44677	-2.6247	0.0052605	-0.098745	-0.14954	0.66022	-1.3176	3798.8	23.785	0.54873	76.01	-57.07	71.848	71.621	23.115	-0.056047	-5.9725	0.57149	-2.6019	35.104	-4.8482
117.39	1.2206	51.731	-6.0191	0.44629	-2.6255	-0.0017369	-0.090991	-0.15223	0.66022	-1.3176	3798.2	23.782	0.54516	76.009	-56.931	71.848	71.621	23.115	-0.056047	-5.9725	0.57149	-2.6019	35.104	-4.8482
117.39	1.2125	51.725	-6.0192	0.44586	-2.6262	-0.0087385	-0.083095	-0.1548	0.66022	-1.3176	3797.5	23.779	0.54152	76.009	-56.794	71.849	71.621	23.115	-0.056047	-5.9725	0.57149	-2.6019	35.104	-4.8482
117.4	1.2042	51.718	-6.0192	0.44546	-2.627	-0.015742	-0.075062	-0.15725	0.66022	-1.3176	3796.9	23.776	0.53782	76.009	-56.659	71.849	71.621	23.115	-0.056047	-5.9725	0.57149	-2.6019	35.104	-4.8482
117.4	1.1958	51.71	-6.0193	0.44511	-2.6278	-0.022744	-0.066895	-0.15959	0.66022	-1.3176	3796.3	23.772	0.53407	76.009	-56.526	71.85	71.621	23.115	-0.056047	-5.9725	0.57149	-2.6019	35.104	-4.8482
117.4	1.1873	51.703	-6.0195	0.44479	-2.6286	-0.029742	-0.058598	-0.16181	0.66022	-1.3176	3795.6	23.768	0.53027	76.008	-56.395	71.85	71.621	23.115	-0.056047	-5.9725	0.57149	-2.6019	35.104	-4.8482
117.4	1.1787	51.694	-6.0196	0.44452	-2.6294	-0.036733	-0.050175	-0.16391	0.66022	-1.3176	3795.0	23.764	0.52643	76.008	-56.266	71.85	71.621	23.115	-0.056047	-5.9725	0.57149	-2.6019	35.104	-4.8482
117.41	1.17	51.686	-6.0198	0.44429	-2.6303	-0.043714	-0.04163	-0.16588	0.66022	-1.3176	3794.4	23.76	0.52254	76.008	-56.139	71.851	71.621	23.115	-0.056047	-5.9725	0.57149	-2.6019	35.104	-4.8482
117.41	1.1612	51.677	-6.0201	0.44411	-2.6311	-0.050681	-0.032968	-0.16773	0.66022	-1.3176	3793.7	23.756	0.51863	76.007	-56.015	71.851	71.621	23.115	-0.056047	-5.9725	0.57149	-2.6019	35.104	-4.8482
117.41	1.1524	51.667	-6.0203	0.44396	-2.6319	-0.057632	-0.024195	-0.16946	0.66022	-1.3176	3793.1	23.752	0.51468	76.007	-55.892	71.851	71.621	23.115	-0.056047	-5.9725	0.57149	-2.6019	35.104	-4.8482
117.42	1.1435	51.658	-6.0206	0.44386	-2.6328	-0.064563	-0.015316	-0.17105	0.66022	-1.3176	3792.5	23.747	0.51072	76.006	-55.772	71.852	71.621	23.115	-0.056047	-5.9725	0.57149	-2.6019	35.104	-4.8482
117.42	1.1346	51.647	-6.021	0.44381	-2.6337	-0.07147	-0.0063371	-0.17252	0.66022	-1.3176	3791.8	23.742	0.50675	76.006	-55.655	71.852	71.621	23.115	-0.056047	-5.9725	0.57149	-2.6019	35.104	-4.8482
117.43	1.1257	51.637	-6.0214	0.4438	-2.6345	-0.078349	0.0027362	-0.17385	0.66022	-1.3176	3791.2	23.737	0.50277	76.006	-55.54	71.852	71.621	23.115	-0.056047	-5.9725	0.57149	-2.6019	35.104	-4.8482
117.43	1.1167	51.625	-6.0218	0.44384	-2.6354	-0.085196	0.011897	-0.17504	0.66022	-1.3176	3790.6	23.732	0.49879	76.005	-55.427	71.853	71.621	23.115	-0.056047	-5.9725	0.57149	-2.6019	35.104	-4.8482
117.43	1.1078	51.614	-6.0222	0.44392	-2.6363	-0.092007	0.021139	-0.17609	0.66022	-1.3176	3790.0	23.726	0.49481	76.005	-55.317	71.853	71.621	23.115	-0.056047	-5.9725	0.57149	-2.6019	35.104	-4.8482
117.44	1.099	51.602	-6.0227	0.44405	-2.6372	-0.098777	0.030454	-0.17701	0.66022	-1.3176	3789.3	23.72	0.49086	76.004	-55.21	71.853	71.621	23.115	-0.056047	-5.9725	0.57149	-2.6019	35.104	-4.8482
117.44	1.0902	51.59	-6.0232	0.44423	-2.638	-0.1055	0.039835	-0.17778	0.66022	-1.3176	3788.7	23.715	0.48692	76.004	-55.105	71.853	71.621	23.115	-0.056047	-5.9725	0.57149	-2.6019	35.104	-4.8482
117.45	1.0814	51.577	-6.0237	0.44445	-2.6389	-0.11218	0.049274	-0.1784	0.66022	-1.3176	3788.1	23.708	0.48302	76.003	-55.004	71.854	71.621	23.115	-0.056047	-5.9725	0.57149	-2.6019	35.104	-4.8482
117.45	1.0728	51.564	-6.0243	0.44472	-2.6398	-0.1188	0.058763	-0.17888	0.66022	-1.3176	3787.4	23.702	0.47916	76.003	-54.905	71.854	71.621	23.115	-0.056047	-5.9725	0.57149	-2.6019	35.104	-4.8482
117.46	1.0642	51.55	-6.0249	0.44504	-2.6407	-0.12536	0.068293	-0.1792	0.66022	-1.3176	3786.8	23.696	0.47534	76.002	-54.809	71.854	71.621	23.115	-0.056047	-5.9725	0.57149	-2.6019	35.104	-4.8482
117.46	1.0558	51.536	-6.0256	0.4454	-2.6416	-0.13185	0.077855	-0.17937	0.66022	-1.3176	3786.2	23.689	0.47158	76.002	-54.715	71.854	71.621	23.115	-0.056047	-5.9725	0.57149	-2.6019	35.104	-4.8482
117.47	1.0475	51.522	-6.0262	0.44581	-2.6425	-0.13828	0.087441	-0.17939	0.66022	-1.3176	3785.6	23.682	0.46788	76.001	-54.625	71.854	71.621	23.115	-0.056047	-5.9725	0.57149	-2.6019	35.104	-4.8482
117.47	1.0394	51.507	-6.0269	0.44628	-2.6434	-0.14362	0.098064	-0.17918	0.66022	-1.3176	3784.9	23.675	0.46425	76.001	-54.538	71.855	71.621	23.115	-0.056047	-5.9725	0.57149	-2.6019	35.104	-4.8482
117.48	1.0314	51.493	-6.0277	0.4468	-2.6443	-0.14816	0.10938	-0.17874	0.66022	-1.3176	3784.3	23.668	0.4607	76.0	-54.453	71.855	71.621	23.115	-0.056047	-5.9725	0.57149	-2.6019	35.104	-4.8482
117.49	1.0236	51.477	-6.0284	0.44737	-2.6452	-0.15262	0.12063	-0.17811	0.66022	-1.3176	3783.7	23.661	0.45724	76.0	-54.372	71.855	71.621	23.115	-0.056047	-5.9725	0.57149	-2.6019	35.104	-4.8482
117.49	1.0161	51.462	-6.0292	0.448	-2.6461	-0.157	0.1318	-0.17729	0.66022	-1.3176	3783.0	23.654	0.45387	75.999	-54.294	71.855	71.621	23.115	-0.056047	-5.9725	0.57149	-2.6019	35.104	-4.8482
117.5	1.0088	51.446	-6.03	0.44869	-2.647	-0.16128	0.14287	-0.17627	0.66022	-1.3176	3782.4	23.646	0.45061	75.999	-54.218	71.856	71.621	23.115	-0.056047	-5.9725	0.57149	-2.6019	35.104	-4.8482
117.5	1.0017	51.43	-6.0308	0.44943	-2.6478	-0.16546	0.15383	-0.17505	0.66022	-1.3176	3781.8	23.638	0.44746	75.999	-54.146	71.856	71.621	23.115	-0.056047	-5.9725	0.57149	-2.6019	35.104	-4.8482
117.51	0.99493	51.414	-6.0317	0.45023	-2.6487	-0.16955	0.16467	-0.17363	0.66022	-1.3176	3781.2	23.631	0.44442	75.998	-54.077	71.856	71.621	23.115	-0.056047	-5.9725	0.57149	-2.6019	35.104	-4.8482
117.52	0.98841	51.398	-6.0325	0.45108	-2.6496	-0.17352	0.17537	-0.17202	0.66022	-1.3176	3780.5	23.623	0.44151	75.998	-54.011	71.856	71.621	23.115	-0.056047	-5.9725	0.57149	-2.6019	35.104	-4.8482
117.52	0.9822	51.381	-6.0334	0.45198	-2.6504	-0.17737	0.18591	-0.1702	0.66022	-1.3176	3779.9	23.615	0.43874	75.997	-53.949	71.857	71.621	23.115	-0.056047	-5.9725	0.57149	-2.6019	35.104	-4.8482
117.53	0.97629	51.364	-6.0343	0.45294	-2.6513	-0.18111	0.19628	-0.16819	0.66022	-1.3176	3779.3	23.607	0.4361	75.997	-53.889	71.857	71.621	23.115	-0.056047	-5.9725	0.57149	-2.6019	35.104	-4.8482
117.54	0.97071	51.348	-6.0352	0.45394	-2.6521	-0.18471	0.20647	-0.16598	0.66022	-1.3176	3778.7	23.599	0.43361	75.996	-53.833	71.857	71.621	23.115	-0.056047	-5.9725	0.57149	-2.6019	35.104	-4.8482
117.54	0.96547	51.331	-6.0361	0.455	-2.6529	-0.18819	0.21646	-0.16357	0.66022	-1.3176	3778.0	23.591	0.43128	75.996	-53.779	71.857	71.621	23.115	-0.056047	-5.9725	0.57149	-2.6019	35.104	-4.8482
117.55	0.96058	51.314	-6.0371	0.45611	-2.6538	-0.19152	0.22624	-0.16097	0.66022	-1.3176	3777.4	23.583	0.42909	75.996	-53.73	71.858	71.621	23.115	-0.056047	-5.9725	0.57149	-2.6019	35.104	-4.8482
117.56	0.95606	51.297	-6.038	0.45726	-2.6546	-0.19471	0.23579	-0.15817	0.66022	-1.3176	3776.8	23.574	0.42707	75.995	-53.683	71.858	71.621	23.115	-0.056047	-5.9725	0.57149	-2.6019	35.104	-4.8482
117.56	0.95191	51.28	-6.039	0.45846	-2.6553	-0.19775	0.24511	-0.15517	0.66022	-1.3176	3776.2	23.566	0.42522	75.995	-53.639	71.858	71.621	23.115	-0.056047	-5.9725	0.57149	-2.6019	35.104	-4.8482
117.57	0.94815	51.262	-6.04	0.45971	-2.6561	-0.20063	0.25417	-0.15198	0.66022	-1.3176	3775.5	23.558	0.42354	75.995	-53.599	71.859	71.621	23.115	-0.056047	-5.9725	0.57149	-2.6019	35.104	-4.8482
117.58	0.94478	51.245	-6.041	0.46101	-2.6569	-0.20334	0.26296	-0.14859	0.66022	-1.3176	3774.9	23.55	0.42204	75.994	-53.562	71.859	71.621	23.115	-0.056047	-5.9725	0.57149	-2.6019	35.104	-4.8482
117.58	0.94181	51.228	-6.0421	0.46234	-2.6576	-0.20589	0.27147	-0.14502	0.66022	-1.3176	3774.3	23.542	0.42072	75.994	-53.528	71.86	71.621	23.115	-0.056047	-5.9725	0.57149	-2.6019	35.104	-4.8482
117.59	0.93926	51.212	-6.0431	0.46372	-2.6583	-0.20827	0.27968	-0.14126	0.66022	-1.3176	3773.7	23.533	0.41958	75.994	-53.498	71.86	71.621	23.115	-0.056047	-5.9725	0.57149	-2.6019	35.104	-4.8482
117.6	0.93712	51.195	-6.0441	0.46514	-2.659	-0.21047	0.28759	-0.13731	0.66022	-1.3176	3773.0	23.525	0.41863	75.993	-53.47	71.86	71.621	23.115	-0.056047	-5.9725	0.57149	-2.6019	35.104	-4.8482
117.6	0.93541	51.178	-6.0452	0.4666	-2.6597	-0.21248	0.29517	-0.13318	0.66022	-1.3176	3772.4	23.517	0.41786	75.993	-53.446	71.861	71.621	23.115	-0.056047	-5.9725	0.57149	-2.6019	35.104	-4.8482
117.61	0.93413	51.161	-6.0463	0.46809	-2.6603	-0.2143	0.30243	-0.12887	0.66022	-1.3176	3771.8	23.509	0.41729	75.993	-53.426	71.861	71.621	23.115	-0.056047	-5.9725	0.57149	-2.6019	35.104	-4.8482
117.62	0.93328	51.145	-6.0473	0.46962	-2.661	-0.21594	0.30934	-0.12439	0.66022	-1.3176	3771.2	23.501	0.41691	75.993	-53.408	71.862	71.621	23.115	-0.056047	-5.9725	0.57149	-2.6019	35.104	-4.8482
117.63	0.93287	51.129	-6.0484	0.47118	-2.6616	-0.21737	0.31589	-0.11974	0.66022	-1.3176	3770.5	23.493	0.41673	75.993	-53.394	71.862	71.621	23.115	-0.056047	-5.9725	0.57149	-2.6019	35.104	-4.8482
117.63	0.9329	51.113	-6.0495	0.47278	-2.6622	-0.2186	0.32207	-0.11492	0.66022	-1.3176	3769.9	23.486	0.41674	75.992	-53.383	71.863	71.621	23.115	-0.056047	-5.9725	0.57149	-2.6019	35.104	-4.8482
117.64	0.93337	51.097	-6.0506	0.4744	-2.6627	-0.21963	0.32788	-0.10993	0.66022	-1.3176	3769.3	23.478	0.41695	75.992	-53.375	71.863	71.621	23.115	-0.056047	-5.9725	0.57149	-2.6019	35.104	-4.8482
117.64	0.93428	51.082	-6.0517	0.47606	-2.6633	-0.22044	0.3333	-0.10479	0.66022	-1.3176	3768.7	23.471	0.41736	75.992	-53.371	71.864	71.621	23.115	-0.056047	-5.9725	0.57149	-2.6019	35.104	-4.8482
117.65	0.93563	51.067	-6.0528	0.47773	-2.6638	-0.22105	0.33832	-0.099495	0.66022	-1.3176	3768.0	23.463	0.41797	75.992	-53.369	71.864	71.621	23.115	-0.056047	-5.9725	0.57149	-2.6019	35.104	-4.8482
117.66	0.93742	51.052	-6.0539	0.47944	-2.6643	-0.22143	0.34293	-0.094053	0.66022	-1.3176	3767.4	23.456	0.41877	75.992	-53.371	71.865	71.621	23.115	-0.056047	-5.9725	0.57149	-2.6019	35.104	-4.8482
117.66	0.93965	51.037	-6.055	0.48116	-2.6647	-0.2216	0.34712	-0.088469	0.66022	-1.3176	3766.8	23.449	0.41976	75.992	-53.376	71.866	71.621	23.115	-0.056047	-5.9725	0.57149	-2.6019	35.104	-4.8482
117.67	0.94231	51.023	-6.0561	0.48291	-2.6651	-0.22154	0.35089	-0.08275	0.66022	-1.3176	3766.2	23.442	0.42095	75.992	-53.385	71.866	71.621	23.115	-0.056047	-5.9725	0.57149	-2.6019	35.104	-4.8482
117.68	0.9454	51.009	-6.0572	0.48467	-2.6655	-0.22126	0.35423	-0.076902	0.66022	-1.3176	3765.5	23.435	0.42233	75.992	-53.396	71.867	71.621	23.115	-0.056047	-5.9725	0.57149	-2.6019	35.104	-4.8482
117.68	0.94892	50.996	-6.0583	0.48645	-2.6659	-0.22075	0.35713	-0.070931	0.66022	-1.3176	3764.9	23.429	0.4239	75.992	-53.411	71.868	71.621	23.115	-0.056047	-5.9725	0.57149	-2.6019	35.104	-4.8482
117.69	0.95286	50.983	-6.0594	0.48824	-2.6662	-0.22002	0.35958	-0.064844	0.66022	-1.3176	3764.3	23.423	0.42566	75.992	-53.429	71.868	71.621	23.115	-0.056047	-5.9725	0.57149	-2.6019	35.104	-4.8482
117.69	0.9572	50.971	-6.0605	0.49004	-2.6666	-0.21905	0.36159	-0.058648	0.66022	-1.3176	3763.7	23.417	0.42761	75.992	-53.45	71.869	71.621	23.115	-0.056047	-5.9725	0.57149	-2.6019	35.104	-4.8482
117.7	0.96196	50.959	-6.0616	0.49186	-2.6668	-0.21785	0.36313	-0.052352	0.66022	-1.3176	3763.0	23.411	0.42973	75.992	-53.474	71.87	71.621	23.115	-0.056047	-5.9725	0.57149	-2.6019	35.104	-4.8482
117.7	0.96711	50.947	-6.0627	0.49368	-2.6671	-0.21642	0.36422	-0.045961	0.66022	-1.3176	3762.4	23.405	0.43203	75.992	-53.501	71.871	71.621	23.115	-0.056047	-5.9725	0.57149	-2.6019	35.104	-4.8482
117.71	0.97265	50.936	-6.0638	0.4955	-2.6673	-0.21476	0.36484	-0.039485	0.66022	-1.3176	3761.8	23.4	0.4345	75.992	-53.532	71.871	71.621	23.115	-0.056047	-5.9725	0.57149	-2.6019	35.104	-4.8482
117.71	0.97857	50.926	-6.0649	0.49732	-2.6675	-0.21286	0.36499	-0.032931	0.66022	-1.3176	3761.2	23.395	0.43715	75.992	-53.565	71.872	71.621	23.115	-0.056047	-5.9725	0.57149	-2.6019	35.104	-4.8482
117.72	0.98486	50.916	-6.0659	0.49915	-2.6676	-0.21074	0.36467	-0.026308	0.66022	-1.3176	3760.5	23.39	0.43996	75.992	-53.602	71.873	71.621	23.115	-0.056047	-5.9725	0.57149	-2.6019	35.104	-4.8482
117.72	0.9915	50.906	-6.067	0.50097	-2.6677	-0.20838	0.36389	-0.019625	0.66022	-1.3176	3759.9	23.385	0.44292	75.992	-53.642	71.874	71.621	23.115	-0.056047	-5.9725	0.57149	-2.6019	35.104	-4.8482
117.73	0.99848	50.897	-6.068	0.50279	-2.6678	-0.20579	0.36263	-0.012889	0.66022	-1.3176	3759.3	23.381	0.44604	75.993	-53.684	71.875	71.621	23.115	-0.056047	-5.9725	0.57149	-2.6019	35.104	-4.8482
117.73	1.0058	50.889	-6.069	0.50459	-2.6679	-0.20297	0.36089	-0.0061098	0.66022	-1.3176	3758.7	23.377	0.44931	75.993	-53.73	71.875	71.621	23.115	-0.056047	-5.9725	0.57149	-2.6019	35.104	-4.8482
117.73	1.0134	50.881	-6.07	0.50639	-2.6679	-0.19992	0.35869	0.00070326	0.66022	-1.3176	3758.0	23.373	0.45272	75.993	-53.779	71.876	71.621	23.115	-0.056047	-5.9725	0.57149	-2.6019	35.104	-4.8482
117.74	1.0214	50.874	-6.071	0.50818	-2.6679	-0.19665	0.35602	0.0075412	0.66022	-1.3176	3757.4	23.369	0.45627	75.993	-53.831	71.877	71.621	23.115	-0.056047	-5.9725	0.57149	-2.6019	35.104	-4.8482
117.74	1.0296	50.868	-6.072	0.50995	-2.6678	-0.19316	0.35288	0.014395	0.66022	-1.3176	3756.8	23.366	0.45994	75.994	-53.885	71.878	71.621	23.115	-0.056047	-5.9725	0.57149	-2.6019	35.104	-4.8482
117.74	1.0381	50.862	-6.073	0.51171	-2.6677	-0.18945	0.34927	0.021254	0.66022	-1.3176	3756.2	23.363	0.46374	75.994	-53.943	71.879	71.621	23.115	-0.056047	-5.9725	0.57149	-2.6019	35.104	-4.8482
117.74	1.0469	50.856	-6.0739	0.51344	-2.6676	-0.18552	0.34521	0.028111	0.66022	-1.3176	3755.5	23.361	0.46766	75.994	-54.004	71.88	71.621	23.115	-0.056047	-5.9725	0.57149	-2.6019	35.104	-4.8482
117.75	1.0559	50.852	-6.0748	0.51516	-2.6674	-0.18138	0.34068	0.034954	0.66022	-1.3176	3754.9	23.358	0.47168	75.994	-54.067	71.881	71.621	23.115	-0.056047	-5.9725	0.57149	-2.6019	35.104	-4.8482
117.75	1.0652	50.848	-6.0757	0.51685	-2.6672	-0.17703	0.33571	0.041775	0.66022	-1.3176	3754.3	23.356	0.47581	75.995	-54.133	71.882	71.621	23.115	-0.056047	-5.9725	0.57149	-2.6019	35.104	-4.8482
117.75	1.0746	50.844	-6.0766	0.51852	-2.667	-0.17248	0.33029	0.048563	0.66022	-1.3176	3753.7	23.354	0.48003	75.995	-54.203	71.883	71.621	23.115	-0.056047	-5.9725	0.57149	-2.6019	35.104	-4.8482
117.75	1.0843	50.842	-6.0774	0.52015	-2.6668	-0.16773	0.32443	0.055309	0.66022	-1.3176	3753.0	23.353	0.48434	75.995	-54.275	71.884	71.621	23.115	-0.056047	-5.9725	0.57149	-2.6019	35.104	-4.8482
117.75	1.0941	50.84	-6.0783	0.52176	-2.6665	-0.16278	0.31815	0.062004	0.66022	-1.3176	3752.4	23.352	0.48873	75.996	-54.349	71.885	71.621	23.115	-0.056047	-5.9725	0.57149	-2.6019	35.104	-4.8482
117.76	1.1041	50.838	-6.0791	0.52333	-2.6661	-0.15765	0.31144	0.068636	0.66022	-1.3176	3751.8	23.351	0.49319	75.996	-54.427	71.886	71.621	23.115	-0.056047	-5.9725	0.57149	-2.6019	35.104	-4.8482
117.76	1.1142	50.837	-6.0798	0.52487	-2.6658	-0.15233	0.30431	0.075198	0.66022	-1.3176	3751.1	23.351	0.49772	75.996	-54.507	71.887	71.621	23.115	-0.056047	-5.9725	0.57149	-2.6019	35.104	-4.8482
117.76	1.1245	50.837	-6.0806	0.52638	-2.6654	-0.14684	0.29678	0.081679	0.66022	-1.3176	3750.5	23.35	0.5023	75.997	-54.591	71.888	71.621	23.115	-0.056047	-5.9725	0.57149	-2.6019	35.104	-4.8482
117.76	1.1348	50.838	-6.0813	0.52784	-2.665	-0.14118	0.28886	0.088069	0.66022	-1.3176	3749.9	23.351	0.50693	75.997	-54.676	71.889	71.621	23.115	-0.056047	-5.9725	0.57149	-2.6019	35.104	-4.8482
117.76	1.1453	50.839	-6.082	0.52926	-2.6645	-0.13535	0.28056	0.09436	0.66022	-1.3176	3749.3	23.351	0.5116	75.998	-54.765	71.89	71.621	23.115	-0.056047	-5.9725	0.57149	-2.6019	35.104	-4.8482
117.76	1.1558	50.841	-6.0827	0.53065	-2.664	-0.12937	0.27188	0.10054	0.66022	-1.3176	3748.6	23.352	0.5163	75.998	-54.856	71.891	71.621	23.115	-0.056047	-5.9725	0.57149	-2.6019	35.104	-4.8482
117.76	1.1664	50.843	-6.0833	0.53198	-2.6635	-0.12324	0.26285	0.1066	0.66022	-1.3176	3748.0	23.353	0.52103	75.998	-54.95	71.892	71.621	23.115	-0.056047	-5.9725	0.57149	-2.6019	35.104	-4.8482
117.76	1.1771	50.846	-6.0839	0.53327	-2.663	-0.11697	0.25347	0.11254	0.66022	-1.3176	3747.4	23.354	0.52578	75.999	-55.046	71.893	71.621	23.115	-0.056047	-5.9725	0.57149	-2.6019	35.104	-4.8482
117.76	1.1877	50.85	-6.0845	0.53452	-2.6624	-0.11057	0.24376	0.11834	0.66022	-1.3176	3746.8	23.356	0.53053	75.999	-55.145	71.894	71.621	23.115	-0.056047	-5.9725	0.57149	-2.6019	35.104	-4.8482
117.75	1.1984	50.854	-6.085	0.53571	-2.6618	-0.10404	0.23373	0.12399	0.66022	-1.3176	3746.1	23.358	0.53528	76.0	-55.246	71.895	71.621	23.115	-0.056047	-5.9725	0.57149	-2.6019	35.104	-4.8482
117.75	1.209	50.859	-6.0855	0.53685	-2.6611	-0.097401	0.22339	0.1295	0.66022	-1.3176	3745.5	23.36	0.54003	76.0	-55.35	71.897	71.621	23.115	-0.056047	-5.9725	0.57149	-2.6019	35.104	-4.8482
117.75	1.2196	50.864	-6.086	0.53794	-2.6605	-0.090651	0.21277	0.13483	0.66022	-1.3176	3744.9	23.362	0.54477	76.001	-55.456	71.898	71.621	23.115	-0.056047	-5.9725	0.57149	-2.6019	35.104	-4.8482
117.75	1.2302	50.87	-6.0864	0.53898	-2.6598	-0.083803	0.20188	0.14	0.66022	-1.3176	3744.2	23.365	0.54948	76.001	-55.565	71.899	71.621	23.115	-0.056047	-5.9725	0.57149	-2.6019	35.104	-4.8482
117.75	1.2407	50.877	-6.0868	0.53996	-2.6591	-0.076866	0.19072	0.145	0.66022	-1.3176	3743.6	23.368	0.55417	76.002	-55.676	71.9	71.621	23.115	-0.056047	-5.9725	0.57149	-2.6019	35.104	-4.8482
117.75	1.2511	50.884	-6.0872	0.54089	-2.6583	-0.069848	0.17933	0.1498	0.66022	-1.3176	3743.0	23.372	0.55881	76.002	-55.79	71.901	71.621	23.115	-0.056047	-5.9725	0.57149	-2.6019	35.104	-4.8482
117.74	1.2614	50.892	-6.0875	0.54176	-2.6576	-0.06276	0.16772	0.15442	0.66022	-1.3176	3742.4	23.375	0.56342	76.003	-55.906	71.902	71.621	23.115	-0.056047	-5.9725	0.57149	-2.6019	35.104	-4.8482
117.74	1.2716	50.9	-6.0878	0.54256	-2.6568	-0.055611	0.1559	0.15884	0.66022	-1.3176	3741.7	23.379	0.56798	76.003	-56.024	71.903	71.621	23.115	-0.056047	-5.9725	0.57149	-2.6019	35.104	-4.8482
117.74	1.2817	50.908	-6.0881	0.54331	-2.656	-0.048411	0.14389	0.16305	0.66022	-1.3176	3741.1	23.383	0.57247	76.003	-56.144	71.904	71.621	23.115	-0.056047	-5.9725	0.57149	-2.6019	35.104	-4.8482
117.73	1.2916	50.918	-6.0883	0.544	-2.6552	-0.041169	0.1317	0.16705	0.66022	-1.3176	3740.5	23.387	0.57691	76.004	-56.266	71.906	71.621	23.115	-0.056047	-5.9725	0.57149	-2.6019	35.104	-4.8482
117.73	1.3014	50.927	-6.0885	0.54463	-2.6543	-0.033895	0.11937	0.17083	0.66022	-1.3176	3739.8	23.392	0.58128	76.004	-56.391	71.907	71.621	23.115	-0.056047	-5.9725	0.57149	-2.6019	35.104	-4.8482
117.73	1.311	50.937	-6.0886	0.5452	-2.6535	-0.026599	0.1069	0.17438	0.66022	-1.3176	3739.2	23.397	0.58557	76.005	-56.518	71.908	71.621	23.115	-0.056047	-5.9725	0.57149	-2.6019	35.104	-4.8482
117.72	1.3205	50.948	-6.0887	0.5457	-2.6526	-0.019292	0.094316	0.17771	0.66022	-1.3176	3738.6	23.402	0.58978	76.005	-56.647	71.909	71.621	23.115	-0.056047	-5.9725	0.57149	-2.6019	35.104	-4.8482
117.72	1.3297	50.959	-6.0888	0.54614	-2.6517	-0.011983	0.081633	0.18081	0.66022	-1.3176	3737.9	23.407	0.5939	76.006	-56.778	71.91	71.621	23.115	-0.056047	-5.9725	0.57149	-2.6019	35.104	-4.8482
117.72	1.3387	50.97	-6.0889	0.54652	-2.6508	-0.0046825	0.068872	0.18367	0.66022	-1.3176	3737.3	23.412	0.59793	76.006	-56.911	71.911	71.621	23.115	-0.056047	-5.9725	0.57149	-2.6019	35.104	-4.8482
117.71	1.3475	50.982	-6.0889	0.54683	-2.6498	0.0025997	0.05605	0.18629	0.66022	-1.3176	3736.7	23.418	0.60186	76.007	-57.046	71.912	71.621	23.115	-0.056047	-5.9725	0.57149	-2.6019	35.104	-4.8482
117.71	1.3561	50.994	-6.0888	0.54708	-2.6489	0.0098533	0.043188	0.18866	0.66022	-1.3176	3736.0	23.423	0.60569	76.007	-57.182	71.914	71.621	23.115	-0.056047	-5.9725	0.57149	-2.6019	35.104	-4.8482
117.7	1.3645	51.006	-6.0888	0.54726	-2.648	0.017068	0.030303	0.19078	0.66022	-1.3176	3735.4	23.429	0.60942	76.008	-57.321	71.915	71.621	23.115	-0.056047	-5.9725	0.57149	-2.6019	35.104	-4.8482
117.7	1.3726	51.019	-6.0887	0.54738	-2.647	0.024235	0.017414	0.19265	0.66022	-1.3176	3734.8	23.435	0.61303	76.008	-57.462	71.916	71.621	23.115	-0.056047	-5.9725	0.57149	-2.6019	35.104	-4.8482
117.69	1.3804	51.031	-6.0885	0.54743	-2.646	0.031343	0.0045403	0.19427	0.66022	-1.3176	3734.1	23.441	0.61653	76.009	-57.604	71.917	71.621	23.115	-0.056047	-5.9725	0.57149	-2.6019	35.104	-4.8482
117.69	1.388	51.045	-6.0884	0.54742	-2.6451	0.038384	-0.0082998	0.19564	0.66022	-1.3176	3733.5	23.448	0.61991	76.009	-57.748	71.918	71.621	23.115	-0.056047	-5.9725	0.57149	-2.6019	35.104	-4.8482
117.68	1.3953	51.058	-6.0881	0.54735	-2.6441	0.045346	-0.021088	0.19674	0.66022	-1.3176	3732.9	23.454	0.62317	76.01	-57.893	71.919	71.621	23.115	-0.056047	-5.9725	0.57149	-2.6019	35.104	-4.8482
117.68	1.4023	51.072	-6.0879	0.54721	-2.6431	0.052221	-0.033805	0.19759	0.66022	-1.3176	3732.2	23.461	0.6263	76.01	-58.04	71.92	71.621	23.115	-0.056047	-5.9725	0.57149	-2.6019	35.104	-4.8482
117.67	1.4091	51.086	-6.0876	0.54701	-2.6421	0.059866	-0.045557	0.1982	0.66022	-1.3176	3731.6	23.467	0.62931	76.011	-58.189	71.922	71.621	23.115	-0.056047	-5.9725	0.57149	-2.6019	35.104	-4.8482
117.67	1.4155	51.1	-6.0873	0.54676	-2.6411	0.068526	-0.056114	0.19862	0.66022	-1.3176	3731.0	23.474	0.63219	76.011	-58.339	71.923	71.621	23.115	-0.056047	-5.9725	0.57149	-2.6019	35.104	-4.8482
117.66	1.4217	51.114	-6.0869	0.54645	-2.6401	0.077065	-0.066619	0.19882	0.66022	-1.3176	3730.3	23.481	0.63493	76.012	-58.491	71.924	71.621	23.115	-0.056047	-5.9725	0.57149	-2.6019	35.104	-4.8482
117.66	1.4275	51.128	-6.0865	0.54609	-2.6391	0.085473	-0.077058	0.1988	0.66022	-1.3176	3729.7	23.488	0.63755	76.012	-58.644	71.925	71.621	23.115	-0.056047	-5.9725	0.57149	-2.6019	35.104	-4.8482
117.65	1.4331	51.143	-6.0861	0.54568	-2.6381	0.093741	-0.087419	0.19856	0.66022	-1.3176	3729.1	23.495	0.64003	76.013	-58.798	71.926	71.621	23.115	-0.056047	-5.9725	0.57149	-2.6019	35.104	-4.8482
117.65	1.4384	51.158	-6.0856	0.54522	-2.6371	0.10186	-0.09769	0.19809	0.66022	-1.3176	3728.4	23.502	0.64238	76.013	-58.953	71.927	71.621	23.115	-0.056047	-5.9725	0.57149	-2.6019	35.104	-4.8482
117.64	1.4433	51.173	-6.0851	0.54471	-2.6361	0.10982	-0.10786	0.19741	0.66022	-1.3176	3727.8	23.509	0.64459	76.014	-59.109	71.929	71.621	23.115	-0.056047	-5.9725	0.57149	-2.6019	35.104	-4.8482
117.63	1.448	51.188	-6.0845	0.54414	-2.6352	0.11762	-0.11791	0.19651	0.66022	-1.3176	3727.2	23.516	0.64666	76.014	-59.266	71.93	71.621	23.115	-0.056047	-5.9725	0.57149	-2.6019	35.104	-4.8482
117.63	1.4523	51.203	-6.0839	0.54353	-2.6342	0.12523	-0.12784	0.1954	0.66022	-1.3176	3726.5	23.523	0.6486	76.015	-59.424	71.931	71.621	23.115	-0.056047	-5.9725	0.57149	-2.6019	35.104	-4.8482
117.62	1.4564	51.218	-6.0832	0.54286	-2.6332	0.13267	-0.13762	0.19407	0.66022	-1.3176	3725.9	23.53	0.6504	76.015	-59.583	71.932	71.621	23.115	-0.056047	-5.9725	0.57149	-2.6019	35.104	-4.8482
117.62	1.4601	51.233	-6.0826	0.54215	-2.6322	0.13991	-0.14726	0.19252	0.66022	-1.3176	3725.2	23.538	0.65206	76.016	-59.743	71.933	71.621	23.115	-0.056047	-5.9725	0.57149	-2.6019	35.104	-4.8482
117.61	1.4635	51.248	-6.0818	0.54139	-2.6313	0.14695	-0.15673	0.19076	0.66022	-1.3176	3724.6	23.545	0.65358	76.016	-59.903	71.934	71.621	23.115	-0.056047	-5.9725	0.57149	-2.6019	35.104	-4.8482
117.61	1.4666	51.263	-6.0811	0.54058	-2.6303	0.15378	-0.16604	0.1888	0.66022	-1.3176	3724.0	23.552	0.65497	76.017	-60.064	71.936	71.621	23.115	-0.056047	-5.9725	0.57149	-2.6019	35.104	-4.8482
117.6	1.4694	51.279	-6.0803	0.53973	-2.6294	0.16039	-0.17515	0.18662	0.66022	-1.3176	3723.3	23.559	0.65621	76.017	-60.225	71.937	71.621	23.115	-0.056047	-5.9725	0.57149	-2.6019	35.104	-4.8482
117.59	1.4719	51.294	-6.0795	0.53883	-2.6285	0.16678	-0.18408	0.18424	0.66022	-1.3176	3722.7	23.567	0.65732	76.018	-60.387	71.938	71.621	23.115	-0.056047	-5.9725	0.57149	-2.6019	35.104	-4.8482
117.59	1.4741	51.309	-6.0786	0.53789	-2.6276	0.17294	-0.1928	0.18166	0.66022	-1.3176	3722.1	23.574	0.65829	76.018	-60.548	71.939	71.621	23.115	-0.056047	-5.9725	0.57149	-2.6019	35.104	-4.8482
117.58	1.476	51.324	-6.0778	0.53691	-2.6267	0.17886	-0.2013	0.17888	0.66022	-1.3176	3721.4	23.581	0.65912	76.019	-60.71	71.94	71.621	23.115	-0.056047	-5.9725	0.57149	-2.6019	35.104	-4.8482
117.58	1.4775	51.339	-6.0769	0.53588	-2.6258	0.18454	-0.20958	0.17591	0.66022	-1.3176	3720.8	23.588	0.65981	76.019	-60.871	71.941	71.621	23.115	-0.056047	-5.9725	0.57149	-2.6019	35.104	-4.8482
117.57	1.4788	51.354	-6.0759	0.53481	-2.6249	0.18996	-0.21763	0.17274	0.66022	-1.3176	3720.1	23.595	0.66037	76.02	-61.032	71.943	71.621	23.115	-0.056047	-5.9725	0.57149	-2.6019	35.104	-4.8482
117.57	1.4797	51.369	-6.075	0.5337	-2.624	0.19512	-0.22543	0.16938	0.66022	-1.3176	3719.5	23.602	0.66079	76.02	-61.193	71.944	71.621	23.115	-0.056047	-5.9725	0.57149	-2.6019	35.104	-4.8482
117.56	1.4804	51.384	-6.074	0.53256	-2.6232	0.20002	-0.23298	0.16584	0.66022	-1.3176	3718.9	23.609	0.66108	76.021	-61.352	71.945	71.621	23.115	-0.056047	-5.9725	0.57149	-2.6019	35.104	-4.8482
117.56	1.4808	51.398	-6.073	0.53137	-2.6224	0.20465	-0.24028	0.16212	0.66022	-1.3176	3718.2	23.616	0.66124	76.021	-61.511	71.946	71.621	23.115	-0.056047	-5.9725	0.57149	-2.6019	35.104	-4.8482
117.55	1.4808	51.413	-6.0719	0.53015	-2.6216	0.20901	-0.2473	0.15823	0.66022	-1.3176	3717.6	23.623	0.66127	76.022	-61.668	71.947	71.621	23.115	-0.056047	-5.9725	0.57149	-2.6019	35.104	-4.8482
117.54	1.4806	51.427	-6.0709	0.5289	-2.6208	0.21309	-0.25405	0.15416	0.66022	-1.3176	3716.9	23.63	0.66116	76.022	-61.824	71.948	71.621	23.115	-0.056047	-5.9725	0.57149	-2.6019	35.104	-4.8482
117.54	1.4801	51.441	-6.0698	0.52761	-2.62	0.21688	-0.26051	0.14993	0.66022	-1.3176	3716.3	23.636	0.66093	76.023	-61.977	71.95	71.621	23.115	-0.056047	-5.9725	0.57149	-2.6019	35.104	-4.8482
117.53	1.4793	51.455	-6.0687	0.5263	-2.6193	0.22038	-0.26669	0.14553	0.66022	-1.3176	3715.7	23.643	0.66058	76.023	-62.129	71.951	71.621	23.115	-0.056047	-5.9725	0.57149	-2.6019	35.104	-4.8482
117.53	1.4783	51.468	-6.0676	0.52495	-2.6186	0.22359	-0.27257	0.14098	0.66022	-1.3176	3715.0	23.649	0.6601	76.024	-62.278	71.952	71.621	23.115	-0.056047	-5.9725	0.57149	-2.6019	35.104	-4.8482
117.52	1.4769	51.482	-6.0665	0.52357	-2.6179	0.2265	-0.27814	0.13628	0.66022	-1.3176	3714.4	23.656	0.6595	76.024	-62.424	71.953	71.621	23.115	-0.056047	-5.9725	0.57149	-2.6019	35.104	-4.8482
117.52	1.4753	51.495	-6.0653	0.52217	-2.6172	0.22912	-0.28341	0.13143	0.66022	-1.3176	3713.7	23.662	0.65878	76.025	-62.566	71.954	71.621	23.115	-0.056047	-5.9725	0.57149	-2.6019	35.104	-4.8482
117.51	1.4735	51.507	-6.0642	0.52074	-2.6166	0.23143	-0.28836	0.12644	0.66022	-1.3176	3713.1	23.668	0.65795	76.025	-62.703	71.955	71.621	23.115	-0.056047	-5.9725	0.57149	-2.6019	35.104	-4.8482
117.51	1.4714	51.52	-6.063	0.51928	-2.616	0.23344	-0.29299	0.12131	0.66022	-1.3176	3712.5	23.674	0.657	76.026	-62.837	71.957	71.621	23.115	-0.056047	-5.9725	0.57149	-2.6019	35.104	-4.8482
117.51	1.469	51.532	-6.0618	0.51781	-2.6154	0.23514	-0.2973	0.11606	0.66022	-1.3176	3711.8	23.68	0.65594	76.026	-62.964	71.958	71.621	23.115	-0.056047	-5.9725	0.57149	-2.6019	35.104	-4.8482
117.5	1.4664	51.544	-6.0607	0.51631	-2.6148	0.23653	-0.30128	0.11069	0.66022	-1.3176	3711.2	23.685	0.65478	76.027	-63.085	71.959	71.621	23.115	-0.056047	-5.9725	0.57149	-2.6019	35.104	-4.8482
117.5	1.4636	51.556	-6.0595	0.51479	-2.6143	0.23761	-0.30493	0.10519	0.66022	-1.3176	3710.5	23.691	0.65351	76.027	-63.199	71.96	71.621	23.115	-0.056047	-5.9725	0.57149	-2.6019	35.104	-4.8482
117.49	1.4605	51.567	-6.0583	0.51326	-2.6137	0.23838	-0.30825	0.099592	0.66022	-1.3176	3709.9	23.696	0.65214	76.028	-63.304	71.961	71.621	23.115	-0.056047	-5.9725	0.57149	-2.6019	35.104	-4.8482
117.49	1.4572	51.578	-6.0571	0.51171	-2.6133	0.23883	-0.31122	0.093885	0.66022	-1.3176	3709.3	23.701	0.65067	76.028	-63.401	71.962	71.621	23.115	-0.056047	-5.9725	0.57149	-2.6019	35.104	-4.8482
117.49	1.4537	51.588	-6.0559	0.51015	-2.6128	0.23898	-0.31386	0.088081	0.66022	-1.3176	3708.6	23.706	0.6491	76.029	-63.487	71.963	71.621	23.115	-0.056047	-5.9725	0.57149	-2.6019	35.104	-4.8482
117.48	1.45	51.598	-6.0547	0.50857	-2.6124	0.23881	-0.31615	0.082185	0.66022	-1.3176	3708.0	23.711	0.64744	76.029	-63.562	71.964	71.621	23.115	-0.056047	-5.9725	0.57149	-2.6019	35.104	-4.8482
117.48	1.4461	51.608	-6.0535	0.50699	-2.612	0.23833	-0.3181	0.076204	0.66022	-1.3176	3707.3	23.716	0.6457	76.03	-63.624	71.965	71.621	23.115	-0.056047	-5.9725	0.57149	-2.6019	35.104	-4.8482
117.48	1.442	51.617	-6.0523	0.50539	-2.6116	0.23754	-0.3197	0.070146	0.66022	-1.3176	3706.7	23.72	0.64387	76.03	-63.673	71.967	71.621	23.115	-0.056047	-5.9725	0.57149	-2.6019	35.104	-4.8482
117.47	1.4377	51.626	-6.0511	0.50379	-2.6113	0.23644	-0.32096	0.064016	0.66022	-1.3176	3706.1	23.724	0.64196	76.03	-63.708	71.968	71.621	23.115	-0.056047	-5.9725	0.57149	-2.6019	35.104	-4.8482
117.47	1.4333	51.635	-6.05	0.50219	-2.611	0.23503	-0.32186	0.057822	0.66022	-1.3176	3705.4	23.728	0.63997	76.031	-63.728	71.969	71.621	23.115	-0.056047	-5.9725	0.57149	-2.6019	35.104	-4.8482
117.47	1.4287	51.643	-6.0488	0.50057	-2.6107	0.23332	-0.32242	0.05157	0.66022	-1.3176	3704.8	23.732	0.6379	76.031	-63.733	71.97	71.621	23.115	-0.056047	-5.9725	0.57149	-2.6019	35.104	-4.8482
117.46	1.4239	51.651	-6.0476	0.49896	-2.6105	0.2313	-0.32263	0.045268	0.66022	-1.3176	3704.1	23.736	0.63577	76.032	-63.722	71.971	71.621	23.115	-0.056047	-5.9725	0.57149	-2.6019	35.104	-4.8482
117.46	1.419	51.658	-6.0465	0.49735	-2.6102	0.22898	-0.3225	0.038922	0.66022	-1.3176	3703.5	23.739	0.63357	76.032	-63.697	71.972	71.621	23.115	-0.056047	-5.9725	0.57149	-2.6019	35.104	-4.8482
117.46	1.4139	51.665	-6.0453	0.49574	-2.6101	0.22636	-0.32202	0.032539	0.66022	-1.3176	3702.8	23.742	0.63131	76.032	-63.657	71.973	71.621	23.115	-0.056047	-5.9725	0.57149	-2.6019	35.104	-4.8482
117.46	1.4088	51.671	-6.0442	0.49413	-2.6099	0.22345	-0.32119	0.026127	0.66022	-1.3176	3702.2	23.745	0.62899	76.033	-63.602	71.974	71.621	23.115	-0.056047	-5.9725	0.57149	-2.6019	35.104	-4.8482
117.46	1.4034	51.677	-6.0431	0.49253	-2.6098	0.22025	-0.32002	0.019692	0.66022	-1.3176	3701.6	23.748	0.62662	76.033	-63.536	71.975	71.621	23.115	-0.056047	-5.9725	0.57149	-2.6019	35.104	-4.8482
117.45	1.398	51.683	-6.042	0.49093	-2.6097	0.21677	-0.31851	0.013241	0.66022	-1.3176	3700.9	23.751	0.6242	76.034	-63.457	71.976	71.621	23.115	-0.056047	-5.9725	0.57149	-2.6019	35.104	-4.8482
117.45	1.3925	51.688	-6.0409	0.48934	-2.6097	0.213	-0.31667	0.0067823	0.66022	-1.3176	3700.3	23.753	0.62173	76.034	-63.367	71.977	71.621	23.115	-0.056047	-5.9725	0.57149	-2.6019	35.104	-4.8482
117.45	1.3869	51.692	-6.0399	0.48776	-2.6097	0.20895	-0.31449	0.00032196	0.66022	-1.3176	3699.6	23.755	0.61921	76.034	-63.268	71.978	71.621	23.115	-0.056047	-5.9725	0.57149	-2.6019	35.104	-4.8482
117.45	1.3812	51.696	-6.0388	0.4862	-2.6097	0.20464	-0.31197	-0.0061328	0.66022	-1.3176	3699.0	23.757	0.61667	76.035	-63.16	71.979	71.621	23.115	-0.056047	-5.9725	0.57149	-2.6019	35.104	-4.8482
117.45	1.3754	51.7	-6.0378	0.48464	-2.6097	0.20006	-0.30913	-0.012575	0.66022	-1.3176	3698.4	23.758	0.61408	76.035	-63.044	71.98	71.621	23.115	-0.056047	-5.9725	0.57149	-2.6019	35.104	-4.8482
117.45	1.3696	51.703	-6.0368	0.48311	-2.6098	0.19521	-0.30596	-0.018997	0.66022	-1.3176	3697.7	23.76	0.61147	76.035	-62.922	71.981	71.621	23.115	-0.056047	-5.9725	0.57149	-2.6019	35.104	-4.8482
117.45	1.3637	51.705	-6.0359	0.48159	-2.6099	0.19012	-0.30248	-0.025393	0.66022	-1.3176	3697.1	23.761	0.60883	76.036	-62.795	71.982	71.621	23.115	-0.056047	-5.9725	0.57149	-2.6019	35.104	-4.8482
117.45	1.3577	51.707	-6.0349	0.48008	-2.6101	0.18478	-0.29868	-0.031755	0.66022	-1.3176	3696.4	23.762	0.60617	76.036	-62.662	71.983	71.621	23.115	-0.056047	-5.9725	0.57149	-2.6019	35.104	-4.8482
117.45	1.3517	51.709	-6.034	0.4786	-2.6102	0.17919	-0.29457	-0.038077	0.66022	-1.3176	3695.8	23.763	0.60349	76.036	-62.526	71.984	71.621	23.115	-0.056047	-5.9725	0.57149	-2.6019	35.104	-4.8482
117.45	1.3457	51.71	-6.0331	0.47714	-2.6104	0.17338	-0.29015	-0.044351	0.66022	-1.3176	3695.2	23.763	0.6008	76.037	-62.385	71.985	71.621	23.115	-0.056047	-5.9725	0.57149	-2.6019	35.104	-4.8482
117.45	1.3396	51.711	-6.0323	0.4757	-2.6107	0.16734	-0.28544	-0.050572	0.66022	-1.3176	3694.5	23.763	0.5981	76.037	-62.242	71.986	71.621	23.115	-0.056047	-5.9725	0.57149	-2.6019	35.104	-4.8482
117.45	1.3336	51.711	-6.0315	0.47428	-2.6109	0.16108	-0.28043	-0.056731	0.66022	-1.3176	3693.9	23.763	0.5954	76.037	-62.097	71.987	71.621	23.115	-0.056047	-5.9725	0.57149	-2.6019	35.104	-4.8482
117.45	1.3275	51.711	-6.0307	0.47289	-2.6112	0.15461	-0.27513	-0.062823	0.66022	-1.3176	3693.2	23.763	0.59269	76.037	-61.949	71.988	71.621	23.115	-0.056047	-5.9725	0.57149	-2.6019	35.104	-4.8482
117.45	1.3215	51.71	-6.0299	0.47153	-2.6116	0.14793	-0.26956	-0.068841	0.66022	-1.3176	3692.6	23.763	0.58999	76.038	-61.8	71.989	71.621	23.115	-0.056047	-5.9725	0.57149	-2.6019	35.104	-4.8482
117.45	1.3154	51.709	-6.0292	0.4702	-2.6119	0.14107	-0.26371	-0.074778	0.66022	-1.3176	3692.0	23.762	0.58729	76.038	-61.65	71.99	71.621	23.115	-0.056047	-5.9725	0.57149	-2.6019	35.104	-4.8482
117.45	1.3094	51.707	-6.0285	0.4689	-2.6123	0.13402	-0.25759	-0.080629	0.66022	-1.3176	3691.3	23.761	0.5846	76.038	-61.499	71.991	71.621	23.115	-0.056047	-5.9725	0.57149	-2.6019	35.104	-4.8482
117.45	1.3034	51.705	-6.0279	0.46762	-2.6127	0.12679	-0.25122	-0.086386	0.66022	-1.3176	3690.7	23.76	0.58193	76.038	-61.347	71.992	71.621	23.115	-0.056047	-5.9725	0.57149	-2.6019	35.104	-4.8482
117.46	1.2975	51.702	-6.0273	0.46638	-2.6132	0.1194	-0.24459	-0.092044	0.66022	-1.3176	3690.0	23.758	0.57927	76.039	-61.195	71.993	71.621	23.115	-0.056047	-5.9725	0.57149	-2.6019	35.104	-4.8482
117.46	1.2916	51.699	-6.0267	0.46518	-2.6137	0.11184	-0.23772	-0.097597	0.66022	-1.3176	3689.4	23.757	0.57664	76.039	-61.043	71.994	71.621	23.115	-0.056047	-5.9725	0.57149	-2.6019	35.104	-4.8482
117.46	1.2858	51.696	-6.0261	0.46401	-2.6142	0.10414	-0.23062	-0.10304	0.66022	-1.3176	3688.8	23.755	0.57403	76.039	-60.891	71.995	71.621	23.115	-0.056047	-5.9725	0.57149	-2.6019	35.104	-4.8482
117.46	1.28	51.692	-6.0256	0.46287	-2.6147	0.096304	-0.22328	-0.10836	0.66022	-1.3176	3688.1	23.753	0.57145	76.039	-60.739	71.996	71.621	23.115	-0.056047	-5.9725	0.57149	-2.6019	35.104	-4.8482
117.46	1.2743	51.687	-6.0252	0.46177	-2.6152	0.088335	-0.21573	-0.11356	0.66022	-1.3176	3687.5	23.751	0.5689	76.04	-60.588	71.996	71.621	23.115	-0.056047	-5.9725	0.57149	-2.6019	35.104	-4.8482
117.47	1.2687	51.683	-6.0247	0.46072	-2.6158	0.080246	-0.20797	-0.11864	0.66022	-1.3176	3686.8	23.748	0.56639	76.04	-60.437	71.997	71.621	23.115	-0.056047	-5.9725	0.57149	-2.6019	35.104	-4.8482
117.47	1.2631	51.677	-6.0244	0.4597	-2.6164	0.072048	-0.20001	-0.12358	0.66022	-1.3176	3686.2	23.746	0.56391	76.04	-60.288	71.998	71.621	23.115	-0.056047	-5.9725	0.57149	-2.6019	35.104	-4.8482
117.47	1.2577	51.672	-6.024	0.45872	-2.6171	0.06375	-0.19185	-0.12838	0.66022	-1.3176	3685.6	23.743	0.56148	76.04	-60.139	71.999	71.621	23.115	-0.056047	-5.9725	0.57149	-2.6019	35.104	-4.8482
117.48	1.2523	51.666	-6.0237	0.45778	-2.6177	0.055363	-0.18351	-0.13303	0.66022	-1.3176	3684.9	23.74	0.55909	76.04	-59.991	72.0	71.621	23.115	-0.056047	-5.9725	0.57149	-2.6019	35.104	-4.8482
117.48	1.2471	51.659	-6.0235	0.45688	-2.6184	0.046897	-0.175	-0.13754	0.66022	-1.3176	3684.3	23.737	0.55676	76.041	-59.844	72.001	71.621	23.115	-0.056047	-5.9725	0.57149	-2.6019	35.104	-4.8482
117.48	1.242	51.652	-6.0233	0.45603	-2.6191	0.038362	-0.16633	-0.14189	0.66022	-1.3176	3683.7	23.733	0.55447	76.041	-59.698	72.002	71.621	23.115	-0.056047	-5.9725	0.57149	-2.6019	35.104	-4.8482
117.49	1.237	51.645	-6.0231	0.45522	-2.6198	0.029768	-0.1575	-0.14609	0.66022	-1.3176	3683.0	23.73	0.55224	76.041	-59.554	72.003	71.621	23.115	-0.056047	-5.9725	0.57149	-2.6019	35.104	-4.8482
117.49	1.2321	51.637	-6.023	0.45445	-2.6205	0.021127	-0.14853	-0.15012	0.66022	-1.3176	3682.4	23.726	0.55006	76.041	-59.411	72.003	71.621	23.115	-0.056047	-5.9725	0.57149	-2.6019	35.104	-4.8482
117.49	1.2274	51.629	-6.0229	0.45373	-2.6213	0.012448	-0.13943	-0.15398	0.66022	-1.3176	3681.7	23.722	0.54794	76.041	-59.27	72.004	71.621	23.115	-0.056047	-5.9725	0.57149	-2.6019	35.104	-4.8482
117.5	1.2228	51.621	-6.0228	0.45306	-2.6221	0.0037415	-0.1302	-0.15768	0.66022	-1.3176	3681.1	23.718	0.54589	76.041	-59.13	72.005	71.621	23.115	-0.056047	-5.9725	0.57149	-2.6019	35.104	-4.8482
117.5	1.2183	51.612	-6.0228	0.45243	-2.6229	-0.0049813	-0.12086	-0.16119	0.66022	-1.3176	3680.5	23.713	0.5439	76.041	-58.992	72.006	71.621	23.115	-0.056047	-5.9725	0.57149	-2.6019	35.104	-4.8482
117.51	1.214	51.603	-6.0229	0.45185	-2.6237	-0.01371	-0.11141	-0.16453	0.66022	-1.3176	3679.8	23.709	0.54198	76.042	-58.856	72.007	71.621	23.115	-0.056047	-5.9725	0.57149	-2.6019	35.104	-4.8482
117.51	1.2099	51.594	-6.023	0.45132	-2.6245	-0.022435	-0.10188	-0.16769	0.66022	-1.3176	3679.2	23.704	0.54013	76.042	-58.721	72.007	71.621	23.115	-0.056047	-5.9725	0.57149	-2.6019	35.104	-4.8482
117.51	1.2059	51.585	-6.0231	0.45083	-2.6254	-0.031146	-0.09226	-0.17066	0.66022	-1.3176	3678.6	23.7	0.53834	76.042	-58.589	72.008	71.621	23.115	-0.056047	-5.9725	0.57149	-2.6019	35.104	-4.8482
117.52	1.2021	51.575	-6.0233	0.45039	-2.6262	-0.039831	-0.082571	-0.17345	0.66022	-1.3176	3677.9	23.695	0.53664	76.042	-58.458	72.009	71.621	23.115	-0.056047	-5.9725	0.57149	-2.6019	35.104	-4.8482
117.52	1.1984	51.565	-6.0235	0.45001	-2.6271	-0.048481	-0.072822	-0.17604	0.66022	-1.3176	3677.3	23.69	0.535	76.042	-58.329	72.01	71.621	23.115	-0.056047	-5.9725	0.57149	-2.6019	35.104	-4.8482
117.53	1.1949	51.554	-6.0238	0.44967	-2.628	-0.057086	-0.063023	-0.17844	0.66022	-1.3176	3676.7	23.685	0.53345	76.042	-58.203	72.011	71.621	23.115	-0.056047	-5.9725	0.57149	-2.6019	35.104	-4.8482
117.53	1.1916	51.544	-6.0241	0.44938	-2.6289	-0.065636	-0.053185	-0.18064	0.66022	-1.3176	3676.0	23.68	0.53197	76.042	-58.078	72.011	71.621	23.115	-0.056047	-5.9725	0.57149	-2.6019	35.104	-4.8482
117.54	1.1885	51.533	-6.0244	0.44913	-2.6298	-0.07412	-0.043319	-0.18265	0.66022	-1.3176	3675.4	23.674	0.53058	76.042	-57.956	72.012	71.621	23.115	-0.056047	-5.9725	0.57149	-2.6019	35.104	-4.8482
117.54	1.1856	51.522	-6.0248	0.44894	-2.6307	-0.082529	-0.033436	-0.18445	0.66022	-1.3176	3674.8	23.669	0.52926	76.042	-57.835	72.013	71.621	23.115	-0.056047	-5.9725	0.57149	-2.6019	35.104	-4.8482
117.55	1.1828	51.51	-6.0253	0.4488	-2.6316	-0.090853	-0.023546	-0.18605	0.66022	-1.3176	3674.1	23.663	0.52803	76.043	-57.717	72.014	71.621	23.115	-0.056047	-5.9725	0.57149	-2.6019	35.104	-4.8482
117.55	1.1802	51.499	-6.0257	0.44871	-2.6326	-0.099082	-0.013661	-0.18745	0.66022	-1.3176	3673.5	23.658	0.52689	76.043	-57.601	72.014	71.621	23.115	-0.056047	-5.9725	0.57149	-2.6019	35.104	-4.8482
117.56	1.1779	51.487	-6.0262	0.44866	-2.6335	-0.10721	-0.0037898	-0.18864	0.66022	-1.3176	3672.9	23.652	0.52583	76.043	-57.488	72.015	71.621	23.115	-0.056047	-5.9725	0.57149	-2.6019	35.104	-4.8482
117.56	1.1757	51.475	-6.0268	0.44867	-2.6345	-0.11522	0.0060552	-0.18963	0.66022	-1.3176	3672.2	23.646	0.52485	76.043	-57.377	72.016	71.621	23.115	-0.056047	-5.9725	0.57149	-2.6019	35.104	-4.8482
117.57	1.1737	51.463	-6.0274	0.44872	-2.6354	-0.12311	0.015864	-0.1904	0.66022	-1.3176	3671.6	23.64	0.52397	76.043	-57.268	72.017	71.621	23.115	-0.056047	-5.9725	0.57149	-2.6019	35.104	-4.8482
117.58	1.1719	51.451	-6.028	0.44883	-2.6364	-0.13087	0.025626	-0.19098	0.66022	-1.3176	3670.9	23.634	0.52317	76.043	-57.161	72.017	71.621	23.115	-0.056047	-5.9725	0.57149	-2.6019	35.104	-4.8482
117.58	1.1703	51.439	-6.0287	0.44898	-2.6373	-0.13848	0.03533	-0.19134	0.66022	-1.3176	3670.3	23.628	0.52246	76.043	-57.057	72.018	71.621	23.115	-0.056047	-5.9725	0.57149	-2.6019	35.104	-4.8482
117.59	1.1689	51.426	-6.0294	0.44918	-2.6383	-0.1444	0.046527	-0.19141	0.66022	-1.3176	3669.7	23.622	0.52185	76.043	-56.956	72.019	71.621	23.115	-0.056047	-5.9725	0.57149	-2.6019	35.104	-4.8482
117.59	1.1678	51.414	-6.0302	0.44945	-2.6392	-0.15007	0.057694	-0.19123	0.66022	-1.3176	3669.0	23.616	0.52132	76.043	-56.857	72.02	71.621	23.115	-0.056047	-5.9725	0.57149	-2.6019	35.104	-4.8482
117.6	1.1668	51.402	-6.0309	0.44976	-2.6402	-0.1556	0.068695	-0.19082	0.66022	-1.3176	3668.4	23.61	0.52088	76.043	-56.76	72.02	71.621	23.115	-0.056047	-5.9725	0.57149	-2.6019	35.104	-4.8482
117.6	1.166	51.389	-6.0317	0.45013	-2.6411	-0.16098	0.079517	-0.19018	0.66022	-1.3176	3667.8	23.604	0.52054	76.043	-56.666	72.021	71.621	23.115	-0.056047	-5.9725	0.57149	-2.6019	35.104	-4.8482
117.61	1.1655	51.377	-6.0325	0.45056	-2.6421	-0.1662	0.090148	-0.18931	0.66022	-1.3176	3667.2	23.598	0.52029	76.043	-56.575	72.022	71.621	23.115	-0.056047	-5.9725	0.57149	-2.6019	35.104	-4.8482
117.61	1.1651	51.364	-6.0334	0.45103	-2.643	-0.17125	0.10058	-0.1882	0.66022	-1.3176	3666.5	23.592	0.52014	76.043	-56.486	72.022	71.621	23.115	-0.056047	-5.9725	0.57149	-2.6019	35.104	-4.8482
117.62	1.165	51.352	-6.0342	0.45156	-2.644	-0.17614	0.11079	-0.18687	0.66022	-1.3176	3665.9	23.586	0.52007	76.043	-56.4	72.023	71.621	23.115	-0.056047	-5.9725	0.57149	-2.6019	35.104	-4.8482
117.62	1.165	51.339	-6.0351	0.45214	-2.6449	-0.18085	0.12077	-0.18532	0.66022	-1.3176	3665.3	23.58	0.5201	76.043	-56.317	72.024	71.621	23.115	-0.056047	-5.9725	0.57149	-2.6019	35.104	-4.8482
117.63	1.1653	51.327	-6.036	0.45277	-2.6458	-0.18538	0.13052	-0.18355	0.66022	-1.3176	3664.6	23.574	0.52021	76.043	-56.236	72.025	71.621	23.115	-0.056047	-5.9725	0.57149	-2.6019	35.104	-4.8482
117.64	1.1658	51.315	-6.037	0.45345	-2.6467	-0.18972	0.14002	-0.18156	0.66022	-1.3176	3664.0	23.568	0.52042	76.043	-56.158	72.025	71.621	23.115	-0.056047	-5.9725	0.57149	-2.6019	35.104	-4.8482
117.64	1.1664	51.302	-6.0379	0.45417	-2.6476	-0.19386	0.14926	-0.17936	0.66022	-1.3176	3663.4	23.562	0.52072	76.043	-56.082	72.026	71.621	23.115	-0.056047	-5.9725	0.57149	-2.6019	35.104	-4.8482
117.65	1.1673	51.29	-6.0389	0.45494	-2.6485	-0.1978	0.15823	-0.17695	0.66022	-1.3176	3662.7	23.556	0.5211	76.043	-56.009	72.027	71.621	23.115	-0.056047	-5.9725	0.57149	-2.6019	35.104	-4.8482
117.65	1.1683	51.278	-6.0399	0.45575	-2.6494	-0.20154	0.16693	-0.17433	0.66022	-1.3176	3662.1	23.55	0.52157	76.043	-55.939	72.028	71.621	23.115	-0.056047	-5.9725	0.57149	-2.6019	35.104	-4.8482
117.66	1.1696	51.267	-6.0409	0.45661	-2.6503	-0.20507	0.17534	-0.17152	0.66022	-1.3176	3661.5	23.544	0.52213	76.043	-55.872	72.028	71.621	23.115	-0.056047	-5.9725	0.57149	-2.6019	35.104	-4.8482
117.66	1.171	51.255	-6.042	0.4575	-2.6511	-0.20839	0.18345	-0.16851	0.66022	-1.3176	3660.8	23.539	0.52277	76.044	-55.808	72.029	71.621	23.115	-0.056047	-5.9725	0.57149	-2.6019	35.104	-4.8482
117.67	1.1726	51.244	-6.043	0.45844	-2.652	-0.21149	0.19127	-0.16531	0.66022	-1.3176	3660.2	23.533	0.52349	76.044	-55.746	72.03	71.621	23.115	-0.056047	-5.9725	0.57149	-2.6019	35.104	-4.8482
117.67	1.1744	51.232	-6.0441	0.45942	-2.6528	-0.21436	0.19877	-0.16193	0.66022	-1.3176	3659.6	23.527	0.52428	76.044	-55.687	72.03	71.621	23.115	-0.056047	-5.9725	0.57149	-2.6019	35.104	-4.8482
117.68	1.1764	51.221	-6.0452	0.46043	-2.6536	-0.21702	0.20596	-0.15836	0.66022	-1.3176	3658.9	23.522	0.52516	76.044	-55.631	72.031	71.621	23.115	-0.056047	-5.9725	0.57149	-2.6019	35.104	-4.8482
117.68	1.1785	51.21	-6.0463	0.46147	-2.6544	-0.21944	0.21282	-0.15463	0.66022	-1.3176	3658.3	23.517	0.52611	76.044	-55.578	72.032	71.621	23.115	-0.056047	-5.9725	0.57149	-2.6019	35.104	-4.8482
117.69	1.1808	51.2	-6.0474	0.46256	-2.6551	-0.22164	0.21936	-0.15073	0.66022	-1.3176	3657.7	23.512	0.52713	76.044	-55.527	72.033	71.621	23.115	-0.056047	-5.9725	0.57149	-2.6019	35.104	-4.8482
117.69	1.1832	51.189	-6.0485	0.46367	-2.6559	-0.22361	0.22556	-0.14667	0.66022	-1.3176	3657.1	23.506	0.52823	76.044	-55.48	72.033	71.621	23.115	-0.056047	-5.9725	0.57149	-2.6019	35.104	-4.8482
117.7	1.1858	51.179	-6.0496	0.46481	-2.6566	-0.22534	0.23143	-0.14245	0.66022	-1.3176	3656.4	23.502	0.52939	76.044	-55.435	72.034	71.621	23.115	-0.056047	-5.9725	0.57149	-2.6019	35.104	-4.8482
117.7	1.1886	51.169	-6.0507	0.46598	-2.6573	-0.22684	0.23696	-0.13809	0.66022	-1.3176	3655.8	23.497	0.53061	76.044	-55.393	72.035	71.621	23.115	-0.056047	-5.9725	0.57149	-2.6019	35.104	-4.8482
117.7	1.1915	51.159	-6.0519	0.46718	-2.658	-0.2281	0.24214	-0.13358	0.66022	-1.3176	3655.2	23.492	0.5319	76.044	-55.354	72.035	71.621	23.115	-0.056047	-5.9725	0.57149	-2.6019	35.104	-4.8482
117.71	1.1945	51.15	-6.053	0.4684	-2.6586	-0.22913	0.24697	-0.12894	0.66022	-1.3176	3654.5	23.487	0.53325	76.044	-55.318	72.036	71.621	23.115	-0.056047	-5.9725	0.57149	-2.6019	35.104	-4.8482
117.71	1.1976	51.141	-6.0542	0.46965	-2.6593	-0.22992	0.25145	-0.12418	0.66022	-1.3176	3653.9	23.483	0.53465	76.044	-55.285	72.037	71.621	23.115	-0.056047	-5.9725	0.57149	-2.6019	35.104	-4.8482
117.72	1.2009	51.132	-6.0553	0.47092	-2.6599	-0.23048	0.25558	-0.11929	0.66022	-1.3176	3653.3	23.479	0.53611	76.044	-55.255	72.038	71.621	23.115	-0.056047	-5.9725	0.57149	-2.6019	35.104	-4.8482
117.72	1.2043	51.124	-6.0565	0.4722	-2.6605	-0.2308	0.25935	-0.1143	0.66022	-1.3176	3652.6	23.474	0.53762	76.044	-55.227	72.038	71.621	23.115	-0.056047	-5.9725	0.57149	-2.6019	35.104	-4.8482
117.72	1.2078	51.115	-6.0576	0.47351	-2.661	-0.23089	0.26277	-0.1092	0.66022	-1.3176	3652.0	23.47	0.53918	76.044	-55.203	72.039	71.621	23.115	-0.056047	-5.9725	0.57149	-2.6019	35.104	-4.8482
117.73	1.2114	51.107	-6.0588	0.47483	-2.6615	-0.23074	0.26583	-0.104	0.66022	-1.3176	3651.4	23.467	0.54079	76.044	-55.181	72.04	71.621	23.115	-0.056047	-5.9725	0.57149	-2.6019	35.104	-4.8482
117.73	1.2151	51.1	-6.0599	0.47617	-2.6621	-0.23036	0.26853	-0.098708	0.66022	-1.3176	3650.8	23.463	0.54244	76.044	-55.163	72.04	71.621	23.115	-0.056047	-5.9725	0.57149	-2.6019	35.104	-4.8482
117.73	1.2189	51.092	-6.0611	0.47752	-2.6625	-0.22976	0.27088	-0.093337	0.66022	-1.3176	3650.1	23.459	0.54413	76.044	-55.147	72.041	71.621	23.115	-0.056047	-5.9725	0.57149	-2.6019	35.104	-4.8482
117.74	1.2227	51.085	-6.0622	0.47887	-2.663	-0.22892	0.27287	-0.087892	0.66022	-1.3176	3649.5	23.456	0.54586	76.044	-55.134	72.042	71.621	23.115	-0.056047	-5.9725	0.57149	-2.6019	35.104	-4.8482
117.74	1.2267	51.079	-6.0634	0.48024	-2.6634	-0.22786	0.27451	-0.08238	0.66022	-1.3176	3648.9	23.453	0.54762	76.044	-55.124	72.042	71.621	23.115	-0.056047	-5.9725	0.57149	-2.6019	35.104	-4.8482
117.74	1.2307	51.072	-6.0645	0.48162	-2.6638	-0.22658	0.2758	-0.076808	0.66022	-1.3176	3648.2	23.45	0.54942	76.044	-55.117	72.043	71.621	23.115	-0.056047	-5.9725	0.57149	-2.6019	35.104	-4.8482
117.74	1.2348	51.066	-6.0656	0.483	-2.6642	-0.22509	0.27673	-0.071185	0.66022	-1.3176	3647.6	23.447	0.55124	76.044	-55.113	72.044	71.621	23.115	-0.056047	-5.9725	0.57149	-2.6019	35.104	-4.8482
117.75	1.239	51.061	-6.0667	0.48439	-2.6645	-0.22337	0.27732	-0.065518	0.66022	-1.3176	3647.0	23.444	0.55309	76.044	-55.112	72.044	71.621	23.115	-0.056047	-5.9725	0.57149	-2.6019	35.104	-4.8482
117.75	1.2432	51.055	-6.0679	0.48577	-2.6648	-0.22145	0.27757	-0.059816	0.66022	-1.3176	3646.4	23.441	0.55497	76.044	-55.114	72.045	71.621	23.115	-0.056047	-5.9725	0.57149	-2.6019	35.104	-4.8482
117.75	1.2474	51.05	-6.069	0.48716	-2.6651	-0.21931	0.27747	-0.054085	0.66022	-1.3176	3645.7	23.439	0.55687	76.044	-55.119	72.046	71.621	23.115	-0.056047	-5.9725	0.57149	-2.6019	35.104	-4.8482
117.75	1.2517	51.046	-6.07	0.48855	-2.6654	-0.21698	0.27704	-0.048333	0.66022	-1.3176	3645.1	23.437	0.55879	76.044	-55.127	72.046	71.621	23.115	-0.056047	-5.9725	0.57149	-2.6019	35.104	-4.8482
117.75	1.256	51.041	-6.0711	0.48993	-2.6656	-0.21444	0.27628	-0.042568	0.66022	-1.3176	3644.5	23.435	0.56072	76.044	-55.137	72.047	71.621	23.115	-0.056047	-5.9725	0.57149	-2.6019	35.104	-4.8482
117.76	1.2604	51.037	-6.0722	0.49131	-2.6658	-0.21171	0.27519	-0.036798	0.66022	-1.3176	3643.8	23.433	0.56267	76.044	-55.151	72.048	71.621	23.115	-0.056047	-5.9725	0.57149	-2.6019	35.104	-4.8482
117.76	1.2648	51.034	-6.0732	0.49268	-2.666	-0.20879	0.27377	-0.031029	0.66022	-1.3176	3643.2	23.431	0.56463	76.044	-55.167	72.048	71.621	23.115	-0.056047	-5.9725	0.57149	-2.6019	35.104	-4.8482
117.76	1.2692	51.03	-6.0743	0.49405	-2.6661	-0.20569	0.27204	-0.02527	0.66022	-1.3176	3642.6	23.429	0.56661	76.044	-55.187	72.049	71.621	23.115	-0.056047	-5.9725	0.57149	-2.6019	35.104	-4.8482
117.76	1.2737	51.027	-6.0753	0.4954	-2.6662	-0.20241	0.26999	-0.019527	0.66022	-1.3176	3642.0	23.428	0.56859	76.044	-55.209	72.05	71.621	23.115	-0.056047	-5.9725	0.57149	-2.6019	35.104	-4.8482
117.76	1.2781	51.025	-6.0763	0.49675	-2.6663	-0.19896	0.26764	-0.013807	0.66022	-1.3176	3641.3	23.427	0.57058	76.044	-55.234	72.05	71.621	23.115	-0.056047	-5.9725	0.57149	-2.6019	35.104	-4.8482
117.76	1.2826	51.022	-6.0773	0.49808	-2.6664	-0.19534	0.26499	-0.0081187	0.66022	-1.3176	3640.7	23.425	0.57257	76.044	-55.262	72.051	71.621	23.115	-0.056047	-5.9725	0.57149	-2.6019	35.104	-4.8482
117.76	1.287	51.02	-6.0783	0.4994	-2.6664	-0.19155	0.26205	-0.0024677	0.66022	-1.3176	3640.1	23.424	0.57456	76.044	-55.293	72.052	71.621	23.115	-0.056047	-5.9725	0.57149	-2.6019	35.104	-4.8482
117.76	1.2915	51.019	-6.0792	0.5007	-2.6664	-0.18762	0.25881	0.0031389	0.66022	-1.3176	3639.4	23.424	0.57656	76.044	-55.327	72.053	71.621	23.115	-0.056047	-5.9725	0.57149	-2.6019	35.104	-4.8482
117.76	1.296	51.017	-6.0801	0.50198	-2.6664	-0.18353	0.25531	0.0086946	0.66022	-1.3176	3638.8	23.423	0.57855	76.044	-55.364	72.053	71.621	23.115	-0.056047	-5.9725	0.57149	-2.6019	35.104	-4.8482
117.77	1.3005	51.016	-6.081	0.50325	-2.6663	-0.1793	0.25152	0.014193	0.66022	-1.3176	3638.2	23.422	0.58055	76.044	-55.403	72.054	71.621	23.115	-0.056047	-5.9725	0.57149	-2.6019	35.104	-4.8482
117.77	1.3049	51.015	-6.0819	0.5045	-2.6662	-0.17494	0.24748	0.019627	0.66022	-1.3176	3637.5	23.422	0.58254	76.044	-55.446	72.055	71.621	23.115	-0.056047	-5.9725	0.57149	-2.6019	35.104	-4.8482
117.77	1.3094	51.015	-6.0828	0.50573	-2.6661	-0.17045	0.24318	0.024991	0.66022	-1.3176	3636.9	23.422	0.58452	76.044	-55.491	72.055	71.621	23.115	-0.056047	-5.9725	0.57149	-2.6019	35.104	-4.8482
117.77	1.3138	51.015	-6.0836	0.50693	-2.666	-0.16583	0.23863	0.030279	0.66022	-1.3176	3636.3	23.422	0.5865	76.044	-55.539	72.056	71.621	23.115	-0.056047	-5.9725	0.57149	-2.6019	35.104	-4.8482
117.77	1.3182	51.015	-6.0844	0.50811	-2.6658	-0.1611	0.23383	0.035486	0.66022	-1.3176	3635.7	23.422	0.58847	76.044	-55.59	72.057	71.621	23.115	-0.056047	-5.9725	0.57149	-2.6019	35.104	-4.8482
117.77	1.3226	51.015	-6.0852	0.50927	-2.6656	-0.15626	0.22881	0.040604	0.66022	-1.3176	3635.0	23.422	0.59043	76.044	-55.644	72.057	71.621	23.115	-0.056047	-5.9725	0.57149	-2.6019	35.104	-4.8482
117.76	1.327	51.016	-6.086	0.5104	-2.6654	-0.15131	0.22356	0.04563	0.66022	-1.3176	3634.4	23.422	0.59239	76.044	-55.7	72.058	71.621	23.115	-0.056047	-5.9725	0.57149	-2.6019	35.104	-4.8482
117.76	1.3313	51.017	-6.0868	0.5115	-2.6652	-0.14627	0.2181	0.050558	0.66022	-1.3176	3633.8	23.423	0.59433	76.044	-55.76	72.059	71.621	23.115	-0.056047	-5.9725	0.57149	-2.6019	35.104	-4.8482
117.76	1.3356	51.018	-6.0875	0.51258	-2.6649	-0.14115	0.21243	0.055383	0.66022	-1.3176	3633.1	23.424	0.59626	76.044	-55.822	72.059	71.621	23.115	-0.056047	-5.9725	0.57149	-2.6019	35.104	-4.8482
117.76	1.3399	51.02	-6.0882	0.51363	-2.6646	-0.13594	0.20657	0.060099	0.66022	-1.3176	3632.5	23.424	0.59818	76.044	-55.886	72.06	71.621	23.115	-0.056047	-5.9725	0.57149	-2.6019	35.104	-4.8482
117.76	1.3442	51.022	-6.0888	0.51464	-2.6643	-0.13066	0.20051	0.064703	0.66022	-1.3176	3631.9	23.425	0.60008	76.044	-55.954	72.061	71.621	23.115	-0.056047	-5.9725	0.57149	-2.6019	35.104	-4.8482
117.76	1.3485	51.024	-6.0895	0.51563	-2.664	-0.12531	0.19428	0.069189	0.66022	-1.3176	3631.2	23.426	0.60198	76.044	-56.024	72.061	71.621	23.115	-0.056047	-5.9725	0.57149	-2.6019	35.104	-4.8482
117.76	1.3527	51.026	-6.0901	0.51659	-2.6636	-0.11989	0.18787	0.073555	0.66022	-1.3176	3630.6	23.427	0.60386	76.044	-56.097	72.062	71.621	23.115	-0.056047	-5.9725	0.57149	-2.6019	35.104	-4.8482
117.76	1.3568	51.029	-6.0907	0.51751	-2.6632	-0.11443	0.18131	0.077794	0.66022	-1.3176	3630.0	23.429	0.60572	76.044	-56.172	72.063	71.621	23.115	-0.056047	-5.9725	0.57149	-2.6019	35.104	-4.8482
117.76	1.361	51.032	-6.0912	0.5184	-2.6628	-0.10892	0.17459	0.081905	0.66022	-1.3176	3629.4	23.43	0.60757	76.044	-56.25	72.063	71.621	23.115	-0.056047	-5.9725	0.57149	-2.6019	35.104	-4.8482
117.76	1.3651	51.035	-6.0918	0.51926	-2.6624	-0.10337	0.16772	0.085883	0.66022	-1.3176	3628.7	23.431	0.6094	76.044	-56.331	72.064	71.621	23.115	-0.056047	-5.9725	0.57149	-2.6019	35.104	-4.8482
117.76	1.3692	51.038	-6.0923	0.52008	-2.662	-0.097786	0.16073	0.089725	0.66022	-1.3176	3628.1	23.433	0.61122	76.044	-56.414	72.065	71.621	23.115	-0.056047	-5.9725	0.57149	-2.6019	35.104	-4.8482
117.75	1.3732	51.041	-6.0927	0.52086	-2.6615	-0.092177	0.1536	0.093428	0.66022	-1.3176	3627.5	23.435	0.61303	76.044	-56.5	72.066	71.621	23.115	-0.056047	-5.9725	0.57149	-2.6019	35.104	-4.8482
117.75	1.3772	51.045	-6.0932	0.52161	-2.661	-0.086548	0.14636	0.096988	0.66022	-1.3176	3626.8	23.437	0.61481	76.044	-56.588	72.066	71.621	23.115	-0.056047	-5.9725	0.57149	-2.6019	35.104	-4.8482
117.75	1.3812	51.049	-6.0936	0.52233	-2.6605	-0.080907	0.13902	0.1004	0.66022	-1.3176	3626.2	23.439	0.61658	76.044	-56.679	72.067	71.621	23.115	-0.056047	-5.9725	0.57149	-2.6019	35.104	-4.8482
117.75	1.3851	51.053	-6.094	0.523	-2.66	-0.07526	0.13158	0.10367	0.66022	-1.3176	3625.6	23.441	0.61834	76.044	-56.772	72.068	71.621	23.115	-0.056047	-5.9725	0.57149	-2.6019	35.104	-4.8482
117.75	1.389	51.058	-6.0944	0.52364	-2.6595	-0.069612	0.12404	0.10679	0.66022	-1.3176	3624.9	23.443	0.62008	76.044	-56.868	72.069	71.621	23.115	-0.056047	-5.9725	0.57149	-2.6019	35.104	-4.8482
117.74	1.3929	51.062	-6.0947	0.52424	-2.659	-0.063971	0.11643	0.10976	0.66022	-1.3176	3624.3	23.445	0.6218	76.044	-56.966	72.069	71.621	23.115	-0.056047	-5.9725	0.57149	-2.6019	35.104	-4.8482
117.74	1.3967	51.067	-6.095	0.52481	-2.6584	-0.058343	0.10875	0.11257	0.66022	-1.3176	3623.7	23.447	0.6235	76.045	-57.067	72.07	71.621	23.115	-0.056047	-5.9725	0.57149	-2.6019	35.104	-4.8482
117.74	1.4005	51.072	-6.0953	0.52533	-2.6578	-0.052734	0.101	0.11523	0.66022	-1.3176	3623.0	23.45	0.62519	76.045	-57.17	72.071	71.621	23.115	-0.056047	-5.9725	0.57149	-2.6019	35.104	-4.8482
117.74	1.4042	51.077	-6.0955	0.52582	-2.6572	-0.04715	0.0932	0.11774	0.66022	-1.3176	3622.4	23.452	0.62686	76.045	-57.275	72.072	71.621	23.115	-0.056047	-5.9725	0.57149	-2.6019	35.104	-4.8482
117.74	1.4079	51.082	-6.0957	0.52626	-2.6567	-0.041597	0.085355	0.12008	0.66022	-1.3176	3621.8	23.455	0.62852	76.045	-57.383	72.072	71.621	23.115	-0.056047	-5.9725	0.57149	-2.6019	35.104	-4.8482
117.73	1.4116	51.088	-6.0959	0.52667	-2.656	-0.03608	0.077474	0.12227	0.66022	-1.3176	3621.1	23.457	0.63016	76.045	-57.493	72.073	71.621	23.115	-0.056047	-5.9725	0.57149	-2.6019	35.104	-4.8482
117.73	1.4152	51.094	-6.0961	0.52704	-2.6554	-0.030605	0.069564	0.1243	0.66022	-1.3176	3620.5	23.46	0.63178	76.045	-57.605	72.074	71.621	23.115	-0.056047	-5.9725	0.57149	-2.6019	35.104	-4.8482
117.73	1.4188	51.099	-6.0962	0.52737	-2.6548	-0.025177	0.061636	0.12616	0.66022	-1.3176	3619.9	23.463	0.63338	76.045	-57.719	72.075	71.621	23.115	-0.056047	-5.9725	0.57149	-2.6019	35.104	-4.8482
117.73	1.4224	51.105	-6.0964	0.52765	-2.6542	-0.019802	0.053695	0.12787	0.66022	-1.3176	3619.2	23.466	0.63497	76.045	-57.836	72.076	71.621	23.115	-0.056047	-5.9725	0.57149	-2.6019	35.104	-4.8482
117.73	1.4259	51.111	-6.0964	0.5279	-2.6535	-0.014486	0.045751	0.12942	0.66022	-1.3176	3618.6	23.468	0.63654	76.046	-57.954	72.077	71.621	23.115	-0.056047	-5.9725	0.57149	-2.6019	35.104	-4.8482
117.72	1.4294	51.118	-6.0965	0.52811	-2.6529	-0.0092318	0.037812	0.1308	0.66022	-1.3176	3618.0	23.471	0.6381	76.046	-58.075	72.077	71.621	23.115	-0.056047	-5.9725	0.57149	-2.6019	35.104	-4.8482
117.72	1.4328	51.124	-6.0965	0.52828	-2.6522	-0.0040458	0.029885	0.13203	0.66022	-1.3176	3617.3	23.474	0.63963	76.046	-58.198	72.078	71.621	23.115	-0.056047	-5.9725	0.57149	-2.6019	35.104	-4.8482
117.72	1.4362	51.13	-6.0965	0.52841	-2.6516	0.0010677	0.021979	0.13309	0.66022	-1.3176	3616.7	23.478	0.64115	76.046	-58.323	72.079	71.621	23.115	-0.056047	-5.9725	0.57149	-2.6019	35.104	-4.8482
117.72	1.4396	51.137	-6.0965	0.5285	-2.6509	0.0061042	0.0141	0.134	0.66022	-1.3176	3616.1	23.481	0.64265	76.046	-58.449	72.08	71.621	23.115	-0.056047	-5.9725	0.57149	-2.6019	35.104	-4.8482
117.71	1.4429	51.144	-6.0965	0.52855	-2.6502	0.011059	0.0062562	0.13474	0.66022	-1.3176	3615.4	23.484	0.64414	76.046	-58.578	72.081	71.621	23.115	-0.056047	-5.9725	0.57149	-2.6019	35.104	-4.8482
117.71	1.4462	51.151	-6.0964	0.52856	-2.6495	0.015929	-0.0015451	0.13533	0.66022	-1.3176	3614.8	23.487	0.6456	76.047	-58.709	72.082	71.621	23.115	-0.056047	-5.9725	0.57149	-2.6019	35.104	-4.8482
117.71	1.4495	51.157	-6.0963	0.52854	-2.6489	0.021533	-0.0084701	0.13579	0.66022	-1.3176	3614.1	23.491	0.64705	76.047	-58.841	72.083	71.621	23.115	-0.056047	-5.9725	0.57149	-2.6019	35.104	-4.8482
117.7	1.4527	51.165	-6.0962	0.52848	-2.6482	0.027464	-0.014948	0.13613	0.66022	-1.3176	3613.5	23.494	0.64848	76.047	-58.975	72.083	71.621	23.115	-0.056047	-5.9725	0.57149	-2.6019	35.104	-4.8482
117.7	1.4558	51.172	-6.096	0.52839	-2.6475	0.03329	-0.021411	0.13633	0.66022	-1.3176	3612.9	23.497	0.64989	76.047	-59.111	72.084	71.621	23.115	-0.056047	-5.9725	0.57149	-2.6019	35.104	-4.8482
117.7	1.459	51.179	-6.0959	0.52826	-2.6468	0.039008	-0.027853	0.13641	0.66022	-1.3176	3612.2	23.501	0.65129	76.048	-59.249	72.085	71.621	23.115	-0.056047	-5.9725	0.57149	-2.6019	35.104	-4.8482
117.7	1.4621	51.186	-6.0957	0.52811	-2.6461	0.044616	-0.03427	0.13636	0.66022	-1.3176	3611.6	23.504	0.65266	76.048	-59.389	72.086	71.621	23.115	-0.056047	-5.9725	0.57149	-2.6019	35.104	-4.8482
117.69	1.4651	51.194	-6.0954	0.52792	-2.6455	0.05011	-0.040657	0.13618	0.66022	-1.3176	3611.0	23.508	0.65402	76.048	-59.53	72.087	71.621	23.115	-0.056047	-5.9725	0.57149	-2.6019	35.104	-4.8482
117.69	1.4681	51.202	-6.0952	0.5277	-2.6448	0.055488	-0.047009	0.13587	0.66022	-1.3176	3610.3	23.512	0.65536	76.048	-59.672	72.088	71.621	23.115	-0.056047	-5.9725	0.57149	-2.6019	35.104	-4.8482
117.69	1.4711	51.209	-6.0949	0.52745	-2.6441	0.060747	-0.053322	0.13543	0.66022	-1.3176	3609.7	23.515	0.65668	76.049	-59.816	72.089	71.621	23.115	-0.056047	-5.9725	0.57149	-2.6019	35.104	-4.8482
117.69	1.474	51.217	-6.0945	0.52717	-2.6434	0.065885	-0.05959	0.13487	0.66022	-1.3176	3609.1	23.519	0.65797	76.049	-59.962	72.09	71.621	23.115	-0.056047	-5.9725	0.57149	-2.6019	35.104	-4.8482
117.68	1.4768	51.225	-6.0942	0.52686	-2.6427	0.070899	-0.065809	0.13419	0.66022	-1.3176	3608.4	23.523	0.65924	76.049	-60.109	72.091	71.621	23.115	-0.056047	-5.9725	0.57149	-2.6019	35.104	-4.8482
117.68	1.4796	51.233	-6.0938	0.52651	-2.6421	0.075787	-0.071975	0.13339	0.66022	-1.3176	3607.8	23.527	0.66049	76.05	-60.258	72.092	71.621	23.115	-0.056047	-5.9725	0.57149	-2.6019	35.104	-4.8482
117.68	1.4824	51.241	-6.0934	0.52614	-2.6414	0.080547	-0.078083	0.13246	0.66022	-1.3176	3607.1	23.53	0.66172	76.05	-60.407	72.093	71.621	23.115	-0.056047	-5.9725	0.57149	-2.6019	35.104	-4.8482
117.67	1.4851	51.249	-6.093	0.52573	-2.6408	0.085176	-0.084127	0.13141	0.66022	-1.3176	3606.5	23.534	0.66292	76.05	-60.558	72.094	71.621	23.115	-0.056047	-5.9725	0.57149	-2.6019	35.104	-4.8482
117.67	1.4877	51.258	-6.0926	0.5253	-2.6401	0.089673	-0.090104	0.13025	0.66022	-1.3176	3605.9	23.538	0.66409	76.051	-60.71	72.095	71.621	23.115	-0.056047	-5.9725	0.57149	-2.6019	35.104	-4.8482
117.67	1.4903	51.266	-6.0921	0.52483	-2.6395	0.094035	-0.096008	0.12897	0.66022	-1.3176	3605.2	23.542	0.66523	76.051	-60.864	72.096	71.621	23.115	-0.056047	-5.9725	0.57149	-2.6019	35.104	-4.8482
117.66	1.4928	51.275	-6.0917	0.52434	-2.6388	0.098261	-0.10183	0.12758	0.66022	-1.3176	3604.6	23.546	0.66634	76.051	-61.018	72.097	71.621	23.115	-0.056047	-5.9725	0.57149	-2.6019	35.104	-4.8482
117.66	1.4952	51.283	-6.0912	0.52381	-2.6382	0.10235	-0.10758	0.12607	0.66022	-1.3176	3603.9	23.55	0.66742	76.052	-61.174	72.098	71.621	23.115	-0.056047	-5.9725	0.57149	-2.6019	35.104	-4.8482
117.66	1.4975	51.292	-6.0906	0.52326	-2.6376	0.1063	-0.11324	0.12446	0.66022	-1.3176	3603.3	23.554	0.66846	76.052	-61.33	72.099	71.621	23.115	-0.056047	-5.9725	0.57149	-2.6019	35.104	-4.8482
117.66	1.4998	51.301	-6.0901	0.52268	-2.6369	0.1101	-0.11881	0.12273	0.66022	-1.3176	3602.7	23.558	0.66947	76.053	-61.488	72.1	71.621	23.115	-0.056047	-5.9725	0.57149	-2.6019	35.104	-4.8482
117.65	1.502	51.309	-6.0895	0.52207	-2.6363	0.11377	-0.12428	0.12089	0.66022	-1.3176	3602.0	23.563	0.67044	76.053	-61.646	72.102	71.621	23.115	-0.056047	-5.9725	0.57149	-2.6019	35.104	-4.8482
117.65	1.5041	51.318	-6.089	0.52144	-2.6357	0.11728	-0.12965	0.11895	0.66022	-1.3176	3601.4	23.567	0.67137	76.053	-61.805	72.103	71.621	23.115	-0.056047	-5.9725	0.57149	-2.6019	35.104	-4.8482
117.65	1.5061	51.327	-6.0884	0.52078	-2.6351	0.12066	-0.13491	0.1169	0.66022	-1.3176	3600.7	23.571	0.67225	76.054	-61.965	72.104	71.621	23.115	-0.056047	-5.9725	0.57149	-2.6019	35.104	-4.8482
117.64	1.508	51.336	-6.0877	0.52009	-2.6346	0.12388	-0.14007	0.11475	0.66022	-1.3176	3600.1	23.575	0.6731	76.054	-62.125	72.105	71.621	23.115	-0.056047	-5.9725	0.57149	-2.6019	35.104	-4.8482
117.64	1.5097	51.345	-6.0871	0.51937	-2.634	0.12695	-0.14511	0.11251	0.66022	-1.3176	3599.5	23.579	0.67389	76.055	-62.286	72.106	71.621	23.115	-0.056047	-5.9725	0.57149	-2.6019	35.104	-4.8482
117.64	1.5114	51.354	-6.0865	0.51864	-2.6334	0.12987	-0.15004	0.11016	0.66022	-1.3176	3598.8	23.583	0.67464	76.055	-62.447	72.107	71.621	23.115	-0.056047	-5.9725	0.57149	-2.6019	35.104	-4.8482
117.63	1.513	51.362	-6.0858	0.51787	-2.6329	0.13265	-0.15484	0.10771	0.66022	-1.3176	3598.2	23.588	0.67533	76.055	-62.609	72.108	71.621	23.115	-0.056047	-5.9725	0.57149	-2.6019	35.104	-4.8482
117.63	1.5144	51.371	-6.0852	0.51709	-2.6324	0.13526	-0.15951	0.10517	0.66022	-1.3176	3597.5	23.592	0.67598	76.056	-62.771	72.109	71.621	23.115	-0.056047	-5.9725	0.57149	-2.6019	35.104	-4.8482
117.63	1.5158	51.38	-6.0845	0.51628	-2.6318	0.13772	-0.16405	0.10254	0.66022	-1.3176	3596.9	23.596	0.67657	76.056	-62.933	72.11	71.621	23.115	-0.056047	-5.9725	0.57149	-2.6019	35.104	-4.8482
117.62	1.517	51.389	-6.0838	0.51545	-2.6313	0.14003	-0.16845	0.099816	0.66022	-1.3176	3596.3	23.6	0.6771	76.057	-63.094	72.111	71.621	23.115	-0.056047	-5.9725	0.57149	-2.6019	35.104	-4.8482
117.62	1.518	51.398	-6.0831	0.5146	-2.6308	0.14218	-0.17271	0.097005	0.66022	-1.3176	3595.6	23.605	0.67757	76.057	-63.256	72.112	71.621	23.115	-0.056047	-5.9725	0.57149	-2.6019	35.104	-4.8482
117.62	1.519	51.407	-6.0824	0.51372	-2.6304	0.14417	-0.17682	0.094107	0.66022	-1.3176	3595.0	23.609	0.67798	76.058	-63.417	72.114	71.621	23.115	-0.056047	-5.9725	0.57149	-2.6019	35.104	-4.8482
117.61	1.5197	51.416	-6.0816	0.51283	-2.6299	0.146	-0.18079	0.091125	0.66022	-1.3176	3594.3	23.613	0.67833	76.058	-63.578	72.115	71.621	23.115	-0.056047	-5.9725	0.57149	-2.6019	35.104	-4.8482
117.61	1.5204	51.425	-6.0809	0.51191	-2.6294	0.14767	-0.1846	0.088062	0.66022	-1.3176	3593.7	23.617	0.67861	76.058	-63.738	72.116	71.621	23.115	-0.056047	-5.9725	0.57149	-2.6019	35.104	-4.8482
117.61	1.5209	51.434	-6.0802	0.51098	-2.629	0.14918	-0.18825	0.084919	0.66022	-1.3176	3593.1	23.621	0.67882	76.059	-63.897	72.117	71.621	23.115	-0.056047	-5.9725	0.57149	-2.6019	35.104	-4.8482
117.61	1.5212	51.442	-6.0794	0.51003	-2.6286	0.15052	-0.19174	0.081699	0.66022	-1.3176	3592.4	23.625	0.67897	76.059	-64.054	72.118	71.621	23.115	-0.056047	-5.9725	0.57149	-2.6019	35.104	-4.8482
117.6	1.5214	51.451	-6.0786	0.50906	-2.6282	0.1517	-0.19506	0.078404	0.66022	-1.3176	3591.8	23.629	0.67904	76.06	-64.209	72.119	71.621	23.115	-0.056047	-5.9725	0.57149	-2.6019	35.104	-4.8482
117.6	1.5214	51.46	-6.0779	0.50808	-2.6278	0.15272	-0.19821	0.075037	0.66022	-1.3176	3591.1	23.633	0.67905	76.06	-64.361	72.12	71.621	23.115	-0.056047	-5.9725	0.57149	-2.6019	35.104	-4.8482
117.6	1.5213	51.468	-6.0771	0.50708	-2.6274	0.15357	-0.20119	0.0716	0.66022	-1.3176	3590.5	23.637	0.67898	76.061	-64.51	72.121	71.621	23.115	-0.056047	-5.9725	0.57149	-2.6019	35.104	-4.8482
117.59	1.5209	51.476	-6.0764	0.50607	-2.6271	0.15426	-0.20399	0.068096	0.66022	-1.3176	3589.9	23.641	0.67883	76.061	-64.654	72.122	71.621	23.115	-0.056047	-5.9725	0.57149	-2.6019	35.104	-4.8482
117.59	1.5204	51.485	-6.0756	0.50504	-2.6268	0.15477	-0.20661	0.064528	0.66022	-1.3176	3589.2	23.645	0.67861	76.061	-64.792	72.123	71.621	23.115	-0.056047	-5.9725	0.57149	-2.6019	35.104	-4.8482
117.59	1.5198	51.493	-6.0748	0.504	-2.6265	0.15513	-0.20904	0.060897	0.66022	-1.3176	3588.6	23.649	0.6783	76.062	-64.922	72.124	71.621	23.115	-0.056047	-5.9725	0.57149	-2.6019	35.104	-4.8482
117.58	1.5189	51.501	-6.074	0.50295	-2.6262	0.15531	-0.21128	0.057208	0.66022	-1.3176	3587.9	23.653	0.67792	76.062	-65.042	72.125	71.621	23.115	-0.056047	-5.9725	0.57149	-2.6019	35.104	-4.8482
117.58	1.5179	51.509	-6.0733	0.50189	-2.6259	0.15532	-0.21333	0.053462	0.66022	-1.3176	3587.3	23.657	0.67746	76.062	-65.148	72.126	71.621	23.115	-0.056047	-5.9725	0.57149	-2.6019	35.104	-4.8482
117.58	1.5167	51.517	-6.0725	0.50082	-2.6256	0.15517	-0.21518	0.049662	0.66022	-1.3176	3586.6	23.66	0.67692	76.063	-65.237	72.127	71.621	23.115	-0.056047	-5.9725	0.57149	-2.6019	35.104	-4.8482
117.58	1.5153	51.524	-6.0717	0.49974	-2.6254	0.15485	-0.21683	0.045812	0.66022	-1.3176	3586.0	23.664	0.67629	76.063	-65.302	72.129	71.621	23.115	-0.056047	-5.9725	0.57149	-2.6019	35.104	-4.8482
117.57	1.5137	51.532	-6.0709	0.49865	-2.6252	0.15435	-0.21828	0.041914	0.66022	-1.3176	3585.4	23.667	0.67559	76.064	-65.341	72.13	71.621	23.115	-0.056047	-5.9725	0.57149	-2.6019	35.104	-4.8482
117.57	1.512	51.539	-6.0702	0.49756	-2.625	0.15369	-0.21953	0.037971	0.66022	-1.3176	3584.7	23.671	0.6748	76.064	-65.349	72.131	71.621	23.115	-0.056047	-5.9725	0.57149	-2.6019	35.104	-4.8482
117.57	1.51	51.546	-6.0694	0.49646	-2.6248	0.15286	-0.22057	0.033986	0.66022	-1.3176	3584.1	23.674	0.67392	76.064	-65.325	72.132	71.621	23.115	-0.056047	-5.9725	0.57149	-2.6019	35.104	-4.8482
117.57	1.5079	51.553	-6.0686	0.49535	-2.6246	0.15185	-0.2214	0.029962	0.66022	-1.3176	3583.4	23.677	0.67297	76.064	-65.272	72.133	71.621	23.115	-0.056047	-5.9725	0.57149	-2.6019	35.104	-4.8482
117.56	1.5055	51.559	-6.0679	0.49424	-2.6245	0.15068	-0.22201	0.025903	0.66022	-1.3176	3582.8	23.68	0.67192	76.065	-65.193	72.134	71.621	23.115	-0.056047	-5.9725	0.57149	-2.6019	35.104	-4.8482
117.56	1.503	51.566	-6.0671	0.49313	-2.6244	0.14934	-0.22241	0.021811	0.66022	-1.3176	3582.2	23.684	0.6708	76.065	-65.093	72.134	71.621	23.115	-0.056047	-5.9725	0.57149	-2.6019	35.104	-4.8482
117.56	1.5003	51.572	-6.0664	0.49202	-2.6243	0.14783	-0.2226	0.017691	0.66022	-1.3176	3581.5	23.686	0.66959	76.065	-64.978	72.135	71.621	23.115	-0.056047	-5.9725	0.57149	-2.6019	35.104	-4.8482
117.56	1.4974	51.578	-6.0656	0.49091	-2.6242	0.14615	-0.22257	0.013544	0.66022	-1.3176	3580.9	23.689	0.6683	76.066	-64.85	72.136	71.621	23.115	-0.056047	-5.9725	0.57149	-2.6019	35.104	-4.8482
117.56	1.4944	51.584	-6.0649	0.48979	-2.6241	0.1443	-0.22231	0.0093752	0.66022	-1.3176	3580.2	23.692	0.66693	76.066	-64.714	72.137	71.621	23.115	-0.056047	-5.9725	0.57149	-2.6019	35.104	-4.8482
117.55	1.4911	51.589	-6.0642	0.48868	-2.6241	0.14229	-0.22184	0.0051871	0.66022	-1.3176	3579.6	23.694	0.66548	76.066	-64.571	72.138	71.621	23.115	-0.056047	-5.9725	0.57149	-2.6019	35.104	-4.8482
117.55	1.4877	51.594	-6.0635	0.48758	-2.6241	0.14011	-0.22114	0.00098339	0.66022	-1.3176	3578.9	23.697	0.66394	76.066	-64.423	72.139	71.621	23.115	-0.056047	-5.9725	0.57149	-2.6019	35.104	-4.8482
117.55	1.4841	51.599	-6.0628	0.48647	-2.6241	0.13776	-0.22022	-0.0032324	0.66022	-1.3176	3578.3	23.699	0.66233	76.067	-64.272	72.14	71.621	23.115	-0.056047	-5.9725	0.57149	-2.6019	35.104	-4.8482
117.55	1.4803	51.604	-6.0621	0.48537	-2.6241	0.13525	-0.21908	-0.0074567	0.66022	-1.3176	3577.7	23.701	0.66064	76.067	-64.117	72.141	71.621	23.115	-0.056047	-5.9725	0.57149	-2.6019	35.104	-4.8482
117.55	1.4763	51.608	-6.0614	0.48428	-2.6242	0.13258	-0.21771	-0.011686	0.66022	-1.3176	3577.0	23.703	0.65887	76.067	-63.961	72.142	71.621	23.115	-0.056047	-5.9725	0.57149	-2.6019	35.104	-4.8482
117.55	1.4722	51.612	-6.0608	0.4832	-2.6242	0.12974	-0.21611	-0.015916	0.66022	-1.3176	3576.4	23.705	0.65703	76.067	-63.804	72.143	71.621	23.115	-0.056047	-5.9725	0.57149	-2.6019	35.104	-4.8482
117.54	1.4679	51.616	-6.0602	0.48212	-2.6243	0.12675	-0.21429	-0.020144	0.66022	-1.3176	3575.7	23.707	0.65512	76.067	-63.646	72.144	71.621	23.115	-0.056047	-5.9725	0.57149	-2.6019	35.104	-4.8482
117.54	1.4635	51.619	-6.0595	0.48106	-2.6244	0.12359	-0.21225	-0.024366	0.66022	-1.3176	3575.1	23.708	0.65313	76.068	-63.487	72.144	71.621	23.115	-0.056047	-5.9725	0.57149	-2.6019	35.104	-4.8482
117.54	1.4589	51.622	-6.0589	0.48	-2.6246	0.12029	-0.20998	-0.028578	0.66022	-1.3176	3574.5	23.71	0.65108	76.068	-63.328	72.145	71.621	23.115	-0.056047	-5.9725	0.57149	-2.6019	35.104	-4.8482
117.54	1.4541	51.625	-6.0583	0.47896	-2.6247	0.11682	-0.20749	-0.032776	0.66022	-1.3176	3573.8	23.711	0.64896	76.068	-63.169	72.146	71.621	23.115	-0.056047	-5.9725	0.57149	-2.6019	35.104	-4.8482
117.54	1.4493	51.627	-6.0577	0.47793	-2.6249	0.11321	-0.20477	-0.036956	0.66022	-1.3176	3573.2	23.712	0.64678	76.068	-63.01	72.147	71.621	23.115	-0.056047	-5.9725	0.57149	-2.6019	35.104	-4.8482
117.54	1.4442	51.629	-6.0572	0.47691	-2.6251	0.10945	-0.20184	-0.041114	0.66022	-1.3176	3572.5	23.713	0.64453	76.068	-62.852	72.148	71.621	23.115	-0.056047	-5.9725	0.57149	-2.6019	35.104	-4.8482
117.54	1.4391	51.63	-6.0567	0.47591	-2.6253	0.10554	-0.19868	-0.045247	0.66022	-1.3176	3571.9	23.714	0.64223	76.068	-62.695	72.148	71.621	23.115	-0.056047	-5.9725	0.57149	-2.6019	35.104	-4.8482
117.54	1.4338	51.632	-6.0561	0.47492	-2.6255	0.10149	-0.19531	-0.049351	0.66022	-1.3176	3571.2	23.714	0.63987	76.068	-62.538	72.149	71.621	23.115	-0.056047	-5.9725	0.57149	-2.6019	35.104	-4.8482
117.54	1.4284	51.633	-6.0556	0.47395	-2.6258	0.097295	-0.19172	-0.05342	0.66022	-1.3176	3570.6	23.715	0.63746	76.068	-62.382	72.15	71.621	23.115	-0.056047	-5.9725	0.57149	-2.6019	35.104	-4.8482
117.54	1.4229	51.633	-6.0552	0.47301	-2.6261	0.092965	-0.18791	-0.057452	0.66022	-1.3176	3570.0	23.715	0.635	76.068	-62.227	72.151	71.621	23.115	-0.056047	-5.9725	0.57149	-2.6019	35.104	-4.8482
117.54	1.4173	51.633	-6.0547	0.47208	-2.6264	0.088502	-0.1839	-0.061443	0.66022	-1.3176	3569.3	23.715	0.63249	76.068	-62.073	72.151	71.621	23.115	-0.056047	-5.9725	0.57149	-2.6019	35.104	-4.8482
117.54	1.4116	51.633	-6.0543	0.47117	-2.6267	0.083908	-0.17967	-0.065388	0.66022	-1.3176	3568.7	23.715	0.62995	76.068	-61.921	72.152	71.621	23.115	-0.056047	-5.9725	0.57149	-2.6019	35.104	-4.8482
117.54	1.4058	51.632	-6.0539	0.47028	-2.627	0.079188	-0.17524	-0.069282	0.66022	-1.3176	3568.0	23.715	0.62736	76.068	-61.769	72.153	71.621	23.115	-0.056047	-5.9725	0.57149	-2.6019	35.104	-4.8482
117.54	1.3999	51.631	-6.0535	0.46941	-2.6274	0.074346	-0.17061	-0.073123	0.66022	-1.3176	3567.4	23.714	0.62474	76.068	-61.619	72.154	71.621	23.115	-0.056047	-5.9725	0.57149	-2.6019	35.104	-4.8482
117.54	1.3939	51.63	-6.0531	0.46857	-2.6278	0.069385	-0.16578	-0.076906	0.66022	-1.3176	3566.8	23.714	0.62209	76.068	-61.47	72.154	71.621	23.115	-0.056047	-5.9725	0.57149	-2.6019	35.104	-4.8482
117.54	1.3879	51.628	-6.0528	0.46776	-2.6282	0.064311	-0.16076	-0.080627	0.66022	-1.3176	3566.1	23.713	0.61941	76.068	-61.323	72.155	71.621	23.115	-0.056047	-5.9725	0.57149	-2.6019	35.104	-4.8482
117.54	1.3819	51.626	-6.0525	0.46697	-2.6286	0.059128	-0.15554	-0.084282	0.66022	-1.3176	3565.5	23.712	0.61671	76.068	-61.177	72.156	71.621	23.115	-0.056047	-5.9725	0.57149	-2.6019	35.104	-4.8482
117.54	1.3758	51.624	-6.0522	0.4662	-2.629	0.053839	-0.15014	-0.087867	0.66022	-1.3176	3564.9	23.71	0.61399	76.068	-61.033	72.156	71.621	23.115	-0.056047	-5.9725	0.57149	-2.6019	35.104	-4.8482
117.55	1.3697	51.621	-6.0519	0.46547	-2.6294	0.048452	-0.14456	-0.091377	0.66022	-1.3176	3564.2	23.709	0.61125	76.068	-60.89	72.157	71.621	23.115	-0.056047	-5.9725	0.57149	-2.6019	35.104	-4.8482
117.55	1.3635	51.617	-6.0517	0.46476	-2.6299	0.04297	-0.1388	-0.094809	0.66022	-1.3176	3563.6	23.707	0.6085	76.068	-60.749	72.157	71.621	23.115	-0.056047	-5.9725	0.57149	-2.6019	35.104	-4.8482
117.55	1.3573	51.614	-6.0515	0.46408	-2.6304	0.037399	-0.13288	-0.098158	0.66022	-1.3176	3562.9	23.706	0.60575	76.068	-60.61	72.158	71.621	23.115	-0.056047	-5.9725	0.57149	-2.6019	35.104	-4.8482
117.55	1.3512	51.61	-6.0513	0.46343	-2.6309	0.031744	-0.12678	-0.10142	0.66022	-1.3176	3562.3	23.704	0.603	76.068	-60.473	72.159	71.621	23.115	-0.056047	-5.9725	0.57149	-2.6019	35.104	-4.8482
117.55	1.345	51.605	-6.0512	0.46281	-2.6314	0.026011	-0.12053	-0.10459	0.66022	-1.3176	3561.7	23.701	0.60024	76.068	-60.337	72.159	71.621	23.115	-0.056047	-5.9725	0.57149	-2.6019	35.104	-4.8482
117.55	1.3388	51.6	-6.0511	0.46222	-2.6319	0.020205	-0.11413	-0.10767	0.66022	-1.3176	3561.0	23.699	0.5975	76.068	-60.203	72.16	71.621	23.115	-0.056047	-5.9725	0.57149	-2.6019	35.104	-4.8482
117.56	1.3327	51.595	-6.051	0.46167	-2.6325	0.014334	-0.10757	-0.11065	0.66022	-1.3176	3560.4	23.697	0.59477	76.068	-60.072	72.16	71.621	23.115	-0.056047	-5.9725	0.57149	-2.6019	35.104	-4.8482
117.56	1.3266	51.589	-6.0509	0.46115	-2.633	0.0084016	-0.10088	-0.11353	0.66022	-1.3176	3559.7	23.694	0.59205	76.068	-59.942	72.161	71.621	23.115	-0.056047	-5.9725	0.57149	-2.6019	35.104	-4.8482
117.56	1.3206	51.583	-6.0509	0.46066	-2.6336	0.0024158	-0.094054	-0.1163	0.66022	-1.3176	3559.1	23.691	0.58935	76.067	-59.814	72.162	71.621	23.115	-0.056047	-5.9725	0.57149	-2.6019	35.104	-4.8482
117.56	1.3146	51.577	-6.0509	0.46021	-2.6342	-0.0036176	-0.0871	-0.11897	0.66022	-1.3176	3558.5	23.688	0.58668	76.067	-59.688	72.162	71.621	23.115	-0.056047	-5.9725	0.57149	-2.6019	35.104	-4.8482
117.57	1.3087	51.57	-6.051	0.45979	-2.6348	-0.009692	-0.080028	-0.12152	0.66022	-1.3176	3557.8	23.685	0.58403	76.067	-59.564	72.163	71.621	23.115	-0.056047	-5.9725	0.57149	-2.6019	35.104	-4.8482
117.57	1.3028	51.563	-6.051	0.45941	-2.6354	-0.015801	-0.072843	-0.12395	0.66022	-1.3176	3557.2	23.681	0.58142	76.067	-59.442	72.163	71.621	23.115	-0.056047	-5.9725	0.57149	-2.6019	35.104	-4.8482
117.57	1.297	51.556	-6.0511	0.45906	-2.636	-0.021937	-0.065555	-0.12627	0.66022	-1.3176	3556.6	23.678	0.57885	76.067	-59.323	72.164	71.621	23.115	-0.056047	-5.9725	0.57149	-2.6019	35.104	-4.8482
117.58	1.2914	51.548	-6.0512	0.45875	-2.6367	-0.028094	-0.05817	-0.12846	0.66022	-1.3176	3555.9	23.674	0.57632	76.067	-59.205	72.164	71.621	23.115	-0.056047	-5.9725	0.57149	-2.6019	35.104	-4.8482
117.58	1.2858	51.54	-6.0514	0.45848	-2.6373	-0.034265	-0.050697	-0.13052	0.66022	-1.3176	3555.3	23.67	0.57384	76.066	-59.09	72.165	71.621	23.115	-0.056047	-5.9725	0.57149	-2.6019	35.104	-4.8482
117.58	1.2803	51.532	-6.0516	0.45825	-2.638	-0.040442	-0.043143	-0.13245	0.66022	-1.3176	3554.6	23.666	0.5714	76.066	-58.977	72.165	71.621	23.115	-0.056047	-5.9725	0.57149	-2.6019	35.104	-4.8482
117.59	1.275	51.524	-6.0518	0.45805	-2.6387	-0.046619	-0.035518	-0.13426	0.66022	-1.3176	3554.0	23.662	0.56903	76.066	-58.866	72.166	71.621	23.115	-0.056047	-5.9725	0.57149	-2.6019	35.104	-4.8482
117.59	1.2698	51.515	-6.052	0.45789	-2.6393	-0.052788	-0.027831	-0.13592	0.66022	-1.3176	3553.4	23.658	0.56671	76.066	-58.758	72.166	71.621	23.115	-0.056047	-5.9725	0.57149	-2.6019	35.104	-4.8482
117.59	1.2648	51.505	-6.0523	0.45777	-2.64	-0.058941	-0.020089	-0.13745	0.66022	-1.3176	3552.7	23.653	0.56446	76.066	-58.652	72.167	71.621	23.115	-0.056047	-5.9725	0.57149	-2.6019	35.104	-4.8482
117.6	1.2599	51.496	-6.0526	0.45769	-2.6407	-0.065073	-0.012302	-0.13883	0.66022	-1.3176	3552.1	23.649	0.56227	76.066	-58.548	72.168	71.621	23.115	-0.056047	-5.9725	0.57149	-2.6019	35.104	-4.8482
117.6	1.2551	51.486	-6.053	0.45765	-2.6414	-0.071174	-0.0044782	-0.14008	0.66022	-1.3176	3551.5	23.644	0.56015	76.065	-58.446	72.168	71.621	23.115	-0.056047	-5.9725	0.57149	-2.6019	35.104	-4.8482
117.6	1.2505	51.476	-6.0533	0.45764	-2.6421	-0.077237	0.0033722	-0.14117	0.66022	-1.3176	3550.8	23.639	0.55811	76.065	-58.347	72.169	71.621	23.115	-0.056047	-5.9725	0.57149	-2.6019	35.104	-4.8482
117.61	1.2461	51.466	-6.0537	0.45768	-2.6428	-0.083256	0.01124	-0.14212	0.66022	-1.3176	3550.2	23.634	0.55615	76.065	-58.251	72.169	71.621	23.115	-0.056047	-5.9725	0.57149	-2.6019	35.104	-4.8482
117.61	1.2419	51.456	-6.0542	0.45776	-2.6435	-0.089222	0.019117	-0.14292	0.66022	-1.3176	3549.6	23.629	0.55427	76.065	-58.156	72.17	71.621	23.115	-0.056047	-5.9725	0.57149	-2.6019	35.104	-4.8482
117.62	1.2379	51.445	-6.0546	0.45787	-2.6442	-0.095129	0.026992	-0.14356	0.66022	-1.3176	3548.9	23.624	0.55247	76.065	-58.065	72.17	71.621	23.115	-0.056047	-5.9725	0.57149	-2.6019	35.104	-4.8482
117.62	1.2341	51.434	-6.0551	0.45803	-2.645	-0.10097	0.034857	-0.14405	0.66022	-1.3176	3548.3	23.619	0.55076	76.064	-57.975	72.171	71.621	23.115	-0.056047	-5.9725	0.57149	-2.6019	35.104	-4.8482
117.63	1.2304	51.423	-6.0556	0.45822	-2.6457	-0.10673	0.042701	-0.14439	0.66022	-1.3176	3547.6	23.614	0.54915	76.064	-57.888	72.171	71.621	23.115	-0.056047	-5.9725	0.57149	-2.6019	35.104	-4.8482
117.63	1.227	51.412	-6.0562	0.45845	-2.6464	-0.11241	0.050516	-0.14456	0.66022	-1.3176	3547.0	23.608	0.54763	76.064	-57.804	72.172	71.621	23.115	-0.056047	-5.9725	0.57149	-2.6019	35.104	-4.8482
117.64	1.2238	51.401	-6.0568	0.45873	-2.6471	-0.11727	0.05903	-0.14454	0.66022	-1.3176	3546.4	23.603	0.5462	76.064	-57.722	72.172	71.621	23.115	-0.056047	-5.9725	0.57149	-2.6019	35.104	-4.8482
117.64	1.2209	51.389	-6.0574	0.45904	-2.6478	-0.1214	0.06811	-0.14432	0.66022	-1.3176	3545.7	23.597	0.54488	76.064	-57.643	72.173	71.621	23.115	-0.056047	-5.9725	0.57149	-2.6019	35.104	-4.8482
117.64	1.2181	51.378	-6.058	0.45941	-2.6486	-0.12544	0.077073	-0.1439	0.66022	-1.3176	3545.1	23.592	0.54366	76.064	-57.566	72.173	71.621	23.115	-0.056047	-5.9725	0.57149	-2.6019	35.104	-4.8482
117.65	1.2156	51.366	-6.0586	0.45982	-2.6493	-0.12938	0.085906	-0.1433	0.66022	-1.3176	3544.5	23.586	0.54255	76.063	-57.491	72.174	71.621	23.115	-0.056047	-5.9725	0.57149	-2.6019	35.104	-4.8482
117.65	1.2134	51.355	-6.0593	0.46027	-2.65	-0.13322	0.094597	-0.14252	0.66022	-1.3176	3543.8	23.581	0.54154	76.063	-57.42	72.174	71.621	23.115	-0.056047	-5.9725	0.57149	-2.6019	35.104	-4.8482
117.66	1.2114	51.343	-6.06	0.46076	-2.6507	-0.13695	0.10313	-0.14156	0.66022	-1.3176	3543.2	23.575	0.54064	76.063	-57.351	72.175	71.621	23.115	-0.056047	-5.9725	0.57149	-2.6019	35.104	-4.8482
117.66	1.2096	51.331	-6.0606	0.4613	-2.6514	-0.14056	0.1115	-0.14042	0.66022	-1.3176	3542.6	23.569	0.53986	76.063	-57.284	72.175	71.621	23.115	-0.056047	-5.9725	0.57149	-2.6019	35.104	-4.8482
117.67	1.2081	51.32	-6.0614	0.46188	-2.6521	-0.14405	0.11969	-0.13909	0.66022	-1.3176	3541.9	23.564	0.53918	76.063	-57.22	72.176	71.621	23.115	-0.056047	-5.9725	0.57149	-2.6019	35.104	-4.8482
117.67	1.2068	51.308	-6.0621	0.46249	-2.6528	-0.14742	0.1277	-0.13759	0.66022	-1.3176	3541.3	23.558	0.53862	76.063	-57.159	72.176	71.621	23.115	-0.056047	-5.9725	0.57149	-2.6019	35.104	-4.8482
117.68	1.2058	51.296	-6.0628	0.46315	-2.6535	-0.15065	0.1355	-0.13591	0.66022	-1.3176	3540.7	23.553	0.53818	76.062	-57.1	72.177	71.621	23.115	-0.056047	-5.9725	0.57149	-2.6019	35.104	-4.8482
117.68	1.2051	51.285	-6.0636	0.46385	-2.6542	-0.15375	0.14309	-0.13405	0.66022	-1.3176	3540.0	23.547	0.53785	76.062	-57.044	72.177	71.621	23.115	-0.056047	-5.9725	0.57149	-2.6019	35.104	-4.8482
117.69	1.2046	51.273	-6.0644	0.46458	-2.6548	-0.1567	0.15046	-0.13202	0.66022	-1.3176	3539.4	23.541	0.53763	76.062	-56.99	72.178	71.621	23.115	-0.056047	-5.9725	0.57149	-2.6019	35.104	-4.8482
117.69	1.2044	51.262	-6.0652	0.46535	-2.6555	-0.1595	0.15759	-0.12982	0.66022	-1.3176	3538.8	23.536	0.53753	76.062	-56.939	72.179	71.621	23.115	-0.056047	-5.9725	0.57149	-2.6019	35.104	-4.8482
117.7	1.2044	51.25	-6.066	0.46616	-2.6561	-0.16215	0.16449	-0.12746	0.66022	-1.3176	3538.1	23.53	0.53755	76.062	-56.891	72.179	71.621	23.115	-0.056047	-5.9725	0.57149	-2.6019	35.104	-4.8482
117.7	1.2047	51.239	-6.0668	0.467	-2.6568	-0.16464	0.17113	-0.12493	0.66022	-1.3176	3537.5	23.525	0.53768	76.062	-56.845	72.18	71.621	23.115	-0.056047	-5.9725	0.57149	-2.6019	35.104	-4.8482
117.71	1.2052	51.228	-6.0676	0.46787	-2.6574	-0.16697	0.17752	-0.12224	0.66022	-1.3176	3536.9	23.52	0.53792	76.062	-56.802	72.18	71.621	23.115	-0.056047	-5.9725	0.57149	-2.6019	35.104	-4.8482
117.71	1.206	51.217	-6.0684	0.46877	-2.658	-0.16913	0.18364	-0.11939	0.66022	-1.3176	3536.2	23.514	0.53827	76.062	-56.762	72.181	71.621	23.115	-0.056047	-5.9725	0.57149	-2.6019	35.104	-4.8482
117.72	1.2071	51.207	-6.0693	0.46971	-2.6586	-0.17111	0.18948	-0.11639	0.66022	-1.3176	3535.6	23.509	0.53874	76.062	-56.724	72.182	71.621	23.115	-0.056047	-5.9725	0.57149	-2.6019	35.104	-4.8482
117.72	1.2084	51.196	-6.0702	0.47067	-2.6591	-0.17293	0.19504	-0.11325	0.66022	-1.3176	3535.0	23.504	0.53931	76.062	-56.689	72.182	71.621	23.115	-0.056047	-5.9725	0.57149	-2.6019	35.104	-4.8482
117.72	1.2099	51.186	-6.071	0.47166	-2.6597	-0.17456	0.20032	-0.10996	0.66022	-1.3176	3534.3	23.499	0.53999	76.061	-56.657	72.183	71.621	23.115	-0.056047	-5.9725	0.57149	-2.6019	35.104	-4.8482
117.73	1.2116	51.176	-6.0719	0.47267	-2.6602	-0.17602	0.20529	-0.10653	0.66022	-1.3176	3533.7	23.494	0.54078	76.061	-56.627	72.183	71.621	23.115	-0.056047	-5.9725	0.57149	-2.6019	35.104	-4.8482
117.73	1.2136	51.166	-6.0728	0.47371	-2.6608	-0.17729	0.20996	-0.10297	0.66022	-1.3176	3533.1	23.489	0.54167	76.061	-56.6	72.184	71.621	23.115	-0.056047	-5.9725	0.57149	-2.6019	35.104	-4.8482
117.74	1.2158	51.156	-6.0737	0.47477	-2.6613	-0.17837	0.21433	-0.099277	0.66022	-1.3176	3532.4	23.485	0.54266	76.061	-56.576	72.185	71.621	23.115	-0.056047	-5.9725	0.57149	-2.6019	35.104	-4.8482
117.74	1.2183	51.147	-6.0746	0.47585	-2.6618	-0.17927	0.21838	-0.095464	0.66022	-1.3176	3531.8	23.48	0.54374	76.061	-56.554	72.185	71.621	23.115	-0.056047	-5.9725	0.57149	-2.6019	35.104	-4.8482
117.74	1.2209	51.138	-6.0755	0.47695	-2.6622	-0.17997	0.22212	-0.091532	0.66022	-1.3176	3531.2	23.476	0.54493	76.061	-56.535	72.186	71.621	23.115	-0.056047	-5.9725	0.57149	-2.6019	35.104	-4.8482
117.75	1.2238	51.129	-6.0764	0.47807	-2.6627	-0.18049	0.22554	-0.087489	0.66022	-1.3176	3530.6	23.472	0.5462	76.061	-56.518	72.187	71.621	23.115	-0.056047	-5.9725	0.57149	-2.6019	35.104	-4.8482
117.75	1.2269	51.12	-6.0773	0.47921	-2.6631	-0.18081	0.22863	-0.08334	0.66022	-1.3176	3529.9	23.467	0.54757	76.061	-56.505	72.187	71.621	23.115	-0.056047	-5.9725	0.57149	-2.6019	35.104	-4.8482
117.76	1.2301	51.112	-6.0782	0.48036	-2.6635	-0.18094	0.23139	-0.079092	0.66022	-1.3176	3529.3	23.463	0.54902	76.061	-56.493	72.188	71.621	23.115	-0.056047	-5.9725	0.57149	-2.6019	35.104	-4.8482
117.76	1.2335	51.104	-6.0791	0.48152	-2.6639	-0.18088	0.23383	-0.07475	0.66022	-1.3176	3528.7	23.46	0.55056	76.061	-56.485	72.189	71.621	23.115	-0.056047	-5.9725	0.57149	-2.6019	35.104	-4.8482
117.76	1.2372	51.097	-6.08	0.48269	-2.6643	-0.18062	0.23593	-0.070321	0.66022	-1.3176	3528.0	23.456	0.55217	76.061	-56.479	72.189	71.621	23.115	-0.056047	-5.9725	0.57149	-2.6019	35.104	-4.8482
117.77	1.241	51.09	-6.0809	0.48388	-2.6646	-0.18017	0.2377	-0.065812	0.66022	-1.3176	3527.4	23.452	0.55386	76.061	-56.476	72.19	71.621	23.115	-0.056047	-5.9725	0.57149	-2.6019	35.104	-4.8482
117.77	1.2449	51.083	-6.0818	0.48507	-2.6649	-0.17952	0.23914	-0.061229	0.66022	-1.3176	3526.8	23.449	0.55562	76.061	-56.475	72.191	71.621	23.115	-0.056047	-5.9725	0.57149	-2.6019	35.104	-4.8482
117.77	1.249	51.076	-6.0827	0.48627	-2.6652	-0.17868	0.24025	-0.056579	0.66022	-1.3176	3526.1	23.446	0.55745	76.061	-56.477	72.191	71.621	23.115	-0.056047	-5.9725	0.57149	-2.6019	35.104	-4.8482
117.77	1.2532	51.07	-6.0836	0.48747	-2.6655	-0.17765	0.24102	-0.051869	0.66022	-1.3176	3525.5	23.443	0.55935	76.061	-56.482	72.192	71.621	23.115	-0.056047	-5.9725	0.57149	-2.6019	35.104	-4.8482
117.78	1.2576	51.064	-6.0845	0.48868	-2.6657	-0.17643	0.24146	-0.047106	0.66022	-1.3176	3524.9	23.44	0.5613	76.061	-56.489	72.193	71.621	23.115	-0.056047	-5.9725	0.57149	-2.6019	35.104	-4.8482
117.78	1.2621	51.059	-6.0853	0.48989	-2.666	-0.17503	0.24157	-0.042298	0.66022	-1.3176	3524.2	23.437	0.56331	76.061	-56.499	72.193	71.621	23.115	-0.056047	-5.9725	0.57149	-2.6019	35.104	-4.8482
117.78	1.2668	51.053	-6.0862	0.49109	-2.6662	-0.17343	0.24135	-0.03745	0.66022	-1.3176	3523.6	23.435	0.56538	76.061	-56.512	72.194	71.621	23.115	-0.056047	-5.9725	0.57149	-2.6019	35.104	-4.8482
117.78	1.2715	51.049	-6.0871	0.4923	-2.6663	-0.17166	0.24081	-0.032571	0.66022	-1.3176	3523.0	23.433	0.56749	76.061	-56.527	72.195	71.621	23.115	-0.056047	-5.9725	0.57149	-2.6019	35.104	-4.8482
117.78	1.2763	51.044	-6.0879	0.4935	-2.6665	-0.1697	0.23994	-0.027667	0.66022	-1.3176	3522.3	23.43	0.56965	76.061	-56.545	72.195	71.621	23.115	-0.056047	-5.9725	0.57149	-2.6019	35.104	-4.8482
117.79	1.2812	51.04	-6.0888	0.4947	-2.6666	-0.16756	0.23876	-0.022746	0.66022	-1.3176	3521.7	23.429	0.57185	76.061	-56.565	72.196	71.621	23.115	-0.056047	-5.9725	0.57149	-2.6019	35.104	-4.8482
117.79	1.2862	51.037	-6.0896	0.49589	-2.6667	-0.16525	0.23725	-0.017814	0.66022	-1.3176	3521.1	23.427	0.57408	76.061	-56.588	72.197	71.621	23.115	-0.056047	-5.9725	0.57149	-2.6019	35.104	-4.8482
117.79	1.2913	51.033	-6.0904	0.49707	-2.6668	-0.16277	0.23544	-0.01288	0.66022	-1.3176	3520.4	23.425	0.57634	76.061	-56.613	72.197	71.621	23.115	-0.056047	-5.9725	0.57149	-2.6019	35.104	-4.8482
117.79	1.2965	51.031	-6.0912	0.49824	-2.6668	-0.16012	0.23332	-0.0079495	0.66022	-1.3176	3519.8	23.424	0.57863	76.061	-56.641	72.198	71.621	23.115	-0.056047	-5.9725	0.57149	-2.6019	35.104	-4.8482
117.79	1.3016	51.028	-6.092	0.4994	-2.6669	-0.15731	0.23089	-0.0030304	0.66022	-1.3176	3519.2	23.423	0.58095	76.061	-56.672	72.199	71.621	23.115	-0.056047	-5.9725	0.57149	-2.6019	35.104	-4.8482
117.79	1.3069	51.026	-6.0928	0.50055	-2.6669	-0.15434	0.22817	0.0018704	0.66022	-1.3176	3518.5	23.422	0.58329	76.061	-56.705	72.2	71.621	23.115	-0.056047	-5.9725	0.57149	-2.6019	35.104	-4.8482
117.79	1.3121	51.024	-6.0936	0.50168	-2.6668	-0.15122	0.22516	0.0067459	0.66022	-1.3176	3517.9	23.421	0.58564	76.061	-56.741	72.2	71.621	23.115	-0.056047	-5.9725	0.57149	-2.6019	35.104	-4.8482
117.79	1.3174	51.023	-6.0943	0.5028	-2.6668	-0.14794	0.22187	0.011589	0.66022	-1.3176	3517.3	23.42	0.588	76.061	-56.779	72.201	71.621	23.115	-0.056047	-5.9725	0.57149	-2.6019	35.104	-4.8482
117.79	1.3228	51.022	-6.095	0.5039	-2.6667	-0.14452	0.2183	0.016394	0.66022	-1.3176	3516.6	23.42	0.59037	76.061	-56.82	72.202	71.621	23.115	-0.056047	-5.9725	0.57149	-2.6019	35.104	-4.8482
117.79	1.3281	51.021	-6.0958	0.50499	-2.6666	-0.14097	0.21447	0.021152	0.66022	-1.3176	3516.0	23.419	0.59274	76.061	-56.863	72.202	71.621	23.115	-0.056047	-5.9725	0.57149	-2.6019	35.104	-4.8482
117.79	1.3334	51.021	-6.0965	0.50605	-2.6665	-0.13727	0.21037	0.025858	0.66022	-1.3176	3515.4	23.419	0.59512	76.061	-56.909	72.203	71.621	23.115	-0.056047	-5.9725	0.57149	-2.6019	35.104	-4.8482
117.79	1.3387	51.021	-6.0971	0.50709	-2.6664	-0.13345	0.20602	0.030506	0.66022	-1.3176	3514.7	23.419	0.59749	76.061	-56.957	72.204	71.621	23.115	-0.056047	-5.9725	0.57149	-2.6019	35.104	-4.8482
117.79	1.344	51.021	-6.0978	0.50811	-2.6662	-0.12951	0.20142	0.035088	0.66022	-1.3176	3514.1	23.419	0.59986	76.061	-57.008	72.204	71.621	23.115	-0.056047	-5.9725	0.57149	-2.6019	35.104	-4.8482
117.79	1.3493	51.022	-6.0984	0.5091	-2.666	-0.12545	0.19659	0.039598	0.66022	-1.3176	3513.5	23.42	0.60221	76.061	-57.061	72.205	71.621	23.115	-0.056047	-5.9725	0.57149	-2.6019	35.104	-4.8482
117.79	1.3545	51.023	-6.099	0.51007	-2.6658	-0.12128	0.19153	0.044031	0.66022	-1.3176	3512.8	23.42	0.60455	76.061	-57.116	72.206	71.621	23.115	-0.056047	-5.9725	0.57149	-2.6019	35.104	-4.8482
117.79	1.3597	51.025	-6.0996	0.51102	-2.6656	-0.11701	0.18625	0.048381	0.66022	-1.3176	3512.2	23.421	0.60687	76.061	-57.174	72.207	71.621	23.115	-0.056047	-5.9725	0.57149	-2.6019	35.104	-4.8482
117.79	1.3649	51.026	-6.1002	0.51193	-2.6653	-0.11264	0.18076	0.052642	0.66022	-1.3176	3511.6	23.422	0.60918	76.061	-57.235	72.207	71.621	23.115	-0.056047	-5.9725	0.57149	-2.6019	35.104	-4.8482
117.79	1.37	51.028	-6.1008	0.51282	-2.6651	-0.10818	0.17507	0.056808	0.66022	-1.3176	3510.9	23.423	0.61145	76.061	-57.297	72.208	71.621	23.115	-0.056047	-5.9725	0.57149	-2.6019	35.104	-4.8482
117.79	1.375	51.031	-6.1013	0.51369	-2.6648	-0.10363	0.1692	0.060874	0.66022	-1.3176	3510.3	23.424	0.61371	76.061	-57.362	72.209	71.621	23.115	-0.056047	-5.9725	0.57149	-2.6019	35.104	-4.8482
117.79	1.38	51.033	-6.1018	0.51452	-2.6644	-0.099003	0.16314	0.064835	0.66022	-1.3176	3509.7	23.425	0.61593	76.061	-57.43	72.209	71.621	23.115	-0.056047	-5.9725	0.57149	-2.6019	35.104	-4.8482
117.79	1.3849	51.036	-6.1023	0.51532	-2.6641	-0.094307	0.15692	0.068686	0.66022	-1.3176	3509.0	23.427	0.61813	76.061	-57.5	72.21	71.621	23.115	-0.056047	-5.9725	0.57149	-2.6019	35.104	-4.8482
117.79	1.3898	51.04	-6.1027	0.51609	-2.6638	-0.089546	0.15053	0.072422	0.66022	-1.3176	3508.4	23.428	0.62029	76.061	-57.572	72.211	71.621	23.115	-0.056047	-5.9725	0.57149	-2.6019	35.104	-4.8482
117.78	1.3945	51.043	-6.1032	0.51682	-2.6634	-0.084728	0.144	0.076039	0.66022	-1.3176	3507.8	23.43	0.62241	76.061	-57.646	72.212	71.621	23.115	-0.056047	-5.9725	0.57149	-2.6019	35.104	-4.8482
117.78	1.3992	51.047	-6.1036	0.51752	-2.663	-0.079859	0.13733	0.079533	0.66022	-1.3176	3507.1	23.432	0.6245	76.061	-57.723	72.212	71.621	23.115	-0.056047	-5.9725	0.57149	-2.6019	35.104	-4.8482
117.78	1.4038	51.051	-6.104	0.51819	-2.6626	-0.074946	0.13053	0.082899	0.66022	-1.3176	3506.5	23.434	0.62654	76.061	-57.802	72.213	71.621	23.115	-0.056047	-5.9725	0.57149	-2.6019	35.104	-4.8482
117.78	1.4083	51.055	-6.1043	0.51883	-2.6622	-0.069997	0.12361	0.086134	0.66022	-1.3176	3505.9	23.436	0.62855	76.062	-57.883	72.214	71.621	23.115	-0.056047	-5.9725	0.57149	-2.6019	35.104	-4.8482
117.78	1.4127	51.06	-6.1047	0.51943	-2.6617	-0.065018	0.11659	0.089234	0.66022	-1.3176	3505.2	23.438	0.6305	76.062	-57.966	72.214	71.621	23.115	-0.056047	-5.9725	0.57149	-2.6019	35.104	-4.8482
117.78	1.417	51.065	-6.105	0.52	-2.6613	-0.060017	0.10948	0.092195	0.66022	-1.3176	3504.6	23.44	0.63242	76.062	-58.052	72.215	71.621	23.115	-0.056047	-5.9725	0.57149	-2.6019	35.104	-4.8482
117.77	1.4211	51.07	-6.1053	0.52053	-2.6608	-0.054999	0.10227	0.095016	0.66022	-1.3176	3504.0	23.443	0.63428	76.062	-58.139	72.216	71.621	23.115	-0.056047	-5.9725	0.57149	-2.6019	35.104	-4.8482
117.77	1.4252	51.075	-6.1055	0.52102	-2.6603	-0.049972	0.095	0.097692	0.66022	-1.3176	3503.3	23.445	0.6361	76.062	-58.229	72.216	71.621	23.115	-0.056047	-5.9725	0.57149	-2.6019	35.104	-4.8482
117.77	1.4292	51.08	-6.1058	0.52147	-2.6598	-0.044943	0.087662	0.10022	0.66022	-1.3176	3502.7	23.448	0.63787	76.062	-58.321	72.217	71.621	23.115	-0.056047	-5.9725	0.57149	-2.6019	35.104	-4.8482
117.77	1.433	51.086	-6.106	0.52189	-2.6593	-0.039919	0.080272	0.1026	0.66022	-1.3176	3502.1	23.451	0.63959	76.062	-58.415	72.218	71.621	23.115	-0.056047	-5.9725	0.57149	-2.6019	35.104	-4.8482
117.76	1.4368	51.091	-6.1062	0.52228	-2.6588	-0.034906	0.07284	0.10483	0.66022	-1.3176	3501.4	23.453	0.64126	76.062	-58.511	72.219	71.621	23.115	-0.056047	-5.9725	0.57149	-2.6019	35.104	-4.8482
117.76	1.4404	51.097	-6.1063	0.52262	-2.6583	-0.029911	0.065376	0.10691	0.66022	-1.3176	3500.8	23.456	0.64287	76.062	-58.61	72.219	71.621	23.115	-0.056047	-5.9725	0.57149	-2.6019	35.104	-4.8482
117.76	1.4439	51.103	-6.1065	0.52293	-2.6577	-0.02494	0.057891	0.10883	0.66022	-1.3176	3500.2	23.459	0.64443	76.062	-58.71	72.22	71.621	23.115	-0.056047	-5.9725	0.57149	-2.6019	35.104	-4.8482
117.76	1.4473	51.11	-6.1066	0.5232	-2.6572	-0.02	0.050395	0.1106	0.66022	-1.3176	3499.5	23.462	0.64594	76.062	-58.812	72.221	71.621	23.115	-0.056047	-5.9725	0.57149	-2.6019	35.104	-4.8482
117.75	1.4505	51.116	-6.1067	0.52344	-2.6566	-0.015097	0.042899	0.11221	0.66022	-1.3176	3498.9	23.465	0.64739	76.062	-58.916	72.221	71.621	23.115	-0.056047	-5.9725	0.57149	-2.6019	35.104	-4.8482
117.75	1.4537	51.122	-6.1067	0.52363	-2.6561	-0.010237	0.035412	0.11367	0.66022	-1.3176	3498.3	23.469	0.64879	76.062	-59.022	72.222	71.621	23.115	-0.056047	-5.9725	0.57149	-2.6019	35.104	-4.8482
117.75	1.4567	51.129	-6.1068	0.52379	-2.6555	-0.005427	0.027944	0.11496	0.66022	-1.3176	3497.6	23.472	0.65014	76.062	-59.13	72.223	71.621	23.115	-0.056047	-5.9725	0.57149	-2.6019	35.104	-4.8482
117.74	1.4596	51.136	-6.1068	0.52391	-2.6549	-0.00067197	0.020504	0.1161	0.66022	-1.3176	3497.0	23.475	0.65143	76.062	-59.24	72.224	71.621	23.115	-0.056047	-5.9725	0.57149	-2.6019	35.104	-4.8482
117.74	1.4623	51.142	-6.1068	0.52399	-2.6543	0.004022	0.013103	0.11708	0.66022	-1.3176	3496.3	23.478	0.65267	76.062	-59.352	72.224	71.621	23.115	-0.056047	-5.9725	0.57149	-2.6019	35.104	-4.8482
117.74	1.465	51.149	-6.1068	0.52404	-2.6538	0.0086493	0.005748	0.1179	0.66022	-1.3176	3495.7	23.482	0.65385	76.062	-59.465	72.225	71.621	23.115	-0.056047	-5.9725	0.57149	-2.6019	35.104	-4.8482
117.74	1.4675	51.156	-6.1067	0.52405	-2.6532	0.013436	-0.0013162	0.11857	0.66022	-1.3176	3495.1	23.485	0.65498	76.062	-59.581	72.226	71.621	23.115	-0.056047	-5.9725	0.57149	-2.6019	35.104	-4.8482
117.73	1.4699	51.163	-6.1066	0.52403	-2.6526	0.019088	-0.0073854	0.11912	0.66022	-1.3176	3494.4	23.488	0.65606	76.062	-59.698	72.227	71.621	23.115	-0.056047	-5.9725	0.57149	-2.6019	35.104	-4.8482
117.73	1.4722	51.17	-6.1065	0.52398	-2.652	0.024648	-0.013427	0.11954	0.66022	-1.3176	3493.8	23.492	0.65709	76.062	-59.817	72.227	71.621	23.115	-0.056047	-5.9725	0.57149	-2.6019	35.104	-4.8482
117.73	1.4744	51.177	-6.1064	0.5239	-2.6514	0.030112	-0.019436	0.11983	0.66022	-1.3176	3493.2	23.495	0.65806	76.062	-59.937	72.228	71.621	23.115	-0.056047	-5.9725	0.57149	-2.6019	35.104	-4.8482
117.72	1.4765	51.184	-6.1062	0.52378	-2.6508	0.035474	-0.025404	0.11998	0.66022	-1.3176	3492.5	23.499	0.65899	76.062	-60.059	72.229	71.621	23.115	-0.056047	-5.9725	0.57149	-2.6019	35.104	-4.8482
117.72	1.4785	51.192	-6.106	0.52364	-2.6502	0.040731	-0.031328	0.12001	0.66022	-1.3176	3491.9	23.502	0.65986	76.062	-60.183	72.23	71.621	23.115	-0.056047	-5.9725	0.57149	-2.6019	35.104	-4.8482
117.72	1.4803	51.199	-6.1058	0.52347	-2.6496	0.045877	-0.037201	0.1199	0.66022	-1.3176	3491.2	23.506	0.66069	76.062	-60.308	72.23	71.621	23.115	-0.056047	-5.9725	0.57149	-2.6019	35.104	-4.8482
117.71	1.4821	51.206	-6.1056	0.52327	-2.649	0.050909	-0.043017	0.11966	0.66022	-1.3176	3490.6	23.509	0.66147	76.063	-60.435	72.231	71.621	23.115	-0.056047	-5.9725	0.57149	-2.6019	35.104	-4.8482
117.71	1.4837	51.214	-6.1053	0.52304	-2.6484	0.055822	-0.048771	0.1193	0.66022	-1.3176	3490.0	23.513	0.6622	76.063	-60.563	72.232	71.621	23.115	-0.056047	-5.9725	0.57149	-2.6019	35.104	-4.8482
117.71	1.4853	51.221	-6.105	0.52278	-2.6478	0.060613	-0.054458	0.1188	0.66022	-1.3176	3489.3	23.516	0.66289	76.063	-60.693	72.233	71.621	23.115	-0.056047	-5.9725	0.57149	-2.6019	35.104	-4.8482
117.71	1.4867	51.228	-6.1047	0.5225	-2.6472	0.065278	-0.060072	0.11818	0.66022	-1.3176	3488.7	23.52	0.66353	76.063	-60.824	72.233	71.621	23.115	-0.056047	-5.9725	0.57149	-2.6019	35.104	-4.8482
117.7	1.488	51.236	-6.1043	0.52218	-2.6466	0.069813	-0.065608	0.11744	0.66022	-1.3176	3488.0	23.523	0.66412	76.063	-60.957	72.234	71.621	23.115	-0.056047	-5.9725	0.57149	-2.6019	35.104	-4.8482
117.7	1.4893	51.243	-6.104	0.52184	-2.646	0.074214	-0.071062	0.11658	0.66022	-1.3176	3487.4	23.527	0.66467	76.063	-61.091	72.235	71.621	23.115	-0.056047	-5.9725	0.57149	-2.6019	35.104	-4.8482
117.7	1.4904	51.251	-6.1036	0.52147	-2.6454	0.07848	-0.076427	0.1156	0.66022	-1.3176	3486.8	23.531	0.66517	76.063	-61.226	72.236	71.621	23.115	-0.056047	-5.9725	0.57149	-2.6019	35.104	-4.8482
117.69	1.4914	51.258	-6.1032	0.52108	-2.6449	0.082606	-0.081701	0.11449	0.66022	-1.3176	3486.1	23.534	0.66564	76.063	-61.362	72.237	71.621	23.115	-0.056047	-5.9725	0.57149	-2.6019	35.104	-4.8482
117.69	1.4924	51.266	-6.1028	0.52065	-2.6443	0.086591	-0.086877	0.11328	0.66022	-1.3176	3485.5	23.538	0.66606	76.063	-61.5	72.238	71.621	23.115	-0.056047	-5.9725	0.57149	-2.6019	35.104	-4.8482
117.69	1.4932	51.273	-6.1023	0.52021	-2.6437	0.09043	-0.091953	0.11194	0.66022	-1.3176	3484.9	23.541	0.66643	76.064	-61.639	72.238	71.621	23.115	-0.056047	-5.9725	0.57149	-2.6019	35.104	-4.8482
117.68	1.494	51.28	-6.1019	0.51974	-2.6432	0.094122	-0.096922	0.1105	0.66022	-1.3176	3484.2	23.545	0.66677	76.064	-61.779	72.239	71.621	23.115	-0.056047	-5.9725	0.57149	-2.6019	35.104	-4.8482
117.68	1.4946	51.288	-6.1014	0.51924	-2.6426	0.097664	-0.10178	0.10894	0.66022	-1.3176	3483.6	23.549	0.66706	76.064	-61.92	72.24	71.621	23.115	-0.056047	-5.9725	0.57149	-2.6019	35.104	-4.8482
117.68	1.4952	51.295	-6.1009	0.51872	-2.6421	0.10105	-0.10653	0.10728	0.66022	-1.3176	3482.9	23.552	0.66731	76.064	-62.062	72.241	71.621	23.115	-0.056047	-5.9725	0.57149	-2.6019	35.104	-4.8482
117.68	1.4957	51.303	-6.1004	0.51817	-2.6415	0.10429	-0.11115	0.10551	0.66022	-1.3176	3482.3	23.556	0.66752	76.064	-62.206	72.242	71.621	23.115	-0.056047	-5.9725	0.57149	-2.6019	35.104	-4.8482
117.67	1.496	51.31	-6.0999	0.51761	-2.641	0.10737	-0.11566	0.10364	0.66022	-1.3176	3481.7	23.559	0.66769	76.064	-62.35	72.243	71.621	23.115	-0.056047	-5.9725	0.57149	-2.6019	35.104	-4.8482
117.67	1.4963	51.317	-6.0993	0.51702	-2.6405	0.1103	-0.12004	0.10167	0.66022	-1.3176	3481.0	23.563	0.66782	76.064	-62.495	72.243	71.621	23.115	-0.056047	-5.9725	0.57149	-2.6019	35.104	-4.8482
117.67	1.4966	51.324	-6.0988	0.51641	-2.64	0.11306	-0.12429	0.099602	0.66022	-1.3176	3480.4	23.566	0.66791	76.065	-62.641	72.244	71.621	23.115	-0.056047	-5.9725	0.57149	-2.6019	35.104	-4.8482
117.66	1.4967	51.332	-6.0982	0.51577	-2.6395	0.11566	-0.12841	0.097438	0.66022	-1.3176	3479.7	23.569	0.66797	76.065	-62.788	72.245	71.621	23.115	-0.056047	-5.9725	0.57149	-2.6019	35.104	-4.8482
117.66	1.4967	51.339	-6.0976	0.51512	-2.639	0.11811	-0.13239	0.095183	0.66022	-1.3176	3479.1	23.573	0.66798	76.065	-62.936	72.246	71.621	23.115	-0.056047	-5.9725	0.57149	-2.6019	35.104	-4.8482
117.66	1.4966	51.346	-6.097	0.51445	-2.6386	0.12039	-0.13623	0.092839	0.66022	-1.3176	3478.4	23.576	0.66795	76.065	-63.084	72.247	71.621	23.115	-0.056047	-5.9725	0.57149	-2.6019	35.104	-4.8482
117.66	1.4965	51.353	-6.0964	0.51376	-2.6381	0.1225	-0.13993	0.090408	0.66022	-1.3176	3477.8	23.58	0.66789	76.065	-63.234	72.248	71.621	23.115	-0.056047	-5.9725	0.57149	-2.6019	35.104	-4.8482
117.65	1.4963	51.359	-6.0958	0.51305	-2.6377	0.12446	-0.14349	0.087893	0.66022	-1.3176	3477.2	23.583	0.66778	76.066	-63.383	72.249	71.621	23.115	-0.056047	-5.9725	0.57149	-2.6019	35.104	-4.8482
117.65	1.496	51.366	-6.0952	0.51233	-2.6372	0.12624	-0.1469	0.085298	0.66022	-1.3176	3476.5	23.586	0.66764	76.066	-63.534	72.249	71.621	23.115	-0.056047	-5.9725	0.57149	-2.6019	35.104	-4.8482
117.65	1.4956	51.373	-6.0945	0.51158	-2.6368	0.12787	-0.15016	0.082625	0.66022	-1.3176	3475.9	23.589	0.66746	76.066	-63.685	72.25	71.621	23.115	-0.056047	-5.9725	0.57149	-2.6019	35.104	-4.8482
117.65	1.4951	51.38	-6.0939	0.51082	-2.6364	0.12933	-0.15326	0.079878	0.66022	-1.3176	3475.2	23.592	0.66725	76.066	-63.837	72.251	71.621	23.115	-0.056047	-5.9725	0.57149	-2.6019	35.104	-4.8482
117.64	1.4945	51.386	-6.0932	0.51005	-2.636	0.13062	-0.15621	0.077059	0.66022	-1.3176	3474.6	23.596	0.66699	76.066	-63.989	72.252	71.621	23.115	-0.056047	-5.9725	0.57149	-2.6019	35.104	-4.8482
117.64	1.4939	51.392	-6.0926	0.50926	-2.6356	0.13174	-0.159	0.074171	0.66022	-1.3176	3474.0	23.599	0.6667	76.066	-64.141	72.253	71.621	23.115	-0.056047	-5.9725	0.57149	-2.6019	35.104	-4.8482
117.64	1.4931	51.399	-6.0919	0.50846	-2.6353	0.1327	-0.16164	0.071218	0.66022	-1.3176	3473.3	23.602	0.66637	76.067	-64.294	72.254	71.621	23.115	-0.056047	-5.9725	0.57149	-2.6019	35.104	-4.8482
117.64	1.4923	51.405	-6.0912	0.50765	-2.6349	0.1335	-0.16411	0.068203	0.66022	-1.3176	3472.7	23.605	0.666	76.067	-64.447	72.255	71.621	23.115	-0.056047	-5.9725	0.57149	-2.6019	35.104	-4.8482
117.63	1.4914	51.411	-6.0906	0.50682	-2.6346	0.13413	-0.16642	0.065129	0.66022	-1.3176	3472.0	23.607	0.6656	76.067	-64.6	72.256	71.621	23.115	-0.056047	-5.9725	0.57149	-2.6019	35.104	-4.8482
117.63	1.4904	51.417	-6.0899	0.50598	-2.6343	0.1346	-0.16856	0.061999	0.66022	-1.3176	3471.4	23.61	0.66516	76.067	-64.754	72.256	71.621	23.115	-0.056047	-5.9725	0.57149	-2.6019	35.104	-4.8482
117.63	1.4894	51.423	-6.0892	0.50513	-2.634	0.1349	-0.17054	0.058816	0.66022	-1.3176	3470.8	23.613	0.66468	76.067	-64.907	72.257	71.621	23.115	-0.056047	-5.9725	0.57149	-2.6019	35.104	-4.8482
117.63	1.4882	51.428	-6.0886	0.50428	-2.6337	0.13504	-0.17235	0.055584	0.66022	-1.3176	3470.1	23.616	0.66417	76.068	-65.06	72.258	71.621	23.115	-0.056047	-5.9725	0.57149	-2.6019	35.104	-4.8482
117.62	1.487	51.434	-6.0879	0.50341	-2.6334	0.13502	-0.17399	0.052305	0.66022	-1.3176	3469.5	23.618	0.66362	76.068	-65.212	72.259	71.621	23.115	-0.056047	-5.9725	0.57149	-2.6019	35.104	-4.8482
117.62	1.4857	51.439	-6.0872	0.50254	-2.6332	0.13484	-0.17546	0.048984	0.66022	-1.3176	3468.8	23.621	0.66303	76.068	-65.364	72.26	71.621	23.115	-0.056047	-5.9725	0.57149	-2.6019	35.104	-4.8482
117.62	1.4843	51.445	-6.0865	0.50166	-2.6329	0.13449	-0.17676	0.045623	0.66022	-1.3176	3468.2	23.623	0.66241	76.068	-65.515	72.261	71.621	23.115	-0.056047	-5.9725	0.57149	-2.6019	35.104	-4.8482
117.62	1.4828	51.45	-6.0859	0.50077	-2.6327	0.13399	-0.17788	0.042226	0.66022	-1.3176	3467.5	23.626	0.66175	76.068	-65.663	72.262	71.621	23.115	-0.056047	-5.9725	0.57149	-2.6019	35.104	-4.8482
117.62	1.4812	51.455	-6.0852	0.49988	-2.6325	0.13333	-0.17884	0.038796	0.66022	-1.3176	3466.9	23.628	0.66105	76.069	-65.806	72.262	71.621	23.115	-0.056047	-5.9725	0.57149	-2.6019	35.104	-4.8482
117.62	1.4796	51.459	-6.0845	0.49898	-2.6323	0.13252	-0.17962	0.035335	0.66022	-1.3176	3466.3	23.63	0.66032	76.069	-65.94	72.263	71.621	23.115	-0.056047	-5.9725	0.57149	-2.6019	35.104	-4.8482
117.61	1.4779	51.464	-6.0839	0.49808	-2.6321	0.13155	-0.18022	0.031849	0.66022	-1.3176	3465.6	23.633	0.65955	76.069	-66.053	72.264	71.621	23.115	-0.056047	-5.9725	0.57149	-2.6019	35.104	-4.8482
117.61	1.4761	51.468	-6.0832	0.49718	-2.632	0.13043	-0.18065	0.028339	0.66022	-1.3176	3465.0	23.635	0.65875	76.069	-66.114	72.265	71.621	23.115	-0.056047	-5.9725	0.57149	-2.6019	35.104	-4.8482
117.61	1.4742	51.473	-6.0826	0.49628	-2.6319	0.12916	-0.18091	0.024809	0.66022	-1.3176	3464.3	23.637	0.65791	76.069	-66.084	72.266	71.621	23.115	-0.056047	-5.9725	0.57149	-2.6019	35.104	-4.8482
117.61	1.4723	51.477	-6.0819	0.49537	-2.6317	0.12775	-0.18099	0.021263	0.66022	-1.3176	3463.7	23.639	0.65704	76.069	-65.984	72.267	71.621	23.115	-0.056047	-5.9725	0.57149	-2.6019	35.104	-4.8482
117.61	1.4703	51.481	-6.0813	0.49447	-2.6316	0.12618	-0.1809	0.017704	0.66022	-1.3176	3463.1	23.64	0.65613	76.07	-65.853	72.268	71.621	23.115	-0.056047	-5.9725	0.57149	-2.6019	35.104	-4.8482
117.61	1.4681	51.484	-6.0807	0.49356	-2.6316	0.12447	-0.18063	0.014134	0.66022	-1.3176	3462.4	23.642	0.65519	76.07	-65.71	72.268	71.621	23.115	-0.056047	-5.9725	0.57149	-2.6019	35.104	-4.8482
117.61	1.466	51.488	-6.08	0.49266	-2.6315	0.12262	-0.18019	0.010558	0.66022	-1.3176	3461.8	23.644	0.65422	76.07	-65.561	72.269	71.621	23.115	-0.056047	-5.9725	0.57149	-2.6019	35.104	-4.8482
117.6	1.4637	51.491	-6.0794	0.49176	-2.6315	0.12063	-0.17957	0.0069779	0.66022	-1.3176	3461.1	23.645	0.65321	76.07	-65.41	72.27	71.621	23.115	-0.056047	-5.9725	0.57149	-2.6019	35.104	-4.8482
117.6	1.4614	51.494	-6.0788	0.49087	-2.6314	0.1185	-0.17878	0.0033979	0.66022	-1.3176	3460.5	23.647	0.65217	76.07	-65.257	72.271	71.621	23.115	-0.056047	-5.9725	0.57149	-2.6019	35.104	-4.8482
117.6	1.459	51.497	-6.0782	0.48997	-2.6314	0.11624	-0.17782	-0.00017907	0.66022	-1.3176	3459.8	23.648	0.6511	76.07	-65.104	72.272	71.621	23.115	-0.056047	-5.9725	0.57149	-2.6019	35.104	-4.8482
117.6	1.4565	51.5	-6.0777	0.48909	-2.6314	0.11385	-0.17669	-0.0037498	0.66022	-1.3176	3459.2	23.65	0.65	76.07	-64.95	72.273	71.621	23.115	-0.056047	-5.9725	0.57149	-2.6019	35.104	-4.8482
117.6	1.454	51.502	-6.0771	0.48821	-2.6315	0.11132	-0.17539	-0.007311	0.66022	-1.3176	3458.6	23.651	0.64887	76.07	-64.797	72.273	71.621	23.115	-0.056047	-5.9725	0.57149	-2.6019	35.104	-4.8482
117.6	1.4514	51.504	-6.0766	0.48733	-2.6315	0.10867	-0.17391	-0.01086	0.66022	-1.3176	3457.9	23.652	0.6477	76.071	-64.644	72.274	71.621	23.115	-0.056047	-5.9725	0.57149	-2.6019	35.104	-4.8482
117.6	1.4487	51.507	-6.076	0.48647	-2.6316	0.1059	-0.17227	-0.014392	0.66022	-1.3176	3457.3	23.653	0.64651	76.071	-64.491	72.275	71.621	23.115	-0.056047	-5.9725	0.57149	-2.6019	35.104	-4.8482
117.6	1.446	51.508	-6.0755	0.48561	-2.6317	0.103	-0.17046	-0.017906	0.66022	-1.3176	3456.6	23.654	0.64529	76.071	-64.34	72.276	71.621	23.115	-0.056047	-5.9725	0.57149	-2.6019	35.104	-4.8482
117.6	1.4432	51.51	-6.075	0.48476	-2.6318	0.09999	-0.16849	-0.021397	0.66022	-1.3176	3456.0	23.654	0.64404	76.071	-64.188	72.276	71.621	23.115	-0.056047	-5.9725	0.57149	-2.6019	35.104	-4.8482
117.6	1.4403	51.511	-6.0745	0.48393	-2.6319	0.096863	-0.16635	-0.024864	0.66022	-1.3176	3455.4	23.655	0.64277	76.071	-64.038	72.277	71.621	23.115	-0.056047	-5.9725	0.57149	-2.6019	35.104	-4.8482
117.6	1.4374	51.512	-6.074	0.4831	-2.632	0.093625	-0.16405	-0.028301	0.66022	-1.3176	3454.7	23.655	0.64147	76.071	-63.888	72.278	71.621	23.115	-0.056047	-5.9725	0.57149	-2.6019	35.104	-4.8482
117.6	1.4344	51.513	-6.0736	0.48229	-2.6322	0.09028	-0.1616	-0.031708	0.66022	-1.3176	3454.1	23.656	0.64014	76.071	-63.739	72.279	71.621	23.115	-0.056047	-5.9725	0.57149	-2.6019	35.104	-4.8482
117.6	1.4314	51.514	-6.0731	0.48149	-2.6323	0.08683	-0.15898	-0.03508	0.66022	-1.3176	3453.4	23.656	0.63879	76.071	-63.591	72.279	71.621	23.115	-0.056047	-5.9725	0.57149	-2.6019	35.104	-4.8482
117.6	1.4283	51.514	-6.0727	0.4807	-2.6325	0.08328	-0.15621	-0.038414	0.66022	-1.3176	3452.8	23.656	0.63742	76.071	-63.444	72.28	71.621	23.115	-0.056047	-5.9725	0.57149	-2.6019	35.104	-4.8482
117.6	1.4252	51.515	-6.0723	0.47992	-2.6327	0.079632	-0.15328	-0.041708	0.66022	-1.3176	3452.1	23.656	0.63602	76.071	-63.298	72.281	71.621	23.115	-0.056047	-5.9725	0.57149	-2.6019	35.104	-4.8482
117.6	1.4221	51.515	-6.0719	0.47916	-2.6329	0.07589	-0.15021	-0.044958	0.66022	-1.3176	3451.5	23.656	0.63461	76.071	-63.153	72.282	71.621	23.115	-0.056047	-5.9725	0.57149	-2.6019	35.104	-4.8482
117.6	1.4188	51.514	-6.0715	0.47842	-2.6332	0.072059	-0.14698	-0.048162	0.66022	-1.3176	3450.9	23.656	0.63317	76.071	-63.009	72.282	71.621	23.115	-0.056047	-5.9725	0.57149	-2.6019	35.104	-4.8482
117.6	1.4156	51.514	-6.0712	0.47769	-2.6334	0.068141	-0.14362	-0.051317	0.66022	-1.3176	3450.2	23.656	0.63172	76.071	-62.867	72.283	71.621	23.115	-0.056047	-5.9725	0.57149	-2.6019	35.104	-4.8482
117.6	1.4123	51.513	-6.0708	0.47699	-2.6337	0.064141	-0.14011	-0.054419	0.66022	-1.3176	3449.6	23.656	0.63026	76.071	-62.726	72.284	71.621	23.115	-0.056047	-5.9725	0.57149	-2.6019	35.104	-4.8482
117.6	1.409	51.512	-6.0705	0.47629	-2.6339	0.060063	-0.13646	-0.057467	0.66022	-1.3176	3448.9	23.655	0.62877	76.071	-62.585	72.284	71.621	23.115	-0.056047	-5.9725	0.57149	-2.6019	35.104	-4.8482
117.6	1.4056	51.511	-6.0702	0.47562	-2.6342	0.05591	-0.13267	-0.060456	0.66022	-1.3176	3448.3	23.654	0.62728	76.071	-62.447	72.285	71.621	23.115	-0.056047	-5.9725	0.57149	-2.6019	35.104	-4.8482
117.6	1.4022	51.509	-6.07	0.47497	-2.6345	0.051687	-0.12875	-0.063386	0.66022	-1.3176	3447.7	23.654	0.62577	76.071	-62.309	72.286	71.621	23.115	-0.056047	-5.9725	0.57149	-2.6019	35.104	-4.8482
117.6	1.3988	51.507	-6.0697	0.47433	-2.6349	0.047398	-0.12471	-0.066252	0.66022	-1.3176	3447.0	23.653	0.62425	76.071	-62.173	72.286	71.621	23.115	-0.056047	-5.9725	0.57149	-2.6019	35.104	-4.8482
117.6	1.3954	51.505	-6.0695	0.47372	-2.6352	0.043047	-0.12053	-0.069052	0.66022	-1.3176	3446.4	23.652	0.62273	76.071	-62.038	72.287	71.621	23.115	-0.056047	-5.9725	0.57149	-2.6019	35.104	-4.8482
117.6	1.392	51.503	-6.0693	0.47313	-2.6356	0.038638	-0.11624	-0.071784	0.66022	-1.3176	3445.7	23.651	0.62119	76.071	-61.905	72.288	71.621	23.115	-0.056047	-5.9725	0.57149	-2.6019	35.104	-4.8482
117.6	1.3885	51.501	-6.0691	0.47256	-2.6359	0.034176	-0.11183	-0.074445	0.66022	-1.3176	3445.1	23.65	0.61966	76.071	-61.773	72.288	71.621	23.115	-0.056047	-5.9725	0.57149	-2.6019	35.104	-4.8482
117.6	1.3851	51.498	-6.069	0.47201	-2.6363	0.029664	-0.1073	-0.077032	0.66022	-1.3176	3444.5	23.648	0.61811	76.071	-61.643	72.289	71.621	23.115	-0.056047	-5.9725	0.57149	-2.6019	35.104	-4.8482
117.6	1.3816	51.495	-6.0688	0.47149	-2.6367	0.025108	-0.10267	-0.079544	0.66022	-1.3176	3443.8	23.647	0.61657	76.071	-61.515	72.29	71.621	23.115	-0.056047	-5.9725	0.57149	-2.6019	35.104	-4.8482
117.61	1.3782	51.492	-6.0687	0.47098	-2.6371	0.020511	-0.097925	-0.081977	0.66022	-1.3176	3443.2	23.645	0.61503	76.071	-61.388	72.29	71.621	23.115	-0.056047	-5.9725	0.57149	-2.6019	35.104	-4.8482
117.61	1.3747	51.488	-6.0686	0.47051	-2.6375	0.015879	-0.093083	-0.084329	0.66022	-1.3176	3442.5	23.644	0.61349	76.071	-61.262	72.291	71.621	23.115	-0.056047	-5.9725	0.57149	-2.6019	35.104	-4.8482
117.61	1.3713	51.485	-6.0685	0.47005	-2.6379	0.011216	-0.088143	-0.086599	0.66022	-1.3176	3441.9	23.642	0.61195	76.07	-61.138	72.291	71.621	23.115	-0.056047	-5.9725	0.57149	-2.6019	35.104	-4.8482
117.61	1.3678	51.481	-6.0685	0.46963	-2.6384	0.0065256	-0.083112	-0.088783	0.66022	-1.3176	3441.3	23.64	0.61042	76.07	-61.016	72.292	71.621	23.115	-0.056047	-5.9725	0.57149	-2.6019	35.104	-4.8482
117.61	1.3644	51.477	-6.0685	0.46922	-2.6388	0.0018134	-0.077993	-0.09088	0.66022	-1.3176	3440.6	23.638	0.6089	76.07	-60.896	72.293	71.621	23.115	-0.056047	-5.9725	0.57149	-2.6019	35.104	-4.8482
117.61	1.361	51.472	-6.0685	0.46885	-2.6393	-0.0029162	-0.072792	-0.092887	0.66022	-1.3176	3440.0	23.636	0.60739	76.07	-60.777	72.293	71.621	23.115	-0.056047	-5.9725	0.57149	-2.6019	35.104	-4.8482
117.62	1.3577	51.468	-6.0685	0.46849	-2.6398	-0.0076585	-0.067513	-0.094803	0.66022	-1.3176	3439.3	23.634	0.60589	76.07	-60.66	72.294	71.621	23.115	-0.056047	-5.9725	0.57149	-2.6019	35.104	-4.8482
117.62	1.3543	51.463	-6.0686	0.46817	-2.6402	-0.012409	-0.062162	-0.096625	0.66022	-1.3176	3438.7	23.632	0.6044	76.07	-60.545	72.294	71.621	23.115	-0.056047	-5.9725	0.57149	-2.6019	35.104	-4.8482
117.62	1.351	51.458	-6.0686	0.46787	-2.6407	-0.017163	-0.056743	-0.098352	0.66022	-1.3176	3438.1	23.629	0.60293	76.07	-60.432	72.295	71.621	23.115	-0.056047	-5.9725	0.57149	-2.6019	35.104	-4.8482
117.62	1.3478	51.453	-6.0687	0.4676	-2.6412	-0.021915	-0.051261	-0.099982	0.66022	-1.3176	3437.4	23.627	0.60148	76.069	-60.321	72.295	71.621	23.115	-0.056047	-5.9725	0.57149	-2.6019	35.104	-4.8482
117.62	1.3446	51.447	-6.0689	0.46736	-2.6417	-0.026661	-0.045724	-0.10151	0.66022	-1.3176	3436.8	23.624	0.60005	76.069	-60.211	72.296	71.621	23.115	-0.056047	-5.9725	0.57149	-2.6019	35.104	-4.8482
117.63	1.3414	51.442	-6.069	0.46715	-2.6422	-0.031396	-0.040134	-0.10294	0.66022	-1.3176	3436.2	23.621	0.59864	76.069	-60.104	72.296	71.621	23.115	-0.056047	-5.9725	0.57149	-2.6019	35.104	-4.8482
117.63	1.3383	51.436	-6.0692	0.46696	-2.6428	-0.036115	-0.034499	-0.10427	0.66022	-1.3176	3435.5	23.619	0.59725	76.069	-59.998	72.297	71.621	23.115	-0.056047	-5.9725	0.57149	-2.6019	35.104	-4.8482
117.63	1.3353	51.43	-6.0694	0.4668	-2.6433	-0.040814	-0.028823	-0.1055	0.66022	-1.3176	3434.9	23.616	0.5959	76.069	-59.894	72.297	71.621	23.115	-0.056047	-5.9725	0.57149	-2.6019	35.104	-4.8482
117.63	1.3323	51.424	-6.0696	0.46667	-2.6438	-0.045487	-0.023113	-0.10661	0.66022	-1.3176	3434.2	23.613	0.59457	76.069	-59.793	72.298	71.621	23.115	-0.056047	-5.9725	0.57149	-2.6019	35.104	-4.8482
117.64	1.3294	51.417	-6.0698	0.46657	-2.6443	-0.05013	-0.017375	-0.10763	0.66022	-1.3176	3433.6	23.61	0.59327	76.068	-59.693	72.298	71.621	23.115	-0.056047	-5.9725	0.57149	-2.6019	35.104	-4.8482
117.64	1.3265	51.411	-6.0701	0.4665	-2.6449	-0.054738	-0.011613	-0.10853	0.66022	-1.3176	3433.0	23.607	0.592	76.068	-59.596	72.299	71.621	23.115	-0.056047	-5.9725	0.57149	-2.6019	35.104	-4.8482
117.64	1.3238	51.404	-6.0704	0.46645	-2.6454	-0.059307	-0.0058338	-0.10933	0.66022	-1.3176	3432.3	23.603	0.59077	76.068	-59.5	72.299	71.621	23.115	-0.056047	-5.9725	0.57149	-2.6019	35.104	-4.8482
117.64	1.3211	51.397	-6.0707	0.46644	-2.646	-0.063831	-4.3797e-05	-0.11002	0.66022	-1.3176	3431.7	23.6	0.58958	76.068	-59.407	72.3	71.621	23.115	-0.056047	-5.9725	0.57149	-2.6019	35.104	-4.8482
117.65	1.3185	51.39	-6.071	0.46645	-2.6465	-0.068306	0.0057513	-0.11059	0.66022	-1.3176	3431.1	23.597	0.58842	76.068	-59.315	72.3	71.621	23.115	-0.056047	-5.9725	0.57149	-2.6019	35.104	-4.8482
117.65	1.316	51.383	-6.0714	0.4665	-2.6471	-0.072727	0.011546	-0.11106	0.66022	-1.3176	3430.4	23.593	0.58731	76.067	-59.226	72.301	71.621	23.115	-0.056047	-5.9725	0.57149	-2.6019	35.104	-4.8482
117.65	1.3136	51.375	-6.0717	0.46657	-2.6476	-0.07709	0.017333	-0.11141	0.66022	-1.3176	3429.8	23.59	0.58623	76.067	-59.139	72.301	71.621	23.115	-0.056047	-5.9725	0.57149	-2.6019	35.104	-4.8482
117.65	1.3113	51.368	-6.0721	0.46667	-2.6482	-0.081389	0.023107	-0.11165	0.66022	-1.3176	3429.1	23.586	0.58521	76.067	-59.054	72.302	71.621	23.115	-0.056047	-5.9725	0.57149	-2.6019	35.104	-4.8482
117.66	1.3091	51.36	-6.0725	0.4668	-2.6488	-0.085621	0.028861	-0.11177	0.66022	-1.3176	3428.5	23.583	0.58422	76.067	-58.972	72.302	71.621	23.115	-0.056047	-5.9725	0.57149	-2.6019	35.104	-4.8482
117.66	1.307	51.353	-6.073	0.46696	-2.6493	-0.08978	0.03459	-0.11178	0.66022	-1.3176	3427.9	23.579	0.58329	76.066	-58.891	72.303	71.621	23.115	-0.056047	-5.9725	0.57149	-2.6019	35.104	-4.8482
117.66	1.305	51.345	-6.0734	0.46715	-2.6499	-0.093863	0.040288	-0.11168	0.66022	-1.3176	3427.2	23.575	0.58241	76.066	-58.813	72.303	71.621	23.115	-0.056047	-5.9725	0.57149	-2.6019	35.104	-4.8482
117.67	1.3031	51.337	-6.0739	0.46736	-2.6504	-0.09736	0.046456	-0.11144	0.66022	-1.3176	3426.6	23.571	0.58157	76.066	-58.737	72.304	71.621	23.115	-0.056047	-5.9725	0.57149	-2.6019	35.104	-4.8482
117.67	1.3014	51.329	-6.0744	0.46761	-2.651	-0.1003	0.053037	-0.11105	0.66022	-1.3176	3426.0	23.568	0.58079	76.066	-58.663	72.304	71.621	23.115	-0.056047	-5.9725	0.57149	-2.6019	35.104	-4.8482
117.67	1.2997	51.321	-6.0749	0.46789	-2.6515	-0.10316	0.059524	-0.11053	0.66022	-1.3176	3425.3	23.564	0.58007	76.065	-58.592	72.305	71.621	23.115	-0.056047	-5.9725	0.57149	-2.6019	35.104	-4.8482
117.68	1.2982	51.313	-6.0754	0.46821	-2.6521	-0.10594	0.06591	-0.10987	0.66022	-1.3176	3424.7	23.56	0.5794	76.065	-58.522	72.305	71.621	23.115	-0.056047	-5.9725	0.57149	-2.6019	35.104	-4.8482
117.68	1.2969	51.305	-6.076	0.46855	-2.6526	-0.10863	0.072187	-0.10909	0.66022	-1.3176	3424.1	23.556	0.5788	76.065	-58.455	72.305	71.621	23.115	-0.056047	-5.9725	0.57149	-2.6019	35.104	-4.8482
117.68	1.2956	51.297	-6.0765	0.46893	-2.6532	-0.11123	0.078348	-0.10818	0.66022	-1.3176	3423.4	23.552	0.57825	76.065	-58.391	72.306	71.621	23.115	-0.056047	-5.9725	0.57149	-2.6019	35.104	-4.8482
117.68	1.2946	51.288	-6.0771	0.46933	-2.6537	-0.11374	0.084384	-0.10714	0.66022	-1.3176	3422.8	23.548	0.57776	76.064	-58.328	72.306	71.621	23.115	-0.056047	-5.9725	0.57149	-2.6019	35.104	-4.8482
117.69	1.2936	51.28	-6.0777	0.46977	-2.6543	-0.11615	0.090288	-0.10597	0.66022	-1.3176	3422.1	23.544	0.57733	76.064	-58.268	72.307	71.621	23.115	-0.056047	-5.9725	0.57149	-2.6019	35.104	-4.8482
117.69	1.2928	51.272	-6.0783	0.47024	-2.6548	-0.11847	0.096053	-0.10468	0.66022	-1.3176	3421.5	23.54	0.57697	76.064	-58.211	72.307	71.621	23.115	-0.056047	-5.9725	0.57149	-2.6019	35.104	-4.8482
117.69	1.2921	51.264	-6.0789	0.47073	-2.6553	-0.12067	0.10167	-0.10326	0.66022	-1.3176	3420.9	23.537	0.57667	76.064	-58.155	72.308	71.621	23.115	-0.056047	-5.9725	0.57149	-2.6019	35.104	-4.8482
117.7	1.2916	51.256	-6.0795	0.47125	-2.6558	-0.12277	0.10714	-0.10172	0.66022	-1.3176	3420.2	23.533	0.57643	76.064	-58.102	72.308	71.621	23.115	-0.056047	-5.9725	0.57149	-2.6019	35.104	-4.8482
117.7	1.2912	51.248	-6.0801	0.4718	-2.6563	-0.12476	0.11245	-0.10007	0.66022	-1.3176	3419.6	23.529	0.57626	76.063	-58.052	72.309	71.621	23.115	-0.056047	-5.9725	0.57149	-2.6019	35.104	-4.8482
117.7	1.2909	51.24	-6.0807	0.47238	-2.6568	-0.12664	0.11759	-0.098294	0.66022	-1.3176	3419.0	23.525	0.57616	76.063	-58.004	72.309	71.621	23.115	-0.056047	-5.9725	0.57149	-2.6019	35.104	-4.8482
117.71	1.2908	51.232	-6.0813	0.47298	-2.6573	-0.1284	0.12256	-0.096406	0.66022	-1.3176	3418.3	23.521	0.57612	76.063	-57.958	72.31	71.621	23.115	-0.056047	-5.9725	0.57149	-2.6019	35.104	-4.8482
117.71	1.2909	51.224	-6.082	0.4736	-2.6578	-0.13005	0.12735	-0.094405	0.66022	-1.3176	3417.7	23.517	0.57614	76.063	-57.914	72.31	71.621	23.115	-0.056047	-5.9725	0.57149	-2.6019	35.104	-4.8482
117.71	1.2911	51.216	-6.0826	0.47425	-2.6582	-0.13157	0.13197	-0.092295	0.66022	-1.3176	3417.1	23.514	0.57623	76.062	-57.873	72.311	71.621	23.115	-0.056047	-5.9725	0.57149	-2.6019	35.104	-4.8482
117.72	1.2914	51.208	-6.0833	0.47492	-2.6587	-0.13297	0.13639	-0.090078	0.66022	-1.3176	3416.4	23.51	0.57639	76.062	-57.834	72.311	71.621	23.115	-0.056047	-5.9725	0.57149	-2.6019	35.104	-4.8482
117.72	1.2919	51.201	-6.084	0.47562	-2.6591	-0.13424	0.14062	-0.087757	0.66022	-1.3176	3415.8	23.506	0.57661	76.062	-57.798	72.312	71.621	23.115	-0.056047	-5.9725	0.57149	-2.6019	35.104	-4.8482
117.72	1.2926	51.193	-6.0846	0.47633	-2.6596	-0.13539	0.14465	-0.085336	0.66022	-1.3176	3415.2	23.503	0.57689	76.062	-57.764	72.312	71.621	23.115	-0.056047	-5.9725	0.57149	-2.6019	35.104	-4.8482
117.72	1.2933	51.186	-6.0853	0.47706	-2.66	-0.1364	0.14848	-0.082818	0.66022	-1.3176	3414.5	23.499	0.57724	76.062	-57.732	72.313	71.621	23.115	-0.056047	-5.9725	0.57149	-2.6019	35.104	-4.8482
117.73	1.2943	51.179	-6.086	0.47781	-2.6604	-0.13729	0.1521	-0.080206	0.66022	-1.3176	3413.9	23.496	0.57765	76.061	-57.703	72.313	71.621	23.115	-0.056047	-5.9725	0.57149	-2.6019	35.104	-4.8482
117.73	1.2953	51.172	-6.0867	0.47858	-2.6608	-0.13805	0.15552	-0.077504	0.66022	-1.3176	3413.3	23.492	0.57812	76.061	-57.677	72.314	71.621	23.115	-0.056047	-5.9725	0.57149	-2.6019	35.104	-4.8482
117.73	1.2965	51.165	-6.0874	0.47937	-2.6612	-0.13867	0.15872	-0.074715	0.66022	-1.3176	3412.6	23.489	0.57866	76.061	-57.652	72.314	71.621	23.115	-0.056047	-5.9725	0.57149	-2.6019	35.104	-4.8482
117.73	1.2978	51.158	-6.0881	0.48017	-2.6616	-0.13916	0.1617	-0.071843	0.66022	-1.3176	3412.0	23.486	0.57925	76.061	-57.63	72.315	71.621	23.115	-0.056047	-5.9725	0.57149	-2.6019	35.104	-4.8482
117.74	1.2993	51.151	-6.0888	0.48098	-2.6619	-0.13951	0.16446	-0.068892	0.66022	-1.3176	3411.4	23.483	0.57991	76.06	-57.611	72.315	71.621	23.115	-0.056047	-5.9725	0.57149	-2.6019	35.104	-4.8482
117.74	1.3009	51.145	-6.0895	0.48181	-2.6622	-0.13973	0.167	-0.065867	0.66022	-1.3176	3410.7	23.48	0.58062	76.06	-57.594	72.316	71.621	23.115	-0.056047	-5.9725	0.57149	-2.6019	35.104	-4.8482
117.74	1.3026	51.138	-6.0902	0.48265	-2.6626	-0.13981	0.16932	-0.06277	0.66022	-1.3176	3410.1	23.477	0.58139	76.06	-57.579	72.316	71.621	23.115	-0.056047	-5.9725	0.57149	-2.6019	35.104	-4.8482
117.74	1.3045	51.132	-6.0909	0.48351	-2.6629	-0.13976	0.17141	-0.059607	0.66022	-1.3176	3409.5	23.474	0.58222	76.06	-57.567	72.317	71.621	23.115	-0.056047	-5.9725	0.57149	-2.6019	35.104	-4.8482
117.75	1.3064	51.126	-6.0916	0.48437	-2.6632	-0.13957	0.17327	-0.056382	0.66022	-1.3176	3408.8	23.471	0.58309	76.06	-57.557	72.317	71.621	23.115	-0.056047	-5.9725	0.57149	-2.6019	35.104	-4.8482
117.75	1.3085	51.121	-6.0923	0.48524	-2.6634	-0.13925	0.17491	-0.053098	0.66022	-1.3176	3408.2	23.468	0.58403	76.06	-57.549	72.318	71.621	23.115	-0.056047	-5.9725	0.57149	-2.6019	35.104	-4.8482
117.75	1.3107	51.115	-6.093	0.48612	-2.6637	-0.13879	0.17631	-0.049761	0.66022	-1.3176	3407.6	23.466	0.58501	76.059	-57.544	72.318	71.621	23.115	-0.056047	-5.9725	0.57149	-2.6019	35.104	-4.8482
117.75	1.313	51.11	-6.0937	0.487	-2.6639	-0.1382	0.17748	-0.046375	0.66022	-1.3176	3406.9	23.463	0.58604	76.059	-57.542	72.319	71.621	23.115	-0.056047	-5.9725	0.57149	-2.6019	35.104	-4.8482
117.75	1.3154	51.105	-6.0944	0.48789	-2.6642	-0.13747	0.17842	-0.042945	0.66022	-1.3176	3406.3	23.461	0.58712	76.059	-57.541	72.319	71.621	23.115	-0.056047	-5.9725	0.57149	-2.6019	35.104	-4.8482
117.76	1.318	51.1	-6.095	0.48878	-2.6644	-0.13661	0.17913	-0.039474	0.66022	-1.3176	3405.7	23.458	0.58825	76.059	-57.543	72.32	71.621	23.115	-0.056047	-5.9725	0.57149	-2.6019	35.104	-4.8482
117.76	1.3206	51.095	-6.0957	0.48968	-2.6645	-0.13562	0.17961	-0.035969	0.66022	-1.3176	3405.0	23.456	0.58942	76.059	-57.548	72.32	71.621	23.115	-0.056047	-5.9725	0.57149	-2.6019	35.104	-4.8482
117.76	1.3233	51.091	-6.0964	0.49058	-2.6647	-0.1345	0.17986	-0.032432	0.66022	-1.3176	3404.4	23.454	0.59063	76.058	-57.555	72.321	71.621	23.115	-0.056047	-5.9725	0.57149	-2.6019	35.104	-4.8482
117.76	1.3261	51.087	-6.0971	0.49148	-2.6649	-0.13325	0.17988	-0.02887	0.66022	-1.3176	3403.7	23.452	0.59188	76.058	-57.564	72.321	71.621	23.115	-0.056047	-5.9725	0.57149	-2.6019	35.104	-4.8482
117.76	1.329	51.083	-6.0977	0.49238	-2.665	-0.13187	0.17967	-0.025287	0.66022	-1.3176	3403.1	23.45	0.59318	76.058	-57.576	72.322	71.621	23.115	-0.056047	-5.9725	0.57149	-2.6019	35.104	-4.8482
117.76	1.332	51.079	-6.0984	0.49328	-2.6651	-0.13037	0.17924	-0.021687	0.66022	-1.3176	3402.5	23.448	0.5945	76.058	-57.589	72.322	71.621	23.115	-0.056047	-5.9725	0.57149	-2.6019	35.104	-4.8482
117.76	1.335	51.075	-6.099	0.49417	-2.6652	-0.12875	0.17858	-0.018075	0.66022	-1.3176	3401.8	23.447	0.59587	76.058	-57.606	72.323	71.621	23.115	-0.056047	-5.9725	0.57149	-2.6019	35.104	-4.8482
117.77	1.3381	51.072	-6.0997	0.49506	-2.6653	-0.12701	0.1777	-0.014457	0.66022	-1.3176	3401.2	23.445	0.59726	76.058	-57.624	72.323	71.621	23.115	-0.056047	-5.9725	0.57149	-2.6019	35.104	-4.8482
117.77	1.3413	51.069	-6.1003	0.49595	-2.6654	-0.12515	0.1766	-0.010837	0.66022	-1.3176	3400.6	23.444	0.59868	76.057	-57.645	72.324	71.621	23.115	-0.056047	-5.9725	0.57149	-2.6019	35.104	-4.8482
117.77	1.3446	51.067	-6.1009	0.49683	-2.6654	-0.12317	0.17528	-0.0072187	0.66022	-1.3176	3399.9	23.443	0.60014	76.057	-57.669	72.324	71.621	23.115	-0.056047	-5.9725	0.57149	-2.6019	35.104	-4.8482
117.77	1.3479	51.064	-6.1015	0.4977	-2.6654	-0.12108	0.17375	-0.003608	0.66022	-1.3176	3399.3	23.441	0.60162	76.057	-57.694	72.325	71.621	23.115	-0.056047	-5.9725	0.57149	-2.6019	35.104	-4.8482
117.77	1.3512	51.062	-6.1021	0.49856	-2.6654	-0.11888	0.172	-9.276e-06	0.66022	-1.3176	3398.7	23.44	0.60312	76.057	-57.722	72.325	71.621	23.115	-0.056047	-5.9725	0.57149	-2.6019	35.104	-4.8482
117.77	1.3547	51.06	-6.1027	0.49942	-2.6654	-0.11657	0.17005	0.0035729	0.66022	-1.3176	3398.0	23.44	0.60464	76.057	-57.753	72.326	71.621	23.115	-0.056047	-5.9725	0.57149	-2.6019	35.104	-4.8482
117.77	1.3581	51.058	-6.1033	0.50026	-2.6654	-0.11416	0.1679	0.0071339	0.66022	-1.3176	3397.4	23.439	0.60619	76.057	-57.785	72.327	71.621	23.115	-0.056047	-5.9725	0.57149	-2.6019	35.104	-4.8482
117.77	1.3616	51.057	-6.1039	0.5011	-2.6654	-0.11165	0.16555	0.010669	0.66022	-1.3176	3396.8	23.438	0.60775	76.057	-57.82	72.327	71.621	23.115	-0.056047	-5.9725	0.57149	-2.6019	35.104	-4.8482
117.77	1.3651	51.055	-6.1044	0.50192	-2.6653	-0.10904	0.163	0.014174	0.66022	-1.3176	3396.1	23.437	0.60933	76.056	-57.857	72.328	71.621	23.115	-0.056047	-5.9725	0.57149	-2.6019	35.104	-4.8482
117.77	1.3687	51.054	-6.105	0.50273	-2.6652	-0.10634	0.16026	0.017645	0.66022	-1.3176	3395.5	23.437	0.61092	76.056	-57.896	72.328	71.621	23.115	-0.056047	-5.9725	0.57149	-2.6019	35.104	-4.8482
117.77	1.3723	51.054	-6.1055	0.50352	-2.6651	-0.10355	0.15734	0.021076	0.66022	-1.3176	3394.9	23.437	0.61253	76.056	-57.938	72.329	71.621	23.115	-0.056047	-5.9725	0.57149	-2.6019	35.104	-4.8482
117.77	1.3759	51.053	-6.106	0.5043	-2.665	-0.10068	0.15423	0.024465	0.66022	-1.3176	3394.2	23.437	0.61414	76.056	-57.981	72.329	71.621	23.115	-0.056047	-5.9725	0.57149	-2.6019	35.104	-4.8482
117.77	1.3795	51.053	-6.1065	0.50506	-2.6649	-0.09772	0.15095	0.027806	0.66022	-1.3176	3393.6	23.436	0.61576	76.056	-58.027	72.33	71.621	23.115	-0.056047	-5.9725	0.57149	-2.6019	35.104	-4.8482
117.77	1.3832	51.053	-6.107	0.50581	-2.6647	-0.094684	0.1475	0.031095	0.66022	-1.3176	3393.0	23.436	0.61739	76.056	-58.075	72.33	71.621	23.115	-0.056047	-5.9725	0.57149	-2.6019	35.104	-4.8482
117.77	1.3868	51.053	-6.1074	0.50654	-2.6646	-0.091573	0.14389	0.034329	0.66022	-1.3176	3392.3	23.437	0.61902	76.056	-58.126	72.331	71.621	23.115	-0.056047	-5.9725	0.57149	-2.6019	35.104	-4.8482
117.77	1.3905	51.053	-6.1079	0.50725	-2.6644	-0.088393	0.14011	0.037504	0.66022	-1.3176	3391.7	23.437	0.62065	76.056	-58.178	72.332	71.621	23.115	-0.056047	-5.9725	0.57149	-2.6019	35.104	-4.8482
117.77	1.3942	51.054	-6.1083	0.50794	-2.6642	-0.085148	0.13619	0.040616	0.66022	-1.3176	3391.1	23.437	0.62229	76.055	-58.233	72.332	71.621	23.115	-0.056047	-5.9725	0.57149	-2.6019	35.104	-4.8482
117.77	1.3978	51.055	-6.1087	0.50861	-2.664	-0.081841	0.13211	0.04366	0.66022	-1.3176	3390.4	23.438	0.62392	76.055	-58.289	72.333	71.621	23.115	-0.056047	-5.9725	0.57149	-2.6019	35.104	-4.8482
117.77	1.4014	51.056	-6.1091	0.50926	-2.6638	-0.078477	0.1279	0.046634	0.66022	-1.3176	3389.8	23.438	0.62555	76.055	-58.348	72.333	71.621	23.115	-0.056047	-5.9725	0.57149	-2.6019	35.104	-4.8482
117.77	1.4051	51.057	-6.1095	0.50989	-2.6635	-0.07506	0.12355	0.049535	0.66022	-1.3176	3389.2	23.439	0.62717	76.055	-58.409	72.334	71.621	23.115	-0.056047	-5.9725	0.57149	-2.6019	35.104	-4.8482
117.77	1.4087	51.059	-6.1099	0.5105	-2.6633	-0.071596	0.11907	0.052358	0.66022	-1.3176	3388.5	23.44	0.62878	76.055	-58.472	72.334	71.621	23.115	-0.056047	-5.9725	0.57149	-2.6019	35.104	-4.8482
117.76	1.4123	51.061	-6.1102	0.51108	-2.663	-0.068087	0.11448	0.055101	0.66022	-1.3176	3387.9	23.441	0.63039	76.055	-58.537	72.335	71.621	23.115	-0.056047	-5.9725	0.57149	-2.6019	35.104	-4.8482
117.76	1.4159	51.063	-6.1106	0.51164	-2.6627	-0.06454	0.10977	0.057761	0.66022	-1.3176	3387.2	23.442	0.63199	76.055	-58.604	72.336	71.621	23.115	-0.056047	-5.9725	0.57149	-2.6019	35.104	-4.8482
117.76	1.4194	51.065	-6.1109	0.51218	-2.6624	-0.060958	0.10495	0.060334	0.66022	-1.3176	3386.6	23.443	0.63357	76.055	-58.673	72.336	71.621	23.115	-0.056047	-5.9725	0.57149	-2.6019	35.104	-4.8482
117.76	1.4229	51.067	-6.1112	0.51269	-2.6621	-0.057346	0.10003	0.062818	0.66022	-1.3176	3386.0	23.444	0.63514	76.054	-58.744	72.337	71.621	23.115	-0.056047	-5.9725	0.57149	-2.6019	35.104	-4.8482
117.76	1.4264	51.07	-6.1115	0.51318	-2.6618	-0.053708	0.095011	0.065211	0.66022	-1.3176	3385.3	23.445	0.6367	76.054	-58.817	72.337	71.621	23.115	-0.056047	-5.9725	0.57149	-2.6019	35.104	-4.8482
117.76	1.4299	51.072	-6.1117	0.51364	-2.6615	-0.050049	0.08991	0.067509	0.66022	-1.3176	3384.7	23.447	0.63824	76.054	-58.892	72.338	71.621	23.115	-0.056047	-5.9725	0.57149	-2.6019	35.104	-4.8482
117.76	1.4333	51.075	-6.112	0.51408	-2.6611	-0.046374	0.084728	0.06971	0.66022	-1.3176	3384.1	23.448	0.63976	76.054	-58.969	72.339	71.621	23.115	-0.056047	-5.9725	0.57149	-2.6019	35.104	-4.8482
117.76	1.4367	51.078	-6.1122	0.51449	-2.6608	-0.042687	0.079474	0.071813	0.66022	-1.3176	3383.4	23.45	0.64127	76.054	-59.048	72.339	71.621	23.115	-0.056047	-5.9725	0.57149	-2.6019	35.104	-4.8482
117.75	1.44	51.082	-6.1124	0.51487	-2.6604	-0.038993	0.074154	0.073815	0.66022	-1.3176	3382.8	23.451	0.64275	76.054	-59.128	72.34	71.621	23.115	-0.056047	-5.9725	0.57149	-2.6019	35.104	-4.8482
117.75	1.4433	51.085	-6.1126	0.51523	-2.66	-0.035296	0.068775	0.075715	0.66022	-1.3176	3382.2	23.453	0.64422	76.054	-59.21	72.34	71.621	23.115	-0.056047	-5.9725	0.57149	-2.6019	35.104	-4.8482
117.75	1.4465	51.089	-6.1127	0.51556	-2.6596	-0.031601	0.063344	0.07751	0.66022	-1.3176	3381.5	23.455	0.64566	76.054	-59.295	72.341	71.621	23.115	-0.056047	-5.9725	0.57149	-2.6019	35.104	-4.8482
117.75	1.4497	51.092	-6.1129	0.51586	-2.6593	-0.027911	0.057868	0.079199	0.66022	-1.3176	3380.9	23.457	0.64708	76.054	-59.381	72.342	71.621	23.115	-0.056047	-5.9725	0.57149	-2.6019	35.104	-4.8482
117.75	1.4528	51.096	-6.113	0.51614	-2.6589	-0.024233	0.052355	0.08078	0.66022	-1.3176	3380.2	23.459	0.64847	76.054	-59.468	72.342	71.621	23.115	-0.056047	-5.9725	0.57149	-2.6019	35.104	-4.8482
117.74	1.4558	51.1	-6.1131	0.51638	-2.6584	-0.020569	0.046812	0.082253	0.66022	-1.3176	3379.6	23.461	0.64984	76.054	-59.558	72.343	71.621	23.115	-0.056047	-5.9725	0.57149	-2.6019	35.104	-4.8482
117.74	1.4589	51.104	-6.1132	0.51661	-2.658	-0.016924	0.041245	0.083616	0.66022	-1.3176	3379.0	23.463	0.65118	76.053	-59.649	72.343	71.621	23.115	-0.056047	-5.9725	0.57149	-2.6019	35.104	-4.8482
117.74	1.4618	51.109	-6.1133	0.5168	-2.6576	-0.013303	0.035661	0.084869	0.66022	-1.3176	3378.3	23.465	0.6525	76.053	-59.742	72.344	71.621	23.115	-0.056047	-5.9725	0.57149	-2.6019	35.104	-4.8482
117.74	1.4647	51.113	-6.1133	0.51696	-2.6572	-0.0097087	0.030068	0.086009	0.66022	-1.3176	3377.7	23.467	0.65379	76.053	-59.836	72.345	71.621	23.115	-0.056047	-5.9725	0.57149	-2.6019	35.104	-4.8482
117.74	1.4675	51.118	-6.1134	0.5171	-2.6567	-0.0061465	0.024472	0.087038	0.66022	-1.3176	3377.1	23.469	0.65504	76.053	-59.932	72.345	71.621	23.115	-0.056047	-5.9725	0.57149	-2.6019	35.104	-4.8482
117.73	1.4703	51.122	-6.1134	0.51721	-2.6563	-0.00262	0.01888	0.087954	0.66022	-1.3176	3376.4	23.471	0.65627	76.053	-60.03	72.346	71.621	23.115	-0.056047	-5.9725	0.57149	-2.6019	35.104	-4.8482
117.73	1.4729	51.127	-6.1134	0.51729	-2.6559	0.00086696	0.013298	0.088756	0.66022	-1.3176	3375.8	23.474	0.65747	76.053	-60.129	72.347	71.621	23.115	-0.056047	-5.9725	0.57149	-2.6019	35.104	-4.8482
117.73	1.4756	51.132	-6.1134	0.51734	-2.6554	0.0043104	0.007734	0.089446	0.66022	-1.3176	3375.1	23.476	0.65864	76.053	-60.23	72.347	71.621	23.115	-0.056047	-5.9725	0.57149	-2.6019	35.104	-4.8482
117.73	1.4781	51.137	-6.1134	0.51737	-2.655	0.008257	0.0027453	0.090039	0.66022	-1.3176	3374.5	23.478	0.65978	76.053	-60.332	72.348	71.621	23.115	-0.056047	-5.9725	0.57149	-2.6019	35.104	-4.8482
117.73	1.4806	51.142	-6.1133	0.51737	-2.6545	0.012484	-0.0019025	0.090544	0.66022	-1.3176	3373.9	23.481	0.66089	76.053	-60.436	72.348	71.621	23.115	-0.056047	-5.9725	0.57149	-2.6019	35.104	-4.8482
117.72	1.483	51.147	-6.1132	0.51735	-2.6541	0.016652	-0.0065459	0.090952	0.66022	-1.3176	3373.2	23.483	0.66197	76.053	-60.541	72.349	71.621	23.115	-0.056047	-5.9725	0.57149	-2.6019	35.104	-4.8482
117.72	1.4853	51.152	-6.1132	0.5173	-2.6536	0.020759	-0.01118	0.091264	0.66022	-1.3176	3372.6	23.486	0.66301	76.053	-60.647	72.35	71.621	23.115	-0.056047	-5.9725	0.57149	-2.6019	35.104	-4.8482
117.72	1.4876	51.157	-6.113	0.51723	-2.6532	0.024802	-0.015801	0.09148	0.66022	-1.3176	3372.0	23.489	0.66402	76.053	-60.755	72.35	71.621	23.115	-0.056047	-5.9725	0.57149	-2.6019	35.104	-4.8482
117.72	1.4898	51.163	-6.1129	0.51714	-2.6527	0.028776	-0.020404	0.0916	0.66022	-1.3176	3371.3	23.491	0.665	76.053	-60.864	72.351	71.621	23.115	-0.056047	-5.9725	0.57149	-2.6019	35.104	-4.8482
117.71	1.4919	51.168	-6.1128	0.51703	-2.6522	0.032679	-0.024985	0.091625	0.66022	-1.3176	3370.7	23.494	0.66595	76.053	-60.974	72.352	71.621	23.115	-0.056047	-5.9725	0.57149	-2.6019	35.104	-4.8482
117.71	1.494	51.174	-6.1126	0.51689	-2.6518	0.036507	-0.029538	0.091554	0.66022	-1.3176	3370.0	23.497	0.66687	76.053	-61.085	72.352	71.621	23.115	-0.056047	-5.9725	0.57149	-2.6019	35.104	-4.8482
117.71	1.4959	51.179	-6.1124	0.51674	-2.6513	0.040258	-0.034061	0.09139	0.66022	-1.3176	3369.4	23.499	0.66775	76.053	-61.198	72.353	71.621	23.115	-0.056047	-5.9725	0.57149	-2.6019	35.104	-4.8482
117.71	1.4978	51.185	-6.1122	0.51655	-2.6509	0.043929	-0.038548	0.091131	0.66022	-1.3176	3368.8	23.502	0.6686	76.053	-61.311	72.354	71.621	23.115	-0.056047	-5.9725	0.57149	-2.6019	35.104	-4.8482
117.7	1.4997	51.19	-6.1119	0.51635	-2.6504	0.047517	-0.042996	0.090779	0.66022	-1.3176	3368.1	23.505	0.66941	76.053	-61.426	72.354	71.621	23.115	-0.056047	-5.9725	0.57149	-2.6019	35.104	-4.8482
117.7	1.5014	51.196	-6.1117	0.51612	-2.65	0.051019	-0.0474	0.090334	0.66022	-1.3176	3367.5	23.508	0.67019	76.053	-61.541	72.355	71.621	23.115	-0.056047	-5.9725	0.57149	-2.6019	35.104	-4.8482
117.7	1.5031	51.202	-6.1114	0.51588	-2.6495	0.054432	-0.051755	0.089797	0.66022	-1.3176	3366.8	23.51	0.67093	76.053	-61.658	72.356	71.621	23.115	-0.056047	-5.9725	0.57149	-2.6019	35.104	-4.8482
117.7	1.5047	51.208	-6.1112	0.51561	-2.6491	0.057754	-0.056058	0.089169	0.66022	-1.3176	3366.2	23.513	0.67164	76.053	-61.776	72.356	71.621	23.115	-0.056047	-5.9725	0.57149	-2.6019	35.104	-4.8482
117.69	1.5062	51.214	-6.1109	0.51532	-2.6486	0.060983	-0.060305	0.088452	0.66022	-1.3176	3365.6	23.516	0.67232	76.053	-61.894	72.357	71.621	23.115	-0.056047	-5.9725	0.57149	-2.6019	35.104	-4.8482
117.69	1.5076	51.22	-6.1105	0.515	-2.6482	0.064116	-0.064491	0.087645	0.66022	-1.3176	3364.9	23.519	0.67295	76.053	-62.013	72.358	71.621	23.115	-0.056047	-5.9725	0.57149	-2.6019	35.104	-4.8482
117.69	1.5089	51.225	-6.1102	0.51467	-2.6477	0.06715	-0.068612	0.08675	0.66022	-1.3176	3364.3	23.522	0.67355	76.053	-62.133	72.359	71.621	23.115	-0.056047	-5.9725	0.57149	-2.6019	35.104	-4.8482
117.69	1.5102	51.231	-6.1099	0.51432	-2.6473	0.070084	-0.072665	0.085768	0.66022	-1.3176	3363.6	23.525	0.67411	76.053	-62.253	72.359	71.621	23.115	-0.056047	-5.9725	0.57149	-2.6019	35.104	-4.8482
117.68	1.5114	51.237	-6.1095	0.51394	-2.6469	0.072915	-0.076646	0.084701	0.66022	-1.3176	3363.0	23.528	0.67463	76.053	-62.375	72.36	71.621	23.115	-0.056047	-5.9725	0.57149	-2.6019	35.104	-4.8482
117.68	1.5125	51.243	-6.1091	0.51355	-2.6465	0.075641	-0.08055	0.083549	0.66022	-1.3176	3362.4	23.531	0.67512	76.053	-62.496	72.361	71.621	23.115	-0.056047	-5.9725	0.57149	-2.6019	35.104	-4.8482
117.68	1.5135	51.249	-6.1088	0.51314	-2.6461	0.07826	-0.084375	0.082314	0.66022	-1.3176	3361.7	23.533	0.67556	76.053	-62.618	72.361	71.621	23.115	-0.056047	-5.9725	0.57149	-2.6019	35.104	-4.8482
117.67	1.5144	51.255	-6.1084	0.51271	-2.6456	0.080771	-0.088116	0.080998	0.66022	-1.3176	3361.1	23.536	0.67597	76.053	-62.741	72.362	71.621	23.115	-0.056047	-5.9725	0.57149	-2.6019	35.104	-4.8482
117.67	1.5152	51.261	-6.108	0.51226	-2.6452	0.083171	-0.091769	0.079601	0.66022	-1.3176	3360.4	23.539	0.67634	76.053	-62.863	72.363	71.621	23.115	-0.056047	-5.9725	0.57149	-2.6019	35.104	-4.8482
117.67	1.5159	51.267	-6.1075	0.51179	-2.6448	0.085459	-0.095332	0.078126	0.66022	-1.3176	3359.8	23.542	0.67666	76.053	-62.986	72.364	71.621	23.115	-0.056047	-5.9725	0.57149	-2.6019	35.104	-4.8482
117.67	1.5166	51.273	-6.1071	0.5113	-2.6445	0.087634	-0.0988	0.076574	0.66022	-1.3176	3359.2	23.545	0.67695	76.053	-63.109	72.364	71.621	23.115	-0.056047	-5.9725	0.57149	-2.6019	35.104	-4.8482
117.66	1.5171	51.279	-6.1067	0.5108	-2.6441	0.089692	-0.10217	0.074946	0.66022	-1.3176	3358.5	23.548	0.67719	76.053	-63.232	72.365	71.621	23.115	-0.056047	-5.9725	0.57149	-2.6019	35.104	-4.8482
117.66	1.5176	51.285	-6.1062	0.51028	-2.6437	0.091634	-0.10544	0.073245	0.66022	-1.3176	3357.9	23.551	0.67739	76.053	-63.355	72.366	71.621	23.115	-0.056047	-5.9725	0.57149	-2.6019	35.104	-4.8482
117.66	1.5179	51.291	-6.1057	0.50975	-2.6433	0.093458	-0.10861	0.071472	0.66022	-1.3176	3357.2	23.554	0.67755	76.053	-63.477	72.366	71.621	23.115	-0.056047	-5.9725	0.57149	-2.6019	35.104	-4.8482
117.66	1.5182	51.297	-6.1053	0.5092	-2.643	0.095162	-0.11166	0.069629	0.66022	-1.3176	3356.6	23.556	0.67767	76.053	-63.599	72.367	71.621	23.115	-0.056047	-5.9725	0.57149	-2.6019	35.104	-4.8482
117.65	1.5183	51.302	-6.1048	0.50863	-2.6427	0.096746	-0.11461	0.067717	0.66022	-1.3176	3356.0	23.559	0.67774	76.053	-63.72	72.368	71.621	23.115	-0.056047	-5.9725	0.57149	-2.6019	35.104	-4.8482
117.65	1.5184	51.308	-6.1043	0.50805	-2.6423	0.098208	-0.11744	0.065739	0.66022	-1.3176	3355.3	23.562	0.67777	76.053	-63.84	72.369	71.621	23.115	-0.056047	-5.9725	0.57149	-2.6019	35.104	-4.8482
117.65	1.5184	51.314	-6.1038	0.50746	-2.642	0.099548	-0.12016	0.063697	0.66022	-1.3176	3354.7	23.565	0.67776	76.053	-63.959	72.369	71.621	23.115	-0.056047	-5.9725	0.57149	-2.6019	35.104	-4.8482
117.65	1.5183	51.319	-6.1033	0.50685	-2.6417	0.10076	-0.12276	0.061593	0.66022	-1.3176	3354.0	23.567	0.67771	76.053	-64.077	72.37	71.621	23.115	-0.056047	-5.9725	0.57149	-2.6019	35.104	-4.8482
117.65	1.518	51.325	-6.1028	0.50623	-2.6414	0.10185	-0.12523	0.059428	0.66022	-1.3176	3353.4	23.57	0.67761	76.053	-64.192	72.371	71.621	23.115	-0.056047	-5.9725	0.57149	-2.6019	35.104	-4.8482
117.64	1.5177	51.33	-6.1023	0.5056	-2.6411	0.10282	-0.12759	0.057205	0.66022	-1.3176	3352.8	23.573	0.67746	76.053	-64.305	72.371	71.621	23.115	-0.056047	-5.9725	0.57149	-2.6019	35.104	-4.8482
117.64	1.5173	51.336	-6.1018	0.50495	-2.6408	0.10366	-0.12981	0.054926	0.66022	-1.3176	3352.1	23.575	0.67727	76.053	-64.416	72.372	71.621	23.115	-0.056047	-5.9725	0.57149	-2.6019	35.104	-4.8482
117.64	1.5168	51.341	-6.1013	0.5043	-2.6405	0.10438	-0.13191	0.052593	0.66022	-1.3176	3351.5	23.578	0.67704	76.053	-64.523	72.373	71.621	23.115	-0.056047	-5.9725	0.57149	-2.6019	35.104	-4.8482
117.64	1.5162	51.346	-6.1007	0.50364	-2.6403	0.10496	-0.13387	0.050209	0.66022	-1.3176	3350.8	23.58	0.67677	76.053	-64.626	72.374	71.621	23.115	-0.056047	-5.9725	0.57149	-2.6019	35.104	-4.8482
117.63	1.5154	51.351	-6.1002	0.50296	-2.64	0.10542	-0.1357	0.047776	0.66022	-1.3176	3350.2	23.583	0.67644	76.053	-64.724	72.374	71.621	23.115	-0.056047	-5.9725	0.57149	-2.6019	35.104	-4.8482
117.63	1.5146	51.356	-6.0997	0.50228	-2.6398	0.10576	-0.13739	0.045295	0.66022	-1.3176	3349.5	23.585	0.67608	76.053	-64.816	72.375	71.621	23.115	-0.056047	-5.9725	0.57149	-2.6019	35.104	-4.8482
117.63	1.5137	51.361	-6.0991	0.50159	-2.6396	0.10596	-0.13895	0.04277	0.66022	-1.3176	3348.9	23.588	0.67567	76.053	-64.901	72.376	71.621	23.115	-0.056047	-5.9725	0.57149	-2.6019	35.104	-4.8482
117.63	1.5127	51.366	-6.0986	0.50089	-2.6394	0.10604	-0.14037	0.040204	0.66022	-1.3176	3348.3	23.59	0.67522	76.053	-64.977	72.376	71.621	23.115	-0.056047	-5.9725	0.57149	-2.6019	35.104	-4.8482
117.63	1.5116	51.371	-6.0981	0.50018	-2.6392	0.106	-0.14164	0.037597	0.66022	-1.3176	3347.6	23.592	0.67472	76.053	-65.043	72.377	71.621	23.115	-0.056047	-5.9725	0.57149	-2.6019	35.104	-4.8482
117.62	1.5104	51.375	-6.0976	0.49947	-2.639	0.10582	-0.14277	0.034953	0.66022	-1.3176	3347.0	23.595	0.67418	76.053	-65.098	72.378	71.621	23.115	-0.056047	-5.9725	0.57149	-2.6019	35.104	-4.8482
117.62	1.5091	51.379	-6.097	0.49876	-2.6388	0.10552	-0.14376	0.032275	0.66022	-1.3176	3346.3	23.597	0.6736	76.053	-65.139	72.378	71.621	23.115	-0.056047	-5.9725	0.57149	-2.6019	35.104	-4.8482
117.62	1.5077	51.384	-6.0965	0.49804	-2.6387	0.10509	-0.14461	0.029564	0.66022	-1.3176	3345.7	23.599	0.67297	76.053	-65.165	72.379	71.621	23.115	-0.056047	-5.9725	0.57149	-2.6019	35.104	-4.8482
117.62	1.5062	51.388	-6.096	0.49731	-2.6385	0.10454	-0.1453	0.026824	0.66022	-1.3176	3345.1	23.601	0.6723	76.053	-65.176	72.38	71.621	23.115	-0.056047	-5.9725	0.57149	-2.6019	35.104	-4.8482
117.62	1.5046	51.392	-6.0955	0.49658	-2.6384	0.10386	-0.14585	0.024057	0.66022	-1.3176	3344.4	23.603	0.67159	76.053	-65.17	72.381	71.621	23.115	-0.056047	-5.9725	0.57149	-2.6019	35.104	-4.8482
117.61	1.5029	51.395	-6.0949	0.49585	-2.6383	0.10305	-0.14625	0.021266	0.66022	-1.3176	3343.8	23.604	0.67084	76.053	-65.149	72.381	71.621	23.115	-0.056047	-5.9725	0.57149	-2.6019	35.104	-4.8482
117.61	1.5011	51.399	-6.0944	0.49512	-2.6382	0.10213	-0.14651	0.018453	0.66022	-1.3176	3343.1	23.606	0.67004	76.053	-65.112	72.382	71.621	23.115	-0.056047	-5.9725	0.57149	-2.6019	35.104	-4.8482
117.61	1.4992	51.402	-6.0939	0.49439	-2.6381	0.10108	-0.14661	0.015621	0.66022	-1.3176	3342.5	23.608	0.66921	76.053	-65.062	72.382	71.621	23.115	-0.056047	-5.9725	0.57149	-2.6019	35.104	-4.8482
117.61	1.4973	51.406	-6.0934	0.49365	-2.638	0.099906	-0.14656	0.012773	0.66022	-1.3176	3341.8	23.61	0.66834	76.053	-64.999	72.383	71.621	23.115	-0.056047	-5.9725	0.57149	-2.6019	35.104	-4.8482
117.61	1.4952	51.409	-6.0929	0.49292	-2.638	0.098615	-0.14636	0.0099113	0.66022	-1.3176	3341.2	23.611	0.66743	76.053	-64.926	72.384	71.621	23.115	-0.056047	-5.9725	0.57149	-2.6019	35.104	-4.8482
117.61	1.4931	51.412	-6.0924	0.49219	-2.6379	0.097204	-0.14601	0.0070389	0.66022	-1.3176	3340.6	23.612	0.66648	76.053	-64.843	72.384	71.621	23.115	-0.056047	-5.9725	0.57149	-2.6019	35.104	-4.8482
117.61	1.4909	51.415	-6.0919	0.49146	-2.6379	0.095675	-0.14551	0.0041585	0.66022	-1.3176	3339.9	23.614	0.66549	76.053	-64.753	72.385	71.621	23.115	-0.056047	-5.9725	0.57149	-2.6019	35.104	-4.8482
117.6	1.4886	51.417	-6.0915	0.49074	-2.6379	0.09403	-0.14486	0.0012729	0.66022	-1.3176	3339.3	23.615	0.66447	76.053	-64.657	72.386	71.621	23.115	-0.056047	-5.9725	0.57149	-2.6019	35.104	-4.8482
117.6	1.4862	51.419	-6.091	0.49001	-2.6379	0.09227	-0.14406	-0.0016151	0.66022	-1.3176	3338.6	23.616	0.66342	76.053	-64.556	72.386	71.621	23.115	-0.056047	-5.9725	0.57149	-2.6019	35.104	-4.8482
117.6	1.4838	51.422	-6.0905	0.4893	-2.6379	0.090397	-0.14311	-0.0045028	0.66022	-1.3176	3338.0	23.617	0.66233	76.053	-64.451	72.387	71.621	23.115	-0.056047	-5.9725	0.57149	-2.6019	35.104	-4.8482
117.6	1.4813	51.424	-6.0901	0.48858	-2.6379	0.088412	-0.14201	-0.0073873	0.66022	-1.3176	3337.4	23.618	0.66121	76.052	-64.342	72.388	71.621	23.115	-0.056047	-5.9725	0.57149	-2.6019	35.104	-4.8482
117.6	1.4787	51.425	-6.0897	0.48788	-2.638	0.086319	-0.14076	-0.010266	0.66022	-1.3176	3336.7	23.619	0.66005	76.052	-64.231	72.388	71.621	23.115	-0.056047	-5.9725	0.57149	-2.6019	35.104	-4.8482
117.6	1.4761	51.427	-6.0892	0.48718	-2.638	0.084118	-0.13937	-0.013135	0.66022	-1.3176	3336.1	23.62	0.65887	76.052	-64.117	72.389	71.621	23.115	-0.056047	-5.9725	0.57149	-2.6019	35.104	-4.8482
117.6	1.4733	51.428	-6.0888	0.48648	-2.6381	0.081812	-0.13783	-0.015993	0.66022	-1.3176	3335.4	23.621	0.65766	76.052	-64.002	72.389	71.621	23.115	-0.056047	-5.9725	0.57149	-2.6019	35.104	-4.8482
117.6	1.4706	51.429	-6.0884	0.4858	-2.6382	0.079403	-0.13614	-0.018837	0.66022	-1.3176	3334.8	23.621	0.65642	76.052	-63.885	72.39	71.621	23.115	-0.056047	-5.9725	0.57149	-2.6019	35.104	-4.8482
117.6	1.4677	51.43	-6.088	0.48512	-2.6383	0.076894	-0.13431	-0.021663	0.66022	-1.3176	3334.1	23.622	0.65516	76.052	-63.767	72.39	71.621	23.115	-0.056047	-5.9725	0.57149	-2.6019	35.104	-4.8482
117.6	1.4648	51.431	-6.0877	0.48445	-2.6384	0.074286	-0.13234	-0.024469	0.66022	-1.3176	3333.5	23.622	0.65387	76.052	-63.649	72.391	71.621	23.115	-0.056047	-5.9725	0.57149	-2.6019	35.104	-4.8482
117.6	1.4619	51.431	-6.0873	0.4838	-2.6386	0.071583	-0.13023	-0.027252	0.66022	-1.3176	3332.9	23.622	0.65256	76.052	-63.53	72.392	71.621	23.115	-0.056047	-5.9725	0.57149	-2.6019	35.104	-4.8482
117.6	1.4589	51.432	-6.0869	0.48315	-2.6387	0.068787	-0.12797	-0.03001	0.66022	-1.3176	3332.2	23.623	0.65123	76.052	-63.411	72.392	71.621	23.115	-0.056047	-5.9725	0.57149	-2.6019	35.104	-4.8482
117.6	1.4559	51.432	-6.0866	0.48252	-2.6389	0.065901	-0.12559	-0.032739	0.66022	-1.3176	3331.6	23.623	0.64989	76.051	-63.292	72.393	71.621	23.115	-0.056047	-5.9725	0.57149	-2.6019	35.104	-4.8482
117.6	1.4528	51.432	-6.0863	0.4819	-2.639	0.062928	-0.12306	-0.035436	0.66022	-1.3176	3330.9	23.623	0.64852	76.051	-63.174	72.393	71.621	23.115	-0.056047	-5.9725	0.57149	-2.6019	35.104	-4.8482
117.6	1.4497	51.431	-6.086	0.48129	-2.6392	0.059871	-0.12041	-0.0381	0.66022	-1.3176	3330.3	23.622	0.64714	76.051	-63.055	72.394	71.621	23.115	-0.056047	-5.9725	0.57149	-2.6019	35.104	-4.8482
117.6	1.4466	51.431	-6.0857	0.48069	-2.6394	0.056733	-0.11762	-0.040726	0.66022	-1.3176	3329.7	23.622	0.64574	76.051	-62.937	72.394	71.621	23.115	-0.056047	-5.9725	0.57149	-2.6019	35.104	-4.8482
117.6	1.4435	51.43	-6.0854	0.48011	-2.6396	0.053516	-0.11471	-0.043313	0.66022	-1.3176	3329.0	23.622	0.64433	76.051	-62.819	72.395	71.621	23.115	-0.056047	-5.9725	0.57149	-2.6019	35.104	-4.8482
117.6	1.4403	51.429	-6.0851	0.47955	-2.6398	0.050225	-0.11168	-0.045858	0.66022	-1.3176	3328.4	23.621	0.64291	76.051	-62.702	72.395	71.621	23.115	-0.056047	-5.9725	0.57149	-2.6019	35.104	-4.8482
117.6	1.4371	51.427	-6.0849	0.479	-2.6401	0.046863	-0.10852	-0.048358	0.66022	-1.3176	3327.7	23.621	0.64149	76.05	-62.585	72.396	71.621	23.115	-0.056047	-5.9725	0.57149	-2.6019	35.104	-4.8482
117.6	1.4339	51.426	-6.0847	0.47846	-2.6403	0.043433	-0.10524	-0.05081	0.66022	-1.3176	3327.1	23.62	0.64006	76.05	-62.469	72.396	71.621	23.115	-0.056047	-5.9725	0.57149	-2.6019	35.104	-4.8482
117.6	1.4306	51.424	-6.0845	0.47794	-2.6406	0.039939	-0.10185	-0.053212	0.66022	-1.3176	3326.5	23.619	0.63862	76.05	-62.354	72.397	71.621	23.115	-0.056047	-5.9725	0.57149	-2.6019	35.104	-4.8482
117.6	1.4274	51.422	-6.0843	0.47744	-2.6409	0.036384	-0.098352	-0.055561	0.66022	-1.3176	3325.8	23.618	0.63718	76.05	-62.24	72.397	71.621	23.115	-0.056047	-5.9725	0.57149	-2.6019	35.104	-4.8482
117.6	1.4242	51.42	-6.0841	0.47696	-2.6411	0.032772	-0.094742	-0.057855	0.66022	-1.3176	3325.2	23.617	0.63574	76.05	-62.127	72.398	71.621	23.115	-0.056047	-5.9725	0.57149	-2.6019	35.104	-4.8482
117.6	1.421	51.418	-6.0839	0.4765	-2.6414	0.029107	-0.091027	-0.060092	0.66022	-1.3176	3324.5	23.616	0.6343	76.049	-62.015	72.398	71.621	23.115	-0.056047	-5.9725	0.57149	-2.6019	35.104	-4.8482
117.6	1.4177	51.415	-6.0838	0.47605	-2.6417	0.025392	-0.087212	-0.062268	0.66022	-1.3176	3323.9	23.615	0.63287	76.049	-61.904	72.399	71.621	23.115	-0.056047	-5.9725	0.57149	-2.6019	35.104	-4.8482
117.6	1.4145	51.412	-6.0837	0.47562	-2.6421	0.021632	-0.083299	-0.064381	0.66022	-1.3176	3323.3	23.614	0.63144	76.049	-61.795	72.399	71.621	23.115	-0.056047	-5.9725	0.57149	-2.6019	35.104	-4.8482
117.6	1.4114	51.409	-6.0836	0.47522	-2.6424	0.017831	-0.079294	-0.066429	0.66022	-1.3176	3322.6	23.612	0.63002	76.049	-61.686	72.4	71.621	23.115	-0.056047	-5.9725	0.57149	-2.6019	35.104	-4.8482
117.6	1.4082	51.406	-6.0835	0.47483	-2.6427	0.013993	-0.0752	-0.06841	0.66022	-1.3176	3322.0	23.611	0.62861	76.048	-61.579	72.4	71.621	23.115	-0.056047	-5.9725	0.57149	-2.6019	35.104	-4.8482
117.6	1.4051	51.402	-6.0835	0.47447	-2.6431	0.010121	-0.071021	-0.070322	0.66022	-1.3176	3321.3	23.609	0.62722	76.048	-61.473	72.401	71.621	23.115	-0.056047	-5.9725	0.57149	-2.6019	35.104	-4.8482
117.6	1.402	51.399	-6.0834	0.47412	-2.6434	0.0062207	-0.066763	-0.072162	0.66022	-1.3176	3320.7	23.607	0.62583	76.048	-61.368	72.401	71.621	23.115	-0.056047	-5.9725	0.57149	-2.6019	35.104	-4.8482
117.61	1.3989	51.395	-6.0834	0.4738	-2.6438	0.0022954	-0.062429	-0.073928	0.66022	-1.3176	3320.1	23.606	0.62447	76.048	-61.265	72.402	71.621	23.115	-0.056047	-5.9725	0.57149	-2.6019	35.104	-4.8482
117.61	1.3959	51.391	-6.0834	0.4735	-2.6442	-0.0016503	-0.058024	-0.075618	0.66022	-1.3176	3319.4	23.604	0.62312	76.047	-61.163	72.402	71.621	23.115	-0.056047	-5.9725	0.57149	-2.6019	35.104	-4.8482
117.61	1.3929	51.386	-6.0834	0.47322	-2.6445	-0.0056122	-0.053552	-0.07723	0.66022	-1.3176	3318.8	23.602	0.62179	76.047	-61.063	72.402	71.621	23.115	-0.056047	-5.9725	0.57149	-2.6019	35.104	-4.8482
117.61	1.39	51.382	-6.0834	0.47296	-2.6449	-0.0095857	-0.049019	-0.078762	0.66022	-1.3176	3318.1	23.6	0.62048	76.047	-60.964	72.403	71.621	23.115	-0.056047	-5.9725	0.57149	-2.6019	35.104	-4.8482
117.61	1.3871	51.377	-6.0835	0.47273	-2.6453	-0.013567	-0.04443	-0.080213	0.66022	-1.3176	3317.5	23.597	0.6192	76.046	-60.866	72.403	71.621	23.115	-0.056047	-5.9725	0.57149	-2.6019	35.104	-4.8482
117.61	1.3843	51.372	-6.0836	0.47252	-2.6457	-0.01755	-0.039789	-0.08158	0.66022	-1.3176	3316.9	23.595	0.61795	76.046	-60.77	72.404	71.621	23.115	-0.056047	-5.9725	0.57149	-2.6019	35.104	-4.8482
117.62	1.3815	51.367	-6.0837	0.47233	-2.6461	-0.021533	-0.035102	-0.082862	0.66022	-1.3176	3316.2	23.593	0.61672	76.046	-60.676	72.404	71.621	23.115	-0.056047	-5.9725	0.57149	-2.6019	35.104	-4.8482
117.62	1.3788	51.362	-6.0838	0.47217	-2.6466	-0.025509	-0.030373	-0.084057	0.66022	-1.3176	3315.6	23.59	0.61552	76.046	-60.584	72.405	71.621	23.115	-0.056047	-5.9725	0.57149	-2.6019	35.104	-4.8482
117.62	1.3762	51.357	-6.0839	0.47203	-2.647	-0.029474	-0.025609	-0.085164	0.66022	-1.3176	3315.0	23.588	0.61436	76.045	-60.493	72.405	71.621	23.115	-0.056047	-5.9725	0.57149	-2.6019	35.104	-4.8482
117.62	1.3737	51.351	-6.0841	0.47191	-2.6474	-0.033425	-0.020813	-0.086181	0.66022	-1.3176	3314.3	23.585	0.61323	76.045	-60.403	72.405	71.621	23.115	-0.056047	-5.9725	0.57149	-2.6019	35.104	-4.8482
117.62	1.3712	51.346	-6.0843	0.47182	-2.6478	-0.037356	-0.015992	-0.087107	0.66022	-1.3176	3313.7	23.583	0.61213	76.045	-60.316	72.406	71.621	23.115	-0.056047	-5.9725	0.57149	-2.6019	35.104	-4.8482
117.62	1.3688	51.34	-6.0845	0.47175	-2.6483	-0.041263	-0.011151	-0.087941	0.66022	-1.3176	3313.0	23.58	0.61108	76.044	-60.23	72.406	71.621	23.115	-0.056047	-5.9725	0.57149	-2.6019	35.104	-4.8482
117.63	1.3666	51.334	-6.0847	0.47171	-2.6487	-0.045141	-0.0062955	-0.088682	0.66022	-1.3176	3312.4	23.577	0.61006	76.044	-60.146	72.407	71.621	23.115	-0.056047	-5.9725	0.57149	-2.6019	35.104	-4.8482
117.63	1.3644	51.328	-6.0849	0.47169	-2.6492	-0.048987	-0.0014309	-0.089328	0.66022	-1.3176	3311.8	23.574	0.60908	76.044	-60.063	72.407	71.621	23.115	-0.056047	-5.9725	0.57149	-2.6019	35.104	-4.8482
117.63	1.3623	51.322	-6.0852	0.47169	-2.6496	-0.052795	0.0034373	-0.089878	0.66022	-1.3176	3311.1	23.571	0.60815	76.043	-59.983	72.407	71.621	23.115	-0.056047	-5.9725	0.57149	-2.6019	35.104	-4.8482
117.63	1.3603	51.315	-6.0854	0.47172	-2.6501	-0.05656	0.0083034	-0.090332	0.66022	-1.3176	3310.5	23.568	0.60725	76.043	-59.904	72.408	71.621	23.115	-0.056047	-5.9725	0.57149	-2.6019	35.104	-4.8482
117.64	1.3584	51.309	-6.0857	0.47178	-2.6505	-0.06028	0.013162	-0.090689	0.66022	-1.3176	3309.9	23.565	0.60641	76.043	-59.827	72.408	71.621	23.115	-0.056047	-5.9725	0.57149	-2.6019	35.104	-4.8482
117.64	1.3566	51.302	-6.086	0.47185	-2.651	-0.063949	0.018007	-0.090948	0.66022	-1.3176	3309.2	23.562	0.60561	76.043	-59.752	72.409	71.621	23.115	-0.056047	-5.9725	0.57149	-2.6019	35.104	-4.8482
117.64	1.3549	51.296	-6.0864	0.47196	-2.6514	-0.067562	0.022834	-0.091109	0.66022	-1.3176	3308.6	23.559	0.60486	76.042	-59.679	72.409	71.621	23.115	-0.056047	-5.9725	0.57149	-2.6019	35.104	-4.8482
117.64	1.3533	51.289	-6.0867	0.47208	-2.6519	-0.071117	0.027636	-0.091172	0.66022	-1.3176	3307.9	23.556	0.60416	76.042	-59.608	72.409	71.621	23.115	-0.056047	-5.9725	0.57149	-2.6019	35.104	-4.8482
117.64	1.3518	51.282	-6.0871	0.47223	-2.6523	-0.074607	0.032408	-0.091135	0.66022	-1.3176	3307.3	23.553	0.6035	76.042	-59.539	72.41	71.621	23.115	-0.056047	-5.9725	0.57149	-2.6019	35.104	-4.8482
117.65	1.3505	51.275	-6.0875	0.47241	-2.6528	-0.07803	0.037144	-0.090999	0.66022	-1.3176	3306.7	23.55	0.6029	76.041	-59.471	72.41	71.621	23.115	-0.056047	-5.9725	0.57149	-2.6019	35.104	-4.8482
117.65	1.3492	51.268	-6.0879	0.4726	-2.6533	-0.080993	0.042231	-0.090748	0.66022	-1.3176	3306.0	23.546	0.60236	76.041	-59.406	72.41	71.621	23.115	-0.056047	-5.9725	0.57149	-2.6019	35.104	-4.8482
117.65	1.3481	51.261	-6.0883	0.47283	-2.6537	-0.083445	0.047692	-0.090369	0.66022	-1.3176	3305.4	23.543	0.60186	76.041	-59.342	72.411	71.621	23.115	-0.056047	-5.9725	0.57149	-2.6019	35.104	-4.8482
117.65	1.3472	51.254	-6.0887	0.47308	-2.6542	-0.085829	0.053062	-0.089876	0.66022	-1.3176	3304.8	23.54	0.60143	76.04	-59.281	72.411	71.621	23.115	-0.056047	-5.9725	0.57149	-2.6019	35.104	-4.8482
117.66	1.3463	51.247	-6.0891	0.47336	-2.6546	-0.088142	0.058336	-0.08927	0.66022	-1.3176	3304.1	23.536	0.60104	76.04	-59.221	72.412	71.621	23.115	-0.056047	-5.9725	0.57149	-2.6019	35.104	-4.8482
117.66	1.3456	51.24	-6.0896	0.47366	-2.6551	-0.090379	0.063506	-0.088552	0.66022	-1.3176	3303.5	23.533	0.60072	76.04	-59.164	72.412	71.621	23.115	-0.056047	-5.9725	0.57149	-2.6019	35.104	-4.8482
117.66	1.345	51.233	-6.09	0.47399	-2.6555	-0.092537	0.068566	-0.087724	0.66022	-1.3176	3302.8	23.53	0.60045	76.039	-59.108	72.412	71.621	23.115	-0.056047	-5.9725	0.57149	-2.6019	35.104	-4.8482
117.66	1.3445	51.226	-6.0905	0.47435	-2.6559	-0.094613	0.073509	-0.086785	0.66022	-1.3176	3302.2	23.526	0.60024	76.039	-59.055	72.413	71.621	23.115	-0.056047	-5.9725	0.57149	-2.6019	35.104	-4.8482
117.67	1.3441	51.219	-6.091	0.47473	-2.6564	-0.096604	0.078328	-0.085739	0.66022	-1.3176	3301.6	23.523	0.60009	76.039	-59.003	72.413	71.621	23.115	-0.056047	-5.9725	0.57149	-2.6019	35.104	-4.8482
117.67	1.3439	51.212	-6.0915	0.47513	-2.6568	-0.098507	0.083019	-0.084586	0.66022	-1.3176	3300.9	23.52	0.6	76.038	-58.954	72.414	71.621	23.115	-0.056047	-5.9725	0.57149	-2.6019	35.104	-4.8482
117.67	1.3438	51.206	-6.092	0.47556	-2.6572	-0.10032	0.087574	-0.083327	0.66022	-1.3176	3300.3	23.517	0.59997	76.038	-58.907	72.414	71.621	23.115	-0.056047	-5.9725	0.57149	-2.6019	35.104	-4.8482
117.67	1.3439	51.199	-6.0925	0.47601	-2.6576	-0.10203	0.091988	-0.081966	0.66022	-1.3176	3299.7	23.513	0.59999	76.038	-58.861	72.414	71.621	23.115	-0.056047	-5.9725	0.57149	-2.6019	35.104	-4.8482
117.68	1.3441	51.192	-6.093	0.47648	-2.658	-0.10365	0.096256	-0.080504	0.66022	-1.3176	3299.0	23.51	0.60008	76.037	-58.818	72.415	71.621	23.115	-0.056047	-5.9725	0.57149	-2.6019	35.104	-4.8482
117.68	1.3444	51.185	-6.0935	0.47697	-2.6584	-0.10517	0.10037	-0.078943	0.66022	-1.3176	3298.4	23.507	0.60022	76.037	-58.777	72.415	71.621	23.115	-0.056047	-5.9725	0.57149	-2.6019	35.104	-4.8482
117.68	1.3448	51.178	-6.094	0.47748	-2.6588	-0.10659	0.10433	-0.077285	0.66022	-1.3176	3297.8	23.504	0.60042	76.037	-58.738	72.415	71.621	23.115	-0.056047	-5.9725	0.57149	-2.6019	35.104	-4.8482
117.68	1.3454	51.172	-6.0946	0.47801	-2.6592	-0.1079	0.10813	-0.075533	0.66022	-1.3176	3297.1	23.501	0.60068	76.036	-58.701	72.416	71.621	23.115	-0.056047	-5.9725	0.57149	-2.6019	35.104	-4.8482
117.69	1.3461	51.165	-6.0951	0.47856	-2.6596	-0.10911	0.11177	-0.07369	0.66022	-1.3176	3296.5	23.498	0.60099	76.036	-58.666	72.416	71.621	23.115	-0.056047	-5.9725	0.57149	-2.6019	35.104	-4.8482
117.69	1.3469	51.159	-6.0957	0.47913	-2.6599	-0.11021	0.11523	-0.071758	0.66022	-1.3176	3295.8	23.495	0.60136	76.036	-58.633	72.417	71.621	23.115	-0.056047	-5.9725	0.57149	-2.6019	35.104	-4.8482
117.69	1.3479	51.153	-6.0962	0.47971	-2.6603	-0.1112	0.11852	-0.069741	0.66022	-1.3176	3295.2	23.492	0.60178	76.036	-58.602	72.417	71.621	23.115	-0.056047	-5.9725	0.57149	-2.6019	35.104	-4.8482
117.69	1.3489	51.147	-6.0968	0.48032	-2.6606	-0.11208	0.12164	-0.06764	0.66022	-1.3176	3294.6	23.489	0.60226	76.035	-58.574	72.418	71.621	23.115	-0.056047	-5.9725	0.57149	-2.6019	35.104	-4.8482
117.69	1.3501	51.141	-6.0973	0.48093	-2.661	-0.11285	0.12457	-0.06546	0.66022	-1.3176	3293.9	23.486	0.60279	76.035	-58.547	72.418	71.621	23.115	-0.056047	-5.9725	0.57149	-2.6019	35.104	-4.8482
117.7	1.3514	51.135	-6.0979	0.48156	-2.6613	-0.1135	0.12732	-0.063204	0.66022	-1.3176	3293.3	23.483	0.60337	76.035	-58.523	72.418	71.621	23.115	-0.056047	-5.9725	0.57149	-2.6019	35.104	-4.8482
117.7	1.3528	51.129	-6.0985	0.4822	-2.6616	-0.11403	0.12989	-0.060874	0.66022	-1.3176	3292.7	23.481	0.60401	76.034	-58.501	72.419	71.621	23.115	-0.056047	-5.9725	0.57149	-2.6019	35.104	-4.8482
117.7	1.3543	51.123	-6.0991	0.48286	-2.6619	-0.11446	0.13227	-0.058475	0.66022	-1.3176	3292.0	23.478	0.60469	76.034	-58.48	72.419	71.621	23.115	-0.056047	-5.9725	0.57149	-2.6019	35.104	-4.8482
117.7	1.356	51.118	-6.0996	0.48353	-2.6622	-0.11476	0.13446	-0.056009	0.66022	-1.3176	3291.4	23.475	0.60541	76.034	-58.462	72.42	71.621	23.115	-0.056047	-5.9725	0.57149	-2.6019	35.104	-4.8482
117.7	1.3577	51.113	-6.1002	0.4842	-2.6625	-0.11495	0.13645	-0.053482	0.66022	-1.3176	3290.8	23.473	0.60619	76.034	-58.446	72.42	71.621	23.115	-0.056047	-5.9725	0.57149	-2.6019	35.104	-4.8482
117.71	1.3595	51.108	-6.1008	0.48489	-2.6627	-0.11502	0.13826	-0.050895	0.66022	-1.3176	3290.1	23.471	0.60701	76.033	-58.433	72.42	71.621	23.115	-0.056047	-5.9725	0.57149	-2.6019	35.104	-4.8482
117.71	1.3615	51.103	-6.1013	0.48559	-2.663	-0.11498	0.13987	-0.048253	0.66022	-1.3176	3289.5	23.468	0.60787	76.033	-58.421	72.421	71.621	23.115	-0.056047	-5.9725	0.57149	-2.6019	35.104	-4.8482
117.71	1.3635	51.098	-6.1019	0.48629	-2.6632	-0.11481	0.14128	-0.04556	0.66022	-1.3176	3288.9	23.466	0.60877	76.033	-58.411	72.421	71.621	23.115	-0.056047	-5.9725	0.57149	-2.6019	35.104	-4.8482
117.71	1.3656	51.093	-6.1025	0.487	-2.6634	-0.11454	0.1425	-0.04282	0.66022	-1.3176	3288.2	23.464	0.60972	76.032	-58.404	72.422	71.621	23.115	-0.056047	-5.9725	0.57149	-2.6019	35.104	-4.8482
117.71	1.3678	51.089	-6.1031	0.48771	-2.6636	-0.11414	0.14352	-0.040037	0.66022	-1.3176	3287.6	23.462	0.61069	76.032	-58.398	72.422	71.621	23.115	-0.056047	-5.9725	0.57149	-2.6019	35.104	-4.8482
117.71	1.37	51.085	-6.1036	0.48843	-2.6638	-0.11363	0.14434	-0.037214	0.66022	-1.3176	3287.0	23.46	0.61171	76.032	-58.395	72.423	71.621	23.115	-0.056047	-5.9725	0.57149	-2.6019	35.104	-4.8482
117.71	1.3724	51.081	-6.1042	0.48916	-2.664	-0.11301	0.14497	-0.034356	0.66022	-1.3176	3286.3	23.458	0.61276	76.032	-58.394	72.423	71.621	23.115	-0.056047	-5.9725	0.57149	-2.6019	35.104	-4.8482
117.71	1.3748	51.077	-6.1048	0.48988	-2.6642	-0.11227	0.14541	-0.031467	0.66022	-1.3176	3285.7	23.456	0.61384	76.031	-58.395	72.423	71.621	23.115	-0.056047	-5.9725	0.57149	-2.6019	35.104	-4.8482
117.72	1.3773	51.073	-6.1053	0.49061	-2.6643	-0.11142	0.14565	-0.028551	0.66022	-1.3176	3285.0	23.455	0.61495	76.031	-58.398	72.424	71.621	23.115	-0.056047	-5.9725	0.57149	-2.6019	35.104	-4.8482
117.72	1.3798	51.07	-6.1059	0.49134	-2.6644	-0.11046	0.14569	-0.025612	0.66022	-1.3176	3284.4	23.453	0.61609	76.031	-58.403	72.424	71.621	23.115	-0.056047	-5.9725	0.57149	-2.6019	35.104	-4.8482
117.72	1.3824	51.067	-6.1064	0.49207	-2.6646	-0.10939	0.14555	-0.022655	0.66022	-1.3176	3283.8	23.451	0.61726	76.031	-58.41	72.425	71.621	23.115	-0.056047	-5.9725	0.57149	-2.6019	35.104	-4.8482
117.72	1.3851	51.064	-6.107	0.49279	-2.6647	-0.10821	0.14521	-0.019683	0.66022	-1.3176	3283.1	23.45	0.61845	76.03	-58.419	72.425	71.621	23.115	-0.056047	-5.9725	0.57149	-2.6019	35.104	-4.8482
117.72	1.3878	51.061	-6.1075	0.49352	-2.6648	-0.10693	0.14469	-0.0167	0.66022	-1.3176	3282.5	23.449	0.61966	76.03	-58.431	72.426	71.621	23.115	-0.056047	-5.9725	0.57149	-2.6019	35.104	-4.8482
117.72	1.3906	51.058	-6.108	0.49424	-2.6648	-0.10554	0.14398	-0.013712	0.66022	-1.3176	3281.9	23.448	0.62089	76.03	-58.444	72.426	71.621	23.115	-0.056047	-5.9725	0.57149	-2.6019	35.104	-4.8482
117.72	1.3934	51.056	-6.1086	0.49496	-2.6649	-0.10405	0.14308	-0.010721	0.66022	-1.3176	3281.2	23.447	0.62215	76.029	-58.46	72.426	71.621	23.115	-0.056047	-5.9725	0.57149	-2.6019	35.104	-4.8482
117.72	1.3962	51.054	-6.1091	0.49567	-2.6649	-0.10246	0.14201	-0.0077323	0.66022	-1.3176	3280.6	23.446	0.62341	76.029	-58.477	72.427	71.621	23.115	-0.056047	-5.9725	0.57149	-2.6019	35.104	-4.8482
117.72	1.3991	51.052	-6.1096	0.49638	-2.665	-0.10077	0.14076	-0.0047496	0.66022	-1.3176	3280.0	23.445	0.6247	76.029	-58.497	72.427	71.621	23.115	-0.056047	-5.9725	0.57149	-2.6019	35.104	-4.8482
117.72	1.402	51.05	-6.1101	0.49708	-2.665	-0.098992	0.13933	-0.001777	0.66022	-1.3176	3279.3	23.444	0.62599	76.029	-58.518	72.428	71.621	23.115	-0.056047	-5.9725	0.57149	-2.6019	35.104	-4.8482
117.72	1.4049	51.048	-6.1106	0.49777	-2.665	-0.09712	0.13773	0.0011815	0.66022	-1.3176	3278.7	23.443	0.6273	76.028	-58.542	72.428	71.621	23.115	-0.056047	-5.9725	0.57149	-2.6019	35.104	-4.8482
117.72	1.4078	51.047	-6.1111	0.49846	-2.665	-0.09516	0.13597	0.0041218	0.66022	-1.3176	3278.1	23.443	0.62861	76.028	-58.567	72.429	71.621	23.115	-0.056047	-5.9725	0.57149	-2.6019	35.104	-4.8482
117.72	1.4108	51.046	-6.1115	0.49913	-2.665	-0.093113	0.13404	0.0070402	0.66022	-1.3176	3277.4	23.442	0.62993	76.028	-58.595	72.429	71.621	23.115	-0.056047	-5.9725	0.57149	-2.6019	35.104	-4.8482
117.72	1.4137	51.045	-6.112	0.4998	-2.6649	-0.090984	0.13195	0.0099328	0.66022	-1.3176	3276.8	23.442	0.63126	76.028	-58.625	72.43	71.621	23.115	-0.056047	-5.9725	0.57149	-2.6019	35.104	-4.8482
117.72	1.4167	51.044	-6.1124	0.50045	-2.6649	-0.088775	0.1297	0.012796	0.66022	-1.3176	3276.2	23.442	0.63259	76.027	-58.656	72.43	71.621	23.115	-0.056047	-5.9725	0.57149	-2.6019	35.104	-4.8482
117.72	1.4197	51.043	-6.1129	0.50109	-2.6648	-0.08649	0.12731	0.015626	0.66022	-1.3176	3275.5	23.441	0.63393	76.027	-58.69	72.43	71.621	23.115	-0.056047	-5.9725	0.57149	-2.6019	35.104	-4.8482
117.72	1.4227	51.043	-6.1133	0.50172	-2.6647	-0.084131	0.12476	0.018418	0.66022	-1.3176	3274.9	23.441	0.63526	76.027	-58.725	72.431	71.621	23.115	-0.056047	-5.9725	0.57149	-2.6019	35.104	-4.8482
117.72	1.4257	51.043	-6.1137	0.50234	-2.6646	-0.081703	0.12208	0.021171	0.66022	-1.3176	3274.2	23.441	0.63659	76.027	-58.763	72.431	71.621	23.115	-0.056047	-5.9725	0.57149	-2.6019	35.104	-4.8482
117.72	1.4286	51.043	-6.1141	0.50294	-2.6645	-0.07921	0.11926	0.023879	0.66022	-1.3176	3273.6	23.441	0.63792	76.026	-58.802	72.432	71.621	23.115	-0.056047	-5.9725	0.57149	-2.6019	35.104	-4.8482
117.72	1.4316	51.043	-6.1145	0.50353	-2.6644	-0.076654	0.11631	0.026541	0.66022	-1.3176	3273.0	23.442	0.63924	76.026	-58.843	72.432	71.621	23.115	-0.056047	-5.9725	0.57149	-2.6019	35.104	-4.8482
117.72	1.4345	51.043	-6.1149	0.50411	-2.6642	-0.074039	0.11323	0.029152	0.66022	-1.3176	3272.3	23.442	0.64056	76.026	-58.887	72.433	71.621	23.115	-0.056047	-5.9725	0.57149	-2.6019	35.104	-4.8482
117.72	1.4375	51.044	-6.1153	0.50466	-2.6641	-0.071369	0.11002	0.031709	0.66022	-1.3176	3271.7	23.442	0.64187	76.026	-58.932	72.433	71.621	23.115	-0.056047	-5.9725	0.57149	-2.6019	35.104	-4.8482
117.72	1.4404	51.045	-6.1156	0.50521	-2.6639	-0.068648	0.10671	0.034209	0.66022	-1.3176	3271.1	23.443	0.64317	76.025	-58.979	72.433	71.621	23.115	-0.056047	-5.9725	0.57149	-2.6019	35.104	-4.8482
117.72	1.4433	51.046	-6.1159	0.50573	-2.6637	-0.065879	0.10328	0.03665	0.66022	-1.3176	3270.4	23.443	0.64446	76.025	-59.027	72.434	71.621	23.115	-0.056047	-5.9725	0.57149	-2.6019	35.104	-4.8482
117.71	1.4461	51.047	-6.1163	0.50624	-2.6635	-0.063067	0.099745	0.039029	0.66022	-1.3176	3269.8	23.444	0.64574	76.025	-59.078	72.434	71.621	23.115	-0.056047	-5.9725	0.57149	-2.6019	35.104	-4.8482
117.71	1.449	51.048	-6.1166	0.50673	-2.6633	-0.060215	0.096111	0.041342	0.66022	-1.3176	3269.2	23.445	0.64701	76.025	-59.131	72.435	71.621	23.115	-0.056047	-5.9725	0.57149	-2.6019	35.104	-4.8482
117.71	1.4518	51.049	-6.1169	0.5072	-2.6631	-0.057328	0.092384	0.043588	0.66022	-1.3176	3268.5	23.445	0.64827	76.024	-59.185	72.435	71.621	23.115	-0.056047	-5.9725	0.57149	-2.6019	35.104	-4.8482
117.71	1.4545	51.051	-6.1171	0.50765	-2.6629	-0.054409	0.088569	0.045764	0.66022	-1.3176	3267.9	23.446	0.64951	76.024	-59.241	72.436	71.621	23.115	-0.056047	-5.9725	0.57149	-2.6019	35.104	-4.8482
117.71	1.4573	51.053	-6.1174	0.50808	-2.6627	-0.051462	0.084671	0.047867	0.66022	-1.3176	3267.3	23.447	0.65073	76.024	-59.298	72.436	71.621	23.115	-0.056047	-5.9725	0.57149	-2.6019	35.104	-4.8482
117.71	1.46	51.055	-6.1177	0.5085	-2.6624	-0.048491	0.080696	0.049895	0.66022	-1.3176	3266.6	23.448	0.65194	76.024	-59.358	72.437	71.621	23.115	-0.056047	-5.9725	0.57149	-2.6019	35.104	-4.8482
117.71	1.4626	51.057	-6.1179	0.50889	-2.6622	-0.0455	0.076651	0.051846	0.66022	-1.3176	3266.0	23.449	0.65313	76.023	-59.419	72.437	71.621	23.115	-0.056047	-5.9725	0.57149	-2.6019	35.104	-4.8482
117.71	1.4652	51.059	-6.1181	0.50926	-2.6619	-0.042494	0.072541	0.053719	0.66022	-1.3176	3265.3	23.45	0.6543	76.023	-59.482	72.438	71.621	23.115	-0.056047	-5.9725	0.57149	-2.6019	35.104	-4.8482
117.7	1.4678	51.061	-6.1183	0.50962	-2.6616	-0.039475	0.068373	0.055511	0.66022	-1.3176	3264.7	23.451	0.65545	76.023	-59.546	72.438	71.621	23.115	-0.056047	-5.9725	0.57149	-2.6019	35.104	-4.8482
117.7	1.4703	51.063	-6.1185	0.50995	-2.6614	-0.036448	0.064151	0.057221	0.66022	-1.3176	3264.1	23.453	0.65658	76.023	-59.613	72.438	71.621	23.115	-0.056047	-5.9725	0.57149	-2.6019	35.104	-4.8482
117.7	1.4728	51.066	-6.1187	0.51026	-2.6611	-0.033417	0.059882	0.058848	0.66022	-1.3176	3263.4	23.454	0.65769	76.022	-59.68	72.439	71.621	23.115	-0.056047	-5.9725	0.57149	-2.6019	35.104	-4.8482
117.7	1.4753	51.069	-6.1188	0.51055	-2.6608	-0.030385	0.055571	0.060389	0.66022	-1.3176	3262.8	23.455	0.65878	76.022	-59.75	72.439	71.621	23.115	-0.056047	-5.9725	0.57149	-2.6019	35.104	-4.8482
117.7	1.4777	51.071	-6.119	0.51081	-2.6605	-0.027357	0.051225	0.061843	0.66022	-1.3176	3262.2	23.457	0.65985	76.022	-59.821	72.44	71.621	23.115	-0.056047	-5.9725	0.57149	-2.6019	35.104	-4.8482
117.7	1.48	51.074	-6.1191	0.51106	-2.6601	-0.024336	0.04685	0.06321	0.66022	-1.3176	3261.5	23.458	0.6609	76.022	-59.893	72.44	71.621	23.115	-0.056047	-5.9725	0.57149	-2.6019	35.104	-4.8482
117.69	1.4823	51.077	-6.1192	0.51128	-2.6598	-0.021326	0.04245	0.064489	0.66022	-1.3176	3260.9	23.46	0.66192	76.021	-59.967	72.441	71.621	23.115	-0.056047	-5.9725	0.57149	-2.6019	35.104	-4.8482
117.69	1.4845	51.08	-6.1193	0.51148	-2.6595	-0.01833	0.038032	0.065678	0.66022	-1.3176	3260.2	23.461	0.66293	76.021	-60.042	72.441	71.621	23.115	-0.056047	-5.9725	0.57149	-2.6019	35.104	-4.8482
117.69	1.4867	51.083	-6.1194	0.51166	-2.6592	-0.015352	0.033601	0.066776	0.66022	-1.3176	3259.6	23.463	0.6639	76.021	-60.119	72.442	71.621	23.115	-0.056047	-5.9725	0.57149	-2.6019	35.104	-4.8482
117.69	1.4888	51.087	-6.1195	0.51182	-2.6588	-0.012396	0.029163	0.067784	0.66022	-1.3176	3259.0	23.465	0.66486	76.021	-60.198	72.442	71.621	23.115	-0.056047	-5.9725	0.57149	-2.6019	35.104	-4.8482
117.69	1.4909	51.09	-6.1195	0.51195	-2.6585	-0.0094654	0.024724	0.068701	0.66022	-1.3176	3258.3	23.466	0.66579	76.02	-60.277	72.443	71.621	23.115	-0.056047	-5.9725	0.57149	-2.6019	35.104	-4.8482
117.69	1.493	51.093	-6.1196	0.51207	-2.6581	-0.0065631	0.020288	0.069526	0.66022	-1.3176	3257.7	23.468	0.6667	76.02	-60.358	72.443	71.621	23.115	-0.056047	-5.9725	0.57149	-2.6019	35.104	-4.8482
117.68	1.4949	51.097	-6.1196	0.51216	-2.6578	-0.0036926	0.015861	0.070259	0.66022	-1.3176	3257.1	23.47	0.66758	76.02	-60.441	72.444	71.621	23.115	-0.056047	-5.9725	0.57149	-2.6019	35.104	-4.8482
117.68	1.4968	51.1	-6.1196	0.51223	-2.6574	-0.00085704	0.011449	0.070901	0.66022	-1.3176	3256.4	23.472	0.66844	76.02	-60.524	72.444	71.621	23.115	-0.056047	-5.9725	0.57149	-2.6019	35.104	-4.8482
117.68	1.4987	51.104	-6.1196	0.51227	-2.6571	0.0024651	0.0075804	0.071467	0.66022	-1.3176	3255.8	23.474	0.66927	76.02	-60.609	72.445	71.621	23.115	-0.056047	-5.9725	0.57149	-2.6019	35.104	-4.8482
117.68	1.5005	51.108	-6.1196	0.5123	-2.6567	0.0059212	0.0038934	0.071958	0.66022	-1.3176	3255.1	23.475	0.67008	76.019	-60.695	72.445	71.621	23.115	-0.056047	-5.9725	0.57149	-2.6019	35.104	-4.8482
117.68	1.5023	51.111	-6.1196	0.51231	-2.6564	0.0093295	0.00020986	0.072372	0.66022	-1.3176	3254.5	23.477	0.67087	76.019	-60.782	72.446	71.621	23.115	-0.056047	-5.9725	0.57149	-2.6019	35.104	-4.8482
117.67	1.504	51.115	-6.1195	0.5123	-2.656	0.012687	-0.0034669	0.072707	0.66022	-1.3176	3253.9	23.479	0.67163	76.019	-60.87	72.446	71.621	23.115	-0.056047	-5.9725	0.57149	-2.6019	35.104	-4.8482
117.67	1.5056	51.119	-6.1194	0.51228	-2.6556	0.015992	-0.0071334	0.072964	0.66022	-1.3176	3253.2	23.481	0.67237	76.019	-60.959	72.447	71.621	23.115	-0.056047	-5.9725	0.57149	-2.6019	35.104	-4.8482
117.67	1.5072	51.123	-6.1193	0.51223	-2.6553	0.019241	-0.010786	0.073144	0.66022	-1.3176	3252.6	23.483	0.67309	76.019	-61.05	72.447	71.621	23.115	-0.056047	-5.9725	0.57149	-2.6019	35.104	-4.8482
117.67	1.5088	51.127	-6.1192	0.51217	-2.6549	0.022431	-0.014422	0.073246	0.66022	-1.3176	3252.0	23.485	0.67378	76.018	-61.141	72.448	71.621	23.115	-0.056047	-5.9725	0.57149	-2.6019	35.104	-4.8482
117.67	1.5103	51.131	-6.1191	0.51209	-2.6545	0.025561	-0.018037	0.073272	0.66022	-1.3176	3251.3	23.487	0.67445	76.018	-61.233	72.448	71.621	23.115	-0.056047	-5.9725	0.57149	-2.6019	35.104	-4.8482
117.66	1.5117	51.135	-6.119	0.51199	-2.6542	0.028627	-0.021628	0.073221	0.66022	-1.3176	3250.7	23.489	0.6751	76.018	-61.326	72.449	71.621	23.115	-0.056047	-5.9725	0.57149	-2.6019	35.104	-4.8482
117.66	1.5131	51.139	-6.1188	0.51187	-2.6538	0.031628	-0.025193	0.073094	0.66022	-1.3176	3250.0	23.491	0.67572	76.018	-61.42	72.449	71.621	23.115	-0.056047	-5.9725	0.57149	-2.6019	35.104	-4.8482
117.66	1.5145	51.143	-6.1187	0.51174	-2.6534	0.034561	-0.028727	0.072892	0.66022	-1.3176	3249.4	23.493	0.67632	76.018	-61.515	72.45	71.621	23.115	-0.056047	-5.9725	0.57149	-2.6019	35.104	-4.8482
117.66	1.5157	51.148	-6.1185	0.51158	-2.6531	0.037423	-0.032227	0.072615	0.66022	-1.3176	3248.8	23.496	0.6769	76.017	-61.61	72.45	71.621	23.115	-0.056047	-5.9725	0.57149	-2.6019	35.104	-4.8482
117.65	1.517	51.152	-6.1183	0.51141	-2.6527	0.040214	-0.035691	0.072265	0.66022	-1.3176	3248.1	23.498	0.67745	76.017	-61.706	72.451	71.621	23.115	-0.056047	-5.9725	0.57149	-2.6019	35.104	-4.8482
117.65	1.5182	51.156	-6.1181	0.51123	-2.6524	0.042931	-0.039116	0.071841	0.66022	-1.3176	3247.5	23.5	0.67798	76.017	-61.803	72.451	71.621	23.115	-0.056047	-5.9725	0.57149	-2.6019	35.104	-4.8482
117.65	1.5193	51.16	-6.1179	0.51102	-2.652	0.045572	-0.042497	0.071345	0.66022	-1.3176	3246.8	23.502	0.67849	76.017	-61.9	72.452	71.621	23.115	-0.056047	-5.9725	0.57149	-2.6019	35.104	-4.8482
117.65	1.5204	51.165	-6.1176	0.5108	-2.6516	0.048135	-0.045833	0.070777	0.66022	-1.3176	3246.2	23.504	0.67897	76.017	-61.997	72.452	71.621	23.115	-0.056047	-5.9725	0.57149	-2.6019	35.104	-4.8482
117.65	1.5214	51.169	-6.1174	0.51057	-2.6513	0.050619	-0.049119	0.070139	0.66022	-1.3176	3245.6	23.506	0.67943	76.017	-62.095	72.453	71.621	23.115	-0.056047	-5.9725	0.57149	-2.6019	35.104	-4.8482
117.64	1.5224	51.173	-6.1171	0.51031	-2.6509	0.053021	-0.052355	0.069432	0.66022	-1.3176	3244.9	23.508	0.67986	76.016	-62.193	72.453	71.621	23.115	-0.056047	-5.9725	0.57149	-2.6019	35.104	-4.8482
117.64	1.5233	51.178	-6.1168	0.51004	-2.6506	0.055341	-0.055535	0.068656	0.66022	-1.3176	3244.3	23.511	0.68027	76.016	-62.291	72.454	71.621	23.115	-0.056047	-5.9725	0.57149	-2.6019	35.104	-4.8482
117.64	1.5241	51.182	-6.1166	0.50976	-2.6503	0.057577	-0.058658	0.067812	0.66022	-1.3176	3243.6	23.513	0.68066	76.016	-62.39	72.455	71.621	23.115	-0.056047	-5.9725	0.57149	-2.6019	35.104	-4.8482
117.64	1.5249	51.187	-6.1163	0.50946	-2.6499	0.059726	-0.061722	0.066903	0.66022	-1.3176	3243.0	23.515	0.68102	76.016	-62.488	72.455	71.621	23.115	-0.056047	-5.9725	0.57149	-2.6019	35.104	-4.8482
117.63	1.5257	51.191	-6.116	0.50914	-2.6496	0.061789	-0.064722	0.065928	0.66022	-1.3176	3242.4	23.517	0.68135	76.016	-62.586	72.456	71.621	23.115	-0.056047	-5.9725	0.57149	-2.6019	35.104	-4.8482
117.63	1.5264	51.195	-6.1157	0.50881	-2.6493	0.063764	-0.067657	0.06489	0.66022	-1.3176	3241.7	23.519	0.68166	76.016	-62.684	72.456	71.621	23.115	-0.056047	-5.9725	0.57149	-2.6019	35.104	-4.8482
117.63	1.527	51.2	-6.1153	0.50846	-2.6489	0.065649	-0.070523	0.063788	0.66022	-1.3176	3241.1	23.522	0.68194	76.016	-62.782	72.457	71.621	23.115	-0.056047	-5.9725	0.57149	-2.6019	35.104	-4.8482
117.63	1.5276	51.204	-6.115	0.5081	-2.6486	0.067444	-0.073319	0.062626	0.66022	-1.3176	3240.4	23.524	0.6822	76.015	-62.879	72.457	71.621	23.115	-0.056047	-5.9725	0.57149	-2.6019	35.104	-4.8482
117.63	1.5281	51.208	-6.1147	0.50773	-2.6483	0.069147	-0.076042	0.061404	0.66022	-1.3176	3239.8	23.526	0.68243	76.015	-62.976	72.458	71.621	23.115	-0.056047	-5.9725	0.57149	-2.6019	35.104	-4.8482
117.62	1.5285	51.213	-6.1143	0.50734	-2.648	0.070758	-0.078689	0.060123	0.66022	-1.3176	3239.2	23.528	0.68263	76.015	-63.071	72.458	71.621	23.115	-0.056047	-5.9725	0.57149	-2.6019	35.104	-4.8482
117.62	1.5289	51.217	-6.114	0.50694	-2.6477	0.072275	-0.081258	0.058785	0.66022	-1.3176	3238.5	23.53	0.68281	76.015	-63.166	72.459	71.621	23.115	-0.056047	-5.9725	0.57149	-2.6019	35.104	-4.8482
117.62	1.5293	51.221	-6.1136	0.50653	-2.6474	0.073698	-0.083747	0.057391	0.66022	-1.3176	3237.9	23.532	0.68296	76.015	-63.26	72.46	71.621	23.115	-0.056047	-5.9725	0.57149	-2.6019	35.104	-4.8482
117.62	1.5295	51.226	-6.1132	0.50611	-2.6471	0.075026	-0.086153	0.055943	0.66022	-1.3176	3237.2	23.534	0.68308	76.015	-63.352	72.46	71.621	23.115	-0.056047	-5.9725	0.57149	-2.6019	35.104	-4.8482
117.62	1.5297	51.23	-6.1128	0.50567	-2.6469	0.076259	-0.088475	0.054442	0.66022	-1.3176	3236.6	23.537	0.68318	76.015	-63.443	72.461	71.621	23.115	-0.056047	-5.9725	0.57149	-2.6019	35.104	-4.8482
117.61	1.5299	51.234	-6.1125	0.50522	-2.6466	0.077395	-0.09071	0.052891	0.66022	-1.3176	3236.0	23.539	0.68324	76.015	-63.532	72.461	71.621	23.115	-0.056047	-5.9725	0.57149	-2.6019	35.104	-4.8482
117.61	1.53	51.238	-6.1121	0.50476	-2.6463	0.078434	-0.092855	0.05129	0.66022	-1.3176	3235.3	23.541	0.68328	76.014	-63.619	72.462	71.621	23.115	-0.056047	-5.9725	0.57149	-2.6019	35.104	-4.8482
117.61	1.53	51.242	-6.1117	0.50429	-2.6461	0.079376	-0.09491	0.049641	0.66022	-1.3176	3234.7	23.543	0.68329	76.014	-63.704	72.462	71.621	23.115	-0.056047	-5.9725	0.57149	-2.6019	35.104	-4.8482
117.61	1.5299	51.246	-6.1113	0.50381	-2.6458	0.080221	-0.096872	0.047946	0.66022	-1.3176	3234.0	23.545	0.68327	76.014	-63.786	72.463	71.621	23.115	-0.056047	-5.9725	0.57149	-2.6019	35.104	-4.8482
117.61	1.5298	51.25	-6.1109	0.50332	-2.6456	0.080968	-0.09874	0.046206	0.66022	-1.3176	3233.4	23.547	0.68322	76.014	-63.865	72.464	71.621	23.115	-0.056047	-5.9725	0.57149	-2.6019	35.104	-4.8482
117.6	1.5297	51.254	-6.1105	0.50283	-2.6454	0.081617	-0.10051	0.044424	0.66022	-1.3176	3232.8	23.549	0.68314	76.014	-63.941	72.464	71.621	23.115	-0.056047	-5.9725	0.57149	-2.6019	35.104	-4.8482
117.6	1.5294	51.258	-6.11	0.50232	-2.6452	0.082167	-0.10218	0.0426	0.66022	-1.3176	3232.1	23.551	0.68304	76.014	-64.013	72.465	71.621	23.115	-0.056047	-5.9725	0.57149	-2.6019	35.104	-4.8482
117.6	1.5291	51.262	-6.1096	0.5018	-2.645	0.082619	-0.10376	0.040737	0.66022	-1.3176	3231.5	23.553	0.6829	76.014	-64.081	72.465	71.621	23.115	-0.056047	-5.9725	0.57149	-2.6019	35.104	-4.8482
117.6	1.5287	51.266	-6.1092	0.50128	-2.6448	0.082973	-0.10523	0.038837	0.66022	-1.3176	3230.8	23.554	0.68273	76.014	-64.144	72.466	71.621	23.115	-0.056047	-5.9725	0.57149	-2.6019	35.104	-4.8482
117.6	1.5283	51.27	-6.1088	0.50075	-2.6446	0.083228	-0.1066	0.036901	0.66022	-1.3176	3230.2	23.556	0.68253	76.013	-64.202	72.466	71.621	23.115	-0.056047	-5.9725	0.57149	-2.6019	35.104	-4.8482
117.59	1.5278	51.273	-6.1084	0.50022	-2.6444	0.083385	-0.10786	0.034931	0.66022	-1.3176	3229.5	23.558	0.6823	76.013	-64.255	72.467	71.621	23.115	-0.056047	-5.9725	0.57149	-2.6019	35.104	-4.8482
117.59	1.5272	51.277	-6.108	0.49967	-2.6442	0.083444	-0.10902	0.032929	0.66022	-1.3176	3228.9	23.56	0.68205	76.013	-64.301	72.468	71.621	23.115	-0.056047	-5.9725	0.57149	-2.6019	35.104	-4.8482
117.59	1.5265	51.28	-6.1076	0.49913	-2.6441	0.083405	-0.11007	0.030898	0.66022	-1.3176	3228.3	23.562	0.68176	76.013	-64.342	72.468	71.621	23.115	-0.056047	-5.9725	0.57149	-2.6019	35.104	-4.8482
117.59	1.5258	51.283	-6.1071	0.49857	-2.6439	0.083269	-0.11102	0.028837	0.66022	-1.3176	3227.6	23.563	0.68144	76.013	-64.375	72.469	71.621	23.115	-0.056047	-5.9725	0.57149	-2.6019	35.104	-4.8482
117.59	1.525	51.287	-6.1067	0.49802	-2.6438	0.083036	-0.11185	0.026751	0.66022	-1.3176	3227.0	23.565	0.68109	76.013	-64.402	72.469	71.621	23.115	-0.056047	-5.9725	0.57149	-2.6019	35.104	-4.8482
117.59	1.5242	51.29	-6.1063	0.49745	-2.6436	0.082706	-0.11258	0.02464	0.66022	-1.3176	3226.3	23.566	0.68071	76.013	-64.421	72.47	71.621	23.115	-0.056047	-5.9725	0.57149	-2.6019	35.104	-4.8482
117.58	1.5233	51.293	-6.1059	0.49689	-2.6435	0.08228	-0.11319	0.022507	0.66022	-1.3176	3225.7	23.568	0.6803	76.012	-64.432	72.47	71.621	23.115	-0.056047	-5.9725	0.57149	-2.6019	35.104	-4.8482
117.58	1.5223	51.296	-6.1055	0.49632	-2.6434	0.081758	-0.11369	0.020354	0.66022	-1.3176	3225.1	23.569	0.67986	76.012	-64.435	72.471	71.621	23.115	-0.056047	-5.9725	0.57149	-2.6019	35.104	-4.8482
117.58	1.5212	51.299	-6.1051	0.49575	-2.6433	0.081142	-0.11408	0.018182	0.66022	-1.3176	3224.4	23.571	0.67939	76.012	-64.43	72.471	71.621	23.115	-0.056047	-5.9725	0.57149	-2.6019	35.104	-4.8482
117.58	1.5201	51.301	-6.1047	0.49518	-2.6432	0.080432	-0.11436	0.015994	0.66022	-1.3176	3223.8	23.572	0.67889	76.012	-64.418	72.472	71.621	23.115	-0.056047	-5.9725	0.57149	-2.6019	35.104	-4.8482
117.58	1.5189	51.304	-6.1043	0.49461	-2.6432	0.079628	-0.11452	0.013791	0.66022	-1.3176	3223.1	23.574	0.67836	76.012	-64.398	72.472	71.621	23.115	-0.056047	-5.9725	0.57149	-2.6019	35.104	-4.8482
117.58	1.5176	51.307	-6.1039	0.49404	-2.6431	0.078732	-0.11457	0.011576	0.66022	-1.3176	3222.5	23.575	0.6778	76.012	-64.37	72.473	71.621	23.115	-0.056047	-5.9725	0.57149	-2.6019	35.104	-4.8482
117.58	1.5163	51.309	-6.1035	0.49346	-2.643	0.077745	-0.11451	0.0093507	0.66022	-1.3176	3221.9	23.576	0.67721	76.011	-64.336	72.474	71.621	23.115	-0.056047	-5.9725	0.57149	-2.6019	35.104	-4.8482
117.57	1.5149	51.311	-6.1031	0.49289	-2.643	0.076667	-0.11433	0.0071171	0.66022	-1.3176	3221.2	23.577	0.67659	76.011	-64.295	72.474	71.621	23.115	-0.056047	-5.9725	0.57149	-2.6019	35.104	-4.8482
117.57	1.5135	51.313	-6.1027	0.49232	-2.643	0.0755	-0.11404	0.0048773	0.66022	-1.3176	3220.6	23.578	0.67595	76.011	-64.247	72.475	71.621	23.115	-0.056047	-5.9725	0.57149	-2.6019	35.104	-4.8482
117.57	1.512	51.315	-6.1023	0.49175	-2.643	0.074245	-0.11363	0.0026334	0.66022	-1.3176	3219.9	23.579	0.67528	76.011	-64.194	72.475	71.621	23.115	-0.056047	-5.9725	0.57149	-2.6019	35.104	-4.8482
117.57	1.5104	51.317	-6.102	0.49119	-2.6429	0.072903	-0.11311	0.00038752	0.66022	-1.3176	3219.3	23.58	0.67458	76.011	-64.136	72.476	71.621	23.115	-0.056047	-5.9725	0.57149	-2.6019	35.104	-4.8482
117.57	1.5088	51.319	-6.1016	0.49062	-2.6429	0.071475	-0.11247	-0.0018584	0.66022	-1.3176	3218.7	23.581	0.67385	76.01	-64.073	72.476	71.621	23.115	-0.056047	-5.9725	0.57149	-2.6019	35.104	-4.8482
117.57	1.5071	51.32	-6.1013	0.49006	-2.643	0.069964	-0.11173	-0.0041021	0.66022	-1.3176	3218.0	23.582	0.6731	76.01	-64.005	72.477	71.621	23.115	-0.056047	-5.9725	0.57149	-2.6019	35.104	-4.8482
117.57	1.5053	51.322	-6.1009	0.4895	-2.643	0.068369	-0.11086	-0.0063416	0.66022	-1.3176	3217.4	23.583	0.67232	76.01	-63.934	72.477	71.621	23.115	-0.056047	-5.9725	0.57149	-2.6019	35.104	-4.8482
117.57	1.5035	51.323	-6.1006	0.48895	-2.643	0.066693	-0.10989	-0.0085748	0.66022	-1.3176	3216.7	23.583	0.67152	76.01	-63.859	72.478	71.621	23.115	-0.056047	-5.9725	0.57149	-2.6019	35.104	-4.8482
117.57	1.5017	51.324	-6.1003	0.48841	-2.6431	0.064938	-0.1088	-0.0108	0.66022	-1.3176	3216.1	23.584	0.67069	76.01	-63.781	72.478	71.621	23.115	-0.056047	-5.9725	0.57149	-2.6019	35.104	-4.8482
117.56	1.4998	51.325	-6.0999	0.48786	-2.6431	0.063105	-0.1076	-0.013014	0.66022	-1.3176	3215.4	23.585	0.66984	76.009	-63.7	72.479	71.621	23.115	-0.056047	-5.9725	0.57149	-2.6019	35.104	-4.8482
117.56	1.4978	51.326	-6.0996	0.48733	-2.6432	0.061196	-0.10629	-0.015215	0.66022	-1.3176	3214.8	23.585	0.66897	76.009	-63.617	72.479	71.621	23.115	-0.056047	-5.9725	0.57149	-2.6019	35.104	-4.8482
117.56	1.4958	51.326	-6.0993	0.4868	-2.6433	0.059212	-0.10487	-0.017402	0.66022	-1.3176	3214.2	23.585	0.66808	76.009	-63.532	72.479	71.621	23.115	-0.056047	-5.9725	0.57149	-2.6019	35.104	-4.8482
117.56	1.4938	51.327	-6.099	0.48628	-2.6434	0.057155	-0.10334	-0.019572	0.66022	-1.3176	3213.5	23.586	0.66717	76.009	-63.445	72.48	71.621	23.115	-0.056047	-5.9725	0.57149	-2.6019	35.104	-4.8482
117.56	1.4917	51.327	-6.0987	0.48577	-2.6435	0.055029	-0.10171	-0.021723	0.66022	-1.3176	3212.9	23.586	0.66624	76.008	-63.357	72.48	71.621	23.115	-0.056047	-5.9725	0.57149	-2.6019	35.104	-4.8482
117.56	1.4896	51.327	-6.0985	0.48526	-2.6436	0.052833	-0.099965	-0.023854	0.66022	-1.3176	3212.2	23.586	0.66529	76.008	-63.267	72.481	71.621	23.115	-0.056047	-5.9725	0.57149	-2.6019	35.104	-4.8482
117.56	1.4874	51.327	-6.0982	0.48477	-2.6437	0.050571	-0.098119	-0.025961	0.66022	-1.3176	3211.6	23.586	0.66432	76.008	-63.177	72.481	71.621	23.115	-0.056047	-5.9725	0.57149	-2.6019	35.104	-4.8482
117.56	1.4852	51.327	-6.098	0.48428	-2.6439	0.048245	-0.09617	-0.028043	0.66022	-1.3176	3211.0	23.586	0.66334	76.008	-63.085	72.482	71.621	23.115	-0.056047	-5.9725	0.57149	-2.6019	35.104	-4.8482
117.56	1.483	51.327	-6.0977	0.48381	-2.644	0.045857	-0.09412	-0.030098	0.66022	-1.3176	3210.3	23.586	0.66235	76.007	-62.993	72.482	71.621	23.115	-0.056047	-5.9725	0.57149	-2.6019	35.104	-4.8482
117.56	1.4807	51.326	-6.0975	0.48334	-2.6442	0.043408	-0.091971	-0.032123	0.66022	-1.3176	3209.7	23.586	0.66134	76.007	-62.9	72.483	71.621	23.115	-0.056047	-5.9725	0.57149	-2.6019	35.104	-4.8482
117.56	1.4784	51.326	-6.0973	0.48289	-2.6443	0.040903	-0.089724	-0.034118	0.66022	-1.3176	3209.0	23.586	0.66031	76.007	-62.807	72.483	71.621	23.115	-0.056047	-5.9725	0.57149	-2.6019	35.104	-4.8482
117.56	1.4761	51.325	-6.0971	0.48245	-2.6445	0.038342	-0.087381	-0.036079	0.66022	-1.3176	3208.4	23.585	0.65928	76.006	-62.714	72.483	71.621	23.115	-0.056047	-5.9725	0.57149	-2.6019	35.104	-4.8482
117.56	1.4737	51.324	-6.0969	0.48201	-2.6447	0.035729	-0.084945	-0.038005	0.66022	-1.3176	3207.8	23.585	0.65824	76.006	-62.621	72.484	71.621	23.115	-0.056047	-5.9725	0.57149	-2.6019	35.104	-4.8482
117.56	1.4714	51.323	-6.0967	0.4816	-2.6449	0.033066	-0.082418	-0.039894	0.66022	-1.3176	3207.1	23.584	0.65719	76.006	-62.528	72.484	71.621	23.115	-0.056047	-5.9725	0.57149	-2.6019	35.104	-4.8482
117.56	1.469	51.321	-6.0966	0.48119	-2.6451	0.030355	-0.079801	-0.041744	0.66022	-1.3176	3206.5	23.584	0.65613	76.005	-62.435	72.485	71.621	23.115	-0.056047	-5.9725	0.57149	-2.6019	35.104	-4.8482
117.56	1.4666	51.32	-6.0964	0.4808	-2.6453	0.0276	-0.077099	-0.043553	0.66022	-1.3176	3205.8	23.583	0.65507	76.005	-62.342	72.485	71.621	23.115	-0.056047	-5.9725	0.57149	-2.6019	35.104	-4.8482
117.56	1.4642	51.318	-6.0963	0.48042	-2.6455	0.024802	-0.074312	-0.04532	0.66022	-1.3176	3205.2	23.582	0.65401	76.005	-62.25	72.485	71.621	23.115	-0.056047	-5.9725	0.57149	-2.6019	35.104	-4.8482
117.56	1.4618	51.316	-6.0962	0.48006	-2.6457	0.021966	-0.071444	-0.047041	0.66022	-1.3176	3204.6	23.582	0.65294	76.005	-62.158	72.486	71.621	23.115	-0.056047	-5.9725	0.57149	-2.6019	35.104	-4.8482
117.56	1.4594	51.314	-6.0961	0.47971	-2.646	0.019093	-0.068498	-0.048716	0.66022	-1.3176	3203.9	23.581	0.65187	76.004	-62.067	72.486	71.621	23.115	-0.056047	-5.9725	0.57149	-2.6019	35.104	-4.8482
117.56	1.457	51.312	-6.096	0.47937	-2.6462	0.016186	-0.065476	-0.050343	0.66022	-1.3176	3203.3	23.58	0.6508	76.004	-61.976	72.487	71.621	23.115	-0.056047	-5.9725	0.57149	-2.6019	35.104	-4.8482
117.56	1.4547	51.309	-6.0959	0.47905	-2.6465	0.013249	-0.062382	-0.051919	0.66022	-1.3176	3202.6	23.579	0.64974	76.004	-61.886	72.487	71.621	23.115	-0.056047	-5.9725	0.57149	-2.6019	35.104	-4.8482
117.56	1.4523	51.307	-6.0959	0.47875	-2.6468	0.010284	-0.059218	-0.053444	0.66022	-1.3176	3202.0	23.578	0.64867	76.003	-61.797	72.487	71.621	23.115	-0.056047	-5.9725	0.57149	-2.6019	35.104	-4.8482
117.56	1.4499	51.304	-6.0958	0.47846	-2.647	0.0072949	-0.055987	-0.054915	0.66022	-1.3176	3201.4	23.576	0.64762	76.003	-61.708	72.488	71.621	23.115	-0.056047	-5.9725	0.57149	-2.6019	35.104	-4.8482
117.56	1.4475	51.301	-6.0958	0.47819	-2.6473	0.004284	-0.052694	-0.056331	0.66022	-1.3176	3200.7	23.575	0.64657	76.002	-61.621	72.488	71.621	23.115	-0.056047	-5.9725	0.57149	-2.6019	35.104	-4.8482
117.56	1.4452	51.298	-6.0958	0.47793	-2.6476	0.0012547	-0.04934	-0.057691	0.66022	-1.3176	3200.1	23.574	0.64553	76.002	-61.534	72.488	71.621	23.115	-0.056047	-5.9725	0.57149	-2.6019	35.104	-4.8482
117.56	1.4429	51.295	-6.0958	0.47769	-2.6479	-0.0017899	-0.045931	-0.058992	0.66022	-1.3176	3199.4	23.572	0.6445	76.002	-61.449	72.489	71.621	23.115	-0.056047	-5.9725	0.57149	-2.6019	35.104	-4.8482
117.57	1.4406	51.292	-6.0958	0.47747	-2.6482	-0.0048466	-0.042468	-0.060234	0.66022	-1.3176	3198.8	23.571	0.64348	76.001	-61.364	72.489	71.621	23.115	-0.056047	-5.9725	0.57149	-2.6019	35.104	-4.8482
117.57	1.4384	51.288	-6.0958	0.47727	-2.6485	-0.0079121	-0.038957	-0.061414	0.66022	-1.3176	3198.2	23.569	0.64248	76.001	-61.28	72.489	71.621	23.115	-0.056047	-5.9725	0.57149	-2.6019	35.104	-4.8482
117.57	1.4361	51.285	-6.0959	0.47708	-2.6488	-0.010983	-0.035399	-0.062532	0.66022	-1.3176	3197.5	23.568	0.64149	76.001	-61.198	72.49	71.621	23.115	-0.056047	-5.9725	0.57149	-2.6019	35.104	-4.8482
117.57	1.434	51.281	-6.0959	0.47692	-2.6491	-0.014057	-0.0318	-0.063585	0.66022	-1.3176	3196.9	23.566	0.64052	76.0	-61.117	72.49	71.621	23.115	-0.056047	-5.9725	0.57149	-2.6019	35.104	-4.8482
117.57	1.4318	51.277	-6.096	0.47677	-2.6494	-0.017129	-0.028164	-0.064574	0.66022	-1.3176	3196.3	23.564	0.63956	76.0	-61.036	72.49	71.621	23.115	-0.056047	-5.9725	0.57149	-2.6019	35.104	-4.8482
117.57	1.4297	51.273	-6.0961	0.47663	-2.6498	-0.020198	-0.024493	-0.065496	0.66022	-1.3176	3195.6	23.562	0.63863	75.999	-60.958	72.491	71.621	23.115	-0.056047	-5.9725	0.57149	-2.6019	35.104	-4.8482
117.57	1.4277	51.269	-6.0962	0.47652	-2.6501	-0.023258	-0.020791	-0.06635	0.66022	-1.3176	3195.0	23.56	0.63772	75.999	-60.88	72.491	71.621	23.115	-0.056047	-5.9725	0.57149	-2.6019	35.104	-4.8482
117.57	1.4257	51.264	-6.0964	0.47643	-2.6504	-0.026308	-0.017064	-0.067136	0.66022	-1.3176	3194.3	23.558	0.63683	75.999	-60.804	72.491	71.621	23.115	-0.056047	-5.9725	0.57149	-2.6019	35.104	-4.8482
117.57	1.4237	51.26	-6.0965	0.47635	-2.6508	-0.029344	-0.013315	-0.067852	0.66022	-1.3176	3193.7	23.556	0.63596	75.998	-60.729	72.492	71.621	23.115	-0.056047	-5.9725	0.57149	-2.6019	35.104	-4.8482
117.57	1.4218	51.255	-6.0966	0.47629	-2.6511	-0.032362	-0.0095481	-0.068497	0.66022	-1.3176	3193.1	23.554	0.63513	75.998	-60.655	72.492	71.621	23.115	-0.056047	-5.9725	0.57149	-2.6019	35.104	-4.8482
117.58	1.42	51.251	-6.0968	0.47625	-2.6514	-0.035359	-0.0057673	-0.069071	0.66022	-1.3176	3192.4	23.552	0.63431	75.997	-60.583	72.492	71.621	23.115	-0.056047	-5.9725	0.57149	-2.6019	35.104	-4.8482
117.58	1.4183	51.246	-6.097	0.47623	-2.6518	-0.038331	-0.001977	-0.069572	0.66022	-1.3176	3191.8	23.55	0.63353	75.997	-60.513	72.493	71.621	23.115	-0.056047	-5.9725	0.57149	-2.6019	35.104	-4.8482
117.58	1.4166	51.241	-6.0972	0.47623	-2.6521	-0.041276	0.0018186	-0.07	0.66022	-1.3176	3191.1	23.548	0.63278	75.997	-60.443	72.493	71.621	23.115	-0.056047	-5.9725	0.57149	-2.6019	35.104	-4.8482
117.58	1.4149	51.236	-6.0974	0.47625	-2.6525	-0.04419	0.0056152	-0.070354	0.66022	-1.3176	3190.5	23.545	0.63206	75.996	-60.376	72.493	71.621	23.115	-0.056047	-5.9725	0.57149	-2.6019	35.104	-4.8482
117.58	1.4134	51.231	-6.0976	0.47629	-2.6528	-0.04707	0.0094084	-0.070633	0.66022	-1.3176	3189.9	23.543	0.63137	75.996	-60.31	72.493	71.621	23.115	-0.056047	-5.9725	0.57149	-2.6019	35.104	-4.8482
117.58	1.4119	51.226	-6.0979	0.47635	-2.6532	-0.049911	0.013194	-0.070837	0.66022	-1.3176	3189.2	23.541	0.63072	75.995	-60.245	72.494	71.621	23.115	-0.056047	-5.9725	0.57149	-2.6019	35.104	-4.8482
117.58	1.4105	51.221	-6.0981	0.47642	-2.6535	-0.052712	0.016968	-0.070966	0.66022	-1.3176	3188.6	23.538	0.6301	75.995	-60.182	72.494	71.621	23.115	-0.056047	-5.9725	0.57149	-2.6019	35.104	-4.8482
117.59	1.4092	51.215	-6.0984	0.47652	-2.6539	-0.055469	0.020725	-0.071019	0.66022	-1.3176	3188.0	23.536	0.62951	75.995	-60.12	72.494	71.621	23.115	-0.056047	-5.9725	0.57149	-2.6019	35.104	-4.8482
117.59	1.408	51.21	-6.0987	0.47663	-2.6543	-0.058179	0.024462	-0.070996	0.66022	-1.3176	3187.3	23.533	0.62897	75.994	-60.06	72.495	71.621	23.115	-0.056047	-5.9725	0.57149	-2.6019	35.104	-4.8482
117.59	1.4068	51.204	-6.099	0.47676	-2.6546	-0.060838	0.028174	-0.070896	0.66022	-1.3176	3186.7	23.531	0.62846	75.994	-60.002	72.495	71.621	23.115	-0.056047	-5.9725	0.57149	-2.6019	35.104	-4.8482
117.59	1.4058	51.199	-6.0993	0.47691	-2.655	-0.063443	0.031856	-0.07072	0.66022	-1.3176	3186.0	23.528	0.628	75.993	-59.945	72.495	71.621	23.115	-0.056047	-5.9725	0.57149	-2.6019	35.104	-4.8482
117.59	1.4048	51.193	-6.0996	0.47708	-2.6553	-0.065991	0.035505	-0.070468	0.66022	-1.3176	3185.4	23.526	0.62757	75.993	-59.891	72.495	71.621	23.115	-0.056047	-5.9725	0.57149	-2.6019	35.104	-4.8482
117.59	1.404	51.188	-6.1	0.47727	-2.6557	-0.067973	0.039623	-0.070118	0.66022	-1.3176	3184.8	23.523	0.62718	75.992	-59.837	72.496	71.621	23.115	-0.056047	-5.9725	0.57149	-2.6019	35.104	-4.8482
117.6	1.4032	51.182	-6.1003	0.47748	-2.656	-0.069766	0.043808	-0.069677	0.66022	-1.3176	3184.1	23.52	0.62684	75.992	-59.786	72.496	71.621	23.115	-0.056047	-5.9725	0.57149	-2.6019	35.104	-4.8482
117.6	1.4025	51.176	-6.1007	0.47771	-2.6564	-0.071503	0.047917	-0.069149	0.66022	-1.3176	3183.5	23.518	0.62654	75.992	-59.736	72.496	71.621	23.115	-0.056047	-5.9725	0.57149	-2.6019	35.104	-4.8482
117.6	1.4019	51.171	-6.101	0.47796	-2.6567	-0.073181	0.051944	-0.068534	0.66022	-1.3176	3182.9	23.515	0.62629	75.991	-59.688	72.497	71.621	23.115	-0.056047	-5.9725	0.57149	-2.6019	35.104	-4.8482
117.6	1.4015	51.165	-6.1014	0.47822	-2.657	-0.074798	0.055884	-0.067833	0.66022	-1.3176	3182.2	23.513	0.62608	75.991	-59.641	72.497	71.621	23.115	-0.056047	-5.9725	0.57149	-2.6019	35.104	-4.8482
117.6	1.4011	51.159	-6.1018	0.47851	-2.6574	-0.076351	0.059731	-0.067048	0.66022	-1.3176	3181.6	23.51	0.62592	75.99	-59.596	72.497	71.621	23.115	-0.056047	-5.9725	0.57149	-2.6019	35.104	-4.8482
117.6	1.4008	51.154	-6.1022	0.47882	-2.6577	-0.077837	0.063482	-0.066179	0.66022	-1.3176	3181.0	23.507	0.6258	75.99	-59.553	72.497	71.621	23.115	-0.056047	-5.9725	0.57149	-2.6019	35.104	-4.8482
117.61	1.4006	51.148	-6.1025	0.47915	-2.658	-0.079255	0.06713	-0.065227	0.66022	-1.3176	3180.3	23.505	0.62573	75.99	-59.512	72.498	71.621	23.115	-0.056047	-5.9725	0.57149	-2.6019	35.104	-4.8482
117.61	1.4006	51.143	-6.1029	0.47949	-2.6584	-0.080601	0.070672	-0.064195	0.66022	-1.3176	3179.7	23.502	0.6257	75.989	-59.473	72.498	71.621	23.115	-0.056047	-5.9725	0.57149	-2.6019	35.104	-4.8482
117.61	1.4006	51.137	-6.1034	0.47986	-2.6587	-0.081875	0.074103	-0.063083	0.66022	-1.3176	3179.0	23.5	0.62572	75.989	-59.435	72.498	71.621	23.115	-0.056047	-5.9725	0.57149	-2.6019	35.104	-4.8482
117.61	1.4008	51.132	-6.1038	0.48023	-2.659	-0.083073	0.077418	-0.061893	0.66022	-1.3176	3178.4	23.497	0.62579	75.988	-59.399	72.499	71.621	23.115	-0.056047	-5.9725	0.57149	-2.6019	35.104	-4.8482
117.61	1.401	51.126	-6.1042	0.48063	-2.6593	-0.084193	0.080614	-0.060626	0.66022	-1.3176	3177.8	23.494	0.6259	75.988	-59.365	72.499	71.621	23.115	-0.056047	-5.9725	0.57149	-2.6019	35.104	-4.8482
117.61	1.4014	51.121	-6.1046	0.48104	-2.6596	-0.085235	0.083687	-0.059285	0.66022	-1.3176	3177.1	23.492	0.62606	75.988	-59.333	72.499	71.621	23.115	-0.056047	-5.9725	0.57149	-2.6019	35.104	-4.8482
117.62	1.4018	51.115	-6.105	0.48147	-2.6599	-0.086196	0.086632	-0.057872	0.66022	-1.3176	3176.5	23.489	0.62627	75.987	-59.303	72.5	71.621	23.115	-0.056047	-5.9725	0.57149	-2.6019	35.104	-4.8482
117.62	1.4024	51.11	-6.1055	0.48191	-2.6602	-0.087075	0.089447	-0.056388	0.66022	-1.3176	3175.9	23.487	0.62652	75.987	-59.274	72.5	71.621	23.115	-0.056047	-5.9725	0.57149	-2.6019	35.104	-4.8482
117.62	1.403	51.105	-6.1059	0.48236	-2.6605	-0.087869	0.092128	-0.054835	0.66022	-1.3176	3175.2	23.485	0.62682	75.986	-59.247	72.5	71.621	23.115	-0.056047	-5.9725	0.57149	-2.6019	35.104	-4.8482
117.62	1.4038	51.1	-6.1063	0.48283	-2.6607	-0.088579	0.094672	-0.053216	0.66022	-1.3176	3174.6	23.482	0.62716	75.986	-59.222	72.501	71.621	23.115	-0.056047	-5.9725	0.57149	-2.6019	35.104	-4.8482
117.62	1.4046	51.095	-6.1068	0.48331	-2.661	-0.089202	0.097077	-0.051533	0.66022	-1.3176	3174.0	23.48	0.62755	75.986	-59.199	72.501	71.621	23.115	-0.056047	-5.9725	0.57149	-2.6019	35.104	-4.8482
117.62	1.4056	51.09	-6.1072	0.4838	-2.6613	-0.089738	0.099339	-0.049789	0.66022	-1.3176	3173.3	23.478	0.62798	75.985	-59.178	72.501	71.621	23.115	-0.056047	-5.9725	0.57149	-2.6019	35.104	-4.8482
117.63	1.4066	51.085	-6.1077	0.4843	-2.6615	-0.090186	0.10146	-0.047986	0.66022	-1.3176	3172.7	23.476	0.62845	75.985	-59.158	72.501	71.621	23.115	-0.056047	-5.9725	0.57149	-2.6019	35.104	-4.8482
117.63	1.4078	51.081	-6.1081	0.48481	-2.6617	-0.090544	0.10343	-0.046127	0.66022	-1.3176	3172.0	23.473	0.62896	75.984	-59.141	72.502	71.621	23.115	-0.056047	-5.9725	0.57149	-2.6019	35.104	-4.8482
117.63	1.409	51.076	-6.1086	0.48533	-2.662	-0.090813	0.10525	-0.044214	0.66022	-1.3176	3171.4	23.471	0.62951	75.984	-59.125	72.502	71.621	23.115	-0.056047	-5.9725	0.57149	-2.6019	35.104	-4.8482
117.63	1.4103	51.072	-6.109	0.48586	-2.6622	-0.090992	0.10692	-0.04225	0.66022	-1.3176	3170.8	23.469	0.6301	75.984	-59.111	72.502	71.621	23.115	-0.056047	-5.9725	0.57149	-2.6019	35.104	-4.8482
117.63	1.4117	51.067	-6.1095	0.4864	-2.6624	-0.091079	0.10844	-0.040239	0.66022	-1.3176	3170.1	23.467	0.63073	75.983	-59.099	72.503	71.621	23.115	-0.056047	-5.9725	0.57149	-2.6019	35.104	-4.8482
117.63	1.4132	51.063	-6.11	0.48695	-2.6626	-0.091077	0.1098	-0.038182	0.66022	-1.3176	3169.5	23.465	0.6314	75.983	-59.089	72.503	71.621	23.115	-0.056047	-5.9725	0.57149	-2.6019	35.104	-4.8482
117.63	1.4148	51.059	-6.1104	0.4875	-2.6628	-0.090983	0.11102	-0.036082	0.66022	-1.3176	3168.9	23.464	0.6321	75.982	-59.08	72.503	71.621	23.115	-0.056047	-5.9725	0.57149	-2.6019	35.104	-4.8482
117.63	1.4164	51.055	-6.1109	0.48806	-2.6629	-0.090799	0.11207	-0.033944	0.66022	-1.3176	3168.2	23.462	0.63284	75.982	-59.074	72.504	71.621	23.115	-0.056047	-5.9725	0.57149	-2.6019	35.104	-4.8482
117.63	1.4181	51.051	-6.1113	0.48862	-2.6631	-0.090524	0.11297	-0.031769	0.66022	-1.3176	3167.6	23.46	0.63361	75.982	-59.069	72.504	71.621	23.115	-0.056047	-5.9725	0.57149	-2.6019	35.104	-4.8482
117.63	1.4199	51.048	-6.1118	0.48919	-2.6633	-0.090158	0.11372	-0.029562	0.66022	-1.3176	3167.0	23.458	0.63441	75.981	-59.066	72.504	71.621	23.115	-0.056047	-5.9725	0.57149	-2.6019	35.104	-4.8482
117.64	1.4218	51.044	-6.1122	0.48976	-2.6634	-0.089703	0.11431	-0.027324	0.66022	-1.3176	3166.3	23.457	0.63524	75.981	-59.065	72.505	71.621	23.115	-0.056047	-5.9725	0.57149	-2.6019	35.104	-4.8482
117.64	1.4237	51.041	-6.1127	0.49033	-2.6635	-0.089159	0.11474	-0.02506	0.66022	-1.3176	3165.7	23.455	0.6361	75.981	-59.066	72.505	71.621	23.115	-0.056047	-5.9725	0.57149	-2.6019	35.104	-4.8482
117.64	1.4257	51.038	-6.1131	0.4909	-2.6636	-0.088527	0.11502	-0.022773	0.66022	-1.3176	3165.1	23.454	0.63699	75.98	-59.068	72.505	71.621	23.115	-0.056047	-5.9725	0.57149	-2.6019	35.104	-4.8482
117.64	1.4277	51.035	-6.1136	0.49148	-2.6638	-0.087807	0.11515	-0.020465	0.66022	-1.3176	3164.4	23.453	0.6379	75.98	-59.073	72.506	71.621	23.115	-0.056047	-5.9725	0.57149	-2.6019	35.104	-4.8482
117.64	1.4298	51.032	-6.114	0.49206	-2.6639	-0.087001	0.11512	-0.01814	0.66022	-1.3176	3163.8	23.451	0.63884	75.979	-59.079	72.506	71.621	23.115	-0.056047	-5.9725	0.57149	-2.6019	35.104	-4.8482
117.64	1.432	51.029	-6.1144	0.49263	-2.6639	-0.08611	0.11494	-0.015801	0.66022	-1.3176	3163.1	23.45	0.6398	75.979	-59.087	72.506	71.621	23.115	-0.056047	-5.9725	0.57149	-2.6019	35.104	-4.8482
117.64	1.4342	51.027	-6.1149	0.49321	-2.664	-0.085134	0.1146	-0.013452	0.66022	-1.3176	3162.5	23.449	0.64079	75.979	-59.097	72.507	71.621	23.115	-0.056047	-5.9725	0.57149	-2.6019	35.104	-4.8482
117.64	1.4364	51.024	-6.1153	0.49378	-2.6641	-0.084076	0.11412	-0.011096	0.66022	-1.3176	3161.9	23.448	0.64179	75.978	-59.108	72.507	71.621	23.115	-0.056047	-5.9725	0.57149	-2.6019	35.104	-4.8482
117.64	1.4387	51.022	-6.1157	0.49435	-2.6641	-0.082938	0.11349	-0.0087352	0.66022	-1.3176	3161.2	23.447	0.64281	75.978	-59.121	72.507	71.621	23.115	-0.056047	-5.9725	0.57149	-2.6019	35.104	-4.8482
117.64	1.441	51.02	-6.1161	0.49491	-2.6642	-0.08172	0.11272	-0.006374	0.66022	-1.3176	3160.6	23.446	0.64385	75.978	-59.137	72.508	71.621	23.115	-0.056047	-5.9725	0.57149	-2.6019	35.104	-4.8482
117.64	1.4433	51.018	-6.1165	0.49547	-2.6642	-0.080424	0.1118	-0.0040154	0.66022	-1.3176	3160.0	23.445	0.6449	75.977	-59.154	72.508	71.621	23.115	-0.056047	-5.9725	0.57149	-2.6019	35.104	-4.8482
117.64	1.4457	51.017	-6.1169	0.49603	-2.6642	-0.079053	0.11073	-0.0016626	0.66022	-1.3176	3159.3	23.445	0.64596	75.977	-59.172	72.508	71.621	23.115	-0.056047	-5.9725	0.57149	-2.6019	35.104	-4.8482
117.64	1.4481	51.015	-6.1173	0.49658	-2.6642	-0.077608	0.10953	0.00068141	0.66022	-1.3176	3158.7	23.444	0.64704	75.977	-59.193	72.509	71.621	23.115	-0.056047	-5.9725	0.57149	-2.6019	35.104	-4.8482
117.64	1.4505	51.014	-6.1177	0.49712	-2.6642	-0.076091	0.1082	0.0030133	0.66022	-1.3176	3158.1	23.444	0.64813	75.976	-59.215	72.509	71.621	23.115	-0.056047	-5.9725	0.57149	-2.6019	35.104	-4.8482
117.64	1.453	51.012	-6.1181	0.49766	-2.6642	-0.074506	0.10673	0.00533	0.66022	-1.3176	3157.4	23.443	0.64922	75.976	-59.239	72.51	71.621	23.115	-0.056047	-5.9725	0.57149	-2.6019	35.104	-4.8482
117.64	1.4554	51.011	-6.1184	0.49819	-2.6641	-0.072853	0.10512	0.0076284	0.66022	-1.3176	3156.8	23.443	0.65033	75.975	-59.264	72.51	71.621	23.115	-0.056047	-5.9725	0.57149	-2.6019	35.104	-4.8482
117.64	1.4579	51.011	-6.1188	0.49871	-2.6641	-0.071135	0.1034	0.0099056	0.66022	-1.3176	3156.2	23.442	0.65144	75.975	-59.292	72.51	71.621	23.115	-0.056047	-5.9725	0.57149	-2.6019	35.104	-4.8482
117.64	1.4604	51.01	-6.1191	0.49923	-2.664	-0.069355	0.10154	0.012158	0.66022	-1.3176	3155.5	23.442	0.65255	75.975	-59.321	72.511	71.621	23.115	-0.056047	-5.9725	0.57149	-2.6019	35.104	-4.8482
117.64	1.4629	51.009	-6.1195	0.49973	-2.664	-0.067516	0.099572	0.014384	0.66022	-1.3176	3154.9	23.442	0.65366	75.974	-59.351	72.511	71.621	23.115	-0.056047	-5.9725	0.57149	-2.6019	35.104	-4.8482
117.64	1.4654	51.009	-6.1198	0.50022	-2.6639	-0.06562	0.097483	0.01658	0.66022	-1.3176	3154.2	23.442	0.65478	75.974	-59.384	72.511	71.621	23.115	-0.056047	-5.9725	0.57149	-2.6019	35.104	-4.8482
117.64	1.4679	51.009	-6.1201	0.5007	-2.6638	-0.063669	0.095281	0.018742	0.66022	-1.3176	3153.6	23.442	0.6559	75.974	-59.418	72.512	71.621	23.115	-0.056047	-5.9725	0.57149	-2.6019	35.104	-4.8482
117.64	1.4704	51.009	-6.1205	0.50117	-2.6637	-0.061667	0.09297	0.020869	0.66022	-1.3176	3153.0	23.442	0.65701	75.973	-59.453	72.512	71.621	23.115	-0.056047	-5.9725	0.57149	-2.6019	35.104	-4.8482
117.64	1.4728	51.009	-6.1208	0.50163	-2.6636	-0.059616	0.090554	0.022958	0.66022	-1.3176	3152.3	23.442	0.65813	75.973	-59.491	72.512	71.621	23.115	-0.056047	-5.9725	0.57149	-2.6019	35.104	-4.8482
117.64	1.4753	51.009	-6.121	0.50208	-2.6635	-0.057519	0.088038	0.025006	0.66022	-1.3176	3151.7	23.443	0.65924	75.973	-59.529	72.513	71.621	23.115	-0.056047	-5.9725	0.57149	-2.6019	35.104	-4.8482
117.63	1.4778	51.009	-6.1213	0.50251	-2.6633	-0.055379	0.085424	0.027011	0.66022	-1.3176	3151.1	23.443	0.66034	75.972	-59.57	72.513	71.621	23.115	-0.056047	-5.9725	0.57149	-2.6019	35.104	-4.8482
117.63	1.4802	51.01	-6.1216	0.50293	-2.6632	-0.0532	0.082718	0.028969	0.66022	-1.3176	3150.4	23.443	0.66144	75.972	-59.612	72.513	71.621	23.115	-0.056047	-5.9725	0.57149	-2.6019	35.104	-4.8482
117.63	1.4827	51.011	-6.1219	0.50334	-2.6631	-0.050983	0.079924	0.03088	0.66022	-1.3176	3149.8	23.444	0.66253	75.972	-59.655	72.514	71.621	23.115	-0.056047	-5.9725	0.57149	-2.6019	35.104	-4.8482
117.63	1.4851	51.011	-6.1221	0.50373	-2.6629	-0.048733	0.077047	0.03274	0.66022	-1.3176	3149.2	23.444	0.66361	75.971	-59.701	72.514	71.621	23.115	-0.056047	-5.9725	0.57149	-2.6019	35.104	-4.8482
117.63	1.4875	51.012	-6.1224	0.50411	-2.6627	-0.046452	0.074091	0.034548	0.66022	-1.3176	3148.5	23.445	0.66468	75.971	-59.747	72.514	71.621	23.115	-0.056047	-5.9725	0.57149	-2.6019	35.104	-4.8482
117.63	1.4898	51.013	-6.1226	0.50447	-2.6626	-0.044143	0.07106	0.036301	0.66022	-1.3176	3147.9	23.445	0.66574	75.971	-59.795	72.515	71.621	23.115	-0.056047	-5.9725	0.57149	-2.6019	35.104	-4.8482
117.63	1.4922	51.015	-6.1228	0.50482	-2.6624	-0.041809	0.06796	0.037998	0.66022	-1.3176	3147.2	23.446	0.66679	75.97	-59.845	72.515	71.621	23.115	-0.056047	-5.9725	0.57149	-2.6019	35.104	-4.8482
117.63	1.4945	51.016	-6.123	0.50515	-2.6622	-0.039454	0.064795	0.039636	0.66022	-1.3176	3146.6	23.447	0.66782	75.97	-59.896	72.516	71.621	23.115	-0.056047	-5.9725	0.57149	-2.6019	35.104	-4.8482
117.63	1.4968	51.017	-6.1232	0.50547	-2.662	-0.037081	0.061569	0.041214	0.66022	-1.3176	3146.0	23.448	0.66884	75.97	-59.948	72.516	71.621	23.115	-0.056047	-5.9725	0.57149	-2.6019	35.104	-4.8482
117.62	1.499	51.019	-6.1234	0.50577	-2.6618	-0.034692	0.058288	0.04273	0.66022	-1.3176	3145.3	23.449	0.66985	75.969	-60.002	72.516	71.621	23.115	-0.056047	-5.9725	0.57149	-2.6019	35.104	-4.8482
117.62	1.5012	51.021	-6.1235	0.50605	-2.6615	-0.032292	0.054956	0.044183	0.66022	-1.3176	3144.7	23.45	0.67084	75.969	-60.057	72.517	71.621	23.115	-0.056047	-5.9725	0.57149	-2.6019	35.104	-4.8482
117.62	1.5034	51.022	-6.1237	0.50632	-2.6613	-0.029883	0.051578	0.045571	0.66022	-1.3176	3144.1	23.451	0.67182	75.969	-60.114	72.517	71.621	23.115	-0.056047	-5.9725	0.57149	-2.6019	35.104	-4.8482
117.62	1.5055	51.024	-6.1238	0.50657	-2.6611	-0.027467	0.048159	0.046893	0.66022	-1.3176	3143.4	23.452	0.67278	75.968	-60.172	72.517	71.621	23.115	-0.056047	-5.9725	0.57149	-2.6019	35.104	-4.8482
117.62	1.5076	51.026	-6.124	0.5068	-2.6609	-0.02505	0.044704	0.048147	0.66022	-1.3176	3142.8	23.453	0.67372	75.968	-60.231	72.518	71.621	23.115	-0.056047	-5.9725	0.57149	-2.6019	35.104	-4.8482
117.62	1.5097	51.028	-6.1241	0.50701	-2.6606	-0.022632	0.041217	0.049333	0.66022	-1.3176	3142.1	23.454	0.67464	75.968	-60.291	72.518	71.621	23.115	-0.056047	-5.9725	0.57149	-2.6019	35.104	-4.8482
117.62	1.5117	51.031	-6.1242	0.50721	-2.6604	-0.020218	0.037703	0.050449	0.66022	-1.3176	3141.5	23.455	0.67555	75.967	-60.353	72.519	71.621	23.115	-0.056047	-5.9725	0.57149	-2.6019	35.104	-4.8482
117.61	1.5137	51.033	-6.1243	0.50739	-2.6601	-0.01781	0.034166	0.051495	0.66022	-1.3176	3140.9	23.456	0.67643	75.967	-60.416	72.519	71.621	23.115	-0.056047	-5.9725	0.57149	-2.6019	35.104	-4.8482
117.61	1.5156	51.035	-6.1244	0.50755	-2.6598	-0.015412	0.030613	0.052469	0.66022	-1.3176	3140.2	23.457	0.6773	75.967	-60.48	72.519	71.621	23.115	-0.056047	-5.9725	0.57149	-2.6019	35.104	-4.8482
117.61	1.5175	51.038	-6.1244	0.5077	-2.6596	-0.013026	0.027046	0.053372	0.66022	-1.3176	3139.6	23.459	0.67815	75.966	-60.545	72.52	71.621	23.115	-0.056047	-5.9725	0.57149	-2.6019	35.104	-4.8482
117.61	1.5194	51.04	-6.1245	0.50782	-2.6593	-0.010656	0.023471	0.054201	0.66022	-1.3176	3139.0	23.46	0.67898	75.966	-60.611	72.52	71.621	23.115	-0.056047	-5.9725	0.57149	-2.6019	35.104	-4.8482
117.61	1.5212	51.043	-6.1245	0.50793	-2.659	-0.0083031	0.019893	0.054958	0.66022	-1.3176	3138.3	23.461	0.67978	75.966	-60.678	72.52	71.621	23.115	-0.056047	-5.9725	0.57149	-2.6019	35.104	-4.8482
117.6	1.5229	51.045	-6.1246	0.50802	-2.6588	-0.0059713	0.016315	0.055641	0.66022	-1.3176	3137.7	23.463	0.68057	75.965	-60.747	72.521	71.621	23.115	-0.056047	-5.9725	0.57149	-2.6019	35.104	-4.8482
117.6	1.5246	51.048	-6.1246	0.50809	-2.6585	-0.0036253	0.012781	0.056252	0.66022	-1.3176	3137.0	23.464	0.68133	75.965	-60.816	72.521	71.621	23.115	-0.056047	-5.9725	0.57149	-2.6019	35.104	-4.8482
117.6	1.5263	51.051	-6.1246	0.50815	-2.6582	-0.00077583	0.0097823	0.056806	0.66022	-1.3176	3136.4	23.466	0.68208	75.965	-60.886	72.522	71.621	23.115	-0.056047	-5.9725	0.57149	-2.6019	35.104	-4.8482
117.6	1.5279	51.054	-6.1246	0.50819	-2.6579	0.002043	0.0067782	0.057298	0.66022	-1.3176	3135.8	23.467	0.6828	75.964	-60.957	72.522	71.621	23.115	-0.056047	-5.9725	0.57149	-2.6019	35.104	-4.8482
117.6	1.5294	51.057	-6.1246	0.50822	-2.6576	0.0048287	0.0037719	0.057726	0.66022	-1.3176	3135.1	23.469	0.6835	75.964	-61.029	72.522	71.621	23.115	-0.056047	-5.9725	0.57149	-2.6019	35.104	-4.8482
117.6	1.531	51.06	-6.1246	0.50823	-2.6573	0.0075788	0.00076645	0.05809	0.66022	-1.3176	3134.5	23.47	0.68418	75.964	-61.102	72.523	71.621	23.115	-0.056047	-5.9725	0.57149	-2.6019	35.104	-4.8482
117.59	1.5324	51.063	-6.1245	0.50823	-2.657	0.010291	-0.0022351	0.058392	0.66022	-1.3176	3133.9	23.472	0.68484	75.963	-61.176	72.523	71.621	23.115	-0.056047	-5.9725	0.57149	-2.6019	35.104	-4.8482
117.59	1.5339	51.066	-6.1245	0.50821	-2.6568	0.012962	-0.0052299	0.05863	0.66022	-1.3176	3133.2	23.473	0.68548	75.963	-61.25	72.523	71.621	23.115	-0.056047	-5.9725	0.57149	-2.6019	35.104	-4.8482
117.59	1.5352	51.069	-6.1244	0.50817	-2.6565	0.015591	-0.008215	0.058805	0.66022	-1.3176	3132.6	23.475	0.6861	75.963	-61.325	72.524	71.621	23.115	-0.056047	-5.9725	0.57149	-2.6019	35.104	-4.8482
117.59	1.5366	51.072	-6.1243	0.50813	-2.6562	0.018175	-0.011187	0.058916	0.66022	-1.3176	3131.9	23.477	0.68669	75.962	-61.401	72.524	71.621	23.115	-0.056047	-5.9725	0.57149	-2.6019	35.104	-4.8482
117.59	1.5378	51.075	-6.1242	0.50806	-2.6559	0.020712	-0.014144	0.058965	0.66022	-1.3176	3131.3	23.478	0.68727	75.962	-61.477	72.525	71.621	23.115	-0.056047	-5.9725	0.57149	-2.6019	35.104	-4.8482
117.58	1.5391	51.078	-6.1241	0.50798	-2.6556	0.0232	-0.017083	0.058952	0.66022	-1.3176	3130.7	23.48	0.68782	75.962	-61.554	72.525	71.621	23.115	-0.056047	-5.9725	0.57149	-2.6019	35.104	-4.8482
117.58	1.5403	51.082	-6.124	0.50789	-2.6553	0.025637	-0.02	0.058876	0.66022	-1.3176	3130.0	23.482	0.68835	75.961	-61.631	72.525	71.621	23.115	-0.056047	-5.9725	0.57149	-2.6019	35.104	-4.8482
117.58	1.5414	51.085	-6.1238	0.50778	-2.655	0.02802	-0.022893	0.058738	0.66022	-1.3176	3129.4	23.483	0.68886	75.961	-61.708	72.526	71.621	23.115	-0.056047	-5.9725	0.57149	-2.6019	35.104	-4.8482
117.58	1.5425	51.088	-6.1237	0.50766	-2.6547	0.030348	-0.025759	0.058539	0.66022	-1.3176	3128.7	23.485	0.68935	75.961	-61.786	72.526	71.621	23.115	-0.056047	-5.9725	0.57149	-2.6019	35.104	-4.8482
117.58	1.5435	51.092	-6.1235	0.50753	-2.6544	0.03262	-0.028596	0.05828	0.66022	-1.3176	3128.1	23.487	0.68982	75.961	-61.864	72.527	71.621	23.115	-0.056047	-5.9725	0.57149	-2.6019	35.104	-4.8482
117.57	1.5445	51.095	-6.1234	0.50738	-2.6541	0.034832	-0.0314	0.057959	0.66022	-1.3176	3127.5	23.489	0.69026	75.96	-61.943	72.527	71.621	23.115	-0.056047	-5.9725	0.57149	-2.6019	35.104	-4.8482
117.57	1.5454	51.098	-6.1232	0.50721	-2.6538	0.036984	-0.03417	0.05758	0.66022	-1.3176	3126.8	23.49	0.69069	75.96	-62.021	72.528	71.621	23.115	-0.056047	-5.9725	0.57149	-2.6019	35.104	-4.8482
117.57	1.5463	51.102	-6.123	0.50704	-2.6535	0.039074	-0.036902	0.057141	0.66022	-1.3176	3126.2	23.492	0.69109	75.96	-62.099	72.528	71.621	23.115	-0.056047	-5.9725	0.57149	-2.6019	35.104	-4.8482
117.57	1.5472	51.105	-6.1228	0.50684	-2.6532	0.0411	-0.039594	0.056644	0.66022	-1.3176	3125.6	23.494	0.69147	75.959	-62.178	72.528	71.621	23.115	-0.056047	-5.9725	0.57149	-2.6019	35.104	-4.8482
117.57	1.548	51.109	-6.1226	0.50664	-2.653	0.043061	-0.042243	0.056089	0.66022	-1.3176	3124.9	23.496	0.69182	75.959	-62.256	72.529	71.621	23.115	-0.056047	-5.9725	0.57149	-2.6019	35.104	-4.8482
117.56	1.5487	51.112	-6.1224	0.50642	-2.6527	0.044956	-0.044848	0.055477	0.66022	-1.3176	3124.3	23.498	0.69216	75.959	-62.334	72.529	71.621	23.115	-0.056047	-5.9725	0.57149	-2.6019	35.104	-4.8482
117.56	1.5494	51.116	-6.1221	0.50619	-2.6524	0.046782	-0.047404	0.05481	0.66022	-1.3176	3123.6	23.499	0.69247	75.959	-62.411	72.53	71.621	23.115	-0.056047	-5.9725	0.57149	-2.6019	35.104	-4.8482
117.56	1.55	51.119	-6.1219	0.50595	-2.6521	0.048539	-0.049911	0.054087	0.66022	-1.3176	3123.0	23.501	0.69276	75.958	-62.488	72.53	71.621	23.115	-0.056047	-5.9725	0.57149	-2.6019	35.104	-4.8482
117.56	1.5506	51.123	-6.1217	0.50569	-2.6519	0.050225	-0.052365	0.053311	0.66022	-1.3176	3122.4	23.503	0.69302	75.958	-62.565	72.531	71.621	23.115	-0.056047	-5.9725	0.57149	-2.6019	35.104	-4.8482
117.56	1.5512	51.126	-6.1214	0.50542	-2.6516	0.051839	-0.054765	0.052481	0.66022	-1.3176	3121.7	23.505	0.69326	75.958	-62.641	72.531	71.621	23.115	-0.056047	-5.9725	0.57149	-2.6019	35.104	-4.8482
117.55	1.5517	51.13	-6.1211	0.50514	-2.6513	0.053381	-0.057108	0.051599	0.66022	-1.3176	3121.1	23.506	0.69348	75.958	-62.716	72.532	71.621	23.115	-0.056047	-5.9725	0.57149	-2.6019	35.104	-4.8482
117.55	1.5521	51.133	-6.1209	0.50485	-2.6511	0.054848	-0.059392	0.050667	0.66022	-1.3176	3120.4	23.508	0.69368	75.957	-62.79	72.532	71.621	23.115	-0.056047	-5.9725	0.57149	-2.6019	35.104	-4.8482
117.55	1.5525	51.137	-6.1206	0.50455	-2.6508	0.056241	-0.061615	0.049684	0.66022	-1.3176	3119.8	23.51	0.69385	75.957	-62.863	72.532	71.621	23.115	-0.056047	-5.9725	0.57149	-2.6019	35.104	-4.8482
117.55	1.5528	51.14	-6.1203	0.50424	-2.6506	0.057558	-0.063774	0.048652	0.66022	-1.3176	3119.2	23.512	0.694	75.957	-62.935	72.533	71.621	23.115	-0.056047	-5.9725	0.57149	-2.6019	35.104	-4.8482
117.55	1.5531	51.143	-6.12	0.50391	-2.6504	0.058797	-0.065868	0.047573	0.66022	-1.3176	3118.5	23.514	0.69412	75.957	-63.005	72.533	71.621	23.115	-0.056047	-5.9725	0.57149	-2.6019	35.104	-4.8482
117.54	1.5533	51.147	-6.1197	0.50358	-2.6501	0.05996	-0.067895	0.046447	0.66022	-1.3176	3117.9	23.515	0.69422	75.956	-63.074	72.534	71.621	23.115	-0.056047	-5.9725	0.57149	-2.6019	35.104	-4.8482
117.54	1.5534	51.15	-6.1194	0.50323	-2.6499	0.061044	-0.069853	0.045276	0.66022	-1.3176	3117.2	23.517	0.6943	75.956	-63.141	72.534	71.621	23.115	-0.056047	-5.9725	0.57149	-2.6019	35.104	-4.8482
117.54	1.5535	51.154	-6.1191	0.50288	-2.6497	0.062049	-0.07174	0.044061	0.66022	-1.3176	3116.6	23.519	0.69435	75.956	-63.207	72.535	71.621	23.115	-0.056047	-5.9725	0.57149	-2.6019	35.104	-4.8482
117.54	1.5536	51.157	-6.1188	0.50252	-2.6494	0.062975	-0.073553	0.042804	0.66022	-1.3176	3116.0	23.52	0.69437	75.956	-63.27	72.535	71.621	23.115	-0.056047	-5.9725	0.57149	-2.6019	35.104	-4.8482
117.54	1.5536	51.16	-6.1185	0.50214	-2.6492	0.063821	-0.075293	0.041505	0.66022	-1.3176	3115.3	23.522	0.69438	75.955	-63.331	72.536	71.621	23.115	-0.056047	-5.9725	0.57149	-2.6019	35.104	-4.8482
117.53	1.5535	51.163	-6.1182	0.50176	-2.649	0.064586	-0.076955	0.040167	0.66022	-1.3176	3114.7	23.524	0.69435	75.955	-63.39	72.536	71.621	23.115	-0.056047	-5.9725	0.57149	-2.6019	35.104	-4.8482
117.53	1.5534	51.166	-6.1178	0.50138	-2.6488	0.065271	-0.078541	0.038789	0.66022	-1.3176	3114.0	23.525	0.69431	75.955	-63.446	72.536	71.621	23.115	-0.056047	-5.9725	0.57149	-2.6019	35.104	-4.8482
117.53	1.5533	51.17	-6.1175	0.50098	-2.6486	0.065874	-0.080046	0.037375	0.66022	-1.3176	3113.4	23.527	0.69424	75.954	-63.499	72.537	71.621	23.115	-0.056047	-5.9725	0.57149	-2.6019	35.104	-4.8482
117.53	1.5531	51.173	-6.1172	0.50057	-2.6485	0.066397	-0.081471	0.035925	0.66022	-1.3176	3112.8	23.529	0.69414	75.954	-63.55	72.537	71.621	23.115	-0.056047	-5.9725	0.57149	-2.6019	35.104	-4.8482
117.53	1.5528	51.176	-6.1168	0.50016	-2.6483	0.066837	-0.082814	0.034441	0.66022	-1.3176	3112.1	23.53	0.69402	75.954	-63.597	72.538	71.621	23.115	-0.056047	-5.9725	0.57149	-2.6019	35.104	-4.8482
117.53	1.5525	51.179	-6.1165	0.49975	-2.6481	0.067196	-0.084073	0.032924	0.66022	-1.3176	3111.5	23.532	0.69388	75.954	-63.64	72.538	71.621	23.115	-0.056047	-5.9725	0.57149	-2.6019	35.104	-4.8482
117.52	1.5521	51.181	-6.1162	0.49932	-2.648	0.067473	-0.085247	0.031377	0.66022	-1.3176	3110.8	23.533	0.69371	75.953	-63.68	72.539	71.621	23.115	-0.056047	-5.9725	0.57149	-2.6019	35.104	-4.8482
117.52	1.5516	51.184	-6.1158	0.49889	-2.6478	0.067669	-0.086335	0.029799	0.66022	-1.3176	3110.2	23.535	0.69351	75.953	-63.716	72.539	71.621	23.115	-0.056047	-5.9725	0.57149	-2.6019	35.104	-4.8482
117.52	1.5511	51.187	-6.1155	0.49846	-2.6477	0.067783	-0.087337	0.028194	0.66022	-1.3176	3109.6	23.536	0.69329	75.953	-63.748	72.539	71.621	23.115	-0.056047	-5.9725	0.57149	-2.6019	35.104	-4.8482
117.52	1.5506	51.19	-6.1152	0.49802	-2.6475	0.067815	-0.08825	0.026562	0.66022	-1.3176	3108.9	23.537	0.69305	75.953	-63.776	72.54	71.621	23.115	-0.056047	-5.9725	0.57149	-2.6019	35.104	-4.8482
117.52	1.55	51.192	-6.1148	0.49758	-2.6474	0.067766	-0.089074	0.024905	0.66022	-1.3176	3108.3	23.539	0.69278	75.952	-63.799	72.54	71.621	23.115	-0.056047	-5.9725	0.57149	-2.6019	35.104	-4.8482
117.52	1.5493	51.195	-6.1145	0.49713	-2.6473	0.067636	-0.089808	0.023225	0.66022	-1.3176	3107.6	23.54	0.69249	75.952	-63.818	72.541	71.621	23.115	-0.056047	-5.9725	0.57149	-2.6019	35.104	-4.8482
117.51	1.5486	51.197	-6.1141	0.49668	-2.6472	0.067426	-0.090451	0.021524	0.66022	-1.3176	3107.0	23.541	0.69217	75.952	-63.832	72.541	71.621	23.115	-0.056047	-5.9725	0.57149	-2.6019	35.104	-4.8482
117.51	1.5478	51.2	-6.1138	0.49623	-2.6471	0.067135	-0.091003	0.019803	0.66022	-1.3176	3106.4	23.543	0.69183	75.951	-63.841	72.542	71.621	23.115	-0.056047	-5.9725	0.57149	-2.6019	35.104	-4.8482
117.51	1.547	51.202	-6.1135	0.49577	-2.647	0.066765	-0.091463	0.018063	0.66022	-1.3176	3105.7	23.544	0.69147	75.951	-63.846	72.542	71.621	23.115	-0.056047	-5.9725	0.57149	-2.6019	35.104	-4.8482
117.51	1.5462	51.204	-6.1131	0.49531	-2.6469	0.066315	-0.09183	0.016307	0.66022	-1.3176	3105.1	23.545	0.69109	75.951	-63.846	72.542	71.621	23.115	-0.056047	-5.9725	0.57149	-2.6019	35.104	-4.8482
117.51	1.5452	51.206	-6.1128	0.49485	-2.6468	0.065787	-0.092104	0.014537	0.66022	-1.3176	3104.4	23.546	0.69068	75.951	-63.841	72.543	71.621	23.115	-0.056047	-5.9725	0.57149	-2.6019	35.104	-4.8482
117.51	1.5443	51.208	-6.1125	0.49439	-2.6467	0.065181	-0.092285	0.012753	0.66022	-1.3176	3103.8	23.547	0.69024	75.95	-63.832	72.543	71.621	23.115	-0.056047	-5.9725	0.57149	-2.6019	35.104	-4.8482
117.51	1.5432	51.21	-6.1122	0.49393	-2.6467	0.064498	-0.092372	0.010958	0.66022	-1.3176	3103.2	23.548	0.68979	75.95	-63.817	72.544	71.621	23.115	-0.056047	-5.9725	0.57149	-2.6019	35.104	-4.8482
117.5	1.5422	51.212	-6.1118	0.49347	-2.6466	0.063738	-0.092365	0.0091536	0.66022	-1.3176	3102.5	23.549	0.68931	75.95	-63.798	72.544	71.621	23.115	-0.056047	-5.9725	0.57149	-2.6019	35.104	-4.8482
117.5	1.541	51.213	-6.1115	0.49301	-2.6466	0.062903	-0.092264	0.0073413	0.66022	-1.3176	3101.9	23.55	0.68882	75.949	-63.775	72.545	71.621	23.115	-0.056047	-5.9725	0.57149	-2.6019	35.104	-4.8482
117.5	1.5399	51.215	-6.1112	0.49255	-2.6466	0.061994	-0.092069	0.0055229	0.66022	-1.3176	3101.2	23.551	0.6883	75.949	-63.748	72.545	71.621	23.115	-0.056047	-5.9725	0.57149	-2.6019	35.104	-4.8482
117.5	1.5387	51.216	-6.1109	0.49209	-2.6465	0.06101	-0.09178	0.0037002	0.66022	-1.3176	3100.6	23.552	0.68776	75.949	-63.716	72.545	71.621	23.115	-0.056047	-5.9725	0.57149	-2.6019	35.104	-4.8482
117.5	1.5374	51.218	-6.1106	0.49163	-2.6465	0.059955	-0.091397	0.0018749	0.66022	-1.3176	3100.0	23.552	0.6872	75.949	-63.68	72.546	71.621	23.115	-0.056047	-5.9725	0.57149	-2.6019	35.104	-4.8482
117.5	1.5361	51.219	-6.1103	0.49117	-2.6465	0.058828	-0.090921	4.8964e-05	0.66022	-1.3176	3099.3	23.553	0.68662	75.948	-63.641	72.546	71.621	23.115	-0.056047	-5.9725	0.57149	-2.6019	35.104	-4.8482
117.5	1.5348	51.22	-6.11	0.49072	-2.6465	0.05763	-0.090351	-0.001776	0.66022	-1.3176	3098.7	23.554	0.68602	75.948	-63.598	72.547	71.621	23.115	-0.056047	-5.9725	0.57149	-2.6019	35.104	-4.8482
117.5	1.5334	51.221	-6.1097	0.49027	-2.6465	0.056364	-0.089688	-0.0035981	0.66022	-1.3176	3098.0	23.554	0.6854	75.948	-63.552	72.547	71.621	23.115	-0.056047	-5.9725	0.57149	-2.6019	35.104	-4.8482
117.49	1.532	51.222	-6.1094	0.48982	-2.6465	0.055031	-0.088934	-0.0054156	0.66022	-1.3176	3097.4	23.555	0.68477	75.947	-63.503	72.547	71.621	23.115	-0.056047	-5.9725	0.57149	-2.6019	35.104	-4.8482
117.49	1.5305	51.223	-6.1092	0.48938	-2.6466	0.05363	-0.088087	-0.0072268	0.66022	-1.3176	3096.8	23.555	0.68412	75.947	-63.451	72.548	71.621	23.115	-0.056047	-5.9725	0.57149	-2.6019	35.104	-4.8482
117.49	1.529	51.223	-6.1089	0.48894	-2.6466	0.052166	-0.087149	-0.0090298	0.66022	-1.3176	3096.1	23.556	0.68345	75.947	-63.396	72.548	71.621	23.115	-0.056047	-5.9725	0.57149	-2.6019	35.104	-4.8482
117.49	1.5275	51.224	-6.1086	0.48851	-2.6467	0.050638	-0.086121	-0.010823	0.66022	-1.3176	3095.5	23.556	0.68277	75.946	-63.339	72.548	71.621	23.115	-0.056047	-5.9725	0.57149	-2.6019	35.104	-4.8482
117.49	1.5259	51.224	-6.1084	0.48808	-2.6467	0.049048	-0.085004	-0.012604	0.66022	-1.3176	3094.8	23.556	0.68207	75.946	-63.28	72.549	71.621	23.115	-0.056047	-5.9725	0.57149	-2.6019	35.104	-4.8482
117.49	1.5243	51.224	-6.1082	0.48766	-2.6468	0.047398	-0.083799	-0.014372	0.66022	-1.3176	3094.2	23.557	0.68136	75.946	-63.218	72.549	71.621	23.115	-0.056047	-5.9725	0.57149	-2.6019	35.104	-4.8482
117.49	1.5227	51.225	-6.1079	0.48724	-2.6469	0.045689	-0.082506	-0.016125	0.66022	-1.3176	3093.6	23.557	0.68064	75.945	-63.155	72.55	71.621	23.115	-0.056047	-5.9725	0.57149	-2.6019	35.104	-4.8482
117.49	1.521	51.225	-6.1077	0.48683	-2.647	0.043924	-0.081127	-0.017861	0.66022	-1.3176	3092.9	23.557	0.6799	75.945	-63.09	72.55	71.621	23.115	-0.056047	-5.9725	0.57149	-2.6019	35.104	-4.8482
117.49	1.5193	51.224	-6.1075	0.48643	-2.6471	0.042104	-0.079663	-0.019578	0.66022	-1.3176	3092.3	23.557	0.67915	75.944	-63.024	72.55	71.621	23.115	-0.056047	-5.9725	0.57149	-2.6019	35.104	-4.8482
117.49	1.5176	51.224	-6.1073	0.48604	-2.6472	0.04023	-0.078116	-0.021275	0.66022	-1.3176	3091.6	23.557	0.67839	75.944	-62.956	72.551	71.621	23.115	-0.056047	-5.9725	0.57149	-2.6019	35.104	-4.8482
117.49	1.5159	51.224	-6.1071	0.48565	-2.6473	0.038306	-0.076487	-0.02295	0.66022	-1.3176	3091.0	23.557	0.67762	75.944	-62.887	72.551	71.621	23.115	-0.056047	-5.9725	0.57149	-2.6019	35.104	-4.8482
117.49	1.5141	51.223	-6.1069	0.48527	-2.6474	0.036332	-0.074777	-0.0246	0.66022	-1.3176	3090.4	23.557	0.67685	75.943	-62.817	72.551	71.621	23.115	-0.056047	-5.9725	0.57149	-2.6019	35.104	-4.8482
117.49	1.5124	51.222	-6.1067	0.4849	-2.6475	0.034311	-0.072989	-0.026226	0.66022	-1.3176	3089.7	23.556	0.67606	75.943	-62.747	72.552	71.621	23.115	-0.056047	-5.9725	0.57149	-2.6019	35.104	-4.8482
117.49	1.5106	51.222	-6.1066	0.48454	-2.6476	0.032245	-0.071123	-0.027824	0.66022	-1.3176	3089.1	23.556	0.67527	75.943	-62.676	72.552	71.621	23.115	-0.056047	-5.9725	0.57149	-2.6019	35.104	-4.8482
117.49	1.5088	51.221	-6.1064	0.48419	-2.6478	0.030136	-0.069182	-0.029394	0.66022	-1.3176	3088.4	23.556	0.67448	75.942	-62.604	72.552	71.621	23.115	-0.056047	-5.9725	0.57149	-2.6019	35.104	-4.8482
117.49	1.507	51.22	-6.1063	0.48385	-2.6479	0.027986	-0.067168	-0.030933	0.66022	-1.3176	3087.8	23.555	0.67367	75.942	-62.531	72.553	71.621	23.115	-0.056047	-5.9725	0.57149	-2.6019	35.104	-4.8482
117.49	1.5052	51.218	-6.1061	0.48352	-2.6481	0.025797	-0.065082	-0.03244	0.66022	-1.3176	3087.2	23.555	0.67287	75.941	-62.458	72.553	71.621	23.115	-0.056047	-5.9725	0.57149	-2.6019	35.104	-4.8482
117.49	1.5034	51.217	-6.106	0.4832	-2.6483	0.023571	-0.062927	-0.033914	0.66022	-1.3176	3086.5	23.554	0.67206	75.941	-62.386	72.553	71.621	23.115	-0.056047	-5.9725	0.57149	-2.6019	35.104	-4.8482
117.49	1.5016	51.215	-6.1059	0.48289	-2.6484	0.021312	-0.060704	-0.035353	0.66022	-1.3176	3085.9	23.554	0.67126	75.941	-62.312	72.553	71.621	23.115	-0.056047	-5.9725	0.57149	-2.6019	35.104	-4.8482
117.49	1.4998	51.214	-6.1058	0.48259	-2.6486	0.019021	-0.058417	-0.036755	0.66022	-1.3176	3085.2	23.553	0.67045	75.94	-62.239	72.554	71.621	23.115	-0.056047	-5.9725	0.57149	-2.6019	35.104	-4.8482
117.49	1.498	51.212	-6.1057	0.48231	-2.6488	0.0167	-0.056066	-0.038119	0.66022	-1.3176	3084.6	23.552	0.66964	75.94	-62.166	72.554	71.621	23.115	-0.056047	-5.9725	0.57149	-2.6019	35.104	-4.8482
117.49	1.4962	51.21	-6.1056	0.48203	-2.649	0.014352	-0.053656	-0.039443	0.66022	-1.3176	3084.0	23.552	0.66884	75.939	-62.093	72.554	71.621	23.115	-0.056047	-5.9725	0.57149	-2.6019	35.104	-4.8482
117.49	1.4944	51.208	-6.1055	0.48177	-2.6492	0.011979	-0.051187	-0.040727	0.66022	-1.3176	3083.3	23.551	0.66804	75.939	-62.02	72.555	71.621	23.115	-0.056047	-5.9725	0.57149	-2.6019	35.104	-4.8482
117.49	1.4926	51.206	-6.1055	0.48152	-2.6494	0.0095847	-0.048663	-0.041968	0.66022	-1.3176	3082.7	23.55	0.66725	75.939	-61.948	72.555	71.621	23.115	-0.056047	-5.9725	0.57149	-2.6019	35.104	-4.8482
117.49	1.4908	51.204	-6.1055	0.48128	-2.6496	0.0071704	-0.046086	-0.043166	0.66022	-1.3176	3082.0	23.549	0.66646	75.938	-61.876	72.555	71.621	23.115	-0.056047	-5.9725	0.57149	-2.6019	35.104	-4.8482
117.49	1.489	51.201	-6.1054	0.48106	-2.6498	0.0047391	-0.04346	-0.044319	0.66022	-1.3176	3081.4	23.548	0.66567	75.938	-61.804	72.556	71.621	23.115	-0.056047	-5.9725	0.57149	-2.6019	35.104	-4.8482
117.49	1.4873	51.199	-6.1054	0.48085	-2.6501	0.0022932	-0.040785	-0.045425	0.66022	-1.3176	3080.8	23.547	0.6649	75.937	-61.733	72.556	71.621	23.115	-0.056047	-5.9725	0.57149	-2.6019	35.104	-4.8482
117.49	1.4856	51.196	-6.1054	0.48065	-2.6503	-0.00016452	-0.038067	-0.046484	0.66022	-1.3176	3080.1	23.545	0.66413	75.937	-61.662	72.556	71.621	23.115	-0.056047	-5.9725	0.57149	-2.6019	35.104	-4.8482
117.49	1.4839	51.193	-6.1054	0.48047	-2.6505	-0.0026316	-0.035306	-0.047495	0.66022	-1.3176	3079.5	23.544	0.66338	75.936	-61.592	72.556	71.621	23.115	-0.056047	-5.9725	0.57149	-2.6019	35.104	-4.8482
117.49	1.4822	51.19	-6.1054	0.4803	-2.6508	-0.0051052	-0.032507	-0.048455	0.66022	-1.3176	3078.9	23.543	0.66264	75.936	-61.523	72.557	71.621	23.115	-0.056047	-5.9725	0.57149	-2.6019	35.104	-4.8482
117.49	1.4806	51.187	-6.1055	0.48014	-2.651	-0.0075829	-0.029673	-0.049365	0.66022	-1.3176	3078.2	23.542	0.66191	75.936	-61.454	72.557	71.621	23.115	-0.056047	-5.9725	0.57149	-2.6019	35.104	-4.8482
117.49	1.479	51.184	-6.1055	0.48	-2.6513	-0.010062	-0.026805	-0.050223	0.66022	-1.3176	3077.6	23.54	0.66119	75.935	-61.387	72.557	71.621	23.115	-0.056047	-5.9725	0.57149	-2.6019	35.104	-4.8482
117.49	1.4774	51.181	-6.1056	0.47988	-2.6515	-0.01254	-0.023908	-0.051028	0.66022	-1.3176	3076.9	23.539	0.66049	75.935	-61.319	72.557	71.621	23.115	-0.056047	-5.9725	0.57149	-2.6019	35.104	-4.8482
117.49	1.4759	51.178	-6.1056	0.47976	-2.6518	-0.015013	-0.020985	-0.051779	0.66022	-1.3176	3076.3	23.537	0.65981	75.934	-61.253	72.558	71.621	23.115	-0.056047	-5.9725	0.57149	-2.6019	35.104	-4.8482
117.49	1.4744	51.174	-6.1057	0.47967	-2.652	-0.01748	-0.018038	-0.052475	0.66022	-1.3176	3075.7	23.536	0.65914	75.934	-61.188	72.558	71.621	23.115	-0.056047	-5.9725	0.57149	-2.6019	35.104	-4.8482
117.49	1.4729	51.171	-6.1058	0.47958	-2.6523	-0.019937	-0.015071	-0.053115	0.66022	-1.3176	3075.0	23.534	0.65849	75.933	-61.124	72.558	71.621	23.115	-0.056047	-5.9725	0.57149	-2.6019	35.104	-4.8482
117.49	1.4715	51.167	-6.1059	0.47951	-2.6526	-0.022382	-0.012087	-0.0537	0.66022	-1.3176	3074.4	23.533	0.65787	75.933	-61.06	72.558	71.621	23.115	-0.056047	-5.9725	0.57149	-2.6019	35.104	-4.8482
117.49	1.4701	51.163	-6.106	0.47946	-2.6528	-0.024812	-0.0090898	-0.054227	0.66022	-1.3176	3073.7	23.531	0.65726	75.932	-60.998	72.559	71.621	23.115	-0.056047	-5.9725	0.57149	-2.6019	35.104	-4.8482
117.49	1.4688	51.16	-6.1062	0.47942	-2.6531	-0.027225	-0.0060823	-0.054696	0.66022	-1.3176	3073.1	23.529	0.65667	75.932	-60.937	72.559	71.621	23.115	-0.056047	-5.9725	0.57149	-2.6019	35.104	-4.8482
117.5	1.4675	51.156	-6.1063	0.4794	-2.6534	-0.029617	-0.003068	-0.055107	0.66022	-1.3176	3072.5	23.528	0.65611	75.931	-60.877	72.559	71.621	23.115	-0.056047	-5.9725	0.57149	-2.6019	35.104	-4.8482
117.5	1.4663	51.152	-6.1065	0.47939	-2.6537	-0.031987	-5.0204e-05	-0.055458	0.66022	-1.3176	3071.8	23.526	0.65557	75.931	-60.817	72.559	71.621	23.115	-0.056047	-5.9725	0.57149	-2.6019	35.104	-4.8482
117.5	1.4651	51.148	-6.1066	0.4794	-2.6539	-0.03433	0.0029677	-0.055751	0.66022	-1.3176	3071.2	23.524	0.65505	75.93	-60.76	72.56	71.621	23.115	-0.056047	-5.9725	0.57149	-2.6019	35.104	-4.8482
117.5	1.464	51.144	-6.1068	0.47942	-2.6542	-0.036646	0.0059822	-0.055983	0.66022	-1.3176	3070.6	23.522	0.65456	75.93	-60.703	72.56	71.621	23.115	-0.056047	-5.9725	0.57149	-2.6019	35.104	-4.8482
117.5	1.463	51.14	-6.107	0.47946	-2.6545	-0.03893	0.00899	-0.056155	0.66022	-1.3176	3069.9	23.52	0.6541	75.93	-60.647	72.56	71.621	23.115	-0.056047	-5.9725	0.57149	-2.6019	35.104	-4.8482
117.5	1.462	51.135	-6.1072	0.47951	-2.6548	-0.041181	0.011988	-0.056267	0.66022	-1.3176	3069.3	23.518	0.65367	75.929	-60.593	72.56	71.621	23.115	-0.056047	-5.9725	0.57149	-2.6019	35.104	-4.8482
117.5	1.4611	51.131	-6.1074	0.47958	-2.6551	-0.043396	0.014972	-0.056318	0.66022	-1.3176	3068.6	23.516	0.65326	75.929	-60.54	72.561	71.621	23.115	-0.056047	-5.9725	0.57149	-2.6019	35.104	-4.8482
117.5	1.4602	51.127	-6.1076	0.47966	-2.6553	-0.045573	0.017939	-0.056307	0.66022	-1.3176	3068.0	23.514	0.65288	75.928	-60.488	72.561	71.621	23.115	-0.056047	-5.9725	0.57149	-2.6019	35.104	-4.8482
117.5	1.4594	51.122	-6.1078	0.47976	-2.6556	-0.047708	0.020886	-0.056236	0.66022	-1.3176	3067.4	23.512	0.65253	75.928	-60.438	72.561	71.621	23.115	-0.056047	-5.9725	0.57149	-2.6019	35.104	-4.8482
117.5	1.4587	51.118	-6.1081	0.47987	-2.6559	-0.049799	0.023808	-0.056104	0.66022	-1.3176	3066.7	23.51	0.65221	75.927	-60.389	72.561	71.621	23.115	-0.056047	-5.9725	0.57149	-2.6019	35.104	-4.8482
117.51	1.4581	51.113	-6.1083	0.48	-2.6562	-0.051845	0.026704	-0.05591	0.66022	-1.3176	3066.1	23.508	0.65192	75.927	-60.341	72.562	71.621	23.115	-0.056047	-5.9725	0.57149	-2.6019	35.104	-4.8482
117.51	1.4575	51.109	-6.1086	0.48014	-2.6565	-0.053841	0.029569	-0.055655	0.66022	-1.3176	3065.5	23.506	0.65167	75.926	-60.294	72.562	71.621	23.115	-0.056047	-5.9725	0.57149	-2.6019	35.104	-4.8482
117.51	1.457	51.104	-6.1089	0.48029	-2.6567	-0.055787	0.0324	-0.05534	0.66022	-1.3176	3064.8	23.504	0.65144	75.926	-60.249	72.562	71.621	23.115	-0.056047	-5.9725	0.57149	-2.6019	35.104	-4.8482
117.51	1.4565	51.1	-6.1092	0.48046	-2.657	-0.057224	0.03565	-0.054947	0.66022	-1.3176	3064.2	23.502	0.65125	75.925	-60.206	72.562	71.621	23.115	-0.056047	-5.9725	0.57149	-2.6019	35.104	-4.8482
117.51	1.4562	51.095	-6.1095	0.48065	-2.6573	-0.058571	0.038879	-0.054484	0.66022	-1.3176	3063.5	23.5	0.65109	75.925	-60.164	72.562	71.621	23.115	-0.056047	-5.9725	0.57149	-2.6019	35.104	-4.8482
117.51	1.4559	51.091	-6.1098	0.48085	-2.6576	-0.059869	0.04204	-0.053952	0.66022	-1.3176	3062.9	23.498	0.65097	75.924	-60.123	72.563	71.621	23.115	-0.056047	-5.9725	0.57149	-2.6019	35.104	-4.8482
117.51	1.4557	51.086	-6.1101	0.48107	-2.6578	-0.061116	0.045128	-0.053352	0.66022	-1.3176	3062.3	23.496	0.65088	75.924	-60.084	72.563	71.621	23.115	-0.056047	-5.9725	0.57149	-2.6019	35.104	-4.8482
117.51	1.4555	51.081	-6.1104	0.4813	-2.6581	-0.062311	0.048141	-0.052686	0.66022	-1.3176	3061.6	23.494	0.65082	75.923	-60.046	72.563	71.621	23.115	-0.056047	-5.9725	0.57149	-2.6019	35.104	-4.8482
117.51	1.4555	51.077	-6.1107	0.48155	-2.6584	-0.063451	0.051073	-0.051954	0.66022	-1.3176	3061.0	23.492	0.6508	75.923	-60.009	72.563	71.621	23.115	-0.056047	-5.9725	0.57149	-2.6019	35.104	-4.8482
117.52	1.4555	51.072	-6.111	0.48181	-2.6586	-0.064535	0.053921	-0.051156	0.66022	-1.3176	3060.4	23.49	0.65082	75.922	-59.974	72.564	71.621	23.115	-0.056047	-5.9725	0.57149	-2.6019	35.104	-4.8482
117.52	1.4556	51.068	-6.1113	0.48209	-2.6589	-0.06556	0.056682	-0.050296	0.66022	-1.3176	3059.7	23.488	0.65087	75.922	-59.941	72.564	71.621	23.115	-0.056047	-5.9725	0.57149	-2.6019	35.104	-4.8482
117.52	1.4558	51.063	-6.1117	0.48238	-2.6591	-0.066526	0.059352	-0.049373	0.66022	-1.3176	3059.1	23.486	0.65095	75.921	-59.909	72.564	71.621	23.115	-0.056047	-5.9725	0.57149	-2.6019	35.104	-4.8482
117.52	1.4561	51.059	-6.112	0.48268	-2.6594	-0.067431	0.061928	-0.048388	0.66022	-1.3176	3058.5	23.484	0.65107	75.921	-59.879	72.564	71.621	23.115	-0.056047	-5.9725	0.57149	-2.6019	35.104	-4.8482
117.52	1.4564	51.055	-6.1123	0.483	-2.6596	-0.068273	0.064407	-0.047345	0.66022	-1.3176	3057.8	23.482	0.65123	75.92	-59.85	72.565	71.621	23.115	-0.056047	-5.9725	0.57149	-2.6019	35.104	-4.8482
117.52	1.4568	51.05	-6.1127	0.48333	-2.6598	-0.069051	0.066786	-0.046243	0.66022	-1.3176	3057.2	23.48	0.65142	75.92	-59.823	72.565	71.621	23.115	-0.056047	-5.9725	0.57149	-2.6019	35.104	-4.8482
117.52	1.4573	51.046	-6.113	0.48367	-2.6601	-0.069764	0.069063	-0.045085	0.66022	-1.3176	3056.5	23.478	0.65164	75.919	-59.797	72.565	71.621	23.115	-0.056047	-5.9725	0.57149	-2.6019	35.104	-4.8482
117.52	1.4579	51.042	-6.1134	0.48402	-2.6603	-0.070411	0.071234	-0.043872	0.66022	-1.3176	3055.9	23.476	0.6519	75.919	-59.773	72.565	71.621	23.115	-0.056047	-5.9725	0.57149	-2.6019	35.104	-4.8482
117.52	1.4585	51.038	-6.1137	0.48438	-2.6605	-0.07099	0.073297	-0.042606	0.66022	-1.3176	3055.3	23.474	0.6522	75.918	-59.75	72.565	71.621	23.115	-0.056047	-5.9725	0.57149	-2.6019	35.104	-4.8482
117.52	1.4593	51.034	-6.1141	0.48475	-2.6607	-0.0715	0.07525	-0.041289	0.66022	-1.3176	3054.6	23.472	0.65252	75.918	-59.729	72.566	71.621	23.115	-0.056047	-5.9725	0.57149	-2.6019	35.104	-4.8482
117.52	1.46	51.03	-6.1144	0.48513	-2.6609	-0.071942	0.077091	-0.039923	0.66022	-1.3176	3054.0	23.471	0.65288	75.918	-59.709	72.566	71.621	23.115	-0.056047	-5.9725	0.57149	-2.6019	35.104	-4.8482
117.53	1.4609	51.026	-6.1148	0.48552	-2.6611	-0.072313	0.078819	-0.03851	0.66022	-1.3176	3053.4	23.469	0.65327	75.917	-59.691	72.566	71.621	23.115	-0.056047	-5.9725	0.57149	-2.6019	35.104	-4.8482
117.53	1.4618	51.022	-6.1152	0.48592	-2.6613	-0.072614	0.08043	-0.037051	0.66022	-1.3176	3052.7	23.467	0.65369	75.917	-59.675	72.566	71.621	23.115	-0.056047	-5.9725	0.57149	-2.6019	35.104	-4.8482
117.53	1.4628	51.018	-6.1155	0.48633	-2.6615	-0.072844	0.081924	-0.03555	0.66022	-1.3176	3052.1	23.465	0.65415	75.916	-59.66	72.567	71.621	23.115	-0.056047	-5.9725	0.57149	-2.6019	35.104	-4.8482
117.53	1.4639	51.015	-6.1159	0.48674	-2.6616	-0.073002	0.0833	-0.034008	0.66022	-1.3176	3051.5	23.464	0.65463	75.916	-59.647	72.567	71.621	23.115	-0.056047	-5.9725	0.57149	-2.6019	35.104	-4.8482
117.53	1.4651	51.011	-6.1163	0.48716	-2.6618	-0.073089	0.084556	-0.032427	0.66022	-1.3176	3050.8	23.462	0.65514	75.915	-59.635	72.567	71.621	23.115	-0.056047	-5.9725	0.57149	-2.6019	35.104	-4.8482
117.53	1.4663	51.008	-6.1166	0.48758	-2.662	-0.073103	0.085692	-0.03081	0.66022	-1.3176	3050.2	23.461	0.65568	75.915	-59.625	72.567	71.621	23.115	-0.056047	-5.9725	0.57149	-2.6019	35.104	-4.8482
117.53	1.4675	51.004	-6.117	0.48802	-2.6621	-0.073046	0.086706	-0.029159	0.66022	-1.3176	3049.5	23.459	0.65625	75.914	-59.616	72.568	71.621	23.115	-0.056047	-5.9725	0.57149	-2.6019	35.104	-4.8482
117.53	1.4688	51.001	-6.1174	0.48845	-2.6623	-0.072917	0.087598	-0.027477	0.66022	-1.3176	3048.9	23.458	0.65684	75.914	-59.609	72.568	71.621	23.115	-0.056047	-5.9725	0.57149	-2.6019	35.104	-4.8482
117.53	1.4702	50.998	-6.1177	0.48889	-2.6624	-0.072716	0.088367	-0.025766	0.66022	-1.3176	3048.3	23.456	0.65746	75.913	-59.604	72.568	71.621	23.115	-0.056047	-5.9725	0.57149	-2.6019	35.104	-4.8482
117.53	1.4716	50.995	-6.1181	0.48933	-2.6625	-0.072443	0.089014	-0.024027	0.66022	-1.3176	3047.6	23.455	0.6581	75.913	-59.6	72.568	71.621	23.115	-0.056047	-5.9725	0.57149	-2.6019	35.104	-4.8482
117.53	1.4731	50.992	-6.1184	0.48978	-2.6626	-0.0721	0.089538	-0.022265	0.66022	-1.3176	3047.0	23.454	0.65877	75.913	-59.598	72.569	71.621	23.115	-0.056047	-5.9725	0.57149	-2.6019	35.104	-4.8482
117.53	1.4746	50.989	-6.1188	0.49023	-2.6627	-0.071686	0.08994	-0.020481	0.66022	-1.3176	3046.4	23.453	0.65945	75.912	-59.597	72.569	71.621	23.115	-0.056047	-5.9725	0.57149	-2.6019	35.104	-4.8482
117.53	1.4762	50.986	-6.1192	0.49068	-2.6628	-0.071202	0.090219	-0.018678	0.66022	-1.3176	3045.7	23.452	0.66016	75.912	-59.598	72.569	71.621	23.115	-0.056047	-5.9725	0.57149	-2.6019	35.104	-4.8482
117.53	1.4778	50.984	-6.1195	0.49113	-2.6629	-0.070648	0.090377	-0.016858	0.66022	-1.3176	3045.1	23.45	0.66089	75.911	-59.6	72.57	71.621	23.115	-0.056047	-5.9725	0.57149	-2.6019	35.104	-4.8482
117.53	1.4795	50.981	-6.1199	0.49158	-2.663	-0.070026	0.090413	-0.015024	0.66022	-1.3176	3044.5	23.449	0.66164	75.911	-59.604	72.57	71.621	23.115	-0.056047	-5.9725	0.57149	-2.6019	35.104	-4.8482
117.53	1.4812	50.979	-6.1202	0.49204	-2.6631	-0.069337	0.090329	-0.013179	0.66022	-1.3176	3043.8	23.448	0.6624	75.91	-59.61	72.57	71.621	23.115	-0.056047	-5.9725	0.57149	-2.6019	35.104	-4.8482
117.53	1.4829	50.977	-6.1206	0.49249	-2.6631	-0.068581	0.090126	-0.011325	0.66022	-1.3176	3043.2	23.448	0.66318	75.91	-59.617	72.57	71.621	23.115	-0.056047	-5.9725	0.57149	-2.6019	35.104	-4.8482
117.53	1.4847	50.975	-6.1209	0.49294	-2.6632	-0.067759	0.089805	-0.0094639	0.66022	-1.3176	3042.6	23.447	0.66398	75.909	-59.625	72.571	71.621	23.115	-0.056047	-5.9725	0.57149	-2.6019	35.104	-4.8482
117.53	1.4865	50.973	-6.1212	0.49338	-2.6632	-0.066874	0.089367	-0.0075995	0.66022	-1.3176	3041.9	23.446	0.66479	75.909	-59.636	72.571	71.621	23.115	-0.056047	-5.9725	0.57149	-2.6019	35.104	-4.8482
117.53	1.4883	50.971	-6.1216	0.49383	-2.6633	-0.065925	0.088814	-0.0057338	0.66022	-1.3176	3041.3	23.445	0.66561	75.908	-59.647	72.571	71.621	23.115	-0.056047	-5.9725	0.57149	-2.6019	35.104	-4.8482
117.53	1.4902	50.97	-6.1219	0.49427	-2.6633	-0.064915	0.088147	-0.0038694	0.66022	-1.3176	3040.6	23.445	0.66644	75.908	-59.661	72.571	71.621	23.115	-0.056047	-5.9725	0.57149	-2.6019	35.104	-4.8482
117.53	1.4921	50.968	-6.1222	0.49471	-2.6633	-0.063845	0.087368	-0.0020089	0.66022	-1.3176	3040.0	23.444	0.66729	75.908	-59.675	72.572	71.621	23.115	-0.056047	-5.9725	0.57149	-2.6019	35.104	-4.8482
117.53	1.494	50.967	-6.1225	0.49515	-2.6633	-0.062717	0.08648	-0.00015467	0.66022	-1.3176	3039.4	23.443	0.66814	75.907	-59.692	72.572	71.621	23.115	-0.056047	-5.9725	0.57149	-2.6019	35.104	-4.8482
117.53	1.4959	50.965	-6.1228	0.49558	-2.6633	-0.061531	0.085484	0.0016907	0.66022	-1.3176	3038.7	23.443	0.669	75.907	-59.709	72.572	71.621	23.115	-0.056047	-5.9725	0.57149	-2.6019	35.104	-4.8482
117.53	1.4978	50.964	-6.1231	0.496	-2.6633	-0.060291	0.084382	0.0035248	0.66022	-1.3176	3038.1	23.443	0.66987	75.906	-59.728	72.572	71.621	23.115	-0.056047	-5.9725	0.57149	-2.6019	35.104	-4.8482
117.53	1.4998	50.963	-6.1234	0.49642	-2.6633	-0.058997	0.083177	0.0053452	0.66022	-1.3176	3037.5	23.442	0.67074	75.906	-59.749	72.573	71.621	23.115	-0.056047	-5.9725	0.57149	-2.6019	35.104	-4.8482
117.53	1.5017	50.962	-6.1237	0.49683	-2.6632	-0.057652	0.081872	0.0071496	0.66022	-1.3176	3036.8	23.442	0.67162	75.905	-59.771	72.573	71.621	23.115	-0.056047	-5.9725	0.57149	-2.6019	35.104	-4.8482
117.53	1.5037	50.962	-6.124	0.49724	-2.6632	-0.056257	0.080468	0.0089355	0.66022	-1.3176	3036.2	23.442	0.6725	75.905	-59.795	72.573	71.621	23.115	-0.056047	-5.9725	0.57149	-2.6019	35.104	-4.8482
117.53	1.5056	50.961	-6.1243	0.49764	-2.6632	-0.054815	0.078969	0.010701	0.66022	-1.3176	3035.6	23.442	0.67339	75.905	-59.82	72.574	71.621	23.115	-0.056047	-5.9725	0.57149	-2.6019	35.104	-4.8482
117.53	1.5076	50.96	-6.1246	0.49803	-2.6631	-0.053327	0.077377	0.012443	0.66022	-1.3176	3034.9	23.441	0.67427	75.904	-59.846	72.574	71.621	23.115	-0.056047	-5.9725	0.57149	-2.6019	35.104	-4.8482
117.53	1.5096	50.96	-6.1248	0.49841	-2.663	-0.051796	0.075696	0.01416	0.66022	-1.3176	3034.3	23.441	0.67516	75.904	-59.874	72.574	71.621	23.115	-0.056047	-5.9725	0.57149	-2.6019	35.104	-4.8482
117.53	1.5116	50.96	-6.1251	0.49878	-2.663	-0.050223	0.073928	0.01585	0.66022	-1.3176	3033.7	23.441	0.67604	75.903	-59.903	72.574	71.621	23.115	-0.056047	-5.9725	0.57149	-2.6019	35.104	-4.8482
117.53	1.5135	50.96	-6.1253	0.49915	-2.6629	-0.048612	0.072076	0.01751	0.66022	-1.3176	3033.0	23.441	0.67693	75.903	-59.934	72.575	71.621	23.115	-0.056047	-5.9725	0.57149	-2.6019	35.104	-4.8482
117.53	1.5155	50.96	-6.1256	0.49951	-2.6628	-0.046964	0.070144	0.019139	0.66022	-1.3176	3032.4	23.442	0.67781	75.902	-59.966	72.575	71.621	23.115	-0.056047	-5.9725	0.57149	-2.6019	35.104	-4.8482
117.53	1.5174	50.96	-6.1258	0.49985	-2.6627	-0.045282	0.068135	0.020735	0.66022	-1.3176	3031.7	23.442	0.67868	75.902	-59.999	72.575	71.621	23.115	-0.056047	-5.9725	0.57149	-2.6019	35.104	-4.8482
117.52	1.5194	50.96	-6.126	0.50019	-2.6626	-0.043567	0.066052	0.022295	0.66022	-1.3176	3031.1	23.442	0.67956	75.901	-60.034	72.575	71.621	23.115	-0.056047	-5.9725	0.57149	-2.6019	35.104	-4.8482
117.52	1.5213	50.96	-6.1262	0.50051	-2.6625	-0.041823	0.063899	0.023818	0.66022	-1.3176	3030.5	23.442	0.68042	75.901	-60.07	72.576	71.621	23.115	-0.056047	-5.9725	0.57149	-2.6019	35.104	-4.8482
117.52	1.5232	50.961	-6.1264	0.50083	-2.6623	-0.040052	0.061679	0.025302	0.66022	-1.3176	3029.8	23.443	0.68129	75.901	-60.107	72.576	71.621	23.115	-0.056047	-5.9725	0.57149	-2.6019	35.104	-4.8482
117.52	1.5251	50.961	-6.1266	0.50113	-2.6622	-0.038255	0.059396	0.026746	0.66022	-1.3176	3029.2	23.443	0.68214	75.9	-60.146	72.576	71.621	23.115	-0.056047	-5.9725	0.57149	-2.6019	35.104	-4.8482
117.52	1.527	50.962	-6.1268	0.50142	-2.6621	-0.036436	0.057052	0.028147	0.66022	-1.3176	3028.6	23.444	0.68299	75.9	-60.185	72.577	71.621	23.115	-0.056047	-5.9725	0.57149	-2.6019	35.104	-4.8482
117.52	1.5289	50.963	-6.127	0.5017	-2.6619	-0.034597	0.054653	0.029505	0.66022	-1.3176	3027.9	23.444	0.68382	75.899	-60.226	72.577	71.621	23.115	-0.056047	-5.9725	0.57149	-2.6019	35.104	-4.8482
117.52	1.5307	50.963	-6.1272	0.50197	-2.6618	-0.03274	0.052201	0.030817	0.66022	-1.3176	3027.3	23.445	0.68465	75.899	-60.268	72.577	71.621	23.115	-0.056047	-5.9725	0.57149	-2.6019	35.104	-4.8482
117.52	1.5325	50.964	-6.1273	0.50222	-2.6616	-0.030869	0.0497	0.032083	0.66022	-1.3176	3026.6	23.445	0.68547	75.898	-60.312	72.577	71.621	23.115	-0.056047	-5.9725	0.57149	-2.6019	35.104	-4.8482
117.52	1.5343	50.965	-6.1275	0.50246	-2.6615	-0.028984	0.047153	0.033301	0.66022	-1.3176	3026.0	23.446	0.68628	75.898	-60.356	72.578	71.621	23.115	-0.056047	-5.9725	0.57149	-2.6019	35.104	-4.8482
117.51	1.5361	50.966	-6.1276	0.50269	-2.6613	-0.027089	0.044565	0.034469	0.66022	-1.3176	3025.4	23.446	0.68708	75.898	-60.402	72.578	71.621	23.115	-0.056047	-5.9725	0.57149	-2.6019	35.104	-4.8482
117.51	1.5379	50.968	-6.1278	0.50291	-2.6611	-0.025186	0.041939	0.035587	0.66022	-1.3176	3024.7	23.447	0.68786	75.897	-60.449	72.578	71.621	23.115	-0.056047	-5.9725	0.57149	-2.6019	35.104	-4.8482
117.51	1.5396	50.969	-6.1279	0.50311	-2.6609	-0.023278	0.039279	0.036654	0.66022	-1.3176	3024.1	23.448	0.68864	75.897	-60.496	72.579	71.621	23.115	-0.056047	-5.9725	0.57149	-2.6019	35.104	-4.8482
117.51	1.5413	50.97	-6.128	0.5033	-2.6607	-0.021367	0.036589	0.037668	0.66022	-1.3176	3023.5	23.449	0.6894	75.896	-60.545	72.579	71.621	23.115	-0.056047	-5.9725	0.57149	-2.6019	35.104	-4.8482
117.51	1.5429	50.972	-6.1281	0.50348	-2.6606	-0.019456	0.033871	0.038629	0.66022	-1.3176	3022.8	23.45	0.69015	75.896	-60.595	72.579	71.621	23.115	-0.056047	-5.9725	0.57149	-2.6019	35.104	-4.8482
117.51	1.5446	50.973	-6.1282	0.50364	-2.6604	-0.017546	0.031131	0.039536	0.66022	-1.3176	3022.2	23.45	0.69088	75.895	-60.646	72.579	71.621	23.115	-0.056047	-5.9725	0.57149	-2.6019	35.104	-4.8482
117.51	1.5462	50.975	-6.1283	0.50379	-2.6602	-0.015641	0.028371	0.040388	0.66022	-1.3176	3021.6	23.451	0.6916	75.895	-60.698	72.58	71.621	23.115	-0.056047	-5.9725	0.57149	-2.6019	35.104	-4.8482
117.5	1.5477	50.976	-6.1283	0.50392	-2.66	-0.013742	0.025595	0.041184	0.66022	-1.3176	3020.9	23.452	0.69231	75.895	-60.751	72.58	71.621	23.115	-0.056047	-5.9725	0.57149	-2.6019	35.104	-4.8482
117.5	1.5493	50.978	-6.1284	0.50404	-2.6597	-0.011852	0.022807	0.041924	0.66022	-1.3176	3020.3	23.453	0.693	75.894	-60.804	72.58	71.621	23.115	-0.056047	-5.9725	0.57149	-2.6019	35.104	-4.8482
117.5	1.5508	50.98	-6.1285	0.50415	-2.6595	-0.0099725	0.02001	0.042608	0.66022	-1.3176	3019.6	23.454	0.69368	75.894	-60.859	72.581	71.621	23.115	-0.056047	-5.9725	0.57149	-2.6019	35.104	-4.8482
117.5	1.5523	50.982	-6.1285	0.50424	-2.6593	-0.0081068	0.017208	0.043234	0.66022	-1.3176	3019.0	23.455	0.69434	75.893	-60.914	72.581	71.621	23.115	-0.056047	-5.9725	0.57149	-2.6019	35.104	-4.8482
117.5	1.5537	50.983	-6.1285	0.50432	-2.6591	-0.006117	0.014545	0.043807	0.66022	-1.3176	3018.4	23.456	0.69499	75.893	-60.971	72.581	71.621	23.115	-0.056047	-5.9725	0.57149	-2.6019	35.104	-4.8482
117.5	1.5551	50.985	-6.1286	0.50439	-2.6589	-0.0038412	0.01218	0.044335	0.66022	-1.3176	3017.7	23.457	0.69562	75.893	-61.027	72.581	71.621	23.115	-0.056047	-5.9725	0.57149	-2.6019	35.104	-4.8482
117.5	1.5565	50.987	-6.1286	0.50445	-2.6587	-0.0015857	0.0098061	0.044813	0.66022	-1.3176	3017.1	23.459	0.69623	75.892	-61.085	72.582	71.621	23.115	-0.056047	-5.9725	0.57149	-2.6019	35.104	-4.8482
117.49	1.5578	50.989	-6.1286	0.50449	-2.6584	0.00064744	0.0074254	0.045242	0.66022	-1.3176	3016.5	23.46	0.69684	75.892	-61.143	72.582	71.621	23.115	-0.056047	-5.9725	0.57149	-2.6019	35.104	-4.8482
117.49	1.5591	50.992	-6.1286	0.50452	-2.6582	0.0028563	0.0050404	0.045621	0.66022	-1.3176	3015.8	23.461	0.69742	75.891	-61.202	72.582	71.621	23.115	-0.056047	-5.9725	0.57149	-2.6019	35.104	-4.8482
117.49	1.5604	50.994	-6.1285	0.50454	-2.658	0.0050389	0.0026537	0.045951	0.66022	-1.3176	3015.2	23.462	0.69799	75.891	-61.262	72.583	71.621	23.115	-0.056047	-5.9725	0.57149	-2.6019	35.104	-4.8482
117.49	1.5616	50.996	-6.1285	0.50455	-2.6577	0.0071932	0.00026746	0.04623	0.66022	-1.3176	3014.5	23.463	0.69855	75.891	-61.322	72.583	71.621	23.115	-0.056047	-5.9725	0.57149	-2.6019	35.104	-4.8482
117.49	1.5628	50.998	-6.1285	0.50454	-2.6575	0.0093175	-0.0021159	0.04646	0.66022	-1.3176	3013.9	23.464	0.69909	75.89	-61.382	72.583	71.621	23.115	-0.056047	-5.9725	0.57149	-2.6019	35.104	-4.8482
117.49	1.564	51.0	-6.1284	0.50452	-2.6573	0.01141	-0.004494	0.04664	0.66022	-1.3176	3013.3	23.466	0.69961	75.89	-61.443	72.584	71.621	23.115	-0.056047	-5.9725	0.57149	-2.6019	35.104	-4.8482
117.48	1.5651	51.003	-6.1284	0.5045	-2.657	0.013469	-0.0068646	0.04677	0.66022	-1.3176	3012.6	23.467	0.70012	75.889	-61.504	72.584	71.621	23.115	-0.056047	-5.9725	0.57149	-2.6019	35.104	-4.8482
117.48	1.5662	51.005	-6.1283	0.50446	-2.6568	0.015492	-0.0092254	0.04685	0.66022	-1.3176	3012.0	23.468	0.70061	75.889	-61.566	72.584	71.621	23.115	-0.056047	-5.9725	0.57149	-2.6019	35.104	-4.8482
117.48	1.5672	51.007	-6.1282	0.5044	-2.6566	0.017478	-0.011574	0.046881	0.66022	-1.3176	3011.4	23.47	0.70108	75.889	-61.628	72.585	71.621	23.115	-0.056047	-5.9725	0.57149	-2.6019	35.104	-4.8482
117.48	1.5683	51.01	-6.1281	0.50434	-2.6563	0.019425	-0.013908	0.046862	0.66022	-1.3176	3010.7	23.471	0.70154	75.888	-61.69	72.585	71.621	23.115	-0.056047	-5.9725	0.57149	-2.6019	35.104	-4.8482
117.48	1.5692	51.012	-6.128	0.50427	-2.6561	0.021332	-0.016226	0.046795	0.66022	-1.3176	3010.1	23.472	0.70199	75.888	-61.752	72.585	71.621	23.115	-0.056047	-5.9725	0.57149	-2.6019	35.104	-4.8482
117.47	1.5702	51.015	-6.1279	0.50418	-2.6559	0.023197	-0.018525	0.046679	0.66022	-1.3176	3009.4	23.474	0.70241	75.887	-61.815	72.586	71.621	23.115	-0.056047	-5.9725	0.57149	-2.6019	35.104	-4.8482
117.47	1.5711	51.017	-6.1278	0.50408	-2.6556	0.025019	-0.020802	0.046514	0.66022	-1.3176	3008.8	23.475	0.70282	75.887	-61.877	72.586	71.621	23.115	-0.056047	-5.9725	0.57149	-2.6019	35.104	-4.8482
117.47	1.572	51.02	-6.1277	0.50397	-2.6554	0.026796	-0.023057	0.046302	0.66022	-1.3176	3008.2	23.476	0.70322	75.887	-61.939	72.586	71.621	23.115	-0.056047	-5.9725	0.57149	-2.6019	35.104	-4.8482
117.47	1.5728	51.022	-6.1275	0.50385	-2.6552	0.028526	-0.025286	0.046041	0.66022	-1.3176	3007.5	23.478	0.70359	75.886	-62.002	72.587	71.621	23.115	-0.056047	-5.9725	0.57149	-2.6019	35.104	-4.8482
117.47	1.5736	51.025	-6.1274	0.50372	-2.655	0.030209	-0.027488	0.045734	0.66022	-1.3176	3006.9	23.479	0.70395	75.886	-62.064	72.587	71.621	23.115	-0.056047	-5.9725	0.57149	-2.6019	35.104	-4.8482
117.47	1.5743	51.028	-6.1272	0.50357	-2.6547	0.031843	-0.02966	0.04538	0.66022	-1.3176	3006.2	23.48	0.70429	75.886	-62.125	72.587	71.621	23.115	-0.056047	-5.9725	0.57149	-2.6019	35.104	-4.8482
117.46	1.5751	51.03	-6.127	0.50342	-2.6545	0.033427	-0.0318	0.04498	0.66022	-1.3176	3005.6	23.482	0.70462	75.885	-62.187	72.588	71.621	23.115	-0.056047	-5.9725	0.57149	-2.6019	35.104	-4.8482
117.46	1.5757	51.033	-6.1269	0.50326	-2.6543	0.034959	-0.033907	0.044535	0.66022	-1.3176	3005.0	23.483	0.70492	75.885	-62.248	72.588	71.621	23.115	-0.056047	-5.9725	0.57149	-2.6019	35.104	-4.8482
117.46	1.5764	51.035	-6.1267	0.50308	-2.6541	0.036439	-0.035978	0.044044	0.66022	-1.3176	3004.3	23.485	0.70521	75.884	-62.308	72.588	71.621	23.115	-0.056047	-5.9725	0.57149	-2.6019	35.104	-4.8482
117.46	1.577	51.038	-6.1265	0.5029	-2.6538	0.037866	-0.038011	0.04351	0.66022	-1.3176	3003.7	23.486	0.70548	75.884	-62.368	72.589	71.621	23.115	-0.056047	-5.9725	0.57149	-2.6019	35.104	-4.8482
117.46	1.5775	51.041	-6.1263	0.5027	-2.6536	0.039237	-0.040005	0.042932	0.66022	-1.3176	3003.1	23.487	0.70574	75.884	-62.428	72.589	71.621	23.115	-0.056047	-5.9725	0.57149	-2.6019	35.104	-4.8482
117.45	1.5781	51.043	-6.1261	0.5025	-2.6534	0.040553	-0.041958	0.042311	0.66022	-1.3176	3002.4	23.489	0.70597	75.883	-62.486	72.589	71.621	23.115	-0.056047	-5.9725	0.57149	-2.6019	35.104	-4.8482
117.45	1.5785	51.046	-6.1259	0.50228	-2.6532	0.041812	-0.043867	0.041648	0.66022	-1.3176	3001.8	23.49	0.70619	75.883	-62.544	72.59	71.621	23.115	-0.056047	-5.9725	0.57149	-2.6019	35.104	-4.8482
117.45	1.579	51.049	-6.1257	0.50206	-2.653	0.043014	-0.045731	0.040944	0.66022	-1.3176	3001.1	23.492	0.70638	75.883	-62.6	72.59	71.621	23.115	-0.056047	-5.9725	0.57149	-2.6019	35.104	-4.8482
117.45	1.5794	51.051	-6.1255	0.50182	-2.6528	0.044157	-0.047548	0.040199	0.66022	-1.3176	3000.5	23.493	0.70656	75.882	-62.656	72.59	71.621	23.115	-0.056047	-5.9725	0.57149	-2.6019	35.104	-4.8482
117.45	1.5797	51.054	-6.1253	0.50158	-2.6526	0.045242	-0.049316	0.039415	0.66022	-1.3176	2999.9	23.494	0.70672	75.882	-62.71	72.591	71.621	23.115	-0.056047	-5.9725	0.57149	-2.6019	35.104	-4.8482
117.45	1.58	51.056	-6.125	0.50133	-2.6524	0.046266	-0.051035	0.038592	0.66022	-1.3176	2999.2	23.496	0.70686	75.882	-62.763	72.591	71.621	23.115	-0.056047	-5.9725	0.57149	-2.6019	35.104	-4.8482
117.44	1.5803	51.059	-6.1248	0.50107	-2.6522	0.04723	-0.052701	0.037731	0.66022	-1.3176	2998.6	23.497	0.70698	75.881	-62.815	72.591	71.621	23.115	-0.056047	-5.9725	0.57149	-2.6019	35.104	-4.8482
117.44	1.5805	51.062	-6.1246	0.5008	-2.652	0.048132	-0.054314	0.036834	0.66022	-1.3176	2997.9	23.499	0.70709	75.881	-62.865	72.592	71.621	23.115	-0.056047	-5.9725	0.57149	-2.6019	35.104	-4.8482
117.44	1.5807	51.064	-6.1243	0.50053	-2.6518	0.048973	-0.055871	0.0359	0.66022	-1.3176	2997.3	23.5	0.70717	75.881	-62.914	72.592	71.621	23.115	-0.056047	-5.9725	0.57149	-2.6019	35.104	-4.8482
117.44	1.5808	51.067	-6.1241	0.50025	-2.6517	0.049751	-0.057372	0.034932	0.66022	-1.3176	2996.7	23.501	0.70723	75.88	-62.961	72.592	71.621	23.115	-0.056047	-5.9725	0.57149	-2.6019	35.104	-4.8482
117.44	1.5809	51.069	-6.1238	0.49996	-2.6515	0.050467	-0.058815	0.033929	0.66022	-1.3176	2996.0	23.503	0.70727	75.88	-63.006	72.593	71.621	23.115	-0.056047	-5.9725	0.57149	-2.6019	35.104	-4.8482
117.43	1.5809	51.072	-6.1236	0.49966	-2.6513	0.051119	-0.060198	0.032894	0.66022	-1.3176	2995.4	23.504	0.7073	75.879	-63.049	72.593	71.621	23.115	-0.056047	-5.9725	0.57149	-2.6019	35.104	-4.8482
117.43	1.5809	51.074	-6.1233	0.49935	-2.6512	0.051708	-0.06152	0.031827	0.66022	-1.3176	2994.7	23.505	0.7073	75.879	-63.09	72.593	71.621	23.115	-0.056047	-5.9725	0.57149	-2.6019	35.104	-4.8482
117.43	1.5809	51.076	-6.123	0.49904	-2.651	0.052233	-0.06278	0.03073	0.66022	-1.3176	2994.1	23.506	0.70728	75.879	-63.128	72.594	71.621	23.115	-0.056047	-5.9725	0.57149	-2.6019	35.104	-4.8482
117.43	1.5808	51.079	-6.1228	0.49873	-2.6508	0.052694	-0.063977	0.029603	0.66022	-1.3176	2993.5	23.508	0.70725	75.878	-63.165	72.594	71.621	23.115	-0.056047	-5.9725	0.57149	-2.6019	35.104	-4.8482
117.43	1.5807	51.081	-6.1225	0.4984	-2.6507	0.05309	-0.065109	0.028448	0.66022	-1.3176	2992.8	23.509	0.70719	75.878	-63.198	72.594	71.621	23.115	-0.056047	-5.9725	0.57149	-2.6019	35.104	-4.8482
117.43	1.5805	51.083	-6.1223	0.49808	-2.6506	0.053421	-0.066175	0.027265	0.66022	-1.3176	2992.2	23.51	0.70711	75.878	-63.23	72.595	71.621	23.115	-0.056047	-5.9725	0.57149	-2.6019	35.104	-4.8482
117.42	1.5803	51.086	-6.122	0.49774	-2.6504	0.053688	-0.067175	0.026057	0.66022	-1.3176	2991.5	23.511	0.70701	75.877	-63.258	72.595	71.621	23.115	-0.056047	-5.9725	0.57149	-2.6019	35.104	-4.8482
117.42	1.58	51.088	-6.1217	0.4974	-2.6503	0.05389	-0.068106	0.024823	0.66022	-1.3176	2990.9	23.513	0.7069	75.877	-63.284	72.596	71.621	23.115	-0.056047	-5.9725	0.57149	-2.6019	35.104	-4.8482
117.42	1.5797	51.09	-6.1214	0.49706	-2.6502	0.054027	-0.068969	0.023566	0.66022	-1.3176	2990.3	23.514	0.70676	75.877	-63.307	72.596	71.621	23.115	-0.056047	-5.9725	0.57149	-2.6019	35.104	-4.8482
117.42	1.5793	51.092	-6.1212	0.49671	-2.6501	0.0541	-0.069761	0.022287	0.66022	-1.3176	2989.6	23.515	0.7066	75.876	-63.327	72.596	71.621	23.115	-0.056047	-5.9725	0.57149	-2.6019	35.104	-4.8482
117.42	1.5789	51.094	-6.1209	0.49636	-2.65	0.054108	-0.070483	0.020987	0.66022	-1.3176	2989.0	23.516	0.70642	75.876	-63.344	72.597	71.621	23.115	-0.056047	-5.9725	0.57149	-2.6019	35.104	-4.8482
117.42	1.5785	51.096	-6.1206	0.49601	-2.6499	0.054051	-0.071134	0.019667	0.66022	-1.3176	2988.4	23.517	0.70623	75.875	-63.358	72.597	71.621	23.115	-0.056047	-5.9725	0.57149	-2.6019	35.104	-4.8482
117.42	1.578	51.098	-6.1204	0.49565	-2.6498	0.05393	-0.071712	0.018328	0.66022	-1.3176	2987.7	23.518	0.70601	75.875	-63.369	72.597	71.621	23.115	-0.056047	-5.9725	0.57149	-2.6019	35.104	-4.8482
117.41	1.5774	51.1	-6.1201	0.49529	-2.6497	0.053745	-0.072218	0.016973	0.66022	-1.3176	2987.1	23.519	0.70577	75.875	-63.377	72.598	71.621	23.115	-0.056047	-5.9725	0.57149	-2.6019	35.104	-4.8482
117.41	1.5768	51.101	-6.1198	0.49493	-2.6496	0.053497	-0.07265	0.015601	0.66022	-1.3176	2986.4	23.52	0.70552	75.874	-63.381	72.598	71.621	23.115	-0.056047	-5.9725	0.57149	-2.6019	35.104	-4.8482
117.41	1.5762	51.103	-6.1196	0.49457	-2.6495	0.053185	-0.073009	0.014215	0.66022	-1.3176	2985.8	23.521	0.70524	75.874	-63.382	72.598	71.621	23.115	-0.056047	-5.9725	0.57149	-2.6019	35.104	-4.8482
117.41	1.5756	51.105	-6.1193	0.4942	-2.6494	0.05281	-0.073293	0.012816	0.66022	-1.3176	2985.2	23.522	0.70495	75.874	-63.381	72.599	71.621	23.115	-0.056047	-5.9725	0.57149	-2.6019	35.104	-4.8482
117.41	1.5749	51.106	-6.119	0.49383	-2.6494	0.052372	-0.073502	0.011405	0.66022	-1.3176	2984.5	23.523	0.70463	75.873	-63.375	72.599	71.621	23.115	-0.056047	-5.9725	0.57149	-2.6019	35.104	-4.8482
117.41	1.5741	51.108	-6.1188	0.49347	-2.6493	0.051873	-0.073636	0.0099842	0.66022	-1.3176	2983.9	23.524	0.7043	75.873	-63.367	72.599	71.621	23.115	-0.056047	-5.9725	0.57149	-2.6019	35.104	-4.8482
117.41	1.5733	51.109	-6.1185	0.4931	-2.6493	0.051312	-0.073695	0.0085541	0.66022	-1.3176	2983.2	23.524	0.70395	75.872	-63.356	72.6	71.621	23.115	-0.056047	-5.9725	0.57149	-2.6019	35.104	-4.8482
117.4	1.5725	51.11	-6.1183	0.49273	-2.6492	0.050691	-0.073678	0.0071164	0.66022	-1.3176	2982.6	23.525	0.70359	75.872	-63.341	72.6	71.621	23.115	-0.056047	-5.9725	0.57149	-2.6019	35.104	-4.8482
117.4	1.5716	51.111	-6.118	0.49236	-2.6492	0.050009	-0.073586	0.0056725	0.66022	-1.3176	2982.0	23.526	0.7032	75.872	-63.324	72.6	71.621	23.115	-0.056047	-5.9725	0.57149	-2.6019	35.104	-4.8482
117.4	1.5707	51.112	-6.1178	0.49199	-2.6492	0.049268	-0.073418	0.0042239	0.66022	-1.3176	2981.3	23.526	0.7028	75.871	-63.304	72.601	71.621	23.115	-0.056047	-5.9725	0.57149	-2.6019	35.104	-4.8482
117.4	1.5698	51.113	-6.1175	0.49163	-2.6492	0.048469	-0.073174	0.0027719	0.66022	-1.3176	2980.7	23.527	0.70238	75.871	-63.28	72.601	71.621	23.115	-0.056047	-5.9725	0.57149	-2.6019	35.104	-4.8482
117.4	1.5688	51.114	-6.1173	0.49126	-2.6492	0.047612	-0.072855	0.001318	0.66022	-1.3176	2980.0	23.528	0.70195	75.87	-63.254	72.601	71.621	23.115	-0.056047	-5.9725	0.57149	-2.6019	35.104	-4.8482
117.4	1.5678	51.115	-6.117	0.4909	-2.6492	0.046698	-0.072461	-0.00013629	0.66022	-1.3176	2979.4	23.528	0.7015	75.87	-63.226	72.601	71.621	23.115	-0.056047	-5.9725	0.57149	-2.6019	35.104	-4.8482
117.4	1.5667	51.116	-6.1168	0.49054	-2.6492	0.045728	-0.071992	-0.0015897	0.66022	-1.3176	2978.8	23.529	0.70103	75.87	-63.195	72.602	71.621	23.115	-0.056047	-5.9725	0.57149	-2.6019	35.104	-4.8482
117.4	1.5656	51.117	-6.1166	0.49018	-2.6492	0.044703	-0.071448	-0.0030406	0.66022	-1.3176	2978.1	23.529	0.70055	75.869	-63.161	72.602	71.621	23.115	-0.056047	-5.9725	0.57149	-2.6019	35.104	-4.8482
117.4	1.5645	51.117	-6.1164	0.48982	-2.6492	0.043625	-0.07083	-0.0044877	0.66022	-1.3176	2977.5	23.53	0.70006	75.869	-63.125	72.602	71.621	23.115	-0.056047	-5.9725	0.57149	-2.6019	35.104	-4.8482
117.39	1.5634	51.118	-6.1161	0.48947	-2.6492	0.042493	-0.070139	-0.0059296	0.66022	-1.3176	2976.8	23.53	0.69955	75.868	-63.087	72.603	71.621	23.115	-0.056047	-5.9725	0.57149	-2.6019	35.104	-4.8482
117.39	1.5622	51.118	-6.1159	0.48912	-2.6493	0.04131	-0.069374	-0.0073647	0.66022	-1.3176	2976.2	23.53	0.69903	75.868	-63.047	72.603	71.621	23.115	-0.056047	-5.9725	0.57149	-2.6019	35.104	-4.8482
117.39	1.561	51.118	-6.1157	0.48878	-2.6493	0.040077	-0.068537	-0.0087917	0.66022	-1.3176	2975.6	23.53	0.69849	75.868	-63.006	72.603	71.621	23.115	-0.056047	-5.9725	0.57149	-2.6019	35.104	-4.8482
117.39	1.5598	51.118	-6.1155	0.48844	-2.6493	0.038794	-0.067628	-0.010209	0.66022	-1.3176	2974.9	23.531	0.69795	75.867	-62.962	72.604	71.621	23.115	-0.056047	-5.9725	0.57149	-2.6019	35.104	-4.8482
117.39	1.5585	51.118	-6.1153	0.4881	-2.6494	0.037464	-0.066648	-0.011616	0.66022	-1.3176	2974.3	23.531	0.69739	75.867	-62.916	72.604	71.621	23.115	-0.056047	-5.9725	0.57149	-2.6019	35.104	-4.8482
117.39	1.5573	51.118	-6.1152	0.48777	-2.6495	0.036087	-0.065598	-0.01301	0.66022	-1.3176	2973.6	23.531	0.69683	75.866	-62.869	72.604	71.621	23.115	-0.056047	-5.9725	0.57149	-2.6019	35.104	-4.8482
117.39	1.556	51.118	-6.115	0.48744	-2.6495	0.034665	-0.064479	-0.01439	0.66022	-1.3176	2973.0	23.531	0.69625	75.866	-62.821	72.604	71.621	23.115	-0.056047	-5.9725	0.57149	-2.6019	35.104	-4.8482
117.39	1.5547	51.118	-6.1148	0.48712	-2.6496	0.033199	-0.063292	-0.015755	0.66022	-1.3176	2972.4	23.531	0.69567	75.865	-62.771	72.605	71.621	23.115	-0.056047	-5.9725	0.57149	-2.6019	35.104	-4.8482
117.39	1.5533	51.117	-6.1147	0.48681	-2.6497	0.031691	-0.062039	-0.017103	0.66022	-1.3176	2971.7	23.531	0.69508	75.865	-62.72	72.605	71.621	23.115	-0.056047	-5.9725	0.57149	-2.6019	35.104	-4.8482
117.39	1.552	51.117	-6.1145	0.4865	-2.6498	0.030143	-0.060719	-0.018433	0.66022	-1.3176	2971.1	23.531	0.69448	75.865	-62.668	72.605	71.621	23.115	-0.056047	-5.9725	0.57149	-2.6019	35.104	-4.8482
117.39	1.5506	51.116	-6.1144	0.4862	-2.6499	0.028555	-0.059335	-0.019744	0.66022	-1.3176	2970.5	23.531	0.69387	75.864	-62.615	72.605	71.621	23.115	-0.056047	-5.9725	0.57149	-2.6019	35.104	-4.8482
117.39	1.5492	51.116	-6.1142	0.48591	-2.65	0.02693	-0.057888	-0.021035	0.66022	-1.3176	2969.8	23.53	0.69326	75.864	-62.561	72.606	71.621	23.115	-0.056047	-5.9725	0.57149	-2.6019	35.104	-4.8482
117.39	1.5478	51.115	-6.1141	0.48563	-2.6501	0.025269	-0.05638	-0.022303	0.66022	-1.3176	2969.2	23.53	0.69264	75.863	-62.507	72.606	71.621	23.115	-0.056047	-5.9725	0.57149	-2.6019	35.104	-4.8482
117.39	1.5465	51.114	-6.114	0.48535	-2.6502	0.023574	-0.054811	-0.023547	0.66022	-1.3176	2968.5	23.53	0.69202	75.863	-62.451	72.606	71.621	23.115	-0.056047	-5.9725	0.57149	-2.6019	35.104	-4.8482
117.39	1.5451	51.113	-6.1138	0.48508	-2.6503	0.021846	-0.053184	-0.024768	0.66022	-1.3176	2967.9	23.53	0.6914	75.862	-62.396	72.606	71.621	23.115	-0.056047	-5.9725	0.57149	-2.6019	35.104	-4.8482
117.39	1.5436	51.112	-6.1137	0.48482	-2.6504	0.020088	-0.051499	-0.025962	0.66022	-1.3176	2967.3	23.529	0.69078	75.862	-62.339	72.607	71.621	23.115	-0.056047	-5.9725	0.57149	-2.6019	35.104	-4.8482
117.39	1.5422	51.11	-6.1136	0.48456	-2.6506	0.018302	-0.04976	-0.027129	0.66022	-1.3176	2966.6	23.529	0.69015	75.861	-62.282	72.607	71.621	23.115	-0.056047	-5.9725	0.57149	-2.6019	35.104	-4.8482
117.38	1.5408	51.109	-6.1136	0.48432	-2.6507	0.016488	-0.047966	-0.028267	0.66022	-1.3176	2966.0	23.528	0.68952	75.861	-62.225	72.607	71.621	23.115	-0.056047	-5.9725	0.57149	-2.6019	35.104	-4.8482
117.38	1.5394	51.107	-6.1135	0.48408	-2.6509	0.014649	-0.046121	-0.029376	0.66022	-1.3176	2965.3	23.528	0.6889	75.86	-62.168	72.607	71.621	23.115	-0.056047	-5.9725	0.57149	-2.6019	35.104	-4.8482
117.38	1.538	51.106	-6.1134	0.48386	-2.651	0.012787	-0.044227	-0.030453	0.66022	-1.3176	2964.7	23.527	0.68827	75.86	-62.11	72.608	71.621	23.115	-0.056047	-5.9725	0.57149	-2.6019	35.104	-4.8482
117.38	1.5366	51.104	-6.1134	0.48364	-2.6512	0.010904	-0.042284	-0.031499	0.66022	-1.3176	2964.1	23.526	0.68765	75.859	-62.053	72.608	71.621	23.115	-0.056047	-5.9725	0.57149	-2.6019	35.104	-4.8482
117.38	1.5352	51.102	-6.1133	0.48343	-2.6513	0.0090012	-0.040296	-0.032512	0.66022	-1.3176	2963.4	23.526	0.68704	75.859	-61.995	72.608	71.621	23.115	-0.056047	-5.9725	0.57149	-2.6019	35.104	-4.8482
117.38	1.5339	51.101	-6.1133	0.48324	-2.6515	0.0070816	-0.038264	-0.03349	0.66022	-1.3176	2962.8	23.525	0.68642	75.858	-61.938	72.608	71.621	23.115	-0.056047	-5.9725	0.57149	-2.6019	35.104	-4.8482
117.38	1.5325	51.099	-6.1132	0.48305	-2.6517	0.0051469	-0.03619	-0.034433	0.66022	-1.3176	2962.2	23.524	0.68582	75.858	-61.88	72.609	71.621	23.115	-0.056047	-5.9725	0.57149	-2.6019	35.104	-4.8482
117.38	1.5311	51.096	-6.1132	0.48288	-2.6518	0.0031991	-0.034077	-0.035339	0.66022	-1.3176	2961.5	23.523	0.68521	75.857	-61.823	72.609	71.621	23.115	-0.056047	-5.9725	0.57149	-2.6019	35.104	-4.8482
117.38	1.5298	51.094	-6.1132	0.48271	-2.652	0.0012402	-0.031927	-0.036208	0.66022	-1.3176	2960.9	23.522	0.68462	75.857	-61.766	72.609	71.621	23.115	-0.056047	-5.9725	0.57149	-2.6019	35.104	-4.8482
117.38	1.5285	51.092	-6.1132	0.48256	-2.6522	-0.00072757	-0.029742	-0.037038	0.66022	-1.3176	2960.2	23.521	0.68404	75.856	-61.71	72.609	71.621	23.115	-0.056047	-5.9725	0.57149	-2.6019	35.104	-4.8482
117.38	1.5272	51.09	-6.1132	0.48241	-2.6524	-0.0027021	-0.027525	-0.03783	0.66022	-1.3176	2959.6	23.52	0.68346	75.856	-61.653	72.609	71.621	23.115	-0.056047	-5.9725	0.57149	-2.6019	35.104	-4.8482
117.38	1.5259	51.087	-6.1132	0.48228	-2.6526	-0.0046814	-0.025277	-0.03858	0.66022	-1.3176	2959.0	23.519	0.68289	75.855	-61.597	72.61	71.621	23.115	-0.056047	-5.9725	0.57149	-2.6019	35.104	-4.8482
117.38	1.5247	51.085	-6.1133	0.48216	-2.6528	-0.0066631	-0.023002	-0.03929	0.66022	-1.3176	2958.3	23.518	0.68234	75.855	-61.542	72.61	71.621	23.115	-0.056047	-5.9725	0.57149	-2.6019	35.104	-4.8482
117.39	1.5234	51.082	-6.1133	0.48205	-2.653	-0.0086452	-0.020702	-0.039957	0.66022	-1.3176	2957.7	23.517	0.6818	75.854	-61.487	72.61	71.621	23.115	-0.056047	-5.9725	0.57149	-2.6019	35.104	-4.8482
117.39	1.5222	51.079	-6.1133	0.48195	-2.6532	-0.010625	-0.018379	-0.040582	0.66022	-1.3176	2957.1	23.516	0.68127	75.854	-61.433	72.61	71.621	23.115	-0.056047	-5.9725	0.57149	-2.6019	35.104	-4.8482
117.39	1.5211	51.076	-6.1134	0.48187	-2.6534	-0.012602	-0.016036	-0.041164	0.66022	-1.3176	2956.4	23.515	0.68075	75.853	-61.379	72.61	71.621	23.115	-0.056047	-5.9725	0.57149	-2.6019	35.104	-4.8482
117.39	1.52	51.073	-6.1135	0.48179	-2.6536	-0.014572	-0.013675	-0.041701	0.66022	-1.3176	2955.8	23.513	0.68025	75.853	-61.326	72.611	71.621	23.115	-0.056047	-5.9725	0.57149	-2.6019	35.104	-4.8482
117.39	1.5189	51.07	-6.1135	0.48173	-2.6538	-0.016534	-0.0113	-0.042193	0.66022	-1.3176	2955.1	23.512	0.67977	75.852	-61.273	72.611	71.621	23.115	-0.056047	-5.9725	0.57149	-2.6019	35.104	-4.8482
117.39	1.5178	51.067	-6.1136	0.48168	-2.654	-0.018485	-0.0089126	-0.042639	0.66022	-1.3176	2954.5	23.511	0.6793	75.852	-61.222	72.611	71.621	23.115	-0.056047	-5.9725	0.57149	-2.6019	35.104	-4.8482
117.39	1.5168	51.064	-6.1137	0.48164	-2.6542	-0.020423	-0.0065156	-0.04304	0.66022	-1.3176	2953.9	23.509	0.67885	75.851	-61.171	72.611	71.621	23.115	-0.056047	-5.9725	0.57149	-2.6019	35.104	-4.8482
117.39	1.5158	51.061	-6.1138	0.48162	-2.6544	-0.022347	-0.0041118	-0.043394	0.66022	-1.3176	2953.2	23.508	0.67842	75.851	-61.121	72.611	71.621	23.115	-0.056047	-5.9725	0.57149	-2.6019	35.104	-4.8482
117.39	1.5149	51.058	-6.114	0.4816	-2.6546	-0.024253	-0.0017039	-0.0437	0.66022	-1.3176	2952.6	23.507	0.67801	75.85	-61.071	72.612	71.621	23.115	-0.056047	-5.9725	0.57149	-2.6019	35.104	-4.8482
117.39	1.514	51.055	-6.1141	0.4816	-2.6549	-0.02614	0.00070531	-0.04396	0.66022	-1.3176	2952.0	23.505	0.67761	75.85	-61.023	72.612	71.621	23.115	-0.056047	-5.9725	0.57149	-2.6019	35.104	-4.8482
117.39	1.5132	51.051	-6.1142	0.48161	-2.6551	-0.028006	0.0031131	-0.044171	0.66022	-1.3176	2951.3	23.504	0.67724	75.849	-60.975	72.612	71.621	23.115	-0.056047	-5.9725	0.57149	-2.6019	35.104	-4.8482
117.39	1.5124	51.048	-6.1144	0.48163	-2.6553	-0.029848	0.0055168	-0.044334	0.66022	-1.3176	2950.7	23.502	0.67689	75.849	-60.929	72.612	71.621	23.115	-0.056047	-5.9725	0.57149	-2.6019	35.104	-4.8482
117.39	1.5116	51.044	-6.1145	0.48166	-2.6555	-0.031665	0.0079136	-0.044449	0.66022	-1.3176	2950.0	23.501	0.67656	75.848	-60.883	72.612	71.621	23.115	-0.056047	-5.9725	0.57149	-2.6019	35.104	-4.8482
117.39	1.5109	51.041	-6.1147	0.48171	-2.6558	-0.033453	0.010301	-0.044515	0.66022	-1.3176	2949.4	23.499	0.67625	75.848	-60.838	72.613	71.621	23.115	-0.056047	-5.9725	0.57149	-2.6019	35.104	-4.8482
117.39	1.5103	51.037	-6.1148	0.48177	-2.656	-0.035212	0.012675	-0.044533	0.66022	-1.3176	2948.8	23.498	0.67597	75.847	-60.794	72.613	71.621	23.115	-0.056047	-5.9725	0.57149	-2.6019	35.104	-4.8482
117.39	1.5097	51.034	-6.115	0.48184	-2.6562	-0.03694	0.015035	-0.044501	0.66022	-1.3176	2948.1	23.496	0.67571	75.847	-60.752	72.613	71.621	23.115	-0.056047	-5.9725	0.57149	-2.6019	35.104	-4.8482
117.39	1.5091	51.03	-6.1152	0.48192	-2.6564	-0.038633	0.017376	-0.044421	0.66022	-1.3176	2947.5	23.494	0.67547	75.846	-60.71	72.613	71.621	23.115	-0.056047	-5.9725	0.57149	-2.6019	35.104	-4.8482
117.39	1.5087	51.026	-6.1154	0.48201	-2.6566	-0.04029	0.019697	-0.044291	0.66022	-1.3176	2946.9	23.493	0.67526	75.846	-60.67	72.613	71.621	23.115	-0.056047	-5.9725	0.57149	-2.6019	35.104	-4.8482
117.39	1.5082	51.023	-6.1156	0.48211	-2.6569	-0.04191	0.021995	-0.044113	0.66022	-1.3176	2946.2	23.491	0.67507	75.845	-60.63	72.613	71.621	23.115	-0.056047	-5.9725	0.57149	-2.6019	35.104	-4.8482
117.39	1.5079	51.019	-6.1158	0.48223	-2.6571	-0.04349	0.024266	-0.043886	0.66022	-1.3176	2945.6	23.489	0.67491	75.844	-60.592	72.614	71.621	23.115	-0.056047	-5.9725	0.57149	-2.6019	35.104	-4.8482
117.4	1.5075	51.015	-6.1161	0.48236	-2.6573	-0.045028	0.026509	-0.04361	0.66022	-1.3176	2944.9	23.488	0.67478	75.844	-60.554	72.614	71.621	23.115	-0.056047	-5.9725	0.57149	-2.6019	35.104	-4.8482
117.4	1.5073	51.011	-6.1163	0.48249	-2.6575	-0.046523	0.02872	-0.043286	0.66022	-1.3176	2944.3	23.486	0.67467	75.843	-60.518	72.614	71.621	23.115	-0.056047	-5.9725	0.57149	-2.6019	35.104	-4.8482
117.4	1.5071	51.008	-6.1165	0.48264	-2.6577	-0.047763	0.031106	-0.042907	0.66022	-1.3176	2943.7	23.484	0.67459	75.843	-60.483	72.614	71.621	23.115	-0.056047	-5.9725	0.57149	-2.6019	35.104	-4.8482
117.4	1.507	51.004	-6.1168	0.48281	-2.6579	-0.04878	0.033625	-0.04247	0.66022	-1.3176	2943.0	23.483	0.67454	75.842	-60.45	72.614	71.621	23.115	-0.056047	-5.9725	0.57149	-2.6019	35.104	-4.8482
117.4	1.5069	51.0	-6.117	0.48298	-2.6582	-0.049756	0.036084	-0.041979	0.66022	-1.3176	2942.4	23.481	0.67451	75.842	-60.417	72.615	71.621	23.115	-0.056047	-5.9725	0.57149	-2.6019	35.104	-4.8482
117.4	1.5069	50.996	-6.1173	0.48317	-2.6584	-0.05069	0.038481	-0.041434	0.66022	-1.3176	2941.8	23.479	0.67451	75.841	-60.386	72.615	71.621	23.115	-0.056047	-5.9725	0.57149	-2.6019	35.104	-4.8482
117.4	1.507	50.992	-6.1175	0.48336	-2.6586	-0.05158	0.040813	-0.040836	0.66022	-1.3176	2941.1	23.478	0.67454	75.841	-60.356	72.615	71.621	23.115	-0.056047	-5.9725	0.57149	-2.6019	35.104	-4.8482
117.4	1.5071	50.989	-6.1178	0.48357	-2.6588	-0.052425	0.043076	-0.040187	0.66022	-1.3176	2940.5	23.476	0.6746	75.84	-60.327	72.615	71.621	23.115	-0.056047	-5.9725	0.57149	-2.6019	35.104	-4.8482
117.4	1.5073	50.985	-6.118	0.4838	-2.659	-0.053223	0.045268	-0.039487	0.66022	-1.3176	2939.9	23.474	0.67469	75.84	-60.299	72.615	71.621	23.115	-0.056047	-5.9725	0.57149	-2.6019	35.104	-4.8482
117.4	1.5075	50.981	-6.1183	0.48403	-2.6592	-0.053973	0.047387	-0.038737	0.66022	-1.3176	2939.2	23.473	0.6748	75.839	-60.273	72.615	71.621	23.115	-0.056047	-5.9725	0.57149	-2.6019	35.104	-4.8482
117.4	1.5078	50.978	-6.1186	0.48427	-2.6594	-0.054675	0.049429	-0.037939	0.66022	-1.3176	2938.6	23.471	0.67495	75.839	-60.248	72.616	71.621	23.115	-0.056047	-5.9725	0.57149	-2.6019	35.104	-4.8482
117.4	1.5082	50.974	-6.1189	0.48452	-2.6596	-0.055326	0.051392	-0.037093	0.66022	-1.3176	2937.9	23.47	0.67512	75.838	-60.224	72.616	71.621	23.115	-0.056047	-5.9725	0.57149	-2.6019	35.104	-4.8482
117.4	1.5086	50.97	-6.1191	0.48478	-2.6597	-0.055925	0.053274	-0.036201	0.66022	-1.3176	2937.3	23.468	0.67532	75.838	-60.201	72.616	71.621	23.115	-0.056047	-5.9725	0.57149	-2.6019	35.104	-4.8482
117.4	1.5091	50.967	-6.1194	0.48505	-2.6599	-0.056473	0.055073	-0.035264	0.66022	-1.3176	2936.7	23.467	0.67555	75.837	-60.18	72.616	71.621	23.115	-0.056047	-5.9725	0.57149	-2.6019	35.104	-4.8482
117.4	1.5097	50.963	-6.1197	0.48533	-2.6601	-0.056966	0.056787	-0.034284	0.66022	-1.3176	2936.0	23.465	0.6758	75.837	-60.16	72.616	71.621	23.115	-0.056047	-5.9725	0.57149	-2.6019	35.104	-4.8482
117.4	1.5103	50.96	-6.12	0.48562	-2.6603	-0.057406	0.058412	-0.033261	0.66022	-1.3176	2935.4	23.464	0.67608	75.836	-60.141	72.617	71.621	23.115	-0.056047	-5.9725	0.57149	-2.6019	35.104	-4.8482
117.4	1.511	50.957	-6.1203	0.48592	-2.6604	-0.057791	0.059949	-0.032198	0.66022	-1.3176	2934.8	23.462	0.67639	75.836	-60.124	72.617	71.621	23.115	-0.056047	-5.9725	0.57149	-2.6019	35.104	-4.8482
117.41	1.5117	50.953	-6.1206	0.48622	-2.6606	-0.058121	0.061395	-0.031096	0.66022	-1.3176	2934.1	23.461	0.67673	75.835	-60.108	72.617	71.621	23.115	-0.056047	-5.9725	0.57149	-2.6019	35.104	-4.8482
117.41	1.5125	50.95	-6.1209	0.48653	-2.6607	-0.058394	0.062749	-0.029957	0.66022	-1.3176	2933.5	23.459	0.67709	75.834	-60.093	72.617	71.621	23.115	-0.056047	-5.9725	0.57149	-2.6019	35.104	-4.8482
117.41	1.5134	50.947	-6.1211	0.48685	-2.6609	-0.058611	0.064009	-0.028782	0.66022	-1.3176	2932.9	23.458	0.67747	75.834	-60.08	72.617	71.621	23.115	-0.056047	-5.9725	0.57149	-2.6019	35.104	-4.8482
117.41	1.5143	50.944	-6.1214	0.48717	-2.661	-0.058771	0.065175	-0.027573	0.66022	-1.3176	2932.2	23.457	0.67788	75.833	-60.068	72.618	71.621	23.115	-0.056047	-5.9725	0.57149	-2.6019	35.104	-4.8482
117.41	1.5152	50.941	-6.1217	0.4875	-2.6612	-0.058874	0.066245	-0.026332	0.66022	-1.3176	2931.6	23.455	0.67831	75.833	-60.057	72.618	71.621	23.115	-0.056047	-5.9725	0.57149	-2.6019	35.104	-4.8482
117.41	1.5162	50.938	-6.122	0.48783	-2.6613	-0.058919	0.067218	-0.025061	0.66022	-1.3176	2931.0	23.454	0.67877	75.832	-60.048	72.618	71.621	23.115	-0.056047	-5.9725	0.57149	-2.6019	35.104	-4.8482
117.41	1.5173	50.935	-6.1223	0.48817	-2.6614	-0.058907	0.068094	-0.023761	0.66022	-1.3176	2930.3	23.453	0.67925	75.832	-60.04	72.618	71.621	23.115	-0.056047	-5.9725	0.57149	-2.6019	35.104	-4.8482
117.41	1.5184	50.932	-6.1226	0.48851	-2.6615	-0.058837	0.068872	-0.022434	0.66022	-1.3176	2929.7	23.452	0.67975	75.831	-60.033	72.618	71.621	23.115	-0.056047	-5.9725	0.57149	-2.6019	35.104	-4.8482
117.41	1.5195	50.93	-6.1229	0.48886	-2.6616	-0.058709	0.069551	-0.021083	0.66022	-1.3176	2929.0	23.45	0.68027	75.831	-60.027	72.619	71.621	23.115	-0.056047	-5.9725	0.57149	-2.6019	35.104	-4.8482
117.41	1.5207	50.927	-6.1232	0.48921	-2.6617	-0.058524	0.070132	-0.019709	0.66022	-1.3176	2928.4	23.449	0.68081	75.83	-60.023	72.619	71.621	23.115	-0.056047	-5.9725	0.57149	-2.6019	35.104	-4.8482
117.41	1.522	50.925	-6.1235	0.48956	-2.6618	-0.058282	0.070614	-0.018315	0.66022	-1.3176	2927.8	23.448	0.68137	75.83	-60.021	72.619	71.621	23.115	-0.056047	-5.9725	0.57149	-2.6019	35.104	-4.8482
117.41	1.5233	50.922	-6.1238	0.48992	-2.6619	-0.057983	0.070997	-0.016902	0.66022	-1.3176	2927.1	23.447	0.68194	75.829	-60.019	72.619	71.621	23.115	-0.056047	-5.9725	0.57149	-2.6019	35.104	-4.8482
117.41	1.5246	50.92	-6.1241	0.49027	-2.662	-0.057628	0.071282	-0.015472	0.66022	-1.3176	2926.5	23.446	0.68254	75.829	-60.019	72.619	71.621	23.115	-0.056047	-5.9725	0.57149	-2.6019	35.104	-4.8482
117.41	1.5259	50.918	-6.1244	0.49063	-2.6621	-0.057217	0.071468	-0.014028	0.66022	-1.3176	2925.9	23.445	0.68315	75.828	-60.02	72.62	71.621	23.115	-0.056047	-5.9725	0.57149	-2.6019	35.104	-4.8482
117.41	1.5273	50.916	-6.1246	0.49099	-2.6621	-0.05675	0.071557	-0.01257	0.66022	-1.3176	2925.2	23.445	0.68377	75.828	-60.023	72.62	71.621	23.115	-0.056047	-5.9725	0.57149	-2.6019	35.104	-4.8482
117.41	1.5287	50.914	-6.1249	0.49134	-2.6622	-0.056229	0.071548	-0.011103	0.66022	-1.3176	2924.6	23.444	0.68441	75.827	-60.027	72.62	71.621	23.115	-0.056047	-5.9725	0.57149	-2.6019	35.104	-4.8482
117.41	1.5302	50.912	-6.1252	0.4917	-2.6622	-0.055654	0.071444	-0.009627	0.66022	-1.3176	2924.0	23.443	0.68507	75.827	-60.032	72.62	71.621	23.115	-0.056047	-5.9725	0.57149	-2.6019	35.104	-4.8482
117.41	1.5317	50.91	-6.1255	0.49206	-2.6623	-0.055026	0.071243	-0.0081446	0.66022	-1.3176	2923.3	23.442	0.68573	75.826	-60.038	72.62	71.621	23.115	-0.056047	-5.9725	0.57149	-2.6019	35.104	-4.8482
117.41	1.5332	50.908	-6.1258	0.49241	-2.6623	-0.054346	0.070948	-0.006658	0.66022	-1.3176	2922.7	23.442	0.68641	75.826	-60.046	72.621	71.621	23.115	-0.056047	-5.9725	0.57149	-2.6019	35.104	-4.8482
117.41	1.5347	50.907	-6.126	0.49277	-2.6624	-0.053614	0.07056	-0.0051692	0.66022	-1.3176	2922.1	23.441	0.6871	75.825	-60.055	72.621	71.621	23.115	-0.056047	-5.9725	0.57149	-2.6019	35.104	-4.8482
117.41	1.5362	50.905	-6.1263	0.49312	-2.6624	-0.052833	0.07008	-0.0036802	0.66022	-1.3176	2921.4	23.44	0.68779	75.825	-60.066	72.621	71.621	23.115	-0.056047	-5.9725	0.57149	-2.6019	35.104	-4.8482
117.41	1.5378	50.904	-6.1266	0.49347	-2.6624	-0.052002	0.069508	-0.002193	0.66022	-1.3176	2920.8	23.44	0.6885	75.824	-60.077	72.621	71.621	23.115	-0.056047	-5.9725	0.57149	-2.6019	35.104	-4.8482
117.41	1.5394	50.902	-6.1268	0.49381	-2.6624	-0.051124	0.068848	-0.00070981	0.66022	-1.3176	2920.1	23.439	0.68921	75.824	-60.09	72.621	71.621	23.115	-0.056047	-5.9725	0.57149	-2.6019	35.104	-4.8482
117.41	1.541	50.901	-6.1271	0.49416	-2.6624	-0.0502	0.0681	0.0007675	0.66022	-1.3176	2919.5	23.439	0.68993	75.823	-60.104	72.622	71.621	23.115	-0.056047	-5.9725	0.57149	-2.6019	35.104	-4.8482
117.41	1.5426	50.9	-6.1273	0.49449	-2.6624	-0.04923	0.067267	0.0022369	0.66022	-1.3176	2918.9	23.439	0.69066	75.823	-60.12	72.622	71.621	23.115	-0.056047	-5.9725	0.57149	-2.6019	35.104	-4.8482
117.41	1.5442	50.899	-6.1276	0.49483	-2.6624	-0.048217	0.066349	0.0036964	0.66022	-1.3176	2918.2	23.438	0.69139	75.822	-60.137	72.622	71.621	23.115	-0.056047	-5.9725	0.57149	-2.6019	35.104	-4.8482
117.4	1.5458	50.898	-6.1278	0.49516	-2.6624	-0.047161	0.06535	0.0051441	0.66022	-1.3176	2917.6	23.438	0.69212	75.822	-60.154	72.622	71.621	23.115	-0.056047	-5.9725	0.57149	-2.6019	35.104	-4.8482
117.4	1.5475	50.897	-6.128	0.49548	-2.6623	-0.046065	0.064271	0.0065781	0.66022	-1.3176	2917.0	23.438	0.69286	75.821	-60.174	72.622	71.621	23.115	-0.056047	-5.9725	0.57149	-2.6019	35.104	-4.8482
117.4	1.5491	50.897	-6.1283	0.4958	-2.6623	-0.04493	0.063114	0.0079965	0.66022	-1.3176	2916.3	23.438	0.6936	75.821	-60.194	72.623	71.621	23.115	-0.056047	-5.9725	0.57149	-2.6019	35.104	-4.8482
117.4	1.5508	50.896	-6.1285	0.49611	-2.6622	-0.043757	0.061881	0.0093975	0.66022	-1.3176	2915.7	23.438	0.69433	75.82	-60.215	72.623	71.621	23.115	-0.056047	-5.9725	0.57149	-2.6019	35.104	-4.8482
117.4	1.5524	50.896	-6.1287	0.49642	-2.6622	-0.042548	0.060575	0.010779	0.66022	-1.3176	2915.1	23.438	0.69507	75.82	-60.238	72.623	71.621	23.115	-0.056047	-5.9725	0.57149	-2.6019	35.104	-4.8482
117.4	1.554	50.895	-6.1289	0.49672	-2.6621	-0.041305	0.059199	0.01214	0.66022	-1.3176	2914.4	23.438	0.69581	75.819	-60.262	72.623	71.621	23.115	-0.056047	-5.9725	0.57149	-2.6019	35.104	-4.8482
117.4	1.5557	50.895	-6.1291	0.49701	-2.6621	-0.04003	0.057754	0.013478	0.66022	-1.3176	2913.8	23.438	0.69655	75.819	-60.287	72.624	71.621	23.115	-0.056047	-5.9725	0.57149	-2.6019	35.104	-4.8482
117.4	1.5573	50.895	-6.1293	0.4973	-2.662	-0.038725	0.056243	0.014792	0.66022	-1.3176	2913.1	23.438	0.69728	75.818	-60.313	72.624	71.621	23.115	-0.056047	-5.9725	0.57149	-2.6019	35.104	-4.8482
117.4	1.5589	50.895	-6.1295	0.49757	-2.6619	-0.03739	0.05467	0.01608	0.66022	-1.3176	2912.5	23.438	0.69802	75.818	-60.34	72.624	71.621	23.115	-0.056047	-5.9725	0.57149	-2.6019	35.104	-4.8482
117.4	1.5605	50.895	-6.1297	0.49784	-2.6618	-0.036029	0.053036	0.01734	0.66022	-1.3176	2911.9	23.438	0.69874	75.817	-60.369	72.624	71.621	23.115	-0.056047	-5.9725	0.57149	-2.6019	35.104	-4.8482
117.4	1.5621	50.895	-6.1299	0.4981	-2.6618	-0.034643	0.051344	0.018571	0.66022	-1.3176	2911.2	23.438	0.69947	75.817	-60.398	72.624	71.621	23.115	-0.056047	-5.9725	0.57149	-2.6019	35.104	-4.8482
117.4	1.5637	50.895	-6.13	0.49836	-2.6617	-0.033234	0.049598	0.019772	0.66022	-1.3176	2910.6	23.438	0.70018	75.816	-60.429	72.625	71.621	23.115	-0.056047	-5.9725	0.57149	-2.6019	35.104	-4.8482
117.39	1.5653	50.895	-6.1302	0.4986	-2.6616	-0.031804	0.047799	0.020941	0.66022	-1.3176	2910.0	23.439	0.7009	75.816	-60.46	72.625	71.621	23.115	-0.056047	-5.9725	0.57149	-2.6019	35.104	-4.8482
117.39	1.5669	50.896	-6.1303	0.49883	-2.6614	-0.030354	0.045951	0.022077	0.66022	-1.3176	2909.3	23.439	0.7016	75.815	-60.493	72.625	71.621	23.115	-0.056047	-5.9725	0.57149	-2.6019	35.104	-4.8482
117.39	1.5684	50.896	-6.1305	0.49906	-2.6613	-0.028888	0.044057	0.023178	0.66022	-1.3176	2908.7	23.439	0.7023	75.815	-60.527	72.625	71.621	23.115	-0.056047	-5.9725	0.57149	-2.6019	35.104	-4.8482
117.39	1.57	50.897	-6.1306	0.49927	-2.6612	-0.027406	0.042119	0.024243	0.66022	-1.3176	2908.1	23.44	0.70299	75.814	-60.561	72.625	71.621	23.115	-0.056047	-5.9725	0.57149	-2.6019	35.104	-4.8482
117.39	1.5715	50.897	-6.1308	0.49948	-2.6611	-0.025911	0.040141	0.025272	0.66022	-1.3176	2907.4	23.44	0.70367	75.814	-60.597	72.626	71.621	23.115	-0.056047	-5.9725	0.57149	-2.6019	35.104	-4.8482
117.39	1.573	50.898	-6.1309	0.49968	-2.661	-0.024405	0.038126	0.026263	0.66022	-1.3176	2906.8	23.441	0.70435	75.813	-60.633	72.626	71.621	23.115	-0.056047	-5.9725	0.57149	-2.6019	35.104	-4.8482
117.39	1.5744	50.899	-6.131	0.49986	-2.6608	-0.022889	0.036076	0.027214	0.66022	-1.3176	2906.2	23.441	0.70501	75.813	-60.671	72.626	71.621	23.115	-0.056047	-5.9725	0.57149	-2.6019	35.104	-4.8482
117.39	1.5759	50.899	-6.1311	0.50004	-2.6607	-0.021366	0.033994	0.028126	0.66022	-1.3176	2905.5	23.442	0.70566	75.812	-60.709	72.626	71.621	23.115	-0.056047	-5.9725	0.57149	-2.6019	35.104	-4.8482
117.39	1.5773	50.9	-6.1312	0.5002	-2.6605	-0.019838	0.031884	0.028997	0.66022	-1.3176	2904.9	23.442	0.70631	75.812	-60.748	72.627	71.621	23.115	-0.056047	-5.9725	0.57149	-2.6019	35.104	-4.8482
117.38	1.5787	50.901	-6.1313	0.50036	-2.6604	-0.018306	0.029748	0.029826	0.66022	-1.3176	2904.2	23.443	0.70694	75.811	-60.788	72.627	71.621	23.115	-0.056047	-5.9725	0.57149	-2.6019	35.104	-4.8482
117.38	1.5801	50.902	-6.1314	0.5005	-2.6603	-0.016774	0.02759	0.030613	0.66022	-1.3176	2903.6	23.444	0.70757	75.811	-60.829	72.627	71.621	23.115	-0.056047	-5.9725	0.57149	-2.6019	35.104	-4.8482
117.38	1.5815	50.903	-6.1315	0.50063	-2.6601	-0.015241	0.025413	0.031357	0.66022	-1.3176	2903.0	23.444	0.70818	75.811	-60.871	72.627	71.621	23.115	-0.056047	-5.9725	0.57149	-2.6019	35.104	-4.8482
117.38	1.5828	50.904	-6.1316	0.50075	-2.6599	-0.013711	0.023219	0.032057	0.66022	-1.3176	2902.3	23.445	0.70878	75.81	-60.913	72.627	71.621	23.115	-0.056047	-5.9725	0.57149	-2.6019	35.104	-4.8482
117.38	1.5841	50.905	-6.1316	0.50086	-2.6598	-0.012186	0.021011	0.032713	0.66022	-1.3176	2901.7	23.446	0.70937	75.81	-60.956	72.628	71.621	23.115	-0.056047	-5.9725	0.57149	-2.6019	35.104	-4.8482
117.38	1.5854	50.907	-6.1317	0.50096	-2.6596	-0.010666	0.018792	0.033324	0.66022	-1.3176	2901.1	23.446	0.70994	75.809	-61.0	72.628	71.621	23.115	-0.056047	-5.9725	0.57149	-2.6019	35.104	-4.8482
117.38	1.5866	50.908	-6.1317	0.50105	-2.6594	-0.0091506	0.01657	0.033889	0.66022	-1.3176	2900.4	23.447	0.7105	75.809	-61.045	72.628	71.621	23.115	-0.056047	-5.9725	0.57149	-2.6019	35.104	-4.8482
117.37	1.5878	50.909	-6.1318	0.50113	-2.6593	-0.0072981	0.014687	0.03442	0.66022	-1.3176	2899.8	23.448	0.71106	75.808	-61.09	72.628	71.621	23.115	-0.056047	-5.9725	0.57149	-2.6019	35.104	-4.8482
117.37	1.589	50.911	-6.1318	0.5012	-2.6591	-0.0054569	0.012792	0.034911	0.66022	-1.3176	2899.1	23.449	0.71159	75.808	-61.136	72.629	71.621	23.115	-0.056047	-5.9725	0.57149	-2.6019	35.104	-4.8482
117.37	1.5902	50.912	-6.1318	0.50126	-2.6589	-0.0036288	0.010886	0.035363	0.66022	-1.3176	2898.5	23.45	0.71212	75.807	-61.182	72.629	71.621	23.115	-0.056047	-5.9725	0.57149	-2.6019	35.104	-4.8482
117.37	1.5913	50.913	-6.1318	0.50131	-2.6587	-0.0018154	0.0089721	0.035775	0.66022	-1.3176	2897.9	23.451	0.71264	75.807	-61.228	72.629	71.621	23.115	-0.056047	-5.9725	0.57149	-2.6019	35.104	-4.8482
117.37	1.5924	50.915	-6.1318	0.50135	-2.6586	-1.8611e-05	0.0070517	0.036147	0.66022	-1.3176	2897.2	23.452	0.71314	75.806	-61.276	72.629	71.621	23.115	-0.056047	-5.9725	0.57149	-2.6019	35.104	-4.8482
117.37	1.5935	50.917	-6.1318	0.50138	-2.6584	0.00176	0.0051269	0.036479	0.66022	-1.3176	2896.6	23.452	0.71362	75.806	-61.323	72.63	71.621	23.115	-0.056047	-5.9725	0.57149	-2.6019	35.104	-4.8482
117.36	1.5946	50.918	-6.1318	0.5014	-2.6582	0.0035188	0.0031996	0.036771	0.66022	-1.3176	2896.0	23.453	0.7141	75.805	-61.371	72.63	71.621	23.115	-0.056047	-5.9725	0.57149	-2.6019	35.104	-4.8482
117.36	1.5956	50.92	-6.1318	0.50141	-2.658	0.0052562	0.0012719	0.037022	0.66022	-1.3176	2895.3	23.454	0.71456	75.805	-61.42	72.63	71.621	23.115	-0.056047	-5.9725	0.57149	-2.6019	35.104	-4.8482
117.36	1.5966	50.921	-6.1318	0.50141	-2.6578	0.0069706	-0.00065445	0.037234	0.66022	-1.3176	2894.7	23.455	0.71501	75.804	-61.469	72.63	71.621	23.115	-0.056047	-5.9725	0.57149	-2.6019	35.104	-4.8482
117.36	1.5976	50.923	-6.1317	0.5014	-2.6576	0.0086604	-0.0025774	0.037404	0.66022	-1.3176	2894.1	23.456	0.71545	75.804	-61.518	72.631	71.621	23.115	-0.056047	-5.9725	0.57149	-2.6019	35.104	-4.8482
117.36	1.5985	50.925	-6.1317	0.50138	-2.6575	0.010324	-0.004495	0.037535	0.66022	-1.3176	2893.4	23.457	0.71587	75.803	-61.567	72.631	71.621	23.115	-0.056047	-5.9725	0.57149	-2.6019	35.104	-4.8482
117.36	1.5994	50.927	-6.1316	0.50136	-2.6573	0.01196	-0.0064055	0.037625	0.66022	-1.3176	2892.8	23.458	0.71628	75.803	-61.616	72.631	71.621	23.115	-0.056047	-5.9725	0.57149	-2.6019	35.104	-4.8482
117.36	1.6003	50.928	-6.1316	0.50132	-2.6571	0.013568	-0.0083068	0.037675	0.66022	-1.3176	2892.1	23.459	0.71668	75.803	-61.666	72.631	71.621	23.115	-0.056047	-5.9725	0.57149	-2.6019	35.104	-4.8482
117.35	1.6011	50.93	-6.1315	0.50127	-2.6569	0.015144	-0.010197	0.037685	0.66022	-1.3176	2891.5	23.46	0.71706	75.802	-61.715	72.632	71.621	23.115	-0.056047	-5.9725	0.57149	-2.6019	35.104	-4.8482
117.35	1.6019	50.932	-6.1314	0.50122	-2.6567	0.01669	-0.012075	0.037655	0.66022	-1.3176	2890.9	23.461	0.71743	75.802	-61.765	72.632	71.621	23.115	-0.056047	-5.9725	0.57149	-2.6019	35.104	-4.8482
117.35	1.6027	50.934	-6.1313	0.50115	-2.6565	0.018202	-0.013938	0.037586	0.66022	-1.3176	2890.2	23.462	0.71779	75.801	-61.814	72.632	71.621	23.115	-0.056047	-5.9725	0.57149	-2.6019	35.104	-4.8482
117.35	1.6035	50.936	-6.1312	0.50108	-2.6563	0.01968	-0.015784	0.037477	0.66022	-1.3176	2889.6	23.464	0.71813	75.801	-61.864	72.632	71.621	23.115	-0.056047	-5.9725	0.57149	-2.6019	35.104	-4.8482
117.35	1.6042	50.938	-6.1311	0.501	-2.6561	0.021122	-0.017612	0.037329	0.66022	-1.3176	2889.0	23.465	0.71846	75.8	-61.913	72.633	71.621	23.115	-0.056047	-5.9725	0.57149	-2.6019	35.104	-4.8482
117.35	1.6049	50.94	-6.131	0.5009	-2.656	0.022528	-0.01942	0.037142	0.66022	-1.3176	2888.3	23.466	0.71878	75.8	-61.962	72.633	71.621	23.115	-0.056047	-5.9725	0.57149	-2.6019	35.104	-4.8482
117.34	1.6056	50.942	-6.1309	0.5008	-2.6558	0.023896	-0.021207	0.036917	0.66022	-1.3176	2887.7	23.467	0.71908	75.799	-62.011	72.633	71.621	23.115	-0.056047	-5.9725	0.57149	-2.6019	35.104	-4.8482
117.34	1.6062	50.944	-6.1308	0.50069	-2.6556	0.025224	-0.02297	0.036654	0.66022	-1.3176	2887.0	23.468	0.71936	75.799	-62.059	72.633	71.621	23.115	-0.056047	-5.9725	0.57149	-2.6019	35.104	-4.8482
117.34	1.6068	50.946	-6.1307	0.50057	-2.6554	0.026513	-0.024707	0.036353	0.66022	-1.3176	2886.4	23.469	0.71963	75.798	-62.107	72.634	71.621	23.115	-0.056047	-5.9725	0.57149	-2.6019	35.104	-4.8482
117.34	1.6074	50.948	-6.1305	0.50044	-2.6552	0.027761	-0.026418	0.036015	0.66022	-1.3176	2885.8	23.47	0.71989	75.798	-62.155	72.634	71.621	23.115	-0.056047	-5.9725	0.57149	-2.6019	35.104	-4.8482
117.34	1.6079	50.95	-6.1304	0.50031	-2.655	0.028966	-0.0281	0.035641	0.66022	-1.3176	2885.1	23.471	0.72013	75.798	-62.202	72.634	71.621	23.115	-0.056047	-5.9725	0.57149	-2.6019	35.104	-4.8482
117.34	1.6084	50.951	-6.1302	0.50016	-2.6549	0.030129	-0.029752	0.03523	0.66022	-1.3176	2884.5	23.472	0.72036	75.797	-62.249	72.635	71.621	23.115	-0.056047	-5.9725	0.57149	-2.6019	35.104	-4.8482
117.33	1.6089	50.953	-6.1301	0.50001	-2.6547	0.031248	-0.031373	0.034784	0.66022	-1.3176	2883.8	23.473	0.72058	75.797	-62.294	72.635	71.621	23.115	-0.056047	-5.9725	0.57149	-2.6019	35.104	-4.8482
117.33	1.6093	50.955	-6.1299	0.49985	-2.6545	0.032322	-0.03296	0.034302	0.66022	-1.3176	2883.2	23.475	0.72078	75.796	-62.34	72.635	71.621	23.115	-0.056047	-5.9725	0.57149	-2.6019	35.104	-4.8482
117.33	1.6097	50.957	-6.1298	0.49968	-2.6543	0.033351	-0.034512	0.033787	0.66022	-1.3176	2882.6	23.476	0.72096	75.796	-62.384	72.635	71.621	23.115	-0.056047	-5.9725	0.57149	-2.6019	35.104	-4.8482
117.33	1.6101	50.959	-6.1296	0.4995	-2.6542	0.034333	-0.036028	0.033237	0.66022	-1.3176	2881.9	23.477	0.72113	75.795	-62.427	72.636	71.621	23.115	-0.056047	-5.9725	0.57149	-2.6019	35.104	-4.8482
117.33	1.6104	50.961	-6.1294	0.49932	-2.654	0.035268	-0.037507	0.032654	0.66022	-1.3176	2881.3	23.478	0.72128	75.795	-62.47	72.636	71.621	23.115	-0.056047	-5.9725	0.57149	-2.6019	35.104	-4.8482
117.33	1.6107	50.963	-6.1292	0.49913	-2.6539	0.036155	-0.038946	0.032039	0.66022	-1.3176	2880.7	23.479	0.72142	75.795	-62.511	72.636	71.621	23.115	-0.056047	-5.9725	0.57149	-2.6019	35.104	-4.8482
117.32	1.611	50.965	-6.1291	0.49893	-2.6537	0.036995	-0.040344	0.031392	0.66022	-1.3176	2880.0	23.48	0.72154	75.794	-62.551	72.636	71.621	23.115	-0.056047	-5.9725	0.57149	-2.6019	35.104	-4.8482
117.32	1.6112	50.967	-6.1289	0.49873	-2.6535	0.037785	-0.041701	0.030715	0.66022	-1.3176	2879.4	23.481	0.72165	75.794	-62.59	72.637	71.621	23.115	-0.056047	-5.9725	0.57149	-2.6019	35.104	-4.8482
117.32	1.6114	50.969	-6.1287	0.49851	-2.6534	0.038526	-0.043015	0.030007	0.66022	-1.3176	2878.7	23.482	0.72174	75.793	-62.628	72.637	71.621	23.115	-0.056047	-5.9725	0.57149	-2.6019	35.104	-4.8482
117.32	1.6115	50.971	-6.1285	0.4983	-2.6532	0.039216	-0.044284	0.029269	0.66022	-1.3176	2878.1	23.483	0.72182	75.793	-62.665	72.637	71.621	23.115	-0.056047	-5.9725	0.57149	-2.6019	35.104	-4.8482
117.32	1.6117	50.973	-6.1283	0.49807	-2.6531	0.039857	-0.045507	0.028503	0.66022	-1.3176	2877.5	23.484	0.72188	75.792	-62.7	72.638	71.621	23.115	-0.056047	-5.9725	0.57149	-2.6019	35.104	-4.8482
117.32	1.6118	50.975	-6.1281	0.49784	-2.653	0.040446	-0.046684	0.02771	0.66022	-1.3176	2876.8	23.485	0.72192	75.792	-62.733	72.638	71.621	23.115	-0.056047	-5.9725	0.57149	-2.6019	35.104	-4.8482
117.31	1.6118	50.977	-6.1279	0.49761	-2.6528	0.040985	-0.047812	0.026889	0.66022	-1.3176	2876.2	23.487	0.72195	75.792	-62.765	72.638	71.621	23.115	-0.056047	-5.9725	0.57149	-2.6019	35.104	-4.8482
117.31	1.6118	50.979	-6.1277	0.49736	-2.6527	0.041472	-0.048892	0.026042	0.66022	-1.3176	2875.6	23.488	0.72197	75.791	-62.796	72.638	71.621	23.115	-0.056047	-5.9725	0.57149	-2.6019	35.104	-4.8482
117.31	1.6118	50.98	-6.1275	0.49712	-2.6526	0.041907	-0.049921	0.02517	0.66022	-1.3176	2874.9	23.489	0.72196	75.791	-62.824	72.639	71.621	23.115	-0.056047	-5.9725	0.57149	-2.6019	35.104	-4.8482
117.31	1.6118	50.982	-6.1273	0.49686	-2.6524	0.04229	-0.050899	0.024274	0.66022	-1.3176	2874.3	23.49	0.72195	75.79	-62.851	72.639	71.621	23.115	-0.056047	-5.9725	0.57149	-2.6019	35.104	-4.8482
117.31	1.6117	50.984	-6.127	0.49661	-2.6523	0.042621	-0.051825	0.023355	0.66022	-1.3176	2873.6	23.491	0.72191	75.79	-62.876	72.639	71.621	23.115	-0.056047	-5.9725	0.57149	-2.6019	35.104	-4.8482
117.31	1.6116	50.985	-6.1268	0.49635	-2.6522	0.042899	-0.052698	0.022413	0.66022	-1.3176	2873.0	23.492	0.72186	75.789	-62.899	72.639	71.621	23.115	-0.056047	-5.9725	0.57149	-2.6019	35.104	-4.8482
117.3	1.6114	50.987	-6.1266	0.49608	-2.6521	0.043125	-0.053516	0.021451	0.66022	-1.3176	2872.4	23.492	0.7218	75.789	-62.92	72.64	71.621	23.115	-0.056047	-5.9725	0.57149	-2.6019	35.104	-4.8482
117.3	1.6112	50.989	-6.1264	0.49581	-2.652	0.043299	-0.054281	0.020467	0.66022	-1.3176	2871.7	23.493	0.72172	75.788	-62.94	72.64	71.621	23.115	-0.056047	-5.9725	0.57149	-2.6019	35.104	-4.8482
117.3	1.611	50.99	-6.1262	0.49554	-2.6519	0.04342	-0.054989	0.019465	0.66022	-1.3176	2871.1	23.494	0.72162	75.788	-62.957	72.64	71.621	23.115	-0.056047	-5.9725	0.57149	-2.6019	35.104	-4.8482
117.3	1.6108	50.992	-6.126	0.49526	-2.6518	0.043489	-0.055642	0.018444	0.66022	-1.3176	2870.4	23.495	0.72151	75.788	-62.972	72.641	71.621	23.115	-0.056047	-5.9725	0.57149	-2.6019	35.104	-4.8482
117.3	1.6105	50.993	-6.1257	0.49498	-2.6517	0.043505	-0.056237	0.017405	0.66022	-1.3176	2869.8	23.496	0.72138	75.787	-62.984	72.641	71.621	23.115	-0.056047	-5.9725	0.57149	-2.6019	35.104	-4.8482
117.3	1.6101	50.995	-6.1255	0.4947	-2.6516	0.043469	-0.056775	0.016351	0.66022	-1.3176	2869.2	23.497	0.72124	75.787	-62.995	72.641	71.621	23.115	-0.056047	-5.9725	0.57149	-2.6019	35.104	-4.8482
117.3	1.6098	50.996	-6.1253	0.49441	-2.6515	0.043381	-0.057255	0.015282	0.66022	-1.3176	2868.5	23.498	0.72109	75.786	-63.003	72.641	71.621	23.115	-0.056047	-5.9725	0.57149	-2.6019	35.104	-4.8482
117.29	1.6094	50.997	-6.1251	0.49413	-2.6515	0.043242	-0.057676	0.014198	0.66022	-1.3176	2867.9	23.498	0.72091	75.786	-63.009	72.642	71.621	23.115	-0.056047	-5.9725	0.57149	-2.6019	35.104	-4.8482
117.29	1.609	50.999	-6.1249	0.49384	-2.6514	0.04305	-0.058038	0.013101	0.66022	-1.3176	2867.3	23.499	0.72073	75.785	-63.013	72.642	71.621	23.115	-0.056047	-5.9725	0.57149	-2.6019	35.104	-4.8482
117.29	1.6085	51.0	-6.1247	0.49355	-2.6513	0.042808	-0.058341	0.011993	0.66022	-1.3176	2866.6	23.5	0.72052	75.785	-63.015	72.642	71.621	23.115	-0.056047	-5.9725	0.57149	-2.6019	35.104	-4.8482
117.29	1.608	51.001	-6.1244	0.49325	-2.6513	0.042514	-0.058584	0.010874	0.66022	-1.3176	2866.0	23.501	0.72031	75.784	-63.014	72.642	71.621	23.115	-0.056047	-5.9725	0.57149	-2.6019	35.104	-4.8482
117.29	1.6075	51.002	-6.1242	0.49296	-2.6512	0.04217	-0.058766	0.0097447	0.66022	-1.3176	2865.3	23.501	0.72008	75.784	-63.011	72.643	71.621	23.115	-0.056047	-5.9725	0.57149	-2.6019	35.104	-4.8482
117.29	1.6069	51.003	-6.124	0.49267	-2.6512	0.041776	-0.058889	0.0086073	0.66022	-1.3176	2864.7	23.502	0.71983	75.784	-63.006	72.643	71.621	23.115	-0.056047	-5.9725	0.57149	-2.6019	35.104	-4.8482
117.29	1.6063	51.004	-6.1238	0.49237	-2.6511	0.041332	-0.058951	0.0074625	0.66022	-1.3176	2864.1	23.503	0.71958	75.783	-62.999	72.643	71.621	23.115	-0.056047	-5.9725	0.57149	-2.6019	35.104	-4.8482
117.29	1.6057	51.005	-6.1236	0.49208	-2.6511	0.040839	-0.058952	0.0063115	0.66022	-1.3176	2863.4	23.503	0.71931	75.783	-62.989	72.643	71.621	23.115	-0.056047	-5.9725	0.57149	-2.6019	35.104	-4.8482
117.28	1.6051	51.006	-6.1234	0.49178	-2.6511	0.040298	-0.058893	0.0051554	0.66022	-1.3176	2862.8	23.504	0.71902	75.782	-62.978	72.644	71.621	23.115	-0.056047	-5.9725	0.57149	-2.6019	35.104	-4.8482
117.28	1.6044	51.006	-6.1232	0.49149	-2.6511	0.039709	-0.058773	0.0039954	0.66022	-1.3176	2862.1	23.504	0.71872	75.782	-62.964	72.644	71.621	23.115	-0.056047	-5.9725	0.57149	-2.6019	35.104	-4.8482
117.28	1.6037	51.007	-6.123	0.49119	-2.651	0.039072	-0.058592	0.0028326	0.66022	-1.3176	2861.5	23.505	0.71841	75.781	-62.948	72.644	71.621	23.115	-0.056047	-5.9725	0.57149	-2.6019	35.104	-4.8482
117.28	1.603	51.008	-6.1228	0.4909	-2.651	0.03839	-0.058351	0.0016682	0.66022	-1.3176	2860.9	23.505	0.71809	75.781	-62.93	72.644	71.621	23.115	-0.056047	-5.9725	0.57149	-2.6019	35.104	-4.8482
117.28	1.6022	51.008	-6.1226	0.49061	-2.651	0.037661	-0.05805	0.00050334	0.66022	-1.3176	2860.2	23.506	0.71776	75.78	-62.91	72.645	71.621	23.115	-0.056047	-5.9725	0.57149	-2.6019	35.104	-4.8482
117.28	1.6014	51.009	-6.1224	0.49032	-2.651	0.036887	-0.057689	-0.00066076	0.66022	-1.3176	2859.6	23.506	0.71741	75.78	-62.888	72.645	71.621	23.115	-0.056047	-5.9725	0.57149	-2.6019	35.104	-4.8482
117.28	1.6006	51.009	-6.1223	0.49003	-2.651	0.036069	-0.057268	-0.001823	0.66022	-1.3176	2859.0	23.506	0.71706	75.779	-62.865	72.645	71.621	23.115	-0.056047	-5.9725	0.57149	-2.6019	35.104	-4.8482
117.28	1.5998	51.009	-6.1221	0.48975	-2.651	0.035208	-0.056788	-0.0029821	0.66022	-1.3176	2858.3	23.507	0.71669	75.779	-62.84	72.645	71.621	23.115	-0.056047	-5.9725	0.57149	-2.6019	35.104	-4.8482
117.28	1.599	51.01	-6.1219	0.48947	-2.6511	0.034305	-0.056248	-0.004137	0.66022	-1.3176	2857.7	23.507	0.71631	75.778	-62.812	72.646	71.621	23.115	-0.056047	-5.9725	0.57149	-2.6019	35.104	-4.8482
117.27	1.5981	51.01	-6.1217	0.48919	-2.6511	0.03336	-0.055651	-0.0052866	0.66022	-1.3176	2857.0	23.507	0.71593	75.778	-62.784	72.646	71.621	23.115	-0.056047	-5.9725	0.57149	-2.6019	35.104	-4.8482
117.27	1.5972	51.01	-6.1216	0.48891	-2.6511	0.032374	-0.054995	-0.0064296	0.66022	-1.3176	2856.4	23.507	0.71553	75.778	-62.754	72.646	71.621	23.115	-0.056047	-5.9725	0.57149	-2.6019	35.104	-4.8482
117.27	1.5963	51.01	-6.1214	0.48864	-2.6511	0.031349	-0.054282	-0.0075649	0.66022	-1.3176	2855.8	23.507	0.71513	75.777	-62.722	72.646	71.621	23.115	-0.056047	-5.9725	0.57149	-2.6019	35.104	-4.8482
117.27	1.5954	51.01	-6.1213	0.48837	-2.6512	0.030286	-0.053513	-0.0086913	0.66022	-1.3176	2855.1	23.508	0.71472	75.777	-62.689	72.647	71.621	23.115	-0.056047	-5.9725	0.57149	-2.6019	35.104	-4.8482
117.27	1.5944	51.01	-6.1211	0.4881	-2.6512	0.029186	-0.052688	-0.0098077	0.66022	-1.3176	2854.5	23.508	0.7143	75.776	-62.654	72.647	71.621	23.115	-0.056047	-5.9725	0.57149	-2.6019	35.104	-4.8482
117.27	1.5934	51.009	-6.121	0.48784	-2.6513	0.028049	-0.051807	-0.010913	0.66022	-1.3176	2853.9	23.508	0.71387	75.776	-62.619	72.647	71.621	23.115	-0.056047	-5.9725	0.57149	-2.6019	35.104	-4.8482
117.27	1.5925	51.009	-6.1208	0.48758	-2.6513	0.026878	-0.050873	-0.012006	0.66022	-1.3176	2853.2	23.508	0.71344	75.775	-62.582	72.647	71.621	23.115	-0.056047	-5.9725	0.57149	-2.6019	35.104	-4.8482
117.27	1.5915	51.009	-6.1207	0.48733	-2.6514	0.025673	-0.049885	-0.013086	0.66022	-1.3176	2852.6	23.508	0.713	75.775	-62.544	72.647	71.621	23.115	-0.056047	-5.9725	0.57149	-2.6019	35.104	-4.8482
117.27	1.5905	51.008	-6.1206	0.48709	-2.6515	0.024435	-0.048845	-0.014151	0.66022	-1.3176	2851.9	23.507	0.71256	75.774	-62.505	72.648	71.621	23.115	-0.056047	-5.9725	0.57149	-2.6019	35.104	-4.8482
117.27	1.5895	51.007	-6.1205	0.48684	-2.6515	0.023166	-0.047753	-0.0152	0.66022	-1.3176	2851.3	23.507	0.71211	75.774	-62.465	72.648	71.621	23.115	-0.056047	-5.9725	0.57149	-2.6019	35.104	-4.8482
117.27	1.5885	51.007	-6.1203	0.48661	-2.6516	0.021867	-0.046611	-0.016233	0.66022	-1.3176	2850.7	23.507	0.71166	75.773	-62.425	72.648	71.621	23.115	-0.056047	-5.9725	0.57149	-2.6019	35.104	-4.8482
117.27	1.5874	51.006	-6.1202	0.48638	-2.6517	0.02054	-0.045421	-0.017249	0.66022	-1.3176	2850.0	23.507	0.71121	75.773	-62.383	72.648	71.621	23.115	-0.056047	-5.9725	0.57149	-2.6019	35.104	-4.8482
117.27	1.5864	51.005	-6.1201	0.48615	-2.6518	0.019186	-0.044182	-0.018245	0.66022	-1.3176	2849.4	23.507	0.71075	75.772	-62.341	72.649	71.621	23.115	-0.056047	-5.9725	0.57149	-2.6019	35.104	-4.8482
117.27	1.5854	51.004	-6.12	0.48594	-2.6519	0.017806	-0.042897	-0.019221	0.66022	-1.3176	2848.7	23.506	0.71029	75.772	-62.299	72.649	71.621	23.115	-0.056047	-5.9725	0.57149	-2.6019	35.104	-4.8482
117.27	1.5843	51.003	-6.12	0.48572	-2.652	0.016401	-0.041567	-0.020177	0.66022	-1.3176	2848.1	23.506	0.70983	75.771	-62.255	72.649	71.621	23.115	-0.056047	-5.9725	0.57149	-2.6019	35.104	-4.8482
117.26	1.5833	51.002	-6.1199	0.48552	-2.6521	0.014974	-0.040192	-0.021111	0.66022	-1.3176	2847.5	23.506	0.70937	75.771	-62.211	72.649	71.621	23.115	-0.056047	-5.9725	0.57149	-2.6019	35.104	-4.8482
117.26	1.5822	51.001	-6.1198	0.48532	-2.6522	0.013526	-0.038775	-0.022022	0.66022	-1.3176	2846.8	23.505	0.70891	75.77	-62.167	72.649	71.621	23.115	-0.056047	-5.9725	0.57149	-2.6019	35.104	-4.8482
117.26	1.5812	50.999	-6.1197	0.48513	-2.6523	0.012057	-0.037317	-0.022909	0.66022	-1.3176	2846.2	23.505	0.70845	75.769	-62.123	72.649	71.621	23.115	-0.056047	-5.9725	0.57149	-2.6019	35.104	-4.8482
117.26	1.5802	50.998	-6.1197	0.48495	-2.6524	0.010571	-0.03582	-0.023771	0.66022	-1.3176	2845.6	23.504	0.70799	75.769	-62.078	72.65	71.621	23.115	-0.056047	-5.9725	0.57149	-2.6019	35.104	-4.8482
117.26	1.5791	50.997	-6.1196	0.48477	-2.6525	0.0090677	-0.034285	-0.024608	0.66022	-1.3176	2844.9	23.504	0.70753	75.768	-62.033	72.65	71.621	23.115	-0.056047	-5.9725	0.57149	-2.6019	35.104	-4.8482
117.26	1.5781	50.995	-6.1196	0.48461	-2.6527	0.0075494	-0.032713	-0.025418	0.66022	-1.3176	2844.3	23.503	0.70708	75.768	-61.988	72.65	71.621	23.115	-0.056047	-5.9725	0.57149	-2.6019	35.104	-4.8482
117.26	1.5771	50.994	-6.1196	0.48445	-2.6528	0.0060176	-0.031107	-0.026201	0.66022	-1.3176	2843.6	23.503	0.70663	75.767	-61.942	72.65	71.621	23.115	-0.056047	-5.9725	0.57149	-2.6019	35.104	-4.8482
117.26	1.5761	50.992	-6.1195	0.4843	-2.6529	0.0044739	-0.029468	-0.026955	0.66022	-1.3176	2843.0	23.502	0.70619	75.767	-61.897	72.65	71.621	23.115	-0.056047	-5.9725	0.57149	-2.6019	35.104	-4.8482
117.26	1.5751	50.99	-6.1195	0.48415	-2.6531	0.00292	-0.027797	-0.02768	0.66022	-1.3176	2842.4	23.501	0.70575	75.766	-61.851	72.651	71.621	23.115	-0.056047	-5.9725	0.57149	-2.6019	35.104	-4.8482
117.26	1.5741	50.988	-6.1195	0.48402	-2.6532	0.0013576	-0.026098	-0.028375	0.66022	-1.3176	2841.7	23.501	0.70532	75.766	-61.806	72.651	71.621	23.115	-0.056047	-5.9725	0.57149	-2.6019	35.104	-4.8482
117.26	1.5732	50.986	-6.1195	0.48389	-2.6534	-0.00021166	-0.02437	-0.02904	0.66022	-1.3176	2841.1	23.5	0.70489	75.765	-61.761	72.651	71.621	23.115	-0.056047	-5.9725	0.57149	-2.6019	35.104	-4.8482
117.26	1.5722	50.984	-6.1195	0.48377	-2.6535	-0.0017861	-0.022617	-0.029673	0.66022	-1.3176	2840.5	23.499	0.70447	75.765	-61.716	72.651	71.621	23.115	-0.056047	-5.9725	0.57149	-2.6019	35.104	-4.8482
117.26	1.5713	50.982	-6.1195	0.48367	-2.6537	-0.0033641	-0.02084	-0.030274	0.66022	-1.3176	2839.8	23.498	0.70406	75.764	-61.671	72.651	71.621	23.115	-0.056047	-5.9725	0.57149	-2.6019	35.104	-4.8482
117.26	1.5704	50.98	-6.1195	0.48357	-2.6538	-0.0049438	-0.019042	-0.030842	0.66022	-1.3176	2839.2	23.497	0.70366	75.764	-61.626	72.651	71.621	23.115	-0.056047	-5.9725	0.57149	-2.6019	35.104	-4.8482
117.26	1.5695	50.978	-6.1196	0.48348	-2.654	-0.0065235	-0.017223	-0.031376	0.66022	-1.3176	2838.6	23.496	0.70326	75.763	-61.582	72.652	71.621	23.115	-0.056047	-5.9725	0.57149	-2.6019	35.104	-4.8482
117.26	1.5686	50.976	-6.1196	0.48339	-2.6541	-0.0081016	-0.015387	-0.031876	0.66022	-1.3176	2837.9	23.495	0.70288	75.763	-61.538	72.652	71.621	23.115	-0.056047	-5.9725	0.57149	-2.6019	35.104	-4.8482
117.26	1.5678	50.973	-6.1197	0.48332	-2.6543	-0.0096763	-0.013534	-0.032342	0.66022	-1.3176	2837.3	23.494	0.70251	75.762	-61.495	72.652	71.621	23.115	-0.056047	-5.9725	0.57149	-2.6019	35.104	-4.8482
117.26	1.567	50.971	-6.1197	0.48326	-2.6544	-0.011246	-0.011668	-0.032773	0.66022	-1.3176	2836.6	23.493	0.70215	75.761	-61.451	72.652	71.621	23.115	-0.056047	-5.9725	0.57149	-2.6019	35.104	-4.8482
117.26	1.5662	50.969	-6.1198	0.4832	-2.6546	-0.012808	-0.0097903	-0.033168	0.66022	-1.3176	2836.0	23.492	0.7018	75.761	-61.409	72.652	71.621	23.115	-0.056047	-5.9725	0.57149	-2.6019	35.104	-4.8482
117.26	1.5654	50.966	-6.1198	0.48316	-2.6548	-0.014363	-0.0079027	-0.033526	0.66022	-1.3176	2835.4	23.491	0.70147	75.76	-61.367	72.652	71.621	23.115	-0.056047	-5.9725	0.57149	-2.6019	35.104	-4.8482
117.26	1.5647	50.963	-6.1199	0.48313	-2.6549	-0.015906	-0.0060076	-0.033848	0.66022	-1.3176	2834.7	23.49	0.70114	75.76	-61.325	72.653	71.621	23.115	-0.056047	-5.9725	0.57149	-2.6019	35.104	-4.8482
117.26	1.564	50.961	-6.12	0.4831	-2.6551	-0.017438	-0.0041071	-0.034133	0.66022	-1.3176	2834.1	23.489	0.70084	75.759	-61.284	72.653	71.621	23.115	-0.056047	-5.9725	0.57149	-2.6019	35.104	-4.8482
117.26	1.5633	50.958	-6.1201	0.48308	-2.6553	-0.018956	-0.0022033	-0.034381	0.66022	-1.3176	2833.5	23.488	0.70054	75.759	-61.243	72.653	71.621	23.115	-0.056047	-5.9725	0.57149	-2.6019	35.104	-4.8482
117.26	1.5627	50.955	-6.1202	0.48308	-2.6555	-0.020459	-0.00029833	-0.03459	0.66022	-1.3176	2832.8	23.487	0.70026	75.758	-61.203	72.653	71.621	23.115	-0.056047	-5.9725	0.57149	-2.6019	35.104	-4.8482
117.26	1.5621	50.953	-6.1203	0.48308	-2.6556	-0.021944	0.0016056	-0.034762	0.66022	-1.3176	2832.2	23.486	0.7	75.758	-61.164	72.653	71.621	23.115	-0.056047	-5.9725	0.57149	-2.6019	35.104	-4.8482
117.26	1.5616	50.95	-6.1204	0.48309	-2.6558	-0.023411	0.0035062	-0.034896	0.66022	-1.3176	2831.5	23.485	0.69976	75.757	-61.126	72.653	71.621	23.115	-0.056047	-5.9725	0.57149	-2.6019	35.104	-4.8482
117.26	1.561	50.947	-6.1205	0.48312	-2.656	-0.024857	0.0054015	-0.034991	0.66022	-1.3176	2830.9	23.483	0.69953	75.756	-61.088	72.653	71.621	23.115	-0.056047	-5.9725	0.57149	-2.6019	35.104	-4.8482
117.26	1.5605	50.944	-6.1207	0.48315	-2.6562	-0.026281	0.0072893	-0.035048	0.66022	-1.3176	2830.3	23.482	0.69932	75.756	-61.051	72.654	71.621	23.115	-0.056047	-5.9725	0.57149	-2.6019	35.104	-4.8482
117.26	1.5601	50.941	-6.1208	0.48319	-2.6563	-0.027681	0.0091674	-0.035066	0.66022	-1.3176	2829.6	23.481	0.69912	75.755	-61.014	72.654	71.621	23.115	-0.056047	-5.9725	0.57149	-2.6019	35.104	-4.8482
117.26	1.5597	50.938	-6.1209	0.48324	-2.6565	-0.029056	0.011034	-0.035045	0.66022	-1.3176	2829.0	23.48	0.69895	75.755	-60.979	72.654	71.621	23.115	-0.056047	-5.9725	0.57149	-2.6019	35.104	-4.8482
117.26	1.5593	50.935	-6.1211	0.4833	-2.6567	-0.030404	0.012886	-0.034986	0.66022	-1.3176	2828.4	23.478	0.69879	75.754	-60.944	72.654	71.621	23.115	-0.056047	-5.9725	0.57149	-2.6019	35.104	-4.8482
117.26	1.559	50.932	-6.1212	0.48337	-2.6569	-0.031723	0.014722	-0.034888	0.66022	-1.3176	2827.7	23.477	0.69865	75.754	-60.91	72.654	71.621	23.115	-0.056047	-5.9725	0.57149	-2.6019	35.104	-4.8482
117.26	1.5587	50.929	-6.1214	0.48345	-2.657	-0.033013	0.016539	-0.034751	0.66022	-1.3176	2827.1	23.476	0.69853	75.753	-60.877	72.654	71.621	23.115	-0.056047	-5.9725	0.57149	-2.6019	35.104	-4.8482
117.26	1.5585	50.926	-6.1216	0.48353	-2.6572	-0.03427	0.018337	-0.034575	0.66022	-1.3176	2826.5	23.475	0.69843	75.752	-60.845	72.654	71.621	23.115	-0.056047	-5.9725	0.57149	-2.6019	35.104	-4.8482
117.26	1.5583	50.923	-6.1217	0.48363	-2.6574	-0.035495	0.020112	-0.034362	0.66022	-1.3176	2825.8	23.473	0.69835	75.752	-60.814	72.655	71.621	23.115	-0.056047	-5.9725	0.57149	-2.6019	35.104	-4.8482
117.27	1.5582	50.92	-6.1219	0.48374	-2.6575	-0.036686	0.021862	-0.03411	0.66022	-1.3176	2825.2	23.472	0.69829	75.751	-60.783	72.655	71.621	23.115	-0.056047	-5.9725	0.57149	-2.6019	35.104	-4.8482
117.27	1.5581	50.917	-6.1221	0.48385	-2.6577	-0.037841	0.023585	-0.03382	0.66022	-1.3176	2824.5	23.471	0.69826	75.751	-60.754	72.655	71.621	23.115	-0.056047	-5.9725	0.57149	-2.6019	35.104	-4.8482
117.27	1.558	50.914	-6.1223	0.48397	-2.6579	-0.038958	0.02528	-0.033492	0.66022	-1.3176	2823.9	23.469	0.69824	75.75	-60.725	72.655	71.621	23.115	-0.056047	-5.9725	0.57149	-2.6019	35.104	-4.8482
117.27	1.558	50.911	-6.1225	0.4841	-2.658	-0.040037	0.026945	-0.033127	0.66022	-1.3176	2823.3	23.468	0.69824	75.75	-60.698	72.655	71.621	23.115	-0.056047	-5.9725	0.57149	-2.6019	35.104	-4.8482
117.27	1.5581	50.908	-6.1227	0.48424	-2.6582	-0.0408	0.028851	-0.032717	0.66022	-1.3176	2822.6	23.467	0.69827	75.749	-60.671	72.655	71.621	23.115	-0.056047	-5.9725	0.57149	-2.6019	35.104	-4.8482
117.27	1.5582	50.905	-6.1229	0.48439	-2.6584	-0.041508	0.030728	-0.032264	0.66022	-1.3176	2822.0	23.465	0.69831	75.748	-60.646	72.655	71.621	23.115	-0.056047	-5.9725	0.57149	-2.6019	35.104	-4.8482
117.27	1.5583	50.902	-6.1231	0.48455	-2.6585	-0.042181	0.032553	-0.03177	0.66022	-1.3176	2821.4	23.464	0.69838	75.748	-60.621	72.656	71.621	23.115	-0.056047	-5.9725	0.57149	-2.6019	35.104	-4.8482
117.27	1.5585	50.898	-6.1233	0.48472	-2.6587	-0.042818	0.034322	-0.031236	0.66022	-1.3176	2820.7	23.463	0.69847	75.747	-60.598	72.656	71.621	23.115	-0.056047	-5.9725	0.57149	-2.6019	35.104	-4.8482
117.27	1.5587	50.895	-6.1235	0.48489	-2.6588	-0.043417	0.036034	-0.030662	0.66022	-1.3176	2820.1	23.461	0.69858	75.747	-60.575	72.656	71.621	23.115	-0.056047	-5.9725	0.57149	-2.6019	35.104	-4.8482
117.27	1.559	50.892	-6.1238	0.48508	-2.659	-0.043979	0.037687	-0.030049	0.66022	-1.3176	2819.5	23.46	0.69872	75.746	-60.554	72.656	71.621	23.115	-0.056047	-5.9725	0.57149	-2.6019	35.104	-4.8482
117.27	1.5593	50.889	-6.124	0.48527	-2.6591	-0.044501	0.039279	-0.029398	0.66022	-1.3176	2818.8	23.459	0.69887	75.746	-60.534	72.656	71.621	23.115	-0.056047	-5.9725	0.57149	-2.6019	35.104	-4.8482
117.27	1.5597	50.886	-6.1242	0.48547	-2.6593	-0.044983	0.040807	-0.02871	0.66022	-1.3176	2818.2	23.458	0.69905	75.745	-60.514	72.656	71.621	23.115	-0.056047	-5.9725	0.57149	-2.6019	35.104	-4.8482
117.27	1.5602	50.884	-6.1244	0.48568	-2.6594	-0.045425	0.042271	-0.027986	0.66022	-1.3176	2817.6	23.456	0.69925	75.744	-60.496	72.657	71.621	23.115	-0.056047	-5.9725	0.57149	-2.6019	35.104	-4.8482
117.27	1.5606	50.881	-6.1247	0.48589	-2.6596	-0.045824	0.043667	-0.027228	0.66022	-1.3176	2816.9	23.455	0.69947	75.744	-60.479	72.657	71.621	23.115	-0.056047	-5.9725	0.57149	-2.6019	35.104	-4.8482
117.27	1.5612	50.878	-6.1249	0.48611	-2.6597	-0.046182	0.044996	-0.026436	0.66022	-1.3176	2816.3	23.454	0.69971	75.743	-60.463	72.657	71.621	23.115	-0.056047	-5.9725	0.57149	-2.6019	35.104	-4.8482
117.27	1.5617	50.875	-6.1251	0.48634	-2.6598	-0.046497	0.046255	-0.025611	0.66022	-1.3176	2815.6	23.453	0.69997	75.743	-60.448	72.657	71.621	23.115	-0.056047	-5.9725	0.57149	-2.6019	35.104	-4.8482
117.27	1.5624	50.872	-6.1254	0.48658	-2.66	-0.046768	0.047442	-0.024754	0.66022	-1.3176	2815.0	23.452	0.70025	75.742	-60.434	72.657	71.621	23.115	-0.056047	-5.9725	0.57149	-2.6019	35.104	-4.8482
117.27	1.563	50.87	-6.1256	0.48682	-2.6601	-0.046995	0.048558	-0.023868	0.66022	-1.3176	2814.4	23.45	0.70055	75.742	-60.421	72.657	71.621	23.115	-0.056047	-5.9725	0.57149	-2.6019	35.104	-4.8482
117.27	1.5637	50.867	-6.1258	0.48706	-2.6602	-0.047178	0.0496	-0.022953	0.66022	-1.3176	2813.7	23.449	0.70087	75.741	-60.409	72.657	71.621	23.115	-0.056047	-5.9725	0.57149	-2.6019	35.104	-4.8482
117.27	1.5645	50.864	-6.1261	0.48731	-2.6603	-0.047317	0.050567	-0.02201	0.66022	-1.3176	2813.1	23.448	0.70121	75.741	-60.399	72.658	71.621	23.115	-0.056047	-5.9725	0.57149	-2.6019	35.104	-4.8482
117.27	1.5653	50.862	-6.1263	0.48757	-2.6604	-0.04741	0.051459	-0.021042	0.66022	-1.3176	2812.5	23.447	0.70157	75.74	-60.389	72.658	71.621	23.115	-0.056047	-5.9725	0.57149	-2.6019	35.104	-4.8482
117.27	1.5661	50.859	-6.1265	0.48783	-2.6605	-0.047458	0.052275	-0.020048	0.66022	-1.3176	2811.8	23.446	0.70195	75.739	-60.381	72.658	71.621	23.115	-0.056047	-5.9725	0.57149	-2.6019	35.104	-4.8482
117.27	1.567	50.857	-6.1268	0.48809	-2.6606	-0.047461	0.053015	-0.019032	0.66022	-1.3176	2811.2	23.445	0.70235	75.739	-60.373	72.658	71.621	23.115	-0.056047	-5.9725	0.57149	-2.6019	35.104	-4.8482
117.27	1.5679	50.855	-6.127	0.48836	-2.6607	-0.047419	0.053677	-0.017994	0.66022	-1.3176	2810.6	23.444	0.70276	75.738	-60.367	72.658	71.621	23.115	-0.056047	-5.9725	0.57149	-2.6019	35.104	-4.8482
117.27	1.5688	50.852	-6.1272	0.48863	-2.6608	-0.047331	0.054261	-0.016935	0.66022	-1.3176	2809.9	23.443	0.70319	75.738	-60.362	72.658	71.621	23.115	-0.056047	-5.9725	0.57149	-2.6019	35.104	-4.8482
117.27	1.5698	50.85	-6.1275	0.4889	-2.6609	-0.047198	0.054768	-0.015858	0.66022	-1.3176	2809.3	23.442	0.70363	75.737	-60.358	72.659	71.621	23.115	-0.056047	-5.9725	0.57149	-2.6019	35.104	-4.8482
117.27	1.5708	50.848	-6.1277	0.48917	-2.661	-0.04702	0.055196	-0.014764	0.66022	-1.3176	2808.7	23.441	0.70409	75.737	-60.356	72.659	71.621	23.115	-0.056047	-5.9725	0.57149	-2.6019	35.104	-4.8482
117.27	1.5719	50.846	-6.1279	0.48945	-2.661	-0.046797	0.055546	-0.013654	0.66022	-1.3176	2808.0	23.441	0.70457	75.736	-60.354	72.659	71.621	23.115	-0.056047	-5.9725	0.57149	-2.6019	35.104	-4.8482
117.27	1.5729	50.844	-6.1282	0.48973	-2.6611	-0.04653	0.055819	-0.01253	0.66022	-1.3176	2807.4	23.44	0.70506	75.736	-60.353	72.659	71.621	23.115	-0.056047	-5.9725	0.57149	-2.6019	35.104	-4.8482
117.27	1.574	50.842	-6.1284	0.49001	-2.6612	-0.046218	0.056013	-0.011394	0.66022	-1.3176	2806.8	23.439	0.70556	75.735	-60.354	72.659	71.621	23.115	-0.056047	-5.9725	0.57149	-2.6019	35.104	-4.8482
117.27	1.5752	50.84	-6.1286	0.49029	-2.6612	-0.045862	0.05613	-0.010247	0.66022	-1.3176	2806.1	23.438	0.70607	75.734	-60.355	72.659	71.621	23.115	-0.056047	-5.9725	0.57149	-2.6019	35.104	-4.8482
117.27	1.5763	50.838	-6.1289	0.49057	-2.6613	-0.045464	0.056169	-0.009091	0.66022	-1.3176	2805.5	23.438	0.7066	75.734	-60.358	72.659	71.621	23.115	-0.056047	-5.9725	0.57149	-2.6019	35.104	-4.8482
117.27	1.5775	50.837	-6.1291	0.49085	-2.6613	-0.045022	0.056132	-0.0079275	0.66022	-1.3176	2804.8	23.437	0.70713	75.733	-60.362	72.66	71.621	23.115	-0.056047	-5.9725	0.57149	-2.6019	35.104	-4.8482
117.27	1.5787	50.835	-6.1293	0.49113	-2.6613	-0.044538	0.056019	-0.0067581	0.66022	-1.3176	2804.2	23.436	0.70768	75.733	-60.367	72.66	71.621	23.115	-0.056047	-5.9725	0.57149	-2.6019	35.104	-4.8482
117.27	1.58	50.833	-6.1295	0.49141	-2.6614	-0.044013	0.05583	-0.0055845	0.66022	-1.3176	2803.6	23.436	0.70824	75.732	-60.373	72.66	71.621	23.115	-0.056047	-5.9725	0.57149	-2.6019	35.104	-4.8482
117.27	1.5812	50.832	-6.1298	0.49169	-2.6614	-0.043447	0.055567	-0.0044083	0.66022	-1.3176	2802.9	23.435	0.7088	75.732	-60.38	72.66	71.621	23.115	-0.056047	-5.9725	0.57149	-2.6019	35.104	-4.8482
117.27	1.5825	50.831	-6.13	0.49197	-2.6614	-0.042841	0.055231	-0.0032311	0.66022	-1.3176	2802.3	23.435	0.70937	75.731	-60.388	72.66	71.621	23.115	-0.056047	-5.9725	0.57149	-2.6019	35.104	-4.8482
117.27	1.5838	50.829	-6.1302	0.49224	-2.6614	-0.042197	0.054822	-0.0020546	0.66022	-1.3176	2801.7	23.434	0.70995	75.731	-60.397	72.66	71.621	23.115	-0.056047	-5.9725	0.57149	-2.6019	35.104	-4.8482
117.27	1.5851	50.828	-6.1304	0.49251	-2.6614	-0.041514	0.054342	-0.00088031	0.66022	-1.3176	2801.0	23.434	0.71054	75.73	-60.408	72.661	71.621	23.115	-0.056047	-5.9725	0.57149	-2.6019	35.104	-4.8482
117.27	1.5864	50.827	-6.1306	0.49278	-2.6614	-0.040794	0.053791	0.00029012	0.66022	-1.3176	2800.4	23.434	0.71113	75.73	-60.419	72.661	71.621	23.115	-0.056047	-5.9725	0.57149	-2.6019	35.104	-4.8482
117.26	1.5877	50.826	-6.1308	0.49305	-2.6614	-0.040037	0.053172	0.0014551	0.66022	-1.3176	2799.8	23.433	0.71173	75.729	-60.431	72.661	71.621	23.115	-0.056047	-5.9725	0.57149	-2.6019	35.104	-4.8482
117.26	1.589	50.825	-6.131	0.49332	-2.6614	-0.039246	0.052486	0.0026131	0.66022	-1.3176	2799.1	23.433	0.71233	75.728	-60.445	72.661	71.621	23.115	-0.056047	-5.9725	0.57149	-2.6019	35.104	-4.8482
117.26	1.5903	50.824	-6.1312	0.49358	-2.6614	-0.038421	0.051734	0.0037626	0.66022	-1.3176	2798.5	23.433	0.71293	75.728	-60.459	72.661	71.621	23.115	-0.056047	-5.9725	0.57149	-2.6019	35.104	-4.8482
117.26	1.5917	50.823	-6.1314	0.49383	-2.6614	-0.037563	0.050917	0.004902	0.66022	-1.3176	2797.9	23.433	0.71354	75.727	-60.475	72.661	71.621	23.115	-0.056047	-5.9725	0.57149	-2.6019	35.104	-4.8482
117.26	1.593	50.823	-6.1316	0.49409	-2.6614	-0.036674	0.050038	0.0060299	0.66022	-1.3176	2797.2	23.432	0.71415	75.727	-60.491	72.662	71.621	23.115	-0.056047	-5.9725	0.57149	-2.6019	35.104	-4.8482
117.26	1.5944	50.822	-6.1318	0.49433	-2.6613	-0.035755	0.049098	0.0071448	0.66022	-1.3176	2796.6	23.432	0.71476	75.726	-60.509	72.662	71.621	23.115	-0.056047	-5.9725	0.57149	-2.6019	35.104	-4.8482
117.26	1.5957	50.821	-6.1319	0.49458	-2.6613	-0.034806	0.048099	0.0082453	0.66022	-1.3176	2795.9	23.432	0.71537	75.726	-60.527	72.662	71.621	23.115	-0.056047	-5.9725	0.57149	-2.6019	35.104	-4.8482
117.26	1.5971	50.821	-6.1321	0.49481	-2.6612	-0.03383	0.047043	0.0093299	0.66022	-1.3176	2795.3	23.432	0.71598	75.725	-60.547	72.662	71.621	23.115	-0.056047	-5.9725	0.57149	-2.6019	35.104	-4.8482
117.26	1.5984	50.821	-6.1323	0.49505	-2.6612	-0.032828	0.045932	0.010397	0.66022	-1.3176	2794.7	23.432	0.71659	75.725	-60.567	72.662	71.621	23.115	-0.056047	-5.9725	0.57149	-2.6019	35.104	-4.8482
117.26	1.5998	50.82	-6.1324	0.49527	-2.6611	-0.031801	0.044767	0.011446	0.66022	-1.3176	2794.0	23.432	0.7172	75.724	-60.589	72.663	71.621	23.115	-0.056047	-5.9725	0.57149	-2.6019	35.104	-4.8482
117.26	1.6011	50.82	-6.1326	0.49549	-2.6611	-0.03075	0.043551	0.012475	0.66022	-1.3176	2793.4	23.432	0.71781	75.724	-60.611	72.663	71.621	23.115	-0.056047	-5.9725	0.57149	-2.6019	35.104	-4.8482
117.26	1.6025	50.82	-6.1327	0.49571	-2.661	-0.029677	0.042286	0.013483	0.66022	-1.3176	2792.8	23.432	0.71841	75.723	-60.634	72.663	71.621	23.115	-0.056047	-5.9725	0.57149	-2.6019	35.104	-4.8482
117.26	1.6038	50.82	-6.1329	0.49592	-2.6609	-0.028584	0.040974	0.014469	0.66022	-1.3176	2792.1	23.432	0.71901	75.723	-60.658	72.663	71.621	23.115	-0.056047	-5.9725	0.57149	-2.6019	35.104	-4.8482
117.25	1.6051	50.82	-6.133	0.49612	-2.6609	-0.027472	0.039617	0.015431	0.66022	-1.3176	2791.5	23.433	0.71961	75.722	-60.683	72.663	71.621	23.115	-0.056047	-5.9725	0.57149	-2.6019	35.104	-4.8482
117.25	1.6064	50.82	-6.1332	0.49631	-2.6608	-0.026343	0.038218	0.016369	0.66022	-1.3176	2790.9	23.433	0.7202	75.721	-60.709	72.663	71.621	23.115	-0.056047	-5.9725	0.57149	-2.6019	35.104	-4.8482
117.25	1.6077	50.82	-6.1333	0.4965	-2.6607	-0.025197	0.036778	0.017281	0.66022	-1.3176	2790.2	23.433	0.72079	75.721	-60.735	72.664	71.621	23.115	-0.056047	-5.9725	0.57149	-2.6019	35.104	-4.8482
117.25	1.609	50.82	-6.1334	0.49668	-2.6606	-0.024037	0.0353	0.018166	0.66022	-1.3176	2789.6	23.433	0.72137	75.72	-60.763	72.664	71.621	23.115	-0.056047	-5.9725	0.57149	-2.6019	35.104	-4.8482
117.25	1.6103	50.82	-6.1335	0.49685	-2.6605	-0.022864	0.033786	0.019023	0.66022	-1.3176	2789.0	23.434	0.72195	75.72	-60.791	72.664	71.621	23.115	-0.056047	-5.9725	0.57149	-2.6019	35.104	-4.8482
117.25	1.6115	50.821	-6.1336	0.49702	-2.6604	-0.02168	0.032238	0.019852	0.66022	-1.3176	2788.3	23.434	0.72252	75.719	-60.82	72.664	71.621	23.115	-0.056047	-5.9725	0.57149	-2.6019	35.104	-4.8482
117.25	1.6128	50.821	-6.1337	0.49718	-2.6603	-0.020487	0.03066	0.020651	0.66022	-1.3176	2787.7	23.434	0.72308	75.719	-60.85	72.664	71.621	23.115	-0.056047	-5.9725	0.57149	-2.6019	35.104	-4.8482
117.25	1.614	50.821	-6.1338	0.49733	-2.6602	-0.019285	0.029053	0.02142	0.66022	-1.3176	2787.1	23.435	0.72364	75.718	-60.88	72.664	71.621	23.115	-0.056047	-5.9725	0.57149	-2.6019	35.104	-4.8482
117.25	1.6152	50.822	-6.1339	0.49747	-2.6601	-0.018076	0.027419	0.022158	0.66022	-1.3176	2786.4	23.435	0.72419	75.718	-60.912	72.665	71.621	23.115	-0.056047	-5.9725	0.57149	-2.6019	35.104	-4.8482
117.24	1.6164	50.822	-6.134	0.4976	-2.66	-0.016862	0.025761	0.022863	0.66022	-1.3176	2785.8	23.436	0.72473	75.717	-60.944	72.665	71.621	23.115	-0.056047	-5.9725	0.57149	-2.6019	35.104	-4.8482
117.24	1.6176	50.823	-6.1341	0.49772	-2.6599	-0.015645	0.024082	0.023537	0.66022	-1.3176	2785.1	23.436	0.72526	75.717	-60.976	72.665	71.621	23.115	-0.056047	-5.9725	0.57149	-2.6019	35.104	-4.8482
117.24	1.6188	50.824	-6.1342	0.49784	-2.6598	-0.014426	0.022383	0.024177	0.66022	-1.3176	2784.5	23.436	0.72578	75.716	-61.009	72.665	71.621	23.115	-0.056047	-5.9725	0.57149	-2.6019	35.104	-4.8482
117.24	1.6199	50.824	-6.1343	0.49795	-2.6596	-0.013207	0.020668	0.024783	0.66022	-1.3176	2783.9	23.437	0.7263	75.716	-61.043	72.665	71.621	23.115	-0.056047	-5.9725	0.57149	-2.6019	35.104	-4.8482
117.24	1.621	50.825	-6.1343	0.49805	-2.6595	-0.011988	0.018937	0.025355	0.66022	-1.3176	2783.2	23.437	0.72681	75.715	-61.078	72.666	71.621	23.115	-0.056047	-5.9725	0.57149	-2.6019	35.104	-4.8482
117.24	1.6221	50.826	-6.1344	0.49814	-2.6594	-0.010736	0.017231	0.025892	0.66022	-1.3176	2782.6	23.438	0.7273	75.715	-61.113	72.666	71.621	23.115	-0.056047	-5.9725	0.57149	-2.6019	35.104	-4.8482
117.24	1.6232	50.827	-6.1344	0.49822	-2.6593	-0.0092515	0.015749	0.026402	0.66022	-1.3176	2782.0	23.439	0.72779	75.714	-61.148	72.666	71.621	23.115	-0.056047	-5.9725	0.57149	-2.6019	35.104	-4.8482
117.24	1.6242	50.827	-6.1345	0.49829	-2.6591	-0.0077712	0.014251	0.026881	0.66022	-1.3176	2781.3	23.439	0.72827	75.713	-61.184	72.666	71.621	23.115	-0.056047	-5.9725	0.57149	-2.6019	35.104	-4.8482
117.23	1.6253	50.828	-6.1345	0.49836	-2.659	-0.0062967	0.012741	0.02733	0.66022	-1.3176	2780.7	23.44	0.72874	75.713	-61.221	72.666	71.621	23.115	-0.056047	-5.9725	0.57149	-2.6019	35.104	-4.8482
117.23	1.6263	50.829	-6.1345	0.49842	-2.6588	-0.0048295	0.011219	0.027747	0.66022	-1.3176	2780.1	23.44	0.7292	75.712	-61.258	72.666	71.621	23.115	-0.056047	-5.9725	0.57149	-2.6019	35.104	-4.8482
117.23	1.6273	50.83	-6.1345	0.49847	-2.6587	-0.0033711	0.0096871	0.028134	0.66022	-1.3176	2779.4	23.441	0.72965	75.712	-61.295	72.667	71.621	23.115	-0.056047	-5.9725	0.57149	-2.6019	35.104	-4.8482
117.23	1.6283	50.831	-6.1346	0.49852	-2.6586	-0.0019228	0.0081473	0.028488	0.66022	-1.3176	2778.8	23.442	0.73008	75.711	-61.333	72.667	71.621	23.115	-0.056047	-5.9725	0.57149	-2.6019	35.104	-4.8482
117.23	1.6292	50.832	-6.1346	0.49856	-2.6584	-0.00048621	0.006601	0.028811	0.66022	-1.3176	2778.1	23.442	0.73051	75.711	-61.371	72.667	71.621	23.115	-0.056047	-5.9725	0.57149	-2.6019	35.104	-4.8482
117.23	1.6301	50.833	-6.1346	0.49858	-2.6583	0.00093743	0.0050497	0.029102	0.66022	-1.3176	2777.5	23.443	0.73093	75.71	-61.409	72.667	71.621	23.115	-0.056047	-5.9725	0.57149	-2.6019	35.104	-4.8482
117.23	1.631	50.835	-6.1346	0.49861	-2.6581	0.0023467	0.0034952	0.02936	0.66022	-1.3176	2776.9	23.444	0.73134	75.71	-61.447	72.667	71.621	23.115	-0.056047	-5.9725	0.57149	-2.6019	35.104	-4.8482
117.22	1.6319	50.836	-6.1345	0.49862	-2.658	0.0037403	0.0019389	0.029586	0.66022	-1.3176	2776.2	23.445	0.73174	75.709	-61.486	72.668	71.621	23.115	-0.056047	-5.9725	0.57149	-2.6019	35.104	-4.8482
117.22	1.6327	50.837	-6.1345	0.49863	-2.6578	0.005117	0.00038261	0.02978	0.66022	-1.3176	2775.6	23.445	0.73213	75.709	-61.525	72.668	71.621	23.115	-0.056047	-5.9725	0.57149	-2.6019	35.104	-4.8482
117.22	1.6336	50.838	-6.1345	0.49862	-2.6577	0.0064753	-0.0011722	0.029942	0.66022	-1.3176	2775.0	23.446	0.7325	75.708	-61.564	72.668	71.621	23.115	-0.056047	-5.9725	0.57149	-2.6019	35.104	-4.8482
117.22	1.6344	50.839	-6.1345	0.49861	-2.6575	0.0078141	-0.0027239	0.03007	0.66022	-1.3176	2774.3	23.447	0.73287	75.708	-61.604	72.668	71.621	23.115	-0.056047	-5.9725	0.57149	-2.6019	35.104	-4.8482
117.22	1.6352	50.841	-6.1344	0.4986	-2.6574	0.0091321	-0.004271	0.030167	0.66022	-1.3176	2773.7	23.448	0.73322	75.707	-61.643	72.668	71.621	23.115	-0.056047	-5.9725	0.57149	-2.6019	35.104	-4.8482
117.22	1.6359	50.842	-6.1344	0.49857	-2.6572	0.010428	-0.0058118	0.030231	0.66022	-1.3176	2773.1	23.449	0.73357	75.707	-61.682	72.669	71.621	23.115	-0.056047	-5.9725	0.57149	-2.6019	35.104	-4.8482
117.21	1.6366	50.843	-6.1343	0.49854	-2.6571	0.011701	-0.0073447	0.030263	0.66022	-1.3176	2772.4	23.449	0.7339	75.706	-61.722	72.669	71.621	23.115	-0.056047	-5.9725	0.57149	-2.6019	35.104	-4.8482
117.21	1.6374	50.845	-6.1342	0.4985	-2.6569	0.01295	-0.0088684	0.030262	0.66022	-1.3176	2771.8	23.45	0.73422	75.706	-61.761	72.669	71.621	23.115	-0.056047	-5.9725	0.57149	-2.6019	35.104	-4.8482
117.21	1.638	50.846	-6.1342	0.49845	-2.6568	0.014173	-0.010381	0.03023	0.66022	-1.3176	2771.1	23.451	0.73453	75.705	-61.8	72.669	71.621	23.115	-0.056047	-5.9725	0.57149	-2.6019	35.104	-4.8482
117.21	1.6387	50.848	-6.1341	0.49839	-2.6566	0.01537	-0.011882	0.030165	0.66022	-1.3176	2770.5	23.452	0.73483	75.705	-61.839	72.669	71.621	23.115	-0.056047	-5.9725	0.57149	-2.6019	35.104	-4.8482
117.21	1.6393	50.849	-6.134	0.49833	-2.6565	0.016539	-0.013368	0.030069	0.66022	-1.3176	2769.9	23.453	0.73512	75.704	-61.878	72.67	71.621	23.115	-0.056047	-5.9725	0.57149	-2.6019	35.104	-4.8482
117.21	1.6399	50.85	-6.1339	0.49826	-2.6563	0.017679	-0.014839	0.029941	0.66022	-1.3176	2769.2	23.454	0.73539	75.704	-61.917	72.67	71.621	23.115	-0.056047	-5.9725	0.57149	-2.6019	35.104	-4.8482
117.21	1.6405	50.852	-6.1339	0.49818	-2.6562	0.01879	-0.016293	0.029782	0.66022	-1.3176	2768.6	23.455	0.73566	75.703	-61.955	72.67	71.621	23.115	-0.056047	-5.9725	0.57149	-2.6019	35.104	-4.8482
117.2	1.641	50.853	-6.1338	0.4981	-2.656	0.019871	-0.017729	0.029592	0.66022	-1.3176	2768.0	23.455	0.73591	75.703	-61.993	72.67	71.621	23.115	-0.056047	-5.9725	0.57149	-2.6019	35.104	-4.8482
117.2	1.6416	50.855	-6.1337	0.49801	-2.6559	0.02092	-0.019146	0.029371	0.66022	-1.3176	2767.3	23.456	0.73615	75.702	-62.03	72.671	71.621	23.115	-0.056047	-5.9725	0.57149	-2.6019	35.104	-4.8482
117.2	1.6421	50.856	-6.1335	0.49791	-2.6557	0.021937	-0.020541	0.02912	0.66022	-1.3176	2766.7	23.457	0.73637	75.702	-62.068	72.671	71.621	23.115	-0.056047	-5.9725	0.57149	-2.6019	35.104	-4.8482
117.2	1.6425	50.858	-6.1334	0.4978	-2.6556	0.02292	-0.021914	0.028839	0.66022	-1.3176	2766.0	23.458	0.73659	75.701	-62.104	72.671	71.621	23.115	-0.056047	-5.9725	0.57149	-2.6019	35.104	-4.8482
117.2	1.643	50.859	-6.1333	0.49769	-2.6555	0.02387	-0.023263	0.028528	0.66022	-1.3176	2765.4	23.459	0.73679	75.701	-62.14	72.671	71.621	23.115	-0.056047	-5.9725	0.57149	-2.6019	35.104	-4.8482
117.2	1.6434	50.861	-6.1332	0.49757	-2.6553	0.024785	-0.024587	0.028188	0.66022	-1.3176	2764.8	23.46	0.73698	75.7	-62.176	72.671	71.621	23.115	-0.056047	-5.9725	0.57149	-2.6019	35.104	-4.8482
117.19	1.6438	50.862	-6.1331	0.49744	-2.6552	0.025664	-0.025884	0.02782	0.66022	-1.3176	2764.1	23.461	0.73716	75.7	-62.21	72.672	71.621	23.115	-0.056047	-5.9725	0.57149	-2.6019	35.104	-4.8482
117.19	1.6441	50.864	-6.1329	0.49731	-2.655	0.026508	-0.027153	0.027423	0.66022	-1.3176	2763.5	23.462	0.73732	75.699	-62.245	72.672	71.621	23.115	-0.056047	-5.9725	0.57149	-2.6019	35.104	-4.8482
117.19	1.6445	50.865	-6.1328	0.49717	-2.6549	0.027314	-0.028394	0.026998	0.66022	-1.3176	2762.9	23.463	0.73748	75.699	-62.278	72.672	71.621	23.115	-0.056047	-5.9725	0.57149	-2.6019	35.104	-4.8482
117.19	1.6448	50.867	-6.1327	0.49702	-2.6548	0.028082	-0.029604	0.026547	0.66022	-1.3176	2762.2	23.463	0.73762	75.698	-62.31	72.672	71.621	23.115	-0.056047	-5.9725	0.57149	-2.6019	35.104	-4.8482
117.19	1.645	50.868	-6.1325	0.49687	-2.6546	0.028813	-0.030783	0.026068	0.66022	-1.3176	2761.6	23.464	0.73774	75.698	-62.342	72.672	71.621	23.115	-0.056047	-5.9725	0.57149	-2.6019	35.104	-4.8482
117.19	1.6453	50.87	-6.1324	0.49672	-2.6545	0.029505	-0.03193	0.025564	0.66022	-1.3176	2761.0	23.465	0.73786	75.697	-62.373	72.673	71.621	23.115	-0.056047	-5.9725	0.57149	-2.6019	35.104	-4.8482
117.19	1.6455	50.871	-6.1322	0.49655	-2.6544	0.030157	-0.033043	0.025034	0.66022	-1.3176	2760.3	23.466	0.73796	75.697	-62.403	72.673	71.621	23.115	-0.056047	-5.9725	0.57149	-2.6019	35.104	-4.8482
117.18	1.6457	50.872	-6.1321	0.49639	-2.6543	0.03077	-0.034121	0.024478	0.66022	-1.3176	2759.7	23.467	0.73805	75.696	-62.431	72.673	71.621	23.115	-0.056047	-5.9725	0.57149	-2.6019	35.104	-4.8482
117.18	1.6458	50.874	-6.1319	0.49621	-2.6541	0.031343	-0.035163	0.023899	0.66022	-1.3176	2759.0	23.468	0.73813	75.696	-62.459	72.673	71.621	23.115	-0.056047	-5.9725	0.57149	-2.6019	35.104	-4.8482
117.18	1.646	50.875	-6.1318	0.49603	-2.654	0.031875	-0.036168	0.023296	0.66022	-1.3176	2758.4	23.469	0.73819	75.695	-62.486	72.674	71.621	23.115	-0.056047	-5.9725	0.57149	-2.6019	35.104	-4.8482
117.18	1.6461	50.877	-6.1316	0.49585	-2.6539	0.032366	-0.037135	0.02267	0.66022	-1.3176	2757.8	23.469	0.73824	75.695	-62.511	72.674	71.621	23.115	-0.056047	-5.9725	0.57149	-2.6019	35.104	-4.8482
117.18	1.6462	50.878	-6.1314	0.49566	-2.6538	0.032816	-0.038064	0.022022	0.66022	-1.3176	2757.1	23.47	0.73828	75.694	-62.535	72.674	71.621	23.115	-0.056047	-5.9725	0.57149	-2.6019	35.104	-4.8482
117.18	1.6462	50.879	-6.1313	0.49547	-2.6537	0.033224	-0.038953	0.021352	0.66022	-1.3176	2756.5	23.471	0.7383	75.694	-62.558	72.674	71.621	23.115	-0.056047	-5.9725	0.57149	-2.6019	35.104	-4.8482
117.17	1.6462	50.881	-6.1311	0.49527	-2.6536	0.033591	-0.039801	0.020661	0.66022	-1.3176	2755.9	23.472	0.73831	75.694	-62.58	72.674	71.621	23.115	-0.056047	-5.9725	0.57149	-2.6019	35.104	-4.8482
117.17	1.6462	50.882	-6.1309	0.49507	-2.6535	0.033915	-0.040608	0.019951	0.66022	-1.3176	2755.2	23.473	0.73831	75.693	-62.6	72.675	71.621	23.115	-0.056047	-5.9725	0.57149	-2.6019	35.104	-4.8482
117.17	1.6462	50.883	-6.1308	0.49487	-2.6534	0.034197	-0.041372	0.019221	0.66022	-1.3176	2754.6	23.473	0.7383	75.693	-62.619	72.675	71.621	23.115	-0.056047	-5.9725	0.57149	-2.6019	35.104	-4.8482
117.17	1.6461	50.885	-6.1306	0.49466	-2.6533	0.034437	-0.042094	0.018472	0.66022	-1.3176	2753.9	23.474	0.73827	75.692	-62.636	72.675	71.621	23.115	-0.056047	-5.9725	0.57149	-2.6019	35.104	-4.8482
117.17	1.646	50.886	-6.1304	0.49445	-2.6532	0.034634	-0.042772	0.017706	0.66022	-1.3176	2753.3	23.475	0.73823	75.692	-62.652	72.675	71.621	23.115	-0.056047	-5.9725	0.57149	-2.6019	35.104	-4.8482
117.17	1.6459	50.887	-6.1302	0.49423	-2.6531	0.034788	-0.043405	0.016922	0.66022	-1.3176	2752.7	23.476	0.73818	75.691	-62.666	72.676	71.621	23.115	-0.056047	-5.9725	0.57149	-2.6019	35.104	-4.8482
117.17	1.6457	50.888	-6.1301	0.49401	-2.653	0.0349	-0.043993	0.016123	0.66022	-1.3176	2752.0	23.476	0.73812	75.691	-62.679	72.676	71.621	23.115	-0.056047	-5.9725	0.57149	-2.6019	35.104	-4.8482
117.16	1.6455	50.889	-6.1299	0.49379	-2.6529	0.034969	-0.044536	0.015308	0.66022	-1.3176	2751.4	23.477	0.73804	75.69	-62.69	72.676	71.621	23.115	-0.056047	-5.9725	0.57149	-2.6019	35.104	-4.8482
117.16	1.6453	50.89	-6.1297	0.49357	-2.6529	0.034995	-0.045032	0.014479	0.66022	-1.3176	2750.8	23.478	0.73795	75.69	-62.7	72.676	71.621	23.115	-0.056047	-5.9725	0.57149	-2.6019	35.104	-4.8482
117.16	1.6451	50.891	-6.1296	0.49334	-2.6528	0.03498	-0.045482	0.013636	0.66022	-1.3176	2750.1	23.479	0.73785	75.689	-62.708	72.676	71.621	23.115	-0.056047	-5.9725	0.57149	-2.6019	35.104	-4.8482
117.16	1.6448	50.892	-6.1294	0.49311	-2.6527	0.034921	-0.045884	0.012781	0.66022	-1.3176	2749.5	23.479	0.73773	75.689	-62.715	72.677	71.621	23.115	-0.056047	-5.9725	0.57149	-2.6019	35.104	-4.8482
117.16	1.6445	50.893	-6.1292	0.49288	-2.6527	0.034821	-0.046239	0.011913	0.66022	-1.3176	2748.8	23.48	0.73761	75.688	-62.719	72.677	71.621	23.115	-0.056047	-5.9725	0.57149	-2.6019	35.104	-4.8482
117.16	1.6442	50.894	-6.129	0.49265	-2.6526	0.034678	-0.046546	0.011035	0.66022	-1.3176	2748.2	23.48	0.73747	75.688	-62.723	72.677	71.621	23.115	-0.056047	-5.9725	0.57149	-2.6019	35.104	-4.8482
117.16	1.6439	50.895	-6.1289	0.49242	-2.6526	0.034494	-0.046805	0.010147	0.66022	-1.3176	2747.6	23.481	0.73732	75.687	-62.724	72.677	71.621	23.115	-0.056047	-5.9725	0.57149	-2.6019	35.104	-4.8482
117.16	1.6435	50.896	-6.1287	0.49218	-2.6525	0.034268	-0.047015	0.00925	0.66022	-1.3176	2746.9	23.481	0.73716	75.687	-62.724	72.678	71.621	23.115	-0.056047	-5.9725	0.57149	-2.6019	35.104	-4.8482
117.15	1.6431	50.896	-6.1285	0.49195	-2.6525	0.034001	-0.047177	0.0083447	0.66022	-1.3176	2746.3	23.482	0.73699	75.686	-62.722	72.678	71.621	23.115	-0.056047	-5.9725	0.57149	-2.6019	35.104	-4.8482
117.15	1.6427	50.897	-6.1283	0.49171	-2.6524	0.033693	-0.047289	0.0074321	0.66022	-1.3176	2745.7	23.483	0.73681	75.686	-62.719	72.678	71.621	23.115	-0.056047	-5.9725	0.57149	-2.6019	35.104	-4.8482
117.15	1.6423	50.898	-6.1282	0.49147	-2.6524	0.033345	-0.047352	0.0065132	0.66022	-1.3176	2745.0	23.483	0.73662	75.685	-62.714	72.678	71.621	23.115	-0.056047	-5.9725	0.57149	-2.6019	35.104	-4.8482
117.15	1.6418	50.898	-6.128	0.49124	-2.6524	0.032957	-0.047367	0.005589	0.66022	-1.3176	2744.4	23.483	0.73642	75.685	-62.707	72.678	71.621	23.115	-0.056047	-5.9725	0.57149	-2.6019	35.104	-4.8482
117.15	1.6413	50.899	-6.1278	0.491	-2.6523	0.032529	-0.047332	0.0046604	0.66022	-1.3176	2743.7	23.484	0.7362	75.684	-62.699	72.679	71.621	23.115	-0.056047	-5.9725	0.57149	-2.6019	35.104	-4.8482
117.15	1.6408	50.899	-6.1277	0.49076	-2.6523	0.032062	-0.047247	0.0037283	0.66022	-1.3176	2743.1	23.484	0.73598	75.684	-62.689	72.679	71.621	23.115	-0.056047	-5.9725	0.57149	-2.6019	35.104	-4.8482
117.15	1.6403	50.9	-6.1275	0.49053	-2.6523	0.031557	-0.047114	0.0027938	0.66022	-1.3176	2742.5	23.485	0.73575	75.683	-62.678	72.679	71.621	23.115	-0.056047	-5.9725	0.57149	-2.6019	35.104	-4.8482
117.15	1.6397	50.9	-6.1274	0.49029	-2.6523	0.031014	-0.046932	0.0018577	0.66022	-1.3176	2741.8	23.485	0.73551	75.683	-62.665	72.679	71.621	23.115	-0.056047	-5.9725	0.57149	-2.6019	35.104	-4.8482
117.15	1.6391	50.9	-6.1272	0.49006	-2.6523	0.030433	-0.046701	0.00092111	0.66022	-1.3176	2741.2	23.485	0.73526	75.682	-62.651	72.679	71.621	23.115	-0.056047	-5.9725	0.57149	-2.6019	35.104	-4.8482
117.14	1.6386	50.901	-6.1271	0.48983	-2.6523	0.029816	-0.046421	-1.5133e-05	0.66022	-1.3176	2740.6	23.486	0.735	75.682	-62.635	72.68	71.621	23.115	-0.056047	-5.9725	0.57149	-2.6019	35.104	-4.8482
117.14	1.638	50.901	-6.1269	0.4896	-2.6523	0.029163	-0.046093	-0.00095002	0.66022	-1.3176	2739.9	23.486	0.73473	75.681	-62.618	72.68	71.621	23.115	-0.056047	-5.9725	0.57149	-2.6019	35.104	-4.8482
117.14	1.6373	50.901	-6.1268	0.48937	-2.6523	0.028474	-0.045717	-0.0018826	0.66022	-1.3176	2739.3	23.486	0.73445	75.68	-62.6	72.68	71.621	23.115	-0.056047	-5.9725	0.57149	-2.6019	35.104	-4.8482
117.14	1.6367	50.901	-6.1266	0.48914	-2.6523	0.027751	-0.045294	-0.0028119	0.66022	-1.3176	2738.6	23.486	0.73417	75.68	-62.58	72.68	71.621	23.115	-0.056047	-5.9725	0.57149	-2.6019	35.104	-4.8482
117.14	1.636	50.901	-6.1265	0.48891	-2.6523	0.026995	-0.044823	-0.003737	0.66022	-1.3176	2738.0	23.486	0.73388	75.679	-62.559	72.68	71.621	23.115	-0.056047	-5.9725	0.57149	-2.6019	35.104	-4.8482
117.14	1.6354	50.901	-6.1264	0.48869	-2.6523	0.026205	-0.044305	-0.0046568	0.66022	-1.3176	2737.4	23.487	0.73359	75.679	-62.537	72.681	71.621	23.115	-0.056047	-5.9725	0.57149	-2.6019	35.104	-4.8482
117.14	1.6347	50.901	-6.1262	0.48847	-2.6524	0.025383	-0.043741	-0.0055706	0.66022	-1.3176	2736.7	23.487	0.73329	75.678	-62.513	72.681	71.621	23.115	-0.056047	-5.9725	0.57149	-2.6019	35.104	-4.8482
117.14	1.634	50.901	-6.1261	0.48825	-2.6524	0.02453	-0.043132	-0.0064773	0.66022	-1.3176	2736.1	23.487	0.73298	75.678	-62.489	72.681	71.621	23.115	-0.056047	-5.9725	0.57149	-2.6019	35.104	-4.8482
117.14	1.6333	50.9	-6.126	0.48804	-2.6524	0.023647	-0.042477	-0.0073759	0.66022	-1.3176	2735.5	23.487	0.73266	75.677	-62.463	72.681	71.621	23.115	-0.056047	-5.9725	0.57149	-2.6019	35.104	-4.8482
117.14	1.6325	50.9	-6.1259	0.48783	-2.6525	0.022735	-0.041778	-0.0082656	0.66022	-1.3176	2734.8	23.487	0.73235	75.677	-62.437	72.681	71.621	23.115	-0.056047	-5.9725	0.57149	-2.6019	35.104	-4.8482
117.14	1.6318	50.9	-6.1258	0.48762	-2.6525	0.021794	-0.041036	-0.0091455	0.66022	-1.3176	2734.2	23.487	0.73202	75.676	-62.409	72.681	71.621	23.115	-0.056047	-5.9725	0.57149	-2.6019	35.104	-4.8482
117.13	1.6311	50.899	-6.1257	0.48742	-2.6526	0.020826	-0.040251	-0.010015	0.66022	-1.3176	2733.6	23.487	0.7317	75.676	-62.381	72.682	71.621	23.115	-0.056047	-5.9725	0.57149	-2.6019	35.104	-4.8482
117.13	1.6303	50.899	-6.1256	0.48722	-2.6526	0.019831	-0.039423	-0.010872	0.66022	-1.3176	2732.9	23.487	0.73137	75.675	-62.352	72.682	71.621	23.115	-0.056047	-5.9725	0.57149	-2.6019	35.104	-4.8482
117.13	1.6296	50.898	-6.1255	0.48702	-2.6527	0.018812	-0.038554	-0.011717	0.66022	-1.3176	2732.3	23.486	0.73104	75.675	-62.322	72.682	71.621	23.115	-0.056047	-5.9725	0.57149	-2.6019	35.104	-4.8482
117.13	1.6288	50.897	-6.1254	0.48683	-2.6527	0.017768	-0.037646	-0.012548	0.66022	-1.3176	2731.6	23.486	0.7307	75.674	-62.291	72.682	71.621	23.115	-0.056047	-5.9725	0.57149	-2.6019	35.104	-4.8482
117.13	1.6281	50.897	-6.1253	0.48665	-2.6528	0.016701	-0.036697	-0.013365	0.66022	-1.3176	2731.0	23.486	0.73036	75.674	-62.259	72.682	71.621	23.115	-0.056047	-5.9725	0.57149	-2.6019	35.104	-4.8482
117.13	1.6273	50.896	-6.1252	0.48647	-2.6529	0.015612	-0.035711	-0.014167	0.66022	-1.3176	2730.4	23.486	0.73003	75.673	-62.227	72.682	71.621	23.115	-0.056047	-5.9725	0.57149	-2.6019	35.104	-4.8482
117.13	1.6265	50.895	-6.1251	0.48629	-2.6529	0.014502	-0.034687	-0.014952	0.66022	-1.3176	2729.7	23.486	0.72969	75.672	-62.194	72.683	71.621	23.115	-0.056047	-5.9725	0.57149	-2.6019	35.104	-4.8482
[truncated: 16,001 more rows]
