# Supplementary material for: Data-driven flight path monitoring technique using recurrent neural network for the safety management of commercial aircraft
Source: PeerJ Comput Sci. 2025 Mar 17;11:e2753. doi: 10.7717/peerj-cs.2753 (PMC11935752; doi:10.7717/peerj-cs.2753)
Supplement: Supplemental Information 1 [file peerj-cs-11-2753-s001.zip › Data/HY_RNN_34_header.csv]

Ub	Vb	Wb	Pb	Qb	Rb	Pdot	Qdot	Rdot	lat	lon	alt	alp	beta	tas	pitch	eas	eas_In	alp_In	beta_In	P_In	Q_In	R_In	yaw_In	gamma_In
121.52	-0.59675	50.721	-6.3965	0.59812	-2.6867	-7.2997e-05	-0.00014439	-9.6175e-05	0.66022	-1.3176	3999.4	22.656	-0.25966	78.018	-56.856	73.524	73.524	22.656	-0.25965	-6.3965	0.59812	-2.6867	28.471	-5.3002
121.52	-0.59679	50.72	-6.3965	0.59811	-2.6867	-0.00025966	-3.2924e-05	-0.00028134	0.66022	-1.3176	3998.7	22.655	-0.25967	78.018	-56.854	73.525	73.524	22.656	-0.25965	-6.3965	0.59812	-2.6867	28.471	-5.3002
121.52	-0.59681	50.719	-6.3965	0.59812	-2.6867	-0.00056433	0.00032991	-0.00054659	0.66022	-1.3176	3998.1	22.655	-0.25968	78.018	-56.855	73.526	73.524	22.656	-0.25965	-6.3965	0.59812	-2.6867	28.471	-5.3002
121.52	-0.59678	50.717	-6.3965	0.59812	-2.6867	-0.00099048	0.00093859	-0.00088277	0.66022	-1.3176	3997.4	22.654	-0.25967	78.018	-56.86	73.527	73.524	22.656	-0.25965	-6.3965	0.59812	-2.6867	28.471	-5.3002
121.52	-0.59664	50.715	-6.3965	0.59812	-2.6867	-0.0015407	0.0017863	-0.0012804	0.66022	-1.3176	3996.8	22.653	-0.25961	78.018	-56.868	73.527	73.524	22.656	-0.25965	-6.3965	0.59812	-2.6867	28.471	-5.3002
121.52	-0.59637	50.712	-6.3965	0.59814	-2.6867	-0.0022168	0.0028649	-0.00173	0.66022	-1.3176	3996.1	22.651	-0.25949	78.018	-56.88	73.528	73.524	22.656	-0.25965	-6.3965	0.59812	-2.6867	28.471	-5.3002
121.52	-0.59593	50.708	-6.3965	0.59815	-2.6868	-0.0030195	0.0041652	-0.0022216	0.66022	-1.3176	3995.5	22.65	-0.2593	78.018	-56.895	73.529	73.524	22.656	-0.25965	-6.3965	0.59812	-2.6867	28.471	-5.3002
121.52	-0.59526	50.705	-6.3965	0.59818	-2.6868	-0.003949	0.0056764	-0.0027454	0.66022	-1.3176	3994.8	22.648	-0.25901	78.018	-56.913	73.529	73.524	22.656	-0.25965	-6.3965	0.59812	-2.6867	28.471	-5.3002
121.53	-0.59435	50.7	-6.3965	0.59821	-2.6868	-0.0050044	0.0073872	-0.0032915	0.66022	-1.3176	3994.2	22.646	-0.25861	78.018	-56.934	73.53	73.524	22.656	-0.25965	-6.3965	0.59812	-2.6867	28.471	-5.3002
121.53	-0.59316	50.696	-6.3966	0.59825	-2.6868	-0.006184	0.0092846	-0.0038497	0.66022	-1.3176	3993.5	22.644	-0.25809	78.018	-56.959	73.531	73.524	22.656	-0.25965	-6.3965	0.59812	-2.6867	28.471	-5.3002
121.53	-0.59164	50.69	-6.3966	0.5983	-2.6868	-0.0074855	0.011355	-0.0044103	0.66022	-1.3176	3992.9	22.641	-0.25743	78.018	-56.988	73.532	73.524	22.656	-0.25965	-6.3965	0.59812	-2.6867	28.471	-5.3002
121.53	-0.58977	50.685	-6.3966	0.59837	-2.6868	-0.0089056	0.013583	-0.0049632	0.66022	-1.3176	3992.2	22.638	-0.25662	78.018	-57.019	73.533	73.524	22.656	-0.25965	-6.3965	0.59812	-2.6867	28.471	-5.3002
121.54	-0.5875	50.679	-6.3967	0.59844	-2.6869	-0.01044	0.015955	-0.0054988	0.66022	-1.3176	3991.6	22.636	-0.25563	78.018	-57.054	73.533	73.524	22.656	-0.25965	-6.3965	0.59812	-2.6867	28.471	-5.3002
121.54	-0.58483	50.673	-6.3967	0.59853	-2.6869	-0.012085	0.018452	-0.0060073	0.66022	-1.3176	3990.9	22.633	-0.25447	78.019	-57.092	73.534	73.524	22.656	-0.25965	-6.3965	0.59812	-2.6867	28.471	-5.3002
121.54	-0.5817	50.666	-6.3968	0.59863	-2.6869	-0.013834	0.021058	-0.0064795	0.66022	-1.3176	3990.3	22.629	-0.25311	78.019	-57.133	73.535	73.524	22.656	-0.25965	-6.3965	0.59812	-2.6867	28.471	-5.3002
121.54	-0.5781	50.659	-6.3969	0.59874	-2.687	-0.015681	0.023756	-0.0069062	0.66022	-1.3176	3989.6	22.626	-0.25154	78.019	-57.178	73.536	73.524	22.656	-0.25965	-6.3965	0.59812	-2.6867	28.471	-5.3002
121.55	-0.57399	50.652	-6.397	0.59886	-2.687	-0.01762	0.026526	-0.0072784	0.66022	-1.3176	3989.0	22.623	-0.24975	78.019	-57.225	73.537	73.524	22.656	-0.25965	-6.3965	0.59812	-2.6867	28.471	-5.3002
121.55	-0.56936	50.645	-6.3971	0.599	-2.687	-0.019644	0.02935	-0.0075877	0.66022	-1.3176	3988.3	22.619	-0.24774	78.019	-57.276	73.538	73.524	22.656	-0.25965	-6.3965	0.59812	-2.6867	28.471	-5.3002
121.56	-0.56418	50.637	-6.3972	0.59916	-2.6871	-0.021744	0.032207	-0.0078258	0.66022	-1.3176	3987.7	22.616	-0.24548	78.02	-57.33	73.539	73.524	22.656	-0.25965	-6.3965	0.59812	-2.6867	28.471	-5.3002
121.56	-0.55844	50.63	-6.3973	0.59932	-2.6871	-0.023912	0.03508	-0.007985	0.66022	-1.3176	3987.0	22.612	-0.24298	78.02	-57.387	73.54	73.524	22.656	-0.25965	-6.3965	0.59812	-2.6867	28.471	-5.3002
121.56	-0.5521	50.622	-6.3974	0.59951	-2.6872	-0.026139	0.037946	-0.0080579	0.66022	-1.3176	3986.4	22.608	-0.24022	78.02	-57.447	73.541	73.524	22.656	-0.25965	-6.3965	0.59812	-2.6867	28.471	-5.3002
121.57	-0.54517	50.614	-6.3975	0.5997	-2.6872	-0.028416	0.040786	-0.0080377	0.66022	-1.3176	3985.7	22.604	-0.2372	78.021	-57.51	73.542	73.524	22.656	-0.25965	-6.3965	0.59812	-2.6867	28.471	-5.3002
121.57	-0.53761	50.606	-6.3977	0.59991	-2.6872	-0.030734	0.043579	-0.0079181	0.66022	-1.3176	3985.1	22.601	-0.23392	78.021	-57.575	73.543	73.524	22.656	-0.25965	-6.3965	0.59812	-2.6867	28.471	-5.3002
121.57	-0.52943	50.599	-6.3978	0.60014	-2.6873	-0.033082	0.046305	-0.0076931	0.66022	-1.3176	3984.5	22.597	-0.23035	78.022	-57.644	73.544	73.524	22.656	-0.25965	-6.3965	0.59812	-2.6867	28.471	-5.3002
121.58	-0.52061	50.591	-6.398	0.60038	-2.6873	-0.03545	0.048943	-0.0073575	0.66022	-1.3176	3983.8	22.593	-0.22651	78.022	-57.716	73.546	73.524	22.656	-0.25965	-6.3965	0.59812	-2.6867	28.471	-5.3002
121.58	-0.51114	50.583	-6.3982	0.60063	-2.6873	-0.037827	0.051474	-0.0069066	0.66022	-1.3176	3983.2	22.589	-0.22239	78.023	-57.79	73.547	73.524	22.656	-0.25965	-6.3965	0.59812	-2.6867	28.471	-5.3002
121.59	-0.50102	50.575	-6.3984	0.60089	-2.6874	-0.040204	0.053877	-0.0063364	0.66022	-1.3176	3982.5	22.585	-0.21799	78.023	-57.867	73.548	73.524	22.656	-0.25965	-6.3965	0.59812	-2.6867	28.471	-5.3002
121.59	-0.49025	50.568	-6.3986	0.60117	-2.6874	-0.042568	0.056132	-0.0056434	0.66022	-1.3176	3981.9	22.582	-0.2133	78.024	-57.947	73.549	73.524	22.656	-0.25965	-6.3965	0.59812	-2.6867	28.471	-5.3002
121.6	-0.47882	50.561	-6.3988	0.60145	-2.6874	-0.04491	0.058219	-0.0048248	0.66022	-1.3176	3981.2	22.578	-0.20833	78.024	-58.029	73.55	73.524	22.656	-0.25965	-6.3965	0.59812	-2.6867	28.471	-5.3002
121.6	-0.46675	50.554	-6.3991	0.60175	-2.6875	-0.047218	0.060119	-0.0038784	0.66022	-1.3176	3980.6	22.575	-0.20307	78.025	-58.115	73.552	73.524	22.656	-0.25965	-6.3965	0.59812	-2.6867	28.471	-5.3002
121.6	-0.45402	50.547	-6.3993	0.60205	-2.6875	-0.049481	0.061813	-0.0028027	0.66022	-1.3176	3979.9	22.571	-0.19753	78.026	-58.202	73.553	73.524	22.656	-0.25965	-6.3965	0.59812	-2.6867	28.471	-5.3002
121.61	-0.44066	50.541	-6.3995	0.60237	-2.6875	-0.051689	0.063283	-0.001597	0.66022	-1.3176	3979.3	22.568	-0.19172	78.026	-58.293	73.555	73.524	22.656	-0.25965	-6.3965	0.59812	-2.6867	28.471	-5.3002
121.61	-0.42666	50.534	-6.3998	0.60269	-2.6875	-0.053831	0.064513	-0.00026126	0.66022	-1.3176	3978.6	22.565	-0.18563	78.027	-58.385	73.556	73.524	22.656	-0.25965	-6.3965	0.59812	-2.6867	28.471	-5.3002
121.62	-0.41204	50.529	-6.4001	0.60301	-2.6875	-0.055896	0.065485	0.001204	0.66022	-1.3176	3978.0	22.562	-0.17927	78.028	-58.481	73.557	73.524	22.656	-0.25965	-6.3965	0.59812	-2.6867	28.471	-5.3002
121.62	-0.39682	50.524	-6.4004	0.60334	-2.6875	-0.057874	0.066182	0.0027976	0.66022	-1.3176	3977.3	22.559	-0.17264	78.029	-58.578	73.559	73.524	22.656	-0.25965	-6.3965	0.59812	-2.6867	28.471	-5.3002
121.62	-0.38101	50.519	-6.4007	0.60367	-2.6875	-0.059755	0.066592	0.0045173	0.66022	-1.3176	3976.7	22.557	-0.16576	78.03	-58.678	73.56	73.524	22.656	-0.25965	-6.3965	0.59812	-2.6867	28.471	-5.3002
121.63	-0.36462	50.514	-6.401	0.60401	-2.6874	-0.061529	0.066698	0.0063606	0.66022	-1.3176	3976.0	22.554	-0.15863	78.03	-58.781	73.562	73.524	22.656	-0.25965	-6.3965	0.59812	-2.6867	28.471	-5.3002
121.63	-0.34768	50.511	-6.4013	0.60434	-2.6874	-0.063187	0.066488	0.008324	0.66022	-1.3176	3975.4	22.552	-0.15126	78.031	-58.885	73.563	73.524	22.656	-0.25965	-6.3965	0.59812	-2.6867	28.471	-5.3002
121.63	-0.3302	50.507	-6.4016	0.60467	-2.6874	-0.06472	0.065949	0.010404	0.66022	-1.3176	3974.7	22.55	-0.14365	78.032	-58.992	73.565	73.524	22.656	-0.25965	-6.3965	0.59812	-2.6867	28.471	-5.3002
121.64	-0.31222	50.505	-6.4019	0.605	-2.6873	-0.066119	0.065072	0.012595	0.66022	-1.3176	3974.0	22.549	-0.13583	78.033	-59.101	73.567	73.524	22.656	-0.25965	-6.3965	0.59812	-2.6867	28.471	-5.3002
121.64	-0.29376	50.503	-6.4023	0.60532	-2.6872	-0.067377	0.063845	0.014892	0.66022	-1.3176	3973.4	22.548	-0.12779	78.034	-59.212	73.568	73.524	22.656	-0.25965	-6.3965	0.59812	-2.6867	28.471	-5.3002
121.64	-0.27484	50.501	-6.4026	0.60564	-2.6871	-0.068484	0.062261	0.017289	0.66022	-1.3176	3972.7	22.547	-0.11956	78.035	-59.326	73.57	73.524	22.656	-0.25965	-6.3965	0.59812	-2.6867	28.471	-5.3002
121.64	-0.25549	50.501	-6.4029	0.60594	-2.6871	-0.069435	0.060311	0.01978	0.66022	-1.3176	3972.1	22.546	-0.11114	78.036	-59.441	73.571	73.524	22.656	-0.25965	-6.3965	0.59812	-2.6867	28.471	-5.3002
121.64	-0.23575	50.501	-6.4033	0.60624	-2.6869	-0.070224	0.05799	0.022357	0.66022	-1.3176	3971.4	22.546	-0.10255	78.037	-59.558	73.573	73.524	22.656	-0.25965	-6.3965	0.59812	-2.6867	28.471	-5.3002
121.65	-0.21565	50.501	-6.4036	0.60652	-2.6868	-0.070843	0.055292	0.025013	0.66022	-1.3176	3970.8	22.546	-0.093807	78.038	-59.677	73.575	73.524	22.656	-0.25965	-6.3965	0.59812	-2.6867	28.471	-5.3002
121.65	-0.19521	50.502	-6.404	0.60679	-2.6867	-0.071288	0.052214	0.027739	0.66022	-1.3176	3970.1	22.546	-0.084916	78.039	-59.798	73.576	73.524	22.656	-0.25965	-6.3965	0.59812	-2.6867	28.471	-5.3002
121.65	-0.17448	50.505	-6.4044	0.60704	-2.6866	-0.071554	0.048753	0.030528	0.66022	-1.3176	3969.5	22.547	-0.075896	78.04	-59.921	73.578	73.524	22.656	-0.25965	-6.3965	0.59812	-2.6867	28.471	-5.3002
121.65	-0.15348	50.507	-6.4047	0.60728	-2.6864	-0.071638	0.044909	0.033368	0.66022	-1.3176	3968.8	22.548	-0.066763	78.041	-60.046	73.58	73.524	22.656	-0.25965	-6.3965	0.59812	-2.6867	28.471	-5.3002
121.65	-0.13227	50.511	-6.4051	0.60749	-2.6862	-0.071535	0.040682	0.036252	0.66022	-1.3176	3968.2	22.549	-0.057533	78.042	-60.172	73.582	73.524	22.656	-0.25965	-6.3965	0.59812	-2.6867	28.471	-5.3002
121.65	-0.11086	50.515	-6.4054	0.60768	-2.686	-0.071244	0.036075	0.039169	0.66022	-1.3176	3967.5	22.551	-0.048223	78.043	-60.3	73.583	73.524	22.656	-0.25965	-6.3965	0.59812	-2.6867	28.471	-5.3002
121.65	-0.089311	50.52	-6.4058	0.60785	-2.6858	-0.070763	0.031089	0.042108	0.66022	-1.3176	3966.9	22.553	-0.038848	78.044	-60.43	73.585	73.524	22.656	-0.25965	-6.3965	0.59812	-2.6867	28.471	-5.3002
121.65	-0.067651	50.526	-6.4061	0.60799	-2.6856	-0.07009	0.02573	0.045059	0.66022	-1.3176	3966.2	22.555	-0.029426	78.045	-60.561	73.587	73.524	22.656	-0.25965	-6.3965	0.59812	-2.6867	28.471	-5.3002
121.65	-0.045921	50.533	-6.4065	0.60811	-2.6854	-0.069225	0.020004	0.048011	0.66022	-1.3176	3965.6	22.558	-0.019974	78.046	-60.694	73.588	73.524	22.656	-0.25965	-6.3965	0.59812	-2.6867	28.471	-5.3002
121.65	-0.024162	50.54	-6.4068	0.60819	-2.6851	-0.068168	0.013918	0.050953	0.66022	-1.3176	3964.9	22.561	-0.010509	78.047	-60.828	73.59	73.524	22.656	-0.25965	-6.3965	0.59812	-2.6867	28.471	-5.3002
121.65	-0.0024138	50.548	-6.4072	0.60825	-2.6849	-0.066921	0.0074814	0.053873	0.66022	-1.3176	3964.3	22.565	-0.0010499	78.048	-60.964	73.592	73.524	22.656	-0.25965	-6.3965	0.59812	-2.6867	28.471	-5.3002
121.64	0.019283	50.557	-6.4075	0.60827	-2.6846	-0.065121	0.00054554	0.056737	0.66022	-1.3176	3963.6	22.569	0.0083872	78.049	-61.101	73.594	73.524	22.656	-0.25965	-6.3965	0.59812	-2.6867	28.471	-5.3002
121.64	0.04089	50.567	-6.4078	0.60825	-2.6843	-0.063099	-0.0067388	0.05955	0.66022	-1.3176	3962.9	22.573	0.017784	78.05	-61.24	73.595	73.524	22.656	-0.25965	-6.3965	0.59812	-2.6867	28.471	-5.3002
121.64	0.062365	50.577	-6.4081	0.6082	-2.684	-0.060905	-0.014338	0.062302	0.66022	-1.3176	3962.3	22.577	0.027125	78.051	-61.38	73.597	73.524	22.656	-0.25965	-6.3965	0.59812	-2.6867	28.471	-5.3002
121.64	0.083671	50.588	-6.4084	0.60811	-2.6837	-0.058543	-0.022238	0.064981	0.66022	-1.3176	3961.6	22.582	0.03639	78.052	-61.521	73.599	73.524	22.656	-0.25965	-6.3965	0.59812	-2.6867	28.471	-5.3002
121.63	0.10477	50.6	-6.4087	0.60798	-2.6833	-0.056018	-0.030422	0.067578	0.66022	-1.3176	3961.0	22.588	0.045565	78.053	-61.664	73.6	73.524	22.656	-0.25965	-6.3965	0.59812	-2.6867	28.471	-5.3002
121.63	0.12561	50.613	-6.409	0.6078	-2.683	-0.053338	-0.038874	0.070079	0.66022	-1.3176	3960.3	22.593	0.054632	78.054	-61.808	73.602	73.524	22.656	-0.25965	-6.3965	0.59812	-2.6867	28.471	-5.3002
121.63	0.14618	50.626	-6.4092	0.60759	-2.6826	-0.050508	-0.047575	0.072474	0.66022	-1.3176	3959.7	22.599	0.063574	78.055	-61.952	73.603	73.524	22.656	-0.25965	-6.3965	0.59812	-2.6867	28.471	-5.3002
121.62	0.16642	50.64	-6.4095	0.60733	-2.6823	-0.047536	-0.056507	0.074752	0.66022	-1.3176	3959.0	22.605	0.072375	78.056	-62.099	73.605	73.524	22.656	-0.25965	-6.3965	0.59812	-2.6867	28.471	-5.3002
121.62	0.18629	50.654	-6.4097	0.60702	-2.6819	-0.044429	-0.065648	0.076902	0.66022	-1.3176	3958.4	22.612	0.081019	78.057	-62.246	73.607	73.524	22.656	-0.25965	-6.3965	0.59812	-2.6867	28.471	-5.3002
121.61	0.20578	50.669	-6.4099	0.60667	-2.6815	-0.041197	-0.074978	0.078913	0.66022	-1.3176	3957.7	22.619	0.089492	78.058	-62.394	73.608	73.524	22.656	-0.25965	-6.3965	0.59812	-2.6867	28.471	-5.3002
121.61	0.22483	50.685	-6.4101	0.60627	-2.6811	-0.037848	-0.084475	0.080776	0.66022	-1.3176	3957.0	22.626	0.097778	78.059	-62.543	73.61	73.524	22.656	-0.25965	-6.3965	0.59812	-2.6867	28.471	-5.3002
121.6	0.24343	50.701	-6.4103	0.60583	-2.6807	-0.034392	-0.094116	0.08248	0.66022	-1.3176	3956.4	22.633	0.10586	78.06	-62.693	73.611	73.524	22.656	-0.25965	-6.3965	0.59812	-2.6867	28.471	-5.3002
121.6	0.26152	50.718	-6.4105	0.60533	-2.6803	-0.030838	-0.10388	0.084016	0.66022	-1.3176	3955.7	22.641	0.11373	78.061	-62.844	73.613	73.524	22.656	-0.25965	-6.3965	0.59812	-2.6867	28.471	-5.3002
121.59	0.27909	50.735	-6.4106	0.60479	-2.6799	-0.027197	-0.11374	0.085375	0.66022	-1.3176	3955.1	22.649	0.12137	78.061	-62.996	73.614	73.524	22.656	-0.25965	-6.3965	0.59812	-2.6867	28.471	-5.3002
121.59	0.29611	50.753	-6.4108	0.60419	-2.6794	-0.023479	-0.12367	0.086549	0.66022	-1.3176	3954.4	22.657	0.12877	78.062	-63.149	73.616	73.524	22.656	-0.25965	-6.3965	0.59812	-2.6867	28.471	-5.3002
121.58	0.31255	50.771	-6.4109	0.60355	-2.679	-0.019697	-0.13365	0.087528	0.66022	-1.3176	3953.8	22.665	0.13592	78.063	-63.302	73.617	73.524	22.656	-0.25965	-6.3965	0.59812	-2.6867	28.471	-5.3002
121.57	0.32837	50.789	-6.4109	0.60286	-2.6786	-0.01586	-0.14365	0.088306	0.66022	-1.3176	3953.1	22.674	0.1428	78.063	-63.457	73.618	73.524	22.656	-0.25965	-6.3965	0.59812	-2.6867	28.471	-5.3002
121.57	0.34357	50.808	-6.411	0.60212	-2.6781	-0.010836	-0.15228	0.088813	0.66022	-1.3176	3952.4	22.682	0.1494	78.064	-63.612	73.62	73.524	22.656	-0.25965	-6.3965	0.59812	-2.6867	28.471	-5.3002
121.56	0.35811	50.827	-6.4111	0.60133	-2.6777	-0.0055431	-0.16065	0.089126	0.66022	-1.3176	3951.8	22.691	0.15573	78.065	-63.767	73.621	73.524	22.656	-0.25965	-6.3965	0.59812	-2.6867	28.471	-5.3002
121.55	0.37198	50.847	-6.4111	0.60051	-2.6772	-0.00021706	-0.169	0.089254	0.66022	-1.3176	3951.1	22.7	0.16176	78.065	-63.924	73.622	73.524	22.656	-0.25965	-6.3965	0.59812	-2.6867	28.471	-5.3002
121.54	0.38516	50.866	-6.4111	0.59964	-2.6768	0.0051286	-0.17731	0.089194	0.66022	-1.3176	3950.5	22.709	0.16749	78.066	-64.08	73.624	73.524	22.656	-0.25965	-6.3965	0.59812	-2.6867	28.471	-5.3002
121.54	0.39763	50.886	-6.411	0.59874	-2.6763	0.01048	-0.18556	0.088939	0.66022	-1.3176	3949.8	22.718	0.17291	78.066	-64.237	73.625	73.524	22.656	-0.25965	-6.3965	0.59812	-2.6867	28.471	-5.3002
121.53	0.40938	50.906	-6.411	0.59779	-2.6759	0.015823	-0.19373	0.088487	0.66022	-1.3176	3949.2	22.728	0.17802	78.067	-64.395	73.626	73.524	22.656	-0.25965	-6.3965	0.59812	-2.6867	28.471	-5.3002
121.52	0.42039	50.927	-6.4109	0.5968	-2.6754	0.021143	-0.20181	0.087833	0.66022	-1.3176	3948.5	22.737	0.1828	78.067	-64.552	73.627	73.524	22.656	-0.25965	-6.3965	0.59812	-2.6867	28.471	-5.3002
121.51	0.43065	50.947	-6.4107	0.59577	-2.675	0.026425	-0.20976	0.086975	0.66022	-1.3176	3947.8	22.747	0.18726	78.068	-64.71	73.628	73.524	22.656	-0.25965	-6.3965	0.59812	-2.6867	28.471	-5.3002
121.51	0.44015	50.967	-6.4106	0.5947	-2.6746	0.031655	-0.21756	0.085909	0.66022	-1.3176	3947.2	22.756	0.19139	78.068	-64.868	73.629	73.524	22.656	-0.25965	-6.3965	0.59812	-2.6867	28.471	-5.3002
121.5	0.44888	50.988	-6.4104	0.5936	-2.6741	0.036818	-0.22521	0.084634	0.66022	-1.3176	3946.5	22.766	0.19519	78.069	-65.026	73.631	73.524	22.656	-0.25965	-6.3965	0.59812	-2.6867	28.471	-5.3002
121.49	0.45684	51.008	-6.4102	0.59245	-2.6737	0.041899	-0.23268	0.083147	0.66022	-1.3176	3945.9	22.775	0.19865	78.069	-65.184	73.632	73.524	22.656	-0.25965	-6.3965	0.59812	-2.6867	28.471	-5.3002
121.48	0.46402	51.029	-6.41	0.59127	-2.6733	0.046884	-0.23995	0.081448	0.66022	-1.3176	3945.2	22.785	0.20177	78.069	-65.342	73.633	73.524	22.656	-0.25965	-6.3965	0.59812	-2.6867	28.471	-5.3002
121.47	0.47042	51.049	-6.4098	0.59005	-2.6729	0.051756	-0.247	0.079537	0.66022	-1.3176	3944.5	22.794	0.20455	78.069	-65.498	73.634	73.524	22.656	-0.25965	-6.3965	0.59812	-2.6867	28.471	-5.3002
121.47	0.47603	51.069	-6.4095	0.5888	-2.6725	0.056503	-0.25381	0.077412	0.66022	-1.3176	3943.9	22.804	0.20699	78.07	-65.654	73.634	73.524	22.656	-0.25965	-6.3965	0.59812	-2.6867	28.471	-5.3002
121.46	0.48086	51.089	-6.4092	0.58751	-2.6721	0.061108	-0.26036	0.075074	0.66022	-1.3176	3943.2	22.813	0.20909	78.07	-65.808	73.635	73.524	22.656	-0.25965	-6.3965	0.59812	-2.6867	28.471	-5.3002
121.45	0.48491	51.109	-6.4089	0.5862	-2.6718	0.065558	-0.26664	0.072525	0.66022	-1.3176	3942.6	22.823	0.21085	78.07	-65.959	73.636	73.524	22.656	-0.25965	-6.3965	0.59812	-2.6867	28.471	-5.3002
121.44	0.48819	51.129	-6.4085	0.58485	-2.6714	0.069839	-0.27263	0.069767	0.66022	-1.3176	3941.9	22.832	0.21228	78.07	-66.107	73.637	73.524	22.656	-0.25965	-6.3965	0.59812	-2.6867	28.471	-5.3002
121.43	0.49069	51.148	-6.4082	0.58347	-2.6711	0.073936	-0.27831	0.0668	0.66022	-1.3176	3941.3	22.841	0.21337	78.07	-66.25	73.638	73.524	22.656	-0.25965	-6.3965	0.59812	-2.6867	28.471	-5.3002
121.43	0.49243	51.167	-6.4078	0.58207	-2.6707	0.077836	-0.28367	0.063628	0.66022	-1.3176	3940.6	22.85	0.21412	78.07	-66.383	73.639	73.524	22.656	-0.25965	-6.3965	0.59812	-2.6867	28.471	-5.3002
121.42	0.49342	51.186	-6.4074	0.58063	-2.6704	0.081526	-0.28869	0.060253	0.66022	-1.3176	3939.9	22.859	0.21455	78.07	-66.501	73.639	73.524	22.656	-0.25965	-6.3965	0.59812	-2.6867	28.471	-5.3002
121.41	0.49367	51.204	-6.407	0.57918	-2.6701	0.084994	-0.29335	0.05668	0.66022	-1.3176	3939.3	22.867	0.21466	78.07	-66.592	73.64	73.524	22.656	-0.25965	-6.3965	0.59812	-2.6867	28.471	-5.3002
121.4	0.49318	51.222	-6.4066	0.5777	-2.6699	0.088226	-0.29765	0.052913	0.66022	-1.3176	3938.6	22.876	0.21445	78.07	-66.641	73.641	73.524	22.656	-0.25965	-6.3965	0.59812	-2.6867	28.471	-5.3002
121.4	0.49199	51.239	-6.4061	0.5762	-2.6696	0.091211	-0.30157	0.048955	0.66022	-1.3176	3938.0	22.884	0.21393	78.07	-66.631	73.641	73.524	22.656	-0.25965	-6.3965	0.59812	-2.6867	28.471	-5.3002
121.39	0.49009	51.256	-6.4056	0.57469	-2.6694	0.093937	-0.30509	0.044813	0.66022	-1.3176	3937.3	22.892	0.21311	78.07	-66.564	73.642	73.524	22.656	-0.25965	-6.3965	0.59812	-2.6867	28.471	-5.3002
121.38	0.48751	51.272	-6.4052	0.57315	-2.6692	0.096395	-0.30821	0.040492	0.66022	-1.3176	3936.6	22.9	0.21199	78.07	-66.455	73.643	73.524	22.656	-0.25965	-6.3965	0.59812	-2.6867	28.471	-5.3002
121.37	0.48427	51.288	-6.4047	0.57161	-2.669	0.098574	-0.31092	0.035998	0.66022	-1.3176	3936.0	22.907	0.21058	78.07	-66.321	73.643	73.524	22.656	-0.25965	-6.3965	0.59812	-2.6867	28.471	-5.3002
121.37	0.48039	51.303	-6.4042	0.57004	-2.6688	0.10046	-0.3132	0.031337	0.66022	-1.3176	3935.3	22.914	0.20889	78.069	-66.172	73.644	73.524	22.656	-0.25965	-6.3965	0.59812	-2.6867	28.471	-5.3002
121.36	0.47589	51.318	-6.4037	0.56847	-2.6687	0.10206	-0.31505	0.026517	0.66022	-1.3176	3934.7	22.921	0.20693	78.069	-66.016	73.644	73.524	22.656	-0.25965	-6.3965	0.59812	-2.6867	28.471	-5.3002
121.35	0.4708	51.332	-6.4032	0.56689	-2.6685	0.10334	-0.31646	0.021545	0.66022	-1.3176	3934.0	22.928	0.20472	78.069	-65.854	73.645	73.524	22.656	-0.25965	-6.3965	0.59812	-2.6867	28.471	-5.3002
121.35	0.46513	51.345	-6.4026	0.56531	-2.6685	0.10432	-0.31742	0.016428	0.66022	-1.3176	3933.4	22.934	0.20225	78.068	-65.69	73.645	73.524	22.656	-0.25965	-6.3965	0.59812	-2.6867	28.471	-5.3002
121.34	0.45891	51.357	-6.4021	0.56372	-2.6684	0.10497	-0.31793	0.011176	0.66022	-1.3176	3932.7	22.94	0.19955	78.068	-65.524	73.645	73.524	22.656	-0.25965	-6.3965	0.59812	-2.6867	28.471	-5.3002
121.34	0.45217	51.369	-6.4016	0.56213	-2.6683	0.10531	-0.31798	0.0057961	0.66022	-1.3176	3932.0	22.946	0.19662	78.068	-65.357	73.646	73.524	22.656	-0.25965	-6.3965	0.59812	-2.6867	28.471	-5.3002
121.33	0.44494	51.38	-6.4011	0.56054	-2.6683	0.10531	-0.31757	0.00029805	0.66022	-1.3176	3931.4	22.951	0.19348	78.067	-65.19	73.646	73.524	22.656	-0.25965	-6.3965	0.59812	-2.6867	28.471	-5.3002
121.33	0.43724	51.391	-6.4005	0.55896	-2.6683	0.10497	-0.31669	-0.005309	0.66022	-1.3176	3930.7	22.956	0.19013	78.067	-65.023	73.647	73.524	22.656	-0.25965	-6.3965	0.59812	-2.6867	28.471	-5.3002
121.32	0.4291	51.4	-6.4	0.55738	-2.6684	0.1043	-0.31534	-0.011015	0.66022	-1.3176	3930.1	22.961	0.18659	78.067	-64.857	73.647	73.524	22.656	-0.25965	-6.3965	0.59812	-2.6867	28.471	-5.3002
121.32	0.42056	51.409	-6.3995	0.5558	-2.6684	0.10329	-0.31353	-0.016811	0.66022	-1.3176	3929.4	22.965	0.18288	78.066	-64.691	73.647	73.524	22.656	-0.25965	-6.3965	0.59812	-2.6867	28.471	-5.3002
121.31	0.41165	51.417	-6.399	0.55424	-2.6685	0.10194	-0.31125	-0.022686	0.66022	-1.3176	3928.7	22.969	0.17901	78.066	-64.526	73.647	73.524	22.656	-0.25965	-6.3965	0.59812	-2.6867	28.471	-5.3002
121.31	0.40238	51.424	-6.3985	0.55269	-2.6687	0.10025	-0.30851	-0.028629	0.66022	-1.3176	3928.1	22.973	0.17498	78.065	-64.361	73.648	73.524	22.656	-0.25965	-6.3965	0.59812	-2.6867	28.471	-5.3002
121.3	0.39281	51.431	-6.398	0.55116	-2.6688	0.098212	-0.3053	-0.034629	0.66022	-1.3176	3927.4	22.976	0.17082	78.065	-64.198	73.648	73.524	22.656	-0.25965	-6.3965	0.59812	-2.6867	28.471	-5.3002
121.3	0.38295	51.436	-6.3975	0.54964	-2.669	0.095837	-0.30163	-0.040677	0.66022	-1.3176	3926.8	22.979	0.16653	78.064	-64.036	73.648	73.524	22.656	-0.25965	-6.3965	0.59812	-2.6867	28.471	-5.3002
121.3	0.37285	51.441	-6.397	0.54814	-2.6692	0.093123	-0.2975	-0.046759	0.66022	-1.3176	3926.1	22.981	0.16214	78.064	-63.875	73.649	73.524	22.656	-0.25965	-6.3965	0.59812	-2.6867	28.471	-5.3002
121.3	0.36252	51.445	-6.3966	0.54667	-2.6695	0.090074	-0.29292	-0.052866	0.66022	-1.3176	3925.5	22.983	0.15765	78.063	-63.716	73.649	73.524	22.656	-0.25965	-6.3965	0.59812	-2.6867	28.471	-5.3002
121.29	0.35202	51.448	-6.3961	0.54521	-2.6698	0.086693	-0.28789	-0.058985	0.66022	-1.3176	3924.8	22.985	0.15308	78.063	-63.558	73.649	73.524	22.656	-0.25965	-6.3965	0.59812	-2.6867	28.471	-5.3002
121.29	0.34136	51.45	-6.3957	0.54379	-2.6701	0.082985	-0.28243	-0.065104	0.66022	-1.3176	3924.1	22.986	0.14845	78.062	-63.401	73.649	73.524	22.656	-0.25965	-6.3965	0.59812	-2.6867	28.471	-5.3002
121.29	0.33059	51.452	-6.3953	0.54239	-2.6704	0.078954	-0.27653	-0.071212	0.66022	-1.3176	3923.5	22.987	0.14376	78.061	-63.246	73.649	73.524	22.656	-0.25965	-6.3965	0.59812	-2.6867	28.471	-5.3002
121.29	0.31973	51.452	-6.3949	0.54102	-2.6708	0.074609	-0.27021	-0.077297	0.66022	-1.3176	3922.8	22.987	0.13904	78.061	-63.093	73.65	73.524	22.656	-0.25965	-6.3965	0.59812	-2.6867	28.471	-5.3002
121.29	0.30881	51.452	-6.3945	0.53969	-2.6712	0.069956	-0.26348	-0.083347	0.66022	-1.3176	3922.2	22.987	0.1343	78.06	-62.941	73.65	73.524	22.656	-0.25965	-6.3965	0.59812	-2.6867	28.471	-5.3002
121.29	0.29788	51.451	-6.3942	0.53839	-2.6716	0.065002	-0.25634	-0.089349	0.66022	-1.3176	3921.5	22.987	0.12954	78.06	-62.791	73.65	73.524	22.656	-0.25965	-6.3965	0.59812	-2.6867	28.471	-5.3002
121.29	0.28696	51.449	-6.3939	0.53713	-2.6721	0.059757	-0.24881	-0.095293	0.66022	-1.3176	3920.9	22.986	0.12479	78.059	-62.643	73.65	73.524	22.656	-0.25965	-6.3965	0.59812	-2.6867	28.471	-5.3002
121.29	0.27607	51.446	-6.3936	0.5359	-2.6726	0.05423	-0.24091	-0.10117	0.66022	-1.3176	3920.2	22.985	0.12006	78.059	-62.497	73.65	73.524	22.656	-0.25965	-6.3965	0.59812	-2.6867	28.471	-5.3002
121.29	0.26527	51.443	-6.3934	0.53472	-2.6731	0.048431	-0.23263	-0.10695	0.66022	-1.3176	3919.5	22.984	0.11536	78.058	-62.352	73.65	73.524	22.656	-0.25965	-6.3965	0.59812	-2.6867	28.471	-5.3002
121.29	0.25456	51.438	-6.3931	0.53358	-2.6736	0.042372	-0.22401	-0.11265	0.66022	-1.3176	3918.9	22.982	0.11071	78.057	-62.21	73.651	73.524	22.656	-0.25965	-6.3965	0.59812	-2.6867	28.471	-5.3002
121.29	0.24399	51.433	-6.3929	0.53248	-2.6742	0.036063	-0.21505	-0.11824	0.66022	-1.3176	3918.2	22.98	0.10611	78.057	-62.069	73.651	73.524	22.656	-0.25965	-6.3965	0.59812	-2.6867	28.471	-5.3002
121.29	0.23358	51.428	-6.3928	0.53143	-2.6748	0.029518	-0.20576	-0.12371	0.66022	-1.3176	3917.6	22.977	0.10159	78.056	-61.93	73.651	73.524	22.656	-0.25965	-6.3965	0.59812	-2.6867	28.471	-5.3002
121.29	0.22337	51.421	-6.3926	0.53042	-2.6755	0.022749	-0.19617	-0.12905	0.66022	-1.3176	3916.9	22.974	0.097144	78.056	-61.794	73.651	73.524	22.656	-0.25965	-6.3965	0.59812	-2.6867	28.471	-5.3002
121.29	0.21337	51.414	-6.3925	0.52946	-2.6761	0.01577	-0.18628	-0.13424	0.66022	-1.3176	3916.3	22.971	0.092795	78.055	-61.659	73.651	73.524	22.656	-0.25965	-6.3965	0.59812	-2.6867	28.471	-5.3002
121.3	0.20361	51.406	-6.3925	0.52856	-2.6768	0.0085948	-0.17612	-0.13929	0.66022	-1.3176	3915.6	22.967	0.088553	78.054	-61.527	73.651	73.524	22.656	-0.25965	-6.3965	0.59812	-2.6867	28.471	-5.3002
121.3	0.19412	51.397	-6.3925	0.5277	-2.6775	0.0012378	-0.16571	-0.14417	0.66022	-1.3176	3914.9	22.964	0.084428	78.054	-61.396	73.652	73.524	22.656	-0.25965	-6.3965	0.59812	-2.6867	28.471	-5.3002
121.3	0.18493	51.388	-6.3925	0.5269	-2.6782	-0.0062859	-0.15505	-0.14888	0.66022	-1.3176	3914.3	22.959	0.080431	78.053	-61.268	73.652	73.524	22.656	-0.25965	-6.3965	0.59812	-2.6867	28.471	-5.3002
121.31	0.17606	51.378	-6.3925	0.52615	-2.679	-0.013961	-0.14418	-0.15341	0.66022	-1.3176	3913.6	22.955	0.076572	78.053	-61.142	73.652	73.524	22.656	-0.25965	-6.3965	0.59812	-2.6867	28.471	-5.3002
121.31	0.16752	51.368	-6.3926	0.52546	-2.6798	-0.021771	-0.13311	-0.15774	0.66022	-1.3176	3913.0	22.95	0.072861	78.052	-61.018	73.652	73.524	22.656	-0.25965	-6.3965	0.59812	-2.6867	28.471	-5.3002
121.31	0.15935	51.357	-6.3927	0.52482	-2.6806	-0.0297	-0.12185	-0.16187	0.66022	-1.3176	3912.3	22.945	0.069306	78.052	-60.896	73.652	73.524	22.656	-0.25965	-6.3965	0.59812	-2.6867	28.471	-5.3002
121.32	0.15156	51.346	-6.3929	0.52424	-2.6814	-0.037732	-0.11043	-0.16579	0.66022	-1.3176	3911.7	22.94	0.065917	78.051	-60.777	73.653	73.524	22.656	-0.25965	-6.3965	0.59812	-2.6867	28.471	-5.3002
121.32	0.14416	51.334	-6.3931	0.52372	-2.6822	-0.04585	-0.098874	-0.16949	0.66022	-1.3176	3911.0	22.934	0.0627	78.051	-60.66	73.653	73.524	22.656	-0.25965	-6.3965	0.59812	-2.6867	28.471	-5.3002
121.32	0.13718	51.321	-6.3934	0.52325	-2.6831	-0.054037	-0.087194	-0.17295	0.66022	-1.3176	3910.4	22.929	0.059665	78.05	-60.545	73.653	73.524	22.656	-0.25965	-6.3965	0.59812	-2.6867	28.471	-5.3002
121.33	0.13063	51.309	-6.3937	0.52285	-2.684	-0.062275	-0.075412	-0.17618	0.66022	-1.3176	3909.7	22.923	0.056818	78.05	-60.433	73.653	73.524	22.656	-0.25965	-6.3965	0.59812	-2.6867	28.471	-5.3002
121.33	0.12453	51.295	-6.394	0.5225	-2.6849	-0.070548	-0.063551	-0.17917	0.66022	-1.3176	3909.1	22.917	0.054164	78.049	-60.322	73.654	73.524	22.656	-0.25965	-6.3965	0.59812	-2.6867	28.471	-5.3002
121.34	0.11889	51.282	-6.3944	0.52221	-2.6858	-0.078838	-0.05163	-0.1819	0.66022	-1.3176	3908.4	22.911	0.05171	78.049	-60.215	73.654	73.524	22.656	-0.25965	-6.3965	0.59812	-2.6867	28.471	-5.3002
121.34	0.11372	51.268	-6.3948	0.52198	-2.6867	-0.087128	-0.039671	-0.18437	0.66022	-1.3176	3907.7	22.904	0.049461	78.048	-60.109	73.654	73.524	22.656	-0.25965	-6.3965	0.59812	-2.6867	28.471	-5.3002
121.35	0.10903	51.254	-6.3952	0.52181	-2.6876	-0.0954	-0.027695	-0.18658	0.66022	-1.3176	3907.1	22.898	0.047421	78.048	-60.006	73.654	73.524	22.656	-0.25965	-6.3965	0.59812	-2.6867	28.471	-5.3002
121.35	0.10482	51.239	-6.3957	0.52171	-2.6885	-0.10364	-0.015723	-0.18852	0.66022	-1.3176	3906.4	22.891	0.045594	78.047	-59.905	73.655	73.524	22.656	-0.25965	-6.3965	0.59812	-2.6867	28.471	-5.3002
121.36	0.10112	51.224	-6.3963	0.52166	-2.6895	-0.11182	-0.0037765	-0.19019	0.66022	-1.3176	3905.8	22.884	0.043983	78.047	-59.807	73.655	73.524	22.656	-0.25965	-6.3965	0.59812	-2.6867	28.471	-5.3002
121.37	0.097919	51.209	-6.3968	0.52167	-2.6904	-0.11994	0.0081243	-0.19158	0.66022	-1.3176	3905.1	22.877	0.042591	78.046	-59.711	73.655	73.524	22.656	-0.25965	-6.3965	0.59812	-2.6867	28.471	-5.3002
121.37	0.095225	51.194	-6.3975	0.52174	-2.6914	-0.12797	0.019958	-0.19268	0.66022	-1.3176	3904.5	22.87	0.041419	78.046	-59.618	73.656	73.524	22.656	-0.25965	-6.3965	0.59812	-2.6867	28.471	-5.3002
121.38	0.093041	51.179	-6.3981	0.52187	-2.6924	-0.13589	0.031705	-0.1935	0.66022	-1.3176	3903.8	22.863	0.040469	78.046	-59.527	73.656	73.524	22.656	-0.25965	-6.3965	0.59812	-2.6867	28.471	-5.3002
121.38	0.091368	51.164	-6.3988	0.52206	-2.6933	-0.1437	0.043343	-0.19403	0.66022	-1.3176	3903.2	22.856	0.039742	78.045	-59.439	73.656	73.524	22.656	-0.25965	-6.3965	0.59812	-2.6867	28.471	-5.3002
121.39	0.090207	51.148	-6.3996	0.5223	-2.6943	-0.15136	0.054853	-0.19427	0.66022	-1.3176	3902.5	22.849	0.039237	78.045	-59.353	73.657	73.524	22.656	-0.25965	-6.3965	0.59812	-2.6867	28.471	-5.3002
121.39	0.089556	51.133	-6.4003	0.5226	-2.6953	-0.15888	0.066218	-0.19422	0.66022	-1.3176	3901.9	22.842	0.038954	78.044	-59.269	73.657	73.524	22.656	-0.25965	-6.3965	0.59812	-2.6867	28.471	-5.3002
121.4	0.089412	51.118	-6.4012	0.52296	-2.6962	-0.16544	0.078362	-0.19389	0.66022	-1.3176	3901.2	22.834	0.038892	78.044	-59.188	73.658	73.524	22.656	-0.25965	-6.3965	0.59812	-2.6867	28.471	-5.3002
121.41	0.089774	51.102	-6.402	0.52339	-2.6972	-0.17126	0.090933	-0.19326	0.66022	-1.3176	3900.6	22.827	0.03905	78.044	-59.11	73.658	73.524	22.656	-0.25965	-6.3965	0.59812	-2.6867	28.471	-5.3002
121.41	0.090637	51.087	-6.4029	0.52387	-2.6982	-0.17693	0.10322	-0.19231	0.66022	-1.3176	3899.9	22.82	0.039425	78.043	-59.034	73.658	73.524	22.656	-0.25965	-6.3965	0.59812	-2.6867	28.471	-5.3002
121.42	0.091995	51.072	-6.4038	0.52442	-2.6991	-0.18241	0.11519	-0.19104	0.66022	-1.3176	3899.3	22.813	0.040016	78.043	-58.96	73.659	73.524	22.656	-0.25965	-6.3965	0.59812	-2.6867	28.471	-5.3002
121.42	0.093838	51.057	-6.4047	0.52502	-2.7001	-0.1877	0.12683	-0.18946	0.66022	-1.3176	3898.6	22.806	0.040818	78.043	-58.889	73.659	73.524	22.656	-0.25965	-6.3965	0.59812	-2.6867	28.471	-5.3002
121.43	0.096158	51.043	-6.4056	0.52569	-2.701	-0.19278	0.13813	-0.18756	0.66022	-1.3176	3898.0	22.8	0.041827	78.043	-58.821	73.66	73.524	22.656	-0.25965	-6.3965	0.59812	-2.6867	28.471	-5.3002
121.43	0.098942	51.028	-6.4066	0.52641	-2.702	-0.19765	0.14905	-0.18535	0.66022	-1.3176	3897.3	22.793	0.043038	78.042	-58.755	73.66	73.524	22.656	-0.25965	-6.3965	0.59812	-2.6867	28.471	-5.3002
121.44	0.10218	51.014	-6.4076	0.52718	-2.7029	-0.20228	0.15958	-0.18285	0.66022	-1.3176	3896.7	22.786	0.044446	78.042	-58.691	73.661	73.524	22.656	-0.25965	-6.3965	0.59812	-2.6867	28.471	-5.3002
121.44	0.10586	51.0	-6.4086	0.528	-2.7038	-0.20667	0.1697	-0.18004	0.66022	-1.3176	3896.0	22.78	0.046045	78.042	-58.63	73.661	73.524	22.656	-0.25965	-6.3965	0.59812	-2.6867	28.471	-5.3002
121.45	0.10995	50.987	-6.4097	0.52887	-2.7047	-0.21082	0.17941	-0.17695	0.66022	-1.3176	3895.4	22.774	0.047828	78.042	-58.572	73.662	73.524	22.656	-0.25965	-6.3965	0.59812	-2.6867	28.471	-5.3002
121.46	0.11446	50.974	-6.4107	0.52979	-2.7056	-0.2147	0.18867	-0.17357	0.66022	-1.3176	3894.7	22.767	0.049788	78.041	-58.516	73.662	73.524	22.656	-0.25965	-6.3965	0.59812	-2.6867	28.471	-5.3002
121.46	0.11935	50.961	-6.4118	0.53076	-2.7064	-0.21831	0.19748	-0.16991	0.66022	-1.3176	3894.0	22.762	0.051918	78.041	-58.463	73.663	73.524	22.656	-0.25965	-6.3965	0.59812	-2.6867	28.471	-5.3002
121.46	0.12462	50.949	-6.4129	0.53177	-2.7073	-0.22164	0.20583	-0.16599	0.66022	-1.3176	3893.4	22.756	0.054208	78.041	-58.412	73.663	73.524	22.656	-0.25965	-6.3965	0.59812	-2.6867	28.471	-5.3002
121.47	0.13023	50.937	-6.414	0.53282	-2.7081	-0.22468	0.2137	-0.16181	0.66022	-1.3176	3892.7	22.75	0.056651	78.041	-58.364	73.664	73.524	22.656	-0.25965	-6.3965	0.59812	-2.6867	28.471	-5.3002
121.47	0.13618	50.926	-6.4152	0.5339	-2.7089	-0.22743	0.22108	-0.15738	0.66022	-1.3176	3892.1	22.745	0.059237	78.041	-58.319	73.664	73.524	22.656	-0.25965	-6.3965	0.59812	-2.6867	28.471	-5.3002
121.48	0.14243	50.915	-6.4163	0.53503	-2.7097	-0.22988	0.22797	-0.15271	0.66022	-1.3176	3891.4	22.74	0.061958	78.04	-58.276	73.665	73.524	22.656	-0.25965	-6.3965	0.59812	-2.6867	28.471	-5.3002
121.48	0.14897	50.905	-6.4175	0.53618	-2.7104	-0.23202	0.23435	-0.14782	0.66022	-1.3176	3890.8	22.735	0.064803	78.04	-58.235	73.665	73.524	22.656	-0.25965	-6.3965	0.59812	-2.6867	28.471	-5.3002
121.49	0.15578	50.895	-6.4186	0.53737	-2.7111	-0.23386	0.24022	-0.14271	0.66022	-1.3176	3890.1	22.731	0.067763	78.04	-58.197	73.666	73.524	22.656	-0.25965	-6.3965	0.59812	-2.6867	28.471	-5.3002
121.49	0.16282	50.886	-6.4198	0.53858	-2.7118	-0.23538	0.24558	-0.13739	0.66022	-1.3176	3889.5	22.726	0.070827	78.04	-58.162	73.666	73.524	22.656	-0.25965	-6.3965	0.59812	-2.6867	28.471	-5.3002
121.49	0.17008	50.877	-6.421	0.53982	-2.7125	-0.23658	0.25041	-0.13187	0.66022	-1.3176	3888.8	22.722	0.073986	78.04	-58.129	73.667	73.524	22.656	-0.25965	-6.3965	0.59812	-2.6867	28.471	-5.3002
121.5	0.17754	50.869	-6.4222	0.54109	-2.7131	-0.23747	0.25472	-0.12618	0.66022	-1.3176	3888.2	22.718	0.077228	78.039	-58.099	73.668	73.524	22.656	-0.25965	-6.3965	0.59812	-2.6867	28.471	-5.3002
121.5	0.18516	50.861	-6.4234	0.54237	-2.7138	-0.23803	0.2585	-0.12032	0.66022	-1.3176	3887.5	22.715	0.080543	78.039	-58.072	73.668	73.524	22.656	-0.25965	-6.3965	0.59812	-2.6867	28.471	-5.3002
121.5	0.19292	50.854	-6.4246	0.54367	-2.7143	-0.23827	0.26176	-0.1143	0.66022	-1.3176	3886.9	22.712	0.08392	78.039	-58.047	73.669	73.524	22.656	-0.25965	-6.3965	0.59812	-2.6867	28.471	-5.3002
121.5	0.2008	50.848	-6.4257	0.54499	-2.7149	-0.23819	0.26449	-0.10814	0.66022	-1.3176	3886.2	22.709	0.087348	78.039	-58.024	73.669	73.524	22.656	-0.25965	-6.3965	0.59812	-2.6867	28.471	-5.3002
121.51	0.20877	50.842	-6.4269	0.54632	-2.7154	-0.23779	0.26669	-0.10184	0.66022	-1.3176	3885.6	22.706	0.090816	78.039	-58.004	73.67	73.524	22.656	-0.25965	-6.3965	0.59812	-2.6867	28.471	-5.3002
121.51	0.21681	50.836	-6.4281	0.54765	-2.7159	-0.23707	0.26838	-0.095435	0.66022	-1.3176	3884.9	22.704	0.094314	78.038	-57.987	73.67	73.524	22.656	-0.25965	-6.3965	0.59812	-2.6867	28.471	-5.3002
121.51	0.22489	50.832	-6.4293	0.549	-2.7164	-0.23603	0.26954	-0.088925	0.66022	-1.3176	3884.3	22.701	0.097829	78.038	-57.973	73.671	73.524	22.656	-0.25965	-6.3965	0.59812	-2.6867	28.471	-5.3002
121.51	0.23299	50.828	-6.4305	0.55035	-2.7168	-0.23468	0.2702	-0.082326	0.66022	-1.3176	3883.6	22.7	0.10135	78.038	-57.961	73.671	73.524	22.656	-0.25965	-6.3965	0.59812	-2.6867	28.471	-5.3002
121.51	0.24108	50.824	-6.4317	0.5517	-2.7172	-0.23302	0.27035	-0.075652	0.66022	-1.3176	3883.0	22.698	0.10487	78.038	-57.951	73.672	73.524	22.656	-0.25965	-6.3965	0.59812	-2.6867	28.471	-5.3002
121.51	0.24915	50.821	-6.4328	0.55305	-2.7176	-0.23105	0.27	-0.068918	0.66022	-1.3176	3882.3	22.697	0.10838	78.037	-57.944	73.672	73.524	22.656	-0.25965	-6.3965	0.59812	-2.6867	28.471	-5.3002
121.51	0.25715	50.819	-6.434	0.5544	-2.7179	-0.22878	0.26916	-0.062138	0.66022	-1.3176	3881.7	22.696	0.11186	78.037	-57.94	73.673	73.524	22.656	-0.25965	-6.3965	0.59812	-2.6867	28.471	-5.3002
121.51	0.26508	50.817	-6.4351	0.55574	-2.7182	-0.22622	0.26784	-0.055325	0.66022	-1.3176	3881.0	22.695	0.11531	78.037	-57.939	73.673	73.524	22.656	-0.25965	-6.3965	0.59812	-2.6867	28.471	-5.3002
121.51	0.27291	50.816	-6.4362	0.55708	-2.7185	-0.22336	0.26605	-0.048493	0.66022	-1.3176	3880.4	22.695	0.11872	78.037	-57.94	73.674	73.524	22.656	-0.25965	-6.3965	0.59812	-2.6867	28.471	-5.3002
121.51	0.28062	50.816	-6.4373	0.5584	-2.7187	-0.22023	0.26381	-0.041656	0.66022	-1.3176	3879.7	22.694	0.12207	78.036	-57.943	73.674	73.524	22.656	-0.25965	-6.3965	0.59812	-2.6867	28.471	-5.3002
121.51	0.28818	50.816	-6.4384	0.55971	-2.7189	-0.21682	0.26112	-0.034828	0.66022	-1.3176	3879.1	22.695	0.12536	78.036	-57.95	73.674	73.524	22.656	-0.25965	-6.3965	0.59812	-2.6867	28.471	-5.3002
121.51	0.29558	50.816	-6.4395	0.56101	-2.719	-0.21315	0.258	-0.028022	0.66022	-1.3176	3878.4	22.695	0.12858	78.036	-57.959	73.675	73.524	22.656	-0.25965	-6.3965	0.59812	-2.6867	28.471	-5.3002
121.51	0.30279	50.817	-6.4406	0.56229	-2.7191	-0.20922	0.25446	-0.021251	0.66022	-1.3176	3877.8	22.695	0.13172	78.035	-57.97	73.675	73.524	22.656	-0.25965	-6.3965	0.59812	-2.6867	28.471	-5.3002
121.51	0.30981	50.819	-6.4416	0.56356	-2.7192	-0.20505	0.25052	-0.014529	0.66022	-1.3176	3877.1	22.696	0.13477	78.035	-57.984	73.676	73.524	22.656	-0.25965	-6.3965	0.59812	-2.6867	28.471	-5.3002
121.51	0.3166	50.821	-6.4426	0.5648	-2.7193	-0.20063	0.24619	-0.0078675	0.66022	-1.3176	3876.5	22.697	0.13773	78.035	-58.001	73.676	73.524	22.656	-0.25965	-6.3965	0.59812	-2.6867	28.471	-5.3002
121.5	0.32315	50.823	-6.4436	0.56602	-2.7193	-0.19599	0.24149	-0.0012794	0.66022	-1.3176	3875.8	22.699	0.14058	78.034	-58.02	73.676	73.524	22.656	-0.25965	-6.3965	0.59812	-2.6867	28.471	-5.3002
121.5	0.32945	50.826	-6.4446	0.56721	-2.7193	-0.19113	0.23644	0.0052231	0.66022	-1.3176	3875.2	22.7	0.14332	78.034	-58.042	73.677	73.524	22.656	-0.25965	-6.3965	0.59812	-2.6867	28.471	-5.3002
121.5	0.33549	50.829	-6.4455	0.56838	-2.7193	-0.18606	0.23105	0.011629	0.66022	-1.3176	3874.5	22.702	0.14595	78.033	-58.067	73.677	73.524	22.656	-0.25965	-6.3965	0.59812	-2.6867	28.471	-5.3002
121.5	0.34124	50.833	-6.4464	0.56952	-2.7192	-0.18081	0.22534	0.017926	0.66022	-1.3176	3873.9	22.704	0.14845	78.033	-58.094	73.677	73.524	22.656	-0.25965	-6.3965	0.59812	-2.6867	28.471	-5.3002
121.5	0.3467	50.837	-6.4473	0.57063	-2.7191	-0.17536	0.21933	0.024103	0.66022	-1.3176	3873.2	22.706	0.15083	78.032	-58.124	73.678	73.524	22.656	-0.25965	-6.3965	0.59812	-2.6867	28.471	-5.3002
121.49	0.35186	50.842	-6.4482	0.57171	-2.7189	-0.16975	0.21303	0.030151	0.66022	-1.3176	3872.6	22.708	0.15307	78.032	-58.157	73.678	73.524	22.656	-0.25965	-6.3965	0.59812	-2.6867	28.471	-5.3002
121.49	0.3567	50.847	-6.449	0.57276	-2.7188	-0.16398	0.20648	0.036059	0.66022	-1.3176	3871.9	22.711	0.15518	78.031	-58.192	73.678	73.524	22.656	-0.25965	-6.3965	0.59812	-2.6867	28.471	-5.3002
121.49	0.36121	50.852	-6.4498	0.57378	-2.7186	-0.15806	0.19967	0.041818	0.66022	-1.3176	3871.3	22.713	0.15714	78.031	-58.229	73.678	73.524	22.656	-0.25965	-6.3965	0.59812	-2.6867	28.471	-5.3002
121.48	0.36539	50.858	-6.4506	0.57476	-2.7184	-0.15201	0.19265	0.047418	0.66022	-1.3176	3870.6	22.716	0.15896	78.03	-58.27	73.678	73.524	22.656	-0.25965	-6.3965	0.59812	-2.6867	28.471	-5.3002
121.48	0.36924	50.863	-6.4513	0.57571	-2.7181	-0.14583	0.18542	0.052852	0.66022	-1.3176	3870.0	22.719	0.16064	78.03	-58.313	73.679	73.524	22.656	-0.25965	-6.3965	0.59812	-2.6867	28.471	-5.3002
121.48	0.37274	50.869	-6.4521	0.57661	-2.7178	-0.13955	0.178	0.058111	0.66022	-1.3176	3869.3	22.722	0.16216	78.029	-58.358	73.679	73.524	22.656	-0.25965	-6.3965	0.59812	-2.6867	28.471	-5.3002
121.47	0.3759	50.876	-6.4527	0.57748	-2.7175	-0.13317	0.17041	0.063187	0.66022	-1.3176	3868.7	22.725	0.16354	78.029	-58.406	73.679	73.524	22.656	-0.25965	-6.3965	0.59812	-2.6867	28.471	-5.3002
121.47	0.3787	50.882	-6.4534	0.57832	-2.7172	-0.12671	0.16268	0.068075	0.66022	-1.3176	3868.0	22.728	0.16476	78.028	-58.457	73.679	73.524	22.656	-0.25965	-6.3965	0.59812	-2.6867	28.471	-5.3002
121.46	0.38115	50.889	-6.454	0.57911	-2.7169	-0.12018	0.15482	0.072767	0.66022	-1.3176	3867.4	22.732	0.16583	78.027	-58.51	73.679	73.524	22.656	-0.25965	-6.3965	0.59812	-2.6867	28.471	-5.3002
121.46	0.38326	50.896	-6.4546	0.57987	-2.7165	-0.1136	0.14686	0.077258	0.66022	-1.3176	3866.7	22.735	0.16674	78.027	-58.566	73.68	73.524	22.656	-0.25965	-6.3965	0.59812	-2.6867	28.471	-5.3002
121.46	0.385	50.903	-6.4551	0.58058	-2.7161	-0.10697	0.1388	0.081543	0.66022	-1.3176	3866.1	22.739	0.1675	78.026	-58.624	73.68	73.524	22.656	-0.25965	-6.3965	0.59812	-2.6867	28.471	-5.3002
121.45	0.3864	50.91	-6.4557	0.58125	-2.7157	-0.10031	0.13067	0.085616	0.66022	-1.3176	3865.4	22.742	0.16812	78.026	-58.685	73.68	73.524	22.656	-0.25965	-6.3965	0.59812	-2.6867	28.471	-5.3002
121.45	0.38746	50.917	-6.4561	0.58189	-2.7152	-0.093628	0.1225	0.089475	0.66022	-1.3176	3864.8	22.746	0.16858	78.025	-58.749	73.68	73.524	22.656	-0.25965	-6.3965	0.59812	-2.6867	28.471	-5.3002
121.44	0.38817	50.924	-6.4566	0.58248	-2.7148	-0.086942	0.11428	0.093116	0.66022	-1.3176	3864.1	22.749	0.16889	78.024	-58.814	73.68	73.524	22.656	-0.25965	-6.3965	0.59812	-2.6867	28.471	-5.3002
121.44	0.38854	50.932	-6.457	0.58303	-2.7143	-0.080262	0.10606	0.096535	0.66022	-1.3176	3863.5	22.753	0.16905	78.024	-58.883	73.68	73.524	22.656	-0.25965	-6.3965	0.59812	-2.6867	28.471	-5.3002
121.44	0.38859	50.939	-6.4574	0.58354	-2.7138	-0.073601	0.097831	0.09973	0.66022	-1.3176	3862.8	22.757	0.16907	78.023	-58.954	73.68	73.524	22.656	-0.25965	-6.3965	0.59812	-2.6867	28.471	-5.3002
121.43	0.38831	50.946	-6.4577	0.58401	-2.7133	-0.06697	0.089623	0.1027	0.66022	-1.3176	3862.2	22.76	0.16895	78.022	-59.027	73.68	73.524	22.656	-0.25965	-6.3965	0.59812	-2.6867	28.471	-5.3002
121.43	0.38772	50.954	-6.4581	0.58444	-2.7128	-0.060381	0.081451	0.10544	0.66022	-1.3176	3861.5	22.764	0.1687	78.022	-59.103	73.68	73.524	22.656	-0.25965	-6.3965	0.59812	-2.6867	28.471	-5.3002
121.42	0.38682	50.961	-6.4584	0.58482	-2.7122	-0.053844	0.073328	0.10796	0.66022	-1.3176	3860.9	22.768	0.16831	78.021	-59.181	73.68	73.524	22.656	-0.25965	-6.3965	0.59812	-2.6867	28.471	-5.3002
121.42	0.38562	50.968	-6.4586	0.58517	-2.7117	-0.047371	0.065272	0.11025	0.66022	-1.3176	3860.2	22.771	0.16779	78.02	-59.262	73.68	73.524	22.656	-0.25965	-6.3965	0.59812	-2.6867	28.471	-5.3002
121.41	0.38414	50.976	-6.4588	0.58548	-2.7111	-0.040447	0.057912	0.11229	0.66022	-1.3176	3859.6	22.775	0.16714	78.019	-59.345	73.68	73.524	22.656	-0.25965	-6.3965	0.59812	-2.6867	28.471	-5.3002
121.41	0.38239	50.983	-6.459	0.58575	-2.7106	-0.033147	0.051162	0.1141	0.66022	-1.3176	3858.9	22.779	0.16638	78.019	-59.43	73.68	73.524	22.656	-0.25965	-6.3965	0.59812	-2.6867	28.471	-5.3002
121.41	0.38039	50.99	-6.4592	0.58599	-2.71	-0.025954	0.04447	0.11572	0.66022	-1.3176	3858.3	22.782	0.16551	78.018	-59.518	73.681	73.524	22.656	-0.25965	-6.3965	0.59812	-2.6867	28.471	-5.3002
121.4	0.37813	50.997	-6.4593	0.58619	-2.7094	-0.018879	0.037846	0.11714	0.66022	-1.3176	3857.6	22.786	0.16453	78.017	-59.608	73.681	73.524	22.656	-0.25965	-6.3965	0.59812	-2.6867	28.471	-5.3002
121.4	0.37565	51.004	-6.4593	0.58637	-2.7088	-0.011929	0.0313	0.11836	0.66022	-1.3176	3857.0	22.789	0.16345	78.017	-59.7	73.681	73.524	22.656	-0.25965	-6.3965	0.59812	-2.6867	28.471	-5.3002
121.39	0.37295	51.01	-6.4594	0.58651	-2.7082	-0.0051155	0.024839	0.11938	0.66022	-1.3176	3856.3	22.793	0.16228	78.016	-59.795	73.681	73.524	22.656	-0.25965	-6.3965	0.59812	-2.6867	28.471	-5.3002
121.39	0.37004	51.017	-6.4594	0.58661	-2.7076	0.0015547	0.018473	0.12022	0.66022	-1.3176	3855.7	22.796	0.16102	78.015	-59.891	73.681	73.524	22.656	-0.25965	-6.3965	0.59812	-2.6867	28.471	-5.3002
121.38	0.36695	51.023	-6.4594	0.58669	-2.707	0.0080733	0.012208	0.12087	0.66022	-1.3176	3855.0	22.799	0.15967	78.015	-59.99	73.681	73.524	22.656	-0.25965	-6.3965	0.59812	-2.6867	28.471	-5.3002
121.38	0.36368	51.03	-6.4593	0.58674	-2.7064	0.014433	0.0060531	0.12133	0.66022	-1.3176	3854.4	22.802	0.15825	78.014	-60.091	73.681	73.524	22.656	-0.25965	-6.3965	0.59812	-2.6867	28.471	-5.3002
121.38	0.36025	51.036	-6.4592	0.58675	-2.7058	0.020626	1.3975e-05	0.12161	0.66022	-1.3176	3853.7	22.805	0.15676	78.013	-60.194	73.681	73.524	22.656	-0.25965	-6.3965	0.59812	-2.6867	28.471	-5.3002
121.37	0.35668	51.042	-6.4591	0.58674	-2.7052	0.026647	-0.0059029	0.12171	0.66022	-1.3176	3853.0	22.809	0.15521	78.012	-60.3	73.681	73.524	22.656	-0.25965	-6.3965	0.59812	-2.6867	28.471	-5.3002
121.37	0.35298	51.048	-6.459	0.58669	-2.7046	0.03249	-0.011692	0.12163	0.66022	-1.3176	3852.4	22.812	0.1536	78.012	-60.407	73.681	73.524	22.656	-0.25965	-6.3965	0.59812	-2.6867	28.471	-5.3002
121.37	0.34917	51.053	-6.4588	0.58662	-2.704	0.038148	-0.017347	0.12138	0.66022	-1.3176	3851.7	22.814	0.15194	78.011	-60.516	73.681	73.524	22.656	-0.25965	-6.3965	0.59812	-2.6867	28.471	-5.3002
121.36	0.34525	51.059	-6.4586	0.58652	-2.7034	0.043618	-0.022864	0.12097	0.66022	-1.3176	3851.1	22.817	0.15024	78.011	-60.627	73.681	73.524	22.656	-0.25965	-6.3965	0.59812	-2.6867	28.471	-5.3002
121.36	0.34125	51.064	-6.4584	0.58639	-2.7028	0.048894	-0.028239	0.12039	0.66022	-1.3176	3850.4	22.82	0.1485	78.01	-60.741	73.682	73.524	22.656	-0.25965	-6.3965	0.59812	-2.6867	28.471	-5.3002
121.36	0.33718	51.07	-6.4581	0.58624	-2.7022	0.053973	-0.033467	0.11966	0.66022	-1.3176	3849.8	22.823	0.14673	78.009	-60.856	73.682	73.524	22.656	-0.25965	-6.3965	0.59812	-2.6867	28.471	-5.3002
121.35	0.33306	51.074	-6.4578	0.58606	-2.7016	0.058852	-0.038546	0.11877	0.66022	-1.3176	3849.1	22.825	0.14494	78.009	-60.973	73.682	73.524	22.656	-0.25965	-6.3965	0.59812	-2.6867	28.471	-5.3002
121.35	0.32889	51.079	-6.4575	0.58585	-2.701	0.063527	-0.043472	0.11774	0.66022	-1.3176	3848.5	22.828	0.14312	78.008	-61.091	73.682	73.524	22.656	-0.25965	-6.3965	0.59812	-2.6867	28.471	-5.3002
121.35	0.32469	51.084	-6.4572	0.58562	-2.7004	0.067996	-0.048242	0.11656	0.66022	-1.3176	3847.8	22.83	0.1413	78.007	-61.212	73.682	73.524	22.656	-0.25965	-6.3965	0.59812	-2.6867	28.471	-5.3002
121.34	0.32048	51.088	-6.4568	0.58537	-2.6998	0.072257	-0.052856	0.11524	0.66022	-1.3176	3847.2	22.832	0.13947	78.007	-61.334	73.682	73.524	22.656	-0.25965	-6.3965	0.59812	-2.6867	28.471	-5.3002
121.34	0.31626	51.093	-6.4565	0.5851	-2.6993	0.076309	-0.057311	0.1138	0.66022	-1.3176	3846.5	22.834	0.13763	78.006	-61.458	73.683	73.524	22.656	-0.25965	-6.3965	0.59812	-2.6867	28.471	-5.3002
121.34	0.31206	51.097	-6.4561	0.5848	-2.6987	0.080151	-0.061606	0.11222	0.66022	-1.3176	3845.8	22.836	0.1358	78.006	-61.584	73.683	73.524	22.656	-0.25965	-6.3965	0.59812	-2.6867	28.471	-5.3002
121.34	0.30788	51.1	-6.4557	0.58448	-2.6981	0.083781	-0.065741	0.11053	0.66022	-1.3176	3845.2	22.838	0.13398	78.005	-61.711	73.683	73.524	22.656	-0.25965	-6.3965	0.59812	-2.6867	28.471	-5.3002
121.33	0.30373	51.104	-6.4552	0.58414	-2.6976	0.087201	-0.069714	0.10872	0.66022	-1.3176	3844.5	22.84	0.13218	78.005	-61.84	73.683	73.524	22.656	-0.25965	-6.3965	0.59812	-2.6867	28.471	-5.3002
121.33	0.29963	51.108	-6.4548	0.58378	-2.6971	0.09041	-0.073526	0.1068	0.66022	-1.3176	3843.9	22.842	0.1304	78.004	-61.97	73.683	73.524	22.656	-0.25965	-6.3965	0.59812	-2.6867	28.471	-5.3002
121.33	0.29558	51.111	-6.4543	0.58341	-2.6965	0.09341	-0.077177	0.10477	0.66022	-1.3176	3843.2	22.844	0.12864	78.004	-62.102	73.684	73.524	22.656	-0.25965	-6.3965	0.59812	-2.6867	28.471	-5.3002
121.33	0.2916	51.114	-6.4538	0.58301	-2.696	0.096201	-0.080668	0.10265	0.66022	-1.3176	3842.6	22.845	0.1269	78.003	-62.235	73.684	73.524	22.656	-0.25965	-6.3965	0.59812	-2.6867	28.471	-5.3002
121.32	0.28769	51.117	-6.4534	0.5826	-2.6955	0.098785	-0.084	0.10044	0.66022	-1.3176	3841.9	22.847	0.12521	78.003	-62.37	73.684	73.524	22.656	-0.25965	-6.3965	0.59812	-2.6867	28.471	-5.3002
121.32	0.28387	51.12	-6.4529	0.58217	-2.695	0.10116	-0.087174	0.098137	0.66022	-1.3176	3841.3	22.848	0.12354	78.002	-62.506	73.685	73.524	22.656	-0.25965	-6.3965	0.59812	-2.6867	28.471	-5.3002
121.32	0.28014	51.123	-6.4523	0.58173	-2.6945	0.10334	-0.090191	0.095755	0.66022	-1.3176	3840.6	22.85	0.12192	78.002	-62.643	73.685	73.524	22.656	-0.25965	-6.3965	0.59812	-2.6867	28.471	-5.3002
121.32	0.27651	51.125	-6.4518	0.58127	-2.694	0.10531	-0.093053	0.093297	0.66022	-1.3176	3839.9	22.851	0.12034	78.002	-62.781	73.685	73.524	22.656	-0.25965	-6.3965	0.59812	-2.6867	28.471	-5.3002
121.32	0.27299	51.128	-6.4513	0.5808	-2.6936	0.10709	-0.095762	0.090769	0.66022	-1.3176	3839.3	22.852	0.11881	78.001	-62.921	73.686	73.524	22.656	-0.25965	-6.3965	0.59812	-2.6867	28.471	-5.3002
121.32	0.26958	51.13	-6.4508	0.58031	-2.6931	0.10868	-0.098321	0.088176	0.66022	-1.3176	3838.6	22.854	0.11732	78.001	-63.061	73.686	73.524	22.656	-0.25965	-6.3965	0.59812	-2.6867	28.471	-5.3002
121.31	0.26628	51.132	-6.4502	0.57981	-2.6927	0.11007	-0.10073	0.085525	0.66022	-1.3176	3838.0	22.855	0.11589	78.001	-63.203	73.687	73.524	22.656	-0.25965	-6.3965	0.59812	-2.6867	28.471	-5.3002
121.31	0.26311	51.134	-6.4497	0.57931	-2.6923	0.11128	-0.103	0.082819	0.66022	-1.3176	3837.3	22.856	0.11451	78.0	-63.346	73.687	73.524	22.656	-0.25965	-6.3965	0.59812	-2.6867	28.471	-5.3002
121.31	0.26007	51.136	-6.4491	0.57878	-2.6919	0.1123	-0.10512	0.080065	0.66022	-1.3176	3836.7	22.857	0.11319	78.0	-63.489	73.687	73.524	22.656	-0.25965	-6.3965	0.59812	-2.6867	28.471	-5.3002
121.31	0.25715	51.138	-6.4485	0.57825	-2.6915	0.11315	-0.1071	0.077267	0.66022	-1.3176	3836.0	22.858	0.11192	78.0	-63.633	73.688	73.524	22.656	-0.25965	-6.3965	0.59812	-2.6867	28.471	-5.3002
121.31	0.25437	51.139	-6.448	0.57771	-2.6911	0.11382	-0.10894	0.07443	0.66022	-1.3176	3835.3	22.859	0.11071	77.999	-63.779	73.688	73.524	22.656	-0.25965	-6.3965	0.59812	-2.6867	28.471	-5.3002
121.31	0.25172	51.141	-6.4474	0.57716	-2.6907	0.11433	-0.11066	0.07156	0.66022	-1.3176	3834.7	22.859	0.10955	77.999	-63.924	73.689	73.524	22.656	-0.25965	-6.3965	0.59812	-2.6867	28.471	-5.3002
121.31	0.2492	51.142	-6.4468	0.57661	-2.6904	0.11467	-0.11224	0.068661	0.66022	-1.3176	3834.0	22.86	0.10846	77.999	-64.071	73.689	73.524	22.656	-0.25965	-6.3965	0.59812	-2.6867	28.471	-5.3002
121.31	0.24683	51.144	-6.4462	0.57604	-2.69	0.11484	-0.11369	0.065737	0.66022	-1.3176	3833.4	22.861	0.10742	77.999	-64.218	73.69	73.524	22.656	-0.25965	-6.3965	0.59812	-2.6867	28.471	-5.3002
121.3	0.24458	51.145	-6.4457	0.57547	-2.6897	0.11487	-0.11501	0.062794	0.66022	-1.3176	3832.7	22.862	0.10645	77.998	-64.365	73.69	73.524	22.656	-0.25965	-6.3965	0.59812	-2.6867	28.471	-5.3002
121.3	0.24247	51.146	-6.4451	0.57489	-2.6894	0.11474	-0.11622	0.059834	0.66022	-1.3176	3832.1	22.862	0.10553	77.998	-64.513	73.691	73.524	22.656	-0.25965	-6.3965	0.59812	-2.6867	28.471	-5.3002
121.3	0.2405	51.148	-6.4445	0.57431	-2.6891	0.11447	-0.11731	0.056862	0.66022	-1.3176	3831.4	22.863	0.10467	77.998	-64.661	73.691	73.524	22.656	-0.25965	-6.3965	0.59812	-2.6867	28.471	-5.3002
121.3	0.23865	51.149	-6.444	0.57372	-2.6889	0.11407	-0.11828	0.053883	0.66022	-1.3176	3830.7	22.863	0.10387	77.998	-64.809	73.692	73.524	22.656	-0.25965	-6.3965	0.59812	-2.6867	28.471	-5.3002
121.3	0.23694	51.15	-6.4434	0.57313	-2.6886	0.11352	-0.11914	0.050899	0.66022	-1.3176	3830.1	22.864	0.10312	77.998	-64.957	73.692	73.524	22.656	-0.25965	-6.3965	0.59812	-2.6867	28.471	-5.3002
121.3	0.23535	51.151	-6.4428	0.57253	-2.6883	0.11285	-0.1199	0.047915	0.66022	-1.3176	3829.4	22.865	0.10243	77.997	-65.105	73.693	73.524	22.656	-0.25965	-6.3965	0.59812	-2.6867	28.471	-5.3002
121.3	0.23388	51.152	-6.4423	0.57193	-2.6881	0.11206	-0.12054	0.044934	0.66022	-1.3176	3828.8	22.865	0.10179	77.997	-65.253	73.694	73.524	22.656	-0.25965	-6.3965	0.59812	-2.6867	28.471	-5.3002
121.3	0.23252	51.153	-6.4417	0.57132	-2.6879	0.11115	-0.12109	0.041958	0.66022	-1.3176	3828.1	22.866	0.1012	77.997	-65.399	73.694	73.524	22.656	-0.25965	-6.3965	0.59812	-2.6867	28.471	-5.3002
121.3	0.23128	51.154	-6.4411	0.57072	-2.6877	0.11013	-0.12154	0.038992	0.66022	-1.3176	3827.5	22.866	0.10066	77.997	-65.545	73.695	73.524	22.656	-0.25965	-6.3965	0.59812	-2.6867	28.471	-5.3002
121.3	0.23014	51.155	-6.4406	0.57011	-2.6875	0.109	-0.12188	0.036037	0.66022	-1.3176	3826.8	22.867	0.10016	77.997	-65.689	73.695	73.524	22.656	-0.25965	-6.3965	0.59812	-2.6867	28.471	-5.3002
121.3	0.2291	51.156	-6.4401	0.5695	-2.6873	0.10777	-0.12214	0.033097	0.66022	-1.3176	3826.1	22.867	0.099712	77.997	-65.832	73.696	73.524	22.656	-0.25965	-6.3965	0.59812	-2.6867	28.471	-5.3002
121.3	0.22815	51.157	-6.4395	0.56889	-2.6872	0.10644	-0.1223	0.030174	0.66022	-1.3176	3825.5	22.868	0.0993	77.997	-65.971	73.697	73.524	22.656	-0.25965	-6.3965	0.59812	-2.6867	28.471	-5.3002
121.3	0.22729	51.158	-6.439	0.56828	-2.687	0.10502	-0.12238	0.02727	0.66022	-1.3176	3824.8	22.868	0.098926	77.996	-66.105	73.697	73.524	22.656	-0.25965	-6.3965	0.59812	-2.6867	28.471	-5.3002
121.29	0.22651	51.159	-6.4385	0.56766	-2.6869	0.10351	-0.12237	0.024388	0.66022	-1.3176	3824.2	22.869	0.098586	77.996	-66.233	73.698	73.524	22.656	-0.25965	-6.3965	0.59812	-2.6867	28.471	-5.3002
121.29	0.2258	51.159	-6.438	0.56705	-2.6868	0.10193	-0.12227	0.021529	0.66022	-1.3176	3823.5	22.869	0.098276	77.996	-66.352	73.698	73.524	22.656	-0.25965	-6.3965	0.59812	-2.6867	28.471	-5.3002
121.29	0.22515	51.16	-6.4375	0.56644	-2.6867	0.10026	-0.12209	0.018696	0.66022	-1.3176	3822.9	22.869	0.097995	77.996	-66.455	73.699	73.524	22.656	-0.25965	-6.3965	0.59812	-2.6867	28.471	-5.3002
121.29	0.22456	51.161	-6.437	0.56583	-2.6866	0.098523	-0.12184	0.015889	0.66022	-1.3176	3822.2	22.87	0.097737	77.996	-66.535	73.7	73.524	22.656	-0.25965	-6.3965	0.59812	-2.6867	28.471	-5.3002
121.29	0.22401	51.162	-6.4365	0.56522	-2.6865	0.096717	-0.1215	0.013111	0.66022	-1.3176	3821.5	22.87	0.0975	77.996	-66.581	73.7	73.524	22.656	-0.25965	-6.3965	0.59812	-2.6867	28.471	-5.3002
121.29	0.22351	51.163	-6.436	0.56462	-2.6865	0.094847	-0.12109	0.010363	0.66022	-1.3176	3820.9	22.871	0.09728	77.996	-66.586	73.701	73.524	22.656	-0.25965	-6.3965	0.59812	-2.6867	28.471	-5.3002
121.29	0.22303	51.164	-6.4355	0.56401	-2.6864	0.092917	-0.1206	0.0076464	0.66022	-1.3176	3820.2	22.871	0.097072	77.996	-66.547	73.702	73.524	22.656	-0.25965	-6.3965	0.59812	-2.6867	28.471	-5.3002
121.29	0.22257	51.165	-6.4351	0.56341	-2.6864	0.090932	-0.12003	0.0049616	0.66022	-1.3176	3819.6	22.872	0.096873	77.996	-66.474	73.702	73.524	22.656	-0.25965	-6.3965	0.59812	-2.6867	28.471	-5.3002
121.29	0.22213	51.166	-6.4346	0.56281	-2.6864	0.088895	-0.11939	0.0023099	0.66022	-1.3176	3818.9	22.872	0.09668	77.996	-66.375	73.703	73.524	22.656	-0.25965	-6.3965	0.59812	-2.6867	28.471	-5.3002
121.29	0.22169	51.167	-6.4342	0.56222	-2.6864	0.086809	-0.11868	-0.00030774	0.66022	-1.3176	3818.2	22.873	0.096487	77.996	-66.26	73.704	73.524	22.656	-0.25965	-6.3965	0.59812	-2.6867	28.471	-5.3002
121.29	0.22124	51.168	-6.4337	0.56162	-2.6864	0.084678	-0.1179	-0.0028907	0.66022	-1.3176	3817.6	22.873	0.096292	77.995	-66.135	73.704	73.524	22.656	-0.25965	-6.3965	0.59812	-2.6867	28.471	-5.3002
121.29	0.22077	51.169	-6.4333	0.56104	-2.6864	0.082506	-0.11704	-0.0054384	0.66022	-1.3176	3816.9	22.874	0.09609	77.995	-66.003	73.705	73.524	22.656	-0.25965	-6.3965	0.59812	-2.6867	28.471	-5.3002
121.29	0.22029	51.17	-6.4329	0.56045	-2.6864	0.080295	-0.11612	-0.0079503	0.66022	-1.3176	3816.3	22.874	0.095878	77.995	-65.866	73.706	73.524	22.656	-0.25965	-6.3965	0.59812	-2.6867	28.471	-5.3002
121.29	0.21976	51.171	-6.4325	0.55988	-2.6865	0.078048	-0.11512	-0.010426	0.66022	-1.3176	3815.6	22.875	0.095651	77.995	-65.727	73.706	73.524	22.656	-0.25965	-6.3965	0.59812	-2.6867	28.471	-5.3002
121.29	0.2192	51.172	-6.4321	0.5593	-2.6865	0.075769	-0.11406	-0.012865	0.66022	-1.3176	3815.0	22.875	0.095407	77.995	-65.585	73.707	73.524	22.656	-0.25965	-6.3965	0.59812	-2.6867	28.471	-5.3002
121.29	0.21859	51.173	-6.4318	0.55874	-2.6866	0.073458	-0.11292	-0.015267	0.66022	-1.3176	3814.3	22.876	0.09514	77.995	-65.442	73.707	73.524	22.656	-0.25965	-6.3965	0.59812	-2.6867	28.471	-5.3002
121.29	0.21792	51.174	-6.4314	0.55817	-2.6867	0.07112	-0.11171	-0.017632	0.66022	-1.3176	3813.6	22.876	0.094849	77.995	-65.299	73.708	73.524	22.656	-0.25965	-6.3965	0.59812	-2.6867	28.471	-5.3002
121.29	0.21718	51.175	-6.4311	0.55762	-2.6868	0.068755	-0.11043	-0.01996	0.66022	-1.3176	3813.0	22.877	0.094528	77.995	-65.155	73.709	73.524	22.656	-0.25965	-6.3965	0.59812	-2.6867	28.471	-5.3002
121.28	0.21637	51.176	-6.4307	0.55707	-2.6869	0.066366	-0.10908	-0.022251	0.66022	-1.3176	3812.3	22.877	0.094176	77.995	-65.011	73.709	73.524	22.656	-0.25965	-6.3965	0.59812	-2.6867	28.471	-5.3002
121.28	0.21548	51.177	-6.4304	0.55653	-2.687	0.063955	-0.10765	-0.024504	0.66022	-1.3176	3811.7	22.878	0.093788	77.994	-64.867	73.71	73.524	22.656	-0.25965	-6.3965	0.59812	-2.6867	28.471	-5.3002
121.28	0.2145	51.178	-6.4301	0.55599	-2.6871	0.061523	-0.10615	-0.02672	0.66022	-1.3176	3811.0	22.878	0.093361	77.994	-64.723	73.71	73.524	22.656	-0.25965	-6.3965	0.59812	-2.6867	28.471	-5.3002
121.28	0.21342	51.178	-6.4298	0.55547	-2.6873	0.059072	-0.10458	-0.028899	0.66022	-1.3176	3810.3	22.879	0.092893	77.994	-64.58	73.711	73.524	22.656	-0.25965	-6.3965	0.59812	-2.6867	28.471	-5.3002
121.28	0.21225	51.179	-6.4295	0.55495	-2.6874	0.056602	-0.10293	-0.03104	0.66022	-1.3176	3809.7	22.879	0.092381	77.994	-64.437	73.712	73.524	22.656	-0.25965	-6.3965	0.59812	-2.6867	28.471	-5.3002
121.28	0.21096	51.18	-6.4292	0.55444	-2.6876	0.054116	-0.10121	-0.033144	0.66022	-1.3176	3809.0	22.879	0.091823	77.994	-64.295	73.712	73.524	22.656	-0.25965	-6.3965	0.59812	-2.6867	28.471	-5.3002
121.28	0.20957	51.18	-6.4289	0.55394	-2.6878	0.051614	-0.099411	-0.03521	0.66022	-1.3176	3808.4	22.88	0.091215	77.994	-64.154	73.713	73.524	22.656	-0.25965	-6.3965	0.59812	-2.6867	28.471	-5.3002
121.28	0.20805	51.181	-6.4287	0.55344	-2.6879	0.049097	-0.097534	-0.03724	0.66022	-1.3176	3807.7	22.88	0.090557	77.993	-64.013	73.713	73.524	22.656	-0.25965	-6.3965	0.59812	-2.6867	28.471	-5.3002
121.28	0.20642	51.181	-6.4285	0.55296	-2.6881	0.046565	-0.095579	-0.039232	0.66022	-1.3176	3807.1	22.88	0.089845	77.993	-63.873	73.714	73.524	22.656	-0.25965	-6.3965	0.59812	-2.6867	28.471	-5.3002
121.28	0.20466	51.182	-6.4282	0.55249	-2.6883	0.04402	-0.093544	-0.041187	0.66022	-1.3176	3806.4	22.881	0.089078	77.993	-63.735	73.714	73.524	22.656	-0.25965	-6.3965	0.59812	-2.6867	28.471	-5.3002
121.28	0.20276	51.182	-6.428	0.55203	-2.6885	0.041461	-0.091428	-0.043105	0.66022	-1.3176	3805.7	22.881	0.088255	77.993	-63.597	73.715	73.524	22.656	-0.25965	-6.3965	0.59812	-2.6867	28.471	-5.3002
121.28	0.20074	51.182	-6.4278	0.55157	-2.6888	0.03889	-0.08923	-0.044985	0.66022	-1.3176	3805.1	22.881	0.087374	77.992	-63.461	73.715	73.524	22.656	-0.25965	-6.3965	0.59812	-2.6867	28.471	-5.3002
121.28	0.19858	51.182	-6.4276	0.55113	-2.689	0.036306	-0.086949	-0.046828	0.66022	-1.3176	3804.4	22.881	0.086435	77.992	-63.326	73.716	73.524	22.656	-0.25965	-6.3965	0.59812	-2.6867	28.471	-5.3002
121.28	0.19629	51.182	-6.4274	0.5507	-2.6892	0.033711	-0.084584	-0.048633	0.66022	-1.3176	3803.8	22.881	0.085436	77.992	-63.192	73.716	73.524	22.656	-0.25965	-6.3965	0.59812	-2.6867	28.471	-5.3002
121.28	0.19385	51.182	-6.4273	0.55029	-2.6895	0.031102	-0.082135	-0.0504	0.66022	-1.3176	3803.1	22.881	0.084377	77.992	-63.059	73.717	73.524	22.656	-0.25965	-6.3965	0.59812	-2.6867	28.471	-5.3002
121.28	0.19128	51.182	-6.4271	0.54988	-2.6897	0.028482	-0.0796	-0.05213	0.66022	-1.3176	3802.5	22.881	0.083259	77.991	-62.928	73.717	73.524	22.656	-0.25965	-6.3965	0.59812	-2.6867	28.471	-5.3002
121.28	0.18857	51.182	-6.427	0.54949	-2.69	0.02585	-0.076978	-0.053821	0.66022	-1.3176	3801.8	22.881	0.08208	77.991	-62.798	73.717	73.524	22.656	-0.25965	-6.3965	0.59812	-2.6867	28.471	-5.3002
121.28	0.18572	51.181	-6.4269	0.54911	-2.6903	0.023207	-0.074269	-0.055473	0.66022	-1.3176	3801.2	22.881	0.080841	77.991	-62.669	73.718	73.524	22.656	-0.25965	-6.3965	0.59812	-2.6867	28.471	-5.3002
121.27	0.18274	51.18	-6.4268	0.54875	-2.6905	0.020551	-0.071473	-0.057086	0.66022	-1.3176	3800.5	22.881	0.079542	77.99	-62.542	73.718	73.524	22.656	-0.25965	-6.3965	0.59812	-2.6867	28.471	-5.3002
121.27	0.17962	51.179	-6.4267	0.5484	-2.6908	0.017883	-0.068588	-0.058659	0.66022	-1.3176	3799.8	22.88	0.078185	77.99	-62.417	73.719	73.524	22.656	-0.25965	-6.3965	0.59812	-2.6867	28.471	-5.3002
121.27	0.17637	51.178	-6.4266	0.54806	-2.6911	0.015204	-0.065615	-0.060191	0.66022	-1.3176	3799.2	22.88	0.07677	77.99	-62.293	73.719	73.524	22.656	-0.25965	-6.3965	0.59812	-2.6867	28.471	-5.3002
121.27	0.17299	51.177	-6.4265	0.54774	-2.6914	0.012512	-0.062552	-0.061683	0.66022	-1.3176	3798.5	22.88	0.075299	77.989	-62.171	73.719	73.524	22.656	-0.25965	-6.3965	0.59812	-2.6867	28.471	-5.3002
121.27	0.16948	51.176	-6.4265	0.54744	-2.6918	0.0098091	-0.059401	-0.063133	0.66022	-1.3176	3797.9	22.879	0.073773	77.989	-62.05	73.72	73.524	22.656	-0.25965	-6.3965	0.59812	-2.6867	28.471	-5.3002
121.27	0.16585	51.174	-6.4264	0.54715	-2.6921	0.0070939	-0.056162	-0.06454	0.66022	-1.3176	3797.2	22.878	0.072194	77.988	-61.932	73.72	73.524	22.656	-0.25965	-6.3965	0.59812	-2.6867	28.471	-5.3002
121.27	0.16211	51.172	-6.4264	0.54688	-2.6924	0.0043671	-0.052834	-0.065903	0.66022	-1.3176	3796.6	22.878	0.070563	77.988	-61.814	73.72	73.524	22.656	-0.25965	-6.3965	0.59812	-2.6867	28.471	-5.3002
121.27	0.15825	51.17	-6.4264	0.54662	-2.6927	0.0016286	-0.049418	-0.067222	0.66022	-1.3176	3795.9	22.877	0.068884	77.987	-61.699	73.721	73.524	22.656	-0.25965	-6.3965	0.59812	-2.6867	28.471	-5.3002
121.27	0.15429	51.168	-6.4264	0.54638	-2.6931	-0.0011212	-0.045915	-0.068495	0.66022	-1.3176	3795.3	22.876	0.067159	77.987	-61.586	73.721	73.524	22.656	-0.25965	-6.3965	0.59812	-2.6867	28.471	-5.3002
121.27	0.15022	51.165	-6.4264	0.54616	-2.6934	-0.003882	-0.042325	-0.069722	0.66022	-1.3176	3794.6	22.875	0.06539	77.987	-61.474	73.721	73.524	22.656	-0.25965	-6.3965	0.59812	-2.6867	28.471	-5.3002
121.27	0.14606	51.163	-6.4264	0.54596	-2.6938	-0.0066536	-0.03865	-0.0709	0.66022	-1.3176	3793.9	22.874	0.063581	77.986	-61.365	73.722	73.524	22.656	-0.25965	-6.3965	0.59812	-2.6867	28.471	-5.3002
121.27	0.14182	51.16	-6.4265	0.54578	-2.6941	-0.0094354	-0.034892	-0.07203	0.66022	-1.3176	3793.3	22.873	0.061734	77.986	-61.257	73.722	73.524	22.656	-0.25965	-6.3965	0.59812	-2.6867	28.471	-5.3002
121.28	0.1375	51.157	-6.4265	0.54561	-2.6945	-0.012227	-0.031051	-0.073108	0.66022	-1.3176	3792.6	22.871	0.059853	77.985	-61.151	73.722	73.524	22.656	-0.25965	-6.3965	0.59812	-2.6867	28.471	-5.3002
121.28	0.1331	51.153	-6.4266	0.54547	-2.6949	-0.015027	-0.027129	-0.074135	0.66022	-1.3176	3792.0	22.87	0.057941	77.985	-61.048	73.722	73.524	22.656	-0.25965	-6.3965	0.59812	-2.6867	28.471	-5.3002
121.28	0.12865	51.15	-6.4267	0.54534	-2.6952	-0.017836	-0.02313	-0.075107	0.66022	-1.3176	3791.3	22.868	0.056003	77.984	-60.946	73.723	73.524	22.656	-0.25965	-6.3965	0.59812	-2.6867	28.471	-5.3002
121.28	0.12414	51.146	-6.4268	0.54523	-2.6956	-0.020652	-0.019054	-0.076025	0.66022	-1.3176	3790.7	22.867	0.054041	77.984	-60.847	73.723	73.524	22.656	-0.25965	-6.3965	0.59812	-2.6867	28.471	-5.3002
121.28	0.11959	51.142	-6.4269	0.54515	-2.696	-0.023475	-0.014904	-0.076886	0.66022	-1.3176	3790.0	22.865	0.052061	77.983	-60.749	73.723	73.524	22.656	-0.25965	-6.3965	0.59812	-2.6867	28.471	-5.3002
121.28	0.11501	51.138	-6.427	0.54509	-2.6964	-0.026302	-0.010684	-0.077688	0.66022	-1.3176	3789.4	22.863	0.050066	77.982	-60.654	73.723	73.524	22.656	-0.25965	-6.3965	0.59812	-2.6867	28.471	-5.3002
121.28	0.1104	51.133	-6.4271	0.54504	-2.6968	-0.029134	-0.0063964	-0.07843	0.66022	-1.3176	3788.7	22.861	0.04806	77.982	-60.561	73.723	73.524	22.656	-0.25965	-6.3965	0.59812	-2.6867	28.471	-5.3002
121.28	0.10578	51.128	-6.4273	0.54502	-2.6972	-0.031967	-0.0020443	-0.07911	0.66022	-1.3176	3788.1	22.859	0.046049	77.981	-60.47	73.724	73.524	22.656	-0.25965	-6.3965	0.59812	-2.6867	28.471	-5.3002
121.28	0.10116	51.123	-6.4275	0.54502	-2.6976	-0.034802	0.0023686	-0.079726	0.66022	-1.3176	3787.4	22.857	0.044036	77.981	-60.381	73.724	73.524	22.656	-0.25965	-6.3965	0.59812	-2.6867	28.471	-5.3002
121.28	0.09654	51.118	-6.4276	0.54505	-2.698	-0.037636	0.0068382	-0.080277	0.66022	-1.3176	3786.7	22.854	0.042027	77.98	-60.295	73.724	73.524	22.656	-0.25965	-6.3965	0.59812	-2.6867	28.471	-5.3002
121.28	0.091942	51.113	-6.4278	0.54509	-2.6984	-0.040466	0.01136	-0.080759	0.66022	-1.3176	3786.1	22.852	0.040025	77.98	-60.211	73.724	73.524	22.656	-0.25965	-6.3965	0.59812	-2.6867	28.471	-5.3002
121.29	0.087374	51.107	-6.428	0.54516	-2.6988	-0.043292	0.015931	-0.081173	0.66022	-1.3176	3785.4	22.849	0.038037	77.979	-60.129	73.724	73.524	22.656	-0.25965	-6.3965	0.59812	-2.6867	28.471	-5.3002
121.29	0.082846	51.101	-6.4283	0.54525	-2.6992	-0.046111	0.020545	-0.081515	0.66022	-1.3176	3784.8	22.847	0.036066	77.979	-60.049	73.725	73.524	22.656	-0.25965	-6.3965	0.59812	-2.6867	28.471	-5.3002
121.29	0.07837	51.095	-6.4285	0.54536	-2.6996	-0.048921	0.025198	-0.081784	0.66022	-1.3176	3784.1	22.844	0.034118	77.978	-59.972	73.725	73.524	22.656	-0.25965	-6.3965	0.59812	-2.6867	28.471	-5.3002
121.29	0.073958	51.088	-6.4287	0.5455	-2.7	-0.051719	0.029885	-0.081978	0.66022	-1.3176	3783.5	22.841	0.032197	77.977	-59.897	73.725	73.524	22.656	-0.25965	-6.3965	0.59812	-2.6867	28.471	-5.3002
121.29	0.06962	51.082	-6.429	0.54566	-2.7004	-0.054502	0.0346	-0.082095	0.66022	-1.3176	3782.8	22.838	0.030309	77.977	-59.825	73.725	73.524	22.656	-0.25965	-6.3965	0.59812	-2.6867	28.471	-5.3002
121.29	0.065368	51.075	-6.4293	0.54585	-2.7008	-0.057268	0.039337	-0.082133	0.66022	-1.3176	3782.2	22.835	0.028458	77.976	-59.755	73.725	73.524	22.656	-0.25965	-6.3965	0.59812	-2.6867	28.471	-5.3002
121.3	0.061213	51.068	-6.4296	0.54606	-2.7012	-0.060014	0.044091	-0.082091	0.66022	-1.3176	3781.5	22.832	0.026649	77.976	-59.687	73.725	73.524	22.656	-0.25965	-6.3965	0.59812	-2.6867	28.471	-5.3002
121.3	0.057166	51.061	-6.4299	0.54629	-2.7016	-0.062736	0.048856	-0.081966	0.66022	-1.3176	3780.9	22.829	0.024888	77.975	-59.622	73.725	73.524	22.656	-0.25965	-6.3965	0.59812	-2.6867	28.471	-5.3002
121.3	0.053238	51.053	-6.4302	0.54655	-2.702	-0.065432	0.053625	-0.081757	0.66022	-1.3176	3780.2	22.826	0.023178	77.974	-59.56	73.726	73.524	22.656	-0.25965	-6.3965	0.59812	-2.6867	28.471	-5.3002
121.3	0.04944	51.046	-6.4305	0.54683	-2.7024	-0.068098	0.058393	-0.081462	0.66022	-1.3176	3779.6	22.822	0.021524	77.974	-59.499	73.726	73.524	22.656	-0.25965	-6.3965	0.59812	-2.6867	28.471	-5.3002
121.3	0.045782	51.038	-6.4309	0.54713	-2.7029	-0.070731	0.063151	-0.08108	0.66022	-1.3176	3778.9	22.819	0.019932	77.973	-59.442	73.726	73.524	22.656	-0.25965	-6.3965	0.59812	-2.6867	28.471	-5.3002
121.31	0.042276	51.03	-6.4313	0.54746	-2.7033	-0.073328	0.067893	-0.080609	0.66022	-1.3176	3778.3	22.815	0.018406	77.973	-59.386	73.726	73.524	22.656	-0.25965	-6.3965	0.59812	-2.6867	28.471	-5.3002
121.31	0.038931	51.022	-6.4316	0.54781	-2.7037	-0.075883	0.072613	-0.080047	0.66022	-1.3176	3777.6	22.812	0.016949	77.972	-59.334	73.726	73.524	22.656	-0.25965	-6.3965	0.59812	-2.6867	28.471	-5.3002
121.31	0.035757	51.014	-6.432	0.54818	-2.7041	-0.078395	0.077304	-0.079394	0.66022	-1.3176	3777.0	22.808	0.015568	77.971	-59.284	73.726	73.524	22.656	-0.25965	-6.3965	0.59812	-2.6867	28.471	-5.3002
121.31	0.032763	51.006	-6.4324	0.54858	-2.7045	-0.080858	0.081957	-0.078648	0.66022	-1.3176	3776.3	22.804	0.014264	77.971	-59.236	73.727	73.524	22.656	-0.25965	-6.3965	0.59812	-2.6867	28.471	-5.3002
121.32	0.02996	50.997	-6.4328	0.549	-2.7048	-0.082685	0.087266	-0.07782	0.66022	-1.3176	3775.7	22.8	0.013044	77.97	-59.191	73.727	73.524	22.656	-0.25965	-6.3965	0.59812	-2.6867	28.471	-5.3002
121.32	0.027356	50.989	-6.4332	0.54945	-2.7052	-0.08443	0.092533	-0.076885	0.66022	-1.3176	3775.0	22.797	0.011911	77.97	-59.148	73.727	73.524	22.656	-0.25965	-6.3965	0.59812	-2.6867	28.471	-5.3002
121.32	0.024962	50.98	-6.4337	0.54993	-2.7056	-0.086123	0.097711	-0.075839	0.66022	-1.3176	3774.4	22.793	0.010868	77.969	-59.108	73.727	73.524	22.656	-0.25965	-6.3965	0.59812	-2.6867	28.471	-5.3002
121.32	0.022784	50.971	-6.4341	0.55043	-2.706	-0.08776	0.10279	-0.074682	0.66022	-1.3176	3773.7	22.789	0.0099199	77.969	-59.07	73.727	73.524	22.656	-0.25965	-6.3965	0.59812	-2.6867	28.471	-5.3002
121.33	0.02083	50.963	-6.4345	0.55096	-2.7064	-0.089335	0.10776	-0.073414	0.66022	-1.3176	3773.1	22.785	0.0090693	77.968	-59.035	73.728	73.524	22.656	-0.25965	-6.3965	0.59812	-2.6867	28.471	-5.3002
121.33	0.019107	50.954	-6.435	0.55151	-2.7067	-0.090847	0.11261	-0.072035	0.66022	-1.3176	3772.4	22.781	0.0083193	77.968	-59.003	73.728	73.524	22.656	-0.25965	-6.3965	0.59812	-2.6867	28.471	-5.3002
121.33	0.017622	50.945	-6.4355	0.55208	-2.7071	-0.092289	0.11733	-0.070546	0.66022	-1.3176	3771.7	22.777	0.0076726	77.967	-58.973	73.728	73.524	22.656	-0.25965	-6.3965	0.59812	-2.6867	28.471	-5.3002
121.33	0.016379	50.937	-6.4359	0.55268	-2.7074	-0.093659	0.12191	-0.068946	0.66022	-1.3176	3771.1	22.773	0.0071317	77.966	-58.946	73.728	73.524	22.656	-0.25965	-6.3965	0.59812	-2.6867	28.471	-5.3002
121.34	0.015385	50.928	-6.4364	0.5533	-2.7078	-0.094953	0.12635	-0.067237	0.66022	-1.3176	3770.4	22.769	0.0066987	77.966	-58.921	73.729	73.524	22.656	-0.25965	-6.3965	0.59812	-2.6867	28.471	-5.3002
121.34	0.014642	50.919	-6.4369	0.55394	-2.7081	-0.096167	0.13063	-0.065418	0.66022	-1.3176	3769.8	22.765	0.0063754	77.965	-58.898	73.729	73.524	22.656	-0.25965	-6.3965	0.59812	-2.6867	28.471	-5.3002
121.34	0.014156	50.911	-6.4373	0.55461	-2.7084	-0.097297	0.13475	-0.063493	0.66022	-1.3176	3769.1	22.761	0.0061636	77.965	-58.879	73.729	73.524	22.656	-0.25965	-6.3965	0.59812	-2.6867	28.471	-5.3002
121.34	0.013928	50.902	-6.4378	0.55529	-2.7087	-0.098339	0.13869	-0.061461	0.66022	-1.3176	3768.5	22.757	0.0060643	77.965	-58.862	73.729	73.524	22.656	-0.25965	-6.3965	0.59812	-2.6867	28.471	-5.3002
121.35	0.013961	50.894	-6.4383	0.55599	-2.709	-0.09929	0.14245	-0.059325	0.66022	-1.3176	3767.8	22.753	0.0060788	77.964	-58.847	73.73	73.524	22.656	-0.25965	-6.3965	0.59812	-2.6867	28.471	-5.3002
121.35	0.014256	50.885	-6.4388	0.55672	-2.7093	-0.10015	0.14603	-0.057085	0.66022	-1.3176	3767.2	22.75	0.0062076	77.964	-58.835	73.73	73.524	22.656	-0.25965	-6.3965	0.59812	-2.6867	28.471	-5.3002
121.35	0.014816	50.877	-6.4393	0.55745	-2.7096	-0.10091	0.1494	-0.054746	0.66022	-1.3176	3766.5	22.746	0.0064511	77.963	-58.825	73.73	73.524	22.656	-0.25965	-6.3965	0.59812	-2.6867	28.471	-5.3002
121.36	0.015639	50.869	-6.4398	0.55821	-2.7099	-0.10156	0.15257	-0.052307	0.66022	-1.3176	3765.9	22.742	0.0068094	77.963	-58.818	73.731	73.524	22.656	-0.25965	-6.3965	0.59812	-2.6867	28.471	-5.3002
121.36	0.016725	50.861	-6.4403	0.55898	-2.7101	-0.10212	0.15553	-0.049773	0.66022	-1.3176	3765.2	22.739	0.0072824	77.962	-58.814	73.731	73.524	22.656	-0.25965	-6.3965	0.59812	-2.6867	28.471	-5.3002
121.36	0.018073	50.853	-6.4409	0.55976	-2.7104	-0.10256	0.15827	-0.047146	0.66022	-1.3176	3764.6	22.735	0.0078695	77.962	-58.812	73.731	73.524	22.656	-0.25965	-6.3965	0.59812	-2.6867	28.471	-5.3002
121.36	0.019681	50.846	-6.4414	0.56056	-2.7106	-0.1029	0.16079	-0.044429	0.66022	-1.3176	3763.9	22.732	0.0085699	77.962	-58.812	73.732	73.524	22.656	-0.25965	-6.3965	0.59812	-2.6867	28.471	-5.3002
121.37	0.021548	50.838	-6.4419	0.56137	-2.7108	-0.10312	0.16307	-0.041625	0.66022	-1.3176	3763.3	22.728	0.0093826	77.961	-58.815	73.732	73.524	22.656	-0.25965	-6.3965	0.59812	-2.6867	28.471	-5.3002
121.37	0.023669	50.831	-6.4424	0.56219	-2.711	-0.10323	0.16512	-0.038737	0.66022	-1.3176	3762.6	22.725	0.010306	77.961	-58.82	73.732	73.524	22.656	-0.25965	-6.3965	0.59812	-2.6867	28.471	-5.3002
121.37	0.026041	50.824	-6.4429	0.56302	-2.7112	-0.10322	0.16692	-0.03577	0.66022	-1.3176	3762.0	22.722	0.011339	77.96	-58.828	73.733	73.524	22.656	-0.25965	-6.3965	0.59812	-2.6867	28.471	-5.3002
121.37	0.028659	50.817	-6.4434	0.56386	-2.7114	-0.10309	0.16848	-0.032727	0.66022	-1.3176	3761.3	22.719	0.012479	77.96	-58.839	73.733	73.524	22.656	-0.25965	-6.3965	0.59812	-2.6867	28.471	-5.3002
121.37	0.031519	50.811	-6.444	0.56471	-2.7115	-0.10284	0.16979	-0.029613	0.66022	-1.3176	3760.7	22.716	0.013725	77.96	-58.852	73.733	73.524	22.656	-0.25965	-6.3965	0.59812	-2.6867	28.471	-5.3002
121.38	0.034614	50.804	-6.4445	0.56556	-2.7117	-0.10247	0.17084	-0.026431	0.66022	-1.3176	3760.0	22.713	0.015073	77.959	-58.867	73.734	73.524	22.656	-0.25965	-6.3965	0.59812	-2.6867	28.471	-5.3002
121.38	0.037939	50.798	-6.445	0.56642	-2.7118	-0.10197	0.17163	-0.023187	0.66022	-1.3176	3759.4	22.71	0.016521	77.959	-58.884	73.734	73.524	22.656	-0.25965	-6.3965	0.59812	-2.6867	28.471	-5.3002
121.38	0.041488	50.793	-6.4455	0.56727	-2.7119	-0.10135	0.17216	-0.019884	0.66022	-1.3176	3758.7	22.707	0.018066	77.959	-58.905	73.735	73.524	22.656	-0.25965	-6.3965	0.59812	-2.6867	28.471	-5.3002
121.38	0.045251	50.787	-6.446	0.56814	-2.712	-0.1006	0.17242	-0.016528	0.66022	-1.3176	3758.1	22.705	0.019705	77.958	-58.927	73.735	73.524	22.656	-0.25965	-6.3965	0.59812	-2.6867	28.471	-5.3002
121.38	0.049223	50.782	-6.4465	0.569	-2.7121	-0.099725	0.17242	-0.013124	0.66022	-1.3176	3757.4	22.703	0.021434	77.958	-58.952	73.736	73.524	22.656	-0.25965	-6.3965	0.59812	-2.6867	28.471	-5.3002
121.38	0.053394	50.777	-6.447	0.56986	-2.7121	-0.098723	0.17215	-0.0096766	0.66022	-1.3176	3756.8	22.7	0.023251	77.958	-58.979	73.736	73.524	22.656	-0.25965	-6.3965	0.59812	-2.6867	28.471	-5.3002
121.39	0.057756	50.773	-6.4475	0.57072	-2.7122	-0.097593	0.17161	-0.0061918	0.66022	-1.3176	3756.1	22.698	0.02515	77.958	-59.009	73.736	73.524	22.656	-0.25965	-6.3965	0.59812	-2.6867	28.471	-5.3002
121.39	0.062299	50.768	-6.448	0.57158	-2.7122	-0.096336	0.1708	-0.0026748	0.66022	-1.3176	3755.5	22.696	0.027129	77.957	-59.041	73.737	73.524	22.656	-0.25965	-6.3965	0.59812	-2.6867	28.471	-5.3002
121.39	0.067015	50.765	-6.4484	0.57243	-2.7122	-0.094952	0.16972	0.00086877	0.66022	-1.3176	3754.8	22.695	0.029182	77.957	-59.075	73.737	73.524	22.656	-0.25965	-6.3965	0.59812	-2.6867	28.471	-5.3002
121.39	0.071893	50.761	-6.4489	0.57327	-2.7122	-0.093443	0.16837	0.0044331	0.66022	-1.3176	3754.2	22.693	0.031306	77.957	-59.111	73.738	73.524	22.656	-0.25965	-6.3965	0.59812	-2.6867	28.471	-5.3002
121.39	0.076923	50.758	-6.4494	0.57411	-2.7121	-0.091808	0.16676	0.0080125	0.66022	-1.3176	3753.5	22.692	0.033497	77.957	-59.15	73.738	73.524	22.656	-0.25965	-6.3965	0.59812	-2.6867	28.471	-5.3002
121.39	0.082093	50.755	-6.4498	0.57494	-2.7121	-0.090048	0.16488	0.011601	0.66022	-1.3176	3752.9	22.69	0.035749	77.956	-59.191	73.739	73.524	22.656	-0.25965	-6.3965	0.59812	-2.6867	28.471	-5.3002
121.39	0.087395	50.752	-6.4503	0.57576	-2.712	-0.088167	0.16273	0.015192	0.66022	-1.3176	3752.2	22.689	0.038057	77.956	-59.235	73.739	73.524	22.656	-0.25965	-6.3965	0.59812	-2.6867	28.471	-5.3002
121.39	0.092815	50.75	-6.4507	0.57657	-2.7119	-0.086164	0.16033	0.018781	0.66022	-1.3176	3751.6	22.688	0.040418	77.956	-59.28	73.74	73.524	22.656	-0.25965	-6.3965	0.59812	-2.6867	28.471	-5.3002
121.39	0.098343	50.749	-6.4511	0.57736	-2.7118	-0.084043	0.15767	0.02236	0.66022	-1.3176	3750.9	22.687	0.042825	77.956	-59.328	73.74	73.524	22.656	-0.25965	-6.3965	0.59812	-2.6867	28.471	-5.3002
121.39	0.10397	50.747	-6.4516	0.57814	-2.7117	-0.081805	0.15475	0.025925	0.66022	-1.3176	3750.3	22.687	0.045275	77.955	-59.378	73.741	73.524	22.656	-0.25965	-6.3965	0.59812	-2.6867	28.471	-5.3002
121.39	0.10968	50.746	-6.452	0.57891	-2.7116	-0.079454	0.15159	0.029467	0.66022	-1.3176	3749.6	22.686	0.047761	77.955	-59.43	73.741	73.524	22.656	-0.25965	-6.3965	0.59812	-2.6867	28.471	-5.3002
121.39	0.11546	50.745	-6.4523	0.57966	-2.7114	-0.076991	0.14818	0.032983	0.66022	-1.3176	3749.0	22.686	0.050279	77.955	-59.485	73.742	73.524	22.656	-0.25965	-6.3965	0.59812	-2.6867	28.471	-5.3002
121.39	0.1213	50.745	-6.4527	0.58039	-2.7113	-0.07442	0.14453	0.036464	0.66022	-1.3176	3748.3	22.686	0.052824	77.955	-59.541	73.742	73.524	22.656	-0.25965	-6.3965	0.59812	-2.6867	28.471	-5.3002
121.39	0.12719	50.745	-6.4531	0.5811	-2.7111	-0.071744	0.14065	0.039906	0.66022	-1.3176	3747.7	22.686	0.055389	77.955	-59.6	73.743	73.524	22.656	-0.25965	-6.3965	0.59812	-2.6867	28.471	-5.3002
121.39	0.13312	50.745	-6.4534	0.5818	-2.7109	-0.068966	0.13654	0.043301	0.66022	-1.3176	3747.0	22.686	0.057971	77.954	-59.66	73.744	73.524	22.656	-0.25965	-6.3965	0.59812	-2.6867	28.471	-5.3002
121.39	0.13908	50.746	-6.4538	0.58247	-2.7106	-0.066091	0.13222	0.046645	0.66022	-1.3176	3746.4	22.687	0.060564	77.954	-59.723	73.744	73.524	22.656	-0.25965	-6.3965	0.59812	-2.6867	28.471	-5.3002
121.39	0.14504	50.747	-6.4541	0.58312	-2.7104	-0.063123	0.12768	0.049931	0.66022	-1.3176	3745.7	22.687	0.063163	77.954	-59.788	73.745	73.524	22.656	-0.25965	-6.3965	0.59812	-2.6867	28.471	-5.3002
121.39	0.15101	50.748	-6.4544	0.58374	-2.7101	-0.060065	0.12294	0.053153	0.66022	-1.3176	3745.1	22.688	0.065762	77.954	-59.854	73.745	73.524	22.656	-0.25965	-6.3965	0.59812	-2.6867	28.471	-5.3002
121.39	0.15697	50.75	-6.4547	0.58435	-2.7099	-0.056923	0.118	0.056305	0.66022	-1.3176	3744.4	22.689	0.068357	77.954	-59.923	73.746	73.524	22.656	-0.25965	-6.3965	0.59812	-2.6867	28.471	-5.3002
121.39	0.16291	50.752	-6.455	0.58492	-2.7096	-0.0537	0.11287	0.059382	0.66022	-1.3176	3743.7	22.69	0.070942	77.953	-59.994	73.746	73.524	22.656	-0.25965	-6.3965	0.59812	-2.6867	28.471	-5.3002
121.39	0.16881	50.755	-6.4552	0.58548	-2.7093	-0.050401	0.10756	0.062377	0.66022	-1.3176	3743.1	22.691	0.073512	77.953	-60.067	73.747	73.524	22.656	-0.25965	-6.3965	0.59812	-2.6867	28.471	-5.3002
121.38	0.17466	50.757	-6.4555	0.586	-2.7089	-0.047032	0.10208	0.065287	0.66022	-1.3176	3742.4	22.692	0.076063	77.953	-60.141	73.747	73.524	22.656	-0.25965	-6.3965	0.59812	-2.6867	28.471	-5.3002
121.38	0.18047	50.76	-6.4557	0.5865	-2.7086	-0.043598	0.096441	0.068105	0.66022	-1.3176	3741.8	22.694	0.07859	77.953	-60.218	73.748	73.524	22.656	-0.25965	-6.3965	0.59812	-2.6867	28.471	-5.3002
121.38	0.1862	50.764	-6.4559	0.58696	-2.7083	-0.040105	0.090651	0.070826	0.66022	-1.3176	3741.1	22.696	0.081087	77.953	-60.296	73.748	73.524	22.656	-0.25965	-6.3965	0.59812	-2.6867	28.471	-5.3002
121.38	0.19186	50.767	-6.4561	0.5874	-2.7079	-0.036556	0.084721	0.073445	0.66022	-1.3176	3740.5	22.697	0.083551	77.953	-60.376	73.749	73.524	22.656	-0.25965	-6.3965	0.59812	-2.6867	28.471	-5.3002
121.38	0.19743	50.771	-6.4563	0.58781	-2.7075	-0.032959	0.07866	0.075958	0.66022	-1.3176	3739.8	22.699	0.085978	77.952	-60.458	73.75	73.524	22.656	-0.25965	-6.3965	0.59812	-2.6867	28.471	-5.3002
121.37	0.2029	50.775	-6.4564	0.58819	-2.7071	-0.029319	0.07248	0.078359	0.66022	-1.3176	3739.2	22.701	0.088361	77.952	-60.542	73.75	73.524	22.656	-0.25965	-6.3965	0.59812	-2.6867	28.471	-5.3002
121.37	0.20827	50.78	-6.4566	0.58854	-2.7067	-0.025642	0.066192	0.080646	0.66022	-1.3176	3738.5	22.703	0.090699	77.952	-60.627	73.751	73.524	22.656	-0.25965	-6.3965	0.59812	-2.6867	28.471	-5.3002
121.37	0.21352	50.785	-6.4567	0.58885	-2.7063	-0.021934	0.059806	0.082812	0.66022	-1.3176	3737.9	22.706	0.092986	77.952	-60.715	73.751	73.524	22.656	-0.25965	-6.3965	0.59812	-2.6867	28.471	-5.3002
121.37	0.21865	50.79	-6.4568	0.58913	-2.7059	-0.0182	0.053334	0.084855	0.66022	-1.3176	3737.2	22.708	0.095219	77.952	-60.804	73.752	73.524	22.656	-0.25965	-6.3965	0.59812	-2.6867	28.471	-5.3002
121.37	0.22364	50.795	-6.4569	0.58938	-2.7055	-0.014448	0.046787	0.086771	0.66022	-1.3176	3736.6	22.711	0.097394	77.951	-60.894	73.752	73.524	22.656	-0.25965	-6.3965	0.59812	-2.6867	28.471	-5.3002
121.36	0.2285	50.8	-6.4569	0.5896	-2.7051	-0.010683	0.040177	0.088557	0.66022	-1.3176	3735.9	22.713	0.099508	77.951	-60.986	73.753	73.524	22.656	-0.25965	-6.3965	0.59812	-2.6867	28.471	-5.3002
121.36	0.2332	50.806	-6.457	0.58978	-2.7046	-0.006911	0.033515	0.090208	0.66022	-1.3176	3735.3	22.716	0.10156	77.951	-61.08	73.753	73.524	22.656	-0.25965	-6.3965	0.59812	-2.6867	28.471	-5.3002
121.36	0.23775	50.812	-6.457	0.58994	-2.7041	-0.0031391	0.026813	0.091723	0.66022	-1.3176	3734.6	22.719	0.10354	77.951	-61.176	73.754	73.524	22.656	-0.25965	-6.3965	0.59812	-2.6867	28.471	-5.3002
121.35	0.24214	50.818	-6.457	0.59005	-2.7037	0.00081256	0.020307	0.093088	0.66022	-1.3176	3733.9	22.722	0.10545	77.951	-61.273	73.754	73.524	22.656	-0.25965	-6.3965	0.59812	-2.6867	28.471	-5.3002
121.35	0.24636	50.824	-6.457	0.59014	-2.7032	0.0052993	0.014425	0.094296	0.66022	-1.3176	3733.3	22.725	0.10729	77.95	-61.371	73.755	73.524	22.656	-0.25965	-6.3965	0.59812	-2.6867	28.471	-5.3002
121.35	0.25041	50.83	-6.457	0.5902	-2.7027	0.0097723	0.0085188	0.095377	0.66022	-1.3176	3732.6	22.728	0.10905	77.95	-61.471	73.755	73.524	22.656	-0.25965	-6.3965	0.59812	-2.6867	28.471	-5.3002
121.35	0.25429	50.837	-6.4569	0.59023	-2.7023	0.014225	0.002596	0.096332	0.66022	-1.3176	3732.0	22.731	0.11074	77.95	-61.572	73.756	73.524	22.656	-0.25965	-6.3965	0.59812	-2.6867	28.471	-5.3002
121.34	0.25798	50.843	-6.4568	0.59022	-2.7018	0.018651	-0.0033341	0.097158	0.66022	-1.3176	3731.3	22.734	0.11235	77.95	-61.675	73.756	73.524	22.656	-0.25965	-6.3965	0.59812	-2.6867	28.471	-5.3002
121.34	0.26149	50.85	-6.4567	0.59019	-2.7013	0.023043	-0.0092626	0.097853	0.66022	-1.3176	3730.7	22.737	0.11388	77.949	-61.778	73.757	73.524	22.656	-0.25965	-6.3965	0.59812	-2.6867	28.471	-5.3002
121.34	0.26481	50.857	-6.4566	0.59013	-2.7008	0.027396	-0.015181	0.098417	0.66022	-1.3176	3730.0	22.741	0.11533	77.949	-61.884	73.758	73.524	22.656	-0.25965	-6.3965	0.59812	-2.6867	28.471	-5.3002
121.33	0.26794	50.864	-6.4564	0.59004	-2.7003	0.031703	-0.021079	0.098849	0.66022	-1.3176	3729.4	22.744	0.11669	77.949	-61.99	73.758	73.524	22.656	-0.25965	-6.3965	0.59812	-2.6867	28.471	-5.3002
121.33	0.27088	50.871	-6.4563	0.58992	-2.6998	0.035957	-0.026949	0.099147	0.66022	-1.3176	3728.7	22.748	0.11797	77.949	-62.098	73.759	73.524	22.656	-0.25965	-6.3965	0.59812	-2.6867	28.471	-5.3002
121.33	0.27362	50.878	-6.4561	0.58977	-2.6993	0.040153	-0.032782	0.099311	0.66022	-1.3176	3728.1	22.751	0.11916	77.949	-62.206	73.759	73.524	22.656	-0.25965	-6.3965	0.59812	-2.6867	28.471	-5.3002
121.32	0.27615	50.886	-6.4559	0.58959	-2.6988	0.044283	-0.03857	0.099341	0.66022	-1.3176	3727.4	22.755	0.12027	77.948	-62.316	73.76	73.524	22.656	-0.25965	-6.3965	0.59812	-2.6867	28.471	-5.3002
121.32	0.27849	50.893	-6.4556	0.58938	-2.6983	0.048342	-0.044303	0.099236	0.66022	-1.3176	3726.7	22.758	0.12128	77.948	-62.427	73.76	73.524	22.656	-0.25965	-6.3965	0.59812	-2.6867	28.471	-5.3002
121.31	0.28062	50.901	-6.4554	0.58915	-2.6978	0.052324	-0.049973	0.098997	0.66022	-1.3176	3726.1	22.762	0.12221	77.948	-62.539	73.761	73.524	22.656	-0.25965	-6.3965	0.59812	-2.6867	28.471	-5.3002
121.31	0.28255	50.908	-6.4551	0.58889	-2.6973	0.056223	-0.055572	0.098624	0.66022	-1.3176	3725.4	22.765	0.12306	77.948	-62.651	73.761	73.524	22.656	-0.25965	-6.3965	0.59812	-2.6867	28.471	-5.3002
121.31	0.28428	50.916	-6.4548	0.58859	-2.6968	0.060032	-0.061092	0.098118	0.66022	-1.3176	3724.8	22.769	0.12381	77.948	-62.765	73.762	73.524	22.656	-0.25965	-6.3965	0.59812	-2.6867	28.471	-5.3002
121.3	0.2858	50.923	-6.4545	0.58827	-2.6964	0.063747	-0.066524	0.097478	0.66022	-1.3176	3724.1	22.773	0.12447	77.947	-62.879	73.762	73.524	22.656	-0.25965	-6.3965	0.59812	-2.6867	28.471	-5.3002
121.3	0.28712	50.931	-6.4542	0.58793	-2.6959	0.06736	-0.071861	0.096706	0.66022	-1.3176	3723.5	22.776	0.12504	77.947	-62.994	73.763	73.524	22.656	-0.25965	-6.3965	0.59812	-2.6867	28.471	-5.3002
121.3	0.28823	50.938	-6.4538	0.58756	-2.6954	0.070868	-0.077095	0.095803	0.66022	-1.3176	3722.8	22.78	0.12553	77.947	-63.11	73.763	73.524	22.656	-0.25965	-6.3965	0.59812	-2.6867	28.471	-5.3002
121.29	0.28914	50.946	-6.4535	0.58716	-2.6949	0.074265	-0.082218	0.09477	0.66022	-1.3176	3722.2	22.783	0.12593	77.947	-63.226	73.764	73.524	22.656	-0.25965	-6.3965	0.59812	-2.6867	28.471	-5.3002
121.29	0.28985	50.953	-6.4531	0.58673	-2.6944	0.077546	-0.087224	0.093609	0.66022	-1.3176	3721.5	22.787	0.12624	77.946	-63.343	73.764	73.524	22.656	-0.25965	-6.3965	0.59812	-2.6867	28.471	-5.3002
121.29	0.29036	50.961	-6.4527	0.58629	-2.694	0.080705	-0.092104	0.092321	0.66022	-1.3176	3720.8	22.791	0.12646	77.946	-63.46	73.765	73.524	22.656	-0.25965	-6.3965	0.59812	-2.6867	28.471	-5.3002
121.28	0.29067	50.968	-6.4523	0.58581	-2.6935	0.083737	-0.096853	0.090909	0.66022	-1.3176	3720.2	22.794	0.12659	77.946	-63.578	73.765	73.524	22.656	-0.25965	-6.3965	0.59812	-2.6867	28.471	-5.3002
121.28	0.29079	50.975	-6.4519	0.58532	-2.6931	0.08664	-0.10146	0.089374	0.66022	-1.3176	3719.5	22.798	0.12664	77.946	-63.696	73.766	73.524	22.656	-0.25965	-6.3965	0.59812	-2.6867	28.471	-5.3002
121.28	0.29071	50.982	-6.4514	0.5848	-2.6926	0.089407	-0.10593	0.087719	0.66022	-1.3176	3718.9	22.801	0.12661	77.945	-63.813	73.766	73.524	22.656	-0.25965	-6.3965	0.59812	-2.6867	28.471	-5.3002
121.27	0.29044	50.99	-6.451	0.58426	-2.6922	0.092035	-0.11024	0.085946	0.66022	-1.3176	3718.2	22.805	0.12649	77.945	-63.931	73.767	73.524	22.656	-0.25965	-6.3965	0.59812	-2.6867	28.471	-5.3002
121.27	0.28999	50.997	-6.4505	0.5837	-2.6918	0.094519	-0.1144	0.084057	0.66022	-1.3176	3717.6	22.808	0.1263	77.945	-64.048	73.767	73.524	22.656	-0.25965	-6.3965	0.59812	-2.6867	28.471	-5.3002
121.27	0.28935	51.003	-6.45	0.58311	-2.6913	0.096857	-0.11839	0.082056	0.66022	-1.3176	3716.9	22.811	0.12602	77.945	-64.165	73.768	73.524	22.656	-0.25965	-6.3965	0.59812	-2.6867	28.471	-5.3002
121.26	0.28853	51.01	-6.4495	0.58251	-2.6909	0.099045	-0.12222	0.079946	0.66022	-1.3176	3716.2	22.815	0.12566	77.944	-64.282	73.768	73.524	22.656	-0.25965	-6.3965	0.59812	-2.6867	28.471	-5.3002
121.26	0.28754	51.017	-6.449	0.58189	-2.6905	0.10108	-0.12588	0.077729	0.66022	-1.3176	3715.6	22.818	0.12523	77.944	-64.398	73.769	73.524	22.656	-0.25965	-6.3965	0.59812	-2.6867	28.471	-5.3002
121.26	0.28638	51.023	-6.4485	0.58125	-2.6902	0.10296	-0.12935	0.075409	0.66022	-1.3176	3714.9	22.821	0.12473	77.944	-64.512	73.769	73.524	22.656	-0.25965	-6.3965	0.59812	-2.6867	28.471	-5.3002
121.25	0.28506	51.03	-6.448	0.5806	-2.6898	0.10467	-0.13265	0.07299	0.66022	-1.3176	3714.3	22.824	0.12415	77.944	-64.626	73.77	73.524	22.656	-0.25965	-6.3965	0.59812	-2.6867	28.471	-5.3002
121.25	0.28357	51.036	-6.4475	0.57993	-2.6894	0.10623	-0.13576	0.070474	0.66022	-1.3176	3713.6	22.827	0.12351	77.943	-64.737	73.77	73.524	22.656	-0.25965	-6.3965	0.59812	-2.6867	28.471	-5.3002
121.25	0.28193	51.042	-6.447	0.57924	-2.6891	0.10762	-0.13868	0.067866	0.66022	-1.3176	3713.0	22.83	0.12279	77.943	-64.847	73.771	73.524	22.656	-0.25965	-6.3965	0.59812	-2.6867	28.471	-5.3002
121.24	0.28014	51.048	-6.4464	0.57854	-2.6888	0.10885	-0.14141	0.06517	0.66022	-1.3176	3712.3	22.833	0.12201	77.943	-64.955	73.771	73.524	22.656	-0.25965	-6.3965	0.59812	-2.6867	28.471	-5.3002
121.24	0.27821	51.053	-6.4459	0.57783	-2.6884	0.10991	-0.14394	0.062389	0.66022	-1.3176	3711.6	22.836	0.12117	77.943	-65.059	73.771	73.524	22.656	-0.25965	-6.3965	0.59812	-2.6867	28.471	-5.3002
121.24	0.27614	51.059	-6.4453	0.5771	-2.6881	0.1108	-0.14627	0.059527	0.66022	-1.3176	3711.0	22.838	0.12027	77.942	-65.16	73.772	73.524	22.656	-0.25965	-6.3965	0.59812	-2.6867	28.471	-5.3002
121.24	0.27394	51.064	-6.4448	0.57637	-2.6878	0.11152	-0.1484	0.05659	0.66022	-1.3176	3710.3	22.841	0.11931	77.942	-65.257	73.772	73.524	22.656	-0.25965	-6.3965	0.59812	-2.6867	28.471	-5.3002
121.23	0.27161	51.069	-6.4442	0.57562	-2.6876	0.11206	-0.15032	0.05358	0.66022	-1.3176	3709.7	22.843	0.1183	77.942	-65.348	73.773	73.524	22.656	-0.25965	-6.3965	0.59812	-2.6867	28.471	-5.3002
121.23	0.26916	51.074	-6.4436	0.57486	-2.6873	0.11244	-0.15204	0.050503	0.66022	-1.3176	3709.0	22.846	0.11723	77.941	-65.434	73.773	73.524	22.656	-0.25965	-6.3965	0.59812	-2.6867	28.471	-5.3002
121.23	0.26661	51.078	-6.4431	0.5741	-2.6871	0.11265	-0.15356	0.047363	0.66022	-1.3176	3708.4	22.848	0.11612	77.941	-65.513	73.774	73.524	22.656	-0.25965	-6.3965	0.59812	-2.6867	28.471	-5.3002
121.23	0.26394	51.083	-6.4425	0.57333	-2.6868	0.11268	-0.15486	0.044165	0.66022	-1.3176	3707.7	22.85	0.11496	77.941	-65.584	73.774	73.524	22.656	-0.25965	-6.3965	0.59812	-2.6867	28.471	-5.3002
121.22	0.26118	51.087	-6.4419	0.57255	-2.6866	0.11254	-0.15596	0.040912	0.66022	-1.3176	3707.0	22.852	0.11376	77.941	-65.645	73.775	73.524	22.656	-0.25965	-6.3965	0.59812	-2.6867	28.471	-5.3002
121.22	0.25833	51.091	-6.4414	0.57177	-2.6864	0.11223	-0.15684	0.037611	0.66022	-1.3176	3706.4	22.854	0.11251	77.94	-65.696	73.775	73.524	22.656	-0.25965	-6.3965	0.59812	-2.6867	28.471	-5.3002
121.22	0.25539	51.095	-6.4408	0.57098	-2.6862	0.11175	-0.15752	0.034266	0.66022	-1.3176	3705.7	22.856	0.11123	77.94	-65.735	73.776	73.524	22.656	-0.25965	-6.3965	0.59812	-2.6867	28.471	-5.3002
121.22	0.25237	51.098	-6.4403	0.57019	-2.6861	0.1111	-0.15799	0.030881	0.66022	-1.3176	3705.1	22.857	0.10992	77.94	-65.761	73.776	73.524	22.656	-0.25965	-6.3965	0.59812	-2.6867	28.471	-5.3002
121.21	0.24928	51.101	-6.4397	0.5694	-2.6859	0.11028	-0.15824	0.027461	0.66022	-1.3176	3704.4	22.859	0.10858	77.939	-65.773	73.777	73.524	22.656	-0.25965	-6.3965	0.59812	-2.6867	28.471	-5.3002
121.21	0.24613	51.104	-6.4392	0.56861	-2.6858	0.1093	-0.15829	0.024012	0.66022	-1.3176	3703.8	22.861	0.1072	77.939	-65.772	73.777	73.524	22.656	-0.25965	-6.3965	0.59812	-2.6867	28.471	-5.3002
121.21	0.24292	51.107	-6.4386	0.56782	-2.6857	0.10815	-0.15813	0.020537	0.66022	-1.3176	3703.1	22.862	0.10581	77.939	-65.756	73.777	73.524	22.656	-0.25965	-6.3965	0.59812	-2.6867	28.471	-5.3002
121.21	0.23966	51.109	-6.4381	0.56703	-2.6856	0.10684	-0.15777	0.017044	0.66022	-1.3176	3702.4	22.863	0.10439	77.939	-65.726	73.778	73.524	22.656	-0.25965	-6.3965	0.59812	-2.6867	28.471	-5.3002
121.21	0.23636	51.111	-6.4376	0.56624	-2.6855	0.10537	-0.1572	0.013535	0.66022	-1.3176	3701.8	22.864	0.10295	77.938	-65.684	73.778	73.524	22.656	-0.25965	-6.3965	0.59812	-2.6867	28.471	-5.3002
121.21	0.23303	51.113	-6.437	0.56546	-2.6855	0.10374	-0.15642	0.010016	0.66022	-1.3176	3701.1	22.865	0.1015	77.938	-65.631	73.779	73.524	22.656	-0.25965	-6.3965	0.59812	-2.6867	28.471	-5.3002
121.21	0.22966	51.115	-6.4365	0.56468	-2.6854	0.10195	-0.15545	0.0064925	0.66022	-1.3176	3700.5	22.866	0.10003	77.938	-65.567	73.779	73.524	22.656	-0.25965	-6.3965	0.59812	-2.6867	28.471	-5.3002
121.2	0.22628	51.116	-6.436	0.56391	-2.6854	0.10002	-0.15428	0.0029688	0.66022	-1.3176	3699.8	22.867	0.098559	77.937	-65.495	73.78	73.524	22.656	-0.25965	-6.3965	0.59812	-2.6867	28.471	-5.3002
121.2	0.22288	51.117	-6.4355	0.56314	-2.6854	0.097937	-0.15291	-0.00054995	0.66022	-1.3176	3699.2	22.867	0.097078	77.937	-65.414	73.78	73.524	22.656	-0.25965	-6.3965	0.59812	-2.6867	28.471	-5.3002
121.2	0.21947	51.118	-6.435	0.56238	-2.6854	0.09571	-0.15135	-0.0040589	0.66022	-1.3176	3698.5	22.868	0.095594	77.937	-65.328	73.781	73.524	22.656	-0.25965	-6.3965	0.59812	-2.6867	28.471	-5.3002
121.2	0.21606	51.118	-6.4346	0.56162	-2.6854	0.093342	-0.1496	-0.0075532	0.66022	-1.3176	3697.8	22.868	0.094109	77.937	-65.235	73.781	73.524	22.656	-0.25965	-6.3965	0.59812	-2.6867	28.471	-5.3002
121.2	0.21265	51.119	-6.4341	0.56088	-2.6855	0.090837	-0.14767	-0.011028	0.66022	-1.3176	3697.2	22.868	0.092626	77.936	-65.138	73.782	73.524	22.656	-0.25965	-6.3965	0.59812	-2.6867	28.471	-5.3002
121.2	0.20926	51.119	-6.4336	0.56015	-2.6855	0.0882	-0.14555	-0.014479	0.66022	-1.3176	3696.5	22.868	0.091148	77.936	-65.038	73.782	73.524	22.656	-0.25965	-6.3965	0.59812	-2.6867	28.471	-5.3002
121.2	0.20588	51.118	-6.4332	0.55943	-2.6856	0.085435	-0.14326	-0.0179	0.66022	-1.3176	3695.9	22.868	0.089678	77.936	-64.934	73.782	73.524	22.656	-0.25965	-6.3965	0.59812	-2.6867	28.471	-5.3002
121.2	0.20253	51.118	-6.4328	0.55872	-2.6857	0.082546	-0.14079	-0.021289	0.66022	-1.3176	3695.2	22.868	0.088218	77.935	-64.828	73.783	73.524	22.656	-0.25965	-6.3965	0.59812	-2.6867	28.471	-5.3002
121.2	0.19921	51.117	-6.4324	0.55802	-2.6858	0.079538	-0.13816	-0.024639	0.66022	-1.3176	3694.5	22.868	0.086772	77.935	-64.719	73.783	73.524	22.656	-0.25965	-6.3965	0.59812	-2.6867	28.471	-5.3002
121.2	0.19592	51.116	-6.432	0.55733	-2.686	0.076416	-0.13536	-0.027946	0.66022	-1.3176	3693.9	22.868	0.085341	77.935	-64.609	73.784	73.524	22.656	-0.25965	-6.3965	0.59812	-2.6867	28.471	-5.3002
121.2	0.19268	51.115	-6.4316	0.55666	-2.6861	0.073186	-0.1324	-0.031206	0.66022	-1.3176	3693.2	22.867	0.083928	77.934	-64.498	73.784	73.524	22.656	-0.25965	-6.3965	0.59812	-2.6867	28.471	-5.3002
121.2	0.18948	51.114	-6.4313	0.55601	-2.6863	0.069851	-0.12928	-0.034415	0.66022	-1.3176	3692.6	22.867	0.082536	77.934	-64.386	73.785	73.524	22.656	-0.25965	-6.3965	0.59812	-2.6867	28.471	-5.3002
121.2	0.18634	51.112	-6.4309	0.55537	-2.6865	0.066418	-0.12602	-0.037569	0.66022	-1.3176	3691.9	22.866	0.081166	77.934	-64.273	73.785	73.524	22.656	-0.25965	-6.3965	0.59812	-2.6867	28.471	-5.3002
121.2	0.18325	51.11	-6.4306	0.55475	-2.6867	0.062892	-0.12261	-0.040663	0.66022	-1.3176	3691.3	22.865	0.079821	77.933	-64.16	73.785	73.524	22.656	-0.25965	-6.3965	0.59812	-2.6867	28.471	-5.3002
121.2	0.18022	51.108	-6.4303	0.55415	-2.6869	0.059279	-0.11907	-0.043693	0.66022	-1.3176	3690.6	22.864	0.078504	77.933	-64.047	73.786	73.524	22.656	-0.25965	-6.3965	0.59812	-2.6867	28.471	-5.3002
121.2	0.17726	51.105	-6.43	0.55356	-2.6871	0.055584	-0.11539	-0.046656	0.66022	-1.3176	3690.0	22.863	0.077215	77.933	-63.933	73.786	73.524	22.656	-0.25965	-6.3965	0.59812	-2.6867	28.471	-5.3002
121.2	0.17438	51.103	-6.4297	0.55299	-2.6873	0.051813	-0.11158	-0.049547	0.66022	-1.3176	3689.3	22.862	0.075958	77.933	-63.82	73.787	73.524	22.656	-0.25965	-6.3965	0.59812	-2.6867	28.471	-5.3002
121.2	0.17157	51.1	-6.4295	0.55244	-2.6876	0.047971	-0.10766	-0.052363	0.66022	-1.3176	3688.6	22.861	0.074733	77.932	-63.707	73.787	73.524	22.656	-0.25965	-6.3965	0.59812	-2.6867	28.471	-5.3002
121.2	0.16883	51.097	-6.4293	0.55192	-2.6879	0.044066	-0.10362	-0.055101	0.66022	-1.3176	3688.0	22.859	0.073544	77.932	-63.594	73.788	73.524	22.656	-0.25965	-6.3965	0.59812	-2.6867	28.471	-5.3002
121.2	0.16618	51.094	-6.4291	0.55141	-2.6881	0.040102	-0.099468	-0.057757	0.66022	-1.3176	3687.3	22.858	0.07239	77.932	-63.482	73.788	73.524	22.656	-0.25965	-6.3965	0.59812	-2.6867	28.471	-5.3002
121.2	0.16362	51.09	-6.4289	0.55092	-2.6884	0.036086	-0.095217	-0.060328	0.66022	-1.3176	3686.7	22.856	0.071275	77.931	-63.371	73.788	73.524	22.656	-0.25965	-6.3965	0.59812	-2.6867	28.471	-5.3002
121.21	0.16115	51.087	-6.4287	0.55046	-2.6887	0.032024	-0.090869	-0.062811	0.66022	-1.3176	3686.0	22.855	0.070199	77.931	-63.26	73.789	73.524	22.656	-0.25965	-6.3965	0.59812	-2.6867	28.471	-5.3002
121.21	0.15878	51.083	-6.4285	0.55001	-2.6891	0.027922	-0.086432	-0.065203	0.66022	-1.3176	3685.4	22.853	0.069163	77.931	-63.15	73.789	73.524	22.656	-0.25965	-6.3965	0.59812	-2.6867	28.471	-5.3002
121.21	0.15649	51.079	-6.4284	0.54959	-2.6894	0.023786	-0.081912	-0.0675	0.66022	-1.3176	3684.7	22.851	0.06817	77.93	-63.041	73.79	73.524	22.656	-0.25965	-6.3965	0.59812	-2.6867	28.471	-5.3002
121.21	0.15431	51.075	-6.4283	0.54919	-2.6897	0.019621	-0.077316	-0.069701	0.66022	-1.3176	3684.0	22.85	0.06722	77.93	-62.932	73.79	73.524	22.656	-0.25965	-6.3965	0.59812	-2.6867	28.471	-5.3002
121.21	0.15223	51.07	-6.4282	0.54882	-2.6901	0.015436	-0.07265	-0.071803	0.66022	-1.3176	3683.4	22.848	0.066314	77.93	-62.825	73.791	73.524	22.656	-0.25965	-6.3965	0.59812	-2.6867	28.471	-5.3002
121.21	0.15026	51.066	-6.4281	0.54847	-2.6905	0.011234	-0.06792	-0.073804	0.66022	-1.3176	3682.7	22.846	0.065453	77.929	-62.719	73.791	73.524	22.656	-0.25965	-6.3965	0.59812	-2.6867	28.471	-5.3002
121.21	0.14838	51.061	-6.4281	0.54814	-2.6908	0.0070231	-0.063134	-0.075701	0.66022	-1.3176	3682.1	22.844	0.064638	77.929	-62.614	73.791	73.524	22.656	-0.25965	-6.3965	0.59812	-2.6867	28.471	-5.3002
121.21	0.14662	51.057	-6.4281	0.54784	-2.6912	0.0028085	-0.058298	-0.077493	0.66022	-1.3176	3681.4	22.841	0.06387	77.929	-62.51	73.792	73.524	22.656	-0.25965	-6.3965	0.59812	-2.6867	28.471	-5.3002
121.22	0.14497	51.052	-6.4281	0.54756	-2.6916	-0.0014035	-0.053419	-0.079177	0.66022	-1.3176	3680.8	22.839	0.06315	77.928	-62.408	73.792	73.524	22.656	-0.25965	-6.3965	0.59812	-2.6867	28.471	-5.3002
121.22	0.14342	51.047	-6.4281	0.5473	-2.692	-0.0056071	-0.048503	-0.080751	0.66022	-1.3176	3680.1	22.837	0.062477	77.928	-62.306	73.793	73.524	22.656	-0.25965	-6.3965	0.59812	-2.6867	28.471	-5.3002
121.22	0.14199	51.042	-6.4281	0.54707	-2.6924	-0.0097963	-0.043557	-0.082216	0.66022	-1.3176	3679.5	22.835	0.061853	77.928	-62.206	73.793	73.524	22.656	-0.25965	-6.3965	0.59812	-2.6867	28.471	-5.3002
121.22	0.14067	51.037	-6.4282	0.54687	-2.6928	-0.013965	-0.038589	-0.083568	0.66022	-1.3176	3678.8	22.832	0.061277	77.927	-62.108	73.794	73.524	22.656	-0.25965	-6.3965	0.59812	-2.6867	28.471	-5.3002
121.22	0.13946	51.031	-6.4283	0.54669	-2.6933	-0.018108	-0.033603	-0.084807	0.66022	-1.3176	3678.1	22.83	0.060751	77.927	-62.011	73.794	73.524	22.656	-0.25965	-6.3965	0.59812	-2.6867	28.471	-5.3002
121.22	0.13836	51.026	-6.4284	0.54653	-2.6937	-0.02222	-0.028608	-0.085932	0.66022	-1.3176	3677.5	22.827	0.060274	77.927	-61.915	73.794	73.524	22.656	-0.25965	-6.3965	0.59812	-2.6867	28.471	-5.3002
121.23	0.13738	51.02	-6.4285	0.5464	-2.6941	-0.026294	-0.023609	-0.086942	0.66022	-1.3176	3676.8	22.825	0.059847	77.926	-61.821	73.795	73.524	22.656	-0.25965	-6.3965	0.59812	-2.6867	28.471	-5.3002
121.23	0.13651	51.015	-6.4286	0.54629	-2.6945	-0.030326	-0.018612	-0.087837	0.66022	-1.3176	3676.2	22.822	0.059468	77.926	-61.728	73.795	73.524	22.656	-0.25965	-6.3965	0.59812	-2.6867	28.471	-5.3002
121.23	0.13575	51.009	-6.4288	0.54621	-2.695	-0.03431	-0.013625	-0.088615	0.66022	-1.3176	3675.5	22.82	0.059139	77.926	-61.637	73.796	73.524	22.656	-0.25965	-6.3965	0.59812	-2.6867	28.471	-5.3002
121.23	0.13511	51.003	-6.429	0.54616	-2.6954	-0.03824	-0.0086542	-0.089277	0.66022	-1.3176	3674.9	22.817	0.05886	77.925	-61.548	73.796	73.524	22.656	-0.25965	-6.3965	0.59812	-2.6867	28.471	-5.3002
121.23	0.13458	50.998	-6.4292	0.54613	-2.6959	-0.042113	-0.0037047	-0.089822	0.66022	-1.3176	3674.2	22.815	0.058629	77.925	-61.46	73.796	73.524	22.656	-0.25965	-6.3965	0.59812	-2.6867	28.471	-5.3002
121.23	0.13416	50.992	-6.4294	0.54612	-2.6963	-0.045922	0.0012169	-0.09025	0.66022	-1.3176	3673.6	22.812	0.058446	77.925	-61.374	73.797	73.524	22.656	-0.25965	-6.3965	0.59812	-2.6867	28.471	-5.3002
121.24	0.13385	50.986	-6.4296	0.54614	-2.6968	-0.049663	0.0061045	-0.090562	0.66022	-1.3176	3672.9	22.809	0.058312	77.924	-61.29	73.797	73.524	22.656	-0.25965	-6.3965	0.59812	-2.6867	28.471	-5.3002
121.24	0.13365	50.98	-6.4299	0.54618	-2.6972	-0.053331	0.010952	-0.090758	0.66022	-1.3176	3672.3	22.807	0.058226	77.924	-61.207	73.797	73.524	22.656	-0.25965	-6.3965	0.59812	-2.6867	28.471	-5.3002
121.24	0.13356	50.974	-6.4302	0.54625	-2.6977	-0.056922	0.015754	-0.090839	0.66022	-1.3176	3671.6	22.804	0.058187	77.924	-61.126	73.798	73.524	22.656	-0.25965	-6.3965	0.59812	-2.6867	28.471	-5.3002
121.24	0.13358	50.968	-6.4305	0.54634	-2.6981	-0.060431	0.020505	-0.090804	0.66022	-1.3176	3670.9	22.801	0.058194	77.923	-61.047	73.798	73.524	22.656	-0.25965	-6.3965	0.59812	-2.6867	28.471	-5.3002
121.24	0.1337	50.962	-6.4308	0.54645	-2.6986	-0.063854	0.025198	-0.090655	0.66022	-1.3176	3670.3	22.799	0.058247	77.923	-60.97	73.799	73.524	22.656	-0.25965	-6.3965	0.59812	-2.6867	28.471	-5.3002
121.24	0.13393	50.956	-6.4311	0.54659	-2.6991	-0.067187	0.029829	-0.090393	0.66022	-1.3176	3669.6	22.796	0.058346	77.922	-60.894	73.799	73.524	22.656	-0.25965	-6.3965	0.59812	-2.6867	28.471	-5.3002
121.25	0.13426	50.95	-6.4314	0.54675	-2.6995	-0.070426	0.034392	-0.090018	0.66022	-1.3176	3669.0	22.793	0.058489	77.922	-60.821	73.799	73.524	22.656	-0.25965	-6.3965	0.59812	-2.6867	28.471	-5.3002
121.25	0.13469	50.944	-6.4318	0.54694	-2.7	-0.073568	0.038883	-0.089533	0.66022	-1.3176	3668.3	22.79	0.058676	77.922	-60.749	73.8	73.524	22.656	-0.25965	-6.3965	0.59812	-2.6867	28.471	-5.3002
121.25	0.13521	50.939	-6.4322	0.54714	-2.7004	-0.076608	0.043295	-0.088938	0.66022	-1.3176	3667.7	22.788	0.058906	77.921	-60.68	73.8	73.524	22.656	-0.25965	-6.3965	0.59812	-2.6867	28.471	-5.3002
121.25	0.13584	50.933	-6.4326	0.54737	-2.7008	-0.079544	0.047625	-0.088235	0.66022	-1.3176	3667.0	22.785	0.059178	77.921	-60.612	73.8	73.524	22.656	-0.25965	-6.3965	0.59812	-2.6867	28.471	-5.3002
121.25	0.13655	50.927	-6.433	0.54762	-2.7013	-0.082372	0.051867	-0.087426	0.66022	-1.3176	3666.4	22.782	0.059491	77.921	-60.546	73.801	73.524	22.656	-0.25965	-6.3965	0.59812	-2.6867	28.471	-5.3002
121.26	0.13736	50.921	-6.4334	0.54789	-2.7017	-0.085067	0.056044	-0.086513	0.66022	-1.3176	3665.7	22.78	0.059844	77.92	-60.482	73.801	73.524	22.656	-0.25965	-6.3965	0.59812	-2.6867	28.471	-5.3002
121.26	0.13826	50.915	-6.4338	0.54818	-2.7021	-0.087159	0.060706	-0.085512	0.66022	-1.3176	3665.1	22.777	0.060236	77.92	-60.42	73.801	73.524	22.656	-0.25965	-6.3965	0.59812	-2.6867	28.471	-5.3002
121.26	0.13925	50.909	-6.4343	0.54849	-2.7026	-0.08915	0.065233	-0.084397	0.66022	-1.3176	3664.4	22.775	0.060666	77.919	-60.36	73.802	73.524	22.656	-0.25965	-6.3965	0.59812	-2.6867	28.471	-5.3002
121.26	0.14032	50.904	-6.4347	0.54883	-2.703	-0.091038	0.069619	-0.083171	0.66022	-1.3176	3663.8	22.772	0.061135	77.919	-60.302	73.802	73.524	22.656	-0.25965	-6.3965	0.59812	-2.6867	28.471	-5.3002
121.26	0.14148	50.898	-6.4352	0.54919	-2.7034	-0.092819	0.073861	-0.081838	0.66022	-1.3176	3663.1	22.77	0.06164	77.919	-60.246	73.802	73.524	22.656	-0.25965	-6.3965	0.59812	-2.6867	28.471	-5.3002
121.26	0.14272	50.893	-6.4356	0.54957	-2.7038	-0.094492	0.077952	-0.0804	0.66022	-1.3176	3662.5	22.767	0.06218	77.918	-60.192	73.803	73.524	22.656	-0.25965	-6.3965	0.59812	-2.6867	28.471	-5.3002
121.27	0.14404	50.887	-6.4361	0.54997	-2.7042	-0.096054	0.08189	-0.07886	0.66022	-1.3176	3661.8	22.765	0.062754	77.918	-60.141	73.803	73.524	22.656	-0.25965	-6.3965	0.59812	-2.6867	28.471	-5.3002
121.27	0.14543	50.882	-6.4366	0.55039	-2.7046	-0.097505	0.085671	-0.077221	0.66022	-1.3176	3661.2	22.762	0.063361	77.917	-60.091	73.803	73.524	22.656	-0.25965	-6.3965	0.59812	-2.6867	28.471	-5.3002
121.27	0.1469	50.877	-6.4371	0.55083	-2.705	-0.098842	0.089291	-0.075487	0.66022	-1.3176	3660.5	22.76	0.064	77.917	-60.043	73.804	73.524	22.656	-0.25965	-6.3965	0.59812	-2.6867	28.471	-5.3002
121.27	0.14843	50.871	-6.4376	0.55128	-2.7053	-0.10006	0.092747	-0.073661	0.66022	-1.3176	3659.8	22.758	0.06467	77.916	-59.998	73.804	73.524	22.656	-0.25965	-6.3965	0.59812	-2.6867	28.471	-5.3002
121.27	0.15003	50.866	-6.4381	0.55175	-2.7057	-0.10117	0.096036	-0.071747	0.66022	-1.3176	3659.2	22.755	0.065368	77.916	-59.955	73.804	73.524	22.656	-0.25965	-6.3965	0.59812	-2.6867	28.471	-5.3002
121.27	0.1517	50.862	-6.4386	0.55224	-2.7061	-0.10216	0.099155	-0.069747	0.66022	-1.3176	3658.5	22.753	0.066094	77.916	-59.913	73.805	73.524	22.656	-0.25965	-6.3965	0.59812	-2.6867	28.471	-5.3002
121.27	0.15342	50.857	-6.4391	0.55274	-2.7064	-0.10303	0.1021	-0.067667	0.66022	-1.3176	3657.9	22.751	0.066846	77.915	-59.874	73.805	73.524	22.656	-0.25965	-6.3965	0.59812	-2.6867	28.471	-5.3002
121.27	0.15521	50.852	-6.4396	0.55326	-2.7067	-0.10378	0.10488	-0.06551	0.66022	-1.3176	3657.2	22.749	0.067623	77.915	-59.837	73.805	73.524	22.656	-0.25965	-6.3965	0.59812	-2.6867	28.471	-5.3002
121.28	0.15704	50.848	-6.4402	0.55379	-2.7071	-0.10441	0.10747	-0.063279	0.66022	-1.3176	3656.6	22.747	0.068423	77.914	-59.802	73.806	73.524	22.656	-0.25965	-6.3965	0.59812	-2.6867	28.471	-5.3002
121.28	0.15893	50.843	-6.4407	0.55434	-2.7074	-0.10492	0.1099	-0.060979	0.66022	-1.3176	3655.9	22.745	0.069245	77.914	-59.77	73.806	73.524	22.656	-0.25965	-6.3965	0.59812	-2.6867	28.471	-5.3002
121.28	0.16086	50.839	-6.4412	0.55489	-2.7077	-0.10532	0.11214	-0.058613	0.66022	-1.3176	3655.3	22.743	0.070088	77.914	-59.739	73.806	73.524	22.656	-0.25965	-6.3965	0.59812	-2.6867	28.471	-5.3002
121.28	0.16284	50.835	-6.4417	0.55546	-2.708	-0.10559	0.1142	-0.056186	0.66022	-1.3176	3654.6	22.741	0.070949	77.913	-59.711	73.807	73.524	22.656	-0.25965	-6.3965	0.59812	-2.6867	28.471	-5.3002
121.28	0.16485	50.831	-6.4423	0.55603	-2.7082	-0.10575	0.11609	-0.053703	0.66022	-1.3176	3654.0	22.74	0.071828	77.913	-59.685	73.807	73.524	22.656	-0.25965	-6.3965	0.59812	-2.6867	28.471	-5.3002
121.28	0.16691	50.827	-6.4428	0.55662	-2.7085	-0.10579	0.11779	-0.051166	0.66022	-1.3176	3653.3	22.738	0.072723	77.912	-59.661	73.807	73.524	22.656	-0.25965	-6.3965	0.59812	-2.6867	28.471	-5.3002
121.28	0.169	50.823	-6.4433	0.55721	-2.7087	-0.10571	0.11932	-0.04858	0.66022	-1.3176	3652.7	22.736	0.073633	77.912	-59.639	73.808	73.524	22.656	-0.25965	-6.3965	0.59812	-2.6867	28.471	-5.3002
121.28	0.17111	50.82	-6.4438	0.55781	-2.709	-0.10552	0.12067	-0.04595	0.66022	-1.3176	3652.0	22.735	0.074557	77.911	-59.62	73.808	73.524	22.656	-0.25965	-6.3965	0.59812	-2.6867	28.471	-5.3002
121.28	0.17326	50.816	-6.4444	0.55842	-2.7092	-0.10521	0.12183	-0.043279	0.66022	-1.3176	3651.4	22.733	0.075492	77.911	-59.602	73.808	73.524	22.656	-0.25965	-6.3965	0.59812	-2.6867	28.471	-5.3002
121.28	0.17543	50.813	-6.4449	0.55903	-2.7094	-0.10479	0.12282	-0.040573	0.66022	-1.3176	3650.7	22.732	0.076438	77.91	-59.587	73.809	73.524	22.656	-0.25965	-6.3965	0.59812	-2.6867	28.471	-5.3002
121.28	0.17762	50.81	-6.4454	0.55964	-2.7096	-0.10426	0.12364	-0.037834	0.66022	-1.3176	3650.1	22.73	0.077394	77.91	-59.574	73.809	73.524	22.656	-0.25965	-6.3965	0.59812	-2.6867	28.471	-5.3002
121.28	0.17983	50.807	-6.4459	0.56026	-2.7098	-0.10361	0.12428	-0.035068	0.66022	-1.3176	3649.4	22.729	0.078358	77.91	-59.563	73.809	73.524	22.656	-0.25965	-6.3965	0.59812	-2.6867	28.471	-5.3002
121.28	0.18206	50.804	-6.4465	0.56089	-2.71	-0.10286	0.12474	-0.032278	0.66022	-1.3176	3648.8	22.728	0.079328	77.909	-59.555	73.809	73.524	22.656	-0.25965	-6.3965	0.59812	-2.6867	28.471	-5.3002
121.28	0.1843	50.801	-6.447	0.56151	-2.7101	-0.102	0.12503	-0.02947	0.66022	-1.3176	3648.1	22.727	0.080305	77.909	-59.549	73.81	73.524	22.656	-0.25965	-6.3965	0.59812	-2.6867	28.471	-5.3002
121.28	0.18655	50.799	-6.4475	0.56214	-2.7103	-0.10104	0.12515	-0.026646	0.66022	-1.3176	3647.5	22.726	0.081286	77.908	-59.544	73.81	73.524	22.656	-0.25965	-6.3965	0.59812	-2.6867	28.471	-5.3002
121.28	0.18881	50.796	-6.448	0.56276	-2.7104	-0.099977	0.1251	-0.023811	0.66022	-1.3176	3646.8	22.725	0.082271	77.908	-59.543	73.81	73.524	22.656	-0.25965	-6.3965	0.59812	-2.6867	28.471	-5.3002
121.29	0.19108	50.794	-6.4485	0.56339	-2.7105	-0.098814	0.12489	-0.02097	0.66022	-1.3176	3646.2	22.724	0.083259	77.907	-59.543	73.811	73.524	22.656	-0.25965	-6.3965	0.59812	-2.6867	28.471	-5.3002
121.29	0.19334	50.792	-6.449	0.56401	-2.7106	-0.097553	0.12451	-0.018126	0.66022	-1.3176	3645.5	22.723	0.084248	77.907	-59.545	73.811	73.524	22.656	-0.25965	-6.3965	0.59812	-2.6867	28.471	-5.3002
121.28	0.19562	50.79	-6.4495	0.56463	-2.7107	-0.096199	0.12397	-0.015283	0.66022	-1.3176	3644.9	22.722	0.085238	77.906	-59.55	73.811	73.524	22.656	-0.25965	-6.3965	0.59812	-2.6867	28.471	-5.3002
121.28	0.19789	50.788	-6.4499	0.56525	-2.7107	-0.094754	0.12327	-0.012445	0.66022	-1.3176	3644.2	22.722	0.086227	77.906	-59.557	73.811	73.524	22.656	-0.25965	-6.3965	0.59812	-2.6867	28.471	-5.3002
121.28	0.20015	50.786	-6.4504	0.56586	-2.7108	-0.093219	0.12242	-0.0096157	0.66022	-1.3176	3643.6	22.721	0.087216	77.905	-59.566	73.812	73.524	22.656	-0.25965	-6.3965	0.59812	-2.6867	28.471	-5.3002
121.28	0.20242	50.785	-6.4509	0.56647	-2.7108	-0.0916	0.12142	-0.0067995	0.66022	-1.3176	3642.9	22.72	0.088204	77.905	-59.577	73.812	73.524	22.656	-0.25965	-6.3965	0.59812	-2.6867	28.471	-5.3002
121.28	0.20468	50.784	-6.4513	0.56708	-2.7109	-0.089897	0.12027	-0.0039997	0.66022	-1.3176	3642.3	22.72	0.089188	77.904	-59.591	73.812	73.524	22.656	-0.25965	-6.3965	0.59812	-2.6867	28.471	-5.3002
121.28	0.20693	50.782	-6.4518	0.56768	-2.7109	-0.088116	0.11897	-0.0012199	0.66022	-1.3176	3641.6	22.719	0.09017	77.904	-59.606	73.812	73.524	22.656	-0.25965	-6.3965	0.59812	-2.6867	28.471	-5.3002
121.28	0.20917	50.781	-6.4522	0.56827	-2.7109	-0.086258	0.11753	0.0015363	0.66022	-1.3176	3640.9	22.719	0.091149	77.903	-59.624	73.813	73.524	22.656	-0.25965	-6.3965	0.59812	-2.6867	28.471	-5.3002
121.28	0.21141	50.78	-6.4526	0.56885	-2.7109	-0.084327	0.11596	0.0042654	0.66022	-1.3176	3640.3	22.719	0.092123	77.903	-59.644	73.813	73.524	22.656	-0.25965	-6.3965	0.59812	-2.6867	28.471	-5.3002
121.28	0.21363	50.779	-6.453	0.56943	-2.7108	-0.082327	0.11425	0.0069642	0.66022	-1.3176	3639.6	22.718	0.093093	77.902	-59.666	73.813	73.524	22.656	-0.25965	-6.3965	0.59812	-2.6867	28.471	-5.3002
121.28	0.21584	50.779	-6.4534	0.56999	-2.7108	-0.080261	0.11241	0.0096293	0.66022	-1.3176	3639.0	22.718	0.094057	77.902	-59.69	73.814	73.524	22.656	-0.25965	-6.3965	0.59812	-2.6867	28.471	-5.3002
121.28	0.21804	50.778	-6.4538	0.57055	-2.7107	-0.078132	0.11044	0.012258	0.66022	-1.3176	3638.3	22.718	0.095017	77.902	-59.716	73.814	73.524	22.656	-0.25965	-6.3965	0.59812	-2.6867	28.471	-5.3002
121.28	0.22023	50.778	-6.4542	0.5711	-2.7107	-0.075944	0.10836	0.014846	0.66022	-1.3176	3637.7	22.718	0.09597	77.901	-59.745	73.814	73.524	22.656	-0.25965	-6.3965	0.59812	-2.6867	28.471	-5.3002
121.28	0.2224	50.777	-6.4546	0.57163	-2.7106	-0.0737	0.10615	0.017392	0.66022	-1.3176	3637.0	22.718	0.096918	77.901	-59.775	73.814	73.524	22.656	-0.25965	-6.3965	0.59812	-2.6867	28.471	-5.3002
121.28	0.22456	50.777	-6.455	0.57216	-2.7105	-0.071405	0.10383	0.019892	0.66022	-1.3176	3636.4	22.718	0.09786	77.9	-59.808	73.815	73.524	22.656	-0.25965	-6.3965	0.59812	-2.6867	28.471	-5.3002
121.28	0.22671	50.777	-6.4553	0.57267	-2.7104	-0.06906	0.10141	0.022344	0.66022	-1.3176	3635.7	22.718	0.098795	77.9	-59.843	73.815	73.524	22.656	-0.25965	-6.3965	0.59812	-2.6867	28.471	-5.3002
121.28	0.22884	50.777	-6.4557	0.57317	-2.7103	-0.066671	0.098874	0.024744	0.66022	-1.3176	3635.1	22.718	0.099724	77.899	-59.879	73.815	73.524	22.656	-0.25965	-6.3965	0.59812	-2.6867	28.471	-5.3002
121.28	0.23095	50.777	-6.456	0.57366	-2.7101	-0.06424	0.096241	0.027092	0.66022	-1.3176	3634.4	22.719	0.10065	77.899	-59.918	73.815	73.524	22.656	-0.25965	-6.3965	0.59812	-2.6867	28.471	-5.3002
121.28	0.23305	50.778	-6.4563	0.57414	-2.71	-0.061772	0.093512	0.029383	0.66022	-1.3176	3633.8	22.719	0.10156	77.898	-59.959	73.816	73.524	22.656	-0.25965	-6.3965	0.59812	-2.6867	28.471	-5.3002
121.27	0.23514	50.778	-6.4566	0.5746	-2.7099	-0.059269	0.090692	0.031617	0.66022	-1.3176	3633.1	22.719	0.10247	77.898	-60.002	73.816	73.524	22.656	-0.25965	-6.3965	0.59812	-2.6867	28.471	-5.3002
121.27	0.23721	50.779	-6.4569	0.57504	-2.7097	-0.056735	0.087784	0.03379	0.66022	-1.3176	3632.5	22.72	0.10337	77.897	-60.046	73.816	73.524	22.656	-0.25965	-6.3965	0.59812	-2.6867	28.471	-5.3002
121.27	0.23926	50.779	-6.4572	0.57547	-2.7095	-0.054175	0.084793	0.035901	0.66022	-1.3176	3631.8	22.72	0.10427	77.897	-60.093	73.817	73.524	22.656	-0.25965	-6.3965	0.59812	-2.6867	28.471	-5.3002
121.27	0.2413	50.78	-6.4574	0.57589	-2.7093	-0.05159	0.081724	0.037948	0.66022	-1.3176	3631.2	22.721	0.10516	77.896	-60.142	73.817	73.524	22.656	-0.25965	-6.3965	0.59812	-2.6867	28.471	-5.3002
121.27	0.24333	50.781	-6.4577	0.57629	-2.7091	-0.048986	0.078581	0.039929	0.66022	-1.3176	3630.5	22.721	0.10604	77.896	-60.192	73.817	73.524	22.656	-0.25965	-6.3965	0.59812	-2.6867	28.471	-5.3002
121.27	0.24534	50.782	-6.4579	0.57668	-2.7089	-0.046364	0.075368	0.041842	0.66022	-1.3176	3629.9	22.722	0.10692	77.895	-60.245	73.817	73.524	22.656	-0.25965	-6.3965	0.59812	-2.6867	28.471	-5.3002
121.27	0.24733	50.783	-6.4581	0.57704	-2.7087	-0.04373	0.07209	0.043686	0.66022	-1.3176	3629.2	22.722	0.10779	77.895	-60.299	73.818	73.524	22.656	-0.25965	-6.3965	0.59812	-2.6867	28.471	-5.3002
121.27	0.24932	50.784	-6.4584	0.5774	-2.7085	-0.041085	0.068751	0.045459	0.66022	-1.3176	3628.6	22.723	0.10865	77.894	-60.355	73.818	73.524	22.656	-0.25965	-6.3965	0.59812	-2.6867	28.471	-5.3002
121.26	0.25129	50.785	-6.4586	0.57773	-2.7083	-0.038434	0.065356	0.047161	0.66022	-1.3176	3627.9	22.724	0.10951	77.894	-60.413	73.818	73.524	22.656	-0.25965	-6.3965	0.59812	-2.6867	28.471	-5.3002
121.26	0.25324	50.787	-6.4587	0.57805	-2.708	-0.035779	0.061909	0.048789	0.66022	-1.3176	3627.3	22.725	0.11037	77.894	-60.473	73.819	73.524	22.656	-0.25965	-6.3965	0.59812	-2.6867	28.471	-5.3002
121.26	0.25518	50.788	-6.4589	0.57835	-2.7078	-0.033124	0.058414	0.050343	0.66022	-1.3176	3626.6	22.725	0.11121	77.893	-60.535	73.819	73.524	22.656	-0.25965	-6.3965	0.59812	-2.6867	28.471	-5.3002
121.26	0.25711	50.79	-6.4591	0.57863	-2.7075	-0.030472	0.054876	0.051821	0.66022	-1.3176	3625.9	22.726	0.11205	77.893	-60.598	73.819	73.524	22.656	-0.25965	-6.3965	0.59812	-2.6867	28.471	-5.3002
121.26	0.25903	50.791	-6.4592	0.5789	-2.7073	-0.027827	0.051299	0.053224	0.66022	-1.3176	3625.3	22.727	0.11289	77.892	-60.663	73.819	73.524	22.656	-0.25965	-6.3965	0.59812	-2.6867	28.471	-5.3002
121.26	0.26094	50.793	-6.4594	0.57915	-2.707	-0.02519	0.047686	0.054549	0.66022	-1.3176	3624.6	22.728	0.11372	77.892	-60.73	73.82	73.524	22.656	-0.25965	-6.3965	0.59812	-2.6867	28.471	-5.3002
121.26	0.26283	50.795	-6.4595	0.57938	-2.7067	-0.022565	0.044043	0.055797	0.66022	-1.3176	3624.0	22.729	0.11455	77.891	-60.799	73.82	73.524	22.656	-0.25965	-6.3965	0.59812	-2.6867	28.471	-5.3002
121.25	0.26471	50.796	-6.4596	0.57959	-2.7064	-0.019955	0.040373	0.056967	0.66022	-1.3176	3623.3	22.73	0.11537	77.891	-60.869	73.82	73.524	22.656	-0.25965	-6.3965	0.59812	-2.6867	28.471	-5.3002
121.25	0.26659	50.798	-6.4597	0.57978	-2.7061	-0.017268	0.036795	0.058053	0.66022	-1.3176	3622.7	22.731	0.11619	77.89	-60.94	73.821	73.524	22.656	-0.25965	-6.3965	0.59812	-2.6867	28.471	-5.3002
121.25	0.26845	50.8	-6.4598	0.57996	-2.7059	-0.014293	0.033558	0.05905	0.66022	-1.3176	3622.0	22.732	0.117	77.89	-61.014	73.821	73.524	22.656	-0.25965	-6.3965	0.59812	-2.6867	28.471	-5.3002
121.25	0.2703	50.802	-6.4598	0.58012	-2.7056	-0.01134	0.030295	0.059978	0.66022	-1.3176	3621.4	22.733	0.11781	77.89	-61.088	73.821	73.524	22.656	-0.25965	-6.3965	0.59812	-2.6867	28.471	-5.3002
121.25	0.27214	50.804	-6.4599	0.58026	-2.7053	-0.0084113	0.027007	0.060837	0.66022	-1.3176	3620.7	22.734	0.11861	77.889	-61.165	73.822	73.524	22.656	-0.25965	-6.3965	0.59812	-2.6867	28.471	-5.3002
121.25	0.27397	50.807	-6.4599	0.58039	-2.7049	-0.0055086	0.023699	0.061626	0.66022	-1.3176	3620.1	22.736	0.11941	77.889	-61.242	73.822	73.524	22.656	-0.25965	-6.3965	0.59812	-2.6867	28.471	-5.3002
121.24	0.2758	50.809	-6.4599	0.5805	-2.7046	-0.0026345	0.020373	0.062344	0.66022	-1.3176	3619.4	22.737	0.1202	77.888	-61.321	73.822	73.524	22.656	-0.25965	-6.3965	0.59812	-2.6867	28.471	-5.3002
121.24	0.27761	50.811	-6.4599	0.58059	-2.7043	0.00020897	0.017031	0.062993	0.66022	-1.3176	3618.8	22.738	0.12099	77.888	-61.402	73.823	73.524	22.656	-0.25965	-6.3965	0.59812	-2.6867	28.471	-5.3002
121.24	0.27941	50.814	-6.4599	0.58067	-2.704	0.0030196	0.013676	0.063572	0.66022	-1.3176	3618.1	22.739	0.12178	77.888	-61.484	73.823	73.524	22.656	-0.25965	-6.3965	0.59812	-2.6867	28.471	-5.3002
121.24	0.2812	50.816	-6.4599	0.58073	-2.7037	0.0057954	0.010311	0.064081	0.66022	-1.3176	3617.5	22.741	0.12256	77.887	-61.567	73.823	73.524	22.656	-0.25965	-6.3965	0.59812	-2.6867	28.471	-5.3002
121.24	0.28299	50.819	-6.4599	0.58077	-2.7034	0.0085343	0.0069399	0.06452	0.66022	-1.3176	3616.8	22.742	0.12334	77.887	-61.651	73.824	73.524	22.656	-0.25965	-6.3965	0.59812	-2.6867	28.471	-5.3002
121.24	0.28475	50.822	-6.4598	0.5808	-2.703	0.011235	0.0035641	0.06489	0.66022	-1.3176	3616.1	22.743	0.12411	77.887	-61.737	73.824	73.524	22.656	-0.25965	-6.3965	0.59812	-2.6867	28.471	-5.3002
121.23	0.28651	50.824	-6.4597	0.58081	-2.7027	0.013894	0.0001869	0.06519	0.66022	-1.3176	3615.5	22.745	0.12488	77.886	-61.823	73.825	73.524	22.656	-0.25965	-6.3965	0.59812	-2.6867	28.471	-5.3002
121.23	0.28825	50.827	-6.4597	0.5808	-2.7024	0.016511	-0.003189	0.06542	0.66022	-1.3176	3614.8	22.746	0.12564	77.886	-61.911	73.825	73.524	22.656	-0.25965	-6.3965	0.59812	-2.6867	28.471	-5.3002
121.23	0.28998	50.83	-6.4596	0.58077	-2.7021	0.019084	-0.0065607	0.065581	0.66022	-1.3176	3614.2	22.748	0.12639	77.885	-62.0	73.825	73.524	22.656	-0.25965	-6.3965	0.59812	-2.6867	28.471	-5.3002
121.23	0.29169	50.833	-6.4595	0.58073	-2.7017	0.021612	-0.0099255	0.065674	0.66022	-1.3176	3613.5	22.749	0.12714	77.885	-62.089	73.826	73.524	22.656	-0.25965	-6.3965	0.59812	-2.6867	28.471	-5.3002
121.23	0.29338	50.836	-6.4594	0.58067	-2.7014	0.024091	-0.013281	0.065698	0.66022	-1.3176	3612.9	22.751	0.12787	77.885	-62.18	73.826	73.524	22.656	-0.25965	-6.3965	0.59812	-2.6867	28.471	-5.3002
121.22	0.29505	50.839	-6.4592	0.5806	-2.7011	0.026522	-0.016623	0.065654	0.66022	-1.3176	3612.2	22.752	0.1286	77.884	-62.272	73.827	73.524	22.656	-0.25965	-6.3965	0.59812	-2.6867	28.471	-5.3002
121.22	0.2967	50.843	-6.4591	0.58051	-2.7007	0.028902	-0.01995	0.065542	0.66022	-1.3176	3611.6	22.754	0.12932	77.884	-62.364	73.827	73.524	22.656	-0.25965	-6.3965	0.59812	-2.6867	28.471	-5.3002
121.22	0.29833	50.846	-6.459	0.5804	-2.7004	0.03123	-0.023259	0.065363	0.66022	-1.3176	3610.9	22.756	0.13003	77.884	-62.457	73.827	73.524	22.656	-0.25965	-6.3965	0.59812	-2.6867	28.471	-5.3002
121.22	0.29993	50.849	-6.4588	0.58028	-2.7001	0.033504	-0.026546	0.065117	0.66022	-1.3176	3610.3	22.757	0.13073	77.883	-62.551	73.828	73.524	22.656	-0.25965	-6.3965	0.59812	-2.6867	28.471	-5.3002
121.22	0.3015	50.853	-6.4586	0.58013	-2.6998	0.035724	-0.02981	0.064804	0.66022	-1.3176	3609.6	22.759	0.13142	77.883	-62.645	73.828	73.524	22.656	-0.25965	-6.3965	0.59812	-2.6867	28.471	-5.3002
121.21	0.30304	50.856	-6.4584	0.57998	-2.6994	0.037887	-0.033046	0.064426	0.66022	-1.3176	3608.9	22.761	0.13209	77.883	-62.74	73.829	73.524	22.656	-0.25965	-6.3965	0.59812	-2.6867	28.471	-5.3002
121.21	0.30455	50.859	-6.4582	0.5798	-2.6991	0.039992	-0.036253	0.063983	0.66022	-1.3176	3608.3	22.762	0.13275	77.883	-62.835	73.829	73.524	22.656	-0.25965	-6.3965	0.59812	-2.6867	28.471	-5.3002
121.21	0.30603	50.863	-6.458	0.57961	-2.6988	0.042038	-0.039428	0.063475	0.66022	-1.3176	3607.6	22.764	0.13339	77.882	-62.931	73.83	73.524	22.656	-0.25965	-6.3965	0.59812	-2.6867	28.471	-5.3002
121.21	0.30747	50.867	-6.4578	0.57941	-2.6985	0.044025	-0.042567	0.062903	0.66022	-1.3176	3607.0	22.766	0.13402	77.882	-63.027	73.83	73.524	22.656	-0.25965	-6.3965	0.59812	-2.6867	28.471	-5.3002
121.21	0.30887	50.87	-6.4576	0.57919	-2.6982	0.045949	-0.045667	0.062268	0.66022	-1.3176	3606.3	22.768	0.13463	77.882	-63.123	73.83	73.524	22.656	-0.25965	-6.3965	0.59812	-2.6867	28.471	-5.3002
121.2	0.31022	50.874	-6.4574	0.57895	-2.6979	0.047811	-0.048726	0.06157	0.66022	-1.3176	3605.7	22.77	0.13522	77.881	-63.219	73.831	73.524	22.656	-0.25965	-6.3965	0.59812	-2.6867	28.471	-5.3002
121.2	0.31153	50.878	-6.4571	0.5787	-2.6976	0.049609	-0.051741	0.06081	0.66022	-1.3176	3605.0	22.772	0.13579	77.881	-63.315	73.831	73.524	22.656	-0.25965	-6.3965	0.59812	-2.6867	28.471	-5.3002
121.2	0.3128	50.881	-6.4569	0.57844	-2.6973	0.051342	-0.054709	0.059989	0.66022	-1.3176	3604.4	22.773	0.13634	77.881	-63.411	73.832	73.524	22.656	-0.25965	-6.3965	0.59812	-2.6867	28.471	-5.3002
121.2	0.31401	50.885	-6.4566	0.57815	-2.697	0.053009	-0.057627	0.059108	0.66022	-1.3176	3603.7	22.775	0.13687	77.881	-63.507	73.832	73.524	22.656	-0.25965	-6.3965	0.59812	-2.6867	28.471	-5.3002
121.2	0.31517	50.889	-6.4563	0.57786	-2.6967	0.054609	-0.060491	0.058167	0.66022	-1.3176	3603.0	22.777	0.13738	77.88	-63.603	73.833	73.524	22.656	-0.25965	-6.3965	0.59812	-2.6867	28.471	-5.3002
121.19	0.31627	50.893	-6.4561	0.57755	-2.6964	0.05614	-0.0633	0.057168	0.66022	-1.3176	3602.4	22.779	0.13786	77.88	-63.697	73.833	73.524	22.656	-0.25965	-6.3965	0.59812	-2.6867	28.471	-5.3002
121.19	0.31731	50.897	-6.4558	0.57723	-2.6961	0.057603	-0.06605	0.056111	0.66022	-1.3176	3601.7	22.781	0.13831	77.88	-63.792	73.834	73.524	22.656	-0.25965	-6.3965	0.59812	-2.6867	28.471	-5.3002
121.19	0.3183	50.901	-6.4555	0.57689	-2.6958	0.058995	-0.068739	0.054997	0.66022	-1.3176	3601.1	22.783	0.13874	77.879	-63.885	73.834	73.524	22.656	-0.25965	-6.3965	0.59812	-2.6867	28.471	-5.3002
121.19	0.31921	50.905	-6.4552	0.57654	-2.6955	0.060315	-0.071363	0.053827	0.66022	-1.3176	3600.4	22.785	0.13914	77.879	-63.977	73.835	73.524	22.656	-0.25965	-6.3965	0.59812	-2.6867	28.471	-5.3002
121.18	0.32006	50.908	-6.4549	0.57618	-2.6953	0.061564	-0.073919	0.052603	0.66022	-1.3176	3599.8	22.787	0.13951	77.879	-64.068	73.835	73.524	22.656	-0.25965	-6.3965	0.59812	-2.6867	28.471	-5.3002
121.18	0.32084	50.912	-6.4546	0.5758	-2.695	0.062739	-0.076405	0.051324	0.66022	-1.3176	3599.1	22.789	0.13985	77.879	-64.157	73.835	73.524	22.656	-0.25965	-6.3965	0.59812	-2.6867	28.471	-5.3002
121.18	0.32155	50.916	-6.4542	0.57541	-2.6948	0.06384	-0.078818	0.049993	0.66022	-1.3176	3598.5	22.791	0.14016	77.878	-64.245	73.836	73.524	22.656	-0.25965	-6.3965	0.59812	-2.6867	28.471	-5.3002
121.18	0.32219	50.92	-6.4539	0.57501	-2.6945	0.064866	-0.081156	0.048611	0.66022	-1.3176	3597.8	22.793	0.14044	77.878	-64.331	73.836	73.524	22.656	-0.25965	-6.3965	0.59812	-2.6867	28.471	-5.3002
121.18	0.32274	50.924	-6.4536	0.5746	-2.6943	0.065817	-0.083414	0.047177	0.66022	-1.3176	3597.1	22.795	0.14068	77.878	-64.414	73.837	73.524	22.656	-0.25965	-6.3965	0.59812	-2.6867	28.471	-5.3002
121.17	0.32322	50.928	-6.4533	0.57418	-2.6941	0.066691	-0.085591	0.045695	0.66022	-1.3176	3596.5	22.796	0.14089	77.877	-64.495	73.837	73.524	22.656	-0.25965	-6.3965	0.59812	-2.6867	28.471	-5.3002
121.17	0.32361	50.932	-6.4529	0.57375	-2.6938	0.067487	-0.087684	0.044165	0.66022	-1.3176	3595.8	22.798	0.14106	77.877	-64.573	73.838	73.524	22.656	-0.25965	-6.3965	0.59812	-2.6867	28.471	-5.3002
121.17	0.32392	50.936	-6.4526	0.5733	-2.6936	0.068206	-0.089691	0.042588	0.66022	-1.3176	3595.2	22.8	0.1412	77.877	-64.648	73.838	73.524	22.656	-0.25965	-6.3965	0.59812	-2.6867	28.471	-5.3002
121.17	0.32414	50.94	-6.4523	0.57285	-2.6934	0.068845	-0.091607	0.040965	0.66022	-1.3176	3594.5	22.802	0.1413	77.877	-64.719	73.839	73.524	22.656	-0.25965	-6.3965	0.59812	-2.6867	28.471	-5.3002
121.17	0.32428	50.943	-6.4519	0.57239	-2.6932	0.069405	-0.093432	0.039298	0.66022	-1.3176	3593.9	22.804	0.14135	77.876	-64.786	73.839	73.524	22.656	-0.25965	-6.3965	0.59812	-2.6867	28.471	-5.3002
121.16	0.32432	50.947	-6.4516	0.57191	-2.693	0.069885	-0.095163	0.037589	0.66022	-1.3176	3593.2	22.806	0.14137	77.876	-64.849	73.84	73.524	22.656	-0.25965	-6.3965	0.59812	-2.6867	28.471	-5.3002
121.16	0.32427	50.951	-6.4512	0.57143	-2.6928	0.070284	-0.096796	0.035839	0.66022	-1.3176	3592.5	22.808	0.14135	77.876	-64.907	73.84	73.524	22.656	-0.25965	-6.3965	0.59812	-2.6867	28.471	-5.3002
121.16	0.32413	50.955	-6.4509	0.57095	-2.6927	0.070602	-0.09833	0.034048	0.66022	-1.3176	3591.9	22.81	0.14129	77.875	-64.959	73.841	73.524	22.656	-0.25965	-6.3965	0.59812	-2.6867	28.471	-5.3002
121.16	0.32389	50.958	-6.4505	0.57045	-2.6925	0.070838	-0.099763	0.03222	0.66022	-1.3176	3591.2	22.811	0.14119	77.875	-65.006	73.841	73.524	22.656	-0.25965	-6.3965	0.59812	-2.6867	28.471	-5.3002
121.16	0.32356	50.962	-6.4501	0.56995	-2.6923	0.070991	-0.10109	0.030355	0.66022	-1.3176	3590.6	22.813	0.14105	77.875	-65.046	73.841	73.524	22.656	-0.25965	-6.3965	0.59812	-2.6867	28.471	-5.3002
121.15	0.32313	50.965	-6.4498	0.56944	-2.6922	0.071062	-0.10231	0.028455	0.66022	-1.3176	3589.9	22.815	0.14086	77.875	-65.08	73.842	73.524	22.656	-0.25965	-6.3965	0.59812	-2.6867	28.471	-5.3002
121.15	0.3226	50.969	-6.4494	0.56893	-2.692	0.07105	-0.10343	0.026521	0.66022	-1.3176	3589.3	22.817	0.14063	77.874	-65.107	73.842	73.524	22.656	-0.25965	-6.3965	0.59812	-2.6867	28.471	-5.3002
121.15	0.32198	50.972	-6.4491	0.56841	-2.6919	0.070954	-0.10443	0.024556	0.66022	-1.3176	3588.6	22.818	0.14036	77.874	-65.127	73.843	73.524	22.656	-0.25965	-6.3965	0.59812	-2.6867	28.471	-5.3002
121.15	0.32125	50.975	-6.4487	0.56788	-2.6918	0.070774	-0.10533	0.022561	0.66022	-1.3176	3587.9	22.82	0.14004	77.874	-65.139	73.843	73.524	22.656	-0.25965	-6.3965	0.59812	-2.6867	28.471	-5.3002
121.15	0.32043	50.978	-6.4484	0.56735	-2.6917	0.07051	-0.1061	0.020538	0.66022	-1.3176	3587.3	22.821	0.13968	77.873	-65.144	73.844	73.524	22.656	-0.25965	-6.3965	0.59812	-2.6867	28.471	-5.3002
121.14	0.31951	50.981	-6.448	0.56682	-2.6916	0.070162	-0.10677	0.018489	0.66022	-1.3176	3586.6	22.823	0.13928	77.873	-65.141	73.844	73.524	22.656	-0.25965	-6.3965	0.59812	-2.6867	28.471	-5.3002
121.14	0.31849	50.984	-6.4477	0.56629	-2.6915	0.06973	-0.10731	0.016415	0.66022	-1.3176	3586.0	22.825	0.13884	77.873	-65.13	73.844	73.524	22.656	-0.25965	-6.3965	0.59812	-2.6867	28.471	-5.3002
121.14	0.31737	50.987	-6.4473	0.56575	-2.6914	0.069214	-0.10774	0.014319	0.66022	-1.3176	3585.3	22.826	0.13835	77.872	-65.112	73.845	73.524	22.656	-0.25965	-6.3965	0.59812	-2.6867	28.471	-5.3002
121.14	0.31615	50.99	-6.447	0.56521	-2.6914	0.068613	-0.10805	0.012202	0.66022	-1.3176	3584.7	22.827	0.13782	77.872	-65.086	73.845	73.524	22.656	-0.25965	-6.3965	0.59812	-2.6867	28.471	-5.3002
121.14	0.31483	50.992	-6.4466	0.56467	-2.6913	0.067929	-0.10823	0.010067	0.66022	-1.3176	3584.0	22.829	0.13725	77.872	-65.054	73.846	73.524	22.656	-0.25965	-6.3965	0.59812	-2.6867	28.471	-5.3002
121.13	0.31342	50.995	-6.4463	0.56413	-2.6913	0.06716	-0.1083	0.0079154	0.66022	-1.3176	3583.3	22.83	0.13663	77.871	-65.015	73.846	73.524	22.656	-0.25965	-6.3965	0.59812	-2.6867	28.471	-5.3002
121.13	0.31192	50.997	-6.446	0.56359	-2.6912	0.066308	-0.10824	0.0057496	0.66022	-1.3176	3582.7	22.831	0.13598	77.871	-64.97	73.846	73.524	22.656	-0.25965	-6.3965	0.59812	-2.6867	28.471	-5.3002
121.13	0.31032	50.999	-6.4456	0.56304	-2.6912	0.065373	-0.10806	0.0035716	0.66022	-1.3176	3582.0	22.832	0.13528	77.871	-64.919	73.847	73.524	22.656	-0.25965	-6.3965	0.59812	-2.6867	28.471	-5.3002
121.13	0.30863	51.001	-6.4453	0.5625	-2.6912	0.064354	-0.10775	0.0013836	0.66022	-1.3176	3581.4	22.833	0.13454	77.87	-64.863	73.847	73.524	22.656	-0.25965	-6.3965	0.59812	-2.6867	28.471	-5.3002
121.13	0.30684	51.003	-6.445	0.56197	-2.6912	0.063254	-0.10732	-0.00081212	0.66022	-1.3176	3580.7	22.834	0.13377	77.87	-64.801	73.848	73.524	22.656	-0.25965	-6.3965	0.59812	-2.6867	28.471	-5.3002
121.13	0.30498	51.005	-6.4447	0.56143	-2.6912	0.062071	-0.10676	-0.0030134	0.66022	-1.3176	3580.1	22.835	0.13295	77.87	-64.736	73.848	73.524	22.656	-0.25965	-6.3965	0.59812	-2.6867	28.471	-5.3002
121.13	0.30302	51.007	-6.4444	0.5609	-2.6912	0.060808	-0.10607	-0.0052179	0.66022	-1.3176	3579.4	22.836	0.1321	77.869	-64.667	73.848	73.524	22.656	-0.25965	-6.3965	0.59812	-2.6867	28.471	-5.3002
121.12	0.30098	51.008	-6.4441	0.56037	-2.6913	0.059465	-0.10526	-0.0074233	0.66022	-1.3176	3578.8	22.837	0.13121	77.869	-64.594	73.849	73.524	22.656	-0.25965	-6.3965	0.59812	-2.6867	28.471	-5.3002
121.12	0.29887	51.01	-6.4438	0.55985	-2.6913	0.058042	-0.10433	-0.0096273	0.66022	-1.3176	3578.1	22.838	0.13029	77.868	-64.518	73.849	73.524	22.656	-0.25965	-6.3965	0.59812	-2.6867	28.471	-5.3002
121.12	0.29667	51.011	-6.4435	0.55933	-2.6913	0.05654	-0.10327	-0.011828	0.66022	-1.3176	3577.4	22.838	0.12934	77.868	-64.439	73.849	73.524	22.656	-0.25965	-6.3965	0.59812	-2.6867	28.471	-5.3002
121.12	0.29441	51.012	-6.4432	0.55881	-2.6914	0.054962	-0.10208	-0.014022	0.66022	-1.3176	3576.8	22.839	0.12835	77.868	-64.358	73.85	73.524	22.656	-0.25965	-6.3965	0.59812	-2.6867	28.471	-5.3002
121.12	0.29207	51.012	-6.4429	0.55831	-2.6915	0.053307	-0.10077	-0.016207	0.66022	-1.3176	3576.1	22.84	0.12733	77.867	-64.275	73.85	73.524	22.656	-0.25965	-6.3965	0.59812	-2.6867	28.471	-5.3002
121.12	0.28966	51.013	-6.4427	0.55781	-2.6916	0.051578	-0.099335	-0.018381	0.66022	-1.3176	3575.5	22.84	0.12628	77.867	-64.19	73.85	73.524	22.656	-0.25965	-6.3965	0.59812	-2.6867	28.471	-5.3002
121.12	0.2872	51.013	-6.4424	0.55731	-2.6917	0.049775	-0.097778	-0.020542	0.66022	-1.3176	3574.8	22.84	0.12521	77.866	-64.104	73.851	73.524	22.656	-0.25965	-6.3965	0.59812	-2.6867	28.471	-5.3002
121.12	0.28467	51.014	-6.4422	0.55683	-2.6918	0.047901	-0.096099	-0.022687	0.66022	-1.3176	3574.2	22.841	0.12411	77.866	-64.016	73.851	73.524	22.656	-0.25965	-6.3965	0.59812	-2.6867	28.471	-5.3002
121.12	0.28209	51.014	-6.4419	0.55635	-2.6919	0.045956	-0.094299	-0.024813	0.66022	-1.3176	3573.5	22.841	0.12298	77.865	-63.927	73.851	73.524	22.656	-0.25965	-6.3965	0.59812	-2.6867	28.471	-5.3002
121.12	0.27946	51.014	-6.4417	0.55589	-2.692	0.043942	-0.092381	-0.026918	0.66022	-1.3176	3572.8	22.841	0.12184	77.865	-63.837	73.852	73.524	22.656	-0.25965	-6.3965	0.59812	-2.6867	28.471	-5.3002
121.11	0.27678	51.013	-6.4415	0.55543	-2.6922	0.041862	-0.090345	-0.029	0.66022	-1.3176	3572.2	22.841	0.12067	77.865	-63.747	73.852	73.524	22.656	-0.25965	-6.3965	0.59812	-2.6867	28.471	-5.3002
121.11	0.27406	51.013	-6.4413	0.55498	-2.6923	0.039716	-0.088193	-0.031055	0.66022	-1.3176	3571.5	22.841	0.11948	77.864	-63.657	73.852	73.524	22.656	-0.25965	-6.3965	0.59812	-2.6867	28.471	-5.3002
121.11	0.2713	51.012	-6.4411	0.55455	-2.6925	0.037508	-0.085928	-0.033082	0.66022	-1.3176	3570.9	22.84	0.11828	77.864	-63.565	73.853	73.524	22.656	-0.25965	-6.3965	0.59812	-2.6867	28.471	-5.3002
121.11	0.26851	51.011	-6.4409	0.55412	-2.6926	0.035239	-0.083552	-0.035078	0.66022	-1.3176	3570.2	22.84	0.11707	77.863	-63.474	73.853	73.524	22.656	-0.25965	-6.3965	0.59812	-2.6867	28.471	-5.3002
121.11	0.26569	51.01	-6.4408	0.55371	-2.6928	0.032912	-0.081067	-0.03704	0.66022	-1.3176	3569.6	22.84	0.11584	77.863	-63.383	73.853	73.524	22.656	-0.25965	-6.3965	0.59812	-2.6867	28.471	-5.3002
121.11	0.26286	51.009	-6.4406	0.55331	-2.693	0.030529	-0.078475	-0.038966	0.66022	-1.3176	3568.9	22.839	0.1146	77.862	-63.292	73.854	73.524	22.656	-0.25965	-6.3965	0.59812	-2.6867	28.471	-5.3002
121.11	0.26	51.007	-6.4405	0.55293	-2.6932	0.028091	-0.075779	-0.040853	0.66022	-1.3176	3568.3	22.839	0.11336	77.862	-63.201	73.854	73.524	22.656	-0.25965	-6.3965	0.59812	-2.6867	28.471	-5.3002
121.11	0.25713	51.006	-6.4403	0.55256	-2.6934	0.025603	-0.072982	-0.042699	0.66022	-1.3176	3567.6	22.838	0.11211	77.861	-63.11	73.854	73.524	22.656	-0.25965	-6.3965	0.59812	-2.6867	28.471	-5.3002
121.11	0.25426	51.004	-6.4402	0.5522	-2.6936	0.023066	-0.070087	-0.044501	0.66022	-1.3176	3566.9	22.837	0.11086	77.861	-63.02	73.854	73.524	22.656	-0.25965	-6.3965	0.59812	-2.6867	28.471	-5.3002
121.11	0.25138	51.002	-6.4401	0.55186	-2.6939	0.020484	-0.067097	-0.046258	0.66022	-1.3176	3566.3	22.837	0.1096	77.86	-62.931	73.855	73.524	22.656	-0.25965	-6.3965	0.59812	-2.6867	28.471	-5.3002
121.11	0.24851	50.999	-6.44	0.55153	-2.6941	0.017858	-0.064016	-0.047966	0.66022	-1.3176	3565.6	22.836	0.10835	77.86	-62.842	73.855	73.524	22.656	-0.25965	-6.3965	0.59812	-2.6867	28.471	-5.3002
121.11	0.24565	50.997	-6.4399	0.55122	-2.6944	0.015192	-0.060846	-0.049623	0.66022	-1.3176	3565.0	22.835	0.1071	77.859	-62.753	73.855	73.524	22.656	-0.25965	-6.3965	0.59812	-2.6867	28.471	-5.3002
121.11	0.2428	50.994	-6.4398	0.55092	-2.6946	0.01249	-0.057593	-0.051227	0.66022	-1.3176	3564.3	22.834	0.10586	77.859	-62.666	73.855	73.524	22.656	-0.25965	-6.3965	0.59812	-2.6867	28.471	-5.3002
121.11	0.23998	50.992	-6.4398	0.55064	-2.6949	0.0097532	-0.054259	-0.052776	0.66022	-1.3176	3563.7	22.832	0.10463	77.858	-62.579	73.856	73.524	22.656	-0.25965	-6.3965	0.59812	-2.6867	28.471	-5.3002
121.11	0.23718	50.989	-6.4397	0.55038	-2.6951	0.006986	-0.050848	-0.054267	0.66022	-1.3176	3563.0	22.831	0.10341	77.858	-62.493	73.856	73.524	22.656	-0.25965	-6.3965	0.59812	-2.6867	28.471	-5.3002
121.11	0.23441	50.985	-6.4397	0.55013	-2.6954	0.0041914	-0.047365	-0.055698	0.66022	-1.3176	3562.4	22.83	0.10221	77.857	-62.408	73.856	73.524	22.656	-0.25965	-6.3965	0.59812	-2.6867	28.471	-5.3002
121.11	0.23168	50.982	-6.4397	0.5499	-2.6957	0.0013727	-0.043814	-0.057067	0.66022	-1.3176	3561.7	22.828	0.10102	77.857	-62.324	73.856	73.524	22.656	-0.25965	-6.3965	0.59812	-2.6867	28.471	-5.3002
121.11	0.22899	50.979	-6.4397	0.54969	-2.696	-0.0014667	-0.040199	-0.058372	0.66022	-1.3176	3561.0	22.827	0.099845	77.856	-62.241	73.857	73.524	22.656	-0.25965	-6.3965	0.59812	-2.6867	28.471	-5.3002
121.11	0.22635	50.975	-6.4397	0.5495	-2.6963	-0.0043232	-0.036525	-0.05961	0.66022	-1.3176	3560.4	22.825	0.098694	77.856	-62.159	73.857	73.524	22.656	-0.25965	-6.3965	0.59812	-2.6867	28.471	-5.3002
121.12	0.22376	50.971	-6.4397	0.54933	-2.6966	-0.0071934	-0.032796	-0.060781	0.66022	-1.3176	3559.7	22.824	0.097567	77.855	-62.079	73.857	73.524	22.656	-0.25965	-6.3965	0.59812	-2.6867	28.471	-5.3002
121.12	0.22123	50.967	-6.4398	0.54917	-2.6969	-0.010074	-0.029017	-0.061881	0.66022	-1.3176	3559.1	22.822	0.096465	77.855	-61.999	73.857	73.524	22.656	-0.25965	-6.3965	0.59812	-2.6867	28.471	-5.3002
121.12	0.21877	50.963	-6.4398	0.54904	-2.6972	-0.01296	-0.025193	-0.06291	0.66022	-1.3176	3558.4	22.82	0.09539	77.854	-61.921	73.858	73.524	22.656	-0.25965	-6.3965	0.59812	-2.6867	28.471	-5.3002
121.12	0.21637	50.959	-6.4399	0.54892	-2.6975	-0.015849	-0.02133	-0.063865	0.66022	-1.3176	3557.8	22.818	0.094346	77.854	-61.845	73.858	73.524	22.656	-0.25965	-6.3965	0.59812	-2.6867	28.471	-5.3002
121.12	0.21405	50.954	-6.44	0.54883	-2.6978	-0.018737	-0.017431	-0.064745	0.66022	-1.3176	3557.1	22.816	0.093333	77.853	-61.769	73.858	73.524	22.656	-0.25965	-6.3965	0.59812	-2.6867	28.471	-5.3002
121.12	0.2118	50.95	-6.4401	0.54875	-2.6982	-0.02162	-0.013502	-0.065549	0.66022	-1.3176	3556.5	22.814	0.092355	77.853	-61.695	73.858	73.524	22.656	-0.25965	-6.3965	0.59812	-2.6867	28.471	-5.3002
121.12	0.20964	50.945	-6.4402	0.54869	-2.6985	-0.024495	-0.0095486	-0.066274	0.66022	-1.3176	3555.8	22.812	0.091412	77.852	-61.622	73.858	73.524	22.656	-0.25965	-6.3965	0.59812	-2.6867	28.471	-5.3002
121.12	0.20756	50.94	-6.4404	0.54865	-2.6988	-0.027356	-0.0055758	-0.066919	0.66022	-1.3176	3555.2	22.81	0.090508	77.852	-61.551	73.859	73.524	22.656	-0.25965	-6.3965	0.59812	-2.6867	28.471	-5.3002
121.12	0.20558	50.935	-6.4405	0.54863	-2.6992	-0.030202	-0.0015891	-0.067483	0.66022	-1.3176	3554.5	22.808	0.089644	77.851	-61.482	73.859	73.524	22.656	-0.25965	-6.3965	0.59812	-2.6867	28.471	-5.3002
121.12	0.20369	50.93	-6.4407	0.54864	-2.6995	-0.033027	0.0024062	-0.067965	0.66022	-1.3176	3553.9	22.806	0.088821	77.851	-61.413	73.859	73.524	22.656	-0.25965	-6.3965	0.59812	-2.6867	28.471	-5.3002
121.13	0.20191	50.925	-6.4408	0.54866	-2.6998	-0.035828	0.0064046	-0.068364	0.66022	-1.3176	3553.2	22.803	0.088043	77.85	-61.347	73.859	73.524	22.656	-0.25965	-6.3965	0.59812	-2.6867	28.471	-5.3002
121.13	0.20022	50.919	-6.441	0.5487	-2.7002	-0.0386	0.010401	-0.068679	0.66022	-1.3176	3552.5	22.801	0.087309	77.849	-61.282	73.859	73.524	22.656	-0.25965	-6.3965	0.59812	-2.6867	28.471	-5.3002
121.13	0.19865	50.914	-6.4412	0.54876	-2.7005	-0.041341	0.014389	-0.068909	0.66022	-1.3176	3551.9	22.799	0.086622	77.849	-61.218	73.86	73.524	22.656	-0.25965	-6.3965	0.59812	-2.6867	28.471	-5.3002
121.13	0.19718	50.908	-6.4414	0.54884	-2.7009	-0.044046	0.018363	-0.069053	0.66022	-1.3176	3551.2	22.796	0.085984	77.848	-61.156	73.86	73.524	22.656	-0.25965	-6.3965	0.59812	-2.6867	28.471	-5.3002
121.13	0.19583	50.903	-6.4417	0.54895	-2.7012	-0.046711	0.022319	-0.069111	0.66022	-1.3176	3550.6	22.794	0.085396	77.848	-61.096	73.86	73.524	22.656	-0.25965	-6.3965	0.59812	-2.6867	28.471	-5.3002
121.13	0.1946	50.897	-6.4419	0.54907	-2.7016	-0.049332	0.02625	-0.069082	0.66022	-1.3176	3549.9	22.791	0.084858	77.847	-61.038	73.86	73.524	22.656	-0.25965	-6.3965	0.59812	-2.6867	28.471	-5.3002
121.13	0.19348	50.892	-6.4421	0.54921	-2.7019	-0.051907	0.03015	-0.068965	0.66022	-1.3176	3549.3	22.789	0.084373	77.847	-60.981	73.861	73.524	22.656	-0.25965	-6.3965	0.59812	-2.6867	28.471	-5.3002
121.13	0.19249	50.886	-6.4424	0.54937	-2.7022	-0.05443	0.034015	-0.068761	0.66022	-1.3176	3548.6	22.786	0.083942	77.846	-60.926	73.861	73.524	22.656	-0.25965	-6.3965	0.59812	-2.6867	28.471	-5.3002
121.14	0.19163	50.88	-6.4427	0.54955	-2.7026	-0.056898	0.037839	-0.068469	0.66022	-1.3176	3548.0	22.784	0.083565	77.846	-60.872	73.861	73.524	22.656	-0.25965	-6.3965	0.59812	-2.6867	28.471	-5.3002
121.14	0.19089	50.874	-6.443	0.54975	-2.7029	-0.059308	0.041616	-0.06809	0.66022	-1.3176	3547.3	22.781	0.083243	77.845	-60.821	73.861	73.524	22.656	-0.25965	-6.3965	0.59812	-2.6867	28.471	-5.3002
121.14	0.19028	50.868	-6.4433	0.54996	-2.7033	-0.061656	0.045341	-0.067622	0.66022	-1.3176	3546.7	22.778	0.082977	77.845	-60.771	73.861	73.524	22.656	-0.25965	-6.3965	0.59812	-2.6867	28.471	-5.3002
121.14	0.1898	50.863	-6.4436	0.5502	-2.7036	-0.063939	0.049008	-0.067068	0.66022	-1.3176	3546.0	22.776	0.082769	77.844	-60.723	73.862	73.524	22.656	-0.25965	-6.3965	0.59812	-2.6867	28.471	-5.3002
121.14	0.18945	50.857	-6.4439	0.55045	-2.7039	-0.066152	0.052612	-0.066427	0.66022	-1.3176	3545.4	22.773	0.082618	77.844	-60.676	73.862	73.524	22.656	-0.25965	-6.3965	0.59812	-2.6867	28.471	-5.3002
121.14	0.18924	50.851	-6.4443	0.55073	-2.7043	-0.068293	0.056148	-0.065699	0.66022	-1.3176	3544.7	22.771	0.082525	77.843	-60.632	73.862	73.524	22.656	-0.25965	-6.3965	0.59812	-2.6867	28.471	-5.3002
121.15	0.18915	50.845	-6.4446	0.55102	-2.7046	-0.070358	0.059611	-0.064885	0.66022	-1.3176	3544.1	22.768	0.08249	77.843	-60.589	73.862	73.524	22.656	-0.25965	-6.3965	0.59812	-2.6867	28.471	-5.3002
121.15	0.18921	50.839	-6.445	0.55132	-2.7049	-0.072082	0.063309	-0.063996	0.66022	-1.3176	3543.4	22.765	0.082514	77.842	-60.549	73.863	73.524	22.656	-0.25965	-6.3965	0.59812	-2.6867	28.471	-5.3002
121.15	0.1894	50.833	-6.4453	0.55165	-2.7052	-0.073548	0.067122	-0.063022	0.66022	-1.3176	3542.8	22.763	0.082596	77.842	-60.51	73.863	73.524	22.656	-0.25965	-6.3965	0.59812	-2.6867	28.471	-5.3002
121.15	0.18972	50.827	-6.4457	0.55199	-2.7056	-0.074942	0.070817	-0.061954	0.66022	-1.3176	3542.1	22.76	0.082739	77.841	-60.473	73.863	73.524	22.656	-0.25965	-6.3965	0.59812	-2.6867	28.471	-5.3002
121.15	0.19018	50.822	-6.4461	0.55236	-2.7059	-0.07626	0.074389	-0.060793	0.66022	-1.3176	3541.4	22.758	0.08294	77.84	-60.437	73.863	73.524	22.656	-0.25965	-6.3965	0.59812	-2.6867	28.471	-5.3002
121.15	0.19078	50.816	-6.4465	0.55274	-2.7062	-0.077499	0.077832	-0.059542	0.66022	-1.3176	3540.8	22.755	0.0832	77.84	-60.404	73.863	73.524	22.656	-0.25965	-6.3965	0.59812	-2.6867	28.471	-5.3002
121.15	0.19151	50.81	-6.4468	0.55314	-2.7065	-0.078657	0.081141	-0.058203	0.66022	-1.3176	3540.1	22.753	0.083519	77.839	-60.372	73.864	73.524	22.656	-0.25965	-6.3965	0.59812	-2.6867	28.471	-5.3002
121.16	0.19237	50.805	-6.4472	0.55355	-2.7067	-0.079732	0.08431	-0.056777	0.66022	-1.3176	3539.5	22.75	0.083896	77.839	-60.343	73.864	73.524	22.656	-0.25965	-6.3965	0.59812	-2.6867	28.471	-5.3002
121.16	0.19337	50.799	-6.4476	0.55398	-2.707	-0.080721	0.087336	-0.055266	0.66022	-1.3176	3538.8	22.748	0.084331	77.838	-60.315	73.864	73.524	22.656	-0.25965	-6.3965	0.59812	-2.6867	28.471	-5.3002
121.16	0.19449	50.794	-6.4481	0.55442	-2.7073	-0.081622	0.090213	-0.053674	0.66022	-1.3176	3538.2	22.745	0.084822	77.838	-60.289	73.864	73.524	22.656	-0.25965	-6.3965	0.59812	-2.6867	28.471	-5.3002
121.16	0.19574	50.789	-6.4485	0.55488	-2.7076	-0.082433	0.092937	-0.052002	0.66022	-1.3176	3537.5	22.743	0.085369	77.837	-60.265	73.865	73.524	22.656	-0.25965	-6.3965	0.59812	-2.6867	28.471	-5.3002
121.16	0.19712	50.784	-6.4489	0.55535	-2.7078	-0.083152	0.095505	-0.050253	0.66022	-1.3176	3536.9	22.741	0.08597	77.837	-60.243	73.865	73.524	22.656	-0.25965	-6.3965	0.59812	-2.6867	28.471	-5.3002
121.16	0.19862	50.779	-6.4493	0.55583	-2.7081	-0.083778	0.097912	-0.04843	0.66022	-1.3176	3536.2	22.738	0.086625	77.836	-60.223	73.865	73.524	22.656	-0.25965	-6.3965	0.59812	-2.6867	28.471	-5.3002
121.16	0.20024	50.774	-6.4497	0.55633	-2.7083	-0.084308	0.10016	-0.046537	0.66022	-1.3176	3535.6	22.736	0.087333	77.836	-60.205	73.865	73.524	22.656	-0.25965	-6.3965	0.59812	-2.6867	28.471	-5.3002
121.16	0.20198	50.769	-6.4501	0.55684	-2.7085	-0.084743	0.10223	-0.044575	0.66022	-1.3176	3534.9	22.734	0.088091	77.836	-60.189	73.866	73.524	22.656	-0.25965	-6.3965	0.59812	-2.6867	28.471	-5.3002
121.17	0.20383	50.764	-6.4506	0.55735	-2.7087	-0.08508	0.10414	-0.042549	0.66022	-1.3176	3534.3	22.732	0.088898	77.835	-60.175	73.866	73.524	22.656	-0.25965	-6.3965	0.59812	-2.6867	28.471	-5.3002
121.17	0.20579	50.76	-6.451	0.55788	-2.709	-0.085319	0.10588	-0.040461	0.66022	-1.3176	3533.6	22.73	0.089753	77.835	-60.162	73.866	73.524	22.656	-0.25965	-6.3965	0.59812	-2.6867	28.471	-5.3002
121.17	0.20785	50.756	-6.4514	0.55841	-2.7091	-0.085458	0.10744	-0.038315	0.66022	-1.3176	3533.0	22.728	0.090653	77.834	-60.152	73.867	73.524	22.656	-0.25965	-6.3965	0.59812	-2.6867	28.471	-5.3002
121.17	0.21002	50.751	-6.4518	0.55895	-2.7093	-0.085498	0.10882	-0.036115	0.66022	-1.3176	3532.3	22.726	0.091598	77.834	-60.143	73.867	73.524	22.656	-0.25965	-6.3965	0.59812	-2.6867	28.471	-5.3002
121.17	0.21228	50.747	-6.4523	0.5595	-2.7095	-0.085438	0.11003	-0.033864	0.66022	-1.3176	3531.7	22.725	0.092585	77.833	-60.136	73.867	73.524	22.656	-0.25965	-6.3965	0.59812	-2.6867	28.471	-5.3002
121.17	0.21463	50.744	-6.4527	0.56005	-2.7097	-0.085278	0.11106	-0.031565	0.66022	-1.3176	3531.0	22.723	0.093612	77.833	-60.132	73.867	73.524	22.656	-0.25965	-6.3965	0.59812	-2.6867	28.471	-5.3002
121.17	0.21707	50.74	-6.4531	0.56061	-2.7098	-0.085017	0.11191	-0.029224	0.66022	-1.3176	3530.4	22.721	0.094677	77.832	-60.129	73.868	73.524	22.656	-0.25965	-6.3965	0.59812	-2.6867	28.471	-5.3002
121.17	0.21959	50.736	-6.4535	0.56117	-2.71	-0.084656	0.11258	-0.026843	0.66022	-1.3176	3529.7	22.72	0.095777	77.832	-60.128	73.868	73.524	22.656	-0.25965	-6.3965	0.59812	-2.6867	28.471	-5.3002
121.17	0.22219	50.733	-6.454	0.56173	-2.7101	-0.084195	0.11307	-0.024426	0.66022	-1.3176	3529.1	22.719	0.096912	77.831	-60.129	73.868	73.524	22.656	-0.25965	-6.3965	0.59812	-2.6867	28.471	-5.3002
121.17	0.22486	50.73	-6.4544	0.5623	-2.7102	-0.083634	0.11339	-0.021978	0.66022	-1.3176	3528.4	22.717	0.098078	77.831	-60.131	73.868	73.524	22.656	-0.25965	-6.3965	0.59812	-2.6867	28.471	-5.3002
121.17	0.2276	50.727	-6.4548	0.56287	-2.7103	-0.082975	0.11352	-0.019503	0.66022	-1.3176	3527.8	22.716	0.099273	77.83	-60.136	73.869	73.524	22.656	-0.25965	-6.3965	0.59812	-2.6867	28.471	-5.3002
121.17	0.2304	50.724	-6.4552	0.56344	-2.7104	-0.082219	0.11347	-0.017004	0.66022	-1.3176	3527.1	22.715	0.1005	77.83	-60.143	73.869	73.524	22.656	-0.25965	-6.3965	0.59812	-2.6867	28.471	-5.3002
121.17	0.23326	50.722	-6.4556	0.564	-2.7105	-0.081366	0.11325	-0.014486	0.66022	-1.3176	3526.5	22.714	0.10174	77.829	-60.151	73.869	73.524	22.656	-0.25965	-6.3965	0.59812	-2.6867	28.471	-5.3002
121.17	0.23617	50.719	-6.456	0.56457	-2.7105	-0.080417	0.11285	-0.011953	0.66022	-1.3176	3525.8	22.713	0.10301	77.829	-60.162	73.87	73.524	22.656	-0.25965	-6.3965	0.59812	-2.6867	28.471	-5.3002
121.17	0.23912	50.717	-6.4564	0.56513	-2.7106	-0.079375	0.11228	-0.0094092	0.66022	-1.3176	3525.2	22.712	0.1043	77.828	-60.174	73.87	73.524	22.656	-0.25965	-6.3965	0.59812	-2.6867	28.471	-5.3002
121.17	0.24212	50.715	-6.4568	0.56569	-2.7106	-0.07824	0.11154	-0.0068585	0.66022	-1.3176	3524.5	22.711	0.10561	77.828	-60.188	73.87	73.524	22.656	-0.25965	-6.3965	0.59812	-2.6867	28.471	-5.3002
121.17	0.24514	50.714	-6.4572	0.56625	-2.7107	-0.077015	0.11063	-0.0043052	0.66022	-1.3176	3523.8	22.71	0.10693	77.828	-60.204	73.87	73.524	22.656	-0.25965	-6.3965	0.59812	-2.6867	28.471	-5.3002
121.17	0.2482	50.712	-6.4576	0.5668	-2.7107	-0.075701	0.10955	-0.0017534	0.66022	-1.3176	3523.2	22.71	0.10826	77.827	-60.222	73.871	73.524	22.656	-0.25965	-6.3965	0.59812	-2.6867	28.471	-5.3002
121.17	0.25128	50.711	-6.458	0.56734	-2.7107	-0.074301	0.1083	0.00079266	0.66022	-1.3176	3522.5	22.709	0.1096	77.827	-60.241	73.871	73.524	22.656	-0.25965	-6.3965	0.59812	-2.6867	28.471	-5.3002
121.17	0.25438	50.709	-6.4583	0.56788	-2.7107	-0.072816	0.1069	0.0033289	0.66022	-1.3176	3521.9	22.709	0.11096	77.826	-60.263	73.871	73.524	22.656	-0.25965	-6.3965	0.59812	-2.6867	28.471	-5.3002
121.17	0.25749	50.708	-6.4587	0.56841	-2.7107	-0.07125	0.10533	0.0058512	0.66022	-1.3176	3521.2	22.709	0.11231	77.826	-60.286	73.872	73.524	22.656	-0.25965	-6.3965	0.59812	-2.6867	28.471	-5.3002
121.17	0.2606	50.708	-6.4591	0.56893	-2.7106	-0.069604	0.10362	0.0083557	0.66022	-1.3176	3520.6	22.708	0.11367	77.825	-60.311	73.872	73.524	22.656	-0.25965	-6.3965	0.59812	-2.6867	28.471	-5.3002
121.17	0.26372	50.707	-6.4594	0.56945	-2.7106	-0.067882	0.10175	0.010838	0.66022	-1.3176	3519.9	22.708	0.11503	77.825	-60.337	73.872	73.524	22.656	-0.25965	-6.3965	0.59812	-2.6867	28.471	-5.3002
121.17	0.26684	50.707	-6.4597	0.56995	-2.7105	-0.066086	0.099743	0.013295	0.66022	-1.3176	3519.3	22.708	0.11639	77.824	-60.366	73.872	73.524	22.656	-0.25965	-6.3965	0.59812	-2.6867	28.471	-5.3002
121.17	0.26994	50.706	-6.4601	0.57044	-2.7104	-0.06422	0.097591	0.015722	0.66022	-1.3176	3518.6	22.708	0.11775	77.824	-60.396	73.873	73.524	22.656	-0.25965	-6.3965	0.59812	-2.6867	28.471	-5.3002
121.17	0.27304	50.706	-6.4604	0.57092	-2.7104	-0.062285	0.095302	0.018116	0.66022	-1.3176	3518.0	22.708	0.1191	77.823	-60.428	73.873	73.524	22.656	-0.25965	-6.3965	0.59812	-2.6867	28.471	-5.3002
121.17	0.27611	50.706	-6.4607	0.5714	-2.7103	-0.060286	0.092882	0.020472	0.66022	-1.3176	3517.3	22.708	0.12044	77.823	-60.462	73.873	73.524	22.656	-0.25965	-6.3965	0.59812	-2.6867	28.471	-5.3002
121.17	0.27917	50.707	-6.461	0.57185	-2.7101	-0.058226	0.090335	0.022788	0.66022	-1.3176	3516.7	22.709	0.12178	77.822	-60.497	73.874	73.524	22.656	-0.25965	-6.3965	0.59812	-2.6867	28.471	-5.3002
121.17	0.28219	50.707	-6.4613	0.5723	-2.71	-0.056108	0.087667	0.025059	0.66022	-1.3176	3516.0	22.709	0.1231	77.822	-60.535	73.874	73.524	22.656	-0.25965	-6.3965	0.59812	-2.6867	28.471	-5.3002
121.16	0.28519	50.708	-6.4615	0.57273	-2.7099	-0.053936	0.084883	0.027283	0.66022	-1.3176	3515.4	22.71	0.1244	77.822	-60.573	73.874	73.524	22.656	-0.25965	-6.3965	0.59812	-2.6867	28.471	-5.3002
121.16	0.28815	50.709	-6.4618	0.57315	-2.7098	-0.051712	0.081987	0.029456	0.66022	-1.3176	3514.7	22.71	0.1257	77.821	-60.614	73.874	73.524	22.656	-0.25965	-6.3965	0.59812	-2.6867	28.471	-5.3002
121.16	0.29107	50.71	-6.4621	0.57355	-2.7096	-0.049441	0.078987	0.031574	0.66022	-1.3176	3514.1	22.711	0.12697	77.821	-60.656	73.875	73.524	22.656	-0.25965	-6.3965	0.59812	-2.6867	28.471	-5.3002
121.16	0.29394	50.711	-6.4623	0.57394	-2.7094	-0.047127	0.075887	0.033636	0.66022	-1.3176	3513.4	22.711	0.12823	77.82	-60.699	73.875	73.524	22.656	-0.25965	-6.3965	0.59812	-2.6867	28.471	-5.3002
121.16	0.29677	50.712	-6.4625	0.57431	-2.7093	-0.044773	0.072693	0.035637	0.66022	-1.3176	3512.8	22.712	0.12946	77.82	-60.745	73.875	73.524	22.656	-0.25965	-6.3965	0.59812	-2.6867	28.471	-5.3002
121.16	0.29955	50.714	-6.4627	0.57466	-2.7091	-0.042383	0.069412	0.037575	0.66022	-1.3176	3512.1	22.713	0.13067	77.819	-60.792	73.876	73.524	22.656	-0.25965	-6.3965	0.59812	-2.6867	28.471	-5.3002
121.16	0.30227	50.715	-6.4629	0.575	-2.7089	-0.03996	0.066049	0.039448	0.66022	-1.3176	3511.5	22.714	0.13186	77.819	-60.84	73.876	73.524	22.656	-0.25965	-6.3965	0.59812	-2.6867	28.471	-5.3002
121.15	0.30494	50.717	-6.4631	0.57532	-2.7087	-0.037509	0.062611	0.041252	0.66022	-1.3176	3510.8	22.715	0.13302	77.818	-60.89	73.876	73.524	22.656	-0.25965	-6.3965	0.59812	-2.6867	28.471	-5.3002
121.15	0.30755	50.719	-6.4633	0.57563	-2.7085	-0.035034	0.059103	0.042986	0.66022	-1.3176	3510.2	22.716	0.13416	77.818	-60.941	73.876	73.524	22.656	-0.25965	-6.3965	0.59812	-2.6867	28.471	-5.3002
121.15	0.31009	50.721	-6.4635	0.57591	-2.7083	-0.032539	0.055533	0.044646	0.66022	-1.3176	3509.5	22.717	0.13527	77.817	-60.994	73.877	73.524	22.656	-0.25965	-6.3965	0.59812	-2.6867	28.471	-5.3002
121.15	0.31257	50.723	-6.4636	0.57618	-2.708	-0.030026	0.051905	0.046232	0.66022	-1.3176	3508.8	22.718	0.13636	77.817	-61.048	73.877	73.524	22.656	-0.25965	-6.3965	0.59812	-2.6867	28.471	-5.3002
121.15	0.31498	50.725	-6.4638	0.57643	-2.7078	-0.027501	0.048227	0.047741	0.66022	-1.3176	3508.2	22.719	0.13741	77.816	-61.104	73.877	73.524	22.656	-0.25965	-6.3965	0.59812	-2.6867	28.471	-5.3002
121.15	0.31732	50.727	-6.4639	0.57667	-2.7076	-0.024967	0.044504	0.049171	0.66022	-1.3176	3507.5	22.72	0.13843	77.816	-61.161	73.877	73.524	22.656	-0.25965	-6.3965	0.59812	-2.6867	28.471	-5.3002
121.14	0.31959	50.73	-6.464	0.57688	-2.7073	-0.022429	0.040743	0.05052	0.66022	-1.3176	3506.9	22.722	0.13942	77.815	-61.219	73.878	73.524	22.656	-0.25965	-6.3965	0.59812	-2.6867	28.471	-5.3002
121.14	0.32179	50.732	-6.4641	0.57707	-2.7071	-0.019869	0.036974	0.051787	0.66022	-1.3176	3506.2	22.723	0.14038	77.815	-61.279	73.878	73.524	22.656	-0.25965	-6.3965	0.59812	-2.6867	28.471	-5.3002
121.14	0.32391	50.735	-6.4642	0.57725	-2.7068	-0.016913	0.033649	0.052953	0.66022	-1.3176	3505.6	22.724	0.14131	77.815	-61.34	73.878	73.524	22.656	-0.25965	-6.3965	0.59812	-2.6867	28.471	-5.3002
121.14	0.32596	50.737	-6.4643	0.57741	-2.7065	-0.013961	0.030294	0.054045	0.66022	-1.3176	3504.9	22.726	0.1422	77.814	-61.402	73.879	73.524	22.656	-0.25965	-6.3965	0.59812	-2.6867	28.471	-5.3002
121.14	0.32794	50.74	-6.4644	0.57755	-2.7062	-0.011017	0.026914	0.055061	0.66022	-1.3176	3504.3	22.727	0.14307	77.814	-61.466	73.879	73.524	22.656	-0.25965	-6.3965	0.59812	-2.6867	28.471	-5.3002
121.13	0.32984	50.743	-6.4644	0.57768	-2.706	-0.0080839	0.023512	0.056002	0.66022	-1.3176	3503.6	22.729	0.1439	77.813	-61.531	73.879	73.524	22.656	-0.25965	-6.3965	0.59812	-2.6867	28.471	-5.3002
121.13	0.33166	50.746	-6.4645	0.57779	-2.7057	-0.0051662	0.020094	0.056865	0.66022	-1.3176	3503.0	22.73	0.14469	77.813	-61.596	73.879	73.524	22.656	-0.25965	-6.3965	0.59812	-2.6867	28.471	-5.3002
121.13	0.3334	50.749	-6.4645	0.57788	-2.7054	-0.0022676	0.016664	0.057651	0.66022	-1.3176	3502.3	22.732	0.14545	77.812	-61.663	73.88	73.524	22.656	-0.25965	-6.3965	0.59812	-2.6867	28.471	-5.3002
121.13	0.33507	50.752	-6.4645	0.57795	-2.7051	0.00060851	0.013227	0.058359	0.66022	-1.3176	3501.7	22.734	0.14618	77.812	-61.731	73.88	73.524	22.656	-0.25965	-6.3965	0.59812	-2.6867	28.471	-5.3002
121.13	0.33666	50.755	-6.4645	0.57801	-2.7048	0.0034584	0.0097861	0.058988	0.66022	-1.3176	3501.0	22.735	0.14688	77.811	-61.8	73.88	73.524	22.656	-0.25965	-6.3965	0.59812	-2.6867	28.471	-5.3002
121.12	0.33817	50.758	-6.4644	0.57805	-2.7045	0.0062785	0.0063471	0.059538	0.66022	-1.3176	3500.4	22.737	0.14754	77.811	-61.87	73.881	73.524	22.656	-0.25965	-6.3965	0.59812	-2.6867	28.471	-5.3002
121.12	0.33961	50.762	-6.4644	0.57808	-2.7042	0.0090654	0.002914	0.060009	0.66022	-1.3176	3499.7	22.739	0.14816	77.81	-61.941	73.881	73.524	22.656	-0.25965	-6.3965	0.59812	-2.6867	28.471	-5.3002
121.12	0.34097	50.765	-6.4644	0.57808	-2.7039	0.011816	-0.00050894	0.060401	0.66022	-1.3176	3499.0	22.74	0.14876	77.81	-62.013	73.881	73.524	22.656	-0.25965	-6.3965	0.59812	-2.6867	28.471	-5.3002
121.12	0.34225	50.768	-6.4643	0.57807	-2.7036	0.014526	-0.0039175	0.060713	0.66022	-1.3176	3498.4	22.742	0.14932	77.809	-62.085	73.881	73.524	22.656	-0.25965	-6.3965	0.59812	-2.6867	28.471	-5.3002
121.11	0.34345	50.772	-6.4642	0.57804	-2.7033	0.017193	-0.0073073	0.060946	0.66022	-1.3176	3497.7	22.744	0.14984	77.809	-62.159	73.882	73.524	22.656	-0.25965	-6.3965	0.59812	-2.6867	28.471	-5.3002
121.11	0.34457	50.775	-6.4641	0.578	-2.703	0.019814	-0.010674	0.0611	0.66022	-1.3176	3497.1	22.745	0.15033	77.809	-62.233	73.882	73.524	22.656	-0.25965	-6.3965	0.59812	-2.6867	28.471	-5.3002
121.11	0.34562	50.779	-6.464	0.57794	-2.7027	0.022386	-0.014015	0.061175	0.66022	-1.3176	3496.4	22.747	0.15079	77.808	-62.307	73.882	73.524	22.656	-0.25965	-6.3965	0.59812	-2.6867	28.471	-5.3002
121.11	0.34659	50.782	-6.4639	0.57786	-2.7024	0.024905	-0.017324	0.061172	0.66022	-1.3176	3495.8	22.749	0.15122	77.808	-62.382	73.883	73.524	22.656	-0.25965	-6.3965	0.59812	-2.6867	28.471	-5.3002
121.11	0.34749	50.786	-6.4638	0.57776	-2.7021	0.027369	-0.020599	0.061091	0.66022	-1.3176	3495.1	22.751	0.15161	77.807	-62.458	73.883	73.524	22.656	-0.25965	-6.3965	0.59812	-2.6867	28.471	-5.3002
121.1	0.34831	50.789	-6.4636	0.57765	-2.7018	0.029775	-0.023835	0.060933	0.66022	-1.3176	3494.5	22.753	0.15197	77.807	-62.535	73.883	73.524	22.656	-0.25965	-6.3965	0.59812	-2.6867	28.471	-5.3002
121.1	0.34906	50.793	-6.4635	0.57752	-2.7015	0.03212	-0.027028	0.060698	0.66022	-1.3176	3493.8	22.754	0.15229	77.806	-62.611	73.884	73.524	22.656	-0.25965	-6.3965	0.59812	-2.6867	28.471	-5.3002
121.1	0.34973	50.796	-6.4633	0.57738	-2.7012	0.034402	-0.030176	0.060387	0.66022	-1.3176	3493.2	22.756	0.15259	77.806	-62.688	73.884	73.524	22.656	-0.25965	-6.3965	0.59812	-2.6867	28.471	-5.3002
121.1	0.35033	50.8	-6.4631	0.57722	-2.7009	0.036618	-0.033274	0.060002	0.66022	-1.3176	3492.5	22.758	0.15285	77.805	-62.765	73.884	73.524	22.656	-0.25965	-6.3965	0.59812	-2.6867	28.471	-5.3002
121.09	0.35086	50.803	-6.4629	0.57705	-2.7006	0.038767	-0.036319	0.059542	0.66022	-1.3176	3491.9	22.76	0.15308	77.805	-62.843	73.884	73.524	22.656	-0.25965	-6.3965	0.59812	-2.6867	28.471	-5.3002
121.09	0.35131	50.807	-6.4627	0.57686	-2.7003	0.040845	-0.039307	0.05901	0.66022	-1.3176	3491.2	22.762	0.15328	77.805	-62.92	73.885	73.524	22.656	-0.25965	-6.3965	0.59812	-2.6867	28.471	-5.3002
121.09	0.3517	50.81	-6.4625	0.57666	-2.7	0.04285	-0.042236	0.058406	0.66022	-1.3176	3490.5	22.764	0.15345	77.804	-62.998	73.885	73.524	22.656	-0.25965	-6.3965	0.59812	-2.6867	28.471	-5.3002
121.09	0.35202	50.814	-6.4623	0.57644	-2.6997	0.044781	-0.045102	0.057732	0.66022	-1.3176	3489.9	22.765	0.15359	77.804	-63.075	73.885	73.524	22.656	-0.25965	-6.3965	0.59812	-2.6867	28.471	-5.3002
121.08	0.35227	50.817	-6.4621	0.5762	-2.6994	0.046636	-0.047902	0.056988	0.66022	-1.3176	3489.2	22.767	0.1537	77.803	-63.152	73.886	73.524	22.656	-0.25965	-6.3965	0.59812	-2.6867	28.471	-5.3002
121.08	0.35246	50.821	-6.4618	0.57596	-2.6991	0.048412	-0.050633	0.056176	0.66022	-1.3176	3488.6	22.769	0.15378	77.803	-63.229	73.886	73.524	22.656	-0.25965	-6.3965	0.59812	-2.6867	28.471	-5.3002
121.08	0.35257	50.824	-6.4616	0.5757	-2.6989	0.050109	-0.053293	0.055298	0.66022	-1.3176	3487.9	22.771	0.15384	77.802	-63.305	73.886	73.524	22.656	-0.25965	-6.3965	0.59812	-2.6867	28.471	-5.3002
121.08	0.35263	50.828	-6.4613	0.57543	-2.6986	0.051724	-0.055878	0.054356	0.66022	-1.3176	3487.3	22.772	0.15386	77.802	-63.381	73.887	73.524	22.656	-0.25965	-6.3965	0.59812	-2.6867	28.471	-5.3002
121.08	0.35262	50.831	-6.4611	0.57514	-2.6983	0.053256	-0.058386	0.05335	0.66022	-1.3176	3486.6	22.774	0.15386	77.802	-63.456	73.887	73.524	22.656	-0.25965	-6.3965	0.59812	-2.6867	28.471	-5.3002
121.07	0.35255	50.834	-6.4608	0.57484	-2.698	0.054704	-0.060815	0.052282	0.66022	-1.3176	3486.0	22.776	0.15383	77.801	-63.531	73.887	73.524	22.656	-0.25965	-6.3965	0.59812	-2.6867	28.471	-5.3002
121.07	0.35242	50.838	-6.4605	0.57453	-2.6978	0.056067	-0.063161	0.051154	0.66022	-1.3176	3485.3	22.777	0.15377	77.801	-63.604	73.888	73.524	22.656	-0.25965	-6.3965	0.59812	-2.6867	28.471	-5.3002
121.07	0.35222	50.841	-6.4602	0.57421	-2.6975	0.057343	-0.065424	0.049969	0.66022	-1.3176	3484.6	22.779	0.15369	77.8	-63.677	73.888	73.524	22.656	-0.25965	-6.3965	0.59812	-2.6867	28.471	-5.3002
121.07	0.35198	50.844	-6.46	0.57388	-2.6973	0.058531	-0.0676	0.048727	0.66022	-1.3176	3484.0	22.781	0.15358	77.8	-63.748	73.888	73.524	22.656	-0.25965	-6.3965	0.59812	-2.6867	28.471	-5.3002
121.07	0.35167	50.847	-6.4597	0.57353	-2.697	0.059632	-0.069688	0.04743	0.66022	-1.3176	3483.3	22.782	0.15345	77.8	-63.818	73.889	73.524	22.656	-0.25965	-6.3965	0.59812	-2.6867	28.471	-5.3002
121.06	0.35131	50.85	-6.4594	0.57318	-2.6968	0.060643	-0.071686	0.046081	0.66022	-1.3176	3482.7	22.784	0.15329	77.799	-63.886	73.889	73.524	22.656	-0.25965	-6.3965	0.59812	-2.6867	28.471	-5.3002
121.06	0.35089	50.853	-6.4591	0.57282	-2.6966	0.061564	-0.073592	0.044682	0.66022	-1.3176	3482.0	22.786	0.15311	77.799	-63.952	73.889	73.524	22.656	-0.25965	-6.3965	0.59812	-2.6867	28.471	-5.3002
121.06	0.35043	50.856	-6.4587	0.57244	-2.6964	0.062396	-0.075404	0.043234	0.66022	-1.3176	3481.4	22.787	0.15291	77.798	-64.017	73.89	73.524	22.656	-0.25965	-6.3965	0.59812	-2.6867	28.471	-5.3002
121.06	0.34991	50.859	-6.4584	0.57206	-2.6962	0.063137	-0.077121	0.041739	0.66022	-1.3176	3480.7	22.789	0.15268	77.798	-64.079	73.89	73.524	22.656	-0.25965	-6.3965	0.59812	-2.6867	28.471	-5.3002
121.06	0.34934	50.862	-6.4581	0.57167	-2.6959	0.063787	-0.078742	0.040201	0.66022	-1.3176	3480.1	22.79	0.15244	77.797	-64.14	73.89	73.524	22.656	-0.25965	-6.3965	0.59812	-2.6867	28.471	-5.3002
121.05	0.34872	50.865	-6.4578	0.57128	-2.6958	0.064346	-0.080264	0.03862	0.66022	-1.3176	3479.4	22.791	0.15217	77.797	-64.197	73.891	73.524	22.656	-0.25965	-6.3965	0.59812	-2.6867	28.471	-5.3002
121.05	0.34806	50.868	-6.4575	0.57087	-2.6956	0.064814	-0.081688	0.036998	0.66022	-1.3176	3478.7	22.793	0.15188	77.797	-64.252	73.891	73.524	22.656	-0.25965	-6.3965	0.59812	-2.6867	28.471	-5.3002
121.05	0.34735	50.87	-6.4571	0.57046	-2.6954	0.065191	-0.083011	0.035339	0.66022	-1.3176	3478.1	22.794	0.15157	77.796	-64.304	73.891	73.524	22.656	-0.25965	-6.3965	0.59812	-2.6867	28.471	-5.3002
121.05	0.3466	50.873	-6.4568	0.57004	-2.6952	0.065478	-0.084233	0.033645	0.66022	-1.3176	3477.4	22.796	0.15124	77.796	-64.352	73.892	73.524	22.656	-0.25965	-6.3965	0.59812	-2.6867	28.471	-5.3002
121.05	0.3458	50.875	-6.4565	0.56962	-2.695	0.065674	-0.085354	0.031917	0.66022	-1.3176	3476.8	22.797	0.1509	77.795	-64.398	73.892	73.524	22.656	-0.25965	-6.3965	0.59812	-2.6867	28.471	-5.3002
121.04	0.34496	50.877	-6.4562	0.56919	-2.6949	0.065779	-0.086372	0.030157	0.66022	-1.3176	3476.1	22.798	0.15053	77.795	-64.439	73.892	73.524	22.656	-0.25965	-6.3965	0.59812	-2.6867	28.471	-5.3002
121.04	0.34409	50.88	-6.4558	0.56875	-2.6947	0.065796	-0.087286	0.028369	0.66022	-1.3176	3475.5	22.799	0.15015	77.795	-64.477	73.893	73.524	22.656	-0.25965	-6.3965	0.59812	-2.6867	28.471	-5.3002
121.04	0.34317	50.882	-6.4555	0.56832	-2.6946	0.065723	-0.088097	0.026554	0.66022	-1.3176	3474.8	22.8	0.14975	77.794	-64.511	73.893	73.524	22.656	-0.25965	-6.3965	0.59812	-2.6867	28.471	-5.3002
121.04	0.34222	50.884	-6.4552	0.56787	-2.6945	0.065562	-0.088804	0.024715	0.66022	-1.3176	3474.2	22.801	0.14933	77.794	-64.54	73.893	73.524	22.656	-0.25965	-6.3965	0.59812	-2.6867	28.471	-5.3002
121.04	0.34123	50.886	-6.4548	0.56743	-2.6944	0.065313	-0.089407	0.022853	0.66022	-1.3176	3473.5	22.802	0.1489	77.793	-64.565	73.894	73.524	22.656	-0.25965	-6.3965	0.59812	-2.6867	28.471	-5.3002
121.04	0.34021	50.888	-6.4545	0.56698	-2.6942	0.064978	-0.089906	0.020972	0.66022	-1.3176	3472.8	22.804	0.14846	77.793	-64.586	73.894	73.524	22.656	-0.25965	-6.3965	0.59812	-2.6867	28.471	-5.3002
121.03	0.33915	50.889	-6.4542	0.56653	-2.6941	0.064557	-0.0903	0.019074	0.66022	-1.3176	3472.2	22.804	0.148	77.793	-64.602	73.894	73.524	22.656	-0.25965	-6.3965	0.59812	-2.6867	28.471	-5.3002
121.03	0.33806	50.891	-6.4539	0.56608	-2.6941	0.064051	-0.090589	0.01716	0.66022	-1.3176	3471.5	22.805	0.14752	77.792	-64.613	73.895	73.524	22.656	-0.25965	-6.3965	0.59812	-2.6867	28.471	-5.3002
121.03	0.33694	50.893	-6.4536	0.56562	-2.694	0.063463	-0.090775	0.015234	0.66022	-1.3176	3470.9	22.806	0.14704	77.792	-64.619	73.895	73.524	22.656	-0.25965	-6.3965	0.59812	-2.6867	28.471	-5.3002
121.03	0.3358	50.894	-6.4532	0.56517	-2.6939	0.062792	-0.090856	0.013297	0.66022	-1.3176	3470.2	22.807	0.14654	77.791	-64.62	73.895	73.524	22.656	-0.25965	-6.3965	0.59812	-2.6867	28.471	-5.3002
121.03	0.33462	50.896	-6.4529	0.56471	-2.6938	0.06204	-0.090835	0.011352	0.66022	-1.3176	3469.6	22.808	0.14603	77.791	-64.617	73.896	73.524	22.656	-0.25965	-6.3965	0.59812	-2.6867	28.471	-5.3002
121.03	0.33342	50.897	-6.4526	0.56426	-2.6938	0.061209	-0.09071	0.0094008	0.66022	-1.3176	3468.9	22.809	0.1455	77.791	-64.608	73.896	73.524	22.656	-0.25965	-6.3965	0.59812	-2.6867	28.471	-5.3002
121.03	0.3322	50.898	-6.4523	0.56381	-2.6938	0.0603	-0.090483	0.0074461	0.66022	-1.3176	3468.3	22.809	0.14497	77.79	-64.595	73.896	73.524	22.656	-0.25965	-6.3965	0.59812	-2.6867	28.471	-5.3002
121.03	0.33095	50.899	-6.452	0.56336	-2.6937	0.059314	-0.090155	0.0054901	0.66022	-1.3176	3467.6	22.81	0.14442	77.79	-64.577	73.897	73.524	22.656	-0.25965	-6.3965	0.59812	-2.6867	28.471	-5.3002
121.02	0.32968	50.9	-6.4517	0.56291	-2.6937	0.058254	-0.089726	0.003535	0.66022	-1.3176	3466.9	22.81	0.14387	77.789	-64.555	73.897	73.524	22.656	-0.25965	-6.3965	0.59812	-2.6867	28.471	-5.3002
121.02	0.32839	50.901	-6.4514	0.56246	-2.6937	0.057121	-0.089197	0.001583	0.66022	-1.3176	3466.3	22.811	0.14331	77.789	-64.528	73.897	73.524	22.656	-0.25965	-6.3965	0.59812	-2.6867	28.471	-5.3002
121.02	0.32708	50.901	-6.4512	0.56201	-2.6937	0.055916	-0.088569	-0.00036375	0.66022	-1.3176	3465.6	22.811	0.14274	77.788	-64.497	73.898	73.524	22.656	-0.25965	-6.3965	0.59812	-2.6867	28.471	-5.3002
121.02	0.32575	50.902	-6.4509	0.56157	-2.6937	0.054643	-0.087843	-0.0023029	0.66022	-1.3176	3465.0	22.812	0.14216	77.788	-64.462	73.898	73.524	22.656	-0.25965	-6.3965	0.59812	-2.6867	28.471	-5.3002
121.02	0.3244	50.902	-6.4506	0.56114	-2.6937	0.053301	-0.087021	-0.0042325	0.66022	-1.3176	3464.3	22.812	0.14157	77.788	-64.423	73.898	73.524	22.656	-0.25965	-6.3965	0.59812	-2.6867	28.471	-5.3002
121.02	0.32305	50.903	-6.4503	0.5607	-2.6937	0.051895	-0.086104	-0.0061501	0.66022	-1.3176	3463.7	22.812	0.14098	77.787	-64.381	73.899	73.524	22.656	-0.25965	-6.3965	0.59812	-2.6867	28.471	-5.3002
121.02	0.32167	50.903	-6.4501	0.56028	-2.6938	0.050425	-0.085093	-0.0080539	0.66022	-1.3176	3463.0	22.813	0.14038	77.787	-64.335	73.899	73.524	22.656	-0.25965	-6.3965	0.59812	-2.6867	28.471	-5.3002
121.02	0.32029	50.903	-6.4498	0.55985	-2.6938	0.048893	-0.083989	-0.0099417	0.66022	-1.3176	3462.4	22.813	0.13978	77.786	-64.286	73.899	73.524	22.656	-0.25965	-6.3965	0.59812	-2.6867	28.471	-5.3002
121.02	0.31889	50.903	-6.4496	0.55944	-2.6939	0.047302	-0.082795	-0.011811	0.66022	-1.3176	3461.7	22.813	0.13917	77.786	-64.234	73.9	73.524	22.656	-0.25965	-6.3965	0.59812	-2.6867	28.471	-5.3002
121.02	0.31748	50.903	-6.4494	0.55902	-2.6939	0.045654	-0.081511	-0.013661	0.66022	-1.3176	3461.0	22.813	0.13856	77.785	-64.18	73.9	73.524	22.656	-0.25965	-6.3965	0.59812	-2.6867	28.471	-5.3002
121.02	0.31607	50.903	-6.4491	0.55862	-2.694	0.043952	-0.08014	-0.015488	0.66022	-1.3176	3460.4	22.813	0.13794	77.785	-64.123	73.9	73.524	22.656	-0.25965	-6.3965	0.59812	-2.6867	28.471	-5.3002
121.01	0.31465	50.902	-6.4489	0.55822	-2.6941	0.042196	-0.078683	-0.017292	0.66022	-1.3176	3459.7	22.813	0.13732	77.785	-64.064	73.901	73.524	22.656	-0.25965	-6.3965	0.59812	-2.6867	28.471	-5.3002
121.01	0.31322	50.902	-6.4487	0.55783	-2.6942	0.040391	-0.077142	-0.01907	0.66022	-1.3176	3459.1	22.813	0.1367	77.784	-64.002	73.901	73.524	22.656	-0.25965	-6.3965	0.59812	-2.6867	28.471	-5.3002
121.01	0.31179	50.901	-6.4485	0.55745	-2.6943	0.038537	-0.07552	-0.020819	0.66022	-1.3176	3458.4	22.813	0.13607	77.784	-63.939	73.901	73.524	22.656	-0.25965	-6.3965	0.59812	-2.6867	28.471	-5.3002
121.01	0.31035	50.901	-6.4483	0.55708	-2.6944	0.036638	-0.073817	-0.022539	0.66022	-1.3176	3457.8	22.813	0.13545	77.783	-63.875	73.902	73.524	22.656	-0.25965	-6.3965	0.59812	-2.6867	28.471	-5.3002
121.01	0.30892	50.9	-6.4482	0.55671	-2.6945	0.034696	-0.072037	-0.024228	0.66022	-1.3176	3457.1	22.812	0.13482	77.783	-63.808	73.902	73.524	22.656	-0.25965	-6.3965	0.59812	-2.6867	28.471	-5.3002
121.01	0.30748	50.899	-6.448	0.55636	-2.6946	0.032713	-0.070181	-0.025884	0.66022	-1.3176	3456.5	22.812	0.1342	77.782	-63.741	73.902	73.524	22.656	-0.25965	-6.3965	0.59812	-2.6867	28.471	-5.3002
121.01	0.30605	50.898	-6.4478	0.55601	-2.6948	0.030692	-0.068251	-0.027504	0.66022	-1.3176	3455.8	22.812	0.13357	77.782	-63.672	73.902	73.524	22.656	-0.25965	-6.3965	0.59812	-2.6867	28.471	-5.3002
121.01	0.30462	50.897	-6.4477	0.55568	-2.6949	0.028635	-0.066251	-0.029088	0.66022	-1.3176	3455.1	22.811	0.13295	77.781	-63.603	73.903	73.524	22.656	-0.25965	-6.3965	0.59812	-2.6867	28.471	-5.3002
121.01	0.3032	50.896	-6.4475	0.55535	-2.695	0.026544	-0.064181	-0.030634	0.66022	-1.3176	3454.5	22.811	0.13233	77.781	-63.532	73.903	73.524	22.656	-0.25965	-6.3965	0.59812	-2.6867	28.471	-5.3002
121.01	0.30178	50.894	-6.4474	0.55503	-2.6952	0.024423	-0.062046	-0.03214	0.66022	-1.3176	3453.8	22.81	0.13171	77.781	-63.461	73.903	73.524	22.656	-0.25965	-6.3965	0.59812	-2.6867	28.471	-5.3002
121.01	0.30037	50.893	-6.4473	0.55473	-2.6954	0.022274	-0.059846	-0.033605	0.66022	-1.3176	3453.2	22.81	0.13109	77.78	-63.39	73.904	73.524	22.656	-0.25965	-6.3965	0.59812	-2.6867	28.471	-5.3002
121.01	0.29896	50.891	-6.4472	0.55444	-2.6955	0.0201	-0.057585	-0.035027	0.66022	-1.3176	3452.5	22.809	0.13048	77.78	-63.318	73.904	73.524	22.656	-0.25965	-6.3965	0.59812	-2.6867	28.471	-5.3002
121.01	0.29757	50.889	-6.4471	0.55415	-2.6957	0.017902	-0.055265	-0.036405	0.66022	-1.3176	3451.9	22.809	0.12988	77.779	-63.245	73.904	73.524	22.656	-0.25965	-6.3965	0.59812	-2.6867	28.471	-5.3002
121.01	0.29619	50.888	-6.447	0.55388	-2.6959	0.015684	-0.052889	-0.037737	0.66022	-1.3176	3451.2	22.808	0.12928	77.779	-63.173	73.904	73.524	22.656	-0.25965	-6.3965	0.59812	-2.6867	28.471	-5.3002
121.01	0.29483	50.886	-6.4469	0.55363	-2.6961	0.013448	-0.05046	-0.039023	0.66022	-1.3176	3450.6	22.807	0.12868	77.778	-63.1	73.905	73.524	22.656	-0.25965	-6.3965	0.59812	-2.6867	28.471	-5.3002
121.01	0.29348	50.884	-6.4469	0.55338	-2.6963	0.011197	-0.04798	-0.04026	0.66022	-1.3176	3449.9	22.806	0.12809	77.778	-63.028	73.905	73.524	22.656	-0.25965	-6.3965	0.59812	-2.6867	28.471	-5.3002
121.01	0.29214	50.882	-6.4468	0.55315	-2.6965	0.0089338	-0.045452	-0.041448	0.66022	-1.3176	3449.2	22.805	0.12751	77.777	-62.955	73.905	73.524	22.656	-0.25965	-6.3965	0.59812	-2.6867	28.471	-5.3002
121.01	0.29083	50.879	-6.4468	0.55292	-2.6967	0.0066602	-0.042879	-0.042586	0.66022	-1.3176	3448.6	22.805	0.12694	77.777	-62.883	73.905	73.524	22.656	-0.25965	-6.3965	0.59812	-2.6867	28.471	-5.3002
121.01	0.28953	50.877	-6.4468	0.55272	-2.6969	0.0043791	-0.040264	-0.043672	0.66022	-1.3176	3447.9	22.804	0.12637	77.776	-62.811	73.906	73.524	22.656	-0.25965	-6.3965	0.59812	-2.6867	28.471	-5.3002
121.01	0.28826	50.875	-6.4467	0.55252	-2.6971	0.0020932	-0.03761	-0.044705	0.66022	-1.3176	3447.3	22.803	0.12582	77.776	-62.739	73.906	73.524	22.656	-0.25965	-6.3965	0.59812	-2.6867	28.471	-5.3002
121.01	0.28701	50.872	-6.4467	0.55234	-2.6974	-0.00019492	-0.034919	-0.045685	0.66022	-1.3176	3446.6	22.802	0.12527	77.775	-62.668	73.906	73.524	22.656	-0.25965	-6.3965	0.59812	-2.6867	28.471	-5.3002
121.01	0.28578	50.869	-6.4468	0.55217	-2.6976	-0.0024827	-0.032195	-0.04661	0.66022	-1.3176	3446.0	22.801	0.12474	77.775	-62.598	73.906	73.524	22.656	-0.25965	-6.3965	0.59812	-2.6867	28.471	-5.3002
121.01	0.28458	50.867	-6.4468	0.55202	-2.6978	-0.0047676	-0.029441	-0.04748	0.66022	-1.3176	3445.3	22.799	0.12422	77.774	-62.527	73.907	73.524	22.656	-0.25965	-6.3965	0.59812	-2.6867	28.471	-5.3002
121.01	0.28341	50.864	-6.4468	0.55188	-2.6981	-0.007047	-0.026659	-0.048293	0.66022	-1.3176	3444.7	22.798	0.12371	77.774	-62.458	73.907	73.524	22.656	-0.25965	-6.3965	0.59812	-2.6867	28.471	-5.3002
121.01	0.28227	50.861	-6.4468	0.55175	-2.6983	-0.0093185	-0.023853	-0.04905	0.66022	-1.3176	3444.0	22.797	0.12321	77.773	-62.389	73.907	73.524	22.656	-0.25965	-6.3965	0.59812	-2.6867	28.471	-5.3002
121.01	0.28116	50.858	-6.4469	0.55164	-2.6986	-0.011579	-0.021026	-0.049748	0.66022	-1.3176	3443.4	22.796	0.12272	77.773	-62.321	73.907	73.524	22.656	-0.25965	-6.3965	0.59812	-2.6867	28.471	-5.3002
121.01	0.28008	50.855	-6.447	0.55154	-2.6988	-0.013827	-0.018181	-0.050389	0.66022	-1.3176	3442.7	22.795	0.12225	77.772	-62.254	73.908	73.524	22.656	-0.25965	-6.3965	0.59812	-2.6867	28.471	-5.3002
121.01	0.27903	50.852	-6.447	0.55146	-2.6991	-0.01606	-0.015322	-0.05097	0.66022	-1.3176	3442.1	22.793	0.1218	77.772	-62.188	73.908	73.524	22.656	-0.25965	-6.3965	0.59812	-2.6867	28.471	-5.3002
121.01	0.27802	50.849	-6.4471	0.55139	-2.6993	-0.018274	-0.01245	-0.051492	0.66022	-1.3176	3441.4	22.792	0.12136	77.771	-62.122	73.908	73.524	22.656	-0.25965	-6.3965	0.59812	-2.6867	28.471	-5.3002
121.01	0.27705	50.846	-6.4472	0.55133	-2.6996	-0.020469	-0.0095703	-0.051955	0.66022	-1.3176	3440.7	22.79	0.12093	77.771	-62.058	73.908	73.524	22.656	-0.25965	-6.3965	0.59812	-2.6867	28.471	-5.3002
121.01	0.27612	50.842	-6.4473	0.55129	-2.6998	-0.02264	-0.0066851	-0.052356	0.66022	-1.3176	3440.1	22.789	0.12053	77.77	-61.994	73.909	73.524	22.656	-0.25965	-6.3965	0.59812	-2.6867	28.471	-5.3002
121.01	0.27523	50.839	-6.4474	0.55127	-2.7001	-0.024786	-0.0037977	-0.052698	0.66022	-1.3176	3439.4	22.788	0.12014	77.77	-61.932	73.909	73.524	22.656	-0.25965	-6.3965	0.59812	-2.6867	28.471	-5.3002
121.01	0.27437	50.835	-6.4476	0.55126	-2.7004	-0.026905	-0.00091151	-0.052978	0.66022	-1.3176	3438.8	22.786	0.11977	77.769	-61.871	73.909	73.524	22.656	-0.25965	-6.3965	0.59812	-2.6867	28.471	-5.3002
121.01	0.27356	50.832	-6.4477	0.55126	-2.7006	-0.028994	0.0019704	-0.053197	0.66022	-1.3176	3438.1	22.785	0.11941	77.768	-61.81	73.909	73.524	22.656	-0.25965	-6.3965	0.59812	-2.6867	28.471	-5.3002
121.02	0.2728	50.828	-6.4479	0.55127	-2.7009	-0.031052	0.0048449	-0.053355	0.66022	-1.3176	3437.5	22.783	0.11908	77.768	-61.751	73.909	73.524	22.656	-0.25965	-6.3965	0.59812	-2.6867	28.471	-5.3002
121.02	0.27208	50.825	-6.448	0.55131	-2.7012	-0.033074	0.0077086	-0.053452	0.66022	-1.3176	3436.8	22.782	0.11877	77.767	-61.693	73.91	73.524	22.656	-0.25965	-6.3965	0.59812	-2.6867	28.471	-5.3002
121.02	0.27141	50.821	-6.4482	0.55135	-2.7014	-0.035061	0.010558	-0.053487	0.66022	-1.3176	3436.2	22.78	0.11848	77.767	-61.637	73.91	73.524	22.656	-0.25965	-6.3965	0.59812	-2.6867	28.471	-5.3002
121.02	0.27079	50.817	-6.4484	0.55141	-2.7017	-0.037009	0.013391	-0.053462	0.66022	-1.3176	3435.5	22.778	0.11821	77.766	-61.581	73.91	73.524	22.656	-0.25965	-6.3965	0.59812	-2.6867	28.471	-5.3002
121.02	0.27022	50.813	-6.4486	0.55149	-2.702	-0.038916	0.016204	-0.053375	0.66022	-1.3176	3434.9	22.777	0.11796	77.766	-61.527	73.91	73.524	22.656	-0.25965	-6.3965	0.59812	-2.6867	28.471	-5.3002
121.02	0.2697	50.81	-6.4488	0.55157	-2.7022	-0.040781	0.018993	-0.053226	0.66022	-1.3176	3434.2	22.775	0.11773	77.765	-61.475	73.91	73.524	22.656	-0.25965	-6.3965	0.59812	-2.6867	28.471	-5.3002
121.02	0.26923	50.806	-6.449	0.55168	-2.7025	-0.042601	0.021755	-0.053018	0.66022	-1.3176	3433.6	22.773	0.11753	77.765	-61.423	73.911	73.524	22.656	-0.25965	-6.3965	0.59812	-2.6867	28.471	-5.3002
121.02	0.26882	50.802	-6.4492	0.55179	-2.7028	-0.044374	0.024488	-0.052748	0.66022	-1.3176	3432.9	22.772	0.11735	77.764	-61.373	73.911	73.524	22.656	-0.25965	-6.3965	0.59812	-2.6867	28.471	-5.3002
121.02	0.26846	50.798	-6.4494	0.55192	-2.703	-0.046099	0.027188	-0.052419	0.66022	-1.3176	3432.3	22.77	0.11719	77.763	-61.324	73.911	73.524	22.656	-0.25965	-6.3965	0.59812	-2.6867	28.471	-5.3002
121.02	0.26816	50.794	-6.4496	0.55206	-2.7033	-0.047773	0.029852	-0.05203	0.66022	-1.3176	3431.6	22.768	0.11706	77.763	-61.277	73.911	73.524	22.656	-0.25965	-6.3965	0.59812	-2.6867	28.471	-5.3002
121.02	0.26791	50.79	-6.4499	0.55222	-2.7036	-0.049395	0.032477	-0.051582	0.66022	-1.3176	3430.9	22.767	0.11696	77.762	-61.231	73.911	73.524	22.656	-0.25965	-6.3965	0.59812	-2.6867	28.471	-5.3002
121.02	0.26772	50.786	-6.4501	0.55239	-2.7038	-0.050963	0.035061	-0.051075	0.66022	-1.3176	3430.3	22.765	0.11688	77.762	-61.187	73.912	73.524	22.656	-0.25965	-6.3965	0.59812	-2.6867	28.471	-5.3002
121.02	0.2676	50.782	-6.4504	0.55257	-2.7041	-0.052476	0.037599	-0.05051	0.66022	-1.3176	3429.6	22.763	0.11682	77.761	-61.144	73.912	73.524	22.656	-0.25965	-6.3965	0.59812	-2.6867	28.471	-5.3002
121.02	0.26753	50.778	-6.4507	0.55276	-2.7043	-0.053931	0.04009	-0.049888	0.66022	-1.3176	3429.0	22.762	0.11679	77.761	-61.103	73.912	73.524	22.656	-0.25965	-6.3965	0.59812	-2.6867	28.471	-5.3002
121.02	0.26752	50.774	-6.4509	0.55297	-2.7046	-0.055328	0.04253	-0.049209	0.66022	-1.3176	3428.3	22.76	0.11679	77.76	-61.063	73.912	73.524	22.656	-0.25965	-6.3965	0.59812	-2.6867	28.471	-5.3002
121.02	0.26757	50.77	-6.4512	0.55319	-2.7048	-0.056664	0.044917	-0.048475	0.66022	-1.3176	3427.7	22.758	0.11681	77.76	-61.024	73.912	73.524	22.656	-0.25965	-6.3965	0.59812	-2.6867	28.471	-5.3002
121.03	0.26769	50.766	-6.4515	0.55342	-2.705	-0.057938	0.047247	-0.047686	0.66022	-1.3176	3427.0	22.756	0.11687	77.759	-60.987	73.912	73.524	22.656	-0.25965	-6.3965	0.59812	-2.6867	28.471	-5.3002
121.03	0.26787	50.762	-6.4518	0.55366	-2.7053	-0.05915	0.049519	-0.046842	0.66022	-1.3176	3426.4	22.755	0.11694	77.758	-60.952	73.913	73.524	22.656	-0.25965	-6.3965	0.59812	-2.6867	28.471	-5.3002
121.03	0.26811	50.758	-6.4521	0.55391	-2.7055	-0.060297	0.051728	-0.045946	0.66022	-1.3176	3425.7	22.753	0.11705	77.758	-60.919	73.913	73.524	22.656	-0.25965	-6.3965	0.59812	-2.6867	28.471	-5.3002
121.03	0.26842	50.754	-6.4524	0.55418	-2.7057	-0.061378	0.053874	-0.044997	0.66022	-1.3176	3425.1	22.751	0.11719	77.757	-60.886	73.913	73.524	22.656	-0.25965	-6.3965	0.59812	-2.6867	28.471	-5.3002
121.03	0.26879	50.75	-6.4527	0.55445	-2.706	-0.062252	0.056119	-0.044004	0.66022	-1.3176	3424.4	22.75	0.11735	77.757	-60.856	73.913	73.524	22.656	-0.25965	-6.3965	0.59812	-2.6867	28.471	-5.3002
121.03	0.26923	50.746	-6.453	0.55474	-2.7062	-0.062932	0.058439	-0.042962	0.66022	-1.3176	3423.8	22.748	0.11754	77.756	-60.827	73.913	73.524	22.656	-0.25965	-6.3965	0.59812	-2.6867	28.471	-5.3002
121.03	0.26973	50.743	-6.4533	0.55504	-2.7064	-0.063553	0.060666	-0.041865	0.66022	-1.3176	3423.1	22.746	0.11776	77.756	-60.8	73.914	73.524	22.656	-0.25965	-6.3965	0.59812	-2.6867	28.471	-5.3002
121.03	0.2703	50.739	-6.4537	0.55535	-2.7066	-0.064113	0.0628	-0.040714	0.66022	-1.3176	3422.5	22.745	0.11801	77.755	-60.774	73.914	73.524	22.656	-0.25965	-6.3965	0.59812	-2.6867	28.471	-5.3002
121.03	0.27093	50.735	-6.454	0.55567	-2.7068	-0.064612	0.064835	-0.039511	0.66022	-1.3176	3421.8	22.743	0.11829	77.754	-60.75	73.914	73.524	22.656	-0.25965	-6.3965	0.59812	-2.6867	28.471	-5.3002
121.03	0.27163	50.731	-6.4543	0.55599	-2.707	-0.065048	0.066771	-0.038258	0.66022	-1.3176	3421.2	22.742	0.11859	77.754	-60.728	73.914	73.524	22.656	-0.25965	-6.3965	0.59812	-2.6867	28.471	-5.3002
121.03	0.27239	50.728	-6.4546	0.55633	-2.7072	-0.065422	0.068605	-0.036956	0.66022	-1.3176	3420.5	22.74	0.11893	77.753	-60.707	73.914	73.524	22.656	-0.25965	-6.3965	0.59812	-2.6867	28.471	-5.3002
121.03	0.27322	50.724	-6.455	0.55668	-2.7074	-0.065731	0.070334	-0.035608	0.66022	-1.3176	3419.9	22.738	0.11929	77.753	-60.688	73.914	73.524	22.656	-0.25965	-6.3965	0.59812	-2.6867	28.471	-5.3002
121.03	0.27411	50.72	-6.4553	0.55704	-2.7075	-0.065976	0.071958	-0.034214	0.66022	-1.3176	3419.2	22.737	0.11968	77.752	-60.671	73.915	73.524	22.656	-0.25965	-6.3965	0.59812	-2.6867	28.471	-5.3002
121.03	0.27507	50.717	-6.4556	0.5574	-2.7077	-0.066157	0.073472	-0.032778	0.66022	-1.3176	3418.6	22.736	0.1201	77.752	-60.655	73.915	73.524	22.656	-0.25965	-6.3965	0.59812	-2.6867	28.471	-5.3002
121.03	0.27609	50.714	-6.4559	0.55777	-2.7079	-0.066272	0.074877	-0.031301	0.66022	-1.3176	3417.9	22.734	0.12055	77.751	-60.641	73.915	73.524	22.656	-0.25965	-6.3965	0.59812	-2.6867	28.471	-5.3002
121.03	0.27718	50.71	-6.4563	0.55815	-2.708	-0.066322	0.076171	-0.029786	0.66022	-1.3176	3417.3	22.733	0.12102	77.75	-60.629	73.915	73.524	22.656	-0.25965	-6.3965	0.59812	-2.6867	28.471	-5.3002
121.03	0.27832	50.707	-6.4566	0.55853	-2.7082	-0.066306	0.077351	-0.028234	0.66022	-1.3176	3416.6	22.731	0.12152	77.75	-60.618	73.915	73.524	22.656	-0.25965	-6.3965	0.59812	-2.6867	28.471	-5.3002
121.03	0.27953	50.704	-6.4569	0.55892	-2.7083	-0.066224	0.078418	-0.026647	0.66022	-1.3176	3416.0	22.73	0.12205	77.749	-60.609	73.916	73.524	22.656	-0.25965	-6.3965	0.59812	-2.6867	28.471	-5.3002
121.03	0.28079	50.701	-6.4573	0.55932	-2.7084	-0.066077	0.079369	-0.025029	0.66022	-1.3176	3415.3	22.729	0.1226	77.749	-60.602	73.916	73.524	22.656	-0.25965	-6.3965	0.59812	-2.6867	28.471	-5.3002
121.03	0.28211	50.698	-6.4576	0.55972	-2.7086	-0.065863	0.080204	-0.02338	0.66022	-1.3176	3414.6	22.727	0.12318	77.748	-60.596	73.916	73.524	22.656	-0.25965	-6.3965	0.59812	-2.6867	28.471	-5.3002
121.03	0.28349	50.695	-6.4579	0.56012	-2.7087	-0.065584	0.080923	-0.021704	0.66022	-1.3176	3414.0	22.726	0.12378	77.748	-60.592	73.916	73.524	22.656	-0.25965	-6.3965	0.59812	-2.6867	28.471	-5.3002
121.03	0.28492	50.692	-6.4583	0.56052	-2.7088	-0.06524	0.081524	-0.020003	0.66022	-1.3176	3413.3	22.725	0.12441	77.747	-60.59	73.916	73.524	22.656	-0.25965	-6.3965	0.59812	-2.6867	28.471	-5.3002
121.03	0.28641	50.69	-6.4586	0.56093	-2.7089	-0.064831	0.082008	-0.018279	0.66022	-1.3176	3412.7	22.724	0.12506	77.746	-60.589	73.916	73.524	22.656	-0.25965	-6.3965	0.59812	-2.6867	28.471	-5.3002
121.03	0.28794	50.687	-6.4589	0.56134	-2.709	-0.064357	0.082374	-0.016535	0.66022	-1.3176	3412.0	22.723	0.12573	77.746	-60.59	73.917	73.524	22.656	-0.25965	-6.3965	0.59812	-2.6867	28.471	-5.3002
121.03	0.28953	50.684	-6.4592	0.56176	-2.709	-0.063819	0.082622	-0.014773	0.66022	-1.3176	3411.4	22.722	0.12642	77.745	-60.593	73.917	73.524	22.656	-0.25965	-6.3965	0.59812	-2.6867	28.471	-5.3002
121.03	0.29116	50.682	-6.4595	0.56217	-2.7091	-0.063218	0.082752	-0.012996	0.66022	-1.3176	3410.7	22.721	0.12714	77.745	-60.597	73.917	73.524	22.656	-0.25965	-6.3965	0.59812	-2.6867	28.471	-5.3002
121.03	0.29284	50.68	-6.4599	0.56258	-2.7092	-0.062555	0.082765	-0.011206	0.66022	-1.3176	3410.1	22.72	0.12787	77.744	-60.603	73.917	73.524	22.656	-0.25965	-6.3965	0.59812	-2.6867	28.471	-5.3002
121.03	0.29457	50.678	-6.4602	0.563	-2.7092	-0.06183	0.08266	-0.0094051	0.66022	-1.3176	3409.4	22.719	0.12862	77.744	-60.61	73.917	73.524	22.656	-0.25965	-6.3965	0.59812	-2.6867	28.471	-5.3002
121.03	0.29633	50.676	-6.4605	0.56341	-2.7093	-0.061044	0.08244	-0.0075966	0.66022	-1.3176	3408.8	22.719	0.12939	77.743	-60.62	73.918	73.524	22.656	-0.25965	-6.3965	0.59812	-2.6867	28.471	-5.3002
121.03	0.29813	50.674	-6.4608	0.56382	-2.7093	-0.060198	0.082104	-0.0057828	0.66022	-1.3176	3408.1	22.718	0.13018	77.743	-60.63	73.918	73.524	22.656	-0.25965	-6.3965	0.59812	-2.6867	28.471	-5.3002
121.03	0.29998	50.672	-6.4611	0.56423	-2.7093	-0.059293	0.081654	-0.0039661	0.66022	-1.3176	3407.5	22.717	0.13099	77.742	-60.643	73.918	73.524	22.656	-0.25965	-6.3965	0.59812	-2.6867	28.471	-5.3002
121.03	0.30185	50.67	-6.4614	0.56464	-2.7093	-0.058331	0.08109	-0.0021492	0.66022	-1.3176	3406.8	22.716	0.13181	77.742	-60.657	73.918	73.524	22.656	-0.25965	-6.3965	0.59812	-2.6867	28.471	-5.3002
121.03	0.30376	50.669	-6.4617	0.56504	-2.7093	-0.057313	0.080415	-0.00033446	0.66022	-1.3176	3406.2	22.716	0.13264	77.741	-60.673	73.918	73.524	22.656	-0.25965	-6.3965	0.59812	-2.6867	28.471	-5.3002
121.03	0.3057	50.667	-6.4619	0.56544	-2.7093	-0.05624	0.079628	0.0014755	0.66022	-1.3176	3405.5	22.715	0.13349	77.74	-60.69	73.919	73.524	22.656	-0.25965	-6.3965	0.59812	-2.6867	28.471	-5.3002
121.03	0.30767	50.666	-6.4622	0.56584	-2.7093	-0.055114	0.078733	0.0032783	0.66022	-1.3176	3404.9	22.715	0.13435	77.74	-60.709	73.919	73.524	22.656	-0.25965	-6.3965	0.59812	-2.6867	28.471	-5.3002
121.03	0.30966	50.665	-6.4625	0.56623	-2.7093	-0.053935	0.077731	0.0050713	0.66022	-1.3176	3404.2	22.715	0.13522	77.739	-60.729	73.919	73.524	22.656	-0.25965	-6.3965	0.59812	-2.6867	28.471	-5.3002
121.03	0.31168	50.664	-6.4628	0.56662	-2.7093	-0.052707	0.076623	0.0068522	0.66022	-1.3176	3403.6	22.714	0.1361	77.739	-60.751	73.919	73.524	22.656	-0.25965	-6.3965	0.59812	-2.6867	28.471	-5.3002
121.03	0.31371	50.663	-6.463	0.567	-2.7092	-0.051429	0.075412	0.0086185	0.66022	-1.3176	3402.9	22.714	0.13699	77.738	-60.774	73.92	73.524	22.656	-0.25965	-6.3965	0.59812	-2.6867	28.471	-5.3002
121.03	0.31577	50.662	-6.4633	0.56737	-2.7092	-0.050105	0.0741	0.010368	0.66022	-1.3176	3402.3	22.714	0.13789	77.738	-60.799	73.92	73.524	22.656	-0.25965	-6.3965	0.59812	-2.6867	28.471	-5.3002
121.03	0.31784	50.661	-6.4635	0.56774	-2.7091	-0.048735	0.072689	0.012098	0.66022	-1.3176	3401.6	22.713	0.1388	77.737	-60.826	73.92	73.524	22.656	-0.25965	-6.3965	0.59812	-2.6867	28.471	-5.3002
121.03	0.31992	50.661	-6.4638	0.5681	-2.7091	-0.047322	0.071182	0.013806	0.66022	-1.3176	3401.0	22.713	0.13971	77.737	-60.854	73.92	73.524	22.656	-0.25965	-6.3965	0.59812	-2.6867	28.471	-5.3002
121.03	0.32202	50.66	-6.464	0.56845	-2.709	-0.045867	0.069581	0.01549	0.66022	-1.3176	3400.3	22.713	0.14062	77.736	-60.883	73.92	73.524	22.656	-0.25965	-6.3965	0.59812	-2.6867	28.471	-5.3002
121.03	0.32412	50.66	-6.4642	0.56879	-2.7089	-0.044373	0.06789	0.017148	0.66022	-1.3176	3399.7	22.713	0.14154	77.736	-60.914	73.921	73.524	22.656	-0.25965	-6.3965	0.59812	-2.6867	28.471	-5.3002
121.03	0.32623	50.659	-6.4644	0.56913	-2.7088	-0.042842	0.06611	0.018778	0.66022	-1.3176	3399.0	22.713	0.14246	77.735	-60.947	73.921	73.524	22.656	-0.25965	-6.3965	0.59812	-2.6867	28.471	-5.3002
121.03	0.32834	50.659	-6.4647	0.56945	-2.7087	-0.041275	0.064244	0.020377	0.66022	-1.3176	3398.4	22.713	0.14339	77.735	-60.98	73.921	73.524	22.656	-0.25965	-6.3965	0.59812	-2.6867	28.471	-5.3002
121.02	0.33046	50.659	-6.4649	0.56977	-2.7086	-0.039675	0.062297	0.021943	0.66022	-1.3176	3397.7	22.714	0.14431	77.734	-61.016	73.921	73.524	22.656	-0.25965	-6.3965	0.59812	-2.6867	28.471	-5.3002
121.02	0.33257	50.659	-6.465	0.57008	-2.7085	-0.038044	0.06027	0.023474	0.66022	-1.3176	3397.0	22.714	0.14524	77.734	-61.052	73.922	73.524	22.656	-0.25965	-6.3965	0.59812	-2.6867	28.471	-5.3002
121.02	0.33468	50.66	-6.4652	0.57037	-2.7084	-0.036383	0.058168	0.024969	0.66022	-1.3176	3396.4	22.714	0.14616	77.733	-61.09	73.922	73.524	22.656	-0.25965	-6.3965	0.59812	-2.6867	28.471	-5.3002
121.02	0.33678	50.66	-6.4654	0.57066	-2.7083	-0.034696	0.055993	0.026425	0.66022	-1.3176	3395.7	22.714	0.14708	77.733	-61.129	73.922	73.524	22.656	-0.25965	-6.3965	0.59812	-2.6867	28.471	-5.3002
121.02	0.33887	50.66	-6.4656	0.57093	-2.7081	-0.032985	0.053749	0.027841	0.66022	-1.3176	3395.1	22.715	0.14799	77.732	-61.17	73.922	73.524	22.656	-0.25965	-6.3965	0.59812	-2.6867	28.471	-5.3002
121.02	0.34096	50.661	-6.4657	0.57119	-2.708	-0.031251	0.051439	0.029214	0.66022	-1.3176	3394.4	22.715	0.1489	77.731	-61.212	73.922	73.524	22.656	-0.25965	-6.3965	0.59812	-2.6867	28.471	-5.3002
121.02	0.34303	50.662	-6.4659	0.57145	-2.7078	-0.029497	0.049067	0.030543	0.66022	-1.3176	3393.8	22.716	0.14981	77.731	-61.255	73.923	73.524	22.656	-0.25965	-6.3965	0.59812	-2.6867	28.471	-5.3002
121.02	0.34508	50.662	-6.466	0.57168	-2.7077	-0.027726	0.046636	0.031826	0.66022	-1.3176	3393.1	22.716	0.15071	77.73	-61.299	73.923	73.524	22.656	-0.25965	-6.3965	0.59812	-2.6867	28.471	-5.3002
121.01	0.34712	50.663	-6.4662	0.57191	-2.7075	-0.02594	0.044151	0.033063	0.66022	-1.3176	3392.5	22.717	0.1516	77.73	-61.345	73.923	73.524	22.656	-0.25965	-6.3965	0.59812	-2.6867	28.471	-5.3002
121.01	0.34914	50.664	-6.4663	0.57213	-2.7073	-0.02414	0.041614	0.03425	0.66022	-1.3176	3391.8	22.717	0.15248	77.729	-61.391	73.923	73.524	22.656	-0.25965	-6.3965	0.59812	-2.6867	28.471	-5.3002
121.01	0.35114	50.665	-6.4664	0.57233	-2.7072	-0.022165	0.039226	0.035379	0.66022	-1.3176	3391.2	22.718	0.15336	77.729	-61.439	73.924	73.524	22.656	-0.25965	-6.3965	0.59812	-2.6867	28.471	-5.3002
121.01	0.35312	50.666	-6.4665	0.57252	-2.707	-0.020071	0.036919	0.036456	0.66022	-1.3176	3390.5	22.719	0.15422	77.728	-61.488	73.924	73.524	22.656	-0.25965	-6.3965	0.59812	-2.6867	28.471	-5.3002
121.01	0.35507	50.668	-6.4666	0.5727	-2.7068	-0.017967	0.034567	0.037487	0.66022	-1.3176	3389.9	22.72	0.15508	77.728	-61.538	73.924	73.524	22.656	-0.25965	-6.3965	0.59812	-2.6867	28.471	-5.3002
121.01	0.357	50.669	-6.4667	0.57286	-2.7066	-0.015854	0.032175	0.03847	0.66022	-1.3176	3389.2	22.72	0.15592	77.727	-61.589	73.924	73.524	22.656	-0.25965	-6.3965	0.59812	-2.6867	28.471	-5.3002
121.01	0.3589	50.671	-6.4668	0.57302	-2.7064	-0.013736	0.029745	0.039405	0.66022	-1.3176	3388.6	22.721	0.15675	77.727	-61.641	73.925	73.524	22.656	-0.25965	-6.3965	0.59812	-2.6867	28.471	-5.3002
121.0	0.36077	50.672	-6.4668	0.57316	-2.7062	-0.011614	0.027281	0.040291	0.66022	-1.3176	3387.9	22.722	0.15757	77.726	-61.694	73.925	73.524	22.656	-0.25965	-6.3965	0.59812	-2.6867	28.471	-5.3002
121.0	0.36261	50.674	-6.4669	0.57329	-2.706	-0.0094906	0.024784	0.041126	0.66022	-1.3176	3387.3	22.723	0.15837	77.726	-61.748	73.925	73.524	22.656	-0.25965	-6.3965	0.59812	-2.6867	28.471	-5.3002
121.0	0.36441	50.675	-6.4669	0.57341	-2.7058	-0.0073688	0.022259	0.04191	0.66022	-1.3176	3386.6	22.724	0.15916	77.725	-61.803	73.925	73.524	22.656	-0.25965	-6.3965	0.59812	-2.6867	28.471	-5.3002
121.0	0.36618	50.677	-6.467	0.57351	-2.7056	-0.0052506	0.019708	0.042642	0.66022	-1.3176	3386.0	22.725	0.15993	77.725	-61.859	73.926	73.524	22.656	-0.25965	-6.3965	0.59812	-2.6867	28.471	-5.3002
121.0	0.36792	50.679	-6.467	0.57361	-2.7054	-0.0031384	0.017134	0.043321	0.66022	-1.3176	3385.3	22.726	0.16069	77.724	-61.915	73.926	73.524	22.656	-0.25965	-6.3965	0.59812	-2.6867	28.471	-5.3002
121.0	0.36962	50.681	-6.467	0.57369	-2.7052	-0.0010347	0.01454	0.043946	0.66022	-1.3176	3384.7	22.727	0.16144	77.724	-61.973	73.926	73.524	22.656	-0.25965	-6.3965	0.59812	-2.6867	28.471	-5.3002
120.99	0.37127	50.683	-6.467	0.57375	-2.7049	0.0010583	0.01193	0.044518	0.66022	-1.3176	3384.0	22.728	0.16216	77.723	-62.031	73.926	73.524	22.656	-0.25965	-6.3965	0.59812	-2.6867	28.471	-5.3002
120.99	0.37289	50.685	-6.467	0.5738	-2.7047	0.0031381	0.0093062	0.045034	0.66022	-1.3176	3383.3	22.729	0.16287	77.723	-62.089	73.927	73.524	22.656	-0.25965	-6.3965	0.59812	-2.6867	28.471	-5.3002
120.99	0.37447	50.687	-6.467	0.57384	-2.7045	0.0052026	0.0066723	0.045495	0.66022	-1.3176	3382.7	22.73	0.16356	77.722	-62.149	73.927	73.524	22.656	-0.25965	-6.3965	0.59812	-2.6867	28.471	-5.3002
120.99	0.376	50.69	-6.4669	0.57387	-2.7043	0.0072492	0.0040314	0.045901	0.66022	-1.3176	3382.0	22.732	0.16423	77.722	-62.209	73.927	73.524	22.656	-0.25965	-6.3965	0.59812	-2.6867	28.471	-5.3002
120.99	0.37748	50.692	-6.4669	0.57389	-2.704	0.0092759	0.0013864	0.04625	0.66022	-1.3176	3381.4	22.733	0.16488	77.721	-62.269	73.927	73.524	22.656	-0.25965	-6.3965	0.59812	-2.6867	28.471	-5.3002
120.99	0.37892	50.694	-6.4668	0.57389	-2.7038	0.01128	-0.0012593	0.046544	0.66022	-1.3176	3380.7	22.734	0.1655	77.721	-62.33	73.928	73.524	22.656	-0.25965	-6.3965	0.59812	-2.6867	28.471	-5.3002
120.98	0.38031	50.697	-6.4668	0.57387	-2.7036	0.01326	-0.0039026	0.04678	0.66022	-1.3176	3380.1	22.735	0.16611	77.721	-62.391	73.928	73.524	22.656	-0.25965	-6.3965	0.59812	-2.6867	28.471	-5.3002
120.98	0.38165	50.699	-6.4667	0.57385	-2.7033	0.015213	-0.0065403	0.046959	0.66022	-1.3176	3379.4	22.737	0.1667	77.72	-62.453	73.928	73.524	22.656	-0.25965	-6.3965	0.59812	-2.6867	28.471	-5.3002
120.98	0.38294	50.702	-6.4666	0.57381	-2.7031	0.017137	-0.0091693	0.047082	0.66022	-1.3176	3378.8	22.738	0.16726	77.72	-62.515	73.928	73.524	22.656	-0.25965	-6.3965	0.59812	-2.6867	28.471	-5.3002
120.98	0.38417	50.704	-6.4665	0.57375	-2.7029	0.01903	-0.011786	0.047148	0.66022	-1.3176	3378.1	22.739	0.1678	77.719	-62.577	73.929	73.524	22.656	-0.25965	-6.3965	0.59812	-2.6867	28.471	-5.3002
120.98	0.38536	50.707	-6.4664	0.57369	-2.7026	0.02089	-0.014388	0.047156	0.66022	-1.3176	3377.5	22.741	0.16832	77.719	-62.64	73.929	73.524	22.656	-0.25965	-6.3965	0.59812	-2.6867	28.471	-5.3002
120.97	0.38649	50.709	-6.4663	0.57361	-2.7024	0.022715	-0.016972	0.047107	0.66022	-1.3176	3376.8	22.742	0.16882	77.718	-62.702	73.929	73.524	22.656	-0.25965	-6.3965	0.59812	-2.6867	28.471	-5.3002
120.97	0.38756	50.712	-6.4662	0.57352	-2.7022	0.024502	-0.019535	0.047002	0.66022	-1.3176	3376.2	22.744	0.16929	77.718	-62.765	73.93	73.524	22.656	-0.25965	-6.3965	0.59812	-2.6867	28.471	-5.3002
120.97	0.38857	50.715	-6.4661	0.57342	-2.7019	0.02625	-0.022073	0.04684	0.66022	-1.3176	3375.5	22.745	0.16973	77.717	-62.827	73.93	73.524	22.656	-0.25965	-6.3965	0.59812	-2.6867	28.471	-5.3002
120.97	0.38953	50.718	-6.4659	0.5733	-2.7017	0.027957	-0.024584	0.046622	0.66022	-1.3176	3374.8	22.747	0.17015	77.717	-62.89	73.93	73.524	22.656	-0.25965	-6.3965	0.59812	-2.6867	28.471	-5.3002
120.97	0.39043	50.72	-6.4658	0.57317	-2.7015	0.029621	-0.027065	0.046347	0.66022	-1.3176	3374.2	22.748	0.17054	77.716	-62.952	73.93	73.524	22.656	-0.25965	-6.3965	0.59812	-2.6867	28.471	-5.3002
120.96	0.39127	50.723	-6.4656	0.57303	-2.7012	0.031239	-0.029512	0.046017	0.66022	-1.3176	3373.5	22.75	0.17091	77.716	-63.014	73.931	73.524	22.656	-0.25965	-6.3965	0.59812	-2.6867	28.471	-5.3002
120.96	0.39205	50.726	-6.4655	0.57287	-2.701	0.032811	-0.031922	0.045632	0.66022	-1.3176	3372.9	22.751	0.17125	77.715	-63.075	73.931	73.524	22.656	-0.25965	-6.3965	0.59812	-2.6867	28.471	-5.3002
120.96	0.39277	50.729	-6.4653	0.57271	-2.7008	0.034334	-0.034294	0.045192	0.66022	-1.3176	3372.2	22.752	0.17157	77.715	-63.136	73.931	73.524	22.656	-0.25965	-6.3965	0.59812	-2.6867	28.471	-5.3002
120.96	0.39343	50.732	-6.4651	0.57253	-2.7005	0.035807	-0.036623	0.044698	0.66022	-1.3176	3371.6	22.754	0.17186	77.714	-63.197	73.932	73.524	22.656	-0.25965	-6.3965	0.59812	-2.6867	28.471	-5.3002
120.96	0.39402	50.734	-6.465	0.57234	-2.7003	0.037228	-0.038908	0.04415	0.66022	-1.3176	3370.9	22.755	0.17212	77.714	-63.257	73.932	73.524	22.656	-0.25965	-6.3965	0.59812	-2.6867	28.471	-5.3002
120.95	0.39455	50.737	-6.4648	0.57214	-2.7001	0.038595	-0.041145	0.04355	0.66022	-1.3176	3370.3	22.757	0.17235	77.714	-63.316	73.932	73.524	22.656	-0.25965	-6.3965	0.59812	-2.6867	28.471	-5.3002
120.95	0.39502	50.74	-6.4646	0.57193	-2.6999	0.039908	-0.043331	0.042898	0.66022	-1.3176	3369.6	22.758	0.17256	77.713	-63.374	73.932	73.524	22.656	-0.25965	-6.3965	0.59812	-2.6867	28.471	-5.3002
120.95	0.39543	50.743	-6.4644	0.57171	-2.6997	0.041163	-0.045465	0.042195	0.66022	-1.3176	3369.0	22.76	0.17273	77.713	-63.431	73.933	73.524	22.656	-0.25965	-6.3965	0.59812	-2.6867	28.471	-5.3002
120.95	0.39577	50.746	-6.4642	0.57148	-2.6995	0.042361	-0.047543	0.041441	0.66022	-1.3176	3368.3	22.761	0.17288	77.712	-63.488	73.933	73.524	22.656	-0.25965	-6.3965	0.59812	-2.6867	28.471	-5.3002
120.95	0.39604	50.749	-6.464	0.57123	-2.6993	0.0435	-0.049563	0.040638	0.66022	-1.3176	3367.7	22.763	0.173	77.712	-63.543	73.933	73.524	22.656	-0.25965	-6.3965	0.59812	-2.6867	28.471	-5.3002
120.94	0.39626	50.751	-6.4637	0.57098	-2.6991	0.044577	-0.051522	0.039787	0.66022	-1.3176	3367.0	22.764	0.1731	77.711	-63.596	73.934	73.524	22.656	-0.25965	-6.3965	0.59812	-2.6867	28.471	-5.3002
120.94	0.39641	50.754	-6.4635	0.57072	-2.6989	0.045593	-0.053418	0.038888	0.66022	-1.3176	3366.3	22.766	0.17317	77.711	-63.648	73.934	73.524	22.656	-0.25965	-6.3965	0.59812	-2.6867	28.471	-5.3002
120.94	0.39649	50.757	-6.4633	0.57045	-2.6987	0.046547	-0.05525	0.037944	0.66022	-1.3176	3365.7	22.767	0.1732	77.71	-63.699	73.934	73.524	22.656	-0.25965	-6.3965	0.59812	-2.6867	28.471	-5.3002
120.94	0.39651	50.76	-6.463	0.57017	-2.6985	0.047436	-0.057014	0.036954	0.66022	-1.3176	3365.0	22.769	0.17321	77.71	-63.748	73.934	73.524	22.656	-0.25965	-6.3965	0.59812	-2.6867	28.471	-5.3002
120.94	0.39647	50.762	-6.4628	0.56988	-2.6983	0.04826	-0.058708	0.03592	0.66022	-1.3176	3364.4	22.77	0.1732	77.709	-63.795	73.935	73.524	22.656	-0.25965	-6.3965	0.59812	-2.6867	28.471	-5.3002
120.93	0.39636	50.765	-6.4626	0.56958	-2.6981	0.049018	-0.060331	0.034844	0.66022	-1.3176	3363.7	22.771	0.17315	77.709	-63.841	73.935	73.524	22.656	-0.25965	-6.3965	0.59812	-2.6867	28.471	-5.3002
120.93	0.39619	50.767	-6.4623	0.56927	-2.6979	0.049709	-0.061881	0.033727	0.66022	-1.3176	3363.1	22.773	0.17308	77.708	-63.884	73.935	73.524	22.656	-0.25965	-6.3965	0.59812	-2.6867	28.471	-5.3002
120.93	0.39596	50.77	-6.4621	0.56896	-2.6978	0.050333	-0.063355	0.03257	0.66022	-1.3176	3362.4	22.774	0.17298	77.708	-63.925	73.936	73.524	22.656	-0.25965	-6.3965	0.59812	-2.6867	28.471	-5.3002
120.93	0.39567	50.772	-6.4618	0.56864	-2.6976	0.050888	-0.064752	0.031375	0.66022	-1.3176	3361.8	22.775	0.17285	77.708	-63.963	73.936	73.524	22.656	-0.25965	-6.3965	0.59812	-2.6867	28.471	-5.3002
120.93	0.39531	50.775	-6.4616	0.56831	-2.6975	0.051374	-0.06607	0.030143	0.66022	-1.3176	3361.1	22.777	0.1727	77.707	-63.999	73.936	73.524	22.656	-0.25965	-6.3965	0.59812	-2.6867	28.471	-5.3002
120.92	0.3949	50.777	-6.4613	0.56798	-2.6973	0.051791	-0.067308	0.028875	0.66022	-1.3176	3360.5	22.778	0.17252	77.707	-64.033	73.936	73.524	22.656	-0.25965	-6.3965	0.59812	-2.6867	28.471	-5.3002
120.92	0.39442	50.78	-6.461	0.56764	-2.6972	0.052139	-0.068463	0.027574	0.66022	-1.3176	3359.8	22.779	0.17231	77.706	-64.064	73.937	73.524	22.656	-0.25965	-6.3965	0.59812	-2.6867	28.471	-5.3002
120.92	0.39389	50.782	-6.4608	0.5673	-2.697	0.052416	-0.069536	0.02624	0.66022	-1.3176	3359.1	22.78	0.17208	77.706	-64.092	73.937	73.524	22.656	-0.25965	-6.3965	0.59812	-2.6867	28.471	-5.3002
120.92	0.3933	50.784	-6.4605	0.56695	-2.6969	0.052622	-0.070524	0.024875	0.66022	-1.3176	3358.5	22.782	0.17182	77.705	-64.117	73.937	73.524	22.656	-0.25965	-6.3965	0.59812	-2.6867	28.471	-5.3002
120.92	0.39265	50.786	-6.4602	0.56659	-2.6968	0.052757	-0.071426	0.023482	0.66022	-1.3176	3357.8	22.783	0.17154	77.705	-64.139	73.937	73.524	22.656	-0.25965	-6.3965	0.59812	-2.6867	28.471	-5.3002
120.92	0.39195	50.788	-6.46	0.56623	-2.6967	0.052822	-0.072242	0.022061	0.66022	-1.3176	3357.2	22.784	0.17123	77.704	-64.158	73.938	73.524	22.656	-0.25965	-6.3965	0.59812	-2.6867	28.471	-5.3002
120.91	0.39119	50.79	-6.4597	0.56587	-2.6966	0.052816	-0.072969	0.020614	0.66022	-1.3176	3356.5	22.785	0.1709	77.704	-64.174	73.938	73.524	22.656	-0.25965	-6.3965	0.59812	-2.6867	28.471	-5.3002
120.91	0.39038	50.792	-6.4595	0.5655	-2.6965	0.052739	-0.073608	0.019144	0.66022	-1.3176	3355.9	22.786	0.17055	77.703	-64.186	73.938	73.524	22.656	-0.25965	-6.3965	0.59812	-2.6867	28.471	-5.3002
120.91	0.38952	50.794	-6.4592	0.56513	-2.6964	0.052591	-0.074158	0.017651	0.66022	-1.3176	3355.2	22.787	0.17017	77.703	-64.195	73.939	73.524	22.656	-0.25965	-6.3965	0.59812	-2.6867	28.471	-5.3002
120.91	0.38861	50.795	-6.4589	0.56476	-2.6963	0.052372	-0.074617	0.016138	0.66022	-1.3176	3354.6	22.788	0.16978	77.702	-64.201	73.939	73.524	22.656	-0.25965	-6.3965	0.59812	-2.6867	28.471	-5.3002
120.91	0.38765	50.797	-6.4587	0.56439	-2.6962	0.052084	-0.074986	0.014607	0.66022	-1.3176	3353.9	22.789	0.16936	77.702	-64.204	73.939	73.524	22.656	-0.25965	-6.3965	0.59812	-2.6867	28.471	-5.3002
120.91	0.38664	50.798	-6.4584	0.56401	-2.6962	0.051725	-0.075264	0.01306	0.66022	-1.3176	3353.2	22.79	0.16892	77.701	-64.203	73.939	73.524	22.656	-0.25965	-6.3965	0.59812	-2.6867	28.471	-5.3002
120.9	0.38559	50.8	-6.4582	0.56363	-2.6961	0.051297	-0.075451	0.011497	0.66022	-1.3176	3352.6	22.79	0.16846	77.701	-64.199	73.94	73.524	22.656	-0.25965	-6.3965	0.59812	-2.6867	28.471	-5.3002
120.9	0.38449	50.801	-6.4579	0.56326	-2.696	0.0508	-0.075546	0.0099221	0.66022	-1.3176	3351.9	22.791	0.16798	77.7	-64.191	73.94	73.524	22.656	-0.25965	-6.3965	0.59812	-2.6867	28.471	-5.3002
120.9	0.38335	50.802	-6.4576	0.56288	-2.696	0.050235	-0.07555	0.0083361	0.66022	-1.3176	3351.3	22.792	0.16749	77.7	-64.18	73.94	73.524	22.656	-0.25965	-6.3965	0.59812	-2.6867	28.471	-5.3002
120.9	0.38218	50.803	-6.4574	0.5625	-2.696	0.049602	-0.075462	0.0067412	0.66022	-1.3176	3350.6	22.793	0.16697	77.699	-64.166	73.94	73.524	22.656	-0.25965	-6.3965	0.59812	-2.6867	28.471	-5.3002
120.9	0.38096	50.804	-6.4571	0.56212	-2.6959	0.048903	-0.075283	0.0051394	0.66022	-1.3176	3350.0	22.793	0.16644	77.699	-64.149	73.941	73.524	22.656	-0.25965	-6.3965	0.59812	-2.6867	28.471	-5.3002
120.9	0.37971	50.805	-6.4569	0.56175	-2.6959	0.048138	-0.075013	0.0035325	0.66022	-1.3176	3349.3	22.794	0.1659	77.698	-64.129	73.941	73.524	22.656	-0.25965	-6.3965	0.59812	-2.6867	28.471	-5.3002
120.9	0.37843	50.806	-6.4567	0.56137	-2.6959	0.047308	-0.074652	0.0019226	0.66022	-1.3176	3348.7	22.794	0.16534	77.698	-64.105	73.941	73.524	22.656	-0.25965	-6.3965	0.59812	-2.6867	28.471	-5.3002
120.9	0.37711	50.807	-6.4564	0.561	-2.6959	0.046414	-0.074201	0.00031151	0.66022	-1.3176	3348.0	22.795	0.16477	77.697	-64.079	73.941	73.524	22.656	-0.25965	-6.3965	0.59812	-2.6867	28.471	-5.3002
120.89	0.37577	50.807	-6.4562	0.56063	-2.6959	0.045457	-0.073661	-0.0012987	0.66022	-1.3176	3347.4	22.795	0.16418	77.697	-64.05	73.942	73.524	22.656	-0.25965	-6.3965	0.59812	-2.6867	28.471	-5.3002
120.89	0.37439	50.808	-6.456	0.56027	-2.6959	0.044439	-0.073031	-0.002906	0.66022	-1.3176	3346.7	22.796	0.16358	77.696	-64.019	73.942	73.524	22.656	-0.25965	-6.3965	0.59812	-2.6867	28.471	-5.3002
120.89	0.373	50.808	-6.4558	0.5599	-2.6959	0.043361	-0.072314	-0.0045085	0.66022	-1.3176	3346.0	22.796	0.16297	77.696	-63.985	73.942	73.524	22.656	-0.25965	-6.3965	0.59812	-2.6867	28.471	-5.3002
120.89	0.37158	50.808	-6.4555	0.55954	-2.6959	0.042224	-0.07151	-0.0061043	0.66022	-1.3176	3345.4	22.796	0.16235	77.695	-63.948	73.942	73.524	22.656	-0.25965	-6.3965	0.59812	-2.6867	28.471	-5.3002
120.89	0.37014	50.808	-6.4553	0.55919	-2.696	0.04103	-0.070619	-0.0076914	0.66022	-1.3176	3344.7	22.796	0.16172	77.695	-63.91	73.943	73.524	22.656	-0.25965	-6.3965	0.59812	-2.6867	28.471	-5.3002
120.89	0.36868	50.808	-6.4551	0.55884	-2.696	0.03978	-0.069644	-0.0092678	0.66022	-1.3176	3344.1	22.797	0.16109	77.694	-63.869	73.943	73.524	22.656	-0.25965	-6.3965	0.59812	-2.6867	28.471	-5.3002
120.89	0.3672	50.808	-6.4549	0.55849	-2.6961	0.038475	-0.068585	-0.010832	0.66022	-1.3176	3343.4	22.797	0.16044	77.694	-63.826	73.943	73.524	22.656	-0.25965	-6.3965	0.59812	-2.6867	28.471	-5.3002
120.89	0.36572	50.808	-6.4547	0.55815	-2.6961	0.037118	-0.067444	-0.012381	0.66022	-1.3176	3342.8	22.797	0.15979	77.693	-63.781	73.943	73.524	22.656	-0.25965	-6.3965	0.59812	-2.6867	28.471	-5.3002
120.89	0.36422	50.808	-6.4546	0.55782	-2.6962	0.03571	-0.066223	-0.013914	0.66022	-1.3176	3342.1	22.797	0.15914	77.693	-63.735	73.944	73.524	22.656	-0.25965	-6.3965	0.59812	-2.6867	28.471	-5.3002
120.89	0.36271	50.807	-6.4544	0.55749	-2.6963	0.034253	-0.064922	-0.015428	0.66022	-1.3176	3341.5	22.797	0.15848	77.692	-63.687	73.944	73.524	22.656	-0.25965	-6.3965	0.59812	-2.6867	28.471	-5.3002
120.89	0.3612	50.807	-6.4542	0.55717	-2.6963	0.032748	-0.063544	-0.016923	0.66022	-1.3176	3340.8	22.796	0.15782	77.692	-63.637	73.944	73.524	22.656	-0.25965	-6.3965	0.59812	-2.6867	28.471	-5.3002
120.88	0.35968	50.806	-6.4541	0.55685	-2.6964	0.031199	-0.06209	-0.018395	0.66022	-1.3176	3340.2	22.796	0.15716	77.691	-63.587	73.944	73.524	22.656	-0.25965	-6.3965	0.59812	-2.6867	28.471	-5.3002
120.88	0.35817	50.805	-6.4539	0.55655	-2.6965	0.029605	-0.060563	-0.019844	0.66022	-1.3176	3339.5	22.796	0.1565	77.691	-63.535	73.945	73.524	22.656	-0.25965	-6.3965	0.59812	-2.6867	28.471	-5.3002
120.88	0.35665	50.804	-6.4538	0.55625	-2.6966	0.027971	-0.058964	-0.021267	0.66022	-1.3176	3338.8	22.796	0.15584	77.69	-63.482	73.945	73.524	22.656	-0.25965	-6.3965	0.59812	-2.6867	28.471	-5.3002
120.88	0.35514	50.803	-6.4536	0.55596	-2.6967	0.026297	-0.057295	-0.022663	0.66022	-1.3176	3338.2	22.795	0.15518	77.69	-63.428	73.945	73.524	22.656	-0.25965	-6.3965	0.59812	-2.6867	28.471	-5.3002
120.88	0.35364	50.802	-6.4535	0.55567	-2.6969	0.024586	-0.055558	-0.02403	0.66022	-1.3176	3337.5	22.795	0.15453	77.689	-63.373	73.945	73.524	22.656	-0.25965	-6.3965	0.59812	-2.6867	28.471	-5.3002
120.88	0.35215	50.8	-6.4534	0.5554	-2.697	0.02284	-0.053757	-0.025366	0.66022	-1.3176	3336.9	22.795	0.15387	77.689	-63.317	73.945	73.524	22.656	-0.25965	-6.3965	0.59812	-2.6867	28.471	-5.3002
120.88	0.35066	50.799	-6.4533	0.55514	-2.6971	0.021061	-0.051892	-0.026669	0.66022	-1.3176	3336.2	22.794	0.15323	77.688	-63.261	73.946	73.524	22.656	-0.25965	-6.3965	0.59812	-2.6867	28.471	-5.3002
120.88	0.34919	50.798	-6.4532	0.55488	-2.6973	0.019251	-0.049967	-0.027939	0.66022	-1.3176	3335.6	22.793	0.15259	77.688	-63.204	73.946	73.524	22.656	-0.25965	-6.3965	0.59812	-2.6867	28.471	-5.3002
120.88	0.34774	50.796	-6.4531	0.55464	-2.6974	0.017414	-0.047984	-0.029173	0.66022	-1.3176	3334.9	22.793	0.15195	77.687	-63.147	73.946	73.524	22.656	-0.25965	-6.3965	0.59812	-2.6867	28.471	-5.3002
120.88	0.34631	50.794	-6.453	0.5544	-2.6975	0.015551	-0.045945	-0.03037	0.66022	-1.3176	3334.3	22.792	0.15133	77.686	-63.09	73.946	73.524	22.656	-0.25965	-6.3965	0.59812	-2.6867	28.471	-5.3002
120.88	0.34489	50.792	-6.4529	0.55418	-2.6977	0.013664	-0.043854	-0.031528	0.66022	-1.3176	3333.6	22.792	0.15071	77.686	-63.032	73.946	73.524	22.656	-0.25965	-6.3965	0.59812	-2.6867	28.471	-5.3002
120.88	0.3435	50.79	-6.4529	0.55396	-2.6979	0.011756	-0.041712	-0.032646	0.66022	-1.3176	3333.0	22.791	0.1501	77.685	-62.974	73.947	73.524	22.656	-0.25965	-6.3965	0.59812	-2.6867	28.471	-5.3002
120.88	0.34214	50.788	-6.4528	0.55376	-2.698	0.0098293	-0.039523	-0.033723	0.66022	-1.3176	3332.3	22.79	0.14951	77.685	-62.916	73.947	73.524	22.656	-0.25965	-6.3965	0.59812	-2.6867	28.471	-5.3002
120.88	0.34081	50.786	-6.4528	0.55357	-2.6982	0.0078867	-0.03729	-0.034758	0.66022	-1.3176	3331.7	22.789	0.14893	77.684	-62.858	73.947	73.524	22.656	-0.25965	-6.3965	0.59812	-2.6867	28.471	-5.3002
120.88	0.3395	50.784	-6.4527	0.55339	-2.6984	0.0059305	-0.035015	-0.035748	0.66022	-1.3176	3331.0	22.788	0.14836	77.684	-62.8	73.947	73.524	22.656	-0.25965	-6.3965	0.59812	-2.6867	28.471	-5.3002
120.88	0.33823	50.782	-6.4527	0.55322	-2.6986	0.0039631	-0.0327	-0.036693	0.66022	-1.3176	3330.3	22.787	0.1478	77.683	-62.743	73.947	73.524	22.656	-0.25965	-6.3965	0.59812	-2.6867	28.471	-5.3002
120.88	0.33699	50.779	-6.4527	0.55306	-2.6987	0.0019871	-0.030351	-0.037592	0.66022	-1.3176	3329.7	22.786	0.14726	77.683	-62.685	73.948	73.524	22.656	-0.25965	-6.3965	0.59812	-2.6867	28.471	-5.3002
120.88	0.33579	50.777	-6.4527	0.55292	-2.6989	5.007e-06	-0.027968	-0.038443	0.66022	-1.3176	3329.0	22.785	0.14674	77.682	-62.628	73.948	73.524	22.656	-0.25965	-6.3965	0.59812	-2.6867	28.471	-5.3002
120.88	0.33462	50.774	-6.4527	0.55278	-2.6991	-0.0019806	-0.025556	-0.039246	0.66022	-1.3176	3328.4	22.784	0.14623	77.682	-62.571	73.948	73.524	22.656	-0.25965	-6.3965	0.59812	-2.6867	28.471	-5.3002
120.88	0.3335	50.771	-6.4527	0.55266	-2.6993	-0.0039672	-0.023117	-0.039999	0.66022	-1.3176	3327.7	22.783	0.14574	77.681	-62.514	73.948	73.524	22.656	-0.25965	-6.3965	0.59812	-2.6867	28.471	-5.3002
120.88	0.33242	50.769	-6.4527	0.55255	-2.6995	-0.0059523	-0.020655	-0.040702	0.66022	-1.3176	3327.1	22.782	0.14527	77.68	-62.458	73.948	73.524	22.656	-0.25965	-6.3965	0.59812	-2.6867	28.471	-5.3002
120.88	0.33139	50.766	-6.4528	0.55245	-2.6997	-0.0079333	-0.018172	-0.041354	0.66022	-1.3176	3326.4	22.781	0.14482	77.68	-62.402	73.949	73.524	22.656	-0.25965	-6.3965	0.59812	-2.6867	28.471	-5.3002
120.88	0.3304	50.763	-6.4528	0.55237	-2.6999	-0.0099076	-0.015672	-0.041953	0.66022	-1.3176	3325.8	22.78	0.14439	77.679	-62.347	73.949	73.524	22.656	-0.25965	-6.3965	0.59812	-2.6867	28.471	-5.3002
120.88	0.32946	50.76	-6.4529	0.5523	-2.7001	-0.011873	-0.013159	-0.0425	0.66022	-1.3176	3325.1	22.778	0.14398	77.679	-62.293	73.949	73.524	22.656	-0.25965	-6.3965	0.59812	-2.6867	28.471	-5.3002
120.88	0.32857	50.757	-6.4529	0.55224	-2.7004	-0.013826	-0.010635	-0.042994	0.66022	-1.3176	3324.5	22.777	0.14359	77.678	-62.239	73.949	73.524	22.656	-0.25965	-6.3965	0.59812	-2.6867	28.471	-5.3002
120.88	0.32772	50.754	-6.453	0.55219	-2.7006	-0.015765	-0.0081029	-0.043433	0.66022	-1.3176	3323.8	22.776	0.14322	77.678	-62.186	73.949	73.524	22.656	-0.25965	-6.3965	0.59812	-2.6867	28.471	-5.3002
120.88	0.32694	50.75	-6.4531	0.55216	-2.7008	-0.017688	-0.0055672	-0.043818	0.66022	-1.3176	3323.2	22.774	0.14288	77.677	-62.134	73.949	73.524	22.656	-0.25965	-6.3965	0.59812	-2.6867	28.471	-5.3002
120.88	0.3262	50.747	-6.4532	0.55214	-2.701	-0.019591	-0.0030305	-0.044147	0.66022	-1.3176	3322.5	22.773	0.14256	77.676	-62.082	73.95	73.524	22.656	-0.25965	-6.3965	0.59812	-2.6867	28.471	-5.3002
120.88	0.32552	50.744	-6.4533	0.55213	-2.7012	-0.021473	-0.00049609	-0.044422	0.66022	-1.3176	3321.9	22.772	0.14226	77.676	-62.032	73.95	73.524	22.656	-0.25965	-6.3965	0.59812	-2.6867	28.471	-5.3002
120.88	0.3249	50.74	-6.4534	0.55213	-2.7015	-0.023331	0.0020327	-0.04464	0.66022	-1.3176	3321.2	22.77	0.14199	77.675	-61.982	73.95	73.524	22.656	-0.25965	-6.3965	0.59812	-2.6867	28.471	-5.3002
120.88	0.32433	50.737	-6.4535	0.55215	-2.7017	-0.025163	0.0045526	-0.044803	0.66022	-1.3176	3320.5	22.769	0.14175	77.675	-61.933	73.95	73.524	22.656	-0.25965	-6.3965	0.59812	-2.6867	28.471	-5.3002
120.88	0.32383	50.734	-6.4536	0.55218	-2.7019	-0.026965	0.0070606	-0.04491	0.66022	-1.3176	3319.9	22.767	0.14153	77.674	-61.885	73.95	73.524	22.656	-0.25965	-6.3965	0.59812	-2.6867	28.471	-5.3002
120.88	0.32338	50.73	-6.4538	0.55222	-2.7021	-0.028737	0.0095533	-0.04496	0.66022	-1.3176	3319.2	22.766	0.14133	77.674	-61.838	73.951	73.524	22.656	-0.25965	-6.3965	0.59812	-2.6867	28.471	-5.3002
120.88	0.32299	50.727	-6.4539	0.55227	-2.7024	-0.030476	0.012028	-0.044955	0.66022	-1.3176	3318.6	22.764	0.14116	77.673	-61.792	73.951	73.524	22.656	-0.25965	-6.3965	0.59812	-2.6867	28.471	-5.3002
120.88	0.32266	50.723	-6.4541	0.55234	-2.7026	-0.032179	0.01448	-0.044893	0.66022	-1.3176	3317.9	22.763	0.14102	77.672	-61.747	73.951	73.524	22.656	-0.25965	-6.3965	0.59812	-2.6867	28.471	-5.3002
120.89	0.3224	50.72	-6.4543	0.55242	-2.7028	-0.033844	0.016908	-0.044775	0.66022	-1.3176	3317.3	22.761	0.14091	77.672	-61.703	73.951	73.524	22.656	-0.25965	-6.3965	0.59812	-2.6867	28.471	-5.3002
120.89	0.3222	50.716	-6.4544	0.55251	-2.703	-0.03547	0.019308	-0.044601	0.66022	-1.3176	3316.6	22.76	0.14082	77.671	-61.66	73.951	73.524	22.656	-0.25965	-6.3965	0.59812	-2.6867	28.471	-5.3002
120.89	0.32206	50.712	-6.4546	0.55261	-2.7033	-0.037054	0.021678	-0.044372	0.66022	-1.3176	3316.0	22.758	0.14076	77.671	-61.618	73.951	73.524	22.656	-0.25965	-6.3965	0.59812	-2.6867	28.471	-5.3002
120.89	0.32198	50.709	-6.4548	0.55272	-2.7035	-0.038594	0.024014	-0.044088	0.66022	-1.3176	3315.3	22.757	0.14073	77.67	-61.578	73.952	73.524	22.656	-0.25965	-6.3965	0.59812	-2.6867	28.471	-5.3002
120.89	0.32197	50.705	-6.455	0.55285	-2.7037	-0.040088	0.026312	-0.043749	0.66022	-1.3176	3314.7	22.755	0.14072	77.669	-61.538	73.952	73.524	22.656	-0.25965	-6.3965	0.59812	-2.6867	28.471	-5.3002
120.89	0.32202	50.702	-6.4552	0.55299	-2.7039	-0.041535	0.028572	-0.043356	0.66022	-1.3176	3314.0	22.754	0.14075	77.669	-61.5	73.952	73.524	22.656	-0.25965	-6.3965	0.59812	-2.6867	28.471	-5.3002
120.89	0.32214	50.698	-6.4554	0.55313	-2.7041	-0.042932	0.030788	-0.042909	0.66022	-1.3176	3313.4	22.752	0.1408	77.668	-61.463	73.952	73.524	22.656	-0.25965	-6.3965	0.59812	-2.6867	28.471	-5.3002
120.89	0.32231	50.694	-6.4556	0.55329	-2.7043	-0.044278	0.032959	-0.042409	0.66022	-1.3176	3312.7	22.751	0.14088	77.668	-61.427	73.952	73.524	22.656	-0.25965	-6.3965	0.59812	-2.6867	28.471	-5.3002
120.89	0.32256	50.691	-6.4559	0.55346	-2.7046	-0.045571	0.035083	-0.041857	0.66022	-1.3176	3312.1	22.749	0.14098	77.667	-61.393	73.952	73.524	22.656	-0.25965	-6.3965	0.59812	-2.6867	28.471	-5.3002
120.89	0.32286	50.687	-6.4561	0.55364	-2.7048	-0.04681	0.037155	-0.041253	0.66022	-1.3176	3311.4	22.748	0.14112	77.667	-61.359	73.953	73.524	22.656	-0.25965	-6.3965	0.59812	-2.6867	28.471	-5.3002
120.89	0.32324	50.684	-6.4563	0.55384	-2.705	-0.047993	0.039175	-0.040599	0.66022	-1.3176	3310.8	22.746	0.14128	77.666	-61.327	73.953	73.524	22.656	-0.25965	-6.3965	0.59812	-2.6867	28.471	-5.3002
120.89	0.32367	50.68	-6.4566	0.55404	-2.7052	-0.049118	0.041138	-0.039895	0.66022	-1.3176	3310.1	22.745	0.14147	77.665	-61.297	73.953	73.524	22.656	-0.25965	-6.3965	0.59812	-2.6867	28.471	-5.3002
120.89	0.32416	50.676	-6.4568	0.55425	-2.7054	-0.050185	0.043044	-0.039142	0.66022	-1.3176	3309.5	22.743	0.14169	77.665	-61.267	73.953	73.524	22.656	-0.25965	-6.3965	0.59812	-2.6867	28.471	-5.3002
120.89	0.32472	50.673	-6.4571	0.55447	-2.7056	-0.051191	0.044889	-0.038341	0.66022	-1.3176	3308.8	22.742	0.14194	77.664	-61.239	73.953	73.524	22.656	-0.25965	-6.3965	0.59812	-2.6867	28.471	-5.3002
120.89	0.32534	50.669	-6.4573	0.5547	-2.7057	-0.052136	0.04667	-0.037493	0.66022	-1.3176	3308.2	22.74	0.14221	77.664	-61.212	73.953	73.524	22.656	-0.25965	-6.3965	0.59812	-2.6867	28.471	-5.3002
120.89	0.32602	50.666	-6.4576	0.55493	-2.7059	-0.053019	0.048387	-0.0366	0.66022	-1.3176	3307.5	22.739	0.14251	77.663	-61.187	73.953	73.524	22.656	-0.25965	-6.3965	0.59812	-2.6867	28.471	-5.3002
120.89	0.32676	50.663	-6.4579	0.55518	-2.7061	-0.053838	0.050037	-0.035663	0.66022	-1.3176	3306.9	22.737	0.14283	77.662	-61.163	73.954	73.524	22.656	-0.25965	-6.3965	0.59812	-2.6867	28.471	-5.3002
120.89	0.32756	50.659	-6.4581	0.55543	-2.7063	-0.054559	0.051658	-0.034684	0.66022	-1.3176	3306.2	22.736	0.14318	77.662	-61.14	73.954	73.524	22.656	-0.25965	-6.3965	0.59812	-2.6867	28.471	-5.3002
120.89	0.32842	50.656	-6.4584	0.5557	-2.7065	-0.055039	0.053413	-0.033671	0.66022	-1.3176	3305.5	22.735	0.14356	77.661	-61.119	73.954	73.524	22.656	-0.25965	-6.3965	0.59812	-2.6867	28.471	-5.3002
120.89	0.32934	50.653	-6.4587	0.55597	-2.7066	-0.055463	0.055077	-0.032611	0.66022	-1.3176	3304.9	22.733	0.14396	77.661	-61.099	73.954	73.524	22.656	-0.25965	-6.3965	0.59812	-2.6867	28.471	-5.3002
120.89	0.33031	50.65	-6.459	0.55625	-2.7068	-0.055829	0.056647	-0.031507	0.66022	-1.3176	3304.2	22.732	0.14439	77.66	-61.08	73.954	73.524	22.656	-0.25965	-6.3965	0.59812	-2.6867	28.471	-5.3002
120.89	0.33134	50.646	-6.4592	0.55653	-2.7069	-0.056138	0.058123	-0.030362	0.66022	-1.3176	3303.6	22.731	0.14484	77.659	-61.063	73.954	73.524	22.656	-0.25965	-6.3965	0.59812	-2.6867	28.471	-5.3002
120.89	0.33242	50.643	-6.4595	0.55683	-2.7071	-0.056389	0.059502	-0.029176	0.66022	-1.3176	3302.9	22.729	0.14531	77.659	-61.047	73.955	73.524	22.656	-0.25965	-6.3965	0.59812	-2.6867	28.471	-5.3002
120.89	0.33356	50.64	-6.4598	0.55713	-2.7072	-0.056581	0.060783	-0.027951	0.66022	-1.3176	3302.3	22.728	0.14581	77.658	-61.033	73.955	73.524	22.656	-0.25965	-6.3965	0.59812	-2.6867	28.471	-5.3002
120.89	0.33475	50.637	-6.4601	0.55744	-2.7074	-0.056713	0.061965	-0.02669	0.66022	-1.3176	3301.6	22.727	0.14633	77.658	-61.02	73.955	73.524	22.656	-0.25965	-6.3965	0.59812	-2.6867	28.471	-5.3002
120.89	0.33598	50.635	-6.4604	0.55775	-2.7075	-0.056786	0.063046	-0.025394	0.66022	-1.3176	3301.0	22.726	0.14687	77.657	-61.008	73.955	73.524	22.656	-0.25965	-6.3965	0.59812	-2.6867	28.471	-5.3002
120.89	0.33727	50.632	-6.4607	0.55807	-2.7076	-0.0568	0.064025	-0.024066	0.66022	-1.3176	3300.3	22.725	0.14743	77.657	-60.998	73.955	73.524	22.656	-0.25965	-6.3965	0.59812	-2.6867	28.471	-5.3002
120.89	0.3386	50.629	-6.4609	0.55839	-2.7077	-0.056753	0.064902	-0.022708	0.66022	-1.3176	3299.7	22.723	0.14802	77.656	-60.989	73.955	73.524	22.656	-0.25965	-6.3965	0.59812	-2.6867	28.471	-5.3002
120.89	0.33997	50.627	-6.4612	0.55871	-2.7078	-0.056647	0.065676	-0.021322	0.66022	-1.3176	3299.0	22.722	0.14862	77.655	-60.982	73.956	73.524	22.656	-0.25965	-6.3965	0.59812	-2.6867	28.471	-5.3002
120.89	0.34139	50.624	-6.4615	0.55905	-2.708	-0.056482	0.066347	-0.019909	0.66022	-1.3176	3298.4	22.721	0.14924	77.655	-60.976	73.956	73.524	22.656	-0.25965	-6.3965	0.59812	-2.6867	28.471	-5.3002
120.89	0.34285	50.622	-6.4618	0.55938	-2.708	-0.056257	0.066914	-0.018473	0.66022	-1.3176	3297.7	22.72	0.14988	77.654	-60.972	73.956	73.524	22.656	-0.25965	-6.3965	0.59812	-2.6867	28.471	-5.3002
120.89	0.34435	50.619	-6.4621	0.55971	-2.7081	-0.055973	0.067377	-0.017015	0.66022	-1.3176	3297.1	22.72	0.15053	77.654	-60.969	73.956	73.524	22.656	-0.25965	-6.3965	0.59812	-2.6867	28.471	-5.3002
120.89	0.34588	50.617	-6.4623	0.56005	-2.7082	-0.05563	0.067736	-0.015538	0.66022	-1.3176	3296.4	22.719	0.15121	77.653	-60.967	73.956	73.524	22.656	-0.25965	-6.3965	0.59812	-2.6867	28.471	-5.3002
120.89	0.34745	50.615	-6.4626	0.56039	-2.7083	-0.055229	0.067991	-0.014044	0.66022	-1.3176	3295.8	22.718	0.15189	77.652	-60.967	73.956	73.524	22.656	-0.25965	-6.3965	0.59812	-2.6867	28.471	-5.3002
120.89	0.34904	50.613	-6.4629	0.56073	-2.7084	-0.05477	0.068144	-0.012535	0.66022	-1.3176	3295.1	22.717	0.15259	77.652	-60.968	73.957	73.524	22.656	-0.25965	-6.3965	0.59812	-2.6867	28.471	-5.3002
120.89	0.35067	50.611	-6.4632	0.56107	-2.7084	-0.054255	0.068193	-0.011014	0.66022	-1.3176	3294.5	22.716	0.1533	77.651	-60.971	73.957	73.524	22.656	-0.25965	-6.3965	0.59812	-2.6867	28.471	-5.3002
120.89	0.35233	50.609	-6.4634	0.56141	-2.7085	-0.053683	0.068141	-0.0094831	0.66022	-1.3176	3293.8	22.716	0.15403	77.651	-60.975	73.957	73.524	22.656	-0.25965	-6.3965	0.59812	-2.6867	28.471	-5.3002
120.89	0.35401	50.608	-6.4637	0.56175	-2.7085	-0.053056	0.067987	-0.0079444	0.66022	-1.3176	3293.2	22.715	0.15477	77.65	-60.98	73.957	73.524	22.656	-0.25965	-6.3965	0.59812	-2.6867	28.471	-5.3002
120.89	0.35571	50.606	-6.464	0.56209	-2.7085	-0.052375	0.067733	-0.0064003	0.66022	-1.3176	3292.5	22.714	0.15551	77.65	-60.987	73.957	73.524	22.656	-0.25965	-6.3965	0.59812	-2.6867	28.471	-5.3002
120.89	0.35744	50.605	-6.4642	0.56243	-2.7086	-0.051641	0.06738	-0.0048532	0.66022	-1.3176	3291.9	22.714	0.15627	77.649	-60.995	73.957	73.524	22.656	-0.25965	-6.3965	0.59812	-2.6867	28.471	-5.3002
120.89	0.35918	50.603	-6.4645	0.56277	-2.7086	-0.050855	0.066929	-0.0033054	0.66022	-1.3176	3291.2	22.713	0.15703	77.648	-61.005	73.958	73.524	22.656	-0.25965	-6.3965	0.59812	-2.6867	28.471	-5.3002
120.89	0.36094	50.602	-6.4647	0.5631	-2.7086	-0.050017	0.066382	-0.0017592	0.66022	-1.3176	3290.6	22.713	0.1578	77.648	-61.016	73.958	73.524	22.656	-0.25965	-6.3965	0.59812	-2.6867	28.471	-5.3002
120.89	0.36271	50.601	-6.465	0.56343	-2.7086	-0.049131	0.06574	-0.00021688	0.66022	-1.3176	3289.9	22.713	0.15858	77.647	-61.028	73.958	73.524	22.656	-0.25965	-6.3965	0.59812	-2.6867	28.471	-5.3002
120.89	0.3645	50.6	-6.4652	0.56376	-2.7086	-0.048196	0.065005	0.0013192	0.66022	-1.3176	3289.3	22.712	0.15936	77.647	-61.042	73.958	73.524	22.656	-0.25965	-6.3965	0.59812	-2.6867	28.471	-5.3002
120.89	0.36629	50.599	-6.4655	0.56408	-2.7086	-0.047214	0.064178	0.002847	0.66022	-1.3176	3288.6	22.712	0.16014	77.646	-61.057	73.958	73.524	22.656	-0.25965	-6.3965	0.59812	-2.6867	28.471	-5.3002
120.89	0.36809	50.598	-6.4657	0.5644	-2.7086	-0.046187	0.063263	0.004364	0.66022	-1.3176	3288.0	22.712	0.16093	77.646	-61.073	73.959	73.524	22.656	-0.25965	-6.3965	0.59812	-2.6867	28.471	-5.3002
120.89	0.3699	50.597	-6.4659	0.56471	-2.7086	-0.045116	0.06226	0.0058683	0.66022	-1.3176	3287.3	22.712	0.16172	77.645	-61.091	73.959	73.524	22.656	-0.25965	-6.3965	0.59812	-2.6867	28.471	-5.3002
120.89	0.3717	50.596	-6.4661	0.56502	-2.7085	-0.044003	0.061172	0.0073575	0.66022	-1.3176	3286.7	22.711	0.16251	77.644	-61.11	73.959	73.524	22.656	-0.25965	-6.3965	0.59812	-2.6867	28.471	-5.3002
120.89	0.37351	50.596	-6.4664	0.56532	-2.7085	-0.04285	0.060001	0.0088297	0.66022	-1.3176	3286.0	22.711	0.1633	77.644	-61.13	73.959	73.524	22.656	-0.25965	-6.3965	0.59812	-2.6867	28.471	-5.3002
120.88	0.37532	50.595	-6.4666	0.56562	-2.7084	-0.041659	0.05875	0.010283	0.66022	-1.3176	3285.4	22.711	0.16409	77.643	-61.151	73.959	73.524	22.656	-0.25965	-6.3965	0.59812	-2.6867	28.471	-5.3002
120.88	0.37712	50.595	-6.4668	0.56591	-2.7084	-0.04043	0.057422	0.011715	0.66022	-1.3176	3284.7	22.711	0.16488	77.643	-61.174	73.959	73.524	22.656	-0.25965	-6.3965	0.59812	-2.6867	28.471	-5.3002
120.88	0.37891	50.594	-6.467	0.5662	-2.7083	-0.039167	0.056018	0.013123	0.66022	-1.3176	3284.1	22.711	0.16567	77.642	-61.198	73.96	73.524	22.656	-0.25965	-6.3965	0.59812	-2.6867	28.471	-5.3002
120.88	0.3807	50.594	-6.4672	0.56647	-2.7082	-0.037871	0.054541	0.014507	0.66022	-1.3176	3283.4	22.711	0.16645	77.642	-61.224	73.96	73.524	22.656	-0.25965	-6.3965	0.59812	-2.6867	28.471	-5.3002
120.88	0.38248	50.594	-6.4674	0.56674	-2.7082	-0.036544	0.052995	0.015863	0.66022	-1.3176	3282.8	22.712	0.16723	77.641	-61.25	73.96	73.524	22.656	-0.25965	-6.3965	0.59812	-2.6867	28.471	-5.3002
120.88	0.38425	50.594	-6.4675	0.567	-2.7081	-0.035187	0.051382	0.017191	0.66022	-1.3176	3282.1	22.712	0.16801	77.64	-61.278	73.96	73.524	22.656	-0.25965	-6.3965	0.59812	-2.6867	28.471	-5.3002
120.88	0.386	50.594	-6.4677	0.56725	-2.708	-0.033804	0.049705	0.018489	0.66022	-1.3176	3281.4	22.712	0.16877	77.64	-61.307	73.96	73.524	22.656	-0.25965	-6.3965	0.59812	-2.6867	28.471	-5.3002
120.88	0.38774	50.594	-6.4679	0.5675	-2.7079	-0.032395	0.047967	0.019754	0.66022	-1.3176	3280.8	22.712	0.16954	77.639	-61.337	73.96	73.524	22.656	-0.25965	-6.3965	0.59812	-2.6867	28.471	-5.3002
120.88	0.38946	50.595	-6.468	0.56773	-2.7078	-0.030964	0.046171	0.020985	0.66022	-1.3176	3280.1	22.712	0.17029	77.639	-61.368	73.961	73.524	22.656	-0.25965	-6.3965	0.59812	-2.6867	28.471	-5.3002
120.88	0.39117	50.595	-6.4682	0.56796	-2.7077	-0.029511	0.04432	0.022181	0.66022	-1.3176	3279.5	22.713	0.17104	77.638	-61.4	73.961	73.524	22.656	-0.25965	-6.3965	0.59812	-2.6867	28.471	-5.3002
120.87	0.39285	50.595	-6.4683	0.56818	-2.7076	-0.02804	0.042417	0.02334	0.66022	-1.3176	3278.8	22.713	0.17177	77.638	-61.434	73.961	73.524	22.656	-0.25965	-6.3965	0.59812	-2.6867	28.471	-5.3002
120.87	0.39451	50.596	-6.4685	0.56838	-2.7075	-0.026411	0.040633	0.024453	0.66022	-1.3176	3278.2	22.714	0.1725	77.637	-61.468	73.961	73.524	22.656	-0.25965	-6.3965	0.59812	-2.6867	28.471	-5.3002
120.87	0.39616	50.597	-6.4686	0.56858	-2.7073	-0.0247	0.038877	0.025527	0.66022	-1.3176	3277.5	22.714	0.17322	77.636	-61.504	73.961	73.524	22.656	-0.25965	-6.3965	0.59812	-2.6867	28.471	-5.3002
120.87	0.39777	50.597	-6.4687	0.56877	-2.7072	-0.022972	0.037078	0.026566	0.66022	-1.3176	3276.9	22.715	0.17393	77.636	-61.54	73.962	73.524	22.656	-0.25965	-6.3965	0.59812	-2.6867	28.471	-5.3002
120.87	0.39937	50.598	-6.4688	0.56895	-2.7071	-0.021229	0.035238	0.027567	0.66022	-1.3176	3276.2	22.715	0.17463	77.635	-61.578	73.962	73.524	22.656	-0.25965	-6.3965	0.59812	-2.6867	28.471	-5.3002
120.87	0.40094	50.599	-6.4689	0.56913	-2.7069	-0.019472	0.033359	0.028529	0.66022	-1.3176	3275.6	22.716	0.17532	77.635	-61.616	73.962	73.524	22.656	-0.25965	-6.3965	0.59812	-2.6867	28.471	-5.3002
120.87	0.40248	50.6	-6.469	0.56929	-2.7068	-0.017705	0.031444	0.029453	0.66022	-1.3176	3274.9	22.716	0.17599	77.634	-61.656	73.962	73.524	22.656	-0.25965	-6.3965	0.59812	-2.6867	28.471	-5.3002
120.86	0.40399	50.601	-6.4691	0.56944	-2.7066	-0.01593	0.029496	0.030336	0.66022	-1.3176	3274.3	22.717	0.17666	77.634	-61.696	73.962	73.524	22.656	-0.25965	-6.3965	0.59812	-2.6867	28.471	-5.3002
120.86	0.40548	50.602	-6.4692	0.56958	-2.7065	-0.014148	0.027516	0.031178	0.66022	-1.3176	3273.6	22.718	0.17731	77.633	-61.738	73.963	73.524	22.656	-0.25965	-6.3965	0.59812	-2.6867	28.471	-5.3002
120.86	0.40694	50.603	-6.4692	0.56972	-2.7063	-0.012362	0.025508	0.031978	0.66022	-1.3176	3273.0	22.718	0.17795	77.633	-61.78	73.963	73.524	22.656	-0.25965	-6.3965	0.59812	-2.6867	28.471	-5.3002
120.86	0.40836	50.604	-6.4693	0.56984	-2.7062	-0.010574	0.023473	0.032735	0.66022	-1.3176	3272.3	22.719	0.17857	77.632	-61.823	73.963	73.524	22.656	-0.25965	-6.3965	0.59812	-2.6867	28.471	-5.3002
120.86	0.40976	50.605	-6.4694	0.56995	-2.706	-0.0087867	0.021415	0.033449	0.66022	-1.3176	3271.7	22.72	0.17918	77.631	-61.866	73.963	73.524	22.656	-0.25965	-6.3965	0.59812	-2.6867	28.471	-5.3002
120.86	0.41112	50.607	-6.4694	0.57005	-2.7058	-0.0070015	0.019336	0.034119	0.66022	-1.3176	3271.0	22.721	0.17978	77.631	-61.911	73.963	73.524	22.656	-0.25965	-6.3965	0.59812	-2.6867	28.471	-5.3002
120.86	0.41245	50.608	-6.4694	0.57014	-2.7057	-0.0052209	0.017239	0.034743	0.66022	-1.3176	3270.4	22.721	0.18036	77.63	-61.956	73.963	73.524	22.656	-0.25965	-6.3965	0.59812	-2.6867	28.471	-5.3002
120.85	0.41375	50.609	-6.4694	0.57022	-2.7055	-0.003447	0.015126	0.035323	0.66022	-1.3176	3269.7	22.722	0.18093	77.63	-62.002	73.964	73.524	22.656	-0.25965	-6.3965	0.59812	-2.6867	28.471	-5.3002
120.85	0.41501	50.611	-6.4695	0.57029	-2.7053	-0.0016819	0.013	0.035857	0.66022	-1.3176	3269.1	22.723	0.18148	77.629	-62.048	73.964	73.524	22.656	-0.25965	-6.3965	0.59812	-2.6867	28.471	-5.3002
120.85	0.41624	50.612	-6.4695	0.57035	-2.7051	7.2397e-05	0.010863	0.036344	0.66022	-1.3176	3268.4	22.724	0.18202	77.629	-62.095	73.964	73.524	22.656	-0.25965	-6.3965	0.59812	-2.6867	28.471	-5.3002
120.85	0.41743	50.614	-6.4695	0.5704	-2.7049	0.0018137	0.0087184	0.036785	0.66022	-1.3176	3267.8	22.725	0.18254	77.628	-62.143	73.964	73.524	22.656	-0.25965	-6.3965	0.59812	-2.6867	28.471	-5.3002
120.85	0.41858	50.616	-6.4694	0.57044	-2.7048	0.0035401	0.0065684	0.037179	0.66022	-1.3176	3267.1	22.726	0.18305	77.628	-62.191	73.964	73.524	22.656	-0.25965	-6.3965	0.59812	-2.6867	28.471	-5.3002
120.85	0.4197	50.617	-6.4694	0.57047	-2.7046	0.0052495	0.0044155	0.037525	0.66022	-1.3176	3266.4	22.727	0.18354	77.627	-62.239	73.965	73.524	22.656	-0.25965	-6.3965	0.59812	-2.6867	28.471	-5.3002
120.84	0.42078	50.619	-6.4694	0.57049	-2.7044	0.00694	0.0022625	0.037824	0.66022	-1.3176	3265.8	22.728	0.18401	77.627	-62.288	73.965	73.524	22.656	-0.25965	-6.3965	0.59812	-2.6867	28.471	-5.3002
120.84	0.42182	50.621	-6.4694	0.57049	-2.7042	0.0086096	0.00011173	0.038076	0.66022	-1.3176	3265.1	22.729	0.18447	77.626	-62.338	73.965	73.524	22.656	-0.25965	-6.3965	0.59812	-2.6867	28.471	-5.3002
120.84	0.42283	50.623	-6.4693	0.57049	-2.704	0.010257	-0.0020341	0.03828	0.66022	-1.3176	3264.5	22.73	0.18491	77.625	-62.387	73.965	73.524	22.656	-0.25965	-6.3965	0.59812	-2.6867	28.471	-5.3002
120.84	0.42379	50.624	-6.4692	0.57047	-2.7038	0.011879	-0.0041726	0.038436	0.66022	-1.3176	3263.8	22.731	0.18533	77.625	-62.437	73.966	73.524	22.656	-0.25965	-6.3965	0.59812	-2.6867	28.471	-5.3002
120.84	0.42471	50.626	-6.4692	0.57044	-2.7036	0.013475	-0.0063012	0.038545	0.66022	-1.3176	3263.2	22.732	0.18574	77.624	-62.487	73.966	73.524	22.656	-0.25965	-6.3965	0.59812	-2.6867	28.471	-5.3002
120.84	0.4256	50.628	-6.4691	0.57041	-2.7034	0.015042	-0.0084174	0.038606	0.66022	-1.3176	3262.5	22.733	0.18612	77.624	-62.538	73.966	73.524	22.656	-0.25965	-6.3965	0.59812	-2.6867	28.471	-5.3002
120.83	0.42644	50.63	-6.469	0.57036	-2.7032	0.01658	-0.010519	0.03862	0.66022	-1.3176	3261.9	22.734	0.18649	77.623	-62.588	73.966	73.524	22.656	-0.25965	-6.3965	0.59812	-2.6867	28.471	-5.3002
120.83	0.42724	50.632	-6.4689	0.5703	-2.703	0.018087	-0.012603	0.038586	0.66022	-1.3176	3261.2	22.735	0.18685	77.623	-62.639	73.966	73.524	22.656	-0.25965	-6.3965	0.59812	-2.6867	28.471	-5.3002
120.83	0.428	50.634	-6.4689	0.57023	-2.7028	0.01956	-0.014667	0.038506	0.66022	-1.3176	3260.6	22.736	0.18718	77.622	-62.689	73.967	73.524	22.656	-0.25965	-6.3965	0.59812	-2.6867	28.471	-5.3002
120.83	0.42872	50.636	-6.4688	0.57016	-2.7027	0.020998	-0.01671	0.038378	0.66022	-1.3176	3259.9	22.737	0.1875	77.622	-62.739	73.967	73.524	22.656	-0.25965	-6.3965	0.59812	-2.6867	28.471	-5.3002
120.83	0.4294	50.638	-6.4686	0.57007	-2.7025	0.0224	-0.018728	0.038205	0.66022	-1.3176	3259.3	22.738	0.18779	77.621	-62.79	73.967	73.524	22.656	-0.25965	-6.3965	0.59812	-2.6867	28.471	-5.3002
120.82	0.43004	50.64	-6.4685	0.56997	-2.7023	0.023764	-0.02072	0.037985	0.66022	-1.3176	3258.6	22.74	0.18807	77.621	-62.84	73.967	73.524	22.656	-0.25965	-6.3965	0.59812	-2.6867	28.471	-5.3002
120.82	0.43063	50.642	-6.4684	0.56986	-2.7021	0.025088	-0.022683	0.037721	0.66022	-1.3176	3258.0	22.741	0.18834	77.62	-62.889	73.967	73.524	22.656	-0.25965	-6.3965	0.59812	-2.6867	28.471	-5.3002
120.82	0.43118	50.644	-6.4683	0.56974	-2.7019	0.026372	-0.024614	0.037411	0.66022	-1.3176	3257.3	22.742	0.18858	77.62	-62.939	73.968	73.524	22.656	-0.25965	-6.3965	0.59812	-2.6867	28.471	-5.3002
120.82	0.43169	50.646	-6.4681	0.56961	-2.7017	0.027614	-0.026513	0.037056	0.66022	-1.3176	3256.7	22.743	0.1888	77.619	-62.988	73.968	73.524	22.656	-0.25965	-6.3965	0.59812	-2.6867	28.471	-5.3002
120.82	0.43216	50.648	-6.468	0.56948	-2.7015	0.028813	-0.028376	0.036658	0.66022	-1.3176	3256.0	22.744	0.18901	77.619	-63.036	73.968	73.524	22.656	-0.25965	-6.3965	0.59812	-2.6867	28.471	-5.3002
120.82	0.43258	50.65	-6.4679	0.56933	-2.7013	0.029967	-0.030202	0.036217	0.66022	-1.3176	3255.3	22.745	0.1892	77.618	-63.084	73.968	73.524	22.656	-0.25965	-6.3965	0.59812	-2.6867	28.471	-5.3002
120.81	0.43297	50.652	-6.4677	0.56918	-2.7012	0.031076	-0.031989	0.035734	0.66022	-1.3176	3254.7	22.746	0.18936	77.618	-63.131	73.969	73.524	22.656	-0.25965	-6.3965	0.59812	-2.6867	28.471	-5.3002
120.81	0.43331	50.654	-6.4675	0.56901	-2.701	0.032138	-0.033734	0.035208	0.66022	-1.3176	3254.0	22.748	0.18951	77.617	-63.178	73.969	73.524	22.656	-0.25965	-6.3965	0.59812	-2.6867	28.471	-5.3002
120.81	0.4336	50.656	-6.4674	0.56884	-2.7008	0.033152	-0.035437	0.034642	0.66022	-1.3176	3253.4	22.749	0.18965	77.616	-63.224	73.969	73.524	22.656	-0.25965	-6.3965	0.59812	-2.6867	28.471	-5.3002
120.81	0.43386	50.658	-6.4672	0.56866	-2.7006	0.034117	-0.037094	0.034036	0.66022	-1.3176	3252.7	22.75	0.18976	77.616	-63.269	73.969	73.524	22.656	-0.25965	-6.3965	0.59812	-2.6867	28.471	-5.3002
120.81	0.43407	50.66	-6.467	0.56847	-2.7005	0.035033	-0.038704	0.03339	0.66022	-1.3176	3252.1	22.751	0.18985	77.615	-63.313	73.97	73.524	22.656	-0.25965	-6.3965	0.59812	-2.6867	28.471	-5.3002
120.8	0.43425	50.662	-6.4669	0.56827	-2.7003	0.035898	-0.040266	0.032706	0.66022	-1.3176	3251.4	22.752	0.18993	77.615	-63.355	73.97	73.524	22.656	-0.25965	-6.3965	0.59812	-2.6867	28.471	-5.3002
120.8	0.43438	50.664	-6.4667	0.56806	-2.7001	0.036711	-0.041777	0.031985	0.66022	-1.3176	3250.8	22.753	0.18999	77.614	-63.397	73.97	73.524	22.656	-0.25965	-6.3965	0.59812	-2.6867	28.471	-5.3002
120.8	0.43447	50.666	-6.4665	0.56785	-2.7	0.037473	-0.043237	0.031228	0.66022	-1.3176	3250.1	22.754	0.19003	77.614	-63.438	73.97	73.524	22.656	-0.25965	-6.3965	0.59812	-2.6867	28.471	-5.3002
120.8	0.43451	50.668	-6.4663	0.56763	-2.6998	0.038182	-0.044643	0.030435	0.66022	-1.3176	3249.5	22.755	0.19005	77.613	-63.477	73.97	73.524	22.656	-0.25965	-6.3965	0.59812	-2.6867	28.471	-5.3002
120.8	0.43452	50.67	-6.4661	0.56741	-2.6997	0.038837	-0.045995	0.029608	0.66022	-1.3176	3248.8	22.756	0.19005	77.613	-63.515	73.971	73.524	22.656	-0.25965	-6.3965	0.59812	-2.6867	28.471	-5.3002
120.8	0.43449	50.672	-6.4659	0.56717	-2.6995	0.039438	-0.04729	0.028747	0.66022	-1.3176	3248.2	22.757	0.19004	77.612	-63.551	73.971	73.524	22.656	-0.25965	-6.3965	0.59812	-2.6867	28.471	-5.3002
120.79	0.43441	50.674	-6.4657	0.56693	-2.6994	0.039985	-0.048528	0.027855	0.66022	-1.3176	3247.5	22.758	0.19001	77.612	-63.586	73.971	73.524	22.656	-0.25965	-6.3965	0.59812	-2.6867	28.471	-5.3002
120.79	0.4343	50.676	-6.4655	0.56669	-2.6993	0.040477	-0.049707	0.026932	0.66022	-1.3176	3246.9	22.759	0.18996	77.611	-63.619	73.971	73.524	22.656	-0.25965	-6.3965	0.59812	-2.6867	28.471	-5.3002
120.79	0.43414	50.677	-6.4653	0.56644	-2.6991	0.040914	-0.050825	0.025979	0.66022	-1.3176	3246.2	22.76	0.1899	77.611	-63.65	73.972	73.524	22.656	-0.25965	-6.3965	0.59812	-2.6867	28.471	-5.3002
120.79	0.43395	50.679	-6.4651	0.56618	-2.699	0.041295	-0.051883	0.024998	0.66022	-1.3176	3245.5	22.761	0.18981	77.61	-63.68	73.972	73.524	22.656	-0.25965	-6.3965	0.59812	-2.6867	28.471	-5.3002
120.79	0.43372	50.681	-6.4649	0.56592	-2.6989	0.041621	-0.052878	0.023989	0.66022	-1.3176	3244.9	22.762	0.18971	77.61	-63.708	73.972	73.524	22.656	-0.25965	-6.3965	0.59812	-2.6867	28.471	-5.3002
120.79	0.43345	50.682	-6.4647	0.56565	-2.6988	0.041891	-0.05381	0.022954	0.66022	-1.3176	3244.2	22.763	0.1896	77.609	-63.733	73.972	73.524	22.656	-0.25965	-6.3965	0.59812	-2.6867	28.471	-5.3002
120.78	0.43315	50.684	-6.4645	0.56538	-2.6986	0.042104	-0.054678	0.021895	0.66022	-1.3176	3243.6	22.764	0.18946	77.609	-63.757	73.973	73.524	22.656	-0.25965	-6.3965	0.59812	-2.6867	28.471	-5.3002
120.78	0.43281	50.685	-6.4643	0.5651	-2.6985	0.042262	-0.05548	0.020812	0.66022	-1.3176	3242.9	22.765	0.18932	77.608	-63.778	73.973	73.524	22.656	-0.25965	-6.3965	0.59812	-2.6867	28.471	-5.3002
120.78	0.43243	50.687	-6.4641	0.56482	-2.6984	0.042363	-0.056217	0.019707	0.66022	-1.3176	3242.3	22.766	0.18915	77.608	-63.798	73.973	73.524	22.656	-0.25965	-6.3965	0.59812	-2.6867	28.471	-5.3002
120.78	0.43202	50.688	-6.4638	0.56454	-2.6983	0.042408	-0.056887	0.018582	0.66022	-1.3176	3241.6	22.767	0.18897	77.607	-63.815	73.973	73.524	22.656	-0.25965	-6.3965	0.59812	-2.6867	28.471	-5.3002
120.78	0.43157	50.69	-6.4636	0.56426	-2.6982	0.042398	-0.05749	0.017437	0.66022	-1.3176	3241.0	22.767	0.18878	77.607	-63.83	73.973	73.524	22.656	-0.25965	-6.3965	0.59812	-2.6867	28.471	-5.3002
120.78	0.43109	50.691	-6.4634	0.56397	-2.6982	0.042331	-0.058026	0.016275	0.66022	-1.3176	3240.3	22.768	0.18857	77.606	-63.842	73.974	73.524	22.656	-0.25965	-6.3965	0.59812	-2.6867	28.471	-5.3002
120.78	0.43057	50.692	-6.4632	0.56368	-2.6981	0.04221	-0.058493	0.015095	0.66022	-1.3176	3239.7	22.769	0.18834	77.606	-63.853	73.974	73.524	22.656	-0.25965	-6.3965	0.59812	-2.6867	28.471	-5.3002
120.77	0.43002	50.693	-6.463	0.56338	-2.698	0.042033	-0.058892	0.013901	0.66022	-1.3176	3239.0	22.77	0.18811	77.605	-63.86	73.974	73.524	22.656	-0.25965	-6.3965	0.59812	-2.6867	28.471	-5.3002
120.77	0.42945	50.694	-6.4628	0.56309	-2.6979	0.041802	-0.059222	0.012693	0.66022	-1.3176	3238.4	22.77	0.18786	77.605	-63.866	73.974	73.524	22.656	-0.25965	-6.3965	0.59812	-2.6867	28.471	-5.3002
120.77	0.42884	50.696	-6.4626	0.56279	-2.6979	0.041516	-0.059482	0.011473	0.66022	-1.3176	3237.7	22.771	0.18759	77.604	-63.869	73.975	73.524	22.656	-0.25965	-6.3965	0.59812	-2.6867	28.471	-5.3002
120.77	0.4282	50.696	-6.4624	0.56249	-2.6978	0.041177	-0.059674	0.010242	0.66022	-1.3176	3237.0	22.772	0.18731	77.604	-63.869	73.975	73.524	22.656	-0.25965	-6.3965	0.59812	-2.6867	28.471	-5.3002
120.77	0.42753	50.697	-6.4622	0.56219	-2.6978	0.040784	-0.059796	0.0090017	0.66022	-1.3176	3236.4	22.772	0.18702	77.603	-63.867	73.975	73.524	22.656	-0.25965	-6.3965	0.59812	-2.6867	28.471	-5.3002
120.77	0.42684	50.698	-6.462	0.56189	-2.6977	0.040339	-0.059848	0.0077536	0.66022	-1.3176	3235.7	22.773	0.18672	77.603	-63.863	73.975	73.524	22.656	-0.25965	-6.3965	0.59812	-2.6867	28.471	-5.3002
120.77	0.42612	50.699	-6.4618	0.56159	-2.6977	0.039842	-0.059832	0.006499	0.66022	-1.3176	3235.1	22.773	0.18641	77.602	-63.856	73.976	73.524	22.656	-0.25965	-6.3965	0.59812	-2.6867	28.471	-5.3002
120.76	0.42537	50.7	-6.4616	0.5613	-2.6977	0.039294	-0.059746	0.0052395	0.66022	-1.3176	3234.4	22.774	0.18608	77.601	-63.847	73.976	73.524	22.656	-0.25965	-6.3965	0.59812	-2.6867	28.471	-5.3002
120.76	0.4246	50.7	-6.4614	0.561	-2.6977	0.038695	-0.059591	0.0039766	0.66022	-1.3176	3233.8	22.774	0.18575	77.601	-63.836	73.976	73.524	22.656	-0.25965	-6.3965	0.59812	-2.6867	28.471	-5.3002
120.76	0.42381	50.701	-6.4612	0.5607	-2.6976	0.038047	-0.059368	0.0027117	0.66022	-1.3176	3233.1	22.775	0.1854	77.6	-63.822	73.976	73.524	22.656	-0.25965	-6.3965	0.59812	-2.6867	28.471	-5.3002
120.76	0.42299	50.701	-6.461	0.5604	-2.6976	0.03735	-0.059076	0.0014463	0.66022	-1.3176	3232.5	22.775	0.18504	77.6	-63.806	73.976	73.524	22.656	-0.25965	-6.3965	0.59812	-2.6867	28.471	-5.3002
120.76	0.42216	50.702	-6.4608	0.56011	-2.6976	0.036606	-0.058716	0.00018188	0.66022	-1.3176	3231.8	22.775	0.18468	77.599	-63.788	73.977	73.524	22.656	-0.25965	-6.3965	0.59812	-2.6867	28.471	-5.3002
120.76	0.4213	50.702	-6.4606	0.55982	-2.6976	0.035815	-0.058289	-0.0010801	0.66022	-1.3176	3231.2	22.776	0.18431	77.599	-63.768	73.977	73.524	22.656	-0.25965	-6.3965	0.59812	-2.6867	28.471	-5.3002
120.76	0.42042	50.702	-6.4605	0.55953	-2.6976	0.034978	-0.057796	-0.0023383	0.66022	-1.3176	3230.5	22.776	0.18392	77.598	-63.746	73.977	73.524	22.656	-0.25965	-6.3965	0.59812	-2.6867	28.471	-5.3002
120.76	0.41953	50.702	-6.4603	0.55924	-2.6976	0.034096	-0.057236	-0.0035911	0.66022	-1.3176	3229.9	22.776	0.18353	77.598	-63.722	73.977	73.524	22.656	-0.25965	-6.3965	0.59812	-2.6867	28.471	-5.3002
120.76	0.41862	50.702	-6.4601	0.55895	-2.6977	0.033172	-0.056611	-0.0048371	0.66022	-1.3176	3229.2	22.776	0.18314	77.597	-63.696	73.977	73.524	22.656	-0.25965	-6.3965	0.59812	-2.6867	28.471	-5.3002
120.75	0.4177	50.702	-6.4599	0.55867	-2.6977	0.032204	-0.055921	-0.0060749	0.66022	-1.3176	3228.5	22.777	0.18274	77.597	-63.668	73.978	73.524	22.656	-0.25965	-6.3965	0.59812	-2.6867	28.471	-5.3002
120.75	0.41677	50.702	-6.4598	0.5584	-2.6977	0.031196	-0.055168	-0.0073031	0.66022	-1.3176	3227.9	22.777	0.18233	77.596	-63.638	73.978	73.524	22.656	-0.25965	-6.3965	0.59812	-2.6867	28.471	-5.3002
120.75	0.41582	50.702	-6.4596	0.55812	-2.6978	0.030148	-0.054353	-0.0085202	0.66022	-1.3176	3227.2	22.777	0.18191	77.596	-63.607	73.978	73.524	22.656	-0.25965	-6.3965	0.59812	-2.6867	28.471	-5.3002
120.75	0.41486	50.702	-6.4595	0.55785	-2.6978	0.029062	-0.053475	-0.0097249	0.66022	-1.3176	3226.6	22.777	0.1815	77.595	-63.574	73.978	73.524	22.656	-0.25965	-6.3965	0.59812	-2.6867	28.471	-5.3002
120.75	0.41389	50.701	-6.4593	0.55759	-2.6979	0.027938	-0.052537	-0.010916	0.66022	-1.3176	3225.9	22.777	0.18107	77.594	-63.54	73.978	73.524	22.656	-0.25965	-6.3965	0.59812	-2.6867	28.471	-5.3002
120.75	0.41292	50.701	-6.4592	0.55733	-2.6979	0.026779	-0.05154	-0.012092	0.66022	-1.3176	3225.3	22.777	0.18065	77.594	-63.504	73.979	73.524	22.656	-0.25965	-6.3965	0.59812	-2.6867	28.471	-5.3002
120.75	0.41193	50.7	-6.4591	0.55707	-2.698	0.025586	-0.050485	-0.013251	0.66022	-1.3176	3224.6	22.777	0.18022	77.593	-63.467	73.979	73.524	22.656	-0.25965	-6.3965	0.59812	-2.6867	28.471	-5.3002
120.75	0.41095	50.7	-6.459	0.55682	-2.6981	0.02436	-0.049373	-0.014392	0.66022	-1.3176	3224.0	22.777	0.17979	77.593	-63.429	73.979	73.524	22.656	-0.25965	-6.3965	0.59812	-2.6867	28.471	-5.3002
120.75	0.40996	50.699	-6.4588	0.55658	-2.6981	0.023102	-0.048206	-0.015514	0.66022	-1.3176	3223.3	22.776	0.17936	77.592	-63.389	73.979	73.524	22.656	-0.25965	-6.3965	0.59812	-2.6867	28.471	-5.3002
120.75	0.40897	50.698	-6.4587	0.55634	-2.6982	0.021815	-0.046984	-0.016616	0.66022	-1.3176	3222.7	22.776	0.17893	77.592	-63.349	73.979	73.524	22.656	-0.25965	-6.3965	0.59812	-2.6867	28.471	-5.3002
120.75	0.40797	50.697	-6.4586	0.55611	-2.6983	0.0205	-0.04571	-0.017697	0.66022	-1.3176	3222.0	22.776	0.17849	77.591	-63.308	73.98	73.524	22.656	-0.25965	-6.3965	0.59812	-2.6867	28.471	-5.3002
120.75	0.40698	50.697	-6.4585	0.55588	-2.6984	0.019158	-0.044385	-0.018754	0.66022	-1.3176	3221.4	22.776	0.17806	77.591	-63.265	73.98	73.524	22.656	-0.25965	-6.3965	0.59812	-2.6867	28.471	-5.3002
120.75	0.406	50.695	-6.4584	0.55566	-2.6985	0.017791	-0.043011	-0.019787	0.66022	-1.3176	3220.7	22.775	0.17763	77.59	-63.223	73.98	73.524	22.656	-0.25965	-6.3965	0.59812	-2.6867	28.471	-5.3002
120.74	0.40501	50.694	-6.4583	0.55545	-2.6986	0.016401	-0.041589	-0.020795	0.66022	-1.3176	3220.1	22.775	0.1772	77.589	-63.179	73.98	73.524	22.656	-0.25965	-6.3965	0.59812	-2.6867	28.471	-5.3002
120.74	0.40403	50.693	-6.4583	0.55525	-2.6987	0.014989	-0.040121	-0.021777	0.66022	-1.3176	3219.4	22.775	0.17677	77.589	-63.135	73.98	73.524	22.656	-0.25965	-6.3965	0.59812	-2.6867	28.471	-5.3002
120.74	0.40306	50.692	-6.4582	0.55505	-2.6988	0.013557	-0.038609	-0.022731	0.66022	-1.3176	3218.7	22.774	0.17635	77.588	-63.09	73.981	73.524	22.656	-0.25965	-6.3965	0.59812	-2.6867	28.471	-5.3002
120.74	0.4021	50.691	-6.4581	0.55486	-2.6989	0.012107	-0.037055	-0.023656	0.66022	-1.3176	3218.1	22.774	0.17593	77.588	-63.045	73.981	73.524	22.656	-0.25965	-6.3965	0.59812	-2.6867	28.471	-5.3002
120.74	0.40115	50.689	-6.4581	0.55468	-2.699	0.010641	-0.03546	-0.024552	0.66022	-1.3176	3217.4	22.773	0.17552	77.587	-62.999	73.981	73.524	22.656	-0.25965	-6.3965	0.59812	-2.6867	28.471	-5.3002
120.74	0.40021	50.688	-6.458	0.55451	-2.6992	0.0091598	-0.033826	-0.025418	0.66022	-1.3176	3216.8	22.773	0.17511	77.587	-62.953	73.981	73.524	22.656	-0.25965	-6.3965	0.59812	-2.6867	28.471	-5.3002
120.74	0.39928	50.686	-6.458	0.55434	-2.6993	0.0076658	-0.032156	-0.026251	0.66022	-1.3176	3216.1	22.772	0.1747	77.586	-62.907	73.981	73.524	22.656	-0.25965	-6.3965	0.59812	-2.6867	28.471	-5.3002
120.74	0.39837	50.684	-6.4579	0.55419	-2.6994	0.0061607	-0.030451	-0.027052	0.66022	-1.3176	3215.5	22.771	0.1743	77.585	-62.861	73.981	73.524	22.656	-0.25965	-6.3965	0.59812	-2.6867	28.471	-5.3002
120.74	0.39748	50.683	-6.4579	0.55404	-2.6996	0.0046462	-0.028714	-0.02782	0.66022	-1.3176	3214.8	22.771	0.17391	77.585	-62.814	73.982	73.524	22.656	-0.25965	-6.3965	0.59812	-2.6867	28.471	-5.3002
120.74	0.3966	50.681	-6.4579	0.5539	-2.6997	0.0031242	-0.026946	-0.028553	0.66022	-1.3176	3214.2	22.77	0.17353	77.584	-62.768	73.982	73.524	22.656	-0.25965	-6.3965	0.59812	-2.6867	28.471	-5.3002
120.74	0.39574	50.679	-6.4579	0.55377	-2.6999	0.0015964	-0.02515	-0.029251	0.66022	-1.3176	3213.5	22.769	0.17316	77.584	-62.721	73.982	73.524	22.656	-0.25965	-6.3965	0.59812	-2.6867	28.471	-5.3002
120.74	0.3949	50.677	-6.4579	0.55365	-2.7	6.4784e-05	-0.023328	-0.029913	0.66022	-1.3176	3212.9	22.769	0.17279	77.583	-62.675	73.982	73.524	22.656	-0.25965	-6.3965	0.59812	-2.6867	28.471	-5.3002
120.74	0.39409	50.675	-6.4579	0.55354	-2.7001	-0.0014689	-0.021482	-0.030538	0.66022	-1.3176	3212.2	22.768	0.17244	77.583	-62.629	73.982	73.524	22.656	-0.25965	-6.3965	0.59812	-2.6867	28.471	-5.3002
120.74	0.3933	50.673	-6.4579	0.55343	-2.7003	-0.0030029	-0.019614	-0.031126	0.66022	-1.3176	3211.6	22.767	0.17209	77.582	-62.582	73.982	73.524	22.656	-0.25965	-6.3965	0.59812	-2.6867	28.471	-5.3002
120.74	0.39253	50.671	-6.4579	0.55334	-2.7005	-0.0045353	-0.017726	-0.031676	0.66022	-1.3176	3210.9	22.766	0.17176	77.581	-62.537	73.983	73.524	22.656	-0.25965	-6.3965	0.59812	-2.6867	28.471	-5.3002
120.74	0.39179	50.668	-6.4579	0.55326	-2.7006	-0.0060643	-0.015822	-0.032187	0.66022	-1.3176	3210.3	22.765	0.17144	77.581	-62.491	73.983	73.524	22.656	-0.25965	-6.3965	0.59812	-2.6867	28.471	-5.3002
120.74	0.39108	50.666	-6.458	0.55318	-2.7008	-0.0075881	-0.013902	-0.032659	0.66022	-1.3176	3209.6	22.764	0.17113	77.58	-62.446	73.983	73.524	22.656	-0.25965	-6.3965	0.59812	-2.6867	28.471	-5.3002
120.74	0.3904	50.664	-6.458	0.55312	-2.7009	-0.0091049	-0.01197	-0.033091	0.66022	-1.3176	3209.0	22.764	0.17083	77.58	-62.401	73.983	73.524	22.656	-0.25965	-6.3965	0.59812	-2.6867	28.471	-5.3002
120.74	0.38974	50.661	-6.4581	0.55306	-2.7011	-0.010613	-0.010028	-0.033483	0.66022	-1.3176	3208.3	22.763	0.17054	77.579	-62.357	73.983	73.524	22.656	-0.25965	-6.3965	0.59812	-2.6867	28.471	-5.3002
120.74	0.38912	50.659	-6.4581	0.55302	-2.7013	-0.01211	-0.0080772	-0.033834	0.66022	-1.3176	3207.7	22.762	0.17027	77.578	-62.313	73.983	73.524	22.656	-0.25965	-6.3965	0.59812	-2.6867	28.471	-5.3002
120.74	0.38853	50.656	-6.4582	0.55298	-2.7015	-0.013595	-0.0061212	-0.034144	0.66022	-1.3176	3207.0	22.761	0.17002	77.578	-62.269	73.983	73.524	22.656	-0.25965	-6.3965	0.59812	-2.6867	28.471	-5.3002
120.74	0.38798	50.654	-6.4583	0.55296	-2.7016	-0.015066	-0.0041621	-0.034413	0.66022	-1.3176	3206.3	22.76	0.16978	77.577	-62.226	73.984	73.524	22.656	-0.25965	-6.3965	0.59812	-2.6867	28.471	-5.3002
120.74	0.38746	50.651	-6.4583	0.55294	-2.7018	-0.016521	-0.0022021	-0.03464	0.66022	-1.3176	3205.7	22.759	0.16955	77.577	-62.184	73.984	73.524	22.656	-0.25965	-6.3965	0.59812	-2.6867	28.471	-5.3002
120.74	0.38698	50.649	-6.4584	0.55293	-2.702	-0.017958	-0.00024374	-0.034825	0.66022	-1.3176	3205.0	22.758	0.16934	77.576	-62.142	73.984	73.524	22.656	-0.25965	-6.3965	0.59812	-2.6867	28.471	-5.3002
120.74	0.38654	50.646	-6.4585	0.55294	-2.7021	-0.019376	0.0017107	-0.034967	0.66022	-1.3176	3204.4	22.756	0.16915	77.575	-62.101	73.984	73.524	22.656	-0.25965	-6.3965	0.59812	-2.6867	28.471	-5.3002
120.74	0.38613	50.643	-6.4586	0.55295	-2.7023	-0.020772	0.0036589	-0.035068	0.66022	-1.3176	3203.7	22.755	0.16897	77.575	-62.061	73.984	73.524	22.656	-0.25965	-6.3965	0.59812	-2.6867	28.471	-5.3002
120.74	0.38576	50.641	-6.4587	0.55297	-2.7025	-0.022147	0.0055983	-0.035126	0.66022	-1.3176	3203.1	22.754	0.16881	77.574	-62.022	73.984	73.524	22.656	-0.25965	-6.3965	0.59812	-2.6867	28.471	-5.3002
120.74	0.38544	50.638	-6.4588	0.55301	-2.7027	-0.023496	0.0075267	-0.035141	0.66022	-1.3176	3202.4	22.753	0.16867	77.574	-61.983	73.984	73.524	22.656	-0.25965	-6.3965	0.59812	-2.6867	28.471	-5.3002
120.74	0.38515	50.635	-6.459	0.55305	-2.7028	-0.02482	0.0094418	-0.035114	0.66022	-1.3176	3201.8	22.752	0.16855	77.573	-61.945	73.985	73.524	22.656	-0.25965	-6.3965	0.59812	-2.6867	28.471	-5.3002
120.74	0.38491	50.632	-6.4591	0.5531	-2.703	-0.026116	0.011341	-0.035045	0.66022	-1.3176	3201.1	22.751	0.16844	77.572	-61.908	73.985	73.524	22.656	-0.25965	-6.3965	0.59812	-2.6867	28.471	-5.3002
120.74	0.38471	50.629	-6.4592	0.55316	-2.7032	-0.027384	0.013222	-0.034934	0.66022	-1.3176	3200.5	22.75	0.16836	77.572	-61.871	73.985	73.524	22.656	-0.25965	-6.3965	0.59812	-2.6867	28.471	-5.3002
120.74	0.38455	50.627	-6.4594	0.55323	-2.7034	-0.02862	0.015083	-0.03478	0.66022	-1.3176	3199.8	22.748	0.16829	77.571	-61.836	73.985	73.524	22.656	-0.25965	-6.3965	0.59812	-2.6867	28.471	-5.3002
120.74	0.38444	50.624	-6.4595	0.55331	-2.7035	-0.029825	0.016921	-0.034584	0.66022	-1.3176	3199.2	22.747	0.16824	77.57	-61.801	73.985	73.524	22.656	-0.25965	-6.3965	0.59812	-2.6867	28.471	-5.3002
120.74	0.38438	50.621	-6.4597	0.5534	-2.7037	-0.030996	0.018735	-0.034347	0.66022	-1.3176	3198.5	22.746	0.16822	77.57	-61.768	73.985	73.524	22.656	-0.25965	-6.3965	0.59812	-2.6867	28.471	-5.3002
120.74	0.38435	50.618	-6.4598	0.5535	-2.7039	-0.032132	0.020521	-0.034069	0.66022	-1.3176	3197.9	22.745	0.16821	77.569	-61.735	73.985	73.524	22.656	-0.25965	-6.3965	0.59812	-2.6867	28.471	-5.3002
120.74	0.38438	50.615	-6.46	0.55361	-2.7041	-0.033232	0.022278	-0.033749	0.66022	-1.3176	3197.2	22.744	0.16822	77.569	-61.704	73.986	73.524	22.656	-0.25965	-6.3965	0.59812	-2.6867	28.471	-5.3002
120.74	0.38445	50.612	-6.4601	0.55372	-2.7042	-0.034295	0.024004	-0.033389	0.66022	-1.3176	3196.6	22.743	0.16825	77.568	-61.673	73.986	73.524	22.656	-0.25965	-6.3965	0.59812	-2.6867	28.471	-5.3002
120.74	0.38457	50.609	-6.4603	0.55385	-2.7044	-0.035319	0.025695	-0.032989	0.66022	-1.3176	3195.9	22.741	0.1683	77.567	-61.643	73.986	73.524	22.656	-0.25965	-6.3965	0.59812	-2.6867	28.471	-5.3002
120.74	0.38473	50.606	-6.4605	0.55398	-2.7046	-0.036302	0.027352	-0.032549	0.66022	-1.3176	3195.3	22.74	0.16838	77.567	-61.615	73.986	73.524	22.656	-0.25965	-6.3965	0.59812	-2.6867	28.471	-5.3002
120.74	0.38494	50.603	-6.4607	0.55412	-2.7047	-0.037245	0.02897	-0.03207	0.66022	-1.3176	3194.6	22.739	0.16847	77.566	-61.587	73.986	73.524	22.656	-0.25965	-6.3965	0.59812	-2.6867	28.471	-5.3002
120.74	0.3852	50.6	-6.4609	0.55427	-2.7049	-0.038145	0.030549	-0.031553	0.66022	-1.3176	3194.0	22.738	0.16858	77.566	-61.56	73.986	73.524	22.656	-0.25965	-6.3965	0.59812	-2.6867	28.471	-5.3002
120.74	0.3855	50.597	-6.4611	0.55443	-2.705	-0.039002	0.032086	-0.030998	0.66022	-1.3176	3193.3	22.737	0.16872	77.565	-61.535	73.986	73.524	22.656	-0.25965	-6.3965	0.59812	-2.6867	28.471	-5.3002
120.74	0.38586	50.594	-6.4613	0.55459	-2.7052	-0.039815	0.03358	-0.030406	0.66022	-1.3176	3192.7	22.735	0.16888	77.564	-61.511	73.986	73.524	22.656	-0.25965	-6.3965	0.59812	-2.6867	28.471	-5.3002
120.74	0.38626	50.592	-6.4615	0.55476	-2.7053	-0.040582	0.035029	-0.029778	0.66022	-1.3176	3192.0	22.734	0.16905	77.564	-61.487	73.987	73.524	22.656	-0.25965	-6.3965	0.59812	-2.6867	28.471	-5.3002
120.74	0.38671	50.589	-6.4617	0.55494	-2.7055	-0.041302	0.03643	-0.029114	0.66022	-1.3176	3191.4	22.733	0.16925	77.563	-61.465	73.987	73.524	22.656	-0.25965	-6.3965	0.59812	-2.6867	28.471	-5.3002
120.74	0.3872	50.586	-6.4619	0.55513	-2.7056	-0.041976	0.037782	-0.028415	0.66022	-1.3176	3190.7	22.732	0.16947	77.562	-61.444	73.987	73.524	22.656	-0.25965	-6.3965	0.59812	-2.6867	28.471	-5.3002
120.74	0.38774	50.583	-6.4621	0.55532	-2.7058	-0.042602	0.039084	-0.027682	0.66022	-1.3176	3190.1	22.731	0.16971	77.562	-61.424	73.987	73.524	22.656	-0.25965	-6.3965	0.59812	-2.6867	28.471	-5.3002
120.74	0.38833	50.58	-6.4623	0.55552	-2.7059	-0.043179	0.040334	-0.026917	0.66022	-1.3176	3189.4	22.73	0.16997	77.561	-61.406	73.987	73.524	22.656	-0.25965	-6.3965	0.59812	-2.6867	28.471	-5.3002
120.74	0.38897	50.578	-6.4625	0.55572	-2.706	-0.043707	0.04153	-0.02612	0.66022	-1.3176	3188.8	22.729	0.17025	77.561	-61.388	73.987	73.524	22.656	-0.25965	-6.3965	0.59812	-2.6867	28.471	-5.3002
120.74	0.38965	50.575	-6.4627	0.55593	-2.7062	-0.044185	0.04267	-0.025291	0.66022	-1.3176	3188.1	22.727	0.17055	77.56	-61.372	73.987	73.524	22.656	-0.25965	-6.3965	0.59812	-2.6867	28.471	-5.3002
120.74	0.39038	50.572	-6.463	0.55615	-2.7063	-0.044612	0.043755	-0.024433	0.66022	-1.3176	3187.5	22.726	0.17086	77.559	-61.356	73.988	73.524	22.656	-0.25965	-6.3965	0.59812	-2.6867	28.471	-5.3002
120.74	0.39115	50.57	-6.4632	0.55637	-2.7064	-0.044988	0.044781	-0.023546	0.66022	-1.3176	3186.8	22.725	0.1712	77.559	-61.342	73.988	73.524	22.656	-0.25965	-6.3965	0.59812	-2.6867	28.471	-5.3002
120.74	0.39196	50.567	-6.4634	0.5566	-2.7065	-0.045313	0.045748	-0.022631	0.66022	-1.3176	3186.2	22.724	0.17156	77.558	-61.329	73.988	73.524	22.656	-0.25965	-6.3965	0.59812	-2.6867	28.471	-5.3002
120.74	0.39282	50.564	-6.4636	0.55683	-2.7066	-0.045586	0.046655	-0.02169	0.66022	-1.3176	3185.5	22.723	0.17194	77.557	-61.318	73.988	73.524	22.656	-0.25965	-6.3965	0.59812	-2.6867	28.471	-5.3002
120.74	0.39372	50.562	-6.4639	0.55706	-2.7067	-0.045807	0.0475	-0.020723	0.66022	-1.3176	3184.9	22.722	0.17234	77.557	-61.307	73.988	73.524	22.656	-0.25965	-6.3965	0.59812	-2.6867	28.471	-5.3002
120.74	0.39467	50.56	-6.4641	0.5573	-2.7068	-0.045951	0.048312	-0.019734	0.66022	-1.3176	3184.2	22.721	0.17275	77.556	-61.298	73.988	73.524	22.656	-0.25965	-6.3965	0.59812	-2.6867	28.471	-5.3002
120.74	0.39565	50.557	-6.4643	0.55755	-2.7069	-0.045958	0.04916	-0.018725	0.66022	-1.3176	3183.5	22.72	0.17318	77.556	-61.29	73.988	73.524	22.656	-0.25965	-6.3965	0.59812	-2.6867	28.471	-5.3002
120.74	0.39668	50.555	-6.4646	0.55779	-2.707	-0.04592	0.049929	-0.017691	0.66022	-1.3176	3182.9	22.719	0.17363	77.555	-61.283	73.988	73.524	22.656	-0.25965	-6.3965	0.59812	-2.6867	28.471	-5.3002
120.74	0.39774	50.553	-6.4648	0.55804	-2.7071	-0.045838	0.050621	-0.016635	0.66022	-1.3176	3182.2	22.719	0.1741	77.554	-61.278	73.989	73.524	22.656	-0.25965	-6.3965	0.59812	-2.6867	28.471	-5.3002
120.74	0.39884	50.55	-6.465	0.5583	-2.7072	-0.045711	0.051233	-0.015556	0.66022	-1.3176	3181.6	22.718	0.17458	77.554	-61.273	73.989	73.524	22.656	-0.25965	-6.3965	0.59812	-2.6867	28.471	-5.3002
120.74	0.39998	50.548	-6.4652	0.55856	-2.7073	-0.04554	0.051765	-0.014458	0.66022	-1.3176	3180.9	22.717	0.17508	77.553	-61.27	73.989	73.524	22.656	-0.25965	-6.3965	0.59812	-2.6867	28.471	-5.3002
120.74	0.40116	50.546	-6.4655	0.55882	-2.7073	-0.045324	0.052217	-0.013341	0.66022	-1.3176	3180.3	22.716	0.1756	77.553	-61.268	73.989	73.524	22.656	-0.25965	-6.3965	0.59812	-2.6867	28.471	-5.3002
120.74	0.40237	50.544	-6.4657	0.55908	-2.7074	-0.045065	0.052589	-0.012208	0.66022	-1.3176	3179.6	22.715	0.17613	77.552	-61.267	73.989	73.524	22.656	-0.25965	-6.3965	0.59812	-2.6867	28.471	-5.3002
120.74	0.40361	50.542	-6.4659	0.55934	-2.7075	-0.044762	0.05288	-0.01106	0.66022	-1.3176	3179.0	22.715	0.17668	77.551	-61.267	73.989	73.524	22.656	-0.25965	-6.3965	0.59812	-2.6867	28.471	-5.3002
120.74	0.40489	50.54	-6.4661	0.55961	-2.7075	-0.044415	0.053091	-0.0098982	0.66022	-1.3176	3178.3	22.714	0.17724	77.551	-61.269	73.989	73.524	22.656	-0.25965	-6.3965	0.59812	-2.6867	28.471	-5.3002
120.74	0.4062	50.539	-6.4664	0.55987	-2.7076	-0.044025	0.053221	-0.008725	0.66022	-1.3176	3177.7	22.713	0.17781	77.55	-61.272	73.99	73.524	22.656	-0.25965	-6.3965	0.59812	-2.6867	28.471	-5.3002
120.74	0.40753	50.537	-6.4666	0.56014	-2.7076	-0.043592	0.053271	-0.0075419	0.66022	-1.3176	3177.0	22.713	0.1784	77.549	-61.276	73.99	73.524	22.656	-0.25965	-6.3965	0.59812	-2.6867	28.471	-5.3002
120.74	0.40889	50.535	-6.4668	0.56041	-2.7076	-0.043117	0.05324	-0.0063507	0.66022	-1.3176	3176.4	22.712	0.17899	77.549	-61.281	73.99	73.524	22.656	-0.25965	-6.3965	0.59812	-2.6867	28.471	-5.3002
120.74	0.41028	50.534	-6.467	0.56067	-2.7077	-0.0426	0.05313	-0.0051532	0.66022	-1.3176	3175.7	22.711	0.1796	77.548	-61.287	73.99	73.524	22.656	-0.25965	-6.3965	0.59812	-2.6867	28.471	-5.3002
120.74	0.41169	50.532	-6.4672	0.56094	-2.7077	-0.042042	0.052942	-0.0039509	0.66022	-1.3176	3175.1	22.711	0.18022	77.548	-61.295	73.99	73.524	22.656	-0.25965	-6.3965	0.59812	-2.6867	28.471	-5.3002
120.74	0.41313	50.531	-6.4674	0.5612	-2.7077	-0.041444	0.052674	-0.0027458	0.66022	-1.3176	3174.4	22.711	0.18085	77.547	-61.303	73.99	73.524	22.656	-0.25965	-6.3965	0.59812	-2.6867	28.471	-5.3002
120.74	0.41458	50.529	-6.4676	0.56146	-2.7077	-0.040807	0.05233	-0.0015395	0.66022	-1.3176	3173.8	22.71	0.18149	77.546	-61.313	73.99	73.524	22.656	-0.25965	-6.3965	0.59812	-2.6867	28.471	-5.3002
120.73	0.41606	50.528	-6.4678	0.56172	-2.7077	-0.04013	0.051908	-0.00033389	0.66022	-1.3176	3173.1	22.71	0.18214	77.546	-61.324	73.991	73.524	22.656	-0.25965	-6.3965	0.59812	-2.6867	28.471	-5.3002
120.73	0.41755	50.527	-6.468	0.56198	-2.7077	-0.039416	0.051411	0.00086939	0.66022	-1.3176	3172.5	22.709	0.18279	77.545	-61.336	73.991	73.524	22.656	-0.25965	-6.3965	0.59812	-2.6867	28.471	-5.3002
120.73	0.41906	50.526	-6.4682	0.56224	-2.7077	-0.038665	0.05084	0.0020686	0.66022	-1.3176	3171.8	22.709	0.18345	77.545	-61.349	73.991	73.524	22.656	-0.25965	-6.3965	0.59812	-2.6867	28.471	-5.3002
120.73	0.42058	50.525	-6.4684	0.56249	-2.7077	-0.037878	0.050195	0.0032619	0.66022	-1.3176	3171.2	22.709	0.18412	77.544	-61.364	73.991	73.524	22.656	-0.25965	-6.3965	0.59812	-2.6867	28.471	-5.3002
120.73	0.42211	50.524	-6.4686	0.56274	-2.7077	-0.037057	0.049479	0.0044477	0.66022	-1.3176	3170.5	22.708	0.18479	77.543	-61.379	73.991	73.524	22.656	-0.25965	-6.3965	0.59812	-2.6867	28.471	-5.3002
120.73	0.42365	50.523	-6.4688	0.56299	-2.7077	-0.036201	0.048692	0.0056243	0.66022	-1.3176	3169.9	22.708	0.18547	77.543	-61.396	73.991	73.524	22.656	-0.25965	-6.3965	0.59812	-2.6867	28.471	-5.3002
120.73	0.4252	50.523	-6.469	0.56323	-2.7076	-0.035314	0.047837	0.00679	0.66022	-1.3176	3169.2	22.708	0.18615	77.542	-61.413	73.991	73.524	22.656	-0.25965	-6.3965	0.59812	-2.6867	28.471	-5.3002
120.73	0.42676	50.522	-6.4692	0.56346	-2.7076	-0.034394	0.046914	0.0079432	0.66022	-1.3176	3168.6	22.708	0.18683	77.542	-61.432	73.992	73.524	22.656	-0.25965	-6.3965	0.59812	-2.6867	28.471	-5.3002
120.73	0.42832	50.521	-6.4693	0.5637	-2.7075	-0.033445	0.045926	0.0090821	0.66022	-1.3176	3167.9	22.708	0.18752	77.541	-61.452	73.992	73.524	22.656	-0.25965	-6.3965	0.59812	-2.6867	28.471	-5.3002
120.73	0.42988	50.521	-6.4695	0.56392	-2.7075	-0.032467	0.044874	0.010205	0.66022	-1.3176	3167.3	22.708	0.1882	77.54	-61.473	73.992	73.524	22.656	-0.25965	-6.3965	0.59812	-2.6867	28.471	-5.3002
120.73	0.43145	50.521	-6.4696	0.56414	-2.7074	-0.031462	0.043761	0.011311	0.66022	-1.3176	3166.6	22.708	0.18889	77.54	-61.494	73.992	73.524	22.656	-0.25965	-6.3965	0.59812	-2.6867	28.471	-5.3002
120.73	0.43301	50.52	-6.4698	0.56436	-2.7074	-0.030389	0.042636	0.012396	0.66022	-1.3176	3166.0	22.708	0.18957	77.539	-61.517	73.992	73.524	22.656	-0.25965	-6.3965	0.59812	-2.6867	28.471	-5.3002
120.72	0.43457	50.52	-6.47	0.56457	-2.7073	-0.029213	0.041545	0.013457	0.66022	-1.3176	3165.3	22.708	0.19026	77.539	-61.541	73.992	73.524	22.656	-0.25965	-6.3965	0.59812	-2.6867	28.471	-5.3002
120.72	0.43613	50.52	-6.4701	0.56478	-2.7072	-0.028007	0.040402	0.0145	0.66022	-1.3176	3164.7	22.708	0.19094	77.538	-61.566	73.992	73.524	22.656	-0.25965	-6.3965	0.59812	-2.6867	28.471	-5.3002
120.72	0.43768	50.52	-6.4702	0.56498	-2.7072	-0.026774	0.039208	0.015521	0.66022	-1.3176	3164.0	22.708	0.19162	77.537	-61.592	73.993	73.524	22.656	-0.25965	-6.3965	0.59812	-2.6867	28.471	-5.3002
120.72	0.43922	50.52	-6.4704	0.56517	-2.7071	-0.025514	0.037965	0.016521	0.66022	-1.3176	3163.4	22.708	0.1923	77.537	-61.618	73.993	73.524	22.656	-0.25965	-6.3965	0.59812	-2.6867	28.471	-5.3002
120.72	0.44076	50.52	-6.4705	0.56535	-2.707	-0.02423	0.036675	0.017498	0.66022	-1.3176	3162.7	22.709	0.19297	77.536	-61.646	73.993	73.524	22.656	-0.25965	-6.3965	0.59812	-2.6867	28.471	-5.3002
120.72	0.44229	50.52	-6.4706	0.56553	-2.7069	-0.022922	0.03534	0.018451	0.66022	-1.3176	3162.1	22.709	0.19364	77.536	-61.674	73.993	73.524	22.656	-0.25965	-6.3965	0.59812	-2.6867	28.471	-5.3002
120.72	0.4438	50.52	-6.4707	0.56571	-2.7068	-0.021593	0.033961	0.019379	0.66022	-1.3176	3161.4	22.709	0.19431	77.535	-61.703	73.993	73.524	22.656	-0.25965	-6.3965	0.59812	-2.6867	28.471	-5.3002
120.72	0.4453	50.521	-6.4708	0.56587	-2.7067	-0.020245	0.03254	0.02028	0.66022	-1.3176	3160.8	22.71	0.19497	77.535	-61.733	73.993	73.524	22.656	-0.25965	-6.3965	0.59812	-2.6867	28.471	-5.3002
120.72	0.44678	50.521	-6.4709	0.56603	-2.7066	-0.018878	0.03108	0.021153	0.66022	-1.3176	3160.1	22.71	0.19562	77.534	-61.764	73.994	73.524	22.656	-0.25965	-6.3965	0.59812	-2.6867	28.471	-5.3002
120.71	0.44825	50.521	-6.471	0.56618	-2.7065	-0.017495	0.029581	0.021998	0.66022	-1.3176	3159.5	22.71	0.19626	77.533	-61.796	73.994	73.524	22.656	-0.25965	-6.3965	0.59812	-2.6867	28.471	-5.3002
120.71	0.4497	50.522	-6.4711	0.56633	-2.7064	-0.016098	0.028047	0.022813	0.66022	-1.3176	3158.8	22.711	0.1969	77.533	-61.829	73.994	73.524	22.656	-0.25965	-6.3965	0.59812	-2.6867	28.471	-5.3002
120.71	0.45113	50.523	-6.4712	0.56647	-2.7063	-0.014688	0.026478	0.023598	0.66022	-1.3176	3158.2	22.711	0.19753	77.532	-61.862	73.994	73.524	22.656	-0.25965	-6.3965	0.59812	-2.6867	28.471	-5.3002
120.71	0.45254	50.523	-6.4712	0.56659	-2.7062	-0.013267	0.024878	0.024351	0.66022	-1.3176	3157.5	22.712	0.19814	77.532	-61.896	73.994	73.524	22.656	-0.25965	-6.3965	0.59812	-2.6867	28.471	-5.3002
120.71	0.45393	50.524	-6.4713	0.56671	-2.706	-0.011837	0.023248	0.025072	0.66022	-1.3176	3156.9	22.712	0.19875	77.531	-61.93	73.994	73.524	22.656	-0.25965	-6.3965	0.59812	-2.6867	28.471	-5.3002
120.71	0.45529	50.525	-6.4714	0.56683	-2.7059	-0.010399	0.02159	0.02576	0.66022	-1.3176	3156.2	22.713	0.19935	77.53	-61.965	73.995	73.524	22.656	-0.25965	-6.3965	0.59812	-2.6867	28.471	-5.3002
120.71	0.45663	50.526	-6.4714	0.56693	-2.7058	-0.0089565	0.019907	0.026413	0.66022	-1.3176	3155.6	22.713	0.19994	77.53	-62.001	73.995	73.524	22.656	-0.25965	-6.3965	0.59812	-2.6867	28.471	-5.3002
120.7	0.45795	50.527	-6.4714	0.56703	-2.7056	-0.0075099	0.0182	0.027032	0.66022	-1.3176	3154.9	22.714	0.20052	77.529	-62.038	73.995	73.524	22.656	-0.25965	-6.3965	0.59812	-2.6867	28.471	-5.3002
120.7	0.45923	50.528	-6.4715	0.56711	-2.7055	-0.0060613	0.016473	0.027615	0.66022	-1.3176	3154.3	22.715	0.20108	77.529	-62.075	73.995	73.524	22.656	-0.25965	-6.3965	0.59812	-2.6867	28.471	-5.3002
120.7	0.46049	50.529	-6.4715	0.56719	-2.7054	-0.0046127	0.014727	0.028163	0.66022	-1.3176	3153.6	22.715	0.20163	77.528	-62.112	73.995	73.524	22.656	-0.25965	-6.3965	0.59812	-2.6867	28.471	-5.3002
120.7	0.46171	50.53	-6.4715	0.56726	-2.7052	-0.0031658	0.012964	0.028673	0.66022	-1.3176	3152.9	22.716	0.20217	77.528	-62.15	73.995	73.524	22.656	-0.25965	-6.3965	0.59812	-2.6867	28.471	-5.3002
120.7	0.46291	50.531	-6.4715	0.56732	-2.7051	-0.0017225	0.011188	0.029146	0.66022	-1.3176	3152.3	22.717	0.2027	77.527	-62.188	73.996	73.524	22.656	-0.25965	-6.3965	0.59812	-2.6867	28.471	-5.3002
120.7	0.46407	50.532	-6.4715	0.56737	-2.7049	-0.00028449	0.0093991	0.029581	0.66022	-1.3176	3151.6	22.718	0.20321	77.526	-62.227	73.996	73.524	22.656	-0.25965	-6.3965	0.59812	-2.6867	28.471	-5.3002
120.7	0.4652	50.533	-6.4715	0.56741	-2.7048	0.0011464	0.0076008	0.029978	0.66022	-1.3176	3151.0	22.718	0.2037	77.526	-62.266	73.996	73.524	22.656	-0.25965	-6.3965	0.59812	-2.6867	28.471	-5.3002
120.69	0.4663	50.535	-6.4715	0.56745	-2.7046	0.0025683	0.0057953	0.030336	0.66022	-1.3176	3150.3	22.719	0.20419	77.525	-62.306	73.996	73.524	22.656	-0.25965	-6.3965	0.59812	-2.6867	28.471	-5.3002
120.69	0.46736	50.536	-6.4715	0.56747	-2.7045	0.0039796	0.0039848	0.030656	0.66022	-1.3176	3149.7	22.72	0.20465	77.525	-62.346	73.996	73.524	22.656	-0.25965	-6.3965	0.59812	-2.6867	28.471	-5.3002
120.69	0.46839	50.538	-6.4715	0.56749	-2.7043	0.0053784	0.0021717	0.030935	0.66022	-1.3176	3149.0	22.721	0.2051	77.524	-62.386	73.996	73.524	22.656	-0.25965	-6.3965	0.59812	-2.6867	28.471	-5.3002
120.69	0.46938	50.539	-6.4715	0.56749	-2.7042	0.0067631	0.00035818	0.031176	0.66022	-1.3176	3148.4	22.722	0.20554	77.524	-62.426	73.997	73.524	22.656	-0.25965	-6.3965	0.59812	-2.6867	28.471	-5.3002
120.69	0.47033	50.54	-6.4714	0.56749	-2.704	0.0081319	-0.0014533	0.031376	0.66022	-1.3176	3147.7	22.723	0.20596	77.523	-62.466	73.997	73.524	22.656	-0.25965	-6.3965	0.59812	-2.6867	28.471	-5.3002
120.69	0.47124	50.542	-6.4714	0.56748	-2.7039	0.0094831	-0.0032606	0.031536	0.66022	-1.3176	3147.1	22.723	0.20636	77.522	-62.507	73.997	73.524	22.656	-0.25965	-6.3965	0.59812	-2.6867	28.471	-5.3002
120.68	0.47212	50.543	-6.4713	0.56746	-2.7037	0.010815	-0.0050613	0.031657	0.66022	-1.3176	3146.4	22.724	0.20674	77.522	-62.547	73.997	73.524	22.656	-0.25965	-6.3965	0.59812	-2.6867	28.471	-5.3002
120.68	0.47296	50.545	-6.4713	0.56743	-2.7035	0.012126	-0.0068532	0.031737	0.66022	-1.3176	3145.8	22.725	0.20711	77.521	-62.588	73.997	73.524	22.656	-0.25965	-6.3965	0.59812	-2.6867	28.471	-5.3002
120.68	0.47375	50.547	-6.4712	0.56739	-2.7034	0.013415	-0.0086341	0.031776	0.66022	-1.3176	3145.1	22.726	0.20746	77.521	-62.629	73.998	73.524	22.656	-0.25965	-6.3965	0.59812	-2.6867	28.471	-5.3002
120.68	0.47451	50.548	-6.4711	0.56734	-2.7032	0.01468	-0.010402	0.031776	0.66022	-1.3176	3144.5	22.727	0.20779	77.52	-62.669	73.998	73.524	22.656	-0.25965	-6.3965	0.59812	-2.6867	28.471	-5.3002
120.68	0.47522	50.55	-6.4711	0.56729	-2.7031	0.015919	-0.012154	0.031736	0.66022	-1.3176	3143.8	22.728	0.20811	77.52	-62.709	73.998	73.524	22.656	-0.25965	-6.3965	0.59812	-2.6867	28.471	-5.3002
120.68	0.47589	50.552	-6.471	0.56722	-2.7029	0.017131	-0.013888	0.031656	0.66022	-1.3176	3143.2	22.729	0.2084	77.519	-62.75	73.998	73.524	22.656	-0.25965	-6.3965	0.59812	-2.6867	28.471	-5.3002
120.67	0.47652	50.553	-6.4709	0.56715	-2.7028	0.018315	-0.015603	0.031536	0.66022	-1.3176	3142.5	22.73	0.20868	77.519	-62.789	73.998	73.524	22.656	-0.25965	-6.3965	0.59812	-2.6867	28.471	-5.3002
120.67	0.47711	50.555	-6.4708	0.56706	-2.7026	0.019469	-0.017295	0.031377	0.66022	-1.3176	3141.9	22.731	0.20894	77.518	-62.829	73.999	73.524	22.656	-0.25965	-6.3965	0.59812	-2.6867	28.471	-5.3002
120.67	0.47766	50.557	-6.4707	0.56697	-2.7024	0.020591	-0.018964	0.031179	0.66022	-1.3176	3141.2	22.732	0.20918	77.517	-62.868	73.999	73.524	22.656	-0.25965	-6.3965	0.59812	-2.6867	28.471	-5.3002
120.67	0.47816	50.558	-6.4706	0.56687	-2.7023	0.021681	-0.020606	0.030942	0.66022	-1.3176	3140.6	22.733	0.2094	77.517	-62.907	73.999	73.524	22.656	-0.25965	-6.3965	0.59812	-2.6867	28.471	-5.3002
120.67	0.47862	50.56	-6.4705	0.56677	-2.7021	0.022736	-0.022221	0.030666	0.66022	-1.3176	3139.9	22.734	0.20961	77.516	-62.946	73.999	73.524	22.656	-0.25965	-6.3965	0.59812	-2.6867	28.471	-5.3002
120.67	0.47904	50.562	-6.4704	0.56665	-2.702	0.023757	-0.023805	0.030353	0.66022	-1.3176	3139.3	22.735	0.20979	77.516	-62.984	73.999	73.524	22.656	-0.25965	-6.3965	0.59812	-2.6867	28.471	-5.3002
120.66	0.47942	50.563	-6.4702	0.56653	-2.7018	0.024741	-0.025357	0.030002	0.66022	-1.3176	3138.6	22.736	0.20996	77.515	-63.021	73.999	73.524	22.656	-0.25965	-6.3965	0.59812	-2.6867	28.471	-5.3002
120.66	0.47975	50.565	-6.4701	0.5664	-2.7017	0.025687	-0.026876	0.029615	0.66022	-1.3176	3138.0	22.737	0.21011	77.515	-63.058	74.0	73.524	22.656	-0.25965	-6.3965	0.59812	-2.6867	28.471	-5.3002
120.66	0.48005	50.567	-6.47	0.56626	-2.7015	0.026595	-0.028359	0.029191	0.66022	-1.3176	3137.3	22.738	0.21024	77.514	-63.094	74.0	73.524	22.656	-0.25965	-6.3965	0.59812	-2.6867	28.471	-5.3002
120.66	0.4803	50.568	-6.4699	0.56612	-2.7014	0.027463	-0.029804	0.028731	0.66022	-1.3176	3136.6	22.739	0.21035	77.514	-63.129	74.0	73.524	22.656	-0.25965	-6.3965	0.59812	-2.6867	28.471	-5.3002
120.66	0.4805	50.57	-6.4697	0.56596	-2.7012	0.02829	-0.03121	0.028237	0.66022	-1.3176	3136.0	22.74	0.21044	77.513	-63.163	74.0	73.524	22.656	-0.25965	-6.3965	0.59812	-2.6867	28.471	-5.3002
120.65	0.48067	50.572	-6.4696	0.5658	-2.7011	0.029076	-0.032575	0.027708	0.66022	-1.3176	3135.3	22.741	0.21051	77.512	-63.197	74.0	73.524	22.656	-0.25965	-6.3965	0.59812	-2.6867	28.471	-5.3002
120.65	0.48079	50.573	-6.4694	0.56564	-2.701	0.029819	-0.033898	0.027146	0.66022	-1.3176	3134.7	22.742	0.21057	77.512	-63.229	74.001	73.524	22.656	-0.25965	-6.3965	0.59812	-2.6867	28.471	-5.3002
120.65	0.48088	50.575	-6.4693	0.56546	-2.7008	0.030519	-0.035177	0.026551	0.66022	-1.3176	3134.0	22.743	0.21061	77.511	-63.261	74.001	73.524	22.656	-0.25965	-6.3965	0.59812	-2.6867	28.471	-5.3002
120.65	0.48092	50.577	-6.4691	0.56529	-2.7007	0.031174	-0.036411	0.025924	0.66022	-1.3176	3133.4	22.744	0.21063	77.511	-63.291	74.001	73.524	22.656	-0.25965	-6.3965	0.59812	-2.6867	28.471	-5.3002
120.65	0.48092	50.578	-6.469	0.5651	-2.7006	0.031785	-0.037598	0.025266	0.66022	-1.3176	3132.7	22.744	0.21063	77.51	-63.321	74.001	73.524	22.656	-0.25965	-6.3965	0.59812	-2.6867	28.471	-5.3002
120.65	0.48089	50.58	-6.4688	0.56491	-2.7005	0.03235	-0.038736	0.024578	0.66022	-1.3176	3132.1	22.745	0.21061	77.51	-63.349	74.001	73.524	22.656	-0.25965	-6.3965	0.59812	-2.6867	28.471	-5.3002
120.64	0.48081	50.581	-6.4686	0.56471	-2.7003	0.032868	-0.039825	0.023861	0.66022	-1.3176	3131.4	22.746	0.21058	77.509	-63.376	74.002	73.524	22.656	-0.25965	-6.3965	0.59812	-2.6867	28.471	-5.3002
120.64	0.48069	50.583	-6.4685	0.56451	-2.7002	0.03334	-0.040863	0.023115	0.66022	-1.3176	3130.8	22.747	0.21053	77.508	-63.401	74.002	73.524	22.656	-0.25965	-6.3965	0.59812	-2.6867	28.471	-5.3002
120.64	0.48054	50.584	-6.4683	0.5643	-2.7001	0.033765	-0.041849	0.022343	0.66022	-1.3176	3130.1	22.748	0.21047	77.508	-63.426	74.002	73.524	22.656	-0.25965	-6.3965	0.59812	-2.6867	28.471	-5.3002
120.64	0.48035	50.585	-6.4681	0.56409	-2.7	0.034142	-0.042782	0.021544	0.66022	-1.3176	3129.5	22.749	0.21039	77.507	-63.449	74.002	73.524	22.656	-0.25965	-6.3965	0.59812	-2.6867	28.471	-5.3002
120.64	0.48013	50.587	-6.468	0.56388	-2.6999	0.034472	-0.043662	0.020721	0.66022	-1.3176	3128.8	22.75	0.21029	77.507	-63.47	74.002	73.524	22.656	-0.25965	-6.3965	0.59812	-2.6867	28.471	-5.3002
120.64	0.47987	50.588	-6.4678	0.56366	-2.6998	0.034753	-0.044486	0.019873	0.66022	-1.3176	3128.2	22.75	0.21018	77.506	-63.49	74.002	73.524	22.656	-0.25965	-6.3965	0.59812	-2.6867	28.471	-5.3002
120.64	0.47957	50.589	-6.4676	0.56343	-2.6997	0.034985	-0.045254	0.019003	0.66022	-1.3176	3127.5	22.751	0.21005	77.506	-63.508	74.003	73.524	22.656	-0.25965	-6.3965	0.59812	-2.6867	28.471	-5.3002
120.63	0.47924	50.591	-6.4674	0.5632	-2.6996	0.035169	-0.045966	0.018111	0.66022	-1.3176	3126.9	22.752	0.20991	77.505	-63.525	74.003	73.524	22.656	-0.25965	-6.3965	0.59812	-2.6867	28.471	-5.3002
120.63	0.47888	50.592	-6.4673	0.56297	-2.6995	0.035304	-0.046621	0.017198	0.66022	-1.3176	3126.2	22.753	0.20975	77.505	-63.54	74.003	73.524	22.656	-0.25965	-6.3965	0.59812	-2.6867	28.471	-5.3002
120.63	0.47848	50.593	-6.4671	0.56274	-2.6994	0.03539	-0.047217	0.016267	0.66022	-1.3176	3125.6	22.753	0.20958	77.504	-63.553	74.003	73.524	22.656	-0.25965	-6.3965	0.59812	-2.6867	28.471	-5.3002
120.63	0.47806	50.594	-6.4669	0.5625	-2.6993	0.035428	-0.047755	0.015317	0.66022	-1.3176	3124.9	22.754	0.20939	77.503	-63.565	74.003	73.524	22.656	-0.25965	-6.3965	0.59812	-2.6867	28.471	-5.3002
120.63	0.47761	50.595	-6.4667	0.56226	-2.6993	0.035416	-0.048234	0.01435	0.66022	-1.3176	3124.2	22.755	0.2092	77.503	-63.575	74.004	73.524	22.656	-0.25965	-6.3965	0.59812	-2.6867	28.471	-5.3002
120.63	0.47712	50.596	-6.4666	0.56202	-2.6992	0.035356	-0.048653	0.013368	0.66022	-1.3176	3123.6	22.755	0.20899	77.502	-63.583	74.004	73.524	22.656	-0.25965	-6.3965	0.59812	-2.6867	28.471	-5.3002
120.62	0.47661	50.597	-6.4664	0.56177	-2.6991	0.035248	-0.049012	0.012372	0.66022	-1.3176	3122.9	22.756	0.20876	77.502	-63.59	74.004	73.524	22.656	-0.25965	-6.3965	0.59812	-2.6867	28.471	-5.3002
120.62	0.47607	50.598	-6.4662	0.56153	-2.6991	0.035092	-0.049312	0.011362	0.66022	-1.3176	3122.3	22.756	0.20853	77.501	-63.595	74.004	73.524	22.656	-0.25965	-6.3965	0.59812	-2.6867	28.471	-5.3002
120.62	0.47551	50.598	-6.466	0.56128	-2.699	0.034888	-0.049551	0.010341	0.66022	-1.3176	3121.6	22.757	0.20828	77.501	-63.597	74.004	73.524	22.656	-0.25965	-6.3965	0.59812	-2.6867	28.471	-5.3002
120.62	0.47492	50.599	-6.4659	0.56103	-2.699	0.034636	-0.04973	0.0093095	0.66022	-1.3176	3121.0	22.757	0.20803	77.5	-63.598	74.005	73.524	22.656	-0.25965	-6.3965	0.59812	-2.6867	28.471	-5.3002
120.62	0.47431	50.6	-6.4657	0.56078	-2.6989	0.034337	-0.049848	0.008269	0.66022	-1.3176	3120.3	22.758	0.20776	77.5	-63.598	74.005	73.524	22.656	-0.25965	-6.3965	0.59812	-2.6867	28.471	-5.3002
120.62	0.47368	50.6	-6.4655	0.56053	-2.6989	0.033992	-0.049906	0.0072207	0.66022	-1.3176	3119.7	22.758	0.20749	77.499	-63.595	74.005	73.524	22.656	-0.25965	-6.3965	0.59812	-2.6867	28.471	-5.3002
120.62	0.47303	50.601	-6.4653	0.56028	-2.6989	0.033602	-0.049903	0.006166	0.66022	-1.3176	3119.0	22.759	0.2072	77.498	-63.591	74.005	73.524	22.656	-0.25965	-6.3965	0.59812	-2.6867	28.471	-5.3002
120.62	0.47236	50.601	-6.4652	0.56004	-2.6988	0.033165	-0.049841	0.0051063	0.66022	-1.3176	3118.4	22.759	0.20691	77.498	-63.585	74.005	73.524	22.656	-0.25965	-6.3965	0.59812	-2.6867	28.471	-5.3002
120.61	0.47167	50.602	-6.465	0.55979	-2.6988	0.032685	-0.049718	0.0040429	0.66022	-1.3176	3117.7	22.76	0.20661	77.497	-63.577	74.005	73.524	22.656	-0.25965	-6.3965	0.59812	-2.6867	28.471	-5.3002
120.61	0.47096	50.602	-6.4648	0.55954	-2.6988	0.03216	-0.049536	0.002977	0.66022	-1.3176	3117.1	22.76	0.2063	77.497	-63.568	74.006	73.524	22.656	-0.25965	-6.3965	0.59812	-2.6867	28.471	-5.3002
120.61	0.47024	50.602	-6.4647	0.55929	-2.6988	0.031592	-0.049295	0.0019101	0.66022	-1.3176	3116.4	22.76	0.20599	77.496	-63.557	74.006	73.524	22.656	-0.25965	-6.3965	0.59812	-2.6867	28.471	-5.3002
120.61	0.4695	50.602	-6.4645	0.55905	-2.6988	0.030982	-0.048995	0.00084355	0.66022	-1.3176	3115.8	22.76	0.20567	77.496	-63.544	74.006	73.524	22.656	-0.25965	-6.3965	0.59812	-2.6867	28.471	-5.3002
120.61	0.46875	50.602	-6.4644	0.5588	-2.6988	0.030331	-0.048638	-0.00022141	0.66022	-1.3176	3115.1	22.761	0.20534	77.495	-63.529	74.006	73.524	22.656	-0.25965	-6.3965	0.59812	-2.6867	28.471	-5.3002
120.61	0.46799	50.603	-6.4642	0.55856	-2.6988	0.029639	-0.048222	-0.0012834	0.66022	-1.3176	3114.5	22.761	0.20501	77.494	-63.513	74.006	73.524	22.656	-0.25965	-6.3965	0.59812	-2.6867	28.471	-5.3002
120.61	0.46722	50.602	-6.4641	0.55832	-2.6988	0.028908	-0.04775	-0.0023412	0.66022	-1.3176	3113.8	22.761	0.20467	77.494	-63.496	74.006	73.524	22.656	-0.25965	-6.3965	0.59812	-2.6867	28.471	-5.3002
120.61	0.46645	50.602	-6.4639	0.55808	-2.6988	0.028139	-0.047222	-0.0033934	0.66022	-1.3176	3113.2	22.761	0.20433	77.493	-63.477	74.007	73.524	22.656	-0.25965	-6.3965	0.59812	-2.6867	28.471	-5.3002
120.61	0.46566	50.602	-6.4638	0.55785	-2.6988	0.027332	-0.046639	-0.0044387	0.66022	-1.3176	3112.5	22.761	0.20399	77.493	-63.456	74.007	73.524	22.656	-0.25965	-6.3965	0.59812	-2.6867	28.471	-5.3002
120.61	0.46487	50.602	-6.4637	0.55762	-2.6988	0.026489	-0.046001	-0.0054758	0.66022	-1.3176	3111.8	22.761	0.20365	77.492	-63.434	74.007	73.524	22.656	-0.25965	-6.3965	0.59812	-2.6867	28.471	-5.3002
120.6	0.46407	50.602	-6.4635	0.55739	-2.6989	0.02561	-0.04531	-0.0065036	0.66022	-1.3176	3111.2	22.761	0.2033	77.492	-63.411	74.007	73.524	22.656	-0.25965	-6.3965	0.59812	-2.6867	28.471	-5.3002
120.6	0.46327	50.601	-6.4634	0.55716	-2.6989	0.024699	-0.044567	-0.0075206	0.66022	-1.3176	3110.5	22.761	0.20295	77.491	-63.387	74.007	73.524	22.656	-0.25965	-6.3965	0.59812	-2.6867	28.471	-5.3002
120.6	0.46247	50.601	-6.4633	0.55694	-2.6989	0.023754	-0.043773	-0.0085257	0.66022	-1.3176	3109.9	22.761	0.2026	77.49	-63.361	74.008	73.524	22.656	-0.25965	-6.3965	0.59812	-2.6867	28.471	-5.3002
120.6	0.46167	50.6	-6.4632	0.55672	-2.699	0.022778	-0.042928	-0.0095177	0.66022	-1.3176	3109.2	22.761	0.20225	77.49	-63.334	74.008	73.524	22.656	-0.25965	-6.3965	0.59812	-2.6867	28.471	-5.3002
120.6	0.46087	50.6	-6.4631	0.55651	-2.699	0.021772	-0.042035	-0.010495	0.66022	-1.3176	3108.6	22.761	0.2019	77.489	-63.306	74.008	73.524	22.656	-0.25965	-6.3965	0.59812	-2.6867	28.471	-5.3002
120.6	0.46007	50.599	-6.463	0.5563	-2.6991	0.020738	-0.041093	-0.011458	0.66022	-1.3176	3107.9	22.761	0.20155	77.489	-63.277	74.008	73.524	22.656	-0.25965	-6.3965	0.59812	-2.6867	28.471	-5.3002
120.6	0.45927	50.598	-6.4629	0.5561	-2.6992	0.019676	-0.040106	-0.012403	0.66022	-1.3176	3107.3	22.761	0.20121	77.488	-63.247	74.008	73.524	22.656	-0.25965	-6.3965	0.59812	-2.6867	28.471	-5.3002
120.6	0.45848	50.597	-6.4628	0.5559	-2.6992	0.018589	-0.039073	-0.013331	0.66022	-1.3176	3106.6	22.761	0.20086	77.487	-63.217	74.008	73.524	22.656	-0.25965	-6.3965	0.59812	-2.6867	28.471	-5.3002
120.6	0.4577	50.596	-6.4627	0.55571	-2.6993	0.017477	-0.037997	-0.014239	0.66022	-1.3176	3106.0	22.76	0.20052	77.487	-63.185	74.008	73.524	22.656	-0.25965	-6.3965	0.59812	-2.6867	28.471	-5.3002
120.6	0.45692	50.595	-6.4626	0.55552	-2.6994	0.016342	-0.036879	-0.015128	0.66022	-1.3176	3105.3	22.76	0.20018	77.486	-63.153	74.009	73.524	22.656	-0.25965	-6.3965	0.59812	-2.6867	28.471	-5.3002
120.6	0.45616	50.594	-6.4625	0.55534	-2.6994	0.015186	-0.03572	-0.015996	0.66022	-1.3176	3104.7	22.76	0.19985	77.486	-63.119	74.009	73.524	22.656	-0.25965	-6.3965	0.59812	-2.6867	28.471	-5.3002
120.6	0.4554	50.593	-6.4624	0.55517	-2.6995	0.01401	-0.034522	-0.016842	0.66022	-1.3176	3104.0	22.759	0.19952	77.485	-63.086	74.009	73.524	22.656	-0.25965	-6.3965	0.59812	-2.6867	28.471	-5.3002
120.6	0.45465	50.592	-6.4624	0.555	-2.6996	0.012816	-0.033287	-0.017664	0.66022	-1.3176	3103.4	22.759	0.19919	77.484	-63.051	74.009	73.524	22.656	-0.25965	-6.3965	0.59812	-2.6867	28.471	-5.3002
120.59	0.45392	50.591	-6.4623	0.55483	-2.6997	0.011605	-0.032015	-0.018463	0.66022	-1.3176	3102.7	22.759	0.19887	77.484	-63.016	74.009	73.524	22.656	-0.25965	-6.3965	0.59812	-2.6867	28.471	-5.3002
120.59	0.4532	50.59	-6.4622	0.55468	-2.6998	0.010378	-0.03071	-0.019237	0.66022	-1.3176	3102.1	22.758	0.19856	77.483	-62.981	74.009	73.524	22.656	-0.25965	-6.3965	0.59812	-2.6867	28.471	-5.3002
120.59	0.45249	50.588	-6.4622	0.55453	-2.6999	0.0091382	-0.029372	-0.019984	0.66022	-1.3176	3101.4	22.758	0.19825	77.483	-62.945	74.01	73.524	22.656	-0.25965	-6.3965	0.59812	-2.6867	28.471	-5.3002
120.59	0.4518	50.587	-6.4622	0.55438	-2.7	0.0078862	-0.028004	-0.020706	0.66022	-1.3176	3100.8	22.757	0.19795	77.482	-62.909	74.01	73.524	22.656	-0.25965	-6.3965	0.59812	-2.6867	28.471	-5.3002
120.59	0.45113	50.585	-6.4621	0.55425	-2.7001	0.0066238	-0.026606	-0.021399	0.66022	-1.3176	3100.1	22.757	0.19766	77.481	-62.873	74.01	73.524	22.656	-0.25965	-6.3965	0.59812	-2.6867	28.471	-5.3002
120.59	0.45048	50.584	-6.4621	0.55412	-2.7002	0.0053526	-0.025182	-0.022065	0.66022	-1.3176	3099.5	22.756	0.19737	77.481	-62.836	74.01	73.524	22.656	-0.25965	-6.3965	0.59812	-2.6867	28.471	-5.3002
120.59	0.44984	50.582	-6.4621	0.554	-2.7003	0.0040742	-0.023732	-0.022701	0.66022	-1.3176	3098.8	22.756	0.19709	77.48	-62.799	74.01	73.524	22.656	-0.25965	-6.3965	0.59812	-2.6867	28.471	-5.3002
120.59	0.44923	50.58	-6.462	0.55388	-2.7004	0.0027903	-0.022259	-0.023307	0.66022	-1.3176	3098.2	22.755	0.19683	77.48	-62.762	74.01	73.524	22.656	-0.25965	-6.3965	0.59812	-2.6867	28.471	-5.3002
120.59	0.44864	50.579	-6.462	0.55377	-2.7005	0.0015024	-0.020764	-0.023883	0.66022	-1.3176	3097.5	22.754	0.19657	77.479	-62.725	74.01	73.524	22.656	-0.25965	-6.3965	0.59812	-2.6867	28.471	-5.3002
120.59	0.44807	50.577	-6.462	0.55367	-2.7007	0.00021226	-0.019249	-0.024428	0.66022	-1.3176	3096.8	22.754	0.19632	77.478	-62.687	74.011	73.524	22.656	-0.25965	-6.3965	0.59812	-2.6867	28.471	-5.3002
120.59	0.44752	50.575	-6.462	0.55358	-2.7008	-0.0010785	-0.017717	-0.024942	0.66022	-1.3176	3096.2	22.753	0.19608	77.478	-62.65	74.011	73.524	22.656	-0.25965	-6.3965	0.59812	-2.6867	28.471	-5.3002
120.59	0.447	50.573	-6.462	0.5535	-2.7009	-0.0023684	-0.016169	-0.025423	0.66022	-1.3176	3095.5	22.752	0.19586	77.477	-62.613	74.011	73.524	22.656	-0.25965	-6.3965	0.59812	-2.6867	28.471	-5.3002
120.59	0.4465	50.571	-6.4621	0.55342	-2.701	-0.0036557	-0.014607	-0.025872	0.66022	-1.3176	3094.9	22.752	0.19564	77.477	-62.576	74.011	73.524	22.656	-0.25965	-6.3965	0.59812	-2.6867	28.471	-5.3002
120.59	0.44603	50.569	-6.4621	0.55335	-2.7012	-0.0049388	-0.013034	-0.026287	0.66022	-1.3176	3094.2	22.751	0.19544	77.476	-62.539	74.011	73.524	22.656	-0.25965	-6.3965	0.59812	-2.6867	28.471	-5.3002
120.59	0.44559	50.567	-6.4621	0.55329	-2.7013	-0.0062161	-0.01145	-0.026668	0.66022	-1.3176	3093.6	22.75	0.19524	77.475	-62.502	74.011	73.524	22.656	-0.25965	-6.3965	0.59812	-2.6867	28.471	-5.3002
120.59	0.44518	50.565	-6.4621	0.55323	-2.7014	-0.007486	-0.009859	-0.027016	0.66022	-1.3176	3092.9	22.749	0.19506	77.475	-62.466	74.011	73.524	22.656	-0.25965	-6.3965	0.59812	-2.6867	28.471	-5.3002
120.59	0.44479	50.563	-6.4622	0.55319	-2.7016	-0.0087471	-0.0082617	-0.027329	0.66022	-1.3176	3092.3	22.748	0.19489	77.474	-62.43	74.012	73.524	22.656	-0.25965	-6.3965	0.59812	-2.6867	28.471	-5.3002
120.59	0.44443	50.561	-6.4622	0.55315	-2.7017	-0.0099976	-0.0066604	-0.027608	0.66022	-1.3176	3091.6	22.748	0.19474	77.474	-62.394	74.012	73.524	22.656	-0.25965	-6.3965	0.59812	-2.6867	28.471	-5.3002
120.59	0.4441	50.559	-6.4623	0.55312	-2.7019	-0.011236	-0.0050572	-0.027852	0.66022	-1.3176	3091.0	22.747	0.1946	77.473	-62.358	74.012	73.524	22.656	-0.25965	-6.3965	0.59812	-2.6867	28.471	-5.3002
120.59	0.4438	50.557	-6.4623	0.5531	-2.702	-0.012461	-0.003454	-0.028061	0.66022	-1.3176	3090.3	22.746	0.19447	77.472	-62.323	74.012	73.524	22.656	-0.25965	-6.3965	0.59812	-2.6867	28.471	-5.3002
120.59	0.44354	50.554	-6.4624	0.55309	-2.7021	-0.013671	-0.0018527	-0.028234	0.66022	-1.3176	3089.7	22.745	0.19435	77.472	-62.288	74.012	73.524	22.656	-0.25965	-6.3965	0.59812	-2.6867	28.471	-5.3002
120.59	0.4433	50.552	-6.4625	0.55308	-2.7023	-0.014865	-0.00025547	-0.028372	0.66022	-1.3176	3089.0	22.744	0.19425	77.471	-62.254	74.012	73.524	22.656	-0.25965	-6.3965	0.59812	-2.6867	28.471	-5.3002
120.59	0.4431	50.55	-6.4626	0.55309	-2.7024	-0.01604	0.0013359	-0.028475	0.66022	-1.3176	3088.4	22.743	0.19416	77.47	-62.22	74.012	73.524	22.656	-0.25965	-6.3965	0.59812	-2.6867	28.471	-5.3002
120.59	0.44293	50.548	-6.4626	0.5531	-2.7026	-0.017196	0.0029194	-0.028542	0.66022	-1.3176	3087.7	22.742	0.19409	77.47	-62.187	74.012	73.524	22.656	-0.25965	-6.3965	0.59812	-2.6867	28.471	-5.3002
120.59	0.4428	50.545	-6.4627	0.55311	-2.7027	-0.018332	0.0044932	-0.028574	0.66022	-1.3176	3087.1	22.741	0.19403	77.469	-62.154	74.013	73.524	22.656	-0.25965	-6.3965	0.59812	-2.6867	28.471	-5.3002
120.59	0.44269	50.543	-6.4628	0.55314	-2.7028	-0.019445	0.0060552	-0.02857	0.66022	-1.3176	3086.4	22.741	0.19399	77.469	-62.122	74.013	73.524	22.656	-0.25965	-6.3965	0.59812	-2.6867	28.471	-5.3002
120.59	0.44262	50.541	-6.4629	0.55318	-2.703	-0.020535	0.0076037	-0.028531	0.66022	-1.3176	3085.8	22.74	0.19396	77.468	-62.09	74.013	73.524	22.656	-0.25965	-6.3965	0.59812	-2.6867	28.471	-5.3002
120.59	0.44259	50.538	-6.463	0.55322	-2.7031	-0.021601	0.0091368	-0.028456	0.66022	-1.3176	3085.1	22.739	0.19395	77.467	-62.059	74.013	73.524	22.656	-0.25965	-6.3965	0.59812	-2.6867	28.471	-5.3002
120.59	0.44259	50.536	-6.4631	0.55327	-2.7033	-0.02264	0.010653	-0.028347	0.66022	-1.3176	3084.5	22.738	0.19395	77.467	-62.029	74.013	73.524	22.656	-0.25965	-6.3965	0.59812	-2.6867	28.471	-5.3002
120.59	0.44262	50.533	-6.4633	0.55332	-2.7034	-0.023652	0.012149	-0.028203	0.66022	-1.3176	3083.8	22.737	0.19397	77.466	-61.999	74.013	73.524	22.656	-0.25965	-6.3965	0.59812	-2.6867	28.471	-5.3002
120.59	0.44269	50.531	-6.4634	0.55339	-2.7036	-0.024636	0.013625	-0.028025	0.66022	-1.3176	3083.2	22.736	0.194	77.466	-61.97	74.013	73.524	22.656	-0.25965	-6.3965	0.59812	-2.6867	28.471	-5.3002
120.59	0.4428	50.528	-6.4635	0.55346	-2.7037	-0.02559	0.015078	-0.027812	0.66022	-1.3176	3082.5	22.735	0.19405	77.465	-61.942	74.013	73.524	22.656	-0.25965	-6.3965	0.59812	-2.6867	28.471	-5.3002
120.59	0.44294	50.526	-6.4636	0.55354	-2.7038	-0.026514	0.016507	-0.027565	0.66022	-1.3176	3081.9	22.734	0.19411	77.464	-61.915	74.014	73.524	22.656	-0.25965	-6.3965	0.59812	-2.6867	28.471	-5.3002
120.59	0.44311	50.524	-6.4638	0.55363	-2.704	-0.027406	0.01791	-0.027285	0.66022	-1.3176	3081.2	22.733	0.19419	77.464	-61.888	74.014	73.524	22.656	-0.25965	-6.3965	0.59812	-2.6867	28.471	-5.3002
120.59	0.44333	50.521	-6.4639	0.55372	-2.7041	-0.028266	0.019285	-0.026972	0.66022	-1.3176	3080.6	22.732	0.19428	77.463	-61.862	74.014	73.524	22.656	-0.25965	-6.3965	0.59812	-2.6867	28.471	-5.3002
120.59	0.44357	50.519	-6.464	0.55382	-2.7042	-0.029092	0.02063	-0.026627	0.66022	-1.3176	3079.9	22.731	0.19439	77.462	-61.837	74.014	73.524	22.656	-0.25965	-6.3965	0.59812	-2.6867	28.471	-5.3002
120.59	0.44385	50.516	-6.4642	0.55392	-2.7044	-0.029883	0.021945	-0.026249	0.66022	-1.3176	3079.3	22.73	0.19452	77.462	-61.813	74.014	73.524	22.656	-0.25965	-6.3965	0.59812	-2.6867	28.471	-5.3002
120.59	0.44417	50.514	-6.4643	0.55404	-2.7045	-0.030639	0.023227	-0.02584	0.66022	-1.3176	3078.6	22.729	0.19466	77.461	-61.789	74.014	73.524	22.656	-0.25965	-6.3965	0.59812	-2.6867	28.471	-5.3002
120.59	0.44452	50.512	-6.4645	0.55416	-2.7046	-0.031358	0.024476	-0.025401	0.66022	-1.3176	3078.0	22.728	0.19481	77.46	-61.766	74.014	73.524	22.656	-0.25965	-6.3965	0.59812	-2.6867	28.471	-5.3002
120.58	0.44491	50.509	-6.4647	0.55428	-2.7048	-0.032041	0.025689	-0.024931	0.66022	-1.3176	3077.3	22.727	0.19498	77.46	-61.745	74.014	73.524	22.656	-0.25965	-6.3965	0.59812	-2.6867	28.471	-5.3002
120.58	0.44533	50.507	-6.4648	0.55441	-2.7049	-0.032685	0.026865	-0.024431	0.66022	-1.3176	3076.7	22.726	0.19517	77.459	-61.724	74.014	73.524	22.656	-0.25965	-6.3965	0.59812	-2.6867	28.471	-5.3002
120.58	0.44579	50.504	-6.465	0.55455	-2.705	-0.033292	0.028003	-0.023902	0.66022	-1.3176	3076.0	22.725	0.19537	77.459	-61.704	74.015	73.524	22.656	-0.25965	-6.3965	0.59812	-2.6867	28.471	-5.3002
120.58	0.44627	50.502	-6.4652	0.55469	-2.7051	-0.033859	0.029102	-0.023346	0.66022	-1.3176	3075.4	22.724	0.19559	77.458	-61.685	74.015	73.524	22.656	-0.25965	-6.3965	0.59812	-2.6867	28.471	-5.3002
120.58	0.4468	50.5	-6.4653	0.55484	-2.7052	-0.034386	0.03016	-0.022762	0.66022	-1.3176	3074.7	22.724	0.19582	77.457	-61.667	74.015	73.524	22.656	-0.25965	-6.3965	0.59812	-2.6867	28.471	-5.3002
120.58	0.44736	50.497	-6.4655	0.55499	-2.7053	-0.034873	0.031176	-0.022151	0.66022	-1.3176	3074.1	22.723	0.19606	77.457	-61.65	74.015	73.524	22.656	-0.25965	-6.3965	0.59812	-2.6867	28.471	-5.3002
120.58	0.44794	50.495	-6.4657	0.55515	-2.7055	-0.03532	0.032149	-0.021515	0.66022	-1.3176	3073.4	22.722	0.19632	77.456	-61.634	74.015	73.524	22.656	-0.25965	-6.3965	0.59812	-2.6867	28.471	-5.3002
120.58	0.44857	50.493	-6.4659	0.55532	-2.7056	-0.035725	0.033078	-0.020853	0.66022	-1.3176	3072.8	22.721	0.1966	77.455	-61.618	74.015	73.524	22.656	-0.25965	-6.3965	0.59812	-2.6867	28.471	-5.3002
120.58	0.44922	50.491	-6.466	0.55548	-2.7057	-0.036089	0.033961	-0.020168	0.66022	-1.3176	3072.1	22.72	0.19689	77.455	-61.604	74.015	73.524	22.656	-0.25965	-6.3965	0.59812	-2.6867	28.471	-5.3002
120.58	0.44991	50.489	-6.4662	0.55566	-2.7058	-0.036411	0.034799	-0.01946	0.66022	-1.3176	3071.5	22.719	0.19719	77.454	-61.591	74.015	73.524	22.656	-0.25965	-6.3965	0.59812	-2.6867	28.471	-5.3002
120.58	0.45062	50.486	-6.4664	0.55583	-2.7059	-0.03669	0.03559	-0.018729	0.66022	-1.3176	3070.8	22.718	0.1975	77.453	-61.579	74.016	73.524	22.656	-0.25965	-6.3965	0.59812	-2.6867	28.471	-5.3002
120.58	0.45137	50.484	-6.4666	0.55601	-2.706	-0.036928	0.036333	-0.017977	0.66022	-1.3176	3070.2	22.718	0.19783	77.453	-61.567	74.016	73.524	22.656	-0.25965	-6.3965	0.59812	-2.6867	28.471	-5.3002
120.58	0.45215	50.482	-6.4668	0.5562	-2.706	-0.037122	0.037027	-0.017205	0.66022	-1.3176	3069.5	22.717	0.19818	77.452	-61.557	74.016	73.524	22.656	-0.25965	-6.3965	0.59812	-2.6867	28.471	-5.3002
120.58	0.45295	50.48	-6.467	0.55638	-2.7061	-0.037274	0.037671	-0.016414	0.66022	-1.3176	3068.9	22.716	0.19853	77.452	-61.548	74.016	73.524	22.656	-0.25965	-6.3965	0.59812	-2.6867	28.471	-5.3002
120.58	0.45379	50.478	-6.4671	0.55657	-2.7062	-0.037384	0.038266	-0.015604	0.66022	-1.3176	3068.2	22.715	0.1989	77.451	-61.539	74.016	73.524	22.656	-0.25965	-6.3965	0.59812	-2.6867	28.471	-5.3002
120.58	0.45465	50.476	-6.4673	0.55676	-2.7063	-0.03745	0.03881	-0.014777	0.66022	-1.3176	3067.6	22.715	0.19928	77.45	-61.532	74.016	73.524	22.656	-0.25965	-6.3965	0.59812	-2.6867	28.471	-5.3002
120.58	0.45554	50.474	-6.4675	0.55696	-2.7064	-0.037474	0.039303	-0.013935	0.66022	-1.3176	3066.9	22.714	0.19967	77.45	-61.526	74.016	73.524	22.656	-0.25965	-6.3965	0.59812	-2.6867	28.471	-5.3002
120.58	0.45645	50.473	-6.4677	0.55716	-2.7064	-0.037456	0.039744	-0.013077	0.66022	-1.3176	3066.3	22.713	0.20007	77.449	-61.52	74.016	73.524	22.656	-0.25965	-6.3965	0.59812	-2.6867	28.471	-5.3002
120.58	0.45739	50.471	-6.4679	0.55736	-2.7065	-0.037395	0.040132	-0.012205	0.66022	-1.3176	3065.6	22.713	0.20048	77.448	-61.516	74.016	73.524	22.656	-0.25965	-6.3965	0.59812	-2.6867	28.471	-5.3002
120.58	0.45836	50.469	-6.4681	0.55756	-2.7065	-0.037291	0.040469	-0.011321	0.66022	-1.3176	3065.0	22.712	0.20091	77.448	-61.513	74.017	73.524	22.656	-0.25965	-6.3965	0.59812	-2.6867	28.471	-5.3002
120.58	0.45935	50.467	-6.4683	0.55776	-2.7066	-0.037146	0.040753	-0.010425	0.66022	-1.3176	3064.3	22.711	0.20134	77.447	-61.511	74.017	73.524	22.656	-0.25965	-6.3965	0.59812	-2.6867	28.471	-5.3002
120.58	0.46036	50.466	-6.4684	0.55797	-2.7066	-0.036959	0.040983	-0.0095185	0.66022	-1.3176	3063.7	22.711	0.20179	77.447	-61.509	74.017	73.524	22.656	-0.25965	-6.3965	0.59812	-2.6867	28.471	-5.3002
120.58	0.46139	50.464	-6.4686	0.55817	-2.7067	-0.03673	0.041161	-0.0086026	0.66022	-1.3176	3063.0	22.71	0.20224	77.446	-61.509	74.017	73.524	22.656	-0.25965	-6.3965	0.59812	-2.6867	28.471	-5.3002
120.58	0.46244	50.462	-6.4688	0.55838	-2.7067	-0.036461	0.041285	-0.0076785	0.66022	-1.3176	3062.4	22.71	0.20271	77.445	-61.51	74.017	73.524	22.656	-0.25965	-6.3965	0.59812	-2.6867	28.471	-5.3002
120.58	0.46352	50.461	-6.469	0.55858	-2.7068	-0.036151	0.041356	-0.0067473	0.66022	-1.3176	3061.7	22.709	0.20318	77.445	-61.512	74.017	73.524	22.656	-0.25965	-6.3965	0.59812	-2.6867	28.471	-5.3002
120.58	0.46461	50.46	-6.4692	0.55879	-2.7068	-0.035801	0.041374	-0.0058103	0.66022	-1.3176	3061.1	22.709	0.20366	77.444	-61.514	74.017	73.524	22.656	-0.25965	-6.3965	0.59812	-2.6867	28.471	-5.3002
120.58	0.46572	50.458	-6.4694	0.559	-2.7068	-0.035411	0.041339	-0.0048686	0.66022	-1.3176	3060.4	22.708	0.20415	77.443	-61.518	74.017	73.524	22.656	-0.25965	-6.3965	0.59812	-2.6867	28.471	-5.3002
120.58	0.46685	50.457	-6.4695	0.5592	-2.7068	-0.034983	0.041251	-0.0039234	0.66022	-1.3176	3059.8	22.708	0.20464	77.443	-61.523	74.017	73.524	22.656	-0.25965	-6.3965	0.59812	-2.6867	28.471	-5.3002
120.57	0.46799	50.456	-6.4697	0.55941	-2.7069	-0.034516	0.04111	-0.0029758	0.66022	-1.3176	3059.1	22.707	0.20514	77.442	-61.529	74.018	73.524	22.656	-0.25965	-6.3965	0.59812	-2.6867	28.471	-5.3002
120.57	0.46915	50.454	-6.4699	0.55962	-2.7069	-0.034012	0.040917	-0.002027	0.66022	-1.3176	3058.5	22.707	0.20565	77.441	-61.536	74.018	73.524	22.656	-0.25965	-6.3965	0.59812	-2.6867	28.471	-5.3002
120.57	0.47032	50.453	-6.47	0.55982	-2.7069	-0.033471	0.040672	-0.0010783	0.66022	-1.3176	3057.8	22.707	0.20617	77.441	-61.543	74.018	73.524	22.656	-0.25965	-6.3965	0.59812	-2.6867	28.471	-5.3002
120.57	0.4715	50.452	-6.4702	0.56002	-2.7069	-0.032894	0.040375	-0.00013069	0.66022	-1.3176	3057.2	22.706	0.20669	77.44	-61.552	74.018	73.524	22.656	-0.25965	-6.3965	0.59812	-2.6867	28.471	-5.3002
120.57	0.4727	50.451	-6.4704	0.56022	-2.7069	-0.032281	0.040028	0.00081454	0.66022	-1.3176	3056.5	22.706	0.20721	77.44	-61.562	74.018	73.524	22.656	-0.25965	-6.3965	0.59812	-2.6867	28.471	-5.3002
120.57	0.4739	50.45	-6.4705	0.56042	-2.7069	-0.031634	0.039629	0.0017563	0.66022	-1.3176	3055.9	22.706	0.20774	77.439	-61.572	74.018	73.524	22.656	-0.25965	-6.3965	0.59812	-2.6867	28.471	-5.3002
120.57	0.47512	50.449	-6.4707	0.56062	-2.7069	-0.030954	0.039181	0.0026933	0.66022	-1.3176	3055.2	22.705	0.20828	77.438	-61.584	74.018	73.524	22.656	-0.25965	-6.3965	0.59812	-2.6867	28.471	-5.3002
120.57	0.47634	50.448	-6.4708	0.56081	-2.7069	-0.03024	0.038684	0.0036246	0.66022	-1.3176	3054.6	22.705	0.20882	77.438	-61.596	74.018	73.524	22.656	-0.25965	-6.3965	0.59812	-2.6867	28.471	-5.3002
120.57	0.47757	50.448	-6.471	0.56101	-2.7068	-0.029495	0.038138	0.0045489	0.66022	-1.3176	3053.9	22.705	0.20936	77.437	-61.61	74.019	73.524	22.656	-0.25965	-6.3965	0.59812	-2.6867	28.471	-5.3002
120.57	0.4788	50.447	-6.4711	0.5612	-2.7068	-0.02872	0.037544	0.0054651	0.66022	-1.3176	3053.2	22.705	0.2099	77.436	-61.624	74.019	73.524	22.656	-0.25965	-6.3965	0.59812	-2.6867	28.471	-5.3002
120.57	0.48004	50.446	-6.4713	0.56138	-2.7068	-0.027915	0.036903	0.0063722	0.66022	-1.3176	3052.6	22.705	0.21045	77.436	-61.639	74.019	73.524	22.656	-0.25965	-6.3965	0.59812	-2.6867	28.471	-5.3002
120.57	0.48129	50.446	-6.4714	0.56156	-2.7067	-0.027081	0.036217	0.007269	0.66022	-1.3176	3051.9	22.705	0.21099	77.435	-61.655	74.019	73.524	22.656	-0.25965	-6.3965	0.59812	-2.6867	28.471	-5.3002
120.57	0.48253	50.445	-6.4715	0.56174	-2.7067	-0.02622	0.035485	0.0081545	0.66022	-1.3176	3051.3	22.705	0.21154	77.435	-61.672	74.019	73.524	22.656	-0.25965	-6.3965	0.59812	-2.6867	28.471	-5.3002
120.56	0.48378	50.445	-6.4717	0.56192	-2.7067	-0.025332	0.03471	0.0090275	0.66022	-1.3176	3050.6	22.705	0.21209	77.434	-61.69	74.019	73.524	22.656	-0.25965	-6.3965	0.59812	-2.6867	28.471	-5.3002
120.56	0.48503	50.444	-6.4718	0.56209	-2.7066	-0.024419	0.033891	0.0098871	0.66022	-1.3176	3050.0	22.705	0.21264	77.433	-61.708	74.019	73.524	22.656	-0.25965	-6.3965	0.59812	-2.6867	28.471	-5.3002
120.56	0.48628	50.444	-6.4719	0.56226	-2.7066	-0.023482	0.033031	0.010732	0.66022	-1.3176	3049.3	22.705	0.21319	77.433	-61.728	74.019	73.524	22.656	-0.25965	-6.3965	0.59812	-2.6867	28.471	-5.3002
120.56	0.48752	50.444	-6.472	0.56242	-2.7065	-0.022523	0.03213	0.011562	0.66022	-1.3176	3048.7	22.705	0.21373	77.432	-61.748	74.02	73.524	22.656	-0.25965	-6.3965	0.59812	-2.6867	28.471	-5.3002
120.56	0.48876	50.444	-6.4721	0.56258	-2.7064	-0.021541	0.031189	0.012375	0.66022	-1.3176	3048.0	22.705	0.21428	77.432	-61.769	74.02	73.524	22.656	-0.25965	-6.3965	0.59812	-2.6867	28.471	-5.3002
120.56	0.49	50.443	-6.4723	0.56273	-2.7064	-0.02054	0.03021	0.013171	0.66022	-1.3176	3047.4	22.705	0.21482	77.431	-61.791	74.02	73.524	22.656	-0.25965	-6.3965	0.59812	-2.6867	28.471	-5.3002
120.56	0.49123	50.443	-6.4724	0.56288	-2.7063	-0.019519	0.029195	0.013948	0.66022	-1.3176	3046.7	22.705	0.21537	77.43	-61.813	74.02	73.524	22.656	-0.25965	-6.3965	0.59812	-2.6867	28.471	-5.3002
120.56	0.49245	50.443	-6.4724	0.56302	-2.7062	-0.018481	0.028144	0.014706	0.66022	-1.3176	3046.1	22.705	0.2159	77.43	-61.837	74.02	73.524	22.656	-0.25965	-6.3965	0.59812	-2.6867	28.471	-5.3002
120.56	0.49367	50.443	-6.4725	0.56316	-2.7062	-0.017426	0.027058	0.015444	0.66022	-1.3176	3045.4	22.706	0.21644	77.429	-61.86	74.02	73.524	22.656	-0.25965	-6.3965	0.59812	-2.6867	28.471	-5.3002
120.55	0.49488	50.443	-6.4726	0.56329	-2.7061	-0.016356	0.02594	0.016161	0.66022	-1.3176	3044.8	22.706	0.21697	77.428	-61.885	74.02	73.524	22.656	-0.25965	-6.3965	0.59812	-2.6867	28.471	-5.3002
120.55	0.49607	50.444	-6.4727	0.56342	-2.706	-0.015272	0.02479	0.016856	0.66022	-1.3176	3044.1	22.706	0.2175	77.428	-61.91	74.02	73.524	22.656	-0.25965	-6.3965	0.59812	-2.6867	28.471	-5.3002
120.55	0.49726	50.444	-6.4728	0.56354	-2.7059	-0.014176	0.023611	0.017529	0.66022	-1.3176	3043.5	22.706	0.21802	77.427	-61.936	74.021	73.524	22.656	-0.25965	-6.3965	0.59812	-2.6867	28.471	-5.3002
120.55	0.49843	50.444	-6.4728	0.56366	-2.7058	-0.013069	0.022403	0.018178	0.66022	-1.3176	3042.8	22.707	0.21853	77.427	-61.963	74.021	73.524	22.656	-0.25965	-6.3965	0.59812	-2.6867	28.471	-5.3002
120.55	0.49959	50.444	-6.4729	0.56377	-2.7057	-0.011952	0.021169	0.018803	0.66022	-1.3176	3042.2	22.707	0.21904	77.426	-61.99	74.021	73.524	22.656	-0.25965	-6.3965	0.59812	-2.6867	28.471	-5.3002
120.55	0.50074	50.445	-6.473	0.56387	-2.7056	-0.010827	0.019909	0.019403	0.66022	-1.3176	3041.5	22.707	0.21955	77.425	-62.018	74.021	73.524	22.656	-0.25965	-6.3965	0.59812	-2.6867	28.471	-5.3002
120.55	0.50187	50.445	-6.473	0.56397	-2.7055	-0.0096946	0.018626	0.019978	0.66022	-1.3176	3040.9	22.708	0.22005	77.425	-62.046	74.021	73.524	22.656	-0.25965	-6.3965	0.59812	-2.6867	28.471	-5.3002
120.55	0.50299	50.446	-6.4731	0.56406	-2.7054	-0.0085571	0.017321	0.020526	0.66022	-1.3176	3040.2	22.708	0.22054	77.424	-62.075	74.021	73.524	22.656	-0.25965	-6.3965	0.59812	-2.6867	28.471	-5.3002
120.54	0.50409	50.446	-6.4731	0.56414	-2.7053	-0.0074156	0.015996	0.021048	0.66022	-1.3176	3039.6	22.709	0.22102	77.424	-62.104	74.021	73.524	22.656	-0.25965	-6.3965	0.59812	-2.6867	28.471	-5.3002
120.54	0.50516	50.447	-6.4731	0.56422	-2.7052	-0.0062714	0.014652	0.021542	0.66022	-1.3176	3038.9	22.709	0.2215	77.423	-62.134	74.022	73.524	22.656	-0.25965	-6.3965	0.59812	-2.6867	28.471	-5.3002
120.54	0.50623	50.447	-6.4732	0.56429	-2.7051	-0.0051259	0.013291	0.022008	0.66022	-1.3176	3038.3	22.71	0.22196	77.422	-62.164	74.022	73.524	22.656	-0.25965	-6.3965	0.59812	-2.6867	28.471	-5.3002
120.54	0.50727	50.448	-6.4732	0.56435	-2.705	-0.0039805	0.011916	0.022446	0.66022	-1.3176	3037.6	22.71	0.22242	77.422	-62.194	74.022	73.524	22.656	-0.25965	-6.3965	0.59812	-2.6867	28.471	-5.3002
120.54	0.50829	50.449	-6.4732	0.5644	-2.7049	-0.0028367	0.010526	0.022856	0.66022	-1.3176	3037.0	22.711	0.22287	77.421	-62.225	74.022	73.524	22.656	-0.25965	-6.3965	0.59812	-2.6867	28.471	-5.3002
120.54	0.50928	50.45	-6.4732	0.56445	-2.7048	-0.0016958	0.0091253	0.023235	0.66022	-1.3176	3036.3	22.711	0.22331	77.421	-62.257	74.022	73.524	22.656	-0.25965	-6.3965	0.59812	-2.6867	28.471	-5.3002
120.54	0.51026	50.45	-6.4732	0.5645	-2.7047	-0.00055919	0.0077145	0.023586	0.66022	-1.3176	3035.7	22.712	0.22374	77.42	-62.288	74.022	73.524	22.656	-0.25965	-6.3965	0.59812	-2.6867	28.471	-5.3002
120.53	0.51121	50.451	-6.4732	0.56453	-2.7045	0.00057173	0.0062955	0.023906	0.66022	-1.3176	3035.0	22.712	0.22416	77.419	-62.32	74.022	73.524	22.656	-0.25965	-6.3965	0.59812	-2.6867	28.471	-5.3002
120.53	0.51214	50.452	-6.4732	0.56456	-2.7044	0.0016956	0.0048701	0.024196	0.66022	-1.3176	3034.4	22.713	0.22457	77.419	-62.352	74.023	73.524	22.656	-0.25965	-6.3965	0.59812	-2.6867	28.471	-5.3002
120.53	0.51304	50.453	-6.4732	0.56458	-2.7043	0.002811	0.0034401	0.024455	0.66022	-1.3176	3033.7	22.713	0.22496	77.418	-62.384	74.023	73.524	22.656	-0.25965	-6.3965	0.59812	-2.6867	28.471	-5.3002
120.53	0.51392	50.454	-6.4732	0.56459	-2.7042	0.0039168	0.0020073	0.024684	0.66022	-1.3176	3033.1	22.714	0.22535	77.418	-62.417	74.023	73.524	22.656	-0.25965	-6.3965	0.59812	-2.6867	28.471	-5.3002
120.53	0.51477	50.455	-6.4732	0.5646	-2.7041	0.0050114	0.00057336	0.024881	0.66022	-1.3176	3032.4	22.715	0.22573	77.417	-62.449	74.023	73.524	22.656	-0.25965	-6.3965	0.59812	-2.6867	28.471	-5.3002
120.53	0.5156	50.456	-6.4731	0.5646	-2.7039	0.0060936	-0.00085983	0.025047	0.66022	-1.3176	3031.8	22.715	0.22609	77.416	-62.482	74.023	73.524	22.656	-0.25965	-6.3965	0.59812	-2.6867	28.471	-5.3002
120.53	0.5164	50.457	-6.4731	0.56459	-2.7038	0.0071622	-0.0022905	0.025182	0.66022	-1.3176	3031.1	22.716	0.22644	77.416	-62.514	74.023	73.524	22.656	-0.25965	-6.3965	0.59812	-2.6867	28.471	-5.3002
120.52	0.51717	50.458	-6.4731	0.56458	-2.7037	0.0082158	-0.003717	0.025285	0.66022	-1.3176	3030.5	22.717	0.22678	77.415	-62.547	74.024	73.524	22.656	-0.25965	-6.3965	0.59812	-2.6867	28.471	-5.3002
120.52	0.51791	50.459	-6.473	0.56455	-2.7036	0.0092533	-0.0051375	0.025357	0.66022	-1.3176	3029.8	22.717	0.22711	77.415	-62.58	74.024	73.524	22.656	-0.25965	-6.3965	0.59812	-2.6867	28.471	-5.3002
120.52	0.51862	50.46	-6.473	0.56452	-2.7034	0.010273	-0.0065503	0.025398	0.66022	-1.3176	3029.2	22.718	0.22742	77.414	-62.612	74.024	73.524	22.656	-0.25965	-6.3965	0.59812	-2.6867	28.471	-5.3002
120.52	0.5193	50.461	-6.4729	0.56449	-2.7033	0.011275	-0.0079537	0.025407	0.66022	-1.3176	3028.5	22.719	0.22772	77.413	-62.645	74.024	73.524	22.656	-0.25965	-6.3965	0.59812	-2.6867	28.471	-5.3002
120.52	0.51996	50.462	-6.4729	0.56445	-2.7032	0.012256	-0.0093459	0.025385	0.66022	-1.3176	3027.9	22.72	0.22801	77.413	-62.677	74.024	73.524	22.656	-0.25965	-6.3965	0.59812	-2.6867	28.471	-5.3002
120.52	0.52058	50.464	-6.4728	0.56439	-2.703	0.013217	-0.010725	0.025331	0.66022	-1.3176	3027.2	22.72	0.22829	77.412	-62.71	74.024	73.524	22.656	-0.25965	-6.3965	0.59812	-2.6867	28.471	-5.3002
120.52	0.52117	50.465	-6.4727	0.56434	-2.7029	0.014155	-0.01209	0.025246	0.66022	-1.3176	3026.6	22.721	0.22855	77.412	-62.741	74.025	73.524	22.656	-0.25965	-6.3965	0.59812	-2.6867	28.471	-5.3002
120.51	0.52173	50.466	-6.4727	0.56427	-2.7028	0.01507	-0.013439	0.025131	0.66022	-1.3176	3025.9	22.722	0.22879	77.411	-62.773	74.025	73.524	22.656	-0.25965	-6.3965	0.59812	-2.6867	28.471	-5.3002
120.51	0.52226	50.467	-6.4726	0.5642	-2.7027	0.015961	-0.01477	0.024984	0.66022	-1.3176	3025.3	22.723	0.22903	77.411	-62.804	74.025	73.524	22.656	-0.25965	-6.3965	0.59812	-2.6867	28.471	-5.3002
120.51	0.52276	50.468	-6.4725	0.56413	-2.7025	0.016827	-0.016081	0.024807	0.66022	-1.3176	3024.6	22.723	0.22925	77.41	-62.835	74.025	73.524	22.656	-0.25965	-6.3965	0.59812	-2.6867	28.471	-5.3002
120.51	0.52323	50.47	-6.4724	0.56404	-2.7024	0.017667	-0.017372	0.024601	0.66022	-1.3176	3024.0	22.724	0.22946	77.409	-62.866	74.025	73.524	22.656	-0.25965	-6.3965	0.59812	-2.6867	28.471	-5.3002
120.51	0.52366	50.471	-6.4723	0.56395	-2.7023	0.018479	-0.01864	0.024364	0.66022	-1.3176	3023.3	22.725	0.22965	77.409	-62.896	74.025	73.524	22.656	-0.25965	-6.3965	0.59812	-2.6867	28.471	-5.3002
120.51	0.52406	50.472	-6.4722	0.56386	-2.7022	0.019263	-0.019884	0.024097	0.66022	-1.3176	3022.7	22.726	0.22983	77.408	-62.926	74.025	73.524	22.656	-0.25965	-6.3965	0.59812	-2.6867	28.471	-5.3002
120.5	0.52444	50.473	-6.4721	0.56375	-2.7021	0.020018	-0.021103	0.023802	0.66022	-1.3176	3022.0	22.726	0.22999	77.408	-62.955	74.026	73.524	22.656	-0.25965	-6.3965	0.59812	-2.6867	28.471	-5.3002
120.5	0.52477	50.474	-6.472	0.56365	-2.7019	0.020743	-0.022294	0.023478	0.66022	-1.3176	3021.4	22.727	0.23014	77.407	-62.983	74.026	73.524	22.656	-0.25965	-6.3965	0.59812	-2.6867	28.471	-5.3002
120.5	0.52508	50.476	-6.4719	0.56353	-2.7018	0.021437	-0.023458	0.023126	0.66022	-1.3176	3020.7	22.728	0.23028	77.406	-63.011	74.026	73.524	22.656	-0.25965	-6.3965	0.59812	-2.6867	28.471	-5.3002
120.5	0.52536	50.477	-6.4718	0.56341	-2.7017	0.0221	-0.024592	0.022746	0.66022	-1.3176	3020.1	22.729	0.2304	77.406	-63.038	74.026	73.524	22.656	-0.25965	-6.3965	0.59812	-2.6867	28.471	-5.3002
120.5	0.5256	50.478	-6.4717	0.56329	-2.7016	0.02273	-0.025694	0.022339	0.66022	-1.3176	3019.4	22.729	0.23051	77.405	-63.064	74.026	73.524	22.656	-0.25965	-6.3965	0.59812	-2.6867	28.471	-5.3002
120.5	0.52581	50.479	-6.4716	0.56315	-2.7015	0.023327	-0.026765	0.021906	0.66022	-1.3176	3018.8	22.73	0.2306	77.405	-63.09	74.026	73.524	22.656	-0.25965	-6.3965	0.59812	-2.6867	28.471	-5.3002
120.49	0.52599	50.48	-6.4715	0.56302	-2.7014	0.023891	-0.027801	0.021447	0.66022	-1.3176	3018.1	22.731	0.23068	77.404	-63.115	74.027	73.524	22.656	-0.25965	-6.3965	0.59812	-2.6867	28.471	-5.3002
120.49	0.52614	50.482	-6.4713	0.56288	-2.7013	0.024421	-0.028803	0.020962	0.66022	-1.3176	3017.5	22.732	0.23075	77.404	-63.139	74.027	73.524	22.656	-0.25965	-6.3965	0.59812	-2.6867	28.471	-5.3002
120.49	0.52625	50.483	-6.4712	0.56273	-2.7012	0.024915	-0.02977	0.020453	0.66022	-1.3176	3016.8	22.732	0.2308	77.403	-63.162	74.027	73.524	22.656	-0.25965	-6.3965	0.59812	-2.6867	28.471	-5.3002
120.49	0.52634	50.484	-6.4711	0.56258	-2.7011	0.025375	-0.030699	0.019919	0.66022	-1.3176	3016.1	22.733	0.23084	77.402	-63.184	74.027	73.524	22.656	-0.25965	-6.3965	0.59812	-2.6867	28.471	-5.3002
120.49	0.52639	50.485	-6.471	0.56242	-2.701	0.025798	-0.03159	0.019363	0.66022	-1.3176	3015.5	22.734	0.23087	77.402	-63.205	74.027	73.524	22.656	-0.25965	-6.3965	0.59812	-2.6867	28.471	-5.3002
120.49	0.52642	50.486	-6.4708	0.56226	-2.7009	0.026185	-0.032442	0.018783	0.66022	-1.3176	3014.8	22.734	0.23088	77.401	-63.225	74.027	73.524	22.656	-0.25965	-6.3965	0.59812	-2.6867	28.471	-5.3002
120.49	0.52641	50.487	-6.4707	0.5621	-2.7008	0.026536	-0.033254	0.018182	0.66022	-1.3176	3014.2	22.735	0.23088	77.401	-63.244	74.028	73.524	22.656	-0.25965	-6.3965	0.59812	-2.6867	28.471	-5.3002
120.48	0.52638	50.488	-6.4706	0.56193	-2.7007	0.026849	-0.034025	0.017561	0.66022	-1.3176	3013.5	22.736	0.23087	77.4	-63.262	74.028	73.524	22.656	-0.25965	-6.3965	0.59812	-2.6867	28.471	-5.3002
120.48	0.52631	50.489	-6.4704	0.56176	-2.7006	0.027125	-0.034754	0.016919	0.66022	-1.3176	3012.9	22.736	0.23084	77.399	-63.279	74.028	73.524	22.656	-0.25965	-6.3965	0.59812	-2.6867	28.471	-5.3002
120.48	0.52622	50.49	-6.4703	0.56158	-2.7005	0.027364	-0.03544	0.016257	0.66022	-1.3176	3012.2	22.737	0.2308	77.399	-63.294	74.028	73.524	22.656	-0.25965	-6.3965	0.59812	-2.6867	28.471	-5.3002
120.48	0.5261	50.491	-6.4702	0.5614	-2.7004	0.027565	-0.036084	0.015577	0.66022	-1.3176	3011.6	22.738	0.23075	77.398	-63.309	74.028	73.524	22.656	-0.25965	-6.3965	0.59812	-2.6867	28.471	-5.3002
120.48	0.52595	50.492	-6.47	0.56122	-2.7004	0.027727	-0.036683	0.01488	0.66022	-1.3176	3010.9	22.738	0.23069	77.398	-63.322	74.028	73.524	22.656	-0.25965	-6.3965	0.59812	-2.6867	28.471	-5.3002
120.48	0.52578	50.493	-6.4699	0.56104	-2.7003	0.027852	-0.037237	0.014166	0.66022	-1.3176	3010.3	22.739	0.23061	77.397	-63.334	74.029	73.524	22.656	-0.25965	-6.3965	0.59812	-2.6867	28.471	-5.3002
120.48	0.52557	50.493	-6.4697	0.56085	-2.7002	0.027939	-0.037747	0.013436	0.66022	-1.3176	3009.6	22.739	0.23052	77.397	-63.345	74.029	73.524	22.656	-0.25965	-6.3965	0.59812	-2.6867	28.471	-5.3002
120.47	0.52535	50.494	-6.4696	0.56066	-2.7002	0.027987	-0.03821	0.012691	0.66022	-1.3176	3009.0	22.74	0.23043	77.396	-63.354	74.029	73.524	22.656	-0.25965	-6.3965	0.59812	-2.6867	28.471	-5.3002
120.47	0.52509	50.495	-6.4695	0.56047	-2.7001	0.027997	-0.038627	0.011933	0.66022	-1.3176	3008.3	22.741	0.23032	77.395	-63.362	74.029	73.524	22.656	-0.25965	-6.3965	0.59812	-2.6867	28.471	-5.3002
120.47	0.52482	50.496	-6.4693	0.56027	-2.7	0.027969	-0.038998	0.011161	0.66022	-1.3176	3007.7	22.741	0.2302	77.395	-63.369	74.029	73.524	22.656	-0.25965	-6.3965	0.59812	-2.6867	28.471	-5.3002
120.47	0.52452	50.496	-6.4692	0.56008	-2.7	0.027903	-0.039321	0.010378	0.66022	-1.3176	3007.0	22.742	0.23007	77.394	-63.374	74.029	73.524	22.656	-0.25965	-6.3965	0.59812	-2.6867	28.471	-5.3002
120.47	0.52419	50.497	-6.469	0.55988	-2.6999	0.0278	-0.039597	0.0095835	0.66022	-1.3176	3006.4	22.742	0.22993	77.394	-63.378	74.03	73.524	22.656	-0.25965	-6.3965	0.59812	-2.6867	28.471	-5.3002
120.47	0.52385	50.497	-6.4689	0.55968	-2.6999	0.027658	-0.039826	0.0087791	0.66022	-1.3176	3005.7	22.742	0.22978	77.393	-63.381	74.03	73.524	22.656	-0.25965	-6.3965	0.59812	-2.6867	28.471	-5.3002
120.47	0.52348	50.498	-6.4688	0.55948	-2.6999	0.02748	-0.040007	0.0079659	0.66022	-1.3176	3005.1	22.743	0.22962	77.392	-63.382	74.03	73.524	22.656	-0.25965	-6.3965	0.59812	-2.6867	28.471	-5.3002
120.46	0.5231	50.498	-6.4686	0.55928	-2.6998	0.027264	-0.04014	0.0071447	0.66022	-1.3176	3004.4	22.743	0.22945	77.392	-63.382	74.03	73.524	22.656	-0.25965	-6.3965	0.59812	-2.6867	28.471	-5.3002
120.46	0.52269	50.499	-6.4685	0.55908	-2.6998	0.027012	-0.040225	0.0063166	0.66022	-1.3176	3003.8	22.744	0.22927	77.391	-63.38	74.03	73.524	22.656	-0.25965	-6.3965	0.59812	-2.6867	28.471	-5.3002
120.46	0.52227	50.499	-6.4684	0.55888	-2.6997	0.026723	-0.040263	0.0054827	0.66022	-1.3176	3003.1	22.744	0.22909	77.391	-63.378	74.03	73.524	22.656	-0.25965	-6.3965	0.59812	-2.6867	28.471	-5.3002
120.46	0.52183	50.499	-6.4682	0.55868	-2.6997	0.026399	-0.040252	0.004644	0.66022	-1.3176	3002.5	22.744	0.2289	77.39	-63.373	74.03	73.524	22.656	-0.25965	-6.3965	0.59812	-2.6867	28.471	-5.3002
120.46	0.52137	50.5	-6.4681	0.55848	-2.6997	0.026039	-0.040194	0.0038015	0.66022	-1.3176	3001.8	22.745	0.2287	77.389	-63.368	74.031	73.524	22.656	-0.25965	-6.3965	0.59812	-2.6867	28.471	-5.3002
120.46	0.52089	50.5	-6.468	0.55828	-2.6997	0.025644	-0.040088	0.0029562	0.66022	-1.3176	3001.2	22.745	0.22849	77.389	-63.361	74.031	73.524	22.656	-0.25965	-6.3965	0.59812	-2.6867	28.471	-5.3002
120.46	0.5204	50.5	-6.4678	0.55808	-2.6997	0.025215	-0.039935	0.0021093	0.66022	-1.3176	3000.5	22.745	0.22828	77.388	-63.353	74.031	73.524	22.656	-0.25965	-6.3965	0.59812	-2.6867	28.471	-5.3002
120.46	0.5199	50.5	-6.4677	0.55788	-2.6997	0.024752	-0.039735	0.0012618	0.66022	-1.3176	2999.9	22.745	0.22806	77.388	-63.344	74.031	73.524	22.656	-0.25965	-6.3965	0.59812	-2.6867	28.471	-5.3002
120.46	0.51939	50.5	-6.4676	0.55768	-2.6997	0.024256	-0.039488	0.00041464	0.66022	-1.3176	2999.2	22.746	0.22784	77.387	-63.333	74.031	73.524	22.656	-0.25965	-6.3965	0.59812	-2.6867	28.471	-5.3002
120.45	0.51886	50.5	-6.4675	0.55748	-2.6997	0.023728	-0.039196	-0.00043105	0.66022	-1.3176	2998.6	22.746	0.22761	77.387	-63.321	74.031	73.524	22.656	-0.25965	-6.3965	0.59812	-2.6867	28.471	-5.3002
120.45	0.51832	50.5	-6.4674	0.55729	-2.6997	0.023168	-0.038857	-0.0012743	0.66022	-1.3176	2997.9	22.746	0.22737	77.386	-63.308	74.032	73.524	22.656	-0.25965	-6.3965	0.59812	-2.6867	28.471	-5.3002
120.45	0.51777	50.5	-6.4672	0.55709	-2.6997	0.022577	-0.038473	-0.0021139	0.66022	-1.3176	2997.3	22.746	0.22714	77.385	-63.294	74.032	73.524	22.656	-0.25965	-6.3965	0.59812	-2.6867	28.471	-5.3002
120.45	0.51722	50.5	-6.4671	0.5569	-2.6997	0.021957	-0.038044	-0.0029491	0.66022	-1.3176	2996.6	22.746	0.22689	77.385	-63.279	74.032	73.524	22.656	-0.25965	-6.3965	0.59812	-2.6867	28.471	-5.3002
120.45	0.51666	50.5	-6.467	0.55671	-2.6997	0.021307	-0.037572	-0.0037786	0.66022	-1.3176	2995.9	22.746	0.22665	77.384	-63.262	74.032	73.524	22.656	-0.25965	-6.3965	0.59812	-2.6867	28.471	-5.3002
120.45	0.51609	50.499	-6.4669	0.55653	-2.6997	0.020628	-0.037056	-0.0046016	0.66022	-1.3176	2995.3	22.746	0.2264	77.384	-63.245	74.032	73.524	22.656	-0.25965	-6.3965	0.59812	-2.6867	28.471	-5.3002
120.45	0.51551	50.499	-6.4668	0.55634	-2.6997	0.019922	-0.036497	-0.005417	0.66022	-1.3176	2994.6	22.746	0.22615	77.383	-63.227	74.032	73.524	22.656	-0.25965	-6.3965	0.59812	-2.6867	28.471	-5.3002
120.45	0.51493	50.498	-6.4667	0.55616	-2.6998	0.019189	-0.035897	-0.0062239	0.66022	-1.3176	2994.0	22.746	0.2259	77.382	-63.207	74.032	73.524	22.656	-0.25965	-6.3965	0.59812	-2.6867	28.471	-5.3002
120.45	0.51435	50.498	-6.4666	0.55598	-2.6998	0.018431	-0.035255	-0.0070212	0.66022	-1.3176	2993.3	22.746	0.22564	77.382	-63.187	74.033	73.524	22.656	-0.25965	-6.3965	0.59812	-2.6867	28.471	-5.3002
120.45	0.51377	50.497	-6.4665	0.55581	-2.6998	0.017649	-0.034573	-0.007808	0.66022	-1.3176	2992.7	22.746	0.22539	77.381	-63.165	74.033	73.524	22.656	-0.25965	-6.3965	0.59812	-2.6867	28.471	-5.3002
120.44	0.51318	50.497	-6.4664	0.55564	-2.6999	0.016842	-0.033853	-0.0085833	0.66022	-1.3176	2992.0	22.746	0.22514	77.38	-63.143	74.033	73.524	22.656	-0.25965	-6.3965	0.59812	-2.6867	28.471	-5.3002
120.44	0.5126	50.496	-6.4664	0.55547	-2.6999	0.016013	-0.033094	-0.0093463	0.66022	-1.3176	2991.4	22.746	0.22488	77.38	-63.12	74.033	73.524	22.656	-0.25965	-6.3965	0.59812	-2.6867	28.471	-5.3002
120.44	0.51202	50.495	-6.4663	0.55531	-2.7	0.015163	-0.032297	-0.010096	0.66022	-1.3176	2990.7	22.746	0.22463	77.379	-63.097	74.033	73.524	22.656	-0.25965	-6.3965	0.59812	-2.6867	28.471	-5.3002
120.44	0.51144	50.495	-6.4662	0.55515	-2.7	0.014292	-0.031465	-0.010831	0.66022	-1.3176	2990.1	22.746	0.22437	77.379	-63.072	74.033	73.524	22.656	-0.25965	-6.3965	0.59812	-2.6867	28.471	-5.3002
120.44	0.51086	50.494	-6.4661	0.55499	-2.7001	0.013402	-0.030597	-0.011552	0.66022	-1.3176	2989.4	22.745	0.22412	77.378	-63.047	74.033	73.524	22.656	-0.25965	-6.3965	0.59812	-2.6867	28.471	-5.3002
120.44	0.51029	50.493	-6.4661	0.55484	-2.7002	0.012494	-0.029696	-0.012256	0.66022	-1.3176	2988.8	22.745	0.22387	77.377	-63.022	74.033	73.524	22.656	-0.25965	-6.3965	0.59812	-2.6867	28.471	-5.3002
120.44	0.50972	50.492	-6.466	0.5547	-2.7002	0.01157	-0.028762	-0.012944	0.66022	-1.3176	2988.1	22.745	0.22363	77.377	-62.995	74.034	73.524	22.656	-0.25965	-6.3965	0.59812	-2.6867	28.471	-5.3002
120.44	0.50916	50.491	-6.466	0.55455	-2.7003	0.010629	-0.027796	-0.013614	0.66022	-1.3176	2987.5	22.745	0.22338	77.376	-62.968	74.034	73.524	22.656	-0.25965	-6.3965	0.59812	-2.6867	28.471	-5.3002
120.44	0.50861	50.49	-6.4659	0.55442	-2.7004	0.0096739	-0.0268	-0.014266	0.66022	-1.3176	2986.8	22.744	0.22314	77.376	-62.941	74.034	73.524	22.656	-0.25965	-6.3965	0.59812	-2.6867	28.471	-5.3002
120.44	0.50807	50.489	-6.4659	0.55429	-2.7004	0.0087055	-0.025776	-0.014898	0.66022	-1.3176	2986.2	22.744	0.22291	77.375	-62.913	74.034	73.524	22.656	-0.25965	-6.3965	0.59812	-2.6867	28.471	-5.3002
120.44	0.50753	50.488	-6.4658	0.55416	-2.7005	0.007725	-0.024723	-0.015511	0.66022	-1.3176	2985.5	22.744	0.22267	77.374	-62.885	74.034	73.524	22.656	-0.25965	-6.3965	0.59812	-2.6867	28.471	-5.3002
120.44	0.50701	50.487	-6.4658	0.55404	-2.7006	0.0067336	-0.023645	-0.016103	0.66022	-1.3176	2984.9	22.743	0.22245	77.374	-62.857	74.034	73.524	22.656	-0.25965	-6.3965	0.59812	-2.6867	28.471	-5.3002
120.44	0.5065	50.485	-6.4658	0.55392	-2.7007	0.0057327	-0.022541	-0.016674	0.66022	-1.3176	2984.2	22.743	0.22222	77.373	-62.828	74.034	73.524	22.656	-0.25965	-6.3965	0.59812	-2.6867	28.471	-5.3002
120.44	0.506	50.484	-6.4657	0.55381	-2.7007	0.0047235	-0.021415	-0.017223	0.66022	-1.3176	2983.6	22.742	0.22201	77.373	-62.799	74.035	73.524	22.656	-0.25965	-6.3965	0.59812	-2.6867	28.471	-5.3002
120.43	0.50552	50.483	-6.4657	0.55371	-2.7008	0.0037073	-0.020266	-0.017749	0.66022	-1.3176	2982.9	22.742	0.2218	77.372	-62.769	74.035	73.524	22.656	-0.25965	-6.3965	0.59812	-2.6867	28.471	-5.3002
120.43	0.50505	50.481	-6.4657	0.55361	-2.7009	0.0026853	-0.019097	-0.018252	0.66022	-1.3176	2982.3	22.741	0.22159	77.371	-62.74	74.035	73.524	22.656	-0.25965	-6.3965	0.59812	-2.6867	28.471	-5.3002
120.43	0.5046	50.48	-6.4657	0.55352	-2.701	0.0016588	-0.017908	-0.018731	0.66022	-1.3176	2981.6	22.741	0.2214	77.371	-62.71	74.035	73.524	22.656	-0.25965	-6.3965	0.59812	-2.6867	28.471	-5.3002
120.43	0.50416	50.478	-6.4657	0.55343	-2.7011	0.00062921	-0.016703	-0.019186	0.66022	-1.3176	2981.0	22.74	0.22121	77.37	-62.681	74.035	73.524	22.656	-0.25965	-6.3965	0.59812	-2.6867	28.471	-5.3002
120.43	0.50374	50.477	-6.4657	0.55335	-2.7012	-0.00040231	-0.015481	-0.019616	0.66022	-1.3176	2980.3	22.74	0.22103	77.369	-62.651	74.035	73.524	22.656	-0.25965	-6.3965	0.59812	-2.6867	28.471	-5.3002
120.43	0.50334	50.475	-6.4657	0.55328	-2.7013	-0.0014344	-0.014245	-0.020021	0.66022	-1.3176	2979.7	22.739	0.22085	77.369	-62.621	74.035	73.524	22.656	-0.25965	-6.3965	0.59812	-2.6867	28.471	-5.3002
120.43	0.50296	50.474	-6.4657	0.55321	-2.7014	-0.0024659	-0.012996	-0.0204	0.66022	-1.3176	2979.0	22.739	0.22069	77.368	-62.591	74.035	73.524	22.656	-0.25965	-6.3965	0.59812	-2.6867	28.471	-5.3002
120.43	0.5026	50.472	-6.4657	0.55315	-2.7015	-0.0034953	-0.011735	-0.020753	0.66022	-1.3176	2978.4	22.738	0.22053	77.368	-62.561	74.036	73.524	22.656	-0.25965	-6.3965	0.59812	-2.6867	28.471	-5.3002
120.43	0.50226	50.47	-6.4657	0.55309	-2.7016	-0.0045215	-0.010465	-0.021079	0.66022	-1.3176	2977.7	22.738	0.22038	77.367	-62.532	74.036	73.524	22.656	-0.25965	-6.3965	0.59812	-2.6867	28.471	-5.3002
120.43	0.50194	50.468	-6.4658	0.55304	-2.7017	-0.0055432	-0.0091874	-0.021378	0.66022	-1.3176	2977.1	22.737	0.22024	77.366	-62.502	74.036	73.524	22.656	-0.25965	-6.3965	0.59812	-2.6867	28.471	-5.3002
120.43	0.50165	50.467	-6.4658	0.553	-2.7018	-0.0065591	-0.0079028	-0.02165	0.66022	-1.3176	2976.4	22.736	0.22012	77.366	-62.473	74.036	73.524	22.656	-0.25965	-6.3965	0.59812	-2.6867	28.471	-5.3002
120.43	0.50137	50.465	-6.4658	0.55296	-2.7019	-0.007568	-0.0066134	-0.021895	0.66022	-1.3176	2975.8	22.736	0.22	77.365	-62.444	74.036	73.524	22.656	-0.25965	-6.3965	0.59812	-2.6867	28.471	-5.3002
120.43	0.50112	50.463	-6.4659	0.55293	-2.702	-0.0085685	-0.0053207	-0.022111	0.66022	-1.3176	2975.1	22.735	0.21989	77.364	-62.415	74.036	73.524	22.656	-0.25965	-6.3965	0.59812	-2.6867	28.471	-5.3002
120.43	0.5009	50.461	-6.4659	0.55291	-2.7022	-0.0095596	-0.0040264	-0.0223	0.66022	-1.3176	2974.5	22.734	0.21979	77.364	-62.386	74.036	73.524	22.656	-0.25965	-6.3965	0.59812	-2.6867	28.471	-5.3002
120.43	0.5007	50.459	-6.466	0.55289	-2.7023	-0.01054	-0.002732	-0.022461	0.66022	-1.3176	2973.8	22.734	0.21971	77.363	-62.357	74.036	73.524	22.656	-0.25965	-6.3965	0.59812	-2.6867	28.471	-5.3002
120.43	0.50052	50.457	-6.466	0.55288	-2.7024	-0.011508	-0.0014392	-0.022593	0.66022	-1.3176	2973.2	22.733	0.21963	77.362	-62.329	74.036	73.524	22.656	-0.25965	-6.3965	0.59812	-2.6867	28.471	-5.3002
120.43	0.50038	50.455	-6.4661	0.55288	-2.7025	-0.012464	-0.00014962	-0.022697	0.66022	-1.3176	2972.5	22.732	0.21957	77.362	-62.302	74.037	73.524	22.656	-0.25965	-6.3965	0.59812	-2.6867	28.471	-5.3002
120.43	0.50025	50.453	-6.4661	0.55288	-2.7026	-0.013405	0.0011352	-0.022772	0.66022	-1.3176	2971.9	22.731	0.21952	77.361	-62.274	74.037	73.524	22.656	-0.25965	-6.3965	0.59812	-2.6867	28.471	-5.3002
120.43	0.50016	50.451	-6.4662	0.55289	-2.7027	-0.01433	0.0024137	-0.022819	0.66022	-1.3176	2971.2	22.731	0.21948	77.361	-62.247	74.037	73.524	22.656	-0.25965	-6.3965	0.59812	-2.6867	28.471	-5.3002
120.43	0.50009	50.449	-6.4663	0.55291	-2.7028	-0.015239	0.0036843	-0.022837	0.66022	-1.3176	2970.6	22.73	0.21945	77.36	-62.221	74.037	73.524	22.656	-0.25965	-6.3965	0.59812	-2.6867	28.471	-5.3002
120.43	0.50005	50.447	-6.4664	0.55293	-2.703	-0.016131	0.0049453	-0.022827	0.66022	-1.3176	2969.9	22.729	0.21944	77.359	-62.195	74.037	73.524	22.656	-0.25965	-6.3965	0.59812	-2.6867	28.471	-5.3002
120.43	0.50004	50.445	-6.4664	0.55296	-2.7031	-0.017003	0.0061953	-0.022788	0.66022	-1.3176	2969.3	22.728	0.21943	77.359	-62.169	74.037	73.524	22.656	-0.25965	-6.3965	0.59812	-2.6867	28.471	-5.3002
120.43	0.50006	50.443	-6.4665	0.55299	-2.7032	-0.017856	0.0074327	-0.022721	0.66022	-1.3176	2968.6	22.728	0.21944	77.358	-62.144	74.037	73.524	22.656	-0.25965	-6.3965	0.59812	-2.6867	28.471	-5.3002
120.43	0.50011	50.441	-6.4666	0.55303	-2.7033	-0.018688	0.008656	-0.022626	0.66022	-1.3176	2968.0	22.727	0.21946	77.357	-62.119	74.037	73.524	22.656	-0.25965	-6.3965	0.59812	-2.6867	28.471	-5.3002
120.43	0.50018	50.439	-6.4667	0.55308	-2.7034	-0.019499	0.0098637	-0.022503	0.66022	-1.3176	2967.3	22.726	0.2195	77.357	-62.095	74.037	73.524	22.656	-0.25965	-6.3965	0.59812	-2.6867	28.471	-5.3002
120.42	0.50029	50.437	-6.4668	0.55313	-2.7035	-0.020286	0.011054	-0.022352	0.66022	-1.3176	2966.7	22.725	0.21955	77.356	-62.072	74.037	73.524	22.656	-0.25965	-6.3965	0.59812	-2.6867	28.471	-5.3002
120.42	0.50042	50.435	-6.4669	0.55319	-2.7036	-0.02105	0.012226	-0.022174	0.66022	-1.3176	2966.0	22.724	0.21961	77.355	-62.049	74.038	73.524	22.656	-0.25965	-6.3965	0.59812	-2.6867	28.471	-5.3002
120.42	0.50058	50.433	-6.467	0.55325	-2.7037	-0.02179	0.013379	-0.021968	0.66022	-1.3176	2965.4	22.724	0.21968	77.355	-62.027	74.038	73.524	22.656	-0.25965	-6.3965	0.59812	-2.6867	28.471	-5.3002
120.42	0.50078	50.431	-6.4671	0.55332	-2.7038	-0.022504	0.01451	-0.021735	0.66022	-1.3176	2964.7	22.723	0.21977	77.354	-62.005	74.038	73.524	22.656	-0.25965	-6.3965	0.59812	-2.6867	28.471	-5.3002
120.42	0.501	50.429	-6.4672	0.5534	-2.704	-0.023191	0.015618	-0.021476	0.66022	-1.3176	2964.1	22.722	0.21987	77.353	-61.984	74.038	73.524	22.656	-0.25965	-6.3965	0.59812	-2.6867	28.471	-5.3002
120.42	0.50125	50.427	-6.4674	0.55348	-2.7041	-0.023852	0.016702	-0.02119	0.66022	-1.3176	2963.4	22.721	0.21998	77.353	-61.964	74.038	73.524	22.656	-0.25965	-6.3965	0.59812	-2.6867	28.471	-5.3002
120.42	0.50154	50.425	-6.4675	0.55356	-2.7042	-0.024484	0.017761	-0.020878	0.66022	-1.3176	2962.8	22.72	0.22011	77.352	-61.944	74.038	73.524	22.656	-0.25965	-6.3965	0.59812	-2.6867	28.471	-5.3002
120.42	0.50185	50.423	-6.4676	0.55365	-2.7043	-0.025089	0.018793	-0.020542	0.66022	-1.3176	2962.1	22.72	0.22025	77.352	-61.925	74.038	73.524	22.656	-0.25965	-6.3965	0.59812	-2.6867	28.471	-5.3002
120.42	0.50219	50.421	-6.4677	0.55375	-2.7044	-0.025663	0.019797	-0.02018	0.66022	-1.3176	2961.5	22.719	0.2204	77.351	-61.907	74.038	73.524	22.656	-0.25965	-6.3965	0.59812	-2.6867	28.471	-5.3002
120.42	0.50256	50.418	-6.4679	0.55385	-2.7045	-0.026208	0.020772	-0.019794	0.66022	-1.3176	2960.8	22.718	0.22056	77.35	-61.889	74.038	73.524	22.656	-0.25965	-6.3965	0.59812	-2.6867	28.471	-5.3002
120.42	0.50296	50.416	-6.468	0.55396	-2.7046	-0.026723	0.021718	-0.019383	0.66022	-1.3176	2960.2	22.717	0.22074	77.35	-61.872	74.039	73.524	22.656	-0.25965	-6.3965	0.59812	-2.6867	28.471	-5.3002
120.42	0.50339	50.414	-6.4681	0.55407	-2.7047	-0.027206	0.022631	-0.01895	0.66022	-1.3176	2959.5	22.717	0.22093	77.349	-61.856	74.039	73.524	22.656	-0.25965	-6.3965	0.59812	-2.6867	28.471	-5.3002
120.42	0.50385	50.412	-6.4683	0.55418	-2.7048	-0.027658	0.023513	-0.018494	0.66022	-1.3176	2958.9	22.716	0.22113	77.348	-61.841	74.039	73.524	22.656	-0.25965	-6.3965	0.59812	-2.6867	28.471	-5.3002
120.42	0.50434	50.41	-6.4684	0.5543	-2.7049	-0.028077	0.024361	-0.018016	0.66022	-1.3176	2958.2	22.715	0.22135	77.348	-61.827	74.039	73.524	22.656	-0.25965	-6.3965	0.59812	-2.6867	28.471	-5.3002
120.42	0.50486	50.408	-6.4686	0.55443	-2.7049	-0.028464	0.025174	-0.017516	0.66022	-1.3176	2957.6	22.714	0.22158	77.347	-61.813	74.039	73.524	22.656	-0.25965	-6.3965	0.59812	-2.6867	28.471	-5.3002
120.42	0.5054	50.406	-6.4687	0.55456	-2.705	-0.028818	0.025953	-0.016995	0.66022	-1.3176	2956.9	22.714	0.22182	77.346	-61.8	74.039	73.524	22.656	-0.25965	-6.3965	0.59812	-2.6867	28.471	-5.3002
120.42	0.50597	50.405	-6.4688	0.55469	-2.7051	-0.029138	0.026695	-0.016455	0.66022	-1.3176	2956.3	22.713	0.22207	77.346	-61.788	74.039	73.524	22.656	-0.25965	-6.3965	0.59812	-2.6867	28.471	-5.3002
120.42	0.50657	50.403	-6.469	0.55482	-2.7052	-0.029425	0.0274	-0.015895	0.66022	-1.3176	2955.6	22.712	0.22234	77.345	-61.776	74.039	73.524	22.656	-0.25965	-6.3965	0.59812	-2.6867	28.471	-5.3002
120.42	0.5072	50.401	-6.4691	0.55496	-2.7053	-0.029678	0.028067	-0.015316	0.66022	-1.3176	2955.0	22.712	0.22261	77.344	-61.766	74.039	73.524	22.656	-0.25965	-6.3965	0.59812	-2.6867	28.471	-5.3002
120.42	0.50785	50.399	-6.4693	0.5551	-2.7053	-0.029897	0.028695	-0.01472	0.66022	-1.3176	2954.3	22.711	0.2229	77.344	-61.756	74.039	73.524	22.656	-0.25965	-6.3965	0.59812	-2.6867	28.471	-5.3002
120.42	0.50852	50.397	-6.4694	0.55525	-2.7054	-0.030081	0.029284	-0.014106	0.66022	-1.3176	2953.7	22.71	0.2232	77.343	-61.747	74.04	73.524	22.656	-0.25965	-6.3965	0.59812	-2.6867	28.471	-5.3002
120.42	0.50923	50.395	-6.4696	0.5554	-2.7055	-0.03023	0.029834	-0.013476	0.66022	-1.3176	2953.0	22.71	0.22351	77.343	-61.739	74.04	73.524	22.656	-0.25965	-6.3965	0.59812	-2.6867	28.471	-5.3002
120.42	0.50995	50.394	-6.4697	0.55555	-2.7056	-0.030345	0.030342	-0.012831	0.66022	-1.3176	2952.4	22.709	0.22383	77.342	-61.732	74.04	73.524	22.656	-0.25965	-6.3965	0.59812	-2.6867	28.471	-5.3002
120.42	0.5107	50.392	-6.4699	0.5557	-2.7056	-0.030426	0.030809	-0.012171	0.66022	-1.3176	2951.7	22.708	0.22416	77.341	-61.725	74.04	73.524	22.656	-0.25965	-6.3965	0.59812	-2.6867	28.471	-5.3002
120.42	0.51148	50.39	-6.47	0.55585	-2.7057	-0.030471	0.031235	-0.011497	0.66022	-1.3176	2951.1	22.708	0.2245	77.341	-61.72	74.04	73.524	22.656	-0.25965	-6.3965	0.59812	-2.6867	28.471	-5.3002
120.42	0.51227	50.389	-6.4702	0.55601	-2.7057	-0.030482	0.031619	-0.01081	0.66022	-1.3176	2950.4	22.707	0.22485	77.34	-61.715	74.04	73.524	22.656	-0.25965	-6.3965	0.59812	-2.6867	28.471	-5.3002
120.42	0.51309	50.387	-6.4703	0.55617	-2.7058	-0.030458	0.03196	-0.010112	0.66022	-1.3176	2949.8	22.707	0.22522	77.339	-61.711	74.04	73.524	22.656	-0.25965	-6.3965	0.59812	-2.6867	28.471	-5.3002
120.41	0.51393	50.385	-6.4705	0.55633	-2.7058	-0.0304	0.032259	-0.0094019	0.66022	-1.3176	2949.1	22.706	0.22559	77.339	-61.708	74.04	73.524	22.656	-0.25965	-6.3965	0.59812	-2.6867	28.471	-5.3002
120.41	0.51479	50.384	-6.4706	0.55649	-2.7059	-0.030307	0.032514	-0.008682	0.66022	-1.3176	2948.5	22.705	0.22597	77.338	-61.706	74.04	73.524	22.656	-0.25965	-6.3965	0.59812	-2.6867	28.471	-5.3002
120.41	0.51567	50.382	-6.4708	0.55666	-2.7059	-0.03018	0.032726	-0.0079528	0.66022	-1.3176	2947.8	22.705	0.22635	77.337	-61.704	74.04	73.524	22.656	-0.25965	-6.3965	0.59812	-2.6867	28.471	-5.3002
120.41	0.51657	50.381	-6.471	0.55682	-2.706	-0.030019	0.032895	-0.0072153	0.66022	-1.3176	2947.2	22.704	0.22675	77.337	-61.704	74.041	73.524	22.656	-0.25965	-6.3965	0.59812	-2.6867	28.471	-5.3002
120.41	0.51749	50.38	-6.4711	0.55699	-2.706	-0.029824	0.03302	-0.0064704	0.66022	-1.3176	2946.5	22.704	0.22715	77.336	-61.704	74.041	73.524	22.656	-0.25965	-6.3965	0.59812	-2.6867	28.471	-5.3002
120.41	0.51842	50.378	-6.4712	0.55715	-2.706	-0.029596	0.033101	-0.0057191	0.66022	-1.3176	2945.9	22.704	0.22757	77.335	-61.705	74.041	73.524	22.656	-0.25965	-6.3965	0.59812	-2.6867	28.471	-5.3002
120.41	0.51937	50.377	-6.4714	0.55732	-2.706	-0.029335	0.033139	-0.0049623	0.66022	-1.3176	2945.2	22.703	0.22799	77.335	-61.707	74.041	73.524	22.656	-0.25965	-6.3965	0.59812	-2.6867	28.471	-5.3002
120.41	0.52034	50.376	-6.4715	0.55748	-2.7061	-0.029041	0.033133	-0.004201	0.66022	-1.3176	2944.6	22.703	0.22841	77.334	-61.71	74.041	73.524	22.656	-0.25965	-6.3965	0.59812	-2.6867	28.471	-5.3002
120.41	0.52132	50.374	-6.4717	0.55765	-2.7061	-0.028715	0.033084	-0.0034361	0.66022	-1.3176	2943.9	22.702	0.22884	77.333	-61.714	74.041	73.524	22.656	-0.25965	-6.3965	0.59812	-2.6867	28.471	-5.3002
120.41	0.52232	50.373	-6.4718	0.55781	-2.7061	-0.028357	0.032992	-0.0026687	0.66022	-1.3176	2943.3	22.702	0.22928	77.333	-61.718	74.041	73.524	22.656	-0.25965	-6.3965	0.59812	-2.6867	28.471	-5.3002
120.41	0.52332	50.372	-6.472	0.55798	-2.7061	-0.027969	0.032856	-0.0018997	0.66022	-1.3176	2942.6	22.702	0.22973	77.332	-61.723	74.041	73.524	22.656	-0.25965	-6.3965	0.59812	-2.6867	28.471	-5.3002
120.41	0.52434	50.371	-6.4721	0.55814	-2.7061	-0.027549	0.032678	-0.00113	0.66022	-1.3176	2942.0	22.701	0.23018	77.332	-61.729	74.041	73.524	22.656	-0.25965	-6.3965	0.59812	-2.6867	28.471	-5.3002
120.41	0.52537	50.37	-6.4722	0.5583	-2.7061	-0.0271	0.032457	-0.00036065	0.66022	-1.3176	2941.3	22.701	0.23063	77.331	-61.736	74.041	73.524	22.656	-0.25965	-6.3965	0.59812	-2.6867	28.471	-5.3002
120.41	0.52641	50.369	-6.4724	0.55847	-2.7061	-0.026621	0.032194	0.00040741	0.66022	-1.3176	2940.7	22.701	0.23109	77.33	-61.744	74.042	73.524	22.656	-0.25965	-6.3965	0.59812	-2.6867	28.471	-5.3002
120.41	0.52746	50.368	-6.4725	0.55863	-2.7061	-0.026114	0.03189	0.0011732	0.66022	-1.3176	2940.0	22.701	0.23155	77.33	-61.752	74.042	73.524	22.656	-0.25965	-6.3965	0.59812	-2.6867	28.471	-5.3002
120.4	0.52852	50.367	-6.4726	0.55878	-2.7061	-0.025578	0.031544	0.0019358	0.66022	-1.3176	2939.4	22.7	0.23202	77.329	-61.762	74.042	73.524	22.656	-0.25965	-6.3965	0.59812	-2.6867	28.471	-5.3002
120.4	0.52958	50.367	-6.4728	0.55894	-2.7061	-0.025015	0.031157	0.0026943	0.66022	-1.3176	2938.7	22.7	0.23249	77.328	-61.772	74.042	73.524	22.656	-0.25965	-6.3965	0.59812	-2.6867	28.471	-5.3002
120.4	0.53065	50.366	-6.4729	0.5591	-2.7061	-0.024426	0.030731	0.0034476	0.66022	-1.3176	2938.1	22.7	0.23296	77.328	-61.782	74.042	73.524	22.656	-0.25965	-6.3965	0.59812	-2.6867	28.471	-5.3002
120.4	0.53173	50.365	-6.473	0.55925	-2.7061	-0.023811	0.030265	0.0041949	0.66022	-1.3176	2937.4	22.7	0.23343	77.327	-61.794	74.042	73.524	22.656	-0.25965	-6.3965	0.59812	-2.6867	28.471	-5.3002
120.4	0.53281	50.364	-6.4731	0.5594	-2.706	-0.023171	0.02976	0.0049353	0.66022	-1.3176	2936.8	22.7	0.23391	77.326	-61.806	74.042	73.524	22.656	-0.25965	-6.3965	0.59812	-2.6867	28.471	-5.3002
120.4	0.53389	50.364	-6.4732	0.55955	-2.706	-0.022507	0.029218	0.0056678	0.66022	-1.3176	2936.1	22.7	0.23438	77.326	-61.819	74.042	73.524	22.656	-0.25965	-6.3965	0.59812	-2.6867	28.471	-5.3002
120.4	0.53497	50.363	-6.4734	0.55969	-2.706	-0.02182	0.028638	0.0063915	0.66022	-1.3176	2935.5	22.7	0.23486	77.325	-61.833	74.042	73.524	22.656	-0.25965	-6.3965	0.59812	-2.6867	28.471	-5.3002
120.4	0.53606	50.363	-6.4735	0.55983	-2.706	-0.021111	0.028021	0.0071056	0.66022	-1.3176	2934.8	22.7	0.23534	77.325	-61.847	74.043	73.524	22.656	-0.25965	-6.3965	0.59812	-2.6867	28.471	-5.3002
120.4	0.53714	50.362	-6.4736	0.55997	-2.7059	-0.020381	0.027369	0.0078092	0.66022	-1.3176	2934.2	22.7	0.23582	77.324	-61.863	74.043	73.524	22.656	-0.25965	-6.3965	0.59812	-2.6867	28.471	-5.3002
120.4	0.53823	50.362	-6.4737	0.56011	-2.7059	-0.01963	0.026683	0.0085014	0.66022	-1.3176	2933.5	22.7	0.2363	77.323	-61.878	74.043	73.524	22.656	-0.25965	-6.3965	0.59812	-2.6867	28.471	-5.3002
120.4	0.53931	50.362	-6.4738	0.56024	-2.7058	-0.01886	0.025962	0.0091814	0.66022	-1.3176	2932.9	22.7	0.23677	77.323	-61.895	74.043	73.524	22.656	-0.25965	-6.3965	0.59812	-2.6867	28.471	-5.3002
120.39	0.54039	50.361	-6.4739	0.56037	-2.7058	-0.018071	0.025209	0.0098483	0.66022	-1.3176	2932.2	22.7	0.23725	77.322	-61.912	74.043	73.524	22.656	-0.25965	-6.3965	0.59812	-2.6867	28.471	-5.3002
120.39	0.54147	50.361	-6.4739	0.56049	-2.7057	-0.017265	0.024425	0.010501	0.66022	-1.3176	2931.6	22.7	0.23772	77.321	-61.93	74.043	73.524	22.656	-0.25965	-6.3965	0.59812	-2.6867	28.471	-5.3002
120.39	0.54254	50.361	-6.474	0.56061	-2.7057	-0.016443	0.023609	0.01114	0.66022	-1.3176	2930.9	22.7	0.2382	77.321	-61.948	74.043	73.524	22.656	-0.25965	-6.3965	0.59812	-2.6867	28.471	-5.3002
120.39	0.5436	50.361	-6.4741	0.56073	-2.7056	-0.015606	0.022764	0.011763	0.66022	-1.3176	2930.3	22.7	0.23867	77.32	-61.967	74.043	73.524	22.656	-0.25965	-6.3965	0.59812	-2.6867	28.471	-5.3002
120.39	0.54466	50.361	-6.4742	0.56084	-2.7056	-0.014754	0.021891	0.01237	0.66022	-1.3176	2929.6	22.7	0.23913	77.32	-61.986	74.043	73.524	22.656	-0.25965	-6.3965	0.59812	-2.6867	28.471	-5.3002
120.39	0.54571	50.361	-6.4743	0.56094	-2.7055	-0.01389	0.02099	0.01296	0.66022	-1.3176	2929.0	22.7	0.2396	77.319	-62.006	74.044	73.524	22.656	-0.25965	-6.3965	0.59812	-2.6867	28.471	-5.3002
120.39	0.54675	50.361	-6.4743	0.56105	-2.7054	-0.013014	0.020064	0.013532	0.66022	-1.3176	2928.3	22.701	0.24005	77.318	-62.027	74.044	73.524	22.656	-0.25965	-6.3965	0.59812	-2.6867	28.471	-5.3002
120.39	0.54778	50.361	-6.4744	0.56115	-2.7054	-0.012127	0.019112	0.014087	0.66022	-1.3176	2927.7	22.701	0.24051	77.318	-62.048	74.044	73.524	22.656	-0.25965	-6.3965	0.59812	-2.6867	28.471	-5.3002
120.39	0.5488	50.361	-6.4744	0.56124	-2.7053	-0.01123	0.018137	0.014622	0.66022	-1.3176	2927.0	22.701	0.24096	77.317	-62.07	74.044	73.524	22.656	-0.25965	-6.3965	0.59812	-2.6867	28.471	-5.3002
120.38	0.54981	50.361	-6.4745	0.56133	-2.7052	-0.010324	0.01714	0.015138	0.66022	-1.3176	2926.4	22.701	0.24141	77.316	-62.092	74.044	73.524	22.656	-0.25965	-6.3965	0.59812	-2.6867	28.471	-5.3002
120.38	0.55081	50.361	-6.4745	0.56141	-2.7051	-0.0094117	0.016122	0.015634	0.66022	-1.3176	2925.7	22.702	0.24185	77.316	-62.114	74.044	73.524	22.656	-0.25965	-6.3965	0.59812	-2.6867	28.471	-5.3002
120.38	0.5518	50.361	-6.4746	0.56149	-2.7051	-0.0084928	0.015084	0.016109	0.66022	-1.3176	2925.1	22.702	0.24228	77.315	-62.137	74.044	73.524	22.656	-0.25965	-6.3965	0.59812	-2.6867	28.471	-5.3002
120.38	0.55277	50.362	-6.4746	0.56156	-2.705	-0.0075689	0.014028	0.016563	0.66022	-1.3176	2924.4	22.702	0.24271	77.315	-62.161	74.044	73.524	22.656	-0.25965	-6.3965	0.59812	-2.6867	28.471	-5.3002
120.38	0.55373	50.362	-6.4747	0.56163	-2.7049	-0.006641	0.012955	0.016996	0.66022	-1.3176	2923.8	22.703	0.24313	77.314	-62.185	74.045	73.524	22.656	-0.25965	-6.3965	0.59812	-2.6867	28.471	-5.3002
120.38	0.55467	50.362	-6.4747	0.56169	-2.7048	-0.0057105	0.011867	0.017406	0.66022	-1.3176	2923.1	22.703	0.24355	77.313	-62.209	74.045	73.524	22.656	-0.25965	-6.3965	0.59812	-2.6867	28.471	-5.3002
120.38	0.55559	50.363	-6.4747	0.56175	-2.7047	-0.0047783	0.010764	0.017793	0.66022	-1.3176	2922.5	22.703	0.24395	77.313	-62.233	74.045	73.524	22.656	-0.25965	-6.3965	0.59812	-2.6867	28.471	-5.3002
120.38	0.5565	50.363	-6.4747	0.5618	-2.7046	-0.0038458	0.0096491	0.018158	0.66022	-1.3176	2921.8	22.704	0.24435	77.312	-62.258	74.045	73.524	22.656	-0.25965	-6.3965	0.59812	-2.6867	28.471	-5.3002
120.37	0.55739	50.364	-6.4748	0.56184	-2.7045	-0.0029141	0.0085226	0.018499	0.66022	-1.3176	2921.2	22.704	0.24475	77.311	-62.283	74.045	73.524	22.656	-0.25965	-6.3965	0.59812	-2.6867	28.471	-5.3002
120.37	0.55826	50.364	-6.4748	0.56188	-2.7044	-0.0019842	0.0073863	0.018816	0.66022	-1.3176	2920.5	22.705	0.24513	77.311	-62.308	74.045	73.524	22.656	-0.25965	-6.3965	0.59812	-2.6867	28.471	-5.3002
120.37	0.55911	50.365	-6.4748	0.56192	-2.7044	-0.0010575	0.0062416	0.019109	0.66022	-1.3176	2919.9	22.705	0.24551	77.31	-62.334	74.045	73.524	22.656	-0.25965	-6.3965	0.59812	-2.6867	28.471	-5.3002
120.37	0.55995	50.365	-6.4748	0.56195	-2.7043	-0.00013497	0.00509	0.019378	0.66022	-1.3176	2919.2	22.705	0.24588	77.31	-62.36	74.045	73.524	22.656	-0.25965	-6.3965	0.59812	-2.6867	28.471	-5.3002
120.37	0.56076	50.366	-6.4748	0.56197	-2.7042	0.00078219	0.003933	0.019621	0.66022	-1.3176	2918.6	22.706	0.24623	77.309	-62.385	74.046	73.524	22.656	-0.25965	-6.3965	0.59812	-2.6867	28.471	-5.3002
120.37	0.56155	50.367	-6.4748	0.56198	-2.7041	0.0016929	0.0027719	0.01984	0.66022	-1.3176	2917.9	22.706	0.24658	77.308	-62.411	74.046	73.524	22.656	-0.25965	-6.3965	0.59812	-2.6867	28.471	-5.3002
120.37	0.56232	50.367	-6.4748	0.562	-2.704	0.0025959	0.0016083	0.020034	0.66022	-1.3176	2917.3	22.707	0.24692	77.308	-62.438	74.046	73.524	22.656	-0.25965	-6.3965	0.59812	-2.6867	28.471	-5.3002
120.36	0.56307	50.368	-6.4748	0.562	-2.7039	0.0034903	0.00044361	0.020202	0.66022	-1.3176	2916.6	22.707	0.24726	77.307	-62.464	74.046	73.524	22.656	-0.25965	-6.3965	0.59812	-2.6867	28.471	-5.3002
120.36	0.5638	50.369	-6.4747	0.562	-2.7038	0.0043748	-0.00072068	0.020345	0.66022	-1.3176	2916.0	22.708	0.24758	77.307	-62.49	74.046	73.524	22.656	-0.25965	-6.3965	0.59812	-2.6867	28.471	-5.3002
120.36	0.5645	50.369	-6.4747	0.56199	-2.7037	0.0052485	-0.0018831	0.020462	0.66022	-1.3176	2915.3	22.709	0.24789	77.306	-62.516	74.046	73.524	22.656	-0.25965	-6.3965	0.59812	-2.6867	28.471	-5.3002
120.36	0.56518	50.37	-6.4747	0.56198	-2.7036	0.0061102	-0.0030423	0.020554	0.66022	-1.3176	2914.7	22.709	0.24819	77.305	-62.543	74.046	73.524	22.656	-0.25965	-6.3965	0.59812	-2.6867	28.471	-5.3002
120.36	0.56584	50.371	-6.4746	0.56196	-2.7035	0.0069589	-0.0041968	0.02062	0.66022	-1.3176	2914.0	22.71	0.24848	77.305	-62.569	74.047	73.524	22.656	-0.25965	-6.3965	0.59812	-2.6867	28.471	-5.3002
120.36	0.56647	50.372	-6.4746	0.56194	-2.7033	0.0077936	-0.0053451	0.02066	0.66022	-1.3176	2913.4	22.71	0.24876	77.304	-62.595	74.047	73.524	22.656	-0.25965	-6.3965	0.59812	-2.6867	28.471	-5.3002
120.36	0.56708	50.372	-6.4746	0.56191	-2.7032	0.0086133	-0.0064858	0.020675	0.66022	-1.3176	2912.7	22.711	0.24903	77.304	-62.621	74.047	73.524	22.656	-0.25965	-6.3965	0.59812	-2.6867	28.471	-5.3002
120.35	0.56766	50.373	-6.4745	0.56187	-2.7031	0.0094171	-0.0076176	0.020663	0.66022	-1.3176	2912.1	22.711	0.24928	77.303	-62.647	74.047	73.524	22.656	-0.25965	-6.3965	0.59812	-2.6867	28.471	-5.3002
120.35	0.56822	50.374	-6.4745	0.56183	-2.703	0.010204	-0.008739	0.020627	0.66022	-1.3176	2911.4	22.712	0.24953	77.302	-62.673	74.047	73.524	22.656	-0.25965	-6.3965	0.59812	-2.6867	28.471	-5.3002
120.35	0.56875	50.375	-6.4744	0.56179	-2.7029	0.010973	-0.0098487	0.020565	0.66022	-1.3176	2910.8	22.713	0.24977	77.302	-62.698	74.047	73.524	22.656	-0.25965	-6.3965	0.59812	-2.6867	28.471	-5.3002
120.35	0.56926	50.376	-6.4744	0.56174	-2.7028	0.011723	-0.010945	0.020477	0.66022	-1.3176	2910.1	22.713	0.24999	77.301	-62.724	74.047	73.524	22.656	-0.25965	-6.3965	0.59812	-2.6867	28.471	-5.3002
120.35	0.56974	50.377	-6.4743	0.56168	-2.7027	0.012453	-0.012028	0.020365	0.66022	-1.3176	2909.5	22.714	0.25021	77.3	-62.749	74.047	73.524	22.656	-0.25965	-6.3965	0.59812	-2.6867	28.471	-5.3002
120.35	0.57019	50.378	-6.4742	0.56161	-2.7026	0.013163	-0.013094	0.020227	0.66022	-1.3176	2908.8	22.714	0.25041	77.3	-62.773	74.048	73.524	22.656	-0.25965	-6.3965	0.59812	-2.6867	28.471	-5.3002
120.35	0.57062	50.378	-6.4742	0.56155	-2.7025	0.013852	-0.014144	0.020065	0.66022	-1.3176	2908.2	22.715	0.2506	77.299	-62.798	74.048	73.524	22.656	-0.25965	-6.3965	0.59812	-2.6867	28.471	-5.3002
120.34	0.57103	50.379	-6.4741	0.56147	-2.7024	0.014518	-0.015175	0.019878	0.66022	-1.3176	2907.5	22.716	0.25078	77.299	-62.821	74.048	73.524	22.656	-0.25965	-6.3965	0.59812	-2.6867	28.471	-5.3002
120.34	0.57141	50.38	-6.474	0.5614	-2.7023	0.015161	-0.016187	0.019668	0.66022	-1.3176	2906.9	22.716	0.25095	77.298	-62.845	74.048	73.524	22.656	-0.25965	-6.3965	0.59812	-2.6867	28.471	-5.3002
120.34	0.57176	50.381	-6.4739	0.56131	-2.7022	0.015781	-0.017178	0.019433	0.66022	-1.3176	2906.2	22.717	0.2511	77.297	-62.868	74.048	73.524	22.656	-0.25965	-6.3965	0.59812	-2.6867	28.471	-5.3002
120.34	0.57208	50.382	-6.4739	0.56122	-2.7021	0.016376	-0.018147	0.019176	0.66022	-1.3176	2905.6	22.717	0.25125	77.297	-62.891	74.048	73.524	22.656	-0.25965	-6.3965	0.59812	-2.6867	28.471	-5.3002
120.34	0.57238	50.383	-6.4738	0.56113	-2.702	0.016946	-0.019093	0.018895	0.66022	-1.3176	2904.9	22.718	0.25138	77.296	-62.913	74.048	73.524	22.656	-0.25965	-6.3965	0.59812	-2.6867	28.471	-5.3002
120.34	0.57265	50.384	-6.4737	0.56103	-2.7019	0.017491	-0.020015	0.018591	0.66022	-1.3176	2904.3	22.719	0.2515	77.296	-62.934	74.049	73.524	22.656	-0.25965	-6.3965	0.59812	-2.6867	28.471	-5.3002
120.34	0.5729	50.385	-6.4736	0.56093	-2.7019	0.018009	-0.020912	0.018266	0.66022	-1.3176	2903.6	22.719	0.25161	77.295	-62.955	74.049	73.524	22.656	-0.25965	-6.3965	0.59812	-2.6867	28.471	-5.3002
120.33	0.57312	50.385	-6.4735	0.56082	-2.7018	0.0185	-0.021783	0.017919	0.66022	-1.3176	2903.0	22.72	0.25171	77.294	-62.975	74.049	73.524	22.656	-0.25965	-6.3965	0.59812	-2.6867	28.471	-5.3002
120.33	0.57332	50.386	-6.4734	0.56071	-2.7017	0.018964	-0.022626	0.01755	0.66022	-1.3176	2902.3	22.72	0.2518	77.294	-62.995	74.049	73.524	22.656	-0.25965	-6.3965	0.59812	-2.6867	28.471	-5.3002
120.33	0.57349	50.387	-6.4733	0.5606	-2.7016	0.0194	-0.023441	0.017161	0.66022	-1.3176	2901.7	22.721	0.25188	77.293	-63.014	74.049	73.524	22.656	-0.25965	-6.3965	0.59812	-2.6867	28.471	-5.3002
120.33	0.57364	50.388	-6.4732	0.56048	-2.7015	0.019808	-0.024227	0.016752	0.66022	-1.3176	2901.0	22.721	0.25194	77.293	-63.032	74.049	73.524	22.656	-0.25965	-6.3965	0.59812	-2.6867	28.471	-5.3002
120.33	0.57376	50.389	-6.4731	0.56035	-2.7014	0.020186	-0.024983	0.016323	0.66022	-1.3176	2900.4	22.722	0.252	77.292	-63.049	74.049	73.524	22.656	-0.25965	-6.3965	0.59812	-2.6867	28.471	-5.3002
120.33	0.57385	50.389	-6.473	0.56023	-2.7013	0.020536	-0.025708	0.015875	0.66022	-1.3176	2899.7	22.723	0.25204	77.291	-63.066	74.05	73.524	22.656	-0.25965	-6.3965	0.59812	-2.6867	28.471	-5.3002
120.32	0.57392	50.39	-6.4729	0.5601	-2.7013	0.020855	-0.026401	0.015409	0.66022	-1.3176	2899.1	22.723	0.25208	77.291	-63.082	74.05	73.524	22.656	-0.25965	-6.3965	0.59812	-2.6867	28.471	-5.3002
120.32	0.57397	50.391	-6.4728	0.55996	-2.7012	0.021145	-0.027062	0.014925	0.66022	-1.3176	2898.4	22.724	0.2521	77.29	-63.097	74.05	73.524	22.656	-0.25965	-6.3965	0.59812	-2.6867	28.471	-5.3002
120.32	0.574	50.392	-6.4727	0.55983	-2.7011	0.021405	-0.02769	0.014423	0.66022	-1.3176	2897.8	22.724	0.25211	77.29	-63.111	74.05	73.524	22.656	-0.25965	-6.3965	0.59812	-2.6867	28.471	-5.3002
120.32	0.574	50.392	-6.4726	0.55969	-2.701	0.021634	-0.028284	0.013906	0.66022	-1.3176	2897.1	22.725	0.25211	77.289	-63.124	74.05	73.524	22.656	-0.25965	-6.3965	0.59812	-2.6867	28.471	-5.3002
120.32	0.57398	50.393	-6.4725	0.55954	-2.701	0.021833	-0.028843	0.013373	0.66022	-1.3176	2896.5	22.725	0.25211	77.288	-63.136	74.05	73.524	22.656	-0.25965	-6.3965	0.59812	-2.6867	28.471	-5.3002
120.32	0.57393	50.394	-6.4724	0.5594	-2.7009	0.022	-0.029367	0.012824	0.66022	-1.3176	2895.8	22.726	0.25209	77.288	-63.148	74.05	73.524	22.656	-0.25965	-6.3965	0.59812	-2.6867	28.471	-5.3002
120.32	0.57387	50.394	-6.4723	0.55925	-2.7008	0.022137	-0.029855	0.012262	0.66022	-1.3176	2895.2	22.726	0.25206	77.287	-63.158	74.051	73.524	22.656	-0.25965	-6.3965	0.59812	-2.6867	28.471	-5.3002
120.32	0.57378	50.395	-6.4722	0.5591	-2.7008	0.022243	-0.030307	0.011685	0.66022	-1.3176	2894.5	22.727	0.25203	77.287	-63.168	74.051	73.524	22.656	-0.25965	-6.3965	0.59812	-2.6867	28.471	-5.3002
120.31	0.57367	50.395	-6.4721	0.55895	-2.7007	0.022318	-0.030723	0.011096	0.66022	-1.3176	2893.9	22.727	0.25198	77.286	-63.176	74.051	73.524	22.656	-0.25965	-6.3965	0.59812	-2.6867	28.471	-5.3002
120.31	0.57355	50.396	-6.4719	0.55879	-2.7007	0.022361	-0.031101	0.010495	0.66022	-1.3176	2893.2	22.728	0.25193	77.285	-63.184	74.051	73.524	22.656	-0.25965	-6.3965	0.59812	-2.6867	28.471	-5.3002
120.31	0.5734	50.396	-6.4718	0.55864	-2.7006	0.022374	-0.031442	0.009883	0.66022	-1.3176	2892.6	22.728	0.25186	77.285	-63.19	74.051	73.524	22.656	-0.25965	-6.3965	0.59812	-2.6867	28.471	-5.3002
120.31	0.57323	50.397	-6.4717	0.55848	-2.7006	0.022355	-0.031746	0.0092601	0.66022	-1.3176	2891.9	22.728	0.25179	77.284	-63.196	74.051	73.524	22.656	-0.25965	-6.3965	0.59812	-2.6867	28.471	-5.3002
120.31	0.57305	50.397	-6.4716	0.55832	-2.7005	0.022306	-0.032011	0.0086276	0.66022	-1.3176	2891.3	22.729	0.25171	77.284	-63.2	74.051	73.524	22.656	-0.25965	-6.3965	0.59812	-2.6867	28.471	-5.3002
120.31	0.57284	50.398	-6.4715	0.55816	-2.7005	0.022226	-0.032238	0.0079861	0.66022	-1.3176	2890.6	22.729	0.25163	77.283	-63.203	74.052	73.524	22.656	-0.25965	-6.3965	0.59812	-2.6867	28.471	-5.3002
120.31	0.57263	50.398	-6.4714	0.558	-2.7005	0.022115	-0.032427	0.0073366	0.66022	-1.3176	2890.0	22.729	0.25153	77.282	-63.206	74.052	73.524	22.656	-0.25965	-6.3965	0.59812	-2.6867	28.471	-5.3002
120.3	0.57239	50.398	-6.4713	0.55783	-2.7004	0.021974	-0.032577	0.0066799	0.66022	-1.3176	2889.3	22.73	0.25143	77.282	-63.207	74.052	73.524	22.656	-0.25965	-6.3965	0.59812	-2.6867	28.471	-5.3002
120.3	0.57214	50.398	-6.4712	0.55767	-2.7004	0.021803	-0.032688	0.0060168	0.66022	-1.3176	2888.7	22.73	0.25132	77.281	-63.207	74.052	73.524	22.656	-0.25965	-6.3965	0.59812	-2.6867	28.471	-5.3002
120.3	0.57187	50.399	-6.4711	0.55751	-2.7004	0.021602	-0.032761	0.0053481	0.66022	-1.3176	2888.0	22.73	0.25121	77.281	-63.207	74.052	73.524	22.656	-0.25965	-6.3965	0.59812	-2.6867	28.471	-5.3002
120.3	0.57159	50.399	-6.471	0.55734	-2.7003	0.021371	-0.032795	0.0046747	0.66022	-1.3176	2887.4	22.731	0.25109	77.28	-63.205	74.052	73.524	22.656	-0.25965	-6.3965	0.59812	-2.6867	28.471	-5.3002
120.3	0.5713	50.399	-6.4708	0.55718	-2.7003	0.021112	-0.032791	0.0039974	0.66022	-1.3176	2886.7	22.731	0.25096	77.279	-63.202	74.052	73.524	22.656	-0.25965	-6.3965	0.59812	-2.6867	28.471	-5.3002
120.3	0.57099	50.399	-6.4707	0.55702	-2.7003	0.020824	-0.032748	0.0033171	0.66022	-1.3176	2886.1	22.731	0.25083	77.279	-63.198	74.052	73.524	22.656	-0.25965	-6.3965	0.59812	-2.6867	28.471	-5.3002
120.3	0.57067	50.399	-6.4706	0.55685	-2.7003	0.020507	-0.032667	0.0026346	0.66022	-1.3176	2885.4	22.731	0.25069	77.278	-63.193	74.053	73.524	22.656	-0.25965	-6.3965	0.59812	-2.6867	28.471	-5.3002
120.3	0.57034	50.399	-6.4705	0.55669	-2.7003	0.020163	-0.032547	0.0019508	0.66022	-1.3176	2884.8	22.732	0.25054	77.277	-63.187	74.053	73.524	22.656	-0.25965	-6.3965	0.59812	-2.6867	28.471	-5.3002
120.3	0.57	50.399	-6.4704	0.55653	-2.7003	0.019792	-0.03239	0.0012665	0.66022	-1.3176	2884.1	22.732	0.2504	77.277	-63.18	74.053	73.524	22.656	-0.25965	-6.3965	0.59812	-2.6867	28.471	-5.3002
120.29	0.56965	50.399	-6.4703	0.55637	-2.7003	0.019393	-0.032196	0.00058258	0.66022	-1.3176	2883.5	22.732	0.25024	77.276	-63.172	74.053	73.524	22.656	-0.25965	-6.3965	0.59812	-2.6867	28.471	-5.3002
120.29	0.56929	50.399	-6.4702	0.55621	-2.7003	0.018969	-0.031964	-0.00010012	0.66022	-1.3176	2882.8	22.732	0.25009	77.276	-63.164	74.053	73.524	22.656	-0.25965	-6.3965	0.59812	-2.6867	28.471	-5.3002
120.29	0.56892	50.399	-6.4701	0.55605	-2.7003	0.018519	-0.031695	-0.00078076	0.66022	-1.3176	2882.2	22.732	0.24993	77.275	-63.154	74.053	73.524	22.656	-0.25965	-6.3965	0.59812	-2.6867	28.471	-5.3002
120.29	0.56855	50.398	-6.4701	0.55589	-2.7003	0.018044	-0.03139	-0.0014585	0.66022	-1.3176	2881.5	22.732	0.24977	77.274	-63.143	74.053	73.524	22.656	-0.25965	-6.3965	0.59812	-2.6867	28.471	-5.3002
120.29	0.56817	50.398	-6.47	0.55573	-2.7003	0.017544	-0.031049	-0.0021325	0.66022	-1.3176	2880.9	22.732	0.2496	77.274	-63.132	74.054	73.524	22.656	-0.25965	-6.3965	0.59812	-2.6867	28.471	-5.3002
120.29	0.56778	50.398	-6.4699	0.55558	-2.7003	0.017021	-0.030673	-0.002802	0.66022	-1.3176	2880.2	22.732	0.24943	77.273	-63.119	74.054	73.524	22.656	-0.25965	-6.3965	0.59812	-2.6867	28.471	-5.3002
120.29	0.56739	50.398	-6.4698	0.55543	-2.7003	0.016475	-0.030261	-0.0034661	0.66022	-1.3176	2879.6	22.732	0.24926	77.273	-63.106	74.054	73.524	22.656	-0.25965	-6.3965	0.59812	-2.6867	28.471	-5.3002
120.29	0.567	50.397	-6.4697	0.55528	-2.7003	0.015907	-0.029816	-0.0041241	0.66022	-1.3176	2878.9	22.732	0.24909	77.272	-63.092	74.054	73.524	22.656	-0.25965	-6.3965	0.59812	-2.6867	28.471	-5.3002
120.29	0.5666	50.397	-6.4696	0.55513	-2.7003	0.015318	-0.029337	-0.004775	0.66022	-1.3176	2878.3	22.732	0.24892	77.271	-63.077	74.054	73.524	22.656	-0.25965	-6.3965	0.59812	-2.6867	28.471	-5.3002
120.29	0.5662	50.396	-6.4696	0.55498	-2.7004	0.014707	-0.028825	-0.0054183	0.66022	-1.3176	2877.6	22.732	0.24875	77.271	-63.061	74.054	73.524	22.656	-0.25965	-6.3965	0.59812	-2.6867	28.471	-5.3002
120.28	0.5658	50.396	-6.4695	0.55484	-2.7004	0.014078	-0.02828	-0.006053	0.66022	-1.3176	2877.0	22.732	0.24857	77.27	-63.045	74.054	73.524	22.656	-0.25965	-6.3965	0.59812	-2.6867	28.471	-5.3002
120.28	0.5654	50.395	-6.4694	0.5547	-2.7004	0.013429	-0.027705	-0.0066784	0.66022	-1.3176	2876.3	22.732	0.2484	77.269	-63.028	74.054	73.524	22.656	-0.25965	-6.3965	0.59812	-2.6867	28.471	-5.3002
120.28	0.565	50.394	-6.4694	0.55456	-2.7005	0.012762	-0.027098	-0.0072938	0.66022	-1.3176	2875.7	22.732	0.24823	77.269	-63.01	74.055	73.524	22.656	-0.25965	-6.3965	0.59812	-2.6867	28.471	-5.3002
120.28	0.5646	50.394	-6.4693	0.55443	-2.7005	0.012077	-0.026462	-0.0078984	0.66022	-1.3176	2875.0	22.732	0.24805	77.268	-62.992	74.055	73.524	22.656	-0.25965	-6.3965	0.59812	-2.6867	28.471	-5.3002
120.28	0.5642	50.393	-6.4692	0.5543	-2.7005	0.011377	-0.025797	-0.0084915	0.66022	-1.3176	2874.4	22.732	0.24788	77.268	-62.973	74.055	73.524	22.656	-0.25965	-6.3965	0.59812	-2.6867	28.471	-5.3002
120.28	0.56381	50.392	-6.4692	0.55417	-2.7006	0.010661	-0.025103	-0.0090724	0.66022	-1.3176	2873.7	22.732	0.24771	77.267	-62.954	74.055	73.524	22.656	-0.25965	-6.3965	0.59812	-2.6867	28.471	-5.3002
120.28	0.56342	50.392	-6.4691	0.55405	-2.7006	0.0099303	-0.024383	-0.0096404	0.66022	-1.3176	2873.1	22.731	0.24754	77.266	-62.934	74.055	73.524	22.656	-0.25965	-6.3965	0.59812	-2.6867	28.471	-5.3002
120.28	0.56303	50.391	-6.4691	0.55393	-2.7007	0.0091863	-0.023636	-0.010195	0.66022	-1.3176	2872.4	22.731	0.24737	77.266	-62.913	74.055	73.524	22.656	-0.25965	-6.3965	0.59812	-2.6867	28.471	-5.3002
120.28	0.56265	50.39	-6.469	0.55381	-2.7007	0.0084296	-0.022865	-0.010735	0.66022	-1.3176	2871.8	22.731	0.24721	77.265	-62.892	74.055	73.524	22.656	-0.25965	-6.3965	0.59812	-2.6867	28.471	-5.3002
120.28	0.56228	50.389	-6.469	0.5537	-2.7008	0.0076614	-0.022068	-0.011261	0.66022	-1.3176	2871.1	22.731	0.24704	77.264	-62.871	74.055	73.524	22.656	-0.25965	-6.3965	0.59812	-2.6867	28.471	-5.3002
120.28	0.56191	50.388	-6.469	0.55359	-2.7008	0.0068825	-0.021249	-0.011771	0.66022	-1.3176	2870.5	22.73	0.24689	77.264	-62.849	74.055	73.524	22.656	-0.25965	-6.3965	0.59812	-2.6867	28.471	-5.3002
120.28	0.56155	50.387	-6.4689	0.55349	-2.7009	0.0060939	-0.020408	-0.012265	0.66022	-1.3176	2869.8	22.73	0.24673	77.263	-62.827	74.056	73.524	22.656	-0.25965	-6.3965	0.59812	-2.6867	28.471	-5.3002
120.28	0.5612	50.386	-6.4689	0.55339	-2.701	0.0052968	-0.019546	-0.012742	0.66022	-1.3176	2869.2	22.73	0.24658	77.263	-62.804	74.056	73.524	22.656	-0.25965	-6.3965	0.59812	-2.6867	28.471	-5.3002
120.27	0.56086	50.385	-6.4689	0.55329	-2.701	0.004492	-0.018663	-0.013202	0.66022	-1.3176	2868.5	22.729	0.24643	77.262	-62.782	74.056	73.524	22.656	-0.25965	-6.3965	0.59812	-2.6867	28.471	-5.3002
120.27	0.56053	50.383	-6.4689	0.5532	-2.7011	0.0036807	-0.017762	-0.013645	0.66022	-1.3176	2867.9	22.729	0.24629	77.261	-62.758	74.056	73.524	22.656	-0.25965	-6.3965	0.59812	-2.6867	28.471	-5.3002
120.27	0.56021	50.382	-6.4688	0.55311	-2.7012	0.0028637	-0.016844	-0.014069	0.66022	-1.3176	2867.2	22.729	0.24615	77.261	-62.735	74.056	73.524	22.656	-0.25965	-6.3965	0.59812	-2.6867	28.471	-5.3002
120.27	0.55991	50.381	-6.4688	0.55303	-2.7012	0.0020422	-0.015909	-0.014475	0.66022	-1.3176	2866.6	22.728	0.24602	77.26	-62.712	74.056	73.524	22.656	-0.25965	-6.3965	0.59812	-2.6867	28.471	-5.3002
120.27	0.55961	50.38	-6.4688	0.55295	-2.7013	0.0012173	-0.014959	-0.014862	0.66022	-1.3176	2865.9	22.728	0.24589	77.259	-62.688	74.056	73.524	22.656	-0.25965	-6.3965	0.59812	-2.6867	28.471	-5.3002
120.27	0.55933	50.379	-6.4688	0.55288	-2.7014	0.00038978	-0.013994	-0.015229	0.66022	-1.3176	2865.3	22.728	0.24577	77.259	-62.664	74.056	73.524	22.656	-0.25965	-6.3965	0.59812	-2.6867	28.471	-5.3002
120.27	0.55906	50.377	-6.4688	0.55281	-2.7015	-0.00043913	-0.013017	-0.015576	0.66022	-1.3176	2864.6	22.727	0.24565	77.258	-62.641	74.056	73.524	22.656	-0.25965	-6.3965	0.59812	-2.6867	28.471	-5.3002
120.27	0.5588	50.376	-6.4688	0.55275	-2.7015	-0.0012685	-0.012029	-0.015902	0.66022	-1.3176	2864.0	22.727	0.24554	77.257	-62.617	74.057	73.524	22.656	-0.25965	-6.3965	0.59812	-2.6867	28.471	-5.3002
120.27	0.55856	50.374	-6.4688	0.55269	-2.7016	-0.0020972	-0.01103	-0.016209	0.66022	-1.3176	2863.3	22.726	0.24544	77.257	-62.593	74.057	73.524	22.656	-0.25965	-6.3965	0.59812	-2.6867	28.471	-5.3002
120.27	0.55834	50.373	-6.4688	0.55264	-2.7017	-0.0029242	-0.010022	-0.016494	0.66022	-1.3176	2862.7	22.726	0.24534	77.256	-62.569	74.057	73.524	22.656	-0.25965	-6.3965	0.59812	-2.6867	28.471	-5.3002
120.27	0.55813	50.372	-6.4689	0.55259	-2.7018	-0.0037486	-0.0090058	-0.016757	0.66022	-1.3176	2862.0	22.725	0.24525	77.256	-62.545	74.057	73.524	22.656	-0.25965	-6.3965	0.59812	-2.6867	28.471	-5.3002
120.27	0.55794	50.37	-6.4689	0.55255	-2.7019	-0.0045694	-0.0079834	-0.017	0.66022	-1.3176	2861.4	22.725	0.24517	77.255	-62.521	74.057	73.524	22.656	-0.25965	-6.3965	0.59812	-2.6867	28.471	-5.3002
120.27	0.55777	50.369	-6.4689	0.55251	-2.702	-0.0053854	-0.0069558	-0.01722	0.66022	-1.3176	2860.7	22.724	0.24509	77.254	-62.497	74.057	73.524	22.656	-0.25965	-6.3965	0.59812	-2.6867	28.471	-5.3002
120.27	0.55761	50.367	-6.4689	0.55248	-2.702	-0.0061957	-0.0059242	-0.017418	0.66022	-1.3176	2860.1	22.724	0.24503	77.254	-62.474	74.057	73.524	22.656	-0.25965	-6.3965	0.59812	-2.6867	28.471	-5.3002
120.27	0.55747	50.365	-6.469	0.55245	-2.7021	-0.0069994	-0.0048899	-0.017594	0.66022	-1.3176	2859.4	22.723	0.24497	77.253	-62.45	74.057	73.524	22.656	-0.25965	-6.3965	0.59812	-2.6867	28.471	-5.3002
120.27	0.55735	50.364	-6.469	0.55243	-2.7022	-0.0077954	-0.0038541	-0.017748	0.66022	-1.3176	2858.8	22.723	0.24492	77.252	-62.427	74.057	73.524	22.656	-0.25965	-6.3965	0.59812	-2.6867	28.471	-5.3002
120.27	0.55725	50.362	-6.469	0.55242	-2.7023	-0.0085827	-0.0028182	-0.017879	0.66022	-1.3176	2858.1	22.722	0.24488	77.252	-62.404	74.058	73.524	22.656	-0.25965	-6.3965	0.59812	-2.6867	28.471	-5.3002
120.26	0.55717	50.361	-6.4691	0.5524	-2.7024	-0.0093605	-0.0017834	-0.017987	0.66022	-1.3176	2857.5	22.721	0.24484	77.251	-62.381	74.058	73.524	22.656	-0.25965	-6.3965	0.59812	-2.6867	28.471	-5.3002
120.26	0.55711	50.359	-6.4691	0.5524	-2.7025	-0.010128	-0.00075107	-0.018073	0.66022	-1.3176	2856.8	22.721	0.24482	77.25	-62.359	74.058	73.524	22.656	-0.25965	-6.3965	0.59812	-2.6867	28.471	-5.3002
120.26	0.55708	50.357	-6.4692	0.5524	-2.7026	-0.010884	0.00027763	-0.018136	0.66022	-1.3176	2856.2	22.72	0.2448	77.25	-62.336	74.058	73.524	22.656	-0.25965	-6.3965	0.59812	-2.6867	28.471	-5.3002
120.26	0.55706	50.356	-6.4692	0.5524	-2.7027	-0.011627	0.0013014	-0.018176	0.66022	-1.3176	2855.5	22.72	0.2448	77.249	-62.314	74.058	73.524	22.656	-0.25965	-6.3965	0.59812	-2.6867	28.471	-5.3002
120.26	0.55706	50.354	-6.4693	0.55241	-2.7028	-0.012357	0.002319	-0.018194	0.66022	-1.3176	2854.9	22.719	0.2448	77.248	-62.292	74.058	73.524	22.656	-0.25965	-6.3965	0.59812	-2.6867	28.471	-5.3002
120.26	0.55708	50.352	-6.4694	0.55242	-2.7029	-0.013073	0.0033292	-0.018188	0.66022	-1.3176	2854.2	22.718	0.24481	77.248	-62.271	74.058	73.524	22.656	-0.25965	-6.3965	0.59812	-2.6867	28.471	-5.3002
120.26	0.55713	50.35	-6.4694	0.55244	-2.7029	-0.013775	0.0043307	-0.01816	0.66022	-1.3176	2853.6	22.718	0.24484	77.247	-62.25	74.058	73.524	22.656	-0.25965	-6.3965	0.59812	-2.6867	28.471	-5.3002
120.26	0.5572	50.349	-6.4695	0.55247	-2.703	-0.01446	0.0053224	-0.018109	0.66022	-1.3176	2852.9	22.717	0.24487	77.247	-62.229	74.058	73.524	22.656	-0.25965	-6.3965	0.59812	-2.6867	28.471	-5.3002
120.26	0.55729	50.347	-6.4696	0.5525	-2.7031	-0.015129	0.006303	-0.018036	0.66022	-1.3176	2852.3	22.717	0.24491	77.246	-62.209	74.058	73.524	22.656	-0.25965	-6.3965	0.59812	-2.6867	28.471	-5.3002
120.26	0.5574	50.345	-6.4697	0.55253	-2.7032	-0.01578	0.0072714	-0.01794	0.66022	-1.3176	2851.6	22.716	0.24496	77.245	-62.189	74.058	73.524	22.656	-0.25965	-6.3965	0.59812	-2.6867	28.471	-5.3002
120.26	0.55754	50.343	-6.4697	0.55257	-2.7033	-0.016413	0.0082264	-0.017822	0.66022	-1.3176	2851.0	22.715	0.24502	77.245	-62.17	74.059	73.524	22.656	-0.25965	-6.3965	0.59812	-2.6867	28.471	-5.3002
120.26	0.5577	50.342	-6.4698	0.55261	-2.7034	-0.017027	0.0091668	-0.017682	0.66022	-1.3176	2850.3	22.715	0.2451	77.244	-62.151	74.059	73.524	22.656	-0.25965	-6.3965	0.59812	-2.6867	28.471	-5.3002
120.26	0.55788	50.34	-6.4699	0.55266	-2.7035	-0.017622	0.010092	-0.017521	0.66022	-1.3176	2849.7	22.714	0.24518	77.243	-62.133	74.059	73.524	22.656	-0.25965	-6.3965	0.59812	-2.6867	28.471	-5.3002
120.26	0.55808	50.338	-6.47	0.55271	-2.7036	-0.018197	0.011	-0.017337	0.66022	-1.3176	2849.0	22.713	0.24527	77.243	-62.115	74.059	73.524	22.656	-0.25965	-6.3965	0.59812	-2.6867	28.471	-5.3002
120.26	0.55831	50.336	-6.4701	0.55277	-2.7037	-0.01875	0.01189	-0.017133	0.66022	-1.3176	2848.4	22.713	0.24537	77.242	-62.097	74.059	73.524	22.656	-0.25965	-6.3965	0.59812	-2.6867	28.471	-5.3002
120.26	0.55856	50.335	-6.4702	0.55283	-2.7037	-0.019282	0.012761	-0.016908	0.66022	-1.3176	2847.7	22.712	0.24548	77.241	-62.08	74.059	73.524	22.656	-0.25965	-6.3965	0.59812	-2.6867	28.471	-5.3002
120.26	0.55884	50.333	-6.4703	0.5529	-2.7038	-0.019792	0.013612	-0.016662	0.66022	-1.3176	2847.1	22.711	0.24561	77.241	-62.064	74.059	73.524	22.656	-0.25965	-6.3965	0.59812	-2.6867	28.471	-5.3002
120.26	0.55913	50.331	-6.4704	0.55297	-2.7039	-0.020279	0.014442	-0.016395	0.66022	-1.3176	2846.4	22.711	0.24574	77.24	-62.048	74.059	73.524	22.656	-0.25965	-6.3965	0.59812	-2.6867	28.471	-5.3002
120.26	0.55945	50.329	-6.4705	0.55304	-2.704	-0.020742	0.015251	-0.016109	0.66022	-1.3176	2845.8	22.71	0.24588	77.239	-62.033	74.059	73.524	22.656	-0.25965	-6.3965	0.59812	-2.6867	28.471	-5.3002
120.26	0.5598	50.328	-6.4706	0.55312	-2.7041	-0.021182	0.016036	-0.015803	0.66022	-1.3176	2845.1	22.71	0.24604	77.239	-62.018	74.059	73.524	22.656	-0.25965	-6.3965	0.59812	-2.6867	28.471	-5.3002
120.26	0.56016	50.326	-6.4707	0.5532	-2.7041	-0.021597	0.016798	-0.015479	0.66022	-1.3176	2844.5	22.709	0.2462	77.238	-62.004	74.06	73.524	22.656	-0.25965	-6.3965	0.59812	-2.6867	28.471	-5.3002
120.25	0.56055	50.324	-6.4708	0.55329	-2.7042	-0.021988	0.017534	-0.015135	0.66022	-1.3176	2843.8	22.708	0.24637	77.237	-61.991	74.06	73.524	22.656	-0.25965	-6.3965	0.59812	-2.6867	28.471	-5.3002
120.25	0.56096	50.322	-6.4709	0.55338	-2.7043	-0.022354	0.018246	-0.014774	0.66022	-1.3176	2843.2	22.708	0.24655	77.237	-61.978	74.06	73.524	22.656	-0.25965	-6.3965	0.59812	-2.6867	28.471	-5.3002
120.25	0.56139	50.321	-6.471	0.55347	-2.7044	-0.022694	0.018931	-0.014395	0.66022	-1.3176	2842.5	22.707	0.24675	77.236	-61.966	74.06	73.524	22.656	-0.25965	-6.3965	0.59812	-2.6867	28.471	-5.3002
120.25	0.56185	50.319	-6.4711	0.55357	-2.7044	-0.023008	0.019589	-0.013998	0.66022	-1.3176	2841.9	22.706	0.24695	77.235	-61.954	74.06	73.524	22.656	-0.25965	-6.3965	0.59812	-2.6867	28.471	-5.3002
120.25	0.56233	50.317	-6.4713	0.55367	-2.7045	-0.023296	0.020219	-0.013585	0.66022	-1.3176	2841.2	22.706	0.24716	77.235	-61.943	74.06	73.524	22.656	-0.25965	-6.3965	0.59812	-2.6867	28.471	-5.3002
120.25	0.56283	50.316	-6.4714	0.55377	-2.7046	-0.023557	0.02082	-0.013156	0.66022	-1.3176	2840.6	22.705	0.24738	77.234	-61.933	74.06	73.524	22.656	-0.25965	-6.3965	0.59812	-2.6867	28.471	-5.3002
120.25	0.56335	50.314	-6.4715	0.55387	-2.7046	-0.023791	0.021392	-0.012712	0.66022	-1.3176	2839.9	22.705	0.24761	77.234	-61.923	74.06	73.524	22.656	-0.25965	-6.3965	0.59812	-2.6867	28.471	-5.3002
120.25	0.56389	50.312	-6.4716	0.55398	-2.7047	-0.023999	0.021934	-0.012252	0.66022	-1.3176	2839.3	22.704	0.24785	77.233	-61.914	74.06	73.524	22.656	-0.25965	-6.3965	0.59812	-2.6867	28.471	-5.3002
120.25	0.56445	50.311	-6.4717	0.55409	-2.7048	-0.024179	0.022445	-0.011779	0.66022	-1.3176	2838.6	22.704	0.2481	77.232	-61.906	74.06	73.524	22.656	-0.25965	-6.3965	0.59812	-2.6867	28.471	-5.3002
120.25	0.56503	50.309	-6.4719	0.55421	-2.7048	-0.024332	0.022926	-0.011291	0.66022	-1.3176	2838.0	22.703	0.24836	77.232	-61.898	74.06	73.524	22.656	-0.25965	-6.3965	0.59812	-2.6867	28.471	-5.3002
120.25	0.56563	50.308	-6.472	0.55432	-2.7049	-0.024457	0.023374	-0.010791	0.66022	-1.3176	2837.3	22.703	0.24863	77.231	-61.891	74.06	73.524	22.656	-0.25965	-6.3965	0.59812	-2.6867	28.471	-5.3002
120.25	0.56626	50.306	-6.4721	0.55444	-2.7049	-0.024555	0.023791	-0.010278	0.66022	-1.3176	2836.7	22.702	0.2489	77.23	-61.885	74.061	73.524	22.656	-0.25965	-6.3965	0.59812	-2.6867	28.471	-5.3002
120.25	0.5669	50.305	-6.4722	0.55456	-2.705	-0.024625	0.024175	-0.0097532	0.66022	-1.3176	2836.0	22.701	0.24919	77.23	-61.879	74.061	73.524	22.656	-0.25965	-6.3965	0.59812	-2.6867	28.471	-5.3002
120.25	0.56756	50.303	-6.4723	0.55468	-2.705	-0.024667	0.024526	-0.0092174	0.66022	-1.3176	2835.4	22.701	0.24948	77.229	-61.875	74.061	73.524	22.656	-0.25965	-6.3965	0.59812	-2.6867	28.471	-5.3002
120.25	0.56823	50.302	-6.4725	0.55481	-2.7051	-0.024682	0.024844	-0.0086713	0.66022	-1.3176	2834.7	22.7	0.24978	77.228	-61.87	74.061	73.524	22.656	-0.25965	-6.3965	0.59812	-2.6867	28.471	-5.3002
120.25	0.56893	50.3	-6.4726	0.55493	-2.7051	-0.024669	0.025128	-0.0081155	0.66022	-1.3176	2834.1	22.7	0.25009	77.228	-61.867	74.061	73.524	22.656	-0.25965	-6.3965	0.59812	-2.6867	28.471	-5.3002
120.25	0.56964	50.299	-6.4727	0.55506	-2.7052	-0.024629	0.025378	-0.0075507	0.66022	-1.3176	2833.4	22.7	0.2504	77.227	-61.864	74.061	73.524	22.656	-0.25965	-6.3965	0.59812	-2.6867	28.471	-5.3002
120.25	0.57037	50.298	-6.4728	0.55519	-2.7052	-0.024561	0.025594	-0.0069777	0.66022	-1.3176	2832.8	22.699	0.25072	77.226	-61.862	74.061	73.524	22.656	-0.25965	-6.3965	0.59812	-2.6867	28.471	-5.3002
120.24	0.57111	50.296	-6.473	0.55531	-2.7052	-0.024466	0.025775	-0.0063971	0.66022	-1.3176	2832.1	22.699	0.25105	77.226	-61.861	74.061	73.524	22.656	-0.25965	-6.3965	0.59812	-2.6867	28.471	-5.3002
120.24	0.57187	50.295	-6.4731	0.55544	-2.7053	-0.024344	0.025922	-0.0058098	0.66022	-1.3176	2831.5	22.698	0.25139	77.225	-61.86	74.061	73.524	22.656	-0.25965	-6.3965	0.59812	-2.6867	28.471	-5.3002
120.24	0.57265	50.294	-6.4732	0.55557	-2.7053	-0.024196	0.026035	-0.0052165	0.66022	-1.3176	2830.8	22.698	0.25173	77.224	-61.86	74.061	73.524	22.656	-0.25965	-6.3965	0.59812	-2.6867	28.471	-5.3002
120.24	0.57344	50.293	-6.4733	0.5557	-2.7053	-0.02402	0.026113	-0.0046178	0.66022	-1.3176	2830.2	22.698	0.25208	77.224	-61.861	74.061	73.524	22.656	-0.25965	-6.3965	0.59812	-2.6867	28.471	-5.3002
120.24	0.57424	50.292	-6.4734	0.55583	-2.7053	-0.023818	0.026156	-0.0040147	0.66022	-1.3176	2829.5	22.697	0.25243	77.223	-61.862	74.062	73.524	22.656	-0.25965	-6.3965	0.59812	-2.6867	28.471	-5.3002
120.24	0.57505	50.29	-6.4736	0.55596	-2.7053	-0.023591	0.026164	-0.0034077	0.66022	-1.3176	2828.9	22.697	0.25279	77.222	-61.864	74.062	73.524	22.656	-0.25965	-6.3965	0.59812	-2.6867	28.471	-5.3002
120.24	0.57588	50.289	-6.4737	0.5561	-2.7054	-0.023337	0.026138	-0.0027978	0.66022	-1.3176	2828.3	22.697	0.25316	77.222	-61.867	74.062	73.524	22.656	-0.25965	-6.3965	0.59812	-2.6867	28.471	-5.3002
120.24	0.57672	50.288	-6.4738	0.55623	-2.7054	-0.023059	0.026077	-0.0021856	0.66022	-1.3176	2827.6	22.696	0.25353	77.221	-61.87	74.062	73.524	22.656	-0.25965	-6.3965	0.59812	-2.6867	28.471	-5.3002
120.24	0.57757	50.287	-6.4739	0.55636	-2.7054	-0.022755	0.025982	-0.0015719	0.66022	-1.3176	2827.0	22.696	0.25391	77.22	-61.874	74.062	73.524	22.656	-0.25965	-6.3965	0.59812	-2.6867	28.471	-5.3002
120.24	0.57843	50.286	-6.474	0.55649	-2.7054	-0.022427	0.025853	-0.00095751	0.66022	-1.3176	2826.3	22.696	0.25429	77.22	-61.879	74.062	73.524	22.656	-0.25965	-6.3965	0.59812	-2.6867	28.471	-5.3002
120.24	0.57929	50.285	-6.4741	0.55661	-2.7054	-0.022075	0.02569	-0.00034316	0.66022	-1.3176	2825.7	22.695	0.25467	77.219	-61.885	74.062	73.524	22.656	-0.25965	-6.3965	0.59812	-2.6867	28.471	-5.3002
120.24	0.58017	50.284	-6.4742	0.55674	-2.7054	-0.021699	0.025493	0.00027038	0.66022	-1.3176	2825.0	22.695	0.25506	77.219	-61.891	74.062	73.524	22.656	-0.25965	-6.3965	0.59812	-2.6867	28.471	-5.3002
120.24	0.58106	50.284	-6.4744	0.55687	-2.7054	-0.021301	0.025263	0.00088234	0.66022	-1.3176	2824.4	22.695	0.25545	77.218	-61.897	74.062	73.524	22.656	-0.25965	-6.3965	0.59812	-2.6867	28.471	-5.3002
120.24	0.58195	50.283	-6.4745	0.557	-2.7054	-0.02088	0.025	0.001492	0.66022	-1.3176	2823.7	22.695	0.25584	77.217	-61.905	74.062	73.524	22.656	-0.25965	-6.3965	0.59812	-2.6867	28.471	-5.3002
120.23	0.58285	50.282	-6.4746	0.55712	-2.7054	-0.020437	0.024704	0.0020986	0.66022	-1.3176	2823.1	22.695	0.25624	77.217	-61.913	74.063	73.524	22.656	-0.25965	-6.3965	0.59812	-2.6867	28.471	-5.3002
120.23	0.58375	50.281	-6.4747	0.55724	-2.7054	-0.019973	0.024377	0.0027013	0.66022	-1.3176	2822.4	22.694	0.25664	77.216	-61.922	74.063	73.524	22.656	-0.25965	-6.3965	0.59812	-2.6867	28.471	-5.3002
120.23	0.58466	50.28	-6.4748	0.55736	-2.7053	-0.019489	0.024018	0.0032995	0.66022	-1.3176	2821.8	22.694	0.25704	77.215	-61.931	74.063	73.524	22.656	-0.25965	-6.3965	0.59812	-2.6867	28.471	-5.3002
120.23	0.58557	50.28	-6.4749	0.55748	-2.7053	-0.018984	0.023627	0.0038924	0.66022	-1.3176	2821.1	22.694	0.25744	77.215	-61.941	74.063	73.524	22.656	-0.25965	-6.3965	0.59812	-2.6867	28.471	-5.3002
120.23	0.58649	50.279	-6.475	0.5576	-2.7053	-0.01846	0.023206	0.0044792	0.66022	-1.3176	2820.5	22.694	0.25785	77.214	-61.951	74.063	73.524	22.656	-0.25965	-6.3965	0.59812	-2.6867	28.471	-5.3002
120.23	0.58741	50.279	-6.475	0.55771	-2.7053	-0.017917	0.022755	0.0050594	0.66022	-1.3176	2819.8	22.694	0.25825	77.213	-61.962	74.063	73.524	22.656	-0.25965	-6.3965	0.59812	-2.6867	28.471	-5.3002
120.23	0.58833	50.278	-6.4751	0.55783	-2.7053	-0.017357	0.022275	0.0056321	0.66022	-1.3176	2819.2	22.694	0.25866	77.213	-61.974	74.063	73.524	22.656	-0.25965	-6.3965	0.59812	-2.6867	28.471	-5.3002
120.23	0.58925	50.278	-6.4752	0.55794	-2.7052	-0.016779	0.021766	0.0061967	0.66022	-1.3176	2818.5	22.694	0.25907	77.212	-61.986	74.063	73.524	22.656	-0.25965	-6.3965	0.59812	-2.6867	28.471	-5.3002
120.23	0.59017	50.277	-6.4753	0.55804	-2.7052	-0.016185	0.021229	0.0067524	0.66022	-1.3176	2817.9	22.694	0.25948	77.211	-61.999	74.063	73.524	22.656	-0.25965	-6.3965	0.59812	-2.6867	28.471	-5.3002
120.23	0.59109	50.277	-6.4754	0.55815	-2.7052	-0.015575	0.020665	0.0072987	0.66022	-1.3176	2817.2	22.694	0.25988	77.211	-62.013	74.063	73.524	22.656	-0.25965	-6.3965	0.59812	-2.6867	28.471	-5.3002
120.22	0.59201	50.276	-6.4755	0.55825	-2.7051	-0.014951	0.020074	0.0078348	0.66022	-1.3176	2816.6	22.694	0.26029	77.21	-62.026	74.064	73.524	22.656	-0.25965	-6.3965	0.59812	-2.6867	28.471	-5.3002
120.22	0.59293	50.276	-6.4755	0.55835	-2.7051	-0.014312	0.019458	0.0083602	0.66022	-1.3176	2815.9	22.694	0.26069	77.21	-62.041	74.064	73.524	22.656	-0.25965	-6.3965	0.59812	-2.6867	28.471	-5.3002
120.22	0.59384	50.276	-6.4756	0.55845	-2.705	-0.01366	0.018817	0.0088742	0.66022	-1.3176	2815.3	22.694	0.2611	77.209	-62.056	74.064	73.524	22.656	-0.25965	-6.3965	0.59812	-2.6867	28.471	-5.3002
120.22	0.59475	50.276	-6.4757	0.55854	-2.705	-0.012996	0.018152	0.0093761	0.66022	-1.3176	2814.6	22.694	0.2615	77.208	-62.071	74.064	73.524	22.656	-0.25965	-6.3965	0.59812	-2.6867	28.471	-5.3002
120.22	0.59566	50.275	-6.4757	0.55863	-2.7049	-0.01232	0.017463	0.0098655	0.66022	-1.3176	2814.0	22.694	0.2619	77.208	-62.087	74.064	73.524	22.656	-0.25965	-6.3965	0.59812	-2.6867	28.471	-5.3002
120.22	0.59656	50.275	-6.4758	0.55871	-2.7049	-0.011633	0.016753	0.010342	0.66022	-1.3176	2813.3	22.694	0.2623	77.207	-62.103	74.064	73.524	22.656	-0.25965	-6.3965	0.59812	-2.6867	28.471	-5.3002
120.22	0.59745	50.275	-6.4758	0.55879	-2.7048	-0.010937	0.016021	0.010804	0.66022	-1.3176	2812.7	22.695	0.2627	77.206	-62.12	74.064	73.524	22.656	-0.25965	-6.3965	0.59812	-2.6867	28.471	-5.3002
120.22	0.59834	50.275	-6.4759	0.55887	-2.7048	-0.010231	0.015269	0.011252	0.66022	-1.3176	2812.0	22.695	0.26309	77.206	-62.137	74.064	73.524	22.656	-0.25965	-6.3965	0.59812	-2.6867	28.471	-5.3002
120.22	0.59922	50.275	-6.4759	0.55895	-2.7047	-0.0095178	0.014498	0.011685	0.66022	-1.3176	2811.4	22.695	0.26348	77.205	-62.155	74.064	73.524	22.656	-0.25965	-6.3965	0.59812	-2.6867	28.471	-5.3002
120.22	0.60009	50.275	-6.476	0.55902	-2.7047	-0.0087972	0.013708	0.012103	0.66022	-1.3176	2810.7	22.695	0.26386	77.204	-62.173	74.065	73.524	22.656	-0.25965	-6.3965	0.59812	-2.6867	28.471	-5.3002
120.21	0.60096	50.275	-6.476	0.55908	-2.7046	-0.0080704	0.012901	0.012506	0.66022	-1.3176	2810.1	22.695	0.26425	77.204	-62.191	74.065	73.524	22.656	-0.25965	-6.3965	0.59812	-2.6867	28.471	-5.3002
120.21	0.60181	50.275	-6.4761	0.55915	-2.7045	-0.0073383	0.012077	0.012892	0.66022	-1.3176	2809.4	22.696	0.26462	77.203	-62.209	74.065	73.524	22.656	-0.25965	-6.3965	0.59812	-2.6867	28.471	-5.3002
120.21	0.60266	50.275	-6.4761	0.5592	-2.7045	-0.0066017	0.011239	0.013261	0.66022	-1.3176	2808.8	22.696	0.265	77.203	-62.228	74.065	73.524	22.656	-0.25965	-6.3965	0.59812	-2.6867	28.471	-5.3002
120.21	0.60349	50.275	-6.4761	0.55926	-2.7044	-0.0058616	0.010386	0.013613	0.66022	-1.3176	2808.1	22.696	0.26537	77.202	-62.248	74.065	73.524	22.656	-0.25965	-6.3965	0.59812	-2.6867	28.471	-5.3002
120.21	0.60431	50.275	-6.4762	0.55931	-2.7043	-0.005119	0.0095207	0.013948	0.66022	-1.3176	2807.5	22.696	0.26573	77.201	-62.267	74.065	73.524	22.656	-0.25965	-6.3965	0.59812	-2.6867	28.471	-5.3002
120.21	0.60512	50.276	-6.4762	0.55935	-2.7043	-0.0043747	0.0086432	0.014264	0.66022	-1.3176	2806.8	22.697	0.26609	77.201	-62.287	74.065	73.524	22.656	-0.25965	-6.3965	0.59812	-2.6867	28.471	-5.3002
120.21	0.60592	50.276	-6.4762	0.5594	-2.7042	-0.0036297	0.0077548	0.014563	0.66022	-1.3176	2806.2	22.697	0.26644	77.2	-62.307	74.065	73.524	22.656	-0.25965	-6.3965	0.59812	-2.6867	28.471	-5.3002
120.21	0.6067	50.276	-6.4762	0.55943	-2.7041	-0.0028848	0.0068569	0.014843	0.66022	-1.3176	2805.5	22.697	0.26679	77.199	-62.327	74.065	73.524	22.656	-0.25965	-6.3965	0.59812	-2.6867	28.471	-5.3002
120.2	0.60747	50.276	-6.4762	0.55946	-2.7041	-0.0021411	0.0059503	0.015104	0.66022	-1.3176	2804.9	22.698	0.26713	77.199	-62.348	74.066	73.524	22.656	-0.25965	-6.3965	0.59812	-2.6867	28.471	-5.3002
120.2	0.60823	50.277	-6.4762	0.55949	-2.704	-0.0013995	0.0050365	0.015346	0.66022	-1.3176	2804.2	22.698	0.26746	77.198	-62.368	74.066	73.524	22.656	-0.25965	-6.3965	0.59812	-2.6867	28.471	-5.3002
120.2	0.60897	50.277	-6.4763	0.55951	-2.7039	-0.00066071	0.0041164	0.015568	0.66022	-1.3176	2803.6	22.698	0.26779	77.198	-62.389	74.066	73.524	22.656	-0.25965	-6.3965	0.59812	-2.6867	28.471	-5.3002
120.2	0.60969	50.277	-6.4763	0.55953	-2.7038	7.4179e-05	0.0031912	0.015771	0.66022	-1.3176	2802.9	22.699	0.26811	77.197	-62.41	74.066	73.524	22.656	-0.25965	-6.3965	0.59812	-2.6867	28.471	-5.3002
120.2	0.6104	50.278	-6.4763	0.55955	-2.7037	0.00080432	0.0022622	0.015954	0.66022	-1.3176	2802.3	22.699	0.26842	77.196	-62.431	74.066	73.524	22.656	-0.25965	-6.3965	0.59812	-2.6867	28.471	-5.3002
120.2	0.61109	50.278	-6.4762	0.55956	-2.7037	0.0015288	0.0013304	0.016118	0.66022	-1.3176	2801.6	22.699	0.26873	77.196	-62.452	74.066	73.524	22.656	-0.25965	-6.3965	0.59812	-2.6867	28.471	-5.3002
120.2	0.61177	50.278	-6.4762	0.55956	-2.7036	0.0022468	0.00039708	0.01626	0.66022	-1.3176	2801.0	22.7	0.26903	77.195	-62.473	74.066	73.524	22.656	-0.25965	-6.3965	0.59812	-2.6867	28.471	-5.3002
120.19	0.61242	50.279	-6.4762	0.55956	-2.7035	0.0029574	-0.00053663	0.016383	0.66022	-1.3176	2800.3	22.7	0.26932	77.194	-62.494	74.066	73.524	22.656	-0.25965	-6.3965	0.59812	-2.6867	28.471	-5.3002
120.19	0.61306	50.279	-6.4762	0.55955	-2.7034	0.0036597	-0.0014696	0.016485	0.66022	-1.3176	2799.7	22.701	0.2696	77.194	-62.516	74.066	73.524	22.656	-0.25965	-6.3965	0.59812	-2.6867	28.471	-5.3002
120.19	0.61368	50.28	-6.4762	0.55954	-2.7033	0.004353	-0.0024006	0.016567	0.66022	-1.3176	2799.1	22.701	0.26988	77.193	-62.537	74.067	73.524	22.656	-0.25965	-6.3965	0.59812	-2.6867	28.471	-5.3002
120.19	0.61429	50.28	-6.4762	0.55953	-2.7032	0.0050362	-0.0033285	0.016629	0.66022	-1.3176	2798.4	22.701	0.27015	77.193	-62.558	74.067	73.524	22.656	-0.25965	-6.3965	0.59812	-2.6867	28.471	-5.3002
120.19	0.61487	50.281	-6.4761	0.55951	-2.7032	0.0057088	-0.0042522	0.016669	0.66022	-1.3176	2797.8	22.702	0.27041	77.192	-62.579	74.067	73.524	22.656	-0.25965	-6.3965	0.59812	-2.6867	28.471	-5.3002
120.19	0.61543	50.281	-6.4761	0.55949	-2.7031	0.0063697	-0.0051705	0.01669	0.66022	-1.3176	2797.1	22.702	0.27066	77.191	-62.6	74.067	73.524	22.656	-0.25965	-6.3965	0.59812	-2.6867	28.471	-5.3002
120.19	0.61598	50.282	-6.4761	0.55946	-2.703	0.0070183	-0.0060823	0.016689	0.66022	-1.3176	2796.5	22.703	0.2709	77.191	-62.62	74.067	73.524	22.656	-0.25965	-6.3965	0.59812	-2.6867	28.471	-5.3002
120.19	0.61651	50.283	-6.476	0.55943	-2.7029	0.0076537	-0.0069865	0.016669	0.66022	-1.3176	2795.8	22.703	0.27113	77.19	-62.641	74.067	73.524	22.656	-0.25965	-6.3965	0.59812	-2.6867	28.471	-5.3002
120.18	0.61701	50.283	-6.476	0.55939	-2.7028	0.0082753	-0.007882	0.016627	0.66022	-1.3176	2795.2	22.704	0.27135	77.189	-62.661	74.067	73.524	22.656	-0.25965	-6.3965	0.59812	-2.6867	28.471	-5.3002
120.18	0.61749	50.284	-6.476	0.55935	-2.7027	0.0088822	-0.0087676	0.016566	0.66022	-1.3176	2794.5	22.704	0.27157	77.189	-62.682	74.067	73.524	22.656	-0.25965	-6.3965	0.59812	-2.6867	28.471	-5.3002
120.18	0.61796	50.284	-6.4759	0.5593	-2.7027	0.0094738	-0.0096423	0.016484	0.66022	-1.3176	2793.9	22.705	0.27178	77.188	-62.702	74.068	73.524	22.656	-0.25965	-6.3965	0.59812	-2.6867	28.471	-5.3002
120.18	0.6184	50.285	-6.4759	0.55925	-2.7026	0.010049	-0.010505	0.016383	0.66022	-1.3176	2793.2	22.705	0.27197	77.188	-62.721	74.068	73.524	22.656	-0.25965	-6.3965	0.59812	-2.6867	28.471	-5.3002
120.18	0.61883	50.285	-6.4758	0.5592	-2.7025	0.010608	-0.011355	0.016261	0.66022	-1.3176	2792.6	22.706	0.27216	77.187	-62.741	74.068	73.524	22.656	-0.25965	-6.3965	0.59812	-2.6867	28.471	-5.3002
120.18	0.61923	50.286	-6.4758	0.55914	-2.7024	0.01115	-0.012191	0.01612	0.66022	-1.3176	2791.9	22.706	0.27234	77.186	-62.76	74.068	73.524	22.656	-0.25965	-6.3965	0.59812	-2.6867	28.471	-5.3002
120.18	0.61961	50.287	-6.4757	0.55907	-2.7023	0.011673	-0.013011	0.01596	0.66022	-1.3176	2791.3	22.707	0.27251	77.186	-62.778	74.068	73.524	22.656	-0.25965	-6.3965	0.59812	-2.6867	28.471	-5.3002
120.17	0.61997	50.287	-6.4756	0.55901	-2.7023	0.012178	-0.013816	0.01578	0.66022	-1.3176	2790.6	22.707	0.27267	77.185	-62.797	74.068	73.524	22.656	-0.25965	-6.3965	0.59812	-2.6867	28.471	-5.3002
120.17	0.62031	50.288	-6.4756	0.55894	-2.7022	0.012663	-0.014604	0.015582	0.66022	-1.3176	2790.0	22.707	0.27282	77.184	-62.815	74.068	73.524	22.656	-0.25965	-6.3965	0.59812	-2.6867	28.471	-5.3002
120.17	0.62063	50.288	-6.4755	0.55886	-2.7021	0.013129	-0.015373	0.015365	0.66022	-1.3176	2789.3	22.708	0.27296	77.184	-62.832	74.068	73.524	22.656	-0.25965	-6.3965	0.59812	-2.6867	28.471	-5.3002
120.17	0.62092	50.289	-6.4754	0.55878	-2.702	0.013575	-0.016124	0.01513	0.66022	-1.3176	2788.7	22.708	0.2731	77.183	-62.849	74.069	73.524	22.656	-0.25965	-6.3965	0.59812	-2.6867	28.471	-5.3002
120.17	0.6212	50.29	-6.4754	0.5587	-2.702	0.014	-0.016856	0.014876	0.66022	-1.3176	2788.0	22.709	0.27322	77.183	-62.866	74.069	73.524	22.656	-0.25965	-6.3965	0.59812	-2.6867	28.471	-5.3002
120.17	0.62145	50.29	-6.4753	0.55861	-2.7019	0.014403	-0.017566	0.014605	0.66022	-1.3176	2787.4	22.709	0.27334	77.182	-62.882	74.069	73.524	22.656	-0.25965	-6.3965	0.59812	-2.6867	28.471	-5.3002
120.17	0.62169	50.291	-6.4752	0.55852	-2.7018	0.014785	-0.018255	0.014317	0.66022	-1.3176	2786.7	22.71	0.27344	77.181	-62.897	74.069	73.524	22.656	-0.25965	-6.3965	0.59812	-2.6867	28.471	-5.3002
120.16	0.6219	50.291	-6.4752	0.55843	-2.7017	0.015145	-0.018922	0.014012	0.66022	-1.3176	2786.1	22.71	0.27354	77.181	-62.912	74.069	73.524	22.656	-0.25965	-6.3965	0.59812	-2.6867	28.471	-5.3002
120.16	0.62209	50.292	-6.4751	0.55834	-2.7017	0.015482	-0.019566	0.013691	0.66022	-1.3176	2785.4	22.711	0.27362	77.18	-62.927	74.069	73.524	22.656	-0.25965	-6.3965	0.59812	-2.6867	28.471	-5.3002
120.16	0.62227	50.292	-6.475	0.55824	-2.7016	0.015796	-0.020186	0.013354	0.66022	-1.3176	2784.8	22.711	0.2737	77.18	-62.94	74.069	73.524	22.656	-0.25965	-6.3965	0.59812	-2.6867	28.471	-5.3002
120.16	0.62242	50.293	-6.4749	0.55813	-2.7015	0.016087	-0.020782	0.013001	0.66022	-1.3176	2784.1	22.712	0.27377	77.179	-62.954	74.069	73.524	22.656	-0.25965	-6.3965	0.59812	-2.6867	28.471	-5.3002
120.16	0.62255	50.293	-6.4748	0.55803	-2.7015	0.016354	-0.021353	0.012634	0.66022	-1.3176	2783.5	22.712	0.27383	77.178	-62.966	74.07	73.524	22.656	-0.25965	-6.3965	0.59812	-2.6867	28.471	-5.3002
120.16	0.62266	50.294	-6.4748	0.55792	-2.7014	0.016598	-0.021898	0.012251	0.66022	-1.3176	2782.8	22.712	0.27388	77.178	-62.978	74.07	73.524	22.656	-0.25965	-6.3965	0.59812	-2.6867	28.471	-5.3002
120.16	0.62276	50.294	-6.4747	0.55781	-2.7013	0.016817	-0.022416	0.011855	0.66022	-1.3176	2782.2	22.713	0.27393	77.177	-62.989	74.07	73.524	22.656	-0.25965	-6.3965	0.59812	-2.6867	28.471	-5.3002
120.16	0.62283	50.295	-6.4746	0.5577	-2.7013	0.017013	-0.022908	0.011446	0.66022	-1.3176	2781.5	22.713	0.27396	77.176	-63.0	74.07	73.524	22.656	-0.25965	-6.3965	0.59812	-2.6867	28.471	-5.3002
120.15	0.62288	50.295	-6.4745	0.55758	-2.7012	0.017183	-0.023372	0.011023	0.66022	-1.3176	2780.9	22.714	0.27399	77.176	-63.01	74.07	73.524	22.656	-0.25965	-6.3965	0.59812	-2.6867	28.471	-5.3002
120.15	0.62292	50.296	-6.4744	0.55746	-2.7012	0.017329	-0.023808	0.010588	0.66022	-1.3176	2780.2	22.714	0.274	77.175	-63.019	74.07	73.524	22.656	-0.25965	-6.3965	0.59812	-2.6867	28.471	-5.3002
120.15	0.62294	50.296	-6.4743	0.55734	-2.7011	0.017451	-0.024215	0.010141	0.66022	-1.3176	2779.6	22.714	0.27402	77.175	-63.027	74.07	73.524	22.656	-0.25965	-6.3965	0.59812	-2.6867	28.471	-5.3002
120.15	0.62294	50.296	-6.4742	0.55722	-2.7011	0.017547	-0.024594	0.0096831	0.66022	-1.3176	2778.9	22.715	0.27402	77.174	-63.034	74.07	73.524	22.656	-0.25965	-6.3965	0.59812	-2.6867	28.471	-5.3002
120.15	0.62292	50.297	-6.4742	0.5571	-2.701	0.017619	-0.024943	0.0092145	0.66022	-1.3176	2778.3	22.715	0.27401	77.173	-63.041	74.071	73.524	22.656	-0.25965	-6.3965	0.59812	-2.6867	28.471	-5.3002
120.15	0.62289	50.297	-6.4741	0.55697	-2.701	0.017665	-0.025262	0.0087358	0.66022	-1.3176	2777.6	22.716	0.274	77.173	-63.047	74.071	73.524	22.656	-0.25965	-6.3965	0.59812	-2.6867	28.471	-5.3002
120.15	0.62284	50.297	-6.474	0.55684	-2.7009	0.017687	-0.025552	0.0082478	0.66022	-1.3176	2777.0	22.716	0.27398	77.172	-63.052	74.071	73.524	22.656	-0.25965	-6.3965	0.59812	-2.6867	28.471	-5.3002
120.15	0.62277	50.298	-6.4739	0.55672	-2.7009	0.017684	-0.025811	0.0077509	0.66022	-1.3176	2776.3	22.716	0.27395	77.171	-63.057	74.071	73.524	22.656	-0.25965	-6.3965	0.59812	-2.6867	28.471	-5.3002
120.14	0.62269	50.298	-6.4738	0.55659	-2.7009	0.017656	-0.026039	0.007246	0.66022	-1.3176	2775.7	22.716	0.27392	77.171	-63.061	74.071	73.524	22.656	-0.25965	-6.3965	0.59812	-2.6867	28.471	-5.3002
120.14	0.6226	50.298	-6.4737	0.55646	-2.7008	0.017603	-0.026237	0.0067335	0.66022	-1.3176	2775.0	22.717	0.27388	77.17	-63.063	74.071	73.524	22.656	-0.25965	-6.3965	0.59812	-2.6867	28.471	-5.3002
120.14	0.62249	50.298	-6.4736	0.55632	-2.7008	0.017526	-0.026404	0.0062142	0.66022	-1.3176	2774.4	22.717	0.27383	77.17	-63.065	74.071	73.524	22.656	-0.25965	-6.3965	0.59812	-2.6867	28.471	-5.3002
120.14	0.62236	50.298	-6.4735	0.55619	-2.7008	0.017424	-0.02654	0.0056887	0.66022	-1.3176	2773.7	22.717	0.27378	77.169	-63.067	74.071	73.524	22.656	-0.25965	-6.3965	0.59812	-2.6867	28.471	-5.3002
120.14	0.62222	50.299	-6.4735	0.55606	-2.7007	0.017297	-0.026645	0.0051578	0.66022	-1.3176	2773.1	22.718	0.27372	77.168	-63.067	74.072	73.524	22.656	-0.25965	-6.3965	0.59812	-2.6867	28.471	-5.3002
120.14	0.62207	50.299	-6.4734	0.55593	-2.7007	0.017147	-0.026718	0.004622	0.66022	-1.3176	2772.4	22.718	0.27366	77.168	-63.067	74.072	73.524	22.656	-0.25965	-6.3965	0.59812	-2.6867	28.471	-5.3002
120.14	0.62191	50.299	-6.4733	0.55579	-2.7007	0.016973	-0.02676	0.004082	0.66022	-1.3176	2771.8	22.718	0.27359	77.167	-63.065	74.072	73.524	22.656	-0.25965	-6.3965	0.59812	-2.6867	28.471	-5.3002
120.14	0.62173	50.299	-6.4732	0.55566	-2.7007	0.016775	-0.026771	0.0035386	0.66022	-1.3176	2771.1	22.718	0.27351	77.167	-63.063	74.072	73.524	22.656	-0.25965	-6.3965	0.59812	-2.6867	28.471	-5.3002
120.13	0.62155	50.299	-6.4731	0.55552	-2.7007	0.016554	-0.026751	0.0029923	0.66022	-1.3176	2770.5	22.718	0.27343	77.166	-63.061	74.072	73.524	22.656	-0.25965	-6.3965	0.59812	-2.6867	28.471	-5.3002
120.13	0.62135	50.299	-6.473	0.55539	-2.7006	0.01631	-0.0267	0.002444	0.66022	-1.3176	2769.8	22.719	0.27335	77.165	-63.057	74.072	73.524	22.656	-0.25965	-6.3965	0.59812	-2.6867	28.471	-5.3002
120.13	0.62115	50.299	-6.4729	0.55526	-2.7006	0.016044	-0.026618	0.0018942	0.66022	-1.3176	2769.2	22.719	0.27326	77.165	-63.053	74.072	73.524	22.656	-0.25965	-6.3965	0.59812	-2.6867	28.471	-5.3002
120.13	0.62093	50.299	-6.4729	0.55512	-2.7006	0.015755	-0.026506	0.0013437	0.66022	-1.3176	2768.5	22.719	0.27317	77.164	-63.047	74.072	73.524	22.656	-0.25965	-6.3965	0.59812	-2.6867	28.471	-5.3002
120.13	0.62071	50.298	-6.4728	0.55499	-2.7006	0.015445	-0.026363	0.00079321	0.66022	-1.3176	2767.9	22.719	0.27307	77.163	-63.041	74.072	73.524	22.656	-0.25965	-6.3965	0.59812	-2.6867	28.471	-5.3002
120.13	0.62048	50.298	-6.4727	0.55486	-2.7006	0.015113	-0.026189	0.0002433	0.66022	-1.3176	2767.2	22.719	0.27297	77.163	-63.035	74.073	73.524	22.656	-0.25965	-6.3965	0.59812	-2.6867	28.471	-5.3002
120.13	0.62024	50.298	-6.4726	0.55473	-2.7006	0.01476	-0.025986	-0.0003053	0.66022	-1.3176	2766.6	22.719	0.27287	77.162	-63.027	74.073	73.524	22.656	-0.25965	-6.3965	0.59812	-2.6867	28.471	-5.3002
120.13	0.62	50.298	-6.4726	0.5546	-2.7006	0.014387	-0.025753	-0.00085191	0.66022	-1.3176	2765.9	22.719	0.27277	77.162	-63.019	74.073	73.524	22.656	-0.25965	-6.3965	0.59812	-2.6867	28.471	-5.3002
120.13	0.61974	50.297	-6.4725	0.55447	-2.7006	0.013994	-0.025491	-0.0013958	0.66022	-1.3176	2765.3	22.719	0.27266	77.161	-63.01	74.073	73.524	22.656	-0.25965	-6.3965	0.59812	-2.6867	28.471	-5.3002
120.12	0.61949	50.297	-6.4724	0.55435	-2.7006	0.013582	-0.0252	-0.0019364	0.66022	-1.3176	2764.6	22.719	0.27255	77.16	-63.001	74.073	73.524	22.656	-0.25965	-6.3965	0.59812	-2.6867	28.471	-5.3002
120.12	0.61923	50.297	-6.4724	0.55422	-2.7006	0.013151	-0.02488	-0.0024731	0.66022	-1.3176	2764.0	22.719	0.27244	77.16	-62.991	74.073	73.524	22.656	-0.25965	-6.3965	0.59812	-2.6867	28.471	-5.3002
120.12	0.61897	50.296	-6.4723	0.5541	-2.7007	0.012702	-0.024532	-0.003005	0.66022	-1.3176	2763.3	22.719	0.27232	77.159	-62.98	74.073	73.524	22.656	-0.25965	-6.3965	0.59812	-2.6867	28.471	-5.3002
120.12	0.6187	50.296	-6.4722	0.55398	-2.7007	0.012235	-0.024158	-0.0035317	0.66022	-1.3176	2762.7	22.719	0.27221	77.158	-62.969	74.073	73.524	22.656	-0.25965	-6.3965	0.59812	-2.6867	28.471	-5.3002
120.12	0.61843	50.295	-6.4722	0.55386	-2.7007	0.011751	-0.023756	-0.0040524	0.66022	-1.3176	2762.0	22.719	0.27209	77.158	-62.956	74.073	73.524	22.656	-0.25965	-6.3965	0.59812	-2.6867	28.471	-5.3002
120.12	0.61816	50.295	-6.4721	0.55374	-2.7007	0.011251	-0.023327	-0.0045665	0.66022	-1.3176	2761.4	22.719	0.27198	77.157	-62.944	74.074	73.524	22.656	-0.25965	-6.3965	0.59812	-2.6867	28.471	-5.3002
120.12	0.61789	50.294	-6.4721	0.55362	-2.7007	0.010735	-0.022873	-0.0050734	0.66022	-1.3176	2760.7	22.719	0.27186	77.156	-62.931	74.074	73.524	22.656	-0.25965	-6.3965	0.59812	-2.6867	28.471	-5.3002
120.12	0.61762	50.294	-6.472	0.55351	-2.7008	0.010205	-0.022394	-0.0055725	0.66022	-1.3176	2760.1	22.719	0.27174	77.156	-62.917	74.074	73.524	22.656	-0.25965	-6.3965	0.59812	-2.6867	28.471	-5.3002
120.12	0.61735	50.293	-6.472	0.5534	-2.7008	0.0096597	-0.02189	-0.0060632	0.66022	-1.3176	2759.4	22.719	0.27163	77.155	-62.903	74.074	73.524	22.656	-0.25965	-6.3965	0.59812	-2.6867	28.471	-5.3002
120.12	0.61708	50.292	-6.4719	0.55329	-2.7008	0.0091012	-0.021363	-0.0065449	0.66022	-1.3176	2758.8	22.719	0.27151	77.155	-62.888	74.074	73.524	22.656	-0.25965	-6.3965	0.59812	-2.6867	28.471	-5.3002
120.12	0.61682	50.292	-6.4719	0.55318	-2.7009	0.0085298	-0.020812	-0.007017	0.66022	-1.3176	2758.1	22.719	0.2714	77.154	-62.873	74.074	73.524	22.656	-0.25965	-6.3965	0.59812	-2.6867	28.471	-5.3002
120.11	0.61655	50.291	-6.4718	0.55308	-2.7009	0.0079463	-0.020239	-0.007479	0.66022	-1.3176	2757.5	22.719	0.27128	77.153	-62.857	74.074	73.524	22.656	-0.25965	-6.3965	0.59812	-2.6867	28.471	-5.3002
120.11	0.61629	50.29	-6.4718	0.55298	-2.7009	0.0073515	-0.019645	-0.0079303	0.66022	-1.3176	2756.8	22.718	0.27117	77.153	-62.841	74.074	73.524	22.656	-0.25965	-6.3965	0.59812	-2.6867	28.471	-5.3002
120.11	0.61604	50.289	-6.4718	0.55289	-2.701	0.0067461	-0.01903	-0.0083703	0.66022	-1.3176	2756.2	22.718	0.27106	77.152	-62.825	74.074	73.524	22.656	-0.25965	-6.3965	0.59812	-2.6867	28.471	-5.3002
120.11	0.61579	50.288	-6.4717	0.55279	-2.701	0.0061309	-0.018394	-0.0087986	0.66022	-1.3176	2755.5	22.718	0.27095	77.151	-62.808	74.075	73.524	22.656	-0.25965	-6.3965	0.59812	-2.6867	28.471	-5.3002
120.11	0.61554	50.288	-6.4717	0.5527	-2.7011	0.0055068	-0.01774	-0.0092146	0.66022	-1.3176	2754.9	22.718	0.27084	77.151	-62.791	74.075	73.524	22.656	-0.25965	-6.3965	0.59812	-2.6867	28.471	-5.3002
120.11	0.6153	50.287	-6.4717	0.55261	-2.7011	0.0048744	-0.017067	-0.0096179	0.66022	-1.3176	2754.2	22.718	0.27074	77.15	-62.773	74.075	73.524	22.656	-0.25965	-6.3965	0.59812	-2.6867	28.471	-5.3002
120.11	0.61507	50.286	-6.4716	0.55253	-2.7012	0.0042347	-0.016377	-0.010008	0.66022	-1.3176	2753.6	22.717	0.27064	77.149	-62.755	74.075	73.524	22.656	-0.25965	-6.3965	0.59812	-2.6867	28.471	-5.3002
120.11	0.61484	50.285	-6.4716	0.55245	-2.7012	0.0035884	-0.01567	-0.010384	0.66022	-1.3176	2752.9	22.717	0.27054	77.149	-62.737	74.075	73.524	22.656	-0.25965	-6.3965	0.59812	-2.6867	28.471	-5.3002
120.11	0.61462	50.284	-6.4716	0.55237	-2.7013	0.0029363	-0.014948	-0.010747	0.66022	-1.3176	2752.3	22.717	0.27045	77.148	-62.719	74.075	73.524	22.656	-0.25965	-6.3965	0.59812	-2.6867	28.471	-5.3002
120.11	0.61441	50.283	-6.4716	0.5523	-2.7013	0.0022794	-0.014211	-0.011095	0.66022	-1.3176	2751.7	22.716	0.27036	77.148	-62.701	74.075	73.524	22.656	-0.25965	-6.3965	0.59812	-2.6867	28.471	-5.3002
120.11	0.61421	50.282	-6.4716	0.55223	-2.7014	0.0016183	-0.013461	-0.011427	0.66022	-1.3176	2751.0	22.716	0.27027	77.147	-62.682	74.075	73.524	22.656	-0.25965	-6.3965	0.59812	-2.6867	28.471	-5.3002
120.11	0.61402	50.28	-6.4716	0.55217	-2.7014	0.00095405	-0.012697	-0.011745	0.66022	-1.3176	2750.4	22.716	0.27019	77.146	-62.663	74.075	73.524	22.656	-0.25965	-6.3965	0.59812	-2.6867	28.471	-5.3002
120.11	0.61384	50.279	-6.4716	0.55211	-2.7015	0.00028736	-0.011922	-0.012047	0.66022	-1.3176	2749.7	22.715	0.27012	77.146	-62.644	74.075	73.524	22.656	-0.25965	-6.3965	0.59812	-2.6867	28.471	-5.3002
120.1	0.61367	50.278	-6.4716	0.55205	-2.7016	-0.00038091	-0.011136	-0.012333	0.66022	-1.3176	2749.1	22.715	0.27004	77.145	-62.625	74.076	73.524	22.656	-0.25965	-6.3965	0.59812	-2.6867	28.471	-5.3002
120.1	0.61352	50.277	-6.4716	0.55199	-2.7016	-0.0010499	-0.010341	-0.012602	0.66022	-1.3176	2748.4	22.715	0.26998	77.144	-62.606	74.076	73.524	22.656	-0.25965	-6.3965	0.59812	-2.6867	28.471	-5.3002
120.1	0.61337	50.276	-6.4716	0.55194	-2.7017	-0.0017188	-0.0095364	-0.012855	0.66022	-1.3176	2747.8	22.714	0.26991	77.144	-62.587	74.076	73.524	22.656	-0.25965	-6.3965	0.59812	-2.6867	28.471	-5.3002
120.1	0.61324	50.274	-6.4716	0.5519	-2.7017	-0.0023868	-0.0087242	-0.013091	0.66022	-1.3176	2747.1	22.714	0.26986	77.143	-62.568	74.076	73.524	22.656	-0.25965	-6.3965	0.59812	-2.6867	28.471	-5.3002
120.1	0.61312	50.273	-6.4716	0.55186	-2.7018	-0.0030529	-0.0079053	-0.01331	0.66022	-1.3176	2746.5	22.714	0.26981	77.142	-62.549	74.076	73.524	22.656	-0.25965	-6.3965	0.59812	-2.6867	28.471	-5.3002
120.1	0.61301	50.272	-6.4716	0.55182	-2.7019	-0.0037165	-0.0070808	-0.013512	0.66022	-1.3176	2745.8	22.713	0.26976	77.142	-62.53	74.076	73.524	22.656	-0.25965	-6.3965	0.59812	-2.6867	28.471	-5.3002
120.1	0.61292	50.271	-6.4716	0.55179	-2.7019	-0.0043767	-0.0062516	-0.013696	0.66022	-1.3176	2745.2	22.713	0.26973	77.141	-62.51	74.076	73.524	22.656	-0.25965	-6.3965	0.59812	-2.6867	28.471	-5.3002
120.1	0.61284	50.269	-6.4717	0.55176	-2.702	-0.0050326	-0.0054188	-0.013862	0.66022	-1.3176	2744.5	22.712	0.26969	77.14	-62.491	74.076	73.524	22.656	-0.25965	-6.3965	0.59812	-2.6867	28.471	-5.3002
120.1	0.61278	50.268	-6.4717	0.55173	-2.7021	-0.0056835	-0.0045835	-0.01401	0.66022	-1.3176	2743.9	22.712	0.26967	77.14	-62.472	74.076	73.524	22.656	-0.25965	-6.3965	0.59812	-2.6867	28.471	-5.3002
120.1	0.61273	50.266	-6.4717	0.55171	-2.7022	-0.0063285	-0.0037466	-0.014141	0.66022	-1.3176	2743.2	22.711	0.26965	77.139	-62.454	74.076	73.524	22.656	-0.25965	-6.3965	0.59812	-2.6867	28.471	-5.3002
120.1	0.6127	50.265	-6.4718	0.55169	-2.7022	-0.0069669	-0.0029093	-0.014253	0.66022	-1.3176	2742.6	22.711	0.26964	77.139	-62.435	74.077	73.524	22.656	-0.25965	-6.3965	0.59812	-2.6867	28.471	-5.3002
120.1	0.61269	50.264	-6.4718	0.55168	-2.7023	-0.0075979	-0.0020725	-0.014346	0.66022	-1.3176	2741.9	22.71	0.26963	77.138	-62.416	74.077	73.524	22.656	-0.25965	-6.3965	0.59812	-2.6867	28.471	-5.3002
120.1	0.61269	50.262	-6.4718	0.55167	-2.7024	-0.0082207	-0.0012373	-0.014422	0.66022	-1.3176	2741.3	22.71	0.26964	77.137	-62.398	74.077	73.524	22.656	-0.25965	-6.3965	0.59812	-2.6867	28.471	-5.3002
120.1	0.61271	50.261	-6.4719	0.55167	-2.7024	-0.0088346	-0.00040478	-0.014478	0.66022	-1.3176	2740.6	22.709	0.26965	77.137	-62.38	74.077	73.524	22.656	-0.25965	-6.3965	0.59812	-2.6867	28.471	-5.3002
120.1	0.61274	50.259	-6.4719	0.55167	-2.7025	-0.0094387	0.00042409	-0.014517	0.66022	-1.3176	2740.0	22.709	0.26966	77.136	-62.362	74.077	73.524	22.656	-0.25965	-6.3965	0.59812	-2.6867	28.471	-5.3002
120.1	0.61279	50.258	-6.472	0.55167	-2.7026	-0.010032	0.0012483	-0.014537	0.66022	-1.3176	2739.3	22.708	0.26969	77.135	-62.344	74.077	73.524	22.656	-0.25965	-6.3965	0.59812	-2.6867	28.471	-5.3002
120.09	0.61286	50.256	-6.472	0.55168	-2.7027	-0.010615	0.0020667	-0.014538	0.66022	-1.3176	2738.7	22.708	0.26972	77.135	-62.327	74.077	73.524	22.656	-0.25965	-6.3965	0.59812	-2.6867	28.471	-5.3002
120.09	0.61295	50.255	-6.4721	0.55169	-2.7027	-0.011186	0.0028785	-0.014521	0.66022	-1.3176	2738.0	22.707	0.26976	77.134	-62.31	74.077	73.524	22.656	-0.25965	-6.3965	0.59812	-2.6867	28.471	-5.3002
120.09	0.61305	50.253	-6.4721	0.55171	-2.7028	-0.011744	0.0036826	-0.014486	0.66022	-1.3176	2737.4	22.707	0.26981	77.133	-62.293	74.077	73.524	22.656	-0.25965	-6.3965	0.59812	-2.6867	28.471	-5.3002
120.09	0.61318	50.252	-6.4722	0.55173	-2.7029	-0.012289	0.004478	-0.014433	0.66022	-1.3176	2736.7	22.706	0.26987	77.133	-62.276	74.077	73.524	22.656	-0.25965	-6.3965	0.59812	-2.6867	28.471	-5.3002
120.09	0.61332	50.25	-6.4723	0.55176	-2.703	-0.01282	0.0052637	-0.014361	0.66022	-1.3176	2736.1	22.706	0.26993	77.132	-62.26	74.077	73.524	22.656	-0.25965	-6.3965	0.59812	-2.6867	28.471	-5.3002
120.09	0.61348	50.249	-6.4723	0.55178	-2.703	-0.013337	0.0060389	-0.014271	0.66022	-1.3176	2735.4	22.705	0.27001	77.131	-62.244	74.078	73.524	22.656	-0.25965	-6.3965	0.59812	-2.6867	28.471	-5.3002
120.09	0.61366	50.247	-6.4724	0.55182	-2.7031	-0.013839	0.0068025	-0.014164	0.66022	-1.3176	2734.8	22.705	0.27009	77.131	-62.229	74.078	73.524	22.656	-0.25965	-6.3965	0.59812	-2.6867	28.471	-5.3002
120.09	0.61386	50.246	-6.4725	0.55185	-2.7032	-0.014325	0.0075536	-0.014039	0.66022	-1.3176	2734.1	22.704	0.27018	77.13	-62.213	74.078	73.524	22.656	-0.25965	-6.3965	0.59812	-2.6867	28.471	-5.3002
120.09	0.61407	50.244	-6.4725	0.55189	-2.7032	-0.014795	0.0082914	-0.013896	0.66022	-1.3176	2733.5	22.704	0.27027	77.129	-62.199	74.078	73.524	22.656	-0.25965	-6.3965	0.59812	-2.6867	28.471	-5.3002
120.09	0.61431	50.243	-6.4726	0.55193	-2.7033	-0.015248	0.0090149	-0.013736	0.66022	-1.3176	2732.8	22.703	0.27038	77.129	-62.184	74.078	73.524	22.656	-0.25965	-6.3965	0.59812	-2.6867	28.471	-5.3002
120.09	0.61456	50.241	-6.4727	0.55198	-2.7034	-0.015684	0.0097234	-0.013559	0.66022	-1.3176	2732.2	22.703	0.27049	77.128	-62.17	74.078	73.524	22.656	-0.25965	-6.3965	0.59812	-2.6867	28.471	-5.3002
120.09	0.61483	50.24	-6.4728	0.55203	-2.7034	-0.016101	0.010416	-0.013366	0.66022	-1.3176	2731.5	22.702	0.27062	77.127	-62.157	74.078	73.524	22.656	-0.25965	-6.3965	0.59812	-2.6867	28.471	-5.3002
120.09	0.61513	50.238	-6.4729	0.55209	-2.7035	-0.016501	0.011091	-0.013155	0.66022	-1.3176	2730.9	22.702	0.27075	77.127	-62.144	74.078	73.524	22.656	-0.25965	-6.3965	0.59812	-2.6867	28.471	-5.3002
120.09	0.61544	50.237	-6.4729	0.55214	-2.7036	-0.016882	0.01175	-0.012929	0.66022	-1.3176	2730.2	22.701	0.27089	77.126	-62.131	74.078	73.524	22.656	-0.25965	-6.3965	0.59812	-2.6867	28.471	-5.3002
120.09	0.61577	50.235	-6.473	0.5522	-2.7036	-0.017244	0.012389	-0.012687	0.66022	-1.3176	2729.6	22.701	0.27103	77.125	-62.119	74.078	73.524	22.656	-0.25965	-6.3965	0.59812	-2.6867	28.471	-5.3002
120.09	0.61611	50.234	-6.4731	0.55227	-2.7037	-0.017586	0.01301	-0.012429	0.66022	-1.3176	2729.0	22.7	0.27119	77.125	-62.107	74.078	73.524	22.656	-0.25965	-6.3965	0.59812	-2.6867	28.471	-5.3002
120.09	0.61648	50.232	-6.4732	0.55233	-2.7038	-0.017908	0.013611	-0.012156	0.66022	-1.3176	2728.3	22.7	0.27135	77.124	-62.096	74.078	73.524	22.656	-0.25965	-6.3965	0.59812	-2.6867	28.471	-5.3002
120.09	0.61687	50.231	-6.4733	0.5524	-2.7038	-0.01821	0.014191	-0.011868	0.66022	-1.3176	2727.7	22.699	0.27152	77.123	-62.086	74.079	73.524	22.656	-0.25965	-6.3965	0.59812	-2.6867	28.471	-5.3002
120.08	0.61727	50.229	-6.4734	0.55248	-2.7039	-0.018492	0.01475	-0.011566	0.66022	-1.3176	2727.0	22.699	0.2717	77.123	-62.075	74.079	73.524	22.656	-0.25965	-6.3965	0.59812	-2.6867	28.471	-5.3002
120.08	0.61769	50.228	-6.4735	0.55255	-2.7039	-0.018752	0.015287	-0.01125	0.66022	-1.3176	2726.4	22.698	0.27189	77.122	-62.066	74.079	73.524	22.656	-0.25965	-6.3965	0.59812	-2.6867	28.471	-5.3002
120.08	0.61813	50.226	-6.4736	0.55263	-2.704	-0.018991	0.015802	-0.01092	0.66022	-1.3176	2725.7	22.698	0.27209	77.122	-62.057	74.079	73.524	22.656	-0.25965	-6.3965	0.59812	-2.6867	28.471	-5.3002
120.08	0.61859	50.225	-6.4737	0.55271	-2.704	-0.019209	0.016293	-0.010577	0.66022	-1.3176	2725.1	22.697	0.27229	77.121	-62.048	74.079	73.524	22.656	-0.25965	-6.3965	0.59812	-2.6867	28.471	-5.3002
120.08	0.61906	50.223	-6.4738	0.55279	-2.7041	-0.019405	0.016761	-0.010222	0.66022	-1.3176	2724.4	22.697	0.2725	77.12	-62.04	74.079	73.524	22.656	-0.25965	-6.3965	0.59812	-2.6867	28.471	-5.3002
120.08	0.61955	50.222	-6.4739	0.55288	-2.7041	-0.01958	0.017205	-0.0098543	0.66022	-1.3176	2723.8	22.696	0.27272	77.12	-62.032	74.079	73.524	22.656	-0.25965	-6.3965	0.59812	-2.6867	28.471	-5.3002
120.08	0.62006	50.22	-6.474	0.55296	-2.7042	-0.019732	0.017624	-0.0094749	0.66022	-1.3176	2723.1	22.696	0.27294	77.119	-62.025	74.079	73.524	22.656	-0.25965	-6.3965	0.59812	-2.6867	28.471	-5.3002
120.08	0.62058	50.219	-6.4741	0.55305	-2.7042	-0.019862	0.018019	-0.0090843	0.66022	-1.3176	2722.5	22.695	0.27318	77.118	-62.019	74.079	73.524	22.656	-0.25965	-6.3965	0.59812	-2.6867	28.471	-5.3002
120.08	0.62112	50.218	-6.4742	0.55314	-2.7043	-0.01997	0.018387	-0.0086831	0.66022	-1.3176	2721.8	22.695	0.27342	77.118	-62.013	74.079	73.524	22.656	-0.25965	-6.3965	0.59812	-2.6867	28.471	-5.3002
120.08	0.62168	50.216	-6.4743	0.55324	-2.7043	-0.020056	0.01873	-0.0082716	0.66022	-1.3176	2721.2	22.694	0.27367	77.117	-62.008	74.079	73.524	22.656	-0.25965	-6.3965	0.59812	-2.6867	28.471	-5.3002
120.08	0.62225	50.215	-6.4744	0.55333	-2.7044	-0.020119	0.019046	-0.0078506	0.66022	-1.3176	2720.5	22.694	0.27392	77.116	-62.003	74.08	73.524	22.656	-0.25965	-6.3965	0.59812	-2.6867	28.471	-5.3002
120.08	0.62284	50.214	-6.4745	0.55343	-2.7044	-0.02016	0.019336	-0.0074205	0.66022	-1.3176	2719.9	22.694	0.27418	77.116	-61.999	74.08	73.524	22.656	-0.25965	-6.3965	0.59812	-2.6867	28.471	-5.3002
120.08	0.62344	50.212	-6.4746	0.55352	-2.7044	-0.020178	0.019599	-0.0069818	0.66022	-1.3176	2719.2	22.693	0.27445	77.115	-61.995	74.08	73.524	22.656	-0.25965	-6.3965	0.59812	-2.6867	28.471	-5.3002
120.08	0.62405	50.211	-6.4747	0.55362	-2.7045	-0.020174	0.019834	-0.0065352	0.66022	-1.3176	2718.6	22.693	0.27472	77.114	-61.992	74.08	73.524	22.656	-0.25965	-6.3965	0.59812	-2.6867	28.471	-5.3002
120.08	0.62468	50.21	-6.4748	0.55372	-2.7045	-0.020148	0.020043	-0.0060813	0.66022	-1.3176	2717.9	22.692	0.275	77.114	-61.989	74.08	73.524	22.656	-0.25965	-6.3965	0.59812	-2.6867	28.471	-5.3002
120.08	0.62533	50.209	-6.4749	0.55382	-2.7045	-0.020099	0.020223	-0.0056205	0.66022	-1.3176	2717.3	22.692	0.27528	77.113	-61.988	74.08	73.524	22.656	-0.25965	-6.3965	0.59812	-2.6867	28.471	-5.3002
120.07	0.62598	50.208	-6.475	0.55392	-2.7046	-0.020029	0.020376	-0.0051536	0.66022	-1.3176	2716.6	22.692	0.27558	77.112	-61.986	74.08	73.524	22.656	-0.25965	-6.3965	0.59812	-2.6867	28.471	-5.3002
120.07	0.62665	50.206	-6.4751	0.55403	-2.7046	-0.019936	0.020501	-0.004681	0.66022	-1.3176	2716.0	22.691	0.27587	77.112	-61.986	74.08	73.524	22.656	-0.25965	-6.3965	0.59812	-2.6867	28.471	-5.3002
120.07	0.62733	50.205	-6.4752	0.55413	-2.7046	-0.019822	0.020598	-0.0042034	0.66022	-1.3176	2715.3	22.691	0.27617	77.111	-61.985	74.08	73.524	22.656	-0.25965	-6.3965	0.59812	-2.6867	28.471	-5.3002
120.07	0.62802	50.204	-6.4753	0.55423	-2.7046	-0.019686	0.020667	-0.0037215	0.66022	-1.3176	2714.7	22.691	0.27648	77.11	-61.986	74.08	73.524	22.656	-0.25965	-6.3965	0.59812	-2.6867	28.471	-5.3002
120.07	0.62872	50.203	-6.4754	0.55434	-2.7046	-0.019529	0.020708	-0.0032358	0.66022	-1.3176	2714.0	22.69	0.27679	77.11	-61.987	74.08	73.524	22.656	-0.25965	-6.3965	0.59812	-2.6867	28.471	-5.3002
120.07	0.62944	50.202	-6.4754	0.55444	-2.7047	-0.01935	0.020721	-0.0027469	0.66022	-1.3176	2713.4	22.69	0.27711	77.109	-61.988	74.08	73.524	22.656	-0.25965	-6.3965	0.59812	-2.6867	28.471	-5.3002
120.07	0.63016	50.201	-6.4755	0.55454	-2.7047	-0.019151	0.020706	-0.0022554	0.66022	-1.3176	2712.7	22.69	0.27743	77.108	-61.99	74.081	73.524	22.656	-0.25965	-6.3965	0.59812	-2.6867	28.471	-5.3002
120.07	0.63089	50.2	-6.4756	0.55465	-2.7047	-0.018931	0.020663	-0.0017621	0.66022	-1.3176	2712.1	22.69	0.27775	77.108	-61.993	74.081	73.524	22.656	-0.25965	-6.3965	0.59812	-2.6867	28.471	-5.3002
120.07	0.63163	50.199	-6.4757	0.55475	-2.7047	-0.018691	0.020592	-0.0012674	0.66022	-1.3176	2711.5	22.689	0.27808	77.107	-61.996	74.081	73.524	22.656	-0.25965	-6.3965	0.59812	-2.6867	28.471	-5.3002
120.07	0.63238	50.198	-6.4758	0.55485	-2.7047	-0.018431	0.020493	-0.00077205	0.66022	-1.3176	2710.8	22.689	0.27841	77.106	-62.0	74.081	73.524	22.656	-0.25965	-6.3965	0.59812	-2.6867	28.471	-5.3002
120.07	0.63313	50.198	-6.4759	0.55495	-2.7047	-0.018152	0.020368	-0.00027662	0.66022	-1.3176	2710.2	22.689	0.27875	77.106	-62.004	74.081	73.524	22.656	-0.25965	-6.3965	0.59812	-2.6867	28.471	-5.3002
120.07	0.6339	50.197	-6.476	0.55506	-2.7047	-0.017853	0.020215	0.00021826	0.66022	-1.3176	2709.5	22.689	0.27909	77.105	-62.009	74.081	73.524	22.656	-0.25965	-6.3965	0.59812	-2.6867	28.471	-5.3002
120.07	0.63466	50.196	-6.4761	0.55516	-2.7047	-0.017536	0.020035	0.00071197	0.66022	-1.3176	2708.9	22.688	0.27943	77.104	-62.015	74.081	73.524	22.656	-0.25965	-6.3965	0.59812	-2.6867	28.471	-5.3002
120.06	0.63544	50.195	-6.4762	0.55526	-2.7047	-0.017201	0.019828	0.0012039	0.66022	-1.3176	2708.2	22.688	0.27977	77.104	-62.02	74.081	73.524	22.656	-0.25965	-6.3965	0.59812	-2.6867	28.471	-5.3002
120.06	0.63622	50.194	-6.4763	0.55535	-2.7047	-0.016847	0.019595	0.0016935	0.66022	-1.3176	2707.6	22.688	0.28012	77.103	-62.027	74.081	73.524	22.656	-0.25965	-6.3965	0.59812	-2.6867	28.471	-5.3002
120.06	0.637	50.194	-6.4764	0.55545	-2.7047	-0.016477	0.019336	0.00218	0.66022	-1.3176	2706.9	22.688	0.28046	77.103	-62.034	74.081	73.524	22.656	-0.25965	-6.3965	0.59812	-2.6867	28.471	-5.3002
120.06	0.63779	50.193	-6.4764	0.55555	-2.7047	-0.016089	0.019052	0.002663	0.66022	-1.3176	2706.3	22.688	0.28081	77.102	-62.041	74.081	73.524	22.656	-0.25965	-6.3965	0.59812	-2.6867	28.471	-5.3002
120.06	0.63858	50.192	-6.4765	0.55564	-2.7047	-0.015686	0.018742	0.0031418	0.66022	-1.3176	2705.6	22.688	0.28116	77.101	-62.049	74.082	73.524	22.656	-0.25965	-6.3965	0.59812	-2.6867	28.471	-5.3002
120.06	0.63938	50.192	-6.4766	0.55574	-2.7046	-0.015266	0.018408	0.0036158	0.66022	-1.3176	2705.0	22.688	0.28152	77.101	-62.058	74.082	73.524	22.656	-0.25965	-6.3965	0.59812	-2.6867	28.471	-5.3002
120.06	0.64017	50.191	-6.4767	0.55583	-2.7046	-0.014832	0.018049	0.0040844	0.66022	-1.3176	2704.3	22.688	0.28187	77.1	-62.067	74.082	73.524	22.656	-0.25965	-6.3965	0.59812	-2.6867	28.471	-5.3002
120.06	0.64097	50.191	-6.4767	0.55592	-2.7046	-0.014383	0.017667	0.0045472	0.66022	-1.3176	2703.7	22.688	0.28222	77.099	-62.076	74.082	73.524	22.656	-0.25965	-6.3965	0.59812	-2.6867	28.471	-5.3002
120.06	0.64177	50.19	-6.4768	0.556	-2.7046	-0.01392	0.017261	0.0050034	0.66022	-1.3176	2703.0	22.688	0.28258	77.099	-62.086	74.082	73.524	22.656	-0.25965	-6.3965	0.59812	-2.6867	28.471	-5.3002
120.06	0.64257	50.19	-6.4769	0.55609	-2.7045	-0.013443	0.016833	0.0054526	0.66022	-1.3176	2702.4	22.688	0.28293	77.098	-62.096	74.082	73.524	22.656	-0.25965	-6.3965	0.59812	-2.6867	28.471	-5.3002
120.05	0.64336	50.189	-6.4769	0.55617	-2.7045	-0.012954	0.016383	0.0058943	0.66022	-1.3176	2701.7	22.687	0.28328	77.097	-62.107	74.082	73.524	22.656	-0.25965	-6.3965	0.59812	-2.6867	28.471	-5.3002
120.05	0.64416	50.189	-6.477	0.55625	-2.7045	-0.012452	0.015911	0.0063278	0.66022	-1.3176	2701.1	22.688	0.28364	77.097	-62.118	74.082	73.524	22.656	-0.25965	-6.3965	0.59812	-2.6867	28.471	-5.3002
120.05	0.64495	50.188	-6.4771	0.55633	-2.7045	-0.011939	0.015419	0.0067528	0.66022	-1.3176	2700.4	22.688	0.28399	77.096	-62.13	74.082	73.524	22.656	-0.25965	-6.3965	0.59812	-2.6867	28.471	-5.3002
120.05	0.64575	50.188	-6.4771	0.55641	-2.7044	-0.011416	0.014906	0.0071685	0.66022	-1.3176	2699.8	22.688	0.28434	77.095	-62.142	74.082	73.524	22.656	-0.25965	-6.3965	0.59812	-2.6867	28.471	-5.3002
120.05	0.64654	50.188	-6.4772	0.55648	-2.7044	-0.010882	0.014374	0.0075747	0.66022	-1.3176	2699.1	22.688	0.28469	77.095	-62.155	74.082	73.524	22.656	-0.25965	-6.3965	0.59812	-2.6867	28.471	-5.3002
120.05	0.64732	50.187	-6.4772	0.55655	-2.7043	-0.010338	0.013823	0.0079707	0.66022	-1.3176	2698.5	22.688	0.28504	77.094	-62.167	74.083	73.524	22.656	-0.25965	-6.3965	0.59812	-2.6867	28.471	-5.3002
120.05	0.6481	50.187	-6.4773	0.55662	-2.7043	-0.0097864	0.013255	0.0083562	0.66022	-1.3176	2697.8	22.688	0.28538	77.093	-62.181	74.083	73.524	22.656	-0.25965	-6.3965	0.59812	-2.6867	28.471	-5.3002
120.05	0.64888	50.187	-6.4773	0.55668	-2.7043	-0.0092264	0.012669	0.0087306	0.66022	-1.3176	2697.2	22.688	0.28573	77.093	-62.194	74.083	73.524	22.656	-0.25965	-6.3965	0.59812	-2.6867	28.471	-5.3002
120.05	0.64965	50.187	-6.4774	0.55674	-2.7042	-0.0086589	0.012066	0.0090936	0.66022	-1.3176	2696.6	22.688	0.28607	77.092	-62.208	74.083	73.524	22.656	-0.25965	-6.3965	0.59812	-2.6867	28.471	-5.3002
120.05	0.65042	50.187	-6.4774	0.5568	-2.7042	-0.0080849	0.011448	0.0094447	0.66022	-1.3176	2695.9	22.688	0.28641	77.092	-62.222	74.083	73.524	22.656	-0.25965	-6.3965	0.59812	-2.6867	28.471	-5.3002
[truncated: 16,001 more rows]
