# Supplementary material for: Data-driven flight path monitoring technique using recurrent neural network for the safety management of commercial aircraft
Source: PeerJ Comput Sci. 2025 Mar 17;11:e2753. doi: 10.7717/peerj-cs.2753 (PMC11935752; doi:10.7717/peerj-cs.2753)
Supplement: Supplemental Information 1 [file peerj-cs-11-2753-s001.zip › Data/HY_RNN_35_header.csv]

Ub	Vb	Wb	Pb	Qb	Rb	Pdot	Qdot	Rdot	lat	lon	alt	alp	beta	tas	pitch	eas	eas_In	alp_In	beta_In	P_In	Q_In	R_In	yaw_In	gamma_In
110.96	-6.516	50.246	-4.5894	0.83382	-2.1454	-0.00029182	7.5677e-05	-1.5265e-05	0.66022	-1.3176	3999.5	24.362	-3.062	72.273	-38.464	68.11	68.11	24.362	-3.0623	-4.5894	0.83382	-2.1454	29.991	-4.755
110.96	-6.5144	50.245	-4.5894	0.83382	-2.1454	-0.001114	0.00055195	2.6029e-05	0.66022	-1.3176	3998.9	24.361	-3.0613	72.273	-38.568	68.111	68.11	24.362	-3.0623	-4.5894	0.83382	-2.1454	29.991	-4.755
110.96	-6.5117	50.243	-4.5895	0.83382	-2.1454	-0.0024374	0.0014003	0.0001319	0.66022	-1.3176	3998.4	24.36	-3.06	72.274	-38.675	68.112	68.11	24.362	-3.0623	-4.5894	0.83382	-2.1454	29.991	-4.755
110.97	-6.5078	50.239	-4.5895	0.83383	-2.1454	-0.0042321	0.0025913	0.00030972	0.66022	-1.3176	3997.8	24.358	-3.0581	72.274	-38.785	68.113	68.11	24.362	-3.0623	-4.5894	0.83382	-2.1454	29.991	-4.755
110.97	-6.5026	50.235	-4.5895	0.83385	-2.1454	-0.0064671	0.0040948	0.00056623	0.66022	-1.3176	3997.3	24.356	-3.0557	72.274	-38.898	68.114	68.11	24.362	-3.0623	-4.5894	0.83382	-2.1454	29.991	-4.755
110.97	-6.4962	50.231	-4.5895	0.83387	-2.1454	-0.0091106	0.00588	0.00090752	0.66022	-1.3176	3996.7	24.353	-3.0527	72.275	-39.013	68.115	68.11	24.362	-3.0623	-4.5894	0.83382	-2.1454	29.991	-4.755
110.98	-6.4885	50.225	-4.5896	0.83391	-2.1454	-0.01213	0.0079155	0.001339	0.66022	-1.3176	3996.2	24.35	-3.049	72.275	-39.132	68.116	68.11	24.362	-3.0623	-4.5894	0.83382	-2.1454	29.991	-4.755
110.98	-6.4794	50.219	-4.5897	0.83395	-2.1454	-0.015493	0.010169	0.0018654	0.66022	-1.3176	3995.6	24.347	-3.0447	72.276	-39.253	68.117	68.11	24.362	-3.0623	-4.5894	0.83382	-2.1454	29.991	-4.755
110.99	-6.469	50.213	-4.5897	0.83401	-2.1453	-0.019165	0.012609	0.0024908	0.66022	-1.3176	3995.1	24.343	-3.0398	72.277	-39.377	68.118	68.11	24.362	-3.0623	-4.5894	0.83382	-2.1454	29.991	-4.755
110.99	-6.4571	50.206	-4.5899	0.83408	-2.1453	-0.023113	0.015202	0.0032185	0.66022	-1.3176	3994.6	24.339	-3.0342	72.278	-39.504	68.119	68.11	24.362	-3.0623	-4.5894	0.83382	-2.1454	29.991	-4.755
111.0	-6.4438	50.198	-4.59	0.83416	-2.1453	-0.027302	0.017916	0.0040511	0.66022	-1.3176	3994.0	24.335	-3.0279	72.278	-39.633	68.121	68.11	24.362	-3.0623	-4.5894	0.83382	-2.1454	29.991	-4.755
111.0	-6.429	50.191	-4.5901	0.83426	-2.1453	-0.031699	0.020717	0.0049907	0.66022	-1.3176	3993.5	24.33	-3.0209	72.28	-39.765	68.123	68.11	24.362	-3.0623	-4.5894	0.83382	-2.1454	29.991	-4.755
111.01	-6.4128	50.183	-4.5903	0.83437	-2.1453	-0.036269	0.023573	0.0060383	0.66022	-1.3176	3992.9	24.325	-3.0132	72.281	-39.898	68.124	68.11	24.362	-3.0623	-4.5894	0.83382	-2.1454	29.991	-4.755
111.02	-6.3951	50.175	-4.5905	0.83449	-2.1452	-0.040977	0.02645	0.0071946	0.66022	-1.3176	3992.4	24.321	-3.0048	72.282	-40.035	68.126	68.11	24.362	-3.0623	-4.5894	0.83382	-2.1454	29.991	-4.755
111.03	-6.3758	50.167	-4.5907	0.83463	-2.1452	-0.04579	0.029316	0.0084591	0.66022	-1.3176	3991.8	24.316	-2.9957	72.283	-40.173	68.128	68.11	24.362	-3.0623	-4.5894	0.83382	-2.1454	29.991	-4.755
111.03	-6.355	50.159	-4.5909	0.83479	-2.1451	-0.050674	0.032138	0.009831	0.66022	-1.3176	3991.3	24.311	-2.9858	72.285	-40.314	68.13	68.11	24.362	-3.0623	-4.5894	0.83382	-2.1454	29.991	-4.755
111.04	-6.3327	50.151	-4.5912	0.83495	-2.1451	-0.055594	0.034885	0.011309	0.66022	-1.3176	3990.7	24.306	-2.9753	72.287	-40.456	68.132	68.11	24.362	-3.0623	-4.5894	0.83382	-2.1454	29.991	-4.755
111.05	-6.3088	50.143	-4.5915	0.83514	-2.145	-0.06052	0.037523	0.012889	0.66022	-1.3176	3990.2	24.301	-2.964	72.288	-40.601	68.134	68.11	24.362	-3.0623	-4.5894	0.83382	-2.1454	29.991	-4.755
111.06	-6.2835	50.135	-4.5918	0.83533	-2.145	-0.065417	0.040022	0.01457	0.66022	-1.3176	3989.6	24.296	-2.952	72.29	-40.747	68.137	68.11	24.362	-3.0623	-4.5894	0.83382	-2.1454	29.991	-4.755
111.07	-6.2565	50.127	-4.5922	0.83554	-2.1449	-0.070253	0.042351	0.016347	0.66022	-1.3176	3989.0	24.291	-2.9392	72.292	-40.895	68.139	68.11	24.362	-3.0623	-4.5894	0.83382	-2.1454	29.991	-4.755
111.07	-6.2281	50.12	-4.5925	0.83575	-2.1448	-0.074999	0.04448	0.018215	0.66022	-1.3176	3988.5	24.286	-2.9258	72.294	-41.045	68.141	68.11	24.362	-3.0623	-4.5894	0.83382	-2.1454	29.991	-4.755
111.08	-6.1981	50.114	-4.5929	0.83598	-2.1447	-0.079623	0.046379	0.02017	0.66022	-1.3176	3987.9	24.282	-2.9116	72.296	-41.196	68.144	68.11	24.362	-3.0623	-4.5894	0.83382	-2.1454	29.991	-4.755
111.09	-6.1667	50.108	-4.5933	0.83622	-2.1446	-0.084095	0.04802	0.022205	0.66022	-1.3176	3987.4	24.277	-2.8967	72.299	-41.349	68.147	68.11	24.362	-3.0623	-4.5894	0.83382	-2.1454	29.991	-4.755
111.1	-6.1337	50.102	-4.5937	0.83646	-2.1445	-0.088388	0.049375	0.024313	0.66022	-1.3176	3986.8	24.273	-2.8811	72.301	-41.504	68.15	68.11	24.362	-3.0623	-4.5894	0.83382	-2.1454	29.991	-4.755
111.11	-6.0993	50.097	-4.5942	0.83671	-2.1444	-0.092473	0.050416	0.026488	0.66022	-1.3176	3986.3	24.27	-2.8648	72.304	-41.659	68.153	68.11	24.362	-3.0623	-4.5894	0.83382	-2.1454	29.991	-4.755
111.12	-6.0634	50.093	-4.5947	0.83696	-2.1442	-0.096324	0.051119	0.028721	0.66022	-1.3176	3985.7	24.266	-2.8479	72.306	-41.816	68.156	68.11	24.362	-3.0623	-4.5894	0.83382	-2.1454	29.991	-4.755
111.13	-6.0261	50.09	-4.5952	0.83722	-2.1441	-0.099916	0.051458	0.031003	0.66022	-1.3176	3985.2	24.263	-2.8302	72.309	-41.974	68.159	68.11	24.362	-3.0623	-4.5894	0.83382	-2.1454	29.991	-4.755
111.14	-5.9874	50.087	-4.5957	0.83748	-2.1439	-0.10322	0.051409	0.033326	0.66022	-1.3176	3984.6	24.26	-2.8119	72.312	-42.133	68.162	68.11	24.362	-3.0623	-4.5894	0.83382	-2.1454	29.991	-4.755
111.14	-5.9473	50.085	-4.5962	0.83773	-2.1437	-0.10622	0.05095	0.035679	0.66022	-1.3176	3984.0	24.258	-2.793	72.315	-42.294	68.166	68.11	24.362	-3.0623	-4.5894	0.83382	-2.1454	29.991	-4.755
111.15	-5.9059	50.084	-4.5967	0.83799	-2.1435	-0.1089	0.050061	0.038052	0.66022	-1.3176	3983.5	24.256	-2.7734	72.318	-42.454	68.169	68.11	24.362	-3.0623	-4.5894	0.83382	-2.1454	29.991	-4.755
111.16	-5.8631	50.085	-4.5973	0.83823	-2.1434	-0.11122	0.048719	0.040434	0.66022	-1.3176	3982.9	24.255	-2.7532	72.321	-42.616	68.172	68.11	24.362	-3.0623	-4.5894	0.83382	-2.1454	29.991	-4.755
111.17	-5.8191	50.086	-4.5978	0.83847	-2.1431	-0.11318	0.046908	0.042814	0.66022	-1.3176	3982.4	24.254	-2.7324	72.324	-42.779	68.176	68.11	24.362	-3.0623	-4.5894	0.83382	-2.1454	29.991	-4.755
111.18	-5.7739	50.089	-4.5984	0.8387	-2.1429	-0.11475	0.04461	0.04518	0.66022	-1.3176	3981.8	24.253	-2.711	72.328	-42.942	68.18	68.11	24.362	-3.0623	-4.5894	0.83382	-2.1454	29.991	-4.755
111.18	-5.7274	50.092	-4.599	0.83892	-2.1427	-0.11592	0.041808	0.047519	0.66022	-1.3176	3981.2	24.253	-2.689	72.331	-43.105	68.184	68.11	24.362	-3.0623	-4.5894	0.83382	-2.1454	29.991	-4.755
111.19	-5.6798	50.097	-4.5996	0.83912	-2.1424	-0.11667	0.038489	0.049818	0.66022	-1.3176	3980.7	24.254	-2.6665	72.335	-43.269	68.187	68.11	24.362	-3.0623	-4.5894	0.83382	-2.1454	29.991	-4.755
111.2	-5.631	50.103	-4.6002	0.8393	-2.1422	-0.11699	0.03464	0.052066	0.66022	-1.3176	3980.1	24.256	-2.6435	72.338	-43.434	68.191	68.11	24.362	-3.0623	-4.5894	0.83382	-2.1454	29.991	-4.755
111.2	-5.5812	50.111	-4.6007	0.83946	-2.1419	-0.11688	0.030248	0.054247	0.66022	-1.3176	3979.5	24.258	-2.62	72.342	-43.598	68.195	68.11	24.362	-3.0623	-4.5894	0.83382	-2.1454	29.991	-4.755
111.21	-5.5304	50.12	-4.6013	0.8396	-2.1417	-0.11631	0.025304	0.056349	0.66022	-1.3176	3979.0	24.26	-2.5959	72.346	-43.763	68.2	68.11	24.362	-3.0623	-4.5894	0.83382	-2.1454	29.991	-4.755
111.21	-5.4786	50.13	-4.6019	0.83972	-2.1414	-0.11527	0.019801	0.058358	0.66022	-1.3176	3978.4	24.264	-2.5715	72.349	-43.927	68.204	68.11	24.362	-3.0623	-4.5894	0.83382	-2.1454	29.991	-4.755
111.22	-5.4258	50.141	-4.6025	0.8398	-2.1411	-0.11378	0.01373	0.060259	0.66022	-1.3176	3977.8	24.268	-2.5466	72.353	-44.092	68.208	68.11	24.362	-3.0623	-4.5894	0.83382	-2.1454	29.991	-4.755
111.22	-5.3722	50.155	-4.603	0.83985	-2.1408	-0.11181	0.0070879	0.062038	0.66022	-1.3176	3977.3	24.273	-2.5212	72.357	-44.256	68.212	68.11	24.362	-3.0623	-4.5894	0.83382	-2.1454	29.991	-4.755
111.22	-5.3177	50.169	-4.6036	0.83987	-2.1404	-0.10936	-0.00013023	0.063681	0.66022	-1.3176	3976.7	24.278	-2.4955	72.361	-44.42	68.217	68.11	24.362	-3.0623	-4.5894	0.83382	-2.1454	29.991	-4.755
111.23	-5.2625	50.185	-4.6041	0.83985	-2.1401	-0.10643	-0.0079259	0.065174	0.66022	-1.3176	3976.1	24.285	-2.4694	72.365	-44.584	68.221	68.11	24.362	-3.0623	-4.5894	0.83382	-2.1454	29.991	-4.755
111.23	-5.2065	50.203	-4.6047	0.83979	-2.1398	-0.10302	-0.016299	0.066501	0.66022	-1.3176	3975.6	24.292	-2.443	72.369	-44.747	68.225	68.11	24.362	-3.0623	-4.5894	0.83382	-2.1454	29.991	-4.755
111.23	-5.1498	50.222	-4.6052	0.83969	-2.1395	-0.099135	-0.02525	0.067649	0.66022	-1.3176	3975.0	24.3	-2.4163	72.373	-44.91	68.23	68.11	24.362	-3.0623	-4.5894	0.83382	-2.1454	29.991	-4.755
111.23	-5.0926	50.243	-4.6056	0.83954	-2.1391	-0.094769	-0.034774	0.068603	0.66022	-1.3176	3974.4	24.309	-2.3892	72.378	-45.072	68.234	68.11	24.362	-3.0623	-4.5894	0.83382	-2.1454	29.991	-4.755
111.23	-5.0347	50.266	-4.6061	0.83934	-2.1388	-0.089928	-0.044867	0.06935	0.66022	-1.3176	3973.8	24.318	-2.3619	72.382	-45.233	68.239	68.11	24.362	-3.0623	-4.5894	0.83382	-2.1454	29.991	-4.755
111.23	-4.9763	50.29	-4.6065	0.83909	-2.1384	-0.084619	-0.055524	0.069874	0.66022	-1.3176	3973.3	24.329	-2.3344	72.386	-45.394	68.244	68.11	24.362	-3.0623	-4.5894	0.83382	-2.1454	29.991	-4.755
111.23	-4.9175	50.315	-4.607	0.83878	-2.1381	-0.078846	-0.066736	0.070163	0.66022	-1.3176	3972.7	24.34	-2.3067	72.39	-45.553	68.248	68.11	24.362	-3.0623	-4.5894	0.83382	-2.1454	29.991	-4.755
111.23	-4.8583	50.343	-4.6073	0.83842	-2.1377	-0.072619	-0.078494	0.070203	0.66022	-1.3176	3972.1	24.352	-2.2787	72.394	-45.712	68.253	68.11	24.362	-3.0623	-4.5894	0.83382	-2.1454	29.991	-4.755
111.23	-4.7987	50.372	-4.6077	0.838	-2.1374	-0.065946	-0.090788	0.069981	0.66022	-1.3176	3971.6	24.365	-2.2506	72.399	-45.869	68.257	68.11	24.362	-3.0623	-4.5894	0.83382	-2.1454	29.991	-4.755
111.22	-4.7388	50.402	-4.608	0.83751	-2.137	-0.058839	-0.1036	0.069484	0.66022	-1.3176	3971.0	24.378	-2.2224	72.403	-46.025	68.262	68.11	24.362	-3.0623	-4.5894	0.83382	-2.1454	29.991	-4.755
111.22	-4.6786	50.434	-4.6083	0.83696	-2.1367	-0.05131	-0.11693	0.0687	0.66022	-1.3176	3970.4	24.393	-2.194	72.407	-46.179	68.267	68.11	24.362	-3.0623	-4.5894	0.83382	-2.1454	29.991	-4.755
111.21	-4.6182	50.468	-4.6085	0.83634	-2.1363	-0.043372	-0.13075	0.067617	0.66022	-1.3176	3969.8	24.408	-2.1656	72.412	-46.332	68.271	68.11	24.362	-3.0623	-4.5894	0.83382	-2.1454	29.991	-4.755
111.21	-4.5577	50.503	-4.6087	0.83565	-2.136	-0.03504	-0.14505	0.066225	0.66022	-1.3176	3969.2	24.424	-2.137	72.416	-46.484	68.276	68.11	24.362	-3.0623	-4.5894	0.83382	-2.1454	29.991	-4.755
111.2	-4.4971	50.54	-4.6089	0.83489	-2.1357	-0.026329	-0.15981	0.064511	0.66022	-1.3176	3968.7	24.441	-2.1085	72.42	-46.634	68.281	68.11	24.362	-3.0623	-4.5894	0.83382	-2.1454	29.991	-4.755
111.19	-4.4364	50.579	-4.609	0.83405	-2.1354	-0.017257	-0.17501	0.062466	0.66022	-1.3176	3968.1	24.459	-2.0799	72.425	-46.782	68.285	68.11	24.362	-3.0623	-4.5894	0.83382	-2.1454	29.991	-4.755
111.19	-4.3757	50.619	-4.609	0.83314	-2.1351	-0.0078418	-0.19063	0.060081	0.66022	-1.3176	3967.5	24.478	-2.0513	72.429	-46.928	68.29	68.11	24.362	-3.0623	-4.5894	0.83382	-2.1454	29.991	-4.755
111.18	-4.3151	50.66	-4.609	0.83214	-2.1348	0.0018974	-0.20666	0.057346	0.66022	-1.3176	3966.9	24.497	-2.0228	72.433	-47.072	68.295	68.11	24.362	-3.0623	-4.5894	0.83382	-2.1454	29.991	-4.755
111.17	-4.2546	50.704	-4.609	0.83107	-2.1345	0.012136	-0.22312	0.054201	0.66022	-1.3176	3966.4	24.518	-1.9943	72.437	-47.214	68.299	68.11	24.362	-3.0623	-4.5894	0.83382	-2.1454	29.991	-4.755
111.16	-4.1941	50.748	-4.6089	0.82991	-2.1342	0.023416	-0.24017	0.050475	0.66022	-1.3176	3965.8	24.539	-1.9658	72.442	-47.354	68.304	68.11	24.362	-3.0623	-4.5894	0.83382	-2.1454	29.991	-4.755
111.15	-4.1339	50.794	-4.6088	0.82867	-2.134	0.034934	-0.25755	0.04637	0.66022	-1.3176	3965.2	24.56	-1.9375	72.446	-47.491	68.308	68.11	24.362	-3.0623	-4.5894	0.83382	-2.1454	29.991	-4.755
111.14	-4.0739	50.842	-4.6086	0.82734	-2.1338	0.046667	-0.27522	0.041881	0.66022	-1.3176	3964.6	24.583	-1.9092	72.45	-47.626	68.313	68.11	24.362	-3.0623	-4.5894	0.83382	-2.1454	29.991	-4.755
111.12	-4.0141	50.891	-4.6083	0.82592	-2.1336	0.05859	-0.29316	0.037004	0.66022	-1.3176	3964.0	24.606	-1.8811	72.454	-47.759	68.317	68.11	24.362	-3.0623	-4.5894	0.83382	-2.1454	29.991	-4.755
111.11	-3.9547	50.941	-4.608	0.8244	-2.1334	0.070678	-0.31135	0.031733	0.66022	-1.3176	3963.4	24.63	-1.8531	72.458	-47.889	68.322	68.11	24.362	-3.0623	-4.5894	0.83382	-2.1454	29.991	-4.755
111.1	-3.8955	50.993	-4.6076	0.8228	-2.1332	0.082905	-0.32974	0.026067	0.66022	-1.3176	3962.9	24.655	-1.8253	72.462	-48.016	68.326	68.11	24.362	-3.0623	-4.5894	0.83382	-2.1454	29.991	-4.755
111.08	-3.8367	51.045	-4.6072	0.82111	-2.1331	0.095246	-0.34833	0.020002	0.66022	-1.3176	3962.3	24.68	-1.7976	72.466	-48.141	68.33	68.11	24.362	-3.0623	-4.5894	0.83382	-2.1454	29.991	-4.755
111.06	-3.7784	51.099	-4.6066	0.81932	-2.133	0.10767	-0.36706	0.013538	0.66022	-1.3176	3961.7	24.707	-1.7702	72.47	-48.262	68.334	68.11	24.362	-3.0623	-4.5894	0.83382	-2.1454	29.991	-4.755
111.05	-3.7204	51.155	-4.6061	0.81744	-2.133	0.12016	-0.38593	0.0066741	0.66022	-1.3176	3961.1	24.733	-1.7429	72.474	-48.381	68.339	68.11	24.362	-3.0623	-4.5894	0.83382	-2.1454	29.991	-4.755
111.03	-3.6629	51.211	-4.6054	0.81546	-2.133	0.13268	-0.40488	-0.00059017	0.66022	-1.3176	3960.5	24.761	-1.7159	72.477	-48.496	68.343	68.11	24.362	-3.0623	-4.5894	0.83382	-2.1454	29.991	-4.755
111.01	-3.6058	51.269	-4.6047	0.81339	-2.133	0.1452	-0.42391	-0.0082533	0.66022	-1.3176	3959.9	24.789	-1.6891	72.481	-48.608	68.347	68.11	24.362	-3.0623	-4.5894	0.83382	-2.1454	29.991	-4.755
110.99	-3.5493	51.327	-4.604	0.81122	-2.1331	0.1577	-0.44296	-0.016313	0.66022	-1.3176	3959.3	24.817	-1.6625	72.484	-48.716	68.351	68.11	24.362	-3.0623	-4.5894	0.83382	-2.1454	29.991	-4.755
110.98	-3.4933	51.387	-4.6032	0.80896	-2.1332	0.17015	-0.46202	-0.024768	0.66022	-1.3176	3958.8	24.846	-1.6362	72.488	-48.821	68.355	68.11	24.362	-3.0623	-4.5894	0.83382	-2.1454	29.991	-4.755
110.96	-3.4379	51.447	-4.6023	0.8066	-2.1333	0.183	-0.48108	-0.033344	0.66022	-1.3176	3958.2	24.876	-1.6101	72.491	-48.923	68.358	68.11	24.362	-3.0623	-4.5894	0.83382	-2.1454	29.991	-4.755
110.93	-3.383	51.509	-4.6013	0.80415	-2.1335	0.19688	-0.50016	-0.041637	0.66022	-1.3176	3957.6	24.906	-1.5843	72.495	-49.021	68.362	68.11	24.362	-3.0623	-4.5894	0.83382	-2.1454	29.991	-4.755
110.91	-3.3287	51.571	-4.6003	0.8016	-2.1337	0.21052	-0.51917	-0.050323	0.66022	-1.3176	3957.0	24.937	-1.5588	72.498	-49.115	68.366	68.11	24.362	-3.0623	-4.5894	0.83382	-2.1454	29.991	-4.755
110.89	-3.275	51.634	-4.5992	0.79896	-2.134	0.2239	-0.53807	-0.059398	0.66022	-1.3176	3956.4	24.968	-1.5336	72.501	-49.205	68.369	68.11	24.362	-3.0623	-4.5894	0.83382	-2.1454	29.991	-4.755
110.87	-3.2219	51.698	-4.5981	0.79622	-2.1343	0.23698	-0.55683	-0.068856	0.66022	-1.3176	3955.8	25.0	-1.5087	72.504	-49.291	68.373	68.11	24.362	-3.0623	-4.5894	0.83382	-2.1454	29.991	-4.755
110.85	-3.1695	51.763	-4.5969	0.79339	-2.1347	0.24974	-0.57541	-0.078691	0.66022	-1.3176	3955.2	25.032	-1.4841	72.507	-49.373	68.376	68.11	24.362	-3.0623	-4.5894	0.83382	-2.1454	29.991	-4.755
110.82	-3.1177	51.828	-4.5956	0.79046	-2.1351	0.26214	-0.59379	-0.088898	0.66022	-1.3176	3954.6	25.064	-1.4598	72.51	-49.45	68.379	68.11	24.362	-3.0623	-4.5894	0.83382	-2.1454	29.991	-4.755
110.8	-3.0665	51.894	-4.5942	0.78745	-2.1356	0.27416	-0.61193	-0.099467	0.66022	-1.3176	3954.1	25.097	-1.4357	72.513	-49.524	68.383	68.11	24.362	-3.0623	-4.5894	0.83382	-2.1454	29.991	-4.755
110.77	-3.016	51.96	-4.5928	0.78435	-2.1361	0.28577	-0.62981	-0.11039	0.66022	-1.3176	3953.5	25.13	-1.4121	72.515	-49.593	68.386	68.11	24.362	-3.0623	-4.5894	0.83382	-2.1454	29.991	-4.755
110.75	-2.9662	52.027	-4.5914	0.78115	-2.1367	0.29695	-0.6474	-0.12166	0.66022	-1.3176	3952.9	25.163	-1.3887	72.518	-49.657	68.389	68.11	24.362	-3.0623	-4.5894	0.83382	-2.1454	29.991	-4.755
110.72	-2.917	52.094	-4.5899	0.77787	-2.1373	0.30768	-0.66467	-0.13327	0.66022	-1.3176	3952.3	25.197	-1.3656	72.52	-49.717	68.392	68.11	24.362	-3.0623	-4.5894	0.83382	-2.1454	29.991	-4.755
110.7	-2.8685	52.162	-4.5883	0.77451	-2.138	0.31792	-0.68158	-0.14521	0.66022	-1.3176	3951.7	25.231	-1.3428	72.522	-49.772	68.394	68.11	24.362	-3.0623	-4.5894	0.83382	-2.1454	29.991	-4.755
110.67	-2.8207	52.23	-4.5867	0.77106	-2.1388	0.32767	-0.69812	-0.15746	0.66022	-1.3176	3951.1	25.265	-1.3204	72.525	-49.823	68.397	68.11	24.362	-3.0623	-4.5894	0.83382	-2.1454	29.991	-4.755
110.64	-2.7735	52.298	-4.585	0.76753	-2.1396	0.3369	-0.71426	-0.17002	0.66022	-1.3176	3950.5	25.299	-1.2983	72.527	-49.869	68.399	68.11	24.362	-3.0623	-4.5894	0.83382	-2.1454	29.991	-4.755
110.61	-2.727	52.367	-4.5833	0.76391	-2.1405	0.34559	-0.72997	-0.18288	0.66022	-1.3176	3949.9	25.334	-1.2765	72.528	-49.91	68.402	68.11	24.362	-3.0623	-4.5894	0.83382	-2.1454	29.991	-4.755
110.59	-2.6812	52.435	-4.5816	0.76023	-2.1414	0.35373	-0.74522	-0.19602	0.66022	-1.3176	3949.3	25.368	-1.255	72.53	-49.946	68.404	68.11	24.362	-3.0623	-4.5894	0.83382	-2.1454	29.991	-4.755
110.56	-2.636	52.504	-4.5798	0.75646	-2.1424	0.36129	-0.76	-0.20942	0.66022	-1.3176	3948.7	25.403	-1.2338	72.532	-49.977	68.406	68.11	24.362	-3.0623	-4.5894	0.83382	-2.1454	29.991	-4.755
110.53	-2.5915	52.572	-4.578	0.75263	-2.1435	0.36827	-0.77428	-0.22309	0.66022	-1.3176	3948.1	25.438	-1.2129	72.533	-50.003	68.408	68.11	24.362	-3.0623	-4.5894	0.83382	-2.1454	29.991	-4.755
110.5	-2.5476	52.641	-4.5761	0.74872	-2.1447	0.37465	-0.78803	-0.23701	0.66022	-1.3176	3947.5	25.473	-1.1924	72.535	-50.024	68.41	68.11	24.362	-3.0623	-4.5894	0.83382	-2.1454	29.991	-4.755
110.47	-2.5043	52.71	-4.5742	0.74475	-2.1459	0.38042	-0.80125	-0.25115	0.66022	-1.3176	3947.0	25.508	-1.1721	72.536	-50.04	68.412	68.11	24.362	-3.0623	-4.5894	0.83382	-2.1454	29.991	-4.755
110.44	-2.4617	52.778	-4.5723	0.74071	-2.1472	0.38557	-0.8139	-0.26552	0.66022	-1.3176	3946.4	25.543	-1.1521	72.537	-50.051	68.414	68.11	24.362	-3.0623	-4.5894	0.83382	-2.1454	29.991	-4.755
110.41	-2.4196	52.847	-4.5704	0.73661	-2.1485	0.39009	-0.82598	-0.28009	0.66022	-1.3176	3945.8	25.578	-1.1324	72.538	-50.056	68.415	68.11	24.362	-3.0623	-4.5894	0.83382	-2.1454	29.991	-4.755
110.38	-2.3782	52.915	-4.5684	0.73245	-2.15	0.39396	-0.83746	-0.29485	0.66022	-1.3176	3945.2	25.612	-1.113	72.539	-50.057	68.417	68.11	24.362	-3.0623	-4.5894	0.83382	-2.1454	29.991	-4.755
110.35	-2.3373	52.983	-4.5664	0.72824	-2.1515	0.39719	-0.84832	-0.30979	0.66022	-1.3176	3944.6	25.647	-1.0939	72.54	-50.053	68.418	68.11	24.362	-3.0623	-4.5894	0.83382	-2.1454	29.991	-4.755
110.32	-2.297	53.05	-4.5644	0.72397	-2.1531	0.39977	-0.85856	-0.32489	0.66022	-1.3176	3944.0	25.682	-1.075	72.54	-50.043	68.419	68.11	24.362	-3.0623	-4.5894	0.83382	-2.1454	29.991	-4.755
110.29	-2.2573	53.117	-4.5624	0.71965	-2.1547	0.40169	-0.86815	-0.34014	0.66022	-1.3176	3943.4	25.716	-1.0564	72.541	-50.028	68.42	68.11	24.362	-3.0623	-4.5894	0.83382	-2.1454	29.991	-4.755
110.26	-2.218	53.184	-4.5604	0.71529	-2.1565	0.40296	-0.87709	-0.35553	0.66022	-1.3176	3942.8	25.751	-1.038	72.541	-50.008	68.421	68.11	24.362	-3.0623	-4.5894	0.83382	-2.1454	29.991	-4.755
110.23	-2.1793	53.25	-4.5584	0.71088	-2.1583	0.40356	-0.88536	-0.37103	0.66022	-1.3176	3942.2	25.785	-1.0199	72.541	-49.984	68.422	68.11	24.362	-3.0623	-4.5894	0.83382	-2.1454	29.991	-4.755
110.2	-2.1411	53.316	-4.5564	0.70644	-2.1602	0.40349	-0.89296	-0.38664	0.66022	-1.3176	3941.6	25.819	-1.002	72.541	-49.954	68.422	68.11	24.362	-3.0623	-4.5894	0.83382	-2.1454	29.991	-4.755
110.16	-2.1034	53.382	-4.5544	0.70195	-2.1622	0.40277	-0.89986	-0.40235	0.66022	-1.3176	3941.0	25.853	-0.98437	72.541	-49.919	68.423	68.11	24.362	-3.0623	-4.5894	0.83382	-2.1454	29.991	-4.755
110.13	-2.0661	53.446	-4.5524	0.69744	-2.1642	0.40139	-0.90608	-0.41812	0.66022	-1.3176	3940.4	25.887	-0.96692	72.541	-49.879	68.423	68.11	24.362	-3.0623	-4.5894	0.83382	-2.1454	29.991	-4.755
110.1	-2.0293	53.511	-4.5504	0.69289	-2.1663	0.39934	-0.91159	-0.43396	0.66022	-1.3176	3939.8	25.92	-0.94968	72.54	-49.835	68.423	68.11	24.362	-3.0623	-4.5894	0.83382	-2.1454	29.991	-4.755
110.07	-1.9928	53.574	-4.5484	0.68832	-2.1686	0.39664	-0.91639	-0.44985	0.66022	-1.3176	3939.2	25.953	-0.93264	72.54	-49.785	68.423	68.11	24.362	-3.0623	-4.5894	0.83382	-2.1454	29.991	-4.755
110.04	-1.9568	53.637	-4.5464	0.68373	-2.1708	0.39329	-0.92048	-0.46577	0.66022	-1.3176	3938.6	25.986	-0.91578	72.539	-49.731	68.423	68.11	24.362	-3.0623	-4.5894	0.83382	-2.1454	29.991	-4.755
110.01	-1.9211	53.699	-4.5444	0.67913	-2.1732	0.39069	-0.91734	-0.48185	0.66022	-1.3176	3938.1	26.019	-0.8991	72.538	-49.673	68.423	68.11	24.362	-3.0623	-4.5894	0.83382	-2.1454	29.991	-4.755
109.98	-1.8858	53.761	-4.5425	0.67456	-2.1757	0.38847	-0.90906	-0.4979	0.66022	-1.3176	3937.5	26.051	-0.88259	72.537	-49.61	68.423	68.11	24.362	-3.0623	-4.5894	0.83382	-2.1454	29.991	-4.755
109.95	-1.8509	53.822	-4.5406	0.67004	-2.1782	0.38568	-0.90042	-0.51377	0.66022	-1.3176	3936.9	26.083	-0.86626	72.536	-49.542	68.422	68.11	24.362	-3.0623	-4.5894	0.83382	-2.1454	29.991	-4.755
109.91	-1.8163	53.882	-4.5386	0.66556	-2.1808	0.38232	-0.89144	-0.52946	0.66022	-1.3176	3936.3	26.115	-0.85008	72.535	-49.47	68.422	68.11	24.362	-3.0623	-4.5894	0.83382	-2.1454	29.991	-4.755
109.88	-1.782	53.942	-4.5367	0.66113	-2.1835	0.37842	-0.88211	-0.54497	0.66022	-1.3176	3935.7	26.147	-0.83405	72.533	-49.394	68.421	68.11	24.362	-3.0623	-4.5894	0.83382	-2.1454	29.991	-4.755
109.85	-1.748	54.001	-4.5348	0.65674	-2.1862	0.37399	-0.87246	-0.56028	0.66022	-1.3176	3935.1	26.178	-0.81815	72.532	-49.314	68.42	68.11	24.362	-3.0623	-4.5894	0.83382	-2.1454	29.991	-4.755
109.82	-1.7143	54.059	-4.533	0.6524	-2.1891	0.36906	-0.86247	-0.57539	0.66022	-1.3176	3934.5	26.209	-0.80238	72.53	-49.229	68.419	68.11	24.362	-3.0623	-4.5894	0.83382	-2.1454	29.991	-4.755
109.79	-1.6808	54.117	-4.5312	0.64812	-2.192	0.36363	-0.85217	-0.59029	0.66022	-1.3176	3933.9	26.24	-0.78673	72.528	-49.141	68.418	68.11	24.362	-3.0623	-4.5894	0.83382	-2.1454	29.991	-4.755
109.76	-1.6475	54.174	-4.5294	0.64388	-2.195	0.35774	-0.84156	-0.60498	0.66022	-1.3176	3933.3	26.27	-0.77118	72.526	-49.049	68.417	68.11	24.362	-3.0623	-4.5894	0.83382	-2.1454	29.991	-4.755
109.73	-1.6145	54.23	-4.5276	0.6397	-2.1981	0.35139	-0.83064	-0.61945	0.66022	-1.3176	3932.7	26.3	-0.75574	72.524	-48.953	68.415	68.11	24.362	-3.0623	-4.5894	0.83382	-2.1454	29.991	-4.755
109.69	-1.5817	54.286	-4.5258	0.63557	-2.2012	0.3446	-0.81944	-0.6337	0.66022	-1.3176	3932.1	26.33	-0.74039	72.522	-48.853	68.414	68.11	24.362	-3.0623	-4.5894	0.83382	-2.1454	29.991	-4.755
109.66	-1.549	54.341	-4.5241	0.63151	-2.2044	0.3374	-0.80794	-0.64771	0.66022	-1.3176	3931.5	26.36	-0.72512	72.519	-48.751	68.412	68.11	24.362	-3.0623	-4.5894	0.83382	-2.1454	29.991	-4.755
109.63	-1.5165	54.396	-4.5225	0.6275	-2.2077	0.32981	-0.79618	-0.66149	0.66022	-1.3176	3930.9	26.389	-0.70993	72.516	-48.644	68.41	68.11	24.362	-3.0623	-4.5894	0.83382	-2.1454	29.991	-4.755
109.6	-1.4841	54.449	-4.5208	0.62354	-2.211	0.32183	-0.78414	-0.67503	0.66022	-1.3176	3930.4	26.418	-0.6948	72.514	-48.535	68.408	68.11	24.362	-3.0623	-4.5894	0.83382	-2.1454	29.991	-4.755
109.57	-1.4519	54.503	-4.5192	0.61965	-2.2144	0.3135	-0.77185	-0.68833	0.66022	-1.3176	3929.8	26.447	-0.67975	72.511	-48.422	68.406	68.11	24.362	-3.0623	-4.5894	0.83382	-2.1454	29.991	-4.755
109.54	-1.4198	54.555	-4.5177	0.61583	-2.2179	0.30483	-0.7593	-0.70138	0.66022	-1.3176	3929.2	26.476	-0.66475	72.508	-48.307	68.404	68.11	24.362	-3.0623	-4.5894	0.83382	-2.1454	29.991	-4.755
109.51	-1.3878	54.608	-4.5162	0.61206	-2.2214	0.29583	-0.74652	-0.71418	0.66022	-1.3176	3928.6	26.504	-0.6498	72.505	-48.189	68.401	68.11	24.362	-3.0623	-4.5894	0.83382	-2.1454	29.991	-4.755
109.47	-1.3559	54.659	-4.5147	0.60836	-2.225	0.28653	-0.7335	-0.72672	0.66022	-1.3176	3928.0	26.533	-0.6349	72.501	-48.068	68.399	68.11	24.362	-3.0623	-4.5894	0.83382	-2.1454	29.991	-4.755
109.44	-1.3241	54.71	-4.5133	0.60473	-2.2287	0.27694	-0.72026	-0.73901	0.66022	-1.3176	3927.4	26.561	-0.62004	72.498	-47.944	68.396	68.11	24.362	-3.0623	-4.5894	0.83382	-2.1454	29.991	-4.755
109.41	-1.2924	54.761	-4.512	0.60116	-2.2324	0.26709	-0.70681	-0.75103	0.66022	-1.3176	3926.8	26.588	-0.60522	72.494	-47.818	68.393	68.11	24.362	-3.0623	-4.5894	0.83382	-2.1454	29.991	-4.755
109.38	-1.2608	54.81	-4.5107	0.59766	-2.2362	0.25699	-0.69315	-0.7628	0.66022	-1.3176	3926.2	26.616	-0.59043	72.49	-47.69	68.39	68.11	24.362	-3.0623	-4.5894	0.83382	-2.1454	29.991	-4.755
109.35	-1.2292	54.86	-4.5094	0.59423	-2.24	0.24666	-0.6793	-0.77429	0.66022	-1.3176	3925.6	26.643	-0.57567	72.487	-47.56	68.387	68.11	24.362	-3.0623	-4.5894	0.83382	-2.1454	29.991	-4.755
109.31	-1.1977	54.909	-4.5082	0.59087	-2.2439	0.23612	-0.66527	-0.78552	0.66022	-1.3176	3925.0	26.67	-0.56094	72.482	-47.428	68.384	68.11	24.362	-3.0623	-4.5894	0.83382	-2.1454	29.991	-4.755
109.28	-1.1662	54.957	-4.507	0.58758	-2.2479	0.22538	-0.65106	-0.79648	0.66022	-1.3176	3924.5	26.697	-0.54623	72.478	-47.294	68.381	68.11	24.362	-3.0623	-4.5894	0.83382	-2.1454	29.991	-4.755
109.25	-1.1348	55.005	-4.5059	0.58436	-2.2519	0.21446	-0.63668	-0.80716	0.66022	-1.3176	3923.9	26.724	-0.53154	72.474	-47.158	68.377	68.11	24.362	-3.0623	-4.5894	0.83382	-2.1454	29.991	-4.755
109.22	-1.1034	55.052	-4.5049	0.58121	-2.256	0.20338	-0.62214	-0.81758	0.66022	-1.3176	3923.3	26.75	-0.51687	72.469	-47.02	68.373	68.11	24.362	-3.0623	-4.5894	0.83382	-2.1454	29.991	-4.755
109.19	-1.072	55.099	-4.5039	0.57814	-2.2601	0.19216	-0.60746	-0.82771	0.66022	-1.3176	3922.7	26.777	-0.50222	72.465	-46.881	68.37	68.11	24.362	-3.0623	-4.5894	0.83382	-2.1454	29.991	-4.755
109.15	-1.0407	55.145	-4.503	0.57514	-2.2642	0.18081	-0.59263	-0.83757	0.66022	-1.3176	3922.1	26.803	-0.48758	72.46	-46.74	68.366	68.11	24.362	-3.0623	-4.5894	0.83382	-2.1454	29.991	-4.755
109.12	-1.0094	55.191	-4.5021	0.57221	-2.2685	0.16936	-0.57768	-0.84716	0.66022	-1.3176	3921.5	26.829	-0.47295	72.455	-46.599	68.362	68.11	24.362	-3.0623	-4.5894	0.83382	-2.1454	29.991	-4.755
109.09	-0.97816	55.236	-4.5013	0.56936	-2.2727	0.15781	-0.5626	-0.85646	0.66022	-1.3176	3920.9	26.855	-0.45833	72.45	-46.456	68.357	68.11	24.362	-3.0623	-4.5894	0.83382	-2.1454	29.991	-4.755
109.06	-0.94692	55.281	-4.5005	0.56658	-2.277	0.14618	-0.54742	-0.86549	0.66022	-1.3176	3920.4	26.881	-0.44373	72.444	-46.312	68.353	68.11	24.362	-3.0623	-4.5894	0.83382	-2.1454	29.991	-4.755
109.02	-0.91571	55.326	-4.4998	0.56388	-2.2814	0.13449	-0.53213	-0.87424	0.66022	-1.3176	3919.8	26.906	-0.42913	72.439	-46.167	68.348	68.11	24.362	-3.0623	-4.5894	0.83382	-2.1454	29.991	-4.755
108.99	-0.88451	55.37	-4.4992	0.56126	-2.2858	0.12277	-0.51673	-0.88267	0.66022	-1.3176	3919.2	26.932	-0.41454	72.433	-46.021	68.344	68.11	24.362	-3.0623	-4.5894	0.83382	-2.1454	29.991	-4.755
108.96	-0.85333	55.414	-4.4986	0.55872	-2.2902	0.11122	-0.50082	-0.88986	0.66022	-1.3176	3918.6	26.957	-0.39997	72.427	-45.875	68.339	68.11	24.362	-3.0623	-4.5894	0.83382	-2.1454	29.991	-4.755
108.93	-0.82219	55.457	-4.4981	0.55625	-2.2947	0.099698	-0.48486	-0.89676	0.66022	-1.3176	3918.0	26.982	-0.3854	72.421	-45.728	68.334	68.11	24.362	-3.0623	-4.5894	0.83382	-2.1454	29.991	-4.755
108.89	-0.79106	55.5	-4.4976	0.55387	-2.2992	0.088229	-0.46885	-0.90337	0.66022	-1.3176	3917.4	27.007	-0.37084	72.415	-45.58	68.328	68.11	24.362	-3.0623	-4.5894	0.83382	-2.1454	29.991	-4.755
108.86	-0.75997	55.543	-4.4972	0.55157	-2.3037	0.076823	-0.45281	-0.9097	0.66022	-1.3176	3916.8	27.032	-0.3563	72.409	-45.433	68.323	68.11	24.362	-3.0623	-4.5894	0.83382	-2.1454	29.991	-4.755
108.82	-0.72892	55.585	-4.4968	0.54934	-2.3083	0.065493	-0.43675	-0.91575	0.66022	-1.3176	3916.3	27.057	-0.34177	72.403	-45.285	68.318	68.11	24.362	-3.0623	-4.5894	0.83382	-2.1454	29.991	-4.755
108.79	-0.6979	55.627	-4.4965	0.5472	-2.3129	0.054252	-0.42067	-0.92152	0.66022	-1.3176	3915.7	27.082	-0.32725	72.396	-45.136	68.312	68.11	24.362	-3.0623	-4.5894	0.83382	-2.1454	29.991	-4.755
108.76	-0.66693	55.669	-4.4963	0.54514	-2.3175	0.043115	-0.40458	-0.92702	0.66022	-1.3176	3915.1	27.106	-0.31276	72.389	-44.988	68.306	68.11	24.362	-3.0623	-4.5894	0.83382	-2.1454	29.991	-4.755
108.72	-0.636	55.711	-4.4961	0.54315	-2.3221	0.032093	-0.38849	-0.93224	0.66022	-1.3176	3914.5	27.131	-0.29828	72.382	-44.84	68.3	68.11	24.362	-3.0623	-4.5894	0.83382	-2.1454	29.991	-4.755
108.69	-0.60512	55.752	-4.496	0.54125	-2.3268	0.021199	-0.37241	-0.93719	0.66022	-1.3176	3913.9	27.156	-0.28383	72.375	-44.691	68.294	68.11	24.362	-3.0623	-4.5894	0.83382	-2.1454	29.991	-4.755
108.65	-0.57431	55.793	-4.4959	0.53943	-2.3315	0.010444	-0.35635	-0.94187	0.66022	-1.3176	3913.4	27.18	-0.2694	72.368	-44.543	68.288	68.11	24.362	-3.0623	-4.5894	0.83382	-2.1454	29.991	-4.755
108.62	-0.54355	55.834	-4.4959	0.53769	-2.3362	-0.00016067	-0.34032	-0.94628	0.66022	-1.3176	3912.8	27.205	-0.255	72.361	-44.395	68.282	68.11	24.362	-3.0623	-4.5894	0.83382	-2.1454	29.991	-4.755
108.58	-0.51286	55.874	-4.4959	0.53603	-2.341	-0.010603	-0.32433	-0.95043	0.66022	-1.3176	3912.2	27.229	-0.24063	72.353	-44.248	68.275	68.11	24.362	-3.0623	-4.5894	0.83382	-2.1454	29.991	-4.755
108.55	-0.48224	55.914	-4.496	0.53444	-2.3457	-0.020874	-0.30838	-0.95432	0.66022	-1.3176	3911.6	27.253	-0.22629	72.345	-44.101	68.269	68.11	24.362	-3.0623	-4.5894	0.83382	-2.1454	29.991	-4.755
108.51	-0.4517	55.954	-4.4961	0.53294	-2.3505	-0.030963	-0.29248	-0.95795	0.66022	-1.3176	3911.0	27.277	-0.21198	72.338	-43.954	68.262	68.11	24.362	-3.0623	-4.5894	0.83382	-2.1454	29.991	-4.755
108.48	-0.42124	55.994	-4.4963	0.53152	-2.3553	-0.04086	-0.27664	-0.96133	0.66022	-1.3176	3910.5	27.302	-0.19771	72.33	-43.808	68.255	68.11	24.362	-3.0623	-4.5894	0.83382	-2.1454	29.991	-4.755
108.44	-0.39087	56.034	-4.4965	0.53017	-2.3601	-0.050556	-0.26087	-0.96445	0.66022	-1.3176	3909.9	27.326	-0.18347	72.321	-43.663	68.248	68.11	24.362	-3.0623	-4.5894	0.83382	-2.1454	29.991	-4.755
108.41	-0.36059	56.073	-4.4968	0.52891	-2.3649	-0.060043	-0.24517	-0.96732	0.66022	-1.3176	3909.3	27.35	-0.16928	72.313	-43.519	68.24	68.11	24.362	-3.0623	-4.5894	0.83382	-2.1454	29.991	-4.755
108.37	-0.3304	56.112	-4.4971	0.52772	-2.3698	-0.069311	-0.22955	-0.96995	0.66022	-1.3176	3908.7	27.374	-0.15512	72.305	-43.375	68.233	68.11	24.362	-3.0623	-4.5894	0.83382	-2.1454	29.991	-4.755
108.33	-0.30031	56.151	-4.4975	0.52661	-2.3746	-0.078354	-0.21402	-0.97234	0.66022	-1.3176	3908.2	27.399	-0.14101	72.296	-43.232	68.225	68.11	24.362	-3.0623	-4.5894	0.83382	-2.1454	29.991	-4.755
108.3	-0.27033	56.19	-4.4979	0.52558	-2.3795	-0.087163	-0.19858	-0.97448	0.66022	-1.3176	3907.6	27.423	-0.12695	72.287	-43.09	68.218	68.11	24.362	-3.0623	-4.5894	0.83382	-2.1454	29.991	-4.755
108.26	-0.24045	56.229	-4.4983	0.52463	-2.3844	-0.095732	-0.18325	-0.97639	0.66022	-1.3176	3907.0	27.447	-0.11293	72.278	-42.95	68.21	68.11	24.362	-3.0623	-4.5894	0.83382	-2.1454	29.991	-4.755
108.22	-0.21069	56.267	-4.4988	0.52375	-2.3893	-0.10405	-0.16803	-0.97807	0.66022	-1.3176	3906.4	27.471	-0.098968	72.269	-42.81	68.202	68.11	24.362	-3.0623	-4.5894	0.83382	-2.1454	29.991	-4.755
108.18	-0.18104	56.306	-4.4994	0.52295	-2.3942	-0.11212	-0.15292	-0.97952	0.66022	-1.3176	3905.9	27.495	-0.085053	72.26	-42.671	68.194	68.11	24.362	-3.0623	-4.5894	0.83382	-2.1454	29.991	-4.755
108.15	-0.15152	56.344	-4.5	0.52222	-2.3991	-0.11993	-0.13793	-0.98074	0.66022	-1.3176	3905.3	27.519	-0.07119	72.25	-42.534	68.185	68.11	24.362	-3.0623	-4.5894	0.83382	-2.1454	29.991	-4.755
108.11	-0.12211	56.382	-4.5006	0.52157	-2.404	-0.12747	-0.12307	-0.98175	0.66022	-1.3176	3904.7	27.544	-0.057381	72.241	-42.398	68.177	68.11	24.362	-3.0623	-4.5894	0.83382	-2.1454	29.991	-4.755
108.07	-0.092829	56.42	-4.5012	0.52099	-2.4089	-0.13475	-0.10834	-0.98253	0.66022	-1.3176	3904.1	27.568	-0.043628	72.231	-42.264	68.168	68.11	24.362	-3.0623	-4.5894	0.83382	-2.1454	29.991	-4.755
108.03	-0.063676	56.458	-4.5019	0.52048	-2.4138	-0.14174	-0.093749	-0.9831	0.66022	-1.3176	3903.6	27.592	-0.02993	72.221	-42.13	68.159	68.11	24.362	-3.0623	-4.5894	0.83382	-2.1454	29.991	-4.755
107.99	-0.034651	56.496	-4.5027	0.52005	-2.4187	-0.14846	-0.079302	-0.98346	0.66022	-1.3176	3903.0	27.616	-0.01629	72.211	-41.999	68.15	68.11	24.362	-3.0623	-4.5894	0.83382	-2.1454	29.991	-4.755
107.95	-0.0057575	56.534	-4.5034	0.51969	-2.4236	-0.1549	-0.065006	-0.98362	0.66022	-1.3176	3902.4	27.641	-0.002707	72.201	-41.868	68.141	68.11	24.362	-3.0623	-4.5894	0.83382	-2.1454	29.991	-4.755
107.91	0.023003	56.572	-4.5042	0.5194	-2.4285	-0.1608	-0.050936	-0.98341	0.66022	-1.3176	3901.9	27.665	0.010817	72.19	-41.74	68.132	68.11	24.362	-3.0623	-4.5894	0.83382	-2.1454	29.991	-4.755
107.87	0.05163	56.61	-4.505	0.51918	-2.4335	-0.16636	-0.037049	-0.98297	0.66022	-1.3176	3901.3	27.69	0.024282	72.18	-41.613	68.123	68.11	24.362	-3.0623	-4.5894	0.83382	-2.1454	29.991	-4.755
107.83	0.080121	56.647	-4.5059	0.51903	-2.4384	-0.17161	-0.023332	-0.98233	0.66022	-1.3176	3900.7	27.714	0.037687	72.169	-41.487	68.113	68.11	24.362	-3.0623	-4.5894	0.83382	-2.1454	29.991	-4.755
107.79	0.10848	56.685	-4.5067	0.51895	-2.4433	-0.17658	-0.0097901	-0.98151	0.66022	-1.3176	3900.2	27.739	0.051033	72.158	-41.364	68.103	68.11	24.362	-3.0623	-4.5894	0.83382	-2.1454	29.991	-4.755
107.75	0.1367	56.722	-4.5076	0.51893	-2.4482	-0.18124	0.0035731	-0.9805	0.66022	-1.3176	3899.6	27.763	0.064319	72.147	-41.242	68.094	68.11	24.362	-3.0623	-4.5894	0.83382	-2.1454	29.991	-4.755
107.71	0.16478	56.76	-4.5086	0.51898	-2.4531	-0.18561	0.016753	-0.97931	0.66022	-1.3176	3899.0	27.788	0.077546	72.136	-41.122	68.084	68.11	24.362	-3.0623	-4.5894	0.83382	-2.1454	29.991	-4.755
107.67	0.19274	56.797	-4.5095	0.5191	-2.458	-0.18967	0.029745	-0.97794	0.66022	-1.3176	3898.4	27.812	0.090715	72.124	-41.003	68.073	68.11	24.362	-3.0623	-4.5894	0.83382	-2.1454	29.991	-4.755
107.63	0.22056	56.835	-4.5104	0.51928	-2.4629	-0.19343	0.042544	-0.9764	0.66022	-1.3176	3897.9	27.837	0.10383	72.113	-40.887	68.063	68.11	24.362	-3.0623	-4.5894	0.83382	-2.1454	29.991	-4.755
107.59	0.24825	56.872	-4.5114	0.51952	-2.4677	-0.19688	0.055148	-0.97469	0.66022	-1.3176	3897.3	27.862	0.11688	72.101	-40.773	68.053	68.11	24.362	-3.0623	-4.5894	0.83382	-2.1454	29.991	-4.755
107.54	0.27582	56.909	-4.5124	0.51983	-2.4726	-0.20003	0.067553	-0.97282	0.66022	-1.3176	3896.7	27.887	0.12988	72.089	-40.661	68.042	68.11	24.362	-3.0623	-4.5894	0.83382	-2.1454	29.991	-4.755
107.5	0.30326	56.947	-4.5134	0.5202	-2.4775	-0.20287	0.079753	-0.97079	0.66022	-1.3176	3896.2	27.912	0.14283	72.077	-40.55	68.031	68.11	24.362	-3.0623	-4.5894	0.83382	-2.1454	29.991	-4.755
107.46	0.33059	56.984	-4.5144	0.52063	-2.4823	-0.2054	0.091747	-0.9686	0.66022	-1.3176	3895.6	27.937	0.15573	72.065	-40.442	68.021	68.11	24.362	-3.0623	-4.5894	0.83382	-2.1454	29.991	-4.755
107.41	0.3578	57.022	-4.5155	0.52112	-2.4872	-0.20763	0.10353	-0.96627	0.66022	-1.3176	3895.0	27.962	0.16857	72.053	-40.336	68.01	68.11	24.362	-3.0623	-4.5894	0.83382	-2.1454	29.991	-4.755
107.37	0.3849	57.059	-4.5165	0.52166	-2.492	-0.20955	0.1151	-0.96379	0.66022	-1.3176	3894.5	27.987	0.18137	72.041	-40.232	67.998	68.11	24.362	-3.0623	-4.5894	0.83382	-2.1454	29.991	-4.755
107.33	0.41189	57.097	-4.5176	0.52227	-2.4968	-0.21331	0.12812	-0.96197	0.66022	-1.3176	3893.9	28.013	0.19413	72.028	-40.131	67.987	68.11	24.362	-3.0623	-4.5894	0.83382	-2.1454	29.991	-4.755
107.28	0.43878	57.134	-4.5187	0.52295	-2.5016	-0.21889	0.14262	-0.96077	0.66022	-1.3176	3893.4	28.038	0.20684	72.015	-40.031	67.976	68.11	24.362	-3.0623	-4.5894	0.83382	-2.1454	29.991	-4.755
107.24	0.46557	57.172	-4.5198	0.5237	-2.5064	-0.22414	0.15691	-0.95939	0.66022	-1.3176	3892.8	28.064	0.2195	72.002	-39.934	67.964	68.11	24.362	-3.0623	-4.5894	0.83382	-2.1454	29.991	-4.755
107.19	0.49225	57.209	-4.5209	0.52452	-2.5112	-0.22906	0.17098	-0.95781	0.66022	-1.3176	3892.2	28.089	0.23212	71.989	-39.839	67.952	68.11	24.362	-3.0623	-4.5894	0.83382	-2.1454	29.991	-4.755
107.15	0.51884	57.247	-4.5221	0.5254	-2.516	-0.23363	0.18484	-0.95606	0.66022	-1.3176	3891.7	28.115	0.24471	71.976	-39.746	67.941	68.11	24.362	-3.0623	-4.5894	0.83382	-2.1454	29.991	-4.755
107.1	0.54534	57.285	-4.5232	0.52636	-2.5208	-0.23786	0.19848	-0.95414	0.66022	-1.3176	3891.1	28.141	0.25725	71.963	-39.656	67.929	68.11	24.362	-3.0623	-4.5894	0.83382	-2.1454	29.991	-4.755
107.05	0.57176	57.323	-4.5244	0.52739	-2.5255	-0.24175	0.21189	-0.95204	0.66022	-1.3176	3890.5	28.167	0.26976	71.95	-39.568	67.917	68.11	24.362	-3.0623	-4.5894	0.83382	-2.1454	29.991	-4.755
107.01	0.59809	57.361	-4.5256	0.52848	-2.5303	-0.2453	0.22507	-0.94979	0.66022	-1.3176	3890.0	28.193	0.28224	71.936	-39.483	67.904	68.11	24.362	-3.0623	-4.5894	0.83382	-2.1454	29.991	-4.755
106.96	0.62434	57.399	-4.5269	0.52964	-2.535	-0.24849	0.23801	-0.94738	0.66022	-1.3176	3889.4	28.219	0.29469	71.922	-39.399	67.892	68.11	24.362	-3.0623	-4.5894	0.83382	-2.1454	29.991	-4.755
106.91	0.65052	57.437	-4.5281	0.53086	-2.5398	-0.25134	0.25071	-0.94482	0.66022	-1.3176	3888.9	28.246	0.3071	71.908	-39.319	67.879	68.11	24.362	-3.0623	-4.5894	0.83382	-2.1454	29.991	-4.755
106.87	0.67663	57.476	-4.5294	0.53215	-2.5445	-0.25384	0.26316	-0.94212	0.66022	-1.3176	3888.3	28.273	0.31949	71.894	-39.24	67.867	68.11	24.362	-3.0623	-4.5894	0.83382	-2.1454	29.991	-4.755
106.82	0.70268	57.514	-4.5307	0.53349	-2.5492	-0.25599	0.27537	-0.93928	0.66022	-1.3176	3887.7	28.3	0.33186	71.88	-39.165	67.854	68.11	24.362	-3.0623	-4.5894	0.83382	-2.1454	29.991	-4.755
106.77	0.72867	57.553	-4.532	0.5349	-2.5539	-0.2578	0.28732	-0.93631	0.66022	-1.3176	3887.2	28.327	0.3442	71.866	-39.091	67.841	68.11	24.362	-3.0623	-4.5894	0.83382	-2.1454	29.991	-4.755
106.72	0.75461	57.593	-4.5332	0.53637	-2.5585	-0.25925	0.29902	-0.93321	0.66022	-1.3176	3886.6	28.354	0.35653	71.852	-39.02	67.828	68.11	24.362	-3.0623	-4.5894	0.83382	-2.1454	29.991	-4.755
106.67	0.78051	57.632	-4.5345	0.53789	-2.5632	-0.26036	0.31046	-0.93	0.66022	-1.3176	3886.1	28.381	0.36884	71.837	-38.952	67.815	68.11	24.362	-3.0623	-4.5894	0.83382	-2.1454	29.991	-4.755
106.62	0.80636	57.672	-4.5359	0.53947	-2.5678	-0.26112	0.32163	-0.92668	0.66022	-1.3176	3885.5	28.409	0.38113	71.822	-38.886	67.802	68.11	24.362	-3.0623	-4.5894	0.83382	-2.1454	29.991	-4.755
106.57	0.83218	57.712	-4.5372	0.54111	-2.5725	-0.26154	0.33253	-0.92325	0.66022	-1.3176	3884.9	28.437	0.39342	71.808	-38.823	67.788	68.11	24.362	-3.0623	-4.5894	0.83382	-2.1454	29.991	-4.755
106.52	0.85797	57.752	-4.5385	0.54279	-2.5771	-0.26161	0.34317	-0.91973	0.66022	-1.3176	3884.4	28.465	0.40569	71.793	-38.762	67.775	68.11	24.362	-3.0623	-4.5894	0.83382	-2.1454	29.991	-4.755
106.47	0.88374	57.792	-4.5398	0.54454	-2.5817	-0.26133	0.35353	-0.91612	0.66022	-1.3176	3883.8	28.493	0.41796	71.778	-38.704	67.761	68.11	24.362	-3.0623	-4.5894	0.83382	-2.1454	29.991	-4.755
106.42	0.90949	57.833	-4.5411	0.54633	-2.5862	-0.26072	0.36362	-0.91242	0.66022	-1.3176	3883.3	28.522	0.43023	71.762	-38.648	67.747	68.11	24.362	-3.0623	-4.5894	0.83382	-2.1454	29.991	-4.755
106.37	0.93523	57.874	-4.5424	0.54817	-2.5908	-0.25976	0.37343	-0.90864	0.66022	-1.3176	3882.7	28.551	0.44251	71.747	-38.595	67.733	68.11	24.362	-3.0623	-4.5894	0.83382	-2.1454	29.991	-4.755
106.31	0.96096	57.916	-4.5437	0.55006	-2.5953	-0.25847	0.38295	-0.90479	0.66022	-1.3176	3882.1	28.58	0.45478	71.731	-38.545	67.719	68.11	24.362	-3.0623	-4.5894	0.83382	-2.1454	29.991	-4.755
106.26	0.9867	57.958	-4.545	0.552	-2.5998	-0.25683	0.3922	-0.90088	0.66022	-1.3176	3881.6	28.61	0.46706	71.716	-38.497	67.705	68.11	24.362	-3.0623	-4.5894	0.83382	-2.1454	29.991	-4.755
106.21	1.0124	58.0	-4.5462	0.55398	-2.6043	-0.25487	0.40116	-0.89691	0.66022	-1.3176	3881.0	28.639	0.47936	71.7	-38.452	67.691	68.11	24.362	-3.0623	-4.5894	0.83382	-2.1454	29.991	-4.755
106.15	1.0382	58.043	-4.5475	0.55601	-2.6088	-0.25258	0.40983	-0.89289	0.66022	-1.3176	3880.5	28.669	0.49166	71.684	-38.409	67.676	68.11	24.362	-3.0623	-4.5894	0.83382	-2.1454	29.991	-4.755
106.1	1.064	58.086	-4.5488	0.55808	-2.6133	-0.24995	0.41821	-0.88883	0.66022	-1.3176	3879.9	28.7	0.50398	71.668	-38.369	67.662	68.11	24.362	-3.0623	-4.5894	0.83382	-2.1454	29.991	-4.755
106.04	1.0898	58.129	-4.55	0.56019	-2.6177	-0.24701	0.4263	-0.88473	0.66022	-1.3176	3879.4	28.73	0.51633	71.652	-38.332	67.647	68.11	24.362	-3.0623	-4.5894	0.83382	-2.1454	29.991	-4.755
105.99	1.1156	58.173	-4.5512	0.56235	-2.6221	-0.24374	0.4341	-0.8806	0.66022	-1.3176	3878.8	28.761	0.52869	71.636	-38.297	67.632	68.11	24.362	-3.0623	-4.5894	0.83382	-2.1454	29.991	-4.755
105.93	1.1415	58.217	-4.5524	0.56453	-2.6265	-0.24015	0.44161	-0.87645	0.66022	-1.3176	3878.2	28.792	0.54109	71.619	-38.265	67.617	68.11	24.362	-3.0623	-4.5894	0.83382	-2.1454	29.991	-4.755
105.87	1.1675	58.262	-4.5536	0.56676	-2.6309	-0.23625	0.44882	-0.87228	0.66022	-1.3176	3877.7	28.824	0.55351	71.603	-38.235	67.602	68.11	24.362	-3.0623	-4.5894	0.83382	-2.1454	29.991	-4.755
105.82	1.1935	58.308	-4.5548	0.56902	-2.6352	-0.23205	0.45573	-0.86811	0.66022	-1.3176	3877.1	28.856	0.56596	71.586	-38.208	67.587	68.11	24.362	-3.0623	-4.5894	0.83382	-2.1454	29.991	-4.755
105.76	1.2195	58.354	-4.556	0.57132	-2.6395	-0.22753	0.46235	-0.86393	0.66022	-1.3176	3876.6	28.888	0.57845	71.569	-38.184	67.572	68.11	24.362	-3.0623	-4.5894	0.83382	-2.1454	29.991	-4.755
105.7	1.2456	58.4	-4.5571	0.57365	-2.6439	-0.22271	0.46867	-0.85976	0.66022	-1.3176	3876.0	28.921	0.59098	71.552	-38.162	67.556	68.11	24.362	-3.0623	-4.5894	0.83382	-2.1454	29.991	-4.755
105.64	1.2718	58.447	-4.5582	0.576	-2.6481	-0.2176	0.4747	-0.8556	0.66022	-1.3176	3875.5	28.954	0.60355	71.535	-38.143	67.541	68.11	24.362	-3.0623	-4.5894	0.83382	-2.1454	29.991	-4.755
105.58	1.2981	58.494	-4.5593	0.57839	-2.6524	-0.21219	0.48042	-0.85146	0.66022	-1.3176	3874.9	28.988	0.61617	71.518	-38.126	67.525	68.11	24.362	-3.0623	-4.5894	0.83382	-2.1454	29.991	-4.755
105.52	1.3245	58.543	-4.5603	0.58081	-2.6567	-0.2065	0.48585	-0.84735	0.66022	-1.3176	3874.4	29.022	0.62884	71.501	-38.112	67.509	68.11	24.362	-3.0623	-4.5894	0.83382	-2.1454	29.991	-4.755
105.46	1.3509	58.591	-4.5613	0.58325	-2.6609	-0.20052	0.49098	-0.84327	0.66022	-1.3176	3873.8	29.056	0.64156	71.483	-38.101	67.493	68.11	24.362	-3.0623	-4.5894	0.83382	-2.1454	29.991	-4.755
105.4	1.3775	58.641	-4.5623	0.58572	-2.6651	-0.19427	0.49581	-0.83923	0.66022	-1.3176	3873.2	29.091	0.65433	71.466	-38.092	67.477	68.11	24.362	-3.0623	-4.5894	0.83382	-2.1454	29.991	-4.755
105.33	1.4041	58.69	-4.5633	0.58821	-2.6693	-0.18774	0.50035	-0.83524	0.66022	-1.3176	3872.7	29.126	0.66716	71.448	-38.085	67.461	68.11	24.362	-3.0623	-4.5894	0.83382	-2.1454	29.991	-4.755
105.27	1.4309	58.741	-4.5642	0.59072	-2.6734	-0.18095	0.50458	-0.8313	0.66022	-1.3176	3872.1	29.161	0.68005	71.43	-38.081	67.445	68.11	24.362	-3.0623	-4.5894	0.83382	-2.1454	29.991	-4.755
105.21	1.4578	58.792	-4.5651	0.59325	-2.6776	-0.17389	0.50853	-0.82742	0.66022	-1.3176	3871.6	29.197	0.693	71.412	-38.08	67.429	68.11	24.362	-3.0623	-4.5894	0.83382	-2.1454	29.991	-4.755
105.14	1.4848	58.844	-4.5659	0.5958	-2.6817	-0.16657	0.51218	-0.82362	0.66022	-1.3176	3871.0	29.234	0.70602	71.394	-38.081	67.412	68.11	24.362	-3.0623	-4.5894	0.83382	-2.1454	29.991	-4.755
105.08	1.5119	58.897	-4.5667	0.59837	-2.6858	-0.15898	0.51555	-0.81988	0.66022	-1.3176	3870.5	29.271	0.71911	71.376	-38.085	67.395	68.11	24.362	-3.0623	-4.5894	0.83382	-2.1454	29.991	-4.755
105.01	1.5392	58.95	-4.5675	0.60096	-2.6899	-0.15115	0.51862	-0.81623	0.66022	-1.3176	3869.9	29.308	0.73226	71.358	-38.091	67.379	68.11	24.362	-3.0623	-4.5894	0.83382	-2.1454	29.991	-4.755
104.95	1.5666	59.004	-4.5683	0.60356	-2.694	-0.14307	0.5214	-0.81267	0.66022	-1.3176	3869.4	29.346	0.74549	71.339	-38.1	67.362	68.11	24.362	-3.0623	-4.5894	0.83382	-2.1454	29.991	-4.755
104.88	1.5941	59.059	-4.5689	0.60617	-2.698	-0.13476	0.52389	-0.80921	0.66022	-1.3176	3868.8	29.385	0.7588	71.321	-38.111	67.345	68.11	24.362	-3.0623	-4.5894	0.83382	-2.1454	29.991	-4.755
104.81	1.6218	59.115	-4.5696	0.6088	-2.7021	-0.12622	0.52609	-0.80585	0.66022	-1.3176	3868.2	29.424	0.77218	71.302	-38.124	67.328	68.11	24.362	-3.0623	-4.5894	0.83382	-2.1454	29.991	-4.755
104.74	1.6497	59.171	-4.5702	0.61143	-2.7061	-0.11747	0.528	-0.8026	0.66022	-1.3176	3867.7	29.463	0.78564	71.283	-38.14	67.311	68.11	24.362	-3.0623	-4.5894	0.83382	-2.1454	29.991	-4.755
104.67	1.6777	59.228	-4.5708	0.61408	-2.7101	-0.1085	0.52963	-0.79946	0.66022	-1.3176	3867.1	29.503	0.79919	71.264	-38.159	67.293	68.11	24.362	-3.0623	-4.5894	0.83382	-2.1454	29.991	-4.755
104.6	1.7058	59.287	-4.5713	0.61673	-2.7141	-0.09932	0.53097	-0.79645	0.66022	-1.3176	3866.6	29.544	0.81281	71.245	-38.179	67.276	68.11	24.362	-3.0623	-4.5894	0.83382	-2.1454	29.991	-4.755
104.53	1.7341	59.345	-4.5718	0.61939	-2.7181	-0.089942	0.53203	-0.79357	0.66022	-1.3176	3866.0	29.585	0.82652	71.226	-38.202	67.258	68.11	24.362	-3.0623	-4.5894	0.83382	-2.1454	29.991	-4.755
104.46	1.7626	59.405	-4.5722	0.62205	-2.722	-0.080372	0.53281	-0.79082	0.66022	-1.3176	3865.5	29.627	0.84031	71.207	-38.227	67.241	68.11	24.362	-3.0623	-4.5894	0.83382	-2.1454	29.991	-4.755
104.39	1.7912	59.466	-4.5726	0.62471	-2.726	-0.070617	0.53332	-0.78822	0.66022	-1.3176	3864.9	29.669	0.85419	71.187	-38.255	67.223	68.11	24.362	-3.0623	-4.5894	0.83382	-2.1454	29.991	-4.755
104.31	1.82	59.527	-4.5729	0.62738	-2.7299	-0.060576	0.53339	-0.78555	0.66022	-1.3176	3864.3	29.712	0.86816	71.168	-38.285	67.205	68.11	24.362	-3.0623	-4.5894	0.83382	-2.1454	29.991	-4.755
104.24	1.8489	59.59	-4.5732	0.63005	-2.7338	-0.049523	0.53192	-0.78133	0.66022	-1.3176	3863.8	29.755	0.88221	71.148	-38.317	67.187	68.11	24.362	-3.0623	-4.5894	0.83382	-2.1454	29.991	-4.755
104.16	1.878	59.653	-4.5734	0.6327	-2.7377	-0.0383	0.53017	-0.77729	0.66022	-1.3176	3863.2	29.799	0.89634	71.128	-38.351	67.169	68.11	24.362	-3.0623	-4.5894	0.83382	-2.1454	29.991	-4.755
104.09	1.9072	59.718	-4.5736	0.63535	-2.7416	-0.026917	0.52815	-0.77343	0.66022	-1.3176	3862.7	29.844	0.91055	71.108	-38.387	67.15	68.11	24.362	-3.0623	-4.5894	0.83382	-2.1454	29.991	-4.755
104.01	1.9366	59.783	-4.5737	0.63798	-2.7455	-0.015385	0.52587	-0.76975	0.66022	-1.3176	3862.1	29.89	0.92484	71.088	-38.426	67.132	68.11	24.362	-3.0623	-4.5894	0.83382	-2.1454	29.991	-4.755
103.93	1.9661	59.849	-4.5737	0.6406	-2.7493	-0.0037119	0.52332	-0.76627	0.66022	-1.3176	3861.6	29.936	0.9392	71.068	-38.466	67.113	68.11	24.362	-3.0623	-4.5894	0.83382	-2.1454	29.991	-4.755
103.85	1.9958	59.916	-4.5737	0.64321	-2.7531	0.008091	0.52051	-0.76298	0.66022	-1.3176	3861.0	29.982	0.95364	71.047	-38.509	67.095	68.11	24.362	-3.0623	-4.5894	0.83382	-2.1454	29.991	-4.755
103.77	2.0255	59.985	-4.5736	0.64581	-2.7569	0.032065	0.51613	-0.75558	0.66022	-1.3176	3860.4	30.03	0.96814	71.027	-38.554	67.076	68.11	24.362	-3.0623	-4.5894	0.83382	-2.1454	29.991	-4.755
103.69	2.0554	60.054	-4.5734	0.64837	-2.7607	0.063533	0.51046	-0.7458	0.66022	-1.3176	3859.9	30.078	0.9827	71.006	-38.6	67.057	68.11	24.362	-3.0623	-4.5894	0.83382	-2.1454	29.991	-4.755
103.61	2.0853	60.124	-4.573	0.65091	-2.7644	0.095193	0.50423	-0.7363	0.66022	-1.3176	3859.3	30.126	0.99729	70.985	-38.649	67.038	68.11	24.362	-3.0623	-4.5894	0.83382	-2.1454	29.991	-4.755
103.53	2.1153	60.195	-4.5724	0.65342	-2.768	0.12703	0.49745	-0.72707	0.66022	-1.3176	3858.8	30.176	1.0119	70.965	-38.7	67.019	68.11	24.362	-3.0623	-4.5894	0.83382	-2.1454	29.991	-4.755
103.44	2.1454	60.268	-4.5717	0.65588	-2.7717	0.15902	0.49014	-0.71813	0.66022	-1.3176	3858.2	30.226	1.0266	70.944	-38.752	66.999	68.11	24.362	-3.0623	-4.5894	0.83382	-2.1454	29.991	-4.755
103.36	2.1756	60.341	-4.5708	0.65832	-2.7752	0.19116	0.48231	-0.70949	0.66022	-1.3176	3857.6	30.277	1.0414	70.922	-38.807	66.98	68.11	24.362	-3.0623	-4.5894	0.83382	-2.1454	29.991	-4.755
103.27	2.2059	60.416	-4.5698	0.66071	-2.7788	0.22342	0.47397	-0.70115	0.66022	-1.3176	3857.1	30.328	1.0562	70.901	-38.863	66.961	68.11	24.362	-3.0623	-4.5894	0.83382	-2.1454	29.991	-4.755
103.19	2.2362	60.491	-4.5686	0.66305	-2.7822	0.25579	0.46512	-0.69313	0.66022	-1.3176	3856.5	30.38	1.0711	70.88	-38.921	66.941	68.11	24.362	-3.0623	-4.5894	0.83382	-2.1454	29.991	-4.755
103.1	2.2667	60.568	-4.5672	0.66536	-2.7857	0.28825	0.45578	-0.68542	0.66022	-1.3176	3856.0	30.433	1.086	70.858	-38.981	66.921	68.11	24.362	-3.0623	-4.5894	0.83382	-2.1454	29.991	-4.755
103.01	2.2974	60.645	-4.5657	0.66761	-2.7891	0.32078	0.44597	-0.67804	0.66022	-1.3176	3855.4	30.487	1.101	70.837	-39.043	66.901	68.11	24.362	-3.0623	-4.5894	0.83382	-2.1454	29.991	-4.755
102.92	2.3281	60.724	-4.564	0.66982	-2.7925	0.35336	0.43569	-0.67099	0.66022	-1.3176	3854.9	30.541	1.1161	70.815	-39.106	66.881	68.11	24.362	-3.0623	-4.5894	0.83382	-2.1454	29.991	-4.755
102.83	2.359	60.804	-4.5622	0.67197	-2.7958	0.38597	0.42495	-0.66428	0.66022	-1.3176	3854.3	30.596	1.1313	70.793	-39.171	66.861	68.11	24.362	-3.0623	-4.5894	0.83382	-2.1454	29.991	-4.755
102.74	2.3901	60.885	-4.5602	0.67406	-2.7991	0.41861	0.41377	-0.65792	0.66022	-1.3176	3853.7	30.652	1.1465	70.771	-39.238	66.841	68.11	24.362	-3.0623	-4.5894	0.83382	-2.1454	29.991	-4.755
102.65	2.4213	60.966	-4.558	0.6761	-2.8024	0.45124	0.40216	-0.6519	0.66022	-1.3176	3853.2	30.708	1.1619	70.749	-39.306	66.821	68.11	24.362	-3.0623	-4.5894	0.83382	-2.1454	29.991	-4.755
102.55	2.4527	61.049	-4.5557	0.67809	-2.8056	0.48385	0.39012	-0.64625	0.66022	-1.3176	3852.6	30.765	1.1773	70.727	-39.376	66.8	68.11	24.362	-3.0623	-4.5894	0.83382	-2.1454	29.991	-4.755
102.46	2.4842	61.133	-4.5532	0.68001	-2.8088	0.51643	0.37769	-0.64095	0.66022	-1.3176	3852.0	30.823	1.1928	70.704	-39.447	66.78	68.11	24.362	-3.0623	-4.5894	0.83382	-2.1454	29.991	-4.755
102.36	2.516	61.218	-4.5505	0.68186	-2.812	0.54895	0.36486	-0.63602	0.66022	-1.3176	3851.5	30.882	1.2085	70.682	-39.519	66.759	68.11	24.362	-3.0623	-4.5894	0.83382	-2.1454	29.991	-4.755
102.26	2.5479	61.304	-4.5477	0.68365	-2.8152	0.5814	0.35164	-0.63147	0.66022	-1.3176	3850.9	30.941	1.2242	70.659	-39.593	66.738	68.11	24.362	-3.0623	-4.5894	0.83382	-2.1454	29.991	-4.755
102.17	2.5801	61.391	-4.5447	0.68538	-2.8184	0.61376	0.33806	-0.62729	0.66022	-1.3176	3850.4	31.001	1.24	70.636	-39.669	66.717	68.11	24.362	-3.0623	-4.5894	0.83382	-2.1454	29.991	-4.755
102.07	2.6124	61.479	-4.5415	0.68703	-2.8215	0.64601	0.32413	-0.62349	0.66022	-1.3176	3849.8	31.062	1.256	70.613	-39.746	66.696	68.11	24.362	-3.0623	-4.5894	0.83382	-2.1454	29.991	-4.755
101.97	2.645	61.567	-4.5382	0.68862	-2.8246	0.67813	0.30985	-0.62007	0.66022	-1.3176	3849.2	31.123	1.2721	70.59	-39.823	66.675	68.11	24.362	-3.0623	-4.5894	0.83382	-2.1454	29.991	-4.755
101.87	2.6779	61.657	-4.5347	0.69013	-2.8277	0.71012	0.29524	-0.61704	0.66022	-1.3176	3848.7	31.185	1.2883	70.567	-39.903	66.653	68.11	24.362	-3.0623	-4.5894	0.83382	-2.1454	29.991	-4.755
101.76	2.711	61.748	-4.5311	0.69157	-2.8308	0.74195	0.28031	-0.61441	0.66022	-1.3176	3848.1	31.248	1.3047	70.544	-39.983	66.632	68.11	24.362	-3.0623	-4.5894	0.83382	-2.1454	29.991	-4.755
101.66	2.7444	61.84	-4.5273	0.69293	-2.8338	0.7736	0.26508	-0.61216	0.66022	-1.3176	3847.5	31.312	1.3212	70.52	-40.064	66.61	68.11	24.362	-3.0623	-4.5894	0.83382	-2.1454	29.991	-4.755
101.56	2.778	61.932	-4.5234	0.69422	-2.8369	0.80506	0.24956	-0.61032	0.66022	-1.3176	3847.0	31.376	1.3379	70.496	-40.147	66.588	68.11	24.362	-3.0623	-4.5894	0.83382	-2.1454	29.991	-4.755
101.45	2.812	62.026	-4.5193	0.69543	-2.8399	0.83631	0.23376	-0.60887	0.66022	-1.3176	3846.4	31.441	1.3547	70.473	-40.23	66.567	68.11	24.362	-3.0623	-4.5894	0.83382	-2.1454	29.991	-4.755
101.35	2.8462	62.121	-4.515	0.69656	-2.843	0.86733	0.2177	-0.60783	0.66022	-1.3176	3845.9	31.507	1.3716	70.449	-40.315	66.544	68.11	24.362	-3.0623	-4.5894	0.83382	-2.1454	29.991	-4.755
101.24	2.8808	62.216	-4.5106	0.69761	-2.846	0.89812	0.20138	-0.60719	0.66022	-1.3176	3845.3	31.573	1.3888	70.425	-40.4	66.522	68.11	24.362	-3.0623	-4.5894	0.83382	-2.1454	29.991	-4.755
101.13	2.9157	62.313	-4.506	0.69857	-2.849	0.92866	0.18483	-0.60696	0.66022	-1.3176	3844.7	31.64	1.4061	70.4	-40.486	66.5	68.11	24.362	-3.0623	-4.5894	0.83382	-2.1454	29.991	-4.755
101.02	2.951	62.41	-4.5013	0.69945	-2.8521	0.95892	0.16805	-0.60714	0.66022	-1.3176	3844.2	31.708	1.4236	70.376	-40.573	66.477	68.11	24.362	-3.0623	-4.5894	0.83382	-2.1454	29.991	-4.755
100.91	2.9866	62.508	-4.4964	0.70025	-2.8551	0.98892	0.15106	-0.60772	0.66022	-1.3176	3843.6	31.776	1.4413	70.351	-40.66	66.455	68.11	24.362	-3.0623	-4.5894	0.83382	-2.1454	29.991	-4.755
100.8	3.0226	62.607	-4.4914	0.70096	-2.8582	1.0186	0.13388	-0.60872	0.66022	-1.3176	3843.0	31.845	1.4592	70.327	-40.749	66.432	68.11	24.362	-3.0623	-4.5894	0.83382	-2.1454	29.991	-4.755
100.69	3.059	62.707	-4.4863	0.70159	-2.8612	1.048	0.11651	-0.61013	0.66022	-1.3176	3842.5	31.915	1.4773	70.302	-40.837	66.409	68.11	24.362	-3.0623	-4.5894	0.83382	-2.1454	29.991	-4.755
100.57	3.0957	62.808	-4.4809	0.70213	-2.8643	1.0771	0.098954	-0.61194	0.66022	-1.3176	3841.9	31.985	1.4956	70.277	-40.927	66.386	68.11	24.362	-3.0623	-4.5894	0.83382	-2.1454	29.991	-4.755
100.46	3.133	62.909	-4.4755	0.70258	-2.8673	1.1058	0.081237	-0.61418	0.66022	-1.3176	3841.3	32.056	1.5141	70.252	-41.016	66.363	68.11	24.362	-3.0623	-4.5894	0.83382	-2.1454	29.991	-4.755
100.34	3.1706	63.012	-4.4699	0.70294	-2.8704	1.1342	0.063369	-0.61682	0.66022	-1.3176	3840.8	32.128	1.5328	70.226	-41.106	66.339	68.11	24.362	-3.0623	-4.5894	0.83382	-2.1454	29.991	-4.755
100.22	3.2087	63.115	-4.4642	0.70321	-2.8735	1.1622	0.045361	-0.61988	0.66022	-1.3176	3840.2	32.2	1.5518	70.201	-41.197	66.316	68.11	24.362	-3.0623	-4.5894	0.83382	-2.1454	29.991	-4.755
100.11	3.2472	63.219	-4.4583	0.70339	-2.8766	1.1899	0.027226	-0.62335	0.66022	-1.3176	3839.6	32.273	1.571	70.175	-41.287	66.292	68.11	24.362	-3.0623	-4.5894	0.83382	-2.1454	29.991	-4.755
99.987	3.2863	63.323	-4.4523	0.70348	-2.8797	1.2171	0.0089767	-0.62724	0.66022	-1.3176	3839.1	32.347	1.5905	70.149	-41.378	66.268	68.11	24.362	-3.0623	-4.5894	0.83382	-2.1454	29.991	-4.755
99.867	3.3258	63.429	-4.4461	0.70348	-2.8829	1.244	-0.0093758	-0.63153	0.66022	-1.3176	3838.5	32.421	1.6102	70.123	-41.469	66.244	68.11	24.362	-3.0623	-4.5894	0.83382	-2.1454	29.991	-4.755
99.745	3.3658	63.535	-4.4398	0.70339	-2.886	1.2704	-0.027819	-0.63624	0.66022	-1.3176	3837.9	32.496	1.6302	70.097	-41.56	66.22	68.11	24.362	-3.0623	-4.5894	0.83382	-2.1454	29.991	-4.755
99.623	3.4064	63.642	-4.4334	0.70321	-2.8892	1.2965	-0.046341	-0.64136	0.66022	-1.3176	3837.3	32.572	1.6505	70.071	-41.65	66.196	68.11	24.362	-3.0623	-4.5894	0.83382	-2.1454	29.991	-4.755
99.499	3.4475	63.75	-4.4268	0.70293	-2.8925	1.3221	-0.064931	-0.64689	0.66022	-1.3176	3836.8	32.648	1.6711	70.044	-41.741	66.171	68.11	24.362	-3.0623	-4.5894	0.83382	-2.1454	29.991	-4.755
99.375	3.4891	63.858	-4.4202	0.70256	-2.8957	1.3472	-0.083576	-0.65283	0.66022	-1.3176	3836.2	32.725	1.6919	70.017	-41.831	66.147	68.11	24.362	-3.0623	-4.5894	0.83382	-2.1454	29.991	-4.755
99.249	3.5313	63.967	-4.4134	0.70209	-2.899	1.372	-0.10226	-0.65918	0.66022	-1.3176	3835.6	32.802	1.713	69.99	-41.921	66.122	68.11	24.362	-3.0623	-4.5894	0.83382	-2.1454	29.991	-4.755
99.122	3.5742	64.077	-4.4065	0.70153	-2.9023	1.3962	-0.12099	-0.66593	0.66022	-1.3176	3835.1	32.88	1.7345	69.963	-42.011	66.097	68.11	24.362	-3.0623	-4.5894	0.83382	-2.1454	29.991	-4.755
98.995	3.6176	64.187	-4.3994	0.70088	-2.9056	1.42	-0.13973	-0.67308	0.66022	-1.3176	3834.5	32.959	1.7562	69.936	-42.1	66.072	68.11	24.362	-3.0623	-4.5894	0.83382	-2.1454	29.991	-4.755
98.866	3.6616	64.298	-4.3923	0.70014	-2.909	1.4433	-0.15848	-0.68064	0.66022	-1.3176	3833.9	33.038	1.7783	69.909	-42.189	66.046	68.11	24.362	-3.0623	-4.5894	0.83382	-2.1454	29.991	-4.755
98.736	3.7063	64.41	-4.385	0.6993	-2.9125	1.4661	-0.17724	-0.6886	0.66022	-1.3176	3833.4	33.118	1.8007	69.881	-42.277	66.021	68.11	24.362	-3.0623	-4.5894	0.83382	-2.1454	29.991	-4.755
98.604	3.7516	64.522	-4.3776	0.69836	-2.9159	1.4885	-0.19598	-0.69695	0.66022	-1.3176	3832.8	33.199	1.8235	69.853	-42.364	65.995	68.11	24.362	-3.0623	-4.5894	0.83382	-2.1454	29.991	-4.755
98.472	3.7976	64.635	-4.3701	0.69734	-2.9194	1.5103	-0.2147	-0.7057	0.66022	-1.3176	3832.2	33.28	1.8466	69.825	-42.45	65.969	68.11	24.362	-3.0623	-4.5894	0.83382	-2.1454	29.991	-4.755
98.339	3.8443	64.748	-4.3625	0.69622	-2.923	1.5317	-0.23339	-0.71485	0.66022	-1.3176	3831.6	33.362	1.8701	69.797	-42.535	65.943	68.11	24.362	-3.0623	-4.5894	0.83382	-2.1454	29.991	-4.755
98.204	3.8917	64.862	-4.3548	0.695	-2.9266	1.5525	-0.25204	-0.72439	0.66022	-1.3176	3831.1	33.444	1.8939	69.769	-42.619	65.917	68.11	24.362	-3.0623	-4.5894	0.83382	-2.1454	29.991	-4.755
98.069	3.9397	64.976	-4.347	0.6937	-2.9302	1.5729	-0.27063	-0.73432	0.66022	-1.3176	3830.5	33.527	1.9181	69.74	-42.702	65.89	68.11	24.362	-3.0623	-4.5894	0.83382	-2.1454	29.991	-4.755
97.932	3.9886	65.091	-4.3391	0.6923	-2.9339	1.5927	-0.28917	-0.74463	0.66022	-1.3176	3829.9	33.61	1.9427	69.711	-42.784	65.863	68.11	24.362	-3.0623	-4.5894	0.83382	-2.1454	29.991	-4.755
97.795	4.0381	65.207	-4.331	0.6908	-2.9377	1.6119	-0.30763	-0.75533	0.66022	-1.3176	3829.4	33.694	1.9676	69.682	-42.864	65.837	68.11	24.362	-3.0623	-4.5894	0.83382	-2.1454	29.991	-4.755
97.656	4.0885	65.322	-4.3229	0.68922	-2.9415	1.6307	-0.32601	-0.76641	0.66022	-1.3176	3828.8	33.779	1.993	69.653	-42.943	65.81	68.11	24.362	-3.0623	-4.5894	0.83382	-2.1454	29.991	-4.755
97.516	4.1396	65.439	-4.3147	0.68754	-2.9453	1.6489	-0.34439	-0.77793	0.66022	-1.3176	3828.2	33.864	2.0188	69.623	-43.02	65.782	68.11	24.362	-3.0623	-4.5894	0.83382	-2.1454	29.991	-4.755
97.375	4.1915	65.556	-4.3064	0.68578	-2.9493	1.6665	-0.36271	-0.78986	0.66022	-1.3176	3827.6	33.95	2.045	69.594	-43.095	65.755	68.11	24.362	-3.0623	-4.5894	0.83382	-2.1454	29.991	-4.755
97.233	4.2442	65.673	-4.2981	0.68392	-2.9532	1.6836	-0.38091	-0.80215	0.66022	-1.3176	3827.1	34.036	2.0716	69.564	-43.169	65.727	68.11	24.362	-3.0623	-4.5894	0.83382	-2.1454	29.991	-4.755
97.089	4.2978	65.79	-4.2896	0.68197	-2.9573	1.7002	-0.399	-0.81482	0.66022	-1.3176	3826.5	34.123	2.0987	69.534	-43.24	65.699	68.11	24.362	-3.0623	-4.5894	0.83382	-2.1454	29.991	-4.755
96.945	4.3522	65.909	-4.2811	0.67993	-2.9614	1.7162	-0.41695	-0.82784	0.66022	-1.3176	3825.9	34.21	2.1262	69.504	-43.309	65.671	68.11	24.362	-3.0623	-4.5894	0.83382	-2.1454	29.991	-4.755
96.8	4.4074	66.027	-4.2725	0.6778	-2.9656	1.7317	-0.43477	-0.84122	0.66022	-1.3176	3825.4	34.298	2.1541	69.473	-43.376	65.643	68.11	24.362	-3.0623	-4.5894	0.83382	-2.1454	29.991	-4.755
96.653	4.4635	66.146	-4.2638	0.67558	-2.9698	1.7466	-0.45244	-0.85496	0.66022	-1.3176	3824.8	34.386	2.1825	69.442	-43.441	65.615	68.11	24.362	-3.0623	-4.5894	0.83382	-2.1454	29.991	-4.755
96.505	4.5205	66.265	-4.255	0.67327	-2.9741	1.7611	-0.46996	-0.86904	0.66022	-1.3176	3824.2	34.475	2.2114	69.412	-43.503	65.586	68.11	24.362	-3.0623	-4.5894	0.83382	-2.1454	29.991	-4.755
96.357	4.5784	66.384	-4.2461	0.67088	-2.9785	1.7749	-0.48732	-0.88348	0.66022	-1.3176	3823.6	34.565	2.2407	69.38	-43.562	65.557	68.11	24.362	-3.0623	-4.5894	0.83382	-2.1454	29.991	-4.755
96.207	4.6373	66.504	-4.2372	0.6684	-2.9829	1.7883	-0.50451	-0.89826	0.66022	-1.3176	3823.1	34.655	2.2706	69.349	-43.619	65.528	68.11	24.362	-3.0623	-4.5894	0.83382	-2.1454	29.991	-4.755
96.056	4.697	66.624	-4.2283	0.66584	-2.9875	1.801	-0.52153	-0.91339	0.66022	-1.3176	3822.5	34.745	2.3009	69.317	-43.673	65.499	68.11	24.362	-3.0623	-4.5894	0.83382	-2.1454	29.991	-4.755
95.904	4.7577	66.745	-4.2192	0.66319	-2.9921	1.8133	-0.53836	-0.92885	0.66022	-1.3176	3821.9	34.836	2.3317	69.286	-43.723	65.469	68.11	24.362	-3.0623	-4.5894	0.83382	-2.1454	29.991	-4.755
95.75	4.8194	66.866	-4.2101	0.66045	-2.9968	1.825	-0.55501	-0.94465	0.66022	-1.3176	3821.3	34.928	2.3631	69.254	-43.77	65.44	68.11	24.362	-3.0623	-4.5894	0.83382	-2.1454	29.991	-4.755
95.596	4.8821	66.986	-4.201	0.65764	-3.0015	1.8344	-0.56675	-0.95554	0.66022	-1.3176	3820.8	35.02	2.3949	69.221	-43.814	65.41	68.11	24.362	-3.0623	-4.5894	0.83382	-2.1454	29.991	-4.755
95.441	4.9457	67.108	-4.1918	0.65482	-3.0063	1.837	-0.56156	-0.94737	0.66022	-1.3176	3820.2	35.112	2.4273	69.189	-43.854	65.379	68.11	24.362	-3.0623	-4.5894	0.83382	-2.1454	29.991	-4.755
95.284	5.0103	67.229	-4.1826	0.65202	-3.011	1.839	-0.55679	-0.9391	0.66022	-1.3176	3819.6	35.205	2.4602	69.156	-43.891	65.349	68.11	24.362	-3.0623	-4.5894	0.83382	-2.1454	29.991	-4.755
95.126	5.0758	67.351	-4.1734	0.64925	-3.0157	1.8404	-0.55241	-0.93073	0.66022	-1.3176	3819.0	35.299	2.4936	69.123	-43.923	65.318	68.11	24.362	-3.0623	-4.5894	0.83382	-2.1454	29.991	-4.755
94.967	5.1422	67.473	-4.1642	0.6465	-3.0203	1.8411	-0.54842	-0.92225	0.66022	-1.3176	3818.5	35.393	2.5274	69.09	-43.952	65.288	68.11	24.362	-3.0623	-4.5894	0.83382	-2.1454	29.991	-4.755
94.807	5.2093	67.595	-4.155	0.64376	-3.0249	1.841	-0.54476	-0.91305	0.66022	-1.3176	3817.9	35.488	2.5617	69.056	-43.976	65.257	68.11	24.362	-3.0623	-4.5894	0.83382	-2.1454	29.991	-4.755
94.646	5.2771	67.718	-4.1458	0.64105	-3.0294	1.8399	-0.5414	-0.9027	0.66022	-1.3176	3817.3	35.583	2.5963	69.022	-43.996	65.225	68.11	24.362	-3.0623	-4.5894	0.83382	-2.1454	29.991	-4.755
94.483	5.3454	67.841	-4.1366	0.63835	-3.0339	1.8381	-0.53843	-0.89228	0.66022	-1.3176	3816.8	35.679	2.6312	68.988	-44.011	65.194	68.11	24.362	-3.0623	-4.5894	0.83382	-2.1454	29.991	-4.755
94.319	5.4144	67.964	-4.1274	0.63566	-3.0384	1.8357	-0.53582	-0.88178	0.66022	-1.3176	3816.2	35.776	2.6665	68.954	-44.021	65.162	68.11	24.362	-3.0623	-4.5894	0.83382	-2.1454	29.991	-4.755
94.153	5.4837	68.088	-4.1182	0.63299	-3.0427	1.8328	-0.53358	-0.87119	0.66022	-1.3176	3815.6	35.873	2.7021	68.92	-44.026	65.13	68.11	24.362	-3.0623	-4.5894	0.83382	-2.1454	29.991	-4.755
93.987	5.5535	68.212	-4.1091	0.63033	-3.0471	1.8293	-0.53168	-0.86053	0.66022	-1.3176	3815.0	35.971	2.7378	68.885	-44.026	65.097	68.11	24.362	-3.0623	-4.5894	0.83382	-2.1454	29.991	-4.755
93.819	5.6235	68.337	-4.1	0.62767	-3.0513	1.8252	-0.53012	-0.8498	0.66022	-1.3176	3814.5	36.069	2.7738	68.85	-44.021	65.065	68.11	24.362	-3.0623	-4.5894	0.83382	-2.1454	29.991	-4.755
93.649	5.6937	68.462	-4.0908	0.62502	-3.0556	1.8206	-0.52887	-0.83898	0.66022	-1.3176	3813.9	36.169	2.8099	68.814	-44.01	65.032	68.11	24.362	-3.0623	-4.5894	0.83382	-2.1454	29.991	-4.755
93.478	5.764	68.588	-4.0818	0.62238	-3.0597	1.8155	-0.52793	-0.82809	0.66022	-1.3176	3813.3	36.269	2.8461	68.779	-43.994	64.999	68.11	24.362	-3.0623	-4.5894	0.83382	-2.1454	29.991	-4.755
93.306	5.8343	68.714	-4.0727	0.61975	-3.0638	1.8099	-0.52728	-0.81713	0.66022	-1.3176	3812.7	36.369	2.8823	68.743	-43.972	64.965	68.11	24.362	-3.0623	-4.5894	0.83382	-2.1454	29.991	-4.755
93.132	5.9046	68.84	-4.0637	0.61711	-3.0679	1.8038	-0.52691	-0.80609	0.66022	-1.3176	3812.2	36.471	2.9186	68.707	-43.944	64.932	68.11	24.362	-3.0623	-4.5894	0.83382	-2.1454	29.991	-4.755
92.957	5.9746	68.967	-4.0547	0.61448	-3.0719	1.7973	-0.5268	-0.79498	0.66022	-1.3176	3811.6	36.573	2.9549	68.67	-43.91	64.898	68.11	24.362	-3.0623	-4.5894	0.83382	-2.1454	29.991	-4.755
92.781	6.0445	69.094	-4.0457	0.61184	-3.0759	1.7903	-0.52695	-0.7838	0.66022	-1.3176	3811.0	36.675	2.991	68.633	-43.87	64.864	68.11	24.362	-3.0623	-4.5894	0.83382	-2.1454	29.991	-4.755
92.603	6.114	69.222	-4.0367	0.60921	-3.0797	1.783	-0.52734	-0.77255	0.66022	-1.3176	3810.5	36.779	3.0271	68.596	-43.824	64.829	68.11	24.362	-3.0623	-4.5894	0.83382	-2.1454	29.991	-4.755
92.424	6.183	69.35	-4.0279	0.60657	-3.0836	1.7752	-0.52796	-0.76124	0.66022	-1.3176	3809.9	36.883	3.063	68.559	-43.771	64.794	68.11	24.362	-3.0623	-4.5894	0.83382	-2.1454	29.991	-4.755
92.243	6.2516	69.478	-4.019	0.60393	-3.0874	1.7671	-0.52879	-0.74986	0.66022	-1.3176	3809.3	36.987	3.0987	68.521	-43.712	64.759	68.11	24.362	-3.0623	-4.5894	0.83382	-2.1454	29.991	-4.755
92.061	6.3195	69.607	-4.0102	0.60128	-3.0911	1.7586	-0.52982	-0.73841	0.66022	-1.3176	3808.8	37.093	3.1341	68.483	-43.646	64.724	68.11	24.362	-3.0623	-4.5894	0.83382	-2.1454	29.991	-4.755
91.877	6.3867	69.736	-4.0014	0.59863	-3.0947	1.7498	-0.53104	-0.7269	0.66022	-1.3176	3808.2	37.199	3.1692	68.445	-43.574	64.688	68.11	24.362	-3.0623	-4.5894	0.83382	-2.1454	29.991	-4.755
91.692	6.4531	69.865	-3.9927	0.59597	-3.0983	1.7408	-0.53244	-0.71533	0.66022	-1.3176	3807.6	37.306	3.204	68.406	-43.496	64.653	68.11	24.362	-3.0623	-4.5894	0.83382	-2.1454	29.991	-4.755
91.506	6.5186	69.995	-3.984	0.5933	-3.1019	1.7315	-0.53401	-0.7037	0.66022	-1.3176	3807.0	37.413	3.2384	68.368	-43.411	64.616	68.11	24.362	-3.0623	-4.5894	0.83382	-2.1454	29.991	-4.755
91.318	6.5831	70.124	-3.9754	0.59063	-3.1054	1.722	-0.53573	-0.69201	0.66022	-1.3176	3806.5	37.521	3.2724	68.328	-43.319	64.58	68.11	24.362	-3.0623	-4.5894	0.83382	-2.1454	29.991	-4.755
91.129	6.6465	70.254	-3.9668	0.58794	-3.1088	1.7124	-0.53759	-0.68027	0.66022	-1.3176	3805.9	37.63	3.3059	68.289	-43.221	64.543	68.11	24.362	-3.0623	-4.5894	0.83382	-2.1454	29.991	-4.755
90.939	6.7087	70.384	-3.9582	0.58525	-3.1122	1.7026	-0.53959	-0.66848	0.66022	-1.3176	3805.3	37.739	3.3388	68.249	-43.117	64.506	68.11	24.362	-3.0623	-4.5894	0.83382	-2.1454	29.991	-4.755
90.747	6.7697	70.515	-3.9498	0.58255	-3.1155	1.6927	-0.54171	-0.65663	0.66022	-1.3176	3804.8	37.849	3.3712	68.209	-43.006	64.468	68.11	24.362	-3.0623	-4.5894	0.83382	-2.1454	29.991	-4.755
90.555	6.8294	70.645	-3.9413	0.57983	-3.1188	1.6828	-0.54393	-0.64474	0.66022	-1.3176	3804.2	37.959	3.4029	68.168	-42.889	64.431	68.11	24.362	-3.0623	-4.5894	0.83382	-2.1454	29.991	-4.755
90.36	6.8876	70.775	-3.9329	0.57711	-3.1219	1.6728	-0.54626	-0.6328	0.66022	-1.3176	3803.6	38.07	3.434	68.127	-42.765	64.393	68.11	24.362	-3.0623	-4.5894	0.83382	-2.1454	29.991	-4.755
90.165	6.9443	70.906	-3.9246	0.57437	-3.1251	1.6628	-0.54869	-0.62081	0.66022	-1.3176	3803.1	38.182	3.4644	68.086	-42.636	64.354	68.11	24.362	-3.0623	-4.5894	0.83382	-2.1454	29.991	-4.755
89.969	6.9993	71.036	-3.9163	0.57162	-3.1282	1.6529	-0.55119	-0.60879	0.66022	-1.3176	3802.5	38.293	3.4941	68.045	-42.5	64.315	68.11	24.362	-3.0623	-4.5894	0.83382	-2.1454	29.991	-4.755
89.771	7.0527	71.167	-3.9081	0.56886	-3.1312	1.6431	-0.55377	-0.59672	0.66022	-1.3176	3801.9	38.406	3.523	68.003	-42.359	64.276	68.11	24.362	-3.0623	-4.5894	0.83382	-2.1454	29.991	-4.755
89.573	7.1044	71.297	-3.8999	0.56608	-3.1341	1.6335	-0.55642	-0.58461	0.66022	-1.3176	3801.4	38.519	3.551	67.96	-42.211	64.237	68.11	24.362	-3.0623	-4.5894	0.83382	-2.1454	29.991	-4.755
89.373	7.1542	71.427	-3.8917	0.5633	-3.137	1.624	-0.55913	-0.57247	0.66022	-1.3176	3800.8	38.632	3.5781	67.918	-42.059	64.197	68.11	24.362	-3.0623	-4.5894	0.83382	-2.1454	29.991	-4.755
89.172	7.202	71.557	-3.8836	0.56049	-3.1398	1.6148	-0.56188	-0.5603	0.66022	-1.3176	3800.2	38.746	3.6044	67.875	-41.9	64.157	68.11	24.362	-3.0623	-4.5894	0.83382	-2.1454	29.991	-4.755
88.97	7.2479	71.686	-3.8756	0.55768	-3.1426	1.6058	-0.56469	-0.5481	0.66022	-1.3176	3799.7	38.859	3.6297	67.832	-41.737	64.117	68.11	24.362	-3.0623	-4.5894	0.83382	-2.1454	29.991	-4.755
88.768	7.2917	71.816	-3.8676	0.55485	-3.1453	1.5972	-0.56754	-0.53587	0.66022	-1.3176	3799.1	38.974	3.654	67.788	-41.568	64.076	68.11	24.362	-3.0623	-4.5894	0.83382	-2.1454	29.991	-4.755
88.564	7.3334	71.944	-3.8596	0.552	-3.148	1.5889	-0.57042	-0.52362	0.66022	-1.3176	3798.5	39.088	3.6773	67.744	-41.395	64.036	68.11	24.362	-3.0623	-4.5894	0.83382	-2.1454	29.991	-4.755
88.36	7.3728	72.073	-3.8517	0.54914	-3.1506	1.5811	-0.57333	-0.51135	0.66022	-1.3176	3798.0	39.203	3.6995	67.7	-41.217	63.994	68.11	24.362	-3.0623	-4.5894	0.83382	-2.1454	29.991	-4.755
88.155	7.41	72.201	-3.8438	0.54627	-3.1531	1.5737	-0.57628	-0.49905	0.66022	-1.3176	3797.4	39.318	3.7207	67.656	-41.034	63.953	68.11	24.362	-3.0623	-4.5894	0.83382	-2.1454	29.991	-4.755
87.949	7.4449	72.328	-3.8359	0.54338	-3.1556	1.5668	-0.57924	-0.48675	0.66022	-1.3176	3796.8	39.433	3.7407	67.611	-40.848	63.911	68.11	24.362	-3.0623	-4.5894	0.83382	-2.1454	29.991	-4.755
87.743	7.4774	72.455	-3.8281	0.54048	-3.1579	1.5535	-0.58119	-0.47095	0.66022	-1.3176	3796.3	39.549	3.7596	67.565	-40.657	63.868	68.11	24.362	-3.0623	-4.5894	0.83382	-2.1454	29.991	-4.755
87.535	7.5075	72.582	-3.8204	0.53757	-3.1603	1.5384	-0.58287	-0.45392	0.66022	-1.3176	3795.7	39.664	3.7773	67.52	-40.462	63.826	68.11	24.362	-3.0623	-4.5894	0.83382	-2.1454	29.991	-4.755
87.328	7.5351	72.707	-3.8128	0.53465	-3.1625	1.5233	-0.58459	-0.43665	0.66022	-1.3176	3795.2	39.78	3.7938	67.474	-40.264	63.783	68.11	24.362	-3.0623	-4.5894	0.83382	-2.1454	29.991	-4.755
87.12	7.5601	72.832	-3.8052	0.53172	-3.1646	1.5085	-0.58635	-0.41913	0.66022	-1.3176	3794.6	39.896	3.809	67.428	-40.062	63.74	68.11	24.362	-3.0623	-4.5894	0.83382	-2.1454	29.991	-4.755
86.911	7.5824	72.956	-3.7977	0.52879	-3.1667	1.4858	-0.59206	-0.39854	0.66022	-1.3176	3794.0	40.011	3.8229	67.381	-39.858	63.697	68.11	24.362	-3.0623	-4.5894	0.83382	-2.1454	29.991	-4.755
86.702	7.6019	73.08	-3.7905	0.52572	-3.1686	1.3883	-0.63327	-0.35175	0.66022	-1.3176	3793.5	40.127	3.8354	67.334	-39.65	63.653	68.11	24.362	-3.0623	-4.5894	0.83382	-2.1454	29.991	-4.755
86.493	7.6181	73.202	-3.7838	0.52245	-3.1702	1.2908	-0.67331	-0.30511	0.66022	-1.3176	3792.9	40.242	3.8463	67.287	-39.439	63.609	68.11	24.362	-3.0623	-4.5894	0.83382	-2.1454	29.991	-4.755
86.284	7.6309	73.324	-3.7776	0.51899	-3.1716	1.1936	-0.71214	-0.25867	0.66022	-1.3176	3792.4	40.358	3.8554	67.24	-39.227	63.565	68.11	24.362	-3.0623	-4.5894	0.83382	-2.1454	29.991	-4.755
86.075	7.6399	73.444	-3.7719	0.51534	-3.1728	1.0971	-0.74974	-0.21246	0.66022	-1.3176	3791.8	40.473	3.8627	67.192	-39.012	63.52	68.11	24.362	-3.0623	-4.5894	0.83382	-2.1454	29.991	-4.755
85.866	7.6448	73.563	-3.7666	0.5115	-3.1737	1.0014	-0.78607	-0.16655	0.66022	-1.3176	3791.2	40.587	3.868	67.145	-38.795	63.475	68.11	24.362	-3.0623	-4.5894	0.83382	-2.1454	29.991	-4.755
85.658	7.6455	73.681	-3.7618	0.50748	-3.1744	0.90684	-0.82113	-0.12098	0.66022	-1.3176	3790.7	40.701	3.8712	67.097	-38.576	63.431	68.11	24.362	-3.0623	-4.5894	0.83382	-2.1454	29.991	-4.755
85.45	7.6417	73.797	-3.7575	0.50329	-3.1749	0.81377	-0.85489	-0.075778	0.66022	-1.3176	3790.1	40.815	3.872	67.048	-38.356	63.385	68.11	24.362	-3.0623	-4.5894	0.83382	-2.1454	29.991	-4.755
85.243	7.6331	73.912	-3.7537	0.49893	-3.1752	0.72247	-0.88735	-0.031005	0.66022	-1.3176	3789.6	40.928	3.8705	67.0	-38.135	63.34	68.11	24.362	-3.0623	-4.5894	0.83382	-2.1454	29.991	-4.755
85.037	7.6196	74.025	-3.7503	0.49441	-3.1753	0.63326	-0.91849	0.013302	0.66022	-1.3176	3789.0	41.04	3.8664	66.951	-37.914	63.295	68.11	24.362	-3.0623	-4.5894	0.83382	-2.1454	29.991	-4.755
84.832	7.6008	74.136	-3.7474	0.48975	-3.1751	0.54646	-0.9483	0.057101	0.66022	-1.3176	3788.5	41.151	3.8597	66.902	-37.691	63.249	68.11	24.362	-3.0623	-4.5894	0.83382	-2.1454	29.991	-4.755
84.628	7.5766	74.245	-3.7448	0.48493	-3.1747	0.46237	-0.9768	0.10035	0.66022	-1.3176	3787.9	41.261	3.8502	66.853	-37.469	63.203	68.11	24.362	-3.0623	-4.5894	0.83382	-2.1454	29.991	-4.755
84.426	7.5468	74.351	-3.7427	0.47998	-3.1741	0.38133	-1.004	0.14302	0.66022	-1.3176	3787.4	41.369	3.8379	66.804	-37.247	63.157	68.11	24.362	-3.0623	-4.5894	0.83382	-2.1454	29.991	-4.755
84.225	7.5113	74.456	-3.741	0.4749	-3.1733	0.30365	-1.0299	0.18506	0.66022	-1.3176	3786.8	41.477	3.8226	66.754	-37.024	63.11	68.11	24.362	-3.0623	-4.5894	0.83382	-2.1454	29.991	-4.755
84.026	7.4698	74.558	-3.7397	0.46968	-3.1722	0.22967	-1.0545	0.22644	0.66022	-1.3176	3786.3	41.583	3.8043	66.704	-36.803	63.064	68.11	24.362	-3.0623	-4.5894	0.83382	-2.1454	29.991	-4.755
83.829	7.4222	74.657	-3.7387	0.46435	-3.171	0.15974	-1.0778	0.26713	0.66022	-1.3176	3785.7	41.688	3.7828	66.655	-36.582	63.017	68.11	24.362	-3.0623	-4.5894	0.83382	-2.1454	29.991	-4.755
83.635	7.3683	74.754	-3.7381	0.45891	-3.1696	0.094124	-1.0998	0.30709	0.66022	-1.3176	3785.2	41.791	3.7582	66.605	-36.362	62.971	68.11	24.362	-3.0623	-4.5894	0.83382	-2.1454	29.991	-4.755
83.442	7.3081	74.848	-3.7378	0.45336	-3.1679	0.033142	-1.1206	0.34629	0.66022	-1.3176	3784.6	41.892	3.7302	66.554	-36.143	62.924	68.11	24.362	-3.0623	-4.5894	0.83382	-2.1454	29.991	-4.755
83.252	7.2415	74.939	-3.7377	0.44771	-3.1661	-0.022909	-1.1402	0.38469	0.66022	-1.3176	3784.1	41.992	3.699	66.504	-35.926	62.877	68.11	24.362	-3.0623	-4.5894	0.83382	-2.1454	29.991	-4.755
83.065	7.1683	75.027	-3.738	0.44196	-3.1641	-0.073739	-1.1587	0.42227	0.66022	-1.3176	3783.5	42.089	3.6643	66.454	-35.71	62.83	68.11	24.362	-3.0623	-4.5894	0.83382	-2.1454	29.991	-4.755
82.88	7.0885	75.111	-3.7385	0.43612	-3.1619	-0.11907	-1.176	0.45899	0.66022	-1.3176	3783.0	42.185	3.6262	66.404	-35.497	62.783	68.11	24.362	-3.0623	-4.5894	0.83382	-2.1454	29.991	-4.755
82.698	7.002	75.192	-3.7392	0.4302	-3.1595	-0.15862	-1.1922	0.49482	0.66022	-1.3176	3782.4	42.278	3.5846	66.353	-35.286	62.736	68.11	24.362	-3.0623	-4.5894	0.83382	-2.1454	29.991	-4.755
82.52	6.9088	75.27	-3.74	0.4242	-3.1569	-0.19216	-1.2073	0.52973	0.66022	-1.3176	3781.9	42.369	3.5396	66.302	-35.077	62.688	68.11	24.362	-3.0623	-4.5894	0.83382	-2.1454	29.991	-4.755
82.345	6.809	75.344	-3.7411	0.41813	-3.1542	-0.21943	-1.2215	0.56369	0.66022	-1.3176	3781.3	42.458	3.491	66.252	-34.87	62.641	68.11	24.362	-3.0623	-4.5894	0.83382	-2.1454	29.991	-4.755
82.173	6.7024	75.414	-3.7422	0.41199	-3.1513	-0.22993	-1.2346	0.59664	0.66022	-1.3176	3780.8	42.544	3.439	66.201	-34.667	62.594	68.11	24.362	-3.0623	-4.5894	0.83382	-2.1454	29.991	-4.755
82.005	6.5893	75.48	-3.7434	0.40578	-3.1482	-0.23356	-1.247	0.62856	0.66022	-1.3176	3780.2	42.627	3.3834	66.151	-34.466	62.546	68.11	24.362	-3.0623	-4.5894	0.83382	-2.1454	29.991	-4.755
81.841	6.4695	75.542	-3.7445	0.39952	-3.145	-0.23042	-1.2586	0.65944	0.66022	-1.3176	3779.7	42.708	3.3244	66.1	-34.269	62.499	68.11	24.362	-3.0623	-4.5894	0.83382	-2.1454	29.991	-4.755
81.681	6.3433	75.6	-3.7457	0.3932	-3.1416	-0.22039	-1.2695	0.68924	0.66022	-1.3176	3779.1	42.786	3.262	66.049	-34.075	62.451	68.11	24.362	-3.0623	-4.5894	0.83382	-2.1454	29.991	-4.755
81.525	6.2107	75.653	-3.7467	0.38682	-3.1381	-0.20343	-1.2797	0.71791	0.66022	-1.3176	3778.6	42.861	3.1962	65.999	-33.885	62.404	68.11	24.362	-3.0623	-4.5894	0.83382	-2.1454	29.991	-4.755
81.373	6.0719	75.703	-3.7477	0.3804	-3.1345	-0.17947	-1.2892	0.74543	0.66022	-1.3176	3778.1	42.933	3.1271	65.948	-33.698	62.357	68.11	24.362	-3.0623	-4.5894	0.83382	-2.1454	29.991	-4.755
81.225	5.927	75.747	-3.7485	0.37393	-3.1307	-0.1485	-1.2982	0.77176	0.66022	-1.3176	3777.5	43.001	3.0547	65.897	-33.516	62.309	68.11	24.362	-3.0623	-4.5894	0.83382	-2.1454	29.991	-4.755
81.082	5.7762	75.787	-3.7492	0.36742	-3.1267	-0.11053	-1.3065	0.79686	0.66022	-1.3176	3777.0	43.067	2.9793	65.847	-33.338	62.262	68.11	24.362	-3.0623	-4.5894	0.83382	-2.1454	29.991	-4.755
80.944	5.6198	75.822	-3.7496	0.36087	-3.1227	-0.065529	-1.3142	0.82069	0.66022	-1.3176	3776.4	43.128	2.9007	65.797	-33.164	62.215	68.11	24.362	-3.0623	-4.5894	0.83382	-2.1454	29.991	-4.755
80.811	5.4579	75.851	-3.7498	0.35428	-3.1185	-0.013663	-1.3215	0.84322	0.66022	-1.3176	3775.9	43.187	2.8192	65.746	-32.994	62.168	68.11	24.362	-3.0623	-4.5894	0.83382	-2.1454	29.991	-4.755
80.682	5.2907	75.876	-3.7497	0.34766	-3.1143	0.044964	-1.3282	0.8644	0.66022	-1.3176	3775.4	43.242	2.7349	65.696	-32.829	62.121	68.11	24.362	-3.0623	-4.5894	0.83382	-2.1454	29.991	-4.755
80.559	5.1186	75.896	-3.7493	0.341	-3.1099	0.11022	-1.3346	0.88419	0.66022	-1.3176	3774.8	43.293	2.6479	65.646	-32.669	62.074	68.11	24.362	-3.0623	-4.5894	0.83382	-2.1454	29.991	-4.755
80.44	4.9418	75.91	-3.7486	0.33431	-3.1054	0.18192	-1.3405	0.90254	0.66022	-1.3176	3774.3	43.34	2.5583	65.596	-32.514	62.028	68.11	24.362	-3.0623	-4.5894	0.83382	-2.1454	29.991	-4.755
80.327	4.7606	75.92	-3.7475	0.32759	-3.1009	0.25988	-1.346	0.9194	0.66022	-1.3176	3773.8	43.384	2.4663	65.547	-32.364	61.981	68.11	24.362	-3.0623	-4.5894	0.83382	-2.1454	29.991	-4.755
80.22	4.5754	75.923	-3.746	0.32085	-3.0962	0.34387	-1.3511	0.93474	0.66022	-1.3176	3773.2	43.424	2.3721	65.497	-32.219	61.935	68.11	24.362	-3.0623	-4.5894	0.83382	-2.1454	29.991	-4.755
80.117	4.3864	75.921	-3.7441	0.31408	-3.0915	0.43362	-1.3558	0.94849	0.66022	-1.3176	3772.7	43.46	2.2758	65.448	-32.079	61.889	68.11	24.362	-3.0623	-4.5894	0.83382	-2.1454	29.991	-4.755
80.021	4.1941	75.914	-3.7417	0.30729	-3.0868	0.52885	-1.3601	0.96062	0.66022	-1.3176	3772.1	43.491	2.1776	65.399	-31.945	61.843	68.11	24.362	-3.0623	-4.5894	0.83382	-2.1454	29.991	-4.755
79.93	3.9987	75.9	-3.7388	0.30048	-3.0819	0.62922	-1.364	0.97106	0.66022	-1.3176	3771.6	43.519	2.0776	65.35	-31.816	61.797	68.11	24.362	-3.0623	-4.5894	0.83382	-2.1454	29.991	-4.755
79.844	3.8008	75.881	-3.7354	0.29366	-3.077	0.73513	-1.3673	0.97984	0.66022	-1.3176	3771.1	43.542	1.9762	65.301	-31.693	61.752	68.11	24.362	-3.0623	-4.5894	0.83382	-2.1454	29.991	-4.755
79.765	3.6006	75.857	-3.7314	0.28681	-3.0721	0.84787	-1.37	0.98711	0.66022	-1.3176	3770.5	43.562	1.8735	65.253	-31.576	61.707	68.11	24.362	-3.0623	-4.5894	0.83382	-2.1454	29.991	-4.755
79.691	3.3986	75.826	-3.7269	0.27996	-3.0672	0.96469	-1.3724	0.99252	0.66022	-1.3176	3770.0	43.576	1.7697	65.205	-31.464	61.662	68.11	24.362	-3.0623	-4.5894	0.83382	-2.1454	29.991	-4.755
79.623	3.1953	75.789	-3.7217	0.27309	-3.0622	1.0852	-1.3744	0.99604	0.66022	-1.3176	3769.5	43.587	1.665	65.157	-31.358	61.617	68.11	24.362	-3.0623	-4.5894	0.83382	-2.1454	29.991	-4.755
79.561	2.991	75.747	-3.716	0.26621	-3.0572	1.2088	-1.3761	0.9976	0.66022	-1.3176	3769.0	43.593	1.5597	65.11	-31.258	61.573	68.11	24.362	-3.0623	-4.5894	0.83382	-2.1454	29.991	-4.755
79.504	2.7863	75.699	-3.7097	0.25933	-3.0522	1.3352	-1.3774	0.99714	0.66022	-1.3176	3768.4	43.595	1.4539	65.063	-31.164	61.529	68.11	24.362	-3.0623	-4.5894	0.83382	-2.1454	29.991	-4.755
79.454	2.5816	75.645	-3.7027	0.25244	-3.0473	1.4639	-1.3784	0.99461	0.66022	-1.3176	3767.9	43.593	1.3481	65.017	-31.076	61.485	68.11	24.362	-3.0623	-4.5894	0.83382	-2.1454	29.991	-4.755
79.41	2.3773	75.585	-3.695	0.24555	-3.0423	1.5943	-1.379	0.98994	0.66022	-1.3176	3767.4	43.586	1.2423	64.97	-30.994	61.442	68.11	24.362	-3.0623	-4.5894	0.83382	-2.1454	29.991	-4.755
79.372	2.174	75.519	-3.6867	0.23865	-3.0374	1.7259	-1.3792	0.98307	0.66022	-1.3176	3766.8	43.575	1.1368	64.924	-30.918	61.399	68.11	24.362	-3.0623	-4.5894	0.83382	-2.1454	29.991	-4.755
79.339	1.972	75.447	-3.6778	0.23175	-3.0325	1.8582	-1.3789	0.97395	0.66022	-1.3176	3766.3	43.559	1.0319	64.879	-30.848	61.357	68.11	24.362	-3.0623	-4.5894	0.83382	-2.1454	29.991	-4.755
79.313	1.772	75.369	-3.6681	0.22486	-3.0276	1.9908	-1.3781	0.96253	0.66022	-1.3176	3765.8	43.539	0.92785	64.834	-30.784	61.314	68.11	24.362	-3.0623	-4.5894	0.83382	-2.1454	29.991	-4.755
79.292	1.5743	75.286	-3.6578	0.21797	-3.0228	2.123	-1.3769	0.94875	0.66022	-1.3176	3765.3	43.515	0.82489	64.789	-30.726	61.273	68.11	24.362	-3.0623	-4.5894	0.83382	-2.1454	29.991	-4.755
79.278	1.3794	75.197	-3.6469	0.21109	-3.0181	2.2543	-1.3751	0.93255	0.66022	-1.3176	3764.7	43.487	0.72328	64.745	-30.674	61.231	68.11	24.362	-3.0623	-4.5894	0.83382	-2.1454	29.991	-4.755
79.269	1.1879	75.102	-3.6353	0.20422	-3.0135	2.3842	-1.3728	0.91389	0.66022	-1.3176	3764.2	43.454	0.62327	64.701	-30.628	61.19	68.11	24.362	-3.0623	-4.5894	0.83382	-2.1454	29.991	-4.755
79.266	1.0002	75.001	-3.6231	0.19737	-3.009	2.5122	-1.3699	0.8927	0.66022	-1.3176	3763.7	43.417	0.52512	64.658	-30.588	61.15	68.11	24.362	-3.0623	-4.5894	0.83382	-2.1454	29.991	-4.755
79.269	0.81672	74.896	-3.6102	0.19053	-3.0046	2.6378	-1.3663	0.86895	0.66022	-1.3176	3763.2	43.375	0.42909	64.615	-30.554	61.11	68.11	24.362	-3.0623	-4.5894	0.83382	-2.1454	29.991	-4.755
79.277	0.63802	74.784	-3.5967	0.18371	-3.0003	2.7605	-1.362	0.8426	0.66022	-1.3176	3762.6	43.33	0.33542	64.573	-30.526	61.07	68.11	24.362	-3.0623	-4.5894	0.83382	-2.1454	29.991	-4.755
79.291	0.46453	74.668	-3.5826	0.17691	-2.9962	2.8798	-1.357	0.8136	0.66022	-1.3176	3762.1	43.28	0.24437	64.531	-30.504	61.031	68.11	24.362	-3.0623	-4.5894	0.83382	-2.1454	29.991	-4.755
79.31	0.2967	74.546	-3.5679	0.17014	-2.9922	2.9952	-1.3512	0.78191	0.66022	-1.3176	3761.6	43.226	0.15618	64.49	-30.488	60.993	68.11	24.362	-3.0623	-4.5894	0.83382	-2.1454	29.991	-4.755
79.335	0.13499	74.419	-3.5526	0.1634	-2.9884	3.1064	-1.3446	0.74751	0.66022	-1.3176	3761.1	43.169	0.071102	64.449	-30.477	60.955	68.11	24.362	-3.0623	-4.5894	0.83382	-2.1454	29.991	-4.755
79.365	-0.020166	74.288	-3.5368	0.15669	-2.9847	3.2127	-1.3371	0.71054	0.66022	-1.3176	3760.5	43.107	-0.010629	64.408	-30.472	60.917	68.11	24.362	-3.0623	-4.5894	0.83382	-2.1454	29.991	-4.755
79.401	-0.16834	74.151	-3.5205	0.15003	-2.9813	3.3131	-1.3284	0.67195	0.66022	-1.3176	3760.0	43.042	-0.088778	64.368	-30.472	60.88	68.11	24.362	-3.0623	-4.5894	0.83382	-2.1454	29.991	-4.755
79.441	-0.30911	74.01	-3.5037	0.14341	-2.978	3.408	-1.3188	0.63063	0.66022	-1.3176	3759.5	42.973	-0.16312	64.329	-30.478	60.843	68.11	24.362	-3.0623	-4.5894	0.83382	-2.1454	29.991	-4.755
79.487	-0.44208	73.864	-3.4865	0.13684	-2.975	3.4975	-1.3082	0.58657	0.66022	-1.3176	3759.0	42.9	-0.23343	64.29	-30.489	60.807	68.11	24.362	-3.0623	-4.5894	0.83382	-2.1454	29.991	-4.755
79.537	-0.56686	73.714	-3.4687	0.13033	-2.9721	3.5967	-1.2968	0.5398	0.66022	-1.3176	3758.5	42.824	-0.29949	64.252	-30.506	60.771	68.11	24.362	-3.0623	-4.5894	0.83382	-2.1454	29.991	-4.755
79.592	-0.68304	73.56	-3.4505	0.12387	-2.9696	3.6904	-1.2845	0.49015	0.66022	-1.3176	3757.9	42.745	-0.36109	64.214	-30.527	60.736	68.11	24.362	-3.0623	-4.5894	0.83382	-2.1454	29.991	-4.755
79.651	-0.79024	73.402	-3.4318	0.11748	-2.9672	3.7781	-1.2714	0.43762	0.66022	-1.3176	3757.4	42.662	-0.41801	64.177	-30.554	60.701	68.11	24.362	-3.0623	-4.5894	0.83382	-2.1454	29.991	-4.755
79.715	-0.88807	73.24	-3.4127	0.11116	-2.9652	3.8596	-1.2574	0.38218	0.66022	-1.3176	3756.9	42.576	-0.47003	64.14	-30.586	60.667	68.11	24.362	-3.0623	-4.5894	0.83382	-2.1454	29.991	-4.755
79.783	-0.97617	73.074	-3.3932	0.10491	-2.9634	3.9347	-1.2424	0.32383	0.66022	-1.3176	3756.4	42.487	-0.51695	64.104	-30.622	60.633	68.11	24.362	-3.0623	-4.5894	0.83382	-2.1454	29.991	-4.755
79.855	-1.0542	72.905	-3.3734	0.098739	-2.962	4.0033	-1.2266	0.26256	0.66022	-1.3176	3755.9	42.395	-0.55857	64.068	-30.663	60.6	68.11	24.362	-3.0623	-4.5894	0.83382	-2.1454	29.991	-4.755
79.931	-1.1217	72.733	-3.3532	0.092648	-2.9608	4.065	-1.2097	0.19837	0.66022	-1.3176	3755.4	42.3	-0.5947	64.033	-30.708	60.567	68.11	24.362	-3.0623	-4.5894	0.83382	-2.1454	29.991	-4.755
80.011	-1.1785	72.558	-3.3327	0.086643	-2.96	4.1199	-1.1919	0.13125	0.66022	-1.3176	3754.8	42.203	-0.62515	63.999	-30.757	60.535	68.11	24.362	-3.0623	-4.5894	0.83382	-2.1454	29.991	-4.755
80.094	-1.2243	72.379	-3.312	0.080731	-2.9595	4.1677	-1.173	0.061214	0.66022	-1.3176	3754.3	42.103	-0.64976	63.965	-30.811	60.503	68.11	24.362	-3.0623	-4.5894	0.83382	-2.1454	29.991	-4.755
80.18	-1.2587	72.198	-3.2911	0.074915	-2.9594	4.2085	-1.1532	-0.011723	0.66022	-1.3176	3753.8	42.001	-0.66835	63.931	-30.869	60.472	68.11	24.362	-3.0623	-4.5894	0.83382	-2.1454	29.991	-4.755
80.27	-1.2813	72.015	-3.2701	0.069207	-2.9596	4.1884	-1.1296	-0.060301	0.66022	-1.3176	3753.3	41.897	-0.68073	63.898	-30.931	60.441	68.11	24.362	-3.0623	-4.5894	0.83382	-2.1454	29.991	-4.755
80.362	-1.292	71.829	-3.2492	0.063621	-2.96	4.1517	-1.1044	-0.10738	0.66022	-1.3176	3752.8	41.791	-0.68675	63.866	-30.996	60.41	68.11	24.362	-3.0623	-4.5894	0.83382	-2.1454	29.991	-4.755
80.457	-1.2906	71.642	-3.2286	0.058165	-2.9606	4.1073	-1.0777	-0.15725	0.66022	-1.3176	3752.3	41.683	-0.68635	63.834	-31.065	60.381	68.11	24.362	-3.0623	-4.5894	0.83382	-2.1454	29.991	-4.755
80.555	-1.2771	71.452	-3.2082	0.052846	-2.9616	4.0553	-1.0497	-0.20983	0.66022	-1.3176	3751.7	41.573	-0.67951	63.802	-31.136	60.351	68.11	24.362	-3.0623	-4.5894	0.83382	-2.1454	29.991	-4.755
80.654	-1.2514	71.261	-3.188	0.04767	-2.9627	3.996	-1.0203	-0.26507	0.66022	-1.3176	3751.2	41.462	-0.66618	63.771	-31.211	60.323	68.11	24.362	-3.0623	-4.5894	0.83382	-2.1454	29.991	-4.755
80.756	-1.2136	71.069	-3.1682	0.042646	-2.9642	3.9298	-0.98934	-0.32286	0.66022	-1.3176	3750.7	41.349	-0.64634	63.741	-31.289	60.294	68.11	24.362	-3.0623	-4.5894	0.83382	-2.1454	29.991	-4.755
80.859	-1.1636	70.876	-3.1487	0.037779	-2.966	3.857	-0.95697	-0.38313	0.66022	-1.3176	3750.2	41.236	-0.61999	63.711	-31.37	60.266	68.11	24.362	-3.0623	-4.5894	0.83382	-2.1454	29.991	-4.755
80.964	-1.1013	70.681	-3.1297	0.033079	-2.968	3.7779	-0.92313	-0.44577	0.66022	-1.3176	3749.7	41.121	-0.5871	63.681	-31.453	60.239	68.11	24.362	-3.0623	-4.5894	0.83382	-2.1454	29.991	-4.755
81.07	-1.0269	70.487	-3.111	0.028551	-2.9704	3.6928	-0.88782	-0.51067	0.66022	-1.3176	3749.2	41.005	-0.54768	63.652	-31.538	60.212	68.11	24.362	-3.0623	-4.5894	0.83382	-2.1454	29.991	-4.755
81.177	-0.94034	70.291	-3.0927	0.024203	-2.9732	3.5961	-0.85104	-0.57821	0.66022	-1.3176	3748.7	40.889	-0.50173	63.624	-31.626	60.186	68.11	24.362	-3.0623	-4.5894	0.83382	-2.1454	29.991	-4.755
81.285	-0.84166	70.095	-3.075	0.020043	-2.9762	3.4862	-0.81264	-0.64833	0.66022	-1.3176	3748.2	40.773	-0.44927	63.596	-31.716	60.16	68.11	24.362	-3.0623	-4.5894	0.83382	-2.1454	29.991	-4.755
81.393	-0.73093	69.9	-3.0579	0.016079	-2.9796	3.3719	-0.77263	-0.72019	0.66022	-1.3176	3747.6	40.656	-0.39033	63.569	-31.807	60.134	68.11	24.362	-3.0623	-4.5894	0.83382	-2.1454	29.991	-4.755
81.502	-0.60823	69.704	-3.0413	0.012319	-2.9834	3.2536	-0.73102	-0.79364	0.66022	-1.3176	3747.1	40.538	-0.32495	63.542	-31.9	60.109	68.11	24.362	-3.0623	-4.5894	0.83382	-2.1454	29.991	-4.755
81.611	-0.47365	69.509	-3.0254	0.0087715	-2.9876	3.1315	-0.68785	-0.86853	0.66022	-1.3176	3746.6	40.421	-0.25315	63.515	-31.995	60.084	68.11	24.362	-3.0623	-4.5894	0.83382	-2.1454	29.991	-4.755
81.719	-0.32727	69.314	-3.01	0.0054434	-2.9921	3.0061	-0.64316	-0.94473	0.66022	-1.3176	3746.1	40.305	-0.17499	63.489	-32.091	60.06	68.11	24.362	-3.0623	-4.5894	0.83382	-2.1454	29.991	-4.755
81.827	-0.1692	69.12	-2.9953	0.0023424	-2.997	2.8779	-0.597	-1.0221	0.66022	-1.3176	3745.6	40.188	-0.090508	63.463	-32.188	60.036	68.11	24.362	-3.0623	-4.5894	0.83382	-2.1454	29.991	-4.755
81.934	0.00045919	68.927	-2.9812	-0.00052419	-3.0023	2.7472	-0.54941	-1.1004	0.66022	-1.3176	3745.1	40.072	0.00024572	63.438	-32.286	60.013	68.11	24.362	-3.0623	-4.5894	0.83382	-2.1454	29.991	-4.755
82.04	0.18159	68.736	-2.9678	-0.0031593	-3.008	2.5964	-0.51354	-1.1601	0.66022	-1.3176	3744.6	39.957	0.097211	63.413	-32.385	59.99	68.11	24.362	-3.0623	-4.5894	0.83382	-2.1454	29.991	-4.755
82.145	0.37391	68.545	-2.9553	-0.0056879	-3.0139	2.4146	-0.49755	-1.1939	0.66022	-1.3176	3744.1	39.843	0.20025	63.389	-32.484	59.967	68.11	24.362	-3.0623	-4.5894	0.83382	-2.1454	29.991	-4.755
82.248	0.57711	68.357	-2.9437	-0.0081313	-3.0199	2.2319	-0.47949	-1.2279	0.66022	-1.3176	3743.6	39.73	0.30918	63.365	-32.584	59.945	68.11	24.362	-3.0623	-4.5894	0.83382	-2.1454	29.991	-4.755
82.349	0.79087	68.17	-2.933	-0.010479	-3.0262	2.0448	-0.4594	-1.2621	0.66022	-1.3176	3743.1	39.618	0.42386	63.341	-32.685	59.923	68.11	24.362	-3.0623	-4.5894	0.83382	-2.1454	29.991	-4.755
82.449	1.0149	67.985	-2.9233	-0.012722	-3.0326	1.8409	-0.43716	-1.2968	0.66022	-1.3176	3742.5	39.508	0.54411	63.318	-32.786	59.902	68.11	24.362	-3.0623	-4.5894	0.83382	-2.1454	29.991	-4.755
82.547	1.2487	67.802	-2.9146	-0.014847	-3.0391	1.6384	-0.41271	-1.3314	0.66022	-1.3176	3742.0	39.399	0.66973	63.296	-32.887	59.881	68.11	24.362	-3.0623	-4.5894	0.83382	-2.1454	29.991	-4.755
82.642	1.4921	67.622	-2.9069	-0.016845	-3.0459	1.4376	-0.38612	-1.3657	0.66022	-1.3176	3741.5	39.292	0.80057	63.273	-32.988	59.86	68.11	24.362	-3.0623	-4.5894	0.83382	-2.1454	29.991	-4.755
82.735	1.7447	67.444	-2.9002	-0.018705	-3.0528	1.2386	-0.35746	-1.3997	0.66022	-1.3176	3741.0	39.186	0.93642	63.251	-33.088	59.84	68.11	24.362	-3.0623	-4.5894	0.83382	-2.1454	29.991	-4.755
82.826	2.0061	67.268	-2.8945	-0.020417	-3.0599	1.0418	-0.3268	-1.4334	0.66022	-1.3176	3740.5	39.082	1.0771	63.23	-33.189	59.82	68.11	24.362	-3.0623	-4.5894	0.83382	-2.1454	29.991	-4.755
82.913	2.276	67.095	-2.8898	-0.02197	-3.0671	0.84744	-0.2942	-1.4667	0.66022	-1.3176	3740.0	38.98	1.2225	63.209	-33.289	59.801	68.11	24.362	-3.0623	-4.5894	0.83382	-2.1454	29.991	-4.755
82.997	2.5541	66.925	-2.886	-0.023355	-3.0745	0.65562	-0.25976	-1.4995	0.66022	-1.3176	3739.5	38.881	1.3723	63.188	-33.389	59.782	68.11	24.362	-3.0623	-4.5894	0.83382	-2.1454	29.991	-4.755
83.078	2.84	66.758	-2.8832	-0.024564	-3.0821	0.46657	-0.22354	-1.5318	0.66022	-1.3176	3739.0	38.784	1.5264	63.168	-33.488	59.763	68.11	24.362	-3.0623	-4.5894	0.83382	-2.1454	29.991	-4.755
83.156	3.1333	66.594	-2.8814	-0.025588	-3.0899	0.28048	-0.18563	-1.5634	0.66022	-1.3176	3738.5	38.689	1.6847	63.148	-33.586	59.744	68.11	24.362	-3.0623	-4.5894	0.83382	-2.1454	29.991	-4.755
83.23	3.4338	66.434	-2.8804	-0.026418	-3.0978	0.097486	-0.14612	-1.5945	0.66022	-1.3176	3738.0	38.597	1.8468	63.128	-33.684	59.726	68.11	24.362	-3.0623	-4.5894	0.83382	-2.1454	29.991	-4.755
83.299	3.7411	66.277	-2.8804	-0.027047	-3.1058	-0.082157	-0.10513	-1.6248	0.66022	-1.3176	3737.5	38.507	2.0128	63.109	-33.78	59.708	68.11	24.362	-3.0623	-4.5894	0.83382	-2.1454	29.991	-4.755
83.365	4.0548	66.124	-2.8812	-0.027468	-3.114	-0.25724	-0.063244	-1.6544	0.66022	-1.3176	3737.0	38.421	2.1823	63.09	-33.875	59.691	68.11	24.362	-3.0623	-4.5894	0.83382	-2.1454	29.991	-4.755
83.427	4.3747	65.975	-2.8829	-0.027677	-3.1224	-0.4289	-0.020041	-1.6832	0.66022	-1.3176	3736.4	38.337	2.3553	63.071	-33.969	59.673	68.11	24.362	-3.0623	-4.5894	0.83382	-2.1454	29.991	-4.755
83.483	4.7003	65.83	-2.8855	-0.027666	-3.1308	-0.59702	0.024388	-1.7112	0.66022	-1.3176	3735.9	38.257	2.5314	63.052	-34.062	59.656	68.11	24.362	-3.0623	-4.5894	0.83382	-2.1454	29.991	-4.755
83.536	5.0314	65.689	-2.8889	-0.027431	-3.1395	-0.76154	0.069956	-1.7382	0.66022	-1.3176	3735.4	38.18	2.7107	63.034	-34.153	59.639	68.11	24.362	-3.0623	-4.5894	0.83382	-2.1454	29.991	-4.755
83.583	5.3676	65.553	-2.8931	-0.026965	-3.1482	-0.93176	0.11661	-1.7645	0.66022	-1.3176	3734.9	38.107	2.8928	63.016	-34.242	59.623	68.11	24.362	-3.0623	-4.5894	0.83382	-2.1454	29.991	-4.755
83.625	5.7086	65.421	-2.8982	-0.026263	-3.1571	-1.1001	0.16435	-1.7898	0.66022	-1.3176	3734.4	38.037	3.0776	62.998	-34.329	59.606	68.11	24.362	-3.0623	-4.5894	0.83382	-2.1454	29.991	-4.755
83.662	6.0539	65.294	-2.9041	-0.02532	-3.1661	-1.2635	0.2131	-1.814	0.66022	-1.3176	3733.9	37.97	3.2649	62.98	-34.415	59.59	68.11	24.362	-3.0623	-4.5894	0.83382	-2.1454	29.991	-4.755
83.693	6.4034	65.173	-2.9109	-0.024131	-3.1752	-1.4221	0.26274	-1.837	0.66022	-1.3176	3733.4	37.908	3.4545	62.963	-34.498	59.574	68.11	24.362	-3.0623	-4.5894	0.83382	-2.1454	29.991	-4.755
83.719	6.7565	65.056	-2.9183	-0.022691	-3.1845	-1.5758	0.31319	-1.8589	0.66022	-1.3176	3732.9	37.85	3.6463	62.946	-34.579	59.558	68.11	24.362	-3.0623	-4.5894	0.83382	-2.1454	29.991	-4.755
83.739	7.113	64.945	-2.9266	-0.020997	-3.1938	-1.7246	0.36433	-1.8796	0.66022	-1.3176	3732.4	37.796	3.84	62.928	-34.658	59.542	68.11	24.362	-3.0623	-4.5894	0.83382	-2.1454	29.991	-4.755
83.753	7.4725	64.84	-2.9356	-0.019047	-3.2033	-1.8689	0.41593	-1.8957	0.66022	-1.3176	3731.9	37.746	4.0355	62.911	-34.734	59.527	68.11	24.362	-3.0623	-4.5894	0.83382	-2.1454	29.991	-4.755
83.761	7.8346	64.74	-2.9453	-0.016839	-3.2128	-2.009	0.46717	-1.8956	0.66022	-1.3176	3731.4	37.701	4.2326	62.894	-34.807	59.511	68.11	24.362	-3.0623	-4.5894	0.83382	-2.1454	29.991	-4.755
83.762	8.199	64.646	-2.9557	-0.014375	-3.2222	-2.1442	0.51857	-1.8942	0.66022	-1.3176	3730.9	37.66	4.431	62.877	-34.878	59.495	68.11	24.362	-3.0623	-4.5894	0.83382	-2.1454	29.991	-4.755
83.757	8.5652	64.559	-2.9667	-0.011653	-3.2317	-2.2746	0.57002	-1.8913	0.66022	-1.3176	3730.4	37.625	4.6306	62.861	-34.945	59.48	68.11	24.362	-3.0623	-4.5894	0.83382	-2.1454	29.991	-4.755
83.745	8.9329	64.478	-2.9784	-0.0086744	-3.2411	-2.4001	0.6215	-1.8869	0.66022	-1.3176	3729.9	37.594	4.8311	62.844	-35.01	59.465	68.11	24.362	-3.0623	-4.5894	0.83382	-2.1454	29.991	-4.755
83.727	9.3016	64.403	-2.9907	-0.0054382	-3.2506	-2.5208	0.67292	-1.881	0.66022	-1.3176	3729.4	37.568	5.0323	62.827	-35.071	59.449	68.11	24.362	-3.0623	-4.5894	0.83382	-2.1454	29.991	-4.755
83.701	9.671	64.336	-3.0036	-0.0019454	-3.2599	-2.6368	0.72415	-1.8734	0.66022	-1.3176	3728.9	37.547	5.2341	62.811	-35.129	59.434	68.11	24.362	-3.0623	-4.5894	0.83382	-2.1454	29.991	-4.755
83.669	10.041	64.275	-3.0171	0.0018029	-3.2693	-2.7482	0.77512	-1.8642	0.66022	-1.3176	3728.3	37.532	5.4362	62.794	-35.184	59.419	68.11	24.362	-3.0623	-4.5894	0.83382	-2.1454	29.991	-4.755
83.629	10.41	64.221	-3.0311	0.0058053	-3.2786	-2.8549	0.82578	-1.8532	0.66022	-1.3176	3727.8	37.522	5.6385	62.777	-35.235	59.403	68.11	24.362	-3.0623	-4.5894	0.83382	-2.1454	29.991	-4.755
83.582	10.779	64.175	-3.0456	0.01006	-3.2878	-2.9571	0.87606	-1.8405	0.66022	-1.3176	3727.3	37.517	5.8406	62.76	-35.283	59.388	68.11	24.362	-3.0623	-4.5894	0.83382	-2.1454	29.991	-4.755
83.528	11.147	64.136	-3.0606	0.014565	-3.297	-3.0551	0.92564	-1.8256	0.66022	-1.3176	3726.8	37.518	6.0424	62.743	-35.326	59.372	68.11	24.362	-3.0623	-4.5894	0.83382	-2.1454	29.991	-4.755
83.466	11.514	64.104	-3.0762	0.019314	-3.3061	-3.1497	0.97388	-1.8079	0.66022	-1.3176	3726.3	37.525	6.2436	62.727	-35.366	59.357	68.11	24.362	-3.0623	-4.5894	0.83382	-2.1454	29.991	-4.755
83.396	11.879	64.08	-3.0921	0.024303	-3.3151	-3.2399	1.0215	-1.7882	0.66022	-1.3176	3725.8	37.538	6.4441	62.709	-35.402	59.341	68.11	24.362	-3.0623	-4.5894	0.83382	-2.1454	29.991	-4.755
83.319	12.242	64.065	-3.1085	0.029528	-3.324	-3.3257	1.0685	-1.7666	0.66022	-1.3176	3725.3	37.557	6.6437	62.692	-35.434	59.325	68.11	24.362	-3.0623	-4.5894	0.83382	-2.1454	29.991	-4.755
83.234	12.602	64.057	-3.1254	0.034986	-3.3327	-3.4073	1.1147	-1.743	0.66022	-1.3176	3724.8	37.582	6.842	62.675	-35.461	59.309	68.11	24.362	-3.0623	-4.5894	0.83382	-2.1454	29.991	-4.755
83.141	12.959	64.057	-3.1426	0.040674	-3.3414	-3.4845	1.1602	-1.7173	0.66022	-1.3176	3724.3	37.613	7.0389	62.657	-35.485	59.293	68.11	24.362	-3.0623	-4.5894	0.83382	-2.1454	29.991	-4.755
83.041	13.313	64.066	-3.1602	0.046587	-3.3499	-3.5575	1.2048	-1.6895	0.66022	-1.3176	3723.8	37.65	7.2341	62.64	-35.504	59.277	68.11	24.362	-3.0623	-4.5894	0.83382	-2.1454	29.991	-4.755
82.932	13.663	64.082	-3.1782	0.052721	-3.3583	-3.6262	1.2486	-1.6596	0.66022	-1.3176	3723.3	37.694	7.4275	62.622	-35.518	59.26	68.11	24.362	-3.0623	-4.5894	0.83382	-2.1454	29.991	-4.755
82.816	14.009	64.107	-3.1965	0.059072	-3.3665	-3.6905	1.2916	-1.6276	0.66022	-1.3176	3722.8	37.743	7.6187	62.603	-35.528	59.243	68.11	24.362	-3.0623	-4.5894	0.83382	-2.1454	29.991	-4.755
82.691	14.35	64.141	-3.2151	0.065635	-3.3745	-3.7506	1.3336	-1.5933	0.66022	-1.3176	3722.3	37.8	7.8076	62.585	-35.534	59.226	68.11	24.362	-3.0623	-4.5894	0.83382	-2.1454	29.991	-4.755
82.559	14.685	64.183	-3.234	0.072406	-3.3824	-3.8064	1.3746	-1.5568	0.66022	-1.3176	3721.8	37.863	7.9939	62.566	-35.535	59.209	68.11	24.362	-3.0623	-4.5894	0.83382	-2.1454	29.991	-4.755
82.418	15.016	64.234	-3.2532	0.079378	-3.3901	-3.8722	1.4137	-1.5093	0.66022	-1.3176	3721.3	37.932	8.1773	62.547	-35.531	59.191	68.11	24.362	-3.0623	-4.5894	0.83382	-2.1454	29.991	-4.755
82.27	15.339	64.294	-3.2727	0.086541	-3.3975	-3.9388	1.4517	-1.4595	0.66022	-1.3176	3720.8	38.008	8.3577	62.527	-35.523	59.173	68.11	24.362	-3.0623	-4.5894	0.83382	-2.1454	29.991	-4.755
82.113	15.657	64.362	-3.2925	0.093893	-3.4047	-4.0017	1.4888	-1.4077	0.66022	-1.3176	3720.2	38.09	8.5346	62.507	-35.51	59.155	68.11	24.362	-3.0623	-4.5894	0.83382	-2.1454	29.991	-4.755
81.949	15.967	64.439	-3.3127	0.10143	-3.4116	-4.0609	1.525	-1.3538	0.66022	-1.3176	3719.7	38.179	8.7078	62.487	-35.493	59.136	68.11	24.362	-3.0623	-4.5894	0.83382	-2.1454	29.991	-4.755
81.776	16.27	64.525	-3.3332	0.10914	-3.4182	-4.1161	1.5602	-1.298	0.66022	-1.3176	3719.2	38.275	8.8771	62.466	-35.471	59.117	68.11	24.362	-3.0623	-4.5894	0.83382	-2.1454	29.991	-4.755
81.596	16.564	64.62	-3.3539	0.11703	-3.4246	-4.1675	1.5944	-1.2403	0.66022	-1.3176	3718.7	38.378	9.0422	62.445	-35.444	59.097	68.11	24.362	-3.0623	-4.5894	0.83382	-2.1454	29.991	-4.755
81.408	16.85	64.724	-3.3748	0.12508	-3.4306	-4.2149	1.6277	-1.1807	0.66022	-1.3176	3718.2	38.487	9.2028	62.423	-35.412	59.077	68.11	24.362	-3.0623	-4.5894	0.83382	-2.1454	29.991	-4.755
81.212	17.126	64.836	-3.396	0.1333	-3.4364	-4.2583	1.6599	-1.1193	0.66022	-1.3176	3717.7	38.602	9.3586	62.401	-35.376	59.056	68.11	24.362	-3.0623	-4.5894	0.83382	-2.1454	29.991	-4.755
81.008	17.393	64.957	-3.4174	0.14168	-3.4418	-4.2975	1.6912	-1.0562	0.66022	-1.3176	3717.2	38.725	9.5093	62.378	-35.335	59.035	68.11	24.362	-3.0623	-4.5894	0.83382	-2.1454	29.991	-4.755
80.797	17.65	65.087	-3.439	0.15021	-3.4469	-4.3321	1.7216	-0.99134	0.66022	-1.3176	3716.7	38.853	9.6547	62.355	-35.289	59.014	68.11	24.362	-3.0623	-4.5894	0.83382	-2.1454	29.991	-4.755
80.579	17.897	65.225	-3.4607	0.1589	-3.4517	-4.3623	1.7509	-0.92487	0.66022	-1.3176	3716.2	38.989	9.7946	62.331	-35.239	58.992	68.11	24.362	-3.0623	-4.5894	0.83382	-2.1454	29.991	-4.755
80.353	18.132	65.372	-3.4826	0.16772	-3.4562	-4.3879	1.7793	-0.85686	0.66022	-1.3176	3715.7	39.13	9.9285	62.307	-35.185	58.969	68.11	24.362	-3.0623	-4.5894	0.83382	-2.1454	29.991	-4.755
80.12	18.355	65.527	-3.5046	0.17669	-3.4603	-4.4088	1.8064	-0.78633	0.66022	-1.3176	3715.2	39.278	10.056	62.282	-35.126	58.945	68.11	24.362	-3.0623	-4.5894	0.83382	-2.1454	29.991	-4.755
79.88	18.567	65.691	-3.5267	0.18579	-3.464	-4.4575	1.8373	-0.69111	0.66022	-1.3176	3714.7	39.433	10.178	62.256	-35.062	58.922	68.11	24.362	-3.0623	-4.5894	0.83382	-2.1454	29.991	-4.755
79.633	18.765	65.862	-3.5492	0.19506	-3.4672	-4.5159	1.8691	-0.58764	0.66022	-1.3176	3714.2	39.593	10.292	62.229	-34.995	58.897	68.11	24.362	-3.0623	-4.5894	0.83382	-2.1454	29.991	-4.755
79.38	18.95	66.042	-3.5719	0.20448	-3.4699	-4.5699	1.9003	-0.48239	0.66022	-1.3176	3713.7	39.76	10.399	62.202	-34.924	58.872	68.11	24.362	-3.0623	-4.5894	0.83382	-2.1454	29.991	-4.755
79.12	19.121	66.229	-3.5949	0.21406	-3.472	-4.6194	1.9308	-0.37552	0.66022	-1.3176	3713.2	39.932	10.499	62.174	-34.848	58.845	68.11	24.362	-3.0623	-4.5894	0.83382	-2.1454	29.991	-4.755
78.853	19.277	66.425	-3.6182	0.22376	-3.4736	-4.758	1.939	-0.25389	0.66022	-1.3176	3712.7	40.11	10.59	62.145	-34.769	58.819	68.11	24.362	-3.0623	-4.5894	0.83382	-2.1454	29.991	-4.755
78.581	19.417	66.627	-3.6425	0.23344	-3.4745	-4.9564	1.9334	-0.12528	0.66022	-1.3176	3712.1	40.294	10.673	62.116	-34.687	58.791	68.11	24.362	-3.0623	-4.5894	0.83382	-2.1454	29.991	-4.755
78.303	19.54	66.838	-3.6678	0.24309	-3.4748	-5.1563	1.9283	0.00085986	0.66022	-1.3176	3711.6	40.484	10.747	62.085	-34.601	58.763	68.11	24.362	-3.0623	-4.5894	0.83382	-2.1454	29.991	-4.755
78.019	19.646	67.056	-3.6941	0.25272	-3.4745	-5.3571	1.9236	0.12396	0.66022	-1.3176	3711.1	40.678	10.811	62.054	-34.512	58.734	68.11	24.362	-3.0623	-4.5894	0.83382	-2.1454	29.991	-4.755
77.73	19.732	67.281	-3.7214	0.26233	-3.4736	-5.5691	1.9194	0.24256	0.66022	-1.3176	3710.6	40.878	10.865	62.022	-34.42	58.704	68.11	24.362	-3.0623	-4.5894	0.83382	-2.1454	29.991	-4.755
77.437	19.8	67.513	-3.7498	0.27192	-3.4721	-5.7937	1.9159	0.35572	0.66022	-1.3176	3710.1	41.083	10.909	61.989	-34.325	58.673	68.11	24.362	-3.0623	-4.5894	0.83382	-2.1454	29.991	-4.755
77.14	19.846	67.751	-3.7793	0.28149	-3.4701	-6.0188	1.9134	0.46364	0.66022	-1.3176	3709.6	41.293	10.941	61.955	-34.228	58.642	68.11	24.362	-3.0623	-4.5894	0.83382	-2.1454	29.991	-4.755
76.838	19.872	67.996	-3.81	0.29105	-3.4675	-6.2438	1.9118	0.56567	0.66022	-1.3176	3709.1	41.506	10.961	61.921	-34.128	58.609	68.11	24.362	-3.0623	-4.5894	0.83382	-2.1454	29.991	-4.755
76.533	19.875	68.247	-3.8417	0.30061	-3.4644	-6.4678	1.9113	0.6612	0.66022	-1.3176	3708.6	41.724	10.969	61.885	-34.027	58.576	68.11	24.362	-3.0623	-4.5894	0.83382	-2.1454	29.991	-4.755
76.224	19.855	68.503	-3.8747	0.31017	-3.4609	-6.7162	1.9151	0.75062	0.66022	-1.3176	3708.1	41.946	10.964	61.849	-33.923	58.542	68.11	24.362	-3.0623	-4.5894	0.83382	-2.1454	29.991	-4.755
75.913	19.811	68.765	-3.909	0.31977	-3.4569	-7.0111	1.9262	0.83778	0.66022	-1.3176	3707.6	42.172	10.947	61.812	-33.818	58.508	68.11	24.362	-3.0623	-4.5894	0.83382	-2.1454	29.991	-4.755
75.599	19.744	69.033	-3.9448	0.32943	-3.4525	-7.3032	1.9386	0.92233	0.66022	-1.3176	3707.1	42.401	10.916	61.774	-33.711	58.472	68.11	24.362	-3.0623	-4.5894	0.83382	-2.1454	29.991	-4.755
75.283	19.651	69.307	-3.982	0.33916	-3.4477	-7.5911	1.9521	1.0043	0.66022	-1.3176	3706.6	42.633	10.871	61.736	-33.602	58.436	68.11	24.362	-3.0623	-4.5894	0.83382	-2.1454	29.991	-4.755
74.966	19.533	69.585	-4.0206	0.34895	-3.4425	-7.8481	1.9666	1.0837	0.66022	-1.3176	3706.1	42.868	10.812	61.697	-33.491	58.4	68.11	24.362	-3.0623	-4.5894	0.83382	-2.1454	29.991	-4.755
74.647	19.388	69.867	-4.0604	0.35882	-3.4369	-8.0713	1.9812	1.1609	0.66022	-1.3176	3705.6	43.106	10.737	61.657	-33.38	58.363	68.11	24.362	-3.0623	-4.5894	0.83382	-2.1454	29.991	-4.755
74.327	19.216	70.154	-4.1013	0.36877	-3.4309	-8.284	1.9957	1.236	0.66022	-1.3176	3705.1	43.345	10.648	61.617	-33.268	58.325	68.11	24.362	-3.0623	-4.5894	0.83382	-2.1454	29.991	-4.755
74.007	19.015	70.444	-4.1433	0.37878	-3.4245	-8.4844	2.0097	1.309	0.66022	-1.3176	3704.6	43.587	10.543	61.576	-33.155	58.287	68.11	24.362	-3.0623	-4.5894	0.83382	-2.1454	29.991	-4.755
73.687	18.786	70.737	-4.1861	0.38886	-3.4178	-8.6162	2.0229	1.3801	0.66022	-1.3176	3704.1	43.83	10.421	61.534	-33.043	58.248	68.11	24.362	-3.0623	-4.5894	0.83382	-2.1454	29.991	-4.755
73.367	18.528	71.032	-4.2294	0.39901	-3.4107	-8.6949	2.034	1.45	0.66022	-1.3176	3703.5	44.074	10.283	61.492	-32.931	58.209	68.11	24.362	-3.0623	-4.5894	0.83382	-2.1454	29.991	-4.755
73.049	18.239	71.329	-4.273	0.4092	-3.4033	-8.7539	2.0425	1.5192	0.66022	-1.3176	3703.0	44.318	10.129	61.449	-32.819	58.168	68.11	24.362	-3.0623	-4.5894	0.83382	-2.1454	29.991	-4.755
72.731	17.921	71.628	-4.3167	0.41942	-3.3955	-8.705	2.0479	1.5897	0.66022	-1.3176	3702.5	44.562	9.9575	61.406	-32.709	58.128	68.11	24.362	-3.0623	-4.5894	0.83382	-2.1454	29.991	-4.755
72.415	17.573	71.926	-4.3599	0.42967	-3.3874	-8.5684	2.0485	1.666	0.66022	-1.3176	3702.0	44.806	9.7692	61.362	-32.6	58.087	68.11	24.362	-3.0623	-4.5894	0.83382	-2.1454	29.991	-4.755
72.102	17.195	72.223	-4.4024	0.4399	-3.3788	-8.3417	2.0486	1.7556	0.66022	-1.3176	3701.5	45.048	9.564	61.318	-32.494	58.045	68.11	24.362	-3.0623	-4.5894	0.83382	-2.1454	29.991	-4.755
71.791	16.788	72.519	-4.4428	0.45018	-3.3697	-7.8554	2.0596	1.8905	0.66022	-1.3176	3701.0	45.289	9.3423	61.272	-32.39	58.003	68.11	24.362	-3.0623	-4.5894	0.83382	-2.1454	29.991	-4.755
71.483	16.352	72.813	-4.4808	0.46048	-3.36	-7.2739	2.0594	2.0226	0.66022	-1.3176	3700.5	45.528	9.1047	61.227	-32.289	57.96	68.11	24.362	-3.0623	-4.5894	0.83382	-2.1454	29.991	-4.755
71.179	15.89	73.103	-4.5155	0.47075	-3.3495	-6.5915	2.0461	2.1523	0.66022	-1.3176	3700.0	45.764	8.8517	61.181	-32.191	57.917	68.11	24.362	-3.0623	-4.5894	0.83382	-2.1454	29.991	-4.755
70.879	15.401	73.388	-4.5468	0.48092	-3.3384	-5.9247	2.0197	2.2772	0.66022	-1.3176	3699.5	45.996	8.5839	61.135	-32.097	57.874	68.11	24.362	-3.0623	-4.5894	0.83382	-2.1454	29.991	-4.755
70.583	14.887	73.668	-4.5747	0.49092	-3.3267	-5.2738	1.9807	2.3971	0.66022	-1.3176	3699.0	46.225	8.3019	61.088	-32.007	57.83	68.11	24.362	-3.0623	-4.5894	0.83382	-2.1454	29.991	-4.755
70.293	14.35	73.941	-4.5995	0.5007	-3.3145	-4.6391	1.9296	2.5115	0.66022	-1.3176	3698.5	46.449	8.0063	61.041	-31.922	57.786	68.11	24.362	-3.0623	-4.5894	0.83382	-2.1454	29.991	-4.755
70.007	13.789	74.206	-4.6211	0.5102	-3.3016	-4.0126	1.8679	2.6409	0.66022	-1.3176	3698.0	46.668	7.6978	60.994	-31.843	57.741	68.11	24.362	-3.0623	-4.5894	0.83382	-2.1454	29.991	-4.755
69.727	13.208	74.463	-4.6397	0.51936	-3.2881	-3.4019	1.795	2.7654	0.66022	-1.3176	3697.5	46.881	7.3771	60.946	-31.77	57.697	68.11	24.362	-3.0623	-4.5894	0.83382	-2.1454	29.991	-4.755
69.454	12.606	74.712	-4.6552	0.52813	-3.2739	-2.8088	1.7113	2.8846	0.66022	-1.3176	3697.0	47.089	7.0447	60.898	-31.702	57.652	68.11	24.362	-3.0623	-4.5894	0.83382	-2.1454	29.991	-4.755
69.187	11.985	74.95	-4.6679	0.53646	-3.2592	-2.2655	1.616	3.0034	0.66022	-1.3176	3696.5	47.289	6.7013	60.85	-31.641	57.607	68.11	24.362	-3.0623	-4.5894	0.83382	-2.1454	29.991	-4.755
68.927	11.346	75.177	-4.6778	0.54428	-3.2439	-1.6795	1.5107	3.117	0.66022	-1.3176	3696.0	47.483	6.3475	60.802	-31.587	57.562	68.11	24.362	-3.0623	-4.5894	0.83382	-2.1454	29.991	-4.755
68.675	10.69	75.392	-4.6846	0.55155	-3.2281	-1.0671	1.3954	3.2251	0.66022	-1.3176	3695.5	47.67	5.984	60.754	-31.541	57.516	68.11	24.362	-3.0623	-4.5894	0.83382	-2.1454	29.991	-4.755
68.43	10.019	75.595	-4.6885	0.55822	-3.2117	-0.46687	1.2733	3.3275	0.66022	-1.3176	3695.0	47.848	5.6116	60.705	-31.502	57.471	68.11	24.362	-3.0623	-4.5894	0.83382	-2.1454	29.991	-4.755
68.194	9.3341	75.786	-4.6894	0.56427	-3.1948	0.10698	1.1426	3.4222	0.66022	-1.3176	3694.5	48.018	5.2311	60.657	-31.471	57.426	68.11	24.362	-3.0623	-4.5894	0.83382	-2.1454	29.991	-4.755
67.966	8.6368	75.962	-4.6874	0.56964	-3.1775	0.65549	1.0045	3.5091	0.66022	-1.3176	3694.0	48.18	4.8433	60.608	-31.448	57.38	68.11	24.362	-3.0623	-4.5894	0.83382	-2.1454	29.991	-4.755
67.748	7.9286	76.124	-4.6828	0.5743	-3.1597	1.1797	0.85976	3.588	0.66022	-1.3176	3693.5	48.332	4.4488	60.56	-31.434	57.335	68.11	24.362	-3.0623	-4.5894	0.83382	-2.1454	29.991	-4.755
67.538	7.2106	76.272	-4.6757	0.57822	-3.1416	1.6807	0.70942	3.659	0.66022	-1.3176	3693.0	48.475	4.0485	60.512	-31.429	57.289	68.11	24.362	-3.0623	-4.5894	0.83382	-2.1454	29.991	-4.755
67.339	6.4844	76.405	-4.6661	0.58139	-3.1231	2.1668	0.55737	3.7391	0.66022	-1.3176	3692.5	48.609	3.6431	60.463	-31.433	57.244	68.11	24.362	-3.0623	-4.5894	0.83382	-2.1454	29.991	-4.755
67.149	5.7512	76.522	-4.654	0.58379	-3.1042	2.6332	0.40158	3.8131	0.66022	-1.3176	3691.9	48.732	3.2333	60.415	-31.446	57.199	68.11	24.362	-3.0623	-4.5894	0.83382	-2.1454	29.991	-4.755
66.97	5.0123	76.623	-4.6398	0.5854	-3.085	3.0798	0.24235	3.8787	0.66022	-1.3176	3691.4	48.846	2.8198	60.368	-31.468	57.154	68.11	24.362	-3.0623	-4.5894	0.83382	-2.1454	29.991	-4.755
66.802	4.2691	76.708	-4.6233	0.58621	-3.0654	3.5075	0.080507	3.9358	0.66022	-1.3176	3690.9	48.949	2.4033	60.32	-31.499	57.11	68.11	24.362	-3.0623	-4.5894	0.83382	-2.1454	29.991	-4.755
66.645	3.5229	76.777	-4.6047	0.5862	-3.0456	3.9176	-0.082985	3.9849	0.66022	-1.3176	3690.4	49.041	1.9845	60.273	-31.541	57.066	68.11	24.362	-3.0623	-4.5894	0.83382	-2.1454	29.991	-4.755
66.499	2.7748	76.83	-4.5841	0.58539	-3.0256	4.3185	-0.243	4.0276	0.66022	-1.3176	3689.9	49.123	1.5642	60.226	-31.591	57.022	68.11	24.362	-3.0623	-4.5894	0.83382	-2.1454	29.991	-4.755
66.364	2.0263	76.866	-4.5616	0.58377	-3.0054	4.7031	-0.40348	4.0626	0.66022	-1.3176	3689.4	49.194	1.1431	60.18	-31.652	56.978	68.11	24.362	-3.0623	-4.5894	0.83382	-2.1454	29.991	-4.755
66.241	1.2785	76.886	-4.5371	0.58135	-2.985	5.0721	-0.56382	4.0901	0.66022	-1.3176	3688.9	49.253	0.72175	60.134	-31.721	56.935	68.11	24.362	-3.0623	-4.5894	0.83382	-2.1454	29.991	-4.755
66.13	0.53265	76.889	-4.5109	0.57814	-2.9645	5.4264	-0.72339	4.1104	0.66022	-1.3176	3688.4	49.302	0.30092	60.088	-31.801	56.892	68.11	24.362	-3.0623	-4.5894	0.83382	-2.1454	29.991	-4.755
66.031	-0.21	76.876	-4.4829	0.57412	-2.9439	5.7705	-0.88017	4.1295	0.66022	-1.3176	3687.9	49.34	-0.11873	60.043	-31.89	56.85	68.11	24.362	-3.0623	-4.5894	0.83382	-2.1454	29.991	-4.755
65.944	-0.94829	76.847	-4.4532	0.56934	-2.9232	6.1111	-1.0318	4.1563	0.66022	-1.3176	3687.4	49.366	-0.53655	59.999	-31.989	56.809	68.11	24.362	-3.0623	-4.5894	0.83382	-2.1454	29.991	-4.755
65.869	-1.6811	76.801	-4.4218	0.56381	-2.9023	6.4391	-1.1818	4.1765	0.66022	-1.3176	3686.9	49.382	-0.95188	59.955	-32.097	56.768	68.11	24.362	-3.0623	-4.5894	0.83382	-2.1454	29.991	-4.755
65.807	-2.4073	76.74	-4.3888	0.55753	-2.8814	6.755	-1.3296	4.1902	0.66022	-1.3176	3686.4	49.386	-1.3641	59.913	-32.215	56.728	68.11	24.362	-3.0623	-4.5894	0.83382	-2.1454	29.991	-4.755
65.757	-3.1257	76.662	-4.3542	0.55052	-2.8605	7.0589	-1.4749	4.1976	0.66022	-1.3176	3685.9	49.379	-1.7726	59.87	-32.342	56.688	68.11	24.362	-3.0623	-4.5894	0.83382	-2.1454	29.991	-4.755
65.72	-3.8355	76.57	-4.3182	0.54279	-2.8395	7.3535	-1.6151	4.2005	0.66022	-1.3176	3685.4	49.36	-2.1768	59.829	-32.478	56.649	68.11	24.362	-3.0623	-4.5894	0.83382	-2.1454	29.991	-4.755
65.696	-4.5354	76.462	-4.2807	0.53437	-2.8185	7.6392	-1.7493	4.1995	0.66022	-1.3176	3684.9	49.331	-2.576	59.788	-32.623	56.611	68.11	24.362	-3.0623	-4.5894	0.83382	-2.1454	29.991	-4.755
65.684	-5.2246	76.34	-4.2418	0.5253	-2.7975	7.9138	-1.8802	4.1927	0.66022	-1.3176	3684.4	49.291	-2.9698	59.748	-32.777	56.574	68.11	24.362	-3.0623	-4.5894	0.83382	-2.1454	29.991	-4.755
65.685	-5.9021	76.203	-4.2016	0.51558	-2.7765	8.1772	-2.0075	4.1801	0.66022	-1.3176	3683.9	49.24	-3.3575	59.71	-32.939	56.538	68.11	24.362	-3.0623	-4.5894	0.83382	-2.1454	29.991	-4.755
65.698	-6.567	76.052	-4.1601	0.50523	-2.7557	8.4294	-2.1309	4.162	0.66022	-1.3176	3683.4	49.178	-3.7386	59.672	-33.11	56.502	68.11	24.362	-3.0623	-4.5894	0.83382	-2.1454	29.991	-4.755
65.723	-7.2183	75.888	-4.1173	0.49428	-2.7349	8.6737	-2.2488	4.1405	0.66022	-1.3176	3682.9	49.105	-4.1126	59.634	-33.289	56.467	68.11	24.362	-3.0623	-4.5894	0.83382	-2.1454	29.991	-4.755
65.762	-7.8552	75.711	-4.0734	0.48275	-2.7143	8.913	-2.3592	4.1185	0.66022	-1.3176	3682.4	49.023	-4.4789	59.598	-33.476	56.434	68.11	24.362	-3.0623	-4.5894	0.83382	-2.1454	29.991	-4.755
65.812	-8.4769	75.521	-4.0282	0.47069	-2.6938	9.1395	-2.4657	4.0915	0.66022	-1.3176	3681.9	48.93	-4.837	59.563	-33.671	56.401	68.11	24.362	-3.0623	-4.5894	0.83382	-2.1454	29.991	-4.755
65.875	-9.0827	75.319	-3.982	0.4581	-2.6734	9.3538	-2.5681	4.0599	0.66022	-1.3176	3681.4	48.827	-5.1865	59.529	-33.874	56.369	68.11	24.362	-3.0623	-4.5894	0.83382	-2.1454	29.991	-4.755
65.95	-9.6716	75.105	-3.9345	0.44501	-2.6532	9.6423	-2.6666	4.0286	0.66022	-1.3176	3680.9	48.714	-5.527	59.496	-34.083	56.338	68.11	24.362	-3.0623	-4.5894	0.83382	-2.1454	29.991	-4.755
66.036	-10.243	74.88	-3.8856	0.43144	-2.6331	9.9196	-2.7615	3.9928	0.66022	-1.3176	3680.4	48.591	-5.8577	59.464	-34.3	56.308	68.11	24.362	-3.0623	-4.5894	0.83382	-2.1454	29.991	-4.755
66.135	-10.796	74.645	-3.8353	0.41741	-2.6132	10.184	-2.8509	3.9518	0.66022	-1.3176	3679.9	48.459	-6.1784	59.433	-34.523	56.279	68.11	24.362	-3.0623	-4.5894	0.83382	-2.1454	29.991	-4.755
66.245	-11.33	74.4	-3.7838	0.40294	-2.5936	10.433	-2.935	3.9066	0.66022	-1.3176	3679.5	48.318	-6.4884	59.403	-34.752	56.251	68.11	24.362	-3.0623	-4.5894	0.83382	-2.1454	29.991	-4.755
66.367	-11.844	74.145	-3.731	0.38806	-2.5742	10.67	-3.0155	3.8577	0.66022	-1.3176	3679.0	48.169	-6.7875	59.374	-34.988	56.224	68.11	24.362	-3.0623	-4.5894	0.83382	-2.1454	29.991	-4.755
66.5	-12.337	73.882	-3.6771	0.37279	-2.555	10.891	-3.0923	3.8055	0.66022	-1.3176	3678.5	48.01	-7.075	59.346	-35.229	56.198	68.11	24.362	-3.0623	-4.5894	0.83382	-2.1454	29.991	-4.755
66.644	-12.81	73.611	-3.6221	0.35715	-2.5361	11.097	-3.1654	3.7499	0.66022	-1.3176	3678.0	47.844	-7.3507	59.32	-35.475	56.174	68.11	24.362	-3.0623	-4.5894	0.83382	-2.1454	29.991	-4.755
66.798	-13.26	73.331	-3.5662	0.34115	-2.5175	11.286	-3.2347	3.6911	0.66022	-1.3176	3677.5	47.669	-7.6141	59.294	-35.727	56.15	68.11	24.362	-3.0623	-4.5894	0.83382	-2.1454	29.991	-4.755
66.964	-13.689	73.045	-3.5093	0.32481	-2.4992	11.458	-3.3003	3.6292	0.66022	-1.3176	3677.0	47.487	-7.8649	59.27	-35.983	56.127	68.11	24.362	-3.0623	-4.5894	0.83382	-2.1454	29.991	-4.755
67.139	-14.095	72.752	-3.4516	0.30815	-2.4812	11.612	-3.3607	3.5635	0.66022	-1.3176	3676.5	47.298	-8.1029	59.246	-36.243	56.105	68.11	24.362	-3.0623	-4.5894	0.83382	-2.1454	29.991	-4.755
67.325	-14.477	72.453	-3.3932	0.29121	-2.4636	11.76	-3.4158	3.495	0.66022	-1.3176	3676.0	47.101	-8.3276	59.224	-36.507	56.085	68.11	24.362	-3.0623	-4.5894	0.83382	-2.1454	29.991	-4.755
67.52	-14.837	72.149	-3.3337	0.274	-2.4463	12.025	-3.4678	3.4287	0.66022	-1.3176	3675.5	46.898	-8.5389	59.203	-36.775	56.065	68.11	24.362	-3.0623	-4.5894	0.83382	-2.1454	29.991	-4.755
67.725	-15.172	71.84	-3.273	0.25653	-2.4293	12.271	-3.5176	3.3593	0.66022	-1.3176	3675.0	46.688	-8.7364	59.183	-37.046	56.047	68.11	24.362	-3.0623	-4.5894	0.83382	-2.1454	29.991	-4.755
67.94	-15.483	71.526	-3.2111	0.23883	-2.4127	12.498	-3.565	3.2868	0.66022	-1.3176	3674.5	46.473	-8.9196	59.164	-37.32	56.029	68.11	24.362	-3.0623	-4.5894	0.83382	-2.1454	29.991	-4.755
68.163	-15.769	71.208	-3.148	0.22089	-2.3964	12.705	-3.6099	3.211	0.66022	-1.3176	3674.0	46.252	-9.0884	59.146	-37.597	56.013	68.11	24.362	-3.0623	-4.5894	0.83382	-2.1454	29.991	-4.755
68.395	-16.029	70.887	-3.084	0.20273	-2.3806	12.891	-3.6523	3.132	0.66022	-1.3176	3673.5	46.025	-9.2425	59.129	-37.876	55.997	68.11	24.362	-3.0623	-4.5894	0.83382	-2.1454	29.991	-4.755
68.635	-16.264	70.564	-3.0189	0.18437	-2.3651	13.161	-3.6926	3.0523	0.66022	-1.3176	3673.0	45.794	-9.3815	59.114	-38.156	55.983	68.11	24.362	-3.0623	-4.5894	0.83382	-2.1454	29.991	-4.755
68.884	-16.472	70.238	-2.9525	0.16581	-2.3501	13.411	-3.7312	2.9685	0.66022	-1.3176	3672.5	45.558	-9.5052	59.099	-38.438	55.969	68.11	24.362	-3.0623	-4.5894	0.83382	-2.1454	29.991	-4.755
69.14	-16.654	69.91	-2.8848	0.14706	-2.3354	13.64	-3.7683	2.8802	0.66022	-1.3176	3672.0	45.317	-9.6134	59.086	-38.721	55.957	68.11	24.362	-3.0623	-4.5894	0.83382	-2.1454	29.991	-4.755
69.404	-16.809	69.58	-2.816	0.12813	-2.3213	13.907	-3.8038	2.789	0.66022	-1.3176	3671.5	45.073	-9.7056	59.073	-39.005	55.946	68.11	24.362	-3.0623	-4.5894	0.83382	-2.1454	29.991	-4.755
69.675	-16.936	69.25	-2.7463	0.10904	-2.3076	13.909	-3.8301	2.653	0.66022	-1.3176	3671.0	44.825	-9.7818	59.062	-39.289	55.935	68.11	24.362	-3.0623	-4.5894	0.83382	-2.1454	29.991	-4.755
69.953	-17.036	68.919	-2.6771	0.089839	-2.2948	13.771	-3.8487	2.4936	0.66022	-1.3176	3670.5	44.573	-9.8418	59.051	-39.574	55.926	68.11	24.362	-3.0623	-4.5894	0.83382	-2.1454	29.991	-4.755
70.238	-17.109	68.587	-2.6086	0.07056	-2.2827	13.606	-3.8621	2.3279	0.66022	-1.3176	3670.0	44.319	-9.8859	59.042	-39.858	55.917	68.11	24.362	-3.0623	-4.5894	0.83382	-2.1454	29.991	-4.755
70.529	-17.154	68.255	-2.541	0.051227	-2.2715	13.46	-3.8703	2.1573	0.66022	-1.3176	3669.5	44.061	-9.9141	59.033	-40.142	55.909	68.11	24.362	-3.0623	-4.5894	0.83382	-2.1454	29.991	-4.755
70.826	-17.173	67.923	-2.4741	0.031865	-2.2612	13.295	-3.8736	1.9802	0.66022	-1.3176	3669.0	43.801	-9.9265	59.025	-40.425	55.902	68.11	24.362	-3.0623	-4.5894	0.83382	-2.1454	29.991	-4.755
71.129	-17.166	67.59	-2.408	0.012499	-2.2517	13.105	-3.8719	1.7966	0.66022	-1.3176	3668.5	43.539	-9.9232	59.019	-40.708	55.896	68.11	24.362	-3.0623	-4.5894	0.83382	-2.1454	29.991	-4.755
71.438	-17.132	67.258	-2.3431	-0.006851	-2.2432	12.834	-3.8697	1.6366	0.66022	-1.3176	3668.0	43.274	-9.9043	59.013	-40.989	55.891	68.11	24.362	-3.0623	-4.5894	0.83382	-2.1454	29.991	-4.755
71.752	-17.071	66.925	-2.2798	-0.026194	-2.2353	12.482	-3.8663	1.4955	0.66022	-1.3176	3667.5	43.007	-9.8697	59.007	-41.269	55.887	68.11	24.362	-3.0623	-4.5894	0.83382	-2.1454	29.991	-4.755
72.071	-16.984	66.592	-2.2183	-0.045505	-2.2282	12.108	-3.857	1.3436	0.66022	-1.3176	3667.0	42.737	-9.8198	59.003	-41.549	55.883	68.11	24.362	-3.0623	-4.5894	0.83382	-2.1454	29.991	-4.755
72.394	-16.872	66.258	-2.1588	-0.064753	-2.2219	11.714	-3.8414	1.1814	0.66022	-1.3176	3666.5	42.466	-9.7549	58.999	-41.828	55.879	68.11	24.362	-3.0623	-4.5894	0.83382	-2.1454	29.991	-4.755
72.722	-16.734	65.925	-2.1013	-0.083908	-2.2164	11.278	-3.8194	1.0068	0.66022	-1.3176	3666.1	42.193	-9.6752	58.995	-42.105	55.876	68.11	24.362	-3.0623	-4.5894	0.83382	-2.1454	29.991	-4.755
73.054	-16.573	65.59	-2.046	-0.10294	-2.2119	10.818	-3.7905	0.82303	0.66022	-1.3176	3665.6	41.919	-9.5814	58.992	-42.381	55.874	68.11	24.362	-3.0623	-4.5894	0.83382	-2.1454	29.991	-4.755
73.39	-16.387	65.255	-1.9931	-0.1218	-2.2082	10.346	-3.7547	0.63186	0.66022	-1.3176	3665.1	41.642	-9.4736	58.99	-42.656	55.872	68.11	24.362	-3.0623	-4.5894	0.83382	-2.1454	29.991	-4.755
73.729	-16.179	64.92	-1.9426	-0.14047	-2.2055	9.8615	-3.7119	0.43388	0.66022	-1.3176	3664.6	41.365	-9.3523	58.988	-42.929	55.871	68.11	24.362	-3.0623	-4.5894	0.83382	-2.1454	29.991	-4.755
74.071	-15.948	64.583	-1.8945	-0.15891	-2.2039	9.3674	-3.6619	0.22969	0.66022	-1.3176	3664.1	41.086	-9.2178	58.987	-43.2	55.87	68.11	24.362	-3.0623	-4.5894	0.83382	-2.1454	29.991	-4.755
74.417	-15.695	64.247	-1.849	-0.17708	-2.2033	8.8196	-3.6047	0.016476	0.66022	-1.3176	3663.6	40.805	-9.0706	58.987	-43.47	55.87	68.11	24.362	-3.0623	-4.5894	0.83382	-2.1454	29.991	-4.755
74.765	-15.422	63.909	-1.8063	-0.19494	-2.2037	8.2677	-3.5399	-0.20065	0.66022	-1.3176	3663.1	40.524	-8.9111	58.987	-43.737	55.871	68.11	24.362	-3.0623	-4.5894	0.83382	-2.1454	29.991	-4.755
75.115	-15.127	63.57	-1.7664	-0.21246	-2.2053	7.7137	-3.4676	-0.42119	0.66022	-1.3176	3662.6	40.241	-8.7395	58.988	-44.002	55.873	68.11	24.362	-3.0623	-4.5894	0.83382	-2.1454	29.991	-4.755
75.467	-14.813	63.23	-1.7292	-0.22961	-2.2079	7.1643	-3.3976	-0.62811	0.66022	-1.3176	3662.1	39.958	-8.5564	58.99	-44.265	55.875	68.11	24.362	-3.0623	-4.5894	0.83382	-2.1454	29.991	-4.755
75.821	-14.48	62.89	-1.6947	-0.24655	-2.2114	6.6462	-3.3767	-0.73923	0.66022	-1.3176	3661.6	39.674	-8.3621	58.992	-44.527	55.877	68.11	24.362	-3.0623	-4.5894	0.83382	-2.1454	29.991	-4.755
76.177	-14.128	62.548	-1.6628	-0.26336	-2.2153	6.0939	-3.3488	-0.84974	0.66022	-1.3176	3661.1	39.389	-8.1569	58.996	-44.786	55.881	68.11	24.362	-3.0623	-4.5894	0.83382	-2.1454	29.991	-4.755
76.533	-13.758	62.205	-1.6337	-0.28002	-2.2199	5.5417	-3.3135	-0.95602	0.66022	-1.3176	3660.6	39.104	-7.9415	59.0	-45.042	55.885	68.11	24.362	-3.0623	-4.5894	0.83382	-2.1454	29.991	-4.755
76.891	-13.371	61.861	-1.6074	-0.29648	-2.2249	5.0016	-3.2706	-1.0541	0.66022	-1.3176	3660.1	38.817	-7.7161	59.005	-45.297	55.89	68.11	24.362	-3.0623	-4.5894	0.83382	-2.1454	29.991	-4.755
77.25	-12.968	61.515	-1.5837	-0.31272	-2.2304	4.4722	-3.2209	-1.1504	0.66022	-1.3176	3659.6	38.531	-7.4814	59.01	-45.549	55.896	68.11	24.362	-3.0623	-4.5894	0.83382	-2.1454	29.991	-4.755
77.609	-12.549	61.167	-1.5626	-0.32868	-2.2364	3.9534	-3.1647	-1.245	0.66022	-1.3176	3659.1	38.243	-7.2377	59.017	-45.8	55.903	68.11	24.362	-3.0623	-4.5894	0.83382	-2.1454	29.991	-4.755
77.967	-12.116	60.818	-1.5441	-0.34435	-2.2428	3.4456	-3.1023	-1.3379	0.66022	-1.3176	3658.6	37.956	-6.9855	59.025	-46.048	55.91	68.11	24.362	-3.0623	-4.5894	0.83382	-2.1454	29.991	-4.755
78.326	-11.668	60.466	-1.5282	-0.35969	-2.2498	2.9488	-3.0338	-1.4295	0.66022	-1.3176	3658.1	37.668	-6.7251	59.033	-46.293	55.919	68.11	24.362	-3.0623	-4.5894	0.83382	-2.1454	29.991	-4.755
78.684	-11.207	60.114	-1.5146	-0.37468	-2.2571	2.4633	-2.9595	-1.5197	0.66022	-1.3176	3657.6	37.379	-6.457	59.042	-46.537	55.928	68.11	24.362	-3.0623	-4.5894	0.83382	-2.1454	29.991	-4.755
79.041	-10.732	59.759	-1.5036	-0.38928	-2.265	1.9576	-2.8796	-1.6089	0.66022	-1.3176	3657.1	37.091	-6.1815	59.052	-46.778	55.938	68.11	24.362	-3.0623	-4.5894	0.83382	-2.1454	29.991	-4.755
79.397	-10.245	59.402	-1.495	-0.40347	-2.2732	1.4615	-2.794	-1.6959	0.66022	-1.3176	3656.6	36.802	-5.899	59.063	-47.017	55.949	68.11	24.362	-3.0623	-4.5894	0.83382	-2.1454	29.991	-4.755
79.752	-9.7469	59.044	-1.4889	-0.41721	-2.2819	0.9882	-2.7032	-1.7802	0.66022	-1.3176	3656.1	36.514	-5.6099	59.075	-47.253	55.96	68.11	24.362	-3.0623	-4.5894	0.83382	-2.1454	29.991	-4.755
80.105	-9.2372	58.684	-1.4851	-0.43049	-2.291	0.53164	-2.6075	-1.8632	0.66022	-1.3176	3655.7	36.226	-5.3146	59.088	-47.487	55.973	68.11	24.362	-3.0623	-4.5894	0.83382	-2.1454	29.991	-4.755
80.455	-8.7168	58.322	-1.4836	-0.44328	-2.3005	0.091537	-2.5071	-1.9451	0.66022	-1.3176	3655.2	35.938	-5.0132	59.102	-47.718	55.986	68.11	24.362	-3.0623	-4.5894	0.83382	-2.1454	29.991	-4.755
80.803	-8.1862	57.958	-1.4842	-0.45555	-2.3105	-0.33236	-2.4023	-2.0259	0.66022	-1.3176	3654.7	35.651	-4.7062	59.116	-47.947	56.0	68.11	24.362	-3.0623	-4.5894	0.83382	-2.1454	29.991	-4.755
81.148	-7.6458	57.594	-1.4869	-0.4673	-2.3208	-0.74029	-2.2935	-2.1059	0.66022	-1.3176	3654.2	35.365	-4.3937	59.131	-48.173	56.015	68.11	24.362	-3.0623	-4.5894	0.83382	-2.1454	29.991	-4.755
81.489	-7.0961	57.228	-1.4916	-0.47848	-2.3315	-1.1325	-2.1809	-2.185	0.66022	-1.3176	3653.7	35.079	-4.0762	59.147	-48.396	56.031	68.11	24.362	-3.0623	-4.5894	0.83382	-2.1454	29.991	-4.755
81.827	-6.5373	56.861	-1.4983	-0.48909	-2.3425	-1.5605	-2.0592	-2.2105	0.66022	-1.3176	3653.2	34.795	-3.7536	59.164	-48.616	56.047	68.11	24.362	-3.0623	-4.5894	0.83382	-2.1454	29.991	-4.755
82.161	-5.97	56.493	-1.5072	-0.49907	-2.3536	-1.9907	-1.9318	-2.2155	0.66022	-1.3176	3652.7	34.512	-3.4264	59.182	-48.833	56.064	68.11	24.362	-3.0623	-4.5894	0.83382	-2.1454	29.991	-4.755
82.491	-5.3946	56.124	-1.5181	-0.5084	-2.3647	-2.4023	-1.801	-2.2202	0.66022	-1.3176	3652.2	34.23	-3.0949	59.2	-49.047	56.082	68.11	24.362	-3.0623	-4.5894	0.83382	-2.1454	29.991	-4.755
82.816	-4.8118	55.754	-1.5311	-0.51707	-2.3758	-2.7955	-1.6671	-2.2246	0.66022	-1.3176	3651.7	33.95	-2.7594	59.219	-49.257	56.101	68.11	24.362	-3.0623	-4.5894	0.83382	-2.1454	29.991	-4.755
83.135	-4.222	55.385	-1.5461	-0.52506	-2.3869	-3.1704	-1.5303	-2.2289	0.66022	-1.3176	3651.2	33.671	-2.4202	59.239	-49.464	56.12	68.11	24.362	-3.0623	-4.5894	0.83382	-2.1454	29.991	-4.755
83.45	-3.6258	55.015	-1.5628	-0.53237	-2.3981	-3.5273	-1.391	-2.2331	0.66022	-1.3176	3650.7	33.395	-2.0775	59.26	-49.667	56.14	68.11	24.362	-3.0623	-4.5894	0.83382	-2.1454	29.991	-4.755
83.758	-3.0237	54.646	-1.5813	-0.53897	-2.4093	-3.8609	-1.2497	-2.2398	0.66022	-1.3176	3650.2	33.121	-1.7318	59.281	-49.867	56.16	68.11	24.362	-3.0623	-4.5894	0.83382	-2.1454	29.991	-4.755
84.061	-2.416	54.278	-1.6014	-0.54486	-2.4205	-4.1754	-1.1066	-2.2474	0.66022	-1.3176	3649.7	32.85	-1.3831	59.302	-50.062	56.181	68.11	24.362	-3.0623	-4.5894	0.83382	-2.1454	29.991	-4.755
84.356	-1.8031	53.911	-1.623	-0.55003	-2.4318	-4.4729	-0.96171	-2.255	0.66022	-1.3176	3649.2	32.582	-1.0319	59.325	-50.252	56.202	68.11	24.362	-3.0623	-4.5894	0.83382	-2.1454	29.991	-4.755
84.645	-1.1856	53.546	-1.6461	-0.55448	-2.443	-4.7537	-0.81535	-2.2626	0.66022	-1.3176	3648.7	32.317	-0.67816	59.347	-50.438	56.225	68.11	24.362	-3.0623	-4.5894	0.83382	-2.1454	29.991	-4.755
84.927	-0.56359	53.183	-1.6705	-0.55819	-2.4544	-5.0182	-0.66779	-2.2704	0.66022	-1.3176	3648.2	32.055	-0.32225	59.371	-50.619	56.247	68.11	24.362	-3.0623	-4.5894	0.83382	-2.1454	29.991	-4.755
85.201	0.062455	52.822	-1.6963	-0.56115	-2.4658	-5.2667	-0.51941	-2.2776	0.66022	-1.3176	3647.7	31.798	0.035696	59.395	-50.795	56.27	68.11	24.362	-3.0623	-4.5894	0.83382	-2.1454	29.991	-4.755
85.468	0.69222	52.465	-1.7232	-0.56338	-2.4771	-5.4971	-0.37135	-2.2784	0.66022	-1.3176	3647.2	31.544	0.39548	59.42	-50.966	56.294	68.11	24.362	-3.0623	-4.5894	0.83382	-2.1454	29.991	-4.755
85.726	1.3254	52.112	-1.7512	-0.56487	-2.4885	-5.7116	-0.22302	-2.2773	0.66022	-1.3176	3646.7	31.295	0.75691	59.445	-51.131	56.318	68.11	24.362	-3.0623	-4.5894	0.83382	-2.1454	29.991	-4.755
85.975	1.9617	51.763	-1.7803	-0.56561	-2.4999	-5.9107	-0.074747	-2.2744	0.66022	-1.3176	3646.2	31.051	1.1198	59.47	-51.29	56.343	68.11	24.362	-3.0623	-4.5894	0.83382	-2.1454	29.991	-4.755
86.216	2.6007	51.418	-1.8103	-0.56561	-2.5113	-6.0948	0.073156	-2.2697	0.66022	-1.3176	3645.7	30.811	1.4841	59.496	-51.443	56.368	68.11	24.362	-3.0623	-4.5894	0.83382	-2.1454	29.991	-4.755
86.448	3.2424	51.079	-1.8412	-0.56488	-2.5226	-6.2644	0.22039	-2.2631	0.66022	-1.3176	3645.2	30.577	1.8495	59.523	-51.589	56.394	68.11	24.362	-3.0623	-4.5894	0.83382	-2.1454	29.991	-4.755
86.67	3.8862	50.746	-1.8729	-0.56341	-2.5339	-6.4221	0.36559	-2.2563	0.66022	-1.3176	3644.7	30.349	2.2159	59.55	-51.729	56.42	68.11	24.362	-3.0623	-4.5894	0.83382	-2.1454	29.991	-4.755
86.883	4.532	50.419	-1.9054	-0.56123	-2.5452	-6.568	0.50879	-2.249	0.66022	-1.3176	3644.2	30.127	2.5832	59.577	-51.862	56.446	68.11	24.362	-3.0623	-4.5894	0.83382	-2.1454	29.991	-4.755
87.085	5.1796	50.1	-1.9386	-0.55833	-2.5564	-6.7248	0.6544	-2.2442	0.66022	-1.3176	3643.7	29.912	2.9512	59.605	-51.987	56.473	68.11	24.362	-3.0623	-4.5894	0.83382	-2.1454	29.991	-4.755
87.278	5.8282	49.788	-1.9727	-0.55468	-2.5676	-6.9006	0.80335	-2.2437	0.66022	-1.3176	3643.2	29.703	3.3197	59.633	-52.105	56.5	68.11	24.362	-3.0623	-4.5894	0.83382	-2.1454	29.991	-4.755
87.46	6.4776	49.484	-2.0076	-0.5503	-2.5788	-7.0619	0.94955	-2.2415	0.66022	-1.3176	3642.7	29.501	3.6883	59.662	-52.215	56.527	68.11	24.362	-3.0623	-4.5894	0.83382	-2.1454	29.991	-4.755
87.632	7.1275	49.189	-2.0433	-0.54519	-2.59	-7.2101	1.0922	-2.237	0.66022	-1.3176	3642.2	29.306	4.0569	59.69	-52.317	56.555	68.11	24.362	-3.0623	-4.5894	0.83382	-2.1454	29.991	-4.755
87.792	7.7776	48.904	-2.0797	-0.53939	-2.6012	-7.35	1.2287	-2.2263	0.66022	-1.3176	3641.7	29.12	4.4255	59.72	-52.41	56.583	68.11	24.362	-3.0623	-4.5894	0.83382	-2.1454	29.991	-4.755
87.942	8.4275	48.629	-2.1167	-0.53291	-2.6123	-7.4761	1.3616	-2.2138	0.66022	-1.3176	3641.2	28.941	4.7937	59.749	-52.495	56.611	68.11	24.362	-3.0623	-4.5894	0.83382	-2.1454	29.991	-4.755
88.08	9.0769	48.365	-2.1544	-0.52578	-2.6233	-7.589	1.4905	-2.1995	0.66022	-1.3176	3640.7	28.771	5.1616	59.779	-52.57	56.64	68.11	24.362	-3.0623	-4.5894	0.83382	-2.1454	29.991	-4.755
88.207	9.7256	48.112	-2.1926	-0.51801	-2.6343	-7.6891	1.6152	-2.1836	0.66022	-1.3176	3640.2	28.61	5.5288	59.808	-52.637	56.668	68.11	24.362	-3.0623	-4.5894	0.83382	-2.1454	29.991	-4.755
88.323	10.373	47.87	-2.2313	-0.50963	-2.6452	-7.7769	1.7355	-2.1661	0.66022	-1.3176	3639.7	28.457	5.8952	59.838	-52.694	56.697	68.11	24.362	-3.0623	-4.5894	0.83382	-2.1454	29.991	-4.755
88.426	11.019	47.642	-2.2704	-0.50067	-2.6559	-7.8654	1.8482	-2.1464	0.66022	-1.3176	3639.2	28.315	6.2608	59.869	-52.741	56.726	68.11	24.362	-3.0623	-4.5894	0.83382	-2.1454	29.991	-4.755
88.518	11.664	47.426	-2.3099	-0.49116	-2.6666	-7.9478	1.9549	-2.125	0.66022	-1.3176	3638.7	28.181	6.6252	59.899	-52.778	56.755	68.11	24.362	-3.0623	-4.5894	0.83382	-2.1454	29.991	-4.755
88.597	12.306	47.223	-2.3498	-0.48113	-2.6772	-8.0197	2.0566	-2.1022	0.66022	-1.3176	3638.2	28.058	6.9883	59.929	-52.805	56.785	68.11	24.362	-3.0623	-4.5894	0.83382	-2.1454	29.991	-4.755
88.665	12.947	47.035	-2.3901	-0.4706	-2.6876	-8.0903	2.1549	-2.0811	0.66022	-1.3176	3637.7	27.945	7.35	59.959	-52.821	56.814	68.11	24.362	-3.0623	-4.5894	0.83382	-2.1454	29.991	-4.755
88.72	13.584	46.861	-2.4307	-0.45959	-2.698	-8.1607	2.2494	-2.0612	0.66022	-1.3176	3637.2	27.842	7.7101	59.99	-52.827	56.843	68.11	24.362	-3.0623	-4.5894	0.83382	-2.1454	29.991	-4.755
88.763	14.218	46.702	-2.4717	-0.44812	-2.7083	-8.2249	2.3373	-2.0381	0.66022	-1.3176	3636.7	27.751	8.0683	60.02	-52.822	56.872	68.11	24.362	-3.0623	-4.5894	0.83382	-2.1454	29.991	-4.755
88.794	14.849	46.558	-2.513	-0.43623	-2.7184	-8.2903	2.4154	-2.0066	0.66022	-1.3176	3636.2	27.67	8.4245	60.05	-52.806	56.901	68.11	24.362	-3.0623	-4.5894	0.83382	-2.1454	29.991	-4.755
88.812	15.476	46.43	-2.5546	-0.42397	-2.7283	-8.3457	2.4881	-1.9742	0.66022	-1.3176	3635.7	27.6	8.7784	60.081	-52.778	56.93	68.11	24.362	-3.0623	-4.5894	0.83382	-2.1454	29.991	-4.755
88.818	16.098	46.318	-2.5964	-0.41136	-2.7381	-8.3913	2.5554	-1.9412	0.66022	-1.3176	3635.2	27.542	9.1297	60.111	-52.739	56.959	68.11	24.362	-3.0623	-4.5894	0.83382	-2.1454	29.991	-4.755
88.811	16.715	46.222	-2.6385	-0.39843	-2.7477	-8.4272	2.6172	-1.9078	0.66022	-1.3176	3634.7	27.495	9.4783	60.14	-52.688	56.988	68.11	24.362	-3.0623	-4.5894	0.83382	-2.1454	29.991	-4.755
88.791	17.327	46.144	-2.6807	-0.3852	-2.7572	-8.4534	2.6735	-1.8742	0.66022	-1.3176	3634.2	27.46	9.8239	60.17	-52.625	57.016	68.11	24.362	-3.0623	-4.5894	0.83382	-2.1454	29.991	-4.755
88.76	17.934	46.082	-2.723	-0.3717	-2.7665	-8.4837	2.7217	-1.839	0.66022	-1.3176	3633.7	27.437	10.166	60.199	-52.551	57.044	68.11	24.362	-3.0623	-4.5894	0.83382	-2.1454	29.991	-4.755
88.715	18.534	46.038	-2.7655	-0.35799	-2.7756	-8.5187	2.7621	-1.8022	0.66022	-1.3176	3633.2	27.427	10.505	60.228	-52.464	57.072	68.11	24.362	-3.0623	-4.5894	0.83382	-2.1454	29.991	-4.755
88.658	19.127	46.012	-2.8082	-0.34409	-2.7845	-8.5436	2.7975	-1.7662	0.66022	-1.3176	3632.7	27.428	10.84	60.257	-52.365	57.1	68.11	24.362	-3.0623	-4.5894	0.83382	-2.1454	29.991	-4.755
88.589	19.713	46.003	-2.8509	-0.33002	-2.7932	-8.5583	2.828	-1.731	0.66022	-1.3176	3632.2	27.442	11.171	60.285	-52.254	57.127	68.11	24.362	-3.0623	-4.5894	0.83382	-2.1454	29.991	-4.755
88.508	20.292	46.012	-2.8937	-0.31582	-2.8018	-8.5628	2.854	-1.6969	0.66022	-1.3176	3631.7	27.468	11.498	60.313	-52.13	57.154	68.11	24.362	-3.0623	-4.5894	0.83382	-2.1454	29.991	-4.755
88.414	20.862	46.04	-2.9365	-0.30149	-2.8102	-8.5571	2.8755	-1.6642	0.66022	-1.3176	3631.2	27.507	11.82	60.34	-51.994	57.18	68.11	24.362	-3.0623	-4.5894	0.83382	-2.1454	29.991	-4.755
88.308	21.423	46.086	-2.9793	-0.28707	-2.8184	-8.5519	2.8894	-1.6283	0.66022	-1.3176	3630.7	27.559	12.138	60.367	-51.845	57.206	68.11	24.362	-3.0623	-4.5894	0.83382	-2.1454	29.991	-4.755
88.189	21.975	46.15	-3.0221	-0.27261	-2.8265	-8.5492	2.8953	-1.5879	0.66022	-1.3176	3630.2	27.623	12.45	60.393	-51.684	57.231	68.11	24.362	-3.0623	-4.5894	0.83382	-2.1454	29.991	-4.755
88.059	22.518	46.234	-3.0648	-0.25813	-2.8343	-8.5352	2.8972	-1.5494	0.66022	-1.3176	3629.7	27.701	12.757	60.419	-51.51	57.256	68.11	24.362	-3.0623	-4.5894	0.83382	-2.1454	29.991	-4.755
87.917	23.05	46.335	-3.1074	-0.24364	-2.842	-8.5099	2.8953	-1.5131	0.66022	-1.3176	3629.2	27.791	13.058	60.444	-51.324	57.28	68.11	24.362	-3.0623	-4.5894	0.83382	-2.1454	29.991	-4.755
87.763	23.57	46.456	-3.1499	-0.22918	-2.8495	-8.4734	2.8899	-1.479	0.66022	-1.3176	3628.7	27.894	13.353	60.469	-51.125	57.304	68.11	24.362	-3.0623	-4.5894	0.83382	-2.1454	29.991	-4.755
87.598	24.08	46.595	-3.1921	-0.21475	-2.8568	-8.4291	2.8812	-1.4477	0.66022	-1.3176	3628.2	28.009	13.641	60.493	-50.913	57.327	68.11	24.362	-3.0623	-4.5894	0.83382	-2.1454	29.991	-4.755
87.421	24.577	46.753	-3.2342	-0.20036	-2.8639	-8.4142	2.8737	-1.4225	0.66022	-1.3176	3627.7	28.138	13.923	60.516	-50.689	57.35	68.11	24.362	-3.0623	-4.5894	0.83382	-2.1454	29.991	-4.755
87.233	25.062	46.929	-3.2762	-0.18602	-2.871	-8.3941	2.8643	-1.3988	0.66022	-1.3176	3627.2	28.279	14.198	60.538	-50.453	57.371	68.11	24.362	-3.0623	-4.5894	0.83382	-2.1454	29.991	-4.755
87.034	25.534	47.124	-3.3182	-0.17172	-2.8779	-8.3693	2.8533	-1.3774	0.66022	-1.3176	3626.7	28.433	14.466	60.56	-50.204	57.392	68.11	24.362	-3.0623	-4.5894	0.83382	-2.1454	29.991	-4.755
86.823	25.991	47.338	-3.3599	-0.15749	-2.8848	-8.3403	2.8409	-1.3584	0.66022	-1.3176	3626.2	28.6	14.726	60.581	-49.943	57.412	68.11	24.362	-3.0623	-4.5894	0.83382	-2.1454	29.991	-4.755
86.602	26.435	47.57	-3.4015	-0.14332	-2.8915	-8.3072	2.8274	-1.3417	0.66022	-1.3176	3625.7	28.779	14.978	60.601	-49.669	57.432	68.11	24.362	-3.0623	-4.5894	0.83382	-2.1454	29.991	-4.755
86.371	26.863	47.82	-3.4431	-0.12923	-2.8982	-8.3043	2.8058	-1.3141	0.66022	-1.3176	3625.2	28.971	15.222	60.62	-49.384	57.45	68.11	24.362	-3.0623	-4.5894	0.83382	-2.1454	29.991	-4.755
86.129	27.277	48.088	-3.4846	-0.11526	-2.9047	-8.2988	2.7837	-1.2877	0.66022	-1.3176	3624.7	29.176	15.457	60.638	-49.087	57.468	68.11	24.362	-3.0623	-4.5894	0.83382	-2.1454	29.991	-4.755
85.876	27.673	48.375	-3.5261	-0.10139	-2.911	-8.2879	2.762	-1.2637	0.66022	-1.3176	3624.2	29.393	15.683	60.656	-48.778	57.485	68.11	24.362	-3.0623	-4.5894	0.83382	-2.1454	29.991	-4.755
85.614	28.054	48.679	-3.5675	-0.087637	-2.9173	-8.272	2.741	-1.2422	0.66022	-1.3176	3623.7	29.622	15.9	60.673	-48.458	57.502	68.11	24.362	-3.0623	-4.5894	0.83382	-2.1454	29.991	-4.755
85.342	28.416	49.001	-3.6088	-0.073983	-2.9235	-8.2517	2.7209	-1.2231	0.66022	-1.3176	3623.2	29.863	16.106	60.688	-48.127	57.517	68.11	24.362	-3.0623	-4.5894	0.83382	-2.1454	29.991	-4.755
85.061	28.761	49.341	-3.65	-0.06044	-2.9295	-8.2177	2.6874	-1.1826	0.66022	-1.3176	3622.7	30.116	16.303	60.703	-47.784	57.531	68.11	24.362	-3.0623	-4.5894	0.83382	-2.1454	29.991	-4.755
84.77	29.086	49.697	-3.6909	-0.047135	-2.9353	-8.1659	2.6339	-1.1133	0.66022	-1.3176	3622.2	30.381	16.489	60.717	-47.43	57.545	68.11	24.362	-3.0623	-4.5894	0.83382	-2.1454	29.991	-4.755
84.471	29.392	50.07	-3.7316	-0.03411	-2.9406	-8.1231	2.5742	-1.0212	0.66022	-1.3176	3621.7	30.657	16.664	60.73	-47.067	57.558	68.11	24.362	-3.0623	-4.5894	0.83382	-2.1454	29.991	-4.755
84.163	29.678	50.459	-3.7722	-0.021398	-2.9455	-8.088	2.5104	-0.90821	0.66022	-1.3176	3621.2	30.945	16.827	60.742	-46.693	57.569	68.11	24.362	-3.0623	-4.5894	0.83382	-2.1454	29.991	-4.755
83.847	29.943	50.863	-3.8125	-0.0090073	-2.9497	-8.0458	2.4459	-0.79096	0.66022	-1.3176	3620.7	31.242	16.979	60.752	-46.309	57.579	68.11	24.362	-3.0623	-4.5894	0.83382	-2.1454	29.991	-4.755
83.523	30.185	51.282	-3.8526	0.0030593	-2.9534	-7.9966	2.3807	-0.66938	0.66022	-1.3176	3620.2	31.55	17.118	60.761	-45.917	57.589	68.11	24.362	-3.0623	-4.5894	0.83382	-2.1454	29.991	-4.755
83.192	30.405	51.715	-3.8925	0.014799	-2.9564	-7.9475	2.315	-0.5418	0.66022	-1.3176	3619.7	31.867	17.244	60.769	-45.515	57.596	68.11	24.362	-3.0623	-4.5894	0.83382	-2.1454	29.991	-4.755
82.854	30.601	52.162	-3.9321	0.026209	-2.9588	-7.8993	2.249	-0.40897	0.66022	-1.3176	3619.2	32.193	17.357	60.776	-45.106	57.603	68.11	24.362	-3.0623	-4.5894	0.83382	-2.1454	29.991	-4.755
82.509	30.773	52.622	-3.9714	0.037288	-2.9605	-7.8493	2.1828	-0.27187	0.66022	-1.3176	3618.7	32.528	17.456	60.781	-44.689	57.608	68.11	24.362	-3.0623	-4.5894	0.83382	-2.1454	29.991	-4.755
82.159	30.92	53.094	-4.0106	0.048036	-2.9615	-7.798	2.1165	-0.13058	0.66022	-1.3176	3618.2	32.872	17.541	60.784	-44.264	57.612	68.11	24.362	-3.0623	-4.5894	0.83382	-2.1454	29.991	-4.755
81.804	31.041	53.577	-4.0494	0.058454	-2.9618	-7.7458	2.0504	0.014719	0.66022	-1.3176	3617.7	33.223	17.611	60.787	-43.833	57.615	68.11	24.362	-3.0623	-4.5894	0.83382	-2.1454	29.991	-4.755
81.443	31.136	54.071	-4.088	0.068541	-2.9613	-7.6981	1.9845	0.16426	0.66022	-1.3176	3617.2	33.581	17.667	60.787	-43.397	57.616	68.11	24.362	-3.0623	-4.5894	0.83382	-2.1454	29.991	-4.755
81.078	31.203	54.576	-4.1264	0.078299	-2.9601	-7.6616	1.919	0.31808	0.66022	-1.3176	3616.7	33.946	17.706	60.787	-42.955	57.616	68.11	24.362	-3.0623	-4.5894	0.83382	-2.1454	29.991	-4.755
80.71	31.242	55.09	-4.1646	0.087731	-2.9581	-7.6289	1.854	0.47498	0.66022	-1.3176	3616.2	34.316	17.73	60.784	-42.508	57.614	68.11	24.362	-3.0623	-4.5894	0.83382	-2.1454	29.991	-4.755
80.338	31.253	55.612	-4.2027	0.09684	-2.9554	-7.6004	1.7899	0.63456	0.66022	-1.3176	3615.7	34.692	17.737	60.78	-42.058	57.61	68.11	24.362	-3.0623	-4.5894	0.83382	-2.1454	29.991	-4.755
79.964	31.234	56.142	-4.2407	0.10564	-2.9518	-7.5856	1.7579	0.76772	0.66022	-1.3176	3615.2	35.073	17.728	60.775	-41.604	57.606	68.11	24.362	-3.0623	-4.5894	0.83382	-2.1454	29.991	-4.755
79.588	31.185	56.68	-4.2787	0.11457	-2.9477	-7.646	1.8124	0.85731	0.66022	-1.3176	3614.7	35.457	17.701	60.768	-41.147	57.599	68.11	24.362	-3.0623	-4.5894	0.83382	-2.1454	29.991	-4.755
79.21	31.106	57.224	-4.3171	0.12376	-2.9432	-7.7174	1.8642	0.94597	0.66022	-1.3176	3614.2	35.846	17.657	60.759	-40.689	57.592	68.11	24.362	-3.0623	-4.5894	0.83382	-2.1454	29.991	-4.755
78.831	30.995	57.775	-4.3559	0.13321	-2.9383	-7.7702	1.9132	1.0291	0.66022	-1.3176	3613.7	36.238	17.595	60.749	-40.228	57.583	68.11	24.362	-3.0623	-4.5894	0.83382	-2.1454	29.991	-4.755
78.451	30.853	58.331	-4.3948	0.14289	-2.9329	-7.8196	1.9593	1.1099	0.66022	-1.3176	3613.2	36.632	17.515	60.738	-39.767	57.572	68.11	24.362	-3.0623	-4.5894	0.83382	-2.1454	29.991	-4.755
78.071	30.678	58.892	-4.4341	0.1528	-2.9272	-7.8749	2.0025	1.1899	0.66022	-1.3176	3612.7	37.029	17.417	60.725	-39.305	57.561	68.11	24.362	-3.0623	-4.5894	0.83382	-2.1454	29.991	-4.755
77.691	30.471	59.457	-4.4735	0.16291	-2.9211	-7.8761	2.0428	1.2603	0.66022	-1.3176	3612.2	37.427	17.3	60.711	-38.844	57.548	68.11	24.362	-3.0623	-4.5894	0.83382	-2.1454	29.991	-4.755
77.312	30.23	60.026	-4.5128	0.17322	-2.9146	-7.8658	2.0797	1.328	0.66022	-1.3176	3611.7	37.826	17.163	60.695	-38.383	57.533	68.11	24.362	-3.0623	-4.5894	0.83382	-2.1454	29.991	-4.755
76.933	29.956	60.597	-4.552	0.1837	-2.9078	-7.7998	2.1135	1.3864	0.66022	-1.3176	3611.2	38.226	17.008	60.677	-37.924	57.517	68.11	24.362	-3.0623	-4.5894	0.83382	-2.1454	29.991	-4.755
76.556	29.648	61.169	-4.5907	0.19435	-2.9007	-7.6753	2.1435	1.4354	0.66022	-1.3176	3610.7	38.625	16.833	60.658	-37.466	57.499	68.11	24.362	-3.0623	-4.5894	0.83382	-2.1454	29.991	-4.755
76.181	29.306	61.743	-4.6288	0.20513	-2.8934	-7.5409	2.1696	1.4821	0.66022	-1.3176	3610.2	39.024	16.639	60.638	-37.012	57.48	68.11	24.362	-3.0623	-4.5894	0.83382	-2.1454	29.991	-4.755
75.807	28.93	62.316	-4.6661	0.21604	-2.8859	-7.3586	2.1921	1.5205	0.66022	-1.3176	3609.7	39.421	16.426	60.616	-36.561	57.46	68.11	24.362	-3.0623	-4.5894	0.83382	-2.1454	29.991	-4.755
75.436	28.52	62.887	-4.7021	0.22704	-2.8783	-7.0114	2.2103	1.5328	0.66022	-1.3176	3609.3	39.816	16.193	60.593	-36.114	57.438	68.11	24.362	-3.0623	-4.5894	0.83382	-2.1454	29.991	-4.755
75.068	28.077	63.456	-4.7365	0.2381	-2.8707	-6.8275	2.202	1.5015	0.66022	-1.3176	3608.8	40.208	15.941	60.568	-35.672	57.415	68.11	24.362	-3.0623	-4.5894	0.83382	-2.1454	29.991	-4.755
74.703	27.599	64.022	-4.7705	0.24904	-2.8633	-6.7809	2.1731	1.4352	0.66022	-1.3176	3608.3	40.597	15.67	60.542	-35.237	57.391	68.11	24.362	-3.0623	-4.5894	0.83382	-2.1454	29.991	-4.755
74.342	27.088	64.585	-4.8042	0.25983	-2.8563	-6.7125	2.1432	1.3704	0.66022	-1.3176	3607.8	40.982	15.38	60.514	-34.808	57.365	68.11	24.362	-3.0623	-4.5894	0.83382	-2.1454	29.991	-4.755
73.985	26.544	65.141	-4.8376	0.27047	-2.8496	-6.6286	2.1138	1.3127	0.66022	-1.3176	3607.3	41.363	15.071	60.485	-34.386	57.338	68.11	24.362	-3.0623	-4.5894	0.83382	-2.1454	29.991	-4.755
73.633	25.966	65.692	-4.8705	0.28098	-2.8431	-6.5055	2.0868	1.3035	0.66022	-1.3176	3606.8	41.738	14.742	60.455	-33.973	57.31	68.11	24.362	-3.0623	-4.5894	0.83382	-2.1454	29.991	-4.755
73.285	25.355	66.236	-4.9023	0.29133	-2.8366	-6.2058	2.0533	1.2881	0.66022	-1.3176	3606.3	42.107	14.396	60.424	-33.569	57.281	68.11	24.362	-3.0623	-4.5894	0.83382	-2.1454	29.991	-4.755
72.943	24.711	66.771	-4.9325	0.3015	-2.8302	-5.8753	2.0134	1.2753	0.66022	-1.3176	3605.8	42.47	14.03	60.392	-33.174	57.251	68.11	24.362	-3.0623	-4.5894	0.83382	-2.1454	29.991	-4.755
72.607	24.037	67.296	-4.961	0.31145	-2.8238	-5.5155	1.9668	1.2646	0.66022	-1.3176	3605.3	42.826	13.647	60.359	-32.79	57.22	68.11	24.362	-3.0623	-4.5894	0.83382	-2.1454	29.991	-4.755
72.277	23.331	67.81	-4.9876	0.32115	-2.8175	-5.1279	1.9135	1.2555	0.66022	-1.3176	3604.8	43.174	13.247	60.325	-32.416	57.188	68.11	24.362	-3.0623	-4.5894	0.83382	-2.1454	29.991	-4.755
71.953	22.597	68.312	-5.0122	0.33057	-2.8113	-4.7143	1.8534	1.2474	0.66022	-1.3176	3604.3	43.513	12.83	60.289	-32.055	57.155	68.11	24.362	-3.0623	-4.5894	0.83382	-2.1454	29.991	-4.755
71.637	21.833	68.8	-5.0347	0.33968	-2.8051	-4.2767	1.7865	1.2399	0.66022	-1.3176	3603.8	43.842	12.398	60.253	-31.706	57.121	68.11	24.362	-3.0623	-4.5894	0.83382	-2.1454	29.991	-4.755
71.328	21.043	69.273	-5.055	0.34843	-2.7989	-3.8125	1.7127	1.2408	0.66022	-1.3176	3603.3	44.162	11.949	60.216	-31.369	57.086	68.11	24.362	-3.0623	-4.5894	0.83382	-2.1454	29.991	-4.755
71.028	20.227	69.729	-5.0727	0.35679	-2.7925	-3.2956	1.6296	1.3119	0.66022	-1.3176	3602.8	44.472	11.487	60.178	-31.047	57.051	68.11	24.362	-3.0623	-4.5894	0.83382	-2.1454	29.991	-4.755
70.735	19.386	70.169	-5.0884	0.36471	-2.7858	-2.9911	1.5392	1.3801	0.66022	-1.3176	3602.3	44.77	11.011	60.14	-30.738	57.015	68.11	24.362	-3.0623	-4.5894	0.83382	-2.1454	29.991	-4.755
70.452	18.523	70.591	-5.1026	0.37217	-2.7787	-2.5999	1.4486	1.4631	0.66022	-1.3176	3601.9	45.056	10.521	60.101	-30.444	56.978	68.11	24.362	-3.0623	-4.5894	0.83382	-2.1454	29.991	-4.755
70.178	17.638	70.993	-5.1141	0.37922	-2.7711	-2.0008	1.3713	1.5903	0.66022	-1.3176	3601.4	45.331	10.02	60.061	-30.164	56.941	68.11	24.362	-3.0623	-4.5894	0.83382	-2.1454	29.991	-4.755
69.914	16.735	71.375	-5.1225	0.38587	-2.7628	-1.3675	1.284	1.724	0.66022	-1.3176	3600.9	45.593	9.5085	60.021	-29.899	56.904	68.11	24.362	-3.0623	-4.5894	0.83382	-2.1454	29.991	-4.755
69.66	15.814	71.737	-5.1277	0.39205	-2.7538	-0.74385	1.1863	1.8485	0.66022	-1.3176	3600.4	45.841	8.9868	59.981	-29.649	56.866	68.11	24.362	-3.0623	-4.5894	0.83382	-2.1454	29.991	-4.755
69.417	14.877	72.076	-5.1299	0.39771	-2.7443	-0.13176	1.0791	1.9628	0.66022	-1.3176	3599.9	46.077	8.4561	59.941	-29.415	56.828	68.11	24.362	-3.0623	-4.5894	0.83382	-2.1454	29.991	-4.755
69.184	13.925	72.392	-5.1291	0.40282	-2.7342	0.47158	0.96361	2.0716	0.66022	-1.3176	3599.4	46.298	7.9171	59.9	-29.197	56.79	68.11	24.362	-3.0623	-4.5894	0.83382	-2.1454	29.991	-4.755
68.963	12.961	72.686	-5.1252	0.40734	-2.7236	1.0775	0.84148	2.1956	0.66022	-1.3176	3598.9	46.505	7.3709	59.859	-28.995	56.752	68.11	24.362	-3.0623	-4.5894	0.83382	-2.1454	29.991	-4.755
68.754	11.986	72.955	-5.1183	0.41122	-2.7123	1.6716	0.71214	2.3099	0.66022	-1.3176	3598.4	46.698	6.8182	59.818	-28.81	56.713	68.11	24.362	-3.0623	-4.5894	0.83382	-2.1454	29.991	-4.755
68.557	11.001	73.2	-5.1085	0.41445	-2.7005	2.2543	0.57664	2.4142	0.66022	-1.3176	3597.9	46.876	6.2601	59.778	-28.642	56.675	68.11	24.362	-3.0623	-4.5894	0.83382	-2.1454	29.991	-4.755
68.373	10.009	73.419	-5.0958	0.41698	-2.6882	2.8398	0.43793	2.5104	0.66022	-1.3176	3597.4	47.039	5.6973	59.737	-28.491	56.637	68.11	24.362	-3.0623	-4.5894	0.83382	-2.1454	29.991	-4.755
68.201	9.0107	73.614	-5.0801	0.41882	-2.6754	3.4255	0.29646	2.5984	0.66022	-1.3176	3597.0	47.186	5.1309	59.696	-28.358	56.599	68.11	24.362	-3.0623	-4.5894	0.83382	-2.1454	29.991	-4.755
68.042	8.0082	73.783	-5.0615	0.41994	-2.6622	3.9997	0.15136	2.6768	0.66022	-1.3176	3596.5	47.318	4.5619	59.655	-28.243	56.561	68.11	24.362	-3.0623	-4.5894	0.83382	-2.1454	29.991	-4.755
67.896	7.0032	73.926	-5.0401	0.42033	-2.6486	4.5636	0.0036749	2.7464	0.66022	-1.3176	3596.0	47.435	3.9911	59.615	-28.145	56.523	68.11	24.362	-3.0623	-4.5894	0.83382	-2.1454	29.991	-4.755
67.765	5.9977	74.044	-5.0159	0.41999	-2.6347	5.1289	-0.14201	2.8315	0.66022	-1.3176	3595.5	47.535	3.4196	59.575	-28.065	56.485	68.11	24.362	-3.0623	-4.5894	0.83382	-2.1454	29.991	-4.755
67.647	4.9933	74.135	-4.9889	0.41891	-2.6203	5.6848	-0.28953	2.9069	0.66022	-1.3176	3595.0	47.62	2.8483	59.535	-28.003	56.448	68.11	24.362	-3.0623	-4.5894	0.83382	-2.1454	29.991	-4.755
67.543	3.9917	74.201	-4.9591	0.41709	-2.6056	6.2323	-0.43814	2.9729	0.66022	-1.3176	3594.5	47.69	2.2782	59.496	-27.96	56.411	68.11	24.362	-3.0623	-4.5894	0.83382	-2.1454	29.991	-4.755
67.453	2.9948	74.242	-4.9265	0.41453	-2.5906	6.7789	-0.58423	3.0309	0.66022	-1.3176	3594.0	47.743	1.7101	59.458	-27.934	56.375	68.11	24.362	-3.0623	-4.5894	0.83382	-2.1454	29.991	-4.755
67.377	2.0042	74.257	-4.8913	0.41125	-2.5753	7.3246	-0.72759	3.0815	0.66022	-1.3176	3593.5	47.781	1.1451	59.419	-27.925	56.339	68.11	24.362	-3.0623	-4.5894	0.83382	-2.1454	29.991	-4.755
67.316	1.0217	74.247	-4.8533	0.40725	-2.5598	7.8635	-0.87037	3.124	0.66022	-1.3176	3593.1	47.803	0.58407	59.382	-27.935	56.304	68.11	24.362	-3.0623	-4.5894	0.83382	-2.1454	29.991	-4.755
67.269	0.048952	74.212	-4.8127	0.40255	-2.5441	8.3964	-1.012	3.1587	0.66022	-1.3176	3592.6	47.81	0.028002	59.345	-27.962	56.27	68.11	24.362	-3.0623	-4.5894	0.83382	-2.1454	29.991	-4.755
67.236	-0.9123	74.153	-4.7693	0.39715	-2.5282	8.9312	-1.1469	3.1993	0.66022	-1.3176	3592.1	47.801	-0.52219	59.309	-28.007	56.236	68.11	24.362	-3.0623	-4.5894	0.83382	-2.1454	29.991	-4.755
67.219	-1.8604	74.071	-4.7234	0.39108	-2.5121	9.461	-1.28	3.2331	0.66022	-1.3176	3591.6	47.777	-1.0656	59.273	-28.069	56.203	68.11	24.362	-3.0623	-4.5894	0.83382	-2.1454	29.991	-4.755
67.215	-2.7939	73.966	-4.6747	0.38435	-2.4959	9.9857	-1.4113	3.2595	0.66022	-1.3176	3591.1	47.738	-1.6012	59.239	-28.148	56.17	68.11	24.362	-3.0623	-4.5894	0.83382	-2.1454	29.991	-4.755
67.226	-3.711	73.839	-4.6235	0.37697	-2.4795	10.506	-1.539	3.2798	0.66022	-1.3176	3590.6	47.684	-2.1283	59.205	-28.243	56.139	68.11	24.362	-3.0623	-4.5894	0.83382	-2.1454	29.991	-4.755
67.252	-4.6104	73.691	-4.5697	0.36897	-2.4631	11.024	-1.6603	3.2957	0.66022	-1.3176	3590.2	47.616	-2.6459	59.173	-28.355	56.108	68.11	24.362	-3.0623	-4.5894	0.83382	-2.1454	29.991	-4.755
67.291	-5.4905	73.522	-4.5133	0.36037	-2.4466	11.536	-1.7794	3.3047	0.66022	-1.3176	3589.7	47.533	-3.1531	59.141	-28.482	56.079	68.11	24.362	-3.0623	-4.5894	0.83382	-2.1454	29.991	-4.755
67.345	-6.3499	73.333	-4.4543	0.35118	-2.4301	12.043	-1.8959	3.3071	0.66022	-1.3176	3589.2	47.437	-3.6492	59.11	-28.625	56.05	68.11	24.362	-3.0623	-4.5894	0.83382	-2.1454	29.991	-4.755
67.413	-7.1872	73.125	-4.3929	0.34142	-2.4135	12.47	-2.0084	3.3032	0.66022	-1.3176	3588.7	47.328	-4.1332	59.081	-28.784	56.022	68.11	24.362	-3.0623	-4.5894	0.83382	-2.1454	29.991	-4.755
67.494	-8.0007	72.9	-4.3299	0.33111	-2.397	12.732	-2.113	3.2952	0.66022	-1.3176	3588.2	47.205	-4.6043	59.052	-28.956	55.996	68.11	24.362	-3.0623	-4.5894	0.83382	-2.1454	29.991	-4.755
67.589	-8.7895	72.657	-4.2656	0.3203	-2.3806	12.976	-2.213	3.2814	0.66022	-1.3176	3587.7	47.069	-5.0617	59.025	-29.143	55.97	68.11	24.362	-3.0623	-4.5894	0.83382	-2.1454	29.991	-4.755
67.698	-9.5527	72.399	-4.2002	0.30899	-2.3642	13.2	-2.3083	3.2622	0.66022	-1.3176	3587.2	46.922	-5.505	58.999	-29.343	55.946	68.11	24.362	-3.0623	-4.5894	0.83382	-2.1454	29.991	-4.755
67.819	-10.29	72.125	-4.1336	0.29722	-2.348	13.405	-2.3986	3.238	0.66022	-1.3176	3586.8	46.762	-5.9336	58.974	-29.556	55.922	68.11	24.362	-3.0623	-4.5894	0.83382	-2.1454	29.991	-4.755
67.953	-11.0	71.838	-4.0662	0.28502	-2.3319	13.582	-2.4807	3.2115	0.66022	-1.3176	3586.3	46.592	-6.3472	58.95	-29.782	55.9	68.11	24.362	-3.0623	-4.5894	0.83382	-2.1454	29.991	-4.755
68.1	-11.682	71.537	-3.9978	0.27242	-2.3159	13.738	-2.5574	3.1818	0.66022	-1.3176	3585.8	46.41	-6.7454	58.927	-30.019	55.879	68.11	24.362	-3.0623	-4.5894	0.83382	-2.1454	29.991	-4.755
68.259	-12.336	71.224	-3.9288	0.25945	-2.3	13.871	-2.6295	3.1488	0.66022	-1.3176	3585.3	46.218	-7.1279	58.905	-30.268	55.859	68.11	24.362	-3.0623	-4.5894	0.83382	-2.1454	29.991	-4.755
68.43	-12.963	70.9	-3.8592	0.24614	-2.2844	13.982	-2.6969	3.1128	0.66022	-1.3176	3584.8	46.016	-7.4942	58.885	-30.528	55.84	68.11	24.362	-3.0623	-4.5894	0.83382	-2.1454	29.991	-4.755
68.613	-13.56	70.566	-3.7889	0.23249	-2.2689	14.171	-2.7596	3.0749	0.66022	-1.3176	3584.3	45.804	-7.8442	58.866	-30.798	55.822	68.11	24.362	-3.0623	-4.5894	0.83382	-2.1454	29.991	-4.755
68.807	-14.128	70.222	-3.7174	0.21855	-2.2536	14.397	-2.8169	3.0343	0.66022	-1.3176	3583.9	45.583	-8.1775	58.848	-31.078	55.805	68.11	24.362	-3.0623	-4.5894	0.83382	-2.1454	29.991	-4.755
69.011	-14.666	69.87	-3.645	0.20433	-2.2386	14.589	-2.8693	2.991	0.66022	-1.3176	3583.4	45.354	-8.4937	58.831	-31.367	55.79	68.11	24.362	-3.0623	-4.5894	0.83382	-2.1454	29.991	-4.755
69.227	-15.174	69.51	-3.5716	0.18986	-2.2237	14.755	-2.9183	2.9446	0.66022	-1.3176	3582.9	45.117	-8.7925	58.815	-31.665	55.776	68.11	24.362	-3.0623	-4.5894	0.83382	-2.1454	29.991	-4.755
69.452	-15.651	69.143	-3.4977	0.17516	-2.2092	14.688	-2.9573	2.8672	0.66022	-1.3176	3582.4	44.872	-9.0737	58.801	-31.971	55.762	68.11	24.362	-3.0623	-4.5894	0.83382	-2.1454	29.991	-4.755
69.688	-16.098	68.77	-3.425	0.1603	-2.1951	14.402	-2.9838	2.7597	0.66022	-1.3176	3581.9	44.62	-9.3372	58.788	-32.284	55.75	68.11	24.362	-3.0623	-4.5894	0.83382	-2.1454	29.991	-4.755
69.933	-16.515	68.392	-3.3537	0.14533	-2.1816	14.089	-3.0031	2.6481	0.66022	-1.3176	3581.4	44.362	-9.5833	58.775	-32.606	55.739	68.11	24.362	-3.0623	-4.5894	0.83382	-2.1454	29.991	-4.755
70.187	-16.903	68.008	-3.2838	0.13029	-2.1686	13.892	-3.0156	2.5312	0.66022	-1.3176	3581.0	44.097	-9.8123	58.764	-32.934	55.728	68.11	24.362	-3.0623	-4.5894	0.83382	-2.1454	29.991	-4.755
70.45	-17.261	67.62	-3.2148	0.11519	-2.1563	13.717	-3.0223	2.407	0.66022	-1.3176	3580.5	43.826	-10.024	58.754	-33.268	55.719	68.11	24.362	-3.0623	-4.5894	0.83382	-2.1454	29.991	-4.755
70.722	-17.59	67.228	-3.1467	0.10007	-2.1446	13.502	-3.0224	2.271	0.66022	-1.3176	3580.0	43.549	-10.219	58.745	-33.609	55.711	68.11	24.362	-3.0623	-4.5894	0.83382	-2.1454	29.991	-4.755
71.002	-17.891	66.833	-3.0798	0.084974	-2.1336	13.259	-3.0168	2.1302	0.66022	-1.3176	3579.5	43.268	-10.397	58.737	-33.955	55.704	68.11	24.362	-3.0623	-4.5894	0.83382	-2.1454	29.991	-4.755
71.289	-18.164	66.435	-3.0141	0.069915	-2.1233	13.057	-3.0058	1.9827	0.66022	-1.3176	3579.0	42.981	-10.559	58.73	-34.307	55.698	68.11	24.362	-3.0623	-4.5894	0.83382	-2.1454	29.991	-4.755
71.584	-18.409	66.034	-2.9493	0.054924	-2.1138	12.872	-2.9897	1.8278	0.66022	-1.3176	3578.5	42.69	-10.704	58.724	-34.664	55.693	68.11	24.362	-3.0623	-4.5894	0.83382	-2.1454	29.991	-4.755
71.887	-18.627	65.631	-2.8854	0.040026	-2.105	12.66	-2.9687	1.6669	0.66022	-1.3176	3578.1	42.396	-10.833	58.719	-35.026	55.688	68.11	24.362	-3.0623	-4.5894	0.83382	-2.1454	29.991	-4.755
72.196	-18.817	65.227	-2.8226	0.025245	-2.0971	12.469	-2.9427	1.498	0.66022	-1.3176	3577.6	42.097	-10.945	58.715	-35.391	55.685	68.11	24.362	-3.0623	-4.5894	0.83382	-2.1454	29.991	-4.755
72.511	-18.98	64.821	-2.7607	0.010606	-2.0901	12.28	-2.9122	1.321	0.66022	-1.3176	3577.1	41.795	-11.042	58.713	-35.761	55.683	68.11	24.362	-3.0623	-4.5894	0.83382	-2.1454	29.991	-4.755
72.833	-19.116	64.415	-2.6999	-0.0038685	-2.0839	12.066	-2.877	1.1371	0.66022	-1.3176	3576.6	41.49	-11.123	58.711	-36.134	55.682	68.11	24.362	-3.0623	-4.5894	0.83382	-2.1454	29.991	-4.755
73.16	-19.225	64.008	-2.6401	-0.018156	-2.0787	11.827	-2.8372	0.94644	0.66022	-1.3176	3576.1	41.183	-11.187	58.71	-36.511	55.681	68.11	24.362	-3.0623	-4.5894	0.83382	-2.1454	29.991	-4.755
73.493	-19.308	63.601	-2.5815	-0.032233	-2.0745	11.609	-2.7928	0.74724	0.66022	-1.3176	3575.6	40.873	-11.236	58.71	-36.89	55.682	68.11	24.362	-3.0623	-4.5894	0.83382	-2.1454	29.991	-4.755
73.831	-19.365	63.194	-2.5241	-0.046077	-2.0712	11.37	-2.7439	0.54061	0.66022	-1.3176	3575.2	40.561	-11.27	58.712	-37.272	55.684	68.11	24.362	-3.0623	-4.5894	0.83382	-2.1454	29.991	-4.755
74.175	-19.397	62.787	-2.4679	-0.059665	-2.0691	11.11	-2.6905	0.32672	0.66022	-1.3176	3574.7	40.247	-11.288	58.714	-37.657	55.686	68.11	24.362	-3.0623	-4.5894	0.83382	-2.1454	29.991	-4.755
74.522	-19.402	62.38	-2.4132	-0.072991	-2.0679	10.746	-2.6577	0.14531	0.66022	-1.3176	3574.2	39.932	-11.29	58.717	-38.044	55.689	68.11	24.362	-3.0623	-4.5894	0.83382	-2.1454	29.991	-4.755
74.874	-19.381	61.974	-2.3604	-0.086345	-2.0675	10.346	-2.683	0.029182	0.66022	-1.3176	3573.7	39.615	-11.277	58.721	-38.432	55.693	68.11	24.362	-3.0623	-4.5894	0.83382	-2.1454	29.991	-4.755
75.231	-19.335	61.567	-2.3097	-0.09981	-2.0676	9.934	-2.7021	-0.087623	0.66022	-1.3176	3573.2	39.296	-11.249	58.725	-38.823	55.698	68.11	24.362	-3.0623	-4.5894	0.83382	-2.1454	29.991	-4.755
75.591	-19.264	61.161	-2.2611	-0.11336	-2.0684	9.5127	-2.7151	-0.20481	0.66022	-1.3176	3572.7	38.976	-11.206	58.73	-39.215	55.703	68.11	24.362	-3.0623	-4.5894	0.83382	-2.1454	29.991	-4.755
75.955	-19.169	60.755	-2.2146	-0.12695	-2.0697	9.0678	-2.7219	-0.32254	0.66022	-1.3176	3572.3	38.655	-11.149	58.736	-39.609	55.709	68.11	24.362	-3.0623	-4.5894	0.83382	-2.1454	29.991	-4.755
76.323	-19.051	60.348	-2.1705	-0.14056	-2.0716	8.6082	-2.7225	-0.44015	0.66022	-1.3176	3571.8	38.333	-11.078	58.743	-40.004	55.716	68.11	24.362	-3.0623	-4.5894	0.83382	-2.1454	29.991	-4.755
76.694	-18.91	59.941	-2.1286	-0.15417	-2.0741	8.1435	-2.7168	-0.55718	0.66022	-1.3176	3571.3	38.01	-10.994	58.75	-40.401	55.724	68.11	24.362	-3.0623	-4.5894	0.83382	-2.1454	29.991	-4.755
77.068	-18.747	59.535	-2.089	-0.16772	-2.0772	7.6746	-2.7049	-0.67349	0.66022	-1.3176	3570.8	37.686	-10.896	58.759	-40.8	55.732	68.11	24.362	-3.0623	-4.5894	0.83382	-2.1454	29.991	-4.755
77.444	-18.563	59.128	-2.0518	-0.1812	-2.0808	7.2021	-2.6869	-0.78895	0.66022	-1.3176	3570.3	37.361	-10.786	58.768	-41.199	55.741	68.11	24.362	-3.0623	-4.5894	0.83382	-2.1454	29.991	-4.755
77.823	-18.357	58.721	-2.017	-0.19458	-2.0851	6.7184	-2.6629	-0.90346	0.66022	-1.3176	3569.8	37.036	-10.664	58.777	-41.6	55.751	68.11	24.362	-3.0623	-4.5894	0.83382	-2.1454	29.991	-4.755
78.205	-18.132	58.313	-1.9847	-0.20782	-2.0899	6.2103	-2.6327	-1.0167	0.66022	-1.3176	3569.3	36.71	-10.529	58.788	-42.001	55.761	68.11	24.362	-3.0623	-4.5894	0.83382	-2.1454	29.991	-4.755
78.588	-17.887	57.905	-1.9549	-0.2209	-2.0952	5.7037	-2.5964	-1.1285	0.66022	-1.3176	3568.8	36.383	-10.384	58.8	-42.404	55.772	68.11	24.362	-3.0623	-4.5894	0.83382	-2.1454	29.991	-4.755
78.973	-17.624	57.496	-1.9276	-0.23378	-2.1011	5.1989	-2.554	-1.2389	0.66022	-1.3176	3568.4	36.056	-10.227	58.812	-42.808	55.784	68.11	24.362	-3.0623	-4.5894	0.83382	-2.1454	29.991	-4.755
79.36	-17.342	57.086	-1.9029	-0.24643	-2.1076	4.6964	-2.5058	-1.3479	0.66022	-1.3176	3567.9	35.729	-10.059	58.825	-43.212	55.797	68.11	24.362	-3.0623	-4.5894	0.83382	-2.1454	29.991	-4.755
79.747	-17.042	56.676	-1.8807	-0.25882	-2.1146	4.2026	-2.4517	-1.457	0.66022	-1.3176	3567.4	35.401	-9.8815	58.839	-43.617	55.811	68.11	24.362	-3.0623	-4.5894	0.83382	-2.1454	29.991	-4.755
80.136	-16.726	56.265	-1.8609	-0.27094	-2.1222	3.7139	-2.392	-1.5653	0.66022	-1.3176	3566.9	35.074	-9.6938	58.854	-44.023	55.826	68.11	24.362	-3.0623	-4.5894	0.83382	-2.1454	29.991	-4.755
80.525	-16.393	55.854	-1.8437	-0.28272	-2.1302	3.1579	-2.3189	-1.6213	0.66022	-1.3176	3566.4	34.746	-9.4965	58.87	-44.43	55.841	68.11	24.362	-3.0623	-4.5894	0.83382	-2.1454	29.991	-4.755
80.914	-16.044	55.441	-1.8293	-0.29411	-2.1384	2.5928	-2.2385	-1.659	0.66022	-1.3176	3565.9	34.418	-9.29	58.887	-44.837	55.857	68.11	24.362	-3.0623	-4.5894	0.83382	-2.1454	29.991	-4.755
81.303	-15.68	55.026	-1.8177	-0.3051	-2.1467	2.0332	-2.1533	-1.6926	0.66022	-1.3176	3565.4	34.09	-9.0746	58.904	-45.244	55.874	68.11	24.362	-3.0623	-4.5894	0.83382	-2.1454	29.991	-4.755
81.692	-15.302	54.611	-1.809	-0.31564	-2.1553	1.4801	-2.0633	-1.7222	0.66022	-1.3176	3564.9	33.763	-8.8509	58.922	-45.652	55.892	68.11	24.362	-3.0623	-4.5894	0.83382	-2.1454	29.991	-4.755
82.08	-14.909	54.194	-1.8029	-0.32572	-2.164	0.93459	-1.9684	-1.748	0.66022	-1.3176	3564.5	33.435	-8.6193	58.941	-46.06	55.91	68.11	24.362	-3.0623	-4.5894	0.83382	-2.1454	29.991	-4.755
82.467	-14.503	53.777	-1.7996	-0.33532	-2.1728	0.39767	-1.8689	-1.77	0.66022	-1.3176	3564.0	33.108	-8.3803	58.961	-46.468	55.929	68.11	24.362	-3.0623	-4.5894	0.83382	-2.1454	29.991	-4.755
82.853	-14.085	53.358	-1.7989	-0.3444	-2.1817	-0.12977	-1.7648	-1.7883	0.66022	-1.3176	3563.5	32.782	-8.1342	58.981	-46.876	55.949	68.11	24.362	-3.0623	-4.5894	0.83382	-2.1454	29.991	-4.755
83.236	-13.656	52.938	-1.8009	-0.35296	-2.1906	-0.64115	-1.6555	-1.8026	0.66022	-1.3176	3563.0	32.456	-7.8815	59.003	-47.284	55.97	68.11	24.362	-3.0623	-4.5894	0.83382	-2.1454	29.991	-4.755
83.618	-13.215	52.517	-1.8053	-0.36095	-2.1997	-1.1344	-1.5411	-1.8137	0.66022	-1.3176	3562.5	32.131	-7.6226	59.025	-47.692	55.991	68.11	24.362	-3.0623	-4.5894	0.83382	-2.1454	29.991	-4.755
83.997	-12.763	52.096	-1.8122	-0.36836	-2.2088	-1.6152	-1.4226	-1.8221	0.66022	-1.3176	3562.0	31.808	-7.3579	59.048	-48.099	56.013	68.11	24.362	-3.0623	-4.5894	0.83382	-2.1454	29.991	-4.755
84.373	-12.302	51.674	-1.8214	-0.37517	-2.2179	-2.0831	-1.3002	-1.8281	0.66022	-1.3176	3561.5	31.485	-7.0876	59.071	-48.506	56.036	68.11	24.362	-3.0623	-4.5894	0.83382	-2.1454	29.991	-4.755
84.746	-11.831	51.251	-1.833	-0.38135	-2.227	-2.5403	-1.1741	-1.8305	0.66022	-1.3176	3561.0	31.164	-6.8123	59.096	-48.911	56.06	68.11	24.362	-3.0623	-4.5894	0.83382	-2.1454	29.991	-4.755
85.115	-11.352	50.829	-1.8468	-0.3869	-2.2362	-2.9824	-1.0446	-1.8302	0.66022	-1.3176	3560.5	30.845	-6.5322	59.121	-49.316	56.084	68.11	24.362	-3.0623	-4.5894	0.83382	-2.1454	29.991	-4.755
85.481	-10.864	50.406	-1.8628	-0.39179	-2.2453	-3.4078	-0.91172	-1.8276	0.66022	-1.3176	3560.0	30.527	-6.2476	59.147	-49.719	56.109	68.11	24.362	-3.0623	-4.5894	0.83382	-2.1454	29.991	-4.755
85.842	-10.368	49.984	-1.8809	-0.39602	-2.2545	-3.8143	-0.77582	-1.8231	0.66022	-1.3176	3559.6	30.211	-5.9589	59.174	-50.122	56.135	68.11	24.362	-3.0623	-4.5894	0.83382	-2.1454	29.991	-4.755
86.199	-9.8655	49.563	-1.9009	-0.39954	-2.2636	-4.203	-0.63098	-1.8289	0.66022	-1.3176	3559.1	29.898	-5.6663	59.201	-50.522	56.162	68.11	24.362	-3.0623	-4.5894	0.83382	-2.1454	29.991	-4.755
86.551	-9.3563	49.143	-1.9229	-0.4023	-2.2728	-4.6005	-0.47165	-1.8505	0.66022	-1.3176	3558.6	29.587	-5.3704	59.23	-50.92	56.189	68.11	24.362	-3.0623	-4.5894	0.83382	-2.1454	29.991	-4.755
86.897	-8.8412	48.724	-1.9469	-0.40426	-2.2821	-4.9834	-0.31021	-1.8689	0.66022	-1.3176	3558.1	29.28	-5.0714	59.259	-51.317	56.217	68.11	24.362	-3.0623	-4.5894	0.83382	-2.1454	29.991	-4.755
87.238	-8.3205	48.308	-1.9727	-0.4054	-2.2915	-5.351	-0.14701	-1.8839	0.66022	-1.3176	3557.6	28.975	-4.7696	59.288	-51.711	56.246	68.11	24.362	-3.0623	-4.5894	0.83382	-2.1454	29.991	-4.755
87.574	-7.7947	47.894	-2.0004	-0.40573	-2.3009	-5.703	0.017585	-1.8954	0.66022	-1.3176	3557.1	28.674	-4.4653	59.319	-52.102	56.275	68.11	24.362	-3.0623	-4.5894	0.83382	-2.1454	29.991	-4.755
87.903	-7.2641	47.484	-2.0297	-0.40522	-2.3104	-6.0389	0.18318	-1.9032	0.66022	-1.3176	3556.6	28.377	-4.1585	59.351	-52.49	56.305	68.11	24.362	-3.0623	-4.5894	0.83382	-2.1454	29.991	-4.755
88.226	-6.7289	47.076	-2.0607	-0.40389	-2.3199	-6.3525	0.3495	-1.9073	0.66022	-1.3176	3556.1	28.084	-3.8496	59.383	-52.876	56.336	68.11	24.362	-3.0623	-4.5894	0.83382	-2.1454	29.991	-4.755
88.542	-6.1896	46.674	-2.0932	-0.40169	-2.3295	-6.6091	0.53465	-1.9266	0.66022	-1.3176	3555.6	27.795	-3.5387	59.416	-53.257	56.368	68.11	24.362	-3.0623	-4.5894	0.83382	-2.1454	29.991	-4.755
88.851	-5.6461	46.276	-2.1268	-0.39854	-2.3392	-6.8405	0.72525	-1.949	0.66022	-1.3176	3555.1	27.512	-3.2258	59.449	-53.634	56.4	68.11	24.362	-3.0623	-4.5894	0.83382	-2.1454	29.991	-4.755
89.152	-5.0987	45.884	-2.1615	-0.39444	-2.349	-7.0616	0.91299	-1.9666	0.66022	-1.3176	3554.6	27.234	-2.9111	59.484	-54.006	56.433	68.11	24.362	-3.0623	-4.5894	0.83382	-2.1454	29.991	-4.755
89.446	-4.5476	45.498	-2.1974	-0.38942	-2.3589	-7.2725	1.0976	-1.9794	0.66022	-1.3176	3554.1	26.961	-2.5947	59.519	-54.373	56.467	68.11	24.362	-3.0623	-4.5894	0.83382	-2.1454	29.991	-4.755
89.732	-3.993	45.12	-2.2342	-0.38347	-2.3688	-7.4731	1.2787	-1.9872	0.66022	-1.3176	3553.6	26.695	-2.2767	59.555	-54.734	56.502	68.11	24.362	-3.0623	-4.5894	0.83382	-2.1454	29.991	-4.755
90.01	-3.4351	44.749	-2.2721	-0.37664	-2.3787	-7.6623	1.4558	-1.9903	0.66022	-1.3176	3553.1	26.435	-1.9573	59.591	-55.09	56.537	68.11	24.362	-3.0623	-4.5894	0.83382	-2.1454	29.991	-4.755
90.279	-2.8742	44.386	-2.3108	-0.36893	-2.3887	-7.8344	1.6275	-1.9904	0.66022	-1.3176	3552.6	26.181	-1.6365	59.629	-55.44	56.572	68.11	24.362	-3.0623	-4.5894	0.83382	-2.1454	29.991	-4.755
90.539	-2.3104	44.032	-2.3504	-0.36037	-2.3986	-7.9472	1.8058	-1.982	0.66022	-1.3176	3552.1	25.935	-1.3146	59.666	-55.783	56.609	68.11	24.362	-3.0623	-4.5894	0.83382	-2.1454	29.991	-4.755
90.79	-1.7438	43.688	-2.3901	-0.35083	-2.4085	-7.9214	2.0073	-1.9584	0.66022	-1.3176	3551.6	25.697	-0.99156	59.705	-56.119	56.645	68.11	24.362	-3.0623	-4.5894	0.83382	-2.1454	29.991	-4.755
91.032	-1.1747	43.354	-2.4296	-0.34031	-2.4182	-7.8962	2.1997	-1.9285	0.66022	-1.3176	3551.1	25.466	-0.66748	59.744	-56.448	56.683	68.11	24.362	-3.0623	-4.5894	0.83382	-2.1454	29.991	-4.755
91.264	-0.60305	43.032	-2.469	-0.32885	-2.4278	-7.8711	2.3831	-1.8923	0.66022	-1.3176	3550.6	25.244	-0.34243	59.783	-56.769	56.721	68.11	24.362	-3.0623	-4.5894	0.83382	-2.1454	29.991	-4.755
91.487	-0.029078	42.721	-2.5083	-0.31649	-2.4371	-7.8459	2.5577	-1.8503	0.66022	-1.3176	3550.1	25.031	-0.016501	59.823	-57.082	56.759	68.11	24.362	-3.0623	-4.5894	0.83382	-2.1454	29.991	-4.755
91.7	0.54702	42.423	-2.5475	-0.30329	-2.4462	-7.815	2.7201	-1.8028	0.66022	-1.3176	3549.6	24.827	0.3102	59.864	-57.387	56.798	68.11	24.362	-3.0623	-4.5894	0.83382	-2.1454	29.991	-4.755
91.902	1.125	42.138	-2.5865	-0.28931	-2.4551	-7.7828	2.8738	-1.7503	0.66022	-1.3176	3549.1	24.632	0.63754	59.905	-57.683	56.838	68.11	24.362	-3.0623	-4.5894	0.83382	-2.1454	29.991	-4.755
92.094	1.7047	41.866	-2.6253	-0.27457	-2.4637	-7.7493	3.0178	-1.6932	0.66022	-1.3176	3548.6	24.447	0.96539	59.947	-57.969	56.877	68.11	24.362	-3.0623	-4.5894	0.83382	-2.1454	29.991	-4.755
92.275	2.2857	41.609	-2.664	-0.25914	-2.4721	-7.7143	3.1521	-1.6319	0.66022	-1.3176	3548.1	24.271	1.2936	59.988	-58.247	56.917	68.11	24.362	-3.0623	-4.5894	0.83382	-2.1454	29.991	-4.755
92.446	2.8678	41.366	-2.7025	-0.24307	-2.4801	-7.6778	3.2766	-1.5666	0.66022	-1.3176	3547.6	24.107	1.622	60.03	-58.515	56.958	68.11	24.362	-3.0623	-4.5894	0.83382	-2.1454	29.991	-4.755
92.606	3.4507	41.138	-2.7408	-0.22639	-2.4877	-7.64	3.3931	-1.5107	0.66022	-1.3176	3547.1	23.952	1.9504	60.073	-58.774	56.998	68.11	24.362	-3.0623	-4.5894	0.83382	-2.1454	29.991	-4.755
92.754	4.0342	40.926	-2.7789	-0.20916	-2.4952	-7.6057	3.4997	-1.4787	0.66022	-1.3176	3546.6	23.809	2.2787	60.115	-59.023	57.039	68.11	24.362	-3.0623	-4.5894	0.83382	-2.1454	29.991	-4.755
92.892	4.618	40.73	-2.8168	-0.19141	-2.5025	-7.5716	3.5953	-1.4418	0.66022	-1.3176	3546.1	23.676	2.6068	60.158	-59.261	57.08	68.11	24.362	-3.0623	-4.5894	0.83382	-2.1454	29.991	-4.755
93.018	5.2019	40.551	-2.8546	-0.17322	-2.5096	-7.5371	3.6807	-1.4003	0.66022	-1.3176	3545.6	23.555	2.9346	60.2	-59.489	57.121	68.11	24.362	-3.0623	-4.5894	0.83382	-2.1454	29.991	-4.755
93.133	5.7855	40.388	-2.8922	-0.15462	-2.5165	-7.5016	3.7589	-1.3543	0.66022	-1.3176	3545.1	23.445	3.2619	60.243	-59.707	57.162	68.11	24.362	-3.0623	-4.5894	0.83382	-2.1454	29.991	-4.755
93.237	6.3683	40.243	-2.9296	-0.13564	-2.5231	-7.465	3.8291	-1.3041	0.66022	-1.3176	3544.6	23.346	3.5883	60.286	-59.914	57.203	68.11	24.362	-3.0623	-4.5894	0.83382	-2.1454	29.991	-4.755
93.329	6.95	40.116	-2.9668	-0.11634	-2.5295	-7.4268	3.8898	-1.2499	0.66022	-1.3176	3544.1	23.26	3.9138	60.328	-60.11	57.244	68.11	24.362	-3.0623	-4.5894	0.83382	-2.1454	29.991	-4.755
93.409	7.5301	40.006	-3.0039	-0.096771	-2.5356	-7.3851	3.9366	-1.1918	0.66022	-1.3176	3543.6	23.185	4.2381	60.371	-60.295	57.285	68.11	24.362	-3.0623	-4.5894	0.83382	-2.1454	29.991	-4.755
93.478	8.1081	39.914	-3.0407	-0.076995	-2.5414	-7.3404	3.9721	-1.1302	0.66022	-1.3176	3543.1	23.122	4.5609	60.414	-60.47	57.325	68.11	24.362	-3.0623	-4.5894	0.83382	-2.1454	29.991	-4.755
93.536	8.6836	39.841	-3.0773	-0.057065	-2.5469	-7.2934	3.9983	-1.0657	0.66022	-1.3176	3542.6	23.071	4.8819	60.456	-60.633	57.366	68.11	24.362	-3.0623	-4.5894	0.83382	-2.1454	29.991	-4.755
93.582	9.2561	39.786	-3.1136	-0.037028	-2.5521	-7.2439	4.0151	-0.99862	0.66022	-1.3176	3542.1	23.033	5.201	60.498	-60.785	57.406	68.11	24.362	-3.0623	-4.5894	0.83382	-2.1454	29.991	-4.755
93.616	9.8251	39.75	-3.1497	-0.016927	-2.5569	-7.1917	4.0249	-0.92922	0.66022	-1.3176	3541.6	23.007	5.5178	60.54	-60.926	57.447	68.11	24.362	-3.0623	-4.5894	0.83382	-2.1454	29.991	-4.755
93.639	10.39	39.733	-3.1855	0.0032075	-2.5614	-7.1368	4.0275	-0.85782	0.66022	-1.3176	3541.1	22.993	5.8321	60.581	-61.056	57.486	68.11	24.362	-3.0623	-4.5894	0.83382	-2.1454	29.991	-4.755
93.65	10.95	39.735	-3.2211	0.023338	-2.5655	-7.0839	4.0214	-0.7847	0.66022	-1.3176	3540.5	22.991	6.1435	60.623	-61.174	57.526	68.11	24.362	-3.0623	-4.5894	0.83382	-2.1454	29.991	-4.755
93.65	11.505	39.756	-3.2564	0.043403	-2.5692	-7.0337	4.0032	-0.71022	0.66022	-1.3176	3540.0	23.002	6.4518	60.664	-61.281	57.565	68.11	24.362	-3.0623	-4.5894	0.83382	-2.1454	29.991	-4.755
93.639	12.054	39.796	-3.2914	0.063355	-2.5726	-6.9809	3.9763	-0.63478	0.66022	-1.3176	3539.5	23.025	6.7567	60.704	-61.377	57.604	68.11	24.362	-3.0623	-4.5894	0.83382	-2.1454	29.991	-4.755
93.616	12.597	39.855	-3.3262	0.083152	-2.5756	-6.9254	3.941	-0.5587	0.66022	-1.3176	3539.0	23.061	7.0579	60.744	-61.462	57.642	68.11	24.362	-3.0623	-4.5894	0.83382	-2.1454	29.991	-4.755
93.583	13.133	39.933	-3.3606	0.10275	-2.5782	-6.8675	3.899	-0.48233	0.66022	-1.3176	3538.5	23.108	7.3549	60.783	-61.535	57.68	68.11	24.362	-3.0623	-4.5894	0.83382	-2.1454	29.991	-4.755
93.538	13.661	40.029	-3.3948	0.12213	-2.5804	-6.8075	3.8523	-0.40639	0.66022	-1.3176	3538.0	23.168	7.6476	60.822	-61.597	57.718	68.11	24.362	-3.0623	-4.5894	0.83382	-2.1454	29.991	-4.755
93.482	14.182	40.145	-3.4287	0.14126	-2.5822	-6.7456	3.7971	-0.33099	0.66022	-1.3176	3537.5	23.241	7.9356	60.861	-61.649	57.755	68.11	24.362	-3.0623	-4.5894	0.83382	-2.1454	29.991	-4.755
93.415	14.693	40.279	-3.4623	0.16008	-2.5837	-6.6811	3.7287	-0.25496	0.66022	-1.3176	3537.0	23.325	8.2185	60.899	-61.689	57.791	68.11	24.362	-3.0623	-4.5894	0.83382	-2.1454	29.991	-4.755
93.338	15.195	40.432	-3.4955	0.17854	-2.5848	-6.6147	3.654	-0.17953	0.66022	-1.3176	3536.5	23.421	8.4962	60.936	-61.718	57.826	68.11	24.362	-3.0623	-4.5894	0.83382	-2.1454	29.991	-4.755
93.25	15.687	40.603	-3.5284	0.19661	-2.5855	-6.5467	3.5725	-0.10534	0.66022	-1.3176	3535.9	23.529	8.7681	60.972	-61.737	57.862	68.11	24.362	-3.0623	-4.5894	0.83382	-2.1454	29.991	-4.755
93.152	16.168	40.792	-3.561	0.21425	-2.5858	-6.4776	3.4829	-0.032705	0.66022	-1.3176	3535.4	23.649	9.0341	61.008	-61.744	57.896	68.11	24.362	-3.0623	-4.5894	0.83382	-2.1454	29.991	-4.755
93.043	16.639	40.999	-3.5932	0.23143	-2.5858	-6.4077	3.388	0.038117	0.66022	-1.3176	3534.9	23.78	9.2937	61.043	-61.742	57.93	68.11	24.362	-3.0623	-4.5894	0.83382	-2.1454	29.991	-4.755
92.925	17.097	41.223	-3.6251	0.24812	-2.5855	-6.3371	3.2879	0.1069	0.66022	-1.3176	3534.4	23.923	9.5467	61.077	-61.729	57.963	68.11	24.362	-3.0623	-4.5894	0.83382	-2.1454	29.991	-4.755
92.797	17.543	41.465	-3.6566	0.26429	-2.5848	-6.2689	3.1827	0.15005	0.66022	-1.3176	3533.9	24.077	9.7928	61.111	-61.705	57.995	68.11	24.362	-3.0623	-4.5894	0.83382	-2.1454	29.991	-4.755
92.659	17.976	41.723	-3.6878	0.27994	-2.584	-6.2059	3.0739	0.16431	0.66022	-1.3176	3533.4	24.241	10.032	61.143	-61.672	58.026	68.11	24.362	-3.0623	-4.5894	0.83382	-2.1454	29.991	-4.755
92.513	18.397	41.998	-3.7187	0.29501	-2.5832	-6.1585	2.955	0.174	0.66022	-1.3176	3532.9	24.417	10.263	61.175	-61.628	58.057	68.11	24.362	-3.0623	-4.5894	0.83382	-2.1454	29.991	-4.755
92.356	18.803	42.289	-3.7493	0.30948	-2.5823	-6.1113	2.8309	0.17814	0.66022	-1.3176	3532.3	24.603	10.487	61.206	-61.575	58.087	68.11	24.362	-3.0623	-4.5894	0.83382	-2.1454	29.991	-4.755
92.191	19.196	42.596	-3.7798	0.32332	-2.5814	-6.0644	2.7018	0.17659	0.66022	-1.3176	3531.8	24.799	10.704	61.236	-61.511	58.116	68.11	24.362	-3.0623	-4.5894	0.83382	-2.1454	29.991	-4.755
92.018	19.574	42.918	-3.81	0.3365	-2.5805	-6.0176	2.5738	0.16923	0.66022	-1.3176	3531.3	25.005	10.912	61.266	-61.439	58.144	68.11	24.362	-3.0623	-4.5894	0.83382	-2.1454	29.991	-4.755
91.836	19.938	43.255	-3.84	0.34905	-2.5797	-5.9707	2.4474	0.15634	0.66022	-1.3176	3530.8	25.221	11.112	61.294	-61.357	58.171	68.11	24.362	-3.0623	-4.5894	0.83382	-2.1454	29.991	-4.755
91.645	20.286	43.607	-3.8697	0.36096	-2.579	-5.9235	2.3154	0.1379	0.66022	-1.3176	3530.3	25.446	11.303	61.321	-61.265	58.198	68.11	24.362	-3.0623	-4.5894	0.83382	-2.1454	29.991	-4.755
91.447	20.619	43.973	-3.8992	0.3722	-2.5783	-5.8758	2.1783	0.11392	0.66022	-1.3176	3529.8	25.681	11.486	61.348	-61.165	58.224	68.11	24.362	-3.0623	-4.5894	0.83382	-2.1454	29.991	-4.755
91.241	20.936	44.352	-3.9284	0.38274	-2.5778	-5.8274	2.0362	0.084384	0.66022	-1.3176	3529.2	25.924	11.66	61.374	-61.057	58.249	68.11	24.362	-3.0623	-4.5894	0.83382	-2.1454	29.991	-4.755
91.027	21.236	44.743	-3.9572	0.39264	-2.5775	-5.66	1.9341	0.06233	0.66022	-1.3176	3528.7	26.176	11.825	61.399	-60.94	58.273	68.11	24.362	-3.0623	-4.5894	0.83382	-2.1454	29.991	-4.755
90.807	21.52	45.148	-3.985	0.40209	-2.5772	-5.4369	1.8455	0.043166	0.66022	-1.3176	3528.2	26.436	11.981	61.423	-60.814	58.296	68.11	24.362	-3.0623	-4.5894	0.83382	-2.1454	29.991	-4.755
90.579	21.787	45.563	-4.0116	0.41105	-2.577	-5.2128	1.7393	0.039387	0.66022	-1.3176	3527.7	26.703	12.127	61.445	-60.681	58.318	68.11	24.362	-3.0623	-4.5894	0.83382	-2.1454	29.991	-4.755
90.345	22.037	45.99	-4.0371	0.41948	-2.5768	-4.9907	1.6298	0.032443	0.66022	-1.3176	3527.2	26.978	12.264	61.467	-60.541	58.339	68.11	24.362	-3.0623	-4.5894	0.83382	-2.1454	29.991	-4.755
90.104	22.27	46.427	-4.0615	0.42735	-2.5767	-4.7704	1.5176	0.021629	0.66022	-1.3176	3526.7	27.26	12.391	61.488	-60.393	58.359	68.11	24.362	-3.0623	-4.5894	0.83382	-2.1454	29.991	-4.755
89.857	22.485	46.875	-4.0848	0.43465	-2.5766	-4.5524	1.4031	0.0069385	0.66022	-1.3176	3526.1	27.549	12.509	61.508	-60.238	58.379	68.11	24.362	-3.0623	-4.5894	0.83382	-2.1454	29.991	-4.755
89.605	22.684	47.331	-4.107	0.44138	-2.5766	-4.3376	1.2868	-0.011632	0.66022	-1.3176	3525.6	27.844	12.617	61.527	-60.076	58.397	68.11	24.362	-3.0623	-4.5894	0.83382	-2.1454	29.991	-4.755
89.346	22.864	47.795	-4.1283	0.44754	-2.5767	-4.1905	1.1941	-0.03325	0.66022	-1.3176	3525.1	28.144	12.716	61.544	-59.907	58.414	68.11	24.362	-3.0623	-4.5894	0.83382	-2.1454	29.991	-4.755
89.083	23.027	48.268	-4.149	0.45335	-2.577	-4.1211	1.1308	-0.055931	0.66022	-1.3176	3524.6	28.45	12.804	61.561	-59.731	58.43	68.11	24.362	-3.0623	-4.5894	0.83382	-2.1454	29.991	-4.755
88.814	23.172	48.749	-4.1695	0.45885	-2.5773	-4.0611	1.0705	-0.079858	0.66022	-1.3176	3524.1	28.762	12.883	61.577	-59.547	58.446	68.11	24.362	-3.0623	-4.5894	0.83382	-2.1454	29.991	-4.755
88.541	23.299	49.237	-4.1897	0.46406	-2.5778	-4.0105	1.0134	-0.10422	0.66022	-1.3176	3523.5	29.078	12.951	61.592	-59.357	58.46	68.11	24.362	-3.0623	-4.5894	0.83382	-2.1454	29.991	-4.755
88.262	23.407	49.731	-4.2096	0.46899	-2.5783	-3.9696	0.95946	-0.12904	0.66022	-1.3176	3523.0	29.399	13.01	61.605	-59.158	58.474	68.11	24.362	-3.0623	-4.5894	0.83382	-2.1454	29.991	-4.755
87.98	23.496	50.231	-4.2294	0.47366	-2.5791	-3.9386	0.90858	-0.15462	0.66022	-1.3176	3522.5	29.724	13.057	61.618	-58.951	58.486	68.11	24.362	-3.0623	-4.5894	0.83382	-2.1454	29.991	-4.755
87.693	23.566	50.738	-4.249	0.47809	-2.5799	-3.9038	0.85401	-0.16946	0.66022	-1.3176	3522.0	30.053	13.095	61.63	-58.735	58.498	68.11	24.362	-3.0623	-4.5894	0.83382	-2.1454	29.991	-4.755
87.403	23.618	51.249	-4.2683	0.48213	-2.5806	-3.8023	0.76577	-0.12461	0.66022	-1.3176	3521.5	30.385	13.121	61.64	-58.509	58.508	68.11	24.362	-3.0623	-4.5894	0.83382	-2.1454	29.991	-4.755
87.109	23.649	51.763	-4.2871	0.48575	-2.5811	-3.7056	0.67902	-0.079353	0.66022	-1.3176	3520.9	30.72	13.137	61.649	-58.272	58.517	68.11	24.362	-3.0623	-4.5894	0.83382	-2.1454	29.991	-4.755
86.812	23.661	52.28	-4.3054	0.48893	-2.5814	-3.5954	0.60753	-0.04423	0.66022	-1.3176	3520.4	31.058	13.142	61.657	-58.02	58.525	68.11	24.362	-3.0623	-4.5894	0.83382	-2.1454	29.991	-4.755
86.512	23.654	52.801	-4.3229	0.49189	-2.5816	-3.4442	0.57533	-0.039087	0.66022	-1.3176	3519.9	31.397	13.137	61.663	-57.751	58.531	68.11	24.362	-3.0623	-4.5894	0.83382	-2.1454	29.991	-4.755
86.209	23.627	53.323	-4.3398	0.49468	-2.5818	-3.3101	0.54047	-0.032875	0.66022	-1.3176	3519.4	31.738	13.12	61.669	-57.461	58.537	68.11	24.362	-3.0623	-4.5894	0.83382	-2.1454	29.991	-4.755
85.904	23.58	53.847	-4.3561	0.49729	-2.582	-3.1922	0.50316	-0.025823	0.66022	-1.3176	3518.9	32.081	13.093	61.673	-57.147	58.542	68.11	24.362	-3.0623	-4.5894	0.83382	-2.1454	29.991	-4.755
85.597	23.514	54.372	-4.3718	0.4997	-2.5821	-3.0838	0.46367	-0.020036	0.66022	-1.3176	3518.3	32.424	13.055	61.676	-56.806	58.545	68.11	24.362	-3.0623	-4.5894	0.83382	-2.1454	29.991	-4.755
85.289	23.429	54.898	-4.3869	0.50192	-2.5822	-2.9816	0.4222	-0.016015	0.66022	-1.3176	3517.8	32.768	13.006	61.678	-56.438	58.547	68.11	24.362	-3.0623	-4.5894	0.83382	-2.1454	29.991	-4.755
84.978	23.324	55.424	-4.4016	0.50392	-2.5822	-2.8906	0.37896	-0.011938	0.66022	-1.3176	3517.3	33.113	12.947	61.679	-56.047	58.548	68.11	24.362	-3.0623	-4.5894	0.83382	-2.1454	29.991	-4.755
84.667	23.199	55.948	-4.4158	0.50571	-2.5823	-2.8098	0.3342	-0.0080198	0.66022	-1.3176	3516.8	33.457	12.877	61.678	-55.637	58.549	68.11	24.362	-3.0623	-4.5894	0.83382	-2.1454	29.991	-4.755
84.355	23.055	56.472	-4.4297	0.50726	-2.5823	-2.7381	0.28814	-0.0044715	0.66022	-1.3176	3516.3	33.8	12.796	61.677	-55.212	58.547	68.11	24.362	-3.0623	-4.5894	0.83382	-2.1454	29.991	-4.755
84.043	22.891	56.993	-4.4432	0.50859	-2.5823	-2.6517	0.24099	-0.0069665	0.66022	-1.3176	3515.7	34.143	12.704	61.674	-54.775	58.545	68.11	24.362	-3.0623	-4.5894	0.83382	-2.1454	29.991	-4.755
83.73	22.709	57.512	-4.4562	0.50967	-2.5824	-2.5674	0.19288	-0.010931	0.66022	-1.3176	3515.2	34.484	12.602	61.67	-54.331	58.542	68.11	24.362	-3.0623	-4.5894	0.83382	-2.1454	29.991	-4.755
83.417	22.506	58.028	-4.4689	0.51051	-2.5824	-2.4863	0.14403	-0.016044	0.66022	-1.3176	3514.7	34.824	12.489	61.665	-53.882	58.537	68.11	24.362	-3.0623	-4.5894	0.83382	-2.1454	29.991	-4.755
83.105	22.285	58.539	-4.4811	0.51114	-2.5825	-2.4537	0.12725	-6.6779e-05	0.66022	-1.3176	3514.2	35.161	12.365	61.658	-53.431	58.532	68.11	24.362	-3.0623	-4.5894	0.83382	-2.1454	29.991	-4.755
82.794	22.044	59.046	-4.4934	0.51183	-2.5824	-2.4395	0.14676	0.039625	0.66022	-1.3176	3513.7	35.496	12.231	61.651	-52.978	58.525	68.11	24.362	-3.0623	-4.5894	0.83382	-2.1454	29.991	-4.755
82.483	21.784	59.548	-4.5056	0.51262	-2.5821	-2.4309	0.16968	0.097167	0.66022	-1.3176	3513.1	35.827	12.086	61.642	-52.525	58.517	68.11	24.362	-3.0623	-4.5894	0.83382	-2.1454	29.991	-4.755
82.175	21.505	60.045	-4.5177	0.51352	-2.5815	-2.4173	0.19024	0.16109	0.66022	-1.3176	3512.6	36.156	11.931	61.631	-52.073	58.508	68.11	24.362	-3.0623	-4.5894	0.83382	-2.1454	29.991	-4.755
81.867	21.206	60.535	-4.5297	0.51452	-2.5805	-2.3982	0.20803	0.23414	0.66022	-1.3176	3512.1	36.48	11.765	61.62	-51.622	58.497	68.11	24.362	-3.0623	-4.5894	0.83382	-2.1454	29.991	-4.755
81.562	20.888	61.019	-4.5416	0.5156	-2.5791	-2.3681	0.22363	0.30735	0.66022	-1.3176	3511.6	36.801	11.588	61.607	-51.174	58.486	68.11	24.362	-3.0623	-4.5894	0.83382	-2.1454	29.991	-4.755
81.259	20.55	61.497	-4.5534	0.51675	-2.5774	-2.3263	0.237	0.38057	0.66022	-1.3176	3511.1	37.118	11.401	61.594	-50.729	58.473	68.11	24.362	-3.0623	-4.5894	0.83382	-2.1454	29.991	-4.755
80.958	20.192	61.967	-4.5647	0.51796	-2.5753	-2.2001	0.24798	0.44122	0.66022	-1.3176	3510.5	37.431	11.203	61.579	-50.288	58.459	68.11	24.362	-3.0623	-4.5894	0.83382	-2.1454	29.991	-4.755
80.661	19.816	62.43	-4.5753	0.51922	-2.573	-2.0481	0.25615	0.4993	0.66022	-1.3176	3510.0	37.739	10.994	61.562	-49.851	58.444	68.11	24.362	-3.0623	-4.5894	0.83382	-2.1454	29.991	-4.755
80.366	19.42	62.884	-4.5852	0.52052	-2.5703	-1.881	0.26146	0.55643	0.66022	-1.3176	3509.5	38.042	10.775	61.545	-49.419	58.428	68.11	24.362	-3.0623	-4.5894	0.83382	-2.1454	29.991	-4.755
80.074	19.005	63.33	-4.5941	0.52183	-2.5674	-1.6993	0.26385	0.61242	0.66022	-1.3176	3509.0	38.34	10.546	61.527	-48.992	58.411	68.11	24.362	-3.0623	-4.5894	0.83382	-2.1454	29.991	-4.755
79.786	18.573	63.767	-4.6021	0.52315	-2.5642	-1.5034	0.26332	0.6671	0.66022	-1.3176	3508.5	38.633	10.306	61.507	-48.57	58.393	68.11	24.362	-3.0623	-4.5894	0.83382	-2.1454	29.991	-4.755
79.502	18.122	64.194	-4.6091	0.52446	-2.5608	-1.294	0.25985	0.7203	0.66022	-1.3176	3507.9	38.919	10.057	61.487	-48.155	58.374	68.11	24.362	-3.0623	-4.5894	0.83382	-2.1454	29.991	-4.755
79.222	17.654	64.611	-4.6151	0.52574	-2.557	-1.0718	0.25224	0.77558	0.66022	-1.3176	3507.4	39.2	9.798	61.465	-47.746	58.355	68.11	24.362	-3.0623	-4.5894	0.83382	-2.1454	29.991	-4.755
78.946	17.169	65.017	-4.6198	0.52698	-2.553	-0.83638	0.24126	0.83038	0.66022	-1.3176	3506.9	39.474	9.5299	61.443	-47.344	58.334	68.11	24.362	-3.0623	-4.5894	0.83382	-2.1454	29.991	-4.755
78.674	16.668	65.412	-4.6234	0.52815	-2.5487	-0.58822	0.22724	0.88346	0.66022	-1.3176	3506.4	39.741	9.2529	61.42	-46.949	58.312	68.11	24.362	-3.0623	-4.5894	0.83382	-2.1454	29.991	-4.755
78.408	16.152	65.796	-4.6257	0.52925	-2.5442	-0.32934	0.20987	0.93446	0.66022	-1.3176	3505.9	40.002	8.9672	61.395	-46.562	58.289	68.11	24.362	-3.0623	-4.5894	0.83382	-2.1454	29.991	-4.755
78.147	15.62	66.167	-4.6271	0.53011	-2.5394	-0.24419	0.1344	0.95409	0.66022	-1.3176	3505.4	40.255	8.6732	61.37	-46.182	58.266	68.11	24.362	-3.0623	-4.5894	0.83382	-2.1454	29.991	-4.755
77.891	15.073	66.527	-4.6281	0.53059	-2.5346	-0.13532	0.058783	0.97471	0.66022	-1.3176	3504.8	40.501	8.371	61.345	-45.811	58.242	68.11	24.362	-3.0623	-4.5894	0.83382	-2.1454	29.991	-4.755
77.641	14.512	66.874	-4.6285	0.53069	-2.5297	-0.0038425	-0.017261	0.9962	0.66022	-1.3176	3504.3	40.739	8.0608	61.319	-45.449	58.218	68.11	24.362	-3.0623	-4.5894	0.83382	-2.1454	29.991	-4.755
77.397	13.938	67.208	-4.628	0.53041	-2.5247	0.2036	-0.095039	1.0205	0.66022	-1.3176	3503.8	40.969	7.743	61.292	-45.096	58.193	68.11	24.362	-3.0623	-4.5894	0.83382	-2.1454	29.991	-4.755
77.16	13.35	67.529	-4.6264	0.52974	-2.5195	0.43354	-0.17406	1.0488	0.66022	-1.3176	3503.3	41.192	7.4179	61.265	-44.752	58.167	68.11	24.362	-3.0623	-4.5894	0.83382	-2.1454	29.991	-4.755
76.93	12.75	67.835	-4.6236	0.52867	-2.5142	0.6803	-0.25408	1.079	0.66022	-1.3176	3502.8	41.405	7.0861	61.237	-44.417	58.142	68.11	24.362	-3.0623	-4.5894	0.83382	-2.1454	29.991	-4.755
76.706	12.139	68.128	-4.6196	0.5272	-2.5087	0.94227	-0.33509	1.1109	0.66022	-1.3176	3502.3	41.61	6.7479	61.209	-44.093	58.115	68.11	24.362	-3.0623	-4.5894	0.83382	-2.1454	29.991	-4.755
76.49	11.517	68.405	-4.6142	0.52532	-2.5031	1.2177	-0.41703	1.1441	0.66022	-1.3176	3501.7	41.806	6.4039	61.18	-43.779	58.089	68.11	24.362	-3.0623	-4.5894	0.83382	-2.1454	29.991	-4.755
76.282	10.886	68.667	-4.6074	0.52303	-2.4973	1.5049	-0.49984	1.1781	0.66022	-1.3176	3501.2	41.993	6.0545	61.152	-43.476	58.062	68.11	24.362	-3.0623	-4.5894	0.83382	-2.1454	29.991	-4.755
76.082	10.246	68.913	-4.5991	0.52032	-2.4913	1.8117	-0.58353	1.2143	0.66022	-1.3176	3500.7	42.17	5.7002	61.122	-43.184	58.035	68.11	24.362	-3.0623	-4.5894	0.83382	-2.1454	29.991	-4.755
75.89	9.5992	69.144	-4.5892	0.51719	-2.4851	2.1294	-0.66781	1.2508	0.66022	-1.3176	3500.2	42.337	5.3416	61.093	-42.903	58.007	68.11	24.362	-3.0623	-4.5894	0.83382	-2.1454	29.991	-4.755
75.707	8.9454	69.358	-4.5778	0.51364	-2.4788	2.4543	-0.75243	1.2869	0.66022	-1.3176	3499.7	42.494	4.9793	61.064	-42.633	57.98	68.11	24.362	-3.0623	-4.5894	0.83382	-2.1454	29.991	-4.755
75.532	8.2863	69.556	-4.5647	0.50967	-2.4722	2.7841	-0.83729	1.3221	0.66022	-1.3176	3499.2	42.641	4.6138	61.034	-42.374	57.952	68.11	24.362	-3.0623	-4.5894	0.83382	-2.1454	29.991	-4.755
75.366	7.6227	69.738	-4.5499	0.50527	-2.4655	3.1168	-0.92224	1.3559	0.66022	-1.3176	3498.7	42.778	4.2457	61.005	-42.127	57.925	68.11	24.362	-3.0623	-4.5894	0.83382	-2.1454	29.991	-4.755
75.21	6.9559	69.902	-4.5335	0.50044	-2.4587	3.4525	-1.0069	1.3976	0.66022	-1.3176	3498.2	42.905	3.8756	60.975	-41.892	57.897	68.11	24.362	-3.0623	-4.5894	0.83382	-2.1454	29.991	-4.755
75.063	6.2869	70.049	-4.5154	0.4952	-2.4515	3.792	-1.0914	1.4556	0.66022	-1.3176	3497.6	43.021	3.504	60.945	-41.669	57.869	68.11	24.362	-3.0623	-4.5894	0.83382	-2.1454	29.991	-4.755
74.926	5.6167	70.18	-4.4956	0.48953	-2.4441	4.1292	-1.1757	1.51	0.66022	-1.3176	3497.1	43.127	3.1316	60.916	-41.458	57.842	68.11	24.362	-3.0623	-4.5894	0.83382	-2.1454	29.991	-4.755
74.798	4.9465	70.294	-4.4741	0.48344	-2.4365	4.4618	-1.2597	1.5607	0.66022	-1.3176	3496.6	43.222	2.759	60.886	-41.259	57.814	68.11	24.362	-3.0623	-4.5894	0.83382	-2.1454	29.991	-4.755
74.681	4.2772	70.39	-4.451	0.47693	-2.4285	4.7879	-1.3431	1.6072	0.66022	-1.3176	3496.1	43.306	2.3866	60.857	-41.072	57.787	68.11	24.362	-3.0623	-4.5894	0.83382	-2.1454	29.991	-4.755
74.574	3.61	70.47	-4.4262	0.47001	-2.4204	5.1056	-1.4255	1.6495	0.66022	-1.3176	3495.6	43.379	2.0151	60.828	-40.897	57.76	68.11	24.362	-3.0623	-4.5894	0.83382	-2.1454	29.991	-4.755
74.477	2.9458	70.533	-4.3999	0.46268	-2.412	5.4222	-1.5054	1.6883	0.66022	-1.3176	3495.1	43.442	1.645	60.799	-40.734	57.733	68.11	24.362	-3.0623	-4.5894	0.83382	-2.1454	29.991	-4.755
74.39	2.2858	70.579	-4.372	0.45496	-2.4035	5.7273	-1.5836	1.7226	0.66022	-1.3176	3494.6	43.494	1.277	60.771	-40.584	57.706	68.11	24.362	-3.0623	-4.5894	0.83382	-2.1454	29.991	-4.755
74.314	1.6309	70.608	-4.3427	0.44685	-2.3948	6.0187	-1.6601	1.7521	0.66022	-1.3176	3494.1	43.535	0.9115	60.743	-40.446	57.68	68.11	24.362	-3.0623	-4.5894	0.83382	-2.1454	29.991	-4.755
74.248	0.98217	70.622	-4.3119	0.43836	-2.386	6.2948	-1.7345	1.7767	0.66022	-1.3176	3493.6	43.566	0.54916	60.715	-40.32	57.654	68.11	24.362	-3.0623	-4.5894	0.83382	-2.1454	29.991	-4.755
74.193	0.34049	70.619	-4.2797	0.42951	-2.3771	6.5544	-1.8067	1.7964	0.66022	-1.3176	3493.0	43.586	0.19046	60.688	-40.205	57.629	68.11	24.362	-3.0623	-4.5894	0.83382	-2.1454	29.991	-4.755
74.149	-0.29319	70.6	-4.2464	0.4203	-2.368	6.7946	-1.8753	1.8117	0.66022	-1.3176	3492.5	43.596	-0.16407	60.661	-40.103	57.604	68.11	24.362	-3.0623	-4.5894	0.83382	-2.1454	29.991	-4.755
74.115	-0.918	70.565	-4.2118	0.41076	-2.359	7.0143	-1.9402	1.8227	0.66022	-1.3176	3492.0	43.595	-0.51396	60.635	-40.013	57.579	68.11	24.362	-3.0623	-4.5894	0.83382	-2.1454	29.991	-4.755
74.091	-1.5331	70.515	-4.1763	0.4009	-2.3498	7.2145	-2.002	1.8287	0.66022	-1.3176	3491.5	43.583	-0.85874	60.609	-39.934	57.555	68.11	24.362	-3.0623	-4.5894	0.83382	-2.1454	29.991	-4.755
74.079	-2.1378	70.451	-4.1397	0.39075	-2.3407	7.3944	-2.0603	1.83	0.66022	-1.3176	3491.0	43.562	-1.198	60.583	-39.866	57.531	68.11	24.362	-3.0623	-4.5894	0.83382	-2.1454	29.991	-4.755
74.077	-2.7312	70.372	-4.1022	0.38031	-2.3315	7.609	-2.1153	1.8239	0.66022	-1.3176	3490.5	43.531	-1.5312	60.558	-39.81	57.508	68.11	24.362	-3.0623	-4.5894	0.83382	-2.1454	29.991	-4.755
74.085	-3.3126	70.278	-4.0637	0.3696	-2.3224	7.8156	-2.1669	1.8124	0.66022	-1.3176	3490.0	43.489	-1.858	60.534	-39.765	57.486	68.11	24.362	-3.0623	-4.5894	0.83382	-2.1454	29.991	-4.755
74.104	-3.8811	70.171	-4.0241	0.35865	-2.3134	8.0017	-2.2141	1.7952	0.66022	-1.3176	3489.5	43.439	-2.1779	60.511	-39.731	57.464	68.11	24.362	-3.0623	-4.5894	0.83382	-2.1454	29.991	-4.755
74.133	-4.4362	70.051	-3.9837	0.34747	-2.3045	8.1665	-2.2571	1.7727	0.66022	-1.3176	3489.0	43.378	-2.4905	60.488	-39.708	57.442	68.11	24.362	-3.0623	-4.5894	0.83382	-2.1454	29.991	-4.755
74.173	-4.9771	69.918	-3.9425	0.33608	-2.2957	8.3093	-2.2964	1.7453	0.66022	-1.3176	3488.5	43.309	-2.7954	60.465	-39.695	57.421	68.11	24.362	-3.0623	-4.5894	0.83382	-2.1454	29.991	-4.755
74.222	-5.5032	69.772	-3.9006	0.32451	-2.2871	8.4298	-2.3319	1.7134	0.66022	-1.3176	3488.0	43.23	-3.0923	60.444	-39.692	57.401	68.11	24.362	-3.0623	-4.5894	0.83382	-2.1454	29.991	-4.755
74.282	-6.014	69.615	-3.8582	0.31277	-2.2786	8.5276	-2.3634	1.6769	0.66022	-1.3176	3487.5	43.142	-3.3808	60.423	-39.7	57.382	68.11	24.362	-3.0623	-4.5894	0.83382	-2.1454	29.991	-4.755
74.352	-6.509	69.446	-3.8154	0.30088	-2.2703	8.6026	-2.3908	1.6361	0.66022	-1.3176	3487.0	43.046	-3.6606	60.403	-39.717	57.363	68.11	24.362	-3.0623	-4.5894	0.83382	-2.1454	29.991	-4.755
74.431	-6.9877	69.266	-3.7722	0.28887	-2.2622	8.6548	-2.414	1.5911	0.66022	-1.3176	3486.5	42.942	-3.9315	60.383	-39.744	57.345	68.11	24.362	-3.0623	-4.5894	0.83382	-2.1454	29.991	-4.755
74.519	-7.4497	69.076	-3.7289	0.27675	-2.2544	8.6815	-2.4319	1.5481	0.66022	-1.3176	3485.9	42.829	-4.1932	60.364	-39.78	57.328	68.11	24.362	-3.0623	-4.5894	0.83382	-2.1454	29.991	-4.755
74.618	-7.8947	68.875	-3.6854	0.26455	-2.2467	8.6854	-2.4453	1.503	0.66022	-1.3176	3485.4	42.708	-4.4455	60.346	-39.825	57.311	68.11	24.362	-3.0623	-4.5894	0.83382	-2.1454	29.991	-4.755
74.725	-8.3224	68.665	-3.6421	0.2523	-2.2394	8.668	-2.4544	1.4538	0.66022	-1.3176	3484.9	42.58	-4.6883	60.329	-39.879	57.295	68.11	24.362	-3.0623	-4.5894	0.83382	-2.1454	29.991	-4.755
74.841	-8.7326	68.445	-3.5988	0.24002	-2.2322	8.6297	-2.4591	1.4007	0.66022	-1.3176	3484.4	42.444	-4.9213	60.312	-39.941	57.279	68.11	24.362	-3.0623	-4.5894	0.83382	-2.1454	29.991	-4.755
74.966	-9.1252	68.217	-3.5557	0.22772	-2.2254	8.6183	-2.4596	1.341	0.66022	-1.3176	3483.9	42.301	-5.1444	60.296	-40.011	57.265	68.11	24.362	-3.0623	-4.5894	0.83382	-2.1454	29.991	-4.755
75.099	-9.4999	67.981	-3.5126	0.21543	-2.2188	8.6518	-2.4563	1.2724	0.66022	-1.3176	3483.4	42.152	-5.3576	60.281	-40.09	57.251	68.11	24.362	-3.0623	-4.5894	0.83382	-2.1454	29.991	-4.755
75.241	-9.8563	67.737	-3.4693	0.20316	-2.2126	8.6635	-2.4493	1.1991	0.66022	-1.3176	3482.9	41.996	-5.5606	60.267	-40.175	57.238	68.11	24.362	-3.0623	-4.5894	0.83382	-2.1454	29.991	-4.755
75.391	-10.194	67.486	-3.426	0.19094	-2.2068	8.6538	-2.4387	1.1212	0.66022	-1.3176	3482.4	41.833	-5.7532	60.254	-40.269	57.225	68.11	24.362	-3.0623	-4.5894	0.83382	-2.1454	29.991	-4.755
75.549	-10.514	67.227	-3.3828	0.17878	-2.2014	8.6229	-2.4242	1.0387	0.66022	-1.3176	3481.9	41.664	-5.9353	60.241	-40.369	57.214	68.11	24.362	-3.0623	-4.5894	0.83382	-2.1454	29.991	-4.755
75.714	-10.814	66.962	-3.3398	0.16671	-2.1965	8.5717	-2.4057	0.95291	0.66022	-1.3176	3481.4	41.49	-6.1069	60.229	-40.476	57.203	68.11	24.362	-3.0623	-4.5894	0.83382	-2.1454	29.991	-4.755
75.887	-11.096	66.692	-3.2971	0.15473	-2.1919	8.501	-2.3834	0.86335	0.66022	-1.3176	3480.9	41.31	-6.2678	60.218	-40.589	57.193	68.11	24.362	-3.0623	-4.5894	0.83382	-2.1454	29.991	-4.755
76.067	-11.359	66.415	-3.2546	0.14288	-2.1878	8.4814	-2.3574	0.76311	0.66022	-1.3176	3480.4	41.125	-6.4179	60.207	-40.709	57.183	68.11	24.362	-3.0623	-4.5894	0.83382	-2.1454	29.991	-4.755
76.254	-11.602	66.133	-3.2123	0.13116	-2.1843	8.4436	-2.3281	0.65751	0.66022	-1.3176	3479.9	40.934	-6.5571	60.198	-40.834	57.175	68.11	24.362	-3.0623	-4.5894	0.83382	-2.1454	29.991	-4.755
76.448	-11.826	65.847	-3.1702	0.1196	-2.1813	8.3868	-2.2955	0.54677	0.66022	-1.3176	3479.4	40.739	-6.6853	60.189	-40.965	57.167	68.11	24.362	-3.0623	-4.5894	0.83382	-2.1454	29.991	-4.755
76.647	-12.031	65.556	-3.1285	0.10821	-2.1788	8.3113	-2.2594	0.43101	0.66022	-1.3176	3478.9	40.54	-6.8025	60.181	-41.102	57.159	68.11	24.362	-3.0623	-4.5894	0.83382	-2.1454	29.991	-4.755
76.853	-12.216	65.261	-3.0871	0.097014	-2.177	8.255	-2.2199	0.3067	0.66022	-1.3176	3478.4	40.337	-6.9085	60.173	-41.243	57.153	68.11	24.362	-3.0623	-4.5894	0.83382	-2.1454	29.991	-4.755
77.065	-12.382	64.962	-3.0459	0.08602	-2.1758	8.1964	-2.1773	0.17531	0.66022	-1.3176	3477.9	40.129	-7.0033	60.167	-41.389	57.147	68.11	24.362	-3.0623	-4.5894	0.83382	-2.1454	29.991	-4.755
77.282	-12.527	64.66	-3.0051	0.075229	-2.1752	8.1147	-2.1546	0.052796	0.66022	-1.3176	3477.4	39.918	-7.0868	60.161	-41.54	57.142	68.11	24.362	-3.0623	-4.5894	0.83382	-2.1454	29.991	-4.755
77.505	-12.653	64.355	-2.9648	0.064426	-2.1752	8.0059	-2.1659	-0.048998	0.66022	-1.3176	3476.9	39.704	-7.1589	60.156	-41.694	57.138	68.11	24.362	-3.0623	-4.5894	0.83382	-2.1454	29.991	-4.755
77.733	-12.759	64.047	-2.9251	0.053574	-2.1757	7.8786	-2.1747	-0.15148	0.66022	-1.3176	3476.4	39.486	-7.2195	60.152	-41.853	57.134	68.11	24.362	-3.0623	-4.5894	0.83382	-2.1454	29.991	-4.755
77.966	-12.845	63.737	-2.886	0.042684	-2.1767	7.7564	-2.1808	-0.25631	0.66022	-1.3176	3475.9	39.266	-7.2688	60.149	-42.015	57.132	68.11	24.362	-3.0623	-4.5894	0.83382	-2.1454	29.991	-4.755
78.204	-12.911	63.425	-2.8476	0.03177	-2.1783	7.6246	-2.1844	-0.36248	0.66022	-1.3176	3475.4	39.043	-7.3066	60.146	-42.181	57.13	68.11	24.362	-3.0623	-4.5894	0.83382	-2.1454	29.991	-4.755
78.447	-12.957	63.11	-2.8098	0.020844	-2.1804	7.474	-2.1855	-0.46914	0.66022	-1.3176	3474.9	38.817	-7.333	60.145	-42.35	57.128	68.11	24.362	-3.0623	-4.5894	0.83382	-2.1454	29.991	-4.755
78.694	-12.983	62.794	-2.7729	0.0099196	-2.183	7.3048	-2.184	-0.57614	0.66022	-1.3176	3474.4	38.588	-7.3482	60.144	-42.522	57.128	68.11	24.362	-3.0623	-4.5894	0.83382	-2.1454	29.991	-4.755
78.945	-12.99	62.476	-2.7368	-0.00099191	-2.1861	7.0894	-2.1805	-0.67056	0.66022	-1.3176	3473.9	38.358	-7.352	60.143	-42.698	57.128	68.11	24.362	-3.0623	-4.5894	0.83382	-2.1454	29.991	-4.755
79.2	-12.977	62.156	-2.702	-0.011881	-2.1897	6.8218	-2.1744	-0.74733	0.66022	-1.3176	3473.4	38.125	-7.3445	60.144	-42.876	57.129	68.11	24.362	-3.0623	-4.5894	0.83382	-2.1454	29.991	-4.755
79.459	-12.944	61.835	-2.6686	-0.022729	-2.1936	6.546	-2.1646	-0.82527	0.66022	-1.3176	3472.9	37.89	-7.3259	60.145	-43.056	57.131	68.11	24.362	-3.0623	-4.5894	0.83382	-2.1454	29.991	-4.755
79.722	-12.893	61.512	-2.6366	-0.03352	-2.1979	6.2628	-2.151	-0.90422	0.66022	-1.3176	3472.4	37.653	-7.2963	60.147	-43.239	57.133	68.11	24.362	-3.0623	-4.5894	0.83382	-2.1454	29.991	-4.755
79.988	-12.822	61.188	-2.606	-0.044234	-2.2026	5.9729	-2.1338	-0.98405	0.66022	-1.3176	3471.9	37.415	-7.256	60.15	-43.425	57.136	68.11	24.362	-3.0623	-4.5894	0.83382	-2.1454	29.991	-4.755
80.257	-12.734	60.862	-2.5769	-0.054852	-2.2078	5.677	-2.1127	-1.0646	0.66022	-1.3176	3471.4	37.175	-7.2051	60.153	-43.612	57.139	68.11	24.362	-3.0623	-4.5894	0.83382	-2.1454	29.991	-4.755
80.529	-12.627	60.535	-2.5493	-0.065355	-2.2133	5.3649	-2.0879	-1.1458	0.66022	-1.3176	3470.9	36.933	-7.1439	60.157	-43.801	57.143	68.11	24.362	-3.0623	-4.5894	0.83382	-2.1454	29.991	-4.755
80.803	-12.502	60.208	-2.5232	-0.075724	-2.2192	5.0443	-2.0592	-1.2275	0.66022	-1.3176	3470.4	36.69	-7.0726	60.161	-43.992	57.148	68.11	24.362	-3.0623	-4.5894	0.83382	-2.1454	29.991	-4.755
81.08	-12.361	59.879	-2.4988	-0.08594	-2.2256	4.7207	-2.0266	-1.3094	0.66022	-1.3176	3469.9	36.447	-6.9915	60.166	-44.185	57.154	68.11	24.362	-3.0623	-4.5894	0.83382	-2.1454	29.991	-4.755
81.359	-12.202	59.549	-2.476	-0.095983	-2.2323	4.3948	-1.9901	-1.3915	0.66022	-1.3176	3469.4	36.202	-6.9007	60.172	-44.379	57.16	68.11	24.362	-3.0623	-4.5894	0.83382	-2.1454	29.991	-4.755
81.639	-12.027	59.219	-2.4549	-0.10583	-2.2395	4.067	-1.9498	-1.4738	0.66022	-1.3176	3468.9	35.956	-6.8005	60.179	-44.575	57.166	68.11	24.362	-3.0623	-4.5894	0.83382	-2.1454	29.991	-4.755
81.922	-11.836	58.888	-2.4354	-0.11547	-2.247	3.7381	-1.9057	-1.5562	0.66022	-1.3176	3468.4	35.71	-6.691	60.186	-44.772	57.174	68.11	24.362	-3.0623	-4.5894	0.83382	-2.1454	29.991	-4.755
82.205	-11.629	58.556	-2.4175	-0.12489	-2.255	3.4086	-1.8579	-1.6387	0.66022	-1.3176	3467.9	35.463	-6.5726	60.194	-44.97	57.182	68.11	24.362	-3.0623	-4.5894	0.83382	-2.1454	29.991	-4.755
82.49	-11.406	58.224	-2.4013	-0.13405	-2.2634	3.0763	-1.8064	-1.721	0.66022	-1.3176	3467.4	35.216	-6.4454	60.203	-45.169	57.19	68.11	24.362	-3.0623	-4.5894	0.83382	-2.1454	29.991	-4.755
82.775	-11.169	57.891	-2.3868	-0.14294	-2.2722	2.7244	-1.749	-1.7955	0.66022	-1.3176	3466.9	34.968	-6.3097	60.212	-45.369	57.2	68.11	24.362	-3.0623	-4.5894	0.83382	-2.1454	29.991	-4.755
83.061	-10.917	57.558	-2.3741	-0.1515	-2.2813	2.3559	-1.6734	-1.8211	0.66022	-1.3176	3466.4	34.72	-6.1656	60.222	-45.57	57.21	68.11	24.362	-3.0623	-4.5894	0.83382	-2.1454	29.991	-4.755
83.348	-10.65	57.225	-2.3632	-0.15967	-2.2905	1.9857	-1.5952	-1.8444	0.66022	-1.3176	3465.9	34.473	-6.0133	60.233	-45.771	57.22	68.11	24.362	-3.0623	-4.5894	0.83382	-2.1454	29.991	-4.755
83.634	-10.369	56.892	-2.3542	-0.16745	-2.2997	1.6215	-1.5144	-1.8648	0.66022	-1.3176	3465.4	34.226	-5.8533	60.244	-45.972	57.231	68.11	24.362	-3.0623	-4.5894	0.83382	-2.1454	29.991	-4.755
83.919	-10.076	56.559	-2.347	-0.17481	-2.3091	1.2585	-1.431	-1.8833	0.66022	-1.3176	3464.9	33.979	-5.6857	60.256	-46.174	57.243	68.11	24.362	-3.0623	-4.5894	0.83382	-2.1454	29.991	-4.755
84.204	-9.7687	56.226	-2.3416	-0.18175	-2.3186	0.897	-1.345	-1.8999	0.66022	-1.3176	3464.4	33.732	-5.5109	60.268	-46.375	57.255	68.11	24.362	-3.0623	-4.5894	0.83382	-2.1454	29.991	-4.755
84.488	-9.4496	55.893	-2.338	-0.18826	-2.3281	0.5379	-1.2565	-1.9147	0.66022	-1.3176	3463.9	33.487	-5.3292	60.281	-46.577	57.268	68.11	24.362	-3.0623	-4.5894	0.83382	-2.1454	29.991	-4.755
84.771	-9.1186	55.562	-2.3362	-0.19431	-2.3377	0.182	-1.1655	-1.9277	0.66022	-1.3176	3463.4	33.242	-5.1408	60.295	-46.778	57.281	68.11	24.362	-3.0623	-4.5894	0.83382	-2.1454	29.991	-4.755
85.052	-8.7763	55.23	-2.3362	-0.19991	-2.3474	-0.16991	-1.0721	-1.939	0.66022	-1.3176	3462.9	32.999	-4.9461	60.309	-46.978	57.295	68.11	24.362	-3.0623	-4.5894	0.83382	-2.1454	29.991	-4.755
85.331	-8.423	54.9	-2.3379	-0.20503	-2.3571	-0.52569	-0.97639	-1.9476	0.66022	-1.3176	3462.4	32.757	-4.7454	60.324	-47.178	57.31	68.11	24.362	-3.0623	-4.5894	0.83382	-2.1454	29.991	-4.755
85.607	-8.0594	54.571	-2.3414	-0.20967	-2.3668	-0.8749	-0.87833	-1.9544	0.66022	-1.3176	3461.9	32.516	-4.539	60.34	-47.377	57.325	68.11	24.362	-3.0623	-4.5894	0.83382	-2.1454	29.991	-4.755
85.881	-7.6859	54.244	-2.3467	-0.21381	-2.3766	-1.2159	-0.77807	-1.9595	0.66022	-1.3176	3461.3	32.277	-4.327	60.356	-47.574	57.34	68.11	24.362	-3.0623	-4.5894	0.83382	-2.1454	29.991	-4.755
86.153	-7.3029	53.918	-2.3536	-0.21745	-2.3864	-1.5482	-0.67575	-1.9631	0.66022	-1.3176	3460.8	32.04	-4.1099	60.372	-47.771	57.357	68.11	24.362	-3.0623	-4.5894	0.83382	-2.1454	29.991	-4.755
86.421	-6.911	53.595	-2.3621	-0.22056	-2.3963	-1.8682	-0.57133	-1.9641	0.66022	-1.3176	3460.3	31.806	-3.8879	60.389	-47.966	57.373	68.11	24.362	-3.0623	-4.5894	0.83382	-2.1454	29.991	-4.755
86.685	-6.5106	53.273	-2.3722	-0.22316	-2.4061	-2.1753	-0.46505	-1.9631	0.66022	-1.3176	3459.8	31.573	-3.6613	60.407	-48.159	57.391	68.11	24.362	-3.0623	-4.5894	0.83382	-2.1454	29.991	-4.755
86.946	-6.1021	52.954	-2.3839	-0.22521	-2.4159	-2.4725	-0.35725	-1.9613	0.66022	-1.3176	3459.3	31.343	-3.4303	60.425	-48.35	57.408	68.11	24.362	-3.0623	-4.5894	0.83382	-2.1454	29.991	-4.755
87.203	-5.686	52.638	-2.3969	-0.22673	-2.4257	-2.7596	-0.24811	-1.9586	0.66022	-1.3176	3458.8	31.116	-3.1951	60.444	-48.54	57.426	68.11	24.362	-3.0623	-4.5894	0.83382	-2.1454	29.991	-4.755
87.455	-5.2627	52.326	-2.4114	-0.22769	-2.4355	-3.0365	-0.1378	-1.9553	0.66022	-1.3176	3458.3	30.893	-2.956	60.463	-48.727	57.445	68.11	24.362	-3.0623	-4.5894	0.83382	-2.1454	29.991	-4.755
87.703	-4.8325	52.016	-2.4273	-0.2281	-2.4452	-3.303	-0.02649	-1.9511	0.66022	-1.3176	3457.8	30.672	-2.7134	60.483	-48.911	57.464	68.11	24.362	-3.0623	-4.5894	0.83382	-2.1454	29.991	-4.755
87.946	-4.3959	51.711	-2.4445	-0.22796	-2.455	-3.559	0.085655	-1.9462	0.66022	-1.3176	3457.3	30.455	-2.4672	60.503	-49.093	57.484	68.11	24.362	-3.0623	-4.5894	0.83382	-2.1454	29.991	-4.755
88.184	-3.9533	51.409	-2.4629	-0.22725	-2.4647	-3.8043	0.19844	-1.9407	0.66022	-1.3176	3456.8	30.241	-2.2179	60.524	-49.272	57.504	68.11	24.362	-3.0623	-4.5894	0.83382	-2.1454	29.991	-4.755
88.417	-3.505	51.113	-2.4825	-0.22597	-2.4744	-4.0383	0.31159	-1.9348	0.66022	-1.3176	3456.3	30.032	-1.9656	60.545	-49.448	57.525	68.11	24.362	-3.0623	-4.5894	0.83382	-2.1454	29.991	-4.755
88.644	-3.0515	50.821	-2.5032	-0.22411	-2.4841	-4.2539	0.43122	-1.9319	0.66022	-1.3176	3455.8	29.826	-1.7106	60.566	-49.621	57.546	68.11	24.362	-3.0623	-4.5894	0.83382	-2.1454	29.991	-4.755
88.864	-2.5933	50.535	-2.525	-0.22166	-2.4937	-4.4587	0.55134	-1.9266	0.66022	-1.3176	3455.3	29.626	-1.4532	60.589	-49.79	57.567	68.11	24.362	-3.0623	-4.5894	0.83382	-2.1454	29.991	-4.755
89.079	-2.131	50.255	-2.5478	-0.2186	-2.5033	-4.6531	0.6705	-1.9189	0.66022	-1.3176	3454.8	29.43	-1.1936	60.611	-49.955	57.589	68.11	24.362	-3.0623	-4.5894	0.83382	-2.1454	29.991	-4.755
89.288	-1.6647	49.981	-2.5715	-0.21495	-2.5129	-4.8369	0.78841	-1.9086	0.66022	-1.3176	3454.3	29.239	-0.93202	60.634	-50.116	57.611	68.11	24.362	-3.0623	-4.5894	0.83382	-2.1454	29.991	-4.755
89.49	-1.1947	49.714	-2.5961	-0.21072	-2.5224	-5.01	0.90482	-1.8958	0.66022	-1.3176	3453.8	29.054	-0.66863	60.658	-50.274	57.634	68.11	24.362	-3.0623	-4.5894	0.83382	-2.1454	29.991	-4.755
89.685	-0.72148	49.455	-2.6216	-0.20591	-2.5318	-5.1723	1.0195	-1.8806	0.66022	-1.3176	3453.3	28.874	-0.40362	60.682	-50.427	57.657	68.11	24.362	-3.0623	-4.5894	0.83382	-2.1454	29.991	-4.755
89.873	-0.24528	49.202	-2.6478	-0.20053	-2.5412	-5.3238	1.1321	-1.8629	0.66022	-1.3176	3452.8	28.699	-0.13716	60.706	-50.575	57.681	68.11	24.362	-3.0623	-4.5894	0.83382	-2.1454	29.991	-4.755
90.053	0.23357	48.958	-2.6748	-0.19459	-2.5505	-5.4625	1.242	-1.8408	0.66022	-1.3176	3452.3	28.531	0.13056	60.731	-50.718	57.705	68.11	24.362	-3.0623	-4.5894	0.83382	-2.1454	29.991	-4.755
90.226	0.71471	48.723	-2.7024	-0.18811	-2.5596	-5.5885	1.3487	-1.8152	0.66022	-1.3176	3451.8	28.369	0.39934	60.756	-50.857	57.729	68.11	24.362	-3.0623	-4.5894	0.83382	-2.1454	29.991	-4.755
90.392	1.1978	48.496	-2.7307	-0.18111	-2.5686	-5.7037	1.4526	-1.7888	0.66022	-1.3176	3451.3	28.214	0.66902	60.781	-50.99	57.754	68.11	24.362	-3.0623	-4.5894	0.83382	-2.1454	29.991	-4.755
90.55	1.6826	48.278	-2.7595	-0.17359	-2.5775	-5.8084	1.5535	-1.7615	0.66022	-1.3176	3450.8	28.065	0.93939	60.807	-51.118	57.778	68.11	24.362	-3.0623	-4.5894	0.83382	-2.1454	29.991	-4.755
90.7	2.1687	48.07	-2.7888	-0.16557	-2.5862	-5.9033	1.6566	-1.7397	0.66022	-1.3176	3450.3	27.923	1.2103	60.833	-51.24	57.804	68.11	24.362	-3.0623	-4.5894	0.83382	-2.1454	29.991	-4.755
90.842	2.6558	47.873	-2.8185	-0.15703	-2.5949	-5.9906	1.7603	-1.7212	0.66022	-1.3176	3449.8	27.789	1.4816	60.859	-51.355	57.829	68.11	24.362	-3.0623	-4.5894	0.83382	-2.1454	29.991	-4.755
90.975	3.1437	47.685	-2.8486	-0.14798	-2.6034	-6.0701	1.8597	-1.7004	0.66022	-1.3176	3449.3	27.662	1.753	60.886	-51.465	57.855	68.11	24.362	-3.0623	-4.5894	0.83382	-2.1454	29.991	-4.755
91.1	3.632	47.509	-2.8792	-0.13844	-2.6119	-6.142	1.9544	-1.6775	0.66022	-1.3176	3448.8	27.542	2.0245	60.912	-51.569	57.88	68.11	24.362	-3.0623	-4.5894	0.83382	-2.1454	29.991	-4.755
91.216	4.1203	47.343	-2.9101	-0.12845	-2.6202	-6.2092	2.0425	-1.6534	0.66022	-1.3176	3448.3	27.43	2.2959	60.939	-51.665	57.906	68.11	24.362	-3.0623	-4.5894	0.83382	-2.1454	29.991	-4.755
91.324	4.6085	47.19	-2.9413	-0.11802	-2.6284	-6.2685	2.126	-1.6275	0.66022	-1.3176	3447.8	27.327	2.5669	60.966	-51.755	57.932	68.11	24.362	-3.0623	-4.5894	0.83382	-2.1454	29.991	-4.755
91.422	5.096	47.048	-2.9727	-0.10719	-2.6365	-6.3199	2.2048	-1.5999	0.66022	-1.3176	3447.3	27.231	2.8374	60.993	-51.839	57.958	68.11	24.362	-3.0623	-4.5894	0.83382	-2.1454	29.991	-4.755
91.512	5.5826	46.918	-3.0044	-0.095982	-2.6444	-6.3633	2.2788	-1.5709	0.66022	-1.3176	3446.8	27.144	3.1073	61.02	-51.915	57.985	68.11	24.362	-3.0623	-4.5894	0.83382	-2.1454	29.991	-4.755
91.593	6.0679	46.801	-3.0364	-0.084413	-2.6522	-6.3989	2.348	-1.5405	0.66022	-1.3176	3446.3	27.066	3.3762	61.047	-51.983	58.011	68.11	24.362	-3.0623	-4.5894	0.83382	-2.1454	29.991	-4.755
91.664	6.5516	46.696	-3.0684	-0.07251	-2.6598	-6.4266	2.4123	-1.509	0.66022	-1.3176	3445.7	26.996	3.644	61.075	-52.045	58.037	68.11	24.362	-3.0623	-4.5894	0.83382	-2.1454	29.991	-4.755
91.727	7.0333	46.605	-3.1006	-0.060298	-2.6673	-6.4464	2.4718	-1.4766	0.66022	-1.3176	3445.2	26.934	3.9106	61.102	-52.099	58.063	68.11	24.362	-3.0623	-4.5894	0.83382	-2.1454	29.991	-4.755
91.78	7.5126	46.527	-3.1329	-0.047804	-2.6746	-6.4589	2.5244	-1.4405	0.66022	-1.3176	3444.7	26.882	4.1757	61.129	-52.145	58.089	68.11	24.362	-3.0623	-4.5894	0.83382	-2.1454	29.991	-4.755
91.823	7.9892	46.462	-3.1652	-0.035063	-2.6817	-6.4634	2.5712	-1.4025	0.66022	-1.3176	3444.2	26.839	4.4392	61.156	-52.183	58.116	68.11	24.362	-3.0623	-4.5894	0.83382	-2.1454	29.991	-4.755
91.858	8.4626	46.411	-3.1975	-0.022101	-2.6886	-6.4596	2.613	-1.3644	0.66022	-1.3176	3443.7	26.805	4.7007	61.183	-52.214	58.141	68.11	24.362	-3.0623	-4.5894	0.83382	-2.1454	29.991	-4.755
91.883	8.9325	46.374	-3.2298	-0.0089415	-2.6953	-6.4477	2.65	-1.3263	0.66022	-1.3176	3443.2	26.78	4.9602	61.209	-52.237	58.167	68.11	24.362	-3.0623	-4.5894	0.83382	-2.1454	29.991	-4.755
91.898	9.3985	46.35	-3.262	0.004391	-2.7019	-6.4275	2.6822	-1.2884	0.66022	-1.3176	3442.7	26.765	5.2174	61.236	-52.252	58.193	68.11	24.362	-3.0623	-4.5894	0.83382	-2.1454	29.991	-4.755
91.904	9.8602	46.341	-3.294	0.017873	-2.7082	-6.3992	2.7097	-1.2509	0.66022	-1.3176	3442.2	26.759	5.4721	61.262	-52.258	58.218	68.11	24.362	-3.0623	-4.5894	0.83382	-2.1454	29.991	-4.755
91.901	10.317	46.346	-3.3259	0.031481	-2.7144	-6.3629	2.7327	-1.2141	0.66022	-1.3176	3441.7	26.762	5.7241	61.288	-52.257	58.243	68.11	24.362	-3.0623	-4.5894	0.83382	-2.1454	29.991	-4.755
91.888	10.769	46.365	-3.3576	0.045192	-2.7204	-6.3187	2.751	-1.1781	0.66022	-1.3176	3441.2	26.775	5.9733	61.314	-52.247	58.268	68.11	24.362	-3.0623	-4.5894	0.83382	-2.1454	29.991	-4.755
91.866	11.216	46.399	-3.3891	0.058976	-2.7262	-6.2785	2.7616	-1.1424	0.66022	-1.3176	3440.7	26.797	6.2193	61.339	-52.23	58.293	68.11	24.362	-3.0623	-4.5894	0.83382	-2.1454	29.991	-4.755
91.835	11.656	46.447	-3.4204	0.072801	-2.7318	-6.2316	2.7676	-1.108	0.66022	-1.3176	3440.2	26.829	6.4621	61.364	-52.204	58.317	68.11	24.362	-3.0623	-4.5894	0.83382	-2.1454	29.991	-4.755
91.794	12.091	46.509	-3.4514	0.086645	-2.7372	-6.1768	2.7694	-1.075	0.66022	-1.3176	3439.7	26.87	6.7013	61.389	-52.169	58.341	68.11	24.362	-3.0623	-4.5894	0.83382	-2.1454	29.991	-4.755
91.744	12.519	46.586	-3.4822	0.10049	-2.7425	-6.1143	2.7672	-1.0438	0.66022	-1.3176	3439.2	26.921	6.9369	61.413	-52.127	58.365	68.11	24.362	-3.0623	-4.5894	0.83382	-2.1454	29.991	-4.755
91.685	12.94	46.678	-3.5126	0.11431	-2.7477	-6.0439	2.7614	-1.0145	0.66022	-1.3176	3438.6	26.981	7.1686	61.437	-52.076	58.388	68.11	24.362	-3.0623	-4.5894	0.83382	-2.1454	29.991	-4.755
91.616	13.354	46.783	-3.5426	0.1281	-2.7527	-5.9661	2.7516	-0.98729	0.66022	-1.3176	3438.1	27.051	7.3962	61.46	-52.018	58.41	68.11	24.362	-3.0623	-4.5894	0.83382	-2.1454	29.991	-4.755
91.538	13.76	46.903	-3.5722	0.14182	-2.7576	-5.8808	2.7381	-0.96239	0.66022	-1.3176	3437.6	27.13	7.6196	61.483	-51.951	58.432	68.11	24.362	-3.0623	-4.5894	0.83382	-2.1454	29.991	-4.755
91.452	14.158	47.037	-3.6014	0.15547	-2.7623	-5.7884	2.7208	-0.93996	0.66022	-1.3176	3437.1	27.218	7.8385	61.505	-51.876	58.454	68.11	24.362	-3.0623	-4.5894	0.83382	-2.1454	29.991	-4.755
91.356	14.547	47.185	-3.6301	0.16902	-2.767	-5.6895	2.6995	-0.91868	0.66022	-1.3176	3436.6	27.316	8.0527	61.527	-51.794	58.475	68.11	24.362	-3.0623	-4.5894	0.83382	-2.1454	29.991	-4.755
91.251	14.928	47.347	-3.6583	0.18245	-2.7715	-5.5856	2.6726	-0.89556	0.66022	-1.3176	3436.1	27.423	8.2622	61.548	-51.703	58.496	68.11	24.362	-3.0623	-4.5894	0.83382	-2.1454	29.991	-4.755
91.138	15.3	47.522	-3.6859	0.19574	-2.7759	-5.475	2.6423	-0.87527	0.66022	-1.3176	3435.6	27.539	8.4667	61.569	-51.605	58.516	68.11	24.362	-3.0623	-4.5894	0.83382	-2.1454	29.991	-4.755
91.016	15.663	47.712	-3.713	0.20887	-2.7803	-5.3579	2.6089	-0.85742	0.66022	-1.3176	3435.1	27.664	8.666	61.589	-51.499	58.535	68.11	24.362	-3.0623	-4.5894	0.83382	-2.1454	29.991	-4.755
90.886	16.016	47.914	-3.7395	0.22183	-2.7845	-5.2344	2.5725	-0.84239	0.66022	-1.3176	3434.6	27.798	8.86	61.609	-51.385	58.554	68.11	24.362	-3.0623	-4.5894	0.83382	-2.1454	29.991	-4.755
90.747	16.359	48.13	-3.7653	0.23459	-2.7887	-5.1049	2.5331	-0.83039	0.66022	-1.3176	3434.1	27.941	9.0486	61.627	-51.264	58.573	68.11	24.362	-3.0623	-4.5894	0.83382	-2.1454	29.991	-4.755
90.599	16.691	48.359	-3.7906	0.24716	-2.7928	-4.9994	2.4969	-0.82285	0.66022	-1.3176	3433.5	28.092	9.2315	61.645	-51.136	58.59	68.11	24.362	-3.0623	-4.5894	0.83382	-2.1454	29.991	-4.755
90.444	17.014	48.6	-3.8154	0.25956	-2.7969	-4.912	2.4635	-0.81909	0.66022	-1.3176	3433.0	28.251	9.4087	61.663	-51.0	58.607	68.11	24.362	-3.0623	-4.5894	0.83382	-2.1454	29.991	-4.755
90.28	17.325	48.854	-3.8397	0.2718	-2.801	-4.8244	2.4289	-0.81815	0.66022	-1.3176	3432.5	28.419	9.5799	61.679	-50.858	58.623	68.11	24.362	-3.0623	-4.5894	0.83382	-2.1454	29.991	-4.755
90.108	17.625	49.12	-3.8636	0.28385	-2.8051	-4.737	2.3933	-0.82004	0.66022	-1.3176	3432.0	28.596	9.7449	61.695	-50.709	58.639	68.11	24.362	-3.0623	-4.5894	0.83382	-2.1454	29.991	-4.755
89.929	17.914	49.398	-3.8871	0.29573	-2.8092	-4.6502	2.357	-0.82474	0.66022	-1.3176	3431.5	28.78	9.9037	61.71	-50.553	58.654	68.11	24.362	-3.0623	-4.5894	0.83382	-2.1454	29.991	-4.755
89.742	18.191	49.687	-3.9101	0.30742	-2.8134	-4.5688	2.3194	-0.83152	0.66022	-1.3176	3431.0	28.972	10.056	61.725	-50.39	58.668	68.11	24.362	-3.0623	-4.5894	0.83382	-2.1454	29.991	-4.755
89.547	18.456	49.988	-3.9328	0.31892	-2.8175	-4.4972	2.2781	-0.83541	0.66022	-1.3176	3430.5	29.172	10.202	61.738	-50.222	58.681	68.11	24.362	-3.0623	-4.5894	0.83382	-2.1454	29.991	-4.755
89.345	18.709	50.3	-3.9551	0.33019	-2.8217	-4.4328	2.2314	-0.82772	0.66022	-1.3176	3430.0	29.379	10.341	61.751	-50.047	58.694	68.11	24.362	-3.0623	-4.5894	0.83382	-2.1454	29.991	-4.755
89.135	18.949	50.623	-3.9771	0.34123	-2.8258	-4.3711	2.1853	-0.8215	0.66022	-1.3176	3429.4	29.594	10.473	61.763	-49.866	58.706	68.11	24.362	-3.0623	-4.5894	0.83382	-2.1454	29.991	-4.755
88.918	19.175	50.956	-3.9988	0.35205	-2.8299	-4.3124	2.1399	-0.81624	0.66022	-1.3176	3428.9	29.816	10.598	61.774	-49.679	58.717	68.11	24.362	-3.0623	-4.5894	0.83382	-2.1454	29.991	-4.755
88.695	19.389	51.299	-4.0202	0.36263	-2.834	-4.2479	2.091	-0.80516	0.66022	-1.3176	3428.4	30.044	10.715	61.785	-49.487	58.727	68.11	24.362	-3.0623	-4.5894	0.83382	-2.1454	29.991	-4.755
88.465	19.588	51.652	-4.0412	0.37292	-2.8379	-4.1448	2.0237	-0.76257	0.66022	-1.3176	3427.9	30.28	10.825	61.794	-49.29	58.736	68.11	24.362	-3.0623	-4.5894	0.83382	-2.1454	29.991	-4.755
88.228	19.774	52.014	-4.0617	0.38287	-2.8416	-4.0417	1.9554	-0.71951	0.66022	-1.3176	3427.4	30.521	10.927	61.802	-49.089	58.745	68.11	24.362	-3.0623	-4.5894	0.83382	-2.1454	29.991	-4.755
87.985	19.945	52.384	-4.0816	0.39247	-2.8451	-3.9386	1.8864	-0.67595	0.66022	-1.3176	3426.9	30.769	11.022	61.81	-48.882	58.752	68.11	24.362	-3.0623	-4.5894	0.83382	-2.1454	29.991	-4.755
87.736	20.101	52.763	-4.1011	0.40173	-2.8484	-3.836	1.8169	-0.63186	0.66022	-1.3176	3426.4	31.022	11.108	61.816	-48.672	58.759	68.11	24.362	-3.0623	-4.5894	0.83382	-2.1454	29.991	-4.755
87.481	20.242	53.148	-4.12	0.41064	-2.8514	-3.7339	1.7468	-0.5872	0.66022	-1.3176	3425.9	31.28	11.186	61.822	-48.458	58.765	68.11	24.362	-3.0623	-4.5894	0.83382	-2.1454	29.991	-4.755
87.221	20.368	53.541	-4.1384	0.4192	-2.8542	-3.6325	1.6765	-0.54197	0.66022	-1.3176	3425.3	31.544	11.256	61.826	-48.24	58.769	68.11	24.362	-3.0623	-4.5894	0.83382	-2.1454	29.991	-4.755
86.955	20.478	53.94	-4.1563	0.42741	-2.8568	-3.5322	1.606	-0.49615	0.66022	-1.3176	3424.8	31.812	11.317	61.829	-48.019	58.773	68.11	24.362	-3.0623	-4.5894	0.83382	-2.1454	29.991	-4.755
86.685	20.572	54.345	-4.1737	0.43526	-2.8592	-3.4369	1.5354	-0.44891	0.66022	-1.3176	3424.3	32.085	11.369	61.831	-47.796	58.775	68.11	24.362	-3.0623	-4.5894	0.83382	-2.1454	29.991	-4.755
86.41	20.65	54.755	-4.1907	0.44276	-2.8613	-3.3448	1.465	-0.40103	0.66022	-1.3176	3423.8	32.361	11.413	61.833	-47.57	58.777	68.11	24.362	-3.0623	-4.5894	0.83382	-2.1454	29.991	-4.755
86.13	20.712	55.17	-4.2072	0.44991	-2.8632	-3.2554	1.3948	-0.35263	0.66022	-1.3176	3423.3	32.641	11.447	61.833	-47.342	58.777	68.11	24.362	-3.0623	-4.5894	0.83382	-2.1454	29.991	-4.755
85.847	20.758	55.589	-4.2233	0.45671	-2.8648	-3.169	1.325	-0.30375	0.66022	-1.3176	3422.8	32.925	11.473	61.831	-47.112	58.776	68.11	24.362	-3.0623	-4.5894	0.83382	-2.1454	29.991	-4.755
85.56	20.787	56.013	-4.2389	0.46316	-2.8662	-3.0858	1.2557	-0.25443	0.66022	-1.3176	3422.3	33.211	11.49	61.829	-46.88	58.775	68.11	24.362	-3.0623	-4.5894	0.83382	-2.1454	29.991	-4.755
85.269	20.799	56.439	-4.2541	0.46927	-2.8674	-3.0057	1.1871	-0.2047	0.66022	-1.3176	3421.7	33.5	11.497	61.825	-46.648	58.772	68.11	24.362	-3.0623	-4.5894	0.83382	-2.1454	29.991	-4.755
84.975	20.794	56.868	-4.269	0.47503	-2.8683	-2.929	1.1192	-0.15463	0.66022	-1.3176	3421.2	33.791	11.495	61.821	-46.415	58.768	68.11	24.362	-3.0623	-4.5894	0.83382	-2.1454	29.991	-4.755
84.679	20.771	57.299	-4.2834	0.4805	-2.869	-2.8413	1.0742	-0.12591	0.66022	-1.3176	3420.7	34.085	11.484	61.815	-46.181	58.763	68.11	24.362	-3.0623	-4.5894	0.83382	-2.1454	29.991	-4.755
84.379	20.732	57.732	-4.2974	0.48578	-2.8695	-2.7562	1.0365	-0.10502	0.66022	-1.3176	3420.2	34.38	11.463	61.808	-45.947	58.757	68.11	24.362	-3.0623	-4.5894	0.83382	-2.1454	29.991	-4.755
84.078	20.676	58.166	-4.311	0.49087	-2.87	-2.6798	0.99725	-0.083555	0.66022	-1.3176	3419.7	34.676	11.433	61.8	-45.713	58.75	68.11	24.362	-3.0623	-4.5894	0.83382	-2.1454	29.991	-4.755
83.775	20.602	58.602	-4.3242	0.49575	-2.8704	-2.6119	0.95662	-0.061591	0.66022	-1.3176	3419.2	34.973	11.393	61.792	-45.479	58.742	68.11	24.362	-3.0623	-4.5894	0.83382	-2.1454	29.991	-4.755
83.47	20.512	59.037	-4.3373	0.50056	-2.8705	-2.6323	0.96869	0.0063902	0.66022	-1.3176	3418.7	35.271	11.344	61.782	-45.246	58.733	68.11	24.362	-3.0623	-4.5894	0.83382	-2.1454	29.991	-4.755
83.163	20.403	59.473	-4.3505	0.50544	-2.8703	-2.646	0.98463	0.076124	0.66022	-1.3176	3418.1	35.57	11.286	61.771	-45.013	58.723	68.11	24.362	-3.0623	-4.5894	0.83382	-2.1454	29.991	-4.755
82.856	20.277	59.908	-4.3638	0.5104	-2.8698	-2.6618	0.99905	0.14669	0.66022	-1.3176	3417.6	35.868	11.217	61.759	-44.783	58.712	68.11	24.362	-3.0623	-4.5894	0.83382	-2.1454	29.991	-4.755
82.548	20.133	60.342	-4.3771	0.51543	-2.8689	-2.6789	1.012	0.21806	0.66022	-1.3176	3417.1	36.167	11.139	61.746	-44.554	58.7	68.11	24.362	-3.0623	-4.5894	0.83382	-2.1454	29.991	-4.755
82.239	19.971	60.775	-4.3905	0.52052	-2.8676	-2.6969	1.0234	0.29019	0.66022	-1.3176	3416.6	36.464	11.051	61.732	-44.326	58.687	68.11	24.362	-3.0623	-4.5894	0.83382	-2.1454	29.991	-4.755
81.93	19.791	61.206	-4.4041	0.52566	-2.8659	-2.715	1.0333	0.36305	0.66022	-1.3176	3416.1	36.761	10.952	61.716	-44.101	58.673	68.11	24.362	-3.0623	-4.5894	0.83382	-2.1454	29.991	-4.755
81.621	19.592	61.634	-4.4176	0.53085	-2.864	-2.7017	1.0418	0.43181	0.66022	-1.3176	3415.6	37.058	10.844	61.7	-43.878	58.658	68.11	24.362	-3.0623	-4.5894	0.83382	-2.1454	29.991	-4.755
81.312	19.374	62.061	-4.4311	0.53608	-2.8616	-2.678	1.0485	0.50001	0.66022	-1.3176	3415.1	37.352	10.725	61.683	-43.658	58.642	68.11	24.362	-3.0623	-4.5894	0.83382	-2.1454	29.991	-4.755
81.004	19.137	62.484	-4.4444	0.54133	-2.859	-2.65	1.0534	0.56861	0.66022	-1.3176	3414.5	37.646	10.596	61.664	-43.441	58.625	68.11	24.362	-3.0623	-4.5894	0.83382	-2.1454	29.991	-4.755
80.696	18.882	62.904	-4.4576	0.54661	-2.8559	-2.6172	1.0566	0.63751	0.66022	-1.3176	3414.0	37.937	10.456	61.645	-43.227	58.607	68.11	24.362	-3.0623	-4.5894	0.83382	-2.1454	29.991	-4.755
80.389	18.608	63.32	-4.4705	0.5519	-2.8526	-2.5491	1.058	0.70218	0.66022	-1.3176	3413.5	38.226	10.306	61.625	-43.017	58.588	68.11	24.362	-3.0623	-4.5894	0.83382	-2.1454	29.991	-4.755
80.083	18.315	63.732	-4.483	0.55718	-2.8489	-2.445	1.0573	0.76252	0.66022	-1.3176	3413.0	38.513	10.145	61.603	-42.81	58.568	68.11	24.362	-3.0623	-4.5894	0.83382	-2.1454	29.991	-4.755
79.779	18.003	64.139	-4.495	0.56246	-2.845	-2.3321	1.0542	0.82299	0.66022	-1.3176	3412.5	38.798	9.9746	61.581	-42.607	58.547	68.11	24.362	-3.0623	-4.5894	0.83382	-2.1454	29.991	-4.755
79.477	17.673	64.54	-4.5063	0.56772	-2.8407	-2.2105	1.0479	0.88586	0.66022	-1.3176	3412.0	39.079	9.7936	61.557	-42.409	58.525	68.11	24.362	-3.0623	-4.5894	0.83382	-2.1454	29.991	-4.755
79.177	17.324	64.936	-4.5171	0.57294	-2.8361	-2.0866	1.0417	0.95955	0.66022	-1.3176	3411.5	39.357	9.6023	61.533	-42.215	58.502	68.11	24.362	-3.0623	-4.5894	0.83382	-2.1454	29.991	-4.755
78.879	16.957	65.326	-4.5272	0.57814	-2.8311	-1.9604	1.0354	1.0452	0.66022	-1.3176	3411.0	39.631	9.4009	61.507	-42.027	58.479	68.11	24.362	-3.0623	-4.5894	0.83382	-2.1454	29.991	-4.755
78.584	16.572	65.709	-4.5366	0.58329	-2.8256	-1.8117	1.026	1.1286	0.66022	-1.3176	3410.4	39.901	9.1895	61.481	-41.843	58.454	68.11	24.362	-3.0623	-4.5894	0.83382	-2.1454	29.991	-4.755
78.292	16.169	66.085	-4.5453	0.58833	-2.8199	-1.6823	0.97529	1.1799	0.66022	-1.3176	3409.9	40.167	8.9681	61.454	-41.665	58.429	68.11	24.362	-3.0623	-4.5894	0.83382	-2.1454	29.991	-4.755
78.003	15.748	66.453	-4.5535	0.59302	-2.8139	-1.6053	0.90049	1.2212	0.66022	-1.3176	3409.4	40.429	8.7367	61.426	-41.493	58.403	68.11	24.362	-3.0623	-4.5894	0.83382	-2.1454	29.991	-4.755
77.718	15.309	66.814	-4.5613	0.59733	-2.8076	-1.5066	0.82436	1.2631	0.66022	-1.3176	3408.9	40.686	8.4954	61.397	-41.328	58.376	68.11	24.362	-3.0623	-4.5894	0.83382	-2.1454	29.991	-4.755
77.436	14.853	67.166	-4.5685	0.60126	-2.8012	-1.3863	0.74676	1.3053	0.66022	-1.3176	3408.4	40.937	8.2445	61.368	-41.168	58.349	68.11	24.362	-3.0623	-4.5894	0.83382	-2.1454	29.991	-4.755
77.159	14.38	67.509	-4.5751	0.60479	-2.7946	-1.2447	0.66753	1.3487	0.66022	-1.3176	3407.9	41.183	7.9841	61.338	-41.016	58.321	68.11	24.362	-3.0623	-4.5894	0.83382	-2.1454	29.991	-4.755
76.887	13.89	67.842	-4.581	0.60793	-2.7877	-1.0815	0.58568	1.4041	0.66022	-1.3176	3407.4	41.424	7.7144	61.308	-40.87	58.292	68.11	24.362	-3.0623	-4.5894	0.83382	-2.1454	29.991	-4.755
76.62	13.384	68.165	-4.5859	0.61065	-2.7805	-0.89642	0.5019	1.4603	0.66022	-1.3176	3406.8	41.658	7.4357	61.277	-40.733	58.263	68.11	24.362	-3.0623	-4.5894	0.83382	-2.1454	29.991	-4.755
76.359	12.863	68.477	-4.5899	0.61294	-2.7731	-0.69034	0.4161	1.517	0.66022	-1.3176	3406.3	41.885	7.1484	61.245	-40.603	58.233	68.11	24.362	-3.0623	-4.5894	0.83382	-2.1454	29.991	-4.755
76.103	12.327	68.778	-4.5928	0.61481	-2.7654	-0.46372	0.32838	1.5741	0.66022	-1.3176	3405.8	42.105	6.8527	61.213	-40.481	58.203	68.11	24.362	-3.0623	-4.5894	0.83382	-2.1454	29.991	-4.755
75.854	11.777	69.067	-4.5945	0.61622	-2.7574	-0.21777	0.23858	1.6314	0.66022	-1.3176	3405.3	42.319	6.5491	61.181	-40.367	58.173	68.11	24.362	-3.0623	-4.5894	0.83382	-2.1454	29.991	-4.755
75.611	11.214	69.344	-4.5949	0.61719	-2.7491	0.046366	0.14667	1.6887	0.66022	-1.3176	3404.8	42.524	6.2378	61.148	-40.262	58.142	68.11	24.362	-3.0623	-4.5894	0.83382	-2.1454	29.991	-4.755
75.375	10.638	69.608	-4.594	0.61769	-2.7405	0.33069	0.05275	1.7461	0.66022	-1.3176	3404.3	42.722	5.9194	61.115	-40.166	58.111	68.11	24.362	-3.0623	-4.5894	0.83382	-2.1454	29.991	-4.755
75.147	10.05	69.858	-4.5916	0.61771	-2.7316	0.64103	-0.042978	1.8042	0.66022	-1.3176	3403.8	42.911	5.5944	61.081	-40.08	58.08	68.11	24.362	-3.0623	-4.5894	0.83382	-2.1454	29.991	-4.755
74.925	9.4515	70.095	-4.5876	0.61725	-2.7224	0.96689	-0.14059	1.8614	0.66022	-1.3176	3403.3	43.092	5.2631	61.048	-40.002	58.049	68.11	24.362	-3.0623	-4.5894	0.83382	-2.1454	29.991	-4.755
74.712	8.8431	70.318	-4.5818	0.6163	-2.713	1.3383	-0.24004	1.9156	0.66022	-1.3176	3402.8	43.265	4.9262	61.014	-39.934	58.017	68.11	24.362	-3.0623	-4.5894	0.83382	-2.1454	29.991	-4.755
74.507	8.226	70.527	-4.5741	0.61485	-2.7033	1.7346	-0.3415	1.9676	0.66022	-1.3176	3402.2	43.428	4.5842	60.98	-39.876	57.985	68.11	24.362	-3.0623	-4.5894	0.83382	-2.1454	29.991	-4.755
74.311	7.6013	70.72	-4.5645	0.61289	-2.6933	2.1341	-0.4448	2.0182	0.66022	-1.3176	3401.7	43.582	4.2378	60.946	-39.828	57.953	68.11	24.362	-3.0623	-4.5894	0.83382	-2.1454	29.991	-4.755
74.123	6.9702	70.898	-4.5528	0.6104	-2.6831	2.5368	-0.54935	2.0751	0.66022	-1.3176	3401.2	43.726	3.8876	60.912	-39.791	57.921	68.11	24.362	-3.0623	-4.5894	0.83382	-2.1454	29.991	-4.755
73.944	6.3338	71.061	-4.5391	0.60739	-2.6725	2.9439	-0.65487	2.1463	0.66022	-1.3176	3400.7	43.861	3.5341	60.878	-39.763	57.889	68.11	24.362	-3.0623	-4.5894	0.83382	-2.1454	29.991	-4.755
73.775	5.6933	71.209	-4.5234	0.60385	-2.6616	3.3489	-0.76176	2.2137	0.66022	-1.3176	3400.2	43.986	3.1781	60.844	-39.746	57.858	68.11	24.362	-3.0623	-4.5894	0.83382	-2.1454	29.991	-4.755
73.615	5.0498	71.34	-4.5056	0.59977	-2.6504	3.7498	-0.86977	2.2769	0.66022	-1.3176	3399.7	44.101	2.8202	60.81	-39.739	57.826	68.11	24.362	-3.0623	-4.5894	0.83382	-2.1454	29.991	-4.755
73.465	4.4045	71.456	-4.4859	0.59515	-2.6389	4.1444	-0.97853	2.3356	0.66022	-1.3176	3399.2	44.206	2.4609	60.777	-39.743	57.794	68.11	24.362	-3.0623	-4.5894	0.83382	-2.1454	29.991	-4.755
73.324	3.7585	71.556	-4.4642	0.58998	-2.6271	4.5309	-1.0877	2.3895	0.66022	-1.3176	3398.7	44.301	2.1009	60.743	-39.758	57.763	68.11	24.362	-3.0623	-4.5894	0.83382	-2.1454	29.991	-4.755
73.194	3.113	71.639	-4.4406	0.58428	-2.615	4.9151	-1.1952	2.4392	0.66022	-1.3176	3398.2	44.385	1.741	60.71	-39.783	57.732	68.11	24.362	-3.0623	-4.5894	0.83382	-2.1454	29.991	-4.755
73.074	2.4692	71.707	-4.415	0.57803	-2.6027	5.2903	-1.3018	2.484	0.66022	-1.3176	3397.6	44.459	1.3816	60.677	-39.82	57.701	68.11	24.362	-3.0623	-4.5894	0.83382	-2.1454	29.991	-4.755
72.965	1.8281	71.759	-4.3877	0.57126	-2.5902	5.6517	-1.4077	2.5234	0.66022	-1.3176	3397.1	44.523	1.0234	60.644	-39.866	57.67	68.11	24.362	-3.0623	-4.5894	0.83382	-2.1454	29.991	-4.755
72.866	1.191	71.795	-4.3586	0.56396	-2.5775	5.9975	-1.5125	2.5571	0.66022	-1.3176	3396.6	44.576	0.66707	60.612	-39.924	57.64	68.11	24.362	-3.0623	-4.5894	0.83382	-2.1454	29.991	-4.755
72.778	0.55891	71.816	-4.3277	0.55614	-2.5646	6.3263	-1.6157	2.5851	0.66022	-1.3176	3396.1	44.619	0.3132	60.58	-39.991	57.61	68.11	24.362	-3.0623	-4.5894	0.83382	-2.1454	29.991	-4.755
72.7	-0.067138	71.821	-4.2953	0.5478	-2.5516	6.6362	-1.7167	2.6072	0.66022	-1.3176	3395.6	44.651	-0.037642	60.548	-40.07	57.58	68.11	24.362	-3.0623	-4.5894	0.83382	-2.1454	29.991	-4.755
72.633	-0.68611	71.811	-4.2614	0.53898	-2.5385	6.9226	-1.8132	2.6223	0.66022	-1.3176	3395.1	44.674	-0.38488	60.517	-40.159	57.551	68.11	24.362	-3.0623	-4.5894	0.83382	-2.1454	29.991	-4.755
72.577	-1.297	71.785	-4.2261	0.52968	-2.5254	7.1885	-1.907	2.6315	0.66022	-1.3176	3394.6	44.686	-0.72796	60.487	-40.258	57.523	68.11	24.362	-3.0623	-4.5894	0.83382	-2.1454	29.991	-4.755
72.533	-1.899	71.746	-4.1895	0.51991	-2.5122	7.481	-1.998	2.6342	0.66022	-1.3176	3394.1	44.688	-1.0664	60.457	-40.368	57.495	68.11	24.362	-3.0623	-4.5894	0.83382	-2.1454	29.991	-4.755
72.498	-2.491	71.691	-4.1513	0.5097	-2.4991	7.7599	-2.0861	2.6309	0.66022	-1.3176	3393.6	44.679	-1.3995	60.428	-40.487	57.467	68.11	24.362	-3.0623	-4.5894	0.83382	-2.1454	29.991	-4.755
72.475	-3.072	71.623	-4.1119	0.49906	-2.4859	8.0186	-2.1711	2.6218	0.66022	-1.3176	3393.1	44.661	-1.7269	60.399	-40.617	57.44	68.11	24.362	-3.0623	-4.5894	0.83382	-2.1454	29.991	-4.755
72.463	-3.6413	71.541	-4.0712	0.488	-2.4729	8.2561	-2.2524	2.6071	0.66022	-1.3176	3392.6	44.633	-2.048	60.371	-40.756	57.414	68.11	24.362	-3.0623	-4.5894	0.83382	-2.1454	29.991	-4.755
72.462	-4.198	71.446	-4.0294	0.47654	-2.4599	8.4714	-2.328	2.5871	0.66022	-1.3176	3392.1	44.596	-2.3623	60.343	-40.905	57.388	68.11	24.362	-3.0623	-4.5894	0.83382	-2.1454	29.991	-4.755
72.471	-4.7413	71.338	-3.9865	0.46472	-2.447	8.6639	-2.3999	2.5616	0.66022	-1.3176	3391.5	44.549	-2.6695	60.316	-41.063	57.363	68.11	24.362	-3.0623	-4.5894	0.83382	-2.1454	29.991	-4.755
72.491	-5.2705	71.217	-3.9428	0.45255	-2.4343	8.8333	-2.4678	2.5308	0.66022	-1.3176	3391.0	44.492	-2.969	60.29	-41.23	57.338	68.11	24.362	-3.0623	-4.5894	0.83382	-2.1454	29.991	-4.755
72.521	-5.785	71.084	-3.8982	0.44005	-2.4217	8.9791	-2.5315	2.4947	0.66022	-1.3176	3390.5	44.427	-3.2604	60.264	-41.407	57.315	68.11	24.362	-3.0623	-4.5894	0.83382	-2.1454	29.991	-4.755
72.562	-6.284	70.94	-3.853	0.42724	-2.4093	9.1007	-2.5908	2.4537	0.66022	-1.3176	3390.0	44.352	-3.5435	60.24	-41.592	57.292	68.11	24.362	-3.0623	-4.5894	0.83382	-2.1454	29.991	-4.755
72.614	-6.7672	70.785	-3.8073	0.41415	-2.3972	9.1982	-2.6456	2.4078	0.66022	-1.3176	3389.5	44.269	-3.8179	60.216	-41.785	57.269	68.11	24.362	-3.0623	-4.5894	0.83382	-2.1454	29.991	-4.755
72.675	-7.2339	70.619	-3.7611	0.40079	-2.3853	9.2696	-2.6951	2.36	0.66022	-1.3176	3389.0	44.178	-4.0832	60.192	-41.987	57.247	68.11	24.362	-3.0623	-4.5894	0.83382	-2.1454	29.991	-4.755
72.747	-7.6837	70.443	-3.7146	0.38721	-2.3736	9.3136	-2.7386	2.3136	0.66022	-1.3176	3388.5	44.078	-4.3392	60.17	-42.197	57.226	68.11	24.362	-3.0623	-4.5894	0.83382	-2.1454	29.991	-4.755
72.828	-8.1164	70.257	-3.668	0.37342	-2.3621	9.3345	-2.7775	2.2625	0.66022	-1.3176	3388.0	43.971	-4.5857	60.148	-42.414	57.206	68.11	24.362	-3.0623	-4.5894	0.83382	-2.1454	29.991	-4.755
72.919	-8.5315	70.062	-3.6213	0.35944	-2.351	9.3324	-2.8116	2.207	0.66022	-1.3176	3387.5	43.855	-4.8225	60.127	-42.639	57.187	68.11	24.362	-3.0623	-4.5894	0.83382	-2.1454	29.991	-4.755
73.02	-8.9289	69.858	-3.5747	0.34531	-2.3401	9.3079	-2.8409	2.1473	0.66022	-1.3176	3387.0	43.732	-5.0493	60.107	-42.872	57.168	68.11	24.362	-3.0623	-4.5894	0.83382	-2.1454	29.991	-4.755
73.13	-9.3082	69.645	-3.528	0.33104	-2.3295	9.374	-2.8656	2.0806	0.66022	-1.3176	3386.5	43.602	-5.2662	60.088	-43.111	57.15	68.11	24.362	-3.0623	-4.5894	0.83382	-2.1454	29.991	-4.755
73.25	-9.6692	69.425	-3.481	0.31666	-2.3193	9.4227	-2.8861	2.0088	0.66022	-1.3176	3386.0	43.464	-5.4727	60.069	-43.358	57.133	68.11	24.362	-3.0623	-4.5894	0.83382	-2.1454	29.991	-4.755
73.378	-10.012	69.196	-3.4338	0.30219	-2.3094	9.4487	-2.9025	1.9321	0.66022	-1.3176	3385.5	43.32	-5.6688	60.051	-43.61	57.116	68.11	24.362	-3.0623	-4.5894	0.83382	-2.1454	29.991	-4.755
73.515	-10.335	68.961	-3.3865	0.28764	-2.3	9.4521	-2.9146	1.8506	0.66022	-1.3176	3385.0	43.169	-5.8543	60.034	-43.869	57.1	68.11	24.362	-3.0623	-4.5894	0.83382	-2.1454	29.991	-4.755
73.66	-10.639	68.719	-3.3393	0.27305	-2.2909	9.4328	-2.9224	1.7649	0.66022	-1.3176	3384.5	43.012	-6.0289	60.018	-44.134	57.085	68.11	24.362	-3.0623	-4.5894	0.83382	-2.1454	29.991	-4.755
73.814	-10.925	68.471	-3.2922	0.25843	-2.2823	9.3903	-2.9252	1.6765	0.66022	-1.3176	3383.9	42.849	-6.1927	60.003	-44.405	57.071	68.11	24.362	-3.0623	-4.5894	0.83382	-2.1454	29.991	-4.755
73.976	-11.19	68.217	-3.2454	0.2438	-2.2742	9.3555	-2.9237	1.5824	0.66022	-1.3176	3383.4	42.681	-6.3454	59.988	-44.681	57.058	68.11	24.362	-3.0623	-4.5894	0.83382	-2.1454	29.991	-4.755
74.145	-11.436	67.957	-3.1987	0.22919	-2.2665	9.348	-2.9185	1.4813	0.66022	-1.3176	3382.9	42.506	-6.4871	59.974	-44.962	57.045	68.11	24.362	-3.0623	-4.5894	0.83382	-2.1454	29.991	-4.755
74.322	-11.663	67.692	-3.152	0.21462	-2.2594	9.3198	-2.9095	1.3751	0.66022	-1.3176	3382.4	42.327	-6.6175	59.961	-45.248	57.033	68.11	24.362	-3.0623	-4.5894	0.83382	-2.1454	29.991	-4.755
74.507	-11.869	67.423	-3.1055	0.20011	-2.2528	9.2714	-2.8967	1.2638	0.66022	-1.3176	3381.9	42.143	-6.7366	59.949	-45.538	57.022	68.11	24.362	-3.0623	-4.5894	0.83382	-2.1454	29.991	-4.755
74.698	-12.056	67.149	-3.0593	0.18566	-2.2467	9.2052	-2.88	1.1475	0.66022	-1.3176	3381.4	41.953	-6.8443	59.938	-45.833	57.012	68.11	24.362	-3.0623	-4.5894	0.83382	-2.1454	29.991	-4.755
74.896	-12.222	66.871	-3.0133	0.17131	-2.2413	9.174	-2.8597	1.0235	0.66022	-1.3176	3380.9	41.76	-6.9405	59.928	-46.132	57.003	68.11	24.362	-3.0623	-4.5894	0.83382	-2.1454	29.991	-4.755
75.101	-12.369	66.589	-2.9676	0.15707	-2.2365	9.1238	-2.8358	0.89405	0.66022	-1.3176	3380.4	41.562	-7.0251	59.918	-46.434	56.994	68.11	24.362	-3.0623	-4.5894	0.83382	-2.1454	29.991	-4.755
75.312	-12.495	66.304	-2.9221	0.14296	-2.2324	9.055	-2.8084	0.75926	0.66022	-1.3176	3379.9	41.36	-7.0981	59.909	-46.74	56.986	68.11	24.362	-3.0623	-4.5894	0.83382	-2.1454	29.991	-4.755
75.529	-12.6	66.016	-2.8771	0.12899	-2.2289	8.9683	-2.7775	0.61926	0.66022	-1.3176	3379.4	41.155	-7.1593	59.901	-47.049	56.979	68.11	24.362	-3.0623	-4.5894	0.83382	-2.1454	29.991	-4.755
75.752	-12.685	65.725	-2.8325	0.11519	-2.2262	8.8643	-2.7429	0.47418	0.66022	-1.3176	3378.9	40.946	-7.2088	59.894	-47.361	56.972	68.11	24.362	-3.0623	-4.5894	0.83382	-2.1454	29.991	-4.755
75.98	-12.75	65.432	-2.7884	0.10157	-2.2242	8.7794	-2.7048	0.32246	0.66022	-1.3176	3378.4	40.734	-7.2464	59.888	-47.675	56.967	68.11	24.362	-3.0623	-4.5894	0.83382	-2.1454	29.991	-4.755
76.213	-12.794	65.136	-2.7447	0.088149	-2.223	8.6789	-2.6634	0.16534	0.66022	-1.3176	3377.9	40.519	-7.2722	59.882	-47.991	56.962	68.11	24.362	-3.0623	-4.5894	0.83382	-2.1454	29.991	-4.755
76.451	-12.817	64.839	-2.7016	0.074942	-2.2225	8.5629	-2.6187	0.0029258	0.66022	-1.3176	3377.4	40.302	-7.2861	59.877	-48.308	56.957	68.11	24.362	-3.0623	-4.5894	0.83382	-2.1454	29.991	-4.755
76.694	-12.819	64.541	-2.6591	0.061967	-2.2229	8.4322	-2.5707	-0.16469	0.66022	-1.3176	3376.9	40.082	-7.288	59.873	-48.627	56.954	68.11	24.362	-3.0623	-4.5894	0.83382	-2.1454	29.991	-4.755
76.941	-12.801	64.24	-2.6175	0.049169	-2.2241	8.2003	-2.5615	-0.27504	0.66022	-1.3176	3376.4	39.859	-7.2779	59.87	-48.947	56.951	68.11	24.362	-3.0623	-4.5894	0.83382	-2.1454	29.991	-4.755
77.193	-12.762	63.939	-2.5772	0.036333	-2.2257	7.9224	-2.5723	-0.35637	0.66022	-1.3176	3375.9	39.635	-7.2558	59.867	-49.266	56.949	68.11	24.362	-3.0623	-4.5894	0.83382	-2.1454	29.991	-4.755
77.448	-12.702	63.636	-2.5383	0.023453	-2.2276	7.6356	-2.5788	-0.4387	0.66022	-1.3176	3375.4	39.409	-7.2217	59.865	-49.586	56.947	68.11	24.362	-3.0623	-4.5894	0.83382	-2.1454	29.991	-4.755
77.707	-12.621	63.332	-2.5008	0.010552	-2.2301	7.3407	-2.581	-0.52186	0.66022	-1.3176	3374.9	39.181	-7.176	59.863	-49.904	56.947	68.11	24.362	-3.0623	-4.5894	0.83382	-2.1454	29.991	-4.755
77.969	-12.521	63.027	-2.4649	-0.0023499	-2.2329	7.0385	-2.5789	-0.6057	0.66022	-1.3176	3374.3	38.951	-7.1189	59.863	-50.219	56.946	68.11	24.362	-3.0623	-4.5894	0.83382	-2.1454	29.991	-4.755
78.234	-12.402	62.721	-2.4305	-0.01523	-2.2361	6.7207	-2.5724	-0.69033	0.66022	-1.3176	3373.8	38.719	-7.0506	59.863	-50.531	56.947	68.11	24.362	-3.0623	-4.5894	0.83382	-2.1454	29.991	-4.755
78.503	-12.263	62.413	-2.3977	-0.028067	-2.2398	6.3878	-2.5615	-0.77553	0.66022	-1.3176	3373.3	38.486	-6.9714	59.863	-50.837	56.948	68.11	24.362	-3.0623	-4.5894	0.83382	-2.1454	29.991	-4.755
78.774	-12.106	62.105	-2.3666	-0.040837	-2.2439	6.0511	-2.546	-0.86085	0.66022	-1.3176	3372.8	38.252	-6.8816	59.865	-51.134	56.949	68.11	24.362	-3.0623	-4.5894	0.83382	-2.1454	29.991	-4.755
79.048	-11.931	61.796	-2.3372	-0.053519	-2.2484	5.7111	-2.526	-0.9462	0.66022	-1.3176	3372.3	38.017	-6.7814	59.867	-51.418	56.952	68.11	24.362	-3.0623	-4.5894	0.83382	-2.1454	29.991	-4.755
79.324	-11.739	61.486	-2.3095	-0.06609	-2.2533	5.3686	-2.5016	-1.0315	0.66022	-1.3176	3371.8	37.78	-6.6711	59.869	-51.687	56.955	68.11	24.362	-3.0623	-4.5894	0.83382	-2.1454	29.991	-4.755
79.602	-11.529	61.175	-2.2835	-0.078527	-2.2587	5.0241	-2.4727	-1.1167	0.66022	-1.3176	3371.3	37.543	-6.5509	59.873	-51.937	56.959	68.11	24.362	-3.0623	-4.5894	0.83382	-2.1454	29.991	-4.755
79.882	-11.302	60.864	-2.2592	-0.09081	-2.2645	4.6784	-2.4395	-1.2017	0.66022	-1.3176	3370.8	37.305	-6.4211	59.877	-52.166	56.963	68.11	24.362	-3.0623	-4.5894	0.83382	-2.1454	29.991	-4.755
80.163	-11.059	60.551	-2.2367	-0.10292	-2.2707	4.318	-2.402	-1.2865	0.66022	-1.3176	3370.3	37.066	-6.282	59.882	-52.375	56.968	68.11	24.362	-3.0623	-4.5894	0.83382	-2.1454	29.991	-4.755
80.445	-10.8	60.238	-2.2161	-0.11482	-2.2774	3.9466	-2.3601	-1.3709	0.66022	-1.3176	3369.8	36.826	-6.1339	59.887	-52.567	56.974	68.11	24.362	-3.0623	-4.5894	0.83382	-2.1454	29.991	-4.755
80.729	-10.526	59.925	-2.1973	-0.12651	-2.2844	3.5785	-2.3139	-1.4545	0.66022	-1.3176	3369.3	36.586	-5.9769	59.893	-52.746	56.98	68.11	24.362	-3.0623	-4.5894	0.83382	-2.1454	29.991	-4.755
81.012	-10.237	59.61	-2.1803	-0.13795	-2.2919	3.2185	-2.2634	-1.5366	0.66022	-1.3176	3368.8	36.346	-5.8114	59.9	-52.915	56.987	68.11	24.362	-3.0623	-4.5894	0.83382	-2.1454	29.991	-4.755
81.297	-9.933	59.296	-2.1651	-0.14914	-2.2998	2.8625	-2.2089	-1.6181	0.66022	-1.3176	3368.3	36.106	-5.6376	59.908	-53.077	56.995	68.11	24.362	-3.0623	-4.5894	0.83382	-2.1454	29.991	-4.755
81.581	-9.6151	58.981	-2.1516	-0.16004	-2.3081	2.5108	-2.1505	-1.699	0.66022	-1.3176	3367.8	35.866	-5.4559	59.916	-53.234	57.003	68.11	24.362	-3.0623	-4.5894	0.83382	-2.1454	29.991	-4.755
81.866	-9.2834	58.665	-2.14	-0.17064	-2.3168	2.1639	-2.0882	-1.7793	0.66022	-1.3176	3367.3	35.626	-5.2663	59.926	-53.386	57.012	68.11	24.362	-3.0623	-4.5894	0.83382	-2.1454	29.991	-4.755
82.149	-8.9383	58.35	-2.13	-0.18091	-2.3259	1.8222	-2.0222	-1.8589	0.66022	-1.3176	3366.8	35.386	-5.0692	59.935	-53.535	57.022	68.11	24.362	-3.0623	-4.5894	0.83382	-2.1454	29.991	-4.755
82.432	-8.5803	58.034	-2.1217	-0.19085	-2.3354	1.4748	-1.9527	-1.9376	0.66022	-1.3176	3366.3	35.147	-4.8648	59.946	-53.681	57.032	68.11	24.362	-3.0623	-4.5894	0.83382	-2.1454	29.991	-4.755
82.714	-8.2096	57.719	-2.1153	-0.20043	-2.3452	1.1056	-1.8742	-1.9933	0.66022	-1.3176	3365.8	34.908	-4.6533	59.957	-53.825	57.043	68.11	24.362	-3.0623	-4.5894	0.83382	-2.1454	29.991	-4.755
82.995	-7.8266	57.404	-2.1107	-0.20958	-2.3552	0.71569	-1.7838	-2.0129	0.66022	-1.3176	3365.2	34.67	-4.4349	59.969	-53.967	57.055	68.11	24.362	-3.0623	-4.5894	0.83382	-2.1454	29.991	-4.755
83.273	-7.4318	57.088	-2.1081	-0.21826	-2.3654	0.33259	-1.6905	-2.0307	0.66022	-1.3176	3364.7	34.433	-4.2099	59.981	-54.107	57.067	68.11	24.362	-3.0623	-4.5894	0.83382	-2.1454	29.991	-4.755
83.55	-7.0258	56.773	-2.1074	-0.22648	-2.3755	-0.042585	-1.5944	-2.0463	0.66022	-1.3176	3364.2	34.197	-3.9786	59.994	-54.245	57.08	68.11	24.362	-3.0623	-4.5894	0.83382	-2.1454	29.991	-4.755
83.825	-6.609	56.459	-2.1085	-0.2342	-2.3858	-0.40409	-1.4952	-2.0556	0.66022	-1.3176	3363.7	33.962	-3.7414	60.008	-54.38	57.094	68.11	24.362	-3.0623	-4.5894	0.83382	-2.1454	29.991	-4.755
84.096	-6.182	56.146	-2.1114	-0.24142	-2.3961	-0.75684	-1.3936	-2.0639	0.66022	-1.3176	3363.2	33.729	-3.4986	60.022	-54.514	57.108	68.11	24.362	-3.0623	-4.5894	0.83382	-2.1454	29.991	-4.755
84.365	-5.7454	55.833	-2.116	-0.24813	-2.4064	-1.1004	-1.2896	-2.0713	0.66022	-1.3176	3362.7	33.497	-3.2504	60.037	-54.646	57.122	68.11	24.362	-3.0623	-4.5894	0.83382	-2.1454	29.991	-4.755
84.63	-5.2995	55.522	-2.1224	-0.25432	-2.4168	-1.4343	-1.1835	-2.0779	0.66022	-1.3176	3362.2	33.267	-2.9971	60.052	-54.775	57.137	68.11	24.362	-3.0623	-4.5894	0.83382	-2.1454	29.991	-4.755
84.892	-4.8449	55.213	-2.1304	-0.25996	-2.4272	-1.7584	-1.0753	-2.0837	0.66022	-1.3176	3361.7	33.04	-2.7391	60.068	-54.902	57.153	68.11	24.362	-3.0623	-4.5894	0.83382	-2.1454	29.991	-4.755
85.15	-4.3821	54.905	-2.1399	-0.26507	-2.4377	-2.0723	-0.9653	-2.0888	0.66022	-1.3176	3361.2	32.814	-2.4766	60.085	-55.026	57.169	68.11	24.362	-3.0623	-4.5894	0.83382	-2.1454	29.991	-4.755
85.403	-3.9114	54.6	-2.1511	-0.26961	-2.4481	-2.3757	-0.85357	-2.0932	0.66022	-1.3176	3360.7	32.592	-2.2098	60.102	-55.148	57.186	68.11	24.362	-3.0623	-4.5894	0.83382	-2.1454	29.991	-4.755
85.652	-3.4335	54.297	-2.1637	-0.2736	-2.4586	-2.6671	-0.74041	-2.0976	0.66022	-1.3176	3360.2	32.372	-1.9391	60.12	-55.267	57.203	68.11	24.362	-3.0623	-4.5894	0.83382	-2.1454	29.991	-4.755
85.896	-2.9485	53.996	-2.1777	-0.27702	-2.4691	-2.9432	-0.62627	-2.1037	0.66022	-1.3176	3359.7	32.155	-1.6646	60.138	-55.382	57.221	68.11	24.362	-3.0623	-4.5894	0.83382	-2.1454	29.991	-4.755
86.134	-2.4571	53.699	-2.1931	-0.27986	-2.4796	-3.2083	-0.51099	-2.1093	0.66022	-1.3176	3359.2	31.941	-1.3867	60.156	-55.495	57.239	68.11	24.362	-3.0623	-4.5894	0.83382	-2.1454	29.991	-4.755
86.367	-1.9594	53.406	-2.2098	-0.28213	-2.4902	-3.4624	-0.39477	-2.1145	0.66022	-1.3176	3358.7	31.731	-1.1055	60.176	-55.603	57.257	68.11	24.362	-3.0623	-4.5894	0.83382	-2.1454	29.991	-4.755
86.594	-1.4561	53.116	-2.2277	-0.28381	-2.5008	-3.7078	-0.27781	-2.1187	0.66022	-1.3176	3358.2	31.525	-0.82118	60.195	-55.708	57.277	68.11	24.362	-3.0623	-4.5894	0.83382	-2.1454	29.991	-4.755
86.816	-0.94731	52.831	-2.2468	-0.2849	-2.5114	-3.9425	-0.16029	-2.1222	0.66022	-1.3176	3357.6	31.322	-0.53406	60.215	-55.81	57.296	68.11	24.362	-3.0623	-4.5894	0.83382	-2.1454	29.991	-4.755
87.03	-0.43352	52.55	-2.2671	-0.28541	-2.522	-4.1651	-0.042415	-2.1253	0.66022	-1.3176	3357.1	31.124	-0.24432	60.236	-55.906	57.316	68.11	24.362	-3.0623	-4.5894	0.83382	-2.1454	29.991	-4.755
87.238	0.084929	52.274	-2.2885	-0.28533	-2.5326	-4.3752	0.075489	-2.1266	0.66022	-1.3176	3356.6	30.93	0.047847	60.257	-55.999	57.336	68.11	24.362	-3.0623	-4.5894	0.83382	-2.1454	29.991	-4.755
87.44	0.60769	52.004	-2.3108	-0.28466	-2.5432	-4.5703	0.19254	-2.1197	0.66022	-1.3176	3356.1	30.742	0.34224	60.278	-56.087	57.357	68.11	24.362	-3.0623	-4.5894	0.83382	-2.1454	29.991	-4.755
87.634	1.1344	51.739	-2.3342	-0.2834	-2.5538	-4.7533	0.3091	-2.1113	0.66022	-1.3176	3355.6	30.558	0.63864	60.3	-56.169	57.378	68.11	24.362	-3.0623	-4.5894	0.83382	-2.1454	29.991	-4.755
87.82	1.6647	51.481	-2.3584	-0.28157	-2.5643	-4.9244	0.42494	-2.1015	0.66022	-1.3176	3355.1	30.379	0.93687	60.322	-56.247	57.4	68.11	24.362	-3.0623	-4.5894	0.83382	-2.1454	29.991	-4.755
87.999	2.1983	51.23	-2.3834	-0.27915	-2.5748	-5.084	0.53983	-2.0904	0.66022	-1.3176	3354.6	30.206	1.2367	60.344	-56.319	57.421	68.11	24.362	-3.0623	-4.5894	0.83382	-2.1454	29.991	-4.755
88.17	2.7347	50.986	-2.4092	-0.27617	-2.5852	-5.2324	0.65353	-2.0781	0.66022	-1.3176	3354.1	30.039	1.538	60.367	-56.386	57.444	68.11	24.362	-3.0623	-4.5894	0.83382	-2.1454	29.991	-4.755
88.333	3.2737	50.749	-2.4357	-0.27261	-2.5956	-5.3778	0.76929	-2.0644	0.66022	-1.3176	3353.6	29.878	1.8406	60.39	-56.447	57.466	68.11	24.362	-3.0623	-4.5894	0.83382	-2.1454	29.991	-4.755
88.488	3.8147	50.521	-2.4629	-0.26848	-2.6059	-5.5164	0.88308	-2.0509	0.66022	-1.3176	3353.1	29.724	2.144	60.413	-56.502	57.489	68.11	24.362	-3.0623	-4.5894	0.83382	-2.1454	29.991	-4.755
88.634	4.3573	50.301	-2.4909	-0.26379	-2.6161	-5.6461	0.99342	-2.0378	0.66022	-1.3176	3352.6	29.576	2.4482	60.437	-56.55	57.512	68.11	24.362	-3.0623	-4.5894	0.83382	-2.1454	29.991	-4.755
88.771	4.9012	50.091	-2.5194	-0.25855	-2.6263	-5.7655	1.101	-2.0238	0.66022	-1.3176	3352.1	29.435	2.7529	60.461	-56.592	57.535	68.11	24.362	-3.0623	-4.5894	0.83382	-2.1454	29.991	-4.755
88.9	5.446	49.89	-2.5485	-0.25278	-2.6363	-5.8748	1.2056	-2.0092	0.66022	-1.3176	3351.5	29.301	3.058	60.485	-56.627	57.558	68.11	24.362	-3.0623	-4.5894	0.83382	-2.1454	29.991	-4.755
89.019	5.9916	49.698	-2.5781	-0.2465	-2.6464	-5.9741	1.3072	-1.9938	0.66022	-1.3176	3351.0	29.174	3.3633	60.51	-56.655	57.582	68.11	24.362	-3.0623	-4.5894	0.83382	-2.1454	29.991	-4.755
89.129	6.5374	49.518	-2.6082	-0.23972	-2.6563	-6.0636	1.4054	-1.9778	0.66022	-1.3176	3350.5	29.055	3.6686	60.534	-56.676	57.606	68.11	24.362	-3.0623	-4.5894	0.83382	-2.1454	29.991	-4.755
89.229	7.0833	49.347	-2.6387	-0.23245	-2.6661	-6.1437	1.5003	-1.9613	0.66022	-1.3176	3350.0	28.944	3.9738	60.559	-56.69	57.63	68.11	24.362	-3.0623	-4.5894	0.83382	-2.1454	29.991	-4.755
89.32	7.6288	49.188	-2.6696	-0.22473	-2.6759	-6.2179	1.589	-1.9389	0.66022	-1.3176	3349.5	28.841	4.2786	60.584	-56.696	57.654	68.11	24.362	-3.0623	-4.5894	0.83382	-2.1454	29.991	-4.755
89.401	8.1736	49.04	-2.7009	-0.21657	-2.6855	-6.2829	1.6739	-1.9155	0.66022	-1.3176	3349.0	28.747	4.5829	60.609	-56.693	57.678	68.11	24.362	-3.0623	-4.5894	0.83382	-2.1454	29.991	-4.755
89.472	8.7173	48.904	-2.7325	-0.20799	-2.695	-6.3389	1.7549	-1.8918	0.66022	-1.3176	3348.5	28.66	4.8865	60.634	-56.683	57.702	68.11	24.362	-3.0623	-4.5894	0.83382	-2.1454	29.991	-4.755
89.534	9.2596	48.781	-2.7643	-0.19902	-2.7044	-6.386	1.832	-1.8677	0.66022	-1.3176	3348.0	28.583	5.1891	60.659	-56.665	57.726	68.11	24.362	-3.0623	-4.5894	0.83382	-2.1454	29.991	-4.755
89.585	9.8001	48.67	-2.7963	-0.18968	-2.7137	-6.4246	1.9049	-1.8435	0.66022	-1.3176	3347.5	28.514	5.4907	60.684	-56.638	57.751	68.11	24.362	-3.0623	-4.5894	0.83382	-2.1454	29.991	-4.755
89.626	10.339	48.571	-2.8285	-0.17998	-2.7229	-6.4551	1.9738	-1.8192	0.66022	-1.3176	3347.0	28.455	5.791	60.709	-56.603	57.775	68.11	24.362	-3.0623	-4.5894	0.83382	-2.1454	29.991	-4.755
89.657	10.874	48.486	-2.8608	-0.16995	-2.7319	-6.4823	2.0374	-1.7948	0.66022	-1.3176	3346.4	28.404	6.0897	60.733	-56.559	57.799	68.11	24.362	-3.0623	-4.5894	0.83382	-2.1454	29.991	-4.755
89.677	11.407	48.414	-2.8933	-0.15962	-2.7408	-6.5122	2.0945	-1.7701	0.66022	-1.3176	3345.9	28.363	6.3869	60.758	-56.506	57.823	68.11	24.362	-3.0623	-4.5894	0.83382	-2.1454	29.991	-4.755
89.687	11.937	48.356	-2.926	-0.14901	-2.7496	-6.5349	2.1475	-1.7458	0.66022	-1.3176	3345.4	28.332	6.6821	60.783	-56.444	57.847	68.11	24.362	-3.0623	-4.5894	0.83382	-2.1454	29.991	-4.755
89.687	12.464	48.311	-2.9587	-0.13815	-2.7583	-6.5507	2.1965	-1.7221	0.66022	-1.3176	3344.9	28.31	6.9753	60.807	-56.372	57.87	68.11	24.362	-3.0623	-4.5894	0.83382	-2.1454	29.991	-4.755
89.676	12.986	48.281	-2.9915	-0.12705	-2.7668	-6.5599	2.2415	-1.6991	0.66022	-1.3176	3344.4	28.298	7.2661	60.831	-56.292	57.894	68.11	24.362	-3.0623	-4.5894	0.83382	-2.1454	29.991	-4.755
89.654	13.503	48.265	-3.0243	-0.11574	-2.7753	-6.5628	2.2826	-1.677	0.66022	-1.3176	3343.9	28.296	7.5545	60.855	-56.202	57.917	68.11	24.362	-3.0623	-4.5894	0.83382	-2.1454	29.991	-4.755
89.622	14.016	48.263	-3.0571	-0.10423	-2.7836	-6.5597	2.3198	-1.6559	0.66022	-1.3176	3343.4	28.303	7.8402	60.879	-56.102	57.94	68.11	24.362	-3.0623	-4.5894	0.83382	-2.1454	29.991	-4.755
89.579	14.524	48.276	-3.0899	-0.09255	-2.7918	-6.5544	2.3515	-1.6319	0.66022	-1.3176	3342.9	28.321	8.123	60.902	-55.993	57.963	68.11	24.362	-3.0623	-4.5894	0.83382	-2.1454	29.991	-4.755
89.526	15.026	48.303	-3.1226	-0.080727	-2.7999	-6.5478	2.3773	-1.6045	0.66022	-1.3176	3342.4	28.349	8.4026	60.925	-55.874	57.985	68.11	24.362	-3.0623	-4.5894	0.83382	-2.1454	29.991	-4.755
89.463	15.522	48.346	-3.1553	-0.068784	-2.8079	-6.5357	2.3994	-1.5786	0.66022	-1.3176	3341.8	28.387	8.6788	60.948	-55.746	58.007	68.11	24.362	-3.0623	-4.5894	0.83382	-2.1454	29.991	-4.755
89.388	16.012	48.403	-3.188	-0.056738	-2.8157	-6.5185	2.4181	-1.5545	0.66022	-1.3176	3341.3	28.435	8.9515	60.97	-55.607	58.029	68.11	24.362	-3.0623	-4.5894	0.83382	-2.1454	29.991	-4.755
89.304	16.495	48.476	-3.2205	-0.044608	-2.8234	-6.4965	2.4334	-1.5322	0.66022	-1.3176	3340.8	28.494	9.2203	60.992	-55.459	58.05	68.11	24.362	-3.0623	-4.5894	0.83382	-2.1454	29.991	-4.755
89.208	16.97	48.564	-3.2529	-0.032409	-2.831	-6.47	2.4456	-1.5119	0.66022	-1.3176	3340.3	28.563	9.4851	61.013	-55.301	58.071	68.11	24.362	-3.0623	-4.5894	0.83382	-2.1454	29.991	-4.755
89.103	17.437	48.666	-3.2852	-0.020157	-2.8385	-6.4395	2.4548	-1.4937	0.66022	-1.3176	3339.8	28.643	9.7455	61.034	-55.134	58.091	68.11	24.362	-3.0623	-4.5894	0.83382	-2.1454	29.991	-4.755
88.987	17.897	48.784	-3.3173	-0.0078657	-2.846	-6.4056	2.4611	-1.4778	0.66022	-1.3176	3339.3	28.732	10.001	61.054	-54.956	58.11	68.11	24.362	-3.0623	-4.5894	0.83382	-2.1454	29.991	-4.755
88.86	18.347	48.917	-3.3493	0.0044406	-2.8533	-6.3879	2.461	-1.4611	0.66022	-1.3176	3338.8	28.832	10.253	61.074	-54.769	58.13	68.11	24.362	-3.0623	-4.5894	0.83382	-2.1454	29.991	-4.755
88.724	18.789	49.065	-3.3812	0.016741	-2.8606	-6.3664	2.4588	-1.4469	0.66022	-1.3176	3338.3	28.943	10.499	61.093	-54.571	58.148	68.11	24.362	-3.0623	-4.5894	0.83382	-2.1454	29.991	-4.755
88.577	19.221	49.228	-3.4129	0.029026	-2.8678	-6.3412	2.4547	-1.4353	0.66022	-1.3176	3337.8	29.064	10.74	61.112	-54.365	58.166	68.11	24.362	-3.0623	-4.5894	0.83382	-2.1454	29.991	-4.755
88.421	19.643	49.406	-3.4446	0.041285	-2.8749	-6.3129	2.4487	-1.4265	0.66022	-1.3176	3337.2	29.195	10.975	61.13	-54.148	58.184	68.11	24.362	-3.0623	-4.5894	0.83382	-2.1454	29.991	-4.755
88.254	20.055	49.598	-3.4761	0.053509	-2.8821	-6.2816	2.441	-1.4205	0.66022	-1.3176	3336.7	29.336	11.205	61.147	-53.922	58.201	68.11	24.362	-3.0623	-4.5894	0.83382	-2.1454	29.991	-4.755
88.077	20.456	49.806	-3.5074	0.065692	-2.8892	-6.2476	2.432	-1.4173	0.66022	-1.3176	3336.2	29.487	11.429	61.163	-53.686	58.217	68.11	24.362	-3.0623	-4.5894	0.83382	-2.1454	29.991	-4.755
87.891	20.845	50.028	-3.5385	0.077827	-2.8962	-6.2113	2.4218	-1.4171	0.66022	-1.3176	3335.7	29.649	11.647	61.179	-53.441	58.232	68.11	24.362	-3.0623	-4.5894	0.83382	-2.1454	29.991	-4.755
87.695	21.223	50.265	-3.5695	0.089909	-2.9033	-6.173	2.4106	-1.4199	0.66022	-1.3176	3335.2	29.821	11.858	61.194	-53.186	58.247	68.11	24.362	-3.0623	-4.5894	0.83382	-2.1454	29.991	-4.755
87.49	21.589	50.516	-3.6003	0.10193	-2.9104	-6.1366	2.3973	-1.4201	0.66022	-1.3176	3334.7	30.002	12.062	61.208	-52.923	58.261	68.11	24.362	-3.0623	-4.5894	0.83382	-2.1454	29.991	-4.755
87.275	21.942	50.782	-3.6308	0.11383	-2.9174	-6.0849	2.3631	-1.3822	0.66022	-1.3176	3334.2	30.194	12.26	61.222	-52.65	58.274	68.11	24.362	-3.0623	-4.5894	0.83382	-2.1454	29.991	-4.755
87.05	22.281	51.061	-3.6611	0.12556	-2.9243	-6.0279	2.3256	-1.3436	0.66022	-1.3176	3333.7	30.395	12.45	61.234	-52.368	58.287	68.11	24.362	-3.0623	-4.5894	0.83382	-2.1454	29.991	-4.755
86.817	22.607	51.354	-3.6911	0.13708	-2.9309	-5.9656	2.285	-1.3042	0.66022	-1.3176	3333.1	30.605	12.633	61.246	-52.078	58.298	68.11	24.362	-3.0623	-4.5894	0.83382	-2.1454	29.991	-4.755
86.575	22.919	51.66	-3.7208	0.1484	-2.9373	-5.8981	2.2415	-1.264	0.66022	-1.3176	3332.6	30.825	12.808	61.257	-51.779	58.309	68.11	24.362	-3.0623	-4.5894	0.83382	-2.1454	29.991	-4.755
86.325	23.216	51.979	-3.7501	0.15949	-2.9435	-5.8249	2.1953	-1.2228	0.66022	-1.3176	3332.1	31.054	12.974	61.267	-51.472	58.319	68.11	24.362	-3.0623	-4.5894	0.83382	-2.1454	29.991	-4.755
86.066	23.498	52.311	-3.779	0.17035	-2.9495	-5.7503	2.1456	-1.1761	0.66022	-1.3176	3331.6	31.291	13.133	61.276	-51.157	58.328	68.11	24.362	-3.0623	-4.5894	0.83382	-2.1454	29.991	-4.755
85.799	23.765	52.655	-3.8076	0.18094	-2.9552	-5.6912	2.0909	-1.1041	0.66022	-1.3176	3331.1	31.538	13.283	61.284	-50.835	58.336	68.11	24.362	-3.0623	-4.5894	0.83382	-2.1454	29.991	-4.755
85.524	24.015	53.011	-3.8359	0.19126	-2.9606	-5.6283	2.0349	-1.0303	0.66022	-1.3176	3330.6	31.792	13.423	61.291	-50.505	58.343	68.11	24.362	-3.0623	-4.5894	0.83382	-2.1454	29.991	-4.755
85.242	24.248	53.377	-3.8639	0.20129	-2.9655	-5.5683	1.9778	-0.95316	0.66022	-1.3176	3330.1	32.054	13.555	61.297	-50.168	58.349	68.11	24.362	-3.0623	-4.5894	0.83382	-2.1454	29.991	-4.755
84.952	24.463	53.755	-3.8916	0.21103	-2.9701	-5.5091	1.9198	-0.87368	0.66022	-1.3176	3329.6	32.324	13.677	61.301	-49.825	58.354	68.11	24.362	-3.0623	-4.5894	0.83382	-2.1454	29.991	-4.755
84.656	24.661	54.142	-3.919	0.22049	-2.9743	-5.4492	1.861	-0.79224	0.66022	-1.3176	3329.0	32.601	13.789	61.305	-49.475	58.358	68.11	24.362	-3.0623	-4.5894	0.83382	-2.1454	29.991	-4.755
84.352	24.841	54.54	-3.9461	0.22964	-2.978	-5.3889	1.8017	-0.70882	0.66022	-1.3176	3328.5	32.885	13.891	61.307	-49.12	58.361	68.11	24.362	-3.0623	-4.5894	0.83382	-2.1454	29.991	-4.755
84.043	25.002	54.946	-3.9729	0.2385	-2.9813	-5.3284	1.7419	-0.62343	0.66022	-1.3176	3328.0	33.176	13.982	61.308	-48.759	58.362	68.11	24.362	-3.0623	-4.5894	0.83382	-2.1454	29.991	-4.755
83.728	25.143	55.361	-3.9994	0.24706	-2.9842	-5.268	1.6818	-0.5361	0.66022	-1.3176	3327.5	33.473	14.063	61.308	-48.393	58.363	68.11	24.362	-3.0623	-4.5894	0.83382	-2.1454	29.991	-4.755
83.407	25.264	55.785	-4.0256	0.25532	-2.9867	-5.2078	1.6216	-0.44689	0.66022	-1.3176	3327.0	33.776	14.132	61.307	-48.022	58.362	68.11	24.362	-3.0623	-4.5894	0.83382	-2.1454	29.991	-4.755
83.081	25.365	56.215	-4.0514	0.26328	-2.9887	-5.1545	1.5614	-0.35542	0.66022	-1.3176	3326.5	34.084	14.191	61.304	-47.647	58.36	68.11	24.362	-3.0623	-4.5894	0.83382	-2.1454	29.991	-4.755
82.75	25.446	56.653	-4.0771	0.27093	-2.9903	-5.1093	1.5014	-0.26186	0.66022	-1.3176	3326.0	34.397	14.237	61.301	-47.268	58.356	68.11	24.362	-3.0623	-4.5894	0.83382	-2.1454	29.991	-4.755
82.415	25.505	57.097	-4.1025	0.27829	-2.9913	-5.0672	1.4418	-0.16676	0.66022	-1.3176	3325.5	34.714	14.272	61.295	-46.886	58.352	68.11	24.362	-3.0623	-4.5894	0.83382	-2.1454	29.991	-4.755
82.076	25.542	57.547	-4.1278	0.28535	-2.9919	-5.0414	1.3897	-0.065372	0.66022	-1.3176	3324.9	35.036	14.295	61.289	-46.501	58.346	68.11	24.362	-3.0623	-4.5894	0.83382	-2.1454	29.991	-4.755
81.733	25.557	58.002	-4.1532	0.29231	-2.9919	-5.1168	1.3931	0.07456	0.66022	-1.3176	3324.4	35.361	14.306	61.281	-46.113	58.339	68.11	24.362	-3.0623	-4.5894	0.83382	-2.1454	29.991	-4.755
81.387	25.549	58.461	-4.1789	0.29928	-2.9912	-5.1853	1.4037	0.20296	0.66022	-1.3176	3323.9	35.69	14.303	61.271	-45.724	58.33	68.11	24.362	-3.0623	-4.5894	0.83382	-2.1454	29.991	-4.755
81.039	25.517	58.924	-4.205	0.3064	-2.9899	-5.2511	1.4415	0.29046	0.66022	-1.3176	3323.4	36.021	14.288	61.26	-45.334	58.32	68.11	24.362	-3.0623	-4.5894	0.83382	-2.1454	29.991	-4.755
80.689	25.462	59.391	-4.2315	0.3137	-2.9883	-5.3243	1.4778	0.37827	0.66022	-1.3176	3322.9	36.355	14.259	61.248	-44.941	58.309	68.11	24.362	-3.0623	-4.5894	0.83382	-2.1454	29.991	-4.755
80.336	25.382	59.862	-4.2583	0.32117	-2.9862	-5.4045	1.5124	0.46641	0.66022	-1.3176	3322.4	36.691	14.217	61.235	-44.548	58.297	68.11	24.362	-3.0623	-4.5894	0.83382	-2.1454	29.991	-4.755
79.982	25.278	60.336	-4.2855	0.32882	-2.9836	-5.466	1.5455	0.55164	0.66022	-1.3176	3321.9	37.03	14.161	61.22	-44.154	58.283	68.11	24.362	-3.0623	-4.5894	0.83382	-2.1454	29.991	-4.755
79.626	25.148	60.812	-4.3129	0.33663	-2.9806	-5.5217	1.5768	0.63621	0.66022	-1.3176	3321.4	37.37	14.09	61.204	-43.76	58.269	68.11	24.362	-3.0623	-4.5894	0.83382	-2.1454	29.991	-4.755
79.27	24.993	61.291	-4.3407	0.34458	-2.9773	-5.5799	1.6064	0.72131	0.66022	-1.3176	3320.9	37.711	14.005	61.187	-43.367	58.253	68.11	24.362	-3.0623	-4.5894	0.83382	-2.1454	29.991	-4.755
78.913	24.811	61.771	-4.3687	0.35269	-2.9734	-5.6397	1.6341	0.80693	0.66022	-1.3176	3320.3	38.053	13.906	61.168	-42.973	58.235	68.11	24.362	-3.0623	-4.5894	0.83382	-2.1454	29.991	-4.755
78.555	24.603	62.252	-4.3969	0.36092	-2.9692	-5.6408	1.6599	0.88521	0.66022	-1.3176	3319.8	38.396	13.791	61.148	-42.581	58.217	68.11	24.362	-3.0623	-4.5894	0.83382	-2.1454	29.991	-4.755
78.198	24.368	62.734	-4.4251	0.36928	-2.9646	-5.6355	1.6835	0.9634	0.66022	-1.3176	3319.3	38.738	13.662	61.127	-42.191	58.197	68.11	24.362	-3.0623	-4.5894	0.83382	-2.1454	29.991	-4.755
77.841	24.106	63.215	-4.4533	0.37775	-2.9596	-5.6252	1.7047	1.0417	0.66022	-1.3176	3318.8	39.08	13.517	61.105	-41.802	58.177	68.11	24.362	-3.0623	-4.5894	0.83382	-2.1454	29.991	-4.755
77.484	23.817	63.696	-4.4812	0.38633	-2.9542	-5.521	1.7235	1.108	0.66022	-1.3176	3318.3	39.422	13.357	61.081	-41.416	58.154	68.11	24.362	-3.0623	-4.5894	0.83382	-2.1454	29.991	-4.755
77.129	23.5	64.175	-4.5085	0.39498	-2.9485	-5.4004	1.7391	1.1729	0.66022	-1.3176	3317.8	39.762	13.182	61.056	-41.033	58.131	68.11	24.362	-3.0623	-4.5894	0.83382	-2.1454	29.991	-4.755
76.775	23.155	64.651	-4.5352	0.40371	-2.9425	-5.3526	1.7352	1.2209	0.66022	-1.3176	3317.3	40.1	12.991	61.03	-40.653	58.107	68.11	24.362	-3.0623	-4.5894	0.83382	-2.1454	29.991	-4.755
76.424	22.783	65.125	-4.5623	0.41227	-2.9363	-5.4863	1.6919	1.2285	0.66022	-1.3176	3316.8	40.436	12.784	61.003	-40.277	58.081	68.11	24.362	-3.0623	-4.5894	0.83382	-2.1454	29.991	-4.755
76.074	22.382	65.596	-4.5898	0.42063	-2.9302	-5.4901	1.6488	1.22	0.66022	-1.3176	3316.3	40.77	12.562	60.975	-39.907	58.055	68.11	24.362	-3.0623	-4.5894	0.83382	-2.1454	29.991	-4.755
75.728	21.954	66.062	-4.6171	0.42876	-2.9242	-5.4107	1.6047	1.204	0.66022	-1.3176	3315.8	41.1	12.323	60.945	-39.542	58.027	68.11	24.362	-3.0623	-4.5894	0.83382	-2.1454	29.991	-4.755
75.384	21.497	66.524	-4.6439	0.43667	-2.9182	-5.3063	1.5591	1.1881	0.66022	-1.3176	3315.3	41.427	12.069	60.915	-39.182	57.998	68.11	24.362	-3.0623	-4.5894	0.83382	-2.1454	29.991	-4.755
75.044	21.012	66.98	-4.6701	0.44436	-2.9122	-5.1915	1.5163	1.2207	0.66022	-1.3176	3314.8	41.75	11.799	60.883	-38.829	57.969	68.11	24.362	-3.0623	-4.5894	0.83382	-2.1454	29.991	-4.755
74.709	20.499	67.428	-4.6958	0.45183	-2.906	-5.0454	1.4697	1.2665	0.66022	-1.3176	3314.2	42.068	11.513	60.851	-38.484	57.939	68.11	24.362	-3.0623	-4.5894	0.83382	-2.1454	29.991	-4.755
74.377	19.96	67.87	-4.7206	0.45905	-2.8995	-4.8682	1.4187	1.3148	0.66022	-1.3176	3313.7	42.381	11.212	60.818	-38.146	57.907	68.11	24.362	-3.0623	-4.5894	0.83382	-2.1454	29.991	-4.755
74.051	19.393	68.302	-4.7444	0.46601	-2.8928	-4.6598	1.3631	1.3653	0.66022	-1.3176	3313.2	42.687	10.896	60.784	-37.817	57.875	68.11	24.362	-3.0623	-4.5894	0.83382	-2.1454	29.991	-4.755
73.73	18.799	68.725	-4.7671	0.47267	-2.8858	-4.4207	1.3025	1.4181	0.66022	-1.3176	3312.7	42.988	10.565	60.749	-37.496	57.843	68.11	24.362	-3.0623	-4.5894	0.83382	-2.1454	29.991	-4.755
73.416	18.18	69.137	-4.7883	0.47902	-2.8786	-4.029	1.2365	1.4663	0.66022	-1.3176	3312.2	43.281	10.219	60.713	-37.185	57.809	68.11	24.362	-3.0623	-4.5894	0.83382	-2.1454	29.991	-4.755
73.107	17.537	69.538	-4.8073	0.48503	-2.8712	-3.5891	1.1639	1.522	0.66022	-1.3176	3311.7	43.567	9.8599	60.676	-36.884	57.775	68.11	24.362	-3.0623	-4.5894	0.83382	-2.1454	29.991	-4.755
72.806	16.869	69.926	-4.8241	0.49065	-2.8634	-3.1092	1.0844	1.5887	0.66022	-1.3176	3311.2	43.844	9.487	60.639	-36.593	57.74	68.11	24.362	-3.0623	-4.5894	0.83382	-2.1454	29.991	-4.755
72.511	16.179	70.301	-4.8384	0.49586	-2.8553	-2.6064	0.99803	1.6594	0.66022	-1.3176	3310.7	44.113	9.1014	60.602	-36.314	57.704	68.11	24.362	-3.0623	-4.5894	0.83382	-2.1454	29.991	-4.755
72.225	15.468	70.661	-4.8501	0.50062	-2.8468	-2.0829	0.90481	1.7333	0.66022	-1.3176	3310.2	44.373	8.7039	60.563	-36.046	57.668	68.11	24.362	-3.0623	-4.5894	0.83382	-2.1454	29.991	-4.755
71.947	14.738	71.005	-4.8592	0.5049	-2.8379	-1.5408	0.80501	1.8098	0.66022	-1.3176	3309.7	44.623	8.295	60.524	-35.79	57.632	68.11	24.362	-3.0623	-4.5894	0.83382	-2.1454	29.991	-4.755
71.677	13.988	71.333	-4.8655	0.50866	-2.8287	-0.97838	0.69883	1.8949	0.66022	-1.3176	3309.2	44.862	7.8757	60.485	-35.547	57.595	68.11	24.362	-3.0623	-4.5894	0.83382	-2.1454	29.991	-4.755
71.416	13.222	71.644	-4.8689	0.51188	-2.8189	-0.33861	0.59575	2.0093	0.66022	-1.3176	3308.7	45.091	7.4466	60.445	-35.316	57.557	68.11	24.362	-3.0623	-4.5894	0.83382	-2.1454	29.991	-4.755
71.165	12.441	71.938	-4.8688	0.51462	-2.8086	0.35642	0.49746	2.134	0.66022	-1.3176	3308.2	45.309	7.0091	60.406	-35.099	57.52	68.11	24.362	-3.0623	-4.5894	0.83382	-2.1454	29.991	-4.755
70.924	11.647	72.213	-4.8654	0.51684	-2.7976	1.0173	0.39003	2.2495	0.66022	-1.3176	3307.7	45.516	6.5641	60.366	-34.894	57.482	68.11	24.362	-3.0623	-4.5894	0.83382	-2.1454	29.991	-4.755
70.693	10.842	72.468	-4.8587	0.5185	-2.7861	1.6456	0.27455	2.3556	0.66022	-1.3176	3307.2	45.71	6.1125	60.325	-34.703	57.444	68.11	24.362	-3.0623	-4.5894	0.83382	-2.1454	29.991	-4.755
70.473	10.026	72.705	-4.8489	0.51958	-2.7741	2.2623	0.154	2.4542	0.66022	-1.3176	3306.7	45.893	5.6552	60.285	-34.526	57.406	68.11	24.362	-3.0623	-4.5894	0.83382	-2.1454	29.991	-4.755
70.263	9.2034	72.921	-4.8361	0.52004	-2.7616	2.8541	0.028013	2.5441	0.66022	-1.3176	3306.2	46.063	5.1931	60.245	-34.363	57.368	68.11	24.362	-3.0623	-4.5894	0.83382	-2.1454	29.991	-4.755
70.065	8.3739	73.116	-4.8204	0.51985	-2.7487	3.4161	-0.10301	2.6248	0.66022	-1.3176	3305.7	46.221	4.7271	60.205	-34.215	57.331	68.11	24.362	-3.0623	-4.5894	0.83382	-2.1454	29.991	-4.755
69.878	7.5396	73.291	-4.802	0.519	-2.7353	3.95	-0.23805	2.6964	0.66022	-1.3176	3305.2	46.366	4.258	60.164	-34.081	57.293	68.11	24.362	-3.0623	-4.5894	0.83382	-2.1454	29.991	-4.755
69.704	6.702	73.446	-4.781	0.51746	-2.7217	4.4616	-0.37487	2.77	0.66022	-1.3176	3304.7	46.497	3.7868	60.124	-33.961	57.255	68.11	24.362	-3.0623	-4.5894	0.83382	-2.1454	29.991	-4.755
69.541	5.8627	73.579	-4.7574	0.51525	-2.7076	4.9536	-0.51276	2.8476	0.66022	-1.3176	3304.2	46.616	3.3142	60.084	-33.856	57.217	68.11	24.362	-3.0623	-4.5894	0.83382	-2.1454	29.991	-4.755
69.39	5.0232	73.691	-4.7315	0.51233	-2.6932	5.422	-0.65261	2.9159	0.66022	-1.3176	3303.7	46.722	2.8411	60.045	-33.766	57.18	68.11	24.362	-3.0623	-4.5894	0.83382	-2.1454	29.991	-4.755
69.252	4.185	73.782	-4.7032	0.50872	-2.6785	5.8681	-0.79361	2.9752	0.66022	-1.3176	3303.2	46.814	2.3682	60.006	-33.691	57.143	68.11	24.362	-3.0623	-4.5894	0.83382	-2.1454	29.991	-4.755
69.127	3.3493	73.852	-4.6728	0.5044	-2.6635	6.2957	-0.93412	3.0262	0.66022	-1.3176	3302.7	46.893	1.8964	59.967	-33.631	57.106	68.11	24.362	-3.0623	-4.5894	0.83382	-2.1454	29.991	-4.755
69.014	2.5178	73.901	-4.6403	0.49938	-2.6483	6.7124	-1.0712	3.0703	0.66022	-1.3176	3302.2	46.958	1.4264	59.928	-33.585	57.07	68.11	24.362	-3.0623	-4.5894	0.83382	-2.1454	29.991	-4.755
68.915	1.6918	73.93	-4.6057	0.49369	-2.6328	7.1093	-1.2075	3.1064	0.66022	-1.3176	3301.7	47.011	0.95898	59.89	-33.554	57.034	68.11	24.362	-3.0623	-4.5894	0.83382	-2.1454	29.991	-4.755
68.828	0.87255	73.938	-4.5692	0.48731	-2.6172	7.4876	-1.3424	3.1349	0.66022	-1.3176	3301.2	47.05	0.4949	59.853	-33.538	56.999	68.11	24.362	-3.0623	-4.5894	0.83382	-2.1454	29.991	-4.755
68.755	0.061462	73.926	-4.5309	0.48026	-2.6015	7.848	-1.4754	3.1562	0.66022	-1.3176	3300.7	47.075	0.034882	59.816	-33.537	56.964	68.11	24.362	-3.0623	-4.5894	0.83382	-2.1454	29.991	-4.755
68.695	-0.74023	73.894	-4.4908	0.47257	-2.5856	8.1945	-1.602	3.1784	0.66022	-1.3176	3300.2	47.088	-0.42036	59.779	-33.55	56.93	68.11	24.362	-3.0623	-4.5894	0.83382	-2.1454	29.991	-4.755
68.649	-1.5313	73.843	-4.449	0.46425	-2.5697	8.5248	-1.7258	3.1945	0.66022	-1.3176	3299.7	47.088	-0.87013	59.744	-33.577	56.897	68.11	24.362	-3.0623	-4.5894	0.83382	-2.1454	29.991	-4.755
68.615	-2.3106	73.773	-4.4056	0.45532	-2.5537	8.8392	-1.8467	3.2042	0.66022	-1.3176	3299.2	47.075	-1.3138	59.709	-33.619	56.864	68.11	24.362	-3.0623	-4.5894	0.83382	-2.1454	29.991	-4.755
68.596	-3.0769	73.685	-4.3606	0.44579	-2.5377	9.1379	-1.9644	3.2077	0.66022	-1.3176	3298.7	47.049	-1.7506	59.674	-33.674	56.832	68.11	24.362	-3.0623	-4.5894	0.83382	-2.1454	29.991	-4.755
68.589	-3.8293	73.578	-4.3142	0.43568	-2.5216	9.422	-2.0765	3.2063	0.66022	-1.3176	3298.2	47.01	-2.1801	59.641	-33.743	56.8	68.11	24.362	-3.0623	-4.5894	0.83382	-2.1454	29.991	-4.755
68.596	-4.5666	73.455	-4.2664	0.42503	-2.5056	9.6918	-2.1825	3.2005	0.66022	-1.3176	3297.7	46.959	-2.6016	59.608	-33.826	56.77	68.11	24.362	-3.0623	-4.5894	0.83382	-2.1454	29.991	-4.755
68.616	-5.288	73.314	-4.2173	0.41386	-2.4896	9.9464	-2.2845	3.1891	0.66022	-1.3176	3297.2	46.896	-3.0145	59.577	-33.921	56.74	68.11	24.362	-3.0623	-4.5894	0.83382	-2.1454	29.991	-4.755
68.649	-5.9924	73.158	-4.167	0.40219	-2.4737	10.185	-2.3825	3.1723	0.66022	-1.3176	3296.7	46.821	-3.4183	59.546	-34.03	56.711	68.11	24.362	-3.0623	-4.5894	0.83382	-2.1454	29.991	-4.755
68.695	-6.679	72.986	-4.1155	0.39004	-2.4579	10.409	-2.4762	3.1503	0.66022	-1.3176	3296.2	46.735	-3.8124	59.516	-34.151	56.683	68.11	24.362	-3.0623	-4.5894	0.83382	-2.1454	29.991	-4.755
68.753	-7.3471	72.799	-4.0629	0.37744	-2.4422	10.616	-2.5634	3.1286	0.66022	-1.3176	3295.7	46.637	-4.1964	59.487	-34.285	56.656	68.11	24.362	-3.0623	-4.5894	0.83382	-2.1454	29.991	-4.755
68.825	-7.9957	72.598	-4.0093	0.36442	-2.4266	10.806	-2.6444	3.1072	0.66022	-1.3176	3295.2	46.528	-4.5698	59.459	-34.43	56.63	68.11	24.362	-3.0623	-4.5894	0.83382	-2.1454	29.991	-4.755
68.909	-8.6242	72.383	-3.9549	0.351	-2.4112	10.979	-2.721	3.0814	0.66022	-1.3176	3294.7	46.408	-4.9322	59.432	-34.587	56.604	68.11	24.362	-3.0623	-4.5894	0.83382	-2.1454	29.991	-4.755
69.005	-9.232	72.155	-3.8995	0.33722	-2.3958	11.213	-2.7935	3.0526	0.66022	-1.3176	3294.2	46.278	-5.283	59.406	-34.755	56.58	68.11	24.362	-3.0623	-4.5894	0.83382	-2.1454	29.991	-4.755
69.114	-9.8183	71.915	-3.8427	0.32307	-2.3806	11.473	-2.8624	3.02	0.66022	-1.3176	3293.7	46.138	-5.6219	59.381	-34.934	56.557	68.11	24.362	-3.0623	-4.5894	0.83382	-2.1454	29.991	-4.755
69.234	-10.382	71.663	-3.7847	0.3086	-2.3656	11.717	-2.9276	2.9827	0.66022	-1.3176	3293.2	45.988	-5.9484	59.357	-35.123	56.534	68.11	24.362	-3.0623	-4.5894	0.83382	-2.1454	29.991	-4.755
69.366	-10.923	71.401	-3.7256	0.29381	-2.3508	11.936	-2.9869	2.944	0.66022	-1.3176	3292.7	45.828	-6.2619	59.335	-35.323	56.513	68.11	24.362	-3.0623	-4.5894	0.83382	-2.1454	29.991	-4.755
69.509	-11.441	71.128	-3.6654	0.27874	-2.3362	12.134	-3.0423	2.9019	0.66022	-1.3176	3292.3	45.66	-6.5623	59.313	-35.532	56.493	68.11	24.362	-3.0623	-4.5894	0.83382	-2.1454	29.991	-4.755
69.664	-11.934	70.846	-3.6043	0.26339	-2.3218	12.313	-3.0942	2.856	0.66022	-1.3176	3291.8	45.482	-6.849	59.292	-35.75	56.473	68.11	24.362	-3.0623	-4.5894	0.83382	-2.1454	29.991	-4.755
69.829	-12.403	70.556	-3.5423	0.2478	-2.3076	12.47	-3.1427	2.8065	0.66022	-1.3176	3291.3	45.296	-7.1217	59.273	-35.977	56.455	68.11	24.362	-3.0623	-4.5894	0.83382	-2.1454	29.991	-4.755
70.005	-12.846	70.257	-3.4796	0.23197	-2.2937	12.606	-3.1875	2.7534	0.66022	-1.3176	3290.8	45.103	-7.3802	59.254	-36.213	56.438	68.11	24.362	-3.0623	-4.5894	0.83382	-2.1454	29.991	-4.755
70.192	-13.265	69.951	-3.4165	0.21594	-2.2801	12.581	-3.2227	2.6792	0.66022	-1.3176	3290.3	44.901	-7.6242	59.237	-36.456	56.422	68.11	24.362	-3.0623	-4.5894	0.83382	-2.1454	29.991	-4.755
70.388	-13.658	69.637	-3.3538	0.19976	-2.267	12.509	-3.2459	2.5822	0.66022	-1.3176	3289.8	44.693	-7.8535	59.22	-36.708	56.407	68.11	24.362	-3.0623	-4.5894	0.83382	-2.1454	29.991	-4.755
70.594	-14.025	69.318	-3.2914	0.18349	-2.2543	12.451	-3.2631	2.4796	0.66022	-1.3176	3289.3	44.477	-8.0682	59.205	-36.966	56.392	68.11	24.362	-3.0623	-4.5894	0.83382	-2.1454	29.991	-4.755
70.81	-14.367	68.992	-3.2293	0.16714	-2.2422	12.356	-3.2737	2.3725	0.66022	-1.3176	3288.8	44.255	-8.2682	59.19	-37.231	56.379	68.11	24.362	-3.0623	-4.5894	0.83382	-2.1454	29.991	-4.755
71.034	-14.683	68.661	-3.1679	0.15076	-2.2306	12.233	-3.2792	2.2598	0.66022	-1.3176	3288.3	44.027	-8.4534	59.177	-37.503	56.367	68.11	24.362	-3.0623	-4.5894	0.83382	-2.1454	29.991	-4.755
71.268	-14.973	68.325	-3.1071	0.13436	-2.2196	12.082	-3.2795	2.1418	0.66022	-1.3176	3287.8	43.792	-8.6239	59.165	-37.781	56.355	68.11	24.362	-3.0623	-4.5894	0.83382	-2.1454	29.991	-4.755
71.51	-15.239	67.985	-3.0468	0.11797	-2.2092	12.002	-3.2747	2.0169	0.66022	-1.3176	3287.3	43.553	-8.7797	59.153	-38.065	56.345	68.11	24.362	-3.0623	-4.5894	0.83382	-2.1454	29.991	-4.755
71.76	-15.479	67.64	-2.9871	0.10162	-2.1994	11.899	-3.2654	1.8856	0.66022	-1.3176	3286.8	43.307	-8.9208	59.143	-38.354	56.335	68.11	24.362	-3.0623	-4.5894	0.83382	-2.1454	29.991	-4.755
72.017	-15.694	67.292	-2.9279	0.085325	-2.1904	11.769	-3.2515	1.748	0.66022	-1.3176	3286.3	43.058	-9.0472	59.133	-38.649	56.327	68.11	24.362	-3.0623	-4.5894	0.83382	-2.1454	29.991	-4.755
72.283	-15.884	66.941	-2.8694	0.069111	-2.182	11.656	-3.233	1.6033	0.66022	-1.3176	3285.8	42.803	-9.159	59.125	-38.948	56.319	68.11	24.362	-3.0623	-4.5894	0.83382	-2.1454	29.991	-4.755
72.555	-16.049	66.587	-2.8113	0.053001	-2.1743	11.547	-3.2103	1.451	0.66022	-1.3176	3285.3	42.544	-9.2561	59.117	-39.252	56.312	68.11	24.362	-3.0623	-4.5894	0.83382	-2.1454	29.991	-4.755
72.835	-16.189	66.231	-2.7539	0.037016	-2.1675	11.412	-3.1832	1.2918	0.66022	-1.3176	3284.8	42.281	-9.3387	59.111	-39.56	56.307	68.11	24.362	-3.0623	-4.5894	0.83382	-2.1454	29.991	-4.755
73.121	-16.304	65.873	-2.6973	0.021176	-2.1614	11.253	-3.1519	1.1258	0.66022	-1.3176	3284.3	42.015	-9.4066	59.105	-39.872	56.302	68.11	24.362	-3.0623	-4.5894	0.83382	-2.1454	29.991	-4.755
73.413	-16.395	65.512	-2.6414	0.0055043	-2.1562	11.093	-3.1162	0.95276	0.66022	-1.3176	3283.9	41.745	-9.4601	59.101	-40.188	56.298	68.11	24.362	-3.0623	-4.5894	0.83382	-2.1454	29.991	-4.755
73.711	-16.461	65.151	-2.5863	-0.0099784	-2.1519	10.933	-3.0762	0.77216	0.66022	-1.3176	3283.4	41.472	-9.499	59.097	-40.507	56.295	68.11	24.362	-3.0623	-4.5894	0.83382	-2.1454	29.991	-4.755
74.015	-16.502	64.788	-2.5321	-0.025251	-2.1485	10.751	-3.0321	0.58444	0.66022	-1.3176	3282.9	41.197	-9.5236	59.094	-40.829	56.292	68.11	24.362	-3.0623	-4.5894	0.83382	-2.1454	29.991	-4.755
74.324	-16.519	64.424	-2.4789	-0.040292	-2.1461	10.548	-2.9838	0.38967	0.66022	-1.3176	3282.4	40.919	-9.5338	59.092	-41.153	56.291	68.11	24.362	-3.0623	-4.5894	0.83382	-2.1454	29.991	-4.755
74.638	-16.512	64.059	-2.4269	-0.055101	-2.1445	10.215	-2.9392	0.22599	0.66022	-1.3176	3281.9	40.638	-9.5295	59.091	-41.48	56.291	68.11	24.362	-3.0623	-4.5894	0.83382	-2.1454	29.991	-4.755
74.957	-16.48	63.693	-2.3768	-0.069676	-2.1438	9.859	-2.8899	0.05422	0.66022	-1.3176	3281.4	40.355	-9.5109	59.091	-41.809	56.291	68.11	24.362	-3.0623	-4.5894	0.83382	-2.1454	29.991	-4.755
75.28	-16.424	63.326	-2.3284	-0.083991	-2.144	9.4855	-2.8354	-0.12674	0.66022	-1.3176	3280.9	40.071	-9.4782	59.091	-42.141	56.291	68.11	24.362	-3.0623	-4.5894	0.83382	-2.1454	29.991	-4.755
75.607	-16.344	62.958	-2.2819	-0.098132	-2.145	9.1036	-2.8301	-0.2523	0.66022	-1.3176	3280.4	39.784	-9.4316	59.092	-42.474	56.293	68.11	24.362	-3.0623	-4.5894	0.83382	-2.1454	29.991	-4.755
75.938	-16.241	62.59	-2.2374	-0.1123	-2.1465	8.6973	-2.837	-0.35918	0.66022	-1.3176	3279.9	39.496	-9.3714	59.094	-42.808	56.295	68.11	24.362	-3.0623	-4.5894	0.83382	-2.1454	29.991	-4.755
76.273	-16.115	62.22	-2.195	-0.12649	-2.1486	8.2775	-2.8379	-0.46663	0.66022	-1.3176	3279.4	39.206	-9.298	59.096	-43.145	56.297	68.11	24.362	-3.0623	-4.5894	0.83382	-2.1454	29.991	-4.755
76.611	-15.968	61.85	-2.1546	-0.14067	-2.1512	7.8525	-2.8329	-0.57409	0.66022	-1.3176	3278.9	38.915	-9.2116	59.1	-43.482	56.301	68.11	24.362	-3.0623	-4.5894	0.83382	-2.1454	29.991	-4.755
76.952	-15.799	61.48	-2.1164	-0.15481	-2.1543	7.4231	-2.8221	-0.68138	0.66022	-1.3176	3278.4	38.623	-9.1128	59.103	-43.821	56.305	68.11	24.362	-3.0623	-4.5894	0.83382	-2.1454	29.991	-4.755
77.297	-15.609	61.108	-2.0804	-0.16888	-2.158	6.9903	-2.8054	-0.78832	0.66022	-1.3176	3277.9	38.329	-9.0017	59.108	-44.161	56.31	68.11	24.362	-3.0623	-4.5894	0.83382	-2.1454	29.991	-4.755
77.643	-15.4	60.736	-2.0465	-0.18286	-2.1622	6.5492	-2.783	-0.89486	0.66022	-1.3176	3277.4	38.034	-8.8789	59.114	-44.502	56.316	68.11	24.362	-3.0623	-4.5894	0.83382	-2.1454	29.991	-4.755
77.992	-15.17	60.363	-2.015	-0.1967	-2.1669	6.0786	-2.7547	-1.001	0.66022	-1.3176	3276.9	37.738	-8.7447	59.12	-44.844	56.322	68.11	24.362	-3.0623	-4.5894	0.83382	-2.1454	29.991	-4.755
78.344	-14.922	59.989	-1.9858	-0.21039	-2.1722	5.6096	-2.7205	-1.1061	0.66022	-1.3176	3276.4	37.442	-8.5994	59.127	-45.187	56.329	68.11	24.362	-3.0623	-4.5894	0.83382	-2.1454	29.991	-4.755
78.697	-14.655	59.614	-1.9589	-0.2239	-2.178	5.1428	-2.6805	-1.21	0.66022	-1.3176	3275.9	37.144	-8.4435	59.135	-45.53	56.337	68.11	24.362	-3.0623	-4.5894	0.83382	-2.1454	29.991	-4.755
79.051	-14.371	59.238	-1.9343	-0.23719	-2.1843	4.6787	-2.6349	-1.3129	0.66022	-1.3176	3275.5	36.846	-8.2773	59.144	-45.875	56.346	68.11	24.362	-3.0623	-4.5894	0.83382	-2.1454	29.991	-4.755
79.407	-14.069	58.861	-1.9121	-0.25024	-2.1911	4.2178	-2.5838	-1.4145	0.66022	-1.3176	3275.0	36.548	-8.1011	59.154	-46.22	56.356	68.11	24.362	-3.0623	-4.5894	0.83382	-2.1454	29.991	-4.755
79.763	-13.751	58.482	-1.8921	-0.26302	-2.1985	3.7634	-2.5269	-1.5128	0.66022	-1.3176	3274.5	36.249	-7.9154	59.164	-46.565	56.366	68.11	24.362	-3.0623	-4.5894	0.83382	-2.1454	29.991	-4.755
80.121	-13.417	58.103	-1.8745	-0.2755	-2.2063	3.292	-2.4642	-1.6072	0.66022	-1.3176	3274.0	35.949	-7.7204	59.175	-46.911	56.377	68.11	24.362	-3.0623	-4.5894	0.83382	-2.1454	29.991	-4.755
80.478	-13.068	57.723	-1.8592	-0.28765	-2.2145	2.8241	-2.3962	-1.7004	0.66022	-1.3176	3273.5	35.65	-7.5165	59.188	-47.256	56.389	68.11	24.362	-3.0623	-4.5894	0.83382	-2.1454	29.991	-4.755
80.836	-12.703	57.341	-1.8462	-0.29945	-2.2233	2.3651	-2.3231	-1.7926	0.66022	-1.3176	3273.0	35.35	-7.304	59.201	-47.602	56.402	68.11	24.362	-3.0623	-4.5894	0.83382	-2.1454	29.991	-4.755
81.193	-12.324	56.959	-1.8355	-0.31087	-2.2324	1.9152	-2.245	-1.8839	0.66022	-1.3176	3272.5	35.051	-7.0832	59.215	-47.948	56.416	68.11	24.362	-3.0623	-4.5894	0.83382	-2.1454	29.991	-4.755
81.55	-11.931	56.576	-1.8272	-0.32187	-2.242	1.4212	-2.153	-1.919	0.66022	-1.3176	3272.0	34.751	-6.8545	59.229	-48.294	56.43	68.11	24.362	-3.0623	-4.5894	0.83382	-2.1454	29.991	-4.755
81.905	-11.524	56.191	-1.8213	-0.33239	-2.2516	0.92383	-2.055	-1.9401	0.66022	-1.3176	3271.5	34.452	-6.618	59.245	-48.639	56.446	68.11	24.362	-3.0623	-4.5894	0.83382	-2.1454	29.991	-4.755
82.259	-11.105	55.806	-1.8179	-0.34241	-2.2614	0.43487	-1.9528	-1.9584	0.66022	-1.3176	3271.0	34.153	-6.3743	59.261	-48.984	56.461	68.11	24.362	-3.0623	-4.5894	0.83382	-2.1454	29.991	-4.755
82.612	-10.673	55.419	-1.817	-0.35191	-2.2712	-0.044869	-1.8466	-1.974	0.66022	-1.3176	3270.5	33.855	-6.1237	59.278	-49.329	56.478	68.11	24.362	-3.0623	-4.5894	0.83382	-2.1454	29.991	-4.755
82.963	-10.229	55.032	-1.8184	-0.36087	-2.2811	-0.50842	-1.7363	-1.9868	0.66022	-1.3176	3270.0	33.557	-5.8666	59.296	-49.673	56.495	68.11	24.362	-3.0623	-4.5894	0.83382	-2.1454	29.991	-4.755
83.311	-9.7749	54.644	-1.822	-0.36927	-2.2911	-0.95513	-1.6224	-1.9975	0.66022	-1.3176	3269.5	33.261	-5.6033	59.314	-50.015	56.513	68.11	24.362	-3.0623	-4.5894	0.83382	-2.1454	29.991	-4.755
83.656	-9.31	54.255	-1.8279	-0.37709	-2.3011	-1.3927	-1.5048	-2.0061	0.66022	-1.3176	3269.0	32.965	-5.3343	59.334	-50.357	56.532	68.11	24.362	-3.0623	-4.5894	0.83382	-2.1454	29.991	-4.755
83.998	-8.8353	53.867	-1.8359	-0.38431	-2.3111	-1.8269	-1.3838	-2.012	0.66022	-1.3176	3268.5	32.671	-5.0599	59.353	-50.697	56.552	68.11	24.362	-3.0623	-4.5894	0.83382	-2.1454	29.991	-4.755
84.337	-8.3514	53.478	-1.8461	-0.39092	-2.3212	-2.2447	-1.2596	-2.0164	0.66022	-1.3176	3268.0	32.379	-4.7804	59.374	-51.036	56.572	68.11	24.362	-3.0623	-4.5894	0.83382	-2.1454	29.991	-4.755
84.672	-7.8587	53.09	-1.8584	-0.3969	-2.3313	-2.6461	-1.1322	-2.0192	0.66022	-1.3176	3267.5	32.088	-4.4962	59.396	-51.373	56.592	68.11	24.362	-3.0623	-4.5894	0.83382	-2.1454	29.991	-4.755
85.003	-7.3578	52.702	-1.8726	-0.40224	-2.3414	-3.0313	-1.002	-2.0206	0.66022	-1.3176	3267.0	31.799	-4.2075	59.418	-51.708	56.614	68.11	24.362	-3.0623	-4.5894	0.83382	-2.1454	29.991	-4.755
85.329	-6.8491	52.315	-1.8887	-0.40692	-2.3515	-3.3976	-0.86909	-2.0202	0.66022	-1.3176	3266.5	31.513	-3.9146	59.44	-52.041	56.636	68.11	24.362	-3.0623	-4.5894	0.83382	-2.1454	29.991	-4.755
85.65	-6.3332	51.93	-1.9065	-0.41093	-2.3616	-3.7413	-0.73353	-2.018	0.66022	-1.3176	3266.0	31.229	-3.6179	59.464	-52.371	56.659	68.11	24.362	-3.0623	-4.5894	0.83382	-2.1454	29.991	-4.755
85.966	-5.8105	51.546	-1.926	-0.41425	-2.3717	-4.0688	-0.59601	-2.0154	0.66022	-1.3176	3265.5	30.947	-3.3176	59.488	-52.699	56.682	68.11	24.362	-3.0623	-4.5894	0.83382	-2.1454	29.991	-4.755
86.277	-5.2813	51.164	-1.9472	-0.41688	-2.3817	-4.3802	-0.45678	-2.0123	0.66022	-1.3176	3265.0	30.669	-3.0139	59.513	-53.024	56.706	68.11	24.362	-3.0623	-4.5894	0.83382	-2.1454	29.991	-4.755
86.582	-4.7462	50.785	-1.9698	-0.41882	-2.3918	-4.6758	-0.31612	-2.0088	0.66022	-1.3176	3264.5	30.394	-2.7071	59.538	-53.345	56.731	68.11	24.362	-3.0623	-4.5894	0.83382	-2.1454	29.991	-4.755
86.88	-4.2053	50.408	-1.9939	-0.42004	-2.4018	-4.9558	-0.17429	-2.0048	0.66022	-1.3176	3264.0	30.122	-2.3974	59.564	-53.663	56.756	68.11	24.362	-3.0623	-4.5894	0.83382	-2.1454	29.991	-4.755
87.173	-3.6593	50.035	-2.0194	-0.42055	-2.4118	-5.2421	-0.023946	-2.0072	0.66022	-1.3176	3263.5	29.855	-2.085	59.591	-53.977	56.782	68.11	24.362	-3.0623	-4.5894	0.83382	-2.1454	29.991	-4.755
87.458	-3.1087	49.666	-2.0463	-0.42028	-2.4219	-5.5261	0.13271	-2.0151	0.66022	-1.3176	3263.0	29.591	-1.7704	59.619	-54.287	56.809	68.11	24.362	-3.0623	-4.5894	0.83382	-2.1454	29.991	-4.755
87.736	-2.554	49.301	-2.0746	-0.41922	-2.432	-5.7926	0.28901	-2.0204	0.66022	-1.3176	3262.5	29.333	-1.4537	59.647	-54.593	56.836	68.11	24.362	-3.0623	-4.5894	0.83382	-2.1454	29.991	-4.755
88.007	-1.9955	48.941	-2.1042	-0.41739	-2.4421	-6.0437	0.44474	-2.022	0.66022	-1.3176	3262.0	29.079	-1.1353	59.675	-54.894	56.864	68.11	24.362	-3.0623	-4.5894	0.83382	-2.1454	29.991	-4.755
88.27	-1.4335	48.587	-2.135	-0.41478	-2.4522	-6.2792	0.59953	-2.0198	0.66022	-1.3176	3261.5	28.83	-0.81511	59.704	-55.191	56.892	68.11	24.362	-3.0623	-4.5894	0.83382	-2.1454	29.991	-4.755
88.526	-0.86835	48.239	-2.167	-0.41139	-2.4623	-6.4991	0.75302	-2.0138	0.66022	-1.3176	3261.0	28.587	-0.49349	59.734	-55.482	56.921	68.11	24.362	-3.0623	-4.5894	0.83382	-2.1454	29.991	-4.755
88.773	-0.30026	47.898	-2.2	-0.40725	-2.4723	-6.7035	0.90481	-2.004	0.66022	-1.3176	3260.5	28.35	-0.17055	59.765	-55.767	56.95	68.11	24.362	-3.0623	-4.5894	0.83382	-2.1454	29.991	-4.755
89.011	0.27042	47.564	-2.234	-0.40235	-2.4823	-6.8906	1.0538	-1.9892	0.66022	-1.3176	3260.0	28.118	0.15352	59.796	-56.047	56.98	68.11	24.362	-3.0623	-4.5894	0.83382	-2.1454	29.991	-4.755
89.241	0.8434	47.238	-2.2689	-0.39671	-2.4922	-7.056	1.2067	-1.9815	0.66022	-1.3176	3259.5	27.894	0.47857	59.827	-56.32	57.01	68.11	24.362	-3.0623	-4.5894	0.83382	-2.1454	29.991	-4.755
89.462	1.4185	46.92	-2.3045	-0.39028	-2.5021	-7.2056	1.3636	-1.9819	0.66022	-1.3176	3259.0	27.676	0.80447	59.859	-56.587	57.041	68.11	24.362	-3.0623	-4.5894	0.83382	-2.1454	29.991	-4.755
89.674	1.9954	46.612	-2.3409	-0.38308	-2.512	-7.3457	1.5159	-1.9782	0.66022	-1.3176	3258.5	27.465	1.1311	59.891	-56.846	57.072	68.11	24.362	-3.0623	-4.5894	0.83382	-2.1454	29.991	-4.755
89.876	2.574	46.314	-2.378	-0.37513	-2.5219	-7.4764	1.6636	-1.9704	0.66022	-1.3176	3258.0	27.262	1.4583	59.924	-57.098	57.104	68.11	24.362	-3.0623	-4.5894	0.83382	-2.1454	29.991	-4.755
90.069	3.1539	46.026	-2.4156	-0.36645	-2.5317	-7.5978	1.8063	-1.9587	0.66022	-1.3176	3257.5	27.067	1.786	59.957	-57.343	57.136	68.11	24.362	-3.0623	-4.5894	0.83382	-2.1454	29.991	-4.755
90.251	3.7349	45.748	-2.4539	-0.35708	-2.5415	-7.7113	1.9429	-1.9434	0.66022	-1.3176	3257.0	26.88	2.1139	59.991	-57.579	57.169	68.11	24.362	-3.0623	-4.5894	0.83382	-2.1454	29.991	-4.755
90.424	4.3166	45.483	-2.4927	-0.34704	-2.5512	-7.8185	2.0723	-1.9249	0.66022	-1.3176	3256.5	26.702	2.442	60.025	-57.807	57.202	68.11	24.362	-3.0623	-4.5894	0.83382	-2.1454	29.991	-4.755
90.586	4.8988	45.229	-2.5321	-0.33636	-2.5607	-7.9166	2.1961	-1.9027	0.66022	-1.3176	3256.0	26.533	2.77	60.059	-58.027	57.235	68.11	24.362	-3.0623	-4.5894	0.83382	-2.1454	29.991	-4.755
90.738	5.4811	44.988	-2.5719	-0.32508	-2.5702	-8.0058	2.3142	-1.8771	0.66022	-1.3176	3255.5	26.372	3.0978	60.094	-58.237	57.268	68.11	24.362	-3.0623	-4.5894	0.83382	-2.1454	29.991	-4.755
90.88	6.0632	44.76	-2.6121	-0.31323	-2.5795	-8.0859	2.4266	-1.8481	0.66022	-1.3176	3255.0	26.221	3.4252	60.129	-58.439	57.302	68.11	24.362	-3.0623	-4.5894	0.83382	-2.1454	29.991	-4.755
91.01	6.6448	44.545	-2.6527	-0.30083	-2.5887	-8.1572	2.533	-1.816	0.66022	-1.3176	3254.5	26.08	3.752	60.164	-58.631	57.336	68.11	24.362	-3.0623	-4.5894	0.83382	-2.1454	29.991	-4.755
91.13	7.2255	44.345	-2.6937	-0.2879	-2.5977	-8.1825	2.6413	-1.7753	0.66022	-1.3176	3254.0	25.948	4.078	60.199	-58.813	57.37	68.11	24.362	-3.0623	-4.5894	0.83382	-2.1454	29.991	-4.755
91.239	7.805	44.159	-2.7345	-0.27442	-2.6064	-8.1504	2.7514	-1.7227	0.66022	-1.3176	3253.5	25.826	4.4031	60.234	-58.986	57.404	68.11	24.362	-3.0623	-4.5894	0.83382	-2.1454	29.991	-4.755
91.337	8.3829	43.988	-2.7752	-0.2604	-2.6149	-8.1168	2.8523	-1.6684	0.66022	-1.3176	3253.0	25.715	4.727	60.27	-59.148	57.438	68.11	24.362	-3.0623	-4.5894	0.83382	-2.1454	29.991	-4.755
91.424	8.9588	43.832	-2.8157	-0.24591	-2.6231	-8.0816	2.9445	-1.6129	0.66022	-1.3176	3252.4	25.615	5.0496	60.305	-59.3	57.472	68.11	24.362	-3.0623	-4.5894	0.83382	-2.1454	29.991	-4.755
91.5	9.5326	43.692	-2.856	-0.23097	-2.631	-8.0448	3.0279	-1.5565	0.66022	-1.3176	3251.9	25.525	5.3708	60.341	-59.441	57.506	68.11	24.362	-3.0623	-4.5894	0.83382	-2.1454	29.991	-4.755
91.564	10.104	43.568	-2.8961	-0.21564	-2.6387	-8.0065	3.1025	-1.4996	0.66022	-1.3176	3251.4	25.446	5.6902	60.376	-59.572	57.541	68.11	24.362	-3.0623	-4.5894	0.83382	-2.1454	29.991	-4.755
91.617	10.672	43.461	-2.936	-0.19996	-2.646	-7.9672	3.1681	-1.4424	0.66022	-1.3176	3250.9	25.378	6.0077	60.412	-59.691	57.575	68.11	24.362	-3.0623	-4.5894	0.83382	-2.1454	29.991	-4.755
91.659	11.236	43.37	-2.9758	-0.18399	-2.6531	-7.9419	3.2204	-1.3848	0.66022	-1.3176	3250.4	25.322	6.3231	60.447	-59.799	57.609	68.11	24.362	-3.0623	-4.5894	0.83382	-2.1454	29.991	-4.755
91.689	11.797	43.296	-3.0155	-0.16777	-2.6599	-7.9148	3.2642	-1.3278	0.66022	-1.3176	3249.9	25.277	6.6361	60.482	-59.896	57.643	68.11	24.362	-3.0623	-4.5894	0.83382	-2.1454	29.991	-4.755
91.708	12.353	43.24	-3.055	-0.15136	-2.6664	-7.8863	3.2996	-1.2718	0.66022	-1.3176	3249.4	25.244	6.9465	60.517	-59.981	57.676	68.11	24.362	-3.0623	-4.5894	0.83382	-2.1454	29.991	-4.755
91.715	12.905	43.2	-3.0943	-0.13479	-2.6726	-7.8564	3.3272	-1.2171	0.66022	-1.3176	3248.9	25.222	7.2541	60.551	-60.055	57.71	68.11	24.362	-3.0623	-4.5894	0.83382	-2.1454	29.991	-4.755
91.712	13.451	43.179	-3.1335	-0.1181	-2.6785	-7.8252	3.3475	-1.1641	0.66022	-1.3176	3248.4	25.211	7.5586	60.586	-60.117	57.743	68.11	24.362	-3.0623	-4.5894	0.83382	-2.1454	29.991	-4.755
91.697	13.991	43.175	-3.1726	-0.10133	-2.6842	-7.7929	3.3607	-1.1131	0.66022	-1.3176	3247.9	25.213	7.8597	60.62	-60.168	57.776	68.11	24.362	-3.0623	-4.5894	0.83382	-2.1454	29.991	-4.755
91.67	14.525	43.189	-3.2114	-0.08451	-2.6897	-7.7611	3.3639	-1.0621	0.66022	-1.3176	3247.4	25.226	8.1573	60.653	-60.206	57.808	68.11	24.362	-3.0623	-4.5894	0.83382	-2.1454	29.991	-4.755
91.633	15.053	43.22	-3.2502	-0.067704	-2.6948	-7.7294	3.3572	-1.0117	0.66022	-1.3176	3246.8	25.252	8.4509	60.686	-60.233	57.84	68.11	24.362	-3.0623	-4.5894	0.83382	-2.1454	29.991	-4.755
91.584	15.573	43.27	-3.2887	-0.05095	-2.6998	-7.6964	3.3432	-0.96429	0.66022	-1.3176	3246.3	25.289	8.7404	60.719	-60.247	57.872	68.11	24.362	-3.0623	-4.5894	0.83382	-2.1454	29.991	-4.755
91.525	16.085	43.338	-3.3271	-0.034284	-2.7045	-7.6624	3.3221	-0.92035	0.66022	-1.3176	3245.8	25.338	9.0255	60.751	-60.249	57.903	68.11	24.362	-3.0623	-4.5894	0.83382	-2.1454	29.991	-4.755
91.454	16.589	43.423	-3.3654	-0.017739	-2.709	-7.6277	3.2953	-0.88014	0.66022	-1.3176	3245.3	25.399	9.3059	60.783	-60.239	57.934	68.11	24.362	-3.0623	-4.5894	0.83382	-2.1454	29.991	-4.755
91.373	17.085	43.527	-3.4034	-0.001342	-2.7133	-7.5922	3.2622	-0.84354	0.66022	-1.3176	3244.8	25.472	9.5813	60.814	-60.217	57.964	68.11	24.362	-3.0623	-4.5894	0.83382	-2.1454	29.991	-4.755
91.281	17.571	43.649	-3.4413	0.014872	-2.7174	-7.556	3.2222	-0.81078	0.66022	-1.3176	3244.3	25.556	9.8515	60.845	-60.183	57.994	68.11	24.362	-3.0623	-4.5894	0.83382	-2.1454	29.991	-4.755
91.178	18.047	43.788	-3.479	0.030867	-2.7214	-7.5295	3.1736	-0.78116	0.66022	-1.3176	3243.8	25.652	10.116	60.875	-60.136	58.023	68.11	24.362	-3.0623	-4.5894	0.83382	-2.1454	29.991	-4.755
91.065	18.512	43.945	-3.5166	0.046599	-2.7253	-7.515	3.1179	-0.75461	0.66022	-1.3176	3243.3	25.76	10.375	60.904	-60.077	58.051	68.11	24.362	-3.0623	-4.5894	0.83382	-2.1454	29.991	-4.755
90.942	18.967	44.119	-3.5541	0.062036	-2.729	-7.5	3.0562	-0.73238	0.66022	-1.3176	3242.8	25.88	10.628	60.933	-60.006	58.079	68.11	24.362	-3.0623	-4.5894	0.83382	-2.1454	29.991	-4.755
90.809	19.411	44.311	-3.5916	0.077151	-2.7326	-7.4765	2.991	-0.71369	0.66022	-1.3176	3242.2	26.01	10.874	60.961	-59.923	58.106	68.11	24.362	-3.0623	-4.5894	0.83382	-2.1454	29.991	-4.755
90.665	19.843	44.52	-3.6287	0.092008	-2.7361	-7.3532	2.9516	-0.68782	0.66022	-1.3176	3241.7	26.153	11.114	60.989	-59.828	58.133	68.11	24.362	-3.0623	-4.5894	0.83382	-2.1454	29.991	-4.755
90.512	20.262	44.746	-3.6651	0.10666	-2.7395	-7.2209	2.909	-0.66572	0.66022	-1.3176	3241.2	26.306	11.347	61.015	-59.72	58.159	68.11	24.362	-3.0623	-4.5894	0.83382	-2.1454	29.991	-4.755
90.35	20.669	44.988	-3.7009	0.12109	-2.7427	-7.0799	2.8625	-0.64755	0.66022	-1.3176	3240.7	26.47	11.573	61.041	-59.601	58.184	68.11	24.362	-3.0623	-4.5894	0.83382	-2.1454	29.991	-4.755
90.178	21.062	45.247	-3.7359	0.13528	-2.7459	-6.9305	2.8122	-0.63349	0.66022	-1.3176	3240.2	26.645	11.792	61.066	-59.47	58.208	68.11	24.362	-3.0623	-4.5894	0.83382	-2.1454	29.991	-4.755
89.996	21.442	45.522	-3.7702	0.14921	-2.7491	-6.7732	2.7584	-0.62358	0.66022	-1.3176	3239.7	26.831	12.003	61.09	-59.327	58.232	68.11	24.362	-3.0623	-4.5894	0.83382	-2.1454	29.991	-4.755
89.806	21.809	45.813	-3.8036	0.16285	-2.7522	-6.619	2.6967	-0.61066	0.66022	-1.3176	3239.2	27.028	12.206	61.114	-59.172	58.254	68.11	24.362	-3.0623	-4.5894	0.83382	-2.1454	29.991	-4.755
89.606	22.16	46.119	-3.8363	0.17617	-2.7552	-6.4572	2.6321	-0.60157	0.66022	-1.3176	3238.6	27.234	12.402	61.136	-59.006	58.276	68.11	24.362	-3.0623	-4.5894	0.83382	-2.1454	29.991	-4.755
89.398	22.498	46.441	-3.8682	0.18917	-2.7582	-6.2878	2.5677	-0.59637	0.66022	-1.3176	3238.1	27.451	12.589	61.158	-58.828	58.297	68.11	24.362	-3.0623	-4.5894	0.83382	-2.1454	29.991	-4.755
89.182	22.82	46.777	-3.8992	0.20184	-2.7612	-6.1117	2.4984	-0.59514	0.66022	-1.3176	3237.6	27.678	12.768	61.179	-58.639	58.318	68.11	24.362	-3.0623	-4.5894	0.83382	-2.1454	29.991	-4.755
88.957	23.128	47.127	-3.9293	0.21413	-2.7641	-5.9321	2.4159	-0.58115	0.66022	-1.3176	3237.1	27.914	12.939	61.199	-58.439	58.337	68.11	24.362	-3.0623	-4.5894	0.83382	-2.1454	29.991	-4.755
88.724	23.419	47.491	-3.9586	0.22602	-2.767	-5.8157	2.3448	-0.56623	0.66022	-1.3176	3236.6	28.159	13.1	61.218	-58.228	58.356	68.11	24.362	-3.0623	-4.5894	0.83382	-2.1454	29.991	-4.755
88.483	23.694	47.869	-3.9875	0.23759	-2.7698	-5.7387	2.2846	-0.55413	0.66022	-1.3176	3236.1	28.413	13.253	61.236	-58.006	58.373	68.11	24.362	-3.0623	-4.5894	0.83382	-2.1454	29.991	-4.755
88.234	23.953	48.259	-4.016	0.24887	-2.7725	-5.667	2.2264	-0.5439	0.66022	-1.3176	3235.6	28.676	13.397	61.253	-57.774	58.39	68.11	24.362	-3.0623	-4.5894	0.83382	-2.1454	29.991	-4.755
87.978	24.195	48.662	-4.0442	0.25986	-2.7752	-5.6006	2.1701	-0.53374	0.66022	-1.3176	3235.0	28.947	13.531	61.269	-57.532	58.406	68.11	24.362	-3.0623	-4.5894	0.83382	-2.1454	29.991	-4.755
87.715	24.419	49.077	-4.072	0.27057	-2.7779	-5.5406	2.1161	-0.52484	0.66022	-1.3176	3234.5	29.227	13.656	61.284	-57.28	58.421	68.11	24.362	-3.0623	-4.5894	0.83382	-2.1454	29.991	-4.755
87.446	24.626	49.504	-4.0996	0.28102	-2.7805	-5.4877	2.0645	-0.5172	0.66022	-1.3176	3234.0	29.515	13.77	61.298	-57.019	58.435	68.11	24.362	-3.0623	-4.5894	0.83382	-2.1454	29.991	-4.755
87.169	24.814	49.942	-4.1269	0.29122	-2.783	-5.4425	2.0153	-0.5107	0.66022	-1.3176	3233.5	29.81	13.874	61.311	-56.748	58.447	68.11	24.362	-3.0623	-4.5894	0.83382	-2.1454	29.991	-4.755
86.886	24.983	50.391	-4.154	0.30117	-2.7856	-5.3796	1.9544	-0.48155	0.66022	-1.3176	3233.0	30.112	13.968	61.323	-56.468	58.459	68.11	24.362	-3.0623	-4.5894	0.83382	-2.1454	29.991	-4.755
86.597	25.134	50.85	-4.1807	0.31073	-2.7878	-5.2752	1.8698	-0.41107	0.66022	-1.3176	3232.5	30.422	14.051	61.334	-56.179	58.47	68.11	24.362	-3.0623	-4.5894	0.83382	-2.1454	29.991	-4.755
86.302	25.264	51.318	-4.2068	0.31987	-2.7897	-5.1718	1.7854	-0.33899	0.66022	-1.3176	3231.9	30.737	14.123	61.344	-55.882	58.48	68.11	24.362	-3.0623	-4.5894	0.83382	-2.1454	29.991	-4.755
86.001	25.374	51.794	-4.2324	0.32859	-2.7912	-5.0714	1.7013	-0.26444	0.66022	-1.3176	3231.4	31.058	14.184	61.352	-55.577	58.488	68.11	24.362	-3.0623	-4.5894	0.83382	-2.1454	29.991	-4.755
85.696	25.464	52.277	-4.2575	0.33688	-2.7923	-4.9749	1.6176	-0.188	0.66022	-1.3176	3230.9	31.385	14.234	61.359	-55.265	58.495	68.11	24.362	-3.0623	-4.5894	0.83382	-2.1454	29.991	-4.755
85.385	25.533	52.768	-4.2821	0.34476	-2.7931	-4.8822	1.5345	-0.11029	0.66022	-1.3176	3230.4	31.716	14.272	61.365	-54.947	58.501	68.11	24.362	-3.0623	-4.5894	0.83382	-2.1454	29.991	-4.755
85.071	25.581	53.264	-4.3063	0.35223	-2.7934	-4.7935	1.4521	-0.031427	0.66022	-1.3176	3229.9	32.051	14.298	61.369	-54.622	58.506	68.11	24.362	-3.0623	-4.5894	0.83382	-2.1454	29.991	-4.755
84.753	25.606	53.767	-4.3301	0.35928	-2.7934	-4.709	1.3706	0.048414	0.66022	-1.3176	3229.4	32.391	14.312	61.372	-54.291	58.509	68.11	24.362	-3.0623	-4.5894	0.83382	-2.1454	29.991	-4.755
84.431	25.61	54.274	-4.3534	0.36594	-2.7929	-4.6232	1.2957	0.12372	0.66022	-1.3176	3228.8	32.734	14.314	61.373	-53.954	58.511	68.11	24.362	-3.0623	-4.5894	0.83382	-2.1454	29.991	-4.755
84.105	25.592	54.785	-4.3762	0.37234	-2.7922	-4.5004	1.2659	0.15468	0.66022	-1.3176	3228.3	33.08	14.304	61.374	-53.612	58.511	68.11	24.362	-3.0623	-4.5894	0.83382	-2.1454	29.991	-4.755
83.777	25.551	55.301	-4.3985	0.37859	-2.7914	-4.3935	1.2331	0.18618	0.66022	-1.3176	3227.8	33.429	14.281	61.373	-53.265	58.511	68.11	24.362	-3.0623	-4.5894	0.83382	-2.1454	29.991	-4.755
83.447	25.488	55.821	-4.4202	0.38467	-2.7904	-4.3019	1.1975	0.21797	0.66022	-1.3176	3227.3	33.78	14.245	61.37	-52.913	58.509	68.11	24.362	-3.0623	-4.5894	0.83382	-2.1454	29.991	-4.755
83.114	25.403	56.343	-4.4415	0.39056	-2.7892	-4.21	1.1592	0.24633	0.66022	-1.3176	3226.8	34.133	14.197	61.367	-52.557	58.507	68.11	24.362	-3.0623	-4.5894	0.83382	-2.1454	29.991	-4.755
82.78	25.295	56.867	-4.4623	0.39626	-2.7879	-4.1232	1.1186	0.27284	0.66022	-1.3176	3226.2	34.488	14.137	61.362	-52.198	58.503	68.11	24.362	-3.0623	-4.5894	0.83382	-2.1454	29.991	-4.755
82.444	25.164	57.393	-4.4827	0.40174	-2.7865	-4.0467	1.0756	0.29875	0.66022	-1.3176	3225.7	34.843	14.063	61.357	-51.835	58.498	68.11	24.362	-3.0623	-4.5894	0.83382	-2.1454	29.991	-4.755
82.107	25.011	57.919	-4.5029	0.40706	-2.7849	-4.0402	1.0696	0.34754	0.66022	-1.3176	3225.2	35.199	13.977	61.35	-51.47	58.491	68.11	24.362	-3.0623	-4.5894	0.83382	-2.1454	29.991	-4.755
81.77	24.834	58.445	-4.5231	0.41247	-2.783	-4.0576	1.0921	0.40965	0.66022	-1.3176	3224.7	35.555	13.879	61.341	-51.103	58.484	68.11	24.362	-3.0623	-4.5894	0.83382	-2.1454	29.991	-4.755
81.432	24.633	58.97	-4.5434	0.41798	-2.7808	-4.0639	1.1126	0.47015	0.66022	-1.3176	3224.2	35.911	13.767	61.332	-50.735	58.475	68.11	24.362	-3.0623	-4.5894	0.83382	-2.1454	29.991	-4.755
81.094	24.409	59.494	-4.5638	0.42359	-2.7783	-4.0686	1.131	0.53098	0.66022	-1.3176	3223.7	36.265	13.641	61.321	-50.366	58.465	68.11	24.362	-3.0623	-4.5894	0.83382	-2.1454	29.991	-4.755
80.757	24.161	60.016	-4.5841	0.42929	-2.7755	-4.0426	1.1475	0.58723	0.66022	-1.3176	3223.1	36.619	13.503	61.308	-49.996	58.454	68.11	24.362	-3.0623	-4.5894	0.83382	-2.1454	29.991	-4.755
80.42	23.889	60.535	-4.6041	0.43506	-2.7724	-3.9761	1.1616	0.63759	0.66022	-1.3176	3222.6	36.97	13.351	61.295	-49.626	58.441	68.11	24.362	-3.0623	-4.5894	0.83382	-2.1454	29.991	-4.755
80.084	23.593	61.051	-4.6238	0.4409	-2.7691	-3.9011	1.1734	0.68767	0.66022	-1.3176	3222.1	37.32	13.186	61.28	-49.256	58.427	68.11	24.362	-3.0623	-4.5894	0.83382	-2.1454	29.991	-4.755
79.75	23.272	61.564	-4.6431	0.44679	-2.7656	-3.8169	1.1829	0.73731	0.66022	-1.3176	3221.6	37.667	13.007	61.264	-48.887	58.412	68.11	24.362	-3.0623	-4.5894	0.83382	-2.1454	29.991	-4.755
79.416	22.928	62.072	-4.662	0.45273	-2.7617	-3.7232	1.1901	0.78638	0.66022	-1.3176	3221.1	38.011	12.815	61.246	-48.519	58.396	68.11	24.362	-3.0623	-4.5894	0.83382	-2.1454	29.991	-4.755
79.085	22.56	62.574	-4.6802	0.45869	-2.7577	-3.5357	1.1949	0.82114	0.66022	-1.3176	3220.6	38.352	12.61	61.227	-48.154	58.378	68.11	24.362	-3.0623	-4.5894	0.83382	-2.1454	29.991	-4.755
78.756	22.168	63.071	-4.6973	0.46467	-2.7535	-3.3114	1.2004	0.86161	0.66022	-1.3176	3220.1	38.689	12.391	61.207	-47.79	58.36	68.11	24.362	-3.0623	-4.5894	0.83382	-2.1454	29.991	-4.755
78.429	21.753	63.562	-4.7133	0.47069	-2.7491	-3.0859	1.2069	0.91683	0.66022	-1.3176	3219.5	39.023	12.16	61.186	-47.429	58.34	68.11	24.362	-3.0623	-4.5894	0.83382	-2.1454	29.991	-4.755
78.105	21.315	64.045	-4.7281	0.47674	-2.7444	-2.8452	1.2092	0.97875	0.66022	-1.3176	3219.0	39.351	11.916	61.163	-47.071	58.319	68.11	24.362	-3.0623	-4.5894	0.83382	-2.1454	29.991	-4.755
77.785	20.854	64.521	-4.7417	0.48278	-2.7393	-2.5888	1.2059	1.0563	0.66022	-1.3176	3218.5	39.675	11.659	61.139	-46.718	58.296	68.11	24.362	-3.0623	-4.5894	0.83382	-2.1454	29.991	-4.755
77.467	20.371	64.988	-4.754	0.48879	-2.7338	-2.3152	1.1983	1.1324	0.66022	-1.3176	3218.0	39.994	11.39	61.114	-46.368	58.273	68.11	24.362	-3.0623	-4.5894	0.83382	-2.1454	29.991	-4.755
77.153	19.865	65.446	-4.7655	0.49461	-2.7281	-2.273	1.1293	1.1594	0.66022	-1.3176	3217.5	40.307	11.109	61.088	-46.024	58.249	68.11	24.362	-3.0623	-4.5894	0.83382	-2.1454	29.991	-4.755
76.844	19.338	65.895	-4.7767	0.50008	-2.7222	-2.2078	1.0572	1.1867	0.66022	-1.3176	3217.0	40.614	10.815	61.061	-45.685	58.223	68.11	24.362	-3.0623	-4.5894	0.83382	-2.1454	29.991	-4.755
76.539	18.789	66.334	-4.7875	0.50518	-2.7162	-2.1145	0.9832	1.2155	0.66022	-1.3176	3216.4	40.914	10.509	61.033	-45.352	58.197	68.11	24.362	-3.0623	-4.5894	0.83382	-2.1454	29.991	-4.755
76.239	18.219	66.762	-4.7977	0.50991	-2.7101	-1.9572	0.90703	1.241	0.66022	-1.3176	3215.9	41.208	10.192	61.004	-45.025	58.17	68.11	24.362	-3.0623	-4.5894	0.83382	-2.1454	29.991	-4.755
75.944	17.628	67.178	-4.8069	0.51424	-2.7038	-1.7066	0.82756	1.2643	0.66022	-1.3176	3215.4	41.495	9.8626	60.975	-44.706	58.142	68.11	24.362	-3.0623	-4.5894	0.83382	-2.1454	29.991	-4.755
75.656	17.017	67.582	-4.8148	0.51817	-2.6974	-1.4248	0.74424	1.2962	0.66022	-1.3176	3214.9	41.774	9.5225	60.945	-44.394	58.114	68.11	24.362	-3.0623	-4.5894	0.83382	-2.1454	29.991	-4.755
75.373	16.387	67.972	-4.8211	0.52168	-2.6908	-1.1188	0.65763	1.3318	0.66022	-1.3176	3214.4	42.045	9.1717	60.914	-44.09	58.085	68.11	24.362	-3.0623	-4.5894	0.83382	-2.1454	29.991	-4.755
75.097	15.739	68.349	-4.8259	0.52475	-2.6841	-0.79017	0.56766	1.3707	0.66022	-1.3176	3213.9	42.307	8.8108	60.882	-43.794	58.055	68.11	24.362	-3.0623	-4.5894	0.83382	-2.1454	29.991	-4.755
74.828	15.075	68.711	-4.829	0.52735	-2.6771	-0.44075	0.47438	1.4124	0.66022	-1.3176	3213.4	42.56	8.4404	60.85	-43.507	58.025	68.11	24.362	-3.0623	-4.5894	0.83382	-2.1454	29.991	-4.755
74.566	14.394	69.058	-4.8303	0.52948	-2.6699	-0.072331	0.3779	1.4565	0.66022	-1.3176	3212.9	42.804	8.061	60.817	-43.23	57.994	68.11	24.362	-3.0623	-4.5894	0.83382	-2.1454	29.991	-4.755
74.312	13.698	69.389	-4.8297	0.53112	-2.6625	0.31947	0.27756	1.5177	0.66022	-1.3176	3212.3	43.038	7.6731	60.784	-42.962	57.963	68.11	24.362	-3.0623	-4.5894	0.83382	-2.1454	29.991	-4.755
74.067	12.988	69.704	-4.8271	0.53225	-2.6548	0.72903	0.17366	1.5836	0.66022	-1.3176	3211.8	43.262	7.2775	60.75	-42.704	57.931	68.11	24.362	-3.0623	-4.5894	0.83382	-2.1454	29.991	-4.755
73.829	12.266	70.002	-4.8224	0.53285	-2.6467	1.1528	0.066406	1.6506	0.66022	-1.3176	3211.3	43.476	6.8747	60.716	-42.457	57.899	68.11	24.362	-3.0623	-4.5894	0.83382	-2.1454	29.991	-4.755
73.601	11.533	70.282	-4.8155	0.53291	-2.6383	1.5883	-0.044017	1.7182	0.66022	-1.3176	3210.8	43.679	6.4654	60.682	-42.22	57.867	68.11	24.362	-3.0623	-4.5894	0.83382	-2.1454	29.991	-4.755
73.381	10.789	70.544	-4.8065	0.53241	-2.6295	2.0329	-0.15737	1.7855	0.66022	-1.3176	3210.3	43.871	6.0503	60.647	-41.995	57.835	68.11	24.362	-3.0623	-4.5894	0.83382	-2.1454	29.991	-4.755
73.172	10.036	70.788	-4.7951	0.53134	-2.6204	2.5039	-0.27228	1.8541	0.66022	-1.3176	3209.8	44.051	5.6301	60.613	-41.781	57.802	68.11	24.362	-3.0623	-4.5894	0.83382	-2.1454	29.991	-4.755
72.972	9.2767	71.013	-4.7814	0.52968	-2.611	2.9824	-0.38938	1.9213	0.66022	-1.3176	3209.3	44.221	5.2057	60.578	-41.579	57.769	68.11	24.362	-3.0623	-4.5894	0.83382	-2.1454	29.991	-4.755
72.782	8.511	71.219	-4.7653	0.52744	-2.6012	3.4628	-0.50844	1.9863	0.66022	-1.3176	3208.8	44.378	4.7777	60.543	-41.388	57.737	68.11	24.362	-3.0623	-4.5894	0.83382	-2.1454	29.991	-4.755
72.603	7.7409	71.405	-4.7468	0.5246	-2.5911	3.9424	-0.62906	2.0484	0.66022	-1.3176	3208.3	44.524	4.347	60.509	-41.21	57.704	68.11	24.362	-3.0623	-4.5894	0.83382	-2.1454	29.991	-4.755
72.434	6.9678	71.572	-4.7259	0.52115	-2.5807	4.4199	-0.75054	2.1123	0.66022	-1.3176	3207.8	44.657	3.9144	60.474	-41.043	57.671	68.11	24.362	-3.0623	-4.5894	0.83382	-2.1454	29.991	-4.755
72.277	6.1931	71.719	-4.7026	0.51709	-2.5699	4.8992	-0.87166	2.1925	0.66022	-1.3176	3207.2	44.778	3.4806	60.439	-40.889	57.639	68.11	24.362	-3.0623	-4.5894	0.83382	-2.1454	29.991	-4.755
72.13	5.4182	71.847	-4.6769	0.51243	-2.5588	5.3698	-0.99364	2.2668	0.66022	-1.3176	3206.7	44.887	3.0464	60.405	-40.748	57.606	68.11	24.362	-3.0623	-4.5894	0.83382	-2.1454	29.991	-4.755
71.995	4.6446	71.954	-4.6489	0.50715	-2.5473	5.8292	-1.116	2.335	0.66022	-1.3176	3206.2	44.984	2.6126	60.371	-40.619	57.574	68.11	24.362	-3.0623	-4.5894	0.83382	-2.1454	29.991	-4.755
71.872	3.8738	72.042	-4.6187	0.50128	-2.5355	6.2543	-1.2316	2.3931	0.66022	-1.3176	3205.7	45.068	2.18	60.337	-40.502	57.542	68.11	24.362	-3.0623	-4.5894	0.83382	-2.1454	29.991	-4.755
71.76	3.1072	72.111	-4.5864	0.49484	-2.5234	6.6613	-1.3443	2.4438	0.66022	-1.3176	3205.2	45.14	1.7494	60.303	-40.398	57.511	68.11	24.362	-3.0623	-4.5894	0.83382	-2.1454	29.991	-4.755
71.66	2.3461	72.16	-4.5521	0.48784	-2.511	7.0522	-1.4557	2.4878	0.66022	-1.3176	3204.7	45.199	1.3215	60.27	-40.306	57.48	68.11	24.362	-3.0623	-4.5894	0.83382	-2.1454	29.991	-4.755
71.572	1.5917	72.19	-4.5159	0.48029	-2.4985	7.422	-1.5665	2.5246	0.66022	-1.3176	3204.2	45.246	0.89706	60.237	-40.227	57.449	68.11	24.362	-3.0623	-4.5894	0.83382	-2.1454	29.991	-4.755
71.497	0.84534	72.201	-4.4779	0.47218	-2.4858	7.7714	-1.6761	2.5546	0.66022	-1.3176	3203.7	45.281	0.47666	60.205	-40.16	57.419	68.11	24.362	-3.0623	-4.5894	0.83382	-2.1454	29.991	-4.755
71.433	0.10807	72.193	-4.4382	0.46353	-2.473	8.1013	-1.7841	2.5781	0.66022	-1.3176	3203.2	45.303	0.060966	60.173	-40.105	57.389	68.11	24.362	-3.0623	-4.5894	0.83382	-2.1454	29.991	-4.755
71.381	-0.61899	72.168	-4.3969	0.45435	-2.46	8.409	-1.8873	2.5943	0.66022	-1.3176	3202.7	45.314	-0.34939	60.142	-40.063	57.359	68.11	24.362	-3.0623	-4.5894	0.83382	-2.1454	29.991	-4.755
71.342	-1.3348	72.124	-4.3542	0.44466	-2.447	8.6981	-1.9877	2.6045	0.66022	-1.3176	3202.2	45.312	-0.7538	60.112	-40.032	57.331	68.11	24.362	-3.0623	-4.5894	0.83382	-2.1454	29.991	-4.755
71.315	-2.0382	72.064	-4.31	0.43447	-2.434	8.9693	-2.0854	2.609	0.66022	-1.3176	3201.7	45.299	-1.1517	60.082	-40.014	57.302	68.11	24.362	-3.0623	-4.5894	0.83382	-2.1454	29.991	-4.755
71.3	-2.7284	71.986	-4.2645	0.42381	-2.4209	9.2232	-2.18	2.6082	0.66022	-1.3176	3201.2	45.274	-1.5425	60.052	-40.006	57.275	68.11	24.362	-3.0623	-4.5894	0.83382	-2.1454	29.991	-4.755
71.297	-3.4044	71.892	-4.2178	0.41268	-2.4079	9.4599	-2.2713	2.6022	0.66022	-1.3176	3200.7	45.238	-1.9258	60.024	-40.011	57.248	68.11	24.362	-3.0623	-4.5894	0.83382	-2.1454	29.991	-4.755
71.306	-4.0654	71.782	-4.1699	0.40111	-2.3949	9.6792	-2.3564	2.5922	0.66022	-1.3176	3200.2	45.191	-2.3009	59.996	-40.027	57.222	68.11	24.362	-3.0623	-4.5894	0.83382	-2.1454	29.991	-4.755
71.327	-4.7104	71.657	-4.121	0.38912	-2.382	9.8814	-2.4374	2.5777	0.66022	-1.3176	3199.6	45.132	-2.6674	59.969	-40.053	57.196	68.11	24.362	-3.0623	-4.5894	0.83382	-2.1454	29.991	-4.755
71.36	-5.3389	71.518	-4.0711	0.37674	-2.3692	10.067	-2.5146	2.5585	0.66022	-1.3176	3199.1	45.063	-3.025	59.942	-40.091	57.172	68.11	24.362	-3.0623	-4.5894	0.83382	-2.1454	29.991	-4.755
71.404	-5.95	71.364	-4.0204	0.36398	-2.3564	10.218	-2.5867	2.533	0.66022	-1.3176	3198.6	44.984	-3.373	59.917	-40.139	57.148	68.11	24.362	-3.0623	-4.5894	0.83382	-2.1454	29.991	-4.755
71.461	-6.543	71.197	-3.9689	0.35089	-2.3439	10.366	-2.6485	2.4941	0.66022	-1.3176	3198.1	44.894	-3.7112	59.892	-40.198	57.125	68.11	24.362	-3.0623	-4.5894	0.83382	-2.1454	29.991	-4.755
71.528	-7.1171	71.016	-3.9168	0.33751	-2.3315	10.501	-2.7052	2.4507	0.66022	-1.3176	3197.6	44.794	-4.0389	59.868	-40.266	57.103	68.11	24.362	-3.0623	-4.5894	0.83382	-2.1454	29.991	-4.755
71.607	-7.6719	70.823	-3.864	0.32385	-2.3193	10.599	-2.7544	2.4111	0.66022	-1.3176	3197.1	44.684	-4.356	59.845	-40.344	57.081	68.11	24.362	-3.0623	-4.5894	0.83382	-2.1454	29.991	-4.755
71.698	-8.2067	70.618	-3.8108	0.30997	-2.3074	10.667	-2.7988	2.3658	0.66022	-1.3176	3196.6	44.565	-4.6621	59.823	-40.432	57.06	68.11	24.362	-3.0623	-4.5894	0.83382	-2.1454	29.991	-4.755
71.799	-8.7212	70.402	-3.7574	0.29587	-2.2957	10.706	-2.8383	2.3148	0.66022	-1.3176	3196.1	44.437	-4.9568	59.802	-40.528	57.04	68.11	24.362	-3.0623	-4.5894	0.83382	-2.1454	29.991	-4.755
71.91	-9.215	70.175	-3.7038	0.2816	-2.2843	10.716	-2.8726	2.2585	0.66022	-1.3176	3195.6	44.3	-5.2401	59.781	-40.634	57.021	68.11	24.362	-3.0623	-4.5894	0.83382	-2.1454	29.991	-4.755
72.032	-9.6879	69.938	-3.6503	0.26716	-2.2731	10.697	-2.9016	2.1971	0.66022	-1.3176	3195.1	44.155	-5.5116	59.762	-40.748	57.003	68.11	24.362	-3.0623	-4.5894	0.83382	-2.1454	29.991	-4.755
72.165	-10.14	69.692	-3.5969	0.25259	-2.2623	10.651	-2.9253	2.1309	0.66022	-1.3176	3194.6	44.001	-5.7713	59.743	-40.869	56.986	68.11	24.362	-3.0623	-4.5894	0.83382	-2.1454	29.991	-4.755
72.307	-10.57	69.436	-3.5438	0.23791	-2.2518	10.578	-2.9435	2.0605	0.66022	-1.3176	3194.1	43.84	-6.019	59.725	-40.999	56.969	68.11	24.362	-3.0623	-4.5894	0.83382	-2.1454	29.991	-4.755
72.459	-10.979	69.172	-3.4912	0.22317	-2.2417	10.474	-2.9549	1.9888	0.66022	-1.3176	3193.6	43.671	-6.2547	59.708	-41.136	56.953	68.11	24.362	-3.0623	-4.5894	0.83382	-2.1454	29.991	-4.755
72.621	-11.367	68.901	-3.439	0.20837	-2.2319	10.429	-2.9611	1.9105	0.66022	-1.3176	3193.1	43.494	-6.4782	59.692	-41.281	56.939	68.11	24.362	-3.0623	-4.5894	0.83382	-2.1454	29.991	-4.755
72.792	-11.733	68.621	-3.3868	0.19356	-2.2226	10.419	-2.9629	1.825	0.66022	-1.3176	3192.6	43.311	-6.6896	59.677	-41.432	56.925	68.11	24.362	-3.0623	-4.5894	0.83382	-2.1454	29.991	-4.755
72.972	-12.078	68.335	-3.3348	0.17875	-2.2137	10.382	-2.9605	1.734	0.66022	-1.3176	3192.1	43.121	-6.8887	59.663	-41.59	56.911	68.11	24.362	-3.0623	-4.5894	0.83382	-2.1454	29.991	-4.755
73.16	-12.401	68.042	-3.2831	0.16396	-2.2053	10.321	-2.9536	1.6375	0.66022	-1.3176	3191.6	42.924	-7.0753	59.65	-41.755	56.899	68.11	24.362	-3.0623	-4.5894	0.83382	-2.1454	29.991	-4.755
73.357	-12.702	67.743	-3.2317	0.14922	-2.1973	10.234	-2.9423	1.5357	0.66022	-1.3176	3191.1	42.721	-7.2494	59.637	-41.925	56.888	68.11	24.362	-3.0623	-4.5894	0.83382	-2.1454	29.991	-4.755
73.562	-12.981	67.438	-3.1808	0.13455	-2.1899	10.127	-2.9264	1.4288	0.66022	-1.3176	3190.6	42.513	-7.4111	59.626	-42.102	56.877	68.11	24.362	-3.0623	-4.5894	0.83382	-2.1454	29.991	-4.755
73.775	-13.238	67.128	-3.1302	0.11997	-2.1831	10.08	-2.9061	1.3127	0.66022	-1.3176	3190.1	42.299	-7.5601	59.615	-42.283	56.868	68.11	24.362	-3.0623	-4.5894	0.83382	-2.1454	29.991	-4.755
73.995	-13.473	66.813	-3.08	0.10549	-2.1768	10.008	-2.8818	1.1906	0.66022	-1.3176	3189.6	42.08	-7.6965	59.606	-42.47	56.859	68.11	24.362	-3.0623	-4.5894	0.83382	-2.1454	29.991	-4.755
74.222	-13.687	66.495	-3.0302	0.091155	-2.1712	9.914	-2.8534	1.0629	0.66022	-1.3176	3189.1	41.857	-7.8203	59.597	-42.661	56.851	68.11	24.362	-3.0623	-4.5894	0.83382	-2.1454	29.991	-4.755
74.457	-13.878	66.172	-2.9809	0.076967	-2.1662	9.8118	-2.8208	0.92874	0.66022	-1.3176	3188.6	41.628	-7.9313	59.589	-42.857	56.844	68.11	24.362	-3.0623	-4.5894	0.83382	-2.1454	29.991	-4.755
74.698	-14.047	65.845	-2.932	0.062953	-2.1619	9.7346	-2.7843	0.78693	0.66022	-1.3176	3188.1	41.396	-8.0296	59.582	-43.058	56.837	68.11	24.362	-3.0623	-4.5894	0.83382	-2.1454	29.991	-4.755
74.946	-14.194	65.516	-2.8836	0.049131	-2.1583	9.6353	-2.7438	0.64109	0.66022	-1.3176	3187.6	41.159	-8.115	59.576	-43.262	56.832	68.11	24.362	-3.0623	-4.5894	0.83382	-2.1454	29.991	-4.755
75.199	-14.319	65.183	-2.8357	0.03552	-2.1555	9.5156	-2.6998	0.48899	0.66022	-1.3176	3187.1	40.919	-8.1877	59.57	-43.47	56.827	68.11	24.362	-3.0623	-4.5894	0.83382	-2.1454	29.991	-4.755
75.459	-14.422	64.848	-2.7885	0.022139	-2.1534	9.3762	-2.6521	0.3307	0.66022	-1.3176	3186.6	40.675	-8.2474	59.566	-43.681	56.823	68.11	24.362	-3.0623	-4.5894	0.83382	-2.1454	29.991	-4.755
75.724	-14.502	64.511	-2.7419	0.0090059	-2.1522	9.2465	-2.6007	0.16474	0.66022	-1.3176	3186.1	40.429	-8.2944	59.562	-43.895	56.82	68.11	24.362	-3.0623	-4.5894	0.83382	-2.1454	29.991	-4.755
75.994	-14.561	64.172	-2.696	-0.0038616	-2.1518	9.1093	-2.5458	-0.0084042	0.66022	-1.3176	3185.6	40.179	-8.3284	59.56	-44.112	56.818	68.11	24.362	-3.0623	-4.5894	0.83382	-2.1454	29.991	-4.755
76.269	-14.597	63.832	-2.6509	-0.016452	-2.1523	8.9509	-2.5073	-0.17094	0.66022	-1.3176	3185.1	39.927	-8.3497	59.558	-44.332	56.817	68.11	24.362	-3.0623	-4.5894	0.83382	-2.1454	29.991	-4.755
76.549	-14.611	63.49	-2.6066	-0.029008	-2.1534	8.7635	-2.5146	-0.29362	0.66022	-1.3176	3184.6	39.673	-8.3579	59.557	-44.554	56.816	68.11	24.362	-3.0623	-4.5894	0.83382	-2.1454	29.991	-4.755
76.833	-14.603	63.147	-2.5634	-0.041603	-2.1552	8.4724	-2.523	-0.38649	0.66022	-1.3176	3184.1	39.416	-8.3533	59.556	-44.777	56.817	68.11	24.362	-3.0623	-4.5894	0.83382	-2.1454	29.991	-4.755
77.121	-14.573	62.803	-2.5219	-0.054232	-2.1573	8.156	-2.5278	-0.47572	0.66022	-1.3176	3183.6	39.157	-8.3359	59.557	-45.003	56.817	68.11	24.362	-3.0623	-4.5894	0.83382	-2.1454	29.991	-4.755
77.414	-14.521	62.457	-2.4819	-0.066873	-2.1599	7.8303	-2.5279	-0.56641	0.66022	-1.3176	3183.1	38.897	-8.3058	59.558	-45.23	56.819	68.11	24.362	-3.0623	-4.5894	0.83382	-2.1454	29.991	-4.755
77.71	-14.448	62.111	-2.4436	-0.079503	-2.163	7.4961	-2.5234	-0.65831	0.66022	-1.3176	3182.6	38.634	-8.2635	59.56	-45.459	56.821	68.11	24.362	-3.0623	-4.5894	0.83382	-2.1454	29.991	-4.755
78.01	-14.354	61.763	-2.4069	-0.092099	-2.1665	7.1541	-2.5143	-0.75117	0.66022	-1.3176	3182.1	38.37	-8.2091	59.563	-45.689	56.824	68.11	24.362	-3.0623	-4.5894	0.83382	-2.1454	29.991	-4.755
78.313	-14.24	61.414	-2.3721	-0.10464	-2.1705	6.7871	-2.5004	-0.84515	0.66022	-1.3176	3181.6	38.104	-8.1429	59.566	-45.921	56.828	68.11	24.362	-3.0623	-4.5894	0.83382	-2.1454	29.991	-4.755
78.619	-14.106	61.063	-2.3391	-0.1171	-2.175	6.414	-2.4817	-0.93954	0.66022	-1.3176	3181.1	37.836	-8.0653	59.57	-46.153	56.832	68.11	24.362	-3.0623	-4.5894	0.83382	-2.1454	29.991	-4.755
78.928	-13.953	60.712	-2.308	-0.12945	-2.1799	6.0374	-2.4582	-1.0333	0.66022	-1.3176	3180.6	37.568	-7.9765	59.575	-46.387	56.837	68.11	24.362	-3.0623	-4.5894	0.83382	-2.1454	29.991	-4.755
79.24	-13.781	60.36	-2.2787	-0.14167	-2.1853	5.6596	-2.4296	-1.1248	0.66022	-1.3176	3180.1	37.298	-7.8769	59.58	-46.622	56.843	68.11	24.362	-3.0623	-4.5894	0.83382	-2.1454	29.991	-4.755
79.553	-13.591	60.007	-2.2514	-0.15374	-2.1911	5.2798	-2.3963	-1.2162	0.66022	-1.3176	3179.6	37.027	-7.7666	59.586	-46.857	56.849	68.11	24.362	-3.0623	-4.5894	0.83382	-2.1454	29.991	-4.755
79.869	-13.383	59.654	-2.2259	-0.16562	-2.1974	4.8987	-2.3583	-1.3075	0.66022	-1.3176	3179.1	36.756	-7.6461	59.593	-47.094	56.856	68.11	24.362	-3.0623	-4.5894	0.83382	-2.1454	29.991	-4.755
80.186	-13.157	59.299	-2.2024	-0.17731	-2.2042	4.5056	-2.3156	-1.3984	0.66022	-1.3176	3178.6	36.483	-7.5155	59.601	-47.331	56.864	68.11	24.362	-3.0623	-4.5894	0.83382	-2.1454	29.991	-4.755
80.505	-12.915	58.944	-2.1809	-0.18877	-2.2114	4.0987	-2.2683	-1.4888	0.66022	-1.3176	3178.1	36.21	-7.3753	59.61	-47.568	56.873	68.11	24.362	-3.0623	-4.5894	0.83382	-2.1454	29.991	-4.755
80.825	-12.656	58.587	-2.1614	-0.19999	-2.2191	3.6945	-2.2163	-1.5787	0.66022	-1.3176	3177.6	35.937	-7.2256	59.619	-47.806	56.882	68.11	24.362	-3.0623	-4.5894	0.83382	-2.1454	29.991	-4.755
81.146	-12.382	58.23	-2.1439	-0.21093	-2.2272	3.2935	-2.1597	-1.6681	0.66022	-1.3176	3177.1	35.663	-7.0667	59.629	-48.044	56.892	68.11	24.362	-3.0623	-4.5894	0.83382	-2.1454	29.991	-4.755
81.468	-12.091	57.873	-2.1285	-0.22158	-2.2358	2.8963	-2.0987	-1.757	0.66022	-1.3176	3176.6	35.389	-6.8991	59.64	-48.282	56.903	68.11	24.362	-3.0623	-4.5894	0.83382	-2.1454	29.991	-4.755
81.79	-11.786	57.515	-2.115	-0.23191	-2.2448	2.5031	-2.0334	-1.8454	0.66022	-1.3176	3176.1	35.115	-6.7228	59.652	-48.521	56.914	68.11	24.362	-3.0623	-4.5894	0.83382	-2.1454	29.991	-4.755
82.112	-11.466	57.156	-2.1035	-0.24189	-2.2542	2.09	-1.9555	-1.8979	0.66022	-1.3176	3175.6	34.841	-6.5382	59.664	-48.759	56.926	68.11	24.362	-3.0623	-4.5894	0.83382	-2.1454	29.991	-4.755
82.433	-11.132	56.797	-2.0941	-0.25145	-2.2637	1.6603	-1.868	-1.9226	0.66022	-1.3176	3175.1	34.567	-6.3455	59.677	-48.997	56.939	68.11	24.362	-3.0623	-4.5894	0.83382	-2.1454	29.991	-4.755
82.754	-10.784	56.437	-2.0869	-0.26056	-2.2734	1.2141	-1.7771	-1.9436	0.66022	-1.3176	3174.6	34.294	-6.145	59.691	-49.235	56.953	68.11	24.362	-3.0623	-4.5894	0.83382	-2.1454	29.991	-4.755
83.074	-10.423	56.077	-2.0819	-0.26922	-2.2832	0.77452	-1.6828	-1.9616	0.66022	-1.3176	3174.1	34.02	-5.9371	59.705	-49.472	56.967	68.11	24.362	-3.0623	-4.5894	0.83382	-2.1454	29.991	-4.755
83.393	-10.05	55.717	-2.0791	-0.27739	-2.293	0.349	-1.5851	-1.977	0.66022	-1.3176	3173.6	33.748	-5.7222	59.72	-49.708	56.981	68.11	24.362	-3.0623	-4.5894	0.83382	-2.1454	29.991	-4.755
83.71	-9.6643	55.357	-2.0784	-0.28506	-2.3029	-0.068456	-1.4841	-1.9904	0.66022	-1.3176	3173.1	33.476	-5.5005	59.736	-49.944	56.997	68.11	24.362	-3.0623	-4.5894	0.83382	-2.1454	29.991	-4.755
84.025	-9.2675	54.997	-2.0798	-0.29222	-2.3129	-0.47721	-1.3801	-2.0019	0.66022	-1.3176	3172.6	33.206	-5.2726	59.752	-50.178	57.013	68.11	24.362	-3.0623	-4.5894	0.83382	-2.1454	29.991	-4.755
84.337	-8.8598	54.637	-2.0832	-0.29886	-2.3229	-0.87668	-1.2731	-2.0116	0.66022	-1.3176	3172.1	32.937	-5.0386	59.769	-50.412	57.03	68.11	24.362	-3.0623	-4.5894	0.83382	-2.1454	29.991	-4.755
84.647	-8.4419	54.278	-2.0885	-0.30495	-2.333	-1.2663	-1.1632	-2.0196	0.66022	-1.3176	3171.6	32.669	-4.7989	59.787	-50.644	57.047	68.11	24.362	-3.0623	-4.5894	0.83382	-2.1454	29.991	-4.755
84.954	-8.0142	53.919	-2.0958	-0.31048	-2.3431	-1.6457	-1.0506	-2.0259	0.66022	-1.3176	3171.1	32.403	-4.5538	59.805	-50.874	57.065	68.11	24.362	-3.0623	-4.5894	0.83382	-2.1454	29.991	-4.755
85.258	-7.5772	53.562	-2.105	-0.31545	-2.3533	-2.0144	-0.9354	-2.0307	0.66022	-1.3176	3170.6	32.138	-4.3037	59.824	-51.102	57.084	68.11	24.362	-3.0623	-4.5894	0.83382	-2.1454	29.991	-4.755
85.558	-7.1315	53.206	-2.116	-0.31983	-2.3634	-2.3721	-0.81786	-2.0338	0.66022	-1.3176	3170.1	31.876	-4.0488	59.844	-51.329	57.103	68.11	24.362	-3.0623	-4.5894	0.83382	-2.1454	29.991	-4.755
85.854	-6.6774	52.852	-2.1287	-0.32362	-2.3736	-2.7119	-0.69779	-2.034	0.66022	-1.3176	3169.6	31.616	-3.7893	59.864	-51.553	57.122	68.11	24.362	-3.0623	-4.5894	0.83382	-2.1454	29.991	-4.755
86.146	-6.2156	52.499	-2.1431	-0.32681	-2.3838	-3.0383	-0.57574	-2.0331	0.66022	-1.3176	3169.1	31.359	-3.5256	59.885	-51.775	57.143	68.11	24.362	-3.0623	-4.5894	0.83382	-2.1454	29.991	-4.755
86.433	-5.7463	52.149	-2.159	-0.32938	-2.3939	-3.3526	-0.45199	-2.0315	0.66022	-1.3176	3168.6	31.105	-3.258	59.906	-51.994	57.164	68.11	24.362	-3.0623	-4.5894	0.83382	-2.1454	29.991	-4.755
86.716	-5.2701	51.802	-2.1766	-0.33133	-2.4041	-3.6546	-0.32675	-2.0292	0.66022	-1.3176	3168.1	30.853	-2.9866	59.928	-52.21	57.185	68.11	24.362	-3.0623	-4.5894	0.83382	-2.1454	29.991	-4.755
86.993	-4.7873	51.457	-2.1956	-0.33264	-2.4142	-3.9443	-0.20024	-2.0263	0.66022	-1.3176	3167.6	30.605	-2.7118	59.951	-52.424	57.207	68.11	24.362	-3.0623	-4.5894	0.83382	-2.1454	29.991	-4.755
87.264	-4.2984	51.116	-2.216	-0.33333	-2.4244	-4.2217	-0.07266	-2.0225	0.66022	-1.3176	3167.1	30.36	-2.4337	59.974	-52.634	57.23	68.11	24.362	-3.0623	-4.5894	0.83382	-2.1454	29.991	-4.755
87.53	-3.8037	50.779	-2.2378	-0.33337	-2.4345	-4.4864	0.055746	-2.0174	0.66022	-1.3176	3166.6	30.119	-2.1526	59.998	-52.84	57.253	68.11	24.362	-3.0623	-4.5894	0.83382	-2.1454	29.991	-4.755
87.79	-3.3036	50.446	-2.2608	-0.33276	-2.4445	-4.7406	0.18998	-2.016	0.66022	-1.3176	3166.1	29.882	-1.8688	60.022	-53.043	57.276	68.11	24.362	-3.0623	-4.5894	0.83382	-2.1454	29.991	-4.755
88.044	-2.7989	50.117	-2.2851	-0.33146	-2.4546	-4.9847	0.32925	-2.0168	0.66022	-1.3176	3165.6	29.65	-1.5825	60.047	-53.241	57.3	68.11	24.362	-3.0623	-4.5894	0.83382	-2.1454	29.991	-4.755
88.29	-2.2899	49.795	-2.3107	-0.32947	-2.4647	-5.2162	0.46787	-2.0147	0.66022	-1.3176	3165.1	29.422	-1.2941	60.072	-53.436	57.325	68.11	24.362	-3.0623	-4.5894	0.83382	-2.1454	29.991	-4.755
88.53	-1.7769	49.477	-2.3373	-0.32679	-2.4748	-5.4349	0.60554	-2.0095	0.66022	-1.3176	3164.6	29.2	-1.0038	60.098	-53.626	57.35	68.11	24.362	-3.0623	-4.5894	0.83382	-2.1454	29.991	-4.755
88.763	-1.2603	49.167	-2.365	-0.32342	-2.4848	-5.6407	0.74194	-2.0013	0.66022	-1.3176	3164.1	28.982	-0.71162	60.125	-53.812	57.376	68.11	24.362	-3.0623	-4.5894	0.83382	-2.1454	29.991	-4.755
88.989	-0.74046	48.862	-2.3937	-0.31937	-2.4948	-5.8333	0.87682	-1.99	0.66022	-1.3176	3163.6	28.771	-0.41789	60.152	-53.992	57.402	68.11	24.362	-3.0623	-4.5894	0.83382	-2.1454	29.991	-4.755
89.207	-0.21759	48.565	-2.4233	-0.31465	-2.5047	-6.013	1.0098	-1.9757	0.66022	-1.3176	3163.1	28.565	-0.12274	60.179	-54.168	57.428	68.11	24.362	-3.0623	-4.5894	0.83382	-2.1454	29.991	-4.755
89.417	0.30796	48.276	-2.4538	-0.30928	-2.5145	-6.1774	1.1399	-1.9562	0.66022	-1.3176	3162.6	28.365	0.17364	60.207	-54.338	57.455	68.11	24.362	-3.0623	-4.5894	0.83382	-2.1454	29.991	-4.755
89.618	0.83584	47.995	-2.485	-0.30326	-2.5242	-6.3272	1.2667	-1.9336	0.66022	-1.3176	3162.0	28.171	0.47107	60.235	-54.502	57.483	68.11	24.362	-3.0623	-4.5894	0.83382	-2.1454	29.991	-4.755
89.812	1.3657	47.723	-2.517	-0.29661	-2.5338	-6.4641	1.3918	-1.9113	0.66022	-1.3176	3161.5	27.985	0.76936	60.264	-54.66	57.511	68.11	24.362	-3.0623	-4.5894	0.83382	-2.1454	29.991	-4.755
89.997	1.8974	47.46	-2.5497	-0.28932	-2.5434	-6.5874	1.5249	-1.9021	0.66022	-1.3176	3161.0	27.805	1.0684	60.293	-54.812	57.539	68.11	24.362	-3.0623	-4.5894	0.83382	-2.1454	29.991	-4.755
90.173	2.4305	47.207	-2.5829	-0.28137	-2.5529	-6.7022	1.6535	-1.8897	0.66022	-1.3176	3160.5	27.633	1.3679	60.322	-54.957	57.567	68.11	24.362	-3.0623	-4.5894	0.83382	-2.1454	29.991	-4.755
90.341	2.9648	46.964	-2.6167	-0.27279	-2.5623	-6.8084	1.7776	-1.8742	0.66022	-1.3176	3160.0	27.468	1.6679	60.352	-55.095	57.596	68.11	24.362	-3.0623	-4.5894	0.83382	-2.1454	29.991	-4.755
90.499	3.5	46.732	-2.651	-0.2636	-2.5716	-6.9061	1.8968	-1.8557	0.66022	-1.3176	3159.5	27.311	1.9681	60.382	-55.226	57.625	68.11	24.362	-3.0623	-4.5894	0.83382	-2.1454	29.991	-4.755
90.648	4.0358	46.511	-2.6857	-0.25384	-2.5808	-6.9986	2.0088	-1.8351	0.66022	-1.3176	3159.0	27.162	2.2684	60.412	-55.349	57.655	68.11	24.362	-3.0623	-4.5894	0.83382	-2.1454	29.991	-4.755
90.788	4.5718	46.302	-2.7209	-0.24352	-2.5899	-7.0831	2.1155	-1.8118	0.66022	-1.3176	3158.5	27.022	2.5686	60.443	-55.465	57.684	68.11	24.362	-3.0623	-4.5894	0.83382	-2.1454	29.991	-4.755
90.917	5.1078	46.105	-2.7565	-0.23269	-2.5989	-7.1591	2.217	-1.7858	0.66022	-1.3176	3158.0	26.89	2.8685	60.474	-55.574	57.714	68.11	24.362	-3.0623	-4.5894	0.83382	-2.1454	29.991	-4.755
91.038	5.6433	45.921	-2.7925	-0.22136	-2.6078	-7.2266	2.3132	-1.7574	0.66022	-1.3176	3157.5	26.767	3.1679	60.505	-55.674	57.744	68.11	24.362	-3.0623	-4.5894	0.83382	-2.1454	29.991	-4.755
91.148	6.178	45.749	-2.8288	-0.20957	-2.6165	-7.2855	2.404	-1.7267	0.66022	-1.3176	3157.0	26.653	3.4666	60.536	-55.765	57.774	68.11	24.362	-3.0623	-4.5894	0.83382	-2.1454	29.991	-4.755
91.248	6.7116	45.591	-2.8653	-0.19733	-2.6251	-7.3359	2.4894	-1.694	0.66022	-1.3176	3156.5	26.548	3.7645	60.567	-55.849	57.804	68.11	24.362	-3.0623	-4.5894	0.83382	-2.1454	29.991	-4.755
91.339	7.2436	45.446	-2.9021	-0.18468	-2.6334	-7.378	2.5687	-1.6585	0.66022	-1.3176	3156.0	26.453	4.0613	60.598	-55.923	57.834	68.11	24.362	-3.0623	-4.5894	0.83382	-2.1454	29.991	-4.755
91.419	7.7738	45.316	-2.9391	-0.17166	-2.6416	-7.4124	2.6398	-1.6182	0.66022	-1.3176	3155.5	26.367	4.3568	60.629	-55.989	57.865	68.11	24.362	-3.0623	-4.5894	0.83382	-2.1454	29.991	-4.755
91.489	8.3016	45.199	-2.9762	-0.15829	-2.6496	-7.4377	2.7052	-1.5767	0.66022	-1.3176	3155.0	26.291	4.6509	60.66	-56.046	57.895	68.11	24.362	-3.0623	-4.5894	0.83382	-2.1454	29.991	-4.755
91.549	8.8267	45.098	-3.0135	-0.14462	-2.6574	-7.454	2.765	-1.5342	0.66022	-1.3176	3154.5	26.225	4.9433	60.691	-56.093	57.925	68.11	24.362	-3.0623	-4.5894	0.83382	-2.1454	29.991	-4.755
91.598	9.3487	45.011	-3.0508	-0.13065	-2.665	-7.4613	2.8192	-1.4909	0.66022	-1.3176	3154.0	26.169	5.2337	60.722	-56.132	57.955	68.11	24.362	-3.0623	-4.5894	0.83382	-2.1454	29.991	-4.755
91.637	9.8672	44.939	-3.0881	-0.11643	-2.6723	-7.4595	2.8677	-1.4471	0.66022	-1.3176	3153.4	26.124	5.522	60.753	-56.16	57.985	68.11	24.362	-3.0623	-4.5894	0.83382	-2.1454	29.991	-4.755
91.666	10.382	44.883	-3.1254	-0.10199	-2.6794	-7.4489	2.9106	-1.403	0.66022	-1.3176	3152.9	26.088	5.808	60.784	-56.18	58.015	68.11	24.362	-3.0623	-4.5894	0.83382	-2.1454	29.991	-4.755
91.685	10.892	44.842	-3.1626	-0.087338	-2.6863	-7.4343	2.9467	-1.3586	0.66022	-1.3176	3152.4	26.063	6.0914	60.814	-56.189	58.044	68.11	24.362	-3.0623	-4.5894	0.83382	-2.1454	29.991	-4.755
91.693	11.397	44.817	-3.1997	-0.072533	-2.693	-7.4212	2.9748	-1.3143	0.66022	-1.3176	3151.9	26.048	6.3719	60.845	-56.189	58.074	68.11	24.362	-3.0623	-4.5894	0.83382	-2.1454	29.991	-4.755
91.69	11.897	44.808	-3.2367	-0.057599	-2.6995	-7.399	2.9978	-1.2705	0.66022	-1.3176	3151.4	26.044	6.6495	60.875	-56.179	58.103	68.11	24.362	-3.0623	-4.5894	0.83382	-2.1454	29.991	-4.755
91.678	12.392	44.815	-3.2737	-0.042562	-2.7057	-7.3677	3.016	-1.2276	0.66022	-1.3176	3150.9	26.051	6.9238	60.904	-56.16	58.131	68.11	24.362	-3.0623	-4.5894	0.83382	-2.1454	29.991	-4.755
91.655	12.88	44.838	-3.3104	-0.027447	-2.7118	-7.3275	3.0293	-1.1858	0.66022	-1.3176	3150.4	26.068	7.1946	60.934	-56.13	58.16	68.11	24.362	-3.0623	-4.5894	0.83382	-2.1454	29.991	-4.755
91.622	13.362	44.877	-3.3469	-0.012278	-2.7176	-7.2784	3.0375	-1.1453	0.66022	-1.3176	3149.9	26.096	7.4616	60.963	-56.09	58.188	68.11	24.362	-3.0623	-4.5894	0.83382	-2.1454	29.991	-4.755
91.578	13.837	44.932	-3.3832	0.0029204	-2.7232	-7.2204	3.041	-1.1064	0.66022	-1.3176	3149.4	26.134	7.7247	60.991	-56.04	58.216	68.11	24.362	-3.0623	-4.5894	0.83382	-2.1454	29.991	-4.755
91.525	14.304	45.003	-3.4191	0.018124	-2.7287	-7.1537	3.0398	-1.0693	0.66022	-1.3176	3148.9	26.184	7.9836	61.019	-55.981	58.243	68.11	24.362	-3.0623	-4.5894	0.83382	-2.1454	29.991	-4.755
91.461	14.764	45.091	-3.4547	0.033303	-2.7339	-7.0801	3.031	-1.0293	0.66022	-1.3176	3148.4	26.243	8.2381	61.047	-55.911	58.27	68.11	24.362	-3.0623	-4.5894	0.83382	-2.1454	29.991	-4.755
91.387	15.215	45.194	-3.4899	0.048427	-2.739	-6.9977	3.0179	-0.99112	0.66022	-1.3176	3147.8	26.314	8.488	61.074	-55.831	58.296	68.11	24.362	-3.0623	-4.5894	0.83382	-2.1454	29.991	-4.755
91.304	15.657	45.314	-3.5247	0.063475	-2.7438	-6.9065	3.0004	-0.95537	0.66022	-1.3176	3147.3	26.395	8.7329	61.101	-55.742	58.322	68.11	24.362	-3.0623	-4.5894	0.83382	-2.1454	29.991	-4.755
91.21	16.091	45.45	-3.559	0.078425	-2.7485	-6.8067	2.9789	-0.92224	0.66022	-1.3176	3146.8	26.487	8.9728	61.127	-55.643	58.347	68.11	24.362	-3.0623	-4.5894	0.83382	-2.1454	29.991	-4.755
91.107	16.515	45.602	-3.5927	0.093258	-2.753	-6.6985	2.954	-0.8919	0.66022	-1.3176	3146.3	26.589	9.2074	61.152	-55.533	58.372	68.11	24.362	-3.0623	-4.5894	0.83382	-2.1454	29.991	-4.755
90.995	16.929	45.769	-3.6259	0.10796	-2.7574	-6.5823	2.9255	-0.86454	0.66022	-1.3176	3145.8	26.702	9.4364	61.177	-55.415	58.396	68.11	24.362	-3.0623	-4.5894	0.83382	-2.1454	29.991	-4.755
90.873	17.333	45.953	-3.6585	0.12251	-2.7617	-6.4581	2.8933	-0.84032	0.66022	-1.3176	3145.3	26.825	9.6597	61.201	-55.286	58.419	68.11	24.362	-3.0623	-4.5894	0.83382	-2.1454	29.991	-4.755
90.741	17.726	46.151	-3.6905	0.13689	-2.7658	-6.3265	2.8574	-0.81942	0.66022	-1.3176	3144.8	26.958	9.8771	61.224	-55.148	58.442	68.11	24.362	-3.0623	-4.5894	0.83382	-2.1454	29.991	-4.755
90.6	18.108	46.365	-3.7218	0.15108	-2.7699	-6.1954	2.8179	-0.80105	0.66022	-1.3176	3144.3	27.101	10.088	61.247	-55.001	58.464	68.11	24.362	-3.0623	-4.5894	0.83382	-2.1454	29.991	-4.755
90.451	18.478	46.593	-3.7525	0.16505	-2.7739	-6.0674	2.7727	-0.78491	0.66022	-1.3176	3143.7	27.254	10.293	61.269	-54.844	58.486	68.11	24.362	-3.0623	-4.5894	0.83382	-2.1454	29.991	-4.755
90.292	18.837	46.837	-3.7825	0.1788	-2.7778	-5.9318	2.7242	-0.77195	0.66022	-1.3176	3143.2	27.417	10.492	61.291	-54.679	58.507	68.11	24.362	-3.0623	-4.5894	0.83382	-2.1454	29.991	-4.755
90.124	19.184	47.094	-3.8118	0.19229	-2.7816	-5.789	2.6726	-0.76261	0.66022	-1.3176	3142.7	27.589	10.684	61.311	-54.504	58.527	68.11	24.362	-3.0623	-4.5894	0.83382	-2.1454	29.991	-4.755
89.948	19.519	47.366	-3.8403	0.20552	-2.7854	-5.6395	2.618	-0.757	0.66022	-1.3176	3142.2	27.771	10.869	61.331	-54.321	58.546	68.11	24.362	-3.0623	-4.5894	0.83382	-2.1454	29.991	-4.755
89.764	19.841	47.652	-3.8681	0.21847	-2.7892	-5.4835	2.5605	-0.75518	0.66022	-1.3176	3141.7	27.962	11.047	61.35	-54.13	58.565	68.11	24.362	-3.0623	-4.5894	0.83382	-2.1454	29.991	-4.755
89.571	20.15	47.95	-3.8953	0.23115	-2.7929	-5.3821	2.5134	-0.75921	0.66022	-1.3176	3141.2	28.162	11.218	61.368	-53.93	58.582	68.11	24.362	-3.0623	-4.5894	0.83382	-2.1454	29.991	-4.755
89.37	20.446	48.262	-3.922	0.2436	-2.7968	-5.2953	2.4681	-0.76446	0.66022	-1.3176	3140.7	28.37	11.381	61.385	-53.722	58.599	68.11	24.362	-3.0623	-4.5894	0.83382	-2.1454	29.991	-4.755
89.161	20.728	48.587	-3.9483	0.25581	-2.8006	-5.2149	2.4147	-0.75486	0.66022	-1.3176	3140.2	28.588	11.538	61.402	-53.506	58.615	68.11	24.362	-3.0623	-4.5894	0.83382	-2.1454	29.991	-4.755
88.944	20.996	48.924	-3.9741	0.26775	-2.8043	-5.1379	2.3622	-0.74775	0.66022	-1.3176	3139.6	28.813	11.686	61.417	-53.283	58.631	68.11	24.362	-3.0623	-4.5894	0.83382	-2.1454	29.991	-4.755
88.72	21.249	49.273	-3.9996	0.27943	-2.808	-5.065	2.3106	-0.74303	0.66022	-1.3176	3139.1	29.047	11.826	61.432	-53.052	58.645	68.11	24.362	-3.0623	-4.5894	0.83382	-2.1454	29.991	-4.755
88.488	21.488	49.634	-4.0248	0.29086	-2.8117	-4.9964	2.2601	-0.73945	0.66022	-1.3176	3138.6	29.289	11.958	61.446	-52.815	58.659	68.11	24.362	-3.0623	-4.5894	0.83382	-2.1454	29.991	-4.755
88.249	21.711	50.006	-4.0496	0.30204	-2.8154	-4.9374	2.2096	-0.73204	0.66022	-1.3176	3138.1	29.538	12.082	61.458	-52.57	58.671	68.11	24.362	-3.0623	-4.5894	0.83382	-2.1454	29.991	-4.755
88.003	21.919	50.389	-4.0742	0.31296	-2.8191	-4.8857	2.1599	-0.72366	0.66022	-1.3176	3137.6	29.795	12.197	61.47	-52.319	58.683	68.11	24.362	-3.0623	-4.5894	0.83382	-2.1454	29.991	-4.755
87.75	22.11	50.782	-4.0985	0.32364	-2.8227	-4.826	2.1057	-0.70532	0.66022	-1.3176	3137.1	30.059	12.303	61.481	-52.062	58.694	68.11	24.362	-3.0623	-4.5894	0.83382	-2.1454	29.991	-4.755
87.491	22.286	51.186	-4.1224	0.33397	-2.826	-4.7212	2.0289	-0.64662	0.66022	-1.3176	3136.6	30.329	12.4	61.491	-51.799	58.704	68.11	24.362	-3.0623	-4.5894	0.83382	-2.1454	29.991	-4.755
87.225	22.444	51.598	-4.1457	0.34393	-2.8291	-4.6164	1.9518	-0.58712	0.66022	-1.3176	3136.1	30.606	12.487	61.5	-51.53	58.713	68.11	24.362	-3.0623	-4.5894	0.83382	-2.1454	29.991	-4.755
86.953	22.585	52.019	-4.1685	0.35349	-2.8319	-4.5116	1.8745	-0.52685	0.66022	-1.3176	3135.5	30.889	12.566	61.507	-51.257	58.72	68.11	24.362	-3.0623	-4.5894	0.83382	-2.1454	29.991	-4.755
86.676	22.709	52.448	-4.1908	0.36267	-2.8344	-4.4072	1.7972	-0.46583	0.66022	-1.3176	3135.0	31.178	12.634	61.514	-50.978	58.727	68.11	24.362	-3.0623	-4.5894	0.83382	-2.1454	29.991	-4.755
86.394	22.814	52.884	-4.2126	0.37146	-2.8366	-4.3047	1.7199	-0.40369	0.66022	-1.3176	3134.5	31.472	12.693	61.519	-50.696	58.732	68.11	24.362	-3.0623	-4.5894	0.83382	-2.1454	29.991	-4.755
86.106	22.901	53.327	-4.2339	0.37987	-2.8384	-4.2065	1.6429	-0.34022	0.66022	-1.3176	3134.0	31.77	12.741	61.523	-50.41	58.737	68.11	24.362	-3.0623	-4.5894	0.83382	-2.1454	29.991	-4.755
85.814	22.97	53.775	-4.2547	0.38789	-2.84	-4.1109	1.5663	-0.2763	0.66022	-1.3176	3133.5	32.073	12.779	61.526	-50.121	58.74	68.11	24.362	-3.0623	-4.5894	0.83382	-2.1454	29.991	-4.755
85.518	23.02	54.23	-4.275	0.39553	-2.8412	-4.0183	1.4902	-0.21202	0.66022	-1.3176	3133.0	32.38	12.807	61.527	-49.828	58.742	68.11	24.362	-3.0623	-4.5894	0.83382	-2.1454	29.991	-4.755
85.217	23.051	54.689	-4.2948	0.4028	-2.8421	-3.9288	1.4148	-0.14753	0.66022	-1.3176	3132.5	32.691	12.825	61.528	-49.533	58.743	68.11	24.362	-3.0623	-4.5894	0.83382	-2.1454	29.991	-4.755
84.913	23.062	55.152	-4.3143	0.40968	-2.8427	-3.8426	1.3403	-0.082958	0.66022	-1.3176	3131.9	33.004	12.831	61.527	-49.236	58.742	68.11	24.362	-3.0623	-4.5894	0.83382	-2.1454	29.991	-4.755
84.606	23.053	55.619	-4.3333	0.4162	-2.8429	-3.7554	1.2717	-0.023339	0.66022	-1.3176	3131.4	33.32	12.827	61.524	-48.937	58.74	68.11	24.362	-3.0623	-4.5894	0.83382	-2.1454	29.991	-4.755
84.295	23.025	56.088	-4.3518	0.42248	-2.843	-3.6451	1.2382	0.0015838	0.66022	-1.3176	3130.9	33.639	12.812	61.521	-48.637	58.737	68.11	24.362	-3.0623	-4.5894	0.83382	-2.1454	29.991	-4.755
83.982	22.977	56.561	-4.3697	0.42858	-2.8429	-3.5465	1.2025	0.026487	0.66022	-1.3176	3130.4	33.96	12.786	61.517	-48.335	58.734	68.11	24.362	-3.0623	-4.5894	0.83382	-2.1454	29.991	-4.755
83.667	22.91	57.036	-4.3873	0.4345	-2.8427	-3.4591	1.1646	0.051191	0.66022	-1.3176	3129.9	34.283	12.749	61.511	-48.033	58.729	68.11	24.362	-3.0623	-4.5894	0.83382	-2.1454	29.991	-4.755
83.35	22.823	57.513	-4.4044	0.44022	-2.8424	-3.3785	1.125	0.074715	0.66022	-1.3176	3129.4	34.607	12.701	61.504	-47.73	58.723	68.11	24.362	-3.0623	-4.5894	0.83382	-2.1454	29.991	-4.755
83.031	22.715	57.991	-4.421	0.44575	-2.842	-3.2899	1.0836	0.09391	0.66022	-1.3176	3128.8	34.932	12.642	61.496	-47.427	58.716	68.11	24.362	-3.0623	-4.5894	0.83382	-2.1454	29.991	-4.755
82.711	22.588	58.469	-4.4374	0.45116	-2.8414	-3.2882	1.0914	0.1504	0.66022	-1.3176	3128.3	35.257	12.571	61.487	-47.124	58.707	68.11	24.362	-3.0623	-4.5894	0.83382	-2.1454	29.991	-4.755
82.389	22.44	58.947	-4.4539	0.45667	-2.8405	-3.3113	1.1112	0.217	0.66022	-1.3176	3127.8	35.583	12.49	61.477	-46.822	58.698	68.11	24.362	-3.0623	-4.5894	0.83382	-2.1454	29.991	-4.755
82.068	22.272	59.424	-4.4706	0.46227	-2.8392	-3.3366	1.1293	0.28367	0.66022	-1.3176	3127.3	35.908	12.397	61.466	-46.522	58.688	68.11	24.362	-3.0623	-4.5894	0.83382	-2.1454	29.991	-4.755
81.745	22.083	59.899	-4.4873	0.46796	-2.8376	-3.3407	1.1459	0.3464	0.66022	-1.3176	3126.8	36.232	12.293	61.453	-46.223	58.676	68.11	24.362	-3.0623	-4.5894	0.83382	-2.1454	29.991	-4.755
81.423	21.873	60.373	-4.5039	0.47373	-2.8357	-3.3276	1.1608	0.40634	0.66022	-1.3176	3126.3	36.556	12.177	61.439	-45.926	58.663	68.11	24.362	-3.0623	-4.5894	0.83382	-2.1454	29.991	-4.755
81.101	21.642	60.845	-4.5205	0.47957	-2.8336	-3.3118	1.174	0.46608	0.66022	-1.3176	3125.8	36.879	12.05	61.424	-45.631	58.649	68.11	24.362	-3.0623	-4.5894	0.83382	-2.1454	29.991	-4.755
80.779	21.39	61.313	-4.5371	0.48547	-2.8311	-3.2964	1.1847	0.53506	0.66022	-1.3176	3125.3	37.199	11.91	61.408	-45.339	58.634	68.11	24.362	-3.0623	-4.5894	0.83382	-2.1454	29.991	-4.755
80.458	21.117	61.779	-4.5534	0.49141	-2.8282	-3.2275	1.1929	0.60209	0.66022	-1.3176	3124.7	37.518	11.759	61.39	-45.05	58.618	68.11	24.362	-3.0623	-4.5894	0.83382	-2.1454	29.991	-4.755
80.138	20.822	62.24	-4.5693	0.49739	-2.8251	-3.1396	1.1988	0.66792	0.66022	-1.3176	3124.2	37.835	11.596	61.372	-44.764	58.601	68.11	24.362	-3.0623	-4.5894	0.83382	-2.1454	29.991	-4.755
79.819	20.506	62.698	-4.5848	0.50339	-2.8215	-3.0419	1.2021	0.73397	0.66022	-1.3176	3123.7	38.15	11.422	61.352	-44.482	58.582	68.11	24.362	-3.0623	-4.5894	0.83382	-2.1454	29.991	-4.755
79.502	20.169	63.15	-4.5997	0.50941	-2.8177	-2.9341	1.2029	0.80009	0.66022	-1.3176	3123.2	38.461	11.235	61.331	-44.204	58.563	68.11	24.362	-3.0623	-4.5894	0.83382	-2.1454	29.991	-4.755
79.187	19.811	63.597	-4.6141	0.51542	-2.8135	-2.8156	1.2012	0.86609	0.66022	-1.3176	3122.7	38.769	11.037	61.309	-43.93	58.542	68.11	24.362	-3.0623	-4.5894	0.83382	-2.1454	29.991	-4.755
78.874	19.432	64.038	-4.6278	0.52142	-2.8091	-2.6485	1.197	0.92599	0.66022	-1.3176	3122.2	39.073	10.828	61.286	-43.66	58.521	68.11	24.362	-3.0623	-4.5894	0.83382	-2.1454	29.991	-4.755
78.563	19.032	64.473	-4.6405	0.5274	-2.8042	-2.4139	1.1954	0.9978	0.66022	-1.3176	3121.7	39.374	10.606	61.262	-43.396	58.498	68.11	24.362	-3.0623	-4.5894	0.83382	-2.1454	29.991	-4.755
78.256	18.612	64.9	-4.6519	0.53336	-2.7991	-2.1665	1.1903	1.0705	0.66022	-1.3176	3121.1	39.67	10.374	61.237	-43.137	58.475	68.11	24.362	-3.0623	-4.5894	0.83382	-2.1454	29.991	-4.755
77.951	18.171	65.319	-4.6621	0.53929	-2.7935	-1.905	1.1811	1.1416	0.66022	-1.3176	3120.6	39.961	10.13	61.211	-42.884	58.45	68.11	24.362	-3.0623	-4.5894	0.83382	-2.1454	29.991	-4.755
77.65	17.711	65.731	-4.6714	0.54505	-2.7877	-1.8214	1.115	1.1821	0.66022	-1.3176	3120.1	40.248	9.8759	61.183	-42.637	58.424	68.11	24.362	-3.0623	-4.5894	0.83382	-2.1454	29.991	-4.755
77.352	17.232	66.133	-4.6803	0.55043	-2.7817	-1.7412	1.0384	1.2214	0.66022	-1.3176	3119.6	40.529	9.6104	61.155	-42.397	58.398	68.11	24.362	-3.0623	-4.5894	0.83382	-2.1454	29.991	-4.755
77.059	16.733	66.526	-4.6888	0.55543	-2.7755	-1.6348	0.96018	1.2619	0.66022	-1.3176	3119.1	40.805	9.3342	61.127	-42.164	58.371	68.11	24.362	-3.0623	-4.5894	0.83382	-2.1454	29.991	-4.755
76.771	16.216	66.91	-4.6966	0.56003	-2.7691	-1.5027	0.88015	1.3035	0.66022	-1.3176	3118.6	41.074	9.0473	61.097	-41.939	58.343	68.11	24.362	-3.0623	-4.5894	0.83382	-2.1454	29.991	-4.755
76.487	15.68	67.283	-4.7038	0.56423	-2.7625	-1.3451	0.79816	1.3461	0.66022	-1.3176	3118.1	41.337	8.7502	61.067	-41.721	58.315	68.11	24.362	-3.0623	-4.5894	0.83382	-2.1454	29.991	-4.755
76.209	15.126	67.645	-4.71	0.56801	-2.7556	-1.1628	0.7141	1.3897	0.66022	-1.3176	3117.6	41.593	8.4432	61.036	-41.511	58.286	68.11	24.362	-3.0623	-4.5894	0.83382	-2.1454	29.991	-4.755
75.937	14.555	67.994	-4.7154	0.57136	-2.7486	-0.95649	0.62787	1.4341	0.66022	-1.3176	3117.0	41.842	8.1264	61.004	-41.31	58.256	68.11	24.362	-3.0623	-4.5894	0.83382	-2.1454	29.991	-4.755
75.67	13.967	68.332	-4.7196	0.57428	-2.7413	-0.72504	0.53888	1.4884	0.66022	-1.3176	3116.5	42.083	7.8004	60.972	-41.118	58.226	68.11	24.362	-3.0623	-4.5894	0.83382	-2.1454	29.991	-4.755
75.41	13.364	68.656	-4.7224	0.57675	-2.7337	-0.39028	0.44702	1.5426	0.66022	-1.3176	3116.0	42.316	7.4654	60.94	-40.935	58.195	68.11	24.362	-3.0623	-4.5894	0.83382	-2.1454	29.991	-4.755
75.157	12.745	68.967	-4.7234	0.57875	-2.7259	-0.038112	0.35208	1.5989	0.66022	-1.3176	3115.5	42.54	7.1221	60.907	-40.762	58.164	68.11	24.362	-3.0623	-4.5894	0.83382	-2.1454	29.991	-4.755
74.912	12.113	69.263	-4.7227	0.58026	-2.7177	0.32901	0.25403	1.6567	0.66022	-1.3176	3115.0	42.756	6.771	60.873	-40.598	58.133	68.11	24.362	-3.0623	-4.5894	0.83382	-2.1454	29.991	-4.755
74.674	11.468	69.545	-4.7201	0.58128	-2.7093	0.70913	0.15298	1.7155	0.66022	-1.3176	3114.5	42.963	6.4125	60.839	-40.444	58.101	68.11	24.362	-3.0623	-4.5894	0.83382	-2.1454	29.991	-4.755
74.444	10.812	69.812	-4.7156	0.58179	-2.7006	1.1002	0.049062	1.7748	0.66022	-1.3176	3114.0	43.161	6.0474	60.805	-40.301	58.069	68.11	24.362	-3.0623	-4.5894	0.83382	-2.1454	29.991	-4.755
74.222	10.145	70.062	-4.7091	0.58177	-2.6915	1.5151	-0.056977	1.8359	0.66022	-1.3176	3113.5	43.349	5.6762	60.771	-40.169	58.037	68.11	24.362	-3.0623	-4.5894	0.83382	-2.1454	29.991	-4.755
74.008	9.4685	70.297	-4.7004	0.58121	-2.6822	1.9399	-0.16537	1.8966	0.66022	-1.3176	3113.0	43.527	5.2997	60.737	-40.047	58.004	68.11	24.362	-3.0623	-4.5894	0.83382	-2.1454	29.991	-4.755
73.804	8.784	70.515	-4.6897	0.58011	-2.6726	2.3702	-0.27595	1.9561	0.66022	-1.3176	3112.5	43.695	4.9184	60.702	-39.936	57.972	68.11	24.362	-3.0623	-4.5894	0.83382	-2.1454	29.991	-4.755
73.609	8.0927	70.717	-4.6767	0.57845	-2.6626	2.8034	-0.38845	2.0138	0.66022	-1.3176	3111.9	43.852	4.5331	60.667	-39.837	57.939	68.11	24.362	-3.0623	-4.5894	0.83382	-2.1454	29.991	-4.755
73.424	7.3958	70.901	-4.6616	0.57622	-2.6524	3.2371	-0.50256	2.0692	0.66022	-1.3176	3111.4	43.999	4.1444	60.633	-39.749	57.906	68.11	24.362	-3.0623	-4.5894	0.83382	-2.1454	29.991	-4.755
73.248	6.6948	71.068	-4.6444	0.57343	-2.6419	3.6742	-0.61707	2.1385	0.66022	-1.3176	3110.9	44.135	3.7531	60.598	-39.672	57.874	68.11	24.362	-3.0623	-4.5894	0.83382	-2.1454	29.991	-4.755
73.082	5.9907	71.217	-4.6249	0.57005	-2.631	4.1107	-0.73246	2.2133	0.66022	-1.3176	3110.4	44.259	3.3598	60.564	-39.607	57.841	68.11	24.362	-3.0623	-4.5894	0.83382	-2.1454	29.991	-4.755
72.927	5.2849	71.349	-4.6033	0.5661	-2.6198	4.5414	-0.84889	2.2831	0.66022	-1.3176	3109.9	44.373	2.9653	60.529	-39.554	57.809	68.11	24.362	-3.0623	-4.5894	0.83382	-2.1454	29.991	-4.755
72.782	4.5788	71.463	-4.5795	0.56156	-2.6082	4.9638	-0.96593	2.3476	0.66022	-1.3176	3109.4	44.476	2.5703	60.495	-39.512	57.776	68.11	24.362	-3.0623	-4.5894	0.83382	-2.1454	29.991	-4.755
72.648	3.8734	71.559	-4.5536	0.55644	-2.5963	5.3758	-1.0831	2.4065	0.66022	-1.3176	3108.9	44.568	2.1753	60.461	-39.483	57.744	68.11	24.362	-3.0623	-4.5894	0.83382	-2.1454	29.991	-4.755
72.524	3.1702	71.638	-4.5257	0.55073	-2.5842	5.7821	-1.1986	2.4603	0.66022	-1.3176	3108.4	44.648	1.7813	60.427	-39.465	57.712	68.11	24.362	-3.0623	-4.5894	0.83382	-2.1454	29.991	-4.755
72.412	2.4704	71.698	-4.4958	0.54446	-2.5717	6.179	-1.3123	2.5086	0.66022	-1.3176	3107.9	44.716	1.3887	60.394	-39.458	57.681	68.11	24.362	-3.0623	-4.5894	0.83382	-2.1454	29.991	-4.755
72.31	1.7751	71.742	-4.464	0.53761	-2.5591	6.559	-1.425	2.5506	0.66022	-1.3176	3107.4	44.774	0.99837	60.361	-39.464	57.65	68.11	24.362	-3.0623	-4.5894	0.83382	-2.1454	29.991	-4.755
72.221	1.0857	71.768	-4.4303	0.53021	-2.5462	6.9202	-1.5362	2.5861	0.66022	-1.3176	3106.9	44.82	0.61092	60.328	-39.481	57.619	68.11	24.362	-3.0623	-4.5894	0.83382	-2.1454	29.991	-4.755
72.142	0.40317	71.777	-4.3948	0.52225	-2.5332	7.2612	-1.6453	2.6152	0.66022	-1.3176	3106.4	44.855	0.22699	60.296	-39.509	57.589	68.11	24.362	-3.0623	-4.5894	0.83382	-2.1454	29.991	-4.755
72.075	-0.27124	71.77	-4.3577	0.51376	-2.5201	7.5784	-1.7509	2.6368	0.66022	-1.3176	3105.9	44.879	-0.15279	60.264	-39.549	57.559	68.11	24.362	-3.0623	-4.5894	0.83382	-2.1454	29.991	-4.755
72.019	-0.9365	71.746	-4.3191	0.50475	-2.5069	7.8698	-1.852	2.6506	0.66022	-1.3176	3105.4	44.891	-0.52781	60.233	-39.6	57.53	68.11	24.362	-3.0623	-4.5894	0.83382	-2.1454	29.991	-4.755
71.975	-1.5916	71.705	-4.2791	0.49524	-2.4936	8.1371	-1.95	2.6577	0.66022	-1.3176	3104.8	44.893	-0.89751	60.203	-39.662	57.501	68.11	24.362	-3.0623	-4.5894	0.83382	-2.1454	29.991	-4.755
71.942	-2.2356	71.649	-4.2377	0.48526	-2.4803	8.3794	-2.0444	2.6585	0.66022	-1.3176	3104.3	44.883	-1.2613	60.173	-39.735	57.473	68.11	24.362	-3.0623	-4.5894	0.83382	-2.1454	29.991	-4.755
71.921	-2.8676	71.578	-4.1953	0.47481	-2.467	8.5959	-2.135	2.6532	0.66022	-1.3176	3103.8	44.863	-1.6188	60.143	-39.818	57.445	68.11	24.362	-3.0623	-4.5894	0.83382	-2.1454	29.991	-4.755
71.911	-3.4867	71.492	-4.1518	0.46391	-2.4538	8.7861	-2.2213	2.6419	0.66022	-1.3176	3103.3	44.832	-1.9693	60.115	-39.912	57.418	68.11	24.362	-3.0623	-4.5894	0.83382	-2.1454	29.991	-4.755
71.913	-4.0922	71.391	-4.1075	0.45261	-2.4406	8.9751	-2.3007	2.6254	0.66022	-1.3176	3102.8	44.791	-2.3126	60.086	-40.017	57.392	68.11	24.362	-3.0623	-4.5894	0.83382	-2.1454	29.991	-4.755
71.926	-4.6833	71.276	-4.062	0.44091	-2.4276	9.1962	-2.3757	2.6025	0.66022	-1.3176	3102.3	44.74	-2.6481	60.059	-40.131	57.366	68.11	24.362	-3.0623	-4.5894	0.83382	-2.1454	29.991	-4.755
71.95	-5.2592	71.147	-4.0156	0.42886	-2.4146	9.3914	-2.4466	2.5738	0.66022	-1.3176	3101.8	44.679	-2.9753	60.033	-40.255	57.341	68.11	24.362	-3.0623	-4.5894	0.83382	-2.1454	29.991	-4.755
71.985	-5.819	71.006	-3.9682	0.41645	-2.4018	9.56	-2.5133	2.5394	0.66022	-1.3176	3101.3	44.608	-3.2938	60.007	-40.389	57.317	68.11	24.362	-3.0623	-4.5894	0.83382	-2.1454	29.991	-4.755
72.031	-6.3623	70.852	-3.92	0.40373	-2.3892	9.7016	-2.5754	2.4994	0.66022	-1.3176	3100.8	44.527	-3.6032	59.982	-40.532	57.294	68.11	24.362	-3.0623	-4.5894	0.83382	-2.1454	29.991	-4.755
72.089	-6.8883	70.686	-3.8712	0.39071	-2.3768	9.816	-2.6328	2.4541	0.66022	-1.3176	3100.3	44.437	-3.9031	59.957	-40.683	57.271	68.11	24.362	-3.0623	-4.5894	0.83382	-2.1454	29.991	-4.755
72.156	-7.3965	70.508	-3.8219	0.37741	-2.3647	9.8991	-2.6838	2.4102	0.66022	-1.3176	3099.8	44.338	-4.1932	59.934	-40.844	57.249	68.11	24.362	-3.0623	-4.5894	0.83382	-2.1454	29.991	-4.755
72.235	-7.8865	70.319	-3.7722	0.36388	-2.3527	9.9536	-2.7292	2.3642	0.66022	-1.3176	3099.3	44.23	-4.4732	59.911	-41.012	57.228	68.11	24.362	-3.0623	-4.5894	0.83382	-2.1454	29.991	-4.755
72.324	-8.3578	70.12	-3.7224	0.35013	-2.341	9.9822	-2.7699	2.3131	0.66022	-1.3176	3098.8	44.114	-4.7429	59.889	-41.189	57.207	68.11	24.362	-3.0623	-4.5894	0.83382	-2.1454	29.991	-4.755
72.423	-8.8102	69.911	-3.6725	0.33619	-2.3296	9.9851	-2.8055	2.2571	0.66022	-1.3176	3098.3	43.989	-5.002	59.868	-41.374	57.187	68.11	24.362	-3.0623	-4.5894	0.83382	-2.1454	29.991	-4.755
72.532	-9.2434	69.693	-3.6226	0.32208	-2.3185	9.9629	-2.8362	2.1965	0.66022	-1.3176	3097.8	43.856	-5.2504	59.848	-41.565	57.169	68.11	24.362	-3.0623	-4.5894	0.83382	-2.1454	29.991	-4.755
72.65	-9.6571	69.465	-3.5729	0.30784	-2.3077	9.9163	-2.8615	2.1314	0.66022	-1.3176	3097.3	43.716	-5.4879	59.829	-41.764	57.15	68.11	24.362	-3.0623	-4.5894	0.83382	-2.1454	29.991	-4.755
72.779	-10.051	69.229	-3.5235	0.29348	-2.2972	9.8782	-2.8815	2.0614	0.66022	-1.3176	3096.8	43.568	-5.7143	59.81	-41.97	57.133	68.11	24.362	-3.0623	-4.5894	0.83382	-2.1454	29.991	-4.755
72.916	-10.426	68.985	-3.474	0.27903	-2.2871	9.914	-2.8969	1.9839	0.66022	-1.3176	3096.3	43.413	-5.9297	59.792	-42.183	57.117	68.11	24.362	-3.0623	-4.5894	0.83382	-2.1454	29.991	-4.755
73.063	-10.78	68.733	-3.4244	0.26451	-2.2773	9.9227	-2.9073	1.9031	0.66022	-1.3176	3095.8	43.251	-6.1338	59.776	-42.401	57.101	68.11	24.362	-3.0623	-4.5894	0.83382	-2.1454	29.991	-4.755
73.218	-11.114	68.474	-3.3748	0.24996	-2.268	9.9063	-2.913	1.8178	0.66022	-1.3176	3095.3	43.082	-6.3264	59.76	-42.625	57.086	68.11	24.362	-3.0623	-4.5894	0.83382	-2.1454	29.991	-4.755
73.383	-11.428	68.209	-3.3253	0.23539	-2.2592	9.8666	-2.9145	1.7275	0.66022	-1.3176	3094.8	42.907	-6.5074	59.745	-42.855	57.072	68.11	24.362	-3.0623	-4.5894	0.83382	-2.1454	29.991	-4.755
73.555	-11.721	67.938	-3.2762	0.22082	-2.2508	9.804	-2.9117	1.6322	0.66022	-1.3176	3094.3	42.726	-6.6767	59.73	-43.09	57.059	68.11	24.362	-3.0623	-4.5894	0.83382	-2.1454	29.991	-4.755
73.736	-11.994	67.66	-3.2273	0.20628	-2.2429	9.7369	-2.9044	1.5313	0.66022	-1.3176	3093.8	42.54	-6.8343	59.717	-43.33	57.047	68.11	24.362	-3.0623	-4.5894	0.83382	-2.1454	29.991	-4.755
73.924	-12.246	67.378	-3.1787	0.19179	-2.2355	9.7113	-2.893	1.4223	0.66022	-1.3176	3093.3	42.347	-6.98	59.704	-43.575	57.035	68.11	24.362	-3.0623	-4.5894	0.83382	-2.1454	29.991	-4.755
74.12	-12.477	67.09	-3.1303	0.17736	-2.2286	9.6634	-2.8777	1.3078	0.66022	-1.3176	3092.8	42.15	-7.1139	59.693	-43.824	57.025	68.11	24.362	-3.0623	-4.5894	0.83382	-2.1454	29.991	-4.755
74.323	-12.687	66.798	-3.0821	0.16302	-2.2224	9.5939	-2.8584	1.1879	0.66022	-1.3176	3092.3	41.947	-7.2357	59.682	-44.077	57.015	68.11	24.362	-3.0623	-4.5894	0.83382	-2.1454	29.991	-4.755
74.533	-12.876	66.501	-3.0344	0.14878	-2.2168	9.5127	-2.8351	1.0622	0.66022	-1.3176	3091.7	41.74	-7.3454	59.672	-44.333	57.006	68.11	24.362	-3.0623	-4.5894	0.83382	-2.1454	29.991	-4.755
74.75	-13.045	66.201	-2.9869	0.13467	-2.2118	9.4607	-2.8079	0.92832	0.66022	-1.3176	3091.2	41.529	-7.443	59.663	-44.593	56.997	68.11	24.362	-3.0623	-4.5894	0.83382	-2.1454	29.991	-4.755
74.974	-13.192	65.897	-2.9398	0.12071	-2.2075	9.3884	-2.7771	0.78857	0.66022	-1.3176	3090.7	41.313	-7.5285	59.655	-44.855	56.99	68.11	24.362	-3.0623	-4.5894	0.83382	-2.1454	29.991	-4.755
75.203	-13.317	65.591	-2.8931	0.10691	-2.2039	9.2964	-2.7425	0.64311	0.66022	-1.3176	3090.2	41.094	-7.6016	59.647	-45.121	56.983	68.11	24.362	-3.0623	-4.5894	0.83382	-2.1454	29.991	-4.755
75.439	-13.422	65.281	-2.8469	0.09329	-2.2011	9.1854	-2.7043	0.49207	0.66022	-1.3176	3089.7	40.871	-7.6625	59.641	-45.388	56.977	68.11	24.362	-3.0623	-4.5894	0.83382	-2.1454	29.991	-4.755
75.68	-13.505	64.969	-2.8012	0.079872	-2.199	9.0712	-2.6622	0.33488	0.66022	-1.3176	3089.2	40.645	-7.711	59.635	-45.658	56.972	68.11	24.362	-3.0623	-4.5894	0.83382	-2.1454	29.991	-4.755
75.926	-13.567	64.655	-2.7561	0.066673	-2.1977	8.9624	-2.6167	0.17086	0.66022	-1.3176	3088.7	40.416	-7.7471	59.63	-45.93	56.968	68.11	24.362	-3.0623	-4.5894	0.83382	-2.1454	29.991	-4.755
76.178	-13.607	64.339	-2.7116	0.053711	-2.1973	8.8367	-2.5677	0.0010443	0.66022	-1.3176	3088.2	40.184	-7.7708	59.626	-46.202	56.965	68.11	24.362	-3.0623	-4.5894	0.83382	-2.1454	29.991	-4.755
76.434	-13.626	64.022	-2.6678	0.041002	-2.1977	8.691	-2.5293	-0.16225	0.66022	-1.3176	3087.7	39.95	-7.7821	59.623	-46.476	56.962	68.11	24.362	-3.0623	-4.5894	0.83382	-2.1454	29.991	-4.755
76.695	-13.623	63.703	-2.6248	0.028328	-2.1988	8.4786	-2.541	-0.27036	0.66022	-1.3176	3087.2	39.713	-7.7809	59.62	-46.751	56.96	68.11	24.362	-3.0623	-4.5894	0.83382	-2.1454	29.991	-4.755
76.96	-13.599	63.383	-2.5831	0.015594	-2.2004	8.1868	-2.5516	-0.35507	0.66022	-1.3176	3086.7	39.474	-7.7672	59.619	-47.026	56.959	68.11	24.362	-3.0623	-4.5894	0.83382	-2.1454	29.991	-4.755
77.229	-13.553	63.062	-2.543	0.0028189	-2.2024	7.8857	-2.5578	-0.44086	0.66022	-1.3176	3086.2	39.234	-7.741	59.617	-47.302	56.958	68.11	24.362	-3.0623	-4.5894	0.83382	-2.1454	29.991	-4.755
77.502	-13.487	62.739	-2.5043	-0.0099766	-2.2048	7.5759	-2.5596	-0.52755	0.66022	-1.3176	3085.7	38.991	-7.7028	59.617	-47.577	56.958	68.11	24.362	-3.0623	-4.5894	0.83382	-2.1454	29.991	-4.755
77.779	-13.4	62.416	-2.4672	-0.022769	-2.2077	7.2585	-2.5568	-0.61497	0.66022	-1.3176	3085.2	38.746	-7.6527	59.617	-47.853	56.959	68.11	24.362	-3.0623	-4.5894	0.83382	-2.1454	29.991	-4.755
78.059	-13.293	62.091	-2.4317	-0.035537	-2.211	6.9292	-2.5495	-0.70308	0.66022	-1.3176	3084.7	38.5	-7.591	59.618	-48.129	56.96	68.11	24.362	-3.0623	-4.5894	0.83382	-2.1454	29.991	-4.755
78.342	-13.166	61.765	-2.3979	-0.048257	-2.2147	6.58	-2.5376	-0.79189	0.66022	-1.3176	3084.2	38.252	-7.518	59.62	-48.403	56.962	68.11	24.362	-3.0623	-4.5894	0.83382	-2.1454	29.991	-4.755
78.628	-13.02	61.438	-2.3659	-0.060905	-2.2189	6.2267	-2.5209	-0.88083	0.66022	-1.3176	3083.7	38.003	-7.4338	59.623	-48.678	56.965	68.11	24.362	-3.0623	-4.5894	0.83382	-2.1454	29.991	-4.755
78.917	-12.855	61.111	-2.3357	-0.073458	-2.2235	5.8701	-2.4996	-0.96981	0.66022	-1.3176	3083.2	37.753	-7.339	59.626	-48.952	56.969	68.11	24.362	-3.0623	-4.5894	0.83382	-2.1454	29.991	-4.755
79.209	-12.672	60.782	-2.3072	-0.085893	-2.2286	5.511	-2.4736	-1.0587	0.66022	-1.3176	3082.7	37.501	-7.2336	59.63	-49.224	56.973	68.11	24.362	-3.0623	-4.5894	0.83382	-2.1454	29.991	-4.755
79.502	-12.472	60.453	-2.2806	-0.098187	-2.2341	5.1498	-2.4431	-1.1476	0.66022	-1.3176	3082.2	37.249	-7.1179	59.634	-49.496	56.978	68.11	24.362	-3.0623	-4.5894	0.83382	-2.1454	29.991	-4.755
79.797	-12.254	60.122	-2.2557	-0.11032	-2.2401	4.7874	-2.408	-1.2362	0.66022	-1.3176	3081.7	36.996	-6.9923	59.64	-49.766	56.983	68.11	24.362	-3.0623	-4.5894	0.83382	-2.1454	29.991	-4.755
80.094	-12.019	59.791	-2.2327	-0.12226	-2.2465	4.4101	-2.3684	-1.3246	0.66022	-1.3176	3081.2	36.742	-6.8571	59.646	-50.035	56.989	68.11	24.362	-3.0623	-4.5894	0.83382	-2.1454	29.991	-4.755
80.392	-11.768	59.46	-2.2116	-0.13399	-2.2533	4.0221	-2.3243	-1.4124	0.66022	-1.3176	3080.7	36.487	-6.7124	59.653	-50.303	56.996	68.11	24.362	-3.0623	-4.5894	0.83382	-2.1454	29.991	-4.755
80.691	-11.501	59.127	-2.1925	-0.14549	-2.2606	3.6366	-2.2756	-1.4997	0.66022	-1.3176	3080.2	36.232	-6.5586	59.66	-50.569	57.004	68.11	24.362	-3.0623	-4.5894	0.83382	-2.1454	29.991	-4.755
80.991	-11.219	58.794	-2.1753	-0.15674	-2.2683	3.2541	-2.2225	-1.5865	0.66022	-1.3176	3079.7	35.977	-6.3959	59.669	-50.833	57.012	68.11	24.362	-3.0623	-4.5894	0.83382	-2.1454	29.991	-4.755
81.292	-10.921	58.461	-2.16	-0.16771	-2.2765	2.8751	-2.1651	-1.6727	0.66022	-1.3176	3079.2	35.722	-6.2247	59.678	-51.095	57.021	68.11	24.362	-3.0623	-4.5894	0.83382	-2.1454	29.991	-4.755
81.592	-10.609	58.127	-2.1465	-0.17839	-2.285	2.5	-2.1036	-1.7585	0.66022	-1.3176	3078.7	35.466	-6.0452	59.687	-51.355	57.031	68.11	24.362	-3.0623	-4.5894	0.83382	-2.1454	29.991	-4.755
81.893	-10.283	57.793	-2.1349	-0.18874	-2.294	2.1354	-2.038	-1.8426	0.66022	-1.3176	3078.2	35.211	-5.8576	59.698	-51.613	57.042	68.11	24.362	-3.0623	-4.5894	0.83382	-2.1454	29.991	-4.755
82.193	-9.9429	57.458	-2.1252	-0.19876	-2.3035	1.7708	-1.9661	-1.9155	0.66022	-1.3176	3077.7	34.956	-5.6621	59.709	-51.868	57.053	68.11	24.362	-3.0623	-4.5894	0.83382	-2.1454	29.991	-4.755
82.493	-9.5893	57.123	-2.1173	-0.20837	-2.3131	1.3577	-1.8786	-1.9373	0.66022	-1.3176	3077.2	34.701	-5.4591	59.721	-52.121	57.065	68.11	24.362	-3.0623	-4.5894	0.83382	-2.1454	29.991	-4.755
82.791	-9.2227	56.789	-2.1116	-0.21754	-2.3228	0.94512	-1.788	-1.9567	0.66022	-1.3176	3076.7	34.447	-5.2487	59.734	-52.371	57.077	68.11	24.362	-3.0623	-4.5894	0.83382	-2.1454	29.991	-4.755
83.088	-8.8437	56.454	-2.1079	-0.22625	-2.3327	0.53935	-1.6942	-1.9742	0.66022	-1.3176	3076.2	34.194	-5.0313	59.747	-52.618	57.09	68.11	24.362	-3.0623	-4.5894	0.83382	-2.1454	29.991	-4.755
83.384	-8.4529	56.119	-2.1062	-0.23448	-2.3426	0.141	-1.5974	-1.9898	0.66022	-1.3176	3075.7	33.941	-4.8073	59.761	-52.862	57.104	68.11	24.362	-3.0623	-4.5894	0.83382	-2.1454	29.991	-4.755
83.677	-8.0507	55.785	-2.1064	-0.24222	-2.3525	-0.24931	-1.4976	-2.0036	0.66022	-1.3176	3075.2	33.69	-4.5769	59.775	-53.103	57.118	68.11	24.362	-3.0623	-4.5894	0.83382	-2.1454	29.991	-4.755
83.968	-7.6377	55.451	-2.1086	-0.24945	-2.3626	-0.63103	-1.3951	-2.0157	0.66022	-1.3176	3074.7	33.44	-4.3406	59.791	-53.34	57.133	68.11	24.362	-3.0623	-4.5894	0.83382	-2.1454	29.991	-4.755
84.256	-7.2145	55.118	-2.1127	-0.25616	-2.3727	-1.0036	-1.2898	-2.0261	0.66022	-1.3176	3074.2	33.191	-4.0985	59.806	-53.575	57.149	68.11	24.362	-3.0623	-4.5894	0.83382	-2.1454	29.991	-4.755
84.542	-6.7815	54.785	-2.1187	-0.26234	-2.3829	-1.3625	-1.1818	-2.0326	0.66022	-1.3176	3073.7	32.944	-3.8511	59.823	-53.805	57.165	68.11	24.362	-3.0623	-4.5894	0.83382	-2.1454	29.991	-4.755
84.824	-6.3393	54.455	-2.1263	-0.26798	-2.393	-1.7082	-1.0712	-2.0366	0.66022	-1.3176	3073.1	32.699	-3.5986	59.84	-54.031	57.182	68.11	24.362	-3.0623	-4.5894	0.83382	-2.1454	29.991	-4.755
85.102	-5.8884	54.125	-2.1357	-0.27305	-2.4032	-2.0434	-0.95856	-2.0398	0.66022	-1.3176	3072.6	32.457	-3.3414	59.858	-54.254	57.199	68.11	24.362	-3.0623	-4.5894	0.83382	-2.1454	29.991	-4.755
85.377	-5.4291	53.798	-2.1468	-0.27756	-2.4134	-2.3675	-0.84396	-2.0423	0.66022	-1.3176	3072.1	32.216	-3.0796	59.876	-54.472	57.217	68.11	24.362	-3.0623	-4.5894	0.83382	-2.1454	29.991	-4.755
85.647	-4.9621	53.472	-2.1594	-0.28149	-2.4236	-2.6805	-0.7276	-2.0441	0.66022	-1.3176	3071.6	31.978	-2.8135	59.895	-54.686	57.235	68.11	24.362	-3.0623	-4.5894	0.83382	-2.1454	29.991	-4.755
85.912	-4.4877	53.15	-2.1735	-0.28483	-2.4339	-2.9822	-0.60966	-2.0452	0.66022	-1.3176	3071.1	31.743	-2.5435	59.914	-54.895	57.254	68.11	24.362	-3.0623	-4.5894	0.83382	-2.1454	29.991	-4.755
86.172	-4.0063	52.83	-2.1892	-0.28758	-2.4441	-3.2723	-0.49033	-2.0456	0.66022	-1.3176	3070.6	31.511	-2.2698	59.934	-55.1	57.274	68.11	24.362	-3.0623	-4.5894	0.83382	-2.1454	29.991	-4.755
86.428	-3.5183	52.513	-2.2062	-0.28973	-2.4543	-3.5507	-0.36984	-2.0456	0.66022	-1.3176	3070.1	31.282	-1.9925	59.955	-55.299	57.294	68.11	24.362	-3.0623	-4.5894	0.83382	-2.1454	29.991	-4.755
86.678	-3.0242	52.199	-2.2247	-0.29128	-2.4646	-3.8116	-0.24885	-2.0479	0.66022	-1.3176	3069.6	31.057	-1.712	59.976	-55.494	57.314	68.11	24.362	-3.0623	-4.5894	0.83382	-2.1454	29.991	-4.755
86.921	-2.5244	51.89	-2.2443	-0.29222	-2.4748	-4.0624	-0.12712	-2.049	0.66022	-1.3176	3069.1	30.836	-1.4285	59.997	-55.683	57.335	68.11	24.362	-3.0623	-4.5894	0.83382	-2.1454	29.991	-4.755
87.159	-2.0191	51.584	-2.2653	-0.29255	-2.485	-4.3002	-0.0048255	-2.0497	0.66022	-1.3176	3068.6	30.619	-1.1421	60.019	-55.867	57.357	68.11	24.362	-3.0623	-4.5894	0.83382	-2.1454	29.991	-4.755
87.391	-1.5088	51.284	-2.2873	-0.29227	-2.4953	-4.5253	0.11778	-2.0499	0.66022	-1.3176	3068.1	30.406	-0.85311	60.042	-56.044	57.379	68.11	24.362	-3.0623	-4.5894	0.83382	-2.1454	29.991	-4.755
87.616	-0.99383	50.989	-2.3105	-0.29137	-2.5055	-4.738	0.24046	-2.0497	0.66022	-1.3176	3067.6	30.198	-0.56169	60.065	-56.216	57.401	68.11	24.362	-3.0623	-4.5894	0.83382	-2.1454	29.991	-4.755
87.834	-0.47446	50.699	-2.3347	-0.28986	-2.5158	-4.9389	0.36321	-2.0491	0.66022	-1.3176	3067.1	29.994	-0.26805	60.088	-56.382	57.424	68.11	24.362	-3.0623	-4.5894	0.83382	-2.1454	29.991	-4.755
88.044	0.048745	50.415	-2.3599	-0.28772	-2.526	-5.1378	0.49261	-2.0447	0.66022	-1.3176	3066.6	29.796	0.027528	60.112	-56.542	57.447	68.11	24.362	-3.0623	-4.5894	0.83382	-2.1454	29.991	-4.755
88.248	0.57528	50.138	-2.386	-0.28494	-2.5362	-5.3205	0.61966	-2.0291	0.66022	-1.3176	3066.1	29.603	0.32475	60.136	-56.695	57.471	68.11	24.362	-3.0623	-4.5894	0.83382	-2.1454	29.991	-4.755
88.443	1.1048	49.868	-2.4131	-0.28153	-2.5463	-5.4913	0.74481	-2.0128	0.66022	-1.3176	3065.6	29.416	0.62341	60.161	-56.841	57.495	68.11	24.362	-3.0623	-4.5894	0.83382	-2.1454	29.991	-4.755
88.631	1.6369	49.606	-2.4409	-0.2775	-2.5563	-5.6503	0.86782	-1.9956	0.66022	-1.3176	3065.1	29.235	0.92332	60.186	-56.981	57.519	68.11	24.362	-3.0623	-4.5894	0.83382	-2.1454	29.991	-4.755
88.811	2.1714	49.352	-2.4696	-0.27286	-2.5663	-5.7975	0.98843	-1.9776	0.66022	-1.3176	3064.6	29.061	1.2243	60.212	-57.114	57.544	68.11	24.362	-3.0623	-4.5894	0.83382	-2.1454	29.991	-4.755
88.982	2.7078	49.106	-2.4989	-0.26762	-2.5761	-5.9331	1.1064	-1.9587	0.66022	-1.3176	3064.0	28.893	1.5262	60.238	-57.239	57.57	68.11	24.362	-3.0623	-4.5894	0.83382	-2.1454	29.991	-4.755
89.145	3.2459	48.869	-2.5289	-0.2618	-2.5859	-6.0571	1.2216	-1.939	0.66022	-1.3176	3063.5	28.732	1.8287	60.264	-57.356	57.595	68.11	24.362	-3.0623	-4.5894	0.83382	-2.1454	29.991	-4.755
89.299	3.7853	48.642	-2.5594	-0.25541	-2.5955	-6.1714	1.3328	-1.919	0.66022	-1.3176	3063.0	28.578	2.1318	60.29	-57.466	57.621	68.11	24.362	-3.0623	-4.5894	0.83382	-2.1454	29.991	-4.755
89.444	4.3257	48.424	-2.5906	-0.24847	-2.605	-6.2766	1.4394	-1.8989	0.66022	-1.3176	3062.5	28.431	2.4353	60.317	-57.568	57.647	68.11	24.362	-3.0623	-4.5894	0.83382	-2.1454	29.991	-4.755
89.58	4.8668	48.217	-2.6222	-0.24102	-2.6145	-6.3711	1.5425	-1.8778	0.66022	-1.3176	3062.0	28.292	2.7389	60.344	-57.662	57.673	68.11	24.362	-3.0623	-4.5894	0.83382	-2.1454	29.991	-4.755
89.707	5.4083	48.021	-2.6543	-0.23306	-2.6238	-6.455	1.642	-1.8558	0.66022	-1.3176	3061.5	28.16	3.0425	60.371	-57.748	57.7	68.11	24.362	-3.0623	-4.5894	0.83382	-2.1454	29.991	-4.755
89.824	5.9498	47.835	-2.6867	-0.2246	-2.633	-6.5286	1.7377	-1.8331	0.66022	-1.3176	3061.0	28.037	3.346	60.399	-57.825	57.726	68.11	24.362	-3.0623	-4.5894	0.83382	-2.1454	29.991	-4.755
89.932	6.4911	47.661	-2.7195	-0.21568	-2.6422	-6.5983	1.8338	-1.8142	0.66022	-1.3176	3060.5	27.922	3.6491	60.426	-57.893	57.753	68.11	24.362	-3.0623	-4.5894	0.83382	-2.1454	29.991	-4.755
90.03	7.0317	47.499	-2.7527	-0.20627	-2.6512	-6.6625	1.9272	-1.7958	0.66022	-1.3176	3060.0	27.816	3.9517	60.454	-57.952	57.78	68.11	24.362	-3.0623	-4.5894	0.83382	-2.1454	29.991	-4.755
90.118	7.5714	47.35	-2.7862	-0.19642	-2.6601	-6.7209	2.0131	-1.7707	0.66022	-1.3176	3059.5	27.718	4.2536	60.482	-58.002	57.807	68.11	24.362	-3.0623	-4.5894	0.83382	-2.1454	29.991	-4.755
90.197	8.1098	47.213	-2.8199	-0.18615	-2.6689	-6.7712	2.0936	-1.7434	0.66022	-1.3176	3059.0	27.629	4.5545	60.51	-58.043	57.834	68.11	24.362	-3.0623	-4.5894	0.83382	-2.1454	29.991	-4.755
90.265	8.6465	47.089	-2.8539	-0.17549	-2.6775	-6.8129	2.169	-1.7148	0.66022	-1.3176	3058.5	27.55	4.8544	60.538	-58.074	57.861	68.11	24.362	-3.0623	-4.5894	0.83382	-2.1454	29.991	-4.755
90.323	9.1812	46.978	-2.888	-0.16447	-2.686	-6.8461	2.2394	-1.6853	0.66022	-1.3176	3057.9	27.479	5.153	60.566	-58.096	57.888	68.11	24.362	-3.0623	-4.5894	0.83382	-2.1454	29.991	-4.755
90.371	9.7134	46.881	-2.9223	-0.15311	-2.6944	-6.8707	2.3046	-1.655	0.66022	-1.3176	3057.4	27.419	5.4501	60.594	-58.108	57.915	68.11	24.362	-3.0623	-4.5894	0.83382	-2.1454	29.991	-4.755
90.408	10.243	46.798	-2.9567	-0.14143	-2.7026	-6.8869	2.3647	-1.6242	0.66022	-1.3176	3056.9	27.367	5.7455	60.621	-58.11	57.942	68.11	24.362	-3.0623	-4.5894	0.83382	-2.1454	29.991	-4.755
90.436	10.769	46.729	-2.9912	-0.12947	-2.7106	-6.8968	2.4192	-1.5928	0.66022	-1.3176	3056.4	27.326	6.0389	60.649	-58.102	57.969	68.11	24.362	-3.0623	-4.5894	0.83382	-2.1454	29.991	-4.755
90.453	11.292	46.675	-3.0257	-0.11725	-2.7185	-6.9114	2.4653	-1.5604	0.66022	-1.3176	3055.9	27.294	6.3303	60.676	-58.083	57.996	68.11	24.362	-3.0623	-4.5894	0.83382	-2.1454	29.991	-4.755
90.459	11.81	46.635	-3.0603	-0.10482	-2.7262	-6.9174	2.5066	-1.5281	0.66022	-1.3176	3055.4	27.273	6.6193	60.704	-58.055	58.022	68.11	24.362	-3.0623	-4.5894	0.83382	-2.1454	29.991	-4.755
90.455	12.325	46.61	-3.0948	-0.092196	-2.7338	-6.9147	2.5432	-1.4962	0.66022	-1.3176	3054.9	27.261	6.9058	60.731	-58.016	58.049	68.11	24.362	-3.0623	-4.5894	0.83382	-2.1454	29.991	-4.755
90.44	12.834	46.6	-3.1294	-0.079399	-2.7412	-6.9036	2.575	-1.4648	0.66022	-1.3176	3054.4	27.26	7.1896	60.757	-57.967	58.075	68.11	24.362	-3.0623	-4.5894	0.83382	-2.1454	29.991	-4.755
90.416	13.338	46.605	-3.1639	-0.066454	-2.7484	-6.8839	2.6023	-1.4343	0.66022	-1.3176	3053.9	27.269	7.4703	60.784	-57.907	58.101	68.11	24.362	-3.0623	-4.5894	0.83382	-2.1454	29.991	-4.755
90.38	13.837	46.626	-3.1982	-0.053384	-2.7555	-6.8557	2.6249	-1.4048	0.66022	-1.3176	3053.4	27.289	7.7479	60.81	-57.837	58.126	68.11	24.362	-3.0623	-4.5894	0.83382	-2.1454	29.991	-4.755
90.334	14.329	46.662	-3.2324	-0.040212	-2.7625	-6.8197	2.6427	-1.376	0.66022	-1.3176	3052.8	27.318	8.022	60.836	-57.757	58.151	68.11	24.362	-3.0623	-4.5894	0.83382	-2.1454	29.991	-4.755
90.278	14.815	46.713	-3.2664	-0.026973	-2.7693	-6.7802	2.6524	-1.342	0.66022	-1.3176	3052.3	27.358	8.2925	60.861	-57.665	58.176	68.11	24.362	-3.0623	-4.5894	0.83382	-2.1454	29.991	-4.755
90.212	15.294	46.779	-3.3002	-0.013696	-2.7759	-6.7318	2.6577	-1.3097	0.66022	-1.3176	3051.8	27.409	8.5592	60.886	-57.563	58.2	68.11	24.362	-3.0623	-4.5894	0.83382	-2.1454	29.991	-4.755
90.135	15.766	46.861	-3.3337	-0.00040188	-2.7824	-6.6748	2.6592	-1.2793	0.66022	-1.3176	3051.3	27.47	8.8217	60.911	-57.451	58.224	68.11	24.362	-3.0623	-4.5894	0.83382	-2.1454	29.991	-4.755
90.048	16.23	46.959	-3.3669	0.012889	-2.7887	-6.6092	2.6566	-1.2509	0.66022	-1.3176	3050.8	27.542	9.0799	60.935	-57.328	58.247	68.11	24.362	-3.0623	-4.5894	0.83382	-2.1454	29.991	-4.755
89.951	16.686	47.072	-3.3998	0.026158	-2.7949	-6.5354	2.6501	-1.2247	0.66022	-1.3176	3050.3	27.624	9.3336	60.958	-57.194	58.27	68.11	24.362	-3.0623	-4.5894	0.83382	-2.1454	29.991	-4.755
89.843	17.134	47.201	-3.4323	0.039384	-2.801	-6.4533	2.6397	-1.201	0.66022	-1.3176	3049.8	27.716	9.5825	60.981	-57.05	58.293	68.11	24.362	-3.0623	-4.5894	0.83382	-2.1454	29.991	-4.755
89.726	17.572	47.345	-3.4643	0.052549	-2.8069	-6.3634	2.6257	-1.1799	0.66022	-1.3176	3049.3	27.819	9.8265	61.003	-56.895	58.314	68.11	24.362	-3.0623	-4.5894	0.83382	-2.1454	29.991	-4.755
89.599	18.001	47.504	-3.4959	0.065635	-2.8128	-6.2713	2.6071	-1.1607	0.66022	-1.3176	3048.7	27.932	10.065	61.025	-56.73	58.336	68.11	24.362	-3.0623	-4.5894	0.83382	-2.1454	29.991	-4.755
89.462	18.421	47.679	-3.527	0.078612	-2.8185	-6.2037	2.5851	-1.1437	0.66022	-1.3176	3048.2	28.055	10.299	61.046	-56.555	58.356	68.11	24.362	-3.0623	-4.5894	0.83382	-2.1454	29.991	-4.755
89.315	18.83	47.868	-3.5579	0.091487	-2.8242	-6.1543	2.5648	-1.1315	0.66022	-1.3176	3047.7	28.189	10.527	61.067	-56.369	58.376	68.11	24.362	-3.0623	-4.5894	0.83382	-2.1454	29.991	-4.755
89.159	19.229	48.072	-3.5886	0.10426	-2.8298	-6.1021	2.5428	-1.1223	0.66022	-1.3176	3047.2	28.332	10.749	61.087	-56.174	58.396	68.11	24.362	-3.0623	-4.5894	0.83382	-2.1454	29.991	-4.755
88.993	19.617	48.291	-3.619	0.11691	-2.8354	-6.0475	2.5196	-1.1163	0.66022	-1.3176	3046.7	28.486	10.965	61.106	-55.968	58.414	68.11	24.362	-3.0623	-4.5894	0.83382	-2.1454	29.991	-4.755
88.818	19.993	48.525	-3.6491	0.12945	-2.841	-5.9908	2.4951	-1.1134	0.66022	-1.3176	3046.2	28.649	11.174	61.124	-55.753	58.432	68.11	24.362	-3.0623	-4.5894	0.83382	-2.1454	29.991	-4.755
88.634	20.358	48.773	-3.6789	0.14186	-2.8466	-5.932	2.4697	-1.1125	0.66022	-1.3176	3045.7	28.823	11.378	61.141	-55.528	58.45	68.11	24.362	-3.0623	-4.5894	0.83382	-2.1454	29.991	-4.755
88.44	20.71	49.035	-3.7084	0.15415	-2.8521	-5.8718	2.4434	-1.1145	0.66022	-1.3176	3045.2	29.006	11.574	61.158	-55.293	58.466	68.11	24.362	-3.0623	-4.5894	0.83382	-2.1454	29.991	-4.755
88.238	21.05	49.311	-3.7376	0.1663	-2.8577	-5.8105	2.4165	-1.1195	0.66022	-1.3176	3044.6	29.198	11.764	61.174	-55.049	58.482	68.11	24.362	-3.0623	-4.5894	0.83382	-2.1454	29.991	-4.755
88.026	21.377	49.601	-3.7665	0.17831	-2.8633	-5.7484	2.3892	-1.1275	0.66022	-1.3176	3044.1	29.4	11.946	61.189	-54.796	58.497	68.11	24.362	-3.0623	-4.5894	0.83382	-2.1454	29.991	-4.755
87.806	21.691	49.904	-3.7951	0.19018	-2.869	-5.6937	2.3596	-1.1309	0.66022	-1.3176	3043.6	29.611	12.121	61.204	-54.534	58.511	68.11	24.362	-3.0623	-4.5894	0.83382	-2.1454	29.991	-4.755
87.578	21.99	50.221	-3.8234	0.20191	-2.8746	-5.641	2.3296	-1.1336	0.66022	-1.3176	3043.1	29.832	12.288	61.217	-54.263	58.524	68.11	24.362	-3.0623	-4.5894	0.83382	-2.1454	29.991	-4.755
87.341	22.276	50.55	-3.8515	0.21347	-2.8803	-5.5895	2.2889	-1.1125	0.66022	-1.3176	3042.6	30.061	12.448	61.23	-53.983	58.537	68.11	24.362	-3.0623	-4.5894	0.83382	-2.1454	29.991	-4.755
87.096	22.547	50.893	-3.8793	0.22476	-2.8857	-5.5168	2.2258	-1.0503	0.66022	-1.3176	3042.1	30.299	12.599	61.242	-53.695	58.549	68.11	24.362	-3.0623	-4.5894	0.83382	-2.1454	29.991	-4.755
86.843	22.802	51.247	-3.9067	0.23573	-2.8908	-5.4404	2.1615	-0.98671	0.66022	-1.3176	3041.6	30.545	12.742	61.252	-53.399	58.559	68.11	24.362	-3.0623	-4.5894	0.83382	-2.1454	29.991	-4.755
86.582	23.041	51.612	-3.9337	0.24637	-2.8956	-5.3623	2.0961	-0.92038	0.66022	-1.3176	3041.0	30.8	12.876	61.262	-53.096	58.569	68.11	24.362	-3.0623	-4.5894	0.83382	-2.1454	29.991	-4.755
86.314	23.264	51.989	-3.9603	0.25669	-2.9	-5.2838	2.0297	-0.85197	0.66022	-1.3176	3040.5	31.062	13.001	61.271	-52.785	58.578	68.11	24.362	-3.0623	-4.5894	0.83382	-2.1454	29.991	-4.755
86.039	23.47	52.376	-3.9865	0.26667	-2.9041	-5.2044	1.9626	-0.78213	0.66022	-1.3176	3040.0	31.331	13.116	61.278	-52.468	58.585	68.11	24.362	-3.0623	-4.5894	0.83382	-2.1454	29.991	-4.755
85.757	23.659	52.773	-4.0123	0.27631	-2.9078	-5.1245	1.8948	-0.71083	0.66022	-1.3176	3039.5	31.607	13.222	61.285	-52.144	58.592	68.11	24.362	-3.0623	-4.5894	0.83382	-2.1454	29.991	-4.755
85.469	23.83	53.18	-4.0378	0.28562	-2.9112	-5.0444	1.8265	-0.63807	0.66022	-1.3176	3039.0	31.89	13.318	61.29	-51.813	58.597	68.11	24.362	-3.0623	-4.5894	0.83382	-2.1454	29.991	-4.755
85.175	23.983	53.595	-4.0628	0.29458	-2.9142	-4.9643	1.7579	-0.56386	0.66022	-1.3176	3038.5	32.18	13.405	61.294	-51.477	58.602	68.11	24.362	-3.0623	-4.5894	0.83382	-2.1454	29.991	-4.755
84.875	24.117	54.018	-4.0874	0.30319	-2.9168	-4.8844	1.6892	-0.48823	0.66022	-1.3176	3038.0	32.475	13.48	61.297	-51.136	58.605	68.11	24.362	-3.0623	-4.5894	0.83382	-2.1454	29.991	-4.755
84.569	24.232	54.45	-4.1116	0.31147	-2.9191	-4.8051	1.6204	-0.41124	0.66022	-1.3176	3037.4	32.775	13.545	61.298	-50.79	58.607	68.11	24.362	-3.0623	-4.5894	0.83382	-2.1454	29.991	-4.755
84.258	24.327	54.888	-4.1355	0.3194	-2.9209	-4.735	1.5518	-0.33196	0.66022	-1.3176	3036.9	33.081	13.6	61.299	-50.439	58.607	68.11	24.362	-3.0623	-4.5894	0.83382	-2.1454	29.991	-4.755
83.943	24.403	55.333	-4.159	0.32699	-2.9224	-4.6679	1.4835	-0.25155	0.66022	-1.3176	3036.4	33.392	13.643	61.298	-50.084	58.607	68.11	24.362	-3.0623	-4.5894	0.83382	-2.1454	29.991	-4.755
83.623	24.458	55.784	-4.1822	0.33423	-2.9235	-4.6038	1.4157	-0.17013	0.66022	-1.3176	3035.9	33.707	13.675	61.295	-49.726	58.605	68.11	24.362	-3.0623	-4.5894	0.83382	-2.1454	29.991	-4.755
83.299	24.493	56.24	-4.205	0.34115	-2.9241	-4.5431	1.3486	-0.087848	0.66022	-1.3176	3035.4	34.025	13.695	61.292	-49.364	58.602	68.11	24.362	-3.0623	-4.5894	0.83382	-2.1454	29.991	-4.755
82.972	24.506	56.7	-4.2276	0.34772	-2.9243	-4.4858	1.2823	-0.0048755	0.66022	-1.3176	3034.9	34.347	13.704	61.287	-49.0	58.598	68.11	24.362	-3.0623	-4.5894	0.83382	-2.1454	29.991	-4.755
82.641	24.498	57.165	-4.2499	0.35397	-2.9242	-4.4253	1.2282	0.064416	0.66022	-1.3176	3034.4	34.672	13.701	61.28	-48.633	58.592	68.11	24.362	-3.0623	-4.5894	0.83382	-2.1454	29.991	-4.755
82.308	24.469	57.633	-4.2718	0.36004	-2.9237	-4.3579	1.1989	0.10136	0.66022	-1.3176	3033.8	35.0	13.686	61.273	-48.265	58.585	68.11	24.362	-3.0623	-4.5894	0.83382	-2.1454	29.991	-4.755
81.972	24.418	58.105	-4.2937	0.36612	-2.923	-4.4079	1.2312	0.18187	0.66022	-1.3176	3033.3	35.33	13.659	61.264	-47.895	58.578	68.11	24.362	-3.0623	-4.5894	0.83382	-2.1454	29.991	-4.755
81.635	24.345	58.579	-4.3159	0.37235	-2.9219	-4.4652	1.262	0.26253	0.66022	-1.3176	3032.8	35.662	13.62	61.254	-47.524	58.568	68.11	24.362	-3.0623	-4.5894	0.83382	-2.1454	29.991	-4.755
81.295	24.249	59.055	-4.3384	0.37874	-2.9204	-4.5116	1.2911	0.34049	0.66022	-1.3176	3032.3	35.996	13.568	61.243	-47.152	58.558	68.11	24.362	-3.0623	-4.5894	0.83382	-2.1454	29.991	-4.755
80.955	24.131	59.533	-4.361	0.38526	-2.9185	-4.5516	1.3185	0.41703	0.66022	-1.3176	3031.8	36.33	13.503	61.231	-46.78	58.547	68.11	24.362	-3.0623	-4.5894	0.83382	-2.1454	29.991	-4.755
80.613	23.989	60.013	-4.3839	0.39192	-2.9162	-4.5944	1.3441	0.49392	0.66022	-1.3176	3031.3	36.666	13.425	61.217	-46.408	58.534	68.11	24.362	-3.0623	-4.5894	0.83382	-2.1454	29.991	-4.755
80.27	23.823	60.492	-4.407	0.3987	-2.9136	-4.6396	1.3681	0.57112	0.66022	-1.3176	3030.8	37.002	13.334	61.202	-46.036	58.52	68.11	24.362	-3.0623	-4.5894	0.83382	-2.1454	29.991	-4.755
79.927	23.634	60.972	-4.4303	0.4056	-2.9105	-4.6579	1.3903	0.64439	0.66022	-1.3176	3030.3	37.338	13.23	61.186	-45.666	58.505	68.11	24.362	-3.0623	-4.5894	0.83382	-2.1454	29.991	-4.755
79.584	23.42	61.452	-4.4535	0.4126	-2.9071	-4.6515	1.4106	0.71447	0.66022	-1.3176	3029.7	37.674	13.112	61.168	-45.296	58.489	68.11	24.362	-3.0623	-4.5894	0.83382	-2.1454	29.991	-4.755
79.241	23.181	61.931	-4.4768	0.4197	-2.9034	-4.6414	1.4288	0.78456	0.66022	-1.3176	3029.2	38.009	12.98	61.149	-44.928	58.471	68.11	24.362	-3.0623	-4.5894	0.83382	-2.1454	29.991	-4.755
78.898	22.918	62.408	-4.4999	0.42688	-2.8993	-4.605	1.4451	0.85135	0.66022	-1.3176	3028.7	38.344	12.834	61.129	-44.562	58.453	68.11	24.362	-3.0623	-4.5894	0.83382	-2.1454	29.991	-4.755
78.557	22.63	62.883	-4.5227	0.43414	-2.8949	-4.505	1.4589	0.9095	0.66022	-1.3176	3028.2	38.676	12.675	61.108	-44.198	58.433	68.11	24.362	-3.0623	-4.5894	0.83382	-2.1454	29.991	-4.755
78.216	22.317	63.355	-4.545	0.44147	-2.8902	-4.3952	1.4701	0.96693	0.66022	-1.3176	3027.7	39.007	12.501	61.086	-43.838	58.412	68.11	24.362	-3.0623	-4.5894	0.83382	-2.1454	29.991	-4.755
77.877	21.98	63.824	-4.5667	0.44884	-2.8852	-4.2753	1.4787	1.0235	0.66022	-1.3176	3027.2	39.336	12.314	61.062	-43.48	58.389	68.11	24.362	-3.0623	-4.5894	0.83382	-2.1454	29.991	-4.755
77.54	21.617	64.288	-4.5877	0.45625	-2.88	-4.1449	1.4847	1.079	0.66022	-1.3176	3026.7	39.662	12.113	61.037	-43.127	58.366	68.11	24.362	-3.0623	-4.5894	0.83382	-2.1454	29.991	-4.755
77.204	21.231	64.748	-4.608	0.46368	-2.8744	-3.9251	1.4874	1.1325	0.66022	-1.3176	3026.2	39.985	11.898	61.011	-42.778	58.341	68.11	24.362	-3.0623	-4.5894	0.83382	-2.1454	29.991	-4.755
76.872	20.819	65.203	-4.6275	0.47098	-2.8688	-3.8752	1.4304	1.1407	0.66022	-1.3176	3025.7	40.305	11.67	60.983	-42.434	58.316	68.11	24.362	-3.0623	-4.5894	0.83382	-2.1454	29.991	-4.755
76.542	20.384	65.652	-4.6467	0.47799	-2.863	-3.8238	1.3738	1.1653	0.66022	-1.3176	3025.1	40.62	11.428	60.955	-42.095	58.289	68.11	24.362	-3.0623	-4.5894	0.83382	-2.1454	29.991	-4.755
76.216	19.923	66.094	-4.6657	0.48472	-2.8571	-3.7543	1.3178	1.2026	0.66022	-1.3176	3024.6	40.932	11.171	60.926	-41.762	58.262	68.11	24.362	-3.0623	-4.5894	0.83382	-2.1454	29.991	-4.755
75.893	19.438	66.53	-4.6842	0.49116	-2.851	-3.6568	1.2592	1.2414	0.66022	-1.3176	3024.1	41.239	10.901	60.896	-41.436	58.234	68.11	24.362	-3.0623	-4.5894	0.83382	-2.1454	29.991	-4.755
75.575	18.929	66.957	-4.7022	0.49731	-2.8447	-3.5313	1.1977	1.2817	0.66022	-1.3176	3023.6	41.54	10.618	60.865	-41.117	58.204	68.11	24.362	-3.0623	-4.5894	0.83382	-2.1454	29.991	-4.755
75.261	18.395	67.375	-4.7195	0.50313	-2.8382	-3.3778	1.133	1.3236	0.66022	-1.3176	3023.1	41.836	10.321	60.833	-40.806	58.174	68.11	24.362	-3.0623	-4.5894	0.83382	-2.1454	29.991	-4.755
74.952	17.839	67.784	-4.7359	0.50863	-2.8314	-3.1967	1.0648	1.3669	0.66022	-1.3176	3022.6	42.125	10.011	60.801	-40.503	58.144	68.11	24.362	-3.0623	-4.5894	0.83382	-2.1454	29.991	-4.755
74.649	17.26	68.182	-4.7514	0.51377	-2.8245	-2.9727	0.99236	1.42	0.66022	-1.3176	3022.1	42.408	9.6882	60.767	-40.208	58.112	68.11	24.362	-3.0623	-4.5894	0.83382	-2.1454	29.991	-4.755
74.352	16.659	68.569	-4.7655	0.51855	-2.8172	-2.6453	0.9159	1.47	0.66022	-1.3176	3021.6	42.683	9.353	60.733	-39.922	58.08	68.11	24.362	-3.0623	-4.5894	0.83382	-2.1454	29.991	-4.755
74.061	16.036	68.943	-4.7777	0.52293	-2.8098	-2.252	0.83461	1.5203	0.66022	-1.3176	3021.1	42.95	9.0058	60.698	-39.646	58.047	68.11	24.362	-3.0623	-4.5894	0.83382	-2.1454	29.991	-4.755
73.777	15.394	69.304	-4.788	0.52689	-2.802	-1.8374	0.7483	1.5739	0.66022	-1.3176	3020.6	43.21	8.6473	60.663	-39.38	58.014	68.11	24.362	-3.0623	-4.5894	0.83382	-2.1454	29.991	-4.755
73.5	14.733	69.652	-4.7961	0.5304	-2.794	-1.4033	0.65698	1.6303	0.66022	-1.3176	3020.1	43.46	8.278	60.627	-39.124	57.98	68.11	24.362	-3.0623	-4.5894	0.83382	-2.1454	29.991	-4.755
73.23	14.053	69.985	-4.802	0.53345	-2.7857	-0.94897	0.56091	1.6943	0.66022	-1.3176	3019.5	43.702	7.8986	60.59	-38.879	57.945	68.11	24.362	-3.0623	-4.5894	0.83382	-2.1454	29.991	-4.755
72.969	13.357	70.302	-4.8055	0.536	-2.777	-0.47062	0.45967	1.7749	0.66022	-1.3176	3019.0	43.934	7.5097	60.554	-38.646	57.911	68.11	24.362	-3.0623	-4.5894	0.83382	-2.1454	29.991	-4.755
72.716	12.646	70.604	-4.8066	0.53804	-2.768	0.022661	0.35335	1.857	0.66022	-1.3176	3018.5	44.156	7.112	60.516	-38.424	57.875	68.11	24.362	-3.0623	-4.5894	0.83382	-2.1454	29.991	-4.755
72.472	11.92	70.889	-4.8053	0.53953	-2.7585	0.52828	0.24213	1.9401	0.66022	-1.3176	3018.0	44.367	6.7062	60.479	-38.214	57.84	68.11	24.362	-3.0623	-4.5894	0.83382	-2.1454	29.991	-4.755
72.238	11.182	71.157	-4.8013	0.54045	-2.7486	1.0436	0.12628	2.0232	0.66022	-1.3176	3017.5	44.568	6.2931	60.441	-38.016	57.804	68.11	24.362	-3.0623	-4.5894	0.83382	-2.1454	29.991	-4.755
72.012	10.433	71.407	-4.7948	0.54078	-2.7382	1.5737	0.00668	2.1063	0.66022	-1.3176	3017.0	44.758	5.8734	60.403	-37.831	57.769	68.11	24.362	-3.0623	-4.5894	0.83382	-2.1454	29.991	-4.755
71.797	9.6732	71.638	-4.7856	0.54051	-2.7275	2.127	-0.1156	2.1895	0.66022	-1.3176	3016.5	44.937	5.448	60.365	-37.658	57.733	68.11	24.362	-3.0623	-4.5894	0.83382	-2.1454	29.991	-4.755
71.592	8.9057	71.851	-4.7735	0.53964	-2.7163	2.7009	-0.23107	2.2741	0.66022	-1.3176	3016.0	45.104	5.0178	60.327	-37.499	57.697	68.11	24.362	-3.0623	-4.5894	0.83382	-2.1454	29.991	-4.755
71.398	8.132	72.045	-4.7586	0.5382	-2.7048	3.2616	-0.34508	2.3533	0.66022	-1.3176	3015.5	45.259	4.5838	60.289	-37.353	57.661	68.11	24.362	-3.0623	-4.5894	0.83382	-2.1454	29.991	-4.755
71.214	7.3538	72.22	-4.7409	0.53618	-2.6928	3.7936	-0.4632	2.424	0.66022	-1.3176	3015.0	45.402	4.1469	60.251	-37.22	57.625	68.11	24.362	-3.0623	-4.5894	0.83382	-2.1454	29.991	-4.755
71.042	6.5725	72.374	-4.7207	0.53356	-2.6805	4.3048	-0.58319	2.5028	0.66022	-1.3176	3014.5	45.532	3.708	60.213	-37.1	57.589	68.11	24.362	-3.0623	-4.5894	0.83382	-2.1454	29.991	-4.755
70.881	5.7895	72.51	-4.6979	0.53034	-2.6678	4.7935	-0.70544	2.5811	0.66022	-1.3176	3014.0	45.651	3.2678	60.175	-36.993	57.553	68.11	24.362	-3.0623	-4.5894	0.83382	-2.1454	29.991	-4.755
70.732	5.0063	72.625	-4.6728	0.52651	-2.6547	5.2577	-0.83	2.6506	0.66022	-1.3176	3013.5	45.757	2.8271	60.138	-36.9	57.518	68.11	24.362	-3.0623	-4.5894	0.83382	-2.1454	29.991	-4.755
70.594	4.2242	72.721	-4.6454	0.52204	-2.6413	5.6989	-0.95602	2.7116	0.66022	-1.3176	3013.0	45.85	2.3867	60.101	-36.821	57.483	68.11	24.362	-3.0623	-4.5894	0.83382	-2.1454	29.991	-4.755
70.468	3.4446	72.797	-4.6158	0.51694	-2.6276	6.1195	-1.0825	2.7646	0.66022	-1.3176	3012.5	45.931	1.9472	60.064	-36.755	57.448	68.11	24.362	-3.0623	-4.5894	0.83382	-2.1454	29.991	-4.755
70.355	2.6688	72.854	-4.5842	0.51122	-2.6137	6.5299	-1.2061	2.8112	0.66022	-1.3176	3012.0	46.0	1.5094	60.027	-36.702	57.413	68.11	24.362	-3.0623	-4.5894	0.83382	-2.1454	29.991	-4.755
70.253	1.8981	72.891	-4.5506	0.50488	-2.5995	6.9195	-1.3294	2.8502	0.66022	-1.3176	3011.5	46.056	1.0742	59.991	-36.663	57.379	68.11	24.362	-3.0623	-4.5894	0.83382	-2.1454	29.991	-4.755
70.164	1.1339	72.909	-4.515	0.49793	-2.5852	7.2892	-1.4517	2.8819	0.66022	-1.3176	3011.0	46.099	0.64203	59.956	-36.638	57.345	68.11	24.362	-3.0623	-4.5894	0.83382	-2.1454	29.991	-4.755
70.087	0.37728	72.908	-4.4777	0.49037	-2.5707	7.6399	-1.5727	2.9068	0.66022	-1.3176	3010.5	46.13	0.21374	59.92	-36.625	57.312	68.11	24.362	-3.0623	-4.5894	0.83382	-2.1454	29.991	-4.755
70.023	-0.37052	72.889	-4.4387	0.48221	-2.5561	7.9718	-1.6898	2.9266	0.66022	-1.3176	3010.0	46.149	-0.21004	59.886	-36.626	57.28	68.11	24.362	-3.0623	-4.5894	0.83382	-2.1454	29.991	-4.755
69.972	-1.1084	72.852	-4.398	0.47348	-2.5415	8.2858	-1.8029	2.9417	0.66022	-1.3176	3009.5	46.155	-0.62866	59.852	-36.64	57.248	68.11	24.362	-3.0623	-4.5894	0.83382	-2.1454	29.991	-4.755
69.933	-1.8351	72.796	-4.3558	0.46418	-2.5267	8.5828	-1.9134	2.9508	0.66022	-1.3176	3009.0	46.149	-1.0415	59.819	-36.667	57.216	68.11	24.362	-3.0623	-4.5894	0.83382	-2.1454	29.991	-4.755
69.907	-2.5498	72.724	-4.3122	0.45435	-2.512	8.8629	-2.0211	2.954	0.66022	-1.3176	3008.5	46.132	-1.448	59.786	-36.707	57.185	68.11	24.362	-3.0623	-4.5894	0.83382	-2.1454	29.991	-4.755
69.893	-3.2514	72.634	-4.2672	0.44398	-2.4972	9.1267	-2.1254	2.9516	0.66022	-1.3176	3008.0	46.102	-1.8475	59.754	-36.759	57.155	68.11	24.362	-3.0623	-4.5894	0.83382	-2.1454	29.991	-4.755
69.891	-3.9389	72.528	-4.221	0.4331	-2.4824	9.3746	-2.224	2.9448	0.66022	-1.3176	3007.5	46.061	-2.2395	59.723	-36.823	57.126	68.11	24.362	-3.0623	-4.5894	0.83382	-2.1454	29.991	-4.755
69.903	-4.6114	72.406	-4.1735	0.42175	-2.4678	9.6065	-2.3175	2.9336	0.66022	-1.3176	3007.0	46.008	-2.6234	59.692	-36.9	57.097	68.11	24.362	-3.0623	-4.5894	0.83382	-2.1454	29.991	-4.755
69.926	-5.2682	72.269	-4.1249	0.40993	-2.4531	9.8224	-2.4072	2.9172	0.66022	-1.3176	3006.5	45.944	-2.9989	59.663	-36.988	57.069	68.11	24.362	-3.0623	-4.5894	0.83382	-2.1454	29.991	-4.755
69.962	-5.9083	72.118	-4.0753	0.39768	-2.4386	10.022	-2.4929	2.896	0.66022	-1.3176	3006.0	45.869	-3.3653	59.634	-37.088	57.042	68.11	24.362	-3.0623	-4.5894	0.83382	-2.1454	29.991	-4.755
70.01	-6.5311	71.952	-4.0248	0.38501	-2.4242	10.205	-2.5745	2.8702	0.66022	-1.3176	3005.5	45.784	-3.7222	59.606	-37.199	57.016	68.11	24.362	-3.0623	-4.5894	0.83382	-2.1454	29.991	-4.755
70.07	-7.1357	71.772	-3.9732	0.37194	-2.4099	10.432	-2.6512	2.8425	0.66022	-1.3176	3005.0	45.688	-4.0692	59.58	-37.321	56.991	68.11	24.362	-3.0623	-4.5894	0.83382	-2.1454	29.991	-4.755
70.142	-7.7214	71.58	-3.9204	0.35851	-2.3957	10.688	-2.7217	2.8191	0.66022	-1.3176	3004.5	45.581	-4.4058	59.554	-37.454	56.967	68.11	24.362	-3.0623	-4.5894	0.83382	-2.1454	29.991	-4.755
70.226	-8.2874	71.375	-3.8664	0.34473	-2.3817	10.927	-2.7891	2.7909	0.66022	-1.3176	3004.0	45.465	-4.7314	59.528	-37.597	56.943	68.11	24.362	-3.0623	-4.5894	0.83382	-2.1454	29.991	-4.755
70.321	-8.833	71.158	-3.8112	0.33062	-2.3678	11.15	-2.8531	2.7581	0.66022	-1.3176	3003.5	45.339	-5.0457	59.504	-37.75	56.92	68.11	24.362	-3.0623	-4.5894	0.83382	-2.1454	29.991	-4.755
70.427	-9.3574	70.93	-3.7549	0.31621	-2.3541	11.355	-2.9137	2.7207	0.66022	-1.3176	3003.0	45.204	-5.3482	59.481	-37.912	56.899	68.11	24.362	-3.0623	-4.5894	0.83382	-2.1454	29.991	-4.755
70.545	-9.8601	70.692	-3.6977	0.30149	-2.3406	11.542	-2.9706	2.6789	0.66022	-1.3176	3002.5	45.06	-5.6385	59.459	-38.084	56.878	68.11	24.362	-3.0623	-4.5894	0.83382	-2.1454	29.991	-4.755
70.673	-10.34	70.443	-3.6397	0.28652	-2.3274	11.591	-3.0173	2.6193	0.66022	-1.3176	3002.0	44.907	-5.9163	59.438	-38.264	56.858	68.11	24.362	-3.0623	-4.5894	0.83382	-2.1454	29.991	-4.755
70.813	-10.798	70.186	-3.5819	0.27134	-2.3145	11.529	-3.0527	2.5487	0.66022	-1.3176	3001.5	44.745	-6.1812	59.418	-38.453	56.839	68.11	24.362	-3.0623	-4.5894	0.83382	-2.1454	29.991	-4.755
70.962	-11.233	69.92	-3.5245	0.256	-2.3019	11.436	-3.0817	2.4742	0.66022	-1.3176	3001.0	44.576	-6.4333	59.398	-38.65	56.821	68.11	24.362	-3.0623	-4.5894	0.83382	-2.1454	29.991	-4.755
71.122	-11.645	69.645	-3.4676	0.24053	-2.2897	11.317	-3.1048	2.3948	0.66022	-1.3176	3000.5	44.399	-6.6724	59.38	-38.855	56.804	68.11	24.362	-3.0623	-4.5894	0.83382	-2.1454	29.991	-4.755
71.291	-12.034	69.363	-3.4111	0.22496	-2.278	11.284	-3.1224	2.3098	0.66022	-1.3176	3000.0	44.215	-6.8985	59.363	-39.067	56.788	68.11	24.362	-3.0623	-4.5894	0.83382	-2.1454	29.991	-4.755
71.47	-12.4	69.073	-3.3547	0.20931	-2.2666	11.266	-3.1352	2.2184	0.66022	-1.3176	2999.5	44.023	-7.1115	59.346	-39.287	56.772	68.11	24.362	-3.0623	-4.5894	0.83382	-2.1454	29.991	-4.755
71.659	-12.744	68.777	-3.2985	0.19362	-2.2558	11.22	-3.1432	2.121	0.66022	-1.3176	2999.0	43.825	-7.3114	59.331	-39.513	56.758	68.11	24.362	-3.0623	-4.5894	0.83382	-2.1454	29.991	-4.755
71.856	-13.064	68.475	-3.2426	0.17789	-2.2454	11.146	-3.1464	2.0179	0.66022	-1.3176	2998.5	43.62	-7.4979	59.316	-39.746	56.744	68.11	24.362	-3.0623	-4.5894	0.83382	-2.1454	29.991	-4.755
72.062	-13.361	68.167	-3.1871	0.16216	-2.2356	11.045	-3.1446	1.9092	0.66022	-1.3176	2998.0	43.409	-7.6711	59.303	-39.985	56.732	68.11	24.362	-3.0623	-4.5894	0.83382	-2.1454	29.991	-4.755
72.277	-13.635	67.854	-3.1321	0.14645	-2.2264	10.962	-3.1377	1.7941	0.66022	-1.3176	2997.5	43.192	-7.8309	59.29	-40.229	56.72	68.11	24.362	-3.0623	-4.5894	0.83382	-2.1454	29.991	-4.755
72.499	-13.885	67.535	-3.0775	0.13079	-2.2177	10.903	-3.1264	1.6717	0.66022	-1.3176	2997.0	42.97	-7.9774	59.278	-40.479	56.709	68.11	24.362	-3.0623	-4.5894	0.83382	-2.1454	29.991	-4.755
72.73	-14.112	67.213	-3.0231	0.1152	-2.2096	10.816	-3.1099	1.5457	0.66022	-1.3176	2996.5	42.742	-8.1104	59.267	-40.735	56.7	68.11	24.362	-3.0623	-4.5894	0.83382	-2.1454	29.991	-4.755
72.968	-14.317	66.886	-2.9693	0.099699	-2.2022	10.704	-3.089	1.4144	0.66022	-1.3176	2996.0	42.51	-8.2299	59.258	-40.995	56.691	68.11	24.362	-3.0623	-4.5894	0.83382	-2.1454	29.991	-4.755
73.213	-14.498	66.556	-2.916	0.084316	-2.1955	10.624	-3.0639	1.2753	0.66022	-1.3176	2995.5	42.273	-8.3359	59.249	-41.259	56.682	68.11	24.362	-3.0623	-4.5894	0.83382	-2.1454	29.991	-4.755
73.465	-14.655	66.222	-2.8631	0.069067	-2.1895	10.532	-3.0349	1.1291	0.66022	-1.3176	2995.0	42.032	-8.4284	59.241	-41.528	56.675	68.11	24.362	-3.0623	-4.5894	0.83382	-2.1454	29.991	-4.755
73.724	-14.79	65.886	-2.8107	0.053973	-2.1842	10.417	-3.002	0.97648	0.66022	-1.3176	2994.5	41.787	-8.5073	59.234	-41.801	56.669	68.11	24.362	-3.0623	-4.5894	0.83382	-2.1454	29.991	-4.755
73.989	-14.901	65.547	-2.759	0.039054	-2.1797	10.28	-2.9651	0.81743	0.66022	-1.3176	2994.0	41.538	-8.5727	59.228	-42.077	56.664	68.11	24.362	-3.0623	-4.5894	0.83382	-2.1454	29.991	-4.755
74.26	-14.989	65.206	-2.708	0.024329	-2.1761	10.143	-2.9242	0.65142	0.66022	-1.3176	2993.5	41.286	-8.6245	59.222	-42.356	56.659	68.11	24.362	-3.0623	-4.5894	0.83382	-2.1454	29.991	-4.755
74.537	-15.054	64.863	-2.6576	0.0098177	-2.1732	10.007	-2.8795	0.47799	0.66022	-1.3176	2993.0	41.03	-8.6628	59.218	-42.639	56.655	68.11	24.362	-3.0623	-4.5894	0.83382	-2.1454	29.991	-4.755
74.819	-15.096	64.519	-2.6079	-0.0044603	-2.1713	9.8506	-2.831	0.29775	0.66022	-1.3176	2992.5	40.772	-8.6876	59.215	-42.924	56.652	68.11	24.362	-3.0623	-4.5894	0.83382	-2.1454	29.991	-4.755
75.107	-15.115	64.173	-2.5591	-0.018486	-2.1703	9.6759	-2.7787	0.11072	0.66022	-1.3176	2992.0	40.511	-8.6989	59.212	-43.212	56.65	68.11	24.362	-3.0623	-4.5894	0.83382	-2.1454	29.991	-4.755
75.399	-15.111	63.826	-2.5114	-0.03225	-2.1701	9.4013	-2.7274	-0.054692	0.66022	-1.3176	2991.5	40.248	-8.6967	59.21	-43.501	56.649	68.11	24.362	-3.0623	-4.5894	0.83382	-2.1454	29.991	-4.755
75.695	-15.083	63.477	-2.4651	-0.045754	-2.1708	9.0794	-2.6779	-0.21358	0.66022	-1.3176	2991.0	39.983	-8.6808	59.209	-43.793	56.648	68.11	24.362	-3.0623	-4.5894	0.83382	-2.1454	29.991	-4.755
75.996	-15.032	63.128	-2.4206	-0.059175	-2.1721	8.7379	-2.6898	-0.30969	0.66022	-1.3176	2990.5	39.715	-8.6516	59.209	-44.086	56.648	68.11	24.362	-3.0623	-4.5894	0.83382	-2.1454	29.991	-4.755
76.301	-14.959	62.777	-2.3778	-0.072643	-2.1739	8.387	-2.6964	-0.40707	0.66022	-1.3176	2990.0	39.446	-8.6091	59.209	-44.381	56.649	68.11	24.362	-3.0623	-4.5894	0.83382	-2.1454	29.991	-4.755
76.61	-14.864	62.425	-2.3367	-0.086131	-2.1762	8.0236	-2.6979	-0.50558	0.66022	-1.3176	2989.5	39.175	-8.5538	59.21	-44.677	56.651	68.11	24.362	-3.0623	-4.5894	0.83382	-2.1454	29.991	-4.755
76.922	-14.747	62.073	-2.2976	-0.099614	-2.179	7.6346	-2.6941	-0.60536	0.66022	-1.3176	2989.1	38.902	-8.4859	59.212	-44.974	56.653	68.11	24.362	-3.0623	-4.5894	0.83382	-2.1454	29.991	-4.755
77.237	-14.61	61.72	-2.2604	-0.11306	-2.1823	7.2404	-2.6849	-0.70543	0.66022	-1.3176	2988.6	38.628	-8.4058	59.214	-45.272	56.655	68.11	24.362	-3.0623	-4.5894	0.83382	-2.1454	29.991	-4.755
77.556	-14.452	61.365	-2.2252	-0.12645	-2.186	6.8416	-2.6703	-0.80562	0.66022	-1.3176	2988.1	38.352	-8.3138	59.217	-45.571	56.659	68.11	24.362	-3.0623	-4.5894	0.83382	-2.1454	29.991	-4.755
77.877	-14.274	61.01	-2.192	-0.13976	-2.1903	6.4392	-2.6504	-0.90575	0.66022	-1.3176	2987.6	38.076	-8.2102	59.221	-45.871	56.663	68.11	24.362	-3.0623	-4.5894	0.83382	-2.1454	29.991	-4.755
78.201	-14.077	60.654	-2.1608	-0.15295	-2.1951	6.0337	-2.6252	-1.0057	0.66022	-1.3176	2987.1	37.798	-8.0954	59.226	-46.172	56.668	68.11	24.362	-3.0623	-4.5894	0.83382	-2.1454	29.991	-4.755
78.527	-13.861	60.297	-2.1317	-0.166	-2.2004	5.6206	-2.5947	-1.1044	0.66022	-1.3176	2986.6	37.519	-7.9697	59.232	-46.473	56.674	68.11	24.362	-3.0623	-4.5894	0.83382	-2.1454	29.991	-4.755
78.855	-13.627	59.939	-2.1046	-0.17889	-2.2061	5.1851	-2.5586	-1.1994	0.66022	-1.3176	2986.1	37.239	-7.8333	59.238	-46.774	56.68	68.11	24.362	-3.0623	-4.5894	0.83382	-2.1454	29.991	-4.755
79.185	-13.375	59.58	-2.0798	-0.19158	-2.2124	4.7521	-2.5171	-1.2937	0.66022	-1.3176	2985.6	36.958	-7.6868	59.245	-47.076	56.688	68.11	24.362	-3.0623	-4.5894	0.83382	-2.1454	29.991	-4.755
79.516	-13.106	59.22	-2.0571	-0.20405	-2.2191	4.322	-2.4704	-1.3874	0.66022	-1.3176	2985.1	36.677	-7.5303	59.253	-47.378	56.696	68.11	24.362	-3.0623	-4.5894	0.83382	-2.1454	29.991	-4.755
79.848	-12.82	58.859	-2.0366	-0.21627	-2.2262	3.8955	-2.4186	-1.4804	0.66022	-1.3176	2984.6	36.395	-7.3642	59.262	-47.681	56.704	68.11	24.362	-3.0623	-4.5894	0.83382	-2.1454	29.991	-4.755
80.181	-12.519	58.498	-2.0182	-0.22823	-2.2339	3.473	-2.3619	-1.5727	0.66022	-1.3176	2984.1	36.113	-7.1888	59.271	-47.983	56.714	68.11	24.362	-3.0623	-4.5894	0.83382	-2.1454	29.991	-4.755
80.514	-12.201	58.135	-2.0018	-0.23988	-2.242	3.0549	-2.3003	-1.6644	0.66022	-1.3176	2983.6	35.831	-7.0044	59.282	-48.285	56.724	68.11	24.362	-3.0623	-4.5894	0.83382	-2.1454	29.991	-4.755
80.848	-11.869	57.772	-1.9876	-0.25122	-2.2505	2.6321	-2.2341	-1.7551	0.66022	-1.3176	2983.1	35.549	-6.8114	59.293	-48.587	56.735	68.11	24.362	-3.0623	-4.5894	0.83382	-2.1454	29.991	-4.755
81.182	-11.522	57.408	-1.9755	-0.26222	-2.2595	2.1982	-2.1631	-1.8446	0.66022	-1.3176	2982.6	35.266	-6.61	59.305	-48.888	56.747	68.11	24.362	-3.0623	-4.5894	0.83382	-2.1454	29.991	-4.755
81.515	-11.161	57.044	-1.9656	-0.27285	-2.269	1.7695	-2.0869	-1.9296	0.66022	-1.3176	2982.1	34.984	-6.4005	59.318	-49.189	56.76	68.11	24.362	-3.0623	-4.5894	0.83382	-2.1454	29.991	-4.755
81.848	-10.786	56.678	-1.9579	-0.28305	-2.2787	1.2974	-1.9941	-1.9522	0.66022	-1.3176	2981.6	34.702	-6.1831	59.331	-49.49	56.773	68.11	24.362	-3.0623	-4.5894	0.83382	-2.1454	29.991	-4.755
82.179	-10.397	56.312	-1.9526	-0.29278	-2.2885	0.83399	-1.8975	-1.9719	0.66022	-1.3176	2981.1	34.42	-5.9583	59.345	-49.789	56.787	68.11	24.362	-3.0623	-4.5894	0.83382	-2.1454	29.991	-4.755
82.509	-9.9963	55.946	-1.9496	-0.30202	-2.2984	0.38687	-1.7973	-1.9883	0.66022	-1.3176	2980.6	34.139	-5.7262	59.36	-50.088	56.802	68.11	24.362	-3.0623	-4.5894	0.83382	-2.1454	29.991	-4.755
82.838	-9.5832	55.579	-1.9487	-0.31075	-2.3084	-0.051457	-1.6935	-2.0027	0.66022	-1.3176	2980.1	33.859	-5.4874	59.376	-50.385	56.817	68.11	24.362	-3.0623	-4.5894	0.83382	-2.1454	29.991	-4.755
83.164	-9.1587	55.212	-1.9501	-0.31895	-2.3184	-0.4803	-1.5862	-2.0151	0.66022	-1.3176	2979.6	33.58	-5.2422	59.392	-50.681	56.833	68.11	24.362	-3.0623	-4.5894	0.83382	-2.1454	29.991	-4.755
83.488	-8.7233	54.844	-1.9535	-0.3266	-2.3285	-0.89904	-1.4757	-2.0258	0.66022	-1.3176	2979.1	33.301	-4.9909	59.409	-50.975	56.85	68.11	24.362	-3.0623	-4.5894	0.83382	-2.1454	29.991	-4.755
83.809	-8.2776	54.477	-1.9591	-0.3337	-2.3387	-1.3071	-1.3621	-2.0347	0.66022	-1.3176	2978.6	33.025	-4.7339	59.427	-51.268	56.867	68.11	24.362	-3.0623	-4.5894	0.83382	-2.1454	29.991	-4.755
84.127	-7.8221	54.111	-1.9666	-0.34022	-2.3488	-1.704	-1.2454	-2.0419	0.66022	-1.3176	2978.1	32.749	-4.4714	59.445	-51.558	56.886	68.11	24.362	-3.0623	-4.5894	0.83382	-2.1454	29.991	-4.755
84.442	-7.3573	53.745	-1.9761	-0.34615	-2.3591	-2.0894	-1.1259	-2.0475	0.66022	-1.3176	2977.6	32.476	-4.2039	59.465	-51.847	56.904	68.11	24.362	-3.0623	-4.5894	0.83382	-2.1454	29.991	-4.755
84.752	-6.8838	53.38	-1.9875	-0.35147	-2.3693	-2.4622	-1.0036	-2.0507	0.66022	-1.3176	2977.1	32.204	-3.9316	59.484	-52.133	56.924	68.11	24.362	-3.0623	-4.5894	0.83382	-2.1454	29.991	-4.755
85.059	-6.402	53.016	-2.0007	-0.35618	-2.3796	-2.8218	-0.87859	-2.05	0.66022	-1.3176	2976.6	31.935	-3.6548	59.505	-52.417	56.944	68.11	24.362	-3.0623	-4.5894	0.83382	-2.1454	29.991	-4.755
85.361	-5.9125	52.654	-2.0157	-0.36026	-2.3898	-3.1659	-0.75141	-2.0487	0.66022	-1.3176	2976.1	31.668	-3.3738	59.526	-52.697	56.964	68.11	24.362	-3.0623	-4.5894	0.83382	-2.1454	29.991	-4.755
85.658	-5.4156	52.293	-2.0323	-0.36369	-2.4001	-3.4947	-0.62229	-2.0469	0.66022	-1.3176	2975.6	31.404	-3.0889	59.548	-52.975	56.985	68.11	24.362	-3.0623	-4.5894	0.83382	-2.1454	29.991	-4.755
85.95	-4.912	51.935	-2.0506	-0.36648	-2.4103	-3.8082	-0.4915	-2.0445	0.66022	-1.3176	2975.1	31.142	-2.8003	59.57	-53.249	57.007	68.11	24.362	-3.0623	-4.5894	0.83382	-2.1454	29.991	-4.755
86.237	-4.4018	51.58	-2.0704	-0.3686	-2.4205	-4.1068	-0.35927	-2.0416	0.66022	-1.3176	2974.6	30.884	-2.5083	59.593	-53.52	57.03	68.11	24.362	-3.0623	-4.5894	0.83382	-2.1454	29.991	-4.755
86.517	-3.8856	51.227	-2.0916	-0.37007	-2.4307	-4.3907	-0.22585	-2.0382	0.66022	-1.3176	2974.1	30.63	-2.2131	59.617	-53.787	57.053	68.11	24.362	-3.0623	-4.5894	0.83382	-2.1454	29.991	-4.755
86.792	-3.3637	50.878	-2.1142	-0.37086	-2.4409	-4.6581	-0.091639	-2.0352	0.66022	-1.3176	2973.6	30.379	-1.915	59.641	-54.05	57.076	68.11	24.362	-3.0623	-4.5894	0.83382	-2.1454	29.991	-4.755
87.06	-2.8365	50.533	-2.1382	-0.37098	-2.4511	-4.9066	0.04287	-2.0343	0.66022	-1.3176	2973.1	30.132	-1.6141	59.665	-54.308	57.1	68.11	24.362	-3.0623	-4.5894	0.83382	-2.1454	29.991	-4.755
87.322	-2.3044	50.192	-2.1633	-0.37043	-2.4612	-5.1531	0.18298	-2.0357	0.66022	-1.3176	2972.6	29.89	-1.3107	59.691	-54.562	57.125	68.11	24.362	-3.0623	-4.5894	0.83382	-2.1454	29.991	-4.755
87.577	-1.768	49.856	-2.1897	-0.36915	-2.4714	-5.4001	0.32899	-2.0379	0.66022	-1.3176	2972.1	29.652	-1.0051	59.716	-54.811	57.15	68.11	24.362	-3.0623	-4.5894	0.83382	-2.1454	29.991	-4.755
87.825	-1.2278	49.526	-2.2173	-0.36714	-2.4816	-5.6332	0.47424	-2.0369	0.66022	-1.3176	2971.6	29.42	-0.69767	59.743	-55.056	57.176	68.11	24.362	-3.0623	-4.5894	0.83382	-2.1454	29.991	-4.755
88.065	-0.68399	49.202	-2.246	-0.3644	-2.4918	-5.8523	0.61839	-2.0326	0.66022	-1.3176	2971.1	29.192	-0.38848	59.77	-55.294	57.202	68.11	24.362	-3.0623	-4.5894	0.83382	-2.1454	29.991	-4.755
88.297	-0.13697	48.884	-2.2758	-0.36096	-2.5019	-6.0574	0.7611	-2.025	0.66022	-1.3176	2970.6	28.97	-0.077757	59.797	-55.527	57.229	68.11	24.362	-3.0623	-4.5894	0.83382	-2.1454	29.991	-4.755
88.521	0.41296	48.573	-2.3065	-0.3568	-2.512	-6.2453	0.90105	-2.0099	0.66022	-1.3176	2970.1	28.754	0.23433	59.825	-55.755	57.256	68.11	24.362	-3.0623	-4.5894	0.83382	-2.1454	29.991	-4.755
88.737	0.96545	48.27	-2.3382	-0.35195	-2.522	-6.4182	1.0384	-1.9919	0.66022	-1.3176	2969.6	28.545	0.54758	59.854	-55.976	57.283	68.11	24.362	-3.0623	-4.5894	0.83382	-2.1454	29.991	-4.755
88.945	1.5202	47.975	-2.3707	-0.34642	-2.5319	-6.5775	1.1732	-1.9727	0.66022	-1.3176	2969.1	28.342	0.86183	59.882	-56.19	57.311	68.11	24.362	-3.0623	-4.5894	0.83382	-2.1454	29.991	-4.755
89.143	2.0769	47.689	-2.404	-0.34022	-2.5417	-6.7232	1.305	-1.9522	0.66022	-1.3176	2968.6	28.145	1.1769	59.912	-56.398	57.34	68.11	24.362	-3.0623	-4.5894	0.83382	-2.1454	29.991	-4.755
89.333	2.6352	47.411	-2.4379	-0.33337	-2.5514	-6.8555	1.4366	-1.9342	0.66022	-1.3176	2968.1	27.956	1.4926	59.941	-56.598	57.369	68.11	24.362	-3.0623	-4.5894	0.83382	-2.1454	29.991	-4.755
89.514	3.195	47.144	-2.4725	-0.32585	-2.5611	-6.9767	1.5732	-1.9258	0.66022	-1.3176	2967.6	27.774	1.8088	59.972	-56.791	57.398	68.11	24.362	-3.0623	-4.5894	0.83382	-2.1454	29.991	-4.755
89.685	3.7558	46.887	-2.5077	-0.31765	-2.5707	-7.0906	1.7041	-1.9144	0.66022	-1.3176	2967.1	27.6	2.1254	60.002	-56.977	57.428	68.11	24.362	-3.0623	-4.5894	0.83382	-2.1454	29.991	-4.755
89.847	4.3175	46.64	-2.5434	-0.30882	-2.5802	-7.1981	1.8285	-1.9003	0.66022	-1.3176	2966.6	27.434	2.4422	60.033	-57.154	57.458	68.11	24.362	-3.0623	-4.5894	0.83382	-2.1454	29.991	-4.755
89.999	4.8797	46.405	-2.5796	-0.29937	-2.5897	-7.2969	1.9478	-1.883	0.66022	-1.3176	2966.1	27.277	2.759	60.064	-57.322	57.488	68.11	24.362	-3.0623	-4.5894	0.83382	-2.1454	29.991	-4.755
90.141	5.4421	46.182	-2.6163	-0.28935	-2.5991	-7.3869	2.0619	-1.8626	0.66022	-1.3176	2965.6	27.128	3.0757	60.095	-57.482	57.518	68.11	24.362	-3.0623	-4.5894	0.83382	-2.1454	29.991	-4.755
90.273	6.0044	45.971	-2.6535	-0.27876	-2.6083	-7.4683	2.1706	-1.8395	0.66022	-1.3176	2965.0	26.987	3.392	60.127	-57.634	57.549	68.11	24.362	-3.0623	-4.5894	0.83382	-2.1454	29.991	-4.755
[truncated: 16,001 more rows]
