# Supplementary material for: Data-driven flight path monitoring technique using recurrent neural network for the safety management of commercial aircraft
Source: PeerJ Comput Sci. 2025 Mar 17;11:e2753. doi: 10.7717/peerj-cs.2753 (PMC11935752; doi:10.7717/peerj-cs.2753)
Supplement: Supplemental Information 1 [file peerj-cs-11-2753-s001.zip › Data/HY_RNN_36_header.csv]

Ub	Vb	Wb	Pb	Qb	Rb	Pdot	Qdot	Rdot	lat	lon	alt	alp	beta	tas	pitch	eas	eas_In	alp_In	beta_In	P_In	Q_In	R_In	yaw_In	gamma_In
116.67	-0.90407	52.754	-5.687	0.57377	-2.5275	0.00011491	-0.00028709	-6.5343e-05	0.66022	-1.3176	3999.4	24.331	-0.40455	75.865	-61.776	71.495	71.495	24.331	-0.40447	-5.687	0.57377	-2.5275	32.76	-4.6303
116.67	-0.9046	52.754	-5.687	0.57377	-2.5275	0.00053018	-0.00073624	-0.00017841	0.66022	-1.3176	3998.7	24.331	-0.40478	75.865	-61.641	71.496	71.495	24.331	-0.40447	-5.687	0.57377	-2.5275	32.76	-4.6303
116.67	-0.90551	52.756	-5.687	0.57376	-2.5275	0.0012175	-0.0013229	-0.00034405	0.66022	-1.3176	3998.1	24.332	-0.40519	75.865	-61.503	71.497	71.495	24.331	-0.40447	-5.687	0.57377	-2.5275	32.76	-4.6303
116.67	-0.90685	52.757	-5.687	0.57376	-2.5275	0.0021612	-0.0020358	-0.0005651	0.66022	-1.3176	3997.4	24.333	-0.40579	75.865	-61.362	71.497	71.495	24.331	-0.40447	-5.687	0.57377	-2.5275	32.76	-4.6303
116.67	-0.90862	52.759	-5.6869	0.57374	-2.5275	0.0033445	-0.002863	-0.00084392	0.66022	-1.3176	3996.8	24.334	-0.40658	75.865	-61.219	71.498	71.495	24.331	-0.40447	-5.687	0.57377	-2.5275	32.76	-4.6303
116.67	-0.91087	52.762	-5.6869	0.57373	-2.5275	0.0047504	-0.0037925	-0.0011824	0.66022	-1.3176	3996.2	24.335	-0.40759	75.865	-61.074	71.498	71.495	24.331	-0.40447	-5.687	0.57377	-2.5275	32.76	-4.6303
116.66	-0.91361	52.764	-5.6869	0.57371	-2.5275	0.0063609	-0.0048118	-0.0015821	0.66022	-1.3176	3995.5	24.336	-0.40882	75.864	-60.927	71.499	71.495	24.331	-0.40447	-5.687	0.57377	-2.5275	32.76	-4.6303
116.66	-0.91687	52.767	-5.6869	0.57368	-2.5275	0.0081578	-0.0059079	-0.0020441	0.66022	-1.3176	3994.9	24.338	-0.41028	75.864	-60.779	71.5	71.495	24.331	-0.40447	-5.687	0.57377	-2.5275	32.76	-4.6303
116.66	-0.92068	52.771	-5.6868	0.57365	-2.5276	0.010122	-0.0070681	-0.0025688	0.66022	-1.3176	3994.3	24.34	-0.41198	75.864	-60.63	71.5	71.495	24.331	-0.40447	-5.687	0.57377	-2.5275	32.76	-4.6303
116.66	-0.92504	52.775	-5.6868	0.57361	-2.5276	0.012236	-0.0082789	-0.0031565	0.66022	-1.3176	3993.6	24.341	-0.41393	75.864	-60.479	71.501	71.495	24.331	-0.40447	-5.687	0.57377	-2.5275	32.76	-4.6303
116.66	-0.92997	52.778	-5.6867	0.57356	-2.5276	0.014478	-0.0095271	-0.0038069	0.66022	-1.3176	3993.0	24.343	-0.41614	75.864	-60.328	71.501	71.495	24.331	-0.40447	-5.687	0.57377	-2.5275	32.76	-4.6303
116.65	-0.9355	52.782	-5.6866	0.57351	-2.5276	0.01683	-0.010799	-0.0045192	0.66022	-1.3176	3992.3	24.346	-0.41862	75.863	-60.177	71.501	71.495	24.331	-0.40447	-5.687	0.57377	-2.5275	32.76	-4.6303
116.65	-0.94163	52.787	-5.6865	0.57346	-2.5276	0.019271	-0.012082	-0.0052922	0.66022	-1.3176	3991.7	24.348	-0.42136	75.863	-60.026	71.502	71.495	24.331	-0.40447	-5.687	0.57377	-2.5275	32.76	-4.6303
116.65	-0.94838	52.791	-5.6864	0.57339	-2.5277	0.021783	-0.013361	-0.0061245	0.66022	-1.3176	3991.1	24.35	-0.42439	75.863	-59.875	71.502	71.495	24.331	-0.40447	-5.687	0.57377	-2.5275	32.76	-4.6303
116.64	-0.95575	52.795	-5.6863	0.57332	-2.5277	0.024345	-0.014624	-0.0070139	0.66022	-1.3176	3990.4	24.352	-0.42769	75.862	-59.723	71.502	71.495	24.331	-0.40447	-5.687	0.57377	-2.5275	32.76	-4.6303
116.64	-0.96376	52.8	-5.6862	0.57325	-2.5277	0.026938	-0.015856	-0.0079582	0.66022	-1.3176	3989.8	24.355	-0.43127	75.862	-59.573	71.503	71.495	24.331	-0.40447	-5.687	0.57377	-2.5275	32.76	-4.6303
116.64	-0.9724	52.804	-5.686	0.57316	-2.5278	0.029541	-0.017045	-0.0089545	0.66022	-1.3176	3989.2	24.357	-0.43514	75.861	-59.422	71.503	71.495	24.331	-0.40447	-5.687	0.57377	-2.5275	32.76	-4.6303
116.64	-0.98168	52.809	-5.6859	0.57308	-2.5278	0.032136	-0.018178	-0.0099997	0.66022	-1.3176	3988.5	24.359	-0.4393	75.861	-59.272	71.503	71.495	24.331	-0.40447	-5.687	0.57377	-2.5275	32.76	-4.6303
116.63	-0.9916	52.813	-5.6857	0.57298	-2.5279	0.034704	-0.019242	-0.01109	0.66022	-1.3176	3987.9	24.362	-0.44374	75.86	-59.123	71.503	71.495	24.331	-0.40447	-5.687	0.57377	-2.5275	32.76	-4.6303
116.63	-1.0022	52.817	-5.6855	0.57288	-2.5279	0.037225	-0.020223	-0.012223	0.66022	-1.3176	3987.2	24.364	-0.44847	75.86	-58.975	71.503	71.495	24.331	-0.40447	-5.687	0.57377	-2.5275	32.76	-4.6303
116.63	-1.0134	52.822	-5.6853	0.57278	-2.528	0.039682	-0.02111	-0.013392	0.66022	-1.3176	3986.6	24.366	-0.45349	75.859	-58.828	71.503	71.495	24.331	-0.40447	-5.687	0.57377	-2.5275	32.76	-4.6303
116.62	-1.0252	52.826	-5.6851	0.57267	-2.5281	0.042056	-0.021891	-0.014595	0.66022	-1.3176	3986.0	24.369	-0.45879	75.858	-58.682	71.504	71.495	24.331	-0.40447	-5.687	0.57377	-2.5275	32.76	-4.6303
116.62	-1.0377	52.829	-5.6849	0.57256	-2.5281	0.04433	-0.022554	-0.015826	0.66022	-1.3176	3985.3	24.371	-0.46438	75.858	-58.537	71.504	71.495	24.331	-0.40447	-5.687	0.57377	-2.5275	32.76	-4.6303
116.62	-1.0508	52.833	-5.6847	0.57245	-2.5282	0.046487	-0.023088	-0.01708	0.66022	-1.3176	3984.7	24.373	-0.47024	75.857	-58.394	71.504	71.495	24.331	-0.40447	-5.687	0.57377	-2.5275	32.76	-4.6303
116.61	-1.0645	52.836	-5.6845	0.57233	-2.5283	0.04851	-0.023481	-0.018352	0.66022	-1.3176	3984.1	24.374	-0.47638	75.856	-58.252	71.504	71.495	24.331	-0.40447	-5.687	0.57377	-2.5275	32.76	-4.6303
116.61	-1.0788	52.839	-5.6842	0.57221	-2.5284	0.050385	-0.023724	-0.019637	0.66022	-1.3176	3983.4	24.376	-0.48278	75.855	-58.111	71.503	71.495	24.331	-0.40447	-5.687	0.57377	-2.5275	32.76	-4.6303
116.61	-1.0937	52.842	-5.684	0.57209	-2.5285	0.052095	-0.023806	-0.020929	0.66022	-1.3176	3982.8	24.378	-0.48946	75.855	-57.972	71.503	71.495	24.331	-0.40447	-5.687	0.57377	-2.5275	32.76	-4.6303
116.61	-1.1091	52.844	-5.6837	0.57197	-2.5286	0.053626	-0.023719	-0.022221	0.66022	-1.3176	3982.2	24.379	-0.49638	75.854	-57.835	71.503	71.495	24.331	-0.40447	-5.687	0.57377	-2.5275	32.76	-4.6303
116.6	-1.1252	52.845	-5.6834	0.57186	-2.5287	0.054965	-0.023453	-0.023509	0.66022	-1.3176	3981.5	24.38	-0.50356	75.853	-57.699	71.503	71.495	24.331	-0.40447	-5.687	0.57377	-2.5275	32.76	-4.6303
116.6	-1.1417	52.847	-5.6831	0.57174	-2.5289	0.0561	-0.023	-0.024786	0.66022	-1.3176	3980.9	24.381	-0.51099	75.852	-57.565	71.503	71.495	24.331	-0.40447	-5.687	0.57377	-2.5275	32.76	-4.6303
116.6	-1.1588	52.848	-5.6829	0.57163	-2.529	0.057016	-0.022352	-0.026045	0.66022	-1.3176	3980.3	24.382	-0.51865	75.851	-57.433	71.503	71.495	24.331	-0.40447	-5.687	0.57377	-2.5275	32.76	-4.6303
116.6	-1.1764	52.848	-5.6826	0.57152	-2.5291	0.057705	-0.021503	-0.027281	0.66022	-1.3176	3979.6	24.383	-0.52653	75.85	-57.304	71.502	71.495	24.331	-0.40447	-5.687	0.57377	-2.5275	32.76	-4.6303
116.59	-1.1945	52.848	-5.6823	0.57141	-2.5293	0.058154	-0.020446	-0.028487	0.66022	-1.3176	3979.0	24.383	-0.53464	75.849	-57.176	71.502	71.495	24.331	-0.40447	-5.687	0.57377	-2.5275	32.76	-4.6303
116.59	-1.2131	52.847	-5.682	0.57131	-2.5294	0.058355	-0.019174	-0.029656	0.66022	-1.3176	3978.4	24.383	-0.54295	75.848	-57.05	71.502	71.495	24.331	-0.40447	-5.687	0.57377	-2.5275	32.76	-4.6303
116.59	-1.2321	52.846	-5.6817	0.57122	-2.5295	0.058299	-0.017684	-0.030783	0.66022	-1.3176	3977.7	24.383	-0.55146	75.847	-56.926	71.501	71.495	24.331	-0.40447	-5.687	0.57377	-2.5275	32.76	-4.6303
116.59	-1.2515	52.844	-5.6814	0.57114	-2.5297	0.057978	-0.015969	-0.031859	0.66022	-1.3176	3977.1	24.382	-0.56015	75.846	-56.805	71.501	71.495	24.331	-0.40447	-5.687	0.57377	-2.5275	32.76	-4.6303
116.59	-1.2713	52.841	-5.6811	0.57106	-2.5299	0.057384	-0.014028	-0.03288	0.66022	-1.3176	3976.5	24.381	-0.56902	75.845	-56.686	71.501	71.495	24.331	-0.40447	-5.687	0.57377	-2.5275	32.76	-4.6303
116.59	-1.2915	52.838	-5.6808	0.571	-2.53	0.056513	-0.011855	-0.033838	0.66022	-1.3176	3975.8	24.38	-0.57806	75.843	-56.569	71.5	71.495	24.331	-0.40447	-5.687	0.57377	-2.5275	32.76	-4.6303
116.59	-1.312	52.834	-5.6806	0.57094	-2.5302	0.055359	-0.0094499	-0.034728	0.66022	-1.3176	3975.2	24.379	-0.58725	75.842	-56.454	71.5	71.495	24.331	-0.40447	-5.687	0.57377	-2.5275	32.76	-4.6303
116.59	-1.3328	52.829	-5.6803	0.5709	-2.5304	0.053918	-0.0068096	-0.035542	0.66022	-1.3176	3974.6	24.377	-0.59659	75.841	-56.342	71.5	71.495	24.331	-0.40447	-5.687	0.57377	-2.5275	32.76	-4.6303
116.59	-1.3539	52.824	-5.68	0.57088	-2.5306	0.052186	-0.0039333	-0.036275	0.66022	-1.3176	3973.9	24.375	-0.60605	75.84	-56.232	71.499	71.495	24.331	-0.40447	-5.687	0.57377	-2.5275	32.76	-4.6303
116.59	-1.3753	52.818	-5.6798	0.57086	-2.5307	0.050162	-0.00082068	-0.036919	0.66022	-1.3176	3973.3	24.372	-0.61562	75.839	-56.125	71.499	71.495	24.331	-0.40447	-5.687	0.57377	-2.5275	32.76	-4.6303
116.59	-1.3969	52.811	-5.6795	0.57087	-2.5309	0.047843	0.002528	-0.037471	0.66022	-1.3176	3972.7	24.369	-0.62531	75.838	-56.021	71.498	71.495	24.331	-0.40447	-5.687	0.57377	-2.5275	32.76	-4.6303
116.59	-1.4187	52.804	-5.6793	0.57089	-2.5311	0.04523	0.0061117	-0.037922	0.66022	-1.3176	3972.0	24.366	-0.63508	75.836	-55.919	71.498	71.495	24.331	-0.40447	-5.687	0.57377	-2.5275	32.76	-4.6303
116.59	-1.4407	52.796	-5.6791	0.57093	-2.5313	0.042323	0.0099287	-0.038268	0.66022	-1.3176	3971.4	24.363	-0.64493	75.835	-55.82	71.497	71.495	24.331	-0.40447	-5.687	0.57377	-2.5275	32.76	-4.6303
116.59	-1.4628	52.787	-5.6789	0.57099	-2.5315	0.039123	0.013977	-0.038503	0.66022	-1.3176	3970.8	24.359	-0.65485	75.834	-55.723	71.497	71.495	24.331	-0.40447	-5.687	0.57377	-2.5275	32.76	-4.6303
116.59	-1.4851	52.777	-5.6787	0.57107	-2.5317	0.035633	0.018253	-0.038621	0.66022	-1.3176	3970.2	24.354	-0.66482	75.833	-55.629	71.496	71.495	24.331	-0.40447	-5.687	0.57377	-2.5275	32.76	-4.6303
116.6	-1.5074	52.766	-5.6785	0.57117	-2.5319	0.031855	0.022753	-0.038617	0.66022	-1.3176	3969.5	24.35	-0.67483	75.831	-55.538	71.496	71.495	24.331	-0.40447	-5.687	0.57377	-2.5275	32.76	-4.6303
116.6	-1.5298	52.755	-5.6784	0.5713	-2.5321	0.027794	0.027473	-0.038486	0.66022	-1.3176	3968.9	24.344	-0.68486	75.83	-55.45	71.495	71.495	24.331	-0.40447	-5.687	0.57377	-2.5275	32.76	-4.6303
116.6	-1.5522	52.743	-5.6782	0.57145	-2.5323	0.023455	0.032408	-0.038224	0.66022	-1.3176	3968.3	24.339	-0.69491	75.829	-55.364	71.495	71.495	24.331	-0.40447	-5.687	0.57377	-2.5275	32.76	-4.6303
116.6	-1.5746	52.73	-5.6781	0.57162	-2.5325	0.018843	0.037553	-0.037825	0.66022	-1.3176	3967.6	24.333	-0.70496	75.828	-55.281	71.495	71.495	24.331	-0.40447	-5.687	0.57377	-2.5275	32.76	-4.6303
116.61	-1.597	52.716	-5.678	0.57182	-2.5326	0.013964	0.042901	-0.037285	0.66022	-1.3176	3967.0	24.327	-0.71499	75.827	-55.201	71.494	71.495	24.331	-0.40447	-5.687	0.57377	-2.5275	32.76	-4.6303
116.61	-1.6194	52.702	-5.678	0.57205	-2.5328	0.0088268	0.048445	-0.0366	0.66022	-1.3176	3966.4	24.32	-0.725	75.826	-55.124	71.494	71.495	24.331	-0.40447	-5.687	0.57377	-2.5275	32.76	-4.6303
116.62	-1.6416	52.687	-5.678	0.57231	-2.533	0.0034385	0.054178	-0.035765	0.66022	-1.3176	3965.8	24.313	-0.73498	75.824	-55.05	71.493	71.495	24.331	-0.40447	-5.687	0.57377	-2.5275	32.76	-4.6303
116.62	-1.6637	52.671	-5.6779	0.57259	-2.5332	-0.0021918	0.060092	-0.034778	0.66022	-1.3176	3965.1	24.306	-0.7449	75.823	-54.979	71.493	71.495	24.331	-0.40447	-5.687	0.57377	-2.5275	32.76	-4.6303
116.63	-1.6857	52.654	-5.678	0.57291	-2.5334	-0.0080545	0.066178	-0.033635	0.66022	-1.3176	3964.5	24.298	-0.75476	75.822	-54.911	71.492	71.495	24.331	-0.40447	-5.687	0.57377	-2.5275	32.76	-4.6303
116.63	-1.7076	52.637	-5.678	0.57326	-2.5335	-0.014139	0.072429	-0.032332	0.66022	-1.3176	3963.9	24.29	-0.76455	75.821	-54.845	71.492	71.495	24.331	-0.40447	-5.687	0.57377	-2.5275	32.76	-4.6303
116.64	-1.7292	52.619	-5.6781	0.57363	-2.5337	-0.020435	0.078833	-0.030867	0.66022	-1.3176	3963.2	24.282	-0.77425	75.82	-54.783	71.492	71.495	24.331	-0.40447	-5.687	0.57377	-2.5275	32.76	-4.6303
116.64	-1.7506	52.6	-5.6782	0.57404	-2.5338	-0.02693	0.085381	-0.029237	0.66022	-1.3176	3962.6	24.273	-0.78386	75.819	-54.724	71.491	71.495	24.331	-0.40447	-5.687	0.57377	-2.5275	32.76	-4.6303
116.65	-1.7718	52.58	-5.6784	0.57449	-2.534	-0.033613	0.092064	-0.02744	0.66022	-1.3176	3962.0	24.263	-0.79336	75.818	-54.667	71.491	71.495	24.331	-0.40447	-5.687	0.57377	-2.5275	32.76	-4.6303
116.66	-1.7928	52.56	-5.6786	0.57496	-2.5341	-0.04047	0.098869	-0.025473	0.66022	-1.3176	3961.4	24.254	-0.80274	75.817	-54.614	71.491	71.495	24.331	-0.40447	-5.687	0.57377	-2.5275	32.76	-4.6303
116.66	-1.8134	52.539	-5.6788	0.57548	-2.5342	-0.047487	0.10579	-0.023335	0.66022	-1.3176	3960.7	24.244	-0.81199	75.816	-54.564	71.491	71.495	24.331	-0.40447	-5.687	0.57377	-2.5275	32.76	-4.6303
116.67	-1.8337	52.517	-5.679	0.57602	-2.5343	-0.054652	0.1128	-0.021025	0.66022	-1.3176	3960.1	24.234	-0.8211	75.815	-54.517	71.49	71.495	24.331	-0.40447	-5.687	0.57377	-2.5275	32.76	-4.6303
116.68	-1.8537	52.495	-5.6793	0.5766	-2.5344	-0.061949	0.11991	-0.01854	0.66022	-1.3176	3959.5	24.223	-0.83007	75.814	-54.472	71.49	71.495	24.331	-0.40447	-5.687	0.57377	-2.5275	32.76	-4.6303
116.69	-1.8734	52.472	-5.6797	0.57722	-2.5345	-0.069363	0.12709	-0.015881	0.66022	-1.3176	3958.8	24.212	-0.83888	75.813	-54.431	71.49	71.495	24.331	-0.40447	-5.687	0.57377	-2.5275	32.76	-4.6303
116.7	-1.8927	52.449	-5.68	0.57788	-2.5346	-0.07688	0.13434	-0.013047	0.66022	-1.3176	3958.2	24.201	-0.84752	75.812	-54.393	71.49	71.495	24.331	-0.40447	-5.687	0.57377	-2.5275	32.76	-4.6303
116.71	-1.9116	52.425	-5.6804	0.57857	-2.5347	-0.084482	0.14163	-0.010038	0.66022	-1.3176	3957.6	24.19	-0.856	75.812	-54.358	71.49	71.495	24.331	-0.40447	-5.687	0.57377	-2.5275	32.76	-4.6303
116.72	-1.9301	52.4	-5.6809	0.57929	-2.5347	-0.092155	0.14897	-0.0068528	0.66022	-1.3176	3957.0	24.178	-0.86429	75.811	-54.326	71.49	71.495	24.331	-0.40447	-5.687	0.57377	-2.5275	32.76	-4.6303
116.73	-1.9482	52.375	-5.6814	0.58005	-2.5347	-0.099882	0.15633	-0.0034929	0.66022	-1.3176	3956.3	24.166	-0.8724	75.81	-54.297	71.49	71.495	24.331	-0.40447	-5.687	0.57377	-2.5275	32.76	-4.6303
116.74	-1.9658	52.35	-5.6819	0.58086	-2.5347	-0.10764	0.1637	4.1408e-05	0.66022	-1.3176	3955.7	24.154	-0.88031	75.81	-54.271	71.49	71.495	24.331	-0.40447	-5.687	0.57377	-2.5275	32.76	-4.6303
116.75	-1.983	52.324	-5.6824	0.58169	-2.5347	-0.11543	0.17106	0.003749	0.66022	-1.3176	3955.1	24.141	-0.88802	75.809	-54.248	71.49	71.495	24.331	-0.40447	-5.687	0.57377	-2.5275	32.76	-4.6303
116.76	-1.9998	52.298	-5.683	0.58257	-2.5347	-0.12321	0.17841	0.0076287	0.66022	-1.3176	3954.5	24.129	-0.89552	75.809	-54.228	71.49	71.495	24.331	-0.40447	-5.687	0.57377	-2.5275	32.76	-4.6303
116.77	-2.016	52.271	-5.6837	0.58348	-2.5347	-0.13098	0.18574	0.011679	0.66022	-1.3176	3953.8	24.116	-0.90282	75.808	-54.211	71.491	71.495	24.331	-0.40447	-5.687	0.57377	-2.5275	32.76	-4.6303
116.78	-2.0318	52.243	-5.6843	0.58442	-2.5346	-0.13872	0.19301	0.015897	0.66022	-1.3176	3953.2	24.102	-0.9099	75.808	-54.197	71.491	71.495	24.331	-0.40447	-5.687	0.57377	-2.5275	32.76	-4.6303
116.79	-2.0471	52.216	-5.6851	0.58541	-2.5345	-0.14641	0.20024	0.020282	0.66022	-1.3176	3952.6	24.089	-0.91676	75.807	-54.186	71.491	71.495	24.331	-0.40447	-5.687	0.57377	-2.5275	32.76	-4.6303
116.8	-2.0619	52.188	-5.6858	0.58643	-2.5344	-0.15403	0.20739	0.02483	0.66022	-1.3176	3951.9	24.076	-0.9234	75.807	-54.178	71.492	71.495	24.331	-0.40447	-5.687	0.57377	-2.5275	32.76	-4.6303
116.81	-2.0763	52.16	-5.6866	0.58748	-2.5342	-0.16157	0.21445	0.029539	0.66022	-1.3176	3951.3	24.062	-0.92981	75.807	-54.173	71.492	71.495	24.331	-0.40447	-5.687	0.57377	-2.5275	32.76	-4.6303
116.83	-2.0901	52.131	-5.6874	0.58857	-2.5341	-0.169	0.22142	0.034406	0.66022	-1.3176	3950.7	24.048	-0.93599	75.807	-54.171	71.493	71.495	24.331	-0.40447	-5.687	0.57377	-2.5275	32.76	-4.6303
116.84	-2.1034	52.103	-5.6883	0.58969	-2.5339	-0.17631	0.22827	0.039426	0.66022	-1.3176	3950.1	24.034	-0.94195	75.806	-54.172	71.493	71.495	24.331	-0.40447	-5.687	0.57377	-2.5275	32.76	-4.6303
116.85	-2.1161	52.074	-5.6892	0.59085	-2.5337	-0.18348	0.235	0.044597	0.66022	-1.3176	3949.4	24.02	-0.94767	75.806	-54.176	71.494	71.495	24.331	-0.40447	-5.687	0.57377	-2.5275	32.76	-4.6303
116.86	-2.1284	52.045	-5.6901	0.59204	-2.5335	-0.1905	0.24159	0.049914	0.66022	-1.3176	3948.8	24.006	-0.95316	75.806	-54.183	71.495	71.495	24.331	-0.40447	-5.687	0.57377	-2.5275	32.76	-4.6303
116.88	-2.1401	52.016	-5.6911	0.59327	-2.5332	-0.19286	0.24923	0.051443	0.66022	-1.3176	3948.2	23.991	-0.95842	75.806	-54.193	71.495	71.495	24.331	-0.40447	-5.687	0.57377	-2.5275	32.76	-4.6303
116.89	-2.1513	51.986	-5.692	0.59454	-2.5329	-0.19191	0.25796	0.050577	0.66022	-1.3176	3947.6	23.977	-0.96343	75.807	-54.206	71.496	71.495	24.331	-0.40447	-5.687	0.57377	-2.5275	32.76	-4.6303
116.9	-2.1619	51.957	-5.693	0.59585	-2.5327	-0.19105	0.26656	0.049879	0.66022	-1.3176	3946.9	23.963	-0.96817	75.807	-54.222	71.497	71.495	24.331	-0.40447	-5.687	0.57377	-2.5275	32.76	-4.6303
116.92	-2.1719	51.928	-5.694	0.5972	-2.5324	-0.19025	0.27498	0.049351	0.66022	-1.3176	3946.3	23.948	-0.97264	75.807	-54.24	71.498	71.495	24.331	-0.40447	-5.687	0.57377	-2.5275	32.76	-4.6303
116.93	-2.1813	51.899	-5.6949	0.5986	-2.5322	-0.18951	0.28323	0.049001	0.66022	-1.3176	3945.7	23.934	-0.97683	75.807	-54.261	71.499	71.495	24.331	-0.40447	-5.687	0.57377	-2.5275	32.76	-4.6303
116.94	-2.19	51.87	-5.6958	0.60003	-2.532	-0.18881	0.29127	0.048831	0.66022	-1.3176	3945.1	23.92	-0.98073	75.808	-54.286	71.5	71.495	24.331	-0.40447	-5.687	0.57377	-2.5275	32.76	-4.6303
116.96	-2.198	51.841	-5.6968	0.60151	-2.5317	-0.18814	0.29909	0.048847	0.66022	-1.3176	3944.4	23.905	-0.98433	75.808	-54.312	71.501	71.495	24.331	-0.40447	-5.687	0.57377	-2.5275	32.76	-4.6303
116.97	-2.2054	51.812	-5.6977	0.60303	-2.5315	-0.18749	0.30666	0.049052	0.66022	-1.3176	3943.8	23.891	-0.98762	75.809	-54.342	71.502	71.495	24.331	-0.40447	-5.687	0.57377	-2.5275	32.76	-4.6303
116.98	-2.2121	51.783	-5.6987	0.60458	-2.5312	-0.18684	0.31397	0.049449	0.66022	-1.3176	3943.2	23.877	-0.9906	75.81	-54.374	71.503	71.495	24.331	-0.40447	-5.687	0.57377	-2.5275	32.76	-4.6303
117.0	-2.218	51.755	-5.6996	0.60616	-2.531	-0.18619	0.32099	0.050041	0.66022	-1.3176	3942.6	23.863	-0.99326	75.81	-54.41	71.505	71.495	24.331	-0.40447	-5.687	0.57377	-2.5275	32.76	-4.6303
117.01	-2.2233	51.727	-5.7005	0.60779	-2.5307	-0.18553	0.3277	0.050829	0.66022	-1.3176	3941.9	23.849	-0.9956	75.811	-54.447	71.506	71.495	24.331	-0.40447	-5.687	0.57377	-2.5275	32.76	-4.6303
117.02	-2.2278	51.699	-5.7015	0.60944	-2.5305	-0.18483	0.3341	0.051816	0.66022	-1.3176	3941.3	23.835	-0.99762	75.812	-54.488	71.508	71.495	24.331	-0.40447	-5.687	0.57377	-2.5275	32.76	-4.6303
117.04	-2.2316	51.672	-5.7024	0.61113	-2.5302	-0.18408	0.34015	0.053002	0.66022	-1.3176	3940.7	23.821	-0.99931	75.813	-54.531	71.509	71.495	24.331	-0.40447	-5.687	0.57377	-2.5275	32.76	-4.6303
117.05	-2.2347	51.645	-5.7033	0.61284	-2.5299	-0.18329	0.34584	0.054388	0.66022	-1.3176	3940.0	23.808	-1.0007	75.814	-54.576	71.511	71.495	24.331	-0.40447	-5.687	0.57377	-2.5275	32.76	-4.6303
117.07	-2.237	51.618	-5.7042	0.61458	-2.5297	-0.18242	0.35115	0.055974	0.66022	-1.3176	3939.4	23.794	-1.0017	75.815	-54.624	71.512	71.495	24.331	-0.40447	-5.687	0.57377	-2.5275	32.76	-4.6303
117.08	-2.2386	51.592	-5.7051	0.61635	-2.5294	-0.18148	0.35607	0.05776	0.66022	-1.3176	3938.8	23.781	-1.0024	75.816	-54.675	71.514	71.495	24.331	-0.40447	-5.687	0.57377	-2.5275	32.76	-4.6303
117.09	-2.2395	51.567	-5.706	0.61814	-2.5291	-0.18044	0.36058	0.059743	0.66022	-1.3176	3938.2	23.769	-1.0028	75.817	-54.728	71.516	71.495	24.331	-0.40447	-5.687	0.57377	-2.5275	32.76	-4.6303
117.11	-2.2397	51.542	-5.7069	0.61996	-2.5288	-0.17931	0.36466	0.061922	0.66022	-1.3176	3937.5	23.756	-1.0029	75.818	-54.784	71.518	71.495	24.331	-0.40447	-5.687	0.57377	-2.5275	32.76	-4.6303
117.12	-2.2392	51.518	-5.7078	0.62179	-2.5285	-0.17806	0.3683	0.064294	0.66022	-1.3176	3936.9	23.744	-1.0026	75.819	-54.842	71.52	71.495	24.331	-0.40447	-5.687	0.57377	-2.5275	32.76	-4.6303
117.13	-2.2379	51.494	-5.7087	0.62364	-2.5281	-0.17669	0.37148	0.066858	0.66022	-1.3176	3936.3	23.732	-1.002	75.821	-54.902	71.521	71.495	24.331	-0.40447	-5.687	0.57377	-2.5275	32.76	-4.6303
117.14	-2.236	51.472	-5.7096	0.6255	-2.5278	-0.17518	0.3742	0.069608	0.66022	-1.3176	3935.7	23.72	-1.0012	75.822	-54.965	71.523	71.495	24.331	-0.40447	-5.687	0.57377	-2.5275	32.76	-4.6303
117.16	-2.2334	51.449	-5.7105	0.62738	-2.5274	-0.17354	0.37643	0.07254	0.66022	-1.3176	3935.0	23.709	-0.99998	75.824	-55.03	71.526	71.495	24.331	-0.40447	-5.687	0.57377	-2.5275	32.76	-4.6303
117.17	-2.2302	51.428	-5.7113	0.62927	-2.5271	-0.17174	0.37818	0.07565	0.66022	-1.3176	3934.4	23.698	-0.9985	75.825	-55.098	71.528	71.495	24.331	-0.40447	-5.687	0.57377	-2.5275	32.76	-4.6303
117.18	-2.2263	51.407	-5.7122	0.63116	-2.5267	-0.16978	0.37942	0.078933	0.66022	-1.3176	3933.8	23.687	-0.99673	75.827	-55.168	71.53	71.495	24.331	-0.40447	-5.687	0.57377	-2.5275	32.76	-4.6303
117.19	-2.2217	51.388	-5.713	0.63306	-2.5263	-0.16765	0.38014	0.082381	0.66022	-1.3176	3933.1	23.677	-0.99468	75.828	-55.24	71.532	71.495	24.331	-0.40447	-5.687	0.57377	-2.5275	32.76	-4.6303
117.2	-2.2166	51.369	-5.7138	0.63496	-2.5258	-0.16535	0.38035	0.08599	0.66022	-1.3176	3932.5	23.667	-0.99235	75.83	-55.314	71.534	71.495	24.331	-0.40447	-5.687	0.57377	-2.5275	32.76	-4.6303
117.22	-2.2109	51.35	-5.7147	0.63686	-2.5254	-0.16286	0.38003	0.089751	0.66022	-1.3176	3931.9	23.658	-0.98977	75.832	-55.39	71.537	71.495	24.331	-0.40447	-5.687	0.57377	-2.5275	32.76	-4.6303
117.23	-2.2046	51.333	-5.7155	0.63876	-2.525	-0.16019	0.37918	0.093657	0.66022	-1.3176	3931.3	23.649	-0.98694	75.833	-55.469	71.539	71.495	24.331	-0.40447	-5.687	0.57377	-2.5275	32.76	-4.6303
117.24	-2.1978	51.317	-5.7163	0.64065	-2.5245	-0.15732	0.37779	0.0977	0.66022	-1.3176	3930.6	23.64	-0.98386	75.835	-55.55	71.541	71.495	24.331	-0.40447	-5.687	0.57377	-2.5275	32.76	-4.6303
117.25	-2.1904	51.301	-5.717	0.64254	-2.524	-0.15424	0.37586	0.10187	0.66022	-1.3176	3930.0	23.632	-0.98056	75.837	-55.632	71.544	71.495	24.331	-0.40447	-5.687	0.57377	-2.5275	32.76	-4.6303
117.26	-2.1826	51.287	-5.7178	0.64441	-2.5235	-0.15096	0.37339	0.10616	0.66022	-1.3176	3929.4	23.624	-0.97704	75.839	-55.717	71.546	71.495	24.331	-0.40447	-5.687	0.57377	-2.5275	32.76	-4.6303
117.27	-2.1744	51.273	-5.7186	0.64627	-2.5229	-0.14748	0.37036	0.11056	0.66022	-1.3176	3928.7	23.617	-0.97331	75.841	-55.804	71.549	71.495	24.331	-0.40447	-5.687	0.57377	-2.5275	32.76	-4.6303
117.28	-2.1657	51.261	-5.7193	0.64812	-2.5223	-0.14378	0.3668	0.11506	0.66022	-1.3176	3928.1	23.61	-0.9694	75.843	-55.893	71.551	71.495	24.331	-0.40447	-5.687	0.57377	-2.5275	32.76	-4.6303
117.28	-2.1566	51.249	-5.72	0.64994	-2.5218	-0.13986	0.36269	0.11965	0.66022	-1.3176	3927.5	23.604	-0.96531	75.845	-55.984	71.554	71.495	24.331	-0.40447	-5.687	0.57377	-2.5275	32.76	-4.6303
117.29	-2.1472	51.239	-5.7207	0.65174	-2.5212	-0.13573	0.35803	0.12431	0.66022	-1.3176	3926.9	23.598	-0.96105	75.847	-56.077	71.556	71.495	24.331	-0.40447	-5.687	0.57377	-2.5275	32.76	-4.6303
117.3	-2.1374	51.229	-5.7214	0.65352	-2.5205	-0.13139	0.35284	0.12905	0.66022	-1.3176	3926.2	23.592	-0.95665	75.849	-56.171	71.559	71.495	24.331	-0.40447	-5.687	0.57377	-2.5275	32.76	-4.6303
117.31	-2.1273	51.221	-5.722	0.65527	-2.5199	-0.12682	0.34711	0.13383	0.66022	-1.3176	3925.6	23.587	-0.95211	75.851	-56.268	71.562	71.495	24.331	-0.40447	-5.687	0.57377	-2.5275	32.76	-4.6303
117.32	-2.117	51.213	-5.7226	0.65699	-2.5192	-0.12204	0.34085	0.13867	0.66022	-1.3176	3925.0	23.583	-0.94745	75.853	-56.367	71.564	71.495	24.331	-0.40447	-5.687	0.57377	-2.5275	32.76	-4.6303
117.32	-2.1064	51.207	-5.7232	0.65868	-2.5185	-0.11704	0.33408	0.14353	0.66022	-1.3176	3924.3	23.579	-0.94269	75.856	-56.467	71.567	71.495	24.331	-0.40447	-5.687	0.57377	-2.5275	32.76	-4.6303
117.33	-2.0956	51.201	-5.7238	0.66033	-2.5177	-0.11182	0.32679	0.14842	0.66022	-1.3176	3923.7	23.576	-0.93784	75.858	-56.569	71.57	71.495	24.331	-0.40447	-5.687	0.57377	-2.5275	32.76	-4.6303
117.34	-2.0847	51.197	-5.7243	0.66194	-2.517	-0.1064	0.319	0.15331	0.66022	-1.3176	3923.1	23.573	-0.93291	75.86	-56.673	71.573	71.495	24.331	-0.40447	-5.687	0.57377	-2.5275	32.76	-4.6303
117.34	-2.0736	51.193	-5.7249	0.66352	-2.5162	-0.10076	0.31071	0.1582	0.66022	-1.3176	3922.4	23.57	-0.92793	75.862	-56.779	71.576	71.495	24.331	-0.40447	-5.687	0.57377	-2.5275	32.76	-4.6303
117.35	-2.0624	51.19	-5.7253	0.66505	-2.5154	-0.094925	0.30195	0.16307	0.66022	-1.3176	3921.8	23.568	-0.92291	75.864	-56.886	71.578	71.495	24.331	-0.40447	-5.687	0.57377	-2.5275	32.76	-4.6303
117.35	-2.0512	51.189	-5.7258	0.66654	-2.5146	-0.088886	0.29272	0.1679	0.66022	-1.3176	3921.2	23.567	-0.91785	75.867	-56.995	71.581	71.495	24.331	-0.40447	-5.687	0.57377	-2.5275	32.76	-4.6303
117.36	-2.0399	51.188	-5.7262	0.66798	-2.5137	-0.082653	0.28303	0.1727	0.66022	-1.3176	3920.6	23.566	-0.91279	75.869	-57.106	71.584	71.495	24.331	-0.40447	-5.687	0.57377	-2.5275	32.76	-4.6303
117.36	-2.0287	51.189	-5.7266	0.66937	-2.5129	-0.076231	0.27291	0.17744	0.66022	-1.3176	3919.9	23.565	-0.90772	75.871	-57.219	71.587	71.495	24.331	-0.40447	-5.687	0.57377	-2.5275	32.76	-4.6303
117.37	-2.0175	51.19	-5.727	0.6707	-2.512	-0.069627	0.26237	0.18211	0.66022	-1.3176	3919.3	23.565	-0.90268	75.874	-57.333	71.59	71.495	24.331	-0.40447	-5.687	0.57377	-2.5275	32.76	-4.6303
117.37	-2.0063	51.192	-5.7273	0.67199	-2.511	-0.062849	0.25142	0.1867	0.66022	-1.3176	3918.7	23.565	-0.89767	75.876	-57.448	71.593	71.495	24.331	-0.40447	-5.687	0.57377	-2.5275	32.76	-4.6303
117.37	-1.9953	51.195	-5.7276	0.67322	-2.5101	-0.055904	0.24009	0.1912	0.66022	-1.3176	3918.0	23.566	-0.8927	75.878	-57.566	71.595	71.495	24.331	-0.40447	-5.687	0.57377	-2.5275	32.76	-4.6303
117.38	-1.9844	51.199	-5.7279	0.67439	-2.5091	-0.0488	0.2284	0.19559	0.66022	-1.3176	3917.4	23.567	-0.8878	75.881	-57.685	71.598	71.495	24.331	-0.40447	-5.687	0.57377	-2.5275	32.76	-4.6303
117.38	-1.9737	51.204	-5.7281	0.6755	-2.5081	-0.041548	0.21635	0.19986	0.66022	-1.3176	3916.8	23.569	-0.88298	75.883	-57.805	71.601	71.495	24.331	-0.40447	-5.687	0.57377	-2.5275	32.76	-4.6303
117.38	-1.9632	51.21	-5.7283	0.67655	-2.5071	-0.034156	0.20399	0.204	0.66022	-1.3176	3916.1	23.571	-0.87824	75.885	-57.927	71.604	71.495	24.331	-0.40447	-5.687	0.57377	-2.5275	32.76	-4.6303
117.38	-1.9529	51.217	-5.7285	0.67754	-2.5061	-0.026634	0.19132	0.208	0.66022	-1.3176	3915.5	23.573	-0.87361	75.888	-58.05	71.607	71.495	24.331	-0.40447	-5.687	0.57377	-2.5275	32.76	-4.6303
117.38	-1.9428	51.224	-5.7286	0.67847	-2.505	-0.018994	0.17837	0.21185	0.66022	-1.3176	3914.9	23.576	-0.8691	75.89	-58.175	71.61	71.495	24.331	-0.40447	-5.687	0.57377	-2.5275	32.76	-4.6303
117.38	-1.9331	51.232	-5.7286	0.67932	-2.504	-0.011246	0.16516	0.21553	0.66022	-1.3176	3914.2	23.579	-0.86471	75.892	-58.301	71.613	71.495	24.331	-0.40447	-5.687	0.57377	-2.5275	32.76	-4.6303
117.38	-1.9237	51.241	-5.7287	0.68012	-2.5029	-0.0034017	0.15172	0.21904	0.66022	-1.3176	3913.6	23.582	-0.86047	75.895	-58.429	71.616	71.495	24.331	-0.40447	-5.687	0.57377	-2.5275	32.76	-4.6303
117.38	-1.9146	51.25	-5.7287	0.68084	-2.5018	0.0045269	0.13807	0.22236	0.66022	-1.3176	3913.0	23.586	-0.85638	75.897	-58.558	71.619	71.495	24.331	-0.40447	-5.687	0.57377	-2.5275	32.76	-4.6303
117.38	-1.9058	51.26	-5.7286	0.6815	-2.5007	0.013316	0.12528	0.22562	0.66022	-1.3176	3912.3	23.59	-0.85245	75.899	-58.689	71.621	71.495	24.331	-0.40447	-5.687	0.57377	-2.5275	32.76	-4.6303
117.38	-1.8975	51.271	-5.7285	0.68209	-2.4995	0.022724	0.11301	0.22879	0.66022	-1.3176	3911.7	23.595	-0.84869	75.902	-58.82	71.624	71.495	24.331	-0.40447	-5.687	0.57377	-2.5275	32.76	-4.6303
117.38	-1.8896	51.283	-5.7284	0.68263	-2.4984	0.032215	0.10058	0.23179	0.66022	-1.3176	3911.1	23.6	-0.84512	75.904	-58.954	71.627	71.495	24.331	-0.40447	-5.687	0.57377	-2.5275	32.76	-4.6303
117.38	-1.8821	51.295	-5.7282	0.6831	-2.4972	0.041775	0.088017	0.2346	0.66022	-1.3176	3910.4	23.605	-0.84174	75.906	-59.088	71.63	71.495	24.331	-0.40447	-5.687	0.57377	-2.5275	32.76	-4.6303
117.38	-1.875	51.307	-5.728	0.68351	-2.496	0.05139	0.075337	0.23721	0.66022	-1.3176	3909.8	23.61	-0.83856	75.909	-59.224	71.633	71.495	24.331	-0.40447	-5.687	0.57377	-2.5275	32.76	-4.6303
117.38	-1.8685	51.32	-5.7277	0.68385	-2.4948	0.061045	0.062561	0.23962	0.66022	-1.3176	3909.1	23.616	-0.83559	75.911	-59.36	71.636	71.495	24.331	-0.40447	-5.687	0.57377	-2.5275	32.76	-4.6303
117.38	-1.8624	51.334	-5.7274	0.68413	-2.4936	0.070726	0.049709	0.24182	0.66022	-1.3176	3908.5	23.621	-0.83284	75.913	-59.498	71.639	71.495	24.331	-0.40447	-5.687	0.57377	-2.5275	32.76	-4.6303
117.38	-1.8568	51.348	-5.727	0.68435	-2.4924	0.080417	0.036802	0.24381	0.66022	-1.3176	3907.9	23.628	-0.83031	75.915	-59.638	71.641	71.495	24.331	-0.40447	-5.687	0.57377	-2.5275	32.76	-4.6303
117.37	-1.8517	51.362	-5.7266	0.6845	-2.4912	0.090103	0.023862	0.24557	0.66022	-1.3176	3907.2	23.634	-0.82802	75.918	-59.778	71.644	71.495	24.331	-0.40447	-5.687	0.57377	-2.5275	32.76	-4.6303
117.37	-1.8471	51.377	-5.7261	0.68459	-2.49	0.099769	0.01091	0.2471	0.66022	-1.3176	3906.6	23.64	-0.82596	75.92	-59.919	71.647	71.495	24.331	-0.40447	-5.687	0.57377	-2.5275	32.76	-4.6303
117.37	-1.8431	51.392	-5.7256	0.68461	-2.4887	0.1094	-0.0020332	0.24839	0.66022	-1.3176	3906.0	23.647	-0.82414	75.922	-60.062	71.65	71.495	24.331	-0.40447	-5.687	0.57377	-2.5275	32.76	-4.6303
117.37	-1.8397	51.408	-5.725	0.68457	-2.4875	0.11898	-0.014946	0.24944	0.66022	-1.3176	3905.3	23.654	-0.82257	75.924	-60.205	71.653	71.495	24.331	-0.40447	-5.687	0.57377	-2.5275	32.76	-4.6303
117.36	-1.8368	51.424	-5.7244	0.68446	-2.4862	0.12848	-0.027808	0.25024	0.66022	-1.3176	3904.7	23.661	-0.82125	75.927	-60.35	71.655	71.495	24.331	-0.40447	-5.687	0.57377	-2.5275	32.76	-4.6303
117.36	-1.8344	51.44	-5.7237	0.68429	-2.485	0.13791	-0.040597	0.2508	0.66022	-1.3176	3904.1	23.668	-0.82018	75.929	-60.495	71.658	71.495	24.331	-0.40447	-5.687	0.57377	-2.5275	32.76	-4.6303
117.36	-1.8327	51.456	-5.723	0.68406	-2.4837	0.14723	-0.053294	0.25109	0.66022	-1.3176	3903.4	23.675	-0.81938	75.931	-60.642	71.661	71.495	24.331	-0.40447	-5.687	0.57377	-2.5275	32.76	-4.6303
117.36	-1.8315	51.472	-5.7222	0.68376	-2.4825	0.15644	-0.065876	0.25113	0.66022	-1.3176	3902.8	23.682	-0.81883	75.933	-60.789	71.664	71.495	24.331	-0.40447	-5.687	0.57377	-2.5275	32.76	-4.6303
117.35	-1.8309	51.489	-5.7214	0.6834	-2.4812	0.16551	-0.078324	0.25091	0.66022	-1.3176	3902.1	23.69	-0.81854	75.935	-60.937	71.666	71.495	24.331	-0.40447	-5.687	0.57377	-2.5275	32.76	-4.6303
117.35	-1.8309	51.505	-5.7206	0.68297	-2.48	0.17444	-0.090618	0.25042	0.66022	-1.3176	3901.5	23.697	-0.81851	75.938	-61.086	71.669	71.495	24.331	-0.40447	-5.687	0.57377	-2.5275	32.76	-4.6303
117.35	-1.8315	51.522	-5.7197	0.68249	-2.4787	0.1832	-0.10274	0.24966	0.66022	-1.3176	3900.9	23.704	-0.81874	75.94	-61.236	71.672	71.495	24.331	-0.40447	-5.687	0.57377	-2.5275	32.76	-4.6303
117.34	-1.8326	51.538	-5.7188	0.68195	-2.4775	0.19178	-0.11467	0.24864	0.66022	-1.3176	3900.2	23.712	-0.81924	75.942	-61.387	71.675	71.495	24.331	-0.40447	-5.687	0.57377	-2.5275	32.76	-4.6303
117.34	-1.8344	51.555	-5.7178	0.68134	-2.4762	0.20016	-0.12638	0.24734	0.66022	-1.3176	3899.6	23.719	-0.81999	75.944	-61.538	71.677	71.495	24.331	-0.40447	-5.687	0.57377	-2.5275	32.76	-4.6303
117.34	-1.8367	51.572	-5.7168	0.68068	-2.475	0.20833	-0.13786	0.24577	0.66022	-1.3176	3898.9	23.727	-0.821	75.946	-61.69	71.68	71.495	24.331	-0.40447	-5.687	0.57377	-2.5275	32.76	-4.6303
117.33	-1.8396	51.588	-5.7157	0.67997	-2.4738	0.21628	-0.1491	0.24394	0.66022	-1.3176	3898.3	23.734	-0.82227	75.948	-61.842	71.683	71.495	24.331	-0.40447	-5.687	0.57377	-2.5275	32.76	-4.6303
117.33	-1.843	51.604	-5.7146	0.67919	-2.4726	0.22398	-0.16007	0.24183	0.66022	-1.3176	3897.7	23.741	-0.82379	75.95	-61.995	71.685	71.495	24.331	-0.40447	-5.687	0.57377	-2.5275	32.76	-4.6303
117.33	-1.847	51.62	-5.7135	0.67837	-2.4714	0.23143	-0.17075	0.23945	0.66022	-1.3176	3897.0	23.748	-0.82556	75.952	-62.149	71.688	71.495	24.331	-0.40447	-5.687	0.57377	-2.5275	32.76	-4.6303
117.32	-1.8516	51.636	-5.7123	0.67749	-2.4702	0.2386	-0.18114	0.23681	0.66022	-1.3176	3896.4	23.755	-0.82757	75.954	-62.303	71.691	71.495	24.331	-0.40447	-5.687	0.57377	-2.5275	32.76	-4.6303
117.32	-1.8567	51.652	-5.7111	0.67656	-2.469	0.24549	-0.19121	0.23389	0.66022	-1.3176	3895.8	23.762	-0.82982	75.956	-62.457	71.693	71.495	24.331	-0.40447	-5.687	0.57377	-2.5275	32.76	-4.6303
117.32	-1.8623	51.667	-5.7098	0.67557	-2.4678	0.25209	-0.20095	0.23072	0.66022	-1.3176	3895.1	23.769	-0.83231	75.959	-62.611	71.696	71.495	24.331	-0.40447	-5.687	0.57377	-2.5275	32.76	-4.6303
117.31	-1.8684	51.682	-5.7085	0.67455	-2.4667	0.25837	-0.21034	0.22728	0.66022	-1.3176	3894.5	23.776	-0.83502	75.961	-62.765	71.698	71.495	24.331	-0.40447	-5.687	0.57377	-2.5275	32.76	-4.6303
117.31	-1.875	51.697	-5.7072	0.67347	-2.4655	0.26433	-0.21938	0.22358	0.66022	-1.3176	3893.8	23.783	-0.83796	75.963	-62.919	71.701	71.495	24.331	-0.40447	-5.687	0.57377	-2.5275	32.76	-4.6303
117.31	-1.8821	51.712	-5.7059	0.67235	-2.4644	0.26996	-0.22804	0.21963	0.66022	-1.3176	3893.2	23.789	-0.84111	75.965	-63.073	71.704	71.495	24.331	-0.40447	-5.687	0.57377	-2.5275	32.76	-4.6303
117.3	-1.8897	51.725	-5.7045	0.67119	-2.4634	0.27524	-0.23632	0.21543	0.66022	-1.3176	3892.6	23.795	-0.84447	75.967	-63.227	71.706	71.495	24.331	-0.40447	-5.687	0.57377	-2.5275	32.76	-4.6303
117.3	-1.8977	51.739	-5.7032	0.66999	-2.4623	0.28017	-0.24421	0.21098	0.66022	-1.3176	3891.9	23.801	-0.84803	75.969	-63.38	71.709	71.495	24.331	-0.40447	-5.687	0.57377	-2.5275	32.76	-4.6303
117.3	-1.9061	51.752	-5.7017	0.66875	-2.4612	0.28473	-0.25169	0.20629	0.66022	-1.3176	3891.3	23.807	-0.85178	75.971	-63.532	71.711	71.495	24.331	-0.40447	-5.687	0.57377	-2.5275	32.76	-4.6303
117.3	-1.915	51.765	-5.7003	0.66747	-2.4602	0.28891	-0.25875	0.20137	0.66022	-1.3176	3890.6	23.812	-0.85571	75.973	-63.684	71.714	71.495	24.331	-0.40447	-5.687	0.57377	-2.5275	32.76	-4.6303
117.3	-1.9242	51.777	-5.6989	0.66616	-2.4592	0.29272	-0.26539	0.19621	0.66022	-1.3176	3890.0	23.818	-0.85982	75.974	-63.833	71.716	71.495	24.331	-0.40447	-5.687	0.57377	-2.5275	32.76	-4.6303
117.29	-1.9338	51.788	-5.6974	0.66482	-2.4583	0.29613	-0.2716	0.19083	0.66022	-1.3176	3889.3	23.823	-0.86409	75.976	-63.981	71.719	71.495	24.331	-0.40447	-5.687	0.57377	-2.5275	32.76	-4.6303
117.29	-1.9438	51.799	-5.6959	0.66345	-2.4573	0.29914	-0.27736	0.18524	0.66022	-1.3176	3888.7	23.827	-0.86851	75.978	-64.126	71.721	71.495	24.331	-0.40447	-5.687	0.57377	-2.5275	32.76	-4.6303
117.29	-1.9541	51.81	-5.6944	0.66205	-2.4564	0.30175	-0.28268	0.17944	0.66022	-1.3176	3888.1	23.832	-0.87308	75.98	-64.267	71.724	71.495	24.331	-0.40447	-5.687	0.57377	-2.5275	32.76	-4.6303
117.29	-1.9646	51.82	-5.6929	0.66062	-2.4555	0.30395	-0.28754	0.17343	0.66022	-1.3176	3887.4	23.836	-0.87778	75.982	-64.405	71.727	71.495	24.331	-0.40447	-5.687	0.57377	-2.5275	32.76	-4.6303
117.29	-1.9755	51.829	-5.6914	0.65917	-2.4547	0.30573	-0.29195	0.16723	0.66022	-1.3176	3886.8	23.84	-0.8826	75.984	-64.537	71.729	71.495	24.331	-0.40447	-5.687	0.57377	-2.5275	32.76	-4.6303
117.29	-1.9866	51.838	-5.6898	0.6577	-2.4539	0.30709	-0.29589	0.16085	0.66022	-1.3176	3886.1	23.844	-0.88754	75.986	-64.661	71.732	71.495	24.331	-0.40447	-5.687	0.57377	-2.5275	32.76	-4.6303
117.29	-1.9979	51.846	-5.6883	0.65622	-2.4531	0.30803	-0.29937	0.15429	0.66022	-1.3176	3885.5	23.847	-0.89257	75.988	-64.776	71.734	71.495	24.331	-0.40447	-5.687	0.57377	-2.5275	32.76	-4.6303
117.29	-2.0094	51.853	-5.6867	0.65471	-2.4523	0.30855	-0.30238	0.14756	0.66022	-1.3176	3884.9	23.85	-0.8977	75.99	-64.88	71.737	71.495	24.331	-0.40447	-5.687	0.57377	-2.5275	32.76	-4.6303
117.29	-2.0211	51.86	-5.6852	0.65319	-2.4516	0.30863	-0.30492	0.14066	0.66022	-1.3176	3884.2	23.853	-0.9029	75.992	-64.967	71.739	71.495	24.331	-0.40447	-5.687	0.57377	-2.5275	32.76	-4.6303
117.29	-2.0329	51.866	-5.6837	0.65166	-2.4509	0.30829	-0.30699	0.13362	0.66022	-1.3176	3883.6	23.855	-0.90816	75.994	-65.036	71.742	71.495	24.331	-0.40447	-5.687	0.57377	-2.5275	32.76	-4.6303
117.29	-2.0449	51.871	-5.6821	0.65012	-2.4503	0.30753	-0.30859	0.12644	0.66022	-1.3176	3882.9	23.857	-0.91349	75.996	-65.081	71.744	71.495	24.331	-0.40447	-5.687	0.57377	-2.5275	32.76	-4.6303
117.29	-2.057	51.875	-5.6806	0.64858	-2.4496	0.30633	-0.30972	0.11913	0.66022	-1.3176	3882.3	23.858	-0.91885	75.998	-65.1	71.747	71.495	24.331	-0.40447	-5.687	0.57377	-2.5275	32.76	-4.6303
117.29	-2.0691	51.879	-5.6791	0.64703	-2.4491	0.30471	-0.31038	0.1117	0.66022	-1.3176	3881.7	23.86	-0.92424	76.0	-65.091	71.749	71.495	24.331	-0.40447	-5.687	0.57377	-2.5275	32.76	-4.6303
117.3	-2.0812	51.883	-5.6775	0.64547	-2.4485	0.30266	-0.31058	0.10416	0.66022	-1.3176	3881.0	23.861	-0.92965	76.002	-65.056	71.752	71.495	24.331	-0.40447	-5.687	0.57377	-2.5275	32.76	-4.6303
117.3	-2.0934	51.885	-5.676	0.64392	-2.448	0.3002	-0.31031	0.096517	0.66022	-1.3176	3880.4	23.861	-0.93507	76.004	-64.996	71.754	71.495	24.331	-0.40447	-5.687	0.57377	-2.5275	32.76	-4.6303
117.3	-2.1056	51.887	-5.6745	0.64237	-2.4476	0.29732	-0.30959	0.088787	0.66022	-1.3176	3879.7	23.862	-0.94049	76.006	-64.915	71.757	71.495	24.331	-0.40447	-5.687	0.57377	-2.5275	32.76	-4.6303
117.3	-2.1177	51.888	-5.6731	0.64083	-2.4471	0.29402	-0.30841	0.08098	0.66022	-1.3176	3879.1	23.862	-0.94588	76.008	-64.818	71.759	71.495	24.331	-0.40447	-5.687	0.57377	-2.5275	32.76	-4.6303
117.31	-2.1298	51.889	-5.6716	0.63929	-2.4468	0.29032	-0.30678	0.073105	0.66022	-1.3176	3878.4	23.861	-0.95125	76.01	-64.708	71.762	71.495	24.331	-0.40447	-5.687	0.57377	-2.5275	32.76	-4.6303
117.31	-2.1418	51.888	-5.6702	0.63776	-2.4464	0.28622	-0.30471	0.065175	0.66022	-1.3176	3877.8	23.86	-0.95658	76.012	-64.587	71.765	71.495	24.331	-0.40447	-5.687	0.57377	-2.5275	32.76	-4.6303
117.32	-2.1537	51.887	-5.6687	0.63624	-2.4461	0.28172	-0.3022	0.057201	0.66022	-1.3176	3877.2	23.859	-0.96186	76.014	-64.46	71.767	71.495	24.331	-0.40447	-5.687	0.57377	-2.5275	32.76	-4.6303
117.32	-2.1654	51.886	-5.6673	0.63474	-2.4458	0.27684	-0.29927	0.049194	0.66022	-1.3176	3876.5	23.858	-0.96707	76.016	-64.326	71.77	71.495	24.331	-0.40447	-5.687	0.57377	-2.5275	32.76	-4.6303
117.32	-2.177	51.883	-5.666	0.63325	-2.4456	0.27158	-0.29591	0.041165	0.66022	-1.3176	3875.9	23.856	-0.97222	76.018	-64.188	71.772	71.495	24.331	-0.40447	-5.687	0.57377	-2.5275	32.76	-4.6303
117.33	-2.1884	51.88	-5.6646	0.63178	-2.4454	0.26595	-0.29214	0.033127	0.66022	-1.3176	3875.2	23.854	-0.97727	76.02	-64.047	71.775	71.495	24.331	-0.40447	-5.687	0.57377	-2.5275	32.76	-4.6303
117.33	-2.1995	51.877	-5.6633	0.63033	-2.4453	0.25996	-0.28798	0.025089	0.66022	-1.3176	3874.6	23.852	-0.98224	76.022	-63.904	71.777	71.495	24.331	-0.40447	-5.687	0.57377	-2.5275	32.76	-4.6303
117.34	-2.2105	51.872	-5.662	0.6289	-2.4452	0.25362	-0.28342	0.017064	0.66022	-1.3176	3874.0	23.849	-0.9871	76.024	-63.759	71.78	71.495	24.331	-0.40447	-5.687	0.57377	-2.5275	32.76	-4.6303
117.35	-2.2212	51.868	-5.6608	0.6275	-2.4451	0.24694	-0.27847	0.0090636	0.66022	-1.3176	3873.3	23.846	-0.99184	76.026	-63.613	71.783	71.495	24.331	-0.40447	-5.687	0.57377	-2.5275	32.76	-4.6303
117.35	-2.2316	51.862	-5.6596	0.62612	-2.4451	0.23994	-0.27316	0.0010986	0.66022	-1.3176	3872.7	23.842	-0.99646	76.028	-63.466	71.785	71.495	24.331	-0.40447	-5.687	0.57377	-2.5275	32.76	-4.6303
117.36	-2.2417	51.856	-5.6584	0.62477	-2.4451	0.23262	-0.26749	-0.0068195	0.66022	-1.3176	3872.0	23.839	-1.0009	76.03	-63.319	71.788	71.495	24.331	-0.40447	-5.687	0.57377	-2.5275	32.76	-4.6303
117.36	-2.2515	51.849	-5.6572	0.62344	-2.4451	0.22499	-0.26147	-0.014679	0.66022	-1.3176	3871.4	23.835	-1.0053	76.032	-63.171	71.791	71.495	24.331	-0.40447	-5.687	0.57377	-2.5275	32.76	-4.6303
117.37	-2.2609	51.842	-5.6561	0.62215	-2.4452	0.21708	-0.25512	-0.02247	0.66022	-1.3176	3870.8	23.831	-1.0095	76.034	-63.024	71.793	71.495	24.331	-0.40447	-5.687	0.57377	-2.5275	32.76	-4.6303
117.38	-2.27	51.834	-5.6551	0.62089	-2.4454	0.20888	-0.24845	-0.030181	0.66022	-1.3176	3870.1	23.826	-1.0135	76.036	-62.877	71.796	71.495	24.331	-0.40447	-5.687	0.57377	-2.5275	32.76	-4.6303
117.39	-2.2788	51.826	-5.654	0.61967	-2.4455	0.20043	-0.24147	-0.0378	0.66022	-1.3176	3869.5	23.821	-1.0174	76.038	-62.73	71.799	71.495	24.331	-0.40447	-5.687	0.57377	-2.5275	32.76	-4.6303
117.39	-2.2871	51.817	-5.6531	0.61848	-2.4458	0.19172	-0.2342	-0.045318	0.66022	-1.3176	3868.8	23.816	-1.0211	76.04	-62.584	71.802	71.495	24.331	-0.40447	-5.687	0.57377	-2.5275	32.76	-4.6303
117.4	-2.295	51.807	-5.6521	0.61733	-2.446	0.18278	-0.22665	-0.052723	0.66022	-1.3176	3868.2	23.811	-1.0246	76.043	-62.438	71.804	71.495	24.331	-0.40447	-5.687	0.57377	-2.5275	32.76	-4.6303
117.41	-2.3026	51.797	-5.6512	0.61621	-2.4463	0.17362	-0.21883	-0.060006	0.66022	-1.3176	3867.6	23.805	-1.0279	76.045	-62.294	71.807	71.495	24.331	-0.40447	-5.687	0.57377	-2.5275	32.76	-4.6303
117.42	-2.3096	51.787	-5.6504	0.61514	-2.4466	0.16425	-0.21076	-0.067156	0.66022	-1.3176	3866.9	23.8	-1.0311	76.047	-62.15	71.81	71.495	24.331	-0.40447	-5.687	0.57377	-2.5275	32.76	-4.6303
117.43	-2.3163	51.776	-5.6496	0.6141	-2.4469	0.1547	-0.20246	-0.074163	0.66022	-1.3176	3866.3	23.794	-1.034	76.049	-62.007	71.813	71.495	24.331	-0.40447	-5.687	0.57377	-2.5275	32.76	-4.6303
117.44	-2.3225	51.765	-5.6488	0.61311	-2.4473	0.14497	-0.19393	-0.081019	0.66022	-1.3176	3865.6	23.788	-1.0367	76.051	-61.865	71.815	71.495	24.331	-0.40447	-5.687	0.57377	-2.5275	32.76	-4.6303
117.45	-2.3282	51.754	-5.6481	0.61217	-2.4478	0.13508	-0.18521	-0.087714	0.66022	-1.3176	3865.0	23.781	-1.0393	76.054	-61.725	71.818	71.495	24.331	-0.40447	-5.687	0.57377	-2.5275	32.76	-4.6303
117.45	-2.3334	51.742	-5.6475	0.61126	-2.4482	0.12505	-0.17629	-0.094238	0.66022	-1.3176	3864.4	23.775	-1.0416	76.056	-61.585	71.821	71.495	24.331	-0.40447	-5.687	0.57377	-2.5275	32.76	-4.6303
117.46	-2.3382	51.729	-5.6469	0.6104	-2.4487	0.1149	-0.1672	-0.10058	0.66022	-1.3176	3863.7	23.768	-1.0437	76.058	-61.446	71.824	71.495	24.331	-0.40447	-5.687	0.57377	-2.5275	32.76	-4.6303
117.47	-2.3425	51.717	-5.6463	0.60959	-2.4492	0.10463	-0.15795	-0.10674	0.66022	-1.3176	3863.1	23.761	-1.0455	76.061	-61.309	71.827	71.495	24.331	-0.40447	-5.687	0.57377	-2.5275	32.76	-4.6303
117.48	-2.3462	51.704	-5.6458	0.60882	-2.4498	0.094276	-0.14857	-0.11271	0.66022	-1.3176	3862.4	23.754	-1.0472	76.063	-61.173	71.83	71.495	24.331	-0.40447	-5.687	0.57377	-2.5275	32.76	-4.6303
117.49	-2.3495	51.691	-5.6454	0.6081	-2.4503	0.083841	-0.13906	-0.11847	0.66022	-1.3176	3861.8	23.747	-1.0486	76.065	-61.039	71.832	71.495	24.331	-0.40447	-5.687	0.57377	-2.5275	32.76	-4.6303
117.5	-2.3523	51.678	-5.645	0.60743	-2.451	0.073346	-0.12944	-0.12402	0.66022	-1.3176	3861.2	23.74	-1.0498	76.067	-60.905	71.835	71.495	24.331	-0.40447	-5.687	0.57377	-2.5275	32.76	-4.6303
117.51	-2.3545	51.664	-5.6447	0.60681	-2.4516	0.062807	-0.11973	-0.12935	0.66022	-1.3176	3860.5	23.732	-1.0508	76.07	-60.773	71.838	71.495	24.331	-0.40447	-5.687	0.57377	-2.5275	32.76	-4.6303
117.52	-2.3563	51.651	-5.6444	0.60624	-2.4522	0.052239	-0.10994	-0.13446	0.66022	-1.3176	3859.9	23.725	-1.0516	76.072	-60.643	71.841	71.495	24.331	-0.40447	-5.687	0.57377	-2.5275	32.76	-4.6303
117.53	-2.3575	51.637	-5.6441	0.60571	-2.4529	0.041661	-0.10009	-0.13935	0.66022	-1.3176	3859.2	23.718	-1.0521	76.074	-60.514	71.844	71.495	24.331	-0.40447	-5.687	0.57377	-2.5275	32.76	-4.6303
117.54	-2.3583	51.623	-5.644	0.60524	-2.4536	0.031086	-0.090203	-0.14399	0.66022	-1.3176	3858.6	23.71	-1.0524	76.077	-60.386	71.847	71.495	24.331	-0.40447	-5.687	0.57377	-2.5275	32.76	-4.6303
117.56	-2.3585	51.609	-5.6438	0.60481	-2.4544	0.020532	-0.080285	-0.1484	0.66022	-1.3176	3858.0	23.702	-1.0524	76.079	-60.26	71.85	71.495	24.331	-0.40447	-5.687	0.57377	-2.5275	32.76	-4.6303
117.57	-2.3582	51.595	-5.6437	0.60443	-2.4551	0.010015	-0.070356	-0.15256	0.66022	-1.3176	3857.3	23.695	-1.0523	76.082	-60.136	71.853	71.495	24.331	-0.40447	-5.687	0.57377	-2.5275	32.76	-4.6303
117.58	-2.3575	51.581	-5.6437	0.60411	-2.4559	-0.000451	-0.060429	-0.15648	0.66022	-1.3176	3856.7	23.687	-1.0519	76.084	-60.013	71.856	71.495	24.331	-0.40447	-5.687	0.57377	-2.5275	32.76	-4.6303
117.59	-2.3562	51.567	-5.6438	0.60383	-2.4567	-0.01085	-0.050522	-0.16014	0.66022	-1.3176	3856.0	23.679	-1.0513	76.086	-59.891	71.859	71.495	24.331	-0.40447	-5.687	0.57377	-2.5275	32.76	-4.6303
117.6	-2.3544	51.553	-5.6438	0.6036	-2.4575	-0.021166	-0.04065	-0.16355	0.66022	-1.3176	3855.4	23.672	-1.0505	76.089	-59.772	71.862	71.495	24.331	-0.40447	-5.687	0.57377	-2.5275	32.76	-4.6303
117.61	-2.3522	51.538	-5.644	0.60342	-2.4583	-0.031385	-0.030827	-0.1667	0.66022	-1.3176	3854.8	23.664	-1.0495	76.091	-59.653	71.865	71.495	24.331	-0.40447	-5.687	0.57377	-2.5275	32.76	-4.6303
117.62	-2.3495	51.524	-5.6441	0.60329	-2.4592	-0.041493	-0.021068	-0.16958	0.66022	-1.3176	3854.1	23.656	-1.0482	76.094	-59.537	71.868	71.495	24.331	-0.40447	-5.687	0.57377	-2.5275	32.76	-4.6303
117.63	-2.3463	51.511	-5.6444	0.60321	-2.46	-0.051475	-0.011388	-0.17221	0.66022	-1.3176	3853.5	23.649	-1.0468	76.096	-59.422	71.871	71.495	24.331	-0.40447	-5.687	0.57377	-2.5275	32.76	-4.6303
117.64	-2.3427	51.497	-5.6447	0.60318	-2.4609	-0.061317	-0.0018009	-0.17457	0.66022	-1.3176	3852.9	23.641	-1.0451	76.099	-59.309	71.874	71.495	24.331	-0.40447	-5.687	0.57377	-2.5275	32.76	-4.6303
117.65	-2.3387	51.483	-5.645	0.60319	-2.4618	-0.071007	0.0076798	-0.17666	0.66022	-1.3176	3852.2	23.634	-1.0433	76.101	-59.197	71.877	71.495	24.331	-0.40447	-5.687	0.57377	-2.5275	32.76	-4.6303
117.66	-2.3342	51.469	-5.6454	0.60325	-2.4627	-0.08053	0.017041	-0.17849	0.66022	-1.3176	3851.6	23.626	-1.0412	76.103	-59.088	71.88	71.495	24.331	-0.40447	-5.687	0.57377	-2.5275	32.76	-4.6303
117.67	-2.3292	51.456	-5.6458	0.60336	-2.4635	-0.089875	0.026268	-0.18006	0.66022	-1.3176	3850.9	23.619	-1.039	76.106	-58.98	71.883	71.495	24.331	-0.40447	-5.687	0.57377	-2.5275	32.76	-4.6303
117.68	-2.3239	51.443	-5.6463	0.60352	-2.4645	-0.099029	0.03535	-0.18136	0.66022	-1.3176	3850.3	23.612	-1.0366	76.108	-58.873	71.886	71.495	24.331	-0.40447	-5.687	0.57377	-2.5275	32.76	-4.6303
117.69	-2.3182	51.43	-5.6468	0.60372	-2.4654	-0.10798	0.044275	-0.18239	0.66022	-1.3176	3849.7	23.605	-1.034	76.111	-58.769	71.889	71.495	24.331	-0.40447	-5.687	0.57377	-2.5275	32.76	-4.6303
117.7	-2.3121	51.417	-5.6473	0.60396	-2.4663	-0.11672	0.053029	-0.18317	0.66022	-1.3176	3849.0	23.598	-1.0313	76.113	-58.666	71.892	71.495	24.331	-0.40447	-5.687	0.57377	-2.5275	32.76	-4.6303
117.71	-2.3057	51.405	-5.648	0.60425	-2.4672	-0.12465	0.062398	-0.18357	0.66022	-1.3176	3848.4	23.591	-1.0284	76.116	-58.565	71.894	71.495	24.331	-0.40447	-5.687	0.57377	-2.5275	32.76	-4.6303
117.72	-2.2989	51.393	-5.6486	0.60458	-2.4681	-0.13182	0.072278	-0.18359	0.66022	-1.3176	3847.8	23.584	-1.0253	76.118	-58.466	71.897	71.495	24.331	-0.40447	-5.687	0.57377	-2.5275	32.76	-4.6303
117.73	-2.2918	51.381	-5.6493	0.60497	-2.469	-0.13876	0.081864	-0.18334	0.66022	-1.3176	3847.1	23.578	-1.0221	76.12	-58.369	71.9	71.495	24.331	-0.40447	-5.687	0.57377	-2.5275	32.76	-4.6303
117.74	-2.2843	51.369	-5.65	0.6054	-2.4699	-0.14547	0.091145	-0.18281	0.66022	-1.3176	3846.5	23.571	-1.0188	76.123	-58.274	71.903	71.495	24.331	-0.40447	-5.687	0.57377	-2.5275	32.76	-4.6303
117.75	-2.2766	51.358	-5.6507	0.60588	-2.4709	-0.15195	0.10011	-0.18203	0.66022	-1.3176	3845.9	23.565	-1.0153	76.125	-58.18	71.906	71.495	24.331	-0.40447	-5.687	0.57377	-2.5275	32.76	-4.6303
117.76	-2.2686	51.347	-5.6515	0.6064	-2.4718	-0.15818	0.10875	-0.18098	0.66022	-1.3176	3845.2	23.559	-1.0117	76.128	-58.089	71.909	71.495	24.331	-0.40447	-5.687	0.57377	-2.5275	32.76	-4.6303
117.77	-2.2603	51.337	-5.6523	0.60697	-2.4727	-0.16415	0.11705	-0.17968	0.66022	-1.3176	3844.6	23.553	-1.008	76.13	-57.999	71.912	71.495	24.331	-0.40447	-5.687	0.57377	-2.5275	32.76	-4.6303
117.78	-2.2518	51.327	-5.6531	0.60757	-2.4736	-0.16987	0.12501	-0.17813	0.66022	-1.3176	3844.0	23.547	-1.0041	76.133	-57.911	71.915	71.495	24.331	-0.40447	-5.687	0.57377	-2.5275	32.76	-4.6303
117.79	-2.2431	51.318	-5.654	0.60822	-2.4744	-0.17531	0.13262	-0.17633	0.66022	-1.3176	3843.3	23.542	-1.0002	76.135	-57.825	71.918	71.495	24.331	-0.40447	-5.687	0.57377	-2.5275	32.76	-4.6303
117.8	-2.2342	51.308	-5.6549	0.6089	-2.4753	-0.18049	0.13987	-0.17431	0.66022	-1.3176	3842.7	23.537	-0.99622	76.137	-57.742	71.921	71.495	24.331	-0.40447	-5.687	0.57377	-2.5275	32.76	-4.6303
117.8	-2.2252	51.3	-5.6558	0.60961	-2.4762	-0.18538	0.14676	-0.17205	0.66022	-1.3176	3842.0	23.531	-0.99214	76.14	-57.66	71.924	71.495	24.331	-0.40447	-5.687	0.57377	-2.5275	32.76	-4.6303
117.81	-2.2159	51.292	-5.6567	0.61036	-2.477	-0.18999	0.15329	-0.16958	0.66022	-1.3176	3841.4	23.527	-0.98799	76.142	-57.58	71.927	71.495	24.331	-0.40447	-5.687	0.57377	-2.5275	32.76	-4.6303
117.82	-2.2065	51.284	-5.6577	0.61115	-2.4779	-0.19432	0.15944	-0.1669	0.66022	-1.3176	3840.8	23.522	-0.98378	76.144	-57.502	71.93	71.495	24.331	-0.40447	-5.687	0.57377	-2.5275	32.76	-4.6303
117.83	-2.1971	51.276	-5.6587	0.61196	-2.4787	-0.19835	0.16522	-0.16401	0.66022	-1.3176	3840.1	23.518	-0.97952	76.147	-57.426	71.933	71.495	24.331	-0.40447	-5.687	0.57377	-2.5275	32.76	-4.6303
117.84	-2.1875	51.27	-5.6597	0.6128	-2.4795	-0.20209	0.17062	-0.16093	0.66022	-1.3176	3839.5	23.514	-0.97523	76.149	-57.352	71.936	71.495	24.331	-0.40447	-5.687	0.57377	-2.5275	32.76	-4.6303
117.84	-2.1779	51.263	-5.6607	0.61366	-2.4803	-0.20554	0.17564	-0.15766	0.66022	-1.3176	3838.9	23.51	-0.9709	76.151	-57.28	71.939	71.495	24.331	-0.40447	-5.687	0.57377	-2.5275	32.76	-4.6303
117.85	-2.1682	51.257	-5.6617	0.61455	-2.4811	-0.20869	0.18029	-0.15421	0.66022	-1.3176	3838.2	23.506	-0.96656	76.154	-57.21	71.942	71.495	24.331	-0.40447	-5.687	0.57377	-2.5275	32.76	-4.6303
117.86	-2.1585	51.252	-5.6628	0.61547	-2.4819	-0.21154	0.18456	-0.1506	0.66022	-1.3176	3837.6	23.503	-0.9622	76.156	-57.142	71.944	71.495	24.331	-0.40447	-5.687	0.57377	-2.5275	32.76	-4.6303
117.86	-2.1488	51.247	-5.6639	0.6164	-2.4826	-0.2141	0.18845	-0.14683	0.66022	-1.3176	3837.0	23.499	-0.95784	76.158	-57.077	71.947	71.495	24.331	-0.40447	-5.687	0.57377	-2.5275	32.76	-4.6303
117.87	-2.1391	51.242	-5.6649	0.61735	-2.4833	-0.21636	0.19197	-0.14291	0.66022	-1.3176	3836.3	23.497	-0.95349	76.16	-57.013	71.95	71.495	24.331	-0.40447	-5.687	0.57377	-2.5275	32.76	-4.6303
117.88	-2.1294	51.238	-5.666	0.61832	-2.484	-0.21833	0.19511	-0.13885	0.66022	-1.3176	3835.7	23.494	-0.94915	76.163	-56.952	71.953	71.495	24.331	-0.40447	-5.687	0.57377	-2.5275	32.76	-4.6303
117.88	-2.1198	51.235	-5.6671	0.6193	-2.4847	-0.22	0.19789	-0.13466	0.66022	-1.3176	3835.1	23.491	-0.94484	76.165	-56.892	71.955	71.495	24.331	-0.40447	-5.687	0.57377	-2.5275	32.76	-4.6303
117.89	-2.1102	51.232	-5.6682	0.6203	-2.4854	-0.22138	0.2003	-0.13036	0.66022	-1.3176	3834.4	23.489	-0.94056	76.167	-56.835	71.958	71.495	24.331	-0.40447	-5.687	0.57377	-2.5275	32.76	-4.6303
117.89	-2.1008	51.229	-5.6693	0.6213	-2.486	-0.22247	0.20235	-0.12594	0.66022	-1.3176	3833.8	23.487	-0.93633	76.169	-56.78	71.961	71.495	24.331	-0.40447	-5.687	0.57377	-2.5275	32.76	-4.6303
117.9	-2.0915	51.227	-5.6704	0.62232	-2.4866	-0.22328	0.20405	-0.12143	0.66022	-1.3176	3833.2	23.485	-0.93214	76.171	-56.727	71.964	71.495	24.331	-0.40447	-5.687	0.57377	-2.5275	32.76	-4.6303
117.9	-2.0823	51.225	-5.6716	0.62334	-2.4872	-0.22381	0.20541	-0.11683	0.66022	-1.3176	3832.5	23.484	-0.92801	76.173	-56.677	71.966	71.495	24.331	-0.40447	-5.687	0.57377	-2.5275	32.76	-4.6303
117.91	-2.0732	51.224	-5.6727	0.62437	-2.4878	-0.22406	0.20642	-0.11215	0.66022	-1.3176	3831.9	23.482	-0.92395	76.175	-56.628	71.969	71.495	24.331	-0.40447	-5.687	0.57377	-2.5275	32.76	-4.6303
117.91	-2.0643	51.223	-5.6738	0.62541	-2.4884	-0.22404	0.2071	-0.1074	0.66022	-1.3176	3831.3	23.481	-0.91996	76.178	-56.582	71.972	71.495	24.331	-0.40447	-5.687	0.57377	-2.5275	32.76	-4.6303
117.91	-2.0556	51.222	-5.6749	0.62644	-2.4889	-0.22376	0.20745	-0.10259	0.66022	-1.3176	3830.6	23.48	-0.91605	76.18	-56.538	71.974	71.495	24.331	-0.40447	-5.687	0.57377	-2.5275	32.76	-4.6303
117.92	-2.0471	51.222	-5.676	0.62748	-2.4894	-0.22321	0.20749	-0.097738	0.66022	-1.3176	3830.0	23.48	-0.91223	76.182	-56.497	71.977	71.495	24.331	-0.40447	-5.687	0.57377	-2.5275	32.76	-4.6303
117.92	-2.0388	51.223	-5.6772	0.62852	-2.4899	-0.22241	0.20722	-0.092843	0.66022	-1.3176	3829.4	23.479	-0.9085	76.184	-56.457	71.979	71.495	24.331	-0.40447	-5.687	0.57377	-2.5275	32.76	-4.6303
117.93	-2.0307	51.223	-5.6783	0.62955	-2.4903	-0.22137	0.20665	-0.087919	0.66022	-1.3176	3828.7	23.479	-0.90487	76.185	-56.42	71.982	71.495	24.331	-0.40447	-5.687	0.57377	-2.5275	32.76	-4.6303
117.93	-2.0228	51.224	-5.6794	0.63058	-2.4907	-0.22008	0.20579	-0.082975	0.66022	-1.3176	3828.1	23.478	-0.90134	76.187	-56.386	71.984	71.495	24.331	-0.40447	-5.687	0.57377	-2.5275	32.76	-4.6303
117.93	-2.0152	51.226	-5.6805	0.63161	-2.4911	-0.21857	0.20466	-0.07802	0.66022	-1.3176	3827.5	23.479	-0.89792	76.189	-56.353	71.987	71.495	24.331	-0.40447	-5.687	0.57377	-2.5275	32.76	-4.6303
117.93	-2.0078	51.227	-5.6816	0.63263	-2.4915	-0.21683	0.20326	-0.073064	0.66022	-1.3176	3826.8	23.479	-0.89461	76.191	-56.323	71.989	71.495	24.331	-0.40447	-5.687	0.57377	-2.5275	32.76	-4.6303
117.94	-2.0007	51.229	-5.6826	0.63364	-2.4919	-0.21487	0.2016	-0.068115	0.66022	-1.3176	3826.2	23.479	-0.89142	76.193	-56.295	71.992	71.495	24.331	-0.40447	-5.687	0.57377	-2.5275	32.76	-4.6303
117.94	-1.9938	51.231	-5.6837	0.63465	-2.4922	-0.2127	0.1997	-0.063183	0.66022	-1.3176	3825.6	23.48	-0.88835	76.195	-56.27	71.994	71.495	24.331	-0.40447	-5.687	0.57377	-2.5275	32.76	-4.6303
117.94	-1.9873	51.234	-5.6848	0.63564	-2.4925	-0.21034	0.19757	-0.058275	0.66022	-1.3176	3824.9	23.48	-0.88541	76.197	-56.247	71.996	71.495	24.331	-0.40447	-5.687	0.57377	-2.5275	32.76	-4.6303
117.94	-1.981	51.237	-5.6858	0.63662	-2.4928	-0.20778	0.19521	-0.0534	0.66022	-1.3176	3824.3	23.481	-0.88259	76.198	-56.226	71.999	71.495	24.331	-0.40447	-5.687	0.57377	-2.5275	32.76	-4.6303
117.95	-1.975	51.24	-5.6868	0.63759	-2.493	-0.20505	0.19265	-0.048566	0.66022	-1.3176	3823.7	23.482	-0.8799	76.2	-56.208	72.001	71.495	24.331	-0.40447	-5.687	0.57377	-2.5275	32.76	-4.6303
117.95	-1.9693	51.243	-5.6879	0.63855	-2.4933	-0.20214	0.18988	-0.043779	0.66022	-1.3176	3823.0	23.483	-0.87734	76.202	-56.192	72.003	71.495	24.331	-0.40447	-5.687	0.57377	-2.5275	32.76	-4.6303
117.95	-1.9639	51.246	-5.6889	0.63949	-2.4935	-0.19907	0.18694	-0.039049	0.66022	-1.3176	3822.4	23.484	-0.87492	76.203	-56.179	72.006	71.495	24.331	-0.40447	-5.687	0.57377	-2.5275	32.76	-4.6303
117.95	-1.9588	51.25	-5.6898	0.64042	-2.4937	-0.19585	0.18382	-0.03438	0.66022	-1.3176	3821.8	23.485	-0.87263	76.205	-56.168	72.008	71.495	24.331	-0.40447	-5.687	0.57377	-2.5275	32.76	-4.6303
117.95	-1.954	51.254	-5.6908	0.64133	-2.4938	-0.19248	0.18054	-0.029781	0.66022	-1.3176	3821.1	23.486	-0.87047	76.207	-56.159	72.01	71.495	24.331	-0.40447	-5.687	0.57377	-2.5275	32.76	-4.6303
117.95	-1.9495	51.258	-5.6918	0.64222	-2.494	-0.18898	0.17711	-0.025258	0.66022	-1.3176	3820.5	23.488	-0.86844	76.208	-56.153	72.012	71.495	24.331	-0.40447	-5.687	0.57377	-2.5275	32.76	-4.6303
117.95	-1.9453	51.262	-5.6927	0.6431	-2.4941	-0.18536	0.17354	-0.020816	0.66022	-1.3176	3819.9	23.489	-0.86655	76.21	-56.15	72.014	71.495	24.331	-0.40447	-5.687	0.57377	-2.5275	32.76	-4.6303
117.96	-1.9414	51.266	-5.6936	0.64396	-2.4942	-0.18162	0.16985	-0.01646	0.66022	-1.3176	3819.2	23.491	-0.8648	76.211	-56.149	72.017	71.495	24.331	-0.40447	-5.687	0.57377	-2.5275	32.76	-4.6303
117.96	-1.9378	51.27	-5.6945	0.6448	-2.4942	-0.17778	0.16605	-0.012198	0.66022	-1.3176	3818.6	23.492	-0.86317	76.213	-56.15	72.019	71.495	24.331	-0.40447	-5.687	0.57377	-2.5275	32.76	-4.6303
117.96	-1.9345	51.275	-5.6954	0.64562	-2.4943	-0.17385	0.16215	-0.0080319	0.66022	-1.3176	3818.0	23.494	-0.86167	76.214	-56.154	72.021	71.495	24.331	-0.40447	-5.687	0.57377	-2.5275	32.76	-4.6303
117.96	-1.9314	51.279	-5.6963	0.64642	-2.4943	-0.16983	0.15815	-0.003968	0.66022	-1.3176	3817.3	23.496	-0.8603	76.216	-56.16	72.023	71.495	24.331	-0.40447	-5.687	0.57377	-2.5275	32.76	-4.6303
117.96	-1.9287	51.284	-5.6971	0.6472	-2.4943	-0.16573	0.15408	-9.9645e-06	0.66022	-1.3176	3816.7	23.497	-0.85906	76.217	-56.169	72.025	71.495	24.331	-0.40447	-5.687	0.57377	-2.5275	32.76	-4.6303
117.96	-1.9262	51.288	-5.6979	0.64796	-2.4943	-0.16157	0.14995	0.0038384	0.66022	-1.3176	3816.1	23.499	-0.85793	76.219	-56.18	72.027	71.495	24.331	-0.40447	-5.687	0.57377	-2.5275	32.76	-4.6303
117.96	-1.924	51.293	-5.6987	0.6487	-2.4943	-0.15735	0.14576	0.0075737	0.66022	-1.3176	3815.4	23.501	-0.85693	76.22	-56.194	72.029	71.495	24.331	-0.40447	-5.687	0.57377	-2.5275	32.76	-4.6303
117.96	-1.922	51.297	-5.6995	0.64942	-2.4942	-0.15309	0.14152	0.011193	0.66022	-1.3176	3814.8	23.503	-0.85604	76.222	-56.211	72.031	71.495	24.331	-0.40447	-5.687	0.57377	-2.5275	32.76	-4.6303
117.96	-1.9203	51.302	-5.7002	0.65011	-2.4942	-0.14879	0.13725	0.014693	0.66022	-1.3176	3814.2	23.504	-0.85526	76.223	-56.229	72.033	71.495	24.331	-0.40447	-5.687	0.57377	-2.5275	32.76	-4.6303
117.96	-1.9188	51.306	-5.701	0.65079	-2.4941	-0.14446	0.13295	0.018073	0.66022	-1.3176	3813.5	23.506	-0.85459	76.224	-56.251	72.035	71.495	24.331	-0.40447	-5.687	0.57377	-2.5275	32.76	-4.6303
117.96	-1.9176	51.311	-5.7017	0.65144	-2.494	-0.14011	0.12864	0.021329	0.66022	-1.3176	3812.9	23.508	-0.85402	76.226	-56.274	72.037	71.495	24.331	-0.40447	-5.687	0.57377	-2.5275	32.76	-4.6303
117.96	-1.9165	51.315	-5.7024	0.65207	-2.4939	-0.13575	0.12432	0.024461	0.66022	-1.3176	3812.3	23.509	-0.85355	76.227	-56.301	72.039	71.495	24.331	-0.40447	-5.687	0.57377	-2.5275	32.76	-4.6303
117.96	-1.9157	51.32	-5.7031	0.65269	-2.4938	-0.13138	0.12	0.027467	0.66022	-1.3176	3811.7	23.511	-0.85316	76.228	-56.33	72.041	71.495	24.331	-0.40447	-5.687	0.57377	-2.5275	32.76	-4.6303
117.97	-1.9151	51.324	-5.7037	0.65327	-2.4936	-0.12702	0.11569	0.030346	0.66022	-1.3176	3811.0	23.513	-0.85287	76.23	-56.361	72.043	71.495	24.331	-0.40447	-5.687	0.57377	-2.5275	32.76	-4.6303
117.97	-1.9146	51.328	-5.7043	0.65384	-2.4934	-0.12267	0.1114	0.033098	0.66022	-1.3176	3810.4	23.514	-0.85265	76.231	-56.395	72.045	71.495	24.331	-0.40447	-5.687	0.57377	-2.5275	32.76	-4.6303
117.97	-1.9144	51.332	-5.7049	0.65439	-2.4933	-0.11834	0.10713	0.035722	0.66022	-1.3176	3809.8	23.516	-0.85251	76.232	-56.431	72.047	71.495	24.331	-0.40447	-5.687	0.57377	-2.5275	32.76	-4.6303
117.97	-1.9142	51.336	-5.7055	0.65491	-2.4931	-0.11404	0.1029	0.03822	0.66022	-1.3176	3809.1	23.517	-0.85244	76.234	-56.47	72.049	71.495	24.331	-0.40447	-5.687	0.57377	-2.5275	32.76	-4.6303
117.97	-1.9142	51.34	-5.7061	0.65542	-2.4929	-0.10977	0.098704	0.04059	0.66022	-1.3176	3808.5	23.519	-0.85242	76.235	-56.511	72.051	71.495	24.331	-0.40447	-5.687	0.57377	-2.5275	32.76	-4.6303
117.97	-1.9144	51.344	-5.7066	0.6559	-2.4927	-0.10555	0.094552	0.042834	0.66022	-1.3176	3807.8	23.52	-0.85247	76.236	-56.554	72.052	71.495	24.331	-0.40447	-5.687	0.57377	-2.5275	32.76	-4.6303
117.97	-1.9146	51.347	-5.7071	0.65636	-2.4925	-0.10137	0.090449	0.044953	0.66022	-1.3176	3807.2	23.522	-0.85256	76.238	-56.6	72.054	71.495	24.331	-0.40447	-5.687	0.57377	-2.5275	32.76	-4.6303
117.97	-1.9149	51.351	-5.7076	0.65681	-2.4922	-0.097236	0.0864	0.046948	0.66022	-1.3176	3806.6	23.523	-0.85269	76.239	-56.649	72.056	71.495	24.331	-0.40447	-5.687	0.57377	-2.5275	32.76	-4.6303
117.97	-1.9153	51.354	-5.7081	0.65723	-2.492	-0.093165	0.082409	0.048821	0.66022	-1.3176	3805.9	23.524	-0.85286	76.24	-56.7	72.058	71.495	24.331	-0.40447	-5.687	0.57377	-2.5275	32.76	-4.6303
117.97	-1.9158	51.357	-5.7085	0.65763	-2.4917	-0.089157	0.07848	0.050573	0.66022	-1.3176	3805.3	23.525	-0.85306	76.241	-56.753	72.06	71.495	24.331	-0.40447	-5.687	0.57377	-2.5275	32.76	-4.6303
117.97	-1.9163	51.36	-5.709	0.65801	-2.4915	-0.085216	0.074617	0.052207	0.66022	-1.3176	3804.7	23.526	-0.85327	76.243	-56.809	72.062	71.495	24.331	-0.40447	-5.687	0.57377	-2.5275	32.76	-4.6303
117.97	-1.9169	51.363	-5.7094	0.65838	-2.4912	-0.081348	0.070821	0.053725	0.66022	-1.3176	3804.0	23.527	-0.8535	76.244	-56.867	72.064	71.495	24.331	-0.40447	-5.687	0.57377	-2.5275	32.76	-4.6303
117.98	-1.9174	51.366	-5.7098	0.65872	-2.491	-0.077555	0.067095	0.055129	0.66022	-1.3176	3803.4	23.528	-0.85374	76.245	-56.927	72.066	71.495	24.331	-0.40447	-5.687	0.57377	-2.5275	32.76	-4.6303
117.98	-1.918	51.369	-5.7102	0.65905	-2.4907	-0.073842	0.063442	0.056422	0.66022	-1.3176	3802.8	23.529	-0.85398	76.247	-56.99	72.068	71.495	24.331	-0.40447	-5.687	0.57377	-2.5275	32.76	-4.6303
117.98	-1.9186	51.371	-5.7105	0.65935	-2.4904	-0.070212	0.059862	0.057606	0.66022	-1.3176	3802.1	23.53	-0.85421	76.248	-57.055	72.07	71.495	24.331	-0.40447	-5.687	0.57377	-2.5275	32.76	-4.6303
117.98	-1.9191	51.374	-5.7109	0.65965	-2.4901	-0.066668	0.056355	0.058686	0.66022	-1.3176	3801.5	23.531	-0.85443	76.249	-57.122	72.072	71.495	24.331	-0.40447	-5.687	0.57377	-2.5275	32.76	-4.6303
117.98	-1.9196	51.376	-5.7112	0.65992	-2.4898	-0.063213	0.052924	0.059664	0.66022	-1.3176	3800.9	23.531	-0.85463	76.251	-57.192	72.073	71.495	24.331	-0.40447	-5.687	0.57377	-2.5275	32.76	-4.6303
117.98	-1.92	51.378	-5.7115	0.66017	-2.4895	-0.059847	0.049566	0.060543	0.66022	-1.3176	3800.2	23.532	-0.85481	76.252	-57.264	72.075	71.495	24.331	-0.40447	-5.687	0.57377	-2.5275	32.76	-4.6303
117.98	-1.9203	51.38	-5.7118	0.66041	-2.4892	-0.056575	0.046283	0.061326	0.66022	-1.3176	3799.6	23.532	-0.85495	76.253	-57.338	72.077	71.495	24.331	-0.40447	-5.687	0.57377	-2.5275	32.76	-4.6303
117.99	-1.9206	51.382	-5.7121	0.66064	-2.4889	-0.053396	0.043072	0.062018	0.66022	-1.3176	3799.0	23.533	-0.85505	76.255	-57.415	72.079	71.495	24.331	-0.40447	-5.687	0.57377	-2.5275	32.76	-4.6303
117.99	-1.9208	51.384	-5.7123	0.66085	-2.4886	-0.050312	0.039933	0.062622	0.66022	-1.3176	3798.3	23.533	-0.8551	76.256	-57.493	72.081	71.495	24.331	-0.40447	-5.687	0.57377	-2.5275	32.76	-4.6303
117.99	-1.9208	51.386	-5.7126	0.66104	-2.4883	-0.047324	0.036864	0.063142	0.66022	-1.3176	3797.7	23.534	-0.85511	76.257	-57.574	72.083	71.495	24.331	-0.40447	-5.687	0.57377	-2.5275	32.76	-4.6303
117.99	-1.9207	51.387	-5.7128	0.66121	-2.4879	-0.044366	0.033953	0.063591	0.66022	-1.3176	3797.1	23.534	-0.85506	76.259	-57.657	72.085	71.495	24.331	-0.40447	-5.687	0.57377	-2.5275	32.76	-4.6303
117.99	-1.9205	51.389	-5.713	0.66138	-2.4876	-0.04121	0.031489	0.064015	0.66022	-1.3176	3796.4	23.534	-0.85495	76.26	-57.742	72.087	71.495	24.331	-0.40447	-5.687	0.57377	-2.5275	32.76	-4.6303
117.99	-1.9202	51.39	-5.7132	0.66153	-2.4873	-0.038157	0.029061	0.064372	0.66022	-1.3176	3795.8	23.534	-0.85477	76.262	-57.829	72.089	71.495	24.331	-0.40447	-5.687	0.57377	-2.5275	32.76	-4.6303
118.0	-1.9196	51.391	-5.7134	0.66167	-2.487	-0.035207	0.026665	0.064667	0.66022	-1.3176	3795.1	23.535	-0.85452	76.263	-57.918	72.091	71.495	24.331	-0.40447	-5.687	0.57377	-2.5275	32.76	-4.6303
118.0	-1.9189	51.392	-5.7136	0.6618	-2.4867	-0.032358	0.0243	0.064903	0.66022	-1.3176	3794.5	23.535	-0.85419	76.264	-58.009	72.093	71.495	24.331	-0.40447	-5.687	0.57377	-2.5275	32.76	-4.6303
118.0	-1.9181	51.394	-5.7137	0.66191	-2.4863	-0.029606	0.021961	0.065084	0.66022	-1.3176	3793.9	23.535	-0.85378	76.266	-58.102	72.095	71.495	24.331	-0.40447	-5.687	0.57377	-2.5275	32.76	-4.6303
118.0	-1.917	51.395	-5.7139	0.66202	-2.486	-0.026952	0.019646	0.065212	0.66022	-1.3176	3793.2	23.535	-0.85329	76.267	-58.197	72.098	71.495	24.331	-0.40447	-5.687	0.57377	-2.5275	32.76	-4.6303
118.01	-1.9157	51.396	-5.714	0.66211	-2.4857	-0.024391	0.017351	0.065292	0.66022	-1.3176	3792.6	23.535	-0.85271	76.269	-58.294	72.1	71.495	24.331	-0.40447	-5.687	0.57377	-2.5275	32.76	-4.6303
118.01	-1.9143	51.397	-5.7141	0.66219	-2.4854	-0.021922	0.015073	0.065326	0.66022	-1.3176	3792.0	23.535	-0.85204	76.27	-58.393	72.102	71.495	24.331	-0.40447	-5.687	0.57377	-2.5275	32.76	-4.6303
118.01	-1.9126	51.398	-5.7142	0.66226	-2.485	-0.019541	0.012808	0.065319	0.66022	-1.3176	3791.3	23.535	-0.85128	76.272	-58.494	72.104	71.495	24.331	-0.40447	-5.687	0.57377	-2.5275	32.76	-4.6303
118.01	-1.9107	51.4	-5.7143	0.66232	-2.4847	-0.017246	0.010553	0.065272	0.66022	-1.3176	3790.7	23.535	-0.85042	76.273	-58.596	72.106	71.495	24.331	-0.40447	-5.687	0.57377	-2.5275	32.76	-4.6303
118.01	-1.9086	51.401	-5.7144	0.66236	-2.4844	-0.015033	0.0083031	0.065189	0.66022	-1.3176	3790.1	23.535	-0.84946	76.275	-58.701	72.108	71.495	24.331	-0.40447	-5.687	0.57377	-2.5275	32.76	-4.6303
118.02	-1.9062	51.402	-5.7145	0.6624	-2.4841	-0.012898	0.0060555	0.065074	0.66022	-1.3176	3789.4	23.535	-0.84841	76.277	-58.807	72.11	71.495	24.331	-0.40447	-5.687	0.57377	-2.5275	32.76	-4.6303
118.02	-1.9037	51.403	-5.7145	0.66242	-2.4837	-0.010839	0.0038062	0.064929	0.66022	-1.3176	3788.8	23.535	-0.84725	76.278	-58.914	72.113	71.495	24.331	-0.40447	-5.687	0.57377	-2.5275	32.76	-4.6303
118.02	-1.9009	51.405	-5.7146	0.66244	-2.4834	-0.008851	0.0015513	0.064756	0.66022	-1.3176	3788.1	23.536	-0.84599	76.28	-59.024	72.115	71.495	24.331	-0.40447	-5.687	0.57377	-2.5275	32.76	-4.6303
118.02	-1.8979	51.406	-5.7146	0.66244	-2.4831	-0.0069306	-0.00071278	0.064559	0.66022	-1.3176	3787.5	23.536	-0.84463	76.281	-59.135	72.117	71.495	24.331	-0.40447	-5.687	0.57377	-2.5275	32.76	-4.6303
118.03	-1.8946	51.407	-5.7146	0.66243	-2.4828	-0.005074	-0.0029898	0.064339	0.66022	-1.3176	3786.9	23.536	-0.84317	76.283	-59.248	72.119	71.495	24.331	-0.40447	-5.687	0.57377	-2.5275	32.76	-4.6303
118.03	-1.8912	51.409	-5.7147	0.66241	-2.4824	-0.0032771	-0.0052833	0.0641	0.66022	-1.3176	3786.2	23.536	-0.8416	76.285	-59.362	72.122	71.495	24.331	-0.40447	-5.687	0.57377	-2.5275	32.76	-4.6303
118.03	-1.8875	51.411	-5.7147	0.66238	-2.4821	-0.0015359	-0.0075969	0.063843	0.66022	-1.3176	3785.6	23.536	-0.83994	76.286	-59.478	72.124	71.495	24.331	-0.40447	-5.687	0.57377	-2.5275	32.76	-4.6303
118.03	-1.8835	51.413	-5.7147	0.66233	-2.4818	0.00015358	-0.009934	0.06357	0.66022	-1.3176	3784.9	23.537	-0.83817	76.288	-59.596	72.126	71.495	24.331	-0.40447	-5.687	0.57377	-2.5275	32.76	-4.6303
118.04	-1.8794	51.415	-5.7147	0.66228	-2.4815	0.0017955	-0.012298	0.063283	0.66022	-1.3176	3784.3	23.537	-0.83631	76.29	-59.715	72.128	71.495	24.331	-0.40447	-5.687	0.57377	-2.5275	32.76	-4.6303
118.04	-1.875	51.417	-5.7147	0.66221	-2.4812	0.0033939	-0.014692	0.062984	0.66022	-1.3176	3783.7	23.538	-0.83435	76.292	-59.835	72.131	71.495	24.331	-0.40447	-5.687	0.57377	-2.5275	32.76	-4.6303
118.04	-1.8704	51.419	-5.7146	0.66213	-2.4809	0.0049528	-0.017119	0.062674	0.66022	-1.3176	3783.0	23.538	-0.83229	76.293	-59.957	72.133	71.495	24.331	-0.40447	-5.687	0.57377	-2.5275	32.76	-4.6303
118.04	-1.8657	51.421	-5.7146	0.66204	-2.4805	0.0064761	-0.019581	0.062354	0.66022	-1.3176	3782.4	23.539	-0.83014	76.295	-60.08	72.136	71.495	24.331	-0.40447	-5.687	0.57377	-2.5275	32.76	-4.6303
118.05	-1.8607	51.424	-5.7146	0.66194	-2.4802	0.0079678	-0.022082	0.062026	0.66022	-1.3176	3781.7	23.539	-0.82791	76.297	-60.204	72.138	71.495	24.331	-0.40447	-5.687	0.57377	-2.5275	32.76	-4.6303
118.05	-1.8555	51.427	-5.7145	0.66182	-2.4799	0.0094318	-0.024624	0.06169	0.66022	-1.3176	3781.1	23.54	-0.82558	76.299	-60.33	72.14	71.495	24.331	-0.40447	-5.687	0.57377	-2.5275	32.76	-4.6303
118.05	-1.8501	51.43	-5.7145	0.66169	-2.4796	0.010872	-0.027209	0.061348	0.66022	-1.3176	3780.5	23.541	-0.82318	76.3	-60.457	72.143	71.495	24.331	-0.40447	-5.687	0.57377	-2.5275	32.76	-4.6303
118.05	-1.8446	51.433	-5.7144	0.66155	-2.4793	0.012291	-0.029839	0.060999	0.66022	-1.3176	3779.8	23.542	-0.8207	76.302	-60.585	72.145	71.495	24.331	-0.40447	-5.687	0.57377	-2.5275	32.76	-4.6303
118.05	-1.8389	51.437	-5.7144	0.66139	-2.479	0.013694	-0.032516	0.060644	0.66022	-1.3176	3779.2	23.543	-0.81814	76.304	-60.715	72.148	71.495	24.331	-0.40447	-5.687	0.57377	-2.5275	32.76	-4.6303
118.06	-1.833	51.44	-5.7143	0.66122	-2.4787	0.015083	-0.035241	0.060284	0.66022	-1.3176	3778.5	23.544	-0.81551	76.306	-60.845	72.15	71.495	24.331	-0.40447	-5.687	0.57377	-2.5275	32.76	-4.6303
118.06	-1.827	51.444	-5.7142	0.66104	-2.4784	0.016462	-0.038015	0.059918	0.66022	-1.3176	3777.9	23.545	-0.81282	76.308	-60.977	72.152	71.495	24.331	-0.40447	-5.687	0.57377	-2.5275	32.76	-4.6303
118.06	-1.8209	51.448	-5.7141	0.66084	-2.4781	0.017834	-0.04084	0.059546	0.66022	-1.3176	3777.3	23.547	-0.81007	76.31	-61.109	72.155	71.495	24.331	-0.40447	-5.687	0.57377	-2.5275	32.76	-4.6303
118.06	-1.8146	51.453	-5.714	0.66063	-2.4778	0.019201	-0.043715	0.059168	0.66022	-1.3176	3776.6	23.548	-0.80726	76.311	-61.243	72.157	71.495	24.331	-0.40447	-5.687	0.57377	-2.5275	32.76	-4.6303
118.06	-1.8083	51.457	-5.7139	0.6604	-2.4775	0.020567	-0.046642	0.058783	0.66022	-1.3176	3776.0	23.55	-0.80441	76.313	-61.378	72.16	71.495	24.331	-0.40447	-5.687	0.57377	-2.5275	32.76	-4.6303
118.06	-1.8018	51.462	-5.7138	0.66016	-2.4772	0.021933	-0.049619	0.05839	0.66022	-1.3176	3775.3	23.552	-0.80151	76.315	-61.513	72.162	71.495	24.331	-0.40447	-5.687	0.57377	-2.5275	32.76	-4.6303
118.07	-1.7952	51.467	-5.7137	0.65991	-2.4769	0.023302	-0.052648	0.05799	0.66022	-1.3176	3774.7	23.553	-0.79857	76.317	-61.65	72.165	71.495	24.331	-0.40447	-5.687	0.57377	-2.5275	32.76	-4.6303
118.07	-1.7886	51.473	-5.7136	0.65964	-2.4766	0.024676	-0.055726	0.05758	0.66022	-1.3176	3774.1	23.555	-0.7956	76.319	-61.787	72.167	71.495	24.331	-0.40447	-5.687	0.57377	-2.5275	32.76	-4.6303
118.07	-1.7819	51.478	-5.7135	0.65935	-2.4763	0.026057	-0.058854	0.05716	0.66022	-1.3176	3773.4	23.557	-0.79261	76.321	-61.925	72.17	71.495	24.331	-0.40447	-5.687	0.57377	-2.5275	32.76	-4.6303
118.07	-1.7752	51.484	-5.7133	0.65905	-2.4761	0.027445	-0.06203	0.056729	0.66022	-1.3176	3772.8	23.56	-0.78959	76.323	-62.064	72.172	71.495	24.331	-0.40447	-5.687	0.57377	-2.5275	32.76	-4.6303
118.07	-1.7684	51.49	-5.7132	0.65873	-2.4758	0.028844	-0.065252	0.056284	0.66022	-1.3176	3772.1	23.562	-0.78657	76.325	-62.204	72.175	71.495	24.331	-0.40447	-5.687	0.57377	-2.5275	32.76	-4.6303
118.07	-1.7617	51.497	-5.713	0.6584	-2.4755	0.030252	-0.068519	0.055825	0.66022	-1.3176	3771.5	23.564	-0.78354	76.327	-62.344	72.177	71.495	24.331	-0.40447	-5.687	0.57377	-2.5275	32.76	-4.6303
118.07	-1.7549	51.503	-5.7129	0.65804	-2.4752	0.031672	-0.071827	0.05535	0.66022	-1.3176	3770.8	23.567	-0.78051	76.329	-62.486	72.18	71.495	24.331	-0.40447	-5.687	0.57377	-2.5275	32.76	-4.6303
118.07	-1.7481	51.51	-5.7127	0.65768	-2.4749	0.033104	-0.075175	0.054857	0.66022	-1.3176	3770.2	23.57	-0.77748	76.33	-62.627	72.182	71.495	24.331	-0.40447	-5.687	0.57377	-2.5275	32.76	-4.6303
118.07	-1.7414	51.517	-5.7126	0.65729	-2.4747	0.034547	-0.07856	0.054344	0.66022	-1.3176	3769.6	23.573	-0.77447	76.332	-62.77	72.185	71.495	24.331	-0.40447	-5.687	0.57377	-2.5275	32.76	-4.6303
118.07	-1.7347	51.525	-5.7124	0.65689	-2.4744	0.036003	-0.081978	0.053809	0.66022	-1.3176	3768.9	23.575	-0.77148	76.334	-62.912	72.187	71.495	24.331	-0.40447	-5.687	0.57377	-2.5275	32.76	-4.6303
118.07	-1.7281	51.532	-5.7122	0.65647	-2.4741	0.037469	-0.085425	0.053251	0.66022	-1.3176	3768.3	23.579	-0.76852	76.336	-63.056	72.19	71.495	24.331	-0.40447	-5.687	0.57377	-2.5275	32.76	-4.6303
118.07	-1.7216	51.54	-5.712	0.65604	-2.4739	0.038946	-0.088899	0.052667	0.66022	-1.3176	3767.6	23.582	-0.7656	76.338	-63.2	72.192	71.495	24.331	-0.40447	-5.687	0.57377	-2.5275	32.76	-4.6303
118.07	-1.7151	51.548	-5.7118	0.65558	-2.4736	0.040434	-0.092394	0.052054	0.66022	-1.3176	3767.0	23.585	-0.76271	76.34	-63.344	72.195	71.495	24.331	-0.40447	-5.687	0.57377	-2.5275	32.76	-4.6303
118.07	-1.7088	51.556	-5.7116	0.65511	-2.4733	0.041929	-0.095907	0.051412	0.66022	-1.3176	3766.3	23.588	-0.75988	76.342	-63.489	72.197	71.495	24.331	-0.40447	-5.687	0.57377	-2.5275	32.76	-4.6303
118.07	-1.7026	51.565	-5.7114	0.65463	-2.4731	0.043432	-0.099432	0.050738	0.66022	-1.3176	3765.7	23.592	-0.7571	76.344	-63.634	72.199	71.495	24.331	-0.40447	-5.687	0.57377	-2.5275	32.76	-4.6303
118.07	-1.6965	51.574	-5.7112	0.65412	-2.4728	0.044941	-0.10296	0.050029	0.66022	-1.3176	3765.1	23.596	-0.75438	76.345	-63.779	72.202	71.495	24.331	-0.40447	-5.687	0.57377	-2.5275	32.76	-4.6303
118.07	-1.6906	51.583	-5.7109	0.6536	-2.4726	0.046453	-0.1065	0.049283	0.66022	-1.3176	3764.4	23.599	-0.75173	76.347	-63.924	72.204	71.495	24.331	-0.40447	-5.687	0.57377	-2.5275	32.76	-4.6303
118.07	-1.6848	51.592	-5.7107	0.65305	-2.4723	0.047966	-0.11003	0.048498	0.66022	-1.3176	3763.8	23.603	-0.74915	76.349	-64.07	72.207	71.495	24.331	-0.40447	-5.687	0.57377	-2.5275	32.76	-4.6303
118.07	-1.6793	51.601	-5.7105	0.6525	-2.4721	0.049478	-0.11355	0.047671	0.66022	-1.3176	3763.1	23.607	-0.74665	76.351	-64.216	72.209	71.495	24.331	-0.40447	-5.687	0.57377	-2.5275	32.76	-4.6303
118.07	-1.6739	51.61	-5.7102	0.65192	-2.4719	0.050986	-0.11706	0.046801	0.66022	-1.3176	3762.5	23.611	-0.74424	76.353	-64.361	72.212	71.495	24.331	-0.40447	-5.687	0.57377	-2.5275	32.76	-4.6303
118.07	-1.6687	51.62	-5.7099	0.65132	-2.4716	0.052487	-0.12055	0.045885	0.66022	-1.3176	3761.8	23.615	-0.74193	76.354	-64.507	72.214	71.495	24.331	-0.40447	-5.687	0.57377	-2.5275	32.76	-4.6303
118.07	-1.6638	51.63	-5.7097	0.65071	-2.4714	0.053978	-0.12401	0.044921	0.66022	-1.3176	3761.2	23.619	-0.73971	76.356	-64.653	72.216	71.495	24.331	-0.40447	-5.687	0.57377	-2.5275	32.76	-4.6303
118.07	-1.659	51.639	-5.7094	0.65008	-2.4712	0.055455	-0.12744	0.043907	0.66022	-1.3176	3760.5	23.623	-0.73759	76.358	-64.798	72.219	71.495	24.331	-0.40447	-5.687	0.57377	-2.5275	32.76	-4.6303
118.07	-1.6546	51.649	-5.7091	0.64944	-2.471	0.056915	-0.13082	0.042841	0.66022	-1.3176	3759.9	23.627	-0.73559	76.36	-64.943	72.221	71.495	24.331	-0.40447	-5.687	0.57377	-2.5275	32.76	-4.6303
118.07	-1.6504	51.659	-5.7088	0.64878	-2.4708	0.058354	-0.13416	0.04172	0.66022	-1.3176	3759.3	23.632	-0.7337	76.361	-65.087	72.223	71.495	24.331	-0.40447	-5.687	0.57377	-2.5275	32.76	-4.6303
118.06	-1.6464	51.67	-5.7085	0.6481	-2.4706	0.059768	-0.13744	0.040543	0.66022	-1.3176	3758.6	23.636	-0.73192	76.363	-65.23	72.226	71.495	24.331	-0.40447	-5.687	0.57377	-2.5275	32.76	-4.6303
118.06	-1.6427	51.68	-5.7082	0.6474	-2.4704	0.061152	-0.14066	0.039308	0.66022	-1.3176	3758.0	23.64	-0.73027	76.365	-65.371	72.228	71.495	24.331	-0.40447	-5.687	0.57377	-2.5275	32.76	-4.6303
118.06	-1.6393	51.69	-5.7079	0.64669	-2.4702	0.062502	-0.14382	0.038013	0.66022	-1.3176	3757.3	23.645	-0.72875	76.367	-65.51	72.23	71.495	24.331	-0.40447	-5.687	0.57377	-2.5275	32.76	-4.6303
118.06	-1.6362	51.7	-5.7076	0.64596	-2.47	0.063815	-0.1469	0.036657	0.66022	-1.3176	3756.7	23.649	-0.72736	76.368	-65.645	72.233	71.495	24.331	-0.40447	-5.687	0.57377	-2.5275	32.76	-4.6303
118.06	-1.6335	51.71	-5.7073	0.64522	-2.4698	0.065085	-0.14989	0.035237	0.66022	-1.3176	3756.0	23.654	-0.7261	76.37	-65.773	72.235	71.495	24.331	-0.40447	-5.687	0.57377	-2.5275	32.76	-4.6303
118.06	-1.631	51.721	-5.707	0.64447	-2.4696	0.066307	-0.1528	0.033753	0.66022	-1.3176	3755.4	23.658	-0.72499	76.371	-65.887	72.237	71.495	24.331	-0.40447	-5.687	0.57377	-2.5275	32.76	-4.6303
118.06	-1.6288	51.731	-5.7066	0.64369	-2.4695	0.067477	-0.1556	0.032204	0.66022	-1.3176	3754.7	23.663	-0.72401	76.373	-65.976	72.239	71.495	24.331	-0.40447	-5.687	0.57377	-2.5275	32.76	-4.6303
118.05	-1.627	51.741	-5.7063	0.64291	-2.4693	0.068589	-0.15831	0.030588	0.66022	-1.3176	3754.1	23.667	-0.72318	76.375	-66.014	72.241	71.495	24.331	-0.40447	-5.687	0.57377	-2.5275	32.76	-4.6303
118.05	-1.6255	51.751	-5.7059	0.64211	-2.4692	0.06964	-0.1609	0.028903	0.66022	-1.3176	3753.5	23.672	-0.72249	76.376	-65.983	72.244	71.495	24.331	-0.40447	-5.687	0.57377	-2.5275	32.76	-4.6303
118.05	-1.6243	51.761	-5.7056	0.6413	-2.469	0.070623	-0.16337	0.02715	0.66022	-1.3176	3752.8	23.676	-0.72196	76.378	-65.896	72.246	71.495	24.331	-0.40447	-5.687	0.57377	-2.5275	32.76	-4.6303
118.05	-1.6235	51.771	-5.7052	0.64048	-2.4689	0.071534	-0.16572	0.025328	0.66022	-1.3176	3752.2	23.68	-0.72157	76.379	-65.778	72.248	71.495	24.331	-0.40447	-5.687	0.57377	-2.5275	32.76	-4.6303
118.05	-1.623	51.781	-5.7049	0.63964	-2.4688	0.072367	-0.16793	0.023436	0.66022	-1.3176	3751.5	23.685	-0.72133	76.381	-65.645	72.25	71.495	24.331	-0.40447	-5.687	0.57377	-2.5275	32.76	-4.6303
118.05	-1.6228	51.791	-5.7045	0.6388	-2.4687	0.073118	-0.17001	0.021473	0.66022	-1.3176	3750.9	23.689	-0.72125	76.382	-65.505	72.252	71.495	24.331	-0.40447	-5.687	0.57377	-2.5275	32.76	-4.6303
118.04	-1.623	51.801	-5.7041	0.63794	-2.4685	0.073782	-0.17193	0.01944	0.66022	-1.3176	3750.2	23.693	-0.72132	76.384	-65.36	72.254	71.495	24.331	-0.40447	-5.687	0.57377	-2.5275	32.76	-4.6303
118.04	-1.6235	51.81	-5.7038	0.63708	-2.4685	0.074353	-0.17371	0.017336	0.66022	-1.3176	3749.6	23.697	-0.72155	76.385	-65.213	72.256	71.495	24.331	-0.40447	-5.687	0.57377	-2.5275	32.76	-4.6303
118.04	-1.6244	51.819	-5.7034	0.63621	-2.4684	0.074827	-0.17532	0.015162	0.66022	-1.3176	3748.9	23.701	-0.72192	76.386	-65.065	72.258	71.495	24.331	-0.40447	-5.687	0.57377	-2.5275	32.76	-4.6303
118.04	-1.6256	51.829	-5.703	0.63533	-2.4683	0.075198	-0.17677	0.012918	0.66022	-1.3176	3748.3	23.705	-0.72245	76.388	-64.916	72.26	71.495	24.331	-0.40447	-5.687	0.57377	-2.5275	32.76	-4.6303
118.04	-1.6272	51.837	-5.7026	0.63444	-2.4682	0.075463	-0.17804	0.010604	0.66022	-1.3176	3747.7	23.709	-0.72313	76.389	-64.766	72.262	71.495	24.331	-0.40447	-5.687	0.57377	-2.5275	32.76	-4.6303
118.04	-1.6291	51.846	-5.7023	0.63355	-2.4682	0.075616	-0.17914	0.0082221	0.66022	-1.3176	3747.0	23.713	-0.72397	76.39	-64.617	72.264	71.495	24.331	-0.40447	-5.687	0.57377	-2.5275	32.76	-4.6303
118.04	-1.6313	51.854	-5.7019	0.63265	-2.4682	0.075652	-0.18006	0.0057721	0.66022	-1.3176	3746.4	23.716	-0.72495	76.392	-64.468	72.266	71.495	24.331	-0.40447	-5.687	0.57377	-2.5275	32.76	-4.6303
118.03	-1.6339	51.863	-5.7015	0.63175	-2.4681	0.075568	-0.18079	0.0032555	0.66022	-1.3176	3745.7	23.72	-0.72608	76.393	-64.319	72.268	71.495	24.331	-0.40447	-5.687	0.57377	-2.5275	32.76	-4.6303
118.03	-1.6368	51.87	-5.7011	0.63084	-2.4681	0.07536	-0.18132	0.00067347	0.66022	-1.3176	3745.1	23.723	-0.72735	76.394	-64.171	72.27	71.495	24.331	-0.40447	-5.687	0.57377	-2.5275	32.76	-4.6303
118.03	-1.64	51.878	-5.7008	0.62993	-2.4681	0.075022	-0.18165	-0.0019723	0.66022	-1.3176	3744.4	23.727	-0.72877	76.395	-64.023	72.272	71.495	24.331	-0.40447	-5.687	0.57377	-2.5275	32.76	-4.6303
118.03	-1.6435	51.885	-5.7004	0.62902	-2.4682	0.074552	-0.18179	-0.0046803	0.66022	-1.3176	3743.8	23.73	-0.73033	76.397	-63.876	72.273	71.495	24.331	-0.40447	-5.687	0.57377	-2.5275	32.76	-4.6303
118.03	-1.6474	51.892	-5.7	0.62812	-2.4682	0.073946	-0.18171	-0.0074484	0.66022	-1.3176	3743.1	23.733	-0.73202	76.398	-63.73	72.275	71.495	24.331	-0.40447	-5.687	0.57377	-2.5275	32.76	-4.6303
118.03	-1.6515	51.899	-5.6996	0.62721	-2.4682	0.0732	-0.18143	-0.010275	0.66022	-1.3176	3742.5	23.736	-0.73385	76.399	-63.584	72.277	71.495	24.331	-0.40447	-5.687	0.57377	-2.5275	32.76	-4.6303
118.03	-1.6559	51.905	-5.6993	0.6263	-2.4683	0.072311	-0.18093	-0.013156	0.66022	-1.3176	3741.9	23.738	-0.73581	76.4	-63.44	72.279	71.495	24.331	-0.40447	-5.687	0.57377	-2.5275	32.76	-4.6303
118.03	-1.6607	51.911	-5.6989	0.6254	-2.4684	0.071277	-0.18021	-0.016092	0.66022	-1.3176	3741.2	23.741	-0.73789	76.401	-63.296	72.281	71.495	24.331	-0.40447	-5.687	0.57377	-2.5275	32.76	-4.6303
118.03	-1.6656	51.916	-5.6986	0.6245	-2.4684	0.070094	-0.17928	-0.019077	0.66022	-1.3176	3740.6	23.743	-0.74009	76.402	-63.153	72.282	71.495	24.331	-0.40447	-5.687	0.57377	-2.5275	32.76	-4.6303
118.03	-1.6709	51.921	-5.6982	0.62361	-2.4685	0.068761	-0.17812	-0.022111	0.66022	-1.3176	3739.9	23.745	-0.74241	76.403	-63.012	72.284	71.495	24.331	-0.40447	-5.687	0.57377	-2.5275	32.76	-4.6303
118.03	-1.6764	51.926	-5.6979	0.62272	-2.4687	0.067275	-0.17673	-0.025189	0.66022	-1.3176	3739.3	23.747	-0.74484	76.404	-62.871	72.286	71.495	24.331	-0.40447	-5.687	0.57377	-2.5275	32.76	-4.6303
118.03	-1.6821	51.93	-5.6976	0.62184	-2.4688	0.065634	-0.17513	-0.028308	0.66022	-1.3176	3738.6	23.749	-0.74738	76.405	-62.731	72.287	71.495	24.331	-0.40447	-5.687	0.57377	-2.5275	32.76	-4.6303
118.03	-1.6881	51.934	-5.6972	0.62097	-2.4689	0.063838	-0.17329	-0.031466	0.66022	-1.3176	3738.0	23.75	-0.75002	76.406	-62.593	72.289	71.495	24.331	-0.40447	-5.687	0.57377	-2.5275	32.76	-4.6303
118.03	-1.6942	51.938	-5.6969	0.62011	-2.4691	0.061885	-0.17123	-0.034657	0.66022	-1.3176	3737.4	23.752	-0.75275	76.407	-62.456	72.291	71.495	24.331	-0.40447	-5.687	0.57377	-2.5275	32.76	-4.6303
118.03	-1.7006	51.941	-5.6966	0.61926	-2.4693	0.059774	-0.16893	-0.03788	0.66022	-1.3176	3736.7	23.753	-0.75557	76.408	-62.32	72.292	71.495	24.331	-0.40447	-5.687	0.57377	-2.5275	32.76	-4.6303
118.03	-1.7072	51.943	-5.6963	0.61842	-2.4695	0.057504	-0.16641	-0.041129	0.66022	-1.3176	3736.1	23.754	-0.75848	76.409	-62.186	72.294	71.495	24.331	-0.40447	-5.687	0.57377	-2.5275	32.76	-4.6303
118.03	-1.7139	51.945	-5.696	0.61759	-2.4697	0.055077	-0.16366	-0.0444	0.66022	-1.3176	3735.4	23.755	-0.76146	76.41	-62.052	72.295	71.495	24.331	-0.40447	-5.687	0.57377	-2.5275	32.76	-4.6303
118.03	-1.7208	51.947	-5.6958	0.61678	-2.4699	0.052491	-0.16069	-0.04769	0.66022	-1.3176	3734.8	23.755	-0.76451	76.411	-61.921	72.297	71.495	24.331	-0.40447	-5.687	0.57377	-2.5275	32.76	-4.6303
118.03	-1.7278	51.948	-5.6955	0.61599	-2.4702	0.049748	-0.15749	-0.050994	0.66022	-1.3176	3734.1	23.755	-0.76763	76.412	-61.79	72.299	71.495	24.331	-0.40447	-5.687	0.57377	-2.5275	32.76	-4.6303
118.03	-1.735	51.949	-5.6953	0.61521	-2.4704	0.046849	-0.15406	-0.054307	0.66022	-1.3176	3733.5	23.755	-0.7708	76.413	-61.661	72.3	71.495	24.331	-0.40447	-5.687	0.57377	-2.5275	32.76	-4.6303
118.03	-1.7423	51.949	-5.695	0.61445	-2.4707	0.043794	-0.15042	-0.057625	0.66022	-1.3176	3732.9	23.755	-0.77402	76.414	-61.534	72.302	71.495	24.331	-0.40447	-5.687	0.57377	-2.5275	32.76	-4.6303
118.04	-1.7496	51.949	-5.6948	0.6137	-2.471	0.040586	-0.14655	-0.060943	0.66022	-1.3176	3732.2	23.755	-0.77729	76.415	-61.408	72.303	71.495	24.331	-0.40447	-5.687	0.57377	-2.5275	32.76	-4.6303
118.04	-1.7571	51.948	-5.6946	0.61298	-2.4713	0.037227	-0.14247	-0.064257	0.66022	-1.3176	3731.6	23.754	-0.78059	76.416	-61.283	72.305	71.495	24.331	-0.40447	-5.687	0.57377	-2.5275	32.76	-4.6303
118.04	-1.7646	51.947	-5.6945	0.61228	-2.4717	0.033719	-0.13817	-0.06756	0.66022	-1.3176	3730.9	23.753	-0.78392	76.417	-61.16	72.306	71.495	24.331	-0.40447	-5.687	0.57377	-2.5275	32.76	-4.6303
118.04	-1.7722	51.945	-5.6943	0.6116	-2.472	0.030064	-0.13367	-0.070849	0.66022	-1.3176	3730.3	23.752	-0.78727	76.417	-61.039	72.308	71.495	24.331	-0.40447	-5.687	0.57377	-2.5275	32.76	-4.6303
118.04	-1.7798	51.943	-5.6942	0.61094	-2.4724	0.026267	-0.12896	-0.074118	0.66022	-1.3176	3729.6	23.751	-0.79064	76.418	-60.919	72.309	71.495	24.331	-0.40447	-5.687	0.57377	-2.5275	32.76	-4.6303
118.05	-1.7874	51.941	-5.694	0.61031	-2.4728	0.02233	-0.12405	-0.077361	0.66022	-1.3176	3729.0	23.75	-0.79401	76.419	-60.801	72.311	71.495	24.331	-0.40447	-5.687	0.57377	-2.5275	32.76	-4.6303
118.05	-1.795	51.938	-5.6939	0.6097	-2.4731	0.018257	-0.11895	-0.080574	0.66022	-1.3176	3728.4	23.748	-0.79739	76.42	-60.685	72.312	71.495	24.331	-0.40447	-5.687	0.57377	-2.5275	32.76	-4.6303
118.05	-1.8026	51.934	-5.6939	0.60912	-2.4736	0.014053	-0.11365	-0.083751	0.66022	-1.3176	3727.7	23.746	-0.80076	76.421	-60.57	72.314	71.495	24.331	-0.40447	-5.687	0.57377	-2.5275	32.76	-4.6303
118.05	-1.8102	51.93	-5.6938	0.60857	-2.474	0.0097218	-0.10817	-0.086887	0.66022	-1.3176	3727.1	23.744	-0.80411	76.422	-60.457	72.315	71.495	24.331	-0.40447	-5.687	0.57377	-2.5275	32.76	-4.6303
118.06	-1.8177	51.926	-5.6938	0.60804	-2.4744	0.0052688	-0.10252	-0.089977	0.66022	-1.3176	3726.4	23.741	-0.80744	76.422	-60.346	72.317	71.495	24.331	-0.40447	-5.687	0.57377	-2.5275	32.76	-4.6303
118.06	-1.8251	51.921	-5.6937	0.60754	-2.4749	0.00069895	-0.09669	-0.093014	0.66022	-1.3176	3725.8	23.739	-0.81075	76.423	-60.236	72.318	71.495	24.331	-0.40447	-5.687	0.57377	-2.5275	32.76	-4.6303
118.07	-1.8325	51.916	-5.6938	0.60707	-2.4754	-0.0039822	-0.090698	-0.095994	0.66022	-1.3176	3725.2	23.736	-0.81401	76.424	-60.129	72.319	71.495	24.331	-0.40447	-5.687	0.57377	-2.5275	32.76	-4.6303
118.07	-1.8398	51.91	-5.6938	0.60663	-2.4758	-0.0087689	-0.084549	-0.098911	0.66022	-1.3176	3724.5	23.733	-0.81724	76.425	-60.023	72.321	71.495	24.331	-0.40447	-5.687	0.57377	-2.5275	32.76	-4.6303
118.07	-1.847	51.904	-5.6938	0.60623	-2.4763	-0.013655	-0.07825	-0.10176	0.66022	-1.3176	3723.9	23.73	-0.82042	76.425	-59.919	72.322	71.495	24.331	-0.40447	-5.687	0.57377	-2.5275	32.76	-4.6303
118.08	-1.854	51.897	-5.6939	0.60585	-2.4769	-0.018634	-0.07181	-0.10453	0.66022	-1.3176	3723.2	23.727	-0.82353	76.426	-59.817	72.324	71.495	24.331	-0.40447	-5.687	0.57377	-2.5275	32.76	-4.6303
118.08	-1.8609	51.891	-5.694	0.60551	-2.4774	-0.023699	-0.065237	-0.10723	0.66022	-1.3176	3722.6	23.723	-0.82659	76.427	-59.717	72.325	71.495	24.331	-0.40447	-5.687	0.57377	-2.5275	32.76	-4.6303
118.09	-1.8676	51.883	-5.6942	0.6052	-2.4779	-0.028844	-0.058538	-0.10984	0.66022	-1.3176	3721.9	23.719	-0.82958	76.428	-59.618	72.327	71.495	24.331	-0.40447	-5.687	0.57377	-2.5275	32.76	-4.6303
118.09	-1.8742	51.876	-5.6943	0.60492	-2.4785	-0.03406	-0.051724	-0.11236	0.66022	-1.3176	3721.3	23.715	-0.83249	76.429	-59.522	72.328	71.495	24.331	-0.40447	-5.687	0.57377	-2.5275	32.76	-4.6303
118.1	-1.8806	51.868	-5.6945	0.60468	-2.4791	-0.039342	-0.044802	-0.11479	0.66022	-1.3176	3720.7	23.711	-0.83532	76.429	-59.427	72.329	71.495	24.331	-0.40447	-5.687	0.57377	-2.5275	32.76	-4.6303
118.1	-1.8868	51.859	-5.6947	0.60448	-2.4796	-0.04468	-0.037783	-0.11712	0.66022	-1.3176	3720.0	23.707	-0.83807	76.43	-59.335	72.331	71.495	24.331	-0.40447	-5.687	0.57377	-2.5275	32.76	-4.6303
118.11	-1.8928	51.851	-5.6949	0.60431	-2.4802	-0.050068	-0.030676	-0.11934	0.66022	-1.3176	3719.4	23.702	-0.84072	76.431	-59.244	72.332	71.495	24.331	-0.40447	-5.687	0.57377	-2.5275	32.76	-4.6303
118.11	-1.8985	51.842	-5.6952	0.60417	-2.4808	-0.055497	-0.023491	-0.12146	0.66022	-1.3176	3718.7	23.698	-0.84327	76.432	-59.156	72.334	71.495	24.331	-0.40447	-5.687	0.57377	-2.5275	32.76	-4.6303
118.12	-1.9041	51.832	-5.6955	0.60407	-2.4814	-0.060958	-0.016238	-0.12346	0.66022	-1.3176	3718.1	23.693	-0.84572	76.432	-59.069	72.335	71.495	24.331	-0.40447	-5.687	0.57377	-2.5275	32.76	-4.6303
118.12	-1.9094	51.823	-5.6958	0.60401	-2.4821	-0.066445	-0.0089265	-0.12534	0.66022	-1.3176	3717.5	23.688	-0.84806	76.433	-58.984	72.337	71.495	24.331	-0.40447	-5.687	0.57377	-2.5275	32.76	-4.6303
118.13	-1.9144	51.813	-5.6962	0.60398	-2.4827	-0.071948	-0.0015675	-0.12709	0.66022	-1.3176	3716.8	23.683	-0.85028	76.434	-58.902	72.338	71.495	24.331	-0.40447	-5.687	0.57377	-2.5275	32.76	-4.6303
118.13	-1.9192	51.803	-5.6965	0.60399	-2.4833	-0.077458	0.0058286	-0.12872	0.66022	-1.3176	3716.2	23.678	-0.85239	76.435	-58.821	72.339	71.495	24.331	-0.40447	-5.687	0.57377	-2.5275	32.76	-4.6303
118.14	-1.9237	51.793	-5.6969	0.60404	-2.484	-0.082967	0.013251	-0.13022	0.66022	-1.3176	3715.5	23.673	-0.85438	76.436	-58.743	72.341	71.495	24.331	-0.40447	-5.687	0.57377	-2.5275	32.76	-4.6303
118.15	-1.9279	51.782	-5.6974	0.60412	-2.4846	-0.088465	0.020689	-0.13159	0.66022	-1.3176	3714.9	23.668	-0.85624	76.436	-58.666	72.342	71.495	24.331	-0.40447	-5.687	0.57377	-2.5275	32.76	-4.6303
118.15	-1.9318	51.772	-5.6978	0.60425	-2.4853	-0.093945	0.028132	-0.13281	0.66022	-1.3176	3714.3	23.662	-0.85797	76.437	-58.592	72.344	71.495	24.331	-0.40447	-5.687	0.57377	-2.5275	32.76	-4.6303
118.16	-1.9354	51.761	-5.6983	0.60441	-2.486	-0.099398	0.035569	-0.13389	0.66022	-1.3176	3713.6	23.657	-0.85956	76.438	-58.519	72.345	71.495	24.331	-0.40447	-5.687	0.57377	-2.5275	32.76	-4.6303
118.16	-1.9387	51.75	-5.6988	0.6046	-2.4866	-0.10481	0.042989	-0.13483	0.66022	-1.3176	3713.0	23.651	-0.86103	76.439	-58.449	72.347	71.495	24.331	-0.40447	-5.687	0.57377	-2.5275	32.76	-4.6303
118.17	-1.9417	51.739	-5.6994	0.60484	-2.4873	-0.11018	0.050381	-0.13561	0.66022	-1.3176	3712.4	23.645	-0.86235	76.44	-58.381	72.348	71.495	24.331	-0.40447	-5.687	0.57377	-2.5275	32.76	-4.6303
118.18	-1.9444	51.728	-5.6999	0.60511	-2.488	-0.1155	0.057733	-0.13625	0.66022	-1.3176	3711.7	23.64	-0.86353	76.44	-58.315	72.35	71.495	24.331	-0.40447	-5.687	0.57377	-2.5275	32.76	-4.6303
118.18	-1.9467	51.716	-5.7005	0.60541	-2.4887	-0.12075	0.065035	-0.13673	0.66022	-1.3176	3711.1	23.634	-0.86457	76.441	-58.25	72.351	71.495	24.331	-0.40447	-5.687	0.57377	-2.5275	32.76	-4.6303
118.19	-1.9488	51.705	-5.7011	0.60576	-2.4894	-0.12593	0.072276	-0.13705	0.66022	-1.3176	3710.4	23.628	-0.86546	76.442	-58.189	72.353	71.495	24.331	-0.40447	-5.687	0.57377	-2.5275	32.76	-4.6303
118.2	-1.9505	51.694	-5.7018	0.60614	-2.49	-0.13103	0.079445	-0.13722	0.66022	-1.3176	3709.8	23.622	-0.86621	76.443	-58.129	72.354	71.495	24.331	-0.40447	-5.687	0.57377	-2.5275	32.76	-4.6303
118.2	-1.9519	51.682	-5.7024	0.60655	-2.4907	-0.13603	0.086531	-0.13722	0.66022	-1.3176	3709.2	23.617	-0.86681	76.444	-58.071	72.356	71.495	24.331	-0.40447	-5.687	0.57377	-2.5275	32.76	-4.6303
118.21	-1.9529	51.671	-5.7031	0.607	-2.4914	-0.14094	0.093522	-0.13706	0.66022	-1.3176	3708.5	23.611	-0.86727	76.445	-58.015	72.357	71.495	24.331	-0.40447	-5.687	0.57377	-2.5275	32.76	-4.6303
118.22	-1.9536	51.659	-5.7038	0.60749	-2.4921	-0.14574	0.10041	-0.13674	0.66022	-1.3176	3707.9	23.605	-0.86757	76.445	-57.962	72.359	71.495	24.331	-0.40447	-5.687	0.57377	-2.5275	32.76	-4.6303
118.22	-1.954	51.648	-5.7046	0.60801	-2.4928	-0.14992	0.10785	-0.13617	0.66022	-1.3176	3707.2	23.599	-0.86773	76.446	-57.91	72.36	71.495	24.331	-0.40447	-5.687	0.57377	-2.5275	32.76	-4.6303
118.23	-1.954	51.636	-5.7053	0.60856	-2.4935	-0.15363	0.1156	-0.13536	0.66022	-1.3176	3706.6	23.593	-0.86773	76.447	-57.861	72.362	71.495	24.331	-0.40447	-5.687	0.57377	-2.5275	32.76	-4.6303
118.23	-1.9537	51.625	-5.7061	0.60916	-2.4941	-0.15721	0.12315	-0.13436	0.66022	-1.3176	3706.0	23.588	-0.86759	76.448	-57.814	72.363	71.495	24.331	-0.40447	-5.687	0.57377	-2.5275	32.76	-4.6303
118.24	-1.9531	51.614	-5.7069	0.6098	-2.4948	-0.16068	0.1305	-0.13319	0.66022	-1.3176	3705.3	23.582	-0.8673	76.449	-57.768	72.365	71.495	24.331	-0.40447	-5.687	0.57377	-2.5275	32.76	-4.6303
118.25	-1.9521	51.603	-5.7077	0.61047	-2.4955	-0.16401	0.13762	-0.13183	0.66022	-1.3176	3704.7	23.576	-0.86687	76.45	-57.725	72.366	71.495	24.331	-0.40447	-5.687	0.57377	-2.5275	32.76	-4.6303
118.25	-1.9509	51.592	-5.7086	0.61117	-2.4961	-0.1672	0.14451	-0.1303	0.66022	-1.3176	3704.1	23.571	-0.86629	76.451	-57.685	72.368	71.495	24.331	-0.40447	-5.687	0.57377	-2.5275	32.76	-4.6303
118.26	-1.9493	51.582	-5.7094	0.61191	-2.4968	-0.17024	0.15116	-0.12859	0.66022	-1.3176	3703.4	23.565	-0.86557	76.452	-57.646	72.369	71.495	24.331	-0.40447	-5.687	0.57377	-2.5275	32.76	-4.6303
118.27	-1.9473	51.571	-5.7103	0.61268	-2.4974	-0.17313	0.15756	-0.12671	0.66022	-1.3176	3702.8	23.56	-0.86471	76.452	-57.609	72.371	71.495	24.331	-0.40447	-5.687	0.57377	-2.5275	32.76	-4.6303
118.27	-1.9451	51.561	-5.7111	0.61349	-2.498	-0.17587	0.16369	-0.12466	0.66022	-1.3176	3702.1	23.555	-0.86371	76.453	-57.575	72.372	71.495	24.331	-0.40447	-5.687	0.57377	-2.5275	32.76	-4.6303
118.28	-1.9426	51.551	-5.712	0.61432	-2.4987	-0.17843	0.16956	-0.12244	0.66022	-1.3176	3701.5	23.55	-0.86258	76.454	-57.542	72.374	71.495	24.331	-0.40447	-5.687	0.57377	-2.5275	32.76	-4.6303
118.29	-1.9398	51.541	-5.7129	0.61518	-2.4993	-0.18083	0.17514	-0.12006	0.66022	-1.3176	3700.9	23.544	-0.86131	76.455	-57.512	72.375	71.495	24.331	-0.40447	-5.687	0.57377	-2.5275	32.76	-4.6303
118.29	-1.9367	51.532	-5.7138	0.61607	-2.4999	-0.18305	0.18043	-0.11752	0.66022	-1.3176	3700.2	23.54	-0.85992	76.456	-57.483	72.377	71.495	24.331	-0.40447	-5.687	0.57377	-2.5275	32.76	-4.6303
118.3	-1.9333	51.522	-5.7147	0.61699	-2.5004	-0.18508	0.18543	-0.11481	0.66022	-1.3176	3699.6	23.535	-0.85841	76.457	-57.457	72.379	71.495	24.331	-0.40447	-5.687	0.57377	-2.5275	32.76	-4.6303
118.3	-1.9296	51.514	-5.7157	0.61792	-2.501	-0.18693	0.19012	-0.11196	0.66022	-1.3176	3699.0	23.53	-0.85678	76.458	-57.433	72.38	71.495	24.331	-0.40447	-5.687	0.57377	-2.5275	32.76	-4.6303
118.31	-1.9257	51.505	-5.7166	0.61889	-2.5016	-0.18859	0.19451	-0.10896	0.66022	-1.3176	3698.3	23.526	-0.85504	76.459	-57.411	72.382	71.495	24.331	-0.40447	-5.687	0.57377	-2.5275	32.76	-4.6303
118.31	-1.9216	51.497	-5.7176	0.61987	-2.5021	-0.19006	0.19858	-0.10581	0.66022	-1.3176	3697.7	23.521	-0.85319	76.46	-57.391	72.383	71.495	24.331	-0.40447	-5.687	0.57377	-2.5275	32.76	-4.6303
118.32	-1.9172	51.489	-5.7185	0.62087	-2.5026	-0.19133	0.20232	-0.10252	0.66022	-1.3176	3697.0	23.517	-0.85123	76.461	-57.374	72.385	71.495	24.331	-0.40447	-5.687	0.57377	-2.5275	32.76	-4.6303
118.32	-1.9126	51.481	-5.7195	0.62189	-2.5031	-0.1924	0.20575	-0.099106	0.66022	-1.3176	3696.4	23.513	-0.84918	76.462	-57.358	72.387	71.495	24.331	-0.40447	-5.687	0.57377	-2.5275	32.76	-4.6303
118.33	-1.9078	51.474	-5.7204	0.62293	-2.5036	-0.19326	0.20884	-0.095561	0.66022	-1.3176	3695.8	23.509	-0.84703	76.463	-57.344	72.388	71.495	24.331	-0.40447	-5.687	0.57377	-2.5275	32.76	-4.6303
118.33	-1.9028	51.467	-5.7214	0.62398	-2.5041	-0.19392	0.2116	-0.091895	0.66022	-1.3176	3695.1	23.506	-0.8448	76.464	-57.333	72.39	71.495	24.331	-0.40447	-5.687	0.57377	-2.5275	32.76	-4.6303
118.34	-1.8976	51.461	-5.7224	0.62504	-2.5045	-0.19437	0.21402	-0.088113	0.66022	-1.3176	3694.5	23.502	-0.84249	76.465	-57.323	72.391	71.495	24.331	-0.40447	-5.687	0.57377	-2.5275	32.76	-4.6303
118.34	-1.8923	51.455	-5.7233	0.62612	-2.505	-0.19461	0.21611	-0.084223	0.66022	-1.3176	3693.9	23.499	-0.8401	76.466	-57.316	72.393	71.495	24.331	-0.40447	-5.687	0.57377	-2.5275	32.76	-4.6303
118.35	-1.8867	51.449	-5.7243	0.6272	-2.5054	-0.19464	0.21786	-0.080231	0.66022	-1.3176	3693.2	23.496	-0.83764	76.467	-57.311	72.395	71.495	24.331	-0.40447	-5.687	0.57377	-2.5275	32.76	-4.6303
118.35	-1.8811	51.444	-5.7253	0.6283	-2.5058	-0.19446	0.21927	-0.076144	0.66022	-1.3176	3692.6	23.493	-0.83512	76.468	-57.307	72.396	71.495	24.331	-0.40447	-5.687	0.57377	-2.5275	32.76	-4.6303
118.36	-1.8753	51.44	-5.7263	0.6294	-2.5061	-0.19407	0.22034	-0.071968	0.66022	-1.3176	3691.9	23.491	-0.83254	76.469	-57.306	72.398	71.495	24.331	-0.40447	-5.687	0.57377	-2.5275	32.76	-4.6303
118.36	-1.8694	51.435	-5.7272	0.6305	-2.5065	-0.19347	0.22108	-0.067712	0.66022	-1.3176	3691.3	23.488	-0.82991	76.47	-57.307	72.4	71.495	24.331	-0.40447	-5.687	0.57377	-2.5275	32.76	-4.6303
118.36	-1.8634	51.431	-5.7282	0.63161	-2.5068	-0.19266	0.22148	-0.063381	0.66022	-1.3176	3690.7	23.486	-0.82724	76.471	-57.31	72.401	71.495	24.331	-0.40447	-5.687	0.57377	-2.5275	32.76	-4.6303
118.37	-1.8573	51.428	-5.7292	0.63271	-2.5071	-0.19164	0.22154	-0.058984	0.66022	-1.3176	3690.0	23.484	-0.82454	76.472	-57.315	72.403	71.495	24.331	-0.40447	-5.687	0.57377	-2.5275	32.76	-4.6303
118.37	-1.8512	51.425	-5.7301	0.63382	-2.5074	-0.19041	0.22127	-0.054529	0.66022	-1.3176	3689.4	23.482	-0.8218	76.473	-57.322	72.404	71.495	24.331	-0.40447	-5.687	0.57377	-2.5275	32.76	-4.6303
118.37	-1.845	51.422	-5.7311	0.63493	-2.5077	-0.18898	0.22067	-0.050022	0.66022	-1.3176	3688.8	23.481	-0.81904	76.473	-57.331	72.406	71.495	24.331	-0.40447	-5.687	0.57377	-2.5275	32.76	-4.6303
118.37	-1.8388	51.42	-5.732	0.63603	-2.5079	-0.18734	0.21974	-0.045472	0.66022	-1.3176	3688.1	23.479	-0.81626	76.474	-57.342	72.407	71.495	24.331	-0.40447	-5.687	0.57377	-2.5275	32.76	-4.6303
118.38	-1.8325	51.418	-5.7329	0.63712	-2.5081	-0.18551	0.2185	-0.040885	0.66022	-1.3176	3687.5	23.478	-0.81347	76.475	-57.355	72.409	71.495	24.331	-0.40447	-5.687	0.57377	-2.5275	32.76	-4.6303
118.38	-1.8262	51.417	-5.7339	0.63821	-2.5083	-0.18348	0.21694	-0.036271	0.66022	-1.3176	3686.8	23.477	-0.81067	76.476	-57.371	72.411	71.495	24.331	-0.40447	-5.687	0.57377	-2.5275	32.76	-4.6303
118.38	-1.82	51.416	-5.7348	0.63929	-2.5085	-0.18125	0.21506	-0.031637	0.66022	-1.3176	3686.2	23.476	-0.80788	76.477	-57.388	72.412	71.495	24.331	-0.40447	-5.687	0.57377	-2.5275	32.76	-4.6303
118.38	-1.8137	51.416	-5.7357	0.64036	-2.5086	-0.17884	0.21289	-0.02699	0.66022	-1.3176	3685.6	23.476	-0.80509	76.478	-57.407	72.414	71.495	24.331	-0.40447	-5.687	0.57377	-2.5275	32.76	-4.6303
118.39	-1.8075	51.416	-5.7366	0.64142	-2.5087	-0.17624	0.21042	-0.022339	0.66022	-1.3176	3684.9	23.476	-0.80232	76.479	-57.428	72.415	71.495	24.331	-0.40447	-5.687	0.57377	-2.5275	32.76	-4.6303
118.39	-1.8013	51.416	-5.7374	0.64247	-2.5088	-0.17346	0.20765	-0.017692	0.66022	-1.3176	3684.3	23.475	-0.79956	76.48	-57.451	72.417	71.495	24.331	-0.40447	-5.687	0.57377	-2.5275	32.76	-4.6303
118.39	-1.7952	51.417	-5.7383	0.6435	-2.5089	-0.1705	0.2046	-0.013055	0.66022	-1.3176	3683.7	23.476	-0.79684	76.481	-57.477	72.418	71.495	24.331	-0.40447	-5.687	0.57377	-2.5275	32.76	-4.6303
118.39	-1.7891	51.418	-5.7391	0.64451	-2.509	-0.16738	0.20128	-0.0084367	0.66022	-1.3176	3683.0	23.476	-0.79414	76.482	-57.504	72.42	71.495	24.331	-0.40447	-5.687	0.57377	-2.5275	32.76	-4.6303
118.39	-1.7832	51.419	-5.74	0.64551	-2.509	-0.16409	0.1977	-0.0038447	0.66022	-1.3176	3682.4	23.476	-0.79148	76.483	-57.533	72.421	71.495	24.331	-0.40447	-5.687	0.57377	-2.5275	32.76	-4.6303
118.39	-1.7773	51.421	-5.7408	0.64649	-2.509	-0.16064	0.19385	0.00071347	0.66022	-1.3176	3681.8	23.477	-0.78886	76.483	-57.565	72.423	71.495	24.331	-0.40447	-5.687	0.57377	-2.5275	32.76	-4.6303
118.39	-1.7715	51.424	-5.7416	0.64745	-2.509	-0.15703	0.18976	0.0052306	0.66022	-1.3176	3681.1	23.478	-0.7863	76.484	-57.598	72.424	71.495	24.331	-0.40447	-5.687	0.57377	-2.5275	32.76	-4.6303
118.39	-1.7659	51.426	-5.7423	0.64838	-2.509	-0.15329	0.18543	0.0096995	0.66022	-1.3176	3680.5	23.479	-0.78378	76.485	-57.633	72.426	71.495	24.331	-0.40447	-5.687	0.57377	-2.5275	32.76	-4.6303
118.39	-1.7603	51.429	-5.7431	0.6493	-2.5089	-0.1494	0.18087	0.014113	0.66022	-1.3176	3679.8	23.48	-0.78132	76.486	-57.67	72.427	71.495	24.331	-0.40447	-5.687	0.57377	-2.5275	32.76	-4.6303
118.39	-1.7549	51.433	-5.7438	0.65019	-2.5088	-0.14538	0.17609	0.018464	0.66022	-1.3176	3679.2	23.481	-0.77892	76.487	-57.709	72.429	71.495	24.331	-0.40447	-5.687	0.57377	-2.5275	32.76	-4.6303
118.39	-1.7497	51.436	-5.7446	0.65106	-2.5087	-0.14123	0.17111	0.022746	0.66022	-1.3176	3678.6	23.483	-0.77658	76.488	-57.75	72.43	71.495	24.331	-0.40447	-5.687	0.57377	-2.5275	32.76	-4.6303
118.39	-1.7446	51.44	-5.7453	0.6519	-2.5086	-0.13696	0.16593	0.026953	0.66022	-1.3176	3677.9	23.484	-0.77432	76.488	-57.793	72.432	71.495	24.331	-0.40447	-5.687	0.57377	-2.5275	32.76	-4.6303
118.39	-1.7397	51.445	-5.7459	0.65272	-2.5084	-0.13259	0.16057	0.031078	0.66022	-1.3176	3677.3	23.486	-0.77213	76.489	-57.838	72.433	71.495	24.331	-0.40447	-5.687	0.57377	-2.5275	32.76	-4.6303
118.39	-1.735	51.449	-5.7466	0.65351	-2.5083	-0.12811	0.15504	0.035114	0.66022	-1.3176	3676.6	23.488	-0.77001	76.49	-57.885	72.435	71.495	24.331	-0.40447	-5.687	0.57377	-2.5275	32.76	-4.6303
118.39	-1.7304	51.454	-5.7472	0.65427	-2.5081	-0.12353	0.14934	0.039057	0.66022	-1.3176	3676.0	23.49	-0.76798	76.491	-57.934	72.436	71.495	24.331	-0.40447	-5.687	0.57377	-2.5275	32.76	-4.6303
118.39	-1.726	51.459	-5.7478	0.655	-2.5079	-0.11887	0.14349	0.0429	0.66022	-1.3176	3675.4	23.492	-0.76603	76.491	-57.985	72.437	71.495	24.331	-0.40447	-5.687	0.57377	-2.5275	32.76	-4.6303
118.39	-1.7218	51.465	-5.7484	0.65571	-2.5077	-0.11412	0.13751	0.046638	0.66022	-1.3176	3674.7	23.495	-0.76416	76.492	-58.037	72.439	71.495	24.331	-0.40447	-5.687	0.57377	-2.5275	32.76	-4.6303
118.39	-1.7178	51.47	-5.749	0.65638	-2.5074	-0.10931	0.1314	0.050265	0.66022	-1.3176	3674.1	23.497	-0.76238	76.493	-58.092	72.44	71.495	24.331	-0.40447	-5.687	0.57377	-2.5275	32.76	-4.6303
118.39	-1.714	51.476	-5.7495	0.65702	-2.5072	-0.10443	0.12518	0.053778	0.66022	-1.3176	3673.5	23.5	-0.76069	76.494	-58.148	72.442	71.495	24.331	-0.40447	-5.687	0.57377	-2.5275	32.76	-4.6303
118.39	-1.7105	51.482	-5.75	0.65763	-2.5069	-0.099495	0.11885	0.057171	0.66022	-1.3176	3672.8	23.503	-0.7591	76.494	-58.207	72.443	71.495	24.331	-0.40447	-5.687	0.57377	-2.5275	32.76	-4.6303
118.39	-1.7071	51.488	-5.7505	0.65821	-2.5066	-0.094514	0.11244	0.060439	0.66022	-1.3176	3672.2	23.505	-0.75759	76.495	-58.267	72.444	71.495	24.331	-0.40447	-5.687	0.57377	-2.5275	32.76	-4.6303
118.38	-1.7039	51.495	-5.7509	0.65875	-2.5063	-0.089494	0.10595	0.06358	0.66022	-1.3176	3671.5	23.508	-0.75618	76.496	-58.329	72.446	71.495	24.331	-0.40447	-5.687	0.57377	-2.5275	32.76	-4.6303
118.38	-1.701	51.501	-5.7514	0.65927	-2.506	-0.084442	0.09939	0.066589	0.66022	-1.3176	3670.9	23.511	-0.75487	76.496	-58.393	72.447	71.495	24.331	-0.40447	-5.687	0.57377	-2.5275	32.76	-4.6303
118.38	-1.6982	51.508	-5.7518	0.65975	-2.5056	-0.079369	0.09278	0.069462	0.66022	-1.3176	3670.3	23.514	-0.75365	76.497	-58.458	72.448	71.495	24.331	-0.40447	-5.687	0.57377	-2.5275	32.76	-4.6303
118.38	-1.6957	51.515	-5.7522	0.66019	-2.5053	-0.074281	0.086128	0.072197	0.66022	-1.3176	3669.6	23.517	-0.75253	76.498	-58.526	72.45	71.495	24.331	-0.40447	-5.687	0.57377	-2.5275	32.76	-4.6303
118.38	-1.6934	51.522	-5.7525	0.66061	-2.5049	-0.069186	0.079448	0.074791	0.66022	-1.3176	3669.0	23.52	-0.7515	76.498	-58.595	72.451	71.495	24.331	-0.40447	-5.687	0.57377	-2.5275	32.76	-4.6303
118.38	-1.6914	51.529	-5.7529	0.66099	-2.5045	-0.064094	0.072749	0.07724	0.66022	-1.3176	3668.3	23.523	-0.75057	76.499	-58.666	72.452	71.495	24.331	-0.40447	-5.687	0.57377	-2.5275	32.76	-4.6303
118.37	-1.6895	51.536	-5.7532	0.66134	-2.5041	-0.058491	0.066715	0.079623	0.66022	-1.3176	3667.7	23.527	-0.74974	76.5	-58.738	72.454	71.495	24.331	-0.40447	-5.687	0.57377	-2.5275	32.76	-4.6303
118.37	-1.6878	51.543	-5.7535	0.66166	-2.5037	-0.05265	0.060989	0.081911	0.66022	-1.3176	3667.1	23.53	-0.749	76.5	-58.813	72.455	71.495	24.331	-0.40447	-5.687	0.57377	-2.5275	32.76	-4.6303
118.37	-1.6864	51.55	-5.7537	0.66195	-2.5033	-0.046828	0.055247	0.084068	0.66022	-1.3176	3666.4	23.533	-0.74835	76.501	-58.889	72.456	71.495	24.331	-0.40447	-5.687	0.57377	-2.5275	32.76	-4.6303
118.37	-1.6852	51.558	-5.7539	0.66221	-2.5029	-0.041034	0.049498	0.086092	0.66022	-1.3176	3665.8	23.537	-0.7478	76.502	-58.967	72.458	71.495	24.331	-0.40447	-5.687	0.57377	-2.5275	32.76	-4.6303
118.37	-1.6841	51.565	-5.7541	0.66244	-2.5024	-0.035274	0.043749	0.087983	0.66022	-1.3176	3665.1	23.54	-0.74733	76.502	-59.046	72.459	71.495	24.331	-0.40447	-5.687	0.57377	-2.5275	32.76	-4.6303
118.36	-1.6833	51.572	-5.7543	0.66265	-2.502	-0.029558	0.038009	0.089738	0.66022	-1.3176	3664.5	23.543	-0.74696	76.503	-59.128	72.46	71.495	24.331	-0.40447	-5.687	0.57377	-2.5275	32.76	-4.6303
118.36	-1.6827	51.58	-5.7544	0.66282	-2.5015	-0.023891	0.032285	0.091357	0.66022	-1.3176	3663.9	23.547	-0.74667	76.503	-59.21	72.461	71.495	24.331	-0.40447	-5.687	0.57377	-2.5275	32.76	-4.6303
118.36	-1.6822	51.587	-5.7545	0.66297	-2.5011	-0.018281	0.026585	0.09284	0.66022	-1.3176	3663.2	23.55	-0.74647	76.504	-59.295	72.463	71.495	24.331	-0.40447	-5.687	0.57377	-2.5275	32.76	-4.6303
118.36	-1.682	51.595	-5.7546	0.66309	-2.5006	-0.012736	0.020916	0.094185	0.66022	-1.3176	3662.6	23.554	-0.74635	76.505	-59.381	72.464	71.495	24.331	-0.40447	-5.687	0.57377	-2.5275	32.76	-4.6303
118.35	-1.6819	51.602	-5.7546	0.66318	-2.5001	-0.0072617	0.015284	0.095392	0.66022	-1.3176	3661.9	23.557	-0.74632	76.505	-59.468	72.465	71.495	24.331	-0.40447	-5.687	0.57377	-2.5275	32.76	-4.6303
118.35	-1.682	51.609	-5.7547	0.66324	-2.4997	-0.0018653	0.0096983	0.096462	0.66022	-1.3176	3661.3	23.56	-0.74636	76.506	-59.557	72.466	71.495	24.331	-0.40447	-5.687	0.57377	-2.5275	32.76	-4.6303
118.35	-1.6823	51.617	-5.7547	0.66328	-2.4992	0.0034469	0.0041639	0.097394	0.66022	-1.3176	3660.7	23.564	-0.74648	76.507	-59.648	72.468	71.495	24.331	-0.40447	-5.687	0.57377	-2.5275	32.76	-4.6303
118.35	-1.6827	51.624	-5.7546	0.66328	-2.4987	0.0086687	-0.0013123	0.098188	0.66022	-1.3176	3660.0	23.567	-0.74667	76.507	-59.74	72.469	71.495	24.331	-0.40447	-5.687	0.57377	-2.5275	32.76	-4.6303
118.35	-1.6833	51.632	-5.7546	0.66326	-2.4982	0.013794	-0.0067239	0.098846	0.66022	-1.3176	3659.4	23.57	-0.74693	76.508	-59.834	72.47	71.495	24.331	-0.40447	-5.687	0.57377	-2.5275	32.76	-4.6303
118.34	-1.6841	51.639	-5.7545	0.66322	-2.4977	0.018817	-0.012065	0.099368	0.66022	-1.3176	3658.7	23.574	-0.74727	76.508	-59.929	72.472	71.495	24.331	-0.40447	-5.687	0.57377	-2.5275	32.76	-4.6303
118.34	-1.685	51.646	-5.7544	0.66314	-2.4972	0.023732	-0.017329	0.099755	0.66022	-1.3176	3658.1	23.577	-0.74767	76.509	-60.025	72.473	71.495	24.331	-0.40447	-5.687	0.57377	-2.5275	32.76	-4.6303
118.34	-1.6861	51.653	-5.7543	0.66304	-2.4967	0.028533	-0.022512	0.10001	0.66022	-1.3176	3657.5	23.58	-0.74813	76.51	-60.123	72.474	71.495	24.331	-0.40447	-5.687	0.57377	-2.5275	32.76	-4.6303
118.34	-1.6873	51.66	-5.7541	0.66292	-2.4962	0.033217	-0.027607	0.10013	0.66022	-1.3176	3656.8	23.584	-0.74865	76.51	-60.222	72.475	71.495	24.331	-0.40447	-5.687	0.57377	-2.5275	32.76	-4.6303
118.34	-1.6886	51.667	-5.7539	0.66277	-2.4957	0.037777	-0.03261	0.10012	0.66022	-1.3176	3656.2	23.587	-0.74923	76.511	-60.322	72.477	71.495	24.331	-0.40447	-5.687	0.57377	-2.5275	32.76	-4.6303
118.33	-1.69	51.674	-5.7537	0.66259	-2.4952	0.04221	-0.037515	0.099978	0.66022	-1.3176	3655.5	23.59	-0.74986	76.511	-60.424	72.478	71.495	24.331	-0.40447	-5.687	0.57377	-2.5275	32.76	-4.6303
118.33	-1.6916	51.681	-5.7535	0.66239	-2.4947	0.046511	-0.042319	0.099711	0.66022	-1.3176	3654.9	23.593	-0.75054	76.512	-60.527	72.479	71.495	24.331	-0.40447	-5.687	0.57377	-2.5275	32.76	-4.6303
118.33	-1.6932	51.688	-5.7533	0.66217	-2.4942	0.050676	-0.047016	0.099318	0.66022	-1.3176	3654.2	23.596	-0.75127	76.513	-60.631	72.48	71.495	24.331	-0.40447	-5.687	0.57377	-2.5275	32.76	-4.6303
118.33	-1.695	51.694	-5.753	0.66192	-2.4937	0.054702	-0.051603	0.098802	0.66022	-1.3176	3653.6	23.599	-0.75204	76.513	-60.736	72.482	71.495	24.331	-0.40447	-5.687	0.57377	-2.5275	32.76	-4.6303
118.33	-1.6968	51.701	-5.7527	0.66165	-2.4932	0.058584	-0.056076	0.098165	0.66022	-1.3176	3653.0	23.602	-0.75286	76.514	-60.843	72.483	71.495	24.331	-0.40447	-5.687	0.57377	-2.5275	32.76	-4.6303
118.33	-1.6988	51.707	-5.7524	0.66136	-2.4927	0.06232	-0.060431	0.097409	0.66022	-1.3176	3652.3	23.605	-0.75371	76.514	-60.95	72.484	71.495	24.331	-0.40447	-5.687	0.57377	-2.5275	32.76	-4.6303
118.32	-1.7008	51.713	-5.7521	0.66105	-2.4922	0.065907	-0.064666	0.096538	0.66022	-1.3176	3651.7	23.608	-0.75459	76.515	-61.059	72.486	71.495	24.331	-0.40447	-5.687	0.57377	-2.5275	32.76	-4.6303
118.32	-1.7028	51.72	-5.7517	0.66071	-2.4918	0.069342	-0.068777	0.095553	0.66022	-1.3176	3651.0	23.61	-0.75551	76.516	-61.168	72.487	71.495	24.331	-0.40447	-5.687	0.57377	-2.5275	32.76	-4.6303
118.32	-1.705	51.726	-5.7514	0.66036	-2.4913	0.072624	-0.072761	0.094459	0.66022	-1.3176	3650.4	23.613	-0.75645	76.516	-61.279	72.488	71.495	24.331	-0.40447	-5.687	0.57377	-2.5275	32.76	-4.6303
118.32	-1.7072	51.731	-5.751	0.65999	-2.4908	0.075749	-0.076616	0.093257	0.66022	-1.3176	3649.7	23.616	-0.75742	76.517	-61.39	72.49	71.495	24.331	-0.40447	-5.687	0.57377	-2.5275	32.76	-4.6303
118.32	-1.7094	51.737	-5.7506	0.65959	-2.4904	0.078716	-0.08034	0.09195	0.66022	-1.3176	3649.1	23.618	-0.75841	76.518	-61.502	72.491	71.495	24.331	-0.40447	-5.687	0.57377	-2.5275	32.76	-4.6303
118.32	-1.7117	51.743	-5.7502	0.65918	-2.4899	0.081524	-0.08393	0.090543	0.66022	-1.3176	3648.5	23.621	-0.75941	76.518	-61.616	72.492	71.495	24.331	-0.40447	-5.687	0.57377	-2.5275	32.76	-4.6303
118.32	-1.714	51.748	-5.7498	0.65876	-2.4895	0.084171	-0.087385	0.089038	0.66022	-1.3176	3647.8	23.623	-0.76043	76.519	-61.73	72.494	71.495	24.331	-0.40447	-5.687	0.57377	-2.5275	32.76	-4.6303
118.31	-1.7164	51.753	-5.7494	0.65831	-2.489	0.086657	-0.090704	0.087439	0.66022	-1.3176	3647.2	23.626	-0.76146	76.52	-61.844	72.495	71.495	24.331	-0.40447	-5.687	0.57377	-2.5275	32.76	-4.6303
118.31	-1.7187	51.759	-5.749	0.65785	-2.4886	0.088981	-0.093884	0.085749	0.66022	-1.3176	3646.5	23.628	-0.76251	76.52	-61.96	72.496	71.495	24.331	-0.40447	-5.687	0.57377	-2.5275	32.76	-4.6303
118.31	-1.7211	51.764	-5.7485	0.65737	-2.4882	0.091142	-0.096926	0.083971	0.66022	-1.3176	3645.9	23.63	-0.76355	76.521	-62.076	72.498	71.495	24.331	-0.40447	-5.687	0.57377	-2.5275	32.76	-4.6303
118.31	-1.7235	51.768	-5.748	0.65688	-2.4877	0.09314	-0.099828	0.08211	0.66022	-1.3176	3645.2	23.632	-0.7646	76.522	-62.192	72.499	71.495	24.331	-0.40447	-5.687	0.57377	-2.5275	32.76	-4.6303
118.31	-1.7259	51.773	-5.7476	0.65637	-2.4873	0.094975	-0.10259	0.080168	0.66022	-1.3176	3644.6	23.634	-0.76565	76.522	-62.309	72.5	71.495	24.331	-0.40447	-5.687	0.57377	-2.5275	32.76	-4.6303
118.31	-1.7282	51.778	-5.7471	0.65585	-2.4869	0.096648	-0.10521	0.07815	0.66022	-1.3176	3643.9	23.636	-0.7667	76.523	-62.426	72.502	71.495	24.331	-0.40447	-5.687	0.57377	-2.5275	32.76	-4.6303
118.31	-1.7306	51.782	-5.7466	0.65532	-2.4866	0.09816	-0.10769	0.076059	0.66022	-1.3176	3643.3	23.638	-0.76774	76.524	-62.544	72.503	71.495	24.331	-0.40447	-5.687	0.57377	-2.5275	32.76	-4.6303
118.31	-1.7329	51.786	-5.7461	0.65478	-2.4862	0.09951	-0.11003	0.073899	0.66022	-1.3176	3642.7	23.64	-0.76877	76.524	-62.662	72.504	71.495	24.331	-0.40447	-5.687	0.57377	-2.5275	32.76	-4.6303
118.31	-1.7353	51.79	-5.7456	0.65422	-2.4858	0.1007	-0.11223	0.071674	0.66022	-1.3176	3642.0	23.642	-0.7698	76.525	-62.78	72.506	71.495	24.331	-0.40447	-5.687	0.57377	-2.5275	32.76	-4.6303
118.31	-1.7376	51.794	-5.7451	0.65366	-2.4855	0.10173	-0.11429	0.069387	0.66022	-1.3176	3641.4	23.643	-0.77081	76.526	-62.898	72.507	71.495	24.331	-0.40447	-5.687	0.57377	-2.5275	32.76	-4.6303
118.31	-1.7398	51.798	-5.7446	0.65308	-2.4851	0.10261	-0.11621	0.067043	0.66022	-1.3176	3640.7	23.645	-0.77181	76.527	-63.016	72.508	71.495	24.331	-0.40447	-5.687	0.57377	-2.5275	32.76	-4.6303
118.31	-1.7421	51.802	-5.7441	0.65249	-2.4848	0.10333	-0.11799	0.064644	0.66022	-1.3176	3640.1	23.647	-0.77279	76.527	-63.133	72.51	71.495	24.331	-0.40447	-5.687	0.57377	-2.5275	32.76	-4.6303
118.31	-1.7443	51.805	-5.7436	0.6519	-2.4845	0.10389	-0.11963	0.062195	0.66022	-1.3176	3639.4	23.648	-0.77376	76.528	-63.251	72.511	71.495	24.331	-0.40447	-5.687	0.57377	-2.5275	32.76	-4.6303
118.31	-1.7464	51.809	-5.743	0.6513	-2.4842	0.10431	-0.12114	0.0597	0.66022	-1.3176	3638.8	23.65	-0.7747	76.529	-63.368	72.513	71.495	24.331	-0.40447	-5.687	0.57377	-2.5275	32.76	-4.6303
118.31	-1.7485	51.812	-5.7425	0.65069	-2.4839	0.10457	-0.12251	0.057162	0.66022	-1.3176	3638.1	23.651	-0.77562	76.53	-63.484	72.514	71.495	24.331	-0.40447	-5.687	0.57377	-2.5275	32.76	-4.6303
118.31	-1.7505	51.815	-5.742	0.65007	-2.4836	0.10469	-0.12375	0.054586	0.66022	-1.3176	3637.5	23.652	-0.77652	76.53	-63.599	72.515	71.495	24.331	-0.40447	-5.687	0.57377	-2.5275	32.76	-4.6303
118.31	-1.7525	51.818	-5.7415	0.64945	-2.4833	0.10466	-0.12485	0.051974	0.66022	-1.3176	3636.9	23.653	-0.7774	76.531	-63.713	72.517	71.495	24.331	-0.40447	-5.687	0.57377	-2.5275	32.76	-4.6303
118.31	-1.7545	51.821	-5.7409	0.64882	-2.4831	0.1045	-0.12583	0.04933	0.66022	-1.3176	3636.2	23.654	-0.77825	76.532	-63.826	72.518	71.495	24.331	-0.40447	-5.687	0.57377	-2.5275	32.76	-4.6303
118.31	-1.7563	51.824	-5.7404	0.64819	-2.4828	0.10419	-0.12667	0.046659	0.66022	-1.3176	3635.6	23.656	-0.77907	76.533	-63.937	72.52	71.495	24.331	-0.40447	-5.687	0.57377	-2.5275	32.76	-4.6303
118.31	-1.7582	51.826	-5.7399	0.64756	-2.4826	0.10375	-0.12739	0.043963	0.66022	-1.3176	3634.9	23.657	-0.77987	76.533	-64.046	72.521	71.495	24.331	-0.40447	-5.687	0.57377	-2.5275	32.76	-4.6303
118.31	-1.7599	51.829	-5.7394	0.64692	-2.4824	0.10317	-0.12798	0.041246	0.66022	-1.3176	3634.3	23.657	-0.78064	76.534	-64.153	72.523	71.495	24.331	-0.40447	-5.687	0.57377	-2.5275	32.76	-4.6303
118.31	-1.7616	51.831	-5.7389	0.64628	-2.4822	0.10247	-0.12845	0.038512	0.66022	-1.3176	3633.6	23.658	-0.78138	76.535	-64.257	72.524	71.495	24.331	-0.40447	-5.687	0.57377	-2.5275	32.76	-4.6303
118.31	-1.7632	51.833	-5.7384	0.64563	-2.482	0.10164	-0.1288	0.035764	0.66022	-1.3176	3633.0	23.659	-0.78209	76.536	-64.357	72.526	71.495	24.331	-0.40447	-5.687	0.57377	-2.5275	32.76	-4.6303
118.31	-1.7648	51.835	-5.7379	0.64499	-2.4818	0.10069	-0.12903	0.033005	0.66022	-1.3176	3632.3	23.66	-0.78277	76.537	-64.453	72.527	71.495	24.331	-0.40447	-5.687	0.57377	-2.5275	32.76	-4.6303
118.31	-1.7662	51.837	-5.7374	0.64434	-2.4817	0.099618	-0.12914	0.030238	0.66022	-1.3176	3631.7	23.661	-0.78342	76.537	-64.545	72.528	71.495	24.331	-0.40447	-5.687	0.57377	-2.5275	32.76	-4.6303
118.31	-1.7677	51.839	-5.7369	0.6437	-2.4815	0.098432	-0.12914	0.027468	0.66022	-1.3176	3631.0	23.661	-0.78404	76.538	-64.631	72.53	71.495	24.331	-0.40447	-5.687	0.57377	-2.5275	32.76	-4.6303
118.31	-1.769	51.841	-5.7364	0.64305	-2.4814	0.097135	-0.12903	0.024696	0.66022	-1.3176	3630.4	23.662	-0.78463	76.539	-64.71	72.531	71.495	24.331	-0.40447	-5.687	0.57377	-2.5275	32.76	-4.6303
118.31	-1.7703	51.843	-5.7359	0.64241	-2.4813	0.09573	-0.12881	0.021927	0.66022	-1.3176	3629.8	23.662	-0.78519	76.54	-64.781	72.533	71.495	24.331	-0.40447	-5.687	0.57377	-2.5275	32.76	-4.6303
118.31	-1.7715	51.844	-5.7354	0.64177	-2.4812	0.094221	-0.12848	0.019162	0.66022	-1.3176	3629.1	23.663	-0.78572	76.541	-64.844	72.534	71.495	24.331	-0.40447	-5.687	0.57377	-2.5275	32.76	-4.6303
118.31	-1.7727	51.846	-5.735	0.64112	-2.4811	0.092612	-0.12804	0.016405	0.66022	-1.3176	3628.5	23.663	-0.78622	76.541	-64.896	72.536	71.495	24.331	-0.40447	-5.687	0.57377	-2.5275	32.76	-4.6303
118.31	-1.7737	51.847	-5.7345	0.64049	-2.481	0.090907	-0.12751	0.013658	0.66022	-1.3176	3627.8	23.664	-0.78669	76.542	-64.938	72.537	71.495	24.331	-0.40447	-5.687	0.57377	-2.5275	32.76	-4.6303
118.32	-1.7748	51.849	-5.734	0.63985	-2.481	0.089109	-0.12687	0.010924	0.66022	-1.3176	3627.2	23.664	-0.78713	76.543	-64.967	72.539	71.495	24.331	-0.40447	-5.687	0.57377	-2.5275	32.76	-4.6303
118.32	-1.7757	51.85	-5.7336	0.63922	-2.4809	0.087223	-0.12614	0.0082064	0.66022	-1.3176	3626.5	23.665	-0.78755	76.544	-64.983	72.54	71.495	24.331	-0.40447	-5.687	0.57377	-2.5275	32.76	-4.6303
118.32	-1.7766	51.851	-5.7332	0.63859	-2.4809	0.085253	-0.12531	0.0055068	0.66022	-1.3176	3625.9	23.665	-0.78794	76.545	-64.986	72.542	71.495	24.331	-0.40447	-5.687	0.57377	-2.5275	32.76	-4.6303
118.32	-1.7774	51.852	-5.7327	0.63796	-2.4809	0.083201	-0.12439	0.0028278	0.66022	-1.3176	3625.2	23.665	-0.7883	76.546	-64.975	72.543	71.495	24.331	-0.40447	-5.687	0.57377	-2.5275	32.76	-4.6303
118.32	-1.7782	51.853	-5.7323	0.63734	-2.4809	0.081074	-0.12339	0.00017167	0.66022	-1.3176	3624.6	23.665	-0.78864	76.546	-64.951	72.545	71.495	24.331	-0.40447	-5.687	0.57377	-2.5275	32.76	-4.6303
118.32	-1.779	51.854	-5.7319	0.63673	-2.4809	0.078873	-0.12229	-0.0024594	0.66022	-1.3176	3623.9	23.665	-0.78895	76.547	-64.914	72.546	71.495	24.331	-0.40447	-5.687	0.57377	-2.5275	32.76	-4.6303
118.32	-1.7796	51.855	-5.7315	0.63612	-2.4809	0.076603	-0.12111	-0.0050632	0.66022	-1.3176	3623.3	23.666	-0.78924	76.548	-64.866	72.548	71.495	24.331	-0.40447	-5.687	0.57377	-2.5275	32.76	-4.6303
118.32	-1.7803	51.855	-5.7312	0.63552	-2.4809	0.074269	-0.11985	-0.0076379	0.66022	-1.3176	3622.7	23.666	-0.78951	76.549	-64.808	72.549	71.495	24.331	-0.40447	-5.687	0.57377	-2.5275	32.76	-4.6303
118.32	-1.7808	51.856	-5.7308	0.63492	-2.481	0.071873	-0.11851	-0.010181	0.66022	-1.3176	3622.0	23.666	-0.78977	76.55	-64.741	72.551	71.495	24.331	-0.40447	-5.687	0.57377	-2.5275	32.76	-4.6303
118.33	-1.7814	51.857	-5.7305	0.63433	-2.481	0.069419	-0.11709	-0.012692	0.66022	-1.3176	3621.4	23.666	-0.79	76.55	-64.666	72.552	71.495	24.331	-0.40447	-5.687	0.57377	-2.5275	32.76	-4.6303
118.33	-1.7819	51.857	-5.7301	0.63375	-2.4811	0.066912	-0.11559	-0.015168	0.66022	-1.3176	3620.7	23.666	-0.79021	76.551	-64.584	72.554	71.495	24.331	-0.40447	-5.687	0.57377	-2.5275	32.76	-4.6303
118.33	-1.7824	51.858	-5.7298	0.63318	-2.4812	0.064354	-0.11403	-0.017608	0.66022	-1.3176	3620.1	23.666	-0.79041	76.552	-64.497	72.555	71.495	24.331	-0.40447	-5.687	0.57377	-2.5275	32.76	-4.6303
118.33	-1.7828	51.858	-5.7295	0.63261	-2.4813	0.06175	-0.11239	-0.02001	0.66022	-1.3176	3619.4	23.666	-0.7906	76.553	-64.404	72.556	71.495	24.331	-0.40447	-5.687	0.57377	-2.5275	32.76	-4.6303
118.33	-1.7832	51.858	-5.7292	0.63205	-2.4814	0.059103	-0.11068	-0.022374	0.66022	-1.3176	3618.8	23.666	-0.79077	76.554	-64.308	72.558	71.495	24.331	-0.40447	-5.687	0.57377	-2.5275	32.76	-4.6303
118.33	-1.7836	51.859	-5.7289	0.63151	-2.4815	0.056416	-0.10891	-0.024696	0.66022	-1.3176	3618.1	23.665	-0.79094	76.554	-64.208	72.559	71.495	24.331	-0.40447	-5.687	0.57377	-2.5275	32.76	-4.6303
118.33	-1.784	51.859	-5.7286	0.63097	-2.4816	0.053693	-0.10708	-0.026977	0.66022	-1.3176	3617.5	23.665	-0.79109	76.555	-64.106	72.561	71.495	24.331	-0.40447	-5.687	0.57377	-2.5275	32.76	-4.6303
118.33	-1.7843	51.859	-5.7283	0.63043	-2.4818	0.050937	-0.10518	-0.029215	0.66022	-1.3176	3616.8	23.665	-0.79124	76.556	-64.001	72.562	71.495	24.331	-0.40447	-5.687	0.57377	-2.5275	32.76	-4.6303
118.34	-1.7846	51.859	-5.7281	0.62991	-2.4819	0.048151	-0.10322	-0.031409	0.66022	-1.3176	3616.2	23.665	-0.79138	76.557	-63.894	72.564	71.495	24.331	-0.40447	-5.687	0.57377	-2.5275	32.76	-4.6303
118.34	-1.785	51.859	-5.7279	0.6294	-2.4821	0.045338	-0.1012	-0.033559	0.66022	-1.3176	3615.5	23.665	-0.79152	76.557	-63.786	72.565	71.495	24.331	-0.40447	-5.687	0.57377	-2.5275	32.76	-4.6303
118.34	-1.7853	51.859	-5.7276	0.6289	-2.4822	0.042502	-0.099128	-0.035662	0.66022	-1.3176	3614.9	23.664	-0.79165	76.558	-63.676	72.567	71.495	24.331	-0.40447	-5.687	0.57377	-2.5275	32.76	-4.6303
118.34	-1.7856	51.859	-5.7274	0.62841	-2.4824	0.039646	-0.097	-0.037719	0.66022	-1.3176	3614.3	23.664	-0.79179	76.559	-63.566	72.568	71.495	24.331	-0.40447	-5.687	0.57377	-2.5275	32.76	-4.6303
118.34	-1.7859	51.859	-5.7272	0.62793	-2.4826	0.036771	-0.09482	-0.039729	0.66022	-1.3176	3613.6	23.664	-0.79192	76.56	-63.455	72.569	71.495	24.331	-0.40447	-5.687	0.57377	-2.5275	32.76	-4.6303
118.34	-1.7863	51.859	-5.7271	0.62746	-2.4828	0.033882	-0.092587	-0.04169	0.66022	-1.3176	3613.0	23.663	-0.79206	76.56	-63.343	72.571	71.495	24.331	-0.40447	-5.687	0.57377	-2.5275	32.76	-4.6303
118.34	-1.7866	51.859	-5.7269	0.62701	-2.483	0.030981	-0.090306	-0.043603	0.66022	-1.3176	3612.3	23.663	-0.79221	76.561	-63.231	72.572	71.495	24.331	-0.40447	-5.687	0.57377	-2.5275	32.76	-4.6303
118.35	-1.787	51.858	-5.7268	0.62656	-2.4833	0.02807	-0.087976	-0.045467	0.66022	-1.3176	3611.7	23.663	-0.79236	76.562	-63.119	72.574	71.495	24.331	-0.40447	-5.687	0.57377	-2.5275	32.76	-4.6303
118.35	-1.7873	51.858	-5.7266	0.62613	-2.4835	0.025152	-0.085599	-0.047281	0.66022	-1.3176	3611.0	23.662	-0.79251	76.563	-63.006	72.575	71.495	24.331	-0.40447	-5.687	0.57377	-2.5275	32.76	-4.6303
118.35	-1.7877	51.858	-5.7265	0.6257	-2.4837	0.022229	-0.083178	-0.049046	0.66022	-1.3176	3610.4	23.662	-0.79268	76.563	-62.894	72.576	71.495	24.331	-0.40447	-5.687	0.57377	-2.5275	32.76	-4.6303
118.35	-1.7882	51.857	-5.7264	0.62529	-2.484	0.019303	-0.080713	-0.05076	0.66022	-1.3176	3609.7	23.661	-0.79286	76.564	-62.782	72.578	71.495	24.331	-0.40447	-5.687	0.57377	-2.5275	32.76	-4.6303
118.35	-1.7886	51.856	-5.7263	0.6249	-2.4842	0.016378	-0.078205	-0.052423	0.66022	-1.3176	3609.1	23.661	-0.79305	76.565	-62.67	72.579	71.495	24.331	-0.40447	-5.687	0.57377	-2.5275	32.76	-4.6303
118.35	-1.7891	51.856	-5.7262	0.62451	-2.4845	0.013454	-0.075657	-0.054036	0.66022	-1.3176	3608.5	23.66	-0.79325	76.565	-62.559	72.58	71.495	24.331	-0.40447	-5.687	0.57377	-2.5275	32.76	-4.6303
118.35	-1.7896	51.855	-5.7262	0.62414	-2.4848	0.010535	-0.073068	-0.055597	0.66022	-1.3176	3607.8	23.66	-0.79347	76.566	-62.448	72.582	71.495	24.331	-0.40447	-5.687	0.57377	-2.5275	32.76	-4.6303
118.36	-1.7901	51.854	-5.7261	0.62378	-2.4851	0.0076207	-0.070442	-0.057108	0.66022	-1.3176	3607.2	23.659	-0.79371	76.567	-62.338	72.583	71.495	24.331	-0.40447	-5.687	0.57377	-2.5275	32.76	-4.6303
118.36	-1.7907	51.854	-5.7261	0.62344	-2.4853	0.0047147	-0.067777	-0.058567	0.66022	-1.3176	3606.5	23.659	-0.79396	76.567	-62.228	72.584	71.495	24.331	-0.40447	-5.687	0.57377	-2.5275	32.76	-4.6303
118.36	-1.7913	51.853	-5.7261	0.6231	-2.4856	0.0018182	-0.065077	-0.059974	0.66022	-1.3176	3605.9	23.658	-0.79423	76.568	-62.12	72.586	71.495	24.331	-0.40447	-5.687	0.57377	-2.5275	32.76	-4.6303
118.36	-1.792	51.852	-5.7261	0.62279	-2.4859	-0.0010672	-0.062342	-0.061331	0.66022	-1.3176	3605.2	23.657	-0.79452	76.569	-62.011	72.587	71.495	24.331	-0.40447	-5.687	0.57377	-2.5275	32.76	-4.6303
118.36	-1.7927	51.851	-5.7261	0.62248	-2.4863	-0.0039398	-0.059572	-0.062636	0.66022	-1.3176	3604.6	23.657	-0.79483	76.569	-61.904	72.588	71.495	24.331	-0.40447	-5.687	0.57377	-2.5275	32.76	-4.6303
118.36	-1.7935	51.85	-5.7261	0.62219	-2.4866	-0.0067981	-0.05677	-0.063889	0.66022	-1.3176	3603.9	23.656	-0.79516	76.57	-61.798	72.589	71.495	24.331	-0.40447	-5.687	0.57377	-2.5275	32.76	-4.6303
118.37	-1.7943	51.848	-5.7262	0.62191	-2.4869	-0.0096406	-0.053936	-0.065092	0.66022	-1.3176	3603.3	23.655	-0.79552	76.57	-61.692	72.591	71.495	24.331	-0.40447	-5.687	0.57377	-2.5275	32.76	-4.6303
118.37	-1.7952	51.847	-5.7262	0.62165	-2.4872	-0.012466	-0.051071	-0.066243	0.66022	-1.3176	3602.7	23.654	-0.79589	76.571	-61.587	72.592	71.495	24.331	-0.40447	-5.687	0.57377	-2.5275	32.76	-4.6303
118.37	-1.7961	51.846	-5.7263	0.6214	-2.4876	-0.015273	-0.048176	-0.067343	0.66022	-1.3176	3602.0	23.654	-0.79629	76.571	-61.484	72.593	71.495	24.331	-0.40447	-5.687	0.57377	-2.5275	32.76	-4.6303
118.37	-1.797	51.844	-5.7264	0.62117	-2.4879	-0.018061	-0.045253	-0.068392	0.66022	-1.3176	3601.4	23.653	-0.79672	76.572	-61.381	72.594	71.495	24.331	-0.40447	-5.687	0.57377	-2.5275	32.76	-4.6303
118.37	-1.7981	51.843	-5.7265	0.62095	-2.4882	-0.020827	-0.042302	-0.06939	0.66022	-1.3176	3600.7	23.652	-0.79716	76.573	-61.28	72.596	71.495	24.331	-0.40447	-5.687	0.57377	-2.5275	32.76	-4.6303
118.37	-1.7991	51.841	-5.7266	0.62075	-2.4886	-0.023572	-0.039324	-0.070337	0.66022	-1.3176	3600.1	23.651	-0.79764	76.573	-61.18	72.597	71.495	24.331	-0.40447	-5.687	0.57377	-2.5275	32.76	-4.6303
118.38	-1.8003	51.84	-5.7267	0.62056	-2.4889	-0.026294	-0.03632	-0.071234	0.66022	-1.3176	3599.4	23.65	-0.79813	76.574	-61.081	72.598	71.495	24.331	-0.40447	-5.687	0.57377	-2.5275	32.76	-4.6303
118.38	-1.8015	51.838	-5.7268	0.62038	-2.4893	-0.028992	-0.033292	-0.07208	0.66022	-1.3176	3598.8	23.649	-0.79865	76.574	-60.983	72.599	71.495	24.331	-0.40447	-5.687	0.57377	-2.5275	32.76	-4.6303
118.38	-1.8027	51.836	-5.727	0.62022	-2.4897	-0.031665	-0.03024	-0.072876	0.66022	-1.3176	3598.1	23.648	-0.7992	76.575	-60.886	72.6	71.495	24.331	-0.40447	-5.687	0.57377	-2.5275	32.76	-4.6303
118.38	-1.804	51.834	-5.7272	0.62008	-2.49	-0.034313	-0.027166	-0.073621	0.66022	-1.3176	3597.5	23.647	-0.79977	76.575	-60.791	72.601	71.495	24.331	-0.40447	-5.687	0.57377	-2.5275	32.76	-4.6303
118.38	-1.8053	51.832	-5.7273	0.61995	-2.4904	-0.036934	-0.02407	-0.074317	0.66022	-1.3176	3596.9	23.646	-0.80036	76.576	-60.697	72.603	71.495	24.331	-0.40447	-5.687	0.57377	-2.5275	32.76	-4.6303
118.38	-1.8067	51.83	-5.7275	0.61984	-2.4908	-0.039527	-0.020954	-0.074963	0.66022	-1.3176	3596.2	23.644	-0.80097	76.576	-60.605	72.604	71.495	24.331	-0.40447	-5.687	0.57377	-2.5275	32.76	-4.6303
118.39	-1.8082	51.828	-5.7277	0.61974	-2.4911	-0.042092	-0.017818	-0.075558	0.66022	-1.3176	3595.6	23.643	-0.80161	76.576	-60.513	72.605	71.495	24.331	-0.40447	-5.687	0.57377	-2.5275	32.76	-4.6303
118.39	-1.8097	51.825	-5.728	0.61966	-2.4915	-0.044629	-0.014665	-0.076105	0.66022	-1.3176	3594.9	23.642	-0.80227	76.577	-60.424	72.606	71.495	24.331	-0.40447	-5.687	0.57377	-2.5275	32.76	-4.6303
118.39	-1.8112	51.823	-5.7282	0.6196	-2.4919	-0.047135	-0.011495	-0.076602	0.66022	-1.3176	3594.3	23.641	-0.80296	76.577	-60.335	72.607	71.495	24.331	-0.40447	-5.687	0.57377	-2.5275	32.76	-4.6303
118.39	-1.8128	51.82	-5.7284	0.61955	-2.4923	-0.049611	-0.0083091	-0.077049	0.66022	-1.3176	3593.6	23.639	-0.80366	76.578	-60.248	72.608	71.495	24.331	-0.40447	-5.687	0.57377	-2.5275	32.76	-4.6303
118.39	-1.8145	51.817	-5.7287	0.61951	-2.4927	-0.052056	-0.0051092	-0.077447	0.66022	-1.3176	3593.0	23.638	-0.80438	76.578	-60.163	72.609	71.495	24.331	-0.40447	-5.687	0.57377	-2.5275	32.76	-4.6303
118.39	-1.8162	51.815	-5.7289	0.6195	-2.4931	-0.05447	-0.0018964	-0.077796	0.66022	-1.3176	3592.4	23.636	-0.80512	76.578	-60.079	72.61	71.495	24.331	-0.40447	-5.687	0.57377	-2.5275	32.76	-4.6303
118.4	-1.8179	51.812	-5.7292	0.61949	-2.4935	-0.05685	0.0013279	-0.078095	0.66022	-1.3176	3591.7	23.635	-0.80588	76.579	-59.997	72.611	71.495	24.331	-0.40447	-5.687	0.57377	-2.5275	32.76	-4.6303
118.4	-1.8196	51.809	-5.7295	0.61951	-2.4939	-0.059198	0.0045622	-0.078346	0.66022	-1.3176	3591.1	23.633	-0.80666	76.579	-59.916	72.612	71.495	24.331	-0.40447	-5.687	0.57377	-2.5275	32.76	-4.6303
118.4	-1.8214	51.806	-5.7298	0.61954	-2.4942	-0.061512	0.0078049	-0.078547	0.66022	-1.3176	3590.4	23.632	-0.80744	76.579	-59.837	72.613	71.495	24.331	-0.40447	-5.687	0.57377	-2.5275	32.76	-4.6303
118.4	-1.8232	51.803	-5.7301	0.61959	-2.4946	-0.063791	0.011055	-0.0787	0.66022	-1.3176	3589.8	23.63	-0.80825	76.58	-59.76	72.614	71.495	24.331	-0.40447	-5.687	0.57377	-2.5275	32.76	-4.6303
118.4	-1.8251	51.799	-5.7305	0.61965	-2.495	-0.066035	0.014309	-0.078803	0.66022	-1.3176	3589.2	23.628	-0.80906	76.58	-59.684	72.615	71.495	24.331	-0.40447	-5.687	0.57377	-2.5275	32.76	-4.6303
118.41	-1.827	51.796	-5.7308	0.61973	-2.4954	-0.068243	0.017568	-0.078858	0.66022	-1.3176	3588.5	23.627	-0.80989	76.58	-59.61	72.616	71.495	24.331	-0.40447	-5.687	0.57377	-2.5275	32.76	-4.6303
118.41	-1.8288	51.792	-5.7311	0.61983	-2.4958	-0.070415	0.020828	-0.078863	0.66022	-1.3176	3587.9	23.625	-0.81072	76.581	-59.537	72.617	71.495	24.331	-0.40447	-5.687	0.57377	-2.5275	32.76	-4.6303
118.41	-1.8307	51.789	-5.7315	0.61994	-2.4962	-0.072549	0.024088	-0.078819	0.66022	-1.3176	3587.2	23.623	-0.81156	76.581	-59.467	72.618	71.495	24.331	-0.40447	-5.687	0.57377	-2.5275	32.76	-4.6303
118.41	-1.8327	51.785	-5.7319	0.62007	-2.4966	-0.074645	0.027346	-0.078726	0.66022	-1.3176	3586.6	23.621	-0.81241	76.581	-59.397	72.619	71.495	24.331	-0.40447	-5.687	0.57377	-2.5275	32.76	-4.6303
118.41	-1.8346	51.781	-5.7322	0.62021	-2.497	-0.076703	0.0306	-0.078585	0.66022	-1.3176	3585.9	23.619	-0.81326	76.582	-59.33	72.62	71.495	24.331	-0.40447	-5.687	0.57377	-2.5275	32.76	-4.6303
118.42	-1.8365	51.777	-5.7326	0.62037	-2.4974	-0.078721	0.033848	-0.078393	0.66022	-1.3176	3585.3	23.617	-0.81411	76.582	-59.265	72.621	71.495	24.331	-0.40447	-5.687	0.57377	-2.5275	32.76	-4.6303
118.42	-1.8384	51.773	-5.733	0.62055	-2.4978	-0.080698	0.037088	-0.078153	0.66022	-1.3176	3584.7	23.615	-0.81496	76.582	-59.201	72.622	71.495	24.331	-0.40447	-5.687	0.57377	-2.5275	32.76	-4.6303
118.42	-1.8404	51.769	-5.7334	0.62074	-2.4982	-0.082634	0.040317	-0.077863	0.66022	-1.3176	3584.0	23.613	-0.81581	76.582	-59.139	72.623	71.495	24.331	-0.40447	-5.687	0.57377	-2.5275	32.76	-4.6303
118.42	-1.8423	51.765	-5.7339	0.62095	-2.4986	-0.084529	0.043534	-0.077524	0.66022	-1.3176	3583.4	23.611	-0.81666	76.583	-59.079	72.624	71.495	24.331	-0.40447	-5.687	0.57377	-2.5275	32.76	-4.6303
118.43	-1.8442	51.761	-5.7343	0.62118	-2.4989	-0.08638	0.046736	-0.077135	0.66022	-1.3176	3582.7	23.609	-0.81749	76.583	-59.02	72.625	71.495	24.331	-0.40447	-5.687	0.57377	-2.5275	32.76	-4.6303
118.43	-1.846	51.756	-5.7347	0.62142	-2.4993	-0.088188	0.04992	-0.076697	0.66022	-1.3176	3582.1	23.607	-0.81832	76.583	-58.964	72.626	71.495	24.331	-0.40447	-5.687	0.57377	-2.5275	32.76	-4.6303
118.43	-1.8479	51.752	-5.7352	0.62168	-2.4997	-0.08995	0.053085	-0.076209	0.66022	-1.3176	3581.5	23.604	-0.81914	76.583	-58.909	72.627	71.495	24.331	-0.40447	-5.687	0.57377	-2.5275	32.76	-4.6303
118.43	-1.8497	51.747	-5.7356	0.62195	-2.5001	-0.091667	0.056227	-0.075671	0.66022	-1.3176	3580.8	23.602	-0.81994	76.584	-58.856	72.628	71.495	24.331	-0.40447	-5.687	0.57377	-2.5275	32.76	-4.6303
118.44	-1.8515	51.743	-5.7361	0.62224	-2.5005	-0.093338	0.059343	-0.075084	0.66022	-1.3176	3580.2	23.6	-0.82073	76.584	-58.806	72.629	71.495	24.331	-0.40447	-5.687	0.57377	-2.5275	32.76	-4.6303
118.44	-1.8532	51.738	-5.7365	0.62255	-2.5008	-0.09496	0.062432	-0.074446	0.66022	-1.3176	3579.5	23.598	-0.8215	76.584	-58.756	72.629	71.495	24.331	-0.40447	-5.687	0.57377	-2.5275	32.76	-4.6303
118.44	-1.8549	51.733	-5.737	0.62287	-2.5012	-0.096533	0.065491	-0.073758	0.66022	-1.3176	3578.9	23.595	-0.82226	76.584	-58.709	72.63	71.495	24.331	-0.40447	-5.687	0.57377	-2.5275	32.76	-4.6303
118.44	-1.8566	51.729	-5.7375	0.6232	-2.5016	-0.098057	0.068516	-0.07302	0.66022	-1.3176	3578.3	23.593	-0.82299	76.584	-58.664	72.631	71.495	24.331	-0.40447	-5.687	0.57377	-2.5275	32.76	-4.6303
118.45	-1.8582	51.724	-5.738	0.62355	-2.5019	-0.099529	0.071505	-0.072232	0.66022	-1.3176	3577.6	23.59	-0.82369	76.585	-58.621	72.632	71.495	24.331	-0.40447	-5.687	0.57377	-2.5275	32.76	-4.6303
118.45	-1.8597	51.719	-5.7385	0.62392	-2.5023	-0.10095	0.074454	-0.071394	0.66022	-1.3176	3577.0	23.588	-0.82437	76.585	-58.579	72.633	71.495	24.331	-0.40447	-5.687	0.57377	-2.5275	32.76	-4.6303
118.45	-1.8612	51.714	-5.739	0.62429	-2.5027	-0.10232	0.077362	-0.070506	0.66022	-1.3176	3576.3	23.585	-0.82503	76.585	-58.54	72.634	71.495	24.331	-0.40447	-5.687	0.57377	-2.5275	32.76	-4.6303
118.45	-1.8626	51.709	-5.7395	0.62469	-2.503	-0.10363	0.080224	-0.069567	0.66022	-1.3176	3575.7	23.583	-0.82565	76.585	-58.502	72.635	71.495	24.331	-0.40447	-5.687	0.57377	-2.5275	32.76	-4.6303
118.46	-1.864	51.704	-5.7401	0.6251	-2.5034	-0.10488	0.083038	-0.068578	0.66022	-1.3176	3575.1	23.58	-0.82624	76.585	-58.467	72.636	71.495	24.331	-0.40447	-5.687	0.57377	-2.5275	32.76	-4.6303
118.46	-1.8652	51.698	-5.7406	0.62552	-2.5037	-0.10608	0.085801	-0.067539	0.66022	-1.3176	3574.4	23.578	-0.82679	76.586	-58.433	72.637	71.495	24.331	-0.40447	-5.687	0.57377	-2.5275	32.76	-4.6303
118.46	-1.8664	51.693	-5.7411	0.62595	-2.504	-0.10722	0.088509	-0.06645	0.66022	-1.3176	3573.8	23.575	-0.82731	76.586	-58.401	72.637	71.495	24.331	-0.40447	-5.687	0.57377	-2.5275	32.76	-4.6303
118.46	-1.8675	51.688	-5.7417	0.6264	-2.5044	-0.1083	0.09116	-0.065311	0.66022	-1.3176	3573.1	23.573	-0.82779	76.586	-58.372	72.638	71.495	24.331	-0.40447	-5.687	0.57377	-2.5275	32.76	-4.6303
118.47	-1.8685	51.683	-5.7422	0.62687	-2.5047	-0.10932	0.09375	-0.064122	0.66022	-1.3176	3572.5	23.57	-0.82824	76.586	-58.344	72.639	71.495	24.331	-0.40447	-5.687	0.57377	-2.5275	32.76	-4.6303
118.47	-1.8694	51.678	-5.7427	0.62734	-2.505	-0.11028	0.096275	-0.062883	0.66022	-1.3176	3571.9	23.568	-0.82864	76.586	-58.318	72.64	71.495	24.331	-0.40447	-5.687	0.57377	-2.5275	32.76	-4.6303
118.47	-1.8702	51.672	-5.7433	0.62783	-2.5053	-0.11092	0.099065	-0.061553	0.66022	-1.3176	3571.2	23.565	-0.82899	76.587	-58.294	72.641	71.495	24.331	-0.40447	-5.687	0.57377	-2.5275	32.76	-4.6303
118.47	-1.8709	51.667	-5.7439	0.62833	-2.5056	-0.11143	0.10185	-0.060158	0.66022	-1.3176	3570.6	23.562	-0.8293	76.587	-58.272	72.642	71.495	24.331	-0.40447	-5.687	0.57377	-2.5275	32.76	-4.6303
118.48	-1.8715	51.662	-5.7444	0.62885	-2.5059	-0.11189	0.10453	-0.058709	0.66022	-1.3176	3569.9	23.56	-0.82957	76.587	-58.252	72.643	71.495	24.331	-0.40447	-5.687	0.57377	-2.5275	32.76	-4.6303
118.48	-1.872	51.657	-5.745	0.62938	-2.5062	-0.11229	0.10711	-0.057206	0.66022	-1.3176	3569.3	23.557	-0.82978	76.587	-58.234	72.644	71.495	24.331	-0.40447	-5.687	0.57377	-2.5275	32.76	-4.6303
118.48	-1.8724	51.652	-5.7455	0.62992	-2.5065	-0.11263	0.10958	-0.055649	0.66022	-1.3176	3568.7	23.555	-0.82995	76.587	-58.218	72.644	71.495	24.331	-0.40447	-5.687	0.57377	-2.5275	32.76	-4.6303
118.48	-1.8726	51.647	-5.7461	0.63047	-2.5068	-0.1129	0.11195	-0.054041	0.66022	-1.3176	3568.0	23.552	-0.83006	76.587	-58.204	72.645	71.495	24.331	-0.40447	-5.687	0.57377	-2.5275	32.76	-4.6303
118.49	-1.8728	51.642	-5.7467	0.63104	-2.507	-0.11311	0.1142	-0.052382	0.66022	-1.3176	3567.4	23.55	-0.83013	76.588	-58.192	72.646	71.495	24.331	-0.40447	-5.687	0.57377	-2.5275	32.76	-4.6303
118.49	-1.8728	51.637	-5.7472	0.63161	-2.5073	-0.11325	0.11633	-0.050673	0.66022	-1.3176	3566.7	23.547	-0.83014	76.588	-58.182	72.647	71.495	24.331	-0.40447	-5.687	0.57377	-2.5275	32.76	-4.6303
118.49	-1.8727	51.632	-5.7478	0.6322	-2.5075	-0.11332	0.11835	-0.048915	0.66022	-1.3176	3566.1	23.545	-0.8301	76.588	-58.174	72.648	71.495	24.331	-0.40447	-5.687	0.57377	-2.5275	32.76	-4.6303
118.49	-1.8725	51.627	-5.7484	0.6328	-2.5078	-0.11333	0.12024	-0.047109	0.66022	-1.3176	3565.5	23.542	-0.83	76.588	-58.168	72.649	71.495	24.331	-0.40447	-5.687	0.57377	-2.5275	32.76	-4.6303
118.5	-1.8722	51.622	-5.7489	0.6334	-2.508	-0.11327	0.12201	-0.045256	0.66022	-1.3176	3564.8	23.54	-0.82985	76.589	-58.163	72.65	71.495	24.331	-0.40447	-5.687	0.57377	-2.5275	32.76	-4.6303
118.5	-1.8717	51.617	-5.7495	0.63402	-2.5082	-0.11313	0.12365	-0.043359	0.66022	-1.3176	3564.2	23.538	-0.82964	76.589	-58.161	72.651	71.495	24.331	-0.40447	-5.687	0.57377	-2.5275	32.76	-4.6303
118.5	-1.8711	51.613	-5.7501	0.63464	-2.5084	-0.11293	0.12515	-0.041417	0.66022	-1.3176	3563.5	23.535	-0.82938	76.589	-58.16	72.652	71.495	24.331	-0.40447	-5.687	0.57377	-2.5275	32.76	-4.6303
118.5	-1.8704	51.608	-5.7506	0.63527	-2.5086	-0.11265	0.12652	-0.039434	0.66022	-1.3176	3562.9	23.533	-0.82907	76.589	-58.162	72.652	71.495	24.331	-0.40447	-5.687	0.57377	-2.5275	32.76	-4.6303
118.51	-1.8696	51.604	-5.7512	0.6359	-2.5088	-0.1123	0.12776	-0.03741	0.66022	-1.3176	3562.3	23.531	-0.82869	76.589	-58.165	72.653	71.495	24.331	-0.40447	-5.687	0.57377	-2.5275	32.76	-4.6303
118.51	-1.8686	51.6	-5.7517	0.63655	-2.509	-0.11188	0.12885	-0.035347	0.66022	-1.3176	3561.6	23.529	-0.82827	76.59	-58.171	72.654	71.495	24.331	-0.40447	-5.687	0.57377	-2.5275	32.76	-4.6303
118.51	-1.8675	51.596	-5.7523	0.63719	-2.5092	-0.11138	0.1298	-0.033248	0.66022	-1.3176	3561.0	23.527	-0.82778	76.59	-58.178	72.655	71.495	24.331	-0.40447	-5.687	0.57377	-2.5275	32.76	-4.6303
118.51	-1.8663	51.592	-5.7529	0.63784	-2.5093	-0.11081	0.13061	-0.031113	0.66022	-1.3176	3560.3	23.525	-0.82724	76.59	-58.187	72.656	71.495	24.331	-0.40447	-5.687	0.57377	-2.5275	32.76	-4.6303
118.51	-1.865	51.588	-5.7534	0.6385	-2.5095	-0.11016	0.13127	-0.028945	0.66022	-1.3176	3559.7	23.523	-0.82665	76.59	-58.198	72.657	71.495	24.331	-0.40447	-5.687	0.57377	-2.5275	32.76	-4.6303
118.52	-1.8635	51.584	-5.754	0.63916	-2.5096	-0.10944	0.13179	-0.026745	0.66022	-1.3176	3559.1	23.521	-0.826	76.591	-58.211	72.658	71.495	24.331	-0.40447	-5.687	0.57377	-2.5275	32.76	-4.6303
118.52	-1.862	51.58	-5.7545	0.63982	-2.5098	-0.10864	0.13216	-0.024517	0.66022	-1.3176	3558.4	23.519	-0.8253	76.591	-58.226	72.659	71.495	24.331	-0.40447	-5.687	0.57377	-2.5275	32.76	-4.6303
118.52	-1.8603	51.577	-5.755	0.64048	-2.5099	-0.10777	0.13237	-0.022261	0.66022	-1.3176	3557.8	23.517	-0.82455	76.591	-58.243	72.66	71.495	24.331	-0.40447	-5.687	0.57377	-2.5275	32.76	-4.6303
118.52	-1.8585	51.574	-5.7556	0.64114	-2.51	-0.10682	0.13244	-0.019981	0.66022	-1.3176	3557.1	23.516	-0.82374	76.591	-58.262	72.661	71.495	24.331	-0.40447	-5.687	0.57377	-2.5275	32.76	-4.6303
118.52	-1.8565	51.57	-5.7561	0.6418	-2.5101	-0.10579	0.13235	-0.017678	0.66022	-1.3176	3556.5	23.514	-0.82289	76.592	-58.282	72.662	71.495	24.331	-0.40447	-5.687	0.57377	-2.5275	32.76	-4.6303
118.53	-1.8545	51.568	-5.7566	0.64246	-2.5102	-0.10469	0.13211	-0.015355	0.66022	-1.3176	3555.9	23.512	-0.82198	76.592	-58.304	72.663	71.495	24.331	-0.40447	-5.687	0.57377	-2.5275	32.76	-4.6303
118.53	-1.8524	51.565	-5.7572	0.64312	-2.5102	-0.10351	0.13172	-0.013014	0.66022	-1.3176	3555.2	23.511	-0.82103	76.592	-58.329	72.664	71.495	24.331	-0.40447	-5.687	0.57377	-2.5275	32.76	-4.6303
118.53	-1.8501	51.562	-5.7577	0.64378	-2.5103	-0.10225	0.13117	-0.010658	0.66022	-1.3176	3554.6	23.51	-0.82003	76.592	-58.355	72.665	71.495	24.331	-0.40447	-5.687	0.57377	-2.5275	32.76	-4.6303
118.53	-1.8478	51.56	-5.7582	0.64443	-2.5103	-0.10092	0.13047	-0.0082892	0.66022	-1.3176	3553.9	23.508	-0.81898	76.593	-58.382	72.666	71.495	24.331	-0.40447	-5.687	0.57377	-2.5275	32.76	-4.6303
118.53	-1.8453	51.558	-5.7587	0.64508	-2.5104	-0.099514	0.12962	-0.0059105	0.66022	-1.3176	3553.3	23.507	-0.8179	76.593	-58.412	72.667	71.495	24.331	-0.40447	-5.687	0.57377	-2.5275	32.76	-4.6303
118.53	-1.8428	51.556	-5.7592	0.64573	-2.5104	-0.098034	0.12861	-0.0035242	0.66022	-1.3176	3552.7	23.506	-0.81677	76.593	-58.443	72.668	71.495	24.331	-0.40447	-5.687	0.57377	-2.5275	32.76	-4.6303
118.54	-1.8401	51.554	-5.7597	0.64637	-2.5104	-0.09648	0.12746	-0.0011332	0.66022	-1.3176	3552.0	23.505	-0.81559	76.594	-58.476	72.669	71.495	24.331	-0.40447	-5.687	0.57377	-2.5275	32.76	-4.6303
118.54	-1.8374	51.552	-5.7601	0.647	-2.5104	-0.094854	0.12615	0.0012598	0.66022	-1.3176	3551.4	23.504	-0.81438	76.594	-58.511	72.67	71.495	24.331	-0.40447	-5.687	0.57377	-2.5275	32.76	-4.6303
118.54	-1.8346	51.551	-5.7606	0.64763	-2.5104	-0.093157	0.12469	0.0036522	0.66022	-1.3176	3550.7	23.504	-0.81314	76.594	-58.548	72.671	71.495	24.331	-0.40447	-5.687	0.57377	-2.5275	32.76	-4.6303
118.54	-1.8317	51.55	-5.7611	0.64825	-2.5104	-0.091389	0.12308	0.0060411	0.66022	-1.3176	3550.1	23.503	-0.81186	76.595	-58.586	72.672	71.495	24.331	-0.40447	-5.687	0.57377	-2.5275	32.76	-4.6303
118.54	-1.8288	51.549	-5.7615	0.64886	-2.5103	-0.089551	0.12132	0.0084236	0.66022	-1.3176	3549.5	23.502	-0.81054	76.595	-58.626	72.673	71.495	24.331	-0.40447	-5.687	0.57377	-2.5275	32.76	-4.6303
118.54	-1.8257	51.548	-5.762	0.64946	-2.5103	-0.087646	0.11942	0.010797	0.66022	-1.3176	3548.8	23.502	-0.8092	76.595	-58.668	72.674	71.495	24.331	-0.40447	-5.687	0.57377	-2.5275	32.76	-4.6303
118.54	-1.8227	51.547	-5.7624	0.65006	-2.5102	-0.085674	0.11737	0.013158	0.66022	-1.3176	3548.2	23.501	-0.80783	76.595	-58.711	72.675	71.495	24.331	-0.40447	-5.687	0.57377	-2.5275	32.76	-4.6303
118.54	-1.8195	51.547	-5.7628	0.65064	-2.5102	-0.083637	0.11518	0.015505	0.66022	-1.3176	3547.5	23.501	-0.80643	76.596	-58.756	72.676	71.495	24.331	-0.40447	-5.687	0.57377	-2.5275	32.76	-4.6303
118.54	-1.8163	51.547	-5.7632	0.65121	-2.5101	-0.081537	0.11286	0.017834	0.66022	-1.3176	3546.9	23.501	-0.80501	76.596	-58.803	72.677	71.495	24.331	-0.40447	-5.687	0.57377	-2.5275	32.76	-4.6303
118.54	-1.8131	51.547	-5.7636	0.65177	-2.51	-0.079375	0.11039	0.020142	0.66022	-1.3176	3546.3	23.501	-0.80356	76.596	-58.851	72.678	71.495	24.331	-0.40447	-5.687	0.57377	-2.5275	32.76	-4.6303
118.55	-1.8098	51.547	-5.764	0.65231	-2.5099	-0.077154	0.1078	0.022426	0.66022	-1.3176	3545.6	23.501	-0.8021	76.597	-58.901	72.679	71.495	24.331	-0.40447	-5.687	0.57377	-2.5275	32.76	-4.6303
118.55	-1.8064	51.547	-5.7644	0.65284	-2.5098	-0.074874	0.10507	0.024684	0.66022	-1.3176	3545.0	23.501	-0.80062	76.597	-58.953	72.68	71.495	24.331	-0.40447	-5.687	0.57377	-2.5275	32.76	-4.6303
118.55	-1.8031	51.548	-5.7648	0.65336	-2.5096	-0.07254	0.10222	0.026913	0.66022	-1.3176	3544.3	23.501	-0.79912	76.597	-59.006	72.681	71.495	24.331	-0.40447	-5.687	0.57377	-2.5275	32.76	-4.6303
118.55	-1.7997	51.549	-5.7651	0.65387	-2.5095	-0.070151	0.099239	0.02911	0.66022	-1.3176	3543.7	23.501	-0.79762	76.598	-59.06	72.682	71.495	24.331	-0.40447	-5.687	0.57377	-2.5275	32.76	-4.6303
118.55	-1.7963	51.55	-5.7655	0.65435	-2.5093	-0.067712	0.096142	0.031271	0.66022	-1.3176	3543.1	23.502	-0.7961	76.598	-59.117	72.683	71.495	24.331	-0.40447	-5.687	0.57377	-2.5275	32.76	-4.6303
118.55	-1.7928	51.551	-5.7658	0.65483	-2.5092	-0.065224	0.092929	0.033395	0.66022	-1.3176	3542.4	23.502	-0.79458	76.598	-59.174	72.684	71.495	24.331	-0.40447	-5.687	0.57377	-2.5275	32.76	-4.6303
118.55	-1.7894	51.553	-5.7661	0.65528	-2.509	-0.062689	0.089603	0.035478	0.66022	-1.3176	3541.8	23.503	-0.79305	76.599	-59.233	72.685	71.495	24.331	-0.40447	-5.687	0.57377	-2.5275	32.76	-4.6303
118.55	-1.7859	51.555	-5.7664	0.65572	-2.5088	-0.060111	0.08617	0.037519	0.66022	-1.3176	3541.1	23.504	-0.79152	76.599	-59.294	72.686	71.495	24.331	-0.40447	-5.687	0.57377	-2.5275	32.76	-4.6303
118.55	-1.7825	51.557	-5.7667	0.65614	-2.5086	-0.057492	0.082634	0.039513	0.66022	-1.3176	3540.5	23.505	-0.78999	76.599	-59.356	72.687	71.495	24.331	-0.40447	-5.687	0.57377	-2.5275	32.76	-4.6303
118.55	-1.7791	51.559	-5.767	0.65655	-2.5084	-0.054834	0.078999	0.041458	0.66022	-1.3176	3539.8	23.505	-0.78846	76.6	-59.42	72.688	71.495	24.331	-0.40447	-5.687	0.57377	-2.5275	32.76	-4.6303
118.55	-1.7756	51.561	-5.7673	0.65693	-2.5082	-0.051934	0.075542	0.043384	0.66022	-1.3176	3539.2	23.506	-0.78693	76.6	-59.485	72.689	71.495	24.331	-0.40447	-5.687	0.57377	-2.5275	32.76	-4.6303
118.55	-1.7722	51.564	-5.7675	0.6573	-2.508	-0.048821	0.072218	0.04529	0.66022	-1.3176	3538.6	23.508	-0.78542	76.601	-59.551	72.69	71.495	24.331	-0.40447	-5.687	0.57377	-2.5275	32.76	-4.6303
118.54	-1.7688	51.566	-5.7678	0.65766	-2.5078	-0.045666	0.068807	0.047151	0.66022	-1.3176	3537.9	23.509	-0.78391	76.601	-59.619	72.691	71.495	24.331	-0.40447	-5.687	0.57377	-2.5275	32.76	-4.6303
118.54	-1.7655	51.569	-5.768	0.65799	-2.5075	-0.042472	0.065314	0.048964	0.66022	-1.3176	3537.3	23.51	-0.78241	76.601	-59.688	72.692	71.495	24.331	-0.40447	-5.687	0.57377	-2.5275	32.76	-4.6303
118.54	-1.7621	51.572	-5.7682	0.65831	-2.5073	-0.03924	0.061741	0.050728	0.66022	-1.3176	3536.6	23.511	-0.78093	76.602	-59.758	72.693	71.495	24.331	-0.40447	-5.687	0.57377	-2.5275	32.76	-4.6303
118.54	-1.7588	51.576	-5.7684	0.65861	-2.507	-0.035975	0.058094	0.052439	0.66022	-1.3176	3536.0	23.513	-0.77947	76.602	-59.83	72.694	71.495	24.331	-0.40447	-5.687	0.57377	-2.5275	32.76	-4.6303
118.54	-1.7556	51.579	-5.7686	0.65889	-2.5067	-0.03268	0.054375	0.054096	0.66022	-1.3176	3535.4	23.514	-0.77802	76.602	-59.902	72.695	71.495	24.331	-0.40447	-5.687	0.57377	-2.5275	32.76	-4.6303
118.54	-1.7524	51.583	-5.7687	0.65915	-2.5065	-0.029357	0.050589	0.055697	0.66022	-1.3176	3534.7	23.516	-0.77659	76.603	-59.976	72.696	71.495	24.331	-0.40447	-5.687	0.57377	-2.5275	32.76	-4.6303
118.54	-1.7492	51.587	-5.7689	0.6594	-2.5062	-0.026011	0.04674	0.057239	0.66022	-1.3176	3534.1	23.518	-0.77519	76.603	-60.052	72.697	71.495	24.331	-0.40447	-5.687	0.57377	-2.5275	32.76	-4.6303
118.54	-1.7461	51.591	-5.769	0.65962	-2.5059	-0.022644	0.042833	0.058721	0.66022	-1.3176	3533.4	23.52	-0.77381	76.603	-60.128	72.698	71.495	24.331	-0.40447	-5.687	0.57377	-2.5275	32.76	-4.6303
118.54	-1.743	51.595	-5.7691	0.65982	-2.5056	-0.01926	0.038871	0.06014	0.66022	-1.3176	3532.8	23.521	-0.77245	76.604	-60.206	72.699	71.495	24.331	-0.40447	-5.687	0.57377	-2.5275	32.76	-4.6303
118.54	-1.7401	51.599	-5.7692	0.66001	-2.5053	-0.015862	0.03486	0.061495	0.66022	-1.3176	3532.1	23.523	-0.77113	76.604	-60.284	72.7	71.495	24.331	-0.40447	-5.687	0.57377	-2.5275	32.76	-4.6303
118.54	-1.7372	51.604	-5.7692	0.66017	-2.505	-0.012455	0.030804	0.062784	0.66022	-1.3176	3531.5	23.525	-0.76984	76.604	-60.364	72.701	71.495	24.331	-0.40447	-5.687	0.57377	-2.5275	32.76	-4.6303
118.53	-1.7343	51.608	-5.7693	0.66032	-2.5047	-0.0090409	0.026708	0.064005	0.66022	-1.3176	3530.9	23.528	-0.76858	76.605	-60.445	72.702	71.495	24.331	-0.40447	-5.687	0.57377	-2.5275	32.76	-4.6303
118.53	-1.7316	51.613	-5.7693	0.66044	-2.5043	-0.0056243	0.022577	0.065156	0.66022	-1.3176	3530.2	23.53	-0.76736	76.605	-60.526	72.703	71.495	24.331	-0.40447	-5.687	0.57377	-2.5275	32.76	-4.6303
118.53	-1.7289	51.618	-5.7693	0.66054	-2.504	-0.0022089	0.018416	0.066236	0.66022	-1.3176	3529.6	23.532	-0.76617	76.606	-60.609	72.704	71.495	24.331	-0.40447	-5.687	0.57377	-2.5275	32.76	-4.6303
118.53	-1.7263	51.623	-5.7694	0.66062	-2.5037	0.0012018	0.014228	0.067242	0.66022	-1.3176	3528.9	23.534	-0.76502	76.606	-60.693	72.705	71.495	24.331	-0.40447	-5.687	0.57377	-2.5275	32.76	-4.6303
118.53	-1.7238	51.628	-5.7693	0.66069	-2.5033	0.0046038	0.010021	0.068175	0.66022	-1.3176	3528.3	23.537	-0.76392	76.606	-60.777	72.706	71.495	24.331	-0.40447	-5.687	0.57377	-2.5275	32.76	-4.6303
118.53	-1.7214	51.633	-5.7693	0.66072	-2.503	0.0079934	0.0057975	0.069031	0.66022	-1.3176	3527.6	23.539	-0.76285	76.607	-60.863	72.707	71.495	24.331	-0.40447	-5.687	0.57377	-2.5275	32.76	-4.6303
118.53	-1.7192	51.639	-5.7693	0.66074	-2.5027	0.011367	0.0015639	0.069811	0.66022	-1.3176	3527.0	23.542	-0.76183	76.607	-60.949	72.708	71.495	24.331	-0.40447	-5.687	0.57377	-2.5275	32.76	-4.6303
118.52	-1.717	51.644	-5.7692	0.66074	-2.5023	0.01472	-0.0026748	0.070512	0.66022	-1.3176	3526.4	23.544	-0.76086	76.607	-61.036	72.709	71.495	24.331	-0.40447	-5.687	0.57377	-2.5275	32.76	-4.6303
118.52	-1.7149	51.65	-5.7691	0.66072	-2.502	0.018049	-0.0069136	0.071134	0.66022	-1.3176	3525.7	23.547	-0.75993	76.608	-61.124	72.711	71.495	24.331	-0.40447	-5.687	0.57377	-2.5275	32.76	-4.6303
118.52	-1.7129	51.656	-5.769	0.66067	-2.5016	0.02135	-0.011147	0.071675	0.66022	-1.3176	3525.1	23.549	-0.75905	76.608	-61.212	72.712	71.495	24.331	-0.40447	-5.687	0.57377	-2.5275	32.76	-4.6303
118.52	-1.711	51.661	-5.7689	0.6606	-2.5012	0.024619	-0.015371	0.072134	0.66022	-1.3176	3524.4	23.552	-0.75822	76.608	-61.301	72.713	71.495	24.331	-0.40447	-5.687	0.57377	-2.5275	32.76	-4.6303
118.52	-1.7093	51.667	-5.7688	0.66052	-2.5009	0.027852	-0.019579	0.072512	0.66022	-1.3176	3523.8	23.555	-0.75744	76.609	-61.39	72.714	71.495	24.331	-0.40447	-5.687	0.57377	-2.5275	32.76	-4.6303
118.51	-1.7077	51.673	-5.7686	0.66041	-2.5005	0.031046	-0.023766	0.072806	0.66022	-1.3176	3523.1	23.558	-0.75672	76.609	-61.481	72.715	71.495	24.331	-0.40447	-5.687	0.57377	-2.5275	32.76	-4.6303
118.51	-1.7061	51.679	-5.7685	0.66028	-2.5001	0.034196	-0.027928	0.073017	0.66022	-1.3176	3522.5	23.56	-0.75604	76.609	-61.571	72.716	71.495	24.331	-0.40447	-5.687	0.57377	-2.5275	32.76	-4.6303
118.51	-1.7047	51.685	-5.7683	0.66013	-2.4998	0.037298	-0.032059	0.073143	0.66022	-1.3176	3521.8	23.563	-0.75542	76.61	-61.662	72.717	71.495	24.331	-0.40447	-5.687	0.57377	-2.5275	32.76	-4.6303
118.51	-1.7035	51.691	-5.7681	0.65996	-2.4994	0.04035	-0.036154	0.073185	0.66022	-1.3176	3521.2	23.566	-0.75486	76.61	-61.754	72.718	71.495	24.331	-0.40447	-5.687	0.57377	-2.5275	32.76	-4.6303
118.51	-1.7023	51.697	-5.7679	0.65977	-2.499	0.043347	-0.040208	0.073142	0.66022	-1.3176	3520.6	23.569	-0.75435	76.61	-61.845	72.719	71.495	24.331	-0.40447	-5.687	0.57377	-2.5275	32.76	-4.6303
118.5	-1.7013	51.703	-5.7676	0.65956	-2.4987	0.046285	-0.044216	0.073013	0.66022	-1.3176	3519.9	23.572	-0.75389	76.611	-61.937	72.72	71.495	24.331	-0.40447	-5.687	0.57377	-2.5275	32.76	-4.6303
118.5	-1.7004	51.71	-5.7674	0.65933	-2.4983	0.04916	-0.048172	0.0728	0.66022	-1.3176	3519.3	23.575	-0.75349	76.611	-62.029	72.721	71.495	24.331	-0.40447	-5.687	0.57377	-2.5275	32.76	-4.6303
118.5	-1.6997	51.716	-5.7672	0.65908	-2.498	0.05197	-0.052073	0.072501	0.66022	-1.3176	3518.6	23.577	-0.75315	76.611	-62.121	72.722	71.495	24.331	-0.40447	-5.687	0.57377	-2.5275	32.76	-4.6303
118.5	-1.699	51.722	-5.7669	0.65881	-2.4976	0.05471	-0.055914	0.072116	0.66022	-1.3176	3518.0	23.58	-0.75287	76.612	-62.213	72.723	71.495	24.331	-0.40447	-5.687	0.57377	-2.5275	32.76	-4.6303
118.5	-1.6985	51.728	-5.7666	0.65852	-2.4972	0.057377	-0.059688	0.071647	0.66022	-1.3176	3517.3	23.583	-0.75264	76.612	-62.305	72.724	71.495	24.331	-0.40447	-5.687	0.57377	-2.5275	32.76	-4.6303
118.49	-1.6981	51.734	-5.7663	0.65821	-2.4969	0.059967	-0.063393	0.071093	0.66022	-1.3176	3516.7	23.586	-0.75247	76.612	-62.397	72.725	71.495	24.331	-0.40447	-5.687	0.57377	-2.5275	32.76	-4.6303
118.49	-1.6979	51.74	-5.766	0.65788	-2.4965	0.062478	-0.067023	0.070455	0.66022	-1.3176	3516.0	23.589	-0.75236	76.613	-62.489	72.726	71.495	24.331	-0.40447	-5.687	0.57377	-2.5275	32.76	-4.6303
118.49	-1.6978	51.747	-5.7657	0.65754	-2.4962	0.064905	-0.070574	0.069733	0.66022	-1.3176	3515.4	23.592	-0.7523	76.613	-62.58	72.727	71.495	24.331	-0.40447	-5.687	0.57377	-2.5275	32.76	-4.6303
118.49	-1.6978	51.753	-5.7654	0.65718	-2.4958	0.067246	-0.074042	0.068928	0.66022	-1.3176	3514.8	23.595	-0.75231	76.613	-62.671	72.728	71.495	24.331	-0.40447	-5.687	0.57377	-2.5275	32.76	-4.6303
118.49	-1.6979	51.759	-5.765	0.6568	-2.4955	0.069498	-0.077421	0.068041	0.66022	-1.3176	3514.1	23.597	-0.75237	76.614	-62.761	72.729	71.495	24.331	-0.40447	-5.687	0.57377	-2.5275	32.76	-4.6303
118.48	-1.6982	51.765	-5.7647	0.6564	-2.4951	0.071658	-0.080709	0.067072	0.66022	-1.3176	3513.5	23.6	-0.75248	76.614	-62.85	72.73	71.495	24.331	-0.40447	-5.687	0.57377	-2.5275	32.76	-4.6303
118.48	-1.6986	51.77	-5.7643	0.65599	-2.4948	0.073722	-0.083902	0.066023	0.66022	-1.3176	3512.8	23.603	-0.75265	76.614	-62.939	72.731	71.495	24.331	-0.40447	-5.687	0.57377	-2.5275	32.76	-4.6303
118.48	-1.6991	51.776	-5.7639	0.65556	-2.4945	0.075688	-0.086994	0.064895	0.66022	-1.3176	3512.2	23.606	-0.75288	76.615	-63.026	72.732	71.495	24.331	-0.40447	-5.687	0.57377	-2.5275	32.76	-4.6303
118.48	-1.6998	51.782	-5.7635	0.65512	-2.4942	0.077554	-0.089983	0.063689	0.66022	-1.3176	3511.5	23.608	-0.75316	76.615	-63.112	72.733	71.495	24.331	-0.40447	-5.687	0.57377	-2.5275	32.76	-4.6303
118.48	-1.7005	51.788	-5.7632	0.65466	-2.4938	0.079316	-0.092865	0.062406	0.66022	-1.3176	3510.9	23.611	-0.7535	76.615	-63.197	72.734	71.495	24.331	-0.40447	-5.687	0.57377	-2.5275	32.76	-4.6303
118.47	-1.7014	51.793	-5.7628	0.65419	-2.4935	0.080973	-0.095637	0.061047	0.66022	-1.3176	3510.2	23.614	-0.75388	76.615	-63.28	72.735	71.495	24.331	-0.40447	-5.687	0.57377	-2.5275	32.76	-4.6303
118.47	-1.7024	51.799	-5.7623	0.65371	-2.4932	0.082522	-0.098295	0.059615	0.66022	-1.3176	3509.6	23.616	-0.75432	76.616	-63.362	72.736	71.495	24.331	-0.40447	-5.687	0.57377	-2.5275	32.76	-4.6303
118.47	-1.7035	51.804	-5.7619	0.65321	-2.4929	0.083962	-0.10084	0.05811	0.66022	-1.3176	3508.9	23.619	-0.75482	76.616	-63.441	72.737	71.495	24.331	-0.40447	-5.687	0.57377	-2.5275	32.76	-4.6303
118.47	-1.7047	51.809	-5.7615	0.6527	-2.4927	0.085289	-0.10326	0.056534	0.66022	-1.3176	3508.3	23.621	-0.75536	76.616	-63.518	72.738	71.495	24.331	-0.40447	-5.687	0.57377	-2.5275	32.76	-4.6303
118.47	-1.7061	51.815	-5.7611	0.65218	-2.4924	0.086503	-0.10556	0.05489	0.66022	-1.3176	3507.7	23.624	-0.75595	76.617	-63.593	72.739	71.495	24.331	-0.40447	-5.687	0.57377	-2.5275	32.76	-4.6303
118.46	-1.7075	51.82	-5.7606	0.65164	-2.4921	0.087601	-0.10773	0.053179	0.66022	-1.3176	3507.0	23.626	-0.75658	76.617	-63.664	72.74	71.495	24.331	-0.40447	-5.687	0.57377	-2.5275	32.76	-4.6303
118.46	-1.7091	51.825	-5.7602	0.6511	-2.4918	0.088582	-0.10978	0.051403	0.66022	-1.3176	3506.4	23.628	-0.75727	76.617	-63.733	72.741	71.495	24.331	-0.40447	-5.687	0.57377	-2.5275	32.76	-4.6303
118.46	-1.7107	51.829	-5.7598	0.65055	-2.4916	0.089446	-0.11169	0.049564	0.66022	-1.3176	3505.7	23.63	-0.75799	76.617	-63.798	72.742	71.495	24.331	-0.40447	-5.687	0.57377	-2.5275	32.76	-4.6303
118.46	-1.7125	51.834	-5.7593	0.64998	-2.4914	0.090189	-0.11348	0.047664	0.66022	-1.3176	3505.1	23.633	-0.75876	76.618	-63.86	72.742	71.495	24.331	-0.40447	-5.687	0.57377	-2.5275	32.76	-4.6303
118.46	-1.7143	51.838	-5.7589	0.64941	-2.4911	0.090812	-0.11513	0.045706	0.66022	-1.3176	3504.4	23.635	-0.75957	76.618	-63.917	72.743	71.495	24.331	-0.40447	-5.687	0.57377	-2.5275	32.76	-4.6303
118.46	-1.7162	51.843	-5.7584	0.64883	-2.4909	0.091314	-0.11664	0.043691	0.66022	-1.3176	3503.8	23.637	-0.76043	76.618	-63.97	72.744	71.495	24.331	-0.40447	-5.687	0.57377	-2.5275	32.76	-4.6303
118.46	-1.7182	51.847	-5.7579	0.64825	-2.4907	0.091693	-0.11802	0.041623	0.66022	-1.3176	3503.1	23.639	-0.76131	76.618	-64.018	72.745	71.495	24.331	-0.40447	-5.687	0.57377	-2.5275	32.76	-4.6303
118.45	-1.7203	51.851	-5.7575	0.64765	-2.4905	0.091949	-0.11926	0.039503	0.66022	-1.3176	3502.5	23.64	-0.76224	76.619	-64.061	72.746	71.495	24.331	-0.40447	-5.687	0.57377	-2.5275	32.76	-4.6303
118.45	-1.7225	51.855	-5.757	0.64705	-2.4903	0.092083	-0.12036	0.037335	0.66022	-1.3176	3501.8	23.642	-0.7632	76.619	-64.098	72.747	71.495	24.331	-0.40447	-5.687	0.57377	-2.5275	32.76	-4.6303
118.45	-1.7247	51.858	-5.7566	0.64645	-2.4901	0.092092	-0.12131	0.03512	0.66022	-1.3176	3501.2	23.644	-0.76419	76.619	-64.13	72.748	71.495	24.331	-0.40447	-5.687	0.57377	-2.5275	32.76	-4.6303
118.45	-1.7271	51.862	-5.7561	0.64584	-2.4899	0.091979	-0.12213	0.032861	0.66022	-1.3176	3500.5	23.645	-0.76522	76.619	-64.156	72.749	71.495	24.331	-0.40447	-5.687	0.57377	-2.5275	32.76	-4.6303
118.45	-1.7294	51.865	-5.7556	0.64523	-2.4898	0.091742	-0.12281	0.030562	0.66022	-1.3176	3499.9	23.647	-0.76627	76.62	-64.175	72.75	71.495	24.331	-0.40447	-5.687	0.57377	-2.5275	32.76	-4.6303
118.45	-1.7319	51.868	-5.7552	0.64461	-2.4896	0.091381	-0.12334	0.028224	0.66022	-1.3176	3499.3	23.648	-0.76735	76.62	-64.188	72.751	71.495	24.331	-0.40447	-5.687	0.57377	-2.5275	32.76	-4.6303
118.45	-1.7344	51.871	-5.7547	0.644	-2.4895	0.090899	-0.12373	0.025851	0.66022	-1.3176	3498.6	23.65	-0.76845	76.62	-64.194	72.752	71.495	24.331	-0.40447	-5.687	0.57377	-2.5275	32.76	-4.6303
118.45	-1.7369	51.874	-5.7543	0.64338	-2.4894	0.090293	-0.12398	0.023446	0.66022	-1.3176	3498.0	23.651	-0.76958	76.62	-64.193	72.753	71.495	24.331	-0.40447	-5.687	0.57377	-2.5275	32.76	-4.6303
118.45	-1.7395	51.876	-5.7538	0.64276	-2.4893	0.089567	-0.12408	0.021011	0.66022	-1.3176	3497.3	23.652	-0.77073	76.621	-64.186	72.754	71.495	24.331	-0.40447	-5.687	0.57377	-2.5275	32.76	-4.6303
118.45	-1.7422	51.879	-5.7534	0.64214	-2.4892	0.08872	-0.12404	0.018549	0.66022	-1.3176	3496.7	23.653	-0.77189	76.621	-64.173	72.755	71.495	24.331	-0.40447	-5.687	0.57377	-2.5275	32.76	-4.6303
118.45	-1.7448	51.881	-5.7529	0.64152	-2.4891	0.087754	-0.12386	0.016064	0.66022	-1.3176	3496.0	23.654	-0.77308	76.621	-64.153	72.756	71.495	24.331	-0.40447	-5.687	0.57377	-2.5275	32.76	-4.6303
118.44	-1.7475	51.883	-5.7525	0.6409	-2.489	0.08667	-0.12354	0.013558	0.66022	-1.3176	3495.4	23.655	-0.77427	76.621	-64.126	72.756	71.495	24.331	-0.40447	-5.687	0.57377	-2.5275	32.76	-4.6303
118.44	-1.7503	51.885	-5.7521	0.64028	-2.4889	0.08547	-0.12308	0.011034	0.66022	-1.3176	3494.7	23.656	-0.77548	76.621	-64.094	72.757	71.495	24.331	-0.40447	-5.687	0.57377	-2.5275	32.76	-4.6303
118.44	-1.753	51.886	-5.7516	0.63967	-2.4889	0.084154	-0.12248	0.0084953	0.66022	-1.3176	3494.1	23.657	-0.77671	76.622	-64.056	72.758	71.495	24.331	-0.40447	-5.687	0.57377	-2.5275	32.76	-4.6303
118.44	-1.7558	51.888	-5.7512	0.63906	-2.4889	0.082725	-0.12174	0.0059452	0.66022	-1.3176	3493.4	23.657	-0.77794	76.622	-64.013	72.759	71.495	24.331	-0.40447	-5.687	0.57377	-2.5275	32.76	-4.6303
118.44	-1.7586	51.889	-5.7508	0.63845	-2.4888	0.081185	-0.12087	0.0033866	0.66022	-1.3176	3492.8	23.658	-0.77917	76.622	-63.965	72.76	71.495	24.331	-0.40447	-5.687	0.57377	-2.5275	32.76	-4.6303
118.44	-1.7614	51.89	-5.7504	0.63785	-2.4888	0.079536	-0.11986	0.00082265	0.66022	-1.3176	3492.2	23.658	-0.78041	76.622	-63.912	72.761	71.495	24.331	-0.40447	-5.687	0.57377	-2.5275	32.76	-4.6303
118.44	-1.7642	51.891	-5.75	0.63725	-2.4888	0.077779	-0.11872	-0.0017437	0.66022	-1.3176	3491.5	23.658	-0.78165	76.622	-63.855	72.762	71.495	24.331	-0.40447	-5.687	0.57377	-2.5275	32.76	-4.6303
118.44	-1.767	51.891	-5.7496	0.63666	-2.4888	0.075918	-0.11745	-0.0043093	0.66022	-1.3176	3490.9	23.659	-0.7829	76.623	-63.794	72.763	71.495	24.331	-0.40447	-5.687	0.57377	-2.5275	32.76	-4.6303
118.44	-1.7698	51.892	-5.7493	0.63608	-2.4889	0.073954	-0.11605	-0.0068711	0.66022	-1.3176	3490.2	23.659	-0.78414	76.623	-63.73	72.764	71.495	24.331	-0.40447	-5.687	0.57377	-2.5275	32.76	-4.6303
118.44	-1.7726	51.892	-5.7489	0.6355	-2.4889	0.071891	-0.11452	-0.009426	0.66022	-1.3176	3489.6	23.659	-0.78537	76.623	-63.662	72.765	71.495	24.331	-0.40447	-5.687	0.57377	-2.5275	32.76	-4.6303
118.44	-1.7754	51.892	-5.7485	0.63493	-2.489	0.069731	-0.11286	-0.011971	0.66022	-1.3176	3488.9	23.659	-0.7866	76.623	-63.592	72.765	71.495	24.331	-0.40447	-5.687	0.57377	-2.5275	32.76	-4.6303
118.44	-1.7782	51.892	-5.7482	0.63437	-2.489	0.067477	-0.11109	-0.014503	0.66022	-1.3176	3488.3	23.659	-0.78783	76.623	-63.519	72.766	71.495	24.331	-0.40447	-5.687	0.57377	-2.5275	32.76	-4.6303
118.45	-1.7809	51.891	-5.7479	0.63382	-2.4891	0.065132	-0.1092	-0.017019	0.66022	-1.3176	3487.6	23.658	-0.78904	76.624	-63.444	72.767	71.495	24.331	-0.40447	-5.687	0.57377	-2.5275	32.76	-4.6303
118.45	-1.7837	51.89	-5.7476	0.63328	-2.4892	0.062699	-0.10718	-0.019516	0.66022	-1.3176	3487.0	23.658	-0.79024	76.624	-63.367	72.768	71.495	24.331	-0.40447	-5.687	0.57377	-2.5275	32.76	-4.6303
118.45	-1.7863	51.89	-5.7472	0.63275	-2.4893	0.060181	-0.10506	-0.021991	0.66022	-1.3176	3486.3	23.658	-0.79143	76.624	-63.287	72.769	71.495	24.331	-0.40447	-5.687	0.57377	-2.5275	32.76	-4.6303
118.45	-1.789	51.889	-5.7469	0.63223	-2.4894	0.057583	-0.10283	-0.024442	0.66022	-1.3176	3485.7	23.657	-0.79261	76.624	-63.207	72.77	71.495	24.331	-0.40447	-5.687	0.57377	-2.5275	32.76	-4.6303
118.45	-1.7916	51.888	-5.7467	0.63172	-2.4895	0.054906	-0.10048	-0.026864	0.66022	-1.3176	3485.0	23.656	-0.79377	76.624	-63.125	72.771	71.495	24.331	-0.40447	-5.687	0.57377	-2.5275	32.76	-4.6303
118.45	-1.7942	51.886	-5.7464	0.63123	-2.4897	0.052154	-0.098039	-0.029256	0.66022	-1.3176	3484.4	23.656	-0.79491	76.625	-63.042	72.772	71.495	24.331	-0.40447	-5.687	0.57377	-2.5275	32.76	-4.6303
118.45	-1.7967	51.885	-5.7461	0.63074	-2.4898	0.049333	-0.095493	-0.031615	0.66022	-1.3176	3483.8	23.655	-0.79603	76.625	-62.958	72.773	71.495	24.331	-0.40447	-5.687	0.57377	-2.5275	32.76	-4.6303
118.45	-1.7992	51.883	-5.7459	0.63027	-2.49	0.046444	-0.09285	-0.033937	0.66022	-1.3176	3483.1	23.654	-0.79712	76.625	-62.873	72.773	71.495	24.331	-0.40447	-5.687	0.57377	-2.5275	32.76	-4.6303
118.45	-1.8016	51.881	-5.7457	0.62981	-2.4902	0.043491	-0.090114	-0.036221	0.66022	-1.3176	3482.5	23.653	-0.7982	76.625	-62.788	72.774	71.495	24.331	-0.40447	-5.687	0.57377	-2.5275	32.76	-4.6303
118.45	-1.804	51.879	-5.7455	0.62937	-2.4904	0.04048	-0.087288	-0.038463	0.66022	-1.3176	3481.8	23.652	-0.79925	76.625	-62.702	72.775	71.495	24.331	-0.40447	-5.687	0.57377	-2.5275	32.76	-4.6303
118.45	-1.8063	51.877	-5.7453	0.62894	-2.4906	0.037413	-0.084376	-0.040661	0.66022	-1.3176	3481.2	23.651	-0.80028	76.625	-62.616	72.776	71.495	24.331	-0.40447	-5.687	0.57377	-2.5275	32.76	-4.6303
118.46	-1.8086	51.875	-5.7451	0.62853	-2.4908	0.034294	-0.081382	-0.042813	0.66022	-1.3176	3480.5	23.65	-0.80128	76.626	-62.529	72.777	71.495	24.331	-0.40447	-5.687	0.57377	-2.5275	32.76	-4.6303
118.46	-1.8108	51.872	-5.7449	0.62813	-2.491	0.031129	-0.078311	-0.044916	0.66022	-1.3176	3479.9	23.649	-0.80225	76.626	-62.443	72.778	71.495	24.331	-0.40447	-5.687	0.57377	-2.5275	32.76	-4.6303
118.46	-1.8129	51.869	-5.7448	0.62774	-2.4912	0.027919	-0.075165	-0.046967	0.66022	-1.3176	3479.2	23.647	-0.80319	76.626	-62.356	72.779	71.495	24.331	-0.40447	-5.687	0.57377	-2.5275	32.76	-4.6303
118.46	-1.815	51.867	-5.7447	0.62738	-2.4915	0.024671	-0.071949	-0.048965	0.66022	-1.3176	3478.6	23.646	-0.8041	76.626	-62.27	72.779	71.495	24.331	-0.40447	-5.687	0.57377	-2.5275	32.76	-4.6303
118.46	-1.817	51.864	-5.7445	0.62702	-2.4917	0.021388	-0.068668	-0.050907	0.66022	-1.3176	3477.9	23.644	-0.80498	76.626	-62.183	72.78	71.495	24.331	-0.40447	-5.687	0.57377	-2.5275	32.76	-4.6303
118.46	-1.8189	51.86	-5.7444	0.62669	-2.492	0.018073	-0.065325	-0.052791	0.66022	-1.3176	3477.3	23.643	-0.80582	76.626	-62.097	72.781	71.495	24.331	-0.40447	-5.687	0.57377	-2.5275	32.76	-4.6303
118.46	-1.8207	51.857	-5.7444	0.62637	-2.4922	0.014733	-0.061925	-0.054616	0.66022	-1.3176	3476.7	23.641	-0.80664	76.627	-62.011	72.782	71.495	24.331	-0.40447	-5.687	0.57377	-2.5275	32.76	-4.6303
118.47	-1.8225	51.854	-5.7443	0.62607	-2.4925	0.011369	-0.058473	-0.056378	0.66022	-1.3176	3476.0	23.639	-0.80741	76.627	-61.926	72.783	71.495	24.331	-0.40447	-5.687	0.57377	-2.5275	32.76	-4.6303
118.47	-1.8242	51.85	-5.7442	0.62579	-2.4928	0.007988	-0.054971	-0.058076	0.66022	-1.3176	3475.4	23.638	-0.80816	76.627	-61.841	72.784	71.495	24.331	-0.40447	-5.687	0.57377	-2.5275	32.76	-4.6303
118.47	-1.8258	51.847	-5.7442	0.62552	-2.4931	0.0045927	-0.051425	-0.059708	0.66022	-1.3176	3474.7	23.636	-0.80887	76.627	-61.756	72.785	71.495	24.331	-0.40447	-5.687	0.57377	-2.5275	32.76	-4.6303
118.47	-1.8273	51.843	-5.7442	0.62527	-2.4934	0.0011878	-0.047839	-0.061274	0.66022	-1.3176	3474.1	23.634	-0.80954	76.627	-61.672	72.785	71.495	24.331	-0.40447	-5.687	0.57377	-2.5275	32.76	-4.6303
118.47	-1.8287	51.839	-5.7442	0.62504	-2.4937	-0.0022226	-0.044218	-0.06277	0.66022	-1.3176	3473.4	23.632	-0.81017	76.627	-61.589	72.786	71.495	24.331	-0.40447	-5.687	0.57377	-2.5275	32.76	-4.6303
118.48	-1.8301	51.835	-5.7442	0.62483	-2.494	-0.0056343	-0.040566	-0.064196	0.66022	-1.3176	3472.8	23.63	-0.81077	76.627	-61.506	72.787	71.495	24.331	-0.40447	-5.687	0.57377	-2.5275	32.76	-4.6303
118.48	-1.8313	51.831	-5.7443	0.62464	-2.4943	-0.009043	-0.036886	-0.06555	0.66022	-1.3176	3472.1	23.628	-0.81133	76.628	-61.425	72.788	71.495	24.331	-0.40447	-5.687	0.57377	-2.5275	32.76	-4.6303
118.48	-1.8325	51.827	-5.7443	0.62446	-2.4947	-0.012445	-0.033185	-0.066831	0.66022	-1.3176	3471.5	23.626	-0.81185	76.628	-61.344	72.789	71.495	24.331	-0.40447	-5.687	0.57377	-2.5275	32.76	-4.6303
118.48	-1.8336	51.823	-5.7444	0.6243	-2.495	-0.015835	-0.029465	-0.068037	0.66022	-1.3176	3470.9	23.624	-0.81234	76.628	-61.263	72.789	71.495	24.331	-0.40447	-5.687	0.57377	-2.5275	32.76	-4.6303
118.48	-1.8346	51.819	-5.7445	0.62417	-2.4954	-0.01921	-0.025732	-0.069168	0.66022	-1.3176	3470.2	23.622	-0.81278	76.628	-61.184	72.79	71.495	24.331	-0.40447	-5.687	0.57377	-2.5275	32.76	-4.6303
118.49	-1.8355	51.815	-5.7446	0.62405	-2.4957	-0.022565	-0.02199	-0.070223	0.66022	-1.3176	3469.6	23.62	-0.81319	76.628	-61.106	72.791	71.495	24.331	-0.40447	-5.687	0.57377	-2.5275	32.76	-4.6303
118.49	-1.8364	51.81	-5.7447	0.62395	-2.4961	-0.025898	-0.018242	-0.0712	0.66022	-1.3176	3468.9	23.618	-0.81356	76.628	-61.028	72.792	71.495	24.331	-0.40447	-5.687	0.57377	-2.5275	32.76	-4.6303
118.49	-1.8371	51.806	-5.7448	0.62386	-2.4964	-0.029203	-0.014494	-0.072099	0.66022	-1.3176	3468.3	23.616	-0.81389	76.628	-60.952	72.793	71.495	24.331	-0.40447	-5.687	0.57377	-2.5275	32.76	-4.6303
118.49	-1.8378	51.801	-5.745	0.6238	-2.4968	-0.032476	-0.01075	-0.072919	0.66022	-1.3176	3467.6	23.614	-0.81418	76.628	-60.876	72.794	71.495	24.331	-0.40447	-5.687	0.57377	-2.5275	32.76	-4.6303
118.49	-1.8384	51.797	-5.7452	0.62376	-2.4971	-0.035715	-0.0070129	-0.073659	0.66022	-1.3176	3467.0	23.611	-0.81444	76.629	-60.802	72.794	71.495	24.331	-0.40447	-5.687	0.57377	-2.5275	32.76	-4.6303
118.5	-1.8389	51.792	-5.7453	0.62373	-2.4975	-0.038915	-0.0032882	-0.07432	0.66022	-1.3176	3466.4	23.609	-0.81465	76.629	-60.728	72.795	71.495	24.331	-0.40447	-5.687	0.57377	-2.5275	32.76	-4.6303
118.5	-1.8393	51.788	-5.7455	0.62372	-2.4979	-0.042073	0.00042041	-0.0749	0.66022	-1.3176	3465.7	23.607	-0.81483	76.629	-60.656	72.796	71.495	24.331	-0.40447	-5.687	0.57377	-2.5275	32.76	-4.6303
118.5	-1.8396	51.783	-5.7458	0.62374	-2.4983	-0.045185	0.0041089	-0.0754	0.66022	-1.3176	3465.1	23.605	-0.81497	76.629	-60.585	72.797	71.495	24.331	-0.40447	-5.687	0.57377	-2.5275	32.76	-4.6303
118.5	-1.8398	51.778	-5.746	0.62376	-2.4986	-0.048247	0.0077733	-0.075818	0.66022	-1.3176	3464.4	23.602	-0.81507	76.629	-60.515	72.798	71.495	24.331	-0.40447	-5.687	0.57377	-2.5275	32.76	-4.6303
118.51	-1.84	51.774	-5.7462	0.62381	-2.499	-0.051257	0.01141	-0.076156	0.66022	-1.3176	3463.8	23.6	-0.81514	76.629	-60.447	72.798	71.495	24.331	-0.40447	-5.687	0.57377	-2.5275	32.76	-4.6303
118.51	-1.84	51.769	-5.7465	0.62388	-2.4994	-0.05421	0.015014	-0.076414	0.66022	-1.3176	3463.1	23.598	-0.81517	76.629	-60.379	72.799	71.495	24.331	-0.40447	-5.687	0.57377	-2.5275	32.76	-4.6303
118.51	-1.84	51.764	-5.7468	0.62396	-2.4998	-0.057104	0.018583	-0.07659	0.66022	-1.3176	3462.5	23.595	-0.81516	76.629	-60.313	72.8	71.495	24.331	-0.40447	-5.687	0.57377	-2.5275	32.76	-4.6303
118.51	-1.8399	51.759	-5.7471	0.62406	-2.5002	-0.059936	0.022113	-0.076686	0.66022	-1.3176	3461.8	23.593	-0.81512	76.629	-60.248	72.801	71.495	24.331	-0.40447	-5.687	0.57377	-2.5275	32.76	-4.6303
118.51	-1.8398	51.755	-5.7474	0.62418	-2.5006	-0.062702	0.025599	-0.076702	0.66022	-1.3176	3461.2	23.591	-0.81505	76.629	-60.184	72.801	71.495	24.331	-0.40447	-5.687	0.57377	-2.5275	32.76	-4.6303
118.52	-1.8395	51.75	-5.7477	0.62432	-2.5009	-0.0654	0.029039	-0.076638	0.66022	-1.3176	3460.6	23.588	-0.81494	76.629	-60.122	72.802	71.495	24.331	-0.40447	-5.687	0.57377	-2.5275	32.76	-4.6303
118.52	-1.8392	51.745	-5.748	0.62447	-2.5013	-0.068027	0.032429	-0.076495	0.66022	-1.3176	3459.9	23.586	-0.8148	76.63	-60.061	72.803	71.495	24.331	-0.40447	-5.687	0.57377	-2.5275	32.76	-4.6303
118.52	-1.8388	51.741	-5.7484	0.62464	-2.5017	-0.07058	0.035766	-0.076274	0.66022	-1.3176	3459.3	23.584	-0.81463	76.63	-60.002	72.804	71.495	24.331	-0.40447	-5.687	0.57377	-2.5275	32.76	-4.6303
118.52	-1.8384	51.736	-5.7488	0.62483	-2.5021	-0.073056	0.039046	-0.075974	0.66022	-1.3176	3458.6	23.582	-0.81442	76.63	-59.943	72.805	71.495	24.331	-0.40447	-5.687	0.57377	-2.5275	32.76	-4.6303
118.53	-1.8378	51.731	-5.7491	0.62504	-2.5025	-0.075454	0.042267	-0.075598	0.66022	-1.3176	3458.0	23.579	-0.81419	76.63	-59.886	72.805	71.495	24.331	-0.40447	-5.687	0.57377	-2.5275	32.76	-4.6303
118.53	-1.8372	51.727	-5.7495	0.62525	-2.5028	-0.077771	0.045425	-0.075146	0.66022	-1.3176	3457.4	23.577	-0.81392	76.63	-59.831	72.806	71.495	24.331	-0.40447	-5.687	0.57377	-2.5275	32.76	-4.6303
118.53	-1.8366	51.722	-5.7499	0.62549	-2.5032	-0.080005	0.048517	-0.074618	0.66022	-1.3176	3456.7	23.575	-0.81363	76.63	-59.777	72.807	71.495	24.331	-0.40447	-5.687	0.57377	-2.5275	32.76	-4.6303
118.53	-1.8358	51.717	-5.7503	0.62574	-2.5036	-0.082153	0.051541	-0.074017	0.66022	-1.3176	3456.1	23.573	-0.81331	76.63	-59.724	72.808	71.495	24.331	-0.40447	-5.687	0.57377	-2.5275	32.76	-4.6303
118.53	-1.8351	51.713	-5.7507	0.626	-2.504	-0.084214	0.054493	-0.073342	0.66022	-1.3176	3455.4	23.57	-0.81296	76.63	-59.673	72.808	71.495	24.331	-0.40447	-5.687	0.57377	-2.5275	32.76	-4.6303
118.54	-1.8342	51.709	-5.7511	0.62628	-2.5043	-0.086187	0.057372	-0.072596	0.66022	-1.3176	3454.8	23.568	-0.81259	76.63	-59.624	72.809	71.495	24.331	-0.40447	-5.687	0.57377	-2.5275	32.76	-4.6303
118.54	-1.8333	51.704	-5.7516	0.62658	-2.5047	-0.088068	0.060175	-0.07178	0.66022	-1.3176	3454.1	23.566	-0.81219	76.63	-59.576	72.81	71.495	24.331	-0.40447	-5.687	0.57377	-2.5275	32.76	-4.6303
118.54	-1.8324	51.7	-5.752	0.62689	-2.505	-0.089857	0.062898	-0.070895	0.66022	-1.3176	3453.5	23.564	-0.81176	76.63	-59.529	72.81	71.495	24.331	-0.40447	-5.687	0.57377	-2.5275	32.76	-4.6303
118.54	-1.8314	51.696	-5.7525	0.62721	-2.5054	-0.091553	0.065541	-0.069943	0.66022	-1.3176	3452.9	23.562	-0.81132	76.63	-59.484	72.811	71.495	24.331	-0.40447	-5.687	0.57377	-2.5275	32.76	-4.6303
118.54	-1.8303	51.691	-5.7529	0.62754	-2.5057	-0.093153	0.068101	-0.068924	0.66022	-1.3176	3452.2	23.56	-0.81085	76.63	-59.44	72.812	71.495	24.331	-0.40447	-5.687	0.57377	-2.5275	32.76	-4.6303
118.55	-1.8292	51.687	-5.7534	0.62789	-2.5061	-0.094658	0.070575	-0.067841	0.66022	-1.3176	3451.6	23.558	-0.81036	76.63	-59.398	72.813	71.495	24.331	-0.40447	-5.687	0.57377	-2.5275	32.76	-4.6303
118.55	-1.8281	51.683	-5.7539	0.62825	-2.5064	-0.096065	0.072962	-0.066696	0.66022	-1.3176	3450.9	23.556	-0.80985	76.63	-59.358	72.813	71.495	24.331	-0.40447	-5.687	0.57377	-2.5275	32.76	-4.6303
118.55	-1.8269	51.679	-5.7544	0.62862	-2.5067	-0.097374	0.075261	-0.06549	0.66022	-1.3176	3450.3	23.554	-0.80932	76.63	-59.319	72.814	71.495	24.331	-0.40447	-5.687	0.57377	-2.5275	32.76	-4.6303
118.55	-1.8256	51.675	-5.7549	0.629	-2.5071	-0.098585	0.077469	-0.064224	0.66022	-1.3176	3449.6	23.552	-0.80878	76.63	-59.281	72.815	71.495	24.331	-0.40447	-5.687	0.57377	-2.5275	32.76	-4.6303
118.55	-1.8244	51.671	-5.7554	0.62939	-2.5074	-0.099696	0.079585	-0.062902	0.66022	-1.3176	3449.0	23.55	-0.80822	76.63	-59.246	72.815	71.495	24.331	-0.40447	-5.687	0.57377	-2.5275	32.76	-4.6303
118.55	-1.8231	51.667	-5.7559	0.6298	-2.5077	-0.10071	0.081607	-0.061524	0.66022	-1.3176	3448.4	23.548	-0.80764	76.63	-59.211	72.816	71.495	24.331	-0.40447	-5.687	0.57377	-2.5275	32.76	-4.6303
118.56	-1.8217	51.664	-5.7564	0.63021	-2.508	-0.10162	0.083535	-0.060092	0.66022	-1.3176	3447.7	23.546	-0.80704	76.63	-59.179	72.817	71.495	24.331	-0.40447	-5.687	0.57377	-2.5275	32.76	-4.6303
118.56	-1.8203	51.66	-5.7569	0.63063	-2.5083	-0.10243	0.085366	-0.05861	0.66022	-1.3176	3447.1	23.545	-0.80644	76.63	-59.148	72.817	71.495	24.331	-0.40447	-5.687	0.57377	-2.5275	32.76	-4.6303
118.56	-1.8189	51.657	-5.7574	0.63106	-2.5086	-0.10308	0.087173	-0.057069	0.66022	-1.3176	3446.4	23.543	-0.80582	76.63	-59.118	72.818	71.495	24.331	-0.40447	-5.687	0.57377	-2.5275	32.76	-4.6303
118.56	-1.8175	51.653	-5.7579	0.6315	-2.5089	-0.10348	0.089086	-0.055453	0.66022	-1.3176	3445.8	23.541	-0.80519	76.63	-59.091	72.819	71.495	24.331	-0.40447	-5.687	0.57377	-2.5275	32.76	-4.6303
118.56	-1.8161	51.65	-5.7584	0.63195	-2.5091	-0.10378	0.090873	-0.053789	0.66022	-1.3176	3445.2	23.54	-0.80454	76.63	-59.064	72.82	71.495	24.331	-0.40447	-5.687	0.57377	-2.5275	32.76	-4.6303
118.56	-1.8146	51.647	-5.7589	0.63241	-2.5094	-0.104	0.092535	-0.05208	0.66022	-1.3176	3444.5	23.538	-0.80389	76.63	-59.04	72.82	71.495	24.331	-0.40447	-5.687	0.57377	-2.5275	32.76	-4.6303
118.56	-1.8131	51.643	-5.7595	0.63288	-2.5097	-0.10413	0.094072	-0.050327	0.66022	-1.3176	3443.9	23.537	-0.80323	76.63	-59.017	72.821	71.495	24.331	-0.40447	-5.687	0.57377	-2.5275	32.76	-4.6303
118.57	-1.8116	51.64	-5.76	0.63335	-2.5099	-0.10418	0.095482	-0.048534	0.66022	-1.3176	3443.2	23.535	-0.80256	76.63	-58.996	72.822	71.495	24.331	-0.40447	-5.687	0.57377	-2.5275	32.76	-4.6303
118.57	-1.8101	51.637	-5.7605	0.63383	-2.5102	-0.10413	0.096766	-0.046703	0.66022	-1.3176	3442.6	23.534	-0.80188	76.63	-58.976	72.822	71.495	24.331	-0.40447	-5.687	0.57377	-2.5275	32.76	-4.6303
118.57	-1.8085	51.635	-5.761	0.63432	-2.5104	-0.104	0.097924	-0.044837	0.66022	-1.3176	3442.0	23.532	-0.8012	76.63	-58.958	72.823	71.495	24.331	-0.40447	-5.687	0.57377	-2.5275	32.76	-4.6303
118.57	-1.807	51.632	-5.7615	0.63481	-2.5106	-0.10378	0.098957	-0.042938	0.66022	-1.3176	3441.3	23.531	-0.80051	76.63	-58.942	72.823	71.495	24.331	-0.40447	-5.687	0.57377	-2.5275	32.76	-4.6303
118.57	-1.8054	51.629	-5.7621	0.63531	-2.5108	-0.10348	0.099864	-0.04101	0.66022	-1.3176	3440.7	23.53	-0.79982	76.63	-58.927	72.824	71.495	24.331	-0.40447	-5.687	0.57377	-2.5275	32.76	-4.6303
118.57	-1.8038	51.627	-5.7626	0.63581	-2.511	-0.10309	0.10065	-0.039054	0.66022	-1.3176	3440.0	23.529	-0.79912	76.63	-58.914	72.825	71.495	24.331	-0.40447	-5.687	0.57377	-2.5275	32.76	-4.6303
118.57	-1.8023	51.624	-5.7631	0.63631	-2.5112	-0.10262	0.10131	-0.037073	0.66022	-1.3176	3439.4	23.528	-0.79843	76.63	-58.903	72.825	71.495	24.331	-0.40447	-5.687	0.57377	-2.5275	32.76	-4.6303
118.57	-1.8007	51.622	-5.7636	0.63682	-2.5114	-0.10207	0.10184	-0.03507	0.66022	-1.3176	3438.7	23.527	-0.79773	76.629	-58.893	72.826	71.495	24.331	-0.40447	-5.687	0.57377	-2.5275	32.76	-4.6303
118.57	-1.7991	51.62	-5.7641	0.63733	-2.5115	-0.10143	0.10226	-0.033048	0.66022	-1.3176	3438.1	23.525	-0.79702	76.629	-58.885	72.827	71.495	24.331	-0.40447	-5.687	0.57377	-2.5275	32.76	-4.6303
118.57	-1.7975	51.618	-5.7646	0.63784	-2.5117	-0.10072	0.10255	-0.03101	0.66022	-1.3176	3437.5	23.525	-0.79632	76.629	-58.879	72.827	71.495	24.331	-0.40447	-5.687	0.57377	-2.5275	32.76	-4.6303
118.58	-1.7959	51.616	-5.7651	0.63836	-2.5119	-0.099928	0.10272	-0.028957	0.66022	-1.3176	3436.8	23.524	-0.79562	76.629	-58.874	72.828	71.495	24.331	-0.40447	-5.687	0.57377	-2.5275	32.76	-4.6303
118.58	-1.7943	51.614	-5.7656	0.63887	-2.512	-0.099061	0.10278	-0.026893	0.66022	-1.3176	3436.2	23.523	-0.79492	76.629	-58.871	72.829	71.495	24.331	-0.40447	-5.687	0.57377	-2.5275	32.76	-4.6303
118.58	-1.7928	51.612	-5.7661	0.63939	-2.5121	-0.098118	0.10272	-0.02482	0.66022	-1.3176	3435.5	23.522	-0.79422	76.629	-58.869	72.829	71.495	24.331	-0.40447	-5.687	0.57377	-2.5275	32.76	-4.6303
118.58	-1.7912	51.611	-5.7666	0.6399	-2.5122	-0.097102	0.10255	-0.022742	0.66022	-1.3176	3434.9	23.521	-0.79353	76.629	-58.87	72.83	71.495	24.331	-0.40447	-5.687	0.57377	-2.5275	32.76	-4.6303
118.58	-1.7896	51.609	-5.7671	0.64041	-2.5124	-0.096015	0.10226	-0.020659	0.66022	-1.3176	3434.3	23.52	-0.79284	76.629	-58.872	72.83	71.495	24.331	-0.40447	-5.687	0.57377	-2.5275	32.76	-4.6303
118.58	-1.7881	51.608	-5.7676	0.64092	-2.5125	-0.094859	0.10186	-0.018576	0.66022	-1.3176	3433.6	23.52	-0.79215	76.629	-58.875	72.831	71.495	24.331	-0.40447	-5.687	0.57377	-2.5275	32.76	-4.6303
118.58	-1.7865	51.607	-5.768	0.64143	-2.5125	-0.093635	0.10136	-0.016494	0.66022	-1.3176	3433.0	23.519	-0.79147	76.629	-58.88	72.832	71.495	24.331	-0.40447	-5.687	0.57377	-2.5275	32.76	-4.6303
118.58	-1.785	51.606	-5.7685	0.64193	-2.5126	-0.092346	0.10074	-0.014416	0.66022	-1.3176	3432.3	23.519	-0.79079	76.629	-58.887	72.832	71.495	24.331	-0.40447	-5.687	0.57377	-2.5275	32.76	-4.6303
118.58	-1.7835	51.604	-5.769	0.64244	-2.5127	-0.090993	0.10003	-0.012344	0.66022	-1.3176	3431.7	23.518	-0.79011	76.629	-58.895	72.833	71.495	24.331	-0.40447	-5.687	0.57377	-2.5275	32.76	-4.6303
118.58	-1.782	51.604	-5.7694	0.64293	-2.5127	-0.089579	0.099207	-0.010281	0.66022	-1.3176	3431.1	23.518	-0.78945	76.628	-58.906	72.834	71.495	24.331	-0.40447	-5.687	0.57377	-2.5275	32.76	-4.6303
118.58	-1.7805	51.603	-5.7699	0.64343	-2.5128	-0.088106	0.098288	-0.0082294	0.66022	-1.3176	3430.4	23.517	-0.78879	76.628	-58.917	72.834	71.495	24.331	-0.40447	-5.687	0.57377	-2.5275	32.76	-4.6303
118.58	-1.779	51.602	-5.7703	0.64392	-2.5128	-0.086576	0.097273	-0.0061908	0.66022	-1.3176	3429.8	23.517	-0.78813	76.628	-58.931	72.835	71.495	24.331	-0.40447	-5.687	0.57377	-2.5275	32.76	-4.6303
118.58	-1.7775	51.601	-5.7707	0.6444	-2.5129	-0.084992	0.096162	-0.0041679	0.66022	-1.3176	3429.1	23.517	-0.78748	76.628	-58.946	72.835	71.495	24.331	-0.40447	-5.687	0.57377	-2.5275	32.76	-4.6303
118.58	-1.7761	51.601	-5.7711	0.64488	-2.5129	-0.083356	0.09496	-0.0021626	0.66022	-1.3176	3428.5	23.517	-0.78684	76.628	-58.962	72.836	71.495	24.331	-0.40447	-5.687	0.57377	-2.5275	32.76	-4.6303
118.58	-1.7746	51.6	-5.7715	0.64535	-2.5129	-0.081671	0.093668	-0.00017723	0.66022	-1.3176	3427.8	23.516	-0.7862	76.628	-58.98	72.837	71.495	24.331	-0.40447	-5.687	0.57377	-2.5275	32.76	-4.6303
118.58	-1.7732	51.6	-5.772	0.64582	-2.5129	-0.079937	0.09229	0.0017862	0.66022	-1.3176	3427.2	23.516	-0.78558	76.628	-59.0	72.837	71.495	24.331	-0.40447	-5.687	0.57377	-2.5275	32.76	-4.6303
118.58	-1.7718	51.6	-5.7723	0.64627	-2.5129	-0.078159	0.090828	0.0037258	0.66022	-1.3176	3426.6	23.516	-0.78496	76.628	-59.021	72.838	71.495	24.331	-0.40447	-5.687	0.57377	-2.5275	32.76	-4.6303
118.58	-1.7704	51.599	-5.7727	0.64672	-2.5128	-0.076339	0.089285	0.0056396	0.66022	-1.3176	3425.9	23.516	-0.78434	76.628	-59.044	72.838	71.495	24.331	-0.40447	-5.687	0.57377	-2.5275	32.76	-4.6303
118.58	-1.7691	51.599	-5.7731	0.64717	-2.5128	-0.074479	0.087663	0.0075257	0.66022	-1.3176	3425.3	23.516	-0.78374	76.628	-59.069	72.839	71.495	24.331	-0.40447	-5.687	0.57377	-2.5275	32.76	-4.6303
118.58	-1.7677	51.599	-5.7735	0.6476	-2.5128	-0.072581	0.085966	0.0093822	0.66022	-1.3176	3424.6	23.516	-0.78314	76.627	-59.095	72.84	71.495	24.331	-0.40447	-5.687	0.57377	-2.5275	32.76	-4.6303
118.58	-1.7664	51.599	-5.7738	0.64803	-2.5127	-0.070648	0.084197	0.011208	0.66022	-1.3176	3424.0	23.516	-0.78255	76.627	-59.122	72.84	71.495	24.331	-0.40447	-5.687	0.57377	-2.5275	32.76	-4.6303
118.58	-1.7651	51.6	-5.7742	0.64844	-2.5126	-0.068683	0.082357	0.013	0.66022	-1.3176	3423.4	23.516	-0.78197	76.627	-59.151	72.841	71.495	24.331	-0.40447	-5.687	0.57377	-2.5275	32.76	-4.6303
118.58	-1.7637	51.6	-5.7745	0.64885	-2.5126	-0.066496	0.080701	0.014788	0.66022	-1.3176	3422.7	23.516	-0.78139	76.627	-59.182	72.841	71.495	24.331	-0.40447	-5.687	0.57377	-2.5275	32.76	-4.6303
118.58	-1.7625	51.6	-5.7749	0.64925	-2.5125	-0.064267	0.078991	0.016547	0.66022	-1.3176	3422.1	23.517	-0.78082	76.627	-59.214	72.842	71.495	24.331	-0.40447	-5.687	0.57377	-2.5275	32.76	-4.6303
118.58	-1.7612	51.601	-5.7752	0.64964	-2.5124	-0.062004	0.07722	0.018275	0.66022	-1.3176	3421.4	23.517	-0.78026	76.627	-59.248	72.843	71.495	24.331	-0.40447	-5.687	0.57377	-2.5275	32.76	-4.6303
118.58	-1.7599	51.601	-5.7755	0.65002	-2.5123	-0.059712	0.07539	0.019969	0.66022	-1.3176	3420.8	23.517	-0.77971	76.627	-59.283	72.843	71.495	24.331	-0.40447	-5.687	0.57377	-2.5275	32.76	-4.6303
118.58	-1.7587	51.602	-5.7758	0.65039	-2.5122	-0.057391	0.073502	0.02163	0.66022	-1.3176	3420.2	23.517	-0.77916	76.627	-59.319	72.844	71.495	24.331	-0.40447	-5.687	0.57377	-2.5275	32.76	-4.6303
118.58	-1.7575	51.603	-5.776	0.65076	-2.5121	-0.055045	0.07156	0.023255	0.66022	-1.3176	3419.5	23.518	-0.77861	76.627	-59.357	72.844	71.495	24.331	-0.40447	-5.687	0.57377	-2.5275	32.76	-4.6303
118.58	-1.7563	51.603	-5.7763	0.65111	-2.512	-0.052676	0.069565	0.024844	0.66022	-1.3176	3418.9	23.518	-0.77808	76.626	-59.396	72.845	71.495	24.331	-0.40447	-5.687	0.57377	-2.5275	32.76	-4.6303
118.58	-1.7551	51.604	-5.7766	0.65145	-2.5118	-0.050286	0.067519	0.026395	0.66022	-1.3176	3418.2	23.519	-0.77755	76.626	-59.437	72.846	71.495	24.331	-0.40447	-5.687	0.57377	-2.5275	32.76	-4.6303
118.58	-1.7539	51.605	-5.7768	0.65178	-2.5117	-0.047878	0.065425	0.027908	0.66022	-1.3176	3417.6	23.519	-0.77702	76.626	-59.479	72.846	71.495	24.331	-0.40447	-5.687	0.57377	-2.5275	32.76	-4.6303
118.57	-1.7527	51.606	-5.7771	0.65211	-2.5116	-0.045454	0.063283	0.029381	0.66022	-1.3176	3416.9	23.52	-0.7765	76.626	-59.523	72.847	71.495	24.331	-0.40447	-5.687	0.57377	-2.5275	32.76	-4.6303
118.57	-1.7515	51.607	-5.7773	0.65242	-2.5114	-0.043016	0.061097	0.030814	0.66022	-1.3176	3416.3	23.52	-0.77598	76.626	-59.568	72.847	71.495	24.331	-0.40447	-5.687	0.57377	-2.5275	32.76	-4.6303
118.57	-1.7504	51.608	-5.7775	0.65272	-2.5113	-0.040567	0.058868	0.032205	0.66022	-1.3176	3415.7	23.521	-0.77547	76.626	-59.614	72.848	71.495	24.331	-0.40447	-5.687	0.57377	-2.5275	32.76	-4.6303
118.57	-1.7492	51.61	-5.7777	0.653	-2.5111	-0.038109	0.056598	0.033553	0.66022	-1.3176	3415.0	23.521	-0.77497	76.626	-59.662	72.849	71.495	24.331	-0.40447	-5.687	0.57377	-2.5275	32.76	-4.6303
118.57	-1.7481	51.611	-5.7779	0.65328	-2.5109	-0.035644	0.05429	0.034859	0.66022	-1.3176	3414.4	23.522	-0.77447	76.626	-59.711	72.849	71.495	24.331	-0.40447	-5.687	0.57377	-2.5275	32.76	-4.6303
118.57	-1.747	51.612	-5.778	0.65355	-2.5107	-0.033175	0.051945	0.036121	0.66022	-1.3176	3413.7	23.523	-0.77397	76.626	-59.761	72.85	71.495	24.331	-0.40447	-5.687	0.57377	-2.5275	32.76	-4.6303
118.57	-1.7459	51.614	-5.7782	0.6538	-2.5106	-0.030703	0.049566	0.037338	0.66022	-1.3176	3413.1	23.524	-0.77348	76.626	-59.812	72.85	71.495	24.331	-0.40447	-5.687	0.57377	-2.5275	32.76	-4.6303
118.57	-1.7448	51.615	-5.7783	0.65404	-2.5104	-0.028231	0.047155	0.03851	0.66022	-1.3176	3412.4	23.524	-0.77299	76.626	-59.865	72.851	71.495	24.331	-0.40447	-5.687	0.57377	-2.5275	32.76	-4.6303
118.57	-1.7437	51.617	-5.7785	0.65427	-2.5102	-0.025761	0.044714	0.039636	0.66022	-1.3176	3411.8	23.525	-0.77251	76.625	-59.919	72.852	71.495	24.331	-0.40447	-5.687	0.57377	-2.5275	32.76	-4.6303
118.57	-1.7426	51.619	-5.7786	0.65449	-2.51	-0.023294	0.042244	0.040715	0.66022	-1.3176	3411.2	23.526	-0.77203	76.625	-59.974	72.852	71.495	24.331	-0.40447	-5.687	0.57377	-2.5275	32.76	-4.6303
118.57	-1.7415	51.62	-5.7787	0.6547	-2.5098	-0.020834	0.039748	0.041748	0.66022	-1.3176	3410.5	23.527	-0.77155	76.625	-60.03	72.853	71.495	24.331	-0.40447	-5.687	0.57377	-2.5275	32.76	-4.6303
118.57	-1.7404	51.622	-5.7788	0.65489	-2.5096	-0.018382	0.037228	0.042733	0.66022	-1.3176	3409.9	23.528	-0.77107	76.625	-60.087	72.854	71.495	24.331	-0.40447	-5.687	0.57377	-2.5275	32.76	-4.6303
118.57	-1.7394	51.624	-5.7789	0.65507	-2.5093	-0.01594	0.034687	0.043671	0.66022	-1.3176	3409.2	23.529	-0.7706	76.625	-60.146	72.854	71.495	24.331	-0.40447	-5.687	0.57377	-2.5275	32.76	-4.6303
118.56	-1.7383	51.626	-5.779	0.65523	-2.5091	-0.013509	0.032125	0.04456	0.66022	-1.3176	3408.6	23.53	-0.77014	76.625	-60.205	72.855	71.495	24.331	-0.40447	-5.687	0.57377	-2.5275	32.76	-4.6303
118.56	-1.7373	51.628	-5.779	0.65539	-2.5089	-0.011093	0.029545	0.0454	0.66022	-1.3176	3407.9	23.531	-0.76967	76.625	-60.265	72.856	71.495	24.331	-0.40447	-5.687	0.57377	-2.5275	32.76	-4.6303
118.56	-1.7362	51.63	-5.7791	0.65553	-2.5087	-0.0086919	0.02695	0.046192	0.66022	-1.3176	3407.3	23.532	-0.76921	76.625	-60.327	72.856	71.495	24.331	-0.40447	-5.687	0.57377	-2.5275	32.76	-4.6303
118.56	-1.7352	51.632	-5.7791	0.65566	-2.5084	-0.0063083	0.024341	0.046935	0.66022	-1.3176	3406.7	23.533	-0.76876	76.625	-60.389	72.857	71.495	24.331	-0.40447	-5.687	0.57377	-2.5275	32.76	-4.6303
118.56	-1.7342	51.634	-5.7791	0.65577	-2.5082	-0.0039441	0.02172	0.047628	0.66022	-1.3176	3406.0	23.534	-0.7683	76.625	-60.453	72.857	71.495	24.331	-0.40447	-5.687	0.57377	-2.5275	32.76	-4.6303
118.56	-1.7331	51.636	-5.7792	0.65588	-2.508	-0.0016007	0.019089	0.048272	0.66022	-1.3176	3405.4	23.535	-0.76785	76.625	-60.517	72.858	71.495	24.331	-0.40447	-5.687	0.57377	-2.5275	32.76	-4.6303
118.56	-1.7321	51.639	-5.7792	0.65596	-2.5077	0.00072001	0.016451	0.048866	0.66022	-1.3176	3404.7	23.536	-0.76741	76.625	-60.582	72.859	71.495	24.331	-0.40447	-5.687	0.57377	-2.5275	32.76	-4.6303
118.56	-1.7311	51.641	-5.7791	0.65604	-2.5075	0.0030164	0.013807	0.04941	0.66022	-1.3176	3404.1	23.537	-0.76696	76.625	-60.649	72.859	71.495	24.331	-0.40447	-5.687	0.57377	-2.5275	32.76	-4.6303
118.56	-1.7301	51.643	-5.7791	0.6561	-2.5072	0.005287	0.01116	0.049904	0.66022	-1.3176	3403.4	23.538	-0.76653	76.625	-60.715	72.86	71.495	24.331	-0.40447	-5.687	0.57377	-2.5275	32.76	-4.6303
118.55	-1.7292	51.646	-5.7791	0.65615	-2.507	0.0075301	0.0085104	0.050349	0.66022	-1.3176	3402.8	23.539	-0.76609	76.625	-60.783	72.861	71.495	24.331	-0.40447	-5.687	0.57377	-2.5275	32.76	-4.6303
118.55	-1.7282	51.648	-5.7791	0.65619	-2.5067	0.0097442	0.0058617	0.050743	0.66022	-1.3176	3402.2	23.541	-0.76566	76.625	-60.851	72.862	71.495	24.331	-0.40447	-5.687	0.57377	-2.5275	32.76	-4.6303
118.55	-1.7272	51.651	-5.779	0.65621	-2.5065	0.011928	0.0032153	0.051088	0.66022	-1.3176	3401.5	23.542	-0.76523	76.625	-60.921	72.862	71.495	24.331	-0.40447	-5.687	0.57377	-2.5275	32.76	-4.6303
118.55	-1.7263	51.654	-5.7789	0.65622	-2.5062	0.014079	0.00057332	0.051383	0.66022	-1.3176	3400.9	23.543	-0.76481	76.625	-60.99	72.863	71.495	24.331	-0.40447	-5.687	0.57377	-2.5275	32.76	-4.6303
118.55	-1.7253	51.656	-5.7789	0.65622	-2.506	0.016198	-0.0020623	0.051628	0.66022	-1.3176	3400.2	23.544	-0.76439	76.625	-61.061	72.864	71.495	24.331	-0.40447	-5.687	0.57377	-2.5275	32.76	-4.6303
118.55	-1.7244	51.659	-5.7788	0.6562	-2.5057	0.018281	-0.0046897	0.051824	0.66022	-1.3176	3399.6	23.546	-0.76398	76.625	-61.131	72.864	71.495	24.331	-0.40447	-5.687	0.57377	-2.5275	32.76	-4.6303
118.55	-1.7235	51.662	-5.7787	0.65617	-2.5054	0.020329	-0.0073067	0.05197	0.66022	-1.3176	3398.9	23.547	-0.76357	76.625	-61.203	72.865	71.495	24.331	-0.40447	-5.687	0.57377	-2.5275	32.76	-4.6303
118.55	-1.7226	51.664	-5.7786	0.65613	-2.5052	0.022339	-0.0099115	0.052067	0.66022	-1.3176	3398.3	23.548	-0.76317	76.625	-61.275	72.866	71.495	24.331	-0.40447	-5.687	0.57377	-2.5275	32.76	-4.6303
118.55	-1.7217	51.667	-5.7785	0.65607	-2.5049	0.024311	-0.012502	0.052115	0.66022	-1.3176	3397.7	23.55	-0.76277	76.625	-61.347	72.866	71.495	24.331	-0.40447	-5.687	0.57377	-2.5275	32.76	-4.6303
118.54	-1.7208	51.67	-5.7783	0.656	-2.5047	0.026242	-0.015076	0.052114	0.66022	-1.3176	3397.0	23.551	-0.76238	76.625	-61.42	72.867	71.495	24.331	-0.40447	-5.687	0.57377	-2.5275	32.76	-4.6303
118.54	-1.7199	51.673	-5.7782	0.65592	-2.5044	0.028133	-0.017633	0.052064	0.66022	-1.3176	3396.4	23.552	-0.762	76.625	-61.492	72.868	71.495	24.331	-0.40447	-5.687	0.57377	-2.5275	32.76	-4.6303
118.54	-1.7191	51.676	-5.778	0.65582	-2.5041	0.029981	-0.020169	0.051967	0.66022	-1.3176	3395.7	23.554	-0.76163	76.625	-61.566	72.868	71.495	24.331	-0.40447	-5.687	0.57377	-2.5275	32.76	-4.6303
118.54	-1.7183	51.679	-5.7779	0.65572	-2.5039	0.031786	-0.022684	0.051821	0.66022	-1.3176	3395.1	23.555	-0.76126	76.625	-61.639	72.869	71.495	24.331	-0.40447	-5.687	0.57377	-2.5275	32.76	-4.6303
118.54	-1.7174	51.682	-5.7777	0.6556	-2.5036	0.033547	-0.025174	0.051629	0.66022	-1.3176	3394.4	23.557	-0.7609	76.625	-61.712	72.87	71.495	24.331	-0.40447	-5.687	0.57377	-2.5275	32.76	-4.6303
118.54	-1.7166	51.685	-5.7776	0.65547	-2.5034	0.035262	-0.027639	0.051389	0.66022	-1.3176	3393.8	23.558	-0.76055	76.625	-61.786	72.871	71.495	24.331	-0.40447	-5.687	0.57377	-2.5275	32.76	-4.6303
118.54	-1.7159	51.688	-5.7774	0.65532	-2.5031	0.03693	-0.030076	0.051102	0.66022	-1.3176	3393.1	23.56	-0.7602	76.625	-61.859	72.871	71.495	24.331	-0.40447	-5.687	0.57377	-2.5275	32.76	-4.6303
118.54	-1.7151	51.691	-5.7772	0.65517	-2.5028	0.038551	-0.032484	0.050769	0.66022	-1.3176	3392.5	23.561	-0.75987	76.625	-61.933	72.872	71.495	24.331	-0.40447	-5.687	0.57377	-2.5275	32.76	-4.6303
118.53	-1.7144	51.694	-5.777	0.655	-2.5026	0.040123	-0.034861	0.05039	0.66022	-1.3176	3391.9	23.563	-0.75955	76.625	-62.006	72.873	71.495	24.331	-0.40447	-5.687	0.57377	-2.5275	32.76	-4.6303
118.53	-1.7137	51.697	-5.7768	0.65482	-2.5023	0.041646	-0.037204	0.049966	0.66022	-1.3176	3391.2	23.564	-0.75924	76.625	-62.079	72.873	71.495	24.331	-0.40447	-5.687	0.57377	-2.5275	32.76	-4.6303
118.53	-1.713	51.7	-5.7766	0.65462	-2.5021	0.043119	-0.039512	0.049497	0.66022	-1.3176	3390.6	23.566	-0.75894	76.625	-62.152	72.874	71.495	24.331	-0.40447	-5.687	0.57377	-2.5275	32.76	-4.6303
118.53	-1.7124	51.704	-5.7764	0.65442	-2.5018	0.04454	-0.041784	0.048983	0.66022	-1.3176	3389.9	23.567	-0.75865	76.625	-62.224	72.875	71.495	24.331	-0.40447	-5.687	0.57377	-2.5275	32.76	-4.6303
118.53	-1.7117	51.707	-5.7761	0.65421	-2.5016	0.04591	-0.044016	0.048426	0.66022	-1.3176	3389.3	23.569	-0.75837	76.625	-62.296	72.876	71.495	24.331	-0.40447	-5.687	0.57377	-2.5275	32.76	-4.6303
118.53	-1.7111	51.71	-5.7759	0.65398	-2.5014	0.047226	-0.046209	0.047826	0.66022	-1.3176	3388.6	23.57	-0.7581	76.625	-62.367	72.876	71.495	24.331	-0.40447	-5.687	0.57377	-2.5275	32.76	-4.6303
118.53	-1.7106	51.713	-5.7757	0.65375	-2.5011	0.048489	-0.048359	0.047183	0.66022	-1.3176	3388.0	23.572	-0.75785	76.625	-62.438	72.877	71.495	24.331	-0.40447	-5.687	0.57377	-2.5275	32.76	-4.6303
118.52	-1.71	51.716	-5.7754	0.6535	-2.5009	0.049698	-0.050465	0.046498	0.66022	-1.3176	3387.3	23.573	-0.75761	76.625	-62.508	72.878	71.495	24.331	-0.40447	-5.687	0.57377	-2.5275	32.76	-4.6303
118.52	-1.7095	51.72	-5.7752	0.65324	-2.5007	0.050851	-0.052526	0.045771	0.66022	-1.3176	3386.7	23.575	-0.75739	76.625	-62.576	72.879	71.495	24.331	-0.40447	-5.687	0.57377	-2.5275	32.76	-4.6303
118.52	-1.7091	51.723	-5.7749	0.65297	-2.5004	0.051948	-0.054539	0.045004	0.66022	-1.3176	3386.0	23.576	-0.75718	76.625	-62.644	72.879	71.495	24.331	-0.40447	-5.687	0.57377	-2.5275	32.76	-4.6303
118.52	-1.7086	51.726	-5.7746	0.6527	-2.5002	0.05299	-0.056503	0.044197	0.66022	-1.3176	3385.4	23.578	-0.75699	76.625	-62.711	72.88	71.495	24.331	-0.40447	-5.687	0.57377	-2.5275	32.76	-4.6303
118.52	-1.7082	51.729	-5.7744	0.65241	-2.5	0.053973	-0.058416	0.043351	0.66022	-1.3176	3384.8	23.579	-0.75681	76.625	-62.776	72.881	71.495	24.331	-0.40447	-5.687	0.57377	-2.5275	32.76	-4.6303
118.52	-1.7079	51.732	-5.7741	0.65211	-2.4998	0.0549	-0.060277	0.042466	0.66022	-1.3176	3384.1	23.581	-0.75665	76.625	-62.84	72.882	71.495	24.331	-0.40447	-5.687	0.57377	-2.5275	32.76	-4.6303
118.52	-1.7075	51.735	-5.7738	0.65181	-2.4996	0.055768	-0.062084	0.041543	0.66022	-1.3176	3383.5	23.582	-0.75651	76.625	-62.903	72.882	71.495	24.331	-0.40447	-5.687	0.57377	-2.5275	32.76	-4.6303
118.52	-1.7073	51.739	-5.7735	0.65149	-2.4994	0.056577	-0.063835	0.040583	0.66022	-1.3176	3382.8	23.584	-0.75638	76.625	-62.964	72.883	71.495	24.331	-0.40447	-5.687	0.57377	-2.5275	32.76	-4.6303
118.51	-1.707	51.742	-5.7733	0.65117	-2.4992	0.057326	-0.065529	0.039587	0.66022	-1.3176	3382.2	23.585	-0.75627	76.625	-63.023	72.884	71.495	24.331	-0.40447	-5.687	0.57377	-2.5275	32.76	-4.6303
118.51	-1.7068	51.745	-5.773	0.65084	-2.499	0.058016	-0.067164	0.038555	0.66022	-1.3176	3381.5	23.587	-0.75618	76.625	-63.08	72.884	71.495	24.331	-0.40447	-5.687	0.57377	-2.5275	32.76	-4.6303
118.51	-1.7067	51.748	-5.7727	0.6505	-2.4988	0.058646	-0.068739	0.037489	0.66022	-1.3176	3380.9	23.588	-0.75611	76.625	-63.135	72.885	71.495	24.331	-0.40447	-5.687	0.57377	-2.5275	32.76	-4.6303
118.51	-1.7065	51.751	-5.7724	0.65015	-2.4986	0.059215	-0.070253	0.036389	0.66022	-1.3176	3380.2	23.59	-0.75606	76.625	-63.187	72.886	71.495	24.331	-0.40447	-5.687	0.57377	-2.5275	32.76	-4.6303
118.51	-1.7065	51.754	-5.7721	0.64979	-2.4984	0.059723	-0.071703	0.035256	0.66022	-1.3176	3379.6	23.591	-0.75603	76.625	-63.238	72.887	71.495	24.331	-0.40447	-5.687	0.57377	-2.5275	32.76	-4.6303
118.51	-1.7064	51.757	-5.7718	0.64943	-2.4982	0.060169	-0.073089	0.034091	0.66022	-1.3176	3378.9	23.593	-0.75602	76.625	-63.285	72.887	71.495	24.331	-0.40447	-5.687	0.57377	-2.5275	32.76	-4.6303
118.51	-1.7065	51.76	-5.7715	0.64906	-2.4981	0.060554	-0.074409	0.032895	0.66022	-1.3176	3378.3	23.594	-0.75603	76.625	-63.33	72.888	71.495	24.331	-0.40447	-5.687	0.57377	-2.5275	32.76	-4.6303
118.51	-1.7065	51.763	-5.7712	0.64869	-2.4979	0.060876	-0.075662	0.031669	0.66022	-1.3176	3377.7	23.596	-0.75606	76.625	-63.372	72.889	71.495	24.331	-0.40447	-5.687	0.57377	-2.5275	32.76	-4.6303
118.5	-1.7067	51.766	-5.7709	0.64831	-2.4978	0.061136	-0.076846	0.030414	0.66022	-1.3176	3377.0	23.597	-0.75611	76.625	-63.411	72.89	71.495	24.331	-0.40447	-5.687	0.57377	-2.5275	32.76	-4.6303
118.5	-1.7068	51.768	-5.7706	0.64792	-2.4976	0.061334	-0.077961	0.02913	0.66022	-1.3176	3376.4	23.598	-0.75619	76.625	-63.446	72.89	71.495	24.331	-0.40447	-5.687	0.57377	-2.5275	32.76	-4.6303
118.5	-1.707	51.771	-5.7703	0.64753	-2.4975	0.061469	-0.079005	0.027819	0.66022	-1.3176	3375.7	23.6	-0.75628	76.625	-63.479	72.891	71.495	24.331	-0.40447	-5.687	0.57377	-2.5275	32.76	-4.6303
118.5	-1.7073	51.774	-5.77	0.64713	-2.4973	0.061541	-0.079976	0.026482	0.66022	-1.3176	3375.1	23.601	-0.7564	76.625	-63.507	72.892	71.495	24.331	-0.40447	-5.687	0.57377	-2.5275	32.76	-4.6303
118.5	-1.7076	51.777	-5.7696	0.64673	-2.4972	0.061549	-0.080875	0.02512	0.66022	-1.3176	3374.4	23.602	-0.75654	76.626	-63.532	72.892	71.495	24.331	-0.40447	-5.687	0.57377	-2.5275	32.76	-4.6303
118.5	-1.708	51.779	-5.7693	0.64632	-2.4971	0.061495	-0.0817	0.023734	0.66022	-1.3176	3373.8	23.603	-0.7567	76.626	-63.554	72.893	71.495	24.331	-0.40447	-5.687	0.57377	-2.5275	32.76	-4.6303
118.5	-1.7084	51.782	-5.769	0.64591	-2.497	0.061378	-0.082449	0.022325	0.66022	-1.3176	3373.1	23.605	-0.75689	76.626	-63.571	72.894	71.495	24.331	-0.40447	-5.687	0.57377	-2.5275	32.76	-4.6303
118.5	-1.7089	51.784	-5.7687	0.6455	-2.4969	0.061197	-0.083123	0.020894	0.66022	-1.3176	3372.5	23.606	-0.7571	76.626	-63.584	72.895	71.495	24.331	-0.40447	-5.687	0.57377	-2.5275	32.76	-4.6303
118.5	-1.7094	51.787	-5.7684	0.64508	-2.4968	0.060954	-0.083719	0.019442	0.66022	-1.3176	3371.8	23.607	-0.75733	76.626	-63.594	72.895	71.495	24.331	-0.40447	-5.687	0.57377	-2.5275	32.76	-4.6303
118.49	-1.71	51.789	-5.7681	0.64466	-2.4967	0.060647	-0.084238	0.01797	0.66022	-1.3176	3371.2	23.608	-0.75758	76.626	-63.599	72.896	71.495	24.331	-0.40447	-5.687	0.57377	-2.5275	32.76	-4.6303
118.49	-1.7106	51.791	-5.7678	0.64424	-2.4966	0.060278	-0.084679	0.01648	0.66022	-1.3176	3370.6	23.609	-0.75786	76.626	-63.601	72.897	71.495	24.331	-0.40447	-5.687	0.57377	-2.5275	32.76	-4.6303
118.49	-1.7113	51.793	-5.7675	0.64381	-2.4965	0.059845	-0.08504	0.014973	0.66022	-1.3176	3369.9	23.61	-0.75816	76.626	-63.598	72.897	71.495	24.331	-0.40447	-5.687	0.57377	-2.5275	32.76	-4.6303
118.49	-1.712	51.795	-5.7672	0.64339	-2.4964	0.059351	-0.085322	0.01345	0.66022	-1.3176	3369.3	23.611	-0.75848	76.626	-63.591	72.898	71.495	24.331	-0.40447	-5.687	0.57377	-2.5275	32.76	-4.6303
118.49	-1.7128	51.797	-5.7669	0.64296	-2.4964	0.058794	-0.085523	0.011912	0.66022	-1.3176	3368.6	23.612	-0.75882	76.625	-63.58	72.899	71.495	24.331	-0.40447	-5.687	0.57377	-2.5275	32.76	-4.6303
118.49	-1.7136	51.799	-5.7666	0.64253	-2.4963	0.058175	-0.085644	0.010361	0.66022	-1.3176	3368.0	23.613	-0.75919	76.625	-63.565	72.9	71.495	24.331	-0.40447	-5.687	0.57377	-2.5275	32.76	-4.6303
118.49	-1.7145	51.801	-5.7663	0.6421	-2.4963	0.057494	-0.085683	0.0087966	0.66022	-1.3176	3367.3	23.614	-0.75958	76.625	-63.547	72.9	71.495	24.331	-0.40447	-5.687	0.57377	-2.5275	32.76	-4.6303
118.49	-1.7154	51.803	-5.766	0.64167	-2.4962	0.056752	-0.085641	0.0072216	0.66022	-1.3176	3366.7	23.615	-0.75999	76.625	-63.524	72.901	71.495	24.331	-0.40447	-5.687	0.57377	-2.5275	32.76	-4.6303
118.49	-1.7164	51.804	-5.7658	0.64125	-2.4962	0.055949	-0.085517	0.0056369	0.66022	-1.3176	3366.0	23.616	-0.76042	76.625	-63.498	72.902	71.495	24.331	-0.40447	-5.687	0.57377	-2.5275	32.76	-4.6303
118.49	-1.7174	51.806	-5.7655	0.64082	-2.4962	0.055087	-0.085311	0.0040437	0.66022	-1.3176	3365.4	23.616	-0.76087	76.625	-63.469	72.902	71.495	24.331	-0.40447	-5.687	0.57377	-2.5275	32.76	-4.6303
118.49	-1.7185	51.807	-5.7652	0.64039	-2.4961	0.054164	-0.085023	0.0024435	0.66022	-1.3176	3364.7	23.617	-0.76134	76.625	-63.436	72.903	71.495	24.331	-0.40447	-5.687	0.57377	-2.5275	32.76	-4.6303
118.48	-1.7196	51.809	-5.7649	0.63997	-2.4961	0.053182	-0.084653	0.00083743	0.66022	-1.3176	3364.1	23.618	-0.76184	76.625	-63.4	72.904	71.495	24.331	-0.40447	-5.687	0.57377	-2.5275	32.76	-4.6303
118.48	-1.7207	51.81	-5.7647	0.63955	-2.4961	0.052142	-0.0842	-0.00077299	0.66022	-1.3176	3363.4	23.618	-0.76235	76.625	-63.36	72.904	71.495	24.331	-0.40447	-5.687	0.57377	-2.5275	32.76	-4.6303
118.48	-1.7219	51.811	-5.7644	0.63913	-2.4961	0.051044	-0.083666	-0.0023864	0.66022	-1.3176	3362.8	23.619	-0.76288	76.625	-63.318	72.905	71.495	24.331	-0.40447	-5.687	0.57377	-2.5275	32.76	-4.6303
118.48	-1.7232	51.812	-5.7642	0.63871	-2.4962	0.049889	-0.083049	-0.0040015	0.66022	-1.3176	3362.2	23.619	-0.76344	76.625	-63.274	72.906	71.495	24.331	-0.40447	-5.687	0.57377	-2.5275	32.76	-4.6303
118.48	-1.7245	51.813	-5.7639	0.6383	-2.4962	0.048677	-0.082351	-0.0056169	0.66022	-1.3176	3361.5	23.62	-0.764	76.625	-63.226	72.906	71.495	24.331	-0.40447	-5.687	0.57377	-2.5275	32.76	-4.6303
118.48	-1.7258	51.814	-5.7637	0.63789	-2.4962	0.04741	-0.081572	-0.0072311	0.66022	-1.3176	3360.9	23.62	-0.76459	76.625	-63.177	72.907	71.495	24.331	-0.40447	-5.687	0.57377	-2.5275	32.76	-4.6303
118.48	-1.7271	51.814	-5.7635	0.63748	-2.4963	0.046089	-0.080712	-0.0088426	0.66022	-1.3176	3360.2	23.621	-0.76519	76.625	-63.125	72.907	71.495	24.331	-0.40447	-5.687	0.57377	-2.5275	32.76	-4.6303
118.48	-1.7285	51.815	-5.7632	0.63708	-2.4963	0.044714	-0.079772	-0.01045	0.66022	-1.3176	3359.6	23.621	-0.76581	76.625	-63.071	72.908	71.495	24.331	-0.40447	-5.687	0.57377	-2.5275	32.76	-4.6303
118.48	-1.73	51.815	-5.763	0.63668	-2.4964	0.043287	-0.078753	-0.012052	0.66022	-1.3176	3358.9	23.621	-0.76645	76.625	-63.015	72.909	71.495	24.331	-0.40447	-5.687	0.57377	-2.5275	32.76	-4.6303
118.48	-1.7314	51.815	-5.7628	0.63629	-2.4964	0.041808	-0.077654	-0.013648	0.66022	-1.3176	3358.3	23.621	-0.7671	76.625	-62.958	72.909	71.495	24.331	-0.40447	-5.687	0.57377	-2.5275	32.76	-4.6303
118.48	-1.7329	51.816	-5.7626	0.63591	-2.4965	0.040279	-0.076477	-0.015234	0.66022	-1.3176	3357.6	23.621	-0.76776	76.625	-62.899	72.91	71.495	24.331	-0.40447	-5.687	0.57377	-2.5275	32.76	-4.6303
118.48	-1.7344	51.816	-5.7624	0.63553	-2.4966	0.038701	-0.075223	-0.016811	0.66022	-1.3176	3357.0	23.621	-0.76843	76.624	-62.839	72.911	71.495	24.331	-0.40447	-5.687	0.57377	-2.5275	32.76	-4.6303
118.48	-1.736	51.816	-5.7622	0.63516	-2.4967	0.037075	-0.073892	-0.018377	0.66022	-1.3176	3356.3	23.621	-0.76912	76.624	-62.777	72.911	71.495	24.331	-0.40447	-5.687	0.57377	-2.5275	32.76	-4.6303
118.48	-1.7376	51.815	-5.762	0.63479	-2.4968	0.035402	-0.072487	-0.01993	0.66022	-1.3176	3355.7	23.621	-0.76982	76.624	-62.714	72.912	71.495	24.331	-0.40447	-5.687	0.57377	-2.5275	32.76	-4.6303
118.48	-1.7392	51.815	-5.7618	0.63443	-2.4969	0.033684	-0.071007	-0.021469	0.66022	-1.3176	3355.1	23.621	-0.77053	76.624	-62.65	72.912	71.495	24.331	-0.40447	-5.687	0.57377	-2.5275	32.76	-4.6303
118.48	-1.7408	51.815	-5.7617	0.63408	-2.497	0.031923	-0.069454	-0.022992	0.66022	-1.3176	3354.4	23.621	-0.77124	76.624	-62.586	72.913	71.495	24.331	-0.40447	-5.687	0.57377	-2.5275	32.76	-4.6303
118.48	-1.7424	51.814	-5.7615	0.63374	-2.4971	0.030119	-0.06783	-0.024498	0.66022	-1.3176	3353.8	23.621	-0.77197	76.624	-62.52	72.914	71.495	24.331	-0.40447	-5.687	0.57377	-2.5275	32.76	-4.6303
118.48	-1.744	51.813	-5.7614	0.6334	-2.4972	0.028274	-0.066135	-0.025985	0.66022	-1.3176	3353.1	23.621	-0.7727	76.624	-62.454	72.914	71.495	24.331	-0.40447	-5.687	0.57377	-2.5275	32.76	-4.6303
118.48	-1.7457	51.812	-5.7612	0.63307	-2.4974	0.02639	-0.064371	-0.027453	0.66022	-1.3176	3352.5	23.62	-0.77343	76.624	-62.387	72.915	71.495	24.331	-0.40447	-5.687	0.57377	-2.5275	32.76	-4.6303
118.48	-1.7474	51.811	-5.7611	0.63276	-2.4975	0.024468	-0.06254	-0.028898	0.66022	-1.3176	3351.8	23.62	-0.77417	76.624	-62.32	72.915	71.495	24.331	-0.40447	-5.687	0.57377	-2.5275	32.76	-4.6303
118.48	-1.7491	51.81	-5.761	0.63245	-2.4976	0.02251	-0.060644	-0.030321	0.66022	-1.3176	3351.2	23.619	-0.77492	76.623	-62.252	72.916	71.495	24.331	-0.40447	-5.687	0.57377	-2.5275	32.76	-4.6303
118.48	-1.7507	51.809	-5.7609	0.63215	-2.4978	0.020518	-0.058683	-0.03172	0.66022	-1.3176	3350.5	23.619	-0.77567	76.623	-62.185	72.916	71.495	24.331	-0.40447	-5.687	0.57377	-2.5275	32.76	-4.6303
118.48	-1.7524	51.808	-5.7608	0.63186	-2.498	0.018493	-0.056661	-0.033092	0.66022	-1.3176	3349.9	23.618	-0.77642	76.623	-62.117	72.917	71.495	24.331	-0.40447	-5.687	0.57377	-2.5275	32.76	-4.6303
118.48	-1.7541	51.806	-5.7607	0.63158	-2.4981	0.016438	-0.054578	-0.034438	0.66022	-1.3176	3349.3	23.618	-0.77716	76.623	-62.049	72.918	71.495	24.331	-0.40447	-5.687	0.57377	-2.5275	32.76	-4.6303
118.48	-1.7558	51.805	-5.7606	0.63132	-2.4983	0.014354	-0.052437	-0.035754	0.66022	-1.3176	3348.6	23.617	-0.77791	76.623	-61.981	72.918	71.495	24.331	-0.40447	-5.687	0.57377	-2.5275	32.76	-4.6303
118.48	-1.7575	51.803	-5.7606	0.63106	-2.4985	0.012243	-0.05024	-0.037041	0.66022	-1.3176	3348.0	23.616	-0.77866	76.623	-61.913	72.919	71.495	24.331	-0.40447	-5.687	0.57377	-2.5275	32.76	-4.6303
118.48	-1.7591	51.801	-5.7605	0.63081	-2.4987	0.010107	-0.047988	-0.038296	0.66022	-1.3176	3347.3	23.615	-0.7794	76.622	-61.845	72.919	71.495	24.331	-0.40447	-5.687	0.57377	-2.5275	32.76	-4.6303
118.48	-1.7608	51.799	-5.7605	0.63058	-2.4989	0.0079481	-0.045685	-0.039519	0.66022	-1.3176	3346.7	23.614	-0.78014	76.622	-61.777	72.92	71.495	24.331	-0.40447	-5.687	0.57377	-2.5275	32.76	-4.6303
118.48	-1.7624	51.797	-5.7604	0.63036	-2.4991	0.0057682	-0.043332	-0.040707	0.66022	-1.3176	3346.0	23.613	-0.78087	76.622	-61.71	72.92	71.495	24.331	-0.40447	-5.687	0.57377	-2.5275	32.76	-4.6303
118.48	-1.7641	51.795	-5.7604	0.63015	-2.4993	0.0035695	-0.040931	-0.041861	0.66022	-1.3176	3345.4	23.612	-0.78159	76.622	-61.643	72.921	71.495	24.331	-0.40447	-5.687	0.57377	-2.5275	32.76	-4.6303
118.48	-1.7657	51.793	-5.7604	0.62995	-2.4995	0.0013541	-0.038485	-0.042977	0.66022	-1.3176	3344.7	23.611	-0.78231	76.622	-61.576	72.921	71.495	24.331	-0.40447	-5.687	0.57377	-2.5275	32.76	-4.6303
118.49	-1.7673	51.79	-5.7604	0.62976	-2.4997	-0.00087597	-0.035997	-0.044056	0.66022	-1.3176	3344.1	23.61	-0.78301	76.622	-61.509	72.922	71.495	24.331	-0.40447	-5.687	0.57377	-2.5275	32.76	-4.6303
118.49	-1.7689	51.788	-5.7604	0.62959	-2.4999	-0.0031184	-0.033469	-0.045095	0.66022	-1.3176	3343.5	23.609	-0.78371	76.621	-61.444	72.922	71.495	24.331	-0.40447	-5.687	0.57377	-2.5275	32.76	-4.6303
118.49	-1.7704	51.785	-5.7604	0.62943	-2.5002	-0.005371	-0.030903	-0.046094	0.66022	-1.3176	3342.8	23.608	-0.7844	76.621	-61.378	72.923	71.495	24.331	-0.40447	-5.687	0.57377	-2.5275	32.76	-4.6303
118.49	-1.7719	51.782	-5.7605	0.62928	-2.5004	-0.0076315	-0.028303	-0.047052	0.66022	-1.3176	3342.2	23.607	-0.78507	76.621	-61.314	72.923	71.495	24.331	-0.40447	-5.687	0.57377	-2.5275	32.76	-4.6303
118.49	-1.7734	51.779	-5.7605	0.62915	-2.5006	-0.0098978	-0.02567	-0.047967	0.66022	-1.3176	3341.5	23.605	-0.78573	76.621	-61.25	72.924	71.495	24.331	-0.40447	-5.687	0.57377	-2.5275	32.76	-4.6303
118.49	-1.7748	51.776	-5.7606	0.62902	-2.5009	-0.012167	-0.023008	-0.048839	0.66022	-1.3176	3340.9	23.604	-0.78637	76.621	-61.186	72.924	71.495	24.331	-0.40447	-5.687	0.57377	-2.5275	32.76	-4.6303
118.49	-1.7762	51.773	-5.7606	0.62891	-2.5011	-0.014438	-0.020319	-0.049665	0.66022	-1.3176	3340.2	23.602	-0.78699	76.62	-61.123	72.925	71.495	24.331	-0.40447	-5.687	0.57377	-2.5275	32.76	-4.6303
118.49	-1.7776	51.77	-5.7607	0.62882	-2.5014	-0.016707	-0.017606	-0.050446	0.66022	-1.3176	3339.6	23.601	-0.7876	76.62	-61.061	72.925	71.495	24.331	-0.40447	-5.687	0.57377	-2.5275	32.76	-4.6303
118.49	-1.7789	51.767	-5.7608	0.62874	-2.5016	-0.018973	-0.014873	-0.051181	0.66022	-1.3176	3338.9	23.6	-0.7882	76.62	-61.0	72.926	71.495	24.331	-0.40447	-5.687	0.57377	-2.5275	32.76	-4.6303
118.49	-1.7802	51.764	-5.7609	0.62867	-2.5019	-0.021233	-0.012121	-0.051867	0.66022	-1.3176	3338.3	23.598	-0.78877	76.62	-60.94	72.926	71.495	24.331	-0.40447	-5.687	0.57377	-2.5275	32.76	-4.6303
118.49	-1.7815	51.76	-5.761	0.62862	-2.5021	-0.023484	-0.0093543	-0.052505	0.66022	-1.3176	3337.7	23.596	-0.78932	76.62	-60.88	72.927	71.495	24.331	-0.40447	-5.687	0.57377	-2.5275	32.76	-4.6303
118.5	-1.7827	51.757	-5.7611	0.62858	-2.5024	-0.025725	-0.0065755	-0.053094	0.66022	-1.3176	3337.0	23.595	-0.78985	76.619	-60.822	72.927	71.495	24.331	-0.40447	-5.687	0.57377	-2.5275	32.76	-4.6303
118.5	-1.7838	51.753	-5.7613	0.62855	-2.5027	-0.027953	-0.0037876	-0.053632	0.66022	-1.3176	3336.4	23.593	-0.79036	76.619	-60.764	72.928	71.495	24.331	-0.40447	-5.687	0.57377	-2.5275	32.76	-4.6303
118.5	-1.7849	51.75	-5.7614	0.62854	-2.5029	-0.030165	-0.00099358	-0.054119	0.66022	-1.3176	3335.7	23.592	-0.79084	76.619	-60.707	72.928	71.495	24.331	-0.40447	-5.687	0.57377	-2.5275	32.76	-4.6303
118.5	-1.7859	51.746	-5.7616	0.62854	-2.5032	-0.032359	0.0018034	-0.054555	0.66022	-1.3176	3335.1	23.59	-0.7913	76.619	-60.651	72.929	71.495	24.331	-0.40447	-5.687	0.57377	-2.5275	32.76	-4.6303
118.5	-1.7869	51.742	-5.7617	0.62856	-2.5035	-0.034533	0.0046004	-0.054939	0.66022	-1.3176	3334.4	23.588	-0.79174	76.618	-60.597	72.929	71.495	24.331	-0.40447	-5.687	0.57377	-2.5275	32.76	-4.6303
118.5	-1.7878	51.738	-5.7619	0.62859	-2.5038	-0.036684	0.0073942	-0.05527	0.66022	-1.3176	3333.8	23.586	-0.79215	76.618	-60.543	72.93	71.495	24.331	-0.40447	-5.687	0.57377	-2.5275	32.76	-4.6303
118.5	-1.7887	51.734	-5.7621	0.62863	-2.504	-0.03881	0.010182	-0.055547	0.66022	-1.3176	3333.2	23.584	-0.79253	76.618	-60.49	72.93	71.495	24.331	-0.40447	-5.687	0.57377	-2.5275	32.76	-4.6303
118.5	-1.7895	51.731	-5.7623	0.62869	-2.5043	-0.040908	0.01296	-0.05577	0.66022	-1.3176	3332.5	23.583	-0.79288	76.618	-60.438	72.931	71.495	24.331	-0.40447	-5.687	0.57377	-2.5275	32.76	-4.6303
118.51	-1.7902	51.727	-5.7625	0.62876	-2.5046	-0.042977	0.015726	-0.055939	0.66022	-1.3176	3331.9	23.581	-0.79321	76.618	-60.388	72.931	71.495	24.331	-0.40447	-5.687	0.57377	-2.5275	32.76	-4.6303
118.51	-1.7909	51.722	-5.7627	0.62885	-2.5049	-0.045014	0.018476	-0.056054	0.66022	-1.3176	3331.2	23.579	-0.79351	76.617	-60.338	72.932	71.495	24.331	-0.40447	-5.687	0.57377	-2.5275	32.76	-4.6303
118.51	-1.7915	51.718	-5.763	0.62895	-2.5052	-0.047017	0.021208	-0.056113	0.66022	-1.3176	3330.6	23.577	-0.79378	76.617	-60.29	72.932	71.495	24.331	-0.40447	-5.687	0.57377	-2.5275	32.76	-4.6303
118.51	-1.792	51.714	-5.7632	0.62906	-2.5054	-0.048983	0.023918	-0.056117	0.66022	-1.3176	3329.9	23.575	-0.79402	76.617	-60.243	72.933	71.495	24.331	-0.40447	-5.687	0.57377	-2.5275	32.76	-4.6303
118.51	-1.7925	51.71	-5.7634	0.62919	-2.5057	-0.05091	0.026603	-0.056066	0.66022	-1.3176	3329.3	23.573	-0.79423	76.617	-60.197	72.933	71.495	24.331	-0.40447	-5.687	0.57377	-2.5275	32.76	-4.6303
118.51	-1.7929	51.706	-5.7637	0.62933	-2.506	-0.052796	0.029261	-0.05596	0.66022	-1.3176	3328.7	23.571	-0.79441	76.616	-60.152	72.934	71.495	24.331	-0.40447	-5.687	0.57377	-2.5275	32.76	-4.6303
118.51	-1.7932	51.702	-5.764	0.62948	-2.5063	-0.054638	0.031888	-0.055798	0.66022	-1.3176	3328.0	23.569	-0.79456	76.616	-60.109	72.934	71.495	24.331	-0.40447	-5.687	0.57377	-2.5275	32.76	-4.6303
118.51	-1.7935	51.698	-5.7642	0.62964	-2.5066	-0.056436	0.034481	-0.05558	0.66022	-1.3176	3327.4	23.567	-0.79467	76.616	-60.066	72.935	71.495	24.331	-0.40447	-5.687	0.57377	-2.5275	32.76	-4.6303
118.52	-1.7936	51.694	-5.7645	0.62982	-2.5068	-0.058185	0.037037	-0.055307	0.66022	-1.3176	3326.7	23.565	-0.79476	76.616	-60.025	72.935	71.495	24.331	-0.40447	-5.687	0.57377	-2.5275	32.76	-4.6303
118.52	-1.7938	51.689	-5.7648	0.63001	-2.5071	-0.059886	0.039553	-0.054978	0.66022	-1.3176	3326.1	23.564	-0.79481	76.615	-59.985	72.936	71.495	24.331	-0.40447	-5.687	0.57377	-2.5275	32.76	-4.6303
118.52	-1.7938	51.685	-5.7651	0.63022	-2.5074	-0.061534	0.042027	-0.054595	0.66022	-1.3176	3325.4	23.562	-0.79483	76.615	-59.947	72.936	71.495	24.331	-0.40447	-5.687	0.57377	-2.5275	32.76	-4.6303
118.52	-1.7938	51.681	-5.7654	0.63043	-2.5077	-0.06313	0.044455	-0.054156	0.66022	-1.3176	3324.8	23.56	-0.79482	76.615	-59.909	72.936	71.495	24.331	-0.40447	-5.687	0.57377	-2.5275	32.76	-4.6303
118.52	-1.7937	51.677	-5.7658	0.63066	-2.5079	-0.06467	0.046835	-0.053663	0.66022	-1.3176	3324.2	23.558	-0.79478	76.615	-59.873	72.937	71.495	24.331	-0.40447	-5.687	0.57377	-2.5275	32.76	-4.6303
118.52	-1.7935	51.673	-5.7661	0.6309	-2.5082	-0.066152	0.049164	-0.053116	0.66022	-1.3176	3323.5	23.556	-0.7947	76.614	-59.839	72.937	71.495	24.331	-0.40447	-5.687	0.57377	-2.5275	32.76	-4.6303
118.52	-1.7932	51.668	-5.7664	0.63115	-2.5085	-0.067576	0.05144	-0.052515	0.66022	-1.3176	3322.9	23.554	-0.79459	76.614	-59.805	72.938	71.495	24.331	-0.40447	-5.687	0.57377	-2.5275	32.76	-4.6303
118.53	-1.7929	51.664	-5.7668	0.63142	-2.5087	-0.068939	0.053659	-0.051862	0.66022	-1.3176	3322.2	23.552	-0.79445	76.614	-59.773	72.938	71.495	24.331	-0.40447	-5.687	0.57377	-2.5275	32.76	-4.6303
118.53	-1.7925	51.66	-5.7671	0.63169	-2.509	-0.07024	0.055819	-0.051155	0.66022	-1.3176	3321.6	23.55	-0.79427	76.614	-59.743	72.939	71.495	24.331	-0.40447	-5.687	0.57377	-2.5275	32.76	-4.6303
118.53	-1.792	51.656	-5.7675	0.63198	-2.5092	-0.071476	0.057918	-0.050397	0.66022	-1.3176	3320.9	23.548	-0.79407	76.613	-59.713	72.939	71.495	24.331	-0.40447	-5.687	0.57377	-2.5275	32.76	-4.6303
118.53	-1.7915	51.652	-5.7678	0.63227	-2.5095	-0.072647	0.059953	-0.049588	0.66022	-1.3176	3320.3	23.546	-0.79383	76.613	-59.685	72.94	71.495	24.331	-0.40447	-5.687	0.57377	-2.5275	32.76	-4.6303
118.53	-1.7909	51.648	-5.7682	0.63257	-2.5097	-0.073752	0.061922	-0.048728	0.66022	-1.3176	3319.7	23.544	-0.79356	76.613	-59.659	72.94	71.495	24.331	-0.40447	-5.687	0.57377	-2.5275	32.76	-4.6303
118.53	-1.7902	51.644	-5.7686	0.63289	-2.51	-0.074788	0.063823	-0.047819	0.66022	-1.3176	3319.0	23.543	-0.79325	76.612	-59.633	72.941	71.495	24.331	-0.40447	-5.687	0.57377	-2.5275	32.76	-4.6303
118.53	-1.7894	51.64	-5.7689	0.63321	-2.5102	-0.075754	0.065653	-0.046862	0.66022	-1.3176	3318.4	23.541	-0.79292	76.612	-59.609	72.941	71.495	24.331	-0.40447	-5.687	0.57377	-2.5275	32.76	-4.6303
118.53	-1.7886	51.636	-5.7693	0.63355	-2.5104	-0.07665	0.06741	-0.045857	0.66022	-1.3176	3317.7	23.539	-0.79256	76.612	-59.587	72.941	71.495	24.331	-0.40447	-5.687	0.57377	-2.5275	32.76	-4.6303
118.54	-1.7877	51.633	-5.7697	0.63389	-2.5107	-0.077473	0.069093	-0.044805	0.66022	-1.3176	3317.1	23.537	-0.79216	76.612	-59.566	72.942	71.495	24.331	-0.40447	-5.687	0.57377	-2.5275	32.76	-4.6303
118.54	-1.7867	51.629	-5.7701	0.63424	-2.5109	-0.078224	0.070699	-0.043708	0.66022	-1.3176	3316.5	23.536	-0.79174	76.611	-59.546	72.942	71.495	24.331	-0.40447	-5.687	0.57377	-2.5275	32.76	-4.6303
118.54	-1.7857	51.625	-5.7705	0.63459	-2.5111	-0.078901	0.072226	-0.042567	0.66022	-1.3176	3315.8	23.534	-0.79129	76.611	-59.528	72.943	71.495	24.331	-0.40447	-5.687	0.57377	-2.5275	32.76	-4.6303
118.54	-1.7846	51.622	-5.7709	0.63496	-2.5113	-0.079503	0.073673	-0.041383	0.66022	-1.3176	3315.2	23.532	-0.7908	76.611	-59.511	72.943	71.495	24.331	-0.40447	-5.687	0.57377	-2.5275	32.76	-4.6303
118.54	-1.7835	51.618	-5.7713	0.63533	-2.5115	-0.08003	0.075038	-0.040157	0.66022	-1.3176	3314.5	23.531	-0.7903	76.611	-59.495	72.944	71.495	24.331	-0.40447	-5.687	0.57377	-2.5275	32.76	-4.6303
118.54	-1.7822	51.615	-5.7717	0.63571	-2.5117	-0.08048	0.076319	-0.038891	0.66022	-1.3176	3313.9	23.529	-0.78976	76.61	-59.481	72.944	71.495	24.331	-0.40447	-5.687	0.57377	-2.5275	32.76	-4.6303
118.54	-1.781	51.612	-5.7721	0.63609	-2.5119	-0.080853	0.077516	-0.037586	0.66022	-1.3176	3313.2	23.528	-0.7892	76.61	-59.468	72.945	71.495	24.331	-0.40447	-5.687	0.57377	-2.5275	32.76	-4.6303
118.54	-1.7796	51.608	-5.7725	0.63648	-2.5121	-0.081149	0.078627	-0.036243	0.66022	-1.3176	3312.6	23.526	-0.78861	76.61	-59.457	72.945	71.495	24.331	-0.40447	-5.687	0.57377	-2.5275	32.76	-4.6303
118.54	-1.7782	51.605	-5.7729	0.63688	-2.5123	-0.081367	0.079649	-0.034864	0.66022	-1.3176	3312.0	23.525	-0.78799	76.61	-59.447	72.946	71.495	24.331	-0.40447	-5.687	0.57377	-2.5275	32.76	-4.6303
118.54	-1.7768	51.602	-5.7733	0.63728	-2.5124	-0.081507	0.080584	-0.033451	0.66022	-1.3176	3311.3	23.523	-0.78735	76.609	-59.438	72.946	71.495	24.331	-0.40447	-5.687	0.57377	-2.5275	32.76	-4.6303
118.55	-1.7753	51.599	-5.7737	0.63768	-2.5126	-0.081568	0.081429	-0.032004	0.66022	-1.3176	3310.7	23.522	-0.78669	76.609	-59.431	72.946	71.495	24.331	-0.40447	-5.687	0.57377	-2.5275	32.76	-4.6303
118.55	-1.7737	51.596	-5.7741	0.63809	-2.5128	-0.081551	0.082183	-0.030527	0.66022	-1.3176	3310.0	23.521	-0.78601	76.609	-59.425	72.947	71.495	24.331	-0.40447	-5.687	0.57377	-2.5275	32.76	-4.6303
118.55	-1.7722	51.594	-5.7745	0.63851	-2.5129	-0.081455	0.082846	-0.02902	0.66022	-1.3176	3309.4	23.519	-0.78531	76.609	-59.421	72.947	71.495	24.331	-0.40447	-5.687	0.57377	-2.5275	32.76	-4.6303
118.55	-1.7705	51.591	-5.7749	0.63892	-2.513	-0.081281	0.083417	-0.027484	0.66022	-1.3176	3308.8	23.518	-0.78458	76.608	-59.418	72.948	71.495	24.331	-0.40447	-5.687	0.57377	-2.5275	32.76	-4.6303
118.55	-1.7688	51.588	-5.7753	0.63934	-2.5132	-0.081028	0.083895	-0.025923	0.66022	-1.3176	3308.1	23.517	-0.78383	76.608	-59.417	72.948	71.495	24.331	-0.40447	-5.687	0.57377	-2.5275	32.76	-4.6303
118.55	-1.7671	51.586	-5.7758	0.63976	-2.5133	-0.080682	0.084301	-0.024335	0.66022	-1.3176	3307.5	23.516	-0.78307	76.608	-59.416	72.949	71.495	24.331	-0.40447	-5.687	0.57377	-2.5275	32.76	-4.6303
118.55	-1.7653	51.584	-5.7762	0.64018	-2.5134	-0.080216	0.084666	-0.022717	0.66022	-1.3176	3306.8	23.515	-0.78229	76.608	-59.418	72.949	71.495	24.331	-0.40447	-5.687	0.57377	-2.5275	32.76	-4.6303
118.55	-1.7635	51.581	-5.7766	0.64061	-2.5135	-0.079685	0.08492	-0.021079	0.66022	-1.3176	3306.2	23.514	-0.78149	76.607	-59.42	72.95	71.495	24.331	-0.40447	-5.687	0.57377	-2.5275	32.76	-4.6303
118.55	-1.7617	51.579	-5.777	0.64103	-2.5136	-0.079089	0.085063	-0.019424	0.66022	-1.3176	3305.5	23.513	-0.78068	76.607	-59.424	72.95	71.495	24.331	-0.40447	-5.687	0.57377	-2.5275	32.76	-4.6303
118.55	-1.7598	51.577	-5.7773	0.64146	-2.5137	-0.078428	0.085096	-0.017752	0.66022	-1.3176	3304.9	23.512	-0.77986	76.607	-59.43	72.951	71.495	24.331	-0.40447	-5.687	0.57377	-2.5275	32.76	-4.6303
118.55	-1.7579	51.576	-5.7777	0.64188	-2.5138	-0.077702	0.085019	-0.016066	0.66022	-1.3176	3304.3	23.511	-0.77902	76.606	-59.437	72.951	71.495	24.331	-0.40447	-5.687	0.57377	-2.5275	32.76	-4.6303
118.55	-1.756	51.574	-5.7781	0.64231	-2.5139	-0.076914	0.084833	-0.014369	0.66022	-1.3176	3303.6	23.511	-0.77817	76.606	-59.445	72.951	71.495	24.331	-0.40447	-5.687	0.57377	-2.5275	32.76	-4.6303
118.55	-1.754	51.572	-5.7785	0.64273	-2.514	-0.076063	0.084539	-0.012663	0.66022	-1.3176	3303.0	23.51	-0.7773	76.606	-59.454	72.952	71.495	24.331	-0.40447	-5.687	0.57377	-2.5275	32.76	-4.6303
118.55	-1.7521	51.571	-5.7789	0.64315	-2.514	-0.075151	0.084138	-0.01095	0.66022	-1.3176	3302.3	23.509	-0.77643	76.606	-59.465	72.952	71.495	24.331	-0.40447	-5.687	0.57377	-2.5275	32.76	-4.6303
118.55	-1.7501	51.569	-5.7793	0.64357	-2.5141	-0.074179	0.083632	-0.0092321	0.66022	-1.3176	3301.7	23.509	-0.77555	76.605	-59.477	72.953	71.495	24.331	-0.40447	-5.687	0.57377	-2.5275	32.76	-4.6303
118.55	-1.7481	51.568	-5.7796	0.64399	-2.5141	-0.073147	0.083021	-0.0075117	0.66022	-1.3176	3301.1	23.508	-0.77467	76.605	-59.491	72.953	71.495	24.331	-0.40447	-5.687	0.57377	-2.5275	32.76	-4.6303
118.55	-1.7461	51.567	-5.78	0.6444	-2.5141	-0.072055	0.082311	-0.0057907	0.66022	-1.3176	3300.4	23.508	-0.77378	76.605	-59.506	72.954	71.495	24.331	-0.40447	-5.687	0.57377	-2.5275	32.76	-4.6303
118.55	-1.744	51.566	-5.7803	0.64481	-2.5142	-0.070838	0.081589	-0.004061	0.66022	-1.3176	3299.8	23.507	-0.77288	76.605	-59.522	72.954	71.495	24.331	-0.40447	-5.687	0.57377	-2.5275	32.76	-4.6303
118.55	-1.742	51.565	-5.7807	0.64522	-2.5142	-0.069555	0.080778	-0.0023321	0.66022	-1.3176	3299.1	23.507	-0.77198	76.604	-59.54	72.955	71.495	24.331	-0.40447	-5.687	0.57377	-2.5275	32.76	-4.6303
118.55	-1.7399	51.565	-5.781	0.64562	-2.5142	-0.068206	0.079881	-0.00060607	0.66022	-1.3176	3298.5	23.507	-0.77107	76.604	-59.558	72.955	71.495	24.331	-0.40447	-5.687	0.57377	-2.5275	32.76	-4.6303
118.55	-1.7379	51.564	-5.7814	0.64602	-2.5142	-0.066795	0.078899	0.0011152	0.66022	-1.3176	3297.8	23.507	-0.77017	76.604	-59.579	72.955	71.495	24.331	-0.40447	-5.687	0.57377	-2.5275	32.76	-4.6303
118.55	-1.7358	51.563	-5.7817	0.64641	-2.5142	-0.065322	0.077832	0.0028296	0.66022	-1.3176	3297.2	23.506	-0.76927	76.604	-59.6	72.956	71.495	24.331	-0.40447	-5.687	0.57377	-2.5275	32.76	-4.6303
118.55	-1.7338	51.563	-5.782	0.6468	-2.5142	-0.063789	0.076683	0.0045353	0.66022	-1.3176	3296.6	23.506	-0.76836	76.603	-59.623	72.956	71.495	24.331	-0.40447	-5.687	0.57377	-2.5275	32.76	-4.6303
118.55	-1.7318	51.563	-5.7823	0.64718	-2.5141	-0.062198	0.075453	0.0062302	0.66022	-1.3176	3295.9	23.506	-0.76746	76.603	-59.647	72.957	71.495	24.331	-0.40447	-5.687	0.57377	-2.5275	32.76	-4.6303
118.55	-1.7297	51.563	-5.7827	0.64755	-2.5141	-0.060551	0.074144	0.0079125	0.66022	-1.3176	3295.3	23.506	-0.76656	76.603	-59.672	72.957	71.495	24.331	-0.40447	-5.687	0.57377	-2.5275	32.76	-4.6303
118.55	-1.7277	51.563	-5.783	0.64792	-2.514	-0.05885	0.072756	0.0095801	0.66022	-1.3176	3294.6	23.506	-0.76567	76.603	-59.698	72.958	71.495	24.331	-0.40447	-5.687	0.57377	-2.5275	32.76	-4.6303
118.55	-1.7257	51.563	-5.7832	0.64828	-2.514	-0.057096	0.071294	0.011231	0.66022	-1.3176	3294.0	23.507	-0.76478	76.602	-59.726	72.958	71.495	24.331	-0.40447	-5.687	0.57377	-2.5275	32.76	-4.6303
118.55	-1.7237	51.563	-5.7835	0.64863	-2.5139	-0.055293	0.069757	0.012864	0.66022	-1.3176	3293.4	23.507	-0.7639	76.602	-59.755	72.959	71.495	24.331	-0.40447	-5.687	0.57377	-2.5275	32.76	-4.6303
118.55	-1.7217	51.564	-5.7838	0.64897	-2.5139	-0.053441	0.068149	0.014477	0.66022	-1.3176	3292.7	23.507	-0.76302	76.602	-59.785	72.959	71.495	24.331	-0.40447	-5.687	0.57377	-2.5275	32.76	-4.6303
118.55	-1.7197	51.564	-5.7841	0.64931	-2.5138	-0.051544	0.066471	0.016067	0.66022	-1.3176	3292.1	23.507	-0.76215	76.601	-59.817	72.96	71.495	24.331	-0.40447	-5.687	0.57377	-2.5275	32.76	-4.6303
118.55	-1.7178	51.565	-5.7843	0.64964	-2.5137	-0.049604	0.064726	0.017634	0.66022	-1.3176	3291.4	23.508	-0.7613	76.601	-59.849	72.96	71.495	24.331	-0.40447	-5.687	0.57377	-2.5275	32.76	-4.6303
118.55	-1.7159	51.566	-5.7846	0.64996	-2.5136	-0.047622	0.062915	0.019175	0.66022	-1.3176	3290.8	23.508	-0.76045	76.601	-59.883	72.96	71.495	24.331	-0.40447	-5.687	0.57377	-2.5275	32.76	-4.6303
118.55	-1.714	51.566	-5.7848	0.65027	-2.5135	-0.045601	0.061042	0.020689	0.66022	-1.3176	3290.1	23.509	-0.75961	76.601	-59.917	72.961	71.495	24.331	-0.40447	-5.687	0.57377	-2.5275	32.76	-4.6303
118.54	-1.7121	51.567	-5.785	0.65057	-2.5134	-0.043545	0.059108	0.022174	0.66022	-1.3176	3289.5	23.509	-0.75879	76.6	-59.953	72.961	71.495	24.331	-0.40447	-5.687	0.57377	-2.5275	32.76	-4.6303
118.54	-1.7103	51.568	-5.7852	0.65086	-2.5133	-0.041454	0.057116	0.023629	0.66022	-1.3176	3288.9	23.51	-0.75798	76.6	-59.99	72.962	71.495	24.331	-0.40447	-5.687	0.57377	-2.5275	32.76	-4.6303
118.54	-1.7085	51.57	-5.7854	0.65114	-2.5132	-0.039331	0.055069	0.025051	0.66022	-1.3176	3288.2	23.51	-0.75718	76.6	-60.028	72.962	71.495	24.331	-0.40447	-5.687	0.57377	-2.5275	32.76	-4.6303
118.54	-1.7067	51.571	-5.7856	0.65141	-2.513	-0.03718	0.052969	0.026439	0.66022	-1.3176	3287.6	23.511	-0.7564	76.6	-60.067	72.963	71.495	24.331	-0.40447	-5.687	0.57377	-2.5275	32.76	-4.6303
118.54	-1.705	51.572	-5.7858	0.65167	-2.5129	-0.035002	0.050819	0.027792	0.66022	-1.3176	3286.9	23.512	-0.75564	76.599	-60.107	72.963	71.495	24.331	-0.40447	-5.687	0.57377	-2.5275	32.76	-4.6303
118.54	-1.7033	51.574	-5.786	0.65192	-2.5128	-0.0328	0.048622	0.029109	0.66022	-1.3176	3286.3	23.513	-0.75489	76.599	-60.149	72.964	71.495	24.331	-0.40447	-5.687	0.57377	-2.5275	32.76	-4.6303
118.54	-1.7016	51.575	-5.7861	0.65216	-2.5126	-0.030577	0.046379	0.030387	0.66022	-1.3176	3285.6	23.514	-0.75415	76.599	-60.191	72.964	71.495	24.331	-0.40447	-5.687	0.57377	-2.5275	32.76	-4.6303
118.54	-1.7	51.577	-5.7863	0.65238	-2.5125	-0.028335	0.044095	0.031626	0.66022	-1.3176	3285.0	23.514	-0.75344	76.599	-60.234	72.964	71.495	24.331	-0.40447	-5.687	0.57377	-2.5275	32.76	-4.6303
118.54	-1.6984	51.579	-5.7864	0.6526	-2.5123	-0.026077	0.041771	0.032824	0.66022	-1.3176	3284.4	23.515	-0.75274	76.598	-60.278	72.965	71.495	24.331	-0.40447	-5.687	0.57377	-2.5275	32.76	-4.6303
118.53	-1.6969	51.581	-5.7865	0.6528	-2.5121	-0.023805	0.039411	0.03398	0.66022	-1.3176	3283.7	23.516	-0.75206	76.598	-60.323	72.965	71.495	24.331	-0.40447	-5.687	0.57377	-2.5275	32.76	-4.6303
118.53	-1.6954	51.583	-5.7866	0.65299	-2.512	-0.021523	0.037017	0.035093	0.66022	-1.3176	3283.1	23.517	-0.75141	76.598	-60.369	72.966	71.495	24.331	-0.40447	-5.687	0.57377	-2.5275	32.76	-4.6303
118.53	-1.694	51.585	-5.7867	0.65317	-2.5118	-0.019233	0.034593	0.036162	0.66022	-1.3176	3282.4	23.518	-0.75077	76.598	-60.416	72.966	71.495	24.331	-0.40447	-5.687	0.57377	-2.5275	32.76	-4.6303
118.53	-1.6926	51.587	-5.7868	0.65334	-2.5116	-0.016937	0.032141	0.037186	0.66022	-1.3176	3281.8	23.52	-0.75015	76.597	-60.463	72.967	71.495	24.331	-0.40447	-5.687	0.57377	-2.5275	32.76	-4.6303
118.53	-1.6912	51.589	-5.7869	0.65349	-2.5114	-0.014638	0.029664	0.038163	0.66022	-1.3176	3281.1	23.521	-0.74955	76.597	-60.512	72.967	71.495	24.331	-0.40447	-5.687	0.57377	-2.5275	32.76	-4.6303
118.53	-1.6899	51.591	-5.787	0.65363	-2.5112	-0.012339	0.027165	0.039092	0.66022	-1.3176	3280.5	23.522	-0.74898	76.597	-60.561	72.968	71.495	24.331	-0.40447	-5.687	0.57377	-2.5275	32.76	-4.6303
118.53	-1.6887	51.593	-5.787	0.65376	-2.511	-0.010042	0.024647	0.039974	0.66022	-1.3176	3279.9	23.523	-0.74843	76.597	-60.611	72.968	71.495	24.331	-0.40447	-5.687	0.57377	-2.5275	32.76	-4.6303
118.52	-1.6875	51.596	-5.7871	0.65388	-2.5108	-0.0077498	0.022114	0.040806	0.66022	-1.3176	3279.2	23.524	-0.7479	76.596	-60.662	72.969	71.495	24.331	-0.40447	-5.687	0.57377	-2.5275	32.76	-4.6303
118.52	-1.6863	51.598	-5.7871	0.65398	-2.5106	-0.0054656	0.019567	0.041589	0.66022	-1.3176	3278.6	23.525	-0.74739	76.596	-60.714	72.969	71.495	24.331	-0.40447	-5.687	0.57377	-2.5275	32.76	-4.6303
118.52	-1.6852	51.601	-5.7871	0.65408	-2.5104	-0.0031915	0.01701	0.042321	0.66022	-1.3176	3277.9	23.527	-0.7469	76.596	-60.766	72.97	71.495	24.331	-0.40447	-5.687	0.57377	-2.5275	32.76	-4.6303
118.52	-1.6842	51.603	-5.7871	0.65415	-2.5102	-0.00093012	0.014446	0.043002	0.66022	-1.3176	3277.3	23.528	-0.74644	76.596	-60.819	72.97	71.495	24.331	-0.40447	-5.687	0.57377	-2.5275	32.76	-4.6303
118.52	-1.6832	51.606	-5.7871	0.65422	-2.51	0.001316	0.011878	0.043632	0.66022	-1.3176	3276.6	23.529	-0.746	76.595	-60.872	72.97	71.495	24.331	-0.40447	-5.687	0.57377	-2.5275	32.76	-4.6303
118.52	-1.6822	51.608	-5.7871	0.65427	-2.5098	0.0035444	0.0093079	0.044209	0.66022	-1.3176	3276.0	23.531	-0.74558	76.595	-60.926	72.971	71.495	24.331	-0.40447	-5.687	0.57377	-2.5275	32.76	-4.6303
118.52	-1.6813	51.611	-5.7871	0.65431	-2.5095	0.0057526	0.0067397	0.044734	0.66022	-1.3176	3275.4	23.532	-0.74519	76.595	-60.98	72.971	71.495	24.331	-0.40447	-5.687	0.57377	-2.5275	32.76	-4.6303
118.51	-1.6805	51.614	-5.7871	0.65434	-2.5093	0.0079381	0.0041758	0.045206	0.66022	-1.3176	3274.7	23.533	-0.74482	76.594	-61.036	72.972	71.495	24.331	-0.40447	-5.687	0.57377	-2.5275	32.76	-4.6303
118.51	-1.6797	51.616	-5.787	0.65435	-2.5091	0.010099	0.0016191	0.045624	0.66022	-1.3176	3274.1	23.535	-0.74447	76.594	-61.091	72.972	71.495	24.331	-0.40447	-5.687	0.57377	-2.5275	32.76	-4.6303
118.51	-1.679	51.619	-5.787	0.65436	-2.5088	0.012232	-0.00092754	0.04599	0.66022	-1.3176	3273.4	23.536	-0.74415	76.594	-61.147	72.973	71.495	24.331	-0.40447	-5.687	0.57377	-2.5275	32.76	-4.6303
118.51	-1.6783	51.622	-5.7869	0.65435	-2.5086	0.014335	-0.0034615	0.046301	0.66022	-1.3176	3272.8	23.538	-0.74385	76.594	-61.203	72.973	71.495	24.331	-0.40447	-5.687	0.57377	-2.5275	32.76	-4.6303
118.51	-1.6777	51.625	-5.7868	0.65432	-2.5084	0.016407	-0.0059799	0.046559	0.66022	-1.3176	3272.1	23.539	-0.74357	76.593	-61.26	72.974	71.495	24.331	-0.40447	-5.687	0.57377	-2.5275	32.76	-4.6303
118.51	-1.6771	51.628	-5.7867	0.65429	-2.5082	0.018444	-0.0084801	0.046763	0.66022	-1.3176	3271.5	23.541	-0.74332	76.593	-61.317	72.974	71.495	24.331	-0.40447	-5.687	0.57377	-2.5275	32.76	-4.6303
118.5	-1.6766	51.631	-5.7866	0.65424	-2.5079	0.020445	-0.01096	0.046914	0.66022	-1.3176	3270.9	23.542	-0.74309	76.593	-61.374	72.975	71.495	24.331	-0.40447	-5.687	0.57377	-2.5275	32.76	-4.6303
118.5	-1.6761	51.633	-5.7865	0.65418	-2.5077	0.022407	-0.013416	0.047011	0.66022	-1.3176	3270.2	23.544	-0.74288	76.593	-61.431	72.975	71.495	24.331	-0.40447	-5.687	0.57377	-2.5275	32.76	-4.6303
118.5	-1.6757	51.636	-5.7864	0.6541	-2.5074	0.02433	-0.015846	0.047054	0.66022	-1.3176	3269.6	23.545	-0.7427	76.593	-61.489	72.976	71.495	24.331	-0.40447	-5.687	0.57377	-2.5275	32.76	-4.6303
118.5	-1.6753	51.639	-5.7863	0.65402	-2.5072	0.026209	-0.018247	0.047044	0.66022	-1.3176	3268.9	23.547	-0.74254	76.592	-61.547	72.976	71.495	24.331	-0.40447	-5.687	0.57377	-2.5275	32.76	-4.6303
118.5	-1.675	51.642	-5.7862	0.65392	-2.507	0.028045	-0.020618	0.046981	0.66022	-1.3176	3268.3	23.548	-0.7424	76.592	-61.604	72.976	71.495	24.331	-0.40447	-5.687	0.57377	-2.5275	32.76	-4.6303
118.5	-1.6747	51.645	-5.786	0.65381	-2.5067	0.029834	-0.022955	0.046866	0.66022	-1.3176	3267.6	23.549	-0.74228	76.592	-61.662	72.977	71.495	24.331	-0.40447	-5.687	0.57377	-2.5275	32.76	-4.6303
118.49	-1.6745	51.648	-5.7859	0.65369	-2.5065	0.031575	-0.025256	0.046698	0.66022	-1.3176	3267.0	23.551	-0.74219	76.592	-61.72	72.977	71.495	24.331	-0.40447	-5.687	0.57377	-2.5275	32.76	-4.6303
118.49	-1.6743	51.651	-5.7857	0.65356	-2.5063	0.033266	-0.02752	0.046479	0.66022	-1.3176	3266.3	23.552	-0.74212	76.591	-61.777	72.978	71.495	24.331	-0.40447	-5.687	0.57377	-2.5275	32.76	-4.6303
118.49	-1.6742	51.654	-5.7855	0.65342	-2.506	0.034906	-0.029744	0.046208	0.66022	-1.3176	3265.7	23.554	-0.74206	76.591	-61.834	72.978	71.495	24.331	-0.40447	-5.687	0.57377	-2.5275	32.76	-4.6303
118.49	-1.6741	51.656	-5.7854	0.65326	-2.5058	0.036494	-0.031925	0.045887	0.66022	-1.3176	3265.1	23.555	-0.74203	76.591	-61.891	72.979	71.495	24.331	-0.40447	-5.687	0.57377	-2.5275	32.76	-4.6303
118.49	-1.6741	51.659	-5.7852	0.6531	-2.5056	0.038026	-0.034062	0.045516	0.66022	-1.3176	3264.4	23.557	-0.74202	76.591	-61.948	72.979	71.495	24.331	-0.40447	-5.687	0.57377	-2.5275	32.76	-4.6303
118.49	-1.6741	51.662	-5.785	0.65292	-2.5054	0.039503	-0.036152	0.045096	0.66022	-1.3176	3263.8	23.558	-0.74203	76.59	-62.005	72.98	71.495	24.331	-0.40447	-5.687	0.57377	-2.5275	32.76	-4.6303
118.48	-1.6742	51.665	-5.7848	0.65273	-2.5051	0.040923	-0.038195	0.044627	0.66022	-1.3176	3263.1	23.56	-0.74206	76.59	-62.06	72.98	71.495	24.331	-0.40447	-5.687	0.57377	-2.5275	32.76	-4.6303
118.48	-1.6743	51.668	-5.7846	0.65254	-2.5049	0.042284	-0.040187	0.04411	0.66022	-1.3176	3262.5	23.561	-0.74211	76.59	-62.116	72.981	71.495	24.331	-0.40447	-5.687	0.57377	-2.5275	32.76	-4.6303
118.48	-1.6744	51.67	-5.7843	0.65233	-2.5047	0.043585	-0.042127	0.043546	0.66022	-1.3176	3261.8	23.562	-0.74217	76.59	-62.171	72.981	71.495	24.331	-0.40447	-5.687	0.57377	-2.5275	32.76	-4.6303
118.48	-1.6746	51.673	-5.7841	0.65212	-2.5045	0.044826	-0.044014	0.042936	0.66022	-1.3176	3261.2	23.564	-0.74226	76.589	-62.225	72.982	71.495	24.331	-0.40447	-5.687	0.57377	-2.5275	32.76	-4.6303
118.48	-1.6748	51.676	-5.7839	0.65189	-2.5043	0.046005	-0.045845	0.042281	0.66022	-1.3176	3260.5	23.565	-0.74236	76.589	-62.278	72.982	71.495	24.331	-0.40447	-5.687	0.57377	-2.5275	32.76	-4.6303
118.48	-1.6751	51.678	-5.7837	0.65166	-2.5041	0.047121	-0.047619	0.041582	0.66022	-1.3176	3259.9	23.567	-0.74248	76.589	-62.331	72.983	71.495	24.331	-0.40447	-5.687	0.57377	-2.5275	32.76	-4.6303
118.47	-1.6754	51.681	-5.7834	0.65142	-2.5038	0.048173	-0.049335	0.04084	0.66022	-1.3176	3259.3	23.568	-0.74261	76.589	-62.382	72.983	71.495	24.331	-0.40447	-5.687	0.57377	-2.5275	32.76	-4.6303
118.47	-1.6757	51.683	-5.7832	0.65117	-2.5036	0.049161	-0.050992	0.040056	0.66022	-1.3176	3258.6	23.569	-0.74276	76.588	-62.433	72.984	71.495	24.331	-0.40447	-5.687	0.57377	-2.5275	32.76	-4.6303
118.47	-1.6761	51.686	-5.7829	0.65091	-2.5034	0.050083	-0.052587	0.03923	0.66022	-1.3176	3258.0	23.57	-0.74293	76.588	-62.482	72.984	71.495	24.331	-0.40447	-5.687	0.57377	-2.5275	32.76	-4.6303
118.47	-1.6765	51.688	-5.7827	0.65064	-2.5033	0.05094	-0.05412	0.038365	0.66022	-1.3176	3257.3	23.572	-0.74311	76.588	-62.531	72.985	71.495	24.331	-0.40447	-5.687	0.57377	-2.5275	32.76	-4.6303
118.47	-1.6769	51.691	-5.7824	0.65037	-2.5031	0.05173	-0.055589	0.037462	0.66022	-1.3176	3256.7	23.573	-0.74331	76.588	-62.578	72.985	71.495	24.331	-0.40447	-5.687	0.57377	-2.5275	32.76	-4.6303
118.47	-1.6774	51.693	-5.7822	0.65008	-2.5029	0.052454	-0.056994	0.036521	0.66022	-1.3176	3256.0	23.574	-0.74352	76.588	-62.624	72.986	71.495	24.331	-0.40447	-5.687	0.57377	-2.5275	32.76	-4.6303
118.47	-1.6779	51.695	-5.7819	0.6498	-2.5027	0.05311	-0.058333	0.035544	0.66022	-1.3176	3255.4	23.575	-0.74374	76.587	-62.668	72.986	71.495	24.331	-0.40447	-5.687	0.57377	-2.5275	32.76	-4.6303
118.46	-1.6784	51.698	-5.7816	0.6495	-2.5025	0.053699	-0.059606	0.034532	0.66022	-1.3176	3254.7	23.576	-0.74398	76.587	-62.711	72.987	71.495	24.331	-0.40447	-5.687	0.57377	-2.5275	32.76	-4.6303
118.46	-1.679	51.7	-5.7814	0.6492	-2.5024	0.054219	-0.060812	0.033486	0.66022	-1.3176	3254.1	23.578	-0.74423	76.587	-62.752	72.987	71.495	24.331	-0.40447	-5.687	0.57377	-2.5275	32.76	-4.6303
118.46	-1.6796	51.702	-5.7811	0.64889	-2.5022	0.054672	-0.061949	0.032408	0.66022	-1.3176	3253.4	23.579	-0.74449	76.587	-62.791	72.988	71.495	24.331	-0.40447	-5.687	0.57377	-2.5275	32.76	-4.6303
118.46	-1.6802	51.704	-5.7808	0.64858	-2.502	0.055057	-0.063017	0.0313	0.66022	-1.3176	3252.8	23.58	-0.74476	76.586	-62.829	72.988	71.495	24.331	-0.40447	-5.687	0.57377	-2.5275	32.76	-4.6303
118.46	-1.6808	51.706	-5.7805	0.64826	-2.5019	0.055374	-0.064016	0.030161	0.66022	-1.3176	3252.2	23.581	-0.74504	76.586	-62.864	72.989	71.495	24.331	-0.40447	-5.687	0.57377	-2.5275	32.76	-4.6303
118.46	-1.6814	51.708	-5.7803	0.64794	-2.5017	0.055623	-0.064945	0.028995	0.66022	-1.3176	3251.5	23.582	-0.74533	76.586	-62.898	72.989	71.495	24.331	-0.40447	-5.687	0.57377	-2.5275	32.76	-4.6303
118.46	-1.6821	51.71	-5.78	0.64761	-2.5016	0.055804	-0.065804	0.027802	0.66022	-1.3176	3250.9	23.583	-0.74563	76.586	-62.93	72.99	71.495	24.331	-0.40447	-5.687	0.57377	-2.5275	32.76	-4.6303
118.45	-1.6828	51.711	-5.7797	0.64728	-2.5015	0.055918	-0.066592	0.026584	0.66022	-1.3176	3250.2	23.584	-0.74594	76.585	-62.959	72.99	71.495	24.331	-0.40447	-5.687	0.57377	-2.5275	32.76	-4.6303
118.45	-1.6835	51.713	-5.7794	0.64695	-2.5013	0.055964	-0.067308	0.025342	0.66022	-1.3176	3249.6	23.585	-0.74626	76.585	-62.986	72.99	71.495	24.331	-0.40447	-5.687	0.57377	-2.5275	32.76	-4.6303
118.45	-1.6843	51.715	-5.7792	0.64661	-2.5012	0.055944	-0.067954	0.024078	0.66022	-1.3176	3248.9	23.585	-0.74658	76.585	-63.011	72.991	71.495	24.331	-0.40447	-5.687	0.57377	-2.5275	32.76	-4.6303
118.45	-1.685	51.716	-5.7789	0.64627	-2.5011	0.055857	-0.068528	0.022793	0.66022	-1.3176	3248.3	23.586	-0.74692	76.585	-63.033	72.991	71.495	24.331	-0.40447	-5.687	0.57377	-2.5275	32.76	-4.6303
118.45	-1.6858	51.718	-5.7786	0.64592	-2.501	0.055704	-0.06903	0.021488	0.66022	-1.3176	3247.6	23.587	-0.74726	76.585	-63.053	72.992	71.495	24.331	-0.40447	-5.687	0.57377	-2.5275	32.76	-4.6303
118.45	-1.6865	51.719	-5.7783	0.64558	-2.5009	0.055486	-0.069461	0.020166	0.66022	-1.3176	3247.0	23.588	-0.7476	76.584	-63.07	72.992	71.495	24.331	-0.40447	-5.687	0.57377	-2.5275	32.76	-4.6303
118.45	-1.6873	51.721	-5.778	0.64523	-2.5008	0.055204	-0.06982	0.018827	0.66022	-1.3176	3246.4	23.589	-0.74795	76.584	-63.085	72.993	71.495	24.331	-0.40447	-5.687	0.57377	-2.5275	32.76	-4.6303
118.45	-1.6881	51.722	-5.7778	0.64488	-2.5007	0.054858	-0.070108	0.017474	0.66022	-1.3176	3245.7	23.589	-0.74831	76.584	-63.097	72.993	71.495	24.331	-0.40447	-5.687	0.57377	-2.5275	32.76	-4.6303
118.45	-1.6889	51.723	-5.7775	0.64453	-2.5006	0.054448	-0.070325	0.016107	0.66022	-1.3176	3245.1	23.59	-0.74867	76.584	-63.107	72.994	71.495	24.331	-0.40447	-5.687	0.57377	-2.5275	32.76	-4.6303
118.45	-1.6897	51.724	-5.7772	0.64418	-2.5005	0.053977	-0.070471	0.014728	0.66022	-1.3176	3244.4	23.591	-0.74903	76.583	-63.114	72.994	71.495	24.331	-0.40447	-5.687	0.57377	-2.5275	32.76	-4.6303
118.44	-1.6906	51.725	-5.7769	0.64382	-2.5004	0.053444	-0.070546	0.013339	0.66022	-1.3176	3243.8	23.591	-0.7494	76.583	-63.118	72.995	71.495	24.331	-0.40447	-5.687	0.57377	-2.5275	32.76	-4.6303
118.44	-1.6914	51.726	-5.7767	0.64347	-2.5004	0.052851	-0.070552	0.011942	0.66022	-1.3176	3243.1	23.592	-0.74977	76.583	-63.119	72.995	71.495	24.331	-0.40447	-5.687	0.57377	-2.5275	32.76	-4.6303
118.44	-1.6922	51.727	-5.7764	0.64312	-2.5003	0.052198	-0.070488	0.010537	0.66022	-1.3176	3242.5	23.592	-0.75015	76.583	-63.118	72.996	71.495	24.331	-0.40447	-5.687	0.57377	-2.5275	32.76	-4.6303
118.44	-1.6931	51.728	-5.7762	0.64277	-2.5003	0.051488	-0.070355	0.0091257	0.66022	-1.3176	3241.8	23.593	-0.75052	76.583	-63.114	72.996	71.495	24.331	-0.40447	-5.687	0.57377	-2.5275	32.76	-4.6303
118.44	-1.6939	51.729	-5.7759	0.64242	-2.5002	0.05072	-0.070153	0.0077105	0.66022	-1.3176	3241.2	23.593	-0.7509	76.582	-63.107	72.997	71.495	24.331	-0.40447	-5.687	0.57377	-2.5275	32.76	-4.6303
118.44	-1.6948	51.729	-5.7757	0.64207	-2.5002	0.049897	-0.069883	0.0062926	0.66022	-1.3176	3240.5	23.593	-0.75128	76.582	-63.097	72.997	71.495	24.331	-0.40447	-5.687	0.57377	-2.5275	32.76	-4.6303
118.44	-1.6956	51.73	-5.7754	0.64172	-2.5002	0.049018	-0.069547	0.0048732	0.66022	-1.3176	3239.9	23.594	-0.75166	76.582	-63.085	72.998	71.495	24.331	-0.40447	-5.687	0.57377	-2.5275	32.76	-4.6303
118.44	-1.6965	51.73	-5.7752	0.64137	-2.5002	0.048087	-0.069144	0.003454	0.66022	-1.3176	3239.3	23.594	-0.75204	76.582	-63.071	72.998	71.495	24.331	-0.40447	-5.687	0.57377	-2.5275	32.76	-4.6303
118.44	-1.6974	51.731	-5.7749	0.64103	-2.5001	0.047104	-0.068676	0.0020363	0.66022	-1.3176	3238.6	23.594	-0.75242	76.581	-63.054	72.999	71.495	24.331	-0.40447	-5.687	0.57377	-2.5275	32.76	-4.6303
118.44	-1.6982	51.731	-5.7747	0.64068	-2.5001	0.04607	-0.068143	0.00062161	0.66022	-1.3176	3238.0	23.595	-0.75281	76.581	-63.034	72.999	71.495	24.331	-0.40447	-5.687	0.57377	-2.5275	32.76	-4.6303
118.44	-1.6991	51.731	-5.7745	0.64034	-2.5001	0.044986	-0.067546	-0.0007887	0.66022	-1.3176	3237.3	23.595	-0.75319	76.581	-63.012	73.0	71.495	24.331	-0.40447	-5.687	0.57377	-2.5275	32.76	-4.6303
118.44	-1.6999	51.731	-5.7742	0.64001	-2.5001	0.043856	-0.066887	-0.0021932	0.66022	-1.3176	3236.7	23.595	-0.75357	76.581	-62.988	73.0	71.495	24.331	-0.40447	-5.687	0.57377	-2.5275	32.76	-4.6303
118.44	-1.7008	51.731	-5.774	0.63968	-2.5002	0.042678	-0.066166	-0.0035906	0.66022	-1.3176	3236.0	23.595	-0.75394	76.58	-62.962	73.001	71.495	24.331	-0.40447	-5.687	0.57377	-2.5275	32.76	-4.6303
118.44	-1.7016	51.731	-5.7738	0.63935	-2.5002	0.041457	-0.065384	-0.0049794	0.66022	-1.3176	3235.4	23.595	-0.75432	76.58	-62.933	73.001	71.495	24.331	-0.40447	-5.687	0.57377	-2.5275	32.76	-4.6303
118.44	-1.7024	51.731	-5.7736	0.63902	-2.5002	0.040192	-0.064543	-0.0063584	0.66022	-1.3176	3234.7	23.595	-0.7547	76.58	-62.902	73.002	71.495	24.331	-0.40447	-5.687	0.57377	-2.5275	32.76	-4.6303
118.44	-1.7033	51.731	-5.7734	0.6387	-2.5002	0.038885	-0.063644	-0.0077261	0.66022	-1.3176	3234.1	23.595	-0.75507	76.58	-62.87	73.002	71.495	24.331	-0.40447	-5.687	0.57377	-2.5275	32.76	-4.6303
118.43	-1.7041	51.731	-5.7732	0.63839	-2.5003	0.037538	-0.062688	-0.0090814	0.66022	-1.3176	3233.5	23.595	-0.75544	76.579	-62.835	73.003	71.495	24.331	-0.40447	-5.687	0.57377	-2.5275	32.76	-4.6303
118.43	-1.7049	51.73	-5.773	0.63807	-2.5003	0.036154	-0.061675	-0.010423	0.66022	-1.3176	3232.8	23.595	-0.75581	76.579	-62.799	73.003	71.495	24.331	-0.40447	-5.687	0.57377	-2.5275	32.76	-4.6303
118.43	-1.7058	51.73	-5.7729	0.63777	-2.5004	0.034732	-0.060609	-0.01175	0.66022	-1.3176	3232.2	23.595	-0.75617	76.579	-62.761	73.004	71.495	24.331	-0.40447	-5.687	0.57377	-2.5275	32.76	-4.6303
118.43	-1.7066	51.729	-5.7727	0.63747	-2.5004	0.033276	-0.059489	-0.01306	0.66022	-1.3176	3231.5	23.595	-0.75654	76.579	-62.722	73.004	71.495	24.331	-0.40447	-5.687	0.57377	-2.5275	32.76	-4.6303
118.43	-1.7074	51.729	-5.7725	0.63717	-2.5005	0.031786	-0.058317	-0.014353	0.66022	-1.3176	3230.9	23.594	-0.75689	76.578	-62.681	73.004	71.495	24.331	-0.40447	-5.687	0.57377	-2.5275	32.76	-4.6303
118.43	-1.7082	51.728	-5.7724	0.63689	-2.5006	0.030265	-0.057095	-0.015627	0.66022	-1.3176	3230.2	23.594	-0.75725	76.578	-62.638	73.005	71.495	24.331	-0.40447	-5.687	0.57377	-2.5275	32.76	-4.6303
118.43	-1.7089	51.727	-5.7722	0.6366	-2.5007	0.028714	-0.055824	-0.016882	0.66022	-1.3176	3229.6	23.594	-0.7576	76.578	-62.595	73.005	71.495	24.331	-0.40447	-5.687	0.57377	-2.5275	32.76	-4.6303
118.43	-1.7097	51.727	-5.7721	0.63633	-2.5008	0.027135	-0.054506	-0.018116	0.66022	-1.3176	3228.9	23.594	-0.75795	76.578	-62.55	73.006	71.495	24.331	-0.40447	-5.687	0.57377	-2.5275	32.76	-4.6303
118.43	-1.7105	51.726	-5.772	0.63606	-2.5009	0.025529	-0.053141	-0.019328	0.66022	-1.3176	3228.3	23.593	-0.75829	76.577	-62.504	73.006	71.495	24.331	-0.40447	-5.687	0.57377	-2.5275	32.76	-4.6303
118.43	-1.7112	51.725	-5.7718	0.6358	-2.501	0.0239	-0.051732	-0.020517	0.66022	-1.3176	3227.6	23.593	-0.75863	76.577	-62.457	73.007	71.495	24.331	-0.40447	-5.687	0.57377	-2.5275	32.76	-4.6303
118.43	-1.712	51.724	-5.7717	0.63554	-2.5011	0.022247	-0.05028	-0.021682	0.66022	-1.3176	3227.0	23.592	-0.75896	76.577	-62.409	73.007	71.495	24.331	-0.40447	-5.687	0.57377	-2.5275	32.76	-4.6303
118.43	-1.7127	51.723	-5.7716	0.63529	-2.5012	0.020574	-0.048786	-0.022823	0.66022	-1.3176	3226.4	23.592	-0.75929	76.577	-62.36	73.008	71.495	24.331	-0.40447	-5.687	0.57377	-2.5275	32.76	-4.6303
118.43	-1.7134	51.721	-5.7715	0.63505	-2.5013	0.018881	-0.047253	-0.023937	0.66022	-1.3176	3225.7	23.592	-0.75961	76.576	-62.311	73.008	71.495	24.331	-0.40447	-5.687	0.57377	-2.5275	32.76	-4.6303
118.43	-1.7142	51.72	-5.7714	0.63482	-2.5014	0.017171	-0.045681	-0.025025	0.66022	-1.3176	3225.1	23.591	-0.75993	76.576	-62.261	73.008	71.495	24.331	-0.40447	-5.687	0.57377	-2.5275	32.76	-4.6303
118.43	-1.7149	51.719	-5.7713	0.6346	-2.5015	0.015445	-0.044073	-0.026085	0.66022	-1.3176	3224.4	23.591	-0.76024	76.576	-62.21	73.009	71.495	24.331	-0.40447	-5.687	0.57377	-2.5275	32.76	-4.6303
118.43	-1.7155	51.717	-5.7713	0.63438	-2.5017	0.013706	-0.04243	-0.027116	0.66022	-1.3176	3223.8	23.59	-0.76054	76.576	-62.158	73.009	71.495	24.331	-0.40447	-5.687	0.57377	-2.5275	32.76	-4.6303
118.43	-1.7162	51.716	-5.7712	0.63417	-2.5018	0.011955	-0.040753	-0.028118	0.66022	-1.3176	3223.1	23.589	-0.76084	76.575	-62.107	73.01	71.495	24.331	-0.40447	-5.687	0.57377	-2.5275	32.76	-4.6303
118.43	-1.7169	51.714	-5.7711	0.63397	-2.5019	0.010193	-0.039045	-0.02909	0.66022	-1.3176	3222.5	23.589	-0.76114	76.575	-62.055	73.01	71.495	24.331	-0.40447	-5.687	0.57377	-2.5275	32.76	-4.6303
118.43	-1.7175	51.713	-5.7711	0.63378	-2.5021	0.0084233	-0.037307	-0.030031	0.66022	-1.3176	3221.8	23.588	-0.76143	76.575	-62.002	73.011	71.495	24.331	-0.40447	-5.687	0.57377	-2.5275	32.76	-4.6303
118.43	-1.7181	51.711	-5.7711	0.6336	-2.5023	0.0066467	-0.035541	-0.030941	0.66022	-1.3176	3221.2	23.587	-0.76171	76.574	-61.949	73.011	71.495	24.331	-0.40447	-5.687	0.57377	-2.5275	32.76	-4.6303
118.43	-1.7188	51.71	-5.771	0.63343	-2.5024	0.0048651	-0.033748	-0.031818	0.66022	-1.3176	3220.6	23.587	-0.76198	76.574	-61.897	73.012	71.495	24.331	-0.40447	-5.687	0.57377	-2.5275	32.76	-4.6303
118.43	-1.7194	51.708	-5.771	0.63326	-2.5026	0.0030804	-0.03193	-0.032662	0.66022	-1.3176	3219.9	23.586	-0.76225	76.574	-61.844	73.012	71.495	24.331	-0.40447	-5.687	0.57377	-2.5275	32.76	-4.6303
118.43	-1.7199	51.706	-5.771	0.63311	-2.5027	0.0012942	-0.03009	-0.033473	0.66022	-1.3176	3219.3	23.585	-0.76251	76.573	-61.791	73.012	71.495	24.331	-0.40447	-5.687	0.57377	-2.5275	32.76	-4.6303
118.43	-1.7205	51.704	-5.771	0.63296	-2.5029	-0.00049177	-0.028228	-0.03425	0.66022	-1.3176	3218.6	23.584	-0.76277	76.573	-61.738	73.013	71.495	24.331	-0.40447	-5.687	0.57377	-2.5275	32.76	-4.6303
118.43	-1.7211	51.702	-5.771	0.63283	-2.5031	-0.0022757	-0.026347	-0.034992	0.66022	-1.3176	3218.0	23.583	-0.76302	76.573	-61.685	73.013	71.495	24.331	-0.40447	-5.687	0.57377	-2.5275	32.76	-4.6303
118.44	-1.7216	51.7	-5.771	0.6327	-2.5033	-0.0040561	-0.024448	-0.035699	0.66022	-1.3176	3217.3	23.583	-0.76326	76.573	-61.632	73.014	71.495	24.331	-0.40447	-5.687	0.57377	-2.5275	32.76	-4.6303
118.44	-1.7221	51.698	-5.771	0.63258	-2.5034	-0.0058311	-0.022532	-0.03637	0.66022	-1.3176	3216.7	23.582	-0.76349	76.572	-61.579	73.014	71.495	24.331	-0.40447	-5.687	0.57377	-2.5275	32.76	-4.6303
118.44	-1.7226	51.696	-5.7711	0.63247	-2.5036	-0.0075992	-0.020603	-0.037005	0.66022	-1.3176	3216.0	23.581	-0.76372	76.572	-61.526	73.014	71.495	24.331	-0.40447	-5.687	0.57377	-2.5275	32.76	-4.6303
118.44	-1.7231	51.694	-5.7711	0.63237	-2.5038	-0.0093587	-0.018661	-0.037604	0.66022	-1.3176	3215.4	23.58	-0.76394	76.572	-61.474	73.015	71.495	24.331	-0.40447	-5.687	0.57377	-2.5275	32.76	-4.6303
118.44	-1.7236	51.692	-5.7712	0.63229	-2.504	-0.011108	-0.016709	-0.038166	0.66022	-1.3176	3214.8	23.579	-0.76415	76.571	-61.422	73.015	71.495	24.331	-0.40447	-5.687	0.57377	-2.5275	32.76	-4.6303
118.44	-1.724	51.689	-5.7712	0.63221	-2.5042	-0.012845	-0.014747	-0.038691	0.66022	-1.3176	3214.1	23.578	-0.76435	76.571	-61.371	73.016	71.495	24.331	-0.40447	-5.687	0.57377	-2.5275	32.76	-4.6303
118.44	-1.7245	51.687	-5.7713	0.63214	-2.5044	-0.01457	-0.012778	-0.039178	0.66022	-1.3176	3213.5	23.577	-0.76455	76.571	-61.32	73.016	71.495	24.331	-0.40447	-5.687	0.57377	-2.5275	32.76	-4.6303
118.44	-1.7249	51.685	-5.7714	0.63208	-2.5046	-0.016279	-0.010804	-0.039628	0.66022	-1.3176	3212.8	23.576	-0.76474	76.57	-61.269	73.016	71.495	24.331	-0.40447	-5.687	0.57377	-2.5275	32.76	-4.6303
118.44	-1.7253	51.682	-5.7715	0.63203	-2.5048	-0.017972	-0.0088263	-0.04004	0.66022	-1.3176	3212.2	23.575	-0.76491	76.57	-61.219	73.017	71.495	24.331	-0.40447	-5.687	0.57377	-2.5275	32.76	-4.6303
118.44	-1.7256	51.68	-5.7716	0.63199	-2.505	-0.019647	-0.0068465	-0.040414	0.66022	-1.3176	3211.5	23.574	-0.76509	76.57	-61.169	73.017	71.495	24.331	-0.40447	-5.687	0.57377	-2.5275	32.76	-4.6303
118.44	-1.726	51.678	-5.7717	0.63196	-2.5052	-0.021303	-0.0048666	-0.040749	0.66022	-1.3176	3210.9	23.573	-0.76525	76.569	-61.12	73.017	71.495	24.331	-0.40447	-5.687	0.57377	-2.5275	32.76	-4.6303
118.44	-1.7263	51.675	-5.7718	0.63194	-2.5054	-0.022938	-0.0028882	-0.041046	0.66022	-1.3176	3210.3	23.572	-0.7654	76.569	-61.071	73.018	71.495	24.331	-0.40447	-5.687	0.57377	-2.5275	32.76	-4.6303
118.44	-1.7267	51.673	-5.7719	0.63193	-2.5056	-0.024551	-0.00091316	-0.041305	0.66022	-1.3176	3209.6	23.571	-0.76555	76.569	-61.023	73.018	71.495	24.331	-0.40447	-5.687	0.57377	-2.5275	32.76	-4.6303
118.44	-1.727	51.67	-5.772	0.63193	-2.5058	-0.026141	0.0010569	-0.041525	0.66022	-1.3176	3209.0	23.569	-0.76568	76.568	-60.975	73.019	71.495	24.331	-0.40447	-5.687	0.57377	-2.5275	32.76	-4.6303
118.44	-1.7272	51.667	-5.7722	0.63194	-2.506	-0.027706	0.0030202	-0.041706	0.66022	-1.3176	3208.3	23.568	-0.76581	76.568	-60.929	73.019	71.495	24.331	-0.40447	-5.687	0.57377	-2.5275	32.76	-4.6303
118.44	-1.7275	51.665	-5.7723	0.63196	-2.5062	-0.029245	0.0049751	-0.041849	0.66022	-1.3176	3207.7	23.567	-0.76593	76.567	-60.883	73.019	71.495	24.331	-0.40447	-5.687	0.57377	-2.5275	32.76	-4.6303
118.44	-1.7277	51.662	-5.7724	0.63199	-2.5064	-0.030756	0.0069199	-0.041953	0.66022	-1.3176	3207.0	23.566	-0.76603	76.567	-60.837	73.02	71.495	24.331	-0.40447	-5.687	0.57377	-2.5275	32.76	-4.6303
118.44	-1.7279	51.659	-5.7726	0.63203	-2.5066	-0.032239	0.0088529	-0.042019	0.66022	-1.3176	3206.4	23.565	-0.76613	76.567	-60.793	73.02	71.495	24.331	-0.40447	-5.687	0.57377	-2.5275	32.76	-4.6303
118.44	-1.7281	51.657	-5.7728	0.63208	-2.5068	-0.033691	0.010772	-0.042046	0.66022	-1.3176	3205.8	23.564	-0.76622	76.566	-60.749	73.02	71.495	24.331	-0.40447	-5.687	0.57377	-2.5275	32.76	-4.6303
118.44	-1.7283	51.654	-5.7729	0.63214	-2.5071	-0.035113	0.012677	-0.042036	0.66022	-1.3176	3205.1	23.562	-0.7663	76.566	-60.706	73.021	71.495	24.331	-0.40447	-5.687	0.57377	-2.5275	32.76	-4.6303
118.44	-1.7285	51.651	-5.7731	0.63221	-2.5073	-0.036503	0.014565	-0.041987	0.66022	-1.3176	3204.5	23.561	-0.76637	76.566	-60.664	73.021	71.495	24.331	-0.40447	-5.687	0.57377	-2.5275	32.76	-4.6303
118.44	-1.7286	51.649	-5.7733	0.63229	-2.5075	-0.03786	0.016434	-0.0419	0.66022	-1.3176	3203.8	23.56	-0.76643	76.565	-60.623	73.021	71.495	24.331	-0.40447	-5.687	0.57377	-2.5275	32.76	-4.6303
118.44	-1.7287	51.646	-5.7735	0.63237	-2.5077	-0.039182	0.018283	-0.041776	0.66022	-1.3176	3203.2	23.559	-0.76648	76.565	-60.583	73.022	71.495	24.331	-0.40447	-5.687	0.57377	-2.5275	32.76	-4.6303
118.45	-1.7288	51.643	-5.7737	0.63247	-2.5079	-0.040469	0.020111	-0.041614	0.66022	-1.3176	3202.5	23.558	-0.76651	76.564	-60.543	73.022	71.495	24.331	-0.40447	-5.687	0.57377	-2.5275	32.76	-4.6303
118.45	-1.7288	51.64	-5.7739	0.63257	-2.5081	-0.041719	0.021916	-0.041415	0.66022	-1.3176	3201.9	23.556	-0.76654	76.564	-60.505	73.022	71.495	24.331	-0.40447	-5.687	0.57377	-2.5275	32.76	-4.6303
118.45	-1.7288	51.637	-5.7741	0.63269	-2.5083	-0.042932	0.023696	-0.04118	0.66022	-1.3176	3201.3	23.555	-0.76656	76.564	-60.467	73.023	71.495	24.331	-0.40447	-5.687	0.57377	-2.5275	32.76	-4.6303
118.45	-1.7288	51.635	-5.7743	0.63281	-2.5085	-0.044107	0.02545	-0.040908	0.66022	-1.3176	3200.6	23.554	-0.76656	76.563	-60.43	73.023	71.495	24.331	-0.40447	-5.687	0.57377	-2.5275	32.76	-4.6303
118.45	-1.7288	51.632	-5.7746	0.63294	-2.5087	-0.045243	0.027177	-0.0406	0.66022	-1.3176	3200.0	23.553	-0.76656	76.563	-60.395	73.023	71.495	24.331	-0.40447	-5.687	0.57377	-2.5275	32.76	-4.6303
118.45	-1.7288	51.629	-5.7748	0.63308	-2.5089	-0.046339	0.028874	-0.040256	0.66022	-1.3176	3199.3	23.551	-0.76654	76.562	-60.36	73.024	71.495	24.331	-0.40447	-5.687	0.57377	-2.5275	32.76	-4.6303
118.45	-1.7287	51.626	-5.775	0.63323	-2.5091	-0.047394	0.030541	-0.039877	0.66022	-1.3176	3198.7	23.55	-0.76651	76.562	-60.326	73.024	71.495	24.331	-0.40447	-5.687	0.57377	-2.5275	32.76	-4.6303
118.45	-1.7286	51.623	-5.7753	0.63339	-2.5093	-0.048407	0.032175	-0.039463	0.66022	-1.3176	3198.0	23.549	-0.76647	76.562	-60.294	73.024	71.495	24.331	-0.40447	-5.687	0.57377	-2.5275	32.76	-4.6303
118.45	-1.7285	51.62	-5.7755	0.63355	-2.5095	-0.049379	0.033777	-0.039015	0.66022	-1.3176	3197.4	23.548	-0.76642	76.561	-60.262	73.025	71.495	24.331	-0.40447	-5.687	0.57377	-2.5275	32.76	-4.6303
118.45	-1.7283	51.618	-5.7758	0.63373	-2.5097	-0.050307	0.035343	-0.038533	0.66022	-1.3176	3196.8	23.546	-0.76636	76.561	-60.232	73.025	71.495	24.331	-0.40447	-5.687	0.57377	-2.5275	32.76	-4.6303
118.45	-1.7281	51.615	-5.776	0.63391	-2.5099	-0.051191	0.036874	-0.038018	0.66022	-1.3176	3196.1	23.545	-0.76629	76.56	-60.202	73.025	71.495	24.331	-0.40447	-5.687	0.57377	-2.5275	32.76	-4.6303
118.45	-1.7279	51.612	-5.7763	0.63409	-2.5101	-0.052031	0.038367	-0.03747	0.66022	-1.3176	3195.5	23.544	-0.7662	76.56	-60.174	73.025	71.495	24.331	-0.40447	-5.687	0.57377	-2.5275	32.76	-4.6303
118.45	-1.7277	51.609	-5.7765	0.63429	-2.5103	-0.052827	0.039821	-0.03689	0.66022	-1.3176	3194.8	23.543	-0.7661	76.56	-60.146	73.026	71.495	24.331	-0.40447	-5.687	0.57377	-2.5275	32.76	-4.6303
118.45	-1.7274	51.606	-5.7768	0.63449	-2.5105	-0.053576	0.041235	-0.036278	0.66022	-1.3176	3194.2	23.542	-0.76599	76.559	-60.12	73.026	71.495	24.331	-0.40447	-5.687	0.57377	-2.5275	32.76	-4.6303
118.45	-1.7272	51.604	-5.7771	0.6347	-2.5106	-0.05428	0.042609	-0.035635	0.66022	-1.3176	3193.5	23.54	-0.76586	76.559	-60.095	73.026	71.495	24.331	-0.40447	-5.687	0.57377	-2.5275	32.76	-4.6303
118.45	-1.7268	51.601	-5.7773	0.63492	-2.5108	-0.054937	0.043939	-0.034963	0.66022	-1.3176	3192.9	23.539	-0.76573	76.558	-60.071	73.027	71.495	24.331	-0.40447	-5.687	0.57377	-2.5275	32.76	-4.6303
118.45	-1.7265	51.598	-5.7776	0.63514	-2.511	-0.055548	0.045227	-0.03426	0.66022	-1.3176	3192.3	23.538	-0.76558	76.558	-60.048	73.027	71.495	24.331	-0.40447	-5.687	0.57377	-2.5275	32.76	-4.6303
118.45	-1.7261	51.595	-5.7779	0.63537	-2.5112	-0.056111	0.046469	-0.033529	0.66022	-1.3176	3191.6	23.537	-0.76542	76.557	-60.027	73.027	71.495	24.331	-0.40447	-5.687	0.57377	-2.5275	32.76	-4.6303
118.45	-1.7257	51.593	-5.7782	0.63561	-2.5113	-0.056627	0.047666	-0.032769	0.66022	-1.3176	3191.0	23.536	-0.76524	76.557	-60.006	73.028	71.495	24.331	-0.40447	-5.687	0.57377	-2.5275	32.76	-4.6303
118.45	-1.7253	51.59	-5.7785	0.63585	-2.5115	-0.057094	0.048817	-0.031983	0.66022	-1.3176	3190.3	23.535	-0.76506	76.557	-59.987	73.028	71.495	24.331	-0.40447	-5.687	0.57377	-2.5275	32.76	-4.6303
118.45	-1.7248	51.588	-5.7787	0.63609	-2.5116	-0.057513	0.049919	-0.031169	0.66022	-1.3176	3189.7	23.533	-0.76486	76.556	-59.968	73.028	71.495	24.331	-0.40447	-5.687	0.57377	-2.5275	32.76	-4.6303
118.45	-1.7243	51.585	-5.779	0.63635	-2.5118	-0.057884	0.050973	-0.03033	0.66022	-1.3176	3189.1	23.532	-0.76464	76.556	-59.951	73.028	71.495	24.331	-0.40447	-5.687	0.57377	-2.5275	32.76	-4.6303
118.45	-1.7238	51.582	-5.7793	0.6366	-2.5119	-0.058206	0.051977	-0.029465	0.66022	-1.3176	3188.4	23.531	-0.76442	76.555	-59.935	73.029	71.495	24.331	-0.40447	-5.687	0.57377	-2.5275	32.76	-4.6303
118.46	-1.7233	51.58	-5.7796	0.63687	-2.5121	-0.05848	0.05293	-0.028576	0.66022	-1.3176	3187.8	23.53	-0.76418	76.555	-59.921	73.029	71.495	24.331	-0.40447	-5.687	0.57377	-2.5275	32.76	-4.6303
118.46	-1.7227	51.577	-5.7799	0.63713	-2.5122	-0.058704	0.053832	-0.027664	0.66022	-1.3176	3187.1	23.529	-0.76393	76.554	-59.907	73.029	71.495	24.331	-0.40447	-5.687	0.57377	-2.5275	32.76	-4.6303
118.46	-1.7221	51.575	-5.7802	0.6374	-2.5124	-0.058879	0.054681	-0.026729	0.66022	-1.3176	3186.5	23.528	-0.76366	76.554	-59.895	73.03	71.495	24.331	-0.40447	-5.687	0.57377	-2.5275	32.76	-4.6303
118.46	-1.7215	51.572	-5.7805	0.63768	-2.5125	-0.059005	0.055478	-0.025773	0.66022	-1.3176	3185.8	23.527	-0.76339	76.554	-59.883	73.03	71.495	24.331	-0.40447	-5.687	0.57377	-2.5275	32.76	-4.6303
118.46	-1.7208	51.57	-5.7808	0.63796	-2.5126	-0.059082	0.056221	-0.024796	0.66022	-1.3176	3185.2	23.526	-0.76309	76.553	-59.873	73.03	71.495	24.331	-0.40447	-5.687	0.57377	-2.5275	32.76	-4.6303
118.46	-1.7201	51.568	-5.7811	0.63824	-2.5127	-0.05911	0.056909	-0.023798	0.66022	-1.3176	3184.6	23.525	-0.76279	76.553	-59.865	73.03	71.495	24.331	-0.40447	-5.687	0.57377	-2.5275	32.76	-4.6303
118.46	-1.7194	51.565	-5.7814	0.63853	-2.5129	-0.059089	0.057542	-0.022782	0.66022	-1.3176	3183.9	23.524	-0.76247	76.552	-59.857	73.031	71.495	24.331	-0.40447	-5.687	0.57377	-2.5275	32.76	-4.6303
118.46	-1.7186	51.563	-5.7817	0.63882	-2.513	-0.059018	0.05812	-0.021748	0.66022	-1.3176	3183.3	23.523	-0.76215	76.552	-59.851	73.031	71.495	24.331	-0.40447	-5.687	0.57377	-2.5275	32.76	-4.6303
118.46	-1.7178	51.561	-5.782	0.63911	-2.5131	-0.0589	0.058641	-0.020697	0.66022	-1.3176	3182.6	23.522	-0.7618	76.551	-59.845	73.031	71.495	24.331	-0.40447	-5.687	0.57377	-2.5275	32.76	-4.6303
118.46	-1.717	51.559	-5.7823	0.6394	-2.5132	-0.058732	0.059106	-0.01963	0.66022	-1.3176	3182.0	23.521	-0.76145	76.551	-59.841	73.032	71.495	24.331	-0.40447	-5.687	0.57377	-2.5275	32.76	-4.6303
118.46	-1.7162	51.557	-5.7826	0.6397	-2.5133	-0.058516	0.059514	-0.018547	0.66022	-1.3176	3181.4	23.52	-0.76108	76.551	-59.838	73.032	71.495	24.331	-0.40447	-5.687	0.57377	-2.5275	32.76	-4.6303
118.46	-1.7153	51.555	-5.7829	0.64	-2.5134	-0.058252	0.059864	-0.01745	0.66022	-1.3176	3180.7	23.52	-0.7607	76.55	-59.837	73.032	71.495	24.331	-0.40447	-5.687	0.57377	-2.5275	32.76	-4.6303
118.46	-1.7144	51.553	-5.7831	0.6403	-2.5134	-0.05794	0.060156	-0.016341	0.66022	-1.3176	3180.1	23.519	-0.76031	76.55	-59.836	73.032	71.495	24.331	-0.40447	-5.687	0.57377	-2.5275	32.76	-4.6303
118.46	-1.7135	51.551	-5.7834	0.6406	-2.5135	-0.057581	0.06039	-0.015219	0.66022	-1.3176	3179.4	23.518	-0.75991	76.549	-59.837	73.033	71.495	24.331	-0.40447	-5.687	0.57377	-2.5275	32.76	-4.6303
118.46	-1.7126	51.549	-5.7837	0.6409	-2.5136	-0.057174	0.060565	-0.014086	0.66022	-1.3176	3178.8	23.517	-0.75949	76.549	-59.839	73.033	71.495	24.331	-0.40447	-5.687	0.57377	-2.5275	32.76	-4.6303
118.46	-1.7116	51.547	-5.784	0.64121	-2.5137	-0.056721	0.060682	-0.012943	0.66022	-1.3176	3178.1	23.516	-0.75907	76.548	-59.842	73.033	71.495	24.331	-0.40447	-5.687	0.57377	-2.5275	32.76	-4.6303
118.46	-1.7106	51.545	-5.7843	0.64151	-2.5137	-0.056221	0.06074	-0.011791	0.66022	-1.3176	3177.5	23.516	-0.75863	76.548	-59.846	73.034	71.495	24.331	-0.40447	-5.687	0.57377	-2.5275	32.76	-4.6303
118.46	-1.7096	51.544	-5.7846	0.64181	-2.5138	-0.055676	0.060739	-0.010631	0.66022	-1.3176	3176.9	23.515	-0.75818	76.548	-59.852	73.034	71.495	24.331	-0.40447	-5.687	0.57377	-2.5275	32.76	-4.6303
118.46	-1.7085	51.542	-5.7848	0.64212	-2.5138	-0.055085	0.060679	-0.009464	0.66022	-1.3176	3176.2	23.514	-0.75772	76.547	-59.858	73.034	71.495	24.331	-0.40447	-5.687	0.57377	-2.5275	32.76	-4.6303
118.46	-1.7075	51.541	-5.7851	0.64242	-2.5139	-0.05445	0.06056	-0.0082913	0.66022	-1.3176	3175.6	23.514	-0.75724	76.547	-59.866	73.034	71.495	24.331	-0.40447	-5.687	0.57377	-2.5275	32.76	-4.6303
118.46	-1.7064	51.539	-5.7854	0.64272	-2.5139	-0.053771	0.060383	-0.0071139	0.66022	-1.3176	3174.9	23.513	-0.75676	76.546	-59.875	73.035	71.495	24.331	-0.40447	-5.687	0.57377	-2.5275	32.76	-4.6303
118.46	-1.7052	51.538	-5.7857	0.64302	-2.514	-0.053048	0.060146	-0.0059328	0.66022	-1.3176	3174.3	23.513	-0.75627	76.546	-59.885	73.035	71.495	24.331	-0.40447	-5.687	0.57377	-2.5275	32.76	-4.6303
118.46	-1.7041	51.537	-5.7859	0.64332	-2.514	-0.052282	0.059852	-0.0047492	0.66022	-1.3176	3173.7	23.512	-0.75577	76.545	-59.896	73.035	71.495	24.331	-0.40447	-5.687	0.57377	-2.5275	32.76	-4.6303
118.46	-1.7029	51.535	-5.7862	0.64362	-2.514	-0.051475	0.059499	-0.003564	0.66022	-1.3176	3173.0	23.512	-0.75526	76.545	-59.908	73.036	71.495	24.331	-0.40447	-5.687	0.57377	-2.5275	32.76	-4.6303
118.46	-1.7017	51.534	-5.7864	0.64392	-2.514	-0.050626	0.059087	-0.0023785	0.66022	-1.3176	3172.4	23.511	-0.75474	76.545	-59.922	73.036	71.495	24.331	-0.40447	-5.687	0.57377	-2.5275	32.76	-4.6303
118.46	-1.7005	51.533	-5.7867	0.64421	-2.514	-0.049736	0.058619	-0.0011936	0.66022	-1.3176	3171.7	23.511	-0.75421	76.544	-59.936	73.036	71.495	24.331	-0.40447	-5.687	0.57377	-2.5275	32.76	-4.6303
118.46	-1.6993	51.532	-5.7869	0.6445	-2.514	-0.048807	0.058093	-1.0592e-05	0.66022	-1.3176	3171.1	23.511	-0.75367	76.544	-59.952	73.037	71.495	24.331	-0.40447	-5.687	0.57377	-2.5275	32.76	-4.6303
118.46	-1.6981	51.531	-5.7872	0.64479	-2.514	-0.047839	0.05751	0.0011696	0.66022	-1.3176	3170.4	23.51	-0.75312	76.543	-59.969	73.037	71.495	24.331	-0.40447	-5.687	0.57377	-2.5275	32.76	-4.6303
118.45	-1.6968	51.53	-5.7874	0.64508	-2.514	-0.046832	0.056871	0.0023458	0.66022	-1.3176	3169.8	23.51	-0.75257	76.543	-59.987	73.037	71.495	24.331	-0.40447	-5.687	0.57377	-2.5275	32.76	-4.6303
118.45	-1.6956	51.529	-5.7876	0.64536	-2.514	-0.045789	0.056176	0.0035169	0.66022	-1.3176	3169.2	23.51	-0.75201	76.542	-60.005	73.037	71.495	24.331	-0.40447	-5.687	0.57377	-2.5275	32.76	-4.6303
118.45	-1.6943	51.529	-5.7879	0.64564	-2.514	-0.044709	0.055426	0.0046819	0.66022	-1.3176	3168.5	23.51	-0.75144	76.542	-60.025	73.038	71.495	24.331	-0.40447	-5.687	0.57377	-2.5275	32.76	-4.6303
118.45	-1.693	51.528	-5.7881	0.64592	-2.514	-0.043595	0.054622	0.0058396	0.66022	-1.3176	3167.9	23.509	-0.75087	76.542	-60.046	73.038	71.495	24.331	-0.40447	-5.687	0.57377	-2.5275	32.76	-4.6303
118.45	-1.6916	51.528	-5.7883	0.64619	-2.5139	-0.042446	0.053764	0.006989	0.66022	-1.3176	3167.2	23.509	-0.75029	76.541	-60.068	73.038	71.495	24.331	-0.40447	-5.687	0.57377	-2.5275	32.76	-4.6303
118.45	-1.6903	51.527	-5.7885	0.64645	-2.5139	-0.041264	0.052853	0.008129	0.66022	-1.3176	3166.6	23.509	-0.7497	76.541	-60.091	73.039	71.495	24.331	-0.40447	-5.687	0.57377	-2.5275	32.76	-4.6303
118.45	-1.689	51.527	-5.7887	0.64672	-2.5138	-0.040049	0.05189	0.0092586	0.66022	-1.3176	3166.0	23.509	-0.74912	76.54	-60.116	73.039	71.495	24.331	-0.40447	-5.687	0.57377	-2.5275	32.76	-4.6303
118.45	-1.6876	51.526	-5.7889	0.64697	-2.5138	-0.038804	0.050877	0.010377	0.66022	-1.3176	3165.3	23.509	-0.74852	76.54	-60.141	73.039	71.495	24.331	-0.40447	-5.687	0.57377	-2.5275	32.76	-4.6303
118.45	-1.6863	51.526	-5.7891	0.64722	-2.5137	-0.037529	0.049812	0.011482	0.66022	-1.3176	3164.7	23.509	-0.74792	76.54	-60.167	73.04	71.495	24.331	-0.40447	-5.687	0.57377	-2.5275	32.76	-4.6303
118.45	-1.6849	51.526	-5.7893	0.64747	-2.5137	-0.036226	0.048699	0.012574	0.66022	-1.3176	3164.0	23.509	-0.74732	76.539	-60.194	73.04	71.495	24.331	-0.40447	-5.687	0.57377	-2.5275	32.76	-4.6303
118.45	-1.6836	51.526	-5.7895	0.64771	-2.5136	-0.034895	0.047538	0.013651	0.66022	-1.3176	3163.4	23.509	-0.74672	76.539	-60.222	73.04	71.495	24.331	-0.40447	-5.687	0.57377	-2.5275	32.76	-4.6303
118.45	-1.6822	51.526	-5.7896	0.64795	-2.5135	-0.033537	0.046329	0.014712	0.66022	-1.3176	3162.7	23.509	-0.74612	76.538	-60.25	73.041	71.495	24.331	-0.40447	-5.687	0.57377	-2.5275	32.76	-4.6303
118.45	-1.6808	51.526	-5.7898	0.64817	-2.5135	-0.032155	0.045075	0.015757	0.66022	-1.3176	3162.1	23.509	-0.74551	76.538	-60.28	73.041	71.495	24.331	-0.40447	-5.687	0.57377	-2.5275	32.76	-4.6303
118.45	-1.6794	51.526	-5.79	0.6484	-2.5134	-0.030748	0.043776	0.016784	0.66022	-1.3176	3161.5	23.51	-0.7449	76.538	-60.311	73.041	71.495	24.331	-0.40447	-5.687	0.57377	-2.5275	32.76	-4.6303
118.45	-1.678	51.526	-5.7901	0.64861	-2.5133	-0.02932	0.042434	0.017793	0.66022	-1.3176	3160.8	23.51	-0.74429	76.537	-60.342	73.042	71.495	24.331	-0.40447	-5.687	0.57377	-2.5275	32.76	-4.6303
118.45	-1.6767	51.527	-5.7902	0.64882	-2.5132	-0.02787	0.041049	0.018782	0.66022	-1.3176	3160.2	23.51	-0.74369	76.537	-60.375	73.042	71.495	24.331	-0.40447	-5.687	0.57377	-2.5275	32.76	-4.6303
118.44	-1.6753	51.527	-5.7904	0.64902	-2.5131	-0.0264	0.039624	0.01975	0.66022	-1.3176	3159.5	23.511	-0.74308	76.536	-60.408	73.042	71.495	24.331	-0.40447	-5.687	0.57377	-2.5275	32.76	-4.6303
118.44	-1.6739	51.528	-5.7905	0.64922	-2.513	-0.024912	0.03816	0.020696	0.66022	-1.3176	3158.9	23.511	-0.74247	76.536	-60.442	73.042	71.495	24.331	-0.40447	-5.687	0.57377	-2.5275	32.76	-4.6303
118.44	-1.6725	51.528	-5.7906	0.6494	-2.5129	-0.023407	0.036657	0.021621	0.66022	-1.3176	3158.2	23.511	-0.74187	76.536	-60.477	73.043	71.495	24.331	-0.40447	-5.687	0.57377	-2.5275	32.76	-4.6303
118.44	-1.6712	51.529	-5.7907	0.64958	-2.5128	-0.021886	0.035119	0.022522	0.66022	-1.3176	3157.6	23.512	-0.74127	76.535	-60.513	73.043	71.495	24.331	-0.40447	-5.687	0.57377	-2.5275	32.76	-4.6303
118.44	-1.6698	51.53	-5.7909	0.64976	-2.5127	-0.020351	0.033545	0.023398	0.66022	-1.3176	3157.0	23.512	-0.74067	76.535	-60.549	73.043	71.495	24.331	-0.40447	-5.687	0.57377	-2.5275	32.76	-4.6303
118.44	-1.6685	51.53	-5.7909	0.64992	-2.5126	-0.018803	0.031938	0.02425	0.66022	-1.3176	3156.3	23.513	-0.74008	76.534	-60.586	73.044	71.495	24.331	-0.40447	-5.687	0.57377	-2.5275	32.76	-4.6303
118.44	-1.6671	51.531	-5.791	0.65007	-2.5124	-0.017244	0.0303	0.025076	0.66022	-1.3176	3155.7	23.513	-0.73949	76.534	-60.624	73.044	71.495	24.331	-0.40447	-5.687	0.57377	-2.5275	32.76	-4.6303
118.44	-1.6658	51.532	-5.7911	0.65022	-2.5123	-0.015675	0.028631	0.025875	0.66022	-1.3176	3155.0	23.514	-0.7389	76.534	-60.662	73.044	71.495	24.331	-0.40447	-5.687	0.57377	-2.5275	32.76	-4.6303
118.44	-1.6645	51.533	-5.7912	0.65036	-2.5122	-0.014097	0.026934	0.026646	0.66022	-1.3176	3154.4	23.514	-0.73832	76.533	-60.701	73.045	71.495	24.331	-0.40447	-5.687	0.57377	-2.5275	32.76	-4.6303
118.44	-1.6632	51.534	-5.7913	0.65049	-2.512	-0.012513	0.02521	0.02739	0.66022	-1.3176	3153.7	23.515	-0.73775	76.533	-60.741	73.045	71.495	24.331	-0.40447	-5.687	0.57377	-2.5275	32.76	-4.6303
118.43	-1.6619	51.535	-5.7913	0.65061	-2.5119	-0.010923	0.023462	0.028104	0.66022	-1.3176	3153.1	23.516	-0.73719	76.532	-60.781	73.045	71.495	24.331	-0.40447	-5.687	0.57377	-2.5275	32.76	-4.6303
118.43	-1.6606	51.537	-5.7914	0.65073	-2.5118	-0.0093291	0.02169	0.028789	0.66022	-1.3176	3152.5	23.516	-0.73663	76.532	-60.822	73.046	71.495	24.331	-0.40447	-5.687	0.57377	-2.5275	32.76	-4.6303
118.43	-1.6594	51.538	-5.7914	0.65083	-2.5116	-0.007733	0.019897	0.029443	0.66022	-1.3176	3151.8	23.517	-0.73608	76.532	-60.864	73.046	71.495	24.331	-0.40447	-5.687	0.57377	-2.5275	32.76	-4.6303
118.43	-1.6582	51.539	-5.7914	0.65092	-2.5115	-0.0061361	0.018085	0.030066	0.66022	-1.3176	3151.2	23.518	-0.73553	76.531	-60.906	73.047	71.495	24.331	-0.40447	-5.687	0.57377	-2.5275	32.76	-4.6303
118.43	-1.657	51.541	-5.7915	0.65101	-2.5113	-0.0045398	0.016254	0.030658	0.66022	-1.3176	3150.5	23.519	-0.735	76.531	-60.948	73.047	71.495	24.331	-0.40447	-5.687	0.57377	-2.5275	32.76	-4.6303
118.43	-1.6558	51.542	-5.7915	0.65109	-2.5112	-0.0029458	0.014409	0.031217	0.66022	-1.3176	3149.9	23.52	-0.73448	76.531	-60.991	73.047	71.495	24.331	-0.40447	-5.687	0.57377	-2.5275	32.76	-4.6303
118.43	-1.6546	51.544	-5.7915	0.65115	-2.511	-0.0013557	0.012549	0.031744	0.66022	-1.3176	3149.2	23.52	-0.73397	76.53	-61.034	73.048	71.495	24.331	-0.40447	-5.687	0.57377	-2.5275	32.76	-4.6303
118.43	-1.6535	51.545	-5.7915	0.65121	-2.5108	0.00022918	0.010677	0.032237	0.66022	-1.3176	3148.6	23.521	-0.73346	76.53	-61.078	73.048	71.495	24.331	-0.40447	-5.687	0.57377	-2.5275	32.76	-4.6303
118.42	-1.6524	51.547	-5.7915	0.65126	-2.5107	0.0018071	0.0087954	0.032696	0.66022	-1.3176	3148.0	23.522	-0.73297	76.53	-61.122	73.048	71.495	24.331	-0.40447	-5.687	0.57377	-2.5275	32.76	-4.6303
118.42	-1.6513	51.548	-5.7915	0.6513	-2.5105	0.0033766	0.0069057	0.033121	0.66022	-1.3176	3147.3	23.523	-0.7325	76.529	-61.167	73.049	71.495	24.331	-0.40447	-5.687	0.57377	-2.5275	32.76	-4.6303
118.42	-1.6502	51.55	-5.7915	0.65133	-2.5103	0.0049361	0.0050099	0.033512	0.66022	-1.3176	3146.7	23.524	-0.73203	76.529	-61.211	73.049	71.495	24.331	-0.40447	-5.687	0.57377	-2.5275	32.76	-4.6303
118.42	-1.6492	51.552	-5.7914	0.65135	-2.5102	0.0064841	0.0031099	0.033867	0.66022	-1.3176	3146.0	23.525	-0.73158	76.528	-61.256	73.049	71.495	24.331	-0.40447	-5.687	0.57377	-2.5275	32.76	-4.6303
118.42	-1.6482	51.554	-5.7914	0.65136	-2.51	0.008019	0.0012079	0.034187	0.66022	-1.3176	3145.4	23.526	-0.73113	76.528	-61.301	73.05	71.495	24.331	-0.40447	-5.687	0.57377	-2.5275	32.76	-4.6303
118.42	-1.6472	51.556	-5.7914	0.65136	-2.5098	0.0095393	-0.00069429	0.034471	0.66022	-1.3176	3144.7	23.527	-0.73071	76.528	-61.346	73.05	71.495	24.331	-0.40447	-5.687	0.57377	-2.5275	32.76	-4.6303
118.42	-1.6463	51.557	-5.7913	0.65135	-2.5097	0.011044	-0.0025946	0.034719	0.66022	-1.3176	3144.1	23.528	-0.7303	76.527	-61.392	73.05	71.495	24.331	-0.40447	-5.687	0.57377	-2.5275	32.76	-4.6303
118.41	-1.6454	51.559	-5.7913	0.65134	-2.5095	0.01253	-0.0044911	0.03493	0.66022	-1.3176	3143.5	23.529	-0.7299	76.527	-61.437	73.051	71.495	24.331	-0.40447	-5.687	0.57377	-2.5275	32.76	-4.6303
118.41	-1.6445	51.561	-5.7912	0.65131	-2.5093	0.013998	-0.0063818	0.035105	0.66022	-1.3176	3142.8	23.53	-0.72952	76.527	-61.483	73.051	71.495	24.331	-0.40447	-5.687	0.57377	-2.5275	32.76	-4.6303
118.41	-1.6437	51.563	-5.7911	0.65127	-2.5091	0.015445	-0.0082646	0.035243	0.66022	-1.3176	3142.2	23.531	-0.72915	76.526	-61.528	73.051	71.495	24.331	-0.40447	-5.687	0.57377	-2.5275	32.76	-4.6303
118.41	-1.6429	51.565	-5.791	0.65123	-2.509	0.016869	-0.010138	0.035344	0.66022	-1.3176	3141.5	23.532	-0.7288	76.526	-61.574	73.052	71.495	24.331	-0.40447	-5.687	0.57377	-2.5275	32.76	-4.6303
118.41	-1.6421	51.567	-5.7909	0.65117	-2.5088	0.018271	-0.011999	0.035409	0.66022	-1.3176	3140.9	23.533	-0.72846	76.525	-61.619	73.052	71.495	24.331	-0.40447	-5.687	0.57377	-2.5275	32.76	-4.6303
118.41	-1.6414	51.569	-5.7908	0.65111	-2.5086	0.019647	-0.013846	0.035436	0.66022	-1.3176	3140.2	23.535	-0.72814	76.525	-61.664	73.053	71.495	24.331	-0.40447	-5.687	0.57377	-2.5275	32.76	-4.6303
118.4	-1.6407	51.572	-5.7907	0.65103	-2.5084	0.020998	-0.015678	0.035426	0.66022	-1.3176	3139.6	23.536	-0.72784	76.525	-61.709	73.053	71.495	24.331	-0.40447	-5.687	0.57377	-2.5275	32.76	-4.6303
118.4	-1.64	51.574	-5.7906	0.65095	-2.5083	0.02232	-0.017492	0.035379	0.66022	-1.3176	3139.0	23.537	-0.72756	76.524	-61.754	73.053	71.495	24.331	-0.40447	-5.687	0.57377	-2.5275	32.76	-4.6303
118.4	-1.6394	51.576	-5.7905	0.65086	-2.5081	0.023614	-0.019287	0.035295	0.66022	-1.3176	3138.3	23.538	-0.72729	76.524	-61.799	73.054	71.495	24.331	-0.40447	-5.687	0.57377	-2.5275	32.76	-4.6303
118.4	-1.6389	51.578	-5.7904	0.65076	-2.5079	0.024877	-0.02106	0.035173	0.66022	-1.3176	3137.7	23.539	-0.72704	76.524	-61.843	73.054	71.495	24.331	-0.40447	-5.687	0.57377	-2.5275	32.76	-4.6303
118.4	-1.6383	51.58	-5.7903	0.65065	-2.5077	0.026108	-0.02281	0.035015	0.66022	-1.3176	3137.0	23.54	-0.72681	76.523	-61.887	73.054	71.495	24.331	-0.40447	-5.687	0.57377	-2.5275	32.76	-4.6303
118.4	-1.6378	51.582	-5.7901	0.65053	-2.5075	0.027307	-0.024535	0.034821	0.66022	-1.3176	3136.4	23.541	-0.72659	76.523	-61.93	73.055	71.495	24.331	-0.40447	-5.687	0.57377	-2.5275	32.76	-4.6303
118.39	-1.6374	51.584	-5.79	0.6504	-2.5074	0.028471	-0.026233	0.034589	0.66022	-1.3176	3135.7	23.543	-0.72639	76.523	-61.973	73.055	71.495	24.331	-0.40447	-5.687	0.57377	-2.5275	32.76	-4.6303
118.39	-1.637	51.587	-5.7899	0.65027	-2.5072	0.0296	-0.027902	0.034322	0.66022	-1.3176	3135.1	23.544	-0.72622	76.522	-62.015	73.055	71.495	24.331	-0.40447	-5.687	0.57377	-2.5275	32.76	-4.6303
118.39	-1.6366	51.589	-5.7897	0.65012	-2.507	0.030692	-0.02954	0.034018	0.66022	-1.3176	3134.5	23.545	-0.72606	76.522	-62.057	73.056	71.495	24.331	-0.40447	-5.687	0.57377	-2.5275	32.76	-4.6303
118.39	-1.6363	51.591	-5.7895	0.64997	-2.5069	0.031747	-0.031147	0.033679	0.66022	-1.3176	3133.8	23.546	-0.72591	76.522	-62.098	73.056	71.495	24.331	-0.40447	-5.687	0.57377	-2.5275	32.76	-4.6303
118.39	-1.636	51.593	-5.7894	0.64981	-2.5067	0.032763	-0.032719	0.033305	0.66022	-1.3176	3133.2	23.547	-0.72579	76.521	-62.138	73.057	71.495	24.331	-0.40447	-5.687	0.57377	-2.5275	32.76	-4.6303
118.39	-1.6357	51.595	-5.7892	0.64964	-2.5065	0.033739	-0.034256	0.032895	0.66022	-1.3176	3132.5	23.548	-0.72569	76.521	-62.177	73.057	71.495	24.331	-0.40447	-5.687	0.57377	-2.5275	32.76	-4.6303
118.39	-1.6355	51.597	-5.7891	0.64947	-2.5064	0.034674	-0.035755	0.032452	0.66022	-1.3176	3131.9	23.55	-0.7256	76.52	-62.216	73.057	71.495	24.331	-0.40447	-5.687	0.57377	-2.5275	32.76	-4.6303
118.38	-1.6354	51.599	-5.7889	0.64929	-2.5062	0.035567	-0.037216	0.031974	0.66022	-1.3176	3131.2	23.551	-0.72553	76.52	-62.254	73.058	71.495	24.331	-0.40447	-5.687	0.57377	-2.5275	32.76	-4.6303
118.38	-1.6353	51.602	-5.7887	0.6491	-2.506	0.036417	-0.038636	0.031462	0.66022	-1.3176	3130.6	23.552	-0.72548	76.52	-62.291	73.058	71.495	24.331	-0.40447	-5.687	0.57377	-2.5275	32.76	-4.6303
118.38	-1.6352	51.604	-5.7885	0.6489	-2.5059	0.037224	-0.040014	0.030918	0.66022	-1.3176	3129.9	23.553	-0.72545	76.519	-62.326	73.058	71.495	24.331	-0.40447	-5.687	0.57377	-2.5275	32.76	-4.6303
118.38	-1.6352	51.606	-5.7883	0.6487	-2.5057	0.037986	-0.04135	0.030341	0.66022	-1.3176	3129.3	23.554	-0.72544	76.519	-62.361	73.059	71.495	24.331	-0.40447	-5.687	0.57377	-2.5275	32.76	-4.6303
118.38	-1.6352	51.608	-5.7881	0.64849	-2.5056	0.038703	-0.04264	0.029732	0.66022	-1.3176	3128.7	23.555	-0.72545	76.519	-62.395	73.059	71.495	24.331	-0.40447	-5.687	0.57377	-2.5275	32.76	-4.6303
118.38	-1.6352	51.61	-5.7879	0.64827	-2.5054	0.039373	-0.043884	0.029092	0.66022	-1.3176	3128.0	23.556	-0.72547	76.518	-62.427	73.059	71.495	24.331	-0.40447	-5.687	0.57377	-2.5275	32.76	-4.6303
118.37	-1.6353	51.612	-5.7877	0.64805	-2.5053	0.039997	-0.045082	0.028422	0.66022	-1.3176	3127.4	23.557	-0.72551	76.518	-62.458	73.06	71.495	24.331	-0.40447	-5.687	0.57377	-2.5275	32.76	-4.6303
118.37	-1.6354	51.614	-5.7875	0.64782	-2.5052	0.040573	-0.04623	0.027722	0.66022	-1.3176	3126.7	23.558	-0.72557	76.518	-62.488	73.06	71.495	24.331	-0.40447	-5.687	0.57377	-2.5275	32.76	-4.6303
118.37	-1.6356	51.615	-5.7873	0.64759	-2.505	0.0411	-0.047329	0.026993	0.66022	-1.3176	3126.1	23.559	-0.72565	76.517	-62.516	73.06	71.495	24.331	-0.40447	-5.687	0.57377	-2.5275	32.76	-4.6303
118.37	-1.6358	51.617	-5.7871	0.64735	-2.5049	0.04158	-0.048377	0.026235	0.66022	-1.3176	3125.4	23.56	-0.72574	76.517	-62.543	73.061	71.495	24.331	-0.40447	-5.687	0.57377	-2.5275	32.76	-4.6303
118.37	-1.636	51.619	-5.7869	0.6471	-2.5048	0.04201	-0.049373	0.025451	0.66022	-1.3176	3124.8	23.561	-0.72585	76.517	-62.568	73.061	71.495	24.331	-0.40447	-5.687	0.57377	-2.5275	32.76	-4.6303
118.37	-1.6363	51.621	-5.7867	0.64685	-2.5046	0.04239	-0.050317	0.024639	0.66022	-1.3176	3124.1	23.562	-0.72598	76.516	-62.592	73.062	71.495	24.331	-0.40447	-5.687	0.57377	-2.5275	32.76	-4.6303
118.37	-1.6366	51.623	-5.7865	0.6466	-2.5045	0.04272	-0.051206	0.023802	0.66022	-1.3176	3123.5	23.563	-0.72612	76.516	-62.615	73.062	71.495	24.331	-0.40447	-5.687	0.57377	-2.5275	32.76	-4.6303
118.36	-1.637	51.624	-5.7863	0.64634	-2.5044	0.043	-0.052041	0.02294	0.66022	-1.3176	3122.9	23.564	-0.72628	76.515	-62.635	73.062	71.495	24.331	-0.40447	-5.687	0.57377	-2.5275	32.76	-4.6303
118.36	-1.6374	51.626	-5.7861	0.64608	-2.5043	0.043229	-0.05282	0.022054	0.66022	-1.3176	3122.2	23.565	-0.72646	76.515	-62.654	73.063	71.495	24.331	-0.40447	-5.687	0.57377	-2.5275	32.76	-4.6303
118.36	-1.6378	51.627	-5.7858	0.64581	-2.5042	0.043407	-0.053542	0.021145	0.66022	-1.3176	3121.6	23.566	-0.72665	76.515	-62.671	73.063	71.495	24.331	-0.40447	-5.687	0.57377	-2.5275	32.76	-4.6303
118.36	-1.6382	51.629	-5.7856	0.64554	-2.5041	0.043534	-0.054208	0.020214	0.66022	-1.3176	3120.9	23.567	-0.72686	76.514	-62.687	73.063	71.495	24.331	-0.40447	-5.687	0.57377	-2.5275	32.76	-4.6303
118.36	-1.6387	51.63	-5.7854	0.64527	-2.504	0.04361	-0.054816	0.019262	0.66022	-1.3176	3120.3	23.568	-0.72708	76.514	-62.701	73.064	71.495	24.331	-0.40447	-5.687	0.57377	-2.5275	32.76	-4.6303
118.36	-1.6392	51.632	-5.7852	0.645	-2.5039	0.043634	-0.055366	0.01829	0.66022	-1.3176	3119.6	23.568	-0.72731	76.514	-62.712	73.064	71.495	24.331	-0.40447	-5.687	0.57377	-2.5275	32.76	-4.6303
118.36	-1.6398	51.633	-5.785	0.64472	-2.5038	0.043607	-0.055857	0.017299	0.66022	-1.3176	3119.0	23.569	-0.72756	76.513	-62.723	73.064	71.495	24.331	-0.40447	-5.687	0.57377	-2.5275	32.76	-4.6303
118.36	-1.6404	51.634	-5.7848	0.64444	-2.5037	0.043529	-0.056288	0.01629	0.66022	-1.3176	3118.3	23.57	-0.72782	76.513	-62.731	73.065	71.495	24.331	-0.40447	-5.687	0.57377	-2.5275	32.76	-4.6303
118.35	-1.641	51.635	-5.7845	0.64416	-2.5036	0.0434	-0.056661	0.015264	0.66022	-1.3176	3117.7	23.571	-0.72809	76.512	-62.737	73.065	71.495	24.331	-0.40447	-5.687	0.57377	-2.5275	32.76	-4.6303
118.35	-1.6416	51.637	-5.7843	0.64387	-2.5036	0.043219	-0.056973	0.014222	0.66022	-1.3176	3117.1	23.571	-0.72838	76.512	-62.741	73.065	71.495	24.331	-0.40447	-5.687	0.57377	-2.5275	32.76	-4.6303
118.35	-1.6423	51.638	-5.7841	0.64359	-2.5035	0.042988	-0.057225	0.013166	0.66022	-1.3176	3116.4	23.572	-0.72867	76.512	-62.744	73.066	71.495	24.331	-0.40447	-5.687	0.57377	-2.5275	32.76	-4.6303
118.35	-1.643	51.639	-5.7839	0.6433	-2.5034	0.042706	-0.057417	0.012097	0.66022	-1.3176	3115.8	23.573	-0.72898	76.511	-62.744	73.066	71.495	24.331	-0.40447	-5.687	0.57377	-2.5275	32.76	-4.6303
118.35	-1.6437	51.64	-5.7837	0.64301	-2.5034	0.042374	-0.057549	0.011015	0.66022	-1.3176	3115.1	23.573	-0.7293	76.511	-62.743	73.066	71.495	24.331	-0.40447	-5.687	0.57377	-2.5275	32.76	-4.6303
118.35	-1.6444	51.64	-5.7835	0.64272	-2.5033	0.041992	-0.05762	0.0099221	0.66022	-1.3176	3114.5	23.574	-0.72963	76.511	-62.74	73.067	71.495	24.331	-0.40447	-5.687	0.57377	-2.5275	32.76	-4.6303
118.35	-1.6452	51.641	-5.7833	0.64244	-2.5033	0.041561	-0.057631	0.0088192	0.66022	-1.3176	3113.8	23.574	-0.72997	76.51	-62.735	73.067	71.495	24.331	-0.40447	-5.687	0.57377	-2.5275	32.76	-4.6303
118.35	-1.6459	51.642	-5.7831	0.64215	-2.5032	0.041081	-0.057582	0.0077074	0.66022	-1.3176	3113.2	23.575	-0.73032	76.51	-62.728	73.067	71.495	24.331	-0.40447	-5.687	0.57377	-2.5275	32.76	-4.6303
118.35	-1.6467	51.642	-5.7828	0.64186	-2.5032	0.040552	-0.057473	0.0065881	0.66022	-1.3176	3112.5	23.575	-0.73067	76.509	-62.719	73.068	71.495	24.331	-0.40447	-5.687	0.57377	-2.5275	32.76	-4.6303
118.34	-1.6475	51.643	-5.7826	0.64157	-2.5032	0.039976	-0.057304	0.0054624	0.66022	-1.3176	3111.9	23.575	-0.73103	76.509	-62.708	73.068	71.495	24.331	-0.40447	-5.687	0.57377	-2.5275	32.76	-4.6303
118.34	-1.6484	51.644	-5.7824	0.64129	-2.5031	0.039353	-0.057075	0.0043314	0.66022	-1.3176	3111.3	23.576	-0.73141	76.509	-62.696	73.068	71.495	24.331	-0.40447	-5.687	0.57377	-2.5275	32.76	-4.6303
118.34	-1.6492	51.644	-5.7823	0.641	-2.5031	0.038683	-0.056787	0.0031965	0.66022	-1.3176	3110.6	23.576	-0.73178	76.508	-62.681	73.069	71.495	24.331	-0.40447	-5.687	0.57377	-2.5275	32.76	-4.6303
118.34	-1.6501	51.644	-5.7821	0.64072	-2.5031	0.037968	-0.056441	0.0020589	0.66022	-1.3176	3110.0	23.576	-0.73216	76.508	-62.666	73.069	71.495	24.331	-0.40447	-5.687	0.57377	-2.5275	32.76	-4.6303
118.34	-1.6509	51.644	-5.7819	0.64044	-2.5031	0.037208	-0.056036	0.00091971	0.66022	-1.3176	3109.3	23.577	-0.73255	76.508	-62.648	73.069	71.495	24.331	-0.40447	-5.687	0.57377	-2.5275	32.76	-4.6303
118.34	-1.6518	51.645	-5.7817	0.64016	-2.5031	0.036404	-0.055574	-0.0002198	0.66022	-1.3176	3108.7	23.577	-0.73294	76.507	-62.629	73.07	71.495	24.331	-0.40447	-5.687	0.57377	-2.5275	32.76	-4.6303
118.34	-1.6527	51.645	-5.7815	0.63988	-2.5031	0.035557	-0.055055	-0.0013584	0.66022	-1.3176	3108.0	23.577	-0.73334	76.507	-62.608	73.07	71.495	24.331	-0.40447	-5.687	0.57377	-2.5275	32.76	-4.6303
118.34	-1.6536	51.645	-5.7813	0.63961	-2.5031	0.034669	-0.05448	-0.0024949	0.66022	-1.3176	3107.4	23.577	-0.73374	76.506	-62.586	73.07	71.495	24.331	-0.40447	-5.687	0.57377	-2.5275	32.76	-4.6303
118.34	-1.6545	51.645	-5.7812	0.63934	-2.5031	0.033739	-0.053849	-0.003628	0.66022	-1.3176	3106.7	23.577	-0.73414	76.506	-62.562	73.071	71.495	24.331	-0.40447	-5.687	0.57377	-2.5275	32.76	-4.6303
118.34	-1.6554	51.644	-5.781	0.63907	-2.5031	0.032769	-0.053163	-0.0047566	0.66022	-1.3176	3106.1	23.577	-0.73455	76.506	-62.537	73.071	71.495	24.331	-0.40447	-5.687	0.57377	-2.5275	32.76	-4.6303
118.34	-1.6563	51.644	-5.7808	0.63881	-2.5032	0.03176	-0.052423	-0.0058794	0.66022	-1.3176	3105.5	23.577	-0.73495	76.505	-62.51	73.071	71.495	24.331	-0.40447	-5.687	0.57377	-2.5275	32.76	-4.6303
118.34	-1.6572	51.644	-5.7807	0.63855	-2.5032	0.030714	-0.051631	-0.0069952	0.66022	-1.3176	3104.8	23.577	-0.73536	76.505	-62.483	73.072	71.495	24.331	-0.40447	-5.687	0.57377	-2.5275	32.76	-4.6303
118.34	-1.6581	51.643	-5.7805	0.63829	-2.5032	0.029632	-0.050786	-0.0081029	0.66022	-1.3176	3104.2	23.577	-0.73577	76.504	-62.454	73.072	71.495	24.331	-0.40447	-5.687	0.57377	-2.5275	32.76	-4.6303
118.33	-1.659	51.643	-5.7804	0.63804	-2.5033	0.028514	-0.049891	-0.0092013	0.66022	-1.3176	3103.5	23.577	-0.73617	76.504	-62.423	73.072	71.495	24.331	-0.40447	-5.687	0.57377	-2.5275	32.76	-4.6303
118.33	-1.6599	51.642	-5.7802	0.63779	-2.5033	0.027362	-0.048946	-0.010289	0.66022	-1.3176	3102.9	23.577	-0.73658	76.504	-62.392	73.073	71.495	24.331	-0.40447	-5.687	0.57377	-2.5275	32.76	-4.6303
118.33	-1.6608	51.642	-5.7801	0.63755	-2.5034	0.026177	-0.047952	-0.011365	0.66022	-1.3176	3102.2	23.577	-0.73698	76.503	-62.36	73.073	71.495	24.331	-0.40447	-5.687	0.57377	-2.5275	32.76	-4.6303
118.33	-1.6617	51.641	-5.78	0.63731	-2.5034	0.024961	-0.046911	-0.012429	0.66022	-1.3176	3101.6	23.577	-0.73738	76.503	-62.326	73.073	71.495	24.331	-0.40447	-5.687	0.57377	-2.5275	32.76	-4.6303
118.33	-1.6626	51.64	-5.7799	0.63708	-2.5035	0.023715	-0.045824	-0.013479	0.66022	-1.3176	3101.0	23.576	-0.73778	76.502	-62.292	73.074	71.495	24.331	-0.40447	-5.687	0.57377	-2.5275	32.76	-4.6303
118.33	-1.6635	51.639	-5.7797	0.63685	-2.5036	0.022441	-0.044691	-0.014513	0.66022	-1.3176	3100.3	23.576	-0.73818	76.502	-62.257	73.074	71.495	24.331	-0.40447	-5.687	0.57377	-2.5275	32.76	-4.6303
118.33	-1.6644	51.638	-5.7796	0.63663	-2.5037	0.02114	-0.043516	-0.015531	0.66022	-1.3176	3099.7	23.576	-0.73857	76.502	-62.221	73.074	71.495	24.331	-0.40447	-5.687	0.57377	-2.5275	32.76	-4.6303
118.33	-1.6652	51.637	-5.7795	0.63642	-2.5037	0.019813	-0.042298	-0.016533	0.66022	-1.3176	3099.0	23.575	-0.73895	76.501	-62.184	73.075	71.495	24.331	-0.40447	-5.687	0.57377	-2.5275	32.76	-4.6303
118.33	-1.6661	51.636	-5.7794	0.63621	-2.5038	0.018461	-0.041039	-0.017516	0.66022	-1.3176	3098.4	23.575	-0.73933	76.501	-62.147	73.075	71.495	24.331	-0.40447	-5.687	0.57377	-2.5275	32.76	-4.6303
118.33	-1.6669	51.635	-5.7793	0.63601	-2.5039	0.017088	-0.039741	-0.01848	0.66022	-1.3176	3097.7	23.574	-0.73971	76.5	-62.109	73.075	71.495	24.331	-0.40447	-5.687	0.57377	-2.5275	32.76	-4.6303
118.33	-1.6677	51.634	-5.7793	0.63581	-2.504	0.015693	-0.038406	-0.019423	0.66022	-1.3176	3097.1	23.574	-0.74008	76.5	-62.07	73.075	71.495	24.331	-0.40447	-5.687	0.57377	-2.5275	32.76	-4.6303
118.33	-1.6685	51.632	-5.7792	0.63562	-2.5041	0.014279	-0.037034	-0.020345	0.66022	-1.3176	3096.4	23.573	-0.74044	76.499	-62.031	73.076	71.495	24.331	-0.40447	-5.687	0.57377	-2.5275	32.76	-4.6303
118.33	-1.6693	51.631	-5.7791	0.63544	-2.5042	0.012847	-0.035627	-0.021245	0.66022	-1.3176	3095.8	23.573	-0.7408	76.499	-61.991	73.076	71.495	24.331	-0.40447	-5.687	0.57377	-2.5275	32.76	-4.6303
118.33	-1.6701	51.629	-5.7791	0.63527	-2.5043	0.011398	-0.034188	-0.022122	0.66022	-1.3176	3095.2	23.572	-0.74114	76.499	-61.951	73.076	71.495	24.331	-0.40447	-5.687	0.57377	-2.5275	32.76	-4.6303
118.33	-1.6709	51.628	-5.779	0.6351	-2.5044	0.009935	-0.032717	-0.022975	0.66022	-1.3176	3094.5	23.572	-0.74148	76.498	-61.911	73.077	71.495	24.331	-0.40447	-5.687	0.57377	-2.5275	32.76	-4.6303
118.33	-1.6716	51.626	-5.779	0.63494	-2.5045	0.008459	-0.031217	-0.023803	0.66022	-1.3176	3093.9	23.571	-0.74181	76.498	-61.87	73.077	71.495	24.331	-0.40447	-5.687	0.57377	-2.5275	32.76	-4.6303
118.33	-1.6723	51.624	-5.7789	0.63479	-2.5047	0.0069715	-0.029689	-0.024606	0.66022	-1.3176	3093.2	23.57	-0.74213	76.497	-61.829	73.077	71.495	24.331	-0.40447	-5.687	0.57377	-2.5275	32.76	-4.6303
118.33	-1.673	51.623	-5.7789	0.63464	-2.5048	0.0054743	-0.028134	-0.025382	0.66022	-1.3176	3092.6	23.57	-0.74244	76.497	-61.788	73.078	71.495	24.331	-0.40447	-5.687	0.57377	-2.5275	32.76	-4.6303
118.33	-1.6737	51.621	-5.7789	0.63451	-2.5049	0.003969	-0.026555	-0.02613	0.66022	-1.3176	3091.9	23.569	-0.74275	76.496	-61.747	73.078	71.495	24.331	-0.40447	-5.687	0.57377	-2.5275	32.76	-4.6303
118.33	-1.6743	51.619	-5.7789	0.63438	-2.5051	0.0024574	-0.024953	-0.02685	0.66022	-1.3176	3091.3	23.568	-0.74304	76.496	-61.706	73.078	71.495	24.331	-0.40447	-5.687	0.57377	-2.5275	32.76	-4.6303
118.33	-1.6749	51.617	-5.7788	0.63426	-2.5052	0.00094107	-0.023331	-0.027542	0.66022	-1.3176	3090.7	23.567	-0.74332	76.496	-61.665	73.078	71.495	24.331	-0.40447	-5.687	0.57377	-2.5275	32.76	-4.6303
118.33	-1.6755	51.615	-5.7788	0.63415	-2.5053	-0.00057831	-0.021689	-0.028204	0.66022	-1.3176	3090.0	23.567	-0.74358	76.495	-61.623	73.079	71.495	24.331	-0.40447	-5.687	0.57377	-2.5275	32.76	-4.6303
118.33	-1.6761	51.613	-5.7789	0.63404	-2.5055	-0.0020991	-0.02003	-0.028836	0.66022	-1.3176	3089.4	23.566	-0.74384	76.495	-61.582	73.079	71.495	24.331	-0.40447	-5.687	0.57377	-2.5275	32.76	-4.6303
118.33	-1.6766	51.611	-5.7789	0.63394	-2.5056	-0.0036195	-0.018355	-0.029437	0.66022	-1.3176	3088.7	23.565	-0.74409	76.494	-61.541	73.079	71.495	24.331	-0.40447	-5.687	0.57377	-2.5275	32.76	-4.6303
118.33	-1.6771	51.609	-5.7789	0.63386	-2.5058	-0.005138	-0.016667	-0.030007	0.66022	-1.3176	3088.1	23.564	-0.74432	76.494	-61.499	73.08	71.495	24.331	-0.40447	-5.687	0.57377	-2.5275	32.76	-4.6303
118.33	-1.6776	51.607	-5.7789	0.63378	-2.5059	-0.0066529	-0.014967	-0.030545	0.66022	-1.3176	3087.4	23.563	-0.74454	76.493	-61.458	73.08	71.495	24.331	-0.40447	-5.687	0.57377	-2.5275	32.76	-4.6303
118.33	-1.6781	51.605	-5.779	0.63371	-2.5061	-0.0081625	-0.013257	-0.031051	0.66022	-1.3176	3086.8	23.562	-0.74475	76.493	-61.418	73.08	71.495	24.331	-0.40447	-5.687	0.57377	-2.5275	32.76	-4.6303
118.33	-1.6785	51.602	-5.779	0.63365	-2.5062	-0.0096651	-0.011539	-0.031523	0.66022	-1.3176	3086.2	23.561	-0.74494	76.492	-61.377	73.08	71.495	24.331	-0.40447	-5.687	0.57377	-2.5275	32.76	-4.6303
118.33	-1.6789	51.6	-5.7791	0.63359	-2.5064	-0.011159	-0.0098149	-0.031963	0.66022	-1.3176	3085.5	23.56	-0.74512	76.492	-61.337	73.081	71.495	24.331	-0.40447	-5.687	0.57377	-2.5275	32.76	-4.6303
118.33	-1.6793	51.598	-5.7791	0.63355	-2.5065	-0.012643	-0.0080864	-0.032369	0.66022	-1.3176	3084.9	23.559	-0.74529	76.492	-61.297	73.081	71.495	24.331	-0.40447	-5.687	0.57377	-2.5275	32.76	-4.6303
118.33	-1.6796	51.595	-5.7792	0.63351	-2.5067	-0.014115	-0.0063555	-0.032741	0.66022	-1.3176	3084.2	23.558	-0.74544	76.491	-61.257	73.081	71.495	24.331	-0.40447	-5.687	0.57377	-2.5275	32.76	-4.6303
118.33	-1.6799	51.593	-5.7793	0.63348	-2.5069	-0.015574	-0.0046239	-0.033078	0.66022	-1.3176	3083.6	23.557	-0.74558	76.491	-61.218	73.081	71.495	24.331	-0.40447	-5.687	0.57377	-2.5275	32.76	-4.6303
118.33	-1.6802	51.591	-5.7793	0.63347	-2.507	-0.017018	-0.0028935	-0.033381	0.66022	-1.3176	3082.9	23.556	-0.7457	76.49	-61.179	73.082	71.495	24.331	-0.40447	-5.687	0.57377	-2.5275	32.76	-4.6303
118.33	-1.6804	51.588	-5.7794	0.63345	-2.5072	-0.018446	-0.0011661	-0.033649	0.66022	-1.3176	3082.3	23.555	-0.74582	76.49	-61.14	73.082	71.495	24.331	-0.40447	-5.687	0.57377	-2.5275	32.76	-4.6303
118.33	-1.6806	51.586	-5.7795	0.63345	-2.5074	-0.019856	0.0005564	-0.033883	0.66022	-1.3176	3081.7	23.554	-0.74591	76.489	-61.102	73.082	71.495	24.331	-0.40447	-5.687	0.57377	-2.5275	32.76	-4.6303
118.33	-1.6808	51.583	-5.7796	0.63346	-2.5075	-0.021246	0.0022722	-0.034081	0.66022	-1.3176	3081.0	23.553	-0.74599	76.489	-61.065	73.083	71.495	24.331	-0.40447	-5.687	0.57377	-2.5275	32.76	-4.6303
118.33	-1.681	51.581	-5.7797	0.63348	-2.5077	-0.022615	0.0039796	-0.034243	0.66022	-1.3176	3080.4	23.552	-0.74606	76.488	-61.028	73.083	71.495	24.331	-0.40447	-5.687	0.57377	-2.5275	32.76	-4.6303
118.33	-1.6811	51.578	-5.7798	0.6335	-2.5079	-0.023963	0.0056767	-0.03437	0.66022	-1.3176	3079.7	23.551	-0.74611	76.488	-60.991	73.083	71.495	24.331	-0.40447	-5.687	0.57377	-2.5275	32.76	-4.6303
118.33	-1.6811	51.575	-5.78	0.63353	-2.5081	-0.025286	0.0073618	-0.034462	0.66022	-1.3176	3079.1	23.55	-0.74615	76.487	-60.956	73.083	71.495	24.331	-0.40447	-5.687	0.57377	-2.5275	32.76	-4.6303
118.33	-1.6812	51.573	-5.7801	0.63357	-2.5082	-0.026584	0.0090331	-0.034519	0.66022	-1.3176	3078.4	23.549	-0.74617	76.487	-60.92	73.084	71.495	24.331	-0.40447	-5.687	0.57377	-2.5275	32.76	-4.6303
118.33	-1.6812	51.57	-5.7802	0.63362	-2.5084	-0.027856	0.010689	-0.03454	0.66022	-1.3176	3077.8	23.548	-0.74618	76.486	-60.885	73.084	71.495	24.331	-0.40447	-5.687	0.57377	-2.5275	32.76	-4.6303
118.33	-1.6812	51.568	-5.7804	0.63368	-2.5086	-0.029101	0.012328	-0.034526	0.66022	-1.3176	3077.2	23.547	-0.74618	76.486	-60.851	73.084	71.495	24.331	-0.40447	-5.687	0.57377	-2.5275	32.76	-4.6303
118.33	-1.6811	51.565	-5.7805	0.63375	-2.5088	-0.030316	0.013948	-0.034476	0.66022	-1.3176	3076.5	23.545	-0.74615	76.486	-60.818	73.084	71.495	24.331	-0.40447	-5.687	0.57377	-2.5275	32.76	-4.6303
118.33	-1.681	51.562	-5.7807	0.63382	-2.5089	-0.031501	0.015547	-0.034392	0.66022	-1.3176	3075.9	23.544	-0.74612	76.485	-60.785	73.085	71.495	24.331	-0.40447	-5.687	0.57377	-2.5275	32.76	-4.6303
118.34	-1.6809	51.56	-5.7808	0.6339	-2.5091	-0.032655	0.017125	-0.034273	0.66022	-1.3176	3075.2	23.543	-0.74607	76.485	-60.753	73.085	71.495	24.331	-0.40447	-5.687	0.57377	-2.5275	32.76	-4.6303
118.34	-1.6807	51.557	-5.781	0.63399	-2.5093	-0.033776	0.018678	-0.034119	0.66022	-1.3176	3074.6	23.542	-0.746	76.484	-60.722	73.085	71.495	24.331	-0.40447	-5.687	0.57377	-2.5275	32.76	-4.6303
118.34	-1.6805	51.555	-5.7812	0.63409	-2.5094	-0.034864	0.020207	-0.033931	0.66022	-1.3176	3073.9	23.541	-0.74592	76.484	-60.691	73.085	71.495	24.331	-0.40447	-5.687	0.57377	-2.5275	32.76	-4.6303
118.34	-1.6803	51.552	-5.7814	0.63419	-2.5096	-0.035917	0.021709	-0.033709	0.66022	-1.3176	3073.3	23.54	-0.74583	76.483	-60.661	73.086	71.495	24.331	-0.40447	-5.687	0.57377	-2.5275	32.76	-4.6303
118.34	-1.6801	51.549	-5.7815	0.63431	-2.5098	-0.036934	0.023183	-0.033454	0.66022	-1.3176	3072.7	23.539	-0.74572	76.483	-60.632	73.086	71.495	24.331	-0.40447	-5.687	0.57377	-2.5275	32.76	-4.6303
118.34	-1.6798	51.547	-5.7817	0.63443	-2.5099	-0.037914	0.024627	-0.033165	0.66022	-1.3176	3072.0	23.538	-0.74559	76.482	-60.604	73.086	71.495	24.331	-0.40447	-5.687	0.57377	-2.5275	32.76	-4.6303
118.34	-1.6794	51.544	-5.7819	0.63455	-2.5101	-0.038857	0.02604	-0.032843	0.66022	-1.3176	3071.4	23.537	-0.74546	76.482	-60.576	73.086	71.495	24.331	-0.40447	-5.687	0.57377	-2.5275	32.76	-4.6303
118.34	-1.6791	51.541	-5.7821	0.63469	-2.5103	-0.039762	0.027421	-0.032489	0.66022	-1.3176	3070.7	23.535	-0.74531	76.481	-60.55	73.086	71.495	24.331	-0.40447	-5.687	0.57377	-2.5275	32.76	-4.6303
118.34	-1.6787	51.539	-5.7823	0.63483	-2.5104	-0.040627	0.028768	-0.032103	0.66022	-1.3176	3070.1	23.534	-0.74514	76.481	-60.524	73.087	71.495	24.331	-0.40447	-5.687	0.57377	-2.5275	32.76	-4.6303
118.34	-1.6783	51.536	-5.7825	0.63497	-2.5106	-0.041452	0.030081	-0.031686	0.66022	-1.3176	3069.4	23.533	-0.74496	76.48	-60.499	73.087	71.495	24.331	-0.40447	-5.687	0.57377	-2.5275	32.76	-4.6303
118.34	-1.6779	51.534	-5.7827	0.63513	-2.5107	-0.042236	0.031357	-0.031237	0.66022	-1.3176	3068.8	23.532	-0.74477	76.48	-60.475	73.087	71.495	24.331	-0.40447	-5.687	0.57377	-2.5275	32.76	-4.6303
118.34	-1.6774	51.531	-5.7829	0.63529	-2.5109	-0.042979	0.032596	-0.030759	0.66022	-1.3176	3068.2	23.531	-0.74457	76.479	-60.451	73.087	71.495	24.331	-0.40447	-5.687	0.57377	-2.5275	32.76	-4.6303
118.34	-1.6769	51.529	-5.7832	0.63545	-2.5111	-0.043679	0.033796	-0.030251	0.66022	-1.3176	3067.5	23.53	-0.74435	76.479	-60.429	73.088	71.495	24.331	-0.40447	-5.687	0.57377	-2.5275	32.76	-4.6303
118.34	-1.6764	51.526	-5.7834	0.63562	-2.5112	-0.044337	0.034957	-0.029714	0.66022	-1.3176	3066.9	23.529	-0.74412	76.478	-60.407	73.088	71.495	24.331	-0.40447	-5.687	0.57377	-2.5275	32.76	-4.6303
118.34	-1.6758	51.524	-5.7836	0.6358	-2.5114	-0.044951	0.036077	-0.029149	0.66022	-1.3176	3066.2	23.528	-0.74388	76.478	-60.387	73.088	71.495	24.331	-0.40447	-5.687	0.57377	-2.5275	32.76	-4.6303
118.34	-1.6752	51.522	-5.7838	0.63599	-2.5115	-0.045522	0.037156	-0.028556	0.66022	-1.3176	3065.6	23.527	-0.74363	76.477	-60.367	73.088	71.495	24.331	-0.40447	-5.687	0.57377	-2.5275	32.76	-4.6303
118.34	-1.6746	51.519	-5.7841	0.63617	-2.5116	-0.046048	0.038192	-0.027936	0.66022	-1.3176	3065.0	23.526	-0.74336	76.477	-60.348	73.089	71.495	24.331	-0.40447	-5.687	0.57377	-2.5275	32.76	-4.6303
118.34	-1.674	51.517	-5.7843	0.63637	-2.5118	-0.04653	0.039185	-0.02729	0.66022	-1.3176	3064.3	23.525	-0.74308	76.476	-60.33	73.089	71.495	24.331	-0.40447	-5.687	0.57377	-2.5275	32.76	-4.6303
118.34	-1.6733	51.515	-5.7845	0.63657	-2.5119	-0.046967	0.040133	-0.026619	0.66022	-1.3176	3063.7	23.524	-0.74279	76.476	-60.313	73.089	71.495	24.331	-0.40447	-5.687	0.57377	-2.5275	32.76	-4.6303
118.34	-1.6726	51.512	-5.7848	0.63677	-2.512	-0.047358	0.041036	-0.025923	0.66022	-1.3176	3063.0	23.523	-0.74249	76.475	-60.297	73.089	71.495	24.331	-0.40447	-5.687	0.57377	-2.5275	32.76	-4.6303
118.34	-1.6719	51.51	-5.785	0.63698	-2.5122	-0.047704	0.041894	-0.025203	0.66022	-1.3176	3062.4	23.522	-0.74218	76.475	-60.282	73.089	71.495	24.331	-0.40447	-5.687	0.57377	-2.5275	32.76	-4.6303
118.34	-1.6712	51.508	-5.7852	0.63719	-2.5123	-0.048004	0.042705	-0.024461	0.66022	-1.3176	3061.7	23.521	-0.74186	76.474	-60.268	73.09	71.495	24.331	-0.40447	-5.687	0.57377	-2.5275	32.76	-4.6303
118.34	-1.6704	51.506	-5.7855	0.6374	-2.5124	-0.048258	0.043469	-0.023697	0.66022	-1.3176	3061.1	23.521	-0.74153	76.474	-60.255	73.09	71.495	24.331	-0.40447	-5.687	0.57377	-2.5275	32.76	-4.6303
118.34	-1.6697	51.504	-5.7857	0.63762	-2.5125	-0.048467	0.044185	-0.022911	0.66022	-1.3176	3060.5	23.52	-0.74119	76.473	-60.243	73.09	71.495	24.331	-0.40447	-5.687	0.57377	-2.5275	32.76	-4.6303
118.34	-1.6689	51.502	-5.786	0.63784	-2.5126	-0.048629	0.044853	-0.022106	0.66022	-1.3176	3059.8	23.519	-0.74084	76.473	-60.231	73.09	71.495	24.331	-0.40447	-5.687	0.57377	-2.5275	32.76	-4.6303
118.34	-1.668	51.499	-5.7862	0.63807	-2.5127	-0.048746	0.045472	-0.021281	0.66022	-1.3176	3059.2	23.518	-0.74048	76.472	-60.221	73.091	71.495	24.331	-0.40447	-5.687	0.57377	-2.5275	32.76	-4.6303
118.34	-1.6672	51.498	-5.7864	0.6383	-2.5129	-0.048817	0.046041	-0.020438	0.66022	-1.3176	3058.5	23.517	-0.74012	76.472	-60.212	73.091	71.495	24.331	-0.40447	-5.687	0.57377	-2.5275	32.76	-4.6303
118.34	-1.6663	51.496	-5.7867	0.63853	-2.513	-0.048842	0.046562	-0.019577	0.66022	-1.3176	3057.9	23.516	-0.73974	76.471	-60.204	73.091	71.495	24.331	-0.40447	-5.687	0.57377	-2.5275	32.76	-4.6303
118.34	-1.6655	51.494	-5.7869	0.63876	-2.513	-0.048821	0.047032	-0.0187	0.66022	-1.3176	3057.3	23.516	-0.73936	76.471	-60.196	73.091	71.495	24.331	-0.40447	-5.687	0.57377	-2.5275	32.76	-4.6303
118.34	-1.6646	51.492	-5.7872	0.639	-2.5131	-0.048755	0.047453	-0.017808	0.66022	-1.3176	3056.6	23.515	-0.73897	76.47	-60.19	73.091	71.495	24.331	-0.40447	-5.687	0.57377	-2.5275	32.76	-4.6303
118.34	-1.6637	51.49	-5.7874	0.63924	-2.5132	-0.048644	0.047823	-0.016901	0.66022	-1.3176	3056.0	23.514	-0.73857	76.47	-60.184	73.092	71.495	24.331	-0.40447	-5.687	0.57377	-2.5275	32.76	-4.6303
118.34	-1.6627	51.488	-5.7877	0.63948	-2.5133	-0.048488	0.048142	-0.015981	0.66022	-1.3176	3055.3	23.514	-0.73816	76.469	-60.18	73.092	71.495	24.331	-0.40447	-5.687	0.57377	-2.5275	32.76	-4.6303
118.34	-1.6618	51.487	-5.7879	0.63972	-2.5134	-0.048288	0.048411	-0.015049	0.66022	-1.3176	3054.7	23.513	-0.73775	76.469	-60.177	73.092	71.495	24.331	-0.40447	-5.687	0.57377	-2.5275	32.76	-4.6303
118.34	-1.6609	51.485	-5.7882	0.63996	-2.5135	-0.048043	0.048629	-0.014105	0.66022	-1.3176	3054.0	23.512	-0.73733	76.468	-60.174	73.092	71.495	24.331	-0.40447	-5.687	0.57377	-2.5275	32.76	-4.6303
118.34	-1.6599	51.484	-5.7884	0.64021	-2.5135	-0.047755	0.048797	-0.013151	0.66022	-1.3176	3053.4	23.512	-0.73691	76.468	-60.173	73.092	71.495	24.331	-0.40447	-5.687	0.57377	-2.5275	32.76	-4.6303
118.34	-1.6589	51.482	-5.7886	0.64045	-2.5136	-0.047424	0.048914	-0.012188	0.66022	-1.3176	3052.8	23.511	-0.73648	76.467	-60.172	73.093	71.495	24.331	-0.40447	-5.687	0.57377	-2.5275	32.76	-4.6303
118.34	-1.6579	51.481	-5.7889	0.6407	-2.5137	-0.04705	0.04898	-0.011216	0.66022	-1.3176	3052.1	23.511	-0.73604	76.467	-60.173	73.093	71.495	24.331	-0.40447	-5.687	0.57377	-2.5275	32.76	-4.6303
118.34	-1.6569	51.479	-5.7891	0.64094	-2.5137	-0.046634	0.048997	-0.010238	0.66022	-1.3176	3051.5	23.51	-0.73561	76.466	-60.174	73.093	71.495	24.331	-0.40447	-5.687	0.57377	-2.5275	32.76	-4.6303
118.34	-1.6559	51.478	-5.7893	0.64119	-2.5138	-0.046177	0.048963	-0.0092527	0.66022	-1.3176	3050.8	23.51	-0.73516	76.466	-60.177	73.093	71.495	24.331	-0.40447	-5.687	0.57377	-2.5275	32.76	-4.6303
118.34	-1.6549	51.477	-5.7896	0.64143	-2.5138	-0.045679	0.048879	-0.0082628	0.66022	-1.3176	3050.2	23.509	-0.73471	76.465	-60.18	73.094	71.495	24.331	-0.40447	-5.687	0.57377	-2.5275	32.76	-4.6303
118.34	-1.6539	51.475	-5.7898	0.64167	-2.5138	-0.045141	0.048745	-0.0072688	0.66022	-1.3176	3049.6	23.509	-0.73426	76.465	-60.184	73.094	71.495	24.331	-0.40447	-5.687	0.57377	-2.5275	32.76	-4.6303
118.34	-1.6528	51.474	-5.79	0.64192	-2.5139	-0.044564	0.048562	-0.0062718	0.66022	-1.3176	3048.9	23.508	-0.73381	76.464	-60.19	73.094	71.495	24.331	-0.40447	-5.687	0.57377	-2.5275	32.76	-4.6303
118.33	-1.6518	51.473	-5.7902	0.64216	-2.5139	-0.043948	0.048331	-0.0052729	0.66022	-1.3176	3048.3	23.508	-0.73335	76.464	-60.196	73.094	71.495	24.331	-0.40447	-5.687	0.57377	-2.5275	32.76	-4.6303
118.33	-1.6507	51.472	-5.7905	0.6424	-2.5139	-0.043295	0.048051	-0.0042731	0.66022	-1.3176	3047.6	23.508	-0.73289	76.463	-60.203	73.094	71.495	24.331	-0.40447	-5.687	0.57377	-2.5275	32.76	-4.6303
118.33	-1.6497	51.471	-5.7907	0.64264	-2.5139	-0.042604	0.047723	-0.0032734	0.66022	-1.3176	3047.0	23.507	-0.73243	76.463	-60.212	73.095	71.495	24.331	-0.40447	-5.687	0.57377	-2.5275	32.76	-4.6303
118.33	-1.6486	51.47	-5.7909	0.64288	-2.514	-0.041878	0.047347	-0.0022749	0.66022	-1.3176	3046.4	23.507	-0.73196	76.462	-60.221	73.095	71.495	24.331	-0.40447	-5.687	0.57377	-2.5275	32.76	-4.6303
118.33	-1.6476	51.469	-5.7911	0.64311	-2.514	-0.041116	0.046925	-0.0012786	0.66022	-1.3176	3045.7	23.507	-0.7315	76.462	-60.231	73.095	71.495	24.331	-0.40447	-5.687	0.57377	-2.5275	32.76	-4.6303
118.33	-1.6465	51.469	-5.7913	0.64335	-2.514	-0.04032	0.046457	-0.00028546	0.66022	-1.3176	3045.1	23.507	-0.73103	76.461	-60.242	73.095	71.495	24.331	-0.40447	-5.687	0.57377	-2.5275	32.76	-4.6303
118.33	-1.6454	51.468	-5.7915	0.64358	-2.514	-0.039491	0.045943	0.00070348	0.66022	-1.3176	3044.4	23.506	-0.73056	76.461	-60.254	73.095	71.495	24.331	-0.40447	-5.687	0.57377	-2.5275	32.76	-4.6303
118.33	-1.6444	51.467	-5.7917	0.64381	-2.514	-0.03863	0.045385	0.0016872	0.66022	-1.3176	3043.8	23.506	-0.73009	76.46	-60.266	73.096	71.495	24.331	-0.40447	-5.687	0.57377	-2.5275	32.76	-4.6303
118.33	-1.6433	51.467	-5.7919	0.64403	-2.5139	-0.037738	0.044782	0.0026648	0.66022	-1.3176	3043.1	23.506	-0.72962	76.46	-60.28	73.096	71.495	24.331	-0.40447	-5.687	0.57377	-2.5275	32.76	-4.6303
118.33	-1.6422	51.466	-5.7921	0.64425	-2.5139	-0.036815	0.044136	0.0036352	0.66022	-1.3176	3042.5	23.506	-0.72915	76.459	-60.295	73.096	71.495	24.331	-0.40447	-5.687	0.57377	-2.5275	32.76	-4.6303
118.33	-1.6412	51.465	-5.7922	0.64447	-2.5139	-0.035864	0.043448	0.0045974	0.66022	-1.3176	3041.9	23.506	-0.72868	76.459	-60.31	73.096	71.495	24.331	-0.40447	-5.687	0.57377	-2.5275	32.76	-4.6303
118.33	-1.6401	51.465	-5.7924	0.64469	-2.5139	-0.034884	0.042718	0.0055507	0.66022	-1.3176	3041.2	23.506	-0.72822	76.458	-60.327	73.097	71.495	24.331	-0.40447	-5.687	0.57377	-2.5275	32.76	-4.6303
118.33	-1.639	51.465	-5.7926	0.6449	-2.5139	-0.033878	0.041948	0.0064939	0.66022	-1.3176	3040.6	23.506	-0.72775	76.457	-60.344	73.097	71.495	24.331	-0.40447	-5.687	0.57377	-2.5275	32.76	-4.6303
118.33	-1.638	51.464	-5.7928	0.64511	-2.5138	-0.032846	0.041137	0.0074262	0.66022	-1.3176	3039.9	23.506	-0.72728	76.457	-60.362	73.097	71.495	24.331	-0.40447	-5.687	0.57377	-2.5275	32.76	-4.6303
118.33	-1.6369	51.464	-5.7929	0.64531	-2.5138	-0.031789	0.040288	0.0083467	0.66022	-1.3176	3039.3	23.506	-0.72682	76.456	-60.381	73.097	71.495	24.331	-0.40447	-5.687	0.57377	-2.5275	32.76	-4.6303
118.32	-1.6359	51.464	-5.7931	0.64551	-2.5137	-0.030709	0.039402	0.0092546	0.66022	-1.3176	3038.7	23.506	-0.72636	76.456	-60.4	73.097	71.495	24.331	-0.40447	-5.687	0.57377	-2.5275	32.76	-4.6303
118.32	-1.6348	51.464	-5.7932	0.64571	-2.5137	-0.029607	0.038478	0.010149	0.66022	-1.3176	3038.0	23.506	-0.7259	76.455	-60.421	73.098	71.495	24.331	-0.40447	-5.687	0.57377	-2.5275	32.76	-4.6303
118.32	-1.6338	51.464	-5.7934	0.6459	-2.5136	-0.028484	0.03752	0.011029	0.66022	-1.3176	3037.4	23.506	-0.72544	76.455	-60.442	73.098	71.495	24.331	-0.40447	-5.687	0.57377	-2.5275	32.76	-4.6303
118.32	-1.6328	51.464	-5.7935	0.64608	-2.5136	-0.027342	0.036526	0.011893	0.66022	-1.3176	3036.7	23.506	-0.72499	76.454	-60.464	73.098	71.495	24.331	-0.40447	-5.687	0.57377	-2.5275	32.76	-4.6303
118.32	-1.6317	51.464	-5.7936	0.64626	-2.5135	-0.02618	0.035499	0.012742	0.66022	-1.3176	3036.1	23.507	-0.72454	76.454	-60.487	73.098	71.495	24.331	-0.40447	-5.687	0.57377	-2.5275	32.76	-4.6303
118.32	-1.6307	51.464	-5.7938	0.64644	-2.5135	-0.025002	0.03444	0.013574	0.66022	-1.3176	3035.4	23.507	-0.72409	76.453	-60.511	73.098	71.495	24.331	-0.40447	-5.687	0.57377	-2.5275	32.76	-4.6303
118.32	-1.6297	51.464	-5.7939	0.64661	-2.5134	-0.023807	0.03335	0.014388	0.66022	-1.3176	3034.8	23.507	-0.72364	76.453	-60.535	73.099	71.495	24.331	-0.40447	-5.687	0.57377	-2.5275	32.76	-4.6303
118.32	-1.6287	51.464	-5.794	0.64677	-2.5133	-0.022598	0.032229	0.015184	0.66022	-1.3176	3034.2	23.507	-0.7232	76.452	-60.56	73.099	71.495	24.331	-0.40447	-5.687	0.57377	-2.5275	32.76	-4.6303
118.32	-1.6277	51.464	-5.7941	0.64693	-2.5132	-0.021375	0.031081	0.015961	0.66022	-1.3176	3033.5	23.508	-0.72276	76.452	-60.586	73.099	71.495	24.331	-0.40447	-5.687	0.57377	-2.5275	32.76	-4.6303
118.32	-1.6267	51.465	-5.7942	0.64708	-2.5132	-0.020141	0.029904	0.016718	0.66022	-1.3176	3032.9	23.508	-0.72233	76.451	-60.612	73.099	71.495	24.331	-0.40447	-5.687	0.57377	-2.5275	32.76	-4.6303
118.32	-1.6257	51.465	-5.7943	0.64723	-2.5131	-0.018895	0.028702	0.017455	0.66022	-1.3176	3032.2	23.508	-0.7219	76.451	-60.639	73.1	71.495	24.331	-0.40447	-5.687	0.57377	-2.5275	32.76	-4.6303
118.31	-1.6248	51.466	-5.7944	0.64737	-2.513	-0.01764	0.027475	0.018171	0.66022	-1.3176	3031.6	23.509	-0.72148	76.45	-60.667	73.1	71.495	24.331	-0.40447	-5.687	0.57377	-2.5275	32.76	-4.6303
118.31	-1.6238	51.466	-5.7945	0.6475	-2.5129	-0.016376	0.026224	0.018865	0.66022	-1.3176	3031.0	23.509	-0.72106	76.45	-60.695	73.1	71.495	24.331	-0.40447	-5.687	0.57377	-2.5275	32.76	-4.6303
118.31	-1.6229	51.466	-5.7946	0.64763	-2.5128	-0.015105	0.02495	0.019537	0.66022	-1.3176	3030.3	23.509	-0.72065	76.449	-60.724	73.1	71.495	24.331	-0.40447	-5.687	0.57377	-2.5275	32.76	-4.6303
118.31	-1.622	51.467	-5.7946	0.64775	-2.5127	-0.013829	0.023656	0.020186	0.66022	-1.3176	3029.7	23.51	-0.72024	76.449	-60.754	73.101	71.495	24.331	-0.40447	-5.687	0.57377	-2.5275	32.76	-4.6303
118.31	-1.621	51.468	-5.7947	0.64787	-2.5126	-0.012548	0.022343	0.020812	0.66022	-1.3176	3029.0	23.51	-0.71984	76.449	-60.784	73.101	71.495	24.331	-0.40447	-5.687	0.57377	-2.5275	32.76	-4.6303
118.31	-1.6201	51.468	-5.7948	0.64797	-2.5125	-0.011264	0.021011	0.021414	0.66022	-1.3176	3028.4	23.511	-0.71945	76.448	-60.815	73.101	71.495	24.331	-0.40447	-5.687	0.57377	-2.5275	32.76	-4.6303
118.31	-1.6193	51.469	-5.7948	0.64808	-2.5124	-0.0099787	0.019662	0.021991	0.66022	-1.3176	3027.7	23.511	-0.71906	76.448	-60.846	73.101	71.495	24.331	-0.40447	-5.687	0.57377	-2.5275	32.76	-4.6303
118.31	-1.6184	51.47	-5.7949	0.64817	-2.5123	-0.0086923	0.018297	0.022544	0.66022	-1.3176	3027.1	23.512	-0.71867	76.447	-60.877	73.101	71.495	24.331	-0.40447	-5.687	0.57377	-2.5275	32.76	-4.6303
118.3	-1.6175	51.47	-5.7949	0.64826	-2.5121	-0.0074066	0.016919	0.023071	0.66022	-1.3176	3026.5	23.512	-0.7183	76.447	-60.91	73.102	71.495	24.331	-0.40447	-5.687	0.57377	-2.5275	32.76	-4.6303
118.3	-1.6167	51.471	-5.7949	0.64834	-2.512	-0.0061228	0.015527	0.023573	0.66022	-1.3176	3025.8	23.513	-0.71793	76.446	-60.942	73.102	71.495	24.331	-0.40447	-5.687	0.57377	-2.5275	32.76	-4.6303
118.3	-1.6158	51.472	-5.795	0.64841	-2.5119	-0.0048422	0.014125	0.024049	0.66022	-1.3176	3025.2	23.513	-0.71756	76.446	-60.975	73.102	71.495	24.331	-0.40447	-5.687	0.57377	-2.5275	32.76	-4.6303
118.3	-1.615	51.473	-5.795	0.64848	-2.5118	-0.003566	0.012712	0.024498	0.66022	-1.3176	3024.5	23.514	-0.71721	76.445	-61.009	73.102	71.495	24.331	-0.40447	-5.687	0.57377	-2.5275	32.76	-4.6303
118.3	-1.6142	51.474	-5.795	0.64854	-2.5117	-0.0022954	0.011291	0.02492	0.66022	-1.3176	3023.9	23.515	-0.71686	76.445	-61.042	73.103	71.495	24.331	-0.40447	-5.687	0.57377	-2.5275	32.76	-4.6303
118.3	-1.6135	51.475	-5.795	0.64859	-2.5115	-0.0010317	0.0098627	0.025316	0.66022	-1.3176	3023.3	23.515	-0.71652	76.444	-61.076	73.103	71.495	24.331	-0.40447	-5.687	0.57377	-2.5275	32.76	-4.6303
118.3	-1.6127	51.476	-5.795	0.64864	-2.5114	0.00022393	0.0084287	0.025684	0.66022	-1.3176	3022.6	23.516	-0.71618	76.444	-61.111	73.103	71.495	24.331	-0.40447	-5.687	0.57377	-2.5275	32.76	-4.6303
118.3	-1.612	51.477	-5.795	0.64868	-2.5113	0.0014703	0.0069903	0.026025	0.66022	-1.3176	3022.0	23.516	-0.71586	76.443	-61.146	73.103	71.495	24.331	-0.40447	-5.687	0.57377	-2.5275	32.76	-4.6303
118.29	-1.6112	51.478	-5.795	0.64871	-2.5112	0.0027063	0.005549	0.026337	0.66022	-1.3176	3021.3	23.517	-0.71554	76.443	-61.181	73.104	71.495	24.331	-0.40447	-5.687	0.57377	-2.5275	32.76	-4.6303
118.29	-1.6105	51.479	-5.795	0.64873	-2.511	0.0039307	0.0041061	0.026622	0.66022	-1.3176	3020.7	23.518	-0.71523	76.442	-61.216	73.104	71.495	24.331	-0.40447	-5.687	0.57377	-2.5275	32.76	-4.6303
118.29	-1.6098	51.48	-5.795	0.64875	-2.5109	0.0051424	0.002663	0.026879	0.66022	-1.3176	3020.0	23.519	-0.71492	76.442	-61.251	73.104	71.495	24.331	-0.40447	-5.687	0.57377	-2.5275	32.76	-4.6303
118.29	-1.6091	51.481	-5.7949	0.64876	-2.5108	0.0063402	0.0012211	0.027108	0.66022	-1.3176	3019.4	23.519	-0.71463	76.441	-61.287	73.104	71.495	24.331	-0.40447	-5.687	0.57377	-2.5275	32.76	-4.6303
118.29	-1.6085	51.483	-5.7949	0.64876	-2.5106	0.0075231	-0.0002181	0.027308	0.66022	-1.3176	3018.8	23.52	-0.71434	76.441	-61.322	73.105	71.495	24.331	-0.40447	-5.687	0.57377	-2.5275	32.76	-4.6303
118.29	-1.6079	51.484	-5.7949	0.64876	-2.5105	0.00869	-0.0016534	0.02748	0.66022	-1.3176	3018.1	23.521	-0.71407	76.44	-61.358	73.105	71.495	24.331	-0.40447	-5.687	0.57377	-2.5275	32.76	-4.6303
118.29	-1.6072	51.485	-5.7948	0.64875	-2.5103	0.0098398	-0.0030833	0.027623	0.66022	-1.3176	3017.5	23.521	-0.7138	76.44	-61.394	73.105	71.495	24.331	-0.40447	-5.687	0.57377	-2.5275	32.76	-4.6303
118.29	-1.6066	51.486	-5.7948	0.64873	-2.5102	0.010971	-0.0045066	0.027738	0.66022	-1.3176	3016.8	23.522	-0.71354	76.439	-61.43	73.105	71.495	24.331	-0.40447	-5.687	0.57377	-2.5275	32.76	-4.6303
118.28	-1.6061	51.487	-5.7947	0.6487	-2.5101	0.012084	-0.0059218	0.027824	0.66022	-1.3176	3016.2	23.523	-0.71328	76.439	-61.466	73.106	71.495	24.331	-0.40447	-5.687	0.57377	-2.5275	32.76	-4.6303
118.28	-1.6055	51.489	-5.7946	0.64867	-2.5099	0.013176	-0.0073278	0.027882	0.66022	-1.3176	3015.5	23.524	-0.71304	76.439	-61.502	73.106	71.495	24.331	-0.40447	-5.687	0.57377	-2.5275	32.76	-4.6303
118.28	-1.605	51.49	-5.7946	0.64863	-2.5098	0.014248	-0.008723	0.027912	0.66022	-1.3176	3014.9	23.524	-0.71281	76.438	-61.537	73.106	71.495	24.331	-0.40447	-5.687	0.57377	-2.5275	32.76	-4.6303
118.28	-1.6045	51.491	-5.7945	0.64858	-2.5096	0.015297	-0.010106	0.027913	0.66022	-1.3176	3014.3	23.525	-0.71258	76.438	-61.573	73.106	71.495	24.331	-0.40447	-5.687	0.57377	-2.5275	32.76	-4.6303
118.28	-1.604	51.493	-5.7944	0.64853	-2.5095	0.016323	-0.011476	0.027886	0.66022	-1.3176	3013.6	23.526	-0.71237	76.437	-61.608	73.107	71.495	24.331	-0.40447	-5.687	0.57377	-2.5275	32.76	-4.6303
118.28	-1.6035	51.494	-5.7943	0.64847	-2.5094	0.017326	-0.012832	0.027831	0.66022	-1.3176	3013.0	23.527	-0.71216	76.437	-61.644	73.107	71.495	24.331	-0.40447	-5.687	0.57377	-2.5275	32.76	-4.6303
118.28	-1.603	51.495	-5.7943	0.6484	-2.5092	0.018304	-0.014172	0.027748	0.66022	-1.3176	3012.3	23.528	-0.71196	76.436	-61.679	73.107	71.495	24.331	-0.40447	-5.687	0.57377	-2.5275	32.76	-4.6303
118.27	-1.6026	51.497	-5.7942	0.64832	-2.5091	0.019256	-0.015495	0.027637	0.66022	-1.3176	3011.7	23.528	-0.71178	76.436	-61.714	73.107	71.495	24.331	-0.40447	-5.687	0.57377	-2.5275	32.76	-4.6303
118.27	-1.6022	51.498	-5.7941	0.64824	-2.509	0.020182	-0.016799	0.027499	0.66022	-1.3176	3011.0	23.529	-0.7116	76.435	-61.748	73.108	71.495	24.331	-0.40447	-5.687	0.57377	-2.5275	32.76	-4.6303
118.27	-1.6018	51.499	-5.794	0.64816	-2.5088	0.02108	-0.018085	0.027334	0.66022	-1.3176	3010.4	23.53	-0.71143	76.435	-61.782	73.108	71.495	24.331	-0.40447	-5.687	0.57377	-2.5275	32.76	-4.6303
118.27	-1.6014	51.501	-5.7938	0.64806	-2.5087	0.021951	-0.019349	0.027142	0.66022	-1.3176	3009.8	23.531	-0.71127	76.434	-61.816	73.108	71.495	24.331	-0.40447	-5.687	0.57377	-2.5275	32.76	-4.6303
118.27	-1.6011	51.502	-5.7937	0.64796	-2.5085	0.022793	-0.020593	0.026923	0.66022	-1.3176	3009.1	23.532	-0.71112	76.434	-61.849	73.109	71.495	24.331	-0.40447	-5.687	0.57377	-2.5275	32.76	-4.6303
118.27	-1.6008	51.503	-5.7936	0.64786	-2.5084	0.023606	-0.021813	0.026677	0.66022	-1.3176	3008.5	23.532	-0.71098	76.433	-61.882	73.109	71.495	24.331	-0.40447	-5.687	0.57377	-2.5275	32.76	-4.6303
118.27	-1.6005	51.505	-5.7935	0.64774	-2.5083	0.024389	-0.023009	0.026406	0.66022	-1.3176	3007.8	23.533	-0.71085	76.433	-61.914	73.109	71.495	24.331	-0.40447	-5.687	0.57377	-2.5275	32.76	-4.6303
118.26	-1.6002	51.506	-5.7934	0.64763	-2.5081	0.025141	-0.024181	0.026109	0.66022	-1.3176	3007.2	23.534	-0.71073	76.433	-61.946	73.109	71.495	24.331	-0.40447	-5.687	0.57377	-2.5275	32.76	-4.6303
118.26	-1.5999	51.507	-5.7932	0.6475	-2.508	0.025862	-0.025326	0.025787	0.66022	-1.3176	3006.5	23.535	-0.71061	76.432	-61.977	73.11	71.495	24.331	-0.40447	-5.687	0.57377	-2.5275	32.76	-4.6303
118.26	-1.5997	51.509	-5.7931	0.64737	-2.5079	0.026551	-0.026445	0.025439	0.66022	-1.3176	3005.9	23.536	-0.71051	76.432	-62.008	73.11	71.495	24.331	-0.40447	-5.687	0.57377	-2.5275	32.76	-4.6303
118.26	-1.5995	51.51	-5.793	0.64724	-2.5078	0.027208	-0.027535	0.025067	0.66022	-1.3176	3005.3	23.536	-0.71042	76.431	-62.038	73.11	71.495	24.331	-0.40447	-5.687	0.57377	-2.5275	32.76	-4.6303
118.26	-1.5993	51.511	-5.7928	0.6471	-2.5076	0.027832	-0.028597	0.024672	0.66022	-1.3176	3004.6	23.537	-0.71034	76.431	-62.067	73.11	71.495	24.331	-0.40447	-5.687	0.57377	-2.5275	32.76	-4.6303
118.26	-1.5991	51.513	-5.7927	0.64695	-2.5075	0.028422	-0.029628	0.024252	0.66022	-1.3176	3004.0	23.538	-0.71026	76.43	-62.095	73.111	71.495	24.331	-0.40447	-5.687	0.57377	-2.5275	32.76	-4.6303
118.26	-1.5989	51.514	-5.7926	0.6468	-2.5074	0.028979	-0.030629	0.02381	0.66022	-1.3176	3003.3	23.539	-0.7102	76.43	-62.123	73.111	71.495	24.331	-0.40447	-5.687	0.57377	-2.5275	32.76	-4.6303
118.25	-1.5988	51.515	-5.7924	0.64665	-2.5073	0.029502	-0.031598	0.023345	0.66022	-1.3176	3002.7	23.539	-0.71015	76.429	-62.15	73.111	71.495	24.331	-0.40447	-5.687	0.57377	-2.5275	32.76	-4.6303
118.25	-1.5987	51.516	-5.7923	0.64649	-2.5072	0.02999	-0.032535	0.022858	0.66022	-1.3176	3002.0	23.54	-0.7101	76.429	-62.176	73.112	71.495	24.331	-0.40447	-5.687	0.57377	-2.5275	32.76	-4.6303
118.25	-1.5986	51.518	-5.7921	0.64632	-2.507	0.030443	-0.033438	0.022349	0.66022	-1.3176	3001.4	23.541	-0.71007	76.429	-62.2	73.112	71.495	24.331	-0.40447	-5.687	0.57377	-2.5275	32.76	-4.6303
118.25	-1.5985	51.519	-5.792	0.64615	-2.5069	0.030861	-0.034308	0.021819	0.66022	-1.3176	3000.8	23.542	-0.71004	76.428	-62.224	73.112	71.495	24.331	-0.40447	-5.687	0.57377	-2.5275	32.76	-4.6303
118.25	-1.5985	51.52	-5.7918	0.64598	-2.5068	0.031243	-0.035142	0.021269	0.66022	-1.3176	3000.1	23.542	-0.71003	76.428	-62.247	73.112	71.495	24.331	-0.40447	-5.687	0.57377	-2.5275	32.76	-4.6303
118.25	-1.5985	51.521	-5.7916	0.6458	-2.5067	0.031589	-0.035941	0.020699	0.66022	-1.3176	2999.5	23.543	-0.71002	76.427	-62.269	73.113	71.495	24.331	-0.40447	-5.687	0.57377	-2.5275	32.76	-4.6303
118.25	-1.5985	51.522	-5.7915	0.64562	-2.5066	0.0319	-0.036704	0.02011	0.66022	-1.3176	2998.8	23.544	-0.71002	76.427	-62.29	73.113	71.495	24.331	-0.40447	-5.687	0.57377	-2.5275	32.76	-4.6303
118.24	-1.5985	51.523	-5.7913	0.64543	-2.5065	0.032174	-0.037429	0.019503	0.66022	-1.3176	2998.2	23.544	-0.71003	76.426	-62.31	73.113	71.495	24.331	-0.40447	-5.687	0.57377	-2.5275	32.76	-4.6303
118.24	-1.5985	51.525	-5.7912	0.64524	-2.5064	0.032412	-0.038118	0.018877	0.66022	-1.3176	2997.5	23.545	-0.71005	76.426	-62.328	73.113	71.495	24.331	-0.40447	-5.687	0.57377	-2.5275	32.76	-4.6303
118.24	-1.5986	51.526	-5.791	0.64505	-2.5063	0.032614	-0.038768	0.018234	0.66022	-1.3176	2996.9	23.546	-0.71008	76.425	-62.345	73.114	71.495	24.331	-0.40447	-5.687	0.57377	-2.5275	32.76	-4.6303
118.24	-1.5987	51.527	-5.7908	0.64486	-2.5062	0.032779	-0.03938	0.017575	0.66022	-1.3176	2996.3	23.546	-0.71012	76.425	-62.361	73.114	71.495	24.331	-0.40447	-5.687	0.57377	-2.5275	32.76	-4.6303
118.24	-1.5988	51.528	-5.7907	0.64466	-2.5062	0.032907	-0.039952	0.016899	0.66022	-1.3176	2995.6	23.547	-0.71017	76.424	-62.376	73.114	71.495	24.331	-0.40447	-5.687	0.57377	-2.5275	32.76	-4.6303
118.24	-1.5989	51.529	-5.7905	0.64446	-2.5061	0.032999	-0.040485	0.016208	0.66022	-1.3176	2995.0	23.548	-0.71023	76.424	-62.39	73.115	71.495	24.331	-0.40447	-5.687	0.57377	-2.5275	32.76	-4.6303
118.24	-1.599	51.529	-5.7903	0.64425	-2.506	0.033055	-0.040978	0.015503	0.66022	-1.3176	2994.3	23.548	-0.71029	76.424	-62.402	73.115	71.495	24.331	-0.40447	-5.687	0.57377	-2.5275	32.76	-4.6303
118.24	-1.5992	51.53	-5.7902	0.64405	-2.5059	0.033073	-0.041431	0.014784	0.66022	-1.3176	2993.7	23.549	-0.71037	76.423	-62.413	73.115	71.495	24.331	-0.40447	-5.687	0.57377	-2.5275	32.76	-4.6303
118.23	-1.5993	51.531	-5.79	0.64384	-2.5058	0.033056	-0.041843	0.014051	0.66022	-1.3176	2993.0	23.549	-0.71045	76.423	-62.423	73.115	71.495	24.331	-0.40447	-5.687	0.57377	-2.5275	32.76	-4.6303
118.23	-1.5995	51.532	-5.7899	0.64363	-2.5058	0.033002	-0.042214	0.013307	0.66022	-1.3176	2992.4	23.55	-0.71054	76.422	-62.431	73.116	71.495	24.331	-0.40447	-5.687	0.57377	-2.5275	32.76	-4.6303
118.23	-1.5997	51.533	-5.7897	0.64342	-2.5057	0.032912	-0.042544	0.01255	0.66022	-1.3176	2991.7	23.55	-0.71064	76.422	-62.438	73.116	71.495	24.331	-0.40447	-5.687	0.57377	-2.5275	32.76	-4.6303
118.23	-1.6	51.534	-5.7895	0.6432	-2.5057	0.032786	-0.042832	0.011783	0.66022	-1.3176	2991.1	23.551	-0.71074	76.421	-62.444	73.116	71.495	24.331	-0.40447	-5.687	0.57377	-2.5275	32.76	-4.6303
118.23	-1.6002	51.534	-5.7894	0.64299	-2.5056	0.032624	-0.043078	0.011005	0.66022	-1.3176	2990.5	23.551	-0.71085	76.421	-62.448	73.116	71.495	24.331	-0.40447	-5.687	0.57377	-2.5275	32.76	-4.6303
118.23	-1.6005	51.535	-5.7892	0.64277	-2.5055	0.032427	-0.043283	0.010218	0.66022	-1.3176	2989.8	23.552	-0.71098	76.42	-62.451	73.117	71.495	24.331	-0.40447	-5.687	0.57377	-2.5275	32.76	-4.6303
118.23	-1.6008	51.535	-5.789	0.64256	-2.5055	0.032194	-0.043446	0.0094228	0.66022	-1.3176	2989.2	23.552	-0.7111	76.42	-62.452	73.117	71.495	24.331	-0.40447	-5.687	0.57377	-2.5275	32.76	-4.6303
118.23	-1.6011	51.536	-5.7889	0.64234	-2.5054	0.031926	-0.043566	0.0086195	0.66022	-1.3176	2988.5	23.553	-0.71124	76.42	-62.452	73.117	71.495	24.331	-0.40447	-5.687	0.57377	-2.5275	32.76	-4.6303
118.23	-1.6014	51.537	-5.7887	0.64212	-2.5054	0.031624	-0.043644	0.007809	0.66022	-1.3176	2987.9	23.553	-0.71138	76.419	-62.451	73.118	71.495	24.331	-0.40447	-5.687	0.57377	-2.5275	32.76	-4.6303
118.22	-1.6017	51.537	-5.7886	0.6419	-2.5054	0.031288	-0.04368	0.0069923	0.66022	-1.3176	2987.2	23.554	-0.71153	76.419	-62.448	73.118	71.495	24.331	-0.40447	-5.687	0.57377	-2.5275	32.76	-4.6303
118.22	-1.602	51.537	-5.7884	0.64168	-2.5053	0.030918	-0.043674	0.0061701	0.66022	-1.3176	2986.6	23.554	-0.71169	76.418	-62.444	73.118	71.495	24.331	-0.40447	-5.687	0.57377	-2.5275	32.76	-4.6303
118.22	-1.6024	51.538	-5.7882	0.64147	-2.5053	0.030514	-0.043626	0.0053432	0.66022	-1.3176	2986.0	23.554	-0.71185	76.418	-62.439	73.118	71.495	24.331	-0.40447	-5.687	0.57377	-2.5275	32.76	-4.6303
118.22	-1.6028	51.538	-5.7881	0.64125	-2.5053	0.030078	-0.043536	0.0045125	0.66022	-1.3176	2985.3	23.555	-0.71202	76.417	-62.432	73.119	71.495	24.331	-0.40447	-5.687	0.57377	-2.5275	32.76	-4.6303
118.22	-1.6031	51.538	-5.7879	0.64103	-2.5053	0.029609	-0.043405	0.0036786	0.66022	-1.3176	2984.7	23.555	-0.71219	76.417	-62.424	73.119	71.495	24.331	-0.40447	-5.687	0.57377	-2.5275	32.76	-4.6303
118.22	-1.6035	51.539	-5.7878	0.64081	-2.5052	0.029108	-0.043231	0.0028424	0.66022	-1.3176	2984.0	23.555	-0.71237	76.416	-62.415	73.119	71.495	24.331	-0.40447	-5.687	0.57377	-2.5275	32.76	-4.6303
118.22	-1.6039	51.539	-5.7877	0.6406	-2.5052	0.028576	-0.043017	0.0020048	0.66022	-1.3176	2983.4	23.555	-0.71256	76.416	-62.404	73.119	71.495	24.331	-0.40447	-5.687	0.57377	-2.5275	32.76	-4.6303
118.22	-1.6044	51.539	-5.7875	0.64038	-2.5052	0.028013	-0.042761	0.0011664	0.66022	-1.3176	2982.7	23.556	-0.71275	76.415	-62.392	73.12	71.495	24.331	-0.40447	-5.687	0.57377	-2.5275	32.76	-4.6303
118.22	-1.6048	51.539	-5.7874	0.64017	-2.5052	0.027419	-0.042464	0.00032818	0.66022	-1.3176	2982.1	23.556	-0.71294	76.415	-62.379	73.12	71.495	24.331	-0.40447	-5.687	0.57377	-2.5275	32.76	-4.6303
118.22	-1.6052	51.539	-5.7872	0.63996	-2.5052	0.026796	-0.042127	-0.00050915	0.66022	-1.3176	2981.5	23.556	-0.71314	76.414	-62.364	73.12	71.495	24.331	-0.40447	-5.687	0.57377	-2.5275	32.76	-4.6303
118.22	-1.6057	51.539	-5.7871	0.63975	-2.5052	0.026145	-0.04175	-0.0013448	0.66022	-1.3176	2980.8	23.556	-0.71334	76.414	-62.349	73.12	71.495	24.331	-0.40447	-5.687	0.57377	-2.5275	32.76	-4.6303
118.21	-1.6061	51.539	-5.787	0.63954	-2.5052	0.025465	-0.041334	-0.0021779	0.66022	-1.3176	2980.2	23.556	-0.71355	76.414	-62.332	73.121	71.495	24.331	-0.40447	-5.687	0.57377	-2.5275	32.76	-4.6303
118.21	-1.6066	51.539	-5.7869	0.63934	-2.5053	0.024757	-0.040878	-0.0030078	0.66022	-1.3176	2979.5	23.556	-0.71376	76.413	-62.314	73.121	71.495	24.331	-0.40447	-5.687	0.57377	-2.5275	32.76	-4.6303
118.21	-1.6071	51.539	-5.7867	0.63913	-2.5053	0.024023	-0.040383	-0.0038335	0.66022	-1.3176	2978.9	23.556	-0.71398	76.413	-62.296	73.121	71.495	24.331	-0.40447	-5.687	0.57377	-2.5275	32.76	-4.6303
118.21	-1.6076	51.538	-5.7866	0.63893	-2.5053	0.023262	-0.03985	-0.0046544	0.66022	-1.3176	2978.2	23.556	-0.71419	76.412	-62.276	73.121	71.495	24.331	-0.40447	-5.687	0.57377	-2.5275	32.76	-4.6303
118.21	-1.608	51.538	-5.7865	0.63873	-2.5053	0.022477	-0.03928	-0.0054697	0.66022	-1.3176	2977.6	23.556	-0.71441	76.412	-62.255	73.122	71.495	24.331	-0.40447	-5.687	0.57377	-2.5275	32.76	-4.6303
118.21	-1.6085	51.538	-5.7864	0.63854	-2.5053	0.021666	-0.038672	-0.0062786	0.66022	-1.3176	2977.0	23.556	-0.71464	76.411	-62.233	73.122	71.495	24.331	-0.40447	-5.687	0.57377	-2.5275	32.76	-4.6303
118.21	-1.609	51.537	-5.7863	0.63835	-2.5054	0.020832	-0.038028	-0.0070803	0.66022	-1.3176	2976.3	23.556	-0.71486	76.411	-62.21	73.122	71.495	24.331	-0.40447	-5.687	0.57377	-2.5275	32.76	-4.6303
118.21	-1.6095	51.537	-5.7862	0.63816	-2.5054	0.019976	-0.037349	-0.0078741	0.66022	-1.3176	2975.7	23.556	-0.71509	76.41	-62.186	73.122	71.495	24.331	-0.40447	-5.687	0.57377	-2.5275	32.76	-4.6303
118.21	-1.61	51.536	-5.7861	0.63797	-2.5055	0.019097	-0.036634	-0.0086592	0.66022	-1.3176	2975.0	23.556	-0.71532	76.41	-62.162	73.123	71.495	24.331	-0.40447	-5.687	0.57377	-2.5275	32.76	-4.6303
118.21	-1.6105	51.536	-5.786	0.63779	-2.5055	0.018197	-0.035885	-0.0094349	0.66022	-1.3176	2974.4	23.556	-0.71555	76.409	-62.137	73.123	71.495	24.331	-0.40447	-5.687	0.57377	-2.5275	32.76	-4.6303
118.21	-1.611	51.535	-5.7859	0.63762	-2.5056	0.017277	-0.035103	-0.0102	0.66022	-1.3176	2973.7	23.556	-0.71578	76.409	-62.111	73.123	71.495	24.331	-0.40447	-5.687	0.57377	-2.5275	32.76	-4.6303
118.21	-1.6116	51.534	-5.7858	0.63744	-2.5056	0.016338	-0.034288	-0.010955	0.66022	-1.3176	2973.1	23.556	-0.71601	76.408	-62.084	73.123	71.495	24.331	-0.40447	-5.687	0.57377	-2.5275	32.76	-4.6303
118.21	-1.6121	51.533	-5.7857	0.63727	-2.5057	0.015381	-0.03344	-0.011698	0.66022	-1.3176	2972.5	23.555	-0.71624	76.408	-62.057	73.124	71.495	24.331	-0.40447	-5.687	0.57377	-2.5275	32.76	-4.6303
118.21	-1.6126	51.533	-5.7857	0.63711	-2.5057	0.014406	-0.032562	-0.012429	0.66022	-1.3176	2971.8	23.555	-0.71647	76.407	-62.029	73.124	71.495	24.331	-0.40447	-5.687	0.57377	-2.5275	32.76	-4.6303
118.2	-1.6131	51.532	-5.7856	0.63695	-2.5058	0.013414	-0.031654	-0.013147	0.66022	-1.3176	2971.2	23.555	-0.7167	76.407	-62.0	73.124	71.495	24.331	-0.40447	-5.687	0.57377	-2.5275	32.76	-4.6303
118.2	-1.6136	51.531	-5.7855	0.63679	-2.5059	0.012408	-0.030716	-0.013851	0.66022	-1.3176	2970.5	23.555	-0.71693	76.406	-61.971	73.124	71.495	24.331	-0.40447	-5.687	0.57377	-2.5275	32.76	-4.6303
118.2	-1.6141	51.53	-5.7855	0.63664	-2.5059	0.011387	-0.029751	-0.014541	0.66022	-1.3176	2969.9	23.554	-0.71716	76.406	-61.941	73.124	71.495	24.331	-0.40447	-5.687	0.57377	-2.5275	32.76	-4.6303
118.2	-1.6146	51.529	-5.7854	0.63649	-2.506	0.010352	-0.028758	-0.015216	0.66022	-1.3176	2969.2	23.554	-0.71739	76.405	-61.911	73.125	71.495	24.331	-0.40447	-5.687	0.57377	-2.5275	32.76	-4.6303
118.2	-1.6151	51.528	-5.7854	0.63635	-2.5061	0.009305	-0.027738	-0.015875	0.66022	-1.3176	2968.6	23.554	-0.71761	76.405	-61.881	73.125	71.495	24.331	-0.40447	-5.687	0.57377	-2.5275	32.76	-4.6303
118.2	-1.6156	51.527	-5.7853	0.63622	-2.5062	0.0082466	-0.026693	-0.016519	0.66022	-1.3176	2968.0	23.553	-0.71784	76.404	-61.85	73.125	71.495	24.331	-0.40447	-5.687	0.57377	-2.5275	32.76	-4.6303
118.2	-1.6161	51.526	-5.7853	0.63609	-2.5062	0.0071779	-0.025624	-0.017145	0.66022	-1.3176	2967.3	23.553	-0.71806	76.404	-61.819	73.125	71.495	24.331	-0.40447	-5.687	0.57377	-2.5275	32.76	-4.6303
118.2	-1.6166	51.524	-5.7853	0.63596	-2.5063	0.0061	-0.024532	-0.017754	0.66022	-1.3176	2966.7	23.552	-0.71828	76.403	-61.787	73.126	71.495	24.331	-0.40447	-5.687	0.57377	-2.5275	32.76	-4.6303
118.2	-1.617	51.523	-5.7852	0.63584	-2.5064	0.0050138	-0.023418	-0.018345	0.66022	-1.3176	2966.0	23.552	-0.71849	76.403	-61.755	73.126	71.495	24.331	-0.40447	-5.687	0.57377	-2.5275	32.76	-4.6303
118.2	-1.6175	51.522	-5.7852	0.63573	-2.5065	0.0039205	-0.022283	-0.018917	0.66022	-1.3176	2965.4	23.552	-0.7187	76.402	-61.723	73.126	71.495	24.331	-0.40447	-5.687	0.57377	-2.5275	32.76	-4.6303
118.2	-1.6179	51.52	-5.7852	0.63562	-2.5066	0.0028211	-0.021128	-0.019471	0.66022	-1.3176	2964.7	23.551	-0.71891	76.402	-61.691	73.126	71.495	24.331	-0.40447	-5.687	0.57377	-2.5275	32.76	-4.6303
118.2	-1.6184	51.519	-5.7852	0.63552	-2.5067	0.0017167	-0.019954	-0.020005	0.66022	-1.3176	2964.1	23.551	-0.71911	76.401	-61.659	73.126	71.495	24.331	-0.40447	-5.687	0.57377	-2.5275	32.76	-4.6303
118.2	-1.6188	51.517	-5.7852	0.63542	-2.5068	0.00060848	-0.018763	-0.020519	0.66022	-1.3176	2963.5	23.55	-0.71931	76.401	-61.627	73.127	71.495	24.331	-0.40447	-5.687	0.57377	-2.5275	32.76	-4.6303
118.2	-1.6192	51.516	-5.7852	0.63533	-2.5069	-0.0005026	-0.017556	-0.021012	0.66022	-1.3176	2962.8	23.549	-0.7195	76.4	-61.594	73.127	71.495	24.331	-0.40447	-5.687	0.57377	-2.5275	32.76	-4.6303
118.2	-1.6197	51.514	-5.7852	0.63524	-2.507	-0.0016154	-0.016334	-0.021484	0.66022	-1.3176	2962.2	23.549	-0.71969	76.4	-61.562	73.127	71.495	24.331	-0.40447	-5.687	0.57377	-2.5275	32.76	-4.6303
118.2	-1.6201	51.513	-5.7852	0.63516	-2.5071	-0.0027288	-0.015097	-0.021935	0.66022	-1.3176	2961.5	23.548	-0.71987	76.399	-61.529	73.127	71.495	24.331	-0.40447	-5.687	0.57377	-2.5275	32.76	-4.6303
118.2	-1.6204	51.511	-5.7852	0.63509	-2.5072	-0.0038418	-0.013849	-0.022364	0.66022	-1.3176	2960.9	23.548	-0.72005	76.399	-61.497	73.127	71.495	24.331	-0.40447	-5.687	0.57377	-2.5275	32.76	-4.6303
118.2	-1.6208	51.509	-5.7852	0.63503	-2.5073	-0.0049532	-0.012588	-0.02277	0.66022	-1.3176	2960.2	23.547	-0.72022	76.398	-61.465	73.128	71.495	24.331	-0.40447	-5.687	0.57377	-2.5275	32.76	-4.6303
118.2	-1.6212	51.508	-5.7852	0.63497	-2.5075	-0.006062	-0.011318	-0.023154	0.66022	-1.3176	2959.6	23.546	-0.72038	76.398	-61.432	73.128	71.495	24.331	-0.40447	-5.687	0.57377	-2.5275	32.76	-4.6303
118.2	-1.6215	51.506	-5.7853	0.63491	-2.5076	-0.007167	-0.010039	-0.023515	0.66022	-1.3176	2959.0	23.546	-0.72054	76.397	-61.4	73.128	71.495	24.331	-0.40447	-5.687	0.57377	-2.5275	32.76	-4.6303
118.2	-1.6218	51.504	-5.7853	0.63487	-2.5077	-0.0082672	-0.0087527	-0.023853	0.66022	-1.3176	2958.3	23.545	-0.72068	76.397	-61.368	73.128	71.495	24.331	-0.40447	-5.687	0.57377	-2.5275	32.76	-4.6303
118.2	-1.6221	51.502	-5.7854	0.63483	-2.5078	-0.0093616	-0.00746	-0.024166	0.66022	-1.3176	2957.7	23.544	-0.72083	76.396	-61.337	73.128	71.495	24.331	-0.40447	-5.687	0.57377	-2.5275	32.76	-4.6303
118.2	-1.6224	51.501	-5.7854	0.63479	-2.5079	-0.010449	-0.0061623	-0.024456	0.66022	-1.3176	2957.0	23.544	-0.72096	76.395	-61.305	73.129	71.495	24.331	-0.40447	-5.687	0.57377	-2.5275	32.76	-4.6303
118.2	-1.6227	51.499	-5.7855	0.63476	-2.5081	-0.011528	-0.004861	-0.024722	0.66022	-1.3176	2956.4	23.543	-0.72109	76.395	-61.274	73.129	71.495	24.331	-0.40447	-5.687	0.57377	-2.5275	32.76	-4.6303
118.2	-1.623	51.497	-5.7855	0.63474	-2.5082	-0.012598	-0.0035574	-0.024963	0.66022	-1.3176	2955.7	23.542	-0.7212	76.394	-61.243	73.129	71.495	24.331	-0.40447	-5.687	0.57377	-2.5275	32.76	-4.6303
118.2	-1.6232	51.495	-5.7856	0.63473	-2.5083	-0.013658	-0.0022529	-0.02518	0.66022	-1.3176	2955.1	23.541	-0.72131	76.394	-61.212	73.129	71.495	24.331	-0.40447	-5.687	0.57377	-2.5275	32.76	-4.6303
118.2	-1.6234	51.493	-5.7857	0.63472	-2.5084	-0.014707	-0.00094865	-0.025371	0.66022	-1.3176	2954.5	23.54	-0.72141	76.393	-61.182	73.129	71.495	24.331	-0.40447	-5.687	0.57377	-2.5275	32.76	-4.6303
118.2	-1.6236	51.491	-5.7857	0.63472	-2.5086	-0.015744	0.00035394	-0.025538	0.66022	-1.3176	2953.8	23.54	-0.72151	76.393	-61.152	73.13	71.495	24.331	-0.40447	-5.687	0.57377	-2.5275	32.76	-4.6303
118.2	-1.6238	51.489	-5.7858	0.63472	-2.5087	-0.016767	0.0016536	-0.025679	0.66022	-1.3176	2953.2	23.539	-0.72159	76.392	-61.122	73.13	71.495	24.331	-0.40447	-5.687	0.57377	-2.5275	32.76	-4.6303
118.2	-1.6239	51.487	-5.7859	0.63473	-2.5088	-0.017776	0.0029489	-0.025795	0.66022	-1.3176	2952.5	23.538	-0.72166	76.392	-61.093	73.13	71.495	24.331	-0.40447	-5.687	0.57377	-2.5275	32.76	-4.6303
118.2	-1.6241	51.485	-5.786	0.63475	-2.509	-0.01877	0.0042387	-0.025886	0.66022	-1.3176	2951.9	23.537	-0.72172	76.391	-61.064	73.13	71.495	24.331	-0.40447	-5.687	0.57377	-2.5275	32.76	-4.6303
118.2	-1.6242	51.483	-5.7861	0.63478	-2.5091	-0.019748	0.0055217	-0.025951	0.66022	-1.3176	2951.3	23.536	-0.72178	76.391	-61.036	73.13	71.495	24.331	-0.40447	-5.687	0.57377	-2.5275	32.76	-4.6303
118.2	-1.6242	51.48	-5.7862	0.63481	-2.5092	-0.020708	0.0067964	-0.02599	0.66022	-1.3176	2950.6	23.536	-0.72182	76.39	-61.008	73.131	71.495	24.331	-0.40447	-5.687	0.57377	-2.5275	32.76	-4.6303
118.2	-1.6243	51.478	-5.7863	0.63485	-2.5093	-0.02165	0.0080617	-0.026004	0.66022	-1.3176	2950.0	23.535	-0.72185	76.39	-60.981	73.131	71.495	24.331	-0.40447	-5.687	0.57377	-2.5275	32.76	-4.6303
118.2	-1.6243	51.476	-5.7864	0.63489	-2.5095	-0.022574	0.0093163	-0.025992	0.66022	-1.3176	2949.3	23.534	-0.72187	76.389	-60.954	73.131	71.495	24.331	-0.40447	-5.687	0.57377	-2.5275	32.76	-4.6303
118.2	-1.6244	51.474	-5.7865	0.63494	-2.5096	-0.023477	0.010559	-0.025955	0.66022	-1.3176	2948.7	23.533	-0.72189	76.388	-60.927	73.131	71.495	24.331	-0.40447	-5.687	0.57377	-2.5275	32.76	-4.6303
118.2	-1.6244	51.472	-5.7867	0.63499	-2.5097	-0.024359	0.011788	-0.025893	0.66022	-1.3176	2948.0	23.532	-0.72189	76.388	-60.901	73.131	71.495	24.331	-0.40447	-5.687	0.57377	-2.5275	32.76	-4.6303
118.2	-1.6243	51.47	-5.7868	0.63506	-2.5099	-0.02522	0.013003	-0.025805	0.66022	-1.3176	2947.4	23.531	-0.72188	76.387	-60.876	73.131	71.495	24.331	-0.40447	-5.687	0.57377	-2.5275	32.76	-4.6303
118.2	-1.6243	51.468	-5.7869	0.63512	-2.51	-0.026058	0.014202	-0.025691	0.66022	-1.3176	2946.8	23.53	-0.72186	76.387	-60.851	73.132	71.495	24.331	-0.40447	-5.687	0.57377	-2.5275	32.76	-4.6303
118.2	-1.6242	51.465	-5.787	0.6352	-2.5101	-0.026873	0.015384	-0.025553	0.66022	-1.3176	2946.1	23.529	-0.72182	76.386	-60.827	73.132	71.495	24.331	-0.40447	-5.687	0.57377	-2.5275	32.76	-4.6303
118.2	-1.6241	51.463	-5.7872	0.63528	-2.5102	-0.027663	0.016548	-0.025389	0.66022	-1.3176	2945.5	23.529	-0.72178	76.386	-60.804	73.132	71.495	24.331	-0.40447	-5.687	0.57377	-2.5275	32.76	-4.6303
118.2	-1.6239	51.461	-5.7873	0.63536	-2.5104	-0.028429	0.017693	-0.025201	0.66022	-1.3176	2944.8	23.528	-0.72173	76.385	-60.781	73.132	71.495	24.331	-0.40447	-5.687	0.57377	-2.5275	32.76	-4.6303
118.2	-1.6238	51.459	-5.7875	0.63546	-2.5105	-0.029168	0.018817	-0.024988	0.66022	-1.3176	2944.2	23.527	-0.72166	76.385	-60.759	73.132	71.495	24.331	-0.40447	-5.687	0.57377	-2.5275	32.76	-4.6303
118.2	-1.6236	51.457	-5.7876	0.63555	-2.5106	-0.029882	0.019919	-0.02475	0.66022	-1.3176	2943.6	23.526	-0.72158	76.384	-60.737	73.132	71.495	24.331	-0.40447	-5.687	0.57377	-2.5275	32.76	-4.6303
118.2	-1.6234	51.454	-5.7878	0.63565	-2.5107	-0.030568	0.020999	-0.024489	0.66022	-1.3176	2942.9	23.525	-0.72149	76.384	-60.716	73.133	71.495	24.331	-0.40447	-5.687	0.57377	-2.5275	32.76	-4.6303
118.2	-1.6231	51.452	-5.7879	0.63576	-2.5109	-0.031226	0.022055	-0.024203	0.66022	-1.3176	2942.3	23.524	-0.72139	76.383	-60.696	73.133	71.495	24.331	-0.40447	-5.687	0.57377	-2.5275	32.76	-4.6303
118.2	-1.6229	51.45	-5.7881	0.63587	-2.511	-0.031856	0.023087	-0.023895	0.66022	-1.3176	2941.6	23.523	-0.72128	76.382	-60.676	73.133	71.495	24.331	-0.40447	-5.687	0.57377	-2.5275	32.76	-4.6303
118.2	-1.6226	51.448	-5.7882	0.63599	-2.5111	-0.032457	0.024092	-0.023562	0.66022	-1.3176	2941.0	23.522	-0.72116	76.382	-60.658	73.133	71.495	24.331	-0.40447	-5.687	0.57377	-2.5275	32.76	-4.6303
118.2	-1.6223	51.446	-5.7884	0.63612	-2.5112	-0.033028	0.02507	-0.023207	0.66022	-1.3176	2940.3	23.522	-0.72103	76.381	-60.639	73.133	71.495	24.331	-0.40447	-5.687	0.57377	-2.5275	32.76	-4.6303
118.2	-1.6219	51.444	-5.7886	0.63624	-2.5113	-0.033569	0.026021	-0.02283	0.66022	-1.3176	2939.7	23.521	-0.72088	76.381	-60.622	73.133	71.495	24.331	-0.40447	-5.687	0.57377	-2.5275	32.76	-4.6303
118.2	-1.6216	51.442	-5.7887	0.63638	-2.5115	-0.034079	0.026942	-0.02243	0.66022	-1.3176	2939.1	23.52	-0.72072	76.38	-60.605	73.134	71.495	24.331	-0.40447	-5.687	0.57377	-2.5275	32.76	-4.6303
118.2	-1.6212	51.439	-5.7889	0.63651	-2.5116	-0.034558	0.027834	-0.022009	0.66022	-1.3176	2938.4	23.519	-0.72055	76.38	-60.589	73.134	71.495	24.331	-0.40447	-5.687	0.57377	-2.5275	32.76	-4.6303
118.19	-1.6208	51.437	-5.7891	0.63665	-2.5117	-0.035005	0.028695	-0.021566	0.66022	-1.3176	2937.8	23.518	-0.72038	76.379	-60.574	73.134	71.495	24.331	-0.40447	-5.687	0.57377	-2.5275	32.76	-4.6303
118.19	-1.6203	51.435	-5.7892	0.6368	-2.5118	-0.03542	0.029525	-0.021103	0.66022	-1.3176	2937.1	23.517	-0.72018	76.378	-60.56	73.134	71.495	24.331	-0.40447	-5.687	0.57377	-2.5275	32.76	-4.6303
118.19	-1.6199	51.433	-5.7894	0.63695	-2.5119	-0.035803	0.030322	-0.02062	0.66022	-1.3176	2936.5	23.517	-0.71998	76.378	-60.546	73.134	71.495	24.331	-0.40447	-5.687	0.57377	-2.5275	32.76	-4.6303
118.19	-1.6194	51.431	-5.7896	0.6371	-2.512	-0.036152	0.031086	-0.020116	0.66022	-1.3176	2935.9	23.516	-0.71977	76.377	-60.533	73.134	71.495	24.331	-0.40447	-5.687	0.57377	-2.5275	32.76	-4.6303
118.19	-1.6189	51.429	-5.7898	0.63726	-2.5121	-0.036469	0.031816	-0.019594	0.66022	-1.3176	2935.2	23.515	-0.71955	76.377	-60.521	73.135	71.495	24.331	-0.40447	-5.687	0.57377	-2.5275	32.76	-4.6303
118.19	-1.6183	51.427	-5.79	0.63742	-2.5122	-0.036752	0.032511	-0.019052	0.66022	-1.3176	2934.6	23.514	-0.71931	76.376	-60.509	73.135	71.495	24.331	-0.40447	-5.687	0.57377	-2.5275	32.76	-4.6303
118.19	-1.6177	51.425	-5.7902	0.63759	-2.5123	-0.037001	0.033171	-0.018493	0.66022	-1.3176	2933.9	23.514	-0.71907	76.376	-60.499	73.135	71.495	24.331	-0.40447	-5.687	0.57377	-2.5275	32.76	-4.6303
118.19	-1.6172	51.423	-5.7903	0.63775	-2.5124	-0.037216	0.033796	-0.017916	0.66022	-1.3176	2933.3	23.513	-0.71881	76.375	-60.489	73.135	71.495	24.331	-0.40447	-5.687	0.57377	-2.5275	32.76	-4.6303
118.19	-1.6166	51.422	-5.7905	0.63792	-2.5125	-0.037397	0.034383	-0.017322	0.66022	-1.3176	2932.7	23.512	-0.71855	76.375	-60.48	73.135	71.495	24.331	-0.40447	-5.687	0.57377	-2.5275	32.76	-4.6303
118.19	-1.6159	51.42	-5.7907	0.6381	-2.5125	-0.037543	0.034934	-0.016712	0.66022	-1.3176	2932.0	23.511	-0.71827	76.374	-60.472	73.135	71.495	24.331	-0.40447	-5.687	0.57377	-2.5275	32.76	-4.6303
118.19	-1.6153	51.418	-5.7909	0.63827	-2.5126	-0.037655	0.035446	-0.016087	0.66022	-1.3176	2931.4	23.511	-0.71798	76.373	-60.464	73.136	71.495	24.331	-0.40447	-5.687	0.57377	-2.5275	32.76	-4.6303
118.19	-1.6146	51.416	-5.7911	0.63845	-2.5127	-0.037733	0.035921	-0.015446	0.66022	-1.3176	2930.7	23.51	-0.71769	76.373	-60.458	73.136	71.495	24.331	-0.40447	-5.687	0.57377	-2.5275	32.76	-4.6303
118.19	-1.6139	51.414	-5.7913	0.63863	-2.5128	-0.037775	0.036357	-0.014791	0.66022	-1.3176	2930.1	23.509	-0.71739	76.372	-60.452	73.136	71.495	24.331	-0.40447	-5.687	0.57377	-2.5275	32.76	-4.6303
118.19	-1.6132	51.413	-5.7915	0.63881	-2.5128	-0.037784	0.036754	-0.014122	0.66022	-1.3176	2929.4	23.509	-0.71707	76.372	-60.447	73.136	71.495	24.331	-0.40447	-5.687	0.57377	-2.5275	32.76	-4.6303
118.19	-1.6124	51.411	-5.7917	0.639	-2.5129	-0.037757	0.037111	-0.013441	0.66022	-1.3176	2928.8	23.508	-0.71675	76.371	-60.443	73.136	71.495	24.331	-0.40447	-5.687	0.57377	-2.5275	32.76	-4.6303
118.19	-1.6117	51.409	-5.7918	0.63919	-2.513	-0.037697	0.037429	-0.012747	0.66022	-1.3176	2928.2	23.507	-0.71642	76.371	-60.439	73.136	71.495	24.331	-0.40447	-5.687	0.57377	-2.5275	32.76	-4.6303
118.19	-1.6109	51.408	-5.792	0.63937	-2.513	-0.037601	0.037707	-0.012042	0.66022	-1.3176	2927.5	23.507	-0.71608	76.37	-60.437	73.137	71.495	24.331	-0.40447	-5.687	0.57377	-2.5275	32.76	-4.6303
118.19	-1.6101	51.406	-5.7922	0.63956	-2.5131	-0.037472	0.037945	-0.011326	0.66022	-1.3176	2926.9	23.506	-0.71573	76.369	-60.435	73.137	71.495	24.331	-0.40447	-5.687	0.57377	-2.5275	32.76	-4.6303
118.19	-1.6093	51.405	-5.7924	0.63975	-2.5132	-0.037308	0.038142	-0.0106	0.66022	-1.3176	2926.2	23.506	-0.71538	76.369	-60.434	73.137	71.495	24.331	-0.40447	-5.687	0.57377	-2.5275	32.76	-4.6303
118.19	-1.6085	51.403	-5.7926	0.63994	-2.5132	-0.03711	0.038299	-0.0098648	0.66022	-1.3176	2925.6	23.505	-0.71501	76.368	-60.434	73.137	71.495	24.331	-0.40447	-5.687	0.57377	-2.5275	32.76	-4.6303
118.19	-1.6076	51.402	-5.7928	0.64014	-2.5133	-0.036879	0.038415	-0.0091212	0.66022	-1.3176	2925.0	23.505	-0.71464	76.368	-60.434	73.137	71.495	24.331	-0.40447	-5.687	0.57377	-2.5275	32.76	-4.6303
118.19	-1.6068	51.4	-5.793	0.64033	-2.5133	-0.036614	0.03849	-0.0083699	0.66022	-1.3176	2924.3	23.504	-0.71427	76.367	-60.436	73.137	71.495	24.331	-0.40447	-5.687	0.57377	-2.5275	32.76	-4.6303
118.19	-1.6059	51.399	-5.7931	0.64052	-2.5133	-0.036316	0.038524	-0.0076117	0.66022	-1.3176	2923.7	23.504	-0.71388	76.367	-60.438	73.137	71.495	24.331	-0.40447	-5.687	0.57377	-2.5275	32.76	-4.6303
118.19	-1.605	51.398	-5.7933	0.64071	-2.5134	-0.035985	0.038518	-0.0068475	0.66022	-1.3176	2923.0	23.503	-0.71349	76.366	-60.441	73.138	71.495	24.331	-0.40447	-5.687	0.57377	-2.5275	32.76	-4.6303
118.19	-1.6041	51.397	-5.7935	0.64091	-2.5134	-0.035622	0.038471	-0.006078	0.66022	-1.3176	2922.4	23.503	-0.7131	76.366	-60.445	73.138	71.495	24.331	-0.40447	-5.687	0.57377	-2.5275	32.76	-4.6303
118.19	-1.6032	51.396	-5.7937	0.6411	-2.5134	-0.035227	0.038384	-0.005304	0.66022	-1.3176	2921.8	23.503	-0.7127	76.365	-60.449	73.138	71.495	24.331	-0.40447	-5.687	0.57377	-2.5275	32.76	-4.6303
118.19	-1.6023	51.394	-5.7939	0.64129	-2.5135	-0.0348	0.038256	-0.0045263	0.66022	-1.3176	2921.1	23.502	-0.71229	76.364	-60.455	73.138	71.495	24.331	-0.40447	-5.687	0.57377	-2.5275	32.76	-4.6303
118.19	-1.6013	51.393	-5.794	0.64148	-2.5135	-0.034342	0.038088	-0.0037458	0.66022	-1.3176	2920.5	23.502	-0.71188	76.364	-60.461	73.138	71.495	24.331	-0.40447	-5.687	0.57377	-2.5275	32.76	-4.6303
118.19	-1.6004	51.392	-5.7942	0.64167	-2.5135	-0.033854	0.03788	-0.0029632	0.66022	-1.3176	2919.8	23.501	-0.71146	76.363	-60.468	73.138	71.495	24.331	-0.40447	-5.687	0.57377	-2.5275	32.76	-4.6303
118.19	-1.5994	51.391	-5.7944	0.64186	-2.5135	-0.033336	0.037633	-0.0021795	0.66022	-1.3176	2919.2	23.501	-0.71104	76.363	-60.475	73.139	71.495	24.331	-0.40447	-5.687	0.57377	-2.5275	32.76	-4.6303
118.18	-1.5985	51.39	-5.7945	0.64205	-2.5135	-0.032788	0.037346	-0.0013953	0.66022	-1.3176	2918.6	23.501	-0.71062	76.362	-60.484	73.139	71.495	24.331	-0.40447	-5.687	0.57377	-2.5275	32.76	-4.6303
118.18	-1.5975	51.39	-5.7947	0.64223	-2.5135	-0.032211	0.03702	-0.00061161	0.66022	-1.3176	2917.9	23.501	-0.71019	76.362	-60.493	73.139	71.495	24.331	-0.40447	-5.687	0.57377	-2.5275	32.76	-4.6303
118.18	-1.5965	51.389	-5.7949	0.64242	-2.5135	-0.031607	0.036656	0.00017088	0.66022	-1.3176	2917.3	23.5	-0.70976	76.361	-60.503	73.139	71.495	24.331	-0.40447	-5.687	0.57377	-2.5275	32.76	-4.6303
118.18	-1.5955	51.388	-5.795	0.6426	-2.5135	-0.030974	0.036253	0.00095131	0.66022	-1.3176	2916.6	23.5	-0.70933	76.361	-60.513	73.139	71.495	24.331	-0.40447	-5.687	0.57377	-2.5275	32.76	-4.6303
118.18	-1.5945	51.387	-5.7952	0.64278	-2.5135	-0.030315	0.035814	0.0017289	0.66022	-1.3176	2916.0	23.5	-0.70889	76.36	-60.525	73.139	71.495	24.331	-0.40447	-5.687	0.57377	-2.5275	32.76	-4.6303
118.18	-1.5935	51.387	-5.7953	0.64296	-2.5135	-0.02963	0.035337	0.0025028	0.66022	-1.3176	2915.4	23.5	-0.70845	76.359	-60.537	73.14	71.495	24.331	-0.40447	-5.687	0.57377	-2.5275	32.76	-4.6303
118.18	-1.5925	51.386	-5.7955	0.64313	-2.5135	-0.028919	0.034823	0.0032722	0.66022	-1.3176	2914.7	23.5	-0.70801	76.359	-60.55	73.14	71.495	24.331	-0.40447	-5.687	0.57377	-2.5275	32.76	-4.6303
118.18	-1.5915	51.386	-5.7956	0.6433	-2.5135	-0.028184	0.034274	0.0040363	0.66022	-1.3176	2914.1	23.5	-0.70757	76.358	-60.563	73.14	71.495	24.331	-0.40447	-5.687	0.57377	-2.5275	32.76	-4.6303
118.18	-1.5905	51.385	-5.7957	0.64347	-2.5135	-0.027425	0.033689	0.0047943	0.66022	-1.3176	2913.4	23.5	-0.70713	76.358	-60.577	73.14	71.495	24.331	-0.40447	-5.687	0.57377	-2.5275	32.76	-4.6303
118.18	-1.5895	51.385	-5.7959	0.64364	-2.5134	-0.026643	0.03307	0.0055455	0.66022	-1.3176	2912.8	23.5	-0.70669	76.357	-60.592	73.14	71.495	24.331	-0.40447	-5.687	0.57377	-2.5275	32.76	-4.6303
118.18	-1.5885	51.384	-5.796	0.64381	-2.5134	-0.025839	0.032418	0.0062891	0.66022	-1.3176	2912.1	23.5	-0.70625	76.357	-60.608	73.14	71.495	24.331	-0.40447	-5.687	0.57377	-2.5275	32.76	-4.6303
118.18	-1.5875	51.384	-5.7961	0.64397	-2.5134	-0.025013	0.031732	0.0070243	0.66022	-1.3176	2911.5	23.5	-0.70581	76.356	-60.624	73.141	71.495	24.331	-0.40447	-5.687	0.57377	-2.5275	32.76	-4.6303
118.18	-1.5865	51.384	-5.7963	0.64412	-2.5133	-0.024168	0.031014	0.0077503	0.66022	-1.3176	2910.9	23.5	-0.70537	76.356	-60.641	73.141	71.495	24.331	-0.40447	-5.687	0.57377	-2.5275	32.76	-4.6303
118.17	-1.5855	51.383	-5.7964	0.64428	-2.5133	-0.023302	0.030265	0.0084664	0.66022	-1.3176	2910.2	23.5	-0.70493	76.355	-60.658	73.141	71.495	24.331	-0.40447	-5.687	0.57377	-2.5275	32.76	-4.6303
118.17	-1.5845	51.383	-5.7965	0.64443	-2.5132	-0.022419	0.029485	0.0091719	0.66022	-1.3176	2909.6	23.5	-0.70449	76.354	-60.677	73.141	71.495	24.331	-0.40447	-5.687	0.57377	-2.5275	32.76	-4.6303
118.17	-1.5835	51.383	-5.7966	0.64457	-2.5132	-0.021517	0.028675	0.009866	0.66022	-1.3176	2908.9	23.5	-0.70406	76.354	-60.695	73.141	71.495	24.331	-0.40447	-5.687	0.57377	-2.5275	32.76	-4.6303
118.17	-1.5826	51.383	-5.7967	0.64471	-2.5131	-0.020599	0.027837	0.010548	0.66022	-1.3176	2908.3	23.5	-0.70363	76.353	-60.715	73.142	71.495	24.331	-0.40447	-5.687	0.57377	-2.5275	32.76	-4.6303
118.17	-1.5816	51.383	-5.7968	0.64485	-2.5131	-0.019666	0.026971	0.011217	0.66022	-1.3176	2907.7	23.5	-0.70319	76.353	-60.734	73.142	71.495	24.331	-0.40447	-5.687	0.57377	-2.5275	32.76	-4.6303
118.17	-1.5806	51.383	-5.7969	0.64498	-2.513	-0.018718	0.026078	0.011873	0.66022	-1.3176	2907.0	23.501	-0.70277	76.352	-60.755	73.142	71.495	24.331	-0.40447	-5.687	0.57377	-2.5275	32.76	-4.6303
118.17	-1.5796	51.383	-5.797	0.64511	-2.513	-0.017756	0.02516	0.012515	0.66022	-1.3176	2906.4	23.501	-0.70234	76.352	-60.776	73.142	71.495	24.331	-0.40447	-5.687	0.57377	-2.5275	32.76	-4.6303
118.17	-1.5787	51.383	-5.7971	0.64523	-2.5129	-0.016782	0.024216	0.013142	0.66022	-1.3176	2905.7	23.501	-0.70192	76.351	-60.797	73.142	71.495	24.331	-0.40447	-5.687	0.57377	-2.5275	32.76	-4.6303
118.17	-1.5777	51.383	-5.7972	0.64535	-2.5128	-0.015796	0.023249	0.013754	0.66022	-1.3176	2905.1	23.501	-0.7015	76.351	-60.819	73.142	71.495	24.331	-0.40447	-5.687	0.57377	-2.5275	32.76	-4.6303
118.17	-1.5768	51.384	-5.7972	0.64547	-2.5128	-0.014799	0.02226	0.01435	0.66022	-1.3176	2904.5	23.502	-0.70109	76.35	-60.842	73.143	71.495	24.331	-0.40447	-5.687	0.57377	-2.5275	32.76	-4.6303
118.16	-1.5759	51.384	-5.7973	0.64557	-2.5127	-0.013794	0.021249	0.014929	0.66022	-1.3176	2903.8	23.502	-0.70068	76.35	-60.865	73.143	71.495	24.331	-0.40447	-5.687	0.57377	-2.5275	32.76	-4.6303
118.16	-1.5749	51.384	-5.7974	0.64568	-2.5126	-0.012779	0.020217	0.015491	0.66022	-1.3176	2903.2	23.502	-0.70028	76.349	-60.888	73.143	71.495	24.331	-0.40447	-5.687	0.57377	-2.5275	32.76	-4.6303
118.16	-1.574	51.385	-5.7974	0.64578	-2.5125	-0.011758	0.019166	0.016035	0.66022	-1.3176	2902.5	23.503	-0.69988	76.348	-60.912	73.143	71.495	24.331	-0.40447	-5.687	0.57377	-2.5275	32.76	-4.6303
118.16	-1.5731	51.385	-5.7975	0.64587	-2.5125	-0.01073	0.018098	0.016561	0.66022	-1.3176	2901.9	23.503	-0.69949	76.348	-60.937	73.143	71.495	24.331	-0.40447	-5.687	0.57377	-2.5275	32.76	-4.6303
118.16	-1.5723	51.385	-5.7975	0.64596	-2.5124	-0.0096977	0.017012	0.017069	0.66022	-1.3176	2901.2	23.503	-0.69911	76.347	-60.961	73.143	71.495	24.331	-0.40447	-5.687	0.57377	-2.5275	32.76	-4.6303
118.16	-1.5714	51.386	-5.7976	0.64604	-2.5123	-0.008661	0.015911	0.017557	0.66022	-1.3176	2900.6	23.504	-0.69872	76.347	-60.986	73.144	71.495	24.331	-0.40447	-5.687	0.57377	-2.5275	32.76	-4.6303
118.16	-1.5705	51.386	-5.7976	0.64612	-2.5122	-0.0076213	0.014795	0.018025	0.66022	-1.3176	2900.0	23.504	-0.69835	76.346	-61.012	73.144	71.495	24.331	-0.40447	-5.687	0.57377	-2.5275	32.76	-4.6303
118.16	-1.5697	51.387	-5.7977	0.64619	-2.5121	-0.0065798	0.013665	0.018474	0.66022	-1.3176	2899.3	23.505	-0.69798	76.346	-61.038	73.144	71.495	24.331	-0.40447	-5.687	0.57377	-2.5275	32.76	-4.6303
118.16	-1.5689	51.388	-5.7977	0.64625	-2.512	-0.0055376	0.012524	0.018901	0.66022	-1.3176	2898.7	23.505	-0.69762	76.345	-61.064	73.144	71.495	24.331	-0.40447	-5.687	0.57377	-2.5275	32.76	-4.6303
118.15	-1.5681	51.388	-5.7977	0.64631	-2.5119	-0.0044958	0.011372	0.019308	0.66022	-1.3176	2898.0	23.505	-0.69727	76.345	-61.09	73.144	71.495	24.331	-0.40447	-5.687	0.57377	-2.5275	32.76	-4.6303
118.15	-1.5673	51.389	-5.7977	0.64637	-2.5118	-0.0034554	0.01021	0.019693	0.66022	-1.3176	2897.4	23.506	-0.69693	76.344	-61.117	73.145	71.495	24.331	-0.40447	-5.687	0.57377	-2.5275	32.76	-4.6303
118.15	-1.5665	51.389	-5.7978	0.64642	-2.5117	-0.0024175	0.0090403	0.020057	0.66022	-1.3176	2896.8	23.506	-0.69659	76.344	-61.144	73.145	71.495	24.331	-0.40447	-5.687	0.57377	-2.5275	32.76	-4.6303
118.15	-1.5658	51.39	-5.7978	0.64646	-2.5116	-0.0013832	0.0078632	0.020399	0.66022	-1.3176	2896.1	23.507	-0.69626	76.343	-61.171	73.145	71.495	24.331	-0.40447	-5.687	0.57377	-2.5275	32.76	-4.6303
118.15	-1.565	51.391	-5.7978	0.64649	-2.5115	-0.00035365	0.0066803	0.020718	0.66022	-1.3176	2895.5	23.508	-0.69594	76.343	-61.199	73.145	71.495	24.331	-0.40447	-5.687	0.57377	-2.5275	32.76	-4.6303
118.15	-1.5643	51.392	-5.7978	0.64652	-2.5114	0.00067016	0.0054928	0.021015	0.66022	-1.3176	2894.8	23.508	-0.69562	76.342	-61.226	73.145	71.495	24.331	-0.40447	-5.687	0.57377	-2.5275	32.76	-4.6303
118.15	-1.5636	51.393	-5.7978	0.64655	-2.5113	0.0016872	0.0043021	0.021289	0.66022	-1.3176	2894.2	23.509	-0.69532	76.342	-61.254	73.146	71.495	24.331	-0.40447	-5.687	0.57377	-2.5275	32.76	-4.6303
118.14	-1.5629	51.393	-5.7978	0.64657	-2.5112	0.0026963	0.0031093	0.02154	0.66022	-1.3176	2893.5	23.509	-0.69502	76.341	-61.282	73.146	71.495	24.331	-0.40447	-5.687	0.57377	-2.5275	32.76	-4.6303
118.14	-1.5623	51.394	-5.7977	0.64658	-2.5111	0.0036965	0.0019158	0.021767	0.66022	-1.3176	2892.9	23.51	-0.69473	76.34	-61.31	73.146	71.495	24.331	-0.40447	-5.687	0.57377	-2.5275	32.76	-4.6303
118.14	-1.5616	51.395	-5.7977	0.64659	-2.511	0.0046868	0.00072274	0.021971	0.66022	-1.3176	2892.3	23.51	-0.69445	76.34	-61.338	73.146	71.495	24.331	-0.40447	-5.687	0.57377	-2.5275	32.76	-4.6303
118.14	-1.561	51.396	-5.7977	0.64659	-2.5109	0.0056661	-0.00046858	0.022151	0.66022	-1.3176	2891.6	23.511	-0.69418	76.339	-61.366	73.146	71.495	24.331	-0.40447	-5.687	0.57377	-2.5275	32.76	-4.6303
118.14	-1.5604	51.397	-5.7977	0.64658	-2.5108	0.0066335	-0.0016569	0.022308	0.66022	-1.3176	2891.0	23.512	-0.69392	76.339	-61.394	73.147	71.495	24.331	-0.40447	-5.687	0.57377	-2.5275	32.76	-4.6303
118.14	-1.5599	51.398	-5.7976	0.64657	-2.5106	0.0075879	-0.002841	0.022441	0.66022	-1.3176	2890.3	23.512	-0.69367	76.338	-61.422	73.147	71.495	24.331	-0.40447	-5.687	0.57377	-2.5275	32.76	-4.6303
118.14	-1.5593	51.399	-5.7976	0.64655	-2.5105	0.0085285	-0.0040196	0.02255	0.66022	-1.3176	2889.7	23.513	-0.69343	76.338	-61.451	73.147	71.495	24.331	-0.40447	-5.687	0.57377	-2.5275	32.76	-4.6303
118.14	-1.5588	51.4	-5.7975	0.64653	-2.5104	0.0094542	-0.0051916	0.022634	0.66022	-1.3176	2889.1	23.514	-0.6932	76.337	-61.479	73.147	71.495	24.331	-0.40447	-5.687	0.57377	-2.5275	32.76	-4.6303
118.13	-1.5583	51.401	-5.7975	0.6465	-2.5103	0.010364	-0.0063557	0.022695	0.66022	-1.3176	2888.4	23.514	-0.69297	76.337	-61.507	73.147	71.495	24.331	-0.40447	-5.687	0.57377	-2.5275	32.76	-4.6303
118.13	-1.5578	51.402	-5.7974	0.64647	-2.5102	0.011257	-0.0075107	0.022732	0.66022	-1.3176	2887.8	23.515	-0.69276	76.336	-61.534	73.147	71.495	24.331	-0.40447	-5.687	0.57377	-2.5275	32.76	-4.6303
118.13	-1.5573	51.403	-5.7974	0.64643	-2.5101	0.012133	-0.0086555	0.022745	0.66022	-1.3176	2887.1	23.515	-0.69256	76.336	-61.562	73.148	71.495	24.331	-0.40447	-5.687	0.57377	-2.5275	32.76	-4.6303
118.13	-1.5569	51.404	-5.7973	0.64638	-2.51	0.01299	-0.0097889	0.022734	0.66022	-1.3176	2886.5	23.516	-0.69236	76.335	-61.59	73.148	71.495	24.331	-0.40447	-5.687	0.57377	-2.5275	32.76	-4.6303
118.13	-1.5564	51.405	-5.7973	0.64633	-2.5099	0.013828	-0.01091	0.022699	0.66022	-1.3176	2885.8	23.517	-0.69218	76.335	-61.617	73.148	71.495	24.331	-0.40447	-5.687	0.57377	-2.5275	32.76	-4.6303
118.13	-1.556	51.406	-5.7972	0.64627	-2.5097	0.014646	-0.012017	0.022641	0.66022	-1.3176	2885.2	23.517	-0.69201	76.334	-61.644	73.148	71.495	24.331	-0.40447	-5.687	0.57377	-2.5275	32.76	-4.6303
118.13	-1.5556	51.407	-5.7971	0.64621	-2.5096	0.015442	-0.013109	0.022559	0.66022	-1.3176	2884.6	23.518	-0.69184	76.334	-61.671	73.148	71.495	24.331	-0.40447	-5.687	0.57377	-2.5275	32.76	-4.6303
118.12	-1.5553	51.408	-5.797	0.64614	-2.5095	0.016217	-0.014186	0.022453	0.66022	-1.3176	2883.9	23.519	-0.69169	76.333	-61.698	73.149	71.495	24.331	-0.40447	-5.687	0.57377	-2.5275	32.76	-4.6303
118.12	-1.555	51.409	-5.7969	0.64607	-2.5094	0.01697	-0.015245	0.022324	0.66022	-1.3176	2883.3	23.519	-0.69154	76.333	-61.724	73.149	71.495	24.331	-0.40447	-5.687	0.57377	-2.5275	32.76	-4.6303
118.12	-1.5546	51.41	-5.7969	0.64599	-2.5093	0.017699	-0.016286	0.022173	0.66022	-1.3176	2882.6	23.52	-0.69141	76.332	-61.75	73.149	71.495	24.331	-0.40447	-5.687	0.57377	-2.5275	32.76	-4.6303
118.12	-1.5543	51.411	-5.7968	0.6459	-2.5092	0.018405	-0.017309	0.021998	0.66022	-1.3176	2882.0	23.521	-0.69128	76.332	-61.775	73.149	71.495	24.331	-0.40447	-5.687	0.57377	-2.5275	32.76	-4.6303
118.12	-1.5541	51.412	-5.7967	0.64581	-2.5091	0.019085	-0.018311	0.021801	0.66022	-1.3176	2881.4	23.521	-0.69117	76.331	-61.8	73.15	71.495	24.331	-0.40447	-5.687	0.57377	-2.5275	32.76	-4.6303
118.12	-1.5538	51.413	-5.7966	0.64572	-2.509	0.019741	-0.019293	0.021581	0.66022	-1.3176	2880.7	23.522	-0.69106	76.331	-61.825	73.15	71.495	24.331	-0.40447	-5.687	0.57377	-2.5275	32.76	-4.6303
118.12	-1.5536	51.414	-5.7965	0.64562	-2.5089	0.020371	-0.020252	0.02134	0.66022	-1.3176	2880.1	23.523	-0.69097	76.33	-61.849	73.15	71.495	24.331	-0.40447	-5.687	0.57377	-2.5275	32.76	-4.6303
118.11	-1.5534	51.415	-5.7964	0.64552	-2.5088	0.020974	-0.021189	0.021077	0.66022	-1.3176	2879.4	23.523	-0.69088	76.329	-61.873	73.15	71.495	24.331	-0.40447	-5.687	0.57377	-2.5275	32.76	-4.6303
118.11	-1.5532	51.416	-5.7963	0.64541	-2.5086	0.021551	-0.022101	0.020792	0.66022	-1.3176	2878.8	23.524	-0.6908	76.329	-61.896	73.15	71.495	24.331	-0.40447	-5.687	0.57377	-2.5275	32.76	-4.6303
118.11	-1.5531	51.417	-5.7962	0.6453	-2.5085	0.0221	-0.02299	0.020487	0.66022	-1.3176	2878.1	23.525	-0.69074	76.328	-61.918	73.151	71.495	24.331	-0.40447	-5.687	0.57377	-2.5275	32.76	-4.6303
118.11	-1.5529	51.418	-5.796	0.64518	-2.5084	0.022621	-0.023852	0.020161	0.66022	-1.3176	2877.5	23.525	-0.69068	76.328	-61.94	73.151	71.495	24.331	-0.40447	-5.687	0.57377	-2.5275	32.76	-4.6303
118.11	-1.5528	51.419	-5.7959	0.64506	-2.5083	0.023113	-0.024689	0.019815	0.66022	-1.3176	2876.9	23.526	-0.69063	76.327	-61.961	73.151	71.495	24.331	-0.40447	-5.687	0.57377	-2.5275	32.76	-4.6303
118.11	-1.5527	51.42	-5.7958	0.64493	-2.5082	0.023577	-0.025498	0.019449	0.66022	-1.3176	2876.2	23.527	-0.69059	76.327	-61.982	73.151	71.495	24.331	-0.40447	-5.687	0.57377	-2.5275	32.76	-4.6303
118.11	-1.5526	51.421	-5.7957	0.6448	-2.5081	0.024011	-0.02628	0.019064	0.66022	-1.3176	2875.6	23.527	-0.69056	76.326	-62.002	73.151	71.495	24.331	-0.40447	-5.687	0.57377	-2.5275	32.76	-4.6303
118.1	-1.5526	51.422	-5.7956	0.64467	-2.5081	0.024416	-0.027033	0.01866	0.66022	-1.3176	2874.9	23.528	-0.69054	76.326	-62.021	73.152	71.495	24.331	-0.40447	-5.687	0.57377	-2.5275	32.76	-4.6303
118.1	-1.5525	51.423	-5.7954	0.64453	-2.508	0.024791	-0.027757	0.018237	0.66022	-1.3176	2874.3	23.528	-0.69052	76.325	-62.04	73.152	71.495	24.331	-0.40447	-5.687	0.57377	-2.5275	32.76	-4.6303
118.1	-1.5525	51.423	-5.7953	0.64439	-2.5079	0.025136	-0.028451	0.017797	0.66022	-1.3176	2873.6	23.529	-0.69052	76.325	-62.057	73.152	71.495	24.331	-0.40447	-5.687	0.57377	-2.5275	32.76	-4.6303
118.1	-1.5525	51.424	-5.7952	0.64425	-2.5078	0.02545	-0.029115	0.017339	0.66022	-1.3176	2873.0	23.53	-0.69052	76.324	-62.074	73.152	71.495	24.331	-0.40447	-5.687	0.57377	-2.5275	32.76	-4.6303
118.1	-1.5525	51.425	-5.7951	0.6441	-2.5077	0.025733	-0.029748	0.016865	0.66022	-1.3176	2872.4	23.53	-0.69053	76.324	-62.09	73.152	71.495	24.331	-0.40447	-5.687	0.57377	-2.5275	32.76	-4.6303
118.1	-1.5525	51.426	-5.7949	0.64395	-2.5076	0.025985	-0.030349	0.016374	0.66022	-1.3176	2871.7	23.531	-0.69055	76.323	-62.106	73.153	71.495	24.331	-0.40447	-5.687	0.57377	-2.5275	32.76	-4.6303
118.1	-1.5526	51.427	-5.7948	0.6438	-2.5075	0.026206	-0.030918	0.015868	0.66022	-1.3176	2871.1	23.531	-0.69058	76.323	-62.12	73.153	71.495	24.331	-0.40447	-5.687	0.57377	-2.5275	32.76	-4.6303
118.1	-1.5527	51.427	-5.7947	0.64364	-2.5075	0.026396	-0.031455	0.015347	0.66022	-1.3176	2870.4	23.532	-0.69062	76.322	-62.133	73.153	71.495	24.331	-0.40447	-5.687	0.57377	-2.5275	32.76	-4.6303
118.09	-1.5527	51.428	-5.7945	0.64348	-2.5074	0.026555	-0.031959	0.014811	0.66022	-1.3176	2869.8	23.532	-0.69066	76.322	-62.146	73.153	71.495	24.331	-0.40447	-5.687	0.57377	-2.5275	32.76	-4.6303
118.09	-1.5528	51.429	-5.7944	0.64332	-2.5073	0.026682	-0.032429	0.014261	0.66022	-1.3176	2869.2	23.533	-0.69071	76.321	-62.158	73.153	71.495	24.331	-0.40447	-5.687	0.57377	-2.5275	32.76	-4.6303
118.09	-1.553	51.429	-5.7943	0.64316	-2.5072	0.026778	-0.032866	0.013698	0.66022	-1.3176	2868.5	23.533	-0.69076	76.321	-62.168	73.154	71.495	24.331	-0.40447	-5.687	0.57377	-2.5275	32.76	-4.6303
118.09	-1.5531	51.43	-5.7941	0.64299	-2.5072	0.026842	-0.033269	0.013122	0.66022	-1.3176	2867.9	23.534	-0.69083	76.32	-62.178	73.154	71.495	24.331	-0.40447	-5.687	0.57377	-2.5275	32.76	-4.6303
118.09	-1.5532	51.431	-5.794	0.64283	-2.5071	0.026875	-0.033638	0.012534	0.66022	-1.3176	2867.2	23.534	-0.6909	76.32	-62.187	73.154	71.495	24.331	-0.40447	-5.687	0.57377	-2.5275	32.76	-4.6303
118.09	-1.5534	51.431	-5.7939	0.64266	-2.507	0.026877	-0.033972	0.011935	0.66022	-1.3176	2866.6	23.535	-0.69097	76.319	-62.195	73.154	71.495	24.331	-0.40447	-5.687	0.57377	-2.5275	32.76	-4.6303
118.09	-1.5536	51.432	-5.7937	0.64249	-2.507	0.026847	-0.034271	0.011325	0.66022	-1.3176	2865.9	23.535	-0.69106	76.319	-62.201	73.154	71.495	24.331	-0.40447	-5.687	0.57377	-2.5275	32.76	-4.6303
118.09	-1.5538	51.432	-5.7936	0.64232	-2.5069	0.026786	-0.034535	0.010704	0.66022	-1.3176	2865.3	23.535	-0.69115	76.318	-62.207	73.155	71.495	24.331	-0.40447	-5.687	0.57377	-2.5275	32.76	-4.6303
118.08	-1.554	51.433	-5.7935	0.64214	-2.5069	0.026695	-0.034764	0.010075	0.66022	-1.3176	2864.7	23.536	-0.69124	76.318	-62.212	73.155	71.495	24.331	-0.40447	-5.687	0.57377	-2.5275	32.76	-4.6303
118.08	-1.5542	51.433	-5.7933	0.64197	-2.5068	0.026572	-0.034958	0.0094369	0.66022	-1.3176	2864.0	23.536	-0.69134	76.317	-62.216	73.155	71.495	24.331	-0.40447	-5.687	0.57377	-2.5275	32.76	-4.6303
118.08	-1.5544	51.433	-5.7932	0.64179	-2.5068	0.026419	-0.035117	0.0087908	0.66022	-1.3176	2863.4	23.537	-0.69144	76.317	-62.219	73.155	71.495	24.331	-0.40447	-5.687	0.57377	-2.5275	32.76	-4.6303
118.08	-1.5546	51.434	-5.7931	0.64162	-2.5067	0.026236	-0.035241	0.0081373	0.66022	-1.3176	2862.7	23.537	-0.69155	76.316	-62.22	73.155	71.495	24.331	-0.40447	-5.687	0.57377	-2.5275	32.76	-4.6303
118.08	-1.5549	51.434	-5.7929	0.64144	-2.5067	0.026023	-0.035329	0.0074772	0.66022	-1.3176	2862.1	23.537	-0.69167	76.316	-62.221	73.156	71.495	24.331	-0.40447	-5.687	0.57377	-2.5275	32.76	-4.6303
118.08	-1.5551	51.434	-5.7928	0.64126	-2.5067	0.025781	-0.035382	0.0068112	0.66022	-1.3176	2861.4	23.538	-0.69179	76.315	-62.221	73.156	71.495	24.331	-0.40447	-5.687	0.57377	-2.5275	32.76	-4.6303
118.08	-1.5554	51.435	-5.7927	0.64109	-2.5066	0.025509	-0.0354	0.0061399	0.66022	-1.3176	2860.8	23.538	-0.69191	76.314	-62.219	73.156	71.495	24.331	-0.40447	-5.687	0.57377	-2.5275	32.76	-4.6303
118.08	-1.5557	51.435	-5.7926	0.64091	-2.5066	0.025208	-0.035383	0.0054642	0.66022	-1.3176	2860.2	23.538	-0.69204	76.314	-62.217	73.156	71.495	24.331	-0.40447	-5.687	0.57377	-2.5275	32.76	-4.6303
118.08	-1.556	51.435	-5.7924	0.64073	-2.5066	0.024879	-0.035331	0.0047846	0.66022	-1.3176	2859.5	23.538	-0.69217	76.313	-62.214	73.157	71.495	24.331	-0.40447	-5.687	0.57377	-2.5275	32.76	-4.6303
118.08	-1.5563	51.435	-5.7923	0.64056	-2.5066	0.024522	-0.035244	0.004102	0.66022	-1.3176	2858.9	23.538	-0.6923	76.313	-62.209	73.157	71.495	24.331	-0.40447	-5.687	0.57377	-2.5275	32.76	-4.6303
118.07	-1.5566	51.435	-5.7922	0.64038	-2.5065	0.024137	-0.035122	0.003417	0.66022	-1.3176	2858.2	23.539	-0.69244	76.312	-62.204	73.157	71.495	24.331	-0.40447	-5.687	0.57377	-2.5275	32.76	-4.6303
118.07	-1.5569	51.435	-5.7921	0.6402	-2.5065	0.023725	-0.034967	0.0027304	0.66022	-1.3176	2857.6	23.539	-0.69258	76.312	-62.197	73.157	71.495	24.331	-0.40447	-5.687	0.57377	-2.5275	32.76	-4.6303
118.07	-1.5572	51.435	-5.792	0.64003	-2.5065	0.023287	-0.034777	0.0020427	0.66022	-1.3176	2857.0	23.539	-0.69272	76.311	-62.19	73.157	71.495	24.331	-0.40447	-5.687	0.57377	-2.5275	32.76	-4.6303
118.07	-1.5575	51.435	-5.7918	0.63986	-2.5065	0.022823	-0.034554	0.0013549	0.66022	-1.3176	2856.3	23.539	-0.69286	76.311	-62.182	73.158	71.495	24.331	-0.40447	-5.687	0.57377	-2.5275	32.76	-4.6303
118.07	-1.5578	51.435	-5.7917	0.63969	-2.5065	0.022333	-0.034298	0.00066746	0.66022	-1.3176	2855.7	23.539	-0.69301	76.31	-62.173	73.158	71.495	24.331	-0.40447	-5.687	0.57377	-2.5275	32.76	-4.6303
118.07	-1.5581	51.435	-5.7916	0.63951	-2.5065	0.021819	-0.034008	-1.8787e-05	0.66022	-1.3176	2855.0	23.539	-0.69316	76.31	-62.163	73.158	71.495	24.331	-0.40447	-5.687	0.57377	-2.5275	32.76	-4.6303
118.07	-1.5585	51.434	-5.7915	0.63934	-2.5065	0.02128	-0.033686	-0.00070318	0.66022	-1.3176	2854.4	23.539	-0.69331	76.309	-62.152	73.158	71.495	24.331	-0.40447	-5.687	0.57377	-2.5275	32.76	-4.6303
118.07	-1.5588	51.434	-5.7914	0.63918	-2.5065	0.020718	-0.033332	-0.001385	0.66022	-1.3176	2853.7	23.539	-0.69346	76.309	-62.14	73.158	71.495	24.331	-0.40447	-5.687	0.57377	-2.5275	32.76	-4.6303
118.07	-1.5591	51.434	-5.7913	0.63901	-2.5065	0.020133	-0.032947	-0.0020636	0.66022	-1.3176	2853.1	23.539	-0.69362	76.308	-62.127	73.158	71.495	24.331	-0.40447	-5.687	0.57377	-2.5275	32.76	-4.6303
118.07	-1.5595	51.433	-5.7912	0.63885	-2.5065	0.019525	-0.03253	-0.0027383	0.66022	-1.3176	2852.5	23.539	-0.69377	76.308	-62.113	73.159	71.495	24.331	-0.40447	-5.687	0.57377	-2.5275	32.76	-4.6303
118.07	-1.5598	51.433	-5.7911	0.63869	-2.5065	0.018896	-0.032083	-0.0034084	0.66022	-1.3176	2851.8	23.539	-0.69392	76.307	-62.099	73.159	71.495	24.331	-0.40447	-5.687	0.57377	-2.5275	32.76	-4.6303
118.06	-1.5601	51.433	-5.791	0.63853	-2.5066	0.018247	-0.031605	-0.0040732	0.66022	-1.3176	2851.2	23.539	-0.69408	76.307	-62.084	73.159	71.495	24.331	-0.40447	-5.687	0.57377	-2.5275	32.76	-4.6303
118.06	-1.5605	51.432	-5.7909	0.63837	-2.5066	0.017577	-0.031099	-0.0047322	0.66022	-1.3176	2850.5	23.539	-0.69423	76.306	-62.068	73.159	71.495	24.331	-0.40447	-5.687	0.57377	-2.5275	32.76	-4.6303
118.06	-1.5608	51.432	-5.7908	0.63822	-2.5066	0.016888	-0.030563	-0.0053845	0.66022	-1.3176	2849.9	23.539	-0.69439	76.306	-62.051	73.159	71.495	24.331	-0.40447	-5.687	0.57377	-2.5275	32.76	-4.6303
118.06	-1.5611	51.431	-5.7908	0.63806	-2.5066	0.016181	-0.03	-0.0060297	0.66022	-1.3176	2849.2	23.539	-0.69454	76.305	-62.034	73.16	71.495	24.331	-0.40447	-5.687	0.57377	-2.5275	32.76	-4.6303
118.06	-1.5615	51.43	-5.7907	0.63792	-2.5067	0.015455	-0.029408	-0.006667	0.66022	-1.3176	2848.6	23.539	-0.6947	76.305	-62.016	73.16	71.495	24.331	-0.40447	-5.687	0.57377	-2.5275	32.76	-4.6303
118.06	-1.5618	51.43	-5.7906	0.63777	-2.5067	0.014713	-0.02879	-0.0072958	0.66022	-1.3176	2848.0	23.539	-0.69485	76.304	-61.997	73.16	71.495	24.331	-0.40447	-5.687	0.57377	-2.5275	32.76	-4.6303
118.06	-1.5621	51.429	-5.7905	0.63763	-2.5067	0.013955	-0.028146	-0.0079156	0.66022	-1.3176	2847.3	23.539	-0.695	76.303	-61.978	73.16	71.495	24.331	-0.40447	-5.687	0.57377	-2.5275	32.76	-4.6303
118.06	-1.5625	51.428	-5.7905	0.63749	-2.5068	0.013182	-0.027477	-0.0085257	0.66022	-1.3176	2846.7	23.539	-0.69515	76.303	-61.958	73.16	71.495	24.331	-0.40447	-5.687	0.57377	-2.5275	32.76	-4.6303
118.06	-1.5628	51.428	-5.7904	0.63735	-2.5068	0.012394	-0.026782	-0.0091256	0.66022	-1.3176	2846.0	23.538	-0.6953	76.302	-61.937	73.161	71.495	24.331	-0.40447	-5.687	0.57377	-2.5275	32.76	-4.6303
118.06	-1.5631	51.427	-5.7903	0.63722	-2.5069	0.011593	-0.026065	-0.0097146	0.66022	-1.3176	2845.4	23.538	-0.69544	76.302	-61.916	73.161	71.495	24.331	-0.40447	-5.687	0.57377	-2.5275	32.76	-4.6303
118.06	-1.5634	51.426	-5.7903	0.63709	-2.5069	0.010779	-0.025323	-0.010292	0.66022	-1.3176	2844.8	23.538	-0.69559	76.301	-61.895	73.161	71.495	24.331	-0.40447	-5.687	0.57377	-2.5275	32.76	-4.6303
118.06	-1.5637	51.425	-5.7902	0.63697	-2.507	0.0099532	-0.02456	-0.010858	0.66022	-1.3176	2844.1	23.538	-0.69573	76.301	-61.873	73.161	71.495	24.331	-0.40447	-5.687	0.57377	-2.5275	32.76	-4.6303
118.06	-1.564	51.424	-5.7902	0.63685	-2.507	0.0091165	-0.023776	-0.011411	0.66022	-1.3176	2843.5	23.537	-0.69587	76.3	-61.851	73.161	71.495	24.331	-0.40447	-5.687	0.57377	-2.5275	32.76	-4.6303
118.06	-1.5643	51.423	-5.7901	0.63673	-2.5071	0.0082698	-0.02297	-0.011952	0.66022	-1.3176	2842.8	23.537	-0.69601	76.3	-61.828	73.162	71.495	24.331	-0.40447	-5.687	0.57377	-2.5275	32.76	-4.6303
118.06	-1.5646	51.422	-5.7901	0.63662	-2.5072	0.007414	-0.022146	-0.012478	0.66022	-1.3176	2842.2	23.537	-0.69614	76.299	-61.805	73.162	71.495	24.331	-0.40447	-5.687	0.57377	-2.5275	32.76	-4.6303
118.05	-1.5649	51.421	-5.7901	0.63651	-2.5072	0.0065499	-0.021302	-0.012991	0.66022	-1.3176	2841.5	23.536	-0.69627	76.299	-61.781	73.162	71.495	24.331	-0.40447	-5.687	0.57377	-2.5275	32.76	-4.6303
118.05	-1.5652	51.42	-5.79	0.6364	-2.5073	0.0056786	-0.02044	-0.01349	0.66022	-1.3176	2840.9	23.536	-0.6964	76.298	-61.757	73.162	71.495	24.331	-0.40447	-5.687	0.57377	-2.5275	32.76	-4.6303
118.05	-1.5654	51.419	-5.79	0.6363	-2.5073	0.0048009	-0.019562	-0.013973	0.66022	-1.3176	2840.3	23.536	-0.69652	76.297	-61.733	73.162	71.495	24.331	-0.40447	-5.687	0.57377	-2.5275	32.76	-4.6303
118.05	-1.5657	51.418	-5.79	0.63621	-2.5074	0.0039176	-0.018667	-0.014441	0.66022	-1.3176	2839.6	23.535	-0.69664	76.297	-61.709	73.162	71.495	24.331	-0.40447	-5.687	0.57377	-2.5275	32.76	-4.6303
118.05	-1.5659	51.416	-5.79	0.63612	-2.5075	0.0030299	-0.017758	-0.014894	0.66022	-1.3176	2839.0	23.535	-0.69676	76.296	-61.684	73.163	71.495	24.331	-0.40447	-5.687	0.57377	-2.5275	32.76	-4.6303
118.05	-1.5662	51.415	-5.79	0.63603	-2.5076	0.0021384	-0.016834	-0.01533	0.66022	-1.3176	2838.3	23.535	-0.69687	76.296	-61.659	73.163	71.495	24.331	-0.40447	-5.687	0.57377	-2.5275	32.76	-4.6303
118.05	-1.5664	51.414	-5.7899	0.63595	-2.5076	0.0012443	-0.015897	-0.01575	0.66022	-1.3176	2837.7	23.534	-0.69697	76.295	-61.634	73.163	71.495	24.331	-0.40447	-5.687	0.57377	-2.5275	32.76	-4.6303
118.05	-1.5666	51.413	-5.7899	0.63587	-2.5077	0.00034831	-0.014948	-0.016153	0.66022	-1.3176	2837.1	23.534	-0.69708	76.295	-61.609	73.163	71.495	24.331	-0.40447	-5.687	0.57377	-2.5275	32.76	-4.6303
118.05	-1.5668	51.411	-5.7899	0.6358	-2.5078	-0.00054856	-0.013987	-0.016539	0.66022	-1.3176	2836.4	23.533	-0.69718	76.294	-61.584	73.163	71.495	24.331	-0.40447	-5.687	0.57377	-2.5275	32.76	-4.6303
118.05	-1.567	51.41	-5.7899	0.63573	-2.5079	-0.0014454	-0.013016	-0.016907	0.66022	-1.3176	2835.8	23.533	-0.69727	76.294	-61.559	73.163	71.495	24.331	-0.40447	-5.687	0.57377	-2.5275	32.76	-4.6303
118.05	-1.5672	51.408	-5.79	0.63567	-2.508	-0.0023414	-0.012036	-0.017257	0.66022	-1.3176	2835.1	23.532	-0.69736	76.293	-61.533	73.164	71.495	24.331	-0.40447	-5.687	0.57377	-2.5275	32.76	-4.6303
118.05	-1.5674	51.407	-5.79	0.63561	-2.5081	-0.0032355	-0.011048	-0.017589	0.66022	-1.3176	2834.5	23.532	-0.69744	76.292	-61.508	73.164	71.495	24.331	-0.40447	-5.687	0.57377	-2.5275	32.76	-4.6303
118.05	-1.5675	51.406	-5.79	0.63556	-2.5082	-0.0041269	-0.010053	-0.017902	0.66022	-1.3176	2833.8	23.531	-0.69752	76.292	-61.483	73.164	71.495	24.331	-0.40447	-5.687	0.57377	-2.5275	32.76	-4.6303
118.05	-1.5677	51.404	-5.79	0.63551	-2.5082	-0.0050148	-0.0090508	-0.018197	0.66022	-1.3176	2833.2	23.531	-0.69759	76.291	-61.457	73.164	71.495	24.331	-0.40447	-5.687	0.57377	-2.5275	32.76	-4.6303
118.05	-1.5678	51.403	-5.79	0.63547	-2.5083	-0.0058981	-0.0080437	-0.018473	0.66022	-1.3176	2832.6	23.53	-0.69765	76.291	-61.432	73.164	71.495	24.331	-0.40447	-5.687	0.57377	-2.5275	32.76	-4.6303
118.05	-1.568	51.401	-5.7901	0.63543	-2.5084	-0.0067761	-0.0070323	-0.01873	0.66022	-1.3176	2831.9	23.53	-0.69771	76.29	-61.407	73.164	71.495	24.331	-0.40447	-5.687	0.57377	-2.5275	32.76	-4.6303
118.05	-1.5681	51.4	-5.7901	0.6354	-2.5085	-0.0076478	-0.0060177	-0.018967	0.66022	-1.3176	2831.3	23.529	-0.69777	76.29	-61.382	73.165	71.495	24.331	-0.40447	-5.687	0.57377	-2.5275	32.76	-4.6303
118.05	-1.5682	51.398	-5.7901	0.63537	-2.5086	-0.0085125	-0.0050009	-0.019185	0.66022	-1.3176	2830.6	23.528	-0.69782	76.289	-61.357	73.165	71.495	24.331	-0.40447	-5.687	0.57377	-2.5275	32.76	-4.6303
118.05	-1.5682	51.396	-5.7902	0.63535	-2.5087	-0.0093693	-0.0039828	-0.019383	0.66022	-1.3176	2830.0	23.528	-0.69786	76.289	-61.332	73.165	71.495	24.331	-0.40447	-5.687	0.57377	-2.5275	32.76	-4.6303
118.05	-1.5683	51.395	-5.7902	0.63533	-2.5088	-0.010217	-0.0029645	-0.019562	0.66022	-1.3176	2829.4	23.527	-0.69789	76.288	-61.307	73.165	71.495	24.331	-0.40447	-5.687	0.57377	-2.5275	32.76	-4.6303
118.05	-1.5684	51.393	-5.7903	0.63532	-2.5089	-0.011056	-0.001947	-0.01972	0.66022	-1.3176	2828.7	23.527	-0.69792	76.287	-61.283	73.165	71.495	24.331	-0.40447	-5.687	0.57377	-2.5275	32.76	-4.6303
118.05	-1.5684	51.391	-5.7904	0.63531	-2.509	-0.011884	-0.00093125	-0.019859	0.66022	-1.3176	2828.1	23.526	-0.69795	76.287	-61.258	73.165	71.495	24.331	-0.40447	-5.687	0.57377	-2.5275	32.76	-4.6303
118.05	-1.5684	51.39	-5.7904	0.63531	-2.5091	-0.012701	8.1741e-05	-0.019977	0.66022	-1.3176	2827.4	23.525	-0.69796	76.286	-61.234	73.165	71.495	24.331	-0.40447	-5.687	0.57377	-2.5275	32.76	-4.6303
118.05	-1.5684	51.388	-5.7905	0.63531	-2.5092	-0.013506	0.001091	-0.020075	0.66022	-1.3176	2826.8	23.525	-0.69797	76.286	-61.211	73.166	71.495	24.331	-0.40447	-5.687	0.57377	-2.5275	32.76	-4.6303
118.04	-1.5684	51.386	-5.7905	0.63532	-2.5093	-0.014298	0.0020955	-0.020153	0.66022	-1.3176	2826.2	23.524	-0.69797	76.285	-61.187	73.166	71.495	24.331	-0.40447	-5.687	0.57377	-2.5275	32.76	-4.6303
118.04	-1.5684	51.385	-5.7906	0.63533	-2.5094	-0.015076	0.0030943	-0.020211	0.66022	-1.3176	2825.5	23.523	-0.69797	76.285	-61.164	73.166	71.495	24.331	-0.40447	-5.687	0.57377	-2.5275	32.76	-4.6303
118.04	-1.5684	51.383	-5.7907	0.63535	-2.5095	-0.015841	0.0040864	-0.020249	0.66022	-1.3176	2824.9	23.523	-0.69796	76.284	-61.141	73.166	71.495	24.331	-0.40447	-5.687	0.57377	-2.5275	32.76	-4.6303
118.04	-1.5683	51.381	-5.7908	0.63537	-2.5096	-0.016591	0.0050709	-0.020266	0.66022	-1.3176	2824.2	23.522	-0.69794	76.283	-61.118	73.166	71.495	24.331	-0.40447	-5.687	0.57377	-2.5275	32.76	-4.6303
118.04	-1.5683	51.379	-5.7909	0.6354	-2.5097	-0.017325	0.0060468	-0.020263	0.66022	-1.3176	2823.6	23.521	-0.69792	76.283	-61.096	73.166	71.495	24.331	-0.40447	-5.687	0.57377	-2.5275	32.76	-4.6303
118.04	-1.5682	51.378	-5.791	0.63544	-2.5098	-0.018042	0.0070133	-0.02024	0.66022	-1.3176	2822.9	23.521	-0.69788	76.282	-61.074	73.166	71.495	24.331	-0.40447	-5.687	0.57377	-2.5275	32.76	-4.6303
118.04	-1.5681	51.376	-5.791	0.63547	-2.5099	-0.018743	0.0079693	-0.020198	0.66022	-1.3176	2822.3	23.52	-0.69784	76.282	-61.053	73.167	71.495	24.331	-0.40447	-5.687	0.57377	-2.5275	32.76	-4.6303
118.04	-1.568	51.374	-5.7911	0.63551	-2.51	-0.019426	0.008914	-0.020135	0.66022	-1.3176	2821.7	23.519	-0.6978	76.281	-61.032	73.167	71.495	24.331	-0.40447	-5.687	0.57377	-2.5275	32.76	-4.6303
118.04	-1.5678	51.372	-5.7912	0.63556	-2.5101	-0.020091	0.0098464	-0.020052	0.66022	-1.3176	2821.0	23.519	-0.69774	76.28	-61.011	73.167	71.495	24.331	-0.40447	-5.687	0.57377	-2.5275	32.76	-4.6303
118.04	-1.5677	51.371	-5.7913	0.63561	-2.5102	-0.020737	0.010766	-0.01995	0.66022	-1.3176	2820.4	23.518	-0.69768	76.28	-60.991	73.167	71.495	24.331	-0.40447	-5.687	0.57377	-2.5275	32.76	-4.6303
118.04	-1.5675	51.369	-5.7914	0.63567	-2.5103	-0.021364	0.011671	-0.019829	0.66022	-1.3176	2819.7	23.517	-0.69761	76.279	-60.971	73.167	71.495	24.331	-0.40447	-5.687	0.57377	-2.5275	32.76	-4.6303
118.04	-1.5673	51.367	-5.7916	0.63573	-2.5104	-0.02197	0.012562	-0.019688	0.66022	-1.3176	2819.1	23.517	-0.69754	76.279	-60.952	73.167	71.495	24.331	-0.40447	-5.687	0.57377	-2.5275	32.76	-4.6303
118.04	-1.5671	51.365	-5.7917	0.6358	-2.5105	-0.022557	0.013437	-0.019528	0.66022	-1.3176	2818.5	23.516	-0.69745	76.278	-60.933	73.167	71.495	24.331	-0.40447	-5.687	0.57377	-2.5275	32.76	-4.6303
118.04	-1.5669	51.364	-5.7918	0.63586	-2.5106	-0.023122	0.014295	-0.019349	0.66022	-1.3176	2817.8	23.515	-0.69736	76.278	-60.915	73.168	71.495	24.331	-0.40447	-5.687	0.57377	-2.5275	32.76	-4.6303
118.04	-1.5667	51.362	-5.7919	0.63594	-2.5107	-0.023665	0.015136	-0.019152	0.66022	-1.3176	2817.2	23.515	-0.69726	76.277	-60.897	73.168	71.495	24.331	-0.40447	-5.687	0.57377	-2.5275	32.76	-4.6303
118.04	-1.5664	51.36	-5.792	0.63602	-2.5108	-0.024187	0.015959	-0.018936	0.66022	-1.3176	2816.5	23.514	-0.69716	76.276	-60.88	73.168	71.495	24.331	-0.40447	-5.687	0.57377	-2.5275	32.76	-4.6303
118.04	-1.5662	51.358	-5.7921	0.6361	-2.5109	-0.024686	0.016763	-0.018702	0.66022	-1.3176	2815.9	23.513	-0.69705	76.276	-60.863	73.168	71.495	24.331	-0.40447	-5.687	0.57377	-2.5275	32.76	-4.6303
118.04	-1.5659	51.356	-5.7923	0.63618	-2.511	-0.025163	0.017548	-0.01845	0.66022	-1.3176	2815.3	23.513	-0.69693	76.275	-60.847	73.168	71.495	24.331	-0.40447	-5.687	0.57377	-2.5275	32.76	-4.6303
118.04	-1.5656	51.355	-5.7924	0.63627	-2.5111	-0.025616	0.018313	-0.018181	0.66022	-1.3176	2814.6	23.512	-0.6968	76.275	-60.831	73.168	71.495	24.331	-0.40447	-5.687	0.57377	-2.5275	32.76	-4.6303
118.04	-1.5653	51.353	-5.7925	0.63637	-2.5112	-0.026045	0.019056	-0.017894	0.66022	-1.3176	2814.0	23.511	-0.69666	76.274	-60.816	73.168	71.495	24.331	-0.40447	-5.687	0.57377	-2.5275	32.76	-4.6303
118.04	-1.5649	51.351	-5.7927	0.63646	-2.5113	-0.026451	0.019778	-0.017591	0.66022	-1.3176	2813.3	23.511	-0.69652	76.273	-60.802	73.169	71.495	24.331	-0.40447	-5.687	0.57377	-2.5275	32.76	-4.6303
118.04	-1.5646	51.349	-5.7928	0.63656	-2.5113	-0.026832	0.020477	-0.017271	0.66022	-1.3176	2812.7	23.51	-0.69637	76.273	-60.788	73.169	71.495	24.331	-0.40447	-5.687	0.57377	-2.5275	32.76	-4.6303
118.04	-1.5642	51.348	-5.7929	0.63667	-2.5114	-0.027189	0.021154	-0.016935	0.66022	-1.3176	2812.1	23.51	-0.69621	76.272	-60.774	73.169	71.495	24.331	-0.40447	-5.687	0.57377	-2.5275	32.76	-4.6303
118.04	-1.5638	51.346	-5.7931	0.63678	-2.5115	-0.02752	0.021807	-0.016583	0.66022	-1.3176	2811.4	23.509	-0.69605	76.272	-60.762	73.169	71.495	24.331	-0.40447	-5.687	0.57377	-2.5275	32.76	-4.6303
118.04	-1.5634	51.344	-5.7932	0.63689	-2.5116	-0.027827	0.022436	-0.016215	0.66022	-1.3176	2810.8	23.508	-0.69588	76.271	-60.749	73.169	71.495	24.331	-0.40447	-5.687	0.57377	-2.5275	32.76	-4.6303
118.04	-1.563	51.343	-5.7933	0.637	-2.5117	-0.028108	0.02304	-0.015833	0.66022	-1.3176	2810.1	23.508	-0.6957	76.27	-60.738	73.169	71.495	24.331	-0.40447	-5.687	0.57377	-2.5275	32.76	-4.6303
118.04	-1.5626	51.341	-5.7935	0.63712	-2.5118	-0.028364	0.023619	-0.015436	0.66022	-1.3176	2809.5	23.507	-0.69552	76.27	-60.727	73.169	71.495	24.331	-0.40447	-5.687	0.57377	-2.5275	32.76	-4.6303
118.04	-1.5622	51.339	-5.7936	0.63724	-2.5118	-0.028593	0.024172	-0.015025	0.66022	-1.3176	2808.9	23.506	-0.69532	76.269	-60.716	73.169	71.495	24.331	-0.40447	-5.687	0.57377	-2.5275	32.76	-4.6303
118.04	-1.5617	51.338	-5.7938	0.63736	-2.5119	-0.028797	0.024699	-0.0146	0.66022	-1.3176	2808.2	23.506	-0.69512	76.269	-60.707	73.17	71.495	24.331	-0.40447	-5.687	0.57377	-2.5275	32.76	-4.6303
118.04	-1.5612	51.336	-5.7939	0.63748	-2.512	-0.028975	0.025199	-0.014161	0.66022	-1.3176	2807.6	23.505	-0.69492	76.268	-60.698	73.17	71.495	24.331	-0.40447	-5.687	0.57377	-2.5275	32.76	-4.6303
118.03	-1.5607	51.335	-5.7941	0.63761	-2.512	-0.029127	0.025672	-0.01371	0.66022	-1.3176	2806.9	23.505	-0.69471	76.267	-60.689	73.17	71.495	24.331	-0.40447	-5.687	0.57377	-2.5275	32.76	-4.6303
118.03	-1.5602	51.333	-5.7942	0.63774	-2.5121	-0.029252	0.026118	-0.013247	0.66022	-1.3176	2806.3	23.504	-0.69449	76.267	-60.681	73.17	71.495	24.331	-0.40447	-5.687	0.57377	-2.5275	32.76	-4.6303
118.03	-1.5597	51.332	-5.7943	0.63787	-2.5122	-0.029352	0.026536	-0.012772	0.66022	-1.3176	2805.7	23.504	-0.69426	76.266	-60.674	73.17	71.495	24.331	-0.40447	-5.687	0.57377	-2.5275	32.76	-4.6303
118.03	-1.5592	51.33	-5.7945	0.63801	-2.5122	-0.029425	0.026926	-0.012285	0.66022	-1.3176	2805.0	23.503	-0.69403	76.266	-60.668	73.17	71.495	24.331	-0.40447	-5.687	0.57377	-2.5275	32.76	-4.6303
118.03	-1.5586	51.329	-5.7946	0.63814	-2.5123	-0.029471	0.027287	-0.011788	0.66022	-1.3176	2804.4	23.503	-0.6938	76.265	-60.662	73.17	71.495	24.331	-0.40447	-5.687	0.57377	-2.5275	32.76	-4.6303
118.03	-1.5581	51.327	-5.7948	0.63828	-2.5124	-0.029492	0.027619	-0.01128	0.66022	-1.3176	2803.7	23.502	-0.69355	76.264	-60.656	73.17	71.495	24.331	-0.40447	-5.687	0.57377	-2.5275	32.76	-4.6303
118.03	-1.5575	51.326	-5.7949	0.63842	-2.5124	-0.029486	0.027922	-0.010763	0.66022	-1.3176	2803.1	23.502	-0.6933	76.264	-60.652	73.171	71.495	24.331	-0.40447	-5.687	0.57377	-2.5275	32.76	-4.6303
118.03	-1.5569	51.324	-5.7951	0.63856	-2.5125	-0.029454	0.028195	-0.010236	0.66022	-1.3176	2802.4	23.501	-0.69305	76.263	-60.648	73.171	71.495	24.331	-0.40447	-5.687	0.57377	-2.5275	32.76	-4.6303
118.03	-1.5563	51.323	-5.7952	0.6387	-2.5125	-0.029396	0.028439	-0.0097009	0.66022	-1.3176	2801.8	23.501	-0.69279	76.263	-60.645	73.171	71.495	24.331	-0.40447	-5.687	0.57377	-2.5275	32.76	-4.6303
118.03	-1.5557	51.322	-5.7954	0.63884	-2.5126	-0.029312	0.028654	-0.0091574	0.66022	-1.3176	2801.2	23.5	-0.69252	76.262	-60.642	73.171	71.495	24.331	-0.40447	-5.687	0.57377	-2.5275	32.76	-4.6303
118.03	-1.5551	51.32	-5.7955	0.63899	-2.5126	-0.029203	0.028838	-0.0086063	0.66022	-1.3176	2800.5	23.5	-0.69225	76.261	-60.64	73.171	71.495	24.331	-0.40447	-5.687	0.57377	-2.5275	32.76	-4.6303
118.03	-1.5545	51.319	-5.7957	0.63913	-2.5127	-0.029068	0.028993	-0.0080482	0.66022	-1.3176	2799.9	23.499	-0.69197	76.261	-60.639	73.171	71.495	24.331	-0.40447	-5.687	0.57377	-2.5275	32.76	-4.6303
118.03	-1.5538	51.318	-5.7958	0.63928	-2.5127	-0.028907	0.029117	-0.0074835	0.66022	-1.3176	2799.2	23.499	-0.69169	76.26	-60.638	73.171	71.495	24.331	-0.40447	-5.687	0.57377	-2.5275	32.76	-4.6303
118.03	-1.5531	51.317	-5.796	0.63942	-2.5127	-0.028721	0.029211	-0.006913	0.66022	-1.3176	2798.6	23.498	-0.6914	76.26	-60.638	73.171	71.495	24.331	-0.40447	-5.687	0.57377	-2.5275	32.76	-4.6303
118.03	-1.5525	51.315	-5.7961	0.63957	-2.5128	-0.028511	0.029275	-0.0063372	0.66022	-1.3176	2798.0	23.498	-0.69111	76.259	-60.639	73.172	71.495	24.331	-0.40447	-5.687	0.57377	-2.5275	32.76	-4.6303
118.03	-1.5518	51.314	-5.7962	0.63971	-2.5128	-0.028276	0.029309	-0.0057566	0.66022	-1.3176	2797.3	23.498	-0.69081	76.258	-60.64	73.172	71.495	24.331	-0.40447	-5.687	0.57377	-2.5275	32.76	-4.6303
118.03	-1.5511	51.313	-5.7964	0.63986	-2.5128	-0.028016	0.029313	-0.0051719	0.66022	-1.3176	2796.7	23.497	-0.69051	76.258	-60.642	73.172	71.495	24.331	-0.40447	-5.687	0.57377	-2.5275	32.76	-4.6303
118.03	-1.5504	51.312	-5.7965	0.64001	-2.5128	-0.027732	0.029287	-0.0045836	0.66022	-1.3176	2796.0	23.497	-0.69021	76.257	-60.645	73.172	71.495	24.331	-0.40447	-5.687	0.57377	-2.5275	32.76	-4.6303
118.03	-1.5497	51.311	-5.7967	0.64015	-2.5129	-0.027425	0.02923	-0.0039923	0.66022	-1.3176	2795.4	23.497	-0.6899	76.257	-60.648	73.172	71.495	24.331	-0.40447	-5.687	0.57377	-2.5275	32.76	-4.6303
118.02	-1.549	51.31	-5.7968	0.6403	-2.5129	-0.027094	0.029144	-0.0033987	0.66022	-1.3176	2794.8	23.496	-0.68958	76.256	-60.652	73.172	71.495	24.331	-0.40447	-5.687	0.57377	-2.5275	32.76	-4.6303
118.02	-1.5483	51.309	-5.7969	0.64044	-2.5129	-0.026741	0.029028	-0.0028032	0.66022	-1.3176	2794.1	23.496	-0.68927	76.256	-60.657	73.172	71.495	24.331	-0.40447	-5.687	0.57377	-2.5275	32.76	-4.6303
118.02	-1.5475	51.308	-5.7971	0.64059	-2.5129	-0.026365	0.028882	-0.0022065	0.66022	-1.3176	2793.5	23.496	-0.68895	76.255	-60.662	73.172	71.495	24.331	-0.40447	-5.687	0.57377	-2.5275	32.76	-4.6303
118.02	-1.5468	51.307	-5.7972	0.64073	-2.5129	-0.025966	0.028707	-0.0016093	0.66022	-1.3176	2792.8	23.496	-0.68862	76.254	-60.668	73.173	71.495	24.331	-0.40447	-5.687	0.57377	-2.5275	32.76	-4.6303
118.02	-1.5461	51.306	-5.7973	0.64088	-2.5129	-0.025546	0.028502	-0.0010119	0.66022	-1.3176	2792.2	23.495	-0.6883	76.254	-60.674	73.173	71.495	24.331	-0.40447	-5.687	0.57377	-2.5275	32.76	-4.6303
118.02	-1.5453	51.305	-5.7974	0.64102	-2.5129	-0.025105	0.028269	-0.00041518	0.66022	-1.3176	2791.6	23.495	-0.68797	76.253	-60.681	73.173	71.495	24.331	-0.40447	-5.687	0.57377	-2.5275	32.76	-4.6303
118.02	-1.5445	51.305	-5.7976	0.64116	-2.5129	-0.024643	0.028007	0.00018043	0.66022	-1.3176	2790.9	23.495	-0.68764	76.253	-60.689	73.173	71.495	24.331	-0.40447	-5.687	0.57377	-2.5275	32.76	-4.6303
118.02	-1.5438	51.304	-5.7977	0.6413	-2.5129	-0.024161	0.027717	0.00077431	0.66022	-1.3176	2790.3	23.495	-0.6873	76.252	-60.697	73.173	71.495	24.331	-0.40447	-5.687	0.57377	-2.5275	32.76	-4.6303
118.02	-1.543	51.303	-5.7978	0.64144	-2.5129	-0.023659	0.027399	0.0013659	0.66022	-1.3176	2789.6	23.495	-0.68697	76.251	-60.706	73.173	71.495	24.331	-0.40447	-5.687	0.57377	-2.5275	32.76	-4.6303
118.02	-1.5422	51.302	-5.7979	0.64157	-2.5129	-0.023138	0.027053	0.0019545	0.66022	-1.3176	2789.0	23.495	-0.68663	76.251	-60.715	73.173	71.495	24.331	-0.40447	-5.687	0.57377	-2.5275	32.76	-4.6303
118.02	-1.5415	51.302	-5.798	0.64171	-2.5129	-0.022598	0.02668	0.0025397	0.66022	-1.3176	2788.4	23.494	-0.68629	76.25	-60.725	73.173	71.495	24.331	-0.40447	-5.687	0.57377	-2.5275	32.76	-4.6303
118.02	-1.5407	51.301	-5.7982	0.64184	-2.5129	-0.02204	0.026281	0.0031209	0.66022	-1.3176	2787.7	23.494	-0.68595	76.25	-60.736	73.174	71.495	24.331	-0.40447	-5.687	0.57377	-2.5275	32.76	-4.6303
118.02	-1.5399	51.301	-5.7983	0.64197	-2.5129	-0.021465	0.025854	0.0036974	0.66022	-1.3176	2787.1	23.494	-0.6856	76.249	-60.747	73.174	71.495	24.331	-0.40447	-5.687	0.57377	-2.5275	32.76	-4.6303
118.02	-1.5391	51.3	-5.7984	0.6421	-2.5129	-0.020873	0.025402	0.0042688	0.66022	-1.3176	2786.4	23.494	-0.68526	76.248	-60.758	73.174	71.495	24.331	-0.40447	-5.687	0.57377	-2.5275	32.76	-4.6303
118.01	-1.5383	51.3	-5.7985	0.64222	-2.5128	-0.020264	0.024925	0.0048345	0.66022	-1.3176	2785.8	23.494	-0.68491	76.248	-60.771	73.174	71.495	24.331	-0.40447	-5.687	0.57377	-2.5275	32.76	-4.6303
118.01	-1.5375	51.299	-5.7986	0.64235	-2.5128	-0.01964	0.024423	0.0053939	0.66022	-1.3176	2785.2	23.494	-0.68457	76.247	-60.783	73.174	71.495	24.331	-0.40447	-5.687	0.57377	-2.5275	32.76	-4.6303
118.01	-1.5368	51.299	-5.7987	0.64247	-2.5128	-0.019001	0.023896	0.0059466	0.66022	-1.3176	2784.5	23.494	-0.68422	76.247	-60.797	73.174	71.495	24.331	-0.40447	-5.687	0.57377	-2.5275	32.76	-4.6303
118.01	-1.536	51.298	-5.7988	0.64259	-2.5127	-0.018347	0.023346	0.0064918	0.66022	-1.3176	2783.9	23.494	-0.68388	76.246	-60.811	73.174	71.495	24.331	-0.40447	-5.687	0.57377	-2.5275	32.76	-4.6303
118.01	-1.5352	51.298	-5.7989	0.6427	-2.5127	-0.01768	0.022773	0.0070293	0.66022	-1.3176	2783.2	23.494	-0.68353	76.245	-60.825	73.175	71.495	24.331	-0.40447	-5.687	0.57377	-2.5275	32.76	-4.6303
118.01	-1.5344	51.298	-5.7989	0.64281	-2.5127	-0.017	0.022177	0.0075584	0.66022	-1.3176	2782.6	23.494	-0.68318	76.245	-60.84	73.175	71.495	24.331	-0.40447	-5.687	0.57377	-2.5275	32.76	-4.6303
118.01	-1.5336	51.298	-5.799	0.64292	-2.5126	-0.016308	0.021559	0.0080785	0.66022	-1.3176	2782.0	23.494	-0.68284	76.244	-60.855	73.175	71.495	24.331	-0.40447	-5.687	0.57377	-2.5275	32.76	-4.6303
118.01	-1.5328	51.297	-5.7991	0.64303	-2.5126	-0.015604	0.02092	0.0085894	0.66022	-1.3176	2781.3	23.494	-0.68249	76.244	-60.871	73.175	71.495	24.331	-0.40447	-5.687	0.57377	-2.5275	32.76	-4.6303
118.01	-1.532	51.297	-5.7992	0.64313	-2.5125	-0.014889	0.02026	0.0090904	0.66022	-1.3176	2780.7	23.494	-0.68215	76.243	-60.887	73.175	71.495	24.331	-0.40447	-5.687	0.57377	-2.5275	32.76	-4.6303
118.01	-1.5313	51.297	-5.7993	0.64323	-2.5125	-0.014164	0.01958	0.009581	0.66022	-1.3176	2780.0	23.495	-0.68181	76.243	-60.903	73.175	71.495	24.331	-0.40447	-5.687	0.57377	-2.5275	32.76	-4.6303
118.0	-1.5305	51.297	-5.7993	0.64333	-2.5125	-0.013429	0.018882	0.010061	0.66022	-1.3176	2779.4	23.495	-0.68147	76.242	-60.92	73.175	71.495	24.331	-0.40447	-5.687	0.57377	-2.5275	32.76	-4.6303
118.0	-1.5297	51.297	-5.7994	0.64342	-2.5124	-0.012686	0.018164	0.010529	0.66022	-1.3176	2778.8	23.495	-0.68113	76.241	-60.938	73.176	71.495	24.331	-0.40447	-5.687	0.57377	-2.5275	32.76	-4.6303
118.0	-1.5289	51.297	-5.7994	0.64351	-2.5123	-0.011935	0.017429	0.010986	0.66022	-1.3176	2778.1	23.495	-0.68079	76.241	-60.956	73.176	71.495	24.331	-0.40447	-5.687	0.57377	-2.5275	32.76	-4.6303
118.0	-1.5282	51.297	-5.7995	0.64359	-2.5123	-0.011177	0.016678	0.011431	0.66022	-1.3176	2777.5	23.495	-0.68045	76.24	-60.974	73.176	71.495	24.331	-0.40447	-5.687	0.57377	-2.5275	32.76	-4.6303
118.0	-1.5274	51.297	-5.7996	0.64368	-2.5122	-0.010412	0.015909	0.011863	0.66022	-1.3176	2776.8	23.495	-0.68012	76.24	-60.993	73.176	71.495	24.331	-0.40447	-5.687	0.57377	-2.5275	32.76	-4.6303
118.0	-1.5267	51.297	-5.7996	0.64375	-2.5122	-0.0096418	0.015126	0.012283	0.66022	-1.3176	2776.2	23.496	-0.67979	76.239	-61.011	73.176	71.495	24.331	-0.40447	-5.687	0.57377	-2.5275	32.76	-4.6303
118.0	-1.5259	51.297	-5.7997	0.64383	-2.5121	-0.0088665	0.014328	0.012689	0.66022	-1.3176	2775.6	23.496	-0.67946	76.238	-61.031	73.176	71.495	24.331	-0.40447	-5.687	0.57377	-2.5275	32.76	-4.6303
118.0	-1.5252	51.297	-5.7997	0.6439	-2.512	-0.0080872	0.013517	0.013081	0.66022	-1.3176	2774.9	23.496	-0.67914	76.238	-61.05	73.176	71.495	24.331	-0.40447	-5.687	0.57377	-2.5275	32.76	-4.6303
118.0	-1.5244	51.297	-5.7997	0.64396	-2.512	-0.0073044	0.012692	0.01346	0.66022	-1.3176	2774.3	23.496	-0.67882	76.237	-61.07	73.177	71.495	24.331	-0.40447	-5.687	0.57377	-2.5275	32.76	-4.6303
118.0	-1.5237	51.297	-5.7998	0.64402	-2.5119	-0.0065191	0.011855	0.013823	0.66022	-1.3176	2773.6	23.497	-0.6785	76.237	-61.09	73.177	71.495	24.331	-0.40447	-5.687	0.57377	-2.5275	32.76	-4.6303
117.99	-1.523	51.298	-5.7998	0.64408	-2.5118	-0.005732	0.011008	0.014173	0.66022	-1.3176	2773.0	23.497	-0.67819	76.236	-61.111	73.177	71.495	24.331	-0.40447	-5.687	0.57377	-2.5275	32.76	-4.6303
117.99	-1.5223	51.298	-5.7998	0.64413	-2.5118	-0.0049439	0.01015	0.014507	0.66022	-1.3176	2772.4	23.497	-0.67788	76.236	-61.132	73.177	71.495	24.331	-0.40447	-5.687	0.57377	-2.5275	32.76	-4.6303
117.99	-1.5216	51.298	-5.7999	0.64418	-2.5117	-0.0041555	0.0092823	0.014825	0.66022	-1.3176	2771.7	23.498	-0.67757	76.235	-61.153	73.177	71.495	24.331	-0.40447	-5.687	0.57377	-2.5275	32.76	-4.6303
117.99	-1.5209	51.298	-5.7999	0.64423	-2.5116	-0.0033677	0.0084063	0.015129	0.66022	-1.3176	2771.1	23.498	-0.67727	76.234	-61.174	73.177	71.495	24.331	-0.40447	-5.687	0.57377	-2.5275	32.76	-4.6303
117.99	-1.5202	51.299	-5.7999	0.64427	-2.5115	-0.0025812	0.0075226	0.015416	0.66022	-1.3176	2770.4	23.498	-0.67697	76.234	-61.195	73.177	71.495	24.331	-0.40447	-5.687	0.57377	-2.5275	32.76	-4.6303
117.99	-1.5195	51.299	-5.7999	0.6443	-2.5115	-0.0017967	0.0066323	0.015687	0.66022	-1.3176	2769.8	23.499	-0.67668	76.233	-61.216	73.178	71.495	24.331	-0.40447	-5.687	0.57377	-2.5275	32.76	-4.6303
117.99	-1.5189	51.3	-5.7999	0.64433	-2.5114	-0.0010152	0.0057361	0.015941	0.66022	-1.3176	2769.2	23.499	-0.67639	76.233	-61.238	73.178	71.495	24.331	-0.40447	-5.687	0.57377	-2.5275	32.76	-4.6303
117.99	-1.5182	51.3	-5.7999	0.64436	-2.5113	-0.00023718	0.0048349	0.016179	0.66022	-1.3176	2768.5	23.499	-0.67611	76.232	-61.26	73.178	71.495	24.331	-0.40447	-5.687	0.57377	-2.5275	32.76	-4.6303
117.98	-1.5176	51.3	-5.7999	0.64438	-2.5112	0.00053642	0.0039298	0.016401	0.66022	-1.3176	2767.9	23.5	-0.67583	76.232	-61.282	73.178	71.495	24.331	-0.40447	-5.687	0.57377	-2.5275	32.76	-4.6303
117.98	-1.517	51.301	-5.7999	0.6444	-2.5111	0.0013049	0.0030216	0.016605	0.66022	-1.3176	2767.2	23.5	-0.67556	76.231	-61.304	73.178	71.495	24.331	-0.40447	-5.687	0.57377	-2.5275	32.76	-4.6303
117.98	-1.5164	51.301	-5.7999	0.64441	-2.5111	0.0020675	0.0021112	0.016792	0.66022	-1.3176	2766.6	23.501	-0.67529	76.23	-61.326	73.178	71.495	24.331	-0.40447	-5.687	0.57377	-2.5275	32.76	-4.6303
117.98	-1.5158	51.302	-5.7999	0.64442	-2.511	0.0028234	0.0011996	0.016961	0.66022	-1.3176	2766.0	23.501	-0.67503	76.23	-61.348	73.178	71.495	24.331	-0.40447	-5.687	0.57377	-2.5275	32.76	-4.6303
117.98	-1.5152	51.302	-5.7999	0.64442	-2.5109	0.003572	0.00028762	0.017114	0.66022	-1.3176	2765.3	23.501	-0.67477	76.229	-61.37	73.179	71.495	24.331	-0.40447	-5.687	0.57377	-2.5275	32.76	-4.6303
117.98	-1.5146	51.303	-5.7998	0.64442	-2.5108	0.0043125	-0.00062373	0.017248	0.66022	-1.3176	2764.7	23.502	-0.67452	76.229	-61.392	73.179	71.495	24.331	-0.40447	-5.687	0.57377	-2.5275	32.76	-4.6303
117.98	-1.5141	51.303	-5.7998	0.64442	-2.5107	0.0050442	-0.0015336	0.017365	0.66022	-1.3176	2764.0	23.502	-0.67428	76.228	-61.414	73.179	71.495	24.331	-0.40447	-5.687	0.57377	-2.5275	32.76	-4.6303
117.98	-1.5135	51.304	-5.7998	0.64441	-2.5106	0.0057663	-0.002441	0.017464	0.66022	-1.3176	2763.4	23.503	-0.67404	76.228	-61.437	73.179	71.495	24.331	-0.40447	-5.687	0.57377	-2.5275	32.76	-4.6303
117.97	-1.513	51.305	-5.7998	0.64439	-2.5105	0.0064783	-0.003345	0.017546	0.66022	-1.3176	2762.7	23.503	-0.67381	76.227	-61.459	73.179	71.495	24.331	-0.40447	-5.687	0.57377	-2.5275	32.76	-4.6303
117.97	-1.5125	51.305	-5.7997	0.64437	-2.5105	0.0071793	-0.0042448	0.017609	0.66022	-1.3176	2762.1	23.504	-0.67359	76.227	-61.481	73.179	71.495	24.331	-0.40447	-5.687	0.57377	-2.5275	32.76	-4.6303
117.97	-1.512	51.306	-5.7997	0.64435	-2.5104	0.0078687	-0.0051395	0.017655	0.66022	-1.3176	2761.5	23.504	-0.67337	76.226	-61.502	73.18	71.495	24.331	-0.40447	-5.687	0.57377	-2.5275	32.76	-4.6303
117.97	-1.5115	51.306	-5.7997	0.64432	-2.5103	0.0085459	-0.006028	0.017682	0.66022	-1.3176	2760.8	23.505	-0.67316	76.225	-61.524	73.18	71.495	24.331	-0.40447	-5.687	0.57377	-2.5275	32.76	-4.6303
117.97	-1.511	51.307	-5.7996	0.64429	-2.5102	0.0092102	-0.0069097	0.017692	0.66022	-1.3176	2760.2	23.505	-0.67296	76.225	-61.546	73.18	71.495	24.331	-0.40447	-5.687	0.57377	-2.5275	32.76	-4.6303
117.97	-1.5106	51.308	-5.7996	0.64425	-2.5101	0.009861	-0.0077835	0.017684	0.66022	-1.3176	2759.5	23.506	-0.67276	76.224	-61.567	73.18	71.495	24.331	-0.40447	-5.687	0.57377	-2.5275	32.76	-4.6303
117.97	-1.5101	51.308	-5.7995	0.64421	-2.51	0.010498	-0.0086486	0.017658	0.66022	-1.3176	2758.9	23.506	-0.67257	76.224	-61.588	73.18	71.495	24.331	-0.40447	-5.687	0.57377	-2.5275	32.76	-4.6303
117.97	-1.5097	51.309	-5.7995	0.64417	-2.5099	0.011119	-0.0095042	0.017614	0.66022	-1.3176	2758.3	23.507	-0.67239	76.223	-61.609	73.18	71.495	24.331	-0.40447	-5.687	0.57377	-2.5275	32.76	-4.6303
117.96	-1.5093	51.31	-5.7994	0.64412	-2.5098	0.011726	-0.010349	0.017553	0.66022	-1.3176	2757.6	23.507	-0.67221	76.223	-61.63	73.181	71.495	24.331	-0.40447	-5.687	0.57377	-2.5275	32.76	-4.6303
117.96	-1.5089	51.31	-5.7993	0.64406	-2.5098	0.012316	-0.011183	0.017474	0.66022	-1.3176	2757.0	23.508	-0.67205	76.222	-61.65	73.181	71.495	24.331	-0.40447	-5.687	0.57377	-2.5275	32.76	-4.6303
117.96	-1.5086	51.311	-5.7993	0.64401	-2.5097	0.01289	-0.012005	0.017377	0.66022	-1.3176	2756.3	23.508	-0.67188	76.222	-61.671	73.181	71.495	24.331	-0.40447	-5.687	0.57377	-2.5275	32.76	-4.6303
117.96	-1.5082	51.312	-5.7992	0.64394	-2.5096	0.013447	-0.012814	0.017263	0.66022	-1.3176	2755.7	23.509	-0.67173	76.221	-61.69	73.181	71.495	24.331	-0.40447	-5.687	0.57377	-2.5275	32.76	-4.6303
117.96	-1.5079	51.312	-5.7991	0.64388	-2.5095	0.013987	-0.013609	0.017132	0.66022	-1.3176	2755.1	23.509	-0.67159	76.22	-61.71	73.181	71.495	24.331	-0.40447	-5.687	0.57377	-2.5275	32.76	-4.6303
117.96	-1.5075	51.313	-5.7991	0.64381	-2.5094	0.014508	-0.01439	0.016984	0.66022	-1.3176	2754.4	23.51	-0.67145	76.22	-61.729	73.181	71.495	24.331	-0.40447	-5.687	0.57377	-2.5275	32.76	-4.6303
117.96	-1.5072	51.314	-5.799	0.64373	-2.5093	0.01501	-0.015156	0.016819	0.66022	-1.3176	2753.8	23.51	-0.67132	76.219	-61.748	73.182	71.495	24.331	-0.40447	-5.687	0.57377	-2.5275	32.76	-4.6303
117.95	-1.5069	51.314	-5.7989	0.64366	-2.5092	0.015494	-0.015906	0.016637	0.66022	-1.3176	2753.1	23.511	-0.67119	76.219	-61.766	73.182	71.495	24.331	-0.40447	-5.687	0.57377	-2.5275	32.76	-4.6303
117.95	-1.5067	51.315	-5.7988	0.64357	-2.5092	0.015958	-0.016638	0.016439	0.66022	-1.3176	2752.5	23.511	-0.67108	76.218	-61.784	73.182	71.495	24.331	-0.40447	-5.687	0.57377	-2.5275	32.76	-4.6303
117.95	-1.5064	51.316	-5.7988	0.64349	-2.5091	0.016402	-0.017354	0.016224	0.66022	-1.3176	2751.9	23.512	-0.67097	76.218	-61.802	73.182	71.495	24.331	-0.40447	-5.687	0.57377	-2.5275	32.76	-4.6303
117.95	-1.5062	51.316	-5.7987	0.6434	-2.509	0.016826	-0.018051	0.015994	0.66022	-1.3176	2751.2	23.512	-0.67087	76.217	-61.819	73.182	71.495	24.331	-0.40447	-5.687	0.57377	-2.5275	32.76	-4.6303
117.95	-1.506	51.317	-5.7986	0.64331	-2.5089	0.017229	-0.01873	0.015748	0.66022	-1.3176	2750.6	23.513	-0.67077	76.217	-61.835	73.182	71.495	24.331	-0.40447	-5.687	0.57377	-2.5275	32.76	-4.6303
117.95	-1.5058	51.318	-5.7985	0.64321	-2.5088	0.017611	-0.019389	0.015486	0.66022	-1.3176	2749.9	23.513	-0.67069	76.216	-61.851	73.183	71.495	24.331	-0.40447	-5.687	0.57377	-2.5275	32.76	-4.6303
117.95	-1.5056	51.318	-5.7984	0.64311	-2.5088	0.017972	-0.020028	0.01521	0.66022	-1.3176	2749.3	23.514	-0.67061	76.215	-61.867	73.183	71.495	24.331	-0.40447	-5.687	0.57377	-2.5275	32.76	-4.6303
117.95	-1.5054	51.319	-5.7983	0.64301	-2.5087	0.01831	-0.020646	0.014918	0.66022	-1.3176	2748.6	23.514	-0.67054	76.215	-61.882	73.183	71.495	24.331	-0.40447	-5.687	0.57377	-2.5275	32.76	-4.6303
117.94	-1.5052	51.319	-5.7982	0.64291	-2.5086	0.018627	-0.021243	0.014612	0.66022	-1.3176	2748.0	23.515	-0.67047	76.214	-61.896	73.183	71.495	24.331	-0.40447	-5.687	0.57377	-2.5275	32.76	-4.6303
117.94	-1.5051	51.32	-5.7981	0.6428	-2.5085	0.018921	-0.021818	0.014292	0.66022	-1.3176	2747.4	23.515	-0.67041	76.214	-61.91	73.183	71.495	24.331	-0.40447	-5.687	0.57377	-2.5275	32.76	-4.6303
117.94	-1.505	51.321	-5.798	0.64269	-2.5085	0.019193	-0.022371	0.013958	0.66022	-1.3176	2746.7	23.515	-0.67036	76.213	-61.923	73.183	71.495	24.331	-0.40447	-5.687	0.57377	-2.5275	32.76	-4.6303
117.94	-1.5049	51.321	-5.7979	0.64258	-2.5084	0.019442	-0.022901	0.01361	0.66022	-1.3176	2746.1	23.516	-0.67032	76.213	-61.935	73.184	71.495	24.331	-0.40447	-5.687	0.57377	-2.5275	32.76	-4.6303
117.94	-1.5048	51.322	-5.7978	0.64246	-2.5083	0.019667	-0.023407	0.013249	0.66022	-1.3176	2745.4	23.516	-0.67029	76.212	-61.947	73.184	71.495	24.331	-0.40447	-5.687	0.57377	-2.5275	32.76	-4.6303
117.94	-1.5047	51.322	-5.7977	0.64234	-2.5083	0.01987	-0.02389	0.012876	0.66022	-1.3176	2744.8	23.517	-0.67026	76.212	-61.959	73.184	71.495	24.331	-0.40447	-5.687	0.57377	-2.5275	32.76	-4.6303
117.94	-1.5046	51.323	-5.7976	0.64222	-2.5082	0.020049	-0.024348	0.01249	0.66022	-1.3176	2744.2	23.517	-0.67024	76.211	-61.969	73.184	71.495	24.331	-0.40447	-5.687	0.57377	-2.5275	32.76	-4.6303
117.94	-1.5046	51.323	-5.7975	0.6421	-2.5081	0.020204	-0.024782	0.012093	0.66022	-1.3176	2743.5	23.518	-0.67022	76.21	-61.979	73.184	71.495	24.331	-0.40447	-5.687	0.57377	-2.5275	32.76	-4.6303
117.93	-1.5046	51.324	-5.7974	0.64197	-2.5081	0.020336	-0.02519	0.011684	0.66022	-1.3176	2742.9	23.518	-0.67021	76.21	-61.988	73.184	71.495	24.331	-0.40447	-5.687	0.57377	-2.5275	32.76	-4.6303
117.93	-1.5046	51.324	-5.7973	0.64185	-2.508	0.020444	-0.025572	0.011264	0.66022	-1.3176	2742.2	23.518	-0.67021	76.209	-61.997	73.185	71.495	24.331	-0.40447	-5.687	0.57377	-2.5275	32.76	-4.6303
117.93	-1.5046	51.324	-5.7972	0.64172	-2.508	0.020528	-0.025929	0.010833	0.66022	-1.3176	2741.6	23.519	-0.67022	76.209	-62.004	73.185	71.495	24.331	-0.40447	-5.687	0.57377	-2.5275	32.76	-4.6303
117.93	-1.5046	51.325	-5.7971	0.64159	-2.5079	0.020588	-0.02626	0.010393	0.66022	-1.3176	2741.0	23.519	-0.67023	76.208	-62.011	73.185	71.495	24.331	-0.40447	-5.687	0.57377	-2.5275	32.76	-4.6303
117.93	-1.5046	51.325	-5.797	0.64146	-2.5079	0.020624	-0.026564	0.0099421	0.66022	-1.3176	2740.3	23.52	-0.67024	76.208	-62.018	73.185	71.495	24.331	-0.40447	-5.687	0.57377	-2.5275	32.76	-4.6303
117.93	-1.5046	51.326	-5.7969	0.64132	-2.5078	0.020637	-0.026842	0.0094826	0.66022	-1.3176	2739.7	23.52	-0.67027	76.207	-62.023	73.185	71.495	24.331	-0.40447	-5.687	0.57377	-2.5275	32.76	-4.6303
117.93	-1.5047	51.326	-5.7968	0.64119	-2.5078	0.020625	-0.027092	0.0090143	0.66022	-1.3176	2739.0	23.52	-0.67029	76.207	-62.028	73.185	71.495	24.331	-0.40447	-5.687	0.57377	-2.5275	32.76	-4.6303
117.93	-1.5048	51.326	-5.7967	0.64105	-2.5077	0.02059	-0.027316	0.0085378	0.66022	-1.3176	2738.4	23.521	-0.67033	76.206	-62.032	73.186	71.495	24.331	-0.40447	-5.687	0.57377	-2.5275	32.76	-4.6303
117.93	-1.5048	51.326	-5.7966	0.64091	-2.5077	0.020531	-0.027512	0.0080536	0.66022	-1.3176	2737.7	23.521	-0.67037	76.205	-62.035	73.186	71.495	24.331	-0.40447	-5.687	0.57377	-2.5275	32.76	-4.6303
117.92	-1.5049	51.327	-5.7965	0.64078	-2.5076	0.020448	-0.02768	0.0075622	0.66022	-1.3176	2737.1	23.521	-0.67041	76.205	-62.037	73.186	71.495	24.331	-0.40447	-5.687	0.57377	-2.5275	32.76	-4.6303
117.92	-1.505	51.327	-5.7964	0.64064	-2.5076	0.020342	-0.027821	0.0070641	0.66022	-1.3176	2736.5	23.521	-0.67046	76.204	-62.039	73.186	71.495	24.331	-0.40447	-5.687	0.57377	-2.5275	32.76	-4.6303
117.92	-1.5051	51.327	-5.7963	0.6405	-2.5076	0.020212	-0.027934	0.0065599	0.66022	-1.3176	2735.8	23.522	-0.67052	76.204	-62.04	73.186	71.495	24.331	-0.40447	-5.687	0.57377	-2.5275	32.76	-4.6303
117.92	-1.5053	51.327	-5.7962	0.64036	-2.5075	0.020059	-0.02802	0.00605	0.66022	-1.3176	2735.2	23.522	-0.67058	76.203	-62.04	73.186	71.495	24.331	-0.40447	-5.687	0.57377	-2.5275	32.76	-4.6303
117.92	-1.5054	51.327	-5.7961	0.64022	-2.5075	0.019883	-0.028078	0.0055349	0.66022	-1.3176	2734.5	23.522	-0.67064	76.203	-62.04	73.187	71.495	24.331	-0.40447	-5.687	0.57377	-2.5275	32.76	-4.6303
117.92	-1.5055	51.327	-5.796	0.64008	-2.5075	0.019685	-0.028108	0.0050153	0.66022	-1.3176	2733.9	23.522	-0.67071	76.202	-62.038	73.187	71.495	24.331	-0.40447	-5.687	0.57377	-2.5275	32.76	-4.6303
117.92	-1.5057	51.327	-5.7959	0.63994	-2.5075	0.019463	-0.02811	0.0044917	0.66022	-1.3176	2733.3	23.523	-0.67079	76.202	-62.036	73.187	71.495	24.331	-0.40447	-5.687	0.57377	-2.5275	32.76	-4.6303
117.92	-1.5059	51.327	-5.7958	0.6398	-2.5074	0.01922	-0.028085	0.0039645	0.66022	-1.3176	2732.6	23.523	-0.67086	76.201	-62.033	73.187	71.495	24.331	-0.40447	-5.687	0.57377	-2.5275	32.76	-4.6303
117.92	-1.506	51.327	-5.7957	0.63966	-2.5074	0.018955	-0.028031	0.0034343	0.66022	-1.3176	2732.0	23.523	-0.67094	76.2	-62.029	73.187	71.495	24.331	-0.40447	-5.687	0.57377	-2.5275	32.76	-4.6303
117.91	-1.5062	51.327	-5.7956	0.63952	-2.5074	0.018667	-0.027951	0.0029018	0.66022	-1.3176	2731.3	23.523	-0.67103	76.2	-62.025	73.187	71.495	24.331	-0.40447	-5.687	0.57377	-2.5275	32.76	-4.6303
117.91	-1.5064	51.327	-5.7955	0.63938	-2.5074	0.018359	-0.027843	0.0023674	0.66022	-1.3176	2730.7	23.523	-0.67112	76.199	-62.02	73.188	71.495	24.331	-0.40447	-5.687	0.57377	-2.5275	32.76	-4.6303
117.91	-1.5066	51.327	-5.7955	0.63924	-2.5074	0.01803	-0.027708	0.0018316	0.66022	-1.3176	2730.1	23.523	-0.67121	76.199	-62.014	73.188	71.495	24.331	-0.40447	-5.687	0.57377	-2.5275	32.76	-4.6303
117.91	-1.5068	51.327	-5.7954	0.6391	-2.5074	0.017679	-0.027546	0.0012951	0.66022	-1.3176	2729.4	23.524	-0.6713	76.198	-62.007	73.188	71.495	24.331	-0.40447	-5.687	0.57377	-2.5275	32.76	-4.6303
117.91	-1.507	51.327	-5.7953	0.63896	-2.5074	0.017309	-0.027357	0.00075836	0.66022	-1.3176	2728.8	23.524	-0.6714	76.198	-62.0	73.188	71.495	24.331	-0.40447	-5.687	0.57377	-2.5275	32.76	-4.6303
117.91	-1.5072	51.327	-5.7952	0.63883	-2.5074	0.016919	-0.027142	0.00022194	0.66022	-1.3176	2728.1	23.524	-0.6715	76.197	-61.992	73.188	71.495	24.331	-0.40447	-5.687	0.57377	-2.5275	32.76	-4.6303
117.91	-1.5074	51.326	-5.7951	0.63869	-2.5074	0.01651	-0.0269	-0.00031361	0.66022	-1.3176	2727.5	23.524	-0.6716	76.197	-61.984	73.188	71.495	24.331	-0.40447	-5.687	0.57377	-2.5275	32.76	-4.6303
117.91	-1.5076	51.326	-5.795	0.63856	-2.5074	0.016081	-0.026633	-0.00084775	0.66022	-1.3176	2726.8	23.524	-0.6717	76.196	-61.974	73.189	71.495	24.331	-0.40447	-5.687	0.57377	-2.5275	32.76	-4.6303
117.91	-1.5079	51.326	-5.7949	0.63843	-2.5074	0.015635	-0.026339	-0.0013799	0.66022	-1.3176	2726.2	23.524	-0.67181	76.195	-61.964	73.189	71.495	24.331	-0.40447	-5.687	0.57377	-2.5275	32.76	-4.6303
117.91	-1.5081	51.325	-5.7949	0.63829	-2.5074	0.01517	-0.026021	-0.0019096	0.66022	-1.3176	2725.6	23.524	-0.67191	76.195	-61.954	73.189	71.495	24.331	-0.40447	-5.687	0.57377	-2.5275	32.76	-4.6303
117.91	-1.5083	51.325	-5.7948	0.63817	-2.5074	0.014688	-0.025678	-0.0024362	0.66022	-1.3176	2724.9	23.524	-0.67202	76.194	-61.942	73.189	71.495	24.331	-0.40447	-5.687	0.57377	-2.5275	32.76	-4.6303
117.9	-1.5086	51.324	-5.7947	0.63804	-2.5074	0.014189	-0.02531	-0.0029593	0.66022	-1.3176	2724.3	23.524	-0.67213	76.194	-61.931	73.189	71.495	24.331	-0.40447	-5.687	0.57377	-2.5275	32.76	-4.6303
117.9	-1.5088	51.324	-5.7947	0.63791	-2.5074	0.013673	-0.024918	-0.0034783	0.66022	-1.3176	2723.6	23.524	-0.67224	76.193	-61.918	73.189	71.495	24.331	-0.40447	-5.687	0.57377	-2.5275	32.76	-4.6303
117.9	-1.509	51.323	-5.7946	0.63779	-2.5074	0.013142	-0.024503	-0.0039926	0.66022	-1.3176	2723.0	23.524	-0.67235	76.193	-61.905	73.189	71.495	24.331	-0.40447	-5.687	0.57377	-2.5275	32.76	-4.6303
117.9	-1.5093	51.323	-5.7945	0.63767	-2.5075	0.012596	-0.024065	-0.0045019	0.66022	-1.3176	2722.4	23.524	-0.67246	76.192	-61.892	73.19	71.495	24.331	-0.40447	-5.687	0.57377	-2.5275	32.76	-4.6303
117.9	-1.5095	51.322	-5.7945	0.63755	-2.5075	0.012035	-0.023604	-0.0050054	0.66022	-1.3176	2721.7	23.524	-0.67257	76.191	-61.878	73.19	71.495	24.331	-0.40447	-5.687	0.57377	-2.5275	32.76	-4.6303
117.9	-1.5097	51.322	-5.7944	0.63743	-2.5075	0.01146	-0.023121	-0.0055029	0.66022	-1.3176	2721.1	23.523	-0.67268	76.191	-61.863	73.19	71.495	24.331	-0.40447	-5.687	0.57377	-2.5275	32.76	-4.6303
117.9	-1.51	51.321	-5.7943	0.63732	-2.5075	0.010871	-0.022616	-0.0059936	0.66022	-1.3176	2720.4	23.523	-0.67279	76.19	-61.849	73.19	71.495	24.331	-0.40447	-5.687	0.57377	-2.5275	32.76	-4.6303
117.9	-1.5102	51.32	-5.7943	0.6372	-2.5076	0.01027	-0.022091	-0.0064773	0.66022	-1.3176	2719.8	23.523	-0.6729	76.19	-61.833	73.19	71.495	24.331	-0.40447	-5.687	0.57377	-2.5275	32.76	-4.6303
117.9	-1.5104	51.32	-5.7942	0.6371	-2.5076	0.009657	-0.021545	-0.0069533	0.66022	-1.3176	2719.2	23.523	-0.67301	76.189	-61.817	73.19	71.495	24.331	-0.40447	-5.687	0.57377	-2.5275	32.76	-4.6303
117.9	-1.5107	51.319	-5.7942	0.63699	-2.5076	0.0090323	-0.020979	-0.0074212	0.66022	-1.3176	2718.5	23.523	-0.67311	76.189	-61.801	73.191	71.495	24.331	-0.40447	-5.687	0.57377	-2.5275	32.76	-4.6303
[truncated: 16,001 more rows]
