# Supplementary material for: Data-driven flight path monitoring technique using recurrent neural network for the safety management of commercial aircraft
Source: PeerJ Comput Sci. 2025 Mar 17;11:e2753. doi: 10.7717/peerj-cs.2753 (PMC11935752; doi:10.7717/peerj-cs.2753)
Supplement: Supplemental Information 1 [file peerj-cs-11-2753-s001.zip › Data/HY_RNN_37_header.csv]

Ub	Vb	Wb	Pb	Qb	Rb	Pdot	Qdot	Rdot	lat	lon	alt	alp	beta	tas	pitch	eas	eas_In	alp_In	beta_In	P_In	Q_In	R_In	yaw_In	gamma_In
125.21	0.32493	48.542	-7.1364	0.58589	-2.8089	-0.00013259	-0.00010486	-8.0516e-05	0.66022	-1.3176	3999.4	21.191	0.13864	79.563	-53.169	74.98	74.98	21.191	0.13856	-7.1364	0.58589	-2.8089	30.449	-4.1441
125.21	0.32554	48.54	-7.1364	0.58589	-2.8089	-0.00049414	0.00019572	-0.00020148	0.66022	-1.3176	3998.7	21.19	0.1389	79.563	-53.22	74.981	74.98	21.191	0.13856	-7.1364	0.58589	-2.8089	30.449	-4.1441
125.21	0.32667	48.537	-7.1364	0.58589	-2.8089	-0.0010824	0.00087822	-0.00034202	0.66022	-1.3176	3998.1	21.189	0.13938	79.563	-53.276	74.982	74.98	21.191	0.13856	-7.1364	0.58589	-2.8089	30.449	-4.1441
125.21	0.3284	48.534	-7.1364	0.5859	-2.809	-0.0018935	0.0019168	-0.00048171	0.66022	-1.3176	3997.4	21.187	0.14012	79.563	-53.337	74.983	74.98	21.191	0.13856	-7.1364	0.58589	-2.8089	30.449	-4.1441
125.21	0.33081	48.529	-7.1364	0.58591	-2.809	-0.0029218	0.0032835	-0.00060071	0.66022	-1.3176	3996.8	21.185	0.14114	79.563	-53.403	74.984	74.98	21.191	0.13856	-7.1364	0.58589	-2.8089	30.449	-4.1441
125.21	0.33397	48.524	-7.1365	0.58593	-2.809	-0.00416	0.0049485	-0.0006798	0.66022	-1.3176	3996.1	21.183	0.14249	79.563	-53.474	74.984	74.98	21.191	0.13856	-7.1364	0.58589	-2.8089	30.449	-4.1441
125.22	0.33796	48.518	-7.1365	0.58596	-2.809	-0.0055996	0.0068799	-0.00070053	0.66022	-1.3176	3995.5	21.18	0.14419	79.564	-53.55	74.985	74.98	21.191	0.13856	-7.1364	0.58589	-2.8089	30.449	-4.1441
125.22	0.34284	48.511	-7.1365	0.586	-2.809	-0.0072303	0.0090445	-0.00064528	0.66022	-1.3176	3994.8	21.177	0.14628	79.564	-53.631	74.986	74.98	21.191	0.13856	-7.1364	0.58589	-2.8089	30.449	-4.1441
125.22	0.34868	48.503	-7.1366	0.58605	-2.809	-0.0090407	0.011407	-0.00049736	0.66022	-1.3176	3994.2	21.173	0.14877	79.564	-53.716	74.987	74.98	21.191	0.13856	-7.1364	0.58589	-2.8089	30.449	-4.1441
125.23	0.35555	48.495	-7.1366	0.58611	-2.809	-0.011018	0.013932	-0.00024108	0.66022	-1.3176	3993.5	21.169	0.1517	79.565	-53.806	74.988	74.98	21.191	0.13856	-7.1364	0.58589	-2.8089	30.449	-4.1441
125.23	0.3635	48.486	-7.1367	0.58619	-2.809	-0.013148	0.016582	0.00013818	0.66022	-1.3176	3992.9	21.165	0.15509	79.565	-53.9	74.99	74.98	21.191	0.13856	-7.1364	0.58589	-2.8089	30.449	-4.1441
125.24	0.37257	48.477	-7.1367	0.58628	-2.809	-0.015417	0.019319	0.00065385	0.66022	-1.3176	3992.2	21.161	0.15896	79.565	-53.999	74.991	74.98	21.191	0.13856	-7.1364	0.58589	-2.8089	30.449	-4.1441
125.24	0.38282	48.467	-7.1368	0.58638	-2.809	-0.017807	0.022104	0.0013182	0.66022	-1.3176	3991.6	21.156	0.16333	79.566	-54.103	74.992	74.98	21.191	0.13856	-7.1364	0.58589	-2.8089	30.449	-4.1441
125.24	0.39429	48.457	-7.1369	0.5865	-2.809	-0.020304	0.024897	0.0021421	0.66022	-1.3176	3990.9	21.151	0.16822	79.567	-54.21	74.993	74.98	21.191	0.13856	-7.1364	0.58589	-2.8089	30.449	-4.1441
125.25	0.40701	48.447	-7.137	0.58663	-2.8089	-0.022888	0.02766	0.0031351	0.66022	-1.3176	3990.3	21.147	0.17365	79.567	-54.322	74.995	74.98	21.191	0.13856	-7.1364	0.58589	-2.8089	30.449	-4.1441
125.26	0.42102	48.437	-7.1371	0.58678	-2.8089	-0.025543	0.030351	0.0043056	0.66022	-1.3176	3989.6	21.142	0.17962	79.568	-54.438	74.996	74.98	21.191	0.13856	-7.1364	0.58589	-2.8089	30.449	-4.1441
125.26	0.43633	48.426	-7.1373	0.58693	-2.8089	-0.028249	0.03293	0.0056602	0.66022	-1.3176	3989.0	21.137	0.18615	79.569	-54.558	74.998	74.98	21.191	0.13856	-7.1364	0.58589	-2.8089	30.449	-4.1441
125.27	0.45297	48.416	-7.1374	0.5871	-2.8089	-0.030989	0.035359	0.0072042	0.66022	-1.3176	3988.3	21.132	0.19325	79.57	-54.681	74.999	74.98	21.191	0.13856	-7.1364	0.58589	-2.8089	30.449	-4.1441
125.27	0.47095	48.406	-7.1376	0.58729	-2.8088	-0.033744	0.037598	0.0089414	0.66022	-1.3176	3987.7	21.127	0.20092	79.571	-54.809	75.001	74.98	21.191	0.13856	-7.1364	0.58589	-2.8089	30.449	-4.1441
125.28	0.49028	48.396	-7.1378	0.58748	-2.8088	-0.036494	0.039607	0.010874	0.66022	-1.3176	3987.0	21.122	0.20917	79.572	-54.94	75.002	74.98	21.191	0.13856	-7.1364	0.58589	-2.8089	30.449	-4.1441
125.28	0.51096	48.386	-7.138	0.58768	-2.8087	-0.039221	0.041348	0.013003	0.66022	-1.3176	3986.4	21.117	0.21799	79.573	-55.074	75.004	74.98	21.191	0.13856	-7.1364	0.58589	-2.8089	30.449	-4.1441
125.29	0.53299	48.376	-7.1382	0.58789	-2.8086	-0.041905	0.042785	0.015327	0.66022	-1.3176	3985.7	21.113	0.22738	79.574	-55.212	75.006	74.98	21.191	0.13856	-7.1364	0.58589	-2.8089	30.449	-4.1441
125.29	0.55636	48.367	-7.1384	0.58811	-2.8086	-0.04453	0.043881	0.017844	0.66022	-1.3176	3985.1	21.108	0.23735	79.575	-55.354	75.008	74.98	21.191	0.13856	-7.1364	0.58589	-2.8089	30.449	-4.1441
125.3	0.58106	48.359	-7.1386	0.58833	-2.8085	-0.047076	0.044601	0.020549	0.66022	-1.3176	3984.4	21.104	0.24788	79.576	-55.498	75.01	74.98	21.191	0.13856	-7.1364	0.58589	-2.8089	30.449	-4.1441
125.3	0.60706	48.351	-7.1388	0.58856	-2.8084	-0.049526	0.044912	0.023438	0.66022	-1.3176	3983.8	21.1	0.25897	79.577	-55.645	75.012	74.98	21.191	0.13856	-7.1364	0.58589	-2.8089	30.449	-4.1441
125.31	0.63433	48.344	-7.1391	0.58878	-2.8082	-0.051865	0.044781	0.026504	0.66022	-1.3176	3983.1	21.097	0.2706	79.579	-55.796	75.014	74.98	21.191	0.13856	-7.1364	0.58589	-2.8089	30.449	-4.1441
125.31	0.66286	48.338	-7.1394	0.589	-2.8081	-0.054074	0.044178	0.029737	0.66022	-1.3176	3982.5	21.093	0.28276	79.58	-55.949	75.016	74.98	21.191	0.13856	-7.1364	0.58589	-2.8089	30.449	-4.1441
125.32	0.69259	48.333	-7.1396	0.58922	-2.8079	-0.056141	0.043075	0.033127	0.66022	-1.3176	3981.8	21.091	0.29544	79.582	-56.104	75.018	74.98	21.191	0.13856	-7.1364	0.58589	-2.8089	30.449	-4.1441
125.32	0.72349	48.329	-7.1399	0.58943	-2.8078	-0.058049	0.041446	0.036664	0.66022	-1.3176	3981.1	21.088	0.30861	79.583	-56.262	75.02	74.98	21.191	0.13856	-7.1364	0.58589	-2.8089	30.449	-4.1441
125.33	0.75551	48.325	-7.1402	0.58963	-2.8076	-0.059785	0.039264	0.040334	0.66022	-1.3176	3980.5	21.086	0.32227	79.585	-56.423	75.022	74.98	21.191	0.13856	-7.1364	0.58589	-2.8089	30.449	-4.1441
125.33	0.78861	48.323	-7.1405	0.58982	-2.8074	-0.061338	0.03651	0.044123	0.66022	-1.3176	3979.8	21.085	0.33638	79.587	-56.585	75.025	74.98	21.191	0.13856	-7.1364	0.58589	-2.8089	30.449	-4.1441
125.33	0.82271	48.322	-7.1408	0.59	-2.8071	-0.062696	0.033163	0.048016	0.66022	-1.3176	3979.2	21.084	0.35092	79.588	-56.75	75.027	74.98	21.191	0.13856	-7.1364	0.58589	-2.8089	30.449	-4.1441
125.34	0.85778	48.322	-7.1412	0.59015	-2.8069	-0.063849	0.029205	0.051995	0.66022	-1.3176	3978.5	21.083	0.36586	79.59	-56.916	75.029	74.98	21.191	0.13856	-7.1364	0.58589	-2.8089	30.449	-4.1441
125.34	0.89373	48.323	-7.1415	0.59029	-2.8066	-0.064788	0.024622	0.056045	0.66022	-1.3176	3977.9	21.084	0.38119	79.592	-57.084	75.032	74.98	21.191	0.13856	-7.1364	0.58589	-2.8089	30.449	-4.1441
125.34	0.9305	48.326	-7.1418	0.5904	-2.8063	-0.065506	0.019403	0.060145	0.66022	-1.3176	3977.2	21.084	0.39687	79.594	-57.254	75.034	74.98	21.191	0.13856	-7.1364	0.58589	-2.8089	30.449	-4.1441
125.34	0.96802	48.33	-7.1421	0.59048	-2.806	-0.065995	0.013537	0.064276	0.66022	-1.3176	3976.5	21.086	0.41286	79.595	-57.425	75.037	74.98	21.191	0.13856	-7.1364	0.58589	-2.8089	30.449	-4.1441
125.34	1.0062	48.336	-7.1425	0.59053	-2.8057	-0.066251	0.0070186	0.068418	0.66022	-1.3176	3975.9	21.088	0.42914	79.597	-57.597	75.039	74.98	21.191	0.13856	-7.1364	0.58589	-2.8089	30.449	-4.1441
125.34	1.045	48.342	-7.1428	0.59055	-2.8053	-0.06627	-0.00015583	0.072549	0.66022	-1.3176	3975.2	21.09	0.44568	79.599	-57.77	75.042	74.98	21.191	0.13856	-7.1364	0.58589	-2.8089	30.449	-4.1441
125.34	1.0843	48.351	-7.1431	0.59053	-2.8049	-0.066049	-0.0079869	0.076647	0.66022	-1.3176	3974.6	21.094	0.46243	79.601	-57.944	75.044	74.98	21.191	0.13856	-7.1364	0.58589	-2.8089	30.449	-4.1441
125.34	1.1241	48.361	-7.1434	0.59047	-2.8046	-0.065587	-0.016472	0.080691	0.66022	-1.3176	3973.9	21.098	0.47936	79.603	-58.119	75.047	74.98	21.191	0.13856	-7.1364	0.58589	-2.8089	30.449	-4.1441
125.34	1.1641	48.372	-7.1438	0.59037	-2.8041	-0.064883	-0.025606	0.084657	0.66022	-1.3176	3973.3	21.103	0.49644	79.605	-58.294	75.049	74.98	21.191	0.13856	-7.1364	0.58589	-2.8089	30.449	-4.1441
125.34	1.2045	48.385	-7.1441	0.59021	-2.8037	-0.063939	-0.03538	0.088521	0.66022	-1.3176	3972.6	21.108	0.51363	79.607	-58.469	75.052	74.98	21.191	0.13856	-7.1364	0.58589	-2.8089	30.449	-4.1441
125.34	1.245	48.4	-7.1444	0.59001	-2.8033	-0.062757	-0.045782	0.092262	0.66022	-1.3176	3971.9	21.114	0.5309	79.609	-58.645	75.055	74.98	21.191	0.13856	-7.1364	0.58589	-2.8089	30.449	-4.1441
125.33	1.2856	48.416	-7.1447	0.58975	-2.8028	-0.06134	-0.056799	0.095854	0.66022	-1.3176	3971.3	21.121	0.54819	79.611	-58.82	75.057	74.98	21.191	0.13856	-7.1364	0.58589	-2.8089	30.449	-4.1441
125.33	1.3261	48.433	-7.145	0.58944	-2.8023	-0.059693	-0.068412	0.099276	0.66022	-1.3176	3970.6	21.129	0.56547	79.613	-58.995	75.06	74.98	21.191	0.13856	-7.1364	0.58589	-2.8089	30.449	-4.1441
125.33	1.3666	48.453	-7.1453	0.58907	-2.8018	-0.057822	-0.0806	0.1025	0.66022	-1.3176	3969.9	21.137	0.58271	79.615	-59.169	75.062	74.98	21.191	0.13856	-7.1364	0.58589	-2.8089	30.449	-4.1441
125.32	1.4069	48.473	-7.1456	0.58864	-2.8013	-0.055734	-0.093341	0.10551	0.66022	-1.3176	3969.3	21.146	0.59987	79.617	-59.343	75.065	74.98	21.191	0.13856	-7.1364	0.58589	-2.8089	30.449	-4.1441
125.32	1.4468	48.496	-7.1459	0.58814	-2.8007	-0.053435	-0.10661	0.10828	0.66022	-1.3176	3968.6	21.156	0.6169	79.618	-59.515	75.067	74.98	21.191	0.13856	-7.1364	0.58589	-2.8089	30.449	-4.1441
125.31	1.4864	48.52	-7.1461	0.58757	-2.8002	-0.050935	-0.12037	0.11079	0.66022	-1.3176	3968.0	21.166	0.63376	79.62	-59.686	75.07	74.98	21.191	0.13856	-7.1364	0.58589	-2.8089	30.449	-4.1441
125.3	1.5255	48.545	-7.1464	0.58693	-2.7996	-0.048244	-0.1346	0.11302	0.66022	-1.3176	3967.3	21.177	0.65042	79.622	-59.855	75.072	74.98	21.191	0.13856	-7.1364	0.58589	-2.8089	30.449	-4.1441
125.29	1.5641	48.572	-7.1466	0.58622	-2.7991	-0.045371	-0.14926	0.11494	0.66022	-1.3176	3966.6	21.189	0.66684	79.624	-60.022	75.075	74.98	21.191	0.13856	-7.1364	0.58589	-2.8089	30.449	-4.1441
125.29	1.6019	48.6	-7.1468	0.58544	-2.7985	-0.042329	-0.16431	0.11653	0.66022	-1.3176	3966.0	21.202	0.68298	79.625	-60.187	75.077	74.98	21.191	0.13856	-7.1364	0.58589	-2.8089	30.449	-4.1441
125.28	1.6391	48.629	-7.147	0.58458	-2.7979	-0.039128	-0.17971	0.11778	0.66022	-1.3176	3965.3	21.215	0.6988	79.627	-60.35	75.079	74.98	21.191	0.13856	-7.1364	0.58589	-2.8089	30.449	-4.1441
125.27	1.6754	48.66	-7.1472	0.58364	-2.7973	-0.035783	-0.19543	0.11868	0.66022	-1.3176	3964.6	21.229	0.71427	79.629	-60.509	75.082	74.98	21.191	0.13856	-7.1364	0.58589	-2.8089	30.449	-4.1441
125.26	1.7108	48.692	-7.1474	0.58262	-2.7967	-0.032305	-0.21141	0.11919	0.66022	-1.3176	3964.0	21.243	0.72936	79.63	-60.666	75.084	74.98	21.191	0.13856	-7.1364	0.58589	-2.8089	30.449	-4.1441
125.25	1.7452	48.726	-7.1476	0.58153	-2.7961	-0.02871	-0.22762	0.11931	0.66022	-1.3176	3963.3	21.258	0.74402	79.632	-60.818	75.086	74.98	21.191	0.13856	-7.1364	0.58589	-2.8089	30.449	-4.1441
125.24	1.7786	48.76	-7.1477	0.58035	-2.7955	-0.02501	-0.24401	0.11902	0.66022	-1.3176	3962.6	21.273	0.75822	79.633	-60.967	75.088	74.98	21.191	0.13856	-7.1364	0.58589	-2.8089	30.449	-4.1441
125.22	1.8108	48.796	-7.1478	0.57909	-2.7949	-0.021222	-0.26052	0.11831	0.66022	-1.3176	3962.0	21.289	0.77193	79.635	-61.111	75.09	74.98	21.191	0.13856	-7.1364	0.58589	-2.8089	30.449	-4.1441
125.21	1.8418	48.832	-7.1479	0.57774	-2.7943	-0.017361	-0.27711	0.11717	0.66022	-1.3176	3961.3	21.306	0.78513	79.636	-61.25	75.092	74.98	21.191	0.13856	-7.1364	0.58589	-2.8089	30.449	-4.1441
125.2	1.8715	48.87	-7.148	0.57631	-2.7938	-0.013442	-0.29372	0.11558	0.66022	-1.3176	3960.6	21.323	0.79778	79.637	-61.384	75.094	74.98	21.191	0.13856	-7.1364	0.58589	-2.8089	30.449	-4.1441
125.19	1.8998	48.908	-7.148	0.5748	-2.7932	-0.009481	-0.3103	0.11354	0.66022	-1.3176	3960.0	21.34	0.80985	79.638	-61.512	75.096	74.98	21.191	0.13856	-7.1364	0.58589	-2.8089	30.449	-4.1441
125.17	1.9268	48.948	-7.1481	0.57322	-2.7926	-0.0053922	-0.32478	0.11019	0.66022	-1.3176	3959.3	21.358	0.82133	79.639	-61.634	75.098	74.98	21.191	0.13856	-7.1364	0.58589	-2.8089	30.449	-4.1441
125.16	1.9522	48.988	-7.1481	0.57156	-2.7921	-0.0011384	-0.33868	0.10626	0.66022	-1.3176	3958.6	21.376	0.83218	79.641	-61.75	75.099	74.98	21.191	0.13856	-7.1364	0.58589	-2.8089	30.449	-4.1441
125.14	1.9762	49.028	-7.1481	0.56983	-2.7916	0.0032593	-0.35238	0.10194	0.66022	-1.3176	3958.0	21.394	0.84239	79.641	-61.858	75.101	74.98	21.191	0.13856	-7.1364	0.58589	-2.8089	30.449	-4.1441
125.13	1.9986	49.07	-7.1481	0.56803	-2.7911	0.0077873	-0.36586	0.097228	0.66022	-1.3176	3957.3	21.413	0.85193	79.642	-61.958	75.103	74.98	21.191	0.13856	-7.1364	0.58589	-2.8089	30.449	-4.1441
125.11	2.0194	49.111	-7.148	0.56617	-2.7906	0.012431	-0.37905	0.092131	0.66022	-1.3176	3956.6	21.432	0.86079	79.643	-62.05	75.104	74.98	21.191	0.13856	-7.1364	0.58589	-2.8089	30.449	-4.1441
125.1	2.0386	49.154	-7.1479	0.56424	-2.7901	0.017173	-0.39193	0.086649	0.66022	-1.3176	3956.0	21.451	0.86895	79.644	-62.133	75.106	74.98	21.191	0.13856	-7.1364	0.58589	-2.8089	30.449	-4.1441
125.08	2.0561	49.196	-7.1478	0.56225	-2.7897	0.021996	-0.40445	0.080787	0.66022	-1.3176	3955.3	21.471	0.87639	79.644	-62.207	75.107	74.98	21.191	0.13856	-7.1364	0.58589	-2.8089	30.449	-4.1441
125.06	2.0718	49.239	-7.1477	0.5602	-2.7893	0.026881	-0.41658	0.074549	0.66022	-1.3176	3954.6	21.49	0.88311	79.645	-62.271	75.108	74.98	21.191	0.13856	-7.1364	0.58589	-2.8089	30.449	-4.1441
125.05	2.0859	49.283	-7.1476	0.55809	-2.789	0.031806	-0.42827	0.067943	0.66022	-1.3176	3954.0	21.51	0.88909	79.645	-62.325	75.109	74.98	21.191	0.13856	-7.1364	0.58589	-2.8089	30.449	-4.1441
125.03	2.0981	49.326	-7.1474	0.55592	-2.7887	0.03675	-0.43949	0.060976	0.66022	-1.3176	3953.3	21.53	0.89432	79.646	-62.369	75.11	74.98	21.191	0.13856	-7.1364	0.58589	-2.8089	30.449	-4.1441
125.02	2.1086	49.369	-7.1472	0.55369	-2.7884	0.041689	-0.4502	0.053656	0.66022	-1.3176	3952.6	21.549	0.89879	79.646	-62.401	75.111	74.98	21.191	0.13856	-7.1364	0.58589	-2.8089	30.449	-4.1441
125.0	2.1173	49.412	-7.147	0.55142	-2.7881	0.0466	-0.46036	0.045993	0.66022	-1.3176	3952.0	21.569	0.9025	79.646	-62.423	75.112	74.98	21.191	0.13856	-7.1364	0.58589	-2.8089	30.449	-4.1441
124.98	2.1243	49.456	-7.1467	0.54909	-2.7879	0.051455	-0.46994	0.037996	0.66022	-1.3176	3951.3	21.589	0.90544	79.646	-62.434	75.113	74.98	21.191	0.13856	-7.1364	0.58589	-2.8089	30.449	-4.1441
124.96	2.1294	49.498	-7.1465	0.54672	-2.7877	0.05623	-0.47891	0.029679	0.66022	-1.3176	3950.6	21.609	0.90762	79.646	-62.433	75.114	74.98	21.191	0.13856	-7.1364	0.58589	-2.8089	30.449	-4.1441
124.95	2.1327	49.541	-7.1462	0.5443	-2.7876	0.060896	-0.48723	0.021052	0.66022	-1.3176	3950.0	21.628	0.90903	79.646	-62.421	75.115	74.98	21.191	0.13856	-7.1364	0.58589	-2.8089	30.449	-4.1441
124.93	2.1342	49.583	-7.1459	0.54185	-2.7875	0.065427	-0.49488	0.012129	0.66022	-1.3176	3949.3	21.647	0.90968	79.646	-62.397	75.115	74.98	21.191	0.13856	-7.1364	0.58589	-2.8089	30.449	-4.1441
124.91	2.1339	49.624	-7.1455	0.53936	-2.7875	0.069793	-0.50183	0.002924	0.66022	-1.3176	3948.6	21.666	0.90957	79.646	-62.363	75.116	74.98	21.191	0.13856	-7.1364	0.58589	-2.8089	30.449	-4.1441
124.9	2.1319	49.665	-7.1452	0.53683	-2.7875	0.073966	-0.50805	-0.0065482	0.66022	-1.3176	3947.9	21.685	0.90871	79.646	-62.317	75.116	74.98	21.191	0.13856	-7.1364	0.58589	-2.8089	30.449	-4.1441
124.88	2.1281	49.706	-7.1448	0.53428	-2.7876	0.077918	-0.51351	-0.016272	0.66022	-1.3176	3947.3	21.704	0.9071	79.645	-62.26	75.117	74.98	21.191	0.13856	-7.1364	0.58589	-2.8089	30.449	-4.1441
124.86	2.1226	49.745	-7.1444	0.5317	-2.7877	0.081619	-0.5182	-0.026231	0.66022	-1.3176	3946.6	21.722	0.90476	79.645	-62.194	75.117	74.98	21.191	0.13856	-7.1364	0.58589	-2.8089	30.449	-4.1441
124.85	2.1154	49.784	-7.144	0.5291	-2.7878	0.085041	-0.5221	-0.036409	0.66022	-1.3176	3945.9	21.74	0.9017	79.644	-62.117	75.117	74.98	21.191	0.13856	-7.1364	0.58589	-2.8089	30.449	-4.1441
124.83	2.1065	49.821	-7.1435	0.52648	-2.788	0.088156	-0.52517	-0.046788	0.66022	-1.3176	3945.3	21.758	0.89792	79.643	-62.031	75.117	74.98	21.191	0.13856	-7.1364	0.58589	-2.8089	30.449	-4.1441
124.81	2.096	49.858	-7.1431	0.52384	-2.7883	0.090936	-0.52742	-0.05735	0.66022	-1.3176	3944.6	21.775	0.89345	79.642	-61.936	75.117	74.98	21.191	0.13856	-7.1364	0.58589	-2.8089	30.449	-4.1441
124.8	2.0839	49.894	-7.1426	0.5212	-2.7886	0.093355	-0.52882	-0.068076	0.66022	-1.3176	3943.9	21.791	0.88831	79.642	-61.832	75.117	74.98	21.191	0.13856	-7.1364	0.58589	-2.8089	30.449	-4.1441
124.78	2.0703	49.928	-7.1421	0.51856	-2.789	0.095385	-0.52936	-0.078946	0.66022	-1.3176	3943.3	21.807	0.8825	79.641	-61.721	75.117	74.98	21.191	0.13856	-7.1364	0.58589	-2.8089	30.449	-4.1441
124.77	2.0551	49.962	-7.1417	0.51591	-2.7894	0.097004	-0.52903	-0.089942	0.66022	-1.3176	3942.6	21.823	0.87606	79.64	-61.603	75.117	74.98	21.191	0.13856	-7.1364	0.58589	-2.8089	30.449	-4.1441
124.75	2.0386	49.994	-7.1412	0.51327	-2.7899	0.098186	-0.52782	-0.10104	0.66022	-1.3176	3941.9	21.838	0.86899	79.638	-61.477	75.116	74.98	21.191	0.13856	-7.1364	0.58589	-2.8089	30.449	-4.1441
124.74	2.0206	50.024	-7.1407	0.51063	-2.7904	0.09891	-0.52573	-0.11223	0.66022	-1.3176	3941.3	21.852	0.86134	79.637	-61.346	75.116	74.98	21.191	0.13856	-7.1364	0.58589	-2.8089	30.449	-4.1441
124.73	2.0012	50.053	-7.1402	0.50801	-2.791	0.099155	-0.52275	-0.12348	0.66022	-1.3176	3940.6	21.866	0.85311	79.636	-61.21	75.116	74.98	21.191	0.13856	-7.1364	0.58589	-2.8089	30.449	-4.1441
124.71	1.9806	50.081	-7.1397	0.50541	-2.7916	0.098903	-0.51887	-0.13477	0.66022	-1.3176	3939.9	21.879	0.84433	79.635	-61.068	75.115	74.98	21.191	0.13856	-7.1364	0.58589	-2.8089	30.449	-4.1441
124.7	1.9588	50.107	-7.1392	0.50283	-2.7923	0.098136	-0.51411	-0.14608	0.66022	-1.3176	3939.3	21.891	0.83504	79.633	-60.922	75.115	74.98	21.191	0.13856	-7.1364	0.58589	-2.8089	30.449	-4.1441
124.69	1.9358	50.132	-7.1387	0.50027	-2.7931	0.096839	-0.50845	-0.15739	0.66022	-1.3176	3938.6	21.903	0.82525	79.632	-60.772	75.114	74.98	21.191	0.13856	-7.1364	0.58589	-2.8089	30.449	-4.1441
124.68	1.9117	50.155	-7.1382	0.49774	-2.7939	0.095001	-0.50191	-0.16867	0.66022	-1.3176	3937.9	21.914	0.815	79.63	-60.619	75.113	74.98	21.191	0.13856	-7.1364	0.58589	-2.8089	30.449	-4.1441
124.67	1.8866	50.176	-7.1378	0.49525	-2.7948	0.09261	-0.49449	-0.17991	0.66022	-1.3176	3937.3	21.924	0.80431	79.629	-60.463	75.112	74.98	21.191	0.13856	-7.1364	0.58589	-2.8089	30.449	-4.1441
124.65	1.8605	50.196	-7.1373	0.4928	-2.7957	0.089658	-0.48619	-0.19109	0.66022	-1.3176	3936.6	21.934	0.79322	79.627	-60.305	75.112	74.98	21.191	0.13856	-7.1364	0.58589	-2.8089	30.449	-4.1441
124.64	1.8336	50.214	-7.1369	0.49039	-2.7967	0.086139	-0.47703	-0.20217	0.66022	-1.3176	3935.9	21.942	0.78176	79.625	-60.145	75.111	74.98	21.191	0.13856	-7.1364	0.58589	-2.8089	30.449	-4.1441
124.64	1.8059	50.23	-7.1364	0.48803	-2.7977	0.08205	-0.46702	-0.21314	0.66022	-1.3176	3935.3	21.95	0.76995	79.624	-59.983	75.11	74.98	21.191	0.13856	-7.1364	0.58589	-2.8089	30.449	-4.1441
124.63	1.7774	50.245	-7.136	0.48572	-2.7988	0.07739	-0.45618	-0.22397	0.66022	-1.3176	3934.6	21.957	0.75783	79.622	-59.821	75.109	74.98	21.191	0.13856	-7.1364	0.58589	-2.8089	30.449	-4.1441
124.62	1.7483	50.258	-7.1357	0.48347	-2.8	0.072161	-0.4445	-0.23464	0.66022	-1.3176	3933.9	21.964	0.74543	79.62	-59.657	75.108	74.98	21.191	0.13856	-7.1364	0.58589	-2.8089	30.449	-4.1441
124.61	1.7186	50.268	-7.1353	0.48128	-2.8012	0.066366	-0.43203	-0.24514	0.66022	-1.3176	3933.3	21.969	0.73279	79.618	-59.493	75.107	74.98	21.191	0.13856	-7.1364	0.58589	-2.8089	30.449	-4.1441
124.6	1.6884	50.278	-7.135	0.47915	-2.8024	0.060014	-0.41876	-0.25542	0.66022	-1.3176	3932.6	21.974	0.71994	79.616	-59.33	75.106	74.98	21.191	0.13856	-7.1364	0.58589	-2.8089	30.449	-4.1441
124.6	1.6578	50.285	-7.1347	0.47709	-2.8037	0.053113	-0.40473	-0.26549	0.66022	-1.3176	3931.9	21.978	0.70691	79.614	-59.166	75.105	74.98	21.191	0.13856	-7.1364	0.58589	-2.8089	30.449	-4.1441
124.59	1.6269	50.29	-7.1345	0.47511	-2.8051	0.045674	-0.38995	-0.2753	0.66022	-1.3176	3931.3	21.981	0.69373	79.612	-59.003	75.103	74.98	21.191	0.13856	-7.1364	0.58589	-2.8089	30.449	-4.1441
124.59	1.5957	50.294	-7.1343	0.47319	-2.8065	0.037713	-0.37445	-0.28485	0.66022	-1.3176	3930.6	21.983	0.68043	79.61	-58.841	75.102	74.98	21.191	0.13856	-7.1364	0.58589	-2.8089	30.449	-4.1441
124.58	1.5643	50.296	-7.1341	0.47136	-2.8079	0.029246	-0.35826	-0.29411	0.66022	-1.3176	3930.0	21.984	0.66706	79.608	-58.679	75.101	74.98	21.191	0.13856	-7.1364	0.58589	-2.8089	30.449	-4.1441
124.58	1.5328	50.295	-7.134	0.46961	-2.8094	0.020291	-0.34139	-0.30305	0.66022	-1.3176	3929.3	21.985	0.65364	79.606	-58.52	75.1	74.98	21.191	0.13856	-7.1364	0.58589	-2.8089	30.449	-4.1441
124.58	1.5012	50.294	-7.1339	0.46795	-2.811	0.010871	-0.32388	-0.31165	0.66022	-1.3176	3928.6	21.985	0.64021	79.604	-58.361	75.099	74.98	21.191	0.13856	-7.1364	0.58589	-2.8089	30.449	-4.1441
124.58	1.4697	50.29	-7.1339	0.46637	-2.8125	0.0010084	-0.30575	-0.31991	0.66022	-1.3176	3928.0	21.983	0.6268	79.602	-58.205	75.097	74.98	21.191	0.13856	-7.1364	0.58589	-2.8089	30.449	-4.1441
124.57	1.4384	50.285	-7.1339	0.46489	-2.8142	-0.0092715	-0.28704	-0.32779	0.66022	-1.3176	3927.3	21.982	0.61343	79.599	-58.05	75.096	74.98	21.191	0.13856	-7.1364	0.58589	-2.8089	30.449	-4.1441
124.57	1.4072	50.277	-7.134	0.46351	-2.8158	-0.019941	-0.26778	-0.33527	0.66022	-1.3176	3926.6	21.979	0.60015	79.597	-57.897	75.095	74.98	21.191	0.13856	-7.1364	0.58589	-2.8089	30.449	-4.1441
124.57	1.3763	50.269	-7.1341	0.46222	-2.8175	-0.030972	-0.248	-0.34234	0.66022	-1.3176	3926.0	21.975	0.58699	79.595	-57.747	75.093	74.98	21.191	0.13856	-7.1364	0.58589	-2.8089	30.449	-4.1441
124.57	1.3457	50.258	-7.1343	0.46103	-2.8192	-0.042332	-0.22773	-0.34897	0.66022	-1.3176	3925.3	21.971	0.57396	79.593	-57.599	75.092	74.98	21.191	0.13856	-7.1364	0.58589	-2.8089	30.449	-4.1441
124.58	1.3155	50.246	-7.1345	0.45994	-2.821	-0.05399	-0.20701	-0.35516	0.66022	-1.3176	3924.7	21.966	0.56111	79.591	-57.454	75.091	74.98	21.191	0.13856	-7.1364	0.58589	-2.8089	30.449	-4.1441
124.58	1.2859	50.232	-7.1348	0.45896	-2.8228	-0.065913	-0.18588	-0.36088	0.66022	-1.3176	3924.0	21.96	0.54847	79.589	-57.312	75.089	74.98	21.191	0.13856	-7.1364	0.58589	-2.8089	30.449	-4.1441
124.58	1.2567	50.217	-7.1352	0.45808	-2.8246	-0.078066	-0.16436	-0.36611	0.66022	-1.3176	3923.3	21.954	0.53605	79.586	-57.172	75.088	74.98	21.191	0.13856	-7.1364	0.58589	-2.8089	30.449	-4.1441
124.58	1.2282	50.2	-7.1356	0.45731	-2.8264	-0.090412	-0.14251	-0.37085	0.66022	-1.3176	3922.7	21.947	0.52389	79.584	-57.035	75.087	74.98	21.191	0.13856	-7.1364	0.58589	-2.8089	30.449	-4.1441
124.59	1.2003	50.182	-7.1361	0.45666	-2.8283	-0.10292	-0.12035	-0.37507	0.66022	-1.3176	3922.0	21.939	0.51202	79.582	-56.902	75.086	74.98	21.191	0.13856	-7.1364	0.58589	-2.8089	30.449	-4.1441
124.59	1.1732	50.163	-7.1366	0.45611	-2.8302	-0.11554	-0.097931	-0.37876	0.66022	-1.3176	3921.4	21.931	0.50045	79.58	-56.771	75.084	74.98	21.191	0.13856	-7.1364	0.58589	-2.8089	30.449	-4.1441
124.6	1.1468	50.142	-7.1372	0.45568	-2.8321	-0.12825	-0.075286	-0.3819	0.66022	-1.3176	3920.7	21.922	0.48922	79.578	-56.644	75.083	74.98	21.191	0.13856	-7.1364	0.58589	-2.8089	30.449	-4.1441
124.6	1.1213	50.12	-7.1379	0.45536	-2.834	-0.141	-0.052459	-0.38449	0.66022	-1.3176	3920.1	21.912	0.47835	79.576	-56.521	75.082	74.98	21.191	0.13856	-7.1364	0.58589	-2.8089	30.449	-4.1441
124.61	1.0967	50.096	-7.1386	0.45515	-2.8359	-0.15376	-0.029488	-0.38652	0.66022	-1.3176	3919.4	21.902	0.46785	79.574	-56.4	75.081	74.98	21.191	0.13856	-7.1364	0.58589	-2.8089	30.449	-4.1441
124.61	1.073	50.072	-7.1394	0.45506	-2.8379	-0.16649	-0.006416	-0.38797	0.66022	-1.3176	3918.7	21.891	0.45776	79.572	-56.284	75.079	74.98	21.191	0.13856	-7.1364	0.58589	-2.8089	30.449	-4.1441
124.62	1.0503	50.046	-7.1403	0.45509	-2.8398	-0.17916	0.016716	-0.38884	0.66022	-1.3176	3918.1	21.88	0.44808	79.569	-56.171	75.078	74.98	21.191	0.13856	-7.1364	0.58589	-2.8089	30.449	-4.1441
124.63	1.0286	50.019	-7.1412	0.45523	-2.8418	-0.19171	0.039865	-0.38911	0.66022	-1.3176	3917.4	21.868	0.43885	79.567	-56.061	75.077	74.98	21.191	0.13856	-7.1364	0.58589	-2.8089	30.449	-4.1441
124.63	1.008	49.992	-7.1422	0.45549	-2.8437	-0.20413	0.062989	-0.38878	0.66022	-1.3176	3916.8	21.856	0.43007	79.565	-55.955	75.076	74.98	21.191	0.13856	-7.1364	0.58589	-2.8089	30.449	-4.1441
124.64	0.98848	49.963	-7.1433	0.45586	-2.8456	-0.21636	0.086047	-0.38785	0.66022	-1.3176	3916.1	21.843	0.42175	79.564	-55.854	75.075	74.98	21.191	0.13856	-7.1364	0.58589	-2.8089	30.449	-4.1441
124.65	0.97012	49.934	-7.1444	0.45635	-2.8476	-0.22839	0.109	-0.38631	0.66022	-1.3176	3915.5	21.831	0.41393	79.562	-55.755	75.074	74.98	21.191	0.13856	-7.1364	0.58589	-2.8089	30.449	-4.1441
124.66	0.95292	49.904	-7.1456	0.45695	-2.8495	-0.24016	0.13179	-0.38416	0.66022	-1.3176	3914.8	21.817	0.4066	79.56	-55.661	75.073	74.98	21.191	0.13856	-7.1364	0.58589	-2.8089	30.449	-4.1441
124.67	0.93692	49.873	-7.1468	0.45767	-2.8514	-0.25166	0.15439	-0.38139	0.66022	-1.3176	3914.1	21.804	0.39978	79.558	-55.571	75.072	74.98	21.191	0.13856	-7.1364	0.58589	-2.8089	30.449	-4.1441
124.68	0.92214	49.842	-7.1481	0.45849	-2.8533	-0.26284	0.17676	-0.37802	0.66022	-1.3176	3913.5	21.79	0.39348	79.556	-55.485	75.071	74.98	21.191	0.13856	-7.1364	0.58589	-2.8089	30.449	-4.1441
124.69	0.9086	49.811	-7.1494	0.45943	-2.8552	-0.27368	0.19884	-0.37403	0.66022	-1.3176	3912.8	21.776	0.38771	79.554	-55.402	75.07	74.98	21.191	0.13856	-7.1364	0.58589	-2.8089	30.449	-4.1441
124.7	0.89631	49.778	-7.1508	0.46049	-2.8571	-0.28308	0.22273	-0.36998	0.66022	-1.3176	3912.2	21.762	0.38248	79.552	-55.324	75.069	74.98	21.191	0.13856	-7.1364	0.58589	-2.8089	30.449	-4.1441
124.71	0.88531	49.746	-7.1523	0.46166	-2.8589	-0.29183	0.2469	-0.36548	0.66022	-1.3176	3911.5	21.747	0.37779	79.551	-55.25	75.068	74.98	21.191	0.13856	-7.1364	0.58589	-2.8089	30.449	-4.1441
124.72	0.87559	49.714	-7.1537	0.46295	-2.8607	-0.3003	0.27056	-0.36033	0.66022	-1.3176	3910.9	21.733	0.37365	79.549	-55.179	75.067	74.98	21.191	0.13856	-7.1364	0.58589	-2.8089	30.449	-4.1441
124.73	0.86717	49.681	-7.1553	0.46437	-2.8625	-0.30846	0.29365	-0.35452	0.66022	-1.3176	3910.2	21.718	0.37007	79.548	-55.113	75.066	74.98	21.191	0.13856	-7.1364	0.58589	-2.8089	30.449	-4.1441
124.74	0.86005	49.648	-7.1568	0.46589	-2.8643	-0.3163	0.31613	-0.34808	0.66022	-1.3176	3909.6	21.704	0.36704	79.546	-55.051	75.066	74.98	21.191	0.13856	-7.1364	0.58589	-2.8089	30.449	-4.1441
124.75	0.85422	49.616	-7.1584	0.46753	-2.866	-0.32377	0.33796	-0.34101	0.66022	-1.3176	3908.9	21.689	0.36456	79.544	-54.993	75.065	74.98	21.191	0.13856	-7.1364	0.58589	-2.8089	30.449	-4.1441
124.76	0.84969	49.584	-7.1601	0.46927	-2.8677	-0.33086	0.35909	-0.33332	0.66022	-1.3176	3908.3	21.675	0.36263	79.543	-54.939	75.064	74.98	21.191	0.13856	-7.1364	0.58589	-2.8089	30.449	-4.1441
124.77	0.84645	49.551	-7.1617	0.47112	-2.8693	-0.33754	0.37948	-0.32504	0.66022	-1.3176	3907.6	21.66	0.36125	79.542	-54.889	75.064	74.98	21.191	0.13856	-7.1364	0.58589	-2.8089	30.449	-4.1441
124.78	0.84447	49.52	-7.1634	0.47306	-2.8709	-0.34379	0.39909	-0.31616	0.66022	-1.3176	3907.0	21.646	0.36041	79.54	-54.844	75.063	74.98	21.191	0.13856	-7.1364	0.58589	-2.8089	30.449	-4.1441
124.79	0.84375	49.488	-7.1652	0.4751	-2.8725	-0.34959	0.41789	-0.30672	0.66022	-1.3176	3906.3	21.632	0.36011	79.539	-54.802	75.063	74.98	21.191	0.13856	-7.1364	0.58589	-2.8089	30.449	-4.1441
124.8	0.84427	49.457	-7.1669	0.47724	-2.874	-0.35492	0.43583	-0.29672	0.66022	-1.3176	3905.6	21.618	0.36034	79.538	-54.765	75.062	74.98	21.191	0.13856	-7.1364	0.58589	-2.8089	30.449	-4.1441
124.81	0.846	49.427	-7.1687	0.47946	-2.8754	-0.35976	0.45288	-0.28619	0.66022	-1.3176	3905.0	21.605	0.36109	79.536	-54.731	75.062	74.98	21.191	0.13856	-7.1364	0.58589	-2.8089	30.449	-4.1441
124.82	0.84892	49.397	-7.1705	0.48177	-2.8768	-0.36409	0.46901	-0.27515	0.66022	-1.3176	3904.3	21.591	0.36234	79.535	-54.702	75.061	74.98	21.191	0.13856	-7.1364	0.58589	-2.8089	30.449	-4.1441
124.83	0.853	49.368	-7.1724	0.48415	-2.8782	-0.3679	0.48419	-0.26361	0.66022	-1.3176	3903.7	21.578	0.36408	79.534	-54.677	75.061	74.98	21.191	0.13856	-7.1364	0.58589	-2.8089	30.449	-4.1441
124.84	0.85819	49.34	-7.1742	0.48661	-2.8795	-0.37118	0.49839	-0.25161	0.66022	-1.3176	3903.0	21.566	0.3663	79.533	-54.656	75.061	74.98	21.191	0.13856	-7.1364	0.58589	-2.8089	30.449	-4.1441
124.85	0.86448	49.313	-7.1761	0.48913	-2.8807	-0.3739	0.51158	-0.23917	0.66022	-1.3176	3902.4	21.553	0.36899	79.532	-54.639	75.061	74.98	21.191	0.13856	-7.1364	0.58589	-2.8089	30.449	-4.1441
124.85	0.87181	49.286	-7.1779	0.49172	-2.8819	-0.37607	0.52374	-0.22631	0.66022	-1.3176	3901.7	21.542	0.37213	79.531	-54.626	75.06	74.98	21.191	0.13856	-7.1364	0.58589	-2.8089	30.449	-4.1441
124.86	0.88016	49.26	-7.1798	0.49437	-2.883	-0.37766	0.53485	-0.21306	0.66022	-1.3176	3901.1	21.53	0.37569	79.53	-54.617	75.06	74.98	21.191	0.13856	-7.1364	0.58589	-2.8089	30.449	-4.1441
124.87	0.88946	49.236	-7.1817	0.49707	-2.884	-0.37868	0.54489	-0.19944	0.66022	-1.3176	3900.4	21.519	0.37967	79.529	-54.612	75.06	74.98	21.191	0.13856	-7.1364	0.58589	-2.8089	30.449	-4.1441
124.88	0.89969	49.212	-7.1836	0.49981	-2.885	-0.37911	0.55385	-0.18549	0.66022	-1.3176	3899.8	21.509	0.38404	79.528	-54.611	75.06	74.98	21.191	0.13856	-7.1364	0.58589	-2.8089	30.449	-4.1441
124.88	0.91078	49.19	-7.1855	0.5026	-2.8859	-0.37896	0.56169	-0.17123	0.66022	-1.3176	3899.1	21.499	0.38878	79.527	-54.615	75.06	74.98	21.191	0.13856	-7.1364	0.58589	-2.8089	30.449	-4.1441
124.89	0.9227	49.168	-7.1874	0.50543	-2.8867	-0.37821	0.56843	-0.1567	0.66022	-1.3176	3898.5	21.489	0.39387	79.526	-54.622	75.06	74.98	21.191	0.13856	-7.1364	0.58589	-2.8089	30.449	-4.1441
124.9	0.93538	49.148	-7.1893	0.50829	-2.8874	-0.37688	0.57403	-0.14193	0.66022	-1.3176	3897.8	21.48	0.39929	79.525	-54.633	75.06	74.98	21.191	0.13856	-7.1364	0.58589	-2.8089	30.449	-4.1441
124.9	0.94877	49.129	-7.1912	0.51117	-2.8881	-0.37495	0.57851	-0.12694	0.66022	-1.3176	3897.2	21.472	0.40501	79.525	-54.648	75.06	74.98	21.191	0.13856	-7.1364	0.58589	-2.8089	30.449	-4.1441
124.91	0.96282	49.112	-7.193	0.51407	-2.8887	-0.37243	0.58185	-0.11176	0.66022	-1.3176	3896.5	21.464	0.41101	79.524	-54.668	75.06	74.98	21.191	0.13856	-7.1364	0.58589	-2.8089	30.449	-4.1441
124.91	0.97748	49.095	-7.1949	0.51699	-2.8892	-0.36932	0.58405	-0.096443	0.66022	-1.3176	3895.9	21.457	0.41727	79.523	-54.691	75.06	74.98	21.191	0.13856	-7.1364	0.58589	-2.8089	30.449	-4.1441
124.92	0.99268	49.08	-7.1967	0.51991	-2.8897	-0.36563	0.58512	-0.081004	0.66022	-1.3176	3895.2	21.45	0.42376	79.522	-54.718	75.06	74.98	21.191	0.13856	-7.1364	0.58589	-2.8089	30.449	-4.1441
124.92	1.0084	49.067	-7.1985	0.52283	-2.89	-0.36137	0.58505	-0.065482	0.66022	-1.3176	3894.6	21.444	0.43047	79.522	-54.749	75.06	74.98	21.191	0.13856	-7.1364	0.58589	-2.8089	30.449	-4.1441
124.93	1.0245	49.054	-7.2003	0.52576	-2.8903	-0.35654	0.58385	-0.049909	0.66022	-1.3176	3893.9	21.438	0.43735	79.521	-54.784	75.06	74.98	21.191	0.13856	-7.1364	0.58589	-2.8089	30.449	-4.1441
124.93	1.041	49.043	-7.2021	0.52867	-2.8905	-0.35115	0.58153	-0.034318	0.66022	-1.3176	3893.3	21.434	0.44439	79.52	-54.823	75.06	74.98	21.191	0.13856	-7.1364	0.58589	-2.8089	30.449	-4.1441
124.93	1.0578	49.034	-7.2038	0.53157	-2.8907	-0.34521	0.57811	-0.018742	0.66022	-1.3176	3892.6	21.429	0.45156	79.519	-54.866	75.06	74.98	21.191	0.13856	-7.1364	0.58589	-2.8089	30.449	-4.1441
124.93	1.0748	49.025	-7.2056	0.53445	-2.8907	-0.33874	0.57359	-0.0032137	0.66022	-1.3176	3892.0	21.426	0.45884	79.519	-54.913	75.06	74.98	21.191	0.13856	-7.1364	0.58589	-2.8089	30.449	-4.1441
124.93	1.092	49.019	-7.2072	0.5373	-2.8907	-0.33174	0.56799	0.012234	0.66022	-1.3176	3891.3	21.423	0.46621	79.518	-54.963	75.06	74.98	21.191	0.13856	-7.1364	0.58589	-2.8089	30.449	-4.1441
124.93	1.1094	49.013	-7.2089	0.54013	-2.8906	-0.32424	0.56133	0.027568	0.66022	-1.3176	3890.7	21.421	0.47362	79.517	-55.018	75.06	74.98	21.191	0.13856	-7.1364	0.58589	-2.8089	30.449	-4.1441
124.93	1.1268	49.009	-7.2105	0.54292	-2.8904	-0.31624	0.55363	0.042758	0.66022	-1.3176	3890.0	21.419	0.48107	79.517	-55.076	75.06	74.98	21.191	0.13856	-7.1364	0.58589	-2.8089	30.449	-4.1441
124.93	1.1443	49.006	-7.212	0.54566	-2.8902	-0.30777	0.54492	0.057771	0.66022	-1.3176	3889.4	21.418	0.48853	79.516	-55.138	75.06	74.98	21.191	0.13856	-7.1364	0.58589	-2.8089	30.449	-4.1441
124.93	1.1617	49.005	-7.2136	0.54836	-2.8898	-0.29884	0.53522	0.072576	0.66022	-1.3176	3888.7	21.417	0.49597	79.515	-55.203	75.06	74.98	21.191	0.13856	-7.1364	0.58589	-2.8089	30.449	-4.1441
124.93	1.179	49.005	-7.215	0.55101	-2.8894	-0.28947	0.52455	0.087144	0.66022	-1.3176	3888.0	21.418	0.50336	79.515	-55.273	75.06	74.98	21.191	0.13856	-7.1364	0.58589	-2.8089	30.449	-4.1441
124.93	1.1962	49.006	-7.2164	0.55361	-2.889	-0.27968	0.51296	0.10145	0.66022	-1.3176	3887.4	21.418	0.5107	79.514	-55.346	75.06	74.98	21.191	0.13856	-7.1364	0.58589	-2.8089	30.449	-4.1441
124.93	1.2131	49.008	-7.2178	0.55614	-2.8884	-0.26949	0.50047	0.11545	0.66022	-1.3176	3886.7	21.42	0.51794	79.513	-55.422	75.06	74.98	21.191	0.13856	-7.1364	0.58589	-2.8089	30.449	-4.1441
124.92	1.2298	49.012	-7.2191	0.55861	-2.8878	-0.25891	0.48711	0.12913	0.66022	-1.3176	3886.1	21.422	0.52507	79.512	-55.503	75.06	74.98	21.191	0.13856	-7.1364	0.58589	-2.8089	30.449	-4.1441
124.92	1.2462	49.017	-7.2204	0.56101	-2.8871	-0.24799	0.47293	0.14246	0.66022	-1.3176	3885.4	21.424	0.53207	79.512	-55.587	75.061	74.98	21.191	0.13856	-7.1364	0.58589	-2.8089	30.449	-4.1441
124.92	1.2623	49.024	-7.2216	0.56334	-2.8864	-0.23672	0.45795	0.15542	0.66022	-1.3176	3884.8	21.427	0.53892	79.511	-55.674	75.061	74.98	21.191	0.13856	-7.1364	0.58589	-2.8089	30.449	-4.1441
124.91	1.2779	49.031	-7.2228	0.56559	-2.8856	-0.22515	0.44223	0.16797	0.66022	-1.3176	3884.1	21.431	0.5456	79.51	-55.765	75.061	74.98	21.191	0.13856	-7.1364	0.58589	-2.8089	30.449	-4.1441
124.91	1.2931	49.04	-7.2239	0.56776	-2.8847	-0.21328	0.4258	0.1801	0.66022	-1.3176	3883.5	21.435	0.55209	79.509	-55.86	75.061	74.98	21.191	0.13856	-7.1364	0.58589	-2.8089	30.449	-4.1441
124.9	1.3077	49.049	-7.2249	0.56985	-2.8838	-0.20115	0.4087	0.19179	0.66022	-1.3176	3882.8	21.44	0.55837	79.509	-55.958	75.061	74.98	21.191	0.13856	-7.1364	0.58589	-2.8089	30.449	-4.1441
124.9	1.3219	49.06	-7.2259	0.57185	-2.8828	-0.18878	0.39098	0.203	0.66022	-1.3176	3882.2	21.445	0.56442	79.508	-56.06	75.061	74.98	21.191	0.13856	-7.1364	0.58589	-2.8089	30.449	-4.1441
124.89	1.3355	49.072	-7.2268	0.57376	-2.8817	-0.17619	0.37268	0.21373	0.66022	-1.3176	3881.5	21.451	0.57022	79.507	-56.165	75.061	74.98	21.191	0.13856	-7.1364	0.58589	-2.8089	30.449	-4.1441
124.88	1.3485	49.084	-7.2276	0.57557	-2.8807	-0.16342	0.35385	0.22396	0.66022	-1.3176	3880.8	21.457	0.57577	79.506	-56.273	75.06	74.98	21.191	0.13856	-7.1364	0.58589	-2.8089	30.449	-4.1441
124.88	1.3608	49.098	-7.2284	0.57729	-2.8795	-0.15047	0.33454	0.23366	0.66022	-1.3176	3880.2	21.463	0.58105	79.505	-56.385	75.06	74.98	21.191	0.13856	-7.1364	0.58589	-2.8089	30.449	-4.1441
124.87	1.3725	49.112	-7.2291	0.57892	-2.8783	-0.13739	0.31479	0.24282	0.66022	-1.3176	3879.5	21.47	0.58604	79.504	-56.5	75.06	74.98	21.191	0.13856	-7.1364	0.58589	-2.8089	30.449	-4.1441
124.86	1.3835	49.128	-7.2298	0.58044	-2.8771	-0.12419	0.29466	0.25144	0.66022	-1.3176	3878.9	21.477	0.59074	79.504	-56.618	75.06	74.98	21.191	0.13856	-7.1364	0.58589	-2.8089	30.449	-4.1441
124.85	1.3937	49.144	-7.2304	0.58186	-2.8758	-0.1109	0.27418	0.25949	0.66022	-1.3176	3878.2	21.485	0.59513	79.503	-56.739	75.06	74.98	21.191	0.13856	-7.1364	0.58589	-2.8089	30.449	-4.1441
124.85	1.4033	49.16	-7.2309	0.58318	-2.8745	-0.097543	0.25342	0.26696	0.66022	-1.3176	3877.6	21.493	0.5992	79.502	-56.864	75.06	74.98	21.191	0.13856	-7.1364	0.58589	-2.8089	30.449	-4.1441
124.84	1.412	49.178	-7.2314	0.5844	-2.8731	-0.084148	0.23241	0.27385	0.66022	-1.3176	3876.9	21.501	0.60294	79.501	-56.991	75.06	74.98	21.191	0.13856	-7.1364	0.58589	-2.8089	30.449	-4.1441
124.83	1.42	49.196	-7.2318	0.58551	-2.8718	-0.070738	0.21122	0.28015	0.66022	-1.3176	3876.3	21.51	0.60636	79.5	-57.122	75.06	74.98	21.191	0.13856	-7.1364	0.58589	-2.8089	30.449	-4.1441
124.82	1.4272	49.214	-7.2321	0.58651	-2.8703	-0.057339	0.18988	0.28585	0.66022	-1.3176	3875.6	21.519	0.60943	79.499	-57.256	75.059	74.98	21.191	0.13856	-7.1364	0.58589	-2.8089	30.449	-4.1441
124.81	1.4335	49.233	-7.2323	0.5874	-2.8689	-0.043974	0.16844	0.29094	0.66022	-1.3176	3874.9	21.528	0.61216	79.498	-57.392	75.059	74.98	21.191	0.13856	-7.1364	0.58589	-2.8089	30.449	-4.1441
124.8	1.4391	49.253	-7.2325	0.58819	-2.8674	-0.030669	0.14697	0.29543	0.66022	-1.3176	3874.3	21.537	0.61454	79.497	-57.532	75.059	74.98	21.191	0.13856	-7.1364	0.58589	-2.8089	30.449	-4.1441
124.79	1.4438	49.272	-7.2326	0.58887	-2.8659	-0.017447	0.12549	0.29931	0.66022	-1.3176	3873.6	21.546	0.61657	79.496	-57.674	75.059	74.98	21.191	0.13856	-7.1364	0.58589	-2.8089	30.449	-4.1441
124.78	1.4477	49.293	-7.2327	0.58945	-2.8644	-0.0043319	0.10407	0.30258	0.66022	-1.3176	3873.0	21.556	0.61824	79.495	-57.818	75.059	74.98	21.191	0.13856	-7.1364	0.58589	-2.8089	30.449	-4.1441
124.77	1.4508	49.313	-7.2327	0.58991	-2.8629	0.0086524	0.082736	0.30524	0.66022	-1.3176	3872.3	21.565	0.61957	79.494	-57.966	75.058	74.98	21.191	0.13856	-7.1364	0.58589	-2.8089	30.449	-4.1441
124.76	1.4531	49.334	-7.2326	0.59027	-2.8614	0.021483	0.061546	0.30729	0.66022	-1.3176	3871.6	21.575	0.62054	79.493	-58.116	75.058	74.98	21.191	0.13856	-7.1364	0.58589	-2.8089	30.449	-4.1441
124.75	1.4545	49.354	-7.2325	0.59053	-2.8598	0.034552	0.041791	0.30832	0.66022	-1.3176	3871.0	21.585	0.62116	79.492	-58.268	75.058	74.98	21.191	0.13856	-7.1364	0.58589	-2.8089	30.449	-4.1441
124.74	1.4551	49.375	-7.2323	0.59069	-2.8583	0.04785	0.0234	0.30843	0.66022	-1.3176	3870.3	21.595	0.62143	79.49	-58.423	75.057	74.98	21.191	0.13856	-7.1364	0.58589	-2.8089	30.449	-4.1441
124.73	1.4549	49.396	-7.232	0.59077	-2.8568	0.060982	0.0052238	0.30802	0.66022	-1.3176	3869.7	21.605	0.62136	79.489	-58.58	75.057	74.98	21.191	0.13856	-7.1364	0.58589	-2.8089	30.449	-4.1441
124.72	1.454	49.417	-7.2316	0.59075	-2.8552	0.073926	-0.012706	0.30711	0.66022	-1.3176	3869.0	21.615	0.62096	79.488	-58.739	75.057	74.98	21.191	0.13856	-7.1364	0.58589	-2.8089	30.449	-4.1441
124.71	1.4522	49.438	-7.2312	0.59064	-2.8537	0.086662	-0.030361	0.3057	0.66022	-1.3176	3868.3	21.625	0.62022	79.487	-58.899	75.057	74.98	21.191	0.13856	-7.1364	0.58589	-2.8089	30.449	-4.1441
124.7	1.4497	49.459	-7.2308	0.59044	-2.8522	0.099167	-0.047712	0.3038	0.66022	-1.3176	3867.7	21.635	0.61916	79.486	-59.062	75.056	74.98	21.191	0.13856	-7.1364	0.58589	-2.8089	30.449	-4.1441
124.69	1.4465	49.48	-7.2303	0.59016	-2.8507	0.11142	-0.064732	0.30142	0.66022	-1.3176	3867.0	21.645	0.61778	79.485	-59.227	75.056	74.98	21.191	0.13856	-7.1364	0.58589	-2.8089	30.449	-4.1441
124.68	1.4425	49.501	-7.2297	0.5898	-2.8492	0.12341	-0.081397	0.29858	0.66022	-1.3176	3866.3	21.655	0.61609	79.484	-59.393	75.056	74.98	21.191	0.13856	-7.1364	0.58589	-2.8089	30.449	-4.1441
124.67	1.4378	49.522	-7.229	0.58935	-2.8477	0.1351	-0.09768	0.29528	0.66022	-1.3176	3865.7	21.665	0.61409	79.483	-59.56	75.055	74.98	21.191	0.13856	-7.1364	0.58589	-2.8089	30.449	-4.1441
124.66	1.4324	49.543	-7.2283	0.58882	-2.8462	0.14649	-0.11356	0.29153	0.66022	-1.3176	3865.0	21.674	0.6118	79.482	-59.729	75.055	74.98	21.191	0.13856	-7.1364	0.58589	-2.8089	30.449	-4.1441
124.65	1.4264	49.563	-7.2276	0.58821	-2.8448	0.15755	-0.12901	0.28736	0.66022	-1.3176	3864.4	21.684	0.60923	79.48	-59.899	75.055	74.98	21.191	0.13856	-7.1364	0.58589	-2.8089	30.449	-4.1441
124.64	1.4197	49.583	-7.2267	0.58753	-2.8433	0.16826	-0.14402	0.28277	0.66022	-1.3176	3863.7	21.694	0.60638	79.479	-60.07	75.054	74.98	21.191	0.13856	-7.1364	0.58589	-2.8089	30.449	-4.1441
124.63	1.4124	49.603	-7.2259	0.58678	-2.8419	0.1786	-0.15856	0.27777	0.66022	-1.3176	3863.0	21.703	0.60326	79.478	-60.242	75.054	74.98	21.191	0.13856	-7.1364	0.58589	-2.8089	30.449	-4.1441
124.62	1.4044	49.623	-7.225	0.58595	-2.8406	0.18857	-0.17262	0.27239	0.66022	-1.3176	3862.4	21.712	0.59989	79.477	-60.414	75.054	74.98	21.191	0.13856	-7.1364	0.58589	-2.8089	30.449	-4.1441
124.61	1.3959	49.642	-7.224	0.58505	-2.8392	0.19814	-0.18618	0.26663	0.66022	-1.3176	3861.7	21.721	0.59627	79.476	-60.586	75.054	74.98	21.191	0.13856	-7.1364	0.58589	-2.8089	30.449	-4.1441
124.6	1.3869	49.661	-7.223	0.58409	-2.8379	0.2073	-0.19922	0.26051	0.66022	-1.3176	3861.0	21.73	0.59241	79.475	-60.759	75.053	74.98	21.191	0.13856	-7.1364	0.58589	-2.8089	30.449	-4.1441
124.59	1.3773	49.679	-7.2219	0.58306	-2.8366	0.21603	-0.21173	0.25405	0.66022	-1.3176	3860.4	21.739	0.58834	79.474	-60.932	75.053	74.98	21.191	0.13856	-7.1364	0.58589	-2.8089	30.449	-4.1441
124.58	1.3673	49.697	-7.2208	0.58197	-2.8353	0.22433	-0.22371	0.24726	0.66022	-1.3176	3859.7	21.748	0.58405	79.473	-61.104	75.053	74.98	21.191	0.13856	-7.1364	0.58589	-2.8089	30.449	-4.1441
124.57	1.3567	49.714	-7.2197	0.58082	-2.8341	0.23217	-0.23513	0.24016	0.66022	-1.3176	3859.0	21.756	0.57956	79.472	-61.276	75.053	74.98	21.191	0.13856	-7.1364	0.58589	-2.8089	30.449	-4.1441
124.56	1.3458	49.731	-7.2185	0.57962	-2.8329	0.23956	-0.24598	0.23276	0.66022	-1.3176	3858.4	21.764	0.57488	79.471	-61.447	75.052	74.98	21.191	0.13856	-7.1364	0.58589	-2.8089	30.449	-4.1441
124.55	1.3344	49.748	-7.2173	0.57836	-2.8318	0.24647	-0.25627	0.22508	0.66022	-1.3176	3857.7	21.772	0.57002	79.47	-61.616	75.052	74.98	21.191	0.13856	-7.1364	0.58589	-2.8089	30.449	-4.1441
124.55	1.3226	49.764	-7.216	0.57706	-2.8307	0.2529	-0.26598	0.21714	0.66022	-1.3176	3857.0	21.78	0.56499	79.469	-61.784	75.052	74.98	21.191	0.13856	-7.1364	0.58589	-2.8089	30.449	-4.1441
124.54	1.3105	49.779	-7.2147	0.5757	-2.8296	0.25884	-0.2751	0.20896	0.66022	-1.3176	3856.4	21.787	0.55981	79.468	-61.95	75.052	74.98	21.191	0.13856	-7.1364	0.58589	-2.8089	30.449	-4.1441
124.53	1.298	49.794	-7.2134	0.57431	-2.8286	0.26428	-0.28364	0.20055	0.66022	-1.3176	3855.7	21.794	0.55449	79.467	-62.113	75.051	74.98	21.191	0.13856	-7.1364	0.58589	-2.8089	30.449	-4.1441
124.52	1.2852	49.809	-7.2121	0.57287	-2.8276	0.26923	-0.29158	0.19192	0.66022	-1.3176	3855.0	21.801	0.54904	79.466	-62.274	75.051	74.98	21.191	0.13856	-7.1364	0.58589	-2.8089	30.449	-4.1441
124.52	1.2722	49.822	-7.2108	0.57139	-2.8267	0.27366	-0.29893	0.18311	0.66022	-1.3176	3854.4	21.808	0.54347	79.465	-62.431	75.051	74.98	21.191	0.13856	-7.1364	0.58589	-2.8089	30.449	-4.1441
124.51	1.2588	49.835	-7.2094	0.56988	-2.8258	0.27759	-0.30568	0.17411	0.66022	-1.3176	3853.7	21.814	0.53779	79.464	-62.585	75.051	74.98	21.191	0.13856	-7.1364	0.58589	-2.8089	30.449	-4.1441
124.5	1.2453	49.848	-7.208	0.56834	-2.8249	0.28101	-0.31183	0.16495	0.66022	-1.3176	3853.0	21.82	0.53201	79.463	-62.734	75.051	74.98	21.191	0.13856	-7.1364	0.58589	-2.8089	30.449	-4.1441
124.5	1.2316	49.86	-7.2066	0.56676	-2.8241	0.28392	-0.31738	0.15566	0.66022	-1.3176	3852.4	21.826	0.52615	79.462	-62.878	75.051	74.98	21.191	0.13856	-7.1364	0.58589	-2.8089	30.449	-4.1441
124.49	1.2177	49.871	-7.2051	0.56516	-2.8234	0.28631	-0.32234	0.14623	0.66022	-1.3176	3851.7	21.831	0.52021	79.461	-63.016	75.05	74.98	21.191	0.13856	-7.1364	0.58589	-2.8089	30.449	-4.1441
124.48	1.2036	49.882	-7.2037	0.56354	-2.8227	0.2882	-0.32671	0.1367	0.66022	-1.3176	3851.0	21.836	0.51421	79.46	-63.149	75.05	74.98	21.191	0.13856	-7.1364	0.58589	-2.8089	30.449	-4.1441
124.48	1.1894	49.892	-7.2023	0.5619	-2.822	0.28957	-0.33049	0.12707	0.66022	-1.3176	3850.4	21.841	0.50815	79.459	-63.274	75.05	74.98	21.191	0.13856	-7.1364	0.58589	-2.8089	30.449	-4.1441
124.47	1.1751	49.901	-7.2008	0.56024	-2.8214	0.29044	-0.33368	0.11737	0.66022	-1.3176	3849.7	21.846	0.50204	79.458	-63.391	75.05	74.98	21.191	0.13856	-7.1364	0.58589	-2.8089	30.449	-4.1441
124.47	1.1607	49.91	-7.1994	0.55856	-2.8208	0.29082	-0.33629	0.10761	0.66022	-1.3176	3849.0	21.85	0.49591	79.457	-63.5	75.05	74.98	21.191	0.13856	-7.1364	0.58589	-2.8089	30.449	-4.1441
124.46	1.1463	49.918	-7.1979	0.55688	-2.8203	0.29069	-0.33833	0.0978	0.66022	-1.3176	3848.4	21.854	0.48974	79.456	-63.6	75.05	74.98	21.191	0.13856	-7.1364	0.58589	-2.8089	30.449	-4.1441
124.46	1.1318	49.926	-7.1964	0.55518	-2.8199	0.29008	-0.3398	0.087967	0.66022	-1.3176	3847.7	21.858	0.48357	79.455	-63.69	75.05	74.98	21.191	0.13856	-7.1364	0.58589	-2.8089	30.449	-4.1441
124.46	1.1173	49.932	-7.195	0.55348	-2.8195	0.28899	-0.34071	0.078122	0.66022	-1.3176	3847.0	21.861	0.47738	79.454	-63.769	75.05	74.98	21.191	0.13856	-7.1364	0.58589	-2.8089	30.449	-4.1441
124.45	1.1028	49.939	-7.1936	0.55177	-2.8191	0.28743	-0.34107	0.068281	0.66022	-1.3176	3846.4	21.864	0.47119	79.454	-63.837	75.05	74.98	21.191	0.13856	-7.1364	0.58589	-2.8089	30.449	-4.1441
124.45	1.0884	49.944	-7.1921	0.55007	-2.8188	0.2854	-0.34089	0.058459	0.66022	-1.3176	3845.7	21.867	0.46502	79.453	-63.892	75.05	74.98	21.191	0.13856	-7.1364	0.58589	-2.8089	30.449	-4.1441
124.44	1.0739	49.949	-7.1907	0.54837	-2.8185	0.28292	-0.34018	0.04867	0.66022	-1.3176	3845.0	21.869	0.45885	79.452	-63.936	75.05	74.98	21.191	0.13856	-7.1364	0.58589	-2.8089	30.449	-4.1441
124.44	1.0595	49.953	-7.1893	0.54667	-2.8183	0.28	-0.33894	0.038929	0.66022	-1.3176	3844.4	21.871	0.45272	79.451	-63.966	75.05	74.98	21.191	0.13856	-7.1364	0.58589	-2.8089	30.449	-4.1441
124.44	1.0452	49.957	-7.1879	0.54498	-2.8181	0.27665	-0.33719	0.02925	0.66022	-1.3176	3843.7	21.873	0.44661	79.45	-63.982	75.05	74.98	21.191	0.13856	-7.1364	0.58589	-2.8089	30.449	-4.1441
124.44	1.031	49.96	-7.1865	0.5433	-2.818	0.27288	-0.33494	0.019647	0.66022	-1.3176	3843.0	21.875	0.44054	79.449	-63.986	75.05	74.98	21.191	0.13856	-7.1364	0.58589	-2.8089	30.449	-4.1441
124.43	1.0169	49.962	-7.1852	0.54163	-2.8179	0.26871	-0.3322	0.010134	0.66022	-1.3176	3842.3	21.876	0.43451	79.449	-63.976	75.05	74.98	21.191	0.13856	-7.1364	0.58589	-2.8089	30.449	-4.1441
124.43	1.0029	49.964	-7.1838	0.53998	-2.8179	0.26415	-0.32899	0.00072291	0.66022	-1.3176	3841.7	21.877	0.42853	79.448	-63.953	75.05	74.98	21.191	0.13856	-7.1364	0.58589	-2.8089	30.449	-4.1441
124.43	0.98904	49.966	-7.1825	0.53834	-2.8179	0.25922	-0.3253	-0.0085731	0.66022	-1.3176	3841.0	21.878	0.42261	79.447	-63.916	75.05	74.98	21.191	0.13856	-7.1364	0.58589	-2.8089	30.449	-4.1441
124.43	0.9753	49.966	-7.1813	0.53672	-2.818	0.25392	-0.32117	-0.017742	0.66022	-1.3176	3840.3	21.879	0.41674	79.446	-63.868	75.05	74.98	21.191	0.13856	-7.1364	0.58589	-2.8089	30.449	-4.1441
124.43	0.96171	49.966	-7.18	0.53513	-2.8181	0.24827	-0.31659	-0.026772	0.66022	-1.3176	3839.7	21.879	0.41094	79.446	-63.807	75.05	74.98	21.191	0.13856	-7.1364	0.58589	-2.8089	30.449	-4.1441
124.43	0.94828	49.966	-7.1788	0.53356	-2.8182	0.2423	-0.31159	-0.035651	0.66022	-1.3176	3839.0	21.879	0.40521	79.445	-63.735	75.05	74.98	21.191	0.13856	-7.1364	0.58589	-2.8089	30.449	-4.1441
124.43	0.93502	49.965	-7.1776	0.53201	-2.8184	0.23601	-0.30618	-0.04437	0.66022	-1.3176	3838.3	21.879	0.39954	79.444	-63.653	75.05	74.98	21.191	0.13856	-7.1364	0.58589	-2.8089	30.449	-4.1441
124.42	0.92193	49.963	-7.1764	0.5305	-2.8187	0.22942	-0.30036	-0.052916	0.66022	-1.3176	3837.7	21.878	0.39395	79.444	-63.561	75.05	74.98	21.191	0.13856	-7.1364	0.58589	-2.8089	30.449	-4.1441
124.42	0.90903	49.961	-7.1753	0.52901	-2.819	0.22255	-0.29416	-0.061281	0.66022	-1.3176	3837.0	21.877	0.38844	79.443	-63.46	75.05	74.98	21.191	0.13856	-7.1364	0.58589	-2.8089	30.449	-4.1441
124.42	0.89632	49.958	-7.1742	0.52756	-2.8193	0.21541	-0.28759	-0.069454	0.66022	-1.3176	3836.3	21.876	0.38302	79.442	-63.35	75.05	74.98	21.191	0.13856	-7.1364	0.58589	-2.8089	30.449	-4.1441
124.42	0.8838	49.955	-7.1731	0.52613	-2.8197	0.20803	-0.28067	-0.077426	0.66022	-1.3176	3835.7	21.875	0.37767	79.441	-63.233	75.05	74.98	21.191	0.13856	-7.1364	0.58589	-2.8089	30.449	-4.1441
124.42	0.87148	49.952	-7.1721	0.52475	-2.8201	0.20042	-0.2734	-0.085189	0.66022	-1.3176	3835.0	21.873	0.37241	79.441	-63.11	75.05	74.98	21.191	0.13856	-7.1364	0.58589	-2.8089	30.449	-4.1441
124.43	0.85937	49.947	-7.1711	0.5234	-2.8205	0.19259	-0.2658	-0.092735	0.66022	-1.3176	3834.3	21.872	0.36724	79.44	-62.98	75.05	74.98	21.191	0.13856	-7.1364	0.58589	-2.8089	30.449	-4.1441
124.43	0.84747	49.943	-7.1702	0.52209	-2.821	0.18456	-0.25789	-0.10006	0.66022	-1.3176	3833.7	21.87	0.36215	79.439	-62.846	75.051	74.98	21.191	0.13856	-7.1364	0.58589	-2.8089	30.449	-4.1441
124.43	0.83577	49.938	-7.1693	0.52082	-2.8215	0.17636	-0.24968	-0.10714	0.66022	-1.3176	3833.0	21.868	0.35716	79.439	-62.706	75.051	74.98	21.191	0.13856	-7.1364	0.58589	-2.8089	30.449	-4.1441
124.43	0.8243	49.932	-7.1684	0.5196	-2.8221	0.16799	-0.24119	-0.11399	0.66022	-1.3176	3832.3	21.865	0.35226	79.438	-62.563	75.051	74.98	21.191	0.13856	-7.1364	0.58589	-2.8089	30.449	-4.1441
124.43	0.81304	49.926	-7.1676	0.51841	-2.8227	0.15948	-0.23243	-0.12059	0.66022	-1.3176	3831.7	21.863	0.34745	79.437	-62.416	75.051	74.98	21.191	0.13856	-7.1364	0.58589	-2.8089	30.449	-4.1441
124.43	0.802	49.92	-7.1668	0.51727	-2.8233	0.15083	-0.22341	-0.12694	0.66022	-1.3176	3831.0	21.86	0.34273	79.437	-62.267	75.051	74.98	21.191	0.13856	-7.1364	0.58589	-2.8089	30.449	-4.1441
124.43	0.79118	49.913	-7.1661	0.51618	-2.8239	0.14208	-0.21415	-0.13304	0.66022	-1.3176	3830.3	21.857	0.33811	79.436	-62.115	75.051	74.98	21.191	0.13856	-7.1364	0.58589	-2.8089	30.449	-4.1441
124.43	0.78058	49.905	-7.1654	0.51513	-2.8246	0.13323	-0.20467	-0.13886	0.66022	-1.3176	3829.7	21.854	0.33359	79.435	-61.961	75.051	74.98	21.191	0.13856	-7.1364	0.58589	-2.8089	30.449	-4.1441
124.44	0.7702	49.898	-7.1648	0.51413	-2.8253	0.1243	-0.19498	-0.14443	0.66022	-1.3176	3829.0	21.85	0.32915	79.435	-61.805	75.051	74.98	21.191	0.13856	-7.1364	0.58589	-2.8089	30.449	-4.1441
124.44	0.76005	49.889	-7.1642	0.51318	-2.8261	0.1153	-0.18509	-0.14972	0.66022	-1.3176	3828.3	21.847	0.32482	79.434	-61.648	75.051	74.98	21.191	0.13856	-7.1364	0.58589	-2.8089	30.449	-4.1441
124.44	0.75012	49.881	-7.1636	0.51228	-2.8268	0.10626	-0.17502	-0.15473	0.66022	-1.3176	3827.7	21.843	0.32058	79.433	-61.491	75.052	74.98	21.191	0.13856	-7.1364	0.58589	-2.8089	30.449	-4.1441
124.44	0.74041	49.872	-7.1631	0.51143	-2.8276	0.097188	-0.16478	-0.15947	0.66022	-1.3176	3827.0	21.839	0.31643	79.433	-61.333	75.052	74.98	21.191	0.13856	-7.1364	0.58589	-2.8089	30.449	-4.1441
124.45	0.73092	49.863	-7.1626	0.51063	-2.8284	0.088098	-0.15439	-0.16392	0.66022	-1.3176	3826.3	21.835	0.31238	79.432	-61.174	75.052	74.98	21.191	0.13856	-7.1364	0.58589	-2.8089	30.449	-4.1441
124.45	0.72165	49.853	-7.1622	0.50989	-2.8292	0.079005	-0.14385	-0.16809	0.66022	-1.3176	3825.7	21.831	0.30842	79.431	-61.016	75.052	74.98	21.191	0.13856	-7.1364	0.58589	-2.8089	30.449	-4.1441
124.45	0.7126	49.843	-7.1618	0.5092	-2.8301	0.069925	-0.1332	-0.17197	0.66022	-1.3176	3825.0	21.826	0.30455	79.431	-60.858	75.052	74.98	21.191	0.13856	-7.1364	0.58589	-2.8089	30.449	-4.1441
124.45	0.70378	49.833	-7.1615	0.50856	-2.831	0.060872	-0.12243	-0.17556	0.66022	-1.3176	3824.3	21.822	0.30078	79.43	-60.701	75.052	74.98	21.191	0.13856	-7.1364	0.58589	-2.8089	30.449	-4.1441
124.46	0.69517	49.822	-7.1612	0.50797	-2.8318	0.051859	-0.11156	-0.17887	0.66022	-1.3176	3823.7	21.817	0.29711	79.429	-60.544	75.052	74.98	21.191	0.13856	-7.1364	0.58589	-2.8089	30.449	-4.1441
124.46	0.68678	49.811	-7.161	0.50744	-2.8327	0.0429	-0.10061	-0.18188	0.66022	-1.3176	3823.0	21.812	0.29352	79.428	-60.389	75.052	74.98	21.191	0.13856	-7.1364	0.58589	-2.8089	30.449	-4.1441
124.46	0.67861	49.8	-7.1608	0.50697	-2.8337	0.034008	-0.089587	-0.1846	0.66022	-1.3176	3822.3	21.807	0.29004	79.428	-60.235	75.052	74.98	21.191	0.13856	-7.1364	0.58589	-2.8089	30.449	-4.1441
124.47	0.67066	49.789	-7.1607	0.50654	-2.8346	0.025195	-0.078508	-0.18702	0.66022	-1.3176	3821.7	21.802	0.28664	79.427	-60.082	75.052	74.98	21.191	0.13856	-7.1364	0.58589	-2.8089	30.449	-4.1441
124.47	0.66292	49.777	-7.1606	0.50618	-2.8355	0.016474	-0.067385	-0.18915	0.66022	-1.3176	3821.0	21.797	0.28333	79.426	-59.931	75.053	74.98	21.191	0.13856	-7.1364	0.58589	-2.8089	30.449	-4.1441
124.47	0.6554	49.765	-7.1605	0.50587	-2.8365	0.0078556	-0.05623	-0.19099	0.66022	-1.3176	3820.4	21.792	0.28012	79.426	-59.781	75.053	74.98	21.191	0.13856	-7.1364	0.58589	-2.8089	30.449	-4.1441
124.48	0.6481	49.752	-7.1605	0.50562	-2.8374	-0.00064776	-0.045057	-0.19254	0.66022	-1.3176	3819.7	21.786	0.27701	79.425	-59.633	75.053	74.98	21.191	0.13856	-7.1364	0.58589	-2.8089	30.449	-4.1441
124.48	0.64101	49.74	-7.1605	0.50542	-2.8384	-0.0090257	-0.033878	-0.1938	0.66022	-1.3176	3819.0	21.78	0.27398	79.424	-59.488	75.053	74.98	21.191	0.13856	-7.1364	0.58589	-2.8089	30.449	-4.1441
124.48	0.63415	49.727	-7.1606	0.50528	-2.8394	-0.017268	-0.022706	-0.19476	0.66022	-1.3176	3818.4	21.775	0.27105	79.423	-59.344	75.053	74.98	21.191	0.13856	-7.1364	0.58589	-2.8089	30.449	-4.1441
124.49	0.6275	49.714	-7.1607	0.50519	-2.8404	-0.025364	-0.011553	-0.19544	0.66022	-1.3176	3817.7	21.769	0.26821	79.423	-59.203	75.053	74.98	21.191	0.13856	-7.1364	0.58589	-2.8089	30.449	-4.1441
124.49	0.62107	49.7	-7.1608	0.50516	-2.8413	-0.033305	-0.00043223	-0.19583	0.66022	-1.3176	3817.0	21.763	0.26546	79.422	-59.064	75.053	74.98	21.191	0.13856	-7.1364	0.58589	-2.8089	30.449	-4.1441
124.5	0.61486	49.687	-7.161	0.50519	-2.8423	-0.041081	0.010645	-0.19594	0.66022	-1.3176	3816.4	21.757	0.26281	79.421	-58.927	75.053	74.98	21.191	0.13856	-7.1364	0.58589	-2.8089	30.449	-4.1441
124.5	0.60887	49.673	-7.1612	0.50527	-2.8433	-0.048685	0.021667	-0.19576	0.66022	-1.3176	3815.7	21.751	0.26025	79.42	-58.794	75.053	74.98	21.191	0.13856	-7.1364	0.58589	-2.8089	30.449	-4.1441
124.51	0.6031	49.659	-7.1615	0.50541	-2.8443	-0.056107	0.032622	-0.1953	0.66022	-1.3176	3815.1	21.744	0.25779	79.42	-58.663	75.053	74.98	21.191	0.13856	-7.1364	0.58589	-2.8089	30.449	-4.1441
124.51	0.59756	49.644	-7.1618	0.5056	-2.8452	-0.06334	0.043498	-0.19456	0.66022	-1.3176	3814.4	21.738	0.25542	79.419	-58.534	75.053	74.98	21.191	0.13856	-7.1364	0.58589	-2.8089	30.449	-4.1441
124.51	0.59225	49.63	-7.1621	0.50584	-2.8462	-0.070377	0.054283	-0.19355	0.66022	-1.3176	3813.7	21.732	0.25315	79.418	-58.409	75.053	74.98	21.191	0.13856	-7.1364	0.58589	-2.8089	30.449	-4.1441
124.52	0.58716	49.615	-7.1625	0.50614	-2.8472	-0.07721	0.064966	-0.19227	0.66022	-1.3176	3813.1	21.725	0.25098	79.417	-58.287	75.053	74.98	21.191	0.13856	-7.1364	0.58589	-2.8089	30.449	-4.1441
124.52	0.58232	49.601	-7.1629	0.50649	-2.8481	-0.083834	0.075537	-0.19072	0.66022	-1.3176	3812.4	21.719	0.24891	79.417	-58.167	75.053	74.98	21.191	0.13856	-7.1364	0.58589	-2.8089	30.449	-4.1441
124.53	0.5777	49.586	-7.1633	0.50689	-2.8491	-0.090242	0.085983	-0.1889	0.66022	-1.3176	3811.8	21.712	0.24694	79.416	-58.051	75.053	74.98	21.191	0.13856	-7.1364	0.58589	-2.8089	30.449	-4.1441
124.53	0.57333	49.57	-7.1638	0.50735	-2.85	-0.096429	0.096295	-0.18683	0.66022	-1.3176	3811.1	21.705	0.24508	79.415	-57.938	75.053	74.98	21.191	0.13856	-7.1364	0.58589	-2.8089	30.449	-4.1441
124.54	0.5692	49.555	-7.1643	0.50786	-2.851	-0.10233	0.10661	-0.18454	0.66022	-1.3176	3810.4	21.698	0.24332	79.414	-57.829	75.053	74.98	21.191	0.13856	-7.1364	0.58589	-2.8089	30.449	-4.1441
124.54	0.56532	49.54	-7.1648	0.50842	-2.8519	-0.10752	0.11802	-0.18233	0.66022	-1.3176	3809.8	21.691	0.24166	79.414	-57.722	75.053	74.98	21.191	0.13856	-7.1364	0.58589	-2.8089	30.449	-4.1441
124.55	0.5617	49.524	-7.1654	0.50904	-2.8528	-0.11252	0.12921	-0.17985	0.66022	-1.3176	3809.1	21.685	0.24011	79.413	-57.62	75.053	74.98	21.191	0.13856	-7.1364	0.58589	-2.8089	30.449	-4.1441
124.55	0.55834	49.509	-7.1659	0.50971	-2.8537	-0.11732	0.14017	-0.17709	0.66022	-1.3176	3808.5	21.678	0.23868	79.412	-57.52	75.053	74.98	21.191	0.13856	-7.1364	0.58589	-2.8089	30.449	-4.1441
124.56	0.55525	49.493	-7.1665	0.51044	-2.8545	-0.1219	0.1509	-0.17406	0.66022	-1.3176	3807.8	21.671	0.23736	79.411	-57.424	75.053	74.98	21.191	0.13856	-7.1364	0.58589	-2.8089	30.449	-4.1441
124.56	0.55243	49.477	-7.1672	0.51122	-2.8554	-0.12628	0.16137	-0.17077	0.66022	-1.3176	3807.1	21.664	0.23616	79.41	-57.332	75.053	74.98	21.191	0.13856	-7.1364	0.58589	-2.8089	30.449	-4.1441
124.57	0.54988	49.462	-7.1678	0.51205	-2.8563	-0.13044	0.17157	-0.16722	0.66022	-1.3176	3806.5	21.657	0.23507	79.41	-57.243	75.053	74.98	21.191	0.13856	-7.1364	0.58589	-2.8089	30.449	-4.1441
124.57	0.54762	49.446	-7.1685	0.51293	-2.8571	-0.13438	0.1815	-0.16341	0.66022	-1.3176	3805.8	21.65	0.23411	79.409	-57.159	75.053	74.98	21.191	0.13856	-7.1364	0.58589	-2.8089	30.449	-4.1441
124.58	0.54564	49.43	-7.1691	0.51387	-2.8579	-0.13809	0.19113	-0.15936	0.66022	-1.3176	3805.2	21.643	0.23326	79.408	-57.077	75.053	74.98	21.191	0.13856	-7.1364	0.58589	-2.8089	30.449	-4.1441
124.58	0.54396	49.415	-7.1698	0.51484	-2.8587	-0.14158	0.20047	-0.15508	0.66022	-1.3176	3804.5	21.636	0.23254	79.407	-57.0	75.053	74.98	21.191	0.13856	-7.1364	0.58589	-2.8089	30.449	-4.1441
124.59	0.54256	49.399	-7.1706	0.51587	-2.8594	-0.14483	0.2095	-0.15056	0.66022	-1.3176	3803.9	21.629	0.23195	79.407	-56.926	75.053	74.98	21.191	0.13856	-7.1364	0.58589	-2.8089	30.449	-4.1441
124.59	0.54147	49.383	-7.1713	0.51694	-2.8602	-0.14785	0.21821	-0.14581	0.66022	-1.3176	3803.2	21.622	0.23149	79.406	-56.856	75.053	74.98	21.191	0.13856	-7.1364	0.58589	-2.8089	30.449	-4.1441
124.6	0.54068	49.368	-7.172	0.51805	-2.8609	-0.15063	0.2266	-0.14085	0.66022	-1.3176	3802.5	21.615	0.23115	79.405	-56.791	75.053	74.98	21.191	0.13856	-7.1364	0.58589	-2.8089	30.449	-4.1441
124.6	0.5402	49.352	-7.1728	0.5192	-2.8616	-0.15318	0.23464	-0.13568	0.66022	-1.3176	3801.9	21.608	0.23095	79.405	-56.729	75.053	74.98	21.191	0.13856	-7.1364	0.58589	-2.8089	30.449	-4.1441
124.6	0.54003	49.337	-7.1736	0.5204	-2.8623	-0.15548	0.24233	-0.13031	0.66022	-1.3176	3801.2	21.601	0.23088	79.404	-56.67	75.054	74.98	21.191	0.13856	-7.1364	0.58589	-2.8089	30.449	-4.1441
124.61	0.54018	49.321	-7.1744	0.52163	-2.8629	-0.15754	0.24967	-0.12475	0.66022	-1.3176	3800.6	21.594	0.23094	79.403	-56.616	75.054	74.98	21.191	0.13856	-7.1364	0.58589	-2.8089	30.449	-4.1441
124.61	0.54065	49.306	-7.1751	0.52289	-2.8635	-0.15936	0.25664	-0.119	0.66022	-1.3176	3799.9	21.587	0.23114	79.402	-56.566	75.054	74.98	21.191	0.13856	-7.1364	0.58589	-2.8089	30.449	-4.1441
124.62	0.54143	49.291	-7.1759	0.52419	-2.8641	-0.16093	0.26324	-0.11307	0.66022	-1.3176	3799.3	21.58	0.23148	79.402	-56.52	75.054	74.98	21.191	0.13856	-7.1364	0.58589	-2.8089	30.449	-4.1441
124.62	0.54255	49.276	-7.1768	0.52552	-2.8646	-0.16226	0.26946	-0.10698	0.66022	-1.3176	3798.6	21.574	0.23196	79.401	-56.478	75.054	74.98	21.191	0.13856	-7.1364	0.58589	-2.8089	30.449	-4.1441
124.63	0.54399	49.261	-7.1776	0.52689	-2.8651	-0.16334	0.27529	-0.10073	0.66022	-1.3176	3798.0	21.567	0.23258	79.4	-56.44	75.054	74.98	21.191	0.13856	-7.1364	0.58589	-2.8089	30.449	-4.1441
124.63	0.54577	49.247	-7.1784	0.52828	-2.8656	-0.16418	0.28073	-0.094328	0.66022	-1.3176	3797.3	21.561	0.23334	79.4	-56.406	75.054	74.98	21.191	0.13856	-7.1364	0.58589	-2.8089	30.449	-4.1441
124.64	0.54787	49.232	-7.1792	0.52969	-2.8661	-0.16477	0.28576	-0.087787	0.66022	-1.3176	3796.6	21.554	0.23424	79.399	-56.376	75.054	74.98	21.191	0.13856	-7.1364	0.58589	-2.8089	30.449	-4.1441
124.64	0.55032	49.218	-7.18	0.53113	-2.8665	-0.16512	0.29039	-0.081114	0.66022	-1.3176	3796.0	21.548	0.23529	79.399	-56.351	75.055	74.98	21.191	0.13856	-7.1364	0.58589	-2.8089	30.449	-4.1441
124.65	0.5531	49.204	-7.1809	0.5326	-2.8669	-0.16522	0.29461	-0.074319	0.66022	-1.3176	3795.3	21.542	0.23648	79.398	-56.329	75.055	74.98	21.191	0.13856	-7.1364	0.58589	-2.8089	30.449	-4.1441
124.65	0.55622	49.19	-7.1817	0.53408	-2.8673	-0.16509	0.29841	-0.067412	0.66022	-1.3176	3794.7	21.535	0.23782	79.397	-56.311	75.055	74.98	21.191	0.13856	-7.1364	0.58589	-2.8089	30.449	-4.1441
124.66	0.55968	49.177	-7.1825	0.53558	-2.8676	-0.16471	0.30178	-0.060402	0.66022	-1.3176	3794.0	21.529	0.2393	79.397	-56.298	75.055	74.98	21.191	0.13856	-7.1364	0.58589	-2.8089	30.449	-4.1441
124.66	0.56348	49.163	-7.1833	0.5371	-2.8679	-0.1641	0.30473	-0.053299	0.66022	-1.3176	3793.4	21.523	0.24092	79.396	-56.288	75.055	74.98	21.191	0.13856	-7.1364	0.58589	-2.8089	30.449	-4.1441
124.66	0.56762	49.15	-7.1842	0.53863	-2.8681	-0.16325	0.30725	-0.046113	0.66022	-1.3176	3792.7	21.518	0.24269	79.396	-56.283	75.055	74.98	21.191	0.13856	-7.1364	0.58589	-2.8089	30.449	-4.1441
124.67	0.5721	49.138	-7.185	0.54017	-2.8683	-0.16217	0.30934	-0.038854	0.66022	-1.3176	3792.1	21.512	0.24461	79.395	-56.282	75.056	74.98	21.191	0.13856	-7.1364	0.58589	-2.8089	30.449	-4.1441
124.67	0.57691	49.125	-7.1858	0.54172	-2.8685	-0.16085	0.31099	-0.031531	0.66022	-1.3176	3791.4	21.506	0.24667	79.395	-56.285	75.056	74.98	21.191	0.13856	-7.1364	0.58589	-2.8089	30.449	-4.1441
124.68	0.58207	49.113	-7.1866	0.54328	-2.8686	-0.15931	0.3122	-0.024156	0.66022	-1.3176	3790.7	21.501	0.24888	79.394	-56.292	75.056	74.98	21.191	0.13856	-7.1364	0.58589	-2.8089	30.449	-4.1441
124.68	0.58756	49.102	-7.1874	0.54484	-2.8687	-0.15755	0.31297	-0.016738	0.66022	-1.3176	3790.1	21.496	0.25123	79.394	-56.303	75.057	74.98	21.191	0.13856	-7.1364	0.58589	-2.8089	30.449	-4.1441
124.68	0.59339	49.09	-7.1882	0.54641	-2.8688	-0.15556	0.3133	-0.0092869	0.66022	-1.3176	3789.4	21.491	0.25372	79.393	-56.319	75.057	74.98	21.191	0.13856	-7.1364	0.58589	-2.8089	30.449	-4.1441
124.69	0.59955	49.079	-7.1889	0.54797	-2.8688	-0.15336	0.31318	-0.0018136	0.66022	-1.3176	3788.8	21.486	0.25636	79.393	-56.338	75.057	74.98	21.191	0.13856	-7.1364	0.58589	-2.8089	30.449	-4.1441
124.69	0.60604	49.069	-7.1897	0.54954	-2.8688	-0.15094	0.31263	0.0056716	0.66022	-1.3176	3788.1	21.481	0.25913	79.392	-56.362	75.057	74.98	21.191	0.13856	-7.1364	0.58589	-2.8089	30.449	-4.1441
124.69	0.61285	49.059	-7.1904	0.5511	-2.8688	-0.14832	0.31162	0.013159	0.66022	-1.3176	3787.5	21.476	0.26205	79.392	-56.389	75.058	74.98	21.191	0.13856	-7.1364	0.58589	-2.8089	30.449	-4.1441
124.7	0.61999	49.049	-7.1912	0.55265	-2.8687	-0.14549	0.31018	0.020637	0.66022	-1.3176	3786.8	21.472	0.2651	79.392	-56.421	75.058	74.98	21.191	0.13856	-7.1364	0.58589	-2.8089	30.449	-4.1441
124.7	0.62744	49.039	-7.1919	0.5542	-2.8686	-0.14246	0.30829	0.028096	0.66022	-1.3176	3786.2	21.468	0.26829	79.391	-56.456	75.059	74.98	21.191	0.13856	-7.1364	0.58589	-2.8089	30.449	-4.1441
124.7	0.6352	49.03	-7.1926	0.55574	-2.8684	-0.13923	0.30596	0.035526	0.66022	-1.3176	3785.5	21.464	0.27161	79.391	-56.496	75.059	74.98	21.191	0.13856	-7.1364	0.58589	-2.8089	30.449	-4.1441
124.7	0.64326	49.022	-7.1933	0.55726	-2.8682	-0.13582	0.3032	0.042916	0.66022	-1.3176	3784.9	21.46	0.27506	79.391	-56.539	75.059	74.98	21.191	0.13856	-7.1364	0.58589	-2.8089	30.449	-4.1441
124.71	0.65163	49.014	-7.1939	0.55877	-2.868	-0.13223	0.3	0.050256	0.66022	-1.3176	3784.2	21.456	0.27863	79.39	-56.587	75.06	74.98	21.191	0.13856	-7.1364	0.58589	-2.8089	30.449	-4.1441
124.71	0.66028	49.006	-7.1946	0.56026	-2.8677	-0.12845	0.29637	0.057536	0.66022	-1.3176	3783.5	21.453	0.28234	79.39	-56.638	75.06	74.98	21.191	0.13856	-7.1364	0.58589	-2.8089	30.449	-4.1441
124.71	0.66922	48.999	-7.1952	0.56173	-2.8674	-0.1245	0.29231	0.064745	0.66022	-1.3176	3782.9	21.45	0.28616	79.39	-56.694	75.061	74.98	21.191	0.13856	-7.1364	0.58589	-2.8089	30.449	-4.1441
124.71	0.67843	48.992	-7.1958	0.56318	-2.8671	-0.12039	0.28783	0.071874	0.66022	-1.3176	3782.2	21.447	0.2901	79.389	-56.753	75.061	74.98	21.191	0.13856	-7.1364	0.58589	-2.8089	30.449	-4.1441
124.72	0.68792	48.986	-7.1964	0.56461	-2.8667	-0.11612	0.28293	0.078912	0.66022	-1.3176	3781.6	21.444	0.29416	79.389	-56.816	75.062	74.98	21.191	0.13856	-7.1364	0.58589	-2.8089	30.449	-4.1441
124.72	0.69766	48.981	-7.197	0.56601	-2.8663	-0.11169	0.27761	0.085848	0.66022	-1.3176	3780.9	21.442	0.29832	79.389	-56.883	75.062	74.98	21.191	0.13856	-7.1364	0.58589	-2.8089	30.449	-4.1441
124.72	0.70764	48.976	-7.1976	0.56738	-2.8658	-0.10711	0.27189	0.092675	0.66022	-1.3176	3780.3	21.439	0.30259	79.389	-56.953	75.063	74.98	21.191	0.13856	-7.1364	0.58589	-2.8089	30.449	-4.1441
124.72	0.71787	48.971	-7.1981	0.56873	-2.8653	-0.10239	0.26577	0.09938	0.66022	-1.3176	3779.6	21.437	0.30697	79.389	-57.028	75.064	74.98	21.191	0.13856	-7.1364	0.58589	-2.8089	30.449	-4.1441
124.72	0.72832	48.967	-7.1986	0.57004	-2.8648	-0.097543	0.25926	0.10596	0.66022	-1.3176	3778.9	21.435	0.31144	79.388	-57.106	75.064	74.98	21.191	0.13856	-7.1364	0.58589	-2.8089	30.449	-4.1441
124.72	0.73899	48.963	-7.1991	0.57132	-2.8643	-0.092565	0.25236	0.11239	0.66022	-1.3176	3778.3	21.434	0.316	79.388	-57.188	75.065	74.98	21.191	0.13856	-7.1364	0.58589	-2.8089	30.449	-4.1441
124.72	0.74986	48.96	-7.1995	0.57256	-2.8637	-0.087467	0.24509	0.11868	0.66022	-1.3176	3777.6	21.433	0.32065	79.388	-57.273	75.065	74.98	21.191	0.13856	-7.1364	0.58589	-2.8089	30.449	-4.1441
124.72	0.76092	48.958	-7.1999	0.57377	-2.8631	-0.082256	0.23745	0.12481	0.66022	-1.3176	3777.0	21.431	0.32538	79.388	-57.362	75.066	74.98	21.191	0.13856	-7.1364	0.58589	-2.8089	30.449	-4.1441
124.72	0.77217	48.956	-7.2003	0.57494	-2.8625	-0.076941	0.22945	0.13077	0.66022	-1.3176	3776.3	21.431	0.33019	79.388	-57.455	75.067	74.98	21.191	0.13856	-7.1364	0.58589	-2.8089	30.449	-4.1441
124.73	0.78357	48.955	-7.2007	0.57606	-2.8618	-0.071528	0.22111	0.13655	0.66022	-1.3176	3775.7	21.43	0.33506	79.388	-57.551	75.067	74.98	21.191	0.13856	-7.1364	0.58589	-2.8089	30.449	-4.1441
124.73	0.79513	48.954	-7.201	0.57715	-2.8611	-0.066025	0.21242	0.14215	0.66022	-1.3176	3775.0	21.43	0.34001	79.388	-57.65	75.068	74.98	21.191	0.13856	-7.1364	0.58589	-2.8089	30.449	-4.1441
124.73	0.80683	48.954	-7.2014	0.57819	-2.8604	-0.060439	0.20342	0.14756	0.66022	-1.3176	3774.3	21.43	0.34501	79.388	-57.753	75.069	74.98	21.191	0.13856	-7.1364	0.58589	-2.8089	30.449	-4.1441
124.73	0.81864	48.954	-7.2016	0.57918	-2.8596	-0.05478	0.19409	0.15277	0.66022	-1.3176	3773.7	21.43	0.35006	79.388	-57.859	75.069	74.98	21.191	0.13856	-7.1364	0.58589	-2.8089	30.449	-4.1441
124.72	0.83057	48.955	-7.2019	0.58013	-2.8588	-0.049054	0.18447	0.15777	0.66022	-1.3176	3773.0	21.43	0.35516	79.388	-57.969	75.07	74.98	21.191	0.13856	-7.1364	0.58589	-2.8089	30.449	-4.1441
124.72	0.84259	48.956	-7.2021	0.58102	-2.858	-0.04327	0.17456	0.16255	0.66022	-1.3176	3772.4	21.431	0.3603	79.388	-58.081	75.071	74.98	21.191	0.13856	-7.1364	0.58589	-2.8089	30.449	-4.1441
124.72	0.85468	48.958	-7.2023	0.58187	-2.8572	-0.037435	0.16437	0.1671	0.66022	-1.3176	3771.7	21.432	0.36547	79.388	-58.197	75.072	74.98	21.191	0.13856	-7.1364	0.58589	-2.8089	30.449	-4.1441
124.72	0.86684	48.961	-7.2025	0.58267	-2.8564	-0.031559	0.15392	0.17143	0.66022	-1.3176	3771.1	21.433	0.37067	79.388	-58.316	75.073	74.98	21.191	0.13856	-7.1364	0.58589	-2.8089	30.449	-4.1441
124.72	0.87904	48.964	-7.2027	0.58341	-2.8555	-0.025649	0.14323	0.17551	0.66022	-1.3176	3770.4	21.434	0.37589	79.388	-58.438	75.073	74.98	21.191	0.13856	-7.1364	0.58589	-2.8089	30.449	-4.1441
124.72	0.89127	48.968	-7.2028	0.5841	-2.8546	-0.019713	0.1323	0.17936	0.66022	-1.3176	3769.7	21.436	0.38112	79.388	-58.563	75.074	74.98	21.191	0.13856	-7.1364	0.58589	-2.8089	30.449	-4.1441
124.72	0.90351	48.972	-7.2028	0.58473	-2.8537	-0.01376	0.12116	0.18295	0.66022	-1.3176	3769.1	21.438	0.38635	79.388	-58.691	75.075	74.98	21.191	0.13856	-7.1364	0.58589	-2.8089	30.449	-4.1441
124.72	0.91575	48.977	-7.2029	0.58531	-2.8528	-0.0077985	0.10981	0.18628	0.66022	-1.3176	3768.4	21.44	0.39158	79.388	-58.822	75.076	74.98	21.191	0.13856	-7.1364	0.58589	-2.8089	30.449	-4.1441
124.71	0.92797	48.982	-7.2029	0.58583	-2.8519	-0.0018362	0.098282	0.18936	0.66022	-1.3176	3767.8	21.443	0.39681	79.388	-58.956	75.077	74.98	21.191	0.13856	-7.1364	0.58589	-2.8089	30.449	-4.1441
124.71	0.94015	48.988	-7.2029	0.58629	-2.8509	0.0041182	0.086583	0.19216	0.66022	-1.3176	3767.1	21.445	0.40201	79.389	-59.093	75.078	74.98	21.191	0.13856	-7.1364	0.58589	-2.8089	30.449	-4.1441
124.71	0.95227	48.994	-7.2029	0.5867	-2.8499	0.010056	0.074732	0.1947	0.66022	-1.3176	3766.4	21.448	0.4072	79.389	-59.232	75.079	74.98	21.191	0.13856	-7.1364	0.58589	-2.8089	30.449	-4.1441
124.71	0.96432	49.001	-7.2028	0.58704	-2.849	0.01597	0.062747	0.19696	0.66022	-1.3176	3765.8	21.451	0.41235	79.389	-59.373	75.079	74.98	21.191	0.13856	-7.1364	0.58589	-2.8089	30.449	-4.1441
124.71	0.97628	49.008	-7.2027	0.58732	-2.848	0.021851	0.050644	0.19894	0.66022	-1.3176	3765.1	21.454	0.41746	79.389	-59.518	75.08	74.98	21.191	0.13856	-7.1364	0.58589	-2.8089	30.449	-4.1441
124.7	0.98814	49.016	-7.2026	0.58755	-2.847	0.02769	0.038443	0.20064	0.66022	-1.3176	3764.4	21.458	0.42253	79.389	-59.664	75.081	74.98	21.191	0.13856	-7.1364	0.58589	-2.8089	30.449	-4.1441
124.7	0.99987	49.024	-7.2024	0.58771	-2.846	0.03348	0.02616	0.20205	0.66022	-1.3176	3763.8	21.462	0.42755	79.389	-59.814	75.082	74.98	21.191	0.13856	-7.1364	0.58589	-2.8089	30.449	-4.1441
124.7	1.0115	49.033	-7.2023	0.58781	-2.8449	0.039213	0.013814	0.20317	0.66022	-1.3176	3763.1	21.466	0.4325	79.39	-59.965	75.083	74.98	21.191	0.13856	-7.1364	0.58589	-2.8089	30.449	-4.1441
124.69	1.0229	49.042	-7.2021	0.58785	-2.8439	0.044879	0.0014236	0.204	0.66022	-1.3176	3762.5	21.47	0.43739	79.39	-60.119	75.084	74.98	21.191	0.13856	-7.1364	0.58589	-2.8089	30.449	-4.1441
124.69	1.0342	49.052	-7.2018	0.58782	-2.8429	0.050472	-0.010993	0.20454	0.66022	-1.3176	3761.8	21.474	0.44221	79.39	-60.274	75.085	74.98	21.191	0.13856	-7.1364	0.58589	-2.8089	30.449	-4.1441
124.69	1.0452	49.062	-7.2016	0.58774	-2.8419	0.055983	-0.023416	0.20478	0.66022	-1.3176	3761.1	21.479	0.44694	79.39	-60.432	75.086	74.98	21.191	0.13856	-7.1364	0.58589	-2.8089	30.449	-4.1441
124.68	1.0561	49.072	-7.2013	0.58759	-2.8409	0.061405	-0.035827	0.20473	0.66022	-1.3176	3760.5	21.483	0.45159	79.391	-60.591	75.087	74.98	21.191	0.13856	-7.1364	0.58589	-2.8089	30.449	-4.1441
124.68	1.0668	49.083	-7.2009	0.58738	-2.8398	0.066729	-0.048208	0.20439	0.66022	-1.3176	3759.8	21.488	0.45614	79.391	-60.753	75.088	74.98	21.191	0.13856	-7.1364	0.58589	-2.8089	30.449	-4.1441
124.67	1.0772	49.094	-7.2006	0.58711	-2.8388	0.071948	-0.060538	0.20375	0.66022	-1.3176	3759.1	21.493	0.46059	79.391	-60.916	75.089	74.98	21.191	0.13856	-7.1364	0.58589	-2.8089	30.449	-4.1441
124.67	1.0873	49.105	-7.2002	0.58677	-2.8378	0.077055	-0.0728	0.20281	0.66022	-1.3176	3758.5	21.499	0.46494	79.391	-61.081	75.09	74.98	21.191	0.13856	-7.1364	0.58589	-2.8089	30.449	-4.1441
124.67	1.0972	49.117	-7.1998	0.58638	-2.8368	0.082041	-0.084974	0.20158	0.66022	-1.3176	3757.8	21.504	0.46917	79.391	-61.247	75.091	74.98	21.191	0.13856	-7.1364	0.58589	-2.8089	30.449	-4.1441
124.66	1.1068	49.129	-7.1994	0.58593	-2.8358	0.087131	-0.095817	0.19963	0.66022	-1.3176	3757.2	21.51	0.47328	79.392	-61.415	75.092	74.98	21.191	0.13856	-7.1364	0.58589	-2.8089	30.449	-4.1441
124.66	1.1162	49.142	-7.199	0.58542	-2.8348	0.092124	-0.10646	0.19739	0.66022	-1.3176	3756.5	21.515	0.47727	79.392	-61.583	75.093	74.98	21.191	0.13856	-7.1364	0.58589	-2.8089	30.449	-4.1441
124.65	1.1252	49.155	-7.1985	0.58486	-2.8338	0.096999	-0.11699	0.1949	0.66022	-1.3176	3755.8	21.521	0.48113	79.392	-61.753	75.094	74.98	21.191	0.13856	-7.1364	0.58589	-2.8089	30.449	-4.1441
124.65	1.1339	49.168	-7.198	0.58425	-2.8328	0.10175	-0.12738	0.19217	0.66022	-1.3176	3755.2	21.527	0.48486	79.392	-61.924	75.095	74.98	21.191	0.13856	-7.1364	0.58589	-2.8089	30.449	-4.1441
124.64	1.1423	49.181	-7.1975	0.58359	-2.8319	0.10637	-0.13762	0.18919	0.66022	-1.3176	3754.5	21.533	0.48844	79.393	-62.096	75.096	74.98	21.191	0.13856	-7.1364	0.58589	-2.8089	30.449	-4.1441
124.64	1.1504	49.195	-7.1969	0.58288	-2.8309	0.11086	-0.14769	0.18596	0.66022	-1.3176	3753.8	21.539	0.49188	79.393	-62.268	75.097	74.98	21.191	0.13856	-7.1364	0.58589	-2.8089	30.449	-4.1441
124.63	1.1581	49.208	-7.1964	0.58211	-2.83	0.1152	-0.15758	0.1825	0.66022	-1.3176	3753.2	21.546	0.49517	79.393	-62.44	75.098	74.98	21.191	0.13856	-7.1364	0.58589	-2.8089	30.449	-4.1441
124.63	1.1654	49.222	-7.1958	0.5813	-2.8291	0.11941	-0.16729	0.17881	0.66022	-1.3176	3752.5	21.552	0.49831	79.393	-62.613	75.099	74.98	21.191	0.13856	-7.1364	0.58589	-2.8089	30.449	-4.1441
124.62	1.1724	49.237	-7.1952	0.58044	-2.8282	0.12346	-0.17678	0.17489	0.66022	-1.3176	3751.8	21.558	0.50129	79.394	-62.786	75.1	74.98	21.191	0.13856	-7.1364	0.58589	-2.8089	30.449	-4.1441
124.62	1.179	49.251	-7.1945	0.57953	-2.8274	0.12735	-0.18606	0.17074	0.66022	-1.3176	3751.2	21.565	0.50411	79.394	-62.959	75.101	74.98	21.191	0.13856	-7.1364	0.58589	-2.8089	30.449	-4.1441
124.61	1.1852	49.266	-7.1939	0.57858	-2.8265	0.13109	-0.19511	0.16638	0.66022	-1.3176	3750.5	21.572	0.50675	79.394	-63.131	75.102	74.98	21.191	0.13856	-7.1364	0.58589	-2.8089	30.449	-4.1441
124.61	1.191	49.28	-7.1932	0.57758	-2.8257	0.13466	-0.20391	0.1618	0.66022	-1.3176	3749.8	21.578	0.50923	79.394	-63.302	75.103	74.98	21.191	0.13856	-7.1364	0.58589	-2.8089	30.449	-4.1441
124.6	1.1963	49.295	-7.1925	0.57654	-2.8249	0.13805	-0.21245	0.15701	0.66022	-1.3176	3749.2	21.585	0.51153	79.395	-63.472	75.104	74.98	21.191	0.13856	-7.1364	0.58589	-2.8089	30.449	-4.1441
124.59	1.2013	49.31	-7.1918	0.57546	-2.8241	0.14127	-0.22073	0.15203	0.66022	-1.3176	3748.5	21.592	0.51366	79.395	-63.641	75.105	74.98	21.191	0.13856	-7.1364	0.58589	-2.8089	30.449	-4.1441
124.59	1.2059	49.325	-7.1911	0.57433	-2.8234	0.14431	-0.22872	0.14684	0.66022	-1.3176	3747.8	21.599	0.5156	79.395	-63.808	75.106	74.98	21.191	0.13856	-7.1364	0.58589	-2.8089	30.449	-4.1441
124.58	1.21	49.34	-7.1904	0.57317	-2.8227	0.14716	-0.23642	0.14147	0.66022	-1.3176	3747.2	21.606	0.51735	79.395	-63.973	75.106	74.98	21.191	0.13856	-7.1364	0.58589	-2.8089	30.449	-4.1441
124.58	1.2136	49.355	-7.1897	0.57197	-2.822	0.14983	-0.24382	0.13592	0.66022	-1.3176	3746.5	21.612	0.51892	79.396	-64.135	75.107	74.98	21.191	0.13856	-7.1364	0.58589	-2.8089	30.449	-4.1441
124.57	1.2169	49.37	-7.1889	0.57073	-2.8213	0.15229	-0.2509	0.13019	0.66022	-1.3176	3745.8	21.619	0.52031	79.396	-64.294	75.108	74.98	21.191	0.13856	-7.1364	0.58589	-2.8089	30.449	-4.1441
124.57	1.2197	49.385	-7.1881	0.56946	-2.8207	0.15455	-0.25766	0.12429	0.66022	-1.3176	3745.1	21.626	0.5215	79.396	-64.449	75.109	74.98	21.191	0.13856	-7.1364	0.58589	-2.8089	30.449	-4.1441
124.56	1.222	49.4	-7.1874	0.56816	-2.8201	0.15661	-0.26408	0.11823	0.66022	-1.3176	3744.5	21.633	0.52249	79.396	-64.6	75.11	74.98	21.191	0.13856	-7.1364	0.58589	-2.8089	30.449	-4.1441
124.56	1.2239	49.415	-7.1866	0.56682	-2.8195	0.15846	-0.27016	0.11202	0.66022	-1.3176	3743.8	21.64	0.52329	79.396	-64.745	75.111	74.98	21.191	0.13856	-7.1364	0.58589	-2.8089	30.449	-4.1441
124.55	1.2253	49.429	-7.1858	0.56546	-2.819	0.16009	-0.27588	0.10567	0.66022	-1.3176	3743.1	21.646	0.5239	79.396	-64.884	75.112	74.98	21.191	0.13856	-7.1364	0.58589	-2.8089	30.449	-4.1441
124.54	1.2263	49.444	-7.185	0.56406	-2.8184	0.1615	-0.28124	0.099174	0.66022	-1.3176	3742.5	21.653	0.52431	79.397	-65.016	75.113	74.98	21.191	0.13856	-7.1364	0.58589	-2.8089	30.449	-4.1441
124.54	1.2268	49.459	-7.1842	0.56264	-2.818	0.16269	-0.28623	0.092552	0.66022	-1.3176	3741.8	21.66	0.52453	79.397	-65.14	75.114	74.98	21.191	0.13856	-7.1364	0.58589	-2.8089	30.449	-4.1441
124.53	1.2268	49.473	-7.1833	0.5612	-2.8175	0.16366	-0.29085	0.085809	0.66022	-1.3176	3741.1	21.666	0.52454	79.397	-65.254	75.115	74.98	21.191	0.13856	-7.1364	0.58589	-2.8089	30.449	-4.1441
124.53	1.2264	49.487	-7.1825	0.55974	-2.8171	0.16439	-0.29507	0.078955	0.66022	-1.3176	3740.5	21.673	0.52436	79.397	-65.357	75.115	74.98	21.191	0.13856	-7.1364	0.58589	-2.8089	30.449	-4.1441
124.52	1.2255	49.501	-7.1817	0.55825	-2.8167	0.16489	-0.29891	0.071998	0.66022	-1.3176	3739.8	21.679	0.52399	79.397	-65.449	75.116	74.98	21.191	0.13856	-7.1364	0.58589	-2.8089	30.449	-4.1441
124.52	1.2242	49.515	-7.1809	0.55675	-2.8164	0.16516	-0.30234	0.064946	0.66022	-1.3176	3739.1	21.685	0.52342	79.397	-65.527	75.117	74.98	21.191	0.13856	-7.1364	0.58589	-2.8089	30.449	-4.1441
124.51	1.2224	49.528	-7.18	0.55523	-2.8161	0.16518	-0.30538	0.05781	0.66022	-1.3176	3738.5	21.692	0.52266	79.397	-65.591	75.118	74.98	21.191	0.13856	-7.1364	0.58589	-2.8089	30.449	-4.1441
124.51	1.2202	49.541	-7.1792	0.5537	-2.8158	0.16497	-0.308	0.050598	0.66022	-1.3176	3737.8	21.698	0.52171	79.397	-65.638	75.119	74.98	21.191	0.13856	-7.1364	0.58589	-2.8089	30.449	-4.1441
124.5	1.2175	49.554	-7.1784	0.55215	-2.8156	0.1645	-0.31021	0.043319	0.66022	-1.3176	3737.1	21.703	0.52056	79.397	-65.669	75.119	74.98	21.191	0.13856	-7.1364	0.58589	-2.8089	30.449	-4.1441
124.5	1.2144	49.566	-7.1776	0.55059	-2.8154	0.1638	-0.31201	0.035984	0.66022	-1.3176	3736.5	21.709	0.51923	79.397	-65.683	75.12	74.98	21.191	0.13856	-7.1364	0.58589	-2.8089	30.449	-4.1441
124.49	1.2108	49.578	-7.1768	0.54903	-2.8152	0.16284	-0.31338	0.028601	0.66022	-1.3176	3735.8	21.715	0.51772	79.397	-65.679	75.121	74.98	21.191	0.13856	-7.1364	0.58589	-2.8089	30.449	-4.1441
124.49	1.2069	49.59	-7.1759	0.54746	-2.8151	0.16164	-0.31434	0.02118	0.66022	-1.3176	3735.1	21.72	0.51602	79.397	-65.657	75.122	74.98	21.191	0.13856	-7.1364	0.58589	-2.8089	30.449	-4.1441
124.48	1.2025	49.602	-7.1751	0.54589	-2.815	0.16018	-0.31486	0.013731	0.66022	-1.3176	3734.4	21.725	0.51414	79.397	-65.617	75.122	74.98	21.191	0.13856	-7.1364	0.58589	-2.8089	30.449	-4.1441
124.48	1.1977	49.613	-7.1743	0.54431	-2.815	0.15848	-0.31496	0.0062636	0.66022	-1.3176	3733.8	21.73	0.5121	79.397	-65.561	75.123	74.98	21.191	0.13856	-7.1364	0.58589	-2.8089	30.449	-4.1441
124.47	1.1925	49.623	-7.1736	0.54274	-2.8149	0.15652	-0.31464	-0.0012121	0.66022	-1.3176	3733.1	21.735	0.50988	79.397	-65.49	75.124	74.98	21.191	0.13856	-7.1364	0.58589	-2.8089	30.449	-4.1441
124.47	1.1869	49.633	-7.1728	0.54117	-2.815	0.15431	-0.31388	-0.0086862	0.66022	-1.3176	3732.4	21.74	0.50749	79.397	-65.405	75.124	74.98	21.191	0.13856	-7.1364	0.58589	-2.8089	30.449	-4.1441
124.47	1.181	49.643	-7.172	0.5396	-2.815	0.15186	-0.3127	-0.016149	0.66022	-1.3176	3731.8	21.744	0.50495	79.397	-65.307	75.125	74.98	21.191	0.13856	-7.1364	0.58589	-2.8089	30.449	-4.1441
124.46	1.1747	49.652	-7.1713	0.53804	-2.8151	0.14916	-0.31109	-0.02359	0.66022	-1.3176	3731.1	21.749	0.50224	79.396	-65.197	75.126	74.98	21.191	0.13856	-7.1364	0.58589	-2.8089	30.449	-4.1441
124.46	1.168	49.66	-7.1705	0.53649	-2.8153	0.14621	-0.30906	-0.031	0.66022	-1.3176	3730.4	21.753	0.49939	79.396	-65.078	75.126	74.98	21.191	0.13856	-7.1364	0.58589	-2.8089	30.449	-4.1441
124.45	1.161	49.668	-7.1698	0.53495	-2.8154	0.14301	-0.30661	-0.038369	0.66022	-1.3176	3729.8	21.756	0.49639	79.396	-64.95	75.127	74.98	21.191	0.13856	-7.1364	0.58589	-2.8089	30.449	-4.1441
124.45	1.1536	49.676	-7.1691	0.53342	-2.8156	0.13957	-0.30373	-0.045686	0.66022	-1.3176	3729.1	21.76	0.49326	79.396	-64.814	75.127	74.98	21.191	0.13856	-7.1364	0.58589	-2.8089	30.449	-4.1441
124.45	1.146	49.683	-7.1684	0.53191	-2.8159	0.1359	-0.30044	-0.052943	0.66022	-1.3176	3728.4	21.763	0.48999	79.396	-64.672	75.128	74.98	21.191	0.13856	-7.1364	0.58589	-2.8089	30.449	-4.1441
124.45	1.138	49.689	-7.1677	0.53042	-2.8162	0.13199	-0.29674	-0.060128	0.66022	-1.3176	3727.8	21.766	0.48659	79.395	-64.525	75.128	74.98	21.191	0.13856	-7.1364	0.58589	-2.8089	30.449	-4.1441
124.44	1.1298	49.695	-7.1671	0.52895	-2.8165	0.12784	-0.29263	-0.067232	0.66022	-1.3176	3727.1	21.769	0.48308	79.395	-64.373	75.129	74.98	21.191	0.13856	-7.1364	0.58589	-2.8089	30.449	-4.1441
124.44	1.1213	49.7	-7.1665	0.5275	-2.8168	0.12347	-0.28812	-0.074245	0.66022	-1.3176	3726.4	21.771	0.47945	79.395	-64.217	75.129	74.98	21.191	0.13856	-7.1364	0.58589	-2.8089	30.449	-4.1441
124.44	1.1126	49.705	-7.1659	0.52607	-2.8172	0.11888	-0.28321	-0.081158	0.66022	-1.3176	3725.7	21.774	0.47572	79.394	-64.059	75.13	74.98	21.191	0.13856	-7.1364	0.58589	-2.8089	30.449	-4.1441
124.44	1.1036	49.709	-7.1653	0.52466	-2.8177	0.11407	-0.2779	-0.087961	0.66022	-1.3176	3725.1	21.776	0.47188	79.394	-63.898	75.13	74.98	21.191	0.13856	-7.1364	0.58589	-2.8089	30.449	-4.1441
124.43	1.0944	49.713	-7.1647	0.52329	-2.8181	0.10905	-0.27222	-0.094644	0.66022	-1.3176	3724.4	21.777	0.46796	79.394	-63.735	75.131	74.98	21.191	0.13856	-7.1364	0.58589	-2.8089	30.449	-4.1441
124.43	1.0851	49.715	-7.1642	0.52194	-2.8186	0.10383	-0.26616	-0.1012	0.66022	-1.3176	3723.7	21.779	0.46396	79.393	-63.571	75.131	74.98	21.191	0.13856	-7.1364	0.58589	-2.8089	30.449	-4.1441
124.43	1.0755	49.718	-7.1637	0.52063	-2.8191	0.098409	-0.25973	-0.10761	0.66022	-1.3176	3723.1	21.78	0.45988	79.393	-63.406	75.131	74.98	21.191	0.13856	-7.1364	0.58589	-2.8089	30.449	-4.1441
124.43	1.0658	49.719	-7.1632	0.51935	-2.8197	0.092798	-0.25294	-0.11388	0.66022	-1.3176	3722.4	21.781	0.45573	79.393	-63.241	75.132	74.98	21.191	0.13856	-7.1364	0.58589	-2.8089	30.449	-4.1441
124.43	1.056	49.72	-7.1627	0.5181	-2.8203	0.087005	-0.24581	-0.12	0.66022	-1.3176	3721.7	21.781	0.45153	79.392	-63.075	75.132	74.98	21.191	0.13856	-7.1364	0.58589	-2.8089	30.449	-4.1441
124.43	1.046	49.72	-7.1623	0.51689	-2.8209	0.081038	-0.23833	-0.12594	0.66022	-1.3176	3721.1	21.781	0.44727	79.392	-62.909	75.133	74.98	21.191	0.13856	-7.1364	0.58589	-2.8089	30.449	-4.1441
124.43	1.036	49.72	-7.1619	0.51572	-2.8215	0.074905	-0.23052	-0.13172	0.66022	-1.3176	3720.4	21.781	0.44297	79.391	-62.744	75.133	74.98	21.191	0.13856	-7.1364	0.58589	-2.8089	30.449	-4.1441
124.43	1.0258	49.719	-7.1616	0.51458	-2.8222	0.068617	-0.22239	-0.13731	0.66022	-1.3176	3719.7	21.781	0.43865	79.391	-62.58	75.133	74.98	21.191	0.13856	-7.1364	0.58589	-2.8089	30.449	-4.1441
124.43	1.0157	49.717	-7.1612	0.51349	-2.8229	0.062182	-0.21396	-0.14271	0.66022	-1.3176	3719.1	21.78	0.43429	79.39	-62.416	75.134	74.98	21.191	0.13856	-7.1364	0.58589	-2.8089	30.449	-4.1441
124.43	1.0054	49.715	-7.161	0.51244	-2.8236	0.05561	-0.20523	-0.14791	0.66022	-1.3176	3718.4	21.779	0.42992	79.39	-62.254	75.134	74.98	21.191	0.13856	-7.1364	0.58589	-2.8089	30.449	-4.1441
124.43	0.99519	49.712	-7.1607	0.51144	-2.8244	0.048912	-0.19621	-0.1529	0.66022	-1.3176	3717.7	21.778	0.42555	79.389	-62.092	75.134	74.98	21.191	0.13856	-7.1364	0.58589	-2.8089	30.449	-4.1441
124.43	0.98496	49.708	-7.1605	0.51048	-2.8252	0.042098	-0.18692	-0.15769	0.66022	-1.3176	3717.1	21.777	0.42118	79.389	-61.933	75.134	74.98	21.191	0.13856	-7.1364	0.58589	-2.8089	30.449	-4.1441
124.43	0.97476	49.704	-7.1603	0.50957	-2.826	0.035178	-0.17737	-0.16225	0.66022	-1.3176	3716.4	21.775	0.41682	79.388	-61.775	75.135	74.98	21.191	0.13856	-7.1364	0.58589	-2.8089	30.449	-4.1441
124.43	0.9646	49.699	-7.1601	0.50871	-2.8268	0.028166	-0.16758	-0.16658	0.66022	-1.3176	3715.7	21.773	0.41247	79.388	-61.618	75.135	74.98	21.191	0.13856	-7.1364	0.58589	-2.8089	30.449	-4.1441
124.43	0.95451	49.694	-7.16	0.5079	-2.8276	0.02107	-0.15756	-0.17068	0.66022	-1.3176	3715.1	21.77	0.40816	79.387	-61.464	75.135	74.98	21.191	0.13856	-7.1364	0.58589	-2.8089	30.449	-4.1441
124.43	0.94451	49.687	-7.1599	0.50713	-2.8285	0.013905	-0.14732	-0.17453	0.66022	-1.3176	3714.4	21.768	0.40389	79.387	-61.311	75.135	74.98	21.191	0.13856	-7.1364	0.58589	-2.8089	30.449	-4.1441
124.43	0.93461	49.681	-7.1599	0.50642	-2.8294	0.0066802	-0.13687	-0.17814	0.66022	-1.3176	3713.7	21.765	0.39966	79.386	-61.161	75.136	74.98	21.191	0.13856	-7.1364	0.58589	-2.8089	30.449	-4.1441
124.44	0.92485	49.673	-7.1598	0.50577	-2.8303	-0.00059062	-0.12624	-0.18149	0.66022	-1.3176	3713.1	21.761	0.39549	79.386	-61.013	75.136	74.98	21.191	0.13856	-7.1364	0.58589	-2.8089	30.449	-4.1441
124.44	0.91524	49.666	-7.1599	0.50516	-2.8312	-0.0078956	-0.11544	-0.18459	0.66022	-1.3176	3712.4	21.758	0.39138	79.385	-60.867	75.136	74.98	21.191	0.13856	-7.1364	0.58589	-2.8089	30.449	-4.1441
124.44	0.90579	49.657	-7.1599	0.50461	-2.8321	-0.015222	-0.10448	-0.18742	0.66022	-1.3176	3711.8	21.754	0.38735	79.385	-60.724	75.136	74.98	21.191	0.13856	-7.1364	0.58589	-2.8089	30.449	-4.1441
124.44	0.89654	49.648	-7.16	0.50412	-2.833	-0.022558	-0.09338	-0.18998	0.66022	-1.3176	3711.1	21.75	0.38339	79.384	-60.584	75.136	74.98	21.191	0.13856	-7.1364	0.58589	-2.8089	30.449	-4.1441
124.45	0.88749	49.638	-7.1601	0.50368	-2.834	-0.029891	-0.082156	-0.19227	0.66022	-1.3176	3710.4	21.746	0.37953	79.383	-60.446	75.137	74.98	21.191	0.13856	-7.1364	0.58589	-2.8089	30.449	-4.1441
124.45	0.87868	49.628	-7.1603	0.5033	-2.835	-0.037207	-0.070824	-0.19428	0.66022	-1.3176	3709.8	21.741	0.37576	79.383	-60.31	75.137	74.98	21.191	0.13856	-7.1364	0.58589	-2.8089	30.449	-4.1441
124.45	0.8701	49.618	-7.1605	0.50297	-2.8359	-0.044495	-0.059401	-0.19601	0.66022	-1.3176	3709.1	21.737	0.37209	79.382	-60.178	75.137	74.98	21.191	0.13856	-7.1364	0.58589	-2.8089	30.449	-4.1441
124.46	0.8618	49.606	-7.1608	0.5027	-2.8369	-0.051742	-0.047904	-0.19745	0.66022	-1.3176	3708.4	21.732	0.36854	79.382	-60.048	75.137	74.98	21.191	0.13856	-7.1364	0.58589	-2.8089	30.449	-4.1441
124.46	0.85377	49.595	-7.161	0.50249	-2.8379	-0.058935	-0.036349	-0.19861	0.66022	-1.3176	3707.8	21.726	0.36511	79.381	-59.922	75.137	74.98	21.191	0.13856	-7.1364	0.58589	-2.8089	30.449	-4.1441
124.46	0.84604	49.583	-7.1613	0.50234	-2.8389	-0.066061	-0.024754	-0.19948	0.66022	-1.3176	3707.1	21.721	0.36181	79.38	-59.798	75.137	74.98	21.191	0.13856	-7.1364	0.58589	-2.8089	30.449	-4.1441
124.47	0.83863	49.57	-7.1617	0.50224	-2.8399	-0.073109	-0.013137	-0.20006	0.66022	-1.3176	3706.4	21.715	0.35865	79.38	-59.678	75.138	74.98	21.191	0.13856	-7.1364	0.58589	-2.8089	30.449	-4.1441
124.47	0.83156	49.557	-7.1621	0.50221	-2.8409	-0.080066	-0.0015139	-0.20034	0.66022	-1.3176	3705.8	21.71	0.35562	79.379	-59.56	75.138	74.98	21.191	0.13856	-7.1364	0.58589	-2.8089	30.449	-4.1441
124.48	0.82483	49.544	-7.1625	0.50223	-2.8419	-0.08692	0.010097	-0.20033	0.66022	-1.3176	3705.1	21.704	0.35275	79.379	-59.446	75.138	74.98	21.191	0.13856	-7.1364	0.58589	-2.8089	30.449	-4.1441
124.48	0.81846	49.53	-7.1629	0.50231	-2.8429	-0.093659	0.021677	-0.20002	0.66022	-1.3176	3704.5	21.697	0.35003	79.378	-59.335	75.138	74.98	21.191	0.13856	-7.1364	0.58589	-2.8089	30.449	-4.1441
124.48	0.81247	49.516	-7.1634	0.50245	-2.8439	-0.10027	0.033211	-0.19942	0.66022	-1.3176	3703.8	21.691	0.34747	79.377	-59.227	75.138	74.98	21.191	0.13856	-7.1364	0.58589	-2.8089	30.449	-4.1441
124.49	0.80687	49.502	-7.1639	0.50264	-2.8449	-0.10675	0.044679	-0.19852	0.66022	-1.3176	3703.1	21.685	0.34507	79.377	-59.123	75.139	74.98	21.191	0.13856	-7.1364	0.58589	-2.8089	30.449	-4.1441
124.49	0.80167	49.487	-7.1645	0.50289	-2.8459	-0.11307	0.056064	-0.19733	0.66022	-1.3176	3702.5	21.678	0.34285	79.376	-59.022	75.139	74.98	21.191	0.13856	-7.1364	0.58589	-2.8089	30.449	-4.1441
124.5	0.79688	49.472	-7.1651	0.5032	-2.8469	-0.11924	0.06735	-0.19584	0.66022	-1.3176	3701.8	21.671	0.34081	79.376	-58.924	75.139	74.98	21.191	0.13856	-7.1364	0.58589	-2.8089	30.449	-4.1441
124.5	0.79253	49.457	-7.1657	0.50357	-2.8479	-0.1248	0.079703	-0.1944	0.66022	-1.3176	3701.2	21.664	0.33895	79.375	-58.83	75.139	74.98	21.191	0.13856	-7.1364	0.58589	-2.8089	30.449	-4.1441
124.51	0.78862	49.441	-7.1663	0.504	-2.8488	-0.13012	0.092129	-0.19272	0.66022	-1.3176	3700.5	21.658	0.33728	79.374	-58.74	75.139	74.98	21.191	0.13856	-7.1364	0.58589	-2.8089	30.449	-4.1441
124.51	0.78515	49.426	-7.167	0.50449	-2.8498	-0.13529	0.10436	-0.19072	0.66022	-1.3176	3699.8	21.651	0.3358	79.374	-58.652	75.14	74.98	21.191	0.13856	-7.1364	0.58589	-2.8089	30.449	-4.1441
124.52	0.78215	49.41	-7.1677	0.50504	-2.8507	-0.1403	0.11637	-0.1884	0.66022	-1.3176	3699.2	21.643	0.33452	79.373	-58.569	75.14	74.98	21.191	0.13856	-7.1364	0.58589	-2.8089	30.449	-4.1441
124.52	0.77961	49.394	-7.1684	0.50565	-2.8517	-0.14514	0.12814	-0.18577	0.66022	-1.3176	3698.5	21.636	0.33343	79.373	-58.489	75.14	74.98	21.191	0.13856	-7.1364	0.58589	-2.8089	30.449	-4.1441
124.53	0.77755	49.378	-7.1691	0.50632	-2.8526	-0.1498	0.13966	-0.18283	0.66022	-1.3176	3697.9	21.629	0.33255	79.372	-58.412	75.14	74.98	21.191	0.13856	-7.1364	0.58589	-2.8089	30.449	-4.1441
124.54	0.77596	49.362	-7.1699	0.50705	-2.8535	-0.15426	0.1509	-0.17959	0.66022	-1.3176	3697.2	21.622	0.33188	79.372	-58.339	75.141	74.98	21.191	0.13856	-7.1364	0.58589	-2.8089	30.449	-4.1441
124.54	0.77487	49.346	-7.1707	0.50783	-2.8544	-0.15853	0.16184	-0.17605	0.66022	-1.3176	3696.5	21.615	0.33141	79.371	-58.27	75.141	74.98	21.191	0.13856	-7.1364	0.58589	-2.8089	30.449	-4.1441
124.55	0.77425	49.33	-7.1715	0.50867	-2.8553	-0.16258	0.17247	-0.17222	0.66022	-1.3176	3695.9	21.607	0.33115	79.371	-58.205	75.141	74.98	21.191	0.13856	-7.1364	0.58589	-2.8089	30.449	-4.1441
124.55	0.77413	49.314	-7.1723	0.50955	-2.8561	-0.16643	0.18277	-0.1681	0.66022	-1.3176	3695.2	21.6	0.3311	79.37	-58.143	75.141	74.98	21.191	0.13856	-7.1364	0.58589	-2.8089	30.449	-4.1441
124.56	0.77449	49.298	-7.1731	0.51049	-2.8569	-0.17004	0.19271	-0.16371	0.66022	-1.3176	3694.6	21.593	0.33126	79.37	-58.084	75.142	74.98	21.191	0.13856	-7.1364	0.58589	-2.8089	30.449	-4.1441
124.56	0.77535	49.283	-7.174	0.51148	-2.8577	-0.17343	0.20229	-0.15905	0.66022	-1.3176	3693.9	21.586	0.33162	79.369	-58.03	75.142	74.98	21.191	0.13856	-7.1364	0.58589	-2.8089	30.449	-4.1441
124.57	0.77669	49.267	-7.1749	0.51252	-2.8585	-0.17657	0.21149	-0.15412	0.66022	-1.3176	3693.2	21.579	0.3322	79.369	-57.979	75.142	74.98	21.191	0.13856	-7.1364	0.58589	-2.8089	30.449	-4.1441
124.57	0.77852	49.252	-7.1758	0.51359	-2.8593	-0.17947	0.22028	-0.14894	0.66022	-1.3176	3692.6	21.572	0.33298	79.369	-57.932	75.143	74.98	21.191	0.13856	-7.1364	0.58589	-2.8089	30.449	-4.1441
124.58	0.78082	49.236	-7.1767	0.51472	-2.86	-0.18212	0.22867	-0.14352	0.66022	-1.3176	3691.9	21.565	0.33397	79.368	-57.889	75.143	74.98	21.191	0.13856	-7.1364	0.58589	-2.8089	30.449	-4.1441
124.58	0.78361	49.221	-7.1776	0.51588	-2.8607	-0.18452	0.23663	-0.13787	0.66022	-1.3176	3691.3	21.558	0.33517	79.368	-57.849	75.144	74.98	21.191	0.13856	-7.1364	0.58589	-2.8089	30.449	-4.1441
124.59	0.78687	49.206	-7.1785	0.51708	-2.8614	-0.18665	0.24415	-0.13199	0.66022	-1.3176	3690.6	21.552	0.33656	79.368	-57.813	75.144	74.98	21.191	0.13856	-7.1364	0.58589	-2.8089	30.449	-4.1441
124.59	0.79058	49.192	-7.1794	0.51832	-2.862	-0.18851	0.25122	-0.12589	0.66022	-1.3176	3689.9	21.545	0.33815	79.367	-57.781	75.144	74.98	21.191	0.13856	-7.1364	0.58589	-2.8089	30.449	-4.1441
124.6	0.79476	49.178	-7.1804	0.51959	-2.8627	-0.19011	0.25783	-0.1196	0.66022	-1.3176	3689.3	21.539	0.33994	79.367	-57.753	75.145	74.98	21.191	0.13856	-7.1364	0.58589	-2.8089	30.449	-4.1441
124.6	0.79938	49.164	-7.1813	0.5209	-2.8632	-0.19144	0.26396	-0.11311	0.66022	-1.3176	3688.6	21.532	0.34192	79.367	-57.728	75.145	74.98	21.191	0.13856	-7.1364	0.58589	-2.8089	30.449	-4.1441
124.61	0.80444	49.15	-7.1823	0.52223	-2.8638	-0.19249	0.26961	-0.10644	0.66022	-1.3176	3688.0	21.526	0.34408	79.366	-57.707	75.146	74.98	21.191	0.13856	-7.1364	0.58589	-2.8089	30.449	-4.1441
124.61	0.80993	49.137	-7.1833	0.52359	-2.8643	-0.19326	0.27477	-0.099608	0.66022	-1.3176	3687.3	21.52	0.34643	79.366	-57.69	75.146	74.98	21.191	0.13856	-7.1364	0.58589	-2.8089	30.449	-4.1441
124.62	0.81583	49.124	-7.1842	0.52498	-2.8648	-0.19375	0.27943	-0.092617	0.66022	-1.3176	3686.7	21.514	0.34896	79.366	-57.677	75.147	74.98	21.191	0.13856	-7.1364	0.58589	-2.8089	30.449	-4.1441
124.62	0.82214	49.112	-7.1852	0.52639	-2.8652	-0.19396	0.28359	-0.085483	0.66022	-1.3176	3686.0	21.509	0.35166	79.365	-57.668	75.147	74.98	21.191	0.13856	-7.1364	0.58589	-2.8089	30.449	-4.1441
124.63	0.82884	49.1	-7.1862	0.52782	-2.8656	-0.19389	0.28723	-0.07822	0.66022	-1.3176	3685.3	21.503	0.35452	79.365	-57.662	75.148	74.98	21.191	0.13856	-7.1364	0.58589	-2.8089	30.449	-4.1441
124.63	0.83591	49.089	-7.1871	0.52926	-2.866	-0.19354	0.29035	-0.070839	0.66022	-1.3176	3684.7	21.498	0.35755	79.365	-57.66	75.148	74.98	21.191	0.13856	-7.1364	0.58589	-2.8089	30.449	-4.1441
124.63	0.84334	49.078	-7.1881	0.53072	-2.8663	-0.19291	0.29296	-0.063355	0.66022	-1.3176	3684.0	21.493	0.36073	79.365	-57.661	75.149	74.98	21.191	0.13856	-7.1364	0.58589	-2.8089	30.449	-4.1441
124.64	0.85113	49.067	-7.1891	0.53219	-2.8666	-0.192	0.29504	-0.055781	0.66022	-1.3176	3683.4	21.488	0.36406	79.365	-57.667	75.149	74.98	21.191	0.13856	-7.1364	0.58589	-2.8089	30.449	-4.1441
124.64	0.85924	49.057	-7.19	0.53367	-2.8669	-0.19082	0.29659	-0.04813	0.66022	-1.3176	3682.7	21.484	0.36753	79.364	-57.676	75.15	74.98	21.191	0.13856	-7.1364	0.58589	-2.8089	30.449	-4.1441
124.65	0.86766	49.048	-7.191	0.53515	-2.8671	-0.18936	0.29761	-0.040417	0.66022	-1.3176	3682.1	21.48	0.37114	79.364	-57.689	75.15	74.98	21.191	0.13856	-7.1364	0.58589	-2.8089	30.449	-4.1441
124.65	0.87639	49.039	-7.1919	0.53664	-2.8673	-0.18763	0.29811	-0.032656	0.66022	-1.3176	3681.4	21.476	0.37487	79.364	-57.705	75.151	74.98	21.191	0.13856	-7.1364	0.58589	-2.8089	30.449	-4.1441
124.65	0.88539	49.031	-7.1929	0.53813	-2.8675	-0.18563	0.29808	-0.024859	0.66022	-1.3176	3680.7	21.472	0.37872	79.364	-57.726	75.152	74.98	21.191	0.13856	-7.1364	0.58589	-2.8089	30.449	-4.1441
124.65	0.89466	49.023	-7.1938	0.53962	-2.8676	-0.18336	0.29753	-0.017043	0.66022	-1.3176	3680.1	21.468	0.38269	79.364	-57.75	75.152	74.98	21.191	0.13856	-7.1364	0.58589	-2.8089	30.449	-4.1441
124.66	0.90417	49.015	-7.1947	0.54111	-2.8676	-0.18084	0.29645	-0.0092192	0.66022	-1.3176	3679.4	21.465	0.38675	79.363	-57.777	75.153	74.98	21.191	0.13856	-7.1364	0.58589	-2.8089	30.449	-4.1441
124.66	0.91391	49.009	-7.1956	0.54259	-2.8676	-0.17805	0.29485	-0.0014034	0.66022	-1.3176	3678.8	21.462	0.39092	79.363	-57.809	75.153	74.98	21.191	0.13856	-7.1364	0.58589	-2.8089	30.449	-4.1441
124.66	0.92385	49.003	-7.1965	0.54406	-2.8676	-0.17502	0.29274	0.0063909	0.66022	-1.3176	3678.1	21.459	0.39517	79.363	-57.844	75.154	74.98	21.191	0.13856	-7.1364	0.58589	-2.8089	30.449	-4.1441
124.66	0.93399	48.997	-7.1973	0.54551	-2.8676	-0.17175	0.29012	0.01415	0.66022	-1.3176	3677.4	21.457	0.39951	79.363	-57.882	75.155	74.98	21.191	0.13856	-7.1364	0.58589	-2.8089	30.449	-4.1441
124.66	0.94429	48.992	-7.1982	0.54696	-2.8675	-0.16824	0.287	0.021859	0.66022	-1.3176	3676.8	21.455	0.40392	79.363	-57.924	75.155	74.98	21.191	0.13856	-7.1364	0.58589	-2.8089	30.449	-4.1441
124.67	0.95474	48.988	-7.199	0.54838	-2.8674	-0.16449	0.28339	0.029506	0.66022	-1.3176	3676.1	21.453	0.40839	79.363	-57.97	75.156	74.98	21.191	0.13856	-7.1364	0.58589	-2.8089	30.449	-4.1441
124.67	0.96532	48.984	-7.1998	0.54979	-2.8672	-0.16053	0.27928	0.037076	0.66022	-1.3176	3675.5	21.451	0.41291	79.363	-58.019	75.156	74.98	21.191	0.13856	-7.1364	0.58589	-2.8089	30.449	-4.1441
124.67	0.97601	48.981	-7.2006	0.55117	-2.867	-0.15634	0.27471	0.044556	0.66022	-1.3176	3674.8	21.45	0.41749	79.363	-58.072	75.157	74.98	21.191	0.13856	-7.1364	0.58589	-2.8089	30.449	-4.1441
124.67	0.98679	48.979	-7.2014	0.55254	-2.8668	-0.15195	0.26966	0.051933	0.66022	-1.3176	3674.2	21.448	0.4221	79.362	-58.128	75.158	74.98	21.191	0.13856	-7.1364	0.58589	-2.8089	30.449	-4.1441
124.67	0.99765	48.977	-7.2021	0.55387	-2.8665	-0.14736	0.26416	0.059194	0.66022	-1.3176	3673.5	21.448	0.42675	79.362	-58.188	75.158	74.98	21.191	0.13856	-7.1364	0.58589	-2.8089	30.449	-4.1441
124.67	1.0086	48.976	-7.2029	0.55518	-2.8662	-0.14258	0.25822	0.066326	0.66022	-1.3176	3672.8	21.447	0.43141	79.362	-58.251	75.159	74.98	21.191	0.13856	-7.1364	0.58589	-2.8089	30.449	-4.1441
124.67	1.0195	48.975	-7.2036	0.55645	-2.8658	-0.13761	0.25184	0.073318	0.66022	-1.3176	3672.2	21.447	0.43609	79.362	-58.318	75.16	74.98	21.191	0.13856	-7.1364	0.58589	-2.8089	30.449	-4.1441
124.67	1.0305	48.975	-7.2042	0.55769	-2.8654	-0.13247	0.24505	0.080156	0.66022	-1.3176	3671.5	21.447	0.44078	79.362	-58.388	75.16	74.98	21.191	0.13856	-7.1364	0.58589	-2.8089	30.449	-4.1441
124.67	1.0414	48.975	-7.2049	0.5589	-2.865	-0.12717	0.23785	0.08683	0.66022	-1.3176	3670.9	21.447	0.44546	79.362	-58.462	75.161	74.98	21.191	0.13856	-7.1364	0.58589	-2.8089	30.449	-4.1441
124.67	1.0523	48.976	-7.2055	0.56007	-2.8646	-0.12172	0.23026	0.093328	0.66022	-1.3176	3670.2	21.448	0.45014	79.362	-58.538	75.162	74.98	21.191	0.13856	-7.1364	0.58589	-2.8089	30.449	-4.1441
124.67	1.0632	48.978	-7.2061	0.5612	-2.8641	-0.11612	0.2223	0.099638	0.66022	-1.3176	3669.5	21.448	0.4548	79.362	-58.619	75.162	74.98	21.191	0.13856	-7.1364	0.58589	-2.8089	30.449	-4.1441
124.67	1.0741	48.98	-7.2067	0.56229	-2.8636	-0.11039	0.21398	0.10575	0.66022	-1.3176	3668.9	21.45	0.45943	79.362	-58.702	75.163	74.98	21.191	0.13856	-7.1364	0.58589	-2.8089	30.449	-4.1441
124.66	1.0848	48.983	-7.2072	0.56334	-2.863	-0.10453	0.20532	0.11166	0.66022	-1.3176	3668.2	21.451	0.46403	79.362	-58.789	75.164	74.98	21.191	0.13856	-7.1364	0.58589	-2.8089	30.449	-4.1441
124.66	1.0955	48.987	-7.2077	0.56435	-2.8624	-0.098563	0.19634	0.11735	0.66022	-1.3176	3667.6	21.452	0.46859	79.362	-58.879	75.164	74.98	21.191	0.13856	-7.1364	0.58589	-2.8089	30.449	-4.1441
124.66	1.106	48.991	-7.2082	0.56531	-2.8618	-0.092495	0.18705	0.12281	0.66022	-1.3176	3666.9	21.454	0.4731	79.362	-58.972	75.165	74.98	21.191	0.13856	-7.1364	0.58589	-2.8089	30.449	-4.1441
124.66	1.1164	48.995	-7.2087	0.56622	-2.8612	-0.086336	0.17748	0.12804	0.66022	-1.3176	3666.2	21.456	0.47756	79.362	-59.068	75.166	74.98	21.191	0.13856	-7.1364	0.58589	-2.8089	30.449	-4.1441
124.66	1.1267	49.0	-7.2091	0.56708	-2.8606	-0.080097	0.16763	0.13302	0.66022	-1.3176	3665.6	21.459	0.48196	79.362	-59.167	75.167	74.98	21.191	0.13856	-7.1364	0.58589	-2.8089	30.449	-4.1441
124.65	1.1368	49.005	-7.2095	0.56789	-2.8599	-0.073789	0.15754	0.13775	0.66022	-1.3176	3664.9	21.461	0.48629	79.361	-59.27	75.167	74.98	21.191	0.13856	-7.1364	0.58589	-2.8089	30.449	-4.1441
124.65	1.1468	49.011	-7.2098	0.56865	-2.8592	-0.067425	0.14721	0.14223	0.66022	-1.3176	3664.3	21.464	0.49055	79.361	-59.375	75.168	74.98	21.191	0.13856	-7.1364	0.58589	-2.8089	30.449	-4.1441
124.65	1.1566	49.018	-7.2101	0.56936	-2.8585	-0.061014	0.13668	0.14644	0.66022	-1.3176	3663.6	21.467	0.49473	79.361	-59.484	75.169	74.98	21.191	0.13856	-7.1364	0.58589	-2.8089	30.449	-4.1441
124.65	1.1661	49.024	-7.2104	0.57002	-2.8577	-0.054568	0.12595	0.15038	0.66022	-1.3176	3662.9	21.47	0.49882	79.361	-59.595	75.169	74.98	21.191	0.13856	-7.1364	0.58589	-2.8089	30.449	-4.1441
124.64	1.1755	49.032	-7.2107	0.57062	-2.857	-0.048098	0.11505	0.15404	0.66022	-1.3176	3662.3	21.473	0.50282	79.361	-59.71	75.17	74.98	21.191	0.13856	-7.1364	0.58589	-2.8089	30.449	-4.1441
124.64	1.1846	49.039	-7.2109	0.57117	-2.8562	-0.041615	0.10401	0.15742	0.66022	-1.3176	3661.6	21.477	0.50673	79.361	-59.827	75.171	74.98	21.191	0.13856	-7.1364	0.58589	-2.8089	30.449	-4.1441
124.64	1.1935	49.047	-7.2111	0.57166	-2.8554	-0.035131	0.092831	0.16052	0.66022	-1.3176	3660.9	21.481	0.51053	79.361	-59.947	75.171	74.98	21.191	0.13856	-7.1364	0.58589	-2.8089	30.449	-4.1441
124.63	1.2022	49.056	-7.2112	0.5721	-2.8546	-0.028656	0.081546	0.16333	0.66022	-1.3176	3660.3	21.485	0.51423	79.361	-60.07	75.172	74.98	21.191	0.13856	-7.1364	0.58589	-2.8089	30.449	-4.1441
124.63	1.2105	49.065	-7.2114	0.57248	-2.8538	-0.022201	0.070173	0.16584	0.66022	-1.3176	3659.6	21.489	0.51782	79.361	-60.195	75.173	74.98	21.191	0.13856	-7.1364	0.58589	-2.8089	30.449	-4.1441
124.63	1.2187	49.074	-7.2115	0.5728	-2.8529	-0.015777	0.058734	0.16806	0.66022	-1.3176	3659.0	21.493	0.5213	79.361	-60.323	75.173	74.98	21.191	0.13856	-7.1364	0.58589	-2.8089	30.449	-4.1441
124.62	1.2265	49.083	-7.2115	0.57307	-2.8521	-0.0093952	0.047247	0.16998	0.66022	-1.3176	3658.3	21.497	0.52466	79.361	-60.454	75.174	74.98	21.191	0.13856	-7.1364	0.58589	-2.8089	30.449	-4.1441
124.62	1.2341	49.093	-7.2116	0.57327	-2.8512	-0.0030652	0.035734	0.1716	0.66022	-1.3176	3657.6	21.502	0.5279	79.361	-60.588	75.175	74.98	21.191	0.13856	-7.1364	0.58589	-2.8089	30.449	-4.1441
124.61	1.2414	49.103	-7.2116	0.57342	-2.8504	0.0032023	0.024216	0.17292	0.66022	-1.3176	3657.0	21.507	0.53101	79.361	-60.723	75.175	74.98	21.191	0.13856	-7.1364	0.58589	-2.8089	30.449	-4.1441
124.61	1.2483	49.114	-7.2115	0.57352	-2.8495	0.0093971	0.012712	0.17394	0.66022	-1.3176	3656.3	21.511	0.53399	79.361	-60.862	75.176	74.98	21.191	0.13856	-7.1364	0.58589	-2.8089	30.449	-4.1441
124.61	1.255	49.124	-7.2115	0.57355	-2.8486	0.015509	0.0012421	0.17467	0.66022	-1.3176	3655.6	21.516	0.53685	79.361	-61.002	75.177	74.98	21.191	0.13856	-7.1364	0.58589	-2.8089	30.449	-4.1441
124.6	1.2614	49.135	-7.2114	0.57353	-2.8478	0.021529	-0.010173	0.17509	0.66022	-1.3176	3655.0	21.521	0.53957	79.36	-61.146	75.177	74.98	21.191	0.13856	-7.1364	0.58589	-2.8089	30.449	-4.1441
124.6	1.2674	49.146	-7.2113	0.57345	-2.8469	0.027447	-0.021514	0.17521	0.66022	-1.3176	3654.3	21.526	0.54216	79.36	-61.291	75.178	74.98	21.191	0.13856	-7.1364	0.58589	-2.8089	30.449	-4.1441
124.59	1.2732	49.157	-7.2111	0.57331	-2.846	0.033254	-0.032763	0.17504	0.66022	-1.3176	3653.7	21.532	0.54461	79.36	-61.438	75.179	74.98	21.191	0.13856	-7.1364	0.58589	-2.8089	30.449	-4.1441
124.59	1.2786	49.169	-7.2109	0.57312	-2.8451	0.039079	-0.043338	0.17437	0.66022	-1.3176	3653.0	21.537	0.54693	79.36	-61.588	75.179	74.98	21.191	0.13856	-7.1364	0.58589	-2.8089	30.449	-4.1441
124.58	1.2836	49.18	-7.2107	0.57288	-2.8443	0.044962	-0.053082	0.1732	0.66022	-1.3176	3652.3	21.542	0.5491	79.36	-61.74	75.18	74.98	21.191	0.13856	-7.1364	0.58589	-2.8089	30.449	-4.1441
124.58	1.2884	49.192	-7.2105	0.57259	-2.8434	0.050724	-0.062704	0.17177	0.66022	-1.3176	3651.7	21.548	0.55114	79.36	-61.894	75.181	74.98	21.191	0.13856	-7.1364	0.58589	-2.8089	30.449	-4.1441
124.57	1.2928	49.204	-7.2102	0.57225	-2.8425	0.056357	-0.072192	0.1701	0.66022	-1.3176	3651.0	21.553	0.55304	79.36	-62.049	75.181	74.98	21.191	0.13856	-7.1364	0.58589	-2.8089	30.449	-4.1441
124.57	1.297	49.215	-7.2099	0.57187	-2.8417	0.061853	-0.081533	0.16818	0.66022	-1.3176	3650.3	21.559	0.5548	79.36	-62.207	75.182	74.98	21.191	0.13856	-7.1364	0.58589	-2.8089	30.449	-4.1441
124.56	1.3007	49.227	-7.2096	0.57144	-2.8409	0.067207	-0.090714	0.16603	0.66022	-1.3176	3649.7	21.564	0.55641	79.36	-62.366	75.183	74.98	21.191	0.13856	-7.1364	0.58589	-2.8089	30.449	-4.1441
124.56	1.3042	49.24	-7.2092	0.57096	-2.84	0.07241	-0.099722	0.16364	0.66022	-1.3176	3649.0	21.57	0.55789	79.36	-62.527	75.183	74.98	21.191	0.13856	-7.1364	0.58589	-2.8089	30.449	-4.1441
124.55	1.3073	49.252	-7.2089	0.57044	-2.8392	0.077457	-0.10855	0.16103	0.66022	-1.3176	3648.3	21.575	0.55923	79.36	-62.689	75.184	74.98	21.191	0.13856	-7.1364	0.58589	-2.8089	30.449	-4.1441
124.55	1.3101	49.264	-7.2085	0.56988	-2.8384	0.082341	-0.11718	0.15819	0.66022	-1.3176	3647.7	21.581	0.56043	79.36	-62.853	75.185	74.98	21.191	0.13856	-7.1364	0.58589	-2.8089	30.449	-4.1441
124.54	1.3126	49.276	-7.208	0.56927	-2.8376	0.087056	-0.1256	0.15514	0.66022	-1.3176	3647.0	21.587	0.56149	79.359	-63.018	75.185	74.98	21.191	0.13856	-7.1364	0.58589	-2.8089	30.449	-4.1441
124.54	1.3147	49.289	-7.2076	0.56862	-2.8369	0.091596	-0.1338	0.15187	0.66022	-1.3176	3646.3	21.592	0.56241	79.359	-63.185	75.186	74.98	21.191	0.13856	-7.1364	0.58589	-2.8089	30.449	-4.1441
124.53	1.3166	49.301	-7.2071	0.56793	-2.8361	0.095956	-0.14178	0.1484	0.66022	-1.3176	3645.7	21.598	0.56318	79.359	-63.353	75.187	74.98	21.191	0.13856	-7.1364	0.58589	-2.8089	30.449	-4.1441
124.53	1.3181	49.313	-7.2066	0.5672	-2.8354	0.10013	-0.14952	0.14474	0.66022	-1.3176	3645.0	21.604	0.56383	79.359	-63.521	75.187	74.98	21.191	0.13856	-7.1364	0.58589	-2.8089	30.449	-4.1441
124.52	1.3192	49.325	-7.2061	0.56644	-2.8347	0.10411	-0.15701	0.14088	0.66022	-1.3176	3644.3	21.609	0.56433	79.359	-63.691	75.188	74.98	21.191	0.13856	-7.1364	0.58589	-2.8089	30.449	-4.1441
124.52	1.3201	49.338	-7.2056	0.56563	-2.834	0.1079	-0.16424	0.13683	0.66022	-1.3176	3643.7	21.615	0.56469	79.359	-63.862	75.189	74.98	21.191	0.13856	-7.1364	0.58589	-2.8089	30.449	-4.1441
124.51	1.3206	49.35	-7.205	0.5648	-2.8333	0.11148	-0.17121	0.13261	0.66022	-1.3176	3643.0	21.621	0.56493	79.359	-64.033	75.189	74.98	21.191	0.13856	-7.1364	0.58589	-2.8089	30.449	-4.1441
124.51	1.3208	49.362	-7.2045	0.56392	-2.8327	0.11486	-0.17791	0.12822	0.66022	-1.3176	3642.3	21.626	0.56502	79.359	-64.205	75.19	74.98	21.191	0.13856	-7.1364	0.58589	-2.8089	30.449	-4.1441
124.5	1.3208	49.374	-7.2039	0.56302	-2.832	0.11804	-0.18433	0.12366	0.66022	-1.3176	3641.7	21.632	0.56498	79.359	-64.377	75.191	74.98	21.191	0.13856	-7.1364	0.58589	-2.8089	30.449	-4.1441
124.5	1.3204	49.386	-7.2033	0.56208	-2.8314	0.121	-0.19046	0.11894	0.66022	-1.3176	3641.0	21.637	0.56481	79.359	-64.549	75.191	74.98	21.191	0.13856	-7.1364	0.58589	-2.8089	30.449	-4.1441
124.49	1.3196	49.398	-7.2027	0.56111	-2.8308	0.12374	-0.19629	0.11408	0.66022	-1.3176	3640.3	21.643	0.56451	79.359	-64.721	75.192	74.98	21.191	0.13856	-7.1364	0.58589	-2.8089	30.449	-4.1441
124.49	1.3186	49.409	-7.2021	0.56012	-2.8303	0.12626	-0.20183	0.10908	0.66022	-1.3176	3639.6	21.648	0.56408	79.358	-64.892	75.193	74.98	21.191	0.13856	-7.1364	0.58589	-2.8089	30.449	-4.1441
124.48	1.3173	49.421	-7.2014	0.5591	-2.8297	0.12856	-0.20705	0.10394	0.66022	-1.3176	3639.0	21.653	0.56352	79.358	-65.063	75.193	74.98	21.191	0.13856	-7.1364	0.58589	-2.8089	30.449	-4.1441
124.48	1.3157	49.432	-7.2008	0.55805	-2.8292	0.13064	-0.21197	0.09868	0.66022	-1.3176	3638.3	21.659	0.56283	79.358	-65.233	75.194	74.98	21.191	0.13856	-7.1364	0.58589	-2.8089	30.449	-4.1441
124.47	1.3138	49.443	-7.2001	0.55698	-2.8288	0.13248	-0.21657	0.093302	0.66022	-1.3176	3637.6	21.664	0.56202	79.358	-65.401	75.195	74.98	21.191	0.13856	-7.1364	0.58589	-2.8089	30.449	-4.1441
124.47	1.3116	49.454	-7.1995	0.55588	-2.8283	0.1341	-0.22085	0.087814	0.66022	-1.3176	3637.0	21.669	0.56109	79.358	-65.567	75.195	74.98	21.191	0.13856	-7.1364	0.58589	-2.8089	30.449	-4.1441
124.46	1.3092	49.465	-7.1988	0.55477	-2.8279	0.13549	-0.2248	0.082226	0.66022	-1.3176	3636.3	21.674	0.56004	79.358	-65.731	75.196	74.98	21.191	0.13856	-7.1364	0.58589	-2.8089	30.449	-4.1441
124.46	1.3064	49.475	-7.1981	0.55364	-2.8275	0.13665	-0.22842	0.076546	0.66022	-1.3176	3635.6	21.679	0.55887	79.358	-65.891	75.197	74.98	21.191	0.13856	-7.1364	0.58589	-2.8089	30.449	-4.1441
124.46	1.3034	49.486	-7.1974	0.55248	-2.8271	0.13757	-0.23172	0.070781	0.66022	-1.3176	3635.0	21.683	0.55758	79.358	-66.047	75.197	74.98	21.191	0.13856	-7.1364	0.58589	-2.8089	30.449	-4.1441
124.45	1.3001	49.496	-7.1967	0.55132	-2.8268	0.13826	-0.23467	0.064941	0.66022	-1.3176	3634.3	21.688	0.55618	79.358	-66.197	75.198	74.98	21.191	0.13856	-7.1364	0.58589	-2.8089	30.449	-4.1441
124.45	1.2966	49.505	-7.196	0.55014	-2.8265	0.13871	-0.23729	0.059033	0.66022	-1.3176	3633.6	21.693	0.55466	79.357	-66.34	75.199	74.98	21.191	0.13856	-7.1364	0.58589	-2.8089	30.449	-4.1441
124.44	1.2928	49.515	-7.1953	0.54895	-2.8262	0.13894	-0.23958	0.053066	0.66022	-1.3176	3633.0	21.697	0.55304	79.357	-66.474	75.199	74.98	21.191	0.13856	-7.1364	0.58589	-2.8089	30.449	-4.1441
124.44	1.2888	49.524	-7.1946	0.54774	-2.8259	0.13892	-0.24152	0.047049	0.66022	-1.3176	3632.3	21.701	0.55131	79.357	-66.597	75.2	74.98	21.191	0.13856	-7.1364	0.58589	-2.8089	30.449	-4.1441
124.44	1.2845	49.533	-7.1939	0.54653	-2.8257	0.13868	-0.24312	0.04099	0.66022	-1.3176	3631.6	21.706	0.54947	79.357	-66.706	75.2	74.98	21.191	0.13856	-7.1364	0.58589	-2.8089	30.449	-4.1441
124.43	1.2799	49.542	-7.1933	0.54531	-2.8255	0.1382	-0.24438	0.034897	0.66022	-1.3176	3631.0	21.71	0.54753	79.357	-66.797	75.201	74.98	21.191	0.13856	-7.1364	0.58589	-2.8089	30.449	-4.1441
124.43	1.2752	49.55	-7.1926	0.54409	-2.8254	0.1375	-0.2453	0.028778	0.66022	-1.3176	3630.3	21.714	0.5455	79.357	-66.866	75.202	74.98	21.191	0.13856	-7.1364	0.58589	-2.8089	30.449	-4.1441
124.43	1.2702	49.558	-7.1919	0.54286	-2.8252	0.13656	-0.24588	0.022643	0.66022	-1.3176	3629.6	21.717	0.54336	79.356	-66.912	75.202	74.98	21.191	0.13856	-7.1364	0.58589	-2.8089	30.449	-4.1441
124.42	1.265	49.566	-7.1912	0.54163	-2.8251	0.1354	-0.24613	0.016499	0.66022	-1.3176	3628.9	21.721	0.54114	79.356	-66.93	75.203	74.98	21.191	0.13856	-7.1364	0.58589	-2.8089	30.449	-4.1441
124.42	1.2596	49.573	-7.1905	0.5404	-2.8251	0.13402	-0.24603	0.010354	0.66022	-1.3176	3628.3	21.724	0.53882	79.356	-66.919	75.203	74.98	21.191	0.13856	-7.1364	0.58589	-2.8089	30.449	-4.1441
124.42	1.2539	49.58	-7.1899	0.53917	-2.825	0.13241	-0.24559	0.0042177	0.66022	-1.3176	3627.6	21.728	0.53642	79.356	-66.881	75.204	74.98	21.191	0.13856	-7.1364	0.58589	-2.8089	30.449	-4.1441
124.41	1.2481	49.587	-7.1892	0.53794	-2.825	0.13059	-0.24482	-0.0019028	0.66022	-1.3176	3626.9	21.731	0.53393	79.356	-66.817	75.204	74.98	21.191	0.13856	-7.1364	0.58589	-2.8089	30.449	-4.1441
124.41	1.2421	49.593	-7.1886	0.53672	-2.8251	0.12855	-0.24372	-0.0079993	0.66022	-1.3176	3626.3	21.734	0.53136	79.355	-66.731	75.205	74.98	21.191	0.13856	-7.1364	0.58589	-2.8089	30.449	-4.1441
124.41	1.2359	49.599	-7.1879	0.53551	-2.8251	0.1263	-0.24229	-0.014064	0.66022	-1.3176	3625.6	21.736	0.52871	79.355	-66.626	75.205	74.98	21.191	0.13856	-7.1364	0.58589	-2.8089	30.449	-4.1441
124.4	1.2295	49.605	-7.1873	0.5343	-2.8252	0.12385	-0.24053	-0.020088	0.66022	-1.3176	3624.9	21.739	0.52599	79.355	-66.505	75.206	74.98	21.191	0.13856	-7.1364	0.58589	-2.8089	30.449	-4.1441
124.4	1.223	49.61	-7.1867	0.5331	-2.8253	0.12119	-0.23845	-0.026064	0.66022	-1.3176	3624.3	21.742	0.52319	79.355	-66.373	75.206	74.98	21.191	0.13856	-7.1364	0.58589	-2.8089	30.449	-4.1441
124.4	1.2163	49.615	-7.1861	0.53192	-2.8255	0.11833	-0.23605	-0.031985	0.66022	-1.3176	3623.6	21.744	0.52033	79.354	-66.231	75.207	74.98	21.191	0.13856	-7.1364	0.58589	-2.8089	30.449	-4.1441
124.4	1.2095	49.619	-7.1855	0.53074	-2.8256	0.11528	-0.23334	-0.037842	0.66022	-1.3176	3622.9	21.746	0.5174	79.354	-66.082	75.207	74.98	21.191	0.13856	-7.1364	0.58589	-2.8089	30.449	-4.1441
124.4	1.2025	49.623	-7.1849	0.52958	-2.8258	0.11204	-0.23031	-0.043629	0.66022	-1.3176	3622.2	21.748	0.51441	79.354	-65.927	75.208	74.98	21.191	0.13856	-7.1364	0.58589	-2.8089	30.449	-4.1441
124.39	1.1953	49.627	-7.1844	0.52844	-2.8261	0.10862	-0.22698	-0.049337	0.66022	-1.3176	3621.6	21.749	0.51137	79.353	-65.768	75.208	74.98	21.191	0.13856	-7.1364	0.58589	-2.8089	30.449	-4.1441
124.39	1.1881	49.63	-7.1838	0.52731	-2.8263	0.10502	-0.22336	-0.05496	0.66022	-1.3176	3620.9	21.751	0.50827	79.353	-65.605	75.209	74.98	21.191	0.13856	-7.1364	0.58589	-2.8089	30.449	-4.1441
124.39	1.1807	49.632	-7.1833	0.52621	-2.8266	0.10125	-0.21943	-0.060491	0.66022	-1.3176	3620.2	21.752	0.50512	79.353	-65.44	75.209	74.98	21.191	0.13856	-7.1364	0.58589	-2.8089	30.449	-4.1441
124.39	1.1733	49.635	-7.1828	0.52512	-2.8269	0.097321	-0.21523	-0.065921	0.66022	-1.3176	3619.6	21.753	0.50193	79.352	-65.274	75.21	74.98	21.191	0.13856	-7.1364	0.58589	-2.8089	30.449	-4.1441
124.39	1.1657	49.637	-7.1824	0.52406	-2.8273	0.09323	-0.21073	-0.071246	0.66022	-1.3176	3618.9	21.754	0.49869	79.352	-65.106	75.21	74.98	21.191	0.13856	-7.1364	0.58589	-2.8089	30.449	-4.1441
124.39	1.158	49.638	-7.1819	0.52301	-2.8276	0.088987	-0.20597	-0.076457	0.66022	-1.3176	3618.2	21.755	0.49542	79.352	-64.938	75.211	74.98	21.191	0.13856	-7.1364	0.58589	-2.8089	30.449	-4.1441
124.39	1.1503	49.639	-7.1815	0.522	-2.828	0.084599	-0.20093	-0.081549	0.66022	-1.3176	3617.6	21.756	0.49211	79.351	-64.77	75.211	74.98	21.191	0.13856	-7.1364	0.58589	-2.8089	30.449	-4.1441
124.38	1.1425	49.64	-7.1811	0.521	-2.8285	0.080074	-0.19564	-0.086514	0.66022	-1.3176	3616.9	21.756	0.48877	79.351	-64.601	75.211	74.98	21.191	0.13856	-7.1364	0.58589	-2.8089	30.449	-4.1441
124.38	1.1346	49.64	-7.1807	0.52004	-2.8289	0.075419	-0.19009	-0.091347	0.66022	-1.3176	3616.2	21.756	0.48541	79.351	-64.433	75.212	74.98	21.191	0.13856	-7.1364	0.58589	-2.8089	30.449	-4.1441
124.38	1.1267	49.64	-7.1803	0.5191	-2.8294	0.070641	-0.1843	-0.096042	0.66022	-1.3176	3615.6	21.756	0.48203	79.35	-64.266	75.212	74.98	21.191	0.13856	-7.1364	0.58589	-2.8089	30.449	-4.1441
124.38	1.1188	49.639	-7.18	0.5182	-2.8299	0.065748	-0.17827	-0.10059	0.66022	-1.3176	3614.9	21.756	0.47862	79.35	-64.099	75.213	74.98	21.191	0.13856	-7.1364	0.58589	-2.8089	30.449	-4.1441
124.38	1.1108	49.638	-7.1796	0.51732	-2.8304	0.060748	-0.17201	-0.10499	0.66022	-1.3176	3614.2	21.756	0.47521	79.349	-63.934	75.213	74.98	21.191	0.13856	-7.1364	0.58589	-2.8089	30.449	-4.1441
124.38	1.1028	49.636	-7.1793	0.51648	-2.8309	0.055648	-0.16553	-0.10924	0.66022	-1.3176	3613.6	21.755	0.47179	79.349	-63.769	75.213	74.98	21.191	0.13856	-7.1364	0.58589	-2.8089	30.449	-4.1441
124.38	1.0947	49.634	-7.1791	0.51567	-2.8315	0.050457	-0.15884	-0.11332	0.66022	-1.3176	3612.9	21.754	0.46836	79.349	-63.606	75.214	74.98	21.191	0.13856	-7.1364	0.58589	-2.8089	30.449	-4.1441
124.38	1.0867	49.632	-7.1788	0.51489	-2.832	0.045184	-0.15195	-0.11724	0.66022	-1.3176	3612.2	21.753	0.46493	79.348	-63.445	75.214	74.98	21.191	0.13856	-7.1364	0.58589	-2.8089	30.449	-4.1441
124.38	1.0787	49.629	-7.1786	0.51415	-2.8326	0.039835	-0.14486	-0.12099	0.66022	-1.3176	3611.6	21.752	0.46151	79.348	-63.285	75.214	74.98	21.191	0.13856	-7.1364	0.58589	-2.8089	30.449	-4.1441
124.38	1.0707	49.625	-7.1784	0.51344	-2.8333	0.034421	-0.13759	-0.12457	0.66022	-1.3176	3610.9	21.75	0.4581	79.347	-63.127	75.215	74.98	21.191	0.13856	-7.1364	0.58589	-2.8089	30.449	-4.1441
124.38	1.0628	49.622	-7.1783	0.51277	-2.8339	0.028949	-0.13015	-0.12796	0.66022	-1.3176	3610.2	21.749	0.4547	79.347	-62.97	75.215	74.98	21.191	0.13856	-7.1364	0.58589	-2.8089	30.449	-4.1441
124.39	1.0549	49.617	-7.1782	0.51214	-2.8345	0.023428	-0.12254	-0.13117	0.66022	-1.3176	3609.6	21.747	0.45132	79.346	-62.816	75.215	74.98	21.191	0.13856	-7.1364	0.58589	-2.8089	30.449	-4.1441
124.39	1.047	49.613	-7.1781	0.51155	-2.8352	0.017866	-0.11478	-0.13419	0.66022	-1.3176	3608.9	21.745	0.44796	79.346	-62.663	75.215	74.98	21.191	0.13856	-7.1364	0.58589	-2.8089	30.449	-4.1441
124.39	1.0392	49.608	-7.178	0.51099	-2.8359	0.012273	-0.10687	-0.13702	0.66022	-1.3176	3608.2	21.743	0.44463	79.345	-62.513	75.216	74.98	21.191	0.13856	-7.1364	0.58589	-2.8089	30.449	-4.1441
124.39	1.0315	49.602	-7.1779	0.51048	-2.8366	0.0066571	-0.098832	-0.13966	0.66022	-1.3176	3607.6	21.741	0.44134	79.345	-62.365	75.216	74.98	21.191	0.13856	-7.1364	0.58589	-2.8089	30.449	-4.1441
124.39	1.0239	49.597	-7.1779	0.51	-2.8373	0.0010267	-0.090671	-0.1421	0.66022	-1.3176	3606.9	21.738	0.43808	79.344	-62.219	75.216	74.98	21.191	0.13856	-7.1364	0.58589	-2.8089	30.449	-4.1441
124.39	1.0164	49.59	-7.1779	0.50957	-2.838	-0.0046093	-0.082399	-0.14433	0.66022	-1.3176	3606.2	21.735	0.43486	79.344	-62.075	75.217	74.98	21.191	0.13856	-7.1364	0.58589	-2.8089	30.449	-4.1441
124.39	1.0089	49.584	-7.178	0.50918	-2.8387	-0.010242	-0.074026	-0.14636	0.66022	-1.3176	3605.6	21.732	0.43168	79.343	-61.934	75.217	74.98	21.191	0.13856	-7.1364	0.58589	-2.8089	30.449	-4.1441
124.4	1.0016	49.577	-7.178	0.50883	-2.8395	-0.015863	-0.065563	-0.14819	0.66022	-1.3176	3604.9	21.729	0.42856	79.343	-61.795	75.217	74.98	21.191	0.13856	-7.1364	0.58589	-2.8089	30.449	-4.1441
124.4	0.99447	49.57	-7.1781	0.50853	-2.8402	-0.021463	-0.057022	-0.1498	0.66022	-1.3176	3604.2	21.726	0.42549	79.342	-61.659	75.217	74.98	21.191	0.13856	-7.1364	0.58589	-2.8089	30.449	-4.1441
124.4	0.98743	49.562	-7.1782	0.50826	-2.841	-0.027035	-0.048414	-0.15121	0.66022	-1.3176	3603.6	21.723	0.42248	79.342	-61.526	75.217	74.98	21.191	0.13856	-7.1364	0.58589	-2.8089	30.449	-4.1441
124.4	0.98054	49.554	-7.1784	0.50804	-2.8417	-0.032568	-0.03975	-0.1524	0.66022	-1.3176	3602.9	21.719	0.41954	79.341	-61.395	75.218	74.98	21.191	0.13856	-7.1364	0.58589	-2.8089	30.449	-4.1441
124.4	0.97381	49.545	-7.1786	0.50786	-2.8425	-0.038056	-0.031042	-0.15337	0.66022	-1.3176	3602.2	21.716	0.41666	79.34	-61.267	75.218	74.98	21.191	0.13856	-7.1364	0.58589	-2.8089	30.449	-4.1441
124.41	0.96725	49.537	-7.1788	0.50773	-2.8432	-0.043489	-0.022302	-0.15413	0.66022	-1.3176	3601.6	21.712	0.41386	79.34	-61.141	75.218	74.98	21.191	0.13856	-7.1364	0.58589	-2.8089	30.449	-4.1441
124.41	0.96088	49.528	-7.179	0.50764	-2.844	-0.04886	-0.013542	-0.15468	0.66022	-1.3176	3600.9	21.708	0.41113	79.339	-61.019	75.218	74.98	21.191	0.13856	-7.1364	0.58589	-2.8089	30.449	-4.1441
124.41	0.95469	49.518	-7.1793	0.5076	-2.8448	-0.05416	-0.0047721	-0.155	0.66022	-1.3176	3600.2	21.703	0.40849	79.339	-60.899	75.219	74.98	21.191	0.13856	-7.1364	0.58589	-2.8089	30.449	-4.1441
124.41	0.9487	49.509	-7.1795	0.50759	-2.8456	-0.059382	0.0039948	-0.15511	0.66022	-1.3176	3599.6	21.699	0.40593	79.338	-60.782	75.219	74.98	21.191	0.13856	-7.1364	0.58589	-2.8089	30.449	-4.1441
124.42	0.94293	49.499	-7.1798	0.50764	-2.8463	-0.064518	0.012747	-0.155	0.66022	-1.3176	3598.9	21.695	0.40346	79.338	-60.668	75.219	74.98	21.191	0.13856	-7.1364	0.58589	-2.8089	30.449	-4.1441
124.42	0.93737	49.489	-7.1802	0.50772	-2.8471	-0.069559	0.021473	-0.15467	0.66022	-1.3176	3598.3	21.69	0.40109	79.337	-60.557	75.219	74.98	21.191	0.13856	-7.1364	0.58589	-2.8089	30.449	-4.1441
124.42	0.93204	49.478	-7.1805	0.50785	-2.8479	-0.074499	0.030161	-0.15412	0.66022	-1.3176	3597.6	21.686	0.39881	79.336	-60.45	75.219	74.98	21.191	0.13856	-7.1364	0.58589	-2.8089	30.449	-4.1441
124.43	0.92695	49.467	-7.1809	0.50802	-2.8487	-0.079331	0.038798	-0.15336	0.66022	-1.3176	3596.9	21.681	0.39664	79.336	-60.345	75.22	74.98	21.191	0.13856	-7.1364	0.58589	-2.8089	30.449	-4.1441
124.43	0.92211	49.456	-7.1813	0.50824	-2.8494	-0.084047	0.047374	-0.15238	0.66022	-1.3176	3596.3	21.676	0.39457	79.335	-60.243	75.22	74.98	21.191	0.13856	-7.1364	0.58589	-2.8089	30.449	-4.1441
124.43	0.91752	49.445	-7.1818	0.5085	-2.8502	-0.088641	0.055876	-0.15119	0.66022	-1.3176	3595.6	21.671	0.39261	79.335	-60.145	75.22	74.98	21.191	0.13856	-7.1364	0.58589	-2.8089	30.449	-4.1441
124.44	0.9132	49.434	-7.1822	0.5088	-2.8509	-0.093105	0.064292	-0.14978	0.66022	-1.3176	3594.9	21.666	0.39076	79.334	-60.05	75.22	74.98	21.191	0.13856	-7.1364	0.58589	-2.8089	30.449	-4.1441
124.44	0.90915	49.422	-7.1827	0.50914	-2.8517	-0.097435	0.072612	-0.14816	0.66022	-1.3176	3594.3	21.661	0.38903	79.334	-59.958	75.22	74.98	21.191	0.13856	-7.1364	0.58589	-2.8089	30.449	-4.1441
124.44	0.90537	49.41	-7.1832	0.50952	-2.8524	-0.10152	0.081112	-0.14642	0.66022	-1.3176	3593.6	21.655	0.38742	79.333	-59.869	75.221	74.98	21.191	0.13856	-7.1364	0.58589	-2.8089	30.449	-4.1441
124.45	0.90189	49.399	-7.1837	0.50995	-2.8531	-0.10517	0.090269	-0.1447	0.66022	-1.3176	3593.0	21.65	0.38593	79.332	-59.783	75.221	74.98	21.191	0.13856	-7.1364	0.58589	-2.8089	30.449	-4.1441
124.45	0.8987	49.387	-7.1842	0.51043	-2.8539	-0.1087	0.099261	-0.14274	0.66022	-1.3176	3592.3	21.645	0.38457	79.332	-59.701	75.221	74.98	21.191	0.13856	-7.1364	0.58589	-2.8089	30.449	-4.1441
124.46	0.89581	49.375	-7.1848	0.51094	-2.8546	-0.11209	0.10807	-0.14056	0.66022	-1.3176	3591.6	21.639	0.38333	79.331	-59.622	75.221	74.98	21.191	0.13856	-7.1364	0.58589	-2.8089	30.449	-4.1441
124.46	0.89323	49.362	-7.1854	0.51151	-2.8553	-0.11534	0.11669	-0.13815	0.66022	-1.3176	3591.0	21.634	0.38223	79.331	-59.547	75.221	74.98	21.191	0.13856	-7.1364	0.58589	-2.8089	30.449	-4.1441
124.46	0.89097	49.35	-7.186	0.51211	-2.8559	-0.11845	0.12511	-0.13553	0.66022	-1.3176	3590.3	21.628	0.38127	79.33	-59.475	75.222	74.98	21.191	0.13856	-7.1364	0.58589	-2.8089	30.449	-4.1441
124.47	0.88902	49.338	-7.1866	0.51276	-2.8566	-0.1214	0.1333	-0.13269	0.66022	-1.3176	3589.6	21.623	0.38044	79.33	-59.406	75.222	74.98	21.191	0.13856	-7.1364	0.58589	-2.8089	30.449	-4.1441
124.47	0.8874	49.326	-7.1872	0.51344	-2.8573	-0.1242	0.14126	-0.12964	0.66022	-1.3176	3589.0	21.617	0.37975	79.329	-59.341	75.222	74.98	21.191	0.13856	-7.1364	0.58589	-2.8089	30.449	-4.1441
124.48	0.88611	49.313	-7.1878	0.51417	-2.8579	-0.12683	0.14898	-0.12638	0.66022	-1.3176	3588.3	21.612	0.37919	79.329	-59.279	75.222	74.98	21.191	0.13856	-7.1364	0.58589	-2.8089	30.449	-4.1441
124.48	0.88514	49.301	-7.1884	0.51493	-2.8585	-0.1293	0.15645	-0.12292	0.66022	-1.3176	3587.7	21.606	0.37878	79.328	-59.22	75.223	74.98	21.191	0.13856	-7.1364	0.58589	-2.8089	30.449	-4.1441
124.48	0.88451	49.289	-7.1891	0.51573	-2.8591	-0.1316	0.16364	-0.11927	0.66022	-1.3176	3587.0	21.601	0.37852	79.328	-59.165	75.223	74.98	21.191	0.13856	-7.1364	0.58589	-2.8089	30.449	-4.1441
124.49	0.88421	49.277	-7.1898	0.51657	-2.8597	-0.13372	0.17056	-0.11543	0.66022	-1.3176	3586.3	21.595	0.37839	79.327	-59.114	75.223	74.98	21.191	0.13856	-7.1364	0.58589	-2.8089	30.449	-4.1441
124.49	0.88425	49.265	-7.1904	0.51744	-2.8603	-0.13566	0.17718	-0.1114	0.66022	-1.3176	3585.7	21.59	0.37841	79.327	-59.066	75.224	74.98	21.191	0.13856	-7.1364	0.58589	-2.8089	30.449	-4.1441
124.5	0.88462	49.253	-7.1911	0.51834	-2.8608	-0.13742	0.18351	-0.1072	0.66022	-1.3176	3585.0	21.585	0.37857	79.326	-59.021	75.224	74.98	21.191	0.13856	-7.1364	0.58589	-2.8089	30.449	-4.1441
124.5	0.88532	49.241	-7.1918	0.51927	-2.8614	-0.13899	0.18953	-0.10283	0.66022	-1.3176	3584.4	21.579	0.37887	79.326	-58.98	75.224	74.98	21.191	0.13856	-7.1364	0.58589	-2.8089	30.449	-4.1441
124.5	0.88636	49.229	-7.1925	0.52023	-2.8619	-0.14037	0.19523	-0.098302	0.66022	-1.3176	3583.7	21.574	0.37932	79.325	-58.942	75.224	74.98	21.191	0.13856	-7.1364	0.58589	-2.8089	30.449	-4.1441
124.51	0.88773	49.218	-7.1932	0.52122	-2.8624	-0.14156	0.2006	-0.093616	0.66022	-1.3176	3583.0	21.569	0.37991	79.325	-58.908	75.225	74.98	21.191	0.13856	-7.1364	0.58589	-2.8089	30.449	-4.1441
124.51	0.88943	49.206	-7.1939	0.52224	-2.8628	-0.14256	0.20564	-0.088783	0.66022	-1.3176	3582.4	21.564	0.38064	79.324	-58.878	75.225	74.98	21.191	0.13856	-7.1364	0.58589	-2.8089	30.449	-4.1441
124.51	0.89146	49.195	-7.1946	0.52328	-2.8632	-0.14336	0.21033	-0.083811	0.66022	-1.3176	3581.7	21.559	0.38151	79.324	-58.851	75.225	74.98	21.191	0.13856	-7.1364	0.58589	-2.8089	30.449	-4.1441
124.52	0.89381	49.184	-7.1953	0.52434	-2.8636	-0.14396	0.21468	-0.078709	0.66022	-1.3176	3581.1	21.554	0.38251	79.324	-58.828	75.226	74.98	21.191	0.13856	-7.1364	0.58589	-2.8089	30.449	-4.1441
124.52	0.89648	49.173	-7.1961	0.52543	-2.864	-0.14437	0.21867	-0.073483	0.66022	-1.3176	3580.4	21.549	0.38366	79.323	-58.808	75.226	74.98	21.191	0.13856	-7.1364	0.58589	-2.8089	30.449	-4.1441
124.52	0.89946	49.163	-7.1968	0.52653	-2.8644	-0.14457	0.22229	-0.068144	0.66022	-1.3176	3579.7	21.544	0.38494	79.323	-58.791	75.227	74.98	21.191	0.13856	-7.1364	0.58589	-2.8089	30.449	-4.1441
124.53	0.90275	49.153	-7.1975	0.52765	-2.8647	-0.14458	0.22555	-0.0627	0.66022	-1.3176	3579.1	21.54	0.38635	79.322	-58.778	75.227	74.98	21.191	0.13856	-7.1364	0.58589	-2.8089	30.449	-4.1441
124.53	0.90635	49.143	-7.1982	0.52878	-2.865	-0.14438	0.22844	-0.05716	0.66022	-1.3176	3578.4	21.535	0.38789	79.322	-58.769	75.227	74.98	21.191	0.13856	-7.1364	0.58589	-2.8089	30.449	-4.1441
124.53	0.91024	49.133	-7.199	0.52993	-2.8653	-0.14398	0.23094	-0.051533	0.66022	-1.3176	3577.8	21.531	0.38956	79.322	-58.763	75.228	74.98	21.191	0.13856	-7.1364	0.58589	-2.8089	30.449	-4.1441
124.54	0.91442	49.124	-7.1997	0.53109	-2.8655	-0.14339	0.23307	-0.045828	0.66022	-1.3176	3577.1	21.527	0.39135	79.321	-58.761	75.228	74.98	21.191	0.13856	-7.1364	0.58589	-2.8089	30.449	-4.1441
124.54	0.91889	49.114	-7.2004	0.53226	-2.8657	-0.14259	0.23482	-0.040055	0.66022	-1.3176	3576.4	21.523	0.39326	79.321	-58.762	75.229	74.98	21.191	0.13856	-7.1364	0.58589	-2.8089	30.449	-4.1441
124.54	0.92363	49.106	-7.2011	0.53344	-2.8659	-0.1416	0.23618	-0.034224	0.66022	-1.3176	3575.8	21.519	0.39529	79.321	-58.767	75.229	74.98	21.191	0.13856	-7.1364	0.58589	-2.8089	30.449	-4.1441
124.55	0.92864	49.097	-7.2018	0.53462	-2.8661	-0.14041	0.23716	-0.028343	0.66022	-1.3176	3575.1	21.515	0.39744	79.32	-58.775	75.23	74.98	21.191	0.13856	-7.1364	0.58589	-2.8089	30.449	-4.1441
124.55	0.93391	49.089	-7.2025	0.53581	-2.8662	-0.13903	0.23774	-0.022423	0.66022	-1.3176	3574.5	21.511	0.39969	79.32	-58.787	75.23	74.98	21.191	0.13856	-7.1364	0.58589	-2.8089	30.449	-4.1441
124.55	0.93943	49.082	-7.2032	0.537	-2.8663	-0.13746	0.23794	-0.016473	0.66022	-1.3176	3573.8	21.508	0.40206	79.32	-58.802	75.23	74.98	21.191	0.13856	-7.1364	0.58589	-2.8089	30.449	-4.1441
124.55	0.94518	49.074	-7.2039	0.53819	-2.8664	-0.13569	0.23775	-0.010504	0.66022	-1.3176	3573.1	21.505	0.40452	79.32	-58.82	75.231	74.98	21.191	0.13856	-7.1364	0.58589	-2.8089	30.449	-4.1441
124.56	0.95117	49.067	-7.2046	0.53938	-2.8664	-0.13375	0.23718	-0.0045242	0.66022	-1.3176	3572.5	21.502	0.40708	79.319	-58.842	75.231	74.98	21.191	0.13856	-7.1364	0.58589	-2.8089	30.449	-4.1441
124.56	0.95737	49.061	-7.2052	0.54056	-2.8664	-0.13161	0.23622	0.0014551	0.66022	-1.3176	3571.8	21.499	0.40974	79.319	-58.868	75.232	74.98	21.191	0.13856	-7.1364	0.58589	-2.8089	30.449	-4.1441
124.56	0.96379	49.055	-7.2059	0.54174	-2.8664	-0.1293	0.23488	0.0074245	0.66022	-1.3176	3571.2	21.496	0.41249	79.319	-58.897	75.232	74.98	21.191	0.13856	-7.1364	0.58589	-2.8089	30.449	-4.1441
124.56	0.9704	49.049	-7.2065	0.54291	-2.8663	-0.12682	0.23315	0.013374	0.66022	-1.3176	3570.5	21.493	0.41532	79.318	-58.929	75.233	74.98	21.191	0.13856	-7.1364	0.58589	-2.8089	30.449	-4.1441
124.56	0.97719	49.044	-7.2071	0.54407	-2.8663	-0.12416	0.23105	0.019294	0.66022	-1.3176	3569.8	21.491	0.41823	79.318	-58.965	75.233	74.98	21.191	0.13856	-7.1364	0.58589	-2.8089	30.449	-4.1441
124.56	0.98417	49.039	-7.2077	0.54522	-2.8662	-0.12133	0.22858	0.025175	0.66022	-1.3176	3569.2	21.489	0.42121	79.318	-59.004	75.234	74.98	21.191	0.13856	-7.1364	0.58589	-2.8089	30.449	-4.1441
124.57	0.9913	49.034	-7.2083	0.54635	-2.866	-0.11835	0.22574	0.031007	0.66022	-1.3176	3568.5	21.487	0.42427	79.318	-59.046	75.235	74.98	21.191	0.13856	-7.1364	0.58589	-2.8089	30.449	-4.1441
124.57	0.99859	49.03	-7.2089	0.54748	-2.8658	-0.1152	0.22254	0.03678	0.66022	-1.3176	3567.9	21.485	0.42739	79.318	-59.092	75.235	74.98	21.191	0.13856	-7.1364	0.58589	-2.8089	30.449	-4.1441
124.57	1.006	49.027	-7.2095	0.54858	-2.8656	-0.11191	0.21898	0.042486	0.66022	-1.3176	3567.2	21.483	0.43057	79.317	-59.141	75.236	74.98	21.191	0.13856	-7.1364	0.58589	-2.8089	30.449	-4.1441
124.57	1.0136	49.024	-7.2101	0.54966	-2.8654	-0.10847	0.21507	0.048114	0.66022	-1.3176	3566.5	21.482	0.4338	79.317	-59.194	75.236	74.98	21.191	0.13856	-7.1364	0.58589	-2.8089	30.449	-4.1441
124.57	1.0212	49.021	-7.2106	0.55073	-2.8652	-0.10489	0.21082	0.053655	0.66022	-1.3176	3565.9	21.481	0.43708	79.317	-59.249	75.237	74.98	21.191	0.13856	-7.1364	0.58589	-2.8089	30.449	-4.1441
124.57	1.029	49.019	-7.2111	0.55177	-2.8649	-0.10117	0.20624	0.059101	0.66022	-1.3176	3565.2	21.48	0.44041	79.317	-59.308	75.237	74.98	21.191	0.13856	-7.1364	0.58589	-2.8089	30.449	-4.1441
124.57	1.0369	49.017	-7.2116	0.55279	-2.8646	-0.097326	0.20133	0.064442	0.66022	-1.3176	3564.6	21.479	0.44377	79.317	-59.37	75.238	74.98	21.191	0.13856	-7.1364	0.58589	-2.8089	30.449	-4.1441
124.57	1.0448	49.015	-7.2121	0.55379	-2.8642	-0.09336	0.1961	0.06967	0.66022	-1.3176	3563.9	21.478	0.44717	79.317	-59.435	75.239	74.98	21.191	0.13856	-7.1364	0.58589	-2.8089	30.449	-4.1441
124.57	1.0528	49.015	-7.2125	0.55475	-2.8639	-0.089279	0.19057	0.074776	0.66022	-1.3176	3563.2	21.478	0.45059	79.316	-59.504	75.239	74.98	21.191	0.13856	-7.1364	0.58589	-2.8089	30.449	-4.1441
124.57	1.0608	49.014	-7.213	0.55569	-2.8635	-0.085089	0.18473	0.079753	0.66022	-1.3176	3562.6	21.478	0.45404	79.316	-59.575	75.24	74.98	21.191	0.13856	-7.1364	0.58589	-2.8089	30.449	-4.1441
124.57	1.0689	49.014	-7.2134	0.5566	-2.8631	-0.080798	0.17861	0.084592	0.66022	-1.3176	3561.9	21.478	0.4575	79.316	-59.65	75.24	74.98	21.191	0.13856	-7.1364	0.58589	-2.8089	30.449	-4.1441
124.57	1.077	49.014	-7.2138	0.55748	-2.8626	-0.076413	0.17221	0.089285	0.66022	-1.3176	3561.2	21.478	0.46097	79.316	-59.728	75.241	74.98	21.191	0.13856	-7.1364	0.58589	-2.8089	30.449	-4.1441
124.57	1.0851	49.015	-7.2141	0.55832	-2.8622	-0.071941	0.16555	0.093826	0.66022	-1.3176	3560.6	21.479	0.46445	79.316	-59.808	75.242	74.98	21.191	0.13856	-7.1364	0.58589	-2.8089	30.449	-4.1441
124.57	1.0933	49.016	-7.2145	0.55913	-2.8617	-0.067389	0.15863	0.098206	0.66022	-1.3176	3559.9	21.479	0.46792	79.316	-59.892	75.242	74.98	21.191	0.13856	-7.1364	0.58589	-2.8089	30.449	-4.1441
124.57	1.1014	49.018	-7.2148	0.55991	-2.8612	-0.062765	0.15147	0.10242	0.66022	-1.3176	3559.3	21.48	0.47139	79.316	-59.979	75.243	74.98	21.191	0.13856	-7.1364	0.58589	-2.8089	30.449	-4.1441
124.57	1.1095	49.02	-7.2151	0.56065	-2.8607	-0.058077	0.14408	0.10646	0.66022	-1.3176	3558.6	21.481	0.47486	79.316	-60.068	75.244	74.98	21.191	0.13856	-7.1364	0.58589	-2.8089	30.449	-4.1441
124.56	1.1175	49.023	-7.2154	0.56135	-2.8601	-0.053331	0.13647	0.11032	0.66022	-1.3176	3557.9	21.482	0.4783	79.315	-60.161	75.244	74.98	21.191	0.13856	-7.1364	0.58589	-2.8089	30.449	-4.1441
124.56	1.1255	49.026	-7.2157	0.56201	-2.8596	-0.048537	0.12866	0.11399	0.66022	-1.3176	3557.3	21.484	0.48172	79.315	-60.256	75.245	74.98	21.191	0.13856	-7.1364	0.58589	-2.8089	30.449	-4.1441
124.56	1.1334	49.029	-7.2159	0.56263	-2.859	-0.043701	0.12066	0.11747	0.66022	-1.3176	3556.6	21.485	0.48512	79.315	-60.354	75.245	74.98	21.191	0.13856	-7.1364	0.58589	-2.8089	30.449	-4.1441
124.56	1.1413	49.032	-7.2161	0.56322	-2.8584	-0.038832	0.11249	0.12076	0.66022	-1.3176	3556.0	21.487	0.48849	79.315	-60.455	75.246	74.98	21.191	0.13856	-7.1364	0.58589	-2.8089	30.449	-4.1441
124.56	1.1491	49.037	-7.2163	0.56376	-2.8578	-0.033937	0.10415	0.12384	0.66022	-1.3176	3555.3	21.489	0.49182	79.315	-60.559	75.247	74.98	21.191	0.13856	-7.1364	0.58589	-2.8089	30.449	-4.1441
124.56	1.1568	49.041	-7.2164	0.56426	-2.8572	-0.029024	0.095669	0.12672	0.66022	-1.3176	3554.6	21.491	0.49511	79.315	-60.666	75.247	74.98	21.191	0.13856	-7.1364	0.58589	-2.8089	30.449	-4.1441
124.55	1.1644	49.046	-7.2166	0.56471	-2.8565	-0.024101	0.087052	0.12939	0.66022	-1.3176	3554.0	21.493	0.49836	79.315	-60.775	75.248	74.98	21.191	0.13856	-7.1364	0.58589	-2.8089	30.449	-4.1441
124.55	1.1718	49.051	-7.2167	0.56513	-2.8559	-0.019177	0.078317	0.13184	0.66022	-1.3176	3553.3	21.495	0.50155	79.315	-60.887	75.249	74.98	21.191	0.13856	-7.1364	0.58589	-2.8089	30.449	-4.1441
124.55	1.1792	49.056	-7.2168	0.5655	-2.8552	-0.014258	0.069479	0.13408	0.66022	-1.3176	3552.6	21.498	0.50469	79.315	-61.001	75.249	74.98	21.191	0.13856	-7.1364	0.58589	-2.8089	30.449	-4.1441
124.55	1.1864	49.062	-7.2168	0.56582	-2.8545	-0.0093527	0.060552	0.1361	0.66022	-1.3176	3552.0	21.501	0.50777	79.315	-61.118	75.25	74.98	21.191	0.13856	-7.1364	0.58589	-2.8089	30.449	-4.1441
124.54	1.1934	49.068	-7.2168	0.5661	-2.8538	-0.0044688	0.051552	0.13789	0.66022	-1.3176	3551.3	21.503	0.51079	79.315	-61.237	75.251	74.98	21.191	0.13856	-7.1364	0.58589	-2.8089	30.449	-4.1441
124.54	1.2003	49.074	-7.2169	0.56634	-2.8532	0.0003861	0.042494	0.13946	0.66022	-1.3176	3550.6	21.506	0.51375	79.314	-61.359	75.252	74.98	21.191	0.13856	-7.1364	0.58589	-2.8089	30.449	-4.1441
124.54	1.207	49.081	-7.2168	0.56653	-2.8525	0.0052043	0.033392	0.1408	0.66022	-1.3176	3550.0	21.51	0.51663	79.314	-61.483	75.252	74.98	21.191	0.13856	-7.1364	0.58589	-2.8089	30.449	-4.1441
124.54	1.2136	49.088	-7.2168	0.56667	-2.8517	0.0099785	0.024263	0.14191	0.66022	-1.3176	3549.3	21.513	0.51944	79.314	-61.61	75.253	74.98	21.191	0.13856	-7.1364	0.58589	-2.8089	30.449	-4.1441
124.53	1.22	49.095	-7.2167	0.56677	-2.851	0.014701	0.015121	0.1428	0.66022	-1.3176	3548.7	21.516	0.52217	79.314	-61.739	75.254	74.98	21.191	0.13856	-7.1364	0.58589	-2.8089	30.449	-4.1441
124.53	1.2262	49.103	-7.2167	0.56682	-2.8503	0.019365	0.0059807	0.14345	0.66022	-1.3176	3548.0	21.52	0.52482	79.314	-61.87	75.254	74.98	21.191	0.13856	-7.1364	0.58589	-2.8089	30.449	-4.1441
124.53	1.2322	49.11	-7.2166	0.56683	-2.8496	0.023963	-0.0031419	0.14388	0.66022	-1.3176	3547.3	21.523	0.52739	79.314	-62.004	75.255	74.98	21.191	0.13856	-7.1364	0.58589	-2.8089	30.449	-4.1441
124.52	1.238	49.118	-7.2164	0.56679	-2.8489	0.028487	-0.012232	0.14407	0.66022	-1.3176	3546.7	21.527	0.52987	79.314	-62.139	75.256	74.98	21.191	0.13856	-7.1364	0.58589	-2.8089	30.449	-4.1441
124.52	1.2436	49.126	-7.2163	0.56671	-2.8482	0.032932	-0.021276	0.14403	0.66022	-1.3176	3546.0	21.531	0.53226	79.314	-62.277	75.256	74.98	21.191	0.13856	-7.1364	0.58589	-2.8089	30.449	-4.1441
124.52	1.2489	49.135	-7.2161	0.56658	-2.8474	0.037302	-0.030211	0.14375	0.66022	-1.3176	3545.3	21.534	0.53456	79.314	-62.417	75.257	74.98	21.191	0.13856	-7.1364	0.58589	-2.8089	30.449	-4.1441
124.51	1.2541	49.143	-7.2159	0.56641	-2.8467	0.041809	-0.038132	0.14293	0.66022	-1.3176	3544.7	21.538	0.53676	79.314	-62.559	75.258	74.98	21.191	0.13856	-7.1364	0.58589	-2.8089	30.449	-4.1441
124.51	1.259	49.152	-7.2157	0.5662	-2.846	0.046226	-0.045979	0.1419	0.66022	-1.3176	3544.0	21.542	0.53887	79.314	-62.702	75.258	74.98	21.191	0.13856	-7.1364	0.58589	-2.8089	30.449	-4.1441
124.51	1.2637	49.161	-7.2154	0.56595	-2.8453	0.050546	-0.053743	0.14068	0.66022	-1.3176	3543.3	21.546	0.54088	79.314	-62.848	75.259	74.98	21.191	0.13856	-7.1364	0.58589	-2.8089	30.449	-4.1441
124.5	1.2681	49.17	-7.2152	0.56566	-2.8446	0.054765	-0.061413	0.13927	0.66022	-1.3176	3542.7	21.551	0.54279	79.314	-62.996	75.26	74.98	21.191	0.13856	-7.1364	0.58589	-2.8089	30.449	-4.1441
124.5	1.2724	49.179	-7.2149	0.56533	-2.8439	0.058878	-0.068978	0.13766	0.66022	-1.3176	3542.0	21.555	0.54459	79.314	-63.145	75.26	74.98	21.191	0.13856	-7.1364	0.58589	-2.8089	30.449	-4.1441
124.49	1.2763	49.188	-7.2146	0.56497	-2.8432	0.062879	-0.076427	0.13587	0.66022	-1.3176	3541.3	21.559	0.5463	79.314	-63.296	75.261	74.98	21.191	0.13856	-7.1364	0.58589	-2.8089	30.449	-4.1441
124.49	1.2801	49.197	-7.2143	0.56457	-2.8426	0.066765	-0.083752	0.1339	0.66022	-1.3176	3540.7	21.563	0.5479	79.314	-63.448	75.262	74.98	21.191	0.13856	-7.1364	0.58589	-2.8089	30.449	-4.1441
124.49	1.2836	49.207	-7.2139	0.56413	-2.8419	0.070529	-0.090942	0.13174	0.66022	-1.3176	3540.0	21.568	0.54939	79.313	-63.603	75.263	74.98	21.191	0.13856	-7.1364	0.58589	-2.8089	30.449	-4.1441
124.48	1.2868	49.216	-7.2135	0.56366	-2.8412	0.074168	-0.097987	0.1294	0.66022	-1.3176	3539.3	21.572	0.55078	79.313	-63.758	75.263	74.98	21.191	0.13856	-7.1364	0.58589	-2.8089	30.449	-4.1441
124.48	1.2898	49.226	-7.2132	0.56315	-2.8406	0.077677	-0.10488	0.1269	0.66022	-1.3176	3538.7	21.577	0.55205	79.313	-63.916	75.264	74.98	21.191	0.13856	-7.1364	0.58589	-2.8089	30.449	-4.1441
124.48	1.2925	49.236	-7.2128	0.56261	-2.84	0.081051	-0.11161	0.12422	0.66022	-1.3176	3538.0	21.581	0.55322	79.313	-64.074	75.265	74.98	21.191	0.13856	-7.1364	0.58589	-2.8089	30.449	-4.1441
124.47	1.295	49.245	-7.2124	0.56204	-2.8394	0.084288	-0.11816	0.12138	0.66022	-1.3176	3537.3	21.586	0.55428	79.313	-64.234	75.265	74.98	21.191	0.13856	-7.1364	0.58589	-2.8089	30.449	-4.1441
124.47	1.2972	49.255	-7.2119	0.56143	-2.8388	0.087382	-0.12454	0.11838	0.66022	-1.3176	3536.7	21.59	0.55522	79.313	-64.396	75.266	74.98	21.191	0.13856	-7.1364	0.58589	-2.8089	30.449	-4.1441
124.46	1.2991	49.265	-7.2115	0.56079	-2.8382	0.090329	-0.13073	0.11522	0.66022	-1.3176	3536.0	21.595	0.55605	79.313	-64.558	75.267	74.98	21.191	0.13856	-7.1364	0.58589	-2.8089	30.449	-4.1441
124.46	1.3008	49.275	-7.211	0.56012	-2.8376	0.093127	-0.13672	0.11191	0.66022	-1.3176	3535.3	21.599	0.55677	79.313	-64.722	75.267	74.98	21.191	0.13856	-7.1364	0.58589	-2.8089	30.449	-4.1441
124.45	1.3022	49.285	-7.2106	0.55943	-2.8371	0.095772	-0.1425	0.10846	0.66022	-1.3176	3534.7	21.604	0.55737	79.313	-64.887	75.268	74.98	21.191	0.13856	-7.1364	0.58589	-2.8089	30.449	-4.1441
124.45	1.3033	49.294	-7.2101	0.5587	-2.8365	0.098259	-0.14808	0.10487	0.66022	-1.3176	3534.0	21.608	0.55786	79.313	-65.053	75.269	74.98	21.191	0.13856	-7.1364	0.58589	-2.8089	30.449	-4.1441
124.45	1.3042	49.304	-7.2096	0.55795	-2.836	0.10059	-0.15343	0.10114	0.66022	-1.3176	3533.3	21.613	0.55823	79.313	-65.22	75.27	74.98	21.191	0.13856	-7.1364	0.58589	-2.8089	30.449	-4.1441
124.44	1.3048	49.314	-7.2091	0.55717	-2.8355	0.10275	-0.15856	0.09728	0.66022	-1.3176	3532.6	21.617	0.55849	79.313	-65.387	75.27	74.98	21.191	0.13856	-7.1364	0.58589	-2.8089	30.449	-4.1441
124.44	1.3052	49.324	-7.2085	0.55636	-2.835	0.10475	-0.16346	0.093299	0.66022	-1.3176	3532.0	21.622	0.55864	79.313	-65.556	75.271	74.98	21.191	0.13856	-7.1364	0.58589	-2.8089	30.449	-4.1441
124.44	1.3052	49.333	-7.208	0.55553	-2.8346	0.10658	-0.16812	0.0892	0.66022	-1.3176	3531.3	21.626	0.55867	79.313	-65.725	75.272	74.98	21.191	0.13856	-7.1364	0.58589	-2.8089	30.449	-4.1441
124.43	1.305	49.343	-7.2075	0.55468	-2.8341	0.10824	-0.17253	0.084989	0.66022	-1.3176	3530.6	21.631	0.55858	79.313	-65.895	75.272	74.98	21.191	0.13856	-7.1364	0.58589	-2.8089	30.449	-4.1441
124.43	1.3046	49.352	-7.2069	0.55381	-2.8337	0.10973	-0.17669	0.080673	0.66022	-1.3176	3530.0	21.635	0.55838	79.312	-66.066	75.273	74.98	21.191	0.13856	-7.1364	0.58589	-2.8089	30.449	-4.1441
124.42	1.3038	49.361	-7.2064	0.55291	-2.8333	0.11104	-0.1806	0.076257	0.66022	-1.3176	3529.3	21.639	0.55807	79.312	-66.236	75.274	74.98	21.191	0.13856	-7.1364	0.58589	-2.8089	30.449	-4.1441
124.42	1.3028	49.371	-7.2058	0.552	-2.833	0.11217	-0.18426	0.071748	0.66022	-1.3176	3528.6	21.644	0.55765	79.312	-66.408	75.274	74.98	21.191	0.13856	-7.1364	0.58589	-2.8089	30.449	-4.1441
124.42	1.3016	49.38	-7.2053	0.55107	-2.8326	0.11313	-0.18764	0.067152	0.66022	-1.3176	3528.0	21.648	0.55711	79.312	-66.579	75.275	74.98	21.191	0.13856	-7.1364	0.58589	-2.8089	30.449	-4.1441
124.41	1.3001	49.388	-7.2047	0.55012	-2.8323	0.11391	-0.19076	0.062476	0.66022	-1.3176	3527.3	21.652	0.55647	79.312	-66.75	75.276	74.98	21.191	0.13856	-7.1364	0.58589	-2.8089	30.449	-4.1441
124.41	1.2983	49.397	-7.2041	0.54916	-2.832	0.1145	-0.19361	0.057726	0.66022	-1.3176	3526.6	21.656	0.55571	79.312	-66.921	75.276	74.98	21.191	0.13856	-7.1364	0.58589	-2.8089	30.449	-4.1441
124.4	1.2963	49.406	-7.2035	0.54819	-2.8317	0.11492	-0.19618	0.052909	0.66022	-1.3176	3526.0	21.66	0.55485	79.312	-67.091	75.277	74.98	21.191	0.13856	-7.1364	0.58589	-2.8089	30.449	-4.1441
124.4	1.294	49.414	-7.203	0.5472	-2.8315	0.11515	-0.19848	0.048031	0.66022	-1.3176	3525.3	21.664	0.55388	79.312	-67.26	75.277	74.98	21.191	0.13856	-7.1364	0.58589	-2.8089	30.449	-4.1441
124.4	1.2915	49.422	-7.2024	0.5462	-2.8312	0.1152	-0.20049	0.0431	0.66022	-1.3176	3524.6	21.667	0.5528	79.312	-67.426	75.278	74.98	21.191	0.13856	-7.1364	0.58589	-2.8089	30.449	-4.1441
124.39	1.2887	49.43	-7.2018	0.5452	-2.831	0.11507	-0.20223	0.038122	0.66022	-1.3176	3524.0	21.671	0.55162	79.311	-67.588	75.279	74.98	21.191	0.13856	-7.1364	0.58589	-2.8089	30.449	-4.1441
124.39	1.2857	49.438	-7.2012	0.54418	-2.8309	0.11475	-0.20368	0.033104	0.66022	-1.3176	3523.3	21.675	0.55034	79.311	-67.743	75.279	74.98	21.191	0.13856	-7.1364	0.58589	-2.8089	30.449	-4.1441
124.39	1.2825	49.445	-7.2007	0.54316	-2.8307	0.11425	-0.20484	0.028053	0.66022	-1.3176	3522.6	21.678	0.54895	79.311	-67.88	75.28	74.98	21.191	0.13856	-7.1364	0.58589	-2.8089	30.449	-4.1441
124.38	1.2791	49.452	-7.2001	0.54214	-2.8306	0.11357	-0.20572	0.022976	0.66022	-1.3176	3521.9	21.681	0.54747	79.311	-67.979	75.28	74.98	21.191	0.13856	-7.1364	0.58589	-2.8089	30.449	-4.1441
124.38	1.2754	49.459	-7.1995	0.5411	-2.8305	0.11271	-0.20631	0.01788	0.66022	-1.3176	3521.3	21.685	0.5459	79.311	-68.0	75.281	74.98	21.191	0.13856	-7.1364	0.58589	-2.8089	30.449	-4.1441
124.38	1.2715	49.466	-7.199	0.54007	-2.8304	0.11167	-0.20661	0.012771	0.66022	-1.3176	3520.6	21.688	0.54423	79.31	-67.927	75.282	74.98	21.191	0.13856	-7.1364	0.58589	-2.8089	30.449	-4.1441
124.38	1.2674	49.472	-7.1984	0.53904	-2.8303	0.11045	-0.20663	0.0076565	0.66022	-1.3176	3519.9	21.691	0.54247	79.31	-67.799	75.282	74.98	21.191	0.13856	-7.1364	0.58589	-2.8089	30.449	-4.1441
124.37	1.263	49.478	-7.1979	0.53801	-2.8303	0.10905	-0.20636	0.0025437	0.66022	-1.3176	3519.3	21.694	0.54062	79.31	-67.646	75.283	74.98	21.191	0.13856	-7.1364	0.58589	-2.8089	30.449	-4.1441
124.37	1.2585	49.484	-7.1973	0.53698	-2.8303	0.10748	-0.2058	-0.0025606	0.66022	-1.3176	3518.6	21.696	0.53869	79.31	-67.483	75.283	74.98	21.191	0.13856	-7.1364	0.58589	-2.8089	30.449	-4.1441
124.37	1.2538	49.489	-7.1968	0.53595	-2.8303	0.10573	-0.20496	-0.0076496	0.66022	-1.3176	3517.9	21.699	0.53667	79.31	-67.314	75.284	74.98	21.191	0.13856	-7.1364	0.58589	-2.8089	30.449	-4.1441
124.37	1.2489	49.494	-7.1963	0.53493	-2.8304	0.10382	-0.20383	-0.012717	0.66022	-1.3176	3517.3	21.701	0.53458	79.309	-67.143	75.284	74.98	21.191	0.13856	-7.1364	0.58589	-2.8089	30.449	-4.1441
124.36	1.2438	49.499	-7.1958	0.53391	-2.8305	0.10173	-0.20243	-0.017754	0.66022	-1.3176	3516.6	21.704	0.53241	79.309	-66.97	75.285	74.98	21.191	0.13856	-7.1364	0.58589	-2.8089	30.449	-4.1441
124.36	1.2386	49.504	-7.1953	0.5329	-2.8306	0.099484	-0.20074	-0.022757	0.66022	-1.3176	3515.9	21.706	0.53017	79.309	-66.797	75.285	74.98	21.191	0.13856	-7.1364	0.58589	-2.8089	30.449	-4.1441
124.36	1.2332	49.508	-7.1948	0.5319	-2.8307	0.097074	-0.19878	-0.027716	0.66022	-1.3176	3515.3	21.708	0.52785	79.309	-66.624	75.286	74.98	21.191	0.13856	-7.1364	0.58589	-2.8089	30.449	-4.1441
124.36	1.2276	49.512	-7.1943	0.53092	-2.8308	0.094506	-0.19655	-0.032627	0.66022	-1.3176	3514.6	21.71	0.52547	79.308	-66.451	75.286	74.98	21.191	0.13856	-7.1364	0.58589	-2.8089	30.449	-4.1441
124.36	1.2219	49.515	-7.1938	0.52994	-2.831	0.091784	-0.19405	-0.037482	0.66022	-1.3176	3513.9	21.711	0.52303	79.308	-66.279	75.287	74.98	21.191	0.13856	-7.1364	0.58589	-2.8089	30.449	-4.1441
124.35	1.2161	49.518	-7.1934	0.52898	-2.8312	0.088911	-0.19128	-0.042274	0.66022	-1.3176	3513.2	21.713	0.52053	79.308	-66.108	75.287	74.98	21.191	0.13856	-7.1364	0.58589	-2.8089	30.449	-4.1441
124.35	1.2101	49.521	-7.1929	0.52803	-2.8314	0.085892	-0.18825	-0.046998	0.66022	-1.3176	3512.6	21.714	0.51798	79.307	-65.937	75.288	74.98	21.191	0.13856	-7.1364	0.58589	-2.8089	30.449	-4.1441
124.35	1.204	49.523	-7.1925	0.52709	-2.8317	0.08273	-0.18496	-0.051648	0.66022	-1.3176	3511.9	21.715	0.51537	79.307	-65.768	75.288	74.98	21.191	0.13856	-7.1364	0.58589	-2.8089	30.449	-4.1441
124.35	1.1978	49.525	-7.1921	0.52618	-2.832	0.079432	-0.18142	-0.056215	0.66022	-1.3176	3511.2	21.716	0.51272	79.307	-65.6	75.289	74.98	21.191	0.13856	-7.1364	0.58589	-2.8089	30.449	-4.1441
124.35	1.1915	49.527	-7.1917	0.52528	-2.8323	0.076002	-0.17764	-0.060696	0.66022	-1.3176	3510.6	21.717	0.51002	79.306	-65.433	75.289	74.98	21.191	0.13856	-7.1364	0.58589	-2.8089	30.449	-4.1441
124.35	1.1851	49.528	-7.1913	0.5244	-2.8326	0.072444	-0.17361	-0.065083	0.66022	-1.3176	3509.9	21.718	0.50729	79.306	-65.267	75.289	74.98	21.191	0.13856	-7.1364	0.58589	-2.8089	30.449	-4.1441
124.35	1.1786	49.528	-7.191	0.52354	-2.8329	0.068765	-0.16934	-0.069371	0.66022	-1.3176	3509.2	21.718	0.50452	79.306	-65.103	75.29	74.98	21.191	0.13856	-7.1364	0.58589	-2.8089	30.449	-4.1441
124.35	1.1721	49.529	-7.1907	0.52271	-2.8333	0.064969	-0.16485	-0.073553	0.66022	-1.3176	3508.6	21.718	0.50172	79.305	-64.94	75.29	74.98	21.191	0.13856	-7.1364	0.58589	-2.8089	30.449	-4.1441
124.34	1.1655	49.529	-7.1903	0.5219	-2.8336	0.061064	-0.16013	-0.077625	0.66022	-1.3176	3507.9	21.718	0.4989	79.305	-64.778	75.291	74.98	21.191	0.13856	-7.1364	0.58589	-2.8089	30.449	-4.1441
124.34	1.1588	49.528	-7.19	0.52111	-2.834	0.057053	-0.1552	-0.081581	0.66022	-1.3176	3507.2	21.718	0.49605	79.304	-64.619	75.291	74.98	21.191	0.13856	-7.1364	0.58589	-2.8089	30.449	-4.1441
124.34	1.1521	49.528	-7.1898	0.52034	-2.8345	0.052944	-0.15005	-0.085416	0.66022	-1.3176	3506.6	21.718	0.49319	79.304	-64.461	75.291	74.98	21.191	0.13856	-7.1364	0.58589	-2.8089	30.449	-4.1441
124.34	1.1454	49.527	-7.1895	0.51961	-2.8349	0.048743	-0.14471	-0.089123	0.66022	-1.3176	3505.9	21.718	0.49031	79.304	-64.305	75.292	74.98	21.191	0.13856	-7.1364	0.58589	-2.8089	30.449	-4.1441
124.34	1.1387	49.525	-7.1893	0.5189	-2.8353	0.044457	-0.13916	-0.092699	0.66022	-1.3176	3505.2	21.717	0.48743	79.303	-64.15	75.292	74.98	21.191	0.13856	-7.1364	0.58589	-2.8089	30.449	-4.1441
124.34	1.1319	49.523	-7.1891	0.51822	-2.8358	0.040092	-0.13343	-0.096138	0.66022	-1.3176	3504.6	21.716	0.48455	79.303	-63.998	75.292	74.98	21.191	0.13856	-7.1364	0.58589	-2.8089	30.449	-4.1441
124.34	1.1252	49.521	-7.1889	0.51756	-2.8363	0.035654	-0.12753	-0.099436	0.66022	-1.3176	3503.9	21.715	0.48167	79.302	-63.847	75.293	74.98	21.191	0.13856	-7.1364	0.58589	-2.8089	30.449	-4.1441
124.34	1.1185	49.518	-7.1887	0.51694	-2.8368	0.031152	-0.12145	-0.10259	0.66022	-1.3176	3503.2	21.714	0.47879	79.302	-63.699	75.293	74.98	21.191	0.13856	-7.1364	0.58589	-2.8089	30.449	-4.1441
124.34	1.1118	49.515	-7.1886	0.51635	-2.8373	0.026591	-0.11521	-0.10559	0.66022	-1.3176	3502.6	21.713	0.47592	79.301	-63.552	75.293	74.98	21.191	0.13856	-7.1364	0.58589	-2.8089	30.449	-4.1441
124.34	1.1051	49.511	-7.1885	0.51579	-2.8379	0.021979	-0.10881	-0.10844	0.66022	-1.3176	3501.9	21.711	0.47308	79.301	-63.408	75.294	74.98	21.191	0.13856	-7.1364	0.58589	-2.8089	30.449	-4.1441
124.35	1.0985	49.507	-7.1884	0.51526	-2.8384	0.017323	-0.10227	-0.11113	0.66022	-1.3176	3501.2	21.71	0.47025	79.3	-63.265	75.294	74.98	21.191	0.13856	-7.1364	0.58589	-2.8089	30.449	-4.1441
124.35	1.0919	49.503	-7.1883	0.51477	-2.839	0.01263	-0.095598	-0.11365	0.66022	-1.3176	3500.6	21.708	0.46744	79.3	-63.125	75.294	74.98	21.191	0.13856	-7.1364	0.58589	-2.8089	30.449	-4.1441
124.35	1.0854	49.498	-7.1882	0.51431	-2.8396	0.0079087	-0.088798	-0.11601	0.66022	-1.3176	3499.9	21.706	0.46467	79.299	-62.988	75.295	74.98	21.191	0.13856	-7.1364	0.58589	-2.8089	30.449	-4.1441
124.35	1.079	49.493	-7.1882	0.51388	-2.8401	0.0031654	-0.081881	-0.11821	0.66022	-1.3176	3499.2	21.704	0.46193	79.299	-62.852	75.295	74.98	21.191	0.13856	-7.1364	0.58589	-2.8089	30.449	-4.1441
124.35	1.0727	49.488	-7.1882	0.51349	-2.8407	-0.0015922	-0.074858	-0.12023	0.66022	-1.3176	3498.6	21.701	0.45923	79.298	-62.719	75.295	74.98	21.191	0.13856	-7.1364	0.58589	-2.8089	30.449	-4.1441
124.35	1.0665	49.482	-7.1882	0.51313	-2.8413	-0.0063566	-0.067738	-0.12207	0.66022	-1.3176	3497.9	21.699	0.45658	79.298	-62.588	75.295	74.98	21.191	0.13856	-7.1364	0.58589	-2.8089	30.449	-4.1441
124.35	1.0604	49.476	-7.1883	0.51281	-2.842	-0.01112	-0.060532	-0.12374	0.66022	-1.3176	3497.2	21.696	0.45397	79.297	-62.46	75.296	74.98	21.191	0.13856	-7.1364	0.58589	-2.8089	30.449	-4.1441
124.35	1.0545	49.47	-7.1883	0.51253	-2.8426	-0.015876	-0.053249	-0.12523	0.66022	-1.3176	3496.6	21.693	0.45142	79.297	-62.334	75.296	74.98	21.191	0.13856	-7.1364	0.58589	-2.8089	30.449	-4.1441
124.36	1.0486	49.463	-7.1884	0.51228	-2.8432	-0.020615	-0.0459	-0.12653	0.66022	-1.3176	3495.9	21.69	0.44893	79.296	-62.211	75.296	74.98	21.191	0.13856	-7.1364	0.58589	-2.8089	30.449	-4.1441
124.36	1.0429	49.456	-7.1885	0.51207	-2.8438	-0.025332	-0.038496	-0.12766	0.66022	-1.3176	3495.2	21.687	0.44649	79.296	-62.09	75.296	74.98	21.191	0.13856	-7.1364	0.58589	-2.8089	30.449	-4.1441
124.36	1.0374	49.449	-7.1887	0.51189	-2.8445	-0.030018	-0.031047	-0.12859	0.66022	-1.3176	3494.6	21.684	0.44413	79.295	-61.972	75.297	74.98	21.191	0.13856	-7.1364	0.58589	-2.8089	30.449	-4.1441
124.36	1.032	49.441	-7.1888	0.51176	-2.8451	-0.034665	-0.023563	-0.12934	0.66022	-1.3176	3493.9	21.681	0.44183	79.295	-61.857	75.297	74.98	21.191	0.13856	-7.1364	0.58589	-2.8089	30.449	-4.1441
124.36	1.0268	49.433	-7.189	0.51166	-2.8458	-0.039268	-0.016056	-0.1299	0.66022	-1.3176	3493.2	21.677	0.43961	79.294	-61.744	75.297	74.98	21.191	0.13856	-7.1364	0.58589	-2.8089	30.449	-4.1441
124.37	1.0218	49.425	-7.1892	0.5116	-2.8464	-0.043818	-0.0085357	-0.13028	0.66022	-1.3176	3492.6	21.674	0.43747	79.294	-61.634	75.297	74.98	21.191	0.13856	-7.1364	0.58589	-2.8089	30.449	-4.1441
124.37	1.017	49.417	-7.1895	0.51157	-2.8471	-0.048308	-0.0010137	-0.13046	0.66022	-1.3176	3491.9	21.67	0.43541	79.293	-61.527	75.298	74.98	21.191	0.13856	-7.1364	0.58589	-2.8089	30.449	-4.1441
124.37	1.0124	49.408	-7.1897	0.51159	-2.8477	-0.052732	0.0064995	-0.13045	0.66022	-1.3176	3491.2	21.666	0.43343	79.293	-61.422	75.298	74.98	21.191	0.13856	-7.1364	0.58589	-2.8089	30.449	-4.1441
124.37	1.008	49.399	-7.19	0.51164	-2.8484	-0.057082	0.013993	-0.13026	0.66022	-1.3176	3490.6	21.662	0.43155	79.292	-61.321	75.298	74.98	21.191	0.13856	-7.1364	0.58589	-2.8089	30.449	-4.1441
124.38	1.0038	49.39	-7.1903	0.51173	-2.849	-0.061352	0.021456	-0.12987	0.66022	-1.3176	3489.9	21.658	0.42976	79.292	-61.222	75.298	74.98	21.191	0.13856	-7.1364	0.58589	-2.8089	30.449	-4.1441
124.38	0.99984	49.381	-7.1906	0.51185	-2.8497	-0.065536	0.028877	-0.12929	0.66022	-1.3176	3489.3	21.654	0.42807	79.291	-61.126	75.299	74.98	21.191	0.13856	-7.1364	0.58589	-2.8089	30.449	-4.1441
124.38	0.99612	49.371	-7.1909	0.51201	-2.8503	-0.069626	0.036246	-0.12853	0.66022	-1.3176	3488.6	21.65	0.42648	79.291	-61.033	75.299	74.98	21.191	0.13856	-7.1364	0.58589	-2.8089	30.449	-4.1441
124.39	0.99264	49.361	-7.1913	0.51221	-2.851	-0.073616	0.043552	-0.12757	0.66022	-1.3176	3487.9	21.645	0.42499	79.29	-60.943	75.299	74.98	21.191	0.13856	-7.1364	0.58589	-2.8089	30.449	-4.1441
124.39	0.98941	49.351	-7.1917	0.51245	-2.8516	-0.077502	0.050784	-0.12643	0.66022	-1.3176	3487.3	21.641	0.42361	79.29	-60.856	75.299	74.98	21.191	0.13856	-7.1364	0.58589	-2.8089	30.449	-4.1441
124.39	0.98644	49.341	-7.1921	0.51272	-2.8522	-0.081275	0.057932	-0.12511	0.66022	-1.3176	3486.6	21.636	0.42234	79.289	-60.772	75.3	74.98	21.191	0.13856	-7.1364	0.58589	-2.8089	30.449	-4.1441
124.4	0.98373	49.331	-7.1925	0.51303	-2.8529	-0.084774	0.06544	-0.12374	0.66022	-1.3176	3485.9	21.632	0.42118	79.289	-60.691	75.3	74.98	21.191	0.13856	-7.1364	0.58589	-2.8089	30.449	-4.1441
124.4	0.98128	49.321	-7.1929	0.51338	-2.8535	-0.088	0.0733	-0.12232	0.66022	-1.3176	3485.3	21.627	0.42014	79.288	-60.613	75.3	74.98	21.191	0.13856	-7.1364	0.58589	-2.8089	30.449	-4.1441
124.4	0.97912	49.31	-7.1934	0.51376	-2.8541	-0.091118	0.081015	-0.1207	0.66022	-1.3176	3484.6	21.622	0.41922	79.287	-60.538	75.3	74.98	21.191	0.13856	-7.1364	0.58589	-2.8089	30.449	-4.1441
124.4	0.97724	49.3	-7.1938	0.51419	-2.8547	-0.094121	0.088573	-0.11888	0.66022	-1.3176	3483.9	21.618	0.41841	79.287	-60.466	75.301	74.98	21.191	0.13856	-7.1364	0.58589	-2.8089	30.449	-4.1441
124.41	0.97564	49.289	-7.1943	0.51465	-2.8553	-0.097003	0.09596	-0.11687	0.66022	-1.3176	3483.3	21.613	0.41773	79.286	-60.398	75.301	74.98	21.191	0.13856	-7.1364	0.58589	-2.8089	30.449	-4.1441
124.41	0.97434	49.279	-7.1948	0.51515	-2.8558	-0.099761	0.10317	-0.11466	0.66022	-1.3176	3482.6	21.608	0.41717	79.286	-60.332	75.301	74.98	21.191	0.13856	-7.1364	0.58589	-2.8089	30.449	-4.1441
124.41	0.97332	49.268	-7.1953	0.51568	-2.8564	-0.10239	0.11018	-0.11227	0.66022	-1.3176	3482.0	21.604	0.41674	79.286	-60.27	75.302	74.98	21.191	0.13856	-7.1364	0.58589	-2.8089	30.449	-4.1441
124.42	0.97261	49.258	-7.1958	0.51625	-2.857	-0.10488	0.11698	-0.10969	0.66022	-1.3176	3481.3	21.599	0.41644	79.285	-60.21	75.302	74.98	21.191	0.13856	-7.1364	0.58589	-2.8089	30.449	-4.1441
124.42	0.97219	49.247	-7.1964	0.51685	-2.8575	-0.10723	0.12357	-0.10693	0.66022	-1.3176	3480.6	21.594	0.41626	79.285	-60.154	75.302	74.98	21.191	0.13856	-7.1364	0.58589	-2.8089	30.449	-4.1441
124.42	0.97207	49.236	-7.1969	0.51748	-2.858	-0.10944	0.12994	-0.104	0.66022	-1.3176	3480.0	21.589	0.41621	79.284	-60.101	75.302	74.98	21.191	0.13856	-7.1364	0.58589	-2.8089	30.449	-4.1441
124.43	0.97225	49.226	-7.1974	0.51815	-2.8585	-0.1115	0.13606	-0.1009	0.66022	-1.3176	3479.3	21.585	0.41629	79.284	-60.051	75.303	74.98	21.191	0.13856	-7.1364	0.58589	-2.8089	30.449	-4.1441
124.43	0.97273	49.216	-7.198	0.51884	-2.859	-0.1134	0.14194	-0.097628	0.66022	-1.3176	3478.6	21.58	0.4165	79.283	-60.004	75.303	74.98	21.191	0.13856	-7.1364	0.58589	-2.8089	30.449	-4.1441
124.43	0.9735	49.205	-7.1986	0.51957	-2.8595	-0.11515	0.14756	-0.094202	0.66022	-1.3176	3478.0	21.575	0.41684	79.283	-59.961	75.303	74.98	21.191	0.13856	-7.1364	0.58589	-2.8089	30.449	-4.1441
124.44	0.97458	49.195	-7.1992	0.52032	-2.86	-0.11674	0.15292	-0.090623	0.66022	-1.3176	3477.3	21.571	0.4173	79.282	-59.921	75.304	74.98	21.191	0.13856	-7.1364	0.58589	-2.8089	30.449	-4.1441
124.44	0.97595	49.185	-7.1997	0.5211	-2.8604	-0.11817	0.158	-0.086897	0.66022	-1.3176	3476.7	21.566	0.41789	79.282	-59.884	75.304	74.98	21.191	0.13856	-7.1364	0.58589	-2.8089	30.449	-4.1441
124.44	0.97762	49.175	-7.2003	0.5219	-2.8609	-0.11943	0.1628	-0.083031	0.66022	-1.3176	3476.0	21.562	0.4186	79.282	-59.85	75.304	74.98	21.191	0.13856	-7.1364	0.58589	-2.8089	30.449	-4.1441
124.45	0.97958	49.165	-7.2009	0.52272	-2.8613	-0.12052	0.16732	-0.079031	0.66022	-1.3176	3475.3	21.557	0.41944	79.281	-59.819	75.305	74.98	21.191	0.13856	-7.1364	0.58589	-2.8089	30.449	-4.1441
124.45	0.98182	49.156	-7.2015	0.52357	-2.8616	-0.12145	0.17153	-0.074905	0.66022	-1.3176	3474.7	21.553	0.42041	79.281	-59.792	75.305	74.98	21.191	0.13856	-7.1364	0.58589	-2.8089	30.449	-4.1441
124.45	0.98435	49.146	-7.2022	0.52444	-2.862	-0.1222	0.17544	-0.07066	0.66022	-1.3176	3474.0	21.549	0.42149	79.28	-59.768	75.306	74.98	21.191	0.13856	-7.1364	0.58589	-2.8089	30.449	-4.1441
124.46	0.98716	49.137	-7.2028	0.52532	-2.8623	-0.12278	0.17905	-0.066303	0.66022	-1.3176	3473.4	21.545	0.4227	79.28	-59.747	75.306	74.98	21.191	0.13856	-7.1364	0.58589	-2.8089	30.449	-4.1441
124.46	0.99023	49.128	-7.2034	0.52623	-2.8627	-0.12319	0.18234	-0.061842	0.66022	-1.3176	3472.7	21.541	0.42402	79.28	-59.729	75.306	74.98	21.191	0.13856	-7.1364	0.58589	-2.8089	30.449	-4.1441
124.46	0.99358	49.119	-7.204	0.52715	-2.863	-0.12342	0.18531	-0.057284	0.66022	-1.3176	3472.0	21.537	0.42545	79.279	-59.714	75.307	74.98	21.191	0.13856	-7.1364	0.58589	-2.8089	30.449	-4.1441
124.46	0.99719	49.111	-7.2046	0.52808	-2.8632	-0.12347	0.18796	-0.052637	0.66022	-1.3176	3471.4	21.533	0.427	79.279	-59.703	75.307	74.98	21.191	0.13856	-7.1364	0.58589	-2.8089	30.449	-4.1441
124.47	1.0011	49.103	-7.2052	0.52903	-2.8635	-0.12335	0.19028	-0.04791	0.66022	-1.3176	3470.7	21.529	0.42865	79.279	-59.695	75.308	74.98	21.191	0.13856	-7.1364	0.58589	-2.8089	30.449	-4.1441
124.47	1.0052	49.095	-7.2058	0.52998	-2.8637	-0.12306	0.19227	-0.043111	0.66022	-1.3176	3470.0	21.526	0.43041	79.278	-59.69	75.308	74.98	21.191	0.13856	-7.1364	0.58589	-2.8089	30.449	-4.1441
124.47	1.0095	49.087	-7.2065	0.53095	-2.8639	-0.12259	0.19393	-0.038248	0.66022	-1.3176	3469.4	21.522	0.43228	79.278	-59.688	75.309	74.98	21.191	0.13856	-7.1364	0.58589	-2.8089	30.449	-4.1441
124.47	1.0141	49.08	-7.2071	0.53192	-2.8641	-0.12195	0.19525	-0.033329	0.66022	-1.3176	3468.7	21.519	0.43424	79.278	-59.69	75.309	74.98	21.191	0.13856	-7.1364	0.58589	-2.8089	30.449	-4.1441
124.48	1.0189	49.073	-7.2077	0.5329	-2.8643	-0.12113	0.19624	-0.028364	0.66022	-1.3176	3468.1	21.516	0.4363	79.277	-59.695	75.309	74.98	21.191	0.13856	-7.1364	0.58589	-2.8089	30.449	-4.1441
124.48	1.0239	49.066	-7.2083	0.53388	-2.8644	-0.12014	0.19689	-0.02336	0.66022	-1.3176	3467.4	21.513	0.43845	79.277	-59.703	75.31	74.98	21.191	0.13856	-7.1364	0.58589	-2.8089	30.449	-4.1441
124.48	1.0291	49.059	-7.2089	0.53487	-2.8645	-0.11898	0.19721	-0.018326	0.66022	-1.3176	3466.7	21.51	0.44069	79.277	-59.714	75.31	74.98	21.191	0.13856	-7.1364	0.58589	-2.8089	30.449	-4.1441
124.48	1.0346	49.053	-7.2095	0.53585	-2.8646	-0.11766	0.19719	-0.013271	0.66022	-1.3176	3466.1	21.507	0.44301	79.276	-59.728	75.311	74.98	21.191	0.13856	-7.1364	0.58589	-2.8089	30.449	-4.1441
124.48	1.0402	49.048	-7.2101	0.53684	-2.8646	-0.11617	0.19683	-0.0082042	0.66022	-1.3176	3465.4	21.505	0.44542	79.276	-59.745	75.311	74.98	21.191	0.13856	-7.1364	0.58589	-2.8089	30.449	-4.1441
124.49	1.046	49.042	-7.2106	0.53782	-2.8647	-0.11452	0.19614	-0.0031337	0.66022	-1.3176	3464.8	21.502	0.4479	79.276	-59.766	75.312	74.98	21.191	0.13856	-7.1364	0.58589	-2.8089	30.449	-4.1441
124.49	1.0519	49.037	-7.2112	0.5388	-2.8647	-0.11271	0.19512	0.0019315	0.66022	-1.3176	3464.1	21.5	0.45045	79.276	-59.79	75.312	74.98	21.191	0.13856	-7.1364	0.58589	-2.8089	30.449	-4.1441
124.49	1.058	49.032	-7.2118	0.53977	-2.8646	-0.11074	0.19377	0.0069829	0.66022	-1.3176	3463.4	21.498	0.45306	79.275	-59.816	75.313	74.98	21.191	0.13856	-7.1364	0.58589	-2.8089	30.449	-4.1441
124.49	1.0643	49.028	-7.2123	0.54074	-2.8646	-0.10862	0.19209	0.012012	0.66022	-1.3176	3462.8	21.496	0.45574	79.275	-59.846	75.313	74.98	21.191	0.13856	-7.1364	0.58589	-2.8089	30.449	-4.1441
124.49	1.0707	49.024	-7.2128	0.54169	-2.8645	-0.10635	0.1901	0.017009	0.66022	-1.3176	3462.1	21.494	0.45848	79.275	-59.879	75.314	74.98	21.191	0.13856	-7.1364	0.58589	-2.8089	30.449	-4.1441
124.49	1.0772	49.02	-7.2134	0.54264	-2.8644	-0.10394	0.18778	0.021968	0.66022	-1.3176	3461.5	21.493	0.46127	79.275	-59.915	75.314	74.98	21.191	0.13856	-7.1364	0.58589	-2.8089	30.449	-4.1441
124.49	1.0838	49.017	-7.2139	0.54357	-2.8643	-0.10138	0.18515	0.026877	0.66022	-1.3176	3460.8	21.491	0.46411	79.274	-59.954	75.315	74.98	21.191	0.13856	-7.1364	0.58589	-2.8089	30.449	-4.1441
124.49	1.0905	49.014	-7.2144	0.54449	-2.8641	-0.098696	0.18222	0.031731	0.66022	-1.3176	3460.1	21.49	0.46699	79.274	-59.997	75.315	74.98	21.191	0.13856	-7.1364	0.58589	-2.8089	30.449	-4.1441
124.49	1.0973	49.012	-7.2149	0.54539	-2.864	-0.095877	0.17899	0.03652	0.66022	-1.3176	3459.5	21.489	0.46991	79.274	-60.042	75.316	74.98	21.191	0.13856	-7.1364	0.58589	-2.8089	30.449	-4.1441
124.49	1.1042	49.01	-7.2153	0.54628	-2.8638	-0.092933	0.17546	0.041236	0.66022	-1.3176	3458.8	21.488	0.47286	79.274	-60.09	75.317	74.98	21.191	0.13856	-7.1364	0.58589	-2.8089	30.449	-4.1441
124.49	1.1112	49.008	-7.2158	0.54715	-2.8636	-0.089869	0.17165	0.045872	0.66022	-1.3176	3458.1	21.487	0.47584	79.274	-60.141	75.317	74.98	21.191	0.13856	-7.1364	0.58589	-2.8089	30.449	-4.1441
124.49	1.1182	49.007	-7.2162	0.54799	-2.8633	-0.086689	0.16756	0.05042	0.66022	-1.3176	3457.5	21.487	0.47885	79.273	-60.195	75.318	74.98	21.191	0.13856	-7.1364	0.58589	-2.8089	30.449	-4.1441
124.49	1.1253	49.006	-7.2167	0.54882	-2.8631	-0.083401	0.16319	0.054871	0.66022	-1.3176	3456.8	21.486	0.48187	79.273	-60.252	75.318	74.98	21.191	0.13856	-7.1364	0.58589	-2.8089	30.449	-4.1441
124.49	1.1324	49.005	-7.2171	0.54963	-2.8628	-0.080009	0.15856	0.05922	0.66022	-1.3176	3456.2	21.486	0.48491	79.273	-60.312	75.319	74.98	21.191	0.13856	-7.1364	0.58589	-2.8089	30.449	-4.1441
124.49	1.1395	49.005	-7.2175	0.55041	-2.8625	-0.07652	0.15368	0.063458	0.66022	-1.3176	3455.5	21.486	0.48796	79.273	-60.375	75.319	74.98	21.191	0.13856	-7.1364	0.58589	-2.8089	30.449	-4.1441
124.49	1.1466	49.005	-7.2178	0.55116	-2.8621	-0.07294	0.14856	0.06758	0.66022	-1.3176	3454.8	21.486	0.49102	79.273	-60.44	75.32	74.98	21.191	0.13856	-7.1364	0.58589	-2.8089	30.449	-4.1441
124.49	1.1537	49.006	-7.2182	0.55189	-2.8618	-0.069274	0.1432	0.071577	0.66022	-1.3176	3454.2	21.487	0.49407	79.272	-60.508	75.32	74.98	21.191	0.13856	-7.1364	0.58589	-2.8089	30.449	-4.1441
124.49	1.1608	49.007	-7.2185	0.55259	-2.8614	-0.065531	0.13761	0.075444	0.66022	-1.3176	3453.5	21.487	0.49712	79.272	-60.58	75.321	74.98	21.191	0.13856	-7.1364	0.58589	-2.8089	30.449	-4.1441
124.49	1.1679	49.008	-7.2189	0.55327	-2.861	-0.061715	0.13181	0.079174	0.66022	-1.3176	3452.8	21.488	0.50016	79.272	-60.654	75.322	74.98	21.191	0.13856	-7.1364	0.58589	-2.8089	30.449	-4.1441
124.49	1.175	49.01	-7.2192	0.55391	-2.8606	-0.057834	0.12581	0.082763	0.66022	-1.3176	3452.2	21.489	0.50319	79.272	-60.73	75.322	74.98	21.191	0.13856	-7.1364	0.58589	-2.8089	30.449	-4.1441
124.49	1.182	49.011	-7.2194	0.55453	-2.8602	-0.053894	0.11961	0.086203	0.66022	-1.3176	3451.5	21.49	0.5062	79.272	-60.81	75.323	74.98	21.191	0.13856	-7.1364	0.58589	-2.8089	30.449	-4.1441
124.49	1.189	49.014	-7.2197	0.55511	-2.8598	-0.049903	0.11324	0.08949	0.66022	-1.3176	3450.9	21.491	0.50918	79.272	-60.892	75.323	74.98	21.191	0.13856	-7.1364	0.58589	-2.8089	30.449	-4.1441
124.49	1.1959	49.016	-7.2199	0.55566	-2.8593	-0.045866	0.10669	0.092619	0.66022	-1.3176	3450.2	21.492	0.51214	79.271	-60.976	75.324	74.98	21.191	0.13856	-7.1364	0.58589	-2.8089	30.449	-4.1441
124.48	1.2028	49.019	-7.2202	0.55617	-2.8588	-0.041791	0.099989	0.095584	0.66022	-1.3176	3449.5	21.493	0.51507	79.271	-61.064	75.325	74.98	21.191	0.13856	-7.1364	0.58589	-2.8089	30.449	-4.1441
124.48	1.2095	49.023	-7.2203	0.55666	-2.8584	-0.037685	0.09314	0.098383	0.66022	-1.3176	3448.9	21.495	0.51797	79.271	-61.153	75.325	74.98	21.191	0.13856	-7.1364	0.58589	-2.8089	30.449	-4.1441
124.48	1.2162	49.026	-7.2205	0.55711	-2.8579	-0.033555	0.086157	0.10101	0.66022	-1.3176	3448.2	21.497	0.52082	79.271	-61.246	75.326	74.98	21.191	0.13856	-7.1364	0.58589	-2.8089	30.449	-4.1441
124.48	1.2227	49.03	-7.2207	0.55752	-2.8574	-0.029407	0.079054	0.10346	0.66022	-1.3176	3447.5	21.499	0.52364	79.271	-61.341	75.326	74.98	21.191	0.13856	-7.1364	0.58589	-2.8089	30.449	-4.1441
124.48	1.2292	49.034	-7.2208	0.5579	-2.8568	-0.025249	0.071843	0.10573	0.66022	-1.3176	3446.9	21.501	0.5264	79.271	-61.438	75.327	74.98	21.191	0.13856	-7.1364	0.58589	-2.8089	30.449	-4.1441
124.48	1.2355	49.039	-7.2209	0.55824	-2.8563	-0.021087	0.064536	0.10783	0.66022	-1.3176	3446.2	21.503	0.52912	79.27	-61.538	75.327	74.98	21.191	0.13856	-7.1364	0.58589	-2.8089	30.449	-4.1441
124.47	1.2418	49.044	-7.221	0.55854	-2.8558	-0.016929	0.057147	0.10973	0.66022	-1.3176	3445.5	21.505	0.53179	79.27	-61.64	75.328	74.98	21.191	0.13856	-7.1364	0.58589	-2.8089	30.449	-4.1441
124.47	1.2478	49.049	-7.2211	0.55881	-2.8552	-0.012781	0.049687	0.11145	0.66022	-1.3176	3444.9	21.507	0.53439	79.27	-61.744	75.329	74.98	21.191	0.13856	-7.1364	0.58589	-2.8089	30.449	-4.1441
124.47	1.2538	49.054	-7.2212	0.55904	-2.8546	-0.0086502	0.042171	0.11298	0.66022	-1.3176	3444.2	21.51	0.53694	79.27	-61.851	75.329	74.98	21.191	0.13856	-7.1364	0.58589	-2.8089	30.449	-4.1441
124.47	1.2596	49.059	-7.2212	0.55923	-2.8541	-0.0045429	0.034611	0.11432	0.66022	-1.3176	3443.6	21.512	0.53943	79.27	-61.96	75.33	74.98	21.191	0.13856	-7.1364	0.58589	-2.8089	30.449	-4.1441
124.46	1.2652	49.065	-7.2212	0.55938	-2.8535	-0.00046598	0.027019	0.11547	0.66022	-1.3176	3442.9	21.515	0.54185	79.27	-62.072	75.33	74.98	21.191	0.13856	-7.1364	0.58589	-2.8089	30.449	-4.1441
124.46	1.2707	49.071	-7.2212	0.5595	-2.8529	0.003574	0.01941	0.11643	0.66022	-1.3176	3442.2	21.518	0.5442	79.269	-62.185	75.331	74.98	21.191	0.13856	-7.1364	0.58589	-2.8089	30.449	-4.1441
124.46	1.2761	49.077	-7.2212	0.55958	-2.8523	0.0075706	0.011794	0.11719	0.66022	-1.3176	3441.6	21.521	0.54648	79.269	-62.301	75.332	74.98	21.191	0.13856	-7.1364	0.58589	-2.8089	30.449	-4.1441
124.46	1.2812	49.083	-7.2211	0.55962	-2.8517	0.011517	0.0041866	0.11775	0.66022	-1.3176	3440.9	21.524	0.54869	79.269	-62.418	75.332	74.98	21.191	0.13856	-7.1364	0.58589	-2.8089	30.449	-4.1441
124.45	1.2862	49.09	-7.2211	0.55962	-2.8512	0.015408	-0.0034013	0.11813	0.66022	-1.3176	3440.2	21.527	0.55082	79.269	-62.538	75.333	74.98	21.191	0.13856	-7.1364	0.58589	-2.8089	30.449	-4.1441
124.45	1.291	49.097	-7.221	0.55958	-2.8506	0.019237	-0.010957	0.11831	0.66022	-1.3176	3439.6	21.53	0.55288	79.269	-62.66	75.333	74.98	21.191	0.13856	-7.1364	0.58589	-2.8089	30.449	-4.1441
124.45	1.2956	49.103	-7.2209	0.55951	-2.85	0.022998	-0.018467	0.11829	0.66022	-1.3176	3438.9	21.533	0.55486	79.269	-62.783	75.334	74.98	21.191	0.13856	-7.1364	0.58589	-2.8089	30.449	-4.1441
124.44	1.3	49.11	-7.2207	0.5594	-2.8494	0.026731	-0.025737	0.11802	0.66022	-1.3176	3438.2	21.536	0.55676	79.268	-62.909	75.335	74.98	21.191	0.13856	-7.1364	0.58589	-2.8089	30.449	-4.1441
124.44	1.3043	49.117	-7.2206	0.55925	-2.8488	0.030549	-0.032293	0.11735	0.66022	-1.3176	3437.6	21.54	0.55857	79.268	-63.036	75.335	74.98	21.191	0.13856	-7.1364	0.58589	-2.8089	30.449	-4.1441
124.44	1.3083	49.125	-7.2204	0.55908	-2.8482	0.034287	-0.038784	0.11651	0.66022	-1.3176	3436.9	21.543	0.5603	79.268	-63.166	75.336	74.98	21.191	0.13856	-7.1364	0.58589	-2.8089	30.449	-4.1441
124.43	1.3122	49.132	-7.2203	0.55887	-2.8476	0.037942	-0.045201	0.1155	0.66022	-1.3176	3436.2	21.546	0.56195	79.268	-63.296	75.336	74.98	21.191	0.13856	-7.1364	0.58589	-2.8089	30.449	-4.1441
124.43	1.3158	49.14	-7.2201	0.55862	-2.847	0.041507	-0.051536	0.11433	0.66022	-1.3176	3435.6	21.55	0.56351	79.268	-63.429	75.337	74.98	21.191	0.13856	-7.1364	0.58589	-2.8089	30.449	-4.1441
124.43	1.3193	49.147	-7.2198	0.55835	-2.8465	0.04498	-0.05778	0.11301	0.66022	-1.3176	3434.9	21.553	0.56499	79.268	-63.563	75.338	74.98	21.191	0.13856	-7.1364	0.58589	-2.8089	30.449	-4.1441
124.42	1.3225	49.155	-7.2196	0.55805	-2.8459	0.048356	-0.063925	0.11153	0.66022	-1.3176	3434.2	21.557	0.56638	79.267	-63.699	75.338	74.98	21.191	0.13856	-7.1364	0.58589	-2.8089	30.449	-4.1441
124.42	1.3255	49.163	-7.2194	0.55771	-2.8454	0.05163	-0.069963	0.10989	0.66022	-1.3176	3433.6	21.561	0.56768	79.267	-63.836	75.339	74.98	21.191	0.13856	-7.1364	0.58589	-2.8089	30.449	-4.1441
124.42	1.3284	49.17	-7.2191	0.55735	-2.8448	0.054799	-0.075885	0.1081	0.66022	-1.3176	3432.9	21.564	0.56889	79.267	-63.975	75.339	74.98	21.191	0.13856	-7.1364	0.58589	-2.8089	30.449	-4.1441
124.41	1.331	49.178	-7.2188	0.55695	-2.8443	0.057859	-0.081683	0.10617	0.66022	-1.3176	3432.2	21.568	0.57001	79.267	-64.115	75.34	74.98	21.191	0.13856	-7.1364	0.58589	-2.8089	30.449	-4.1441
124.41	1.3334	49.186	-7.2185	0.55653	-2.8438	0.060806	-0.087351	0.10409	0.66022	-1.3176	3431.6	21.572	0.57105	79.267	-64.257	75.341	74.98	21.191	0.13856	-7.1364	0.58589	-2.8089	30.449	-4.1441
124.41	1.3356	49.194	-7.2182	0.55608	-2.8432	0.063637	-0.092881	0.10187	0.66022	-1.3176	3430.9	21.575	0.57199	79.267	-64.4	75.341	74.98	21.191	0.13856	-7.1364	0.58589	-2.8089	30.449	-4.1441
124.4	1.3376	49.202	-7.2179	0.5556	-2.8427	0.066348	-0.098265	0.099515	0.66022	-1.3176	3430.2	21.579	0.57284	79.267	-64.544	75.342	74.98	21.191	0.13856	-7.1364	0.58589	-2.8089	30.449	-4.1441
124.4	1.3393	49.21	-7.2175	0.5551	-2.8423	0.068936	-0.1035	0.097027	0.66022	-1.3176	3429.6	21.583	0.5736	79.266	-64.689	75.342	74.98	21.191	0.13856	-7.1364	0.58589	-2.8089	30.449	-4.1441
124.4	1.3409	49.218	-7.2172	0.55457	-2.8418	0.071398	-0.10857	0.094411	0.66022	-1.3176	3428.9	21.587	0.57426	79.266	-64.835	75.343	74.98	21.191	0.13856	-7.1364	0.58589	-2.8089	30.449	-4.1441
124.39	1.3422	49.226	-7.2168	0.55401	-2.8413	0.073732	-0.11348	0.09167	0.66022	-1.3176	3428.2	21.59	0.57484	79.266	-64.982	75.344	74.98	21.191	0.13856	-7.1364	0.58589	-2.8089	30.449	-4.1441
124.39	1.3433	49.234	-7.2164	0.55343	-2.8409	0.075933	-0.11822	0.08881	0.66022	-1.3176	3427.6	21.594	0.57532	79.266	-65.13	75.344	74.98	21.191	0.13856	-7.1364	0.58589	-2.8089	30.449	-4.1441
124.39	1.3442	49.242	-7.2161	0.55283	-2.8404	0.078	-0.12278	0.085834	0.66022	-1.3176	3426.9	21.598	0.57571	79.266	-65.279	75.345	74.98	21.191	0.13856	-7.1364	0.58589	-2.8089	30.449	-4.1441
124.38	1.3449	49.25	-7.2157	0.55221	-2.84	0.079931	-0.12715	0.082747	0.66022	-1.3176	3426.2	21.602	0.576	79.266	-65.429	75.345	74.98	21.191	0.13856	-7.1364	0.58589	-2.8089	30.449	-4.1441
124.38	1.3454	49.258	-7.2153	0.55156	-2.8396	0.081723	-0.13134	0.079555	0.66022	-1.3176	3425.6	21.605	0.57621	79.265	-65.579	75.346	74.98	21.191	0.13856	-7.1364	0.58589	-2.8089	30.449	-4.1441
124.37	1.3457	49.266	-7.2149	0.55089	-2.8392	0.083373	-0.13534	0.076261	0.66022	-1.3176	3424.9	21.609	0.57632	79.265	-65.73	75.347	74.98	21.191	0.13856	-7.1364	0.58589	-2.8089	30.449	-4.1441
124.37	1.3457	49.274	-7.2144	0.55021	-2.8388	0.084881	-0.13913	0.072871	0.66022	-1.3176	3424.2	21.613	0.57635	79.265	-65.881	75.347	74.98	21.191	0.13856	-7.1364	0.58589	-2.8089	30.449	-4.1441
124.37	1.3456	49.282	-7.214	0.5495	-2.8385	0.086245	-0.14273	0.06939	0.66022	-1.3176	3423.6	21.616	0.57628	79.265	-66.032	75.348	74.98	21.191	0.13856	-7.1364	0.58589	-2.8089	30.449	-4.1441
124.36	1.3452	49.289	-7.2136	0.54878	-2.8381	0.087462	-0.14612	0.065822	0.66022	-1.3176	3422.9	21.62	0.57612	79.265	-66.184	75.348	74.98	21.191	0.13856	-7.1364	0.58589	-2.8089	30.449	-4.1441
124.36	1.3446	49.297	-7.2131	0.54804	-2.8378	0.088532	-0.1493	0.062174	0.66022	-1.3176	3422.2	21.623	0.57587	79.264	-66.336	75.349	74.98	21.191	0.13856	-7.1364	0.58589	-2.8089	30.449	-4.1441
124.36	1.3438	49.304	-7.2127	0.54729	-2.8375	0.089453	-0.15226	0.058451	0.66022	-1.3176	3421.5	21.627	0.57553	79.264	-66.487	75.349	74.98	21.191	0.13856	-7.1364	0.58589	-2.8089	30.449	-4.1441
124.35	1.3428	49.312	-7.2122	0.54652	-2.8372	0.090226	-0.15501	0.054657	0.66022	-1.3176	3420.9	21.63	0.5751	79.264	-66.637	75.35	74.98	21.191	0.13856	-7.1364	0.58589	-2.8089	30.449	-4.1441
124.35	1.3416	49.319	-7.2118	0.54574	-2.837	0.090847	-0.15753	0.050799	0.66022	-1.3176	3420.2	21.634	0.57459	79.264	-66.787	75.351	74.98	21.191	0.13856	-7.1364	0.58589	-2.8089	30.449	-4.1441
124.35	1.3402	49.326	-7.2113	0.54494	-2.8367	0.091319	-0.15984	0.046881	0.66022	-1.3176	3419.5	21.637	0.57399	79.264	-66.935	75.351	74.98	21.191	0.13856	-7.1364	0.58589	-2.8089	30.449	-4.1441
124.35	1.3386	49.333	-7.2109	0.54414	-2.8365	0.091639	-0.16191	0.04291	0.66022	-1.3176	3418.9	21.64	0.5733	79.263	-67.08	75.352	74.98	21.191	0.13856	-7.1364	0.58589	-2.8089	30.449	-4.1441
124.34	1.3368	49.339	-7.2104	0.54332	-2.8363	0.091808	-0.16376	0.038891	0.66022	-1.3176	3418.2	21.643	0.57253	79.263	-67.223	75.352	74.98	21.191	0.13856	-7.1364	0.58589	-2.8089	30.449	-4.1441
124.34	1.3348	49.346	-7.21	0.5425	-2.8361	0.091825	-0.16538	0.034829	0.66022	-1.3176	3417.5	21.646	0.57168	79.263	-67.36	75.353	74.98	21.191	0.13856	-7.1364	0.58589	-2.8089	30.449	-4.1441
124.34	1.3326	49.352	-7.2095	0.54167	-2.8359	0.091692	-0.16677	0.03073	0.66022	-1.3176	3416.9	21.649	0.57074	79.263	-67.489	75.353	74.98	21.191	0.13856	-7.1364	0.58589	-2.8089	30.449	-4.1441
124.33	1.3302	49.358	-7.209	0.54083	-2.8358	0.091409	-0.16793	0.0266	0.66022	-1.3176	3416.2	21.652	0.56973	79.262	-67.605	75.354	74.98	21.191	0.13856	-7.1364	0.58589	-2.8089	30.449	-4.1441
124.33	1.3277	49.364	-7.2086	0.53999	-2.8357	0.090976	-0.16885	0.022445	0.66022	-1.3176	3415.5	21.655	0.56864	79.262	-67.703	75.354	74.98	21.191	0.13856	-7.1364	0.58589	-2.8089	30.449	-4.1441
124.33	1.3249	49.37	-7.2081	0.53915	-2.8356	0.090393	-0.16954	0.01827	0.66022	-1.3176	3414.9	21.658	0.56747	79.262	-67.77	75.355	74.98	21.191	0.13856	-7.1364	0.58589	-2.8089	30.449	-4.1441
124.33	1.322	49.376	-7.2077	0.5383	-2.8355	0.089663	-0.17	0.01408	0.66022	-1.3176	3414.2	21.66	0.56622	79.262	-67.797	75.355	74.98	21.191	0.13856	-7.1364	0.58589	-2.8089	30.449	-4.1441
124.32	1.319	49.381	-7.2072	0.53745	-2.8354	0.088787	-0.17022	0.0098829	0.66022	-1.3176	3413.5	21.663	0.56491	79.261	-67.775	75.356	74.98	21.191	0.13856	-7.1364	0.58589	-2.8089	30.449	-4.1441
124.32	1.3157	49.386	-7.2068	0.5366	-2.8354	0.087765	-0.17021	0.0056827	0.66022	-1.3176	3412.9	21.665	0.56352	79.261	-67.711	75.356	74.98	21.191	0.13856	-7.1364	0.58589	-2.8089	30.449	-4.1441
124.32	1.3123	49.391	-7.2064	0.53574	-2.8354	0.0866	-0.16996	0.0014855	0.66022	-1.3176	3412.2	21.668	0.56206	79.261	-67.615	75.357	74.98	21.191	0.13856	-7.1364	0.58589	-2.8089	30.449	-4.1441
124.32	1.3087	49.396	-7.2059	0.5349	-2.8354	0.085294	-0.16948	-0.0027031	0.66022	-1.3176	3411.5	21.67	0.56053	79.261	-67.498	75.357	74.98	21.191	0.13856	-7.1364	0.58589	-2.8089	30.449	-4.1441
124.31	1.305	49.4	-7.2055	0.53405	-2.8354	0.083848	-0.16877	-0.0068775	0.66022	-1.3176	3410.8	21.672	0.55894	79.26	-67.367	75.358	74.98	21.191	0.13856	-7.1364	0.58589	-2.8089	30.449	-4.1441
124.31	1.3011	49.404	-7.2051	0.53321	-2.8355	0.082265	-0.16783	-0.011032	0.66022	-1.3176	3410.2	21.674	0.55729	79.26	-67.229	75.358	74.98	21.191	0.13856	-7.1364	0.58589	-2.8089	30.449	-4.1441
124.31	1.2971	49.408	-7.2047	0.53237	-2.8355	0.080547	-0.16666	-0.015161	0.66022	-1.3176	3409.5	21.676	0.55558	79.26	-67.085	75.359	74.98	21.191	0.13856	-7.1364	0.58589	-2.8089	30.449	-4.1441
124.31	1.293	49.412	-7.2043	0.53154	-2.8356	0.078698	-0.16527	-0.019259	0.66022	-1.3176	3408.8	21.678	0.5538	79.259	-66.938	75.359	74.98	21.191	0.13856	-7.1364	0.58589	-2.8089	30.449	-4.1441
124.31	1.2887	49.415	-7.2039	0.53072	-2.8357	0.076719	-0.16365	-0.023321	0.66022	-1.3176	3408.2	21.679	0.55198	79.259	-66.789	75.36	74.98	21.191	0.13856	-7.1364	0.58589	-2.8089	30.449	-4.1441
124.3	1.2843	49.418	-7.2035	0.52991	-2.8358	0.074614	-0.16181	-0.027341	0.66022	-1.3176	3407.5	21.681	0.5501	79.259	-66.638	75.36	74.98	21.191	0.13856	-7.1364	0.58589	-2.8089	30.449	-4.1441
124.3	1.2798	49.421	-7.2031	0.5291	-2.836	0.072386	-0.15975	-0.031314	0.66022	-1.3176	3406.8	21.682	0.54817	79.258	-66.487	75.36	74.98	21.191	0.13856	-7.1364	0.58589	-2.8089	30.449	-4.1441
124.3	1.2752	49.423	-7.2028	0.52831	-2.8361	0.070039	-0.15748	-0.035235	0.66022	-1.3176	3406.2	21.683	0.54619	79.258	-66.336	75.361	74.98	21.191	0.13856	-7.1364	0.58589	-2.8089	30.449	-4.1441
124.3	1.2705	49.426	-7.2024	0.52753	-2.8363	0.067576	-0.15499	-0.039098	0.66022	-1.3176	3405.5	21.685	0.54417	79.258	-66.185	75.361	74.98	21.191	0.13856	-7.1364	0.58589	-2.8089	30.449	-4.1441
124.3	1.2657	49.427	-7.2021	0.52676	-2.8365	0.065001	-0.1523	-0.042898	0.66022	-1.3176	3404.8	21.686	0.54211	79.257	-66.034	75.362	74.98	21.191	0.13856	-7.1364	0.58589	-2.8089	30.449	-4.1441
124.3	1.2608	49.429	-7.2018	0.52601	-2.8368	0.062318	-0.1494	-0.046631	0.66022	-1.3176	3404.2	21.686	0.54001	79.257	-65.883	75.362	74.98	21.191	0.13856	-7.1364	0.58589	-2.8089	30.449	-4.1441
124.29	1.2558	49.43	-7.2015	0.52527	-2.837	0.05953	-0.14631	-0.050291	0.66022	-1.3176	3403.5	21.687	0.53788	79.256	-65.733	75.362	74.98	21.191	0.13856	-7.1364	0.58589	-2.8089	30.449	-4.1441
124.29	1.2507	49.431	-7.2012	0.52454	-2.8373	0.056643	-0.14301	-0.053873	0.66022	-1.3176	3402.8	21.688	0.53571	79.256	-65.585	75.363	74.98	21.191	0.13856	-7.1364	0.58589	-2.8089	30.449	-4.1441
124.29	1.2456	49.432	-7.2009	0.52384	-2.8375	0.05366	-0.13953	-0.057374	0.66022	-1.3176	3402.2	21.688	0.53352	79.256	-65.437	75.363	74.98	21.191	0.13856	-7.1364	0.58589	-2.8089	30.449	-4.1441
124.29	1.2404	49.432	-7.2007	0.52315	-2.8378	0.050587	-0.13586	-0.060788	0.66022	-1.3176	3401.5	21.688	0.53129	79.255	-65.29	75.363	74.98	21.191	0.13856	-7.1364	0.58589	-2.8089	30.449	-4.1441
124.29	1.2351	49.432	-7.2004	0.52248	-2.8382	0.047427	-0.13201	-0.06411	0.66022	-1.3176	3400.8	21.688	0.52905	79.255	-65.144	75.364	74.98	21.191	0.13856	-7.1364	0.58589	-2.8089	30.449	-4.1441
124.29	1.2298	49.432	-7.2002	0.52183	-2.8385	0.044186	-0.12799	-0.067337	0.66022	-1.3176	3400.2	21.688	0.52679	79.254	-65.0	75.364	74.98	21.191	0.13856	-7.1364	0.58589	-2.8089	30.449	-4.1441
124.29	1.2245	49.432	-7.2	0.5212	-2.8388	0.040868	-0.12379	-0.070464	0.66022	-1.3176	3399.5	21.688	0.52451	79.254	-64.857	75.364	74.98	21.191	0.13856	-7.1364	0.58589	-2.8089	30.449	-4.1441
124.29	1.2192	49.431	-7.1998	0.52059	-2.8392	0.03748	-0.11943	-0.073486	0.66022	-1.3176	3398.8	21.688	0.52222	79.253	-64.715	75.365	74.98	21.191	0.13856	-7.1364	0.58589	-2.8089	30.449	-4.1441
124.29	1.2138	49.43	-7.1996	0.52	-2.8396	0.034024	-0.11492	-0.076401	0.66022	-1.3176	3398.2	21.688	0.51992	79.253	-64.575	75.365	74.98	21.191	0.13856	-7.1364	0.58589	-2.8089	30.449	-4.1441
124.29	1.2084	49.428	-7.1994	0.51944	-2.8399	0.030508	-0.11025	-0.079204	0.66022	-1.3176	3397.5	21.687	0.51762	79.252	-64.436	75.365	74.98	21.191	0.13856	-7.1364	0.58589	-2.8089	30.449	-4.1441
124.29	1.203	49.426	-7.1993	0.5189	-2.8404	0.026937	-0.10543	-0.08189	0.66022	-1.3176	3396.8	21.686	0.51531	79.252	-64.299	75.366	74.98	21.191	0.13856	-7.1364	0.58589	-2.8089	30.449	-4.1441
124.29	1.1976	49.424	-7.1992	0.51839	-2.8408	0.023315	-0.10048	-0.084458	0.66022	-1.3176	3396.2	21.685	0.51301	79.252	-64.164	75.366	74.98	21.191	0.13856	-7.1364	0.58589	-2.8089	30.449	-4.1441
124.29	1.1923	49.422	-7.1991	0.5179	-2.8412	0.019649	-0.095401	-0.086903	0.66022	-1.3176	3395.5	21.684	0.51071	79.251	-64.03	75.366	74.98	21.191	0.13856	-7.1364	0.58589	-2.8089	30.449	-4.1441
124.29	1.1869	49.419	-7.199	0.51743	-2.8416	0.015944	-0.090193	-0.089222	0.66022	-1.3176	3394.8	21.683	0.50842	79.251	-63.899	75.367	74.98	21.191	0.13856	-7.1364	0.58589	-2.8089	30.449	-4.1441
124.29	1.1816	49.416	-7.1989	0.517	-2.8421	0.012206	-0.084869	-0.091412	0.66022	-1.3176	3394.2	21.682	0.50615	79.25	-63.769	75.367	74.98	21.191	0.13856	-7.1364	0.58589	-2.8089	30.449	-4.1441
124.29	1.1763	49.412	-7.1989	0.51658	-2.8426	0.0084399	-0.079435	-0.09347	0.66022	-1.3176	3393.5	21.681	0.50389	79.25	-63.641	75.367	74.98	21.191	0.13856	-7.1364	0.58589	-2.8089	30.449	-4.1441
124.29	1.1711	49.409	-7.1988	0.5162	-2.843	0.0046523	-0.073898	-0.095393	0.66022	-1.3176	3392.8	21.679	0.50165	79.249	-63.515	75.367	74.98	21.191	0.13856	-7.1364	0.58589	-2.8089	30.449	-4.1441
124.29	1.1659	49.405	-7.1988	0.51585	-2.8435	0.0008487	-0.068267	-0.097178	0.66022	-1.3176	3392.2	21.677	0.49944	79.248	-63.391	75.368	74.98	21.191	0.13856	-7.1364	0.58589	-2.8089	30.449	-4.1441
124.29	1.1608	49.401	-7.1988	0.51552	-2.844	-0.002965	-0.062549	-0.098824	0.66022	-1.3176	3391.5	21.676	0.49725	79.248	-63.269	75.368	74.98	21.191	0.13856	-7.1364	0.58589	-2.8089	30.449	-4.1441
124.29	1.1558	49.396	-7.1988	0.51522	-2.8445	-0.006783	-0.056753	-0.10033	0.66022	-1.3176	3390.8	21.674	0.4951	79.247	-63.15	75.368	74.98	21.191	0.13856	-7.1364	0.58589	-2.8089	30.449	-4.1441
124.29	1.1508	49.391	-7.1989	0.51495	-2.845	-0.010599	-0.050885	-0.10169	0.66022	-1.3176	3390.2	21.672	0.49297	79.247	-63.032	75.368	74.98	21.191	0.13856	-7.1364	0.58589	-2.8089	30.449	-4.1441
124.3	1.1459	49.386	-7.1989	0.51471	-2.8455	-0.014409	-0.044955	-0.1029	0.66022	-1.3176	3389.5	21.669	0.49089	79.246	-62.917	75.369	74.98	21.191	0.13856	-7.1364	0.58589	-2.8089	30.449	-4.1441
124.3	1.1412	49.381	-7.199	0.5145	-2.846	-0.018204	-0.03897	-0.10397	0.66022	-1.3176	3388.8	21.667	0.48885	79.246	-62.803	75.369	74.98	21.191	0.13856	-7.1364	0.58589	-2.8089	30.449	-4.1441
124.3	1.1365	49.375	-7.1991	0.51432	-2.8465	-0.021981	-0.032939	-0.10488	0.66022	-1.3176	3388.2	21.665	0.48686	79.245	-62.693	75.369	74.98	21.191	0.13856	-7.1364	0.58589	-2.8089	30.449	-4.1441
124.3	1.1319	49.37	-7.1992	0.51417	-2.8471	-0.025733	-0.026871	-0.10565	0.66022	-1.3176	3387.5	21.662	0.48491	79.245	-62.584	75.369	74.98	21.191	0.13856	-7.1364	0.58589	-2.8089	30.449	-4.1441
124.3	1.1275	49.364	-7.1994	0.51405	-2.8476	-0.029455	-0.020774	-0.10627	0.66022	-1.3176	3386.8	21.66	0.48302	79.244	-62.478	75.37	74.98	21.191	0.13856	-7.1364	0.58589	-2.8089	30.449	-4.1441
124.3	1.1232	49.357	-7.1995	0.51397	-2.8481	-0.03314	-0.014656	-0.10673	0.66022	-1.3176	3386.2	21.657	0.48118	79.244	-62.374	75.37	74.98	21.191	0.13856	-7.1364	0.58589	-2.8089	30.449	-4.1441
124.3	1.1191	49.351	-7.1997	0.51391	-2.8487	-0.036784	-0.0085258	-0.10704	0.66022	-1.3176	3385.5	21.654	0.4794	79.243	-62.273	75.37	74.98	21.191	0.13856	-7.1364	0.58589	-2.8089	30.449	-4.1441
124.31	1.115	49.344	-7.1999	0.51388	-2.8492	-0.040381	-0.0023928	-0.10719	0.66022	-1.3176	3384.8	21.651	0.47768	79.242	-62.174	75.37	74.98	21.191	0.13856	-7.1364	0.58589	-2.8089	30.449	-4.1441
124.31	1.1112	49.337	-7.2001	0.51388	-2.8497	-0.043925	0.0037348	-0.1072	0.66022	-1.3176	3384.2	21.648	0.47603	79.242	-62.077	75.37	74.98	21.191	0.13856	-7.1364	0.58589	-2.8089	30.449	-4.1441
124.31	1.1075	49.33	-7.2003	0.51392	-2.8503	-0.04741	0.0098483	-0.10704	0.66022	-1.3176	3383.5	21.645	0.47445	79.241	-61.984	75.371	74.98	21.191	0.13856	-7.1364	0.58589	-2.8089	30.449	-4.1441
124.31	1.1039	49.322	-7.2006	0.51398	-2.8508	-0.050833	0.015939	-0.10674	0.66022	-1.3176	3382.8	21.642	0.47294	79.241	-61.892	75.371	74.98	21.191	0.13856	-7.1364	0.58589	-2.8089	30.449	-4.1441
124.31	1.1006	49.315	-7.2009	0.51408	-2.8513	-0.054187	0.021998	-0.10628	0.66022	-1.3176	3382.2	21.638	0.4715	79.24	-61.804	75.371	74.98	21.191	0.13856	-7.1364	0.58589	-2.8089	30.449	-4.1441
124.31	1.0974	49.307	-7.2011	0.5142	-2.8519	-0.057468	0.028017	-0.10567	0.66022	-1.3176	3381.5	21.635	0.47013	79.24	-61.717	75.371	74.98	21.191	0.13856	-7.1364	0.58589	-2.8089	30.449	-4.1441
124.32	1.0944	49.299	-7.2014	0.51436	-2.8524	-0.06067	0.033986	-0.1049	0.66022	-1.3176	3380.8	21.631	0.46885	79.239	-61.634	75.371	74.98	21.191	0.13856	-7.1364	0.58589	-2.8089	30.449	-4.1441
124.32	1.0916	49.291	-7.2017	0.51454	-2.8529	-0.06379	0.039899	-0.10399	0.66022	-1.3176	3380.2	21.628	0.46765	79.239	-61.553	75.372	74.98	21.191	0.13856	-7.1364	0.58589	-2.8089	30.449	-4.1441
124.32	1.089	49.283	-7.2021	0.51476	-2.8534	-0.066822	0.045745	-0.10293	0.66022	-1.3176	3379.5	21.624	0.46654	79.238	-61.475	75.372	74.98	21.191	0.13856	-7.1364	0.58589	-2.8089	30.449	-4.1441
124.32	1.0866	49.275	-7.2024	0.515	-2.854	-0.069762	0.051516	-0.10171	0.66022	-1.3176	3378.9	21.621	0.46551	79.237	-61.4	75.372	74.98	21.191	0.13856	-7.1364	0.58589	-2.8089	30.449	-4.1441
124.33	1.0844	49.267	-7.2028	0.51527	-2.8545	-0.072542	0.057392	-0.10042	0.66022	-1.3176	3378.2	21.617	0.46457	79.237	-61.327	75.372	74.98	21.191	0.13856	-7.1364	0.58589	-2.8089	30.449	-4.1441
124.33	1.0824	49.258	-7.2031	0.51557	-2.855	-0.07504	0.06373	-0.099141	0.66022	-1.3176	3377.5	21.613	0.46372	79.236	-61.257	75.373	74.98	21.191	0.13856	-7.1364	0.58589	-2.8089	30.449	-4.1441
124.33	1.0806	49.25	-7.2035	0.51591	-2.8555	-0.077447	0.069946	-0.097703	0.66022	-1.3176	3376.9	21.609	0.46297	79.236	-61.19	75.373	74.98	21.191	0.13856	-7.1364	0.58589	-2.8089	30.449	-4.1441
124.33	1.0791	49.241	-7.2039	0.51627	-2.8559	-0.07976	0.076029	-0.096107	0.66022	-1.3176	3376.2	21.606	0.46231	79.235	-61.126	75.373	74.98	21.191	0.13856	-7.1364	0.58589	-2.8089	30.449	-4.1441
124.34	1.0777	49.232	-7.2043	0.51667	-2.8564	-0.081973	0.081969	-0.094354	0.66022	-1.3176	3375.5	21.602	0.46175	79.235	-61.065	75.373	74.98	21.191	0.13856	-7.1364	0.58589	-2.8089	30.449	-4.1441
124.34	1.0766	49.224	-7.2047	0.51709	-2.8569	-0.084082	0.087757	-0.092448	0.66022	-1.3176	3374.9	21.598	0.46128	79.234	-61.006	75.373	74.98	21.191	0.13856	-7.1364	0.58589	-2.8089	30.449	-4.1441
124.34	1.0758	49.215	-7.2051	0.51754	-2.8573	-0.086085	0.093383	-0.090391	0.66022	-1.3176	3374.2	21.594	0.46092	79.234	-60.95	75.374	74.98	21.191	0.13856	-7.1364	0.58589	-2.8089	30.449	-4.1441
124.34	1.0752	49.206	-7.2056	0.51803	-2.8578	-0.087976	0.098838	-0.088188	0.66022	-1.3176	3373.5	21.59	0.46066	79.233	-60.897	75.374	74.98	21.191	0.13856	-7.1364	0.58589	-2.8089	30.449	-4.1441
124.35	1.0748	49.198	-7.206	0.51853	-2.8582	-0.089752	0.10411	-0.085841	0.66022	-1.3176	3372.9	21.586	0.4605	79.233	-60.847	75.374	74.98	21.191	0.13856	-7.1364	0.58589	-2.8089	30.449	-4.1441
124.35	1.0747	49.189	-7.2065	0.51907	-2.8586	-0.09141	0.1092	-0.083355	0.66022	-1.3176	3372.2	21.583	0.46044	79.232	-60.8	75.375	74.98	21.191	0.13856	-7.1364	0.58589	-2.8089	30.449	-4.1441
124.35	1.0748	49.181	-7.2069	0.51962	-2.8591	-0.092948	0.11409	-0.080735	0.66022	-1.3176	3371.6	21.579	0.46049	79.232	-60.756	75.375	74.98	21.191	0.13856	-7.1364	0.58589	-2.8089	30.449	-4.1441
124.35	1.0751	49.172	-7.2074	0.52021	-2.8594	-0.094361	0.11878	-0.077984	0.66022	-1.3176	3370.9	21.575	0.46063	79.231	-60.714	75.375	74.98	21.191	0.13856	-7.1364	0.58589	-2.8089	30.449	-4.1441
124.36	1.0757	49.164	-7.2079	0.52081	-2.8598	-0.095647	0.12326	-0.075108	0.66022	-1.3176	3370.2	21.571	0.46088	79.231	-60.676	75.375	74.98	21.191	0.13856	-7.1364	0.58589	-2.8089	30.449	-4.1441
124.36	1.0765	49.155	-7.2084	0.52144	-2.8602	-0.096805	0.12751	-0.07211	0.66022	-1.3176	3369.6	21.568	0.46124	79.23	-60.64	75.376	74.98	21.191	0.13856	-7.1364	0.58589	-2.8089	30.449	-4.1441
124.36	1.0775	49.147	-7.2089	0.52209	-2.8606	-0.09783	0.13155	-0.068998	0.66022	-1.3176	3368.9	21.564	0.46169	79.23	-60.608	75.376	74.98	21.191	0.13856	-7.1364	0.58589	-2.8089	30.449	-4.1441
124.36	1.0788	49.139	-7.2093	0.52275	-2.8609	-0.098722	0.13535	-0.065774	0.66022	-1.3176	3368.2	21.56	0.46225	79.229	-60.578	75.376	74.98	21.191	0.13856	-7.1364	0.58589	-2.8089	30.449	-4.1441
124.36	1.0804	49.131	-7.2098	0.52344	-2.8612	-0.099479	0.13891	-0.062446	0.66022	-1.3176	3367.6	21.557	0.4629	79.229	-60.551	75.377	74.98	21.191	0.13856	-7.1364	0.58589	-2.8089	30.449	-4.1441
124.37	1.0821	49.123	-7.2103	0.52414	-2.8615	-0.1001	0.14223	-0.059019	0.66022	-1.3176	3366.9	21.553	0.46366	79.228	-60.527	75.377	74.98	21.191	0.13856	-7.1364	0.58589	-2.8089	30.449	-4.1441
124.37	1.0841	49.115	-7.2108	0.52486	-2.8618	-0.10058	0.1453	-0.055498	0.66022	-1.3176	3366.3	21.55	0.46451	79.228	-60.506	75.377	74.98	21.191	0.13856	-7.1364	0.58589	-2.8089	30.449	-4.1441
124.37	1.0863	49.108	-7.2113	0.5256	-2.8621	-0.10092	0.14812	-0.051891	0.66022	-1.3176	3365.6	21.547	0.46546	79.227	-60.488	75.377	74.98	21.191	0.13856	-7.1364	0.58589	-2.8089	30.449	-4.1441
124.37	1.0887	49.101	-7.2118	0.52634	-2.8623	-0.10113	0.15068	-0.048202	0.66022	-1.3176	3364.9	21.543	0.4665	79.227	-60.473	75.378	74.98	21.191	0.13856	-7.1364	0.58589	-2.8089	30.449	-4.1441
124.38	1.0914	49.093	-7.2124	0.5271	-2.8625	-0.10119	0.15299	-0.044438	0.66022	-1.3176	3364.3	21.54	0.46764	79.226	-60.461	75.378	74.98	21.191	0.13856	-7.1364	0.58589	-2.8089	30.449	-4.1441
124.38	1.0942	49.086	-7.2129	0.52787	-2.8628	-0.10111	0.15503	-0.040607	0.66022	-1.3176	3363.6	21.537	0.46886	79.226	-60.452	75.378	74.98	21.191	0.13856	-7.1364	0.58589	-2.8089	30.449	-4.1441
124.38	1.0973	49.08	-7.2134	0.52865	-2.863	-0.1009	0.1568	-0.036713	0.66022	-1.3176	3362.9	21.534	0.47018	79.226	-60.445	75.379	74.98	21.191	0.13856	-7.1364	0.58589	-2.8089	30.449	-4.1441
124.38	1.1006	49.073	-7.2139	0.52944	-2.8631	-0.10054	0.1583	-0.032764	0.66022	-1.3176	3362.3	21.531	0.47158	79.225	-60.442	75.379	74.98	21.191	0.13856	-7.1364	0.58589	-2.8089	30.449	-4.1441
124.38	1.104	49.067	-7.2144	0.53023	-2.8633	-0.10004	0.15953	-0.028768	0.66022	-1.3176	3361.6	21.528	0.47307	79.225	-60.441	75.38	74.98	21.191	0.13856	-7.1364	0.58589	-2.8089	30.449	-4.1441
124.38	1.1077	49.061	-7.2149	0.53103	-2.8634	-0.099403	0.16049	-0.024729	0.66022	-1.3176	3361.0	21.526	0.47463	79.224	-60.444	75.38	74.98	21.191	0.13856	-7.1364	0.58589	-2.8089	30.449	-4.1441
124.39	1.1115	49.055	-7.2154	0.53184	-2.8635	-0.098628	0.16118	-0.020656	0.66022	-1.3176	3360.3	21.523	0.47628	79.224	-60.449	75.38	74.98	21.191	0.13856	-7.1364	0.58589	-2.8089	30.449	-4.1441
124.39	1.1155	49.049	-7.2159	0.53265	-2.8636	-0.097717	0.16159	-0.016556	0.66022	-1.3176	3359.6	21.521	0.478	79.224	-60.457	75.381	74.98	21.191	0.13856	-7.1364	0.58589	-2.8089	30.449	-4.1441
124.39	1.1197	49.044	-7.2163	0.53345	-2.8637	-0.09667	0.16173	-0.012435	0.66022	-1.3176	3359.0	21.518	0.47979	79.223	-60.468	75.381	74.98	21.191	0.13856	-7.1364	0.58589	-2.8089	30.449	-4.1441
124.39	1.124	49.039	-7.2168	0.53426	-2.8637	-0.095491	0.16159	-0.0082999	0.66022	-1.3176	3358.3	21.516	0.48165	79.223	-60.482	75.381	74.98	21.191	0.13856	-7.1364	0.58589	-2.8089	30.449	-4.1441
124.39	1.1285	49.034	-7.2173	0.53507	-2.8638	-0.09418	0.16118	-0.0041586	0.66022	-1.3176	3357.7	21.514	0.48358	79.222	-60.499	75.382	74.98	21.191	0.13856	-7.1364	0.58589	-2.8089	30.449	-4.1441
124.39	1.1332	49.03	-7.2178	0.53587	-2.8638	-0.09274	0.1605	-1.7846e-05	0.66022	-1.3176	3357.0	21.512	0.48557	79.222	-60.519	75.382	74.98	21.191	0.13856	-7.1364	0.58589	-2.8089	30.449	-4.1441
124.39	1.1379	49.025	-7.2182	0.53667	-2.8638	-0.091173	0.15956	0.0041154	0.66022	-1.3176	3356.3	21.51	0.48762	79.222	-60.541	75.383	74.98	21.191	0.13856	-7.1364	0.58589	-2.8089	30.449	-4.1441
124.39	1.1429	49.021	-7.2187	0.53747	-2.8637	-0.089483	0.15834	0.0082342	0.66022	-1.3176	3355.7	21.508	0.48973	79.221	-60.567	75.383	74.98	21.191	0.13856	-7.1364	0.58589	-2.8089	30.449	-4.1441
124.4	1.1479	49.018	-7.2191	0.53826	-2.8637	-0.087671	0.15686	0.012331	0.66022	-1.3176	3355.0	21.507	0.49189	79.221	-60.595	75.384	74.98	21.191	0.13856	-7.1364	0.58589	-2.8089	30.449	-4.1441
124.4	1.153	49.014	-7.2196	0.53904	-2.8636	-0.085742	0.15512	0.0164	0.66022	-1.3176	3354.3	21.505	0.49409	79.221	-60.626	75.384	74.98	21.191	0.13856	-7.1364	0.58589	-2.8089	30.449	-4.1441
124.4	1.1583	49.011	-7.22	0.53981	-2.8635	-0.083699	0.15313	0.020434	0.66022	-1.3176	3353.7	21.504	0.49634	79.22	-60.659	75.384	74.98	21.191	0.13856	-7.1364	0.58589	-2.8089	30.449	-4.1441
124.4	1.1636	49.009	-7.2204	0.54057	-2.8634	-0.081544	0.15088	0.024426	0.66022	-1.3176	3353.0	21.503	0.49864	79.22	-60.696	75.385	74.98	21.191	0.13856	-7.1364	0.58589	-2.8089	30.449	-4.1441
124.4	1.1691	49.006	-7.2208	0.54132	-2.8633	-0.079283	0.14838	0.028369	0.66022	-1.3176	3352.4	21.502	0.50096	79.22	-60.735	75.385	74.98	21.191	0.13856	-7.1364	0.58589	-2.8089	30.449	-4.1441
124.4	1.1746	49.004	-7.2212	0.54205	-2.8631	-0.076918	0.14564	0.032256	0.66022	-1.3176	3351.7	21.501	0.50333	79.219	-60.777	75.386	74.98	21.191	0.13856	-7.1364	0.58589	-2.8089	30.449	-4.1441
124.4	1.1801	49.002	-7.2216	0.54277	-2.863	-0.074454	0.14267	0.036082	0.66022	-1.3176	3351.0	21.5	0.50572	79.219	-60.821	75.386	74.98	21.191	0.13856	-7.1364	0.58589	-2.8089	30.449	-4.1441
124.4	1.1858	49.001	-7.2219	0.54348	-2.8628	-0.071896	0.13946	0.03984	0.66022	-1.3176	3350.4	21.5	0.50813	79.219	-60.869	75.387	74.98	21.191	0.13856	-7.1364	0.58589	-2.8089	30.449	-4.1441
124.4	1.1915	49.0	-7.2223	0.54417	-2.8626	-0.069247	0.13602	0.043524	0.66022	-1.3176	3349.7	21.499	0.51057	79.219	-60.918	75.387	74.98	21.191	0.13856	-7.1364	0.58589	-2.8089	30.449	-4.1441
124.4	1.1972	48.999	-7.2226	0.54484	-2.8623	-0.066512	0.13237	0.047127	0.66022	-1.3176	3349.0	21.499	0.51303	79.218	-60.971	75.388	74.98	21.191	0.13856	-7.1364	0.58589	-2.8089	30.449	-4.1441
124.4	1.2029	48.998	-7.2229	0.54549	-2.8621	-0.063695	0.1285	0.050644	0.66022	-1.3176	3348.4	21.499	0.5155	79.218	-61.026	75.388	74.98	21.191	0.13856	-7.1364	0.58589	-2.8089	30.449	-4.1441
124.4	1.2087	48.998	-7.2233	0.54612	-2.8618	-0.060803	0.12443	0.05407	0.66022	-1.3176	3347.7	21.499	0.51798	79.218	-61.084	75.389	74.98	21.191	0.13856	-7.1364	0.58589	-2.8089	30.449	-4.1441
124.4	1.2145	48.998	-7.2236	0.54673	-2.8616	-0.057839	0.12016	0.057398	0.66022	-1.3176	3347.1	21.499	0.52046	79.217	-61.144	75.389	74.98	21.191	0.13856	-7.1364	0.58589	-2.8089	30.449	-4.1441
124.39	1.2203	48.998	-7.2238	0.54732	-2.8613	-0.054809	0.1157	0.060623	0.66022	-1.3176	3346.4	21.499	0.52295	79.217	-61.207	75.389	74.98	21.191	0.13856	-7.1364	0.58589	-2.8089	30.449	-4.1441
124.39	1.2261	48.999	-7.2241	0.54789	-2.861	-0.051718	0.11106	0.06374	0.66022	-1.3176	3345.7	21.499	0.52544	79.217	-61.272	75.39	74.98	21.191	0.13856	-7.1364	0.58589	-2.8089	30.449	-4.1441
124.39	1.2319	49.0	-7.2244	0.54843	-2.8606	-0.048571	0.10625	0.066744	0.66022	-1.3176	3345.1	21.5	0.52792	79.217	-61.34	75.39	74.98	21.191	0.13856	-7.1364	0.58589	-2.8089	30.449	-4.1441
124.39	1.2377	49.001	-7.2246	0.54895	-2.8603	-0.045373	0.10128	0.069631	0.66022	-1.3176	3344.4	21.501	0.53039	79.216	-61.41	75.391	74.98	21.191	0.13856	-7.1364	0.58589	-2.8089	30.449	-4.1441
124.39	1.2434	49.002	-7.2248	0.54945	-2.8599	-0.042131	0.096147	0.072395	0.66022	-1.3176	3343.7	21.501	0.53285	79.216	-61.482	75.391	74.98	21.191	0.13856	-7.1364	0.58589	-2.8089	30.449	-4.1441
124.39	1.2491	49.004	-7.225	0.54991	-2.8596	-0.038848	0.090871	0.075034	0.66022	-1.3176	3343.1	21.502	0.53529	79.216	-61.557	75.392	74.98	21.191	0.13856	-7.1364	0.58589	-2.8089	30.449	-4.1441
124.39	1.2547	49.006	-7.2252	0.55035	-2.8592	-0.035532	0.085459	0.077542	0.66022	-1.3176	3342.4	21.503	0.53772	79.215	-61.635	75.392	74.98	21.191	0.13856	-7.1364	0.58589	-2.8089	30.449	-4.1441
124.39	1.2603	49.008	-7.2254	0.55077	-2.8588	-0.032186	0.079921	0.079916	0.66022	-1.3176	3341.7	21.504	0.54012	79.215	-61.714	75.393	74.98	21.191	0.13856	-7.1364	0.58589	-2.8089	30.449	-4.1441
124.39	1.2659	49.011	-7.2255	0.55115	-2.8584	-0.028818	0.074266	0.082152	0.66022	-1.3176	3341.1	21.506	0.54249	79.215	-61.796	75.393	74.98	21.191	0.13856	-7.1364	0.58589	-2.8089	30.449	-4.1441
124.38	1.2713	49.014	-7.2257	0.55151	-2.858	-0.025433	0.068505	0.084247	0.66022	-1.3176	3340.4	21.507	0.54483	79.215	-61.88	75.394	74.98	21.191	0.13856	-7.1364	0.58589	-2.8089	30.449	-4.1441
124.38	1.2767	49.017	-7.2258	0.55184	-2.8575	-0.022035	0.062647	0.086199	0.66022	-1.3176	3339.8	21.509	0.54714	79.214	-61.966	75.394	74.98	21.191	0.13856	-7.1364	0.58589	-2.8089	30.449	-4.1441
124.38	1.282	49.02	-7.2259	0.55214	-2.8571	-0.018632	0.056703	0.088004	0.66022	-1.3176	3339.1	21.51	0.54942	79.214	-62.055	75.395	74.98	21.191	0.13856	-7.1364	0.58589	-2.8089	30.449	-4.1441
124.38	1.2872	49.024	-7.226	0.55241	-2.8567	-0.015227	0.050683	0.08966	0.66022	-1.3176	3338.4	21.512	0.55165	79.214	-62.145	75.395	74.98	21.191	0.13856	-7.1364	0.58589	-2.8089	30.449	-4.1441
124.38	1.2924	49.028	-7.226	0.55264	-2.8562	-0.011828	0.044598	0.091164	0.66022	-1.3176	3337.8	21.514	0.55385	79.214	-62.238	75.396	74.98	21.191	0.13856	-7.1364	0.58589	-2.8089	30.449	-4.1441
124.37	1.2974	49.032	-7.2261	0.55285	-2.8557	-0.0084387	0.038458	0.092516	0.66022	-1.3176	3337.1	21.516	0.556	79.213	-62.332	75.396	74.98	21.191	0.13856	-7.1364	0.58589	-2.8089	30.449	-4.1441
124.37	1.3023	49.036	-7.2261	0.55303	-2.8553	-0.0050657	0.032273	0.093712	0.66022	-1.3176	3336.4	21.518	0.5581	79.213	-62.429	75.397	74.98	21.191	0.13856	-7.1364	0.58589	-2.8089	30.449	-4.1441
124.37	1.3071	49.04	-7.2261	0.55317	-2.8548	-0.0017139	0.026055	0.094753	0.66022	-1.3176	3335.8	21.52	0.56015	79.213	-62.527	75.397	74.98	21.191	0.13856	-7.1364	0.58589	-2.8089	30.449	-4.1441
124.37	1.3117	49.045	-7.2261	0.55329	-2.8543	0.0016111	0.019813	0.095636	0.66022	-1.3176	3335.1	21.522	0.56215	79.213	-62.628	75.398	74.98	21.191	0.13856	-7.1364	0.58589	-2.8089	30.449	-4.1441
124.37	1.3162	49.049	-7.2261	0.55337	-2.8539	0.0049041	0.013558	0.096361	0.66022	-1.3176	3334.4	21.524	0.5641	79.212	-62.73	75.398	74.98	21.191	0.13856	-7.1364	0.58589	-2.8089	30.449	-4.1441
124.36	1.3207	49.054	-7.2261	0.55342	-2.8534	0.0081598	0.0073007	0.096928	0.66022	-1.3176	3333.8	21.527	0.56599	79.212	-62.834	75.399	74.98	21.191	0.13856	-7.1364	0.58589	-2.8089	30.449	-4.1441
124.36	1.3249	49.059	-7.226	0.55345	-2.8529	0.011373	0.0010513	0.097335	0.66022	-1.3176	3333.1	21.529	0.56782	79.212	-62.94	75.399	74.98	21.191	0.13856	-7.1364	0.58589	-2.8089	30.449	-4.1441
124.36	1.329	49.065	-7.226	0.55344	-2.8524	0.014539	-0.00518	0.097584	0.66022	-1.3176	3332.4	21.531	0.56959	79.212	-63.048	75.4	74.98	21.191	0.13856	-7.1364	0.58589	-2.8089	30.449	-4.1441
124.36	1.333	49.07	-7.2259	0.55339	-2.8519	0.017653	-0.011383	0.097675	0.66022	-1.3176	3331.8	21.534	0.57129	79.211	-63.157	75.4	74.98	21.191	0.13856	-7.1364	0.58589	-2.8089	30.449	-4.1441
124.35	1.3368	49.075	-7.2258	0.55332	-2.8514	0.020756	-0.017365	0.097543	0.66022	-1.3176	3331.1	21.537	0.57293	79.211	-63.268	75.401	74.98	21.191	0.13856	-7.1364	0.58589	-2.8089	30.449	-4.1441
124.35	1.3405	49.081	-7.2257	0.55322	-2.8509	0.023925	-0.022801	0.09709	0.66022	-1.3176	3330.4	21.539	0.57451	79.211	-63.38	75.401	74.98	21.191	0.13856	-7.1364	0.58589	-2.8089	30.449	-4.1441
124.35	1.344	49.087	-7.2255	0.55309	-2.8504	0.027032	-0.028191	0.0965	0.66022	-1.3176	3329.8	21.542	0.57602	79.211	-63.494	75.402	74.98	21.191	0.13856	-7.1364	0.58589	-2.8089	30.449	-4.1441
124.34	1.3474	49.093	-7.2254	0.55294	-2.85	0.030071	-0.033528	0.095773	0.66022	-1.3176	3329.1	21.545	0.57747	79.21	-63.609	75.403	74.98	21.191	0.13856	-7.1364	0.58589	-2.8089	30.449	-4.1441
124.34	1.3506	49.099	-7.2252	0.55276	-2.8495	0.03304	-0.038805	0.094911	0.66022	-1.3176	3328.4	21.548	0.57884	79.21	-63.725	75.403	74.98	21.191	0.13856	-7.1364	0.58589	-2.8089	30.449	-4.1441
124.34	1.3537	49.105	-7.2251	0.55255	-2.849	0.035934	-0.044014	0.093917	0.66022	-1.3176	3327.8	21.55	0.58015	79.21	-63.843	75.404	74.98	21.191	0.13856	-7.1364	0.58589	-2.8089	30.449	-4.1441
124.34	1.3565	49.111	-7.2249	0.55232	-2.8486	0.03875	-0.049148	0.092792	0.66022	-1.3176	3327.1	21.553	0.58138	79.21	-63.962	75.404	74.98	21.191	0.13856	-7.1364	0.58589	-2.8089	30.449	-4.1441
124.33	1.3592	49.117	-7.2247	0.55206	-2.8481	0.041485	-0.0542	0.091538	0.66022	-1.3176	3326.4	21.556	0.58254	79.209	-64.082	75.405	74.98	21.191	0.13856	-7.1364	0.58589	-2.8089	30.449	-4.1441
124.33	1.3618	49.123	-7.2245	0.55178	-2.8476	0.044135	-0.059164	0.090159	0.66022	-1.3176	3325.8	21.559	0.58363	79.209	-64.203	75.405	74.98	21.191	0.13856	-7.1364	0.58589	-2.8089	30.449	-4.1441
124.33	1.3641	49.13	-7.2242	0.55147	-2.8472	0.046697	-0.064032	0.088655	0.66022	-1.3176	3325.1	21.562	0.58465	79.209	-64.325	75.406	74.98	21.191	0.13856	-7.1364	0.58589	-2.8089	30.449	-4.1441
124.32	1.3663	49.136	-7.224	0.55114	-2.8468	0.049168	-0.068799	0.087031	0.66022	-1.3176	3324.4	21.565	0.58559	79.209	-64.448	75.406	74.98	21.191	0.13856	-7.1364	0.58589	-2.8089	30.449	-4.1441
124.32	1.3684	49.143	-7.2238	0.55078	-2.8463	0.051545	-0.073458	0.085288	0.66022	-1.3176	3323.8	21.568	0.58646	79.208	-64.572	75.407	74.98	21.191	0.13856	-7.1364	0.58589	-2.8089	30.449	-4.1441
124.32	1.3702	49.149	-7.2235	0.5504	-2.8459	0.053825	-0.078002	0.08343	0.66022	-1.3176	3323.1	21.571	0.58725	79.208	-64.696	75.407	74.98	21.191	0.13856	-7.1364	0.58589	-2.8089	30.449	-4.1441
124.31	1.3719	49.156	-7.2232	0.55	-2.8455	0.056006	-0.082426	0.08146	0.66022	-1.3176	3322.4	21.575	0.58796	79.208	-64.821	75.408	74.98	21.191	0.13856	-7.1364	0.58589	-2.8089	30.449	-4.1441
124.31	1.3733	49.162	-7.2229	0.54958	-2.8451	0.058085	-0.086725	0.07938	0.66022	-1.3176	3321.8	21.578	0.5886	79.208	-64.947	75.408	74.98	21.191	0.13856	-7.1364	0.58589	-2.8089	30.449	-4.1441
124.31	1.3746	49.169	-7.2226	0.54913	-2.8447	0.060058	-0.090892	0.077195	0.66022	-1.3176	3321.1	21.581	0.58916	79.207	-65.072	75.409	74.98	21.191	0.13856	-7.1364	0.58589	-2.8089	30.449	-4.1441
124.31	1.3758	49.175	-7.2223	0.54867	-2.8443	0.061925	-0.094922	0.074908	0.66022	-1.3176	3320.4	21.584	0.58964	79.207	-65.198	75.409	74.98	21.191	0.13856	-7.1364	0.58589	-2.8089	30.449	-4.1441
124.3	1.3767	49.182	-7.222	0.54818	-2.8439	0.063683	-0.09881	0.072522	0.66022	-1.3176	3319.8	21.587	0.59005	79.207	-65.324	75.41	74.98	21.191	0.13856	-7.1364	0.58589	-2.8089	30.449	-4.1441
124.3	1.3775	49.188	-7.2217	0.54768	-2.8436	0.065329	-0.10255	0.070041	0.66022	-1.3176	3319.1	21.59	0.59038	79.206	-65.449	75.41	74.98	21.191	0.13856	-7.1364	0.58589	-2.8089	30.449	-4.1441
124.3	1.3781	49.195	-7.2214	0.54716	-2.8432	0.066862	-0.10614	0.067469	0.66022	-1.3176	3318.4	21.593	0.59063	79.206	-65.575	75.411	74.98	21.191	0.13856	-7.1364	0.58589	-2.8089	30.449	-4.1441
124.29	1.3785	49.201	-7.221	0.54662	-2.8429	0.06828	-0.10957	0.064809	0.66022	-1.3176	3317.8	21.596	0.5908	79.206	-65.699	75.411	74.98	21.191	0.13856	-7.1364	0.58589	-2.8089	30.449	-4.1441
124.29	1.3787	49.208	-7.2207	0.54606	-2.8426	0.069582	-0.11285	0.062066	0.66022	-1.3176	3317.1	21.599	0.5909	79.206	-65.823	75.412	74.98	21.191	0.13856	-7.1364	0.58589	-2.8089	30.449	-4.1441
124.29	1.3787	49.214	-7.2203	0.54549	-2.8423	0.070765	-0.11596	0.059245	0.66022	-1.3176	3316.4	21.602	0.59092	79.205	-65.945	75.412	74.98	21.191	0.13856	-7.1364	0.58589	-2.8089	30.449	-4.1441
124.28	1.3786	49.22	-7.22	0.5449	-2.842	0.071829	-0.1189	0.056348	0.66022	-1.3176	3315.8	21.605	0.59086	79.205	-66.066	75.413	74.98	21.191	0.13856	-7.1364	0.58589	-2.8089	30.449	-4.1441
124.28	1.3783	49.226	-7.2196	0.5443	-2.8417	0.072772	-0.12166	0.05338	0.66022	-1.3176	3315.1	21.608	0.59073	79.205	-66.184	75.413	74.98	21.191	0.13856	-7.1364	0.58589	-2.8089	30.449	-4.1441
124.28	1.3778	49.232	-7.2192	0.54369	-2.8415	0.073594	-0.12426	0.050346	0.66022	-1.3176	3314.4	21.611	0.59052	79.205	-66.3	75.414	74.98	21.191	0.13856	-7.1364	0.58589	-2.8089	30.449	-4.1441
124.28	1.3771	49.239	-7.2189	0.54306	-2.8412	0.074293	-0.12667	0.04725	0.66022	-1.3176	3313.8	21.614	0.59023	79.204	-66.413	75.414	74.98	21.191	0.13856	-7.1364	0.58589	-2.8089	30.449	-4.1441
124.27	1.3762	49.244	-7.2185	0.54242	-2.841	0.074869	-0.12891	0.044097	0.66022	-1.3176	3313.1	21.617	0.58987	79.204	-66.522	75.415	74.98	21.191	0.13856	-7.1364	0.58589	-2.8089	30.449	-4.1441
124.27	1.3752	49.25	-7.2181	0.54177	-2.8408	0.075321	-0.13096	0.04089	0.66022	-1.3176	3312.4	21.619	0.58944	79.204	-66.625	75.415	74.98	21.191	0.13856	-7.1364	0.58589	-2.8089	30.449	-4.1441
124.27	1.374	49.256	-7.2177	0.54111	-2.8406	0.075649	-0.13282	0.037635	0.66022	-1.3176	3311.8	21.622	0.58893	79.203	-66.723	75.415	74.98	21.191	0.13856	-7.1364	0.58589	-2.8089	30.449	-4.1441
124.26	1.3727	49.262	-7.2174	0.54044	-2.8404	0.075853	-0.13449	0.034336	0.66022	-1.3176	3311.1	21.625	0.58835	79.203	-66.814	75.416	74.98	21.191	0.13856	-7.1364	0.58589	-2.8089	30.449	-4.1441
124.26	1.3711	49.267	-7.217	0.53977	-2.8402	0.075932	-0.13598	0.030998	0.66022	-1.3176	3310.4	21.627	0.5877	79.203	-66.895	75.416	74.98	21.191	0.13856	-7.1364	0.58589	-2.8089	30.449	-4.1441
124.26	1.3695	49.272	-7.2166	0.53908	-2.8401	0.075887	-0.13727	0.027626	0.66022	-1.3176	3309.8	21.63	0.58697	79.202	-66.967	75.417	74.98	21.191	0.13856	-7.1364	0.58589	-2.8089	30.449	-4.1441
124.26	1.3676	49.277	-7.2162	0.5384	-2.84	0.075718	-0.13837	0.024223	0.66022	-1.3176	3309.1	21.632	0.58618	79.202	-67.026	75.417	74.98	21.191	0.13856	-7.1364	0.58589	-2.8089	30.449	-4.1441
124.25	1.3656	49.282	-7.2159	0.5377	-2.8399	0.075425	-0.13928	0.020796	0.66022	-1.3176	3308.4	21.635	0.58533	79.202	-67.071	75.418	74.98	21.191	0.13856	-7.1364	0.58589	-2.8089	30.449	-4.1441
124.25	1.3634	49.287	-7.2155	0.537	-2.8398	0.075009	-0.13999	0.017349	0.66022	-1.3176	3307.8	21.637	0.5844	79.201	-67.1	75.418	74.98	21.191	0.13856	-7.1364	0.58589	-2.8089	30.449	-4.1441
124.25	1.3611	49.292	-7.2151	0.5363	-2.8397	0.074471	-0.14051	0.013886	0.66022	-1.3176	3307.1	21.639	0.58341	79.201	-67.113	75.419	74.98	21.191	0.13856	-7.1364	0.58589	-2.8089	30.449	-4.1441
124.25	1.3587	49.296	-7.2147	0.5356	-2.8396	0.073812	-0.14083	0.010412	0.66022	-1.3176	3306.4	21.641	0.58236	79.201	-67.108	75.419	74.98	21.191	0.13856	-7.1364	0.58589	-2.8089	30.449	-4.1441
124.24	1.3561	49.301	-7.2144	0.53489	-2.8396	0.073032	-0.14096	0.0069323	0.66022	-1.3176	3305.7	21.643	0.58125	79.2	-67.086	75.419	74.98	21.191	0.13856	-7.1364	0.58589	-2.8089	30.449	-4.1441
124.24	1.3533	49.305	-7.214	0.53419	-2.8396	0.072134	-0.14089	0.0034515	0.66022	-1.3176	3305.1	21.645	0.58007	79.2	-67.047	75.42	74.98	21.191	0.13856	-7.1364	0.58589	-2.8089	30.449	-4.1441
124.24	1.3504	49.308	-7.2136	0.53349	-2.8395	0.071118	-0.14062	-2.5557e-05	0.66022	-1.3176	3304.4	21.647	0.57884	79.2	-66.994	75.42	74.98	21.191	0.13856	-7.1364	0.58589	-2.8089	30.449	-4.1441
124.24	1.3474	49.312	-7.2133	0.53278	-2.8396	0.069986	-0.14016	-0.0034942	0.66022	-1.3176	3303.7	21.649	0.57755	79.199	-66.927	75.421	74.98	21.191	0.13856	-7.1364	0.58589	-2.8089	30.449	-4.1441
124.23	1.3443	49.316	-7.2129	0.53208	-2.8396	0.06874	-0.13951	-0.0069498	0.66022	-1.3176	3303.1	21.651	0.57621	79.199	-66.85	75.421	74.98	21.191	0.13856	-7.1364	0.58589	-2.8089	30.449	-4.1441
124.23	1.341	49.319	-7.2126	0.53139	-2.8396	0.067383	-0.13866	-0.010388	0.66022	-1.3176	3302.4	21.652	0.57481	79.198	-66.763	75.421	74.98	21.191	0.13856	-7.1364	0.58589	-2.8089	30.449	-4.1441
124.23	1.3376	49.322	-7.2123	0.5307	-2.8397	0.065915	-0.13763	-0.013803	0.66022	-1.3176	3301.7	21.654	0.57336	79.198	-66.667	75.422	74.98	21.191	0.13856	-7.1364	0.58589	-2.8089	30.449	-4.1441
124.23	1.3341	49.325	-7.2119	0.53001	-2.8398	0.064339	-0.1364	-0.017191	0.66022	-1.3176	3301.1	21.655	0.57187	79.198	-66.566	75.422	74.98	21.191	0.13856	-7.1364	0.58589	-2.8089	30.449	-4.1441
124.23	1.3305	49.327	-7.2116	0.52933	-2.8399	0.062658	-0.13499	-0.020547	0.66022	-1.3176	3300.4	21.657	0.57033	79.197	-66.459	75.422	74.98	21.191	0.13856	-7.1364	0.58589	-2.8089	30.449	-4.1441
124.23	1.3268	49.33	-7.2113	0.52866	-2.84	0.060874	-0.13339	-0.023867	0.66022	-1.3176	3299.7	21.658	0.56875	79.197	-66.348	75.423	74.98	21.191	0.13856	-7.1364	0.58589	-2.8089	30.449	-4.1441
124.22	1.323	49.332	-7.211	0.528	-2.8401	0.05899	-0.13162	-0.027147	0.66022	-1.3176	3299.1	21.659	0.56712	79.196	-66.234	75.423	74.98	21.191	0.13856	-7.1364	0.58589	-2.8089	30.449	-4.1441
124.22	1.3192	49.333	-7.2107	0.52735	-2.8402	0.057009	-0.12966	-0.030381	0.66022	-1.3176	3298.4	21.66	0.56546	79.196	-66.117	75.424	74.98	21.191	0.13856	-7.1364	0.58589	-2.8089	30.449	-4.1441
124.22	1.3152	49.335	-7.2105	0.5267	-2.8404	0.054933	-0.12752	-0.033565	0.66022	-1.3176	3297.7	21.661	0.56376	79.196	-65.998	75.424	74.98	21.191	0.13856	-7.1364	0.58589	-2.8089	30.449	-4.1441
124.22	1.3111	49.336	-7.2102	0.52607	-2.8406	0.052767	-0.12521	-0.036696	0.66022	-1.3176	3297.1	21.661	0.56203	79.195	-65.878	75.424	74.98	21.191	0.13856	-7.1364	0.58589	-2.8089	30.449	-4.1441
124.22	1.307	49.337	-7.2099	0.52545	-2.8408	0.050513	-0.12274	-0.039769	0.66022	-1.3176	3296.4	21.662	0.56027	79.195	-65.756	75.424	74.98	21.191	0.13856	-7.1364	0.58589	-2.8089	30.449	-4.1441
124.22	1.3028	49.338	-7.2097	0.52485	-2.841	0.048174	-0.12009	-0.042779	0.66022	-1.3176	3295.7	21.663	0.55848	79.194	-65.634	75.425	74.98	21.191	0.13856	-7.1364	0.58589	-2.8089	30.449	-4.1441
124.22	1.2986	49.339	-7.2094	0.52425	-2.8412	0.045755	-0.11728	-0.045723	0.66022	-1.3176	3295.1	21.663	0.55666	79.194	-65.511	75.425	74.98	21.191	0.13856	-7.1364	0.58589	-2.8089	30.449	-4.1441
124.22	1.2943	49.339	-7.2092	0.52367	-2.8414	0.043259	-0.11432	-0.048597	0.66022	-1.3176	3294.4	21.663	0.55482	79.193	-65.388	75.425	74.98	21.191	0.13856	-7.1364	0.58589	-2.8089	30.449	-4.1441
124.22	1.29	49.339	-7.209	0.52311	-2.8417	0.040689	-0.1112	-0.051396	0.66022	-1.3176	3293.7	21.663	0.55296	79.193	-65.265	75.426	74.98	21.191	0.13856	-7.1364	0.58589	-2.8089	30.449	-4.1441
124.21	1.2856	49.339	-7.2088	0.52256	-2.8419	0.03805	-0.10793	-0.054118	0.66022	-1.3176	3293.1	21.663	0.55109	79.192	-65.143	75.426	74.98	21.191	0.13856	-7.1364	0.58589	-2.8089	30.449	-4.1441
124.21	1.2812	49.338	-7.2086	0.52203	-2.8422	0.035346	-0.10451	-0.056758	0.66022	-1.3176	3292.4	21.663	0.5492	79.192	-65.021	75.426	74.98	21.191	0.13856	-7.1364	0.58589	-2.8089	30.449	-4.1441
124.21	1.2767	49.338	-7.2085	0.52152	-2.8425	0.03258	-0.10096	-0.059313	0.66022	-1.3176	3291.7	21.663	0.5473	79.191	-64.899	75.427	74.98	21.191	0.13856	-7.1364	0.58589	-2.8089	30.449	-4.1441
124.21	1.2723	49.337	-7.2083	0.52102	-2.8428	0.029758	-0.097266	-0.061779	0.66022	-1.3176	3291.1	21.663	0.54539	79.191	-64.778	75.427	74.98	21.191	0.13856	-7.1364	0.58589	-2.8089	30.449	-4.1441
124.21	1.2678	49.335	-7.2082	0.52054	-2.8431	0.026883	-0.093445	-0.064153	0.66022	-1.3176	3290.4	21.662	0.54348	79.19	-64.658	75.427	74.98	21.191	0.13856	-7.1364	0.58589	-2.8089	30.449	-4.1441
124.21	1.2633	49.334	-7.208	0.52009	-2.8435	0.023959	-0.0895	-0.066432	0.66022	-1.3176	3289.7	21.662	0.54157	79.19	-64.539	75.427	74.98	21.191	0.13856	-7.1364	0.58589	-2.8089	30.449	-4.1441
124.21	1.2589	49.332	-7.2079	0.51965	-2.8438	0.020992	-0.085436	-0.068612	0.66022	-1.3176	3289.1	21.661	0.53966	79.189	-64.421	75.428	74.98	21.191	0.13856	-7.1364	0.58589	-2.8089	30.449	-4.1441
124.21	1.2544	49.33	-7.2078	0.51923	-2.8441	0.017985	-0.081259	-0.070691	0.66022	-1.3176	3288.4	21.66	0.53775	79.189	-64.304	75.428	74.98	21.191	0.13856	-7.1364	0.58589	-2.8089	30.449	-4.1441
124.21	1.25	49.328	-7.2077	0.51884	-2.8445	0.014944	-0.076974	-0.072666	0.66022	-1.3176	3287.7	21.659	0.53585	79.188	-64.189	75.428	74.98	21.191	0.13856	-7.1364	0.58589	-2.8089	30.449	-4.1441
124.21	1.2455	49.325	-7.2077	0.51846	-2.8449	0.011873	-0.072588	-0.074535	0.66022	-1.3176	3287.1	21.658	0.53396	79.188	-64.075	75.428	74.98	21.191	0.13856	-7.1364	0.58589	-2.8089	30.449	-4.1441
124.21	1.2412	49.322	-7.2076	0.51811	-2.8452	0.0087759	-0.068107	-0.076294	0.66022	-1.3176	3286.4	21.657	0.53209	79.187	-63.962	75.429	74.98	21.191	0.13856	-7.1364	0.58589	-2.8089	30.449	-4.1441
124.21	1.2368	49.319	-7.2076	0.51778	-2.8456	0.0056586	-0.063538	-0.07794	0.66022	-1.3176	3285.7	21.656	0.53023	79.186	-63.851	75.429	74.98	21.191	0.13856	-7.1364	0.58589	-2.8089	30.449	-4.1441
124.21	1.2325	49.316	-7.2076	0.51748	-2.846	0.0025256	-0.058886	-0.079473	0.66022	-1.3176	3285.1	21.654	0.52839	79.186	-63.741	75.429	74.98	21.191	0.13856	-7.1364	0.58589	-2.8089	30.449	-4.1441
124.21	1.2283	49.312	-7.2076	0.51719	-2.8464	-0.00061843	-0.054158	-0.08089	0.66022	-1.3176	3284.4	21.653	0.52658	79.185	-63.633	75.429	74.98	21.191	0.13856	-7.1364	0.58589	-2.8089	30.449	-4.1441
124.21	1.2241	49.309	-7.2076	0.51693	-2.8468	-0.0037686	-0.049362	-0.082189	0.66022	-1.3176	3283.7	21.651	0.52479	79.185	-63.526	75.429	74.98	21.191	0.13856	-7.1364	0.58589	-2.8089	30.449	-4.1441
124.21	1.22	49.304	-7.2076	0.5167	-2.8472	-0.0069202	-0.044504	-0.083367	0.66022	-1.3176	3283.1	21.65	0.52304	79.184	-63.422	75.43	74.98	21.191	0.13856	-7.1364	0.58589	-2.8089	30.449	-4.1441
124.21	1.216	49.3	-7.2076	0.51649	-2.8477	-0.010068	-0.03959	-0.084424	0.66022	-1.3176	3282.4	21.648	0.52131	79.184	-63.319	75.43	74.98	21.191	0.13856	-7.1364	0.58589	-2.8089	30.449	-4.1441
124.22	1.212	49.296	-7.2077	0.5163	-2.8481	-0.013208	-0.034628	-0.085358	0.66022	-1.3176	3281.7	21.646	0.51962	79.183	-63.218	75.43	74.98	21.191	0.13856	-7.1364	0.58589	-2.8089	30.449	-4.1441
124.22	1.2082	49.291	-7.2078	0.51614	-2.8485	-0.016335	-0.029625	-0.086168	0.66022	-1.3176	3281.1	21.644	0.51797	79.182	-63.119	75.43	74.98	21.191	0.13856	-7.1364	0.58589	-2.8089	30.449	-4.1441
124.22	1.2044	49.286	-7.2079	0.51601	-2.8489	-0.019443	-0.024588	-0.086852	0.66022	-1.3176	3280.4	21.642	0.51636	79.182	-63.022	75.43	74.98	21.191	0.13856	-7.1364	0.58589	-2.8089	30.449	-4.1441
124.22	1.2007	49.281	-7.208	0.5159	-2.8494	-0.022529	-0.019524	-0.08741	0.66022	-1.3176	3279.7	21.64	0.51479	79.181	-62.926	75.431	74.98	21.191	0.13856	-7.1364	0.58589	-2.8089	30.449	-4.1441
124.22	1.1972	49.276	-7.2081	0.51581	-2.8498	-0.025588	-0.014441	-0.08784	0.66022	-1.3176	3279.1	21.637	0.51328	79.181	-62.833	75.431	74.98	21.191	0.13856	-7.1364	0.58589	-2.8089	30.449	-4.1441
124.22	1.1938	49.27	-7.2082	0.51575	-2.8503	-0.028615	-0.0093458	-0.088143	0.66022	-1.3176	3278.4	21.635	0.51181	79.18	-62.742	75.431	74.98	21.191	0.13856	-7.1364	0.58589	-2.8089	30.449	-4.1441
124.22	1.1904	49.265	-7.2084	0.51572	-2.8507	-0.031605	-0.0042456	-0.088317	0.66022	-1.3176	3277.7	21.633	0.51039	79.179	-62.653	75.431	74.98	21.191	0.13856	-7.1364	0.58589	-2.8089	30.449	-4.1441
124.22	1.1873	49.259	-7.2085	0.51571	-2.8511	-0.034554	0.00085224	-0.088363	0.66022	-1.3176	3277.1	21.63	0.50903	79.179	-62.566	75.431	74.98	21.191	0.13856	-7.1364	0.58589	-2.8089	30.449	-4.1441
124.22	1.1842	49.253	-7.2087	0.51573	-2.8516	-0.037457	0.0059402	-0.08828	0.66022	-1.3176	3276.4	21.627	0.50773	79.178	-62.482	75.432	74.98	21.191	0.13856	-7.1364	0.58589	-2.8089	30.449	-4.1441
124.23	1.1813	49.246	-7.2089	0.51577	-2.852	-0.040311	0.011011	-0.088068	0.66022	-1.3176	3275.7	21.625	0.50649	79.178	-62.399	75.432	74.98	21.191	0.13856	-7.1364	0.58589	-2.8089	30.449	-4.1441
124.23	1.1785	49.24	-7.2091	0.51584	-2.8525	-0.04311	0.016057	-0.087728	0.66022	-1.3176	3275.1	21.622	0.50531	79.177	-62.319	75.432	74.98	21.191	0.13856	-7.1364	0.58589	-2.8089	30.449	-4.1441
124.23	1.1759	49.234	-7.2093	0.51593	-2.8529	-0.04585	0.021071	-0.087261	0.66022	-1.3176	3274.4	21.619	0.50419	79.177	-62.241	75.432	74.98	21.191	0.13856	-7.1364	0.58589	-2.8089	30.449	-4.1441
124.23	1.1735	49.227	-7.2096	0.51605	-2.8533	-0.048528	0.026046	-0.086666	0.66022	-1.3176	3273.7	21.616	0.50314	79.176	-62.166	75.432	74.98	21.191	0.13856	-7.1364	0.58589	-2.8089	30.449	-4.1441
124.23	1.1712	49.22	-7.2098	0.51619	-2.8538	-0.051139	0.030974	-0.085946	0.66022	-1.3176	3273.1	21.613	0.50216	79.175	-62.093	75.432	74.98	21.191	0.13856	-7.1364	0.58589	-2.8089	30.449	-4.1441
124.23	1.1691	49.213	-7.2101	0.51636	-2.8542	-0.05368	0.035849	-0.0851	0.66022	-1.3176	3272.4	21.61	0.50126	79.175	-62.022	75.433	74.98	21.191	0.13856	-7.1364	0.58589	-2.8089	30.449	-4.1441
124.24	1.1671	49.206	-7.2104	0.51655	-2.8546	-0.056147	0.040662	-0.08413	0.66022	-1.3176	3271.8	21.607	0.50042	79.174	-61.953	75.433	74.98	21.191	0.13856	-7.1364	0.58589	-2.8089	30.449	-4.1441
124.24	1.1653	49.199	-7.2107	0.51676	-2.855	-0.058536	0.045408	-0.083037	0.66022	-1.3176	3271.1	21.604	0.49966	79.174	-61.887	75.433	74.98	21.191	0.13856	-7.1364	0.58589	-2.8089	30.449	-4.1441
124.24	1.1637	49.192	-7.211	0.517	-2.8555	-0.060767	0.050312	-0.081899	0.66022	-1.3176	3270.4	21.601	0.49898	79.173	-61.824	75.433	74.98	21.191	0.13856	-7.1364	0.58589	-2.8089	30.449	-4.1441
124.24	1.1623	49.185	-7.2113	0.51727	-2.8559	-0.062795	0.055513	-0.080757	0.66022	-1.3176	3269.8	21.598	0.49838	79.172	-61.763	75.433	74.98	21.191	0.13856	-7.1364	0.58589	-2.8089	30.449	-4.1441
124.24	1.1611	49.178	-7.2116	0.51756	-2.8563	-0.064745	0.060606	-0.079481	0.66022	-1.3176	3269.1	21.595	0.49785	79.172	-61.704	75.434	74.98	21.191	0.13856	-7.1364	0.58589	-2.8089	30.449	-4.1441
124.24	1.16	49.171	-7.2119	0.51787	-2.8567	-0.066614	0.065582	-0.078074	0.66022	-1.3176	3268.4	21.592	0.49741	79.171	-61.648	75.434	74.98	21.191	0.13856	-7.1364	0.58589	-2.8089	30.449	-4.1441
124.25	1.1592	49.163	-7.2122	0.51821	-2.857	-0.068399	0.070432	-0.076537	0.66022	-1.3176	3267.8	21.588	0.49705	79.171	-61.594	75.434	74.98	21.191	0.13856	-7.1364	0.58589	-2.8089	30.449	-4.1441
124.25	1.1586	49.156	-7.2126	0.51858	-2.8574	-0.070095	0.07515	-0.074875	0.66022	-1.3176	3267.1	21.585	0.49678	79.17	-61.543	75.434	74.98	21.191	0.13856	-7.1364	0.58589	-2.8089	30.449	-4.1441
124.25	1.1581	49.149	-7.2129	0.51896	-2.8578	-0.0717	0.079726	-0.073088	0.66022	-1.3176	3266.4	21.582	0.49659	79.169	-61.494	75.434	74.98	21.191	0.13856	-7.1364	0.58589	-2.8089	30.449	-4.1441
124.25	1.1578	49.141	-7.2133	0.51937	-2.8582	-0.073211	0.084154	-0.071182	0.66022	-1.3176	3265.8	21.579	0.49648	79.169	-61.448	75.435	74.98	21.191	0.13856	-7.1364	0.58589	-2.8089	30.449	-4.1441
124.25	1.1578	49.134	-7.2137	0.51981	-2.8585	-0.074625	0.088427	-0.069158	0.66022	-1.3176	3265.1	21.576	0.49646	79.168	-61.405	75.435	74.98	21.191	0.13856	-7.1364	0.58589	-2.8089	30.449	-4.1441
124.26	1.1579	49.127	-7.2141	0.52026	-2.8588	-0.07594	0.092537	-0.067021	0.66022	-1.3176	3264.5	21.572	0.49653	79.168	-61.364	75.435	74.98	21.191	0.13856	-7.1364	0.58589	-2.8089	30.449	-4.1441
124.26	1.1583	49.12	-7.2144	0.52073	-2.8592	-0.077151	0.096478	-0.064774	0.66022	-1.3176	3263.8	21.569	0.49668	79.167	-61.326	75.435	74.98	21.191	0.13856	-7.1364	0.58589	-2.8089	30.449	-4.1441
124.26	1.1588	49.113	-7.2148	0.52122	-2.8595	-0.078259	0.10024	-0.062421	0.66022	-1.3176	3263.1	21.566	0.49692	79.167	-61.29	75.436	74.98	21.191	0.13856	-7.1364	0.58589	-2.8089	30.449	-4.1441
124.26	1.1596	49.105	-7.2152	0.52173	-2.8598	-0.079259	0.10383	-0.059966	0.66022	-1.3176	3262.5	21.563	0.49725	79.166	-61.257	75.436	74.98	21.191	0.13856	-7.1364	0.58589	-2.8089	30.449	-4.1441
124.26	1.1605	49.099	-7.2156	0.52226	-2.8601	-0.080151	0.10722	-0.057414	0.66022	-1.3176	3261.8	21.56	0.49766	79.166	-61.226	75.436	74.98	21.191	0.13856	-7.1364	0.58589	-2.8089	30.449	-4.1441
124.26	1.1617	49.092	-7.216	0.52281	-2.8604	-0.080932	0.11043	-0.054768	0.66022	-1.3176	3261.1	21.557	0.49815	79.165	-61.199	75.436	74.98	21.191	0.13856	-7.1364	0.58589	-2.8089	30.449	-4.1441
124.27	1.163	49.085	-7.2164	0.52336	-2.8606	-0.081602	0.11344	-0.052034	0.66022	-1.3176	3260.5	21.554	0.49873	79.165	-61.173	75.437	74.98	21.191	0.13856	-7.1364	0.58589	-2.8089	30.449	-4.1441
124.27	1.1646	49.078	-7.2168	0.52394	-2.8609	-0.082158	0.11624	-0.049216	0.66022	-1.3176	3259.8	21.551	0.49939	79.164	-61.151	75.437	74.98	21.191	0.13856	-7.1364	0.58589	-2.8089	30.449	-4.1441
124.27	1.1663	49.072	-7.2172	0.52453	-2.8611	-0.082599	0.11884	-0.04632	0.66022	-1.3176	3259.2	21.548	0.50014	79.164	-61.131	75.437	74.98	21.191	0.13856	-7.1364	0.58589	-2.8089	30.449	-4.1441
124.27	1.1682	49.065	-7.2177	0.52513	-2.8614	-0.082926	0.12123	-0.043349	0.66022	-1.3176	3258.5	21.545	0.50096	79.163	-61.113	75.437	74.98	21.191	0.13856	-7.1364	0.58589	-2.8089	30.449	-4.1441
124.27	1.1703	49.059	-7.2181	0.52574	-2.8616	-0.083136	0.1234	-0.04031	0.66022	-1.3176	3257.8	21.543	0.50186	79.163	-61.099	75.438	74.98	21.191	0.13856	-7.1364	0.58589	-2.8089	30.449	-4.1441
124.27	1.1726	49.053	-7.2185	0.52636	-2.8618	-0.08323	0.12536	-0.037207	0.66022	-1.3176	3257.2	21.54	0.50285	79.162	-61.086	75.438	74.98	21.191	0.13856	-7.1364	0.58589	-2.8089	30.449	-4.1441
124.28	1.175	49.047	-7.2189	0.52699	-2.8619	-0.083207	0.1271	-0.034047	0.66022	-1.3176	3256.5	21.537	0.5039	79.162	-61.077	75.438	74.98	21.191	0.13856	-7.1364	0.58589	-2.8089	30.449	-4.1441
124.28	1.1777	49.041	-7.2193	0.52763	-2.8621	-0.083067	0.12861	-0.030834	0.66022	-1.3176	3255.8	21.535	0.50503	79.161	-61.07	75.438	74.98	21.191	0.13856	-7.1364	0.58589	-2.8089	30.449	-4.1441
124.28	1.1805	49.036	-7.2197	0.52828	-2.8622	-0.082811	0.1299	-0.027574	0.66022	-1.3176	3255.2	21.532	0.50623	79.161	-61.066	75.439	74.98	21.191	0.13856	-7.1364	0.58589	-2.8089	30.449	-4.1441
124.28	1.1834	49.03	-7.2202	0.52893	-2.8624	-0.082438	0.13097	-0.024273	0.66022	-1.3176	3254.5	21.53	0.50751	79.16	-61.064	75.439	74.98	21.191	0.13856	-7.1364	0.58589	-2.8089	30.449	-4.1441
124.28	1.1865	49.025	-7.2206	0.52959	-2.8625	-0.081949	0.13181	-0.020936	0.66022	-1.3176	3253.9	21.528	0.50885	79.16	-61.065	75.439	74.98	21.191	0.13856	-7.1364	0.58589	-2.8089	30.449	-4.1441
124.28	1.1898	49.02	-7.221	0.53025	-2.8626	-0.081346	0.13242	-0.01757	0.66022	-1.3176	3253.2	21.526	0.51025	79.159	-61.069	75.44	74.98	21.191	0.13856	-7.1364	0.58589	-2.8089	30.449	-4.1441
124.28	1.1932	49.015	-7.2214	0.53091	-2.8627	-0.080629	0.1328	-0.01418	0.66022	-1.3176	3252.5	21.524	0.51172	79.159	-61.075	75.44	74.98	21.191	0.13856	-7.1364	0.58589	-2.8089	30.449	-4.1441
124.28	1.1968	49.011	-7.2218	0.53158	-2.8627	-0.079799	0.13295	-0.010771	0.66022	-1.3176	3251.9	21.522	0.51325	79.159	-61.083	75.44	74.98	21.191	0.13856	-7.1364	0.58589	-2.8089	30.449	-4.1441
124.28	1.2005	49.007	-7.2222	0.53224	-2.8628	-0.078858	0.13288	-0.0073506	0.66022	-1.3176	3251.2	21.52	0.51483	79.158	-61.095	75.441	74.98	21.191	0.13856	-7.1364	0.58589	-2.8089	30.449	-4.1441
124.29	1.2043	49.002	-7.2226	0.5329	-2.8628	-0.077808	0.13258	-0.0039236	0.66022	-1.3176	3250.5	21.518	0.51647	79.158	-61.109	75.441	74.98	21.191	0.13856	-7.1364	0.58589	-2.8089	30.449	-4.1441
124.29	1.2082	48.999	-7.223	0.53357	-2.8628	-0.07665	0.13205	-0.00049609	0.66022	-1.3176	3249.9	21.516	0.51816	79.157	-61.125	75.441	74.98	21.191	0.13856	-7.1364	0.58589	-2.8089	30.449	-4.1441
124.29	1.2123	48.995	-7.2233	0.53422	-2.8628	-0.075386	0.1313	0.002926	0.66022	-1.3176	3249.2	21.515	0.5199	79.157	-61.144	75.442	74.98	21.191	0.13856	-7.1364	0.58589	-2.8089	30.449	-4.1441
124.29	1.2164	48.992	-7.2237	0.53488	-2.8628	-0.074019	0.13033	0.0063368	0.66022	-1.3176	3248.6	21.513	0.52169	79.156	-61.165	75.442	74.98	21.191	0.13856	-7.1364	0.58589	-2.8089	30.449	-4.1441
124.29	1.2207	48.988	-7.2241	0.53553	-2.8627	-0.07255	0.12914	0.0097306	0.66022	-1.3176	3247.9	21.512	0.52352	79.156	-61.19	75.442	74.98	21.191	0.13856	-7.1364	0.58589	-2.8089	30.449	-4.1441
124.29	1.2251	48.985	-7.2244	0.53617	-2.8627	-0.070984	0.12773	0.013102	0.66022	-1.3176	3247.2	21.511	0.52539	79.156	-61.216	75.443	74.98	21.191	0.13856	-7.1364	0.58589	-2.8089	30.449	-4.1441
124.29	1.2295	48.983	-7.2248	0.5368	-2.8626	-0.069321	0.12611	0.016444	0.66022	-1.3176	3246.6	21.51	0.5273	79.155	-61.245	75.443	74.98	21.191	0.13856	-7.1364	0.58589	-2.8089	30.449	-4.1441
124.29	1.234	48.98	-7.2251	0.53743	-2.8625	-0.067566	0.12427	0.019752	0.66022	-1.3176	3245.9	21.509	0.52924	79.155	-61.276	75.444	74.98	21.191	0.13856	-7.1364	0.58589	-2.8089	30.449	-4.1441
124.29	1.2386	48.978	-7.2255	0.53805	-2.8624	-0.065721	0.12223	0.023021	0.66022	-1.3176	3245.2	21.508	0.53121	79.154	-61.31	75.444	74.98	21.191	0.13856	-7.1364	0.58589	-2.8089	30.449	-4.1441
124.29	1.2433	48.976	-7.2258	0.53865	-2.8623	-0.06379	0.11999	0.026244	0.66022	-1.3176	3244.6	21.507	0.53321	79.154	-61.347	75.444	74.98	21.191	0.13856	-7.1364	0.58589	-2.8089	30.449	-4.1441
124.29	1.248	48.975	-7.2261	0.53925	-2.8621	-0.061775	0.11755	0.029417	0.66022	-1.3176	3243.9	21.506	0.53523	79.154	-61.385	75.445	74.98	21.191	0.13856	-7.1364	0.58589	-2.8089	30.449	-4.1441
124.29	1.2527	48.973	-7.2264	0.53983	-2.862	-0.059681	0.11492	0.032533	0.66022	-1.3176	3243.3	21.506	0.53727	79.153	-61.427	75.445	74.98	21.191	0.13856	-7.1364	0.58589	-2.8089	30.449	-4.1441
124.29	1.2575	48.972	-7.2267	0.54039	-2.8618	-0.057512	0.1121	0.035589	0.66022	-1.3176	3242.6	21.506	0.53933	79.153	-61.47	75.445	74.98	21.191	0.13856	-7.1364	0.58589	-2.8089	30.449	-4.1441
124.29	1.2623	48.971	-7.227	0.54095	-2.8616	-0.05527	0.1091	0.038579	0.66022	-1.3176	3241.9	21.505	0.54141	79.153	-61.516	75.446	74.98	21.191	0.13856	-7.1364	0.58589	-2.8089	30.449	-4.1441
124.29	1.2672	48.971	-7.2272	0.54149	-2.8614	-0.05296	0.10592	0.041497	0.66022	-1.3176	3241.3	21.505	0.54349	79.152	-61.564	75.446	74.98	21.191	0.13856	-7.1364	0.58589	-2.8089	30.449	-4.1441
124.29	1.2721	48.97	-7.2275	0.54201	-2.8612	-0.050586	0.10257	0.04434	0.66022	-1.3176	3240.6	21.505	0.54559	79.152	-61.614	75.447	74.98	21.191	0.13856	-7.1364	0.58589	-2.8089	30.449	-4.1441
124.29	1.277	48.97	-7.2278	0.54251	-2.861	-0.048152	0.099061	0.047103	0.66022	-1.3176	3239.9	21.505	0.54768	79.151	-61.667	75.447	74.98	21.191	0.13856	-7.1364	0.58589	-2.8089	30.449	-4.1441
124.29	1.2819	48.97	-7.228	0.543	-2.8608	-0.045662	0.095391	0.049781	0.66022	-1.3176	3239.3	21.505	0.54978	79.151	-61.722	75.447	74.98	21.191	0.13856	-7.1364	0.58589	-2.8089	30.449	-4.1441
124.28	1.2867	48.971	-7.2282	0.54346	-2.8605	-0.043121	0.091572	0.05237	0.66022	-1.3176	3238.6	21.506	0.55188	79.151	-61.779	75.448	74.98	21.191	0.13856	-7.1364	0.58589	-2.8089	30.449	-4.1441
124.28	1.2916	48.971	-7.2284	0.54391	-2.8602	-0.040532	0.087609	0.054865	0.66022	-1.3176	3238.0	21.506	0.55397	79.15	-61.839	75.448	74.98	21.191	0.13856	-7.1364	0.58589	-2.8089	30.449	-4.1441
124.28	1.2965	48.972	-7.2286	0.54434	-2.8599	-0.037901	0.08351	0.057264	0.66022	-1.3176	3237.3	21.506	0.55606	79.15	-61.9	75.449	74.98	21.191	0.13856	-7.1364	0.58589	-2.8089	30.449	-4.1441
124.28	1.3013	48.973	-7.2288	0.54475	-2.8597	-0.035232	0.079283	0.059562	0.66022	-1.3176	3236.6	21.507	0.55814	79.15	-61.964	75.449	74.98	21.191	0.13856	-7.1364	0.58589	-2.8089	30.449	-4.1441
124.28	1.3061	48.975	-7.229	0.54513	-2.8594	-0.032529	0.074935	0.061756	0.66022	-1.3176	3236.0	21.508	0.5602	79.149	-62.029	75.449	74.98	21.191	0.13856	-7.1364	0.58589	-2.8089	30.449	-4.1441
124.28	1.3109	48.976	-7.2291	0.5455	-2.859	-0.029797	0.070475	0.063842	0.66022	-1.3176	3235.3	21.509	0.56224	79.149	-62.097	75.45	74.98	21.191	0.13856	-7.1364	0.58589	-2.8089	30.449	-4.1441
124.28	1.3156	48.978	-7.2293	0.54584	-2.8587	-0.027041	0.065909	0.065817	0.66022	-1.3176	3234.6	21.51	0.56427	79.149	-62.167	75.45	74.98	21.191	0.13856	-7.1364	0.58589	-2.8089	30.449	-4.1441
124.28	1.3203	48.98	-7.2294	0.54616	-2.8584	-0.024265	0.061247	0.067679	0.66022	-1.3176	3234.0	21.511	0.56627	79.148	-62.239	75.451	74.98	21.191	0.13856	-7.1364	0.58589	-2.8089	30.449	-4.1441
124.27	1.3249	48.982	-7.2295	0.54645	-2.858	-0.021473	0.056497	0.069424	0.66022	-1.3176	3233.3	21.512	0.56825	79.148	-62.312	75.451	74.98	21.191	0.13856	-7.1364	0.58589	-2.8089	30.449	-4.1441
124.27	1.3294	48.985	-7.2296	0.54672	-2.8577	-0.018672	0.051666	0.07105	0.66022	-1.3176	3232.6	21.513	0.5702	79.148	-62.388	75.452	74.98	21.191	0.13856	-7.1364	0.58589	-2.8089	30.449	-4.1441
124.27	1.3339	48.987	-7.2297	0.54697	-2.8573	-0.015864	0.046765	0.072556	0.66022	-1.3176	3232.0	21.514	0.57212	79.147	-62.465	75.452	74.98	21.191	0.13856	-7.1364	0.58589	-2.8089	30.449	-4.1441
124.27	1.3383	48.99	-7.2298	0.54719	-2.857	-0.013056	0.0418	0.073938	0.66022	-1.3176	3231.3	21.516	0.57401	79.147	-62.545	75.452	74.98	21.191	0.13856	-7.1364	0.58589	-2.8089	30.449	-4.1441
124.27	1.3426	48.993	-7.2298	0.54738	-2.8566	-0.010251	0.036781	0.075195	0.66022	-1.3176	3230.6	21.517	0.57586	79.146	-62.626	75.453	74.98	21.191	0.13856	-7.1364	0.58589	-2.8089	30.449	-4.1441
124.27	1.3468	48.996	-7.2299	0.54756	-2.8562	-0.0074539	0.031716	0.076326	0.66022	-1.3176	3230.0	21.519	0.57768	79.146	-62.708	75.453	74.98	21.191	0.13856	-7.1364	0.58589	-2.8089	30.449	-4.1441
124.26	1.351	49.0	-7.2299	0.5477	-2.8558	-0.0046696	0.026615	0.077329	0.66022	-1.3176	3229.3	21.52	0.57946	79.146	-62.793	75.454	74.98	21.191	0.13856	-7.1364	0.58589	-2.8089	30.449	-4.1441
124.26	1.355	49.003	-7.2299	0.54782	-2.8554	-0.0019026	0.021485	0.078203	0.66022	-1.3176	3228.7	21.522	0.5812	79.145	-62.879	75.454	74.98	21.191	0.13856	-7.1364	0.58589	-2.8089	30.449	-4.1441
124.26	1.3589	49.007	-7.2299	0.54792	-2.855	0.00084268	0.016336	0.078947	0.66022	-1.3176	3228.0	21.524	0.58289	79.145	-62.967	75.454	74.98	21.191	0.13856	-7.1364	0.58589	-2.8089	30.449	-4.1441
124.26	1.3628	49.01	-7.2299	0.54798	-2.8546	0.0035619	0.011175	0.07956	0.66022	-1.3176	3227.3	21.526	0.58454	79.145	-63.056	75.455	74.98	21.191	0.13856	-7.1364	0.58589	-2.8089	30.449	-4.1441
124.26	1.3665	49.014	-7.2299	0.54803	-2.8542	0.0062507	0.0060127	0.080043	0.66022	-1.3176	3226.7	21.528	0.58614	79.144	-63.147	75.455	74.98	21.191	0.13856	-7.1364	0.58589	-2.8089	30.449	-4.1441
124.25	1.3701	49.018	-7.2298	0.54805	-2.8538	0.0089048	0.00085636	0.080394	0.66022	-1.3176	3226.0	21.529	0.5877	79.144	-63.239	75.456	74.98	21.191	0.13856	-7.1364	0.58589	-2.8089	30.449	-4.1441
124.25	1.3736	49.023	-7.2298	0.54804	-2.8534	0.01152	-0.0042852	0.080614	0.66022	-1.3176	3225.3	21.532	0.5892	79.144	-63.332	75.456	74.98	21.191	0.13856	-7.1364	0.58589	-2.8089	30.449	-4.1441
124.25	1.377	49.027	-7.2297	0.548	-2.853	0.014092	-0.0094036	0.080703	0.66022	-1.3176	3224.7	21.534	0.59066	79.143	-63.427	75.457	74.98	21.191	0.13856	-7.1364	0.58589	-2.8089	30.449	-4.1441
124.25	1.3803	49.031	-7.2297	0.54794	-2.8526	0.016704	-0.014153	0.080545	0.66022	-1.3176	3224.0	21.536	0.59206	79.143	-63.523	75.457	74.98	21.191	0.13856	-7.1364	0.58589	-2.8089	30.449	-4.1441
124.24	1.3834	49.036	-7.2296	0.54786	-2.8522	0.019324	-0.018642	0.080189	0.66022	-1.3176	3223.3	21.538	0.59341	79.143	-63.62	75.457	74.98	21.191	0.13856	-7.1364	0.58589	-2.8089	30.449	-4.1441
124.24	1.3864	49.04	-7.2295	0.54776	-2.8518	0.021891	-0.023094	0.07972	0.66022	-1.3176	3222.7	21.54	0.5947	79.142	-63.719	75.458	74.98	21.191	0.13856	-7.1364	0.58589	-2.8089	30.449	-4.1441
124.24	1.3893	49.045	-7.2293	0.54763	-2.8514	0.024402	-0.027503	0.079137	0.66022	-1.3176	3222.0	21.542	0.59594	79.142	-63.818	75.458	74.98	21.191	0.13856	-7.1364	0.58589	-2.8089	30.449	-4.1441
124.24	1.3921	49.05	-7.2292	0.54748	-2.851	0.026854	-0.031863	0.078444	0.66022	-1.3176	3221.3	21.545	0.59712	79.142	-63.918	75.459	74.98	21.191	0.13856	-7.1364	0.58589	-2.8089	30.449	-4.1441
124.23	1.3947	49.055	-7.2291	0.54731	-2.8507	0.029244	-0.036168	0.07764	0.66022	-1.3176	3220.7	21.547	0.59824	79.141	-64.019	75.459	74.98	21.191	0.13856	-7.1364	0.58589	-2.8089	30.449	-4.1441
124.23	1.3971	49.06	-7.2289	0.54712	-2.8503	0.031569	-0.040411	0.076728	0.66022	-1.3176	3220.0	21.549	0.59931	79.141	-64.121	75.46	74.98	21.191	0.13856	-7.1364	0.58589	-2.8089	30.449	-4.1441
124.23	1.3995	49.065	-7.2288	0.54691	-2.8499	0.033826	-0.044589	0.07571	0.66022	-1.3176	3219.3	21.552	0.60032	79.141	-64.223	75.46	74.98	21.191	0.13856	-7.1364	0.58589	-2.8089	30.449	-4.1441
124.23	1.4017	49.07	-7.2286	0.54667	-2.8495	0.036012	-0.048694	0.074587	0.66022	-1.3176	3218.7	21.554	0.60126	79.14	-64.327	75.46	74.98	21.191	0.13856	-7.1364	0.58589	-2.8089	30.449	-4.1441
124.22	1.4038	49.075	-7.2284	0.54642	-2.8491	0.038125	-0.052721	0.073362	0.66022	-1.3176	3218.0	21.557	0.60215	79.14	-64.43	75.461	74.98	21.191	0.13856	-7.1364	0.58589	-2.8089	30.449	-4.1441
124.22	1.4057	49.08	-7.2282	0.54615	-2.8488	0.040162	-0.056665	0.072037	0.66022	-1.3176	3217.3	21.559	0.60298	79.14	-64.534	75.461	74.98	21.191	0.13856	-7.1364	0.58589	-2.8089	30.449	-4.1441
124.22	1.4075	49.085	-7.228	0.54585	-2.8484	0.042121	-0.060521	0.070613	0.66022	-1.3176	3216.7	21.562	0.60374	79.139	-64.638	75.462	74.98	21.191	0.13856	-7.1364	0.58589	-2.8089	30.449	-4.1441
124.21	1.4091	49.09	-7.2278	0.54554	-2.8481	0.043999	-0.064283	0.069094	0.66022	-1.3176	3216.0	21.564	0.60444	79.139	-64.742	75.462	74.98	21.191	0.13856	-7.1364	0.58589	-2.8089	30.449	-4.1441
124.21	1.4106	49.096	-7.2276	0.54521	-2.8477	0.045794	-0.067947	0.067482	0.66022	-1.3176	3215.3	21.567	0.60509	79.139	-64.846	75.463	74.98	21.191	0.13856	-7.1364	0.58589	-2.8089	30.449	-4.1441
124.21	1.4119	49.101	-7.2273	0.54486	-2.8474	0.047505	-0.071508	0.065779	0.66022	-1.3176	3214.7	21.569	0.60566	79.138	-64.95	75.463	74.98	21.191	0.13856	-7.1364	0.58589	-2.8089	30.449	-4.1441
124.21	1.4131	49.106	-7.2271	0.5445	-2.8471	0.049128	-0.074961	0.063989	0.66022	-1.3176	3214.0	21.572	0.60618	79.138	-65.054	75.463	74.98	21.191	0.13856	-7.1364	0.58589	-2.8089	30.449	-4.1441
124.2	1.4142	49.112	-7.2268	0.54411	-2.8468	0.050662	-0.078302	0.062113	0.66022	-1.3176	3213.3	21.574	0.60663	79.137	-65.156	75.464	74.98	21.191	0.13856	-7.1364	0.58589	-2.8089	30.449	-4.1441
124.2	1.4151	49.117	-7.2266	0.54371	-2.8465	0.052106	-0.081527	0.060156	0.66022	-1.3176	3212.7	21.577	0.60702	79.137	-65.258	75.464	74.98	21.191	0.13856	-7.1364	0.58589	-2.8089	30.449	-4.1441
124.2	1.4158	49.122	-7.2263	0.5433	-2.8462	0.053458	-0.084632	0.058121	0.66022	-1.3176	3212.0	21.58	0.60734	79.137	-65.36	75.465	74.98	21.191	0.13856	-7.1364	0.58589	-2.8089	30.449	-4.1441
124.2	1.4164	49.127	-7.226	0.54287	-2.8459	0.054716	-0.087611	0.056009	0.66022	-1.3176	3211.3	21.582	0.60761	79.136	-65.459	75.465	74.98	21.191	0.13856	-7.1364	0.58589	-2.8089	30.449	-4.1441
124.19	1.4169	49.133	-7.2258	0.54242	-2.8456	0.055878	-0.090463	0.053825	0.66022	-1.3176	3210.7	21.585	0.6078	79.136	-65.558	75.465	74.98	21.191	0.13856	-7.1364	0.58589	-2.8089	30.449	-4.1441
124.19	1.4172	49.138	-7.2255	0.54196	-2.8453	0.056944	-0.093183	0.051572	0.66022	-1.3176	3210.0	21.587	0.60794	79.136	-65.654	75.466	74.98	21.191	0.13856	-7.1364	0.58589	-2.8089	30.449	-4.1441
124.19	1.4173	49.143	-7.2252	0.54149	-2.8451	0.057913	-0.095768	0.049253	0.66022	-1.3176	3209.3	21.589	0.60801	79.135	-65.748	75.466	74.98	21.191	0.13856	-7.1364	0.58589	-2.8089	30.449	-4.1441
124.18	1.4173	49.148	-7.2249	0.54101	-2.8448	0.058783	-0.098215	0.046871	0.66022	-1.3176	3208.7	21.592	0.60802	79.135	-65.84	75.467	74.98	21.191	0.13856	-7.1364	0.58589	-2.8089	30.449	-4.1441
124.18	1.4172	49.153	-7.2246	0.54051	-2.8446	0.059553	-0.10052	0.044431	0.66022	-1.3176	3208.0	21.594	0.60796	79.135	-65.928	75.467	74.98	21.191	0.13856	-7.1364	0.58589	-2.8089	30.449	-4.1441
124.18	1.4169	49.158	-7.2243	0.54	-2.8444	0.060223	-0.10268	0.041936	0.66022	-1.3176	3207.3	21.597	0.60785	79.134	-66.013	75.468	74.98	21.191	0.13856	-7.1364	0.58589	-2.8089	30.449	-4.1441
124.18	1.4165	49.163	-7.224	0.53948	-2.8442	0.060792	-0.1047	0.039388	0.66022	-1.3176	3206.7	21.599	0.60767	79.134	-66.094	75.468	74.98	21.191	0.13856	-7.1364	0.58589	-2.8089	30.449	-4.1441
124.17	1.4159	49.168	-7.2237	0.53895	-2.844	0.061259	-0.10656	0.036793	0.66022	-1.3176	3206.0	21.601	0.60743	79.134	-66.17	75.468	74.98	21.191	0.13856	-7.1364	0.58589	-2.8089	30.449	-4.1441
124.17	1.4152	49.172	-7.2234	0.53842	-2.8438	0.061625	-0.10828	0.034154	0.66022	-1.3176	3205.3	21.604	0.60712	79.133	-66.242	75.469	74.98	21.191	0.13856	-7.1364	0.58589	-2.8089	30.449	-4.1441
124.17	1.4144	49.177	-7.2231	0.53787	-2.8437	0.061889	-0.10984	0.031474	0.66022	-1.3176	3204.7	21.606	0.60676	79.133	-66.307	75.469	74.98	21.191	0.13856	-7.1364	0.58589	-2.8089	30.449	-4.1441
124.17	1.4134	49.181	-7.2228	0.53732	-2.8435	0.06205	-0.11125	0.028758	0.66022	-1.3176	3204.0	21.608	0.60634	79.132	-66.366	75.469	74.98	21.191	0.13856	-7.1364	0.58589	-2.8089	30.449	-4.1441
124.16	1.4123	49.186	-7.2225	0.53676	-2.8434	0.062109	-0.1125	0.026008	0.66022	-1.3176	3203.3	21.61	0.60586	79.132	-66.418	75.47	74.98	21.191	0.13856	-7.1364	0.58589	-2.8089	30.449	-4.1441
124.16	1.411	49.19	-7.2222	0.53619	-2.8432	0.062066	-0.11359	0.02323	0.66022	-1.3176	3202.7	21.612	0.60533	79.132	-66.462	75.47	74.98	21.191	0.13856	-7.1364	0.58589	-2.8089	30.449	-4.1441
124.16	1.4096	49.194	-7.2218	0.53562	-2.8431	0.061922	-0.11453	0.020427	0.66022	-1.3176	3202.0	21.614	0.60473	79.131	-66.498	75.471	74.98	21.191	0.13856	-7.1364	0.58589	-2.8089	30.449	-4.1441
124.16	1.4081	49.198	-7.2215	0.53505	-2.843	0.061676	-0.1153	0.017603	0.66022	-1.3176	3201.3	21.616	0.60408	79.131	-66.525	75.471	74.98	21.191	0.13856	-7.1364	0.58589	-2.8089	30.449	-4.1441
124.15	1.4064	49.202	-7.2212	0.53447	-2.843	0.06133	-0.11592	0.014761	0.66022	-1.3176	3200.7	21.618	0.60338	79.13	-66.542	75.471	74.98	21.191	0.13856	-7.1364	0.58589	-2.8089	30.449	-4.1441
124.15	1.4047	49.206	-7.2209	0.53389	-2.8429	0.060883	-0.11637	0.011907	0.66022	-1.3176	3200.0	21.62	0.60262	79.13	-66.55	75.472	74.98	21.191	0.13856	-7.1364	0.58589	-2.8089	30.449	-4.1441
124.15	1.4028	49.209	-7.2206	0.53331	-2.8428	0.060338	-0.11666	0.0090427	0.66022	-1.3176	3199.3	21.622	0.60181	79.13	-66.548	75.472	74.98	21.191	0.13856	-7.1364	0.58589	-2.8089	30.449	-4.1441
124.15	1.4008	49.213	-7.2203	0.53272	-2.8428	0.059694	-0.11679	0.0061734	0.66022	-1.3176	3198.7	21.624	0.60095	79.129	-66.536	75.472	74.98	21.191	0.13856	-7.1364	0.58589	-2.8089	30.449	-4.1441
124.15	1.3986	49.216	-7.22	0.53214	-2.8428	0.058953	-0.11676	0.0033028	0.66022	-1.3176	3198.0	21.625	0.60004	79.129	-66.515	75.473	74.98	21.191	0.13856	-7.1364	0.58589	-2.8089	30.449	-4.1441
124.14	1.3964	49.219	-7.2197	0.53156	-2.8428	0.058117	-0.11657	0.00043483	0.66022	-1.3176	3197.3	21.627	0.59908	79.128	-66.484	75.473	74.98	21.191	0.13856	-7.1364	0.58589	-2.8089	30.449	-4.1441
124.14	1.394	49.222	-7.2194	0.53097	-2.8428	0.057185	-0.11622	-0.0024266	0.66022	-1.3176	3196.7	21.628	0.59807	79.128	-66.445	75.473	74.98	21.191	0.13856	-7.1364	0.58589	-2.8089	30.449	-4.1441
124.14	1.3916	49.225	-7.2192	0.53039	-2.8428	0.056161	-0.11571	-0.0052777	0.66022	-1.3176	3196.0	21.63	0.59702	79.127	-66.398	75.474	74.98	21.191	0.13856	-7.1364	0.58589	-2.8089	30.449	-4.1441
124.14	1.389	49.228	-7.2189	0.52982	-2.8428	0.055046	-0.11504	-0.0081144	0.66022	-1.3176	3195.3	21.631	0.59593	79.127	-66.343	75.474	74.98	21.191	0.13856	-7.1364	0.58589	-2.8089	30.449	-4.1441
124.14	1.3864	49.23	-7.2186	0.52924	-2.8429	0.053841	-0.11421	-0.010933	0.66022	-1.3176	3194.7	21.632	0.59479	79.126	-66.281	75.474	74.98	21.191	0.13856	-7.1364	0.58589	-2.8089	30.449	-4.1441
124.14	1.3836	49.232	-7.2183	0.52868	-2.8429	0.052549	-0.11323	-0.01373	0.66022	-1.3176	3194.0	21.633	0.59361	79.126	-66.214	75.475	74.98	21.191	0.13856	-7.1364	0.58589	-2.8089	30.449	-4.1441
124.13	1.3808	49.234	-7.2181	0.52811	-2.843	0.05117	-0.1121	-0.0165	0.66022	-1.3176	3193.3	21.635	0.5924	79.125	-66.141	75.475	74.98	21.191	0.13856	-7.1364	0.58589	-2.8089	30.449	-4.1441
124.13	1.3778	49.236	-7.2178	0.52755	-2.8431	0.049709	-0.11081	-0.019241	0.66022	-1.3176	3192.7	21.636	0.59115	79.125	-66.063	75.475	74.98	21.191	0.13856	-7.1364	0.58589	-2.8089	30.449	-4.1441
124.13	1.3748	49.238	-7.2176	0.527	-2.8432	0.048166	-0.10937	-0.021949	0.66022	-1.3176	3192.0	21.636	0.58986	79.124	-65.981	75.475	74.98	21.191	0.13856	-7.1364	0.58589	-2.8089	30.449	-4.1441
124.13	1.3718	49.239	-7.2173	0.52646	-2.8433	0.046544	-0.10778	-0.02462	0.66022	-1.3176	3191.3	21.637	0.58854	79.124	-65.895	75.476	74.98	21.191	0.13856	-7.1364	0.58589	-2.8089	30.449	-4.1441
124.13	1.3686	49.241	-7.2171	0.52593	-2.8435	0.044845	-0.10604	-0.02725	0.66022	-1.3176	3190.7	21.638	0.58719	79.123	-65.807	75.476	74.98	21.191	0.13856	-7.1364	0.58589	-2.8089	30.449	-4.1441
124.13	1.3654	49.242	-7.2169	0.5254	-2.8436	0.043073	-0.10416	-0.029837	0.66022	-1.3176	3190.0	21.639	0.58582	79.123	-65.716	75.476	74.98	21.191	0.13856	-7.1364	0.58589	-2.8089	30.449	-4.1441
124.13	1.3621	49.243	-7.2167	0.52489	-2.8438	0.04123	-0.10214	-0.032375	0.66022	-1.3176	3189.3	21.639	0.58441	79.122	-65.622	75.477	74.98	21.191	0.13856	-7.1364	0.58589	-2.8089	30.449	-4.1441
124.12	1.3588	49.243	-7.2165	0.52438	-2.8439	0.039318	-0.099988	-0.034863	0.66022	-1.3176	3188.7	21.64	0.58299	79.122	-65.527	75.477	74.98	21.191	0.13856	-7.1364	0.58589	-2.8089	30.449	-4.1441
124.12	1.3554	49.244	-7.2163	0.52389	-2.8441	0.037341	-0.097697	-0.037296	0.66022	-1.3176	3188.0	21.64	0.58154	79.121	-65.43	75.477	74.98	21.191	0.13856	-7.1364	0.58589	-2.8089	30.449	-4.1441
124.12	1.352	49.244	-7.2161	0.5234	-2.8443	0.035301	-0.095274	-0.039671	0.66022	-1.3176	3187.3	21.64	0.58007	79.121	-65.332	75.477	74.98	21.191	0.13856	-7.1364	0.58589	-2.8089	30.449	-4.1441
124.12	1.3485	49.244	-7.2159	0.52293	-2.8445	0.033202	-0.092724	-0.041986	0.66022	-1.3176	3186.7	21.64	0.57859	79.12	-65.233	75.478	74.98	21.191	0.13856	-7.1364	0.58589	-2.8089	30.449	-4.1441
124.12	1.345	49.244	-7.2158	0.52248	-2.8447	0.031047	-0.09005	-0.044236	0.66022	-1.3176	3186.0	21.64	0.57709	79.12	-65.134	75.478	74.98	21.191	0.13856	-7.1364	0.58589	-2.8089	30.449	-4.1441
124.12	1.3415	49.243	-7.2156	0.52203	-2.8449	0.028839	-0.087255	-0.046419	0.66022	-1.3176	3185.3	21.64	0.57557	79.119	-65.034	75.478	74.98	21.191	0.13856	-7.1364	0.58589	-2.8089	30.449	-4.1441
124.12	1.3379	49.243	-7.2155	0.5216	-2.8452	0.026581	-0.084344	-0.048533	0.66022	-1.3176	3184.7	21.64	0.57405	79.119	-64.934	75.478	74.98	21.191	0.13856	-7.1364	0.58589	-2.8089	30.449	-4.1441
124.12	1.3343	49.242	-7.2154	0.52119	-2.8454	0.024277	-0.081321	-0.050573	0.66022	-1.3176	3184.0	21.64	0.57252	79.118	-64.833	75.479	74.98	21.191	0.13856	-7.1364	0.58589	-2.8089	30.449	-4.1441
124.12	1.3307	49.241	-7.2153	0.52079	-2.8457	0.021931	-0.07819	-0.052538	0.66022	-1.3176	3183.3	21.64	0.57099	79.118	-64.733	75.479	74.98	21.191	0.13856	-7.1364	0.58589	-2.8089	30.449	-4.1441
124.12	1.3271	49.239	-7.2151	0.52041	-2.846	0.019545	-0.074955	-0.054424	0.66022	-1.3176	3182.7	21.639	0.56945	79.117	-64.633	75.479	74.98	21.191	0.13856	-7.1364	0.58589	-2.8089	30.449	-4.1441
124.12	1.3236	49.238	-7.2151	0.52004	-2.8462	0.017124	-0.071622	-0.05623	0.66022	-1.3176	3182.0	21.639	0.56792	79.116	-64.534	75.479	74.98	21.191	0.13856	-7.1364	0.58589	-2.8089	30.449	-4.1441
124.12	1.32	49.236	-7.215	0.51969	-2.8465	0.014671	-0.068194	-0.057952	0.66022	-1.3176	3181.3	21.638	0.56638	79.116	-64.435	75.479	74.98	21.191	0.13856	-7.1364	0.58589	-2.8089	30.449	-4.1441
124.12	1.3164	49.234	-7.2149	0.51936	-2.8468	0.01219	-0.064677	-0.059588	0.66022	-1.3176	3180.7	21.637	0.56485	79.115	-64.337	75.48	74.98	21.191	0.13856	-7.1364	0.58589	-2.8089	30.449	-4.1441
124.12	1.3128	49.232	-7.2149	0.51905	-2.8471	0.0096839	-0.061076	-0.061137	0.66022	-1.3176	3180.0	21.636	0.56333	79.115	-64.239	75.48	74.98	21.191	0.13856	-7.1364	0.58589	-2.8089	30.449	-4.1441
124.12	1.3093	49.23	-7.2148	0.51875	-2.8474	0.0071577	-0.057396	-0.062596	0.66022	-1.3176	3179.3	21.635	0.56182	79.114	-64.143	75.48	74.98	21.191	0.13856	-7.1364	0.58589	-2.8089	30.449	-4.1441
124.12	1.3058	49.227	-7.2148	0.51847	-2.8477	0.0046146	-0.053641	-0.063962	0.66022	-1.3176	3178.7	21.634	0.56032	79.114	-64.047	75.48	74.98	21.191	0.13856	-7.1364	0.58589	-2.8089	30.449	-4.1441
124.12	1.3024	49.224	-7.2148	0.51821	-2.8481	0.0020587	-0.049818	-0.065235	0.66022	-1.3176	3178.0	21.633	0.55884	79.113	-63.953	75.48	74.98	21.191	0.13856	-7.1364	0.58589	-2.8089	30.449	-4.1441
124.12	1.2989	49.221	-7.2148	0.51797	-2.8484	-0.00050636	-0.045932	-0.066412	0.66022	-1.3176	3177.3	21.632	0.55738	79.112	-63.859	75.48	74.98	21.191	0.13856	-7.1364	0.58589	-2.8089	30.449	-4.1441
124.12	1.2956	49.218	-7.2148	0.51775	-2.8487	-0.0030766	-0.041988	-0.067491	0.66022	-1.3176	3176.7	21.631	0.55594	79.112	-63.767	75.481	74.98	21.191	0.13856	-7.1364	0.58589	-2.8089	30.449	-4.1441
124.12	1.2922	49.215	-7.2148	0.51755	-2.8491	-0.0056481	-0.037992	-0.068472	0.66022	-1.3176	3176.0	21.629	0.55452	79.111	-63.676	75.481	74.98	21.191	0.13856	-7.1364	0.58589	-2.8089	30.449	-4.1441
124.12	1.289	49.211	-7.2148	0.51737	-2.8494	-0.008217	-0.03395	-0.069353	0.66022	-1.3176	3175.3	21.628	0.55312	79.111	-63.587	75.481	74.98	21.191	0.13856	-7.1364	0.58589	-2.8089	30.449	-4.1441
124.12	1.2858	49.208	-7.2149	0.51721	-2.8498	-0.01078	-0.029867	-0.070133	0.66022	-1.3176	3174.7	21.626	0.55175	79.11	-63.499	75.481	74.98	21.191	0.13856	-7.1364	0.58589	-2.8089	30.449	-4.1441
124.12	1.2827	49.204	-7.2149	0.51708	-2.8501	-0.013332	-0.025749	-0.07081	0.66022	-1.3176	3174.0	21.625	0.55042	79.109	-63.412	75.481	74.98	21.191	0.13856	-7.1364	0.58589	-2.8089	30.449	-4.1441
124.12	1.2796	49.2	-7.215	0.51696	-2.8505	-0.01587	-0.021602	-0.071384	0.66022	-1.3176	3173.3	21.623	0.54912	79.109	-63.327	75.481	74.98	21.191	0.13856	-7.1364	0.58589	-2.8089	30.449	-4.1441
124.12	1.2767	49.196	-7.2151	0.51686	-2.8508	-0.01839	-0.017433	-0.071853	0.66022	-1.3176	3172.7	21.621	0.54785	79.108	-63.243	75.482	74.98	21.191	0.13856	-7.1364	0.58589	-2.8089	30.449	-4.1441
124.12	1.2738	49.191	-7.2152	0.51678	-2.8512	-0.020888	-0.013246	-0.072218	0.66022	-1.3176	3172.0	21.62	0.54662	79.107	-63.161	75.482	74.98	21.191	0.13856	-7.1364	0.58589	-2.8089	30.449	-4.1441
124.12	1.271	49.187	-7.2153	0.51673	-2.8515	-0.02336	-0.0090482	-0.072478	0.66022	-1.3176	3171.3	21.618	0.54543	79.107	-63.081	75.482	74.98	21.191	0.13856	-7.1364	0.58589	-2.8089	30.449	-4.1441
124.12	1.2683	49.182	-7.2154	0.51669	-2.8519	-0.025803	-0.0048456	-0.072632	0.66022	-1.3176	3170.7	21.616	0.54428	79.106	-63.003	75.482	74.98	21.191	0.13856	-7.1364	0.58589	-2.8089	30.449	-4.1441
124.12	1.2657	49.177	-7.2156	0.51668	-2.8523	-0.028214	-0.00064419	-0.07268	0.66022	-1.3176	3170.0	21.614	0.54318	79.106	-62.926	75.482	74.98	21.191	0.13856	-7.1364	0.58589	-2.8089	30.449	-4.1441
124.12	1.2633	49.172	-7.2157	0.51669	-2.8526	-0.030587	0.00355	-0.072623	0.66022	-1.3176	3169.3	21.611	0.54212	79.105	-62.851	75.482	74.98	21.191	0.13856	-7.1364	0.58589	-2.8089	30.449	-4.1441
124.12	1.2609	49.167	-7.2159	0.51671	-2.853	-0.032921	0.007731	-0.072459	0.66022	-1.3176	3168.7	21.609	0.54111	79.104	-62.778	75.483	74.98	21.191	0.13856	-7.1364	0.58589	-2.8089	30.449	-4.1441
124.12	1.2587	49.162	-7.216	0.51676	-2.8534	-0.035211	0.011893	-0.07219	0.66022	-1.3176	3168.0	21.607	0.54015	79.104	-62.707	75.483	74.98	21.191	0.13856	-7.1364	0.58589	-2.8089	30.449	-4.1441
124.13	1.2565	49.156	-7.2162	0.51683	-2.8537	-0.037454	0.016029	-0.071816	0.66022	-1.3176	3167.4	21.605	0.53925	79.103	-62.638	75.483	74.98	21.191	0.13856	-7.1364	0.58589	-2.8089	30.449	-4.1441
124.13	1.2545	49.151	-7.2164	0.51692	-2.8541	-0.039647	0.020133	-0.071337	0.66022	-1.3176	3166.7	21.602	0.5384	79.102	-62.571	75.483	74.98	21.191	0.13856	-7.1364	0.58589	-2.8089	30.449	-4.1441
124.13	1.2527	49.145	-7.2166	0.51703	-2.8544	-0.041786	0.0242	-0.070754	0.66022	-1.3176	3166.0	21.6	0.5376	79.102	-62.506	75.483	74.98	21.191	0.13856	-7.1364	0.58589	-2.8089	30.449	-4.1441
124.13	1.2509	49.139	-7.2168	0.51717	-2.8548	-0.043868	0.028224	-0.070068	0.66022	-1.3176	3165.4	21.597	0.53686	79.101	-62.443	75.483	74.98	21.191	0.13856	-7.1364	0.58589	-2.8089	30.449	-4.1441
124.13	1.2494	49.134	-7.2171	0.51732	-2.8551	-0.045891	0.032198	-0.06928	0.66022	-1.3176	3164.7	21.595	0.53619	79.101	-62.382	75.483	74.98	21.191	0.13856	-7.1364	0.58589	-2.8089	30.449	-4.1441
124.13	1.2479	49.128	-7.2173	0.51749	-2.8555	-0.047851	0.036117	-0.068391	0.66022	-1.3176	3164.0	21.592	0.53557	79.1	-62.323	75.484	74.98	21.191	0.13856	-7.1364	0.58589	-2.8089	30.449	-4.1441
124.13	1.2466	49.122	-7.2175	0.51768	-2.8558	-0.049745	0.039975	-0.067402	0.66022	-1.3176	3163.4	21.59	0.53501	79.099	-62.266	75.484	74.98	21.191	0.13856	-7.1364	0.58589	-2.8089	30.449	-4.1441
124.13	1.2455	49.116	-7.2178	0.51789	-2.8561	-0.051497	0.044003	-0.066393	0.66022	-1.3176	3162.7	21.587	0.53452	79.099	-62.211	75.484	74.98	21.191	0.13856	-7.1364	0.58589	-2.8089	30.449	-4.1441
124.13	1.2445	49.11	-7.218	0.51812	-2.8565	-0.053098	0.048222	-0.065367	0.66022	-1.3176	3162.0	21.585	0.5341	79.098	-62.159	75.484	74.98	21.191	0.13856	-7.1364	0.58589	-2.8089	30.449	-4.1441
124.14	1.2436	49.104	-7.2183	0.51837	-2.8568	-0.054633	0.052346	-0.064233	0.66022	-1.3176	3161.4	21.582	0.53374	79.097	-62.108	75.484	74.98	21.191	0.13856	-7.1364	0.58589	-2.8089	30.449	-4.1441
124.14	1.2429	49.098	-7.2186	0.51864	-2.8571	-0.0561	0.056369	-0.062992	0.66022	-1.3176	3160.7	21.579	0.53345	79.097	-62.06	75.484	74.98	21.191	0.13856	-7.1364	0.58589	-2.8089	30.449	-4.1441
124.14	1.2424	49.092	-7.2189	0.51893	-2.8574	-0.057495	0.060283	-0.061646	0.66022	-1.3176	3160.1	21.577	0.53322	79.096	-62.014	75.485	74.98	21.191	0.13856	-7.1364	0.58589	-2.8089	30.449	-4.1441
124.14	1.242	49.085	-7.2192	0.51924	-2.8577	-0.058816	0.064084	-0.060198	0.66022	-1.3176	3159.4	21.574	0.53307	79.096	-61.97	75.485	74.98	21.191	0.13856	-7.1364	0.58589	-2.8089	30.449	-4.1441
124.14	1.2418	49.079	-7.2195	0.51957	-2.858	-0.060061	0.067763	-0.058651	0.66022	-1.3176	3158.7	21.571	0.53299	79.095	-61.929	75.485	74.98	21.191	0.13856	-7.1364	0.58589	-2.8089	30.449	-4.1441
124.14	1.2418	49.073	-7.2198	0.51992	-2.8583	-0.061226	0.071317	-0.057006	0.66022	-1.3176	3158.1	21.569	0.53297	79.094	-61.89	75.485	74.98	21.191	0.13856	-7.1364	0.58589	-2.8089	30.449	-4.1441
124.14	1.2419	49.067	-7.2201	0.52029	-2.8586	-0.062311	0.074737	-0.055268	0.66022	-1.3176	3157.4	21.566	0.53303	79.094	-61.853	75.485	74.98	21.191	0.13856	-7.1364	0.58589	-2.8089	30.449	-4.1441
124.14	1.2422	49.061	-7.2204	0.52067	-2.8589	-0.063313	0.07802	-0.053438	0.66022	-1.3176	3156.7	21.564	0.53316	79.093	-61.818	75.485	74.98	21.191	0.13856	-7.1364	0.58589	-2.8089	30.449	-4.1441
124.15	1.2426	49.055	-7.2207	0.52107	-2.8591	-0.064229	0.081159	-0.05152	0.66022	-1.3176	3156.1	21.561	0.53336	79.093	-61.786	75.486	74.98	21.191	0.13856	-7.1364	0.58589	-2.8089	30.449	-4.1441
124.15	1.2433	49.049	-7.221	0.52148	-2.8594	-0.065059	0.08415	-0.049518	0.66022	-1.3176	3155.4	21.558	0.53363	79.092	-61.755	75.486	74.98	21.191	0.13856	-7.1364	0.58589	-2.8089	30.449	-4.1441
124.15	1.244	49.043	-7.2214	0.52191	-2.8596	-0.0658	0.086988	-0.047435	0.66022	-1.3176	3154.7	21.556	0.53397	79.091	-61.728	75.486	74.98	21.191	0.13856	-7.1364	0.58589	-2.8089	30.449	-4.1441
124.15	1.245	49.038	-7.2217	0.52235	-2.8599	-0.066451	0.089668	-0.045274	0.66022	-1.3176	3154.1	21.553	0.53438	79.091	-61.702	75.486	74.98	21.191	0.13856	-7.1364	0.58589	-2.8089	30.449	-4.1441
124.15	1.2461	49.032	-7.222	0.5228	-2.8601	-0.06701	0.092187	-0.04304	0.66022	-1.3176	3153.4	21.551	0.53486	79.09	-61.679	75.486	74.98	21.191	0.13856	-7.1364	0.58589	-2.8089	30.449	-4.1441
124.15	1.2474	49.026	-7.2224	0.52327	-2.8603	-0.067478	0.094539	-0.040735	0.66022	-1.3176	3152.8	21.549	0.5354	79.09	-61.658	75.487	74.98	21.191	0.13856	-7.1364	0.58589	-2.8089	30.449	-4.1441
124.15	1.2488	49.021	-7.2227	0.52375	-2.8605	-0.067852	0.096723	-0.038365	0.66022	-1.3176	3152.1	21.546	0.53602	79.089	-61.64	75.487	74.98	21.191	0.13856	-7.1364	0.58589	-2.8089	30.449	-4.1441
124.15	1.2504	49.016	-7.223	0.52424	-2.8607	-0.068131	0.098734	-0.035934	0.66022	-1.3176	3151.4	21.544	0.5367	79.089	-61.623	75.487	74.98	21.191	0.13856	-7.1364	0.58589	-2.8089	30.449	-4.1441
124.16	1.2521	49.01	-7.2234	0.52474	-2.8609	-0.068316	0.10057	-0.033444	0.66022	-1.3176	3150.8	21.542	0.53745	79.088	-61.61	75.487	74.98	21.191	0.13856	-7.1364	0.58589	-2.8089	30.449	-4.1441
124.16	1.254	49.005	-7.2237	0.52524	-2.861	-0.068406	0.10223	-0.030902	0.66022	-1.3176	3150.1	21.539	0.53826	79.088	-61.598	75.488	74.98	21.191	0.13856	-7.1364	0.58589	-2.8089	30.449	-4.1441
124.16	1.256	49.0	-7.2241	0.52576	-2.8612	-0.0684	0.1037	-0.028311	0.66022	-1.3176	3149.4	21.537	0.53913	79.087	-61.589	75.488	74.98	21.191	0.13856	-7.1364	0.58589	-2.8089	30.449	-4.1441
124.16	1.2582	48.995	-7.2244	0.52628	-2.8613	-0.068299	0.10499	-0.025676	0.66022	-1.3176	3148.8	21.535	0.54007	79.086	-61.582	75.488	74.98	21.191	0.13856	-7.1364	0.58589	-2.8089	30.449	-4.1441
124.16	1.2605	48.99	-7.2247	0.52681	-2.8614	-0.068102	0.1061	-0.023002	0.66022	-1.3176	3148.1	21.533	0.54107	79.086	-61.577	75.488	74.98	21.191	0.13856	-7.1364	0.58589	-2.8089	30.449	-4.1441
124.16	1.2629	48.986	-7.2251	0.52734	-2.8615	-0.06781	0.10703	-0.020292	0.66022	-1.3176	3147.5	21.531	0.54212	79.085	-61.575	75.489	74.98	21.191	0.13856	-7.1364	0.58589	-2.8089	30.449	-4.1441
124.16	1.2655	48.981	-7.2254	0.52788	-2.8616	-0.067423	0.10776	-0.017552	0.66022	-1.3176	3146.8	21.529	0.54323	79.085	-61.575	75.489	74.98	21.191	0.13856	-7.1364	0.58589	-2.8089	30.449	-4.1441
124.16	1.2682	48.977	-7.2258	0.52842	-2.8617	-0.066942	0.10831	-0.014787	0.66022	-1.3176	3146.1	21.527	0.5444	79.084	-61.578	75.489	74.98	21.191	0.13856	-7.1364	0.58589	-2.8089	30.449	-4.1441
124.16	1.2711	48.973	-7.2261	0.52896	-2.8618	-0.066368	0.10867	-0.012001	0.66022	-1.3176	3145.5	21.526	0.54561	79.084	-61.582	75.489	74.98	21.191	0.13856	-7.1364	0.58589	-2.8089	30.449	-4.1441
124.16	1.274	48.969	-7.2264	0.5295	-2.8618	-0.065701	0.10884	-0.0091986	0.66022	-1.3176	3144.8	21.524	0.54688	79.083	-61.589	75.49	74.98	21.191	0.13856	-7.1364	0.58589	-2.8089	30.449	-4.1441
124.16	1.2771	48.966	-7.2268	0.53005	-2.8619	-0.064943	0.10882	-0.0063854	0.66022	-1.3176	3144.1	21.522	0.5482	79.083	-61.599	75.49	74.98	21.191	0.13856	-7.1364	0.58589	-2.8089	30.449	-4.1441
124.16	1.2802	48.962	-7.2271	0.53059	-2.8619	-0.064095	0.10862	-0.003566	0.66022	-1.3176	3143.5	21.521	0.54956	79.082	-61.61	75.49	74.98	21.191	0.13856	-7.1364	0.58589	-2.8089	30.449	-4.1441
124.16	1.2835	48.959	-7.2274	0.53113	-2.8619	-0.063158	0.10823	-0.00074523	0.66022	-1.3176	3142.8	21.52	0.55097	79.082	-61.624	75.49	74.98	21.191	0.13856	-7.1364	0.58589	-2.8089	30.449	-4.1441
124.16	1.2869	48.955	-7.2277	0.53167	-2.8619	-0.062135	0.10766	0.0020722	0.66022	-1.3176	3142.2	21.518	0.55241	79.081	-61.64	75.491	74.98	21.191	0.13856	-7.1364	0.58589	-2.8089	30.449	-4.1441
124.17	1.2903	48.953	-7.228	0.53221	-2.8619	-0.061026	0.1069	0.0048813	0.66022	-1.3176	3141.5	21.517	0.5539	79.081	-61.659	75.491	74.98	21.191	0.13856	-7.1364	0.58589	-2.8089	30.449	-4.1441
124.17	1.2939	48.95	-7.2283	0.53274	-2.8618	-0.059834	0.10596	0.0076774	0.66022	-1.3176	3140.8	21.516	0.55542	79.08	-61.679	75.491	74.98	21.191	0.13856	-7.1364	0.58589	-2.8089	30.449	-4.1441
124.17	1.2975	48.947	-7.2286	0.53327	-2.8618	-0.05856	0.10484	0.010456	0.66022	-1.3176	3140.2	21.515	0.55698	79.08	-61.702	75.492	74.98	21.191	0.13856	-7.1364	0.58589	-2.8089	30.449	-4.1441
124.17	1.3012	48.945	-7.2289	0.53379	-2.8617	-0.057208	0.10354	0.013212	0.66022	-1.3176	3139.5	21.514	0.55857	79.08	-61.727	75.492	74.98	21.191	0.13856	-7.1364	0.58589	-2.8089	30.449	-4.1441
124.17	1.3049	48.943	-7.2292	0.5343	-2.8617	-0.055779	0.10207	0.01594	0.66022	-1.3176	3138.8	21.513	0.56019	79.079	-61.754	75.492	74.98	21.191	0.13856	-7.1364	0.58589	-2.8089	30.449	-4.1441
124.17	1.3087	48.941	-7.2295	0.53481	-2.8616	-0.054277	0.10043	0.018637	0.66022	-1.3176	3138.2	21.512	0.56183	79.079	-61.784	75.492	74.98	21.191	0.13856	-7.1364	0.58589	-2.8089	30.449	-4.1441
124.17	1.3126	48.939	-7.2297	0.53531	-2.8615	-0.052702	0.098621	0.021298	0.66022	-1.3176	3137.5	21.512	0.5635	79.078	-61.815	75.493	74.98	21.191	0.13856	-7.1364	0.58589	-2.8089	30.449	-4.1441
124.16	1.3165	48.938	-7.23	0.5358	-2.8614	-0.051059	0.096648	0.023918	0.66022	-1.3176	3136.9	21.511	0.56519	79.078	-61.849	75.493	74.98	21.191	0.13856	-7.1364	0.58589	-2.8089	30.449	-4.1441
124.16	1.3205	48.936	-7.2302	0.53627	-2.8612	-0.04935	0.094515	0.026493	0.66022	-1.3176	3136.2	21.511	0.56689	79.077	-61.885	75.493	74.98	21.191	0.13856	-7.1364	0.58589	-2.8089	30.449	-4.1441
124.16	1.3245	48.935	-7.2305	0.53674	-2.8611	-0.047578	0.092227	0.029019	0.66022	-1.3176	3135.5	21.51	0.56861	79.077	-61.922	75.494	74.98	21.191	0.13856	-7.1364	0.58589	-2.8089	30.449	-4.1441
124.16	1.3286	48.934	-7.2307	0.5372	-2.861	-0.045746	0.089788	0.031491	0.66022	-1.3176	3134.9	21.51	0.57035	79.076	-61.962	75.494	74.98	21.191	0.13856	-7.1364	0.58589	-2.8089	30.449	-4.1441
124.16	1.3326	48.934	-7.2309	0.53764	-2.8608	-0.043858	0.087202	0.033905	0.66022	-1.3176	3134.2	21.51	0.57209	79.076	-62.004	75.494	74.98	21.191	0.13856	-7.1364	0.58589	-2.8089	30.449	-4.1441
124.16	1.3367	48.933	-7.2312	0.53807	-2.8606	-0.041916	0.084475	0.036258	0.66022	-1.3176	3133.5	21.51	0.57385	79.075	-62.048	75.495	74.98	21.191	0.13856	-7.1364	0.58589	-2.8089	30.449	-4.1441
124.16	1.3408	48.933	-7.2314	0.53848	-2.8604	-0.039924	0.081612	0.038546	0.66022	-1.3176	3132.9	21.51	0.5756	79.075	-62.094	75.495	74.98	21.191	0.13856	-7.1364	0.58589	-2.8089	30.449	-4.1441
124.16	1.3449	48.933	-7.2316	0.53888	-2.8602	-0.037886	0.078617	0.040765	0.66022	-1.3176	3132.2	21.51	0.57736	79.075	-62.142	75.495	74.98	21.191	0.13856	-7.1364	0.58589	-2.8089	30.449	-4.1441
124.16	1.3489	48.933	-7.2317	0.53927	-2.86	-0.035805	0.075498	0.042911	0.66022	-1.3176	3131.6	21.51	0.57912	79.074	-62.192	75.496	74.98	21.191	0.13856	-7.1364	0.58589	-2.8089	30.449	-4.1441
124.16	1.353	48.933	-7.2319	0.53964	-2.8598	-0.033684	0.072259	0.044981	0.66022	-1.3176	3130.9	21.51	0.58088	79.074	-62.243	75.496	74.98	21.191	0.13856	-7.1364	0.58589	-2.8089	30.449	-4.1441
124.16	1.3571	48.934	-7.2321	0.53999	-2.8596	-0.031527	0.068907	0.046972	0.66022	-1.3176	3130.2	21.511	0.58263	79.073	-62.297	75.496	74.98	21.191	0.13856	-7.1364	0.58589	-2.8089	30.449	-4.1441
124.16	1.3612	48.935	-7.2322	0.54033	-2.8593	-0.029338	0.065448	0.048881	0.66022	-1.3176	3129.6	21.511	0.58437	79.073	-62.352	75.497	74.98	21.191	0.13856	-7.1364	0.58589	-2.8089	30.449	-4.1441
124.16	1.3652	48.935	-7.2324	0.54065	-2.8591	-0.027121	0.061887	0.050705	0.66022	-1.3176	3128.9	21.512	0.58611	79.072	-62.41	75.497	74.98	21.191	0.13856	-7.1364	0.58589	-2.8089	30.449	-4.1441
124.15	1.3692	48.937	-7.2325	0.54095	-2.8588	-0.024878	0.058233	0.05244	0.66022	-1.3176	3128.2	21.512	0.58783	79.072	-62.469	75.497	74.98	21.191	0.13856	-7.1364	0.58589	-2.8089	30.449	-4.1441
124.15	1.3732	48.938	-7.2326	0.54123	-2.8586	-0.022615	0.05449	0.054085	0.66022	-1.3176	3127.6	21.513	0.58953	79.071	-62.529	75.498	74.98	21.191	0.13856	-7.1364	0.58589	-2.8089	30.449	-4.1441
124.15	1.3771	48.939	-7.2327	0.54149	-2.8583	-0.020335	0.050666	0.055637	0.66022	-1.3176	3126.9	21.514	0.59122	79.071	-62.592	75.498	74.98	21.191	0.13856	-7.1364	0.58589	-2.8089	30.449	-4.1441
124.15	1.381	48.941	-7.2328	0.54174	-2.858	-0.018042	0.046768	0.057094	0.66022	-1.3176	3126.2	21.515	0.59289	79.071	-62.656	75.498	74.98	21.191	0.13856	-7.1364	0.58589	-2.8089	30.449	-4.1441
124.15	1.3848	48.943	-7.2329	0.54196	-2.8577	-0.015739	0.042802	0.058453	0.66022	-1.3176	3125.6	21.516	0.59453	79.07	-62.722	75.499	74.98	21.191	0.13856	-7.1364	0.58589	-2.8089	30.449	-4.1441
124.15	1.3886	48.945	-7.233	0.54216	-2.8574	-0.013431	0.038776	0.059713	0.66022	-1.3176	3124.9	21.517	0.59616	79.07	-62.789	75.499	74.98	21.191	0.13856	-7.1364	0.58589	-2.8089	30.449	-4.1441
124.15	1.3923	48.947	-7.233	0.54235	-2.8571	-0.011121	0.034697	0.060872	0.66022	-1.3176	3124.3	21.518	0.59775	79.069	-62.858	75.499	74.98	21.191	0.13856	-7.1364	0.58589	-2.8089	30.449	-4.1441
124.14	1.3959	48.949	-7.2331	0.54251	-2.8568	-0.0088127	0.030571	0.061928	0.66022	-1.3176	3123.6	21.519	0.59932	79.069	-62.928	75.5	74.98	21.191	0.13856	-7.1364	0.58589	-2.8089	30.449	-4.1441
124.14	1.3995	48.952	-7.2331	0.54265	-2.8565	-0.0065105	0.026406	0.06288	0.66022	-1.3176	3122.9	21.52	0.60086	79.068	-62.999	75.5	74.98	21.191	0.13856	-7.1364	0.58589	-2.8089	30.449	-4.1441
124.14	1.403	48.954	-7.2332	0.54277	-2.8562	-0.0042179	0.022209	0.063727	0.66022	-1.3176	3122.3	21.522	0.60237	79.068	-63.073	75.5	74.98	21.191	0.13856	-7.1364	0.58589	-2.8089	30.449	-4.1441
124.14	1.4064	48.957	-7.2332	0.54287	-2.8559	-0.0019387	0.017987	0.064469	0.66022	-1.3176	3121.6	21.523	0.60385	79.068	-63.147	75.501	74.98	21.191	0.13856	-7.1364	0.58589	-2.8089	30.449	-4.1441
124.14	1.4098	48.96	-7.2332	0.54295	-2.8555	0.00032341	0.013747	0.065103	0.66022	-1.3176	3120.9	21.525	0.60529	79.067	-63.223	75.501	74.98	21.191	0.13856	-7.1364	0.58589	-2.8089	30.449	-4.1441
124.13	1.413	48.963	-7.2332	0.54301	-2.8552	0.0025648	0.0094965	0.06563	0.66022	-1.3176	3120.3	21.526	0.60669	79.067	-63.299	75.501	74.98	21.191	0.13856	-7.1364	0.58589	-2.8089	30.449	-4.1441
124.13	1.4162	48.966	-7.2331	0.54305	-2.8549	0.004782	0.0052426	0.066049	0.66022	-1.3176	3119.6	21.528	0.60805	79.066	-63.377	75.502	74.98	21.191	0.13856	-7.1364	0.58589	-2.8089	30.449	-4.1441
124.13	1.4193	48.969	-7.2331	0.54306	-2.8545	0.0069713	0.00099214	0.066361	0.66022	-1.3176	3118.9	21.529	0.60938	79.066	-63.457	75.502	74.98	21.191	0.13856	-7.1364	0.58589	-2.8089	30.449	-4.1441
124.13	1.4223	48.972	-7.2331	0.54306	-2.8542	0.0091293	-0.0032477	0.066564	0.66022	-1.3176	3118.3	21.531	0.61066	79.066	-63.537	75.502	74.98	21.191	0.13856	-7.1364	0.58589	-2.8089	30.449	-4.1441
124.13	1.4252	48.976	-7.233	0.54303	-2.8539	0.011258	-0.0074489	0.066651	0.66022	-1.3176	3117.6	21.533	0.61191	79.065	-63.618	75.503	74.98	21.191	0.13856	-7.1364	0.58589	-2.8089	30.449	-4.1441
124.12	1.4279	48.979	-7.233	0.54299	-2.8535	0.013463	-0.011182	0.066479	0.66022	-1.3176	3116.9	21.534	0.61311	79.065	-63.7	75.503	74.98	21.191	0.13856	-7.1364	0.58589	-2.8089	30.449	-4.1441
124.12	1.4306	48.983	-7.2329	0.54292	-2.8532	0.015628	-0.014893	0.066212	0.66022	-1.3176	3116.3	21.536	0.61427	79.064	-63.783	75.503	74.98	21.191	0.13856	-7.1364	0.58589	-2.8089	30.449	-4.1441
124.12	1.4332	48.987	-7.2328	0.54284	-2.8529	0.01775	-0.018574	0.065851	0.66022	-1.3176	3115.6	21.538	0.61538	79.064	-63.866	75.504	74.98	21.191	0.13856	-7.1364	0.58589	-2.8089	30.449	-4.1441
124.12	1.4357	48.99	-7.2327	0.54273	-2.8526	0.019826	-0.022222	0.065396	0.66022	-1.3176	3114.9	21.54	0.61644	79.063	-63.951	75.504	74.98	21.191	0.13856	-7.1364	0.58589	-2.8089	30.449	-4.1441
124.11	1.4381	48.994	-7.2326	0.54261	-2.8522	0.021853	-0.025831	0.064849	0.66022	-1.3176	3114.3	21.542	0.61747	79.063	-64.035	75.504	74.98	21.191	0.13856	-7.1364	0.58589	-2.8089	30.449	-4.1441
124.11	1.4403	48.998	-7.2325	0.54248	-2.8519	0.02383	-0.029396	0.064211	0.66022	-1.3176	3113.6	21.544	0.61844	79.063	-64.121	75.505	74.98	21.191	0.13856	-7.1364	0.58589	-2.8089	30.449	-4.1441
124.11	1.4425	49.002	-7.2324	0.54232	-2.8516	0.025753	-0.032913	0.063483	0.66022	-1.3176	3113.0	21.545	0.61936	79.062	-64.206	75.505	74.98	21.191	0.13856	-7.1364	0.58589	-2.8089	30.449	-4.1441
124.11	1.4445	49.006	-7.2322	0.54215	-2.8513	0.02762	-0.036376	0.062666	0.66022	-1.3176	3112.3	21.547	0.62024	79.062	-64.292	75.506	74.98	21.191	0.13856	-7.1364	0.58589	-2.8089	30.449	-4.1441
124.11	1.4464	49.01	-7.2321	0.54196	-2.851	0.029429	-0.039781	0.061763	0.66022	-1.3176	3111.6	21.549	0.62107	79.061	-64.378	75.506	74.98	21.191	0.13856	-7.1364	0.58589	-2.8089	30.449	-4.1441
124.1	1.4482	49.014	-7.2319	0.54175	-2.8507	0.031177	-0.043124	0.060775	0.66022	-1.3176	3111.0	21.551	0.62185	79.061	-64.464	75.506	74.98	21.191	0.13856	-7.1364	0.58589	-2.8089	30.449	-4.1441
124.1	1.4499	49.018	-7.2318	0.54153	-2.8504	0.032864	-0.046399	0.059703	0.66022	-1.3176	3110.3	21.554	0.62257	79.06	-64.55	75.507	74.98	21.191	0.13856	-7.1364	0.58589	-2.8089	30.449	-4.1441
124.1	1.4515	49.023	-7.2316	0.54129	-2.8501	0.034486	-0.049603	0.05855	0.66022	-1.3176	3109.6	21.556	0.62325	79.06	-64.636	75.507	74.98	21.191	0.13856	-7.1364	0.58589	-2.8089	30.449	-4.1441
124.1	1.4529	49.027	-7.2314	0.54103	-2.8498	0.036041	-0.052731	0.057317	0.66022	-1.3176	3109.0	21.558	0.62388	79.06	-64.722	75.507	74.98	21.191	0.13856	-7.1364	0.58589	-2.8089	30.449	-4.1441
124.09	1.4543	49.031	-7.2313	0.54076	-2.8495	0.037528	-0.055779	0.056007	0.66022	-1.3176	3108.3	21.56	0.62445	79.059	-64.806	75.508	74.98	21.191	0.13856	-7.1364	0.58589	-2.8089	30.449	-4.1441
124.09	1.4555	49.035	-7.2311	0.54047	-2.8492	0.038945	-0.058743	0.054621	0.66022	-1.3176	3107.6	21.562	0.62497	79.059	-64.891	75.508	74.98	21.191	0.13856	-7.1364	0.58589	-2.8089	30.449	-4.1441
124.09	1.4565	49.04	-7.2309	0.54017	-2.8489	0.040291	-0.061619	0.053162	0.66022	-1.3176	3107.0	21.564	0.62544	79.058	-64.974	75.508	74.98	21.191	0.13856	-7.1364	0.58589	-2.8089	30.449	-4.1441
124.09	1.4575	49.044	-7.2307	0.53986	-2.8487	0.041563	-0.064404	0.051632	0.66022	-1.3176	3106.3	21.566	0.62586	79.058	-65.056	75.509	74.98	21.191	0.13856	-7.1364	0.58589	-2.8089	30.449	-4.1441
124.08	1.4584	49.048	-7.2304	0.53953	-2.8484	0.042761	-0.067094	0.050033	0.66022	-1.3176	3105.6	21.568	0.62622	79.057	-65.138	75.509	74.98	21.191	0.13856	-7.1364	0.58589	-2.8089	30.449	-4.1441
124.08	1.4591	49.052	-7.2302	0.53919	-2.8482	0.043883	-0.069685	0.048369	0.66022	-1.3176	3105.0	21.57	0.62653	79.057	-65.217	75.509	74.98	21.191	0.13856	-7.1364	0.58589	-2.8089	30.449	-4.1441
124.08	1.4597	49.057	-7.23	0.53883	-2.8479	0.044927	-0.072174	0.046641	0.66022	-1.3176	3104.3	21.572	0.62679	79.057	-65.295	75.51	74.98	21.191	0.13856	-7.1364	0.58589	-2.8089	30.449	-4.1441
124.08	1.4601	49.061	-7.2298	0.53846	-2.8477	0.045893	-0.074558	0.044853	0.66022	-1.3176	3103.6	21.574	0.627	79.056	-65.371	75.51	74.98	21.191	0.13856	-7.1364	0.58589	-2.8089	30.449	-4.1441
124.07	1.4605	49.065	-7.2296	0.53809	-2.8475	0.046779	-0.076834	0.043006	0.66022	-1.3176	3103.0	21.576	0.62715	79.056	-65.445	75.51	74.98	21.191	0.13856	-7.1364	0.58589	-2.8089	30.449	-4.1441
124.07	1.4607	49.069	-7.2293	0.5377	-2.8473	0.047585	-0.078999	0.041105	0.66022	-1.3176	3102.3	21.578	0.62725	79.055	-65.517	75.511	74.98	21.191	0.13856	-7.1364	0.58589	-2.8089	30.449	-4.1441
124.07	1.4608	49.073	-7.2291	0.5373	-2.8471	0.04831	-0.08105	0.03915	0.66022	-1.3176	3101.6	21.58	0.6273	79.055	-65.586	75.511	74.98	21.191	0.13856	-7.1364	0.58589	-2.8089	30.449	-4.1441
124.07	1.4608	49.077	-7.2288	0.53689	-2.8469	0.048952	-0.082985	0.037147	0.66022	-1.3176	3101.0	21.582	0.62729	79.054	-65.651	75.511	74.98	21.191	0.13856	-7.1364	0.58589	-2.8089	30.449	-4.1441
124.06	1.4606	49.081	-7.2286	0.53647	-2.8467	0.049512	-0.084802	0.035096	0.66022	-1.3176	3100.3	21.584	0.62723	79.054	-65.714	75.512	74.98	21.191	0.13856	-7.1364	0.58589	-2.8089	30.449	-4.1441
124.06	1.4604	49.085	-7.2283	0.53604	-2.8465	0.049989	-0.086498	0.033002	0.66022	-1.3176	3099.6	21.586	0.62712	79.054	-65.772	75.512	74.98	21.191	0.13856	-7.1364	0.58589	-2.8089	30.449	-4.1441
124.06	1.46	49.089	-7.2281	0.5356	-2.8464	0.050382	-0.088071	0.030868	0.66022	-1.3176	3099.0	21.588	0.62696	79.053	-65.827	75.512	74.98	21.191	0.13856	-7.1364	0.58589	-2.8089	30.449	-4.1441
124.06	1.4595	49.093	-7.2278	0.53516	-2.8462	0.050691	-0.08952	0.028696	0.66022	-1.3176	3098.3	21.59	0.62675	79.053	-65.877	75.513	74.98	21.191	0.13856	-7.1364	0.58589	-2.8089	30.449	-4.1441
124.05	1.4589	49.097	-7.2276	0.53471	-2.8461	0.050916	-0.090842	0.02649	0.66022	-1.3176	3097.6	21.592	0.62649	79.052	-65.923	75.513	74.98	21.191	0.13856	-7.1364	0.58589	-2.8089	30.449	-4.1441
124.05	1.4581	49.1	-7.2273	0.53425	-2.846	0.051056	-0.092036	0.024252	0.66022	-1.3176	3097.0	21.594	0.62618	79.052	-65.964	75.513	74.98	21.191	0.13856	-7.1364	0.58589	-2.8089	30.449	-4.1441
124.05	1.4573	49.104	-7.2271	0.53379	-2.8459	0.051113	-0.093101	0.021987	0.66022	-1.3176	3096.3	21.596	0.62582	79.051	-65.999	75.514	74.98	21.191	0.13856	-7.1364	0.58589	-2.8089	30.449	-4.1441
124.05	1.4563	49.107	-7.2268	0.53332	-2.8457	0.051086	-0.094035	0.019696	0.66022	-1.3176	3095.6	21.597	0.62541	79.051	-66.028	75.514	74.98	21.191	0.13856	-7.1364	0.58589	-2.8089	30.449	-4.1441
124.05	1.4553	49.111	-7.2266	0.53285	-2.8457	0.050974	-0.094838	0.017385	0.66022	-1.3176	3095.0	21.599	0.62495	79.05	-66.052	75.514	74.98	21.191	0.13856	-7.1364	0.58589	-2.8089	30.449	-4.1441
124.04	1.4541	49.114	-7.2263	0.53237	-2.8456	0.05078	-0.095509	0.015055	0.66022	-1.3176	3094.3	21.601	0.62445	79.05	-66.07	75.514	74.98	21.191	0.13856	-7.1364	0.58589	-2.8089	30.449	-4.1441
124.04	1.4528	49.117	-7.2261	0.53189	-2.8455	0.050502	-0.096046	0.01271	0.66022	-1.3176	3093.6	21.602	0.6239	79.049	-66.081	75.515	74.98	21.191	0.13856	-7.1364	0.58589	-2.8089	30.449	-4.1441
124.04	1.4514	49.12	-7.2258	0.53141	-2.8454	0.050143	-0.096451	0.010353	0.66022	-1.3176	3093.0	21.604	0.62331	79.049	-66.086	75.515	74.98	21.191	0.13856	-7.1364	0.58589	-2.8089	30.449	-4.1441
124.04	1.4499	49.123	-7.2255	0.53093	-2.8454	0.049701	-0.096721	0.007988	0.66022	-1.3176	3092.3	21.605	0.62267	79.048	-66.085	75.515	74.98	21.191	0.13856	-7.1364	0.58589	-2.8089	30.449	-4.1441
124.03	1.4483	49.126	-7.2253	0.53044	-2.8454	0.049179	-0.096858	0.0056178	0.66022	-1.3176	3091.6	21.607	0.62199	79.048	-66.077	75.516	74.98	21.191	0.13856	-7.1364	0.58589	-2.8089	30.449	-4.1441
124.03	1.4466	49.128	-7.2251	0.52996	-2.8453	0.048577	-0.096861	0.0032457	0.66022	-1.3176	3091.0	21.608	0.62126	79.047	-66.063	75.516	74.98	21.191	0.13856	-7.1364	0.58589	-2.8089	30.449	-4.1441
124.03	1.4448	49.131	-7.2248	0.52947	-2.8453	0.047896	-0.09673	0.00087514	0.66022	-1.3176	3090.3	21.609	0.6205	79.047	-66.043	75.516	74.98	21.191	0.13856	-7.1364	0.58589	-2.8089	30.449	-4.1441
124.03	1.443	49.133	-7.2246	0.52899	-2.8453	0.047137	-0.096467	-0.0014907	0.66022	-1.3176	3089.6	21.611	0.6197	79.046	-66.017	75.516	74.98	21.191	0.13856	-7.1364	0.58589	-2.8089	30.449	-4.1441
124.03	1.441	49.136	-7.2243	0.52851	-2.8453	0.046302	-0.09607	-0.0038485	0.66022	-1.3176	3089.0	21.612	0.61886	79.046	-65.985	75.517	74.98	21.191	0.13856	-7.1364	0.58589	-2.8089	30.449	-4.1441
124.03	1.4389	49.138	-7.2241	0.52803	-2.8454	0.045392	-0.095542	-0.0061951	0.66022	-1.3176	3088.3	21.613	0.61798	79.045	-65.948	75.517	74.98	21.191	0.13856	-7.1364	0.58589	-2.8089	30.449	-4.1441
124.02	1.4368	49.14	-7.2239	0.52755	-2.8454	0.044408	-0.094883	-0.0085272	0.66022	-1.3176	3087.6	21.614	0.61707	79.045	-65.905	75.517	74.98	21.191	0.13856	-7.1364	0.58589	-2.8089	30.449	-4.1441
124.02	1.4346	49.141	-7.2237	0.52708	-2.8455	0.043352	-0.094095	-0.010842	0.66022	-1.3176	3087.0	21.615	0.61612	79.044	-65.858	75.517	74.98	21.191	0.13856	-7.1364	0.58589	-2.8089	30.449	-4.1441
124.02	1.4323	49.143	-7.2235	0.52661	-2.8455	0.042225	-0.093177	-0.013135	0.66022	-1.3176	3086.3	21.616	0.61515	79.044	-65.806	75.518	74.98	21.191	0.13856	-7.1364	0.58589	-2.8089	30.449	-4.1441
124.02	1.43	49.144	-7.2233	0.52615	-2.8456	0.04103	-0.092133	-0.015405	0.66022	-1.3176	3085.6	21.617	0.61414	79.043	-65.751	75.518	74.98	21.191	0.13856	-7.1364	0.58589	-2.8089	30.449	-4.1441
124.02	1.4275	49.146	-7.223	0.52569	-2.8457	0.039767	-0.090964	-0.017647	0.66022	-1.3176	3085.0	21.617	0.6131	79.043	-65.691	75.518	74.98	21.191	0.13856	-7.1364	0.58589	-2.8089	30.449	-4.1441
124.02	1.425	49.147	-7.2229	0.52524	-2.8458	0.03844	-0.089671	-0.01986	0.66022	-1.3176	3084.3	21.618	0.61204	79.042	-65.628	75.518	74.98	21.191	0.13856	-7.1364	0.58589	-2.8089	30.449	-4.1441
124.02	1.4225	49.148	-7.2227	0.5248	-2.8459	0.03705	-0.088256	-0.022039	0.66022	-1.3176	3083.6	21.619	0.61095	79.042	-65.563	75.519	74.98	21.191	0.13856	-7.1364	0.58589	-2.8089	30.449	-4.1441
124.01	1.4199	49.149	-7.2225	0.52436	-2.846	0.0356	-0.086722	-0.024182	0.66022	-1.3176	3083.0	21.619	0.60983	79.041	-65.494	75.519	74.98	21.191	0.13856	-7.1364	0.58589	-2.8089	30.449	-4.1441
124.01	1.4172	49.149	-7.2223	0.52393	-2.8461	0.03409	-0.08507	-0.026285	0.66022	-1.3176	3082.3	21.62	0.6087	79.04	-65.423	75.519	74.98	21.191	0.13856	-7.1364	0.58589	-2.8089	30.449	-4.1441
124.01	1.4145	49.15	-7.2221	0.52351	-2.8462	0.032525	-0.083304	-0.028347	0.66022	-1.3176	3081.6	21.62	0.60754	79.04	-65.35	75.519	74.98	21.191	0.13856	-7.1364	0.58589	-2.8089	30.449	-4.1441
124.01	1.4118	49.15	-7.222	0.5231	-2.8464	0.030906	-0.081425	-0.030364	0.66022	-1.3176	3081.0	21.62	0.60637	79.039	-65.275	75.519	74.98	21.191	0.13856	-7.1364	0.58589	-2.8089	30.449	-4.1441
124.01	1.409	49.15	-7.2218	0.52269	-2.8466	0.029235	-0.079437	-0.032334	0.66022	-1.3176	3080.3	21.621	0.60518	79.039	-65.198	75.52	74.98	21.191	0.13856	-7.1364	0.58589	-2.8089	30.449	-4.1441
124.01	1.4062	49.15	-7.2217	0.5223	-2.8467	0.027515	-0.077343	-0.034253	0.66022	-1.3176	3079.6	21.621	0.60397	79.038	-65.12	75.52	74.98	21.191	0.13856	-7.1364	0.58589	-2.8089	30.449	-4.1441
124.01	1.4033	49.15	-7.2216	0.52192	-2.8469	0.025749	-0.075144	-0.03612	0.66022	-1.3176	3079.0	21.621	0.60275	79.038	-65.041	75.52	74.98	21.191	0.13856	-7.1364	0.58589	-2.8089	30.449	-4.1441
124.01	1.4005	49.149	-7.2214	0.52155	-2.8471	0.02394	-0.072846	-0.037931	0.66022	-1.3176	3078.3	21.621	0.60153	79.037	-64.961	75.52	74.98	21.191	0.13856	-7.1364	0.58589	-2.8089	30.449	-4.1441
124.01	1.3976	49.149	-7.2213	0.52119	-2.8473	0.022089	-0.07045	-0.039684	0.66022	-1.3176	3077.6	21.621	0.60029	79.036	-64.881	75.52	74.98	21.191	0.13856	-7.1364	0.58589	-2.8089	30.449	-4.1441
124.0	1.3947	49.148	-7.2212	0.52085	-2.8475	0.020201	-0.067961	-0.041377	0.66022	-1.3176	3077.0	21.62	0.59905	79.036	-64.799	75.521	74.98	21.191	0.13856	-7.1364	0.58589	-2.8089	30.449	-4.1441
124.0	1.3918	49.147	-7.2211	0.52051	-2.8477	0.018278	-0.065382	-0.043007	0.66022	-1.3176	3076.3	21.62	0.5978	79.035	-64.718	75.521	74.98	21.191	0.13856	-7.1364	0.58589	-2.8089	30.449	-4.1441
124.0	1.3889	49.146	-7.221	0.52019	-2.8479	0.016322	-0.062716	-0.044573	0.66022	-1.3176	3075.6	21.62	0.59655	79.035	-64.636	75.521	74.98	21.191	0.13856	-7.1364	0.58589	-2.8089	30.449	-4.1441
124.0	1.3859	49.145	-7.221	0.51989	-2.8481	0.014337	-0.059968	-0.046071	0.66022	-1.3176	3075.0	21.619	0.59531	79.034	-64.554	75.521	74.98	21.191	0.13856	-7.1364	0.58589	-2.8089	30.449	-4.1441
124.0	1.383	49.143	-7.2209	0.51959	-2.8484	0.012325	-0.057141	-0.047501	0.66022	-1.3176	3074.3	21.619	0.59406	79.033	-64.472	75.521	74.98	21.191	0.13856	-7.1364	0.58589	-2.8089	30.449	-4.1441
124.0	1.3801	49.141	-7.2208	0.51931	-2.8486	0.01029	-0.054239	-0.04886	0.66022	-1.3176	3073.6	21.618	0.59282	79.033	-64.39	75.521	74.98	21.191	0.13856	-7.1364	0.58589	-2.8089	30.449	-4.1441
124.0	1.3772	49.14	-7.2208	0.51905	-2.8489	0.0082351	-0.051268	-0.050146	0.66022	-1.3176	3073.0	21.617	0.59158	79.032	-64.309	75.522	74.98	21.191	0.13856	-7.1364	0.58589	-2.8089	30.449	-4.1441
124.0	1.3744	49.138	-7.2207	0.5188	-2.8491	0.0061629	-0.04823	-0.051357	0.66022	-1.3176	3072.3	21.617	0.59036	79.031	-64.228	75.522	74.98	21.191	0.13856	-7.1364	0.58589	-2.8089	30.449	-4.1441
124.0	1.3715	49.135	-7.2207	0.51857	-2.8494	0.0040767	-0.04513	-0.052492	0.66022	-1.3176	3071.7	21.616	0.58914	79.031	-64.148	75.522	74.98	21.191	0.13856	-7.1364	0.58589	-2.8089	30.449	-4.1441
124.0	1.3687	49.133	-7.2207	0.51835	-2.8496	0.0019797	-0.041973	-0.05355	0.66022	-1.3176	3071.0	21.615	0.58794	79.03	-64.068	75.522	74.98	21.191	0.13856	-7.1364	0.58589	-2.8089	30.449	-4.1441
124.0	1.3659	49.13	-7.2207	0.51815	-2.8499	-0.00012504	-0.038763	-0.054528	0.66022	-1.3176	3070.3	21.614	0.58675	79.03	-63.989	75.522	74.98	21.191	0.13856	-7.1364	0.58589	-2.8089	30.449	-4.1441
124.0	1.3632	49.128	-7.2207	0.51796	-2.8502	-0.0022343	-0.035504	-0.055425	0.66022	-1.3176	3069.7	21.613	0.58558	79.029	-63.911	75.522	74.98	21.191	0.13856	-7.1364	0.58589	-2.8089	30.449	-4.1441
124.0	1.3605	49.125	-7.2207	0.51779	-2.8505	-0.0043449	-0.032203	-0.056241	0.66022	-1.3176	3069.0	21.612	0.58442	79.028	-63.833	75.522	74.98	21.191	0.13856	-7.1364	0.58589	-2.8089	30.449	-4.1441
124.0	1.3579	49.122	-7.2208	0.51764	-2.8507	-0.0064536	-0.028862	-0.056973	0.66022	-1.3176	3068.3	21.611	0.58329	79.028	-63.757	75.523	74.98	21.191	0.13856	-7.1364	0.58589	-2.8089	30.449	-4.1441
124.0	1.3553	49.119	-7.2208	0.51751	-2.851	-0.0085574	-0.025487	-0.057622	0.66022	-1.3176	3067.7	21.609	0.58218	79.027	-63.681	75.523	74.98	21.191	0.13856	-7.1364	0.58589	-2.8089	30.449	-4.1441
124.0	1.3527	49.115	-7.2208	0.51739	-2.8513	-0.010653	-0.022084	-0.058186	0.66022	-1.3176	3067.0	21.608	0.5811	79.026	-63.607	75.523	74.98	21.191	0.13856	-7.1364	0.58589	-2.8089	30.449	-4.1441
124.0	1.3503	49.112	-7.2209	0.51728	-2.8516	-0.012737	-0.018656	-0.058664	0.66022	-1.3176	3066.3	21.607	0.58005	79.026	-63.534	75.523	74.98	21.191	0.13856	-7.1364	0.58589	-2.8089	30.449	-4.1441
124.0	1.3479	49.108	-7.221	0.5172	-2.8519	-0.014807	-0.015208	-0.059056	0.66022	-1.3176	3065.7	21.605	0.57902	79.025	-63.462	75.523	74.98	21.191	0.13856	-7.1364	0.58589	-2.8089	30.449	-4.1441
124.0	1.3456	49.105	-7.221	0.51713	-2.8522	-0.016859	-0.011747	-0.059361	0.66022	-1.3176	3065.0	21.604	0.57803	79.024	-63.391	75.523	74.98	21.191	0.13856	-7.1364	0.58589	-2.8089	30.449	-4.1441
124.0	1.3433	49.101	-7.2211	0.51708	-2.8525	-0.018891	-0.0082761	-0.059579	0.66022	-1.3176	3064.3	21.602	0.57707	79.024	-63.322	75.523	74.98	21.191	0.13856	-7.1364	0.58589	-2.8089	30.449	-4.1441
124.0	1.3411	49.097	-7.2212	0.51705	-2.8528	-0.020898	-0.0048011	-0.05971	0.66022	-1.3176	3063.7	21.6	0.57614	79.023	-63.254	75.523	74.98	21.191	0.13856	-7.1364	0.58589	-2.8089	30.449	-4.1441
124.0	1.3391	49.093	-7.2213	0.51703	-2.8531	-0.022879	-0.0013269	-0.059752	0.66022	-1.3176	3063.0	21.599	0.57525	79.022	-63.188	75.524	74.98	21.191	0.13856	-7.1364	0.58589	-2.8089	30.449	-4.1441
124.0	1.3371	49.088	-7.2215	0.51704	-2.8534	-0.024831	0.0021415	-0.059707	0.66022	-1.3176	3062.3	21.597	0.5744	79.022	-63.123	75.524	74.98	21.191	0.13856	-7.1364	0.58589	-2.8089	30.449	-4.1441
124.0	1.3352	49.084	-7.2216	0.51706	-2.8537	-0.02675	0.0055989	-0.059575	0.66022	-1.3176	3061.7	21.595	0.57359	79.021	-63.059	75.524	74.98	21.191	0.13856	-7.1364	0.58589	-2.8089	30.449	-4.1441
124.0	1.3334	49.08	-7.2217	0.51709	-2.854	-0.028633	0.0090403	-0.059355	0.66022	-1.3176	3061.0	21.593	0.57282	79.02	-62.997	75.524	74.98	21.191	0.13856	-7.1364	0.58589	-2.8089	30.449	-4.1441
124.01	1.3317	49.075	-7.2219	0.51715	-2.8543	-0.030478	0.012461	-0.059048	0.66022	-1.3176	3060.4	21.591	0.57209	79.02	-62.937	75.524	74.98	21.191	0.13856	-7.1364	0.58589	-2.8089	30.449	-4.1441
124.01	1.3301	49.071	-7.222	0.51722	-2.8546	-0.032283	0.015855	-0.058654	0.66022	-1.3176	3059.7	21.589	0.57141	79.019	-62.878	75.524	74.98	21.191	0.13856	-7.1364	0.58589	-2.8089	30.449	-4.1441
124.01	1.3286	49.066	-7.2222	0.51731	-2.8549	-0.034043	0.019218	-0.058174	0.66022	-1.3176	3059.0	21.587	0.57078	79.018	-62.821	75.524	74.98	21.191	0.13856	-7.1364	0.58589	-2.8089	30.449	-4.1441
124.01	1.3272	49.061	-7.2224	0.51741	-2.8552	-0.035757	0.022545	-0.057609	0.66022	-1.3176	3058.4	21.585	0.57019	79.018	-62.766	75.524	74.98	21.191	0.13856	-7.1364	0.58589	-2.8089	30.449	-4.1441
124.01	1.3259	49.056	-7.2226	0.51753	-2.8554	-0.037423	0.025832	-0.056959	0.66022	-1.3176	3057.7	21.583	0.56966	79.017	-62.713	75.525	74.98	21.191	0.13856	-7.1364	0.58589	-2.8089	30.449	-4.1441
124.01	1.3248	49.051	-7.2227	0.51767	-2.8557	-0.039037	0.029072	-0.056226	0.66022	-1.3176	3057.0	21.581	0.56917	79.016	-62.661	75.525	74.98	21.191	0.13856	-7.1364	0.58589	-2.8089	30.449	-4.1441
124.01	1.3238	49.046	-7.2229	0.51782	-2.856	-0.040598	0.032262	-0.055411	0.66022	-1.3176	3056.4	21.579	0.56873	79.016	-62.611	75.525	74.98	21.191	0.13856	-7.1364	0.58589	-2.8089	30.449	-4.1441
124.01	1.3229	49.041	-7.2232	0.51799	-2.8563	-0.042103	0.035397	-0.054514	0.66022	-1.3176	3055.7	21.577	0.56835	79.015	-62.563	75.525	74.98	21.191	0.13856	-7.1364	0.58589	-2.8089	30.449	-4.1441
124.01	1.3221	49.036	-7.2234	0.51818	-2.8566	-0.04347	0.038734	-0.053624	0.66022	-1.3176	3055.0	21.575	0.56802	79.014	-62.516	75.525	74.98	21.191	0.13856	-7.1364	0.58589	-2.8089	30.449	-4.1441
124.01	1.3214	49.031	-7.2236	0.51838	-2.8568	-0.044735	0.042152	-0.052699	0.66022	-1.3176	3054.4	21.572	0.56775	79.014	-62.472	75.525	74.98	21.191	0.13856	-7.1364	0.58589	-2.8089	30.449	-4.1441
124.01	1.3209	49.026	-7.2238	0.5186	-2.8571	-0.045943	0.045487	-0.051686	0.66022	-1.3176	3053.7	21.57	0.56753	79.013	-62.429	75.525	74.98	21.191	0.13856	-7.1364	0.58589	-2.8089	30.449	-4.1441
124.01	1.3205	49.021	-7.224	0.51883	-2.8573	-0.047094	0.048733	-0.050585	0.66022	-1.3176	3053.1	21.568	0.56737	79.013	-62.389	75.525	74.98	21.191	0.13856	-7.1364	0.58589	-2.8089	30.449	-4.1441
124.01	1.3203	49.016	-7.2243	0.51908	-2.8576	-0.048183	0.051884	-0.0494	0.66022	-1.3176	3052.4	21.566	0.56727	79.012	-62.35	75.526	74.98	21.191	0.13856	-7.1364	0.58589	-2.8089	30.449	-4.1441
124.02	1.3202	49.01	-7.2245	0.51935	-2.8578	-0.04921	0.054937	-0.048132	0.66022	-1.3176	3051.7	21.564	0.56722	79.011	-62.313	75.526	74.98	21.191	0.13856	-7.1364	0.58589	-2.8089	30.449	-4.1441
124.02	1.3202	49.005	-7.2248	0.51963	-2.8581	-0.050172	0.057884	-0.046784	0.66022	-1.3176	3051.1	21.562	0.56723	79.011	-62.278	75.526	74.98	21.191	0.13856	-7.1364	0.58589	-2.8089	30.449	-4.1441
124.02	1.3203	49.0	-7.225	0.51993	-2.8583	-0.051068	0.060723	-0.045358	0.66022	-1.3176	3050.4	21.559	0.5673	79.01	-62.246	75.526	74.98	21.191	0.13856	-7.1364	0.58589	-2.8089	30.449	-4.1441
124.02	1.3206	48.995	-7.2253	0.52024	-2.8585	-0.051895	0.063448	-0.043856	0.66022	-1.3176	3049.7	21.557	0.56743	79.009	-62.215	75.526	74.98	21.191	0.13856	-7.1364	0.58589	-2.8089	30.449	-4.1441
124.02	1.3211	48.99	-7.2255	0.52056	-2.8587	-0.052653	0.066054	-0.042281	0.66022	-1.3176	3049.1	21.555	0.56762	79.009	-62.186	75.526	74.98	21.191	0.13856	-7.1364	0.58589	-2.8089	30.449	-4.1441
124.02	1.3216	48.985	-7.2258	0.5209	-2.8589	-0.053339	0.068538	-0.040636	0.66022	-1.3176	3048.4	21.553	0.56787	79.008	-62.159	75.526	74.98	21.191	0.13856	-7.1364	0.58589	-2.8089	30.449	-4.1441
124.02	1.3223	48.98	-7.2261	0.52125	-2.8591	-0.053952	0.070895	-0.038924	0.66022	-1.3176	3047.8	21.551	0.56817	79.007	-62.134	75.527	74.98	21.191	0.13856	-7.1364	0.58589	-2.8089	30.449	-4.1441
124.02	1.3232	48.975	-7.2264	0.52161	-2.8593	-0.054492	0.073122	-0.037147	0.66022	-1.3176	3047.1	21.549	0.56853	79.007	-62.111	75.527	74.98	21.191	0.13856	-7.1364	0.58589	-2.8089	30.449	-4.1441
124.02	1.3241	48.97	-7.2266	0.52198	-2.8595	-0.054956	0.075216	-0.03531	0.66022	-1.3176	3046.4	21.547	0.56895	79.006	-62.091	75.527	74.98	21.191	0.13856	-7.1364	0.58589	-2.8089	30.449	-4.1441
124.02	1.3252	48.966	-7.2269	0.52236	-2.8597	-0.055345	0.077172	-0.033414	0.66022	-1.3176	3045.8	21.545	0.56943	79.006	-62.072	75.527	74.98	21.191	0.13856	-7.1364	0.58589	-2.8089	30.449	-4.1441
124.02	1.3265	48.961	-7.2272	0.52275	-2.8598	-0.055657	0.078988	-0.031464	0.66022	-1.3176	3045.1	21.543	0.56996	79.005	-62.055	75.527	74.98	21.191	0.13856	-7.1364	0.58589	-2.8089	30.449	-4.1441
124.02	1.3278	48.956	-7.2275	0.52315	-2.86	-0.055891	0.080662	-0.029462	0.66022	-1.3176	3044.4	21.541	0.57055	79.004	-62.041	75.527	74.98	21.191	0.13856	-7.1364	0.58589	-2.8089	30.449	-4.1441
124.03	1.3293	48.952	-7.2277	0.52356	-2.8601	-0.056048	0.08219	-0.027413	0.66022	-1.3176	3043.8	21.539	0.57119	79.004	-62.028	75.528	74.98	21.191	0.13856	-7.1364	0.58589	-2.8089	30.449	-4.1441
124.03	1.3309	48.948	-7.228	0.52397	-2.8603	-0.056126	0.083571	-0.025319	0.66022	-1.3176	3043.1	21.537	0.57189	79.003	-62.017	75.528	74.98	21.191	0.13856	-7.1364	0.58589	-2.8089	30.449	-4.1441
124.03	1.3326	48.943	-7.2283	0.52439	-2.8604	-0.056126	0.084802	-0.023186	0.66022	-1.3176	3042.5	21.535	0.57264	79.003	-62.009	75.528	74.98	21.191	0.13856	-7.1364	0.58589	-2.8089	30.449	-4.1441
124.03	1.3345	48.939	-7.2286	0.52482	-2.8605	-0.056047	0.085881	-0.021015	0.66022	-1.3176	3041.8	21.533	0.57344	79.002	-62.003	75.528	74.98	21.191	0.13856	-7.1364	0.58589	-2.8089	30.449	-4.1441
124.03	1.3365	48.935	-7.2289	0.52525	-2.8606	-0.055889	0.086809	-0.018812	0.66022	-1.3176	3041.1	21.532	0.57429	79.002	-61.998	75.528	74.98	21.191	0.13856	-7.1364	0.58589	-2.8089	30.449	-4.1441
124.03	1.3385	48.931	-7.2291	0.52569	-2.8607	-0.055653	0.087582	-0.016579	0.66022	-1.3176	3040.5	21.53	0.57518	79.001	-61.996	75.529	74.98	21.191	0.13856	-7.1364	0.58589	-2.8089	30.449	-4.1441
124.03	1.3407	48.928	-7.2294	0.52613	-2.8608	-0.055339	0.088201	-0.014321	0.66022	-1.3176	3039.8	21.529	0.57613	79.0	-61.995	75.529	74.98	21.191	0.13856	-7.1364	0.58589	-2.8089	30.449	-4.1441
124.03	1.343	48.924	-7.2297	0.52657	-2.8608	-0.054947	0.088664	-0.012042	0.66022	-1.3176	3039.1	21.527	0.57712	79.0	-61.997	75.529	74.98	21.191	0.13856	-7.1364	0.58589	-2.8089	30.449	-4.1441
124.03	1.3454	48.92	-7.23	0.52701	-2.8609	-0.054479	0.088972	-0.0097457	0.66022	-1.3176	3038.5	21.526	0.57815	78.999	-62.001	75.529	74.98	21.191	0.13856	-7.1364	0.58589	-2.8089	30.449	-4.1441
124.03	1.3479	48.917	-7.2302	0.52746	-2.8609	-0.053934	0.089124	-0.0074359	0.66022	-1.3176	3037.8	21.524	0.57922	78.999	-62.007	75.529	74.98	21.191	0.13856	-7.1364	0.58589	-2.8089	30.449	-4.1441
124.03	1.3505	48.914	-7.2305	0.52791	-2.861	-0.053314	0.08912	-0.0051169	0.66022	-1.3176	3037.2	21.523	0.58034	78.998	-62.014	75.53	74.98	21.191	0.13856	-7.1364	0.58589	-2.8089	30.449	-4.1441
124.03	1.3532	48.911	-7.2308	0.52835	-2.861	-0.05262	0.088962	-0.0027924	0.66022	-1.3176	3036.5	21.522	0.58149	78.998	-62.024	75.53	74.98	21.191	0.13856	-7.1364	0.58589	-2.8089	30.449	-4.1441
124.03	1.3559	48.908	-7.231	0.52879	-2.861	-0.051853	0.08865	-0.00046668	0.66022	-1.3176	3035.8	21.52	0.58268	78.997	-62.036	75.53	74.98	21.191	0.13856	-7.1364	0.58589	-2.8089	30.449	-4.1441
124.03	1.3587	48.905	-7.2313	0.52924	-2.861	-0.051014	0.088184	0.0018564	0.66022	-1.3176	3035.2	21.519	0.5839	78.997	-62.05	75.53	74.98	21.191	0.13856	-7.1364	0.58589	-2.8089	30.449	-4.1441
124.03	1.3617	48.903	-7.2315	0.52968	-2.861	-0.050105	0.087567	0.0041729	0.66022	-1.3176	3034.5	21.518	0.58516	78.996	-62.066	75.531	74.98	21.191	0.13856	-7.1364	0.58589	-2.8089	30.449	-4.1441
124.03	1.3646	48.9	-7.2318	0.53011	-2.861	-0.049127	0.086799	0.0064787	0.66022	-1.3176	3033.8	21.517	0.58644	78.995	-62.083	75.531	74.98	21.191	0.13856	-7.1364	0.58589	-2.8089	30.449	-4.1441
124.03	1.3677	48.898	-7.232	0.53054	-2.8609	-0.048083	0.085883	0.00877	0.66022	-1.3176	3033.2	21.517	0.58776	78.995	-62.103	75.531	74.98	21.191	0.13856	-7.1364	0.58589	-2.8089	30.449	-4.1441
124.03	1.3708	48.896	-7.2323	0.53097	-2.8609	-0.046973	0.084821	0.011043	0.66022	-1.3176	3032.5	21.516	0.5891	78.994	-62.125	75.531	74.98	21.191	0.13856	-7.1364	0.58589	-2.8089	30.449	-4.1441
124.03	1.374	48.894	-7.2325	0.53139	-2.8608	-0.0458	0.083614	0.013293	0.66022	-1.3176	3031.9	21.515	0.59046	78.994	-62.148	75.531	74.98	21.191	0.13856	-7.1364	0.58589	-2.8089	30.449	-4.1441
124.03	1.3772	48.892	-7.2327	0.53181	-2.8607	-0.044566	0.082267	0.015518	0.66022	-1.3176	3031.2	21.514	0.59185	78.993	-62.173	75.532	74.98	21.191	0.13856	-7.1364	0.58589	-2.8089	30.449	-4.1441
124.03	1.3804	48.891	-7.2329	0.53221	-2.8606	-0.043273	0.080781	0.017713	0.66022	-1.3176	3030.5	21.514	0.59325	78.993	-62.201	75.532	74.98	21.191	0.13856	-7.1364	0.58589	-2.8089	30.449	-4.1441
124.03	1.3837	48.889	-7.2332	0.53261	-2.8606	-0.041923	0.07916	0.019874	0.66022	-1.3176	3029.9	21.513	0.59467	78.992	-62.23	75.532	74.98	21.191	0.13856	-7.1364	0.58589	-2.8089	30.449	-4.1441
124.03	1.3871	48.888	-7.2334	0.53301	-2.8604	-0.040519	0.077406	0.021998	0.66022	-1.3176	3029.2	21.513	0.59611	78.992	-62.261	75.532	74.98	21.191	0.13856	-7.1364	0.58589	-2.8089	30.449	-4.1441
124.03	1.3904	48.887	-7.2336	0.53339	-2.8603	-0.039063	0.075524	0.024081	0.66022	-1.3176	3028.5	21.513	0.59756	78.991	-62.294	75.533	74.98	21.191	0.13856	-7.1364	0.58589	-2.8089	30.449	-4.1441
124.03	1.3938	48.886	-7.2338	0.53376	-2.8602	-0.037557	0.073517	0.026121	0.66022	-1.3176	3027.9	21.512	0.59903	78.991	-62.328	75.533	74.98	21.191	0.13856	-7.1364	0.58589	-2.8089	30.449	-4.1441
124.03	1.3973	48.886	-7.2339	0.53412	-2.8601	-0.036005	0.071389	0.028113	0.66022	-1.3176	3027.2	21.512	0.6005	78.99	-62.364	75.533	74.98	21.191	0.13856	-7.1364	0.58589	-2.8089	30.449	-4.1441
124.03	1.4007	48.885	-7.2341	0.53447	-2.8599	-0.034408	0.069144	0.030054	0.66022	-1.3176	3026.6	21.512	0.60197	78.99	-62.402	75.534	74.98	21.191	0.13856	-7.1364	0.58589	-2.8089	30.449	-4.1441
124.02	1.4041	48.885	-7.2343	0.53481	-2.8598	-0.03277	0.066786	0.031942	0.66022	-1.3176	3025.9	21.512	0.60345	78.989	-62.442	75.534	74.98	21.191	0.13856	-7.1364	0.58589	-2.8089	30.449	-4.1441
124.02	1.4076	48.885	-7.2344	0.53514	-2.8596	-0.031094	0.064321	0.033772	0.66022	-1.3176	3025.2	21.512	0.60494	78.989	-62.484	75.534	74.98	21.191	0.13856	-7.1364	0.58589	-2.8089	30.449	-4.1441
124.02	1.411	48.885	-7.2346	0.53546	-2.8594	-0.029382	0.061752	0.035543	0.66022	-1.3176	3024.6	21.512	0.60642	78.988	-62.527	75.534	74.98	21.191	0.13856	-7.1364	0.58589	-2.8089	30.449	-4.1441
124.02	1.4144	48.885	-7.2347	0.53576	-2.8593	-0.027637	0.059084	0.037252	0.66022	-1.3176	3023.9	21.513	0.6079	78.988	-62.572	75.535	74.98	21.191	0.13856	-7.1364	0.58589	-2.8089	30.449	-4.1441
124.02	1.4179	48.885	-7.2349	0.53605	-2.8591	-0.025863	0.056323	0.038895	0.66022	-1.3176	3023.2	21.513	0.60938	78.987	-62.618	75.535	74.98	21.191	0.13856	-7.1364	0.58589	-2.8089	30.449	-4.1441
124.02	1.4213	48.886	-7.235	0.53632	-2.8589	-0.024062	0.053473	0.04047	0.66022	-1.3176	3022.6	21.513	0.61085	78.987	-62.666	75.535	74.98	21.191	0.13856	-7.1364	0.58589	-2.8089	30.449	-4.1441
124.02	1.4247	48.886	-7.2351	0.53658	-2.8587	-0.022238	0.05054	0.041975	0.66022	-1.3176	3021.9	21.514	0.61231	78.986	-62.715	75.535	74.98	21.191	0.13856	-7.1364	0.58589	-2.8089	30.449	-4.1441
124.02	1.428	48.887	-7.2352	0.53683	-2.8584	-0.020393	0.047529	0.043408	0.66022	-1.3176	3021.3	21.514	0.61376	78.986	-62.766	75.536	74.98	21.191	0.13856	-7.1364	0.58589	-2.8089	30.449	-4.1441
124.02	1.4314	48.888	-7.2353	0.53706	-2.8582	-0.018531	0.044446	0.044766	0.66022	-1.3176	3020.6	21.515	0.6152	78.985	-62.819	75.536	74.98	21.191	0.13856	-7.1364	0.58589	-2.8089	30.449	-4.1441
124.01	1.4347	48.889	-7.2354	0.53727	-2.858	-0.016655	0.041295	0.046047	0.66022	-1.3176	3019.9	21.515	0.61663	78.985	-62.873	75.536	74.98	21.191	0.13856	-7.1364	0.58589	-2.8089	30.449	-4.1441
124.01	1.438	48.89	-7.2355	0.53747	-2.8578	-0.014767	0.038083	0.047249	0.66022	-1.3176	3019.3	21.516	0.61804	78.984	-62.928	75.536	74.98	21.191	0.13856	-7.1364	0.58589	-2.8089	30.449	-4.1441
124.01	1.4412	48.892	-7.2356	0.53765	-2.8575	-0.012872	0.034816	0.048371	0.66022	-1.3176	3018.6	21.517	0.61943	78.984	-62.985	75.537	74.98	21.191	0.13856	-7.1364	0.58589	-2.8089	30.449	-4.1441
124.01	1.4444	48.893	-7.2356	0.53782	-2.8573	-0.010972	0.031498	0.049412	0.66022	-1.3176	3017.9	21.518	0.6208	78.983	-63.042	75.537	74.98	21.191	0.13856	-7.1364	0.58589	-2.8089	30.449	-4.1441
124.01	1.4475	48.895	-7.2357	0.53797	-2.857	-0.009071	0.028136	0.050369	0.66022	-1.3176	3017.3	21.519	0.62215	78.983	-63.102	75.537	74.98	21.191	0.13856	-7.1364	0.58589	-2.8089	30.449	-4.1441
124.01	1.4506	48.897	-7.2357	0.5381	-2.8568	-0.0071713	0.024736	0.051242	0.66022	-1.3176	3016.6	21.52	0.62348	78.982	-63.162	75.538	74.98	21.191	0.13856	-7.1364	0.58589	-2.8089	30.449	-4.1441
124.0	1.4536	48.899	-7.2357	0.53821	-2.8565	-0.0052764	0.021304	0.052029	0.66022	-1.3176	3015.9	21.521	0.62478	78.982	-63.223	75.538	74.98	21.191	0.13856	-7.1364	0.58589	-2.8089	30.449	-4.1441
124.0	1.4566	48.901	-7.2358	0.53831	-2.8563	-0.0033894	0.017845	0.052729	0.66022	-1.3176	3015.3	21.522	0.62606	78.981	-63.286	75.538	74.98	21.191	0.13856	-7.1364	0.58589	-2.8089	30.449	-4.1441
124.0	1.4595	48.903	-7.2358	0.53839	-2.856	-0.0015134	0.014366	0.053342	0.66022	-1.3176	3014.6	21.523	0.62731	78.981	-63.349	75.538	74.98	21.191	0.13856	-7.1364	0.58589	-2.8089	30.449	-4.1441
124.0	1.4623	48.905	-7.2358	0.53846	-2.8557	0.00034863	0.010871	0.053867	0.66022	-1.3176	3014.0	21.524	0.62854	78.98	-63.414	75.539	74.98	21.191	0.13856	-7.1364	0.58589	-2.8089	30.449	-4.1441
124.0	1.4651	48.907	-7.2358	0.5385	-2.8555	0.0021936	0.0073684	0.054303	0.66022	-1.3176	3013.3	21.525	0.62973	78.98	-63.48	75.539	74.98	21.191	0.13856	-7.1364	0.58589	-2.8089	30.449	-4.1441
124.0	1.4678	48.91	-7.2358	0.53853	-2.8552	0.0040185	0.0038624	0.054651	0.66022	-1.3176	3012.6	21.527	0.63089	78.979	-63.546	75.539	74.98	21.191	0.13856	-7.1364	0.58589	-2.8089	30.449	-4.1441
123.99	1.4704	48.912	-7.2357	0.53854	-2.8549	0.0058206	0.00035928	0.054909	0.66022	-1.3176	3012.0	21.528	0.63202	78.979	-63.613	75.54	74.98	21.191	0.13856	-7.1364	0.58589	-2.8089	30.449	-4.1441
123.99	1.4729	48.915	-7.2357	0.53853	-2.8546	0.0075968	-0.0031353	0.055079	0.66022	-1.3176	3011.3	21.529	0.63311	78.978	-63.681	75.54	74.98	21.191	0.13856	-7.1364	0.58589	-2.8089	30.449	-4.1441
123.99	1.4754	48.917	-7.2356	0.53851	-2.8544	0.00941	-0.0063618	0.05507	0.66022	-1.3176	3010.6	21.531	0.63417	78.978	-63.75	75.54	74.98	21.191	0.13856	-7.1364	0.58589	-2.8089	30.449	-4.1441
123.99	1.4778	48.92	-7.2356	0.53847	-2.8541	0.011226	-0.0094435	0.054936	0.66022	-1.3176	3010.0	21.532	0.6352	78.977	-63.819	75.54	74.98	21.191	0.13856	-7.1364	0.58589	-2.8089	30.449	-4.1441
123.99	1.4801	48.923	-7.2355	0.53842	-2.8538	0.013008	-0.012506	0.054723	0.66022	-1.3176	3009.3	21.533	0.63619	78.977	-63.889	75.541	74.98	21.191	0.13856	-7.1364	0.58589	-2.8089	30.449	-4.1441
123.98	1.4823	48.926	-7.2355	0.53835	-2.8535	0.014754	-0.015546	0.054432	0.66022	-1.3176	3008.6	21.535	0.63715	78.976	-63.959	75.541	74.98	21.191	0.13856	-7.1364	0.58589	-2.8089	30.449	-4.1441
123.98	1.4844	48.929	-7.2354	0.53826	-2.8533	0.016462	-0.018558	0.054064	0.66022	-1.3176	3008.0	21.536	0.63806	78.976	-64.03	75.541	74.98	21.191	0.13856	-7.1364	0.58589	-2.8089	30.449	-4.1441
123.98	1.4864	48.932	-7.2353	0.53816	-2.853	0.01813	-0.021539	0.053619	0.66022	-1.3176	3007.3	21.538	0.63894	78.975	-64.1	75.542	74.98	21.191	0.13856	-7.1364	0.58589	-2.8089	30.449	-4.1441
123.98	1.4884	48.935	-7.2352	0.53804	-2.8527	0.019756	-0.024485	0.0531	0.66022	-1.3176	3006.6	21.54	0.63978	78.975	-64.171	75.542	74.98	21.191	0.13856	-7.1364	0.58589	-2.8089	30.449	-4.1441
123.98	1.4902	48.938	-7.2351	0.53791	-2.8525	0.021337	-0.02739	0.052506	0.66022	-1.3176	3006.0	21.541	0.64058	78.974	-64.243	75.542	74.98	21.191	0.13856	-7.1364	0.58589	-2.8089	30.449	-4.1441
123.97	1.492	48.941	-7.235	0.53777	-2.8522	0.022873	-0.030253	0.051839	0.66022	-1.3176	3005.3	21.543	0.64134	78.974	-64.314	75.542	74.98	21.191	0.13856	-7.1364	0.58589	-2.8089	30.449	-4.1441
123.97	1.4936	48.945	-7.2349	0.53761	-2.8519	0.02436	-0.033067	0.051101	0.66022	-1.3176	3004.6	21.544	0.64206	78.973	-64.385	75.543	74.98	21.191	0.13856	-7.1364	0.58589	-2.8089	30.449	-4.1441
123.97	1.4952	48.948	-7.2348	0.53744	-2.8517	0.025797	-0.035831	0.050291	0.66022	-1.3176	3004.0	21.546	0.64274	78.973	-64.455	75.543	74.98	21.191	0.13856	-7.1364	0.58589	-2.8089	30.449	-4.1441
123.97	1.4967	48.951	-7.2346	0.53725	-2.8514	0.027183	-0.038539	0.049413	0.66022	-1.3176	3003.3	21.548	0.64338	78.972	-64.526	75.543	74.98	21.191	0.13856	-7.1364	0.58589	-2.8089	30.449	-4.1441
123.96	1.4981	48.955	-7.2345	0.53705	-2.8512	0.028515	-0.041189	0.048468	0.66022	-1.3176	3002.7	21.549	0.64398	78.972	-64.595	75.543	74.98	21.191	0.13856	-7.1364	0.58589	-2.8089	30.449	-4.1441
123.96	1.4993	48.958	-7.2343	0.53684	-2.851	0.029792	-0.043776	0.047456	0.66022	-1.3176	3002.0	21.551	0.64453	78.972	-64.665	75.544	74.98	21.191	0.13856	-7.1364	0.58589	-2.8089	30.449	-4.1441
123.96	1.5005	48.961	-7.2342	0.53662	-2.8507	0.031012	-0.046298	0.04638	0.66022	-1.3176	3001.3	21.553	0.64504	78.971	-64.733	75.544	74.98	21.191	0.13856	-7.1364	0.58589	-2.8089	30.449	-4.1441
123.96	1.5016	48.965	-7.234	0.53638	-2.8505	0.032175	-0.048751	0.045242	0.66022	-1.3176	3000.7	21.555	0.64551	78.971	-64.801	75.544	74.98	21.191	0.13856	-7.1364	0.58589	-2.8089	30.449	-4.1441
123.96	1.5026	48.968	-7.2339	0.53613	-2.8503	0.033279	-0.051132	0.044043	0.66022	-1.3176	3000.0	21.556	0.64593	78.97	-64.867	75.545	74.98	21.191	0.13856	-7.1364	0.58589	-2.8089	30.449	-4.1441
123.95	1.5035	48.972	-7.2337	0.53587	-2.8501	0.034322	-0.053438	0.042785	0.66022	-1.3176	2999.3	21.558	0.64631	78.97	-64.933	75.545	74.98	21.191	0.13856	-7.1364	0.58589	-2.8089	30.449	-4.1441
123.95	1.5042	48.975	-7.2335	0.5356	-2.8498	0.035303	-0.055665	0.041471	0.66022	-1.3176	2998.7	21.56	0.64665	78.969	-64.997	75.545	74.98	21.191	0.13856	-7.1364	0.58589	-2.8089	30.449	-4.1441
123.95	1.5049	48.978	-7.2333	0.53531	-2.8496	0.036221	-0.057812	0.040102	0.66022	-1.3176	2998.0	21.562	0.64695	78.969	-65.059	75.545	74.98	21.191	0.13856	-7.1364	0.58589	-2.8089	30.449	-4.1441
123.95	1.5055	48.982	-7.2332	0.53502	-2.8494	0.037076	-0.059874	0.03868	0.66022	-1.3176	2997.3	21.563	0.6472	78.968	-65.12	75.546	74.98	21.191	0.13856	-7.1364	0.58589	-2.8089	30.449	-4.1441
123.94	1.506	48.985	-7.233	0.53471	-2.8493	0.037866	-0.06185	0.037208	0.66022	-1.3176	2996.7	21.565	0.6474	78.968	-65.179	75.546	74.98	21.191	0.13856	-7.1364	0.58589	-2.8089	30.449	-4.1441
123.94	1.5063	48.989	-7.2328	0.5344	-2.8491	0.03859	-0.063737	0.035688	0.66022	-1.3176	2996.0	21.567	0.64757	78.967	-65.235	75.546	74.98	21.191	0.13856	-7.1364	0.58589	-2.8089	30.449	-4.1441
123.94	1.5066	48.992	-7.2326	0.53408	-2.8489	0.039247	-0.065533	0.034122	0.66022	-1.3176	2995.3	21.568	0.64769	78.967	-65.29	75.547	74.98	21.191	0.13856	-7.1364	0.58589	-2.8089	30.449	-4.1441
123.94	1.5068	48.995	-7.2324	0.53374	-2.8487	0.039838	-0.067235	0.032512	0.66022	-1.3176	2994.7	21.57	0.64776	78.966	-65.342	75.547	74.98	21.191	0.13856	-7.1364	0.58589	-2.8089	30.449	-4.1441
123.94	1.5068	48.998	-7.2322	0.5334	-2.8486	0.040361	-0.068842	0.030861	0.66022	-1.3176	2994.0	21.572	0.64779	78.966	-65.391	75.547	74.98	21.191	0.13856	-7.1364	0.58589	-2.8089	30.449	-4.1441
123.93	1.5068	49.002	-7.232	0.53306	-2.8484	0.040815	-0.07035	0.029172	0.66022	-1.3176	2993.3	21.573	0.64778	78.965	-65.437	75.547	74.98	21.191	0.13856	-7.1364	0.58589	-2.8089	30.449	-4.1441
123.93	1.5067	49.005	-7.2318	0.5327	-2.8483	0.041201	-0.071759	0.027446	0.66022	-1.3176	2992.7	21.575	0.64773	78.965	-65.481	75.548	74.98	21.191	0.13856	-7.1364	0.58589	-2.8089	30.449	-4.1441
123.93	1.5064	49.008	-7.2316	0.53234	-2.8481	0.041519	-0.073067	0.025687	0.66022	-1.3176	2992.0	21.576	0.64763	78.964	-65.521	75.548	74.98	21.191	0.13856	-7.1364	0.58589	-2.8089	30.449	-4.1441
123.93	1.5061	49.011	-7.2314	0.53197	-2.848	0.041767	-0.074272	0.023896	0.66022	-1.3176	2991.3	21.578	0.64749	78.964	-65.557	75.548	74.98	21.191	0.13856	-7.1364	0.58589	-2.8089	30.449	-4.1441
123.92	1.5057	49.014	-7.2312	0.5316	-2.8479	0.041946	-0.075372	0.022077	0.66022	-1.3176	2990.7	21.579	0.64731	78.963	-65.59	75.548	74.98	21.191	0.13856	-7.1364	0.58589	-2.8089	30.449	-4.1441
123.92	1.5051	49.017	-7.2309	0.53122	-2.8478	0.042055	-0.076367	0.020232	0.66022	-1.3176	2990.0	21.581	0.64709	78.962	-65.619	75.549	74.98	21.191	0.13856	-7.1364	0.58589	-2.8089	30.449	-4.1441
123.92	1.5045	49.02	-7.2307	0.53083	-2.8477	0.042096	-0.077255	0.018364	0.66022	-1.3176	2989.3	21.582	0.64683	78.962	-65.644	75.549	74.98	21.191	0.13856	-7.1364	0.58589	-2.8089	30.449	-4.1441
123.92	1.5038	49.022	-7.2305	0.53044	-2.8476	0.042067	-0.078036	0.016475	0.66022	-1.3176	2988.7	21.584	0.64653	78.961	-65.665	75.549	74.98	21.191	0.13856	-7.1364	0.58589	-2.8089	30.449	-4.1441
123.92	1.503	49.025	-7.2303	0.53005	-2.8475	0.04197	-0.078707	0.014568	0.66022	-1.3176	2988.0	21.585	0.64619	78.961	-65.681	75.549	74.98	21.191	0.13856	-7.1364	0.58589	-2.8089	30.449	-4.1441
123.91	1.5021	49.028	-7.2301	0.52966	-2.8475	0.041804	-0.07927	0.012645	0.66022	-1.3176	2987.4	21.587	0.64581	78.96	-65.693	75.55	74.98	21.191	0.13856	-7.1364	0.58589	-2.8089	30.449	-4.1441
123.91	1.5011	49.03	-7.2299	0.52926	-2.8474	0.04157	-0.079722	0.010711	0.66022	-1.3176	2986.7	21.588	0.64539	78.96	-65.701	75.55	74.98	21.191	0.13856	-7.1364	0.58589	-2.8089	30.449	-4.1441
123.91	1.5001	49.033	-7.2297	0.52886	-2.8474	0.041268	-0.080065	0.0087662	0.66022	-1.3176	2986.0	21.589	0.64493	78.959	-65.704	75.55	74.98	21.191	0.13856	-7.1364	0.58589	-2.8089	30.449	-4.1441
123.91	1.4989	49.035	-7.2295	0.52846	-2.8473	0.040899	-0.080297	0.0068145	0.66022	-1.3176	2985.4	21.59	0.64444	78.959	-65.703	75.55	74.98	21.191	0.13856	-7.1364	0.58589	-2.8089	30.449	-4.1441
123.91	1.4977	49.037	-7.2293	0.52806	-2.8473	0.040465	-0.080418	0.0048585	0.66022	-1.3176	2984.7	21.592	0.64392	78.958	-65.697	75.551	74.98	21.191	0.13856	-7.1364	0.58589	-2.8089	30.449	-4.1441
123.9	1.4963	49.039	-7.2291	0.52766	-2.8473	0.039964	-0.080428	0.0029008	0.66022	-1.3176	2984.0	21.593	0.64335	78.958	-65.687	75.551	74.98	21.191	0.13856	-7.1364	0.58589	-2.8089	30.449	-4.1441
123.9	1.495	49.041	-7.2289	0.52725	-2.8473	0.039399	-0.080328	0.00094423	0.66022	-1.3176	2983.4	21.594	0.64276	78.957	-65.673	75.551	74.98	21.191	0.13856	-7.1364	0.58589	-2.8089	30.449	-4.1441
123.9	1.4935	49.043	-7.2287	0.52685	-2.8473	0.03877	-0.080118	-0.0010085	0.66022	-1.3176	2982.7	21.595	0.64213	78.957	-65.654	75.551	74.98	21.191	0.13856	-7.1364	0.58589	-2.8089	30.449	-4.1441
123.9	1.4919	49.045	-7.2285	0.52645	-2.8473	0.038079	-0.079799	-0.0029548	0.66022	-1.3176	2982.0	21.596	0.64147	78.956	-65.631	75.551	74.98	21.191	0.13856	-7.1364	0.58589	-2.8089	30.449	-4.1441
123.9	1.4903	49.046	-7.2283	0.52605	-2.8473	0.037326	-0.07937	-0.0048918	0.66022	-1.3176	2981.4	21.597	0.64078	78.955	-65.604	75.552	74.98	21.191	0.13856	-7.1364	0.58589	-2.8089	30.449	-4.1441
123.9	1.4886	49.048	-7.2281	0.52566	-2.8473	0.036513	-0.078833	-0.0068169	0.66022	-1.3176	2980.7	21.598	0.64006	78.955	-65.573	75.552	74.98	21.191	0.13856	-7.1364	0.58589	-2.8089	30.449	-4.1441
123.89	1.4869	49.049	-7.2279	0.52527	-2.8474	0.035641	-0.078188	-0.0087275	0.66022	-1.3176	2980.0	21.598	0.63931	78.954	-65.539	75.552	74.98	21.191	0.13856	-7.1364	0.58589	-2.8089	30.449	-4.1441
123.89	1.4851	49.051	-7.2278	0.52488	-2.8474	0.034712	-0.077438	-0.010621	0.66022	-1.3176	2979.4	21.599	0.63854	78.954	-65.501	75.552	74.98	21.191	0.13856	-7.1364	0.58589	-2.8089	30.449	-4.1441
123.89	1.4832	49.052	-7.2276	0.52449	-2.8475	0.033726	-0.076582	-0.012494	0.66022	-1.3176	2978.7	21.6	0.63774	78.953	-65.459	75.552	74.98	21.191	0.13856	-7.1364	0.58589	-2.8089	30.449	-4.1441
123.89	1.4813	49.053	-7.2274	0.52411	-2.8475	0.032685	-0.075622	-0.014346	0.66022	-1.3176	2978.0	21.6	0.63692	78.952	-65.415	75.553	74.98	21.191	0.13856	-7.1364	0.58589	-2.8089	30.449	-4.1441
123.89	1.4793	49.053	-7.2273	0.52374	-2.8476	0.031592	-0.07456	-0.016172	0.66022	-1.3176	2977.4	21.601	0.63607	78.952	-65.368	75.553	74.98	21.191	0.13856	-7.1364	0.58589	-2.8089	30.449	-4.1441
123.89	1.4773	49.054	-7.2271	0.52337	-2.8477	0.030447	-0.073397	-0.017971	0.66022	-1.3176	2976.7	21.601	0.6352	78.951	-65.319	75.553	74.98	21.191	0.13856	-7.1364	0.58589	-2.8089	30.449	-4.1441
123.89	1.4752	49.055	-7.227	0.523	-2.8478	0.029253	-0.072136	-0.01974	0.66022	-1.3176	2976.0	21.602	0.63432	78.951	-65.266	75.553	74.98	21.191	0.13856	-7.1364	0.58589	-2.8089	30.449	-4.1441
123.89	1.4731	49.055	-7.2268	0.52264	-2.8479	0.028011	-0.070777	-0.021476	0.66022	-1.3176	2975.4	21.602	0.63341	78.95	-65.212	75.553	74.98	21.191	0.13856	-7.1364	0.58589	-2.8089	30.449	-4.1441
123.88	1.4709	49.055	-7.2267	0.52229	-2.848	0.026723	-0.069323	-0.023178	0.66022	-1.3176	2974.7	21.603	0.63249	78.949	-65.156	75.553	74.98	21.191	0.13856	-7.1364	0.58589	-2.8089	30.449	-4.1441
123.88	1.4687	49.056	-7.2265	0.52195	-2.8481	0.025391	-0.067777	-0.024843	0.66022	-1.3176	2974.0	21.603	0.63155	78.949	-65.098	75.554	74.98	21.191	0.13856	-7.1364	0.58589	-2.8089	30.449	-4.1441
123.88	1.4665	49.056	-7.2264	0.52162	-2.8483	0.024018	-0.066139	-0.026469	0.66022	-1.3176	2973.4	21.603	0.6306	78.948	-65.038	75.554	74.98	21.191	0.13856	-7.1364	0.58589	-2.8089	30.449	-4.1441
123.88	1.4643	49.055	-7.2263	0.52129	-2.8484	0.022605	-0.064414	-0.028053	0.66022	-1.3176	2972.7	21.603	0.62964	78.948	-64.977	75.554	74.98	21.191	0.13856	-7.1364	0.58589	-2.8089	30.449	-4.1441
123.88	1.462	49.055	-7.2262	0.52097	-2.8485	0.021153	-0.062602	-0.029593	0.66022	-1.3176	2972.0	21.603	0.62866	78.947	-64.914	75.554	74.98	21.191	0.13856	-7.1364	0.58589	-2.8089	30.449	-4.1441
123.88	1.4597	49.055	-7.2261	0.52066	-2.8487	0.019667	-0.060708	-0.031087	0.66022	-1.3176	2971.4	21.603	0.62768	78.946	-64.851	75.554	74.98	21.191	0.13856	-7.1364	0.58589	-2.8089	30.449	-4.1441
123.88	1.4574	49.054	-7.226	0.52037	-2.8488	0.018147	-0.058733	-0.032534	0.66022	-1.3176	2970.7	21.603	0.62669	78.946	-64.786	75.554	74.98	21.191	0.13856	-7.1364	0.58589	-2.8089	30.449	-4.1441
123.88	1.4551	49.053	-7.2259	0.52008	-2.849	0.016597	-0.056681	-0.033931	0.66022	-1.3176	2970.1	21.603	0.6257	78.945	-64.721	75.555	74.98	21.191	0.13856	-7.1364	0.58589	-2.8089	30.449	-4.1441
123.88	1.4527	49.052	-7.2258	0.5198	-2.8492	0.015018	-0.054554	-0.035276	0.66022	-1.3176	2969.4	21.603	0.6247	78.944	-64.655	75.555	74.98	21.191	0.13856	-7.1364	0.58589	-2.8089	30.449	-4.1441
123.88	1.4504	49.051	-7.2258	0.51953	-2.8494	0.013412	-0.052355	-0.036567	0.66022	-1.3176	2968.7	21.602	0.6237	78.944	-64.589	75.555	74.98	21.191	0.13856	-7.1364	0.58589	-2.8089	30.449	-4.1441
123.87	1.448	49.05	-7.2257	0.51928	-2.8496	0.011783	-0.050089	-0.037803	0.66022	-1.3176	2968.1	21.602	0.6227	78.943	-64.522	75.555	74.98	21.191	0.13856	-7.1364	0.58589	-2.8089	30.449	-4.1441
123.87	1.4457	49.049	-7.2256	0.51903	-2.8497	0.010133	-0.047757	-0.038982	0.66022	-1.3176	2967.4	21.601	0.6217	78.943	-64.455	75.555	74.98	21.191	0.13856	-7.1364	0.58589	-2.8089	30.449	-4.1441
123.87	1.4434	49.047	-7.2256	0.5188	-2.8499	0.0084633	-0.045363	-0.040102	0.66022	-1.3176	2966.7	21.601	0.62071	78.942	-64.388	75.555	74.98	21.191	0.13856	-7.1364	0.58589	-2.8089	30.449	-4.1441
123.87	1.4411	49.046	-7.2256	0.51858	-2.8501	0.0067776	-0.042911	-0.041162	0.66022	-1.3176	2966.1	21.6	0.61972	78.941	-64.321	75.555	74.98	21.191	0.13856	-7.1364	0.58589	-2.8089	30.449	-4.1441
123.87	1.4388	49.044	-7.2255	0.51837	-2.8504	0.005078	-0.040405	-0.04216	0.66022	-1.3176	2965.4	21.6	0.61873	78.941	-64.254	75.555	74.98	21.191	0.13856	-7.1364	0.58589	-2.8089	30.449	-4.1441
123.87	1.4365	49.042	-7.2255	0.51817	-2.8506	0.0033672	-0.037847	-0.043095	0.66022	-1.3176	2964.7	21.599	0.61776	78.94	-64.188	75.556	74.98	21.191	0.13856	-7.1364	0.58589	-2.8089	30.449	-4.1441
123.87	1.4342	49.04	-7.2255	0.51799	-2.8508	0.0016477	-0.035242	-0.043966	0.66022	-1.3176	2964.1	21.598	0.6168	78.939	-64.121	75.556	74.98	21.191	0.13856	-7.1364	0.58589	-2.8089	30.449	-4.1441
123.87	1.432	49.038	-7.2255	0.51782	-2.851	-7.7939e-05	-0.032593	-0.044771	0.66022	-1.3176	2963.4	21.598	0.61584	78.939	-64.055	75.556	74.98	21.191	0.13856	-7.1364	0.58589	-2.8089	30.449	-4.1441
123.87	1.4298	49.036	-7.2255	0.51767	-2.8512	-0.0018071	-0.029904	-0.04551	0.66022	-1.3176	2962.7	21.597	0.61491	78.938	-63.99	75.556	74.98	21.191	0.13856	-7.1364	0.58589	-2.8089	30.449	-4.1441
123.87	1.4277	49.033	-7.2255	0.51752	-2.8515	-0.0035373	-0.02718	-0.046181	0.66022	-1.3176	2962.1	21.596	0.61398	78.937	-63.925	75.556	74.98	21.191	0.13856	-7.1364	0.58589	-2.8089	30.449	-4.1441
123.87	1.4256	49.031	-7.2255	0.51739	-2.8517	-0.0052658	-0.024423	-0.046783	0.66022	-1.3176	2961.4	21.595	0.61308	78.937	-63.86	75.556	74.98	21.191	0.13856	-7.1364	0.58589	-2.8089	30.449	-4.1441
123.87	1.4235	49.028	-7.2256	0.51728	-2.8519	-0.00699	-0.021638	-0.047316	0.66022	-1.3176	2960.8	21.594	0.61219	78.936	-63.797	75.556	74.98	21.191	0.13856	-7.1364	0.58589	-2.8089	30.449	-4.1441
123.87	1.4215	49.025	-7.2256	0.51718	-2.8522	-0.0087075	-0.018829	-0.047779	0.66022	-1.3176	2960.1	21.593	0.61133	78.935	-63.734	75.556	74.98	21.191	0.13856	-7.1364	0.58589	-2.8089	30.449	-4.1441
123.87	1.4195	49.022	-7.2257	0.51709	-2.8524	-0.010416	-0.016001	-0.048171	0.66022	-1.3176	2959.4	21.591	0.61049	78.935	-63.672	75.556	74.98	21.191	0.13856	-7.1364	0.58589	-2.8089	30.449	-4.1441
123.87	1.4176	49.019	-7.2257	0.51702	-2.8526	-0.012112	-0.013156	-0.048491	0.66022	-1.3176	2958.8	21.59	0.60967	78.934	-63.611	75.557	74.98	21.191	0.13856	-7.1364	0.58589	-2.8089	30.449	-4.1441
123.87	1.4157	49.016	-7.2258	0.51696	-2.8529	-0.013793	-0.0103	-0.04874	0.66022	-1.3176	2958.1	21.589	0.60888	78.933	-63.551	75.557	74.98	21.191	0.13856	-7.1364	0.58589	-2.8089	30.449	-4.1441
123.87	1.4139	49.013	-7.2258	0.51691	-2.8531	-0.015458	-0.0074357	-0.048917	0.66022	-1.3176	2957.4	21.588	0.60811	78.933	-63.492	75.557	74.98	21.191	0.13856	-7.1364	0.58589	-2.8089	30.449	-4.1441
123.87	1.4122	49.009	-7.2259	0.51688	-2.8534	-0.017104	-0.0045684	-0.049022	0.66022	-1.3176	2956.8	21.586	0.60738	78.932	-63.434	75.557	74.98	21.191	0.13856	-7.1364	0.58589	-2.8089	30.449	-4.1441
123.87	1.4106	49.006	-7.226	0.51687	-2.8536	-0.018727	-0.0017019	-0.049054	0.66022	-1.3176	2956.1	21.585	0.60667	78.931	-63.377	75.557	74.98	21.191	0.13856	-7.1364	0.58589	-2.8089	30.449	-4.1441
123.87	1.409	49.002	-7.2261	0.51687	-2.8539	-0.020326	0.0011596	-0.049014	0.66022	-1.3176	2955.4	21.583	0.606	78.93	-63.321	75.557	74.98	21.191	0.13856	-7.1364	0.58589	-2.8089	30.449	-4.1441
123.87	1.4075	48.999	-7.2262	0.51688	-2.8541	-0.021898	0.0040119	-0.048901	0.66022	-1.3176	2954.8	21.582	0.60536	78.93	-63.267	75.557	74.98	21.191	0.13856	-7.1364	0.58589	-2.8089	30.449	-4.1441
123.87	1.4061	48.995	-7.2263	0.51691	-2.8544	-0.023442	0.0068509	-0.048716	0.66022	-1.3176	2954.1	21.58	0.60475	78.929	-63.213	75.557	74.98	21.191	0.13856	-7.1364	0.58589	-2.8089	30.449	-4.1441
123.87	1.4047	48.991	-7.2265	0.51695	-2.8546	-0.024954	0.0096723	-0.04846	0.66022	-1.3176	2953.5	21.579	0.60418	78.928	-63.161	75.557	74.98	21.191	0.13856	-7.1364	0.58589	-2.8089	30.449	-4.1441
123.87	1.4035	48.987	-7.2266	0.517	-2.8548	-0.026433	0.012472	-0.048132	0.66022	-1.3176	2952.8	21.577	0.60365	78.928	-63.111	75.557	74.98	21.191	0.13856	-7.1364	0.58589	-2.8089	30.449	-4.1441
123.87	1.4023	48.983	-7.2267	0.51707	-2.8551	-0.027875	0.015246	-0.047733	0.66022	-1.3176	2952.1	21.575	0.60315	78.927	-63.062	75.557	74.98	21.191	0.13856	-7.1364	0.58589	-2.8089	30.449	-4.1441
123.87	1.4012	48.979	-7.2269	0.51716	-2.8553	-0.029281	0.01799	-0.047263	0.66022	-1.3176	2951.5	21.574	0.60269	78.926	-63.014	75.558	74.98	21.191	0.13856	-7.1364	0.58589	-2.8089	30.449	-4.1441
123.87	1.4003	48.975	-7.227	0.51725	-2.8556	-0.030646	0.0207	-0.046724	0.66022	-1.3176	2950.8	21.572	0.60228	78.926	-62.968	75.558	74.98	21.191	0.13856	-7.1364	0.58589	-2.8089	30.449	-4.1441
123.87	1.3994	48.971	-7.2272	0.51736	-2.8558	-0.031969	0.023372	-0.046116	0.66022	-1.3176	2950.1	21.57	0.6019	78.925	-62.923	75.558	74.98	21.191	0.13856	-7.1364	0.58589	-2.8089	30.449	-4.1441
123.87	1.3986	48.967	-7.2273	0.51749	-2.856	-0.033248	0.026002	-0.045441	0.66022	-1.3176	2949.5	21.569	0.60157	78.924	-62.88	75.558	74.98	21.191	0.13856	-7.1364	0.58589	-2.8089	30.449	-4.1441
123.87	1.3979	48.962	-7.2275	0.51762	-2.8562	-0.034482	0.028586	-0.044698	0.66022	-1.3176	2948.8	21.567	0.60128	78.924	-62.838	75.558	74.98	21.191	0.13856	-7.1364	0.58589	-2.8089	30.449	-4.1441
123.88	1.3973	48.958	-7.2277	0.51777	-2.8565	-0.035669	0.031121	-0.04389	0.66022	-1.3176	2948.1	21.565	0.60104	78.923	-62.798	75.558	74.98	21.191	0.13856	-7.1364	0.58589	-2.8089	30.449	-4.1441
123.88	1.3968	48.954	-7.2279	0.51793	-2.8567	-0.036723	0.033882	-0.043111	0.66022	-1.3176	2947.5	21.563	0.60084	78.922	-62.759	75.558	74.98	21.191	0.13856	-7.1364	0.58589	-2.8089	30.449	-4.1441
123.88	1.3965	48.95	-7.228	0.51811	-2.8569	-0.037712	0.036637	-0.04228	0.66022	-1.3176	2946.8	21.561	0.60069	78.922	-62.722	75.558	74.98	21.191	0.13856	-7.1364	0.58589	-2.8089	30.449	-4.1441
123.88	1.3962	48.945	-7.2282	0.5183	-2.8571	-0.038654	0.039319	-0.041378	0.66022	-1.3176	2946.2	21.56	0.60058	78.921	-62.687	75.558	74.98	21.191	0.13856	-7.1364	0.58589	-2.8089	30.449	-4.1441
123.88	1.3961	48.941	-7.2284	0.5185	-2.8573	-0.039546	0.041924	-0.040406	0.66022	-1.3176	2945.5	21.558	0.60052	78.92	-62.653	75.558	74.98	21.191	0.13856	-7.1364	0.58589	-2.8089	30.449	-4.1441
123.88	1.396	48.936	-7.2286	0.51872	-2.8575	-0.040387	0.044447	-0.039366	0.66022	-1.3176	2944.8	21.556	0.60051	78.92	-62.621	75.559	74.98	21.191	0.13856	-7.1364	0.58589	-2.8089	30.449	-4.1441
123.88	1.3961	48.932	-7.2288	0.51895	-2.8577	-0.041175	0.046884	-0.03826	0.66022	-1.3176	2944.2	21.554	0.60055	78.919	-62.59	75.559	74.98	21.191	0.13856	-7.1364	0.58589	-2.8089	30.449	-4.1441
123.88	1.3963	48.928	-7.229	0.51919	-2.8579	-0.041908	0.049231	-0.037089	0.66022	-1.3176	2943.5	21.552	0.60063	78.918	-62.562	75.559	74.98	21.191	0.13856	-7.1364	0.58589	-2.8089	30.449	-4.1441
123.88	1.3966	48.924	-7.2293	0.51944	-2.8581	-0.042586	0.051484	-0.035855	0.66022	-1.3176	2942.8	21.551	0.60076	78.918	-62.535	75.559	74.98	21.191	0.13856	-7.1364	0.58589	-2.8089	30.449	-4.1441
123.88	1.397	48.919	-7.2295	0.5197	-2.8582	-0.043206	0.053639	-0.034562	0.66022	-1.3176	2942.2	21.549	0.60095	78.917	-62.509	75.559	74.98	21.191	0.13856	-7.1364	0.58589	-2.8089	30.449	-4.1441
123.88	1.3975	48.915	-7.2297	0.51998	-2.8584	-0.043768	0.055694	-0.03321	0.66022	-1.3176	2941.5	21.547	0.60117	78.916	-62.486	75.559	74.98	21.191	0.13856	-7.1364	0.58589	-2.8089	30.449	-4.1441
123.88	1.3982	48.911	-7.2299	0.52026	-2.8586	-0.04427	0.057645	-0.031803	0.66022	-1.3176	2940.9	21.545	0.60145	78.916	-62.464	75.559	74.98	21.191	0.13856	-7.1364	0.58589	-2.8089	30.449	-4.1441
123.88	1.3989	48.907	-7.2301	0.52055	-2.8587	-0.044712	0.059488	-0.030342	0.66022	-1.3176	2940.2	21.544	0.60178	78.915	-62.444	75.559	74.98	21.191	0.13856	-7.1364	0.58589	-2.8089	30.449	-4.1441
123.88	1.3998	48.903	-7.2304	0.52086	-2.8589	-0.045092	0.061221	-0.028831	0.66022	-1.3176	2939.5	21.542	0.60215	78.914	-62.426	75.559	74.98	21.191	0.13856	-7.1364	0.58589	-2.8089	30.449	-4.1441
123.88	1.4007	48.899	-7.2306	0.52117	-2.859	-0.04541	0.062841	-0.027272	0.66022	-1.3176	2938.9	21.54	0.60257	78.914	-62.409	75.56	74.98	21.191	0.13856	-7.1364	0.58589	-2.8089	30.449	-4.1441
123.88	1.4018	48.895	-7.2308	0.52148	-2.8592	-0.045665	0.064345	-0.025668	0.66022	-1.3176	2938.2	21.539	0.60304	78.913	-62.394	75.56	74.98	21.191	0.13856	-7.1364	0.58589	-2.8089	30.449	-4.1441
123.88	1.403	48.891	-7.231	0.52181	-2.8593	-0.045857	0.065731	-0.024022	0.66022	-1.3176	2937.5	21.537	0.60355	78.912	-62.382	75.56	74.98	21.191	0.13856	-7.1364	0.58589	-2.8089	30.449	-4.1441
123.88	1.4042	48.887	-7.2313	0.52214	-2.8594	-0.045985	0.066998	-0.022336	0.66022	-1.3176	2936.9	21.535	0.6041	78.912	-62.37	75.56	74.98	21.191	0.13856	-7.1364	0.58589	-2.8089	30.449	-4.1441
123.88	1.4056	48.883	-7.2315	0.52248	-2.8595	-0.046048	0.068143	-0.020614	0.66022	-1.3176	2936.2	21.534	0.60471	78.911	-62.361	75.56	74.98	21.191	0.13856	-7.1364	0.58589	-2.8089	30.449	-4.1441
123.88	1.4071	48.88	-7.2317	0.52282	-2.8596	-0.046047	0.069164	-0.018858	0.66022	-1.3176	2935.6	21.532	0.60535	78.911	-62.353	75.56	74.98	21.191	0.13856	-7.1364	0.58589	-2.8089	30.449	-4.1441
123.88	1.4087	48.876	-7.232	0.52317	-2.8597	-0.045981	0.07006	-0.017072	0.66022	-1.3176	2934.9	21.531	0.60604	78.91	-62.348	75.561	74.98	21.191	0.13856	-7.1364	0.58589	-2.8089	30.449	-4.1441
123.88	1.4104	48.873	-7.2322	0.52352	-2.8598	-0.045851	0.070831	-0.015259	0.66022	-1.3176	2934.2	21.529	0.60676	78.909	-62.344	75.561	74.98	21.191	0.13856	-7.1364	0.58589	-2.8089	30.449	-4.1441
123.88	1.4122	48.869	-7.2324	0.52388	-2.8598	-0.045657	0.071475	-0.013421	0.66022	-1.3176	2933.6	21.528	0.60753	78.909	-62.341	75.561	74.98	21.191	0.13856	-7.1364	0.58589	-2.8089	30.449	-4.1441
123.88	1.414	48.866	-7.2326	0.52424	-2.8599	-0.045398	0.07199	-0.011563	0.66022	-1.3176	2932.9	21.527	0.60834	78.908	-62.341	75.561	74.98	21.191	0.13856	-7.1364	0.58589	-2.8089	30.449	-4.1441
123.88	1.416	48.863	-7.2329	0.5246	-2.86	-0.045076	0.072378	-0.0096871	0.66022	-1.3176	2932.3	21.526	0.60918	78.907	-62.342	75.561	74.98	21.191	0.13856	-7.1364	0.58589	-2.8089	30.449	-4.1441
123.88	1.418	48.86	-7.2331	0.52496	-2.86	-0.044691	0.072637	-0.0077968	0.66022	-1.3176	2931.6	21.524	0.61006	78.907	-62.345	75.561	74.98	21.191	0.13856	-7.1364	0.58589	-2.8089	30.449	-4.1441
123.88	1.4201	48.857	-7.2333	0.52532	-2.86	-0.044243	0.072768	-0.0058954	0.66022	-1.3176	2930.9	21.523	0.61097	78.906	-62.35	75.561	74.98	21.191	0.13856	-7.1364	0.58589	-2.8089	30.449	-4.1441
123.88	1.4223	48.854	-7.2335	0.52569	-2.8601	-0.043733	0.07277	-0.0039863	0.66022	-1.3176	2930.3	21.522	0.61192	78.906	-62.357	75.562	74.98	21.191	0.13856	-7.1364	0.58589	-2.8089	30.449	-4.1441
123.88	1.4246	48.852	-7.2338	0.52605	-2.8601	-0.043163	0.072644	-0.0020726	0.66022	-1.3176	2929.6	21.521	0.6129	78.905	-62.365	75.562	74.98	21.191	0.13856	-7.1364	0.58589	-2.8089	30.449	-4.1441
123.88	1.4269	48.849	-7.234	0.52641	-2.8601	-0.042532	0.072391	-0.00015782	0.66022	-1.3176	2928.9	21.52	0.61391	78.904	-62.375	75.562	74.98	21.191	0.13856	-7.1364	0.58589	-2.8089	30.449	-4.1441
123.88	1.4293	48.847	-7.2342	0.52677	-2.8601	-0.041843	0.072012	0.0017549	0.66022	-1.3176	2928.3	21.519	0.61495	78.904	-62.387	75.562	74.98	21.191	0.13856	-7.1364	0.58589	-2.8089	30.449	-4.1441
123.88	1.4318	48.845	-7.2344	0.52713	-2.8601	-0.041095	0.071507	0.0036621	0.66022	-1.3176	2927.6	21.518	0.61601	78.903	-62.401	75.562	74.98	21.191	0.13856	-7.1364	0.58589	-2.8089	30.449	-4.1441
123.88	1.4343	48.843	-7.2346	0.52749	-2.86	-0.040292	0.070879	0.0055607	0.66022	-1.3176	2927.0	21.517	0.6171	78.903	-62.416	75.563	74.98	21.191	0.13856	-7.1364	0.58589	-2.8089	30.449	-4.1441
123.88	1.4369	48.841	-7.2348	0.52784	-2.86	-0.039433	0.070128	0.0074473	0.66022	-1.3176	2926.3	21.517	0.61822	78.902	-62.433	75.563	74.98	21.191	0.13856	-7.1364	0.58589	-2.8089	30.449	-4.1441
123.88	1.4395	48.839	-7.235	0.52819	-2.86	-0.038521	0.069256	0.0093189	0.66022	-1.3176	2925.6	21.516	0.61935	78.902	-62.451	75.563	74.98	21.191	0.13856	-7.1364	0.58589	-2.8089	30.449	-4.1441
123.88	1.4422	48.837	-7.2352	0.52853	-2.8599	-0.037557	0.068265	0.011172	0.66022	-1.3176	2925.0	21.515	0.62051	78.901	-62.472	75.563	74.98	21.191	0.13856	-7.1364	0.58589	-2.8089	30.449	-4.1441
123.88	1.4449	48.836	-7.2354	0.52887	-2.8599	-0.036543	0.067158	0.013004	0.66022	-1.3176	2924.3	21.515	0.62168	78.9	-62.493	75.563	74.98	21.191	0.13856	-7.1364	0.58589	-2.8089	30.449	-4.1441
123.88	1.4476	48.834	-7.2355	0.52921	-2.8598	-0.03548	0.065936	0.014811	0.66022	-1.3176	2923.6	21.514	0.62287	78.9	-62.517	75.564	74.98	21.191	0.13856	-7.1364	0.58589	-2.8089	30.449	-4.1441
123.88	1.4504	48.833	-7.2357	0.52953	-2.8597	-0.03437	0.064602	0.016591	0.66022	-1.3176	2923.0	21.514	0.62407	78.899	-62.542	75.564	74.98	21.191	0.13856	-7.1364	0.58589	-2.8089	30.449	-4.1441
123.88	1.4533	48.832	-7.2359	0.52985	-2.8596	-0.033216	0.06316	0.01834	0.66022	-1.3176	2922.3	21.514	0.62529	78.899	-62.569	75.564	74.98	21.191	0.13856	-7.1364	0.58589	-2.8089	30.449	-4.1441
123.88	1.4561	48.831	-7.236	0.53016	-2.8595	-0.032019	0.061611	0.020056	0.66022	-1.3176	2921.7	21.513	0.62652	78.898	-62.597	75.564	74.98	21.191	0.13856	-7.1364	0.58589	-2.8089	30.449	-4.1441
123.88	1.459	48.83	-7.2362	0.53047	-2.8594	-0.030781	0.059959	0.021735	0.66022	-1.3176	2921.0	21.513	0.62776	78.898	-62.627	75.564	74.98	21.191	0.13856	-7.1364	0.58589	-2.8089	30.449	-4.1441
123.88	1.4618	48.829	-7.2364	0.53076	-2.8593	-0.029505	0.058208	0.023375	0.66022	-1.3176	2920.3	21.513	0.629	78.897	-62.658	75.565	74.98	21.191	0.13856	-7.1364	0.58589	-2.8089	30.449	-4.1441
123.88	1.4647	48.829	-7.2365	0.53105	-2.8592	-0.028193	0.056359	0.024974	0.66022	-1.3176	2919.7	21.513	0.63025	78.896	-62.691	75.565	74.98	21.191	0.13856	-7.1364	0.58589	-2.8089	30.449	-4.1441
123.88	1.4676	48.829	-7.2366	0.53133	-2.8591	-0.026846	0.054419	0.026528	0.66022	-1.3176	2919.0	21.513	0.6315	78.896	-62.725	75.565	74.98	21.191	0.13856	-7.1364	0.58589	-2.8089	30.449	-4.1441
123.88	1.4706	48.828	-7.2368	0.53159	-2.8589	-0.025468	0.052388	0.028036	0.66022	-1.3176	2918.3	21.513	0.63276	78.895	-62.761	75.565	74.98	21.191	0.13856	-7.1364	0.58589	-2.8089	30.449	-4.1441
123.87	1.4735	48.828	-7.2369	0.53185	-2.8588	-0.024061	0.050273	0.029494	0.66022	-1.3176	2917.7	21.513	0.63402	78.895	-62.798	75.565	74.98	21.191	0.13856	-7.1364	0.58589	-2.8089	30.449	-4.1441
123.87	1.4764	48.828	-7.237	0.5321	-2.8586	-0.022626	0.048076	0.030901	0.66022	-1.3176	2917.0	21.513	0.63527	78.894	-62.837	75.566	74.98	21.191	0.13856	-7.1364	0.58589	-2.8089	30.449	-4.1441
123.87	1.4793	48.828	-7.2371	0.53233	-2.8585	-0.021167	0.045802	0.032254	0.66022	-1.3176	2916.4	21.514	0.63652	78.894	-62.877	75.566	74.98	21.191	0.13856	-7.1364	0.58589	-2.8089	30.449	-4.1441
123.87	1.4821	48.829	-7.2372	0.53255	-2.8583	-0.019687	0.043455	0.033551	0.66022	-1.3176	2915.7	21.514	0.63777	78.893	-62.918	75.566	74.98	21.191	0.13856	-7.1364	0.58589	-2.8089	30.449	-4.1441
123.87	1.485	48.829	-7.2373	0.53277	-2.8581	-0.018187	0.041039	0.034791	0.66022	-1.3176	2915.0	21.514	0.639	78.893	-62.96	75.566	74.98	21.191	0.13856	-7.1364	0.58589	-2.8089	30.449	-4.1441
123.87	1.4879	48.83	-7.2374	0.53296	-2.858	-0.01667	0.038559	0.03597	0.66022	-1.3176	2914.4	21.515	0.64024	78.892	-63.004	75.567	74.98	21.191	0.13856	-7.1364	0.58589	-2.8089	30.449	-4.1441
123.87	1.4907	48.83	-7.2375	0.53315	-2.8578	-0.015139	0.036019	0.037088	0.66022	-1.3176	2913.7	21.515	0.64146	78.891	-63.049	75.567	74.98	21.191	0.13856	-7.1364	0.58589	-2.8089	30.449	-4.1441
123.87	1.4935	48.831	-7.2375	0.53332	-2.8576	-0.013596	0.033424	0.038143	0.66022	-1.3176	2913.0	21.516	0.64266	78.891	-63.095	75.567	74.98	21.191	0.13856	-7.1364	0.58589	-2.8089	30.449	-4.1441
123.86	1.4963	48.832	-7.2376	0.53349	-2.8574	-0.012044	0.030778	0.039133	0.66022	-1.3176	2912.4	21.516	0.64386	78.89	-63.143	75.567	74.98	21.191	0.13856	-7.1364	0.58589	-2.8089	30.449	-4.1441
123.86	1.499	48.833	-7.2377	0.53363	-2.8572	-0.010486	0.028086	0.040057	0.66022	-1.3176	2911.7	21.517	0.64504	78.89	-63.191	75.567	74.98	21.191	0.13856	-7.1364	0.58589	-2.8089	30.449	-4.1441
123.86	1.5017	48.834	-7.2377	0.53377	-2.857	-0.0089234	0.025353	0.040914	0.66022	-1.3176	2911.1	21.517	0.64621	78.889	-63.24	75.568	74.98	21.191	0.13856	-7.1364	0.58589	-2.8089	30.449	-4.1441
123.86	1.5043	48.835	-7.2378	0.53389	-2.8568	-0.0073599	0.022583	0.041702	0.66022	-1.3176	2910.4	21.518	0.64736	78.889	-63.291	75.568	74.98	21.191	0.13856	-7.1364	0.58589	-2.8089	30.449	-4.1441
123.86	1.507	48.837	-7.2378	0.53399	-2.8566	-0.0057979	0.019782	0.04242	0.66022	-1.3176	2909.7	21.519	0.64849	78.888	-63.342	75.568	74.98	21.191	0.13856	-7.1364	0.58589	-2.8089	30.449	-4.1441
123.86	1.5095	48.838	-7.2378	0.53408	-2.8564	-0.0042397	0.016954	0.043068	0.66022	-1.3176	2909.1	21.52	0.6496	78.888	-63.394	75.568	74.98	21.191	0.13856	-7.1364	0.58589	-2.8089	30.449	-4.1441
123.86	1.512	48.84	-7.2378	0.53416	-2.8561	-0.0026881	0.014105	0.043644	0.66022	-1.3176	2908.4	21.521	0.65068	78.887	-63.448	75.569	74.98	21.191	0.13856	-7.1364	0.58589	-2.8089	30.449	-4.1441
123.85	1.5145	48.841	-7.2378	0.53422	-2.8559	-0.0011455	0.011238	0.044149	0.66022	-1.3176	2907.7	21.522	0.65175	78.887	-63.501	75.569	74.98	21.191	0.13856	-7.1364	0.58589	-2.8089	30.449	-4.1441
123.85	1.5169	48.843	-7.2378	0.53427	-2.8557	0.00038548	0.0083593	0.044581	0.66022	-1.3176	2907.1	21.523	0.65279	78.886	-63.556	75.569	74.98	21.191	0.13856	-7.1364	0.58589	-2.8089	30.449	-4.1441
123.85	1.5193	48.845	-7.2378	0.53431	-2.8555	0.0019024	0.0054731	0.04494	0.66022	-1.3176	2906.4	21.524	0.65381	78.885	-63.612	75.569	74.98	21.191	0.13856	-7.1364	0.58589	-2.8089	30.449	-4.1441
123.85	1.5216	48.847	-7.2378	0.53433	-2.8553	0.0034029	0.0025845	0.045225	0.66022	-1.3176	2905.7	21.525	0.6548	78.885	-63.668	75.569	74.98	21.191	0.13856	-7.1364	0.58589	-2.8089	30.449	-4.1441
123.85	1.5238	48.849	-7.2378	0.53433	-2.855	0.0048845	-0.00030177	0.045438	0.66022	-1.3176	2905.1	21.526	0.65577	78.884	-63.724	75.57	74.98	21.191	0.13856	-7.1364	0.58589	-2.8089	30.449	-4.1441
123.85	1.526	48.851	-7.2378	0.53433	-2.8548	0.0063745	-0.0030662	0.045536	0.66022	-1.3176	2904.4	21.527	0.65671	78.884	-63.781	75.57	74.98	21.191	0.13856	-7.1364	0.58589	-2.8089	30.449	-4.1441
123.84	1.5281	48.853	-7.2377	0.5343	-2.8546	0.0078929	-0.0056208	0.045495	0.66022	-1.3176	2903.8	21.528	0.65762	78.883	-63.839	75.57	74.98	21.191	0.13856	-7.1364	0.58589	-2.8089	30.449	-4.1441
123.84	1.5301	48.855	-7.2377	0.53427	-2.8543	0.0093855	-0.0081639	0.045388	0.66022	-1.3176	2903.1	21.529	0.6585	78.883	-63.897	75.57	74.98	21.191	0.13856	-7.1364	0.58589	-2.8089	30.449	-4.1441
123.84	1.5321	48.857	-7.2376	0.53422	-2.8541	0.01085	-0.010692	0.045217	0.66022	-1.3176	2902.4	21.53	0.65935	78.882	-63.955	75.571	74.98	21.191	0.13856	-7.1364	0.58589	-2.8089	30.449	-4.1441
123.84	1.534	48.859	-7.2376	0.53416	-2.8539	0.012286	-0.013201	0.044981	0.66022	-1.3176	2901.8	21.531	0.66017	78.882	-64.013	75.571	74.98	21.191	0.13856	-7.1364	0.58589	-2.8089	30.449	-4.1441
123.84	1.5358	48.862	-7.2375	0.53409	-2.8537	0.01369	-0.015688	0.044682	0.66022	-1.3176	2901.1	21.533	0.66097	78.881	-64.072	75.571	74.98	21.191	0.13856	-7.1364	0.58589	-2.8089	30.449	-4.1441
123.83	1.5376	48.864	-7.2375	0.53401	-2.8534	0.01506	-0.01815	0.044319	0.66022	-1.3176	2900.4	21.534	0.66173	78.881	-64.131	75.571	74.98	21.191	0.13856	-7.1364	0.58589	-2.8089	30.449	-4.1441
123.83	1.5393	48.867	-7.2374	0.53391	-2.8532	0.016396	-0.020583	0.043895	0.66022	-1.3176	2899.8	21.535	0.66245	78.88	-64.189	75.572	74.98	21.191	0.13856	-7.1364	0.58589	-2.8089	30.449	-4.1441
123.83	1.5409	48.869	-7.2373	0.5338	-2.853	0.017696	-0.022983	0.043409	0.66022	-1.3176	2899.1	21.537	0.66315	78.88	-64.248	75.572	74.98	21.191	0.13856	-7.1364	0.58589	-2.8089	30.449	-4.1441
123.83	1.5424	48.872	-7.2372	0.53368	-2.8528	0.018957	-0.025347	0.042862	0.66022	-1.3176	2898.4	21.538	0.66381	78.879	-64.306	75.572	74.98	21.191	0.13856	-7.1364	0.58589	-2.8089	30.449	-4.1441
123.83	1.5438	48.874	-7.2371	0.53355	-2.8526	0.020178	-0.027673	0.042257	0.66022	-1.3176	2897.8	21.539	0.66444	78.878	-64.364	75.572	74.98	21.191	0.13856	-7.1364	0.58589	-2.8089	30.449	-4.1441
123.82	1.5452	48.877	-7.237	0.5334	-2.8524	0.021358	-0.029956	0.041593	0.66022	-1.3176	2897.1	21.541	0.66504	78.878	-64.422	75.572	74.98	21.191	0.13856	-7.1364	0.58589	-2.8089	30.449	-4.1441
123.82	1.5465	48.879	-7.2369	0.53325	-2.8522	0.022495	-0.032195	0.040871	0.66022	-1.3176	2896.5	21.542	0.6656	78.877	-64.479	75.573	74.98	21.191	0.13856	-7.1364	0.58589	-2.8089	30.449	-4.1441
123.82	1.5477	48.882	-7.2368	0.53308	-2.852	0.023588	-0.034385	0.040094	0.66022	-1.3176	2895.8	21.543	0.66613	78.877	-64.535	75.573	74.98	21.191	0.13856	-7.1364	0.58589	-2.8089	30.449	-4.1441
123.82	1.5489	48.885	-7.2367	0.5329	-2.8518	0.024636	-0.036525	0.039263	0.66022	-1.3176	2895.1	21.545	0.66662	78.876	-64.591	75.573	74.98	21.191	0.13856	-7.1364	0.58589	-2.8089	30.449	-4.1441
123.82	1.5499	48.888	-7.2365	0.53272	-2.8516	0.025637	-0.03861	0.038378	0.66022	-1.3176	2894.5	21.546	0.66707	78.876	-64.646	75.573	74.98	21.191	0.13856	-7.1364	0.58589	-2.8089	30.449	-4.1441
123.81	1.5509	48.89	-7.2364	0.53252	-2.8514	0.02659	-0.040639	0.037442	0.66022	-1.3176	2893.8	21.548	0.66749	78.875	-64.7	75.574	74.98	21.191	0.13856	-7.1364	0.58589	-2.8089	30.449	-4.1441
123.81	1.5518	48.893	-7.2363	0.53231	-2.8512	0.027495	-0.042608	0.036455	0.66022	-1.3176	2893.1	21.549	0.66788	78.875	-64.753	75.574	74.98	21.191	0.13856	-7.1364	0.58589	-2.8089	30.449	-4.1441
123.81	1.5526	48.896	-7.2361	0.53209	-2.851	0.028349	-0.044515	0.03542	0.66022	-1.3176	2892.5	21.55	0.66823	78.874	-64.804	75.574	74.98	21.191	0.13856	-7.1364	0.58589	-2.8089	30.449	-4.1441
123.81	1.5533	48.898	-7.236	0.53186	-2.8508	0.029152	-0.046358	0.034337	0.66022	-1.3176	2891.8	21.552	0.66854	78.874	-64.855	75.574	74.98	21.191	0.13856	-7.1364	0.58589	-2.8089	30.449	-4.1441
123.81	1.5539	48.901	-7.2358	0.53163	-2.8507	0.029904	-0.048135	0.03321	0.66022	-1.3176	2891.1	21.553	0.66882	78.873	-64.904	75.574	74.98	21.191	0.13856	-7.1364	0.58589	-2.8089	30.449	-4.1441
123.8	1.5544	48.904	-7.2357	0.53138	-2.8505	0.030602	-0.049842	0.032039	0.66022	-1.3176	2890.5	21.555	0.66906	78.872	-64.951	75.575	74.98	21.191	0.13856	-7.1364	0.58589	-2.8089	30.449	-4.1441
123.8	1.5549	48.907	-7.2355	0.53113	-2.8504	0.031248	-0.051477	0.030826	0.66022	-1.3176	2889.8	21.556	0.66926	78.872	-64.997	75.575	74.98	21.191	0.13856	-7.1364	0.58589	-2.8089	30.449	-4.1441
123.8	1.5553	48.909	-7.2354	0.53087	-2.8502	0.031839	-0.053039	0.029573	0.66022	-1.3176	2889.2	21.557	0.66943	78.871	-65.04	75.575	74.98	21.191	0.13856	-7.1364	0.58589	-2.8089	30.449	-4.1441
123.8	1.5556	48.912	-7.2352	0.5306	-2.8501	0.032375	-0.054526	0.028282	0.66022	-1.3176	2888.5	21.559	0.66956	78.871	-65.082	75.575	74.98	21.191	0.13856	-7.1364	0.58589	-2.8089	30.449	-4.1441
123.79	1.5558	48.914	-7.235	0.53032	-2.8499	0.032856	-0.055936	0.026955	0.66022	-1.3176	2887.8	21.56	0.66965	78.87	-65.122	75.576	74.98	21.191	0.13856	-7.1364	0.58589	-2.8089	30.449	-4.1441
123.79	1.5559	48.917	-7.2349	0.53004	-2.8498	0.033281	-0.057266	0.025594	0.66022	-1.3176	2887.2	21.562	0.66971	78.87	-65.159	75.576	74.98	21.191	0.13856	-7.1364	0.58589	-2.8089	30.449	-4.1441
123.79	1.556	48.92	-7.2347	0.52975	-2.8497	0.03365	-0.058516	0.0242	0.66022	-1.3176	2886.5	21.563	0.66974	78.869	-65.194	75.576	74.98	21.191	0.13856	-7.1364	0.58589	-2.8089	30.449	-4.1441
123.79	1.5559	48.922	-7.2345	0.52945	-2.8495	0.033962	-0.059684	0.022777	0.66022	-1.3176	2885.8	21.564	0.66972	78.869	-65.226	75.576	74.98	21.191	0.13856	-7.1364	0.58589	-2.8089	30.449	-4.1441
123.79	1.5558	48.925	-7.2344	0.52915	-2.8494	0.034218	-0.060767	0.021326	0.66022	-1.3176	2885.2	21.566	0.66967	78.868	-65.256	75.576	74.98	21.191	0.13856	-7.1364	0.58589	-2.8089	30.449	-4.1441
123.78	1.5556	48.927	-7.2342	0.52885	-2.8493	0.034417	-0.061766	0.019849	0.66022	-1.3176	2884.5	21.567	0.66959	78.867	-65.283	75.577	74.98	21.191	0.13856	-7.1364	0.58589	-2.8089	30.449	-4.1441
123.78	1.5553	48.929	-7.234	0.52854	-2.8492	0.034559	-0.062679	0.018348	0.66022	-1.3176	2883.8	21.568	0.66947	78.867	-65.307	75.577	74.98	21.191	0.13856	-7.1364	0.58589	-2.8089	30.449	-4.1441
123.78	1.5549	48.932	-7.2339	0.52822	-2.8491	0.034643	-0.063504	0.016825	0.66022	-1.3176	2883.2	21.569	0.66932	78.866	-65.329	75.577	74.98	21.191	0.13856	-7.1364	0.58589	-2.8089	30.449	-4.1441
123.78	1.5545	48.934	-7.2337	0.5279	-2.8491	0.034671	-0.064241	0.015284	0.66022	-1.3176	2882.5	21.57	0.66914	78.866	-65.347	75.577	74.98	21.191	0.13856	-7.1364	0.58589	-2.8089	30.449	-4.1441
123.78	1.554	48.936	-7.2335	0.52758	-2.849	0.034642	-0.064888	0.013725	0.66022	-1.3176	2881.8	21.572	0.66892	78.865	-65.362	75.577	74.98	21.191	0.13856	-7.1364	0.58589	-2.8089	30.449	-4.1441
123.78	1.5534	48.938	-7.2333	0.52725	-2.8489	0.034556	-0.065446	0.012151	0.66022	-1.3176	2881.2	21.573	0.66867	78.865	-65.374	75.578	74.98	21.191	0.13856	-7.1364	0.58589	-2.8089	30.449	-4.1441
123.77	1.5527	48.94	-7.2332	0.52692	-2.8489	0.034414	-0.065914	0.010564	0.66022	-1.3176	2880.5	21.574	0.66838	78.864	-65.382	75.578	74.98	21.191	0.13856	-7.1364	0.58589	-2.8089	30.449	-4.1441
123.77	1.552	48.942	-7.233	0.52659	-2.8488	0.034216	-0.06629	0.0089675	0.66022	-1.3176	2879.8	21.575	0.66807	78.863	-65.388	75.578	74.98	21.191	0.13856	-7.1364	0.58589	-2.8089	30.449	-4.1441
123.77	1.5512	48.944	-7.2328	0.52626	-2.8488	0.033963	-0.066576	0.0073624	0.66022	-1.3176	2879.2	21.576	0.66772	78.863	-65.39	75.578	74.98	21.191	0.13856	-7.1364	0.58589	-2.8089	30.449	-4.1441
123.77	1.5503	48.946	-7.2326	0.52593	-2.8488	0.033654	-0.066769	0.0057515	0.66022	-1.3176	2878.5	21.577	0.66734	78.862	-65.388	75.578	74.98	21.191	0.13856	-7.1364	0.58589	-2.8089	30.449	-4.1441
123.77	1.5493	48.948	-7.2325	0.52559	-2.8487	0.033291	-0.066872	0.0041368	0.66022	-1.3176	2877.9	21.578	0.66694	78.862	-65.384	75.579	74.98	21.191	0.13856	-7.1364	0.58589	-2.8089	30.449	-4.1441
123.76	1.5483	48.949	-7.2323	0.52526	-2.8487	0.032874	-0.066882	0.0025208	0.66022	-1.3176	2877.2	21.579	0.6665	78.861	-65.376	75.579	74.98	21.191	0.13856	-7.1364	0.58589	-2.8089	30.449	-4.1441
123.76	1.5472	48.951	-7.2322	0.52492	-2.8487	0.032405	-0.066801	0.00090575	0.66022	-1.3176	2876.5	21.58	0.66604	78.86	-65.365	75.579	74.98	21.191	0.13856	-7.1364	0.58589	-2.8089	30.449	-4.1441
123.76	1.5461	48.952	-7.232	0.52459	-2.8487	0.031883	-0.066629	-0.00070618	0.66022	-1.3176	2875.9	21.581	0.66555	78.86	-65.35	75.579	74.98	21.191	0.13856	-7.1364	0.58589	-2.8089	30.449	-4.1441
123.76	1.5448	48.954	-7.2318	0.52426	-2.8487	0.031309	-0.066366	-0.0023127	0.66022	-1.3176	2875.2	21.581	0.66503	78.859	-65.333	75.579	74.98	21.191	0.13856	-7.1364	0.58589	-2.8089	30.449	-4.1441
123.76	1.5436	48.955	-7.2317	0.52393	-2.8487	0.030685	-0.066013	-0.0039116	0.66022	-1.3176	2874.5	21.582	0.66449	78.859	-65.313	75.579	74.98	21.191	0.13856	-7.1364	0.58589	-2.8089	30.449	-4.1441
123.76	1.5423	48.956	-7.2315	0.5236	-2.8487	0.030012	-0.065571	-0.0055006	0.66022	-1.3176	2873.9	21.583	0.66393	78.858	-65.29	75.58	74.98	21.191	0.13856	-7.1364	0.58589	-2.8089	30.449	-4.1441
123.75	1.5409	48.957	-7.2314	0.52327	-2.8488	0.029291	-0.065039	-0.0070775	0.66022	-1.3176	2873.2	21.584	0.66334	78.857	-65.263	75.58	74.98	21.191	0.13856	-7.1364	0.58589	-2.8089	30.449	-4.1441
123.75	1.5394	48.958	-7.2312	0.52295	-2.8488	0.028522	-0.064419	-0.0086402	0.66022	-1.3176	2872.5	21.584	0.66273	78.857	-65.235	75.58	74.98	21.191	0.13856	-7.1364	0.58589	-2.8089	30.449	-4.1441
123.75	1.538	48.959	-7.2311	0.52263	-2.8489	0.027708	-0.063712	-0.010186	0.66022	-1.3176	2871.9	21.585	0.6621	78.856	-65.203	75.58	74.98	21.191	0.13856	-7.1364	0.58589	-2.8089	30.449	-4.1441
123.75	1.5364	48.959	-7.231	0.52231	-2.8489	0.026848	-0.06292	-0.011714	0.66022	-1.3176	2871.2	21.585	0.66144	78.856	-65.17	75.58	74.98	21.191	0.13856	-7.1364	0.58589	-2.8089	30.449	-4.1441
123.75	1.5349	48.96	-7.2308	0.522	-2.849	0.025946	-0.062042	-0.013221	0.66022	-1.3176	2870.5	21.586	0.66077	78.855	-65.134	75.58	74.98	21.191	0.13856	-7.1364	0.58589	-2.8089	30.449	-4.1441
123.75	1.5333	48.961	-7.2307	0.52169	-2.8491	0.025001	-0.061081	-0.014705	0.66022	-1.3176	2869.9	21.586	0.66009	78.854	-65.096	75.581	74.98	21.191	0.13856	-7.1364	0.58589	-2.8089	30.449	-4.1441
123.75	1.5316	48.961	-7.2306	0.52139	-2.8491	0.024016	-0.060038	-0.016165	0.66022	-1.3176	2869.2	21.586	0.65938	78.854	-65.055	75.581	74.98	21.191	0.13856	-7.1364	0.58589	-2.8089	30.449	-4.1441
123.75	1.5299	48.961	-7.2305	0.52109	-2.8492	0.022992	-0.058915	-0.017597	0.66022	-1.3176	2868.6	21.587	0.65866	78.853	-65.013	75.581	74.98	21.191	0.13856	-7.1364	0.58589	-2.8089	30.449	-4.1441
123.74	1.5282	48.961	-7.2303	0.5208	-2.8493	0.021931	-0.057714	-0.019001	0.66022	-1.3176	2867.9	21.587	0.65793	78.852	-64.969	75.581	74.98	21.191	0.13856	-7.1364	0.58589	-2.8089	30.449	-4.1441
123.74	1.5265	48.961	-7.2302	0.52051	-2.8494	0.020834	-0.056435	-0.020374	0.66022	-1.3176	2867.2	21.587	0.65718	78.852	-64.924	75.581	74.98	21.191	0.13856	-7.1364	0.58589	-2.8089	30.449	-4.1441
123.74	1.5247	48.961	-7.2301	0.52024	-2.8495	0.019702	-0.055081	-0.021714	0.66022	-1.3176	2866.6	21.587	0.65642	78.851	-64.877	75.581	74.98	21.191	0.13856	-7.1364	0.58589	-2.8089	30.449	-4.1441
123.74	1.5229	48.961	-7.23	0.51996	-2.8496	0.018538	-0.053654	-0.02302	0.66022	-1.3176	2865.9	21.587	0.65566	78.85	-64.829	75.581	74.98	21.191	0.13856	-7.1364	0.58589	-2.8089	30.449	-4.1441
123.74	1.5211	48.961	-7.23	0.5197	-2.8497	0.017344	-0.052157	-0.024289	0.66022	-1.3176	2865.2	21.587	0.65488	78.85	-64.779	75.581	74.98	21.191	0.13856	-7.1364	0.58589	-2.8089	30.449	-4.1441
123.74	1.5192	48.96	-7.2299	0.51944	-2.8499	0.016121	-0.05059	-0.025521	0.66022	-1.3176	2864.6	21.587	0.6541	78.849	-64.729	75.582	74.98	21.191	0.13856	-7.1364	0.58589	-2.8089	30.449	-4.1441
123.74	1.5174	48.96	-7.2298	0.51919	-2.85	0.01487	-0.048957	-0.026713	0.66022	-1.3176	2863.9	21.587	0.65331	78.848	-64.677	75.582	74.98	21.191	0.13856	-7.1364	0.58589	-2.8089	30.449	-4.1441
123.74	1.5155	48.959	-7.2297	0.51895	-2.8501	0.013595	-0.04726	-0.027863	0.66022	-1.3176	2863.2	21.587	0.65251	78.848	-64.625	75.582	74.98	21.191	0.13856	-7.1364	0.58589	-2.8089	30.449	-4.1441
123.74	1.5137	48.958	-7.2297	0.51872	-2.8503	0.012296	-0.045501	-0.028971	0.66022	-1.3176	2862.6	21.587	0.65172	78.847	-64.572	75.582	74.98	21.191	0.13856	-7.1364	0.58589	-2.8089	30.449	-4.1441
123.74	1.5118	48.957	-7.2296	0.5185	-2.8504	0.010977	-0.043684	-0.030034	0.66022	-1.3176	2861.9	21.587	0.65092	78.846	-64.519	75.582	74.98	21.191	0.13856	-7.1364	0.58589	-2.8089	30.449	-4.1441
123.73	1.51	48.956	-7.2295	0.51828	-2.8506	0.0096374	-0.04181	-0.031051	0.66022	-1.3176	2861.2	21.586	0.65012	78.846	-64.465	75.582	74.98	21.191	0.13856	-7.1364	0.58589	-2.8089	30.449	-4.1441
123.73	1.5081	48.955	-7.2295	0.51808	-2.8507	0.0082811	-0.039882	-0.03202	0.66022	-1.3176	2860.6	21.586	0.64933	78.845	-64.41	75.582	74.98	21.191	0.13856	-7.1364	0.58589	-2.8089	30.449	-4.1441
123.73	1.5062	48.953	-7.2295	0.51789	-2.8509	0.0069094	-0.037903	-0.032941	0.66022	-1.3176	2859.9	21.586	0.64853	78.844	-64.356	75.582	74.98	21.191	0.13856	-7.1364	0.58589	-2.8089	30.449	-4.1441
123.73	1.5044	48.952	-7.2294	0.5177	-2.8511	0.0055247	-0.035876	-0.033812	0.66022	-1.3176	2859.3	21.585	0.64774	78.844	-64.301	75.582	74.98	21.191	0.13856	-7.1364	0.58589	-2.8089	30.449	-4.1441
123.73	1.5026	48.95	-7.2294	0.51753	-2.8512	0.0041288	-0.033804	-0.034632	0.66022	-1.3176	2858.6	21.585	0.64696	78.843	-64.246	75.583	74.98	21.191	0.13856	-7.1364	0.58589	-2.8089	30.449	-4.1441
123.73	1.5007	48.949	-7.2294	0.51736	-2.8514	0.0027239	-0.03169	-0.0354	0.66022	-1.3176	2857.9	21.584	0.64619	78.842	-64.191	75.583	74.98	21.191	0.13856	-7.1364	0.58589	-2.8089	30.449	-4.1441
123.73	1.4989	48.947	-7.2294	0.51721	-2.8516	0.0013121	-0.029537	-0.036114	0.66022	-1.3176	2857.3	21.583	0.64542	78.842	-64.136	75.583	74.98	21.191	0.13856	-7.1364	0.58589	-2.8089	30.449	-4.1441
123.73	1.4972	48.945	-7.2294	0.51707	-2.8518	-0.00010446	-0.027348	-0.036774	0.66022	-1.3176	2856.6	21.583	0.64466	78.841	-64.082	75.583	74.98	21.191	0.13856	-7.1364	0.58589	-2.8089	30.449	-4.1441
123.73	1.4954	48.943	-7.2294	0.51694	-2.852	-0.0015237	-0.025126	-0.037379	0.66022	-1.3176	2855.9	21.582	0.64392	78.84	-64.027	75.583	74.98	21.191	0.13856	-7.1364	0.58589	-2.8089	30.449	-4.1441
123.73	1.4937	48.941	-7.2294	0.51682	-2.8521	-0.0029435	-0.022875	-0.037927	0.66022	-1.3176	2855.3	21.581	0.64318	78.84	-63.973	75.583	74.98	21.191	0.13856	-7.1364	0.58589	-2.8089	30.449	-4.1441
123.73	1.492	48.939	-7.2294	0.51671	-2.8523	-0.0043618	-0.020597	-0.038419	0.66022	-1.3176	2854.6	21.58	0.64247	78.839	-63.92	75.583	74.98	21.191	0.13856	-7.1364	0.58589	-2.8089	30.449	-4.1441
123.73	1.4904	48.936	-7.2294	0.51661	-2.8525	-0.0057764	-0.018297	-0.038854	0.66022	-1.3176	2853.9	21.579	0.64177	78.838	-63.867	75.583	74.98	21.191	0.13856	-7.1364	0.58589	-2.8089	30.449	-4.1441
123.73	1.4888	48.934	-7.2295	0.51652	-2.8527	-0.0071852	-0.015976	-0.03923	0.66022	-1.3176	2853.3	21.579	0.64108	78.838	-63.814	75.583	74.98	21.191	0.13856	-7.1364	0.58589	-2.8089	30.449	-4.1441
123.73	1.4872	48.932	-7.2295	0.51645	-2.8529	-0.0085861	-0.01364	-0.039548	0.66022	-1.3176	2852.6	21.578	0.64042	78.837	-63.762	75.583	74.98	21.191	0.13856	-7.1364	0.58589	-2.8089	30.449	-4.1441
123.73	1.4857	48.929	-7.2296	0.51639	-2.8531	-0.009977	-0.011291	-0.039807	0.66022	-1.3176	2852.0	21.577	0.63977	78.836	-63.711	75.583	74.98	21.191	0.13856	-7.1364	0.58589	-2.8089	30.449	-4.1441
123.73	1.4843	48.926	-7.2296	0.51634	-2.8533	-0.011356	-0.0089326	-0.040006	0.66022	-1.3176	2851.3	21.576	0.63915	78.835	-63.66	75.583	74.98	21.191	0.13856	-7.1364	0.58589	-2.8089	30.449	-4.1441
123.73	1.4829	48.923	-7.2297	0.5163	-2.8535	-0.012721	-0.0065682	-0.040146	0.66022	-1.3176	2850.6	21.574	0.63854	78.835	-63.61	75.583	74.98	21.191	0.13856	-7.1364	0.58589	-2.8089	30.449	-4.1441
123.73	1.4815	48.921	-7.2297	0.51627	-2.8537	-0.014069	-0.0042014	-0.040226	0.66022	-1.3176	2850.0	21.573	0.63797	78.834	-63.561	75.584	74.98	21.191	0.13856	-7.1364	0.58589	-2.8089	30.449	-4.1441
123.73	1.4802	48.918	-7.2298	0.51626	-2.8539	-0.0154	-0.0018356	-0.040247	0.66022	-1.3176	2849.3	21.572	0.63741	78.833	-63.513	75.584	74.98	21.191	0.13856	-7.1364	0.58589	-2.8089	30.449	-4.1441
123.73	1.479	48.914	-7.2299	0.51625	-2.8541	-0.01671	0.00052577	-0.040207	0.66022	-1.3176	2848.6	21.571	0.63689	78.833	-63.466	75.584	74.98	21.191	0.13856	-7.1364	0.58589	-2.8089	30.449	-4.1441
123.73	1.4778	48.911	-7.23	0.51626	-2.8543	-0.017999	0.0028791	-0.040108	0.66022	-1.3176	2848.0	21.57	0.63639	78.832	-63.42	75.584	74.98	21.191	0.13856	-7.1364	0.58589	-2.8089	30.449	-4.1441
123.73	1.4767	48.908	-7.2301	0.51628	-2.8545	-0.019263	0.0052211	-0.039949	0.66022	-1.3176	2847.3	21.568	0.63592	78.831	-63.374	75.584	74.98	21.191	0.13856	-7.1364	0.58589	-2.8089	30.449	-4.1441
123.73	1.4756	48.905	-7.2302	0.51631	-2.8547	-0.020502	0.0075481	-0.039731	0.66022	-1.3176	2846.7	21.567	0.63548	78.83	-63.33	75.584	74.98	21.191	0.13856	-7.1364	0.58589	-2.8089	30.449	-4.1441
123.73	1.4747	48.902	-7.2303	0.51636	-2.8549	-0.021713	0.0098568	-0.039454	0.66022	-1.3176	2846.0	21.566	0.63507	78.83	-63.287	75.584	74.98	21.191	0.13856	-7.1364	0.58589	-2.8089	30.449	-4.1441
123.73	1.4738	48.898	-7.2304	0.51641	-2.8551	-0.022895	0.012144	-0.039118	0.66022	-1.3176	2845.3	21.564	0.63469	78.829	-63.245	75.584	74.98	21.191	0.13856	-7.1364	0.58589	-2.8089	30.449	-4.1441
123.73	1.473	48.895	-7.2305	0.51648	-2.8553	-0.024046	0.014406	-0.038724	0.66022	-1.3176	2844.7	21.563	0.63434	78.828	-63.205	75.584	74.98	21.191	0.13856	-7.1364	0.58589	-2.8089	30.449	-4.1441
123.73	1.4722	48.891	-7.2306	0.51656	-2.8555	-0.025163	0.016639	-0.038273	0.66022	-1.3176	2844.0	21.562	0.63403	78.828	-63.165	75.584	74.98	21.191	0.13856	-7.1364	0.58589	-2.8089	30.449	-4.1441
123.73	1.4716	48.888	-7.2308	0.51665	-2.8557	-0.026246	0.018841	-0.037765	0.66022	-1.3176	2843.3	21.56	0.63375	78.827	-63.127	75.584	74.98	21.191	0.13856	-7.1364	0.58589	-2.8089	30.449	-4.1441
123.73	1.471	48.884	-7.2309	0.51675	-2.8559	-0.027294	0.021007	-0.037201	0.66022	-1.3176	2842.7	21.559	0.63351	78.826	-63.089	75.584	74.98	21.191	0.13856	-7.1364	0.58589	-2.8089	30.449	-4.1441
123.73	1.4705	48.881	-7.231	0.51686	-2.8561	-0.028303	0.023135	-0.036583	0.66022	-1.3176	2842.0	21.557	0.6333	78.826	-63.054	75.584	74.98	21.191	0.13856	-7.1364	0.58589	-2.8089	30.449	-4.1441
123.73	1.4701	48.877	-7.2312	0.51698	-2.8562	-0.029274	0.025222	-0.03591	0.66022	-1.3176	2841.4	21.556	0.63313	78.825	-63.019	75.584	74.98	21.191	0.13856	-7.1364	0.58589	-2.8089	30.449	-4.1441
123.73	1.4698	48.873	-7.2313	0.51711	-2.8564	-0.0302	0.027277	-0.035188	0.66022	-1.3176	2840.7	21.554	0.63299	78.824	-62.986	75.585	74.98	21.191	0.13856	-7.1364	0.58589	-2.8089	30.449	-4.1441
123.73	1.4695	48.87	-7.2315	0.51725	-2.8566	-0.031008	0.02955	-0.034504	0.66022	-1.3176	2840.0	21.553	0.6329	78.823	-62.954	75.585	74.98	21.191	0.13856	-7.1364	0.58589	-2.8089	30.449	-4.1441
123.73	1.4694	48.866	-7.2316	0.5174	-2.8568	-0.031777	0.031762	-0.033761	0.66022	-1.3176	2839.4	21.551	0.63284	78.823	-62.924	75.585	74.98	21.191	0.13856	-7.1364	0.58589	-2.8089	30.449	-4.1441
123.73	1.4693	48.862	-7.2318	0.51757	-2.8569	-0.032505	0.03391	-0.03296	0.66022	-1.3176	2838.7	21.55	0.63282	78.822	-62.895	75.585	74.98	21.191	0.13856	-7.1364	0.58589	-2.8089	30.449	-4.1441
123.73	1.4694	48.859	-7.232	0.51774	-2.8571	-0.033191	0.035991	-0.032103	0.66022	-1.3176	2838.0	21.548	0.63284	78.821	-62.867	75.585	74.98	21.191	0.13856	-7.1364	0.58589	-2.8089	30.449	-4.1441
123.73	1.4695	48.855	-7.2321	0.51793	-2.8573	-0.033834	0.038001	-0.031191	0.66022	-1.3176	2837.4	21.547	0.6329	78.821	-62.841	75.585	74.98	21.191	0.13856	-7.1364	0.58589	-2.8089	30.449	-4.1441
123.73	1.4697	48.851	-7.2323	0.51812	-2.8574	-0.034431	0.039937	-0.030226	0.66022	-1.3176	2836.7	21.545	0.633	78.82	-62.816	75.585	74.98	21.191	0.13856	-7.1364	0.58589	-2.8089	30.449	-4.1441
123.73	1.47	48.848	-7.2325	0.51833	-2.8576	-0.034983	0.041795	-0.02921	0.66022	-1.3176	2836.1	21.544	0.63314	78.819	-62.793	75.585	74.98	21.191	0.13856	-7.1364	0.58589	-2.8089	30.449	-4.1441
123.73	1.4704	48.844	-7.2326	0.51854	-2.8577	-0.035488	0.043572	-0.028144	0.66022	-1.3176	2835.4	21.542	0.63332	78.819	-62.771	75.585	74.98	21.191	0.13856	-7.1364	0.58589	-2.8089	30.449	-4.1441
123.73	1.4709	48.84	-7.2328	0.51876	-2.8578	-0.035945	0.045266	-0.02703	0.66022	-1.3176	2834.7	21.541	0.63354	78.818	-62.751	75.585	74.98	21.191	0.13856	-7.1364	0.58589	-2.8089	30.449	-4.1441
123.73	1.4715	48.837	-7.233	0.51899	-2.858	-0.036353	0.046874	-0.02587	0.66022	-1.3176	2834.1	21.539	0.6338	78.817	-62.732	75.585	74.98	21.191	0.13856	-7.1364	0.58589	-2.8089	30.449	-4.1441
123.73	1.4722	48.833	-7.2332	0.51923	-2.8581	-0.036711	0.048394	-0.024667	0.66022	-1.3176	2833.4	21.538	0.6341	78.817	-62.714	75.586	74.98	21.191	0.13856	-7.1364	0.58589	-2.8089	30.449	-4.1441
123.73	1.473	48.83	-7.2334	0.51948	-2.8582	-0.037019	0.049822	-0.023422	0.66022	-1.3176	2832.8	21.537	0.63443	78.816	-62.699	75.586	74.98	21.191	0.13856	-7.1364	0.58589	-2.8089	30.449	-4.1441
123.73	1.4738	48.827	-7.2336	0.51973	-2.8583	-0.037276	0.051156	-0.022137	0.66022	-1.3176	2832.1	21.535	0.63481	78.815	-62.684	75.586	74.98	21.191	0.13856	-7.1364	0.58589	-2.8089	30.449	-4.1441
123.73	1.4748	48.823	-7.2337	0.51999	-2.8584	-0.037481	0.052396	-0.020816	0.66022	-1.3176	2831.4	21.534	0.63523	78.815	-62.672	75.586	74.98	21.191	0.13856	-7.1364	0.58589	-2.8089	30.449	-4.1441
123.73	1.4758	48.82	-7.2339	0.52025	-2.8585	-0.037634	0.053538	-0.019459	0.66022	-1.3176	2830.8	21.532	0.63568	78.814	-62.66	75.586	74.98	21.191	0.13856	-7.1364	0.58589	-2.8089	30.449	-4.1441
123.73	1.4769	48.817	-7.2341	0.52052	-2.8586	-0.037734	0.054581	-0.01807	0.66022	-1.3176	2830.1	21.531	0.63617	78.813	-62.651	75.586	74.98	21.191	0.13856	-7.1364	0.58589	-2.8089	30.449	-4.1441
123.73	1.4781	48.813	-7.2343	0.5208	-2.8587	-0.037782	0.055523	-0.016651	0.66022	-1.3176	2829.4	21.53	0.63669	78.813	-62.642	75.586	74.98	21.191	0.13856	-7.1364	0.58589	-2.8089	30.449	-4.1441
123.73	1.4794	48.81	-7.2345	0.52108	-2.8588	-0.037776	0.056363	-0.015205	0.66022	-1.3176	2828.8	21.529	0.63726	78.812	-62.636	75.586	74.98	21.191	0.13856	-7.1364	0.58589	-2.8089	30.449	-4.1441
123.73	1.4808	48.807	-7.2347	0.52136	-2.8589	-0.037718	0.0571	-0.013733	0.66022	-1.3176	2828.1	21.527	0.63785	78.811	-62.631	75.586	74.98	21.191	0.13856	-7.1364	0.58589	-2.8089	30.449	-4.1441
123.73	1.4823	48.804	-7.2349	0.52165	-2.8589	-0.037607	0.057733	-0.01224	0.66022	-1.3176	2827.5	21.526	0.63848	78.811	-62.627	75.587	74.98	21.191	0.13856	-7.1364	0.58589	-2.8089	30.449	-4.1441
123.73	1.4838	48.802	-7.2351	0.52194	-2.859	-0.037443	0.058262	-0.010726	0.66022	-1.3176	2826.8	21.525	0.63915	78.81	-62.625	75.587	74.98	21.191	0.13856	-7.1364	0.58589	-2.8089	30.449	-4.1441
123.73	1.4854	48.799	-7.2352	0.52223	-2.859	-0.037227	0.058684	-0.0091954	0.66022	-1.3176	2826.1	21.524	0.63984	78.809	-62.625	75.587	74.98	21.191	0.13856	-7.1364	0.58589	-2.8089	30.449	-4.1441
123.73	1.4871	48.796	-7.2354	0.52253	-2.8591	-0.036958	0.059001	-0.0076504	0.66022	-1.3176	2825.5	21.523	0.64057	78.809	-62.626	75.587	74.98	21.191	0.13856	-7.1364	0.58589	-2.8089	30.449	-4.1441
123.73	1.4888	48.794	-7.2356	0.52282	-2.8591	-0.036637	0.059212	-0.0060936	0.66022	-1.3176	2824.8	21.522	0.64132	78.808	-62.629	75.587	74.98	21.191	0.13856	-7.1364	0.58589	-2.8089	30.449	-4.1441
123.73	1.4906	48.791	-7.2358	0.52312	-2.8591	-0.036265	0.059317	-0.0045278	0.66022	-1.3176	2824.1	21.521	0.64211	78.807	-62.633	75.587	74.98	21.191	0.13856	-7.1364	0.58589	-2.8089	30.449	-4.1441
123.73	1.4925	48.789	-7.236	0.52341	-2.8592	-0.035843	0.059316	-0.0029557	0.66022	-1.3176	2823.5	21.52	0.64292	78.807	-62.638	75.587	74.98	21.191	0.13856	-7.1364	0.58589	-2.8089	30.449	-4.1441
123.73	1.4944	48.786	-7.2362	0.52371	-2.8592	-0.03537	0.059209	-0.0013801	0.66022	-1.3176	2822.8	21.519	0.64376	78.806	-62.646	75.588	74.98	21.191	0.13856	-7.1364	0.58589	-2.8089	30.449	-4.1441
123.73	1.4964	48.784	-7.2363	0.52401	-2.8592	-0.034848	0.058997	0.0001964	0.66022	-1.3176	2822.2	21.518	0.64462	78.806	-62.654	75.588	74.98	21.191	0.13856	-7.1364	0.58589	-2.8089	30.449	-4.1441
123.73	1.4985	48.782	-7.2365	0.5243	-2.8592	-0.034278	0.058681	0.001771	0.66022	-1.3176	2821.5	21.518	0.64551	78.805	-62.664	75.588	74.98	21.191	0.13856	-7.1364	0.58589	-2.8089	30.449	-4.1441
123.73	1.5006	48.78	-7.2367	0.52459	-2.8592	-0.03366	0.058262	0.003341	0.66022	-1.3176	2820.8	21.517	0.64642	78.804	-62.676	75.588	74.98	21.191	0.13856	-7.1364	0.58589	-2.8089	30.449	-4.1441
123.73	1.5027	48.778	-7.2368	0.52488	-2.8591	-0.032996	0.05774	0.0049037	0.66022	-1.3176	2820.2	21.516	0.64735	78.804	-62.689	75.588	74.98	21.191	0.13856	-7.1364	0.58589	-2.8089	30.449	-4.1441
123.73	1.5049	48.777	-7.237	0.52517	-2.8591	-0.032287	0.057117	0.0064564	0.66022	-1.3176	2819.5	21.516	0.6483	78.803	-62.704	75.588	74.98	21.191	0.13856	-7.1364	0.58589	-2.8089	30.449	-4.1441
123.73	1.5071	48.775	-7.2372	0.52545	-2.8591	-0.031534	0.056395	0.0079965	0.66022	-1.3176	2818.9	21.515	0.64927	78.803	-62.72	75.588	74.98	21.191	0.13856	-7.1364	0.58589	-2.8089	30.449	-4.1441
123.73	1.5094	48.774	-7.2373	0.52573	-2.859	-0.030739	0.055574	0.0095214	0.66022	-1.3176	2818.2	21.515	0.65025	78.802	-62.737	75.589	74.98	21.191	0.13856	-7.1364	0.58589	-2.8089	30.449	-4.1441
123.73	1.5117	48.772	-7.2375	0.52601	-2.859	-0.029902	0.054658	0.011028	0.66022	-1.3176	2817.5	21.514	0.65125	78.801	-62.756	75.589	74.98	21.191	0.13856	-7.1364	0.58589	-2.8089	30.449	-4.1441
123.73	1.5141	48.771	-7.2376	0.52628	-2.8589	-0.029025	0.053647	0.012515	0.66022	-1.3176	2816.9	21.514	0.65226	78.801	-62.776	75.589	74.98	21.191	0.13856	-7.1364	0.58589	-2.8089	30.449	-4.1441
123.72	1.5164	48.77	-7.2378	0.52655	-2.8589	-0.02811	0.052544	0.013979	0.66022	-1.3176	2816.2	21.513	0.65329	78.8	-62.798	75.589	74.98	21.191	0.13856	-7.1364	0.58589	-2.8089	30.449	-4.1441
123.72	1.5188	48.769	-7.2379	0.52681	-2.8588	-0.027159	0.051352	0.015417	0.66022	-1.3176	2815.5	21.513	0.65432	78.799	-62.821	75.589	74.98	21.191	0.13856	-7.1364	0.58589	-2.8089	30.449	-4.1441
123.72	1.5212	48.768	-7.238	0.52706	-2.8587	-0.026172	0.050072	0.016828	0.66022	-1.3176	2814.9	21.513	0.65536	78.799	-62.845	75.589	74.98	21.191	0.13856	-7.1364	0.58589	-2.8089	30.449	-4.1441
123.72	1.5236	48.767	-7.2382	0.52731	-2.8586	-0.025152	0.048707	0.018209	0.66022	-1.3176	2814.2	21.513	0.65642	78.798	-62.871	75.59	74.98	21.191	0.13856	-7.1364	0.58589	-2.8089	30.449	-4.1441
123.72	1.5261	48.767	-7.2383	0.52755	-2.8585	-0.024101	0.04726	0.019558	0.66022	-1.3176	2813.6	21.513	0.65747	78.798	-62.898	75.59	74.98	21.191	0.13856	-7.1364	0.58589	-2.8089	30.449	-4.1441
123.72	1.5285	48.766	-7.2384	0.52778	-2.8584	-0.02302	0.045733	0.020872	0.66022	-1.3176	2812.9	21.512	0.65854	78.797	-62.926	75.59	74.98	21.191	0.13856	-7.1364	0.58589	-2.8089	30.449	-4.1441
123.72	1.531	48.766	-7.2385	0.528	-2.8583	-0.021911	0.04413	0.022149	0.66022	-1.3176	2812.2	21.512	0.6596	78.796	-62.955	75.59	74.98	21.191	0.13856	-7.1364	0.58589	-2.8089	30.449	-4.1441
123.72	1.5335	48.765	-7.2386	0.52822	-2.8582	-0.020776	0.042454	0.023388	0.66022	-1.3176	2811.6	21.512	0.66067	78.796	-62.986	75.59	74.98	21.191	0.13856	-7.1364	0.58589	-2.8089	30.449	-4.1441
123.72	1.5359	48.765	-7.2387	0.52843	-2.8581	-0.019617	0.040707	0.024586	0.66022	-1.3176	2810.9	21.513	0.66174	78.795	-63.018	75.59	74.98	21.191	0.13856	-7.1364	0.58589	-2.8089	30.449	-4.1441
123.72	1.5384	48.765	-7.2388	0.52863	-2.858	-0.018436	0.038894	0.025741	0.66022	-1.3176	2810.3	21.513	0.6628	78.795	-63.051	75.591	74.98	21.191	0.13856	-7.1364	0.58589	-2.8089	30.449	-4.1441
123.72	1.5409	48.765	-7.2389	0.52882	-2.8578	-0.017235	0.037017	0.026852	0.66022	-1.3176	2809.6	21.513	0.66386	78.794	-63.085	75.591	74.98	21.191	0.13856	-7.1364	0.58589	-2.8089	30.449	-4.1441
123.71	1.5433	48.765	-7.239	0.529	-2.8577	-0.016017	0.035081	0.027917	0.66022	-1.3176	2808.9	21.513	0.66492	78.793	-63.12	75.591	74.98	21.191	0.13856	-7.1364	0.58589	-2.8089	30.449	-4.1441
123.71	1.5457	48.765	-7.2391	0.52917	-2.8575	-0.014782	0.033087	0.028934	0.66022	-1.3176	2808.3	21.513	0.66598	78.793	-63.156	75.591	74.98	21.191	0.13856	-7.1364	0.58589	-2.8089	30.449	-4.1441
123.71	1.5481	48.766	-7.2391	0.52933	-2.8574	-0.013534	0.031041	0.029902	0.66022	-1.3176	2807.6	21.514	0.66702	78.792	-63.194	75.591	74.98	21.191	0.13856	-7.1364	0.58589	-2.8089	30.449	-4.1441
123.71	1.5505	48.766	-7.2392	0.52948	-2.8572	-0.012274	0.028946	0.030819	0.66022	-1.3176	2806.9	21.514	0.66806	78.792	-63.232	75.591	74.98	21.191	0.13856	-7.1364	0.58589	-2.8089	30.449	-4.1441
123.71	1.5529	48.767	-7.2393	0.52962	-2.8571	-0.011005	0.026806	0.031684	0.66022	-1.3176	2806.3	21.514	0.66909	78.791	-63.271	75.592	74.98	21.191	0.13856	-7.1364	0.58589	-2.8089	30.449	-4.1441
123.71	1.5553	48.767	-7.2393	0.52975	-2.8569	-0.0097287	0.024624	0.032496	0.66022	-1.3176	2805.6	21.515	0.67011	78.791	-63.311	75.592	74.98	21.191	0.13856	-7.1364	0.58589	-2.8089	30.449	-4.1441
123.71	1.5576	48.768	-7.2394	0.52986	-2.8568	-0.0084471	0.022404	0.033252	0.66022	-1.3176	2805.0	21.515	0.67111	78.79	-63.352	75.592	74.98	21.191	0.13856	-7.1364	0.58589	-2.8089	30.449	-4.1441
123.71	1.5599	48.769	-7.2394	0.52997	-2.8566	-0.0071625	0.020151	0.033954	0.66022	-1.3176	2804.3	21.516	0.67211	78.789	-63.394	75.592	74.98	21.191	0.13856	-7.1364	0.58589	-2.8089	30.449	-4.1441
123.7	1.5621	48.77	-7.2394	0.53006	-2.8564	-0.005877	0.017868	0.034599	0.66022	-1.3176	2803.6	21.517	0.67308	78.789	-63.437	75.592	74.98	21.191	0.13856	-7.1364	0.58589	-2.8089	30.449	-4.1441
123.7	1.5644	48.771	-7.2395	0.53015	-2.8562	-0.0045928	0.015559	0.035186	0.66022	-1.3176	2803.0	21.517	0.67405	78.788	-63.48	75.593	74.98	21.191	0.13856	-7.1364	0.58589	-2.8089	30.449	-4.1441
123.7	1.5666	48.772	-7.2395	0.53022	-2.8561	-0.0033121	0.013228	0.035715	0.66022	-1.3176	2802.3	21.518	0.67499	78.788	-63.525	75.593	74.98	21.191	0.13856	-7.1364	0.58589	-2.8089	30.449	-4.1441
123.7	1.5687	48.773	-7.2395	0.53028	-2.8559	-0.0020369	0.01088	0.036185	0.66022	-1.3176	2801.6	21.519	0.67592	78.787	-63.569	75.593	74.98	21.191	0.13856	-7.1364	0.58589	-2.8089	30.449	-4.1441
123.7	1.5708	48.774	-7.2395	0.53033	-2.8557	-0.00076925	0.0085181	0.036596	0.66022	-1.3176	2801.0	21.519	0.67684	78.786	-63.615	75.593	74.98	21.191	0.13856	-7.1364	0.58589	-2.8089	30.449	-4.1441
123.7	1.5729	48.776	-7.2395	0.53037	-2.8555	0.00048867	0.0061463	0.036948	0.66022	-1.3176	2800.3	21.52	0.67773	78.786	-63.661	75.593	74.98	21.191	0.13856	-7.1364	0.58589	-2.8089	30.449	-4.1441
123.69	1.5749	48.777	-7.2395	0.53039	-2.8553	0.0017348	0.0037687	0.037239	0.66022	-1.3176	2799.7	21.521	0.6786	78.785	-63.707	75.593	74.98	21.191	0.13856	-7.1364	0.58589	-2.8089	30.449	-4.1441
123.69	1.5768	48.778	-7.2395	0.5304	-2.8552	0.0029673	0.0013894	0.03747	0.66022	-1.3176	2799.0	21.522	0.67945	78.785	-63.754	75.594	74.98	21.191	0.13856	-7.1364	0.58589	-2.8089	30.449	-4.1441
123.69	1.5787	48.78	-7.2395	0.5304	-2.855	0.0041943	-0.00094816	0.037626	0.66022	-1.3176	2798.3	21.523	0.68028	78.784	-63.801	75.594	74.98	21.191	0.13856	-7.1364	0.58589	-2.8089	30.449	-4.1441
123.69	1.5806	48.781	-7.2394	0.53039	-2.8548	0.0054603	-0.0030618	0.037646	0.66022	-1.3176	2797.7	21.524	0.68108	78.783	-63.849	75.594	74.98	21.191	0.13856	-7.1364	0.58589	-2.8089	30.449	-4.1441
123.69	1.5824	48.783	-7.2394	0.53037	-2.8546	0.0067066	-0.005169	0.037612	0.66022	-1.3176	2797.0	21.525	0.68187	78.783	-63.897	75.594	74.98	21.191	0.13856	-7.1364	0.58589	-2.8089	30.449	-4.1441
123.69	1.5842	48.785	-7.2394	0.53034	-2.8544	0.0079316	-0.0072669	0.037524	0.66022	-1.3176	2796.3	21.525	0.68263	78.782	-63.945	75.594	74.98	21.191	0.13856	-7.1364	0.58589	-2.8089	30.449	-4.1441
123.68	1.5859	48.786	-7.2393	0.5303	-2.8542	0.0091337	-0.0093524	0.037383	0.66022	-1.3176	2795.7	21.526	0.68336	78.782	-63.993	75.595	74.98	21.191	0.13856	-7.1364	0.58589	-2.8089	30.449	-4.1441
123.68	1.5875	48.788	-7.2393	0.53025	-2.854	0.010311	-0.011423	0.037188	0.66022	-1.3176	2795.0	21.527	0.68407	78.781	-64.042	75.595	74.98	21.191	0.13856	-7.1364	0.58589	-2.8089	30.449	-4.1441
123.68	1.5891	48.79	-7.2392	0.53019	-2.8538	0.011463	-0.013475	0.036941	0.66022	-1.3176	2794.4	21.528	0.68476	78.781	-64.09	75.595	74.98	21.191	0.13856	-7.1364	0.58589	-2.8089	30.449	-4.1441
123.68	1.5906	48.792	-7.2392	0.53011	-2.8537	0.012587	-0.015506	0.036642	0.66022	-1.3176	2793.7	21.529	0.68542	78.78	-64.138	75.595	74.98	21.191	0.13856	-7.1364	0.58589	-2.8089	30.449	-4.1441
123.68	1.592	48.794	-7.2391	0.53003	-2.8535	0.013682	-0.017513	0.036292	0.66022	-1.3176	2793.0	21.531	0.68605	78.779	-64.186	75.595	74.98	21.191	0.13856	-7.1364	0.58589	-2.8089	30.449	-4.1441
123.68	1.5934	48.796	-7.239	0.52994	-2.8533	0.014747	-0.019493	0.035891	0.66022	-1.3176	2792.4	21.532	0.68666	78.779	-64.234	75.596	74.98	21.191	0.13856	-7.1364	0.58589	-2.8089	30.449	-4.1441
123.67	1.5948	48.798	-7.239	0.52984	-2.8531	0.01578	-0.021444	0.03544	0.66022	-1.3176	2791.7	21.533	0.68723	78.778	-64.282	75.596	74.98	21.191	0.13856	-7.1364	0.58589	-2.8089	30.449	-4.1441
123.67	1.596	48.8	-7.2389	0.52972	-2.8529	0.016781	-0.023363	0.03494	0.66022	-1.3176	2791.0	21.534	0.68779	78.778	-64.329	75.596	74.98	21.191	0.13856	-7.1364	0.58589	-2.8089	30.449	-4.1441
123.67	1.5972	48.802	-7.2388	0.5296	-2.8528	0.017747	-0.025248	0.034392	0.66022	-1.3176	2790.4	21.535	0.68831	78.777	-64.376	75.596	74.98	21.191	0.13856	-7.1364	0.58589	-2.8089	30.449	-4.1441
123.67	1.5984	48.804	-7.2387	0.52947	-2.8526	0.018678	-0.027095	0.033797	0.66022	-1.3176	2789.7	21.536	0.6888	78.776	-64.422	75.596	74.98	21.191	0.13856	-7.1364	0.58589	-2.8089	30.449	-4.1441
123.67	1.5994	48.806	-7.2386	0.52933	-2.8524	0.019572	-0.028903	0.033156	0.66022	-1.3176	2789.1	21.537	0.68927	78.776	-64.467	75.596	74.98	21.191	0.13856	-7.1364	0.58589	-2.8089	30.449	-4.1441
123.66	1.6005	48.808	-7.2385	0.52918	-2.8523	0.020429	-0.030668	0.03247	0.66022	-1.3176	2788.4	21.538	0.68971	78.775	-64.512	75.597	74.98	21.191	0.13856	-7.1364	0.58589	-2.8089	30.449	-4.1441
123.66	1.6014	48.81	-7.2384	0.52903	-2.8521	0.021247	-0.032389	0.031739	0.66022	-1.3176	2787.7	21.54	0.69012	78.775	-64.556	75.597	74.98	21.191	0.13856	-7.1364	0.58589	-2.8089	30.449	-4.1441
123.66	1.6023	48.812	-7.2383	0.52886	-2.8519	0.022026	-0.034063	0.030967	0.66022	-1.3176	2787.1	21.541	0.69049	78.774	-64.599	75.597	74.98	21.191	0.13856	-7.1364	0.58589	-2.8089	30.449	-4.1441
123.66	1.6031	48.815	-7.2382	0.52868	-2.8518	0.022764	-0.035689	0.030152	0.66022	-1.3176	2786.4	21.542	0.69084	78.774	-64.641	75.597	74.98	21.191	0.13856	-7.1364	0.58589	-2.8089	30.449	-4.1441
123.66	1.6038	48.817	-7.2381	0.5285	-2.8516	0.023461	-0.037263	0.029297	0.66022	-1.3176	2785.7	21.543	0.69116	78.773	-64.682	75.597	74.98	21.191	0.13856	-7.1364	0.58589	-2.8089	30.449	-4.1441
123.65	1.6044	48.819	-7.2379	0.52831	-2.8515	0.024116	-0.038784	0.028404	0.66022	-1.3176	2785.1	21.544	0.69145	78.772	-64.722	75.598	74.98	21.191	0.13856	-7.1364	0.58589	-2.8089	30.449	-4.1441
123.65	1.605	48.821	-7.2378	0.52811	-2.8514	0.024728	-0.040249	0.027473	0.66022	-1.3176	2784.4	21.545	0.69171	78.772	-64.76	75.598	74.98	21.191	0.13856	-7.1364	0.58589	-2.8089	30.449	-4.1441
123.65	1.6055	48.823	-7.2377	0.52791	-2.8512	0.025296	-0.041658	0.026506	0.66022	-1.3176	2783.7	21.546	0.69194	78.771	-64.797	75.598	74.98	21.191	0.13856	-7.1364	0.58589	-2.8089	30.449	-4.1441
123.65	1.606	48.825	-7.2376	0.5277	-2.8511	0.02582	-0.043007	0.025505	0.66022	-1.3176	2783.1	21.548	0.69214	78.771	-64.833	75.598	74.98	21.191	0.13856	-7.1364	0.58589	-2.8089	30.449	-4.1441
123.65	1.6064	48.827	-7.2374	0.52748	-2.851	0.0263	-0.044296	0.024471	0.66022	-1.3176	2782.4	21.549	0.69231	78.77	-64.867	75.598	74.98	21.191	0.13856	-7.1364	0.58589	-2.8089	30.449	-4.1441
123.64	1.6067	48.829	-7.2373	0.52726	-2.8509	0.026734	-0.045523	0.023405	0.66022	-1.3176	2781.8	21.55	0.69245	78.769	-64.899	75.598	74.98	21.191	0.13856	-7.1364	0.58589	-2.8089	30.449	-4.1441
123.64	1.6069	48.831	-7.2372	0.52702	-2.8507	0.027123	-0.046686	0.022309	0.66022	-1.3176	2781.1	21.551	0.69255	78.769	-64.929	75.599	74.98	21.191	0.13856	-7.1364	0.58589	-2.8089	30.449	-4.1441
123.64	1.6071	48.834	-7.237	0.52679	-2.8506	0.027466	-0.047783	0.021186	0.66022	-1.3176	2780.4	21.552	0.69263	78.768	-64.958	75.599	74.98	21.191	0.13856	-7.1364	0.58589	-2.8089	30.449	-4.1441
123.64	1.6072	48.836	-7.2369	0.52655	-2.8505	0.027762	-0.048814	0.020036	0.66022	-1.3176	2779.8	21.553	0.69268	78.768	-64.985	75.599	74.98	21.191	0.13856	-7.1364	0.58589	-2.8089	30.449	-4.1441
123.64	1.6072	48.837	-7.2368	0.5263	-2.8504	0.028012	-0.049777	0.018861	0.66022	-1.3176	2779.1	21.554	0.6927	78.767	-65.009	75.599	74.98	21.191	0.13856	-7.1364	0.58589	-2.8089	30.449	-4.1441
123.64	1.6072	48.839	-7.2366	0.52605	-2.8503	0.028215	-0.05067	0.017663	0.66022	-1.3176	2778.4	21.555	0.69269	78.766	-65.032	75.599	74.98	21.191	0.13856	-7.1364	0.58589	-2.8089	30.449	-4.1441
123.63	1.6071	48.841	-7.2365	0.52579	-2.8503	0.028371	-0.051493	0.016443	0.66022	-1.3176	2777.8	21.556	0.69265	78.766	-65.052	75.6	74.98	21.191	0.13856	-7.1364	0.58589	-2.8089	30.449	-4.1441
123.63	1.6069	48.843	-7.2363	0.52553	-2.8502	0.02848	-0.052245	0.015204	0.66022	-1.3176	2777.1	21.557	0.69259	78.765	-65.07	75.6	74.98	21.191	0.13856	-7.1364	0.58589	-2.8089	30.449	-4.1441
123.63	1.6067	48.845	-7.2362	0.52527	-2.8501	0.028543	-0.052925	0.013947	0.66022	-1.3176	2776.4	21.558	0.69249	78.765	-65.086	75.6	74.98	21.191	0.13856	-7.1364	0.58589	-2.8089	30.449	-4.1441
123.63	1.6064	48.847	-7.236	0.52501	-2.85	0.028558	-0.053531	0.012675	0.66022	-1.3176	2775.8	21.559	0.69237	78.764	-65.1	75.6	74.98	21.191	0.13856	-7.1364	0.58589	-2.8089	30.449	-4.1441
123.63	1.606	48.848	-7.2359	0.52474	-2.85	0.028527	-0.054064	0.011388	0.66022	-1.3176	2775.1	21.56	0.69222	78.763	-65.111	75.6	74.98	21.191	0.13856	-7.1364	0.58589	-2.8089	30.449	-4.1441
123.62	1.6056	48.85	-7.2358	0.52446	-2.8499	0.028449	-0.054523	0.010089	0.66022	-1.3176	2774.5	21.561	0.69204	78.763	-65.119	75.6	74.98	21.191	0.13856	-7.1364	0.58589	-2.8089	30.449	-4.1441
123.62	1.6051	48.852	-7.2356	0.52419	-2.8499	0.028325	-0.054907	0.0087797	0.66022	-1.3176	2773.8	21.562	0.69183	78.762	-65.125	75.6	74.98	21.191	0.13856	-7.1364	0.58589	-2.8089	30.449	-4.1441
123.62	1.6046	48.853	-7.2355	0.52392	-2.8498	0.028155	-0.055215	0.0074617	0.66022	-1.3176	2773.1	21.563	0.6916	78.762	-65.129	75.601	74.98	21.191	0.13856	-7.1364	0.58589	-2.8089	30.449	-4.1441
123.62	1.604	48.855	-7.2353	0.52364	-2.8498	0.027939	-0.055449	0.0061371	0.66022	-1.3176	2772.5	21.564	0.69134	78.761	-65.13	75.601	74.98	21.191	0.13856	-7.1364	0.58589	-2.8089	30.449	-4.1441
123.62	1.6033	48.856	-7.2352	0.52336	-2.8498	0.027678	-0.055606	0.0048078	0.66022	-1.3176	2771.8	21.565	0.69106	78.76	-65.129	75.601	74.98	21.191	0.13856	-7.1364	0.58589	-2.8089	30.449	-4.1441
123.62	1.6026	48.857	-7.2351	0.52308	-2.8497	0.027373	-0.055688	0.0034755	0.66022	-1.3176	2771.1	21.566	0.69076	78.76	-65.125	75.601	74.98	21.191	0.13856	-7.1364	0.58589	-2.8089	30.449	-4.1441
123.61	1.6018	48.859	-7.2349	0.5228	-2.8497	0.027023	-0.055694	0.0021422	0.66022	-1.3176	2770.5	21.566	0.69043	78.759	-65.119	75.601	74.98	21.191	0.13856	-7.1364	0.58589	-2.8089	30.449	-4.1441
123.61	1.601	48.86	-7.2348	0.52253	-2.8497	0.02663	-0.055624	0.00080975	0.66022	-1.3176	2769.8	21.567	0.69007	78.758	-65.11	75.601	74.98	21.191	0.13856	-7.1364	0.58589	-2.8089	30.449	-4.1441
123.61	1.6001	48.861	-7.2347	0.52225	-2.8497	0.026195	-0.055479	-0.00051996	0.66022	-1.3176	2769.1	21.568	0.6897	78.758	-65.099	75.602	74.98	21.191	0.13856	-7.1364	0.58589	-2.8089	30.449	-4.1441
123.61	1.5991	48.862	-7.2345	0.52197	-2.8497	0.025717	-0.055259	-0.0018451	0.66022	-1.3176	2768.5	21.568	0.6893	78.757	-65.085	75.602	74.98	21.191	0.13856	-7.1364	0.58589	-2.8089	30.449	-4.1441
123.61	1.5982	48.863	-7.2344	0.5217	-2.8497	0.025198	-0.054964	-0.0031637	0.66022	-1.3176	2767.8	21.569	0.68888	78.756	-65.069	75.602	74.98	21.191	0.13856	-7.1364	0.58589	-2.8089	30.449	-4.1441
123.61	1.5971	48.864	-7.2343	0.52142	-2.8498	0.024638	-0.054595	-0.0044741	0.66022	-1.3176	2767.2	21.57	0.68844	78.756	-65.051	75.602	74.98	21.191	0.13856	-7.1364	0.58589	-2.8089	30.449	-4.1441
123.61	1.596	48.864	-7.2342	0.52115	-2.8498	0.024039	-0.054152	-0.0057743	0.66022	-1.3176	2766.5	21.57	0.68798	78.755	-65.031	75.602	74.98	21.191	0.13856	-7.1364	0.58589	-2.8089	30.449	-4.1441
123.6	1.5949	48.865	-7.234	0.52088	-2.8498	0.023401	-0.053637	-0.0070626	0.66022	-1.3176	2765.8	21.571	0.68751	78.755	-65.009	75.602	74.98	21.191	0.13856	-7.1364	0.58589	-2.8089	30.449	-4.1441
123.6	1.5938	48.866	-7.2339	0.52061	-2.8499	0.022726	-0.05305	-0.0083372	0.66022	-1.3176	2765.2	21.571	0.68702	78.754	-64.985	75.602	74.98	21.191	0.13856	-7.1364	0.58589	-2.8089	30.449	-4.1441
123.6	1.5926	48.866	-7.2338	0.52035	-2.8499	0.022014	-0.052391	-0.0095962	0.66022	-1.3176	2764.5	21.572	0.68651	78.753	-64.958	75.602	74.98	21.191	0.13856	-7.1364	0.58589	-2.8089	30.449	-4.1441
123.6	1.5913	48.866	-7.2337	0.52009	-2.85	0.021267	-0.051663	-0.010838	0.66022	-1.3176	2763.8	21.572	0.68598	78.753	-64.93	75.603	74.98	21.191	0.13856	-7.1364	0.58589	-2.8089	30.449	-4.1441
123.6	1.5901	48.867	-7.2336	0.51983	-2.85	0.020486	-0.050866	-0.012061	0.66022	-1.3176	2763.2	21.572	0.68544	78.752	-64.9	75.603	74.98	21.191	0.13856	-7.1364	0.58589	-2.8089	30.449	-4.1441
123.6	1.5888	48.867	-7.2335	0.51958	-2.8501	0.019672	-0.050001	-0.013263	0.66022	-1.3176	2762.5	21.572	0.68489	78.751	-64.869	75.603	74.98	21.191	0.13856	-7.1364	0.58589	-2.8089	30.449	-4.1441
123.6	1.5875	48.867	-7.2334	0.51933	-2.8501	0.018826	-0.04907	-0.014443	0.66022	-1.3176	2761.8	21.573	0.68432	78.751	-64.836	75.603	74.98	21.191	0.13856	-7.1364	0.58589	-2.8089	30.449	-4.1441
123.59	1.5861	48.867	-7.2333	0.51909	-2.8502	0.017949	-0.048074	-0.015598	0.66022	-1.3176	2761.2	21.573	0.68375	78.75	-64.801	75.603	74.98	21.191	0.13856	-7.1364	0.58589	-2.8089	30.449	-4.1441
123.59	1.5847	48.867	-7.2332	0.51885	-2.8503	0.017043	-0.047014	-0.016729	0.66022	-1.3176	2760.5	21.573	0.68316	78.749	-64.766	75.603	74.98	21.191	0.13856	-7.1364	0.58589	-2.8089	30.449	-4.1441
123.59	1.5833	48.867	-7.2331	0.51862	-2.8504	0.01611	-0.045892	-0.017832	0.66022	-1.3176	2759.9	21.573	0.68256	78.749	-64.728	75.603	74.98	21.191	0.13856	-7.1364	0.58589	-2.8089	30.449	-4.1441
123.59	1.5819	48.867	-7.2331	0.51839	-2.8505	0.01515	-0.04471	-0.018906	0.66022	-1.3176	2759.2	21.573	0.68196	78.748	-64.69	75.603	74.98	21.191	0.13856	-7.1364	0.58589	-2.8089	30.449	-4.1441
123.59	1.5805	48.866	-7.233	0.51817	-2.8506	0.014166	-0.04347	-0.01995	0.66022	-1.3176	2758.5	21.573	0.68135	78.747	-64.651	75.603	74.98	21.191	0.13856	-7.1364	0.58589	-2.8089	30.449	-4.1441
123.59	1.579	48.866	-7.2329	0.51796	-2.8507	0.013158	-0.042173	-0.020963	0.66022	-1.3176	2757.9	21.573	0.68073	78.747	-64.611	75.603	74.98	21.191	0.13856	-7.1364	0.58589	-2.8089	30.449	-4.1441
123.59	1.5776	48.865	-7.2329	0.51775	-2.8508	0.012128	-0.040821	-0.021942	0.66022	-1.3176	2757.2	21.573	0.68011	78.746	-64.569	75.604	74.98	21.191	0.13856	-7.1364	0.58589	-2.8089	30.449	-4.1441
123.59	1.5761	48.864	-7.2328	0.51755	-2.8509	0.011078	-0.039416	-0.022887	0.66022	-1.3176	2756.5	21.573	0.67948	78.745	-64.527	75.604	74.98	21.191	0.13856	-7.1364	0.58589	-2.8089	30.449	-4.1441
123.59	1.5747	48.864	-7.2327	0.51736	-2.851	0.010009	-0.037961	-0.023797	0.66022	-1.3176	2755.9	21.573	0.67885	78.744	-64.485	75.604	74.98	21.191	0.13856	-7.1364	0.58589	-2.8089	30.449	-4.1441
123.59	1.5732	48.863	-7.2327	0.51717	-2.8511	0.0089227	-0.036456	-0.024669	0.66022	-1.3176	2755.2	21.573	0.67822	78.744	-64.442	75.604	74.98	21.191	0.13856	-7.1364	0.58589	-2.8089	30.449	-4.1441
123.58	1.5717	48.862	-7.2327	0.51699	-2.8513	0.0078211	-0.034906	-0.025504	0.66022	-1.3176	2754.6	21.572	0.67759	78.743	-64.398	75.604	74.98	21.191	0.13856	-7.1364	0.58589	-2.8089	30.449	-4.1441
123.58	1.5702	48.861	-7.2326	0.51682	-2.8514	0.0067057	-0.033311	-0.026299	0.66022	-1.3176	2753.9	21.572	0.67697	78.742	-64.354	75.604	74.98	21.191	0.13856	-7.1364	0.58589	-2.8089	30.449	-4.1441
123.58	1.5688	48.859	-7.2326	0.51666	-2.8515	0.005578	-0.031674	-0.027054	0.66022	-1.3176	2753.2	21.572	0.67634	78.742	-64.309	75.604	74.98	21.191	0.13856	-7.1364	0.58589	-2.8089	30.449	-4.1441
123.58	1.5673	48.858	-7.2326	0.51651	-2.8517	0.0044399	-0.029998	-0.027767	0.66022	-1.3176	2752.6	21.571	0.67572	78.741	-64.265	75.604	74.98	21.191	0.13856	-7.1364	0.58589	-2.8089	30.449	-4.1441
123.58	1.5659	48.857	-7.2325	0.51636	-2.8518	0.0032929	-0.028285	-0.028438	0.66022	-1.3176	2751.9	21.571	0.6751	78.74	-64.22	75.604	74.98	21.191	0.13856	-7.1364	0.58589	-2.8089	30.449	-4.1441
123.58	1.5644	48.855	-7.2325	0.51622	-2.8519	0.0021389	-0.026538	-0.029065	0.66022	-1.3176	2751.2	21.57	0.67449	78.74	-64.175	75.604	74.98	21.191	0.13856	-7.1364	0.58589	-2.8089	30.449	-4.1441
123.58	1.563	48.854	-7.2325	0.5161	-2.8521	0.00097948	-0.024758	-0.029649	0.66022	-1.3176	2750.6	21.57	0.67389	78.739	-64.13	75.604	74.98	21.191	0.13856	-7.1364	0.58589	-2.8089	30.449	-4.1441
123.58	1.5616	48.852	-7.2325	0.51598	-2.8522	-0.00018358	-0.022949	-0.030187	0.66022	-1.3176	2749.9	21.569	0.6733	78.738	-64.085	75.604	74.98	21.191	0.13856	-7.1364	0.58589	-2.8089	30.449	-4.1441
123.58	1.5603	48.85	-7.2325	0.51587	-2.8524	-0.0013485	-0.021113	-0.03068	0.66022	-1.3176	2749.3	21.569	0.67271	78.737	-64.04	75.604	74.98	21.191	0.13856	-7.1364	0.58589	-2.8089	30.449	-4.1441
123.58	1.5589	48.848	-7.2325	0.51577	-2.8526	-0.0025137	-0.019253	-0.031126	0.66022	-1.3176	2748.6	21.568	0.67214	78.737	-63.995	75.605	74.98	21.191	0.13856	-7.1364	0.58589	-2.8089	30.449	-4.1441
123.58	1.5576	48.846	-7.2325	0.51567	-2.8527	-0.0036772	-0.017372	-0.031525	0.66022	-1.3176	2747.9	21.567	0.67158	78.736	-63.951	75.605	74.98	21.191	0.13856	-7.1364	0.58589	-2.8089	30.449	-4.1441
123.58	1.5563	48.844	-7.2326	0.51559	-2.8529	-0.0048375	-0.015472	-0.031877	0.66022	-1.3176	2747.3	21.567	0.67103	78.735	-63.907	75.605	74.98	21.191	0.13856	-7.1364	0.58589	-2.8089	30.449	-4.1441
123.58	1.5551	48.842	-7.2326	0.51552	-2.853	-0.0059928	-0.013557	-0.032181	0.66022	-1.3176	2746.6	21.566	0.6705	78.735	-63.863	75.605	74.98	21.191	0.13856	-7.1364	0.58589	-2.8089	30.449	-4.1441
123.58	1.5539	48.84	-7.2326	0.51546	-2.8532	-0.0071413	-0.011628	-0.032436	0.66022	-1.3176	2745.9	21.565	0.66998	78.734	-63.82	75.605	74.98	21.191	0.13856	-7.1364	0.58589	-2.8089	30.449	-4.1441
123.58	1.5527	48.838	-7.2327	0.5154	-2.8534	-0.0082814	-0.0096895	-0.032643	0.66022	-1.3176	2745.3	21.564	0.66948	78.733	-63.777	75.605	74.98	21.191	0.13856	-7.1364	0.58589	-2.8089	30.449	-4.1441
123.58	1.5515	48.836	-7.2327	0.51536	-2.8535	-0.0094114	-0.0077434	-0.0328	0.66022	-1.3176	2744.6	21.563	0.66899	78.732	-63.735	75.605	74.98	21.191	0.13856	-7.1364	0.58589	-2.8089	30.449	-4.1441
123.58	1.5504	48.833	-7.2328	0.51533	-2.8537	-0.01053	-0.0057928	-0.032908	0.66022	-1.3176	2744.0	21.562	0.66853	78.732	-63.693	75.605	74.98	21.191	0.13856	-7.1364	0.58589	-2.8089	30.449	-4.1441
123.58	1.5494	48.831	-7.2328	0.5153	-2.8538	-0.011634	-0.0038406	-0.032967	0.66022	-1.3176	2743.3	21.561	0.66808	78.731	-63.652	75.605	74.98	21.191	0.13856	-7.1364	0.58589	-2.8089	30.449	-4.1441
123.58	1.5484	48.828	-7.2329	0.51529	-2.854	-0.012724	-0.0018896	-0.032977	0.66022	-1.3176	2742.6	21.56	0.66766	78.73	-63.612	75.605	74.98	21.191	0.13856	-7.1364	0.58589	-2.8089	30.449	-4.1441
123.57	1.5475	48.825	-7.2329	0.51528	-2.8542	-0.013797	5.7252e-05	-0.032937	0.66022	-1.3176	2742.0	21.559	0.66725	78.73	-63.572	75.605	74.98	21.191	0.13856	-7.1364	0.58589	-2.8089	30.449	-4.1441
123.57	1.5466	48.823	-7.233	0.51529	-2.8543	-0.014852	0.0019971	-0.032848	0.66022	-1.3176	2741.3	21.558	0.66687	78.729	-63.533	75.605	74.98	21.191	0.13856	-7.1364	0.58589	-2.8089	30.449	-4.1441
123.57	1.5457	48.82	-7.2331	0.5153	-2.8545	-0.015886	0.0039271	-0.032709	0.66022	-1.3176	2740.6	21.557	0.66652	78.728	-63.495	75.605	74.98	21.191	0.13856	-7.1364	0.58589	-2.8089	30.449	-4.1441
123.57	1.5449	48.817	-7.2332	0.51533	-2.8547	-0.0169	0.0058443	-0.032522	0.66022	-1.3176	2740.0	21.556	0.66618	78.727	-63.458	75.605	74.98	21.191	0.13856	-7.1364	0.58589	-2.8089	30.449	-4.1441
123.57	1.5442	48.814	-7.2333	0.51536	-2.8548	-0.01789	0.007746	-0.032286	0.66022	-1.3176	2739.3	21.555	0.66588	78.727	-63.422	75.605	74.98	21.191	0.13856	-7.1364	0.58589	-2.8089	30.449	-4.1441
123.57	1.5435	48.812	-7.2334	0.5154	-2.855	-0.018857	0.0096293	-0.032002	0.66022	-1.3176	2738.7	21.554	0.6656	78.726	-63.386	75.605	74.98	21.191	0.13856	-7.1364	0.58589	-2.8089	30.449	-4.1441
123.57	1.5429	48.809	-7.2334	0.51546	-2.8551	-0.019797	0.011491	-0.03167	0.66022	-1.3176	2738.0	21.553	0.66534	78.725	-63.352	75.605	74.98	21.191	0.13856	-7.1364	0.58589	-2.8089	30.449	-4.1441
123.57	1.5424	48.806	-7.2335	0.51552	-2.8553	-0.020711	0.01333	-0.031291	0.66022	-1.3176	2737.3	21.552	0.66512	78.725	-63.318	75.606	74.98	21.191	0.13856	-7.1364	0.58589	-2.8089	30.449	-4.1441
123.57	1.5419	48.803	-7.2337	0.51559	-2.8555	-0.021596	0.015141	-0.030865	0.66022	-1.3176	2736.7	21.55	0.66492	78.724	-63.286	75.606	74.98	21.191	0.13856	-7.1364	0.58589	-2.8089	30.449	-4.1441
123.57	1.5415	48.8	-7.2338	0.51567	-2.8556	-0.022451	0.016923	-0.030393	0.66022	-1.3176	2736.0	21.549	0.66475	78.723	-63.254	75.606	74.98	21.191	0.13856	-7.1364	0.58589	-2.8089	30.449	-4.1441
123.57	1.5412	48.797	-7.2339	0.51576	-2.8558	-0.023275	0.018673	-0.029876	0.66022	-1.3176	2735.4	21.548	0.66461	78.722	-63.224	75.606	74.98	21.191	0.13856	-7.1364	0.58589	-2.8089	30.449	-4.1441
123.57	1.5409	48.793	-7.234	0.51586	-2.8559	-0.024068	0.020389	-0.029314	0.66022	-1.3176	2734.7	21.547	0.6645	78.722	-63.194	75.606	74.98	21.191	0.13856	-7.1364	0.58589	-2.8089	30.449	-4.1441
123.57	1.5407	48.79	-7.2341	0.51596	-2.8561	-0.024827	0.022067	-0.028709	0.66022	-1.3176	2734.0	21.546	0.66442	78.721	-63.166	75.606	74.98	21.191	0.13856	-7.1364	0.58589	-2.8089	30.449	-4.1441
123.57	1.5406	48.787	-7.2342	0.51608	-2.8562	-0.025531	0.023776	-0.028086	0.66022	-1.3176	2733.4	21.544	0.66438	78.72	-63.139	75.606	74.98	21.191	0.13856	-7.1364	0.58589	-2.8089	30.449	-4.1441
123.57	1.5405	48.784	-7.2344	0.5162	-2.8563	-0.026156	0.025598	-0.027472	0.66022	-1.3176	2732.7	21.543	0.66436	78.72	-63.113	75.606	74.98	21.191	0.13856	-7.1364	0.58589	-2.8089	30.449	-4.1441
123.57	1.5406	48.781	-7.2345	0.51633	-2.8565	-0.026749	0.027366	-0.026811	0.66022	-1.3176	2732.0	21.542	0.66438	78.719	-63.088	75.606	74.98	21.191	0.13856	-7.1364	0.58589	-2.8089	30.449	-4.1441
123.57	1.5407	48.778	-7.2346	0.51647	-2.8566	-0.027306	0.029079	-0.026104	0.66022	-1.3176	2731.4	21.541	0.66442	78.718	-63.065	75.606	74.98	21.191	0.13856	-7.1364	0.58589	-2.8089	30.449	-4.1441
123.57	1.5408	48.775	-7.2348	0.51662	-2.8567	-0.027828	0.030733	-0.025352	0.66022	-1.3176	2730.7	21.539	0.66451	78.717	-63.042	75.606	74.98	21.191	0.13856	-7.1364	0.58589	-2.8089	30.449	-4.1441
123.57	1.5411	48.772	-7.2349	0.51678	-2.8569	-0.028313	0.032325	-0.024555	0.66022	-1.3176	2730.1	21.538	0.66462	78.717	-63.021	75.606	74.98	21.191	0.13856	-7.1364	0.58589	-2.8089	30.449	-4.1441
123.57	1.5414	48.769	-7.2351	0.51695	-2.857	-0.02876	0.033854	-0.023717	0.66022	-1.3176	2729.4	21.537	0.66477	78.716	-63.001	75.606	74.98	21.191	0.13856	-7.1364	0.58589	-2.8089	30.449	-4.1441
123.57	1.5418	48.765	-7.2352	0.51712	-2.8571	-0.029169	0.035316	-0.022837	0.66022	-1.3176	2728.7	21.536	0.66495	78.715	-62.983	75.606	74.98	21.191	0.13856	-7.1364	0.58589	-2.8089	30.449	-4.1441
123.57	1.5423	48.762	-7.2354	0.5173	-2.8572	-0.029538	0.036709	-0.021919	0.66022	-1.3176	2728.1	21.534	0.66516	78.715	-62.965	75.606	74.98	21.191	0.13856	-7.1364	0.58589	-2.8089	30.449	-4.1441
123.57	1.5429	48.759	-7.2355	0.51749	-2.8573	-0.029868	0.038031	-0.020962	0.66022	-1.3176	2727.4	21.533	0.6654	78.714	-62.949	75.607	74.98	21.191	0.13856	-7.1364	0.58589	-2.8089	30.449	-4.1441
123.57	1.5435	48.756	-7.2357	0.51768	-2.8574	-0.030156	0.039279	-0.01997	0.66022	-1.3176	2726.8	21.532	0.66568	78.713	-62.935	75.607	74.98	21.191	0.13856	-7.1364	0.58589	-2.8089	30.449	-4.1441
123.57	1.5442	48.753	-7.2358	0.51788	-2.8575	-0.030403	0.040452	-0.018944	0.66022	-1.3176	2726.1	21.531	0.66599	78.713	-62.921	75.607	74.98	21.191	0.13856	-7.1364	0.58589	-2.8089	30.449	-4.1441
123.57	1.545	48.75	-7.236	0.51809	-2.8576	-0.030608	0.041549	-0.017885	0.66022	-1.3176	2725.4	21.53	0.66633	78.712	-62.909	75.607	74.98	21.191	0.13856	-7.1364	0.58589	-2.8089	30.449	-4.1441
123.57	1.5458	48.748	-7.2361	0.5183	-2.8577	-0.030771	0.042566	-0.016796	0.66022	-1.3176	2724.8	21.529	0.66671	78.711	-62.898	75.607	74.98	21.191	0.13856	-7.1364	0.58589	-2.8089	30.449	-4.1441
123.57	1.5467	48.745	-7.2363	0.51851	-2.8578	-0.030891	0.043503	-0.015678	0.66022	-1.3176	2724.1	21.527	0.66711	78.711	-62.888	75.607	74.98	21.191	0.13856	-7.1364	0.58589	-2.8089	30.449	-4.1441
123.57	1.5477	48.742	-7.2364	0.51873	-2.8578	-0.030968	0.044358	-0.014533	0.66022	-1.3176	2723.4	21.526	0.66755	78.71	-62.88	75.607	74.98	21.191	0.13856	-7.1364	0.58589	-2.8089	30.449	-4.1441
123.57	1.5488	48.739	-7.2366	0.51895	-2.8579	-0.031001	0.04513	-0.013364	0.66022	-1.3176	2722.8	21.525	0.66801	78.709	-62.873	75.607	74.98	21.191	0.13856	-7.1364	0.58589	-2.8089	30.449	-4.1441
123.57	1.5499	48.737	-7.2367	0.51918	-2.858	-0.030992	0.045818	-0.012172	0.66022	-1.3176	2722.1	21.524	0.66851	78.708	-62.867	75.607	74.98	21.191	0.13856	-7.1364	0.58589	-2.8089	30.449	-4.1441
123.57	1.5511	48.734	-7.2369	0.51941	-2.858	-0.030938	0.04642	-0.01096	0.66022	-1.3176	2721.5	21.523	0.66903	78.708	-62.863	75.607	74.98	21.191	0.13856	-7.1364	0.58589	-2.8089	30.449	-4.1441
123.57	1.5524	48.732	-7.237	0.51965	-2.8581	-0.030842	0.046937	-0.0097301	0.66022	-1.3176	2720.8	21.522	0.66958	78.707	-62.86	75.607	74.98	21.191	0.13856	-7.1364	0.58589	-2.8089	30.449	-4.1441
123.57	1.5537	48.729	-7.2372	0.51988	-2.8581	-0.030702	0.047368	-0.0084837	0.66022	-1.3176	2720.1	21.521	0.67016	78.706	-62.859	75.608	74.98	21.191	0.13856	-7.1364	0.58589	-2.8089	30.449	-4.1441
123.57	1.5551	48.727	-7.2373	0.52012	-2.8582	-0.030519	0.047711	-0.0072233	0.66022	-1.3176	2719.5	21.52	0.67076	78.706	-62.858	75.608	74.98	21.191	0.13856	-7.1364	0.58589	-2.8089	30.449	-4.1441
123.57	1.5566	48.724	-7.2375	0.52036	-2.8582	-0.030293	0.047967	-0.0059513	0.66022	-1.3176	2718.8	21.52	0.67139	78.705	-62.859	75.608	74.98	21.191	0.13856	-7.1364	0.58589	-2.8089	30.449	-4.1441
123.57	1.5581	48.722	-7.2376	0.5206	-2.8582	-0.030025	0.048135	-0.0046697	0.66022	-1.3176	2718.2	21.519	0.67205	78.704	-62.861	75.608	74.98	21.191	0.13856	-7.1364	0.58589	-2.8089	30.449	-4.1441
123.57	1.5596	48.72	-7.2378	0.52084	-2.8583	-0.029714	0.048216	-0.003381	0.66022	-1.3176	2717.5	21.518	0.67273	78.704	-62.865	75.608	74.98	21.191	0.13856	-7.1364	0.58589	-2.8089	30.449	-4.1441
123.57	1.5613	48.718	-7.2379	0.52108	-2.8583	-0.029362	0.04821	-0.0020872	0.66022	-1.3176	2716.8	21.517	0.67343	78.703	-62.87	75.608	74.98	21.191	0.13856	-7.1364	0.58589	-2.8089	30.449	-4.1441
123.57	1.5629	48.716	-7.2381	0.52132	-2.8583	-0.028969	0.048116	-0.00079063	0.66022	-1.3176	2716.2	21.516	0.67415	78.703	-62.876	75.608	74.98	21.191	0.13856	-7.1364	0.58589	-2.8089	30.449	-4.1441
123.57	1.5646	48.714	-7.2382	0.52156	-2.8583	-0.028536	0.047936	0.00050642	0.66022	-1.3176	2715.5	21.516	0.6749	78.702	-62.884	75.608	74.98	21.191	0.13856	-7.1364	0.58589	-2.8089	30.449	-4.1441
123.57	1.5664	48.712	-7.2384	0.5218	-2.8583	-0.028063	0.04767	0.0018017	0.66022	-1.3176	2714.9	21.515	0.67566	78.701	-62.892	75.608	74.98	21.191	0.13856	-7.1364	0.58589	-2.8089	30.449	-4.1441
123.57	1.5682	48.711	-7.2385	0.52204	-2.8583	-0.027551	0.047319	0.0030931	0.66022	-1.3176	2714.2	21.515	0.67644	78.701	-62.902	75.609	74.98	21.191	0.13856	-7.1364	0.58589	-2.8089	30.449	-4.1441
123.57	1.57	48.709	-7.2387	0.52227	-2.8582	-0.027001	0.046883	0.0043782	0.66022	-1.3176	2713.5	21.514	0.67724	78.7	-62.914	75.609	74.98	21.191	0.13856	-7.1364	0.58589	-2.8089	30.449	-4.1441
123.57	1.5719	48.708	-7.2388	0.52251	-2.8582	-0.026415	0.046365	0.005655	0.66022	-1.3176	2712.9	21.514	0.67805	78.699	-62.926	75.609	74.98	21.191	0.13856	-7.1364	0.58589	-2.8089	30.449	-4.1441
123.57	1.5738	48.706	-7.2389	0.52274	-2.8582	-0.025792	0.045764	0.0069212	0.66022	-1.3176	2712.2	21.513	0.67888	78.699	-62.94	75.609	74.98	21.191	0.13856	-7.1364	0.58589	-2.8089	30.449	-4.1441
123.56	1.5757	48.705	-7.239	0.52296	-2.8581	-0.025135	0.045082	0.0081746	0.66022	-1.3176	2711.5	21.513	0.67973	78.698	-62.955	75.609	74.98	21.191	0.13856	-7.1364	0.58589	-2.8089	30.449	-4.1441
123.56	1.5777	48.704	-7.2392	0.52319	-2.8581	-0.024444	0.044322	0.0094133	0.66022	-1.3176	2710.9	21.512	0.68058	78.697	-62.971	75.609	74.98	21.191	0.13856	-7.1364	0.58589	-2.8089	30.449	-4.1441
123.56	1.5797	48.702	-7.2393	0.52341	-2.8581	-0.02372	0.043484	0.010635	0.66022	-1.3176	2710.2	21.512	0.68145	78.697	-62.988	75.609	74.98	21.191	0.13856	-7.1364	0.58589	-2.8089	30.449	-4.1441
123.56	1.5817	48.701	-7.2394	0.52362	-2.858	-0.022965	0.04257	0.011838	0.66022	-1.3176	2709.6	21.512	0.68232	78.696	-63.007	75.609	74.98	21.191	0.13856	-7.1364	0.58589	-2.8089	30.449	-4.1441
123.56	1.5838	48.701	-7.2395	0.52383	-2.8579	-0.02218	0.041582	0.013019	0.66022	-1.3176	2708.9	21.511	0.68321	78.695	-63.027	75.61	74.98	21.191	0.13856	-7.1364	0.58589	-2.8089	30.449	-4.1441
123.56	1.5858	48.7	-7.2396	0.52404	-2.8579	-0.021366	0.040522	0.014178	0.66022	-1.3176	2708.2	21.511	0.6841	78.695	-63.047	75.61	74.98	21.191	0.13856	-7.1364	0.58589	-2.8089	30.449	-4.1441
123.56	1.5879	48.699	-7.2397	0.52424	-2.8578	-0.020525	0.039393	0.015312	0.66022	-1.3176	2707.6	21.511	0.685	78.694	-63.069	75.61	74.98	21.191	0.13856	-7.1364	0.58589	-2.8089	30.449	-4.1441
123.56	1.59	48.698	-7.2398	0.52443	-2.8577	-0.019658	0.038195	0.016419	0.66022	-1.3176	2706.9	21.511	0.6859	78.694	-63.092	75.61	74.98	21.191	0.13856	-7.1364	0.58589	-2.8089	30.449	-4.1441
123.56	1.5921	48.698	-7.2399	0.52462	-2.8576	-0.018768	0.036933	0.017497	0.66022	-1.3176	2706.3	21.511	0.68681	78.693	-63.116	75.61	74.98	21.191	0.13856	-7.1364	0.58589	-2.8089	30.449	-4.1441
123.56	1.5942	48.697	-7.24	0.5248	-2.8575	-0.017854	0.035608	0.018545	0.66022	-1.3176	2705.6	21.511	0.68772	78.692	-63.141	75.61	74.98	21.191	0.13856	-7.1364	0.58589	-2.8089	30.449	-4.1441
123.56	1.5963	48.697	-7.2401	0.52498	-2.8574	-0.016919	0.034223	0.019561	0.66022	-1.3176	2704.9	21.511	0.68863	78.692	-63.168	75.61	74.98	21.191	0.13856	-7.1364	0.58589	-2.8089	30.449	-4.1441
123.55	1.5984	48.697	-7.2402	0.52514	-2.8573	-0.015965	0.03278	0.020544	0.66022	-1.3176	2704.3	21.511	0.68954	78.691	-63.195	75.611	74.98	21.191	0.13856	-7.1364	0.58589	-2.8089	30.449	-4.1441
123.55	1.6005	48.696	-7.2403	0.5253	-2.8572	-0.014993	0.031282	0.021491	0.66022	-1.3176	2703.6	21.511	0.69045	78.69	-63.223	75.611	74.98	21.191	0.13856	-7.1364	0.58589	-2.8089	30.449	-4.1441
123.55	1.6026	48.696	-7.2403	0.52546	-2.8571	-0.014004	0.029732	0.022402	0.66022	-1.3176	2703.0	21.511	0.69136	78.69	-63.252	75.611	74.98	21.191	0.13856	-7.1364	0.58589	-2.8089	30.449	-4.1441
123.55	1.6046	48.696	-7.2404	0.5256	-2.857	-0.013001	0.028133	0.023274	0.66022	-1.3176	2702.3	21.511	0.69227	78.689	-63.282	75.611	74.98	21.191	0.13856	-7.1364	0.58589	-2.8089	30.449	-4.1441
123.55	1.6067	48.696	-7.2405	0.52574	-2.8569	-0.011986	0.026488	0.024107	0.66022	-1.3176	2701.6	21.512	0.69317	78.688	-63.312	75.611	74.98	21.191	0.13856	-7.1364	0.58589	-2.8089	30.449	-4.1441
123.55	1.6088	48.697	-7.2405	0.52587	-2.8568	-0.010959	0.024799	0.024899	0.66022	-1.3176	2701.0	21.512	0.69406	78.688	-63.344	75.611	74.98	21.191	0.13856	-7.1364	0.58589	-2.8089	30.449	-4.1441
123.55	1.6108	48.697	-7.2406	0.52599	-2.8566	-0.0099229	0.023071	0.025649	0.66022	-1.3176	2700.3	21.512	0.69495	78.687	-63.376	75.611	74.98	21.191	0.13856	-7.1364	0.58589	-2.8089	30.449	-4.1441
123.55	1.6128	48.697	-7.2406	0.5261	-2.8565	-0.0088792	0.021305	0.026357	0.66022	-1.3176	2699.6	21.512	0.69583	78.687	-63.41	75.612	74.98	21.191	0.13856	-7.1364	0.58589	-2.8089	30.449	-4.1441
123.55	1.6148	48.698	-7.2407	0.5262	-2.8564	-0.0078298	0.019505	0.02702	0.66022	-1.3176	2699.0	21.513	0.6967	78.686	-63.444	75.612	74.98	21.191	0.13856	-7.1364	0.58589	-2.8089	30.449	-4.1441
123.54	1.6168	48.698	-7.2407	0.52629	-2.8562	-0.0067763	0.017675	0.027638	0.66022	-1.3176	2698.3	21.513	0.69756	78.685	-63.478	75.612	74.98	21.191	0.13856	-7.1364	0.58589	-2.8089	30.449	-4.1441
123.54	1.6188	48.699	-7.2407	0.52638	-2.8561	-0.0057205	0.015817	0.02821	0.66022	-1.3176	2697.7	21.514	0.69841	78.685	-63.514	75.612	74.98	21.191	0.13856	-7.1364	0.58589	-2.8089	30.449	-4.1441
123.54	1.6207	48.699	-7.2408	0.52645	-2.856	-0.0046643	0.013935	0.028736	0.66022	-1.3176	2697.0	21.514	0.69925	78.684	-63.55	75.612	74.98	21.191	0.13856	-7.1364	0.58589	-2.8089	30.449	-4.1441
123.54	1.6226	48.7	-7.2408	0.52651	-2.8558	-0.0036093	0.012032	0.029214	0.66022	-1.3176	2696.3	21.515	0.70007	78.684	-63.586	75.612	74.98	21.191	0.13856	-7.1364	0.58589	-2.8089	30.449	-4.1441
123.54	1.6245	48.701	-7.2408	0.52657	-2.8557	-0.0025573	0.010112	0.029645	0.66022	-1.3176	2695.7	21.515	0.70089	78.683	-63.623	75.612	74.98	21.191	0.13856	-7.1364	0.58589	-2.8089	30.449	-4.1441
123.54	1.6263	48.702	-7.2408	0.52662	-2.8555	-0.0015101	0.0081768	0.030027	0.66022	-1.3176	2695.0	21.516	0.70168	78.682	-63.661	75.613	74.98	21.191	0.13856	-7.1364	0.58589	-2.8089	30.449	-4.1441
123.54	1.6281	48.703	-7.2408	0.52665	-2.8554	-0.00046931	0.0062309	0.03036	0.66022	-1.3176	2694.4	21.516	0.70247	78.682	-63.699	75.613	74.98	21.191	0.13856	-7.1364	0.58589	-2.8089	30.449	-4.1441
123.53	1.6299	48.704	-7.2408	0.52668	-2.8552	0.00056329	0.0042772	0.030643	0.66022	-1.3176	2693.7	21.517	0.70323	78.681	-63.737	75.613	74.98	21.191	0.13856	-7.1364	0.58589	-2.8089	30.449	-4.1441
123.53	1.6316	48.705	-7.2408	0.52669	-2.8551	0.001586	0.0023191	0.030878	0.66022	-1.3176	2693.0	21.518	0.70398	78.68	-63.776	75.613	74.98	21.191	0.13856	-7.1364	0.58589	-2.8089	30.449	-4.1441
123.53	1.6333	48.706	-7.2408	0.5267	-2.8549	0.0025973	0.0003599	0.031062	0.66022	-1.3176	2692.4	21.518	0.70472	78.68	-63.815	75.613	74.98	21.191	0.13856	-7.1364	0.58589	-2.8089	30.449	-4.1441
123.53	1.6349	48.707	-7.2408	0.5267	-2.8548	0.0036487	-0.0013917	0.031124	0.66022	-1.3176	2691.7	21.519	0.70543	78.679	-63.854	75.613	74.98	21.191	0.13856	-7.1364	0.58589	-2.8089	30.449	-4.1441
123.53	1.6365	48.708	-7.2408	0.52669	-2.8546	0.0046868	-0.0031347	0.031139	0.66022	-1.3176	2691.0	21.52	0.70613	78.679	-63.894	75.613	74.98	21.191	0.13856	-7.1364	0.58589	-2.8089	30.449	-4.1441
123.53	1.6381	48.709	-7.2407	0.52667	-2.8544	0.0057085	-0.0048724	0.031109	0.66022	-1.3176	2690.4	21.521	0.7068	78.678	-63.933	75.614	74.98	21.191	0.13856	-7.1364	0.58589	-2.8089	30.449	-4.1441
123.52	1.6396	48.711	-7.2407	0.52664	-2.8543	0.0067126	-0.0066024	0.031035	0.66022	-1.3176	2689.7	21.521	0.70746	78.677	-63.973	75.614	74.98	21.191	0.13856	-7.1364	0.58589	-2.8089	30.449	-4.1441
123.52	1.6411	48.712	-7.2407	0.5266	-2.8541	0.0076977	-0.0083222	0.030917	0.66022	-1.3176	2689.1	21.522	0.7081	78.677	-64.013	75.614	74.98	21.191	0.13856	-7.1364	0.58589	-2.8089	30.449	-4.1441
123.52	1.6425	48.713	-7.2406	0.52656	-2.854	0.0086624	-0.010029	0.030755	0.66022	-1.3176	2688.4	21.523	0.70872	78.676	-64.053	75.614	74.98	21.191	0.13856	-7.1364	0.58589	-2.8089	30.449	-4.1441
123.52	1.6439	48.715	-7.2406	0.5265	-2.8538	0.0096057	-0.011721	0.03055	0.66022	-1.3176	2687.7	21.524	0.70931	78.675	-64.092	75.614	74.98	21.191	0.13856	-7.1364	0.58589	-2.8089	30.449	-4.1441
123.52	1.6452	48.716	-7.2405	0.52644	-2.8537	0.010526	-0.013396	0.030301	0.66022	-1.3176	2687.1	21.525	0.70989	78.675	-64.132	75.614	74.98	21.191	0.13856	-7.1364	0.58589	-2.8089	30.449	-4.1441
123.52	1.6465	48.718	-7.2405	0.52637	-2.8535	0.011423	-0.015051	0.030011	0.66022	-1.3176	2686.4	21.525	0.71044	78.674	-64.171	75.615	74.98	21.191	0.13856	-7.1364	0.58589	-2.8089	30.449	-4.1441
123.51	1.6477	48.719	-7.2404	0.52629	-2.8534	0.012294	-0.016684	0.029679	0.66022	-1.3176	2685.8	21.526	0.71097	78.674	-64.21	75.615	74.98	21.191	0.13856	-7.1364	0.58589	-2.8089	30.449	-4.1441
123.51	1.6488	48.721	-7.2404	0.5262	-2.8532	0.013139	-0.018293	0.029305	0.66022	-1.3176	2685.1	21.527	0.71148	78.673	-64.249	75.615	74.98	21.191	0.13856	-7.1364	0.58589	-2.8089	30.449	-4.1441
123.51	1.6499	48.722	-7.2403	0.5261	-2.8531	0.013957	-0.019875	0.028891	0.66022	-1.3176	2684.4	21.528	0.71197	78.672	-64.287	75.615	74.98	21.191	0.13856	-7.1364	0.58589	-2.8089	30.449	-4.1441
123.51	1.651	48.724	-7.2402	0.526	-2.8529	0.014747	-0.021429	0.028438	0.66022	-1.3176	2683.8	21.529	0.71243	78.672	-64.325	75.615	74.98	21.191	0.13856	-7.1364	0.58589	-2.8089	30.449	-4.1441
123.51	1.652	48.725	-7.2401	0.52589	-2.8528	0.015508	-0.022952	0.027945	0.66022	-1.3176	2683.1	21.53	0.71287	78.671	-64.362	75.615	74.98	21.191	0.13856	-7.1364	0.58589	-2.8089	30.449	-4.1441
123.51	1.653	48.727	-7.2401	0.52577	-2.8527	0.016238	-0.024442	0.027414	0.66022	-1.3176	2682.4	21.531	0.71329	78.671	-64.399	75.615	74.98	21.191	0.13856	-7.1364	0.58589	-2.8089	30.449	-4.1441
123.5	1.6539	48.729	-7.24	0.52565	-2.8525	0.016938	-0.025898	0.026847	0.66022	-1.3176	2681.8	21.532	0.71368	78.67	-64.435	75.616	74.98	21.191	0.13856	-7.1364	0.58589	-2.8089	30.449	-4.1441
123.5	1.6547	48.73	-7.2399	0.52551	-2.8524	0.017605	-0.027316	0.026243	0.66022	-1.3176	2681.1	21.533	0.71405	78.669	-64.47	75.616	74.98	21.191	0.13856	-7.1364	0.58589	-2.8089	30.449	-4.1441
123.5	1.6555	48.732	-7.2398	0.52537	-2.8523	0.01824	-0.028696	0.025603	0.66022	-1.3176	2680.5	21.534	0.71439	78.669	-64.504	75.616	74.98	21.191	0.13856	-7.1364	0.58589	-2.8089	30.449	-4.1441
123.5	1.6562	48.734	-7.2397	0.52523	-2.8521	0.018841	-0.030035	0.02493	0.66022	-1.3176	2679.8	21.535	0.71471	78.668	-64.538	75.616	74.98	21.191	0.13856	-7.1364	0.58589	-2.8089	30.449	-4.1441
123.5	1.6569	48.735	-7.2396	0.52507	-2.852	0.019408	-0.031333	0.024223	0.66022	-1.3176	2679.1	21.536	0.715	78.667	-64.57	75.616	74.98	21.191	0.13856	-7.1364	0.58589	-2.8089	30.449	-4.1441
123.49	1.6575	48.737	-7.2395	0.52491	-2.8519	0.019941	-0.032586	0.023485	0.66022	-1.3176	2678.5	21.537	0.71527	78.667	-64.602	75.616	74.98	21.191	0.13856	-7.1364	0.58589	-2.8089	30.449	-4.1441
123.49	1.658	48.739	-7.2394	0.52475	-2.8518	0.020438	-0.033793	0.022715	0.66022	-1.3176	2677.8	21.538	0.71551	78.666	-64.632	75.617	74.98	21.191	0.13856	-7.1364	0.58589	-2.8089	30.449	-4.1441
123.49	1.6585	48.74	-7.2393	0.52458	-2.8517	0.020899	-0.034953	0.021916	0.66022	-1.3176	2677.1	21.539	0.71573	78.666	-64.661	75.617	74.98	21.191	0.13856	-7.1364	0.58589	-2.8089	30.449	-4.1441
123.49	1.659	48.742	-7.2392	0.5244	-2.8516	0.021324	-0.036065	0.021089	0.66022	-1.3176	2676.5	21.54	0.71593	78.665	-64.689	75.617	74.98	21.191	0.13856	-7.1364	0.58589	-2.8089	30.449	-4.1441
123.49	1.6593	48.744	-7.2391	0.52421	-2.8515	0.021712	-0.037126	0.020234	0.66022	-1.3176	2675.8	21.54	0.71609	78.664	-64.715	75.617	74.98	21.191	0.13856	-7.1364	0.58589	-2.8089	30.449	-4.1441
123.49	1.6597	48.745	-7.239	0.52403	-2.8514	0.022062	-0.038136	0.019353	0.66022	-1.3176	2675.2	21.541	0.71624	78.664	-64.741	75.617	74.98	21.191	0.13856	-7.1364	0.58589	-2.8089	30.449	-4.1441
123.48	1.6599	48.747	-7.2389	0.52383	-2.8513	0.022375	-0.039093	0.018448	0.66022	-1.3176	2674.5	21.542	0.71636	78.663	-64.764	75.617	74.98	21.191	0.13856	-7.1364	0.58589	-2.8089	30.449	-4.1441
123.48	1.6601	48.748	-7.2388	0.52364	-2.8512	0.02265	-0.039996	0.01752	0.66022	-1.3176	2673.8	21.543	0.71645	78.662	-64.786	75.617	74.98	21.191	0.13856	-7.1364	0.58589	-2.8089	30.449	-4.1441
[truncated: 16,001 more rows]
