# Supplementary material for: Data-driven flight path monitoring technique using recurrent neural network for the safety management of commercial aircraft
Source: PeerJ Comput Sci. 2025 Mar 17;11:e2753. doi: 10.7717/peerj-cs.2753 (PMC11935752; doi:10.7717/peerj-cs.2753)
Supplement: Supplemental Information 1 [file peerj-cs-11-2753-s001.zip › Data/HY_RNN_38_header.csv]

Ub	Vb	Wb	Pb	Qb	Rb	Pdot	Qdot	Rdot	lat	lon	alt	alp	beta	tas	pitch	eas	eas_In	alp_In	beta_In	P_In	Q_In	R_In	yaw_In	gamma_In
110.29	-8.1601	44.676	-3.4311	0.71681	-1.5624	-0.00012129	0.00031972	-0.00012621	0.66022	-1.3176	3999.6	22.052	-3.923	70.667	-22.577	66.597	66.596	22.053	-3.9231	-3.4311	0.71681	-1.5624	34.215	-5.0971
110.29	-8.1598	44.674	-3.4311	0.71682	-1.5624	-0.00046939	0.0013808	-0.00045441	0.66022	-1.3176	3999.2	22.051	-3.9229	70.667	-22.633	66.597	66.596	22.053	-3.9231	-3.4311	0.71681	-1.5624	34.215	-5.0971
110.29	-8.1591	44.669	-3.4311	0.71683	-1.5624	-0.0010449	0.0031672	-0.00096913	0.66022	-1.3176	3998.7	22.049	-3.9225	70.667	-22.692	66.598	66.596	22.053	-3.9231	-3.4311	0.71681	-1.5624	34.215	-5.0971
110.29	-8.1581	44.663	-3.4311	0.71685	-1.5624	-0.0018475	0.0056617	-0.0016547	0.66022	-1.3176	3998.3	22.046	-3.922	70.667	-22.754	66.598	66.596	22.053	-3.9231	-3.4311	0.71681	-1.5624	34.215	-5.0971
110.3	-8.1566	44.656	-3.4311	0.71688	-1.5624	-0.0028762	0.0088453	-0.0024951	0.66022	-1.3176	3997.9	22.042	-3.9213	70.668	-22.818	66.599	66.596	22.053	-3.9231	-3.4311	0.71681	-1.5624	34.215	-5.0971
110.3	-8.1546	44.647	-3.4311	0.71694	-1.5624	-0.0041291	0.012698	-0.0034745	0.66022	-1.3176	3997.5	22.037	-3.9203	70.668	-22.886	66.6	66.596	22.053	-3.9231	-3.4311	0.71681	-1.5624	34.215	-5.0971
110.31	-8.1519	44.636	-3.4312	0.71701	-1.5625	-0.0056036	0.017198	-0.0045766	0.66022	-1.3176	3997.1	22.031	-3.919	70.669	-22.957	66.601	66.596	22.053	-3.9231	-3.4311	0.71681	-1.5624	34.215	-5.0971
110.31	-8.1486	44.624	-3.4312	0.71711	-1.5625	-0.0072965	0.022322	-0.005785	0.66022	-1.3176	3996.6	22.024	-3.9174	70.669	-23.03	66.602	66.596	22.053	-3.9231	-3.4311	0.71681	-1.5624	34.215	-5.0971
110.32	-8.1446	44.61	-3.4312	0.71724	-1.5625	-0.0092036	0.028046	-0.0070835	0.66022	-1.3176	3996.2	22.017	-3.9154	70.67	-23.107	66.603	66.596	22.053	-3.9231	-3.4311	0.71681	-1.5624	34.215	-5.0971
110.33	-8.1398	44.595	-3.4313	0.71739	-1.5626	-0.01132	0.034346	-0.0084554	0.66022	-1.3176	3995.8	22.008	-3.913	70.671	-23.186	66.604	66.596	22.053	-3.9231	-3.4311	0.71681	-1.5624	34.215	-5.0971
110.34	-8.1341	44.578	-3.4313	0.71758	-1.5626	-0.013704	0.041155	-0.0098071	0.66022	-1.3176	3995.4	21.999	-3.9102	70.672	-23.268	66.605	66.596	22.053	-3.9231	-3.4311	0.71681	-1.5624	34.215	-5.0971
110.35	-8.1275	44.56	-3.4314	0.7178	-1.5627	-0.017264	0.047856	-0.0099699	0.66022	-1.3176	3994.9	21.99	-3.907	70.673	-23.353	66.607	66.596	22.053	-3.9231	-3.4311	0.71681	-1.5624	34.215	-5.0971
110.36	-8.1199	44.541	-3.4315	0.71806	-1.5627	-0.02104	0.054997	-0.01007	0.66022	-1.3176	3994.5	21.979	-3.9032	70.674	-23.441	66.608	66.596	22.053	-3.9231	-3.4311	0.71681	-1.5624	34.215	-5.0971
110.37	-8.1112	44.52	-3.4316	0.71835	-1.5628	-0.025018	0.062551	-0.010096	0.66022	-1.3176	3994.1	21.968	-3.899	70.675	-23.532	66.61	66.596	22.053	-3.9231	-3.4311	0.71681	-1.5624	34.215	-5.0971
110.38	-8.1015	44.499	-3.4318	0.71869	-1.5628	-0.029184	0.07049	-0.010037	0.66022	-1.3176	3993.7	21.956	-3.8942	70.677	-23.625	66.612	66.596	22.053	-3.9231	-3.4311	0.71681	-1.5624	34.215	-5.0971
110.39	-8.0906	44.476	-3.4319	0.71906	-1.5629	-0.033523	0.078788	-0.0098805	0.66022	-1.3176	3993.2	21.944	-3.8889	70.679	-23.721	66.614	66.596	22.053	-3.9231	-3.4311	0.71681	-1.5624	34.215	-5.0971
110.41	-8.0785	44.452	-3.4321	0.71947	-1.5629	-0.038019	0.087415	-0.0096169	0.66022	-1.3176	3992.8	21.93	-3.883	70.68	-23.82	66.616	66.596	22.053	-3.9231	-3.4311	0.71681	-1.5624	34.215	-5.0971
110.42	-8.0652	44.427	-3.4323	0.71993	-1.563	-0.042655	0.096342	-0.0092354	0.66022	-1.3176	3992.4	21.917	-3.8765	70.682	-23.921	66.618	66.596	22.053	-3.9231	-3.4311	0.71681	-1.5624	34.215	-5.0971
110.44	-8.0506	44.401	-3.4325	0.72044	-1.563	-0.047416	0.10554	-0.008726	0.66022	-1.3176	3992.0	21.903	-3.8693	70.684	-24.025	66.62	66.596	22.053	-3.9231	-3.4311	0.71681	-1.5624	34.215	-5.0971
110.45	-8.0346	44.375	-3.4328	0.72099	-1.563	-0.052284	0.11498	-0.0080788	0.66022	-1.3176	3991.5	21.888	-3.8615	70.686	-24.131	66.623	66.596	22.053	-3.9231	-3.4311	0.71681	-1.5624	34.215	-5.0971
110.47	-8.0173	44.347	-3.4331	0.72159	-1.5631	-0.057241	0.12463	-0.0072845	0.66022	-1.3176	3991.1	21.873	-3.853	70.689	-24.24	66.626	66.596	22.053	-3.9231	-3.4311	0.71681	-1.5624	34.215	-5.0971
110.49	-7.9985	44.319	-3.4334	0.72224	-1.5631	-0.062271	0.13446	-0.006334	0.66022	-1.3176	3990.7	21.857	-3.8439	70.691	-24.351	66.628	66.596	22.053	-3.9231	-3.4311	0.71681	-1.5624	34.215	-5.0971
110.51	-7.9783	44.29	-3.4337	0.72293	-1.5631	-0.067356	0.14444	-0.0052189	0.66022	-1.3176	3990.2	21.841	-3.834	70.694	-24.465	66.631	66.596	22.053	-3.9231	-3.4311	0.71681	-1.5624	34.215	-5.0971
110.52	-7.9566	44.261	-3.434	0.72368	-1.5632	-0.072477	0.15453	-0.003931	0.66022	-1.3176	3989.8	21.824	-3.8234	70.697	-24.58	66.635	66.596	22.053	-3.9231	-3.4311	0.71681	-1.5624	34.215	-5.0971
110.54	-7.9334	44.231	-3.4344	0.72448	-1.5632	-0.077616	0.16472	-0.0024627	0.66022	-1.3176	3989.4	21.808	-3.8121	70.7	-24.699	66.638	66.596	22.053	-3.9231	-3.4311	0.71681	-1.5624	34.215	-5.0971
110.56	-7.9086	44.201	-3.4348	0.72533	-1.5632	-0.082755	0.17496	-0.00080675	0.66022	-1.3176	3988.9	21.791	-3.8	70.703	-24.819	66.641	66.596	22.053	-3.9231	-3.4311	0.71681	-1.5624	34.215	-5.0971
110.58	-7.8822	44.17	-3.4352	0.72623	-1.5632	-0.087877	0.18522	0.0010435	0.66022	-1.3176	3988.5	21.773	-3.7871	70.707	-24.941	66.645	66.596	22.053	-3.9231	-3.4311	0.71681	-1.5624	34.215	-5.0971
110.6	-7.8543	44.139	-3.4357	0.72718	-1.5632	-0.092962	0.19548	0.0030941	0.66022	-1.3176	3988.1	21.756	-3.7735	70.71	-25.066	66.649	66.596	22.053	-3.9231	-3.4311	0.71681	-1.5624	34.215	-5.0971
110.63	-7.8247	44.108	-3.4362	0.72818	-1.5632	-0.097992	0.2057	0.0053507	0.66022	-1.3176	3987.6	21.738	-3.759	70.714	-25.193	66.653	66.596	22.053	-3.9231	-3.4311	0.71681	-1.5624	34.215	-5.0971
110.65	-7.7934	44.077	-3.4367	0.72924	-1.5631	-0.10295	0.21584	0.0078184	0.66022	-1.3176	3987.2	21.72	-3.7438	70.718	-25.321	66.657	66.596	22.053	-3.9231	-3.4311	0.71681	-1.5624	34.215	-5.0971
110.67	-7.7605	44.045	-3.4372	0.73034	-1.5631	-0.10782	0.22589	0.010502	0.66022	-1.3176	3986.8	21.702	-3.7277	70.722	-25.452	66.661	66.596	22.053	-3.9231	-3.4311	0.71681	-1.5624	34.215	-5.0971
110.69	-7.7259	44.014	-3.4377	0.7315	-1.563	-0.11258	0.2358	0.013404	0.66022	-1.3176	3986.3	21.684	-3.7108	70.726	-25.584	66.666	66.596	22.053	-3.9231	-3.4311	0.71681	-1.5624	34.215	-5.0971
110.72	-7.6896	43.983	-3.4383	0.7327	-1.5629	-0.11721	0.24555	0.016529	0.66022	-1.3176	3985.9	21.666	-3.6931	70.731	-25.719	66.67	66.596	22.053	-3.9231	-3.4311	0.71681	-1.5624	34.215	-5.0971
110.74	-7.6516	43.952	-3.4389	0.73395	-1.5629	-0.1217	0.25511	0.01988	0.66022	-1.3176	3985.4	21.648	-3.6746	70.735	-25.855	66.675	66.596	22.053	-3.9231	-3.4311	0.71681	-1.5624	34.215	-5.0971
110.76	-7.6118	43.921	-3.4395	0.73525	-1.5627	-0.12604	0.26444	0.023458	0.66022	-1.3176	3985.0	21.63	-3.6553	70.74	-25.993	66.68	66.596	22.053	-3.9231	-3.4311	0.71681	-1.5624	34.215	-5.0971
110.79	-7.5704	43.89	-3.4402	0.7366	-1.5626	-0.13019	0.27351	0.027265	0.66022	-1.3176	3984.6	21.612	-3.6351	70.745	-26.132	66.686	66.596	22.053	-3.9231	-3.4311	0.71681	-1.5624	34.215	-5.0971
110.81	-7.5272	43.86	-3.4408	0.73799	-1.5625	-0.13416	0.2823	0.0313	0.66022	-1.3176	3984.1	21.594	-3.614	70.751	-26.273	66.691	66.596	22.053	-3.9231	-3.4311	0.71681	-1.5624	34.215	-5.0971
110.84	-7.4822	43.831	-3.4415	0.73942	-1.5623	-0.13792	0.29077	0.035566	0.66022	-1.3176	3983.7	21.577	-3.5921	70.756	-26.416	66.696	66.596	22.053	-3.9231	-3.4311	0.71681	-1.5624	34.215	-5.0971
110.86	-7.4356	43.802	-3.4422	0.74089	-1.5621	-0.14145	0.2989	0.04006	0.66022	-1.3176	3983.2	21.559	-3.5694	70.762	-26.56	66.702	66.596	22.053	-3.9231	-3.4311	0.71681	-1.5624	34.215	-5.0971
110.89	-7.3872	43.773	-3.4429	0.74241	-1.5619	-0.14475	0.30666	0.044781	0.66022	-1.3176	3982.8	21.542	-3.5459	70.768	-26.705	66.708	66.596	22.053	-3.9231	-3.4311	0.71681	-1.5624	34.215	-5.0971
110.91	-7.3371	43.746	-3.4437	0.74396	-1.5617	-0.1478	0.31401	0.049728	0.66022	-1.3176	3982.3	21.525	-3.5215	70.774	-26.852	66.714	66.596	22.053	-3.9231	-3.4311	0.71681	-1.5624	34.215	-5.0971
110.94	-7.2853	43.719	-3.4444	0.74555	-1.5614	-0.15059	0.32094	0.054897	0.66022	-1.3176	3981.9	21.509	-3.4963	70.78	-27.0	66.721	66.596	22.053	-3.9231	-3.4311	0.71681	-1.5624	34.215	-5.0971
110.96	-7.2318	43.693	-3.4452	0.74717	-1.5611	-0.1531	0.32741	0.060286	0.66022	-1.3176	3981.5	21.493	-3.4703	70.786	-27.15	66.727	66.596	22.053	-3.9231	-3.4311	0.71681	-1.5624	34.215	-5.0971
110.99	-7.1766	43.667	-3.4459	0.74882	-1.5608	-0.15532	0.3334	0.06589	0.66022	-1.3176	3981.0	21.477	-3.4435	70.793	-27.301	66.734	66.596	22.053	-3.9231	-3.4311	0.71681	-1.5624	34.215	-5.0971
111.01	-7.1198	43.643	-3.4467	0.7505	-1.5605	-0.15724	0.33888	0.071703	0.66022	-1.3176	3980.6	21.462	-3.4158	70.799	-27.452	66.74	66.596	22.053	-3.9231	-3.4311	0.71681	-1.5624	34.215	-5.0971
111.04	-7.0613	43.62	-3.4475	0.75221	-1.5601	-0.15886	0.34383	0.077722	0.66022	-1.3176	3980.1	21.447	-3.3874	70.806	-27.605	66.747	66.596	22.053	-3.9231	-3.4311	0.71681	-1.5624	34.215	-5.0971
111.06	-7.0012	43.598	-3.4483	0.75394	-1.5597	-0.16015	0.34822	0.083939	0.66022	-1.3176	3979.7	21.433	-3.3582	70.813	-27.759	66.755	66.596	22.053	-3.9231	-3.4311	0.71681	-1.5624	34.215	-5.0971
111.09	-6.9394	43.577	-3.4491	0.75569	-1.5592	-0.16111	0.35203	0.090347	0.66022	-1.3176	3979.2	21.419	-3.3282	70.821	-27.914	66.762	66.596	22.053	-3.9231	-3.4311	0.71681	-1.5624	34.215	-5.0971
111.11	-6.8761	43.557	-3.4499	0.75746	-1.5588	-0.16174	0.35524	0.09694	0.66022	-1.3176	3978.7	21.406	-3.2974	70.828	-28.07	66.769	66.596	22.053	-3.9231	-3.4311	0.71681	-1.5624	34.215	-5.0971
111.14	-6.8112	43.539	-3.4507	0.75924	-1.5583	-0.16203	0.35782	0.10371	0.66022	-1.3176	3978.3	21.393	-3.2659	70.836	-28.226	66.777	66.596	22.053	-3.9231	-3.4311	0.71681	-1.5624	34.215	-5.0971
111.16	-6.7448	43.522	-3.4515	0.76103	-1.5577	-0.16196	0.35976	0.11064	0.66022	-1.3176	3977.8	21.381	-3.2337	70.844	-28.384	66.785	66.596	22.053	-3.9231	-3.4311	0.71681	-1.5624	34.215	-5.0971
111.19	-6.6768	43.506	-3.4523	0.76284	-1.5572	-0.16154	0.36103	0.11774	0.66022	-1.3176	3977.4	21.37	-3.2007	70.852	-28.542	66.793	66.596	22.053	-3.9231	-3.4311	0.71681	-1.5624	34.215	-5.0971
111.21	-6.6075	43.492	-3.4531	0.76464	-1.5566	-0.16076	0.36162	0.12498	0.66022	-1.3176	3976.9	21.359	-3.1671	70.86	-28.701	66.801	66.596	22.053	-3.9231	-3.4311	0.71681	-1.5624	34.215	-5.0971
111.24	-6.5366	43.48	-3.4539	0.76645	-1.5559	-0.15961	0.36151	0.13235	0.66022	-1.3176	3976.5	21.349	-3.1327	70.868	-28.86	66.809	66.596	22.053	-3.9231	-3.4311	0.71681	-1.5624	34.215	-5.0971
111.26	-6.4644	43.469	-3.4547	0.76826	-1.5552	-0.15809	0.36068	0.13986	0.66022	-1.3176	3976.0	21.34	-3.0977	70.877	-29.02	66.818	66.596	22.053	-3.9231	-3.4311	0.71681	-1.5624	34.215	-5.0971
111.28	-6.3908	43.459	-3.4555	0.77006	-1.5545	-0.15621	0.35912	0.14747	0.66022	-1.3176	3975.5	21.332	-3.062	70.885	-29.181	66.826	66.596	22.053	-3.9231	-3.4311	0.71681	-1.5624	34.215	-5.0971
111.31	-6.3159	43.451	-3.4563	0.77185	-1.5538	-0.15395	0.35681	0.15519	0.66022	-1.3176	3975.1	21.324	-3.0257	70.894	-29.342	66.835	66.596	22.053	-3.9231	-3.4311	0.71681	-1.5624	34.215	-5.0971
111.33	-6.2397	43.445	-3.4571	0.77362	-1.553	-0.15132	0.35374	0.16299	0.66022	-1.3176	3974.6	21.318	-2.9888	70.903	-29.503	66.844	66.596	22.053	-3.9231	-3.4311	0.71681	-1.5624	34.215	-5.0971
111.35	-6.1622	43.441	-3.4578	0.77538	-1.5521	-0.14831	0.3499	0.17087	0.66022	-1.3176	3974.1	21.312	-2.9513	70.912	-29.665	66.853	66.596	22.053	-3.9231	-3.4311	0.71681	-1.5624	34.215	-5.0971
111.38	-6.0835	43.438	-3.4585	0.77712	-1.5513	-0.14494	0.34528	0.17882	0.66022	-1.3176	3973.7	21.307	-2.9132	70.921	-29.827	66.862	66.596	22.053	-3.9231	-3.4311	0.71681	-1.5624	34.215	-5.0971
111.4	-6.0037	43.437	-3.4593	0.77883	-1.5503	-0.14119	0.33987	0.18681	0.66022	-1.3176	3973.2	21.302	-2.8745	70.931	-29.99	66.872	66.596	22.053	-3.9231	-3.4311	0.71681	-1.5624	34.215	-5.0971
111.42	-5.9228	43.438	-3.46	0.78052	-1.5494	-0.13708	0.33367	0.19483	0.66022	-1.3176	3972.7	21.299	-2.8354	70.94	-30.152	66.881	66.596	22.053	-3.9231	-3.4311	0.71681	-1.5624	34.215	-5.0971
111.44	-5.8408	43.441	-3.4606	0.78217	-1.5484	-0.13261	0.32666	0.20287	0.66022	-1.3176	3972.3	21.297	-2.7957	70.95	-30.315	66.891	66.596	22.053	-3.9231	-3.4311	0.71681	-1.5624	34.215	-5.0971
111.46	-5.7578	43.446	-3.4613	0.78378	-1.5474	-0.12778	0.31884	0.21091	0.66022	-1.3176	3971.8	21.295	-2.7556	70.96	-30.478	66.901	66.596	22.053	-3.9231	-3.4311	0.71681	-1.5624	34.215	-5.0971
111.48	-5.6737	43.453	-3.4619	0.78536	-1.5463	-0.12259	0.3102	0.21894	0.66022	-1.3176	3971.3	21.295	-2.7149	70.97	-30.641	66.91	66.596	22.053	-3.9231	-3.4311	0.71681	-1.5624	34.215	-5.0971
111.5	-5.5888	43.461	-3.4625	0.78688	-1.5452	-0.11706	0.30076	0.22694	0.66022	-1.3176	3970.9	21.295	-2.6739	70.98	-30.804	66.92	66.596	22.053	-3.9231	-3.4311	0.71681	-1.5624	34.215	-5.0971
111.52	-5.503	43.472	-3.4631	0.78836	-1.544	-0.11119	0.2905	0.2349	0.66022	-1.3176	3970.4	21.297	-2.6324	70.99	-30.967	66.93	66.596	22.053	-3.9231	-3.4311	0.71681	-1.5624	34.215	-5.0971
111.54	-5.4164	43.484	-3.4636	0.78979	-1.5428	-0.10498	0.27944	0.2428	0.66022	-1.3176	3969.9	21.299	-2.5906	71.0	-31.13	66.941	66.596	22.053	-3.9231	-3.4311	0.71681	-1.5624	34.215	-5.0971
111.55	-5.3289	43.499	-3.4641	0.79116	-1.5416	-0.098449	0.26756	0.25062	0.66022	-1.3176	3969.4	21.303	-2.5484	71.011	-31.293	66.951	66.596	22.053	-3.9231	-3.4311	0.71681	-1.5624	34.215	-5.0971
111.57	-5.2408	43.515	-3.4646	0.79246	-1.5403	-0.091601	0.25488	0.25836	0.66022	-1.3176	3969.0	21.307	-2.5058	71.021	-31.456	66.961	66.596	22.053	-3.9231	-3.4311	0.71681	-1.5624	34.215	-5.0971
111.59	-5.152	43.533	-3.465	0.7937	-1.539	-0.084448	0.2414	0.26598	0.66022	-1.3176	3968.5	21.312	-2.4629	71.032	-31.618	66.972	66.596	22.053	-3.9231	-3.4311	0.71681	-1.5624	34.215	-5.0971
111.6	-5.0625	43.554	-3.4655	0.79487	-1.5377	-0.076997	0.22713	0.27348	0.66022	-1.3176	3968.0	21.319	-2.4198	71.043	-31.781	66.983	66.596	22.053	-3.9231	-3.4311	0.71681	-1.5624	34.215	-5.0971
111.62	-4.9725	43.576	-3.4658	0.79597	-1.5363	-0.069262	0.21208	0.28084	0.66022	-1.3176	3967.5	21.326	-2.3764	71.054	-31.943	66.993	66.596	22.053	-3.9231	-3.4311	0.71681	-1.5624	34.215	-5.0971
111.63	-4.8819	43.6	-3.4661	0.79699	-1.5349	-0.061252	0.19626	0.28804	0.66022	-1.3176	3967.0	21.334	-2.3327	71.065	-32.105	67.004	66.596	22.053	-3.9231	-3.4311	0.71681	-1.5624	34.215	-5.0971
111.64	-4.7909	43.627	-3.4664	0.79793	-1.5334	-0.052981	0.17968	0.29508	0.66022	-1.3176	3966.6	21.344	-2.2888	71.076	-32.266	67.015	66.596	22.053	-3.9231	-3.4311	0.71681	-1.5624	34.215	-5.0971
111.66	-4.6994	43.655	-3.4667	0.79879	-1.5319	-0.04446	0.16236	0.30193	0.66022	-1.3176	3966.1	21.354	-2.2447	71.087	-32.428	67.026	66.596	22.053	-3.9231	-3.4311	0.71681	-1.5624	34.215	-5.0971
111.67	-4.6076	43.685	-3.4669	0.79956	-1.5304	-0.035701	0.14443	0.30857	0.66022	-1.3176	3965.6	21.365	-2.2005	71.098	-32.588	67.037	66.596	22.053	-3.9231	-3.4311	0.71681	-1.5624	34.215	-5.0971
111.68	-4.5154	43.717	-3.467	0.80023	-1.5288	-0.026715	0.12647	0.31501	0.66022	-1.3176	3965.1	21.377	-2.1561	71.11	-32.749	67.048	66.596	22.053	-3.9231	-3.4311	0.71681	-1.5624	34.215	-5.0971
111.69	-4.4229	43.751	-3.4671	0.80082	-1.5272	-0.017515	0.10778	0.32122	0.66022	-1.3176	3964.6	21.391	-2.1116	71.121	-32.909	67.06	66.596	22.053	-3.9231	-3.4311	0.71681	-1.5624	34.215	-5.0971
111.7	-4.3303	43.787	-3.4672	0.80131	-1.5256	-0.008118	0.08838	0.3272	0.66022	-1.3176	3964.1	21.405	-2.067	71.132	-33.068	67.071	66.596	22.053	-3.9231	-3.4311	0.71681	-1.5624	34.215	-5.0971
111.71	-4.2374	43.825	-3.4672	0.8017	-1.524	0.0014632	0.068285	0.33292	0.66022	-1.3176	3963.6	21.42	-2.0223	71.144	-33.227	67.082	66.596	22.053	-3.9231	-3.4311	0.71681	-1.5624	34.215	-5.0971
111.72	-4.1444	43.864	-3.4672	0.80199	-1.5223	0.011498	0.046928	0.33833	0.66022	-1.3176	3963.2	21.436	-1.9776	71.156	-33.385	67.094	66.596	22.053	-3.9231	-3.4311	0.71681	-1.5624	34.215	-5.0971
111.73	-4.0513	43.905	-3.4671	0.80217	-1.5206	0.021961	0.024345	0.34338	0.66022	-1.3176	3962.7	21.453	-1.9329	71.167	-33.543	67.105	66.596	22.053	-3.9231	-3.4311	0.71681	-1.5624	34.215	-5.0971
111.74	-3.9582	43.949	-3.467	0.80223	-1.5188	0.032551	0.0011546	0.34813	0.66022	-1.3176	3962.2	21.471	-1.8881	71.179	-33.7	67.117	66.596	22.053	-3.9231	-3.4311	0.71681	-1.5624	34.215	-5.0971
111.75	-3.8651	43.994	-3.4668	0.80218	-1.5171	0.043251	-0.022615	0.35256	0.66022	-1.3176	3961.7	21.489	-1.8434	71.191	-33.856	67.128	66.596	22.053	-3.9231	-3.4311	0.71681	-1.5624	34.215	-5.0971
111.75	-3.772	44.04	-3.4665	0.80201	-1.5153	0.054045	-0.046934	0.35666	0.66022	-1.3176	3961.2	21.509	-1.7986	71.203	-34.012	67.14	66.596	22.053	-3.9231	-3.4311	0.71681	-1.5624	34.215	-5.0971
111.76	-3.679	44.088	-3.4662	0.80171	-1.5135	0.064916	-0.071773	0.36042	0.66022	-1.3176	3960.7	21.529	-1.754	71.214	-34.167	67.152	66.596	22.053	-3.9231	-3.4311	0.71681	-1.5624	34.215	-5.0971
111.76	-3.5861	44.138	-3.4659	0.80129	-1.5117	0.075847	-0.097101	0.36382	0.66022	-1.3176	3960.2	21.551	-1.7094	71.226	-34.321	67.164	66.596	22.053	-3.9231	-3.4311	0.71681	-1.5624	34.215	-5.0971
111.77	-3.4934	44.19	-3.4655	0.80074	-1.5099	0.08682	-0.12288	0.36686	0.66022	-1.3176	3959.7	21.573	-1.6649	71.238	-34.474	67.175	66.596	22.053	-3.9231	-3.4311	0.71681	-1.5624	34.215	-5.0971
111.77	-3.4009	44.243	-3.465	0.80006	-1.508	0.097818	-0.14909	0.36953	0.66022	-1.3176	3959.2	21.595	-1.6206	71.25	-34.627	67.187	66.596	22.053	-3.9231	-3.4311	0.71681	-1.5624	34.215	-5.0971
111.77	-3.3086	44.297	-3.4645	0.79925	-1.5062	0.10882	-0.17568	0.37182	0.66022	-1.3176	3958.7	21.619	-1.5763	71.262	-34.779	67.199	66.596	22.053	-3.9231	-3.4311	0.71681	-1.5624	34.215	-5.0971
111.78	-3.2166	44.353	-3.4639	0.7983	-1.5043	0.11982	-0.20263	0.37372	0.66022	-1.3176	3958.2	21.643	-1.5322	71.275	-34.93	67.211	66.596	22.053	-3.9231	-3.4311	0.71681	-1.5624	34.215	-5.0971
111.78	-3.1249	44.41	-3.4633	0.79722	-1.5025	0.13079	-0.22989	0.37523	0.66022	-1.3176	3957.7	21.668	-1.4883	71.287	-35.08	67.223	66.596	22.053	-3.9231	-3.4311	0.71681	-1.5624	34.215	-5.0971
111.78	-3.0335	44.469	-3.4626	0.796	-1.5006	0.14171	-0.25744	0.37634	0.66022	-1.3176	3957.2	21.694	-1.4445	71.299	-35.229	67.235	66.596	22.053	-3.9231	-3.4311	0.71681	-1.5624	34.215	-5.0971
111.78	-2.9426	44.529	-3.4619	0.79465	-1.4987	0.15257	-0.28522	0.37704	0.66022	-1.3176	3956.7	21.72	-1.4009	71.311	-35.377	67.247	66.596	22.053	-3.9231	-3.4311	0.71681	-1.5624	34.215	-5.0971
111.78	-2.852	44.59	-3.4611	0.79315	-1.4968	0.16335	-0.31321	0.37734	0.66022	-1.3176	3956.2	21.747	-1.3575	71.323	-35.525	67.259	66.596	22.053	-3.9231	-3.4311	0.71681	-1.5624	34.215	-5.0971
111.78	-2.7618	44.652	-3.4603	0.79151	-1.4949	0.17404	-0.34137	0.37722	0.66022	-1.3176	3955.7	21.775	-1.3144	71.335	-35.671	67.271	66.596	22.053	-3.9231	-3.4311	0.71681	-1.5624	34.215	-5.0971
111.78	-2.672	44.716	-3.4594	0.78974	-1.493	0.1846	-0.36965	0.37668	0.66022	-1.3176	3955.2	21.803	-1.2715	71.347	-35.816	67.283	66.596	22.053	-3.9231	-3.4311	0.71681	-1.5624	34.215	-5.0971
111.78	-2.5828	44.78	-3.4584	0.78782	-1.4912	0.19504	-0.39802	0.37573	0.66022	-1.3176	3954.7	21.832	-1.2288	71.36	-35.961	67.295	66.596	22.053	-3.9231	-3.4311	0.71681	-1.5624	34.215	-5.0971
111.78	-2.494	44.845	-3.4574	0.78576	-1.4893	0.20533	-0.42644	0.37435	0.66022	-1.3176	3954.1	21.861	-1.1863	71.372	-36.104	67.307	66.596	22.053	-3.9231	-3.4311	0.71681	-1.5624	34.215	-5.0971
111.77	-2.4058	44.912	-3.4564	0.78355	-1.4874	0.21546	-0.45486	0.37256	0.66022	-1.3176	3953.6	21.891	-1.1441	71.384	-36.246	67.319	66.596	22.053	-3.9231	-3.4311	0.71681	-1.5624	34.215	-5.0971
111.77	-2.318	44.979	-3.4553	0.78121	-1.4856	0.2254	-0.48326	0.37035	0.66022	-1.3176	3953.1	21.921	-1.1022	71.396	-36.387	67.331	66.596	22.053	-3.9231	-3.4311	0.71681	-1.5624	34.215	-5.0971
111.77	-2.2308	45.047	-3.4541	0.77872	-1.4837	0.23515	-0.51159	0.36771	0.66022	-1.3176	3952.6	21.952	-1.0606	71.409	-36.527	67.343	66.596	22.053	-3.9231	-3.4311	0.71681	-1.5624	34.215	-5.0971
111.76	-2.1442	45.115	-3.4529	0.77609	-1.4819	0.24469	-0.53982	0.36466	0.66022	-1.3176	3952.1	21.983	-1.0192	71.421	-36.666	67.355	66.596	22.053	-3.9231	-3.4311	0.71681	-1.5624	34.215	-5.0971
111.76	-2.0582	45.185	-3.4517	0.77332	-1.4801	0.25436	-0.56848	0.36326	0.66022	-1.3176	3951.6	22.014	-0.97815	71.433	-36.804	67.367	66.596	22.053	-3.9231	-3.4311	0.71681	-1.5624	34.215	-5.0971
111.75	-1.9727	45.255	-3.4504	0.77041	-1.4782	0.26441	-0.59777	0.36408	0.66022	-1.3176	3951.1	22.045	-0.93737	71.445	-36.94	67.379	66.596	22.053	-3.9231	-3.4311	0.71681	-1.5624	34.215	-5.0971
111.75	-1.8879	45.325	-3.449	0.76734	-1.4764	0.27443	-0.62692	0.36451	0.66022	-1.3176	3950.5	22.077	-0.8969	71.458	-37.075	67.391	66.596	22.053	-3.9231	-3.4311	0.71681	-1.5624	34.215	-5.0971
111.74	-1.8037	45.396	-3.4476	0.76414	-1.4746	0.28439	-0.6559	0.36454	0.66022	-1.3176	3950.0	22.109	-0.85674	71.47	-37.209	67.403	66.596	22.053	-3.9231	-3.4311	0.71681	-1.5624	34.215	-5.0971
111.74	-1.7201	45.467	-3.4462	0.76079	-1.4728	0.29429	-0.68466	0.36418	0.66022	-1.3176	3949.5	22.142	-0.8169	71.482	-37.342	67.415	66.596	22.053	-3.9231	-3.4311	0.71681	-1.5624	34.215	-5.0971
111.73	-1.6372	45.539	-3.4447	0.75729	-1.471	0.30409	-0.71317	0.36341	0.66022	-1.3176	3949.0	22.174	-0.77739	71.494	-37.473	67.427	66.596	22.053	-3.9231	-3.4311	0.71681	-1.5624	34.215	-5.0971
111.73	-1.5549	45.611	-3.4431	0.75365	-1.4691	0.31379	-0.7414	0.36225	0.66022	-1.3176	3948.5	22.207	-0.73822	71.506	-37.603	67.439	66.596	22.053	-3.9231	-3.4311	0.71681	-1.5624	34.215	-5.0971
111.72	-1.4734	45.683	-3.4415	0.74988	-1.4673	0.32336	-0.76929	0.36068	0.66022	-1.3176	3947.9	22.24	-0.69938	71.518	-37.732	67.451	66.596	22.053	-3.9231	-3.4311	0.71681	-1.5624	34.215	-5.0971
111.71	-1.3925	45.755	-3.4399	0.74596	-1.4655	0.33279	-0.79683	0.35872	0.66022	-1.3176	3947.4	22.273	-0.66089	71.531	-37.859	67.463	66.596	22.053	-3.9231	-3.4311	0.71681	-1.5624	34.215	-5.0971
111.71	-1.3124	45.828	-3.4382	0.74191	-1.4637	0.34206	-0.82398	0.35636	0.66022	-1.3176	3946.9	22.306	-0.62275	71.543	-37.985	67.475	66.596	22.053	-3.9231	-3.4311	0.71681	-1.5624	34.215	-5.0971
111.7	-1.233	45.9	-3.4365	0.73772	-1.462	0.35115	-0.85069	0.3536	0.66022	-1.3176	3946.4	22.339	-0.58496	71.555	-38.109	67.487	66.596	22.053	-3.9231	-3.4311	0.71681	-1.5624	34.215	-5.0971
111.69	-1.1543	45.972	-3.4347	0.7334	-1.4602	0.36006	-0.87695	0.35046	0.66022	-1.3176	3945.8	22.372	-0.54752	71.567	-38.232	67.499	66.596	22.053	-3.9231	-3.4311	0.71681	-1.5624	34.215	-5.0971
111.69	-1.0763	46.045	-3.4329	0.72895	-1.4585	0.36875	-0.90271	0.34693	0.66022	-1.3176	3945.3	22.405	-0.51043	71.579	-38.354	67.511	66.596	22.053	-3.9231	-3.4311	0.71681	-1.5624	34.215	-5.0971
111.68	-0.99897	46.117	-3.431	0.72438	-1.4567	0.37722	-0.92794	0.34302	0.66022	-1.3176	3944.8	22.437	-0.47369	71.591	-38.474	67.523	66.596	22.053	-3.9231	-3.4311	0.71681	-1.5624	34.215	-5.0971
111.67	-0.9224	46.188	-3.4291	0.71968	-1.455	0.38544	-0.95262	0.33872	0.66022	-1.3176	3944.3	22.47	-0.43731	71.603	-38.592	67.535	66.596	22.053	-3.9231	-3.4311	0.71681	-1.5624	34.215	-5.0971
111.67	-0.84654	46.26	-3.4272	0.71485	-1.4534	0.39341	-0.97672	0.33406	0.66022	-1.3176	3943.7	22.503	-0.40128	71.615	-38.709	67.547	66.596	22.053	-3.9231	-3.4311	0.71681	-1.5624	34.215	-5.0971
111.66	-0.77139	46.331	-3.4252	0.70991	-1.4517	0.40111	-1.0002	0.32903	0.66022	-1.3176	3943.2	22.535	-0.3656	71.627	-38.825	67.559	66.596	22.053	-3.9231	-3.4311	0.71681	-1.5624	34.215	-5.0971
111.65	-0.69695	46.402	-3.4231	0.70485	-1.4501	0.40853	-1.0231	0.32364	0.66022	-1.3176	3942.7	22.567	-0.33026	71.639	-38.938	67.57	66.596	22.053	-3.9231	-3.4311	0.71681	-1.5624	34.215	-5.0971
111.65	-0.6232	46.472	-3.4211	0.69968	-1.4485	0.41565	-1.0452	0.3179	0.66022	-1.3176	3942.1	22.599	-0.29526	71.651	-39.05	67.582	66.596	22.053	-3.9231	-3.4311	0.71681	-1.5624	34.215	-5.0971
111.64	-0.55013	46.541	-3.419	0.6944	-1.4469	0.42245	-1.0667	0.31182	0.66022	-1.3176	3941.6	22.631	-0.2606	71.663	-39.161	67.594	66.596	22.053	-3.9231	-3.4311	0.71681	-1.5624	34.215	-5.0971
111.63	-0.47774	46.611	-3.4169	0.68901	-1.4453	0.42893	-1.0875	0.3054	0.66022	-1.3176	3941.1	22.662	-0.22627	71.675	-39.269	67.606	66.596	22.053	-3.9231	-3.4311	0.71681	-1.5624	34.215	-5.0971
111.63	-0.40601	46.679	-3.4147	0.68353	-1.4438	0.43507	-1.1076	0.29866	0.66022	-1.3176	3940.5	22.694	-0.19226	71.687	-39.376	67.617	66.596	22.053	-3.9231	-3.4311	0.71681	-1.5624	34.215	-5.0971
111.62	-0.33493	46.747	-3.4125	0.67794	-1.4424	0.44086	-1.1269	0.29159	0.66022	-1.3176	3940.0	22.724	-0.15858	71.698	-39.481	67.629	66.596	22.053	-3.9231	-3.4311	0.71681	-1.5624	34.215	-5.0971
111.61	-0.26448	46.814	-3.4103	0.67226	-1.4409	0.44629	-1.1455	0.28422	0.66022	-1.3176	3939.5	22.755	-0.1252	71.71	-39.585	67.641	66.596	22.053	-3.9231	-3.4311	0.71681	-1.5624	34.215	-5.0971
111.61	-0.19466	46.88	-3.408	0.66649	-1.4395	0.45136	-1.163	0.27655	0.66022	-1.3176	3938.9	22.785	-0.092134	71.722	-39.686	67.653	66.596	22.053	-3.9231	-3.4311	0.71681	-1.5624	34.215	-5.0971
111.6	-0.12543	46.945	-3.4058	0.66063	-1.4382	0.45604	-1.1794	0.2686	0.66022	-1.3176	3938.4	22.814	-0.05936	71.734	-39.786	67.664	66.596	22.053	-3.9231	-3.4311	0.71681	-1.5624	34.215	-5.0971
111.59	-0.056797	47.01	-3.4035	0.65469	-1.4368	0.46034	-1.1949	0.26038	0.66022	-1.3176	3937.9	22.844	-0.026874	71.746	-39.884	67.676	66.596	22.053	-3.9231	-3.4311	0.71681	-1.5624	34.215	-5.0971
111.59	0.011273	47.074	-3.4012	0.64868	-1.4356	0.46434	-1.2098	0.2519	0.66022	-1.3176	3937.3	22.872	0.0053331	71.757	-39.98	67.687	66.596	22.053	-3.9231	-3.4311	0.71681	-1.5624	34.215	-5.0971
111.58	0.078795	47.136	-3.3988	0.6426	-1.4343	0.4714	-1.2244	0.24354	0.66022	-1.3176	3936.8	22.901	0.03727	71.769	-40.074	67.699	66.596	22.053	-3.9231	-3.4311	0.71681	-1.5624	34.215	-5.0971
111.58	0.14579	47.198	-3.3965	0.63644	-1.4331	0.47943	-1.2382	0.23512	0.66022	-1.3176	3936.2	22.928	0.068948	71.781	-40.166	67.711	66.596	22.053	-3.9231	-3.4311	0.71681	-1.5624	34.215	-5.0971
111.58	0.21228	47.259	-3.394	0.63021	-1.432	0.48682	-1.2511	0.22643	0.66022	-1.3176	3935.7	22.956	0.10038	71.792	-40.256	67.722	66.596	22.053	-3.9231	-3.4311	0.71681	-1.5624	34.215	-5.0971
111.57	0.27829	47.319	-3.3916	0.62393	-1.4309	0.49357	-1.2632	0.2175	0.66022	-1.3176	3935.2	22.982	0.13157	71.804	-40.343	67.734	66.596	22.053	-3.9231	-3.4311	0.71681	-1.5624	34.215	-5.0971
111.57	0.34385	47.377	-3.3891	0.61758	-1.4298	0.49965	-1.2744	0.20832	0.66022	-1.3176	3934.6	23.009	0.16254	71.816	-40.429	67.745	66.596	22.053	-3.9231	-3.4311	0.71681	-1.5624	34.215	-5.0971
111.56	0.40899	47.435	-3.3866	0.61119	-1.4288	0.50509	-1.2848	0.19892	0.66022	-1.3176	3934.1	23.034	0.19329	71.827	-40.513	67.757	66.596	22.053	-3.9231	-3.4311	0.71681	-1.5624	34.215	-5.0971
111.56	0.47372	47.492	-3.3841	0.60474	-1.4278	0.50985	-1.2943	0.1893	0.66022	-1.3176	3933.5	23.059	0.22385	71.839	-40.594	67.768	66.596	22.053	-3.9231	-3.4311	0.71681	-1.5624	34.215	-5.0971
111.56	0.53808	47.547	-3.3815	0.59824	-1.4269	0.51396	-1.303	0.17948	0.66022	-1.3176	3933.0	23.084	0.25422	71.851	-40.674	67.78	66.596	22.053	-3.9231	-3.4311	0.71681	-1.5624	34.215	-5.0971
111.56	0.60209	47.601	-3.3789	0.59171	-1.426	0.51739	-1.3108	0.16947	0.66022	-1.3176	3932.4	23.108	0.28442	71.862	-40.751	67.791	66.596	22.053	-3.9231	-3.4311	0.71681	-1.5624	34.215	-5.0971
111.55	0.66578	47.654	-3.3763	0.58514	-1.4252	0.52016	-1.3178	0.15928	0.66022	-1.3176	3931.9	23.131	0.31446	71.874	-40.826	67.803	66.596	22.053	-3.9231	-3.4311	0.71681	-1.5624	34.215	-5.0971
111.55	0.72917	47.706	-3.3737	0.57853	-1.4244	0.52226	-1.3239	0.14892	0.66022	-1.3176	3931.4	23.154	0.34434	71.885	-40.898	67.814	66.596	22.053	-3.9231	-3.4311	0.71681	-1.5624	34.215	-5.0971
111.55	0.79229	47.757	-3.3711	0.5719	-1.4237	0.52369	-1.3292	0.1384	0.66022	-1.3176	3930.8	23.176	0.37409	71.897	-40.969	67.826	66.596	22.053	-3.9231	-3.4311	0.71681	-1.5624	34.215	-5.0971
111.55	0.85518	47.807	-3.3685	0.56524	-1.423	0.52445	-1.3337	0.12775	0.66022	-1.3176	3930.3	23.198	0.40372	71.908	-41.037	67.837	66.596	22.053	-3.9231	-3.4311	0.71681	-1.5624	34.215	-5.0971
111.55	0.91784	47.855	-3.3659	0.55856	-1.4224	0.52455	-1.3373	0.11696	0.66022	-1.3176	3929.7	23.219	0.43324	71.92	-41.102	67.849	66.596	22.053	-3.9231	-3.4311	0.71681	-1.5624	34.215	-5.0971
111.55	0.98032	47.902	-3.3632	0.55187	-1.4219	0.52399	-1.3401	0.10606	0.66022	-1.3176	3929.2	23.239	0.46265	71.932	-41.166	67.86	66.596	22.053	-3.9231	-3.4311	0.71681	-1.5624	34.215	-5.0971
111.55	1.0426	47.948	-3.3606	0.54516	-1.4214	0.52277	-1.3421	0.095051	0.66022	-1.3176	3928.6	23.259	0.49198	71.943	-41.226	67.872	66.596	22.053	-3.9231	-3.4311	0.71681	-1.5624	34.215	-5.0971
111.55	1.1048	47.993	-3.358	0.53845	-1.4209	0.5209	-1.3433	0.083949	0.66022	-1.3176	3928.1	23.278	0.52123	71.955	-41.285	67.883	66.596	22.053	-3.9231	-3.4311	0.71681	-1.5624	34.215	-5.0971
111.56	1.1669	48.036	-3.3554	0.53173	-1.4205	0.51839	-1.3437	0.072767	0.66022	-1.3176	3927.5	23.297	0.55042	71.966	-41.341	67.894	66.596	22.053	-3.9231	-3.4311	0.71681	-1.5624	34.215	-5.0971
111.56	1.2288	48.078	-3.3528	0.52502	-1.4202	0.51525	-1.3433	0.061516	0.66022	-1.3176	3927.0	23.314	0.57956	71.978	-41.395	67.906	66.596	22.053	-3.9231	-3.4311	0.71681	-1.5624	34.215	-5.0971
111.56	1.2907	48.119	-3.3503	0.5183	-1.4199	0.51147	-1.3421	0.050208	0.66022	-1.3176	3926.4	23.332	0.60865	71.989	-41.446	67.917	66.596	22.053	-3.9231	-3.4311	0.71681	-1.5624	34.215	-5.0971
111.56	1.3526	48.158	-3.3477	0.5116	-1.4197	0.50707	-1.3402	0.038855	0.66022	-1.3176	3925.9	23.348	0.63772	72.001	-41.494	67.929	66.596	22.053	-3.9231	-3.4311	0.71681	-1.5624	34.215	-5.0971
111.57	1.4144	48.197	-3.3452	0.5049	-1.4195	0.50206	-1.3375	0.027469	0.66022	-1.3176	3925.3	23.364	0.66676	72.012	-41.54	67.94	66.596	22.053	-3.9231	-3.4311	0.71681	-1.5624	34.215	-5.0971
111.57	1.4762	48.234	-3.3427	0.49822	-1.4194	0.49644	-1.3341	0.016062	0.66022	-1.3176	3924.8	23.379	0.69579	72.023	-41.584	67.951	66.596	22.053	-3.9231	-3.4311	0.71681	-1.5624	34.215	-5.0971
111.58	1.538	48.27	-3.3402	0.49156	-1.4194	0.49024	-1.33	0.0046445	0.66022	-1.3176	3924.2	23.394	0.72482	72.035	-41.625	67.963	66.596	22.053	-3.9231	-3.4311	0.71681	-1.5624	34.215	-5.0971
111.58	1.5999	48.305	-3.3378	0.48492	-1.4194	0.48345	-1.3252	-0.0067718	0.66022	-1.3176	3923.7	23.408	0.75386	72.046	-41.663	67.974	66.596	22.053	-3.9231	-3.4311	0.71681	-1.5624	34.215	-5.0971
111.59	1.6618	48.338	-3.3354	0.47831	-1.4194	0.4761	-1.3197	-0.018176	0.66022	-1.3176	3923.1	23.421	0.78292	72.058	-41.699	67.985	66.596	22.053	-3.9231	-3.4311	0.71681	-1.5624	34.215	-5.0971
111.59	1.7238	48.37	-3.333	0.47173	-1.4195	0.46818	-1.3136	-0.029557	0.66022	-1.3176	3922.6	23.434	0.812	72.069	-41.732	67.997	66.596	22.053	-3.9231	-3.4311	0.71681	-1.5624	34.215	-5.0971
111.6	1.7859	48.402	-3.3307	0.46518	-1.4197	0.45973	-1.3068	-0.040905	0.66022	-1.3176	3922.0	23.447	0.84111	72.081	-41.762	68.008	66.596	22.053	-3.9231	-3.4311	0.71681	-1.5624	34.215	-5.0971
111.61	1.8481	48.432	-3.3284	0.45866	-1.42	0.45074	-1.2994	-0.052208	0.66022	-1.3176	3921.5	23.458	0.87027	72.092	-41.79	68.019	66.596	22.053	-3.9231	-3.4311	0.71681	-1.5624	34.215	-5.0971
111.62	1.9104	48.46	-3.3262	0.45218	-1.4202	0.44124	-1.2914	-0.063457	0.66022	-1.3176	3920.9	23.469	0.89947	72.103	-41.816	68.031	66.596	22.053	-3.9231	-3.4311	0.71681	-1.5624	34.215	-5.0971
111.62	1.9728	48.488	-3.324	0.44575	-1.4206	0.43124	-1.2828	-0.074643	0.66022	-1.3176	3920.4	23.48	0.92873	72.115	-41.838	68.042	66.596	22.053	-3.9231	-3.4311	0.71681	-1.5624	34.215	-5.0971
111.63	2.0354	48.515	-3.3219	0.43936	-1.421	0.42075	-1.2737	-0.085754	0.66022	-1.3176	3919.8	23.49	0.95804	72.126	-41.858	68.053	66.596	22.053	-3.9231	-3.4311	0.71681	-1.5624	34.215	-5.0971
111.64	2.0982	48.54	-3.3198	0.43301	-1.4214	0.40979	-1.264	-0.096783	0.66022	-1.3176	3919.3	23.499	0.98742	72.138	-41.875	68.065	66.596	22.053	-3.9231	-3.4311	0.71681	-1.5624	34.215	-5.0971
111.65	2.1611	48.565	-3.3178	0.42672	-1.422	0.39837	-1.2538	-0.10772	0.66022	-1.3176	3918.7	23.508	1.0169	72.149	-41.89	68.076	66.596	22.053	-3.9231	-3.4311	0.71681	-1.5624	34.215	-5.0971
111.66	2.2242	48.588	-3.3158	0.42047	-1.4225	0.38652	-1.2431	-0.11855	0.66022	-1.3176	3918.1	23.516	1.0464	72.16	-41.902	68.087	66.596	22.053	-3.9231	-3.4311	0.71681	-1.5624	34.215	-5.0971
111.67	2.2874	48.611	-3.3139	0.41429	-1.4231	0.37424	-1.2319	-0.12928	0.66022	-1.3176	3917.6	23.524	1.076	72.172	-41.911	68.098	66.596	22.053	-3.9231	-3.4311	0.71681	-1.5624	34.215	-5.0971
111.68	2.3509	48.632	-3.3121	0.40816	-1.4238	0.36155	-1.2203	-0.13989	0.66022	-1.3176	3917.0	23.532	1.1057	72.183	-41.918	68.11	66.596	22.053	-3.9231	-3.4311	0.71681	-1.5624	34.215	-5.0971
111.69	2.4146	48.653	-3.3103	0.40208	-1.4245	0.34847	-1.2082	-0.15037	0.66022	-1.3176	3916.5	23.538	1.1354	72.194	-41.922	68.121	66.596	22.053	-3.9231	-3.4311	0.71681	-1.5624	34.215	-5.0971
111.7	2.4784	48.673	-3.3086	0.39607	-1.4253	0.33502	-1.1957	-0.16072	0.66022	-1.3176	3915.9	23.545	1.1653	72.206	-41.923	68.132	66.596	22.053	-3.9231	-3.4311	0.71681	-1.5624	34.215	-5.0971
111.71	2.5425	48.691	-3.307	0.39013	-1.4261	0.32121	-1.1828	-0.17093	0.66022	-1.3176	3915.4	23.551	1.1952	72.217	-41.922	68.143	66.596	22.053	-3.9231	-3.4311	0.71681	-1.5624	34.215	-5.0971
111.72	2.6068	48.709	-3.3054	0.38425	-1.427	0.30707	-1.1696	-0.181	0.66022	-1.3176	3914.8	23.556	1.2253	72.228	-41.918	68.155	66.596	22.053	-3.9231	-3.4311	0.71681	-1.5624	34.215	-5.0971
111.73	2.6712	48.726	-3.3039	0.37843	-1.428	0.2926	-1.156	-0.19091	0.66022	-1.3176	3914.3	23.562	1.2554	72.239	-41.911	68.166	66.596	22.053	-3.9231	-3.4311	0.71681	-1.5624	34.215	-5.0971
111.75	2.7359	48.742	-3.3025	0.37269	-1.4289	0.27783	-1.1421	-0.20065	0.66022	-1.3176	3913.7	23.566	1.2856	72.251	-41.902	68.177	66.596	22.053	-3.9231	-3.4311	0.71681	-1.5624	34.215	-5.0971
111.76	2.8008	48.758	-3.3011	0.36701	-1.43	0.26277	-1.1278	-0.21024	0.66022	-1.3176	3913.2	23.571	1.3159	72.262	-41.89	68.188	66.596	22.053	-3.9231	-3.4311	0.71681	-1.5624	34.215	-5.0971
111.77	2.8659	48.772	-3.2998	0.36141	-1.431	0.24745	-1.1133	-0.21965	0.66022	-1.3176	3912.6	23.574	1.3462	72.273	-41.876	68.199	66.596	22.053	-3.9231	-3.4311	0.71681	-1.5624	34.215	-5.0971
111.78	2.9312	48.786	-3.2986	0.35588	-1.4322	0.23188	-1.0985	-0.22889	0.66022	-1.3176	3912.0	23.578	1.3767	72.284	-41.859	68.21	66.596	22.053	-3.9231	-3.4311	0.71681	-1.5624	34.215	-5.0971
111.8	2.9967	48.8	-3.2975	0.35042	-1.4333	0.21608	-1.0835	-0.23794	0.66022	-1.3176	3911.5	23.581	1.4073	72.296	-41.839	68.222	66.596	22.053	-3.9231	-3.4311	0.71681	-1.5624	34.215	-5.0971
111.81	3.0623	48.812	-3.2965	0.34504	-1.4345	0.20006	-1.0683	-0.24681	0.66022	-1.3176	3910.9	23.584	1.4379	72.307	-41.817	68.233	66.596	22.053	-3.9231	-3.4311	0.71681	-1.5624	34.215	-5.0971
111.82	3.1282	48.824	-3.2955	0.33974	-1.4358	0.18384	-1.0529	-0.25549	0.66022	-1.3176	3910.4	23.587	1.4686	72.318	-41.793	68.244	66.596	22.053	-3.9231	-3.4311	0.71681	-1.5624	34.215	-5.0971
111.84	3.1942	48.836	-3.2947	0.33452	-1.4371	0.16745	-1.0372	-0.26397	0.66022	-1.3176	3909.8	23.589	1.4993	72.329	-41.766	68.255	66.596	22.053	-3.9231	-3.4311	0.71681	-1.5624	34.215	-5.0971
111.85	3.2603	48.847	-3.2939	0.32937	-1.4384	0.1509	-1.0213	-0.27226	0.66022	-1.3176	3909.3	23.591	1.5302	72.34	-41.736	68.266	66.596	22.053	-3.9231	-3.4311	0.71681	-1.5624	34.215	-5.0971
111.87	3.3266	48.857	-3.2931	0.3243	-1.4398	0.13782	-1.0049	-0.27987	0.66022	-1.3176	3908.7	23.593	1.5611	72.351	-41.704	68.277	66.596	22.053	-3.9231	-3.4311	0.71681	-1.5624	34.215	-5.0971
111.88	3.3931	48.867	-3.2925	0.31932	-1.4412	0.12474	-0.98847	-0.28726	0.66022	-1.3176	3908.2	23.595	1.592	72.362	-41.669	68.288	66.596	22.053	-3.9231	-3.4311	0.71681	-1.5624	34.215	-5.0971
111.89	3.4597	48.876	-3.2919	0.31442	-1.4427	0.11158	-0.97193	-0.29444	0.66022	-1.3176	3907.6	23.596	1.623	72.373	-41.632	68.299	66.596	22.053	-3.9231	-3.4311	0.71681	-1.5624	34.215	-5.0971
111.91	3.5264	48.885	-3.2914	0.3096	-1.4442	0.098373	-0.95535	-0.30141	0.66022	-1.3176	3907.1	23.598	1.654	72.384	-41.593	68.31	66.596	22.053	-3.9231	-3.4311	0.71681	-1.5624	34.215	-5.0971
111.92	3.5931	48.894	-3.2909	0.30487	-1.4457	0.085115	-0.93873	-0.30817	0.66022	-1.3176	3906.5	23.599	1.6851	72.395	-41.552	68.321	66.596	22.053	-3.9231	-3.4311	0.71681	-1.5624	34.215	-5.0971
111.94	3.66	48.902	-3.2905	0.30021	-1.4473	0.071824	-0.9221	-0.31471	0.66022	-1.3176	3905.9	23.6	1.7162	72.406	-41.508	68.331	66.596	22.053	-3.9231	-3.4311	0.71681	-1.5624	34.215	-5.0971
111.95	3.727	48.91	-3.2902	0.29565	-1.4488	0.058509	-0.90547	-0.32105	0.66022	-1.3176	3905.4	23.6	1.7474	72.417	-41.461	68.342	66.596	22.053	-3.9231	-3.4311	0.71681	-1.5624	34.215	-5.0971
111.96	3.794	48.918	-3.2899	0.29116	-1.4505	0.045183	-0.88886	-0.32717	0.66022	-1.3176	3904.8	23.601	1.7785	72.428	-41.413	68.353	66.596	22.053	-3.9231	-3.4311	0.71681	-1.5624	34.215	-5.0971
111.98	3.861	48.926	-3.2897	0.28676	-1.4521	0.031855	-0.87229	-0.33309	0.66022	-1.3176	3904.3	23.601	1.8097	72.438	-41.362	68.364	66.596	22.053	-3.9231	-3.4311	0.71681	-1.5624	34.215	-5.0971
111.99	3.9281	48.933	-3.2896	0.28244	-1.4538	0.018536	-0.85578	-0.33879	0.66022	-1.3176	3903.7	23.602	1.8409	72.449	-41.309	68.374	66.596	22.053	-3.9231	-3.4311	0.71681	-1.5624	34.215	-5.0971
112.01	3.9952	48.94	-3.2895	0.2782	-1.4555	0.0052373	-0.83933	-0.34428	0.66022	-1.3176	3903.2	23.602	1.872	72.46	-41.254	68.385	66.596	22.053	-3.9231	-3.4311	0.71681	-1.5624	34.215	-5.0971
112.02	4.0622	48.947	-3.2896	0.27404	-1.4572	-0.008032	-0.82296	-0.34956	0.66022	-1.3176	3902.6	23.603	1.9032	72.47	-41.197	68.396	66.596	22.053	-3.9231	-3.4311	0.71681	-1.5624	34.215	-5.0971
112.04	4.1292	48.954	-3.2896	0.26997	-1.459	-0.021262	-0.80668	-0.35463	0.66022	-1.3176	3902.1	23.603	1.9343	72.481	-41.138	68.406	66.596	22.053	-3.9231	-3.4311	0.71681	-1.5624	34.215	-5.0971
112.05	4.1962	48.96	-3.2898	0.26598	-1.4608	-0.034443	-0.79051	-0.3595	0.66022	-1.3176	3901.5	23.603	1.9654	72.492	-41.077	68.417	66.596	22.053	-3.9231	-3.4311	0.71681	-1.5624	34.215	-5.0971
112.06	4.2631	48.967	-3.29	0.26206	-1.4626	-0.047566	-0.77446	-0.36417	0.66022	-1.3176	3901.0	23.603	1.9965	72.502	-41.013	68.427	66.596	22.053	-3.9231	-3.4311	0.71681	-1.5624	34.215	-5.0971
112.08	4.3299	48.974	-3.2902	0.25823	-1.4644	-0.061106	-0.75912	-0.36859	0.66022	-1.3176	3900.4	23.603	2.0275	72.513	-40.948	68.438	66.596	22.053	-3.9231	-3.4311	0.71681	-1.5624	34.215	-5.0971
112.09	4.3966	48.98	-3.2906	0.25447	-1.4663	-0.074626	-0.74397	-0.37283	0.66022	-1.3176	3899.9	23.604	2.0584	72.523	-40.881	68.448	66.596	22.053	-3.9231	-3.4311	0.71681	-1.5624	34.215	-5.0971
112.1	4.4631	48.986	-3.291	0.25079	-1.4682	-0.088057	-0.72897	-0.37687	0.66022	-1.3176	3899.3	23.604	2.0893	72.533	-40.812	68.459	66.596	22.053	-3.9231	-3.4311	0.71681	-1.5624	34.215	-5.0971
112.12	4.5295	48.993	-3.2915	0.24718	-1.47	-0.10139	-0.71411	-0.38072	0.66022	-1.3176	3898.8	23.604	2.1201	72.544	-40.741	68.469	66.596	22.053	-3.9231	-3.4311	0.71681	-1.5624	34.215	-5.0971
112.13	4.5957	49.0	-3.292	0.24365	-1.472	-0.11462	-0.69941	-0.38438	0.66022	-1.3176	3898.2	23.604	2.1508	72.554	-40.669	68.479	66.596	22.053	-3.9231	-3.4311	0.71681	-1.5624	34.215	-5.0971
112.14	4.6616	49.006	-3.2926	0.24019	-1.4739	-0.12774	-0.68487	-0.38786	0.66022	-1.3176	3897.7	23.605	2.1813	72.564	-40.594	68.489	66.596	22.053	-3.9231	-3.4311	0.71681	-1.5624	34.215	-5.0971
112.16	4.7274	49.013	-3.2933	0.2368	-1.4758	-0.14074	-0.6705	-0.39117	0.66022	-1.3176	3897.1	23.605	2.2118	72.574	-40.519	68.499	66.596	22.053	-3.9231	-3.4311	0.71681	-1.5624	34.215	-5.0971
112.17	4.7928	49.019	-3.294	0.23348	-1.4778	-0.15361	-0.6563	-0.39429	0.66022	-1.3176	3896.6	23.606	2.2421	72.584	-40.441	68.509	66.596	22.053	-3.9231	-3.4311	0.71681	-1.5624	34.215	-5.0971
112.18	4.858	49.026	-3.2948	0.23024	-1.4798	-0.16636	-0.64229	-0.39725	0.66022	-1.3176	3896.0	23.606	2.2723	72.594	-40.362	68.519	66.596	22.053	-3.9231	-3.4311	0.71681	-1.5624	34.215	-5.0971
112.2	4.9228	49.033	-3.2957	0.22706	-1.4818	-0.17897	-0.62846	-0.40003	0.66022	-1.3176	3895.5	23.607	2.3023	72.604	-40.281	68.529	66.596	22.053	-3.9231	-3.4311	0.71681	-1.5624	34.215	-5.0971
112.21	4.9873	49.04	-3.2966	0.22395	-1.4838	-0.19143	-0.61483	-0.40265	0.66022	-1.3176	3894.9	23.608	2.3322	72.614	-40.199	68.539	66.596	22.053	-3.9231	-3.4311	0.71681	-1.5624	34.215	-5.0971
112.22	5.0514	49.047	-3.2976	0.22091	-1.4858	-0.20376	-0.60138	-0.4051	0.66022	-1.3176	3894.4	23.608	2.3619	72.624	-40.115	68.549	66.596	22.053	-3.9231	-3.4311	0.71681	-1.5624	34.215	-5.0971
112.23	5.1151	49.055	-3.2986	0.21794	-1.4878	-0.21593	-0.58814	-0.4074	0.66022	-1.3176	3893.8	23.609	2.3914	72.633	-40.03	68.559	66.596	22.053	-3.9231	-3.4311	0.71681	-1.5624	34.215	-5.0971
112.24	5.1784	49.062	-3.2998	0.21503	-1.4899	-0.22794	-0.57509	-0.40954	0.66022	-1.3176	3893.3	23.61	2.4207	72.643	-39.944	68.568	66.596	22.053	-3.9231	-3.4311	0.71681	-1.5624	34.215	-5.0971
112.25	5.2413	49.07	-3.3009	0.21219	-1.4919	-0.2398	-0.56225	-0.41154	0.66022	-1.3176	3892.7	23.612	2.4497	72.653	-39.857	68.578	66.596	22.053	-3.9231	-3.4311	0.71681	-1.5624	34.215	-5.0971
112.27	5.3036	49.078	-3.3022	0.20941	-1.494	-0.2515	-0.54961	-0.41338	0.66022	-1.3176	3892.2	23.613	2.4786	72.662	-39.768	68.587	66.596	22.053	-3.9231	-3.4311	0.71681	-1.5624	34.215	-5.0971
112.28	5.3655	49.085	-3.3034	0.20669	-1.4961	-0.26303	-0.53717	-0.41508	0.66022	-1.3176	3891.6	23.614	2.5072	72.671	-39.678	68.597	66.596	22.053	-3.9231	-3.4311	0.71681	-1.5624	34.215	-5.0971
112.29	5.4268	49.094	-3.3048	0.20403	-1.4981	-0.2744	-0.52494	-0.41665	0.66022	-1.3176	3891.1	23.616	2.5355	72.681	-39.587	68.606	66.596	22.053	-3.9231	-3.4311	0.71681	-1.5624	34.215	-5.0971
112.3	5.4876	49.102	-3.3062	0.20144	-1.5002	-0.28559	-0.51291	-0.41808	0.66022	-1.3176	3890.5	23.617	2.5636	72.69	-39.495	68.615	66.596	22.053	-3.9231	-3.4311	0.71681	-1.5624	34.215	-5.0971
112.31	5.5477	49.11	-3.3076	0.1989	-1.5023	-0.29661	-0.50109	-0.41937	0.66022	-1.3176	3890.0	23.619	2.5914	72.699	-39.401	68.625	66.596	22.053	-3.9231	-3.4311	0.71681	-1.5624	34.215	-5.0971
112.32	5.6073	49.119	-3.3091	0.19643	-1.5044	-0.30746	-0.48947	-0.42055	0.66022	-1.3176	3889.4	23.621	2.6189	72.708	-39.307	68.634	66.596	22.053	-3.9231	-3.4311	0.71681	-1.5624	34.215	-5.0971
112.33	5.6662	49.128	-3.3107	0.19401	-1.5065	-0.31813	-0.47804	-0.4216	0.66022	-1.3176	3888.9	23.623	2.6461	72.717	-39.212	68.643	66.596	22.053	-3.9231	-3.4311	0.71681	-1.5624	34.215	-5.0971
112.34	5.7245	49.137	-3.3123	0.19165	-1.5086	-0.32862	-0.46681	-0.42253	0.66022	-1.3176	3888.3	23.625	2.673	72.726	-39.116	68.652	66.596	22.053	-3.9231	-3.4311	0.71681	-1.5624	34.215	-5.0971
112.35	5.782	49.146	-3.314	0.18934	-1.5108	-0.33894	-0.45578	-0.42334	0.66022	-1.3176	3887.8	23.627	2.6996	72.735	-39.02	68.66	66.596	22.053	-3.9231	-3.4311	0.71681	-1.5624	34.215	-5.0971
112.35	5.8389	49.156	-3.3157	0.18709	-1.5129	-0.34908	-0.44494	-0.42405	0.66022	-1.3176	3887.2	23.63	2.7259	72.743	-38.922	68.669	66.596	22.053	-3.9231	-3.4311	0.71681	-1.5624	34.215	-5.0971
112.36	5.895	49.165	-3.3175	0.18489	-1.515	-0.35904	-0.43429	-0.42465	0.66022	-1.3176	3886.7	23.632	2.7518	72.752	-38.824	68.678	66.596	22.053	-3.9231	-3.4311	0.71681	-1.5624	34.215	-5.0971
112.37	5.9504	49.175	-3.3193	0.18275	-1.5171	-0.36882	-0.42382	-0.42515	0.66022	-1.3176	3886.1	23.635	2.7773	72.76	-38.725	68.686	66.596	22.053	-3.9231	-3.4311	0.71681	-1.5624	34.215	-5.0971
112.38	6.0049	49.185	-3.3212	0.18065	-1.5192	-0.37842	-0.41353	-0.42555	0.66022	-1.3176	3885.6	23.637	2.8025	72.769	-38.626	68.695	66.596	22.053	-3.9231	-3.4311	0.71681	-1.5624	34.215	-5.0971
112.39	6.0587	49.195	-3.3231	0.17861	-1.5214	-0.38784	-0.40341	-0.42585	0.66022	-1.3176	3885.1	23.64	2.8273	72.777	-38.526	68.703	66.596	22.053	-3.9231	-3.4311	0.71681	-1.5624	34.215	-5.0971
112.4	6.1116	49.205	-3.3251	0.17662	-1.5235	-0.39709	-0.39346	-0.42606	0.66022	-1.3176	3884.5	23.643	2.8517	72.785	-38.426	68.711	66.596	22.053	-3.9231	-3.4311	0.71681	-1.5624	34.215	-5.0971
112.4	6.1637	49.216	-3.3271	0.17468	-1.5256	-0.40616	-0.38368	-0.42618	0.66022	-1.3176	3884.0	23.646	2.8757	72.793	-38.325	68.719	66.596	22.053	-3.9231	-3.4311	0.71681	-1.5624	34.215	-5.0971
112.41	6.2149	49.226	-3.3291	0.17278	-1.5278	-0.41505	-0.37405	-0.42622	0.66022	-1.3176	3883.4	23.649	2.8993	72.801	-38.224	68.727	66.596	22.053	-3.9231	-3.4311	0.71681	-1.5624	34.215	-5.0971
112.42	6.2652	49.237	-3.3312	0.17094	-1.5299	-0.42377	-0.36458	-0.42618	0.66022	-1.3176	3882.9	23.653	2.9224	72.809	-38.122	68.735	66.596	22.053	-3.9231	-3.4311	0.71681	-1.5624	34.215	-5.0971
112.42	6.3146	49.248	-3.3334	0.16914	-1.532	-0.43232	-0.35525	-0.42606	0.66022	-1.3176	3882.4	23.656	2.9452	72.816	-38.02	68.743	66.596	22.053	-3.9231	-3.4311	0.71681	-1.5624	34.215	-5.0971
112.43	6.3631	49.259	-3.3355	0.16738	-1.5342	-0.4407	-0.34606	-0.42587	0.66022	-1.3176	3881.8	23.66	2.9675	72.824	-37.919	68.751	66.596	22.053	-3.9231	-3.4311	0.71681	-1.5624	34.215	-5.0971
112.44	6.4106	49.27	-3.3378	0.16567	-1.5363	-0.44891	-0.337	-0.4256	0.66022	-1.3176	3881.3	23.663	2.9894	72.831	-37.816	68.759	66.596	22.053	-3.9231	-3.4311	0.71681	-1.5624	34.215	-5.0971
112.44	6.4571	49.281	-3.34	0.16401	-1.5384	-0.45696	-0.32807	-0.42527	0.66022	-1.3176	3880.7	23.667	3.0108	72.839	-37.714	68.766	66.596	22.053	-3.9231	-3.4311	0.71681	-1.5624	34.215	-5.0971
112.45	6.5027	49.292	-3.3423	0.16239	-1.5405	-0.46484	-0.31925	-0.42487	0.66022	-1.3176	3880.2	23.67	3.0317	72.846	-37.612	68.773	66.596	22.053	-3.9231	-3.4311	0.71681	-1.5624	34.215	-5.0971
112.45	6.5472	49.303	-3.3447	0.16082	-1.5427	-0.47256	-0.31054	-0.4244	0.66022	-1.3176	3879.7	23.674	3.0522	72.853	-37.51	68.781	66.596	22.053	-3.9231	-3.4311	0.71681	-1.5624	34.215	-5.0971
112.46	6.5908	49.314	-3.3471	0.15929	-1.5448	-0.48012	-0.30194	-0.42388	0.66022	-1.3176	3879.1	23.678	3.0722	72.86	-37.408	68.788	66.596	22.053	-3.9231	-3.4311	0.71681	-1.5624	34.215	-5.0971
112.46	6.6333	49.326	-3.3495	0.1578	-1.5469	-0.48753	-0.29343	-0.4233	0.66022	-1.3176	3878.6	23.682	3.0918	72.867	-37.306	68.795	66.596	22.053	-3.9231	-3.4311	0.71681	-1.5624	34.215	-5.0971
112.47	6.6747	49.337	-3.3519	0.15635	-1.549	-0.49479	-0.28501	-0.42266	0.66022	-1.3176	3878.0	23.685	3.1108	72.874	-37.204	68.802	66.596	22.053	-3.9231	-3.4311	0.71681	-1.5624	34.215	-5.0971
112.48	6.7151	49.348	-3.3544	0.15495	-1.5511	-0.50189	-0.27667	-0.42197	0.66022	-1.3176	3877.5	23.689	3.1294	72.881	-37.102	68.809	66.596	22.053	-3.9231	-3.4311	0.71681	-1.5624	34.215	-5.0971
112.48	6.7544	49.359	-3.3569	0.15359	-1.5532	-0.50886	-0.26839	-0.42123	0.66022	-1.3176	3877.0	23.693	3.1474	72.887	-37.001	68.816	66.596	22.053	-3.9231	-3.4311	0.71681	-1.5624	34.215	-5.0971
112.48	6.7927	49.37	-3.3595	0.15227	-1.5553	-0.51568	-0.26019	-0.42044	0.66022	-1.3176	3876.4	23.697	3.165	72.894	-36.9	68.822	66.596	22.053	-3.9231	-3.4311	0.71681	-1.5624	34.215	-5.0971
112.49	6.8298	49.382	-3.3621	0.15099	-1.5574	-0.52236	-0.25203	-0.4196	0.66022	-1.3176	3875.9	23.701	3.182	72.9	-36.799	68.829	66.596	22.053	-3.9231	-3.4311	0.71681	-1.5624	34.215	-5.0971
112.49	6.8658	49.393	-3.3647	0.14975	-1.5595	-0.5289	-0.24393	-0.41871	0.66022	-1.3176	3875.4	23.705	3.1986	72.906	-36.699	68.835	66.596	22.053	-3.9231	-3.4311	0.71681	-1.5624	34.215	-5.0971
112.5	6.9007	49.404	-3.3674	0.14855	-1.5616	-0.53531	-0.23587	-0.41778	0.66022	-1.3176	3874.8	23.709	3.2146	72.913	-36.599	68.842	66.596	22.053	-3.9231	-3.4311	0.71681	-1.5624	34.215	-5.0971
112.5	6.9345	49.414	-3.3701	0.14739	-1.5637	-0.5416	-0.22783	-0.4168	0.66022	-1.3176	3874.3	23.712	3.2301	72.919	-36.5	68.848	66.596	22.053	-3.9231	-3.4311	0.71681	-1.5624	34.215	-5.0971
112.51	6.9672	49.425	-3.3728	0.14627	-1.5658	-0.54775	-0.21982	-0.41579	0.66022	-1.3176	3873.8	23.716	3.245	72.924	-36.402	68.854	66.596	22.053	-3.9231	-3.4311	0.71681	-1.5624	34.215	-5.0971
112.51	6.9987	49.436	-3.3756	0.14519	-1.5679	-0.55379	-0.21183	-0.41473	0.66022	-1.3176	3873.2	23.72	3.2595	72.93	-36.304	68.86	66.596	22.053	-3.9231	-3.4311	0.71681	-1.5624	34.215	-5.0971
112.52	7.0291	49.446	-3.3783	0.14415	-1.5699	-0.55971	-0.20385	-0.41363	0.66022	-1.3176	3872.7	23.724	3.2734	72.936	-36.206	68.866	66.596	22.053	-3.9231	-3.4311	0.71681	-1.5624	34.215	-5.0971
112.52	7.0584	49.456	-3.3812	0.14315	-1.572	-0.56551	-0.19586	-0.4125	0.66022	-1.3176	3872.2	23.727	3.2868	72.942	-36.11	68.872	66.596	22.053	-3.9231	-3.4311	0.71681	-1.5624	34.215	-5.0971
112.52	7.0865	49.466	-3.384	0.14219	-1.5741	-0.5712	-0.18788	-0.41132	0.66022	-1.3176	3871.6	23.731	3.2996	72.947	-36.014	68.878	66.596	22.053	-3.9231	-3.4311	0.71681	-1.5624	34.215	-5.0971
112.53	7.1134	49.476	-3.3869	0.14127	-1.5761	-0.57678	-0.17987	-0.41011	0.66022	-1.3176	3871.1	23.734	3.3119	72.952	-35.919	68.883	66.596	22.053	-3.9231	-3.4311	0.71681	-1.5624	34.215	-5.0971
112.53	7.1392	49.485	-3.3898	0.14039	-1.5782	-0.58226	-0.17185	-0.40885	0.66022	-1.3176	3870.6	23.737	3.3237	72.958	-35.825	68.889	66.596	22.053	-3.9231	-3.4311	0.71681	-1.5624	34.215	-5.0971
112.53	7.1639	49.495	-3.3927	0.13955	-1.5802	-0.58764	-0.1638	-0.40756	0.66022	-1.3176	3870.0	23.741	3.335	72.963	-35.732	68.894	66.596	22.053	-3.9231	-3.4311	0.71681	-1.5624	34.215	-5.0971
112.54	7.1874	49.504	-3.3956	0.13875	-1.5822	-0.59292	-0.15572	-0.40624	0.66022	-1.3176	3869.5	23.744	3.3457	72.968	-35.64	68.899	66.596	22.053	-3.9231	-3.4311	0.71681	-1.5624	34.215	-5.0971
112.54	7.2097	49.512	-3.3986	0.138	-1.5843	-0.5981	-0.14759	-0.40487	0.66022	-1.3176	3869.0	23.747	3.3559	72.973	-35.549	68.905	66.596	22.053	-3.9231	-3.4311	0.71681	-1.5624	34.215	-5.0971
112.55	7.2309	49.521	-3.4016	0.13728	-1.5863	-0.6032	-0.13942	-0.40347	0.66022	-1.3176	3868.4	23.75	3.3656	72.978	-35.458	68.91	66.596	22.053	-3.9231	-3.4311	0.71681	-1.5624	34.215	-5.0971
112.55	7.251	49.529	-3.4047	0.1366	-1.5883	-0.6082	-0.1312	-0.40203	0.66022	-1.3176	3867.9	23.752	3.3747	72.982	-35.369	68.915	66.596	22.053	-3.9231	-3.4311	0.71681	-1.5624	34.215	-5.0971
112.55	7.2699	49.536	-3.4077	0.13597	-1.5903	-0.61311	-0.12292	-0.40056	0.66022	-1.3176	3867.4	23.755	3.3833	72.987	-35.282	68.92	66.596	22.053	-3.9231	-3.4311	0.71681	-1.5624	34.215	-5.0971
112.56	7.2877	49.544	-3.4108	0.13537	-1.5923	-0.61795	-0.11458	-0.39904	0.66022	-1.3176	3866.9	23.757	3.3914	72.992	-35.195	68.925	66.596	22.053	-3.9231	-3.4311	0.71681	-1.5624	34.215	-5.0971
112.56	7.3044	49.55	-3.4139	0.13482	-1.5943	-0.6227	-0.10616	-0.39749	0.66022	-1.3176	3866.3	23.759	3.3989	72.996	-35.11	68.929	66.596	22.053	-3.9231	-3.4311	0.71681	-1.5624	34.215	-5.0971
112.57	7.3199	49.557	-3.417	0.13431	-1.5963	-0.62737	-0.097676	-0.3959	0.66022	-1.3176	3865.8	23.761	3.4059	73.0	-35.025	68.934	66.596	22.053	-3.9231	-3.4311	0.71681	-1.5624	34.215	-5.0971
112.57	7.3343	49.563	-3.4202	0.13384	-1.5983	-0.63197	-0.089112	-0.39427	0.66022	-1.3176	3865.3	23.763	3.4125	73.005	-34.943	68.939	66.596	22.053	-3.9231	-3.4311	0.71681	-1.5624	34.215	-5.0971
112.58	7.3476	49.569	-3.4233	0.13342	-1.6002	-0.63649	-0.080465	-0.39259	0.66022	-1.3176	3864.7	23.765	3.4185	73.009	-34.861	68.943	66.596	22.053	-3.9231	-3.4311	0.71681	-1.5624	34.215	-5.0971
112.58	7.3598	49.574	-3.4265	0.13304	-1.6022	-0.64095	-0.071732	-0.39088	0.66022	-1.3176	3864.2	23.766	3.424	73.013	-34.781	68.947	66.596	22.053	-3.9231	-3.4311	0.71681	-1.5624	34.215	-5.0971
112.58	7.371	49.579	-3.4297	0.1327	-1.6041	-0.64533	-0.062909	-0.38912	0.66022	-1.3176	3863.7	23.767	3.429	73.017	-34.702	68.952	66.596	22.053	-3.9231	-3.4311	0.71681	-1.5624	34.215	-5.0971
112.59	7.381	49.583	-3.433	0.13241	-1.6061	-0.64964	-0.053994	-0.38732	0.66022	-1.3176	3863.2	23.768	3.4335	73.021	-34.625	68.956	66.596	22.053	-3.9231	-3.4311	0.71681	-1.5624	34.215	-5.0971
112.59	7.39	49.587	-3.4362	0.13216	-1.608	-0.65388	-0.044982	-0.38548	0.66022	-1.3176	3862.6	23.769	3.4375	73.025	-34.549	68.96	66.596	22.053	-3.9231	-3.4311	0.71681	-1.5624	34.215	-5.0971
112.6	7.3979	49.59	-3.4395	0.13196	-1.6099	-0.65806	-0.035872	-0.38359	0.66022	-1.3176	3862.1	23.769	3.441	73.028	-34.475	68.964	66.596	22.053	-3.9231	-3.4311	0.71681	-1.5624	34.215	-5.0971
112.6	7.4048	49.593	-3.4428	0.1318	-1.6118	-0.66218	-0.026662	-0.38165	0.66022	-1.3176	3861.6	23.77	3.444	73.032	-34.403	68.968	66.596	22.053	-3.9231	-3.4311	0.71681	-1.5624	34.215	-5.0971
112.61	7.4107	49.595	-3.4461	0.13169	-1.6137	-0.66623	-0.017349	-0.37966	0.66022	-1.3176	3861.1	23.77	3.4466	73.036	-34.332	68.972	66.596	22.053	-3.9231	-3.4311	0.71681	-1.5624	34.215	-5.0971
112.61	7.4155	49.597	-3.4495	0.13163	-1.6156	-0.67022	-0.0079322	-0.37763	0.66022	-1.3176	3860.6	23.769	3.4486	73.039	-34.262	68.976	66.596	22.053	-3.9231	-3.4311	0.71681	-1.5624	34.215	-5.0971
112.62	7.4193	49.598	-3.4528	0.13161	-1.6175	-0.67415	0.0015896	-0.37554	0.66022	-1.3176	3860.0	23.769	3.4503	73.043	-34.195	68.98	66.596	22.053	-3.9231	-3.4311	0.71681	-1.5624	34.215	-5.0971
112.63	7.4222	49.598	-3.4562	0.13165	-1.6194	-0.67802	0.011217	-0.37341	0.66022	-1.3176	3859.5	23.768	3.4514	73.046	-34.129	68.984	66.596	22.053	-3.9231	-3.4311	0.71681	-1.5624	34.215	-5.0971
112.63	7.4241	49.598	-3.4596	0.13173	-1.6213	-0.68182	0.02095	-0.37122	0.66022	-1.3176	3859.0	23.767	3.4522	73.049	-34.065	68.987	66.596	22.053	-3.9231	-3.4311	0.71681	-1.5624	34.215	-5.0971
112.64	7.425	49.598	-3.463	0.13186	-1.6231	-0.68557	0.03079	-0.36897	0.66022	-1.3176	3858.5	23.765	3.4525	73.052	-34.002	68.991	66.596	22.053	-3.9231	-3.4311	0.71681	-1.5624	34.215	-5.0971
112.64	7.425	49.597	-3.4665	0.13204	-1.6249	-0.68925	0.040735	-0.36667	0.66022	-1.3176	3857.9	23.764	3.4523	73.056	-33.942	68.994	66.596	22.053	-3.9231	-3.4311	0.71681	-1.5624	34.215	-5.0971
112.65	7.4241	49.595	-3.4699	0.13226	-1.6268	-0.69288	0.050784	-0.36431	0.66022	-1.3176	3857.4	23.762	3.4517	73.059	-33.883	68.998	66.596	22.053	-3.9231	-3.4311	0.71681	-1.5624	34.215	-5.0971
112.66	7.4223	49.593	-3.4734	0.13254	-1.6286	-0.69644	0.060938	-0.3619	0.66022	-1.3176	3856.9	23.759	3.4507	73.062	-33.826	69.001	66.596	22.053	-3.9231	-3.4311	0.71681	-1.5624	34.215	-5.0971
112.66	7.4196	49.59	-3.4769	0.13287	-1.6304	-0.69993	0.071193	-0.35942	0.66022	-1.3176	3856.4	23.757	3.4493	73.065	-33.771	69.005	66.596	22.053	-3.9231	-3.4311	0.71681	-1.5624	34.215	-5.0971
112.67	7.4161	49.586	-3.4804	0.13326	-1.6322	-0.70337	0.081549	-0.35688	0.66022	-1.3176	3855.9	23.754	3.4476	73.068	-33.718	69.008	66.596	22.053	-3.9231	-3.4311	0.71681	-1.5624	34.215	-5.0971
112.68	7.4117	49.582	-3.4839	0.13369	-1.634	-0.70674	0.092002	-0.35427	0.66022	-1.3176	3855.3	23.751	3.4454	73.071	-33.667	69.011	66.596	22.053	-3.9231	-3.4311	0.71681	-1.5624	34.215	-5.0971
112.69	7.4065	49.578	-3.4875	0.13418	-1.6357	-0.71005	0.10255	-0.3516	0.66022	-1.3176	3854.8	23.748	3.4428	73.074	-33.618	69.014	66.596	22.053	-3.9231	-3.4311	0.71681	-1.5624	34.215	-5.0971
112.69	7.4005	49.572	-3.491	0.13472	-1.6375	-0.71329	0.11319	-0.34887	0.66022	-1.3176	3854.3	23.744	3.4399	73.076	-33.57	69.018	66.596	22.053	-3.9231	-3.4311	0.71681	-1.5624	34.215	-5.0971
112.7	7.3937	49.566	-3.4946	0.13531	-1.6392	-0.71646	0.12392	-0.34606	0.66022	-1.3176	3853.8	23.74	3.4366	73.079	-33.525	69.021	66.596	22.053	-3.9231	-3.4311	0.71681	-1.5624	34.215	-5.0971
112.71	7.3861	49.56	-3.4982	0.13595	-1.6409	-0.71956	0.13474	-0.34319	0.66022	-1.3176	3853.3	23.735	3.433	73.082	-33.482	69.024	66.596	22.053	-3.9231	-3.4311	0.71681	-1.5624	34.215	-5.0971
112.72	7.3778	49.553	-3.5018	0.13666	-1.6426	-0.72259	0.14563	-0.34024	0.66022	-1.3176	3852.7	23.731	3.429	73.085	-33.441	69.027	66.596	22.053	-3.9231	-3.4311	0.71681	-1.5624	34.215	-5.0971
112.73	7.3688	49.545	-3.5054	0.13741	-1.6443	-0.72555	0.15661	-0.33723	0.66022	-1.3176	3852.2	23.726	3.4247	73.087	-33.402	69.03	66.596	22.053	-3.9231	-3.4311	0.71681	-1.5624	34.215	-5.0971
112.74	7.3591	49.537	-3.5091	0.13822	-1.646	-0.72843	0.16765	-0.33414	0.66022	-1.3176	3851.7	23.721	3.42	73.09	-33.365	69.033	66.596	22.053	-3.9231	-3.4311	0.71681	-1.5624	34.215	-5.0971
112.75	7.3488	49.528	-3.5127	0.13909	-1.6477	-0.73124	0.17877	-0.33097	0.66022	-1.3176	3851.2	23.715	3.4151	73.092	-33.33	69.036	66.596	22.053	-3.9231	-3.4311	0.71681	-1.5624	34.215	-5.0971
112.76	7.3378	49.518	-3.5164	0.14001	-1.6493	-0.73396	0.18994	-0.32773	0.66022	-1.3176	3850.7	23.709	3.4098	73.095	-33.297	69.039	66.596	22.053	-3.9231	-3.4311	0.71681	-1.5624	34.215	-5.0971
112.77	7.3261	49.508	-3.52	0.14099	-1.651	-0.7366	0.20117	-0.32441	0.66022	-1.3176	3850.2	23.703	3.4043	73.098	-33.267	69.042	66.596	22.053	-3.9231	-3.4311	0.71681	-1.5624	34.215	-5.0971
112.78	7.3139	49.497	-3.5237	0.14202	-1.6526	-0.73916	0.21245	-0.32101	0.66022	-1.3176	3849.6	23.696	3.3985	73.1	-33.238	69.045	66.596	22.053	-3.9231	-3.4311	0.71681	-1.5624	34.215	-5.0971
112.79	7.3011	49.486	-3.5274	0.14311	-1.6542	-0.74163	0.22377	-0.31753	0.66022	-1.3176	3849.1	23.69	3.3924	73.103	-33.212	69.048	66.596	22.053	-3.9231	-3.4311	0.71681	-1.5624	34.215	-5.0971
112.8	7.2877	49.474	-3.5311	0.14426	-1.6557	-0.74401	0.23514	-0.31397	0.66022	-1.3176	3848.6	23.683	3.3861	73.105	-33.188	69.051	66.596	22.053	-3.9231	-3.4311	0.71681	-1.5624	34.215	-5.0971
112.81	7.2738	49.462	-3.5349	0.14546	-1.6573	-0.74629	0.24653	-0.31032	0.66022	-1.3176	3848.1	23.675	3.3795	73.108	-33.166	69.054	66.596	22.053	-3.9231	-3.4311	0.71681	-1.5624	34.215	-5.0971
112.82	7.2594	49.449	-3.5386	0.14672	-1.6588	-0.74848	0.25794	-0.30659	0.66022	-1.3176	3847.6	23.668	3.3727	73.11	-33.146	69.057	66.596	22.053	-3.9231	-3.4311	0.71681	-1.5624	34.215	-5.0971
112.83	7.2445	49.436	-3.5424	0.14804	-1.6604	-0.75057	0.26937	-0.30278	0.66022	-1.3176	3847.1	23.66	3.3656	73.113	-33.129	69.06	66.596	22.053	-3.9231	-3.4311	0.71681	-1.5624	34.215	-5.0971
112.84	7.2291	49.422	-3.5461	0.14942	-1.6619	-0.75255	0.28081	-0.29889	0.66022	-1.3176	3846.5	23.652	3.3584	73.115	-33.114	69.062	66.596	22.053	-3.9231	-3.4311	0.71681	-1.5624	34.215	-5.0971
112.86	7.2133	49.407	-3.5499	0.15085	-1.6634	-0.75443	0.29225	-0.2949	0.66022	-1.3176	3846.0	23.643	3.3509	73.118	-33.101	69.065	66.596	22.053	-3.9231	-3.4311	0.71681	-1.5624	34.215	-5.0971
112.87	7.1971	49.392	-3.5537	0.15234	-1.6648	-0.7562	0.30368	-0.29083	0.66022	-1.3176	3845.5	23.635	3.3433	73.12	-33.09	69.068	66.596	22.053	-3.9231	-3.4311	0.71681	-1.5624	34.215	-5.0971
112.88	7.1805	49.376	-3.5574	0.15389	-1.6663	-0.75786	0.3151	-0.28667	0.66022	-1.3176	3845.0	23.626	3.3354	73.123	-33.081	69.071	66.596	22.053	-3.9231	-3.4311	0.71681	-1.5624	34.215	-5.0971
112.89	7.1635	49.36	-3.5612	0.15549	-1.6677	-0.7594	0.32649	-0.28243	0.66022	-1.3176	3844.5	23.616	3.3274	73.125	-33.075	69.074	66.596	22.053	-3.9231	-3.4311	0.71681	-1.5624	34.215	-5.0971
112.91	7.1462	49.344	-3.565	0.15715	-1.6691	-0.76082	0.33784	-0.27809	0.66022	-1.3176	3844.0	23.607	3.3192	73.128	-33.071	69.077	66.596	22.053	-3.9231	-3.4311	0.71681	-1.5624	34.215	-5.0971
112.92	7.1285	49.327	-3.5688	0.15887	-1.6705	-0.76212	0.34916	-0.27367	0.66022	-1.3176	3843.4	23.597	3.3109	73.13	-33.069	69.08	66.596	22.053	-3.9231	-3.4311	0.71681	-1.5624	34.215	-5.0971
112.93	7.1106	49.31	-3.5727	0.16064	-1.6718	-0.76328	0.36043	-0.26915	0.66022	-1.3176	3842.9	23.587	3.3024	73.133	-33.07	69.083	66.596	22.053	-3.9231	-3.4311	0.71681	-1.5624	34.215	-5.0971
112.95	7.0924	49.292	-3.5765	0.16247	-1.6732	-0.76432	0.37163	-0.26455	0.66022	-1.3176	3842.4	23.577	3.2939	73.135	-33.073	69.086	66.596	22.053	-3.9231	-3.4311	0.71681	-1.5624	34.215	-5.0971
112.96	7.0739	49.274	-3.5803	0.16436	-1.6745	-0.76523	0.38277	-0.25986	0.66022	-1.3176	3841.9	23.567	3.2851	73.138	-33.078	69.089	66.596	22.053	-3.9231	-3.4311	0.71681	-1.5624	34.215	-5.0971
112.97	7.0552	49.255	-3.5841	0.1663	-1.6758	-0.76599	0.39383	-0.25507	0.66022	-1.3176	3841.4	23.556	3.2763	73.14	-33.085	69.092	66.596	22.053	-3.9231	-3.4311	0.71681	-1.5624	34.215	-5.0971
112.99	7.0362	49.236	-3.588	0.1683	-1.677	-0.76662	0.4048	-0.2502	0.66022	-1.3176	3840.9	23.546	3.2674	73.143	-33.095	69.095	66.596	22.053	-3.9231	-3.4311	0.71681	-1.5624	34.215	-5.0971
113.0	7.0171	49.217	-3.5918	0.17035	-1.6783	-0.76709	0.41567	-0.24523	0.66022	-1.3176	3840.4	23.535	3.2584	73.146	-33.107	69.098	66.596	22.053	-3.9231	-3.4311	0.71681	-1.5624	34.215	-5.0971
113.02	6.9978	49.197	-3.5956	0.17245	-1.6795	-0.76742	0.42643	-0.24017	0.66022	-1.3176	3839.8	23.524	3.2493	73.148	-33.121	69.101	66.596	22.053	-3.9231	-3.4311	0.71681	-1.5624	34.215	-5.0971
113.03	6.9784	49.177	-3.5995	0.17461	-1.6807	-0.7676	0.43708	-0.23503	0.66022	-1.3176	3839.3	23.513	3.2402	73.151	-33.138	69.104	66.596	22.053	-3.9231	-3.4311	0.71681	-1.5624	34.215	-5.0971
113.05	6.9588	49.157	-3.6033	0.17683	-1.6818	-0.76762	0.4476	-0.22979	0.66022	-1.3176	3838.8	23.501	3.2309	73.154	-33.156	69.107	66.596	22.053	-3.9231	-3.4311	0.71681	-1.5624	34.215	-5.0971
113.06	6.9391	49.137	-3.6071	0.17909	-1.683	-0.76748	0.45799	-0.22447	0.66022	-1.3176	3838.3	23.49	3.2217	73.157	-33.178	69.11	66.596	22.053	-3.9231	-3.4311	0.71681	-1.5624	34.215	-5.0971
113.08	6.9194	49.116	-3.611	0.1814	-1.6841	-0.76718	0.46823	-0.21906	0.66022	-1.3176	3837.8	23.478	3.2124	73.16	-33.201	69.113	66.596	22.053	-3.9231	-3.4311	0.71681	-1.5624	34.215	-5.0971
113.09	6.8996	49.095	-3.6148	0.18377	-1.6852	-0.76671	0.47831	-0.21356	0.66022	-1.3176	3837.3	23.466	3.203	73.162	-33.226	69.117	66.596	22.053	-3.9231	-3.4311	0.71681	-1.5624	34.215	-5.0971
113.11	6.8797	49.074	-3.6187	0.18619	-1.6862	-0.76607	0.48823	-0.20797	0.66022	-1.3176	3836.7	23.454	3.1937	73.165	-33.254	69.12	66.596	22.053	-3.9231	-3.4311	0.71681	-1.5624	34.215	-5.0971
113.13	6.8598	49.053	-3.6225	0.18865	-1.6872	-0.76525	0.49797	-0.2023	0.66022	-1.3176	3836.2	23.442	3.1843	73.168	-33.284	69.123	66.596	22.053	-3.9231	-3.4311	0.71681	-1.5624	34.215	-5.0971
113.14	6.8399	49.031	-3.6263	0.19117	-1.6882	-0.76426	0.50752	-0.19654	0.66022	-1.3176	3835.7	23.43	3.1749	73.171	-33.317	69.127	66.596	22.053	-3.9231	-3.4311	0.71681	-1.5624	34.215	-5.0971
113.16	6.82	49.009	-3.6301	0.19373	-1.6892	-0.76309	0.51688	-0.1907	0.66022	-1.3176	3835.2	23.418	3.1656	73.174	-33.351	69.13	66.596	22.053	-3.9231	-3.4311	0.71681	-1.5624	34.215	-5.0971
113.17	6.8002	48.988	-3.6339	0.19634	-1.6901	-0.76174	0.52604	-0.18477	0.66022	-1.3176	3834.7	23.405	3.1562	73.178	-33.388	69.134	66.596	22.053	-3.9231	-3.4311	0.71681	-1.5624	34.215	-5.0971
113.19	6.7804	48.966	-3.6377	0.19899	-1.691	-0.7602	0.53498	-0.17877	0.66022	-1.3176	3834.2	23.393	3.1469	73.181	-33.427	69.137	66.596	22.053	-3.9231	-3.4311	0.71681	-1.5624	34.215	-5.0971
113.21	6.7606	48.944	-3.6415	0.20168	-1.6919	-0.75847	0.5437	-0.17268	0.66022	-1.3176	3833.6	23.381	3.1375	73.184	-33.469	69.141	66.596	22.053	-3.9231	-3.4311	0.71681	-1.5624	34.215	-5.0971
113.22	6.741	48.922	-3.6453	0.20442	-1.6928	-0.75655	0.55218	-0.16652	0.66022	-1.3176	3833.1	23.368	3.1283	73.187	-33.512	69.144	66.596	22.053	-3.9231	-3.4311	0.71681	-1.5624	34.215	-5.0971
113.24	6.7214	48.9	-3.6491	0.20721	-1.6936	-0.75443	0.56042	-0.16028	0.66022	-1.3176	3832.6	23.356	3.119	73.191	-33.558	69.148	66.596	22.053	-3.9231	-3.4311	0.71681	-1.5624	34.215	-5.0971
113.26	6.7019	48.878	-3.6529	0.21003	-1.6944	-0.75212	0.56841	-0.15396	0.66022	-1.3176	3832.1	23.343	3.1098	73.194	-33.606	69.152	66.596	22.053	-3.9231	-3.4311	0.71681	-1.5624	34.215	-5.0971
113.27	6.6826	48.856	-3.6566	0.21289	-1.6951	-0.74961	0.57614	-0.14757	0.66022	-1.3176	3831.6	23.331	3.1007	73.197	-33.656	69.156	66.596	22.053	-3.9231	-3.4311	0.71681	-1.5624	34.215	-5.0971
113.29	6.6634	48.834	-3.6604	0.21579	-1.6959	-0.7469	0.5836	-0.14111	0.66022	-1.3176	3831.1	23.318	3.0917	73.201	-33.708	69.159	66.596	22.053	-3.9231	-3.4311	0.71681	-1.5624	34.215	-5.0971
113.31	6.6444	48.812	-3.6641	0.21873	-1.6965	-0.74398	0.5909	-0.13459	0.66022	-1.3176	3830.5	23.306	3.0827	73.204	-33.763	69.163	66.596	22.053	-3.9231	-3.4311	0.71681	-1.5624	34.215	-5.0971
113.33	6.6255	48.791	-3.6678	0.2217	-1.6972	-0.74086	0.59801	-0.12799	0.66022	-1.3176	3830.0	23.294	3.0738	73.208	-33.819	69.167	66.596	22.053	-3.9231	-3.4311	0.71681	-1.5624	34.215	-5.0971
113.34	6.6068	48.769	-3.6715	0.22471	-1.6978	-0.73752	0.60483	-0.12133	0.66022	-1.3176	3829.5	23.281	3.0649	73.212	-33.878	69.171	66.596	22.053	-3.9231	-3.4311	0.71681	-1.5624	34.215	-5.0971
113.36	6.5884	48.748	-3.6752	0.22775	-1.6984	-0.73398	0.61134	-0.1146	0.66022	-1.3176	3829.0	23.269	3.0562	73.216	-33.939	69.176	66.596	22.053	-3.9231	-3.4311	0.71681	-1.5624	34.215	-5.0971
113.38	6.5701	48.726	-3.6788	0.23082	-1.699	-0.73022	0.61755	-0.10781	0.66022	-1.3176	3828.5	23.257	3.0476	73.22	-34.002	69.18	66.596	22.053	-3.9231	-3.4311	0.71681	-1.5624	34.215	-5.0971
113.4	6.552	48.705	-3.6825	0.23392	-1.6995	-0.72625	0.62344	-0.10097	0.66022	-1.3176	3827.9	23.244	3.039	73.223	-34.067	69.184	66.596	22.053	-3.9231	-3.4311	0.71681	-1.5624	34.215	-5.0971
113.41	6.5342	48.684	-3.6861	0.23705	-1.7	-0.72206	0.629	-0.094065	0.66022	-1.3176	3827.4	23.232	3.0306	73.227	-34.134	69.188	66.596	22.053	-3.9231	-3.4311	0.71681	-1.5624	34.215	-5.0971
113.43	6.5167	48.664	-3.6897	0.24021	-1.7004	-0.71766	0.63423	-0.08711	0.66022	-1.3176	3826.9	23.22	3.0222	73.232	-34.203	69.193	66.596	22.053	-3.9231	-3.4311	0.71681	-1.5624	34.215	-5.0971
113.45	6.4993	48.643	-3.6933	0.24339	-1.7008	-0.71303	0.63912	-0.080105	0.66022	-1.3176	3826.4	23.208	3.014	73.236	-34.274	69.197	66.596	22.053	-3.9231	-3.4311	0.71681	-1.5624	34.215	-5.0971
113.46	6.4823	48.623	-3.6968	0.2466	-1.7012	-0.70819	0.64367	-0.073054	0.66022	-1.3176	3825.9	23.197	3.0059	73.24	-34.348	69.202	66.596	22.053	-3.9231	-3.4311	0.71681	-1.5624	34.215	-5.0971
113.48	6.4655	48.604	-3.7004	0.24983	-1.7016	-0.70313	0.64786	-0.065959	0.66022	-1.3176	3825.3	23.185	2.998	73.244	-34.423	69.206	66.596	22.053	-3.9231	-3.4311	0.71681	-1.5624	34.215	-5.0971
113.5	6.449	48.584	-3.7039	0.25308	-1.7019	-0.69784	0.65169	-0.058825	0.66022	-1.3176	3824.8	23.174	2.9901	73.249	-34.5	69.211	66.596	22.053	-3.9231	-3.4311	0.71681	-1.5624	34.215	-5.0971
113.52	6.4328	48.565	-3.7073	0.25635	-1.7022	-0.69234	0.65515	-0.051654	0.66022	-1.3176	3824.3	23.162	2.9824	73.253	-34.58	69.216	66.596	22.053	-3.9231	-3.4311	0.71681	-1.5624	34.215	-5.0971
113.53	6.4168	48.546	-3.7108	0.25963	-1.7024	-0.68661	0.65824	-0.044451	0.66022	-1.3176	3823.8	23.151	2.9749	73.258	-34.661	69.221	66.596	22.053	-3.9231	-3.4311	0.71681	-1.5624	34.215	-5.0971
113.55	6.4012	48.528	-3.7142	0.26293	-1.7026	-0.68066	0.66095	-0.037219	0.66022	-1.3176	3823.2	23.14	2.9674	73.262	-34.744	69.226	66.596	22.053	-3.9231	-3.4311	0.71681	-1.5624	34.215	-5.0971
113.57	6.3859	48.51	-3.7176	0.26624	-1.7028	-0.6745	0.66329	-0.029961	0.66022	-1.3176	3822.7	23.129	2.9601	73.267	-34.829	69.23	66.596	22.053	-3.9231	-3.4311	0.71681	-1.5624	34.215	-5.0971
113.59	6.3709	48.492	-3.7209	0.26956	-1.7029	-0.66811	0.66523	-0.022683	0.66022	-1.3176	3822.2	23.119	2.953	73.272	-34.916	69.236	66.596	22.053	-3.9231	-3.4311	0.71681	-1.5624	34.215	-5.0971
113.6	6.3562	48.475	-3.7243	0.27289	-1.703	-0.6615	0.66678	-0.015387	0.66022	-1.3176	3821.7	23.108	2.946	73.277	-35.005	69.241	66.596	22.053	-3.9231	-3.4311	0.71681	-1.5624	34.215	-5.0971
113.62	6.3419	48.459	-3.7276	0.27623	-1.7031	-0.65467	0.66794	-0.0080784	0.66022	-1.3176	3821.1	23.098	2.9391	73.281	-35.096	69.246	66.596	22.053	-3.9231	-3.4311	0.71681	-1.5624	34.215	-5.0971
113.64	6.3279	48.443	-3.7308	0.27957	-1.7031	-0.64762	0.6687	-0.00076091	0.66022	-1.3176	3820.6	23.088	2.9324	73.286	-35.189	69.251	66.596	22.053	-3.9231	-3.4311	0.71681	-1.5624	34.215	-5.0971
113.65	6.3142	48.427	-3.734	0.28291	-1.7031	-0.64036	0.66905	0.0065612	0.66022	-1.3176	3820.1	23.079	2.9259	73.292	-35.283	69.257	66.596	22.053	-3.9231	-3.4311	0.71681	-1.5624	34.215	-5.0971
113.67	6.3008	48.412	-3.7372	0.28626	-1.703	-0.63288	0.66901	0.013883	0.66022	-1.3176	3819.6	23.069	2.9195	73.297	-35.38	69.262	66.596	22.053	-3.9231	-3.4311	0.71681	-1.5624	34.215	-5.0971
113.69	6.2878	48.398	-3.7404	0.2896	-1.7029	-0.62518	0.66855	0.021202	0.66022	-1.3176	3819.0	23.06	2.9132	73.302	-35.478	69.268	66.596	22.053	-3.9231	-3.4311	0.71681	-1.5624	34.215	-5.0971
113.7	6.2752	48.384	-3.7435	0.29294	-1.7028	-0.61728	0.66768	0.028511	0.66022	-1.3176	3818.5	23.051	2.9071	73.307	-35.578	69.273	66.596	22.053	-3.9231	-3.4311	0.71681	-1.5624	34.215	-5.0971
113.72	6.2629	48.37	-3.7465	0.29628	-1.7026	-0.60916	0.6664	0.035807	0.66022	-1.3176	3818.0	23.042	2.9012	73.313	-35.68	69.279	66.596	22.053	-3.9231	-3.4311	0.71681	-1.5624	34.215	-5.0971
113.74	6.2509	48.358	-3.7496	0.29961	-1.7025	-0.60083	0.66471	0.043085	0.66022	-1.3176	3817.5	23.034	2.8954	73.318	-35.783	69.285	66.596	22.053	-3.9231	-3.4311	0.71681	-1.5624	34.215	-5.0971
113.75	6.2393	48.345	-3.7525	0.30293	-1.7022	-0.5923	0.66261	0.050341	0.66022	-1.3176	3816.9	23.026	2.8898	73.324	-35.888	69.29	66.596	22.053	-3.9231	-3.4311	0.71681	-1.5624	34.215	-5.0971
113.77	6.228	48.334	-3.7555	0.30623	-1.7019	-0.58357	0.66009	0.057569	0.66022	-1.3176	3816.4	23.018	2.8844	73.33	-35.995	69.296	66.596	22.053	-3.9231	-3.4311	0.71681	-1.5624	34.215	-5.0971
113.78	6.2171	48.323	-3.7584	0.30953	-1.7016	-0.57463	0.65716	0.064765	0.66022	-1.3176	3815.9	23.011	2.8791	73.335	-36.104	69.302	66.596	22.053	-3.9231	-3.4311	0.71681	-1.5624	34.215	-5.0971
113.8	6.2065	48.313	-3.7612	0.3128	-1.7013	-0.5655	0.65382	0.071925	0.66022	-1.3176	3815.3	23.003	2.874	73.341	-36.214	69.308	66.596	22.053	-3.9231	-3.4311	0.71681	-1.5624	34.215	-5.0971
113.81	6.1963	48.303	-3.764	0.31606	-1.7009	-0.55617	0.65006	0.079042	0.66022	-1.3176	3814.8	22.997	2.869	73.347	-36.326	69.315	66.596	22.053	-3.9231	-3.4311	0.71681	-1.5624	34.215	-5.0971
113.83	6.1864	48.294	-3.7668	0.3193	-1.7005	-0.54665	0.64589	0.086114	0.66022	-1.3176	3814.3	22.99	2.8642	73.353	-36.439	69.321	66.596	22.053	-3.9231	-3.4311	0.71681	-1.5624	34.215	-5.0971
113.84	6.1769	48.286	-3.7695	0.32252	-1.7001	-0.53695	0.64131	0.093133	0.66022	-1.3176	3813.7	22.984	2.8595	73.359	-36.554	69.327	66.596	22.053	-3.9231	-3.4311	0.71681	-1.5624	34.215	-5.0971
113.86	6.1677	48.278	-3.7722	0.32572	-1.6996	-0.52706	0.63632	0.1001	0.66022	-1.3176	3813.2	22.978	2.8551	73.365	-36.671	69.333	66.596	22.053	-3.9231	-3.4311	0.71681	-1.5624	34.215	-5.0971
113.87	6.1589	48.272	-3.7748	0.32888	-1.6991	-0.51699	0.63093	0.107	0.66022	-1.3176	3812.7	22.972	2.8507	73.372	-36.789	69.34	66.596	22.053	-3.9231	-3.4311	0.71681	-1.5624	34.215	-5.0971
113.89	6.1504	48.265	-3.7773	0.33202	-1.6985	-0.50675	0.62513	0.11383	0.66022	-1.3176	3812.1	22.967	2.8465	73.378	-36.909	69.347	66.596	22.053	-3.9231	-3.4311	0.71681	-1.5624	34.215	-5.0971
113.9	6.1423	48.26	-3.7798	0.33513	-1.6979	-0.49633	0.61894	0.1206	0.66022	-1.3176	3811.6	22.962	2.8425	73.384	-37.03	69.353	66.596	22.053	-3.9231	-3.4311	0.71681	-1.5624	34.215	-5.0971
113.92	6.1344	48.255	-3.7823	0.33821	-1.6973	-0.48575	0.61235	0.12729	0.66022	-1.3176	3811.1	22.957	2.8387	73.391	-37.153	69.36	66.596	22.053	-3.9231	-3.4311	0.71681	-1.5624	34.215	-5.0971
113.93	6.127	48.251	-3.7847	0.34126	-1.6966	-0.47501	0.60537	0.1339	0.66022	-1.3176	3810.5	22.953	2.8349	73.398	-37.277	69.367	66.596	22.053	-3.9231	-3.4311	0.71681	-1.5624	34.215	-5.0971
113.95	6.1199	48.248	-3.787	0.34427	-1.696	-0.46412	0.598	0.14042	0.66022	-1.3176	3810.0	22.949	2.8314	73.404	-37.402	69.373	66.596	22.053	-3.9231	-3.4311	0.71681	-1.5624	34.215	-5.0971
113.96	6.1131	48.245	-3.7893	0.34724	-1.6952	-0.45307	0.59025	0.14685	0.66022	-1.3176	3809.4	22.946	2.828	73.411	-37.529	69.38	66.596	22.053	-3.9231	-3.4311	0.71681	-1.5624	34.215	-5.0971
113.97	6.1066	48.244	-3.7916	0.35017	-1.6945	-0.44187	0.58212	0.15319	0.66022	-1.3176	3808.9	22.942	2.8247	73.418	-37.658	69.387	66.596	22.053	-3.9231	-3.4311	0.71681	-1.5624	34.215	-5.0971
113.99	6.1004	48.243	-3.7938	0.35306	-1.6937	-0.43054	0.57363	0.15943	0.66022	-1.3176	3808.4	22.939	2.8216	73.425	-37.788	69.395	66.596	22.053	-3.9231	-3.4311	0.71681	-1.5624	34.215	-5.0971
114.0	6.0946	48.242	-3.7959	0.3559	-1.6929	-0.41907	0.56476	0.16556	0.66022	-1.3176	3807.8	22.937	2.8186	73.432	-37.919	69.402	66.596	22.053	-3.9231	-3.4311	0.71681	-1.5624	34.215	-5.0971
114.01	6.0891	48.243	-3.7979	0.3587	-1.6921	-0.40747	0.55554	0.17159	0.66022	-1.3176	3807.3	22.935	2.8158	73.439	-38.051	69.409	66.596	22.053	-3.9231	-3.4311	0.71681	-1.5624	34.215	-5.0971
114.03	6.0839	48.244	-3.8	0.36146	-1.6912	-0.39575	0.54597	0.1775	0.66022	-1.3176	3806.7	22.933	2.8131	73.446	-38.185	69.416	66.596	22.053	-3.9231	-3.4311	0.71681	-1.5624	34.215	-5.0971
114.04	6.079	48.246	-3.8019	0.36416	-1.6903	-0.38391	0.53605	0.18329	0.66022	-1.3176	3806.2	22.931	2.8106	73.453	-38.32	69.424	66.596	22.053	-3.9231	-3.4311	0.71681	-1.5624	34.215	-5.0971
114.05	6.0744	48.249	-3.8038	0.36682	-1.6894	-0.37196	0.5258	0.18896	0.66022	-1.3176	3805.7	22.93	2.8082	73.46	-38.456	69.431	66.596	22.053	-3.9231	-3.4311	0.71681	-1.5624	34.215	-5.0971
114.06	6.0702	48.252	-3.8056	0.36942	-1.6884	-0.35991	0.51522	0.1945	0.66022	-1.3176	3805.1	22.93	2.8059	73.468	-38.593	69.439	66.596	22.053	-3.9231	-3.4311	0.71681	-1.5624	34.215	-5.0971
114.08	6.0662	48.256	-3.8074	0.37197	-1.6874	-0.34775	0.50431	0.19991	0.66022	-1.3176	3804.6	22.929	2.8038	73.475	-38.732	69.446	66.596	22.053	-3.9231	-3.4311	0.71681	-1.5624	34.215	-5.0971
114.09	6.0625	48.261	-3.8091	0.37446	-1.6864	-0.33551	0.4931	0.20519	0.66022	-1.3176	3804.0	22.929	2.8018	73.483	-38.871	69.454	66.596	22.053	-3.9231	-3.4311	0.71681	-1.5624	34.215	-5.0971
114.1	6.0591	48.267	-3.8107	0.3769	-1.6854	-0.32318	0.48158	0.21033	0.66022	-1.3176	3803.5	22.929	2.8	73.49	-39.012	69.462	66.596	22.053	-3.9231	-3.4311	0.71681	-1.5624	34.215	-5.0971
114.11	6.056	48.273	-3.8123	0.37928	-1.6843	-0.31078	0.46976	0.21532	0.66022	-1.3176	3802.9	22.93	2.7982	73.498	-39.154	69.469	66.596	22.053	-3.9231	-3.4311	0.71681	-1.5624	34.215	-5.0971
114.12	6.0531	48.28	-3.8139	0.3816	-1.6832	-0.2983	0.45766	0.22017	0.66022	-1.3176	3802.4	22.931	2.7966	73.506	-39.297	69.477	66.596	22.053	-3.9231	-3.4311	0.71681	-1.5624	34.215	-5.0971
114.13	6.0506	48.288	-3.8153	0.38385	-1.6821	-0.28576	0.44529	0.22487	0.66022	-1.3176	3801.8	22.932	2.7951	73.514	-39.441	69.485	66.596	22.053	-3.9231	-3.4311	0.71681	-1.5624	34.215	-5.0971
114.14	6.0483	48.297	-3.8167	0.38605	-1.681	-0.27316	0.43264	0.22942	0.66022	-1.3176	3801.3	22.934	2.7938	73.521	-39.586	69.493	66.596	22.053	-3.9231	-3.4311	0.71681	-1.5624	34.215	-5.0971
114.16	6.0463	48.306	-3.818	0.38818	-1.6798	-0.26051	0.41975	0.2338	0.66022	-1.3176	3800.7	22.936	2.7925	73.529	-39.732	69.501	66.596	22.053	-3.9231	-3.4311	0.71681	-1.5624	34.215	-5.0971
114.17	6.0445	48.316	-3.8193	0.39025	-1.6786	-0.24782	0.4066	0.23803	0.66022	-1.3176	3800.2	22.938	2.7914	73.537	-39.879	69.51	66.596	22.053	-3.9231	-3.4311	0.71681	-1.5624	34.215	-5.0971
114.18	6.043	48.327	-3.8205	0.39225	-1.6774	-0.2351	0.39323	0.24209	0.66022	-1.3176	3799.6	22.941	2.7904	73.545	-40.027	69.518	66.596	22.053	-3.9231	-3.4311	0.71681	-1.5624	34.215	-5.0971
114.19	6.0418	48.338	-3.8217	0.39418	-1.6762	-0.22235	0.37963	0.24599	0.66022	-1.3176	3799.1	22.944	2.7895	73.554	-40.176	69.526	66.596	22.053	-3.9231	-3.4311	0.71681	-1.5624	34.215	-5.0971
114.2	6.0408	48.35	-3.8227	0.39604	-1.675	-0.20958	0.36581	0.24971	0.66022	-1.3176	3798.5	22.947	2.7888	73.562	-40.326	69.534	66.596	22.053	-3.9231	-3.4311	0.71681	-1.5624	34.215	-5.0971
114.21	6.04	48.363	-3.8238	0.39784	-1.6737	-0.19679	0.3518	0.25326	0.66022	-1.3176	3798.0	22.951	2.7881	73.57	-40.476	69.543	66.596	22.053	-3.9231	-3.4311	0.71681	-1.5624	34.215	-5.0971
114.22	6.0395	48.376	-3.8247	0.39956	-1.6724	-0.184	0.33759	0.25664	0.66022	-1.3176	3797.4	22.955	2.7876	73.578	-40.627	69.551	66.596	22.053	-3.9231	-3.4311	0.71681	-1.5624	34.215	-5.0971
114.23	6.0392	48.39	-3.8256	0.40121	-1.6711	-0.17121	0.3232	0.25984	0.66022	-1.3176	3796.8	22.959	2.7871	73.587	-40.779	69.56	66.596	22.053	-3.9231	-3.4311	0.71681	-1.5624	34.215	-5.0971
114.24	6.0392	48.405	-3.8264	0.40279	-1.6698	-0.15844	0.30865	0.26287	0.66022	-1.3176	3796.3	22.964	2.7868	73.595	-40.932	69.569	66.596	22.053	-3.9231	-3.4311	0.71681	-1.5624	34.215	-5.0971
114.24	6.0394	48.42	-3.8272	0.4043	-1.6685	-0.14568	0.29394	0.26571	0.66022	-1.3176	3795.7	22.969	2.7865	73.604	-41.086	69.577	66.596	22.053	-3.9231	-3.4311	0.71681	-1.5624	34.215	-5.0971
114.25	6.0398	48.436	-3.8279	0.40573	-1.6672	-0.13294	0.27909	0.26836	0.66022	-1.3176	3795.2	22.974	2.7864	73.613	-41.24	69.586	66.596	22.053	-3.9231	-3.4311	0.71681	-1.5624	34.215	-5.0971
114.26	6.0404	48.452	-3.8285	0.40709	-1.6658	-0.12024	0.2641	0.27084	0.66022	-1.3176	3794.6	22.979	2.7864	73.621	-41.395	69.595	66.596	22.053	-3.9231	-3.4311	0.71681	-1.5624	34.215	-5.0971
114.27	6.0413	48.469	-3.8291	0.40837	-1.6645	-0.10758	0.24899	0.27312	0.66022	-1.3176	3794.1	22.985	2.7864	73.63	-41.55	69.604	66.596	22.053	-3.9231	-3.4311	0.71681	-1.5624	34.215	-5.0971
114.28	6.0424	48.487	-3.8296	0.40958	-1.6631	-0.094971	0.23378	0.27522	0.66022	-1.3176	3793.5	22.991	2.7866	73.639	-41.706	69.612	66.596	22.053	-3.9231	-3.4311	0.71681	-1.5624	34.215	-5.0971
114.29	6.0437	48.505	-3.83	0.41071	-1.6617	-0.082414	0.21847	0.27713	0.66022	-1.3176	3792.9	22.997	2.7869	73.648	-41.862	69.621	66.596	22.053	-3.9231	-3.4311	0.71681	-1.5624	34.215	-5.0971
114.3	6.0452	48.524	-3.8304	0.41176	-1.6603	-0.06992	0.20307	0.27884	0.66022	-1.3176	3792.4	23.003	2.7872	73.657	-42.019	69.63	66.596	22.053	-3.9231	-3.4311	0.71681	-1.5624	34.215	-5.0971
114.3	6.0469	48.543	-3.8307	0.41274	-1.6589	-0.057496	0.1876	0.28037	0.66022	-1.3176	3791.8	23.01	2.7877	73.665	-42.177	69.639	66.596	22.053	-3.9231	-3.4311	0.71681	-1.5624	34.215	-5.0971
114.31	6.0488	48.563	-3.831	0.41364	-1.6575	-0.04515	0.17207	0.28171	0.66022	-1.3176	3791.2	23.017	2.7882	73.675	-42.334	69.649	66.596	22.053	-3.9231	-3.4311	0.71681	-1.5624	34.215	-5.0971
114.32	6.0509	48.583	-3.8312	0.41446	-1.6561	-0.03289	0.15649	0.28285	0.66022	-1.3176	3790.7	23.024	2.7888	73.684	-42.493	69.658	66.596	22.053	-3.9231	-3.4311	0.71681	-1.5624	34.215	-5.0971
114.33	6.0533	48.604	-3.8313	0.4152	-1.6547	-0.020721	0.14088	0.2838	0.66022	-1.3176	3790.1	23.032	2.7896	73.693	-42.651	69.667	66.596	22.053	-3.9231	-3.4311	0.71681	-1.5624	34.215	-5.0971
114.34	6.0558	48.625	-3.8314	0.41587	-1.6533	-0.0086527	0.12524	0.28455	0.66022	-1.3176	3789.5	23.039	2.7904	73.702	-42.81	69.676	66.596	22.053	-3.9231	-3.4311	0.71681	-1.5624	34.215	-5.0971
114.34	6.0585	48.647	-3.8314	0.41646	-1.6518	0.0033093	0.10958	0.28512	0.66022	-1.3176	3789.0	23.047	2.7913	73.711	-42.969	69.686	66.596	22.053	-3.9231	-3.4311	0.71681	-1.5624	34.215	-5.0971
114.35	6.0614	48.669	-3.8314	0.41697	-1.6504	0.015158	0.093926	0.28549	0.66022	-1.3176	3788.4	23.055	2.7923	73.72	-43.128	69.695	66.596	22.053	-3.9231	-3.4311	0.71681	-1.5624	34.215	-5.0971
114.36	6.0645	48.691	-3.8313	0.4174	-1.649	0.026885	0.07828	0.28567	0.66022	-1.3176	3787.8	23.063	2.7934	73.73	-43.288	69.704	66.596	22.053	-3.9231	-3.4311	0.71681	-1.5624	34.215	-5.0971
114.37	6.0678	48.714	-3.8311	0.41775	-1.6476	0.038486	0.062655	0.28565	0.66022	-1.3176	3787.3	23.072	2.7945	73.739	-43.447	69.714	66.596	22.053	-3.9231	-3.4311	0.71681	-1.5624	34.215	-5.0971
114.37	6.0713	48.738	-3.8309	0.41802	-1.6461	0.049953	0.047062	0.28545	0.66022	-1.3176	3786.7	23.08	2.7958	73.749	-43.61	69.723	66.596	22.053	-3.9231	-3.4311	0.71681	-1.5624	34.215	-5.0971
114.38	6.0748	48.761	-3.8306	0.41822	-1.6447	0.061252	0.031597	0.28504	0.66022	-1.3176	3786.1	23.089	2.797	73.758	-43.839	69.733	66.596	22.053	-3.9231	-3.4311	0.71681	-1.5624	34.215	-5.0971
114.39	6.078	48.786	-3.8303	0.41834	-1.6433	0.072526	0.015988	0.28444	0.66022	-1.3176	3785.5	23.098	2.7981	73.768	-43.935	69.743	66.596	22.053	-3.9231	-3.4311	0.71681	-1.5624	34.215	-5.0971
114.39	6.0814	48.81	-3.8299	0.41838	-1.6419	0.083585	0.00057447	0.28363	0.66022	-1.3176	3785.0	23.107	2.7993	73.777	-44.092	69.752	66.596	22.053	-3.9231	-3.4311	0.71681	-1.5624	34.215	-5.0971
114.4	6.085	48.835	-3.8294	0.41834	-1.6404	0.094476	-0.014748	0.28265	0.66022	-1.3176	3784.4	23.116	2.8006	73.787	-44.252	69.762	66.596	22.053	-3.9231	-3.4311	0.71681	-1.5624	34.215	-5.0971
114.41	6.0887	48.86	-3.8289	0.41823	-1.639	0.1052	-0.029971	0.28147	0.66022	-1.3176	3783.8	23.126	2.802	73.796	-44.411	69.772	66.596	22.053	-3.9231	-3.4311	0.71681	-1.5624	34.215	-5.0971
114.42	6.0927	48.885	-3.8284	0.41804	-1.6376	0.11574	-0.045087	0.28011	0.66022	-1.3176	3783.2	23.135	2.8034	73.806	-44.57	69.781	66.596	22.053	-3.9231	-3.4311	0.71681	-1.5624	34.215	-5.0971
114.42	6.0969	48.911	-3.8278	0.41778	-1.6362	0.1261	-0.060085	0.27857	0.66022	-1.3176	3782.7	23.145	2.805	73.816	-44.728	69.791	66.596	22.053	-3.9231	-3.4311	0.71681	-1.5624	34.215	-5.0971
114.43	6.1012	48.937	-3.8271	0.41744	-1.6348	0.1414	-0.074468	0.27738	0.66022	-1.3176	3782.1	23.155	2.8066	73.826	-44.887	69.801	66.596	22.053	-3.9231	-3.4311	0.71681	-1.5624	34.215	-5.0971
114.44	6.1057	48.963	-3.8264	0.41704	-1.6335	0.1564	-0.088774	0.276	0.66022	-1.3176	3781.5	23.164	2.8083	73.836	-45.045	69.811	66.596	22.053	-3.9231	-3.4311	0.71681	-1.5624	34.215	-5.0971
114.44	6.1105	48.989	-3.8255	0.41656	-1.6321	0.17109	-0.10299	0.27443	0.66022	-1.3176	3780.9	23.174	2.8101	73.845	-45.202	69.821	66.596	22.053	-3.9231	-3.4311	0.71681	-1.5624	34.215	-5.0971
114.45	6.1154	49.016	-3.8246	0.41601	-1.6307	0.18545	-0.11712	0.27267	0.66022	-1.3176	3780.4	23.184	2.812	73.855	-45.359	69.831	66.596	22.053	-3.9231	-3.4311	0.71681	-1.5624	34.215	-5.0971
114.46	6.1206	49.043	-3.8237	0.41539	-1.6294	0.19947	-0.13114	0.27074	0.66022	-1.3176	3779.8	23.195	2.814	73.865	-45.516	69.841	66.596	22.053	-3.9231	-3.4311	0.71681	-1.5624	34.215	-5.0971
114.46	6.1259	49.07	-3.8227	0.4147	-1.628	0.21315	-0.14504	0.26863	0.66022	-1.3176	3779.2	23.205	2.8161	73.875	-45.672	69.851	66.596	22.053	-3.9231	-3.4311	0.71681	-1.5624	34.215	-5.0971
114.47	6.1315	49.097	-3.8216	0.41394	-1.6267	0.22649	-0.15882	0.26634	0.66022	-1.3176	3778.6	23.215	2.8183	73.885	-45.827	69.861	66.596	22.053	-3.9231	-3.4311	0.71681	-1.5624	34.215	-5.0971
114.47	6.1373	49.124	-3.8204	0.41311	-1.6253	0.23948	-0.17246	0.26387	0.66022	-1.3176	3778.0	23.225	2.8206	73.895	-45.982	69.871	66.596	22.053	-3.9231	-3.4311	0.71681	-1.5624	34.215	-5.0971
114.48	6.1433	49.152	-3.8192	0.41221	-1.624	0.25212	-0.18596	0.26123	0.66022	-1.3176	3777.4	23.236	2.8229	73.906	-46.136	69.882	66.596	22.053	-3.9231	-3.4311	0.71681	-1.5624	34.215	-5.0971
114.49	6.1495	49.179	-3.8179	0.41125	-1.6227	0.26439	-0.1993	0.25842	0.66022	-1.3176	3776.9	23.246	2.8254	73.916	-46.289	69.892	66.596	22.053	-3.9231	-3.4311	0.71681	-1.5624	34.215	-5.0971
114.49	6.156	49.207	-3.8165	0.41022	-1.6215	0.2763	-0.21249	0.25545	0.66022	-1.3176	3776.3	23.257	2.828	73.926	-46.441	69.902	66.596	22.053	-3.9231	-3.4311	0.71681	-1.5624	34.215	-5.0971
114.5	6.1628	49.235	-3.8151	0.40912	-1.6202	0.28784	-0.22551	0.25231	0.66022	-1.3176	3775.7	23.267	2.8307	73.936	-46.592	69.912	66.596	22.053	-3.9231	-3.4311	0.71681	-1.5624	34.215	-5.0971
114.51	6.1697	49.263	-3.8136	0.40796	-1.6189	0.29901	-0.23835	0.24902	0.66022	-1.3176	3775.1	23.278	2.8335	73.946	-46.743	69.923	66.596	22.053	-3.9231	-3.4311	0.71681	-1.5624	34.215	-5.0971
114.51	6.1769	49.291	-3.8121	0.40674	-1.6177	0.3098	-0.251	0.24556	0.66022	-1.3176	3774.5	23.289	2.8365	73.957	-46.892	69.933	66.596	22.053	-3.9231	-3.4311	0.71681	-1.5624	34.215	-5.0971
114.52	6.1844	49.319	-3.8105	0.40545	-1.6165	0.32021	-0.26347	0.24195	0.66022	-1.3176	3773.9	23.299	2.8395	73.967	-47.04	69.943	66.596	22.053	-3.9231	-3.4311	0.71681	-1.5624	34.215	-5.0971
114.53	6.1921	49.347	-3.8089	0.40411	-1.6153	0.33024	-0.27573	0.23819	0.66022	-1.3176	3773.3	23.31	2.8426	73.977	-47.186	69.954	66.596	22.053	-3.9231	-3.4311	0.71681	-1.5624	34.215	-5.0971
114.53	6.2001	49.375	-3.8072	0.4027	-1.6141	0.33989	-0.28779	0.23429	0.66022	-1.3176	3772.8	23.321	2.8459	73.988	-47.332	69.964	66.596	22.053	-3.9231	-3.4311	0.71681	-1.5624	34.215	-5.0971
114.54	6.2084	49.403	-3.8055	0.40123	-1.6129	0.34914	-0.29964	0.23024	0.66022	-1.3176	3772.2	23.331	2.8493	73.998	-47.476	69.975	66.596	22.053	-3.9231	-3.4311	0.71681	-1.5624	34.215	-5.0971
114.55	6.2169	49.431	-3.8037	0.3997	-1.6118	0.35801	-0.31127	0.22605	0.66022	-1.3176	3771.6	23.342	2.8528	74.009	-47.618	69.985	66.596	22.053	-3.9231	-3.4311	0.71681	-1.5624	34.215	-5.0971
114.55	6.2257	49.46	-3.8019	0.39812	-1.6107	0.36649	-0.32268	0.22172	0.66022	-1.3176	3771.0	23.353	2.8564	74.019	-47.759	69.996	66.596	22.053	-3.9231	-3.4311	0.71681	-1.5624	34.215	-5.0971
114.56	6.2347	49.488	-3.8001	0.39647	-1.6096	0.37457	-0.33386	0.21726	0.66022	-1.3176	3770.4	23.364	2.8602	74.03	-47.899	70.006	66.596	22.053	-3.9231	-3.4311	0.71681	-1.5624	34.215	-5.0971
114.57	6.2441	49.516	-3.7982	0.39478	-1.6085	0.38226	-0.3448	0.21268	0.66022	-1.3176	3769.8	23.374	2.8641	74.04	-48.037	70.017	66.596	22.053	-3.9231	-3.4311	0.71681	-1.5624	34.215	-5.0971
114.57	6.2537	49.544	-3.7963	0.39303	-1.6074	0.38956	-0.3555	0.20797	0.66022	-1.3176	3769.2	23.385	2.8681	74.051	-48.173	70.027	66.596	22.053	-3.9231	-3.4311	0.71681	-1.5624	34.215	-5.0971
114.58	6.2636	49.572	-3.7943	0.39122	-1.6064	0.39646	-0.36596	0.20313	0.66022	-1.3176	3768.6	23.395	2.8722	74.061	-48.307	70.038	66.596	22.053	-3.9231	-3.4311	0.71681	-1.5624	34.215	-5.0971
114.59	6.2737	49.6	-3.7923	0.38937	-1.6054	0.40296	-0.37617	0.19818	0.66022	-1.3176	3768.0	23.406	2.8765	74.072	-48.439	70.048	66.596	22.053	-3.9231	-3.4311	0.71681	-1.5624	34.215	-5.0971
114.59	6.2842	49.628	-3.7903	0.38746	-1.6044	0.40907	-0.38612	0.19312	0.66022	-1.3176	3767.4	23.417	2.8809	74.082	-48.569	70.059	66.596	22.053	-3.9231	-3.4311	0.71681	-1.5624	34.215	-5.0971
114.6	6.2949	49.656	-3.7882	0.38551	-1.6035	0.41479	-0.39582	0.18795	0.66022	-1.3176	3766.8	23.427	2.8854	74.093	-48.698	70.07	66.596	22.053	-3.9231	-3.4311	0.71681	-1.5624	34.215	-5.0971
114.61	6.306	49.684	-3.7861	0.3835	-1.6026	0.42011	-0.40526	0.18267	0.66022	-1.3176	3766.2	23.437	2.89	74.103	-48.824	70.08	66.596	22.053	-3.9231	-3.4311	0.71681	-1.5624	34.215	-5.0971
114.61	6.3173	49.712	-3.784	0.38146	-1.6017	0.42504	-0.41444	0.1773	0.66022	-1.3176	3765.6	23.448	2.8948	74.114	-48.948	70.091	66.596	22.053	-3.9231	-3.4311	0.71681	-1.5624	34.215	-5.0971
114.62	6.3289	49.739	-3.7819	0.37936	-1.6008	0.42957	-0.42335	0.17182	0.66022	-1.3176	3765.0	23.458	2.8997	74.125	-49.069	70.102	66.596	22.053	-3.9231	-3.4311	0.71681	-1.5624	34.215	-5.0971
114.63	6.3408	49.767	-3.7797	0.37722	-1.5999	0.43371	-0.43199	0.16626	0.66022	-1.3176	3764.4	23.469	2.9047	74.135	-49.189	70.112	66.596	22.053	-3.9231	-3.4311	0.71681	-1.5624	34.215	-5.0971
114.63	6.353	49.794	-3.7775	0.37504	-1.5991	0.43747	-0.44036	0.16061	0.66022	-1.3176	3763.8	23.479	2.9099	74.146	-49.305	70.123	66.596	22.053	-3.9231	-3.4311	0.71681	-1.5624	34.215	-5.0971
114.64	6.3655	49.821	-3.7753	0.37282	-1.5983	0.44083	-0.44846	0.15487	0.66022	-1.3176	3763.3	23.489	2.9152	74.157	-49.42	70.134	66.596	22.053	-3.9231	-3.4311	0.71681	-1.5624	34.215	-5.0971
114.65	6.3783	49.848	-3.7731	0.37056	-1.5976	0.44381	-0.45628	0.14905	0.66022	-1.3176	3762.7	23.499	2.9206	74.167	-49.531	70.145	66.596	22.053	-3.9231	-3.4311	0.71681	-1.5624	34.215	-5.0971
114.66	6.3913	49.875	-3.7709	0.36826	-1.5968	0.44641	-0.46383	0.14316	0.66022	-1.3176	3762.1	23.509	2.9262	74.178	-49.64	70.155	66.596	22.053	-3.9231	-3.4311	0.71681	-1.5624	34.215	-5.0971
114.66	6.4047	49.902	-3.7687	0.36592	-1.5961	0.44863	-0.4711	0.13719	0.66022	-1.3176	3761.5	23.519	2.9319	74.189	-49.746	70.166	66.596	22.053	-3.9231	-3.4311	0.71681	-1.5624	34.215	-5.0971
114.67	6.4183	49.929	-3.7664	0.36355	-1.5955	0.45047	-0.47809	0.13116	0.66022	-1.3176	3760.9	23.529	2.9377	74.199	-49.85	70.177	66.596	22.053	-3.9231	-3.4311	0.71681	-1.5624	34.215	-5.0971
114.68	6.4322	49.956	-3.7642	0.36114	-1.5948	0.45194	-0.4848	0.12506	0.66022	-1.3176	3760.3	23.539	2.9437	74.21	-49.95	70.187	66.596	22.053	-3.9231	-3.4311	0.71681	-1.5624	34.215	-5.0971
114.69	6.4465	49.982	-3.7619	0.3587	-1.5942	0.45303	-0.49123	0.11891	0.66022	-1.3176	3759.7	23.548	2.9498	74.221	-50.048	70.198	66.596	22.053	-3.9231	-3.4311	0.71681	-1.5624	34.215	-5.0971
114.69	6.461	50.008	-3.7596	0.35623	-1.5936	0.45376	-0.49738	0.1127	0.66022	-1.3176	3759.1	23.558	2.956	74.231	-50.142	70.209	66.596	22.053	-3.9231	-3.4311	0.71681	-1.5624	34.215	-5.0971
114.7	6.4757	50.034	-3.7574	0.35373	-1.5931	0.45412	-0.50325	0.10643	0.66022	-1.3176	3758.5	23.568	2.9623	74.242	-50.233	70.22	66.596	22.053	-3.9231	-3.4311	0.71681	-1.5624	34.215	-5.0971
114.71	6.4908	50.06	-3.7551	0.35119	-1.5926	0.45412	-0.50884	0.10013	0.66022	-1.3176	3757.8	23.577	2.9688	74.253	-50.321	70.23	66.596	22.053	-3.9231	-3.4311	0.71681	-1.5624	34.215	-5.0971
114.72	6.5061	50.086	-3.7528	0.34864	-1.5921	0.45377	-0.51415	0.093774	0.66022	-1.3176	3757.2	23.586	2.9754	74.263	-50.405	70.241	66.596	22.053	-3.9231	-3.4311	0.71681	-1.5624	34.215	-5.0971
114.72	6.5218	50.111	-3.7506	0.34605	-1.5916	0.45307	-0.51919	0.087383	0.66022	-1.3176	3756.6	23.596	2.9821	74.274	-50.487	70.252	66.596	22.053	-3.9231	-3.4311	0.71681	-1.5624	34.215	-5.0971
114.73	6.5376	50.136	-3.7483	0.34345	-1.5912	0.45202	-0.52394	0.080957	0.66022	-1.3176	3756.0	23.605	2.989	74.285	-50.564	70.263	66.596	22.053	-3.9231	-3.4311	0.71681	-1.5624	34.215	-5.0971
114.74	6.5538	50.161	-3.746	0.34081	-1.5908	0.45062	-0.52842	0.074499	0.66022	-1.3176	3755.4	23.614	2.9959	74.295	-50.639	70.273	66.596	22.053	-3.9231	-3.4311	0.71681	-1.5624	34.215	-5.0971
114.75	6.5702	50.186	-3.7438	0.33816	-1.5905	0.44889	-0.53262	0.068014	0.66022	-1.3176	3754.8	23.623	3.003	74.306	-50.709	70.284	66.596	22.053	-3.9231	-3.4311	0.71681	-1.5624	34.215	-5.0971
114.75	6.5869	50.211	-3.7415	0.33549	-1.5901	0.44683	-0.53654	0.061506	0.66022	-1.3176	3754.2	23.632	3.0102	74.317	-50.776	70.295	66.596	22.053	-3.9231	-3.4311	0.71681	-1.5624	34.215	-5.0971
114.76	6.6038	50.235	-3.7393	0.3328	-1.5899	0.44444	-0.54019	0.054978	0.66022	-1.3176	3753.6	23.641	3.0175	74.327	-50.84	70.305	66.596	22.053	-3.9231	-3.4311	0.71681	-1.5624	34.215	-5.0971
114.77	6.6209	50.26	-3.7371	0.33009	-1.5896	0.44172	-0.54357	0.048434	0.66022	-1.3176	3753.0	23.649	3.0249	74.338	-50.9	70.316	66.596	22.053	-3.9231	-3.4311	0.71681	-1.5624	34.215	-5.0971
114.78	6.6384	50.284	-3.7349	0.32736	-1.5894	0.43869	-0.54668	0.041877	0.66022	-1.3176	3752.4	23.658	3.0324	74.348	-50.955	70.327	66.596	22.053	-3.9231	-3.4311	0.71681	-1.5624	34.215	-5.0971
114.79	6.656	50.307	-3.7327	0.32462	-1.5892	0.43535	-0.54952	0.035312	0.66022	-1.3176	3751.8	23.666	3.0401	74.359	-51.007	70.337	66.596	22.053	-3.9231	-3.4311	0.71681	-1.5624	34.215	-5.0971
114.79	6.6739	50.331	-3.7305	0.32187	-1.589	0.4317	-0.5521	0.028741	0.66022	-1.3176	3751.2	23.675	3.0478	74.369	-51.056	70.348	66.596	22.053	-3.9231	-3.4311	0.71681	-1.5624	34.215	-5.0971
114.8	6.692	50.354	-3.7284	0.3191	-1.5889	0.42775	-0.55441	0.022168	0.66022	-1.3176	3750.6	23.683	3.0557	74.38	-51.1	70.358	66.596	22.053	-3.9231	-3.4311	0.71681	-1.5624	34.215	-5.0971
114.81	6.7103	50.377	-3.7263	0.31632	-1.5888	0.42351	-0.55646	0.015597	0.66022	-1.3176	3750.0	23.691	3.0636	74.39	-51.14	70.369	66.596	22.053	-3.9231	-3.4311	0.71681	-1.5624	34.215	-5.0971
114.82	6.7288	50.4	-3.7242	0.31354	-1.5887	0.41898	-0.55826	0.0090311	0.66022	-1.3176	3749.4	23.699	3.0716	74.401	-51.176	70.38	66.596	22.053	-3.9231	-3.4311	0.71681	-1.5624	34.215	-5.0971
114.83	6.7476	50.423	-3.7221	0.31074	-1.5887	0.41416	-0.55979	0.0024734	0.66022	-1.3176	3748.8	23.707	3.0798	74.411	-51.209	70.39	66.596	22.053	-3.9231	-3.4311	0.71681	-1.5624	34.215	-5.0971
114.84	6.7665	50.445	-3.72	0.30794	-1.5887	0.40907	-0.56107	-0.0040727	0.66022	-1.3176	3748.2	23.715	3.088	74.422	-51.237	70.401	66.596	22.053	-3.9231	-3.4311	0.71681	-1.5624	34.215	-5.0971
114.84	6.7856	50.467	-3.718	0.30513	-1.5887	0.40371	-0.56211	-0.010604	0.66022	-1.3176	3747.6	23.723	3.0963	74.432	-51.261	70.411	66.596	22.053	-3.9231	-3.4311	0.71681	-1.5624	34.215	-5.0971
114.85	6.8049	50.489	-3.716	0.30232	-1.5888	0.39808	-0.56289	-0.017118	0.66022	-1.3176	3747.0	23.73	3.1047	74.443	-51.282	70.422	66.596	22.053	-3.9231	-3.4311	0.71681	-1.5624	34.215	-5.0971
114.86	6.8244	50.511	-3.714	0.2995	-1.5889	0.3922	-0.56343	-0.02361	0.66022	-1.3176	3746.4	23.738	3.1131	74.453	-51.298	70.432	66.596	22.053	-3.9231	-3.4311	0.71681	-1.5624	34.215	-5.0971
114.87	6.844	50.532	-3.7121	0.29668	-1.5891	0.38606	-0.56373	-0.030079	0.66022	-1.3176	3745.7	23.745	3.1217	74.463	-51.31	70.442	66.596	22.053	-3.9231	-3.4311	0.71681	-1.5624	34.215	-5.0971
114.88	6.8638	50.554	-3.7101	0.29387	-1.5892	0.37968	-0.56378	-0.036521	0.66022	-1.3176	3745.1	23.753	3.1303	74.474	-51.318	70.453	66.596	22.053	-3.9231	-3.4311	0.71681	-1.5624	34.215	-5.0971
114.89	6.8837	50.575	-3.7083	0.29105	-1.5894	0.37306	-0.56361	-0.042934	0.66022	-1.3176	3744.5	23.76	3.1389	74.484	-51.322	70.463	66.596	22.053	-3.9231	-3.4311	0.71681	-1.5624	34.215	-5.0971
114.89	6.9038	50.595	-3.7064	0.28823	-1.5897	0.36621	-0.5632	-0.049314	0.66022	-1.3176	3743.9	23.767	3.1476	74.494	-51.322	70.473	66.596	22.053	-3.9231	-3.4311	0.71681	-1.5624	34.215	-5.0971
114.9	6.924	50.616	-3.7046	0.28542	-1.5899	0.35913	-0.56256	-0.055659	0.66022	-1.3176	3743.3	23.774	3.1564	74.504	-51.318	70.484	66.596	22.053	-3.9231	-3.4311	0.71681	-1.5624	34.215	-5.0971
114.91	6.9443	50.636	-3.7028	0.2826	-1.5902	0.35183	-0.56169	-0.061967	0.66022	-1.3176	3742.7	23.781	3.1653	74.514	-51.31	70.494	66.596	22.053	-3.9231	-3.4311	0.71681	-1.5624	34.215	-5.0971
114.92	6.9647	50.656	-3.7011	0.2798	-1.5905	0.34431	-0.5606	-0.068234	0.66022	-1.3176	3742.1	23.788	3.1742	74.524	-51.298	70.504	66.596	22.053	-3.9231	-3.4311	0.71681	-1.5624	34.215	-5.0971
114.93	6.9852	50.676	-3.6994	0.277	-1.5909	0.33659	-0.5593	-0.074459	0.66022	-1.3176	3741.5	23.794	3.1831	74.534	-51.282	70.514	66.596	22.053	-3.9231	-3.4311	0.71681	-1.5624	34.215	-5.0971
114.94	7.0058	50.696	-3.6977	0.27421	-1.5913	0.32867	-0.55777	-0.080639	0.66022	-1.3176	3740.9	23.801	3.192	74.544	-51.262	70.524	66.596	22.053	-3.9231	-3.4311	0.71681	-1.5624	34.215	-5.0971
114.95	7.0265	50.715	-3.6961	0.27142	-1.5917	0.32056	-0.55604	-0.086771	0.66022	-1.3176	3740.3	23.807	3.201	74.554	-51.239	70.534	66.596	22.053	-3.9231	-3.4311	0.71681	-1.5624	34.215	-5.0971
114.95	7.0472	50.734	-3.6945	0.26865	-1.5921	0.31225	-0.55409	-0.092853	0.66022	-1.3176	3739.7	23.814	3.2101	74.564	-51.211	70.544	66.596	22.053	-3.9231	-3.4311	0.71681	-1.5624	34.215	-5.0971
114.96	7.068	50.753	-3.693	0.26588	-1.5926	0.30377	-0.55194	-0.098883	0.66022	-1.3176	3739.1	23.82	3.2191	74.574	-51.18	70.554	66.596	22.053	-3.9231	-3.4311	0.71681	-1.5624	34.215	-5.0971
114.97	7.0888	50.771	-3.6915	0.26313	-1.5931	0.29511	-0.54959	-0.10486	0.66022	-1.3176	3738.5	23.826	3.2282	74.584	-51.145	70.564	66.596	22.053	-3.9231	-3.4311	0.71681	-1.5624	34.215	-5.0971
114.98	7.1096	50.79	-3.69	0.26039	-1.5937	0.28628	-0.54704	-0.11078	0.66022	-1.3176	3737.8	23.832	3.2373	74.594	-51.107	70.574	66.596	22.053	-3.9231	-3.4311	0.71681	-1.5624	34.215	-5.0971
114.99	7.1305	50.808	-3.6886	0.25766	-1.5942	0.2773	-0.54429	-0.11664	0.66022	-1.3176	3737.2	23.838	3.2463	74.604	-51.064	70.584	66.596	22.053	-3.9231	-3.4311	0.71681	-1.5624	34.215	-5.0971
115.0	7.1513	50.826	-3.6873	0.25494	-1.5948	0.26815	-0.54135	-0.12244	0.66022	-1.3176	3736.6	23.844	3.2554	74.613	-51.019	70.594	66.596	22.053	-3.9231	-3.4311	0.71681	-1.5624	34.215	-5.0971
115.01	7.1722	50.843	-3.6859	0.25224	-1.5955	0.25886	-0.53822	-0.12818	0.66022	-1.3176	3736.0	23.85	3.2645	74.623	-50.97	70.604	66.596	22.053	-3.9231	-3.4311	0.71681	-1.5624	34.215	-5.0971
115.02	7.193	50.861	-3.6847	0.24956	-1.5961	0.24942	-0.5349	-0.13386	0.66022	-1.3176	3735.4	23.855	3.2736	74.632	-50.917	70.613	66.596	22.053	-3.9231	-3.4311	0.71681	-1.5624	34.215	-5.0971
115.02	7.2138	50.878	-3.6834	0.2469	-1.5968	0.23985	-0.53141	-0.13947	0.66022	-1.3176	3734.8	23.861	3.2826	74.642	-50.862	70.623	66.596	22.053	-3.9231	-3.4311	0.71681	-1.5624	34.215	-5.0971
115.03	7.2346	50.894	-3.6823	0.24425	-1.5975	0.23014	-0.52773	-0.14502	0.66022	-1.3176	3734.2	23.866	3.2917	74.651	-50.803	70.632	66.596	22.053	-3.9231	-3.4311	0.71681	-1.5624	34.215	-5.0971
115.04	7.2553	50.911	-3.6811	0.24162	-1.5983	0.22032	-0.52388	-0.15049	0.66022	-1.3176	3733.6	23.872	3.3007	74.661	-50.741	70.642	66.596	22.053	-3.9231	-3.4311	0.71681	-1.5624	34.215	-5.0971
115.05	7.2759	50.928	-3.6801	0.23901	-1.599	0.21037	-0.51986	-0.15589	0.66022	-1.3176	3733.0	23.877	3.3097	74.67	-50.675	70.652	66.596	22.053	-3.9231	-3.4311	0.71681	-1.5624	34.215	-5.0971
115.06	7.2965	50.944	-3.679	0.23642	-1.5998	0.20031	-0.51566	-0.16123	0.66022	-1.3176	3732.4	23.882	3.3186	74.679	-50.607	70.661	66.596	22.053	-3.9231	-3.4311	0.71681	-1.5624	34.215	-5.0971
115.07	7.3169	50.96	-3.6781	0.23385	-1.6006	0.19014	-0.5113	-0.16649	0.66022	-1.3176	3731.8	23.887	3.3275	74.689	-50.536	70.67	66.596	22.053	-3.9231	-3.4311	0.71681	-1.5624	34.215	-5.0971
115.08	7.3372	50.975	-3.6771	0.23131	-1.6015	0.17988	-0.50678	-0.17167	0.66022	-1.3176	3731.2	23.892	3.3364	74.698	-50.463	70.68	66.596	22.053	-3.9231	-3.4311	0.71681	-1.5624	34.215	-5.0971
115.09	7.3574	50.991	-3.6763	0.22878	-1.6023	0.16952	-0.5021	-0.17678	0.66022	-1.3176	3730.6	23.897	3.3451	74.707	-50.386	70.689	66.596	22.053	-3.9231	-3.4311	0.71681	-1.5624	34.215	-5.0971
115.09	7.3775	51.006	-3.6754	0.22629	-1.6032	0.15907	-0.49726	-0.18181	0.66022	-1.3176	3730.0	23.901	3.3539	74.716	-50.307	70.698	66.596	22.053	-3.9231	-3.4311	0.71681	-1.5624	34.215	-5.0971
115.1	7.3974	51.021	-3.6747	0.22381	-1.6042	0.14853	-0.49226	-0.18676	0.66022	-1.3176	3729.3	23.906	3.3625	74.725	-50.225	70.707	66.596	22.053	-3.9231	-3.4311	0.71681	-1.5624	34.215	-5.0971
115.11	7.4172	51.035	-3.674	0.22136	-1.6051	0.13792	-0.48712	-0.19164	0.66022	-1.3176	3728.7	23.91	3.3711	74.734	-50.141	70.716	66.596	22.053	-3.9231	-3.4311	0.71681	-1.5624	34.215	-5.0971
115.12	7.4368	51.05	-3.6733	0.21894	-1.6061	0.12724	-0.48182	-0.19643	0.66022	-1.3176	3728.1	23.915	3.3796	74.743	-50.055	70.725	66.596	22.053	-3.9231	-3.4311	0.71681	-1.5624	34.215	-5.0971
115.13	7.4562	51.064	-3.6727	0.21655	-1.6071	0.11649	-0.47638	-0.20114	0.66022	-1.3176	3727.5	23.919	3.3881	74.751	-49.966	70.734	66.596	22.053	-3.9231	-3.4311	0.71681	-1.5624	34.215	-5.0971
115.14	7.4754	51.078	-3.6721	0.21418	-1.6081	0.10568	-0.4708	-0.20577	0.66022	-1.3176	3726.9	23.923	3.3964	74.76	-49.875	70.743	66.596	22.053	-3.9231	-3.4311	0.71681	-1.5624	34.215	-5.0971
115.15	7.4944	51.092	-3.6716	0.21184	-1.6091	0.094816	-0.46508	-0.21031	0.66022	-1.3176	3726.3	23.927	3.4047	74.769	-49.782	70.752	66.596	22.053	-3.9231	-3.4311	0.71681	-1.5624	34.215	-5.0971
115.15	7.5131	51.105	-3.6712	0.20953	-1.6102	0.0839	-0.45922	-0.21477	0.66022	-1.3176	3725.7	23.931	3.4128	74.777	-49.687	70.761	66.596	22.053	-3.9231	-3.4311	0.71681	-1.5624	34.215	-5.0971
115.16	7.5316	51.118	-3.6708	0.20725	-1.6113	0.072938	-0.45322	-0.21915	0.66022	-1.3176	3725.1	23.935	3.4208	74.786	-49.59	70.769	66.596	22.053	-3.9231	-3.4311	0.71681	-1.5624	34.215	-5.0971
115.17	7.5499	51.131	-3.6704	0.205	-1.6124	0.061936	-0.4471	-0.22343	0.66022	-1.3176	3724.5	23.939	3.4287	74.794	-49.491	70.778	66.596	22.053	-3.9231	-3.4311	0.71681	-1.5624	34.215	-5.0971
115.18	7.5679	51.144	-3.6702	0.20278	-1.6135	0.050899	-0.44083	-0.22763	0.66022	-1.3176	3723.9	23.943	3.4365	74.803	-49.39	70.786	66.596	22.053	-3.9231	-3.4311	0.71681	-1.5624	34.215	-5.0971
115.19	7.5856	51.156	-3.6699	0.20059	-1.6147	0.039833	-0.43435	-0.23174	0.66022	-1.3176	3723.3	23.946	3.4442	74.811	-49.288	70.795	66.596	22.053	-3.9231	-3.4311	0.71681	-1.5624	34.215	-5.0971
115.2	7.603	51.168	-3.6698	0.19843	-1.6158	0.028741	-0.42774	-0.23576	0.66022	-1.3176	3722.7	23.95	3.4517	74.819	-49.185	70.803	66.596	22.053	-3.9231	-3.4311	0.71681	-1.5624	34.215	-5.0971
115.21	7.6201	51.18	-3.6697	0.19631	-1.617	0.01763	-0.42102	-0.23969	0.66022	-1.3176	3722.1	23.953	3.4591	74.827	-49.079	70.812	66.596	22.053	-3.9231	-3.4311	0.71681	-1.5624	34.215	-5.0971
115.21	7.6369	51.192	-3.6696	0.19422	-1.6182	0.0065034	-0.41418	-0.24353	0.66022	-1.3176	3721.5	23.956	3.4664	74.835	-48.973	70.82	66.596	22.053	-3.9231	-3.4311	0.71681	-1.5624	34.215	-5.0971
115.22	7.6534	51.203	-3.6696	0.19217	-1.6195	-0.0046334	-0.40723	-0.24728	0.66022	-1.3176	3720.9	23.96	3.4735	74.843	-48.865	70.828	66.596	22.053	-3.9231	-3.4311	0.71681	-1.5624	34.215	-5.0971
115.23	7.6695	51.215	-3.6696	0.19015	-1.6207	-0.015776	-0.40017	-0.25093	0.66022	-1.3176	3720.3	23.963	3.4805	74.851	-48.756	70.836	66.596	22.053	-3.9231	-3.4311	0.71681	-1.5624	34.215	-5.0971
115.24	7.6853	51.225	-3.6697	0.18817	-1.622	-0.02692	-0.39299	-0.25449	0.66022	-1.3176	3719.7	23.966	3.4873	74.859	-48.646	70.844	66.596	22.053	-3.9231	-3.4311	0.71681	-1.5624	34.215	-5.0971
115.25	7.7007	51.236	-3.6699	0.18622	-1.6232	-0.03806	-0.38571	-0.25796	0.66022	-1.3176	3719.1	23.968	3.4939	74.867	-48.535	70.852	66.596	22.053	-3.9231	-3.4311	0.71681	-1.5624	34.215	-5.0971
115.26	7.7157	51.246	-3.6701	0.18431	-1.6245	-0.049193	-0.37832	-0.26133	0.66022	-1.3176	3718.5	23.971	3.5004	74.874	-48.422	70.86	66.596	22.053	-3.9231	-3.4311	0.71681	-1.5624	34.215	-5.0971
115.27	7.7304	51.257	-3.6704	0.18244	-1.6259	-0.060313	-0.37083	-0.26461	0.66022	-1.3176	3717.9	23.974	3.5067	74.882	-48.309	70.868	66.596	22.053	-3.9231	-3.4311	0.71681	-1.5624	34.215	-5.0971
115.27	7.7446	51.266	-3.6707	0.1806	-1.6272	-0.071418	-0.36324	-0.2678	0.66022	-1.3176	3717.3	23.976	3.5128	74.889	-48.195	70.876	66.596	22.053	-3.9231	-3.4311	0.71681	-1.5624	34.215	-5.0971
115.28	7.7584	51.276	-3.6711	0.17881	-1.6285	-0.082501	-0.35555	-0.27089	0.66022	-1.3176	3716.7	23.979	3.5187	74.897	-48.081	70.883	66.596	22.053	-3.9231	-3.4311	0.71681	-1.5624	34.215	-5.0971
115.29	7.7718	51.285	-3.6716	0.17705	-1.6299	-0.093561	-0.34776	-0.27388	0.66022	-1.3176	3716.1	23.981	3.5245	74.904	-47.965	70.891	66.596	22.053	-3.9231	-3.4311	0.71681	-1.5624	34.215	-5.0971
115.3	7.7848	51.294	-3.672	0.17533	-1.6313	-0.10459	-0.33988	-0.27677	0.66022	-1.3176	3715.5	23.983	3.53	74.911	-47.85	70.898	66.596	22.053	-3.9231	-3.4311	0.71681	-1.5624	34.215	-5.0971
115.31	7.7973	51.303	-3.6726	0.17365	-1.6327	-0.11559	-0.3319	-0.27957	0.66022	-1.3176	3714.9	23.985	3.5353	74.919	-47.733	70.906	66.596	22.053	-3.9231	-3.4311	0.71681	-1.5624	34.215	-5.0971
115.32	7.8094	51.311	-3.6732	0.17201	-1.6341	-0.12655	-0.32382	-0.28228	0.66022	-1.3176	3714.3	23.987	3.5405	74.926	-47.616	70.913	66.596	22.053	-3.9231	-3.4311	0.71681	-1.5624	34.215	-5.0971
115.33	7.821	51.32	-3.6739	0.17041	-1.6355	-0.13556	-0.31543	-0.28466	0.66022	-1.3176	3713.7	23.989	3.5454	74.933	-47.499	70.921	66.596	22.053	-3.9231	-3.4311	0.71681	-1.5624	34.215	-5.0971
115.33	7.8321	51.327	-3.6746	0.16885	-1.6369	-0.14354	-0.30686	-0.28682	0.66022	-1.3176	3713.1	23.99	3.5501	74.94	-47.382	70.928	66.596	22.053	-3.9231	-3.4311	0.71681	-1.5624	34.215	-5.0971
115.34	7.8427	51.335	-3.6753	0.16734	-1.6384	-0.15149	-0.29823	-0.28889	0.66022	-1.3176	3712.5	23.992	3.5546	74.947	-47.264	70.935	66.596	22.053	-3.9231	-3.4311	0.71681	-1.5624	34.215	-5.0971
115.35	7.8529	51.342	-3.6761	0.16587	-1.6398	-0.15942	-0.28954	-0.29086	0.66022	-1.3176	3711.9	23.993	3.5589	74.953	-47.146	70.942	66.596	22.053	-3.9231	-3.4311	0.71681	-1.5624	34.215	-5.0971
115.36	7.8625	51.349	-3.6769	0.16445	-1.6413	-0.16732	-0.2808	-0.29274	0.66022	-1.3176	3711.3	23.995	3.563	74.96	-47.028	70.949	66.596	22.053	-3.9231	-3.4311	0.71681	-1.5624	34.215	-5.0971
115.37	7.8717	51.356	-3.6777	0.16306	-1.6427	-0.17519	-0.27201	-0.29451	0.66022	-1.3176	3710.7	23.996	3.5668	74.967	-46.91	70.956	66.596	22.053	-3.9231	-3.4311	0.71681	-1.5624	34.215	-5.0971
115.38	7.8803	51.363	-3.6786	0.16173	-1.6442	-0.18302	-0.26318	-0.2962	0.66022	-1.3176	3710.1	23.997	3.5704	74.973	-46.793	70.963	66.596	22.053	-3.9231	-3.4311	0.71681	-1.5624	34.215	-5.0971
115.39	7.8885	51.369	-3.6796	0.16043	-1.6457	-0.19082	-0.25429	-0.29778	0.66022	-1.3176	3709.5	23.998	3.5738	74.98	-46.675	70.97	66.596	22.053	-3.9231	-3.4311	0.71681	-1.5624	34.215	-5.0971
115.4	7.8961	51.375	-3.6806	0.15918	-1.6472	-0.19859	-0.24536	-0.29928	0.66022	-1.3176	3708.9	23.999	3.577	74.986	-46.557	70.976	66.596	22.053	-3.9231	-3.4311	0.71681	-1.5624	34.215	-5.0971
115.4	7.9032	51.381	-3.6816	0.15798	-1.6487	-0.20631	-0.23637	-0.30067	0.66022	-1.3176	3708.3	24.0	3.5799	74.992	-46.44	70.983	66.596	22.053	-3.9231	-3.4311	0.71681	-1.5624	34.215	-5.0971
115.41	7.9097	51.386	-3.6826	0.15682	-1.6502	-0.21395	-0.22731	-0.30213	0.66022	-1.3176	3707.7	24.0	3.5825	74.999	-46.322	70.989	66.596	22.053	-3.9231	-3.4311	0.71681	-1.5624	34.215	-5.0971
115.42	7.9157	51.391	-3.6837	0.15571	-1.6517	-0.22154	-0.2182	-0.30354	0.66022	-1.3176	3707.1	24.001	3.585	75.005	-46.206	70.996	66.596	22.053	-3.9231	-3.4311	0.71681	-1.5624	34.215	-5.0971
115.43	7.9212	51.396	-3.6848	0.15464	-1.6532	-0.2291	-0.20905	-0.3048	0.66022	-1.3176	3706.5	24.001	3.5872	75.011	-46.089	71.002	66.596	22.053	-3.9231	-3.4311	0.71681	-1.5624	34.215	-5.0971
115.44	7.9261	51.4	-3.686	0.15362	-1.6548	-0.23663	-0.19987	-0.30592	0.66022	-1.3176	3705.9	24.002	3.5891	75.017	-45.973	71.009	66.596	22.053	-3.9231	-3.4311	0.71681	-1.5624	34.215	-5.0971
115.45	7.9305	51.405	-3.6872	0.15264	-1.6563	-0.24412	-0.19066	-0.30688	0.66022	-1.3176	3705.3	24.002	3.5908	75.023	-45.858	71.015	66.596	22.053	-3.9231	-3.4311	0.71681	-1.5624	34.215	-5.0971
115.46	7.9344	51.409	-3.6884	0.15171	-1.6578	-0.25157	-0.18142	-0.30769	0.66022	-1.3176	3704.7	24.002	3.5923	75.029	-45.743	71.021	66.596	22.053	-3.9231	-3.4311	0.71681	-1.5624	34.215	-5.0971
115.47	7.9377	51.412	-3.6897	0.15083	-1.6594	-0.25898	-0.17215	-0.30835	0.66022	-1.3176	3704.1	24.001	3.5935	75.035	-45.628	71.027	66.596	22.053	-3.9231	-3.4311	0.71681	-1.5624	34.215	-5.0971
115.47	7.9404	51.415	-3.691	0.14999	-1.6609	-0.26634	-0.16286	-0.30886	0.66022	-1.3176	3703.5	24.001	3.5945	75.04	-45.515	71.033	66.596	22.053	-3.9231	-3.4311	0.71681	-1.5624	34.215	-5.0971
115.48	7.9426	51.418	-3.6924	0.1492	-1.6625	-0.27364	-0.15355	-0.30922	0.66022	-1.3176	3702.9	24.001	3.5952	75.046	-45.402	71.039	66.596	22.053	-3.9231	-3.4311	0.71681	-1.5624	34.215	-5.0971
115.49	7.9442	51.421	-3.6938	0.14845	-1.664	-0.28089	-0.14421	-0.30943	0.66022	-1.3176	3702.3	24.0	3.5956	75.052	-45.289	71.045	66.596	22.053	-3.9231	-3.4311	0.71681	-1.5624	34.215	-5.0971
115.5	7.9452	51.423	-3.6952	0.14776	-1.6655	-0.28803	-0.13481	-0.30971	0.66022	-1.3176	3701.7	23.999	3.5958	75.057	-45.178	71.051	66.596	22.053	-3.9231	-3.4311	0.71681	-1.5624	34.215	-5.0971
115.51	7.9457	51.426	-3.6966	0.1471	-1.6671	-0.29508	-0.12537	-0.30996	0.66022	-1.3176	3701.1	23.999	3.5958	75.063	-45.067	71.057	66.596	22.053	-3.9231	-3.4311	0.71681	-1.5624	34.215	-5.0971
115.52	7.9456	51.427	-3.6981	0.1465	-1.6686	-0.30207	-0.11589	-0.31013	0.66022	-1.3176	3700.6	23.998	3.5955	75.068	-44.957	71.062	66.596	22.053	-3.9231	-3.4311	0.71681	-1.5624	34.215	-5.0971
115.53	7.9449	51.429	-3.6997	0.14595	-1.6702	-0.30898	-0.10638	-0.3102	0.66022	-1.3176	3700.0	23.997	3.595	75.073	-44.849	71.068	66.596	22.053	-3.9231	-3.4311	0.71681	-1.5624	34.215	-5.0971
115.54	7.9437	51.43	-3.7012	0.14544	-1.6718	-0.31583	-0.096841	-0.31017	0.66022	-1.3176	3699.4	23.995	3.5941	75.078	-44.741	71.074	66.596	22.053	-3.9231	-3.4311	0.71681	-1.5624	34.215	-5.0971
115.55	7.9419	51.43	-3.7028	0.14498	-1.6733	-0.32259	-0.087274	-0.31006	0.66022	-1.3176	3698.8	23.994	3.5931	75.084	-44.634	71.079	66.596	22.053	-3.9231	-3.4311	0.71681	-1.5624	34.215	-5.0971
115.56	7.9395	51.431	-3.7044	0.14457	-1.6749	-0.32929	-0.07768	-0.30985	0.66022	-1.3176	3698.2	23.992	3.5918	75.089	-44.528	71.085	66.596	22.053	-3.9231	-3.4311	0.71681	-1.5624	34.215	-5.0971
115.57	7.9366	51.431	-3.7061	0.1442	-1.6764	-0.3359	-0.068061	-0.30954	0.66022	-1.3176	3697.6	23.991	3.5902	75.094	-44.424	71.09	66.596	22.053	-3.9231	-3.4311	0.71681	-1.5624	34.215	-5.0971
115.58	7.9331	51.431	-3.7078	0.14388	-1.6779	-0.34243	-0.058417	-0.30915	0.66022	-1.3176	3697.0	23.989	3.5884	75.099	-44.32	71.095	66.596	22.053	-3.9231	-3.4311	0.71681	-1.5624	34.215	-5.0971
115.59	7.929	51.43	-3.7095	0.14362	-1.6795	-0.34888	-0.048751	-0.30866	0.66022	-1.3176	3696.4	23.987	3.5863	75.103	-44.218	71.101	66.596	22.053	-3.9231	-3.4311	0.71681	-1.5624	34.215	-5.0971
115.6	7.9244	51.429	-3.7113	0.1434	-1.681	-0.35525	-0.039063	-0.30808	0.66022	-1.3176	3695.8	23.985	3.584	75.108	-44.117	71.106	66.596	22.053	-3.9231	-3.4311	0.71681	-1.5624	34.215	-5.0971
115.61	7.9192	51.428	-3.7131	0.14323	-1.6826	-0.36153	-0.029356	-0.3074	0.66022	-1.3176	3695.2	23.982	3.5814	75.113	-44.017	71.111	66.596	22.053	-3.9231	-3.4311	0.71681	-1.5624	34.215	-5.0971
115.61	7.9134	51.426	-3.7149	0.1431	-1.6841	-0.36772	-0.019631	-0.30664	0.66022	-1.3176	3694.7	23.98	3.5785	75.118	-43.918	71.116	66.596	22.053	-3.9231	-3.4311	0.71681	-1.5624	34.215	-5.0971
115.62	7.9071	51.424	-3.7168	0.14303	-1.6856	-0.37382	-0.0098888	-0.30578	0.66022	-1.3176	3694.1	23.977	3.5755	75.122	-43.821	71.121	66.596	22.053	-3.9231	-3.4311	0.71681	-1.5624	34.215	-5.0971
115.63	7.9002	51.422	-3.7186	0.143	-1.6872	-0.37983	-0.00013213	-0.30483	0.66022	-1.3176	3693.5	23.974	3.5721	75.127	-43.725	71.126	66.596	22.053	-3.9231	-3.4311	0.71681	-1.5624	34.215	-5.0971
115.64	7.8928	51.419	-3.7206	0.14303	-1.6887	-0.38575	0.0096376	-0.3038	0.66022	-1.3176	3692.9	23.971	3.5685	75.131	-43.631	71.131	66.596	22.053	-3.9231	-3.4311	0.71681	-1.5624	34.215	-5.0971
115.65	7.8848	51.416	-3.7225	0.1431	-1.6902	-0.39158	0.019418	-0.30266	0.66022	-1.3176	3692.3	23.968	3.5647	75.136	-43.538	71.136	66.596	22.053	-3.9231	-3.4311	0.71681	-1.5624	34.215	-5.0971
115.67	7.8763	51.413	-3.7245	0.14322	-1.6917	-0.3973	0.029208	-0.30144	0.66022	-1.3176	3691.7	23.965	3.5606	75.14	-43.446	71.14	66.596	22.053	-3.9231	-3.4311	0.71681	-1.5624	34.215	-5.0971
115.68	7.8672	51.409	-3.7265	0.14339	-1.6932	-0.40293	0.039006	-0.30013	0.66022	-1.3176	3691.1	23.962	3.5563	75.145	-43.356	71.145	66.596	22.053	-3.9231	-3.4311	0.71681	-1.5624	34.215	-5.0971
115.69	7.8576	51.405	-3.7285	0.14361	-1.6947	-0.40845	0.048808	-0.29873	0.66022	-1.3176	3690.6	23.958	3.5518	75.149	-43.268	71.15	66.596	22.053	-3.9231	-3.4311	0.71681	-1.5624	34.215	-5.0971
115.7	7.8474	51.401	-3.7306	0.14388	-1.6962	-0.41388	0.058613	-0.29723	0.66022	-1.3176	3690.0	23.954	3.547	75.153	-43.181	71.154	66.596	22.053	-3.9231	-3.4311	0.71681	-1.5624	34.215	-5.0971
115.71	7.8368	51.396	-3.7326	0.1442	-1.6977	-0.4192	0.06842	-0.29565	0.66022	-1.3176	3689.4	23.951	3.542	75.157	-43.095	71.159	66.596	22.053	-3.9231	-3.4311	0.71681	-1.5624	34.215	-5.0971
115.72	7.8256	51.391	-3.7348	0.14457	-1.6992	-0.42441	0.078224	-0.29398	0.66022	-1.3176	3688.8	23.946	3.5367	75.161	-43.012	71.163	66.596	22.053	-3.9231	-3.4311	0.71681	-1.5624	34.215	-5.0971
115.73	7.8139	51.386	-3.7369	0.14498	-1.7006	-0.42952	0.088025	-0.29222	0.66022	-1.3176	3688.2	23.942	3.5312	75.165	-42.929	71.168	66.596	22.053	-3.9231	-3.4311	0.71681	-1.5624	34.215	-5.0971
115.74	7.8017	51.38	-3.7391	0.14545	-1.7021	-0.43452	0.097819	-0.29037	0.66022	-1.3176	3687.6	23.938	3.5255	75.169	-42.849	71.172	66.596	22.053	-3.9231	-3.4311	0.71681	-1.5624	34.215	-5.0971
115.75	7.789	51.374	-3.7412	0.14596	-1.7035	-0.4394	0.1076	-0.28843	0.66022	-1.3176	3687.1	23.933	3.5196	75.173	-42.77	71.177	66.596	22.053	-3.9231	-3.4311	0.71681	-1.5624	34.215	-5.0971
115.76	7.7758	51.368	-3.7434	0.14652	-1.705	-0.44418	0.11738	-0.2864	0.66022	-1.3176	3686.5	23.929	3.5134	75.177	-42.693	71.181	66.596	22.053	-3.9231	-3.4311	0.71681	-1.5624	34.215	-5.0971
115.77	7.7621	51.361	-3.7457	0.14713	-1.7064	-0.44884	0.12714	-0.28428	0.66022	-1.3176	3685.9	23.924	3.507	75.181	-42.618	71.185	66.596	22.053	-3.9231	-3.4311	0.71681	-1.5624	34.215	-5.0971
115.78	7.7479	51.354	-3.7479	0.14779	-1.7078	-0.45338	0.13688	-0.28208	0.66022	-1.3176	3685.3	23.919	3.5005	75.185	-42.544	71.19	66.596	22.053	-3.9231	-3.4311	0.71681	-1.5624	34.215	-5.0971
115.79	7.7333	51.346	-3.7502	0.1485	-1.7092	-0.4578	0.1466	-0.27979	0.66022	-1.3176	3684.7	23.914	3.4937	75.189	-42.472	71.194	66.596	22.053	-3.9231	-3.4311	0.71681	-1.5624	34.215	-5.0971
115.81	7.7181	51.338	-3.7525	0.14926	-1.7106	-0.4621	0.1563	-0.27741	0.66022	-1.3176	3684.1	23.908	3.4866	75.193	-42.402	71.198	66.596	22.053	-3.9231	-3.4311	0.71681	-1.5624	34.215	-5.0971
115.82	7.7026	51.33	-3.7548	0.15006	-1.712	-0.46629	0.16598	-0.27495	0.66022	-1.3176	3683.6	23.903	3.4794	75.196	-42.334	71.202	66.596	22.053	-3.9231	-3.4311	0.71681	-1.5624	34.215	-5.0971
115.83	7.6865	51.322	-3.7572	0.15092	-1.7134	-0.47034	0.17562	-0.2724	0.66022	-1.3176	3683.0	23.897	3.472	75.2	-42.268	71.206	66.596	22.053	-3.9231	-3.4311	0.71681	-1.5624	34.215	-5.0971
115.84	7.6701	51.313	-3.7595	0.15182	-1.7147	-0.47428	0.18523	-0.26976	0.66022	-1.3176	3682.4	23.892	3.4644	75.204	-42.204	71.21	66.596	22.053	-3.9231	-3.4311	0.71681	-1.5624	34.215	-5.0971
115.85	7.6532	51.304	-3.7619	0.15277	-1.7161	-0.47808	0.19481	-0.26704	0.66022	-1.3176	3681.8	23.886	3.4566	75.207	-42.141	71.214	66.596	22.053	-3.9231	-3.4311	0.71681	-1.5624	34.215	-5.0971
115.86	7.6359	51.295	-3.7643	0.15377	-1.7174	-0.48176	0.20435	-0.26424	0.66022	-1.3176	3681.2	23.88	3.4486	75.211	-42.08	71.219	66.596	22.053	-3.9231	-3.4311	0.71681	-1.5624	34.215	-5.0971
115.88	7.6181	51.285	-3.7667	0.15481	-1.7187	-0.48531	0.21384	-0.26135	0.66022	-1.3176	3680.7	23.873	3.4404	75.214	-42.022	71.222	66.596	22.053	-3.9231	-3.4311	0.71681	-1.5624	34.215	-5.0971
115.89	7.6	51.275	-3.7692	0.15591	-1.72	-0.48873	0.22329	-0.25838	0.66022	-1.3176	3680.1	23.867	3.432	75.218	-41.965	71.226	66.596	22.053	-3.9231	-3.4311	0.71681	-1.5624	34.215	-5.0971
115.9	7.5815	51.265	-3.7716	0.15705	-1.7213	-0.49201	0.2327	-0.25533	0.66022	-1.3176	3679.5	23.861	3.4235	75.221	-41.91	71.23	66.596	22.053	-3.9231	-3.4311	0.71681	-1.5624	34.215	-5.0971
115.91	7.5626	51.254	-3.7741	0.15823	-1.7225	-0.49515	0.24204	-0.25219	0.66022	-1.3176	3678.9	23.854	3.4148	75.225	-41.858	71.234	66.596	22.053	-3.9231	-3.4311	0.71681	-1.5624	34.215	-5.0971
115.93	7.5433	51.243	-3.7766	0.15947	-1.7238	-0.49816	0.25133	-0.24897	0.66022	-1.3176	3678.4	23.847	3.4059	75.228	-41.807	71.238	66.596	22.053	-3.9231	-3.4311	0.71681	-1.5624	34.215	-5.0971
115.94	7.5236	51.232	-3.7791	0.16075	-1.725	-0.50104	0.26056	-0.24567	0.66022	-1.3176	3677.8	23.84	3.3969	75.232	-41.758	71.242	66.596	22.053	-3.9231	-3.4311	0.71681	-1.5624	34.215	-5.0971
115.95	7.5036	51.221	-3.7816	0.16207	-1.7263	-0.50377	0.26973	-0.2423	0.66022	-1.3176	3677.2	23.833	3.3877	75.235	-41.712	71.246	66.596	22.053	-3.9231	-3.4311	0.71681	-1.5624	34.215	-5.0971
115.96	7.4833	51.209	-3.7841	0.16344	-1.7275	-0.50636	0.27883	-0.23884	0.66022	-1.3176	3676.6	23.826	3.3783	75.239	-41.667	71.25	66.596	22.053	-3.9231	-3.4311	0.71681	-1.5624	34.215	-5.0971
115.98	7.4626	51.197	-3.7866	0.16486	-1.7286	-0.50881	0.28785	-0.2353	0.66022	-1.3176	3676.0	23.819	3.3688	75.242	-41.624	71.254	66.596	22.053	-3.9231	-3.4311	0.71681	-1.5624	34.215	-5.0971
115.99	7.4416	51.185	-3.7892	0.16632	-1.7298	-0.51111	0.2968	-0.23169	0.66022	-1.3176	3675.5	23.811	3.3592	75.245	-41.584	71.257	66.596	22.053	-3.9231	-3.4311	0.71681	-1.5624	34.215	-5.0971
116.0	7.4203	51.172	-3.7918	0.16783	-1.731	-0.51327	0.30567	-0.228	0.66022	-1.3176	3674.9	23.804	3.3494	75.249	-41.545	71.261	66.596	22.053	-3.9231	-3.4311	0.71681	-1.5624	34.215	-5.0971
116.02	7.3987	51.159	-3.7943	0.16938	-1.7321	-0.51528	0.31446	-0.22423	0.66022	-1.3176	3674.3	23.796	3.3395	75.252	-41.509	71.265	66.596	22.053	-3.9231	-3.4311	0.71681	-1.5624	34.215	-5.0971
116.03	7.3768	51.146	-3.7969	0.17097	-1.7332	-0.51714	0.32315	-0.22039	0.66022	-1.3176	3673.7	23.788	3.3295	75.255	-41.475	71.269	66.596	22.053	-3.9231	-3.4311	0.71681	-1.5624	34.215	-5.0971
116.04	7.3546	51.133	-3.7995	0.17261	-1.7343	-0.51885	0.33176	-0.21648	0.66022	-1.3176	3673.2	23.78	3.3193	75.259	-41.443	71.273	66.596	22.053	-3.9231	-3.4311	0.71681	-1.5624	34.215	-5.0971
116.06	7.3322	51.119	-3.8021	0.17429	-1.7354	-0.52041	0.34026	-0.21249	0.66022	-1.3176	3672.6	23.772	3.309	75.262	-41.413	71.276	66.596	22.053	-3.9231	-3.4311	0.71681	-1.5624	34.215	-5.0971
116.07	7.3095	51.106	-3.8047	0.17601	-1.7364	-0.52181	0.34867	-0.20843	0.66022	-1.3176	3672.0	23.764	3.2986	75.265	-41.385	71.28	66.596	22.053	-3.9231	-3.4311	0.71681	-1.5624	34.215	-5.0971
116.08	7.2866	51.092	-3.8073	0.17778	-1.7375	-0.52306	0.35696	-0.2043	0.66022	-1.3176	3671.4	23.756	3.2881	75.269	-41.359	71.284	66.596	22.053	-3.9231	-3.4311	0.71681	-1.5624	34.215	-5.0971
116.1	7.2634	51.078	-3.8099	0.17958	-1.7385	-0.52416	0.36515	-0.20009	0.66022	-1.3176	3670.8	23.747	3.2775	75.272	-41.336	71.288	66.596	22.053	-3.9231	-3.4311	0.71681	-1.5624	34.215	-5.0971
116.11	7.2401	51.063	-3.8126	0.18143	-1.7395	-0.5251	0.37323	-0.19582	0.66022	-1.3176	3670.3	23.739	3.2668	75.275	-41.314	71.291	66.596	22.053	-3.9231	-3.4311	0.71681	-1.5624	34.215	-5.0971
116.12	7.2165	51.049	-3.8152	0.18332	-1.7404	-0.52588	0.38118	-0.19149	0.66022	-1.3176	3669.7	23.73	3.256	75.279	-41.295	71.295	66.596	22.053	-3.9231	-3.4311	0.71681	-1.5624	34.215	-5.0971
116.14	7.1927	51.034	-3.8178	0.18524	-1.7414	-0.52651	0.38901	-0.18708	0.66022	-1.3176	3669.1	23.722	3.2452	75.282	-41.278	71.299	66.596	22.053	-3.9231	-3.4311	0.71681	-1.5624	34.215	-5.0971
116.15	7.1687	51.019	-3.8204	0.18721	-1.7423	-0.52697	0.39672	-0.18261	0.66022	-1.3176	3668.5	23.713	3.2342	75.285	-41.263	71.303	66.596	22.053	-3.9231	-3.4311	0.71681	-1.5624	34.215	-5.0971
116.17	7.1446	51.004	-3.8231	0.18921	-1.7432	-0.52727	0.40429	-0.17808	0.66022	-1.3176	3668.0	23.704	3.2232	75.289	-41.251	71.306	66.596	22.053	-3.9231	-3.4311	0.71681	-1.5624	34.215	-5.0971
116.18	7.1203	50.989	-3.8257	0.19125	-1.7441	-0.52741	0.41172	-0.17349	0.66022	-1.3176	3667.4	23.696	3.212	75.292	-41.24	71.31	66.596	22.053	-3.9231	-3.4311	0.71681	-1.5624	34.215	-5.0971
116.2	7.0959	50.974	-3.8284	0.19332	-1.7449	-0.52739	0.41902	-0.16883	0.66022	-1.3176	3666.8	23.687	3.2009	75.295	-41.232	71.314	66.596	22.053	-3.9231	-3.4311	0.71681	-1.5624	34.215	-5.0971
116.21	7.0713	50.959	-3.831	0.19544	-1.7458	-0.52721	0.42616	-0.16411	0.66022	-1.3176	3666.2	23.678	3.1896	75.299	-41.226	71.318	66.596	22.053	-3.9231	-3.4311	0.71681	-1.5624	34.215	-5.0971
116.22	7.0467	50.943	-3.8336	0.19759	-1.7466	-0.52686	0.43316	-0.15934	0.66022	-1.3176	3665.7	23.669	3.1783	75.302	-41.222	71.321	66.596	22.053	-3.9231	-3.4311	0.71681	-1.5624	34.215	-5.0971
116.24	7.0219	50.927	-3.8363	0.19977	-1.7474	-0.52635	0.44	-0.15451	0.66022	-1.3176	3665.1	23.659	3.167	75.305	-41.22	71.325	66.596	22.053	-3.9231	-3.4311	0.71681	-1.5624	34.215	-5.0971
116.25	6.997	50.912	-3.8389	0.20199	-1.7481	-0.52567	0.44669	-0.14962	0.66022	-1.3176	3664.5	23.65	3.1556	75.309	-41.221	71.329	66.596	22.053	-3.9231	-3.4311	0.71681	-1.5624	34.215	-5.0971
116.27	6.972	50.896	-3.8415	0.20424	-1.7489	-0.52482	0.45321	-0.14468	0.66022	-1.3176	3663.9	23.641	3.1442	75.312	-41.224	71.333	66.596	22.053	-3.9231	-3.4311	0.71681	-1.5624	34.215	-5.0971
116.28	6.9469	50.88	-3.8441	0.20652	-1.7496	-0.52381	0.45956	-0.13969	0.66022	-1.3176	3663.4	23.632	3.1327	75.316	-41.229	71.337	66.596	22.053	-3.9231	-3.4311	0.71681	-1.5624	34.215	-5.0971
116.3	6.9218	50.864	-3.8468	0.20883	-1.7502	-0.52263	0.46574	-0.13465	0.66022	-1.3176	3662.8	23.623	3.1213	75.319	-41.236	71.341	66.596	22.053	-3.9231	-3.4311	0.71681	-1.5624	34.215	-5.0971
116.31	6.8966	50.848	-3.8494	0.21117	-1.7509	-0.52128	0.47175	-0.12956	0.66022	-1.3176	3662.2	23.613	3.1097	75.322	-41.245	71.345	66.596	22.053	-3.9231	-3.4311	0.71681	-1.5624	34.215	-5.0971
116.33	6.8714	50.832	-3.852	0.21355	-1.7515	-0.51977	0.47757	-0.12442	0.66022	-1.3176	3661.6	23.604	3.0982	75.326	-41.257	71.348	66.596	22.053	-3.9231	-3.4311	0.71681	-1.5624	34.215	-5.0971
116.34	6.8461	50.816	-3.8546	0.21595	-1.7522	-0.51808	0.48321	-0.11924	0.66022	-1.3176	3661.1	23.595	3.0867	75.329	-41.271	71.352	66.596	22.053	-3.9231	-3.4311	0.71681	-1.5624	34.215	-5.0971
116.36	6.8209	50.8	-3.8572	0.21838	-1.7527	-0.51623	0.48866	-0.11402	0.66022	-1.3176	3660.5	23.585	3.0751	75.333	-41.287	71.356	66.596	22.053	-3.9231	-3.4311	0.71681	-1.5624	34.215	-5.0971
116.37	6.7956	50.784	-3.8597	0.22084	-1.7533	-0.51421	0.49403	-0.10875	0.66022	-1.3176	3659.9	23.576	3.0636	75.337	-41.305	71.36	66.596	22.053	-3.9231	-3.4311	0.71681	-1.5624	34.215	-5.0971
116.39	6.7703	50.768	-3.8623	0.22332	-1.7538	-0.51202	0.49923	-0.10345	0.66022	-1.3176	3659.3	23.567	3.052	75.34	-41.325	71.364	66.596	22.053	-3.9231	-3.4311	0.71681	-1.5624	34.215	-5.0971
116.4	6.7451	50.752	-3.8648	0.22583	-1.7543	-0.50966	0.50422	-0.098101	0.66022	-1.3176	3658.8	23.557	3.0405	75.344	-41.348	71.368	66.596	22.053	-3.9231	-3.4311	0.71681	-1.5624	34.215	-5.0971
116.42	6.7198	50.736	-3.8674	0.22836	-1.7548	-0.50713	0.50901	-0.092719	0.66022	-1.3176	3658.2	23.548	3.029	75.347	-41.373	71.373	66.596	22.053	-3.9231	-3.4311	0.71681	-1.5624	34.215	-5.0971
116.43	6.6946	50.72	-3.8699	0.23092	-1.7553	-0.50443	0.5136	-0.087301	0.66022	-1.3176	3657.6	23.538	3.0174	75.351	-41.4	71.377	66.596	22.053	-3.9231	-3.4311	0.71681	-1.5624	34.215	-5.0971
116.45	6.6695	50.704	-3.8724	0.2335	-1.7557	-0.50157	0.51797	-0.081852	0.66022	-1.3176	3657.0	23.529	3.0059	75.355	-41.429	71.381	66.596	22.053	-3.9231	-3.4311	0.71681	-1.5624	34.215	-5.0971
116.46	6.6444	50.688	-3.8749	0.2361	-1.7561	-0.49853	0.52213	-0.076371	0.66022	-1.3176	3656.5	23.52	2.9945	75.359	-41.46	71.385	66.596	22.053	-3.9231	-3.4311	0.71681	-1.5624	34.215	-5.0971
116.48	6.6194	50.672	-3.8774	0.23872	-1.7564	-0.49533	0.52607	-0.070862	0.66022	-1.3176	3655.9	23.511	2.983	75.362	-41.494	71.389	66.596	22.053	-3.9231	-3.4311	0.71681	-1.5624	34.215	-5.0971
116.5	6.5944	50.657	-3.8799	0.24136	-1.7568	-0.49196	0.52978	-0.065327	0.66022	-1.3176	3655.3	23.501	2.9716	75.366	-41.53	71.393	66.596	22.053	-3.9231	-3.4311	0.71681	-1.5624	34.215	-5.0971
116.51	6.5696	50.641	-3.8823	0.24402	-1.7571	-0.48842	0.53327	-0.059768	0.66022	-1.3176	3654.7	23.492	2.9603	75.37	-41.568	71.398	66.596	22.053	-3.9231	-3.4311	0.71681	-1.5624	34.215	-5.0971
116.53	6.5448	50.626	-3.8848	0.24669	-1.7574	-0.48471	0.53652	-0.054188	0.66022	-1.3176	3654.2	23.483	2.9489	75.374	-41.608	71.402	66.596	22.053	-3.9231	-3.4311	0.71681	-1.5624	34.215	-5.0971
116.54	6.5201	50.61	-3.8872	0.24938	-1.7576	-0.48084	0.53955	-0.048588	0.66022	-1.3176	3653.6	23.474	2.9377	75.378	-41.65	71.406	66.596	22.053	-3.9231	-3.4311	0.71681	-1.5624	34.215	-5.0971
116.56	6.4956	50.595	-3.8896	0.25209	-1.7579	-0.4768	0.54234	-0.042972	0.66022	-1.3176	3653.0	23.465	2.9264	75.382	-41.694	71.411	66.596	22.053	-3.9231	-3.4311	0.71681	-1.5624	34.215	-5.0971
116.57	6.4712	50.58	-3.892	0.2548	-1.7581	-0.4726	0.54488	-0.037341	0.66022	-1.3176	3652.4	23.456	2.9153	75.386	-41.741	71.415	66.596	22.053	-3.9231	-3.4311	0.71681	-1.5624	34.215	-5.0971
116.59	6.4469	50.565	-3.8943	0.25753	-1.7582	-0.46823	0.54719	-0.031699	0.66022	-1.3176	3651.8	23.447	2.9042	75.39	-41.789	71.42	66.596	22.053	-3.9231	-3.4311	0.71681	-1.5624	34.215	-5.0971
116.6	6.4227	50.551	-3.8966	0.26027	-1.7584	-0.4637	0.54925	-0.026047	0.66022	-1.3176	3651.3	23.438	2.8931	75.394	-41.84	71.424	66.596	22.053	-3.9231	-3.4311	0.71681	-1.5624	34.215	-5.0971
116.62	6.3987	50.536	-3.8989	0.26303	-1.7585	-0.45901	0.55106	-0.020388	0.66022	-1.3176	3650.7	23.429	2.8821	75.398	-41.893	71.429	66.596	22.053	-3.9231	-3.4311	0.71681	-1.5624	34.215	-5.0971
116.63	6.3749	50.522	-3.9012	0.26579	-1.7586	-0.45416	0.55263	-0.014725	0.66022	-1.3176	3650.1	23.421	2.8712	75.403	-41.948	71.433	66.596	22.053	-3.9231	-3.4311	0.71681	-1.5624	34.215	-5.0971
116.65	6.3512	50.508	-3.9035	0.26855	-1.7586	-0.44915	0.55394	-0.00906	0.66022	-1.3176	3649.5	23.412	2.8604	75.407	-42.005	71.438	66.596	22.053	-3.9231	-3.4311	0.71681	-1.5624	34.215	-5.0971
116.66	6.3277	50.494	-3.9057	0.27132	-1.7587	-0.44399	0.555	-0.0033963	0.66022	-1.3176	3648.9	23.404	2.8496	75.411	-42.064	71.443	66.596	22.053	-3.9231	-3.4311	0.71681	-1.5624	34.215	-5.0971
116.68	6.3044	50.48	-3.9079	0.2741	-1.7587	-0.43867	0.5558	0.0022638	0.66022	-1.3176	3648.4	23.395	2.839	75.416	-42.125	71.448	66.596	22.053	-3.9231	-3.4311	0.71681	-1.5624	34.215	-5.0971
116.69	6.2812	50.467	-3.9101	0.27688	-1.7587	-0.43319	0.55635	0.0079175	0.66022	-1.3176	3647.8	23.387	2.8284	75.42	-42.188	71.452	66.596	22.053	-3.9231	-3.4311	0.71681	-1.5624	34.215	-5.0971
116.71	6.2583	50.454	-3.9123	0.27966	-1.7586	-0.42756	0.55663	0.013562	0.66022	-1.3176	3647.2	23.379	2.8179	75.424	-42.253	71.457	66.596	22.053	-3.9231	-3.4311	0.71681	-1.5624	34.215	-5.0971
116.72	6.2356	50.441	-3.9144	0.28245	-1.7585	-0.42178	0.55665	0.019195	0.66022	-1.3176	3646.6	23.371	2.8075	75.429	-42.321	71.462	66.596	22.053	-3.9231	-3.4311	0.71681	-1.5624	34.215	-5.0971
116.74	6.213	50.428	-3.9165	0.28523	-1.7584	-0.41586	0.55642	0.024813	0.66022	-1.3176	3646.1	23.363	2.7971	75.434	-42.39	71.467	66.596	22.053	-3.9231	-3.4311	0.71681	-1.5624	34.215	-5.0971
116.75	6.1907	50.416	-3.9185	0.28801	-1.7583	-0.40978	0.55591	0.030414	0.66022	-1.3176	3645.5	23.355	2.7869	75.438	-42.461	71.472	66.596	22.053	-3.9231	-3.4311	0.71681	-1.5624	34.215	-5.0971
116.77	6.1686	50.404	-3.9206	0.29079	-1.7581	-0.40357	0.55515	0.035994	0.66022	-1.3176	3644.9	23.348	2.7768	75.443	-42.535	71.477	66.596	22.053	-3.9231	-3.4311	0.71681	-1.5624	34.215	-5.0971
116.78	6.1467	50.392	-3.9226	0.29356	-1.7579	-0.39721	0.55412	0.041552	0.66022	-1.3176	3644.3	23.34	2.7668	75.447	-42.61	71.482	66.596	22.053	-3.9231	-3.4311	0.71681	-1.5624	34.215	-5.0971
116.8	6.1251	50.381	-3.9245	0.29633	-1.7577	-0.39071	0.55282	0.047083	0.66022	-1.3176	3643.7	23.333	2.7568	75.452	-42.687	71.487	66.596	22.053	-3.9231	-3.4311	0.71681	-1.5624	34.215	-5.0971
116.81	6.1037	50.37	-3.9265	0.29909	-1.7574	-0.38407	0.55126	0.052586	0.66022	-1.3176	3643.1	23.326	2.747	75.457	-42.767	71.492	66.596	22.053	-3.9231	-3.4311	0.71681	-1.5624	34.215	-5.0971
116.83	6.0826	50.359	-3.9284	0.30184	-1.7572	-0.3773	0.54944	0.058057	0.66022	-1.3176	3642.6	23.319	2.7373	75.462	-42.848	71.498	66.596	22.053	-3.9231	-3.4311	0.71681	-1.5624	34.215	-5.0971
116.84	6.0616	50.349	-3.9302	0.30458	-1.7569	-0.37039	0.54735	0.063494	0.66022	-1.3176	3642.0	23.312	2.7277	75.467	-42.931	71.503	66.596	22.053	-3.9231	-3.4311	0.71681	-1.5624	34.215	-5.0971
116.86	6.041	50.339	-3.9321	0.30732	-1.7565	-0.36336	0.54499	0.068893	0.66022	-1.3176	3641.4	23.305	2.7182	75.472	-43.016	71.508	66.596	22.053	-3.9231	-3.4311	0.71681	-1.5624	34.215	-5.0971
116.87	6.0206	50.329	-3.9339	0.31003	-1.7562	-0.3562	0.54237	0.074252	0.66022	-1.3176	3640.8	23.299	2.7089	75.477	-43.103	71.514	66.596	22.053	-3.9231	-3.4311	0.71681	-1.5624	34.215	-5.0971
116.89	6.0005	50.32	-3.9356	0.31274	-1.7558	-0.34891	0.53948	0.079568	0.66022	-1.3176	3640.2	23.292	2.6996	75.482	-43.191	71.519	66.596	22.053	-3.9231	-3.4311	0.71681	-1.5624	34.215	-5.0971
116.9	5.9806	50.311	-3.9374	0.31543	-1.7554	-0.34151	0.53634	0.084838	0.66022	-1.3176	3639.6	23.286	2.6905	75.487	-43.282	71.525	66.596	22.053	-3.9231	-3.4311	0.71681	-1.5624	34.215	-5.0971
116.91	5.961	50.303	-3.9391	0.3181	-1.7549	-0.33399	0.53293	0.090059	0.66022	-1.3176	3639.1	23.28	2.6815	75.492	-43.375	71.53	66.596	22.053	-3.9231	-3.4311	0.71681	-1.5624	34.215	-5.0971
116.93	5.9416	50.295	-3.9407	0.32076	-1.7545	-0.32635	0.52926	0.095228	0.66022	-1.3176	3638.5	23.274	2.6726	75.498	-43.469	71.536	66.596	22.053	-3.9231	-3.4311	0.71681	-1.5624	34.215	-5.0971
116.94	5.9226	50.287	-3.9423	0.32339	-1.754	-0.3186	0.52533	0.10034	0.66022	-1.3176	3637.9	23.268	2.6638	75.503	-43.565	71.542	66.596	22.053	-3.9231	-3.4311	0.71681	-1.5624	34.215	-5.0971
116.96	5.9038	50.28	-3.9439	0.32601	-1.7535	-0.31074	0.52114	0.1054	0.66022	-1.3176	3637.3	23.263	2.6552	75.508	-43.663	71.547	66.596	22.053	-3.9231	-3.4311	0.71681	-1.5624	34.215	-5.0971
116.97	5.8853	50.273	-3.9454	0.3286	-1.7529	-0.30278	0.5167	0.1104	0.66022	-1.3176	3636.7	23.258	2.6467	75.514	-43.763	71.553	66.596	22.053	-3.9231	-3.4311	0.71681	-1.5624	34.215	-5.0971
116.98	5.8671	50.266	-3.9469	0.33118	-1.7524	-0.29472	0.512	0.11533	0.66022	-1.3176	3636.1	23.252	2.6383	75.519	-43.864	71.559	66.596	22.053	-3.9231	-3.4311	0.71681	-1.5624	34.215	-5.0971
117.0	5.8492	50.26	-3.9484	0.33372	-1.7518	-0.28656	0.50706	0.1202	0.66022	-1.3176	3635.5	23.247	2.63	75.525	-43.967	71.565	66.596	22.053	-3.9231	-3.4311	0.71681	-1.5624	34.215	-5.0971
117.01	5.8316	50.254	-3.9498	0.33625	-1.7512	-0.27831	0.50186	0.125	0.66022	-1.3176	3635.0	23.243	2.6219	75.53	-44.072	71.571	66.596	22.053	-3.9231	-3.4311	0.71681	-1.5624	34.215	-5.0971
117.03	5.8142	50.249	-3.9512	0.33874	-1.7505	-0.26997	0.49642	0.12972	0.66022	-1.3176	3634.4	23.238	2.6139	75.536	-44.179	71.577	66.596	22.053	-3.9231	-3.4311	0.71681	-1.5624	34.215	-5.0971
117.04	5.7972	50.244	-3.9525	0.34121	-1.7499	-0.26154	0.49074	0.13438	0.66022	-1.3176	3633.8	23.234	2.606	75.542	-44.287	71.583	66.596	22.053	-3.9231	-3.4311	0.71681	-1.5624	34.215	-5.0971
117.05	5.7805	50.24	-3.9538	0.34365	-1.7492	-0.25302	0.48481	0.13895	0.66022	-1.3176	3633.2	23.23	2.5983	75.548	-44.397	71.589	66.596	22.053	-3.9231	-3.4311	0.71681	-1.5624	34.215	-5.0971
117.07	5.764	50.236	-3.955	0.34606	-1.7485	-0.24444	0.47865	0.14345	0.66022	-1.3176	3632.6	23.226	2.5907	75.554	-44.509	71.595	66.596	22.053	-3.9231	-3.4311	0.71681	-1.5624	34.215	-5.0971
117.08	5.7479	50.233	-3.9562	0.34844	-1.7478	-0.23577	0.47226	0.14786	0.66022	-1.3176	3632.0	23.222	2.5832	75.559	-44.622	71.601	66.596	22.053	-3.9231	-3.4311	0.71681	-1.5624	34.215	-5.0971
117.09	5.732	50.23	-3.9574	0.35078	-1.747	-0.22704	0.46564	0.15219	0.66022	-1.3176	3631.4	23.218	2.5759	75.565	-44.737	71.608	66.596	22.053	-3.9231	-3.4311	0.71681	-1.5624	34.215	-5.0971
117.1	5.7165	50.227	-3.9585	0.35309	-1.7462	-0.21824	0.4588	0.15644	0.66022	-1.3176	3630.8	23.215	2.5687	75.571	-44.853	71.614	66.596	22.053	-3.9231	-3.4311	0.71681	-1.5624	34.215	-5.0971
117.12	5.7012	50.225	-3.9596	0.35537	-1.7454	-0.20937	0.45173	0.16059	0.66022	-1.3176	3630.2	23.212	2.5617	75.577	-44.971	71.62	66.596	22.053	-3.9231	-3.4311	0.71681	-1.5624	34.215	-5.0971
117.13	5.6863	50.223	-3.9606	0.35761	-1.7446	-0.20045	0.44445	0.16465	0.66022	-1.3176	3629.6	23.209	2.5547	75.584	-45.091	71.627	66.596	22.053	-3.9231	-3.4311	0.71681	-1.5624	34.215	-5.0971
117.14	5.6717	50.222	-3.9616	0.35981	-1.7438	-0.19148	0.43695	0.16861	0.66022	-1.3176	3629.0	23.206	2.548	75.59	-45.212	71.633	66.596	22.053	-3.9231	-3.4311	0.71681	-1.5624	34.215	-5.0971
117.15	5.6573	50.221	-3.9625	0.36198	-1.7429	-0.18246	0.42925	0.17248	0.66022	-1.3176	3628.5	23.204	2.5413	75.596	-45.334	71.64	66.596	22.053	-3.9231	-3.4311	0.71681	-1.5624	34.215	-5.0971
117.17	5.6433	50.221	-3.9634	0.3641	-1.7421	-0.1734	0.42134	0.17625	0.66022	-1.3176	3627.9	23.201	2.5348	75.602	-45.458	71.647	66.596	22.053	-3.9231	-3.4311	0.71681	-1.5624	34.215	-5.0971
117.18	5.6296	50.221	-3.9642	0.36619	-1.7412	-0.16429	0.41323	0.17992	0.66022	-1.3176	3627.3	23.199	2.5284	75.609	-45.584	71.653	66.596	22.053	-3.9231	-3.4311	0.71681	-1.5624	34.215	-5.0971
117.19	5.6162	50.222	-3.965	0.36824	-1.7403	-0.15515	0.40494	0.18349	0.66022	-1.3176	3626.7	23.197	2.5222	75.615	-45.711	71.66	66.596	22.053	-3.9231	-3.4311	0.71681	-1.5624	34.215	-5.0971
117.2	5.6031	50.223	-3.9658	0.37024	-1.7393	-0.14598	0.39645	0.18694	0.66022	-1.3176	3626.1	23.196	2.5161	75.622	-45.839	71.667	66.596	22.053	-3.9231	-3.4311	0.71681	-1.5624	34.215	-5.0971
117.22	5.5903	50.225	-3.9665	0.3722	-1.7384	-0.13678	0.38778	0.19029	0.66022	-1.3176	3625.5	23.194	2.5101	75.628	-45.969	71.674	66.596	22.053	-3.9231	-3.4311	0.71681	-1.5624	34.215	-5.0971
117.23	5.5778	50.227	-3.9672	0.37412	-1.7374	-0.12756	0.37894	0.19354	0.66022	-1.3176	3624.9	23.193	2.5043	75.635	-46.1	71.68	66.596	22.053	-3.9231	-3.4311	0.71681	-1.5624	34.215	-5.0971
117.24	5.5656	50.229	-3.9678	0.37599	-1.7365	-0.11832	0.36992	0.19666	0.66022	-1.3176	3624.3	23.192	2.4986	75.641	-46.232	71.687	66.596	22.053	-3.9231	-3.4311	0.71681	-1.5624	34.215	-5.0971
117.25	5.5537	50.232	-3.9683	0.37782	-1.7355	-0.10908	0.36074	0.19968	0.66022	-1.3176	3623.7	23.191	2.493	75.648	-46.366	71.694	66.596	22.053	-3.9231	-3.4311	0.71681	-1.5624	34.215	-5.0971
117.26	5.5421	50.235	-3.9689	0.3796	-1.7345	-0.099821	0.3514	0.20258	0.66022	-1.3176	3623.1	23.19	2.4876	75.655	-46.5	71.701	66.596	22.053	-3.9231	-3.4311	0.71681	-1.5624	34.215	-5.0971
117.27	5.5308	50.239	-3.9693	0.38133	-1.7334	-0.090563	0.34191	0.20536	0.66022	-1.3176	3622.5	23.19	2.4823	75.662	-46.637	71.708	66.596	22.053	-3.9231	-3.4311	0.71681	-1.5624	34.215	-5.0971
117.29	5.5199	50.243	-3.9698	0.38302	-1.7324	-0.081307	0.33227	0.20803	0.66022	-1.3176	3621.9	23.19	2.4771	75.668	-46.774	71.716	66.596	22.053	-3.9231	-3.4311	0.71681	-1.5624	34.215	-5.0971
117.3	5.5092	50.248	-3.9701	0.38465	-1.7314	-0.072058	0.32249	0.21057	0.66022	-1.3176	3621.3	23.19	2.4721	75.675	-46.913	71.723	66.596	22.053	-3.9231	-3.4311	0.71681	-1.5624	34.215	-5.0971
117.31	5.4988	50.253	-3.9705	0.38624	-1.7303	-0.06282	0.31258	0.213	0.66022	-1.3176	3620.7	23.19	2.4672	75.682	-47.052	71.73	66.596	22.053	-3.9231	-3.4311	0.71681	-1.5624	34.215	-5.0971
117.32	5.4887	50.259	-3.9708	0.38778	-1.7292	-0.053599	0.30254	0.2153	0.66022	-1.3176	3620.1	23.19	2.4625	75.689	-47.193	71.737	66.596	22.053	-3.9231	-3.4311	0.71681	-1.5624	34.215	-5.0971
117.33	5.479	50.265	-3.971	0.38927	-1.7282	-0.044399	0.29238	0.21747	0.66022	-1.3176	3619.5	23.191	2.4579	75.696	-47.335	71.745	66.596	22.053	-3.9231	-3.4311	0.71681	-1.5624	34.215	-5.0971
117.34	5.4695	50.271	-3.9712	0.3907	-1.7271	-0.035225	0.2821	0.21952	0.66022	-1.3176	3618.9	23.191	2.4534	75.703	-47.478	71.752	66.596	22.053	-3.9231	-3.4311	0.71681	-1.5624	34.215	-5.0971
117.35	5.4603	50.278	-3.9714	0.39209	-1.726	-0.026081	0.27171	0.22145	0.66022	-1.3176	3618.3	23.192	2.449	75.711	-47.622	71.759	66.596	22.053	-3.9231	-3.4311	0.71681	-1.5624	34.215	-5.0971
117.36	5.4514	50.285	-3.9715	0.39342	-1.7248	-0.016973	0.26123	0.22324	0.66022	-1.3176	3617.7	23.193	2.4448	75.718	-47.767	71.767	66.596	22.053	-3.9231	-3.4311	0.71681	-1.5624	34.215	-5.0971
117.37	5.4428	50.293	-3.9715	0.3947	-1.7237	-0.0079055	0.25065	0.22491	0.66022	-1.3176	3617.1	23.195	2.4407	75.725	-47.913	71.775	66.596	22.053	-3.9231	-3.4311	0.71681	-1.5624	34.215	-5.0971
117.38	5.4345	50.301	-3.9716	0.39592	-1.7226	0.0011175	0.23998	0.22645	0.66022	-1.3176	3616.5	23.196	2.4368	75.732	-48.06	71.782	66.596	22.053	-3.9231	-3.4311	0.71681	-1.5624	34.215	-5.0971
117.39	5.4265	50.309	-3.9715	0.3971	-1.7215	0.010091	0.22924	0.22786	0.66022	-1.3176	3615.9	23.198	2.4329	75.74	-48.208	71.79	66.596	22.053	-3.9231	-3.4311	0.71681	-1.5624	34.215	-5.0971
117.4	5.4188	50.318	-3.9715	0.39822	-1.7203	0.01901	0.21842	0.22914	0.66022	-1.3176	3615.3	23.2	2.4292	75.747	-48.357	71.797	66.596	22.053	-3.9231	-3.4311	0.71681	-1.5624	34.215	-5.0971
117.41	5.4114	50.327	-3.9713	0.39928	-1.7192	0.02787	0.20754	0.23029	0.66022	-1.3176	3614.6	23.202	2.4257	75.755	-48.507	71.805	66.596	22.053	-3.9231	-3.4311	0.71681	-1.5624	34.215	-5.0971
117.42	5.4042	50.337	-3.9712	0.40029	-1.718	0.036667	0.19659	0.2313	0.66022	-1.3176	3614.0	23.204	2.4222	75.762	-48.657	71.813	66.596	22.053	-3.9231	-3.4311	0.71681	-1.5624	34.215	-5.0971
117.43	5.3974	50.347	-3.971	0.40125	-1.7169	0.045396	0.1856	0.23219	0.66022	-1.3176	3613.4	23.206	2.4189	75.77	-48.809	71.821	66.596	22.053	-3.9231	-3.4311	0.71681	-1.5624	34.215	-5.0971
117.44	5.3908	50.357	-3.9707	0.40215	-1.7157	0.054052	0.17456	0.23294	0.66022	-1.3176	3612.8	23.209	2.4157	75.777	-48.961	71.828	66.596	22.053	-3.9231	-3.4311	0.71681	-1.5624	34.215	-5.0971
117.45	5.3845	50.368	-3.9704	0.40299	-1.7145	0.062631	0.16348	0.23356	0.66022	-1.3176	3612.2	23.211	2.4126	75.785	-49.114	71.836	66.596	22.053	-3.9231	-3.4311	0.71681	-1.5624	34.215	-5.0971
117.46	5.3785	50.379	-3.9701	0.40378	-1.7134	0.071129	0.15237	0.23404	0.66022	-1.3176	3611.6	23.214	2.4097	75.793	-49.267	71.844	66.596	22.053	-3.9231	-3.4311	0.71681	-1.5624	34.215	-5.0971
117.47	5.3728	50.39	-3.9697	0.40452	-1.7122	0.07954	0.14124	0.2344	0.66022	-1.3176	3611.0	23.217	2.4069	75.8	-49.421	71.852	66.596	22.053	-3.9231	-3.4311	0.71681	-1.5624	34.215	-5.0971
117.48	5.3673	50.402	-3.9693	0.4052	-1.711	0.087862	0.1301	0.23462	0.66022	-1.3176	3610.4	23.22	2.4042	75.808	-49.576	71.86	66.596	22.053	-3.9231	-3.4311	0.71681	-1.5624	34.215	-5.0971
117.49	5.3621	50.414	-3.9688	0.40582	-1.7098	0.096089	0.11894	0.23471	0.66022	-1.3176	3609.8	23.224	2.4016	75.816	-49.731	71.868	66.596	22.053	-3.9231	-3.4311	0.71681	-1.5624	34.215	-5.0971
117.5	5.3572	50.426	-3.9683	0.40638	-1.7087	0.10422	0.10779	0.23467	0.66022	-1.3176	3609.2	23.227	2.3992	75.824	-49.887	71.876	66.596	22.053	-3.9231	-3.4311	0.71681	-1.5624	34.215	-5.0971
117.51	5.3526	50.439	-3.9678	0.4069	-1.7075	0.11224	0.096633	0.23449	0.66022	-1.3176	3608.6	23.231	2.3969	75.831	-50.043	71.885	66.596	22.053	-3.9231	-3.4311	0.71681	-1.5624	34.215	-5.0971
117.52	5.3482	50.452	-3.9672	0.40735	-1.7063	0.12016	0.085493	0.23419	0.66022	-1.3176	3607.9	23.234	2.3947	75.839	-50.2	71.893	66.596	22.053	-3.9231	-3.4311	0.71681	-1.5624	34.215	-5.0971
117.53	5.3441	50.465	-3.9666	0.40775	-1.7052	0.12797	0.074372	0.23375	0.66022	-1.3176	3607.3	23.238	2.3926	75.847	-50.357	71.901	66.596	22.053	-3.9231	-3.4311	0.71681	-1.5624	34.215	-5.0971
117.54	5.3403	50.479	-3.9659	0.40809	-1.704	0.13566	0.063276	0.23319	0.66022	-1.3176	3606.7	23.242	2.3906	75.855	-50.514	71.909	66.596	22.053	-3.9231	-3.4311	0.71681	-1.5624	34.215	-5.0971
117.54	5.3367	50.493	-3.9652	0.40838	-1.7028	0.14458	0.052331	0.23264	0.66022	-1.3176	3606.1	23.246	2.3888	75.863	-50.672	71.917	66.596	22.053	-3.9231	-3.4311	0.71681	-1.5624	34.215	-5.0971
117.55	5.3334	50.507	-3.9645	0.40862	-1.7017	0.15526	0.041567	0.23217	0.66022	-1.3176	3605.5	23.251	2.387	75.871	-50.83	71.926	66.596	22.053	-3.9231	-3.4311	0.71681	-1.5624	34.215	-5.0971
117.56	5.3304	50.521	-3.9637	0.4088	-1.7005	0.16575	0.030811	0.23157	0.66022	-1.3176	3604.9	23.255	2.3854	75.88	-50.988	71.934	66.596	22.053	-3.9231	-3.4311	0.71681	-1.5624	34.215	-5.0971
117.57	5.3276	50.536	-3.9628	0.40893	-1.6993	0.17604	0.020068	0.23083	0.66022	-1.3176	3604.2	23.26	2.3839	75.888	-51.146	71.942	66.596	22.053	-3.9231	-3.4311	0.71681	-1.5624	34.215	-5.0971
117.58	5.3251	50.551	-3.9619	0.409	-1.6982	0.18612	0.0093477	0.22996	0.66022	-1.3176	3603.6	23.264	2.3825	75.896	-51.304	71.951	66.596	22.053	-3.9231	-3.4311	0.71681	-1.5624	34.215	-5.0971
117.59	5.3229	50.566	-3.961	0.40902	-1.697	0.196	-0.0013436	0.22896	0.66022	-1.3176	3603.0	23.269	2.3813	75.904	-51.463	71.959	66.596	22.053	-3.9231	-3.4311	0.71681	-1.5624	34.215	-5.0971
117.6	5.3209	50.581	-3.96	0.40899	-1.6959	0.20567	-0.011998	0.22782	0.66022	-1.3176	3602.4	23.274	2.3801	75.912	-51.621	71.968	66.596	22.053	-3.9231	-3.4311	0.71681	-1.5624	34.215	-5.0971
117.61	5.3192	50.597	-3.9589	0.4089	-1.6948	0.21512	-0.022609	0.22656	0.66022	-1.3176	3601.8	23.279	2.3791	75.92	-51.779	71.976	66.596	22.053	-3.9231	-3.4311	0.71681	-1.5624	34.215	-5.0971
117.61	5.3178	50.613	-3.9578	0.40876	-1.6936	0.22435	-0.03317	0.22516	0.66022	-1.3176	3601.2	23.284	2.3782	75.929	-51.937	71.985	66.596	22.053	-3.9231	-3.4311	0.71681	-1.5624	34.215	-5.0971
117.62	5.3166	50.629	-3.9567	0.40857	-1.6925	0.23335	-0.043672	0.22364	0.66022	-1.3176	3600.5	23.289	2.3774	75.937	-52.095	71.993	66.596	22.053	-3.9231	-3.4311	0.71681	-1.5624	34.215	-5.0971
117.63	5.3157	50.645	-3.9555	0.40832	-1.6914	0.24212	-0.054109	0.22199	0.66022	-1.3176	3599.9	23.294	2.3767	75.945	-52.253	72.002	66.596	22.053	-3.9231	-3.4311	0.71681	-1.5624	34.215	-5.0971
117.64	5.315	50.662	-3.9543	0.40803	-1.6903	0.25067	-0.064475	0.22022	0.66022	-1.3176	3599.3	23.299	2.3762	75.954	-52.41	72.01	66.596	22.053	-3.9231	-3.4311	0.71681	-1.5624	34.215	-5.0971
117.65	5.3147	50.679	-3.953	0.40768	-1.6892	0.25897	-0.074763	0.21832	0.66022	-1.3176	3598.7	23.305	2.3758	75.962	-52.567	72.019	66.596	22.053	-3.9231	-3.4311	0.71681	-1.5624	34.215	-5.0971
117.66	5.3146	50.695	-3.9517	0.40728	-1.6881	0.26704	-0.084966	0.2163	0.66022	-1.3176	3598.1	23.31	2.3755	75.971	-52.723	72.028	66.596	22.053	-3.9231	-3.4311	0.71681	-1.5624	34.215	-5.0971
117.66	5.3147	50.713	-3.9503	0.40683	-1.687	0.27486	-0.095077	0.21416	0.66022	-1.3176	3597.4	23.316	2.3753	75.979	-52.879	72.037	66.596	22.053	-3.9231	-3.4311	0.71681	-1.5624	34.215	-5.0971
117.67	5.3151	50.73	-3.9489	0.40633	-1.686	0.28244	-0.10509	0.2119	0.66022	-1.3176	3596.8	23.321	2.3752	75.988	-53.035	72.045	66.596	22.053	-3.9231	-3.4311	0.71681	-1.5624	34.215	-5.0971
117.68	5.3158	50.747	-3.9475	0.40578	-1.6849	0.28977	-0.115	0.20952	0.66022	-1.3176	3596.2	23.327	2.3752	75.996	-53.189	72.054	66.596	22.053	-3.9231	-3.4311	0.71681	-1.5624	34.215	-5.0971
117.69	5.3168	50.764	-3.946	0.40518	-1.6839	0.29684	-0.1248	0.20703	0.66022	-1.3176	3595.6	23.333	2.3754	76.005	-53.343	72.063	66.596	22.053	-3.9231	-3.4311	0.71681	-1.5624	34.215	-5.0971
117.7	5.318	50.782	-3.9445	0.40453	-1.6828	0.30367	-0.13449	0.20442	0.66022	-1.3176	3594.9	23.339	2.3757	76.013	-53.496	72.072	66.596	22.053	-3.9231	-3.4311	0.71681	-1.5624	34.215	-5.0971
117.7	5.3195	50.8	-3.943	0.40384	-1.6818	0.31023	-0.14405	0.20171	0.66022	-1.3176	3594.3	23.344	2.3761	76.022	-53.649	72.08	66.596	22.053	-3.9231	-3.4311	0.71681	-1.5624	34.215	-5.0971
117.71	5.3213	50.818	-3.9414	0.40309	-1.6808	0.31654	-0.15348	0.19888	0.66022	-1.3176	3593.7	23.35	2.3766	76.03	-53.8	72.089	66.596	22.053	-3.9231	-3.4311	0.71681	-1.5624	34.215	-5.0971
117.72	5.3233	50.836	-3.9398	0.4023	-1.6798	0.32259	-0.16279	0.19595	0.66022	-1.3176	3593.1	23.356	2.3772	76.039	-53.95	72.098	66.596	22.053	-3.9231	-3.4311	0.71681	-1.5624	34.215	-5.0971
117.73	5.3256	50.854	-3.9382	0.40146	-1.6789	0.32837	-0.17195	0.19291	0.66022	-1.3176	3592.4	23.362	2.378	76.048	-54.099	72.107	66.596	22.053	-3.9231	-3.4311	0.71681	-1.5624	34.215	-5.0971
117.74	5.3281	50.872	-3.9365	0.40058	-1.6779	0.33389	-0.18098	0.18977	0.66022	-1.3176	3591.8	23.368	2.3788	76.056	-54.247	72.116	66.596	22.053	-3.9231	-3.4311	0.71681	-1.5624	34.215	-5.0971
117.74	5.3309	50.89	-3.9349	0.39965	-1.677	0.33914	-0.18985	0.18653	0.66022	-1.3176	3591.2	23.374	2.3798	76.065	-54.393	72.125	66.596	22.053	-3.9231	-3.4311	0.71681	-1.5624	34.215	-5.0971
117.75	5.334	50.908	-3.9331	0.39868	-1.6761	0.34413	-0.19857	0.18319	0.66022	-1.3176	3590.6	23.38	2.3809	76.074	-54.538	72.133	66.596	22.053	-3.9231	-3.4311	0.71681	-1.5624	34.215	-5.0971
117.76	5.3373	50.926	-3.9314	0.39767	-1.6751	0.34884	-0.20714	0.17975	0.66022	-1.3176	3589.9	23.386	2.3821	76.082	-54.682	72.142	66.596	22.053	-3.9231	-3.4311	0.71681	-1.5624	34.215	-5.0971
117.77	5.3409	50.945	-3.9297	0.39661	-1.6743	0.35329	-0.21554	0.17622	0.66022	-1.3176	3589.3	23.392	2.3835	76.091	-54.824	72.151	66.596	22.053	-3.9231	-3.4311	0.71681	-1.5624	34.215	-5.0971
117.78	5.3447	50.963	-3.9279	0.39551	-1.6734	0.35746	-0.22378	0.17261	0.66022	-1.3176	3588.7	23.399	2.3849	76.1	-54.964	72.16	66.596	22.053	-3.9231	-3.4311	0.71681	-1.5624	34.215	-5.0971
117.78	5.3488	50.981	-3.9261	0.39437	-1.6725	0.36137	-0.23184	0.1689	0.66022	-1.3176	3588.0	23.405	2.3864	76.108	-55.102	72.169	66.596	22.053	-3.9231	-3.4311	0.71681	-1.5624	34.215	-5.0971
117.79	5.3532	51.0	-3.9243	0.3932	-1.6717	0.365	-0.23974	0.16511	0.66022	-1.3176	3587.4	23.411	2.3881	76.117	-55.239	72.178	66.596	22.053	-3.9231	-3.4311	0.71681	-1.5624	34.215	-5.0971
117.8	5.3577	51.018	-3.9224	0.39198	-1.6709	0.36836	-0.24745	0.16124	0.66022	-1.3176	3586.8	23.417	2.3899	76.126	-55.373	72.187	66.596	22.053	-3.9231	-3.4311	0.71681	-1.5624	34.215	-5.0971
117.81	5.3626	51.037	-3.9206	0.39072	-1.6701	0.37145	-0.25499	0.15728	0.66022	-1.3176	3586.1	23.423	2.3918	76.135	-55.505	72.196	66.596	22.053	-3.9231	-3.4311	0.71681	-1.5624	34.215	-5.0971
117.82	5.3677	51.055	-3.9187	0.38943	-1.6693	0.37426	-0.26233	0.15325	0.66022	-1.3176	3585.5	23.429	2.3938	76.143	-55.635	72.205	66.596	22.053	-3.9231	-3.4311	0.71681	-1.5624	34.215	-5.0971
117.82	5.373	51.073	-3.9168	0.3881	-1.6685	0.37681	-0.2695	0.14915	0.66022	-1.3176	3584.9	23.435	2.3959	76.152	-55.762	72.214	66.596	22.053	-3.9231	-3.4311	0.71681	-1.5624	34.215	-5.0971
117.83	5.3786	51.092	-3.915	0.38673	-1.6678	0.37908	-0.27647	0.14497	0.66022	-1.3176	3584.3	23.441	2.3981	76.161	-55.887	72.223	66.596	22.053	-3.9231	-3.4311	0.71681	-1.5624	34.215	-5.0971
117.84	5.3844	51.11	-3.9131	0.38533	-1.6671	0.38108	-0.28324	0.14073	0.66022	-1.3176	3583.6	23.448	2.4004	76.17	-56.009	72.232	66.596	22.053	-3.9231	-3.4311	0.71681	-1.5624	34.215	-5.0971
117.85	5.3904	51.128	-3.9111	0.3839	-1.6664	0.38281	-0.28982	0.13641	0.66022	-1.3176	3583.0	23.454	2.4028	76.178	-56.129	72.241	66.596	22.053	-3.9231	-3.4311	0.71681	-1.5624	34.215	-5.0971
117.86	5.3967	51.147	-3.9092	0.38244	-1.6657	0.38427	-0.29621	0.13204	0.66022	-1.3176	3582.4	23.46	2.4053	76.187	-56.245	72.25	66.596	22.053	-3.9231	-3.4311	0.71681	-1.5624	34.215	-5.0971
117.86	5.4032	51.165	-3.9073	0.38094	-1.6651	0.38546	-0.30239	0.12761	0.66022	-1.3176	3581.7	23.466	2.408	76.196	-56.359	72.259	66.596	22.053	-3.9231	-3.4311	0.71681	-1.5624	34.215	-5.0971
117.87	5.4099	51.183	-3.9054	0.37941	-1.6645	0.38639	-0.30837	0.12311	0.66022	-1.3176	3581.1	23.472	2.4107	76.204	-56.469	72.268	66.596	22.053	-3.9231	-3.4311	0.71681	-1.5624	34.215	-5.0971
117.88	5.4169	51.201	-3.9034	0.37786	-1.6639	0.38705	-0.31414	0.11857	0.66022	-1.3176	3580.5	23.478	2.4135	76.213	-56.576	72.277	66.596	22.053	-3.9231	-3.4311	0.71681	-1.5624	34.215	-5.0971
117.89	5.4241	51.219	-3.9015	0.37627	-1.6633	0.38744	-0.31971	0.11397	0.66022	-1.3176	3579.8	23.484	2.4164	76.222	-56.679	72.286	66.596	22.053	-3.9231	-3.4311	0.71681	-1.5624	34.215	-5.0971
117.9	5.4315	51.237	-3.8996	0.37466	-1.6627	0.38757	-0.32506	0.10933	0.66022	-1.3176	3579.2	23.49	2.4195	76.231	-56.779	72.295	66.596	22.053	-3.9231	-3.4311	0.71681	-1.5624	34.215	-5.0971
117.9	5.4391	51.255	-3.8976	0.37302	-1.6622	0.38745	-0.33021	0.10463	0.66022	-1.3176	3578.6	23.495	2.4226	76.239	-56.875	72.304	66.596	22.053	-3.9231	-3.4311	0.71681	-1.5624	34.215	-5.0971
117.91	5.4469	51.272	-3.8957	0.37136	-1.6617	0.38706	-0.33515	0.099901	0.66022	-1.3176	3577.9	23.501	2.4258	76.248	-56.967	72.313	66.596	22.053	-3.9231	-3.4311	0.71681	-1.5624	34.215	-5.0971
117.92	5.455	51.29	-3.8938	0.36967	-1.6612	0.38641	-0.33988	0.095128	0.66022	-1.3176	3577.3	23.507	2.4291	76.257	-57.055	72.322	66.596	22.053	-3.9231	-3.4311	0.71681	-1.5624	34.215	-5.0971
117.93	5.4632	51.308	-3.8918	0.36796	-1.6607	0.38552	-0.34439	0.090318	0.66022	-1.3176	3576.7	23.513	2.4325	76.266	-57.139	72.331	66.596	22.053	-3.9231	-3.4311	0.71681	-1.5624	34.215	-5.0971
117.94	5.4716	51.325	-3.8899	0.36623	-1.6603	0.38437	-0.34869	0.085473	0.66022	-1.3176	3576.0	23.519	2.436	76.274	-57.219	72.339	66.596	22.053	-3.9231	-3.4311	0.71681	-1.5624	34.215	-5.0971
117.94	5.4803	51.342	-3.888	0.36447	-1.6599	0.38297	-0.35277	0.080598	0.66022	-1.3176	3575.4	23.524	2.4395	76.283	-57.294	72.348	66.596	22.053	-3.9231	-3.4311	0.71681	-1.5624	34.215	-5.0971
117.95	5.4891	51.359	-3.8861	0.3627	-1.6595	0.38132	-0.35664	0.075695	0.66022	-1.3176	3574.7	23.53	2.4432	76.292	-57.365	72.357	66.596	22.053	-3.9231	-3.4311	0.71681	-1.5624	34.215	-5.0971
117.96	5.4981	51.377	-3.8842	0.36091	-1.6591	0.37943	-0.3603	0.070767	0.66022	-1.3176	3574.1	23.535	2.4469	76.3	-57.431	72.366	66.596	22.053	-3.9231	-3.4311	0.71681	-1.5624	34.215	-5.0971
117.97	5.5073	51.393	-3.8823	0.3591	-1.6588	0.3773	-0.36374	0.065817	0.66022	-1.3176	3573.5	23.541	2.4507	76.309	-57.492	72.375	66.596	22.053	-3.9231	-3.4311	0.71681	-1.5624	34.215	-5.0971
117.98	5.5167	51.41	-3.8804	0.35727	-1.6584	0.37493	-0.36696	0.060847	0.66022	-1.3176	3572.8	23.546	2.4546	76.317	-57.549	72.384	66.596	22.053	-3.9231	-3.4311	0.71681	-1.5624	34.215	-5.0971
117.98	5.5262	51.427	-3.8785	0.35543	-1.6582	0.37233	-0.36997	0.055861	0.66022	-1.3176	3572.2	23.551	2.4586	76.326	-57.6	72.393	66.596	22.053	-3.9231	-3.4311	0.71681	-1.5624	34.215	-5.0971
117.99	5.5359	51.443	-3.8767	0.35357	-1.6579	0.36949	-0.37277	0.05086	0.66022	-1.3176	3571.6	23.557	2.4626	76.335	-57.646	72.402	66.596	22.053	-3.9231	-3.4311	0.71681	-1.5624	34.215	-5.0971
118.0	5.5458	51.46	-3.8748	0.3517	-1.6576	0.36643	-0.37535	0.045849	0.66022	-1.3176	3570.9	23.562	2.4668	76.343	-57.688	72.41	66.596	22.053	-3.9231	-3.4311	0.71681	-1.5624	34.215	-5.0971
118.01	5.5558	51.476	-3.873	0.34982	-1.6574	0.36315	-0.37772	0.04083	0.66022	-1.3176	3570.3	23.567	2.4709	76.352	-57.724	72.419	66.596	22.053	-3.9231	-3.4311	0.71681	-1.5624	34.215	-5.0971
118.02	5.5659	51.492	-3.8712	0.34792	-1.6572	0.35964	-0.37988	0.035805	0.66022	-1.3176	3569.7	23.572	2.4752	76.36	-57.754	72.428	66.596	22.053	-3.9231	-3.4311	0.71681	-1.5624	34.215	-5.0971
118.02	5.5762	51.508	-3.8694	0.34602	-1.6571	0.35591	-0.38182	0.030778	0.66022	-1.3176	3569.0	23.577	2.4795	76.369	-57.78	72.437	66.596	22.053	-3.9231	-3.4311	0.71681	-1.5624	34.215	-5.0971
118.03	5.5867	51.523	-3.8676	0.3441	-1.6569	0.35198	-0.38355	0.02575	0.66022	-1.3176	3568.4	23.582	2.4839	76.377	-57.8	72.445	66.596	22.053	-3.9231	-3.4311	0.71681	-1.5624	34.215	-5.0971
118.04	5.5973	51.539	-3.8659	0.34218	-1.6568	0.34783	-0.38508	0.020726	0.66022	-1.3176	3567.7	23.587	2.4883	76.386	-57.814	72.454	66.596	22.053	-3.9231	-3.4311	0.71681	-1.5624	34.215	-5.0971
118.05	5.608	51.554	-3.8642	0.34025	-1.6567	0.34348	-0.38639	0.015706	0.66022	-1.3176	3567.1	23.592	2.4928	76.394	-57.824	72.463	66.596	22.053	-3.9231	-3.4311	0.71681	-1.5624	34.215	-5.0971
118.06	5.6188	51.569	-3.8625	0.33832	-1.6567	0.33893	-0.3875	0.010694	0.66022	-1.3176	3566.5	23.596	2.4973	76.402	-57.827	72.471	66.596	22.053	-3.9231	-3.4311	0.71681	-1.5624	34.215	-5.0971
118.07	5.6297	51.584	-3.8608	0.33638	-1.6566	0.33418	-0.3884	0.0056927	0.66022	-1.3176	3565.8	23.601	2.5019	76.411	-57.826	72.48	66.596	22.053	-3.9231	-3.4311	0.71681	-1.5624	34.215	-5.0971
118.07	5.6408	51.599	-3.8591	0.33444	-1.6566	0.32924	-0.3891	0.00070415	0.66022	-1.3176	3565.2	23.606	2.5066	76.419	-57.819	72.489	66.596	22.053	-3.9231	-3.4311	0.71681	-1.5624	34.215	-5.0971
118.08	5.6519	51.614	-3.8575	0.33249	-1.6566	0.32411	-0.38959	-0.004269	0.66022	-1.3176	3564.6	23.61	2.5112	76.427	-57.807	72.497	66.596	22.053	-3.9231	-3.4311	0.71681	-1.5624	34.215	-5.0971
118.09	5.6631	51.628	-3.8559	0.33054	-1.6566	0.31879	-0.38989	-0.0092244	0.66022	-1.3176	3563.9	23.615	2.516	76.436	-57.789	72.506	66.596	22.053	-3.9231	-3.4311	0.71681	-1.5624	34.215	-5.0971
118.1	5.6745	51.643	-3.8543	0.32859	-1.6567	0.3133	-0.38998	-0.014159	0.66022	-1.3176	3563.3	23.619	2.5207	76.444	-57.766	72.514	66.596	22.053	-3.9231	-3.4311	0.71681	-1.5624	34.215	-5.0971
118.11	5.6859	51.657	-3.8527	0.32664	-1.6568	0.30763	-0.38987	-0.019072	0.66022	-1.3176	3562.6	23.623	2.5255	76.452	-57.738	72.523	66.596	22.053	-3.9231	-3.4311	0.71681	-1.5624	34.215	-5.0971
118.12	5.6973	51.67	-3.8512	0.32469	-1.6569	0.30179	-0.38957	-0.02396	0.66022	-1.3176	3562.0	23.627	2.5303	76.46	-57.705	72.531	66.596	22.053	-3.9231	-3.4311	0.71681	-1.5624	34.215	-5.0971
118.12	5.7089	51.684	-3.8497	0.32275	-1.657	0.29579	-0.38908	-0.02882	0.66022	-1.3176	3561.4	23.631	2.5352	76.468	-57.667	72.539	66.596	22.053	-3.9231	-3.4311	0.71681	-1.5624	34.215	-5.0971
118.13	5.7205	51.698	-3.8483	0.3208	-1.6572	0.28962	-0.3884	-0.033651	0.66022	-1.3176	3560.7	23.635	2.5401	76.476	-57.624	72.548	66.596	22.053	-3.9231	-3.4311	0.71681	-1.5624	34.215	-5.0971
118.14	5.7321	51.711	-3.8468	0.31886	-1.6574	0.2833	-0.38752	-0.038451	0.66022	-1.3176	3560.1	23.639	2.545	76.484	-57.576	72.556	66.596	22.053	-3.9231	-3.4311	0.71681	-1.5624	34.215	-5.0971
118.15	5.7438	51.724	-3.8454	0.31693	-1.6576	0.27682	-0.38646	-0.043217	0.66022	-1.3176	3559.5	23.643	2.5499	76.492	-57.524	72.565	66.596	22.053	-3.9231	-3.4311	0.71681	-1.5624	34.215	-5.0971
118.16	5.7555	51.737	-3.8441	0.315	-1.6578	0.2702	-0.38521	-0.047947	0.66022	-1.3176	3558.8	23.647	2.5548	76.5	-57.467	72.573	66.596	22.053	-3.9231	-3.4311	0.71681	-1.5624	34.215	-5.0971
118.17	5.7672	51.749	-3.8427	0.31308	-1.658	0.26344	-0.38378	-0.052639	0.66022	-1.3176	3558.2	23.65	2.5598	76.508	-57.405	72.581	66.596	22.053	-3.9231	-3.4311	0.71681	-1.5624	34.215	-5.0971
118.18	5.779	51.762	-3.8414	0.31116	-1.6583	0.25654	-0.38217	-0.057291	0.66022	-1.3176	3557.5	23.654	2.5647	76.516	-57.34	72.589	66.596	22.053	-3.9231	-3.4311	0.71681	-1.5624	34.215	-5.0971
118.18	5.7907	51.774	-3.8402	0.30925	-1.6586	0.2495	-0.38038	-0.061902	0.66022	-1.3176	3556.9	23.657	2.5697	76.524	-57.27	72.597	66.596	22.053	-3.9231	-3.4311	0.71681	-1.5624	34.215	-5.0971
118.19	5.8025	51.786	-3.8389	0.30736	-1.6589	0.24234	-0.37842	-0.066469	0.66022	-1.3176	3556.3	23.66	2.5747	76.532	-57.196	72.605	66.596	22.053	-3.9231	-3.4311	0.71681	-1.5624	34.215	-5.0971
118.2	5.8143	51.798	-3.8377	0.30547	-1.6593	0.23505	-0.37629	-0.07099	0.66022	-1.3176	3555.6	23.664	2.5796	76.54	-57.119	72.614	66.596	22.053	-3.9231	-3.4311	0.71681	-1.5624	34.215	-5.0971
118.21	5.826	51.809	-3.8366	0.30359	-1.6596	0.22765	-0.37398	-0.075464	0.66022	-1.3176	3555.0	23.667	2.5846	76.548	-57.038	72.622	66.596	22.053	-3.9231	-3.4311	0.71681	-1.5624	34.215	-5.0971
118.22	5.8377	51.821	-3.8355	0.30173	-1.66	0.22013	-0.3715	-0.079888	0.66022	-1.3176	3554.3	23.67	2.5895	76.555	-56.953	72.63	66.596	22.053	-3.9231	-3.4311	0.71681	-1.5624	34.215	-5.0971
118.23	5.8494	51.832	-3.8344	0.29988	-1.6604	0.21251	-0.36886	-0.084262	0.66022	-1.3176	3553.7	23.673	2.5945	76.563	-56.865	72.638	66.596	22.053	-3.9231	-3.4311	0.71681	-1.5624	34.215	-5.0971
118.24	5.8611	51.843	-3.8333	0.29804	-1.6609	0.20478	-0.36606	-0.088583	0.66022	-1.3176	3553.1	23.676	2.5994	76.571	-56.774	72.645	66.596	22.053	-3.9231	-3.4311	0.71681	-1.5624	34.215	-5.0971
118.25	5.8727	51.853	-3.8323	0.29622	-1.6613	0.19695	-0.3631	-0.09285	0.66022	-1.3176	3552.4	23.679	2.6043	76.578	-56.679	72.653	66.596	22.053	-3.9231	-3.4311	0.71681	-1.5624	34.215	-5.0971
118.25	5.8842	51.864	-3.8314	0.29441	-1.6618	0.18903	-0.35998	-0.097062	0.66022	-1.3176	3551.8	23.681	2.6091	76.586	-56.582	72.661	66.596	22.053	-3.9231	-3.4311	0.71681	-1.5624	34.215	-5.0971
118.26	5.8957	51.874	-3.8304	0.29262	-1.6623	0.18102	-0.35671	-0.10122	0.66022	-1.3176	3551.2	23.684	2.614	76.593	-56.482	72.669	66.596	22.053	-3.9231	-3.4311	0.71681	-1.5624	34.215	-5.0971
118.27	5.9071	51.884	-3.8296	0.29084	-1.6628	0.17292	-0.35328	-0.10531	0.66022	-1.3176	3550.5	23.686	2.6188	76.6	-56.379	72.677	66.596	22.053	-3.9231	-3.4311	0.71681	-1.5624	34.215	-5.0971
118.28	5.9185	51.894	-3.8287	0.28909	-1.6634	0.16475	-0.3497	-0.10935	0.66022	-1.3176	3549.9	23.689	2.6235	76.608	-56.274	72.684	66.596	22.053	-3.9231	-3.4311	0.71681	-1.5624	34.215	-5.0971
118.29	5.9297	51.904	-3.8279	0.28735	-1.6639	0.1565	-0.34598	-0.11332	0.66022	-1.3176	3549.3	23.691	2.6283	76.615	-56.167	72.692	66.596	22.053	-3.9231	-3.4311	0.71681	-1.5624	34.215	-5.0971
118.3	5.9408	51.913	-3.8272	0.28563	-1.6645	0.14818	-0.34212	-0.11723	0.66022	-1.3176	3548.6	23.693	2.633	76.622	-56.057	72.7	66.596	22.053	-3.9231	-3.4311	0.71681	-1.5624	34.215	-5.0971
118.31	5.9519	51.922	-3.8264	0.28393	-1.6651	0.13979	-0.33811	-0.12108	0.66022	-1.3176	3548.0	23.696	2.6376	76.63	-55.945	72.707	66.596	22.053	-3.9231	-3.4311	0.71681	-1.5624	34.215	-5.0971
118.32	5.9628	51.931	-3.8258	0.28225	-1.6657	0.13135	-0.33396	-0.12486	0.66022	-1.3176	3547.3	23.698	2.6422	76.637	-55.832	72.715	66.596	22.053	-3.9231	-3.4311	0.71681	-1.5624	34.215	-5.0971
118.32	5.9736	51.94	-3.8251	0.28059	-1.6663	0.12285	-0.32968	-0.12857	0.66022	-1.3176	3546.7	23.7	2.6467	76.644	-55.716	72.722	66.596	22.053	-3.9231	-3.4311	0.71681	-1.5624	34.215	-5.0971
118.33	5.9842	51.948	-3.8245	0.27895	-1.667	0.11429	-0.32527	-0.13222	0.66022	-1.3176	3546.1	23.702	2.6512	76.651	-55.599	72.729	66.596	22.053	-3.9231	-3.4311	0.71681	-1.5624	34.215	-5.0971
118.34	5.9947	51.956	-3.824	0.27733	-1.6677	0.1057	-0.32072	-0.13579	0.66022	-1.3176	3545.4	23.703	2.6556	76.658	-55.481	72.737	66.596	22.053	-3.9231	-3.4311	0.71681	-1.5624	34.215	-5.0971
118.35	6.0051	51.964	-3.8235	0.27574	-1.6683	0.097056	-0.31605	-0.1393	0.66022	-1.3176	3544.8	23.705	2.66	76.665	-55.361	72.744	66.596	22.053	-3.9231	-3.4311	0.71681	-1.5624	34.215	-5.0971
118.36	6.0153	51.972	-3.823	0.27417	-1.669	0.088378	-0.31126	-0.14274	0.66022	-1.3176	3544.2	23.707	2.6643	76.672	-55.239	72.751	66.596	22.053	-3.9231	-3.4311	0.71681	-1.5624	34.215	-5.0971
118.37	6.0253	51.98	-3.8226	0.27263	-1.6698	0.079667	-0.30634	-0.1461	0.66022	-1.3176	3543.5	23.708	2.6685	76.679	-55.117	72.759	66.596	22.053	-3.9231	-3.4311	0.71681	-1.5624	34.215	-5.0971
118.38	6.0352	51.987	-3.8222	0.27111	-1.6705	0.070928	-0.3013	-0.14939	0.66022	-1.3176	3542.9	23.709	2.6726	76.686	-54.993	72.766	66.596	22.053	-3.9231	-3.4311	0.71681	-1.5624	34.215	-5.0971
118.39	6.0449	51.994	-3.8219	0.26962	-1.6713	0.062165	-0.29615	-0.15261	0.66022	-1.3176	3542.3	23.711	2.6767	76.692	-54.868	72.773	66.596	22.053	-3.9231	-3.4311	0.71681	-1.5624	34.215	-5.0971
118.39	6.0543	52.001	-3.8216	0.26815	-1.672	0.053382	-0.29088	-0.15575	0.66022	-1.3176	3541.6	23.712	2.6806	76.699	-54.743	72.78	66.596	22.053	-3.9231	-3.4311	0.71681	-1.5624	34.215	-5.0971
118.4	6.0636	52.007	-3.8213	0.26671	-1.6728	0.044584	-0.2855	-0.15882	0.66022	-1.3176	3541.0	23.713	2.6845	76.706	-54.617	72.787	66.596	22.053	-3.9231	-3.4311	0.71681	-1.5624	34.215	-5.0971
118.41	6.0727	52.014	-3.8211	0.2653	-1.6736	0.035775	-0.28001	-0.16181	0.66022	-1.3176	3540.4	23.714	2.6883	76.712	-54.49	72.794	66.596	22.053	-3.9231	-3.4311	0.71681	-1.5624	34.215	-5.0971
118.42	6.0815	52.02	-3.821	0.26391	-1.6744	0.02696	-0.27442	-0.16472	0.66022	-1.3176	3539.7	23.715	2.692	76.719	-54.362	72.801	66.596	22.053	-3.9231	-3.4311	0.71681	-1.5624	34.215	-5.0971
118.43	6.0902	52.026	-3.8209	0.26255	-1.6753	0.018142	-0.26872	-0.16756	0.66022	-1.3176	3539.1	23.716	2.6956	76.725	-54.234	72.807	66.596	22.053	-3.9231	-3.4311	0.71681	-1.5624	34.215	-5.0971
118.44	6.0986	52.032	-3.8208	0.26122	-1.6761	0.0093255	-0.26292	-0.17032	0.66022	-1.3176	3538.5	23.716	2.6991	76.732	-54.106	72.814	66.596	22.053	-3.9231	-3.4311	0.71681	-1.5624	34.215	-5.0971
118.45	6.1067	52.037	-3.8208	0.25992	-1.677	0.0005148	-0.25703	-0.17299	0.66022	-1.3176	3537.8	23.717	2.7025	76.738	-53.977	72.821	66.596	22.053	-3.9231	-3.4311	0.71681	-1.5624	34.215	-5.0971
118.46	6.1146	52.042	-3.8208	0.25865	-1.6778	-0.0082861	-0.25104	-0.17559	0.66022	-1.3176	3537.2	23.718	2.7058	76.744	-53.848	72.828	66.596	22.053	-3.9231	-3.4311	0.71681	-1.5624	34.215	-5.0971
118.47	6.1223	52.047	-3.8209	0.25741	-1.6787	-0.016921	-0.24494	-0.17809	0.66022	-1.3176	3536.6	23.718	2.7089	76.75	-53.719	72.834	66.596	22.053	-3.9231	-3.4311	0.71681	-1.5624	34.215	-5.0971
118.47	6.1297	52.052	-3.821	0.2562	-1.6796	-0.023364	-0.23854	-0.18025	0.66022	-1.3176	3535.9	23.718	2.712	76.757	-53.589	72.841	66.596	22.053	-3.9231	-3.4311	0.71681	-1.5624	34.215	-5.0971
118.48	6.1368	52.057	-3.8211	0.25503	-1.6805	-0.029801	-0.23206	-0.18233	0.66022	-1.3176	3535.3	23.719	2.7149	76.763	-53.46	72.847	66.596	22.053	-3.9231	-3.4311	0.71681	-1.5624	34.215	-5.0971
118.49	6.1437	52.061	-3.8213	0.25388	-1.6814	-0.036227	-0.22547	-0.18432	0.66022	-1.3176	3534.7	23.719	2.7177	76.769	-53.331	72.854	66.596	22.053	-3.9231	-3.4311	0.71681	-1.5624	34.215	-5.0971
118.5	6.1502	52.065	-3.8215	0.25277	-1.6824	-0.04264	-0.21883	-0.18624	0.66022	-1.3176	3534.0	23.719	2.7204	76.775	-53.201	72.86	66.596	22.053	-3.9231	-3.4311	0.71681	-1.5624	34.215	-5.0971
118.51	6.1565	52.069	-3.8217	0.25169	-1.6833	-0.049037	-0.21214	-0.18807	0.66022	-1.3176	3533.4	23.719	2.723	76.781	-53.072	72.866	66.596	22.053	-3.9231	-3.4311	0.71681	-1.5624	34.215	-5.0971
118.52	6.1625	52.072	-3.8219	0.25065	-1.6843	-0.055416	-0.20539	-0.18982	0.66022	-1.3176	3532.8	23.719	2.7254	76.787	-52.944	72.873	66.596	22.053	-3.9231	-3.4311	0.71681	-1.5624	34.215	-5.0971
118.53	6.1682	52.076	-3.8222	0.24964	-1.6852	-0.061774	-0.1986	-0.19149	0.66022	-1.3176	3532.1	23.718	2.7278	76.792	-52.815	72.879	66.596	22.053	-3.9231	-3.4311	0.71681	-1.5624	34.215	-5.0971
118.54	6.1736	52.079	-3.8226	0.24866	-1.6862	-0.068108	-0.19176	-0.19308	0.66022	-1.3176	3531.5	23.718	2.73	76.798	-52.687	72.885	66.596	22.053	-3.9231	-3.4311	0.71681	-1.5624	34.215	-5.0971
118.55	6.1787	52.082	-3.8229	0.24772	-1.6871	-0.074415	-0.18488	-0.19459	0.66022	-1.3176	3530.9	23.718	2.732	76.804	-52.56	72.891	66.596	22.053	-3.9231	-3.4311	0.71681	-1.5624	34.215	-5.0971
118.56	6.1835	52.085	-3.8233	0.24682	-1.6881	-0.080694	-0.17795	-0.19602	0.66022	-1.3176	3530.3	23.717	2.7339	76.81	-52.433	72.897	66.596	22.053	-3.9231	-3.4311	0.71681	-1.5624	34.215	-5.0971
118.56	6.188	52.087	-3.8237	0.24594	-1.6891	-0.086941	-0.17099	-0.19736	0.66022	-1.3176	3529.6	23.717	2.7357	76.815	-52.306	72.903	66.596	22.053	-3.9231	-3.4311	0.71681	-1.5624	34.215	-5.0971
118.57	6.1922	52.09	-3.8242	0.24511	-1.6901	-0.093155	-0.16399	-0.19863	0.66022	-1.3176	3529.0	23.716	2.7374	76.821	-52.18	72.909	66.596	22.053	-3.9231	-3.4311	0.71681	-1.5624	34.215	-5.0971
118.58	6.1961	52.092	-3.8247	0.2443	-1.6911	-0.099332	-0.15695	-0.19981	0.66022	-1.3176	3528.4	23.715	2.7389	76.826	-52.054	72.915	66.596	22.053	-3.9231	-3.4311	0.71681	-1.5624	34.215	-5.0971
118.59	6.1996	52.094	-3.8252	0.24354	-1.6921	-0.10547	-0.14988	-0.20091	0.66022	-1.3176	3527.7	23.714	2.7403	76.832	-51.93	72.921	66.596	22.053	-3.9231	-3.4311	0.71681	-1.5624	34.215	-5.0971
118.6	6.2028	52.095	-3.8257	0.24281	-1.6931	-0.11157	-0.14278	-0.20194	0.66022	-1.3176	3527.1	23.713	2.7415	76.837	-51.806	72.927	66.596	22.053	-3.9231	-3.4311	0.71681	-1.5624	34.215	-5.0971
118.61	6.2057	52.097	-3.8263	0.24211	-1.6941	-0.11762	-0.13565	-0.20288	0.66022	-1.3176	3526.5	23.712	2.7426	76.842	-51.683	72.933	66.596	22.053	-3.9231	-3.4311	0.71681	-1.5624	34.215	-5.0971
118.62	6.2083	52.098	-3.8269	0.24145	-1.6951	-0.12363	-0.12849	-0.20374	0.66022	-1.3176	3525.9	23.711	2.7435	76.848	-51.56	72.938	66.596	22.053	-3.9231	-3.4311	0.71681	-1.5624	34.215	-5.0971
118.63	6.2105	52.099	-3.8275	0.24082	-1.6961	-0.1296	-0.12131	-0.20452	0.66022	-1.3176	3525.2	23.71	2.7443	76.853	-51.439	72.944	66.596	22.053	-3.9231	-3.4311	0.71681	-1.5624	34.215	-5.0971
118.64	6.2124	52.099	-3.8282	0.24024	-1.6972	-0.13551	-0.1141	-0.20523	0.66022	-1.3176	3524.6	23.709	2.745	76.858	-51.318	72.949	66.596	22.053	-3.9231	-3.4311	0.71681	-1.5624	34.215	-5.0971
118.65	6.214	52.1	-3.8289	0.23968	-1.6982	-0.14137	-0.10686	-0.20585	0.66022	-1.3176	3524.0	23.707	2.7455	76.863	-51.199	72.955	66.596	22.053	-3.9231	-3.4311	0.71681	-1.5624	34.215	-5.0971
118.65	6.2152	52.1	-3.8296	0.23917	-1.6992	-0.14718	-0.09961	-0.20639	0.66022	-1.3176	3523.4	23.706	2.7458	76.868	-51.08	72.96	66.596	22.053	-3.9231	-3.4311	0.71681	-1.5624	34.215	-5.0971
118.66	6.2161	52.1	-3.8303	0.23869	-1.7003	-0.15293	-0.092337	-0.20686	0.66022	-1.3176	3522.7	23.704	2.746	76.873	-50.962	72.966	66.596	22.053	-3.9231	-3.4311	0.71681	-1.5624	34.215	-5.0971
118.67	6.2166	52.1	-3.8311	0.23824	-1.7013	-0.15862	-0.085048	-0.20724	0.66022	-1.3176	3522.1	23.702	2.7461	76.878	-50.846	72.971	66.596	22.053	-3.9231	-3.4311	0.71681	-1.5624	34.215	-5.0971
118.68	6.2168	52.1	-3.8319	0.23784	-1.7023	-0.16426	-0.077742	-0.20755	0.66022	-1.3176	3521.5	23.701	2.746	76.883	-50.73	72.977	66.596	22.053	-3.9231	-3.4311	0.71681	-1.5624	34.215	-5.0971
118.69	6.2166	52.099	-3.8328	0.23747	-1.7034	-0.16983	-0.070423	-0.20778	0.66022	-1.3176	3520.9	23.699	2.7458	76.888	-50.616	72.982	66.596	22.053	-3.9231	-3.4311	0.71681	-1.5624	34.215	-5.0971
118.7	6.2161	52.098	-3.8336	0.23713	-1.7044	-0.17534	-0.063092	-0.20793	0.66022	-1.3176	3520.2	23.697	2.7454	76.893	-50.503	72.987	66.596	22.053	-3.9231	-3.4311	0.71681	-1.5624	34.215	-5.0971
118.71	6.2153	52.097	-3.8345	0.23684	-1.7055	-0.18079	-0.055751	-0.208	0.66022	-1.3176	3519.6	23.695	2.7448	76.898	-50.391	72.992	66.596	22.053	-3.9231	-3.4311	0.71681	-1.5624	34.215	-5.0971
118.72	6.2141	52.096	-3.8354	0.23657	-1.7065	-0.18616	-0.048401	-0.208	0.66022	-1.3176	3519.0	23.693	2.7441	76.902	-50.281	72.997	66.596	22.053	-3.9231	-3.4311	0.71681	-1.5624	34.215	-5.0971
118.73	6.2126	52.094	-3.8364	0.23635	-1.7075	-0.19147	-0.041044	-0.20792	0.66022	-1.3176	3518.4	23.69	2.7433	76.907	-50.171	73.003	66.596	22.053	-3.9231	-3.4311	0.71681	-1.5624	34.215	-5.0971
118.74	6.2107	52.092	-3.8374	0.23616	-1.7086	-0.19671	-0.033682	-0.20776	0.66022	-1.3176	3517.7	23.688	2.7423	76.911	-50.063	73.008	66.596	22.053	-3.9231	-3.4311	0.71681	-1.5624	34.215	-5.0971
118.75	6.2084	52.09	-3.8384	0.23601	-1.7096	-0.20188	-0.026316	-0.20753	0.66022	-1.3176	3517.1	23.685	2.7411	76.916	-49.956	73.013	66.596	22.053	-3.9231	-3.4311	0.71681	-1.5624	34.215	-5.0971
118.76	6.2058	52.088	-3.8394	0.2359	-1.7106	-0.20698	-0.018949	-0.20722	0.66022	-1.3176	3516.5	23.683	2.7398	76.921	-49.851	73.018	66.596	22.053	-3.9231	-3.4311	0.71681	-1.5624	34.215	-5.0971
118.77	6.2029	52.086	-3.8404	0.23583	-1.7117	-0.212	-0.011582	-0.20684	0.66022	-1.3176	3515.9	23.68	2.7384	76.925	-49.747	73.022	66.596	22.053	-3.9231	-3.4311	0.71681	-1.5624	34.215	-5.0971
118.78	6.1996	52.083	-3.8415	0.23579	-1.7127	-0.21694	-0.0042162	-0.20638	0.66022	-1.3176	3515.2	23.677	2.7368	76.929	-49.645	73.027	66.596	22.053	-3.9231	-3.4311	0.71681	-1.5624	34.215	-5.0971
118.79	6.196	52.08	-3.8426	0.23578	-1.7137	-0.22181	0.0031455	-0.20585	0.66022	-1.3176	3514.6	23.675	2.735	76.934	-49.543	73.032	66.596	22.053	-3.9231	-3.4311	0.71681	-1.5624	34.215	-5.0971
118.79	6.1921	52.077	-3.8437	0.23582	-1.7148	-0.22659	0.010502	-0.20524	0.66022	-1.3176	3514.0	23.672	2.7331	76.938	-49.444	73.037	66.596	22.053	-3.9231	-3.4311	0.71681	-1.5624	34.215	-5.0971
118.8	6.1878	52.074	-3.8449	0.23589	-1.7158	-0.2313	0.017851	-0.20456	0.66022	-1.3176	3513.4	23.669	2.7311	76.942	-49.346	73.042	66.596	22.053	-3.9231	-3.4311	0.71681	-1.5624	34.215	-5.0971
118.81	6.1831	52.07	-3.846	0.236	-1.7168	-0.23592	0.025191	-0.20381	0.66022	-1.3176	3512.8	23.665	2.7289	76.946	-49.249	73.046	66.596	22.053	-3.9231	-3.4311	0.71681	-1.5624	34.215	-5.0971
118.82	6.1781	52.066	-3.8472	0.23614	-1.7178	-0.24046	0.03252	-0.20299	0.66022	-1.3176	3512.1	23.662	2.7265	76.951	-49.154	73.051	66.596	22.053	-3.9231	-3.4311	0.71681	-1.5624	34.215	-5.0971
118.83	6.1728	52.062	-3.8484	0.23632	-1.7188	-0.24491	0.039836	-0.20209	0.66022	-1.3176	3511.5	23.659	2.724	76.955	-49.061	73.056	66.596	22.053	-3.9231	-3.4311	0.71681	-1.5624	34.215	-5.0971
118.84	6.1672	52.058	-3.8497	0.23654	-1.7199	-0.24928	0.047137	-0.20112	0.66022	-1.3176	3510.9	23.655	2.7214	76.959	-48.969	73.06	66.596	22.053	-3.9231	-3.4311	0.71681	-1.5624	34.215	-5.0971
118.85	6.1612	52.054	-3.8509	0.23679	-1.7209	-0.25356	0.054421	-0.20008	0.66022	-1.3176	3510.3	23.652	2.7186	76.963	-48.878	73.065	66.596	22.053	-3.9231	-3.4311	0.71681	-1.5624	34.215	-5.0971
118.86	6.1549	52.049	-3.8522	0.23708	-1.7219	-0.25775	0.061687	-0.19897	0.66022	-1.3176	3509.7	23.648	2.7157	76.967	-48.79	73.069	66.596	22.053	-3.9231	-3.4311	0.71681	-1.5624	34.215	-5.0971
118.87	6.1483	52.044	-3.8535	0.23741	-1.7228	-0.26184	0.068932	-0.19779	0.66022	-1.3176	3509.0	23.645	2.7126	76.971	-48.703	73.074	66.596	22.053	-3.9231	-3.4311	0.71681	-1.5624	34.215	-5.0971
118.88	6.1413	52.039	-3.8548	0.23777	-1.7238	-0.26585	0.076155	-0.19654	0.66022	-1.3176	3508.4	23.641	2.7094	76.975	-48.617	73.078	66.596	22.053	-3.9231	-3.4311	0.71681	-1.5624	34.215	-5.0971
118.89	6.1341	52.034	-3.8562	0.23817	-1.7248	-0.26977	0.083352	-0.19522	0.66022	-1.3176	3507.8	23.637	2.7061	76.979	-48.534	73.082	66.596	22.053	-3.9231	-3.4311	0.71681	-1.5624	34.215	-5.0971
118.9	6.1265	52.028	-3.8575	0.23861	-1.7258	-0.27359	0.090523	-0.19383	0.66022	-1.3176	3507.2	23.633	2.7026	76.983	-48.452	73.087	66.596	22.053	-3.9231	-3.4311	0.71681	-1.5624	34.215	-5.0971
118.91	6.1186	52.022	-3.8589	0.23908	-1.7268	-0.27731	0.097665	-0.19237	0.66022	-1.3176	3506.6	23.629	2.699	76.986	-48.372	73.091	66.596	22.053	-3.9231	-3.4311	0.71681	-1.5624	34.215	-5.0971
118.92	6.1104	52.016	-3.8603	0.23958	-1.7277	-0.28094	0.10478	-0.19085	0.66022	-1.3176	3505.9	23.625	2.6952	76.99	-48.293	73.095	66.596	22.053	-3.9231	-3.4311	0.71681	-1.5624	34.215	-5.0971
118.93	6.1019	52.01	-3.8617	0.24012	-1.7287	-0.28447	0.11185	-0.18926	0.66022	-1.3176	3505.3	23.62	2.6914	76.994	-48.217	73.099	66.596	22.053	-3.9231	-3.4311	0.71681	-1.5624	34.215	-5.0971
118.94	6.0932	52.004	-3.8631	0.2407	-1.7296	-0.2879	0.11889	-0.1876	0.66022	-1.3176	3504.7	23.616	2.6874	76.998	-48.142	73.104	66.596	22.053	-3.9231	-3.4311	0.71681	-1.5624	34.215	-5.0971
118.95	6.0841	51.997	-3.8646	0.24131	-1.7305	-0.29123	0.1259	-0.18588	0.66022	-1.3176	3504.1	23.611	2.6832	77.001	-48.069	73.108	66.596	22.053	-3.9231	-3.4311	0.71681	-1.5624	34.215	-5.0971
118.96	6.0747	51.99	-3.866	0.24196	-1.7315	-0.29446	0.13286	-0.18409	0.66022	-1.3176	3503.5	23.607	2.679	77.005	-47.998	73.112	66.596	22.053	-3.9231	-3.4311	0.71681	-1.5624	34.215	-5.0971
118.97	6.0651	51.984	-3.8675	0.24264	-1.7324	-0.29759	0.13978	-0.18224	0.66022	-1.3176	3502.9	23.602	2.6746	77.009	-47.928	73.116	66.596	22.053	-3.9231	-3.4311	0.71681	-1.5624	34.215	-5.0971
118.98	6.0552	51.976	-3.869	0.24336	-1.7333	-0.30062	0.14666	-0.18032	0.66022	-1.3176	3502.2	23.598	2.6701	77.012	-47.861	73.12	66.596	22.053	-3.9231	-3.4311	0.71681	-1.5624	34.215	-5.0971
118.99	6.045	51.969	-3.8705	0.24411	-1.7342	-0.30354	0.15349	-0.17834	0.66022	-1.3176	3501.6	23.593	2.6655	77.016	-47.795	73.124	66.596	22.053	-3.9231	-3.4311	0.71681	-1.5624	34.215	-5.0971
119.0	6.0346	51.961	-3.8721	0.24489	-1.7351	-0.30636	0.16027	-0.1763	0.66022	-1.3176	3501.0	23.588	2.6608	77.019	-47.731	73.128	66.596	22.053	-3.9231	-3.4311	0.71681	-1.5624	34.215	-5.0971
119.01	6.0239	51.954	-3.8736	0.24571	-1.7359	-0.30907	0.167	-0.1742	0.66022	-1.3176	3500.4	23.583	2.6559	77.023	-47.669	73.132	66.596	22.053	-3.9231	-3.4311	0.71681	-1.5624	34.215	-5.0971
119.02	6.0129	51.946	-3.8751	0.24656	-1.7368	-0.31167	0.17367	-0.17203	0.66022	-1.3176	3499.8	23.578	2.651	77.026	-47.609	73.136	66.596	22.053	-3.9231	-3.4311	0.71681	-1.5624	34.215	-5.0971
119.03	6.0018	51.938	-3.8767	0.24745	-1.7377	-0.31417	0.18029	-0.16981	0.66022	-1.3176	3499.2	23.573	2.6459	77.03	-47.551	73.14	66.596	22.053	-3.9231	-3.4311	0.71681	-1.5624	34.215	-5.0971
119.05	5.9903	51.929	-3.8783	0.24836	-1.7385	-0.31655	0.18684	-0.16753	0.66022	-1.3176	3498.6	23.568	2.6408	77.033	-47.495	73.144	66.596	22.053	-3.9231	-3.4311	0.71681	-1.5624	34.215	-5.0971
119.06	5.9787	51.921	-3.8799	0.24931	-1.7393	-0.31883	0.19334	-0.16518	0.66022	-1.3176	3497.9	23.562	2.6355	77.037	-47.441	73.148	66.596	22.053	-3.9231	-3.4311	0.71681	-1.5624	34.215	-5.0971
119.07	5.9668	51.912	-3.8815	0.2503	-1.7402	-0.321	0.19977	-0.16278	0.66022	-1.3176	3497.3	23.557	2.6301	77.04	-47.388	73.152	66.596	22.053	-3.9231	-3.4311	0.71681	-1.5624	34.215	-5.0971
119.08	5.9547	51.904	-3.8831	0.25131	-1.741	-0.32306	0.20613	-0.16032	0.66022	-1.3176	3496.7	23.552	2.6247	77.043	-47.338	73.156	66.596	22.053	-3.9231	-3.4311	0.71681	-1.5624	34.215	-5.0971
119.09	5.9424	51.895	-3.8847	0.25236	-1.7418	-0.325	0.21242	-0.15781	0.66022	-1.3176	3496.1	23.546	2.6191	77.047	-47.29	73.16	66.596	22.053	-3.9231	-3.4311	0.71681	-1.5624	34.215	-5.0971
119.1	5.9299	51.886	-3.8863	0.25344	-1.7425	-0.32683	0.21864	-0.15524	0.66022	-1.3176	3495.5	23.541	2.6135	77.05	-47.243	73.164	66.596	22.053	-3.9231	-3.4311	0.71681	-1.5624	34.215	-5.0971
119.11	5.9172	51.877	-3.888	0.25455	-1.7433	-0.32855	0.22479	-0.15262	0.66022	-1.3176	3494.9	23.535	2.6078	77.053	-47.199	73.167	66.596	22.053	-3.9231	-3.4311	0.71681	-1.5624	34.215	-5.0971
119.12	5.9042	51.867	-3.8896	0.25568	-1.7441	-0.33016	0.23086	-0.14994	0.66022	-1.3176	3494.3	23.529	2.602	77.057	-47.156	73.171	66.596	22.053	-3.9231	-3.4311	0.71681	-1.5624	34.215	-5.0971
119.13	5.8912	51.858	-3.8913	0.25685	-1.7448	-0.33164	0.23684	-0.1472	0.66022	-1.3176	3493.6	23.523	2.5961	77.06	-47.116	73.175	66.596	22.053	-3.9231	-3.4311	0.71681	-1.5624	34.215	-5.0971
119.14	5.8779	51.848	-3.8929	0.25805	-1.7455	-0.33302	0.24274	-0.14442	0.66022	-1.3176	3493.0	23.518	2.5901	77.063	-47.078	73.179	66.596	22.053	-3.9231	-3.4311	0.71681	-1.5624	34.215	-5.0971
119.15	5.8645	51.838	-3.8946	0.25928	-1.7463	-0.33428	0.24856	-0.14159	0.66022	-1.3176	3492.4	23.512	2.5841	77.067	-47.041	73.183	66.596	22.053	-3.9231	-3.4311	0.71681	-1.5624	34.215	-5.0971
119.16	5.8509	51.828	-3.8963	0.26054	-1.747	-0.33542	0.25429	-0.1387	0.66022	-1.3176	3491.8	23.506	2.578	77.07	-47.007	73.187	66.596	22.053	-3.9231	-3.4311	0.71681	-1.5624	34.215	-5.0971
119.18	5.8372	51.818	-3.898	0.26182	-1.7476	-0.33644	0.25992	-0.13577	0.66022	-1.3176	3491.2	23.5	2.5718	77.073	-46.974	73.19	66.596	22.053	-3.9231	-3.4311	0.71681	-1.5624	34.215	-5.0971
119.19	5.8233	51.808	-3.8996	0.26314	-1.7483	-0.33735	0.26546	-0.13278	0.66022	-1.3176	3490.6	23.494	2.5656	77.077	-46.944	73.194	66.596	22.053	-3.9231	-3.4311	0.71681	-1.5624	34.215	-5.0971
119.2	5.8093	51.798	-3.9013	0.26448	-1.749	-0.33814	0.2709	-0.12975	0.66022	-1.3176	3490.0	23.488	2.5593	77.08	-46.916	73.198	66.596	22.053	-3.9231	-3.4311	0.71681	-1.5624	34.215	-5.0971
119.21	5.7951	51.788	-3.903	0.26585	-1.7496	-0.33881	0.27628	-0.12668	0.66022	-1.3176	3489.3	23.482	2.553	77.083	-46.89	73.202	66.596	22.053	-3.9231	-3.4311	0.71681	-1.5624	34.215	-5.0971
119.22	5.7808	51.778	-3.9047	0.26724	-1.7502	-0.33936	0.2816	-0.12356	0.66022	-1.3176	3488.7	23.476	2.5466	77.086	-46.865	73.205	66.596	22.053	-3.9231	-3.4311	0.71681	-1.5624	34.215	-5.0971
119.23	5.7665	51.767	-3.9064	0.26866	-1.7508	-0.33979	0.28682	-0.12039	0.66022	-1.3176	3488.1	23.469	2.5401	77.09	-46.843	73.209	66.596	22.053	-3.9231	-3.4311	0.71681	-1.5624	34.215	-5.0971
119.24	5.752	51.757	-3.9081	0.27011	-1.7514	-0.3401	0.29193	-0.11718	0.66022	-1.3176	3487.5	23.463	2.5337	77.093	-46.823	73.213	66.596	22.053	-3.9231	-3.4311	0.71681	-1.5624	34.215	-5.0971
119.25	5.7374	51.746	-3.9098	0.27158	-1.752	-0.34029	0.29692	-0.11392	0.66022	-1.3176	3486.9	23.457	2.5271	77.096	-46.805	73.217	66.596	22.053	-3.9231	-3.4311	0.71681	-1.5624	34.215	-5.0971
119.26	5.7227	51.735	-3.9115	0.27308	-1.7526	-0.34035	0.30181	-0.11063	0.66022	-1.3176	3486.3	23.451	2.5205	77.099	-46.789	73.22	66.596	22.053	-3.9231	-3.4311	0.71681	-1.5624	34.215	-5.0971
119.28	5.708	51.725	-3.9132	0.2746	-1.7531	-0.3403	0.30657	-0.10729	0.66022	-1.3176	3485.7	23.444	2.5139	77.102	-46.775	73.224	66.596	22.053	-3.9231	-3.4311	0.71681	-1.5624	34.215	-5.0971
119.29	5.6932	51.714	-3.9149	0.27614	-1.7537	-0.34013	0.31122	-0.10392	0.66022	-1.3176	3485.1	23.438	2.5073	77.106	-46.764	73.228	66.596	22.053	-3.9231	-3.4311	0.71681	-1.5624	34.215	-5.0971
119.3	5.6783	51.703	-3.9166	0.27771	-1.7542	-0.33983	0.31574	-0.1005	0.66022	-1.3176	3484.4	23.431	2.5006	77.109	-46.754	73.232	66.596	22.053	-3.9231	-3.4311	0.71681	-1.5624	34.215	-5.0971
119.31	5.6633	51.692	-3.9183	0.2793	-1.7547	-0.33941	0.32014	-0.097051	0.66022	-1.3176	3483.8	23.425	2.4939	77.112	-46.746	73.235	66.596	22.053	-3.9231	-3.4311	0.71681	-1.5624	34.215	-5.0971
119.32	5.6483	51.681	-3.92	0.28091	-1.7551	-0.33887	0.32441	-0.093565	0.66022	-1.3176	3483.2	23.419	2.4872	77.115	-46.741	73.239	66.596	22.053	-3.9231	-3.4311	0.71681	-1.5624	34.215	-5.0971
119.33	5.6333	51.67	-3.9217	0.28254	-1.7556	-0.33821	0.32855	-0.090044	0.66022	-1.3176	3482.6	23.412	2.4805	77.119	-46.737	73.243	66.596	22.053	-3.9231	-3.4311	0.71681	-1.5624	34.215	-5.0971
119.34	5.6182	51.659	-3.9234	0.2842	-1.756	-0.33742	0.33255	-0.086491	0.66022	-1.3176	3482.0	23.406	2.4738	77.122	-46.736	73.247	66.596	22.053	-3.9231	-3.4311	0.71681	-1.5624	34.215	-5.0971
119.36	5.6031	51.649	-3.9251	0.28587	-1.7565	-0.33651	0.33642	-0.082906	0.66022	-1.3176	3481.4	23.399	2.467	77.125	-46.736	73.251	66.596	22.053	-3.9231	-3.4311	0.71681	-1.5624	34.215	-5.0971
119.37	5.588	51.638	-3.9268	0.28756	-1.7569	-0.33548	0.34015	-0.07929	0.66022	-1.3176	3480.8	23.393	2.4602	77.129	-46.739	73.254	66.596	22.053	-3.9231	-3.4311	0.71681	-1.5624	34.215	-5.0971
119.38	5.5729	51.627	-3.9284	0.28927	-1.7573	-0.33433	0.34374	-0.075646	0.66022	-1.3176	3480.2	23.387	2.4535	77.132	-46.744	73.258	66.596	22.053	-3.9231	-3.4311	0.71681	-1.5624	34.215	-5.0971
119.39	5.5578	51.616	-3.9301	0.291	-1.7576	-0.33306	0.34718	-0.071975	0.66022	-1.3176	3479.5	23.38	2.4467	77.135	-46.751	73.262	66.596	22.053	-3.9231	-3.4311	0.71681	-1.5624	34.215	-5.0971
119.4	5.5426	51.605	-3.9318	0.29274	-1.758	-0.33166	0.35048	-0.068278	0.66022	-1.3176	3478.9	23.374	2.4399	77.139	-46.759	73.266	66.596	22.053	-3.9231	-3.4311	0.71681	-1.5624	34.215	-5.0971
119.41	5.5275	51.594	-3.9334	0.2945	-1.7583	-0.33014	0.35362	-0.064556	0.66022	-1.3176	3478.3	23.367	2.4332	77.142	-46.77	73.27	66.596	22.053	-3.9231	-3.4311	0.71681	-1.5624	34.215	-5.0971
119.43	5.5124	51.583	-3.9351	0.29628	-1.7586	-0.3285	0.35662	-0.060812	0.66022	-1.3176	3477.7	23.361	2.4264	77.145	-46.783	73.274	66.596	22.053	-3.9231	-3.4311	0.71681	-1.5624	34.215	-5.0971
119.44	5.4974	51.573	-3.9367	0.29807	-1.7589	-0.32674	0.35946	-0.057046	0.66022	-1.3176	3477.1	23.355	2.4197	77.149	-46.798	73.277	66.596	22.053	-3.9231	-3.4311	0.71681	-1.5624	34.215	-5.0971
119.45	5.4823	51.562	-3.9383	0.29987	-1.7592	-0.32486	0.36215	-0.053261	0.66022	-1.3176	3476.5	23.348	2.413	77.152	-46.816	73.281	66.596	22.053	-3.9231	-3.4311	0.71681	-1.5624	34.215	-5.0971
119.46	5.4674	51.551	-3.94	0.30169	-1.7594	-0.32286	0.36467	-0.049457	0.66022	-1.3176	3475.9	23.342	2.4062	77.155	-46.835	73.285	66.596	22.053	-3.9231	-3.4311	0.71681	-1.5624	34.215	-5.0971
119.47	5.4524	51.541	-3.9416	0.30352	-1.7597	-0.32074	0.36704	-0.045637	0.66022	-1.3176	3475.3	23.336	2.3996	77.159	-46.856	73.289	66.596	22.053	-3.9231	-3.4311	0.71681	-1.5624	34.215	-5.0971
119.48	5.4375	51.531	-3.9432	0.30536	-1.7599	-0.3185	0.36924	-0.041801	0.66022	-1.3176	3474.6	23.33	2.3929	77.162	-46.879	73.293	66.596	22.053	-3.9231	-3.4311	0.71681	-1.5624	34.215	-5.0971
119.49	5.4227	51.52	-3.9448	0.30721	-1.7601	-0.31615	0.37128	-0.037953	0.66022	-1.3176	3474.0	23.323	2.3863	77.166	-46.904	73.297	66.596	22.053	-3.9231	-3.4311	0.71681	-1.5624	34.215	-5.0971
119.51	5.408	51.51	-3.9463	0.30907	-1.7603	-0.31367	0.37315	-0.034093	0.66022	-1.3176	3473.4	23.317	2.3797	77.169	-46.932	73.301	66.596	22.053	-3.9231	-3.4311	0.71681	-1.5624	34.215	-5.0971
119.52	5.3933	51.5	-3.9479	0.31094	-1.7604	-0.31108	0.37486	-0.030223	0.66022	-1.3176	3472.8	23.311	2.3731	77.173	-46.961	73.305	66.596	22.053	-3.9231	-3.4311	0.71681	-1.5624	34.215	-5.0971
119.53	5.3787	51.49	-3.9494	0.31282	-1.7606	-0.30837	0.37639	-0.026345	0.66022	-1.3176	3472.2	23.305	2.3666	77.176	-46.992	73.309	66.596	22.053	-3.9231	-3.4311	0.71681	-1.5624	34.215	-5.0971
119.54	5.3642	51.48	-3.951	0.31471	-1.7607	-0.30555	0.37775	-0.022461	0.66022	-1.3176	3471.6	23.299	2.3601	77.18	-47.026	73.313	66.596	22.053	-3.9231	-3.4311	0.71681	-1.5624	34.215	-5.0971
119.55	5.3498	51.47	-3.9525	0.3166	-1.7608	-0.30261	0.37894	-0.018572	0.66022	-1.3176	3471.0	23.293	2.3536	77.184	-47.061	73.317	66.596	22.053	-3.9231	-3.4311	0.71681	-1.5624	34.215	-5.0971
119.56	5.3355	51.46	-3.954	0.3185	-1.7609	-0.29956	0.37996	-0.01468	0.66022	-1.3176	3470.4	23.287	2.3472	77.187	-47.098	73.321	66.596	22.053	-3.9231	-3.4311	0.71681	-1.5624	34.215	-5.0971
119.57	5.3213	51.451	-3.9555	0.3204	-1.761	-0.2964	0.3808	-0.010788	0.66022	-1.3176	3469.7	23.281	2.3409	77.191	-47.138	73.325	66.596	22.053	-3.9231	-3.4311	0.71681	-1.5624	34.215	-5.0971
119.59	5.3072	51.442	-3.957	0.3223	-1.761	-0.29312	0.38146	-0.0068959	0.66022	-1.3176	3469.1	23.276	2.3345	77.194	-47.179	73.33	66.596	22.053	-3.9231	-3.4311	0.71681	-1.5624	34.215	-5.0971
119.6	5.2933	51.432	-3.9584	0.32421	-1.761	-0.28974	0.38194	-0.0030067	0.66022	-1.3176	3468.5	23.27	2.3283	77.198	-47.223	73.334	66.596	22.053	-3.9231	-3.4311	0.71681	-1.5624	34.215	-5.0971
119.61	5.2794	51.423	-3.9599	0.32612	-1.761	-0.28625	0.38224	0.00087806	0.66022	-1.3176	3467.9	23.264	2.3221	77.202	-47.268	73.338	66.596	22.053	-3.9231	-3.4311	0.71681	-1.5624	34.215	-5.0971
119.62	5.2657	51.415	-3.9613	0.32803	-1.761	-0.28265	0.38236	0.0047564	0.66022	-1.3176	3467.3	23.259	2.3159	77.206	-47.315	73.342	66.596	22.053	-3.9231	-3.4311	0.71681	-1.5624	34.215	-5.0971
119.63	5.2521	51.406	-3.9627	0.32995	-1.761	-0.27894	0.38231	0.0086265	0.66022	-1.3176	3466.7	23.253	2.3099	77.209	-47.364	73.347	66.596	22.053	-3.9231	-3.4311	0.71681	-1.5624	34.215	-5.0971
119.64	5.2387	51.398	-3.9641	0.33186	-1.7609	-0.27513	0.38207	0.012486	0.66022	-1.3176	3466.1	23.248	2.3038	77.213	-47.415	73.351	66.596	22.053	-3.9231	-3.4311	0.71681	-1.5624	34.215	-5.0971
119.65	5.2254	51.389	-3.9654	0.33377	-1.7609	-0.27122	0.38164	0.016334	0.66022	-1.3176	3465.4	23.243	2.2979	77.217	-47.469	73.355	66.596	22.053	-3.9231	-3.4311	0.71681	-1.5624	34.215	-5.0971
119.66	5.2123	51.381	-3.9668	0.33567	-1.7608	-0.26721	0.38104	0.020168	0.66022	-1.3176	3464.8	23.238	2.292	77.221	-47.524	73.359	66.596	22.053	-3.9231	-3.4311	0.71681	-1.5624	34.215	-5.0971
119.68	5.1993	51.373	-3.9681	0.33758	-1.7607	-0.26309	0.38025	0.023986	0.66022	-1.3176	3464.2	23.232	2.2862	77.225	-47.581	73.364	66.596	22.053	-3.9231	-3.4311	0.71681	-1.5624	34.215	-5.0971
119.69	5.1865	51.366	-3.9694	0.33947	-1.7605	-0.25888	0.37928	0.027786	0.66022	-1.3176	3463.6	23.227	2.2804	77.229	-47.639	73.368	66.596	22.053	-3.9231	-3.4311	0.71681	-1.5624	34.215	-5.0971
119.7	5.1738	51.358	-3.9707	0.34137	-1.7604	-0.25457	0.37812	0.031567	0.66022	-1.3176	3463.0	23.222	2.2747	77.233	-47.7	73.373	66.596	22.053	-3.9231	-3.4311	0.71681	-1.5624	34.215	-5.0971
119.71	5.1614	51.351	-3.972	0.34326	-1.7602	-0.25017	0.37679	0.035325	0.66022	-1.3176	3462.4	23.218	2.2691	77.237	-47.763	73.377	66.596	22.053	-3.9231	-3.4311	0.71681	-1.5624	34.215	-5.0971
119.72	5.149	51.344	-3.9732	0.34514	-1.76	-0.24567	0.37526	0.03906	0.66022	-1.3176	3461.7	23.213	2.2636	77.241	-47.827	73.382	66.596	22.053	-3.9231	-3.4311	0.71681	-1.5624	34.215	-5.0971
119.73	5.1369	51.337	-3.9744	0.34701	-1.7598	-0.24108	0.37356	0.04277	0.66022	-1.3176	3461.1	23.208	2.2581	77.245	-47.894	73.386	66.596	22.053	-3.9231	-3.4311	0.71681	-1.5624	34.215	-5.0971
119.74	5.125	51.331	-3.9756	0.34887	-1.7596	-0.23641	0.37167	0.046452	0.66022	-1.3176	3460.5	23.204	2.2527	77.249	-47.962	73.391	66.596	22.053	-3.9231	-3.4311	0.71681	-1.5624	34.215	-5.0971
119.75	5.1132	51.325	-3.9768	0.35072	-1.7594	-0.23164	0.3696	0.050104	0.66022	-1.3176	3459.9	23.199	2.2475	77.253	-48.032	73.395	66.596	22.053	-3.9231	-3.4311	0.71681	-1.5624	34.215	-5.0971
119.76	5.1016	51.319	-3.9779	0.35257	-1.7591	-0.2268	0.36735	0.053725	0.66022	-1.3176	3459.3	23.195	2.2422	77.257	-48.104	73.4	66.596	22.053	-3.9231	-3.4311	0.71681	-1.5624	34.215	-5.0971
119.77	5.0902	51.313	-3.979	0.3544	-1.7588	-0.22187	0.36492	0.057313	0.66022	-1.3176	3458.7	23.191	2.2371	77.261	-48.178	73.405	66.596	22.053	-3.9231	-3.4311	0.71681	-1.5624	34.215	-5.0971
119.78	5.0791	51.307	-3.9801	0.35622	-1.7585	-0.21686	0.36231	0.060865	0.66022	-1.3176	3458.0	23.187	2.2321	77.266	-48.253	73.409	66.596	22.053	-3.9231	-3.4311	0.71681	-1.5624	34.215	-5.0971
119.79	5.0681	51.302	-3.9812	0.35802	-1.7582	-0.21177	0.35952	0.064381	0.66022	-1.3176	3457.4	23.183	2.2271	77.27	-48.331	73.414	66.596	22.053	-3.9231	-3.4311	0.71681	-1.5624	34.215	-5.0971
119.81	5.0573	51.297	-3.9823	0.35981	-1.7579	-0.2066	0.35656	0.067857	0.66022	-1.3176	3456.8	23.179	2.2223	77.274	-48.41	73.419	66.596	22.053	-3.9231	-3.4311	0.71681	-1.5624	34.215	-5.0971
119.82	5.0467	51.293	-3.9833	0.36159	-1.7575	-0.20136	0.35342	0.071292	0.66022	-1.3176	3456.2	23.176	2.2175	77.278	-48.491	73.424	66.596	22.053	-3.9231	-3.4311	0.71681	-1.5624	34.215	-5.0971
119.83	5.0364	51.288	-3.9843	0.36334	-1.7572	-0.19606	0.3501	0.074684	0.66022	-1.3176	3455.6	23.172	2.2128	77.283	-48.573	73.429	66.596	22.053	-3.9231	-3.4311	0.71681	-1.5624	34.215	-5.0971
119.84	5.0262	51.284	-3.9852	0.36509	-1.7568	-0.19068	0.34661	0.078032	0.66022	-1.3176	3455.0	23.169	2.2082	77.287	-48.658	73.433	66.596	22.053	-3.9231	-3.4311	0.71681	-1.5624	34.215	-5.0971
119.85	5.0162	51.28	-3.9862	0.36681	-1.7564	-0.18524	0.34295	0.081332	0.66022	-1.3176	3454.3	23.165	2.2037	77.292	-48.744	73.438	66.596	22.053	-3.9231	-3.4311	0.71681	-1.5624	34.215	-5.0971
119.86	5.0065	51.277	-3.9871	0.36852	-1.756	-0.17973	0.33912	0.084585	0.66022	-1.3176	3453.7	23.162	2.1993	77.296	-48.832	73.443	66.596	22.053	-3.9231	-3.4311	0.71681	-1.5624	34.215	-5.0971
119.87	4.997	51.274	-3.988	0.3702	-1.7555	-0.17416	0.33512	0.087787	0.66022	-1.3176	3453.1	23.159	2.195	77.301	-48.921	73.448	66.596	22.053	-3.9231	-3.4311	0.71681	-1.5624	34.215	-5.0971
119.88	4.9877	51.271	-3.9888	0.37187	-1.7551	-0.16854	0.33096	0.090937	0.66022	-1.3176	3452.5	23.156	2.1908	77.305	-49.012	73.453	66.596	22.053	-3.9231	-3.4311	0.71681	-1.5624	34.215	-5.0971
119.89	4.9787	51.268	-3.9897	0.37351	-1.7546	-0.16286	0.32664	0.094033	0.66022	-1.3176	3451.8	23.153	2.1867	77.31	-49.105	73.458	66.596	22.053	-3.9231	-3.4311	0.71681	-1.5624	34.215	-5.0971
119.9	4.9698	51.266	-3.9905	0.37513	-1.7542	-0.15712	0.32215	0.097074	0.66022	-1.3176	3451.2	23.151	2.1827	77.314	-49.2	73.463	66.596	22.053	-3.9231	-3.4311	0.71681	-1.5624	34.215	-5.0971
119.91	4.9612	51.264	-3.9912	0.37673	-1.7537	-0.15134	0.31751	0.10006	0.66022	-1.3176	3450.6	23.148	2.1787	77.319	-49.296	73.468	66.596	22.053	-3.9231	-3.4311	0.71681	-1.5624	34.215	-5.0971
119.92	4.9528	51.262	-3.992	0.37831	-1.7532	-0.14551	0.31271	0.10298	0.66022	-1.3176	3450.0	23.146	2.1749	77.324	-49.394	73.474	66.596	22.053	-3.9231	-3.4311	0.71681	-1.5624	34.215	-5.0971
119.93	4.9446	51.261	-3.9927	0.37986	-1.7526	-0.13964	0.30775	0.10584	0.66022	-1.3176	3449.4	23.144	2.1712	77.329	-49.493	73.479	66.596	22.053	-3.9231	-3.4311	0.71681	-1.5624	34.215	-5.0971
119.94	4.9367	51.26	-3.9934	0.38138	-1.7521	-0.13372	0.30265	0.10865	0.66022	-1.3176	3448.7	23.142	2.1676	77.333	-49.594	73.484	66.596	22.053	-3.9231	-3.4311	0.71681	-1.5624	34.215	-5.0971
119.94	4.929	51.259	-3.994	0.38289	-1.7515	-0.12777	0.2974	0.11138	0.66022	-1.3176	3448.1	23.14	2.1641	77.338	-49.697	73.489	66.596	22.053	-3.9231	-3.4311	0.71681	-1.5624	34.215	-5.0971
119.95	4.9215	51.258	-3.9947	0.38436	-1.751	-0.12178	0.29201	0.11405	0.66022	-1.3176	3447.5	23.138	2.1607	77.343	-49.801	73.495	66.596	22.053	-3.9231	-3.4311	0.71681	-1.5624	34.215	-5.0971
119.96	4.9143	51.258	-3.9952	0.3858	-1.7504	-0.11576	0.28647	0.11666	0.66022	-1.3176	3446.9	23.136	2.1573	77.348	-49.907	73.5	66.596	22.053	-3.9231	-3.4311	0.71681	-1.5624	34.215	-5.0971
119.97	4.9073	51.258	-3.9958	0.38722	-1.7498	-0.10971	0.2808	0.1192	0.66022	-1.3176	3446.2	23.135	2.1541	77.353	-50.014	73.505	66.596	22.053	-3.9231	-3.4311	0.71681	-1.5624	34.215	-5.0971
119.98	4.9006	51.259	-3.9963	0.38861	-1.7492	-0.10364	0.275	0.12166	0.66022	-1.3176	3445.6	23.133	2.151	77.358	-50.123	73.511	66.596	22.053	-3.9231	-3.4311	0.71681	-1.5624	34.215	-5.0971
119.99	4.894	51.26	-3.9968	0.38997	-1.7486	-0.097543	0.26906	0.12406	0.66022	-1.3176	3445.0	23.132	2.148	77.363	-50.233	73.516	66.596	22.053	-3.9231	-3.4311	0.71681	-1.5624	34.215	-5.0971
120.0	4.8877	51.261	-3.9973	0.3913	-1.748	-0.091426	0.26299	0.12638	0.66022	-1.3176	3444.4	23.131	2.1451	77.368	-50.345	73.522	66.596	22.053	-3.9231	-3.4311	0.71681	-1.5624	34.215	-5.0971
120.01	4.8817	51.262	-3.9978	0.3926	-1.7473	-0.085292	0.25681	0.12863	0.66022	-1.3176	3443.7	23.13	2.1423	77.373	-50.458	73.527	66.596	22.053	-3.9231	-3.4311	0.71681	-1.5624	34.215	-5.0971
120.02	4.8759	51.264	-3.9982	0.39387	-1.7467	-0.079145	0.2505	0.1308	0.66022	-1.3176	3443.1	23.129	2.1396	77.378	-50.573	73.533	66.596	22.053	-3.9231	-3.4311	0.71681	-1.5624	34.215	-5.0971
120.03	4.8703	51.266	-3.9986	0.39511	-1.746	-0.072988	0.24408	0.13289	0.66022	-1.3176	3442.5	23.128	2.137	77.383	-50.689	73.538	66.596	22.053	-3.9231	-3.4311	0.71681	-1.5624	34.215	-5.0971
120.04	4.865	51.268	-3.9989	0.39631	-1.7454	-0.066824	0.23754	0.13491	0.66022	-1.3176	3441.9	23.128	2.1346	77.388	-50.806	73.544	66.596	22.053	-3.9231	-3.4311	0.71681	-1.5624	34.215	-5.0971
120.04	4.8599	51.271	-3.9992	0.39748	-1.7447	-0.060656	0.2309	0.13685	0.66022	-1.3176	3441.2	23.127	2.1322	77.394	-50.925	73.549	66.596	22.053	-3.9231	-3.4311	0.71681	-1.5624	34.215	-5.0971
120.05	4.855	51.274	-3.9995	0.39862	-1.744	-0.054488	0.22415	0.13871	0.66022	-1.3176	3440.6	23.127	2.1299	77.399	-51.046	73.555	66.596	22.053	-3.9231	-3.4311	0.71681	-1.5624	34.215	-5.0971
120.06	4.8504	51.277	-3.9998	0.39972	-1.7433	-0.048323	0.2173	0.14049	0.66022	-1.3176	3440.0	23.127	2.1277	77.404	-51.167	73.561	66.596	22.053	-3.9231	-3.4311	0.71681	-1.5624	34.215	-5.0971
120.07	4.846	51.281	-4.0	0.40079	-1.7426	-0.042163	0.21036	0.14218	0.66022	-1.3176	3439.3	23.127	2.1257	77.409	-51.29	73.567	66.596	22.053	-3.9231	-3.4311	0.71681	-1.5624	34.215	-5.0971
120.08	4.8419	51.285	-4.0002	0.40183	-1.7419	-0.036013	0.20332	0.14379	0.66022	-1.3176	3438.7	23.127	2.1237	77.415	-51.414	73.572	66.596	22.053	-3.9231	-3.4311	0.71681	-1.5624	34.215	-5.0971
120.09	4.838	51.289	-4.0004	0.40283	-1.7411	-0.029875	0.1962	0.14532	0.66022	-1.3176	3438.1	23.127	2.1218	77.42	-51.54	73.578	66.596	22.053	-3.9231	-3.4311	0.71681	-1.5624	34.215	-5.0971
120.09	4.8343	51.293	-4.0005	0.40379	-1.7404	-0.023753	0.189	0.14676	0.66022	-1.3176	3437.5	23.128	2.1201	77.426	-51.667	73.584	66.596	22.053	-3.9231	-3.4311	0.71681	-1.5624	34.215	-5.0971
120.1	4.8309	51.298	-4.0006	0.40472	-1.7397	-0.01765	0.18172	0.14812	0.66022	-1.3176	3436.8	23.128	2.1184	77.431	-51.795	73.59	66.596	22.053	-3.9231	-3.4311	0.71681	-1.5624	34.215	-5.0971
120.11	4.8277	51.303	-4.0007	0.40561	-1.7389	-0.011569	0.17436	0.14939	0.66022	-1.3176	3436.2	23.129	2.1169	77.436	-51.924	73.596	66.596	22.053	-3.9231	-3.4311	0.71681	-1.5624	34.215	-5.0971
120.12	4.8247	51.309	-4.0007	0.40646	-1.7382	-0.0055129	0.16694	0.15058	0.66022	-1.3176	3435.6	23.13	2.1154	77.442	-52.055	73.602	66.596	22.053	-3.9231	-3.4311	0.71681	-1.5624	34.215	-5.0971
120.13	4.822	51.314	-4.0007	0.40728	-1.7374	0.0005143	0.15945	0.15167	0.66022	-1.3176	3434.9	23.131	2.1141	77.448	-52.186	73.608	66.596	22.053	-3.9231	-3.4311	0.71681	-1.5624	34.215	-5.0971
120.13	4.8195	51.32	-4.0007	0.40805	-1.7367	0.0065097	0.1519	0.15268	0.66022	-1.3176	3434.3	23.132	2.1128	77.453	-52.319	73.614	66.596	22.053	-3.9231	-3.4311	0.71681	-1.5624	34.215	-5.0971
120.14	4.8173	51.327	-4.0007	0.40879	-1.7359	0.01247	0.14429	0.1536	0.66022	-1.3176	3433.7	23.133	2.1117	77.459	-52.453	73.62	66.596	22.053	-3.9231	-3.4311	0.71681	-1.5624	34.215	-5.0971
120.15	4.8153	51.333	-4.0006	0.4095	-1.7351	0.018393	0.13664	0.15443	0.66022	-1.3176	3433.0	23.134	2.1107	77.464	-52.588	73.626	66.596	22.053	-3.9231	-3.4311	0.71681	-1.5624	34.215	-5.0971
120.16	4.8135	51.34	-4.0005	0.41016	-1.7344	0.024274	0.12894	0.15517	0.66022	-1.3176	3432.4	23.136	2.1097	77.47	-52.724	73.632	66.596	22.053	-3.9231	-3.4311	0.71681	-1.5624	34.215	-5.0971
120.16	4.8119	51.347	-4.0003	0.41079	-1.7336	0.030111	0.1212	0.15582	0.66022	-1.3176	3431.8	23.137	2.1089	77.476	-52.862	73.638	66.596	22.053	-3.9231	-3.4311	0.71681	-1.5624	34.215	-5.0971
120.17	4.8106	51.354	-4.0002	0.41137	-1.7328	0.0359	0.11342	0.15638	0.66022	-1.3176	3431.1	23.139	2.1081	77.481	-53.0	73.644	66.596	22.053	-3.9231	-3.4311	0.71681	-1.5624	34.215	-5.0971
120.18	4.8095	51.362	-4.0	0.41192	-1.732	0.041639	0.10561	0.15685	0.66022	-1.3176	3430.5	23.141	2.1075	77.487	-53.139	73.65	66.596	22.053	-3.9231	-3.4311	0.71681	-1.5624	34.215	-5.0971
120.19	4.8086	51.37	-3.9998	0.41243	-1.7312	0.047325	0.097776	0.15723	0.66022	-1.3176	3429.9	23.143	2.107	77.493	-53.28	73.657	66.596	22.053	-3.9231	-3.4311	0.71681	-1.5624	34.215	-5.0971
120.19	4.808	51.378	-3.9995	0.4129	-1.7304	0.052954	0.089918	0.15752	0.66022	-1.3176	3429.2	23.145	2.1065	77.499	-53.421	73.663	66.596	22.053	-3.9231	-3.4311	0.71681	-1.5624	34.215	-5.0971
120.2	4.8076	51.386	-3.9992	0.41333	-1.7297	0.058523	0.082043	0.15772	0.66022	-1.3176	3428.6	23.147	2.1062	77.505	-53.563	73.669	66.596	22.053	-3.9231	-3.4311	0.71681	-1.5624	34.215	-5.0971
120.21	4.8074	51.395	-3.9989	0.41372	-1.7289	0.064031	0.074156	0.15783	0.66022	-1.3176	3427.9	23.149	2.1059	77.511	-53.707	73.675	66.596	22.053	-3.9231	-3.4311	0.71681	-1.5624	34.215	-5.0971
120.22	4.8074	51.404	-3.9986	0.41407	-1.7281	0.069473	0.06626	0.15785	0.66022	-1.3176	3427.3	23.151	2.1058	77.516	-53.851	73.682	66.596	22.053	-3.9231	-3.4311	0.71681	-1.5624	34.215	-5.0971
120.22	4.8077	51.413	-3.9982	0.41438	-1.7273	0.074847	0.058362	0.15778	0.66022	-1.3176	3426.7	23.154	2.1058	77.522	-53.996	73.688	66.596	22.053	-3.9231	-3.4311	0.71681	-1.5624	34.215	-5.0971
120.23	4.8082	51.422	-3.9978	0.41465	-1.7265	0.08015	0.050465	0.15762	0.66022	-1.3176	3426.0	23.156	2.1058	77.528	-54.141	73.694	66.596	22.053	-3.9231	-3.4311	0.71681	-1.5624	34.215	-5.0971
120.24	4.8089	51.431	-3.9974	0.41489	-1.7257	0.085379	0.042574	0.15736	0.66022	-1.3176	3425.4	23.159	2.1059	77.534	-54.288	73.701	66.596	22.053	-3.9231	-3.4311	0.71681	-1.5624	34.215	-5.0971
120.24	4.8098	51.441	-3.997	0.41508	-1.7249	0.090533	0.034694	0.15702	0.66022	-1.3176	3424.8	23.162	2.1062	77.54	-54.435	73.707	66.596	22.053	-3.9231	-3.4311	0.71681	-1.5624	34.215	-5.0971
120.25	4.8109	51.451	-3.9965	0.41523	-1.7241	0.095607	0.02683	0.15659	0.66022	-1.3176	3424.1	23.165	2.1065	77.546	-54.584	73.714	66.596	22.053	-3.9231	-3.4311	0.71681	-1.5624	34.215	-5.0971
120.26	4.8122	51.461	-3.996	0.41535	-1.7234	0.1006	0.018985	0.15607	0.66022	-1.3176	3423.5	23.168	2.1069	77.552	-54.732	73.72	66.596	22.053	-3.9231	-3.4311	0.71681	-1.5624	34.215	-5.0971
120.26	4.8138	51.472	-3.9955	0.41542	-1.7226	0.10551	0.011165	0.15547	0.66022	-1.3176	3422.8	23.171	2.1075	77.558	-54.882	73.726	66.596	22.053	-3.9231	-3.4311	0.71681	-1.5624	34.215	-5.0971
120.27	4.8156	51.482	-3.995	0.41546	-1.7218	0.11033	0.0033747	0.15478	0.66022	-1.3176	3422.2	23.174	2.1081	77.564	-55.032	73.733	66.596	22.053	-3.9231	-3.4311	0.71681	-1.5624	34.215	-5.0971
120.28	4.8176	51.493	-3.9944	0.41546	-1.721	0.11506	-0.0043825	0.154	0.66022	-1.3176	3421.6	23.177	2.1088	77.571	-55.183	73.739	66.596	22.053	-3.9231	-3.4311	0.71681	-1.5624	34.215	-5.0971
120.28	4.8197	51.504	-3.9938	0.41542	-1.7203	0.11971	-0.012102	0.15313	0.66022	-1.3176	3420.9	23.18	2.1096	77.577	-55.334	73.746	66.596	22.053	-3.9231	-3.4311	0.71681	-1.5624	34.215	-5.0971
120.29	4.8221	51.515	-3.9932	0.41534	-1.7195	0.12425	-0.019779	0.15218	0.66022	-1.3176	3420.3	23.183	2.1104	77.583	-55.486	73.753	66.596	22.053	-3.9231	-3.4311	0.71681	-1.5624	34.215	-5.0971
120.3	4.8247	51.526	-3.9926	0.41522	-1.7187	0.12871	-0.02741	0.15114	0.66022	-1.3176	3419.6	23.187	2.1114	77.589	-55.639	73.759	66.596	22.053	-3.9231	-3.4311	0.71681	-1.5624	34.215	-5.0971
120.3	4.8275	51.537	-3.9919	0.41506	-1.718	0.13306	-0.03499	0.15002	0.66022	-1.3176	3419.0	23.19	2.1125	77.595	-55.792	73.766	66.596	22.053	-3.9231	-3.4311	0.71681	-1.5624	34.215	-5.0971
120.31	4.8306	51.549	-3.9912	0.41487	-1.7172	0.13732	-0.042515	0.14882	0.66022	-1.3176	3418.3	23.194	2.1136	77.601	-55.945	73.772	66.596	22.053	-3.9231	-3.4311	0.71681	-1.5624	34.215	-5.0971
120.31	4.8338	51.561	-3.9905	0.41464	-1.7165	0.14147	-0.049981	0.14754	0.66022	-1.3176	3417.7	23.198	2.1149	77.608	-56.099	73.779	66.596	22.053	-3.9231	-3.4311	0.71681	-1.5624	34.215	-5.0971
120.32	4.8372	51.573	-3.9898	0.41437	-1.7158	0.14552	-0.057385	0.14617	0.66022	-1.3176	3417.1	23.201	2.1162	77.614	-56.253	73.786	66.596	22.053	-3.9231	-3.4311	0.71681	-1.5624	34.215	-5.0971
120.33	4.8408	51.585	-3.9891	0.41406	-1.715	0.14946	-0.064721	0.14473	0.66022	-1.3176	3416.4	23.205	2.1176	77.62	-56.408	73.792	66.596	22.053	-3.9231	-3.4311	0.71681	-1.5624	34.215	-5.0971
120.33	4.8445	51.597	-3.9883	0.41372	-1.7143	0.15329	-0.071987	0.1432	0.66022	-1.3176	3415.8	23.209	2.1191	77.626	-56.563	73.799	66.596	22.053	-3.9231	-3.4311	0.71681	-1.5624	34.215	-5.0971
120.34	4.8485	51.609	-3.9876	0.41334	-1.7136	0.15702	-0.079179	0.1416	0.66022	-1.3176	3415.1	23.213	2.1206	77.633	-56.718	73.806	66.596	22.053	-3.9231	-3.4311	0.71681	-1.5624	34.215	-5.0971
120.35	4.8527	51.621	-3.9868	0.41293	-1.7129	0.16063	-0.086292	0.13992	0.66022	-1.3176	3414.5	23.217	2.1223	77.639	-56.873	73.812	66.596	22.053	-3.9231	-3.4311	0.71681	-1.5624	34.215	-5.0971
120.35	4.857	51.634	-3.986	0.41248	-1.7122	0.16413	-0.093324	0.13817	0.66022	-1.3176	3413.8	23.221	2.124	77.645	-57.028	73.819	66.596	22.053	-3.9231	-3.4311	0.71681	-1.5624	34.215	-5.0971
120.36	4.8616	51.647	-3.9851	0.412	-1.7115	0.16751	-0.10027	0.13635	0.66022	-1.3176	3413.2	23.225	2.1258	77.652	-57.184	73.826	66.596	22.053	-3.9231	-3.4311	0.71681	-1.5624	34.215	-5.0971
120.36	4.8663	51.659	-3.9843	0.41148	-1.7108	0.17078	-0.10713	0.13445	0.66022	-1.3176	3412.5	23.229	2.1277	77.658	-57.339	73.832	66.596	22.053	-3.9231	-3.4311	0.71681	-1.5624	34.215	-5.0971
120.37	4.8712	51.672	-3.9834	0.41092	-1.7102	0.17394	-0.11389	0.13248	0.66022	-1.3176	3411.9	23.233	2.1297	77.664	-57.495	73.839	66.596	22.053	-3.9231	-3.4311	0.71681	-1.5624	34.215	-5.0971
120.37	4.8763	51.685	-3.9825	0.41034	-1.7095	0.17821	-0.12047	0.13058	0.66022	-1.3176	3411.2	23.237	2.1317	77.671	-57.65	73.846	66.596	22.053	-3.9231	-3.4311	0.71681	-1.5624	34.215	-5.0971
120.38	4.8815	51.698	-3.9816	0.40972	-1.7089	0.18278	-0.12692	0.12866	0.66022	-1.3176	3410.6	23.241	2.1339	77.677	-57.805	73.853	66.596	22.053	-3.9231	-3.4311	0.71681	-1.5624	34.215	-5.0971
120.39	4.887	51.711	-3.9807	0.40907	-1.7082	0.18718	-0.1333	0.12666	0.66022	-1.3176	3410.0	23.246	2.1361	77.683	-57.96	73.86	66.596	22.053	-3.9231	-3.4311	0.71681	-1.5624	34.215	-5.0971
120.39	4.8926	51.724	-3.9798	0.40839	-1.7076	0.19139	-0.13959	0.12459	0.66022	-1.3176	3409.3	23.25	2.1383	77.69	-58.115	73.866	66.596	22.053	-3.9231	-3.4311	0.71681	-1.5624	34.215	-5.0971
120.4	4.8983	51.738	-3.9788	0.40767	-1.707	0.19542	-0.14579	0.12246	0.66022	-1.3176	3408.7	23.254	2.1407	77.696	-58.269	73.873	66.596	22.053	-3.9231	-3.4311	0.71681	-1.5624	34.215	-5.0971
120.4	4.9043	51.751	-3.9778	0.40693	-1.7064	0.19927	-0.15191	0.12025	0.66022	-1.3176	3408.0	23.259	2.1431	77.703	-58.423	73.88	66.596	22.053	-3.9231	-3.4311	0.71681	-1.5624	34.215	-5.0971
120.41	4.9104	51.765	-3.9768	0.40616	-1.7058	0.20294	-0.15793	0.11797	0.66022	-1.3176	3407.4	23.263	2.1456	77.709	-58.576	73.887	66.596	22.053	-3.9231	-3.4311	0.71681	-1.5624	34.215	-5.0971
120.42	4.9167	51.778	-3.9758	0.40535	-1.7052	0.20642	-0.16385	0.11563	0.66022	-1.3176	3406.7	23.267	2.1482	77.715	-58.729	73.894	66.596	22.053	-3.9231	-3.4311	0.71681	-1.5624	34.215	-5.0971
120.42	4.9231	51.792	-3.9747	0.40452	-1.7046	0.20972	-0.16967	0.11323	0.66022	-1.3176	3406.1	23.272	2.1508	77.722	-58.881	73.9	66.596	22.053	-3.9231	-3.4311	0.71681	-1.5624	34.215	-5.0971
120.43	4.9297	51.805	-3.9737	0.40365	-1.7041	0.21283	-0.17538	0.11076	0.66022	-1.3176	3405.4	23.276	2.1535	77.728	-59.032	73.907	66.596	22.053	-3.9231	-3.4311	0.71681	-1.5624	34.215	-5.0971
120.43	4.9365	51.819	-3.9726	0.40276	-1.7035	0.21576	-0.18099	0.10823	0.66022	-1.3176	3404.8	23.281	2.1563	77.735	-59.182	73.914	66.596	22.053	-3.9231	-3.4311	0.71681	-1.5624	34.215	-5.0971
120.44	4.9435	51.832	-3.9715	0.40184	-1.703	0.2185	-0.18649	0.10563	0.66022	-1.3176	3404.1	23.285	2.1592	77.741	-59.332	73.921	66.596	22.053	-3.9231	-3.4311	0.71681	-1.5624	34.215	-5.0971
120.44	4.9505	51.846	-3.9704	0.4009	-1.7025	0.22106	-0.19188	0.10299	0.66022	-1.3176	3403.5	23.29	2.1621	77.747	-59.48	73.928	66.596	22.053	-3.9231	-3.4311	0.71681	-1.5624	34.215	-5.0971
120.45	4.9578	51.86	-3.9693	0.39993	-1.702	0.22343	-0.19714	0.10028	0.66022	-1.3176	3402.8	23.294	2.1651	77.754	-59.627	73.934	66.596	22.053	-3.9231	-3.4311	0.71681	-1.5624	34.215	-5.0971
120.46	4.9652	51.873	-3.9682	0.39893	-1.7015	0.22561	-0.2023	0.09752	0.66022	-1.3176	3402.2	23.299	2.1681	77.76	-59.773	73.941	66.596	22.053	-3.9231	-3.4311	0.71681	-1.5624	34.215	-5.0971
120.46	4.9728	51.887	-3.9671	0.3979	-1.701	0.2276	-0.20733	0.094707	0.66022	-1.3176	3401.5	23.303	2.1712	77.767	-59.917	73.948	66.596	22.053	-3.9231	-3.4311	0.71681	-1.5624	34.215	-5.0971
120.47	4.9805	51.901	-3.9659	0.39685	-1.7005	0.22941	-0.21223	0.091843	0.66022	-1.3176	3400.9	23.308	2.1744	77.773	-60.059	73.955	66.596	22.053	-3.9231	-3.4311	0.71681	-1.5624	34.215	-5.0971
120.47	4.9883	51.915	-3.9648	0.39578	-1.7001	0.23103	-0.21701	0.088929	0.66022	-1.3176	3400.2	23.313	2.1777	77.78	-60.2	73.962	66.596	22.053	-3.9231	-3.4311	0.71681	-1.5624	34.215	-5.0971
120.48	4.9963	51.928	-3.9636	0.39468	-1.6996	0.23247	-0.22167	0.085968	0.66022	-1.3176	3399.6	23.317	2.181	77.786	-60.339	73.969	66.596	22.053	-3.9231	-3.4311	0.71681	-1.5624	34.215	-5.0971
120.48	5.0044	51.942	-3.9624	0.39356	-1.6992	0.23372	-0.22619	0.082961	0.66022	-1.3176	3398.9	23.322	2.1844	77.792	-60.475	73.975	66.596	22.053	-3.9231	-3.4311	0.71681	-1.5624	34.215	-5.0971
120.49	5.0127	51.956	-3.9613	0.39242	-1.6988	0.23478	-0.23058	0.07991	0.66022	-1.3176	3398.2	23.326	2.1878	77.799	-60.61	73.982	66.596	22.053	-3.9231	-3.4311	0.71681	-1.5624	34.215	-5.0971
120.49	5.0211	51.97	-3.9601	0.39126	-1.6984	0.23566	-0.23484	0.076817	0.66022	-1.3176	3397.6	23.331	2.1913	77.805	-60.742	73.989	66.596	22.053	-3.9231	-3.4311	0.71681	-1.5624	34.215	-5.0971
120.5	5.0297	51.983	-3.9589	0.39007	-1.698	0.23636	-0.23896	0.073685	0.66022	-1.3176	3396.9	23.335	2.1948	77.812	-60.871	73.996	66.596	22.053	-3.9231	-3.4311	0.71681	-1.5624	34.215	-5.0971
120.51	5.0384	51.997	-3.9577	0.38887	-1.6977	0.23687	-0.24294	0.070513	0.66022	-1.3176	3396.3	23.34	2.1985	77.818	-60.997	74.003	66.596	22.053	-3.9231	-3.4311	0.71681	-1.5624	34.215	-5.0971
120.51	5.0472	52.01	-3.9565	0.38765	-1.6973	0.2372	-0.24679	0.067306	0.66022	-1.3176	3395.6	23.344	2.2021	77.824	-61.119	74.009	66.596	22.053	-3.9231	-3.4311	0.71681	-1.5624	34.215	-5.0971
120.52	5.0561	52.024	-3.9554	0.3864	-1.697	0.23736	-0.25049	0.064064	0.66022	-1.3176	3395.0	23.349	2.2058	77.831	-61.239	74.016	66.596	22.053	-3.9231	-3.4311	0.71681	-1.5624	34.215	-5.0971
120.52	5.0651	52.037	-3.9542	0.38514	-1.6967	0.23733	-0.25405	0.06079	0.66022	-1.3176	3394.3	23.353	2.2096	77.837	-61.354	74.023	66.596	22.053	-3.9231	-3.4311	0.71681	-1.5624	34.215	-5.0971
120.53	5.0743	52.051	-3.953	0.38386	-1.6964	0.23712	-0.25747	0.057485	0.66022	-1.3176	3393.7	23.358	2.2134	77.843	-61.466	74.03	66.596	22.053	-3.9231	-3.4311	0.71681	-1.5624	34.215	-5.0971
120.53	5.0836	52.064	-3.9518	0.38257	-1.6961	0.23673	-0.26075	0.054152	0.66022	-1.3176	3393.0	23.362	2.2173	77.85	-61.573	74.037	66.596	22.053	-3.9231	-3.4311	0.71681	-1.5624	34.215	-5.0971
120.54	5.0929	52.078	-3.9506	0.38125	-1.6958	0.23617	-0.26388	0.050791	0.66022	-1.3176	3392.4	23.366	2.2212	77.856	-61.676	74.043	66.596	22.053	-3.9231	-3.4311	0.71681	-1.5624	34.215	-5.0971
120.54	5.1024	52.091	-3.9494	0.37993	-1.6956	0.23544	-0.26686	0.047407	0.66022	-1.3176	3391.7	23.371	2.2252	77.862	-61.774	74.05	66.596	22.053	-3.9231	-3.4311	0.71681	-1.5624	34.215	-5.0971
120.55	5.112	52.104	-3.9483	0.37859	-1.6954	0.23453	-0.2697	0.043999	0.66022	-1.3176	3391.1	23.375	2.2292	77.869	-61.866	74.057	66.596	22.053	-3.9231	-3.4311	0.71681	-1.5624	34.215	-5.0971
120.55	5.1217	52.117	-3.9471	0.37723	-1.6952	0.23345	-0.27239	0.040571	0.66022	-1.3176	3390.4	23.379	2.2332	77.875	-61.953	74.063	66.596	22.053	-3.9231	-3.4311	0.71681	-1.5624	34.215	-5.0971
120.56	5.1315	52.13	-3.9459	0.37586	-1.695	0.23221	-0.27493	0.037124	0.66022	-1.3176	3389.7	23.384	2.2373	77.881	-62.033	74.07	66.596	22.053	-3.9231	-3.4311	0.71681	-1.5624	34.215	-5.0971
120.57	5.1413	52.143	-3.9448	0.37448	-1.6948	0.23079	-0.27732	0.033659	0.66022	-1.3176	3389.1	23.388	2.2414	77.888	-62.108	74.077	66.596	22.053	-3.9231	-3.4311	0.71681	-1.5624	34.215	-5.0971
120.57	5.1513	52.156	-3.9436	0.37309	-1.6946	0.22921	-0.27957	0.03018	0.66022	-1.3176	3388.4	23.392	2.2456	77.894	-62.175	74.083	66.596	22.053	-3.9231	-3.4311	0.71681	-1.5624	34.215	-5.0971
120.58	5.1613	52.169	-3.9425	0.37169	-1.6945	0.22747	-0.28166	0.026688	0.66022	-1.3176	3387.8	23.396	2.2498	77.9	-62.236	74.09	66.596	22.053	-3.9231	-3.4311	0.71681	-1.5624	34.215	-5.0971
120.58	5.1714	52.182	-3.9413	0.37027	-1.6944	0.22556	-0.2836	0.023185	0.66022	-1.3176	3387.1	23.4	2.254	77.906	-62.289	74.097	66.596	22.053	-3.9231	-3.4311	0.71681	-1.5624	34.215	-5.0971
120.59	5.1816	52.194	-3.9402	0.36885	-1.6943	0.2235	-0.2854	0.019672	0.66022	-1.3176	3386.5	23.405	2.2583	77.912	-62.335	74.103	66.596	22.053	-3.9231	-3.4311	0.71681	-1.5624	34.215	-5.0971
120.59	5.1919	52.207	-3.9391	0.36742	-1.6942	0.22128	-0.28704	0.016152	0.66022	-1.3176	3385.8	23.409	2.2625	77.919	-62.373	74.11	66.596	22.053	-3.9231	-3.4311	0.71681	-1.5624	34.215	-5.0971
120.6	5.2022	52.219	-3.938	0.36598	-1.6941	0.2189	-0.28853	0.012627	0.66022	-1.3176	3385.2	23.413	2.2669	77.925	-62.403	74.116	66.596	22.053	-3.9231	-3.4311	0.71681	-1.5624	34.215	-5.0971
120.6	5.2126	52.231	-3.9369	0.36453	-1.694	0.21637	-0.28987	0.0090975	0.66022	-1.3176	3384.5	23.417	2.2712	77.931	-62.425	74.123	66.596	22.053	-3.9231	-3.4311	0.71681	-1.5624	34.215	-5.0971
120.61	5.223	52.244	-3.9359	0.36308	-1.694	0.21369	-0.29107	0.0055667	0.66022	-1.3176	3383.8	23.421	2.2756	77.937	-62.438	74.129	66.596	22.053	-3.9231	-3.4311	0.71681	-1.5624	34.215	-5.0971
120.61	5.2335	52.256	-3.9348	0.36162	-1.694	0.21087	-0.29211	0.0020361	0.66022	-1.3176	3383.2	23.424	2.28	77.943	-62.443	74.136	66.596	22.053	-3.9231	-3.4311	0.71681	-1.5624	34.215	-5.0971
120.62	5.244	52.268	-3.9337	0.36016	-1.694	0.2079	-0.293	-0.0014927	0.66022	-1.3176	3382.5	23.428	2.2844	77.949	-62.439	74.142	66.596	22.053	-3.9231	-3.4311	0.71681	-1.5624	34.215	-5.0971
120.63	5.2545	52.279	-3.9327	0.35869	-1.694	0.20479	-0.29375	-0.0050176	0.66022	-1.3176	3381.9	23.432	2.2888	77.955	-62.427	74.149	66.596	22.053	-3.9231	-3.4311	0.71681	-1.5624	34.215	-5.0971
120.63	5.2651	52.291	-3.9317	0.35722	-1.694	0.20153	-0.29435	-0.008537	0.66022	-1.3176	3381.2	23.436	2.2932	77.961	-62.407	74.155	66.596	22.053	-3.9231	-3.4311	0.71681	-1.5624	34.215	-5.0971
120.64	5.2757	52.303	-3.9307	0.35575	-1.6941	0.19815	-0.2948	-0.012049	0.66022	-1.3176	3380.6	23.439	2.2977	77.967	-62.378	74.162	66.596	22.053	-3.9231	-3.4311	0.71681	-1.5624	34.215	-5.0971
120.64	5.2864	52.314	-3.9297	0.35428	-1.6942	0.19462	-0.2951	-0.015552	0.66022	-1.3176	3379.9	23.443	2.3021	77.973	-62.341	74.168	66.596	22.053	-3.9231	-3.4311	0.71681	-1.5624	34.215	-5.0971
120.65	5.297	52.325	-3.9287	0.3528	-1.6942	0.19097	-0.29525	-0.019044	0.66022	-1.3176	3379.2	23.447	2.3066	77.979	-62.297	74.174	66.596	22.053	-3.9231	-3.4311	0.71681	-1.5624	34.215	-5.0971
120.65	5.3077	52.336	-3.9278	0.35132	-1.6943	0.18719	-0.29526	-0.022524	0.66022	-1.3176	3378.6	23.45	2.3111	77.985	-62.245	74.181	66.596	22.053	-3.9231	-3.4311	0.71681	-1.5624	34.215	-5.0971
120.66	5.3183	52.347	-3.9269	0.34985	-1.6945	0.18328	-0.29513	-0.025989	0.66022	-1.3176	3377.9	23.453	2.3156	77.99	-62.186	74.187	66.596	22.053	-3.9231	-3.4311	0.71681	-1.5624	34.215	-5.0971
120.66	5.329	52.358	-3.926	0.34837	-1.6946	0.17925	-0.29485	-0.029438	0.66022	-1.3176	3377.3	23.457	2.32	77.996	-62.12	74.193	66.596	22.053	-3.9231	-3.4311	0.71681	-1.5624	34.215	-5.0971
120.67	5.3397	52.369	-3.9251	0.3469	-1.6948	0.17511	-0.29443	-0.03287	0.66022	-1.3176	3376.6	23.46	2.3245	78.002	-62.048	74.2	66.596	22.053	-3.9231	-3.4311	0.71681	-1.5624	34.215	-5.0971
120.68	5.3504	52.38	-3.9242	0.34543	-1.6949	0.17084	-0.29386	-0.036282	0.66022	-1.3176	3376.0	23.463	2.329	78.008	-61.97	74.206	66.596	22.053	-3.9231	-3.4311	0.71681	-1.5624	34.215	-5.0971
120.68	5.361	52.39	-3.9234	0.34396	-1.6951	0.16647	-0.29316	-0.039674	0.66022	-1.3176	3375.3	23.467	2.3334	78.014	-61.886	74.212	66.596	22.053	-3.9231	-3.4311	0.71681	-1.5624	34.215	-5.0971
120.69	5.3716	52.4	-3.9226	0.3425	-1.6953	0.16198	-0.29232	-0.043043	0.66022	-1.3176	3374.7	23.47	2.3379	78.019	-61.796	74.218	66.596	22.053	-3.9231	-3.4311	0.71681	-1.5624	34.215	-5.0971
120.69	5.3822	52.41	-3.9218	0.34104	-1.6956	0.15739	-0.29134	-0.046389	0.66022	-1.3176	3374.0	23.473	2.3423	78.025	-61.701	74.224	66.596	22.053	-3.9231	-3.4311	0.71681	-1.5624	34.215	-5.0971
120.7	5.3928	52.42	-3.921	0.33958	-1.6958	0.15269	-0.29022	-0.049709	0.66022	-1.3176	3373.3	23.476	2.3468	78.031	-61.602	74.23	66.596	22.053	-3.9231	-3.4311	0.71681	-1.5624	34.215	-5.0971
120.7	5.4033	52.43	-3.9202	0.33814	-1.6961	0.1479	-0.28896	-0.053001	0.66022	-1.3176	3372.7	23.479	2.3512	78.036	-61.498	74.236	66.596	22.053	-3.9231	-3.4311	0.71681	-1.5624	34.215	-5.0971
120.71	5.4138	52.44	-3.9195	0.33669	-1.6963	0.143	-0.28758	-0.056266	0.66022	-1.3176	3372.0	23.482	2.3556	78.042	-61.391	74.242	66.596	22.053	-3.9231	-3.4311	0.71681	-1.5624	34.215	-5.0971
120.71	5.4242	52.449	-3.9188	0.33526	-1.6966	0.13802	-0.28605	-0.0595	0.66022	-1.3176	3371.4	23.484	2.36	78.047	-61.28	74.248	66.596	22.053	-3.9231	-3.4311	0.71681	-1.5624	34.215	-5.0971
120.72	5.4346	52.458	-3.9181	0.33383	-1.6969	0.13294	-0.2844	-0.062703	0.66022	-1.3176	3370.7	23.487	2.3643	78.053	-61.165	74.254	66.596	22.053	-3.9231	-3.4311	0.71681	-1.5624	34.215	-5.0971
120.73	5.445	52.468	-3.9175	0.33242	-1.6972	0.12777	-0.28262	-0.065874	0.66022	-1.3176	3370.1	23.49	2.3687	78.058	-61.047	74.26	66.596	22.053	-3.9231	-3.4311	0.71681	-1.5624	34.215	-5.0971
120.73	5.4552	52.477	-3.9168	0.33101	-1.6976	0.12253	-0.28071	-0.06901	0.66022	-1.3176	3369.4	23.492	2.3729	78.064	-60.926	74.266	66.596	22.053	-3.9231	-3.4311	0.71681	-1.5624	34.215	-5.0971
120.74	5.4654	52.485	-3.9162	0.32961	-1.6979	0.1172	-0.27867	-0.072111	0.66022	-1.3176	3368.8	23.495	2.3772	78.069	-60.803	74.272	66.596	22.053	-3.9231	-3.4311	0.71681	-1.5624	34.215	-5.0971
120.74	5.4755	52.494	-3.9157	0.32822	-1.6983	0.11179	-0.27651	-0.075175	0.66022	-1.3176	3368.1	23.497	2.3815	78.074	-60.678	74.278	66.596	22.053	-3.9231	-3.4311	0.71681	-1.5624	34.215	-5.0971
120.75	5.4855	52.502	-3.9151	0.32685	-1.6987	0.10631	-0.27422	-0.078202	0.66022	-1.3176	3367.4	23.5	2.3856	78.08	-60.55	74.283	66.596	22.053	-3.9231	-3.4311	0.71681	-1.5624	34.215	-5.0971
120.75	5.4954	52.511	-3.9146	0.32548	-1.6991	0.10076	-0.27181	-0.081189	0.66022	-1.3176	3366.8	23.502	2.3898	78.085	-60.421	74.289	66.596	22.053	-3.9231	-3.4311	0.71681	-1.5624	34.215	-5.0971
120.76	5.5053	52.519	-3.9141	0.32413	-1.6995	0.095146	-0.26928	-0.084135	0.66022	-1.3176	3366.1	23.504	2.3939	78.09	-60.29	74.295	66.596	22.053	-3.9231	-3.4311	0.71681	-1.5624	34.215	-5.0971
120.76	5.515	52.527	-3.9137	0.32279	-1.6999	0.089466	-0.26664	-0.08704	0.66022	-1.3176	3365.5	23.507	2.398	78.095	-60.157	74.3	66.596	22.053	-3.9231	-3.4311	0.71681	-1.5624	34.215	-5.0971
120.77	5.5246	52.534	-3.9132	0.32146	-1.7004	0.083726	-0.26387	-0.089902	0.66022	-1.3176	3364.8	23.509	2.402	78.1	-60.023	74.306	66.596	22.053	-3.9231	-3.4311	0.71681	-1.5624	34.215	-5.0971
120.78	5.5341	52.542	-3.9128	0.32015	-1.7008	0.07793	-0.261	-0.09272	0.66022	-1.3176	3364.2	23.511	2.406	78.105	-59.888	74.312	66.596	22.053	-3.9231	-3.4311	0.71681	-1.5624	34.215	-5.0971
120.78	5.5435	52.549	-3.9124	0.31885	-1.7013	0.07208	-0.25801	-0.095493	0.66022	-1.3176	3363.5	23.513	2.4099	78.11	-59.751	74.317	66.596	22.053	-3.9231	-3.4311	0.71681	-1.5624	34.215	-5.0971
120.79	5.5528	52.557	-3.9121	0.31757	-1.7018	0.06618	-0.2549	-0.09822	0.66022	-1.3176	3362.9	23.515	2.4138	78.115	-59.614	74.323	66.596	22.053	-3.9231	-3.4311	0.71681	-1.5624	34.215	-5.0971
120.79	5.5619	52.564	-3.9118	0.3163	-1.7023	0.060376	-0.25168	-0.10088	0.66022	-1.3176	3362.2	23.516	2.4176	78.12	-59.476	74.328	66.596	22.053	-3.9231	-3.4311	0.71681	-1.5624	34.215	-5.0971
120.8	5.5709	52.57	-3.9115	0.31505	-1.7028	0.055784	-0.24824	-0.10335	0.66022	-1.3176	3361.5	23.518	2.4214	78.125	-59.338	74.334	66.596	22.053	-3.9231	-3.4311	0.71681	-1.5624	34.215	-5.0971
120.8	5.5798	52.577	-3.9112	0.31382	-1.7033	0.051158	-0.24471	-0.10577	0.66022	-1.3176	3360.9	23.52	2.4251	78.13	-59.199	74.339	66.596	22.053	-3.9231	-3.4311	0.71681	-1.5624	34.215	-5.0971
120.81	5.5885	52.583	-3.911	0.31261	-1.7038	0.046503	-0.24109	-0.10813	0.66022	-1.3176	3360.2	23.521	2.4287	78.135	-59.06	74.344	66.596	22.053	-3.9231	-3.4311	0.71681	-1.5624	34.215	-5.0971
120.82	5.597	52.59	-3.9108	0.31141	-1.7044	0.04182	-0.23739	-0.11045	0.66022	-1.3176	3359.6	23.523	2.4323	78.14	-58.92	74.35	66.596	22.053	-3.9231	-3.4311	0.71681	-1.5624	34.215	-5.0971
120.82	5.6054	52.596	-3.9106	0.31023	-1.7049	0.037111	-0.23359	-0.11271	0.66022	-1.3176	3358.9	23.524	2.4358	78.145	-58.78	74.355	66.596	22.053	-3.9231	-3.4311	0.71681	-1.5624	34.215	-5.0971
120.83	5.6137	52.602	-3.9104	0.30907	-1.7055	0.032379	-0.22972	-0.11492	0.66022	-1.3176	3358.3	23.526	2.4392	78.149	-58.64	74.36	66.596	22.053	-3.9231	-3.4311	0.71681	-1.5624	34.215	-5.0971
120.83	5.6218	52.607	-3.9102	0.30793	-1.7061	0.027627	-0.22576	-0.11708	0.66022	-1.3176	3357.6	23.527	2.4426	78.154	-58.5	74.365	66.596	22.053	-3.9231	-3.4311	0.71681	-1.5624	34.215	-5.0971
120.84	5.6297	52.613	-3.9101	0.30682	-1.7067	0.022856	-0.22172	-0.11918	0.66022	-1.3176	3357.0	23.528	2.4459	78.159	-58.36	74.37	66.596	22.053	-3.9231	-3.4311	0.71681	-1.5624	34.215	-5.0971
120.84	5.6374	52.618	-3.91	0.30572	-1.7073	0.018068	-0.21761	-0.12123	0.66022	-1.3176	3356.3	23.529	2.4491	78.163	-58.22	74.375	66.596	22.053	-3.9231	-3.4311	0.71681	-1.5624	34.215	-5.0971
120.85	5.645	52.624	-3.9099	0.30464	-1.7079	0.013267	-0.21342	-0.12322	0.66022	-1.3176	3355.7	23.53	2.4523	78.168	-58.081	74.38	66.596	22.053	-3.9231	-3.4311	0.71681	-1.5624	34.215	-5.0971
120.86	5.6524	52.629	-3.9099	0.30358	-1.7085	0.0084541	-0.20915	-0.12516	0.66022	-1.3176	3355.0	23.531	2.4553	78.172	-57.941	74.386	66.596	22.053	-3.9231	-3.4311	0.71681	-1.5624	34.215	-5.0971
120.86	5.6596	52.633	-3.9098	0.30255	-1.7092	0.0036317	-0.20482	-0.12704	0.66022	-1.3176	3354.4	23.532	2.4583	78.177	-57.802	74.39	66.596	22.053	-3.9231	-3.4311	0.71681	-1.5624	34.215	-5.0971
120.87	5.6666	52.638	-3.9098	0.30154	-1.7098	-0.0011978	-0.20041	-0.12887	0.66022	-1.3176	3353.7	23.533	2.4613	78.181	-57.664	74.395	66.596	22.053	-3.9231	-3.4311	0.71681	-1.5624	34.215	-5.0971
120.87	5.6734	52.642	-3.9099	0.30054	-1.7104	-0.0060324	-0.19594	-0.13063	0.66022	-1.3176	3353.1	23.534	2.4641	78.185	-57.526	74.4	66.596	22.053	-3.9231	-3.4311	0.71681	-1.5624	34.215	-5.0971
120.88	5.6801	52.647	-3.9099	0.29958	-1.7111	-0.01087	-0.19139	-0.13234	0.66022	-1.3176	3352.4	23.535	2.4668	78.19	-57.388	74.405	66.596	22.053	-3.9231	-3.4311	0.71681	-1.5624	34.215	-5.0971
120.89	5.6865	52.651	-3.91	0.29863	-1.7118	-0.015708	-0.18679	-0.134	0.66022	-1.3176	3351.8	23.535	2.4695	78.194	-57.251	74.41	66.596	22.053	-3.9231	-3.4311	0.71681	-1.5624	34.215	-5.0971
120.89	5.6927	52.655	-3.9101	0.29771	-1.7124	-0.020544	-0.18212	-0.13559	0.66022	-1.3176	3351.1	23.536	2.4721	78.198	-57.114	74.415	66.596	22.053	-3.9231	-3.4311	0.71681	-1.5624	34.215	-5.0971
120.9	5.6988	52.658	-3.9102	0.29681	-1.7131	-0.025377	-0.1774	-0.13713	0.66022	-1.3176	3350.5	23.536	2.4746	78.203	-56.978	74.419	66.596	22.053	-3.9231	-3.4311	0.71681	-1.5624	34.215	-5.0971
120.9	5.7046	52.662	-3.9103	0.29593	-1.7138	-0.030204	-0.17261	-0.13861	0.66022	-1.3176	3349.8	23.537	2.4769	78.207	-56.843	74.424	66.596	22.053	-3.9231	-3.4311	0.71681	-1.5624	34.215	-5.0971
120.91	5.7102	52.665	-3.9105	0.29508	-1.7145	-0.035023	-0.16777	-0.14002	0.66022	-1.3176	3349.2	23.537	2.4793	78.211	-56.709	74.429	66.596	22.053	-3.9231	-3.4311	0.71681	-1.5624	34.215	-5.0971
120.91	5.7156	52.668	-3.9107	0.29426	-1.7152	-0.039833	-0.16287	-0.14138	0.66022	-1.3176	3348.5	23.537	2.4815	78.215	-56.575	74.433	66.596	22.053	-3.9231	-3.4311	0.71681	-1.5624	34.215	-5.0971
120.92	5.7208	52.671	-3.9109	0.29346	-1.7159	-0.04463	-0.15792	-0.14268	0.66022	-1.3176	3347.8	23.537	2.4836	78.219	-56.443	74.438	66.596	22.053	-3.9231	-3.4311	0.71681	-1.5624	34.215	-5.0971
120.93	5.7257	52.674	-3.9111	0.29268	-1.7166	-0.049414	-0.15292	-0.14392	0.66022	-1.3176	3347.2	23.537	2.4856	78.223	-56.311	74.442	66.596	22.053	-3.9231	-3.4311	0.71681	-1.5624	34.215	-5.0971
120.93	5.7305	52.677	-3.9114	0.29193	-1.7174	-0.054181	-0.14787	-0.1451	0.66022	-1.3176	3346.6	23.537	2.4876	78.227	-56.18	74.447	66.596	22.053	-3.9231	-3.4311	0.71681	-1.5624	34.215	-5.0971
120.94	5.735	52.679	-3.9117	0.2912	-1.7181	-0.058931	-0.14278	-0.14622	0.66022	-1.3176	3345.9	23.537	2.4894	78.231	-56.05	74.451	66.596	22.053	-3.9231	-3.4311	0.71681	-1.5624	34.215	-5.0971
120.94	5.7393	52.681	-3.912	0.2905	-1.7188	-0.06366	-0.13763	-0.14728	0.66022	-1.3176	3345.3	23.537	2.4911	78.234	-55.92	74.456	66.596	22.053	-3.9231	-3.4311	0.71681	-1.5624	34.215	-5.0971
120.95	5.7433	52.683	-3.9123	0.28982	-1.7196	-0.068368	-0.13245	-0.14828	0.66022	-1.3176	3344.6	23.537	2.4928	78.238	-55.792	74.46	66.596	22.053	-3.9231	-3.4311	0.71681	-1.5624	34.215	-5.0971
120.96	5.7472	52.685	-3.9126	0.28917	-1.7203	-0.073053	-0.12722	-0.14922	0.66022	-1.3176	3344.0	23.537	2.4943	78.242	-55.665	74.464	66.596	22.053	-3.9231	-3.4311	0.71681	-1.5624	34.215	-5.0971
120.96	5.7508	52.687	-3.913	0.28855	-1.7211	-0.077711	-0.12196	-0.1501	0.66022	-1.3176	3343.3	23.536	2.4958	78.246	-55.539	74.468	66.596	22.053	-3.9231	-3.4311	0.71681	-1.5624	34.215	-5.0971
120.97	5.7541	52.688	-3.9134	0.28795	-1.7218	-0.082342	-0.11665	-0.15092	0.66022	-1.3176	3342.7	23.536	2.4971	78.249	-55.414	74.473	66.596	22.053	-3.9231	-3.4311	0.71681	-1.5624	34.215	-5.0971
120.97	5.7572	52.689	-3.9138	0.28738	-1.7226	-0.086944	-0.11131	-0.15167	0.66022	-1.3176	3342.0	23.535	2.4983	78.253	-55.291	74.477	66.596	22.053	-3.9231	-3.4311	0.71681	-1.5624	34.215	-5.0971
120.98	5.7601	52.69	-3.9143	0.28684	-1.7233	-0.091515	-0.10594	-0.15237	0.66022	-1.3176	3341.4	23.535	2.4995	78.257	-55.168	74.481	66.596	22.053	-3.9231	-3.4311	0.71681	-1.5624	34.215	-5.0971
120.99	5.7628	52.691	-3.9148	0.28633	-1.7241	-0.096053	-0.10054	-0.153	0.66022	-1.3176	3340.7	23.534	2.5005	78.26	-55.047	74.485	66.596	22.053	-3.9231	-3.4311	0.71681	-1.5624	34.215	-5.0971
120.99	5.7652	52.692	-3.9153	0.28584	-1.7248	-0.10056	-0.095099	-0.15358	0.66022	-1.3176	3340.1	23.533	2.5015	78.264	-54.926	74.489	66.596	22.053	-3.9231	-3.4311	0.71681	-1.5624	34.215	-5.0971
121.0	5.7673	52.692	-3.9158	0.28537	-1.7256	-0.10502	-0.089635	-0.15409	0.66022	-1.3176	3339.4	23.532	2.5023	78.267	-54.807	74.493	66.596	22.053	-3.9231	-3.4311	0.71681	-1.5624	34.215	-5.0971
121.0	5.7693	52.693	-3.9163	0.28494	-1.7264	-0.10945	-0.084144	-0.15454	0.66022	-1.3176	3338.8	23.531	2.503	78.27	-54.689	74.497	66.596	22.053	-3.9231	-3.4311	0.71681	-1.5624	34.215	-5.0971
121.01	5.7709	52.693	-3.9169	0.28453	-1.7272	-0.11384	-0.078629	-0.15493	0.66022	-1.3176	3338.1	23.53	2.5036	78.274	-54.573	74.501	66.596	22.053	-3.9231	-3.4311	0.71681	-1.5624	34.215	-5.0971
121.02	5.7724	52.693	-3.9174	0.28415	-1.7279	-0.11819	-0.073091	-0.15527	0.66022	-1.3176	3337.5	23.529	2.5041	78.277	-54.458	74.505	66.596	22.053	-3.9231	-3.4311	0.71681	-1.5624	34.215	-5.0971
121.02	5.7735	52.692	-3.918	0.2838	-1.7287	-0.12249	-0.067532	-0.15554	0.66022	-1.3176	3336.8	23.528	2.5046	78.28	-54.344	74.509	66.596	22.053	-3.9231	-3.4311	0.71681	-1.5624	34.215	-5.0971
121.03	5.7745	52.692	-3.9187	0.28348	-1.7295	-0.12675	-0.061954	-0.15574	0.66022	-1.3176	3336.2	23.527	2.5049	78.284	-54.231	74.512	66.596	22.053	-3.9231	-3.4311	0.71681	-1.5624	34.215	-5.0971
121.03	5.7752	52.691	-3.9193	0.28318	-1.7303	-0.13097	-0.056359	-0.15589	0.66022	-1.3176	3335.5	23.525	2.5051	78.287	-54.12	74.516	66.596	22.053	-3.9231	-3.4311	0.71681	-1.5624	34.215	-5.0971
121.04	5.7756	52.69	-3.92	0.28291	-1.7311	-0.13513	-0.050749	-0.15598	0.66022	-1.3176	3334.9	23.524	2.5051	78.29	-54.011	74.52	66.596	22.053	-3.9231	-3.4311	0.71681	-1.5624	34.215	-5.0971
121.05	5.7758	52.689	-3.9207	0.28267	-1.7318	-0.13925	-0.045125	-0.15601	0.66022	-1.3176	3334.3	23.523	2.5051	78.293	-53.902	74.524	66.596	22.053	-3.9231	-3.4311	0.71681	-1.5624	34.215	-5.0971
121.05	5.7758	52.688	-3.9214	0.28246	-1.7326	-0.14331	-0.03949	-0.15598	0.66022	-1.3176	3333.6	23.521	2.505	78.296	-53.795	74.527	66.596	22.053	-3.9231	-3.4311	0.71681	-1.5624	34.215	-5.0971
121.06	5.7755	52.687	-3.9221	0.28228	-1.7334	-0.14732	-0.033846	-0.15589	0.66022	-1.3176	3333.0	23.519	2.5048	78.299	-53.69	74.531	66.596	22.053	-3.9231	-3.4311	0.71681	-1.5624	34.215	-5.0971
121.07	5.775	52.685	-3.9228	0.28212	-1.7342	-0.15128	-0.028194	-0.15574	0.66022	-1.3176	3332.3	23.518	2.5045	78.302	-53.586	74.534	66.596	22.053	-3.9231	-3.4311	0.71681	-1.5624	34.215	-5.0971
121.07	5.7742	52.683	-3.9236	0.282	-1.735	-0.15518	-0.022537	-0.15553	0.66022	-1.3176	3331.7	23.516	2.504	78.305	-53.483	74.538	66.596	22.053	-3.9231	-3.4311	0.71681	-1.5624	34.215	-5.0971
121.08	5.7732	52.682	-3.9244	0.2819	-1.7357	-0.15903	-0.016876	-0.15526	0.66022	-1.3176	3331.0	23.514	2.5035	78.308	-53.382	74.542	66.596	22.053	-3.9231	-3.4311	0.71681	-1.5624	34.215	-5.0971
121.08	5.7719	52.679	-3.9252	0.28183	-1.7365	-0.16282	-0.011214	-0.15493	0.66022	-1.3176	3330.4	23.512	2.5029	78.311	-53.283	74.545	66.596	22.053	-3.9231	-3.4311	0.71681	-1.5624	34.215	-5.0971
121.09	5.7704	52.677	-3.926	0.28179	-1.7373	-0.16655	-0.0055516	-0.15454	0.66022	-1.3176	3329.7	23.51	2.5021	78.314	-53.185	74.548	66.596	22.053	-3.9231	-3.4311	0.71681	-1.5624	34.215	-5.0971
121.1	5.7686	52.675	-3.9269	0.28177	-1.738	-0.17021	0.00010821	-0.15409	0.66022	-1.3176	3329.1	23.508	2.5013	78.317	-53.088	74.552	66.596	22.053	-3.9231	-3.4311	0.71681	-1.5624	34.215	-5.0971
121.1	5.7667	52.672	-3.9277	0.28179	-1.7388	-0.17382	0.0057637	-0.15359	0.66022	-1.3176	3328.5	23.506	2.5003	78.319	-52.993	74.555	66.596	22.053	-3.9231	-3.4311	0.71681	-1.5624	34.215	-5.0971
121.11	5.7644	52.669	-3.9286	0.28183	-1.7396	-0.17736	0.011413	-0.15303	0.66022	-1.3176	3327.8	23.504	2.4993	78.322	-52.9	74.559	66.596	22.053	-3.9231	-3.4311	0.71681	-1.5624	34.215	-5.0971
121.12	5.762	52.666	-3.9295	0.2819	-1.7403	-0.18083	0.017054	-0.15241	0.66022	-1.3176	3327.2	23.501	2.4981	78.325	-52.808	74.562	66.596	22.053	-3.9231	-3.4311	0.71681	-1.5624	34.215	-5.0971
121.12	5.7593	52.663	-3.9304	0.282	-1.7411	-0.18424	0.022684	-0.15173	0.66022	-1.3176	3326.5	23.499	2.4968	78.328	-52.718	74.565	66.596	22.053	-3.9231	-3.4311	0.71681	-1.5624	34.215	-5.0971
121.13	5.7564	52.66	-3.9313	0.28213	-1.7419	-0.18758	0.028302	-0.151	0.66022	-1.3176	3325.9	23.497	2.4955	78.33	-52.63	74.568	66.596	22.053	-3.9231	-3.4311	0.71681	-1.5624	34.215	-5.0971
121.14	5.7532	52.656	-3.9323	0.28228	-1.7426	-0.19086	0.033906	-0.15021	0.66022	-1.3176	3325.2	23.494	2.494	78.333	-52.543	74.572	66.596	22.053	-3.9231	-3.4311	0.71681	-1.5624	34.215	-5.0971
121.14	5.7498	52.653	-3.9332	0.28247	-1.7434	-0.19406	0.039493	-0.14936	0.66022	-1.3176	3324.6	23.492	2.4925	78.336	-52.458	74.575	66.596	22.053	-3.9231	-3.4311	0.71681	-1.5624	34.215	-5.0971
121.15	5.7462	52.649	-3.9342	0.28268	-1.7441	-0.19719	0.045062	-0.14846	0.66022	-1.3176	3324.0	23.489	2.4909	78.338	-52.374	74.578	66.596	22.053	-3.9231	-3.4311	0.71681	-1.5624	34.215	-5.0971
121.16	5.7424	52.645	-3.9352	0.28292	-1.7449	-0.20025	0.05061	-0.1475	0.66022	-1.3176	3323.3	23.486	2.4891	78.341	-52.292	74.581	66.596	22.053	-3.9231	-3.4311	0.71681	-1.5624	34.215	-5.0971
121.16	5.7383	52.641	-3.9362	0.28319	-1.7456	-0.20323	0.056135	-0.14649	0.66022	-1.3176	3322.7	23.483	2.4873	78.343	-52.212	74.584	66.596	22.053	-3.9231	-3.4311	0.71681	-1.5624	34.215	-5.0971
121.17	5.7341	52.636	-3.9372	0.28348	-1.7463	-0.20614	0.061636	-0.14542	0.66022	-1.3176	3322.0	23.481	2.4853	78.346	-52.133	74.587	66.596	22.053	-3.9231	-3.4311	0.71681	-1.5624	34.215	-5.0971
121.17	5.7296	52.632	-3.9383	0.2838	-1.747	-0.20898	0.06711	-0.1443	0.66022	-1.3176	3321.4	23.478	2.4833	78.348	-52.057	74.59	66.596	22.053	-3.9231	-3.4311	0.71681	-1.5624	34.215	-5.0971
121.18	5.7249	52.627	-3.9393	0.28415	-1.7478	-0.21174	0.072554	-0.14312	0.66022	-1.3176	3320.8	23.475	2.4812	78.35	-51.982	74.593	66.596	22.053	-3.9231	-3.4311	0.71681	-1.5624	34.215	-5.0971
121.19	5.72	52.623	-3.9404	0.28453	-1.7485	-0.21442	0.077968	-0.14189	0.66022	-1.3176	3320.1	23.472	2.479	78.353	-51.908	74.596	66.596	22.053	-3.9231	-3.4311	0.71681	-1.5624	34.215	-5.0971
121.2	5.7149	52.618	-3.9415	0.28493	-1.7492	-0.21702	0.083348	-0.14061	0.66022	-1.3176	3319.5	23.468	2.4767	78.355	-51.837	74.599	66.596	22.053	-3.9231	-3.4311	0.71681	-1.5624	34.215	-5.0971
121.2	5.7096	52.613	-3.9426	0.28536	-1.7499	-0.21954	0.088692	-0.13928	0.66022	-1.3176	3318.8	23.465	2.4744	78.358	-51.767	74.602	66.596	22.053	-3.9231	-3.4311	0.71681	-1.5624	34.215	-5.0971
121.21	5.7041	52.608	-3.9437	0.28582	-1.7506	-0.22198	0.094	-0.1379	0.66022	-1.3176	3318.2	23.462	2.4719	78.36	-51.699	74.605	66.596	22.053	-3.9231	-3.4311	0.71681	-1.5624	34.215	-5.0971
121.22	5.6984	52.602	-3.9448	0.2863	-1.7513	-0.22434	0.099267	-0.13646	0.66022	-1.3176	3317.6	23.459	2.4694	78.362	-51.632	74.608	66.596	22.053	-3.9231	-3.4311	0.71681	-1.5624	34.215	-5.0971
121.22	5.6925	52.597	-3.9459	0.28681	-1.7519	-0.22662	0.10449	-0.13498	0.66022	-1.3176	3316.9	23.455	2.4667	78.364	-51.568	74.611	66.596	22.053	-3.9231	-3.4311	0.71681	-1.5624	34.215	-5.0971
121.23	5.6865	52.591	-3.9471	0.28735	-1.7526	-0.22881	0.10967	-0.13344	0.66022	-1.3176	3316.3	23.452	2.464	78.367	-51.505	74.614	66.596	22.053	-3.9231	-3.4311	0.71681	-1.5624	34.215	-5.0971
121.24	5.6802	52.586	-3.9482	0.28791	-1.7533	-0.23092	0.11481	-0.13186	0.66022	-1.3176	3315.6	23.449	2.4613	78.369	-51.444	74.617	66.596	22.053	-3.9231	-3.4311	0.71681	-1.5624	34.215	-5.0971
121.24	5.6738	52.58	-3.9494	0.28849	-1.7539	-0.23295	0.1199	-0.13023	0.66022	-1.3176	3315.0	23.445	2.4584	78.371	-51.385	74.619	66.596	22.053	-3.9231	-3.4311	0.71681	-1.5624	34.215	-5.0971
121.25	5.6672	52.574	-3.9505	0.28911	-1.7546	-0.23489	0.12493	-0.12855	0.66022	-1.3176	3314.4	23.442	2.4555	78.373	-51.327	74.622	66.596	22.053	-3.9231	-3.4311	0.71681	-1.5624	34.215	-5.0971
121.26	5.6604	52.568	-3.9517	0.28974	-1.7552	-0.23674	0.12992	-0.12682	0.66022	-1.3176	3313.7	23.438	2.4525	78.376	-51.272	74.625	66.596	22.053	-3.9231	-3.4311	0.71681	-1.5624	34.215	-5.0971
121.26	5.6535	52.562	-3.9529	0.29041	-1.7558	-0.2385	0.13485	-0.12505	0.66022	-1.3176	3313.1	23.434	2.4494	78.378	-51.218	74.628	66.596	22.053	-3.9231	-3.4311	0.71681	-1.5624	34.215	-5.0971
121.27	5.6464	52.556	-3.9541	0.29109	-1.7565	-0.24018	0.13972	-0.12323	0.66022	-1.3176	3312.5	23.431	2.4462	78.38	-51.166	74.631	66.596	22.053	-3.9231	-3.4311	0.71681	-1.5624	34.215	-5.0971
121.28	5.6391	52.549	-3.9553	0.2918	-1.7571	-0.24177	0.14453	-0.12137	0.66022	-1.3176	3311.8	23.427	2.443	78.382	-51.116	74.633	66.596	22.053	-3.9231	-3.4311	0.71681	-1.5624	34.215	-5.0971
121.28	5.6317	52.543	-3.9565	0.29254	-1.7577	-0.24326	0.14928	-0.11946	0.66022	-1.3176	3311.2	23.423	2.4397	78.384	-51.067	74.636	66.596	22.053	-3.9231	-3.4311	0.71681	-1.5624	34.215	-5.0971
121.29	5.6242	52.536	-3.9577	0.29329	-1.7583	-0.24467	0.15397	-0.1175	0.66022	-1.3176	3310.5	23.419	2.4364	78.386	-51.021	74.639	66.596	22.053	-3.9231	-3.4311	0.71681	-1.5624	34.215	-5.0971
121.3	5.6165	52.529	-3.959	0.29408	-1.7588	-0.24599	0.15859	-0.11551	0.66022	-1.3176	3309.9	23.415	2.433	78.388	-50.976	74.641	66.596	22.053	-3.9231	-3.4311	0.71681	-1.5624	34.215	-5.0971
121.31	5.6086	52.523	-3.9602	0.29488	-1.7594	-0.24722	0.16314	-0.11347	0.66022	-1.3176	3309.3	23.411	2.4295	78.39	-50.934	74.644	66.596	22.053	-3.9231	-3.4311	0.71681	-1.5624	34.215	-5.0971
121.31	5.6006	52.516	-3.9614	0.29571	-1.76	-0.24835	0.16763	-0.1114	0.66022	-1.3176	3308.6	23.408	2.426	78.392	-50.893	74.647	66.596	22.053	-3.9231	-3.4311	0.71681	-1.5624	34.215	-5.0971
121.32	5.5925	52.509	-3.9627	0.29656	-1.7605	-0.24939	0.17204	-0.10928	0.66022	-1.3176	3308.0	23.404	2.4224	78.394	-50.854	74.649	66.596	22.053	-3.9231	-3.4311	0.71681	-1.5624	34.215	-5.0971
121.33	5.5843	52.502	-3.9639	0.29743	-1.7611	-0.25034	0.17638	-0.10712	0.66022	-1.3176	3307.4	23.4	2.4188	78.396	-50.817	74.652	66.596	22.053	-3.9231	-3.4311	0.71681	-1.5624	34.215	-5.0971
121.33	5.576	52.495	-3.9652	0.29832	-1.7616	-0.2512	0.18064	-0.10492	0.66022	-1.3176	3306.7	23.396	2.4151	78.399	-50.781	74.655	66.596	22.053	-3.9231	-3.4311	0.71681	-1.5624	34.215	-5.0971
121.34	5.5675	52.488	-3.9664	0.29923	-1.7621	-0.25196	0.18482	-0.10269	0.66022	-1.3176	3306.1	23.391	2.4114	78.401	-50.748	74.657	66.596	22.053	-3.9231	-3.4311	0.71681	-1.5624	34.215	-5.0971
121.35	5.559	52.481	-3.9677	0.30017	-1.7626	-0.25263	0.18892	-0.10042	0.66022	-1.3176	3305.5	23.387	2.4076	78.403	-50.716	74.66	66.596	22.053	-3.9231	-3.4311	0.71681	-1.5624	34.215	-5.0971
121.36	5.5503	52.473	-3.969	0.30112	-1.7631	-0.25321	0.19294	-0.098111	0.66022	-1.3176	3304.8	23.383	2.4038	78.405	-50.687	74.663	66.596	22.053	-3.9231	-3.4311	0.71681	-1.5624	34.215	-5.0971
121.36	5.5415	52.466	-3.9702	0.3021	-1.7636	-0.25369	0.19688	-0.09577	0.66022	-1.3176	3304.2	23.379	2.4	78.407	-50.659	74.665	66.596	22.053	-3.9231	-3.4311	0.71681	-1.5624	34.215	-5.0971
121.37	5.5327	52.459	-3.9715	0.30309	-1.7641	-0.25408	0.20072	-0.093394	0.66022	-1.3176	3303.5	23.375	2.3961	78.409	-50.633	74.668	66.596	22.053	-3.9231	-3.4311	0.71681	-1.5624	34.215	-5.0971
121.38	5.5237	52.451	-3.9728	0.3041	-1.7645	-0.25437	0.20448	-0.090985	0.66022	-1.3176	3302.9	23.371	2.3921	78.411	-50.609	74.67	66.596	22.053	-3.9231	-3.4311	0.71681	-1.5624	34.215	-5.0971
121.39	5.5147	52.444	-3.9741	0.30514	-1.765	-0.25457	0.20815	-0.088544	0.66022	-1.3176	3302.3	23.366	2.3882	78.413	-50.587	74.673	66.596	22.053	-3.9231	-3.4311	0.71681	-1.5624	34.215	-5.0971
121.39	5.5056	52.436	-3.9753	0.30619	-1.7654	-0.25467	0.21173	-0.086072	0.66022	-1.3176	3301.6	23.362	2.3841	78.415	-50.567	74.676	66.596	22.053	-3.9231	-3.4311	0.71681	-1.5624	34.215	-5.0971
121.4	5.4964	52.429	-3.9766	0.30725	-1.7659	-0.25468	0.21521	-0.083571	0.66022	-1.3176	3301.0	23.358	2.3801	78.417	-50.549	74.678	66.596	22.053	-3.9231	-3.4311	0.71681	-1.5624	34.215	-5.0971
121.41	5.4872	52.421	-3.9779	0.30834	-1.7663	-0.25459	0.2186	-0.08104	0.66022	-1.3176	3300.4	23.354	2.376	78.418	-50.532	74.681	66.596	22.053	-3.9231	-3.4311	0.71681	-1.5624	34.215	-5.0971
121.41	5.4778	52.414	-3.9791	0.30944	-1.7667	-0.2544	0.22188	-0.078481	0.66022	-1.3176	3299.7	23.349	2.372	78.42	-50.518	74.683	66.596	22.053	-3.9231	-3.4311	0.71681	-1.5624	34.215	-5.0971
121.42	5.4685	52.406	-3.9804	0.31056	-1.7671	-0.25412	0.22507	-0.075896	0.66022	-1.3176	3299.1	23.345	2.3678	78.422	-50.505	74.686	66.596	22.053	-3.9231	-3.4311	0.71681	-1.5624	34.215	-5.0971
121.43	5.4591	52.399	-3.9817	0.31169	-1.7674	-0.25375	0.22816	-0.073285	0.66022	-1.3176	3298.5	23.341	2.3637	78.424	-50.494	74.689	66.596	22.053	-3.9231	-3.4311	0.71681	-1.5624	34.215	-5.0971
121.44	5.4496	52.391	-3.983	0.31284	-1.7678	-0.25328	0.23114	-0.070649	0.66022	-1.3176	3297.8	23.337	2.3595	78.426	-50.485	74.691	66.596	22.053	-3.9231	-3.4311	0.71681	-1.5624	34.215	-5.0971
121.44	5.4401	52.383	-3.9842	0.314	-1.7681	-0.25272	0.23401	-0.06799	0.66022	-1.3176	3297.2	23.332	2.3554	78.428	-50.478	74.694	66.596	22.053	-3.9231	-3.4311	0.71681	-1.5624	34.215	-5.0971
121.45	5.4306	52.376	-3.9855	0.31518	-1.7685	-0.25206	0.23678	-0.065308	0.66022	-1.3176	3296.6	23.328	2.3512	78.43	-50.473	74.696	66.596	22.053	-3.9231	-3.4311	0.71681	-1.5624	34.215	-5.0971
121.46	5.421	52.368	-3.9867	0.31637	-1.7688	-0.2513	0.23945	-0.062605	0.66022	-1.3176	3295.9	23.324	2.347	78.432	-50.47	74.699	66.596	22.053	-3.9231	-3.4311	0.71681	-1.5624	34.215	-5.0971
121.47	5.4114	52.361	-3.988	0.31757	-1.7691	-0.25045	0.242	-0.059883	0.66022	-1.3176	3295.3	23.32	2.3428	78.434	-50.469	74.702	66.596	22.053	-3.9231	-3.4311	0.71681	-1.5624	34.215	-5.0971
121.47	5.4018	52.353	-3.9892	0.31879	-1.7694	-0.24951	0.24443	-0.057141	0.66022	-1.3176	3294.6	23.315	2.3385	78.436	-50.469	74.704	66.596	22.053	-3.9231	-3.4311	0.71681	-1.5624	34.215	-5.0971
121.48	5.3922	52.346	-3.9905	0.32002	-1.7697	-0.24848	0.24676	-0.054382	0.66022	-1.3176	3294.0	23.311	2.3343	78.438	-50.472	74.707	66.596	22.053	-3.9231	-3.4311	0.71681	-1.5624	34.215	-5.0971
121.49	5.3825	52.338	-3.9917	0.32126	-1.7699	-0.24735	0.24897	-0.051607	0.66022	-1.3176	3293.4	23.307	2.3301	78.44	-50.476	74.71	66.596	22.053	-3.9231	-3.4311	0.71681	-1.5624	34.215	-5.0971
121.5	5.3729	52.331	-3.993	0.32251	-1.7702	-0.24613	0.25107	-0.048816	0.66022	-1.3176	3292.7	23.303	2.3258	78.442	-50.482	74.712	66.596	22.053	-3.9231	-3.4311	0.71681	-1.5624	34.215	-5.0971
121.5	5.3633	52.324	-3.9942	0.32377	-1.7704	-0.24481	0.25304	-0.046012	0.66022	-1.3176	3292.1	23.299	2.3216	78.445	-50.491	74.715	66.596	22.053	-3.9231	-3.4311	0.71681	-1.5624	34.215	-5.0971
121.51	5.3536	52.316	-3.9954	0.32504	-1.7706	-0.24341	0.2549	-0.043195	0.66022	-1.3176	3291.5	23.294	2.3174	78.447	-50.501	74.718	66.596	22.053	-3.9231	-3.4311	0.71681	-1.5624	34.215	-5.0971
121.52	5.344	52.309	-3.9966	0.32632	-1.7708	-0.24191	0.25664	-0.040366	0.66022	-1.3176	3290.8	23.29	2.3131	78.449	-50.512	74.72	66.596	22.053	-3.9231	-3.4311	0.71681	-1.5624	34.215	-5.0971
121.52	5.3344	52.302	-3.9978	0.3276	-1.771	-0.24032	0.25826	-0.037528	0.66022	-1.3176	3290.2	23.286	2.3089	78.451	-50.526	74.723	66.596	22.053	-3.9231	-3.4311	0.71681	-1.5624	34.215	-5.0971
121.53	5.3248	52.295	-3.999	0.3289	-1.7712	-0.23864	0.25976	-0.034681	0.66022	-1.3176	3289.6	23.282	2.3047	78.453	-50.542	74.726	66.596	22.053	-3.9231	-3.4311	0.71681	-1.5624	34.215	-5.0971
121.54	5.3153	52.288	-4.0002	0.3302	-1.7714	-0.23688	0.26113	-0.031826	0.66022	-1.3176	3288.9	23.278	2.3005	78.455	-50.559	74.728	66.596	22.053	-3.9231	-3.4311	0.71681	-1.5624	34.215	-5.0971
121.55	5.3057	52.281	-4.0014	0.33151	-1.7715	-0.23502	0.26238	-0.028965	0.66022	-1.3176	3288.3	23.274	2.2963	78.457	-50.579	74.731	66.596	22.053	-3.9231	-3.4311	0.71681	-1.5624	34.215	-5.0971
121.55	5.2962	52.274	-4.0026	0.33282	-1.7717	-0.23308	0.2635	-0.0261	0.66022	-1.3176	3287.7	23.27	2.2921	78.459	-50.6	74.734	66.596	22.053	-3.9231	-3.4311	0.71681	-1.5624	34.215	-5.0971
121.56	5.2868	52.267	-4.0037	0.33414	-1.7718	-0.23105	0.2645	-0.023231	0.66022	-1.3176	3287.0	23.266	2.288	78.461	-50.623	74.736	66.596	22.053	-3.9231	-3.4311	0.71681	-1.5624	34.215	-5.0971
121.57	5.2774	52.26	-4.0049	0.33547	-1.7719	-0.22893	0.26537	-0.02036	0.66022	-1.3176	3286.4	23.262	2.2839	78.463	-50.648	74.739	66.596	22.053	-3.9231	-3.4311	0.71681	-1.5624	34.215	-5.0971
121.58	5.268	52.254	-4.006	0.3368	-1.772	-0.22673	0.26611	-0.017488	0.66022	-1.3176	3285.7	23.258	2.2797	78.465	-50.674	74.742	66.596	22.053	-3.9231	-3.4311	0.71681	-1.5624	34.215	-5.0971
121.58	5.2587	52.247	-4.0071	0.33813	-1.7721	-0.22444	0.26673	-0.014617	0.66022	-1.3176	3285.1	23.254	2.2756	78.468	-50.703	74.745	66.596	22.053	-3.9231	-3.4311	0.71681	-1.5624	34.215	-5.0971
121.59	5.2495	52.241	-4.0083	0.33946	-1.7722	-0.22207	0.26721	-0.011748	0.66022	-1.3176	3284.5	23.251	2.2716	78.47	-50.733	74.748	66.596	22.053	-3.9231	-3.4311	0.71681	-1.5624	34.215	-5.0971
121.6	5.2403	52.234	-4.0094	0.3408	-1.7722	-0.21962	0.26757	-0.0088817	0.66022	-1.3176	3283.8	23.247	2.2675	78.472	-50.765	74.75	66.596	22.053	-3.9231	-3.4311	0.71681	-1.5624	34.215	-5.0971
121.6	5.2312	52.228	-4.0105	0.34214	-1.7722	-0.21709	0.2678	-0.0060205	0.66022	-1.3176	3283.2	23.243	2.2635	78.474	-50.799	74.753	66.596	22.053	-3.9231	-3.4311	0.71681	-1.5624	34.215	-5.0971
121.61	5.2221	52.222	-4.0115	0.34348	-1.7723	-0.21447	0.26789	-0.0031655	0.66022	-1.3176	3282.6	23.239	2.2595	78.476	-50.835	74.756	66.596	22.053	-3.9231	-3.4311	0.71681	-1.5624	34.215	-5.0971
121.62	5.2131	52.216	-4.0126	0.34482	-1.7723	-0.21178	0.26786	-0.00031801	0.66022	-1.3176	3281.9	23.236	2.2556	78.479	-50.873	74.759	66.596	22.053	-3.9231	-3.4311	0.71681	-1.5624	34.215	-5.0971
121.63	5.2042	52.21	-4.0136	0.34616	-1.7723	-0.20901	0.26769	0.0025206	0.66022	-1.3176	3281.3	23.232	2.2517	78.481	-50.912	74.762	66.596	22.053	-3.9231	-3.4311	0.71681	-1.5624	34.215	-5.0971
121.63	5.1954	52.204	-4.0147	0.3475	-1.7722	-0.20617	0.2674	0.0053489	0.66022	-1.3176	3280.6	23.229	2.2478	78.483	-50.953	74.765	66.596	22.053	-3.9231	-3.4311	0.71681	-1.5624	34.215	-5.0971
121.64	5.1867	52.199	-4.0157	0.34883	-1.7722	-0.20324	0.26697	0.0081654	0.66022	-1.3176	3280.0	23.225	2.2439	78.486	-50.996	74.768	66.596	22.053	-3.9231	-3.4311	0.71681	-1.5624	34.215	-5.0971
121.65	5.1781	52.193	-4.0167	0.35016	-1.7722	-0.20025	0.26642	0.010969	0.66022	-1.3176	3279.4	23.222	2.2401	78.488	-51.041	74.771	66.596	22.053	-3.9231	-3.4311	0.71681	-1.5624	34.215	-5.0971
121.65	5.1695	52.188	-4.0177	0.35149	-1.7721	-0.19718	0.26573	0.013758	0.66022	-1.3176	3278.7	23.219	2.2364	78.49	-51.087	74.773	66.596	22.053	-3.9231	-3.4311	0.71681	-1.5624	34.215	-5.0971
121.66	5.1611	52.183	-4.0187	0.35282	-1.772	-0.19404	0.26491	0.016531	0.66022	-1.3176	3278.1	23.216	2.2327	78.493	-51.136	74.776	66.596	22.053	-3.9231	-3.4311	0.71681	-1.5624	34.215	-5.0971
121.67	5.1527	52.178	-4.0197	0.35414	-1.7719	-0.19084	0.26397	0.019287	0.66022	-1.3176	3277.5	23.212	2.229	78.495	-51.186	74.779	66.596	22.053	-3.9231	-3.4311	0.71681	-1.5624	34.215	-5.0971
121.67	5.1445	52.173	-4.0206	0.35546	-1.7718	-0.18756	0.26289	0.022024	0.66022	-1.3176	3276.8	23.209	2.2253	78.498	-51.237	74.782	66.596	22.053	-3.9231	-3.4311	0.71681	-1.5624	34.215	-5.0971
121.68	5.1364	52.168	-4.0215	0.35677	-1.7717	-0.18422	0.26168	0.024741	0.66022	-1.3176	3276.2	23.206	2.2218	78.5	-51.291	74.786	66.596	22.053	-3.9231	-3.4311	0.71681	-1.5624	34.215	-5.0971
121.69	5.1283	52.164	-4.0224	0.35808	-1.7716	-0.18081	0.26035	0.027437	0.66022	-1.3176	3275.5	23.203	2.2182	78.502	-51.346	74.789	66.596	22.053	-3.9231	-3.4311	0.71681	-1.5624	34.215	-5.0971
121.69	5.1204	52.159	-4.0233	0.35938	-1.7714	-0.17734	0.25888	0.03011	0.66022	-1.3176	3274.9	23.2	2.2147	78.505	-51.403	74.792	66.596	22.053	-3.9231	-3.4311	0.71681	-1.5624	34.215	-5.0971
121.7	5.1126	52.155	-4.0242	0.36067	-1.7713	-0.17381	0.25729	0.032759	0.66022	-1.3176	3274.3	23.198	2.2113	78.507	-51.461	74.795	66.596	22.053	-3.9231	-3.4311	0.71681	-1.5624	34.215	-5.0971
121.71	5.105	52.151	-4.0251	0.36195	-1.7711	-0.17022	0.25557	0.035382	0.66022	-1.3176	3273.6	23.195	2.2079	78.51	-51.522	74.798	66.596	22.053	-3.9231	-3.4311	0.71681	-1.5624	34.215	-5.0971
121.71	5.0974	52.147	-4.0259	0.36322	-1.7709	-0.16657	0.25373	0.037978	0.66022	-1.3176	3273.0	23.192	2.2046	78.512	-51.584	74.801	66.596	22.053	-3.9231	-3.4311	0.71681	-1.5624	34.215	-5.0971
121.72	5.09	52.144	-4.0267	0.36449	-1.7707	-0.16286	0.25176	0.040546	0.66022	-1.3176	3272.3	23.19	2.2013	78.515	-51.647	74.804	66.596	22.053	-3.9231	-3.4311	0.71681	-1.5624	34.215	-5.0971
121.73	5.0827	52.14	-4.0275	0.36574	-1.7705	-0.1591	0.24966	0.043085	0.66022	-1.3176	3271.7	23.187	2.1981	78.518	-51.712	74.807	66.596	22.053	-3.9231	-3.4311	0.71681	-1.5624	34.215	-5.0971
121.73	5.0756	52.137	-4.0283	0.36698	-1.7703	-0.15529	0.24744	0.045593	0.66022	-1.3176	3271.1	23.185	2.1949	78.52	-51.779	74.811	66.596	22.053	-3.9231	-3.4311	0.71681	-1.5624	34.215	-5.0971
121.74	5.0686	52.134	-4.0291	0.36821	-1.7701	-0.15142	0.24511	0.048068	0.66022	-1.3176	3270.4	23.182	2.1918	78.523	-51.848	74.814	66.596	22.053	-3.9231	-3.4311	0.71681	-1.5624	34.215	-5.0971
121.75	5.0617	52.131	-4.0298	0.36943	-1.7698	-0.14751	0.24264	0.05051	0.66022	-1.3176	3269.8	23.18	2.1887	78.526	-51.918	74.817	66.596	22.053	-3.9231	-3.4311	0.71681	-1.5624	34.215	-5.0971
121.75	5.055	52.128	-4.0306	0.37064	-1.7696	-0.14355	0.24007	0.052917	0.66022	-1.3176	3269.1	23.178	2.1857	78.528	-51.99	74.82	66.596	22.053	-3.9231	-3.4311	0.71681	-1.5624	34.215	-5.0971
121.76	5.0484	52.126	-4.0313	0.37183	-1.7693	-0.13954	0.23737	0.055289	0.66022	-1.3176	3268.5	23.176	2.1828	78.531	-52.064	74.824	66.596	22.053	-3.9231	-3.4311	0.71681	-1.5624	34.215	-5.0971
121.77	5.0419	52.124	-4.032	0.37301	-1.769	-0.13549	0.23455	0.057623	0.66022	-1.3176	3267.9	23.174	2.1799	78.534	-52.139	74.827	66.596	22.053	-3.9231	-3.4311	0.71681	-1.5624	34.215	-5.0971
121.77	5.0356	52.121	-4.0326	0.37418	-1.7687	-0.1314	0.23162	0.059919	0.66022	-1.3176	3267.2	23.172	2.1771	78.537	-52.215	74.83	66.596	22.053	-3.9231	-3.4311	0.71681	-1.5624	34.215	-5.0971
121.78	5.0295	52.12	-4.0333	0.37533	-1.7684	-0.12727	0.22858	0.062175	0.66022	-1.3176	3266.6	23.17	2.1744	78.539	-52.294	74.834	66.596	22.053	-3.9231	-3.4311	0.71681	-1.5624	34.215	-5.0971
121.78	5.0234	52.118	-4.0339	0.37646	-1.7681	-0.1231	0.22543	0.06439	0.66022	-1.3176	3265.9	23.168	2.1717	78.542	-52.373	74.837	66.596	22.053	-3.9231	-3.4311	0.71681	-1.5624	34.215	-5.0971
121.79	5.0176	52.116	-4.0345	0.37758	-1.7678	-0.1189	0.22216	0.066563	0.66022	-1.3176	3265.3	23.167	2.1691	78.545	-52.455	74.841	66.596	22.053	-3.9231	-3.4311	0.71681	-1.5624	34.215	-5.0971
121.8	5.0119	52.115	-4.0351	0.37869	-1.7674	-0.11466	0.21879	0.068693	0.66022	-1.3176	3264.7	23.165	2.1666	78.548	-52.538	74.844	66.596	22.053	-3.9231	-3.4311	0.71681	-1.5624	34.215	-5.0971
121.8	5.0063	52.114	-4.0357	0.37977	-1.7671	-0.1104	0.21531	0.070778	0.66022	-1.3176	3264.0	23.164	2.1641	78.551	-52.622	74.848	66.596	22.053	-3.9231	-3.4311	0.71681	-1.5624	34.215	-5.0971
121.81	5.001	52.113	-4.0362	0.38084	-1.7667	-0.1061	0.21173	0.072818	0.66022	-1.3176	3263.4	23.162	2.1617	78.554	-52.708	74.851	66.596	22.053	-3.9231	-3.4311	0.71681	-1.5624	34.215	-5.0971
121.82	4.9957	52.112	-4.0367	0.38189	-1.7664	-0.10178	0.20804	0.074812	0.66022	-1.3176	3262.7	23.161	2.1593	78.557	-52.795	74.855	66.596	22.053	-3.9231	-3.4311	0.71681	-1.5624	34.215	-5.0971
121.82	4.9907	52.112	-4.0372	0.38292	-1.766	-0.097434	0.20426	0.076758	0.66022	-1.3176	3262.1	23.16	2.1571	78.56	-52.884	74.858	66.596	22.053	-3.9231	-3.4311	0.71681	-1.5624	34.215	-5.0971
121.83	4.9858	52.112	-4.0377	0.38393	-1.7656	-0.093066	0.20038	0.078656	0.66022	-1.3176	3261.4	23.159	2.1549	78.563	-52.975	74.862	66.596	22.053	-3.9231	-3.4311	0.71681	-1.5624	34.215	-5.0971
121.83	4.981	52.112	-4.0381	0.38492	-1.7652	-0.088679	0.1964	0.080504	0.66022	-1.3176	3260.8	23.158	2.1527	78.566	-53.067	74.865	66.596	22.053	-3.9231	-3.4311	0.71681	-1.5624	34.215	-5.0971
121.84	4.9765	52.112	-4.0386	0.38589	-1.7648	-0.084273	0.19233	0.082301	0.66022	-1.3176	3260.2	23.157	2.1507	78.569	-53.16	74.869	66.596	22.053	-3.9231	-3.4311	0.71681	-1.5624	34.215	-5.0971
121.84	4.972	52.112	-4.039	0.38685	-1.7644	-0.079852	0.18817	0.084047	0.66022	-1.3176	3259.5	23.156	2.1487	78.572	-53.255	74.873	66.596	22.053	-3.9231	-3.4311	0.71681	-1.5624	34.215	-5.0971
121.85	4.9678	52.113	-4.0394	0.38778	-1.7639	-0.075418	0.18392	0.085741	0.66022	-1.3176	3258.9	23.155	2.1468	78.575	-53.351	74.876	66.596	22.053	-3.9231	-3.4311	0.71681	-1.5624	34.215	-5.0971
121.86	4.9637	52.114	-4.0397	0.38868	-1.7635	-0.070973	0.17958	0.087381	0.66022	-1.3176	3258.2	23.155	2.1449	78.578	-53.449	74.88	66.596	22.053	-3.9231	-3.4311	0.71681	-1.5624	34.215	-5.0971
121.86	4.9598	52.115	-4.0401	0.38957	-1.7631	-0.06652	0.17516	0.088968	0.66022	-1.3176	3257.6	23.154	2.1431	78.581	-53.548	74.884	66.596	22.053	-3.9231	-3.4311	0.71681	-1.5624	34.215	-5.0971
121.87	4.9561	52.116	-4.0404	0.39044	-1.7626	-0.06206	0.17066	0.090499	0.66022	-1.3176	3256.9	23.154	2.1414	78.584	-53.648	74.887	66.596	22.053	-3.9231	-3.4311	0.71681	-1.5624	34.215	-5.0971
121.87	4.9525	52.117	-4.0407	0.39128	-1.7622	-0.057596	0.16608	0.091974	0.66022	-1.3176	3256.3	23.154	2.1398	78.588	-53.75	74.891	66.596	22.053	-3.9231	-3.4311	0.71681	-1.5624	34.215	-5.0971
121.88	4.9491	52.119	-4.041	0.3921	-1.7617	-0.05313	0.16143	0.093394	0.66022	-1.3176	3255.6	23.153	2.1382	78.591	-53.853	74.895	66.596	22.053	-3.9231	-3.4311	0.71681	-1.5624	34.215	-5.0971
121.88	4.9459	52.121	-4.0412	0.39289	-1.7612	-0.048664	0.1567	0.094755	0.66022	-1.3176	3255.0	23.153	2.1368	78.594	-53.957	74.899	66.596	22.053	-3.9231	-3.4311	0.71681	-1.5624	34.215	-5.0971
121.89	4.9428	52.123	-4.0415	0.39366	-1.7608	-0.044202	0.15191	0.096059	0.66022	-1.3176	3254.3	23.153	2.1354	78.597	-54.063	74.903	66.596	22.053	-3.9231	-3.4311	0.71681	-1.5624	34.215	-5.0971
121.89	4.9399	52.125	-4.0417	0.39441	-1.7603	-0.039744	0.14704	0.097305	0.66022	-1.3176	3253.7	23.153	2.134	78.601	-54.17	74.907	66.596	22.053	-3.9231	-3.4311	0.71681	-1.5624	34.215	-5.0971
121.9	4.9372	52.128	-4.0419	0.39513	-1.7598	-0.035294	0.14212	0.098491	0.66022	-1.3176	3253.1	23.153	2.1328	78.604	-54.279	74.91	66.596	22.053	-3.9231	-3.4311	0.71681	-1.5624	34.215	-5.0971
121.9	4.9347	52.13	-4.042	0.39583	-1.7593	-0.030854	0.13713	0.099617	0.66022	-1.3176	3252.4	23.153	2.1316	78.607	-54.389	74.914	66.596	22.053	-3.9231	-3.4311	0.71681	-1.5624	34.215	-5.0971
121.91	4.9323	52.133	-4.0422	0.39651	-1.7588	-0.026426	0.13208	0.10068	0.66022	-1.3176	3251.8	23.154	2.1305	78.611	-54.5	74.918	66.596	22.053	-3.9231	-3.4311	0.71681	-1.5624	34.215	-5.0971
121.91	4.9301	52.136	-4.0423	0.39715	-1.7583	-0.022012	0.12698	0.10169	0.66022	-1.3176	3251.1	23.154	2.1294	78.614	-54.612	74.922	66.596	22.053	-3.9231	-3.4311	0.71681	-1.5624	34.215	-5.0971
121.92	4.9281	52.14	-4.0424	0.39777	-1.7578	-0.017614	0.12183	0.10263	0.66022	-1.3176	3250.5	23.155	2.1284	78.617	-54.725	74.926	66.596	22.053	-3.9231	-3.4311	0.71681	-1.5624	34.215	-5.0971
121.92	4.9263	52.143	-4.0425	0.39837	-1.7573	-0.013235	0.11662	0.10352	0.66022	-1.3176	3249.8	23.155	2.1276	78.621	-54.84	74.93	66.596	22.053	-3.9231	-3.4311	0.71681	-1.5624	34.215	-5.0971
121.93	4.9246	52.147	-4.0425	0.39894	-1.7567	-0.0088771	0.11137	0.10434	0.66022	-1.3176	3249.2	23.156	2.1267	78.624	-54.956	74.934	66.596	22.053	-3.9231	-3.4311	0.71681	-1.5624	34.215	-5.0971
121.93	4.9231	52.151	-4.0426	0.39948	-1.7562	-0.0045424	0.10608	0.10509	0.66022	-1.3176	3248.5	23.157	2.126	78.628	-55.073	74.938	66.596	22.053	-3.9231	-3.4311	0.71681	-1.5624	34.215	-5.0971
121.94	4.9218	52.155	-4.0426	0.4	-1.7557	-0.00023328	0.10075	0.10579	0.66022	-1.3176	3247.9	23.157	2.1253	78.631	-55.191	74.942	66.596	22.053	-3.9231	-3.4311	0.71681	-1.5624	34.215	-5.0971
121.94	4.9206	52.159	-4.0426	0.40049	-1.7552	0.0040482	0.095383	0.10642	0.66022	-1.3176	3247.2	23.158	2.1247	78.635	-55.311	74.947	66.596	22.053	-3.9231	-3.4311	0.71681	-1.5624	34.215	-5.0971
121.95	4.9196	52.164	-4.0425	0.40096	-1.7546	0.0082998	0.089981	0.10699	0.66022	-1.3176	3246.6	23.159	2.1242	78.638	-55.431	74.951	66.596	22.053	-3.9231	-3.4311	0.71681	-1.5624	34.215	-5.0971
121.95	4.9188	52.168	-4.0425	0.40139	-1.7541	0.012519	0.084549	0.10749	0.66022	-1.3176	3245.9	23.16	2.1238	78.642	-55.553	74.955	66.596	22.053	-3.9231	-3.4311	0.71681	-1.5624	34.215	-5.0971
121.96	4.9182	52.173	-4.0424	0.4018	-1.7535	0.016705	0.079089	0.10793	0.66022	-1.3176	3245.3	23.161	2.1234	78.646	-55.676	74.959	66.596	22.053	-3.9231	-3.4311	0.71681	-1.5624	34.215	-5.0971
121.96	4.9177	52.178	-4.0423	0.40218	-1.753	0.020854	0.073606	0.10831	0.66022	-1.3176	3244.6	23.163	2.1231	78.649	-55.8	74.963	66.596	22.053	-3.9231	-3.4311	0.71681	-1.5624	34.215	-5.0971
121.96	4.9174	52.184	-4.0422	0.40254	-1.7525	0.024964	0.068102	0.10863	0.66022	-1.3176	3244.0	23.164	2.1229	78.653	-55.925	74.967	66.596	22.053	-3.9231	-3.4311	0.71681	-1.5624	34.215	-5.0971
121.97	4.9173	52.189	-4.0421	0.40286	-1.7519	0.029035	0.06258	0.10888	0.66022	-1.3176	3243.3	23.165	2.1227	78.657	-56.051	74.972	66.596	22.053	-3.9231	-3.4311	0.71681	-1.5624	34.215	-5.0971
121.97	4.9173	52.194	-4.0419	0.40316	-1.7514	0.033062	0.057044	0.10906	0.66022	-1.3176	3242.7	23.167	2.1226	78.66	-56.178	74.976	66.596	22.053	-3.9231	-3.4311	0.71681	-1.5624	34.215	-5.0971
121.98	4.9175	52.2	-4.0417	0.40343	-1.7508	0.037045	0.051496	0.10918	0.66022	-1.3176	3242.0	23.168	2.1226	78.664	-56.306	74.98	66.596	22.053	-3.9231	-3.4311	0.71681	-1.5624	34.215	-5.0971
121.98	4.9179	52.206	-4.0415	0.40368	-1.7503	0.040981	0.045941	0.10924	0.66022	-1.3176	3241.3	23.17	2.1227	78.668	-56.436	74.984	66.596	22.053	-3.9231	-3.4311	0.71681	-1.5624	34.215	-5.0971
121.99	4.9184	52.212	-4.0413	0.40389	-1.7497	0.044869	0.04038	0.10924	0.66022	-1.3176	3240.7	23.172	2.1228	78.671	-56.566	74.989	66.596	22.053	-3.9231	-3.4311	0.71681	-1.5624	34.215	-5.0971
121.99	4.9191	52.218	-4.0411	0.40408	-1.7492	0.048706	0.034818	0.10917	0.66022	-1.3176	3240.0	23.174	2.123	78.675	-56.697	74.993	66.596	22.053	-3.9231	-3.4311	0.71681	-1.5624	34.215	-5.0971
121.99	4.92	52.225	-4.0408	0.40424	-1.7486	0.052491	0.029257	0.10903	0.66022	-1.3176	3239.4	23.175	2.1233	78.679	-56.829	74.997	66.596	22.053	-3.9231	-3.4311	0.71681	-1.5624	34.215	-5.0971
122.0	4.921	52.231	-4.0406	0.40437	-1.7481	0.056222	0.023701	0.10884	0.66022	-1.3176	3238.7	23.177	2.1236	78.683	-56.962	75.002	66.596	22.053	-3.9231	-3.4311	0.71681	-1.5624	34.215	-5.0971
122.0	4.9222	52.238	-4.0403	0.40448	-1.7476	0.059896	0.018153	0.10858	0.66022	-1.3176	3238.1	23.179	2.124	78.687	-57.096	75.006	66.596	22.053	-3.9231	-3.4311	0.71681	-1.5624	34.215	-5.0971
122.01	4.9236	52.245	-4.04	0.40456	-1.747	0.063512	0.012615	0.10826	0.66022	-1.3176	3237.4	23.181	2.1245	78.69	-57.231	75.01	66.596	22.053	-3.9231	-3.4311	0.71681	-1.5624	34.215	-5.0971
122.01	4.9251	52.252	-4.0396	0.40461	-1.7465	0.067069	0.0070912	0.10787	0.66022	-1.3176	3236.8	23.183	2.1251	78.694	-57.367	75.015	66.596	22.053	-3.9231	-3.4311	0.71681	-1.5624	34.215	-5.0971
122.01	4.9267	52.259	-4.0393	0.40463	-1.7459	0.070564	0.0015844	0.10743	0.66022	-1.3176	3236.1	23.186	2.1257	78.698	-57.504	75.019	66.596	22.053	-3.9231	-3.4311	0.71681	-1.5624	34.215	-5.0971
122.02	4.9286	52.267	-4.0389	0.40462	-1.7454	0.073996	-0.0039024	0.10692	0.66022	-1.3176	3235.5	23.188	2.1264	78.702	-57.641	75.024	66.596	22.053	-3.9231	-3.4311	0.71681	-1.5624	34.215	-5.0971
122.02	4.9306	52.274	-4.0386	0.40459	-1.7449	0.077364	-0.0093661	0.10635	0.66022	-1.3176	3234.8	23.19	2.1271	78.706	-57.779	75.028	66.596	22.053	-3.9231	-3.4311	0.71681	-1.5624	34.215	-5.0971
122.03	4.9327	52.282	-4.0382	0.40453	-1.7443	0.080664	-0.014804	0.10572	0.66022	-1.3176	3234.1	23.192	2.1279	78.71	-57.919	75.033	66.596	22.053	-3.9231	-3.4311	0.71681	-1.5624	34.215	-5.0971
122.03	4.935	52.289	-4.0378	0.40444	-1.7438	0.083897	-0.020213	0.10503	0.66022	-1.3176	3233.5	23.195	2.1288	78.714	-58.059	75.037	66.596	22.053	-3.9231	-3.4311	0.71681	-1.5624	34.215	-5.0971
122.03	4.9374	52.297	-4.0373	0.40433	-1.7433	0.08706	-0.02559	0.10429	0.66022	-1.3176	3232.8	23.197	2.1298	78.718	-58.199	75.042	66.596	22.053	-3.9231	-3.4311	0.71681	-1.5624	34.215	-5.0971
122.04	4.94	52.305	-4.0369	0.40418	-1.7428	0.090153	-0.030932	0.10348	0.66022	-1.3176	3232.2	23.2	2.1308	78.722	-58.341	75.046	66.596	22.053	-3.9231	-3.4311	0.71681	-1.5624	34.215	-5.0971
122.04	4.9428	52.313	-4.0364	0.40402	-1.7423	0.093172	-0.036237	0.10261	0.66022	-1.3176	3231.5	23.202	2.1318	78.726	-58.483	75.051	66.596	22.053	-3.9231	-3.4311	0.71681	-1.5624	34.215	-5.0971
122.05	4.9456	52.321	-4.036	0.40382	-1.7417	0.096118	-0.041502	0.10169	0.66022	-1.3176	3230.9	23.205	2.133	78.729	-58.626	75.055	66.596	22.053	-3.9231	-3.4311	0.71681	-1.5624	34.215	-5.0971
122.05	4.9487	52.329	-4.0355	0.4036	-1.7412	0.098989	-0.046723	0.10071	0.66022	-1.3176	3230.2	23.208	2.1342	78.733	-58.77	75.06	66.596	22.053	-3.9231	-3.4311	0.71681	-1.5624	34.215	-5.0971
122.05	4.9518	52.338	-4.035	0.40335	-1.7407	0.10178	-0.051899	0.099677	0.66022	-1.3176	3229.5	23.21	2.1354	78.737	-58.914	75.064	66.596	22.053	-3.9231	-3.4311	0.71681	-1.5624	34.215	-5.0971
122.06	4.9552	52.346	-4.0344	0.40308	-1.7402	0.1045	-0.057026	0.098585	0.66022	-1.3176	3228.9	23.213	2.1368	78.741	-59.059	75.069	66.596	22.053	-3.9231	-3.4311	0.71681	-1.5624	34.215	-5.0971
122.06	4.9586	52.355	-4.0339	0.40278	-1.7397	0.10714	-0.062102	0.09744	0.66022	-1.3176	3228.2	23.216	2.1381	78.745	-59.205	75.073	66.596	22.053	-3.9231	-3.4311	0.71681	-1.5624	34.215	-5.0971
122.06	4.9622	52.363	-4.0334	0.40246	-1.7393	0.1097	-0.067124	0.09624	0.66022	-1.3176	3227.6	23.219	2.1396	78.749	-59.351	75.078	66.596	22.053	-3.9231	-3.4311	0.71681	-1.5624	34.215	-5.0971
122.07	4.9659	52.372	-4.0328	0.40211	-1.7388	0.11217	-0.072091	0.094988	0.66022	-1.3176	3226.9	23.222	2.1411	78.754	-59.498	75.082	66.596	22.053	-3.9231	-3.4311	0.71681	-1.5624	34.215	-5.0971
122.07	4.9698	52.381	-4.0323	0.40174	-1.7383	0.11457	-0.076998	0.093683	0.66022	-1.3176	3226.3	23.224	2.1426	78.758	-59.645	75.087	66.596	22.053	-3.9231	-3.4311	0.71681	-1.5624	34.215	-5.0971
122.07	4.9738	52.39	-4.0317	0.40134	-1.7378	0.11688	-0.081845	0.092328	0.66022	-1.3176	3225.6	23.227	2.1443	78.762	-59.793	75.092	66.596	22.053	-3.9231	-3.4311	0.71681	-1.5624	34.215	-5.0971
122.08	4.9779	52.399	-4.0311	0.40092	-1.7374	0.1191	-0.086628	0.090922	0.66022	-1.3176	3224.9	23.23	2.1459	78.766	-59.942	75.096	66.596	22.053	-3.9231	-3.4311	0.71681	-1.5624	34.215	-5.0971
122.08	4.9822	52.408	-4.0305	0.40048	-1.7369	0.12125	-0.091346	0.089467	0.66022	-1.3176	3224.3	23.233	2.1476	78.77	-60.091	75.101	66.596	22.053	-3.9231	-3.4311	0.71681	-1.5624	34.215	-5.0971
122.08	4.9865	52.417	-4.0299	0.40001	-1.7365	0.1233	-0.095995	0.087963	0.66022	-1.3176	3223.6	23.236	2.1494	78.774	-60.24	75.105	66.596	22.053	-3.9231	-3.4311	0.71681	-1.5624	34.215	-5.0971
122.09	4.991	52.426	-4.0293	0.39952	-1.7361	0.12527	-0.10057	0.086413	0.66022	-1.3176	3223.0	23.24	2.1512	78.778	-60.39	75.11	66.596	22.053	-3.9231	-3.4311	0.71681	-1.5624	34.215	-5.0971
122.09	4.9957	52.436	-4.0286	0.399	-1.7356	0.12715	-0.10508	0.084816	0.66022	-1.3176	3222.3	23.243	2.1531	78.782	-60.54	75.115	66.596	22.053	-3.9231	-3.4311	0.71681	-1.5624	34.215	-5.0971
122.09	5.0004	52.445	-4.028	0.39847	-1.7352	0.12895	-0.10952	0.083173	0.66022	-1.3176	3221.6	23.246	2.1551	78.786	-60.691	75.119	66.596	22.053	-3.9231	-3.4311	0.71681	-1.5624	34.215	-5.0971
122.1	5.0053	52.454	-4.0273	0.39791	-1.7348	0.13065	-0.11387	0.081487	0.66022	-1.3176	3221.0	23.249	2.157	78.79	-60.842	75.124	66.596	22.053	-3.9231	-3.4311	0.71681	-1.5624	34.215	-5.0971
122.1	5.0102	52.464	-4.0267	0.39733	-1.7344	0.13226	-0.11815	0.079757	0.66022	-1.3176	3220.3	23.252	2.1591	78.794	-60.994	75.129	66.596	22.053	-3.9231	-3.4311	0.71681	-1.5624	34.215	-5.0971
122.1	5.0153	52.473	-4.026	0.39673	-1.734	0.13379	-0.12235	0.077986	0.66022	-1.3176	3219.6	23.255	2.1612	78.798	-61.145	75.133	66.596	22.053	-3.9231	-3.4311	0.71681	-1.5624	34.215	-5.0971
122.11	5.0205	52.482	-4.0253	0.3961	-1.7336	0.13522	-0.12646	0.076173	0.66022	-1.3176	3219.0	23.258	2.1633	78.802	-61.298	75.138	66.596	22.053	-3.9231	-3.4311	0.71681	-1.5624	34.215	-5.0971
122.11	5.0258	52.492	-4.0247	0.39546	-1.7332	0.13657	-0.1305	0.074321	0.66022	-1.3176	3218.3	23.262	2.1654	78.806	-61.45	75.142	66.596	22.053	-3.9231	-3.4311	0.71681	-1.5624	34.215	-5.0971
122.11	5.0312	52.502	-4.024	0.3948	-1.7329	0.13782	-0.13444	0.072431	0.66022	-1.3176	3217.7	23.265	2.1677	78.81	-61.602	75.147	66.596	22.053	-3.9231	-3.4311	0.71681	-1.5624	34.215	-5.0971
122.12	5.0367	52.511	-4.0233	0.39412	-1.7325	0.13898	-0.1383	0.070503	0.66022	-1.3176	3217.0	23.268	2.1699	78.815	-61.755	75.152	66.596	22.053	-3.9231	-3.4311	0.71681	-1.5624	34.215	-5.0971
122.12	5.0423	52.521	-4.0226	0.39342	-1.7322	0.14005	-0.14207	0.068539	0.66022	-1.3176	3216.3	23.271	2.1722	78.819	-61.908	75.156	66.596	22.053	-3.9231	-3.4311	0.71681	-1.5624	34.215	-5.0971
122.12	5.048	52.53	-4.0219	0.3927	-1.7318	0.14103	-0.14575	0.06654	0.66022	-1.3176	3215.7	23.275	2.1746	78.823	-62.061	75.161	66.596	22.053	-3.9231	-3.4311	0.71681	-1.5624	34.215	-5.0971
122.13	5.0538	52.54	-4.0212	0.39196	-1.7315	0.14192	-0.14934	0.064507	0.66022	-1.3176	3215.0	23.278	2.1769	78.827	-62.214	75.166	66.596	22.053	-3.9231	-3.4311	0.71681	-1.5624	34.215	-5.0971
122.13	5.0596	52.549	-4.0205	0.3912	-1.7312	0.14271	-0.15284	0.062441	0.66022	-1.3176	3214.3	23.281	2.1794	78.831	-62.367	75.17	66.596	22.053	-3.9231	-3.4311	0.71681	-1.5624	34.215	-5.0971
122.13	5.0656	52.559	-4.0197	0.39043	-1.7309	0.14341	-0.15624	0.060345	0.66022	-1.3176	3213.7	23.284	2.1818	78.835	-62.52	75.175	66.596	22.053	-3.9231	-3.4311	0.71681	-1.5624	34.215	-5.0971
122.14	5.0717	52.569	-4.019	0.38964	-1.7306	0.14402	-0.15955	0.058218	0.66022	-1.3176	3213.0	23.288	2.1843	78.839	-62.673	75.18	66.596	22.053	-3.9231	-3.4311	0.71681	-1.5624	34.215	-5.0971
122.14	5.0778	52.578	-4.0183	0.38884	-1.7303	0.14453	-0.16275	0.056063	0.66022	-1.3176	3212.4	23.291	2.1868	78.843	-62.825	75.184	66.596	22.053	-3.9231	-3.4311	0.71681	-1.5624	34.215	-5.0971
122.14	5.084	52.588	-4.0176	0.38801	-1.73	0.14496	-0.16587	0.05388	0.66022	-1.3176	3211.7	23.294	2.1894	78.847	-62.978	75.189	66.596	22.053	-3.9231	-3.4311	0.71681	-1.5624	34.215	-5.0971
122.14	5.0903	52.598	-4.0169	0.38718	-1.7298	0.14529	-0.16888	0.051671	0.66022	-1.3176	3211.0	23.298	2.192	78.851	-63.13	75.193	66.596	22.053	-3.9231	-3.4311	0.71681	-1.5624	34.215	-5.0971
122.15	5.0966	52.607	-4.0161	0.38633	-1.7295	0.14606	-0.17175	0.049496	0.66022	-1.3176	3210.4	23.301	2.1946	78.855	-63.281	75.198	66.596	22.053	-3.9231	-3.4311	0.71681	-1.5624	34.215	-5.0971
122.15	5.1031	52.617	-4.0154	0.38546	-1.7293	0.14676	-0.17452	0.047302	0.66022	-1.3176	3209.7	23.304	2.1973	78.859	-63.433	75.203	66.596	22.053	-3.9231	-3.4311	0.71681	-1.5624	34.215	-5.0971
122.15	5.1096	52.626	-4.0147	0.38458	-1.729	0.14733	-0.1772	0.04508	0.66022	-1.3176	3209.0	23.307	2.2	78.863	-63.583	75.207	66.596	22.053	-3.9231	-3.4311	0.71681	-1.5624	34.215	-5.0971
122.16	5.1161	52.636	-4.0139	0.38369	-1.7288	0.14777	-0.17978	0.042832	0.66022	-1.3176	3208.4	23.311	2.2027	78.867	-63.733	75.212	66.596	22.053	-3.9231	-3.4311	0.71681	-1.5624	34.215	-5.0971
122.16	5.1228	52.645	-4.0132	0.38278	-1.7286	0.14808	-0.18227	0.04056	0.66022	-1.3176	3207.7	23.314	2.2054	78.871	-63.881	75.216	66.596	22.053	-3.9231	-3.4311	0.71681	-1.5624	34.215	-5.0971
122.16	5.1294	52.655	-4.0124	0.38187	-1.7284	0.14826	-0.18467	0.038265	0.66022	-1.3176	3207.0	23.317	2.2082	78.875	-64.029	75.221	66.596	22.053	-3.9231	-3.4311	0.71681	-1.5624	34.215	-5.0971
122.17	5.1362	52.664	-4.0117	0.38094	-1.7282	0.14832	-0.18696	0.035948	0.66022	-1.3176	3206.4	23.32	2.211	78.879	-64.175	75.226	66.596	22.053	-3.9231	-3.4311	0.71681	-1.5624	34.215	-5.0971
122.17	5.143	52.674	-4.011	0.38	-1.728	0.14824	-0.18916	0.03361	0.66022	-1.3176	3205.7	23.324	2.2138	78.883	-64.319	75.23	66.596	22.053	-3.9231	-3.4311	0.71681	-1.5624	34.215	-5.0971
122.17	5.1498	52.683	-4.0102	0.37905	-1.7279	0.14803	-0.19126	0.031254	0.66022	-1.3176	3205.0	23.327	2.2166	78.887	-64.461	75.235	66.596	22.053	-3.9231	-3.4311	0.71681	-1.5624	34.215	-5.0971
122.17	5.1567	52.693	-4.0095	0.37808	-1.7277	0.1477	-0.19325	0.028879	0.66022	-1.3176	3204.4	23.33	2.2195	78.891	-64.601	75.239	66.596	22.053	-3.9231	-3.4311	0.71681	-1.5624	34.215	-5.0971
122.18	5.1637	52.702	-4.0087	0.37711	-1.7276	0.14725	-0.19515	0.026488	0.66022	-1.3176	3203.7	23.333	2.2224	78.895	-64.737	75.244	66.596	22.053	-3.9231	-3.4311	0.71681	-1.5624	34.215	-5.0971
122.18	5.1707	52.711	-4.008	0.37613	-1.7275	0.14667	-0.19694	0.024082	0.66022	-1.3176	3203.0	23.336	2.2253	78.899	-64.869	75.248	66.596	22.053	-3.9231	-3.4311	0.71681	-1.5624	34.215	-5.0971
122.18	5.1777	52.72	-4.0073	0.37514	-1.7274	0.14597	-0.19863	0.021661	0.66022	-1.3176	3202.4	23.34	2.2282	78.903	-64.996	75.253	66.596	22.053	-3.9231	-3.4311	0.71681	-1.5624	34.215	-5.0971
122.19	5.1847	52.73	-4.0065	0.37415	-1.7273	0.14514	-0.20021	0.019229	0.66022	-1.3176	3201.7	23.343	2.2311	78.907	-65.117	75.257	66.596	22.053	-3.9231	-3.4311	0.71681	-1.5624	34.215	-5.0971
122.19	5.1918	52.739	-4.0058	0.37314	-1.7272	0.1442	-0.2017	0.016785	0.66022	-1.3176	3201.1	23.346	2.234	78.911	-65.23	75.262	66.596	22.053	-3.9231	-3.4311	0.71681	-1.5624	34.215	-5.0971
122.19	5.1989	52.748	-4.0051	0.37213	-1.7271	0.14314	-0.20307	0.014331	0.66022	-1.3176	3200.4	23.349	2.237	78.915	-65.333	75.266	66.596	22.053	-3.9231	-3.4311	0.71681	-1.5624	34.215	-5.0971
122.2	5.2061	52.757	-4.0044	0.37111	-1.727	0.14196	-0.20434	0.011869	0.66022	-1.3176	3199.7	23.352	2.24	78.919	-65.423	75.271	66.596	22.053	-3.9231	-3.4311	0.71681	-1.5624	34.215	-5.0971
122.2	5.2132	52.765	-4.0037	0.37009	-1.727	0.14067	-0.20551	0.0093994	0.66022	-1.3176	3199.1	23.355	2.2429	78.923	-65.498	75.275	66.596	22.053	-3.9231	-3.4311	0.71681	-1.5624	34.215	-5.0971
122.2	5.2204	52.774	-4.003	0.36906	-1.7269	0.13926	-0.20657	0.0069242	0.66022	-1.3176	3198.4	23.358	2.2459	78.926	-65.554	75.279	66.596	22.053	-3.9231	-3.4311	0.71681	-1.5624	34.215	-5.0971
122.2	5.2276	52.783	-4.0023	0.36802	-1.7269	0.13774	-0.20752	0.0044445	0.66022	-1.3176	3197.7	23.361	2.2489	78.93	-65.587	75.284	66.596	22.053	-3.9231	-3.4311	0.71681	-1.5624	34.215	-5.0971
122.21	5.2348	52.792	-4.0016	0.36698	-1.7269	0.1361	-0.20837	0.0019615	0.66022	-1.3176	3197.1	23.364	2.2519	78.934	-65.596	75.288	66.596	22.053	-3.9231	-3.4311	0.71681	-1.5624	34.215	-5.0971
122.21	5.242	52.8	-4.0009	0.36594	-1.7269	0.13436	-0.20911	-0.00052326	0.66022	-1.3176	3196.4	23.367	2.2549	78.938	-65.581	75.293	66.596	22.053	-3.9231	-3.4311	0.71681	-1.5624	34.215	-5.0971
122.21	5.2492	52.809	-4.0003	0.36489	-1.7269	0.13251	-0.20974	-0.0030086	0.66022	-1.3176	3195.7	23.369	2.2579	78.942	-65.541	75.297	66.596	22.053	-3.9231	-3.4311	0.71681	-1.5624	34.215	-5.0971
122.22	5.2565	52.817	-3.9996	0.36384	-1.7269	0.13056	-0.21027	-0.0054933	0.66022	-1.3176	3195.1	23.372	2.2609	78.945	-65.479	75.301	66.596	22.053	-3.9231	-3.4311	0.71681	-1.5624	34.215	-5.0971
122.22	5.2637	52.825	-3.999	0.36279	-1.7269	0.1285	-0.21069	-0.0079759	0.66022	-1.3176	3194.4	23.375	2.2639	78.949	-65.399	75.306	66.596	22.053	-3.9231	-3.4311	0.71681	-1.5624	34.215	-5.0971
122.22	5.2709	52.834	-3.9983	0.36173	-1.727	0.12634	-0.211	-0.010455	0.66022	-1.3176	3193.7	23.378	2.2669	78.953	-65.304	75.31	66.596	22.053	-3.9231	-3.4311	0.71681	-1.5624	34.215	-5.0971
122.22	5.2781	52.842	-3.9977	0.36068	-1.727	0.12408	-0.2112	-0.01293	0.66022	-1.3176	3193.1	23.38	2.2699	78.957	-65.197	75.314	66.596	22.053	-3.9231	-3.4311	0.71681	-1.5624	34.215	-5.0971
122.23	5.2852	52.85	-3.9971	0.35962	-1.7271	0.12172	-0.2113	-0.015399	0.66022	-1.3176	3192.4	23.383	2.2729	78.96	-65.08	75.318	66.596	22.053	-3.9231	-3.4311	0.71681	-1.5624	34.215	-5.0971
122.23	5.2924	52.858	-3.9965	0.35857	-1.7272	0.11926	-0.2113	-0.01786	0.66022	-1.3176	3191.7	23.386	2.2758	78.964	-64.956	75.323	66.596	22.053	-3.9231	-3.4311	0.71681	-1.5624	34.215	-5.0971
122.23	5.2995	52.865	-3.9959	0.35751	-1.7273	0.11671	-0.21118	-0.020314	0.66022	-1.3176	3191.1	23.388	2.2788	78.967	-64.826	75.327	66.596	22.053	-3.9231	-3.4311	0.71681	-1.5624	34.215	-5.0971
122.24	5.3067	52.873	-3.9953	0.35645	-1.7274	0.11407	-0.21097	-0.022757	0.66022	-1.3176	3190.4	23.391	2.2818	78.971	-64.692	75.331	66.596	22.053	-3.9231	-3.4311	0.71681	-1.5624	34.215	-5.0971
122.24	5.3137	52.881	-3.9947	0.3554	-1.7275	0.11133	-0.21064	-0.02519	0.66022	-1.3176	3189.7	23.393	2.2847	78.975	-64.554	75.335	66.596	22.053	-3.9231	-3.4311	0.71681	-1.5624	34.215	-5.0971
122.24	5.3208	52.888	-3.9942	0.35435	-1.7277	0.10851	-0.21021	-0.027611	0.66022	-1.3176	3189.1	23.396	2.2876	78.978	-64.413	75.339	66.596	22.053	-3.9231	-3.4311	0.71681	-1.5624	34.215	-5.0971
122.25	5.3278	52.896	-3.9937	0.3533	-1.7278	0.10561	-0.20968	-0.030019	0.66022	-1.3176	3188.4	23.398	2.2905	78.982	-64.27	75.343	66.596	22.053	-3.9231	-3.4311	0.71681	-1.5624	34.215	-5.0971
122.25	5.3348	52.903	-3.9931	0.35225	-1.728	0.10262	-0.20905	-0.032412	0.66022	-1.3176	3187.7	23.4	2.2934	78.985	-64.126	75.347	66.596	22.053	-3.9231	-3.4311	0.71681	-1.5624	34.215	-5.0971
122.25	5.3417	52.91	-3.9926	0.35121	-1.7281	0.099897	-0.20828	-0.034748	0.66022	-1.3176	3187.1	23.403	2.2963	78.989	-63.98	75.351	66.596	22.053	-3.9231	-3.4311	0.71681	-1.5624	34.215	-5.0971
122.25	5.3485	52.917	-3.9921	0.35017	-1.7283	0.097326	-0.20739	-0.037042	0.66022	-1.3176	3186.4	23.405	2.2992	78.992	-63.833	75.356	66.596	22.053	-3.9231	-3.4311	0.71681	-1.5624	34.215	-5.0971
122.26	5.3553	52.924	-3.9917	0.34913	-1.7285	0.094699	-0.20641	-0.039315	0.66022	-1.3176	3185.7	23.407	2.302	78.996	-63.686	75.36	66.596	22.053	-3.9231	-3.4311	0.71681	-1.5624	34.215	-5.0971
122.26	5.3621	52.931	-3.9912	0.3481	-1.7287	0.092018	-0.20533	-0.041567	0.66022	-1.3176	3185.1	23.409	2.3048	78.999	-63.538	75.364	66.596	22.053	-3.9231	-3.4311	0.71681	-1.5624	34.215	-5.0971
122.26	5.3688	52.937	-3.9907	0.34708	-1.7289	0.089283	-0.20415	-0.043797	0.66022	-1.3176	3184.4	23.412	2.3076	79.002	-63.389	75.368	66.596	22.053	-3.9231	-3.4311	0.71681	-1.5624	34.215	-5.0971
122.27	5.3754	52.944	-3.9903	0.34606	-1.7291	0.086497	-0.20288	-0.046003	0.66022	-1.3176	3183.7	23.414	2.3103	79.006	-63.241	75.371	66.596	22.053	-3.9231	-3.4311	0.71681	-1.5624	34.215	-5.0971
122.27	5.382	52.95	-3.9899	0.34505	-1.7294	0.083662	-0.20152	-0.048185	0.66022	-1.3176	3183.1	23.416	2.3131	79.009	-63.092	75.375	66.596	22.053	-3.9231	-3.4311	0.71681	-1.5624	34.215	-5.0971
122.27	5.3885	52.957	-3.9895	0.34405	-1.7296	0.080778	-0.20006	-0.050342	0.66022	-1.3176	3182.4	23.418	2.3158	79.012	-62.943	75.379	66.596	22.053	-3.9231	-3.4311	0.71681	-1.5624	34.215	-5.0971
122.28	5.3949	52.963	-3.9891	0.34305	-1.7299	0.077848	-0.19852	-0.052473	0.66022	-1.3176	3181.7	23.419	2.3184	79.016	-62.794	75.383	66.596	22.053	-3.9231	-3.4311	0.71681	-1.5624	34.215	-5.0971
122.28	5.4012	52.969	-3.9887	0.34206	-1.7301	0.074874	-0.19688	-0.054577	0.66022	-1.3176	3181.1	23.421	2.321	79.019	-62.646	75.387	66.596	22.053	-3.9231	-3.4311	0.71681	-1.5624	34.215	-5.0971
122.28	5.4075	52.975	-3.9883	0.34108	-1.7304	0.071856	-0.19515	-0.056653	0.66022	-1.3176	3180.4	23.423	2.3236	79.022	-62.498	75.391	66.596	22.053	-3.9231	-3.4311	0.71681	-1.5624	34.215	-5.0971
122.29	5.4137	52.98	-3.988	0.34011	-1.7307	0.068796	-0.19334	-0.058701	0.66022	-1.3176	3179.7	23.425	2.3262	79.025	-62.35	75.395	66.596	22.053	-3.9231	-3.4311	0.71681	-1.5624	34.215	-5.0971
122.29	5.4198	52.986	-3.9876	0.33915	-1.731	0.065697	-0.19144	-0.060719	0.66022	-1.3176	3179.1	23.427	2.3287	79.028	-62.202	75.398	66.596	22.053	-3.9231	-3.4311	0.71681	-1.5624	34.215	-5.0971
122.29	5.4258	52.992	-3.9873	0.3382	-1.7313	0.06256	-0.18945	-0.062706	0.66022	-1.3176	3178.4	23.428	2.3312	79.031	-62.055	75.402	66.596	22.053	-3.9231	-3.4311	0.71681	-1.5624	34.215	-5.0971
122.29	5.4317	52.997	-3.987	0.33726	-1.7316	0.059386	-0.18739	-0.064663	0.66022	-1.3176	3177.7	23.43	2.3337	79.034	-61.909	75.406	66.596	22.053	-3.9231	-3.4311	0.71681	-1.5624	34.215	-5.0971
122.3	5.4375	53.002	-3.9867	0.33632	-1.732	0.056177	-0.18523	-0.066587	0.66022	-1.3176	3177.1	23.431	2.3361	79.038	-61.762	75.409	66.596	22.053	-3.9231	-3.4311	0.71681	-1.5624	34.215	-5.0971
122.3	5.4432	53.007	-3.9864	0.3354	-1.7323	0.052936	-0.183	-0.068479	0.66022	-1.3176	3176.4	23.433	2.3384	79.041	-61.617	75.413	66.596	22.053	-3.9231	-3.4311	0.71681	-1.5624	34.215	-5.0971
122.3	5.4488	53.012	-3.9862	0.33449	-1.7326	0.049663	-0.18069	-0.070337	0.66022	-1.3176	3175.8	23.434	2.3407	79.044	-61.472	75.417	66.596	22.053	-3.9231	-3.4311	0.71681	-1.5624	34.215	-5.0971
122.31	5.4542	53.017	-3.9859	0.3336	-1.733	0.04636	-0.1783	-0.072162	0.66022	-1.3176	3175.1	23.436	2.343	79.047	-61.328	75.42	66.596	22.053	-3.9231	-3.4311	0.71681	-1.5624	34.215	-5.0971
122.31	5.4596	53.022	-3.9857	0.33271	-1.7334	0.043029	-0.17583	-0.073951	0.66022	-1.3176	3174.4	23.437	2.3452	79.049	-61.184	75.424	66.596	22.053	-3.9231	-3.4311	0.71681	-1.5624	34.215	-5.0971
122.31	5.4649	53.026	-3.9855	0.33184	-1.7337	0.039672	-0.17328	-0.075705	0.66022	-1.3176	3173.8	23.438	2.3474	79.052	-61.041	75.427	66.596	22.053	-3.9231	-3.4311	0.71681	-1.5624	34.215	-5.0971
122.32	5.4701	53.03	-3.9853	0.33098	-1.7341	0.036291	-0.17066	-0.077423	0.66022	-1.3176	3173.1	23.439	2.3495	79.055	-60.899	75.431	66.596	22.053	-3.9231	-3.4311	0.71681	-1.5624	34.215	-5.0971
122.32	5.4751	53.035	-3.9852	0.33013	-1.7345	0.032887	-0.16797	-0.079104	0.66022	-1.3176	3172.4	23.44	2.3516	79.058	-60.758	75.434	66.596	22.053	-3.9231	-3.4311	0.71681	-1.5624	34.215	-5.0971
122.32	5.48	53.039	-3.985	0.3293	-1.7349	0.029462	-0.16521	-0.080748	0.66022	-1.3176	3171.8	23.441	2.3537	79.061	-60.617	75.438	66.596	22.053	-3.9231	-3.4311	0.71681	-1.5624	34.215	-5.0971
122.33	5.4848	53.043	-3.9849	0.32848	-1.7353	0.026017	-0.16237	-0.082354	0.66022	-1.3176	3171.1	23.442	2.3556	79.064	-60.477	75.441	66.596	22.053	-3.9231	-3.4311	0.71681	-1.5624	34.215	-5.0971
122.33	5.4895	53.046	-3.9847	0.32767	-1.7357	0.022555	-0.15947	-0.083921	0.66022	-1.3176	3170.4	23.443	2.3576	79.066	-60.338	75.444	66.596	22.053	-3.9231	-3.4311	0.71681	-1.5624	34.215	-5.0971
122.33	5.494	53.05	-3.9846	0.32688	-1.7362	0.019077	-0.1565	-0.085448	0.66022	-1.3176	3169.8	23.444	2.3594	79.069	-60.2	75.448	66.596	22.053	-3.9231	-3.4311	0.71681	-1.5624	34.215	-5.0971
122.34	5.4984	53.053	-3.9845	0.32611	-1.7366	0.015585	-0.15347	-0.086937	0.66022	-1.3176	3169.1	23.445	2.3612	79.072	-60.063	75.451	66.596	22.053	-3.9231	-3.4311	0.71681	-1.5624	34.215	-5.0971
122.34	5.5027	53.057	-3.9845	0.32535	-1.737	0.01208	-0.15037	-0.088385	0.66022	-1.3176	3168.5	23.446	2.363	79.074	-59.927	75.454	66.596	22.053	-3.9231	-3.4311	0.71681	-1.5624	34.215	-5.0971
122.34	5.5068	53.06	-3.9844	0.32461	-1.7375	0.0085647	-0.1472	-0.089792	0.66022	-1.3176	3167.8	23.446	2.3647	79.077	-59.791	75.458	66.596	22.053	-3.9231	-3.4311	0.71681	-1.5624	34.215	-5.0971
122.35	5.5108	53.063	-3.9844	0.32388	-1.7379	0.0050401	-0.14398	-0.091158	0.66022	-1.3176	3167.1	23.447	2.3663	79.08	-59.657	75.461	66.596	22.053	-3.9231	-3.4311	0.71681	-1.5624	34.215	-5.0971
122.35	5.5147	53.066	-3.9844	0.32317	-1.7384	0.0015081	-0.1407	-0.092482	0.66022	-1.3176	3166.5	23.448	2.3679	79.082	-59.523	75.464	66.596	22.053	-3.9231	-3.4311	0.71681	-1.5624	34.215	-5.0971
122.35	5.5184	53.068	-3.9844	0.32247	-1.7389	-0.0020296	-0.13736	-0.093765	0.66022	-1.3176	3165.8	23.448	2.3694	79.085	-59.391	75.467	66.596	22.053	-3.9231	-3.4311	0.71681	-1.5624	34.215	-5.0971
122.36	5.5219	53.071	-3.9844	0.32179	-1.7393	-0.0055713	-0.13396	-0.095004	0.66022	-1.3176	3165.1	23.449	2.3709	79.087	-59.259	75.47	66.596	22.053	-3.9231	-3.4311	0.71681	-1.5624	34.215	-5.0971
122.36	5.5254	53.073	-3.9844	0.32113	-1.7398	-0.0091154	-0.13051	-0.096201	0.66022	-1.3176	3164.5	23.449	2.3723	79.09	-59.129	75.473	66.596	22.053	-3.9231	-3.4311	0.71681	-1.5624	34.215	-5.0971
122.36	5.5286	53.076	-3.9845	0.32049	-1.7403	-0.01266	-0.12701	-0.097355	0.66022	-1.3176	3163.8	23.449	2.3736	79.092	-58.999	75.476	66.596	22.053	-3.9231	-3.4311	0.71681	-1.5624	34.215	-5.0971
122.37	5.5317	53.078	-3.9846	0.31986	-1.7408	-0.016204	-0.12345	-0.098465	0.66022	-1.3176	3163.2	23.449	2.3749	79.094	-58.871	75.479	66.596	22.053	-3.9231	-3.4311	0.71681	-1.5624	34.215	-5.0971
122.37	5.5347	53.08	-3.9847	0.31925	-1.7413	-0.019745	-0.11984	-0.099531	0.66022	-1.3176	3162.5	23.45	2.3761	79.097	-58.744	75.482	66.596	22.053	-3.9231	-3.4311	0.71681	-1.5624	34.215	-5.0971
122.37	5.5375	53.081	-3.9848	0.31866	-1.7418	-0.023282	-0.11619	-0.10055	0.66022	-1.3176	3161.8	23.45	2.3772	79.099	-58.617	75.485	66.596	22.053	-3.9231	-3.4311	0.71681	-1.5624	34.215	-5.0971
122.38	5.5402	53.083	-3.9849	0.31809	-1.7423	-0.026812	-0.11249	-0.10153	0.66022	-1.3176	3161.2	23.45	2.3783	79.101	-58.492	75.488	66.596	22.053	-3.9231	-3.4311	0.71681	-1.5624	34.215	-5.0971
122.38	5.5427	53.084	-3.985	0.31754	-1.7428	-0.030336	-0.10874	-0.10246	0.66022	-1.3176	3160.5	23.45	2.3793	79.104	-58.368	75.491	66.596	22.053	-3.9231	-3.4311	0.71681	-1.5624	34.215	-5.0971
122.38	5.545	53.086	-3.9852	0.317	-1.7433	-0.03385	-0.10496	-0.10335	0.66022	-1.3176	3159.9	23.45	2.3802	79.106	-58.246	75.494	66.596	22.053	-3.9231	-3.4311	0.71681	-1.5624	34.215	-5.0971
122.39	5.5472	53.087	-3.9854	0.31649	-1.7438	-0.037353	-0.10113	-0.10419	0.66022	-1.3176	3159.2	23.45	2.3811	79.108	-58.124	75.497	66.596	22.053	-3.9231	-3.4311	0.71681	-1.5624	34.215	-5.0971
122.39	5.5492	53.088	-3.9856	0.31599	-1.7443	-0.040844	-0.097255	-0.10498	0.66022	-1.3176	3158.5	23.449	2.3819	79.11	-58.003	75.5	66.596	22.053	-3.9231	-3.4311	0.71681	-1.5624	34.215	-5.0971
122.39	5.5511	53.089	-3.9858	0.31552	-1.7449	-0.044321	-0.093347	-0.10573	0.66022	-1.3176	3157.9	23.449	2.3826	79.112	-57.884	75.503	66.596	22.053	-3.9231	-3.4311	0.71681	-1.5624	34.215	-5.0971
122.4	5.5527	53.089	-3.986	0.31506	-1.7454	-0.047783	-0.089402	-0.10644	0.66022	-1.3176	3157.2	23.449	2.3833	79.115	-57.766	75.505	66.596	22.053	-3.9231	-3.4311	0.71681	-1.5624	34.215	-5.0971
122.4	5.5543	53.09	-3.9863	0.31462	-1.7459	-0.051227	-0.085423	-0.1071	0.66022	-1.3176	3156.6	23.448	2.3839	79.117	-57.649	75.508	66.596	22.053	-3.9231	-3.4311	0.71681	-1.5624	34.215	-5.0971
122.4	5.5556	53.09	-3.9865	0.31421	-1.7465	-0.054653	-0.08141	-0.10771	0.66022	-1.3176	3155.9	23.448	2.3844	79.119	-57.533	75.511	66.596	22.053	-3.9231	-3.4311	0.71681	-1.5624	34.215	-5.0971
122.41	5.5568	53.091	-3.9868	0.31381	-1.747	-0.058059	-0.077366	-0.10827	0.66022	-1.3176	3155.2	23.447	2.3849	79.121	-57.419	75.513	66.596	22.053	-3.9231	-3.4311	0.71681	-1.5624	34.215	-5.0971
122.41	5.5578	53.091	-3.9871	0.31343	-1.7476	-0.061443	-0.073293	-0.10879	0.66022	-1.3176	3154.6	23.447	2.3852	79.123	-57.306	75.516	66.596	22.053	-3.9231	-3.4311	0.71681	-1.5624	34.215	-5.0971
122.41	5.5587	53.091	-3.9874	0.31308	-1.7481	-0.064804	-0.069192	-0.10926	0.66022	-1.3176	3153.9	23.446	2.3855	79.125	-57.194	75.519	66.596	22.053	-3.9231	-3.4311	0.71681	-1.5624	34.215	-5.0971
122.42	5.5594	53.09	-3.9877	0.31274	-1.7486	-0.068141	-0.065065	-0.10968	0.66022	-1.3176	3153.3	23.446	2.3858	79.127	-57.083	75.521	66.596	22.053	-3.9231	-3.4311	0.71681	-1.5624	34.215	-5.0971
122.42	5.5599	53.09	-3.9881	0.31243	-1.7492	-0.071451	-0.060913	-0.11006	0.66022	-1.3176	3152.6	23.445	2.386	79.128	-56.974	75.524	66.596	22.053	-3.9231	-3.4311	0.71681	-1.5624	34.215	-5.0971
122.42	5.5602	53.09	-3.9885	0.31213	-1.7497	-0.074734	-0.056739	-0.11039	0.66022	-1.3176	3151.9	23.444	2.386	79.13	-56.866	75.526	66.596	22.053	-3.9231	-3.4311	0.71681	-1.5624	34.215	-5.0971
122.43	5.5604	53.089	-3.9888	0.31186	-1.7503	-0.077988	-0.052544	-0.11067	0.66022	-1.3176	3151.3	23.443	2.3861	79.132	-56.759	75.529	66.596	22.053	-3.9231	-3.4311	0.71681	-1.5624	34.215	-5.0971
122.43	5.5604	53.088	-3.9892	0.31161	-1.7509	-0.081211	-0.04833	-0.11091	0.66022	-1.3176	3150.6	23.442	2.386	79.134	-56.654	75.531	66.596	22.053	-3.9231	-3.4311	0.71681	-1.5624	34.215	-5.0971
122.44	5.5603	53.087	-3.9897	0.31137	-1.7514	-0.084403	-0.044099	-0.1111	0.66022	-1.3176	3150.0	23.441	2.3859	79.136	-56.55	75.534	66.596	22.053	-3.9231	-3.4311	0.71681	-1.5624	34.215	-5.0971
122.44	5.5599	53.086	-3.9901	0.31116	-1.752	-0.087561	-0.039852	-0.11124	0.66022	-1.3176	3149.3	23.44	2.3857	79.137	-56.447	75.536	66.596	22.053	-3.9231	-3.4311	0.71681	-1.5624	34.215	-5.0971
122.44	5.5594	53.085	-3.9905	0.31098	-1.7525	-0.090685	-0.035592	-0.11134	0.66022	-1.3176	3148.7	23.439	2.3854	79.139	-56.346	75.538	66.596	22.053	-3.9231	-3.4311	0.71681	-1.5624	34.215	-5.0971
122.45	5.5588	53.083	-3.991	0.31081	-1.7531	-0.093774	-0.03132	-0.11139	0.66022	-1.3176	3148.0	23.438	2.3851	79.141	-56.246	75.541	66.596	22.053	-3.9231	-3.4311	0.71681	-1.5624	34.215	-5.0971
122.45	5.5579	53.082	-3.9915	0.31066	-1.7536	-0.096824	-0.027037	-0.11139	0.66022	-1.3176	3147.3	23.436	2.3847	79.142	-56.147	75.543	66.596	22.053	-3.9231	-3.4311	0.71681	-1.5624	34.215	-5.0971
122.45	5.5569	53.08	-3.992	0.31054	-1.7542	-0.099837	-0.022747	-0.11134	0.66022	-1.3176	3146.7	23.435	2.3842	79.144	-56.05	75.545	66.596	22.053	-3.9231	-3.4311	0.71681	-1.5624	34.215	-5.0971
122.46	5.5557	53.078	-3.9925	0.31044	-1.7547	-0.10281	-0.01845	-0.11125	0.66022	-1.3176	3146.0	23.434	2.3836	79.146	-55.955	75.548	66.596	22.053	-3.9231	-3.4311	0.71681	-1.5624	34.215	-5.0971
122.46	5.5544	53.076	-3.993	0.31035	-1.7553	-0.10574	-0.014148	-0.11111	0.66022	-1.3176	3145.4	23.432	2.383	79.147	-55.86	75.55	66.596	22.053	-3.9231	-3.4311	0.71681	-1.5624	34.215	-5.0971
122.47	5.5529	53.074	-3.9935	0.31029	-1.7559	-0.10863	-0.0098432	-0.11093	0.66022	-1.3176	3144.7	23.431	2.3823	79.149	-55.768	75.552	66.596	22.053	-3.9231	-3.4311	0.71681	-1.5624	34.215	-5.0971
122.47	5.5512	53.072	-3.9941	0.31026	-1.7564	-0.11148	-0.0055375	-0.1107	0.66022	-1.3176	3144.1	23.429	2.3815	79.15	-55.676	75.554	66.596	22.053	-3.9231	-3.4311	0.71681	-1.5624	34.215	-5.0971
122.47	5.5493	53.07	-3.9946	0.31024	-1.757	-0.11428	-0.0012325	-0.11042	0.66022	-1.3176	3143.4	23.428	2.3807	79.152	-55.586	75.556	66.596	22.053	-3.9231	-3.4311	0.71681	-1.5624	34.215	-5.0971
122.48	5.5473	53.067	-3.9952	0.31024	-1.7575	-0.11703	0.00307	-0.1101	0.66022	-1.3176	3142.7	23.426	2.3798	79.153	-55.498	75.559	66.596	22.053	-3.9231	-3.4311	0.71681	-1.5624	34.215	-5.0971
122.48	5.5452	53.064	-3.9958	0.31027	-1.7581	-0.11974	0.007368	-0.10973	0.66022	-1.3176	3142.1	23.424	2.3788	79.155	-55.411	75.561	66.596	22.053	-3.9231	-3.4311	0.71681	-1.5624	34.215	-5.0971
122.49	5.5428	53.062	-3.9964	0.31032	-1.7586	-0.1224	0.01166	-0.10932	0.66022	-1.3176	3141.4	23.423	2.3778	79.156	-55.325	75.563	66.596	22.053	-3.9231	-3.4311	0.71681	-1.5624	34.215	-5.0971
122.49	5.5403	53.059	-3.997	0.31039	-1.7592	-0.12501	0.015944	-0.10886	0.66022	-1.3176	3140.8	23.421	2.3767	79.158	-55.241	75.565	66.596	22.053	-3.9231	-3.4311	0.71681	-1.5624	34.215	-5.0971
122.49	5.5377	53.056	-3.9977	0.31048	-1.7597	-0.12757	0.020218	-0.10836	0.66022	-1.3176	3140.1	23.419	2.3755	79.159	-55.159	75.567	66.596	22.053	-3.9231	-3.4311	0.71681	-1.5624	34.215	-5.0971
122.5	5.5348	53.053	-3.9983	0.31059	-1.7602	-0.13008	0.02448	-0.10781	0.66022	-1.3176	3139.5	23.417	2.3742	79.16	-55.078	75.569	66.596	22.053	-3.9231	-3.4311	0.71681	-1.5624	34.215	-5.0971
122.5	5.5319	53.049	-3.999	0.31072	-1.7608	-0.13253	0.028729	-0.10722	0.66022	-1.3176	3138.8	23.415	2.3729	79.162	-54.998	75.571	66.596	22.053	-3.9231	-3.4311	0.71681	-1.5624	34.215	-5.0971
122.51	5.5287	53.046	-3.9996	0.31088	-1.7613	-0.13493	0.032963	-0.10659	0.66022	-1.3176	3138.2	23.413	2.3715	79.163	-54.92	75.573	66.596	22.053	-3.9231	-3.4311	0.71681	-1.5624	34.215	-5.0971
122.51	5.5255	53.042	-4.0003	0.31105	-1.7618	-0.13728	0.037179	-0.10591	0.66022	-1.3176	3137.5	23.411	2.3701	79.164	-54.844	75.575	66.596	22.053	-3.9231	-3.4311	0.71681	-1.5624	34.215	-5.0971
122.51	5.522	53.039	-4.001	0.31125	-1.7624	-0.13957	0.041377	-0.10519	0.66022	-1.3176	3136.9	23.409	2.3686	79.166	-54.769	75.577	66.596	22.053	-3.9231	-3.4311	0.71681	-1.5624	34.215	-5.0971
122.52	5.5185	53.035	-4.0017	0.31146	-1.7629	-0.14181	0.045553	-0.10442	0.66022	-1.3176	3136.2	23.407	2.367	79.167	-54.696	75.579	66.596	22.053	-3.9231	-3.4311	0.71681	-1.5624	34.215	-5.0971
122.52	5.5147	53.031	-4.0024	0.3117	-1.7634	-0.14399	0.049708	-0.10361	0.66022	-1.3176	3135.5	23.404	2.3654	79.168	-54.624	75.581	66.596	22.053	-3.9231	-3.4311	0.71681	-1.5624	34.215	-5.0971
122.53	5.5109	53.027	-4.0031	0.31196	-1.7639	-0.1461	0.053838	-0.10276	0.66022	-1.3176	3134.9	23.402	2.3637	79.169	-54.554	75.583	66.596	22.053	-3.9231	-3.4311	0.71681	-1.5624	34.215	-5.0971
122.53	5.5068	53.023	-4.0039	0.31224	-1.7644	-0.14816	0.057942	-0.10187	0.66022	-1.3176	3134.2	23.4	2.3619	79.17	-54.485	75.585	66.596	22.053	-3.9231	-3.4311	0.71681	-1.5624	34.215	-5.0971
122.53	5.5027	53.019	-4.0046	0.31254	-1.765	-0.15016	0.062017	-0.10094	0.66022	-1.3176	3133.6	23.398	2.3601	79.172	-54.418	75.586	66.596	22.053	-3.9231	-3.4311	0.71681	-1.5624	34.215	-5.0971
122.54	5.4984	53.015	-4.0054	0.31286	-1.7655	-0.1521	0.066064	-0.099968	0.66022	-1.3176	3132.9	23.395	2.3582	79.173	-54.353	75.588	66.596	22.053	-3.9231	-3.4311	0.71681	-1.5624	34.215	-5.0971
122.54	5.494	53.01	-4.0062	0.3132	-1.766	-0.15398	0.070078	-0.098955	0.66022	-1.3176	3132.3	23.393	2.3563	79.174	-54.289	75.59	66.596	22.053	-3.9231	-3.4311	0.71681	-1.5624	34.215	-5.0971
122.55	5.4894	53.006	-4.0069	0.31356	-1.7664	-0.15579	0.07406	-0.097902	0.66022	-1.3176	3131.6	23.39	2.3543	79.175	-54.226	75.592	66.596	22.053	-3.9231	-3.4311	0.71681	-1.5624	34.215	-5.0971
122.55	5.4847	53.001	-4.0077	0.31394	-1.7669	-0.15754	0.078006	-0.09681	0.66022	-1.3176	3131.0	23.388	2.3522	79.176	-54.166	75.594	66.596	22.053	-3.9231	-3.4311	0.71681	-1.5624	34.215	-5.0971
122.55	5.4799	52.997	-4.0085	0.31434	-1.7674	-0.15923	0.081916	-0.095679	0.66022	-1.3176	3130.3	23.385	2.3501	79.177	-54.107	75.595	66.596	22.053	-3.9231	-3.4311	0.71681	-1.5624	34.215	-5.0971
122.56	5.4749	52.992	-4.0093	0.31476	-1.7679	-0.16085	0.085787	-0.09451	0.66022	-1.3176	3129.7	23.383	2.348	79.178	-54.049	75.597	66.596	22.053	-3.9231	-3.4311	0.71681	-1.5624	34.215	-5.0971
122.56	5.4698	52.987	-4.0101	0.3152	-1.7684	-0.16241	0.089617	-0.093303	0.66021	-1.3176	3129.0	23.38	2.3458	79.179	-53.993	75.599	66.596	22.053	-3.9231	-3.4311	0.71681	-1.5624	34.215	-5.0971
122.57	5.4646	52.982	-4.0109	0.31566	-1.7688	-0.1639	0.093406	-0.092059	0.66021	-1.3176	3128.4	23.377	2.3435	79.18	-53.939	75.601	66.596	22.053	-3.9231	-3.4311	0.71681	-1.5624	34.215	-5.0971
122.57	5.4593	52.977	-4.0117	0.31613	-1.7693	-0.16532	0.097151	-0.090779	0.66021	-1.3176	3127.7	23.375	2.3412	79.181	-53.887	75.602	66.596	22.053	-3.9231	-3.4311	0.71681	-1.5624	34.215	-5.0971
122.58	5.4539	52.972	-4.0126	0.31663	-1.7697	-0.16667	0.10085	-0.089462	0.66021	-1.3176	3127.1	23.372	2.3388	79.182	-53.836	75.604	66.596	22.053	-3.9231	-3.4311	0.71681	-1.5624	34.215	-5.0971
122.58	5.4483	52.967	-4.0134	0.31714	-1.7702	-0.16796	0.1045	-0.088111	0.66021	-1.3176	3126.4	23.369	2.3364	79.183	-53.786	75.606	66.596	22.053	-3.9231	-3.4311	0.71681	-1.5624	34.215	-5.0971
122.59	5.4427	52.962	-4.0143	0.31767	-1.7706	-0.16918	0.10811	-0.086724	0.66021	-1.3176	3125.8	23.366	2.334	79.184	-53.739	75.607	66.596	22.053	-3.9231	-3.4311	0.71681	-1.5624	34.215	-5.0971
122.59	5.4369	52.956	-4.0151	0.31822	-1.771	-0.17033	0.11166	-0.085303	0.66021	-1.3176	3125.1	23.363	2.3315	79.185	-53.693	75.609	66.596	22.053	-3.9231	-3.4311	0.71681	-1.5624	34.215	-5.0971
122.59	5.4311	52.951	-4.016	0.31879	-1.7715	-0.17141	0.11516	-0.083849	0.66021	-1.3176	3124.5	23.361	2.3289	79.186	-53.648	75.611	66.596	22.053	-3.9231	-3.4311	0.71681	-1.5624	34.215	-5.0971
122.6	5.4251	52.946	-4.0168	0.31937	-1.7719	-0.17242	0.11861	-0.082362	0.66021	-1.3176	3123.8	23.358	2.3263	79.187	-53.606	75.612	66.596	22.053	-3.9231	-3.4311	0.71681	-1.5624	34.215	-5.0971
122.6	5.4191	52.94	-4.0177	0.31998	-1.7723	-0.17337	0.122	-0.080843	0.66021	-1.3176	3123.2	23.355	2.3237	79.188	-53.565	75.614	66.596	22.053	-3.9231	-3.4311	0.71681	-1.5624	34.215	-5.0971
122.61	5.4129	52.935	-4.0186	0.32059	-1.7727	-0.17424	0.12534	-0.079292	0.66021	-1.3176	3122.5	23.352	2.321	79.189	-53.525	75.616	66.596	22.053	-3.9231	-3.4311	0.71681	-1.5624	34.215	-5.0971
122.61	5.4067	52.929	-4.0194	0.32123	-1.7731	-0.17504	0.12861	-0.077711	0.66021	-1.3176	3121.9	23.349	2.3183	79.19	-53.487	75.617	66.596	22.053	-3.9231	-3.4311	0.71681	-1.5624	34.215	-5.0971
122.62	5.4003	52.923	-4.0203	0.32188	-1.7735	-0.17576	0.13183	-0.0761	0.66021	-1.3176	3121.2	23.346	2.3156	79.191	-53.451	75.619	66.596	22.053	-3.9231	-3.4311	0.71681	-1.5624	34.215	-5.0971
122.62	5.3939	52.918	-4.0212	0.32255	-1.7738	-0.17642	0.13498	-0.07446	0.66021	-1.3176	3120.5	23.343	2.3128	79.192	-53.417	75.621	66.596	22.053	-3.9231	-3.4311	0.71681	-1.5624	34.215	-5.0971
122.62	5.3874	52.912	-4.0221	0.32323	-1.7742	-0.177	0.13807	-0.072791	0.66021	-1.3176	3119.9	23.34	2.31	79.193	-53.384	75.622	66.596	22.053	-3.9231	-3.4311	0.71681	-1.5624	34.215	-5.0971
122.63	5.3809	52.906	-4.023	0.32393	-1.7746	-0.17752	0.1411	-0.071094	0.66021	-1.3176	3119.2	23.337	2.3072	79.194	-53.353	75.624	66.596	22.053	-3.9231	-3.4311	0.71681	-1.5624	34.215	-5.0971
122.63	5.3742	52.9	-4.0238	0.32464	-1.7749	-0.17796	0.14406	-0.06937	0.66021	-1.3176	3118.6	23.334	2.3043	79.195	-53.324	75.625	66.596	22.053	-3.9231	-3.4311	0.71681	-1.5624	34.215	-5.0971
122.64	5.3675	52.894	-4.0247	0.32537	-1.7753	-0.17833	0.14696	-0.06762	0.66021	-1.3176	3117.9	23.331	2.3014	79.196	-53.296	75.627	66.596	22.053	-3.9231	-3.4311	0.71681	-1.5624	34.215	-5.0971
122.64	5.3607	52.889	-4.0256	0.32611	-1.7756	-0.17862	0.14978	-0.065845	0.66021	-1.3176	3117.3	23.328	2.2985	79.197	-53.27	75.629	66.596	22.053	-3.9231	-3.4311	0.71681	-1.5624	34.215	-5.0971
122.65	5.3539	52.883	-4.0265	0.32687	-1.7759	-0.17884	0.15253	-0.064045	0.66021	-1.3176	3116.6	23.325	2.2955	79.197	-53.246	75.63	66.596	22.053	-3.9231	-3.4311	0.71681	-1.5624	34.215	-5.0971
122.65	5.347	52.877	-4.0274	0.32764	-1.7762	-0.17899	0.15522	-0.062222	0.66021	-1.3176	3116.0	23.322	2.2925	79.198	-53.223	75.632	66.596	22.053	-3.9231	-3.4311	0.71681	-1.5624	34.215	-5.0971
122.66	5.34	52.871	-4.0283	0.32842	-1.7765	-0.17907	0.15783	-0.060375	0.66021	-1.3176	3115.3	23.318	2.2895	79.199	-53.202	75.633	66.596	22.053	-3.9231	-3.4311	0.71681	-1.5624	34.215	-5.0971
122.66	5.333	52.865	-4.0292	0.32921	-1.7768	-0.17907	0.16036	-0.058507	0.66021	-1.3176	3114.7	23.315	2.2865	79.2	-53.183	75.635	66.596	22.053	-3.9231	-3.4311	0.71681	-1.5624	34.215	-5.0971
122.67	5.326	52.859	-4.0301	0.33002	-1.7771	-0.17901	0.16282	-0.056617	0.66021	-1.3176	3114.0	23.312	2.2834	79.201	-53.165	75.637	66.596	22.053	-3.9231	-3.4311	0.71681	-1.5624	34.215	-5.0971
122.67	5.3189	52.853	-4.031	0.33084	-1.7774	-0.17886	0.1652	-0.054707	0.66021	-1.3176	3113.4	23.309	2.2803	79.202	-53.149	75.638	66.596	22.053	-3.9231	-3.4311	0.71681	-1.5624	34.215	-5.0971
122.67	5.3117	52.847	-4.0319	0.33167	-1.7777	-0.17865	0.16751	-0.052778	0.66021	-1.3176	3112.7	23.306	2.2773	79.203	-53.135	75.64	66.596	22.053	-3.9231	-3.4311	0.71681	-1.5624	34.215	-5.0971
122.68	5.3046	52.841	-4.0328	0.33252	-1.7779	-0.17836	0.16973	-0.05083	0.66021	-1.3176	3112.1	23.303	2.2742	79.204	-53.122	75.641	66.596	22.053	-3.9231	-3.4311	0.71681	-1.5624	34.215	-5.0971
122.68	5.2974	52.835	-4.0337	0.33337	-1.7782	-0.17801	0.17188	-0.048865	0.66021	-1.3176	3111.4	23.3	2.271	79.205	-53.111	75.643	66.596	22.053	-3.9231	-3.4311	0.71681	-1.5624	34.215	-5.0971
122.69	5.2901	52.829	-4.0346	0.33424	-1.7784	-0.17758	0.17394	-0.046882	0.66021	-1.3176	3110.8	23.297	2.2679	79.205	-53.102	75.644	66.596	22.053	-3.9231	-3.4311	0.71681	-1.5624	34.215	-5.0971
122.69	5.2829	52.823	-4.0354	0.33511	-1.7787	-0.17707	0.17592	-0.044884	0.66021	-1.3176	3110.1	23.294	2.2648	79.206	-53.094	75.646	66.596	22.053	-3.9231	-3.4311	0.71681	-1.5624	34.215	-5.0971
122.7	5.2756	52.817	-4.0363	0.33599	-1.7789	-0.1765	0.17782	-0.042871	0.66021	-1.3176	3109.5	23.29	2.2616	79.207	-53.088	75.648	66.596	22.053	-3.9231	-3.4311	0.71681	-1.5624	34.215	-5.0971
122.7	5.2683	52.811	-4.0372	0.33689	-1.7791	-0.17585	0.17963	-0.040845	0.66021	-1.3176	3108.9	23.287	2.2585	79.208	-53.084	75.649	66.596	22.053	-3.9231	-3.4311	0.71681	-1.5624	34.215	-5.0971
122.71	5.2609	52.805	-4.0381	0.33779	-1.7793	-0.17514	0.18135	-0.038805	0.66021	-1.3176	3108.2	23.284	2.2553	79.209	-53.081	75.651	66.596	22.053	-3.9231	-3.4311	0.71681	-1.5624	34.215	-5.0971
122.71	5.2536	52.8	-4.039	0.3387	-1.7795	-0.17435	0.18299	-0.036753	0.66021	-1.3176	3107.6	23.281	2.2521	79.21	-53.081	75.652	66.596	22.053	-3.9231	-3.4311	0.71681	-1.5624	34.215	-5.0971
122.71	5.2463	52.794	-4.0398	0.33962	-1.7796	-0.17349	0.18455	-0.03469	0.66021	-1.3176	3106.9	23.278	2.2489	79.211	-53.081	75.654	66.596	22.053	-3.9231	-3.4311	0.71681	-1.5624	34.215	-5.0971
122.72	5.2389	52.788	-4.0407	0.34055	-1.7798	-0.17257	0.18601	-0.032617	0.66021	-1.3176	3106.3	23.275	2.2458	79.212	-53.084	75.656	66.596	22.053	-3.9231	-3.4311	0.71681	-1.5624	34.215	-5.0971
122.72	5.2316	52.782	-4.0416	0.34148	-1.78	-0.17157	0.18739	-0.030536	0.66021	-1.3176	3105.6	23.272	2.2426	79.213	-53.088	75.657	66.596	22.053	-3.9231	-3.4311	0.71681	-1.5624	34.215	-5.0971
122.73	5.2242	52.776	-4.0424	0.34242	-1.7801	-0.1705	0.18867	-0.028446	0.66021	-1.3176	3105.0	23.269	2.2394	79.214	-53.094	75.659	66.596	22.053	-3.9231	-3.4311	0.71681	-1.5624	34.215	-5.0971
122.73	5.2169	52.771	-4.0433	0.34337	-1.7803	-0.16937	0.18987	-0.026348	0.66021	-1.3176	3104.3	23.266	2.2362	79.215	-53.101	75.661	66.596	22.053	-3.9231	-3.4311	0.71681	-1.5624	34.215	-5.0971
122.74	5.2095	52.765	-4.0441	0.34432	-1.7804	-0.16817	0.19097	-0.024245	0.66021	-1.3176	3103.7	23.263	2.2331	79.216	-53.11	75.662	66.596	22.053	-3.9231	-3.4311	0.71681	-1.5624	34.215	-5.0971
122.74	5.2022	52.759	-4.0449	0.34528	-1.7805	-0.1669	0.19199	-0.022137	0.66021	-1.3176	3103.0	23.26	2.2299	79.216	-53.121	75.664	66.596	22.053	-3.9231	-3.4311	0.71681	-1.5624	34.215	-5.0971
122.75	5.1949	52.754	-4.0458	0.34624	-1.7806	-0.16557	0.19291	-0.020024	0.66021	-1.3176	3102.4	23.257	2.2267	79.217	-53.133	75.665	66.596	22.053	-3.9231	-3.4311	0.71681	-1.5624	34.215	-5.0971
122.75	5.1876	52.748	-4.0466	0.34721	-1.7807	-0.16417	0.19373	-0.017909	0.66021	-1.3176	3101.7	23.254	2.2236	79.218	-53.147	75.667	66.596	22.053	-3.9231	-3.4311	0.71681	-1.5624	34.215	-5.0971
122.75	5.1804	52.743	-4.0474	0.34818	-1.7808	-0.1627	0.19447	-0.015792	0.66021	-1.3176	3101.1	23.251	2.2205	79.219	-53.163	75.669	66.596	22.053	-3.9231	-3.4311	0.71681	-1.5624	34.215	-5.0971
122.76	5.1732	52.738	-4.0482	0.34915	-1.7809	-0.16117	0.19511	-0.013673	0.66021	-1.3176	3100.4	23.248	2.2173	79.22	-53.18	75.671	66.596	22.053	-3.9231	-3.4311	0.71681	-1.5624	34.215	-5.0971
122.76	5.166	52.732	-4.049	0.35013	-1.7809	-0.15958	0.19565	-0.011554	0.66021	-1.3176	3099.8	23.246	2.2142	79.221	-53.199	75.672	66.596	22.053	-3.9231	-3.4311	0.71681	-1.5624	34.215	-5.0971
122.77	5.1588	52.727	-4.0498	0.35111	-1.781	-0.15792	0.1961	-0.0094369	0.66021	-1.3176	3099.1	23.243	2.2111	79.222	-53.219	75.674	66.596	22.053	-3.9231	-3.4311	0.71681	-1.5624	34.215	-5.0971
122.77	5.1517	52.722	-4.0506	0.35209	-1.781	-0.1562	0.19646	-0.0073215	0.66021	-1.3176	3098.5	23.24	2.208	79.223	-53.241	75.676	66.596	22.053	-3.9231	-3.4311	0.71681	-1.5624	34.215	-5.0971
122.78	5.1446	52.717	-4.0514	0.35307	-1.781	-0.15442	0.19672	-0.0052091	0.66021	-1.3176	3097.8	23.237	2.205	79.224	-53.265	75.677	66.596	22.053	-3.9231	-3.4311	0.71681	-1.5624	34.215	-5.0971
122.78	5.1375	52.712	-4.0522	0.35405	-1.7811	-0.15258	0.19689	-0.0031008	0.66021	-1.3176	3097.2	23.235	2.2019	79.226	-53.29	75.679	66.596	22.053	-3.9231	-3.4311	0.71681	-1.5624	34.215	-5.0971
122.79	5.1305	52.707	-4.0529	0.35504	-1.7811	-0.15068	0.19696	-0.00099767	0.66021	-1.3176	3096.5	23.232	2.1989	79.227	-53.317	75.681	66.596	22.053	-3.9231	-3.4311	0.71681	-1.5624	34.215	-5.0971
122.79	5.1236	52.702	-4.0537	0.35602	-1.7811	-0.14872	0.19694	0.0010993	0.66021	-1.3176	3095.9	23.229	2.1959	79.228	-53.346	75.683	66.596	22.053	-3.9231	-3.4311	0.71681	-1.5624	34.215	-5.0971
122.79	5.1167	52.698	-4.0544	0.35701	-1.7811	-0.1467	0.19682	0.0031891	0.66021	-1.3176	3095.2	23.227	2.1929	79.229	-53.376	75.684	66.596	22.053	-3.9231	-3.4311	0.71681	-1.5624	34.215	-5.0971
122.8	5.1099	52.693	-4.0551	0.35799	-1.781	-0.14463	0.1966	0.0052706	0.66021	-1.3176	3094.6	23.224	2.1899	79.23	-53.408	75.686	66.596	22.053	-3.9231	-3.4311	0.71681	-1.5624	34.215	-5.0971
122.8	5.1031	52.688	-4.0558	0.35897	-1.781	-0.1425	0.19629	0.0073429	0.66021	-1.3176	3093.9	23.222	2.187	79.231	-53.441	75.688	66.596	22.053	-3.9231	-3.4311	0.71681	-1.5624	34.215	-5.0971
122.81	5.0963	52.684	-4.0566	0.35996	-1.781	-0.14032	0.19589	0.0094049	0.66021	-1.3176	3093.3	23.219	2.1841	79.232	-53.476	75.69	66.596	22.053	-3.9231	-3.4311	0.71681	-1.5624	34.215	-5.0971
122.81	5.0897	52.68	-4.0572	0.36093	-1.7809	-0.13808	0.19539	0.011456	0.66021	-1.3176	3092.6	23.217	2.1812	79.233	-53.512	75.692	66.596	22.053	-3.9231	-3.4311	0.71681	-1.5624	34.215	-5.0971
122.82	5.0831	52.675	-4.0579	0.36191	-1.7809	-0.1358	0.19479	0.013494	0.66021	-1.3176	3092.0	23.214	2.1783	79.234	-53.55	75.693	66.596	22.053	-3.9231	-3.4311	0.71681	-1.5624	34.215	-5.0971
122.82	5.0766	52.671	-4.0586	0.36288	-1.7808	-0.13346	0.19411	0.015519	0.66021	-1.3176	3091.3	23.212	2.1755	79.236	-53.59	75.695	66.596	22.053	-3.9231	-3.4311	0.71681	-1.5624	34.215	-5.0971
122.82	5.0701	52.667	-4.0593	0.36385	-1.7807	-0.13107	0.19332	0.01753	0.66021	-1.3176	3090.6	23.21	2.1727	79.237	-53.631	75.697	66.596	22.053	-3.9231	-3.4311	0.71681	-1.5624	34.215	-5.0971
122.83	5.0638	52.663	-4.0599	0.36481	-1.7806	-0.12863	0.19245	0.019525	0.66021	-1.3176	3090.0	23.208	2.1699	79.238	-53.673	75.699	66.596	22.053	-3.9231	-3.4311	0.71681	-1.5624	34.215	-5.0971
122.83	5.0575	52.66	-4.0606	0.36577	-1.7805	-0.12614	0.19148	0.021504	0.66021	-1.3176	3089.3	23.205	2.1672	79.239	-53.718	75.701	66.596	22.053	-3.9231	-3.4311	0.71681	-1.5624	34.215	-5.0971
122.84	5.0513	52.656	-4.0612	0.36673	-1.7804	-0.12361	0.19041	0.023466	0.66021	-1.3176	3088.7	23.203	2.1645	79.24	-53.763	75.703	66.596	22.053	-3.9231	-3.4311	0.71681	-1.5624	34.215	-5.0971
122.84	5.0451	52.652	-4.0618	0.36768	-1.7803	-0.12103	0.18926	0.025409	0.66021	-1.3176	3088.0	23.201	2.1618	79.242	-53.81	75.705	66.596	22.053	-3.9231	-3.4311	0.71681	-1.5624	34.215	-5.0971
122.84	5.0391	52.649	-4.0624	0.36862	-1.7801	-0.11841	0.18801	0.027333	0.66021	-1.3176	3087.4	23.199	2.1592	79.243	-53.859	75.707	66.596	22.053	-3.9231	-3.4311	0.71681	-1.5624	34.215	-5.0971
122.85	5.0331	52.646	-4.063	0.36956	-1.78	-0.11575	0.18668	0.029237	0.66021	-1.3176	3086.7	23.197	2.1566	79.244	-53.909	75.709	66.596	22.053	-3.9231	-3.4311	0.71681	-1.5624	34.215	-5.0971
122.85	5.0273	52.643	-4.0635	0.37049	-1.7798	-0.11305	0.18525	0.03112	0.66021	-1.3176	3086.1	23.195	2.1541	79.246	-53.961	75.711	66.596	22.053	-3.9231	-3.4311	0.71681	-1.5624	34.215	-5.0971
122.86	5.0215	52.64	-4.0641	0.37141	-1.7797	-0.1103	0.18373	0.032981	0.66021	-1.3176	3085.4	23.193	2.1516	79.247	-54.014	75.713	66.596	22.053	-3.9231	-3.4311	0.71681	-1.5624	34.215	-5.0971
122.86	5.0158	52.637	-4.0646	0.37233	-1.7795	-0.10752	0.18213	0.034818	0.66021	-1.3176	3084.8	23.192	2.1491	79.248	-54.069	75.715	66.596	22.053	-3.9231	-3.4311	0.71681	-1.5624	34.215	-5.0971
122.86	5.0103	52.634	-4.0652	0.37323	-1.7793	-0.1047	0.18044	0.036632	0.66021	-1.3176	3084.1	23.19	2.1467	79.25	-54.125	75.717	66.596	22.053	-3.9231	-3.4311	0.71681	-1.5624	34.215	-5.0971
122.87	5.0048	52.631	-4.0657	0.37413	-1.7792	-0.10185	0.17866	0.03842	0.66021	-1.3176	3083.5	23.188	2.1443	79.251	-54.182	75.719	66.596	22.053	-3.9231	-3.4311	0.71681	-1.5624	34.215	-5.0971
122.87	4.9994	52.629	-4.0662	0.37502	-1.779	-0.098959	0.17679	0.040183	0.66021	-1.3176	3082.8	23.186	2.1419	79.252	-54.241	75.721	66.596	22.053	-3.9231	-3.4311	0.71681	-1.5624	34.215	-5.0971
122.88	4.9941	52.626	-4.0667	0.3759	-1.7788	-0.096038	0.17484	0.041919	0.66021	-1.3176	3082.2	23.185	2.1396	79.254	-54.301	75.723	66.596	22.053	-3.9231	-3.4311	0.71681	-1.5624	34.215	-5.0971
122.88	4.989	52.624	-4.0672	0.37677	-1.7785	-0.093086	0.17281	0.043628	0.66021	-1.3176	3081.5	23.183	2.1374	79.255	-54.363	75.725	66.596	22.053	-3.9231	-3.4311	0.71681	-1.5624	34.215	-5.0971
122.88	4.9839	52.622	-4.0676	0.37763	-1.7783	-0.090104	0.1707	0.045308	0.66021	-1.3176	3080.9	23.182	2.1352	79.257	-54.426	75.727	66.596	22.053	-3.9231	-3.4311	0.71681	-1.5624	34.215	-5.0971
122.89	4.9789	52.62	-4.0681	0.37847	-1.7781	-0.087094	0.1685	0.046958	0.66021	-1.3176	3080.2	23.18	2.133	79.258	-54.491	75.729	66.596	22.053	-3.9231	-3.4311	0.71681	-1.5624	34.215	-5.0971
122.89	4.9741	52.618	-4.0685	0.37931	-1.7778	-0.084058	0.16622	0.048579	0.66021	-1.3176	3079.6	23.179	2.1309	79.26	-54.557	75.732	66.596	22.053	-3.9231	-3.4311	0.71681	-1.5624	34.215	-5.0971
122.89	4.9694	52.617	-4.0689	0.38014	-1.7776	-0.080996	0.16387	0.050169	0.66021	-1.3176	3078.9	23.178	2.1288	79.261	-54.624	75.734	66.596	22.053	-3.9231	-3.4311	0.71681	-1.5624	34.215	-5.0971
122.9	4.9648	52.615	-4.0693	0.38095	-1.7773	-0.077911	0.16144	0.051727	0.66021	-1.3176	3078.3	23.177	2.1268	79.263	-54.693	75.736	66.596	22.053	-3.9231	-3.4311	0.71681	-1.5624	34.215	-5.0971
122.9	4.9603	52.614	-4.0697	0.38175	-1.7771	-0.074804	0.15893	0.053252	0.66021	-1.3176	3077.6	23.176	2.1248	79.264	-54.763	75.738	66.596	22.053	-3.9231	-3.4311	0.71681	-1.5624	34.215	-5.0971
122.91	4.9559	52.612	-4.07	0.38254	-1.7768	-0.071677	0.15635	0.054744	0.66021	-1.3176	3076.9	23.174	2.1229	79.266	-54.835	75.74	66.596	22.053	-3.9231	-3.4311	0.71681	-1.5624	34.215	-5.0971
122.91	4.9516	52.611	-4.0704	0.38331	-1.7765	-0.068531	0.15369	0.056203	0.66021	-1.3176	3076.3	23.173	2.1211	79.267	-54.908	75.743	66.596	22.053	-3.9231	-3.4311	0.71681	-1.5624	34.215	-5.0971
122.91	4.9475	52.61	-4.0707	0.38407	-1.7762	-0.065367	0.15096	0.057626	0.66021	-1.3176	3075.6	23.172	2.1192	79.269	-54.982	75.745	66.596	22.053	-3.9231	-3.4311	0.71681	-1.5624	34.215	-5.0971
122.92	4.9434	52.61	-4.071	0.38482	-1.776	-0.062189	0.14817	0.059014	0.66021	-1.3176	3075.0	23.172	2.1175	79.271	-55.057	75.747	66.596	22.053	-3.9231	-3.4311	0.71681	-1.5624	34.215	-5.0971
122.92	4.9395	52.609	-4.0714	0.38556	-1.7757	-0.058996	0.1453	0.060366	0.66021	-1.3176	3074.3	23.171	2.1157	79.272	-55.134	75.749	66.596	22.053	-3.9231	-3.4311	0.71681	-1.5624	34.215	-5.0971
122.92	4.9357	52.608	-4.0716	0.38628	-1.7754	-0.055791	0.14237	0.061681	0.66021	-1.3176	3073.7	23.17	2.1141	79.274	-55.212	75.752	66.596	22.053	-3.9231	-3.4311	0.71681	-1.5624	34.215	-5.0971
122.93	4.9321	52.608	-4.0719	0.38698	-1.775	-0.052575	0.13937	0.062958	0.66021	-1.3176	3073.0	23.169	2.1125	79.275	-55.291	75.754	66.596	22.053	-3.9231	-3.4311	0.71681	-1.5624	34.215	-5.0971
122.93	4.9286	52.608	-4.0722	0.38767	-1.7747	-0.049351	0.13631	0.064198	0.66021	-1.3176	3072.4	23.169	2.1109	79.277	-55.372	75.757	66.596	22.053	-3.9231	-3.4311	0.71681	-1.5624	34.215	-5.0971
122.93	4.9251	52.608	-4.0724	0.38834	-1.7744	-0.046119	0.13319	0.065398	0.66021	-1.3176	3071.7	23.168	2.1094	79.279	-55.454	75.759	66.596	22.053	-3.9231	-3.4311	0.71681	-1.5624	34.215	-5.0971
122.94	4.9219	52.608	-4.0726	0.389	-1.7741	-0.042881	0.13001	0.06656	0.66021	-1.3176	3071.0	23.168	2.108	79.281	-55.537	75.761	66.596	22.053	-3.9231	-3.4311	0.71681	-1.5624	34.215	-5.0971
122.94	4.9187	52.608	-4.0728	0.38964	-1.7737	-0.039639	0.12676	0.067681	0.66021	-1.3176	3070.4	23.167	2.1066	79.282	-55.621	75.764	66.596	22.053	-3.9231	-3.4311	0.71681	-1.5624	34.215	-5.0971
122.94	4.9157	52.609	-4.073	0.39027	-1.7734	-0.036395	0.12347	0.068762	0.66021	-1.3176	3069.7	23.167	2.1052	79.284	-55.707	75.766	66.596	22.053	-3.9231	-3.4311	0.71681	-1.5624	34.215	-5.0971
122.95	4.9128	52.609	-4.0732	0.39088	-1.773	-0.03315	0.12012	0.069802	0.66021	-1.3176	3069.1	23.166	2.1039	79.286	-55.794	75.769	66.596	22.053	-3.9231	-3.4311	0.71681	-1.5624	34.215	-5.0971
122.95	4.91	52.61	-4.0734	0.39147	-1.7727	-0.029906	0.11671	0.070801	0.66021	-1.3176	3068.4	23.166	2.1027	79.288	-55.882	75.771	66.596	22.053	-3.9231	-3.4311	0.71681	-1.5624	34.215	-5.0971
122.95	4.9074	52.611	-4.0735	0.39204	-1.7723	-0.026664	0.11326	0.071758	0.66021	-1.3176	3067.8	23.166	2.1015	79.29	-55.971	75.774	66.596	22.053	-3.9231	-3.4311	0.71681	-1.5624	34.215	-5.0971
122.95	4.9049	52.612	-4.0736	0.3926	-1.772	-0.023427	0.10976	0.072673	0.66021	-1.3176	3067.1	23.166	2.1004	79.291	-56.061	75.776	66.596	22.053	-3.9231	-3.4311	0.71681	-1.5624	34.215	-5.0971
122.96	4.9025	52.613	-4.0737	0.39314	-1.7716	-0.020195	0.10621	0.073545	0.66021	-1.3176	3066.4	23.166	2.0993	79.293	-56.153	75.779	66.596	22.053	-3.9231	-3.4311	0.71681	-1.5624	34.215	-5.0971
122.96	4.9003	52.614	-4.0738	0.39366	-1.7712	-0.016971	0.10262	0.074373	0.66021	-1.3176	3065.8	23.166	2.0983	79.295	-56.245	75.781	66.596	22.053	-3.9231	-3.4311	0.71681	-1.5624	34.215	-5.0971
122.96	4.8982	52.616	-4.0739	0.39417	-1.7709	-0.013756	0.098984	0.075158	0.66021	-1.3176	3065.1	23.166	2.0974	79.297	-56.339	75.784	66.596	22.053	-3.9231	-3.4311	0.71681	-1.5624	34.215	-5.0971
122.97	4.8962	52.617	-4.074	0.39465	-1.7705	-0.010552	0.095309	0.0759	0.66021	-1.3176	3064.5	23.166	2.0965	79.299	-56.434	75.786	66.596	22.053	-3.9231	-3.4311	0.71681	-1.5624	34.215	-5.0971
122.97	4.8944	52.619	-4.074	0.39512	-1.7701	-0.0073596	0.091595	0.076597	0.66021	-1.3176	3063.8	23.166	2.0956	79.301	-56.53	75.789	66.596	22.053	-3.9231	-3.4311	0.71681	-1.5624	34.215	-5.0971
122.97	4.8927	52.621	-4.074	0.39557	-1.7697	-0.0041816	0.087846	0.077249	0.66021	-1.3176	3063.2	23.166	2.0949	79.303	-56.627	75.792	66.596	22.053	-3.9231	-3.4311	0.71681	-1.5624	34.215	-5.0971
122.98	4.8911	52.623	-4.074	0.396	-1.7693	-0.0010191	0.084063	0.077857	0.66021	-1.3176	3062.5	23.167	2.0941	79.305	-56.725	75.794	66.596	22.053	-3.9231	-3.4311	0.71681	-1.5624	34.215	-5.0971
122.98	4.8897	52.625	-4.074	0.39641	-1.7689	0.0021261	0.080247	0.07842	0.66021	-1.3176	3061.8	23.167	2.0935	79.307	-56.824	75.797	66.596	22.053	-3.9231	-3.4311	0.71681	-1.5624	34.215	-5.0971
122.98	4.8884	52.627	-4.074	0.3968	-1.7686	0.0052526	0.076403	0.078937	0.66021	-1.3176	3061.2	23.168	2.0929	79.309	-56.924	75.8	66.596	22.053	-3.9231	-3.4311	0.71681	-1.5624	34.215	-5.0971
122.98	4.8872	52.63	-4.074	0.39717	-1.7682	0.0083588	0.072531	0.07941	0.66021	-1.3176	3060.5	23.168	2.0923	79.311	-57.026	75.802	66.596	22.053	-3.9231	-3.4311	0.71681	-1.5624	34.215	-5.0971
122.99	4.8861	52.633	-4.0739	0.39753	-1.7678	0.011443	0.068633	0.079836	0.66021	-1.3176	3059.9	23.169	2.0918	79.313	-57.128	75.805	66.596	22.053	-3.9231	-3.4311	0.71681	-1.5624	34.215	-5.0971
122.99	4.8852	52.635	-4.0739	0.39786	-1.7674	0.014504	0.064713	0.080217	0.66021	-1.3176	3059.2	23.169	2.0914	79.315	-57.231	75.808	66.596	22.053	-3.9231	-3.4311	0.71681	-1.5624	34.215	-5.0971
122.99	4.8845	52.638	-4.0738	0.39817	-1.767	0.01754	0.060772	0.080552	0.66021	-1.3176	3058.5	23.17	2.091	79.317	-57.336	75.81	66.596	22.053	-3.9231	-3.4311	0.71681	-1.5624	34.215	-5.0971
122.99	4.8838	52.641	-4.0737	0.39847	-1.7666	0.020549	0.056812	0.080841	0.66021	-1.3176	3057.9	23.171	2.0906	79.319	-57.441	75.813	66.596	22.053	-3.9231	-3.4311	0.71681	-1.5624	34.215	-5.0971
123.0	4.8833	52.644	-4.0736	0.39874	-1.7661	0.02353	0.052835	0.081084	0.66021	-1.3176	3057.2	23.172	2.0904	79.321	-57.547	75.816	66.596	22.053	-3.9231	-3.4311	0.71681	-1.5624	34.215	-5.0971
123.0	4.8829	52.647	-4.0735	0.399	-1.7657	0.026482	0.048845	0.081281	0.66021	-1.3176	3056.6	23.172	2.0901	79.324	-57.654	75.819	66.596	22.053	-3.9231	-3.4311	0.71681	-1.5624	34.215	-5.0971
123.0	4.8827	52.651	-4.0733	0.39923	-1.7653	0.029403	0.044843	0.081432	0.66021	-1.3176	3055.9	23.173	2.09	79.326	-57.762	75.821	66.596	22.053	-3.9231	-3.4311	0.71681	-1.5624	34.215	-5.0971
123.0	4.8825	52.654	-4.0732	0.39944	-1.7649	0.032292	0.04083	0.081537	0.66021	-1.3176	3055.2	23.174	2.0899	79.328	-57.871	75.824	66.596	22.053	-3.9231	-3.4311	0.71681	-1.5624	34.215	-5.0971
123.01	4.8826	52.658	-4.073	0.39964	-1.7645	0.035147	0.036811	0.081596	0.66021	-1.3176	3054.6	23.175	2.0898	79.33	-57.981	75.827	66.596	22.053	-3.9231	-3.4311	0.71681	-1.5624	34.215	-5.0971
123.01	4.8827	52.662	-4.0728	0.39981	-1.7641	0.037966	0.032786	0.081609	0.66021	-1.3176	3053.9	23.176	2.0898	79.332	-58.092	75.83	66.596	22.053	-3.9231	-3.4311	0.71681	-1.5624	34.215	-5.0971
123.01	4.883	52.666	-4.0726	0.39997	-1.7637	0.040749	0.028758	0.081577	0.66021	-1.3176	3053.3	23.178	2.0899	79.334	-58.204	75.833	66.596	22.053	-3.9231	-3.4311	0.71681	-1.5624	34.215	-5.0971
123.01	4.8834	52.67	-4.0724	0.4001	-1.7633	0.043494	0.024729	0.081498	0.66021	-1.3176	3052.6	23.179	2.09	79.337	-58.316	75.836	66.596	22.053	-3.9231	-3.4311	0.71681	-1.5624	34.215	-5.0971
123.02	4.8839	52.674	-4.0722	0.40021	-1.7629	0.0462	0.020701	0.081374	0.66021	-1.3176	3051.9	23.18	2.0902	79.339	-58.43	75.839	66.596	22.053	-3.9231	-3.4311	0.71681	-1.5624	34.215	-5.0971
123.02	4.8845	52.678	-4.072	0.40031	-1.7625	0.048865	0.016677	0.081205	0.66021	-1.3176	3051.3	23.181	2.0904	79.341	-58.544	75.841	66.596	22.053	-3.9231	-3.4311	0.71681	-1.5624	34.215	-5.0971
123.02	4.8853	52.682	-4.0717	0.40038	-1.7621	0.051488	0.012659	0.080991	0.66021	-1.3176	3050.6	23.183	2.0906	79.343	-58.659	75.844	66.596	22.053	-3.9231	-3.4311	0.71681	-1.5624	34.215	-5.0971
123.02	4.8862	52.687	-4.0714	0.40043	-1.7617	0.054068	0.0086481	0.080732	0.66021	-1.3176	3049.9	23.184	2.091	79.346	-58.774	75.847	66.596	22.053	-3.9231	-3.4311	0.71681	-1.5624	34.215	-5.0971
123.03	4.8872	52.691	-4.0712	0.40047	-1.7613	0.056604	0.0046476	0.080428	0.66021	-1.3176	3049.3	23.185	2.0913	79.348	-58.891	75.85	66.596	22.053	-3.9231	-3.4311	0.71681	-1.5624	34.215	-5.0971
123.03	4.8884	52.696	-4.0709	0.40048	-1.7609	0.059094	0.00065938	0.08008	0.66021	-1.3176	3048.6	23.187	2.0918	79.35	-59.008	75.853	66.596	22.053	-3.9231	-3.4311	0.71681	-1.5624	34.215	-5.0971
123.03	4.8897	52.701	-4.0706	0.40047	-1.7605	0.061537	-0.0033146	0.079688	0.66021	-1.3176	3048.0	23.188	2.0923	79.352	-59.126	75.856	66.596	22.053	-3.9231	-3.4311	0.71681	-1.5624	34.215	-5.0971
123.03	4.891	52.706	-4.0703	0.40045	-1.7601	0.063932	-0.0072721	0.079252	0.66021	-1.3176	3047.3	23.19	2.0928	79.355	-59.245	75.859	66.596	22.053	-3.9231	-3.4311	0.71681	-1.5624	34.215	-5.0971
123.03	4.8926	52.711	-4.0699	0.4004	-1.7597	0.066278	-0.011211	0.078772	0.66021	-1.3176	3046.6	23.191	2.0934	79.357	-59.364	75.862	66.596	22.053	-3.9231	-3.4311	0.71681	-1.5624	34.215	-5.0971
123.04	4.8942	52.716	-4.0696	0.40034	-1.7593	0.068574	-0.015129	0.07825	0.66021	-1.3176	3046.0	23.193	2.094	79.359	-59.484	75.865	66.596	22.053	-3.9231	-3.4311	0.71681	-1.5624	34.215	-5.0971
123.04	4.8959	52.721	-4.0692	0.40025	-1.7589	0.070819	-0.019025	0.077685	0.66021	-1.3176	3045.3	23.195	2.0947	79.362	-59.605	75.868	66.596	22.053	-3.9231	-3.4311	0.71681	-1.5624	34.215	-5.0971
123.04	4.8978	52.726	-4.0689	0.40015	-1.7585	0.073011	-0.022896	0.077078	0.66021	-1.3176	3044.6	23.197	2.0954	79.364	-59.726	75.871	66.596	22.053	-3.9231	-3.4311	0.71681	-1.5624	34.215	-5.0971
123.04	4.8998	52.731	-4.0685	0.40002	-1.7581	0.075151	-0.026741	0.076429	0.66021	-1.3176	3044.0	23.198	2.0962	79.367	-59.848	75.874	66.596	22.053	-3.9231	-3.4311	0.71681	-1.5624	34.215	-5.0971
123.04	4.9018	52.737	-4.0681	0.39988	-1.7577	0.077236	-0.030556	0.075739	0.66021	-1.3176	3043.3	23.2	2.097	79.369	-59.971	75.877	66.596	22.053	-3.9231	-3.4311	0.71681	-1.5624	34.215	-5.0971
123.05	4.904	52.742	-4.0677	0.39972	-1.7574	0.079266	-0.034341	0.075008	0.66021	-1.3176	3042.6	23.202	2.0979	79.371	-60.094	75.88	66.596	22.053	-3.9231	-3.4311	0.71681	-1.5624	34.215	-5.0971
123.05	4.9064	52.748	-4.0673	0.39953	-1.757	0.081239	-0.038094	0.074237	0.66021	-1.3176	3042.0	23.204	2.0988	79.374	-60.218	75.883	66.596	22.053	-3.9231	-3.4311	0.71681	-1.5624	34.215	-5.0971
123.05	4.9088	52.754	-4.0669	0.39933	-1.7566	0.083156	-0.041812	0.073427	0.66021	-1.3176	3041.3	23.206	2.0998	79.376	-60.342	75.886	66.596	22.053	-3.9231	-3.4311	0.71681	-1.5624	34.215	-5.0971
123.05	4.9113	52.759	-4.0665	0.39912	-1.7563	0.085015	-0.045494	0.072577	0.66021	-1.3176	3040.6	23.208	2.1008	79.379	-60.467	75.889	66.596	22.053	-3.9231	-3.4311	0.71681	-1.5624	34.215	-5.0971
123.05	4.9139	52.765	-4.0661	0.39888	-1.7559	0.086816	-0.049138	0.071688	0.66021	-1.3176	3040.0	23.21	2.1019	79.381	-60.592	75.892	66.596	22.053	-3.9231	-3.4311	0.71681	-1.5624	34.215	-5.0971
123.06	4.9167	52.771	-4.0656	0.39863	-1.7555	0.088557	-0.052741	0.070762	0.66021	-1.3176	3039.3	23.212	2.103	79.383	-60.718	75.895	66.596	22.053	-3.9231	-3.4311	0.71681	-1.5624	34.215	-5.0971
123.06	4.9195	52.777	-4.0652	0.39835	-1.7552	0.090238	-0.056303	0.069798	0.66021	-1.3176	3038.6	23.214	2.1041	79.386	-60.844	75.898	66.596	22.053	-3.9231	-3.4311	0.71681	-1.5624	34.215	-5.0971
123.06	4.9224	52.783	-4.0647	0.39806	-1.7548	0.091858	-0.059822	0.068798	0.66021	-1.3176	3038.0	23.216	2.1053	79.388	-60.97	75.902	66.596	22.053	-3.9231	-3.4311	0.71681	-1.5624	34.215	-5.0971
123.06	4.9255	52.789	-4.0643	0.39775	-1.7545	0.093417	-0.063295	0.067761	0.66021	-1.3176	3037.3	23.218	2.1066	79.391	-61.097	75.905	66.596	22.053	-3.9231	-3.4311	0.71681	-1.5624	34.215	-5.0971
123.06	4.9286	52.795	-4.0638	0.39743	-1.7542	0.094913	-0.066722	0.066689	0.66021	-1.3176	3036.6	23.22	2.1078	79.393	-61.225	75.908	66.596	22.053	-3.9231	-3.4311	0.71681	-1.5624	34.215	-5.0971
123.06	4.9318	52.801	-4.0633	0.39709	-1.7538	0.096347	-0.0701	0.065582	0.66021	-1.3176	3036.0	23.222	2.1092	79.396	-61.352	75.911	66.596	22.053	-3.9231	-3.4311	0.71681	-1.5624	34.215	-5.0971
123.07	4.9351	52.807	-4.0628	0.39673	-1.7535	0.097718	-0.073428	0.064442	0.66021	-1.3176	3035.3	23.224	2.1105	79.398	-61.48	75.914	66.596	22.053	-3.9231	-3.4311	0.71681	-1.5624	34.215	-5.0971
123.07	4.9385	52.814	-4.0623	0.39635	-1.7532	0.099025	-0.076704	0.063268	0.66021	-1.3176	3034.6	23.226	2.1119	79.4	-61.609	75.917	66.596	22.053	-3.9231	-3.4311	0.71681	-1.5624	34.215	-5.0971
123.07	4.942	52.82	-4.0619	0.39596	-1.7529	0.10027	-0.079927	0.062061	0.66021	-1.3176	3034.0	23.228	2.1133	79.403	-61.737	75.92	66.596	22.053	-3.9231	-3.4311	0.71681	-1.5624	34.215	-5.0971
123.07	4.9456	52.826	-4.0613	0.39555	-1.7526	0.10145	-0.083095	0.060823	0.66021	-1.3176	3033.3	23.231	2.1148	79.405	-61.866	75.923	66.596	22.053	-3.9231	-3.4311	0.71681	-1.5624	34.215	-5.0971
123.07	4.9493	52.832	-4.0608	0.39513	-1.7523	0.10256	-0.086208	0.059554	0.66021	-1.3176	3032.6	23.233	2.1163	79.408	-61.995	75.926	66.596	22.053	-3.9231	-3.4311	0.71681	-1.5624	34.215	-5.0971
123.07	4.9531	52.839	-4.0603	0.39469	-1.752	0.10361	-0.089263	0.058255	0.66021	-1.3176	3032.0	23.235	2.1179	79.41	-62.124	75.93	66.596	22.053	-3.9231	-3.4311	0.71681	-1.5624	34.215	-5.0971
123.08	4.9569	52.845	-4.0598	0.39424	-1.7517	0.10459	-0.092259	0.056926	0.66021	-1.3176	3031.3	23.237	2.1194	79.413	-62.254	75.933	66.596	22.053	-3.9231	-3.4311	0.71681	-1.5624	34.215	-5.0971
123.08	4.9608	52.852	-4.0593	0.39377	-1.7514	0.1055	-0.095195	0.055568	0.66021	-1.3176	3030.6	23.24	2.121	79.415	-62.383	75.936	66.596	22.053	-3.9231	-3.4311	0.71681	-1.5624	34.215	-5.0971
123.08	4.9648	52.858	-4.0587	0.39329	-1.7511	0.10635	-0.098069	0.054183	0.66021	-1.3176	3030.0	23.242	2.1227	79.418	-62.513	75.939	66.596	22.053	-3.9231	-3.4311	0.71681	-1.5624	34.215	-5.0971
123.08	4.9689	52.865	-4.0582	0.39279	-1.7509	0.10714	-0.10088	0.052771	0.66021	-1.3176	3029.3	23.244	2.1244	79.42	-62.642	75.942	66.596	22.053	-3.9231	-3.4311	0.71681	-1.5624	34.215	-5.0971
123.08	4.973	52.871	-4.0577	0.39228	-1.7506	0.10785	-0.10363	0.051332	0.66021	-1.3176	3028.6	23.246	2.1261	79.423	-62.771	75.945	66.596	22.053	-3.9231	-3.4311	0.71681	-1.5624	34.215	-5.0971
123.08	4.9773	52.878	-4.0571	0.39175	-1.7504	0.1085	-0.10631	0.049869	0.66021	-1.3176	3028.0	23.249	2.1278	79.425	-62.901	75.948	66.596	22.053	-3.9231	-3.4311	0.71681	-1.5624	34.215	-5.0971
123.09	4.9815	52.884	-4.0566	0.39121	-1.7501	0.10908	-0.10893	0.048381	0.66021	-1.3176	3027.3	23.251	2.1296	79.428	-63.03	75.951	66.596	22.053	-3.9231	-3.4311	0.71681	-1.5624	34.215	-5.0971
123.09	4.9859	52.891	-4.056	0.39066	-1.7499	0.1096	-0.11148	0.046869	0.66021	-1.3176	3026.6	23.253	2.1314	79.43	-63.159	75.954	66.596	22.053	-3.9231	-3.4311	0.71681	-1.5624	34.215	-5.0971
123.09	4.9903	52.897	-4.0555	0.3901	-1.7496	0.11005	-0.11396	0.045335	0.66021	-1.3176	3026.0	23.256	2.1332	79.433	-63.287	75.958	66.596	22.053	-3.9231	-3.4311	0.71681	-1.5624	34.215	-5.0971
123.09	4.9948	52.904	-4.0549	0.38952	-1.7494	0.11043	-0.11637	0.043779	0.66021	-1.3176	3025.3	23.258	2.135	79.435	-63.415	75.961	66.596	22.053	-3.9231	-3.4311	0.71681	-1.5624	34.215	-5.0971
123.09	4.9993	52.911	-4.0544	0.38894	-1.7492	0.11074	-0.11871	0.042202	0.66021	-1.3176	3024.6	23.26	2.1369	79.437	-63.543	75.964	66.596	22.053	-3.9231	-3.4311	0.71681	-1.5624	34.215	-5.0971
123.09	5.0039	52.917	-4.0538	0.38834	-1.749	0.11099	-0.12098	0.040605	0.66021	-1.3176	3023.9	23.263	2.1388	79.44	-63.67	75.967	66.596	22.053	-3.9231	-3.4311	0.71681	-1.5624	34.215	-5.0971
123.09	5.0086	52.924	-4.0533	0.38773	-1.7488	0.11117	-0.12318	0.03899	0.66021	-1.3176	3023.3	23.265	2.1407	79.442	-63.796	75.97	66.596	22.053	-3.9231	-3.4311	0.71681	-1.5624	34.215	-5.0971
123.1	5.0132	52.93	-4.0527	0.38711	-1.7486	0.11128	-0.12531	0.037356	0.66021	-1.3176	3022.6	23.267	2.1427	79.445	-63.922	75.973	66.596	22.053	-3.9231	-3.4311	0.71681	-1.5624	34.215	-5.0971
123.1	5.018	52.937	-4.0522	0.38647	-1.7484	0.11133	-0.12736	0.035705	0.66021	-1.3176	3021.9	23.27	2.1446	79.447	-64.046	75.976	66.596	22.053	-3.9231	-3.4311	0.71681	-1.5624	34.215	-5.0971
123.1	5.0228	52.943	-4.0516	0.38583	-1.7482	0.11131	-0.12934	0.034037	0.66021	-1.3176	3021.3	23.272	2.1466	79.45	-64.169	75.979	66.596	22.053	-3.9231	-3.4311	0.71681	-1.5624	34.215	-5.0971
123.1	5.0276	52.95	-4.0511	0.38518	-1.7481	0.11122	-0.13124	0.032354	0.66021	-1.3176	3020.6	23.274	2.1486	79.452	-64.291	75.982	66.596	22.053	-3.9231	-3.4311	0.71681	-1.5624	34.215	-5.0971
123.1	5.0325	52.956	-4.0505	0.38452	-1.7479	0.11107	-0.13307	0.030657	0.66021	-1.3176	3019.9	23.277	2.1507	79.454	-64.411	75.985	66.596	22.053	-3.9231	-3.4311	0.71681	-1.5624	34.215	-5.0971
123.1	5.0374	52.963	-4.0499	0.38385	-1.7478	0.11085	-0.13483	0.028947	0.66021	-1.3176	3019.3	23.279	2.1527	79.457	-64.529	75.989	66.596	22.053	-3.9231	-3.4311	0.71681	-1.5624	34.215	-5.0971
123.1	5.0424	52.969	-4.0494	0.38317	-1.7476	0.11057	-0.1365	0.027224	0.66021	-1.3176	3018.6	23.281	2.1547	79.459	-64.644	75.992	66.596	22.053	-3.9231	-3.4311	0.71681	-1.5624	34.215	-5.0971
123.11	5.0474	52.976	-4.0488	0.38248	-1.7475	0.11022	-0.1381	0.025489	0.66021	-1.3176	3017.9	23.284	2.1568	79.462	-64.757	75.995	66.596	22.053	-3.9231	-3.4311	0.71681	-1.5624	34.215	-5.0971
123.11	5.0524	52.982	-4.0483	0.38179	-1.7474	0.10981	-0.13962	0.023743	0.66021	-1.3176	3017.2	23.286	2.1589	79.464	-64.866	75.998	66.596	22.053	-3.9231	-3.4311	0.71681	-1.5624	34.215	-5.0971
123.11	5.0575	52.989	-4.0477	0.38109	-1.7473	0.10933	-0.14107	0.021988	0.66021	-1.3176	3016.6	23.288	2.161	79.466	-64.97	76.001	66.596	22.053	-3.9231	-3.4311	0.71681	-1.5624	34.215	-5.0971
123.11	5.0626	52.995	-4.0472	0.38038	-1.7472	0.10879	-0.14243	0.020224	0.66021	-1.3176	3015.9	23.29	2.1631	79.469	-65.07	76.004	66.596	22.053	-3.9231	-3.4311	0.71681	-1.5624	34.215	-5.0971
123.11	5.0677	53.001	-4.0467	0.37966	-1.7471	0.10819	-0.14372	0.018453	0.66021	-1.3176	3015.2	23.293	2.1652	79.471	-65.164	76.007	66.596	22.053	-3.9231	-3.4311	0.71681	-1.5624	34.215	-5.0971
123.11	5.0728	53.007	-4.0461	0.37894	-1.747	0.10752	-0.14492	0.016674	0.66021	-1.3176	3014.6	23.295	2.1674	79.474	-65.25	76.01	66.596	22.053	-3.9231	-3.4311	0.71681	-1.5624	34.215	-5.0971
123.11	5.078	53.014	-4.0456	0.37822	-1.7469	0.1068	-0.14605	0.01489	0.66021	-1.3176	3013.9	23.297	2.1695	79.476	-65.328	76.013	66.596	22.053	-3.9231	-3.4311	0.71681	-1.5624	34.215	-5.0971
123.12	5.0831	53.02	-4.045	0.37748	-1.7468	0.10601	-0.1471	0.0131	0.66021	-1.3176	3013.2	23.299	2.1716	79.478	-65.396	76.016	66.596	22.053	-3.9231	-3.4311	0.71681	-1.5624	34.215	-5.0971
123.12	5.0883	53.026	-4.0445	0.37674	-1.7468	0.10516	-0.14807	0.011306	0.66021	-1.3176	3012.6	23.301	2.1738	79.481	-65.451	76.019	66.596	22.053	-3.9231	-3.4311	0.71681	-1.5624	34.215	-5.0971
123.12	5.0935	53.032	-4.044	0.376	-1.7467	0.10425	-0.14896	0.0095096	0.66021	-1.3176	3011.9	23.303	2.1759	79.483	-65.493	76.022	66.596	22.053	-3.9231	-3.4311	0.71681	-1.5624	34.215	-5.0971
123.12	5.0987	53.038	-4.0435	0.37526	-1.7467	0.10328	-0.14977	0.0077106	0.66021	-1.3176	3011.2	23.306	2.1781	79.485	-65.52	76.025	66.596	22.053	-3.9231	-3.4311	0.71681	-1.5624	34.215	-5.0971
123.12	5.1039	53.044	-4.043	0.3745	-1.7466	0.10225	-0.1505	0.0059103	0.66021	-1.3176	3010.5	23.308	2.1803	79.487	-65.53	76.028	66.596	22.053	-3.9231	-3.4311	0.71681	-1.5624	34.215	-5.0971
123.12	5.1091	53.05	-4.0425	0.37375	-1.7466	0.10117	-0.15115	0.0041096	0.66021	-1.3176	3009.9	23.31	2.1824	79.49	-65.524	76.031	66.596	22.053	-3.9231	-3.4311	0.71681	-1.5624	34.215	-5.0971
123.12	5.1143	53.056	-4.0419	0.37299	-1.7466	0.10003	-0.15173	0.0023095	0.66021	-1.3176	3009.2	23.312	2.1846	79.492	-65.502	76.033	66.596	22.053	-3.9231	-3.4311	0.71681	-1.5624	34.215	-5.0971
123.13	5.1195	53.062	-4.0415	0.37223	-1.7466	0.098829	-0.15222	0.00051079	0.66021	-1.3176	3008.5	23.314	2.1868	79.494	-65.463	76.036	66.596	22.053	-3.9231	-3.4311	0.71681	-1.5624	34.215	-5.0971
123.13	5.1247	53.068	-4.041	0.37147	-1.7466	0.097575	-0.15263	-0.0012856	0.66021	-1.3176	3007.9	23.316	2.1889	79.496	-65.411	76.039	66.596	22.053	-3.9231	-3.4311	0.71681	-1.5624	34.215	-5.0971
123.13	5.1299	53.073	-4.0405	0.37071	-1.7466	0.096267	-0.15296	-0.0030787	0.66021	-1.3176	3007.2	23.318	2.1911	79.499	-65.346	76.042	66.596	22.053	-3.9231	-3.4311	0.71681	-1.5624	34.215	-5.0971
123.13	5.1351	53.079	-4.04	0.36994	-1.7466	0.094904	-0.15322	-0.0048676	0.66021	-1.3176	3006.5	23.32	2.1932	79.501	-65.27	76.045	66.596	22.053	-3.9231	-3.4311	0.71681	-1.5624	34.215	-5.0971
123.13	5.1403	53.084	-4.0395	0.36917	-1.7466	0.093489	-0.15339	-0.0066516	0.66021	-1.3176	3005.8	23.322	2.1954	79.503	-65.185	76.048	66.596	22.053	-3.9231	-3.4311	0.71681	-1.5624	34.215	-5.0971
123.13	5.1454	53.09	-4.0391	0.36841	-1.7467	0.092022	-0.15349	-0.0084297	0.66021	-1.3176	3005.2	23.324	2.1975	79.505	-65.093	76.051	66.596	22.053	-3.9231	-3.4311	0.71681	-1.5624	34.215	-5.0971
123.13	5.1506	53.095	-4.0386	0.36764	-1.7467	0.090504	-0.15351	-0.010201	0.66021	-1.3176	3004.5	23.326	2.1997	79.507	-64.994	76.054	66.596	22.053	-3.9231	-3.4311	0.71681	-1.5624	34.215	-5.0971
123.14	5.1557	53.101	-4.0382	0.36687	-1.7468	0.088935	-0.15345	-0.011965	0.66021	-1.3176	3003.8	23.327	2.2018	79.51	-64.891	76.056	66.596	22.053	-3.9231	-3.4311	0.71681	-1.5624	34.215	-5.0971
123.14	5.1608	53.106	-4.0377	0.36611	-1.7469	0.087318	-0.15331	-0.01372	0.66021	-1.3176	3003.2	23.329	2.2039	79.512	-64.783	76.059	66.596	22.053	-3.9231	-3.4311	0.71681	-1.5624	34.215	-5.0971
123.14	5.1659	53.111	-4.0373	0.36534	-1.7469	0.085652	-0.1531	-0.015466	0.66021	-1.3176	3002.5	23.331	2.206	79.514	-64.671	76.062	66.596	22.053	-3.9231	-3.4311	0.71681	-1.5624	34.215	-5.0971
123.14	5.1709	53.116	-4.0369	0.36457	-1.747	0.083939	-0.1528	-0.017202	0.66021	-1.3176	3001.8	23.333	2.2081	79.516	-64.557	76.065	66.596	22.053	-3.9231	-3.4311	0.71681	-1.5624	34.215	-5.0971
123.14	5.1759	53.121	-4.0364	0.36381	-1.7471	0.08218	-0.15244	-0.018927	0.66021	-1.3176	3001.2	23.335	2.2102	79.518	-64.44	76.067	66.596	22.053	-3.9231	-3.4311	0.71681	-1.5624	34.215	-5.0971
123.14	5.1809	53.126	-4.036	0.36305	-1.7472	0.080376	-0.15199	-0.02064	0.66021	-1.3176	3000.5	23.336	2.2123	79.52	-64.321	76.07	66.596	22.053	-3.9231	-3.4311	0.71681	-1.5624	34.215	-5.0971
123.14	5.1858	53.131	-4.0356	0.36229	-1.7473	0.078528	-0.15148	-0.02234	0.66021	-1.3176	2999.8	23.338	2.2143	79.522	-64.201	76.073	66.596	22.053	-3.9231	-3.4311	0.71681	-1.5624	34.215	-5.0971
123.15	5.1907	53.136	-4.0353	0.36154	-1.7474	0.076637	-0.15088	-0.024027	0.66021	-1.3176	2999.1	23.34	2.2163	79.524	-64.08	76.076	66.596	22.053	-3.9231	-3.4311	0.71681	-1.5624	34.215	-5.0971
123.15	5.1956	53.14	-4.0349	0.36078	-1.7475	0.074705	-0.15022	-0.025701	0.66021	-1.3176	2998.5	23.341	2.2184	79.526	-63.957	76.078	66.596	22.053	-3.9231	-3.4311	0.71681	-1.5624	34.215	-5.0971
123.15	5.2004	53.145	-4.0345	0.36003	-1.7477	0.072731	-0.14948	-0.027359	0.66021	-1.3176	2997.8	23.343	2.2204	79.528	-63.834	76.081	66.596	22.053	-3.9231	-3.4311	0.71681	-1.5624	34.215	-5.0971
123.15	5.2051	53.15	-4.0341	0.35929	-1.7478	0.070718	-0.14866	-0.029001	0.66021	-1.3176	2997.1	23.344	2.2223	79.53	-63.71	76.083	66.596	22.053	-3.9231	-3.4311	0.71681	-1.5624	34.215	-5.0971
123.15	5.2098	53.154	-4.0338	0.35855	-1.748	0.068667	-0.14778	-0.030627	0.66021	-1.3176	2996.5	23.346	2.2243	79.532	-63.586	76.086	66.596	22.053	-3.9231	-3.4311	0.71681	-1.5624	34.215	-5.0971
123.15	5.2145	53.158	-4.0335	0.35781	-1.7481	0.066578	-0.14682	-0.032236	0.66021	-1.3176	2995.8	23.347	2.2262	79.534	-63.461	76.089	66.596	22.053	-3.9231	-3.4311	0.71681	-1.5624	34.215	-5.0971
123.15	5.2191	53.162	-4.0331	0.35708	-1.7483	0.064454	-0.14579	-0.033827	0.66021	-1.3176	2995.1	23.349	2.2282	79.536	-63.336	76.091	66.596	22.053	-3.9231	-3.4311	0.71681	-1.5624	34.215	-5.0971
123.16	5.2237	53.167	-4.0328	0.35635	-1.7485	0.062294	-0.1447	-0.0354	0.66021	-1.3176	2994.4	23.35	2.23	79.538	-63.211	76.094	66.596	22.053	-3.9231	-3.4311	0.71681	-1.5624	34.215	-5.0971
123.16	5.2282	53.171	-4.0325	0.35563	-1.7486	0.060101	-0.14353	-0.036953	0.66021	-1.3176	2993.8	23.351	2.2319	79.539	-63.086	76.096	66.596	22.053	-3.9231	-3.4311	0.71681	-1.5624	34.215	-5.0971
123.16	5.2326	53.175	-4.0322	0.35492	-1.7488	0.057875	-0.1423	-0.038487	0.66021	-1.3176	2993.1	23.353	2.2338	79.541	-62.961	76.099	66.596	22.053	-3.9231	-3.4311	0.71681	-1.5624	34.215	-5.0971
123.16	5.2369	53.178	-4.0319	0.35421	-1.749	0.055618	-0.141	-0.04	0.66021	-1.3176	2992.4	23.354	2.2356	79.543	-62.836	76.101	66.596	22.053	-3.9231	-3.4311	0.71681	-1.5624	34.215	-5.0971
123.16	5.2412	53.182	-4.0317	0.35351	-1.7492	0.053331	-0.13963	-0.041491	0.66021	-1.3176	2991.8	23.355	2.2374	79.545	-62.711	76.104	66.596	22.053	-3.9231	-3.4311	0.71681	-1.5624	34.215	-5.0971
123.16	5.2455	53.186	-4.0314	0.35281	-1.7494	0.051016	-0.13819	-0.042961	0.66021	-1.3176	2991.1	23.356	2.2391	79.547	-62.587	76.106	66.596	22.053	-3.9231	-3.4311	0.71681	-1.5624	34.215	-5.0971
123.16	5.2496	53.189	-4.0312	0.35213	-1.7497	0.048672	-0.1367	-0.044408	0.66021	-1.3176	2990.4	23.357	2.2408	79.548	-62.463	76.109	66.596	22.053	-3.9231	-3.4311	0.71681	-1.5624	34.215	-5.0971
123.17	5.2537	53.193	-4.0309	0.35145	-1.7499	0.046302	-0.13513	-0.045832	0.66021	-1.3176	2989.8	23.358	2.2425	79.55	-62.339	76.111	66.596	22.053	-3.9231	-3.4311	0.71681	-1.5624	34.215	-5.0971
123.17	5.2577	53.196	-4.0307	0.35077	-1.7501	0.043908	-0.13351	-0.047232	0.66021	-1.3176	2989.1	23.359	2.2442	79.552	-62.215	76.114	66.596	22.053	-3.9231	-3.4311	0.71681	-1.5624	34.215	-5.0971
123.17	5.2617	53.199	-4.0305	0.35011	-1.7504	0.041489	-0.13182	-0.048608	0.66021	-1.3176	2988.4	23.36	2.2458	79.554	-62.092	76.116	66.596	22.053	-3.9231	-3.4311	0.71681	-1.5624	34.215	-5.0971
123.17	5.2655	53.202	-4.0303	0.34946	-1.7506	0.039048	-0.13008	-0.049959	0.66021	-1.3176	2987.8	23.361	2.2474	79.555	-61.97	76.118	66.596	22.053	-3.9231	-3.4311	0.71681	-1.5624	34.215	-5.0971
123.17	5.2693	53.205	-4.0301	0.34881	-1.7509	0.036586	-0.12827	-0.051284	0.66021	-1.3176	2987.1	23.362	2.249	79.557	-61.848	76.121	66.596	22.053	-3.9231	-3.4311	0.71681	-1.5624	34.215	-5.0971
123.17	5.273	53.208	-4.0299	0.34817	-1.7511	0.034104	-0.1264	-0.052583	0.66021	-1.3176	2986.4	23.363	2.2505	79.558	-61.726	76.123	66.596	22.053	-3.9231	-3.4311	0.71681	-1.5624	34.215	-5.0971
123.18	5.2766	53.211	-4.0297	0.34755	-1.7514	0.031603	-0.12448	-0.053856	0.66021	-1.3176	2985.7	23.364	2.252	79.56	-61.605	76.125	66.596	22.053	-3.9231	-3.4311	0.71681	-1.5624	34.215	-5.0971
123.18	5.2801	53.213	-4.0296	0.34693	-1.7517	0.029084	-0.1225	-0.055102	0.66021	-1.3176	2985.1	23.365	2.2535	79.562	-61.485	76.128	66.596	22.053	-3.9231	-3.4311	0.71681	-1.5624	34.215	-5.0971
123.18	5.2835	53.216	-4.0295	0.34632	-1.7519	0.02655	-0.12046	-0.05632	0.66021	-1.3176	2984.4	23.365	2.2549	79.563	-61.365	76.13	66.596	22.053	-3.9231	-3.4311	0.71681	-1.5624	34.215	-5.0971
123.18	5.2868	53.218	-4.0293	0.34573	-1.7522	0.024001	-0.11837	-0.057511	0.66021	-1.3176	2983.7	23.366	2.2563	79.565	-61.246	76.132	66.596	22.053	-3.9231	-3.4311	0.71681	-1.5624	34.215	-5.0971
123.18	5.2901	53.221	-4.0292	0.34514	-1.7525	0.021438	-0.11623	-0.058672	0.66021	-1.3176	2983.1	23.367	2.2576	79.566	-61.128	76.134	66.596	22.053	-3.9231	-3.4311	0.71681	-1.5624	34.215	-5.0971
123.18	5.2932	53.223	-4.0291	0.34456	-1.7528	0.018863	-0.11403	-0.059805	0.66021	-1.3176	2982.4	23.367	2.2589	79.568	-61.01	76.136	66.596	22.053	-3.9231	-3.4311	0.71681	-1.5624	34.215	-5.0971
123.19	5.2963	53.225	-4.029	0.344	-1.7531	0.016277	-0.11179	-0.060909	0.66021	-1.3176	2981.7	23.368	2.2602	79.569	-60.893	76.139	66.596	22.053	-3.9231	-3.4311	0.71681	-1.5624	34.215	-5.0971
123.19	5.2992	53.227	-4.0289	0.34345	-1.7534	0.013681	-0.10949	-0.061982	0.66021	-1.3176	2981.1	23.368	2.2614	79.571	-60.777	76.141	66.596	22.053	-3.9231	-3.4311	0.71681	-1.5624	34.215	-5.0971
123.19	5.3021	53.229	-4.0289	0.3429	-1.7537	0.011077	-0.10714	-0.063025	0.66021	-1.3176	2980.4	23.369	2.2626	79.572	-60.661	76.143	66.596	22.053	-3.9231	-3.4311	0.71681	-1.5624	34.215	-5.0971
123.19	5.3048	53.231	-4.0288	0.34237	-1.754	0.0084662	-0.10475	-0.064038	0.66021	-1.3176	2979.7	23.369	2.2637	79.573	-60.547	76.145	66.596	22.053	-3.9231	-3.4311	0.71681	-1.5624	34.215	-5.0971
123.19	5.3074	53.232	-4.0288	0.34186	-1.7544	0.0058494	-0.10231	-0.06502	0.66021	-1.3176	2979.1	23.369	2.2648	79.575	-60.433	76.147	66.596	22.053	-3.9231	-3.4311	0.71681	-1.5624	34.215	-5.0971
123.19	5.31	53.234	-4.0288	0.34135	-1.7547	0.0032281	-0.09983	-0.06597	0.66021	-1.3176	2978.4	23.37	2.2658	79.576	-60.32	76.149	66.596	22.053	-3.9231	-3.4311	0.71681	-1.5624	34.215	-5.0971
123.2	5.3124	53.235	-4.0288	0.34086	-1.755	0.00060356	-0.097303	-0.066888	0.66021	-1.3176	2977.7	23.37	2.2668	79.577	-60.207	76.151	66.596	22.053	-3.9231	-3.4311	0.71681	-1.5624	34.215	-5.0971
123.2	5.3147	53.236	-4.0288	0.34038	-1.7554	-0.0020229	-0.094733	-0.067775	0.66021	-1.3176	2977.1	23.37	2.2678	79.579	-60.096	76.153	66.596	22.053	-3.9231	-3.4311	0.71681	-1.5624	34.215	-5.0971
123.2	5.317	53.237	-4.0288	0.33991	-1.7557	-0.0046499	-0.092123	-0.068629	0.66021	-1.3176	2976.4	23.37	2.2687	79.58	-59.985	76.155	66.596	22.053	-3.9231	-3.4311	0.71681	-1.5624	34.215	-5.0971
123.2	5.3191	53.238	-4.0288	0.33946	-1.7561	-0.0072764	-0.089473	-0.06945	0.66021	-1.3176	2975.7	23.37	2.2695	79.581	-59.876	76.157	66.596	22.053	-3.9231	-3.4311	0.71681	-1.5624	34.215	-5.0971
123.2	5.3211	53.239	-4.0289	0.33902	-1.7564	-0.009901	-0.086784	-0.070239	0.66021	-1.3176	2975.1	23.371	2.2704	79.582	-59.767	76.159	66.596	22.053	-3.9231	-3.4311	0.71681	-1.5624	34.215	-5.0971
123.2	5.3229	53.24	-4.0289	0.33859	-1.7568	-0.012522	-0.084058	-0.070994	0.66021	-1.3176	2974.4	23.371	2.2711	79.584	-59.659	76.161	66.596	22.053	-3.9231	-3.4311	0.71681	-1.5624	34.215	-5.0971
123.21	5.3247	53.241	-4.029	0.33818	-1.7571	-0.015139	-0.081296	-0.071716	0.66021	-1.3176	2973.7	23.37	2.2719	79.585	-59.552	76.163	66.596	22.053	-3.9231	-3.4311	0.71681	-1.5624	34.215	-5.0971
123.21	5.3264	53.241	-4.0291	0.33778	-1.7575	-0.017751	-0.0785	-0.072404	0.66021	-1.3176	2973.1	23.37	2.2725	79.586	-59.446	76.165	66.596	22.053	-3.9231	-3.4311	0.71681	-1.5624	34.215	-5.0971
123.21	5.3279	53.242	-4.0292	0.33739	-1.7578	-0.020355	-0.07567	-0.073058	0.66021	-1.3176	2972.4	23.37	2.2732	79.587	-59.341	76.166	66.596	22.053	-3.9231	-3.4311	0.71681	-1.5624	34.215	-5.0971
123.21	5.3293	53.242	-4.0293	0.33702	-1.7582	-0.022952	-0.072809	-0.073677	0.66021	-1.3176	2971.7	23.37	2.2737	79.588	-59.237	76.168	66.596	22.053	-3.9231	-3.4311	0.71681	-1.5624	34.215	-5.0971
123.21	5.3306	53.242	-4.0294	0.33666	-1.7586	-0.025539	-0.069917	-0.074263	0.66021	-1.3176	2971.1	23.37	2.2743	79.589	-59.134	76.17	66.596	22.053	-3.9231	-3.4311	0.71681	-1.5624	34.215	-5.0971
123.22	5.3318	53.243	-4.0295	0.33632	-1.7589	-0.028115	-0.066997	-0.074814	0.66021	-1.3176	2970.4	23.37	2.2747	79.59	-59.032	76.172	66.596	22.053	-3.9231	-3.4311	0.71681	-1.5624	34.215	-5.0971
123.22	5.3329	53.243	-4.0297	0.33599	-1.7593	-0.03068	-0.064048	-0.07533	0.66021	-1.3176	2969.7	23.369	2.2752	79.591	-58.932	76.174	66.596	22.053	-3.9231	-3.4311	0.71681	-1.5624	34.215	-5.0971
123.22	5.3339	53.242	-4.0298	0.33568	-1.7597	-0.033231	-0.061073	-0.075811	0.66021	-1.3176	2969.1	23.369	2.2755	79.593	-58.832	76.175	66.596	22.053	-3.9231	-3.4311	0.71681	-1.5624	34.215	-5.0971
123.22	5.3347	53.242	-4.03	0.33538	-1.7601	-0.035769	-0.058073	-0.076258	0.66021	-1.3176	2968.4	23.368	2.2759	79.594	-58.733	76.177	66.596	22.053	-3.9231	-3.4311	0.71681	-1.5624	34.215	-5.0971
123.22	5.3354	53.242	-4.0302	0.3351	-1.7605	-0.038291	-0.05505	-0.076669	0.66021	-1.3176	2967.7	23.368	2.2761	79.594	-58.635	76.179	66.596	22.053	-3.9231	-3.4311	0.71681	-1.5624	34.215	-5.0971
123.23	5.336	53.241	-4.0304	0.33483	-1.7608	-0.040797	-0.052005	-0.077045	0.66021	-1.3176	2967.1	23.368	2.2764	79.595	-58.538	76.18	66.596	22.053	-3.9231	-3.4311	0.71681	-1.5624	34.215	-5.0971
123.23	5.3365	53.241	-4.0306	0.33458	-1.7612	-0.043285	-0.048939	-0.077386	0.66021	-1.3176	2966.4	23.367	2.2766	79.596	-58.443	76.182	66.596	22.053	-3.9231	-3.4311	0.71681	-1.5624	34.215	-5.0971
123.23	5.3368	53.24	-4.0308	0.33434	-1.7616	-0.045754	-0.045853	-0.077692	0.66021	-1.3176	2965.7	23.366	2.2767	79.597	-58.348	76.184	66.596	22.053	-3.9231	-3.4311	0.71681	-1.5624	34.215	-5.0971
123.23	5.3371	53.239	-4.0311	0.33412	-1.762	-0.048203	-0.04275	-0.077962	0.66021	-1.3176	2965.1	23.366	2.2768	79.598	-58.255	76.185	66.596	22.053	-3.9231	-3.4311	0.71681	-1.5624	34.215	-5.0971
123.23	5.3372	53.238	-4.0313	0.33391	-1.7624	-0.050631	-0.03963	-0.078196	0.66021	-1.3176	2964.4	23.365	2.2768	79.599	-58.162	76.187	66.596	22.053	-3.9231	-3.4311	0.71681	-1.5624	34.215	-5.0971
123.24	5.3372	53.237	-4.0316	0.33372	-1.7628	-0.053037	-0.036495	-0.078395	0.66021	-1.3176	2963.7	23.364	2.2767	79.6	-58.071	76.188	66.596	22.053	-3.9231	-3.4311	0.71681	-1.5624	34.215	-5.0971
123.24	5.337	53.236	-4.0318	0.33355	-1.7632	-0.05542	-0.033347	-0.078559	0.66021	-1.3176	2963.1	23.363	2.2767	79.601	-57.981	76.19	66.596	22.053	-3.9231	-3.4311	0.71681	-1.5624	34.215	-5.0971
123.24	5.3368	53.235	-4.0321	0.33339	-1.7636	-0.057779	-0.030187	-0.078687	0.66021	-1.3176	2962.4	23.363	2.2765	79.602	-57.892	76.191	66.596	22.053	-3.9231	-3.4311	0.71681	-1.5624	34.215	-5.0971
123.24	5.3364	53.234	-4.0324	0.33325	-1.764	-0.060112	-0.027016	-0.07878	0.66021	-1.3176	2961.8	23.362	2.2764	79.602	-57.805	76.193	66.596	22.053	-3.9231	-3.4311	0.71681	-1.5624	34.215	-5.0971
123.24	5.3359	53.232	-4.0327	0.33312	-1.7644	-0.062418	-0.023835	-0.078837	0.66021	-1.3176	2961.1	23.361	2.2761	79.603	-57.718	76.194	66.596	22.053	-3.9231	-3.4311	0.71681	-1.5624	34.215	-5.0971
123.25	5.3353	53.231	-4.033	0.33301	-1.7648	-0.064697	-0.020647	-0.078859	0.66021	-1.3176	2960.4	23.36	2.2758	79.604	-57.633	76.196	66.596	22.053	-3.9231	-3.4311	0.71681	-1.5624	34.215	-5.0971
123.25	5.3346	53.229	-4.0334	0.33291	-1.7652	-0.066948	-0.017453	-0.078846	0.66021	-1.3176	2959.8	23.359	2.2755	79.605	-57.549	76.197	66.596	22.053	-3.9231	-3.4311	0.71681	-1.5624	34.215	-5.0971
123.25	5.3337	53.227	-4.0337	0.33283	-1.7655	-0.069169	-0.014253	-0.078797	0.66021	-1.3176	2959.1	23.358	2.2751	79.605	-57.466	76.199	66.596	22.053	-3.9231	-3.4311	0.71681	-1.5624	34.215	-5.0971
123.25	5.3328	53.225	-4.0341	0.33277	-1.7659	-0.071359	-0.011051	-0.078713	0.66021	-1.3176	2958.4	23.357	2.2747	79.606	-57.384	76.2	66.596	22.053	-3.9231	-3.4311	0.71681	-1.5624	34.215	-5.0971
123.25	5.3317	53.223	-4.0344	0.33272	-1.7663	-0.073518	-0.0078461	-0.078595	0.66021	-1.3176	2957.8	23.356	2.2742	79.607	-57.303	76.202	66.596	22.053	-3.9231	-3.4311	0.71681	-1.5624	34.215	-5.0971
123.26	5.3305	53.221	-4.0348	0.33269	-1.7667	-0.075645	-0.0046408	-0.078441	0.66021	-1.3176	2957.1	23.354	2.2737	79.607	-57.224	76.203	66.596	22.053	-3.9231	-3.4311	0.71681	-1.5624	34.215	-5.0971
123.26	5.3291	53.219	-4.0352	0.33268	-1.7671	-0.077738	-0.0014365	-0.078253	0.66021	-1.3176	2956.4	23.353	2.2731	79.608	-57.146	76.204	66.596	22.053	-3.9231	-3.4311	0.71681	-1.5624	34.215	-5.0971
123.26	5.3277	53.217	-4.0356	0.33268	-1.7675	-0.079796	0.0017654	-0.07803	0.66021	-1.3176	2955.8	23.352	2.2725	79.609	-57.069	76.206	66.596	22.053	-3.9231	-3.4311	0.71681	-1.5624	34.215	-5.0971
123.26	5.3261	53.214	-4.036	0.3327	-1.7679	-0.08182	0.0049635	-0.077772	0.66021	-1.3176	2955.1	23.351	2.2718	79.609	-56.994	76.207	66.596	22.053	-3.9231	-3.4311	0.71681	-1.5624	34.215	-5.0971
123.26	5.3245	53.212	-4.0364	0.33273	-1.7683	-0.083807	0.0081563	-0.07748	0.66021	-1.3176	2954.5	23.349	2.271	79.61	-56.92	76.208	66.596	22.053	-3.9231	-3.4311	0.71681	-1.5624	34.215	-5.0971
123.27	5.3227	53.209	-4.0368	0.33278	-1.7687	-0.085758	0.011342	-0.077155	0.66021	-1.3176	2953.8	23.348	2.2703	79.61	-56.847	76.21	66.596	22.053	-3.9231	-3.4311	0.71681	-1.5624	34.215	-5.0971
123.27	5.3208	53.207	-4.0372	0.33284	-1.7691	-0.08767	0.01452	-0.076795	0.66021	-1.3176	2953.1	23.346	2.2694	79.611	-56.775	76.211	66.596	22.053	-3.9231	-3.4311	0.71681	-1.5624	34.215	-5.0971
123.27	5.3188	53.204	-4.0377	0.33292	-1.7694	-0.089544	0.017689	-0.076402	0.66021	-1.3176	2952.5	23.345	2.2686	79.611	-56.704	76.212	66.596	22.053	-3.9231	-3.4311	0.71681	-1.5624	34.215	-5.0971
123.27	5.3166	53.201	-4.0381	0.33302	-1.7698	-0.091378	0.020846	-0.075975	0.66021	-1.3176	2951.8	23.343	2.2676	79.612	-56.635	76.213	66.596	22.053	-3.9231	-3.4311	0.71681	-1.5624	34.215	-5.0971
123.28	5.3144	53.198	-4.0386	0.33313	-1.7702	-0.093172	0.023991	-0.075515	0.66021	-1.3176	2951.2	23.342	2.2667	79.612	-56.568	76.215	66.596	22.053	-3.9231	-3.4311	0.71681	-1.5624	34.215	-5.0971
123.28	5.3121	53.195	-4.0391	0.33326	-1.7706	-0.094925	0.027122	-0.075023	0.66021	-1.3176	2950.5	23.34	2.2657	79.613	-56.501	76.216	66.596	22.053	-3.9231	-3.4311	0.71681	-1.5624	34.215	-5.0971
123.28	5.3096	53.192	-4.0396	0.3334	-1.7709	-0.096636	0.030237	-0.074498	0.66021	-1.3176	2949.8	23.339	2.2646	79.613	-56.436	76.217	66.596	22.053	-3.9231	-3.4311	0.71681	-1.5624	34.215	-5.0971
123.28	5.307	53.189	-4.04	0.33356	-1.7713	-0.098304	0.033336	-0.07394	0.66021	-1.3176	2949.2	23.337	2.2635	79.614	-56.372	76.218	66.596	22.053	-3.9231	-3.4311	0.71681	-1.5624	34.215	-5.0971
123.29	5.3044	53.186	-4.0405	0.33374	-1.7717	-0.099929	0.036416	-0.073351	0.66021	-1.3176	2948.5	23.335	2.2623	79.614	-56.31	76.219	66.596	22.053	-3.9231	-3.4311	0.71681	-1.5624	34.215	-5.0971
123.29	5.3016	53.182	-4.041	0.33393	-1.7721	-0.10151	0.039478	-0.072729	0.66021	-1.3176	2947.8	23.334	2.2612	79.615	-56.248	76.221	66.596	22.053	-3.9231	-3.4311	0.71681	-1.5624	34.215	-5.0971
123.29	5.2988	53.179	-4.0416	0.33413	-1.7724	-0.10305	0.042518	-0.072077	0.66021	-1.3176	2947.2	23.332	2.2599	79.615	-56.189	76.222	66.596	22.053	-3.9231	-3.4311	0.71681	-1.5624	34.215	-5.0971
123.29	5.2958	53.175	-4.0421	0.33435	-1.7728	-0.10454	0.045535	-0.071393	0.66021	-1.3176	2946.5	23.33	2.2586	79.615	-56.13	76.223	66.596	22.053	-3.9231	-3.4311	0.71681	-1.5624	34.215	-5.0971
123.29	5.2927	53.172	-4.0426	0.33459	-1.7731	-0.10598	0.048529	-0.070679	0.66021	-1.3176	2945.9	23.328	2.2573	79.616	-56.073	76.224	66.596	22.053	-3.9231	-3.4311	0.71681	-1.5624	34.215	-5.0971
123.3	5.2896	53.168	-4.0431	0.33484	-1.7735	-0.10738	0.051498	-0.069935	0.66021	-1.3176	2945.2	23.327	2.256	79.616	-56.017	76.225	66.596	22.053	-3.9231	-3.4311	0.71681	-1.5624	34.215	-5.0971
123.3	5.2863	53.164	-4.0437	0.3351	-1.7738	-0.10873	0.054441	-0.069161	0.66021	-1.3176	2944.5	23.325	2.2546	79.617	-55.963	76.226	66.596	22.053	-3.9231	-3.4311	0.71681	-1.5624	34.215	-5.0971
123.3	5.283	53.161	-4.0442	0.33538	-1.7742	-0.11004	0.057356	-0.068357	0.66021	-1.3176	2943.9	23.323	2.2531	79.617	-55.91	76.227	66.596	22.053	-3.9231	-3.4311	0.71681	-1.5624	34.215	-5.0971
123.3	5.2795	53.157	-4.0448	0.33567	-1.7745	-0.11129	0.060241	-0.067524	0.66021	-1.3176	2943.2	23.321	2.2516	79.617	-55.858	76.228	66.596	22.053	-3.9231	-3.4311	0.71681	-1.5624	34.215	-5.0971
123.31	5.276	53.153	-4.0453	0.33598	-1.7748	-0.1125	0.063096	-0.066663	0.66021	-1.3176	2942.6	23.319	2.2501	79.618	-55.808	76.229	66.596	22.053	-3.9231	-3.4311	0.71681	-1.5624	34.215	-5.0971
123.31	5.2724	53.149	-4.0459	0.3363	-1.7752	-0.11366	0.065919	-0.065773	0.66021	-1.3176	2941.9	23.317	2.2486	79.618	-55.759	76.231	66.596	22.053	-3.9231	-3.4311	0.71681	-1.5624	34.215	-5.0971
123.31	5.2687	53.145	-4.0465	0.33664	-1.7755	-0.11476	0.06871	-0.064856	0.66021	-1.3176	2941.2	23.315	2.247	79.618	-55.712	76.232	66.596	22.053	-3.9231	-3.4311	0.71681	-1.5624	34.215	-5.0971
123.31	5.2649	53.141	-4.047	0.33699	-1.7758	-0.11582	0.071465	-0.063911	0.66021	-1.3176	2940.6	23.313	2.2454	79.619	-55.666	76.233	66.596	22.053	-3.9231	-3.4311	0.71681	-1.5624	34.215	-5.0971
123.32	5.261	53.137	-4.0476	0.33736	-1.7761	-0.11683	0.074185	-0.06294	0.66021	-1.3176	2939.9	23.311	2.2437	79.619	-55.621	76.234	66.596	22.053	-3.9231	-3.4311	0.71681	-1.5624	34.215	-5.0971
123.32	5.2571	53.133	-4.0482	0.33773	-1.7765	-0.11778	0.076869	-0.061942	0.66021	-1.3176	2939.3	23.309	2.242	79.619	-55.578	76.235	66.596	22.053	-3.9231	-3.4311	0.71681	-1.5624	34.215	-5.0971
123.32	5.253	53.128	-4.0488	0.33812	-1.7768	-0.11869	0.079514	-0.060919	0.66021	-1.3176	2938.6	23.307	2.2403	79.619	-55.536	76.236	66.596	22.053	-3.9231	-3.4311	0.71681	-1.5624	34.215	-5.0971
123.32	5.2489	53.124	-4.0494	0.33853	-1.7771	-0.11954	0.082119	-0.05987	0.66021	-1.3176	2937.9	23.305	2.2385	79.62	-55.496	76.237	66.596	22.053	-3.9231	-3.4311	0.71681	-1.5624	34.215	-5.0971
123.33	5.2448	53.12	-4.05	0.33895	-1.7774	-0.12034	0.084684	-0.058796	0.66021	-1.3176	2937.3	23.303	2.2367	79.62	-55.457	76.238	66.596	22.053	-3.9231	-3.4311	0.71681	-1.5624	34.215	-5.0971
123.33	5.2405	53.115	-4.0506	0.33938	-1.7777	-0.12108	0.087207	-0.057698	0.66021	-1.3176	2936.6	23.301	2.2349	79.62	-55.419	76.239	66.596	22.053	-3.9231	-3.4311	0.71681	-1.5624	34.215	-5.0971
123.33	5.2362	53.111	-4.0512	0.33982	-1.7779	-0.12178	0.089687	-0.056576	0.66021	-1.3176	2936.0	23.298	2.2331	79.62	-55.383	76.24	66.596	22.053	-3.9231	-3.4311	0.71681	-1.5624	34.215	-5.0971
123.33	5.2318	53.107	-4.0518	0.34027	-1.7782	-0.12242	0.092123	-0.055431	0.66021	-1.3176	2935.3	23.296	2.2312	79.621	-55.348	76.241	66.596	22.053	-3.9231	-3.4311	0.71681	-1.5624	34.215	-5.0971
123.34	5.2274	53.102	-4.0524	0.34074	-1.7785	-0.12301	0.094513	-0.054264	0.66021	-1.3176	2934.7	23.294	2.2293	79.621	-55.315	76.242	66.596	22.053	-3.9231	-3.4311	0.71681	-1.5624	34.215	-5.0971
123.34	5.2229	53.098	-4.053	0.34122	-1.7788	-0.12354	0.096857	-0.053074	0.66021	-1.3176	2934.0	23.292	2.2274	79.621	-55.283	76.243	66.596	22.053	-3.9231	-3.4311	0.71681	-1.5624	34.215	-5.0971
123.34	5.2183	53.093	-4.0537	0.34171	-1.779	-0.12402	0.099153	-0.051863	0.66021	-1.3176	2933.3	23.29	2.2254	79.621	-55.252	76.244	66.596	22.053	-3.9231	-3.4311	0.71681	-1.5624	34.215	-5.0971
123.34	5.2137	53.088	-4.0543	0.34221	-1.7793	-0.12445	0.1014	-0.050631	0.66021	-1.3176	2932.7	23.287	2.2234	79.622	-55.223	76.245	66.596	22.053	-3.9231	-3.4311	0.71681	-1.5624	34.215	-5.0971
123.35	5.209	53.084	-4.0549	0.34272	-1.7795	-0.12482	0.1036	-0.049378	0.66021	-1.3176	2932.0	23.285	2.2214	79.622	-55.195	76.245	66.596	22.053	-3.9231	-3.4311	0.71681	-1.5624	34.215	-5.0971
123.35	5.2043	53.079	-4.0555	0.34324	-1.7798	-0.12514	0.10575	-0.048106	0.66021	-1.3176	2931.4	23.283	2.2194	79.622	-55.169	76.246	66.596	22.053	-3.9231	-3.4311	0.71681	-1.5624	34.215	-5.0971
123.35	5.1995	53.075	-4.0562	0.34378	-1.78	-0.12541	0.10784	-0.046815	0.66021	-1.3176	2930.7	23.281	2.2174	79.622	-55.145	76.247	66.596	22.053	-3.9231	-3.4311	0.71681	-1.5624	34.215	-5.0971
123.35	5.1947	53.07	-4.0568	0.34432	-1.7802	-0.12562	0.10988	-0.045505	0.66021	-1.3176	2930.0	23.278	2.2153	79.622	-55.121	76.248	66.596	22.053	-3.9231	-3.4311	0.71681	-1.5624	34.215	-5.0971
123.36	5.1898	53.065	-4.0574	0.34488	-1.7805	-0.12578	0.11187	-0.044178	0.66021	-1.3176	2929.4	23.276	2.2132	79.623	-55.099	76.249	66.596	22.053	-3.9231	-3.4311	0.71681	-1.5624	34.215	-5.0971
123.36	5.1849	53.061	-4.058	0.34544	-1.7807	-0.12588	0.11381	-0.042833	0.66021	-1.3176	2928.7	23.274	2.2111	79.623	-55.079	76.25	66.596	22.053	-3.9231	-3.4311	0.71681	-1.5624	34.215	-5.0971
123.36	5.18	53.056	-4.0587	0.34602	-1.7809	-0.12593	0.11568	-0.041472	0.66021	-1.3176	2928.1	23.272	2.209	79.623	-55.06	76.251	66.596	22.053	-3.9231	-3.4311	0.71681	-1.5624	34.215	-5.0971
123.37	5.175	53.051	-4.0593	0.3466	-1.7811	-0.12592	0.11751	-0.040095	0.66021	-1.3176	2927.4	23.269	2.2069	79.623	-55.042	76.252	66.596	22.053	-3.9231	-3.4311	0.71681	-1.5624	34.215	-5.0971
123.37	5.17	53.047	-4.0599	0.34719	-1.7813	-0.12586	0.11927	-0.038703	0.66021	-1.3176	2926.8	23.267	2.2047	79.624	-55.026	76.253	66.596	22.053	-3.9231	-3.4311	0.71681	-1.5624	34.215	-5.0971
123.37	5.1649	53.042	-4.0606	0.34779	-1.7815	-0.12574	0.12098	-0.037296	0.66021	-1.3176	2926.1	23.265	2.2026	79.624	-55.011	76.254	66.596	22.053	-3.9231	-3.4311	0.71681	-1.5624	34.215	-5.0971
123.37	5.1598	53.037	-4.0612	0.3484	-1.7817	-0.12557	0.12262	-0.035876	0.66021	-1.3176	2925.4	23.263	2.2004	79.624	-54.998	76.255	66.596	22.053	-3.9231	-3.4311	0.71681	-1.5624	34.215	-5.0971
123.38	5.1547	53.033	-4.0618	0.34902	-1.7818	-0.12535	0.12421	-0.034442	0.66021	-1.3176	2924.8	23.26	2.1982	79.624	-54.986	76.256	66.596	22.053	-3.9231	-3.4311	0.71681	-1.5624	34.215	-5.0971
123.38	5.1496	53.028	-4.0624	0.34964	-1.782	-0.12508	0.12574	-0.032996	0.66021	-1.3176	2924.1	23.258	2.196	79.624	-54.976	76.257	66.596	22.053	-3.9231	-3.4311	0.71681	-1.5624	34.215	-5.0971
123.38	5.1444	53.023	-4.0631	0.35027	-1.7822	-0.12475	0.1272	-0.031539	0.66021	-1.3176	2923.5	23.256	2.1938	79.625	-54.967	76.258	66.596	22.053	-3.9231	-3.4311	0.71681	-1.5624	34.215	-5.0971
123.38	5.1393	53.018	-4.0637	0.35091	-1.7823	-0.12436	0.1286	-0.03007	0.66021	-1.3176	2922.8	23.253	2.1916	79.625	-54.959	76.259	66.596	22.053	-3.9231	-3.4311	0.71681	-1.5624	34.215	-5.0971
123.39	5.1341	53.014	-4.0643	0.35156	-1.7825	-0.12393	0.12994	-0.028591	0.66021	-1.3176	2922.1	23.251	2.1894	79.625	-54.953	76.26	66.596	22.053	-3.9231	-3.4311	0.71681	-1.5624	34.215	-5.0971
123.39	5.1289	53.009	-4.0649	0.35221	-1.7826	-0.12344	0.13122	-0.027102	0.66021	-1.3176	2921.5	23.249	2.1872	79.625	-54.948	76.261	66.596	22.053	-3.9231	-3.4311	0.71681	-1.5624	34.215	-5.0971
123.39	5.1237	53.005	-4.0656	0.35287	-1.7827	-0.1229	0.13243	-0.025604	0.66021	-1.3176	2920.8	23.247	2.1849	79.625	-54.945	76.262	66.596	22.053	-3.9231	-3.4311	0.71681	-1.5624	34.215	-5.0971
123.39	5.1185	53.0	-4.0662	0.35354	-1.7829	-0.1223	0.13358	-0.024099	0.66021	-1.3176	2920.2	23.244	2.1827	79.626	-54.943	76.263	66.596	22.053	-3.9231	-3.4311	0.71681	-1.5624	34.215	-5.0971
123.4	5.1132	52.995	-4.0668	0.35421	-1.783	-0.12166	0.13466	-0.022586	0.66021	-1.3176	2919.5	23.242	2.1805	79.626	-54.943	76.264	66.596	22.053	-3.9231	-3.4311	0.71681	-1.5624	34.215	-5.0971
123.4	5.108	52.991	-4.0674	0.35488	-1.7831	-0.12096	0.13567	-0.021066	0.66021	-1.3176	2918.9	23.24	2.1782	79.626	-54.944	76.265	66.596	22.053	-3.9231	-3.4311	0.71681	-1.5624	34.215	-5.0971
123.4	5.1028	52.986	-4.068	0.35556	-1.7832	-0.12021	0.13662	-0.01954	0.66021	-1.3176	2918.2	23.238	2.176	79.626	-54.946	76.265	66.596	22.053	-3.9231	-3.4311	0.71681	-1.5624	34.215	-5.0971
123.4	5.0975	52.982	-4.0686	0.35625	-1.7833	-0.11941	0.1375	-0.018009	0.66021	-1.3176	2917.5	23.236	2.1737	79.627	-54.95	76.266	66.596	22.053	-3.9231	-3.4311	0.71681	-1.5624	34.215	-5.0971
123.41	5.0923	52.977	-4.0692	0.35694	-1.7834	-0.11856	0.13832	-0.016474	0.66021	-1.3176	2916.9	23.233	2.1715	79.627	-54.955	76.267	66.596	22.053	-3.9231	-3.4311	0.71681	-1.5624	34.215	-5.0971
123.41	5.0871	52.973	-4.0698	0.35763	-1.7835	-0.11766	0.13907	-0.014935	0.66021	-1.3176	2916.2	23.231	2.1693	79.627	-54.962	76.268	66.596	22.053	-3.9231	-3.4311	0.71681	-1.5624	34.215	-5.0971
123.41	5.0819	52.969	-4.0704	0.35833	-1.7835	-0.11672	0.13975	-0.013393	0.66021	-1.3176	2915.6	23.229	2.1671	79.627	-54.97	76.269	66.596	22.053	-3.9231	-3.4311	0.71681	-1.5624	34.215	-5.0971
123.41	5.0767	52.964	-4.0709	0.35903	-1.7836	-0.11572	0.14036	-0.011849	0.66021	-1.3176	2914.9	23.227	2.1648	79.628	-54.98	76.27	66.596	22.053	-3.9231	-3.4311	0.71681	-1.5624	34.215	-5.0971
123.42	5.0715	52.96	-4.0715	0.35973	-1.7836	-0.11467	0.1409	-0.010304	0.66021	-1.3176	2914.3	23.225	2.1626	79.628	-54.99	76.271	66.596	22.053	-3.9231	-3.4311	0.71681	-1.5624	34.215	-5.0971
123.42	5.0664	52.956	-4.0721	0.36044	-1.7837	-0.11358	0.14137	-0.0087576	0.66021	-1.3176	2913.6	23.223	2.1604	79.628	-55.003	76.272	66.596	22.053	-3.9231	-3.4311	0.71681	-1.5624	34.215	-5.0971
123.42	5.0612	52.952	-4.0726	0.36115	-1.7837	-0.11244	0.14178	-0.0072116	0.66021	-1.3176	2912.9	23.221	2.1582	79.628	-55.016	76.273	66.596	22.053	-3.9231	-3.4311	0.71681	-1.5624	34.215	-5.0971
123.42	5.0561	52.947	-4.0732	0.36186	-1.7838	-0.11125	0.14211	-0.0056664	0.66021	-1.3176	2912.3	23.219	2.156	79.629	-55.031	76.275	66.596	22.053	-3.9231	-3.4311	0.71681	-1.5624	34.215	-5.0971
123.43	5.051	52.943	-4.0738	0.36257	-1.7838	-0.11002	0.14238	-0.0041229	0.66021	-1.3176	2911.6	23.217	2.1538	79.629	-55.048	76.276	66.596	22.053	-3.9231	-3.4311	0.71681	-1.5624	34.215	-5.0971
123.43	5.0459	52.939	-4.0743	0.36328	-1.7838	-0.10874	0.14258	-0.0025818	0.66021	-1.3176	2911.0	23.215	2.1517	79.629	-55.066	76.277	66.596	22.053	-3.9231	-3.4311	0.71681	-1.5624	34.215	-5.0971
123.43	5.0409	52.935	-4.0748	0.36399	-1.7838	-0.10742	0.1427	-0.0010439	0.66021	-1.3176	2910.3	23.213	2.1495	79.63	-55.085	76.278	66.596	22.053	-3.9231	-3.4311	0.71681	-1.5624	34.215	-5.0971
123.43	5.0359	52.932	-4.0754	0.36471	-1.7838	-0.10606	0.14276	0.00049017	0.66021	-1.3176	2909.7	23.211	2.1474	79.63	-55.105	76.279	66.596	22.053	-3.9231	-3.4311	0.71681	-1.5624	34.215	-5.0971
123.44	5.0309	52.928	-4.0759	0.36542	-1.7838	-0.10465	0.14275	0.0020195	0.66021	-1.3176	2909.0	23.209	2.1452	79.63	-55.127	76.28	66.596	22.053	-3.9231	-3.4311	0.71681	-1.5624	34.215	-5.0971
123.44	5.026	52.924	-4.0764	0.36613	-1.7838	-0.1032	0.14266	0.0035435	0.66021	-1.3176	2908.3	23.207	2.1431	79.631	-55.15	76.281	66.596	22.053	-3.9231	-3.4311	0.71681	-1.5624	34.215	-5.0971
123.44	5.0211	52.92	-4.0769	0.36685	-1.7838	-0.1017	0.14251	0.0050613	0.66021	-1.3176	2907.7	23.205	2.141	79.631	-55.175	76.282	66.596	22.053	-3.9231	-3.4311	0.71681	-1.5624	34.215	-5.0971
123.44	5.0162	52.917	-4.0774	0.36756	-1.7837	-0.10017	0.14229	0.0065721	0.66021	-1.3176	2907.0	23.203	2.1389	79.631	-55.201	76.283	66.596	22.053	-3.9231	-3.4311	0.71681	-1.5624	34.215	-5.0971
123.45	5.0114	52.913	-4.0779	0.36827	-1.7837	-0.098595	0.142	0.0080752	0.66021	-1.3176	2906.4	23.201	2.1369	79.632	-55.228	76.284	66.596	22.053	-3.9231	-3.4311	0.71681	-1.5624	34.215	-5.0971
123.45	5.0066	52.909	-4.0784	0.36898	-1.7837	-0.096982	0.14164	0.00957	0.66021	-1.3176	2905.7	23.2	2.1348	79.632	-55.257	76.285	66.596	22.053	-3.9231	-3.4311	0.71681	-1.5624	34.215	-5.0971
123.45	5.0019	52.906	-4.0789	0.36969	-1.7836	-0.09533	0.14121	0.011056	0.66021	-1.3176	2905.0	23.198	2.1328	79.633	-55.287	76.286	66.596	22.053	-3.9231	-3.4311	0.71681	-1.5624	34.215	-5.0971
123.45	4.9973	52.903	-4.0794	0.37039	-1.7836	-0.093641	0.14071	0.012531	0.66021	-1.3176	2904.4	23.196	2.1308	79.633	-55.318	76.288	66.596	22.053	-3.9231	-3.4311	0.71681	-1.5624	34.215	-5.0971
123.46	4.9926	52.899	-4.0798	0.37109	-1.7835	-0.091915	0.14015	0.013996	0.66021	-1.3176	2903.7	23.194	2.1288	79.633	-55.351	76.289	66.596	22.053	-3.9231	-3.4311	0.71681	-1.5624	34.215	-5.0971
123.46	4.9881	52.896	-4.0803	0.37179	-1.7834	-0.090154	0.13951	0.01545	0.66021	-1.3176	2903.1	23.193	2.1268	79.634	-55.385	76.29	66.596	22.053	-3.9231	-3.4311	0.71681	-1.5624	34.215	-5.0971
123.46	4.9835	52.893	-4.0807	0.37249	-1.7833	-0.088357	0.13881	0.016891	0.66021	-1.3176	2902.4	23.191	2.1249	79.634	-55.42	76.291	66.596	22.053	-3.9231	-3.4311	0.71681	-1.5624	34.215	-5.0971
123.46	4.9791	52.89	-4.0812	0.37318	-1.7832	-0.086527	0.13804	0.01832	0.66021	-1.3176	2901.7	23.19	2.123	79.635	-55.456	76.292	66.596	22.053	-3.9231	-3.4311	0.71681	-1.5624	34.215	-5.0971
123.47	4.9747	52.887	-4.0816	0.37387	-1.7832	-0.084663	0.1372	0.019736	0.66021	-1.3176	2901.1	23.188	2.1211	79.635	-55.494	76.293	66.596	22.053	-3.9231	-3.4311	0.71681	-1.5624	34.215	-5.0971
123.47	4.9704	52.884	-4.082	0.37455	-1.783	-0.082768	0.1363	0.021137	0.66021	-1.3176	2900.4	23.187	2.1192	79.636	-55.533	76.295	66.596	22.053	-3.9231	-3.4311	0.71681	-1.5624	34.215	-5.0971
123.47	4.9661	52.882	-4.0824	0.37523	-1.7829	-0.080842	0.13533	0.022523	0.66021	-1.3176	2899.8	23.185	2.1174	79.636	-55.573	76.296	66.596	22.053	-3.9231	-3.4311	0.71681	-1.5624	34.215	-5.0971
123.47	4.9619	52.879	-4.0828	0.37591	-1.7828	-0.078885	0.1343	0.023893	0.66021	-1.3176	2899.1	23.184	2.1156	79.637	-55.615	76.297	66.596	22.053	-3.9231	-3.4311	0.71681	-1.5624	34.215	-5.0971
123.47	4.9577	52.876	-4.0832	0.37657	-1.7827	-0.0769	0.1332	0.025248	0.66021	-1.3176	2898.5	23.182	2.1138	79.637	-55.658	76.298	66.596	22.053	-3.9231	-3.4311	0.71681	-1.5624	34.215	-5.0971
123.48	4.9537	52.874	-4.0836	0.37724	-1.7826	-0.074886	0.13204	0.026585	0.66021	-1.3176	2897.8	23.181	2.1121	79.638	-55.702	76.3	66.596	22.053	-3.9231	-3.4311	0.71681	-1.5624	34.215	-5.0971
123.48	4.9497	52.871	-4.084	0.3779	-1.7824	-0.072846	0.13081	0.027905	0.66021	-1.3176	2897.1	23.18	2.1103	79.638	-55.747	76.301	66.596	22.053	-3.9231	-3.4311	0.71681	-1.5624	34.215	-5.0971
123.48	4.9457	52.869	-4.0843	0.37855	-1.7823	-0.070779	0.12953	0.029206	0.66021	-1.3176	2896.5	23.178	2.1087	79.639	-55.794	76.302	66.596	22.053	-3.9231	-3.4311	0.71681	-1.5624	34.215	-5.0971
123.48	4.9419	52.867	-4.0847	0.37919	-1.7821	-0.068688	0.12818	0.030488	0.66021	-1.3176	2895.8	23.177	2.107	79.639	-55.841	76.304	66.596	22.053	-3.9231	-3.4311	0.71681	-1.5624	34.215	-5.0971
123.49	4.9381	52.865	-4.085	0.37983	-1.782	-0.066573	0.12676	0.031751	0.66021	-1.3176	2895.2	23.176	2.1054	79.64	-55.89	76.305	66.596	22.053	-3.9231	-3.4311	0.71681	-1.5624	34.215	-5.0971
123.49	4.9344	52.863	-4.0854	0.38046	-1.7818	-0.064435	0.12529	0.032994	0.66021	-1.3176	2894.5	23.175	2.1038	79.641	-55.94	76.306	66.596	22.053	-3.9231	-3.4311	0.71681	-1.5624	34.215	-5.0971
123.49	4.9308	52.861	-4.0857	0.38108	-1.7817	-0.062276	0.12376	0.034216	0.66021	-1.3176	2893.8	23.174	2.1022	79.641	-55.992	76.308	66.596	22.053	-3.9231	-3.4311	0.71681	-1.5624	34.215	-5.0971
123.49	4.9272	52.859	-4.086	0.3817	-1.7815	-0.060096	0.12217	0.035417	0.66021	-1.3176	2893.2	23.173	2.1007	79.642	-56.044	76.309	66.596	22.053	-3.9231	-3.4311	0.71681	-1.5624	34.215	-5.0971
123.49	4.9237	52.857	-4.0863	0.3823	-1.7813	-0.057897	0.12052	0.036595	0.66021	-1.3176	2892.5	23.172	2.0992	79.642	-56.098	76.31	66.596	22.053	-3.9231	-3.4311	0.71681	-1.5624	34.215	-5.0971
123.5	4.9203	52.856	-4.0866	0.3829	-1.7811	-0.05568	0.11882	0.037751	0.66021	-1.3176	2891.9	23.171	2.0977	79.643	-56.153	76.312	66.596	22.053	-3.9231	-3.4311	0.71681	-1.5624	34.215	-5.0971
123.5	4.917	52.854	-4.0868	0.38349	-1.7809	-0.053446	0.11706	0.038884	0.66021	-1.3176	2891.2	23.17	2.0963	79.644	-56.209	76.313	66.596	22.053	-3.9231	-3.4311	0.71681	-1.5624	34.215	-5.0971
123.5	4.9138	52.853	-4.0871	0.38407	-1.7807	-0.051196	0.11524	0.039994	0.66021	-1.3176	2890.5	23.169	2.0949	79.645	-56.266	76.314	66.596	22.053	-3.9231	-3.4311	0.71681	-1.5624	34.215	-5.0971
123.5	4.9107	52.852	-4.0873	0.38464	-1.7805	-0.048931	0.11337	0.041078	0.66021	-1.3176	2889.9	23.168	2.0935	79.645	-56.324	76.316	66.596	22.053	-3.9231	-3.4311	0.71681	-1.5624	34.215	-5.0971
123.5	4.9076	52.851	-4.0876	0.3852	-1.7803	-0.046652	0.11145	0.042139	0.66021	-1.3176	2889.2	23.167	2.0922	79.646	-56.384	76.317	66.596	22.053	-3.9231	-3.4311	0.71681	-1.5624	34.215	-5.0971
123.51	4.9047	52.849	-4.0878	0.38576	-1.7801	-0.044361	0.10948	0.043174	0.66021	-1.3176	2888.6	23.167	2.0909	79.647	-56.444	76.319	66.596	22.053	-3.9231	-3.4311	0.71681	-1.5624	34.215	-5.0971
123.51	4.9018	52.849	-4.088	0.3863	-1.7799	-0.042059	0.10745	0.044183	0.66021	-1.3176	2887.9	23.166	2.0897	79.647	-56.506	76.32	66.596	22.053	-3.9231	-3.4311	0.71681	-1.5624	34.215	-5.0971
123.51	4.899	52.848	-4.0882	0.38683	-1.7797	-0.039746	0.10538	0.045166	0.66021	-1.3176	2887.2	23.165	2.0885	79.648	-56.568	76.322	66.596	22.053	-3.9231	-3.4311	0.71681	-1.5624	34.215	-5.0971
123.51	4.8963	52.847	-4.0884	0.38735	-1.7794	-0.037425	0.10326	0.046122	0.66021	-1.3176	2886.6	23.165	2.0873	79.649	-56.632	76.323	66.596	22.053	-3.9231	-3.4311	0.71681	-1.5624	34.215	-5.0971
123.51	4.8937	52.846	-4.0886	0.38786	-1.7792	-0.035096	0.10109	0.047051	0.66021	-1.3176	2885.9	23.164	2.0862	79.65	-56.697	76.325	66.596	22.053	-3.9231	-3.4311	0.71681	-1.5624	34.215	-5.0971
123.52	4.8912	52.846	-4.0888	0.38836	-1.779	-0.032761	0.098876	0.047952	0.66021	-1.3176	2885.2	23.164	2.0851	79.651	-56.763	76.326	66.596	22.053	-3.9231	-3.4311	0.71681	-1.5624	34.215	-5.0971
123.52	4.8888	52.845	-4.0889	0.38885	-1.7787	-0.03042	0.096617	0.048825	0.66021	-1.3176	2884.6	23.163	2.084	79.651	-56.83	76.328	66.596	22.053	-3.9231	-3.4311	0.71681	-1.5624	34.215	-5.0971
123.52	4.8865	52.845	-4.0891	0.38933	-1.7785	-0.028075	0.094315	0.04967	0.66021	-1.3176	2883.9	23.163	2.083	79.652	-56.898	76.329	66.596	22.053	-3.9231	-3.4311	0.71681	-1.5624	34.215	-5.0971
123.52	4.8842	52.845	-4.0892	0.3898	-1.7782	-0.025727	0.09197	0.050485	0.66021	-1.3176	2883.3	23.162	2.082	79.653	-56.967	76.331	66.596	22.053	-3.9231	-3.4311	0.71681	-1.5624	34.215	-5.0971
123.52	4.8821	52.845	-4.0893	0.39025	-1.778	-0.023378	0.089585	0.051272	0.66021	-1.3176	2882.6	23.162	2.0811	79.654	-57.037	76.332	66.596	22.053	-3.9231	-3.4311	0.71681	-1.5624	34.215	-5.0971
123.52	4.8801	52.845	-4.0894	0.39069	-1.7777	-0.021028	0.087161	0.052029	0.66021	-1.3176	2881.9	23.162	2.0802	79.655	-57.108	76.334	66.596	22.053	-3.9231	-3.4311	0.71681	-1.5624	34.215	-5.0971
123.53	4.8781	52.845	-4.0895	0.39112	-1.7775	-0.018679	0.084699	0.052756	0.66021	-1.3176	2881.3	23.162	2.0794	79.656	-57.18	76.336	66.596	22.053	-3.9231	-3.4311	0.71681	-1.5624	34.215	-5.0971
123.53	4.8763	52.845	-4.0896	0.39154	-1.7772	-0.016331	0.0822	0.053452	0.66021	-1.3176	2880.6	23.161	2.0786	79.657	-57.252	76.337	66.596	22.053	-3.9231	-3.4311	0.71681	-1.5624	34.215	-5.0971
123.53	4.8745	52.845	-4.0897	0.39194	-1.7769	-0.013987	0.079666	0.054118	0.66021	-1.3176	2879.9	23.161	2.0778	79.657	-57.326	76.339	66.596	22.053	-3.9231	-3.4311	0.71681	-1.5624	34.215	-5.0971
123.53	4.8729	52.846	-4.0898	0.39234	-1.7766	-0.011647	0.077098	0.054753	0.66021	-1.3176	2879.3	23.161	2.0771	79.658	-57.401	76.341	66.596	22.053	-3.9231	-3.4311	0.71681	-1.5624	34.215	-5.0971
123.53	4.8713	52.846	-4.0898	0.39271	-1.7764	-0.0093123	0.074498	0.055357	0.66021	-1.3176	2878.6	23.161	2.0764	79.659	-57.477	76.342	66.596	22.053	-3.9231	-3.4311	0.71681	-1.5624	34.215	-5.0971
123.53	4.8699	52.847	-4.0899	0.39308	-1.7761	-0.0069844	0.071868	0.055929	0.66021	-1.3176	2878.0	23.161	2.0757	79.66	-57.553	76.344	66.596	22.053	-3.9231	-3.4311	0.71681	-1.5624	34.215	-5.0971
123.53	4.8685	52.848	-4.0899	0.39343	-1.7758	-0.0046642	0.069208	0.056469	0.66021	-1.3176	2877.3	23.161	2.0751	79.661	-57.631	76.346	66.596	22.053	-3.9231	-3.4311	0.71681	-1.5624	34.215	-5.0971
123.54	4.8672	52.849	-4.0899	0.39377	-1.7755	-0.0023531	0.06652	0.056978	0.66021	-1.3176	2876.6	23.161	2.0746	79.662	-57.709	76.347	66.596	22.053	-3.9231	-3.4311	0.71681	-1.5624	34.215	-5.0971
123.54	4.8661	52.85	-4.0899	0.3941	-1.7752	-5.2147e-05	0.063805	0.057454	0.66021	-1.3176	2876.0	23.161	2.074	79.663	-57.788	76.349	66.596	22.053	-3.9231	-3.4311	0.71681	-1.5624	34.215	-5.0971
123.54	4.865	52.851	-4.0899	0.39441	-1.775	0.0022375	0.061066	0.057899	0.66021	-1.3176	2875.3	23.161	2.0736	79.664	-57.868	76.351	66.596	22.053	-3.9231	-3.4311	0.71681	-1.5624	34.215	-5.0971
123.54	4.8641	52.852	-4.0899	0.39471	-1.7747	0.0045146	0.058304	0.05831	0.66021	-1.3176	2874.6	23.162	2.0731	79.665	-57.949	76.352	66.596	22.053	-3.9231	-3.4311	0.71681	-1.5624	34.215	-5.0971
123.54	4.8632	52.853	-4.0899	0.39499	-1.7744	0.0067782	0.055519	0.058689	0.66021	-1.3176	2874.0	23.162	2.0727	79.666	-58.031	76.354	66.596	22.053	-3.9231	-3.4311	0.71681	-1.5624	34.215	-5.0971
123.54	4.8624	52.855	-4.0898	0.39526	-1.7741	0.009027	0.052715	0.059035	0.66021	-1.3176	2873.3	23.162	2.0724	79.667	-58.113	76.356	66.596	22.053	-3.9231	-3.4311	0.71681	-1.5624	34.215	-5.0971
123.54	4.8618	52.856	-4.0898	0.39552	-1.7738	0.01126	0.049892	0.059348	0.66021	-1.3176	2872.6	23.163	2.0721	79.668	-58.197	76.358	66.596	22.053	-3.9231	-3.4311	0.71681	-1.5624	34.215	-5.0971
123.55	4.8612	52.858	-4.0897	0.39576	-1.7735	0.013476	0.047051	0.059628	0.66021	-1.3176	2872.0	23.163	2.0718	79.67	-58.281	76.36	66.596	22.053	-3.9231	-3.4311	0.71681	-1.5624	34.215	-5.0971
123.55	4.8608	52.859	-4.0896	0.39599	-1.7732	0.015674	0.044196	0.059875	0.66021	-1.3176	2871.3	23.163	2.0716	79.671	-58.365	76.361	66.596	22.053	-3.9231	-3.4311	0.71681	-1.5624	34.215	-5.0971
123.55	4.8604	52.861	-4.0896	0.3962	-1.7729	0.017852	0.041326	0.060089	0.66021	-1.3176	2870.6	23.164	2.0714	79.672	-58.451	76.363	66.596	22.053	-3.9231	-3.4311	0.71681	-1.5624	34.215	-5.0971
123.55	4.8601	52.863	-4.0895	0.3964	-1.7726	0.02001	0.038443	0.06027	0.66021	-1.3176	2870.0	23.165	2.0713	79.673	-58.537	76.365	66.596	22.053	-3.9231	-3.4311	0.71681	-1.5624	34.215	-5.0971
123.55	4.86	52.865	-4.0894	0.39659	-1.7723	0.022147	0.03555	0.060417	0.66021	-1.3176	2869.3	23.165	2.0712	79.674	-58.624	76.367	66.596	22.053	-3.9231	-3.4311	0.71681	-1.5624	34.215	-5.0971
123.55	4.8599	52.867	-4.0892	0.39676	-1.772	0.024262	0.032648	0.060531	0.66021	-1.3176	2868.7	23.166	2.0711	79.675	-58.712	76.369	66.596	22.053	-3.9231	-3.4311	0.71681	-1.5624	34.215	-5.0971
123.55	4.8599	52.869	-4.0891	0.39692	-1.7717	0.026353	0.029738	0.060612	0.66021	-1.3176	2868.0	23.166	2.0711	79.676	-58.8	76.371	66.596	22.053	-3.9231	-3.4311	0.71681	-1.5624	34.215	-5.0971
123.55	4.8601	52.871	-4.089	0.39706	-1.7714	0.02842	0.026822	0.06066	0.66021	-1.3176	2867.3	23.167	2.0711	79.677	-58.889	76.372	66.596	22.053	-3.9231	-3.4311	0.71681	-1.5624	34.215	-5.0971
123.56	4.8603	52.874	-4.0888	0.39718	-1.7711	0.030461	0.023901	0.060674	0.66021	-1.3176	2866.7	23.168	2.0712	79.679	-58.978	76.374	66.596	22.053	-3.9231	-3.4311	0.71681	-1.5624	34.215	-5.0971
123.56	4.8606	52.876	-4.0887	0.3973	-1.7708	0.032475	0.020977	0.060656	0.66021	-1.3176	2866.0	23.168	2.0713	79.68	-59.068	76.376	66.596	22.053	-3.9231	-3.4311	0.71681	-1.5624	34.215	-5.0971
123.56	4.861	52.879	-4.0885	0.39739	-1.7705	0.034462	0.018052	0.060604	0.66021	-1.3176	2865.3	23.169	2.0714	79.681	-59.159	76.378	66.596	22.053	-3.9231	-3.4311	0.71681	-1.5624	34.215	-5.0971
123.56	4.8615	52.881	-4.0883	0.39748	-1.7702	0.036421	0.015128	0.06052	0.66021	-1.3176	2864.7	23.17	2.0716	79.682	-59.25	76.38	66.596	22.053	-3.9231	-3.4311	0.71681	-1.5624	34.215	-5.0971
123.56	4.8621	52.884	-4.0881	0.39754	-1.7699	0.03835	0.012205	0.060402	0.66021	-1.3176	2864.0	23.171	2.0718	79.683	-59.342	76.382	66.596	22.053	-3.9231	-3.4311	0.71681	-1.5624	34.215	-5.0971
123.56	4.8628	52.887	-4.0879	0.3976	-1.7696	0.040249	0.0092849	0.060253	0.66021	-1.3176	2863.3	23.172	2.0721	79.685	-59.434	76.384	66.596	22.053	-3.9231	-3.4311	0.71681	-1.5624	34.215	-5.0971
123.56	4.8636	52.89	-4.0877	0.39764	-1.7693	0.042117	0.0063701	0.06007	0.66021	-1.3176	2862.7	23.173	2.0724	79.686	-59.527	76.386	66.596	22.053	-3.9231	-3.4311	0.71681	-1.5624	34.215	-5.0971
123.56	4.8645	52.893	-4.0875	0.39766	-1.769	0.043953	0.0034617	0.059856	0.66021	-1.3176	2862.0	23.174	2.0727	79.687	-59.62	76.388	66.596	22.053	-3.9231	-3.4311	0.71681	-1.5624	34.215	-5.0971
123.56	4.8655	52.896	-4.0873	0.39767	-1.7687	0.045755	0.00056134	0.059609	0.66021	-1.3176	2861.3	23.175	2.0731	79.688	-59.713	76.39	66.596	22.053	-3.9231	-3.4311	0.71681	-1.5624	34.215	-5.0971
123.57	4.8666	52.899	-4.0871	0.39767	-1.7684	0.047524	-0.0023296	0.05933	0.66021	-1.3176	2860.7	23.176	2.0736	79.69	-59.808	76.392	66.596	22.053	-3.9231	-3.4311	0.71681	-1.5624	34.215	-5.0971
123.57	4.8677	52.902	-4.0868	0.39765	-1.7681	0.049258	-0.0052095	0.05902	0.66021	-1.3176	2860.0	23.177	2.074	79.691	-59.902	76.394	66.596	22.053	-3.9231	-3.4311	0.71681	-1.5624	34.215	-5.0971
123.57	4.869	52.905	-4.0866	0.39762	-1.7678	0.050957	-0.0080769	0.058679	0.66021	-1.3176	2859.3	23.178	2.0745	79.692	-59.997	76.396	66.596	22.053	-3.9231	-3.4311	0.71681	-1.5624	34.215	-5.0971
123.57	4.8703	52.908	-4.0863	0.39757	-1.7675	0.052619	-0.01093	0.058306	0.66021	-1.3176	2858.6	23.179	2.0751	79.693	-60.092	76.398	66.596	22.053	-3.9231	-3.4311	0.71681	-1.5624	34.215	-5.0971
123.57	4.8717	52.912	-4.086	0.39751	-1.7672	0.054244	-0.013768	0.057902	0.66021	-1.3176	2858.0	23.18	2.0756	79.695	-60.187	76.4	66.596	22.053	-3.9231	-3.4311	0.71681	-1.5624	34.215	-5.0971
123.57	4.8732	52.915	-4.0858	0.39743	-1.7669	0.055832	-0.016589	0.057468	0.66021	-1.3176	2857.3	23.182	2.0762	79.696	-60.283	76.402	66.596	22.053	-3.9231	-3.4311	0.71681	-1.5624	34.215	-5.0971
123.57	4.8748	52.919	-4.0855	0.39734	-1.7666	0.057381	-0.019392	0.057003	0.66021	-1.3176	2856.6	23.183	2.0769	79.697	-60.379	76.404	66.596	22.053	-3.9231	-3.4311	0.71681	-1.5624	34.215	-5.0971
123.57	4.8765	52.922	-4.0852	0.39724	-1.7663	0.05889	-0.022175	0.056509	0.66021	-1.3176	2856.0	23.184	2.0776	79.699	-60.475	76.406	66.596	22.053	-3.9231	-3.4311	0.71681	-1.5624	34.215	-5.0971
123.57	4.8783	52.926	-4.0849	0.39712	-1.766	0.06036	-0.024936	0.055985	0.66021	-1.3176	2855.3	23.185	2.0783	79.7	-60.571	76.408	66.596	22.053	-3.9231	-3.4311	0.71681	-1.5624	34.215	-5.0971
123.57	4.8801	52.929	-4.0846	0.39699	-1.7658	0.061789	-0.027675	0.055432	0.66021	-1.3176	2854.6	23.187	2.079	79.701	-60.668	76.41	66.596	22.053	-3.9231	-3.4311	0.71681	-1.5624	34.215	-5.0971
123.57	4.8821	52.933	-4.0843	0.39684	-1.7655	0.063177	-0.03039	0.05485	0.66021	-1.3176	2854.0	23.188	2.0798	79.703	-60.764	76.412	66.596	22.053	-3.9231	-3.4311	0.71681	-1.5624	34.215	-5.0971
123.57	4.8841	52.937	-4.084	0.39668	-1.7652	0.064523	-0.03308	0.054239	0.66021	-1.3176	2853.3	23.189	2.0806	79.704	-60.861	76.414	66.596	22.053	-3.9231	-3.4311	0.71681	-1.5624	34.215	-5.0971
123.58	4.8862	52.941	-4.0836	0.39651	-1.7649	0.065827	-0.035742	0.053601	0.66021	-1.3176	2852.6	23.191	2.0815	79.705	-60.957	76.416	66.596	22.053	-3.9231	-3.4311	0.71681	-1.5624	34.215	-5.0971
123.58	4.8883	52.945	-4.0833	0.39633	-1.7647	0.067088	-0.038377	0.052934	0.66021	-1.3176	2852.0	23.192	2.0824	79.707	-61.054	76.418	66.596	22.053	-3.9231	-3.4311	0.71681	-1.5624	34.215	-5.0971
123.58	4.8906	52.949	-4.083	0.39613	-1.7644	0.068305	-0.040983	0.052241	0.66021	-1.3176	2851.3	23.194	2.0833	79.708	-61.15	76.42	66.596	22.053	-3.9231	-3.4311	0.71681	-1.5624	34.215	-5.0971
123.58	4.8929	52.953	-4.0826	0.39592	-1.7642	0.069478	-0.043558	0.051521	0.66021	-1.3176	2850.6	23.195	2.0843	79.709	-61.247	76.422	66.596	22.053	-3.9231	-3.4311	0.71681	-1.5624	34.215	-5.0971
123.58	4.8953	52.957	-4.0823	0.39569	-1.7639	0.070607	-0.046101	0.050774	0.66021	-1.3176	2850.0	23.197	2.0852	79.711	-61.343	76.424	66.596	22.053	-3.9231	-3.4311	0.71681	-1.5624	34.215	-5.0971
123.58	4.8977	52.961	-4.0819	0.39546	-1.7637	0.07169	-0.048611	0.050002	0.66021	-1.3176	2849.3	23.198	2.0863	79.712	-61.439	76.426	66.596	22.053	-3.9231	-3.4311	0.71681	-1.5624	34.215	-5.0971
123.58	4.9003	52.965	-4.0816	0.39521	-1.7634	0.072729	-0.051086	0.049204	0.66021	-1.3176	2848.6	23.2	2.0873	79.714	-61.535	76.428	66.596	22.053	-3.9231	-3.4311	0.71681	-1.5624	34.215	-5.0971
123.58	4.9029	52.969	-4.0812	0.39494	-1.7632	0.073721	-0.053527	0.048382	0.66021	-1.3176	2847.9	23.201	2.0884	79.715	-61.63	76.431	66.596	22.053	-3.9231	-3.4311	0.71681	-1.5624	34.215	-5.0971
123.58	4.9055	52.973	-4.0808	0.39467	-1.7629	0.074667	-0.05593	0.047535	0.66021	-1.3176	2847.3	23.203	2.0895	79.716	-61.726	76.433	66.596	22.053	-3.9231	-3.4311	0.71681	-1.5624	34.215	-5.0971
123.58	4.9083	52.978	-4.0804	0.39439	-1.7627	0.075567	-0.058296	0.046665	0.66021	-1.3176	2846.6	23.204	2.0906	79.718	-61.82	76.435	66.596	22.053	-3.9231	-3.4311	0.71681	-1.5624	34.215	-5.0971
123.58	4.9111	52.982	-4.0801	0.39409	-1.7625	0.07642	-0.060623	0.045771	0.66021	-1.3176	2845.9	23.206	2.0918	79.719	-61.915	76.437	66.596	22.053	-3.9231	-3.4311	0.71681	-1.5624	34.215	-5.0971
123.58	4.9139	52.986	-4.0797	0.39378	-1.7622	0.077225	-0.06291	0.044854	0.66021	-1.3176	2845.3	23.207	2.0929	79.721	-62.008	76.439	66.596	22.053	-3.9231	-3.4311	0.71681	-1.5624	34.215	-5.0971
123.58	4.9169	52.99	-4.0793	0.39346	-1.762	0.077983	-0.065157	0.043915	0.66021	-1.3176	2844.6	23.209	2.0942	79.722	-62.101	76.441	66.596	22.053	-3.9231	-3.4311	0.71681	-1.5624	34.215	-5.0971
123.58	4.9199	52.995	-4.0789	0.39313	-1.7618	0.078694	-0.067361	0.042955	0.66021	-1.3176	2843.9	23.21	2.0954	79.723	-62.193	76.443	66.596	22.053	-3.9231	-3.4311	0.71681	-1.5624	34.215	-5.0971
123.58	4.9229	52.999	-4.0785	0.39279	-1.7616	0.079356	-0.069522	0.041973	0.66021	-1.3176	2843.3	23.212	2.0967	79.725	-62.285	76.445	66.596	22.053	-3.9231	-3.4311	0.71681	-1.5624	34.215	-5.0971
123.58	4.926	53.004	-4.0781	0.39243	-1.7614	0.07997	-0.071639	0.040971	0.66021	-1.3176	2842.6	23.214	2.0979	79.726	-62.376	76.447	66.596	22.053	-3.9231	-3.4311	0.71681	-1.5624	34.215	-5.0971
123.59	4.9292	53.008	-4.0777	0.39207	-1.7612	0.080536	-0.073712	0.03995	0.66021	-1.3176	2841.9	23.215	2.0992	79.728	-62.465	76.449	66.596	22.053	-3.9231	-3.4311	0.71681	-1.5624	34.215	-5.0971
123.59	4.9324	53.012	-4.0773	0.3917	-1.761	0.081053	-0.075738	0.038908	0.66021	-1.3176	2841.2	23.217	2.1006	79.729	-62.554	76.452	66.596	22.053	-3.9231	-3.4311	0.71681	-1.5624	34.215	-5.0971
123.59	4.9356	53.017	-4.0769	0.39131	-1.7608	0.081522	-0.077718	0.037849	0.66021	-1.3176	2840.6	23.219	2.1019	79.73	-62.641	76.454	66.596	22.053	-3.9231	-3.4311	0.71681	-1.5624	34.215	-5.0971
123.59	4.9389	53.021	-4.0765	0.39092	-1.7606	0.081942	-0.07965	0.036771	0.66021	-1.3176	2839.9	23.22	2.1033	79.732	-62.727	76.456	66.596	22.053	-3.9231	-3.4311	0.71681	-1.5624	34.215	-5.0971
123.59	4.9423	53.026	-4.0761	0.39052	-1.7604	0.082313	-0.081534	0.035676	0.66021	-1.3176	2839.2	23.222	2.1047	79.733	-62.812	76.458	66.596	22.053	-3.9231	-3.4311	0.71681	-1.5624	34.215	-5.0971
123.59	4.9457	53.03	-4.0757	0.3901	-1.7602	0.082635	-0.083369	0.034564	0.66021	-1.3176	2838.6	23.224	2.1061	79.734	-62.895	76.46	66.596	22.053	-3.9231	-3.4311	0.71681	-1.5624	34.215	-5.0971
123.59	4.9492	53.035	-4.0752	0.38968	-1.7601	0.082909	-0.085154	0.033436	0.66021	-1.3176	2837.9	23.225	2.1076	79.736	-62.976	76.462	66.596	22.053	-3.9231	-3.4311	0.71681	-1.5624	34.215	-5.0971
123.59	4.9527	53.039	-4.0748	0.38925	-1.7599	0.083134	-0.086889	0.032292	0.66021	-1.3176	2837.2	23.227	2.109	79.737	-63.056	76.464	66.596	22.053	-3.9231	-3.4311	0.71681	-1.5624	34.215	-5.0971
123.59	4.9562	53.044	-4.0744	0.38881	-1.7597	0.083309	-0.088572	0.031133	0.66021	-1.3176	2836.5	23.229	2.1105	79.739	-63.133	76.466	66.596	22.053	-3.9231	-3.4311	0.71681	-1.5624	34.215	-5.0971
123.59	4.9598	53.048	-4.074	0.38837	-1.7596	0.083437	-0.090203	0.029961	0.66021	-1.3176	2835.9	23.23	2.112	79.74	-63.209	76.468	66.596	22.053	-3.9231	-3.4311	0.71681	-1.5624	34.215	-5.0971
123.59	4.9634	53.053	-4.0736	0.38791	-1.7594	0.083515	-0.091781	0.028774	0.66021	-1.3176	2835.2	23.232	2.1135	79.741	-63.282	76.47	66.596	22.053	-3.9231	-3.4311	0.71681	-1.5624	34.215	-5.0971
123.59	4.9671	53.057	-4.0732	0.38745	-1.7593	0.083545	-0.093306	0.027575	0.66021	-1.3176	2834.5	23.234	2.115	79.743	-63.352	76.472	66.596	22.053	-3.9231	-3.4311	0.71681	-1.5624	34.215	-5.0971
123.59	4.9707	53.062	-4.0727	0.38698	-1.7592	0.083526	-0.094778	0.026363	0.66021	-1.3176	2833.9	23.235	2.1165	79.744	-63.42	76.475	66.596	22.053	-3.9231	-3.4311	0.71681	-1.5624	34.215	-5.0971
123.59	4.9745	53.066	-4.0723	0.3865	-1.759	0.08346	-0.096195	0.02514	0.66021	-1.3176	2833.2	23.237	2.1181	79.746	-63.485	76.477	66.596	22.053	-3.9231	-3.4311	0.71681	-1.5624	34.215	-5.0971
123.59	4.9782	53.071	-4.0719	0.38602	-1.7589	0.083345	-0.097557	0.023907	0.66021	-1.3176	2832.5	23.239	2.1196	79.747	-63.548	76.479	66.596	22.053	-3.9231	-3.4311	0.71681	-1.5624	34.215	-5.0971
123.59	4.982	53.075	-4.0715	0.38552	-1.7588	0.083182	-0.098864	0.022662	0.66021	-1.3176	2831.8	23.24	2.1212	79.748	-63.606	76.481	66.596	22.053	-3.9231	-3.4311	0.71681	-1.5624	34.215	-5.0971
123.59	4.9858	53.079	-4.0711	0.38503	-1.7587	0.082972	-0.10012	0.021409	0.66021	-1.3176	2831.2	23.242	2.1228	79.75	-63.662	76.483	66.596	22.053	-3.9231	-3.4311	0.71681	-1.5624	34.215	-5.0971
123.59	4.9896	53.084	-4.0707	0.38452	-1.7586	0.082714	-0.10131	0.020146	0.66021	-1.3176	2830.5	23.244	2.1244	79.751	-63.713	76.485	66.596	22.053	-3.9231	-3.4311	0.71681	-1.5624	34.215	-5.0971
123.59	4.9935	53.088	-4.0703	0.38401	-1.7585	0.08241	-0.10245	0.018875	0.66021	-1.3176	2829.8	23.245	2.126	79.752	-63.761	76.487	66.596	22.053	-3.9231	-3.4311	0.71681	-1.5624	34.215	-5.0971
123.59	4.9973	53.093	-4.0698	0.3835	-1.7584	0.082058	-0.10353	0.017597	0.66021	-1.3176	2829.2	23.247	2.1276	79.754	-63.805	76.489	66.596	22.053	-3.9231	-3.4311	0.71681	-1.5624	34.215	-5.0971
123.59	5.0012	53.097	-4.0694	0.38298	-1.7583	0.08166	-0.10455	0.016312	0.66021	-1.3176	2828.5	23.249	2.1292	79.755	-63.844	76.491	66.596	22.053	-3.9231	-3.4311	0.71681	-1.5624	34.215	-5.0971
123.6	5.0051	53.101	-4.069	0.38245	-1.7582	0.081216	-0.10552	0.015021	0.66021	-1.3176	2827.8	23.25	2.1308	79.756	-63.879	76.493	66.596	22.053	-3.9231	-3.4311	0.71681	-1.5624	34.215	-5.0971
123.6	5.009	53.106	-4.0686	0.38192	-1.7582	0.080727	-0.10643	0.013725	0.66021	-1.3176	2827.1	23.252	2.1325	79.758	-63.909	76.495	66.596	22.053	-3.9231	-3.4311	0.71681	-1.5624	34.215	-5.0971
123.6	5.013	53.11	-4.0682	0.38139	-1.7581	0.080192	-0.10728	0.012423	0.66021	-1.3176	2826.5	23.253	2.1341	79.759	-63.935	76.497	66.596	22.053	-3.9231	-3.4311	0.71681	-1.5624	34.215	-5.0971
123.6	5.0169	53.114	-4.0678	0.38085	-1.758	0.079612	-0.10807	0.011118	0.66021	-1.3176	2825.8	23.255	2.1358	79.76	-63.955	76.499	66.596	22.053	-3.9231	-3.4311	0.71681	-1.5624	34.215	-5.0971
123.6	5.0208	53.118	-4.0674	0.38031	-1.758	0.078987	-0.10881	0.009809	0.66021	-1.3176	2825.1	23.257	2.1374	79.761	-63.971	76.501	66.596	22.053	-3.9231	-3.4311	0.71681	-1.5624	34.215	-5.0971
123.6	5.0248	53.122	-4.067	0.37976	-1.7579	0.078319	-0.10948	0.0084975	0.66021	-1.3176	2824.4	23.258	2.1391	79.763	-63.981	76.503	66.596	22.053	-3.9231	-3.4311	0.71681	-1.5624	34.215	-5.0971
123.6	5.0288	53.127	-4.0666	0.37921	-1.7579	0.077607	-0.1101	0.007184	0.66021	-1.3176	2823.8	23.26	2.1407	79.764	-63.986	76.505	66.596	22.053	-3.9231	-3.4311	0.71681	-1.5624	34.215	-5.0971
123.6	5.0327	53.131	-4.0663	0.37866	-1.7579	0.076853	-0.11066	0.0058691	0.66021	-1.3176	2823.1	23.261	2.1424	79.765	-63.986	76.507	66.596	22.053	-3.9231	-3.4311	0.71681	-1.5624	34.215	-5.0971
123.6	5.0367	53.135	-4.0659	0.37811	-1.7578	0.076055	-0.11116	0.0045536	0.66021	-1.3176	2822.4	23.263	2.144	79.767	-63.981	76.509	66.596	22.053	-3.9231	-3.4311	0.71681	-1.5624	34.215	-5.0971
123.6	5.0406	53.139	-4.0655	0.37755	-1.7578	0.075216	-0.1116	0.003238	0.66021	-1.3176	2821.8	23.264	2.1457	79.768	-63.97	76.511	66.596	22.053	-3.9231	-3.4311	0.71681	-1.5624	34.215	-5.0971
123.6	5.0446	53.143	-4.0651	0.37699	-1.7578	0.074335	-0.11198	0.0019231	0.66021	-1.3176	2821.1	23.266	2.1473	79.769	-63.955	76.513	66.596	22.053	-3.9231	-3.4311	0.71681	-1.5624	34.215	-5.0971
123.6	5.0485	53.147	-4.0647	0.37643	-1.7578	0.073414	-0.11231	0.00060946	0.66021	-1.3176	2820.4	23.267	2.149	79.77	-63.934	76.515	66.596	22.053	-3.9231	-3.4311	0.71681	-1.5624	34.215	-5.0971
123.6	5.0525	53.151	-4.0644	0.37587	-1.7578	0.072452	-0.11257	-0.00070215	0.66021	-1.3176	2819.7	23.269	2.1506	79.771	-63.908	76.517	66.596	22.053	-3.9231	-3.4311	0.71681	-1.5624	34.215	-5.0971
123.6	5.0564	53.154	-4.064	0.37531	-1.7578	0.071451	-0.11278	-0.0020111	0.66021	-1.3176	2819.1	23.27	2.1522	79.773	-63.878	76.519	66.596	22.053	-3.9231	-3.4311	0.71681	-1.5624	34.215	-5.0971
123.6	5.0603	53.158	-4.0637	0.37474	-1.7578	0.070411	-0.11293	-0.0033168	0.66021	-1.3176	2818.4	23.272	2.1539	79.774	-63.843	76.521	66.596	22.053	-3.9231	-3.4311	0.71681	-1.5624	34.215	-5.0971
123.6	5.0642	53.162	-4.0633	0.37418	-1.7578	0.069333	-0.11302	-0.0046185	0.66021	-1.3176	2817.7	23.273	2.1555	79.775	-63.804	76.523	66.596	22.053	-3.9231	-3.4311	0.71681	-1.5624	34.215	-5.0971
123.6	5.0681	53.166	-4.063	0.37361	-1.7579	0.068217	-0.11305	-0.0059157	0.66021	-1.3176	2817.0	23.274	2.1571	79.776	-63.761	76.525	66.596	22.053	-3.9231	-3.4311	0.71681	-1.5624	34.215	-5.0971
123.6	5.072	53.169	-4.0626	0.37305	-1.7579	0.067064	-0.11302	-0.0072076	0.66021	-1.3176	2816.4	23.276	2.1588	79.777	-63.714	76.526	66.596	22.053	-3.9231	-3.4311	0.71681	-1.5624	34.215	-5.0971
123.6	5.0759	53.173	-4.0623	0.37248	-1.7579	0.065875	-0.11294	-0.0084937	0.66021	-1.3176	2815.7	23.277	2.1604	79.779	-63.663	76.528	66.596	22.053	-3.9231	-3.4311	0.71681	-1.5624	34.215	-5.0971
123.6	5.0797	53.176	-4.062	0.37192	-1.758	0.064651	-0.1128	-0.0097733	0.66021	-1.3176	2815.0	23.278	2.162	79.78	-63.608	76.53	66.596	22.053	-3.9231	-3.4311	0.71681	-1.5624	34.215	-5.0971
123.6	5.0835	53.18	-4.0617	0.37135	-1.758	0.063391	-0.1126	-0.011046	0.66021	-1.3176	2814.4	23.28	2.1636	79.781	-63.55	76.532	66.596	22.053	-3.9231	-3.4311	0.71681	-1.5624	34.215	-5.0971
123.6	5.0873	53.183	-4.0613	0.37079	-1.7581	0.062098	-0.11234	-0.012311	0.66021	-1.3176	2813.7	23.281	2.1651	79.782	-63.489	76.534	66.596	22.053	-3.9231	-3.4311	0.71681	-1.5624	34.215	-5.0971
123.6	5.091	53.186	-4.061	0.37023	-1.7582	0.060772	-0.11203	-0.013567	0.66021	-1.3176	2813.0	23.282	2.1667	79.783	-63.425	76.536	66.596	22.053	-3.9231	-3.4311	0.71681	-1.5624	34.215	-5.0971
123.6	5.0948	53.19	-4.0607	0.36967	-1.7582	0.059413	-0.11166	-0.014815	0.66021	-1.3176	2812.3	23.283	2.1683	79.784	-63.359	76.537	66.596	22.053	-3.9231	-3.4311	0.71681	-1.5624	34.215	-5.0971
123.61	5.0985	53.193	-4.0604	0.36911	-1.7583	0.058022	-0.11124	-0.016053	0.66021	-1.3176	2811.7	23.284	2.1698	79.785	-63.29	76.539	66.596	22.053	-3.9231	-3.4311	0.71681	-1.5624	34.215	-5.0971
123.61	5.1021	53.196	-4.0602	0.36856	-1.7584	0.056601	-0.11076	-0.017281	0.66021	-1.3176	2811.0	23.286	2.1713	79.786	-63.219	76.541	66.596	22.053	-3.9231	-3.4311	0.71681	-1.5624	34.215	-5.0971
123.61	5.1057	53.199	-4.0599	0.36801	-1.7585	0.055149	-0.11022	-0.018498	0.66021	-1.3176	2810.3	23.287	2.1729	79.787	-63.145	76.543	66.596	22.053	-3.9231	-3.4311	0.71681	-1.5624	34.215	-5.0971
123.61	5.1093	53.202	-4.0596	0.36746	-1.7586	0.053668	-0.10964	-0.019704	0.66021	-1.3176	2809.7	23.288	2.1744	79.788	-63.07	76.545	66.596	22.053	-3.9231	-3.4311	0.71681	-1.5624	34.215	-5.0971
123.61	5.1129	53.205	-4.0593	0.36691	-1.7587	0.052159	-0.10899	-0.020898	0.66021	-1.3176	2809.0	23.289	2.1758	79.789	-62.993	76.546	66.596	22.053	-3.9231	-3.4311	0.71681	-1.5624	34.215	-5.0971
123.61	5.1164	53.208	-4.0591	0.36637	-1.7588	0.050622	-0.1083	-0.02208	0.66021	-1.3176	2808.3	23.29	2.1773	79.79	-62.914	76.548	66.596	22.053	-3.9231	-3.4311	0.71681	-1.5624	34.215	-5.0971
123.61	5.1199	53.211	-4.0588	0.36583	-1.7589	0.049059	-0.10755	-0.023249	0.66021	-1.3176	2807.6	23.291	2.1788	79.791	-62.834	76.55	66.596	22.053	-3.9231	-3.4311	0.71681	-1.5624	34.215	-5.0971
123.61	5.1233	53.213	-4.0586	0.36529	-1.759	0.04747	-0.10675	-0.024405	0.66021	-1.3176	2807.0	23.292	2.1802	79.792	-62.753	76.551	66.596	22.053	-3.9231	-3.4311	0.71681	-1.5624	34.215	-5.0971
123.61	5.1267	53.216	-4.0584	0.36476	-1.7591	0.045855	-0.10589	-0.025546	0.66021	-1.3176	2806.3	23.293	2.1816	79.793	-62.67	76.553	66.596	22.053	-3.9231	-3.4311	0.71681	-1.5624	34.215	-5.0971
123.61	5.13	53.219	-4.0581	0.36423	-1.7593	0.044217	-0.10499	-0.026674	0.66021	-1.3176	2805.6	23.294	2.183	79.794	-62.586	76.555	66.596	22.053	-3.9231	-3.4311	0.71681	-1.5624	34.215	-5.0971
123.61	5.1333	53.221	-4.0579	0.36371	-1.7594	0.042556	-0.10404	-0.027786	0.66021	-1.3176	2805.0	23.295	2.1844	79.795	-62.502	76.556	66.596	22.053	-3.9231	-3.4311	0.71681	-1.5624	34.215	-5.0971
123.61	5.1365	53.224	-4.0577	0.36319	-1.7596	0.040872	-0.10303	-0.028883	0.66021	-1.3176	2804.3	23.296	2.1857	79.796	-62.416	76.558	66.596	22.053	-3.9231	-3.4311	0.71681	-1.5624	34.215	-5.0971
123.61	5.1397	53.226	-4.0575	0.36268	-1.7597	0.039167	-0.10198	-0.029963	0.66021	-1.3176	2803.6	23.296	2.187	79.797	-62.33	76.56	66.596	22.053	-3.9231	-3.4311	0.71681	-1.5624	34.215	-5.0971
123.61	5.1428	53.228	-4.0573	0.36217	-1.7599	0.037442	-0.10087	-0.031028	0.66021	-1.3176	2802.9	23.297	2.1883	79.798	-62.243	76.561	66.596	22.053	-3.9231	-3.4311	0.71681	-1.5624	34.215	-5.0971
123.61	5.1459	53.23	-4.0571	0.36167	-1.76	0.035697	-0.099724	-0.032075	0.66021	-1.3176	2802.3	23.298	2.1896	79.799	-62.155	76.563	66.596	22.053	-3.9231	-3.4311	0.71681	-1.5624	34.215	-5.0971
123.61	5.1489	53.233	-4.057	0.36118	-1.7602	0.033934	-0.098526	-0.033105	0.66021	-1.3176	2801.6	23.299	2.1909	79.8	-62.067	76.565	66.596	22.053	-3.9231	-3.4311	0.71681	-1.5624	34.215	-5.0971
123.61	5.1518	53.235	-4.0568	0.36069	-1.7603	0.032153	-0.097282	-0.034117	0.66021	-1.3176	2800.9	23.299	2.1921	79.8	-61.978	76.566	66.596	22.053	-3.9231	-3.4311	0.71681	-1.5624	34.215	-5.0971
123.61	5.1547	53.237	-4.0566	0.3602	-1.7605	0.030355	-0.095991	-0.035111	0.66021	-1.3176	2800.3	23.3	2.1933	79.801	-61.89	76.568	66.596	22.053	-3.9231	-3.4311	0.71681	-1.5624	34.215	-5.0971
123.61	5.1575	53.238	-4.0565	0.35973	-1.7607	0.028541	-0.094656	-0.036086	0.66021	-1.3176	2799.6	23.301	2.1945	79.802	-61.8	76.569	66.596	22.053	-3.9231	-3.4311	0.71681	-1.5624	34.215	-5.0971
123.61	5.1603	53.24	-4.0564	0.35926	-1.7609	0.026713	-0.093277	-0.037042	0.66021	-1.3176	2798.9	23.301	2.1957	79.803	-61.711	76.571	66.596	22.053	-3.9231	-3.4311	0.71681	-1.5624	34.215	-5.0971
123.62	5.163	53.242	-4.0562	0.35879	-1.7611	0.024871	-0.091854	-0.037979	0.66021	-1.3176	2798.2	23.302	2.1968	79.804	-61.622	76.572	66.596	22.053	-3.9231	-3.4311	0.71681	-1.5624	34.215	-5.0971
123.62	5.1656	53.244	-4.0561	0.35834	-1.7613	0.023016	-0.090388	-0.038895	0.66021	-1.3176	2797.6	23.302	2.1979	79.804	-61.532	76.574	66.596	22.053	-3.9231	-3.4311	0.71681	-1.5624	34.215	-5.0971
123.62	5.1682	53.245	-4.056	0.35789	-1.7615	0.021149	-0.088881	-0.039792	0.66021	-1.3176	2796.9	23.303	2.199	79.805	-61.443	76.575	66.596	22.053	-3.9231	-3.4311	0.71681	-1.5624	34.215	-5.0971
123.62	5.1707	53.247	-4.0559	0.35745	-1.7617	0.019271	-0.087332	-0.040668	0.66021	-1.3176	2796.2	23.303	2.2	79.806	-61.353	76.577	66.596	22.053	-3.9231	-3.4311	0.71681	-1.5624	34.215	-5.0971
123.62	5.1731	53.248	-4.0558	0.35702	-1.7619	0.017383	-0.085744	-0.041522	0.66021	-1.3176	2795.6	23.304	2.201	79.806	-61.264	76.578	66.596	22.053	-3.9231	-3.4311	0.71681	-1.5624	34.215	-5.0971
123.62	5.1755	53.249	-4.0557	0.35659	-1.7621	0.015486	-0.084116	-0.042356	0.66021	-1.3176	2794.9	23.304	2.202	79.807	-61.174	76.579	66.596	22.053	-3.9231	-3.4311	0.71681	-1.5624	34.215	-5.0971
123.62	5.1778	53.25	-4.0556	0.35617	-1.7623	0.013581	-0.082449	-0.043167	0.66021	-1.3176	2794.2	23.305	2.2029	79.808	-61.085	76.581	66.596	22.053	-3.9231	-3.4311	0.71681	-1.5624	34.215	-5.0971
123.62	5.18	53.252	-4.0556	0.35577	-1.7625	0.011669	-0.080746	-0.043957	0.66021	-1.3176	2793.5	23.305	2.2039	79.808	-60.996	76.582	66.596	22.053	-3.9231	-3.4311	0.71681	-1.5624	34.215	-5.0971
123.62	5.1821	53.253	-4.0555	0.35537	-1.7627	0.0097504	-0.079005	-0.044724	0.66021	-1.3176	2792.9	23.305	2.2048	79.809	-60.907	76.584	66.596	22.053	-3.9231	-3.4311	0.71681	-1.5624	34.215	-5.0971
123.62	5.1842	53.254	-4.0555	0.35498	-1.7629	0.0078269	-0.077229	-0.045468	0.66021	-1.3176	2792.2	23.306	2.2056	79.81	-60.819	76.585	66.596	22.053	-3.9231	-3.4311	0.71681	-1.5624	34.215	-5.0971
123.62	5.1861	53.254	-4.0555	0.3546	-1.7632	0.0058992	-0.075419	-0.04619	0.66021	-1.3176	2791.5	23.306	2.2064	79.81	-60.73	76.586	66.596	22.053	-3.9231	-3.4311	0.71681	-1.5624	34.215	-5.0971
123.62	5.188	53.255	-4.0554	0.35422	-1.7634	0.0039682	-0.073574	-0.046888	0.66021	-1.3176	2790.9	23.306	2.2072	79.811	-60.643	76.588	66.596	22.053	-3.9231	-3.4311	0.71681	-1.5624	34.215	-5.0971
123.62	5.1899	53.256	-4.0554	0.35386	-1.7636	0.002035	-0.071697	-0.047563	0.66021	-1.3176	2790.2	23.306	2.208	79.811	-60.555	76.589	66.596	22.053	-3.9231	-3.4311	0.71681	-1.5624	34.215	-5.0971
123.62	5.1916	53.257	-4.0554	0.35351	-1.7639	0.00010035	-0.069788	-0.048214	0.66021	-1.3176	2789.5	23.306	2.2087	79.812	-60.468	76.59	66.596	22.053	-3.9231	-3.4311	0.71681	-1.5624	34.215	-5.0971
123.62	5.1933	53.257	-4.0554	0.35316	-1.7641	-0.0018346	-0.067848	-0.048841	0.66021	-1.3176	2788.9	23.306	2.2094	79.813	-60.381	76.592	66.596	22.053	-3.9231	-3.4311	0.71681	-1.5624	34.215	-5.0971
123.62	5.1948	53.257	-4.0554	0.35283	-1.7644	-0.003769	-0.065878	-0.049444	0.66021	-1.3176	2788.2	23.306	2.2101	79.813	-60.295	76.593	66.596	22.053	-3.9231	-3.4311	0.71681	-1.5624	34.215	-5.0971
123.63	5.1963	53.258	-4.0554	0.3525	-1.7646	-0.0057019	-0.063879	-0.050022	0.66021	-1.3176	2787.5	23.306	2.2107	79.814	-60.21	76.594	66.596	22.053	-3.9231	-3.4311	0.71681	-1.5624	34.215	-5.0971
123.63	5.1978	53.258	-4.0555	0.35219	-1.7649	-0.0076324	-0.061852	-0.050576	0.66021	-1.3176	2786.9	23.306	2.2113	79.814	-60.125	76.595	66.596	22.053	-3.9231	-3.4311	0.71681	-1.5624	34.215	-5.0971
123.63	5.1991	53.258	-4.0555	0.35188	-1.7651	-0.0095594	-0.059799	-0.051104	0.66021	-1.3176	2786.2	23.306	2.2118	79.815	-60.04	76.597	66.596	22.053	-3.9231	-3.4311	0.71681	-1.5624	34.215	-5.0971
123.63	5.2003	53.258	-4.0556	0.35159	-1.7654	-0.011482	-0.057719	-0.051608	0.66021	-1.3176	2785.5	23.306	2.2124	79.815	-59.956	76.598	66.596	22.053	-3.9231	-3.4311	0.71681	-1.5624	34.215	-5.0971
123.63	5.2015	53.258	-4.0556	0.35131	-1.7656	-0.013399	-0.055615	-0.052086	0.66021	-1.3176	2784.8	23.306	2.2128	79.815	-59.873	76.599	66.596	22.053	-3.9231	-3.4311	0.71681	-1.5624	34.215	-5.0971
123.63	5.2026	53.258	-4.0557	0.35103	-1.7659	-0.015311	-0.053487	-0.052539	0.66021	-1.3176	2784.2	23.306	2.2133	79.816	-59.79	76.6	66.596	22.053	-3.9231	-3.4311	0.71681	-1.5624	34.215	-5.0971
123.63	5.2036	53.258	-4.0558	0.35077	-1.7662	-0.017215	-0.051336	-0.052967	0.66021	-1.3176	2783.5	23.306	2.2137	79.816	-59.708	76.601	66.596	22.053	-3.9231	-3.4311	0.71681	-1.5624	34.215	-5.0971
123.63	5.2045	53.258	-4.0559	0.35052	-1.7664	-0.019111	-0.049164	-0.053368	0.66021	-1.3176	2782.8	23.305	2.2141	79.817	-59.626	76.602	66.596	22.053	-3.9231	-3.4311	0.71681	-1.5624	34.215	-5.0971
123.63	5.2053	53.257	-4.056	0.35028	-1.7667	-0.020998	-0.046971	-0.053744	0.66021	-1.3176	2782.2	23.305	2.2144	79.817	-59.545	76.603	66.596	22.053	-3.9231	-3.4311	0.71681	-1.5624	34.215	-5.0971
123.63	5.206	53.257	-4.0561	0.35005	-1.767	-0.022875	-0.044759	-0.054094	0.66021	-1.3176	2781.5	23.305	2.2147	79.817	-59.465	76.605	66.596	22.053	-3.9231	-3.4311	0.71681	-1.5624	34.215	-5.0971
123.63	5.2067	53.256	-4.0562	0.34983	-1.7672	-0.024742	-0.042528	-0.054418	0.66021	-1.3176	2780.8	23.305	2.215	79.818	-59.386	76.606	66.596	22.053	-3.9231	-3.4311	0.71681	-1.5624	34.215	-5.0971
123.63	5.2072	53.256	-4.0563	0.34963	-1.7675	-0.026596	-0.04028	-0.054716	0.66021	-1.3176	2780.2	23.304	2.2152	79.818	-59.307	76.607	66.596	22.053	-3.9231	-3.4311	0.71681	-1.5624	34.215	-5.0971
123.63	5.2077	53.255	-4.0565	0.34943	-1.7678	-0.028439	-0.038015	-0.054987	0.66021	-1.3176	2779.5	23.304	2.2154	79.818	-59.229	76.608	66.596	22.053	-3.9231	-3.4311	0.71681	-1.5624	34.215	-5.0971
123.64	5.2081	53.254	-4.0566	0.34925	-1.7681	-0.030268	-0.035735	-0.055233	0.66021	-1.3176	2778.8	23.303	2.2155	79.819	-59.152	76.609	66.596	22.053	-3.9231	-3.4311	0.71681	-1.5624	34.215	-5.0971
123.64	5.2084	53.253	-4.0568	0.34907	-1.7683	-0.032083	-0.033442	-0.055452	0.66021	-1.3176	2778.2	23.303	2.2157	79.819	-59.076	76.61	66.596	22.053	-3.9231	-3.4311	0.71681	-1.5624	34.215	-5.0971
123.64	5.2085	53.253	-4.0569	0.34891	-1.7686	-0.033882	-0.031135	-0.055644	0.66021	-1.3176	2777.5	23.302	2.2157	79.819	-59.0	76.611	66.596	22.053	-3.9231	-3.4311	0.71681	-1.5624	34.215	-5.0971
123.64	5.2087	53.252	-4.0571	0.34876	-1.7689	-0.035666	-0.028816	-0.055811	0.66021	-1.3176	2776.8	23.302	2.2158	79.819	-58.925	76.612	66.596	22.053	-3.9231	-3.4311	0.71681	-1.5624	34.215	-5.0971
123.64	5.2087	53.25	-4.0573	0.34862	-1.7692	-0.037433	-0.026487	-0.05595	0.66021	-1.3176	2776.2	23.301	2.2158	79.82	-58.852	76.613	66.596	22.053	-3.9231	-3.4311	0.71681	-1.5624	34.215	-5.0971
123.64	5.2086	53.249	-4.0575	0.3485	-1.7695	-0.039182	-0.024148	-0.056064	0.66021	-1.3176	2775.5	23.301	2.2158	79.82	-58.779	76.614	66.596	22.053	-3.9231	-3.4311	0.71681	-1.5624	34.215	-5.0971
123.64	5.2085	53.248	-4.0577	0.34838	-1.7697	-0.040913	-0.0218	-0.056151	0.66021	-1.3176	2774.8	23.3	2.2157	79.82	-58.706	76.615	66.596	22.053	-3.9231	-3.4311	0.71681	-1.5624	34.215	-5.0971
123.64	5.2082	53.247	-4.0579	0.34828	-1.77	-0.042625	-0.019445	-0.056211	0.66021	-1.3176	2774.2	23.299	2.2156	79.82	-58.635	76.616	66.596	22.053	-3.9231	-3.4311	0.71681	-1.5624	34.215	-5.0971
123.64	5.2079	53.245	-4.0581	0.34819	-1.7703	-0.044317	-0.017084	-0.056245	0.66021	-1.3176	2773.5	23.298	2.2154	79.82	-58.565	76.617	66.596	22.053	-3.9231	-3.4311	0.71681	-1.5624	34.215	-5.0971
123.64	5.2075	53.244	-4.0583	0.34811	-1.7706	-0.045988	-0.014717	-0.056253	0.66021	-1.3176	2772.8	23.298	2.2152	79.821	-58.495	76.618	66.596	22.053	-3.9231	-3.4311	0.71681	-1.5624	34.215	-5.0971
123.64	5.207	53.242	-4.0586	0.34804	-1.7709	-0.047638	-0.012346	-0.056235	0.66021	-1.3176	2772.2	23.297	2.215	79.821	-58.427	76.618	66.596	22.053	-3.9231	-3.4311	0.71681	-1.5624	34.215	-5.0971
[truncated: 16,001 more rows]
