# Supplementary material for: Data-driven flight path monitoring technique using recurrent neural network for the safety management of commercial aircraft
Source: PeerJ Comput Sci. 2025 Mar 17;11:e2753. doi: 10.7717/peerj-cs.2753 (PMC11935752; doi:10.7717/peerj-cs.2753)
Supplement: Supplemental Information 1 [file peerj-cs-11-2753-s001.zip › Data/HY_RNN_39_header.csv]

Ub	Vb	Wb	Pb	Qb	Rb	Pdot	Qdot	Rdot	lat	lon	alt	alp	beta	tas	pitch	eas	eas_In	alp_In	beta_In	P_In	Q_In	R_In	yaw_In	gamma_In
128.11	-4.1106	50.409	-6.5051	0.79314	-2.551	-6.1786e-05	-0.00023633	-7.2189e-05	0.66022	-1.3176	3999.3	21.479	-1.7102	81.604	-61.326	76.903	76.903	21.479	-1.7103	-6.5051	0.79314	-2.551	33.102	-6.0692
128.11	-4.1102	50.408	-6.5051	0.79314	-2.551	-0.00019889	-0.00039921	-0.00014801	0.66022	-1.3176	3998.6	21.479	-1.7101	81.604	-61.375	76.904	76.903	21.479	-1.7103	-6.5051	0.79314	-2.551	33.102	-6.0692
128.11	-4.1097	50.408	-6.5051	0.79313	-2.551	-0.00040784	-0.00049526	-0.00022329	0.66022	-1.3176	3998.0	21.478	-1.7099	81.604	-61.426	76.905	76.903	21.479	-1.7103	-6.5051	0.79314	-2.551	33.102	-6.0692
128.11	-4.1089	50.407	-6.5051	0.79313	-2.551	-0.00068485	-0.00053138	-0.00029404	0.66022	-1.3176	3997.3	21.478	-1.7096	81.604	-61.479	76.906	76.903	21.479	-1.7103	-6.5051	0.79314	-2.551	33.102	-6.0692
128.11	-4.1079	50.406	-6.5051	0.79313	-2.551	-0.0010258	-0.00051472	-0.00035647	0.66022	-1.3176	3996.6	21.478	-1.7091	81.604	-61.534	76.907	76.903	21.479	-1.7103	-6.5051	0.79314	-2.551	33.102	-6.0692
128.11	-4.1066	50.406	-6.5051	0.79313	-2.551	-0.0014264	-0.00045265	-0.00040698	0.66022	-1.3176	3995.9	21.477	-1.7086	81.604	-61.591	76.908	76.903	21.479	-1.7103	-6.5051	0.79314	-2.551	33.102	-6.0692
128.11	-4.1051	50.405	-6.5051	0.79312	-2.551	-0.0018819	-0.00035274	-0.00044218	0.66022	-1.3176	3995.2	21.477	-1.708	81.604	-61.65	76.908	76.903	21.479	-1.7103	-6.5051	0.79314	-2.551	33.102	-6.0692
128.11	-4.1032	50.404	-6.5052	0.79312	-2.551	-0.0023875	-0.00022272	-0.00045893	0.66022	-1.3176	3994.5	21.476	-1.7072	81.604	-61.711	76.909	76.903	21.479	-1.7103	-6.5051	0.79314	-2.551	33.102	-6.0692
128.11	-4.1011	50.402	-6.5052	0.79312	-2.551	-0.0029383	-7.0417e-05	-0.00045433	0.66022	-1.3176	3993.8	21.476	-1.7063	81.604	-61.773	76.91	76.903	21.479	-1.7103	-6.5051	0.79314	-2.551	33.102	-6.0692
128.11	-4.0987	50.401	-6.5052	0.79312	-2.551	-0.0035289	9.6228e-05	-0.00042571	0.66022	-1.3176	3993.2	21.475	-1.7053	81.604	-61.838	76.911	76.903	21.479	-1.7103	-6.5051	0.79314	-2.551	33.102	-6.0692
128.11	-4.096	50.4	-6.5052	0.79312	-2.551	-0.0041541	0.00026924	-0.0003707	0.66022	-1.3176	3992.5	21.475	-1.7042	81.604	-61.904	76.912	76.903	21.479	-1.7103	-6.5051	0.79314	-2.551	33.102	-6.0692
128.11	-4.093	50.399	-6.5052	0.79312	-2.551	-0.0048083	0.00044061	-0.00028715	0.66022	-1.3176	3991.8	21.474	-1.7029	81.604	-61.973	76.913	76.903	21.479	-1.7103	-6.5051	0.79314	-2.551	33.102	-6.0692
128.12	-4.0897	50.397	-6.5053	0.79313	-2.551	-0.0054861	0.00060237	-0.00017323	0.66022	-1.3176	3991.1	21.473	-1.7015	81.604	-62.042	76.914	76.903	21.479	-1.7103	-6.5051	0.79314	-2.551	33.102	-6.0692
128.12	-4.086	50.396	-6.5053	0.79313	-2.551	-0.0061817	0.00074658	-2.7374e-05	0.66022	-1.3176	3990.4	21.473	-1.7	81.605	-62.114	76.915	76.903	21.479	-1.7103	-6.5051	0.79314	-2.551	33.102	-6.0692
128.12	-4.0821	50.395	-6.5053	0.79313	-2.551	-0.0068897	0.00086539	0.0001517	0.66022	-1.3176	3989.7	21.472	-1.6984	81.605	-62.187	76.916	76.903	21.479	-1.7103	-6.5051	0.79314	-2.551	33.102	-6.0692
128.12	-4.0779	50.394	-6.5053	0.79314	-2.551	-0.0076042	0.00095109	0.00036497	0.66022	-1.3176	3989.1	21.472	-1.6966	81.605	-62.262	76.917	76.903	21.479	-1.7103	-6.5051	0.79314	-2.551	33.102	-6.0692
128.12	-4.0733	50.393	-6.5054	0.79314	-2.551	-0.0083197	0.00099608	0.00061313	0.66022	-1.3176	3988.4	21.471	-1.6947	81.605	-62.338	76.918	76.903	21.479	-1.7103	-6.5051	0.79314	-2.551	33.102	-6.0692
128.12	-4.0685	50.392	-6.5054	0.79315	-2.551	-0.0090306	0.00099297	0.00089658	0.66022	-1.3176	3987.7	21.471	-1.6927	81.605	-62.416	76.919	76.903	21.479	-1.7103	-6.5051	0.79314	-2.551	33.102	-6.0692
128.12	-4.0633	50.391	-6.5055	0.79315	-2.551	-0.0097313	0.00093459	0.0012154	0.66022	-1.3176	3987.0	21.47	-1.6905	81.606	-62.496	76.92	76.903	21.479	-1.7103	-6.5051	0.79314	-2.551	33.102	-6.0692
128.12	-4.0579	50.39	-6.5055	0.79316	-2.551	-0.010416	0.000814	0.0015695	0.66022	-1.3176	3986.3	21.47	-1.6883	81.606	-62.577	76.921	76.903	21.479	-1.7103	-6.5051	0.79314	-2.551	33.102	-6.0692
128.12	-4.0521	50.389	-6.5056	0.79316	-2.551	-0.01108	0.00062452	0.0019583	0.66022	-1.3176	3985.6	21.469	-1.6859	81.606	-62.659	76.922	76.903	21.479	-1.7103	-6.5051	0.79314	-2.551	33.102	-6.0692
128.12	-4.0461	50.389	-6.5056	0.79316	-2.551	-0.011718	0.00035981	0.0023811	0.66022	-1.3176	3984.9	21.469	-1.6834	81.606	-62.742	76.923	76.903	21.479	-1.7103	-6.5051	0.79314	-2.551	33.102	-6.0692
128.12	-4.0398	50.389	-6.5057	0.79316	-2.5509	-0.012325	1.3832e-05	0.0028368	0.66022	-1.3176	3984.3	21.469	-1.6807	81.607	-62.827	76.924	76.903	21.479	-1.7103	-6.5051	0.79314	-2.551	33.102	-6.0692
128.12	-4.0333	50.389	-6.5058	0.79316	-2.5509	-0.012895	-0.0004191	0.0033242	0.66022	-1.3176	3983.6	21.469	-1.678	81.607	-62.913	76.925	76.903	21.479	-1.7103	-6.5051	0.79314	-2.551	33.102	-6.0692
128.13	-4.0265	50.389	-6.5058	0.79316	-2.5509	-0.013425	-0.00094429	0.0038416	0.66022	-1.3176	3982.9	21.469	-1.6752	81.607	-63.0	76.926	76.903	21.479	-1.7103	-6.5051	0.79314	-2.551	33.102	-6.0692
128.13	-4.0194	50.389	-6.5059	0.79315	-2.5509	-0.013909	-0.0015666	0.0043873	0.66022	-1.3176	3982.2	21.469	-1.6722	81.607	-63.088	76.927	76.903	21.479	-1.7103	-6.5051	0.79314	-2.551	33.102	-6.0692
128.13	-4.0121	50.39	-6.506	0.79314	-2.5509	-0.014344	-0.0022906	0.0049591	0.66022	-1.3176	3981.5	21.469	-1.6692	81.608	-63.178	76.928	76.903	21.479	-1.7103	-6.5051	0.79314	-2.551	33.102	-6.0692
128.13	-4.0046	50.39	-6.506	0.79313	-2.5508	-0.014725	-0.0031202	0.0055548	0.66022	-1.3176	3980.8	21.469	-1.6661	81.608	-63.268	76.929	76.903	21.479	-1.7103	-6.5051	0.79314	-2.551	33.102	-6.0692
128.13	-3.9969	50.392	-6.5061	0.79311	-2.5508	-0.015048	-0.0040591	0.0061717	0.66022	-1.3176	3980.2	21.469	-1.6629	81.608	-63.359	76.93	76.903	21.479	-1.7103	-6.5051	0.79314	-2.551	33.102	-6.0692
128.13	-3.989	50.393	-6.5062	0.79309	-2.5508	-0.015311	-0.0051103	0.0068071	0.66022	-1.3176	3979.5	21.47	-1.6596	81.609	-63.452	76.931	76.903	21.479	-1.7103	-6.5051	0.79314	-2.551	33.102	-6.0692
128.13	-3.981	50.395	-6.5063	0.79306	-2.5507	-0.015509	-0.0062764	0.0074582	0.66022	-1.3176	3978.8	21.47	-1.6562	81.609	-63.545	76.932	76.903	21.479	-1.7103	-6.5051	0.79314	-2.551	33.102	-6.0692
128.13	-3.9728	50.397	-6.5063	0.79303	-2.5507	-0.015639	-0.0075596	0.0081217	0.66022	-1.3176	3978.1	21.471	-1.6528	81.609	-63.638	76.934	76.903	21.479	-1.7103	-6.5051	0.79314	-2.551	33.102	-6.0692
128.13	-3.9644	50.399	-6.5064	0.79299	-2.5507	-0.0157	-0.0089614	0.0087943	0.66022	-1.3176	3977.4	21.472	-1.6493	81.61	-63.733	76.935	76.903	21.479	-1.7103	-6.5051	0.79314	-2.551	33.102	-6.0692
128.13	-3.9559	50.401	-6.5065	0.79294	-2.5506	-0.015689	-0.010483	0.0094726	0.66022	-1.3176	3976.7	21.473	-1.6457	81.61	-63.828	76.936	76.903	21.479	-1.7103	-6.5051	0.79314	-2.551	33.102	-6.0692
128.13	-3.9473	50.404	-6.5066	0.79288	-2.5506	-0.015603	-0.012125	0.010153	0.66022	-1.3176	3976.0	21.474	-1.6422	81.61	-63.924	76.937	76.903	21.479	-1.7103	-6.5051	0.79314	-2.551	33.102	-6.0692
128.13	-3.9386	50.407	-6.5067	0.79282	-2.5505	-0.015441	-0.013887	0.010832	0.66022	-1.3176	3975.3	21.475	-1.6385	81.611	-64.02	76.938	76.903	21.479	-1.7103	-6.5051	0.79314	-2.551	33.102	-6.0692
128.13	-3.9298	50.411	-6.5067	0.79274	-2.5505	-0.015201	-0.015769	0.011505	0.66022	-1.3176	3974.7	21.477	-1.6349	81.611	-64.116	76.939	76.903	21.479	-1.7103	-6.5051	0.79314	-2.551	33.102	-6.0692
128.13	-3.921	50.415	-6.5068	0.79266	-2.5504	-0.014883	-0.017769	0.012169	0.66022	-1.3176	3974.0	21.479	-1.6312	81.612	-64.213	76.94	76.903	21.479	-1.7103	-6.5051	0.79314	-2.551	33.102	-6.0692
128.13	-3.9122	50.419	-6.5069	0.79256	-2.5503	-0.014485	-0.019886	0.012819	0.66022	-1.3176	3973.3	21.48	-1.6275	81.612	-64.31	76.941	76.903	21.479	-1.7103	-6.5051	0.79314	-2.551	33.102	-6.0692
128.12	-3.9033	50.424	-6.507	0.79246	-2.5503	-0.014008	-0.022119	0.013452	0.66022	-1.3176	3972.6	21.482	-1.6238	81.612	-64.407	76.943	76.903	21.479	-1.7103	-6.5051	0.79314	-2.551	33.102	-6.0692
128.12	-3.8944	50.428	-6.507	0.79234	-2.5502	-0.01345	-0.024463	0.014063	0.66022	-1.3176	3971.9	21.484	-1.6201	81.613	-64.504	76.944	76.903	21.479	-1.7103	-6.5051	0.79314	-2.551	33.102	-6.0692
128.12	-3.8856	50.434	-6.5071	0.79221	-2.5501	-0.012813	-0.026917	0.014649	0.66022	-1.3176	3971.2	21.486	-1.6164	81.613	-64.601	76.945	76.903	21.479	-1.7103	-6.5051	0.79314	-2.551	33.102	-6.0692
128.12	-3.8768	50.439	-6.5072	0.79207	-2.55	-0.012097	-0.029476	0.015204	0.66022	-1.3176	3970.5	21.489	-1.6128	81.613	-64.698	76.946	76.903	21.479	-1.7103	-6.5051	0.79314	-2.551	33.102	-6.0692
128.12	-3.868	50.445	-6.5072	0.79192	-2.55	-0.011303	-0.032136	0.015726	0.66022	-1.3176	3969.9	21.491	-1.6091	81.614	-64.794	76.947	76.903	21.479	-1.7103	-6.5051	0.79314	-2.551	33.102	-6.0692
128.12	-3.8594	50.451	-6.5073	0.79175	-2.5499	-0.010432	-0.034893	0.01621	0.66022	-1.3176	3969.2	21.494	-1.6055	81.614	-64.89	76.948	76.903	21.479	-1.7103	-6.5051	0.79314	-2.551	33.102	-6.0692
128.12	-3.8508	50.457	-6.5073	0.79157	-2.5498	-0.0094865	-0.037741	0.016652	0.66022	-1.3176	3968.5	21.496	-1.6019	81.614	-64.986	76.949	76.903	21.479	-1.7103	-6.5051	0.79314	-2.551	33.102	-6.0692
128.11	-3.8424	50.464	-6.5074	0.79137	-2.5497	-0.0084675	-0.040674	0.017048	0.66022	-1.3176	3967.8	21.499	-1.5984	81.615	-65.081	76.95	76.903	21.479	-1.7103	-6.5051	0.79314	-2.551	33.102	-6.0692
128.11	-3.8341	50.471	-6.5074	0.79116	-2.5496	-0.0073777	-0.043687	0.017395	0.66022	-1.3176	3967.1	21.502	-1.595	81.615	-65.174	76.951	76.903	21.479	-1.7103	-6.5051	0.79314	-2.551	33.102	-6.0692
128.11	-3.8259	50.479	-6.5074	0.79094	-2.5496	-0.0062197	-0.046774	0.017688	0.66022	-1.3176	3966.4	21.506	-1.5916	81.615	-65.267	76.952	76.903	21.479	-1.7103	-6.5051	0.79314	-2.551	33.102	-6.0692
128.11	-3.8179	50.486	-6.5075	0.7907	-2.5495	-0.0049965	-0.049926	0.017923	0.66022	-1.3176	3965.7	21.509	-1.5882	81.615	-65.358	76.953	76.903	21.479	-1.7103	-6.5051	0.79314	-2.551	33.102	-6.0692
128.11	-3.8102	50.494	-6.5075	0.79044	-2.5494	-0.0037112	-0.053138	0.018098	0.66022	-1.3176	3965.0	21.512	-1.585	81.616	-65.448	76.955	76.903	21.479	-1.7103	-6.5051	0.79314	-2.551	33.102	-6.0692
128.1	-3.8026	50.502	-6.5075	0.79016	-2.5493	-0.0023676	-0.056401	0.018209	0.66022	-1.3176	3964.4	21.516	-1.5818	81.616	-65.536	76.956	76.903	21.479	-1.7103	-6.5051	0.79314	-2.551	33.102	-6.0692
128.1	-3.7952	50.511	-6.5075	0.78987	-2.5492	-0.00096936	-0.059708	0.018253	0.66022	-1.3176	3963.7	21.519	-1.5788	81.616	-65.622	76.957	76.903	21.479	-1.7103	-6.5051	0.79314	-2.551	33.102	-6.0692
128.1	-3.7881	50.519	-6.5075	0.78957	-2.5491	0.00047923	-0.06305	0.018226	0.66022	-1.3176	3963.0	21.523	-1.5758	81.616	-65.706	76.958	76.903	21.479	-1.7103	-6.5051	0.79314	-2.551	33.102	-6.0692
128.1	-3.7812	50.528	-6.5075	0.78924	-2.549	0.0019738	-0.066418	0.018126	0.66022	-1.3176	3962.3	21.527	-1.5729	81.616	-65.788	76.959	76.903	21.479	-1.7103	-6.5051	0.79314	-2.551	33.102	-6.0692
128.09	-3.7746	50.537	-6.5075	0.7889	-2.5489	0.0035096	-0.069805	0.01795	0.66022	-1.3176	3961.6	21.531	-1.5702	81.617	-65.866	76.959	76.903	21.479	-1.7103	-6.5051	0.79314	-2.551	33.102	-6.0692
128.09	-3.7683	50.546	-6.5075	0.78855	-2.5488	0.0050818	-0.073201	0.017696	0.66022	-1.3176	3960.9	21.535	-1.5676	81.617	-65.941	76.96	76.903	21.479	-1.7103	-6.5051	0.79314	-2.551	33.102	-6.0692
128.09	-3.7623	50.556	-6.5074	0.78817	-2.5487	0.0066851	-0.076596	0.017361	0.66022	-1.3176	3960.2	21.539	-1.565	81.617	-66.012	76.961	76.903	21.479	-1.7103	-6.5051	0.79314	-2.551	33.102	-6.0692
128.08	-3.7566	50.565	-6.5074	0.78778	-2.5487	0.0083142	-0.079983	0.016944	0.66022	-1.3176	3959.5	21.543	-1.5627	81.617	-66.079	76.962	76.903	21.479	-1.7103	-6.5051	0.79314	-2.551	33.102	-6.0692
128.08	-3.7512	50.575	-6.5074	0.78737	-2.5486	0.0099635	-0.08335	0.016443	0.66022	-1.3176	3958.8	21.548	-1.5604	81.617	-66.142	76.963	76.903	21.479	-1.7103	-6.5051	0.79314	-2.551	33.102	-6.0692
128.08	-3.7461	50.584	-6.5073	0.78695	-2.5485	0.011627	-0.086689	0.015855	0.66022	-1.3176	3958.2	21.552	-1.5583	81.617	-66.2	76.964	76.903	21.479	-1.7103	-6.5051	0.79314	-2.551	33.102	-6.0692
128.07	-3.7414	50.594	-6.5072	0.7865	-2.5484	0.013299	-0.08999	0.015181	0.66022	-1.3176	3957.5	21.556	-1.5563	81.617	-66.252	76.965	76.903	21.479	-1.7103	-6.5051	0.79314	-2.551	33.102	-6.0692
128.07	-3.737	50.604	-6.5072	0.78605	-2.5483	0.014973	-0.093243	0.014418	0.66022	-1.3176	3956.8	21.561	-1.5545	81.617	-66.299	76.966	76.903	21.479	-1.7103	-6.5051	0.79314	-2.551	33.102	-6.0692
128.06	-3.7329	50.614	-6.5071	0.78557	-2.5483	0.016644	-0.09644	0.013566	0.66022	-1.3176	3956.1	21.565	-1.5528	81.617	-66.339	76.966	76.903	21.479	-1.7103	-6.5051	0.79314	-2.551	33.102	-6.0692
128.06	-3.7292	50.624	-6.507	0.78508	-2.5482	0.018304	-0.099569	0.012625	0.66022	-1.3176	3955.4	21.57	-1.5513	81.617	-66.372	76.967	76.903	21.479	-1.7103	-6.5051	0.79314	-2.551	33.102	-6.0692
128.06	-3.7259	50.634	-6.5069	0.78458	-2.5481	0.019947	-0.10262	0.011595	0.66022	-1.3176	3954.7	21.574	-1.5499	81.617	-66.398	76.968	76.903	21.479	-1.7103	-6.5051	0.79314	-2.551	33.102	-6.0692
128.05	-3.723	50.644	-6.5068	0.78406	-2.5481	0.021567	-0.10559	0.010474	0.66022	-1.3176	3954.0	21.579	-1.5487	81.617	-66.416	76.969	76.903	21.479	-1.7103	-6.5051	0.79314	-2.551	33.102	-6.0692
128.05	-3.7204	50.654	-6.5067	0.78352	-2.548	0.023157	-0.10846	0.0092647	0.66022	-1.3176	3953.3	21.583	-1.5476	81.617	-66.427	76.97	76.903	21.479	-1.7103	-6.5051	0.79314	-2.551	33.102	-6.0692
128.04	-3.7182	50.664	-6.5066	0.78297	-2.548	0.024711	-0.11123	0.0079664	0.66022	-1.3176	3952.7	21.588	-1.5467	81.617	-66.43	76.97	76.903	21.479	-1.7103	-6.5051	0.79314	-2.551	33.102	-6.0692
128.04	-3.7164	50.674	-6.5064	0.78241	-2.548	0.026222	-0.11388	0.0065804	0.66022	-1.3176	3952.0	21.592	-1.5459	81.617	-66.424	76.971	76.903	21.479	-1.7103	-6.5051	0.79314	-2.551	33.102	-6.0692
128.04	-3.7149	50.684	-6.5063	0.78183	-2.5479	0.027683	-0.11642	0.0051076	0.66022	-1.3176	3951.3	21.597	-1.5453	81.617	-66.411	76.972	76.903	21.479	-1.7103	-6.5051	0.79314	-2.551	33.102	-6.0692
128.03	-3.7139	50.694	-6.5062	0.78124	-2.5479	0.029088	-0.11882	0.0035497	0.66022	-1.3176	3950.6	21.601	-1.5449	81.617	-66.39	76.972	76.903	21.479	-1.7103	-6.5051	0.79314	-2.551	33.102	-6.0692
128.03	-3.7132	50.704	-6.506	0.78064	-2.5479	0.03043	-0.12108	0.0019081	0.66022	-1.3176	3949.9	21.605	-1.5446	81.616	-66.361	76.973	76.903	21.479	-1.7103	-6.5051	0.79314	-2.551	33.102	-6.0692
128.02	-3.7128	50.713	-6.5059	0.78003	-2.5479	0.031704	-0.1232	0.00018502	0.66022	-1.3176	3949.2	21.61	-1.5445	81.616	-66.325	76.973	76.903	21.479	-1.7103	-6.5051	0.79314	-2.551	33.102	-6.0692
128.02	-3.7129	50.722	-6.5057	0.77941	-2.5479	0.032902	-0.12516	-0.0016175	0.66022	-1.3176	3948.5	21.614	-1.5445	81.616	-66.282	76.974	76.903	21.479	-1.7103	-6.5051	0.79314	-2.551	33.102	-6.0692
128.02	-3.7133	50.731	-6.5055	0.77878	-2.5479	0.03402	-0.12696	-0.0034968	0.66022	-1.3176	3947.8	21.618	-1.5447	81.616	-66.233	76.974	76.903	21.479	-1.7103	-6.5051	0.79314	-2.551	33.102	-6.0692
128.01	-3.7141	50.74	-6.5054	0.77814	-2.5479	0.03505	-0.12859	-0.0054504	0.66022	-1.3176	3947.1	21.622	-1.545	81.615	-66.177	76.975	76.903	21.479	-1.7103	-6.5051	0.79314	-2.551	33.102	-6.0692
128.01	-3.7152	50.749	-6.5052	0.7775	-2.548	0.035987	-0.13004	-0.0074751	0.66022	-1.3176	3946.5	21.626	-1.5455	81.615	-66.117	76.976	76.903	21.479	-1.7103	-6.5051	0.79314	-2.551	33.102	-6.0692
128.0	-3.7167	50.758	-6.505	0.77684	-2.548	0.036826	-0.13132	-0.0095677	0.66022	-1.3176	3945.8	21.63	-1.5461	81.615	-66.051	76.976	76.903	21.479	-1.7103	-6.5051	0.79314	-2.551	33.102	-6.0692
128.0	-3.7185	50.766	-6.5048	0.77618	-2.5481	0.037562	-0.1324	-0.011725	0.66022	-1.3176	3945.1	21.634	-1.5469	81.614	-65.981	76.976	76.903	21.479	-1.7103	-6.5051	0.79314	-2.551	33.102	-6.0692
128.0	-3.7206	50.774	-6.5046	0.77552	-2.5481	0.038189	-0.1333	-0.013943	0.66022	-1.3176	3944.4	21.637	-1.5478	81.614	-65.907	76.977	76.903	21.479	-1.7103	-6.5051	0.79314	-2.551	33.102	-6.0692
127.99	-3.7231	50.781	-6.5044	0.77485	-2.5482	0.038702	-0.13399	-0.016218	0.66022	-1.3176	3943.7	21.641	-1.5488	81.614	-65.829	76.977	76.903	21.479	-1.7103	-6.5051	0.79314	-2.551	33.102	-6.0692
127.99	-3.7258	50.789	-6.5042	0.77418	-2.5483	0.039098	-0.13449	-0.018545	0.66022	-1.3176	3943.0	21.644	-1.55	81.613	-65.749	76.978	76.903	21.479	-1.7103	-6.5051	0.79314	-2.551	33.102	-6.0692
127.98	-3.7289	50.796	-6.504	0.77351	-2.5484	0.039372	-0.13477	-0.020922	0.66022	-1.3176	3942.3	21.648	-1.5512	81.613	-65.665	76.978	76.903	21.479	-1.7103	-6.5051	0.79314	-2.551	33.102	-6.0692
127.98	-3.7323	50.803	-6.5038	0.77283	-2.5485	0.03952	-0.13485	-0.023342	0.66022	-1.3176	3941.6	21.651	-1.5526	81.612	-65.58	76.978	76.903	21.479	-1.7103	-6.5051	0.79314	-2.551	33.102	-6.0692
127.98	-3.7359	50.809	-6.5036	0.77216	-2.5486	0.03954	-0.13472	-0.025801	0.66022	-1.3176	3941.0	21.654	-1.5542	81.612	-65.492	76.979	76.903	21.479	-1.7103	-6.5051	0.79314	-2.551	33.102	-6.0692
127.97	-3.7398	50.815	-6.5034	0.77149	-2.5488	0.039427	-0.13437	-0.028295	0.66022	-1.3176	3940.3	21.657	-1.5558	81.611	-65.402	76.979	76.903	21.479	-1.7103	-6.5051	0.79314	-2.551	33.102	-6.0692
127.97	-3.7439	50.821	-6.5033	0.77082	-2.5489	0.03918	-0.1338	-0.030819	0.66022	-1.3176	3939.6	21.659	-1.5575	81.611	-65.312	76.979	76.903	21.479	-1.7103	-6.5051	0.79314	-2.551	33.102	-6.0692
127.97	-3.7483	50.826	-6.5031	0.77015	-2.5491	0.038796	-0.13302	-0.033367	0.66022	-1.3176	3938.9	21.662	-1.5593	81.61	-65.22	76.98	76.903	21.479	-1.7103	-6.5051	0.79314	-2.551	33.102	-6.0692
127.96	-3.7529	50.831	-6.5029	0.76949	-2.5492	0.038274	-0.13201	-0.035934	0.66022	-1.3176	3938.2	21.664	-1.5613	81.61	-65.127	76.98	76.903	21.479	-1.7103	-6.5051	0.79314	-2.551	33.102	-6.0692
127.96	-3.7576	50.835	-6.5027	0.76883	-2.5494	0.037611	-0.13079	-0.038515	0.66022	-1.3176	3937.5	21.667	-1.5633	81.609	-65.033	76.98	76.903	21.479	-1.7103	-6.5051	0.79314	-2.551	33.102	-6.0692
127.96	-3.7626	50.839	-6.5025	0.76818	-2.5496	0.036808	-0.12935	-0.041105	0.66022	-1.3176	3936.8	21.669	-1.5653	81.609	-64.939	76.981	76.903	21.479	-1.7103	-6.5051	0.79314	-2.551	33.102	-6.0692
127.96	-3.7678	50.843	-6.5023	0.76754	-2.5498	0.035863	-0.12769	-0.043697	0.66022	-1.3176	3936.1	21.67	-1.5675	81.608	-64.844	76.981	76.903	21.479	-1.7103	-6.5051	0.79314	-2.551	33.102	-6.0692
127.95	-3.7731	50.846	-6.5021	0.7669	-2.5501	0.034776	-0.12581	-0.046286	0.66022	-1.3176	3935.5	21.672	-1.5697	81.607	-64.749	76.981	76.903	21.479	-1.7103	-6.5051	0.79314	-2.551	33.102	-6.0692
127.95	-3.7785	50.849	-6.502	0.76628	-2.5503	0.033548	-0.12372	-0.048867	0.66022	-1.3176	3934.8	21.674	-1.572	81.607	-64.655	76.981	76.903	21.479	-1.7103	-6.5051	0.79314	-2.551	33.102	-6.0692
127.95	-3.7841	50.852	-6.5018	0.76566	-2.5505	0.03218	-0.12141	-0.051434	0.66022	-1.3176	3934.1	21.675	-1.5743	81.606	-64.56	76.981	76.903	21.479	-1.7103	-6.5051	0.79314	-2.551	33.102	-6.0692
127.95	-3.7897	50.854	-6.5016	0.76506	-2.5508	0.030672	-0.11889	-0.053981	0.66022	-1.3176	3933.4	21.676	-1.5767	81.605	-64.465	76.982	76.903	21.479	-1.7103	-6.5051	0.79314	-2.551	33.102	-6.0692
127.94	-3.7955	50.855	-6.5015	0.76448	-2.5511	0.029027	-0.11617	-0.056502	0.66022	-1.3176	3932.7	21.677	-1.5791	81.605	-64.371	76.982	76.903	21.479	-1.7103	-6.5051	0.79314	-2.551	33.102	-6.0692
127.94	-3.8013	50.856	-6.5013	0.7639	-2.5514	0.027247	-0.11324	-0.058991	0.66022	-1.3176	3932.0	21.678	-1.5815	81.604	-64.278	76.982	76.903	21.479	-1.7103	-6.5051	0.79314	-2.551	33.102	-6.0692
127.94	-3.8072	50.857	-6.5012	0.76334	-2.5517	0.025334	-0.11012	-0.061443	0.66022	-1.3176	3931.3	21.678	-1.584	81.603	-64.185	76.982	76.903	21.479	-1.7103	-6.5051	0.79314	-2.551	33.102	-6.0692
127.94	-3.8131	50.857	-6.5011	0.7628	-2.552	0.023291	-0.1068	-0.063852	0.66022	-1.3176	3930.6	21.679	-1.5865	81.603	-64.092	76.982	76.903	21.479	-1.7103	-6.5051	0.79314	-2.551	33.102	-6.0692
127.94	-3.819	50.857	-6.501	0.76228	-2.5523	0.021121	-0.10329	-0.066213	0.66022	-1.3176	3930.0	21.679	-1.5889	81.602	-64.0	76.982	76.903	21.479	-1.7103	-6.5051	0.79314	-2.551	33.102	-6.0692
127.94	-3.8249	50.857	-6.5009	0.76177	-2.5526	0.018829	-0.099593	-0.068519	0.66022	-1.3176	3929.3	21.679	-1.5914	81.601	-63.91	76.982	76.903	21.479	-1.7103	-6.5051	0.79314	-2.551	33.102	-6.0692
127.94	-3.8308	50.856	-6.5008	0.76128	-2.553	0.016419	-0.095723	-0.070766	0.66022	-1.3176	3928.6	21.678	-1.5939	81.601	-63.82	76.983	76.903	21.479	-1.7103	-6.5051	0.79314	-2.551	33.102	-6.0692
127.93	-3.8367	50.855	-6.5007	0.76081	-2.5534	0.013895	-0.091682	-0.072947	0.66022	-1.3176	3927.9	21.678	-1.5964	81.6	-63.731	76.983	76.903	21.479	-1.7103	-6.5051	0.79314	-2.551	33.102	-6.0692
127.93	-3.8426	50.853	-6.5007	0.76036	-2.5537	0.011262	-0.087478	-0.075058	0.66022	-1.3176	3927.2	21.678	-1.5988	81.599	-63.643	76.983	76.903	21.479	-1.7103	-6.5051	0.79314	-2.551	33.102	-6.0692
127.93	-3.8483	50.851	-6.5006	0.75994	-2.5541	0.0085261	-0.083117	-0.077092	0.66022	-1.3176	3926.5	21.677	-1.6012	81.599	-63.556	76.983	76.903	21.479	-1.7103	-6.5051	0.79314	-2.551	33.102	-6.0692
127.93	-3.854	50.848	-6.5006	0.75953	-2.5545	0.0056919	-0.078607	-0.079046	0.66022	-1.3176	3925.8	21.676	-1.6036	81.598	-63.47	76.983	76.903	21.479	-1.7103	-6.5051	0.79314	-2.551	33.102	-6.0692
127.93	-3.8596	50.845	-6.5006	0.75915	-2.5549	0.0027658	-0.073957	-0.080914	0.66022	-1.3176	3925.2	21.675	-1.6059	81.597	-63.385	76.983	76.903	21.479	-1.7103	-6.5051	0.79314	-2.551	33.102	-6.0692
127.93	-3.8651	50.842	-6.5005	0.75879	-2.5553	-0.00024595	-0.069175	-0.082691	0.66022	-1.3176	3924.5	21.674	-1.6082	81.596	-63.302	76.983	76.903	21.479	-1.7103	-6.5051	0.79314	-2.551	33.102	-6.0692
127.93	-3.8705	50.838	-6.5006	0.75846	-2.5557	-0.0033368	-0.064269	-0.084372	0.66022	-1.3176	3923.8	21.672	-1.6105	81.596	-63.22	76.983	76.903	21.479	-1.7103	-6.5051	0.79314	-2.551	33.102	-6.0692
127.93	-3.8757	50.834	-6.5006	0.75815	-2.5561	-0.0065001	-0.059248	-0.085954	0.66022	-1.3176	3923.1	21.671	-1.6127	81.595	-63.139	76.983	76.903	21.479	-1.7103	-6.5051	0.79314	-2.551	33.102	-6.0692
127.93	-3.8808	50.83	-6.5006	0.75787	-2.5566	-0.0097288	-0.054122	-0.087431	0.66022	-1.3176	3922.4	21.669	-1.6148	81.594	-63.06	76.984	76.903	21.479	-1.7103	-6.5051	0.79314	-2.551	33.102	-6.0692
127.93	-3.8857	50.825	-6.5007	0.75761	-2.557	-0.013016	-0.048901	-0.088801	0.66022	-1.3176	3921.7	21.667	-1.6169	81.593	-62.982	76.984	76.903	21.479	-1.7103	-6.5051	0.79314	-2.551	33.102	-6.0692
127.93	-3.8904	50.82	-6.5007	0.75738	-2.5575	-0.016353	-0.043593	-0.090058	0.66022	-1.3176	3921.0	21.665	-1.6188	81.593	-62.905	76.984	76.903	21.479	-1.7103	-6.5051	0.79314	-2.551	33.102	-6.0692
127.93	-3.895	50.815	-6.5008	0.75717	-2.5579	-0.019734	-0.038209	-0.0912	0.66022	-1.3176	3920.4	21.663	-1.6208	81.592	-62.83	76.984	76.903	21.479	-1.7103	-6.5051	0.79314	-2.551	33.102	-6.0692
127.93	-3.8993	50.809	-6.5009	0.757	-2.5584	-0.023151	-0.032759	-0.092223	0.66022	-1.3176	3919.7	21.661	-1.6226	81.591	-62.757	76.984	76.903	21.479	-1.7103	-6.5051	0.79314	-2.551	33.102	-6.0692
127.94	-3.9035	50.803	-6.5011	0.75685	-2.5588	-0.026595	-0.027254	-0.093124	0.66022	-1.3176	3919.0	21.658	-1.6243	81.591	-62.685	76.984	76.903	21.479	-1.7103	-6.5051	0.79314	-2.551	33.102	-6.0692
127.94	-3.9074	50.797	-6.5012	0.75672	-2.5593	-0.03006	-0.021703	-0.093901	0.66022	-1.3176	3918.3	21.656	-1.626	81.59	-62.615	76.984	76.903	21.479	-1.7103	-6.5051	0.79314	-2.551	33.102	-6.0692
127.94	-3.9111	50.791	-6.5014	0.75663	-2.5598	-0.033536	-0.016117	-0.094549	0.66022	-1.3176	3917.6	21.653	-1.6275	81.589	-62.546	76.984	76.903	21.479	-1.7103	-6.5051	0.79314	-2.551	33.102	-6.0692
127.94	-3.9145	50.785	-6.5015	0.75656	-2.5603	-0.037017	-0.010506	-0.095068	0.66022	-1.3176	3916.9	21.65	-1.629	81.588	-62.479	76.984	76.903	21.479	-1.7103	-6.5051	0.79314	-2.551	33.102	-6.0692
127.94	-3.9177	50.778	-6.5017	0.75653	-2.5607	-0.040494	-0.0048822	-0.095455	0.66022	-1.3176	3916.2	21.648	-1.6303	81.588	-62.413	76.985	76.903	21.479	-1.7103	-6.5051	0.79314	-2.551	33.102	-6.0692
127.94	-3.9207	50.771	-6.502	0.75651	-2.5612	-0.043959	0.00074495	-0.095709	0.66022	-1.3176	3915.6	21.645	-1.6316	81.587	-62.349	76.985	76.903	21.479	-1.7103	-6.5051	0.79314	-2.551	33.102	-6.0692
127.94	-3.9234	50.764	-6.5022	0.75653	-2.5617	-0.047404	0.0063646	-0.095827	0.66022	-1.3176	3914.9	21.642	-1.6327	81.586	-62.287	76.985	76.903	21.479	-1.7103	-6.5051	0.79314	-2.551	33.102	-6.0692
127.94	-3.9258	50.756	-6.5024	0.75658	-2.5622	-0.050822	0.011966	-0.09581	0.66022	-1.3176	3914.2	21.639	-1.6337	81.586	-62.227	76.985	76.903	21.479	-1.7103	-6.5051	0.79314	-2.551	33.102	-6.0692
127.95	-3.928	50.749	-6.5027	0.75665	-2.5626	-0.054204	0.017539	-0.095655	0.66022	-1.3176	3913.5	21.636	-1.6346	81.585	-62.168	76.985	76.903	21.479	-1.7103	-6.5051	0.79314	-2.551	33.102	-6.0692
127.95	-3.9299	50.742	-6.503	0.75675	-2.5631	-0.057543	0.023072	-0.095363	0.66022	-1.3176	3912.8	21.632	-1.6354	81.584	-62.111	76.985	76.903	21.479	-1.7103	-6.5051	0.79314	-2.551	33.102	-6.0692
127.95	-3.9315	50.734	-6.5033	0.75688	-2.5636	-0.060832	0.028555	-0.094932	0.66022	-1.3176	3912.1	21.629	-1.6361	81.584	-62.056	76.985	76.903	21.479	-1.7103	-6.5051	0.79314	-2.551	33.102	-6.0692
127.95	-3.9328	50.726	-6.5036	0.75704	-2.5641	-0.064063	0.033979	-0.094365	0.66022	-1.3176	3911.4	21.626	-1.6367	81.583	-62.003	76.986	76.903	21.479	-1.7103	-6.5051	0.79314	-2.551	33.102	-6.0692
127.95	-3.9339	50.719	-6.5039	0.75722	-2.5645	-0.067228	0.039332	-0.093659	0.66022	-1.3176	3910.8	21.623	-1.6371	81.582	-61.952	76.986	76.903	21.479	-1.7103	-6.5051	0.79314	-2.551	33.102	-6.0692
127.95	-3.9347	50.711	-6.5042	0.75743	-2.565	-0.070321	0.044605	-0.092817	0.66022	-1.3176	3910.1	21.619	-1.6375	81.582	-61.902	76.986	76.903	21.479	-1.7103	-6.5051	0.79314	-2.551	33.102	-6.0692
127.96	-3.9352	50.703	-6.5046	0.75767	-2.5655	-0.073335	0.049789	-0.09184	0.66022	-1.3176	3909.4	21.616	-1.6377	81.581	-61.854	76.986	76.903	21.479	-1.7103	-6.5051	0.79314	-2.551	33.102	-6.0692
127.96	-3.9354	50.695	-6.505	0.75793	-2.5659	-0.076263	0.054872	-0.090727	0.66022	-1.3176	3908.7	21.613	-1.6378	81.58	-61.808	76.986	76.903	21.479	-1.7103	-6.5051	0.79314	-2.551	33.102	-6.0692
127.96	-3.9353	50.687	-6.5054	0.75822	-2.5664	-0.079099	0.059846	-0.089482	0.66022	-1.3176	3908.0	21.609	-1.6378	81.58	-61.764	76.987	76.903	21.479	-1.7103	-6.5051	0.79314	-2.551	33.102	-6.0692
127.96	-3.935	50.679	-6.5058	0.75853	-2.5668	-0.081837	0.064703	-0.088106	0.66022	-1.3176	3907.3	21.606	-1.6377	81.579	-61.721	76.987	76.903	21.479	-1.7103	-6.5051	0.79314	-2.551	33.102	-6.0692
127.96	-3.9344	50.672	-6.5062	0.75886	-2.5673	-0.08447	0.069432	-0.086601	0.66022	-1.3176	3906.7	21.603	-1.6374	81.578	-61.681	76.987	76.903	21.479	-1.7103	-6.5051	0.79314	-2.551	33.102	-6.0692
127.97	-3.9335	50.664	-6.5066	0.75922	-2.5677	-0.086993	0.074026	-0.084969	0.66022	-1.3176	3906.0	21.599	-1.6371	81.578	-61.642	76.987	76.903	21.479	-1.7103	-6.5051	0.79314	-2.551	33.102	-6.0692
127.97	-3.9324	50.656	-6.5071	0.7596	-2.5681	-0.089401	0.078476	-0.083214	0.66022	-1.3176	3905.3	21.596	-1.6366	81.577	-61.606	76.987	76.903	21.479	-1.7103	-6.5051	0.79314	-2.551	33.102	-6.0692
127.97	-3.931	50.649	-6.5075	0.76001	-2.5685	-0.091689	0.082774	-0.081338	0.66022	-1.3176	3904.6	21.593	-1.6361	81.577	-61.571	76.988	76.903	21.479	-1.7103	-6.5051	0.79314	-2.551	33.102	-6.0692
127.97	-3.9294	50.641	-6.508	0.76043	-2.5689	-0.093851	0.086913	-0.079345	0.66022	-1.3176	3903.9	21.59	-1.6354	81.576	-61.538	76.988	76.903	21.479	-1.7103	-6.5051	0.79314	-2.551	33.102	-6.0692
127.97	-3.9275	50.634	-6.5084	0.76088	-2.5693	-0.095884	0.090886	-0.077237	0.66022	-1.3176	3903.2	21.587	-1.6346	81.575	-61.507	76.988	76.903	21.479	-1.7103	-6.5051	0.79314	-2.551	33.102	-6.0692
127.98	-3.9253	50.627	-6.5089	0.76134	-2.5697	-0.097782	0.094685	-0.07502	0.66022	-1.3176	3902.6	21.584	-1.6337	81.575	-61.478	76.988	76.903	21.479	-1.7103	-6.5051	0.79314	-2.551	33.102	-6.0692
127.98	-3.923	50.62	-6.5094	0.76182	-2.5701	-0.099543	0.098304	-0.072696	0.66022	-1.3176	3901.9	21.581	-1.6328	81.574	-61.45	76.989	76.903	21.479	-1.7103	-6.5051	0.79314	-2.551	33.102	-6.0692
127.98	-3.9204	50.613	-6.5099	0.76232	-2.5704	-0.10116	0.10174	-0.07027	0.66022	-1.3176	3901.2	21.578	-1.6317	81.574	-61.425	76.989	76.903	21.479	-1.7103	-6.5051	0.79314	-2.551	33.102	-6.0692
127.98	-3.9175	50.606	-6.5104	0.76284	-2.5708	-0.10264	0.10498	-0.067747	0.66022	-1.3176	3900.5	21.575	-1.6305	81.573	-61.402	76.989	76.903	21.479	-1.7103	-6.5051	0.79314	-2.551	33.102	-6.0692
127.98	-3.9145	50.6	-6.511	0.76337	-2.5711	-0.10397	0.10803	-0.065131	0.66022	-1.3176	3899.8	21.572	-1.6293	81.572	-61.38	76.989	76.903	21.479	-1.7103	-6.5051	0.79314	-2.551	33.102	-6.0692
127.98	-3.9113	50.594	-6.5115	0.76392	-2.5714	-0.10515	0.11087	-0.062427	0.66022	-1.3176	3899.1	21.569	-1.6279	81.572	-61.361	76.99	76.903	21.479	-1.7103	-6.5051	0.79314	-2.551	33.102	-6.0692
127.99	-3.9079	50.588	-6.512	0.76448	-2.5717	-0.10617	0.11351	-0.05964	0.66022	-1.3176	3898.5	21.567	-1.6265	81.571	-61.343	76.99	76.903	21.479	-1.7103	-6.5051	0.79314	-2.551	33.102	-6.0692
127.99	-3.9043	50.582	-6.5125	0.76505	-2.572	-0.10705	0.11594	-0.056775	0.66022	-1.3176	3897.8	21.564	-1.625	81.571	-61.327	76.99	76.903	21.479	-1.7103	-6.5051	0.79314	-2.551	33.102	-6.0692
127.99	-3.9005	50.576	-6.5131	0.76564	-2.5723	-0.10776	0.11815	-0.053838	0.66022	-1.3176	3897.1	21.562	-1.6235	81.57	-61.313	76.99	76.903	21.479	-1.7103	-6.5051	0.79314	-2.551	33.102	-6.0692
127.99	-3.8966	50.571	-6.5136	0.76624	-2.5726	-0.10832	0.12015	-0.050833	0.66022	-1.3176	3896.4	21.56	-1.6219	81.57	-61.301	76.991	76.903	21.479	-1.7103	-6.5051	0.79314	-2.551	33.102	-6.0692
127.99	-3.8925	50.566	-6.5142	0.76684	-2.5728	-0.10873	0.12193	-0.047767	0.66022	-1.3176	3895.7	21.558	-1.6202	81.569	-61.291	76.991	76.903	21.479	-1.7103	-6.5051	0.79314	-2.551	33.102	-6.0692
127.99	-3.8883	50.561	-6.5147	0.76745	-2.573	-0.10897	0.1235	-0.044646	0.66022	-1.3176	3895.0	21.556	-1.6184	81.569	-61.283	76.991	76.903	21.479	-1.7103	-6.5051	0.79314	-2.551	33.102	-6.0692
127.99	-3.884	50.556	-6.5152	0.76808	-2.5732	-0.10906	0.12484	-0.041474	0.66022	-1.3176	3894.4	21.554	-1.6166	81.568	-61.277	76.991	76.903	21.479	-1.7103	-6.5051	0.79314	-2.551	33.102	-6.0692
127.99	-3.8795	50.552	-6.5158	0.7687	-2.5734	-0.10899	0.12595	-0.038259	0.66022	-1.3176	3893.7	21.552	-1.6148	81.568	-61.273	76.992	76.903	21.479	-1.7103	-6.5051	0.79314	-2.551	33.102	-6.0692
127.99	-3.875	50.548	-6.5163	0.76933	-2.5736	-0.10882	0.12697	-0.035034	0.66022	-1.3176	3893.0	21.55	-1.6129	81.567	-61.27	76.992	76.903	21.479	-1.7103	-6.5051	0.79314	-2.551	33.102	-6.0692
128.0	-3.8703	50.544	-6.5169	0.76997	-2.5738	-0.10848	0.12775	-0.03177	0.66022	-1.3176	3892.3	21.549	-1.611	81.566	-61.27	76.992	76.903	21.479	-1.7103	-6.5051	0.79314	-2.551	33.102	-6.0692
128.0	-3.8656	50.541	-6.5174	0.77061	-2.5739	-0.10798	0.12828	-0.028472	0.66022	-1.3176	3891.6	21.547	-1.609	81.566	-61.271	76.993	76.903	21.479	-1.7103	-6.5051	0.79314	-2.551	33.102	-6.0692
128.0	-3.8608	50.538	-6.518	0.77125	-2.5741	-0.10731	0.12856	-0.025147	0.66022	-1.3176	3890.9	21.546	-1.6071	81.565	-61.275	76.993	76.903	21.479	-1.7103	-6.5051	0.79314	-2.551	33.102	-6.0692
128.0	-3.856	50.535	-6.5185	0.7719	-2.5742	-0.10647	0.12859	-0.021802	0.66022	-1.3176	3890.3	21.545	-1.6051	81.565	-61.28	76.993	76.903	21.479	-1.7103	-6.5051	0.79314	-2.551	33.102	-6.0692
128.0	-3.8511	50.532	-6.519	0.77254	-2.5743	-0.10548	0.12839	-0.018442	0.66022	-1.3176	3889.6	21.544	-1.603	81.564	-61.287	76.993	76.903	21.479	-1.7103	-6.5051	0.79314	-2.551	33.102	-6.0692
128.0	-3.8462	50.53	-6.5196	0.77318	-2.5744	-0.10433	0.12794	-0.015076	0.66022	-1.3176	3888.9	21.543	-1.601	81.564	-61.296	76.994	76.903	21.479	-1.7103	-6.5051	0.79314	-2.551	33.102	-6.0692
128.0	-3.8413	50.528	-6.5201	0.77382	-2.5745	-0.10302	0.12726	-0.011708	0.66022	-1.3176	3888.2	21.542	-1.599	81.563	-61.307	76.994	76.903	21.479	-1.7103	-6.5051	0.79314	-2.551	33.102	-6.0692
128.0	-3.8363	50.526	-6.5206	0.77445	-2.5745	-0.10156	0.12635	-0.0083468	0.66022	-1.3176	3887.5	21.542	-1.5969	81.563	-61.319	76.994	76.903	21.479	-1.7103	-6.5051	0.79314	-2.551	33.102	-6.0692
128.0	-3.8314	50.525	-6.5211	0.77508	-2.5745	-0.099947	0.12521	-0.0049977	0.66022	-1.3176	3886.9	21.541	-1.5949	81.562	-61.334	76.995	76.903	21.479	-1.7103	-6.5051	0.79314	-2.551	33.102	-6.0692
128.0	-3.8265	50.524	-6.5216	0.7757	-2.5746	-0.098191	0.12384	-0.0016674	0.66022	-1.3176	3886.2	21.541	-1.5928	81.562	-61.35	76.995	76.903	21.479	-1.7103	-6.5051	0.79314	-2.551	33.102	-6.0692
128.0	-3.8216	50.523	-6.5221	0.77632	-2.5746	-0.096294	0.12225	0.0016378	0.66022	-1.3176	3885.5	21.54	-1.5908	81.561	-61.368	76.995	76.903	21.479	-1.7103	-6.5051	0.79314	-2.551	33.102	-6.0692
127.99	-3.8168	50.523	-6.5225	0.77693	-2.5745	-0.094282	0.1205	0.0048994	0.66022	-1.3176	3884.8	21.54	-1.5888	81.56	-61.388	76.995	76.903	21.479	-1.7103	-6.5051	0.79314	-2.551	33.102	-6.0692
127.99	-3.812	50.522	-6.523	0.77752	-2.5745	-0.092183	0.11865	0.008101	0.66022	-1.3176	3884.1	21.54	-1.5868	81.56	-61.41	76.996	76.903	21.479	-1.7103	-6.5051	0.79314	-2.551	33.102	-6.0692
127.99	-3.8072	50.522	-6.5235	0.77811	-2.5745	-0.089963	0.11661	0.011259	0.66022	-1.3176	3883.4	21.541	-1.5849	81.559	-61.434	76.996	76.903	21.479	-1.7103	-6.5051	0.79314	-2.551	33.102	-6.0692
127.99	-3.8026	50.523	-6.5239	0.77869	-2.5744	-0.087627	0.11439	0.014367	0.66022	-1.3176	3882.8	21.541	-1.5829	81.559	-61.459	76.996	76.903	21.479	-1.7103	-6.5051	0.79314	-2.551	33.102	-6.0692
127.99	-3.798	50.523	-6.5243	0.77926	-2.5743	-0.085179	0.112	0.01742	0.66022	-1.3176	3882.1	21.541	-1.581	81.558	-61.487	76.996	76.903	21.479	-1.7103	-6.5051	0.79314	-2.551	33.102	-6.0692
127.99	-3.7935	50.524	-6.5248	0.77981	-2.5742	-0.082625	0.10945	0.020414	0.66022	-1.3176	3881.4	21.542	-1.5792	81.558	-61.516	76.997	76.903	21.479	-1.7103	-6.5051	0.79314	-2.551	33.102	-6.0692
127.99	-3.7891	50.525	-6.5252	0.78035	-2.5741	-0.079968	0.10673	0.023344	0.66022	-1.3176	3880.7	21.542	-1.5774	81.557	-61.546	76.997	76.903	21.479	-1.7103	-6.5051	0.79314	-2.551	33.102	-6.0692
127.99	-3.7848	50.527	-6.5256	0.78088	-2.574	-0.077215	0.10387	0.026205	0.66022	-1.3176	3880.0	21.543	-1.5756	81.557	-61.579	76.997	76.903	21.479	-1.7103	-6.5051	0.79314	-2.551	33.102	-6.0692
127.98	-3.7806	50.528	-6.5259	0.78139	-2.5738	-0.074371	0.10085	0.028993	0.66022	-1.3176	3879.3	21.544	-1.5739	81.556	-61.613	76.997	76.903	21.479	-1.7103	-6.5051	0.79314	-2.551	33.102	-6.0692
127.98	-3.7766	50.53	-6.5263	0.78189	-2.5737	-0.071441	0.0977	0.031703	0.66022	-1.3176	3878.7	21.545	-1.5722	81.555	-61.649	76.998	76.903	21.479	-1.7103	-6.5051	0.79314	-2.551	33.102	-6.0692
127.98	-3.7727	50.532	-6.5267	0.78237	-2.5735	-0.06843	0.094417	0.034332	0.66022	-1.3176	3878.0	21.546	-1.5706	81.555	-61.687	76.998	76.903	21.479	-1.7103	-6.5051	0.79314	-2.551	33.102	-6.0692
127.98	-3.7689	50.535	-6.527	0.78283	-2.5733	-0.065345	0.09101	0.036876	0.66022	-1.3176	3877.3	21.547	-1.569	81.554	-61.726	76.998	76.903	21.479	-1.7103	-6.5051	0.79314	-2.551	33.102	-6.0692
127.98	-3.7652	50.537	-6.5273	0.78328	-2.5732	-0.062191	0.087488	0.039331	0.66022	-1.3176	3876.6	21.549	-1.5675	81.554	-61.767	76.998	76.903	21.479	-1.7103	-6.5051	0.79314	-2.551	33.102	-6.0692
127.98	-3.7617	50.54	-6.5276	0.7837	-2.573	-0.058974	0.083858	0.041694	0.66022	-1.3176	3875.9	21.55	-1.566	81.553	-61.81	76.999	76.903	21.479	-1.7103	-6.5051	0.79314	-2.551	33.102	-6.0692
127.97	-3.7584	50.543	-6.5279	0.78411	-2.5727	-0.055699	0.080128	0.043962	0.66022	-1.3176	3875.2	21.552	-1.5647	81.552	-61.854	76.999	76.903	21.479	-1.7103	-6.5051	0.79314	-2.551	33.102	-6.0692
127.97	-3.7552	50.546	-6.5282	0.78451	-2.5725	-0.052374	0.076307	0.046131	0.66022	-1.3176	3874.6	21.553	-1.5633	81.552	-61.9	76.999	76.903	21.479	-1.7103	-6.5051	0.79314	-2.551	33.102	-6.0692
127.97	-3.7522	50.55	-6.5284	0.78488	-2.5723	-0.049004	0.072402	0.048199	0.66022	-1.3176	3873.9	21.555	-1.5621	81.551	-61.947	76.999	76.903	21.479	-1.7103	-6.5051	0.79314	-2.551	33.102	-6.0692
127.97	-3.7493	50.553	-6.5287	0.78523	-2.572	-0.045594	0.068421	0.050164	0.66022	-1.3176	3873.2	21.556	-1.5609	81.551	-61.996	76.999	76.903	21.479	-1.7103	-6.5051	0.79314	-2.551	33.102	-6.0692
127.96	-3.7466	50.557	-6.5289	0.78556	-2.5718	-0.042152	0.064373	0.052024	0.66022	-1.3176	3872.5	21.558	-1.5598	81.55	-62.047	77.0	76.903	21.479	-1.7103	-6.5051	0.79314	-2.551	33.102	-6.0692
127.96	-3.7441	50.56	-6.5291	0.78587	-2.5715	-0.038684	0.060266	0.053775	0.66022	-1.3176	3871.8	21.56	-1.5588	81.549	-62.099	77.0	76.903	21.479	-1.7103	-6.5051	0.79314	-2.551	33.102	-6.0692
127.96	-3.7417	50.564	-6.5293	0.78616	-2.5712	-0.035195	0.056109	0.055418	0.66022	-1.3176	3871.1	21.562	-1.5578	81.549	-62.152	77.0	76.903	21.479	-1.7103	-6.5051	0.79314	-2.551	33.102	-6.0692
127.96	-3.7395	50.568	-6.5294	0.78643	-2.571	-0.031692	0.051908	0.056949	0.66022	-1.3176	3870.4	21.564	-1.5569	81.548	-62.208	77.0	76.903	21.479	-1.7103	-6.5051	0.79314	-2.551	33.102	-6.0692
127.95	-3.7375	50.572	-6.5296	0.78668	-2.5707	-0.028181	0.047674	0.058368	0.66022	-1.3176	3869.8	21.566	-1.5561	81.547	-62.264	77.0	76.903	21.479	-1.7103	-6.5051	0.79314	-2.551	33.102	-6.0692
127.95	-3.7357	50.577	-6.5297	0.78691	-2.5704	-0.024667	0.043412	0.059674	0.66022	-1.3176	3869.1	21.568	-1.5553	81.547	-62.322	77.001	76.903	21.479	-1.7103	-6.5051	0.79314	-2.551	33.102	-6.0692
127.95	-3.7341	50.581	-6.5298	0.78712	-2.5701	-0.021158	0.039133	0.060866	0.66022	-1.3176	3868.4	21.57	-1.5547	81.546	-62.381	77.001	76.903	21.479	-1.7103	-6.5051	0.79314	-2.551	33.102	-6.0692
127.94	-3.7326	50.585	-6.5299	0.7873	-2.5698	-0.017659	0.034842	0.061943	0.66022	-1.3176	3867.7	21.572	-1.5541	81.545	-62.442	77.001	76.903	21.479	-1.7103	-6.5051	0.79314	-2.551	33.102	-6.0692
127.94	-3.7313	50.59	-6.53	0.78747	-2.5695	-0.014176	0.030549	0.062905	0.66022	-1.3176	3867.0	21.574	-1.5535	81.545	-62.504	77.001	76.903	21.479	-1.7103	-6.5051	0.79314	-2.551	33.102	-6.0692
127.94	-3.7302	50.594	-6.5301	0.78761	-2.5691	-0.010714	0.02626	0.063752	0.66022	-1.3176	3866.3	21.577	-1.5531	81.544	-62.567	77.001	76.903	21.479	-1.7103	-6.5051	0.79314	-2.551	33.102	-6.0692
127.94	-3.7292	50.599	-6.5301	0.78773	-2.5688	-0.00728	0.021983	0.064484	0.66022	-1.3176	3865.7	21.579	-1.5527	81.544	-62.632	77.001	76.903	21.479	-1.7103	-6.5051	0.79314	-2.551	33.102	-6.0692
127.93	-3.7285	50.603	-6.5301	0.78783	-2.5685	-0.0038789	0.017726	0.065101	0.66022	-1.3176	3865.0	21.581	-1.5524	81.543	-62.697	77.002	76.903	21.479	-1.7103	-6.5051	0.79314	-2.551	33.102	-6.0692
127.93	-3.7279	50.608	-6.5301	0.78791	-2.5682	-0.0005165	0.013495	0.065604	0.66022	-1.3176	3864.3	21.583	-1.5521	81.542	-62.764	77.002	76.903	21.479	-1.7103	-6.5051	0.79314	-2.551	33.102	-6.0692
127.93	-3.7274	50.613	-6.5301	0.78796	-2.5678	0.002802	0.0092981	0.065994	0.66022	-1.3176	3863.6	21.586	-1.552	81.542	-62.833	77.002	76.903	21.479	-1.7103	-6.5051	0.79314	-2.551	33.102	-6.0692
127.92	-3.7271	50.617	-6.5301	0.788	-2.5675	0.0060713	0.0051408	0.066271	0.66022	-1.3176	3862.9	21.588	-1.5519	81.541	-62.902	77.002	76.903	21.479	-1.7103	-6.5051	0.79314	-2.551	33.102	-6.0692
127.92	-3.727	50.622	-6.5301	0.78801	-2.5672	0.0092864	0.0010301	0.066436	0.66022	-1.3176	3862.2	21.59	-1.5518	81.54	-62.972	77.002	76.903	21.479	-1.7103	-6.5051	0.79314	-2.551	33.102	-6.0692
127.92	-3.727	50.627	-6.53	0.78801	-2.5668	0.012442	-0.0030277	0.066491	0.66022	-1.3176	3861.5	21.592	-1.5519	81.54	-63.043	77.002	76.903	21.479	-1.7103	-6.5051	0.79314	-2.551	33.102	-6.0692
127.91	-3.7272	50.631	-6.53	0.78798	-2.5665	0.015534	-0.0070267	0.066438	0.66022	-1.3176	3860.9	21.595	-1.5519	81.539	-63.116	77.003	76.903	21.479	-1.7103	-6.5051	0.79314	-2.551	33.102	-6.0692
127.91	-3.7276	50.636	-6.5299	0.78794	-2.5662	0.018558	-0.010961	0.066278	0.66022	-1.3176	3860.2	21.597	-1.5521	81.538	-63.189	77.003	76.903	21.479	-1.7103	-6.5051	0.79314	-2.551	33.102	-6.0692
127.91	-3.728	50.64	-6.5298	0.78787	-2.5658	0.021509	-0.014825	0.066013	0.66022	-1.3176	3859.5	21.599	-1.5523	81.537	-63.263	77.003	76.903	21.479	-1.7103	-6.5051	0.79314	-2.551	33.102	-6.0692
127.91	-3.7286	50.645	-6.5297	0.78779	-2.5655	0.024383	-0.018614	0.065644	0.66022	-1.3176	3858.8	21.601	-1.5526	81.537	-63.338	77.003	76.903	21.479	-1.7103	-6.5051	0.79314	-2.551	33.102	-6.0692
127.9	-3.7294	50.649	-6.5295	0.78769	-2.5652	0.027176	-0.022322	0.065175	0.66022	-1.3176	3858.1	21.604	-1.5529	81.536	-63.413	77.003	76.903	21.479	-1.7103	-6.5051	0.79314	-2.551	33.102	-6.0692
127.9	-3.7302	50.654	-6.5294	0.78757	-2.5649	0.029884	-0.025946	0.064607	0.66022	-1.3176	3857.4	21.606	-1.5533	81.535	-63.49	77.003	76.903	21.479	-1.7103	-6.5051	0.79314	-2.551	33.102	-6.0692
127.9	-3.7312	50.658	-6.5292	0.78743	-2.5645	0.032505	-0.029479	0.063944	0.66022	-1.3176	3856.7	21.608	-1.5537	81.535	-63.567	77.004	76.903	21.479	-1.7103	-6.5051	0.79314	-2.551	33.102	-6.0692
127.89	-3.7323	50.662	-6.5291	0.78727	-2.5642	0.035034	-0.032919	0.063186	0.66022	-1.3176	3856.1	21.61	-1.5541	81.534	-63.644	77.004	76.903	21.479	-1.7103	-6.5051	0.79314	-2.551	33.102	-6.0692
127.89	-3.7335	50.667	-6.5289	0.7871	-2.5639	0.037468	-0.036261	0.062338	0.66022	-1.3176	3855.4	21.612	-1.5547	81.533	-63.722	77.004	76.903	21.479	-1.7103	-6.5051	0.79314	-2.551	33.102	-6.0692
127.89	-3.7348	50.671	-6.5287	0.78691	-2.5636	0.039805	-0.039502	0.061402	0.66022	-1.3176	3854.7	21.614	-1.5552	81.533	-63.801	77.004	76.903	21.479	-1.7103	-6.5051	0.79314	-2.551	33.102	-6.0692
127.89	-3.7362	50.675	-6.5285	0.7867	-2.5633	0.042042	-0.042638	0.060381	0.66022	-1.3176	3854.0	21.616	-1.5558	81.532	-63.88	77.004	76.903	21.479	-1.7103	-6.5051	0.79314	-2.551	33.102	-6.0692
127.88	-3.7377	50.679	-6.5283	0.78648	-2.563	0.044177	-0.045667	0.059279	0.66022	-1.3176	3853.3	21.618	-1.5564	81.531	-63.959	77.004	76.903	21.479	-1.7103	-6.5051	0.79314	-2.551	33.102	-6.0692
127.88	-3.7393	50.682	-6.528	0.78625	-2.5627	0.046208	-0.048585	0.058097	0.66022	-1.3176	3852.6	21.62	-1.5571	81.531	-64.039	77.004	76.903	21.479	-1.7103	-6.5051	0.79314	-2.551	33.102	-6.0692
127.88	-3.7409	50.686	-6.5278	0.786	-2.5624	0.048132	-0.05139	0.05684	0.66022	-1.3176	3851.9	21.622	-1.5578	81.53	-64.118	77.005	76.903	21.479	-1.7103	-6.5051	0.79314	-2.551	33.102	-6.0692
127.87	-3.7426	50.69	-6.5276	0.78573	-2.5621	0.049949	-0.05408	0.05551	0.66022	-1.3176	3851.3	21.624	-1.5585	81.529	-64.198	77.005	76.903	21.479	-1.7103	-6.5051	0.79314	-2.551	33.102	-6.0692
127.87	-3.7444	50.693	-6.5273	0.78546	-2.5619	0.051656	-0.056653	0.054112	0.66022	-1.3176	3850.6	21.625	-1.5593	81.529	-64.277	77.005	76.903	21.479	-1.7103	-6.5051	0.79314	-2.551	33.102	-6.0692
127.87	-3.7462	50.697	-6.527	0.78517	-2.5616	0.053253	-0.059107	0.052648	0.66022	-1.3176	3849.9	21.627	-1.5601	81.528	-64.356	77.005	76.903	21.479	-1.7103	-6.5051	0.79314	-2.551	33.102	-6.0692
127.87	-3.7481	50.7	-6.5268	0.78487	-2.5613	0.054738	-0.06144	0.051122	0.66022	-1.3176	3849.2	21.629	-1.5609	81.527	-64.436	77.005	76.903	21.479	-1.7103	-6.5051	0.79314	-2.551	33.102	-6.0692
127.86	-3.75	50.703	-6.5265	0.78455	-2.5611	0.056112	-0.063653	0.049538	0.66022	-1.3176	3848.5	21.63	-1.5617	81.527	-64.514	77.005	76.903	21.479	-1.7103	-6.5051	0.79314	-2.551	33.102	-6.0692
127.86	-3.752	50.706	-6.5262	0.78423	-2.5608	0.057373	-0.065743	0.047898	0.66022	-1.3176	3847.8	21.632	-1.5625	81.526	-64.592	77.006	76.903	21.479	-1.7103	-6.5051	0.79314	-2.551	33.102	-6.0692
127.86	-3.754	50.709	-6.5259	0.7839	-2.5606	0.058522	-0.067711	0.046207	0.66022	-1.3176	3847.1	21.633	-1.5634	81.525	-64.67	77.006	76.903	21.479	-1.7103	-6.5051	0.79314	-2.551	33.102	-6.0692
127.86	-3.756	50.712	-6.5256	0.78355	-2.5604	0.059558	-0.069555	0.044469	0.66022	-1.3176	3846.5	21.635	-1.5642	81.525	-64.746	77.006	76.903	21.479	-1.7103	-6.5051	0.79314	-2.551	33.102	-6.0692
127.85	-3.7581	50.714	-6.5253	0.7832	-2.5602	0.060482	-0.071275	0.042685	0.66022	-1.3176	3845.8	21.636	-1.5651	81.524	-64.822	77.006	76.903	21.479	-1.7103	-6.5051	0.79314	-2.551	33.102	-6.0692
127.85	-3.7601	50.717	-6.525	0.78284	-2.56	0.061295	-0.072873	0.040861	0.66022	-1.3176	3845.1	21.637	-1.5659	81.524	-64.897	77.006	76.903	21.479	-1.7103	-6.5051	0.79314	-2.551	33.102	-6.0692
127.85	-3.7622	50.719	-6.5247	0.78247	-2.5598	0.061996	-0.074347	0.039	0.66022	-1.3176	3844.4	21.639	-1.5668	81.523	-64.97	77.007	76.903	21.479	-1.7103	-6.5051	0.79314	-2.551	33.102	-6.0692
127.85	-3.7643	50.722	-6.5244	0.7821	-2.5596	0.062587	-0.075699	0.037106	0.66022	-1.3176	3843.7	21.64	-1.5677	81.522	-65.042	77.007	76.903	21.479	-1.7103	-6.5051	0.79314	-2.551	33.102	-6.0692
127.85	-3.7664	50.724	-6.5241	0.78172	-2.5594	0.063069	-0.076929	0.035181	0.66022	-1.3176	3843.0	21.641	-1.5686	81.522	-65.112	77.007	76.903	21.479	-1.7103	-6.5051	0.79314	-2.551	33.102	-6.0692
127.84	-3.7684	50.726	-6.5238	0.78133	-2.5592	0.063443	-0.078038	0.033229	0.66022	-1.3176	3842.3	21.642	-1.5695	81.521	-65.181	77.007	76.903	21.479	-1.7103	-6.5051	0.79314	-2.551	33.102	-6.0692
127.84	-3.7705	50.728	-6.5235	0.78094	-2.5591	0.063711	-0.079027	0.031254	0.66022	-1.3176	3841.7	21.643	-1.5703	81.52	-65.247	77.007	76.903	21.479	-1.7103	-6.5051	0.79314	-2.551	33.102	-6.0692
127.84	-3.7726	50.73	-6.5231	0.78054	-2.5589	0.063875	-0.079898	0.02926	0.66022	-1.3176	3841.0	21.644	-1.5712	81.52	-65.311	77.008	76.903	21.479	-1.7103	-6.5051	0.79314	-2.551	33.102	-6.0692
127.84	-3.7746	50.731	-6.5228	0.78014	-2.5588	0.063935	-0.080652	0.027249	0.66022	-1.3176	3840.3	21.645	-1.572	81.519	-65.373	77.008	76.903	21.479	-1.7103	-6.5051	0.79314	-2.551	33.102	-6.0692
127.84	-3.7766	50.733	-6.5225	0.77973	-2.5586	0.063895	-0.08129	0.025225	0.66022	-1.3176	3839.6	21.646	-1.5729	81.519	-65.432	77.008	76.903	21.479	-1.7103	-6.5051	0.79314	-2.551	33.102	-6.0692
127.83	-3.7786	50.734	-6.5222	0.77932	-2.5585	0.063756	-0.081814	0.023191	0.66022	-1.3176	3838.9	21.647	-1.5737	81.518	-65.488	77.008	76.903	21.479	-1.7103	-6.5051	0.79314	-2.551	33.102	-6.0692
127.83	-3.7805	50.736	-6.5219	0.77891	-2.5584	0.063521	-0.082226	0.02115	0.66022	-1.3176	3838.2	21.648	-1.5746	81.517	-65.541	77.009	76.903	21.479	-1.7103	-6.5051	0.79314	-2.551	33.102	-6.0692
127.83	-3.7825	50.737	-6.5215	0.7785	-2.5583	0.063192	-0.082529	0.019106	0.66022	-1.3176	3837.5	21.648	-1.5754	81.517	-65.59	77.009	76.903	21.479	-1.7103	-6.5051	0.79314	-2.551	33.102	-6.0692
127.83	-3.7844	50.738	-6.5212	0.77809	-2.5582	0.062771	-0.082723	0.017061	0.66022	-1.3176	3836.8	21.649	-1.5762	81.516	-65.636	77.009	76.903	21.479	-1.7103	-6.5051	0.79314	-2.551	33.102	-6.0692
127.83	-3.7862	50.739	-6.5209	0.77768	-2.5581	0.062261	-0.082813	0.015019	0.66022	-1.3176	3836.2	21.65	-1.577	81.516	-65.678	77.009	76.903	21.479	-1.7103	-6.5051	0.79314	-2.551	33.102	-6.0692
127.83	-3.788	50.74	-6.5206	0.77726	-2.5581	0.061665	-0.082798	0.012982	0.66022	-1.3176	3835.5	21.65	-1.5777	81.515	-65.716	77.009	76.903	21.479	-1.7103	-6.5051	0.79314	-2.551	33.102	-6.0692
127.83	-3.7898	50.741	-6.5203	0.77685	-2.558	0.060986	-0.082684	0.010953	0.66022	-1.3176	3834.8	21.651	-1.5785	81.514	-65.75	77.01	76.903	21.479	-1.7103	-6.5051	0.79314	-2.551	33.102	-6.0692
127.82	-3.7915	50.742	-6.52	0.77643	-2.5579	0.060226	-0.08247	0.0089349	0.66022	-1.3176	3834.1	21.651	-1.5792	81.514	-65.778	77.01	76.903	21.479	-1.7103	-6.5051	0.79314	-2.551	33.102	-6.0692
127.82	-3.7932	50.742	-6.5197	0.77602	-2.5579	0.059389	-0.082162	0.0069302	0.66022	-1.3176	3833.4	21.652	-1.5799	81.513	-65.803	77.01	76.903	21.479	-1.7103	-6.5051	0.79314	-2.551	33.102	-6.0692
127.82	-3.7949	50.743	-6.5194	0.77561	-2.5579	0.058477	-0.08176	0.0049415	0.66022	-1.3176	3832.7	21.652	-1.5806	81.513	-65.822	77.01	76.903	21.479	-1.7103	-6.5051	0.79314	-2.551	33.102	-6.0692
127.82	-3.7965	50.743	-6.5191	0.77521	-2.5579	0.057495	-0.081267	0.0029711	0.66022	-1.3176	3832.0	21.653	-1.5813	81.512	-65.836	77.011	76.903	21.479	-1.7103	-6.5051	0.79314	-2.551	33.102	-6.0692
127.82	-3.798	50.743	-6.5188	0.7748	-2.5578	0.056444	-0.080687	0.0010213	0.66022	-1.3176	3831.3	21.653	-1.582	81.512	-65.845	77.011	76.903	21.479	-1.7103	-6.5051	0.79314	-2.551	33.102	-6.0692
127.82	-3.7995	50.744	-6.5185	0.7744	-2.5578	0.055328	-0.080022	-0.00090552	0.66022	-1.3176	3830.7	21.653	-1.5826	81.511	-65.849	77.011	76.903	21.479	-1.7103	-6.5051	0.79314	-2.551	33.102	-6.0692
127.82	-3.801	50.744	-6.5183	0.774	-2.5579	0.05415	-0.079275	-0.0028073	0.66022	-1.3176	3830.0	21.653	-1.5832	81.51	-65.848	77.011	76.903	21.479	-1.7103	-6.5051	0.79314	-2.551	33.102	-6.0692
127.82	-3.8024	50.744	-6.518	0.77361	-2.5579	0.052914	-0.078448	-0.0046821	0.66022	-1.3176	3829.3	21.654	-1.5838	81.51	-65.842	77.012	76.903	21.479	-1.7103	-6.5051	0.79314	-2.551	33.102	-6.0692
127.81	-3.8038	50.744	-6.5177	0.77322	-2.5579	0.051622	-0.077545	-0.0065279	0.66022	-1.3176	3828.6	21.654	-1.5844	81.509	-65.83	77.012	76.903	21.479	-1.7103	-6.5051	0.79314	-2.551	33.102	-6.0692
127.81	-3.8051	50.744	-6.5175	0.77283	-2.5579	0.050279	-0.076568	-0.008343	0.66022	-1.3176	3827.9	21.654	-1.585	81.509	-65.814	77.012	76.903	21.479	-1.7103	-6.5051	0.79314	-2.551	33.102	-6.0692
127.81	-3.8064	50.744	-6.5172	0.77245	-2.558	0.048886	-0.07552	-0.010126	0.66022	-1.3176	3827.2	21.654	-1.5855	81.508	-65.792	77.012	76.903	21.479	-1.7103	-6.5051	0.79314	-2.551	33.102	-6.0692
127.81	-3.8076	50.744	-6.517	0.77208	-2.558	0.047448	-0.074404	-0.011874	0.66022	-1.3176	3826.5	21.654	-1.586	81.508	-65.766	77.013	76.903	21.479	-1.7103	-6.5051	0.79314	-2.551	33.102	-6.0692
127.81	-3.8088	50.743	-6.5168	0.77171	-2.5581	0.045967	-0.073222	-0.013587	0.66022	-1.3176	3825.8	21.654	-1.5865	81.507	-65.736	77.013	76.903	21.479	-1.7103	-6.5051	0.79314	-2.551	33.102	-6.0692
127.81	-3.8099	50.743	-6.5165	0.77134	-2.5582	0.044447	-0.071978	-0.015263	0.66022	-1.3176	3825.2	21.654	-1.587	81.506	-65.701	77.013	76.903	21.479	-1.7103	-6.5051	0.79314	-2.551	33.102	-6.0692
127.81	-3.8111	50.743	-6.5163	0.77099	-2.5583	0.042891	-0.070673	-0.0169	0.66022	-1.3176	3824.5	21.654	-1.5875	81.506	-65.662	77.014	76.903	21.479	-1.7103	-6.5051	0.79314	-2.551	33.102	-6.0692
127.81	-3.8121	50.742	-6.5161	0.77064	-2.5583	0.041302	-0.069312	-0.018498	0.66022	-1.3176	3823.8	21.654	-1.588	81.505	-65.619	77.014	76.903	21.479	-1.7103	-6.5051	0.79314	-2.551	33.102	-6.0692
127.81	-3.8132	50.742	-6.5159	0.77029	-2.5584	0.039682	-0.067895	-0.020055	0.66022	-1.3176	3823.1	21.654	-1.5884	81.505	-65.572	77.014	76.903	21.479	-1.7103	-6.5051	0.79314	-2.551	33.102	-6.0692
127.81	-3.8142	50.741	-6.5157	0.76996	-2.5585	0.038036	-0.066427	-0.02157	0.66022	-1.3176	3822.4	21.654	-1.5888	81.504	-65.522	77.014	76.903	21.479	-1.7103	-6.5051	0.79314	-2.551	33.102	-6.0692
127.8	-3.8152	50.74	-6.5155	0.76963	-2.5587	0.036365	-0.064909	-0.023043	0.66022	-1.3176	3821.7	21.654	-1.5893	81.504	-65.469	77.015	76.903	21.479	-1.7103	-6.5051	0.79314	-2.551	33.102	-6.0692
127.8	-3.8161	50.74	-6.5154	0.76931	-2.5588	0.034673	-0.063343	-0.024472	0.66022	-1.3176	3821.0	21.654	-1.5897	81.503	-65.414	77.015	76.903	21.479	-1.7103	-6.5051	0.79314	-2.551	33.102	-6.0692
127.8	-3.817	50.739	-6.5152	0.769	-2.5589	0.032962	-0.061733	-0.025857	0.66022	-1.3176	3820.3	21.653	-1.59	81.502	-65.355	77.015	76.903	21.479	-1.7103	-6.5051	0.79314	-2.551	33.102	-6.0692
127.8	-3.8179	50.738	-6.515	0.76869	-2.559	0.031235	-0.060081	-0.027197	0.66022	-1.3176	3819.7	21.653	-1.5904	81.502	-65.294	77.015	76.903	21.479	-1.7103	-6.5051	0.79314	-2.551	33.102	-6.0692
127.8	-3.8188	50.737	-6.5149	0.7684	-2.5592	0.029495	-0.058389	-0.028491	0.66022	-1.3176	3819.0	21.653	-1.5908	81.501	-65.231	77.016	76.903	21.479	-1.7103	-6.5051	0.79314	-2.551	33.102	-6.0692
127.8	-3.8196	50.736	-6.5147	0.76811	-2.5593	0.027744	-0.056659	-0.029739	0.66022	-1.3176	3818.3	21.653	-1.5912	81.501	-65.166	77.016	76.903	21.479	-1.7103	-6.5051	0.79314	-2.551	33.102	-6.0692
127.8	-3.8205	50.735	-6.5146	0.76783	-2.5595	0.025985	-0.054893	-0.030941	0.66022	-1.3176	3817.6	21.653	-1.5915	81.5	-65.099	77.016	76.903	21.479	-1.7103	-6.5051	0.79314	-2.551	33.102	-6.0692
127.8	-3.8213	50.734	-6.5145	0.76756	-2.5596	0.02422	-0.053094	-0.032095	0.66022	-1.3176	3816.9	21.652	-1.5919	81.5	-65.031	77.016	76.903	21.479	-1.7103	-6.5051	0.79314	-2.551	33.102	-6.0692
127.8	-3.8221	50.733	-6.5143	0.7673	-2.5598	0.022451	-0.051263	-0.033203	0.66022	-1.3176	3816.2	21.652	-1.5922	81.499	-64.961	77.017	76.903	21.479	-1.7103	-6.5051	0.79314	-2.551	33.102	-6.0692
127.8	-3.8229	50.732	-6.5142	0.76705	-2.56	0.020681	-0.049403	-0.034262	0.66022	-1.3176	3815.5	21.652	-1.5926	81.498	-64.89	77.017	76.903	21.479	-1.7103	-6.5051	0.79314	-2.551	33.102	-6.0692
127.8	-3.8237	50.731	-6.5141	0.7668	-2.5601	0.018912	-0.047515	-0.035275	0.66022	-1.3176	3814.9	21.651	-1.5929	81.498	-64.818	77.017	76.903	21.479	-1.7103	-6.5051	0.79314	-2.551	33.102	-6.0692
127.8	-3.8244	50.73	-6.5141	0.76657	-2.5603	0.017145	-0.045601	-0.036239	0.66022	-1.3176	3814.2	21.651	-1.5932	81.497	-64.746	77.017	76.903	21.479	-1.7103	-6.5051	0.79314	-2.551	33.102	-6.0692
127.8	-3.8252	50.729	-6.514	0.76635	-2.5605	0.015383	-0.043664	-0.037155	0.66022	-1.3176	3813.5	21.651	-1.5936	81.497	-64.672	77.017	76.903	21.479	-1.7103	-6.5051	0.79314	-2.551	33.102	-6.0692
127.8	-3.826	50.728	-6.5139	0.76613	-2.5607	0.013628	-0.041704	-0.038024	0.66022	-1.3176	3812.8	21.65	-1.5939	81.496	-64.598	77.018	76.903	21.479	-1.7103	-6.5051	0.79314	-2.551	33.102	-6.0692
127.8	-3.8268	50.726	-6.5138	0.76593	-2.5609	0.011881	-0.039723	-0.038844	0.66022	-1.3176	3812.1	21.65	-1.5943	81.495	-64.524	77.018	76.903	21.479	-1.7103	-6.5051	0.79314	-2.551	33.102	-6.0692
127.79	-3.8276	50.725	-6.5138	0.76574	-2.5611	0.010143	-0.037724	-0.039617	0.66022	-1.3176	3811.4	21.649	-1.5946	81.495	-64.449	77.018	76.903	21.479	-1.7103	-6.5051	0.79314	-2.551	33.102	-6.0692
127.79	-3.8284	50.724	-6.5137	0.76555	-2.5613	0.0084176	-0.035707	-0.040342	0.66022	-1.3176	3810.7	21.649	-1.5949	81.494	-64.374	77.018	76.903	21.479	-1.7103	-6.5051	0.79314	-2.551	33.102	-6.0692
127.79	-3.8292	50.722	-6.5137	0.76538	-2.5615	0.0067049	-0.033674	-0.04102	0.66022	-1.3176	3810.1	21.649	-1.5953	81.493	-64.298	77.018	76.903	21.479	-1.7103	-6.5051	0.79314	-2.551	33.102	-6.0692
127.79	-3.83	50.721	-6.5137	0.76522	-2.5617	0.0050066	-0.031626	-0.04165	0.66022	-1.3176	3809.4	21.648	-1.5956	81.493	-64.223	77.019	76.903	21.479	-1.7103	-6.5051	0.79314	-2.551	33.102	-6.0692
127.79	-3.8308	50.719	-6.5136	0.76506	-2.5619	0.003324	-0.029566	-0.042233	0.66022	-1.3176	3808.7	21.648	-1.596	81.492	-64.148	77.019	76.903	21.479	-1.7103	-6.5051	0.79314	-2.551	33.102	-6.0692
127.79	-3.8316	50.718	-6.5136	0.76492	-2.5621	0.0016584	-0.027493	-0.04277	0.66022	-1.3176	3808.0	21.647	-1.5963	81.491	-64.073	77.019	76.903	21.479	-1.7103	-6.5051	0.79314	-2.551	33.102	-6.0692
127.79	-3.8325	50.716	-6.5136	0.76479	-2.5623	1.1015e-05	-0.02541	-0.043259	0.66022	-1.3176	3807.3	21.647	-1.5967	81.491	-63.999	77.019	76.903	21.479	-1.7103	-6.5051	0.79314	-2.551	33.102	-6.0692
127.79	-3.8333	50.715	-6.5136	0.76467	-2.5625	-0.0016172	-0.023317	-0.043702	0.66022	-1.3176	3806.6	21.646	-1.5971	81.49	-63.924	77.019	76.903	21.479	-1.7103	-6.5051	0.79314	-2.551	33.102	-6.0692
127.79	-3.8342	50.713	-6.5136	0.76456	-2.5628	-0.0032251	-0.021216	-0.0441	0.66022	-1.3176	3805.9	21.645	-1.5975	81.489	-63.851	77.019	76.903	21.479	-1.7103	-6.5051	0.79314	-2.551	33.102	-6.0692
127.79	-3.8351	50.711	-6.5137	0.76446	-2.563	-0.0048118	-0.019108	-0.044451	0.66022	-1.3176	3805.3	21.645	-1.5979	81.489	-63.777	77.02	76.903	21.479	-1.7103	-6.5051	0.79314	-2.551	33.102	-6.0692
127.79	-3.836	50.709	-6.5137	0.76437	-2.5632	-0.0063765	-0.016994	-0.044757	0.66022	-1.3176	3804.6	21.644	-1.5982	81.488	-63.704	77.02	76.903	21.479	-1.7103	-6.5051	0.79314	-2.551	33.102	-6.0692
127.79	-3.8369	50.707	-6.5137	0.76429	-2.5634	-0.0079183	-0.014875	-0.045019	0.66022	-1.3176	3803.9	21.644	-1.5986	81.487	-63.632	77.02	76.903	21.479	-1.7103	-6.5051	0.79314	-2.551	33.102	-6.0692
127.79	-3.8379	50.705	-6.5138	0.76422	-2.5637	-0.0094365	-0.012752	-0.045235	0.66022	-1.3176	3803.2	21.643	-1.5991	81.487	-63.561	77.02	76.903	21.479	-1.7103	-6.5051	0.79314	-2.551	33.102	-6.0692
127.79	-3.8389	50.703	-6.5138	0.76416	-2.5639	-0.01093	-0.010627	-0.045408	0.66022	-1.3176	3802.5	21.642	-1.5995	81.486	-63.49	77.02	76.903	21.479	-1.7103	-6.5051	0.79314	-2.551	33.102	-6.0692
127.79	-3.8399	50.701	-6.5139	0.76411	-2.5641	-0.012399	-0.0085003	-0.045537	0.66022	-1.3176	3801.8	21.642	-1.5999	81.485	-63.421	77.02	76.903	21.479	-1.7103	-6.5051	0.79314	-2.551	33.102	-6.0692
127.79	-3.8409	50.699	-6.5139	0.76407	-2.5643	-0.013843	-0.0063729	-0.045622	0.66022	-1.3176	3801.1	21.641	-1.6003	81.485	-63.352	77.02	76.903	21.479	-1.7103	-6.5051	0.79314	-2.551	33.102	-6.0692
127.79	-3.8419	50.697	-6.514	0.76405	-2.5646	-0.01526	-0.004246	-0.045664	0.66022	-1.3176	3800.5	21.64	-1.6008	81.484	-63.284	77.021	76.903	21.479	-1.7103	-6.5051	0.79314	-2.551	33.102	-6.0692
127.79	-3.8429	50.695	-6.5141	0.76403	-2.5648	-0.016651	-0.0021206	-0.045664	0.66022	-1.3176	3799.8	21.639	-1.6012	81.483	-63.217	77.021	76.903	21.479	-1.7103	-6.5051	0.79314	-2.551	33.102	-6.0692
127.78	-3.844	50.693	-6.5142	0.76403	-2.565	-0.018015	2.2091e-06	-0.045621	0.66022	-1.3176	3799.1	21.638	-1.6017	81.482	-63.151	77.021	76.903	21.479	-1.7103	-6.5051	0.79314	-2.551	33.102	-6.0692
127.78	-3.8451	50.69	-6.5143	0.76403	-2.5652	-0.019351	0.0021214	-0.045536	0.66022	-1.3176	3798.4	21.638	-1.6022	81.482	-63.086	77.021	76.903	21.479	-1.7103	-6.5051	0.79314	-2.551	33.102	-6.0692
127.78	-3.8462	50.688	-6.5144	0.76405	-2.5655	-0.02066	0.004236	-0.045411	0.66022	-1.3176	3797.7	21.637	-1.6026	81.481	-63.022	77.021	76.903	21.479	-1.7103	-6.5051	0.79314	-2.551	33.102	-6.0692
127.78	-3.8473	50.686	-6.5145	0.76407	-2.5657	-0.02194	0.0063449	-0.045243	0.66022	-1.3176	3797.0	21.636	-1.6031	81.48	-62.959	77.021	76.903	21.479	-1.7103	-6.5051	0.79314	-2.551	33.102	-6.0692
127.78	-3.8484	50.683	-6.5146	0.76411	-2.5659	-0.023192	0.008447	-0.045036	0.66022	-1.3176	3796.3	21.635	-1.6036	81.479	-62.898	77.021	76.903	21.479	-1.7103	-6.5051	0.79314	-2.551	33.102	-6.0692
127.78	-3.8495	50.681	-6.5147	0.76416	-2.5662	-0.024415	0.010541	-0.044788	0.66022	-1.3176	3795.7	21.634	-1.6041	81.479	-62.838	77.021	76.903	21.479	-1.7103	-6.5051	0.79314	-2.551	33.102	-6.0692
127.78	-3.8507	50.678	-6.5148	0.76422	-2.5664	-0.025609	0.012626	-0.0445	0.66022	-1.3176	3795.0	21.633	-1.6046	81.478	-62.779	77.021	76.903	21.479	-1.7103	-6.5051	0.79314	-2.551	33.102	-6.0692
127.78	-3.8518	50.675	-6.515	0.76428	-2.5666	-0.026774	0.014701	-0.044173	0.66022	-1.3176	3794.3	21.632	-1.605	81.477	-62.721	77.021	76.903	21.479	-1.7103	-6.5051	0.79314	-2.551	33.102	-6.0692
127.78	-3.853	50.672	-6.5151	0.76436	-2.5668	-0.027909	0.016765	-0.043806	0.66022	-1.3176	3793.6	21.631	-1.6055	81.476	-62.665	77.021	76.903	21.479	-1.7103	-6.5051	0.79314	-2.551	33.102	-6.0692
127.78	-3.8541	50.67	-6.5153	0.76445	-2.567	-0.029014	0.018816	-0.043401	0.66022	-1.3176	3792.9	21.63	-1.606	81.476	-62.61	77.022	76.903	21.479	-1.7103	-6.5051	0.79314	-2.551	33.102	-6.0692
127.78	-3.8553	50.667	-6.5154	0.76455	-2.5673	-0.030089	0.020853	-0.042957	0.66022	-1.3176	3792.2	21.629	-1.6065	81.475	-62.556	77.022	76.903	21.479	-1.7103	-6.5051	0.79314	-2.551	33.102	-6.0692
127.78	-3.8564	50.664	-6.5156	0.76466	-2.5675	-0.031133	0.022875	-0.042476	0.66022	-1.3176	3791.6	21.628	-1.607	81.474	-62.504	77.022	76.903	21.479	-1.7103	-6.5051	0.79314	-2.551	33.102	-6.0692
127.78	-3.8576	50.661	-6.5157	0.76478	-2.5677	-0.032147	0.024881	-0.041956	0.66022	-1.3176	3790.9	21.627	-1.6075	81.473	-62.453	77.022	76.903	21.479	-1.7103	-6.5051	0.79314	-2.551	33.102	-6.0692
127.78	-3.8587	50.658	-6.5159	0.76491	-2.5679	-0.033131	0.026869	-0.0414	0.66022	-1.3176	3790.2	21.626	-1.608	81.473	-62.404	77.022	76.903	21.479	-1.7103	-6.5051	0.79314	-2.551	33.102	-6.0692
127.78	-3.8598	50.654	-6.516	0.76505	-2.5681	-0.034082	0.028837	-0.040807	0.66022	-1.3176	3789.5	21.624	-1.6085	81.472	-62.356	77.022	76.903	21.479	-1.7103	-6.5051	0.79314	-2.551	33.102	-6.0692
127.78	-3.8609	50.651	-6.5162	0.7652	-2.5683	-0.035003	0.030785	-0.040177	0.66022	-1.3176	3788.8	21.623	-1.609	81.471	-62.31	77.022	76.903	21.479	-1.7103	-6.5051	0.79314	-2.551	33.102	-6.0692
127.78	-3.862	50.648	-6.5164	0.76536	-2.5685	-0.035892	0.032711	-0.039511	0.66022	-1.3176	3788.1	21.622	-1.6094	81.47	-62.266	77.022	76.903	21.479	-1.7103	-6.5051	0.79314	-2.551	33.102	-6.0692
127.78	-3.863	50.645	-6.5166	0.76552	-2.5687	-0.036749	0.034613	-0.038809	0.66022	-1.3176	3787.5	21.621	-1.6099	81.469	-62.222	77.022	76.903	21.479	-1.7103	-6.5051	0.79314	-2.551	33.102	-6.0692
127.78	-3.8641	50.641	-6.5168	0.7657	-2.5689	-0.037574	0.03649	-0.038073	0.66022	-1.3176	3786.8	21.619	-1.6103	81.469	-62.181	77.022	76.903	21.479	-1.7103	-6.5051	0.79314	-2.551	33.102	-6.0692
127.78	-3.8651	50.638	-6.517	0.76589	-2.5691	-0.038366	0.03834	-0.037301	0.66022	-1.3176	3786.1	21.618	-1.6108	81.468	-62.141	77.022	76.903	21.479	-1.7103	-6.5051	0.79314	-2.551	33.102	-6.0692
127.78	-3.8661	50.634	-6.5171	0.76609	-2.5693	-0.039125	0.040162	-0.036494	0.66022	-1.3176	3785.4	21.617	-1.6112	81.467	-62.103	77.022	76.903	21.479	-1.7103	-6.5051	0.79314	-2.551	33.102	-6.0692
127.78	-3.867	50.631	-6.5173	0.76629	-2.5694	-0.039851	0.041953	-0.035654	0.66022	-1.3176	3784.7	21.615	-1.6116	81.466	-62.066	77.022	76.903	21.479	-1.7103	-6.5051	0.79314	-2.551	33.102	-6.0692
127.78	-3.8679	50.627	-6.5175	0.7665	-2.5696	-0.040544	0.043713	-0.03478	0.66022	-1.3176	3784.0	21.614	-1.612	81.465	-62.031	77.022	76.903	21.479	-1.7103	-6.5051	0.79314	-2.551	33.102	-6.0692
127.78	-3.8688	50.624	-6.5177	0.76673	-2.5698	-0.041203	0.045439	-0.033873	0.66022	-1.3176	3783.4	21.613	-1.6124	81.465	-61.998	77.022	76.903	21.479	-1.7103	-6.5051	0.79314	-2.551	33.102	-6.0692
127.78	-3.8696	50.62	-6.518	0.76696	-2.5699	-0.041827	0.047129	-0.032934	0.66022	-1.3176	3782.7	21.611	-1.6127	81.464	-61.966	77.022	76.903	21.479	-1.7103	-6.5051	0.79314	-2.551	33.102	-6.0692
127.78	-3.8703	50.616	-6.5182	0.7672	-2.5701	-0.042417	0.048782	-0.031962	0.66022	-1.3176	3782.0	21.61	-1.613	81.463	-61.936	77.022	76.903	21.479	-1.7103	-6.5051	0.79314	-2.551	33.102	-6.0692
127.78	-3.871	50.612	-6.5184	0.76745	-2.5703	-0.042972	0.050396	-0.030958	0.66022	-1.3176	3781.3	21.608	-1.6134	81.462	-61.908	77.022	76.903	21.479	-1.7103	-6.5051	0.79314	-2.551	33.102	-6.0692
127.78	-3.8717	50.609	-6.5186	0.7677	-2.5704	-0.043491	0.051968	-0.029924	0.66022	-1.3176	3780.6	21.607	-1.6136	81.461	-61.881	77.022	76.903	21.479	-1.7103	-6.5051	0.79314	-2.551	33.102	-6.0692
127.78	-3.8723	50.605	-6.5188	0.76797	-2.5706	-0.043975	0.053498	-0.028859	0.66022	-1.3176	3779.9	21.605	-1.6139	81.46	-61.856	77.022	76.903	21.479	-1.7103	-6.5051	0.79314	-2.551	33.102	-6.0692
127.78	-3.8728	50.601	-6.519	0.76824	-2.5707	-0.044422	0.054983	-0.027764	0.66022	-1.3176	3779.3	21.604	-1.6141	81.46	-61.833	77.022	76.903	21.479	-1.7103	-6.5051	0.79314	-2.551	33.102	-6.0692
127.78	-3.8733	50.597	-6.5193	0.76852	-2.5708	-0.044832	0.05642	-0.026639	0.66022	-1.3176	3778.6	21.602	-1.6143	81.459	-61.811	77.022	76.903	21.479	-1.7103	-6.5051	0.79314	-2.551	33.102	-6.0692
127.78	-3.8737	50.593	-6.5195	0.7688	-2.571	-0.045205	0.057809	-0.025486	0.66022	-1.3176	3777.9	21.601	-1.6145	81.458	-61.792	77.022	76.903	21.479	-1.7103	-6.5051	0.79314	-2.551	33.102	-6.0692
127.78	-3.874	50.589	-6.5197	0.76909	-2.5711	-0.04554	0.059147	-0.024305	0.66022	-1.3176	3777.2	21.599	-1.6147	81.457	-61.774	77.022	76.903	21.479	-1.7103	-6.5051	0.79314	-2.551	33.102	-6.0692
127.78	-3.8742	50.585	-6.5199	0.76939	-2.5712	-0.045837	0.060432	-0.023097	0.66022	-1.3176	3776.5	21.598	-1.6148	81.456	-61.758	77.022	76.903	21.479	-1.7103	-6.5051	0.79314	-2.551	33.102	-6.0692
127.78	-3.8744	50.582	-6.5202	0.7697	-2.5713	-0.046095	0.061661	-0.021863	0.66022	-1.3176	3775.8	21.596	-1.6149	81.456	-61.743	77.022	76.903	21.479	-1.7103	-6.5051	0.79314	-2.551	33.102	-6.0692
127.78	-3.8745	50.578	-6.5204	0.77001	-2.5714	-0.046313	0.062834	-0.020603	0.66022	-1.3176	3775.2	21.595	-1.6149	81.455	-61.73	77.022	76.903	21.479	-1.7103	-6.5051	0.79314	-2.551	33.102	-6.0692
127.78	-3.8745	50.574	-6.5206	0.77033	-2.5715	-0.046492	0.063948	-0.019318	0.66022	-1.3176	3774.5	21.593	-1.6149	81.454	-61.719	77.022	76.903	21.479	-1.7103	-6.5051	0.79314	-2.551	33.102	-6.0692
127.78	-3.8744	50.57	-6.5209	0.77065	-2.5716	-0.046631	0.065002	-0.018009	0.66022	-1.3176	3773.8	21.592	-1.6149	81.453	-61.71	77.022	76.903	21.479	-1.7103	-6.5051	0.79314	-2.551	33.102	-6.0692
127.78	-3.8742	50.566	-6.5211	0.77098	-2.5717	-0.046729	0.065992	-0.016677	0.66022	-1.3176	3773.1	21.59	-1.6149	81.453	-61.703	77.023	76.903	21.479	-1.7103	-6.5051	0.79314	-2.551	33.102	-6.0692
127.78	-3.8739	50.562	-6.5213	0.77131	-2.5718	-0.046786	0.066917	-0.015323	0.66022	-1.3176	3772.4	21.589	-1.6148	81.452	-61.697	77.023	76.903	21.479	-1.7103	-6.5051	0.79314	-2.551	33.102	-6.0692
127.78	-3.8736	50.558	-6.5216	0.77165	-2.5719	-0.046801	0.067776	-0.013948	0.66022	-1.3176	3771.7	21.587	-1.6146	81.451	-61.693	77.023	76.903	21.479	-1.7103	-6.5051	0.79314	-2.551	33.102	-6.0692
127.78	-3.8731	50.554	-6.5218	0.77199	-2.5719	-0.046774	0.068566	-0.012553	0.66022	-1.3176	3771.1	21.586	-1.6145	81.45	-61.691	77.023	76.903	21.479	-1.7103	-6.5051	0.79314	-2.551	33.102	-6.0692
127.78	-3.8726	50.551	-6.522	0.77233	-2.572	-0.046704	0.069286	-0.011139	0.66022	-1.3176	3770.4	21.584	-1.6142	81.449	-61.69	77.023	76.903	21.479	-1.7103	-6.5051	0.79314	-2.551	33.102	-6.0692
127.78	-3.8719	50.547	-6.5223	0.77268	-2.572	-0.046591	0.069934	-0.0097072	0.66022	-1.3176	3769.7	21.583	-1.614	81.449	-61.692	77.023	76.903	21.479	-1.7103	-6.5051	0.79314	-2.551	33.102	-6.0692
127.78	-3.8712	50.543	-6.5225	0.77303	-2.5721	-0.046434	0.070507	-0.008259	0.66022	-1.3176	3769.0	21.581	-1.6137	81.448	-61.695	77.023	76.903	21.479	-1.7103	-6.5051	0.79314	-2.551	33.102	-6.0692
127.78	-3.8704	50.54	-6.5227	0.77338	-2.5721	-0.046234	0.071005	-0.0067956	0.66022	-1.3176	3768.3	21.58	-1.6134	81.447	-61.7	77.023	76.903	21.479	-1.7103	-6.5051	0.79314	-2.551	33.102	-6.0692
127.78	-3.8694	50.536	-6.523	0.77374	-2.5722	-0.045989	0.071426	-0.0053182	0.66022	-1.3176	3767.7	21.578	-1.613	81.446	-61.706	77.023	76.903	21.479	-1.7103	-6.5051	0.79314	-2.551	33.102	-6.0692
127.78	-3.8684	50.533	-6.5232	0.7741	-2.5722	-0.045699	0.071768	-0.0038281	0.66022	-1.3176	3767.0	21.577	-1.6126	81.446	-61.714	77.023	76.903	21.479	-1.7103	-6.5051	0.79314	-2.551	33.102	-6.0692
127.78	-3.8672	50.529	-6.5234	0.77446	-2.5722	-0.045365	0.07203	-0.0023267	0.66022	-1.3176	3766.3	21.576	-1.6121	81.445	-61.724	77.023	76.903	21.479	-1.7103	-6.5051	0.79314	-2.551	33.102	-6.0692
127.78	-3.866	50.526	-6.5236	0.77482	-2.5722	-0.044985	0.07221	-0.00081539	0.66022	-1.3176	3765.6	21.574	-1.6116	81.444	-61.736	77.023	76.903	21.479	-1.7103	-6.5051	0.79314	-2.551	33.102	-6.0692
127.78	-3.8647	50.522	-6.5239	0.77518	-2.5722	-0.04456	0.072307	0.00070427	0.66022	-1.3176	3764.9	21.573	-1.6111	81.444	-61.749	77.023	76.903	21.479	-1.7103	-6.5051	0.79314	-2.551	33.102	-6.0692
127.78	-3.8633	50.519	-6.5241	0.77554	-2.5722	-0.04409	0.072321	0.0022308	0.66022	-1.3176	3764.2	21.572	-1.6105	81.443	-61.764	77.024	76.903	21.479	-1.7103	-6.5051	0.79314	-2.551	33.102	-6.0692
127.78	-3.8617	50.516	-6.5243	0.7759	-2.5722	-0.043573	0.072249	0.0037627	0.66022	-1.3176	3763.6	21.571	-1.6099	81.442	-61.781	77.024	76.903	21.479	-1.7103	-6.5051	0.79314	-2.551	33.102	-6.0692
127.78	-3.8601	50.513	-6.5245	0.77626	-2.5722	-0.04301	0.07209	0.0052983	0.66022	-1.3176	3762.9	21.569	-1.6092	81.441	-61.799	77.024	76.903	21.479	-1.7103	-6.5051	0.79314	-2.551	33.102	-6.0692
127.78	-3.8584	50.51	-6.5247	0.77662	-2.5721	-0.042402	0.071845	0.0068359	0.66022	-1.3176	3762.2	21.568	-1.6085	81.441	-61.819	77.024	76.903	21.479	-1.7103	-6.5051	0.79314	-2.551	33.102	-6.0692
127.78	-3.8566	50.507	-6.5249	0.77698	-2.5721	-0.041747	0.071511	0.008374	0.66022	-1.3176	3761.5	21.567	-1.6078	81.44	-61.84	77.024	76.903	21.479	-1.7103	-6.5051	0.79314	-2.551	33.102	-6.0692
127.78	-3.8547	50.505	-6.5252	0.77734	-2.572	-0.041046	0.071089	0.0099108	0.66022	-1.3176	3760.8	21.566	-1.607	81.439	-61.864	77.024	76.903	21.479	-1.7103	-6.5051	0.79314	-2.551	33.102	-6.0692
127.78	-3.8527	50.502	-6.5254	0.77769	-2.572	-0.0403	0.070578	0.011444	0.66022	-1.3176	3760.1	21.565	-1.6062	81.439	-61.888	77.024	76.903	21.479	-1.7103	-6.5051	0.79314	-2.551	33.102	-6.0692
127.78	-3.8506	50.5	-6.5256	0.77804	-2.5719	-0.039507	0.069978	0.012973	0.66022	-1.3176	3759.5	21.564	-1.6053	81.438	-61.915	77.025	76.903	21.479	-1.7103	-6.5051	0.79314	-2.551	33.102	-6.0692
127.78	-3.8484	50.497	-6.5258	0.77839	-2.5719	-0.038669	0.069288	0.014496	0.66022	-1.3176	3758.8	21.563	-1.6044	81.437	-61.942	77.025	76.903	21.479	-1.7103	-6.5051	0.79314	-2.551	33.102	-6.0692
127.78	-3.8462	50.495	-6.5259	0.77874	-2.5718	-0.037786	0.068507	0.016009	0.66022	-1.3176	3758.1	21.563	-1.6035	81.437	-61.972	77.025	76.903	21.479	-1.7103	-6.5051	0.79314	-2.551	33.102	-6.0692
127.78	-3.8439	50.493	-6.5261	0.77908	-2.5717	-0.036858	0.067637	0.017513	0.66022	-1.3176	3757.4	21.562	-1.6025	81.436	-62.003	77.025	76.903	21.479	-1.7103	-6.5051	0.79314	-2.551	33.102	-6.0692
127.78	-3.8415	50.491	-6.5263	0.77941	-2.5716	-0.035885	0.066677	0.019004	0.66022	-1.3176	3756.7	21.561	-1.6016	81.435	-62.035	77.025	76.903	21.479	-1.7103	-6.5051	0.79314	-2.551	33.102	-6.0692
127.78	-3.839	50.489	-6.5265	0.77974	-2.5715	-0.034868	0.065627	0.020481	0.66022	-1.3176	3756.0	21.56	-1.6005	81.435	-62.069	77.025	76.903	21.479	-1.7103	-6.5051	0.79314	-2.551	33.102	-6.0692
127.78	-3.8365	50.487	-6.5267	0.78007	-2.5714	-0.033807	0.064489	0.021942	0.66022	-1.3176	3755.4	21.56	-1.5995	81.434	-62.105	77.026	76.903	21.479	-1.7103	-6.5051	0.79314	-2.551	33.102	-6.0692
127.78	-3.8338	50.486	-6.5268	0.78039	-2.5713	-0.032704	0.063261	0.023384	0.66022	-1.3176	3754.7	21.559	-1.5984	81.433	-62.141	77.026	76.903	21.479	-1.7103	-6.5051	0.79314	-2.551	33.102	-6.0692
127.78	-3.8312	50.484	-6.527	0.7807	-2.5712	-0.031558	0.061946	0.024807	0.66022	-1.3176	3754.0	21.559	-1.5973	81.433	-62.18	77.026	76.903	21.479	-1.7103	-6.5051	0.79314	-2.551	33.102	-6.0692
127.78	-3.8284	50.483	-6.5271	0.78101	-2.571	-0.03037	0.060544	0.026208	0.66022	-1.3176	3753.3	21.558	-1.5962	81.432	-62.219	77.026	76.903	21.479	-1.7103	-6.5051	0.79314	-2.551	33.102	-6.0692
127.78	-3.8257	50.482	-6.5273	0.78131	-2.5709	-0.029142	0.059057	0.027585	0.66022	-1.3176	3752.6	21.558	-1.595	81.432	-62.26	77.026	76.903	21.479	-1.7103	-6.5051	0.79314	-2.551	33.102	-6.0692
127.78	-3.8228	50.481	-6.5274	0.7816	-2.5708	-0.027874	0.057484	0.028937	0.66022	-1.3176	3751.9	21.558	-1.5939	81.431	-62.303	77.027	76.903	21.479	-1.7103	-6.5051	0.79314	-2.551	33.102	-6.0692
127.78	-3.82	50.48	-6.5276	0.78188	-2.5706	-0.026567	0.055828	0.03026	0.66022	-1.3176	3751.3	21.558	-1.5927	81.43	-62.346	77.027	76.903	21.479	-1.7103	-6.5051	0.79314	-2.551	33.102	-6.0692
127.77	-3.817	50.48	-6.5277	0.78216	-2.5705	-0.025223	0.054091	0.031554	0.66022	-1.3176	3750.6	21.557	-1.5915	81.43	-62.391	77.027	76.903	21.479	-1.7103	-6.5051	0.79314	-2.551	33.102	-6.0692
127.77	-3.8141	50.479	-6.5278	0.78242	-2.5703	-0.023841	0.052273	0.032817	0.66022	-1.3176	3749.9	21.557	-1.5903	81.429	-62.437	77.027	76.903	21.479	-1.7103	-6.5051	0.79314	-2.551	33.102	-6.0692
127.77	-3.8111	50.479	-6.5279	0.78268	-2.5701	-0.022425	0.050377	0.034045	0.66022	-1.3176	3749.2	21.557	-1.589	81.429	-62.485	77.028	76.903	21.479	-1.7103	-6.5051	0.79314	-2.551	33.102	-6.0692
127.77	-3.8081	50.479	-6.528	0.78293	-2.57	-0.020974	0.048405	0.035239	0.66022	-1.3176	3748.5	21.557	-1.5878	81.428	-62.534	77.028	76.903	21.479	-1.7103	-6.5051	0.79314	-2.551	33.102	-6.0692
127.77	-3.8051	50.479	-6.5282	0.78316	-2.5698	-0.01949	0.046358	0.036395	0.66022	-1.3176	3747.8	21.558	-1.5865	81.428	-62.583	77.028	76.903	21.479	-1.7103	-6.5051	0.79314	-2.551	33.102	-6.0692
127.77	-3.802	50.479	-6.5282	0.78339	-2.5696	-0.017974	0.044239	0.037512	0.66022	-1.3176	3747.2	21.558	-1.5853	81.427	-62.634	77.028	76.903	21.479	-1.7103	-6.5051	0.79314	-2.551	33.102	-6.0692
127.77	-3.799	50.479	-6.5283	0.78361	-2.5694	-0.016429	0.042051	0.038588	0.66022	-1.3176	3746.5	21.558	-1.584	81.426	-62.686	77.029	76.903	21.479	-1.7103	-6.5051	0.79314	-2.551	33.102	-6.0692
127.77	-3.7959	50.48	-6.5284	0.78381	-2.5692	-0.014856	0.039796	0.039621	0.66022	-1.3176	3745.8	21.558	-1.5827	81.426	-62.739	77.029	76.903	21.479	-1.7103	-6.5051	0.79314	-2.551	33.102	-6.0692
127.77	-3.7928	50.48	-6.5285	0.784	-2.569	-0.013255	0.037476	0.04061	0.66022	-1.3176	3745.1	21.559	-1.5815	81.425	-62.793	77.029	76.903	21.479	-1.7103	-6.5051	0.79314	-2.551	33.102	-6.0692
127.77	-3.7898	50.481	-6.5285	0.78418	-2.5688	-0.01163	0.035095	0.041554	0.66022	-1.3176	3744.4	21.559	-1.5802	81.425	-62.849	77.029	76.903	21.479	-1.7103	-6.5051	0.79314	-2.551	33.102	-6.0692
127.76	-3.7867	50.482	-6.5286	0.78435	-2.5686	-0.0099817	0.032656	0.042449	0.66022	-1.3176	3743.7	21.56	-1.5789	81.424	-62.905	77.03	76.903	21.479	-1.7103	-6.5051	0.79314	-2.551	33.102	-6.0692
127.76	-3.7837	50.483	-6.5286	0.78451	-2.5684	-0.0083119	0.030161	0.043295	0.66022	-1.3176	3743.1	21.561	-1.5777	81.424	-62.962	77.03	76.903	21.479	-1.7103	-6.5051	0.79314	-2.551	33.102	-6.0692
127.76	-3.7807	50.484	-6.5287	0.78466	-2.5682	-0.0066227	0.027614	0.044091	0.66022	-1.3176	3742.4	21.561	-1.5764	81.423	-63.02	77.03	76.903	21.479	-1.7103	-6.5051	0.79314	-2.551	33.102	-6.0692
127.76	-3.7777	50.486	-6.5287	0.78479	-2.5679	-0.0049161	0.025018	0.044834	0.66022	-1.3176	3741.7	21.562	-1.5752	81.423	-63.078	77.031	76.903	21.479	-1.7103	-6.5051	0.79314	-2.551	33.102	-6.0692
127.76	-3.7747	50.487	-6.5287	0.78491	-2.5677	-0.003194	0.022377	0.045523	0.66022	-1.3176	3741.0	21.563	-1.574	81.422	-63.138	77.031	76.903	21.479	-1.7103	-6.5051	0.79314	-2.551	33.102	-6.0692
127.76	-3.7718	50.489	-6.5287	0.78501	-2.5675	-0.0014587	0.019694	0.046158	0.66022	-1.3176	3740.3	21.564	-1.5728	81.421	-63.198	77.031	76.903	21.479	-1.7103	-6.5051	0.79314	-2.551	33.102	-6.0692
127.76	-3.7689	50.491	-6.5287	0.7851	-2.5673	0.00028776	0.016973	0.046737	0.66022	-1.3176	3739.6	21.565	-1.5716	81.421	-63.259	77.031	76.903	21.479	-1.7103	-6.5051	0.79314	-2.551	33.102	-6.0692
127.75	-3.7661	50.493	-6.5287	0.78518	-2.567	0.0020431	0.014218	0.047258	0.66022	-1.3176	3739.0	21.566	-1.5704	81.42	-63.32	77.032	76.903	21.479	-1.7103	-6.5051	0.79314	-2.551	33.102	-6.0692
127.75	-3.7633	50.495	-6.5287	0.78524	-2.5668	0.0038051	0.011432	0.047721	0.66022	-1.3176	3738.3	21.567	-1.5693	81.42	-63.383	77.032	76.903	21.479	-1.7103	-6.5051	0.79314	-2.551	33.102	-6.0692
127.75	-3.7606	50.497	-6.5287	0.78529	-2.5665	0.0055713	0.0086194	0.048124	0.66022	-1.3176	3737.6	21.568	-1.5681	81.419	-63.445	77.032	76.903	21.479	-1.7103	-6.5051	0.79314	-2.551	33.102	-6.0692
127.75	-3.7579	50.499	-6.5287	0.78533	-2.5663	0.0073396	0.0057844	0.048467	0.66022	-1.3176	3736.9	21.569	-1.567	81.419	-63.508	77.033	76.903	21.479	-1.7103	-6.5051	0.79314	-2.551	33.102	-6.0692
127.75	-3.7553	50.502	-6.5286	0.78535	-2.5661	0.0091073	0.002931	0.048749	0.66022	-1.3176	3736.2	21.57	-1.5659	81.418	-63.572	77.033	76.903	21.479	-1.7103	-6.5051	0.79314	-2.551	33.102	-6.0692
127.74	-3.7527	50.504	-6.5286	0.78536	-2.5658	0.010872	6.3127e-05	0.048969	0.66022	-1.3176	3735.5	21.572	-1.5649	81.418	-63.636	77.033	76.903	21.479	-1.7103	-6.5051	0.79314	-2.551	33.102	-6.0692
127.74	-3.7503	50.507	-6.5285	0.78535	-2.5656	0.012632	-0.0028149	0.049126	0.66022	-1.3176	3734.8	21.573	-1.5639	81.417	-63.7	77.033	76.903	21.479	-1.7103	-6.5051	0.79314	-2.551	33.102	-6.0692
127.74	-3.7479	50.51	-6.5284	0.78533	-2.5653	0.014383	-0.0056988	0.04922	0.66022	-1.3176	3734.2	21.574	-1.5629	81.417	-63.765	77.034	76.903	21.479	-1.7103	-6.5051	0.79314	-2.551	33.102	-6.0692
127.74	-3.7456	50.513	-6.5284	0.7853	-2.5651	0.016124	-0.0085844	0.04925	0.66022	-1.3176	3733.5	21.576	-1.5619	81.416	-63.83	77.034	76.903	21.479	-1.7103	-6.5051	0.79314	-2.551	33.102	-6.0692
127.74	-3.7433	50.516	-6.5283	0.78525	-2.5648	0.017853	-0.011467	0.049216	0.66022	-1.3176	3732.8	21.577	-1.561	81.416	-63.894	77.034	76.903	21.479	-1.7103	-6.5051	0.79314	-2.551	33.102	-6.0692
127.73	-3.7412	50.519	-6.5282	0.78518	-2.5646	0.019565	-0.014343	0.049118	0.66022	-1.3176	3732.1	21.579	-1.5601	81.415	-63.959	77.035	76.903	21.479	-1.7103	-6.5051	0.79314	-2.551	33.102	-6.0692
127.73	-3.7391	50.522	-6.5281	0.7851	-2.5643	0.02126	-0.017208	0.048955	0.66022	-1.3176	3731.4	21.58	-1.5593	81.415	-64.024	77.035	76.903	21.479	-1.7103	-6.5051	0.79314	-2.551	33.102	-6.0692
127.73	-3.7372	50.525	-6.528	0.78501	-2.5641	0.022934	-0.020057	0.048728	0.66022	-1.3176	3730.7	21.582	-1.5585	81.414	-64.089	77.035	76.903	21.479	-1.7103	-6.5051	0.79314	-2.551	33.102	-6.0692
127.73	-3.7353	50.528	-6.5279	0.7849	-2.5639	0.024585	-0.022887	0.048436	0.66022	-1.3176	3730.1	21.584	-1.5577	81.414	-64.153	77.035	76.903	21.479	-1.7103	-6.5051	0.79314	-2.551	33.102	-6.0692
127.73	-3.7335	50.532	-6.5277	0.78478	-2.5636	0.02621	-0.025692	0.048079	0.66022	-1.3176	3729.4	21.585	-1.557	81.413	-64.217	77.036	76.903	21.479	-1.7103	-6.5051	0.79314	-2.551	33.102	-6.0692
127.72	-3.7318	50.535	-6.5276	0.78465	-2.5634	0.027806	-0.028468	0.047658	0.66022	-1.3176	3728.7	21.587	-1.5563	81.412	-64.281	77.036	76.903	21.479	-1.7103	-6.5051	0.79314	-2.551	33.102	-6.0692
127.72	-3.7303	50.539	-6.5275	0.7845	-2.5631	0.029371	-0.031212	0.047174	0.66022	-1.3176	3728.0	21.589	-1.5556	81.412	-64.345	77.036	76.903	21.479	-1.7103	-6.5051	0.79314	-2.551	33.102	-6.0692
127.72	-3.7288	50.542	-6.5273	0.78433	-2.5629	0.030903	-0.033919	0.046625	0.66022	-1.3176	3727.3	21.59	-1.555	81.411	-64.407	77.037	76.903	21.479	-1.7103	-6.5051	0.79314	-2.551	33.102	-6.0692
127.72	-3.7275	50.546	-6.5271	0.78416	-2.5627	0.032399	-0.036585	0.046014	0.66022	-1.3176	3726.6	21.592	-1.5545	81.411	-64.47	77.037	76.903	21.479	-1.7103	-6.5051	0.79314	-2.551	33.102	-6.0692
127.71	-3.7262	50.549	-6.527	0.78397	-2.5624	0.033856	-0.039206	0.04534	0.66022	-1.3176	3725.9	21.594	-1.554	81.41	-64.531	77.037	76.903	21.479	-1.7103	-6.5051	0.79314	-2.551	33.102	-6.0692
127.71	-3.7251	50.553	-6.5268	0.78376	-2.5622	0.035273	-0.041777	0.044605	0.66022	-1.3176	3725.3	21.595	-1.5535	81.41	-64.591	77.037	76.903	21.479	-1.7103	-6.5051	0.79314	-2.551	33.102	-6.0692
127.71	-3.7241	50.557	-6.5266	0.78355	-2.562	0.036646	-0.044295	0.043809	0.66022	-1.3176	3724.6	21.597	-1.5531	81.409	-64.651	77.038	76.903	21.479	-1.7103	-6.5051	0.79314	-2.551	33.102	-6.0692
127.71	-3.7232	50.56	-6.5264	0.78332	-2.5618	0.037973	-0.046756	0.042953	0.66022	-1.3176	3723.9	21.599	-1.5527	81.409	-64.709	77.038	76.903	21.479	-1.7103	-6.5051	0.79314	-2.551	33.102	-6.0692
127.7	-3.7224	50.564	-6.5262	0.78308	-2.5616	0.039252	-0.049156	0.042038	0.66022	-1.3176	3723.2	21.601	-1.5524	81.408	-64.766	77.038	76.903	21.479	-1.7103	-6.5051	0.79314	-2.551	33.102	-6.0692
127.7	-3.7217	50.567	-6.5261	0.78283	-2.5614	0.040481	-0.051492	0.041066	0.66022	-1.3176	3722.5	21.603	-1.5521	81.408	-64.822	77.039	76.903	21.479	-1.7103	-6.5051	0.79314	-2.551	33.102	-6.0692
127.7	-3.7211	50.571	-6.5258	0.78257	-2.5612	0.041657	-0.053759	0.040037	0.66022	-1.3176	3721.8	21.604	-1.5519	81.407	-64.876	77.039	76.903	21.479	-1.7103	-6.5051	0.79314	-2.551	33.102	-6.0692
127.7	-3.7206	50.575	-6.5256	0.78229	-2.561	0.042779	-0.055954	0.038953	0.66022	-1.3176	3721.1	21.606	-1.5517	81.406	-64.929	77.039	76.903	21.479	-1.7103	-6.5051	0.79314	-2.551	33.102	-6.0692
127.69	-3.7203	50.578	-6.5254	0.78201	-2.5608	0.043844	-0.058075	0.037815	0.66022	-1.3176	3720.5	21.608	-1.5516	81.406	-64.98	77.039	76.903	21.479	-1.7103	-6.5051	0.79314	-2.551	33.102	-6.0692
127.69	-3.72	50.582	-6.5252	0.78171	-2.5606	0.04485	-0.060117	0.036626	0.66022	-1.3176	3719.8	21.61	-1.5515	81.405	-65.029	77.04	76.903	21.479	-1.7103	-6.5051	0.79314	-2.551	33.102	-6.0692
127.69	-3.7199	50.585	-6.525	0.78141	-2.5604	0.045795	-0.062078	0.035385	0.66022	-1.3176	3719.1	21.611	-1.5515	81.405	-65.076	77.04	76.903	21.479	-1.7103	-6.5051	0.79314	-2.551	33.102	-6.0692
127.69	-3.7199	50.589	-6.5247	0.78109	-2.5602	0.046679	-0.063954	0.034096	0.66022	-1.3176	3718.4	21.613	-1.5515	81.404	-65.12	77.04	76.903	21.479	-1.7103	-6.5051	0.79314	-2.551	33.102	-6.0692
127.68	-3.72	50.592	-6.5245	0.78077	-2.5601	0.047498	-0.065743	0.03276	0.66022	-1.3176	3717.7	21.615	-1.5515	81.404	-65.163	77.04	76.903	21.479	-1.7103	-6.5051	0.79314	-2.551	33.102	-6.0692
127.68	-3.7202	50.596	-6.5243	0.78043	-2.5599	0.048251	-0.067442	0.031378	0.66022	-1.3176	3717.0	21.616	-1.5516	81.403	-65.203	77.041	76.903	21.479	-1.7103	-6.5051	0.79314	-2.551	33.102	-6.0692
127.68	-3.7205	50.599	-6.524	0.78009	-2.5597	0.048937	-0.069048	0.029953	0.66022	-1.3176	3716.3	21.618	-1.5517	81.402	-65.24	77.041	76.903	21.479	-1.7103	-6.5051	0.79314	-2.551	33.102	-6.0692
127.68	-3.7209	50.602	-6.5238	0.77974	-2.5596	0.049554	-0.070559	0.028487	0.66022	-1.3176	3715.7	21.62	-1.5519	81.402	-65.274	77.041	76.903	21.479	-1.7103	-6.5051	0.79314	-2.551	33.102	-6.0692
127.68	-3.7214	50.605	-6.5235	0.77939	-2.5595	0.050102	-0.071973	0.026981	0.66022	-1.3176	3715.0	21.621	-1.5521	81.401	-65.306	77.041	76.903	21.479	-1.7103	-6.5051	0.79314	-2.551	33.102	-6.0692
127.67	-3.722	50.608	-6.5233	0.77902	-2.5593	0.050578	-0.073288	0.025438	0.66022	-1.3176	3714.3	21.623	-1.5524	81.401	-65.335	77.042	76.903	21.479	-1.7103	-6.5051	0.79314	-2.551	33.102	-6.0692
127.67	-3.7228	50.611	-6.523	0.77866	-2.5592	0.050982	-0.074501	0.023861	0.66022	-1.3176	3713.6	21.624	-1.5527	81.4	-65.36	77.042	76.903	21.479	-1.7103	-6.5051	0.79314	-2.551	33.102	-6.0692
127.67	-3.7236	50.614	-6.5228	0.77828	-2.5591	0.051313	-0.075611	0.02225	0.66022	-1.3176	3712.9	21.626	-1.5531	81.4	-65.382	77.042	76.903	21.479	-1.7103	-6.5051	0.79314	-2.551	33.102	-6.0692
127.67	-3.7245	50.617	-6.5225	0.7779	-2.559	0.051569	-0.076617	0.020609	0.66022	-1.3176	3712.2	21.627	-1.5535	81.399	-65.401	77.042	76.903	21.479	-1.7103	-6.5051	0.79314	-2.551	33.102	-6.0692
127.66	-3.7254	50.62	-6.5222	0.77751	-2.5589	0.051751	-0.077517	0.01894	0.66022	-1.3176	3711.5	21.629	-1.5539	81.398	-65.417	77.042	76.903	21.479	-1.7103	-6.5051	0.79314	-2.551	33.102	-6.0692
127.66	-3.7265	50.622	-6.522	0.77712	-2.5588	0.051858	-0.07831	0.017246	0.66022	-1.3176	3710.9	21.63	-1.5543	81.398	-65.429	77.043	76.903	21.479	-1.7103	-6.5051	0.79314	-2.551	33.102	-6.0692
127.66	-3.7277	50.625	-6.5217	0.77673	-2.5587	0.051889	-0.078994	0.015528	0.66022	-1.3176	3710.2	21.631	-1.5548	81.397	-65.437	77.043	76.903	21.479	-1.7103	-6.5051	0.79314	-2.551	33.102	-6.0692
127.66	-3.7289	50.627	-6.5215	0.77633	-2.5586	0.051844	-0.079569	0.01379	0.66022	-1.3176	3709.5	21.632	-1.5554	81.396	-65.442	77.043	76.903	21.479	-1.7103	-6.5051	0.79314	-2.551	33.102	-6.0692
127.66	-3.7302	50.629	-6.5212	0.77594	-2.5586	0.051722	-0.080035	0.012033	0.66022	-1.3176	3708.8	21.634	-1.5559	81.396	-65.444	77.043	76.903	21.479	-1.7103	-6.5051	0.79314	-2.551	33.102	-6.0692
127.65	-3.7316	50.631	-6.521	0.77553	-2.5585	0.051524	-0.08039	0.010261	0.66022	-1.3176	3708.1	21.635	-1.5565	81.395	-65.441	77.044	76.903	21.479	-1.7103	-6.5051	0.79314	-2.551	33.102	-6.0692
127.65	-3.733	50.633	-6.5207	0.77513	-2.5585	0.05125	-0.080634	0.008476	0.66022	-1.3176	3707.4	21.636	-1.5571	81.395	-65.435	77.044	76.903	21.479	-1.7103	-6.5051	0.79314	-2.551	33.102	-6.0692
127.65	-3.7346	50.635	-6.5204	0.77473	-2.5584	0.0509	-0.080768	0.0066805	0.66022	-1.3176	3706.7	21.637	-1.5578	81.394	-65.426	77.044	76.903	21.479	-1.7103	-6.5051	0.79314	-2.551	33.102	-6.0692
127.65	-3.7361	50.637	-6.5202	0.77432	-2.5584	0.050474	-0.080791	0.0048771	0.66022	-1.3176	3706.0	21.638	-1.5584	81.393	-65.413	77.044	76.903	21.479	-1.7103	-6.5051	0.79314	-2.551	33.102	-6.0692
127.65	-3.7378	50.639	-6.5199	0.77392	-2.5584	0.049972	-0.080703	0.0030686	0.66022	-1.3176	3705.4	21.639	-1.5591	81.393	-65.397	77.044	76.903	21.479	-1.7103	-6.5051	0.79314	-2.551	33.102	-6.0692
127.64	-3.7395	50.64	-6.5197	0.77352	-2.5584	0.049397	-0.080505	0.0012575	0.66022	-1.3176	3704.7	21.64	-1.5598	81.392	-65.377	77.044	76.903	21.479	-1.7103	-6.5051	0.79314	-2.551	33.102	-6.0692
127.64	-3.7412	50.641	-6.5194	0.77312	-2.5584	0.048747	-0.080198	-0.00055343	0.66022	-1.3176	3704.0	21.64	-1.5606	81.391	-65.354	77.045	76.903	21.479	-1.7103	-6.5051	0.79314	-2.551	33.102	-6.0692
127.64	-3.743	50.642	-6.5192	0.77272	-2.5584	0.048025	-0.079782	-0.0023616	0.66022	-1.3176	3703.3	21.641	-1.5613	81.391	-65.328	77.045	76.903	21.479	-1.7103	-6.5051	0.79314	-2.551	33.102	-6.0692
127.64	-3.7448	50.643	-6.519	0.77232	-2.5584	0.04723	-0.079258	-0.0041644	0.66022	-1.3176	3702.6	21.642	-1.5621	81.39	-65.299	77.045	76.903	21.479	-1.7103	-6.5051	0.79314	-2.551	33.102	-6.0692
127.64	-3.7466	50.644	-6.5187	0.77192	-2.5584	0.046365	-0.078627	-0.0059592	0.66022	-1.3176	3701.9	21.642	-1.5629	81.389	-65.267	77.045	76.903	21.479	-1.7103	-6.5051	0.79314	-2.551	33.102	-6.0692
127.64	-3.7485	50.645	-6.5185	0.77153	-2.5585	0.04543	-0.07789	-0.0077433	0.66022	-1.3176	3701.2	21.643	-1.5637	81.389	-65.233	77.045	76.903	21.479	-1.7103	-6.5051	0.79314	-2.551	33.102	-6.0692
127.63	-3.7504	50.646	-6.5183	0.77114	-2.5585	0.044427	-0.077049	-0.0095143	0.66022	-1.3176	3700.6	21.643	-1.5645	81.388	-65.196	77.046	76.903	21.479	-1.7103	-6.5051	0.79314	-2.551	33.102	-6.0692
127.63	-3.7524	50.646	-6.5181	0.77076	-2.5586	0.043358	-0.076106	-0.011269	0.66022	-1.3176	3699.9	21.644	-1.5653	81.388	-65.156	77.046	76.903	21.479	-1.7103	-6.5051	0.79314	-2.551	33.102	-6.0692
127.63	-3.7543	50.646	-6.5178	0.77038	-2.5586	0.042223	-0.075062	-0.013006	0.66022	-1.3176	3699.2	21.644	-1.5662	81.387	-65.114	77.046	76.903	21.479	-1.7103	-6.5051	0.79314	-2.551	33.102	-6.0692
127.63	-3.7563	50.646	-6.5176	0.77001	-2.5587	0.041026	-0.073919	-0.014722	0.66022	-1.3176	3698.5	21.644	-1.567	81.386	-65.07	77.046	76.903	21.479	-1.7103	-6.5051	0.79314	-2.551	33.102	-6.0692
127.63	-3.7583	50.646	-6.5174	0.76964	-2.5588	0.039767	-0.072679	-0.016415	0.66022	-1.3176	3697.8	21.644	-1.5678	81.386	-65.024	77.046	76.903	21.479	-1.7103	-6.5051	0.79314	-2.551	33.102	-6.0692
127.63	-3.7603	50.646	-6.5172	0.76928	-2.5588	0.038449	-0.071344	-0.018082	0.66022	-1.3176	3697.1	21.644	-1.5687	81.385	-64.976	77.046	76.903	21.479	-1.7103	-6.5051	0.79314	-2.551	33.102	-6.0692
127.63	-3.7622	50.646	-6.517	0.76893	-2.5589	0.037073	-0.069917	-0.019721	0.66022	-1.3176	3696.4	21.645	-1.5695	81.384	-64.926	77.047	76.903	21.479	-1.7103	-6.5051	0.79314	-2.551	33.102	-6.0692
127.63	-3.7642	50.645	-6.5169	0.76859	-2.559	0.035643	-0.068399	-0.021329	0.66022	-1.3176	3695.8	21.644	-1.5703	81.384	-64.875	77.047	76.903	21.479	-1.7103	-6.5051	0.79314	-2.551	33.102	-6.0692
127.63	-3.7662	50.645	-6.5167	0.76825	-2.5592	0.03416	-0.066795	-0.022905	0.66022	-1.3176	3695.1	21.644	-1.5712	81.383	-64.822	77.047	76.903	21.479	-1.7103	-6.5051	0.79314	-2.551	33.102	-6.0692
127.62	-3.7682	50.644	-6.5165	0.76792	-2.5593	0.032626	-0.065106	-0.024445	0.66022	-1.3176	3694.4	21.644	-1.572	81.382	-64.768	77.047	76.903	21.479	-1.7103	-6.5051	0.79314	-2.551	33.102	-6.0692
127.62	-3.7701	50.643	-6.5164	0.7676	-2.5594	0.031044	-0.063335	-0.025949	0.66022	-1.3176	3693.7	21.644	-1.5728	81.381	-64.713	77.047	76.903	21.479	-1.7103	-6.5051	0.79314	-2.551	33.102	-6.0692
127.62	-3.7721	50.642	-6.5162	0.76728	-2.5595	0.029417	-0.061485	-0.027413	0.66022	-1.3176	3693.0	21.644	-1.5737	81.381	-64.657	77.047	76.903	21.479	-1.7103	-6.5051	0.79314	-2.551	33.102	-6.0692
127.62	-3.774	50.641	-6.5161	0.76698	-2.5597	0.027747	-0.059559	-0.028836	0.66022	-1.3176	3692.3	21.643	-1.5745	81.38	-64.599	77.047	76.903	21.479	-1.7103	-6.5051	0.79314	-2.551	33.102	-6.0692
127.62	-3.7758	50.639	-6.5159	0.76669	-2.5598	0.026037	-0.05756	-0.030216	0.66022	-1.3176	3691.7	21.643	-1.5753	81.379	-64.542	77.048	76.903	21.479	-1.7103	-6.5051	0.79314	-2.551	33.102	-6.0692
127.62	-3.7777	50.638	-6.5158	0.76641	-2.56	0.02429	-0.055492	-0.031551	0.66022	-1.3176	3691.0	21.643	-1.5761	81.379	-64.483	77.048	76.903	21.479	-1.7103	-6.5051	0.79314	-2.551	33.102	-6.0692
127.62	-3.7795	50.636	-6.5157	0.76613	-2.5601	0.022507	-0.053358	-0.032839	0.66022	-1.3176	3690.3	21.642	-1.5768	81.378	-64.424	77.048	76.903	21.479	-1.7103	-6.5051	0.79314	-2.551	33.102	-6.0692
127.62	-3.7813	50.635	-6.5156	0.76587	-2.5603	0.020694	-0.051162	-0.034078	0.66022	-1.3176	3689.6	21.641	-1.5776	81.377	-64.364	77.048	76.903	21.479	-1.7103	-6.5051	0.79314	-2.551	33.102	-6.0692
127.62	-3.783	50.633	-6.5155	0.76562	-2.5605	0.018851	-0.048906	-0.035266	0.66022	-1.3176	3688.9	21.641	-1.5783	81.377	-64.304	77.048	76.903	21.479	-1.7103	-6.5051	0.79314	-2.551	33.102	-6.0692
127.62	-3.7847	50.631	-6.5154	0.76538	-2.5607	0.016982	-0.046594	-0.036403	0.66022	-1.3176	3688.2	21.64	-1.5791	81.376	-64.244	77.048	76.903	21.479	-1.7103	-6.5051	0.79314	-2.551	33.102	-6.0692
127.62	-3.7864	50.629	-6.5153	0.76516	-2.5608	0.01509	-0.044231	-0.037486	0.66022	-1.3176	3687.5	21.639	-1.5798	81.375	-64.184	77.048	76.903	21.479	-1.7103	-6.5051	0.79314	-2.551	33.102	-6.0692
127.62	-3.788	50.626	-6.5152	0.76494	-2.561	0.013178	-0.041819	-0.038515	0.66022	-1.3176	3686.9	21.639	-1.5804	81.375	-64.123	77.049	76.903	21.479	-1.7103	-6.5051	0.79314	-2.551	33.102	-6.0692
127.62	-3.7896	50.624	-6.5152	0.76474	-2.5612	0.01125	-0.039363	-0.039487	0.66022	-1.3176	3686.2	21.638	-1.5811	81.374	-64.062	77.049	76.903	21.479	-1.7103	-6.5051	0.79314	-2.551	33.102	-6.0692
127.62	-3.7911	50.621	-6.5151	0.76455	-2.5614	0.009307	-0.036865	-0.040402	0.66022	-1.3176	3685.5	21.637	-1.5817	81.373	-64.002	77.049	76.903	21.479	-1.7103	-6.5051	0.79314	-2.551	33.102	-6.0692
127.62	-3.7925	50.619	-6.5151	0.76437	-2.5616	0.0073534	-0.034331	-0.041259	0.66022	-1.3176	3684.8	21.636	-1.5824	81.372	-63.942	77.049	76.903	21.479	-1.7103	-6.5051	0.79314	-2.551	33.102	-6.0692
127.62	-3.7939	50.616	-6.5151	0.7642	-2.5618	0.0053919	-0.031764	-0.042056	0.66022	-1.3176	3684.1	21.635	-1.5829	81.372	-63.882	77.049	76.903	21.479	-1.7103	-6.5051	0.79314	-2.551	33.102	-6.0692
127.62	-3.7952	50.613	-6.515	0.76405	-2.562	0.0034256	-0.029167	-0.042792	0.66022	-1.3176	3683.4	21.634	-1.5835	81.371	-63.822	77.049	76.903	21.479	-1.7103	-6.5051	0.79314	-2.551	33.102	-6.0692
127.62	-3.7965	50.611	-6.515	0.76391	-2.5623	0.0014575	-0.026546	-0.043467	0.66022	-1.3176	3682.7	21.633	-1.584	81.37	-63.762	77.049	76.903	21.479	-1.7103	-6.5051	0.79314	-2.551	33.102	-6.0692
127.61	-3.7976	50.608	-6.515	0.76379	-2.5625	-0.00050944	-0.023902	-0.044081	0.66022	-1.3176	3682.1	21.632	-1.5846	81.37	-63.703	77.049	76.903	21.479	-1.7103	-6.5051	0.79314	-2.551	33.102	-6.0692
127.61	-3.7988	50.604	-6.515	0.76367	-2.5627	-0.0024721	-0.021241	-0.044631	0.66022	-1.3176	3681.4	21.63	-1.585	81.369	-63.645	77.05	76.903	21.479	-1.7103	-6.5051	0.79314	-2.551	33.102	-6.0692
127.61	-3.7998	50.601	-6.515	0.76357	-2.5629	-0.0044276	-0.018567	-0.045118	0.66022	-1.3176	3680.7	21.629	-1.5855	81.368	-63.586	77.05	76.903	21.479	-1.7103	-6.5051	0.79314	-2.551	33.102	-6.0692
127.61	-3.8008	50.598	-6.5151	0.76349	-2.5632	-0.0063729	-0.015882	-0.045542	0.66022	-1.3176	3680.0	21.628	-1.5859	81.368	-63.529	77.05	76.903	21.479	-1.7103	-6.5051	0.79314	-2.551	33.102	-6.0692
127.61	-3.8017	50.595	-6.5151	0.76342	-2.5634	-0.0083053	-0.013192	-0.045902	0.66022	-1.3176	3679.3	21.627	-1.5863	81.367	-63.472	77.05	76.903	21.479	-1.7103	-6.5051	0.79314	-2.551	33.102	-6.0692
127.61	-3.8026	50.591	-6.5152	0.76336	-2.5636	-0.010222	-0.0105	-0.046197	0.66022	-1.3176	3678.6	21.625	-1.5867	81.366	-63.416	77.05	76.903	21.479	-1.7103	-6.5051	0.79314	-2.551	33.102	-6.0692
127.61	-3.8033	50.588	-6.5152	0.76331	-2.5638	-0.012119	-0.0078099	-0.046428	0.66022	-1.3176	3678.0	21.624	-1.587	81.365	-63.36	77.05	76.903	21.479	-1.7103	-6.5051	0.79314	-2.551	33.102	-6.0692
127.61	-3.804	50.585	-6.5153	0.76328	-2.5641	-0.013996	-0.0051252	-0.046594	0.66022	-1.3176	3677.3	21.623	-1.5873	81.365	-63.306	77.05	76.903	21.479	-1.7103	-6.5051	0.79314	-2.551	33.102	-6.0692
127.62	-3.8046	50.581	-6.5154	0.76326	-2.5643	-0.015848	-0.0024499	-0.046697	0.66022	-1.3176	3676.6	21.621	-1.5876	81.364	-63.252	77.05	76.903	21.479	-1.7103	-6.5051	0.79314	-2.551	33.102	-6.0692
127.62	-3.8052	50.577	-6.5154	0.76325	-2.5645	-0.017673	0.00021227	-0.046734	0.66022	-1.3176	3675.9	21.62	-1.5878	81.363	-63.199	77.051	76.903	21.479	-1.7103	-6.5051	0.79314	-2.551	33.102	-6.0692
127.62	-3.8056	50.574	-6.5155	0.76326	-2.5648	-0.019468	0.0028577	-0.046708	0.66022	-1.3176	3675.2	21.618	-1.588	81.363	-63.147	77.051	76.903	21.479	-1.7103	-6.5051	0.79314	-2.551	33.102	-6.0692
127.62	-3.806	50.57	-6.5156	0.76328	-2.565	-0.021232	0.0054826	-0.046618	0.66022	-1.3176	3674.5	21.617	-1.5882	81.362	-63.095	77.051	76.903	21.479	-1.7103	-6.5051	0.79314	-2.551	33.102	-6.0692
127.62	-3.8063	50.566	-6.5157	0.76332	-2.5652	-0.022962	0.0080836	-0.046465	0.66022	-1.3176	3673.9	21.615	-1.5883	81.361	-63.045	77.051	76.903	21.479	-1.7103	-6.5051	0.79314	-2.551	33.102	-6.0692
127.62	-3.8065	50.563	-6.5159	0.76336	-2.5655	-0.024654	0.010657	-0.04625	0.66022	-1.3176	3673.2	21.614	-1.5884	81.36	-62.996	77.051	76.903	21.479	-1.7103	-6.5051	0.79314	-2.551	33.102	-6.0692
127.62	-3.8067	50.559	-6.516	0.76342	-2.5657	-0.026308	0.0132	-0.045972	0.66022	-1.3176	3672.5	21.612	-1.5885	81.36	-62.948	77.051	76.903	21.479	-1.7103	-6.5051	0.79314	-2.551	33.102	-6.0692
127.62	-3.8068	50.555	-6.5161	0.7635	-2.5659	-0.02792	0.015708	-0.045633	0.66022	-1.3176	3671.8	21.611	-1.5886	81.359	-62.9	77.051	76.903	21.479	-1.7103	-6.5051	0.79314	-2.551	33.102	-6.0692
127.62	-3.8067	50.551	-6.5163	0.76358	-2.5662	-0.029489	0.018179	-0.045233	0.66022	-1.3176	3671.1	21.609	-1.5886	81.358	-62.854	77.051	76.903	21.479	-1.7103	-6.5051	0.79314	-2.551	33.102	-6.0692
127.62	-3.8067	50.547	-6.5164	0.76368	-2.5664	-0.031012	0.02061	-0.044773	0.66022	-1.3176	3670.4	21.608	-1.5886	81.358	-62.809	77.051	76.903	21.479	-1.7103	-6.5051	0.79314	-2.551	33.102	-6.0692
127.62	-3.8065	50.544	-6.5166	0.76379	-2.5666	-0.032488	0.022996	-0.044255	0.66022	-1.3176	3669.8	21.606	-1.5885	81.357	-62.766	77.052	76.903	21.479	-1.7103	-6.5051	0.79314	-2.551	33.102	-6.0692
127.62	-3.8063	50.54	-6.5167	0.76391	-2.5668	-0.033915	0.025336	-0.043679	0.66022	-1.3176	3669.1	21.605	-1.5884	81.356	-62.723	77.052	76.903	21.479	-1.7103	-6.5051	0.79314	-2.551	33.102	-6.0692
127.62	-3.806	50.536	-6.5169	0.76404	-2.567	-0.035291	0.027626	-0.043046	0.66022	-1.3176	3668.4	21.603	-1.5883	81.355	-62.682	77.052	76.903	21.479	-1.7103	-6.5051	0.79314	-2.551	33.102	-6.0692
127.62	-3.8056	50.532	-6.5171	0.76418	-2.5673	-0.036615	0.029863	-0.042358	0.66022	-1.3176	3667.7	21.602	-1.5882	81.355	-62.641	77.052	76.903	21.479	-1.7103	-6.5051	0.79314	-2.551	33.102	-6.0692
127.62	-3.8051	50.528	-6.5173	0.76434	-2.5675	-0.037884	0.032045	-0.041616	0.66022	-1.3176	3667.0	21.6	-1.588	81.354	-62.602	77.052	76.903	21.479	-1.7103	-6.5051	0.79314	-2.551	33.102	-6.0692
127.62	-3.8046	50.525	-6.5175	0.7645	-2.5677	-0.039097	0.03417	-0.040822	0.66022	-1.3176	3666.3	21.599	-1.5878	81.353	-62.565	77.052	76.903	21.479	-1.7103	-6.5051	0.79314	-2.551	33.102	-6.0692
127.62	-3.804	50.521	-6.5177	0.76468	-2.5679	-0.040253	0.036233	-0.039976	0.66022	-1.3176	3665.7	21.597	-1.5875	81.353	-62.528	77.052	76.903	21.479	-1.7103	-6.5051	0.79314	-2.551	33.102	-6.0692
127.62	-3.8033	50.517	-6.5179	0.76487	-2.5681	-0.041352	0.038235	-0.03908	0.66022	-1.3176	3665.0	21.596	-1.5873	81.352	-62.493	77.052	76.903	21.479	-1.7103	-6.5051	0.79314	-2.551	33.102	-6.0692
127.62	-3.8026	50.513	-6.5181	0.76506	-2.5683	-0.04239	0.040171	-0.038135	0.66022	-1.3176	3664.3	21.594	-1.587	81.351	-62.459	77.052	76.903	21.479	-1.7103	-6.5051	0.79314	-2.551	33.102	-6.0692
127.62	-3.8018	50.51	-6.5183	0.76527	-2.5685	-0.043369	0.04204	-0.037144	0.66022	-1.3176	3663.6	21.593	-1.5867	81.35	-62.427	77.053	76.903	21.479	-1.7103	-6.5051	0.79314	-2.551	33.102	-6.0692
127.62	-3.8009	50.506	-6.5185	0.76548	-2.5686	-0.044285	0.043839	-0.036108	0.66022	-1.3176	3662.9	21.591	-1.5863	81.35	-62.396	77.053	76.903	21.479	-1.7103	-6.5051	0.79314	-2.551	33.102	-6.0692
127.62	-3.8	50.502	-6.5187	0.76571	-2.5688	-0.04514	0.045568	-0.035028	0.66022	-1.3176	3662.2	21.59	-1.5859	81.349	-62.366	77.053	76.903	21.479	-1.7103	-6.5051	0.79314	-2.551	33.102	-6.0692
127.62	-3.799	50.499	-6.519	0.76594	-2.569	-0.045931	0.047223	-0.033907	0.66022	-1.3176	3661.6	21.589	-1.5855	81.348	-62.337	77.053	76.903	21.479	-1.7103	-6.5051	0.79314	-2.551	33.102	-6.0692
127.62	-3.7979	50.495	-6.5192	0.76618	-2.5692	-0.046659	0.048804	-0.032746	0.66022	-1.3176	3660.9	21.587	-1.5851	81.348	-62.31	77.053	76.903	21.479	-1.7103	-6.5051	0.79314	-2.551	33.102	-6.0692
127.62	-3.7968	50.492	-6.5194	0.76643	-2.5693	-0.047323	0.050308	-0.031548	0.66022	-1.3176	3660.2	21.586	-1.5847	81.347	-62.285	77.053	76.903	21.479	-1.7103	-6.5051	0.79314	-2.551	33.102	-6.0692
127.62	-3.7957	50.488	-6.5197	0.76668	-2.5695	-0.047922	0.051735	-0.030313	0.66022	-1.3176	3659.5	21.585	-1.5842	81.346	-62.26	77.053	76.903	21.479	-1.7103	-6.5051	0.79314	-2.551	33.102	-6.0692
127.62	-3.7944	50.485	-6.5199	0.76694	-2.5696	-0.048456	0.053082	-0.029043	0.66022	-1.3176	3658.8	21.583	-1.5837	81.345	-62.238	77.053	76.903	21.479	-1.7103	-6.5051	0.79314	-2.551	33.102	-6.0692
127.62	-3.7932	50.482	-6.5202	0.76721	-2.5698	-0.048925	0.05435	-0.027742	0.66022	-1.3176	3658.1	21.582	-1.5832	81.345	-62.216	77.053	76.903	21.479	-1.7103	-6.5051	0.79314	-2.551	33.102	-6.0692
127.62	-3.7918	50.478	-6.5204	0.76749	-2.5699	-0.049329	0.055535	-0.026411	0.66022	-1.3176	3657.5	21.581	-1.5826	81.344	-62.196	77.054	76.903	21.479	-1.7103	-6.5051	0.79314	-2.551	33.102	-6.0692
127.62	-3.7905	50.475	-6.5207	0.76777	-2.57	-0.049667	0.056639	-0.025051	0.66022	-1.3176	3656.8	21.579	-1.5821	81.343	-62.178	77.054	76.903	21.479	-1.7103	-6.5051	0.79314	-2.551	33.102	-6.0692
127.62	-3.789	50.472	-6.5209	0.76805	-2.5702	-0.04994	0.057659	-0.023665	0.66022	-1.3176	3656.1	21.578	-1.5815	81.343	-62.161	77.054	76.903	21.479	-1.7103	-6.5051	0.79314	-2.551	33.102	-6.0692
127.62	-3.7876	50.469	-6.5212	0.76834	-2.5703	-0.050148	0.058595	-0.022255	0.66022	-1.3176	3655.4	21.577	-1.5809	81.342	-62.145	77.054	76.903	21.479	-1.7103	-6.5051	0.79314	-2.551	33.102	-6.0692
127.62	-3.786	50.466	-6.5214	0.76864	-2.5704	-0.050291	0.059447	-0.020823	0.66022	-1.3176	3654.7	21.576	-1.5803	81.341	-62.131	77.054	76.903	21.479	-1.7103	-6.5051	0.79314	-2.551	33.102	-6.0692
127.62	-3.7845	50.463	-6.5217	0.76894	-2.5705	-0.05037	0.060214	-0.019371	0.66022	-1.3176	3654.1	21.575	-1.5796	81.34	-62.119	77.054	76.903	21.479	-1.7103	-6.5051	0.79314	-2.551	33.102	-6.0692
127.62	-3.7829	50.46	-6.5219	0.76924	-2.5706	-0.050384	0.060895	-0.017901	0.66022	-1.3176	3653.4	21.574	-1.579	81.34	-62.107	77.054	76.903	21.479	-1.7103	-6.5051	0.79314	-2.551	33.102	-6.0692
127.62	-3.7812	50.458	-6.5222	0.76955	-2.5707	-0.050335	0.061491	-0.016415	0.66022	-1.3176	3652.7	21.573	-1.5783	81.339	-62.098	77.054	76.903	21.479	-1.7103	-6.5051	0.79314	-2.551	33.102	-6.0692
127.62	-3.7796	50.455	-6.5224	0.76985	-2.5707	-0.050223	0.062001	-0.014916	0.66022	-1.3176	3652.0	21.572	-1.5776	81.338	-62.09	77.054	76.903	21.479	-1.7103	-6.5051	0.79314	-2.551	33.102	-6.0692
127.62	-3.7779	50.452	-6.5227	0.77017	-2.5708	-0.050048	0.062426	-0.013405	0.66022	-1.3176	3651.3	21.571	-1.5769	81.338	-62.083	77.055	76.903	21.479	-1.7103	-6.5051	0.79314	-2.551	33.102	-6.0692
127.62	-3.7761	50.45	-6.5229	0.77048	-2.5709	-0.049812	0.062764	-0.011884	0.66022	-1.3176	3650.6	21.57	-1.5762	81.337	-62.078	77.055	76.903	21.479	-1.7103	-6.5051	0.79314	-2.551	33.102	-6.0692
127.62	-3.7744	50.447	-6.5232	0.77079	-2.5709	-0.049516	0.063018	-0.010356	0.66022	-1.3176	3650.0	21.569	-1.5755	81.336	-62.074	77.055	76.903	21.479	-1.7103	-6.5051	0.79314	-2.551	33.102	-6.0692
127.62	-3.7726	50.445	-6.5234	0.77111	-2.571	-0.049159	0.063186	-0.008823	0.66022	-1.3176	3649.3	21.568	-1.5748	81.335	-62.072	77.055	76.903	21.479	-1.7103	-6.5051	0.79314	-2.551	33.102	-6.0692
127.62	-3.7707	50.443	-6.5237	0.77143	-2.571	-0.048744	0.06327	-0.0072866	0.66022	-1.3176	3648.6	21.567	-1.574	81.335	-62.071	77.055	76.903	21.479	-1.7103	-6.5051	0.79314	-2.551	33.102	-6.0692
127.62	-3.7689	50.441	-6.5239	0.77174	-2.571	-0.04827	0.063269	-0.005749	0.66022	-1.3176	3647.9	21.566	-1.5732	81.334	-62.071	77.055	76.903	21.479	-1.7103	-6.5051	0.79314	-2.551	33.102	-6.0692
127.62	-3.767	50.439	-6.5241	0.77206	-2.5711	-0.047741	0.063185	-0.0042122	0.66022	-1.3176	3647.2	21.566	-1.5725	81.333	-62.074	77.055	76.903	21.479	-1.7103	-6.5051	0.79314	-2.551	33.102	-6.0692
127.62	-3.7651	50.437	-6.5244	0.77237	-2.5711	-0.047155	0.063018	-0.0026783	0.66022	-1.3176	3646.5	21.565	-1.5717	81.333	-62.077	77.055	76.903	21.479	-1.7103	-6.5051	0.79314	-2.551	33.102	-6.0692
127.62	-3.7632	50.435	-6.5246	0.77269	-2.5711	-0.046516	0.06277	-0.0011492	0.66022	-1.3176	3645.9	21.564	-1.5709	81.332	-62.082	77.056	76.903	21.479	-1.7103	-6.5051	0.79314	-2.551	33.102	-6.0692
127.62	-3.7613	50.433	-6.5248	0.773	-2.5711	-0.045824	0.06244	0.00037311	0.66022	-1.3176	3645.2	21.564	-1.5701	81.331	-62.089	77.056	76.903	21.479	-1.7103	-6.5051	0.79314	-2.551	33.102	-6.0692
127.61	-3.7594	50.431	-6.5251	0.77331	-2.5711	-0.04508	0.062031	0.0018866	0.66022	-1.3176	3644.5	21.563	-1.5693	81.331	-62.097	77.056	76.903	21.479	-1.7103	-6.5051	0.79314	-2.551	33.102	-6.0692
127.61	-3.7574	50.43	-6.5253	0.77362	-2.5711	-0.044286	0.061543	0.0033895	0.66022	-1.3176	3643.8	21.563	-1.5685	81.33	-62.106	77.056	76.903	21.479	-1.7103	-6.5051	0.79314	-2.551	33.102	-6.0692
127.61	-3.7555	50.428	-6.5255	0.77393	-2.5711	-0.043443	0.060977	0.0048799	0.66022	-1.3176	3643.1	21.562	-1.5677	81.329	-62.117	77.056	76.903	21.479	-1.7103	-6.5051	0.79314	-2.551	33.102	-6.0692
127.61	-3.7535	50.427	-6.5257	0.77423	-2.571	-0.042554	0.060335	0.0063558	0.66022	-1.3176	3642.5	21.562	-1.5669	81.328	-62.129	77.056	76.903	21.479	-1.7103	-6.5051	0.79314	-2.551	33.102	-6.0692
127.61	-3.7515	50.426	-6.5259	0.77453	-2.571	-0.041618	0.059618	0.0078157	0.66022	-1.3176	3641.8	21.561	-1.5661	81.328	-62.143	77.056	76.903	21.479	-1.7103	-6.5051	0.79314	-2.551	33.102	-6.0692
127.61	-3.7495	50.424	-6.5261	0.77483	-2.571	-0.040639	0.058828	0.0092576	0.66022	-1.3176	3641.1	21.561	-1.5653	81.327	-62.158	77.056	76.903	21.479	-1.7103	-6.5051	0.79314	-2.551	33.102	-6.0692
127.61	-3.7475	50.423	-6.5263	0.77512	-2.5709	-0.039618	0.057966	0.01068	0.66022	-1.3176	3640.4	21.561	-1.5645	81.326	-62.175	77.057	76.903	21.479	-1.7103	-6.5051	0.79314	-2.551	33.102	-6.0692
127.61	-3.7455	50.422	-6.5265	0.77541	-2.5708	-0.038555	0.057033	0.012081	0.66022	-1.3176	3639.7	21.56	-1.5637	81.326	-62.193	77.057	76.903	21.479	-1.7103	-6.5051	0.79314	-2.551	33.102	-6.0692
127.61	-3.7435	50.421	-6.5267	0.77569	-2.5708	-0.037454	0.056032	0.013459	0.66022	-1.3176	3639.0	21.56	-1.5628	81.325	-62.212	77.057	76.903	21.479	-1.7103	-6.5051	0.79314	-2.551	33.102	-6.0692
127.61	-3.7415	50.42	-6.5269	0.77597	-2.5707	-0.036316	0.054964	0.014812	0.66022	-1.3176	3638.4	21.56	-1.562	81.324	-62.233	77.057	76.903	21.479	-1.7103	-6.5051	0.79314	-2.551	33.102	-6.0692
127.61	-3.7395	50.42	-6.5271	0.77624	-2.5706	-0.035142	0.053831	0.01614	0.66022	-1.3176	3637.7	21.56	-1.5612	81.324	-62.255	77.057	76.903	21.479	-1.7103	-6.5051	0.79314	-2.551	33.102	-6.0692
127.61	-3.7376	50.419	-6.5273	0.7765	-2.5705	-0.033935	0.052635	0.017439	0.66022	-1.3176	3637.0	21.56	-1.5604	81.323	-62.278	77.057	76.903	21.479	-1.7103	-6.5051	0.79314	-2.551	33.102	-6.0692
127.61	-3.7356	50.419	-6.5274	0.77676	-2.5705	-0.032695	0.051377	0.01871	0.66022	-1.3176	3636.3	21.56	-1.5596	81.322	-62.303	77.057	76.903	21.479	-1.7103	-6.5051	0.79314	-2.551	33.102	-6.0692
127.6	-3.7336	50.418	-6.5276	0.77702	-2.5704	-0.031426	0.05006	0.019951	0.66022	-1.3176	3635.6	21.56	-1.5587	81.322	-62.329	77.057	76.903	21.479	-1.7103	-6.5051	0.79314	-2.551	33.102	-6.0692
127.6	-3.7316	50.418	-6.5277	0.77727	-2.5703	-0.030128	0.048686	0.021159	0.66022	-1.3176	3634.9	21.56	-1.5579	81.321	-62.356	77.058	76.903	21.479	-1.7103	-6.5051	0.79314	-2.551	33.102	-6.0692
127.6	-3.7296	50.417	-6.5279	0.77751	-2.5701	-0.028804	0.047257	0.022335	0.66022	-1.3176	3634.3	21.56	-1.5571	81.32	-62.384	77.058	76.903	21.479	-1.7103	-6.5051	0.79314	-2.551	33.102	-6.0692
127.6	-3.7277	50.417	-6.528	0.77774	-2.57	-0.027456	0.045774	0.023476	0.66022	-1.3176	3633.6	21.56	-1.5563	81.319	-62.414	77.058	76.903	21.479	-1.7103	-6.5051	0.79314	-2.551	33.102	-6.0692
127.6	-3.7257	50.417	-6.5282	0.77796	-2.5699	-0.026085	0.04424	0.024582	0.66022	-1.3176	3632.9	21.56	-1.5555	81.319	-62.445	77.058	76.903	21.479	-1.7103	-6.5051	0.79314	-2.551	33.102	-6.0692
127.6	-3.7238	50.417	-6.5283	0.77818	-2.5698	-0.024693	0.042658	0.025652	0.66022	-1.3176	3632.2	21.56	-1.5547	81.318	-62.477	77.058	76.903	21.479	-1.7103	-6.5051	0.79314	-2.551	33.102	-6.0692
127.6	-3.7219	50.417	-6.5284	0.77839	-2.5697	-0.023282	0.041029	0.026683	0.66022	-1.3176	3631.5	21.56	-1.5539	81.317	-62.511	77.058	76.903	21.479	-1.7103	-6.5051	0.79314	-2.551	33.102	-6.0692
127.6	-3.72	50.417	-6.5285	0.77859	-2.5695	-0.021854	0.039355	0.027677	0.66022	-1.3176	3630.9	21.56	-1.5532	81.317	-62.545	77.059	76.903	21.479	-1.7103	-6.5051	0.79314	-2.551	33.102	-6.0692
127.6	-3.7181	50.417	-6.5286	0.77878	-2.5694	-0.020412	0.03764	0.02863	0.66022	-1.3176	3630.2	21.561	-1.5524	81.316	-62.581	77.059	76.903	21.479	-1.7103	-6.5051	0.79314	-2.551	33.102	-6.0692
127.59	-3.7162	50.418	-6.5287	0.77897	-2.5692	-0.018956	0.035885	0.029544	0.66022	-1.3176	3629.5	21.561	-1.5516	81.315	-62.617	77.059	76.903	21.479	-1.7103	-6.5051	0.79314	-2.551	33.102	-6.0692
127.59	-3.7144	50.418	-6.5288	0.77914	-2.5691	-0.017488	0.034092	0.030415	0.66022	-1.3176	3628.8	21.561	-1.5508	81.315	-62.655	77.059	76.903	21.479	-1.7103	-6.5051	0.79314	-2.551	33.102	-6.0692
127.59	-3.7125	50.419	-6.5289	0.77931	-2.5689	-0.016012	0.032265	0.031245	0.66022	-1.3176	3628.1	21.562	-1.5501	81.314	-62.694	77.059	76.903	21.479	-1.7103	-6.5051	0.79314	-2.551	33.102	-6.0692
127.59	-3.7107	50.419	-6.529	0.77946	-2.5688	-0.014527	0.030404	0.032033	0.66022	-1.3176	3627.4	21.562	-1.5493	81.313	-62.734	77.059	76.903	21.479	-1.7103	-6.5051	0.79314	-2.551	33.102	-6.0692
127.59	-3.7089	50.42	-6.529	0.77961	-2.5686	-0.013037	0.028513	0.032776	0.66022	-1.3176	3626.8	21.563	-1.5486	81.313	-62.775	77.059	76.903	21.479	-1.7103	-6.5051	0.79314	-2.551	33.102	-6.0692
127.59	-3.7071	50.42	-6.5291	0.77975	-2.5684	-0.011543	0.026595	0.033476	0.66022	-1.3176	3626.1	21.563	-1.5479	81.312	-62.817	77.06	76.903	21.479	-1.7103	-6.5051	0.79314	-2.551	33.102	-6.0692
127.59	-3.7053	50.421	-6.5292	0.77988	-2.5683	-0.010046	0.02465	0.034131	0.66022	-1.3176	3625.4	21.564	-1.5471	81.312	-62.86	77.06	76.903	21.479	-1.7103	-6.5051	0.79314	-2.551	33.102	-6.0692
127.58	-3.7036	50.422	-6.5292	0.78	-2.5681	-0.0085493	0.022683	0.034741	0.66022	-1.3176	3624.7	21.564	-1.5464	81.311	-62.903	77.06	76.903	21.479	-1.7103	-6.5051	0.79314	-2.551	33.102	-6.0692
127.58	-3.7019	50.423	-6.5292	0.7801	-2.5679	-0.0070538	0.020695	0.035306	0.66022	-1.3176	3624.0	21.565	-1.5457	81.31	-62.948	77.06	76.903	21.479	-1.7103	-6.5051	0.79314	-2.551	33.102	-6.0692
127.58	-3.7002	50.424	-6.5293	0.7802	-2.5678	-0.0055615	0.018688	0.035825	0.66022	-1.3176	3623.3	21.565	-1.545	81.31	-62.994	77.06	76.903	21.479	-1.7103	-6.5051	0.79314	-2.551	33.102	-6.0692
127.58	-3.6985	50.425	-6.5293	0.78029	-2.5676	-0.004074	0.016666	0.036297	0.66022	-1.3176	3622.7	21.566	-1.5444	81.309	-63.04	77.061	76.903	21.479	-1.7103	-6.5051	0.79314	-2.551	33.102	-6.0692
127.58	-3.6969	50.426	-6.5293	0.78037	-2.5674	-0.0025931	0.01463	0.036723	0.66022	-1.3176	3622.0	21.567	-1.5437	81.308	-63.087	77.061	76.903	21.479	-1.7103	-6.5051	0.79314	-2.551	33.102	-6.0692
127.58	-3.6953	50.427	-6.5293	0.78044	-2.5672	-0.0011204	0.012583	0.037103	0.66022	-1.3176	3621.3	21.567	-1.543	81.308	-63.135	77.061	76.903	21.479	-1.7103	-6.5051	0.79314	-2.551	33.102	-6.0692
127.58	-3.6937	50.428	-6.5293	0.7805	-2.567	0.00034247	0.010527	0.037436	0.66022	-1.3176	3620.6	21.568	-1.5424	81.307	-63.183	77.061	76.903	21.479	-1.7103	-6.5051	0.79314	-2.551	33.102	-6.0692
127.57	-3.6921	50.43	-6.5293	0.78054	-2.5668	0.0017938	0.0084641	0.037722	0.66022	-1.3176	3619.9	21.569	-1.5417	81.306	-63.232	77.061	76.903	21.479	-1.7103	-6.5051	0.79314	-2.551	33.102	-6.0692
127.57	-3.6906	50.431	-6.5293	0.78058	-2.5666	0.0032321	0.0063977	0.037961	0.66022	-1.3176	3619.2	21.57	-1.5411	81.306	-63.282	77.061	76.903	21.479	-1.7103	-6.5051	0.79314	-2.551	33.102	-6.0692
127.57	-3.6891	50.432	-6.5293	0.78061	-2.5665	0.0046557	0.0043295	0.038153	0.66022	-1.3176	3618.6	21.57	-1.5405	81.305	-63.332	77.062	76.903	21.479	-1.7103	-6.5051	0.79314	-2.551	33.102	-6.0692
127.57	-3.6876	50.434	-6.5293	0.78062	-2.5663	0.0060632	0.002262	0.038298	0.66022	-1.3176	3617.9	21.571	-1.5399	81.304	-63.383	77.062	76.903	21.479	-1.7103	-6.5051	0.79314	-2.551	33.102	-6.0692
127.57	-3.6862	50.435	-6.5292	0.78063	-2.5661	0.007453	0.00019739	0.038397	0.66022	-1.3176	3617.2	21.572	-1.5393	81.304	-63.434	77.062	76.903	21.479	-1.7103	-6.5051	0.79314	-2.551	33.102	-6.0692
127.57	-3.6848	50.437	-6.5292	0.78062	-2.5659	0.0088236	-0.001862	0.038449	0.66022	-1.3176	3616.5	21.573	-1.5387	81.303	-63.486	77.062	76.903	21.479	-1.7103	-6.5051	0.79314	-2.551	33.102	-6.0692
127.56	-3.6834	50.438	-6.5291	0.78061	-2.5657	0.010174	-0.0039139	0.038455	0.66022	-1.3176	3615.8	21.574	-1.5382	81.303	-63.538	77.062	76.903	21.479	-1.7103	-6.5051	0.79314	-2.551	33.102	-6.0692
127.56	-3.6821	50.44	-6.5291	0.78059	-2.5655	0.011502	-0.005956	0.038415	0.66022	-1.3176	3615.1	21.575	-1.5376	81.302	-63.59	77.063	76.903	21.479	-1.7103	-6.5051	0.79314	-2.551	33.102	-6.0692
127.56	-3.6808	50.442	-6.529	0.78055	-2.5653	0.012807	-0.0079863	0.038329	0.66022	-1.3176	3614.5	21.576	-1.5371	81.301	-63.643	77.063	76.903	21.479	-1.7103	-6.5051	0.79314	-2.551	33.102	-6.0692
127.56	-3.6795	50.443	-6.529	0.78051	-2.5651	0.014087	-0.010002	0.038197	0.66022	-1.3176	3613.8	21.576	-1.5366	81.301	-63.696	77.063	76.903	21.479	-1.7103	-6.5051	0.79314	-2.551	33.102	-6.0692
127.56	-3.6783	50.445	-6.5289	0.78045	-2.5649	0.015342	-0.012002	0.038021	0.66022	-1.3176	3613.1	21.577	-1.536	81.3	-63.749	77.063	76.903	21.479	-1.7103	-6.5051	0.79314	-2.551	33.102	-6.0692
127.55	-3.6771	50.447	-6.5288	0.78039	-2.5647	0.016569	-0.013983	0.037801	0.66022	-1.3176	3612.4	21.578	-1.5356	81.3	-63.802	77.063	76.903	21.479	-1.7103	-6.5051	0.79314	-2.551	33.102	-6.0692
127.55	-3.6759	50.449	-6.5287	0.78031	-2.5645	0.017768	-0.015944	0.037536	0.66022	-1.3176	3611.7	21.579	-1.5351	81.299	-63.855	77.064	76.903	21.479	-1.7103	-6.5051	0.79314	-2.551	33.102	-6.0692
127.55	-3.6747	50.45	-6.5286	0.78023	-2.5644	0.018937	-0.017883	0.037228	0.66022	-1.3176	3611.0	21.58	-1.5346	81.298	-63.908	77.064	76.903	21.479	-1.7103	-6.5051	0.79314	-2.551	33.102	-6.0692
127.55	-3.6737	50.452	-6.5285	0.78013	-2.5642	0.020076	-0.019796	0.036877	0.66022	-1.3176	3610.4	21.581	-1.5342	81.298	-63.961	77.064	76.903	21.479	-1.7103	-6.5051	0.79314	-2.551	33.102	-6.0692
127.55	-3.6726	50.454	-6.5284	0.78003	-2.564	0.021183	-0.021683	0.036483	0.66022	-1.3176	3609.7	21.582	-1.5337	81.297	-64.013	77.064	76.903	21.479	-1.7103	-6.5051	0.79314	-2.551	33.102	-6.0692
127.55	-3.6716	50.456	-6.5283	0.77992	-2.5638	0.022258	-0.023542	0.036049	0.66022	-1.3176	3609.0	21.583	-1.5333	81.296	-64.066	77.065	76.903	21.479	-1.7103	-6.5051	0.79314	-2.551	33.102	-6.0692
127.54	-3.6706	50.458	-6.5282	0.77979	-2.5636	0.023299	-0.02537	0.035573	0.66022	-1.3176	3608.3	21.584	-1.5329	81.296	-64.118	77.065	76.903	21.479	-1.7103	-6.5051	0.79314	-2.551	33.102	-6.0692
127.54	-3.6696	50.46	-6.5281	0.77966	-2.5634	0.024305	-0.027165	0.035057	0.66022	-1.3176	3607.6	21.585	-1.5325	81.295	-64.17	77.065	76.903	21.479	-1.7103	-6.5051	0.79314	-2.551	33.102	-6.0692
127.54	-3.6687	50.462	-6.528	0.77952	-2.5633	0.025275	-0.028927	0.034502	0.66022	-1.3176	3606.9	21.586	-1.5322	81.295	-64.221	77.065	76.903	21.479	-1.7103	-6.5051	0.79314	-2.551	33.102	-6.0692
127.54	-3.6679	50.464	-6.5278	0.77937	-2.5631	0.026209	-0.030652	0.033908	0.66022	-1.3176	3606.3	21.588	-1.5318	81.294	-64.272	77.065	76.903	21.479	-1.7103	-6.5051	0.79314	-2.551	33.102	-6.0692
127.54	-3.667	50.466	-6.5277	0.77922	-2.5629	0.027106	-0.03234	0.033277	0.66022	-1.3176	3605.6	21.589	-1.5315	81.293	-64.322	77.066	76.903	21.479	-1.7103	-6.5051	0.79314	-2.551	33.102	-6.0692
127.53	-3.6663	50.468	-6.5276	0.77905	-2.5628	0.027964	-0.033988	0.032609	0.66022	-1.3176	3604.9	21.59	-1.5312	81.293	-64.372	77.066	76.903	21.479	-1.7103	-6.5051	0.79314	-2.551	33.102	-6.0692
127.53	-3.6655	50.47	-6.5274	0.77888	-2.5626	0.028784	-0.035595	0.031905	0.66022	-1.3176	3604.2	21.591	-1.5309	81.292	-64.42	77.066	76.903	21.479	-1.7103	-6.5051	0.79314	-2.551	33.102	-6.0692
127.53	-3.6648	50.472	-6.5273	0.77869	-2.5624	0.029564	-0.03716	0.031166	0.66022	-1.3176	3603.5	21.592	-1.5306	81.292	-64.468	77.066	76.903	21.479	-1.7103	-6.5051	0.79314	-2.551	33.102	-6.0692
127.53	-3.6642	50.474	-6.5271	0.7785	-2.5623	0.030304	-0.03868	0.030393	0.66022	-1.3176	3602.8	21.593	-1.5303	81.291	-64.515	77.067	76.903	21.479	-1.7103	-6.5051	0.79314	-2.551	33.102	-6.0692
127.53	-3.6635	50.476	-6.527	0.77831	-2.5621	0.031004	-0.040154	0.029588	0.66022	-1.3176	3602.1	21.594	-1.5301	81.29	-64.561	77.067	76.903	21.479	-1.7103	-6.5051	0.79314	-2.551	33.102	-6.0692
127.53	-3.663	50.478	-6.5268	0.7781	-2.562	0.031661	-0.041582	0.02875	0.66022	-1.3176	3601.5	21.595	-1.5299	81.29	-64.605	77.067	76.903	21.479	-1.7103	-6.5051	0.79314	-2.551	33.102	-6.0692
127.52	-3.6624	50.48	-6.5267	0.77789	-2.5619	0.032277	-0.04296	0.027882	0.66022	-1.3176	3600.8	21.596	-1.5296	81.289	-64.648	77.067	76.903	21.479	-1.7103	-6.5051	0.79314	-2.551	33.102	-6.0692
127.52	-3.6619	50.482	-6.5265	0.77767	-2.5617	0.032851	-0.044289	0.026984	0.66022	-1.3176	3600.1	21.597	-1.5294	81.289	-64.69	77.067	76.903	21.479	-1.7103	-6.5051	0.79314	-2.551	33.102	-6.0692
127.52	-3.6615	50.484	-6.5263	0.77745	-2.5616	0.033381	-0.045566	0.026057	0.66022	-1.3176	3599.4	21.598	-1.5293	81.288	-64.731	77.068	76.903	21.479	-1.7103	-6.5051	0.79314	-2.551	33.102	-6.0692
127.52	-3.6611	50.486	-6.5262	0.77722	-2.5615	0.033869	-0.04679	0.025103	0.66022	-1.3176	3598.7	21.599	-1.5291	81.288	-64.77	77.068	76.903	21.479	-1.7103	-6.5051	0.79314	-2.551	33.102	-6.0692
127.52	-3.6607	50.488	-6.526	0.77698	-2.5613	0.034313	-0.047961	0.024122	0.66022	-1.3176	3598.0	21.6	-1.529	81.287	-64.807	77.068	76.903	21.479	-1.7103	-6.5051	0.79314	-2.551	33.102	-6.0692
127.51	-3.6604	50.49	-6.5258	0.77674	-2.5612	0.034713	-0.049077	0.023117	0.66022	-1.3176	3597.4	21.601	-1.5289	81.286	-64.843	77.068	76.903	21.479	-1.7103	-6.5051	0.79314	-2.551	33.102	-6.0692
127.51	-3.6601	50.491	-6.5256	0.77649	-2.5611	0.035068	-0.050136	0.022087	0.66022	-1.3176	3596.7	21.602	-1.5288	81.286	-64.876	77.069	76.903	21.479	-1.7103	-6.5051	0.79314	-2.551	33.102	-6.0692
127.51	-3.6599	50.493	-6.5255	0.77624	-2.561	0.03538	-0.051139	0.021035	0.66022	-1.3176	3596.0	21.603	-1.5287	81.285	-64.908	77.069	76.903	21.479	-1.7103	-6.5051	0.79314	-2.551	33.102	-6.0692
127.51	-3.6597	50.495	-6.5253	0.77598	-2.5609	0.035646	-0.052084	0.019961	0.66022	-1.3176	3595.3	21.604	-1.5286	81.284	-64.938	77.069	76.903	21.479	-1.7103	-6.5051	0.79314	-2.551	33.102	-6.0692
127.51	-3.6596	50.497	-6.5251	0.77572	-2.5608	0.035868	-0.052969	0.018867	0.66022	-1.3176	3594.6	21.605	-1.5286	81.284	-64.966	77.069	76.903	21.479	-1.7103	-6.5051	0.79314	-2.551	33.102	-6.0692
127.51	-3.6595	50.499	-6.5249	0.77545	-2.5607	0.036046	-0.053795	0.017754	0.66022	-1.3176	3593.9	21.606	-1.5285	81.283	-64.991	77.069	76.903	21.479	-1.7103	-6.5051	0.79314	-2.551	33.102	-6.0692
127.5	-3.6595	50.5	-6.5247	0.77518	-2.5606	0.036178	-0.05456	0.016624	0.66022	-1.3176	3593.2	21.607	-1.5285	81.283	-65.014	77.07	76.903	21.479	-1.7103	-6.5051	0.79314	-2.551	33.102	-6.0692
127.5	-3.6594	50.502	-6.5246	0.7749	-2.5605	0.036265	-0.055264	0.015477	0.66022	-1.3176	3592.6	21.608	-1.5285	81.282	-65.035	77.07	76.903	21.479	-1.7103	-6.5051	0.79314	-2.551	33.102	-6.0692
127.5	-3.6595	50.504	-6.5244	0.77463	-2.5605	0.036308	-0.055906	0.014316	0.66022	-1.3176	3591.9	21.609	-1.5286	81.281	-65.054	77.07	76.903	21.479	-1.7103	-6.5051	0.79314	-2.551	33.102	-6.0692
127.5	-3.6596	50.505	-6.5242	0.77434	-2.5604	0.036306	-0.056485	0.01314	0.66022	-1.3176	3591.2	21.61	-1.5286	81.281	-65.07	77.07	76.903	21.479	-1.7103	-6.5051	0.79314	-2.551	33.102	-6.0692
127.5	-3.6597	50.507	-6.524	0.77406	-2.5603	0.036259	-0.057001	0.011952	0.66022	-1.3176	3590.5	21.611	-1.5287	81.28	-65.083	77.071	76.903	21.479	-1.7103	-6.5051	0.79314	-2.551	33.102	-6.0692
127.49	-3.6599	50.508	-6.5238	0.77377	-2.5603	0.036167	-0.057453	0.010754	0.66022	-1.3176	3589.8	21.612	-1.5287	81.28	-65.095	77.071	76.903	21.479	-1.7103	-6.5051	0.79314	-2.551	33.102	-6.0692
127.49	-3.6601	50.51	-6.5237	0.77349	-2.5602	0.036032	-0.057842	0.0095452	0.66022	-1.3176	3589.1	21.612	-1.5288	81.279	-65.103	77.071	76.903	21.479	-1.7103	-6.5051	0.79314	-2.551	33.102	-6.0692
127.49	-3.6603	50.511	-6.5235	0.7732	-2.5602	0.035852	-0.058165	0.0083285	0.66022	-1.3176	3588.5	21.613	-1.529	81.278	-65.109	77.071	76.903	21.479	-1.7103	-6.5051	0.79314	-2.551	33.102	-6.0692
127.49	-3.6606	50.513	-6.5233	0.7729	-2.5601	0.035629	-0.058424	0.0071048	0.66022	-1.3176	3587.8	21.614	-1.5291	81.278	-65.112	77.071	76.903	21.479	-1.7103	-6.5051	0.79314	-2.551	33.102	-6.0692
127.49	-3.6609	50.514	-6.5231	0.77261	-2.5601	0.035362	-0.058618	0.0058757	0.66022	-1.3176	3587.1	21.615	-1.5292	81.277	-65.113	77.072	76.903	21.479	-1.7103	-6.5051	0.79314	-2.551	33.102	-6.0692
127.49	-3.6613	50.515	-6.523	0.77232	-2.5601	0.035052	-0.058747	0.0046423	0.66022	-1.3176	3586.4	21.615	-1.5294	81.277	-65.111	77.072	76.903	21.479	-1.7103	-6.5051	0.79314	-2.551	33.102	-6.0692
127.48	-3.6617	50.516	-6.5228	0.77202	-2.5601	0.034699	-0.058811	0.0034062	0.66022	-1.3176	3585.7	21.616	-1.5296	81.276	-65.106	77.072	76.903	21.479	-1.7103	-6.5051	0.79314	-2.551	33.102	-6.0692
127.48	-3.6622	50.518	-6.5226	0.77173	-2.5601	0.034305	-0.058809	0.0021687	0.66022	-1.3176	3585.0	21.617	-1.5298	81.275	-65.099	77.072	76.903	21.479	-1.7103	-6.5051	0.79314	-2.551	33.102	-6.0692
127.48	-3.6627	50.519	-6.5224	0.77144	-2.56	0.033868	-0.058742	0.00093107	0.66022	-1.3176	3584.3	21.617	-1.53	81.275	-65.089	77.072	76.903	21.479	-1.7103	-6.5051	0.79314	-2.551	33.102	-6.0692
127.48	-3.6632	50.52	-6.5223	0.77114	-2.56	0.033391	-0.05861	-0.00030517	0.66022	-1.3176	3583.7	21.618	-1.5302	81.274	-65.077	77.073	76.903	21.479	-1.7103	-6.5051	0.79314	-2.551	33.102	-6.0692
127.48	-3.6638	50.52	-6.5221	0.77085	-2.56	0.032873	-0.058414	-0.0015387	0.66022	-1.3176	3583.0	21.619	-1.5305	81.273	-65.062	77.073	76.903	21.479	-1.7103	-6.5051	0.79314	-2.551	33.102	-6.0692
127.48	-3.6644	50.521	-6.5219	0.77056	-2.5601	0.032315	-0.058152	-0.0027681	0.66022	-1.3176	3582.3	21.619	-1.5308	81.273	-65.045	77.073	76.903	21.479	-1.7103	-6.5051	0.79314	-2.551	33.102	-6.0692
127.48	-3.665	50.522	-6.5218	0.77027	-2.5601	0.031718	-0.057826	-0.0039921	0.66022	-1.3176	3581.6	21.62	-1.531	81.272	-65.025	77.073	76.903	21.479	-1.7103	-6.5051	0.79314	-2.551	33.102	-6.0692
127.47	-3.6657	50.523	-6.5216	0.76998	-2.5601	0.031082	-0.057436	-0.0052093	0.66022	-1.3176	3580.9	21.62	-1.5313	81.271	-65.004	77.073	76.903	21.479	-1.7103	-6.5051	0.79314	-2.551	33.102	-6.0692
127.47	-3.6664	50.523	-6.5215	0.7697	-2.5601	0.030409	-0.056982	-0.0064184	0.66022	-1.3176	3580.2	21.621	-1.5316	81.271	-64.98	77.073	76.903	21.479	-1.7103	-6.5051	0.79314	-2.551	33.102	-6.0692
127.47	-3.6671	50.524	-6.5213	0.76941	-2.5602	0.029698	-0.056466	-0.0076179	0.66022	-1.3176	3579.6	21.621	-1.532	81.27	-64.954	77.074	76.903	21.479	-1.7103	-6.5051	0.79314	-2.551	33.102	-6.0692
127.47	-3.6679	50.524	-6.5212	0.76913	-2.5602	0.028951	-0.055886	-0.0088066	0.66022	-1.3176	3578.9	21.622	-1.5323	81.27	-64.925	77.074	76.903	21.479	-1.7103	-6.5051	0.79314	-2.551	33.102	-6.0692
127.47	-3.6687	50.525	-6.521	0.76885	-2.5603	0.028169	-0.055245	-0.0099831	0.66022	-1.3176	3578.2	21.622	-1.5326	81.269	-64.895	77.074	76.903	21.479	-1.7103	-6.5051	0.79314	-2.551	33.102	-6.0692
127.47	-3.6695	50.525	-6.5209	0.76858	-2.5603	0.027353	-0.054543	-0.011146	0.66022	-1.3176	3577.5	21.622	-1.533	81.268	-64.863	77.074	76.903	21.479	-1.7103	-6.5051	0.79314	-2.551	33.102	-6.0692
127.47	-3.6703	50.525	-6.5208	0.76831	-2.5604	0.026503	-0.053781	-0.012294	0.66022	-1.3176	3576.8	21.623	-1.5334	81.268	-64.83	77.074	76.903	21.479	-1.7103	-6.5051	0.79314	-2.551	33.102	-6.0692
127.46	-3.6712	50.525	-6.5206	0.76804	-2.5604	0.02562	-0.052959	-0.013427	0.66022	-1.3176	3576.1	21.623	-1.5337	81.267	-64.794	77.074	76.903	21.479	-1.7103	-6.5051	0.79314	-2.551	33.102	-6.0692
127.46	-3.6721	50.526	-6.5205	0.76778	-2.5605	0.024706	-0.052079	-0.014542	0.66022	-1.3176	3575.4	21.623	-1.5341	81.266	-64.757	77.075	76.903	21.479	-1.7103	-6.5051	0.79314	-2.551	33.102	-6.0692
127.46	-3.673	50.526	-6.5204	0.76752	-2.5606	0.023761	-0.051141	-0.015638	0.66022	-1.3176	3574.8	21.623	-1.5345	81.266	-64.719	77.075	76.903	21.479	-1.7103	-6.5051	0.79314	-2.551	33.102	-6.0692
127.46	-3.674	50.525	-6.5203	0.76727	-2.5607	0.022787	-0.050146	-0.016715	0.66022	-1.3176	3574.1	21.623	-1.5349	81.265	-64.679	77.075	76.903	21.479	-1.7103	-6.5051	0.79314	-2.551	33.102	-6.0692
127.46	-3.6749	50.525	-6.5201	0.76702	-2.5607	0.021785	-0.049096	-0.01777	0.66022	-1.3176	3573.4	21.623	-1.5353	81.264	-64.638	77.075	76.903	21.479	-1.7103	-6.5051	0.79314	-2.551	33.102	-6.0692
127.46	-3.6759	50.525	-6.52	0.76678	-2.5608	0.020756	-0.047992	-0.018803	0.66022	-1.3176	3572.7	21.624	-1.5358	81.263	-64.596	77.075	76.903	21.479	-1.7103	-6.5051	0.79314	-2.551	33.102	-6.0692
127.46	-3.6769	50.525	-6.5199	0.76654	-2.5609	0.0197	-0.046835	-0.019813	0.66022	-1.3176	3572.0	21.624	-1.5362	81.263	-64.553	77.075	76.903	21.479	-1.7103	-6.5051	0.79314	-2.551	33.102	-6.0692
127.46	-3.6779	50.524	-6.5198	0.76631	-2.561	0.01862	-0.045626	-0.020799	0.66022	-1.3176	3571.3	21.624	-1.5366	81.262	-64.509	77.075	76.903	21.479	-1.7103	-6.5051	0.79314	-2.551	33.102	-6.0692
127.46	-3.6789	50.523	-6.5198	0.76608	-2.5611	0.017516	-0.044367	-0.021759	0.66022	-1.3176	3570.7	21.623	-1.5371	81.261	-64.464	77.076	76.903	21.479	-1.7103	-6.5051	0.79314	-2.551	33.102	-6.0692
127.45	-3.68	50.523	-6.5197	0.76586	-2.5612	0.01639	-0.043059	-0.022692	0.66022	-1.3176	3570.0	21.623	-1.5375	81.261	-64.418	77.076	76.903	21.479	-1.7103	-6.5051	0.79314	-2.551	33.102	-6.0692
127.45	-3.681	50.522	-6.5196	0.76565	-2.5614	0.015243	-0.041703	-0.023597	0.66022	-1.3176	3569.3	21.623	-1.538	81.26	-64.371	77.076	76.903	21.479	-1.7103	-6.5051	0.79314	-2.551	33.102	-6.0692
127.45	-3.6821	50.521	-6.5195	0.76545	-2.5615	0.014076	-0.040302	-0.024474	0.66022	-1.3176	3568.6	21.623	-1.5384	81.259	-64.324	77.076	76.903	21.479	-1.7103	-6.5051	0.79314	-2.551	33.102	-6.0692
127.45	-3.6831	50.52	-6.5194	0.76525	-2.5616	0.012891	-0.038856	-0.025321	0.66022	-1.3176	3567.9	21.623	-1.5389	81.259	-64.276	77.076	76.903	21.479	-1.7103	-6.5051	0.79314	-2.551	33.102	-6.0692
127.45	-3.6842	50.519	-6.5194	0.76506	-2.5617	0.011689	-0.037368	-0.026136	0.66022	-1.3176	3567.2	21.623	-1.5393	81.258	-64.228	77.076	76.903	21.479	-1.7103	-6.5051	0.79314	-2.551	33.102	-6.0692
127.45	-3.6852	50.518	-6.5193	0.76488	-2.5619	0.010471	-0.035839	-0.02692	0.66022	-1.3176	3566.5	21.622	-1.5398	81.257	-64.18	77.076	76.903	21.479	-1.7103	-6.5051	0.79314	-2.551	33.102	-6.0692
127.45	-3.6863	50.517	-6.5193	0.7647	-2.562	0.0092396	-0.034271	-0.027672	0.66022	-1.3176	3565.9	21.622	-1.5402	81.256	-64.131	77.076	76.903	21.479	-1.7103	-6.5051	0.79314	-2.551	33.102	-6.0692
127.45	-3.6873	50.516	-6.5192	0.76453	-2.5621	0.007995	-0.032665	-0.02839	0.66022	-1.3176	3565.2	21.622	-1.5407	81.256	-64.082	77.077	76.903	21.479	-1.7103	-6.5051	0.79314	-2.551	33.102	-6.0692
127.45	-3.6884	50.514	-6.5192	0.76437	-2.5623	0.0067391	-0.031024	-0.029073	0.66022	-1.3176	3564.5	21.621	-1.5411	81.255	-64.033	77.077	76.903	21.479	-1.7103	-6.5051	0.79314	-2.551	33.102	-6.0692
127.45	-3.6894	50.513	-6.5192	0.76422	-2.5624	0.0054734	-0.029349	-0.029721	0.66022	-1.3176	3563.8	21.621	-1.5416	81.254	-63.983	77.077	76.903	21.479	-1.7103	-6.5051	0.79314	-2.551	33.102	-6.0692
127.45	-3.6905	50.511	-6.5191	0.76408	-2.5626	0.0041993	-0.027643	-0.030334	0.66022	-1.3176	3563.1	21.62	-1.542	81.254	-63.934	77.077	76.903	21.479	-1.7103	-6.5051	0.79314	-2.551	33.102	-6.0692
127.44	-3.6915	50.51	-6.5191	0.76395	-2.5627	0.0029184	-0.025907	-0.030909	0.66022	-1.3176	3562.4	21.62	-1.5425	81.253	-63.885	77.077	76.903	21.479	-1.7103	-6.5051	0.79314	-2.551	33.102	-6.0692
127.44	-3.6925	50.508	-6.5191	0.76382	-2.5629	0.0016321	-0.024144	-0.031448	0.66022	-1.3176	3561.8	21.619	-1.5429	81.252	-63.836	77.077	76.903	21.479	-1.7103	-6.5051	0.79314	-2.551	33.102	-6.0692
127.44	-3.6935	50.506	-6.5191	0.7637	-2.5631	0.00034199	-0.022355	-0.031948	0.66022	-1.3176	3561.1	21.619	-1.5433	81.251	-63.787	77.077	76.903	21.479	-1.7103	-6.5051	0.79314	-2.551	33.102	-6.0692
127.44	-3.6945	50.504	-6.5191	0.7636	-2.5632	-0.00095044	-0.020542	-0.032409	0.66022	-1.3176	3560.4	21.618	-1.5438	81.251	-63.738	77.077	76.903	21.479	-1.7103	-6.5051	0.79314	-2.551	33.102	-6.0692
127.44	-3.6954	50.503	-6.5191	0.7635	-2.5634	-0.0022436	-0.018709	-0.032831	0.66022	-1.3176	3559.7	21.617	-1.5442	81.25	-63.69	77.077	76.903	21.479	-1.7103	-6.5051	0.79314	-2.551	33.102	-6.0692
127.44	-3.6964	50.501	-6.5191	0.76341	-2.5635	-0.0035361	-0.016856	-0.033214	0.66022	-1.3176	3559.0	21.617	-1.5446	81.249	-63.641	77.077	76.903	21.479	-1.7103	-6.5051	0.79314	-2.551	33.102	-6.0692
127.44	-3.6973	50.498	-6.5192	0.76333	-2.5637	-0.0048262	-0.014987	-0.033556	0.66022	-1.3176	3558.3	21.616	-1.545	81.248	-63.594	77.078	76.903	21.479	-1.7103	-6.5051	0.79314	-2.551	33.102	-6.0692
127.44	-3.6982	50.496	-6.5192	0.76326	-2.5639	-0.0061125	-0.013103	-0.033858	0.66022	-1.3176	3557.7	21.615	-1.5454	81.248	-63.546	77.078	76.903	21.479	-1.7103	-6.5051	0.79314	-2.551	33.102	-6.0692
127.44	-3.699	50.494	-6.5192	0.7632	-2.564	-0.0073934	-0.011207	-0.034118	0.66022	-1.3176	3557.0	21.614	-1.5457	81.247	-63.5	77.078	76.903	21.479	-1.7103	-6.5051	0.79314	-2.551	33.102	-6.0692
127.44	-3.6999	50.492	-6.5193	0.76315	-2.5642	-0.0086674	-0.0093006	-0.034338	0.66022	-1.3176	3556.3	21.614	-1.5461	81.246	-63.453	77.078	76.903	21.479	-1.7103	-6.5051	0.79314	-2.551	33.102	-6.0692
127.44	-3.7007	50.489	-6.5193	0.76311	-2.5644	-0.0099329	-0.0073866	-0.034515	0.66022	-1.3176	3555.6	21.613	-1.5465	81.245	-63.408	77.078	76.903	21.479	-1.7103	-6.5051	0.79314	-2.551	33.102	-6.0692
127.44	-3.7015	50.487	-6.5194	0.76307	-2.5646	-0.011188	-0.0054672	-0.034651	0.66022	-1.3176	3554.9	21.612	-1.5468	81.245	-63.362	77.078	76.903	21.479	-1.7103	-6.5051	0.79314	-2.551	33.102	-6.0692
127.44	-3.7022	50.484	-6.5194	0.76305	-2.5647	-0.012432	-0.0035448	-0.034744	0.66022	-1.3176	3554.2	21.611	-1.5471	81.244	-63.318	77.078	76.903	21.479	-1.7103	-6.5051	0.79314	-2.551	33.102	-6.0692
127.44	-3.7029	50.482	-6.5195	0.76304	-2.5649	-0.013663	-0.0016217	-0.034796	0.66022	-1.3176	3553.6	21.61	-1.5474	81.243	-63.274	77.078	76.903	21.479	-1.7103	-6.5051	0.79314	-2.551	33.102	-6.0692
127.44	-3.7036	50.479	-6.5196	0.76304	-2.5651	-0.01488	0.00029974	-0.034804	0.66022	-1.3176	3552.9	21.609	-1.5477	81.242	-63.231	77.078	76.903	21.479	-1.7103	-6.5051	0.79314	-2.551	33.102	-6.0692
127.44	-3.7042	50.477	-6.5196	0.76304	-2.5653	-0.01608	0.0022171	-0.034771	0.66022	-1.3176	3552.2	21.608	-1.548	81.242	-63.189	77.078	76.903	21.479	-1.7103	-6.5051	0.79314	-2.551	33.102	-6.0692
127.44	-3.7048	50.474	-6.5197	0.76306	-2.5654	-0.017263	0.0041281	-0.034695	0.66022	-1.3176	3551.5	21.607	-1.5483	81.241	-63.147	77.078	76.903	21.479	-1.7103	-6.5051	0.79314	-2.551	33.102	-6.0692
127.44	-3.7053	50.471	-6.5198	0.76308	-2.5656	-0.018427	0.0060303	-0.034577	0.66022	-1.3176	3550.8	21.606	-1.5485	81.24	-63.107	77.078	76.903	21.479	-1.7103	-6.5051	0.79314	-2.551	33.102	-6.0692
127.44	-3.7058	50.468	-6.5199	0.76312	-2.5658	-0.019571	0.0079214	-0.034416	0.66022	-1.3176	3550.2	21.605	-1.5487	81.239	-63.067	77.078	76.903	21.479	-1.7103	-6.5051	0.79314	-2.551	33.102	-6.0692
127.44	-3.7063	50.465	-6.52	0.76316	-2.5659	-0.020693	0.0097989	-0.034214	0.66022	-1.3176	3549.5	21.604	-1.5489	81.239	-63.028	77.078	76.903	21.479	-1.7103	-6.5051	0.79314	-2.551	33.102	-6.0692
127.44	-3.7067	50.463	-6.5201	0.76322	-2.5661	-0.021791	0.011661	-0.03397	0.66022	-1.3176	3548.8	21.603	-1.5491	81.238	-62.99	77.079	76.903	21.479	-1.7103	-6.5051	0.79314	-2.551	33.102	-6.0692
127.44	-3.707	50.46	-6.5202	0.76328	-2.5663	-0.022866	0.013504	-0.033684	0.66022	-1.3176	3548.1	21.602	-1.5493	81.237	-62.953	77.079	76.903	21.479	-1.7103	-6.5051	0.79314	-2.551	33.102	-6.0692
127.44	-3.7073	50.457	-6.5203	0.76335	-2.5665	-0.023914	0.015327	-0.033356	0.66022	-1.3176	3547.4	21.601	-1.5494	81.236	-62.917	77.079	76.903	21.479	-1.7103	-6.5051	0.79314	-2.551	33.102	-6.0692
127.44	-3.7076	50.454	-6.5205	0.76343	-2.5666	-0.024935	0.017127	-0.032988	0.66022	-1.3176	3546.7	21.599	-1.5495	81.236	-62.882	77.079	76.903	21.479	-1.7103	-6.5051	0.79314	-2.551	33.102	-6.0692
127.43	-3.7078	50.451	-6.5206	0.76352	-2.5668	-0.025928	0.018902	-0.03258	0.66022	-1.3176	3546.1	21.598	-1.5496	81.235	-62.848	77.079	76.903	21.479	-1.7103	-6.5051	0.79314	-2.551	33.102	-6.0692
127.43	-3.708	50.448	-6.5207	0.76362	-2.5669	-0.026891	0.02065	-0.032131	0.66022	-1.3176	3545.4	21.597	-1.5497	81.234	-62.815	77.079	76.903	21.479	-1.7103	-6.5051	0.79314	-2.551	33.102	-6.0692
127.43	-3.7081	50.444	-6.5209	0.76373	-2.5671	-0.027823	0.022368	-0.031643	0.66022	-1.3176	3544.7	21.596	-1.5498	81.233	-62.783	77.079	76.903	21.479	-1.7103	-6.5051	0.79314	-2.551	33.102	-6.0692
127.43	-3.7081	50.441	-6.521	0.76385	-2.5673	-0.028723	0.024054	-0.031116	0.66022	-1.3176	3544.0	21.595	-1.5498	81.233	-62.752	77.079	76.903	21.479	-1.7103	-6.5051	0.79314	-2.551	33.102	-6.0692
127.43	-3.7081	50.438	-6.5211	0.76397	-2.5674	-0.02959	0.025707	-0.030551	0.66022	-1.3176	3543.3	21.594	-1.5498	81.232	-62.722	77.079	76.903	21.479	-1.7103	-6.5051	0.79314	-2.551	33.102	-6.0692
127.43	-3.708	50.435	-6.5213	0.7641	-2.5676	-0.030423	0.027323	-0.029948	0.66022	-1.3176	3542.6	21.592	-1.5498	81.231	-62.693	77.079	76.903	21.479	-1.7103	-6.5051	0.79314	-2.551	33.102	-6.0692
127.43	-3.7079	50.432	-6.5214	0.76424	-2.5677	-0.03122	0.028901	-0.029308	0.66022	-1.3176	3542.0	21.591	-1.5498	81.23	-62.665	77.079	76.903	21.479	-1.7103	-6.5051	0.79314	-2.551	33.102	-6.0692
127.43	-3.7077	50.429	-6.5216	0.76439	-2.5679	-0.031981	0.030439	-0.028632	0.66022	-1.3176	3541.3	21.59	-1.5497	81.229	-62.639	77.079	76.903	21.479	-1.7103	-6.5051	0.79314	-2.551	33.102	-6.0692
127.43	-3.7075	50.426	-6.5218	0.76455	-2.568	-0.032705	0.031935	-0.027921	0.66022	-1.3176	3540.6	21.589	-1.5496	81.229	-62.614	77.079	76.903	21.479	-1.7103	-6.5051	0.79314	-2.551	33.102	-6.0692
127.43	-3.7072	50.423	-6.5219	0.76471	-2.5681	-0.03339	0.033387	-0.027175	0.66022	-1.3176	3539.9	21.588	-1.5495	81.228	-62.59	77.079	76.903	21.479	-1.7103	-6.5051	0.79314	-2.551	33.102	-6.0692
127.43	-3.7069	50.419	-6.5221	0.76488	-2.5683	-0.034037	0.034793	-0.026395	0.66022	-1.3176	3539.2	21.586	-1.5494	81.227	-62.567	77.079	76.903	21.479	-1.7103	-6.5051	0.79314	-2.551	33.102	-6.0692
127.43	-3.7064	50.416	-6.5223	0.76506	-2.5684	-0.034643	0.036151	-0.025584	0.66022	-1.3176	3538.6	21.585	-1.5492	81.226	-62.545	77.079	76.903	21.479	-1.7103	-6.5051	0.79314	-2.551	33.102	-6.0692
127.43	-3.706	50.413	-6.5224	0.76524	-2.5685	-0.035209	0.037459	-0.02474	0.66022	-1.3176	3537.9	21.584	-1.549	81.226	-62.524	77.08	76.903	21.479	-1.7103	-6.5051	0.79314	-2.551	33.102	-6.0692
127.43	-3.7054	50.41	-6.5226	0.76543	-2.5687	-0.035734	0.038716	-0.023866	0.66022	-1.3176	3537.2	21.583	-1.5488	81.225	-62.505	77.08	76.903	21.479	-1.7103	-6.5051	0.79314	-2.551	33.102	-6.0692
127.43	-3.7048	50.407	-6.5228	0.76563	-2.5688	-0.036216	0.03992	-0.022963	0.66022	-1.3176	3536.5	21.582	-1.5486	81.224	-62.487	77.08	76.903	21.479	-1.7103	-6.5051	0.79314	-2.551	33.102	-6.0692
127.43	-3.7042	50.404	-6.523	0.76583	-2.5689	-0.036656	0.041069	-0.022031	0.66022	-1.3176	3535.8	21.581	-1.5483	81.223	-62.47	77.08	76.903	21.479	-1.7103	-6.5051	0.79314	-2.551	33.102	-6.0692
127.43	-3.7035	50.401	-6.5232	0.76604	-2.569	-0.037053	0.042163	-0.021072	0.66022	-1.3176	3535.1	21.579	-1.5481	81.223	-62.455	77.08	76.903	21.479	-1.7103	-6.5051	0.79314	-2.551	33.102	-6.0692
127.43	-3.7027	50.398	-6.5234	0.76625	-2.5691	-0.037406	0.043199	-0.020087	0.66022	-1.3176	3534.5	21.578	-1.5478	81.222	-62.44	77.08	76.903	21.479	-1.7103	-6.5051	0.79314	-2.551	33.102	-6.0692
127.43	-3.7019	50.395	-6.5235	0.76647	-2.5692	-0.037714	0.044176	-0.019078	0.66022	-1.3176	3533.8	21.577	-1.5474	81.221	-62.427	77.08	76.903	21.479	-1.7103	-6.5051	0.79314	-2.551	33.102	-6.0692
127.43	-3.701	50.392	-6.5237	0.76669	-2.5693	-0.037978	0.045093	-0.018045	0.66022	-1.3176	3533.1	21.576	-1.5471	81.22	-62.415	77.08	76.903	21.479	-1.7103	-6.5051	0.79314	-2.551	33.102	-6.0692
127.43	-3.7001	50.389	-6.5239	0.76692	-2.5694	-0.038198	0.045948	-0.016989	0.66022	-1.3176	3532.4	21.575	-1.5467	81.22	-62.405	77.08	76.903	21.479	-1.7103	-6.5051	0.79314	-2.551	33.102	-6.0692
127.43	-3.6991	50.387	-6.5241	0.76715	-2.5695	-0.038372	0.046741	-0.015914	0.66022	-1.3176	3531.7	21.574	-1.5463	81.219	-62.395	77.08	76.903	21.479	-1.7103	-6.5051	0.79314	-2.551	33.102	-6.0692
127.43	-3.698	50.384	-6.5243	0.76739	-2.5695	-0.0385	0.047471	-0.014818	0.66022	-1.3176	3531.1	21.573	-1.5459	81.218	-62.387	77.08	76.903	21.479	-1.7103	-6.5051	0.79314	-2.551	33.102	-6.0692
127.43	-3.6969	50.381	-6.5245	0.76763	-2.5696	-0.038583	0.048136	-0.013705	0.66022	-1.3176	3530.4	21.572	-1.5454	81.217	-62.381	77.08	76.903	21.479	-1.7103	-6.5051	0.79314	-2.551	33.102	-6.0692
127.43	-3.6958	50.378	-6.5247	0.76787	-2.5697	-0.038621	0.048736	-0.012575	0.66022	-1.3176	3529.7	21.571	-1.545	81.217	-62.375	77.08	76.903	21.479	-1.7103	-6.5051	0.79314	-2.551	33.102	-6.0692
127.43	-3.6946	50.376	-6.5249	0.76812	-2.5697	-0.038612	0.049269	-0.01143	0.66022	-1.3176	3529.0	21.57	-1.5445	81.216	-62.371	77.081	76.903	21.479	-1.7103	-6.5051	0.79314	-2.551	33.102	-6.0692
127.43	-3.6933	50.373	-6.5251	0.76836	-2.5698	-0.038558	0.049736	-0.010271	0.66022	-1.3176	3528.3	21.569	-1.544	81.215	-62.368	77.081	76.903	21.479	-1.7103	-6.5051	0.79314	-2.551	33.102	-6.0692
127.43	-3.692	50.371	-6.5253	0.76861	-2.5698	-0.038459	0.050135	-0.0090999	0.66022	-1.3176	3527.6	21.568	-1.5434	81.214	-62.366	77.081	76.903	21.479	-1.7103	-6.5051	0.79314	-2.551	33.102	-6.0692
127.43	-3.6907	50.368	-6.5255	0.76886	-2.5699	-0.038313	0.050466	-0.0079183	0.66022	-1.3176	3527.0	21.567	-1.5429	81.214	-62.366	77.081	76.903	21.479	-1.7103	-6.5051	0.79314	-2.551	33.102	-6.0692
127.43	-3.6893	50.366	-6.5257	0.76912	-2.5699	-0.038123	0.050728	-0.0067274	0.66022	-1.3176	3526.3	21.566	-1.5423	81.213	-62.367	77.081	76.903	21.479	-1.7103	-6.5051	0.79314	-2.551	33.102	-6.0692
127.43	-3.6878	50.364	-6.5258	0.76937	-2.5699	-0.037887	0.050922	-0.005529	0.66022	-1.3176	3525.6	21.565	-1.5417	81.212	-62.369	77.081	76.903	21.479	-1.7103	-6.5051	0.79314	-2.551	33.102	-6.0692
127.43	-3.6863	50.362	-6.526	0.76963	-2.57	-0.037607	0.051047	-0.0043245	0.66022	-1.3176	3524.9	21.565	-1.5411	81.211	-62.372	77.081	76.903	21.479	-1.7103	-6.5051	0.79314	-2.551	33.102	-6.0692
127.43	-3.6848	50.359	-6.5262	0.76988	-2.57	-0.037282	0.051102	-0.0031155	0.66022	-1.3176	3524.2	21.564	-1.5405	81.211	-62.377	77.081	76.903	21.479	-1.7103	-6.5051	0.79314	-2.551	33.102	-6.0692
127.43	-3.6832	50.357	-6.5264	0.77014	-2.57	-0.036913	0.051089	-0.0019036	0.66022	-1.3176	3523.6	21.563	-1.5398	81.21	-62.382	77.081	76.903	21.479	-1.7103	-6.5051	0.79314	-2.551	33.102	-6.0692
127.43	-3.6816	50.355	-6.5266	0.77039	-2.57	-0.036501	0.051006	-0.00069031	0.66022	-1.3176	3522.9	21.562	-1.5392	81.209	-62.39	77.081	76.903	21.479	-1.7103	-6.5051	0.79314	-2.551	33.102	-6.0692
127.43	-3.6799	50.353	-6.5268	0.77065	-2.57	-0.036046	0.050854	0.00052275	0.66022	-1.3176	3522.2	21.562	-1.5385	81.209	-62.398	77.081	76.903	21.479	-1.7103	-6.5051	0.79314	-2.551	33.102	-6.0692
127.43	-3.6783	50.352	-6.5269	0.7709	-2.57	-0.035548	0.050633	0.001734	0.66022	-1.3176	3521.5	21.561	-1.5378	81.208	-62.407	77.082	76.903	21.479	-1.7103	-6.5051	0.79314	-2.551	33.102	-6.0692
127.43	-3.6765	50.35	-6.5271	0.77115	-2.57	-0.035009	0.050344	0.0029419	0.66022	-1.3176	3520.8	21.561	-1.5371	81.207	-62.418	77.082	76.903	21.479	-1.7103	-6.5051	0.79314	-2.551	33.102	-6.0692
127.42	-3.6748	50.348	-6.5273	0.77141	-2.57	-0.034429	0.049987	0.0041448	0.66022	-1.3176	3520.1	21.56	-1.5364	81.206	-62.43	77.082	76.903	21.479	-1.7103	-6.5051	0.79314	-2.551	33.102	-6.0692
127.42	-3.673	50.347	-6.5275	0.77165	-2.5699	-0.033808	0.049562	0.0053413	0.66022	-1.3176	3519.5	21.559	-1.5356	81.206	-62.443	77.082	76.903	21.479	-1.7103	-6.5051	0.79314	-2.551	33.102	-6.0692
127.42	-3.6712	50.345	-6.5276	0.7719	-2.5699	-0.033148	0.04907	0.0065296	0.66022	-1.3176	3518.8	21.559	-1.5349	81.205	-62.458	77.082	76.903	21.479	-1.7103	-6.5051	0.79314	-2.551	33.102	-6.0692
127.42	-3.6693	50.344	-6.5278	0.77214	-2.5699	-0.032449	0.048512	0.0077083	0.66022	-1.3176	3518.1	21.559	-1.5341	81.204	-62.473	77.082	76.903	21.479	-1.7103	-6.5051	0.79314	-2.551	33.102	-6.0692
127.42	-3.6675	50.342	-6.528	0.77239	-2.5698	-0.031712	0.047889	0.0088758	0.66022	-1.3176	3517.4	21.558	-1.5334	81.204	-62.49	77.082	76.903	21.479	-1.7103	-6.5051	0.79314	-2.551	33.102	-6.0692
127.42	-3.6656	50.341	-6.5281	0.77262	-2.5698	-0.030939	0.047201	0.010031	0.66022	-1.3176	3516.7	21.558	-1.5326	81.203	-62.508	77.082	76.903	21.479	-1.7103	-6.5051	0.79314	-2.551	33.102	-6.0692
127.42	-3.6637	50.34	-6.5283	0.77286	-2.5697	-0.03013	0.046449	0.011171	0.66022	-1.3176	3516.1	21.558	-1.5318	81.202	-62.527	77.083	76.903	21.479	-1.7103	-6.5051	0.79314	-2.551	33.102	-6.0692
127.42	-3.6618	50.339	-6.5284	0.77309	-2.5697	-0.029286	0.045634	0.012296	0.66022	-1.3176	3515.4	21.557	-1.531	81.202	-62.547	77.083	76.903	21.479	-1.7103	-6.5051	0.79314	-2.551	33.102	-6.0692
127.42	-3.6598	50.338	-6.5286	0.77331	-2.5696	-0.028409	0.044759	0.013404	0.66022	-1.3176	3514.7	21.557	-1.5302	81.201	-62.568	77.083	76.903	21.479	-1.7103	-6.5051	0.79314	-2.551	33.102	-6.0692
127.42	-3.6579	50.337	-6.5287	0.77354	-2.5695	-0.027499	0.043823	0.014493	0.66022	-1.3176	3514.0	21.557	-1.5294	81.2	-62.59	77.083	76.903	21.479	-1.7103	-6.5051	0.79314	-2.551	33.102	-6.0692
127.42	-3.6559	50.337	-6.5288	0.77375	-2.5695	-0.026558	0.042828	0.015563	0.66022	-1.3176	3513.3	21.557	-1.5286	81.199	-62.614	77.083	76.903	21.479	-1.7103	-6.5051	0.79314	-2.551	33.102	-6.0692
127.42	-3.654	50.336	-6.529	0.77396	-2.5694	-0.025586	0.041776	0.016611	0.66022	-1.3176	3512.7	21.557	-1.5278	81.199	-62.638	77.083	76.903	21.479	-1.7103	-6.5051	0.79314	-2.551	33.102	-6.0692
127.42	-3.652	50.335	-6.5291	0.77417	-2.5693	-0.024586	0.040668	0.017636	0.66022	-1.3176	3512.0	21.556	-1.527	81.198	-62.663	77.083	76.903	21.479	-1.7103	-6.5051	0.79314	-2.551	33.102	-6.0692
127.41	-3.65	50.335	-6.5292	0.77437	-2.5692	-0.023559	0.039505	0.018637	0.66022	-1.3176	3511.3	21.556	-1.5262	81.197	-62.69	77.083	76.903	21.479	-1.7103	-6.5051	0.79314	-2.551	33.102	-6.0692
127.41	-3.648	50.334	-6.5293	0.77456	-2.5691	-0.022505	0.03829	0.019613	0.66022	-1.3176	3510.6	21.556	-1.5254	81.197	-62.717	77.084	76.903	21.479	-1.7103	-6.5051	0.79314	-2.551	33.102	-6.0692
127.41	-3.646	50.334	-6.5294	0.77475	-2.569	-0.021426	0.037023	0.020562	0.66022	-1.3176	3509.9	21.556	-1.5245	81.196	-62.746	77.084	76.903	21.479	-1.7103	-6.5051	0.79314	-2.551	33.102	-6.0692
127.41	-3.6441	50.334	-6.5295	0.77493	-2.5689	-0.020324	0.035707	0.021483	0.66022	-1.3176	3509.2	21.557	-1.5237	81.195	-62.775	77.084	76.903	21.479	-1.7103	-6.5051	0.79314	-2.551	33.102	-6.0692
127.41	-3.6421	50.334	-6.5296	0.77511	-2.5688	-0.0192	0.034344	0.022375	0.66022	-1.3176	3508.6	21.557	-1.5229	81.195	-62.805	77.084	76.903	21.479	-1.7103	-6.5051	0.79314	-2.551	33.102	-6.0692
127.41	-3.6401	50.334	-6.5297	0.77528	-2.5687	-0.018056	0.032935	0.023237	0.66022	-1.3176	3507.9	21.557	-1.5221	81.194	-62.836	77.084	76.903	21.479	-1.7103	-6.5051	0.79314	-2.551	33.102	-6.0692
127.41	-3.6382	50.334	-6.5298	0.77544	-2.5686	-0.016892	0.031482	0.024068	0.66022	-1.3176	3507.2	21.557	-1.5213	81.193	-62.869	77.084	76.903	21.479	-1.7103	-6.5051	0.79314	-2.551	33.102	-6.0692
127.41	-3.6362	50.334	-6.5299	0.77559	-2.5684	-0.015711	0.029988	0.024867	0.66022	-1.3176	3506.5	21.557	-1.5205	81.193	-62.901	77.084	76.903	21.479	-1.7103	-6.5051	0.79314	-2.551	33.102	-6.0692
127.41	-3.6343	50.334	-6.53	0.77574	-2.5683	-0.014514	0.028454	0.025632	0.66022	-1.3176	3505.8	21.558	-1.5197	81.192	-62.935	77.085	76.903	21.479	-1.7103	-6.5051	0.79314	-2.551	33.102	-6.0692
127.4	-3.6324	50.335	-6.5301	0.77588	-2.5682	-0.013303	0.026883	0.026363	0.66022	-1.3176	3505.2	21.558	-1.5189	81.191	-62.97	77.085	76.903	21.479	-1.7103	-6.5051	0.79314	-2.551	33.102	-6.0692
127.4	-3.6305	50.335	-6.5301	0.77601	-2.5681	-0.012078	0.025276	0.027059	0.66022	-1.3176	3504.5	21.558	-1.5181	81.191	-63.005	77.085	76.903	21.479	-1.7103	-6.5051	0.79314	-2.551	33.102	-6.0692
127.4	-3.6286	50.336	-6.5302	0.77613	-2.5679	-0.010843	0.023637	0.027718	0.66022	-1.3176	3503.8	21.559	-1.5174	81.19	-63.041	77.085	76.903	21.479	-1.7103	-6.5051	0.79314	-2.551	33.102	-6.0692
127.4	-3.6267	50.336	-6.5302	0.77624	-2.5678	-0.0095975	0.021966	0.028341	0.66022	-1.3176	3503.1	21.559	-1.5166	81.189	-63.078	77.085	76.903	21.479	-1.7103	-6.5051	0.79314	-2.551	33.102	-6.0692
127.4	-3.6249	50.337	-6.5303	0.77635	-2.5676	-0.0083441	0.020267	0.028927	0.66022	-1.3176	3502.4	21.56	-1.5158	81.189	-63.115	77.085	76.903	21.479	-1.7103	-6.5051	0.79314	-2.551	33.102	-6.0692
127.4	-3.6231	50.338	-6.5303	0.77645	-2.5675	-0.0070844	0.018542	0.029474	0.66022	-1.3176	3501.7	21.56	-1.5151	81.188	-63.153	77.086	76.903	21.479	-1.7103	-6.5051	0.79314	-2.551	33.102	-6.0692
127.4	-3.6213	50.338	-6.5303	0.77653	-2.5673	-0.0058199	0.016793	0.029982	0.66022	-1.3176	3501.1	21.561	-1.5143	81.187	-63.192	77.086	76.903	21.479	-1.7103	-6.5051	0.79314	-2.551	33.102	-6.0692
127.39	-3.6195	50.339	-6.5304	0.77661	-2.5672	-0.0045523	0.015023	0.03045	0.66022	-1.3176	3500.4	21.561	-1.5136	81.187	-63.231	77.086	76.903	21.479	-1.7103	-6.5051	0.79314	-2.551	33.102	-6.0692
127.39	-3.6178	50.34	-6.5304	0.77669	-2.567	-0.0032832	0.013234	0.030878	0.66022	-1.3176	3499.7	21.562	-1.5129	81.186	-63.271	77.086	76.903	21.479	-1.7103	-6.5051	0.79314	-2.551	33.102	-6.0692
127.39	-3.6161	50.341	-6.5304	0.77675	-2.5669	-0.0020143	0.011428	0.031266	0.66022	-1.3176	3499.0	21.563	-1.5122	81.185	-63.311	77.086	76.903	21.479	-1.7103	-6.5051	0.79314	-2.551	33.102	-6.0692
127.39	-3.6144	50.342	-6.5304	0.7768	-2.5667	-0.00074713	0.0096079	0.031613	0.66022	-1.3176	3498.3	21.563	-1.5115	81.185	-63.352	77.086	76.903	21.479	-1.7103	-6.5051	0.79314	-2.551	33.102	-6.0692
127.39	-3.6128	50.344	-6.5304	0.77684	-2.5666	0.00051653	0.0077762	0.031918	0.66022	-1.3176	3497.6	21.564	-1.5109	81.184	-63.393	77.087	76.903	21.479	-1.7103	-6.5051	0.79314	-2.551	33.102	-6.0692
127.39	-3.6112	50.345	-6.5304	0.77688	-2.5664	0.0017751	0.0059354	0.032182	0.66022	-1.3176	3497.0	21.565	-1.5102	81.183	-63.435	77.087	76.903	21.479	-1.7103	-6.5051	0.79314	-2.551	33.102	-6.0692
127.38	-3.6097	50.346	-6.5304	0.7769	-2.5662	0.0030269	0.004088	0.032403	0.66022	-1.3176	3496.3	21.565	-1.5096	81.183	-63.477	77.087	76.903	21.479	-1.7103	-6.5051	0.79314	-2.551	33.102	-6.0692
127.38	-3.6082	50.347	-6.5304	0.77692	-2.5661	0.0042704	0.0022363	0.032582	0.66022	-1.3176	3495.6	21.566	-1.509	81.182	-63.519	77.087	76.903	21.479	-1.7103	-6.5051	0.79314	-2.551	33.102	-6.0692
127.38	-3.6067	50.349	-6.5303	0.77692	-2.5659	0.0055039	0.00038283	0.032719	0.66022	-1.3176	3494.9	21.567	-1.5084	81.181	-63.562	77.087	76.903	21.479	-1.7103	-6.5051	0.79314	-2.551	33.102	-6.0692
127.38	-3.6053	50.35	-6.5303	0.77692	-2.5658	0.0067258	-0.0014699	0.032814	0.66022	-1.3176	3494.2	21.568	-1.5078	81.181	-63.605	77.087	76.903	21.479	-1.7103	-6.5051	0.79314	-2.551	33.102	-6.0692
127.38	-3.6039	50.352	-6.5303	0.77691	-2.5656	0.0079345	-0.0033193	0.032866	0.66022	-1.3176	3493.6	21.569	-1.5072	81.18	-63.647	77.088	76.903	21.479	-1.7103	-6.5051	0.79314	-2.551	33.102	-6.0692
127.38	-3.6025	50.353	-6.5302	0.77689	-2.5654	0.0091286	-0.0051632	0.032876	0.66022	-1.3176	3492.9	21.57	-1.5067	81.18	-63.69	77.088	76.903	21.479	-1.7103	-6.5051	0.79314	-2.551	33.102	-6.0692
127.37	-3.6013	50.355	-6.5302	0.77686	-2.5653	0.010306	-0.0069989	0.032844	0.66022	-1.3176	3492.2	21.57	-1.5061	81.179	-63.734	77.088	76.903	21.479	-1.7103	-6.5051	0.79314	-2.551	33.102	-6.0692
127.37	-3.6	50.356	-6.5301	0.77682	-2.5651	0.011466	-0.0088241	0.032769	0.66022	-1.3176	3491.5	21.571	-1.5056	81.178	-63.777	77.088	76.903	21.479	-1.7103	-6.5051	0.79314	-2.551	33.102	-6.0692
127.37	-3.5988	50.358	-6.5301	0.77677	-2.5649	0.012607	-0.010636	0.032652	0.66022	-1.3176	3490.8	21.572	-1.5051	81.178	-63.82	77.088	76.903	21.479	-1.7103	-6.5051	0.79314	-2.551	33.102	-6.0692
127.37	-3.5977	50.36	-6.53	0.77671	-2.5648	0.013727	-0.012433	0.032494	0.66022	-1.3176	3490.1	21.573	-1.5047	81.177	-63.863	77.088	76.903	21.479	-1.7103	-6.5051	0.79314	-2.551	33.102	-6.0692
127.37	-3.5965	50.362	-6.5299	0.77665	-2.5646	0.014825	-0.014213	0.032294	0.66022	-1.3176	3489.5	21.574	-1.5042	81.176	-63.906	77.089	76.903	21.479	-1.7103	-6.5051	0.79314	-2.551	33.102	-6.0692
127.37	-3.5955	50.363	-6.5299	0.77657	-2.5644	0.015899	-0.015972	0.032053	0.66022	-1.3176	3488.8	21.575	-1.5038	81.176	-63.948	77.089	76.903	21.479	-1.7103	-6.5051	0.79314	-2.551	33.102	-6.0692
127.36	-3.5945	50.365	-6.5298	0.77649	-2.5643	0.016948	-0.017709	0.031772	0.66022	-1.3176	3488.1	21.576	-1.5034	81.175	-63.991	77.089	76.903	21.479	-1.7103	-6.5051	0.79314	-2.551	33.102	-6.0692
127.36	-3.5935	50.367	-6.5297	0.77639	-2.5641	0.017971	-0.019422	0.031451	0.66022	-1.3176	3487.4	21.577	-1.503	81.174	-64.033	77.089	76.903	21.479	-1.7103	-6.5051	0.79314	-2.551	33.102	-6.0692
127.36	-3.5926	50.369	-6.5296	0.77629	-2.564	0.018967	-0.021109	0.031089	0.66022	-1.3176	3486.7	21.578	-1.5026	81.174	-64.074	77.089	76.903	21.479	-1.7103	-6.5051	0.79314	-2.551	33.102	-6.0692
127.36	-3.5918	50.37	-6.5295	0.77618	-2.5638	0.019933	-0.022766	0.030689	0.66022	-1.3176	3486.0	21.579	-1.5023	81.173	-64.116	77.09	76.903	21.479	-1.7103	-6.5051	0.79314	-2.551	33.102	-6.0692
127.36	-3.591	50.372	-6.5294	0.77606	-2.5637	0.020869	-0.024393	0.030251	0.66022	-1.3176	3485.4	21.58	-1.5019	81.172	-64.157	77.09	76.903	21.479	-1.7103	-6.5051	0.79314	-2.551	33.102	-6.0692
127.35	-3.5902	50.374	-6.5293	0.77594	-2.5635	0.021774	-0.025986	0.029775	0.66022	-1.3176	3484.7	21.581	-1.5016	81.172	-64.197	77.09	76.903	21.479	-1.7103	-6.5051	0.79314	-2.551	33.102	-6.0692
127.35	-3.5895	50.376	-6.5292	0.7758	-2.5634	0.022647	-0.027545	0.029262	0.66022	-1.3176	3484.0	21.582	-1.5014	81.171	-64.236	77.09	76.903	21.479	-1.7103	-6.5051	0.79314	-2.551	33.102	-6.0692
127.35	-3.5889	50.378	-6.5291	0.77566	-2.5632	0.023486	-0.029067	0.028713	0.66022	-1.3176	3483.3	21.583	-1.5011	81.17	-64.275	77.09	76.903	21.479	-1.7103	-6.5051	0.79314	-2.551	33.102	-6.0692
127.35	-3.5883	50.38	-6.5289	0.77551	-2.5631	0.024291	-0.030551	0.028128	0.66022	-1.3176	3482.6	21.584	-1.5009	81.17	-64.313	77.09	76.903	21.479	-1.7103	-6.5051	0.79314	-2.551	33.102	-6.0692
127.35	-3.5877	50.381	-6.5288	0.77536	-2.5629	0.02506	-0.031993	0.027509	0.66022	-1.3176	3481.9	21.585	-1.5006	81.169	-64.351	77.091	76.903	21.479	-1.7103	-6.5051	0.79314	-2.551	33.102	-6.0692
127.34	-3.5872	50.383	-6.5287	0.77519	-2.5628	0.025792	-0.033394	0.026857	0.66022	-1.3176	3481.3	21.586	-1.5005	81.169	-64.387	77.091	76.903	21.479	-1.7103	-6.5051	0.79314	-2.551	33.102	-6.0692
127.34	-3.5868	50.385	-6.5286	0.77502	-2.5627	0.026487	-0.034751	0.026171	0.66022	-1.3176	3480.6	21.587	-1.5003	81.168	-64.423	77.091	76.903	21.479	-1.7103	-6.5051	0.79314	-2.551	33.102	-6.0692
127.34	-3.5864	50.387	-6.5284	0.77485	-2.5625	0.027144	-0.036062	0.025455	0.66022	-1.3176	3479.9	21.588	-1.5001	81.167	-64.457	77.091	76.903	21.479	-1.7103	-6.5051	0.79314	-2.551	33.102	-6.0692
127.34	-3.5861	50.389	-6.5283	0.77466	-2.5624	0.027762	-0.037325	0.024707	0.66022	-1.3176	3479.2	21.589	-1.5	81.167	-64.49	77.091	76.903	21.479	-1.7103	-6.5051	0.79314	-2.551	33.102	-6.0692
127.34	-3.5858	50.39	-6.5282	0.77447	-2.5623	0.028339	-0.038541	0.02393	0.66022	-1.3176	3478.5	21.59	-1.4999	81.166	-64.523	77.091	76.903	21.479	-1.7103	-6.5051	0.79314	-2.551	33.102	-6.0692
127.34	-3.5855	50.392	-6.528	0.77428	-2.5622	0.028877	-0.039706	0.023125	0.66022	-1.3176	3477.8	21.591	-1.4998	81.165	-64.554	77.092	76.903	21.479	-1.7103	-6.5051	0.79314	-2.551	33.102	-6.0692
127.33	-3.5853	50.394	-6.5279	0.77408	-2.5621	0.029373	-0.04082	0.022293	0.66022	-1.3176	3477.2	21.592	-1.4997	81.165	-64.583	77.092	76.903	21.479	-1.7103	-6.5051	0.79314	-2.551	33.102	-6.0692
127.33	-3.5852	50.396	-6.5277	0.77387	-2.562	0.029828	-0.041881	0.021434	0.66022	-1.3176	3476.5	21.593	-1.4997	81.164	-64.612	77.092	76.903	21.479	-1.7103	-6.5051	0.79314	-2.551	33.102	-6.0692
127.33	-3.5851	50.397	-6.5276	0.77366	-2.5619	0.03024	-0.042889	0.020551	0.66022	-1.3176	3475.8	21.594	-1.4997	81.163	-64.638	77.092	76.903	21.479	-1.7103	-6.5051	0.79314	-2.551	33.102	-6.0692
127.33	-3.585	50.399	-6.5274	0.77344	-2.5618	0.03061	-0.043841	0.019644	0.66022	-1.3176	3475.1	21.595	-1.4996	81.163	-64.664	77.092	76.903	21.479	-1.7103	-6.5051	0.79314	-2.551	33.102	-6.0692
127.33	-3.585	50.4	-6.5273	0.77322	-2.5617	0.030937	-0.044738	0.018714	0.66022	-1.3176	3474.4	21.596	-1.4997	81.162	-64.688	77.092	76.903	21.479	-1.7103	-6.5051	0.79314	-2.551	33.102	-6.0692
127.32	-3.5851	50.402	-6.5271	0.77299	-2.5616	0.031221	-0.045578	0.017764	0.66022	-1.3176	3473.7	21.596	-1.4997	81.161	-64.71	77.093	76.903	21.479	-1.7103	-6.5051	0.79314	-2.551	33.102	-6.0692
127.32	-3.5851	50.404	-6.5269	0.77276	-2.5615	0.031461	-0.04636	0.016794	0.66022	-1.3176	3473.1	21.597	-1.4997	81.161	-64.731	77.093	76.903	21.479	-1.7103	-6.5051	0.79314	-2.551	33.102	-6.0692
127.32	-3.5853	50.405	-6.5268	0.77253	-2.5614	0.031657	-0.047084	0.015805	0.66022	-1.3176	3472.4	21.598	-1.4998	81.16	-64.749	77.093	76.903	21.479	-1.7103	-6.5051	0.79314	-2.551	33.102	-6.0692
127.32	-3.5854	50.406	-6.5266	0.77229	-2.5613	0.031809	-0.047748	0.014799	0.66022	-1.3176	3471.7	21.599	-1.4999	81.159	-64.767	77.093	76.903	21.479	-1.7103	-6.5051	0.79314	-2.551	33.102	-6.0692
127.32	-3.5856	50.408	-6.5265	0.77205	-2.5613	0.031917	-0.048352	0.013777	0.66022	-1.3176	3471.0	21.6	-1.5	81.159	-64.782	77.093	76.903	21.479	-1.7103	-6.5051	0.79314	-2.551	33.102	-6.0692
127.32	-3.5859	50.409	-6.5263	0.77181	-2.5612	0.031981	-0.048896	0.012741	0.66022	-1.3176	3470.3	21.601	-1.5001	81.158	-64.795	77.093	76.903	21.479	-1.7103	-6.5051	0.79314	-2.551	33.102	-6.0692
127.31	-3.5862	50.41	-6.5261	0.77156	-2.5611	0.032001	-0.04938	0.011692	0.66022	-1.3176	3469.6	21.601	-1.5002	81.157	-64.807	77.094	76.903	21.479	-1.7103	-6.5051	0.79314	-2.551	33.102	-6.0692
127.31	-3.5865	50.412	-6.526	0.77132	-2.5611	0.031977	-0.049802	0.010631	0.66022	-1.3176	3469.0	21.602	-1.5004	81.157	-64.817	77.094	76.903	21.479	-1.7103	-6.5051	0.79314	-2.551	33.102	-6.0692
127.31	-3.5869	50.413	-6.5258	0.77107	-2.561	0.031909	-0.050162	0.0095605	0.66022	-1.3176	3468.3	21.603	-1.5005	81.156	-64.825	77.094	76.903	21.479	-1.7103	-6.5051	0.79314	-2.551	33.102	-6.0692
127.31	-3.5873	50.414	-6.5257	0.77081	-2.561	0.031797	-0.050461	0.0084809	0.66022	-1.3176	3467.6	21.603	-1.5007	81.155	-64.831	77.094	76.903	21.479	-1.7103	-6.5051	0.79314	-2.551	33.102	-6.0692
127.31	-3.5877	50.415	-6.5255	0.77056	-2.5609	0.031642	-0.050697	0.0073939	0.66022	-1.3176	3466.9	21.604	-1.5009	81.155	-64.835	77.094	76.903	21.479	-1.7103	-6.5051	0.79314	-2.551	33.102	-6.0692
127.31	-3.5881	50.416	-6.5254	0.77031	-2.5609	0.031445	-0.050872	0.006301	0.66022	-1.3176	3466.2	21.605	-1.5011	81.154	-64.837	77.094	76.903	21.479	-1.7103	-6.5051	0.79314	-2.551	33.102	-6.0692
127.3	-3.5886	50.417	-6.5252	0.77005	-2.5609	0.031204	-0.050985	0.0052037	0.66022	-1.3176	3465.5	21.605	-1.5013	81.153	-64.837	77.095	76.903	21.479	-1.7103	-6.5051	0.79314	-2.551	33.102	-6.0692
127.3	-3.5892	50.418	-6.525	0.7698	-2.5608	0.030922	-0.051036	0.0041033	0.66022	-1.3176	3464.9	21.606	-1.5016	81.153	-64.835	77.095	76.903	21.479	-1.7103	-6.5051	0.79314	-2.551	33.102	-6.0692
127.3	-3.5897	50.418	-6.5249	0.76954	-2.5608	0.030598	-0.051026	0.0030012	0.66022	-1.3176	3464.2	21.606	-1.5018	81.152	-64.831	77.095	76.903	21.479	-1.7103	-6.5051	0.79314	-2.551	33.102	-6.0692
127.3	-3.5903	50.419	-6.5247	0.76929	-2.5608	0.030232	-0.050954	0.0018989	0.66022	-1.3176	3463.5	21.607	-1.502	81.151	-64.825	77.095	76.903	21.479	-1.7103	-6.5051	0.79314	-2.551	33.102	-6.0692
127.3	-3.5909	50.42	-6.5246	0.76903	-2.5608	0.029827	-0.050821	0.00079787	0.66022	-1.3176	3462.8	21.607	-1.5023	81.151	-64.817	77.095	76.903	21.479	-1.7103	-6.5051	0.79314	-2.551	33.102	-6.0692
127.3	-3.5915	50.42	-6.5244	0.76878	-2.5608	0.029381	-0.050628	-0.00030058	0.66022	-1.3176	3462.1	21.608	-1.5026	81.15	-64.808	77.095	76.903	21.479	-1.7103	-6.5051	0.79314	-2.551	33.102	-6.0692
127.29	-3.5922	50.421	-6.5243	0.76853	-2.5608	0.028896	-0.050374	-0.001395	0.66022	-1.3176	3461.4	21.608	-1.5029	81.149	-64.796	77.095	76.903	21.479	-1.7103	-6.5051	0.79314	-2.551	33.102	-6.0692
127.29	-3.5928	50.421	-6.5241	0.76828	-2.5608	0.028373	-0.050061	-0.0024841	0.66022	-1.3176	3460.8	21.609	-1.5032	81.149	-64.783	77.096	76.903	21.479	-1.7103	-6.5051	0.79314	-2.551	33.102	-6.0692
127.29	-3.5935	50.422	-6.524	0.76803	-2.5608	0.027813	-0.04969	-0.0035664	0.66022	-1.3176	3460.1	21.609	-1.5035	81.148	-64.768	77.096	76.903	21.479	-1.7103	-6.5051	0.79314	-2.551	33.102	-6.0692
127.29	-3.5942	50.422	-6.5239	0.76778	-2.5609	0.027216	-0.04926	-0.0046405	0.66022	-1.3176	3459.4	21.609	-1.5038	81.147	-64.751	77.096	76.903	21.479	-1.7103	-6.5051	0.79314	-2.551	33.102	-6.0692
127.29	-3.5949	50.422	-6.5237	0.76753	-2.5609	0.026583	-0.048772	-0.0057052	0.66022	-1.3176	3458.7	21.61	-1.5041	81.147	-64.733	77.096	76.903	21.479	-1.7103	-6.5051	0.79314	-2.551	33.102	-6.0692
127.29	-3.5957	50.422	-6.5236	0.76729	-2.5609	0.025915	-0.048228	-0.0067591	0.66022	-1.3176	3458.0	21.61	-1.5044	81.146	-64.713	77.096	76.903	21.479	-1.7103	-6.5051	0.79314	-2.551	33.102	-6.0692
127.29	-3.5964	50.422	-6.5235	0.76705	-2.561	0.025214	-0.047629	-0.0078009	0.66022	-1.3176	3457.3	21.61	-1.5047	81.145	-64.691	77.096	76.903	21.479	-1.7103	-6.5051	0.79314	-2.551	33.102	-6.0692
127.29	-3.5972	50.422	-6.5234	0.76682	-2.561	0.02448	-0.046975	-0.0088293	0.66022	-1.3176	3456.7	21.61	-1.5051	81.145	-64.668	77.096	76.903	21.479	-1.7103	-6.5051	0.79314	-2.551	33.102	-6.0692
127.28	-3.598	50.422	-6.5232	0.76658	-2.561	0.023714	-0.046267	-0.0098431	0.66022	-1.3176	3456.0	21.61	-1.5054	81.144	-64.643	77.097	76.903	21.479	-1.7103	-6.5051	0.79314	-2.551	33.102	-6.0692
127.28	-3.5988	50.422	-6.5231	0.76635	-2.5611	0.022918	-0.045507	-0.010841	0.66022	-1.3176	3455.3	21.611	-1.5057	81.143	-64.617	77.097	76.903	21.479	-1.7103	-6.5051	0.79314	-2.551	33.102	-6.0692
127.28	-3.5995	50.422	-6.523	0.76613	-2.5611	0.022092	-0.044696	-0.011822	0.66022	-1.3176	3454.6	21.611	-1.5061	81.143	-64.59	77.097	76.903	21.479	-1.7103	-6.5051	0.79314	-2.551	33.102	-6.0692
127.28	-3.6003	50.421	-6.5229	0.76591	-2.5612	0.021238	-0.043835	-0.012784	0.66022	-1.3176	3453.9	21.611	-1.5064	81.142	-64.561	77.097	76.903	21.479	-1.7103	-6.5051	0.79314	-2.551	33.102	-6.0692
127.28	-3.6011	50.421	-6.5228	0.76569	-2.5613	0.020358	-0.042925	-0.013727	0.66022	-1.3176	3453.2	21.611	-1.5068	81.141	-64.531	77.097	76.903	21.479	-1.7103	-6.5051	0.79314	-2.551	33.102	-6.0692
127.28	-3.6019	50.421	-6.5227	0.76548	-2.5613	0.019451	-0.041967	-0.01465	0.66022	-1.3176	3452.6	21.611	-1.5071	81.14	-64.5	77.097	76.903	21.479	-1.7103	-6.5051	0.79314	-2.551	33.102	-6.0692
127.28	-3.6027	50.42	-6.5226	0.76527	-2.5614	0.018521	-0.040964	-0.015551	0.66022	-1.3176	3451.9	21.611	-1.5075	81.14	-64.468	77.097	76.903	21.479	-1.7103	-6.5051	0.79314	-2.551	33.102	-6.0692
127.28	-3.6035	50.419	-6.5225	0.76507	-2.5615	0.017567	-0.039916	-0.016429	0.66022	-1.3176	3451.2	21.611	-1.5078	81.139	-64.436	77.097	76.903	21.479	-1.7103	-6.5051	0.79314	-2.551	33.102	-6.0692
127.28	-3.6043	50.419	-6.5224	0.76487	-2.5616	0.016591	-0.038825	-0.017284	0.66022	-1.3176	3450.5	21.61	-1.5082	81.138	-64.402	77.098	76.903	21.479	-1.7103	-6.5051	0.79314	-2.551	33.102	-6.0692
127.27	-3.6051	50.418	-6.5223	0.76468	-2.5617	0.015596	-0.037692	-0.018114	0.66022	-1.3176	3449.8	21.61	-1.5085	81.138	-64.367	77.098	76.903	21.479	-1.7103	-6.5051	0.79314	-2.551	33.102	-6.0692
127.27	-3.6059	50.417	-6.5223	0.76449	-2.5618	0.014581	-0.036519	-0.018918	0.66022	-1.3176	3449.1	21.61	-1.5089	81.137	-64.331	77.098	76.903	21.479	-1.7103	-6.5051	0.79314	-2.551	33.102	-6.0692
127.27	-3.6067	50.416	-6.5222	0.76431	-2.5619	0.013548	-0.035308	-0.019695	0.66022	-1.3176	3448.5	21.61	-1.5092	81.136	-64.295	77.098	76.903	21.479	-1.7103	-6.5051	0.79314	-2.551	33.102	-6.0692
127.27	-3.6075	50.415	-6.5221	0.76414	-2.562	0.0125	-0.034061	-0.020445	0.66022	-1.3176	3447.8	21.61	-1.5095	81.135	-64.258	77.098	76.903	21.479	-1.7103	-6.5051	0.79314	-2.551	33.102	-6.0692
127.27	-3.6083	50.414	-6.5221	0.76397	-2.5621	0.011436	-0.032778	-0.021167	0.66022	-1.3176	3447.1	21.609	-1.5099	81.135	-64.221	77.098	76.903	21.479	-1.7103	-6.5051	0.79314	-2.551	33.102	-6.0692
127.27	-3.609	50.413	-6.522	0.76381	-2.5622	0.01036	-0.031462	-0.02186	0.66022	-1.3176	3446.4	21.609	-1.5102	81.134	-64.183	77.098	76.903	21.479	-1.7103	-6.5051	0.79314	-2.551	33.102	-6.0692
127.27	-3.6098	50.412	-6.522	0.76366	-2.5623	0.0092714	-0.030115	-0.022522	0.66022	-1.3176	3445.7	21.609	-1.5105	81.133	-64.145	77.098	76.903	21.479	-1.7103	-6.5051	0.79314	-2.551	33.102	-6.0692
127.27	-3.6105	50.411	-6.5219	0.76351	-2.5624	0.0081726	-0.028737	-0.023155	0.66022	-1.3176	3445.0	21.608	-1.5109	81.133	-64.106	77.098	76.903	21.479	-1.7103	-6.5051	0.79314	-2.551	33.102	-6.0692
127.27	-3.6112	50.409	-6.5219	0.76337	-2.5625	0.0070649	-0.027332	-0.023755	0.66022	-1.3176	3444.4	21.608	-1.5112	81.132	-64.067	77.098	76.903	21.479	-1.7103	-6.5051	0.79314	-2.551	33.102	-6.0692
127.27	-3.6119	50.408	-6.5219	0.76324	-2.5626	0.0059498	-0.025901	-0.024324	0.66022	-1.3176	3443.7	21.608	-1.5115	81.131	-64.028	77.099	76.903	21.479	-1.7103	-6.5051	0.79314	-2.551	33.102	-6.0692
127.27	-3.6126	50.406	-6.5218	0.76311	-2.5628	0.0048287	-0.024446	-0.024861	0.66022	-1.3176	3443.0	21.607	-1.5118	81.13	-63.988	77.099	76.903	21.479	-1.7103	-6.5051	0.79314	-2.551	33.102	-6.0692
127.26	-3.6133	50.405	-6.5218	0.76299	-2.5629	0.0037032	-0.022968	-0.025364	0.66022	-1.3176	3442.3	21.607	-1.5121	81.13	-63.948	77.099	76.903	21.479	-1.7103	-6.5051	0.79314	-2.551	33.102	-6.0692
127.26	-3.6139	50.403	-6.5218	0.76288	-2.563	0.0025746	-0.021471	-0.025834	0.66022	-1.3176	3441.6	21.606	-1.5124	81.129	-63.909	77.099	76.903	21.479	-1.7103	-6.5051	0.79314	-2.551	33.102	-6.0692
127.26	-3.6146	50.402	-6.5218	0.76278	-2.5631	0.0014445	-0.019954	-0.02627	0.66022	-1.3176	3440.9	21.606	-1.5126	81.128	-63.869	77.099	76.903	21.479	-1.7103	-6.5051	0.79314	-2.551	33.102	-6.0692
127.26	-3.6152	50.4	-6.5218	0.76268	-2.5633	0.00031433	-0.018421	-0.026671	0.66022	-1.3176	3440.3	21.605	-1.5129	81.127	-63.829	77.099	76.903	21.479	-1.7103	-6.5051	0.79314	-2.551	33.102	-6.0692
127.26	-3.6158	50.398	-6.5218	0.76259	-2.5634	-0.00081445	-0.016874	-0.027037	0.66022	-1.3176	3439.6	21.604	-1.5132	81.127	-63.789	77.099	76.903	21.479	-1.7103	-6.5051	0.79314	-2.551	33.102	-6.0692
127.26	-3.6163	50.396	-6.5218	0.76251	-2.5635	-0.0019404	-0.015313	-0.027368	0.66022	-1.3176	3438.9	21.604	-1.5134	81.126	-63.749	77.099	76.903	21.479	-1.7103	-6.5051	0.79314	-2.551	33.102	-6.0692
127.26	-3.6169	50.394	-6.5218	0.76244	-2.5637	-0.0030621	-0.013743	-0.027664	0.66022	-1.3176	3438.2	21.603	-1.5137	81.125	-63.71	77.099	76.903	21.479	-1.7103	-6.5051	0.79314	-2.551	33.102	-6.0692
127.26	-3.6174	50.392	-6.5218	0.76238	-2.5638	-0.0041781	-0.012163	-0.027924	0.66022	-1.3176	3437.5	21.603	-1.5139	81.124	-63.671	77.099	76.903	21.479	-1.7103	-6.5051	0.79314	-2.551	33.102	-6.0692
127.26	-3.6179	50.391	-6.5218	0.76232	-2.564	-0.0052871	-0.010577	-0.028148	0.66022	-1.3176	3436.8	21.602	-1.5141	81.124	-63.632	77.099	76.903	21.479	-1.7103	-6.5051	0.79314	-2.551	33.102	-6.0692
127.26	-3.6183	50.388	-6.5219	0.76227	-2.5641	-0.0063876	-0.0089855	-0.028336	0.66022	-1.3176	3436.2	21.601	-1.5143	81.123	-63.593	77.1	76.903	21.479	-1.7103	-6.5051	0.79314	-2.551	33.102	-6.0692
127.26	-3.6187	50.386	-6.5219	0.76223	-2.5642	-0.0074782	-0.0073916	-0.028488	0.66022	-1.3176	3435.5	21.6	-1.5145	81.122	-63.554	77.1	76.903	21.479	-1.7103	-6.5051	0.79314	-2.551	33.102	-6.0692
127.26	-3.6191	50.384	-6.5219	0.7622	-2.5644	-0.0085577	-0.0057968	-0.028603	0.66022	-1.3176	3434.8	21.6	-1.5147	81.121	-63.516	77.1	76.903	21.479	-1.7103	-6.5051	0.79314	-2.551	33.102	-6.0692
127.26	-3.6195	50.382	-6.522	0.76217	-2.5645	-0.0096247	-0.0042031	-0.028683	0.66022	-1.3176	3434.1	21.599	-1.5149	81.121	-63.479	77.1	76.903	21.479	-1.7103	-6.5051	0.79314	-2.551	33.102	-6.0692
127.26	-3.6199	50.38	-6.522	0.76216	-2.5647	-0.010678	-0.0026124	-0.028726	0.66022	-1.3176	3433.4	21.598	-1.515	81.12	-63.442	77.1	76.903	21.479	-1.7103	-6.5051	0.79314	-2.551	33.102	-6.0692
127.26	-3.6202	50.378	-6.5221	0.76215	-2.5648	-0.011716	-0.0010267	-0.028733	0.66022	-1.3176	3432.8	21.597	-1.5152	81.119	-63.405	77.1	76.903	21.479	-1.7103	-6.5051	0.79314	-2.551	33.102	-6.0692
127.26	-3.6204	50.375	-6.5222	0.76214	-2.565	-0.012738	0.00055219	-0.028703	0.66022	-1.3176	3432.1	21.597	-1.5153	81.118	-63.369	77.1	76.903	21.479	-1.7103	-6.5051	0.79314	-2.551	33.102	-6.0692
127.26	-3.6207	50.373	-6.5222	0.76215	-2.5651	-0.013742	0.0021223	-0.028638	0.66022	-1.3176	3431.4	21.596	-1.5154	81.118	-63.333	77.1	76.903	21.479	-1.7103	-6.5051	0.79314	-2.551	33.102	-6.0692
127.25	-3.6209	50.371	-6.5223	0.76217	-2.5653	-0.014727	0.0036818	-0.028538	0.66022	-1.3176	3430.7	21.595	-1.5155	81.117	-63.298	77.1	76.903	21.479	-1.7103	-6.5051	0.79314	-2.551	33.102	-6.0692
127.25	-3.6211	50.368	-6.5224	0.76219	-2.5654	-0.015693	0.0052288	-0.028402	0.66022	-1.3176	3430.0	21.594	-1.5156	81.116	-63.263	77.1	76.903	21.479	-1.7103	-6.5051	0.79314	-2.551	33.102	-6.0692
127.25	-3.6212	50.366	-6.5224	0.76222	-2.5655	-0.016638	0.0067614	-0.028231	0.66022	-1.3176	3429.3	21.593	-1.5157	81.115	-63.23	77.1	76.903	21.479	-1.7103	-6.5051	0.79314	-2.551	33.102	-6.0692
127.25	-3.6213	50.364	-6.5225	0.76226	-2.5657	-0.01756	0.008278	-0.028024	0.66022	-1.3176	3428.7	21.592	-1.5157	81.115	-63.197	77.1	76.903	21.479	-1.7103	-6.5051	0.79314	-2.551	33.102	-6.0692
127.25	-3.6214	50.361	-6.5226	0.7623	-2.5658	-0.018459	0.0097765	-0.027784	0.66022	-1.3176	3428.0	21.591	-1.5158	81.114	-63.164	77.1	76.903	21.479	-1.7103	-6.5051	0.79314	-2.551	33.102	-6.0692
127.25	-3.6214	50.359	-6.5227	0.76235	-2.566	-0.019334	0.011255	-0.027509	0.66022	-1.3176	3427.3	21.591	-1.5158	81.113	-63.132	77.1	76.903	21.479	-1.7103	-6.5051	0.79314	-2.551	33.102	-6.0692
127.25	-3.6214	50.356	-6.5228	0.76241	-2.5661	-0.020184	0.012713	-0.027201	0.66022	-1.3176	3426.6	21.59	-1.5158	81.112	-63.101	77.101	76.903	21.479	-1.7103	-6.5051	0.79314	-2.551	33.102	-6.0692
127.25	-3.6214	50.354	-6.5229	0.76248	-2.5662	-0.021008	0.014147	-0.02686	0.66022	-1.3176	3425.9	21.589	-1.5158	81.112	-63.071	77.101	76.903	21.479	-1.7103	-6.5051	0.79314	-2.551	33.102	-6.0692
127.25	-3.6213	50.351	-6.523	0.76256	-2.5664	-0.021805	0.015557	-0.026486	0.66022	-1.3176	3425.3	21.588	-1.5158	81.111	-63.042	77.101	76.903	21.479	-1.7103	-6.5051	0.79314	-2.551	33.102	-6.0692
127.25	-3.6212	50.349	-6.5231	0.76264	-2.5665	-0.022574	0.01694	-0.026081	0.66022	-1.3176	3424.6	21.587	-1.5157	81.11	-63.013	77.101	76.903	21.479	-1.7103	-6.5051	0.79314	-2.551	33.102	-6.0692
127.25	-3.621	50.346	-6.5233	0.76272	-2.5666	-0.023314	0.018295	-0.025644	0.66022	-1.3176	3423.9	21.586	-1.5157	81.109	-62.986	77.101	76.903	21.479	-1.7103	-6.5051	0.79314	-2.551	33.102	-6.0692
127.25	-3.6208	50.344	-6.5234	0.76282	-2.5667	-0.024024	0.019621	-0.025176	0.66022	-1.3176	3423.2	21.585	-1.5156	81.109	-62.959	77.101	76.903	21.479	-1.7103	-6.5051	0.79314	-2.551	33.102	-6.0692
127.25	-3.6206	50.341	-6.5235	0.76292	-2.5669	-0.024704	0.020916	-0.024678	0.66022	-1.3176	3422.5	21.584	-1.5155	81.108	-62.933	77.101	76.903	21.479	-1.7103	-6.5051	0.79314	-2.551	33.102	-6.0692
127.25	-3.6203	50.339	-6.5236	0.76303	-2.567	-0.025353	0.022178	-0.02415	0.66022	-1.3176	3421.9	21.583	-1.5154	81.107	-62.908	77.101	76.903	21.479	-1.7103	-6.5051	0.79314	-2.551	33.102	-6.0692
127.25	-3.62	50.336	-6.5237	0.76314	-2.5671	-0.025971	0.023406	-0.023595	0.66022	-1.3176	3421.2	21.582	-1.5153	81.106	-62.884	77.101	76.903	21.479	-1.7103	-6.5051	0.79314	-2.551	33.102	-6.0692
127.25	-3.6196	50.334	-6.5239	0.76326	-2.5672	-0.026556	0.024599	-0.023011	0.66022	-1.3176	3420.5	21.581	-1.5152	81.106	-62.86	77.101	76.903	21.479	-1.7103	-6.5051	0.79314	-2.551	33.102	-6.0692
127.25	-3.6193	50.331	-6.524	0.76339	-2.5673	-0.027108	0.025755	-0.0224	0.66022	-1.3176	3419.8	21.58	-1.515	81.105	-62.838	77.101	76.903	21.479	-1.7103	-6.5051	0.79314	-2.551	33.102	-6.0692
127.25	-3.6188	50.329	-6.5241	0.76352	-2.5675	-0.027627	0.026873	-0.021763	0.66022	-1.3176	3419.1	21.58	-1.5149	81.104	-62.817	77.101	76.903	21.479	-1.7103	-6.5051	0.79314	-2.551	33.102	-6.0692
127.25	-3.6184	50.326	-6.5243	0.76366	-2.5676	-0.028112	0.027952	-0.0211	0.66022	-1.3176	3418.4	21.579	-1.5147	81.103	-62.797	77.101	76.903	21.479	-1.7103	-6.5051	0.79314	-2.551	33.102	-6.0692
127.25	-3.6179	50.324	-6.5244	0.7638	-2.5677	-0.028563	0.028991	-0.020413	0.66022	-1.3176	3417.8	21.578	-1.5145	81.102	-62.777	77.101	76.903	21.479	-1.7103	-6.5051	0.79314	-2.551	33.102	-6.0692
127.25	-3.6173	50.321	-6.5246	0.76395	-2.5678	-0.028979	0.029988	-0.019703	0.66022	-1.3176	3417.1	21.577	-1.5143	81.102	-62.759	77.101	76.903	21.479	-1.7103	-6.5051	0.79314	-2.551	33.102	-6.0692
127.25	-3.6167	50.319	-6.5247	0.7641	-2.5679	-0.02936	0.030943	-0.01897	0.66022	-1.3176	3416.4	21.576	-1.5141	81.101	-62.742	77.101	76.903	21.479	-1.7103	-6.5051	0.79314	-2.551	33.102	-6.0692
127.25	-3.6161	50.316	-6.5249	0.76426	-2.568	-0.029705	0.031854	-0.018215	0.66022	-1.3176	3415.7	21.575	-1.5138	81.1	-62.725	77.101	76.903	21.479	-1.7103	-6.5051	0.79314	-2.551	33.102	-6.0692
127.25	-3.6155	50.314	-6.525	0.76442	-2.568	-0.030014	0.03272	-0.017439	0.66022	-1.3176	3415.0	21.574	-1.5136	81.099	-62.71	77.102	76.903	21.479	-1.7103	-6.5051	0.79314	-2.551	33.102	-6.0692
127.25	-3.6148	50.311	-6.5252	0.76458	-2.5681	-0.030288	0.033541	-0.016644	0.66022	-1.3176	3414.4	21.573	-1.5133	81.099	-62.696	77.102	76.903	21.479	-1.7103	-6.5051	0.79314	-2.551	33.102	-6.0692
127.24	-3.614	50.309	-6.5253	0.76475	-2.5682	-0.030525	0.034315	-0.015831	0.66022	-1.3176	3413.7	21.572	-1.513	81.098	-62.683	77.102	76.903	21.479	-1.7103	-6.5051	0.79314	-2.551	33.102	-6.0692
127.24	-3.6133	50.307	-6.5255	0.76493	-2.5683	-0.030727	0.035042	-0.014999	0.66022	-1.3176	3413.0	21.572	-1.5127	81.097	-62.67	77.102	76.903	21.479	-1.7103	-6.5051	0.79314	-2.551	33.102	-6.0692
127.24	-3.6125	50.304	-6.5256	0.7651	-2.5684	-0.030892	0.035721	-0.014152	0.66022	-1.3176	3412.3	21.571	-1.5124	81.096	-62.659	77.102	76.903	21.479	-1.7103	-6.5051	0.79314	-2.551	33.102	-6.0692
127.24	-3.6116	50.302	-6.5258	0.76528	-2.5684	-0.03102	0.036352	-0.013288	0.66022	-1.3176	3411.6	21.57	-1.512	81.096	-62.649	77.102	76.903	21.479	-1.7103	-6.5051	0.79314	-2.551	33.102	-6.0692
127.24	-3.6108	50.3	-6.5259	0.76547	-2.5685	-0.031112	0.036933	-0.012411	0.66022	-1.3176	3411.0	21.569	-1.5117	81.095	-62.64	77.102	76.903	21.479	-1.7103	-6.5051	0.79314	-2.551	33.102	-6.0692
127.24	-3.6098	50.298	-6.5261	0.76565	-2.5686	-0.031168	0.037464	-0.01152	0.66022	-1.3176	3410.3	21.568	-1.5113	81.094	-62.632	77.102	76.903	21.479	-1.7103	-6.5051	0.79314	-2.551	33.102	-6.0692
127.24	-3.6089	50.295	-6.5262	0.76584	-2.5686	-0.031187	0.037945	-0.010617	0.66022	-1.3176	3409.6	21.568	-1.5109	81.093	-62.626	77.102	76.903	21.479	-1.7103	-6.5051	0.79314	-2.551	33.102	-6.0692
127.24	-3.6079	50.293	-6.5264	0.76603	-2.5687	-0.03117	0.038375	-0.0097033	0.66022	-1.3176	3408.9	21.567	-1.5105	81.093	-62.62	77.102	76.903	21.479	-1.7103	-6.5051	0.79314	-2.551	33.102	-6.0692
127.24	-3.6069	50.291	-6.5266	0.76622	-2.5687	-0.031117	0.038754	-0.0087796	0.66022	-1.3176	3408.2	21.566	-1.5101	81.092	-62.615	77.102	76.903	21.479	-1.7103	-6.5051	0.79314	-2.551	33.102	-6.0692
127.24	-3.6059	50.289	-6.5267	0.76642	-2.5687	-0.031028	0.039082	-0.0078473	0.66022	-1.3176	3407.5	21.565	-1.5097	81.091	-62.612	77.102	76.903	21.479	-1.7103	-6.5051	0.79314	-2.551	33.102	-6.0692
127.24	-3.6048	50.287	-6.5269	0.76662	-2.5688	-0.030904	0.039357	-0.0069075	0.66022	-1.3176	3406.9	21.565	-1.5093	81.09	-62.609	77.102	76.903	21.479	-1.7103	-6.5051	0.79314	-2.551	33.102	-6.0692
127.24	-3.6037	50.285	-6.527	0.76681	-2.5688	-0.030744	0.039581	-0.0059614	0.66022	-1.3176	3406.2	21.564	-1.5088	81.09	-62.608	77.102	76.903	21.479	-1.7103	-6.5051	0.79314	-2.551	33.102	-6.0692
127.24	-3.6026	50.283	-6.5272	0.76701	-2.5688	-0.030549	0.039752	-0.0050101	0.66022	-1.3176	3405.5	21.563	-1.5084	81.089	-62.607	77.102	76.903	21.479	-1.7103	-6.5051	0.79314	-2.551	33.102	-6.0692
127.24	-3.6014	50.282	-6.5273	0.76721	-2.5689	-0.03032	0.039871	-0.0040548	0.66022	-1.3176	3404.8	21.563	-1.5079	81.088	-62.608	77.103	76.903	21.479	-1.7103	-6.5051	0.79314	-2.551	33.102	-6.0692
127.24	-3.6002	50.28	-6.5275	0.76741	-2.5689	-0.030057	0.039938	-0.0030967	0.66022	-1.3176	3404.1	21.562	-1.5074	81.087	-62.61	77.103	76.903	21.479	-1.7103	-6.5051	0.79314	-2.551	33.102	-6.0692
127.24	-3.599	50.278	-6.5276	0.76761	-2.5689	-0.029759	0.039952	-0.0021369	0.66022	-1.3176	3403.5	21.562	-1.5069	81.087	-62.613	77.103	76.903	21.479	-1.7103	-6.5051	0.79314	-2.551	33.102	-6.0692
127.24	-3.5978	50.276	-6.5278	0.76781	-2.5689	-0.029429	0.039914	-0.0011767	0.66022	-1.3176	3402.8	21.561	-1.5064	81.086	-62.617	77.103	76.903	21.479	-1.7103	-6.5051	0.79314	-2.551	33.102	-6.0692
127.24	-3.5965	50.275	-6.5279	0.76801	-2.5689	-0.029065	0.039825	-0.0002172	0.66022	-1.3176	3402.1	21.56	-1.5059	81.085	-62.622	77.103	76.903	21.479	-1.7103	-6.5051	0.79314	-2.551	33.102	-6.0692
127.24	-3.5952	50.273	-6.5281	0.76821	-2.5689	-0.02867	0.039683	0.00074044	0.66022	-1.3176	3401.4	21.56	-1.5053	81.084	-62.628	77.103	76.903	21.479	-1.7103	-6.5051	0.79314	-2.551	33.102	-6.0692
127.23	-3.5939	50.272	-6.5282	0.76841	-2.5689	-0.028243	0.03949	0.0016951	0.66022	-1.3176	3400.7	21.559	-1.5048	81.084	-62.635	77.103	76.903	21.479	-1.7103	-6.5051	0.79314	-2.551	33.102	-6.0692
127.23	-3.5925	50.27	-6.5284	0.7686	-2.5689	-0.027784	0.039246	0.0026455	0.66022	-1.3176	3400.1	21.559	-1.5043	81.083	-62.643	77.103	76.903	21.479	-1.7103	-6.5051	0.79314	-2.551	33.102	-6.0692
127.23	-3.5912	50.269	-6.5285	0.7688	-2.5689	-0.027296	0.038951	0.0035906	0.66022	-1.3176	3399.4	21.559	-1.5037	81.082	-62.652	77.103	76.903	21.479	-1.7103	-6.5051	0.79314	-2.551	33.102	-6.0692
127.23	-3.5898	50.267	-6.5286	0.76899	-2.5689	-0.026777	0.038606	0.0045292	0.66022	-1.3176	3398.7	21.558	-1.5031	81.081	-62.662	77.103	76.903	21.479	-1.7103	-6.5051	0.79314	-2.551	33.102	-6.0692
127.23	-3.5884	50.266	-6.5288	0.76918	-2.5688	-0.02623	0.038211	0.0054603	0.66022	-1.3176	3398.0	21.558	-1.5026	81.081	-62.673	77.103	76.903	21.479	-1.7103	-6.5051	0.79314	-2.551	33.102	-6.0692
127.23	-3.587	50.265	-6.5289	0.76937	-2.5688	-0.025654	0.037767	0.0063826	0.66022	-1.3176	3397.3	21.557	-1.502	81.08	-62.686	77.103	76.903	21.479	-1.7103	-6.5051	0.79314	-2.551	33.102	-6.0692
127.23	-3.5855	50.264	-6.529	0.76956	-2.5688	-0.025051	0.037275	0.0072951	0.66022	-1.3176	3396.7	21.557	-1.5014	81.079	-62.699	77.104	76.903	21.479	-1.7103	-6.5051	0.79314	-2.551	33.102	-6.0692
127.23	-3.5841	50.263	-6.5291	0.76975	-2.5687	-0.024421	0.036734	0.0081967	0.66022	-1.3176	3396.0	21.557	-1.5008	81.079	-62.713	77.104	76.903	21.479	-1.7103	-6.5051	0.79314	-2.551	33.102	-6.0692
127.23	-3.5826	50.262	-6.5293	0.76993	-2.5687	-0.023765	0.036147	0.0090864	0.66022	-1.3176	3395.3	21.557	-1.5002	81.078	-62.728	77.104	76.903	21.479	-1.7103	-6.5051	0.79314	-2.551	33.102	-6.0692
127.23	-3.5811	50.261	-6.5294	0.77011	-2.5686	-0.023085	0.035513	0.009963	0.66022	-1.3176	3394.6	21.556	-1.4996	81.077	-62.744	77.104	76.903	21.479	-1.7103	-6.5051	0.79314	-2.551	33.102	-6.0692
127.23	-3.5796	50.26	-6.5295	0.77028	-2.5686	-0.02238	0.034834	0.010826	0.66022	-1.3176	3393.9	21.556	-1.499	81.076	-62.761	77.104	76.903	21.479	-1.7103	-6.5051	0.79314	-2.551	33.102	-6.0692
127.23	-3.5781	50.259	-6.5296	0.77046	-2.5685	-0.021652	0.03411	0.011673	0.66022	-1.3176	3393.3	21.556	-1.4984	81.076	-62.779	77.104	76.903	21.479	-1.7103	-6.5051	0.79314	-2.551	33.102	-6.0692
127.22	-3.5766	50.258	-6.5297	0.77062	-2.5685	-0.020902	0.033343	0.012505	0.66022	-1.3176	3392.6	21.556	-1.4977	81.075	-62.798	77.104	76.903	21.479	-1.7103	-6.5051	0.79314	-2.551	33.102	-6.0692
127.22	-3.5751	50.257	-6.5298	0.77079	-2.5684	-0.02013	0.032533	0.013319	0.66022	-1.3176	3391.9	21.556	-1.4971	81.074	-62.818	77.104	76.903	21.479	-1.7103	-6.5051	0.79314	-2.551	33.102	-6.0692
127.22	-3.5736	50.257	-6.5299	0.77095	-2.5683	-0.019338	0.031682	0.014115	0.66022	-1.3176	3391.2	21.556	-1.4965	81.073	-62.838	77.104	76.903	21.479	-1.7103	-6.5051	0.79314	-2.551	33.102	-6.0692
127.22	-3.572	50.256	-6.53	0.77111	-2.5683	-0.018527	0.030791	0.014893	0.66022	-1.3176	3390.5	21.556	-1.4959	81.073	-62.86	77.104	76.903	21.479	-1.7103	-6.5051	0.79314	-2.551	33.102	-6.0692
127.22	-3.5705	50.256	-6.5301	0.77126	-2.5682	-0.017697	0.02986	0.015651	0.66022	-1.3176	3389.8	21.555	-1.4952	81.072	-62.882	77.105	76.903	21.479	-1.7103	-6.5051	0.79314	-2.551	33.102	-6.0692
127.22	-3.569	50.255	-6.5302	0.7714	-2.5681	-0.01685	0.028892	0.016388	0.66022	-1.3176	3389.2	21.555	-1.4946	81.071	-62.905	77.105	76.903	21.479	-1.7103	-6.5051	0.79314	-2.551	33.102	-6.0692
127.22	-3.5674	50.255	-6.5303	0.77155	-2.568	-0.015986	0.027886	0.017103	0.66022	-1.3176	3388.5	21.556	-1.494	81.071	-62.929	77.105	76.903	21.479	-1.7103	-6.5051	0.79314	-2.551	33.102	-6.0692
127.22	-3.5659	50.255	-6.5303	0.77168	-2.5679	-0.015108	0.026846	0.017796	0.66022	-1.3176	3387.8	21.556	-1.4933	81.07	-62.954	77.105	76.903	21.479	-1.7103	-6.5051	0.79314	-2.551	33.102	-6.0692
127.22	-3.5643	50.254	-6.5304	0.77182	-2.5678	-0.014215	0.025771	0.018466	0.66022	-1.3176	3387.1	21.556	-1.4927	81.069	-62.98	77.105	76.903	21.479	-1.7103	-6.5051	0.79314	-2.551	33.102	-6.0692
127.21	-3.5628	50.254	-6.5305	0.77194	-2.5677	-0.013309	0.024663	0.019112	0.66022	-1.3176	3386.4	21.556	-1.4921	81.069	-63.006	77.105	76.903	21.479	-1.7103	-6.5051	0.79314	-2.551	33.102	-6.0692
127.21	-3.5612	50.254	-6.5305	0.77206	-2.5677	-0.012391	0.023525	0.019733	0.66022	-1.3176	3385.8	21.556	-1.4914	81.068	-63.033	77.105	76.903	21.479	-1.7103	-6.5051	0.79314	-2.551	33.102	-6.0692
127.21	-3.5597	50.254	-6.5306	0.77218	-2.5676	-0.011463	0.022356	0.020329	0.66022	-1.3176	3385.1	21.556	-1.4908	81.067	-63.061	77.105	76.903	21.479	-1.7103	-6.5051	0.79314	-2.551	33.102	-6.0692
127.21	-3.5582	50.254	-6.5307	0.77229	-2.5674	-0.010524	0.021159	0.020899	0.66022	-1.3176	3384.4	21.556	-1.4902	81.066	-63.089	77.106	76.903	21.479	-1.7103	-6.5051	0.79314	-2.551	33.102	-6.0692
127.21	-3.5567	50.254	-6.5307	0.77239	-2.5673	-0.0095774	0.019935	0.021442	0.66022	-1.3176	3383.7	21.556	-1.4895	81.066	-63.118	77.106	76.903	21.479	-1.7103	-6.5051	0.79314	-2.551	33.102	-6.0692
127.21	-3.5551	50.254	-6.5308	0.77248	-2.5672	-0.008623	0.018686	0.021958	0.66022	-1.3176	3383.0	21.557	-1.4889	81.065	-63.147	77.106	76.903	21.479	-1.7103	-6.5051	0.79314	-2.551	33.102	-6.0692
127.21	-3.5536	50.255	-6.5308	0.77257	-2.5671	-0.0076623	0.017413	0.022446	0.66022	-1.3176	3382.4	21.557	-1.4883	81.064	-63.178	77.106	76.903	21.479	-1.7103	-6.5051	0.79314	-2.551	33.102	-6.0692
127.21	-3.5521	50.255	-6.5308	0.77266	-2.567	-0.0066963	0.016118	0.022906	0.66022	-1.3176	3381.7	21.557	-1.4877	81.064	-63.208	77.106	76.903	21.479	-1.7103	-6.5051	0.79314	-2.551	33.102	-6.0692
127.2	-3.5507	50.255	-6.5309	0.77274	-2.5669	-0.0057264	0.014802	0.023337	0.66022	-1.3176	3381.0	21.558	-1.4871	81.063	-63.24	77.106	76.903	21.479	-1.7103	-6.5051	0.79314	-2.551	33.102	-6.0692
127.2	-3.5492	50.256	-6.5309	0.77281	-2.5668	-0.0047536	0.013468	0.023738	0.66022	-1.3176	3380.3	21.558	-1.4865	81.062	-63.271	77.106	76.903	21.479	-1.7103	-6.5051	0.79314	-2.551	33.102	-6.0692
127.2	-3.5478	50.256	-6.5309	0.77287	-2.5667	-0.0037791	0.012116	0.02411	0.66022	-1.3176	3379.6	21.558	-1.4859	81.062	-63.304	77.106	76.903	21.479	-1.7103	-6.5051	0.79314	-2.551	33.102	-6.0692
127.2	-3.5463	50.256	-6.5309	0.77293	-2.5665	-0.0028041	0.010748	0.024452	0.66022	-1.3176	3379.0	21.559	-1.4853	81.061	-63.336	77.107	76.903	21.479	-1.7103	-6.5051	0.79314	-2.551	33.102	-6.0692
127.2	-3.5449	50.257	-6.5309	0.77298	-2.5664	-0.0018296	0.0093674	0.024763	0.66022	-1.3176	3378.3	21.559	-1.4847	81.06	-63.369	77.107	76.903	21.479	-1.7103	-6.5051	0.79314	-2.551	33.102	-6.0692
127.2	-3.5435	50.258	-6.5309	0.77302	-2.5663	-0.00085692	0.0079742	0.025043	0.66022	-1.3176	3377.6	21.56	-1.4842	81.06	-63.403	77.107	76.903	21.479	-1.7103	-6.5051	0.79314	-2.551	33.102	-6.0692
127.2	-3.5421	50.258	-6.5309	0.77306	-2.5662	0.00011285	0.0065706	0.025292	0.66022	-1.3176	3376.9	21.56	-1.4836	81.059	-63.437	77.107	76.903	21.479	-1.7103	-6.5051	0.79314	-2.551	33.102	-6.0692
127.19	-3.5408	50.259	-6.5309	0.77309	-2.566	0.0010786	0.0051584	0.02551	0.66022	-1.3176	3376.2	21.561	-1.483	81.058	-63.471	77.107	76.903	21.479	-1.7103	-6.5051	0.79314	-2.551	33.102	-6.0692
127.19	-3.5394	50.26	-6.5309	0.77311	-2.5659	0.0020391	0.0037393	0.025696	0.66022	-1.3176	3375.5	21.561	-1.4825	81.057	-63.505	77.107	76.903	21.479	-1.7103	-6.5051	0.79314	-2.551	33.102	-6.0692
127.19	-3.5381	50.26	-6.5309	0.77312	-2.5658	0.0029933	0.0023151	0.025851	0.66022	-1.3176	3374.9	21.562	-1.482	81.057	-63.54	77.107	76.903	21.479	-1.7103	-6.5051	0.79314	-2.551	33.102	-6.0692
127.19	-3.5368	50.261	-6.5309	0.77313	-2.5656	0.00394	0.00088748	0.025974	0.66022	-1.3176	3374.2	21.562	-1.4814	81.056	-63.574	77.108	76.903	21.479	-1.7103	-6.5051	0.79314	-2.551	33.102	-6.0692
127.19	-3.5356	50.262	-6.5309	0.77313	-2.5655	0.0048782	-0.00054171	0.026065	0.66022	-1.3176	3373.5	21.563	-1.4809	81.055	-63.609	77.108	76.903	21.479	-1.7103	-6.5051	0.79314	-2.551	33.102	-6.0692
127.19	-3.5343	50.263	-6.5309	0.77313	-2.5654	0.0058067	-0.0019708	0.026123	0.66022	-1.3176	3372.8	21.563	-1.4804	81.055	-63.644	77.108	76.903	21.479	-1.7103	-6.5051	0.79314	-2.551	33.102	-6.0692
127.19	-3.5331	50.264	-6.5308	0.77311	-2.5653	0.0067244	-0.0033979	0.02615	0.66022	-1.3176	3372.1	21.564	-1.4799	81.054	-63.679	77.108	76.903	21.479	-1.7103	-6.5051	0.79314	-2.551	33.102	-6.0692
127.18	-3.532	50.265	-6.5308	0.77309	-2.5651	0.0076303	-0.0048213	0.026145	0.66022	-1.3176	3371.5	21.565	-1.4794	81.053	-63.715	77.108	76.903	21.479	-1.7103	-6.5051	0.79314	-2.551	33.102	-6.0692
127.18	-3.5308	50.266	-6.5307	0.77307	-2.565	0.0085233	-0.0062394	0.026108	0.66022	-1.3176	3370.8	21.565	-1.479	81.053	-63.75	77.108	76.903	21.479	-1.7103	-6.5051	0.79314	-2.551	33.102	-6.0692
127.18	-3.5297	50.267	-6.5307	0.77303	-2.5649	0.0094023	-0.0076502	0.02604	0.66022	-1.3176	3370.1	21.566	-1.4785	81.052	-63.785	77.108	76.903	21.479	-1.7103	-6.5051	0.79314	-2.551	33.102	-6.0692
127.18	-3.5286	50.268	-6.5307	0.77299	-2.5647	0.010266	-0.0090522	0.025939	0.66022	-1.3176	3369.4	21.567	-1.4781	81.051	-63.82	77.109	76.903	21.479	-1.7103	-6.5051	0.79314	-2.551	33.102	-6.0692
127.18	-3.5275	50.269	-6.5306	0.77294	-2.5646	0.011114	-0.010444	0.025808	0.66022	-1.3176	3368.7	21.567	-1.4776	81.051	-63.855	77.109	76.903	21.479	-1.7103	-6.5051	0.79314	-2.551	33.102	-6.0692
127.18	-3.5265	50.271	-6.5305	0.77288	-2.5645	0.011945	-0.011823	0.025645	0.66022	-1.3176	3368.0	21.568	-1.4772	81.05	-63.889	77.109	76.903	21.479	-1.7103	-6.5051	0.79314	-2.551	33.102	-6.0692
127.17	-3.5255	50.272	-6.5305	0.77282	-2.5644	0.012759	-0.013188	0.025451	0.66022	-1.3176	3367.4	21.569	-1.4768	81.049	-63.924	77.109	76.903	21.479	-1.7103	-6.5051	0.79314	-2.551	33.102	-6.0692
127.17	-3.5246	50.273	-6.5304	0.77275	-2.5642	0.013553	-0.014537	0.025227	0.66022	-1.3176	3366.7	21.57	-1.4764	81.049	-63.958	77.109	76.903	21.479	-1.7103	-6.5051	0.79314	-2.551	33.102	-6.0692
127.17	-3.5236	50.274	-6.5303	0.77268	-2.5641	0.014327	-0.015869	0.024972	0.66022	-1.3176	3366.0	21.57	-1.476	81.048	-63.992	77.109	76.903	21.479	-1.7103	-6.5051	0.79314	-2.551	33.102	-6.0692
127.17	-3.5227	50.275	-6.5303	0.77259	-2.564	0.01508	-0.017183	0.024687	0.66022	-1.3176	3365.3	21.571	-1.4757	81.047	-64.025	77.109	76.903	21.479	-1.7103	-6.5051	0.79314	-2.551	33.102	-6.0692
127.17	-3.5219	50.277	-6.5302	0.7725	-2.5639	0.015812	-0.018475	0.024373	0.66022	-1.3176	3364.6	21.572	-1.4753	81.047	-64.058	77.11	76.903	21.479	-1.7103	-6.5051	0.79314	-2.551	33.102	-6.0692
127.17	-3.5211	50.278	-6.5301	0.77241	-2.5637	0.016522	-0.019746	0.024029	0.66022	-1.3176	3364.0	21.573	-1.475	81.046	-64.091	77.11	76.903	21.479	-1.7103	-6.5051	0.79314	-2.551	33.102	-6.0692
127.16	-3.5203	50.279	-6.53	0.77231	-2.5636	0.017208	-0.020993	0.023658	0.66022	-1.3176	3363.3	21.573	-1.4747	81.045	-64.122	77.11	76.903	21.479	-1.7103	-6.5051	0.79314	-2.551	33.102	-6.0692
127.16	-3.5195	50.28	-6.5299	0.7722	-2.5635	0.01787	-0.022215	0.023257	0.66022	-1.3176	3362.6	21.574	-1.4744	81.045	-64.154	77.11	76.903	21.479	-1.7103	-6.5051	0.79314	-2.551	33.102	-6.0692
127.16	-3.5188	50.282	-6.5299	0.77209	-2.5634	0.018507	-0.023411	0.02283	0.66022	-1.3176	3361.9	21.575	-1.4741	81.044	-64.185	77.11	76.903	21.479	-1.7103	-6.5051	0.79314	-2.551	33.102	-6.0692
127.16	-3.5182	50.283	-6.5298	0.77197	-2.5633	0.019118	-0.024578	0.022375	0.66022	-1.3176	3361.2	21.576	-1.4738	81.043	-64.215	77.11	76.903	21.479	-1.7103	-6.5051	0.79314	-2.551	33.102	-6.0692
127.16	-3.5175	50.284	-6.5297	0.77184	-2.5632	0.019703	-0.025716	0.021894	0.66022	-1.3176	3360.5	21.576	-1.4736	81.043	-64.244	77.111	76.903	21.479	-1.7103	-6.5051	0.79314	-2.551	33.102	-6.0692
127.16	-3.5169	50.286	-6.5296	0.77171	-2.563	0.020261	-0.026823	0.021388	0.66022	-1.3176	3359.9	21.577	-1.4733	81.042	-64.273	77.111	76.903	21.479	-1.7103	-6.5051	0.79314	-2.551	33.102	-6.0692
127.15	-3.5164	50.287	-6.5295	0.77157	-2.5629	0.020791	-0.027898	0.020856	0.66022	-1.3176	3359.2	21.578	-1.4731	81.041	-64.3	77.111	76.903	21.479	-1.7103	-6.5051	0.79314	-2.551	33.102	-6.0692
127.15	-3.5159	50.288	-6.5294	0.77143	-2.5628	0.021292	-0.02894	0.0203	0.66022	-1.3176	3358.5	21.579	-1.4729	81.041	-64.327	77.111	76.903	21.479	-1.7103	-6.5051	0.79314	-2.551	33.102	-6.0692
127.15	-3.5154	50.29	-6.5292	0.77128	-2.5627	0.021765	-0.029947	0.019721	0.66022	-1.3176	3357.8	21.579	-1.4727	81.04	-64.353	77.111	76.903	21.479	-1.7103	-6.5051	0.79314	-2.551	33.102	-6.0692
127.15	-3.5149	50.291	-6.5291	0.77113	-2.5626	0.022209	-0.030918	0.019118	0.66022	-1.3176	3357.1	21.58	-1.4726	81.039	-64.378	77.111	76.903	21.479	-1.7103	-6.5051	0.79314	-2.551	33.102	-6.0692
127.15	-3.5145	50.292	-6.529	0.77097	-2.5625	0.022622	-0.031852	0.018493	0.66022	-1.3176	3356.5	21.581	-1.4724	81.039	-64.402	77.111	76.903	21.479	-1.7103	-6.5051	0.79314	-2.551	33.102	-6.0692
127.15	-3.5142	50.293	-6.5289	0.77081	-2.5625	0.023005	-0.032749	0.017848	0.66022	-1.3176	3355.8	21.582	-1.4723	81.038	-64.425	77.112	76.903	21.479	-1.7103	-6.5051	0.79314	-2.551	33.102	-6.0692
127.14	-3.5138	50.295	-6.5288	0.77065	-2.5624	0.023357	-0.033606	0.017181	0.66022	-1.3176	3355.1	21.582	-1.4721	81.037	-64.447	77.112	76.903	21.479	-1.7103	-6.5051	0.79314	-2.551	33.102	-6.0692
127.14	-3.5136	50.296	-6.5287	0.77048	-2.5623	0.023678	-0.034423	0.016496	0.66022	-1.3176	3354.4	21.583	-1.472	81.037	-64.467	77.112	76.903	21.479	-1.7103	-6.5051	0.79314	-2.551	33.102	-6.0692
127.14	-3.5133	50.297	-6.5286	0.7703	-2.5622	0.023967	-0.035199	0.015791	0.66022	-1.3176	3353.7	21.584	-1.4719	81.036	-64.487	77.112	76.903	21.479	-1.7103	-6.5051	0.79314	-2.551	33.102	-6.0692
127.14	-3.5131	50.298	-6.5284	0.77012	-2.5621	0.024224	-0.035933	0.015069	0.66022	-1.3176	3353.0	21.585	-1.4719	81.035	-64.505	77.112	76.903	21.479	-1.7103	-6.5051	0.79314	-2.551	33.102	-6.0692
127.14	-3.5129	50.299	-6.5283	0.76994	-2.5621	0.024449	-0.036624	0.01433	0.66022	-1.3176	3352.4	21.585	-1.4718	81.035	-64.522	77.112	76.903	21.479	-1.7103	-6.5051	0.79314	-2.551	33.102	-6.0692
127.14	-3.5128	50.3	-6.5282	0.76976	-2.562	0.024642	-0.037272	0.013575	0.66022	-1.3176	3351.7	21.586	-1.4717	81.034	-64.537	77.113	76.903	21.479	-1.7103	-6.5051	0.79314	-2.551	33.102	-6.0692
127.13	-3.5127	50.302	-6.5281	0.76957	-2.5619	0.024801	-0.037875	0.012805	0.66022	-1.3176	3351.0	21.587	-1.4717	81.033	-64.551	77.113	76.903	21.479	-1.7103	-6.5051	0.79314	-2.551	33.102	-6.0692
127.13	-3.5126	50.303	-6.5279	0.76938	-2.5619	0.024928	-0.038433	0.012021	0.66022	-1.3176	3350.3	21.587	-1.4717	81.033	-64.564	77.113	76.903	21.479	-1.7103	-6.5051	0.79314	-2.551	33.102	-6.0692
127.13	-3.5126	50.304	-6.5278	0.76919	-2.5618	0.025022	-0.038946	0.011224	0.66022	-1.3176	3349.6	21.588	-1.4717	81.032	-64.576	77.113	76.903	21.479	-1.7103	-6.5051	0.79314	-2.551	33.102	-6.0692
127.13	-3.5126	50.305	-6.5277	0.76899	-2.5617	0.025083	-0.039412	0.010415	0.66022	-1.3176	3348.9	21.589	-1.4717	81.031	-64.586	77.113	76.903	21.479	-1.7103	-6.5051	0.79314	-2.551	33.102	-6.0692
127.13	-3.5126	50.306	-6.5276	0.76879	-2.5617	0.02511	-0.039832	0.0095948	0.66022	-1.3176	3348.3	21.589	-1.4717	81.031	-64.594	77.113	76.903	21.479	-1.7103	-6.5051	0.79314	-2.551	33.102	-6.0692
127.13	-3.5127	50.307	-6.5274	0.76859	-2.5616	0.025104	-0.040205	0.008765	0.66022	-1.3176	3347.6	21.59	-1.4718	81.03	-64.601	77.113	76.903	21.479	-1.7103	-6.5051	0.79314	-2.551	33.102	-6.0692
127.12	-3.5128	50.307	-6.5273	0.76839	-2.5616	0.025066	-0.04053	0.0079264	0.66022	-1.3176	3346.9	21.59	-1.4718	81.029	-64.607	77.114	76.903	21.479	-1.7103	-6.5051	0.79314	-2.551	33.102	-6.0692
127.12	-3.5129	50.308	-6.5272	0.76819	-2.5616	0.024994	-0.040808	0.0070799	0.66022	-1.3176	3346.2	21.591	-1.4719	81.029	-64.611	77.114	76.903	21.479	-1.7103	-6.5051	0.79314	-2.551	33.102	-6.0692
127.12	-3.5131	50.309	-6.5271	0.76798	-2.5615	0.024889	-0.041037	0.0062267	0.66022	-1.3176	3345.5	21.592	-1.472	81.028	-64.614	77.114	76.903	21.479	-1.7103	-6.5051	0.79314	-2.551	33.102	-6.0692
127.12	-3.5133	50.31	-6.5269	0.76778	-2.5615	0.024752	-0.041218	0.0053678	0.66022	-1.3176	3344.9	21.592	-1.4721	81.027	-64.615	77.114	76.903	21.479	-1.7103	-6.5051	0.79314	-2.551	33.102	-6.0692
127.12	-3.5135	50.311	-6.5268	0.76757	-2.5615	0.024582	-0.041351	0.0045043	0.66022	-1.3176	3344.2	21.593	-1.4722	81.027	-64.615	77.114	76.903	21.479	-1.7103	-6.5051	0.79314	-2.551	33.102	-6.0692
127.12	-3.5138	50.311	-6.5267	0.76736	-2.5615	0.024379	-0.041435	0.0036373	0.66022	-1.3176	3343.5	21.593	-1.4723	81.026	-64.613	77.114	76.903	21.479	-1.7103	-6.5051	0.79314	-2.551	33.102	-6.0692
127.11	-3.514	50.312	-6.5266	0.76715	-2.5614	0.024145	-0.04147	0.0027678	0.66022	-1.3176	3342.8	21.594	-1.4724	81.025	-64.609	77.114	76.903	21.479	-1.7103	-6.5051	0.79314	-2.551	33.102	-6.0692
127.11	-3.5144	50.312	-6.5265	0.76695	-2.5614	0.023879	-0.041457	0.001897	0.66022	-1.3176	3342.1	21.594	-1.4726	81.024	-64.604	77.114	76.903	21.479	-1.7103	-6.5051	0.79314	-2.551	33.102	-6.0692
127.11	-3.5147	50.313	-6.5263	0.76674	-2.5614	0.023582	-0.041396	0.0010259	0.66022	-1.3176	3341.4	21.594	-1.4727	81.024	-64.598	77.115	76.903	21.479	-1.7103	-6.5051	0.79314	-2.551	33.102	-6.0692
127.11	-3.5151	50.313	-6.5262	0.76653	-2.5614	0.023254	-0.041287	0.00015558	0.66022	-1.3176	3340.8	21.595	-1.4729	81.023	-64.59	77.115	76.903	21.479	-1.7103	-6.5051	0.79314	-2.551	33.102	-6.0692
127.11	-3.5154	50.314	-6.5261	0.76633	-2.5614	0.022895	-0.041129	-0.00071282	0.66022	-1.3176	3340.1	21.595	-1.4731	81.022	-64.581	77.115	76.903	21.479	-1.7103	-6.5051	0.79314	-2.551	33.102	-6.0692
127.11	-3.5158	50.314	-6.526	0.76612	-2.5614	0.022507	-0.040924	-0.0015783	0.66022	-1.3176	3339.4	21.596	-1.4733	81.022	-64.571	77.115	76.903	21.479	-1.7103	-6.5051	0.79314	-2.551	33.102	-6.0692
127.11	-3.5163	50.314	-6.5259	0.76592	-2.5614	0.022089	-0.040671	-0.0024396	0.66022	-1.3176	3338.7	21.596	-1.4734	81.021	-64.559	77.115	76.903	21.479	-1.7103	-6.5051	0.79314	-2.551	33.102	-6.0692
127.1	-3.5167	50.315	-6.5258	0.76572	-2.5615	0.021642	-0.040371	-0.0032959	0.66022	-1.3176	3338.0	21.596	-1.4736	81.02	-64.546	77.115	76.903	21.479	-1.7103	-6.5051	0.79314	-2.551	33.102	-6.0692
127.1	-3.5172	50.315	-6.5257	0.76551	-2.5615	0.021167	-0.040025	-0.0041461	0.66022	-1.3176	3337.3	21.596	-1.4739	81.02	-64.531	77.115	76.903	21.479	-1.7103	-6.5051	0.79314	-2.551	33.102	-6.0692
127.1	-3.5177	50.315	-6.5256	0.76532	-2.5615	0.020664	-0.039633	-0.004989	0.66022	-1.3176	3336.7	21.597	-1.4741	81.019	-64.515	77.115	76.903	21.479	-1.7103	-6.5051	0.79314	-2.551	33.102	-6.0692
127.1	-3.5182	50.315	-6.5255	0.76512	-2.5615	0.020134	-0.039196	-0.0058237	0.66022	-1.3176	3336.0	21.597	-1.4743	81.018	-64.498	77.116	76.903	21.479	-1.7103	-6.5051	0.79314	-2.551	33.102	-6.0692
127.1	-3.5187	50.315	-6.5254	0.76492	-2.5616	0.019578	-0.038713	-0.0066491	0.66022	-1.3176	3335.3	21.597	-1.4745	81.017	-64.48	77.116	76.903	21.479	-1.7103	-6.5051	0.79314	-2.551	33.102	-6.0692
127.1	-3.5192	50.315	-6.5253	0.76473	-2.5616	0.018996	-0.038187	-0.0074642	0.66022	-1.3176	3334.6	21.597	-1.4748	81.017	-64.461	77.116	76.903	21.479	-1.7103	-6.5051	0.79314	-2.551	33.102	-6.0692
127.1	-3.5198	50.315	-6.5252	0.76454	-2.5616	0.01839	-0.037617	-0.008268	0.66022	-1.3176	3333.9	21.597	-1.475	81.016	-64.44	77.116	76.903	21.479	-1.7103	-6.5051	0.79314	-2.551	33.102	-6.0692
127.1	-3.5203	50.314	-6.5251	0.76436	-2.5617	0.01776	-0.037004	-0.0090596	0.66022	-1.3176	3333.3	21.598	-1.4752	81.015	-64.419	77.116	76.903	21.479	-1.7103	-6.5051	0.79314	-2.551	33.102	-6.0692
127.09	-3.5209	50.314	-6.525	0.76417	-2.5617	0.017106	-0.03635	-0.0098379	0.66022	-1.3176	3332.6	21.598	-1.4755	81.015	-64.396	77.116	76.903	21.479	-1.7103	-6.5051	0.79314	-2.551	33.102	-6.0692
127.09	-3.5215	50.314	-6.5249	0.76399	-2.5618	0.016431	-0.035655	-0.010602	0.66022	-1.3176	3331.9	21.598	-1.4758	81.014	-64.373	77.116	76.903	21.479	-1.7103	-6.5051	0.79314	-2.551	33.102	-6.0692
127.09	-3.522	50.313	-6.5248	0.76382	-2.5618	0.015734	-0.03492	-0.011351	0.66022	-1.3176	3331.2	21.598	-1.476	81.013	-64.348	77.116	76.903	21.479	-1.7103	-6.5051	0.79314	-2.551	33.102	-6.0692
127.09	-3.5226	50.313	-6.5247	0.76364	-2.5619	0.015016	-0.034147	-0.012084	0.66022	-1.3176	3330.5	21.598	-1.4763	81.012	-64.323	77.116	76.903	21.479	-1.7103	-6.5051	0.79314	-2.551	33.102	-6.0692
127.09	-3.5232	50.312	-6.5247	0.76347	-2.5619	0.014279	-0.033335	-0.0128	0.66022	-1.3176	3329.8	21.598	-1.4765	81.012	-64.297	77.116	76.903	21.479	-1.7103	-6.5051	0.79314	-2.551	33.102	-6.0692
127.09	-3.5238	50.312	-6.5246	0.76331	-2.562	0.013523	-0.032487	-0.013498	0.66022	-1.3176	3329.2	21.598	-1.4768	81.011	-64.27	77.117	76.903	21.479	-1.7103	-6.5051	0.79314	-2.551	33.102	-6.0692
127.09	-3.5244	50.311	-6.5245	0.76315	-2.5621	0.01275	-0.031602	-0.014178	0.66022	-1.3176	3328.5	21.598	-1.4771	81.01	-64.243	77.117	76.903	21.479	-1.7103	-6.5051	0.79314	-2.551	33.102	-6.0692
127.09	-3.525	50.31	-6.5245	0.76299	-2.5622	0.01196	-0.030684	-0.014838	0.66022	-1.3176	3327.8	21.597	-1.4773	81.01	-64.214	77.117	76.903	21.479	-1.7103	-6.5051	0.79314	-2.551	33.102	-6.0692
127.09	-3.5256	50.31	-6.5244	0.76284	-2.5622	0.011155	-0.029732	-0.015478	0.66022	-1.3176	3327.1	21.597	-1.4776	81.009	-64.185	77.117	76.903	21.479	-1.7103	-6.5051	0.79314	-2.551	33.102	-6.0692
127.08	-3.5262	50.309	-6.5244	0.7627	-2.5623	0.010336	-0.028748	-0.016097	0.66022	-1.3176	3326.4	21.597	-1.4779	81.008	-64.156	77.117	76.903	21.479	-1.7103	-6.5051	0.79314	-2.551	33.102	-6.0692
127.08	-3.5268	50.308	-6.5243	0.76256	-2.5624	0.0095026	-0.027734	-0.016695	0.66022	-1.3176	3325.8	21.597	-1.4781	81.007	-64.126	77.117	76.903	21.479	-1.7103	-6.5051	0.79314	-2.551	33.102	-6.0692
127.08	-3.5274	50.307	-6.5243	0.76242	-2.5625	0.0086572	-0.02669	-0.017269	0.66022	-1.3176	3325.1	21.597	-1.4784	81.007	-64.096	77.117	76.903	21.479	-1.7103	-6.5051	0.79314	-2.551	33.102	-6.0692
127.08	-3.528	50.306	-6.5242	0.76229	-2.5626	0.0078007	-0.025618	-0.017821	0.66022	-1.3176	3324.4	21.596	-1.4786	81.006	-64.065	77.117	76.903	21.479	-1.7103	-6.5051	0.79314	-2.551	33.102	-6.0692
127.08	-3.5286	50.305	-6.5242	0.76216	-2.5627	0.0069341	-0.02452	-0.018349	0.66022	-1.3176	3323.7	21.596	-1.4789	81.005	-64.034	77.117	76.903	21.479	-1.7103	-6.5051	0.79314	-2.551	33.102	-6.0692
127.08	-3.5291	50.304	-6.5242	0.76204	-2.5627	0.0060586	-0.023396	-0.018852	0.66022	-1.3176	3323.0	21.596	-1.4791	81.004	-64.003	77.117	76.903	21.479	-1.7103	-6.5051	0.79314	-2.551	33.102	-6.0692
127.08	-3.5297	50.303	-6.5241	0.76193	-2.5628	0.0051752	-0.022249	-0.019331	0.66022	-1.3176	3322.3	21.596	-1.4794	81.004	-63.971	77.117	76.903	21.479	-1.7103	-6.5051	0.79314	-2.551	33.102	-6.0692
127.08	-3.5302	50.301	-6.5241	0.76182	-2.5629	0.0042852	-0.02108	-0.019784	0.66022	-1.3176	3321.7	21.595	-1.4796	81.003	-63.939	77.117	76.903	21.479	-1.7103	-6.5051	0.79314	-2.551	33.102	-6.0692
127.08	-3.5308	50.3	-6.5241	0.76172	-2.563	0.0033897	-0.01989	-0.02021	0.66022	-1.3176	3321.0	21.595	-1.4799	81.002	-63.907	77.118	76.903	21.479	-1.7103	-6.5051	0.79314	-2.551	33.102	-6.0692
127.08	-3.5313	50.299	-6.5241	0.76162	-2.5631	0.0024898	-0.01868	-0.020611	0.66022	-1.3176	3320.3	21.594	-1.4801	81.001	-63.875	77.118	76.903	21.479	-1.7103	-6.5051	0.79314	-2.551	33.102	-6.0692
127.08	-3.5318	50.297	-6.5241	0.76153	-2.5632	0.0015867	-0.017453	-0.020984	0.66022	-1.3176	3319.6	21.594	-1.4803	81.001	-63.843	77.118	76.903	21.479	-1.7103	-6.5051	0.79314	-2.551	33.102	-6.0692
127.07	-3.5323	50.296	-6.5241	0.76145	-2.5634	0.00068162	-0.016211	-0.02133	0.66022	-1.3176	3318.9	21.594	-1.4805	81.0	-63.81	77.118	76.903	21.479	-1.7103	-6.5051	0.79314	-2.551	33.102	-6.0692
127.07	-3.5328	50.294	-6.5241	0.76137	-2.5635	-0.00022435	-0.014953	-0.021647	0.66022	-1.3176	3318.3	21.593	-1.4808	80.999	-63.778	77.118	76.903	21.479	-1.7103	-6.5051	0.79314	-2.551	33.102	-6.0692
127.07	-3.5332	50.293	-6.5241	0.7613	-2.5636	-0.00113	-0.013683	-0.021937	0.66022	-1.3176	3317.6	21.593	-1.481	80.998	-63.746	77.118	76.903	21.479	-1.7103	-6.5051	0.79314	-2.551	33.102	-6.0692
127.07	-3.5337	50.291	-6.5241	0.76123	-2.5637	-0.0020342	-0.012402	-0.022198	0.66022	-1.3176	3316.9	21.592	-1.4812	80.998	-63.714	77.118	76.903	21.479	-1.7103	-6.5051	0.79314	-2.551	33.102	-6.0692
127.07	-3.5341	50.289	-6.5241	0.76117	-2.5638	-0.0029358	-0.011111	-0.022431	0.66022	-1.3176	3316.2	21.591	-1.4813	80.997	-63.682	77.118	76.903	21.479	-1.7103	-6.5051	0.79314	-2.551	33.102	-6.0692
127.07	-3.5345	50.288	-6.5241	0.76112	-2.5639	-0.0038336	-0.0098118	-0.022634	0.66022	-1.3176	3315.5	21.591	-1.4815	80.996	-63.65	77.118	76.903	21.479	-1.7103	-6.5051	0.79314	-2.551	33.102	-6.0692
127.07	-3.5348	50.286	-6.5241	0.76108	-2.564	-0.0047265	-0.0085067	-0.022808	0.66022	-1.3176	3314.9	21.59	-1.4817	80.995	-63.618	77.118	76.903	21.479	-1.7103	-6.5051	0.79314	-2.551	33.102	-6.0692
127.07	-3.5352	50.284	-6.5241	0.76104	-2.5641	-0.0056133	-0.007197	-0.022953	0.66022	-1.3176	3314.2	21.59	-1.4819	80.995	-63.587	77.118	76.903	21.479	-1.7103	-6.5051	0.79314	-2.551	33.102	-6.0692
127.07	-3.5355	50.282	-6.5242	0.761	-2.5642	-0.006493	-0.0058843	-0.023068	0.66022	-1.3176	3313.5	21.589	-1.482	80.994	-63.555	77.118	76.903	21.479	-1.7103	-6.5051	0.79314	-2.551	33.102	-6.0692
127.07	-3.5358	50.28	-6.5242	0.76098	-2.5644	-0.0073643	-0.0045704	-0.023153	0.66022	-1.3176	3312.8	21.589	-1.4821	80.993	-63.525	77.118	76.903	21.479	-1.7103	-6.5051	0.79314	-2.551	33.102	-6.0692
127.07	-3.5361	50.278	-6.5243	0.76096	-2.5645	-0.0082263	-0.0032568	-0.023209	0.66022	-1.3176	3312.1	21.588	-1.4823	80.992	-63.494	77.118	76.903	21.479	-1.7103	-6.5051	0.79314	-2.551	33.102	-6.0692
127.07	-3.5363	50.276	-6.5243	0.76094	-2.5646	-0.0090778	-0.0019453	-0.023235	0.66022	-1.3176	3311.4	21.587	-1.4824	80.992	-63.464	77.118	76.903	21.479	-1.7103	-6.5051	0.79314	-2.551	33.102	-6.0692
127.07	-3.5365	50.275	-6.5243	0.76094	-2.5647	-0.0099177	-0.00063741	-0.023232	0.66022	-1.3176	3310.8	21.587	-1.4825	80.991	-63.434	77.119	76.903	21.479	-1.7103	-6.5051	0.79314	-2.551	33.102	-6.0692
127.07	-3.5367	50.272	-6.5244	0.76094	-2.5648	-0.010745	0.00066511	-0.023199	0.66022	-1.3176	3310.1	21.586	-1.4826	80.99	-63.405	77.119	76.903	21.479	-1.7103	-6.5051	0.79314	-2.551	33.102	-6.0692
127.07	-3.5369	50.27	-6.5244	0.76095	-2.5649	-0.011559	0.0019607	-0.023136	0.66022	-1.3176	3309.4	21.585	-1.4827	80.989	-63.376	77.119	76.903	21.479	-1.7103	-6.5051	0.79314	-2.551	33.102	-6.0692
127.06	-3.537	50.268	-6.5245	0.76096	-2.5651	-0.012358	0.0032477	-0.023044	0.66022	-1.3176	3308.7	21.584	-1.4827	80.988	-63.347	77.119	76.903	21.479	-1.7103	-6.5051	0.79314	-2.551	33.102	-6.0692
127.06	-3.5371	50.266	-6.5246	0.76098	-2.5652	-0.013141	0.0045244	-0.022922	0.66022	-1.3176	3308.0	21.584	-1.4828	80.988	-63.319	77.119	76.903	21.479	-1.7103	-6.5051	0.79314	-2.551	33.102	-6.0692
127.06	-3.5372	50.264	-6.5246	0.761	-2.5653	-0.013908	0.0057895	-0.022772	0.66022	-1.3176	3307.4	21.583	-1.4828	80.987	-63.292	77.119	76.903	21.479	-1.7103	-6.5051	0.79314	-2.551	33.102	-6.0692
127.06	-3.5372	50.262	-6.5247	0.76104	-2.5654	-0.014657	0.0070411	-0.022593	0.66022	-1.3176	3306.7	21.582	-1.4828	80.986	-63.265	77.119	76.903	21.479	-1.7103	-6.5051	0.79314	-2.551	33.102	-6.0692
127.06	-3.5372	50.26	-6.5248	0.76107	-2.5655	-0.015388	0.0082778	-0.022385	0.66022	-1.3176	3306.0	21.581	-1.4829	80.985	-63.239	77.119	76.903	21.479	-1.7103	-6.5051	0.79314	-2.551	33.102	-6.0692
127.06	-3.5371	50.258	-6.5249	0.76112	-2.5656	-0.0161	0.0094981	-0.022149	0.66022	-1.3176	3305.3	21.581	-1.4829	80.985	-63.213	77.119	76.903	21.479	-1.7103	-6.5051	0.79314	-2.551	33.102	-6.0692
127.06	-3.5371	50.255	-6.5249	0.76117	-2.5657	-0.016791	0.0107	-0.021886	0.66022	-1.3176	3304.6	21.58	-1.4828	80.984	-63.188	77.119	76.903	21.479	-1.7103	-6.5051	0.79314	-2.551	33.102	-6.0692
127.06	-3.537	50.253	-6.525	0.76123	-2.5658	-0.017461	0.011883	-0.021595	0.66022	-1.3176	3304.0	21.579	-1.4828	80.983	-63.164	77.119	76.903	21.479	-1.7103	-6.5051	0.79314	-2.551	33.102	-6.0692
127.06	-3.5368	50.251	-6.5251	0.76129	-2.5659	-0.018109	0.013045	-0.021276	0.66022	-1.3176	3303.3	21.578	-1.4828	80.982	-63.14	77.119	76.903	21.479	-1.7103	-6.5051	0.79314	-2.551	33.102	-6.0692
127.06	-3.5367	50.249	-6.5252	0.76136	-2.5661	-0.018735	0.014185	-0.020932	0.66022	-1.3176	3302.6	21.578	-1.4827	80.982	-63.117	77.119	76.903	21.479	-1.7103	-6.5051	0.79314	-2.551	33.102	-6.0692
127.06	-3.5365	50.247	-6.5253	0.76143	-2.5662	-0.019337	0.015301	-0.020561	0.66022	-1.3176	3301.9	21.577	-1.4826	80.981	-63.095	77.119	76.903	21.479	-1.7103	-6.5051	0.79314	-2.551	33.102	-6.0692
127.06	-3.5362	50.244	-6.5254	0.76151	-2.5663	-0.019915	0.016392	-0.020164	0.66022	-1.3176	3301.2	21.576	-1.4826	80.98	-63.074	77.119	76.903	21.479	-1.7103	-6.5051	0.79314	-2.551	33.102	-6.0692
127.06	-3.5359	50.242	-6.5255	0.76159	-2.5664	-0.020469	0.017456	-0.019743	0.66022	-1.3176	3300.6	21.575	-1.4825	80.979	-63.053	77.119	76.903	21.479	-1.7103	-6.5051	0.79314	-2.551	33.102	-6.0692
127.06	-3.5356	50.24	-6.5256	0.76168	-2.5665	-0.020997	0.018493	-0.019297	0.66022	-1.3176	3299.9	21.574	-1.4823	80.978	-63.033	77.119	76.903	21.479	-1.7103	-6.5051	0.79314	-2.551	33.102	-6.0692
127.06	-3.5353	50.238	-6.5257	0.76178	-2.5666	-0.021499	0.019501	-0.018827	0.66022	-1.3176	3299.2	21.574	-1.4822	80.978	-63.013	77.119	76.903	21.479	-1.7103	-6.5051	0.79314	-2.551	33.102	-6.0692
127.06	-3.5349	50.235	-6.5258	0.76188	-2.5666	-0.021974	0.020479	-0.018335	0.66022	-1.3176	3298.5	21.573	-1.4821	80.977	-62.995	77.12	76.903	21.479	-1.7103	-6.5051	0.79314	-2.551	33.102	-6.0692
127.06	-3.5345	50.233	-6.5259	0.76198	-2.5667	-0.022422	0.021425	-0.017819	0.66022	-1.3176	3297.8	21.572	-1.4819	80.976	-62.977	77.12	76.903	21.479	-1.7103	-6.5051	0.79314	-2.551	33.102	-6.0692
127.06	-3.534	50.231	-6.5261	0.76209	-2.5668	-0.022843	0.022339	-0.017282	0.66022	-1.3176	3297.2	21.571	-1.4817	80.975	-62.96	77.12	76.903	21.479	-1.7103	-6.5051	0.79314	-2.551	33.102	-6.0692
127.06	-3.5335	50.229	-6.5262	0.76221	-2.5669	-0.023235	0.023219	-0.016724	0.66022	-1.3176	3296.5	21.57	-1.4815	80.975	-62.944	77.12	76.903	21.479	-1.7103	-6.5051	0.79314	-2.551	33.102	-6.0692
127.05	-3.533	50.227	-6.5263	0.76232	-2.567	-0.023599	0.024065	-0.016145	0.66022	-1.3176	3295.8	21.57	-1.4813	80.974	-62.929	77.12	76.903	21.479	-1.7103	-6.5051	0.79314	-2.551	33.102	-6.0692
127.05	-3.5324	50.224	-6.5264	0.76245	-2.5671	-0.023934	0.024875	-0.015547	0.66022	-1.3176	3295.1	21.569	-1.4811	80.973	-62.915	77.12	76.903	21.479	-1.7103	-6.5051	0.79314	-2.551	33.102	-6.0692
127.05	-3.5318	50.222	-6.5265	0.76257	-2.5671	-0.02424	0.025649	-0.01493	0.66022	-1.3176	3294.4	21.568	-1.4809	80.972	-62.901	77.12	76.903	21.479	-1.7103	-6.5051	0.79314	-2.551	33.102	-6.0692
127.05	-3.5312	50.22	-6.5266	0.7627	-2.5672	-0.024516	0.026385	-0.014295	0.66022	-1.3176	3293.8	21.567	-1.4806	80.972	-62.888	77.12	76.903	21.479	-1.7103	-6.5051	0.79314	-2.551	33.102	-6.0692
127.05	-3.5305	50.218	-6.5268	0.76284	-2.5673	-0.024762	0.027083	-0.013643	0.66022	-1.3176	3293.1	21.567	-1.4803	80.971	-62.876	77.12	76.903	21.479	-1.7103	-6.5051	0.79314	-2.551	33.102	-6.0692
127.05	-3.5298	50.216	-6.5269	0.76297	-2.5674	-0.024979	0.027741	-0.012975	0.66022	-1.3176	3292.4	21.566	-1.4801	80.97	-62.866	77.12	76.903	21.479	-1.7103	-6.5051	0.79314	-2.551	33.102	-6.0692
127.05	-3.5291	50.214	-6.527	0.76311	-2.5674	-0.025165	0.02836	-0.012291	0.66022	-1.3176	3291.7	21.565	-1.4798	80.969	-62.855	77.12	76.903	21.479	-1.7103	-6.5051	0.79314	-2.551	33.102	-6.0692
127.05	-3.5283	50.212	-6.5271	0.76326	-2.5675	-0.02532	0.028938	-0.011593	0.66022	-1.3176	3291.0	21.564	-1.4795	80.969	-62.846	77.12	76.903	21.479	-1.7103	-6.5051	0.79314	-2.551	33.102	-6.0692
127.05	-3.5275	50.21	-6.5273	0.7634	-2.5675	-0.025445	0.029475	-0.010882	0.66022	-1.3176	3290.4	21.564	-1.4791	80.968	-62.838	77.12	76.903	21.479	-1.7103	-6.5051	0.79314	-2.551	33.102	-6.0692
127.05	-3.5267	50.208	-6.5274	0.76355	-2.5676	-0.025539	0.029971	-0.010158	0.66022	-1.3176	3289.7	21.563	-1.4788	80.967	-62.831	77.12	76.903	21.479	-1.7103	-6.5051	0.79314	-2.551	33.102	-6.0692
127.05	-3.5259	50.206	-6.5275	0.7637	-2.5676	-0.025603	0.030424	-0.0094217	0.66022	-1.3176	3289.0	21.562	-1.4785	80.966	-62.824	77.12	76.903	21.479	-1.7103	-6.5051	0.79314	-2.551	33.102	-6.0692
127.05	-3.525	50.204	-6.5277	0.76386	-2.5677	-0.025636	0.030834	-0.0086751	0.66022	-1.3176	3288.3	21.562	-1.4781	80.965	-62.819	77.12	76.903	21.479	-1.7103	-6.5051	0.79314	-2.551	33.102	-6.0692
127.05	-3.524	50.202	-6.5278	0.76401	-2.5677	-0.025639	0.031201	-0.0079188	0.66022	-1.3176	3287.6	21.561	-1.4777	80.965	-62.814	77.12	76.903	21.479	-1.7103	-6.5051	0.79314	-2.551	33.102	-6.0692
127.05	-3.5231	50.2	-6.5279	0.76417	-2.5678	-0.025611	0.031524	-0.0071538	0.66022	-1.3176	3287.0	21.56	-1.4773	80.964	-62.81	77.12	76.903	21.479	-1.7103	-6.5051	0.79314	-2.551	33.102	-6.0692
127.05	-3.5221	50.198	-6.528	0.76433	-2.5678	-0.025552	0.031804	-0.006381	0.66022	-1.3176	3286.3	21.56	-1.4769	80.963	-62.807	77.121	76.903	21.479	-1.7103	-6.5051	0.79314	-2.551	33.102	-6.0692
127.05	-3.5211	50.197	-6.5282	0.76449	-2.5678	-0.025463	0.032039	-0.0056014	0.66022	-1.3176	3285.6	21.559	-1.4765	80.962	-62.805	77.121	76.903	21.479	-1.7103	-6.5051	0.79314	-2.551	33.102	-6.0692
127.05	-3.5201	50.195	-6.5283	0.76465	-2.5679	-0.025345	0.03223	-0.004816	0.66022	-1.3176	3284.9	21.559	-1.4761	80.962	-62.804	77.121	76.903	21.479	-1.7103	-6.5051	0.79314	-2.551	33.102	-6.0692
127.04	-3.519	50.193	-6.5284	0.76481	-2.5679	-0.025196	0.032377	-0.004026	0.66022	-1.3176	3284.2	21.558	-1.4757	80.961	-62.804	77.121	76.903	21.479	-1.7103	-6.5051	0.79314	-2.551	33.102	-6.0692
127.04	-3.5179	50.191	-6.5285	0.76497	-2.5679	-0.025018	0.032479	-0.0032321	0.66022	-1.3176	3283.6	21.558	-1.4752	80.96	-62.805	77.121	76.903	21.479	-1.7103	-6.5051	0.79314	-2.551	33.102	-6.0692
127.04	-3.5168	50.19	-6.5287	0.76513	-2.5679	-0.02481	0.032536	-0.0024356	0.66022	-1.3176	3282.9	21.557	-1.4748	80.959	-62.806	77.121	76.903	21.479	-1.7103	-6.5051	0.79314	-2.551	33.102	-6.0692
127.04	-3.5157	50.188	-6.5288	0.7653	-2.5679	-0.024574	0.032549	-0.0016373	0.66022	-1.3176	3282.2	21.557	-1.4743	80.959	-62.809	77.121	76.903	21.479	-1.7103	-6.5051	0.79314	-2.551	33.102	-6.0692
127.04	-3.5145	50.187	-6.5289	0.76546	-2.5679	-0.024309	0.032517	-0.00083839	0.66022	-1.3176	3281.5	21.556	-1.4739	80.958	-62.812	77.121	76.903	21.479	-1.7103	-6.5051	0.79314	-2.551	33.102	-6.0692
127.04	-3.5133	50.185	-6.529	0.76562	-2.5679	-0.024016	0.032441	-3.979e-05	0.66022	-1.3176	3280.8	21.556	-1.4734	80.957	-62.817	77.121	76.903	21.479	-1.7103	-6.5051	0.79314	-2.551	33.102	-6.0692
127.04	-3.5121	50.184	-6.5292	0.76578	-2.5679	-0.023695	0.032321	0.00075747	0.66022	-1.3176	3280.2	21.555	-1.4729	80.956	-62.822	77.121	76.903	21.479	-1.7103	-6.5051	0.79314	-2.551	33.102	-6.0692
127.04	-3.5109	50.183	-6.5293	0.76594	-2.5679	-0.023347	0.032157	0.0015524	0.66022	-1.3176	3279.5	21.555	-1.4724	80.956	-62.828	77.121	76.903	21.479	-1.7103	-6.5051	0.79314	-2.551	33.102	-6.0692
127.04	-3.5097	50.181	-6.5294	0.7661	-2.5679	-0.022973	0.031949	0.0023439	0.66022	-1.3176	3278.8	21.554	-1.4719	80.955	-62.835	77.121	76.903	21.479	-1.7103	-6.5051	0.79314	-2.551	33.102	-6.0692
127.04	-3.5084	50.18	-6.5295	0.76626	-2.5679	-0.022572	0.031698	0.0031311	0.66022	-1.3176	3278.1	21.554	-1.4714	80.954	-62.843	77.121	76.903	21.479	-1.7103	-6.5051	0.79314	-2.551	33.102	-6.0692
127.04	-3.5072	50.179	-6.5296	0.76642	-2.5679	-0.022146	0.031405	0.003913	0.66022	-1.3176	3277.4	21.554	-1.4709	80.953	-62.851	77.121	76.903	21.479	-1.7103	-6.5051	0.79314	-2.551	33.102	-6.0692
127.04	-3.5059	50.178	-6.5297	0.76658	-2.5679	-0.021694	0.031069	0.0046885	0.66022	-1.3176	3276.8	21.553	-1.4703	80.953	-62.861	77.122	76.903	21.479	-1.7103	-6.5051	0.79314	-2.551	33.102	-6.0692
127.04	-3.5046	50.177	-6.5298	0.76673	-2.5678	-0.021219	0.030691	0.0054568	0.66022	-1.3176	3276.1	21.553	-1.4698	80.952	-62.871	77.122	76.903	21.479	-1.7103	-6.5051	0.79314	-2.551	33.102	-6.0692
127.03	-3.5033	50.176	-6.5299	0.76688	-2.5678	-0.02072	0.030272	0.0062168	0.66022	-1.3176	3275.4	21.553	-1.4693	80.951	-62.883	77.122	76.903	21.479	-1.7103	-6.5051	0.79314	-2.551	33.102	-6.0692
127.03	-3.5019	50.175	-6.53	0.76703	-2.5678	-0.020197	0.029813	0.0069676	0.66022	-1.3176	3274.7	21.553	-1.4687	80.951	-62.895	77.122	76.903	21.479	-1.7103	-6.5051	0.79314	-2.551	33.102	-6.0692
127.03	-3.5006	50.174	-6.5301	0.76718	-2.5677	-0.019653	0.029314	0.0077083	0.66022	-1.3176	3274.0	21.552	-1.4682	80.95	-62.907	77.122	76.903	21.479	-1.7103	-6.5051	0.79314	-2.551	33.102	-6.0692
127.03	-3.4993	50.173	-6.5302	0.76733	-2.5677	-0.019087	0.028775	0.008438	0.66022	-1.3176	3273.4	21.552	-1.4676	80.949	-62.921	77.122	76.903	21.479	-1.7103	-6.5051	0.79314	-2.551	33.102	-6.0692
127.03	-3.4979	50.172	-6.5303	0.76747	-2.5676	-0.0185	0.028199	0.0091557	0.66022	-1.3176	3272.7	21.552	-1.4671	80.948	-62.935	77.122	76.903	21.479	-1.7103	-6.5051	0.79314	-2.551	33.102	-6.0692
127.03	-3.4966	50.171	-6.5304	0.76761	-2.5676	-0.017893	0.027584	0.0098607	0.66022	-1.3176	3272.0	21.552	-1.4665	80.948	-62.95	77.122	76.903	21.479	-1.7103	-6.5051	0.79314	-2.551	33.102	-6.0692
127.03	-3.4952	50.171	-6.5305	0.76775	-2.5675	-0.017267	0.026933	0.010552	0.66022	-1.3176	3271.3	21.552	-1.4659	80.947	-62.966	77.122	76.903	21.479	-1.7103	-6.5051	0.79314	-2.551	33.102	-6.0692
127.03	-3.4938	50.17	-6.5306	0.76788	-2.5675	-0.016623	0.026247	0.011229	0.66022	-1.3176	3270.6	21.552	-1.4654	80.946	-62.983	77.122	76.903	21.479	-1.7103	-6.5051	0.79314	-2.551	33.102	-6.0692
127.03	-3.4924	50.169	-6.5307	0.76801	-2.5674	-0.015961	0.025525	0.01189	0.66022	-1.3176	3270.0	21.552	-1.4648	80.945	-63.0	77.122	76.903	21.479	-1.7103	-6.5051	0.79314	-2.551	33.102	-6.0692
127.03	-3.4911	50.169	-6.5308	0.76813	-2.5674	-0.015282	0.02477	0.012535	0.66022	-1.3176	3269.3	21.552	-1.4643	80.945	-63.018	77.123	76.903	21.479	-1.7103	-6.5051	0.79314	-2.551	33.102	-6.0692
127.02	-3.4897	50.168	-6.5308	0.76826	-2.5673	-0.014588	0.023982	0.013164	0.66022	-1.3176	3268.6	21.552	-1.4637	80.944	-63.037	77.123	76.903	21.479	-1.7103	-6.5051	0.79314	-2.551	33.102	-6.0692
127.02	-3.4883	50.168	-6.5309	0.76837	-2.5672	-0.013879	0.023163	0.013774	0.66022	-1.3176	3267.9	21.552	-1.4631	80.943	-63.057	77.123	76.903	21.479	-1.7103	-6.5051	0.79314	-2.551	33.102	-6.0692
127.02	-3.4869	50.168	-6.531	0.76849	-2.5672	-0.013156	0.022313	0.014367	0.66022	-1.3176	3267.2	21.552	-1.4626	80.943	-63.077	77.123	76.903	21.479	-1.7103	-6.5051	0.79314	-2.551	33.102	-6.0692
127.02	-3.4855	50.167	-6.531	0.7686	-2.5671	-0.01242	0.021433	0.01494	0.66022	-1.3176	3266.6	21.552	-1.462	80.942	-63.097	77.123	76.903	21.479	-1.7103	-6.5051	0.79314	-2.551	33.102	-6.0692
127.02	-3.4842	50.167	-6.5311	0.7687	-2.567	-0.011673	0.020526	0.015494	0.66022	-1.3176	3265.9	21.552	-1.4614	80.941	-63.119	77.123	76.903	21.479	-1.7103	-6.5051	0.79314	-2.551	33.102	-6.0692
127.02	-3.4828	50.167	-6.5311	0.7688	-2.5669	-0.010914	0.019591	0.016027	0.66022	-1.3176	3265.2	21.552	-1.4609	80.94	-63.141	77.123	76.903	21.479	-1.7103	-6.5051	0.79314	-2.551	33.102	-6.0692
127.02	-3.4814	50.167	-6.5312	0.7689	-2.5669	-0.010145	0.018631	0.016539	0.66022	-1.3176	3264.5	21.552	-1.4603	80.94	-63.163	77.123	76.903	21.479	-1.7103	-6.5051	0.79314	-2.551	33.102	-6.0692
127.02	-3.4801	50.167	-6.5312	0.76899	-2.5668	-0.0093668	0.017646	0.017029	0.66022	-1.3176	3263.8	21.552	-1.4598	80.939	-63.186	77.123	76.903	21.479	-1.7103	-6.5051	0.79314	-2.551	33.102	-6.0692
127.02	-3.4787	50.167	-6.5313	0.76907	-2.5667	-0.0085807	0.016638	0.017497	0.66022	-1.3176	3263.2	21.552	-1.4592	80.938	-63.21	77.123	76.903	21.479	-1.7103	-6.5051	0.79314	-2.551	33.102	-6.0692
127.01	-3.4774	50.167	-6.5313	0.76915	-2.5666	-0.0077875	0.015609	0.017943	0.66022	-1.3176	3262.5	21.553	-1.4587	80.937	-63.234	77.124	76.903	21.479	-1.7103	-6.5051	0.79314	-2.551	33.102	-6.0692
127.01	-3.4761	50.167	-6.5314	0.76923	-2.5665	-0.0069882	0.014559	0.018365	0.66022	-1.3176	3261.8	21.553	-1.4581	80.937	-63.258	77.124	76.903	21.479	-1.7103	-6.5051	0.79314	-2.551	33.102	-6.0692
127.01	-3.4747	50.167	-6.5314	0.7693	-2.5664	-0.0061838	0.01349	0.018764	0.66022	-1.3176	3261.1	21.553	-1.4576	80.936	-63.284	77.124	76.903	21.479	-1.7103	-6.5051	0.79314	-2.551	33.102	-6.0692
127.01	-3.4734	50.167	-6.5314	0.76937	-2.5663	-0.0053754	0.012403	0.019138	0.66022	-1.3176	3260.4	21.553	-1.457	80.935	-63.309	77.124	76.903	21.479	-1.7103	-6.5051	0.79314	-2.551	33.102	-6.0692
127.01	-3.4721	50.167	-6.5315	0.76942	-2.5662	-0.0045639	0.0113	0.019488	0.66022	-1.3176	3259.8	21.554	-1.4565	80.935	-63.335	77.124	76.903	21.479	-1.7103	-6.5051	0.79314	-2.551	33.102	-6.0692
127.01	-3.4709	50.167	-6.5315	0.76948	-2.5661	-0.0037503	0.010183	0.019813	0.66022	-1.3176	3259.1	21.554	-1.456	80.934	-63.361	77.124	76.903	21.479	-1.7103	-6.5051	0.79314	-2.551	33.102	-6.0692
127.01	-3.4696	50.168	-6.5315	0.76953	-2.566	-0.0029358	0.0090519	0.020113	0.66022	-1.3176	3258.4	21.554	-1.4555	80.933	-63.388	77.124	76.903	21.479	-1.7103	-6.5051	0.79314	-2.551	33.102	-6.0692
127.0	-3.4684	50.168	-6.5315	0.76957	-2.5659	-0.0021212	0.0079091	0.020387	0.66022	-1.3176	3257.7	21.555	-1.455	80.933	-63.415	77.124	76.903	21.479	-1.7103	-6.5051	0.79314	-2.551	33.102	-6.0692
127.0	-3.4671	50.168	-6.5315	0.76961	-2.5658	-0.0013077	0.0067559	0.020636	0.66022	-1.3176	3257.0	21.555	-1.4544	80.932	-63.442	77.124	76.903	21.479	-1.7103	-6.5051	0.79314	-2.551	33.102	-6.0692
127.0	-3.4659	50.169	-6.5315	0.76964	-2.5657	-0.00049617	0.0055939	0.020858	0.66022	-1.3176	3256.4	21.555	-1.454	80.931	-63.47	77.125	76.903	21.479	-1.7103	-6.5051	0.79314	-2.551	33.102	-6.0692
127.0	-3.4647	50.169	-6.5315	0.76966	-2.5656	0.00031234	0.0044244	0.021054	0.66022	-1.3176	3255.7	21.556	-1.4535	80.93	-63.497	77.125	76.903	21.479	-1.7103	-6.5051	0.79314	-2.551	33.102	-6.0692
127.0	-3.4636	50.17	-6.5315	0.76968	-2.5655	0.0011168	0.003249	0.021223	0.66022	-1.3176	3255.0	21.556	-1.453	80.93	-63.525	77.125	76.903	21.479	-1.7103	-6.5051	0.79314	-2.551	33.102	-6.0692
127.0	-3.4624	50.17	-6.5315	0.76969	-2.5654	0.0019163	0.0020691	0.021366	0.66022	-1.3176	3254.3	21.557	-1.4525	80.929	-63.554	77.125	76.903	21.479	-1.7103	-6.5051	0.79314	-2.551	33.102	-6.0692
127.0	-3.4613	50.171	-6.5315	0.7697	-2.5653	0.0027098	0.0008864	0.021483	0.66022	-1.3176	3253.6	21.557	-1.4521	80.928	-63.582	77.125	76.903	21.479	-1.7103	-6.5051	0.79314	-2.551	33.102	-6.0692
126.99	-3.4602	50.172	-6.5315	0.7697	-2.5652	0.0034963	-0.00029776	0.021572	0.66022	-1.3176	3252.9	21.557	-1.4516	80.928	-63.61	77.125	76.903	21.479	-1.7103	-6.5051	0.79314	-2.551	33.102	-6.0692
126.99	-3.4591	50.172	-6.5315	0.7697	-2.5651	0.0042749	-0.0014819	0.021635	0.66022	-1.3176	3252.3	21.558	-1.4512	80.927	-63.639	77.125	76.903	21.479	-1.7103	-6.5051	0.79314	-2.551	33.102	-6.0692
126.99	-3.458	50.173	-6.5314	0.76969	-2.565	0.0050446	-0.0026644	0.021671	0.66022	-1.3176	3251.6	21.558	-1.4507	80.926	-63.667	77.125	76.903	21.479	-1.7103	-6.5051	0.79314	-2.551	33.102	-6.0692
126.99	-3.457	50.174	-6.5314	0.76967	-2.5649	0.0058046	-0.0038439	0.02168	0.66022	-1.3176	3250.9	21.559	-1.4503	80.926	-63.696	77.126	76.903	21.479	-1.7103	-6.5051	0.79314	-2.551	33.102	-6.0692
126.99	-3.456	50.174	-6.5314	0.76965	-2.5648	0.0065538	-0.0050189	0.021662	0.66022	-1.3176	3250.2	21.56	-1.4499	80.925	-63.724	77.126	76.903	21.479	-1.7103	-6.5051	0.79314	-2.551	33.102	-6.0692
126.99	-3.455	50.175	-6.5313	0.76962	-2.5646	0.0072913	-0.0061879	0.021618	0.66022	-1.3176	3249.5	21.56	-1.4495	80.924	-63.753	77.126	76.903	21.479	-1.7103	-6.5051	0.79314	-2.551	33.102	-6.0692
126.99	-3.454	50.176	-6.5313	0.76959	-2.5645	0.0080163	-0.0073494	0.021547	0.66022	-1.3176	3248.9	21.561	-1.4491	80.923	-63.781	77.126	76.903	21.479	-1.7103	-6.5051	0.79314	-2.551	33.102	-6.0692
126.98	-3.4531	50.177	-6.5313	0.76955	-2.5644	0.008728	-0.0085021	0.02145	0.66022	-1.3176	3248.2	21.561	-1.4487	80.923	-63.81	77.126	76.903	21.479	-1.7103	-6.5051	0.79314	-2.551	33.102	-6.0692
126.98	-3.4522	50.178	-6.5312	0.7695	-2.5643	0.0094254	-0.0096445	0.021327	0.66022	-1.3176	3247.5	21.562	-1.4483	80.922	-63.838	77.126	76.903	21.479	-1.7103	-6.5051	0.79314	-2.551	33.102	-6.0692
126.98	-3.4513	50.179	-6.5312	0.76945	-2.5642	0.010108	-0.010775	0.021178	0.66022	-1.3176	3246.8	21.562	-1.448	80.921	-63.866	77.126	76.903	21.479	-1.7103	-6.5051	0.79314	-2.551	33.102	-6.0692
126.98	-3.4504	50.179	-6.5311	0.76939	-2.5641	0.010774	-0.011893	0.021003	0.66022	-1.3176	3246.1	21.563	-1.4476	80.921	-63.893	77.126	76.903	21.479	-1.7103	-6.5051	0.79314	-2.551	33.102	-6.0692
126.98	-3.4496	50.18	-6.5311	0.76933	-2.564	0.011424	-0.012996	0.020803	0.66022	-1.3176	3245.5	21.563	-1.4473	80.92	-63.921	77.127	76.903	21.479	-1.7103	-6.5051	0.79314	-2.551	33.102	-6.0692
126.98	-3.4488	50.181	-6.531	0.76926	-2.5639	0.012056	-0.014083	0.020578	0.66022	-1.3176	3244.8	21.564	-1.447	80.919	-63.948	77.127	76.903	21.479	-1.7103	-6.5051	0.79314	-2.551	33.102	-6.0692
126.97	-3.4481	50.182	-6.5309	0.76919	-2.5638	0.01267	-0.015154	0.020328	0.66022	-1.3176	3244.1	21.565	-1.4467	80.919	-63.974	77.127	76.903	21.479	-1.7103	-6.5051	0.79314	-2.551	33.102	-6.0692
126.97	-3.4473	50.183	-6.5309	0.76911	-2.5637	0.013265	-0.016206	0.020054	0.66022	-1.3176	3243.4	21.565	-1.4464	80.918	-64.001	77.127	76.903	21.479	-1.7103	-6.5051	0.79314	-2.551	33.102	-6.0692
126.97	-3.4466	50.184	-6.5308	0.76903	-2.5636	0.013841	-0.017238	0.019756	0.66022	-1.3176	3242.7	21.566	-1.4461	80.917	-64.027	77.127	76.903	21.479	-1.7103	-6.5051	0.79314	-2.551	33.102	-6.0692
126.97	-3.4459	50.185	-6.5307	0.76894	-2.5635	0.014396	-0.018249	0.019435	0.66022	-1.3176	3242.1	21.567	-1.4458	80.917	-64.052	77.127	76.903	21.479	-1.7103	-6.5051	0.79314	-2.551	33.102	-6.0692
126.97	-3.4453	50.186	-6.5307	0.76885	-2.5634	0.01493	-0.019239	0.01909	0.66022	-1.3176	3241.4	21.567	-1.4456	80.916	-64.077	77.127	76.903	21.479	-1.7103	-6.5051	0.79314	-2.551	33.102	-6.0692
126.97	-3.4447	50.187	-6.5306	0.76875	-2.5633	0.015443	-0.020205	0.018724	0.66022	-1.3176	3240.7	21.568	-1.4453	80.915	-64.101	77.127	76.903	21.479	-1.7103	-6.5051	0.79314	-2.551	33.102	-6.0692
126.96	-3.4441	50.188	-6.5305	0.76865	-2.5632	0.015934	-0.021146	0.018335	0.66022	-1.3176	3240.0	21.568	-1.4451	80.915	-64.125	77.128	76.903	21.479	-1.7103	-6.5051	0.79314	-2.551	33.102	-6.0692
126.96	-3.4435	50.189	-6.5304	0.76854	-2.5631	0.016401	-0.022062	0.017925	0.66022	-1.3176	3239.3	21.569	-1.4449	80.914	-64.148	77.128	76.903	21.479	-1.7103	-6.5051	0.79314	-2.551	33.102	-6.0692
126.96	-3.443	50.19	-6.5303	0.76842	-2.563	0.016846	-0.022952	0.017494	0.66022	-1.3176	3238.7	21.57	-1.4447	80.913	-64.171	77.128	76.903	21.479	-1.7103	-6.5051	0.79314	-2.551	33.102	-6.0692
126.96	-3.4425	50.191	-6.5303	0.76831	-2.563	0.017267	-0.023814	0.017043	0.66022	-1.3176	3238.0	21.57	-1.4445	80.912	-64.192	77.128	76.903	21.479	-1.7103	-6.5051	0.79314	-2.551	33.102	-6.0692
126.96	-3.4421	50.192	-6.5302	0.76819	-2.5629	0.017664	-0.024647	0.016572	0.66022	-1.3176	3237.3	21.571	-1.4443	80.912	-64.213	77.128	76.903	21.479	-1.7103	-6.5051	0.79314	-2.551	33.102	-6.0692
126.96	-3.4416	50.193	-6.5301	0.76806	-2.5628	0.018036	-0.02545	0.016082	0.66022	-1.3176	3236.6	21.571	-1.4441	80.911	-64.234	77.128	76.903	21.479	-1.7103	-6.5051	0.79314	-2.551	33.102	-6.0692
126.95	-3.4412	50.193	-6.53	0.76793	-2.5627	0.018383	-0.026224	0.015574	0.66022	-1.3176	3235.9	21.572	-1.444	80.91	-64.253	77.128	76.903	21.479	-1.7103	-6.5051	0.79314	-2.551	33.102	-6.0692
126.95	-3.4409	50.194	-6.5299	0.7678	-2.5626	0.018704	-0.026965	0.015049	0.66022	-1.3176	3235.2	21.573	-1.4438	80.91	-64.272	77.128	76.903	21.479	-1.7103	-6.5051	0.79314	-2.551	33.102	-6.0692
126.95	-3.4405	50.195	-6.5298	0.76766	-2.5626	0.019	-0.027675	0.014506	0.66022	-1.3176	3234.6	21.573	-1.4437	80.909	-64.289	77.129	76.903	21.479	-1.7103	-6.5051	0.79314	-2.551	33.102	-6.0692
126.95	-3.4402	50.196	-6.5297	0.76752	-2.5625	0.01927	-0.028352	0.013947	0.66022	-1.3176	3233.9	21.574	-1.4436	80.908	-64.306	77.129	76.903	21.479	-1.7103	-6.5051	0.79314	-2.551	33.102	-6.0692
126.95	-3.4399	50.197	-6.5296	0.76738	-2.5624	0.019514	-0.028995	0.013373	0.66022	-1.3176	3233.2	21.574	-1.4435	80.908	-64.322	77.129	76.903	21.479	-1.7103	-6.5051	0.79314	-2.551	33.102	-6.0692
126.95	-3.4397	50.198	-6.5295	0.76723	-2.5624	0.01973	-0.029603	0.012785	0.66022	-1.3176	3232.5	21.575	-1.4434	80.907	-64.337	77.129	76.903	21.479	-1.7103	-6.5051	0.79314	-2.551	33.102	-6.0692
126.95	-3.4395	50.199	-6.5294	0.76708	-2.5623	0.01992	-0.030176	0.012182	0.66022	-1.3176	3231.8	21.576	-1.4433	80.906	-64.351	77.129	76.903	21.479	-1.7103	-6.5051	0.79314	-2.551	33.102	-6.0692
126.94	-3.4393	50.199	-6.5293	0.76693	-2.5622	0.020083	-0.030714	0.011566	0.66022	-1.3176	3231.2	21.576	-1.4432	80.906	-64.364	77.129	76.903	21.479	-1.7103	-6.5051	0.79314	-2.551	33.102	-6.0692
126.94	-3.4391	50.2	-6.5292	0.76678	-2.5622	0.020219	-0.031215	0.010938	0.66022	-1.3176	3230.5	21.577	-1.4432	80.905	-64.376	77.129	76.903	21.479	-1.7103	-6.5051	0.79314	-2.551	33.102	-6.0692
126.94	-3.439	50.201	-6.5291	0.76662	-2.5621	0.020328	-0.03168	0.010299	0.66022	-1.3176	3229.8	21.577	-1.4431	80.904	-64.386	77.129	76.903	21.479	-1.7103	-6.5051	0.79314	-2.551	33.102	-6.0692
126.94	-3.4389	50.202	-6.529	0.76646	-2.5621	0.02041	-0.032107	0.0096486	0.66022	-1.3176	3229.1	21.578	-1.4431	80.903	-64.396	77.13	76.903	21.479	-1.7103	-6.5051	0.79314	-2.551	33.102	-6.0692
126.94	-3.4388	50.202	-6.5289	0.7663	-2.562	0.020464	-0.032497	0.0089886	0.66022	-1.3176	3228.4	21.578	-1.4431	80.903	-64.405	77.13	76.903	21.479	-1.7103	-6.5051	0.79314	-2.551	33.102	-6.0692
126.94	-3.4387	50.203	-6.5288	0.76613	-2.562	0.020491	-0.032849	0.0083196	0.66022	-1.3176	3227.8	21.579	-1.4431	80.902	-64.412	77.13	76.903	21.479	-1.7103	-6.5051	0.79314	-2.551	33.102	-6.0692
126.93	-3.4387	50.204	-6.5287	0.76597	-2.5619	0.02049	-0.033162	0.0076426	0.66022	-1.3176	3227.1	21.579	-1.4431	80.901	-64.419	77.13	76.903	21.479	-1.7103	-6.5051	0.79314	-2.551	33.102	-6.0692
126.93	-3.4387	50.204	-6.5286	0.7658	-2.5619	0.020462	-0.033436	0.0069583	0.66022	-1.3176	3226.4	21.58	-1.4431	80.901	-64.424	77.13	76.903	21.479	-1.7103	-6.5051	0.79314	-2.551	33.102	-6.0692
126.93	-3.4387	50.205	-6.5285	0.76563	-2.5619	0.020408	-0.033672	0.0062676	0.66022	-1.3176	3225.7	21.58	-1.4431	80.9	-64.428	77.13	76.903	21.479	-1.7103	-6.5051	0.79314	-2.551	33.102	-6.0692
126.93	-3.4387	50.205	-6.5284	0.76547	-2.5618	0.020326	-0.033868	0.0055714	0.66022	-1.3176	3225.0	21.581	-1.4431	80.899	-64.431	77.13	76.903	21.479	-1.7103	-6.5051	0.79314	-2.551	33.102	-6.0692
126.93	-3.4388	50.206	-6.5283	0.7653	-2.5618	0.020217	-0.034026	0.0048707	0.66022	-1.3176	3224.4	21.581	-1.4432	80.899	-64.432	77.13	76.903	21.479	-1.7103	-6.5051	0.79314	-2.551	33.102	-6.0692
126.93	-3.4389	50.206	-6.5282	0.76513	-2.5618	0.020082	-0.034144	0.0041661	0.66022	-1.3176	3223.7	21.581	-1.4432	80.898	-64.433	77.13	76.903	21.479	-1.7103	-6.5051	0.79314	-2.551	33.102	-6.0692
126.93	-3.439	50.207	-6.5281	0.76495	-2.5618	0.01992	-0.034222	0.0034588	0.66022	-1.3176	3223.0	21.582	-1.4433	80.897	-64.433	77.131	76.903	21.479	-1.7103	-6.5051	0.79314	-2.551	33.102	-6.0692
126.92	-3.4391	50.207	-6.528	0.76478	-2.5618	0.019732	-0.034262	0.0027494	0.66022	-1.3176	3222.3	21.582	-1.4433	80.896	-64.431	77.131	76.903	21.479	-1.7103	-6.5051	0.79314	-2.551	33.102	-6.0692
126.92	-3.4393	50.207	-6.5279	0.76461	-2.5618	0.019519	-0.034262	0.002039	0.66022	-1.3176	3221.6	21.582	-1.4434	80.896	-64.428	77.131	76.903	21.479	-1.7103	-6.5051	0.79314	-2.551	33.102	-6.0692
126.92	-3.4394	50.208	-6.5278	0.76444	-2.5617	0.01928	-0.034222	0.0013284	0.66022	-1.3176	3220.9	21.583	-1.4435	80.895	-64.424	77.131	76.903	21.479	-1.7103	-6.5051	0.79314	-2.551	33.102	-6.0692
126.92	-3.4396	50.208	-6.5277	0.76427	-2.5617	0.019015	-0.034144	0.0006185	0.66022	-1.3176	3220.3	21.583	-1.4436	80.894	-64.419	77.131	76.903	21.479	-1.7103	-6.5051	0.79314	-2.551	33.102	-6.0692
126.92	-3.4398	50.208	-6.5276	0.7641	-2.5617	0.018726	-0.034027	-8.9855e-05	0.66022	-1.3176	3219.6	21.583	-1.4437	80.894	-64.413	77.131	76.903	21.479	-1.7103	-6.5051	0.79314	-2.551	33.102	-6.0692
126.92	-3.4401	50.208	-6.5275	0.76393	-2.5617	0.018413	-0.033872	-0.00079576	0.66022	-1.3176	3218.9	21.584	-1.4438	80.893	-64.405	77.131	76.903	21.479	-1.7103	-6.5051	0.79314	-2.551	33.102	-6.0692
126.92	-3.4403	50.208	-6.5274	0.76376	-2.5617	0.018076	-0.033678	-0.0014984	0.66022	-1.3176	3218.2	21.584	-1.4439	80.892	-64.397	77.131	76.903	21.479	-1.7103	-6.5051	0.79314	-2.551	33.102	-6.0692
126.91	-3.4405	50.209	-6.5273	0.76359	-2.5618	0.017715	-0.033447	-0.0021968	0.66022	-1.3176	3217.5	21.584	-1.444	80.891	-64.387	77.131	76.903	21.479	-1.7103	-6.5051	0.79314	-2.551	33.102	-6.0692
126.91	-3.4408	50.209	-6.5273	0.76343	-2.5618	0.017332	-0.033177	-0.0028902	0.66022	-1.3176	3216.9	21.584	-1.4441	80.891	-64.377	77.132	76.903	21.479	-1.7103	-6.5051	0.79314	-2.551	33.102	-6.0692
126.91	-3.4411	50.209	-6.5272	0.76326	-2.5618	0.016926	-0.032871	-0.0035777	0.66022	-1.3176	3216.2	21.585	-1.4443	80.89	-64.365	77.132	76.903	21.479	-1.7103	-6.5051	0.79314	-2.551	33.102	-6.0692
126.91	-3.4414	50.208	-6.5271	0.7631	-2.5618	0.016499	-0.032528	-0.0042585	0.66022	-1.3176	3215.5	21.585	-1.4444	80.889	-64.353	77.132	76.903	21.479	-1.7103	-6.5051	0.79314	-2.551	33.102	-6.0692
126.91	-3.4417	50.208	-6.527	0.76294	-2.5618	0.01605	-0.032149	-0.0049318	0.66022	-1.3176	3214.8	21.585	-1.4446	80.889	-64.339	77.132	76.903	21.479	-1.7103	-6.5051	0.79314	-2.551	33.102	-6.0692
126.91	-3.442	50.208	-6.5269	0.76278	-2.5619	0.015581	-0.031735	-0.0055968	0.66022	-1.3176	3214.1	21.585	-1.4447	80.888	-64.325	77.132	76.903	21.479	-1.7103	-6.5051	0.79314	-2.551	33.102	-6.0692
126.91	-3.4424	50.208	-6.5268	0.76262	-2.5619	0.015092	-0.031286	-0.0062526	0.66022	-1.3176	3213.5	21.585	-1.4449	80.887	-64.309	77.132	76.903	21.479	-1.7103	-6.5051	0.79314	-2.551	33.102	-6.0692
126.91	-3.4427	50.208	-6.5268	0.76246	-2.5619	0.014584	-0.030802	-0.0068984	0.66022	-1.3176	3212.8	21.585	-1.445	80.886	-64.293	77.132	76.903	21.479	-1.7103	-6.5051	0.79314	-2.551	33.102	-6.0692
126.9	-3.443	50.207	-6.5267	0.76231	-2.562	0.014057	-0.030285	-0.0075336	0.66022	-1.3176	3212.1	21.585	-1.4452	80.886	-64.276	77.132	76.903	21.479	-1.7103	-6.5051	0.79314	-2.551	33.102	-6.0692
126.9	-3.4434	50.207	-6.5266	0.76216	-2.562	0.013512	-0.029735	-0.0081572	0.66022	-1.3176	3211.4	21.585	-1.4453	80.885	-64.258	77.132	76.903	21.479	-1.7103	-6.5051	0.79314	-2.551	33.102	-6.0692
126.9	-3.4437	50.207	-6.5266	0.76201	-2.562	0.01295	-0.029152	-0.0087687	0.66022	-1.3176	3210.7	21.585	-1.4455	80.884	-64.239	77.132	76.903	21.479	-1.7103	-6.5051	0.79314	-2.551	33.102	-6.0692
126.9	-3.4441	50.206	-6.5265	0.76187	-2.5621	0.012372	-0.028539	-0.0093672	0.66022	-1.3176	3210.1	21.585	-1.4457	80.883	-64.22	77.132	76.903	21.479	-1.7103	-6.5051	0.79314	-2.551	33.102	-6.0692
126.9	-3.4445	50.206	-6.5264	0.76173	-2.5621	0.011779	-0.027895	-0.0099521	0.66022	-1.3176	3209.4	21.585	-1.4458	80.883	-64.2	77.133	76.903	21.479	-1.7103	-6.5051	0.79314	-2.551	33.102	-6.0692
126.9	-3.4448	50.205	-6.5264	0.76159	-2.5622	0.01117	-0.027221	-0.010523	0.66022	-1.3176	3208.7	21.585	-1.446	80.882	-64.179	77.133	76.903	21.479	-1.7103	-6.5051	0.79314	-2.551	33.102	-6.0692
126.9	-3.4452	50.205	-6.5263	0.76146	-2.5622	0.010548	-0.026519	-0.011078	0.66022	-1.3176	3208.0	21.585	-1.4462	80.881	-64.158	77.133	76.903	21.479	-1.7103	-6.5051	0.79314	-2.551	33.102	-6.0692
126.9	-3.4456	50.204	-6.5263	0.76133	-2.5623	0.0099118	-0.025789	-0.011618	0.66022	-1.3176	3207.3	21.585	-1.4463	80.88	-64.136	77.133	76.903	21.479	-1.7103	-6.5051	0.79314	-2.551	33.102	-6.0692
126.9	-3.446	50.203	-6.5262	0.7612	-2.5623	0.0092637	-0.025032	-0.012142	0.66022	-1.3176	3206.6	21.585	-1.4465	80.88	-64.114	77.133	76.903	21.479	-1.7103	-6.5051	0.79314	-2.551	33.102	-6.0692
126.89	-3.4463	50.202	-6.5262	0.76108	-2.5624	0.0086042	-0.02425	-0.012648	0.66022	-1.3176	3206.0	21.585	-1.4467	80.879	-64.091	77.133	76.903	21.479	-1.7103	-6.5051	0.79314	-2.551	33.102	-6.0692
126.89	-3.4467	50.202	-6.5261	0.76096	-2.5625	0.007934	-0.023443	-0.013138	0.66022	-1.3176	3205.3	21.585	-1.4468	80.878	-64.067	77.133	76.903	21.479	-1.7103	-6.5051	0.79314	-2.551	33.102	-6.0692
126.89	-3.4471	50.201	-6.5261	0.76084	-2.5625	0.0072541	-0.022612	-0.013609	0.66022	-1.3176	3204.6	21.585	-1.447	80.878	-64.043	77.133	76.903	21.479	-1.7103	-6.5051	0.79314	-2.551	33.102	-6.0692
126.89	-3.4474	50.2	-6.5261	0.76073	-2.5626	0.0065652	-0.021758	-0.014062	0.66022	-1.3176	3203.9	21.584	-1.4472	80.877	-64.019	77.133	76.903	21.479	-1.7103	-6.5051	0.79314	-2.551	33.102	-6.0692
126.89	-3.4478	50.199	-6.526	0.76062	-2.5627	0.0058684	-0.020883	-0.014495	0.66022	-1.3176	3203.2	21.584	-1.4473	80.876	-63.994	77.133	76.903	21.479	-1.7103	-6.5051	0.79314	-2.551	33.102	-6.0692
126.89	-3.4481	50.198	-6.526	0.76052	-2.5628	0.0051644	-0.019988	-0.014909	0.66022	-1.3176	3202.6	21.584	-1.4475	80.875	-63.969	77.133	76.903	21.479	-1.7103	-6.5051	0.79314	-2.551	33.102	-6.0692
126.89	-3.4485	50.197	-6.526	0.76042	-2.5628	0.0044543	-0.019073	-0.015303	0.66022	-1.3176	3201.9	21.584	-1.4477	80.875	-63.944	77.133	76.903	21.479	-1.7103	-6.5051	0.79314	-2.551	33.102	-6.0692
126.89	-3.4488	50.196	-6.526	0.76033	-2.5629	0.0037389	-0.01814	-0.015676	0.66022	-1.3176	3201.2	21.583	-1.4478	80.874	-63.918	77.134	76.903	21.479	-1.7103	-6.5051	0.79314	-2.551	33.102	-6.0692
126.89	-3.4491	50.195	-6.526	0.76024	-2.563	0.0030191	-0.017191	-0.016029	0.66022	-1.3176	3200.5	21.583	-1.448	80.873	-63.893	77.134	76.903	21.479	-1.7103	-6.5051	0.79314	-2.551	33.102	-6.0692
126.89	-3.4495	50.193	-6.5259	0.76016	-2.5631	0.0022959	-0.016225	-0.01636	0.66022	-1.3176	3199.8	21.583	-1.4481	80.872	-63.867	77.134	76.903	21.479	-1.7103	-6.5051	0.79314	-2.551	33.102	-6.0692
126.88	-3.4498	50.192	-6.5259	0.76008	-2.5632	0.0015701	-0.015246	-0.01667	0.66022	-1.3176	3199.2	21.582	-1.4482	80.872	-63.841	77.134	76.903	21.479	-1.7103	-6.5051	0.79314	-2.551	33.102	-6.0692
126.88	-3.4501	50.191	-6.5259	0.76001	-2.5632	0.00084269	-0.014253	-0.016958	0.66022	-1.3176	3198.5	21.582	-1.4484	80.871	-63.815	77.134	76.903	21.479	-1.7103	-6.5051	0.79314	-2.551	33.102	-6.0692
126.88	-3.4504	50.19	-6.5259	0.75994	-2.5633	0.00011458	-0.013248	-0.017223	0.66022	-1.3176	3197.8	21.582	-1.4485	80.87	-63.789	77.134	76.903	21.479	-1.7103	-6.5051	0.79314	-2.551	33.102	-6.0692
126.88	-3.4506	50.188	-6.5259	0.75987	-2.5634	-0.00061332	-0.012232	-0.017466	0.66022	-1.3176	3197.1	21.581	-1.4486	80.869	-63.763	77.134	76.903	21.479	-1.7103	-6.5051	0.79314	-2.551	33.102	-6.0692
126.88	-3.4509	50.187	-6.5259	0.75981	-2.5635	-0.0013401	-0.011208	-0.017686	0.66022	-1.3176	3196.4	21.581	-1.4488	80.869	-63.736	77.134	76.903	21.479	-1.7103	-6.5051	0.79314	-2.551	33.102	-6.0692
126.88	-3.4511	50.186	-6.5259	0.75976	-2.5636	-0.0020648	-0.010175	-0.017883	0.66022	-1.3176	3195.8	21.581	-1.4489	80.868	-63.71	77.134	76.903	21.479	-1.7103	-6.5051	0.79314	-2.551	33.102	-6.0692
126.88	-3.4513	50.184	-6.5259	0.75971	-2.5637	-0.0027866	-0.0091347	-0.018057	0.66022	-1.3176	3195.1	21.58	-1.449	80.867	-63.684	77.134	76.903	21.479	-1.7103	-6.5051	0.79314	-2.551	33.102	-6.0692
126.88	-3.4516	50.183	-6.526	0.75967	-2.5638	-0.0035046	-0.0080894	-0.018207	0.66022	-1.3176	3194.4	21.58	-1.4491	80.866	-63.658	77.134	76.903	21.479	-1.7103	-6.5051	0.79314	-2.551	33.102	-6.0692
126.88	-3.4518	50.181	-6.526	0.75963	-2.5639	-0.0042178	-0.0070398	-0.018334	0.66022	-1.3176	3193.7	21.579	-1.4492	80.865	-63.632	77.134	76.903	21.479	-1.7103	-6.5051	0.79314	-2.551	33.102	-6.0692
126.88	-3.4519	50.18	-6.526	0.7596	-2.5639	-0.0049255	-0.0059873	-0.018437	0.66022	-1.3176	3193.0	21.579	-1.4493	80.865	-63.607	77.134	76.903	21.479	-1.7103	-6.5051	0.79314	-2.551	33.102	-6.0692
126.88	-3.4521	50.178	-6.526	0.75957	-2.564	-0.0056266	-0.0049332	-0.018517	0.66022	-1.3176	3192.4	21.578	-1.4494	80.864	-63.581	77.134	76.903	21.479	-1.7103	-6.5051	0.79314	-2.551	33.102	-6.0692
126.88	-3.4522	50.176	-6.5261	0.75955	-2.5641	-0.0063205	-0.0038787	-0.018573	0.66022	-1.3176	3191.7	21.578	-1.4494	80.863	-63.556	77.134	76.903	21.479	-1.7103	-6.5051	0.79314	-2.551	33.102	-6.0692
126.88	-3.4523	50.175	-6.5261	0.75953	-2.5642	-0.0070061	-0.0028253	-0.018605	0.66022	-1.3176	3191.0	21.577	-1.4495	80.862	-63.531	77.134	76.903	21.479	-1.7103	-6.5051	0.79314	-2.551	33.102	-6.0692
126.87	-3.4524	50.173	-6.5261	0.75952	-2.5643	-0.0076827	-0.0017741	-0.018613	0.66022	-1.3176	3190.3	21.577	-1.4495	80.862	-63.506	77.134	76.903	21.479	-1.7103	-6.5051	0.79314	-2.551	33.102	-6.0692
126.87	-3.4525	50.171	-6.5262	0.75952	-2.5644	-0.0083495	-0.00072644	-0.018598	0.66022	-1.3176	3189.6	21.576	-1.4496	80.861	-63.482	77.135	76.903	21.479	-1.7103	-6.5051	0.79314	-2.551	33.102	-6.0692
126.87	-3.4526	50.17	-6.5262	0.75951	-2.5645	-0.0090056	0.00031633	-0.018559	0.66022	-1.3176	3189.0	21.575	-1.4496	80.86	-63.458	77.135	76.903	21.479	-1.7103	-6.5051	0.79314	-2.551	33.102	-6.0692
126.87	-3.4526	50.168	-6.5263	0.75952	-2.5646	-0.0096503	0.001353	-0.018497	0.66022	-1.3176	3188.3	21.575	-1.4496	80.859	-63.434	77.135	76.903	21.479	-1.7103	-6.5051	0.79314	-2.551	33.102	-6.0692
126.87	-3.4526	50.166	-6.5263	0.75953	-2.5647	-0.010283	0.0023823	-0.018411	0.66022	-1.3176	3187.6	21.574	-1.4497	80.859	-63.411	77.135	76.903	21.479	-1.7103	-6.5051	0.79314	-2.551	33.102	-6.0692
126.87	-3.4526	50.164	-6.5264	0.75954	-2.5648	-0.010902	0.0034029	-0.018302	0.66022	-1.3176	3186.9	21.574	-1.4497	80.858	-63.388	77.135	76.903	21.479	-1.7103	-6.5051	0.79314	-2.551	33.102	-6.0692
126.87	-3.4525	50.163	-6.5264	0.75956	-2.5649	-0.011508	0.0044136	-0.01817	0.66022	-1.3176	3186.2	21.573	-1.4497	80.857	-63.365	77.135	76.903	21.479	-1.7103	-6.5051	0.79314	-2.551	33.102	-6.0692
126.87	-3.4525	50.161	-6.5265	0.75959	-2.565	-0.012099	0.0054132	-0.018015	0.66022	-1.3176	3185.6	21.572	-1.4497	80.856	-63.343	77.135	76.903	21.479	-1.7103	-6.5051	0.79314	-2.551	33.102	-6.0692
126.87	-3.4524	50.159	-6.5265	0.75962	-2.5651	-0.012676	0.0064006	-0.017837	0.66022	-1.3176	3184.9	21.572	-1.4496	80.856	-63.322	77.135	76.903	21.479	-1.7103	-6.5051	0.79314	-2.551	33.102	-6.0692
126.87	-3.4523	50.157	-6.5266	0.75965	-2.5651	-0.013236	0.0073744	-0.017638	0.66022	-1.3176	3184.2	21.571	-1.4496	80.855	-63.3	77.135	76.903	21.479	-1.7103	-6.5051	0.79314	-2.551	33.102	-6.0692
126.87	-3.4521	50.155	-6.5267	0.75969	-2.5652	-0.01378	0.0083335	-0.017416	0.66022	-1.3176	3183.5	21.571	-1.4495	80.854	-63.28	77.135	76.903	21.479	-1.7103	-6.5051	0.79314	-2.551	33.102	-6.0692
126.87	-3.4519	50.153	-6.5267	0.75973	-2.5653	-0.014307	0.0092768	-0.017172	0.66022	-1.3176	3182.8	21.57	-1.4495	80.853	-63.26	77.135	76.903	21.479	-1.7103	-6.5051	0.79314	-2.551	33.102	-6.0692
126.87	-3.4517	50.151	-6.5268	0.75978	-2.5654	-0.014816	0.010203	-0.016907	0.66022	-1.3176	3182.2	21.569	-1.4494	80.852	-63.24	77.135	76.903	21.479	-1.7103	-6.5051	0.79314	-2.551	33.102	-6.0692
126.87	-3.4515	50.15	-6.5269	0.75984	-2.5655	-0.015307	0.011111	-0.016621	0.66022	-1.3176	3181.5	21.569	-1.4493	80.852	-63.221	77.135	76.903	21.479	-1.7103	-6.5051	0.79314	-2.551	33.102	-6.0692
126.86	-3.4513	50.148	-6.527	0.75989	-2.5656	-0.015779	0.012	-0.016315	0.66022	-1.3176	3180.8	21.568	-1.4492	80.851	-63.203	77.135	76.903	21.479	-1.7103	-6.5051	0.79314	-2.551	33.102	-6.0692
126.86	-3.451	50.146	-6.5271	0.75996	-2.5656	-0.016231	0.012869	-0.015988	0.66022	-1.3176	3180.1	21.567	-1.4491	80.85	-63.185	77.135	76.903	21.479	-1.7103	-6.5051	0.79314	-2.551	33.102	-6.0692
126.86	-3.4507	50.144	-6.5271	0.76002	-2.5657	-0.016664	0.013717	-0.015642	0.66022	-1.3176	3179.4	21.567	-1.449	80.849	-63.168	77.135	76.903	21.479	-1.7103	-6.5051	0.79314	-2.551	33.102	-6.0692
126.86	-3.4504	50.142	-6.5272	0.76009	-2.5658	-0.017076	0.014542	-0.015276	0.66022	-1.3176	3178.8	21.566	-1.4489	80.849	-63.151	77.135	76.903	21.479	-1.7103	-6.5051	0.79314	-2.551	33.102	-6.0692
126.86	-3.45	50.14	-6.5273	0.76017	-2.5659	-0.017468	0.015344	-0.014892	0.66022	-1.3176	3178.1	21.566	-1.4488	80.848	-63.135	77.135	76.903	21.479	-1.7103	-6.5051	0.79314	-2.551	33.102	-6.0692
126.86	-3.4496	50.138	-6.5274	0.76025	-2.566	-0.017838	0.016122	-0.014489	0.66022	-1.3176	3177.4	21.565	-1.4486	80.847	-63.12	77.135	76.903	21.479	-1.7103	-6.5051	0.79314	-2.551	33.102	-6.0692
126.86	-3.4492	50.136	-6.5275	0.76033	-2.566	-0.018187	0.016875	-0.014069	0.66022	-1.3176	3176.7	21.564	-1.4485	80.846	-63.105	77.135	76.903	21.479	-1.7103	-6.5051	0.79314	-2.551	33.102	-6.0692
126.86	-3.4488	50.134	-6.5276	0.76042	-2.5661	-0.018513	0.017602	-0.013631	0.66022	-1.3176	3176.1	21.564	-1.4483	80.845	-63.091	77.136	76.903	21.479	-1.7103	-6.5051	0.79314	-2.551	33.102	-6.0692
126.86	-3.4483	50.133	-6.5277	0.76051	-2.5662	-0.018817	0.018302	-0.013177	0.66022	-1.3176	3175.4	21.563	-1.4481	80.845	-63.078	77.136	76.903	21.479	-1.7103	-6.5051	0.79314	-2.551	33.102	-6.0692
126.86	-3.4478	50.131	-6.5278	0.7606	-2.5662	-0.019099	0.018974	-0.012708	0.66022	-1.3176	3174.7	21.562	-1.4479	80.844	-63.065	77.136	76.903	21.479	-1.7103	-6.5051	0.79314	-2.551	33.102	-6.0692
126.86	-3.4473	50.129	-6.5279	0.7607	-2.5663	-0.019357	0.019618	-0.012222	0.66022	-1.3176	3174.0	21.562	-1.4477	80.843	-63.053	77.136	76.903	21.479	-1.7103	-6.5051	0.79314	-2.551	33.102	-6.0692
126.86	-3.4467	50.127	-6.528	0.76079	-2.5663	-0.019592	0.020233	-0.011722	0.66022	-1.3176	3173.3	21.561	-1.4475	80.842	-63.042	77.136	76.903	21.479	-1.7103	-6.5051	0.79314	-2.551	33.102	-6.0692
126.86	-3.4462	50.125	-6.5281	0.7609	-2.5664	-0.019804	0.020818	-0.011208	0.66022	-1.3176	3172.7	21.56	-1.4473	80.842	-63.032	77.136	76.903	21.479	-1.7103	-6.5051	0.79314	-2.551	33.102	-6.0692
126.86	-3.4456	50.123	-6.5282	0.761	-2.5665	-0.019992	0.021372	-0.010681	0.66022	-1.3176	3172.0	21.56	-1.447	80.841	-63.022	77.136	76.903	21.479	-1.7103	-6.5051	0.79314	-2.551	33.102	-6.0692
126.86	-3.4449	50.122	-6.5283	0.76111	-2.5665	-0.020156	0.021895	-0.01014	0.66022	-1.3176	3171.3	21.559	-1.4468	80.84	-63.013	77.136	76.903	21.479	-1.7103	-6.5051	0.79314	-2.551	33.102	-6.0692
126.86	-3.4443	50.12	-6.5284	0.76122	-2.5666	-0.020296	0.022387	-0.0095882	0.66022	-1.3176	3170.6	21.559	-1.4465	80.839	-63.005	77.136	76.903	21.479	-1.7103	-6.5051	0.79314	-2.551	33.102	-6.0692
126.85	-3.4436	50.118	-6.5285	0.76133	-2.5666	-0.020412	0.022846	-0.0090247	0.66022	-1.3176	3169.9	21.558	-1.4462	80.839	-62.997	77.136	76.903	21.479	-1.7103	-6.5051	0.79314	-2.551	33.102	-6.0692
126.85	-3.4429	50.116	-6.5286	0.76145	-2.5667	-0.020504	0.023272	-0.0084506	0.66022	-1.3176	3169.3	21.558	-1.446	80.838	-62.99	77.136	76.903	21.479	-1.7103	-6.5051	0.79314	-2.551	33.102	-6.0692
126.85	-3.4421	50.115	-6.5287	0.76157	-2.5667	-0.020571	0.023665	-0.0078667	0.66022	-1.3176	3168.6	21.557	-1.4457	80.837	-62.984	77.136	76.903	21.479	-1.7103	-6.5051	0.79314	-2.551	33.102	-6.0692
126.85	-3.4414	50.113	-6.5288	0.76169	-2.5667	-0.020615	0.024024	-0.0072737	0.66022	-1.3176	3167.9	21.556	-1.4454	80.836	-62.979	77.136	76.903	21.479	-1.7103	-6.5051	0.79314	-2.551	33.102	-6.0692
126.85	-3.4406	50.111	-6.5289	0.76181	-2.5668	-0.020634	0.02435	-0.0066723	0.66022	-1.3176	3167.2	21.556	-1.445	80.835	-62.974	77.136	76.903	21.479	-1.7103	-6.5051	0.79314	-2.551	33.102	-6.0692
126.85	-3.4398	50.11	-6.529	0.76193	-2.5668	-0.020629	0.02464	-0.0060634	0.66022	-1.3176	3166.5	21.555	-1.4447	80.835	-62.97	77.136	76.903	21.479	-1.7103	-6.5051	0.79314	-2.551	33.102	-6.0692
126.85	-3.439	50.108	-6.5291	0.76205	-2.5668	-0.020599	0.024897	-0.0054477	0.66022	-1.3176	3165.9	21.555	-1.4444	80.834	-62.967	77.136	76.903	21.479	-1.7103	-6.5051	0.79314	-2.551	33.102	-6.0692
126.85	-3.4381	50.106	-6.5292	0.76218	-2.5669	-0.020546	0.025118	-0.004826	0.66022	-1.3176	3165.2	21.554	-1.444	80.833	-62.965	77.136	76.903	21.479	-1.7103	-6.5051	0.79314	-2.551	33.102	-6.0692
126.85	-3.4372	50.105	-6.5293	0.76231	-2.5669	-0.020469	0.025304	-0.004199	0.66022	-1.3176	3164.5	21.554	-1.4437	80.832	-62.964	77.136	76.903	21.479	-1.7103	-6.5051	0.79314	-2.551	33.102	-6.0692
126.85	-3.4363	50.103	-6.5294	0.76243	-2.5669	-0.020368	0.025454	-0.0035676	0.66022	-1.3176	3163.8	21.553	-1.4433	80.832	-62.963	77.136	76.903	21.479	-1.7103	-6.5051	0.79314	-2.551	33.102	-6.0692
126.85	-3.4354	50.102	-6.5295	0.76256	-2.5669	-0.020243	0.02557	-0.0029325	0.66022	-1.3176	3163.1	21.553	-1.4429	80.831	-62.963	77.136	76.903	21.479	-1.7103	-6.5051	0.79314	-2.551	33.102	-6.0692
126.85	-3.4345	50.1	-6.5296	0.76269	-2.5669	-0.020095	0.025649	-0.0022946	0.66022	-1.3176	3162.5	21.552	-1.4426	80.83	-62.964	77.137	76.903	21.479	-1.7103	-6.5051	0.79314	-2.551	33.102	-6.0692
126.85	-3.4335	50.099	-6.5297	0.76282	-2.5669	-0.019924	0.025693	-0.0016547	0.66022	-1.3176	3161.8	21.552	-1.4422	80.829	-62.965	77.137	76.903	21.479	-1.7103	-6.5051	0.79314	-2.551	33.102	-6.0692
126.84	-3.4325	50.098	-6.5298	0.76294	-2.5669	-0.01973	0.025702	-0.0010135	0.66022	-1.3176	3161.1	21.552	-1.4418	80.829	-62.967	77.137	76.903	21.479	-1.7103	-6.5051	0.79314	-2.551	33.102	-6.0692
126.84	-3.4315	50.096	-6.5299	0.76307	-2.5669	-0.019513	0.025675	-0.00037183	0.66022	-1.3176	3160.4	21.551	-1.4414	80.828	-62.97	77.137	76.903	21.479	-1.7103	-6.5051	0.79314	-2.551	33.102	-6.0692
126.84	-3.4305	50.095	-6.53	0.7632	-2.5669	-0.019275	0.025613	0.00026945	0.66022	-1.3176	3159.8	21.551	-1.4409	80.827	-62.974	77.137	76.903	21.479	-1.7103	-6.5051	0.79314	-2.551	33.102	-6.0692
126.84	-3.4295	50.094	-6.5301	0.76333	-2.5669	-0.019014	0.025515	0.00090957	0.66022	-1.3176	3159.1	21.551	-1.4405	80.826	-62.979	77.137	76.903	21.479	-1.7103	-6.5051	0.79314	-2.551	33.102	-6.0692
126.84	-3.4284	50.093	-6.5302	0.76346	-2.5669	-0.018732	0.025382	0.0015477	0.66022	-1.3176	3158.4	21.55	-1.4401	80.826	-62.984	77.137	76.903	21.479	-1.7103	-6.5051	0.79314	-2.551	33.102	-6.0692
126.84	-3.4273	50.091	-6.5303	0.76358	-2.5669	-0.018428	0.025215	0.0021831	0.66022	-1.3176	3157.7	21.55	-1.4397	80.825	-62.99	77.137	76.903	21.479	-1.7103	-6.5051	0.79314	-2.551	33.102	-6.0692
126.84	-3.4263	50.09	-6.5304	0.76371	-2.5669	-0.018104	0.025013	0.002815	0.66022	-1.3176	3157.0	21.55	-1.4392	80.824	-62.996	77.137	76.903	21.479	-1.7103	-6.5051	0.79314	-2.551	33.102	-6.0692
126.84	-3.4252	50.089	-6.5304	0.76383	-2.5669	-0.01776	0.024777	0.0034426	0.66022	-1.3176	3156.4	21.549	-1.4388	80.823	-63.004	77.137	76.903	21.479	-1.7103	-6.5051	0.79314	-2.551	33.102	-6.0692
126.84	-3.424	50.088	-6.5305	0.76396	-2.5669	-0.017396	0.024507	0.0040651	0.66022	-1.3176	3155.7	21.549	-1.4383	80.823	-63.012	77.137	76.903	21.479	-1.7103	-6.5051	0.79314	-2.551	33.102	-6.0692
126.84	-3.4229	50.087	-6.5306	0.76408	-2.5669	-0.017013	0.024203	0.0046817	0.66022	-1.3176	3155.0	21.549	-1.4379	80.822	-63.021	77.137	76.903	21.479	-1.7103	-6.5051	0.79314	-2.551	33.102	-6.0692
126.84	-3.4218	50.086	-6.5307	0.7642	-2.5668	-0.016611	0.023866	0.0052917	0.66022	-1.3176	3154.3	21.549	-1.4374	80.821	-63.03	77.137	76.903	21.479	-1.7103	-6.5051	0.79314	-2.551	33.102	-6.0692
126.83	-3.4206	50.085	-6.5308	0.76432	-2.5668	-0.01619	0.023497	0.0058944	0.66022	-1.3176	3153.6	21.548	-1.4369	80.82	-63.04	77.137	76.903	21.479	-1.7103	-6.5051	0.79314	-2.551	33.102	-6.0692
126.83	-3.4195	50.084	-6.5309	0.76443	-2.5668	-0.015752	0.023096	0.0064889	0.66022	-1.3176	3153.0	21.548	-1.4365	80.82	-63.051	77.137	76.903	21.479	-1.7103	-6.5051	0.79314	-2.551	33.102	-6.0692
126.83	-3.4183	50.084	-6.5309	0.76455	-2.5667	-0.015297	0.022664	0.0070746	0.66022	-1.3176	3152.3	21.548	-1.436	80.819	-63.062	77.138	76.903	21.479	-1.7103	-6.5051	0.79314	-2.551	33.102	-6.0692
126.83	-3.4172	50.083	-6.531	0.76466	-2.5667	-0.014826	0.0222	0.0076508	0.66022	-1.3176	3151.6	21.548	-1.4355	80.818	-63.075	77.138	76.903	21.479	-1.7103	-6.5051	0.79314	-2.551	33.102	-6.0692
126.83	-3.416	50.082	-6.5311	0.76477	-2.5667	-0.014338	0.021707	0.0082168	0.66022	-1.3176	3150.9	21.548	-1.435	80.817	-63.087	77.138	76.903	21.479	-1.7103	-6.5051	0.79314	-2.551	33.102	-6.0692
126.83	-3.4148	50.081	-6.5312	0.76488	-2.5666	-0.013835	0.021184	0.0087718	0.66022	-1.3176	3150.2	21.548	-1.4345	80.817	-63.101	77.138	76.903	21.479	-1.7103	-6.5051	0.79314	-2.551	33.102	-6.0692
126.83	-3.4136	50.081	-6.5312	0.76498	-2.5666	-0.013318	0.020632	0.0093153	0.66022	-1.3176	3149.6	21.547	-1.434	80.816	-63.115	77.138	76.903	21.479	-1.7103	-6.5051	0.79314	-2.551	33.102	-6.0692
126.83	-3.4124	50.08	-6.5313	0.76508	-2.5665	-0.012787	0.020052	0.0098465	0.66022	-1.3176	3148.9	21.547	-1.4336	80.815	-63.129	77.138	76.903	21.479	-1.7103	-6.5051	0.79314	-2.551	33.102	-6.0692
126.83	-3.4112	50.08	-6.5314	0.76518	-2.5665	-0.012242	0.019445	0.010365	0.66022	-1.3176	3148.2	21.547	-1.4331	80.814	-63.144	77.138	76.903	21.479	-1.7103	-6.5051	0.79314	-2.551	33.102	-6.0692
126.83	-3.41	50.079	-6.5314	0.76528	-2.5664	-0.011685	0.018811	0.01087	0.66022	-1.3176	3147.5	21.547	-1.4326	80.814	-63.16	77.138	76.903	21.479	-1.7103	-6.5051	0.79314	-2.551	33.102	-6.0692
126.82	-3.4088	50.079	-6.5315	0.76537	-2.5664	-0.011116	0.018152	0.01136	0.66022	-1.3176	3146.9	21.547	-1.4321	80.813	-63.176	77.138	76.903	21.479	-1.7103	-6.5051	0.79314	-2.551	33.102	-6.0692
126.82	-3.4076	50.078	-6.5315	0.76546	-2.5663	-0.010536	0.017468	0.011836	0.66022	-1.3176	3146.2	21.547	-1.4316	80.812	-63.193	77.138	76.903	21.479	-1.7103	-6.5051	0.79314	-2.551	33.102	-6.0692
126.82	-3.4064	50.078	-6.5316	0.76554	-2.5662	-0.0099461	0.01676	0.012297	0.66022	-1.3176	3145.5	21.547	-1.4311	80.812	-63.21	77.138	76.903	21.479	-1.7103	-6.5051	0.79314	-2.551	33.102	-6.0692
126.82	-3.4052	50.077	-6.5316	0.76563	-2.5662	-0.0093461	0.016029	0.012742	0.66022	-1.3176	3144.8	21.547	-1.4306	80.811	-63.228	77.138	76.903	21.479	-1.7103	-6.5051	0.79314	-2.551	33.102	-6.0692
126.82	-3.404	50.077	-6.5317	0.7657	-2.5661	-0.0087373	0.015276	0.013171	0.66022	-1.3176	3144.1	21.547	-1.4301	80.81	-63.246	77.139	76.903	21.479	-1.7103	-6.5051	0.79314	-2.551	33.102	-6.0692
126.82	-3.4028	50.077	-6.5317	0.76578	-2.5661	-0.0081203	0.014503	0.013582	0.66022	-1.3176	3143.5	21.548	-1.4296	80.809	-63.265	77.139	76.903	21.479	-1.7103	-6.5051	0.79314	-2.551	33.102	-6.0692
126.82	-3.4016	50.077	-6.5318	0.76585	-2.566	-0.007496	0.013709	0.013977	0.66022	-1.3176	3142.8	21.548	-1.4291	80.809	-63.284	77.139	76.903	21.479	-1.7103	-6.5051	0.79314	-2.551	33.102	-6.0692
126.82	-3.4005	50.077	-6.5318	0.76592	-2.5659	-0.0068652	0.012897	0.014354	0.66022	-1.3176	3142.1	21.548	-1.4287	80.808	-63.304	77.139	76.903	21.479	-1.7103	-6.5051	0.79314	-2.551	33.102	-6.0692
126.82	-3.3993	50.076	-6.5318	0.76598	-2.5658	-0.0062286	0.012067	0.014712	0.66022	-1.3176	3141.4	21.548	-1.4282	80.807	-63.324	77.139	76.903	21.479	-1.7103	-6.5051	0.79314	-2.551	33.102	-6.0692
126.81	-3.3981	50.076	-6.5319	0.76604	-2.5658	-0.0055871	0.01122	0.015052	0.66022	-1.3176	3140.7	21.548	-1.4277	80.806	-63.344	77.139	76.903	21.479	-1.7103	-6.5051	0.79314	-2.551	33.102	-6.0692
126.81	-3.397	50.076	-6.5319	0.76609	-2.5657	-0.0049414	0.010357	0.015373	0.66022	-1.3176	3140.1	21.548	-1.4272	80.806	-63.365	77.139	76.903	21.479	-1.7103	-6.5051	0.79314	-2.551	33.102	-6.0692
126.81	-3.3958	50.076	-6.5319	0.76614	-2.5656	-0.0042923	0.0094802	0.015675	0.66022	-1.3176	3139.4	21.549	-1.4268	80.805	-63.386	77.139	76.903	21.479	-1.7103	-6.5051	0.79314	-2.551	33.102	-6.0692
126.81	-3.3947	50.076	-6.5319	0.76619	-2.5655	-0.0036407	0.0085897	0.015957	0.66022	-1.3176	3138.7	21.549	-1.4263	80.804	-63.407	77.139	76.903	21.479	-1.7103	-6.5051	0.79314	-2.551	33.102	-6.0692
126.81	-3.3935	50.077	-6.5319	0.76623	-2.5655	-0.0029873	0.0076869	0.016219	0.66022	-1.3176	3138.0	21.549	-1.4258	80.804	-63.429	77.139	76.903	21.479	-1.7103	-6.5051	0.79314	-2.551	33.102	-6.0692
126.81	-3.3924	50.077	-6.5319	0.76626	-2.5654	-0.002333	0.0067731	0.01646	0.66022	-1.3176	3137.3	21.549	-1.4254	80.803	-63.451	77.14	76.903	21.479	-1.7103	-6.5051	0.79314	-2.551	33.102	-6.0692
126.81	-3.3913	50.077	-6.532	0.76629	-2.5653	-0.0016786	0.0058493	0.016681	0.66022	-1.3176	3136.7	21.549	-1.4249	80.802	-63.473	77.14	76.903	21.479	-1.7103	-6.5051	0.79314	-2.551	33.102	-6.0692
126.8	-3.3902	50.077	-6.532	0.76632	-2.5652	-0.0010248	0.0049168	0.016882	0.66022	-1.3176	3136.0	21.55	-1.4245	80.801	-63.496	77.14	76.903	21.479	-1.7103	-6.5051	0.79314	-2.551	33.102	-6.0692
126.8	-3.3891	50.077	-6.532	0.76634	-2.5651	-0.00037255	0.0039768	0.017061	0.66022	-1.3176	3135.3	21.55	-1.424	80.801	-63.518	77.14	76.903	21.479	-1.7103	-6.5051	0.79314	-2.551	33.102	-6.0692
126.8	-3.3881	50.078	-6.532	0.76636	-2.565	0.00027744	0.0030304	0.01722	0.66022	-1.3176	3134.6	21.55	-1.4236	80.8	-63.541	77.14	76.903	21.479	-1.7103	-6.5051	0.79314	-2.551	33.102	-6.0692
126.8	-3.387	50.078	-6.532	0.76637	-2.5649	0.00092435	0.0020789	0.017357	0.66022	-1.3176	3133.9	21.551	-1.4232	80.799	-63.564	77.14	76.903	21.479	-1.7103	-6.5051	0.79314	-2.551	33.102	-6.0692
126.8	-3.386	50.078	-6.532	0.76638	-2.5649	0.0015674	0.0011235	0.017472	0.66022	-1.3176	3133.3	21.551	-1.4227	80.799	-63.587	77.14	76.903	21.479	-1.7103	-6.5051	0.79314	-2.551	33.102	-6.0692
126.8	-3.385	50.079	-6.532	0.76638	-2.5648	0.0022058	0.00016529	0.017566	0.66022	-1.3176	3132.6	21.551	-1.4223	80.798	-63.61	77.14	76.903	21.479	-1.7103	-6.5051	0.79314	-2.551	33.102	-6.0692
126.8	-3.384	50.079	-6.5319	0.76638	-2.5647	0.0028387	-0.00079439	0.017639	0.66022	-1.3176	3131.9	21.552	-1.4219	80.797	-63.633	77.14	76.903	21.479	-1.7103	-6.5051	0.79314	-2.551	33.102	-6.0692
126.79	-3.383	50.079	-6.5319	0.76638	-2.5646	0.0034654	-0.0017544	0.017689	0.66022	-1.3176	3131.2	21.552	-1.4215	80.796	-63.656	77.14	76.903	21.479	-1.7103	-6.5051	0.79314	-2.551	33.102	-6.0692
126.79	-3.382	50.08	-6.5319	0.76637	-2.5645	0.0040851	-0.0027135	0.017719	0.66022	-1.3176	3130.5	21.553	-1.4211	80.796	-63.68	77.141	76.903	21.479	-1.7103	-6.5051	0.79314	-2.551	33.102	-6.0692
126.79	-3.3811	50.08	-6.5319	0.76635	-2.5644	0.0046972	-0.0036704	0.017726	0.66022	-1.3176	3129.9	21.553	-1.4207	80.795	-63.703	77.141	76.903	21.479	-1.7103	-6.5051	0.79314	-2.551	33.102	-6.0692
126.79	-3.3801	50.081	-6.5319	0.76633	-2.5643	0.0053007	-0.0046241	0.017712	0.66022	-1.3176	3129.2	21.553	-1.4204	80.794	-63.726	77.141	76.903	21.479	-1.7103	-6.5051	0.79314	-2.551	33.102	-6.0692
126.79	-3.3792	50.081	-6.5318	0.7663	-2.5642	0.005895	-0.0055733	0.017677	0.66022	-1.3176	3128.5	21.554	-1.42	80.794	-63.749	77.141	76.903	21.479	-1.7103	-6.5051	0.79314	-2.551	33.102	-6.0692
126.79	-3.3784	50.082	-6.5318	0.76627	-2.5642	0.0064795	-0.0065167	0.01762	0.66022	-1.3176	3127.8	21.554	-1.4196	80.793	-63.772	77.141	76.903	21.479	-1.7103	-6.5051	0.79314	-2.551	33.102	-6.0692
126.79	-3.3775	50.082	-6.5318	0.76624	-2.5641	0.0070532	-0.0074534	0.017542	0.66022	-1.3176	3127.2	21.555	-1.4193	80.792	-63.795	77.141	76.903	21.479	-1.7103	-6.5051	0.79314	-2.551	33.102	-6.0692
126.78	-3.3767	50.083	-6.5317	0.7662	-2.564	0.0076157	-0.008382	0.017442	0.66022	-1.3176	3126.5	21.555	-1.419	80.792	-63.817	77.141	76.903	21.479	-1.7103	-6.5051	0.79314	-2.551	33.102	-6.0692
126.78	-3.3758	50.083	-6.5317	0.76615	-2.5639	0.0081662	-0.0093014	0.017322	0.66022	-1.3176	3125.8	21.556	-1.4186	80.791	-63.84	77.141	76.903	21.479	-1.7103	-6.5051	0.79314	-2.551	33.102	-6.0692
126.78	-3.3751	50.084	-6.5316	0.76611	-2.5638	0.008704	-0.010211	0.01718	0.66022	-1.3176	3125.1	21.556	-1.4183	80.79	-63.862	77.141	76.903	21.479	-1.7103	-6.5051	0.79314	-2.551	33.102	-6.0692
126.78	-3.3743	50.085	-6.5316	0.76605	-2.5637	0.0092285	-0.011108	0.017019	0.66022	-1.3176	3124.4	21.557	-1.418	80.789	-63.884	77.142	76.903	21.479	-1.7103	-6.5051	0.79314	-2.551	33.102	-6.0692
126.78	-3.3735	50.085	-6.5316	0.76599	-2.5636	0.009739	-0.011993	0.016837	0.66022	-1.3176	3123.8	21.557	-1.4177	80.789	-63.906	77.142	76.903	21.479	-1.7103	-6.5051	0.79314	-2.551	33.102	-6.0692
126.78	-3.3728	50.086	-6.5315	0.76593	-2.5636	0.010235	-0.012865	0.016635	0.66022	-1.3176	3123.1	21.558	-1.4174	80.788	-63.927	77.142	76.903	21.479	-1.7103	-6.5051	0.79314	-2.551	33.102	-6.0692
126.78	-3.3721	50.087	-6.5315	0.76587	-2.5635	0.010716	-0.013722	0.016413	0.66022	-1.3176	3122.4	21.558	-1.4171	80.787	-63.948	77.142	76.903	21.479	-1.7103	-6.5051	0.79314	-2.551	33.102	-6.0692
126.77	-3.3714	50.087	-6.5314	0.7658	-2.5634	0.011181	-0.014563	0.016172	0.66022	-1.3176	3121.7	21.559	-1.4168	80.787	-63.969	77.142	76.903	21.479	-1.7103	-6.5051	0.79314	-2.551	33.102	-6.0692
126.77	-3.3708	50.088	-6.5313	0.76572	-2.5633	0.01163	-0.015387	0.015911	0.66022	-1.3176	3121.0	21.559	-1.4166	80.786	-63.989	77.142	76.903	21.479	-1.7103	-6.5051	0.79314	-2.551	33.102	-6.0692
126.77	-3.3702	50.089	-6.5313	0.76564	-2.5632	0.012062	-0.016194	0.015632	0.66022	-1.3176	3120.4	21.56	-1.4163	80.785	-64.009	77.142	76.903	21.479	-1.7103	-6.5051	0.79314	-2.551	33.102	-6.0692
126.77	-3.3696	50.089	-6.5312	0.76556	-2.5632	0.012477	-0.016982	0.015335	0.66022	-1.3176	3119.7	21.56	-1.4161	80.784	-64.028	77.142	76.903	21.479	-1.7103	-6.5051	0.79314	-2.551	33.102	-6.0692
126.77	-3.369	50.09	-6.5312	0.76547	-2.5631	0.012874	-0.017751	0.01502	0.66022	-1.3176	3119.0	21.561	-1.4159	80.784	-64.047	77.142	76.903	21.479	-1.7103	-6.5051	0.79314	-2.551	33.102	-6.0692
126.77	-3.3685	50.091	-6.5311	0.76538	-2.563	0.013253	-0.018498	0.014687	0.66022	-1.3176	3118.3	21.561	-1.4157	80.783	-64.065	77.143	76.903	21.479	-1.7103	-6.5051	0.79314	-2.551	33.102	-6.0692
126.76	-3.3679	50.091	-6.531	0.76529	-2.5629	0.013613	-0.019225	0.014337	0.66022	-1.3176	3117.6	21.562	-1.4154	80.782	-64.083	77.143	76.903	21.479	-1.7103	-6.5051	0.79314	-2.551	33.102	-6.0692
126.76	-3.3675	50.092	-6.531	0.76519	-2.5629	0.013954	-0.019928	0.013971	0.66022	-1.3176	3117.0	21.562	-1.4153	80.782	-64.1	77.143	76.903	21.479	-1.7103	-6.5051	0.79314	-2.551	33.102	-6.0692
126.76	-3.367	50.093	-6.5309	0.76509	-2.5628	0.014276	-0.020609	0.013589	0.66022	-1.3176	3116.3	21.563	-1.4151	80.781	-64.116	77.143	76.903	21.479	-1.7103	-6.5051	0.79314	-2.551	33.102	-6.0692
126.76	-3.3665	50.093	-6.5308	0.76498	-2.5627	0.014577	-0.021266	0.013191	0.66022	-1.3176	3115.6	21.563	-1.4149	80.78	-64.132	77.143	76.903	21.479	-1.7103	-6.5051	0.79314	-2.551	33.102	-6.0692
126.76	-3.3661	50.094	-6.5307	0.76487	-2.5627	0.014859	-0.021898	0.012779	0.66022	-1.3176	3114.9	21.563	-1.4147	80.78	-64.147	77.143	76.903	21.479	-1.7103	-6.5051	0.79314	-2.551	33.102	-6.0692
126.76	-3.3657	50.095	-6.5307	0.76476	-2.5626	0.01512	-0.022505	0.012352	0.66022	-1.3176	3114.2	21.564	-1.4146	80.779	-64.162	77.143	76.903	21.479	-1.7103	-6.5051	0.79314	-2.551	33.102	-6.0692
126.76	-3.3654	50.095	-6.5306	0.76465	-2.5625	0.01536	-0.023085	0.011911	0.66022	-1.3176	3113.6	21.564	-1.4144	80.778	-64.176	77.143	76.903	21.479	-1.7103	-6.5051	0.79314	-2.551	33.102	-6.0692
126.75	-3.365	50.096	-6.5305	0.76453	-2.5625	0.015579	-0.023639	0.011457	0.66022	-1.3176	3112.9	21.565	-1.4143	80.777	-64.189	77.143	76.903	21.479	-1.7103	-6.5051	0.79314	-2.551	33.102	-6.0692
126.75	-3.3647	50.096	-6.5304	0.76441	-2.5624	0.015777	-0.024165	0.01099	0.66022	-1.3176	3112.2	21.565	-1.4142	80.777	-64.201	77.143	76.903	21.479	-1.7103	-6.5051	0.79314	-2.551	33.102	-6.0692
126.75	-3.3644	50.097	-6.5304	0.76429	-2.5624	0.015953	-0.024663	0.010511	0.66022	-1.3176	3111.5	21.566	-1.4141	80.776	-64.212	77.144	76.903	21.479	-1.7103	-6.5051	0.79314	-2.551	33.102	-6.0692
126.75	-3.3641	50.098	-6.5303	0.76417	-2.5623	0.016108	-0.025133	0.010021	0.66022	-1.3176	3110.8	21.566	-1.414	80.775	-64.223	77.144	76.903	21.479	-1.7103	-6.5051	0.79314	-2.551	33.102	-6.0692
126.75	-3.3639	50.098	-6.5302	0.76404	-2.5623	0.016241	-0.025573	0.00952	0.66022	-1.3176	3110.2	21.567	-1.4139	80.775	-64.233	77.144	76.903	21.479	-1.7103	-6.5051	0.79314	-2.551	33.102	-6.0692
126.75	-3.3637	50.099	-6.5301	0.76391	-2.5622	0.016352	-0.025984	0.0090089	0.66022	-1.3176	3109.5	21.567	-1.4138	80.774	-64.242	77.144	76.903	21.479	-1.7103	-6.5051	0.79314	-2.551	33.102	-6.0692
126.75	-3.3635	50.099	-6.53	0.76378	-2.5622	0.01644	-0.026365	0.0084883	0.66022	-1.3176	3108.8	21.568	-1.4137	80.773	-64.25	77.144	76.903	21.479	-1.7103	-6.5051	0.79314	-2.551	33.102	-6.0692
126.74	-3.3633	50.1	-6.5299	0.76365	-2.5621	0.016507	-0.026715	0.0079589	0.66022	-1.3176	3108.1	21.568	-1.4137	80.772	-64.258	77.144	76.903	21.479	-1.7103	-6.5051	0.79314	-2.551	33.102	-6.0692
126.74	-3.3631	50.1	-6.5299	0.76351	-2.5621	0.016551	-0.027034	0.0074215	0.66022	-1.3176	3107.4	21.568	-1.4136	80.772	-64.264	77.144	76.903	21.479	-1.7103	-6.5051	0.79314	-2.551	33.102	-6.0692
126.74	-3.363	50.101	-6.5298	0.76338	-2.5621	0.016574	-0.027323	0.0068766	0.66022	-1.3176	3106.8	21.569	-1.4136	80.771	-64.27	77.144	76.903	21.479	-1.7103	-6.5051	0.79314	-2.551	33.102	-6.0692
126.74	-3.3629	50.101	-6.5297	0.76324	-2.562	0.016574	-0.027579	0.006325	0.66022	-1.3176	3106.1	21.569	-1.4135	80.77	-64.275	77.144	76.903	21.479	-1.7103	-6.5051	0.79314	-2.551	33.102	-6.0692
126.74	-3.3628	50.101	-6.5296	0.7631	-2.562	0.016552	-0.027805	0.0057674	0.66022	-1.3176	3105.4	21.57	-1.4135	80.77	-64.279	77.145	76.903	21.479	-1.7103	-6.5051	0.79314	-2.551	33.102	-6.0692
126.74	-3.3627	50.102	-6.5295	0.76296	-2.562	0.016507	-0.027998	0.0052046	0.66022	-1.3176	3104.7	21.57	-1.4135	80.769	-64.281	77.145	76.903	21.479	-1.7103	-6.5051	0.79314	-2.551	33.102	-6.0692
126.74	-3.3627	50.102	-6.5294	0.76282	-2.5619	0.016441	-0.028159	0.0046371	0.66022	-1.3176	3104.0	21.57	-1.4135	80.768	-64.283	77.145	76.903	21.479	-1.7103	-6.5051	0.79314	-2.551	33.102	-6.0692
126.73	-3.3627	50.102	-6.5294	0.76268	-2.5619	0.016353	-0.028288	0.0040659	0.66022	-1.3176	3103.4	21.571	-1.4135	80.767	-64.285	77.145	76.903	21.479	-1.7103	-6.5051	0.79314	-2.551	33.102	-6.0692
126.73	-3.3627	50.103	-6.5293	0.76254	-2.5619	0.016244	-0.028385	0.0034915	0.66022	-1.3176	3102.7	21.571	-1.4135	80.767	-64.285	77.145	76.903	21.479	-1.7103	-6.5051	0.79314	-2.551	33.102	-6.0692
126.73	-3.3627	50.103	-6.5292	0.7624	-2.5619	0.016113	-0.028449	0.0029147	0.66022	-1.3176	3102.0	21.571	-1.4135	80.766	-64.284	77.145	76.903	21.479	-1.7103	-6.5051	0.79314	-2.551	33.102	-6.0692
126.73	-3.3627	50.103	-6.5291	0.76225	-2.5619	0.01596	-0.028482	0.0023362	0.66022	-1.3176	3101.3	21.572	-1.4135	80.765	-64.283	77.145	76.903	21.479	-1.7103	-6.5051	0.79314	-2.551	33.102	-6.0692
126.73	-3.3627	50.103	-6.529	0.76211	-2.5619	0.015787	-0.028481	0.0017568	0.66022	-1.3176	3100.6	21.572	-1.4136	80.765	-64.28	77.145	76.903	21.479	-1.7103	-6.5051	0.79314	-2.551	33.102	-6.0692
126.73	-3.3628	50.103	-6.529	0.76197	-2.5619	0.015592	-0.028449	0.0011772	0.66022	-1.3176	3100.0	21.572	-1.4136	80.764	-64.277	77.145	76.903	21.479	-1.7103	-6.5051	0.79314	-2.551	33.102	-6.0692
126.73	-3.3629	50.104	-6.5289	0.76183	-2.5619	0.015377	-0.028385	0.00059806	0.66022	-1.3176	3099.3	21.572	-1.4137	80.763	-64.272	77.145	76.903	21.479	-1.7103	-6.5051	0.79314	-2.551	33.102	-6.0692
126.72	-3.363	50.104	-6.5288	0.76169	-2.5619	0.015142	-0.028289	2.0186e-05	0.66022	-1.3176	3098.6	21.573	-1.4137	80.762	-64.267	77.146	76.903	21.479	-1.7103	-6.5051	0.79314	-2.551	33.102	-6.0692
126.72	-3.3631	50.104	-6.5287	0.76154	-2.5619	0.014887	-0.028161	-0.00055573	0.66022	-1.3176	3097.9	21.573	-1.4138	80.762	-64.261	77.146	76.903	21.479	-1.7103	-6.5051	0.79314	-2.551	33.102	-6.0692
126.72	-3.3632	50.104	-6.5287	0.7614	-2.5619	0.014613	-0.028001	-0.001129	0.66022	-1.3176	3097.2	21.573	-1.4138	80.761	-64.254	77.146	76.903	21.479	-1.7103	-6.5051	0.79314	-2.551	33.102	-6.0692
126.72	-3.3633	50.104	-6.5286	0.76126	-2.5619	0.01432	-0.027811	-0.0016988	0.66022	-1.3176	3096.6	21.573	-1.4139	80.76	-64.247	77.146	76.903	21.479	-1.7103	-6.5051	0.79314	-2.551	33.102	-6.0692
126.72	-3.3635	50.104	-6.5285	0.76113	-2.5619	0.014007	-0.027589	-0.0022646	0.66022	-1.3176	3095.9	21.573	-1.414	80.759	-64.238	77.146	76.903	21.479	-1.7103	-6.5051	0.79314	-2.551	33.102	-6.0692
126.72	-3.3636	50.103	-6.5285	0.76099	-2.5619	0.013677	-0.027337	-0.0028256	0.66022	-1.3176	3095.2	21.574	-1.4141	80.759	-64.229	77.146	76.903	21.479	-1.7103	-6.5051	0.79314	-2.551	33.102	-6.0692
126.72	-3.3638	50.103	-6.5284	0.76085	-2.5619	0.013329	-0.027055	-0.0033811	0.66022	-1.3176	3094.5	21.574	-1.4141	80.758	-64.219	77.146	76.903	21.479	-1.7103	-6.5051	0.79314	-2.551	33.102	-6.0692
126.71	-3.364	50.103	-6.5283	0.76072	-2.5619	0.012963	-0.026743	-0.0039304	0.66022	-1.3176	3093.8	21.574	-1.4142	80.757	-64.208	77.146	76.903	21.479	-1.7103	-6.5051	0.79314	-2.551	33.102	-6.0692
126.71	-3.3642	50.103	-6.5283	0.76059	-2.5619	0.012581	-0.026402	-0.0044729	0.66022	-1.3176	3093.2	21.574	-1.4143	80.757	-64.197	77.146	76.903	21.479	-1.7103	-6.5051	0.79314	-2.551	33.102	-6.0692
126.71	-3.3644	50.103	-6.5282	0.76045	-2.562	0.012182	-0.026033	-0.0050079	0.66022	-1.3176	3092.5	21.574	-1.4144	80.756	-64.184	77.146	76.903	21.479	-1.7103	-6.5051	0.79314	-2.551	33.102	-6.0692
126.71	-3.3646	50.102	-6.5281	0.76033	-2.562	0.011768	-0.025635	-0.0055348	0.66022	-1.3176	3091.8	21.574	-1.4145	80.755	-64.171	77.146	76.903	21.479	-1.7103	-6.5051	0.79314	-2.551	33.102	-6.0692
126.71	-3.3648	50.102	-6.5281	0.7602	-2.562	0.011338	-0.025209	-0.0060529	0.66022	-1.3176	3091.1	21.574	-1.4146	80.754	-64.158	77.146	76.903	21.479	-1.7103	-6.5051	0.79314	-2.551	33.102	-6.0692
126.71	-3.365	50.101	-6.528	0.76007	-2.5621	0.010894	-0.024756	-0.0065615	0.66022	-1.3176	3090.4	21.574	-1.4147	80.754	-64.143	77.147	76.903	21.479	-1.7103	-6.5051	0.79314	-2.551	33.102	-6.0692
126.71	-3.3652	50.101	-6.528	0.75995	-2.5621	0.010436	-0.024277	-0.0070602	0.66022	-1.3176	3089.8	21.574	-1.4148	80.753	-64.129	77.147	76.903	21.479	-1.7103	-6.5051	0.79314	-2.551	33.102	-6.0692
126.71	-3.3654	50.1	-6.5279	0.75983	-2.5621	0.0099644	-0.023772	-0.0075482	0.66022	-1.3176	3089.1	21.574	-1.4149	80.752	-64.113	77.147	76.903	21.479	-1.7103	-6.5051	0.79314	-2.551	33.102	-6.0692
126.71	-3.3657	50.1	-6.5279	0.75971	-2.5622	0.00948	-0.023243	-0.008025	0.66022	-1.3176	3088.4	21.574	-1.415	80.751	-64.097	77.147	76.903	21.479	-1.7103	-6.5051	0.79314	-2.551	33.102	-6.0692
126.7	-3.3659	50.099	-6.5278	0.7596	-2.5622	0.0089835	-0.022688	-0.00849	0.66022	-1.3176	3087.7	21.574	-1.4151	80.751	-64.08	77.147	76.903	21.479	-1.7103	-6.5051	0.79314	-2.551	33.102	-6.0692
126.7	-3.3661	50.099	-6.5278	0.75949	-2.5622	0.0084755	-0.022111	-0.0089426	0.66022	-1.3176	3087.0	21.574	-1.4153	80.75	-64.063	77.147	76.903	21.479	-1.7103	-6.5051	0.79314	-2.551	33.102	-6.0692
126.7	-3.3664	50.098	-6.5277	0.75938	-2.5623	0.0079567	-0.02151	-0.0093824	0.66022	-1.3176	3086.4	21.574	-1.4154	80.749	-64.046	77.147	76.903	21.479	-1.7103	-6.5051	0.79314	-2.551	33.102	-6.0692
126.7	-3.3666	50.097	-6.5277	0.75927	-2.5623	0.0074279	-0.020888	-0.0098088	0.66022	-1.3176	3085.7	21.574	-1.4155	80.748	-64.028	77.147	76.903	21.479	-1.7103	-6.5051	0.79314	-2.551	33.102	-6.0692
126.7	-3.3668	50.097	-6.5277	0.75917	-2.5624	0.0068896	-0.020244	-0.010221	0.66022	-1.3176	3085.0	21.574	-1.4156	80.748	-64.009	77.147	76.903	21.479	-1.7103	-6.5051	0.79314	-2.551	33.102	-6.0692
126.7	-3.367	50.096	-6.5276	0.75907	-2.5624	0.0063426	-0.01958	-0.010619	0.66022	-1.3176	3084.3	21.574	-1.4157	80.747	-63.99	77.147	76.903	21.479	-1.7103	-6.5051	0.79314	-2.551	33.102	-6.0692
126.7	-3.3673	50.095	-6.5276	0.75897	-2.5625	0.0057876	-0.018897	-0.011003	0.66022	-1.3176	3083.7	21.573	-1.4158	80.746	-63.971	77.147	76.903	21.479	-1.7103	-6.5051	0.79314	-2.551	33.102	-6.0692
126.7	-3.3675	50.094	-6.5276	0.75888	-2.5626	0.0052253	-0.018195	-0.011371	0.66022	-1.3176	3083.0	21.573	-1.4159	80.745	-63.952	77.147	76.903	21.479	-1.7103	-6.5051	0.79314	-2.551	33.102	-6.0692
126.7	-3.3677	50.093	-6.5275	0.75879	-2.5626	0.0046565	-0.017475	-0.011723	0.66022	-1.3176	3082.3	21.573	-1.416	80.745	-63.932	77.147	76.903	21.479	-1.7103	-6.5051	0.79314	-2.551	33.102	-6.0692
126.69	-3.3679	50.092	-6.5275	0.7587	-2.5627	0.0040819	-0.016739	-0.012059	0.66022	-1.3176	3081.6	21.573	-1.4161	80.744	-63.912	77.147	76.903	21.479	-1.7103	-6.5051	0.79314	-2.551	33.102	-6.0692
126.69	-3.3681	50.092	-6.5275	0.75862	-2.5627	0.0035023	-0.015987	-0.012378	0.66022	-1.3176	3080.9	21.573	-1.4162	80.743	-63.892	77.148	76.903	21.479	-1.7103	-6.5051	0.79314	-2.551	33.102	-6.0692
126.69	-3.3683	50.091	-6.5275	0.75854	-2.5628	0.0029183	-0.015221	-0.012681	0.66022	-1.3176	3080.3	21.572	-1.4163	80.742	-63.871	77.148	76.903	21.479	-1.7103	-6.5051	0.79314	-2.551	33.102	-6.0692
126.69	-3.3685	50.089	-6.5275	0.75847	-2.5629	0.0023308	-0.01444	-0.012967	0.66022	-1.3176	3079.6	21.572	-1.4164	80.742	-63.85	77.148	76.903	21.479	-1.7103	-6.5051	0.79314	-2.551	33.102	-6.0692
126.69	-3.3687	50.088	-6.5275	0.7584	-2.5629	0.0017405	-0.013647	-0.013235	0.66022	-1.3176	3078.9	21.572	-1.4165	80.741	-63.829	77.148	76.903	21.479	-1.7103	-6.5051	0.79314	-2.551	33.102	-6.0692
126.69	-3.3689	50.087	-6.5275	0.75833	-2.563	0.0011481	-0.012842	-0.013485	0.66022	-1.3176	3078.2	21.572	-1.4166	80.74	-63.808	77.148	76.903	21.479	-1.7103	-6.5051	0.79314	-2.551	33.102	-6.0692
126.69	-3.369	50.086	-6.5275	0.75827	-2.5631	0.00055452	-0.012027	-0.013717	0.66022	-1.3176	3077.5	21.571	-1.4167	80.739	-63.787	77.148	76.903	21.479	-1.7103	-6.5051	0.79314	-2.551	33.102	-6.0692
126.69	-3.3692	50.085	-6.5275	0.75821	-2.5631	-3.9633e-05	-0.011202	-0.013931	0.66022	-1.3176	3076.9	21.571	-1.4167	80.739	-63.766	77.148	76.903	21.479	-1.7103	-6.5051	0.79314	-2.551	33.102	-6.0692
126.69	-3.3693	50.084	-6.5275	0.75816	-2.5632	-0.00063356	-0.010368	-0.014126	0.66022	-1.3176	3076.2	21.571	-1.4168	80.738	-63.745	77.148	76.903	21.479	-1.7103	-6.5051	0.79314	-2.551	33.102	-6.0692
126.69	-3.3695	50.083	-6.5275	0.75811	-2.5633	-0.0012265	-0.0095272	-0.014302	0.66022	-1.3176	3075.5	21.57	-1.4169	80.737	-63.724	77.148	76.903	21.479	-1.7103	-6.5051	0.79314	-2.551	33.102	-6.0692
126.69	-3.3696	50.081	-6.5275	0.75806	-2.5633	-0.0018177	-0.0086796	-0.01446	0.66022	-1.3176	3074.8	21.57	-1.4169	80.736	-63.703	77.148	76.903	21.479	-1.7103	-6.5051	0.79314	-2.551	33.102	-6.0692
126.68	-3.3697	50.08	-6.5275	0.75802	-2.5634	-0.0024064	-0.0078266	-0.014598	0.66022	-1.3176	3074.1	21.57	-1.417	80.736	-63.681	77.148	76.903	21.479	-1.7103	-6.5051	0.79314	-2.551	33.102	-6.0692
126.68	-3.3698	50.079	-6.5275	0.75799	-2.5635	-0.0029919	-0.0069694	-0.014717	0.66022	-1.3176	3073.5	21.569	-1.417	80.735	-63.66	77.148	76.903	21.479	-1.7103	-6.5051	0.79314	-2.551	33.102	-6.0692
126.68	-3.3698	50.077	-6.5275	0.75795	-2.5636	-0.0035735	-0.0061089	-0.014817	0.66022	-1.3176	3072.8	21.569	-1.4171	80.734	-63.639	77.148	76.903	21.479	-1.7103	-6.5051	0.79314	-2.551	33.102	-6.0692
126.68	-3.3699	50.076	-6.5275	0.75793	-2.5636	-0.0041504	-0.0052463	-0.014898	0.66022	-1.3176	3072.1	21.568	-1.4171	80.733	-63.618	77.148	76.903	21.479	-1.7103	-6.5051	0.79314	-2.551	33.102	-6.0692
126.68	-3.3699	50.074	-6.5275	0.7579	-2.5637	-0.0047219	-0.0043826	-0.014959	0.66022	-1.3176	3071.4	21.568	-1.4172	80.733	-63.598	77.148	76.903	21.479	-1.7103	-6.5051	0.79314	-2.551	33.102	-6.0692
126.68	-3.37	50.073	-6.5276	0.75788	-2.5638	-0.0052872	-0.0035189	-0.015	0.66022	-1.3176	3070.7	21.567	-1.4172	80.732	-63.577	77.148	76.903	21.479	-1.7103	-6.5051	0.79314	-2.551	33.102	-6.0692
126.68	-3.37	50.072	-6.5276	0.75787	-2.5639	-0.0058458	-0.0026563	-0.015022	0.66022	-1.3176	3070.1	21.567	-1.4172	80.731	-63.557	77.148	76.903	21.479	-1.7103	-6.5051	0.79314	-2.551	33.102	-6.0692
126.68	-3.37	50.07	-6.5276	0.75786	-2.5639	-0.0063969	-0.001796	-0.015024	0.66022	-1.3176	3069.4	21.567	-1.4172	80.73	-63.537	77.148	76.903	21.479	-1.7103	-6.5051	0.79314	-2.551	33.102	-6.0692
126.68	-3.37	50.069	-6.5277	0.75785	-2.564	-0.0069398	-0.0009388	-0.015007	0.66022	-1.3176	3068.7	21.566	-1.4172	80.729	-63.517	77.149	76.903	21.479	-1.7103	-6.5051	0.79314	-2.551	33.102	-6.0692
126.68	-3.3699	50.067	-6.5277	0.75785	-2.5641	-0.0074738	-8.5942e-05	-0.014971	0.66022	-1.3176	3068.0	21.566	-1.4172	80.729	-63.497	77.149	76.903	21.479	-1.7103	-6.5051	0.79314	-2.551	33.102	-6.0692
126.68	-3.3698	50.066	-6.5277	0.75785	-2.5642	-0.0079984	0.00076156	-0.014915	0.66022	-1.3176	3067.4	21.565	-1.4172	80.728	-63.478	77.149	76.903	21.479	-1.7103	-6.5051	0.79314	-2.551	33.102	-6.0692
126.68	-3.3698	50.064	-6.5278	0.75785	-2.5642	-0.0085128	0.0016027	-0.01484	0.66022	-1.3176	3066.7	21.565	-1.4172	80.727	-63.458	77.149	76.903	21.479	-1.7103	-6.5051	0.79314	-2.551	33.102	-6.0692
126.67	-3.3697	50.062	-6.5278	0.75786	-2.5643	-0.0090165	0.0024363	-0.014747	0.66022	-1.3176	3066.0	21.564	-1.4172	80.726	-63.44	77.149	76.903	21.479	-1.7103	-6.5051	0.79314	-2.551	33.102	-6.0692
126.67	-3.3695	50.061	-6.5279	0.75788	-2.5644	-0.0095089	0.0032616	-0.014634	0.66022	-1.3176	3065.3	21.564	-1.4171	80.726	-63.421	77.149	76.903	21.479	-1.7103	-6.5051	0.79314	-2.551	33.102	-6.0692
126.67	-3.3694	50.059	-6.5279	0.7579	-2.5645	-0.0099892	0.0040773	-0.014502	0.66022	-1.3176	3064.6	21.563	-1.4171	80.725	-63.403	77.149	76.903	21.479	-1.7103	-6.5051	0.79314	-2.551	33.102	-6.0692
126.67	-3.3692	50.058	-6.528	0.75792	-2.5645	-0.010457	0.0048826	-0.014352	0.66022	-1.3176	3064.0	21.563	-1.417	80.724	-63.385	77.149	76.903	21.479	-1.7103	-6.5051	0.79314	-2.551	33.102	-6.0692
126.67	-3.369	50.056	-6.528	0.75794	-2.5646	-0.010912	0.0056765	-0.014184	0.66022	-1.3176	3063.3	21.562	-1.4169	80.723	-63.368	77.149	76.903	21.479	-1.7103	-6.5051	0.79314	-2.551	33.102	-6.0692
126.67	-3.3688	50.054	-6.5281	0.75798	-2.5647	-0.011353	0.0064579	-0.013998	0.66022	-1.3176	3062.6	21.562	-1.4169	80.723	-63.351	77.149	76.903	21.479	-1.7103	-6.5051	0.79314	-2.551	33.102	-6.0692
126.67	-3.3686	50.053	-6.5281	0.75801	-2.5647	-0.01178	0.0072261	-0.013794	0.66022	-1.3176	3061.9	21.561	-1.4168	80.722	-63.335	77.149	76.903	21.479	-1.7103	-6.5051	0.79314	-2.551	33.102	-6.0692
126.67	-3.3684	50.051	-6.5282	0.75805	-2.5648	-0.012192	0.0079799	-0.013573	0.66022	-1.3176	3061.2	21.561	-1.4167	80.721	-63.319	77.149	76.903	21.479	-1.7103	-6.5051	0.79314	-2.551	33.102	-6.0692
126.67	-3.3681	50.049	-6.5283	0.75809	-2.5649	-0.01259	0.0087186	-0.013334	0.66022	-1.3176	3060.6	21.56	-1.4166	80.72	-63.303	77.149	76.903	21.479	-1.7103	-6.5051	0.79314	-2.551	33.102	-6.0692
126.67	-3.3678	50.048	-6.5283	0.75813	-2.5649	-0.012971	0.0094412	-0.013079	0.66022	-1.3176	3059.9	21.559	-1.4165	80.719	-63.288	77.149	76.903	21.479	-1.7103	-6.5051	0.79314	-2.551	33.102	-6.0692
126.67	-3.3675	50.046	-6.5284	0.75818	-2.565	-0.013337	0.010147	-0.012807	0.66022	-1.3176	3059.2	21.559	-1.4164	80.719	-63.273	77.149	76.903	21.479	-1.7103	-6.5051	0.79314	-2.551	33.102	-6.0692
126.67	-3.3671	50.044	-6.5285	0.75824	-2.5651	-0.013686	0.010835	-0.012519	0.66022	-1.3176	3058.5	21.558	-1.4162	80.718	-63.259	77.149	76.903	21.479	-1.7103	-6.5051	0.79314	-2.551	33.102	-6.0692
126.67	-3.3668	50.043	-6.5285	0.75829	-2.5651	-0.014019	0.011504	-0.012216	0.66022	-1.3176	3057.9	21.558	-1.4161	80.717	-63.246	77.149	76.903	21.479	-1.7103	-6.5051	0.79314	-2.551	33.102	-6.0692
126.67	-3.3664	50.041	-6.5286	0.75835	-2.5652	-0.014334	0.012154	-0.011897	0.66022	-1.3176	3057.2	21.557	-1.416	80.716	-63.232	77.149	76.903	21.479	-1.7103	-6.5051	0.79314	-2.551	33.102	-6.0692
126.66	-3.366	50.04	-6.5287	0.75841	-2.5652	-0.014632	0.012784	-0.011564	0.66022	-1.3176	3056.5	21.557	-1.4158	80.716	-63.22	77.149	76.903	21.479	-1.7103	-6.5051	0.79314	-2.551	33.102	-6.0692
126.66	-3.3656	50.038	-6.5287	0.75848	-2.5653	-0.014912	0.013393	-0.011216	0.66022	-1.3176	3055.8	21.556	-1.4156	80.715	-63.208	77.149	76.903	21.479	-1.7103	-6.5051	0.79314	-2.551	33.102	-6.0692
126.66	-3.3651	50.036	-6.5288	0.75855	-2.5654	-0.015174	0.01398	-0.010854	0.66022	-1.3176	3055.1	21.556	-1.4155	80.714	-63.196	77.149	76.903	21.479	-1.7103	-6.5051	0.79314	-2.551	33.102	-6.0692
126.66	-3.3646	50.035	-6.5289	0.75862	-2.5654	-0.015417	0.014545	-0.010479	0.66022	-1.3176	3054.5	21.555	-1.4153	80.713	-63.185	77.149	76.903	21.479	-1.7103	-6.5051	0.79314	-2.551	33.102	-6.0692
126.66	-3.3641	50.033	-6.529	0.75869	-2.5655	-0.015641	0.015087	-0.010091	0.66022	-1.3176	3053.8	21.555	-1.4151	80.713	-63.175	77.15	76.903	21.479	-1.7103	-6.5051	0.79314	-2.551	33.102	-6.0692
126.66	-3.3636	50.031	-6.5291	0.75877	-2.5655	-0.015847	0.015606	-0.0096908	0.66022	-1.3176	3053.1	21.554	-1.4149	80.712	-63.165	77.15	76.903	21.479	-1.7103	-6.5051	0.79314	-2.551	33.102	-6.0692
126.66	-3.3631	50.03	-6.5291	0.75885	-2.5656	-0.016034	0.0161	-0.0092786	0.66022	-1.3176	3052.4	21.554	-1.4147	80.711	-63.156	77.15	76.903	21.479	-1.7103	-6.5051	0.79314	-2.551	33.102	-6.0692
126.66	-3.3625	50.028	-6.5292	0.75893	-2.5656	-0.016201	0.01657	-0.0088551	0.66022	-1.3176	3051.7	21.553	-1.4144	80.71	-63.147	77.15	76.903	21.479	-1.7103	-6.5051	0.79314	-2.551	33.102	-6.0692
126.66	-3.3619	50.027	-6.5293	0.75901	-2.5656	-0.016349	0.017014	-0.0084208	0.66022	-1.3176	3051.1	21.553	-1.4142	80.709	-63.139	77.15	76.903	21.479	-1.7103	-6.5051	0.79314	-2.551	33.102	-6.0692
126.66	-3.3613	50.025	-6.5294	0.7591	-2.5657	-0.016477	0.017433	-0.0079763	0.66022	-1.3176	3050.4	21.552	-1.414	80.709	-63.132	77.15	76.903	21.479	-1.7103	-6.5051	0.79314	-2.551	33.102	-6.0692
126.66	-3.3607	50.023	-6.5295	0.75919	-2.5657	-0.016585	0.017825	-0.0075223	0.66022	-1.3176	3049.7	21.552	-1.4137	80.708	-63.125	77.15	76.903	21.479	-1.7103	-6.5051	0.79314	-2.551	33.102	-6.0692
126.66	-3.3601	50.022	-6.5295	0.75928	-2.5658	-0.016674	0.018191	-0.0070592	0.66022	-1.3176	3049.0	21.551	-1.4134	80.707	-63.119	77.15	76.903	21.479	-1.7103	-6.5051	0.79314	-2.551	33.102	-6.0692
126.66	-3.3594	50.02	-6.5296	0.75937	-2.5658	-0.016743	0.01853	-0.0065877	0.66022	-1.3176	3048.4	21.551	-1.4132	80.706	-63.113	77.15	76.903	21.479	-1.7103	-6.5051	0.79314	-2.551	33.102	-6.0692
126.65	-3.3587	50.019	-6.5297	0.75946	-2.5658	-0.016792	0.018841	-0.0061084	0.66022	-1.3176	3047.7	21.55	-1.4129	80.706	-63.109	77.15	76.903	21.479	-1.7103	-6.5051	0.79314	-2.551	33.102	-6.0692
126.65	-3.358	50.017	-6.5298	0.75956	-2.5659	-0.016821	0.019125	-0.0056219	0.66022	-1.3176	3047.0	21.55	-1.4126	80.705	-63.104	77.15	76.903	21.479	-1.7103	-6.5051	0.79314	-2.551	33.102	-6.0692
126.65	-3.3573	50.016	-6.5299	0.75966	-2.5659	-0.01683	0.019381	-0.0051289	0.66022	-1.3176	3046.3	21.549	-1.4123	80.704	-63.101	77.15	76.903	21.479	-1.7103	-6.5051	0.79314	-2.551	33.102	-6.0692
126.65	-3.3565	50.015	-6.53	0.75975	-2.5659	-0.016819	0.019608	-0.0046299	0.66022	-1.3176	3045.6	21.549	-1.412	80.703	-63.098	77.15	76.903	21.479	-1.7103	-6.5051	0.79314	-2.551	33.102	-6.0692
126.65	-3.3557	50.013	-6.53	0.75985	-2.5659	-0.016789	0.019807	-0.0041256	0.66022	-1.3176	3045.0	21.549	-1.4117	80.703	-63.095	77.15	76.903	21.479	-1.7103	-6.5051	0.79314	-2.551	33.102	-6.0692
126.65	-3.355	50.012	-6.5301	0.75995	-2.566	-0.016739	0.019977	-0.0036167	0.66022	-1.3176	3044.3	21.548	-1.4114	80.702	-63.093	77.15	76.903	21.479	-1.7103	-6.5051	0.79314	-2.551	33.102	-6.0692
126.65	-3.3541	50.01	-6.5302	0.76005	-2.566	-0.01667	0.020119	-0.0031038	0.66022	-1.3176	3043.6	21.548	-1.4111	80.701	-63.092	77.15	76.903	21.479	-1.7103	-6.5051	0.79314	-2.551	33.102	-6.0692
126.65	-3.3533	50.009	-6.5303	0.76015	-2.566	-0.016581	0.020231	-0.0025875	0.66022	-1.3176	3042.9	21.547	-1.4107	80.7	-63.092	77.15	76.903	21.479	-1.7103	-6.5051	0.79314	-2.551	33.102	-6.0692
126.65	-3.3525	50.008	-6.5304	0.76025	-2.566	-0.016473	0.020315	-0.0020686	0.66022	-1.3176	3042.3	21.547	-1.4104	80.7	-63.092	77.15	76.903	21.479	-1.7103	-6.5051	0.79314	-2.551	33.102	-6.0692
126.65	-3.3516	50.007	-6.5305	0.76035	-2.566	-0.016346	0.02037	-0.0015476	0.66022	-1.3176	3041.6	21.547	-1.4101	80.699	-63.092	77.15	76.903	21.479	-1.7103	-6.5051	0.79314	-2.551	33.102	-6.0692
126.65	-3.3508	50.005	-6.5305	0.76046	-2.566	-0.0162	0.020395	-0.0010252	0.66022	-1.3176	3040.9	21.546	-1.4097	80.698	-63.094	77.15	76.903	21.479	-1.7103	-6.5051	0.79314	-2.551	33.102	-6.0692
126.65	-3.3499	50.004	-6.5306	0.76056	-2.566	-0.016035	0.020392	-0.00050215	0.66022	-1.3176	3040.2	21.546	-1.4093	80.697	-63.096	77.151	76.903	21.479	-1.7103	-6.5051	0.79314	-2.551	33.102	-6.0692
126.64	-3.349	50.003	-6.5307	0.76066	-2.566	-0.015852	0.020359	2.1008e-05	0.66022	-1.3176	3039.5	21.546	-1.409	80.696	-63.098	77.151	76.903	21.479	-1.7103	-6.5051	0.79314	-2.551	33.102	-6.0692
126.64	-3.3481	50.002	-6.5308	0.76076	-2.566	-0.015651	0.020298	0.00054358	0.66022	-1.3176	3038.9	21.545	-1.4086	80.696	-63.102	77.151	76.903	21.479	-1.7103	-6.5051	0.79314	-2.551	33.102	-6.0692
126.64	-3.3471	50.001	-6.5309	0.76086	-2.566	-0.015432	0.020208	0.0010649	0.66022	-1.3176	3038.2	21.545	-1.4082	80.695	-63.105	77.151	76.903	21.479	-1.7103	-6.5051	0.79314	-2.551	33.102	-6.0692
126.64	-3.3462	50.0	-6.5309	0.76096	-2.566	-0.015196	0.020089	0.0015843	0.66022	-1.3176	3037.5	21.545	-1.4078	80.694	-63.11	77.151	76.903	21.479	-1.7103	-6.5051	0.79314	-2.551	33.102	-6.0692
126.64	-3.3452	49.999	-6.531	0.76106	-2.566	-0.014943	0.019943	0.0021012	0.66022	-1.3176	3036.8	21.544	-1.4074	80.693	-63.115	77.151	76.903	21.479	-1.7103	-6.5051	0.79314	-2.551	33.102	-6.0692
126.64	-3.3443	49.998	-6.5311	0.76116	-2.566	-0.014672	0.019768	0.002615	0.66022	-1.3176	3036.2	21.544	-1.4071	80.693	-63.121	77.151	76.903	21.479	-1.7103	-6.5051	0.79314	-2.551	33.102	-6.0692
126.64	-3.3433	49.997	-6.5312	0.76126	-2.566	-0.014386	0.019565	0.0031249	0.66022	-1.3176	3035.5	21.544	-1.4067	80.692	-63.127	77.151	76.903	21.479	-1.7103	-6.5051	0.79314	-2.551	33.102	-6.0692
126.64	-3.3423	49.996	-6.5312	0.76136	-2.566	-0.014084	0.019335	0.0036304	0.66022	-1.3176	3034.8	21.544	-1.4063	80.691	-63.134	77.151	76.903	21.479	-1.7103	-6.5051	0.79314	-2.551	33.102	-6.0692
126.64	-3.3413	49.995	-6.5313	0.76146	-2.5659	-0.013766	0.019078	0.0041308	0.66022	-1.3176	3034.1	21.544	-1.4058	80.69	-63.141	77.151	76.903	21.479	-1.7103	-6.5051	0.79314	-2.551	33.102	-6.0692
126.64	-3.3403	49.994	-6.5314	0.76155	-2.5659	-0.013432	0.018795	0.0046255	0.66022	-1.3176	3033.4	21.543	-1.4054	80.69	-63.149	77.151	76.903	21.479	-1.7103	-6.5051	0.79314	-2.551	33.102	-6.0692
126.63	-3.3393	49.993	-6.5314	0.76164	-2.5659	-0.013085	0.018485	0.0051139	0.66022	-1.3176	3032.8	21.543	-1.405	80.689	-63.158	77.151	76.903	21.479	-1.7103	-6.5051	0.79314	-2.551	33.102	-6.0692
126.63	-3.3383	49.992	-6.5315	0.76173	-2.5659	-0.012722	0.018149	0.0055955	0.66022	-1.3176	3032.1	21.543	-1.4046	80.688	-63.167	77.151	76.903	21.479	-1.7103	-6.5051	0.79314	-2.551	33.102	-6.0692
126.63	-3.3372	49.991	-6.5316	0.76182	-2.5658	-0.012347	0.017787	0.0060696	0.66022	-1.3176	3031.4	21.543	-1.4042	80.687	-63.176	77.151	76.903	21.479	-1.7103	-6.5051	0.79314	-2.551	33.102	-6.0692
126.63	-3.3362	49.991	-6.5316	0.76191	-2.5658	-0.011958	0.017401	0.0065357	0.66022	-1.3176	3030.7	21.543	-1.4038	80.687	-63.186	77.151	76.903	21.479	-1.7103	-6.5051	0.79314	-2.551	33.102	-6.0692
126.63	-3.3352	49.99	-6.5317	0.762	-2.5658	-0.011556	0.016991	0.0069931	0.66022	-1.3176	3030.1	21.543	-1.4033	80.686	-63.197	77.151	76.903	21.479	-1.7103	-6.5051	0.79314	-2.551	33.102	-6.0692
126.63	-3.3341	49.989	-6.5317	0.76208	-2.5657	-0.011142	0.016557	0.0074414	0.66022	-1.3176	3029.4	21.543	-1.4029	80.685	-63.208	77.152	76.903	21.479	-1.7103	-6.5051	0.79314	-2.551	33.102	-6.0692
126.63	-3.3331	49.989	-6.5318	0.76216	-2.5657	-0.010717	0.016099	0.00788	0.66022	-1.3176	3028.7	21.542	-1.4025	80.684	-63.22	77.152	76.903	21.479	-1.7103	-6.5051	0.79314	-2.551	33.102	-6.0692
126.63	-3.332	49.988	-6.5318	0.76224	-2.5657	-0.01028	0.01562	0.0083084	0.66022	-1.3176	3028.0	21.542	-1.4021	80.684	-63.232	77.152	76.903	21.479	-1.7103	-6.5051	0.79314	-2.551	33.102	-6.0692
126.63	-3.331	49.988	-6.5319	0.76232	-2.5656	-0.009833	0.015118	0.0087261	0.66022	-1.3176	3027.3	21.542	-1.4016	80.683	-63.245	77.152	76.903	21.479	-1.7103	-6.5051	0.79314	-2.551	33.102	-6.0692
126.63	-3.3299	49.987	-6.5319	0.76239	-2.5656	-0.009376	0.014595	0.0091325	0.66022	-1.3176	3026.7	21.542	-1.4012	80.682	-63.258	77.152	76.903	21.479	-1.7103	-6.5051	0.79314	-2.551	33.102	-6.0692
126.62	-3.3289	49.987	-6.532	0.76247	-2.5655	-0.0089096	0.014052	0.0095272	0.66022	-1.3176	3026.0	21.542	-1.4008	80.682	-63.271	77.152	76.903	21.479	-1.7103	-6.5051	0.79314	-2.551	33.102	-6.0692
126.62	-3.3278	49.986	-6.532	0.76254	-2.5655	-0.0084345	0.013489	0.0099097	0.66022	-1.3176	3025.3	21.542	-1.4003	80.681	-63.285	77.152	76.903	21.479	-1.7103	-6.5051	0.79314	-2.551	33.102	-6.0692
126.62	-3.3268	49.986	-6.5321	0.7626	-2.5654	-0.0079512	0.012907	0.01028	0.66022	-1.3176	3024.6	21.542	-1.3999	80.68	-63.299	77.152	76.903	21.479	-1.7103	-6.5051	0.79314	-2.551	33.102	-6.0692
126.62	-3.3257	49.985	-6.5321	0.76266	-2.5654	-0.0074604	0.012306	0.010636	0.66022	-1.3176	3023.9	21.542	-1.3995	80.679	-63.314	77.152	76.903	21.479	-1.7103	-6.5051	0.79314	-2.551	33.102	-6.0692
126.62	-3.3247	49.985	-6.5321	0.76272	-2.5653	-0.0069627	0.011688	0.01098	0.66022	-1.3176	3023.3	21.542	-1.399	80.679	-63.329	77.152	76.903	21.479	-1.7103	-6.5051	0.79314	-2.551	33.102	-6.0692
126.62	-3.3236	49.985	-6.5322	0.76278	-2.5653	-0.0064588	0.011054	0.011309	0.66022	-1.3176	3022.6	21.542	-1.3986	80.678	-63.345	77.152	76.903	21.479	-1.7103	-6.5051	0.79314	-2.551	33.102	-6.0692
126.62	-3.3226	49.985	-6.5322	0.76283	-2.5652	-0.0059492	0.010404	0.011625	0.66022	-1.3176	3021.9	21.543	-1.3982	80.677	-63.361	77.152	76.903	21.479	-1.7103	-6.5051	0.79314	-2.551	33.102	-6.0692
126.62	-3.3215	49.984	-6.5322	0.76289	-2.5651	-0.0054346	0.0097387	0.011925	0.66022	-1.3176	3021.2	21.543	-1.3978	80.676	-63.377	77.152	76.903	21.479	-1.7103	-6.5051	0.79314	-2.551	33.102	-6.0692
126.61	-3.3205	49.984	-6.5323	0.76293	-2.5651	-0.0049157	0.0090595	0.012211	0.66022	-1.3176	3020.6	21.543	-1.3973	80.676	-63.393	77.153	76.903	21.479	-1.7103	-6.5051	0.79314	-2.551	33.102	-6.0692
126.61	-3.3195	49.984	-6.5323	0.76298	-2.565	-0.0043931	0.0083671	0.012482	0.66022	-1.3176	3019.9	21.543	-1.3969	80.675	-63.41	77.153	76.903	21.479	-1.7103	-6.5051	0.79314	-2.551	33.102	-6.0692
126.61	-3.3184	49.984	-6.5323	0.76302	-2.565	-0.0038675	0.0076625	0.012736	0.66022	-1.3176	3019.2	21.543	-1.3965	80.674	-63.427	77.153	76.903	21.479	-1.7103	-6.5051	0.79314	-2.551	33.102	-6.0692
126.61	-3.3174	49.984	-6.5323	0.76305	-2.5649	-0.0033395	0.0069464	0.012975	0.66022	-1.3176	3018.5	21.543	-1.3961	80.673	-63.445	77.153	76.903	21.479	-1.7103	-6.5051	0.79314	-2.551	33.102	-6.0692
126.61	-3.3164	49.984	-6.5323	0.76309	-2.5648	-0.0028097	0.0062199	0.013198	0.66022	-1.3176	3017.8	21.543	-1.3957	80.673	-63.462	77.153	76.903	21.479	-1.7103	-6.5051	0.79314	-2.551	33.102	-6.0692
126.61	-3.3154	49.984	-6.5324	0.76311	-2.5648	-0.0022789	0.0054839	0.013405	0.66022	-1.3176	3017.2	21.544	-1.3953	80.672	-63.48	77.153	76.903	21.479	-1.7103	-6.5051	0.79314	-2.551	33.102	-6.0692
126.61	-3.3144	49.984	-6.5324	0.76314	-2.5647	-0.0017477	0.0047393	0.013595	0.66022	-1.3176	3016.5	21.544	-1.3949	80.671	-63.498	77.153	76.903	21.479	-1.7103	-6.5051	0.79314	-2.551	33.102	-6.0692
126.61	-3.3135	49.984	-6.5324	0.76316	-2.5646	-0.0012168	0.003987	0.013768	0.66022	-1.3176	3015.8	21.544	-1.3945	80.671	-63.516	77.153	76.903	21.479	-1.7103	-6.5051	0.79314	-2.551	33.102	-6.0692
126.6	-3.3125	49.984	-6.5324	0.76318	-2.5646	-0.0006867	0.0032281	0.013925	0.66022	-1.3176	3015.1	21.544	-1.3941	80.67	-63.534	77.153	76.903	21.479	-1.7103	-6.5051	0.79314	-2.551	33.102	-6.0692
126.6	-3.3116	49.984	-6.5324	0.76319	-2.5645	-0.0001582	0.0024635	0.014064	0.66022	-1.3176	3014.5	21.544	-1.3937	80.669	-63.553	77.153	76.903	21.479	-1.7103	-6.5051	0.79314	-2.551	33.102	-6.0692
126.6	-3.3106	49.984	-6.5324	0.7632	-2.5644	0.00036809	0.0016942	0.014186	0.66022	-1.3176	3013.8	21.545	-1.3933	80.668	-63.572	77.153	76.903	21.479	-1.7103	-6.5051	0.79314	-2.551	33.102	-6.0692
126.6	-3.3097	49.984	-6.5324	0.76321	-2.5643	0.00089153	0.00092107	0.014291	0.66022	-1.3176	3013.1	21.545	-1.3929	80.668	-63.59	77.154	76.903	21.479	-1.7103	-6.5051	0.79314	-2.551	33.102	-6.0692
126.6	-3.3088	49.984	-6.5324	0.76321	-2.5643	0.0014115	0.00014518	0.014378	0.66022	-1.3176	3012.4	21.545	-1.3926	80.667	-63.609	77.154	76.903	21.479	-1.7103	-6.5051	0.79314	-2.551	33.102	-6.0692
126.6	-3.3079	49.984	-6.5324	0.76321	-2.5642	0.0019273	-0.00063252	0.014448	0.66022	-1.3176	3011.7	21.546	-1.3922	80.666	-63.628	77.154	76.903	21.479	-1.7103	-6.5051	0.79314	-2.551	33.102	-6.0692
126.6	-3.307	49.985	-6.5324	0.76321	-2.5641	0.0024384	-0.001411	0.0145	0.66022	-1.3176	3011.1	21.546	-1.3918	80.665	-63.647	77.154	76.903	21.479	-1.7103	-6.5051	0.79314	-2.551	33.102	-6.0692
126.6	-3.3061	49.985	-6.5323	0.7632	-2.5641	0.0029441	-0.0021894	0.014535	0.66022	-1.3176	3010.4	21.546	-1.3915	80.665	-63.666	77.154	76.903	21.479	-1.7103	-6.5051	0.79314	-2.551	33.102	-6.0692
126.59	-3.3052	49.985	-6.5323	0.76319	-2.564	0.0034438	-0.0029667	0.014552	0.66022	-1.3176	3009.7	21.546	-1.3911	80.664	-63.684	77.154	76.903	21.479	-1.7103	-6.5051	0.79314	-2.551	33.102	-6.0692
126.59	-3.3044	49.985	-6.5323	0.76317	-2.5639	0.0039369	-0.0037419	0.014551	0.66022	-1.3176	3009.0	21.547	-1.3908	80.663	-63.703	77.154	76.903	21.479	-1.7103	-6.5051	0.79314	-2.551	33.102	-6.0692
126.59	-3.3036	49.986	-6.5323	0.76315	-2.5638	0.0044228	-0.004514	0.014534	0.66022	-1.3176	3008.3	21.547	-1.3905	80.663	-63.722	77.154	76.903	21.479	-1.7103	-6.5051	0.79314	-2.551	33.102	-6.0692
126.59	-3.3028	49.986	-6.5323	0.76312	-2.5638	0.004901	-0.0052821	0.014498	0.66022	-1.3176	3007.7	21.547	-1.3901	80.662	-63.741	77.154	76.903	21.479	-1.7103	-6.5051	0.79314	-2.551	33.102	-6.0692
126.59	-3.302	49.986	-6.5322	0.7631	-2.5637	0.0053708	-0.0060453	0.014446	0.66022	-1.3176	3007.0	21.548	-1.3898	80.661	-63.759	77.154	76.903	21.479	-1.7103	-6.5051	0.79314	-2.551	33.102	-6.0692
126.59	-3.3012	49.987	-6.5322	0.76306	-2.5636	0.0058317	-0.0068025	0.014376	0.66022	-1.3176	3006.3	21.548	-1.3895	80.66	-63.778	77.154	76.903	21.479	-1.7103	-6.5051	0.79314	-2.551	33.102	-6.0692
126.59	-3.3004	49.987	-6.5322	0.76303	-2.5635	0.0062831	-0.0075529	0.014289	0.66022	-1.3176	3005.6	21.548	-1.3892	80.66	-63.796	77.155	76.903	21.479	-1.7103	-6.5051	0.79314	-2.551	33.102	-6.0692
126.58	-3.2997	49.987	-6.5321	0.76299	-2.5635	0.0067246	-0.0082956	0.014185	0.66022	-1.3176	3005.0	21.549	-1.3889	80.659	-63.814	77.155	76.903	21.479	-1.7103	-6.5051	0.79314	-2.551	33.102	-6.0692
126.58	-3.299	49.988	-6.5321	0.76294	-2.5634	0.0071555	-0.0090296	0.014065	0.66022	-1.3176	3004.3	21.549	-1.3886	80.658	-63.832	77.155	76.903	21.479	-1.7103	-6.5051	0.79314	-2.551	33.102	-6.0692
126.58	-3.2983	49.988	-6.5321	0.7629	-2.5633	0.0075753	-0.009754	0.013927	0.66022	-1.3176	3003.6	21.55	-1.3883	80.658	-63.849	77.155	76.903	21.479	-1.7103	-6.5051	0.79314	-2.551	33.102	-6.0692
126.58	-3.2976	49.989	-6.532	0.76285	-2.5633	0.0079837	-0.010468	0.013774	0.66022	-1.3176	3002.9	21.55	-1.388	80.657	-63.867	77.155	76.903	21.479	-1.7103	-6.5051	0.79314	-2.551	33.102	-6.0692
126.58	-3.2969	49.989	-6.532	0.76279	-2.5632	0.00838	-0.011171	0.013604	0.66022	-1.3176	3002.2	21.55	-1.3878	80.656	-63.884	77.155	76.903	21.479	-1.7103	-6.5051	0.79314	-2.551	33.102	-6.0692
126.58	-3.2963	49.989	-6.5319	0.76274	-2.5631	0.0087638	-0.011861	0.013419	0.66022	-1.3176	3001.6	21.551	-1.3875	80.655	-63.901	77.155	76.903	21.479	-1.7103	-6.5051	0.79314	-2.551	33.102	-6.0692
126.58	-3.2957	49.99	-6.5319	0.76267	-2.5631	0.0091347	-0.012539	0.013218	0.66022	-1.3176	3000.9	21.551	-1.3873	80.655	-63.917	77.155	76.903	21.479	-1.7103	-6.5051	0.79314	-2.551	33.102	-6.0692
126.57	-3.295	49.99	-6.5319	0.76261	-2.563	0.0094923	-0.013202	0.013001	0.66022	-1.3176	3000.2	21.552	-1.387	80.654	-63.933	77.155	76.903	21.479	-1.7103	-6.5051	0.79314	-2.551	33.102	-6.0692
126.57	-3.2945	49.991	-6.5318	0.76254	-2.5629	0.0098361	-0.013852	0.01277	0.66022	-1.3176	2999.5	21.552	-1.3868	80.653	-63.949	77.155	76.903	21.479	-1.7103	-6.5051	0.79314	-2.551	33.102	-6.0692
126.57	-3.2939	49.991	-6.5318	0.76247	-2.5629	0.010166	-0.014485	0.012523	0.66022	-1.3176	2998.9	21.552	-1.3865	80.653	-63.964	77.156	76.903	21.479	-1.7103	-6.5051	0.79314	-2.551	33.102	-6.0692
126.57	-3.2933	49.992	-6.5317	0.7624	-2.5628	0.010481	-0.015103	0.012263	0.66022	-1.3176	2998.2	21.553	-1.3863	80.652	-63.979	77.156	76.903	21.479	-1.7103	-6.5051	0.79314	-2.551	33.102	-6.0692
126.57	-3.2928	49.992	-6.5317	0.76232	-2.5627	0.010781	-0.015704	0.011988	0.66022	-1.3176	2997.5	21.553	-1.3861	80.651	-63.993	77.156	76.903	21.479	-1.7103	-6.5051	0.79314	-2.551	33.102	-6.0692
126.57	-3.2923	49.992	-6.5316	0.76224	-2.5627	0.011066	-0.016287	0.0117	0.66022	-1.3176	2996.8	21.554	-1.3859	80.65	-64.007	77.156	76.903	21.479	-1.7103	-6.5051	0.79314	-2.551	33.102	-6.0692
126.57	-3.2918	49.993	-6.5315	0.76216	-2.5626	0.011335	-0.016852	0.011399	0.66022	-1.3176	2996.1	21.554	-1.3857	80.65	-64.021	77.156	76.903	21.479	-1.7103	-6.5051	0.79314	-2.551	33.102	-6.0692
126.56	-3.2914	49.993	-6.5315	0.76207	-2.5626	0.011588	-0.017398	0.011085	0.66022	-1.3176	2995.5	21.554	-1.3855	80.649	-64.034	77.156	76.903	21.479	-1.7103	-6.5051	0.79314	-2.551	33.102	-6.0692
126.56	-3.2909	49.994	-6.5314	0.76198	-2.5625	0.011826	-0.017924	0.010758	0.66022	-1.3176	2994.8	21.555	-1.3854	80.648	-64.046	77.156	76.903	21.479	-1.7103	-6.5051	0.79314	-2.551	33.102	-6.0692
126.56	-3.2905	49.994	-6.5314	0.76189	-2.5625	0.012046	-0.018431	0.01042	0.66022	-1.3176	2994.1	21.555	-1.3852	80.648	-64.058	77.156	76.903	21.479	-1.7103	-6.5051	0.79314	-2.551	33.102	-6.0692
126.56	-3.2901	49.995	-6.5313	0.7618	-2.5624	0.012251	-0.018916	0.01007	0.66022	-1.3176	2993.4	21.555	-1.3851	80.647	-64.07	77.156	76.903	21.479	-1.7103	-6.5051	0.79314	-2.551	33.102	-6.0692
126.56	-3.2897	49.995	-6.5312	0.7617	-2.5624	0.012438	-0.01938	0.0097091	0.66022	-1.3176	2992.7	21.556	-1.3849	80.646	-64.08	77.156	76.903	21.479	-1.7103	-6.5051	0.79314	-2.551	33.102	-6.0692
126.56	-3.2894	49.995	-6.5312	0.76161	-2.5623	0.012608	-0.019823	0.0093376	0.66022	-1.3176	2992.1	21.556	-1.3848	80.645	-64.091	77.156	76.903	21.479	-1.7103	-6.5051	0.79314	-2.551	33.102	-6.0692
126.55	-3.289	49.996	-6.5311	0.76151	-2.5623	0.012761	-0.020243	0.008956	0.66022	-1.3176	2991.4	21.557	-1.3846	80.645	-64.1	77.157	76.903	21.479	-1.7103	-6.5051	0.79314	-2.551	33.102	-6.0692
126.55	-3.2887	49.996	-6.5311	0.7614	-2.5622	0.012896	-0.02064	0.0085649	0.66022	-1.3176	2990.7	21.557	-1.3845	80.644	-64.109	77.157	76.903	21.479	-1.7103	-6.5051	0.79314	-2.551	33.102	-6.0692
126.55	-3.2884	49.996	-6.531	0.7613	-2.5622	0.013014	-0.021014	0.0081648	0.66022	-1.3176	2990.0	21.557	-1.3844	80.643	-64.117	77.157	76.903	21.479	-1.7103	-6.5051	0.79314	-2.551	33.102	-6.0692
126.55	-3.2881	49.997	-6.5309	0.76119	-2.5621	0.013115	-0.021365	0.0077561	0.66022	-1.3176	2989.3	21.558	-1.3843	80.643	-64.125	77.157	76.903	21.479	-1.7103	-6.5051	0.79314	-2.551	33.102	-6.0692
126.55	-3.2878	49.997	-6.5309	0.76109	-2.5621	0.013197	-0.021691	0.0073395	0.66022	-1.3176	2988.7	21.558	-1.3842	80.642	-64.132	77.157	76.903	21.479	-1.7103	-6.5051	0.79314	-2.551	33.102	-6.0692
126.55	-3.2876	49.997	-6.5308	0.76098	-2.5621	0.013262	-0.021993	0.0069153	0.66022	-1.3176	2988.0	21.558	-1.3841	80.641	-64.138	77.157	76.903	21.479	-1.7103	-6.5051	0.79314	-2.551	33.102	-6.0692
126.55	-3.2874	49.998	-6.5307	0.76087	-2.562	0.013309	-0.022271	0.0064843	0.66022	-1.3176	2987.3	21.559	-1.384	80.64	-64.144	77.157	76.903	21.479	-1.7103	-6.5051	0.79314	-2.551	33.102	-6.0692
126.54	-3.2871	49.998	-6.5307	0.76075	-2.562	0.013338	-0.022523	0.0060469	0.66022	-1.3176	2986.6	21.559	-1.3839	80.64	-64.149	77.157	76.903	21.479	-1.7103	-6.5051	0.79314	-2.551	33.102	-6.0692
126.54	-3.287	49.998	-6.5306	0.76064	-2.562	0.013349	-0.02275	0.0056037	0.66022	-1.3176	2986.0	21.559	-1.3839	80.639	-64.153	77.157	76.903	21.479	-1.7103	-6.5051	0.79314	-2.551	33.102	-6.0692
126.54	-3.2868	49.998	-6.5305	0.76053	-2.562	0.013342	-0.022952	0.0051553	0.66022	-1.3176	2985.3	21.56	-1.3838	80.638	-64.157	77.157	76.903	21.479	-1.7103	-6.5051	0.79314	-2.551	33.102	-6.0692
126.54	-3.2866	49.999	-6.5305	0.76041	-2.5619	0.013318	-0.023128	0.0047023	0.66022	-1.3176	2984.6	21.56	-1.3837	80.637	-64.16	77.157	76.903	21.479	-1.7103	-6.5051	0.79314	-2.551	33.102	-6.0692
126.54	-3.2865	49.999	-6.5304	0.76029	-2.5619	0.013276	-0.023279	0.0042451	0.66022	-1.3176	2983.9	21.56	-1.3837	80.637	-64.162	77.158	76.903	21.479	-1.7103	-6.5051	0.79314	-2.551	33.102	-6.0692
126.54	-3.2864	49.999	-6.5303	0.76018	-2.5619	0.013216	-0.023403	0.0037845	0.66022	-1.3176	2983.2	21.56	-1.3837	80.636	-64.163	77.158	76.903	21.479	-1.7103	-6.5051	0.79314	-2.551	33.102	-6.0692
126.54	-3.2862	49.999	-6.5303	0.76006	-2.5619	0.013138	-0.023501	0.0033209	0.66022	-1.3176	2982.6	21.561	-1.3836	80.635	-64.164	77.158	76.903	21.479	-1.7103	-6.5051	0.79314	-2.551	33.102	-6.0692
126.54	-3.2861	49.999	-6.5302	0.75994	-2.5619	0.013044	-0.023574	0.002855	0.66022	-1.3176	2981.9	21.561	-1.3836	80.635	-64.164	77.158	76.903	21.479	-1.7103	-6.5051	0.79314	-2.551	33.102	-6.0692
126.53	-3.2861	49.999	-6.5301	0.75982	-2.5618	0.012932	-0.02362	0.0023873	0.66022	-1.3176	2981.2	21.561	-1.3836	80.634	-64.163	77.158	76.903	21.479	-1.7103	-6.5051	0.79314	-2.551	33.102	-6.0692
126.53	-3.286	49.999	-6.5301	0.75971	-2.5618	0.012803	-0.02364	0.0019185	0.66022	-1.3176	2980.5	21.561	-1.3836	80.633	-64.162	77.158	76.903	21.479	-1.7103	-6.5051	0.79314	-2.551	33.102	-6.0692
126.53	-3.2859	49.999	-6.53	0.75959	-2.5618	0.012657	-0.023634	0.0014491	0.66022	-1.3176	2979.8	21.562	-1.3836	80.632	-64.16	77.158	76.903	21.479	-1.7103	-6.5051	0.79314	-2.551	33.102	-6.0692
126.53	-3.2859	49.999	-6.5299	0.75947	-2.5618	0.012494	-0.023602	0.00097973	0.66022	-1.3176	2979.2	21.562	-1.3835	80.632	-64.157	77.158	76.903	21.479	-1.7103	-6.5051	0.79314	-2.551	33.102	-6.0692
126.53	-3.2859	49.999	-6.5299	0.75935	-2.5618	0.012315	-0.023545	0.00051094	0.66022	-1.3176	2978.5	21.562	-1.3835	80.631	-64.153	77.158	76.903	21.479	-1.7103	-6.5051	0.79314	-2.551	33.102	-6.0692
126.53	-3.2859	49.999	-6.5298	0.75924	-2.5618	0.01212	-0.023461	4.3329e-05	0.66022	-1.3176	2977.8	21.562	-1.3836	80.63	-64.149	77.158	76.903	21.479	-1.7103	-6.5051	0.79314	-2.551	33.102	-6.0692
126.53	-3.2859	49.999	-6.5298	0.75912	-2.5618	0.011909	-0.023352	-0.00042253	0.66022	-1.3176	2977.1	21.562	-1.3836	80.629	-64.144	77.158	76.903	21.479	-1.7103	-6.5051	0.79314	-2.551	33.102	-6.0692
126.52	-3.2859	49.999	-6.5297	0.759	-2.5618	0.011682	-0.023218	-0.00088605	0.66022	-1.3176	2976.5	21.563	-1.3836	80.629	-64.138	77.158	76.903	21.479	-1.7103	-6.5051	0.79314	-2.551	33.102	-6.0692
126.52	-3.2859	49.999	-6.5296	0.75889	-2.5618	0.011441	-0.023058	-0.0013467	0.66022	-1.3176	2975.8	21.563	-1.3836	80.628	-64.132	77.159	76.903	21.479	-1.7103	-6.5051	0.79314	-2.551	33.102	-6.0692
126.52	-3.2859	49.999	-6.5296	0.75877	-2.5618	0.011184	-0.022874	-0.0018038	0.66022	-1.3176	2975.1	21.563	-1.3836	80.627	-64.125	77.159	76.903	21.479	-1.7103	-6.5051	0.79314	-2.551	33.102	-6.0692
126.52	-3.286	49.999	-6.5295	0.75866	-2.5618	0.010913	-0.022665	-0.0022569	0.66022	-1.3176	2974.4	21.563	-1.3837	80.627	-64.118	77.159	76.903	21.479	-1.7103	-6.5051	0.79314	-2.551	33.102	-6.0692
126.52	-3.286	49.998	-6.5295	0.75854	-2.5618	0.010627	-0.022431	-0.0027055	0.66022	-1.3176	2973.7	21.563	-1.3837	80.626	-64.11	77.159	76.903	21.479	-1.7103	-6.5051	0.79314	-2.551	33.102	-6.0692
126.52	-3.2861	49.998	-6.5294	0.75843	-2.5619	0.010328	-0.022174	-0.0031488	0.66022	-1.3176	2973.1	21.563	-1.3837	80.625	-64.101	77.159	76.903	21.479	-1.7103	-6.5051	0.79314	-2.551	33.102	-6.0692
126.52	-3.2861	49.998	-6.5294	0.75832	-2.5619	0.010015	-0.021893	-0.0035866	0.66022	-1.3176	2972.4	21.563	-1.3838	80.624	-64.092	77.159	76.903	21.479	-1.7103	-6.5051	0.79314	-2.551	33.102	-6.0692
126.52	-3.2862	49.997	-6.5293	0.75821	-2.5619	0.0096898	-0.021589	-0.0040181	0.66022	-1.3176	2971.7	21.563	-1.3838	80.624	-64.082	77.159	76.903	21.479	-1.7103	-6.5051	0.79314	-2.551	33.102	-6.0692
126.51	-3.2863	49.997	-6.5293	0.75811	-2.5619	0.0093518	-0.021262	-0.0044428	0.66022	-1.3176	2971.0	21.563	-1.3839	80.623	-64.071	77.159	76.903	21.479	-1.7103	-6.5051	0.79314	-2.551	33.102	-6.0692
126.51	-3.2864	49.997	-6.5292	0.758	-2.5619	0.0090016	-0.020913	-0.0048604	0.66022	-1.3176	2970.4	21.563	-1.3839	80.622	-64.06	77.159	76.903	21.479	-1.7103	-6.5051	0.79314	-2.551	33.102	-6.0692
126.51	-3.2865	49.996	-6.5292	0.7579	-2.562	0.0086399	-0.020543	-0.0052702	0.66022	-1.3176	2969.7	21.563	-1.384	80.621	-64.049	77.159	76.903	21.479	-1.7103	-6.5051	0.79314	-2.551	33.102	-6.0692
126.51	-3.2865	49.996	-6.5291	0.7578	-2.562	0.0082671	-0.020151	-0.0056717	0.66022	-1.3176	2969.0	21.563	-1.384	80.621	-64.037	77.159	76.903	21.479	-1.7103	-6.5051	0.79314	-2.551	33.102	-6.0692
126.51	-3.2866	49.995	-6.5291	0.7577	-2.562	0.0078837	-0.019738	-0.0060646	0.66022	-1.3176	2968.3	21.563	-1.3841	80.62	-64.025	77.159	76.903	21.479	-1.7103	-6.5051	0.79314	-2.551	33.102	-6.0692
126.51	-3.2867	49.995	-6.5291	0.7576	-2.5621	0.0074901	-0.019305	-0.0064482	0.66022	-1.3176	2967.6	21.563	-1.3841	80.619	-64.012	77.159	76.903	21.479	-1.7103	-6.5051	0.79314	-2.551	33.102	-6.0692
126.51	-3.2868	49.994	-6.529	0.7575	-2.5621	0.007087	-0.018853	-0.0068222	0.66022	-1.3176	2967.0	21.563	-1.3842	80.618	-63.998	77.16	76.903	21.479	-1.7103	-6.5051	0.79314	-2.551	33.102	-6.0692
126.51	-3.2869	49.993	-6.529	0.75741	-2.5621	0.0066748	-0.018381	-0.0071861	0.66022	-1.3176	2966.3	21.563	-1.3842	80.618	-63.985	77.16	76.903	21.479	-1.7103	-6.5051	0.79314	-2.551	33.102	-6.0692
126.51	-3.287	49.993	-6.529	0.75732	-2.5622	0.0062541	-0.017891	-0.0075395	0.66022	-1.3176	2965.6	21.563	-1.3843	80.617	-63.971	77.16	76.903	21.479	-1.7103	-6.5051	0.79314	-2.551	33.102	-6.0692
126.5	-3.2871	49.992	-6.5289	0.75723	-2.5622	0.0058254	-0.017384	-0.007882	0.66022	-1.3176	2964.9	21.563	-1.3843	80.616	-63.956	77.16	76.903	21.479	-1.7103	-6.5051	0.79314	-2.551	33.102	-6.0692
126.5	-3.2872	49.991	-6.5289	0.75715	-2.5622	0.0053893	-0.01686	-0.0082131	0.66022	-1.3176	2964.2	21.563	-1.3844	80.615	-63.941	77.16	76.903	21.479	-1.7103	-6.5051	0.79314	-2.551	33.102	-6.0692
126.5	-3.2873	49.991	-6.5289	0.75706	-2.5623	0.0049464	-0.016319	-0.0085325	0.66022	-1.3176	2963.6	21.563	-1.3844	80.615	-63.926	77.16	76.903	21.479	-1.7103	-6.5051	0.79314	-2.551	33.102	-6.0692
126.5	-3.2874	49.99	-6.5289	0.75698	-2.5623	0.0044972	-0.015762	-0.0088398	0.66022	-1.3176	2962.9	21.563	-1.3845	80.614	-63.911	77.16	76.903	21.479	-1.7103	-6.5051	0.79314	-2.551	33.102	-6.0692
126.5	-3.2875	49.989	-6.5288	0.75691	-2.5624	0.0040423	-0.015191	-0.0091346	0.66022	-1.3176	2962.2	21.562	-1.3845	80.613	-63.895	77.16	76.903	21.479	-1.7103	-6.5051	0.79314	-2.551	33.102	-6.0692
126.5	-3.2876	49.988	-6.5288	0.75683	-2.5624	0.0035823	-0.014606	-0.0094167	0.66022	-1.3176	2961.5	21.562	-1.3846	80.612	-63.879	77.16	76.903	21.479	-1.7103	-6.5051	0.79314	-2.551	33.102	-6.0692
126.5	-3.2877	49.987	-6.5288	0.75676	-2.5625	0.0031178	-0.014007	-0.0096856	0.66022	-1.3176	2960.9	21.562	-1.3846	80.612	-63.863	77.16	76.903	21.479	-1.7103	-6.5051	0.79314	-2.551	33.102	-6.0692
126.5	-3.2878	49.987	-6.5288	0.75669	-2.5625	0.0026494	-0.013396	-0.0099412	0.66022	-1.3176	2960.2	21.562	-1.3847	80.611	-63.846	77.16	76.903	21.479	-1.7103	-6.5051	0.79314	-2.551	33.102	-6.0692
126.5	-3.2879	49.986	-6.5288	0.75663	-2.5626	0.0021776	-0.012773	-0.010183	0.66022	-1.3176	2959.5	21.562	-1.3847	80.61	-63.83	77.16	76.903	21.479	-1.7103	-6.5051	0.79314	-2.551	33.102	-6.0692
126.5	-3.2879	49.985	-6.5288	0.75656	-2.5626	0.0017032	-0.012138	-0.010411	0.66022	-1.3176	2958.8	21.562	-1.3848	80.609	-63.813	77.16	76.903	21.479	-1.7103	-6.5051	0.79314	-2.551	33.102	-6.0692
126.49	-3.288	49.984	-6.5288	0.7565	-2.5627	0.0012266	-0.011494	-0.010624	0.66022	-1.3176	2958.1	21.561	-1.3848	80.609	-63.796	77.16	76.903	21.479	-1.7103	-6.5051	0.79314	-2.551	33.102	-6.0692
126.49	-3.288	49.983	-6.5287	0.75645	-2.5627	0.00074857	-0.01084	-0.010824	0.66022	-1.3176	2957.5	21.561	-1.3849	80.608	-63.779	77.16	76.903	21.479	-1.7103	-6.5051	0.79314	-2.551	33.102	-6.0692
126.49	-3.2881	49.982	-6.5287	0.7564	-2.5628	0.00026962	-0.010178	-0.011008	0.66022	-1.3176	2956.8	21.561	-1.3849	80.607	-63.762	77.16	76.903	21.479	-1.7103	-6.5051	0.79314	-2.551	33.102	-6.0692
126.49	-3.2881	49.981	-6.5287	0.75635	-2.5628	-0.00020963	-0.0095083	-0.011178	0.66022	-1.3176	2956.1	21.561	-1.3849	80.606	-63.745	77.16	76.903	21.479	-1.7103	-6.5051	0.79314	-2.551	33.102	-6.0692
126.49	-3.2882	49.98	-6.5287	0.7563	-2.5629	-0.00068855	-0.0088315	-0.011332	0.66022	-1.3176	2955.4	21.56	-1.3849	80.606	-63.728	77.161	76.903	21.479	-1.7103	-6.5051	0.79314	-2.551	33.102	-6.0692
126.49	-3.2882	49.978	-6.5287	0.75626	-2.5629	-0.0011666	-0.0081487	-0.011472	0.66022	-1.3176	2954.8	21.56	-1.385	80.605	-63.711	77.161	76.903	21.479	-1.7103	-6.5051	0.79314	-2.551	33.102	-6.0692
126.49	-3.2882	49.977	-6.5288	0.75622	-2.563	-0.0016431	-0.0074609	-0.011596	0.66022	-1.3176	2954.1	21.56	-1.385	80.604	-63.693	77.161	76.903	21.479	-1.7103	-6.5051	0.79314	-2.551	33.102	-6.0692
126.49	-3.2882	49.976	-6.5288	0.75618	-2.5631	-0.0021174	-0.0067687	-0.011704	0.66022	-1.3176	2953.4	21.559	-1.385	80.603	-63.676	77.161	76.903	21.479	-1.7103	-6.5051	0.79314	-2.551	33.102	-6.0692
126.49	-3.2882	49.975	-6.5288	0.75615	-2.5631	-0.0025891	-0.0060732	-0.011797	0.66022	-1.3176	2952.7	21.559	-1.385	80.603	-63.659	77.161	76.903	21.479	-1.7103	-6.5051	0.79314	-2.551	33.102	-6.0692
126.49	-3.2882	49.974	-6.5288	0.75612	-2.5632	-0.0030575	-0.0053752	-0.011874	0.66022	-1.3176	2952.0	21.559	-1.385	80.602	-63.642	77.161	76.903	21.479	-1.7103	-6.5051	0.79314	-2.551	33.102	-6.0692
126.48	-3.2881	49.973	-6.5288	0.7561	-2.5632	-0.003522	-0.0046756	-0.011936	0.66022	-1.3176	2951.4	21.558	-1.385	80.601	-63.625	77.161	76.903	21.479	-1.7103	-6.5051	0.79314	-2.551	33.102	-6.0692
126.48	-3.2881	49.971	-6.5288	0.75608	-2.5633	-0.0039821	-0.0039752	-0.011982	0.66022	-1.3176	2950.7	21.558	-1.385	80.6	-63.608	77.161	76.903	21.479	-1.7103	-6.5051	0.79314	-2.551	33.102	-6.0692
126.48	-3.288	49.97	-6.5288	0.75606	-2.5634	-0.0044371	-0.0032749	-0.012012	0.66022	-1.3176	2950.0	21.558	-1.385	80.599	-63.592	77.161	76.903	21.479	-1.7103	-6.5051	0.79314	-2.551	33.102	-6.0692
126.48	-3.288	49.969	-6.5289	0.75604	-2.5634	-0.0048866	-0.0025756	-0.012026	0.66022	-1.3176	2949.3	21.557	-1.385	80.599	-63.575	77.161	76.903	21.479	-1.7103	-6.5051	0.79314	-2.551	33.102	-6.0692
126.48	-3.2879	49.967	-6.5289	0.75603	-2.5635	-0.0053299	-0.0018781	-0.012024	0.66022	-1.3176	2948.7	21.557	-1.385	80.598	-63.559	77.161	76.903	21.479	-1.7103	-6.5051	0.79314	-2.551	33.102	-6.0692
126.48	-3.2878	49.966	-6.5289	0.75602	-2.5635	-0.0057666	-0.0011834	-0.012007	0.66022	-1.3176	2948.0	21.557	-1.3849	80.597	-63.542	77.161	76.903	21.479	-1.7103	-6.5051	0.79314	-2.551	33.102	-6.0692
126.48	-3.2877	49.965	-6.529	0.75602	-2.5636	-0.006196	-0.00049227	-0.011974	0.66022	-1.3176	2947.3	21.556	-1.3849	80.596	-63.526	77.161	76.903	21.479	-1.7103	-6.5051	0.79314	-2.551	33.102	-6.0692
126.48	-3.2875	49.963	-6.529	0.75602	-2.5637	-0.0066177	0.00019446	-0.011926	0.66022	-1.3176	2946.6	21.556	-1.3848	80.596	-63.51	77.161	76.903	21.479	-1.7103	-6.5051	0.79314	-2.551	33.102	-6.0692
126.48	-3.2874	49.962	-6.529	0.75602	-2.5637	-0.0070312	0.00087591	-0.011862	0.66022	-1.3176	2945.9	21.555	-1.3848	80.595	-63.495	77.161	76.903	21.479	-1.7103	-6.5051	0.79314	-2.551	33.102	-6.0692
126.48	-3.2872	49.961	-6.5291	0.75603	-2.5638	-0.007436	0.0015512	-0.011782	0.66022	-1.3176	2945.3	21.555	-1.3847	80.594	-63.479	77.161	76.903	21.479	-1.7103	-6.5051	0.79314	-2.551	33.102	-6.0692
126.48	-3.287	49.959	-6.5291	0.75604	-2.5638	-0.0078315	0.0022196	-0.011688	0.66022	-1.3176	2944.6	21.554	-1.3847	80.593	-63.464	77.161	76.903	21.479	-1.7103	-6.5051	0.79314	-2.551	33.102	-6.0692
126.48	-3.2868	49.958	-6.5291	0.75605	-2.5639	-0.0082174	0.0028803	-0.011578	0.66022	-1.3176	2943.9	21.554	-1.3846	80.593	-63.45	77.161	76.903	21.479	-1.7103	-6.5051	0.79314	-2.551	33.102	-6.0692
126.47	-3.2866	49.956	-6.5292	0.75607	-2.564	-0.0085931	0.0035324	-0.011453	0.66022	-1.3176	2943.2	21.554	-1.3845	80.592	-63.435	77.161	76.903	21.479	-1.7103	-6.5051	0.79314	-2.551	33.102	-6.0692
126.47	-3.2864	49.955	-6.5292	0.75609	-2.564	-0.0089581	0.0041751	-0.011314	0.66022	-1.3176	2942.6	21.553	-1.3844	80.591	-63.421	77.161	76.903	21.479	-1.7103	-6.5051	0.79314	-2.551	33.102	-6.0692
126.47	-3.2861	49.954	-6.5293	0.75611	-2.5641	-0.0093122	0.0048077	-0.01116	0.66022	-1.3176	2941.9	21.553	-1.3844	80.59	-63.407	77.161	76.903	21.479	-1.7103	-6.5051	0.79314	-2.551	33.102	-6.0692
126.47	-3.2859	49.952	-6.5293	0.75613	-2.5641	-0.0096548	0.0054294	-0.010991	0.66022	-1.3176	2941.2	21.552	-1.3843	80.589	-63.394	77.162	76.903	21.479	-1.7103	-6.5051	0.79314	-2.551	33.102	-6.0692
126.47	-3.2856	49.951	-6.5294	0.75616	-2.5642	-0.0099855	0.0060394	-0.010809	0.66022	-1.3176	2940.5	21.552	-1.3842	80.589	-63.381	77.162	76.903	21.479	-1.7103	-6.5051	0.79314	-2.551	33.102	-6.0692
126.47	-3.2853	49.949	-6.5294	0.75619	-2.5642	-0.010304	0.006637	-0.010613	0.66022	-1.3176	2939.8	21.551	-1.384	80.588	-63.368	77.162	76.903	21.479	-1.7103	-6.5051	0.79314	-2.551	33.102	-6.0692
126.47	-3.285	49.948	-6.5295	0.75623	-2.5643	-0.01061	0.0072216	-0.010403	0.66022	-1.3176	2939.2	21.551	-1.3839	80.587	-63.355	77.162	76.903	21.479	-1.7103	-6.5051	0.79314	-2.551	33.102	-6.0692
126.47	-3.2846	49.946	-6.5295	0.75627	-2.5643	-0.010903	0.0077923	-0.01018	0.66022	-1.3176	2938.5	21.551	-1.3838	80.586	-63.343	77.162	76.903	21.479	-1.7103	-6.5051	0.79314	-2.551	33.102	-6.0692
126.47	-3.2843	49.945	-6.5296	0.75631	-2.5644	-0.011183	0.0083485	-0.0099437	0.66022	-1.3176	2937.8	21.55	-1.3837	80.586	-63.332	77.162	76.903	21.479	-1.7103	-6.5051	0.79314	-2.551	33.102	-6.0692
126.47	-3.2839	49.943	-6.5296	0.75635	-2.5644	-0.011449	0.0088896	-0.0096951	0.66022	-1.3176	2937.1	21.55	-1.3835	80.585	-63.321	77.162	76.903	21.479	-1.7103	-6.5051	0.79314	-2.551	33.102	-6.0692
126.47	-3.2835	49.942	-6.5297	0.7564	-2.5645	-0.011701	0.0094149	-0.0094342	0.66022	-1.3176	2936.5	21.549	-1.3834	80.584	-63.31	77.162	76.903	21.479	-1.7103	-6.5051	0.79314	-2.551	33.102	-6.0692
126.47	-3.2831	49.941	-6.5297	0.75644	-2.5645	-0.011939	0.0099238	-0.0091614	0.66022	-1.3176	2935.8	21.549	-1.3832	80.583	-63.3	77.162	76.903	21.479	-1.7103	-6.5051	0.79314	-2.551	33.102	-6.0692
126.46	-3.2827	49.939	-6.5298	0.75649	-2.5646	-0.012162	0.010416	-0.008877	0.66022	-1.3176	2935.1	21.548	-1.383	80.583	-63.29	77.162	76.903	21.479	-1.7103	-6.5051	0.79314	-2.551	33.102	-6.0692
126.46	-3.2822	49.938	-6.5299	0.75655	-2.5646	-0.012371	0.01089	-0.0085815	0.66022	-1.3176	2934.4	21.548	-1.3829	80.582	-63.28	77.162	76.903	21.479	-1.7103	-6.5051	0.79314	-2.551	33.102	-6.0692
126.46	-3.2818	49.936	-6.5299	0.7566	-2.5647	-0.012565	0.011346	-0.0082751	0.66022	-1.3176	2933.7	21.548	-1.3827	80.581	-63.272	77.162	76.903	21.479	-1.7103	-6.5051	0.79314	-2.551	33.102	-6.0692
126.46	-3.2813	49.935	-6.53	0.75666	-2.5647	-0.012744	0.011784	-0.0079584	0.66022	-1.3176	2933.1	21.547	-1.3825	80.58	-63.263	77.162	76.903	21.479	-1.7103	-6.5051	0.79314	-2.551	33.102	-6.0692
126.46	-3.2808	49.933	-6.5301	0.75672	-2.5647	-0.012908	0.012202	-0.0076317	0.66022	-1.3176	2932.4	21.547	-1.3823	80.579	-63.255	77.162	76.903	21.479	-1.7103	-6.5051	0.79314	-2.551	33.102	-6.0692
126.46	-3.2803	49.932	-6.5301	0.75678	-2.5648	-0.013056	0.012601	-0.0072954	0.66022	-1.3176	2931.7	21.546	-1.3821	80.579	-63.248	77.162	76.903	21.479	-1.7103	-6.5051	0.79314	-2.551	33.102	-6.0692
126.46	-3.2797	49.931	-6.5302	0.75685	-2.5648	-0.013188	0.012979	-0.0069501	0.66022	-1.3176	2931.0	21.546	-1.3819	80.578	-63.241	77.162	76.903	21.479	-1.7103	-6.5051	0.79314	-2.551	33.102	-6.0692
126.46	-3.2792	49.929	-6.5303	0.75691	-2.5648	-0.013305	0.013337	-0.0065961	0.66022	-1.3176	2930.4	21.545	-1.3816	80.577	-63.234	77.162	76.903	21.479	-1.7103	-6.5051	0.79314	-2.551	33.102	-6.0692
126.46	-3.2786	49.928	-6.5303	0.75698	-2.5649	-0.013406	0.013674	-0.0062339	0.66022	-1.3176	2929.7	21.545	-1.3814	80.576	-63.228	77.162	76.903	21.479	-1.7103	-6.5051	0.79314	-2.551	33.102	-6.0692
126.46	-3.278	49.926	-6.5304	0.75705	-2.5649	-0.013491	0.01399	-0.0058641	0.66022	-1.3176	2929.0	21.545	-1.3812	80.576	-63.223	77.162	76.903	21.479	-1.7103	-6.5051	0.79314	-2.551	33.102	-6.0692
126.46	-3.2774	49.925	-6.5305	0.75712	-2.5649	-0.01356	0.014284	-0.005487	0.66022	-1.3176	2928.3	21.544	-1.3809	80.575	-63.218	77.162	76.903	21.479	-1.7103	-6.5051	0.79314	-2.551	33.102	-6.0692
126.46	-3.2768	49.924	-6.5305	0.75719	-2.565	-0.013613	0.014556	-0.0051031	0.66022	-1.3176	2927.7	21.544	-1.3807	80.574	-63.213	77.162	76.903	21.479	-1.7103	-6.5051	0.79314	-2.551	33.102	-6.0692
126.45	-3.2761	49.922	-6.5306	0.75727	-2.565	-0.013649	0.014806	-0.0047131	0.66022	-1.3176	2927.0	21.543	-1.3804	80.573	-63.209	77.162	76.903	21.479	-1.7103	-6.5051	0.79314	-2.551	33.102	-6.0692
126.45	-3.2755	49.921	-6.5307	0.75734	-2.565	-0.01367	0.015033	-0.0043172	0.66022	-1.3176	2926.3	21.543	-1.3802	80.573	-63.206	77.162	76.903	21.479	-1.7103	-6.5051	0.79314	-2.551	33.102	-6.0692
126.45	-3.2748	49.92	-6.5307	0.75742	-2.565	-0.013675	0.015237	-0.0039161	0.66022	-1.3176	2925.6	21.543	-1.3799	80.572	-63.203	77.163	76.903	21.479	-1.7103	-6.5051	0.79314	-2.551	33.102	-6.0692
126.45	-3.2741	49.919	-6.5308	0.75749	-2.565	-0.013664	0.015419	-0.0035103	0.66022	-1.3176	2924.9	21.542	-1.3796	80.571	-63.2	77.163	76.903	21.479	-1.7103	-6.5051	0.79314	-2.551	33.102	-6.0692
126.45	-3.2734	49.917	-6.5309	0.75757	-2.5651	-0.013636	0.015577	-0.0031003	0.66022	-1.3176	2924.3	21.542	-1.3793	80.57	-63.198	77.163	76.903	21.479	-1.7103	-6.5051	0.79314	-2.551	33.102	-6.0692
126.45	-3.2727	49.916	-6.5309	0.75765	-2.5651	-0.013593	0.015712	-0.0026866	0.66022	-1.3176	2923.6	21.542	-1.379	80.57	-63.197	77.163	76.903	21.479	-1.7103	-6.5051	0.79314	-2.551	33.102	-6.0692
126.45	-3.2719	49.915	-6.531	0.75773	-2.5651	-0.013534	0.015824	-0.0022698	0.66022	-1.3176	2922.9	21.541	-1.3787	80.569	-63.196	77.163	76.903	21.479	-1.7103	-6.5051	0.79314	-2.551	33.102	-6.0692
126.45	-3.2712	49.914	-6.5311	0.75781	-2.5651	-0.01346	0.015912	-0.0018503	0.66022	-1.3176	2922.2	21.541	-1.3784	80.568	-63.196	77.163	76.903	21.479	-1.7103	-6.5051	0.79314	-2.551	33.102	-6.0692
126.45	-3.2704	49.913	-6.5311	0.75789	-2.5651	-0.01337	0.015976	-0.0014287	0.66022	-1.3176	2921.6	21.541	-1.3781	80.567	-63.196	77.163	76.903	21.479	-1.7103	-6.5051	0.79314	-2.551	33.102	-6.0692
126.45	-3.2696	49.911	-6.5312	0.75797	-2.5651	-0.013264	0.016017	-0.0010056	0.66022	-1.3176	2920.9	21.54	-1.3778	80.566	-63.197	77.163	76.903	21.479	-1.7103	-6.5051	0.79314	-2.551	33.102	-6.0692
126.45	-3.2688	49.91	-6.5313	0.75805	-2.5651	-0.013143	0.016034	-0.00058141	0.66022	-1.3176	2920.2	21.54	-1.3775	80.566	-63.198	77.163	76.903	21.479	-1.7103	-6.5051	0.79314	-2.551	33.102	-6.0692
126.44	-3.268	49.909	-6.5313	0.75813	-2.5651	-0.013008	0.016028	-0.00015674	0.66022	-1.3176	2919.5	21.54	-1.3772	80.565	-63.2	77.163	76.903	21.479	-1.7103	-6.5051	0.79314	-2.551	33.102	-6.0692
126.44	-3.2672	49.908	-6.5314	0.75821	-2.5651	-0.012857	0.015998	0.00026791	0.66022	-1.3176	2918.9	21.539	-1.3768	80.564	-63.202	77.163	76.903	21.479	-1.7103	-6.5051	0.79314	-2.551	33.102	-6.0692
126.44	-3.2664	49.907	-6.5315	0.75829	-2.5651	-0.012692	0.015945	0.00069199	0.66022	-1.3176	2918.2	21.539	-1.3765	80.563	-63.205	77.163	76.903	21.479	-1.7103	-6.5051	0.79314	-2.551	33.102	-6.0692
126.44	-3.2656	49.906	-6.5315	0.75837	-2.5651	-0.012512	0.015868	0.001115	0.66022	-1.3176	2917.5	21.539	-1.3762	80.563	-63.208	77.163	76.903	21.479	-1.7103	-6.5051	0.79314	-2.551	33.102	-6.0692
126.44	-3.2647	49.905	-6.5316	0.75845	-2.5651	-0.012318	0.015768	0.0015364	0.66022	-1.3176	2916.8	21.539	-1.3758	80.562	-63.212	77.163	76.903	21.479	-1.7103	-6.5051	0.79314	-2.551	33.102	-6.0692
126.44	-3.2639	49.904	-6.5317	0.75852	-2.5651	-0.012111	0.015645	0.0019556	0.66022	-1.3176	2916.1	21.538	-1.3755	80.561	-63.216	77.163	76.903	21.479	-1.7103	-6.5051	0.79314	-2.551	33.102	-6.0692
126.44	-3.263	49.903	-6.5317	0.7586	-2.5651	-0.01189	0.0155	0.0023721	0.66022	-1.3176	2915.5	21.538	-1.3751	80.56	-63.221	77.163	76.903	21.479	-1.7103	-6.5051	0.79314	-2.551	33.102	-6.0692
126.44	-3.2621	49.902	-6.5318	0.75868	-2.5651	-0.011655	0.015332	0.0027855	0.66022	-1.3176	2914.8	21.538	-1.3748	80.56	-63.226	77.163	76.903	21.479	-1.7103	-6.5051	0.79314	-2.551	33.102	-6.0692
126.44	-3.2612	49.901	-6.5318	0.75876	-2.5651	-0.011408	0.015142	0.0031952	0.66022	-1.3176	2914.1	21.538	-1.3744	80.559	-63.232	77.163	76.903	21.479	-1.7103	-6.5051	0.79314	-2.551	33.102	-6.0692
126.44	-3.2603	49.901	-6.5319	0.75883	-2.565	-0.011148	0.014929	0.0036007	0.66022	-1.3176	2913.4	21.538	-1.374	80.558	-63.238	77.164	76.903	21.479	-1.7103	-6.5051	0.79314	-2.551	33.102	-6.0692
126.44	-3.2594	49.9	-6.5319	0.7589	-2.565	-0.010876	0.014695	0.0040015	0.66022	-1.3176	2912.8	21.538	-1.3737	80.557	-63.245	77.164	76.903	21.479	-1.7103	-6.5051	0.79314	-2.551	33.102	-6.0692
126.43	-3.2585	49.899	-6.532	0.75898	-2.565	-0.010592	0.01444	0.0043971	0.66022	-1.3176	2912.1	21.537	-1.3733	80.557	-63.252	77.164	76.903	21.479	-1.7103	-6.5051	0.79314	-2.551	33.102	-6.0692
126.43	-3.2576	49.898	-6.532	0.75905	-2.565	-0.010297	0.014163	0.004787	0.66022	-1.3176	2911.4	21.537	-1.3729	80.556	-63.259	77.164	76.903	21.479	-1.7103	-6.5051	0.79314	-2.551	33.102	-6.0692
126.43	-3.2567	49.898	-6.5321	0.75912	-2.565	-0.0099907	0.013866	0.0051708	0.66022	-1.3176	2910.7	21.537	-1.3725	80.555	-63.267	77.164	76.903	21.479	-1.7103	-6.5051	0.79314	-2.551	33.102	-6.0692
126.43	-3.2558	49.897	-6.5321	0.75919	-2.5649	-0.0096736	0.013549	0.005548	0.66022	-1.3176	2910.1	21.537	-1.3722	80.554	-63.276	77.164	76.903	21.479	-1.7103	-6.5051	0.79314	-2.551	33.102	-6.0692
126.43	-3.2548	49.896	-6.5322	0.75925	-2.5649	-0.0093463	0.013212	0.0059181	0.66022	-1.3176	2909.4	21.537	-1.3718	80.554	-63.285	77.164	76.903	21.479	-1.7103	-6.5051	0.79314	-2.551	33.102	-6.0692
126.43	-3.2539	49.896	-6.5322	0.75932	-2.5649	-0.0090091	0.012856	0.0062807	0.66022	-1.3176	2908.7	21.537	-1.3714	80.553	-63.294	77.164	76.903	21.479	-1.7103	-6.5051	0.79314	-2.551	33.102	-6.0692
126.43	-3.253	49.895	-6.5323	0.75938	-2.5648	-0.0086625	0.012481	0.0066354	0.66022	-1.3176	2908.0	21.537	-1.371	80.552	-63.304	77.164	76.903	21.479	-1.7103	-6.5051	0.79314	-2.551	33.102	-6.0692
126.43	-3.252	49.894	-6.5323	0.75944	-2.5648	-0.0083071	0.012088	0.0069817	0.66022	-1.3176	2907.3	21.537	-1.3706	80.551	-63.314	77.164	76.903	21.479	-1.7103	-6.5051	0.79314	-2.551	33.102	-6.0692
126.43	-3.2511	49.894	-6.5324	0.7595	-2.5648	-0.0079431	0.011677	0.0073191	0.66022	-1.3176	2906.7	21.537	-1.3703	80.551	-63.324	77.164	76.903	21.479	-1.7103	-6.5051	0.79314	-2.551	33.102	-6.0692
126.42	-3.2502	49.893	-6.5324	0.75956	-2.5647	-0.0075712	0.011249	0.0076474	0.66022	-1.3176	2906.0	21.537	-1.3699	80.55	-63.335	77.164	76.903	21.479	-1.7103	-6.5051	0.79314	-2.551	33.102	-6.0692
126.42	-3.2492	49.893	-6.5324	0.75962	-2.5647	-0.0071917	0.010805	0.0079661	0.66022	-1.3176	2905.3	21.537	-1.3695	80.549	-63.346	77.164	76.903	21.479	-1.7103	-6.5051	0.79314	-2.551	33.102	-6.0692
126.42	-3.2483	49.892	-6.5325	0.75967	-2.5646	-0.0068053	0.010344	0.0082749	0.66022	-1.3176	2904.6	21.537	-1.3691	80.548	-63.358	77.164	76.903	21.479	-1.7103	-6.5051	0.79314	-2.551	33.102	-6.0692
126.42	-3.2473	49.892	-6.5325	0.75972	-2.5646	-0.0064123	0.009868	0.0085733	0.66022	-1.3176	2904.0	21.537	-1.3687	80.548	-63.37	77.164	76.903	21.479	-1.7103	-6.5051	0.79314	-2.551	33.102	-6.0692
126.42	-3.2464	49.892	-6.5325	0.75977	-2.5646	-0.0060132	0.0093772	0.008861	0.66022	-1.3176	2903.3	21.537	-1.3683	80.547	-63.382	77.165	76.903	21.479	-1.7103	-6.5051	0.79314	-2.551	33.102	-6.0692
126.42	-3.2455	49.891	-6.5326	0.75981	-2.5645	-0.0056087	0.0088723	0.0091377	0.66022	-1.3176	2902.6	21.537	-1.368	80.546	-63.394	77.165	76.903	21.479	-1.7103	-6.5051	0.79314	-2.551	33.102	-6.0692
126.42	-3.2445	49.891	-6.5326	0.75986	-2.5645	-0.0051991	0.0083541	0.0094031	0.66022	-1.3176	2901.9	21.537	-1.3676	80.546	-63.407	77.165	76.903	21.479	-1.7103	-6.5051	0.79314	-2.551	33.102	-6.0692
126.42	-3.2436	49.891	-6.5326	0.7599	-2.5644	-0.004785	0.007823	0.0096569	0.66022	-1.3176	2901.2	21.537	-1.3672	80.545	-63.42	77.165	76.903	21.479	-1.7103	-6.5051	0.79314	-2.551	33.102	-6.0692
126.42	-3.2427	49.89	-6.5326	0.75993	-2.5644	-0.004367	0.0072799	0.0098987	0.66022	-1.3176	2900.6	21.537	-1.3668	80.544	-63.434	77.165	76.903	21.479	-1.7103	-6.5051	0.79314	-2.551	33.102	-6.0692
126.41	-3.2417	49.89	-6.5327	0.75997	-2.5643	-0.0039456	0.0067254	0.010128	0.66022	-1.3176	2899.9	21.537	-1.3664	80.543	-63.447	77.165	76.903	21.479	-1.7103	-6.5051	0.79314	-2.551	33.102	-6.0692
126.41	-3.2408	49.89	-6.5327	0.76	-2.5643	-0.0035212	0.0061603	0.010345	0.66022	-1.3176	2899.2	21.537	-1.3661	80.543	-63.461	77.165	76.903	21.479	-1.7103	-6.5051	0.79314	-2.551	33.102	-6.0692
126.41	-3.2399	49.89	-6.5327	0.76003	-2.5642	-0.0030945	0.0055854	0.01055	0.66022	-1.3176	2898.5	21.537	-1.3657	80.542	-63.475	77.165	76.903	21.479	-1.7103	-6.5051	0.79314	-2.551	33.102	-6.0692
126.41	-3.239	49.889	-6.5327	0.76006	-2.5642	-0.0026659	0.0050012	0.010741	0.66022	-1.3176	2897.9	21.537	-1.3653	80.541	-63.489	77.165	76.903	21.479	-1.7103	-6.5051	0.79314	-2.551	33.102	-6.0692
126.41	-3.2381	49.889	-6.5327	0.76008	-2.5641	-0.002236	0.0044087	0.01092	0.66022	-1.3176	2897.2	21.537	-1.365	80.54	-63.504	77.165	76.903	21.479	-1.7103	-6.5051	0.79314	-2.551	33.102	-6.0692
126.41	-3.2372	49.889	-6.5327	0.7601	-2.5641	-0.0018054	0.0038085	0.011085	0.66022	-1.3176	2896.5	21.538	-1.3646	80.54	-63.518	77.165	76.903	21.479	-1.7103	-6.5051	0.79314	-2.551	33.102	-6.0692
126.41	-3.2363	49.889	-6.5327	0.76012	-2.564	-0.0013745	0.0032015	0.011236	0.66022	-1.3176	2895.8	21.538	-1.3642	80.539	-63.533	77.165	76.903	21.479	-1.7103	-6.5051	0.79314	-2.551	33.102	-6.0692
126.41	-3.2354	49.889	-6.5328	0.76013	-2.5639	-0.00094392	0.0025884	0.011374	0.66022	-1.3176	2895.2	21.538	-1.3639	80.538	-63.548	77.165	76.903	21.479	-1.7103	-6.5051	0.79314	-2.551	33.102	-6.0692
126.4	-3.2346	49.889	-6.5328	0.76015	-2.5639	-0.00051418	0.0019699	0.011498	0.66022	-1.3176	2894.5	21.538	-1.3635	80.537	-63.563	77.165	76.903	21.479	-1.7103	-6.5051	0.79314	-2.551	33.102	-6.0692
126.4	-3.2337	49.889	-6.5328	0.76015	-2.5638	-8.5801e-05	0.001347	0.011609	0.66022	-1.3176	2893.8	21.538	-1.3632	80.537	-63.578	77.166	76.903	21.479	-1.7103	-6.5051	0.79314	-2.551	33.102	-6.0692
126.4	-3.2329	49.889	-6.5328	0.76016	-2.5638	0.00034068	0.00072034	0.011705	0.66022	-1.3176	2893.1	21.538	-1.3628	80.536	-63.593	77.166	76.903	21.479	-1.7103	-6.5051	0.79314	-2.551	33.102	-6.0692
126.4	-3.232	49.889	-6.5328	0.76016	-2.5637	0.00076474	9.0746e-05	0.011787	0.66022	-1.3176	2892.4	21.539	-1.3625	80.535	-63.608	77.166	76.903	21.479	-1.7103	-6.5051	0.79314	-2.551	33.102	-6.0692
126.4	-3.2312	49.889	-6.5327	0.76016	-2.5637	0.0011859	-0.00054098	0.011855	0.66022	-1.3176	2891.8	21.539	-1.3621	80.535	-63.624	77.166	76.903	21.479	-1.7103	-6.5051	0.79314	-2.551	33.102	-6.0692
126.4	-3.2304	49.889	-6.5327	0.76016	-2.5636	0.0016035	-0.001174	0.011908	0.66022	-1.3176	2891.1	21.539	-1.3618	80.534	-63.639	77.166	76.903	21.479	-1.7103	-6.5051	0.79314	-2.551	33.102	-6.0692
126.4	-3.2296	49.889	-6.5327	0.76015	-2.5635	0.0020172	-0.0018076	0.011947	0.66022	-1.3176	2890.4	21.539	-1.3615	80.533	-63.654	77.166	76.903	21.479	-1.7103	-6.5051	0.79314	-2.551	33.102	-6.0692
126.39	-3.2288	49.889	-6.5327	0.76014	-2.5635	0.0024264	-0.002441	0.011973	0.66022	-1.3176	2889.7	21.54	-1.3612	80.532	-63.67	77.166	76.903	21.479	-1.7103	-6.5051	0.79314	-2.551	33.102	-6.0692
126.39	-3.228	49.889	-6.5327	0.76012	-2.5634	0.0028307	-0.0030733	0.011983	0.66022	-1.3176	2889.1	21.54	-1.3608	80.532	-63.685	77.166	76.903	21.479	-1.7103	-6.5051	0.79314	-2.551	33.102	-6.0692
126.39	-3.2272	49.889	-6.5327	0.76011	-2.5634	0.0032295	-0.0037037	0.01198	0.66022	-1.3176	2888.4	21.54	-1.3605	80.531	-63.7	77.166	76.903	21.479	-1.7103	-6.5051	0.79314	-2.551	33.102	-6.0692
126.39	-3.2265	49.889	-6.5327	0.76009	-2.5633	0.0036223	-0.0043315	0.011962	0.66022	-1.3176	2887.7	21.54	-1.3602	80.53	-63.715	77.166	76.903	21.479	-1.7103	-6.5051	0.79314	-2.551	33.102	-6.0692
126.39	-3.2257	49.89	-6.5327	0.76006	-2.5632	0.0040087	-0.0049559	0.01193	0.66022	-1.3176	2887.0	21.541	-1.3599	80.529	-63.73	77.166	76.903	21.479	-1.7103	-6.5051	0.79314	-2.551	33.102	-6.0692
126.39	-3.225	49.89	-6.5326	0.76004	-2.5632	0.0043882	-0.0055762	0.011884	0.66022	-1.3176	2886.4	21.541	-1.3596	80.529	-63.745	77.166	76.903	21.479	-1.7103	-6.5051	0.79314	-2.551	33.102	-6.0692
126.39	-3.2243	49.89	-6.5326	0.76001	-2.5631	0.0047604	-0.0061914	0.011824	0.66022	-1.3176	2885.7	21.541	-1.3593	80.528	-63.76	77.167	76.903	21.479	-1.7103	-6.5051	0.79314	-2.551	33.102	-6.0692
126.39	-3.2236	49.89	-6.5326	0.75997	-2.5631	0.0051248	-0.006801	0.01175	0.66022	-1.3176	2885.0	21.541	-1.3591	80.527	-63.775	77.167	76.903	21.479	-1.7103	-6.5051	0.79314	-2.551	33.102	-6.0692
126.38	-3.2229	49.89	-6.5326	0.75994	-2.563	0.005481	-0.0074041	0.011663	0.66022	-1.3176	2884.3	21.542	-1.3588	80.527	-63.789	77.167	76.903	21.479	-1.7103	-6.5051	0.79314	-2.551	33.102	-6.0692
126.38	-3.2222	49.89	-6.5325	0.7599	-2.5629	0.0058285	-0.008	0.011561	0.66022	-1.3176	2883.6	21.542	-1.3585	80.526	-63.804	77.167	76.903	21.479	-1.7103	-6.5051	0.79314	-2.551	33.102	-6.0692
126.38	-3.2216	49.891	-6.5325	0.75986	-2.5629	0.0061669	-0.008588	0.011447	0.66022	-1.3176	2883.0	21.542	-1.3583	80.525	-63.818	77.167	76.903	21.479	-1.7103	-6.5051	0.79314	-2.551	33.102	-6.0692
126.38	-3.2209	49.891	-6.5325	0.75982	-2.5628	0.0064959	-0.0091673	0.011319	0.66022	-1.3176	2882.3	21.543	-1.358	80.524	-63.832	77.167	76.903	21.479	-1.7103	-6.5051	0.79314	-2.551	33.102	-6.0692
126.38	-3.2203	49.891	-6.5324	0.75977	-2.5628	0.006815	-0.0097373	0.011178	0.66022	-1.3176	2881.6	21.543	-1.3577	80.524	-63.845	77.167	76.903	21.479	-1.7103	-6.5051	0.79314	-2.551	33.102	-6.0692
126.38	-3.2197	49.891	-6.5324	0.75972	-2.5627	0.0071238	-0.010297	0.011024	0.66022	-1.3176	2880.9	21.543	-1.3575	80.523	-63.859	77.167	76.903	21.479	-1.7103	-6.5051	0.79314	-2.551	33.102	-6.0692
126.38	-3.2191	49.892	-6.5324	0.75966	-2.5627	0.0074221	-0.010846	0.010857	0.66022	-1.3176	2880.3	21.544	-1.3573	80.522	-63.872	77.167	76.903	21.479	-1.7103	-6.5051	0.79314	-2.551	33.102	-6.0692
126.37	-3.2186	49.892	-6.5323	0.75961	-2.5626	0.0077094	-0.011384	0.010678	0.66022	-1.3176	2879.6	21.544	-1.357	80.521	-63.885	77.167	76.903	21.479	-1.7103	-6.5051	0.79314	-2.551	33.102	-6.0692
126.37	-3.218	49.892	-6.5323	0.75955	-2.5626	0.0079855	-0.01191	0.010487	0.66022	-1.3176	2878.9	21.544	-1.3568	80.521	-63.897	77.167	76.903	21.479	-1.7103	-6.5051	0.79314	-2.551	33.102	-6.0692
126.37	-3.2175	49.892	-6.5322	0.75949	-2.5625	0.0082499	-0.012423	0.010284	0.66022	-1.3176	2878.2	21.544	-1.3566	80.52	-63.909	77.168	76.903	21.479	-1.7103	-6.5051	0.79314	-2.551	33.102	-6.0692
126.37	-3.2169	49.893	-6.5322	0.75943	-2.5625	0.0085025	-0.012923	0.010069	0.66022	-1.3176	2877.5	21.545	-1.3564	80.519	-63.921	77.168	76.903	21.479	-1.7103	-6.5051	0.79314	-2.551	33.102	-6.0692
126.37	-3.2164	49.893	-6.5322	0.75936	-2.5624	0.0087428	-0.013409	0.0098431	0.66022	-1.3176	2876.9	21.545	-1.3562	80.519	-63.933	77.168	76.903	21.479	-1.7103	-6.5051	0.79314	-2.551	33.102	-6.0692
126.37	-3.2159	49.893	-6.5321	0.75929	-2.5624	0.0089707	-0.013881	0.0096061	0.66022	-1.3176	2876.2	21.545	-1.356	80.518	-63.944	77.168	76.903	21.479	-1.7103	-6.5051	0.79314	-2.551	33.102	-6.0692
126.37	-3.2155	49.893	-6.5321	0.75922	-2.5623	0.0091858	-0.014337	0.0093584	0.66022	-1.3176	2875.5	21.546	-1.3558	80.517	-63.954	77.168	76.903	21.479	-1.7103	-6.5051	0.79314	-2.551	33.102	-6.0692
126.36	-3.215	49.894	-6.532	0.75915	-2.5623	0.009388	-0.014778	0.0091004	0.66022	-1.3176	2874.8	21.546	-1.3556	80.516	-63.965	77.168	76.903	21.479	-1.7103	-6.5051	0.79314	-2.551	33.102	-6.0692
126.36	-3.2146	49.894	-6.532	0.75907	-2.5622	0.009577	-0.015203	0.0088324	0.66022	-1.3176	2874.2	21.546	-1.3554	80.516	-63.974	77.168	76.903	21.479	-1.7103	-6.5051	0.79314	-2.551	33.102	-6.0692
126.36	-3.2141	49.894	-6.5319	0.759	-2.5622	0.0097525	-0.015612	0.0085547	0.66022	-1.3176	2873.5	21.547	-1.3553	80.515	-63.984	77.168	76.903	21.479	-1.7103	-6.5051	0.79314	-2.551	33.102	-6.0692
126.36	-3.2137	49.894	-6.5319	0.75892	-2.5621	0.0099145	-0.016003	0.0082678	0.66022	-1.3176	2872.8	21.547	-1.3551	80.514	-63.993	77.168	76.903	21.479	-1.7103	-6.5051	0.79314	-2.551	33.102	-6.0692
126.36	-3.2133	49.894	-6.5318	0.75884	-2.5621	0.010063	-0.016377	0.007972	0.66022	-1.3176	2872.1	21.547	-1.355	80.513	-64.001	77.168	76.903	21.479	-1.7103	-6.5051	0.79314	-2.551	33.102	-6.0692
126.36	-3.213	49.895	-6.5318	0.75875	-2.5621	0.010197	-0.016734	0.0076677	0.66022	-1.3176	2871.4	21.548	-1.3548	80.513	-64.009	77.168	76.903	21.479	-1.7103	-6.5051	0.79314	-2.551	33.102	-6.0692
126.36	-3.2126	49.895	-6.5317	0.75867	-2.562	0.010317	-0.017072	0.0073553	0.66022	-1.3176	2870.8	21.548	-1.3547	80.512	-64.017	77.168	76.903	21.479	-1.7103	-6.5051	0.79314	-2.551	33.102	-6.0692
126.35	-3.2123	49.895	-6.5317	0.75858	-2.562	0.010423	-0.017391	0.0070352	0.66022	-1.3176	2870.1	21.548	-1.3545	80.511	-64.024	77.169	76.903	21.479	-1.7103	-6.5051	0.79314	-2.551	33.102	-6.0692
126.35	-3.2119	49.895	-6.5316	0.7585	-2.5619	0.010515	-0.017691	0.0067079	0.66022	-1.3176	2869.4	21.548	-1.3544	80.511	-64.03	77.169	76.903	21.479	-1.7103	-6.5051	0.79314	-2.551	33.102	-6.0692
126.35	-3.2116	49.895	-6.5316	0.75841	-2.5619	0.010592	-0.017972	0.0063737	0.66022	-1.3176	2868.7	21.549	-1.3543	80.51	-64.036	77.169	76.903	21.479	-1.7103	-6.5051	0.79314	-2.551	33.102	-6.0692
126.35	-3.2113	49.896	-6.5315	0.75832	-2.5619	0.010655	-0.018233	0.0060332	0.66022	-1.3176	2868.1	21.549	-1.3542	80.509	-64.041	77.169	76.903	21.479	-1.7103	-6.5051	0.79314	-2.551	33.102	-6.0692
126.35	-3.211	49.896	-6.5315	0.75822	-2.5618	0.010704	-0.018475	0.0056866	0.66022	-1.3176	2867.4	21.549	-1.3541	80.508	-64.046	77.169	76.903	21.479	-1.7103	-6.5051	0.79314	-2.551	33.102	-6.0692
126.35	-3.2108	49.896	-6.5314	0.75813	-2.5618	0.010738	-0.018696	0.0053346	0.66022	-1.3176	2866.7	21.549	-1.354	80.508	-64.051	77.169	76.903	21.479	-1.7103	-6.5051	0.79314	-2.551	33.102	-6.0692
126.35	-3.2105	49.896	-6.5314	0.75804	-2.5618	0.010757	-0.018896	0.0049775	0.66022	-1.3176	2866.0	21.55	-1.3539	80.507	-64.054	77.169	76.903	21.479	-1.7103	-6.5051	0.79314	-2.551	33.102	-6.0692
126.34	-3.2103	49.896	-6.5313	0.75794	-2.5618	0.010762	-0.019077	0.0046159	0.66022	-1.3176	2865.4	21.55	-1.3538	80.506	-64.058	77.169	76.903	21.479	-1.7103	-6.5051	0.79314	-2.551	33.102	-6.0692
126.34	-3.2101	49.896	-6.5313	0.75785	-2.5617	0.010753	-0.019236	0.00425	0.66022	-1.3176	2864.7	21.55	-1.3537	80.505	-64.06	77.169	76.903	21.479	-1.7103	-6.5051	0.79314	-2.551	33.102	-6.0692
126.34	-3.2098	49.896	-6.5312	0.75775	-2.5617	0.010729	-0.019375	0.0038806	0.66022	-1.3176	2864.0	21.55	-1.3536	80.505	-64.062	77.169	76.903	21.479	-1.7103	-6.5051	0.79314	-2.551	33.102	-6.0692
126.34	-3.2096	49.896	-6.5311	0.75765	-2.5617	0.01069	-0.019492	0.0035079	0.66022	-1.3176	2863.3	21.551	-1.3536	80.504	-64.064	77.169	76.903	21.479	-1.7103	-6.5051	0.79314	-2.551	33.102	-6.0692
126.34	-3.2095	49.896	-6.5311	0.75756	-2.5617	0.010638	-0.019588	0.0031325	0.66022	-1.3176	2862.6	21.551	-1.3535	80.503	-64.065	77.169	76.903	21.479	-1.7103	-6.5051	0.79314	-2.551	33.102	-6.0692
126.34	-3.2093	49.896	-6.531	0.75746	-2.5617	0.010571	-0.019664	0.0027548	0.66022	-1.3176	2862.0	21.551	-1.3534	80.503	-64.065	77.17	76.903	21.479	-1.7103	-6.5051	0.79314	-2.551	33.102	-6.0692
126.34	-3.2091	49.896	-6.531	0.75736	-2.5617	0.01049	-0.019717	0.0023754	0.66022	-1.3176	2861.3	21.551	-1.3534	80.502	-64.065	77.17	76.903	21.479	-1.7103	-6.5051	0.79314	-2.551	33.102	-6.0692
126.34	-3.209	49.896	-6.5309	0.75726	-2.5617	0.010395	-0.01975	0.0019947	0.66022	-1.3176	2860.6	21.551	-1.3533	80.501	-64.064	77.17	76.903	21.479	-1.7103	-6.5051	0.79314	-2.551	33.102	-6.0692
126.33	-3.2089	49.896	-6.5309	0.75716	-2.5616	0.010286	-0.019761	0.0016132	0.66022	-1.3176	2859.9	21.552	-1.3533	80.5	-64.063	77.17	76.903	21.479	-1.7103	-6.5051	0.79314	-2.551	33.102	-6.0692
126.33	-3.2087	49.896	-6.5308	0.75706	-2.5616	0.010164	-0.019752	0.0012313	0.66022	-1.3176	2859.3	21.552	-1.3533	80.5	-64.061	77.17	76.903	21.479	-1.7103	-6.5051	0.79314	-2.551	33.102	-6.0692
126.33	-3.2086	49.896	-6.5308	0.75696	-2.5616	0.010028	-0.019721	0.0008496	0.66022	-1.3176	2858.6	21.552	-1.3532	80.499	-64.059	77.17	76.903	21.479	-1.7103	-6.5051	0.79314	-2.551	33.102	-6.0692
126.33	-3.2085	49.896	-6.5307	0.75687	-2.5616	0.0098792	-0.019669	0.0004685	0.66022	-1.3176	2857.9	21.552	-1.3532	80.498	-64.056	77.17	76.903	21.479	-1.7103	-6.5051	0.79314	-2.551	33.102	-6.0692
126.33	-3.2084	49.896	-6.5307	0.75677	-2.5616	0.0097172	-0.019596	8.8494e-05	0.66022	-1.3176	2857.2	21.552	-1.3532	80.497	-64.052	77.17	76.903	21.479	-1.7103	-6.5051	0.79314	-2.551	33.102	-6.0692
126.33	-3.2083	49.895	-6.5306	0.75667	-2.5616	0.0095423	-0.019502	-0.00028995	0.66022	-1.3176	2856.5	21.552	-1.3531	80.497	-64.048	77.17	76.903	21.479	-1.7103	-6.5051	0.79314	-2.551	33.102	-6.0692
126.33	-3.2083	49.895	-6.5306	0.75657	-2.5616	0.0093549	-0.019388	-0.00066635	0.66022	-1.3176	2855.9	21.552	-1.3531	80.496	-64.044	77.17	76.903	21.479	-1.7103	-6.5051	0.79314	-2.551	33.102	-6.0692
126.33	-3.2082	49.895	-6.5305	0.75648	-2.5616	0.0091552	-0.019253	-0.0010403	0.66022	-1.3176	2855.2	21.553	-1.3531	80.495	-64.039	77.17	76.903	21.479	-1.7103	-6.5051	0.79314	-2.551	33.102	-6.0692
126.32	-3.2081	49.895	-6.5305	0.75638	-2.5616	0.0089435	-0.019098	-0.0014112	0.66022	-1.3176	2854.5	21.553	-1.3531	80.494	-64.033	77.17	76.903	21.479	-1.7103	-6.5051	0.79314	-2.551	33.102	-6.0692
126.32	-3.2081	49.894	-6.5305	0.75628	-2.5617	0.00872	-0.018923	-0.0017787	0.66022	-1.3176	2853.8	21.553	-1.3531	80.494	-64.027	77.17	76.903	21.479	-1.7103	-6.5051	0.79314	-2.551	33.102	-6.0692
126.32	-3.2081	49.894	-6.5304	0.75619	-2.5617	0.0084852	-0.018728	-0.0021424	0.66022	-1.3176	2853.2	21.553	-1.3531	80.493	-64.02	77.17	76.903	21.479	-1.7103	-6.5051	0.79314	-2.551	33.102	-6.0692
126.32	-3.208	49.894	-6.5304	0.7561	-2.5617	0.0082393	-0.018514	-0.0025017	0.66022	-1.3176	2852.5	21.553	-1.3531	80.492	-64.013	77.171	76.903	21.479	-1.7103	-6.5051	0.79314	-2.551	33.102	-6.0692
126.32	-3.208	49.893	-6.5303	0.75601	-2.5617	0.0079826	-0.018281	-0.0028563	0.66022	-1.3176	2851.8	21.553	-1.3531	80.492	-64.006	77.171	76.903	21.479	-1.7103	-6.5051	0.79314	-2.551	33.102	-6.0692
126.32	-3.208	49.893	-6.5303	0.75591	-2.5617	0.0077156	-0.018029	-0.0032058	0.66022	-1.3176	2851.1	21.553	-1.3531	80.491	-63.998	77.171	76.903	21.479	-1.7103	-6.5051	0.79314	-2.551	33.102	-6.0692
126.32	-3.2079	49.893	-6.5302	0.75583	-2.5617	0.0074385	-0.017759	-0.0035496	0.66022	-1.3176	2850.5	21.553	-1.3531	80.49	-63.989	77.171	76.903	21.479	-1.7103	-6.5051	0.79314	-2.551	33.102	-6.0692
126.32	-3.2079	49.892	-6.5302	0.75574	-2.5617	0.0071517	-0.01747	-0.0038874	0.66022	-1.3176	2849.8	21.553	-1.3531	80.489	-63.981	77.171	76.903	21.479	-1.7103	-6.5051	0.79314	-2.551	33.102	-6.0692
126.31	-3.2079	49.892	-6.5302	0.75565	-2.5618	0.0068557	-0.017164	-0.0042187	0.66022	-1.3176	2849.1	21.553	-1.3531	80.489	-63.971	77.171	76.903	21.479	-1.7103	-6.5051	0.79314	-2.551	33.102	-6.0692
126.31	-3.2079	49.891	-6.5301	0.75557	-2.5618	0.0065508	-0.016841	-0.0045433	0.66022	-1.3176	2848.4	21.553	-1.3531	80.488	-63.962	77.171	76.903	21.479	-1.7103	-6.5051	0.79314	-2.551	33.102	-6.0692
126.31	-3.2079	49.891	-6.5301	0.75548	-2.5618	0.0062374	-0.016501	-0.0048606	0.66022	-1.3176	2847.7	21.553	-1.3531	80.487	-63.952	77.171	76.903	21.479	-1.7103	-6.5051	0.79314	-2.551	33.102	-6.0692
126.31	-3.2079	49.89	-6.5301	0.7554	-2.5618	0.0059159	-0.016145	-0.0051703	0.66022	-1.3176	2847.1	21.553	-1.3531	80.486	-63.941	77.171	76.903	21.479	-1.7103	-6.5051	0.79314	-2.551	33.102	-6.0692
126.31	-3.2079	49.89	-6.5301	0.75532	-2.5619	0.0055868	-0.015773	-0.0054721	0.66022	-1.3176	2846.4	21.553	-1.3531	80.486	-63.93	77.171	76.903	21.479	-1.7103	-6.5051	0.79314	-2.551	33.102	-6.0692
126.31	-3.2079	49.889	-6.53	0.75524	-2.5619	0.0052505	-0.015386	-0.0057656	0.66022	-1.3176	2845.7	21.553	-1.3532	80.485	-63.919	77.171	76.903	21.479	-1.7103	-6.5051	0.79314	-2.551	33.102	-6.0692
126.31	-3.2079	49.888	-6.53	0.75517	-2.5619	0.0049074	-0.014984	-0.0060504	0.66022	-1.3176	2845.0	21.553	-1.3532	80.484	-63.908	77.171	76.903	21.479	-1.7103	-6.5051	0.79314	-2.551	33.102	-6.0692
126.31	-3.2079	49.888	-6.53	0.75509	-2.5619	0.004558	-0.014568	-0.0063261	0.66022	-1.3176	2844.4	21.553	-1.3532	80.483	-63.896	77.171	76.903	21.479	-1.7103	-6.5051	0.79314	-2.551	33.102	-6.0692
126.31	-3.2079	49.887	-6.53	0.75502	-2.562	0.0042028	-0.014138	-0.0065926	0.66022	-1.3176	2843.7	21.553	-1.3532	80.483	-63.884	77.171	76.903	21.479	-1.7103	-6.5051	0.79314	-2.551	33.102	-6.0692
126.3	-3.2079	49.886	-6.5299	0.75495	-2.562	0.0038421	-0.013695	-0.0068494	0.66022	-1.3176	2843.0	21.552	-1.3532	80.482	-63.872	77.171	76.903	21.479	-1.7103	-6.5051	0.79314	-2.551	33.102	-6.0692
126.3	-3.2079	49.886	-6.5299	0.75488	-2.562	0.0034765	-0.013239	-0.0070963	0.66022	-1.3176	2842.3	21.552	-1.3532	80.481	-63.86	77.171	76.903	21.479	-1.7103	-6.5051	0.79314	-2.551	33.102	-6.0692
126.3	-3.2079	49.885	-6.5299	0.75482	-2.5621	0.0031065	-0.012771	-0.007333	0.66022	-1.3176	2841.6	21.552	-1.3532	80.48	-63.847	77.172	76.903	21.479	-1.7103	-6.5051	0.79314	-2.551	33.102	-6.0692
126.3	-3.2079	49.884	-6.5299	0.75476	-2.5621	0.0027324	-0.012293	-0.0075591	0.66022	-1.3176	2841.0	21.552	-1.3532	80.48	-63.834	77.172	76.903	21.479	-1.7103	-6.5051	0.79314	-2.551	33.102	-6.0692
126.3	-3.2078	49.883	-6.5299	0.7547	-2.5622	0.0023549	-0.011803	-0.0077746	0.66022	-1.3176	2840.3	21.552	-1.3532	80.479	-63.821	77.172	76.903	21.479	-1.7103	-6.5051	0.79314	-2.551	33.102	-6.0692
126.3	-3.2078	49.882	-6.5299	0.75464	-2.5622	0.0019744	-0.011303	-0.007979	0.66022	-1.3176	2839.6	21.552	-1.3532	80.478	-63.808	77.172	76.903	21.479	-1.7103	-6.5051	0.79314	-2.551	33.102	-6.0692
126.3	-3.2078	49.882	-6.5299	0.75458	-2.5622	0.0015913	-0.010794	-0.0081722	0.66022	-1.3176	2838.9	21.552	-1.3532	80.477	-63.794	77.172	76.903	21.479	-1.7103	-6.5051	0.79314	-2.551	33.102	-6.0692
126.3	-3.2078	49.881	-6.5298	0.75453	-2.5623	0.0012062	-0.010276	-0.008354	0.66022	-1.3176	2838.3	21.551	-1.3532	80.477	-63.781	77.172	76.903	21.479	-1.7103	-6.5051	0.79314	-2.551	33.102	-6.0692
126.3	-3.2077	49.88	-6.5298	0.75448	-2.5623	0.00081953	-0.0097505	-0.0085242	0.66022	-1.3176	2837.6	21.551	-1.3532	80.476	-63.767	77.172	76.903	21.479	-1.7103	-6.5051	0.79314	-2.551	33.102	-6.0692
126.3	-3.2077	49.879	-6.5298	0.75443	-2.5624	0.00043181	-0.0092171	-0.0086825	0.66022	-1.3176	2836.9	21.551	-1.3532	80.475	-63.754	77.172	76.903	21.479	-1.7103	-6.5051	0.79314	-2.551	33.102	-6.0692
126.29	-3.2077	49.878	-6.5298	0.75439	-2.5624	4.3521e-05	-0.008677	-0.0088288	0.66022	-1.3176	2836.2	21.551	-1.3532	80.474	-63.74	77.172	76.903	21.479	-1.7103	-6.5051	0.79314	-2.551	33.102	-6.0692
126.29	-3.2076	49.877	-6.5298	0.75435	-2.5624	-0.00034484	-0.0081309	-0.008963	0.66022	-1.3176	2835.6	21.551	-1.3532	80.473	-63.726	77.172	76.903	21.479	-1.7103	-6.5051	0.79314	-2.551	33.102	-6.0692
126.29	-3.2075	49.876	-6.5298	0.75431	-2.5625	-0.00073279	-0.0075793	-0.0090849	0.66022	-1.3176	2834.9	21.55	-1.3532	80.473	-63.712	77.172	76.903	21.479	-1.7103	-6.5051	0.79314	-2.551	33.102	-6.0692
126.29	-3.2075	49.875	-6.5298	0.75427	-2.5625	-0.0011198	-0.0070232	-0.0091944	0.66022	-1.3176	2834.2	21.55	-1.3532	80.472	-63.698	77.172	76.903	21.479	-1.7103	-6.5051	0.79314	-2.551	33.102	-6.0692
126.29	-3.2074	49.874	-6.5299	0.75424	-2.5626	-0.0015055	-0.006463	-0.0092914	0.66022	-1.3176	2833.5	21.55	-1.3532	80.471	-63.684	77.172	76.903	21.479	-1.7103	-6.5051	0.79314	-2.551	33.102	-6.0692
126.29	-3.2073	49.873	-6.5299	0.75421	-2.5626	-0.0018893	-0.0058996	-0.0093758	0.66022	-1.3176	2832.9	21.55	-1.3532	80.47	-63.67	77.172	76.903	21.479	-1.7103	-6.5051	0.79314	-2.551	33.102	-6.0692
126.29	-3.2072	49.872	-6.5299	0.75418	-2.5627	-0.0022707	-0.0053337	-0.0094475	0.66022	-1.3176	2832.2	21.549	-1.3531	80.47	-63.656	77.172	76.903	21.479	-1.7103	-6.5051	0.79314	-2.551	33.102	-6.0692
126.29	-3.2071	49.871	-6.5299	0.75415	-2.5627	-0.0026494	-0.0047659	-0.0095064	0.66022	-1.3176	2831.5	21.549	-1.3531	80.469	-63.643	77.172	76.903	21.479	-1.7103	-6.5051	0.79314	-2.551	33.102	-6.0692
126.29	-3.207	49.87	-6.5299	0.75413	-2.5628	-0.0030247	-0.004197	-0.0095525	0.66022	-1.3176	2830.8	21.549	-1.3531	80.468	-63.629	77.172	76.903	21.479	-1.7103	-6.5051	0.79314	-2.551	33.102	-6.0692
126.29	-3.2069	49.868	-6.5299	0.75411	-2.5628	-0.0033963	-0.0036277	-0.0095859	0.66022	-1.3176	2830.1	21.548	-1.353	80.467	-63.615	77.172	76.903	21.479	-1.7103	-6.5051	0.79314	-2.551	33.102	-6.0692
126.28	-3.2068	49.867	-6.5299	0.75409	-2.5629	-0.0037637	-0.0030587	-0.0096064	0.66022	-1.3176	2829.5	21.548	-1.353	80.467	-63.601	77.172	76.903	21.479	-1.7103	-6.5051	0.79314	-2.551	33.102	-6.0692
126.28	-3.2066	49.866	-6.5299	0.75408	-2.5629	-0.0041264	-0.0024907	-0.009614	0.66022	-1.3176	2828.8	21.548	-1.3529	80.466	-63.588	77.173	76.903	21.479	-1.7103	-6.5051	0.79314	-2.551	33.102	-6.0692
126.28	-3.2065	49.865	-6.53	0.75407	-2.563	-0.004484	-0.0019245	-0.0096089	0.66022	-1.3176	2828.1	21.547	-1.3529	80.465	-63.575	77.173	76.903	21.479	-1.7103	-6.5051	0.79314	-2.551	33.102	-6.0692
126.28	-3.2063	49.864	-6.53	0.75406	-2.563	-0.004836	-0.0013606	-0.009591	0.66022	-1.3176	2827.4	21.547	-1.3528	80.464	-63.561	77.173	76.903	21.479	-1.7103	-6.5051	0.79314	-2.551	33.102	-6.0692
126.28	-3.2061	49.863	-6.53	0.75406	-2.5631	-0.0051821	-0.00079984	-0.0095604	0.66022	-1.3176	2826.8	21.547	-1.3528	80.464	-63.548	77.173	76.903	21.479	-1.7103	-6.5051	0.79314	-2.551	33.102	-6.0692
126.28	-3.2059	49.861	-6.53	0.75405	-2.5631	-0.0055218	-0.00024289	-0.0095171	0.66022	-1.3176	2826.1	21.546	-1.3527	80.463	-63.536	77.173	76.903	21.479	-1.7103	-6.5051	0.79314	-2.551	33.102	-6.0692
126.28	-3.2057	49.86	-6.5301	0.75405	-2.5632	-0.0058547	0.00030957	-0.0094612	0.66022	-1.3176	2825.4	21.546	-1.3526	80.462	-63.523	77.173	76.903	21.479	-1.7103	-6.5051	0.79314	-2.551	33.102	-6.0692
126.28	-3.2055	49.859	-6.5301	0.75406	-2.5632	-0.0061804	0.00085687	-0.0093929	0.66022	-1.3176	2824.7	21.546	-1.3525	80.461	-63.51	77.173	76.903	21.479	-1.7103	-6.5051	0.79314	-2.551	33.102	-6.0692
126.28	-3.2053	49.858	-6.5301	0.75406	-2.5633	-0.0064984	0.0013983	-0.0093122	0.66022	-1.3176	2824.1	21.545	-1.3525	80.461	-63.498	77.173	76.903	21.479	-1.7103	-6.5051	0.79314	-2.551	33.102	-6.0692
126.28	-3.205	49.856	-6.5302	0.75407	-2.5633	-0.0068086	0.0019333	-0.0092193	0.66022	-1.3176	2823.4	21.545	-1.3524	80.46	-63.486	77.173	76.903	21.479	-1.7103	-6.5051	0.79314	-2.551	33.102	-6.0692
126.28	-3.2048	49.855	-6.5302	0.75408	-2.5633	-0.0071103	0.0024611	-0.0091143	0.66022	-1.3176	2822.7	21.545	-1.3523	80.459	-63.474	77.173	76.903	21.479	-1.7103	-6.5051	0.79314	-2.551	33.102	-6.0692
126.27	-3.2045	49.854	-6.5302	0.75409	-2.5634	-0.0074034	0.0029812	-0.0089974	0.66022	-1.3176	2822.0	21.544	-1.3522	80.458	-63.463	77.173	76.903	21.479	-1.7103	-6.5051	0.79314	-2.551	33.102	-6.0692
126.27	-3.2042	49.853	-6.5303	0.75411	-2.5634	-0.0076874	0.0034928	-0.0088687	0.66022	-1.3176	2821.3	21.544	-1.3521	80.457	-63.451	77.173	76.903	21.479	-1.7103	-6.5051	0.79314	-2.551	33.102	-6.0692
126.27	-3.2039	49.851	-6.5303	0.75413	-2.5635	-0.0079621	0.0039954	-0.0087285	0.66022	-1.3176	2820.7	21.544	-1.3519	80.457	-63.44	77.173	76.903	21.479	-1.7103	-6.5051	0.79314	-2.551	33.102	-6.0692
126.27	-3.2036	49.85	-6.5304	0.75415	-2.5635	-0.008227	0.0044883	-0.0085769	0.66022	-1.3176	2820.0	21.543	-1.3518	80.456	-63.43	77.173	76.903	21.479	-1.7103	-6.5051	0.79314	-2.551	33.102	-6.0692
126.27	-3.2033	49.849	-6.5304	0.75417	-2.5636	-0.008482	0.004971	-0.0084141	0.66022	-1.3176	2819.3	21.543	-1.3517	80.455	-63.419	77.173	76.903	21.479	-1.7103	-6.5051	0.79314	-2.551	33.102	-6.0692
126.27	-3.2029	49.848	-6.5304	0.7542	-2.5636	-0.0087266	0.0054429	-0.0082405	0.66022	-1.3176	2818.6	21.543	-1.3516	80.454	-63.409	77.173	76.903	21.479	-1.7103	-6.5051	0.79314	-2.551	33.102	-6.0692
126.27	-3.2026	49.846	-6.5305	0.75423	-2.5636	-0.0089607	0.0059034	-0.0080561	0.66022	-1.3176	2818.0	21.542	-1.3514	80.454	-63.4	77.173	76.903	21.479	-1.7103	-6.5051	0.79314	-2.551	33.102	-6.0692
126.27	-3.2022	49.845	-6.5305	0.75426	-2.5637	-0.0091839	0.006352	-0.0078613	0.66022	-1.3176	2817.3	21.542	-1.3513	80.453	-63.39	77.173	76.903	21.479	-1.7103	-6.5051	0.79314	-2.551	33.102	-6.0692
126.27	-3.2018	49.844	-6.5306	0.75429	-2.5637	-0.0093961	0.0067882	-0.0076564	0.66022	-1.3176	2816.6	21.541	-1.3511	80.452	-63.381	77.173	76.903	21.479	-1.7103	-6.5051	0.79314	-2.551	33.102	-6.0692
126.27	-3.2014	49.842	-6.5306	0.75433	-2.5638	-0.0095969	0.0072113	-0.0074415	0.66022	-1.3176	2815.9	21.541	-1.351	80.451	-63.372	77.173	76.903	21.479	-1.7103	-6.5051	0.79314	-2.551	33.102	-6.0692
126.27	-3.201	49.841	-6.5307	0.75436	-2.5638	-0.0097861	0.007621	-0.0072171	0.66022	-1.3176	2815.3	21.541	-1.3508	80.451	-63.364	77.173	76.903	21.479	-1.7103	-6.5051	0.79314	-2.551	33.102	-6.0692
126.26	-3.2005	49.84	-6.5307	0.7544	-2.5638	-0.0099636	0.0080168	-0.0069834	0.66022	-1.3176	2814.6	21.54	-1.3506	80.45	-63.356	77.173	76.903	21.479	-1.7103	-6.5051	0.79314	-2.551	33.102	-6.0692
126.26	-3.2001	49.839	-6.5308	0.75444	-2.5639	-0.010129	0.0083981	-0.0067408	0.66022	-1.3176	2813.9	21.54	-1.3505	80.449	-63.348	77.173	76.903	21.479	-1.7103	-6.5051	0.79314	-2.551	33.102	-6.0692
126.26	-3.1996	49.837	-6.5308	0.75449	-2.5639	-0.010283	0.0087646	-0.0064894	0.66022	-1.3176	2813.2	21.54	-1.3503	80.448	-63.341	77.174	76.903	21.479	-1.7103	-6.5051	0.79314	-2.551	33.102	-6.0692
126.26	-3.1991	49.836	-6.5309	0.75453	-2.5639	-0.010424	0.0091158	-0.0062298	0.66022	-1.3176	2812.6	21.539	-1.3501	80.447	-63.334	77.174	76.903	21.479	-1.7103	-6.5051	0.79314	-2.551	33.102	-6.0692
126.26	-3.1987	49.835	-6.5309	0.75458	-2.564	-0.010552	0.0094513	-0.0059622	0.66022	-1.3176	2811.9	21.539	-1.3499	80.447	-63.328	77.174	76.903	21.479	-1.7103	-6.5051	0.79314	-2.551	33.102	-6.0692
126.26	-3.1981	49.834	-6.531	0.75463	-2.564	-0.010669	0.0097708	-0.0056869	0.66022	-1.3176	2811.2	21.539	-1.3497	80.446	-63.321	77.174	76.903	21.479	-1.7103	-6.5051	0.79314	-2.551	33.102	-6.0692
126.26	-3.1976	49.832	-6.531	0.75468	-2.564	-0.010772	0.010074	-0.0054044	0.66022	-1.3176	2810.5	21.538	-1.3495	80.445	-63.316	77.174	76.903	21.479	-1.7103	-6.5051	0.79314	-2.551	33.102	-6.0692
126.26	-3.1971	49.831	-6.5311	0.75473	-2.564	-0.010863	0.01036	-0.005115	0.66022	-1.3176	2809.9	21.538	-1.3493	80.444	-63.31	77.174	76.903	21.479	-1.7103	-6.5051	0.79314	-2.551	33.102	-6.0692
126.26	-3.1965	49.83	-6.5311	0.75478	-2.5641	-0.010941	0.010629	-0.0048191	0.66022	-1.3176	2809.2	21.538	-1.3491	80.444	-63.306	77.174	76.903	21.479	-1.7103	-6.5051	0.79314	-2.551	33.102	-6.0692
126.26	-3.196	49.829	-6.5312	0.75483	-2.5641	-0.011005	0.010881	-0.0045171	0.66022	-1.3176	2808.5	21.537	-1.3488	80.443	-63.301	77.174	76.903	21.479	-1.7103	-6.5051	0.79314	-2.551	33.102	-6.0692
126.26	-3.1954	49.827	-6.5313	0.75489	-2.5641	-0.011057	0.011115	-0.0042093	0.66022	-1.3176	2807.8	21.537	-1.3486	80.442	-63.297	77.174	76.903	21.479	-1.7103	-6.5051	0.79314	-2.551	33.102	-6.0692
126.26	-3.1948	49.826	-6.5313	0.75494	-2.5641	-0.011096	0.011331	-0.0038962	0.66022	-1.3176	2807.1	21.537	-1.3484	80.441	-63.293	77.174	76.903	21.479	-1.7103	-6.5051	0.79314	-2.551	33.102	-6.0692
126.25	-3.1942	49.825	-6.5314	0.755	-2.5642	-0.011122	0.011529	-0.0035782	0.66022	-1.3176	2806.5	21.536	-1.3481	80.441	-63.29	77.174	76.903	21.479	-1.7103	-6.5051	0.79314	-2.551	33.102	-6.0692
126.25	-3.1936	49.824	-6.5314	0.75506	-2.5642	-0.011135	0.011709	-0.0032556	0.66022	-1.3176	2805.8	21.536	-1.3479	80.44	-63.288	77.174	76.903	21.479	-1.7103	-6.5051	0.79314	-2.551	33.102	-6.0692
126.25	-3.193	49.823	-6.5315	0.75512	-2.5642	-0.011135	0.01187	-0.0029289	0.66022	-1.3176	2805.1	21.536	-1.3476	80.439	-63.285	77.174	76.903	21.479	-1.7103	-6.5051	0.79314	-2.551	33.102	-6.0692
126.25	-3.1923	49.822	-6.5315	0.75518	-2.5642	-0.011122	0.012013	-0.0025985	0.66022	-1.3176	2804.4	21.535	-1.3474	80.438	-63.283	77.174	76.903	21.479	-1.7103	-6.5051	0.79314	-2.551	33.102	-6.0692
126.25	-3.1917	49.821	-6.5316	0.75524	-2.5642	-0.011096	0.012136	-0.0022648	0.66022	-1.3176	2803.8	21.535	-1.3471	80.438	-63.282	77.174	76.903	21.479	-1.7103	-6.5051	0.79314	-2.551	33.102	-6.0692
126.25	-3.191	49.819	-6.5316	0.7553	-2.5642	-0.011058	0.012241	-0.0019283	0.66022	-1.3176	2803.1	21.535	-1.3468	80.437	-63.281	77.174	76.903	21.479	-1.7103	-6.5051	0.79314	-2.551	33.102	-6.0692
126.25	-3.1903	49.818	-6.5317	0.75536	-2.5642	-0.011006	0.012327	-0.0015894	0.66022	-1.3176	2802.4	21.534	-1.3466	80.436	-63.28	77.174	76.903	21.479	-1.7103	-6.5051	0.79314	-2.551	33.102	-6.0692
126.25	-3.1896	49.817	-6.5318	0.75542	-2.5642	-0.010942	0.012394	-0.0012484	0.66022	-1.3176	2801.7	21.534	-1.3463	80.435	-63.28	77.174	76.903	21.479	-1.7103	-6.5051	0.79314	-2.551	33.102	-6.0692
126.25	-3.1889	49.816	-6.5318	0.75549	-2.5642	-0.010865	0.012441	-0.00090592	0.66022	-1.3176	2801.1	21.534	-1.346	80.435	-63.28	77.174	76.903	21.479	-1.7103	-6.5051	0.79314	-2.551	33.102	-6.0692
126.25	-3.1882	49.815	-6.5319	0.75555	-2.5643	-0.010776	0.012469	-0.00056228	0.66022	-1.3176	2800.4	21.534	-1.3457	80.434	-63.281	77.174	76.903	21.479	-1.7103	-6.5051	0.79314	-2.551	33.102	-6.0692
126.24	-3.1875	49.814	-6.5319	0.75561	-2.5643	-0.010675	0.012478	-0.00021794	0.66022	-1.3176	2799.7	21.533	-1.3454	80.433	-63.282	77.174	76.903	21.479	-1.7103	-6.5051	0.79314	-2.551	33.102	-6.0692
126.24	-3.1867	49.813	-6.532	0.75567	-2.5643	-0.010561	0.012469	0.00012667	0.66022	-1.3176	2799.0	21.533	-1.3451	80.432	-63.284	77.175	76.903	21.479	-1.7103	-6.5051	0.79314	-2.551	33.102	-6.0692
126.24	-3.186	49.812	-6.532	0.75573	-2.5643	-0.010436	0.01244	0.00047112	0.66022	-1.3176	2798.4	21.533	-1.3448	80.431	-63.285	77.175	76.903	21.479	-1.7103	-6.5051	0.79314	-2.551	33.102	-6.0692
126.24	-3.1852	49.811	-6.5321	0.7558	-2.5642	-0.010298	0.012392	0.00081497	0.66022	-1.3176	2797.7	21.533	-1.3445	80.431	-63.288	77.175	76.903	21.479	-1.7103	-6.5051	0.79314	-2.551	33.102	-6.0692
126.24	-3.1845	49.81	-6.5321	0.75586	-2.5642	-0.01015	0.012325	0.0011578	0.66022	-1.3176	2797.0	21.532	-1.3442	80.43	-63.291	77.175	76.903	21.479	-1.7103	-6.5051	0.79314	-2.551	33.102	-6.0692
126.24	-3.1837	49.809	-6.5322	0.75592	-2.5642	-0.0099895	0.012239	0.0014992	0.66022	-1.3176	2796.3	21.532	-1.3439	80.429	-63.294	77.175	76.903	21.479	-1.7103	-6.5051	0.79314	-2.551	33.102	-6.0692
126.24	-3.1829	49.809	-6.5322	0.75598	-2.5642	-0.0098182	0.012135	0.0018387	0.66022	-1.3176	2795.7	21.532	-1.3436	80.428	-63.297	77.175	76.903	21.479	-1.7103	-6.5051	0.79314	-2.551	33.102	-6.0692
126.24	-3.1821	49.808	-6.5323	0.75604	-2.5642	-0.009636	0.012012	0.0021759	0.66022	-1.3176	2795.0	21.532	-1.3432	80.428	-63.301	77.175	76.903	21.479	-1.7103	-6.5051	0.79314	-2.551	33.102	-6.0692
126.24	-3.1813	49.807	-6.5323	0.7561	-2.5642	-0.0094432	0.011872	0.0025104	0.66022	-1.3176	2794.3	21.532	-1.3429	80.427	-63.306	77.175	76.903	21.479	-1.7103	-6.5051	0.79314	-2.551	33.102	-6.0692
126.24	-3.1805	49.806	-6.5324	0.75616	-2.5642	-0.00924	0.011713	0.0028418	0.66022	-1.3176	2793.6	21.532	-1.3426	80.426	-63.311	77.175	76.903	21.479	-1.7103	-6.5051	0.79314	-2.551	33.102	-6.0692
126.23	-3.1797	49.805	-6.5324	0.75622	-2.5642	-0.0090268	0.011536	0.0031697	0.66022	-1.3176	2793.0	21.531	-1.3423	80.425	-63.316	77.175	76.903	21.479	-1.7103	-6.5051	0.79314	-2.551	33.102	-6.0692
126.23	-3.1789	49.805	-6.5325	0.75628	-2.5642	-0.0088037	0.011342	0.0034937	0.66022	-1.3176	2792.3	21.531	-1.3419	80.425	-63.321	77.175	76.903	21.479	-1.7103	-6.5051	0.79314	-2.551	33.102	-6.0692
126.23	-3.1781	49.804	-6.5325	0.75633	-2.5641	-0.0085711	0.01113	0.0038133	0.66022	-1.3176	2791.6	21.531	-1.3416	80.424	-63.327	77.175	76.903	21.479	-1.7103	-6.5051	0.79314	-2.551	33.102	-6.0692
126.23	-3.1773	49.803	-6.5325	0.75639	-2.5641	-0.0083294	0.010902	0.0041282	0.66022	-1.3176	2790.9	21.531	-1.3413	80.423	-63.334	77.175	76.903	21.479	-1.7103	-6.5051	0.79314	-2.551	33.102	-6.0692
126.23	-3.1765	49.802	-6.5326	0.75644	-2.5641	-0.0080788	0.010657	0.004438	0.66022	-1.3176	2790.2	21.531	-1.3409	80.422	-63.34	77.175	76.903	21.479	-1.7103	-6.5051	0.79314	-2.551	33.102	-6.0692
126.23	-3.1756	49.802	-6.5326	0.75649	-2.5641	-0.0078196	0.010396	0.0047423	0.66022	-1.3176	2789.6	21.531	-1.3406	80.422	-63.347	77.175	76.903	21.479	-1.7103	-6.5051	0.79314	-2.551	33.102	-6.0692
126.23	-3.1748	49.801	-6.5327	0.75654	-2.5641	-0.0075523	0.010119	0.0050408	0.66022	-1.3176	2788.9	21.531	-1.3403	80.421	-63.355	77.175	76.903	21.479	-1.7103	-6.5051	0.79314	-2.551	33.102	-6.0692
126.23	-3.1739	49.8	-6.5327	0.75659	-2.564	-0.0072771	0.0098264	0.0053331	0.66022	-1.3176	2788.2	21.531	-1.3399	80.42	-63.363	77.175	76.903	21.479	-1.7103	-6.5051	0.79314	-2.551	33.102	-6.0692
126.23	-3.1731	49.8	-6.5327	0.75664	-2.564	-0.0069945	0.0095187	0.0056188	0.66022	-1.3176	2787.5	21.531	-1.3396	80.419	-63.371	77.175	76.903	21.479	-1.7103	-6.5051	0.79314	-2.551	33.102	-6.0692
126.23	-3.1723	49.799	-6.5328	0.75669	-2.564	-0.0067047	0.0091963	0.0058977	0.66022	-1.3176	2786.9	21.531	-1.3392	80.419	-63.379	77.176	76.903	21.479	-1.7103	-6.5051	0.79314	-2.551	33.102	-6.0692
126.22	-3.1714	49.799	-6.5328	0.75673	-2.5639	-0.0064082	0.0088596	0.0061693	0.66022	-1.3176	2786.2	21.531	-1.3389	80.418	-63.388	77.176	76.903	21.479	-1.7103	-6.5051	0.79314	-2.551	33.102	-6.0692
126.22	-3.1706	49.798	-6.5328	0.75678	-2.5639	-0.0061054	0.0085091	0.0064334	0.66022	-1.3176	2785.5	21.531	-1.3385	80.417	-63.397	77.176	76.903	21.479	-1.7103	-6.5051	0.79314	-2.551	33.102	-6.0692
126.22	-3.1697	49.798	-6.5329	0.75682	-2.5639	-0.0057966	0.0081453	0.0066896	0.66022	-1.3176	2784.8	21.53	-1.3382	80.416	-63.406	77.176	76.903	21.479	-1.7103	-6.5051	0.79314	-2.551	33.102	-6.0692
126.22	-3.1689	49.797	-6.5329	0.75686	-2.5638	-0.0054822	0.0077687	0.0069377	0.66022	-1.3176	2784.2	21.53	-1.3378	80.416	-63.415	77.176	76.903	21.479	-1.7103	-6.5051	0.79314	-2.551	33.102	-6.0692
126.22	-3.168	49.797	-6.5329	0.7569	-2.5638	-0.0051627	0.0073797	0.0071773	0.66022	-1.3176	2783.5	21.53	-1.3375	80.415	-63.425	77.176	76.903	21.479	-1.7103	-6.5051	0.79314	-2.551	33.102	-6.0692
126.22	-3.1672	49.796	-6.5329	0.75693	-2.5638	-0.0048384	0.0069789	0.0074081	0.66022	-1.3176	2782.8	21.53	-1.3372	80.414	-63.435	77.176	76.903	21.479	-1.7103	-6.5051	0.79314	-2.551	33.102	-6.0692
126.22	-3.1663	49.796	-6.533	0.75697	-2.5637	-0.0045098	0.0065667	0.00763	0.66022	-1.3176	2782.1	21.531	-1.3368	80.414	-63.445	77.176	76.903	21.479	-1.7103	-6.5051	0.79314	-2.551	33.102	-6.0692
126.22	-3.1655	49.796	-6.533	0.757	-2.5637	-0.0041772	0.0061439	0.0078426	0.66022	-1.3176	2781.5	21.531	-1.3365	80.413	-63.456	77.176	76.903	21.479	-1.7103	-6.5051	0.79314	-2.551	33.102	-6.0692
126.21	-3.1647	49.795	-6.533	0.75703	-2.5637	-0.0038412	0.0057108	0.0080457	0.66022	-1.3176	2780.8	21.531	-1.3361	80.412	-63.467	77.176	76.903	21.479	-1.7103	-6.5051	0.79314	-2.551	33.102	-6.0692
126.21	-3.1638	49.795	-6.533	0.75706	-2.5636	-0.0035021	0.005268	0.0082391	0.66022	-1.3176	2780.1	21.531	-1.3358	80.411	-63.478	77.176	76.903	21.479	-1.7103	-6.5051	0.79314	-2.551	33.102	-6.0692
126.21	-3.163	49.795	-6.533	0.75708	-2.5636	-0.0031603	0.0048162	0.0084225	0.66022	-1.3176	2779.4	21.531	-1.3354	80.411	-63.489	77.176	76.903	21.479	-1.7103	-6.5051	0.79314	-2.551	33.102	-6.0692
126.21	-3.1622	49.794	-6.5331	0.7571	-2.5635	-0.0028164	0.0043559	0.0085958	0.66022	-1.3176	2778.8	21.531	-1.3351	80.41	-63.5	77.176	76.903	21.479	-1.7103	-6.5051	0.79314	-2.551	33.102	-6.0692
126.21	-3.1614	49.794	-6.5331	0.75712	-2.5635	-0.0024706	0.0038878	0.0087587	0.66022	-1.3176	2778.1	21.531	-1.3348	80.409	-63.512	77.176	76.903	21.479	-1.7103	-6.5051	0.79314	-2.551	33.102	-6.0692
126.21	-3.1605	49.794	-6.5331	0.75714	-2.5634	-0.0021235	0.0034123	0.0089111	0.66022	-1.3176	2777.4	21.531	-1.3344	80.408	-63.523	77.176	76.903	21.479	-1.7103	-6.5051	0.79314	-2.551	33.102	-6.0692
126.21	-3.1597	49.794	-6.5331	0.75716	-2.5634	-0.0017755	0.0029302	0.0090528	0.66022	-1.3176	2776.7	21.531	-1.3341	80.408	-63.535	77.177	76.903	21.479	-1.7103	-6.5051	0.79314	-2.551	33.102	-6.0692
126.21	-3.1589	49.793	-6.5331	0.75717	-2.5634	-0.0014269	0.002442	0.0091836	0.66022	-1.3176	2776.1	21.531	-1.3338	80.407	-63.547	77.177	76.903	21.479	-1.7103	-6.5051	0.79314	-2.551	33.102	-6.0692
126.21	-3.1581	49.793	-6.5331	0.75718	-2.5633	-0.0010784	0.0019484	0.0093035	0.66022	-1.3176	2775.4	21.531	-1.3335	80.406	-63.559	77.177	76.903	21.479	-1.7103	-6.5051	0.79314	-2.551	33.102	-6.0692
126.2	-3.1573	49.793	-6.5331	0.75719	-2.5633	-0.00073016	0.0014501	0.0094123	0.66022	-1.3176	2774.7	21.531	-1.3331	80.405	-63.571	77.177	76.903	21.479	-1.7103	-6.5051	0.79314	-2.551	33.102	-6.0692
126.2	-3.1565	49.793	-6.5331	0.7572	-2.5632	-0.00038278	0.00094751	0.0095098	0.66022	-1.3176	2774.0	21.532	-1.3328	80.405	-63.583	77.177	76.903	21.479	-1.7103	-6.5051	0.79314	-2.551	33.102	-6.0692
126.2	-3.1558	49.793	-6.5331	0.7572	-2.5632	-3.6628e-05	0.00044145	0.009596	0.66022	-1.3176	2773.3	21.532	-1.3325	80.404	-63.596	77.177	76.903	21.479	-1.7103	-6.5051	0.79314	-2.551	33.102	-6.0692
126.2	-3.155	49.793	-6.5331	0.7572	-2.5631	0.00030785	-6.7484e-05	0.0096708	0.66022	-1.3176	2772.7	21.532	-1.3322	80.403	-63.608	77.177	76.903	21.479	-1.7103	-6.5051	0.79314	-2.551	33.102	-6.0692
126.2	-3.1542	49.792	-6.5331	0.7572	-2.5631	0.00065025	-0.00057865	0.0097342	0.66022	-1.3176	2772.0	21.532	-1.3319	80.402	-63.62	77.177	76.903	21.479	-1.7103	-6.5051	0.79314	-2.551	33.102	-6.0692
126.2	-3.1535	49.792	-6.5331	0.7572	-2.563	0.00099013	-0.0010914	0.0097861	0.66022	-1.3176	2771.3	21.532	-1.3316	80.402	-63.633	77.177	76.903	21.479	-1.7103	-6.5051	0.79314	-2.551	33.102	-6.0692
126.2	-3.1527	49.792	-6.5331	0.75719	-2.563	0.0013271	-0.0016051	0.0098264	0.66022	-1.3176	2770.6	21.532	-1.3313	80.401	-63.645	77.177	76.903	21.479	-1.7103	-6.5051	0.79314	-2.551	33.102	-6.0692
126.2	-3.152	49.792	-6.5331	0.75718	-2.5629	0.0016607	-0.0021191	0.0098551	0.66022	-1.3176	2770.0	21.533	-1.331	80.4	-63.658	77.177	76.903	21.479	-1.7103	-6.5051	0.79314	-2.551	33.102	-6.0692
126.19	-3.1513	49.792	-6.5331	0.75717	-2.5629	0.0019906	-0.0026328	0.0098723	0.66022	-1.3176	2769.3	21.533	-1.3307	80.4	-63.67	77.177	76.903	21.479	-1.7103	-6.5051	0.79314	-2.551	33.102	-6.0692
126.19	-3.1505	49.792	-6.5331	0.75715	-2.5628	0.0023163	-0.0031454	0.0098779	0.66022	-1.3176	2768.6	21.533	-1.3304	80.399	-63.682	77.177	76.903	21.479	-1.7103	-6.5051	0.79314	-2.551	33.102	-6.0692
126.19	-3.1498	49.792	-6.5331	0.75714	-2.5628	0.0026375	-0.0036565	0.0098719	0.66022	-1.3176	2767.9	21.533	-1.3301	80.398	-63.695	77.178	76.903	21.479	-1.7103	-6.5051	0.79314	-2.551	33.102	-6.0692
126.19	-3.1491	49.792	-6.533	0.75712	-2.5627	0.0029538	-0.0041653	0.0098545	0.66022	-1.3176	2767.3	21.533	-1.3298	80.397	-63.707	77.178	76.903	21.479	-1.7103	-6.5051	0.79314	-2.551	33.102	-6.0692
126.19	-3.1485	49.792	-6.533	0.7571	-2.5627	0.0032647	-0.0046711	0.0098255	0.66022	-1.3176	2766.6	21.534	-1.3295	80.397	-63.719	77.178	76.903	21.479	-1.7103	-6.5051	0.79314	-2.551	33.102	-6.0692
126.19	-3.1478	49.792	-6.533	0.75707	-2.5626	0.00357	-0.0051735	0.0097852	0.66022	-1.3176	2765.9	21.534	-1.3293	80.396	-63.731	77.178	76.903	21.479	-1.7103	-6.5051	0.79314	-2.551	33.102	-6.0692
126.19	-3.1471	49.792	-6.533	0.75704	-2.5626	0.0038692	-0.0056717	0.0097335	0.66022	-1.3176	2765.2	21.534	-1.329	80.395	-63.743	77.178	76.903	21.479	-1.7103	-6.5051	0.79314	-2.551	33.102	-6.0692
126.18	-3.1465	49.792	-6.533	0.75701	-2.5625	0.004162	-0.0061652	0.0096706	0.66022	-1.3176	2764.6	21.534	-1.3287	80.394	-63.755	77.178	76.903	21.479	-1.7103	-6.5051	0.79314	-2.551	33.102	-6.0692
126.18	-3.1458	49.792	-6.533	0.75698	-2.5625	0.0044481	-0.0066533	0.0095966	0.66022	-1.3176	2763.9	21.534	-1.3285	80.394	-63.767	77.178	76.903	21.479	-1.7103	-6.5051	0.79314	-2.551	33.102	-6.0692
126.18	-3.1452	49.792	-6.5329	0.75695	-2.5624	0.004727	-0.0071354	0.0095115	0.66022	-1.3176	2763.2	21.535	-1.3282	80.393	-63.778	77.178	76.903	21.479	-1.7103	-6.5051	0.79314	-2.551	33.102	-6.0692
126.18	-3.1446	49.793	-6.5329	0.75691	-2.5624	0.0049985	-0.007611	0.0094156	0.66022	-1.3176	2762.5	21.535	-1.328	80.392	-63.789	77.178	76.903	21.479	-1.7103	-6.5051	0.79314	-2.551	33.102	-6.0692
126.18	-3.144	49.793	-6.5329	0.75687	-2.5623	0.0052623	-0.0080795	0.009309	0.66022	-1.3176	2761.9	21.535	-1.3277	80.392	-63.801	77.178	76.903	21.479	-1.7103	-6.5051	0.79314	-2.551	33.102	-6.0692
126.18	-3.1434	49.793	-6.5329	0.75683	-2.5623	0.005518	-0.0085403	0.0091918	0.66022	-1.3176	2761.2	21.535	-1.3275	80.391	-63.812	77.178	76.903	21.479	-1.7103	-6.5051	0.79314	-2.551	33.102	-6.0692
126.18	-3.1428	49.793	-6.5328	0.75679	-2.5622	0.0057653	-0.0089928	0.0090642	0.66022	-1.3176	2760.5	21.536	-1.3273	80.39	-63.822	77.178	76.903	21.479	-1.7103	-6.5051	0.79314	-2.551	33.102	-6.0692
126.18	-3.1423	49.793	-6.5328	0.75674	-2.5622	0.006004	-0.0094365	0.0089264	0.66022	-1.3176	2759.8	21.536	-1.327	80.389	-63.833	77.178	76.903	21.479	-1.7103	-6.5051	0.79314	-2.551	33.102	-6.0692
126.17	-3.1417	49.793	-6.5328	0.75669	-2.5622	0.0062337	-0.0098709	0.0087785	0.66022	-1.3176	2759.1	21.536	-1.3268	80.389	-63.843	77.179	76.903	21.479	-1.7103	-6.5051	0.79314	-2.551	33.102	-6.0692
126.17	-3.1412	49.793	-6.5327	0.75664	-2.5621	0.0064543	-0.010295	0.0086209	0.66022	-1.3176	2758.5	21.536	-1.3266	80.388	-63.853	77.179	76.903	21.479	-1.7103	-6.5051	0.79314	-2.551	33.102	-6.0692
126.17	-3.1407	49.793	-6.5327	0.75659	-2.5621	0.0066653	-0.01071	0.0084537	0.66022	-1.3176	2757.8	21.537	-1.3264	80.387	-63.863	77.179	76.903	21.479	-1.7103	-6.5051	0.79314	-2.551	33.102	-6.0692
126.17	-3.1402	49.793	-6.5327	0.75653	-2.562	0.0068667	-0.011113	0.0082771	0.66022	-1.3176	2757.1	21.537	-1.3262	80.386	-63.872	77.179	76.903	21.479	-1.7103	-6.5051	0.79314	-2.551	33.102	-6.0692
126.17	-3.1397	49.793	-6.5326	0.75648	-2.562	0.0070582	-0.011505	0.0080914	0.66022	-1.3176	2756.4	21.537	-1.326	80.386	-63.881	77.179	76.903	21.479	-1.7103	-6.5051	0.79314	-2.551	33.102	-6.0692
126.17	-3.1392	49.793	-6.5326	0.75642	-2.5619	0.0072395	-0.011885	0.0078969	0.66022	-1.3176	2755.8	21.537	-1.3258	80.385	-63.89	77.179	76.903	21.479	-1.7103	-6.5051	0.79314	-2.551	33.102	-6.0692
126.17	-3.1387	49.793	-6.5326	0.75636	-2.5619	0.0074104	-0.012253	0.0076937	0.66022	-1.3176	2755.1	21.538	-1.3256	80.384	-63.898	77.179	76.903	21.479	-1.7103	-6.5051	0.79314	-2.551	33.102	-6.0692
126.16	-3.1383	49.794	-6.5325	0.7563	-2.5619	0.0075709	-0.012608	0.0074823	0.66022	-1.3176	2754.4	21.538	-1.3254	80.384	-63.906	77.179	76.903	21.479	-1.7103	-6.5051	0.79314	-2.551	33.102	-6.0692
126.16	-3.1378	49.794	-6.5325	0.75623	-2.5618	0.0077206	-0.01295	0.0072628	0.66022	-1.3176	2753.7	21.538	-1.3253	80.383	-63.914	77.179	76.903	21.479	-1.7103	-6.5051	0.79314	-2.551	33.102	-6.0692
126.16	-3.1374	49.794	-6.5324	0.75617	-2.5618	0.0078594	-0.013279	0.0070356	0.66022	-1.3176	2753.1	21.538	-1.3251	80.382	-63.922	77.179	76.903	21.479	-1.7103	-6.5051	0.79314	-2.551	33.102	-6.0692
126.16	-3.137	49.794	-6.5324	0.7561	-2.5618	0.0079872	-0.013594	0.0068009	0.66022	-1.3176	2752.4	21.538	-1.3249	80.381	-63.929	77.179	76.903	21.479	-1.7103	-6.5051	0.79314	-2.551	33.102	-6.0692
126.16	-3.1366	49.794	-6.5324	0.75603	-2.5617	0.0081038	-0.013895	0.0065591	0.66022	-1.3176	2751.7	21.539	-1.3248	80.381	-63.935	77.179	76.903	21.479	-1.7103	-6.5051	0.79314	-2.551	33.102	-6.0692
126.16	-3.1362	49.794	-6.5323	0.75596	-2.5617	0.0082091	-0.014181	0.0063105	0.66022	-1.3176	2751.0	21.539	-1.3246	80.38	-63.942	77.179	76.903	21.479	-1.7103	-6.5051	0.79314	-2.551	33.102	-6.0692
126.16	-3.1358	49.794	-6.5323	0.75589	-2.5617	0.0083031	-0.014452	0.0060555	0.66022	-1.3176	2750.4	21.539	-1.3245	80.379	-63.947	77.18	76.903	21.479	-1.7103	-6.5051	0.79314	-2.551	33.102	-6.0692
126.16	-3.1354	49.794	-6.5322	0.75582	-2.5616	0.0083855	-0.014708	0.0057943	0.66022	-1.3176	2749.7	21.539	-1.3243	80.378	-63.953	77.18	76.903	21.479	-1.7103	-6.5051	0.79314	-2.551	33.102	-6.0692
126.15	-3.1351	49.794	-6.5322	0.75574	-2.5616	0.0084564	-0.014948	0.0055272	0.66022	-1.3176	2749.0	21.54	-1.3242	80.378	-63.958	77.18	76.903	21.479	-1.7103	-6.5051	0.79314	-2.551	33.102	-6.0692
126.15	-3.1348	49.794	-6.5322	0.75567	-2.5616	0.0085157	-0.015173	0.0052548	0.66022	-1.3176	2748.3	21.54	-1.3241	80.377	-63.963	77.18	76.903	21.479	-1.7103	-6.5051	0.79314	-2.551	33.102	-6.0692
126.15	-3.1344	49.794	-6.5321	0.75559	-2.5616	0.0085633	-0.015382	0.0049772	0.66022	-1.3176	2747.7	21.54	-1.324	80.376	-63.967	77.18	76.903	21.479	-1.7103	-6.5051	0.79314	-2.551	33.102	-6.0692
126.15	-3.1341	49.794	-6.5321	0.75551	-2.5615	0.0085992	-0.015574	0.0046949	0.66022	-1.3176	2747.0	21.54	-1.3238	80.375	-63.97	77.18	76.903	21.479	-1.7103	-6.5051	0.79314	-2.551	33.102	-6.0692
126.15	-3.1338	49.794	-6.532	0.75544	-2.5615	0.0086233	-0.015751	0.0044082	0.66022	-1.3176	2746.3	21.54	-1.3237	80.375	-63.974	77.18	76.903	21.479	-1.7103	-6.5051	0.79314	-2.551	33.102	-6.0692
126.15	-3.1335	49.794	-6.532	0.75536	-2.5615	0.0086357	-0.01591	0.0041175	0.66022	-1.3176	2745.6	21.541	-1.3236	80.374	-63.977	77.18	76.903	21.479	-1.7103	-6.5051	0.79314	-2.551	33.102	-6.0692
126.15	-3.1333	49.794	-6.5319	0.75528	-2.5615	0.0086364	-0.016053	0.0038232	0.66022	-1.3176	2744.9	21.541	-1.3235	80.373	-63.979	77.18	76.903	21.479	-1.7103	-6.5051	0.79314	-2.551	33.102	-6.0692
126.14	-3.133	49.794	-6.5319	0.7552	-2.5615	0.0086254	-0.016179	0.0035255	0.66022	-1.3176	2744.3	21.541	-1.3234	80.373	-63.981	77.18	76.903	21.479	-1.7103	-6.5051	0.79314	-2.551	33.102	-6.0692
126.14	-3.1327	49.794	-6.5319	0.75511	-2.5614	0.0086027	-0.016288	0.0032251	0.66022	-1.3176	2743.6	21.541	-1.3233	80.372	-63.983	77.18	76.903	21.479	-1.7103	-6.5051	0.79314	-2.551	33.102	-6.0692
126.14	-3.1325	49.794	-6.5318	0.75503	-2.5614	0.0085684	-0.01638	0.0029221	0.66022	-1.3176	2742.9	21.541	-1.3232	80.371	-63.984	77.18	76.903	21.479	-1.7103	-6.5051	0.79314	-2.551	33.102	-6.0692
126.14	-3.1323	49.794	-6.5318	0.75495	-2.5614	0.0085226	-0.016455	0.002617	0.66022	-1.3176	2742.2	21.542	-1.3231	80.37	-63.984	77.18	76.903	21.479	-1.7103	-6.5051	0.79314	-2.551	33.102	-6.0692
126.14	-3.132	49.794	-6.5317	0.75487	-2.5614	0.0084654	-0.016512	0.0023102	0.66022	-1.3176	2741.6	21.542	-1.323	80.37	-63.985	77.181	76.903	21.479	-1.7103	-6.5051	0.79314	-2.551	33.102	-6.0692
126.14	-3.1318	49.793	-6.5317	0.75479	-2.5614	0.0083967	-0.016552	0.002002	0.66022	-1.3176	2740.9	21.542	-1.323	80.369	-63.984	77.181	76.903	21.479	-1.7103	-6.5051	0.79314	-2.551	33.102	-6.0692
126.14	-3.1316	49.793	-6.5316	0.7547	-2.5614	0.0083169	-0.016576	0.0016929	0.66022	-1.3176	2740.2	21.542	-1.3229	80.368	-63.984	77.181	76.903	21.479	-1.7103	-6.5051	0.79314	-2.551	33.102	-6.0692
126.14	-3.1314	49.793	-6.5316	0.75462	-2.5614	0.0082259	-0.016581	0.0013832	0.66022	-1.3176	2739.5	21.542	-1.3228	80.367	-63.983	77.181	76.903	21.479	-1.7103	-6.5051	0.79314	-2.551	33.102	-6.0692
126.13	-3.1313	49.793	-6.5316	0.75454	-2.5614	0.0081239	-0.01657	0.0010733	0.66022	-1.3176	2738.9	21.542	-1.3228	80.367	-63.981	77.181	76.903	21.479	-1.7103	-6.5051	0.79314	-2.551	33.102	-6.0692
126.13	-3.1311	49.793	-6.5315	0.75445	-2.5614	0.0080111	-0.016541	0.00076366	0.66022	-1.3176	2738.2	21.542	-1.3227	80.366	-63.979	77.181	76.903	21.479	-1.7103	-6.5051	0.79314	-2.551	33.102	-6.0692
126.13	-3.1309	49.793	-6.5315	0.75437	-2.5614	0.0078877	-0.016496	0.0004546	0.66022	-1.3176	2737.5	21.542	-1.3226	80.365	-63.976	77.181	76.903	21.479	-1.7103	-6.5051	0.79314	-2.551	33.102	-6.0692
126.13	-3.1308	49.792	-6.5314	0.75429	-2.5613	0.0077537	-0.016433	0.00014652	0.66022	-1.3176	2736.8	21.543	-1.3226	80.364	-63.974	77.181	76.903	21.479	-1.7103	-6.5051	0.79314	-2.551	33.102	-6.0692
126.13	-3.1306	49.792	-6.5314	0.75421	-2.5613	0.0076095	-0.016353	-0.00016019	0.66022	-1.3176	2736.2	21.543	-1.3225	80.364	-63.97	77.181	76.903	21.479	-1.7103	-6.5051	0.79314	-2.551	33.102	-6.0692
126.13	-3.1305	49.792	-6.5314	0.75413	-2.5614	0.0074552	-0.016257	-0.00046516	0.66022	-1.3176	2735.5	21.543	-1.3225	80.363	-63.966	77.181	76.903	21.479	-1.7103	-6.5051	0.79314	-2.551	33.102	-6.0692
126.13	-3.1303	49.792	-6.5313	0.75404	-2.5614	0.007291	-0.016145	-0.00076802	0.66022	-1.3176	2734.8	21.543	-1.3224	80.362	-63.962	77.181	76.903	21.479	-1.7103	-6.5051	0.79314	-2.551	33.102	-6.0692
126.13	-3.1302	49.791	-6.5313	0.75396	-2.5614	0.0071172	-0.016015	-0.0010684	0.66022	-1.3176	2734.1	21.543	-1.3224	80.361	-63.958	77.181	76.903	21.479	-1.7103	-6.5051	0.79314	-2.551	33.102	-6.0692
126.12	-3.1301	49.791	-6.5313	0.75388	-2.5614	0.0069339	-0.01587	-0.0013659	0.66022	-1.3176	2733.5	21.543	-1.3224	80.361	-63.953	77.181	76.903	21.479	-1.7103	-6.5051	0.79314	-2.551	33.102	-6.0692
126.12	-3.13	49.791	-6.5312	0.75381	-2.5614	0.0067415	-0.015709	-0.0016601	0.66022	-1.3176	2732.8	21.543	-1.3223	80.36	-63.947	77.181	76.903	21.479	-1.7103	-6.5051	0.79314	-2.551	33.102	-6.0692
126.12	-3.1298	49.79	-6.5312	0.75373	-2.5614	0.0065403	-0.015532	-0.0019508	0.66022	-1.3176	2732.1	21.543	-1.3223	80.359	-63.942	77.181	76.903	21.479	-1.7103	-6.5051	0.79314	-2.551	33.102	-6.0692
126.12	-3.1297	49.79	-6.5312	0.75365	-2.5614	0.0063304	-0.015339	-0.0022376	0.66022	-1.3176	2731.4	21.543	-1.3223	80.359	-63.936	77.182	76.903	21.479	-1.7103	-6.5051	0.79314	-2.551	33.102	-6.0692
126.12	-3.1296	49.789	-6.5311	0.75357	-2.5614	0.0061122	-0.015132	-0.00252	0.66022	-1.3176	2730.8	21.543	-1.3222	80.358	-63.929	77.182	76.903	21.479	-1.7103	-6.5051	0.79314	-2.551	33.102	-6.0692
126.12	-3.1295	49.789	-6.5311	0.7535	-2.5614	0.005886	-0.014909	-0.0027978	0.66022	-1.3176	2730.1	21.543	-1.3222	80.357	-63.922	77.182	76.903	21.479	-1.7103	-6.5051	0.79314	-2.551	33.102	-6.0692
126.12	-3.1294	49.788	-6.5311	0.75342	-2.5614	0.005652	-0.014672	-0.0030707	0.66022	-1.3176	2729.4	21.543	-1.3222	80.356	-63.915	77.182	76.903	21.479	-1.7103	-6.5051	0.79314	-2.551	33.102	-6.0692
126.12	-3.1293	49.788	-6.531	0.75335	-2.5614	0.0054106	-0.014421	-0.0033383	0.66022	-1.3176	2728.7	21.543	-1.3221	80.356	-63.908	77.182	76.903	21.479	-1.7103	-6.5051	0.79314	-2.551	33.102	-6.0692
126.11	-3.1293	49.787	-6.531	0.75328	-2.5615	0.0051621	-0.014156	-0.0036002	0.66022	-1.3176	2728.0	21.543	-1.3221	80.355	-63.9	77.182	76.903	21.479	-1.7103	-6.5051	0.79314	-2.551	33.102	-6.0692
126.11	-3.1292	49.787	-6.531	0.75321	-2.5615	0.0049069	-0.013877	-0.0038562	0.66022	-1.3176	2727.4	21.543	-1.3221	80.354	-63.892	77.182	76.903	21.479	-1.7103	-6.5051	0.79314	-2.551	33.102	-6.0692
126.11	-3.1291	49.786	-6.531	0.75314	-2.5615	0.0046452	-0.013585	-0.004106	0.66022	-1.3176	2726.7	21.543	-1.3221	80.353	-63.883	77.182	76.903	21.479	-1.7103	-6.5051	0.79314	-2.551	33.102	-6.0692
126.11	-3.129	49.786	-6.5309	0.75307	-2.5615	0.0043774	-0.01328	-0.0043492	0.66022	-1.3176	2726.0	21.543	-1.322	80.353	-63.875	77.182	76.903	21.479	-1.7103	-6.5051	0.79314	-2.551	33.102	-6.0692
126.11	-3.1289	49.785	-6.5309	0.75301	-2.5615	0.0041039	-0.012963	-0.0045856	0.66022	-1.3176	2725.3	21.543	-1.322	80.352	-63.866	77.182	76.903	21.479	-1.7103	-6.5051	0.79314	-2.551	33.102	-6.0692
126.11	-3.1288	49.785	-6.5309	0.75295	-2.5616	0.003825	-0.012634	-0.0048149	0.66022	-1.3176	2724.7	21.543	-1.322	80.351	-63.856	77.182	76.903	21.479	-1.7103	-6.5051	0.79314	-2.551	33.102	-6.0692
126.11	-3.1287	49.784	-6.5309	0.75288	-2.5616	0.0035411	-0.012294	-0.0050368	0.66022	-1.3176	2724.0	21.543	-1.322	80.35	-63.847	77.182	76.903	21.479	-1.7103	-6.5051	0.79314	-2.551	33.102	-6.0692
126.11	-3.1287	49.783	-6.5309	0.75282	-2.5616	0.0032526	-0.011942	-0.0052511	0.66022	-1.3176	2723.3	21.543	-1.3219	80.35	-63.837	77.182	76.903	21.479	-1.7103	-6.5051	0.79314	-2.551	33.102	-6.0692
126.11	-3.1286	49.783	-6.5309	0.75276	-2.5616	0.0029597	-0.01158	-0.0054576	0.66022	-1.3176	2722.6	21.543	-1.3219	80.349	-63.828	77.182	76.903	21.479	-1.7103	-6.5051	0.79314	-2.551	33.102	-6.0692
126.1	-3.1285	49.782	-6.5308	0.75271	-2.5617	0.002663	-0.011208	-0.0056558	0.66022	-1.3176	2722.0	21.542	-1.3219	80.348	-63.817	77.182	76.903	21.479	-1.7103	-6.5051	0.79314	-2.551	33.102	-6.0692
126.1	-3.1284	49.781	-6.5308	0.75265	-2.5617	0.0023628	-0.010827	-0.0058458	0.66022	-1.3176	2721.3	21.542	-1.3219	80.347	-63.807	77.182	76.903	21.479	-1.7103	-6.5051	0.79314	-2.551	33.102	-6.0692
126.1	-3.1283	49.78	-6.5308	0.7526	-2.5617	0.0020595	-0.010436	-0.0060272	0.66022	-1.3176	2720.6	21.542	-1.3218	80.347	-63.797	77.182	76.903	21.479	-1.7103	-6.5051	0.79314	-2.551	33.102	-6.0692
126.1	-3.1282	49.78	-6.5308	0.75255	-2.5618	0.0017534	-0.010036	-0.0061998	0.66022	-1.3176	2719.9	21.542	-1.3218	80.346	-63.786	77.183	76.903	21.479	-1.7103	-6.5051	0.79314	-2.551	33.102	-6.0692
126.1	-3.1281	49.779	-6.5308	0.7525	-2.5618	0.001445	-0.0096289	-0.0063634	0.66022	-1.3176	2719.3	21.542	-1.3218	80.345	-63.776	77.183	76.903	21.479	-1.7103	-6.5051	0.79314	-2.551	33.102	-6.0692
126.1	-3.128	49.778	-6.5308	0.75245	-2.5618	0.0011346	-0.0092138	-0.0065179	0.66022	-1.3176	2718.6	21.542	-1.3218	80.344	-63.765	77.183	76.903	21.479	-1.7103	-6.5051	0.79314	-2.551	33.102	-6.0692
126.1	-3.1279	49.777	-6.5308	0.75241	-2.5619	0.00082269	-0.0087918	-0.006663	0.66022	-1.3176	2717.9	21.542	-1.3217	80.344	-63.754	77.183	76.903	21.479	-1.7103	-6.5051	0.79314	-2.551	33.102	-6.0692
126.1	-3.1278	49.776	-6.5308	0.75236	-2.5619	0.00050961	-0.0083633	-0.0067987	0.66022	-1.3176	2717.2	21.541	-1.3217	80.343	-63.743	77.183	76.903	21.479	-1.7103	-6.5051	0.79314	-2.551	33.102	-6.0692
126.1	-3.1277	49.776	-6.5308	0.75232	-2.5619	0.00019578	-0.0079288	-0.0069247	0.66022	-1.3176	2716.6	21.541	-1.3217	80.342	-63.732	77.183	76.903	21.479	-1.7103	-6.5051	0.79314	-2.551	33.102	-6.0692
126.1	-3.1276	49.775	-6.5308	0.75228	-2.562	-0.00011842	-0.007489	-0.007041	0.66022	-1.3176	2715.9	21.541	-1.3216	80.341	-63.72	77.183	76.903	21.479	-1.7103	-6.5051	0.79314	-2.551	33.102	-6.0692
126.09	-3.1274	49.774	-6.5308	0.75225	-2.562	-0.00043258	-0.0070444	-0.0071473	0.66022	-1.3176	2715.2	21.541	-1.3216	80.34	-63.709	77.183	76.903	21.479	-1.7103	-6.5051	0.79314	-2.551	33.102	-6.0692
126.09	-3.1273	49.773	-6.5308	0.75221	-2.562	-0.00074631	-0.0065955	-0.0072437	0.66022	-1.3176	2714.5	21.541	-1.3215	80.34	-63.698	77.183	76.903	21.479	-1.7103	-6.5051	0.79314	-2.551	33.102	-6.0692
126.09	-3.1272	49.772	-6.5308	0.75218	-2.5621	-0.0010592	-0.006143	-0.00733	0.66022	-1.3176	2713.9	21.54	-1.3215	80.339	-63.687	77.183	76.903	21.479	-1.7103	-6.5051	0.79314	-2.551	33.102	-6.0692
126.09	-3.127	49.771	-6.5308	0.75215	-2.5621	-0.0013709	-0.0056873	-0.007406	0.66022	-1.3176	2713.2	21.54	-1.3214	80.338	-63.675	77.183	76.903	21.479	-1.7103	-6.5051	0.79314	-2.551	33.102	-6.0692
126.09	-3.1269	49.77	-6.5308	0.75212	-2.5621	-0.001681	-0.0052291	-0.0074719	0.66022	-1.3176	2712.5	21.54	-1.3214	80.337	-63.664	77.183	76.903	21.479	-1.7103	-6.5051	0.79314	-2.551	33.102	-6.0692
126.09	-3.1267	49.769	-6.5308	0.7521	-2.5622	-0.0019891	-0.004769	-0.0075274	0.66022	-1.3176	2711.8	21.54	-1.3213	80.337	-63.653	77.183	76.903	21.479	-1.7103	-6.5051	0.79314	-2.551	33.102	-6.0692
126.09	-3.1266	49.768	-6.5308	0.75208	-2.5622	-0.0022948	-0.0043075	-0.0075725	0.66022	-1.3176	2711.2	21.54	-1.3213	80.336	-63.642	77.183	76.903	21.479	-1.7103	-6.5051	0.79314	-2.551	33.102	-6.0692
126.09	-3.1264	49.767	-6.5308	0.75206	-2.5623	-0.0025978	-0.0038453	-0.0076073	0.66022	-1.3176	2710.5	21.539	-1.3212	80.335	-63.63	77.183	76.903	21.479	-1.7103	-6.5051	0.79314	-2.551	33.102	-6.0692
126.09	-3.1262	49.766	-6.5309	0.75204	-2.5623	-0.0028977	-0.0033828	-0.0076316	0.66022	-1.3176	2709.8	21.539	-1.3212	80.334	-63.619	77.183	76.903	21.479	-1.7103	-6.5051	0.79314	-2.551	33.102	-6.0692
126.09	-3.126	49.765	-6.5309	0.75202	-2.5623	-0.003194	-0.0029206	-0.0076456	0.66022	-1.3176	2709.1	21.539	-1.3211	80.334	-63.608	77.183	76.903	21.479	-1.7103	-6.5051	0.79314	-2.551	33.102	-6.0692
126.08	-3.1258	49.764	-6.5309	0.75201	-2.5624	-0.0034865	-0.0024594	-0.0076491	0.66022	-1.3176	2708.4	21.538	-1.321	80.333	-63.597	77.183	76.903	21.479	-1.7103	-6.5051	0.79314	-2.551	33.102	-6.0692
126.08	-3.1256	49.763	-6.5309	0.752	-2.5624	-0.0037748	-0.0019998	-0.0076422	0.66022	-1.3176	2707.8	21.538	-1.3209	80.332	-63.587	77.183	76.903	21.479	-1.7103	-6.5051	0.79314	-2.551	33.102	-6.0692
126.08	-3.1254	49.762	-6.5309	0.75199	-2.5624	-0.0040585	-0.0015422	-0.007625	0.66022	-1.3176	2707.1	21.538	-1.3209	80.331	-63.576	77.183	76.903	21.479	-1.7103	-6.5051	0.79314	-2.551	33.102	-6.0692
126.08	-3.1251	49.761	-6.5309	0.75198	-2.5625	-0.0043374	-0.0010872	-0.0075974	0.66022	-1.3176	2706.4	21.538	-1.3208	80.331	-63.565	77.183	76.903	21.479	-1.7103	-6.5051	0.79314	-2.551	33.102	-6.0692
126.08	-3.1249	49.76	-6.531	0.75198	-2.5625	-0.0046109	-0.00063547	-0.0075596	0.66022	-1.3176	2705.7	21.537	-1.3207	80.33	-63.555	77.184	76.903	21.479	-1.7103	-6.5051	0.79314	-2.551	33.102	-6.0692
126.08	-3.1247	49.759	-6.531	0.75198	-2.5626	-0.0048789	-0.00018749	-0.0075116	0.66022	-1.3176	2705.1	21.537	-1.3206	80.329	-63.544	77.184	76.903	21.479	-1.7103	-6.5051	0.79314	-2.551	33.102	-6.0692
126.08	-3.1244	49.757	-6.531	0.75198	-2.5626	-0.005141	0.00025617	-0.0074535	0.66022	-1.3176	2704.4	21.537	-1.3205	80.328	-63.534	77.184	76.903	21.479	-1.7103	-6.5051	0.79314	-2.551	33.102	-6.0692
126.08	-3.1241	49.756	-6.531	0.75198	-2.5626	-0.0053968	0.00069498	-0.0073854	0.66022	-1.3176	2703.7	21.537	-1.3204	80.328	-63.524	77.184	76.903	21.479	-1.7103	-6.5051	0.79314	-2.551	33.102	-6.0692
126.08	-3.1238	49.755	-6.5311	0.75198	-2.5627	-0.0056461	0.0011284	-0.0073074	0.66022	-1.3176	2703.0	21.536	-1.3203	80.327	-63.515	77.184	76.903	21.479	-1.7103	-6.5051	0.79314	-2.551	33.102	-6.0692
126.08	-3.1236	49.754	-6.5311	0.75199	-2.5627	-0.0058886	0.0015559	-0.0072196	0.66022	-1.3176	2702.4	21.536	-1.3202	80.326	-63.505	77.184	76.903	21.479	-1.7103	-6.5051	0.79314	-2.551	33.102	-6.0692
126.08	-3.1233	49.753	-6.5311	0.752	-2.5627	-0.006124	0.0019769	-0.0071221	0.66022	-1.3176	2701.7	21.536	-1.3201	80.325	-63.496	77.184	76.903	21.479	-1.7103	-6.5051	0.79314	-2.551	33.102	-6.0692
126.07	-3.1229	49.752	-6.5312	0.75201	-2.5628	-0.0063521	0.002391	-0.0070152	0.66022	-1.3176	2701.0	21.535	-1.3199	80.325	-63.486	77.184	76.903	21.479	-1.7103	-6.5051	0.79314	-2.551	33.102	-6.0692
126.07	-3.1226	49.751	-6.5312	0.75202	-2.5628	-0.0065724	0.0027977	-0.0068988	0.66022	-1.3176	2700.3	21.535	-1.3198	80.324	-63.478	77.184	76.903	21.479	-1.7103	-6.5051	0.79314	-2.551	33.102	-6.0692
126.07	-3.1223	49.75	-6.5312	0.75204	-2.5629	-0.0067849	0.0031964	-0.0067734	0.66022	-1.3176	2699.7	21.535	-1.3197	80.323	-63.469	77.184	76.903	21.479	-1.7103	-6.5051	0.79314	-2.551	33.102	-6.0692
126.07	-3.1219	49.748	-6.5313	0.75205	-2.5629	-0.0069892	0.0035867	-0.0066389	0.66022	-1.3176	2699.0	21.534	-1.3195	80.322	-63.46	77.184	76.903	21.479	-1.7103	-6.5051	0.79314	-2.551	33.102	-6.0692
126.07	-3.1216	49.747	-6.5313	0.75207	-2.5629	-0.0071851	0.0039681	-0.0064955	0.66022	-1.3176	2698.3	21.534	-1.3194	80.321	-63.452	77.184	76.903	21.479	-1.7103	-6.5051	0.79314	-2.551	33.102	-6.0692
126.07	-3.1212	49.746	-6.5313	0.75209	-2.5629	-0.0073724	0.0043401	-0.0063436	0.66022	-1.3176	2697.6	21.534	-1.3193	80.321	-63.444	77.184	76.903	21.479	-1.7103	-6.5051	0.79314	-2.551	33.102	-6.0692
126.07	-3.1208	49.745	-6.5314	0.75212	-2.563	-0.0075508	0.0047024	-0.0061833	0.66022	-1.3176	2697.0	21.533	-1.3191	80.32	-63.437	77.184	76.903	21.479	-1.7103	-6.5051	0.79314	-2.551	33.102	-6.0692
126.07	-3.1204	49.744	-6.5314	0.75214	-2.563	-0.0077203	0.0050544	-0.0060147	0.66022	-1.3176	2696.3	21.533	-1.319	80.319	-63.429	77.184	76.903	21.479	-1.7103	-6.5051	0.79314	-2.551	33.102	-6.0692
126.07	-3.12	49.743	-6.5314	0.75217	-2.563	-0.0078805	0.0053958	-0.0058382	0.66022	-1.3176	2695.6	21.533	-1.3188	80.318	-63.422	77.184	76.903	21.479	-1.7103	-6.5051	0.79314	-2.551	33.102	-6.0692
126.07	-3.1196	49.741	-6.5315	0.7522	-2.5631	-0.0080313	0.0057262	-0.005654	0.66022	-1.3176	2694.9	21.533	-1.3186	80.318	-63.415	77.184	76.903	21.479	-1.7103	-6.5051	0.79314	-2.551	33.102	-6.0692
126.06	-3.1191	49.74	-6.5315	0.75222	-2.5631	-0.0081726	0.0060451	-0.0054623	0.66022	-1.3176	2694.3	21.532	-1.3185	80.317	-63.409	77.184	76.903	21.479	-1.7103	-6.5051	0.79314	-2.551	33.102	-6.0692
126.06	-3.1187	49.739	-6.5316	0.75226	-2.5631	-0.0083041	0.0063523	-0.0052634	0.66022	-1.3176	2693.6	21.532	-1.3183	80.316	-63.403	77.184	76.903	21.479	-1.7103	-6.5051	0.79314	-2.551	33.102	-6.0692
126.06	-3.1182	49.738	-6.5316	0.75229	-2.5632	-0.0084258	0.0066472	-0.0050575	0.66022	-1.3176	2692.9	21.532	-1.3181	80.315	-63.397	77.184	76.903	21.479	-1.7103	-6.5051	0.79314	-2.551	33.102	-6.0692
126.06	-3.1178	49.737	-6.5316	0.75232	-2.5632	-0.0085376	0.0069298	-0.004845	0.66022	-1.3176	2692.2	21.531	-1.3179	80.315	-63.391	77.184	76.903	21.479	-1.7103	-6.5051	0.79314	-2.551	33.102	-6.0692
126.06	-3.1173	49.736	-6.5317	0.75236	-2.5632	-0.0086392	0.0071994	-0.004626	0.66022	-1.3176	2691.6	21.531	-1.3177	80.314	-63.386	77.184	76.903	21.479	-1.7103	-6.5051	0.79314	-2.551	33.102	-6.0692
126.06	-3.1168	49.735	-6.5317	0.75239	-2.5632	-0.0087306	0.007456	-0.0044009	0.66022	-1.3176	2690.9	21.531	-1.3175	80.313	-63.381	77.184	76.903	21.479	-1.7103	-6.5051	0.79314	-2.551	33.102	-6.0692
126.06	-3.1163	49.734	-6.5318	0.75243	-2.5632	-0.0088118	0.0076991	-0.0041701	0.66022	-1.3176	2690.2	21.53	-1.3173	80.312	-63.376	77.185	76.903	21.479	-1.7103	-6.5051	0.79314	-2.551	33.102	-6.0692
126.06	-3.1158	49.732	-6.5318	0.75247	-2.5633	-0.0088825	0.0079286	-0.0039337	0.66022	-1.3176	2689.5	21.53	-1.3171	80.312	-63.372	77.185	76.903	21.479	-1.7103	-6.5051	0.79314	-2.551	33.102	-6.0692
126.06	-3.1152	49.731	-6.5319	0.75251	-2.5633	-0.0089429	0.0081441	-0.0036921	0.66022	-1.3176	2688.9	21.53	-1.3169	80.311	-63.368	77.185	76.903	21.479	-1.7103	-6.5051	0.79314	-2.551	33.102	-6.0692
126.06	-3.1147	49.73	-6.5319	0.75255	-2.5633	-0.0089928	0.0083454	-0.0034456	0.66022	-1.3176	2688.2	21.53	-1.3167	80.31	-63.365	77.185	76.903	21.479	-1.7103	-6.5051	0.79314	-2.551	33.102	-6.0692
126.06	-3.1141	49.729	-6.532	0.75259	-2.5633	-0.0090322	0.0085323	-0.0031945	0.66022	-1.3176	2687.5	21.529	-1.3165	80.309	-63.361	77.185	76.903	21.479	-1.7103	-6.5051	0.79314	-2.551	33.102	-6.0692
126.05	-3.1136	49.728	-6.532	0.75264	-2.5633	-0.009061	0.0087047	-0.0029392	0.66022	-1.3176	2686.8	21.529	-1.3162	80.308	-63.358	77.185	76.903	21.479	-1.7103	-6.5051	0.79314	-2.551	33.102	-6.0692
126.05	-3.113	49.727	-6.532	0.75268	-2.5633	-0.0090794	0.0088622	-0.00268	0.66022	-1.3176	2686.2	21.529	-1.316	80.308	-63.356	77.185	76.903	21.479	-1.7103	-6.5051	0.79314	-2.551	33.102	-6.0692
126.05	-3.1124	49.726	-6.5321	0.75273	-2.5634	-0.0090871	0.0090048	-0.0024172	0.66022	-1.3176	2685.5	21.529	-1.3158	80.307	-63.354	77.185	76.903	21.479	-1.7103	-6.5051	0.79314	-2.551	33.102	-6.0692
126.05	-3.1118	49.725	-6.5321	0.75277	-2.5634	-0.0090844	0.0091323	-0.0021511	0.66022	-1.3176	2684.8	21.528	-1.3155	80.306	-63.352	77.185	76.903	21.479	-1.7103	-6.5051	0.79314	-2.551	33.102	-6.0692
126.05	-3.1112	49.724	-6.5322	0.75282	-2.5634	-0.0090712	0.0092446	-0.0018821	0.66022	-1.3176	2684.1	21.528	-1.3153	80.305	-63.35	77.185	76.903	21.479	-1.7103	-6.5051	0.79314	-2.551	33.102	-6.0692
126.05	-3.1106	49.723	-6.5322	0.75286	-2.5634	-0.0090475	0.0093415	-0.0016105	0.66022	-1.3176	2683.5	21.528	-1.315	80.305	-63.349	77.185	76.903	21.479	-1.7103	-6.5051	0.79314	-2.551	33.102	-6.0692
126.05	-3.11	49.722	-6.5323	0.75291	-2.5634	-0.0090135	0.0094231	-0.0013368	0.66022	-1.3176	2682.8	21.528	-1.3148	80.304	-63.348	77.185	76.903	21.479	-1.7103	-6.5051	0.79314	-2.551	33.102	-6.0692
126.05	-3.1093	49.721	-6.5323	0.75296	-2.5634	-0.0089691	0.0094891	-0.0010611	0.66022	-1.3176	2682.1	21.527	-1.3145	80.303	-63.348	77.185	76.903	21.479	-1.7103	-6.5051	0.79314	-2.551	33.102	-6.0692
126.05	-3.1087	49.72	-6.5324	0.75301	-2.5634	-0.0089145	0.0095397	-0.00078397	0.66022	-1.3176	2681.4	21.527	-1.3143	80.302	-63.348	77.185	76.903	21.479	-1.7103	-6.5051	0.79314	-2.551	33.102	-6.0692
126.05	-3.108	49.719	-6.5324	0.75305	-2.5634	-0.0088497	0.0095746	-0.00050562	0.66022	-1.3176	2680.8	21.527	-1.314	80.302	-63.348	77.185	76.903	21.479	-1.7103	-6.5051	0.79314	-2.551	33.102	-6.0692
126.05	-3.1074	49.718	-6.5325	0.7531	-2.5634	-0.0087749	0.0095941	-0.00022645	0.66022	-1.3176	2680.1	21.527	-1.3137	80.301	-63.349	77.185	76.903	21.479	-1.7103	-6.5051	0.79314	-2.551	33.102	-6.0692
126.04	-3.1067	49.717	-6.5325	0.75315	-2.5634	-0.0086902	0.009598	5.3187e-05	0.66022	-1.3176	2679.4	21.526	-1.3135	80.3	-63.35	77.185	76.903	21.479	-1.7103	-6.5051	0.79314	-2.551	33.102	-6.0692
126.04	-3.106	49.716	-6.5325	0.7532	-2.5634	-0.0085957	0.0095863	0.00033295	0.66022	-1.3176	2678.7	21.526	-1.3132	80.299	-63.351	77.185	76.903	21.479	-1.7103	-6.5051	0.79314	-2.551	33.102	-6.0692
126.04	-3.1053	49.715	-6.5326	0.75325	-2.5634	-0.0084915	0.0095592	0.00061249	0.66022	-1.3176	2678.1	21.526	-1.3129	80.299	-63.353	77.185	76.903	21.479	-1.7103	-6.5051	0.79314	-2.551	33.102	-6.0692
126.04	-3.1046	49.715	-6.5326	0.75329	-2.5634	-0.0083779	0.0095167	0.00089144	0.66022	-1.3176	2677.4	21.526	-1.3126	80.298	-63.355	77.185	76.903	21.479	-1.7103	-6.5051	0.79314	-2.551	33.102	-6.0692
126.04	-3.1039	49.714	-6.5327	0.75334	-2.5634	-0.0082549	0.0094589	0.0011695	0.66022	-1.3176	2676.7	21.526	-1.3124	80.297	-63.357	77.185	76.903	21.479	-1.7103	-6.5051	0.79314	-2.551	33.102	-6.0692
126.04	-3.1032	49.713	-6.5327	0.75339	-2.5634	-0.0081227	0.0093858	0.0014462	0.66022	-1.3176	2676.0	21.526	-1.3121	80.296	-63.36	77.186	76.903	21.479	-1.7103	-6.5051	0.79314	-2.551	33.102	-6.0692
126.04	-3.1025	49.712	-6.5327	0.75343	-2.5634	-0.0079816	0.0092977	0.0017214	0.66022	-1.3176	2675.4	21.525	-1.3118	80.296	-63.363	77.186	76.903	21.479	-1.7103	-6.5051	0.79314	-2.551	33.102	-6.0692
126.04	-3.1018	49.711	-6.5328	0.75348	-2.5634	-0.0078317	0.0091947	0.0019946	0.66022	-1.3176	2674.7	21.525	-1.3115	80.295	-63.366	77.186	76.903	21.479	-1.7103	-6.5051	0.79314	-2.551	33.102	-6.0692
126.04	-3.1011	49.711	-6.5328	0.75353	-2.5634	-0.0076733	0.0090769	0.0022655	0.66022	-1.3176	2674.0	21.525	-1.3112	80.294	-63.37	77.186	76.903	21.479	-1.7103	-6.5051	0.79314	-2.551	33.102	-6.0692
126.03	-3.1003	49.71	-6.5329	0.75357	-2.5634	-0.0075065	0.0089445	0.0025338	0.66022	-1.3176	2673.3	21.525	-1.3109	80.293	-63.374	77.186	76.903	21.479	-1.7103	-6.5051	0.79314	-2.551	33.102	-6.0692
126.03	-3.0996	49.709	-6.5329	0.75362	-2.5633	-0.0073316	0.0087977	0.0027991	0.66022	-1.3176	2672.7	21.525	-1.3106	80.293	-63.378	77.186	76.903	21.479	-1.7103	-6.5051	0.79314	-2.551	33.102	-6.0692
126.03	-3.0988	49.708	-6.5329	0.75366	-2.5633	-0.0071488	0.0086367	0.0030611	0.66022	-1.3176	2672.0	21.525	-1.3103	80.292	-63.383	77.186	76.903	21.479	-1.7103	-6.5051	0.79314	-2.551	33.102	-6.0692
126.03	-3.0981	49.708	-6.533	0.7537	-2.5633	-0.0069584	0.0084618	0.0033196	0.66022	-1.3176	2671.3	21.525	-1.31	80.291	-63.388	77.186	76.903	21.479	-1.7103	-6.5051	0.79314	-2.551	33.102	-6.0692
126.03	-3.0973	49.707	-6.533	0.75374	-2.5633	-0.0067606	0.0082732	0.0035741	0.66022	-1.3176	2670.6	21.524	-1.3097	80.29	-63.393	77.186	76.903	21.479	-1.7103	-6.5051	0.79314	-2.551	33.102	-6.0692
126.03	-3.0966	49.706	-6.533	0.75378	-2.5633	-0.0065557	0.0080711	0.0038244	0.66022	-1.3176	2670.0	21.524	-1.3094	80.29	-63.399	77.186	76.903	21.479	-1.7103	-6.5051	0.79314	-2.551	33.102	-6.0692
126.03	-3.0958	49.706	-6.5331	0.75382	-2.5633	-0.006344	0.007856	0.0040702	0.66022	-1.3176	2669.3	21.524	-1.3091	80.289	-63.405	77.186	76.903	21.479	-1.7103	-6.5051	0.79314	-2.551	33.102	-6.0692
126.03	-3.0951	49.705	-6.5331	0.75386	-2.5632	-0.0061257	0.007628	0.0043112	0.66022	-1.3176	2668.6	21.524	-1.3088	80.288	-63.411	77.186	76.903	21.479	-1.7103	-6.5051	0.79314	-2.551	33.102	-6.0692
126.03	-3.0943	49.704	-6.5331	0.7539	-2.5632	-0.0059011	0.0073874	0.004547	0.66022	-1.3176	2667.9	21.524	-1.3084	80.287	-63.417	77.186	76.903	21.479	-1.7103	-6.5051	0.79314	-2.551	33.102	-6.0692
126.03	-3.0935	49.704	-6.5332	0.75394	-2.5632	-0.0056706	0.0071347	0.0047775	0.66022	-1.3176	2667.3	21.524	-1.3081	80.287	-63.424	77.186	76.903	21.479	-1.7103	-6.5051	0.79314	-2.551	33.102	-6.0692
126.02	-3.0928	49.703	-6.5332	0.75397	-2.5632	-0.0054343	0.0068701	0.0050022	0.66022	-1.3176	2666.6	21.524	-1.3078	80.286	-63.431	77.186	76.903	21.479	-1.7103	-6.5051	0.79314	-2.551	33.102	-6.0692
126.02	-3.092	49.703	-6.5332	0.75401	-2.5631	-0.0051927	0.006594	0.0052211	0.66022	-1.3176	2665.9	21.524	-1.3075	80.285	-63.438	77.186	76.903	21.479	-1.7103	-6.5051	0.79314	-2.551	33.102	-6.0692
126.02	-3.0912	49.702	-6.5332	0.75404	-2.5631	-0.004946	0.0063068	0.0054337	0.66022	-1.3176	2665.2	21.524	-1.3072	80.284	-63.445	77.186	76.903	21.479	-1.7103	-6.5051	0.79314	-2.551	33.102	-6.0692
126.02	-3.0905	49.702	-6.5333	0.75407	-2.5631	-0.0046946	0.0060089	0.0056399	0.66022	-1.3176	2664.6	21.524	-1.3069	80.284	-63.453	77.187	76.903	21.479	-1.7103	-6.5051	0.79314	-2.551	33.102	-6.0692
126.02	-3.0897	49.701	-6.5333	0.7541	-2.5631	-0.0044388	0.0057006	0.0058394	0.66022	-1.3176	2663.9	21.524	-1.3066	80.283	-63.461	77.187	76.903	21.479	-1.7103	-6.5051	0.79314	-2.551	33.102	-6.0692
126.02	-3.0889	49.701	-6.5333	0.75413	-2.563	-0.0041789	0.0053825	0.006032	0.66022	-1.3176	2663.2	21.524	-1.3063	80.282	-63.469	77.187	76.903	21.479	-1.7103	-6.5051	0.79314	-2.551	33.102	-6.0692
126.02	-3.0882	49.7	-6.5333	0.75415	-2.563	-0.0039152	0.0050548	0.0062174	0.66022	-1.3176	2662.5	21.524	-1.3059	80.281	-63.477	77.187	76.903	21.479	-1.7103	-6.5051	0.79314	-2.551	33.102	-6.0692
126.02	-3.0874	49.7	-6.5333	0.75418	-2.563	-0.0036482	0.004718	0.0063954	0.66022	-1.3176	2661.9	21.524	-1.3056	80.281	-63.485	77.187	76.903	21.479	-1.7103	-6.5051	0.79314	-2.551	33.102	-6.0692
126.01	-3.0866	49.699	-6.5334	0.7542	-2.5629	-0.003378	0.0043726	0.0065659	0.66022	-1.3176	2661.2	21.524	-1.3053	80.28	-63.494	77.187	76.903	21.479	-1.7103	-6.5051	0.79314	-2.551	33.102	-6.0692
126.01	-3.0859	49.699	-6.5334	0.75422	-2.5629	-0.0031051	0.004019	0.0067286	0.66022	-1.3176	2660.5	21.524	-1.305	80.279	-63.503	77.187	76.903	21.479	-1.7103	-6.5051	0.79314	-2.551	33.102	-6.0692
126.01	-3.0851	49.699	-6.5334	0.75424	-2.5629	-0.0028298	0.0036577	0.0068833	0.66022	-1.3176	2659.8	21.524	-1.3047	80.278	-63.512	77.187	76.903	21.479	-1.7103	-6.5051	0.79314	-2.551	33.102	-6.0692
126.01	-3.0844	49.698	-6.5334	0.75426	-2.5628	-0.0025525	0.0032891	0.00703	0.66022	-1.3176	2659.2	21.524	-1.3044	80.278	-63.521	77.187	76.903	21.479	-1.7103	-6.5051	0.79314	-2.551	33.102	-6.0692
126.01	-3.0836	49.698	-6.5334	0.75427	-2.5628	-0.0022734	0.0029138	0.0071683	0.66022	-1.3176	2658.5	21.524	-1.3041	80.277	-63.53	77.187	76.903	21.479	-1.7103	-6.5051	0.79314	-2.551	33.102	-6.0692
126.01	-3.0828	49.698	-6.5334	0.75429	-2.5628	-0.0019931	0.0025322	0.0072982	0.66022	-1.3176	2657.8	21.524	-1.3038	80.276	-63.54	77.187	76.903	21.479	-1.7103	-6.5051	0.79314	-2.551	33.102	-6.0692
126.01	-3.0821	49.697	-6.5334	0.7543	-2.5627	-0.0017117	0.0021448	0.0074195	0.66022	-1.3176	2657.1	21.524	-1.3035	80.276	-63.549	77.187	76.903	21.479	-1.7103	-6.5051	0.79314	-2.551	33.102	-6.0692
126.01	-3.0814	49.697	-6.5335	0.75431	-2.5627	-0.0014297	0.0017521	0.0075321	0.66022	-1.3176	2656.5	21.524	-1.3032	80.275	-63.559	77.187	76.903	21.479	-1.7103	-6.5051	0.79314	-2.551	33.102	-6.0692
126.01	-3.0806	49.697	-6.5335	0.75432	-2.5626	-0.0011474	0.0013546	0.0076358	0.66022	-1.3176	2655.8	21.524	-1.3029	80.274	-63.569	77.187	76.903	21.479	-1.7103	-6.5051	0.79314	-2.551	33.102	-6.0692
126.0	-3.0799	49.696	-6.5335	0.75432	-2.5626	-0.00086514	0.00095286	0.0077306	0.66022	-1.3176	2655.1	21.524	-1.3026	80.273	-63.578	77.187	76.903	21.479	-1.7103	-6.5051	0.79314	-2.551	33.102	-6.0692
126.0	-3.0792	49.696	-6.5335	0.75432	-2.5626	-0.00058331	0.00054734	0.0078164	0.66022	-1.3176	2654.4	21.525	-1.3023	80.273	-63.588	77.187	76.903	21.479	-1.7103	-6.5051	0.79314	-2.551	33.102	-6.0692
126.0	-3.0784	49.696	-6.5335	0.75433	-2.5625	-0.00030225	0.00013856	0.007893	0.66022	-1.3176	2653.8	21.525	-1.302	80.272	-63.598	77.188	76.903	21.479	-1.7103	-6.5051	0.79314	-2.551	33.102	-6.0692
126.0	-3.0777	49.696	-6.5335	0.75433	-2.5625	-2.2294e-05	-0.00027295	0.0079604	0.66022	-1.3176	2653.1	21.525	-1.3017	80.271	-63.608	77.188	76.903	21.479	-1.7103	-6.5051	0.79314	-2.551	33.102	-6.0692
126.0	-3.077	49.696	-6.5335	0.75432	-2.5624	0.00025621	-0.00068667	0.0080186	0.66022	-1.3176	2652.4	21.525	-1.3014	80.27	-63.618	77.188	76.903	21.479	-1.7103	-6.5051	0.79314	-2.551	33.102	-6.0692
126.0	-3.0763	49.695	-6.5335	0.75432	-2.5624	0.00053291	-0.0011021	0.0080674	0.66022	-1.3176	2651.7	21.525	-1.3011	80.27	-63.628	77.188	76.903	21.479	-1.7103	-6.5051	0.79314	-2.551	33.102	-6.0692
126.0	-3.0756	49.695	-6.5335	0.75431	-2.5624	0.00080747	-0.0015186	0.0081069	0.66022	-1.3176	2651.1	21.525	-1.3008	80.269	-63.638	77.188	76.903	21.479	-1.7103	-6.5051	0.79314	-2.551	33.102	-6.0692
126.0	-3.0749	49.695	-6.5335	0.7543	-2.5623	0.0010796	-0.0019358	0.008137	0.66022	-1.3176	2650.4	21.525	-1.3006	80.268	-63.648	77.188	76.903	21.479	-1.7103	-6.5051	0.79314	-2.551	33.102	-6.0692
125.99	-3.0743	49.695	-6.5335	0.75429	-2.5623	0.0013488	-0.0023532	0.0081577	0.66022	-1.3176	2649.7	21.525	-1.3003	80.267	-63.658	77.188	76.903	21.479	-1.7103	-6.5051	0.79314	-2.551	33.102	-6.0692
125.99	-3.0736	49.695	-6.5334	0.75428	-2.5622	0.001615	-0.0027701	0.008169	0.66022	-1.3176	2649.0	21.526	-1.3	80.267	-63.669	77.188	76.903	21.479	-1.7103	-6.5051	0.79314	-2.551	33.102	-6.0692
125.99	-3.0729	49.695	-6.5334	0.75427	-2.5622	0.0018777	-0.0031861	0.008171	0.66022	-1.3176	2648.4	21.526	-1.2998	80.266	-63.678	77.188	76.903	21.479	-1.7103	-6.5051	0.79314	-2.551	33.102	-6.0692
125.99	-3.0723	49.695	-6.5334	0.75425	-2.5622	0.0021366	-0.0036006	0.0081635	0.66022	-1.3176	2647.7	21.526	-1.2995	80.265	-63.688	77.188	76.903	21.479	-1.7103	-6.5051	0.79314	-2.551	33.102	-6.0692
125.99	-3.0716	49.694	-6.5334	0.75423	-2.5621	0.0023914	-0.0040132	0.0081467	0.66022	-1.3176	2647.0	21.526	-1.2992	80.264	-63.698	77.188	76.903	21.479	-1.7103	-6.5051	0.79314	-2.551	33.102	-6.0692
125.99	-3.071	49.694	-6.5334	0.75421	-2.5621	0.0026418	-0.0044233	0.0081206	0.66022	-1.3176	2646.3	21.526	-1.299	80.264	-63.708	77.188	76.903	21.479	-1.7103	-6.5051	0.79314	-2.551	33.102	-6.0692
125.99	-3.0704	49.694	-6.5334	0.75419	-2.562	0.0028876	-0.0048304	0.0080853	0.66022	-1.3176	2645.7	21.526	-1.2987	80.263	-63.718	77.188	76.903	21.479	-1.7103	-6.5051	0.79314	-2.551	33.102	-6.0692
125.99	-3.0697	49.694	-6.5334	0.75416	-2.562	0.0031283	-0.005234	0.0080408	0.66022	-1.3176	2645.0	21.526	-1.2985	80.262	-63.727	77.188	76.903	21.479	-1.7103	-6.5051	0.79314	-2.551	33.102	-6.0692
125.98	-3.0691	49.694	-6.5334	0.75413	-2.562	0.0033637	-0.0056337	0.0079872	0.66022	-1.3176	2644.3	21.527	-1.2982	80.262	-63.737	77.189	76.903	21.479	-1.7103	-6.5051	0.79314	-2.551	33.102	-6.0692
125.98	-3.0685	49.694	-6.5333	0.7541	-2.5619	0.0035936	-0.0060289	0.0079246	0.66022	-1.3176	2643.6	21.527	-1.298	80.261	-63.746	77.189	76.903	21.479	-1.7103	-6.5051	0.79314	-2.551	33.102	-6.0692
125.98	-3.0679	49.694	-6.5333	0.75407	-2.5619	0.0038176	-0.0064191	0.0078531	0.66022	-1.3176	2643.0	21.527	-1.2977	80.26	-63.756	77.189	76.903	21.479	-1.7103	-6.5051	0.79314	-2.551	33.102	-6.0692
125.98	-3.0674	49.694	-6.5333	0.75404	-2.5618	0.0040356	-0.0068039	0.0077728	0.66022	-1.3176	2642.3	21.527	-1.2975	80.259	-63.765	77.189	76.903	21.479	-1.7103	-6.5051	0.79314	-2.551	33.102	-6.0692
125.98	-3.0668	49.694	-6.5333	0.754	-2.5618	0.0042471	-0.0071828	0.0076839	0.66022	-1.3176	2641.6	21.527	-1.2973	80.259	-63.774	77.189	76.903	21.479	-1.7103	-6.5051	0.79314	-2.551	33.102	-6.0692
125.98	-3.0662	49.694	-6.5333	0.75397	-2.5618	0.0044521	-0.0075554	0.0075863	0.66022	-1.3176	2640.9	21.528	-1.2971	80.258	-63.782	77.189	76.903	21.479	-1.7103	-6.5051	0.79314	-2.551	33.102	-6.0692
125.98	-3.0657	49.694	-6.5332	0.75393	-2.5617	0.0046502	-0.0079211	0.0074804	0.66022	-1.3176	2640.3	21.528	-1.2968	80.257	-63.791	77.189	76.903	21.479	-1.7103	-6.5051	0.79314	-2.551	33.102	-6.0692
125.97	-3.0652	49.694	-6.5332	0.75389	-2.5617	0.0048412	-0.0082796	0.0073663	0.66022	-1.3176	2639.6	21.528	-1.2966	80.256	-63.799	77.189	76.903	21.479	-1.7103	-6.5051	0.79314	-2.551	33.102	-6.0692
125.97	-3.0646	49.694	-6.5332	0.75385	-2.5617	0.005025	-0.0086304	0.007244	0.66022	-1.3176	2638.9	21.528	-1.2964	80.256	-63.807	77.189	76.903	21.479	-1.7103	-6.5051	0.79314	-2.551	33.102	-6.0692
[truncated: 16,001 more rows]
