# Supplementary material for: Data-driven flight path monitoring technique using recurrent neural network for the safety management of commercial aircraft
Source: PeerJ Comput Sci. 2025 Mar 17;11:e2753. doi: 10.7717/peerj-cs.2753 (PMC11935752; doi:10.7717/peerj-cs.2753)
Supplement: Supplemental Information 1 [file peerj-cs-11-2753-s001.zip › Data/HY_RNN_3_header.csv]

Ub	Vb	Wb	Pb	Qb	Rb	Pdot	Qdot	Rdot	lat	lon	alt	alp	beta	tas	pitch	eas	eas_In	alp_In	beta_In	P_In	Q_In	R_In	yaw_In	gamma_In
125.89	-8.7835	46.087	-3.6648	0.75607	-1.4663	-0.0001448	0.00026606	-4.5127e-05	0.66022	-1.3176	3999.5	20.107	-3.7485	79.601	-30.993	75.017	75.016	20.107	-3.7486	-3.6648	0.75607	-1.4663	30.466	-5.3824
125.89	-8.7831	46.085	-3.6648	0.75607	-1.4663	-0.00055508	0.0011905	-0.00011426	0.66022	-1.3176	3999.0	20.106	-3.7483	79.602	-31.041	75.017	75.016	20.107	-3.7486	-3.6648	0.75607	-1.4663	30.466	-5.3824
125.9	-8.7824	46.081	-3.6648	0.75608	-1.4664	-0.0012232	0.0027569	-0.00019247	0.66022	-1.3176	3998.4	20.104	-3.748	79.602	-31.091	75.018	75.016	20.107	-3.7486	-3.6648	0.75607	-1.4663	30.466	-5.3824
125.9	-8.7813	46.076	-3.6648	0.7561	-1.4664	-0.0021405	0.0049474	-0.00026501	0.66022	-1.3176	3997.9	20.101	-3.7475	79.602	-31.145	75.019	75.016	20.107	-3.7486	-3.6648	0.75607	-1.4663	30.466	-5.3824
125.9	-8.7797	46.069	-3.6648	0.75613	-1.4664	-0.0032975	0.0077428	-0.00031741	0.66022	-1.3176	3997.4	20.098	-3.7468	79.602	-31.202	75.02	75.016	20.107	-3.7486	-3.6648	0.75607	-1.4663	30.466	-5.3824
125.91	-8.7776	46.061	-3.6648	0.75618	-1.4664	-0.0046837	0.011122	-0.00033546	0.66022	-1.3176	3996.9	20.094	-3.7459	79.602	-31.262	75.02	75.016	20.107	-3.7486	-3.6648	0.75607	-1.4663	30.466	-5.3824
125.91	-8.7749	46.051	-3.6648	0.75625	-1.4664	-0.0062879	0.015064	-0.00030523	0.66022	-1.3176	3996.3	20.09	-3.7448	79.603	-31.324	75.021	75.016	20.107	-3.7486	-3.6648	0.75607	-1.4663	30.466	-5.3824
125.91	-8.7716	46.04	-3.6649	0.75633	-1.4664	-0.0080981	0.019545	-0.00021312	0.66022	-1.3176	3995.8	20.085	-3.7433	79.603	-31.39	75.022	75.016	20.107	-3.7486	-3.6648	0.75607	-1.4663	30.466	-5.3824
125.92	-8.7675	46.028	-3.6649	0.75644	-1.4664	-0.010101	0.024541	-4.587e-05	0.66022	-1.3176	3995.3	20.079	-3.7416	79.604	-31.458	75.024	75.016	20.107	-3.7486	-3.6648	0.75607	-1.4663	30.466	-5.3824
125.93	-8.7627	46.014	-3.665	0.75658	-1.4664	-0.012284	0.030026	0.00020941	0.66022	-1.3176	3994.8	20.072	-3.7395	79.605	-31.53	75.025	75.016	20.107	-3.7486	-3.6648	0.75607	-1.4663	30.466	-5.3824
125.93	-8.7571	45.999	-3.665	0.75674	-1.4664	-0.014632	0.035974	0.00056524	0.66022	-1.3176	3994.2	20.065	-3.737	79.605	-31.604	75.026	75.016	20.107	-3.7486	-3.6648	0.75607	-1.4663	30.466	-5.3824
125.94	-8.7506	45.983	-3.6651	0.75694	-1.4664	-0.017131	0.042358	0.0010337	0.66022	-1.3176	3993.7	20.058	-3.7342	79.606	-31.681	75.028	75.016	20.107	-3.7486	-3.6648	0.75607	-1.4663	30.466	-5.3824
125.95	-8.7432	45.966	-3.6652	0.75717	-1.4663	-0.019765	0.049148	0.0016264	0.66022	-1.3176	3993.2	20.05	-3.731	79.607	-31.761	75.029	75.016	20.107	-3.7486	-3.6648	0.75607	-1.4663	30.466	-5.3824
125.96	-8.7349	45.948	-3.6653	0.75743	-1.4663	-0.022518	0.056317	0.0023546	0.66022	-1.3176	3992.6	20.041	-3.7274	79.608	-31.844	75.031	75.016	20.107	-3.7486	-3.6648	0.75607	-1.4663	30.466	-5.3824
125.97	-8.7255	45.929	-3.6654	0.75773	-1.4663	-0.025373	0.063834	0.0032291	0.66022	-1.3176	3992.1	20.032	-3.7233	79.61	-31.929	75.032	75.016	20.107	-3.7486	-3.6648	0.75607	-1.4663	30.466	-5.3824
125.98	-8.7151	45.909	-3.6656	0.75807	-1.4663	-0.028315	0.071669	0.0042599	0.66022	-1.3176	3991.6	20.022	-3.7188	79.611	-32.017	75.034	75.016	20.107	-3.7486	-3.6648	0.75607	-1.4663	30.466	-5.3824
125.99	-8.7035	45.888	-3.6657	0.75845	-1.4663	-0.031325	0.07979	0.0054568	0.66022	-1.3176	3991.1	20.012	-3.7138	79.612	-32.108	75.036	75.016	20.107	-3.7486	-3.6648	0.75607	-1.4663	30.466	-5.3824
126.0	-8.6909	45.866	-3.6659	0.75887	-1.4662	-0.034386	0.088166	0.0068289	0.66022	-1.3176	3990.5	20.002	-3.7083	79.614	-32.201	75.038	75.016	20.107	-3.7486	-3.6648	0.75607	-1.4663	30.466	-5.3824
126.02	-8.677	45.843	-3.6661	0.75933	-1.4662	-0.034056	0.096912	0.0083836	0.66022	-1.3176	3990.0	19.991	-3.7023	79.616	-32.297	75.041	75.016	20.107	-3.7486	-3.6648	0.75607	-1.4663	30.466	-5.3824
126.03	-8.662	45.82	-3.6662	0.75984	-1.4662	-0.032946	0.10587	0.010115	0.66022	-1.3176	3989.5	19.98	-3.6958	79.618	-32.395	75.043	75.016	20.107	-3.7486	-3.6648	0.75607	-1.4663	30.466	-5.3824
126.04	-8.6457	45.796	-3.6664	0.76039	-1.4661	-0.031777	0.11498	0.012029	0.66022	-1.3176	3988.9	19.968	-3.6888	79.62	-32.496	75.045	75.016	20.107	-3.7486	-3.6648	0.75607	-1.4663	30.466	-5.3824
126.06	-8.6281	45.772	-3.6665	0.76099	-1.466	-0.030547	0.12421	0.014132	0.66022	-1.3176	3988.4	19.956	-3.6812	79.622	-32.6	75.048	75.016	20.107	-3.7486	-3.6648	0.75607	-1.4663	30.466	-5.3824
126.07	-8.6092	45.747	-3.6667	0.76163	-1.466	-0.029254	0.13351	0.016427	0.66022	-1.3176	3987.9	19.944	-3.673	79.624	-32.705	75.051	75.016	20.107	-3.7486	-3.6648	0.75607	-1.4663	30.466	-5.3824
126.08	-8.589	45.721	-3.6668	0.76232	-1.4659	-0.027894	0.14287	0.018921	0.66022	-1.3176	3987.3	19.932	-3.6642	79.626	-32.813	75.054	75.016	20.107	-3.7486	-3.6648	0.75607	-1.4663	30.466	-5.3824
126.1	-8.5673	45.696	-3.667	0.76306	-1.4658	-0.026465	0.15224	0.021617	0.66022	-1.3176	3986.8	19.919	-3.6549	79.629	-32.924	75.057	75.016	20.107	-3.7486	-3.6648	0.75607	-1.4663	30.466	-5.3824
126.12	-8.5443	45.67	-3.6671	0.76385	-1.4657	-0.024964	0.16159	0.024518	0.66022	-1.3176	3986.3	19.907	-3.6449	79.632	-33.037	75.06	75.016	20.107	-3.7486	-3.6648	0.75607	-1.4663	30.466	-5.3824
126.13	-8.5199	45.644	-3.6672	0.76468	-1.4655	-0.023388	0.17088	0.027627	0.66022	-1.3176	3985.7	19.894	-3.6343	79.634	-33.152	75.063	75.016	20.107	-3.7486	-3.6648	0.75607	-1.4663	30.466	-5.3824
126.15	-8.494	45.617	-3.6673	0.76555	-1.4654	-0.021735	0.18009	0.030946	0.66022	-1.3176	3985.2	19.881	-3.6231	79.638	-33.269	75.067	75.016	20.107	-3.7486	-3.6648	0.75607	-1.4663	30.466	-5.3824
126.17	-8.4666	45.591	-3.6674	0.76648	-1.4652	-0.020003	0.18918	0.034477	0.66022	-1.3176	3984.6	19.868	-3.6113	79.641	-33.388	75.07	75.016	20.107	-3.7486	-3.6648	0.75607	-1.4663	30.466	-5.3824
126.18	-8.4377	45.565	-3.6675	0.76745	-1.465	-0.018188	0.19811	0.03822	0.66022	-1.3176	3984.1	19.855	-3.5988	79.644	-33.509	75.074	75.016	20.107	-3.7486	-3.6648	0.75607	-1.4663	30.466	-5.3824
126.2	-8.4074	45.538	-3.6676	0.76846	-1.4648	-0.016289	0.20686	0.042176	0.66022	-1.3176	3983.6	19.841	-3.5857	79.648	-33.632	75.078	75.016	20.107	-3.7486	-3.6648	0.75607	-1.4663	30.466	-5.3824
126.22	-8.3755	45.512	-3.6677	0.76951	-1.4646	-0.014303	0.21539	0.046343	0.66022	-1.3176	3983.0	19.828	-3.5719	79.651	-33.757	75.082	75.016	20.107	-3.7486	-3.6648	0.75607	-1.4663	30.466	-5.3824
126.24	-8.3422	45.486	-3.6678	0.77061	-1.4644	-0.012229	0.22367	0.050722	0.66022	-1.3176	3982.5	19.815	-3.5575	79.655	-33.885	75.086	75.016	20.107	-3.7486	-3.6648	0.75607	-1.4663	30.466	-5.3824
126.26	-8.3073	45.461	-3.6678	0.77175	-1.4641	-0.010065	0.23166	0.055309	0.66022	-1.3176	3981.9	19.802	-3.5424	79.659	-34.013	75.091	75.016	20.107	-3.7486	-3.6648	0.75607	-1.4663	30.466	-5.3824
126.28	-8.2709	45.436	-3.6679	0.77293	-1.4638	-0.0078082	0.23934	0.060104	0.66022	-1.3176	3981.4	19.79	-3.5267	79.663	-34.144	75.095	75.016	20.107	-3.7486	-3.6648	0.75607	-1.4663	30.466	-5.3824
126.29	-8.2329	45.411	-3.6679	0.77414	-1.4635	-0.005457	0.24668	0.065102	0.66022	-1.3176	3980.9	19.777	-3.5103	79.667	-34.277	75.1	75.016	20.107	-3.7486	-3.6648	0.75607	-1.4663	30.466	-5.3824
126.31	-8.1935	45.387	-3.6679	0.77539	-1.4632	-0.0030099	0.25364	0.0703	0.66022	-1.3176	3980.3	19.765	-3.4933	79.672	-34.411	75.104	75.016	20.107	-3.7486	-3.6648	0.75607	-1.4663	30.466	-5.3824
126.33	-8.1525	45.364	-3.6679	0.77668	-1.4628	-0.00046511	0.2602	0.075695	0.66022	-1.3176	3979.8	19.752	-3.4756	79.676	-34.547	75.109	75.016	20.107	-3.7486	-3.6648	0.75607	-1.4663	30.466	-5.3824
126.35	-8.11	45.341	-3.6679	0.778	-1.4624	0.002179	0.26633	0.081281	0.66022	-1.3176	3979.2	19.74	-3.4572	79.681	-34.684	75.115	75.016	20.107	-3.7486	-3.6648	0.75607	-1.4663	30.466	-5.3824
126.37	-8.066	45.319	-3.6679	0.77934	-1.462	0.004924	0.272	0.087053	0.66022	-1.3176	3978.7	19.729	-3.4383	79.686	-34.823	75.12	75.016	20.107	-3.7486	-3.6648	0.75607	-1.4663	30.466	-5.3824
126.39	-8.0205	45.298	-3.6679	0.78071	-1.4615	0.0077713	0.27718	0.093006	0.66022	-1.3176	3978.1	19.717	-3.4186	79.691	-34.963	75.125	75.016	20.107	-3.7486	-3.6648	0.75607	-1.4663	30.466	-5.3824
126.41	-7.9736	45.278	-3.6678	0.78211	-1.4611	0.010722	0.28186	0.099133	0.66022	-1.3176	3977.6	19.706	-3.3984	79.696	-35.105	75.131	75.016	20.107	-3.7486	-3.6648	0.75607	-1.4663	30.466	-5.3824
126.43	-7.9252	45.258	-3.6678	0.78353	-1.4606	0.013779	0.28599	0.10543	0.66022	-1.3176	3977.0	19.696	-3.3775	79.702	-35.248	75.137	75.016	20.107	-3.7486	-3.6648	0.75607	-1.4663	30.466	-5.3824
126.45	-7.8753	45.24	-3.6677	0.78497	-1.46	0.016942	0.28956	0.11188	0.66022	-1.3176	3976.5	19.686	-3.356	79.707	-35.393	75.142	75.016	20.107	-3.7486	-3.6648	0.75607	-1.4663	30.466	-5.3824
126.47	-7.8241	45.223	-3.6676	0.78643	-1.4594	0.020212	0.29255	0.11849	0.66022	-1.3176	3975.9	19.676	-3.3339	79.713	-35.538	75.148	75.016	20.107	-3.7486	-3.6648	0.75607	-1.4663	30.466	-5.3824
126.49	-7.7714	45.207	-3.6675	0.7879	-1.4588	0.023592	0.29494	0.12524	0.66022	-1.3176	3975.4	19.667	-3.3112	79.719	-35.685	75.155	75.016	20.107	-3.7486	-3.6648	0.75607	-1.4663	30.466	-5.3824
126.51	-7.7174	45.192	-3.6674	0.78938	-1.4582	0.027082	0.29669	0.13213	0.66022	-1.3176	3974.8	19.658	-3.2879	79.725	-35.833	75.161	75.016	20.107	-3.7486	-3.6648	0.75607	-1.4663	30.466	-5.3824
126.53	-7.6621	45.178	-3.6672	0.79086	-1.4575	0.030684	0.2978	0.13914	0.66022	-1.3176	3974.3	19.65	-3.264	79.731	-35.983	75.167	75.016	20.107	-3.7486	-3.6648	0.75607	-1.4663	30.466	-5.3824
126.55	-7.6054	45.166	-3.6671	0.79235	-1.4568	0.034398	0.29825	0.14627	0.66022	-1.3176	3973.7	19.642	-3.2396	79.737	-36.133	75.174	75.016	20.107	-3.7486	-3.6648	0.75607	-1.4663	30.466	-5.3824
126.57	-7.5475	45.155	-3.6669	0.79384	-1.456	0.038226	0.29801	0.15351	0.66022	-1.3176	3973.1	19.635	-3.2146	79.744	-36.284	75.181	75.016	20.107	-3.7486	-3.6648	0.75607	-1.4663	30.466	-5.3824
126.59	-7.4883	45.145	-3.6667	0.79533	-1.4553	0.042168	0.29707	0.16084	0.66022	-1.3176	3972.6	19.628	-3.1892	79.751	-36.436	75.187	75.016	20.107	-3.7486	-3.6648	0.75607	-1.4663	30.466	-5.3824
126.6	-7.4279	45.137	-3.6665	0.79681	-1.4544	0.046227	0.29543	0.16827	0.66022	-1.3176	3972.0	19.622	-3.1631	79.757	-36.589	75.194	75.016	20.107	-3.7486	-3.6648	0.75607	-1.4663	30.466	-5.3824
126.62	-7.3663	45.131	-3.6662	0.79828	-1.4536	0.050402	0.29305	0.17576	0.66022	-1.3176	3971.5	19.617	-3.1366	79.764	-36.743	75.201	75.016	20.107	-3.7486	-3.6648	0.75607	-1.4663	30.466	-5.3824
126.64	-7.3037	45.125	-3.6659	0.79974	-1.4527	0.054695	0.28994	0.18333	0.66022	-1.3176	3970.9	19.612	-3.1096	79.771	-36.898	75.209	75.016	20.107	-3.7486	-3.6648	0.75607	-1.4663	30.466	-5.3824
126.66	-7.2399	45.122	-3.6657	0.80118	-1.4517	0.059107	0.28608	0.19095	0.66022	-1.3176	3970.3	19.608	-3.0822	79.778	-37.053	75.216	75.016	20.107	-3.7486	-3.6648	0.75607	-1.4663	30.466	-5.3824
126.68	-7.175	45.12	-3.6654	0.8026	-1.4508	0.063637	0.28146	0.19861	0.66022	-1.3176	3969.8	19.605	-3.0543	79.785	-37.209	75.224	75.016	20.107	-3.7486	-3.6648	0.75607	-1.4663	30.466	-5.3824
126.69	-7.1092	45.119	-3.665	0.804	-1.4498	0.068288	0.27608	0.2063	0.66022	-1.3176	3969.2	19.602	-3.0259	79.793	-37.366	75.231	75.016	20.107	-3.7486	-3.6648	0.75607	-1.4663	30.466	-5.3824
126.71	-7.0424	45.12	-3.6647	0.80536	-1.4487	0.07306	0.26993	0.21401	0.66022	-1.3176	3968.7	19.601	-2.9972	79.8	-37.523	75.239	75.016	20.107	-3.7486	-3.6648	0.75607	-1.4663	30.466	-5.3824
126.73	-6.9746	45.123	-3.6643	0.80669	-1.4476	0.077953	0.26301	0.22173	0.66022	-1.3176	3968.1	19.599	-2.968	79.808	-37.681	75.247	75.016	20.107	-3.7486	-3.6648	0.75607	-1.4663	30.466	-5.3824
126.74	-6.906	45.128	-3.6639	0.80799	-1.4465	0.082967	0.2553	0.22944	0.66022	-1.3176	3967.5	19.599	-2.9385	79.816	-37.839	75.255	75.016	20.107	-3.7486	-3.6648	0.75607	-1.4663	30.466	-5.3824
126.76	-6.8366	45.134	-3.6635	0.80925	-1.4453	0.088104	0.24682	0.23713	0.66022	-1.3176	3967.0	19.599	-2.9087	79.824	-37.998	75.263	75.016	20.107	-3.7486	-3.6648	0.75607	-1.4663	30.466	-5.3824
126.77	-6.7663	45.142	-3.663	0.81046	-1.4441	0.093362	0.23756	0.2448	0.66022	-1.3176	3966.4	19.6	-2.8785	79.831	-38.157	75.271	75.016	20.107	-3.7486	-3.6648	0.75607	-1.4663	30.466	-5.3824
126.79	-6.6954	45.151	-3.6625	0.81162	-1.4429	0.098743	0.22753	0.25243	0.66022	-1.3176	3965.8	19.602	-2.848	79.84	-38.317	75.279	75.016	20.107	-3.7486	-3.6648	0.75607	-1.4663	30.466	-5.3824
126.8	-6.6237	45.163	-3.662	0.81273	-1.4416	0.10425	0.21672	0.26	0.66022	-1.3176	3965.2	19.604	-2.8172	79.848	-38.477	75.287	75.016	20.107	-3.7486	-3.6648	0.75607	-1.4663	30.466	-5.3824
126.82	-6.5515	45.176	-3.6615	0.81379	-1.4403	0.10987	0.20515	0.2675	0.66022	-1.3176	3964.7	19.608	-2.7861	79.856	-38.637	75.296	75.016	20.107	-3.7486	-3.6648	0.75607	-1.4663	30.466	-5.3824
126.83	-6.4786	45.191	-3.6609	0.81478	-1.4389	0.11562	0.19282	0.27493	0.66022	-1.3176	3964.1	19.612	-2.7548	79.864	-38.798	75.304	75.016	20.107	-3.7486	-3.6648	0.75607	-1.4663	30.466	-5.3824
126.84	-6.4052	45.207	-3.6603	0.81571	-1.4375	0.12149	0.17974	0.28226	0.66022	-1.3176	3963.5	19.616	-2.7233	79.873	-38.958	75.313	75.016	20.107	-3.7486	-3.6648	0.75607	-1.4663	30.466	-5.3824
126.85	-6.3313	45.225	-3.6597	0.81658	-1.4361	0.12747	0.16591	0.2895	0.66022	-1.3176	3962.9	19.622	-2.6916	79.881	-39.119	75.322	75.016	20.107	-3.7486	-3.6648	0.75607	-1.4663	30.466	-5.3824
126.87	-6.257	45.245	-3.6591	0.81737	-1.4346	0.13358	0.15136	0.29662	0.66022	-1.3176	3962.4	19.628	-2.6597	79.89	-39.28	75.33	75.016	20.107	-3.7486	-3.6648	0.75607	-1.4663	30.466	-5.3824
126.88	-6.1823	45.267	-3.6584	0.81809	-1.4331	0.1398	0.1361	0.30361	0.66022	-1.3176	3961.8	19.635	-2.6276	79.899	-39.441	75.339	75.016	20.107	-3.7486	-3.6648	0.75607	-1.4663	30.466	-5.3824
126.89	-6.1072	45.291	-3.6577	0.81873	-1.4316	0.14614	0.12013	0.31046	0.66022	-1.3176	3961.2	19.643	-2.5954	79.907	-39.602	75.348	75.016	20.107	-3.7486	-3.6648	0.75607	-1.4663	30.466	-5.3824
126.9	-6.0319	45.316	-3.6569	0.81929	-1.43	0.1526	0.10348	0.31717	0.66022	-1.3176	3960.6	19.652	-2.5631	79.916	-39.764	75.357	75.016	20.107	-3.7486	-3.6648	0.75607	-1.4663	30.466	-5.3824
126.91	-5.9563	45.342	-3.6561	0.81976	-1.4284	0.15917	0.086172	0.32372	0.66022	-1.3176	3960.1	19.661	-2.5307	79.925	-39.925	75.366	75.016	20.107	-3.7486	-3.6648	0.75607	-1.4663	30.466	-5.3824
126.92	-5.8805	45.371	-3.6553	0.82015	-1.4268	0.16584	0.068217	0.33009	0.66022	-1.3176	3959.5	19.671	-2.4982	79.934	-40.086	75.375	75.016	20.107	-3.7486	-3.6648	0.75607	-1.4663	30.466	-5.3824
126.93	-5.8046	45.401	-3.6545	0.82044	-1.4251	0.17263	0.04964	0.33628	0.66022	-1.3176	3958.9	19.682	-2.4656	79.943	-40.247	75.384	75.016	20.107	-3.7486	-3.6648	0.75607	-1.4663	30.466	-5.3824
126.94	-5.7286	45.432	-3.6536	0.82065	-1.4234	0.17951	0.030463	0.34228	0.66022	-1.3176	3958.3	19.693	-2.433	79.952	-40.408	75.394	75.016	20.107	-3.7486	-3.6648	0.75607	-1.4663	30.466	-5.3824
126.94	-5.6525	45.465	-3.6527	0.82075	-1.4217	0.1865	0.01071	0.34807	0.66022	-1.3176	3957.7	19.705	-2.4004	79.961	-40.568	75.403	75.016	20.107	-3.7486	-3.6648	0.75607	-1.4663	30.466	-5.3824
126.95	-5.5765	45.5	-3.6517	0.82075	-1.4199	0.19359	-0.009592	0.35366	0.66022	-1.3176	3957.1	19.718	-2.3679	79.971	-40.729	75.412	75.016	20.107	-3.7486	-3.6648	0.75607	-1.4663	30.466	-5.3824
126.96	-5.5005	45.536	-3.6507	0.82065	-1.4182	0.20077	-0.030417	0.35902	0.66022	-1.3176	3956.5	19.731	-2.3353	79.98	-40.889	75.422	75.016	20.107	-3.7486	-3.6648	0.75607	-1.4663	30.466	-5.3824
126.97	-5.4245	45.573	-3.6497	0.82045	-1.4163	0.20803	-0.051736	0.36414	0.66022	-1.3176	3956.0	19.745	-2.3028	79.989	-41.049	75.431	75.016	20.107	-3.7486	-3.6648	0.75607	-1.4663	30.466	-5.3824
126.97	-5.3487	45.612	-3.6487	0.82013	-1.4145	0.21538	-0.07352	0.36903	0.66022	-1.3176	3955.4	19.76	-2.2703	79.998	-41.208	75.441	75.016	20.107	-3.7486	-3.6648	0.75607	-1.4663	30.466	-5.3824
126.98	-5.2731	45.652	-3.6476	0.81971	-1.4127	0.22282	-0.095739	0.37367	0.66022	-1.3176	3954.8	19.775	-2.2379	80.008	-41.368	75.45	75.016	20.107	-3.7486	-3.6648	0.75607	-1.4663	30.466	-5.3824
126.98	-5.1977	45.694	-3.6464	0.81918	-1.4108	0.23032	-0.11836	0.37805	0.66022	-1.3176	3954.2	19.791	-2.2057	80.017	-41.527	75.46	75.016	20.107	-3.7486	-3.6648	0.75607	-1.4663	30.466	-5.3824
126.99	-5.1225	45.737	-3.6453	0.81853	-1.4089	0.23789	-0.14135	0.38217	0.66022	-1.3176	3953.6	19.807	-2.1735	80.027	-41.685	75.469	75.016	20.107	-3.7486	-3.6648	0.75607	-1.4663	30.466	-5.3824
126.99	-5.0477	45.781	-3.6441	0.81776	-1.407	0.24553	-0.16468	0.38602	0.66022	-1.3176	3953.0	19.824	-2.1414	80.036	-41.843	75.479	75.016	20.107	-3.7486	-3.6648	0.75607	-1.4663	30.466	-5.3824
126.99	-4.9731	45.826	-3.6428	0.81688	-1.405	0.25322	-0.18832	0.38959	0.66022	-1.3176	3952.4	19.842	-2.1096	80.046	-42.001	75.489	75.016	20.107	-3.7486	-3.6648	0.75607	-1.4663	30.466	-5.3824
127.0	-4.8989	45.872	-3.6415	0.81588	-1.4031	0.26095	-0.21222	0.39288	0.66022	-1.3176	3951.8	19.86	-2.0778	80.055	-42.158	75.498	75.016	20.107	-3.7486	-3.6648	0.75607	-1.4663	30.466	-5.3824
127.0	-4.8251	45.919	-3.6402	0.81476	-1.4011	0.26873	-0.23635	0.39588	0.66022	-1.3176	3951.2	19.878	-2.0463	80.065	-42.314	75.508	75.016	20.107	-3.7486	-3.6648	0.75607	-1.4663	30.466	-5.3824
127.0	-4.7518	45.968	-3.6388	0.81351	-1.3991	0.27655	-0.26068	0.39858	0.66022	-1.3176	3950.6	19.897	-2.0149	80.074	-42.47	75.518	75.016	20.107	-3.7486	-3.6648	0.75607	-1.4663	30.466	-5.3824
127.01	-4.6788	46.017	-3.6374	0.81215	-1.3971	0.28458	-0.2858	0.40098	0.66022	-1.3176	3950.0	19.917	-1.9837	80.084	-42.625	75.527	75.016	20.107	-3.7486	-3.6648	0.75607	-1.4663	30.466	-5.3824
127.01	-4.6064	46.067	-3.636	0.81066	-1.3951	0.29281	-0.31158	0.40306	0.66022	-1.3176	3949.4	19.936	-1.9528	80.093	-42.78	75.537	75.016	20.107	-3.7486	-3.6648	0.75607	-1.4663	30.466	-5.3824
127.01	-4.5345	46.118	-3.6345	0.80903	-1.3931	0.30105	-0.33743	0.40482	0.66022	-1.3176	3948.8	19.956	-1.922	80.103	-42.934	75.547	75.016	20.107	-3.7486	-3.6648	0.75607	-1.4663	30.466	-5.3824
127.01	-4.4631	46.169	-3.633	0.80728	-1.391	0.30928	-0.36331	0.40625	0.66022	-1.3176	3948.2	19.977	-1.8916	80.113	-43.087	75.557	75.016	20.107	-3.7486	-3.6648	0.75607	-1.4663	30.466	-5.3824
127.01	-4.3923	46.222	-3.6314	0.8054	-1.389	0.31749	-0.38917	0.40736	0.66022	-1.3176	3947.6	19.998	-1.8613	80.122	-43.24	75.566	75.016	20.107	-3.7486	-3.6648	0.75607	-1.4663	30.466	-5.3824
127.01	-4.3221	46.275	-3.6298	0.80339	-1.387	0.32941	-0.41458	0.40636	0.66022	-1.3176	3947.0	20.019	-1.8313	80.132	-43.392	75.576	75.016	20.107	-3.7486	-3.6648	0.75607	-1.4663	30.466	-5.3824
127.01	-4.2524	46.328	-3.6281	0.80125	-1.385	0.34159	-0.43981	0.40471	0.66022	-1.3176	3946.4	20.04	-1.8016	80.142	-43.543	75.586	75.016	20.107	-3.7486	-3.6648	0.75607	-1.4663	30.466	-5.3824
127.01	-4.1834	46.382	-3.6264	0.79899	-1.3829	0.35354	-0.46489	0.40266	0.66022	-1.3176	3945.8	20.061	-1.7721	80.151	-43.693	75.596	75.016	20.107	-3.7486	-3.6648	0.75607	-1.4663	30.466	-5.3824
127.01	-4.115	46.436	-3.6246	0.79661	-1.3809	0.36523	-0.48977	0.40019	0.66022	-1.3176	3945.2	20.083	-1.7429	80.161	-43.842	75.606	75.016	20.107	-3.7486	-3.6648	0.75607	-1.4663	30.466	-5.3824
127.01	-4.0472	46.491	-3.6227	0.79409	-1.3789	0.37665	-0.51442	0.39733	0.66022	-1.3176	3944.6	20.105	-1.714	80.171	-43.991	75.615	75.016	20.107	-3.7486	-3.6648	0.75607	-1.4663	30.466	-5.3824
127.01	-3.98	46.546	-3.6208	0.79146	-1.377	0.38779	-0.5388	0.39407	0.66022	-1.3176	3944.0	20.127	-1.6853	80.18	-44.138	75.625	75.016	20.107	-3.7486	-3.6648	0.75607	-1.4663	30.466	-5.3824
127.01	-3.9134	46.601	-3.6189	0.78871	-1.375	0.39862	-0.56287	0.39043	0.66022	-1.3176	3943.4	20.149	-1.6569	80.19	-44.285	75.635	75.016	20.107	-3.7486	-3.6648	0.75607	-1.4663	30.466	-5.3824
127.01	-3.8474	46.656	-3.6168	0.78583	-1.373	0.40913	-0.58661	0.38641	0.66022	-1.3176	3942.7	20.171	-1.6287	80.2	-44.43	75.645	75.016	20.107	-3.7486	-3.6648	0.75607	-1.4663	30.466	-5.3824
127.01	-3.782	46.712	-3.6148	0.78284	-1.3711	0.41932	-0.60997	0.38202	0.66022	-1.3176	3942.1	20.193	-1.6009	80.209	-44.575	75.655	75.016	20.107	-3.7486	-3.6648	0.75607	-1.4663	30.466	-5.3824
127.01	-3.7172	46.767	-3.6126	0.77973	-1.3692	0.42917	-0.63292	0.37727	0.66022	-1.3176	3941.5	20.215	-1.5732	80.219	-44.718	75.664	75.016	20.107	-3.7486	-3.6648	0.75607	-1.4663	30.466	-5.3824
127.0	-3.653	46.822	-3.6105	0.77651	-1.3674	0.43866	-0.65545	0.37217	0.66022	-1.3176	3940.9	20.237	-1.5459	80.229	-44.86	75.674	75.016	20.107	-3.7486	-3.6648	0.75607	-1.4663	30.466	-5.3824
127.0	-3.5894	46.877	-3.6083	0.77318	-1.3655	0.44779	-0.67751	0.36673	0.66022	-1.3176	3940.3	20.259	-1.5188	80.238	-45.001	75.684	75.016	20.107	-3.7486	-3.6648	0.75607	-1.4663	30.466	-5.3824
127.0	-3.5263	46.933	-3.606	0.76974	-1.3637	0.45654	-0.69908	0.36096	0.66022	-1.3176	3939.7	20.281	-1.4919	80.248	-45.141	75.694	75.016	20.107	-3.7486	-3.6648	0.75607	-1.4663	30.466	-5.3824
127.0	-3.4638	46.987	-3.6037	0.76619	-1.3619	0.46491	-0.72012	0.35487	0.66022	-1.3176	3939.1	20.303	-1.4653	80.258	-45.28	75.704	75.016	20.107	-3.7486	-3.6648	0.75607	-1.4663	30.466	-5.3824
127.0	-3.4018	47.042	-3.6013	0.76254	-1.3601	0.47288	-0.74063	0.34848	0.66022	-1.3176	3938.4	20.325	-1.4389	80.267	-45.417	75.714	75.016	20.107	-3.7486	-3.6648	0.75607	-1.4663	30.466	-5.3824
127.0	-3.3404	47.096	-3.599	0.75879	-1.3584	0.48045	-0.76057	0.34179	0.66022	-1.3176	3937.8	20.347	-1.4127	80.277	-45.553	75.723	75.016	20.107	-3.7486	-3.6648	0.75607	-1.4663	30.466	-5.3824
127.0	-3.2794	47.15	-3.5965	0.75493	-1.3567	0.48761	-0.77991	0.33482	0.66022	-1.3176	3937.2	20.368	-1.3868	80.287	-45.688	75.733	75.016	20.107	-3.7486	-3.6648	0.75607	-1.4663	30.466	-5.3824
127.0	-3.219	47.204	-3.5941	0.75099	-1.3551	0.49435	-0.79864	0.32758	0.66022	-1.3176	3936.6	20.39	-1.361	80.296	-45.821	75.743	75.016	20.107	-3.7486	-3.6648	0.75607	-1.4663	30.466	-5.3824
127.0	-3.159	47.257	-3.5916	0.74695	-1.3534	0.50067	-0.81675	0.32008	0.66022	-1.3176	3936.0	20.411	-1.3355	80.306	-45.953	75.753	75.016	20.107	-3.7486	-3.6648	0.75607	-1.4663	30.466	-5.3824
127.0	-3.0994	47.309	-3.5891	0.74282	-1.3519	0.50655	-0.8342	0.31235	0.66022	-1.3176	3935.3	20.432	-1.3102	80.316	-46.083	75.763	75.016	20.107	-3.7486	-3.6648	0.75607	-1.4663	30.466	-5.3824
127.0	-3.0403	47.361	-3.5865	0.73861	-1.3503	0.512	-0.85099	0.30438	0.66022	-1.3176	3934.7	20.452	-1.285	80.325	-46.211	75.773	75.016	20.107	-3.7486	-3.6648	0.75607	-1.4663	30.466	-5.3824
127.0	-2.9816	47.412	-3.584	0.73431	-1.3488	0.517	-0.86709	0.2962	0.66022	-1.3176	3934.1	20.473	-1.26	80.335	-46.338	75.782	75.016	20.107	-3.7486	-3.6648	0.75607	-1.4663	30.466	-5.3824
126.99	-2.9233	47.463	-3.5814	0.72994	-1.3474	0.52156	-0.88251	0.28781	0.66022	-1.3176	3933.5	20.493	-1.2353	80.345	-46.463	75.792	75.016	20.107	-3.7486	-3.6648	0.75607	-1.4663	30.466	-5.3824
126.99	-2.8654	47.513	-3.5787	0.72549	-1.3459	0.52568	-0.89721	0.27924	0.66022	-1.3176	3932.8	20.513	-1.2106	80.354	-46.586	75.802	75.016	20.107	-3.7486	-3.6648	0.75607	-1.4663	30.466	-5.3824
127.0	-2.8078	47.563	-3.5761	0.72097	-1.3446	0.52935	-0.9112	0.2705	0.66022	-1.3176	3932.2	20.532	-1.1861	80.364	-46.708	75.812	75.016	20.107	-3.7486	-3.6648	0.75607	-1.4663	30.466	-5.3824
127.0	-2.7505	47.611	-3.5735	0.71638	-1.3432	0.53256	-0.92447	0.26159	0.66022	-1.3176	3931.6	20.551	-1.1618	80.374	-46.827	75.822	75.016	20.107	-3.7486	-3.6648	0.75607	-1.4663	30.466	-5.3824
127.0	-2.6935	47.659	-3.5708	0.71172	-1.342	0.53533	-0.937	0.25254	0.66022	-1.3176	3931.0	20.57	-1.1376	80.383	-46.945	75.832	75.016	20.107	-3.7486	-3.6648	0.75607	-1.4663	30.466	-5.3824
127.0	-2.6368	47.706	-3.5681	0.70701	-1.3407	0.53764	-0.9488	0.24335	0.66022	-1.3176	3930.3	20.589	-1.1135	80.393	-47.06	75.841	75.016	20.107	-3.7486	-3.6648	0.75607	-1.4663	30.466	-5.3824
127.0	-2.5804	47.753	-3.5654	0.70224	-1.3395	0.54081	-0.95993	0.2341	0.66022	-1.3176	3929.7	20.607	-1.0895	80.403	-47.174	75.851	75.016	20.107	-3.7486	-3.6648	0.75607	-1.4663	30.466	-5.3824
127.0	-2.5241	47.798	-3.5627	0.69741	-1.3384	0.54389	-0.97034	0.22475	0.66022	-1.3176	3929.1	20.625	-1.0657	80.412	-47.285	75.861	75.016	20.107	-3.7486	-3.6648	0.75607	-1.4663	30.466	-5.3824
127.0	-2.4681	47.843	-3.56	0.69253	-1.3373	0.54645	-0.98001	0.21531	0.66022	-1.3176	3928.5	20.642	-1.0419	80.422	-47.395	75.871	75.016	20.107	-3.7486	-3.6648	0.75607	-1.4663	30.466	-5.3824
127.0	-2.4123	47.886	-3.5572	0.68761	-1.3362	0.5485	-0.98893	0.20579	0.66022	-1.3176	3927.8	20.659	-1.0182	80.432	-47.502	75.881	75.016	20.107	-3.7486	-3.6648	0.75607	-1.4663	30.466	-5.3824
127.01	-2.3566	47.929	-3.5545	0.68265	-1.3352	0.55003	-0.99711	0.1962	0.66022	-1.3176	3927.2	20.675	-0.99454	80.441	-47.606	75.89	75.016	20.107	-3.7486	-3.6648	0.75607	-1.4663	30.466	-5.3824
127.01	-2.301	47.971	-3.5517	0.67764	-1.3343	0.55104	-1.0046	0.18655	0.66022	-1.3176	3926.6	20.692	-0.97096	80.451	-47.709	75.9	75.016	20.107	-3.7486	-3.6648	0.75607	-1.4663	30.466	-5.3824
127.01	-2.2455	48.012	-3.549	0.6726	-1.3334	0.55152	-1.0113	0.17687	0.66022	-1.3176	3925.9	20.707	-0.94743	80.461	-47.809	75.91	75.016	20.107	-3.7486	-3.6648	0.75607	-1.4663	30.466	-5.3824
127.01	-2.1901	48.052	-3.5462	0.66753	-1.3325	0.5515	-1.0172	0.16715	0.66022	-1.3176	3925.3	20.723	-0.92394	80.47	-47.906	75.92	75.016	20.107	-3.7486	-3.6648	0.75607	-1.4663	30.466	-5.3824
127.02	-2.1347	48.091	-3.5435	0.66243	-1.3317	0.55095	-1.0225	0.15742	0.66022	-1.3176	3924.7	20.738	-0.90048	80.48	-48.001	75.93	75.016	20.107	-3.7486	-3.6648	0.75607	-1.4663	30.466	-5.3824
127.02	-2.0794	48.129	-3.5407	0.65731	-1.3309	0.54989	-1.027	0.14768	0.66022	-1.3176	3924.0	20.752	-0.87703	80.49	-48.093	75.94	75.016	20.107	-3.7486	-3.6648	0.75607	-1.4663	30.466	-5.3824
127.03	-2.0241	48.167	-3.538	0.65216	-1.3302	0.54833	-1.0308	0.13794	0.66022	-1.3176	3923.4	20.766	-0.85359	80.499	-48.183	75.949	75.016	20.107	-3.7486	-3.6648	0.75607	-1.4663	30.466	-5.3824
127.03	-1.9687	48.203	-3.5352	0.647	-1.3295	0.54626	-1.0339	0.12823	0.66022	-1.3176	3922.8	20.78	-0.83015	80.509	-48.27	75.959	75.016	20.107	-3.7486	-3.6648	0.75607	-1.4663	30.466	-5.3824
127.04	-1.9133	48.238	-3.5325	0.64182	-1.3289	0.5437	-1.0364	0.11854	0.66022	-1.3176	3922.1	20.793	-0.8067	80.519	-48.354	75.969	75.016	20.107	-3.7486	-3.6648	0.75607	-1.4663	30.466	-5.3824
127.04	-1.8579	48.272	-3.5298	0.63664	-1.3284	0.54065	-1.0381	0.1089	0.66022	-1.3176	3921.5	20.806	-0.78323	80.528	-48.436	75.979	75.016	20.107	-3.7486	-3.6648	0.75607	-1.4663	30.466	-5.3824
127.05	-1.8024	48.306	-3.5271	0.63144	-1.3278	0.53712	-1.0392	0.099305	0.66022	-1.3176	3920.9	20.818	-0.75973	80.538	-48.514	75.989	75.016	20.107	-3.7486	-3.6648	0.75607	-1.4663	30.466	-5.3824
127.05	-1.7468	48.338	-3.5244	0.62625	-1.3274	0.53312	-1.0397	0.089772	0.66022	-1.3176	3920.2	20.83	-0.73619	80.548	-48.59	75.999	75.016	20.107	-3.7486	-3.6648	0.75607	-1.4663	30.466	-5.3824
127.06	-1.691	48.369	-3.5218	0.62105	-1.3269	0.52866	-1.0395	0.080311	0.66022	-1.3176	3919.6	20.841	-0.71261	80.557	-48.663	76.009	75.016	20.107	-3.7486	-3.6648	0.75607	-1.4663	30.466	-5.3824
127.07	-1.6351	48.4	-3.5191	0.61585	-1.3266	0.52374	-1.0386	0.070931	0.66022	-1.3176	3919.0	20.852	-0.68898	80.567	-48.733	76.019	75.016	20.107	-3.7486	-3.6648	0.75607	-1.4663	30.466	-5.3824
127.07	-1.5791	48.429	-3.5165	0.61066	-1.3262	0.51838	-1.0372	0.061641	0.66022	-1.3176	3918.3	20.863	-0.66529	80.577	-48.799	76.028	75.016	20.107	-3.7486	-3.6648	0.75607	-1.4663	30.466	-5.3824
127.08	-1.5229	48.458	-3.5139	0.60548	-1.3259	0.51259	-1.0352	0.05245	0.66022	-1.3176	3917.7	20.873	-0.64154	80.587	-48.863	76.038	75.016	20.107	-3.7486	-3.6648	0.75607	-1.4663	30.466	-5.3824
127.09	-1.4665	48.485	-3.5114	0.60031	-1.3257	0.50639	-1.0326	0.043367	0.66022	-1.3176	3917.0	20.882	-0.61772	80.596	-48.923	76.048	75.016	20.107	-3.7486	-3.6648	0.75607	-1.4663	30.466	-5.3824
127.1	-1.41	48.512	-3.5089	0.59516	-1.3255	0.49978	-1.0294	0.0344	0.66022	-1.3176	3916.4	20.892	-0.59382	80.606	-48.981	76.058	75.016	20.107	-3.7486	-3.6648	0.75607	-1.4663	30.466	-5.3824
127.1	-1.3532	48.538	-3.5064	0.59002	-1.3254	0.49278	-1.0257	0.025556	0.66022	-1.3176	3915.8	20.901	-0.56984	80.616	-49.035	76.068	75.016	20.107	-3.7486	-3.6648	0.75607	-1.4663	30.466	-5.3824
127.11	-1.2962	48.563	-3.504	0.5849	-1.3253	0.4854	-1.0215	0.016843	0.66022	-1.3176	3915.1	20.909	-0.54577	80.625	-49.085	76.078	75.016	20.107	-3.7486	-3.6648	0.75607	-1.4663	30.466	-5.3824
127.12	-1.239	48.587	-3.5015	0.5798	-1.3252	0.47766	-1.0168	0.0082687	0.66022	-1.3176	3914.5	20.917	-0.52162	80.635	-49.133	76.088	75.016	20.107	-3.7486	-3.6648	0.75607	-1.4663	30.466	-5.3824
127.13	-1.1816	48.61	-3.4992	0.57473	-1.3252	0.46957	-1.0116	-0.0001615	0.66022	-1.3176	3913.8	20.925	-0.49737	80.645	-49.177	76.098	75.016	20.107	-3.7486	-3.6648	0.75607	-1.4663	30.466	-5.3824
127.14	-1.1239	48.632	-3.4969	0.56969	-1.3252	0.46114	-1.0059	-0.0084412	0.66022	-1.3176	3913.2	20.932	-0.47303	80.655	-49.218	76.108	75.016	20.107	-3.7486	-3.6648	0.75607	-1.4663	30.466	-5.3824
127.15	-1.0659	48.654	-3.4946	0.56468	-1.3253	0.45239	-0.99975	-0.016565	0.66022	-1.3176	3912.6	20.939	-0.44859	80.664	-49.255	76.118	75.016	20.107	-3.7486	-3.6648	0.75607	-1.4663	30.466	-5.3824
127.16	-1.0077	48.675	-3.4923	0.55969	-1.3254	0.44334	-0.9932	-0.024526	0.66022	-1.3176	3911.9	20.946	-0.42405	80.674	-49.289	76.128	75.016	20.107	-3.7486	-3.6648	0.75607	-1.4663	30.466	-5.3824
127.17	-0.9493	48.694	-3.4901	0.55474	-1.3255	0.434	-0.98625	-0.032322	0.66022	-1.3176	3911.3	20.952	-0.39941	80.684	-49.32	76.137	75.016	20.107	-3.7486	-3.6648	0.75607	-1.4663	30.466	-5.3824
127.18	-0.89061	48.714	-3.488	0.54983	-1.3257	0.42438	-0.9789	-0.039946	0.66022	-1.3176	3910.6	20.958	-0.37467	80.694	-49.347	76.147	75.016	20.107	-3.7486	-3.6648	0.75607	-1.4663	30.466	-5.3824
127.19	-0.83166	48.732	-3.4859	0.54496	-1.3259	0.41451	-0.97119	-0.047396	0.66022	-1.3176	3910.0	20.964	-0.34983	80.703	-49.371	76.157	75.016	20.107	-3.7486	-3.6648	0.75607	-1.4663	30.466	-5.3824
127.2	-0.77244	48.75	-3.4838	0.54012	-1.3262	0.4044	-0.96313	-0.054667	0.66022	-1.3176	3909.4	20.969	-0.32488	80.713	-49.391	76.167	75.016	20.107	-3.7486	-3.6648	0.75607	-1.4663	30.466	-5.3824
127.22	-0.71298	48.767	-3.4819	0.53533	-1.3264	0.39406	-0.95474	-0.061756	0.66022	-1.3176	3908.7	20.974	-0.29984	80.723	-49.408	76.177	75.016	20.107	-3.7486	-3.6648	0.75607	-1.4663	30.466	-5.3824
127.23	-0.65326	48.783	-3.4799	0.53057	-1.3268	0.3835	-0.94604	-0.06866	0.66022	-1.3176	3908.1	20.979	-0.27469	80.732	-49.422	76.187	75.016	20.107	-3.7486	-3.6648	0.75607	-1.4663	30.466	-5.3824
127.24	-0.59329	48.799	-3.478	0.52587	-1.3271	0.37276	-0.93705	-0.075378	0.66022	-1.3176	3907.4	20.983	-0.24944	80.742	-49.431	76.197	75.016	20.107	-3.7486	-3.6648	0.75607	-1.4663	30.466	-5.3824
127.25	-0.53308	48.814	-3.4762	0.5212	-1.3275	0.36183	-0.92779	-0.081907	0.66022	-1.3176	3906.8	20.987	-0.2241	80.752	-49.438	76.207	75.016	20.107	-3.7486	-3.6648	0.75607	-1.4663	30.466	-5.3824
127.26	-0.47263	48.829	-3.4744	0.51659	-1.3279	0.35074	-0.91828	-0.088245	0.66022	-1.3176	3906.2	20.991	-0.19866	80.762	-49.441	76.217	75.016	20.107	-3.7486	-3.6648	0.75607	-1.4663	30.466	-5.3824
127.28	-0.41195	48.843	-3.4727	0.51202	-1.3284	0.3395	-0.90853	-0.094392	0.66022	-1.3176	3905.5	20.995	-0.17314	80.771	-49.44	76.227	75.016	20.107	-3.7486	-3.6648	0.75607	-1.4663	30.466	-5.3824
127.29	-0.35105	48.856	-3.471	0.5075	-1.3289	0.32812	-0.89857	-0.10035	0.66022	-1.3176	3904.9	20.998	-0.14753	80.781	-49.436	76.236	75.016	20.107	-3.7486	-3.6648	0.75607	-1.4663	30.466	-5.3824
127.3	-0.28994	48.869	-3.4694	0.50304	-1.3294	0.31663	-0.88842	-0.10611	0.66022	-1.3176	3904.2	21.001	-0.12183	80.791	-49.429	76.246	75.016	20.107	-3.7486	-3.6648	0.75607	-1.4663	30.466	-5.3824
127.31	-0.22863	48.882	-3.4678	0.49862	-1.33	0.30503	-0.87808	-0.11167	0.66022	-1.3176	3903.6	21.004	-0.096057	80.8	-49.418	76.256	75.016	20.107	-3.7486	-3.6648	0.75607	-1.4663	30.466	-5.3824
127.33	-0.16713	48.894	-3.4663	0.49425	-1.3305	0.29334	-0.86759	-0.11705	0.66022	-1.3176	3902.9	21.007	-0.07021	80.81	-49.404	76.266	75.016	20.107	-3.7486	-3.6648	0.75607	-1.4663	30.466	-5.3824
127.34	-0.10546	48.905	-3.4649	0.48994	-1.3311	0.28227	-0.85694	-0.12219	0.66022	-1.3176	3902.3	21.01	-0.044297	80.819	-49.386	76.276	75.016	20.107	-3.7486	-3.6648	0.75607	-1.4663	30.466	-5.3824
127.35	-0.043626	48.916	-3.4635	0.48569	-1.3317	0.27212	-0.84617	-0.1271	0.66022	-1.3176	3901.7	21.012	-0.018322	80.829	-49.365	76.286	75.016	20.107	-3.7486	-3.6648	0.75607	-1.4663	30.466	-5.3824
127.37	0.018355	48.927	-3.4622	0.48148	-1.3324	0.26206	-0.83558	-0.13182	0.66022	-1.3176	3901.0	21.014	0.0077079	80.839	-49.341	76.295	75.016	20.107	-3.7486	-3.6648	0.75607	-1.4663	30.466	-5.3824
127.38	0.080469	48.937	-3.4609	0.47733	-1.3331	0.25225	-0.82559	-0.13638	0.66022	-1.3176	3900.4	21.016	0.033788	80.848	-49.313	76.305	75.016	20.107	-3.7486	-3.6648	0.75607	-1.4663	30.466	-5.3824
127.39	0.1427	48.948	-3.4597	0.47323	-1.3338	0.24242	-0.81544	-0.14077	0.66022	-1.3176	3899.7	21.018	0.059911	80.858	-49.282	76.315	75.016	20.107	-3.7486	-3.6648	0.75607	-1.4663	30.466	-5.3824
127.41	0.20503	48.957	-3.4585	0.46918	-1.3345	0.23258	-0.80481	-0.14499	0.66022	-1.3176	3899.1	21.02	0.086071	80.867	-49.248	76.325	75.016	20.107	-3.7486	-3.6648	0.75607	-1.4663	30.466	-5.3824
127.42	0.26746	48.967	-3.4573	0.46518	-1.3352	0.22273	-0.79413	-0.14903	0.66022	-1.3176	3898.4	21.022	0.11226	80.877	-49.211	76.334	75.016	20.107	-3.7486	-3.6648	0.75607	-1.4663	30.466	-5.3824
127.43	0.32994	48.976	-3.4562	0.46123	-1.336	0.2129	-0.78343	-0.1529	0.66022	-1.3176	3897.8	21.023	0.13847	80.886	-49.171	76.344	75.016	20.107	-3.7486	-3.6648	0.75607	-1.4663	30.466	-5.3824
127.45	0.39249	48.985	-3.4552	0.45734	-1.3367	0.20307	-0.77271	-0.1566	0.66022	-1.3176	3897.2	21.025	0.1647	80.896	-49.127	76.354	75.016	20.107	-3.7486	-3.6648	0.75607	-1.4663	30.466	-5.3824
127.46	0.45506	48.994	-3.4542	0.45351	-1.3375	0.19327	-0.762	-0.16013	0.66022	-1.3176	3896.5	21.026	0.19094	80.905	-49.081	76.363	75.016	20.107	-3.7486	-3.6648	0.75607	-1.4663	30.466	-5.3824
127.47	0.51765	49.002	-3.4533	0.44972	-1.3383	0.1835	-0.7513	-0.16351	0.66022	-1.3176	3895.9	21.028	0.21718	80.914	-49.031	76.373	75.016	20.107	-3.7486	-3.6648	0.75607	-1.4663	30.466	-5.3824
127.49	0.58023	49.011	-3.4524	0.44599	-1.3392	0.17376	-0.74061	-0.16672	0.66022	-1.3176	3895.2	21.029	0.2434	80.924	-48.979	76.382	75.016	20.107	-3.7486	-3.6648	0.75607	-1.4663	30.466	-5.3824
127.5	0.64279	49.019	-3.4515	0.44232	-1.34	0.16406	-0.72996	-0.16978	0.66022	-1.3176	3894.6	21.03	0.26961	80.933	-48.923	76.392	75.016	20.107	-3.7486	-3.6648	0.75607	-1.4663	30.466	-5.3824
127.51	0.7053	49.027	-3.4507	0.43869	-1.3409	0.1544	-0.71934	-0.17269	0.66022	-1.3176	3893.9	21.031	0.2958	80.942	-48.865	76.401	75.016	20.107	-3.7486	-3.6648	0.75607	-1.4663	30.466	-5.3824
127.53	0.76774	49.035	-3.45	0.43512	-1.3417	0.1448	-0.70878	-0.17544	0.66022	-1.3176	3893.3	21.032	0.32195	80.952	-48.804	76.411	75.016	20.107	-3.7486	-3.6648	0.75607	-1.4663	30.466	-5.3824
127.54	0.83009	49.043	-3.4493	0.43161	-1.3426	0.13526	-0.69827	-0.17806	0.66022	-1.3176	3892.7	21.033	0.34806	80.961	-48.741	76.42	75.016	20.107	-3.7486	-3.6648	0.75607	-1.4663	30.466	-5.3824
127.55	0.89233	49.051	-3.4486	0.42814	-1.3435	0.12578	-0.68782	-0.18053	0.66022	-1.3176	3892.0	21.035	0.37411	80.97	-48.674	76.43	75.016	20.107	-3.7486	-3.6648	0.75607	-1.4663	30.466	-5.3824
127.57	0.95444	49.059	-3.448	0.42473	-1.3444	0.11636	-0.67745	-0.18287	0.66022	-1.3176	3891.4	21.036	0.40011	80.979	-48.605	76.439	75.016	20.107	-3.7486	-3.6648	0.75607	-1.4663	30.466	-5.3824
127.58	1.0164	49.066	-3.4475	0.42137	-1.3453	0.10702	-0.66715	-0.18508	0.66022	-1.3176	3890.7	21.037	0.42603	80.988	-48.534	76.448	75.016	20.107	-3.7486	-3.6648	0.75607	-1.4663	30.466	-5.3824
127.59	1.0782	49.074	-3.447	0.41806	-1.3463	0.097753	-0.65694	-0.18716	0.66022	-1.3176	3890.1	21.038	0.45187	80.997	-48.46	76.458	75.016	20.107	-3.7486	-3.6648	0.75607	-1.4663	30.466	-5.3824
127.6	1.1397	49.081	-3.4465	0.4148	-1.3472	0.088566	-0.64681	-0.18911	0.66022	-1.3176	3889.5	21.039	0.47762	81.006	-48.384	76.467	75.016	20.107	-3.7486	-3.6648	0.75607	-1.4663	30.466	-5.3824
127.62	1.2011	49.089	-3.4461	0.41159	-1.3482	0.079463	-0.63678	-0.19095	0.66022	-1.3176	3888.8	21.04	0.50327	81.015	-48.305	76.476	75.016	20.107	-3.7486	-3.6648	0.75607	-1.4663	30.466	-5.3824
127.63	1.2621	49.096	-3.4457	0.40843	-1.3491	0.070446	-0.62685	-0.19267	0.66022	-1.3176	3888.2	21.041	0.52882	81.024	-48.224	76.485	75.016	20.107	-3.7486	-3.6648	0.75607	-1.4663	30.466	-5.3824
127.64	1.323	49.104	-3.4454	0.40532	-1.3501	0.061519	-0.61701	-0.19428	0.66022	-1.3176	3887.5	21.042	0.55424	81.033	-48.141	76.494	75.016	20.107	-3.7486	-3.6648	0.75607	-1.4663	30.466	-5.3824
127.65	1.3835	49.111	-3.4451	0.40226	-1.3511	0.052684	-0.60728	-0.19578	0.66022	-1.3176	3886.9	21.043	0.57953	81.042	-48.056	76.503	75.016	20.107	-3.7486	-3.6648	0.75607	-1.4663	30.466	-5.3824
127.67	1.4437	49.118	-3.4448	0.39925	-1.352	0.043943	-0.59766	-0.19719	0.66022	-1.3176	3886.3	21.044	0.60468	81.05	-47.968	76.512	75.016	20.107	-3.7486	-3.6648	0.75607	-1.4663	30.466	-5.3824
127.68	1.5035	49.126	-3.4446	0.39628	-1.353	0.0353	-0.58815	-0.19849	0.66022	-1.3176	3885.6	21.045	0.62968	81.059	-47.879	76.521	75.016	20.107	-3.7486	-3.6648	0.75607	-1.4663	30.466	-5.3824
127.69	1.563	49.133	-3.4445	0.39336	-1.354	0.026755	-0.57875	-0.1997	0.66022	-1.3176	3885.0	21.046	0.65452	81.068	-47.788	76.53	75.016	20.107	-3.7486	-3.6648	0.75607	-1.4663	30.466	-5.3824
127.7	1.6221	49.141	-3.4444	0.39049	-1.355	0.01831	-0.56945	-0.20082	0.66022	-1.3176	3884.4	21.047	0.6792	81.076	-47.694	76.539	75.016	20.107	-3.7486	-3.6648	0.75607	-1.4663	30.466	-5.3824
127.71	1.6808	49.148	-3.4443	0.38767	-1.356	0.0099676	-0.56028	-0.20186	0.66022	-1.3176	3883.7	21.048	0.70369	81.085	-47.6	76.547	75.016	20.107	-3.7486	-3.6648	0.75607	-1.4663	30.466	-5.3824
127.73	1.739	49.156	-3.4443	0.38489	-1.357	0.001728	-0.55121	-0.20282	0.66022	-1.3176	3883.1	21.049	0.728	81.093	-47.503	76.556	75.016	20.107	-3.7486	-3.6648	0.75607	-1.4663	30.466	-5.3824
127.74	1.7968	49.163	-3.4443	0.38216	-1.3581	-0.0064076	-0.54226	-0.2037	0.66022	-1.3176	3882.4	21.051	0.75211	81.101	-47.405	76.565	75.016	20.107	-3.7486	-3.6648	0.75607	-1.4663	30.466	-5.3824
127.75	1.8541	49.171	-3.4443	0.37947	-1.3591	-0.014438	-0.53342	-0.2045	0.66022	-1.3176	3881.8	21.052	0.77601	81.11	-47.305	76.573	75.016	20.107	-3.7486	-3.6648	0.75607	-1.4663	30.466	-5.3824
127.76	1.9108	49.178	-3.4444	0.37682	-1.3601	-0.022363	-0.52468	-0.20524	0.66022	-1.3176	3881.2	21.053	0.79969	81.118	-47.203	76.582	75.016	20.107	-3.7486	-3.6648	0.75607	-1.4663	30.466	-5.3824
127.77	1.9671	49.186	-3.4446	0.37422	-1.3611	-0.030183	-0.51606	-0.20591	0.66022	-1.3176	3880.5	21.054	0.82315	81.126	-47.101	76.59	75.016	20.107	-3.7486	-3.6648	0.75607	-1.4663	30.466	-5.3824
127.78	2.0228	49.193	-3.4447	0.37166	-1.3622	-0.037896	-0.50755	-0.20652	0.66022	-1.3176	3879.9	21.056	0.84637	81.134	-46.997	76.598	75.016	20.107	-3.7486	-3.6648	0.75607	-1.4663	30.466	-5.3824
127.79	2.0779	49.201	-3.4449	0.36915	-1.3632	-0.045503	-0.49914	-0.20707	0.66022	-1.3176	3879.3	21.057	0.86935	81.142	-46.891	76.607	75.016	20.107	-3.7486	-3.6648	0.75607	-1.4663	30.466	-5.3824
127.8	2.1324	49.208	-3.4452	0.36667	-1.3642	-0.053004	-0.49083	-0.20756	0.66022	-1.3176	3878.6	21.059	0.89208	81.15	-46.784	76.615	75.016	20.107	-3.7486	-3.6648	0.75607	-1.4663	30.466	-5.3824
127.81	2.1863	49.216	-3.4455	0.36424	-1.3653	-0.060398	-0.48262	-0.208	0.66022	-1.3176	3878.0	21.06	0.91454	81.158	-46.677	76.623	75.016	20.107	-3.7486	-3.6648	0.75607	-1.4663	30.466	-5.3824
127.82	2.2396	49.224	-3.4458	0.36184	-1.3663	-0.067688	-0.47451	-0.20839	0.66022	-1.3176	3877.4	21.061	0.93674	81.165	-46.568	76.631	75.016	20.107	-3.7486	-3.6648	0.75607	-1.4663	30.466	-5.3824
127.83	2.2922	49.231	-3.4462	0.35949	-1.3674	-0.074872	-0.46649	-0.20874	0.66022	-1.3176	3876.7	21.063	0.95865	81.173	-46.458	76.639	75.016	20.107	-3.7486	-3.6648	0.75607	-1.4663	30.466	-5.3824
127.84	2.3441	49.239	-3.4465	0.35718	-1.3684	-0.081951	-0.45855	-0.20904	0.66022	-1.3176	3876.1	21.064	0.98028	81.18	-46.347	76.647	75.016	20.107	-3.7486	-3.6648	0.75607	-1.4663	30.466	-5.3824
127.85	2.3954	49.246	-3.447	0.35491	-1.3695	-0.088927	-0.45071	-0.2093	0.66022	-1.3176	3875.5	21.066	1.0016	81.188	-46.235	76.654	75.016	20.107	-3.7486	-3.6648	0.75607	-1.4663	30.466	-5.3824
127.86	2.4459	49.254	-3.4474	0.35267	-1.3705	-0.095799	-0.44294	-0.20952	0.66022	-1.3176	3874.8	21.067	1.0227	81.195	-46.123	76.662	75.016	20.107	-3.7486	-3.6648	0.75607	-1.4663	30.466	-5.3824
127.87	2.4957	49.262	-3.4479	0.35048	-1.3715	-0.10257	-0.43525	-0.20971	0.66022	-1.3176	3874.2	21.069	1.0434	81.203	-46.009	76.67	75.016	20.107	-3.7486	-3.6648	0.75607	-1.4663	30.466	-5.3824
127.88	2.5447	49.269	-3.4485	0.34832	-1.3726	-0.10924	-0.42764	-0.20986	0.66022	-1.3176	3873.6	21.071	1.0638	81.21	-45.895	76.677	75.016	20.107	-3.7486	-3.6648	0.75607	-1.4663	30.466	-5.3824
127.89	2.593	49.276	-3.449	0.3462	-1.3736	-0.11581	-0.42009	-0.20998	0.66022	-1.3176	3872.9	21.072	1.0839	81.217	-45.781	76.685	75.016	20.107	-3.7486	-3.6648	0.75607	-1.4663	30.466	-5.3824
127.9	2.6405	49.284	-3.4496	0.34412	-1.3747	-0.12228	-0.4126	-0.21007	0.66022	-1.3176	3872.3	21.074	1.1036	81.224	-45.666	76.692	75.016	20.107	-3.7486	-3.6648	0.75607	-1.4663	30.466	-5.3824
127.91	2.6872	49.291	-3.4502	0.34207	-1.3757	-0.12865	-0.40516	-0.21013	0.66022	-1.3176	3871.7	21.075	1.1231	81.231	-45.55	76.699	75.016	20.107	-3.7486	-3.6648	0.75607	-1.4663	30.466	-5.3824
127.91	2.733	49.298	-3.4509	0.34007	-1.3768	-0.13492	-0.39778	-0.21016	0.66022	-1.3176	3871.1	21.077	1.1421	81.238	-45.434	76.706	75.016	20.107	-3.7486	-3.6648	0.75607	-1.4663	30.466	-5.3824
127.92	2.7781	49.306	-3.4516	0.3381	-1.3778	-0.1411	-0.39045	-0.21016	0.66022	-1.3176	3870.4	21.078	1.1609	81.244	-45.318	76.714	75.016	20.107	-3.7486	-3.6648	0.75607	-1.4663	30.466	-5.3824
127.93	2.8223	49.313	-3.4523	0.33616	-1.3789	-0.14719	-0.38315	-0.21014	0.66022	-1.3176	3869.8	21.08	1.1793	81.251	-45.201	76.721	75.016	20.107	-3.7486	-3.6648	0.75607	-1.4663	30.466	-5.3824
127.94	2.8657	49.319	-3.4531	0.33427	-1.3799	-0.15318	-0.37589	-0.21009	0.66022	-1.3176	3869.2	21.081	1.1973	81.258	-45.084	76.727	75.016	20.107	-3.7486	-3.6648	0.75607	-1.4663	30.466	-5.3824
127.95	2.9082	49.326	-3.4538	0.3324	-1.381	-0.15908	-0.36866	-0.21002	0.66022	-1.3176	3868.5	21.083	1.2149	81.264	-44.967	76.734	75.016	20.107	-3.7486	-3.6648	0.75607	-1.4663	30.466	-5.3824
127.96	2.9498	49.333	-3.4547	0.33058	-1.382	-0.16488	-0.36146	-0.20993	0.66022	-1.3176	3867.9	21.084	1.2322	81.271	-44.85	76.741	75.016	20.107	-3.7486	-3.6648	0.75607	-1.4663	30.466	-5.3824
127.96	2.9906	49.339	-3.4555	0.32879	-1.3831	-0.1706	-0.35427	-0.20982	0.66022	-1.3176	3867.3	21.085	1.2492	81.277	-44.733	76.748	75.016	20.107	-3.7486	-3.6648	0.75607	-1.4663	30.466	-5.3824
127.97	3.0304	49.346	-3.4564	0.32704	-1.3841	-0.17623	-0.3471	-0.20968	0.66022	-1.3176	3866.7	21.087	1.2657	81.283	-44.616	76.754	75.016	20.107	-3.7486	-3.6648	0.75607	-1.4663	30.466	-5.3824
127.98	3.0694	49.352	-3.4573	0.32532	-1.3852	-0.18177	-0.33993	-0.20952	0.66022	-1.3176	3866.0	21.088	1.2819	81.289	-44.499	76.761	75.016	20.107	-3.7486	-3.6648	0.75607	-1.4663	30.466	-5.3824
127.99	3.1074	49.358	-3.4582	0.32364	-1.3862	-0.18723	-0.33277	-0.20934	0.66022	-1.3176	3865.4	21.089	1.2977	81.295	-44.382	76.767	75.016	20.107	-3.7486	-3.6648	0.75607	-1.4663	30.466	-5.3824
127.99	3.1445	49.363	-3.4591	0.32199	-1.3873	-0.1926	-0.3256	-0.20914	0.66022	-1.3176	3864.8	21.09	1.3131	81.301	-44.265	76.774	75.016	20.107	-3.7486	-3.6648	0.75607	-1.4663	30.466	-5.3824
128.0	3.1807	49.369	-3.4601	0.32038	-1.3883	-0.19789	-0.31843	-0.20891	0.66022	-1.3176	3864.2	21.091	1.3281	81.307	-44.148	76.78	75.016	20.107	-3.7486	-3.6648	0.75607	-1.4663	30.466	-5.3824
128.01	3.216	49.374	-3.4611	0.31881	-1.3894	-0.20309	-0.31124	-0.20866	0.66022	-1.3176	3863.5	21.092	1.3427	81.313	-44.032	76.786	75.016	20.107	-3.7486	-3.6648	0.75607	-1.4663	30.466	-5.3824
128.02	3.2503	49.379	-3.4621	0.31727	-1.3904	-0.20822	-0.30403	-0.20839	0.66022	-1.3176	3862.9	21.093	1.357	81.318	-43.916	76.792	75.016	20.107	-3.7486	-3.6648	0.75607	-1.4663	30.466	-5.3824
128.02	3.2837	49.384	-3.4632	0.31577	-1.3915	-0.21326	-0.2968	-0.20809	0.66022	-1.3176	3862.3	21.093	1.3708	81.324	-43.801	76.798	75.016	20.107	-3.7486	-3.6648	0.75607	-1.4663	30.466	-5.3824
128.03	3.3161	49.388	-3.4643	0.3143	-1.3925	-0.21822	-0.28954	-0.20777	0.66022	-1.3176	3861.7	21.094	1.3843	81.329	-43.686	76.804	75.016	20.107	-3.7486	-3.6648	0.75607	-1.4663	30.466	-5.3824
128.04	3.3476	49.393	-3.4654	0.31287	-1.3935	-0.2231	-0.28224	-0.20742	0.66022	-1.3176	3861.1	21.095	1.3973	81.335	-43.571	76.81	75.016	20.107	-3.7486	-3.6648	0.75607	-1.4663	30.466	-5.3824
128.05	3.3781	49.396	-3.4665	0.31148	-1.3946	-0.2279	-0.27491	-0.20705	0.66022	-1.3176	3860.4	21.095	1.41	81.34	-43.457	76.815	75.016	20.107	-3.7486	-3.6648	0.75607	-1.4663	30.466	-5.3824
128.05	3.4077	49.4	-3.4676	0.31012	-1.3956	-0.23263	-0.26754	-0.20664	0.66022	-1.3176	3859.8	21.095	1.4223	81.345	-43.344	76.821	75.016	20.107	-3.7486	-3.6648	0.75607	-1.4663	30.466	-5.3824
128.06	3.4364	49.403	-3.4688	0.3088	-1.3966	-0.23728	-0.26012	-0.20621	0.66022	-1.3176	3859.2	21.096	1.4341	81.35	-43.232	76.826	75.016	20.107	-3.7486	-3.6648	0.75607	-1.4663	30.466	-5.3824
128.07	3.464	49.406	-3.47	0.30752	-1.3977	-0.24185	-0.25265	-0.20575	0.66022	-1.3176	3858.6	21.096	1.4456	81.355	-43.12	76.832	75.016	20.107	-3.7486	-3.6648	0.75607	-1.4663	30.466	-5.3824
128.08	3.4908	49.408	-3.4712	0.30628	-1.3987	-0.24635	-0.24512	-0.20526	0.66022	-1.3176	3858.0	21.095	1.4567	81.36	-43.009	76.837	75.016	20.107	-3.7486	-3.6648	0.75607	-1.4663	30.466	-5.3824
128.08	3.5166	49.411	-3.4725	0.30507	-1.3997	-0.25077	-0.23754	-0.20473	0.66022	-1.3176	3857.3	21.095	1.4673	81.365	-42.898	76.842	75.016	20.107	-3.7486	-3.6648	0.75607	-1.4663	30.466	-5.3824
128.09	3.5414	49.412	-3.4738	0.3039	-1.4007	-0.25511	-0.2299	-0.20416	0.66022	-1.3176	3856.7	21.095	1.4776	81.37	-42.789	76.848	75.016	20.107	-3.7486	-3.6648	0.75607	-1.4663	30.466	-5.3824
128.1	3.5653	49.414	-3.475	0.30277	-1.4018	-0.25938	-0.22219	-0.20357	0.66022	-1.3176	3856.1	21.094	1.4875	81.374	-42.68	76.853	75.016	20.107	-3.7486	-3.6648	0.75607	-1.4663	30.466	-5.3824
128.1	3.5883	49.415	-3.4763	0.30168	-1.4028	-0.26357	-0.21442	-0.20293	0.66022	-1.3176	3855.5	21.093	1.497	81.379	-42.573	76.858	75.016	20.107	-3.7486	-3.6648	0.75607	-1.4663	30.466	-5.3824
128.11	3.6103	49.415	-3.4777	0.30063	-1.4038	-0.26769	-0.20657	-0.20225	0.66022	-1.3176	3854.9	21.093	1.5061	81.383	-42.466	76.863	75.016	20.107	-3.7486	-3.6648	0.75607	-1.4663	30.466	-5.3824
128.12	3.6314	49.415	-3.479	0.29961	-1.4048	-0.27174	-0.19865	-0.20153	0.66022	-1.3176	3854.3	21.091	1.5148	81.388	-42.36	76.868	75.016	20.107	-3.7486	-3.6648	0.75607	-1.4663	30.466	-5.3824
128.13	3.6515	49.415	-3.4804	0.29864	-1.4058	-0.2757	-0.19066	-0.20077	0.66022	-1.3176	3853.7	21.09	1.5232	81.392	-42.256	76.872	75.016	20.107	-3.7486	-3.6648	0.75607	-1.4663	30.466	-5.3824
128.13	3.6708	49.414	-3.4818	0.29771	-1.4068	-0.2796	-0.1826	-0.19996	0.66022	-1.3176	3853.0	21.089	1.5311	81.396	-42.153	76.877	75.016	20.107	-3.7486	-3.6648	0.75607	-1.4663	30.466	-5.3824
128.14	3.6891	49.413	-3.4832	0.29681	-1.4078	-0.28341	-0.17445	-0.1991	0.66022	-1.3176	3852.4	21.087	1.5387	81.401	-42.05	76.882	75.016	20.107	-3.7486	-3.6648	0.75607	-1.4663	30.466	-5.3824
128.15	3.7065	49.411	-3.4846	0.29596	-1.4088	-0.28716	-0.16623	-0.1982	0.66022	-1.3176	3851.8	21.085	1.5459	81.405	-41.949	76.886	75.016	20.107	-3.7486	-3.6648	0.75607	-1.4663	30.466	-5.3824
128.16	3.7231	49.409	-3.4861	0.29515	-1.4098	-0.29082	-0.15793	-0.19725	0.66022	-1.3176	3851.2	21.083	1.5527	81.409	-41.849	76.891	75.016	20.107	-3.7486	-3.6648	0.75607	-1.4663	30.466	-5.3824
128.16	3.7387	49.406	-3.4875	0.29438	-1.4108	-0.29441	-0.14954	-0.19624	0.66022	-1.3176	3850.6	21.081	1.5591	81.413	-41.751	76.895	75.016	20.107	-3.7486	-3.6648	0.75607	-1.4663	30.466	-5.3824
128.17	3.7535	49.403	-3.489	0.29366	-1.4118	-0.29792	-0.14108	-0.19517	0.66022	-1.3176	3850.0	21.079	1.5652	81.417	-41.654	76.9	75.016	20.107	-3.7486	-3.6648	0.75607	-1.4663	30.466	-5.3824
128.18	3.7673	49.399	-3.4905	0.29297	-1.4127	-0.30135	-0.13253	-0.19406	0.66022	-1.3176	3849.4	21.076	1.5709	81.42	-41.558	76.904	75.016	20.107	-3.7486	-3.6648	0.75607	-1.4663	30.466	-5.3824
128.19	3.7804	49.395	-3.492	0.29233	-1.4137	-0.3047	-0.1239	-0.19288	0.66022	-1.3176	3848.8	21.073	1.5763	81.424	-41.463	76.908	75.016	20.107	-3.7486	-3.6648	0.75607	-1.4663	30.466	-5.3824
128.2	3.7925	49.39	-3.4935	0.29173	-1.4147	-0.30798	-0.11519	-0.19164	0.66022	-1.3176	3848.1	21.07	1.5813	81.428	-41.37	76.913	75.016	20.107	-3.7486	-3.6648	0.75607	-1.4663	30.466	-5.3824
128.2	3.8039	49.385	-3.4951	0.29118	-1.4156	-0.31117	-0.1064	-0.19034	0.66022	-1.3176	3847.5	21.067	1.586	81.432	-41.279	76.917	75.016	20.107	-3.7486	-3.6648	0.75607	-1.4663	30.466	-5.3824
128.21	3.8144	49.379	-3.4967	0.29067	-1.4166	-0.31428	-0.097528	-0.18897	0.66022	-1.3176	3846.9	21.063	1.5903	81.435	-41.189	76.921	75.016	20.107	-3.7486	-3.6648	0.75607	-1.4663	30.466	-5.3824
128.22	3.8241	49.373	-3.4982	0.2902	-1.4175	-0.31731	-0.088578	-0.18754	0.66022	-1.3176	3846.3	21.06	1.5942	81.439	-41.1	76.925	75.016	20.107	-3.7486	-3.6648	0.75607	-1.4663	30.466	-5.3824
128.23	3.833	49.366	-3.4998	0.28978	-1.4184	-0.32026	-0.07955	-0.18605	0.66022	-1.3176	3845.7	21.056	1.5979	81.442	-41.013	76.929	75.016	20.107	-3.7486	-3.6648	0.75607	-1.4663	30.466	-5.3824
128.24	3.8411	49.358	-3.5014	0.28941	-1.4194	-0.32312	-0.070446	-0.18448	0.66022	-1.3176	3845.1	21.051	1.6012	81.445	-40.927	76.933	75.016	20.107	-3.7486	-3.6648	0.75607	-1.4663	30.466	-5.3824
128.25	3.8484	49.35	-3.5031	0.28908	-1.4203	-0.32589	-0.061267	-0.18284	0.66022	-1.3176	3844.5	21.047	1.6042	81.449	-40.844	76.936	75.016	20.107	-3.7486	-3.6648	0.75607	-1.4663	30.466	-5.3824
128.26	3.8549	49.342	-3.5047	0.2888	-1.4212	-0.32858	-0.052017	-0.18113	0.66022	-1.3176	3843.9	21.042	1.6068	81.452	-40.761	76.94	75.016	20.107	-3.7486	-3.6648	0.75607	-1.4663	30.466	-5.3824
128.27	3.8607	49.333	-3.5063	0.28856	-1.4221	-0.33118	-0.042697	-0.17934	0.66022	-1.3176	3843.3	21.037	1.6092	81.455	-40.681	76.944	75.016	20.107	-3.7486	-3.6648	0.75607	-1.4663	30.466	-5.3824
128.28	3.8658	49.323	-3.508	0.28837	-1.423	-0.33369	-0.033309	-0.17748	0.66022	-1.3176	3842.7	21.032	1.6112	81.459	-40.602	76.948	75.016	20.107	-3.7486	-3.6648	0.75607	-1.4663	30.466	-5.3824
128.28	3.8701	49.313	-3.5097	0.28823	-1.4239	-0.33611	-0.023858	-0.17555	0.66022	-1.3176	3842.1	21.027	1.613	81.462	-40.524	76.951	75.016	20.107	-3.7486	-3.6648	0.75607	-1.4663	30.466	-5.3824
128.29	3.8737	49.303	-3.5114	0.28813	-1.4247	-0.33843	-0.014345	-0.17353	0.66022	-1.3176	3841.5	21.021	1.6144	81.465	-40.449	76.955	75.016	20.107	-3.7486	-3.6648	0.75607	-1.4663	30.466	-5.3824
128.3	3.8767	49.291	-3.5131	0.28808	-1.4256	-0.34067	-0.0047739	-0.17143	0.66022	-1.3176	3840.9	21.016	1.6156	81.468	-40.375	76.959	75.016	20.107	-3.7486	-3.6648	0.75607	-1.4663	30.466	-5.3824
128.31	3.8789	49.279	-3.5148	0.28808	-1.4265	-0.3428	0.0048514	-0.16926	0.66022	-1.3176	3840.3	21.009	1.6165	81.471	-40.303	76.962	75.016	20.107	-3.7486	-3.6648	0.75607	-1.4663	30.466	-5.3824
128.32	3.8805	49.267	-3.5165	0.28813	-1.4273	-0.34484	0.014527	-0.167	0.66022	-1.3176	3839.7	21.003	1.6171	81.474	-40.233	76.966	75.016	20.107	-3.7486	-3.6648	0.75607	-1.4663	30.466	-5.3824
128.33	3.8815	49.254	-3.5182	0.28823	-1.4281	-0.34678	0.02425	-0.16466	0.66022	-1.3176	3839.1	20.997	1.6174	81.477	-40.165	76.969	75.016	20.107	-3.7486	-3.6648	0.75607	-1.4663	30.466	-5.3824
128.34	3.8818	49.241	-3.52	0.28837	-1.4289	-0.34862	0.034016	-0.16223	0.66022	-1.3176	3838.5	20.99	1.6175	81.48	-40.098	76.973	75.016	20.107	-3.7486	-3.6648	0.75607	-1.4663	30.466	-5.3824
128.36	3.8815	49.227	-3.5217	0.28857	-1.4297	-0.35035	0.04382	-0.15972	0.66022	-1.3176	3837.9	20.983	1.6173	81.483	-40.034	76.976	75.016	20.107	-3.7486	-3.6648	0.75607	-1.4663	30.466	-5.3824
128.37	3.8806	49.212	-3.5235	0.28881	-1.4305	-0.35199	0.053657	-0.15713	0.66022	-1.3176	3837.3	20.976	1.6169	81.485	-39.971	76.979	75.016	20.107	-3.7486	-3.6648	0.75607	-1.4663	30.466	-5.3824
128.38	3.8791	49.197	-3.5252	0.28911	-1.4313	-0.35352	0.063524	-0.15444	0.66022	-1.3176	3836.7	20.968	1.6162	81.488	-39.91	76.983	75.016	20.107	-3.7486	-3.6648	0.75607	-1.4663	30.466	-5.3824
128.39	3.877	49.182	-3.527	0.28945	-1.4321	-0.35494	0.073415	-0.15167	0.66022	-1.3176	3836.1	20.96	1.6153	81.491	-39.851	76.986	75.016	20.107	-3.7486	-3.6648	0.75607	-1.4663	30.466	-5.3824
128.4	3.8744	49.166	-3.5288	0.28984	-1.4328	-0.35625	0.083325	-0.14882	0.66022	-1.3176	3835.5	20.953	1.6141	81.494	-39.795	76.989	75.016	20.107	-3.7486	-3.6648	0.75607	-1.4663	30.466	-5.3824
128.41	3.8712	49.149	-3.5306	0.29028	-1.4336	-0.35745	0.093249	-0.14587	0.66022	-1.3176	3834.9	20.944	1.6128	81.497	-39.74	76.993	75.016	20.107	-3.7486	-3.6648	0.75607	-1.4663	30.466	-5.3824
128.42	3.8676	49.132	-3.5324	0.29077	-1.4343	-0.35854	0.10318	-0.14284	0.66022	-1.3176	3834.3	20.936	1.6112	81.499	-39.687	76.996	75.016	20.107	-3.7486	-3.6648	0.75607	-1.4663	30.466	-5.3824
128.43	3.8634	49.115	-3.5341	0.29131	-1.435	-0.35951	0.11312	-0.13971	0.66022	-1.3176	3833.7	20.927	1.6094	81.502	-39.636	76.999	75.016	20.107	-3.7486	-3.6648	0.75607	-1.4663	30.466	-5.3824
128.45	3.8587	49.097	-3.5359	0.2919	-1.4357	-0.36037	0.12305	-0.1365	0.66022	-1.3176	3833.1	20.919	1.6074	81.505	-39.586	77.003	75.016	20.107	-3.7486	-3.6648	0.75607	-1.4663	30.466	-5.3824
128.46	3.8536	49.078	-3.5378	0.29254	-1.4364	-0.36112	0.13298	-0.1332	0.66022	-1.3176	3832.5	20.91	1.6052	81.508	-39.539	77.006	75.016	20.107	-3.7486	-3.6648	0.75607	-1.4663	30.466	-5.3824
128.47	3.848	49.059	-3.5396	0.29323	-1.437	-0.36174	0.14289	-0.12981	0.66022	-1.3176	3831.9	20.9	1.6028	81.51	-39.495	77.009	75.016	20.107	-3.7486	-3.6648	0.75607	-1.4663	30.466	-5.3824
128.48	3.842	49.04	-3.5414	0.29397	-1.4377	-0.36224	0.15278	-0.12634	0.66022	-1.3176	3831.3	20.891	1.6003	81.513	-39.452	77.012	75.016	20.107	-3.7486	-3.6648	0.75607	-1.4663	30.466	-5.3824
128.5	3.8356	49.02	-3.5432	0.29476	-1.4383	-0.36262	0.16265	-0.12277	0.66022	-1.3176	3830.7	20.881	1.5975	81.516	-39.411	77.016	75.016	20.107	-3.7486	-3.6648	0.75607	-1.4663	30.466	-5.3824
128.51	3.8287	49.0	-3.545	0.2956	-1.4389	-0.36288	0.17249	-0.11912	0.66022	-1.3176	3830.1	20.872	1.5946	81.518	-39.372	77.019	75.016	20.107	-3.7486	-3.6648	0.75607	-1.4663	30.466	-5.3824
128.52	3.8215	48.979	-3.5468	0.29649	-1.4395	-0.36301	0.18229	-0.11538	0.66022	-1.3176	3829.5	20.862	1.5916	81.521	-39.335	77.022	75.016	20.107	-3.7486	-3.6648	0.75607	-1.4663	30.466	-5.3824
128.53	3.8139	48.958	-3.5486	0.29742	-1.44	-0.36302	0.19204	-0.11155	0.66022	-1.3176	3828.9	20.852	1.5883	81.524	-39.3	77.025	75.016	20.107	-3.7486	-3.6648	0.75607	-1.4663	30.466	-5.3824
128.55	3.8059	48.937	-3.5504	0.29841	-1.4406	-0.3629	0.20174	-0.10763	0.66022	-1.3176	3828.3	20.841	1.585	81.526	-39.268	77.029	75.016	20.107	-3.7486	-3.6648	0.75607	-1.4663	30.466	-5.3824
128.56	3.7977	48.915	-3.5523	0.29944	-1.4411	-0.36264	0.21139	-0.10363	0.66022	-1.3176	3827.7	20.831	1.5815	81.529	-39.237	77.032	75.016	20.107	-3.7486	-3.6648	0.75607	-1.4663	30.466	-5.3824
128.58	3.789	48.892	-3.5541	0.30052	-1.4416	-0.36226	0.22097	-0.099548	0.66022	-1.3176	3827.1	20.82	1.5778	81.532	-39.209	77.035	75.016	20.107	-3.7486	-3.6648	0.75607	-1.4663	30.466	-5.3824
128.59	3.7801	48.87	-3.5559	0.30165	-1.4421	-0.36175	0.23049	-0.095379	0.66022	-1.3176	3826.5	20.809	1.5741	81.535	-39.183	77.038	75.016	20.107	-3.7486	-3.6648	0.75607	-1.4663	30.466	-5.3824
128.6	3.7709	48.847	-3.5577	0.30283	-1.4426	-0.3611	0.23993	-0.091128	0.66022	-1.3176	3825.9	20.798	1.5702	81.537	-39.158	77.042	75.016	20.107	-3.7486	-3.6648	0.75607	-1.4663	30.466	-5.3824
128.62	3.7614	48.823	-3.5595	0.30405	-1.443	-0.36031	0.24928	-0.086795	0.66022	-1.3176	3825.3	20.787	1.5662	81.54	-39.136	77.045	75.016	20.107	-3.7486	-3.6648	0.75607	-1.4663	30.466	-5.3824
128.63	3.7517	48.8	-3.5613	0.30532	-1.4434	-0.35939	0.25855	-0.082382	0.66022	-1.3176	3824.7	20.776	1.562	81.543	-39.117	77.048	75.016	20.107	-3.7486	-3.6648	0.75607	-1.4663	30.466	-5.3824
128.65	3.7417	48.776	-3.5631	0.30663	-1.4438	-0.35833	0.26772	-0.07789	0.66022	-1.3176	3824.1	20.764	1.5578	81.546	-39.099	77.052	75.016	20.107	-3.7486	-3.6648	0.75607	-1.4663	30.466	-5.3824
128.66	3.7314	48.752	-3.5649	0.30799	-1.4442	-0.35714	0.27679	-0.07332	0.66022	-1.3176	3823.5	20.753	1.5535	81.549	-39.083	77.055	75.016	20.107	-3.7486	-3.6648	0.75607	-1.4663	30.466	-5.3824
128.68	3.721	48.727	-3.5667	0.3094	-1.4446	-0.3558	0.28576	-0.068675	0.66022	-1.3176	3822.9	20.741	1.5491	81.551	-39.07	77.058	75.016	20.107	-3.7486	-3.6648	0.75607	-1.4663	30.466	-5.3824
128.69	3.7104	48.702	-3.5684	0.31085	-1.4449	-0.35433	0.29461	-0.063955	0.66022	-1.3176	3822.3	20.729	1.5446	81.554	-39.058	77.062	75.016	20.107	-3.7486	-3.6648	0.75607	-1.4663	30.466	-5.3824
128.7	3.6996	48.677	-3.5702	0.31235	-1.4452	-0.35271	0.30334	-0.059163	0.66022	-1.3176	3821.7	20.717	1.5401	81.557	-39.049	77.065	75.016	20.107	-3.7486	-3.6648	0.75607	-1.4663	30.466	-5.3824
128.72	3.6886	48.652	-3.572	0.31389	-1.4455	-0.35095	0.31194	-0.054299	0.66022	-1.3176	3821.1	20.705	1.5354	81.56	-39.042	77.069	75.016	20.107	-3.7486	-3.6648	0.75607	-1.4663	30.466	-5.3824
128.74	3.6774	48.627	-3.5737	0.31547	-1.4458	-0.34905	0.32041	-0.049367	0.66022	-1.3176	3820.5	20.693	1.5307	81.563	-39.037	77.072	75.016	20.107	-3.7486	-3.6648	0.75607	-1.4663	30.466	-5.3824
128.75	3.6661	48.601	-3.5754	0.31709	-1.446	-0.34701	0.32874	-0.044368	0.66022	-1.3176	3819.9	20.681	1.526	81.566	-39.034	77.076	75.016	20.107	-3.7486	-3.6648	0.75607	-1.4663	30.466	-5.3824
128.77	3.6547	48.575	-3.5772	0.31875	-1.4462	-0.34482	0.33692	-0.039304	0.66022	-1.3176	3819.4	20.668	1.5212	81.569	-39.034	77.079	75.016	20.107	-3.7486	-3.6648	0.75607	-1.4663	30.466	-5.3824
128.78	3.6432	48.549	-3.5789	0.32046	-1.4464	-0.34249	0.34496	-0.034177	0.66022	-1.3176	3818.8	20.656	1.5163	81.572	-39.035	77.083	75.016	20.107	-3.7486	-3.6648	0.75607	-1.4663	30.466	-5.3824
128.8	3.6316	48.523	-3.5806	0.3222	-1.4465	-0.34001	0.35284	-0.02899	0.66022	-1.3176	3818.2	20.643	1.5114	81.575	-39.039	77.086	75.016	20.107	-3.7486	-3.6648	0.75607	-1.4663	30.466	-5.3824
128.81	3.6199	48.497	-3.5823	0.32399	-1.4467	-0.33738	0.36055	-0.023744	0.66022	-1.3176	3817.6	20.631	1.5065	81.578	-39.045	77.09	75.016	20.107	-3.7486	-3.6648	0.75607	-1.4663	30.466	-5.3824
128.83	3.6081	48.471	-3.584	0.32581	-1.4468	-0.33462	0.36809	-0.018443	0.66022	-1.3176	3817.0	20.618	1.5015	81.582	-39.053	77.094	75.016	20.107	-3.7486	-3.6648	0.75607	-1.4663	30.466	-5.3824
128.85	3.5962	48.444	-3.5856	0.32767	-1.4469	-0.3317	0.37547	-0.013088	0.66022	-1.3176	3816.4	20.606	1.4965	81.585	-39.063	77.098	75.016	20.107	-3.7486	-3.6648	0.75607	-1.4663	30.466	-5.3824
128.86	3.5843	48.418	-3.5873	0.32956	-1.4469	-0.32864	0.38266	-0.0076823	0.66022	-1.3176	3815.8	20.593	1.4915	81.588	-39.075	77.101	75.016	20.107	-3.7486	-3.6648	0.75607	-1.4663	30.466	-5.3824
128.88	3.5724	48.391	-3.5889	0.33149	-1.4469	-0.32544	0.38966	-0.0022281	0.66022	-1.3176	3815.2	20.58	1.4865	81.591	-39.09	77.105	75.016	20.107	-3.7486	-3.6648	0.75607	-1.4663	30.466	-5.3824
128.89	3.5604	48.365	-3.5905	0.33346	-1.4469	-0.32209	0.39648	0.0032717	0.66022	-1.3176	3814.6	20.567	1.4814	81.595	-39.106	77.109	75.016	20.107	-3.7486	-3.6648	0.75607	-1.4663	30.466	-5.3824
128.91	3.5484	48.338	-3.5921	0.33546	-1.4469	-0.31859	0.4031	0.0088146	0.66022	-1.3176	3814.0	20.555	1.4764	81.598	-39.125	77.113	75.016	20.107	-3.7486	-3.6648	0.75607	-1.4663	30.466	-5.3824
128.93	3.5364	48.311	-3.5937	0.33749	-1.4468	-0.31495	0.40951	0.014398	0.66022	-1.3176	3813.4	20.542	1.4714	81.602	-39.146	77.117	75.016	20.107	-3.7486	-3.6648	0.75607	-1.4663	30.466	-5.3824
128.94	3.5245	48.285	-3.5953	0.33955	-1.4468	-0.31117	0.41573	0.020018	0.66022	-1.3176	3812.8	20.529	1.4663	81.605	-39.169	77.121	75.016	20.107	-3.7486	-3.6648	0.75607	-1.4663	30.466	-5.3824
128.96	3.5125	48.258	-3.5968	0.34165	-1.4466	-0.30724	0.42173	0.025673	0.66022	-1.3176	3812.2	20.516	1.4613	81.609	-39.194	77.125	75.016	20.107	-3.7486	-3.6648	0.75607	-1.4663	30.466	-5.3824
128.98	3.5006	48.231	-3.5984	0.34377	-1.4465	-0.30317	0.42752	0.03136	0.66022	-1.3176	3811.6	20.503	1.4562	81.613	-39.221	77.129	75.016	20.107	-3.7486	-3.6648	0.75607	-1.4663	30.466	-5.3824
129.0	3.4887	48.205	-3.5999	0.34592	-1.4463	-0.29895	0.43308	0.037075	0.66022	-1.3176	3811.0	20.49	1.4512	81.616	-39.25	77.133	75.016	20.107	-3.7486	-3.6648	0.75607	-1.4663	30.466	-5.3824
129.01	3.4769	48.178	-3.6014	0.3481	-1.4461	-0.29459	0.43843	0.042816	0.66022	-1.3176	3810.4	20.478	1.4462	81.62	-39.282	77.138	75.016	20.107	-3.7486	-3.6648	0.75607	-1.4663	30.466	-5.3824
129.03	3.4651	48.152	-3.6028	0.3503	-1.4459	-0.2901	0.44354	0.04858	0.66022	-1.3176	3809.8	20.465	1.4413	81.624	-39.315	77.142	75.016	20.107	-3.7486	-3.6648	0.75607	-1.4663	30.466	-5.3824
129.05	3.4534	48.126	-3.6043	0.35253	-1.4456	-0.28546	0.44843	0.054363	0.66022	-1.3176	3809.2	20.452	1.4364	81.628	-39.351	77.146	75.016	20.107	-3.7486	-3.6648	0.75607	-1.4663	30.466	-5.3824
129.06	3.4418	48.099	-3.6057	0.35479	-1.4454	-0.28068	0.45308	0.060162	0.66022	-1.3176	3808.6	20.439	1.4314	81.632	-39.388	77.151	75.016	20.107	-3.7486	-3.6648	0.75607	-1.4663	30.466	-5.3824
129.08	3.4303	48.073	-3.6071	0.35707	-1.445	-0.27576	0.45749	0.065975	0.66022	-1.3176	3808.1	20.427	1.4266	81.636	-39.428	77.155	75.016	20.107	-3.7486	-3.6648	0.75607	-1.4663	30.466	-5.3824
129.1	3.4189	48.048	-3.6084	0.35936	-1.4447	-0.27071	0.46165	0.071797	0.66022	-1.3176	3807.5	20.414	1.4218	81.64	-39.47	77.16	75.016	20.107	-3.7486	-3.6648	0.75607	-1.4663	30.466	-5.3824
129.12	3.4075	48.022	-3.6098	0.36168	-1.4443	-0.26552	0.46557	0.077626	0.66022	-1.3176	3806.9	20.402	1.417	81.644	-39.514	77.164	75.016	20.107	-3.7486	-3.6648	0.75607	-1.4663	30.466	-5.3824
129.13	3.3963	47.996	-3.6111	0.36402	-1.4439	-0.2602	0.46924	0.083458	0.66022	-1.3176	3806.3	20.389	1.4122	81.648	-39.56	77.169	75.016	20.107	-3.7486	-3.6648	0.75607	-1.4663	30.466	-5.3824
129.15	3.3852	47.971	-3.6124	0.36637	-1.4435	-0.25475	0.47266	0.089291	0.66022	-1.3176	3805.7	20.377	1.4076	81.652	-39.608	77.174	75.016	20.107	-3.7486	-3.6648	0.75607	-1.4663	30.466	-5.3824
129.17	3.3743	47.946	-3.6136	0.36874	-1.443	-0.24917	0.47583	0.095121	0.66022	-1.3176	3805.1	20.365	1.4029	81.657	-39.658	77.179	75.016	20.107	-3.7486	-3.6648	0.75607	-1.4663	30.466	-5.3824
129.18	3.3635	47.921	-3.6149	0.37113	-1.4425	-0.24345	0.47873	0.10094	0.66022	-1.3176	3804.5	20.352	1.3984	81.661	-39.71	77.183	75.016	20.107	-3.7486	-3.6648	0.75607	-1.4663	30.466	-5.3824
129.2	3.3528	47.897	-3.6161	0.37353	-1.442	-0.23761	0.48138	0.10676	0.66022	-1.3176	3803.9	20.34	1.3938	81.666	-39.764	77.188	75.016	20.107	-3.7486	-3.6648	0.75607	-1.4663	30.466	-5.3824
129.22	3.3423	47.872	-3.6172	0.37594	-1.4415	-0.23165	0.48377	0.11256	0.66022	-1.3176	3803.3	20.328	1.3894	81.67	-39.82	77.193	75.016	20.107	-3.7486	-3.6648	0.75607	-1.4663	30.466	-5.3824
129.24	3.332	47.848	-3.6184	0.37837	-1.4409	-0.22556	0.48589	0.11834	0.66022	-1.3176	3802.7	20.316	1.385	81.675	-39.878	77.199	75.016	20.107	-3.7486	-3.6648	0.75607	-1.4663	30.466	-5.3824
129.26	3.3218	47.824	-3.6195	0.3808	-1.4403	-0.21935	0.48775	0.1241	0.66022	-1.3176	3802.1	20.304	1.3807	81.68	-39.938	77.204	75.016	20.107	-3.7486	-3.6648	0.75607	-1.4663	30.466	-5.3824
129.27	3.3118	47.801	-3.6206	0.38325	-1.4397	-0.21302	0.48934	0.12985	0.66022	-1.3176	3801.5	20.293	1.3765	81.684	-40.0	77.209	75.016	20.107	-3.7486	-3.6648	0.75607	-1.4663	30.466	-5.3824
129.29	3.3019	47.778	-3.6216	0.3857	-1.439	-0.20657	0.49066	0.13556	0.66022	-1.3176	3800.9	20.281	1.3723	81.689	-40.064	77.214	75.016	20.107	-3.7486	-3.6648	0.75607	-1.4663	30.466	-5.3824
129.31	3.2923	47.755	-3.6226	0.38815	-1.4383	-0.20002	0.49171	0.14124	0.66022	-1.3176	3800.3	20.27	1.3682	81.694	-40.13	77.22	75.016	20.107	-3.7486	-3.6648	0.75607	-1.4663	30.466	-5.3824
129.33	3.2828	47.732	-3.6236	0.39061	-1.4376	-0.19334	0.49254	0.1469	0.66022	-1.3176	3799.7	20.258	1.3642	81.699	-40.198	77.225	75.016	20.107	-3.7486	-3.6648	0.75607	-1.4663	30.466	-5.3824
129.34	3.2736	47.71	-3.6246	0.39308	-1.4368	-0.18656	0.4936	0.15251	0.66022	-1.3176	3799.1	20.247	1.3603	81.704	-40.268	77.231	75.016	20.107	-3.7486	-3.6648	0.75607	-1.4663	30.466	-5.3824
129.36	3.2645	47.688	-3.6255	0.39555	-1.4361	-0.17967	0.49439	0.1581	0.66022	-1.3176	3798.5	20.236	1.3564	81.71	-40.339	77.236	75.016	20.107	-3.7486	-3.6648	0.75607	-1.4663	30.466	-5.3824
129.38	3.2557	47.667	-3.6264	0.39802	-1.4353	-0.17267	0.4949	0.16365	0.66022	-1.3176	3797.9	20.225	1.3527	81.715	-40.413	77.242	75.016	20.107	-3.7486	-3.6648	0.75607	-1.4663	30.466	-5.3824
129.4	3.2471	47.646	-3.6272	0.4005	-1.4344	-0.16557	0.49513	0.16915	0.66022	-1.3176	3797.3	20.215	1.349	81.72	-40.489	77.248	75.016	20.107	-3.7486	-3.6648	0.75607	-1.4663	30.466	-5.3824
129.41	3.2387	47.625	-3.628	0.40297	-1.4336	-0.15836	0.49509	0.17462	0.66022	-1.3176	3796.7	20.204	1.3454	81.726	-40.566	77.253	75.016	20.107	-3.7486	-3.6648	0.75607	-1.4663	30.466	-5.3824
129.43	3.2305	47.605	-3.6288	0.40545	-1.4327	-0.15106	0.49476	0.18003	0.66022	-1.3176	3796.1	20.194	1.3419	81.731	-40.645	77.259	75.016	20.107	-3.7486	-3.6648	0.75607	-1.4663	30.466	-5.3824
129.45	3.2225	47.585	-3.6295	0.40792	-1.4318	-0.14366	0.49415	0.1854	0.66022	-1.3176	3795.5	20.183	1.3385	81.737	-40.727	77.265	75.016	20.107	-3.7486	-3.6648	0.75607	-1.4663	30.466	-5.3824
129.47	3.2148	47.566	-3.6302	0.41039	-1.4308	-0.13617	0.49326	0.19071	0.66022	-1.3176	3794.9	20.173	1.3352	81.742	-40.81	77.271	75.016	20.107	-3.7486	-3.6648	0.75607	-1.4663	30.466	-5.3824
129.48	3.2073	47.547	-3.6309	0.41285	-1.4299	-0.12859	0.4921	0.19596	0.66022	-1.3176	3794.3	20.163	1.332	81.748	-40.894	77.277	75.016	20.107	-3.7486	-3.6648	0.75607	-1.4663	30.466	-5.3824
129.5	3.2001	47.528	-3.6315	0.41531	-1.4289	-0.12093	0.49065	0.20116	0.66022	-1.3176	3793.7	20.154	1.3289	81.754	-40.981	77.284	75.016	20.107	-3.7486	-3.6648	0.75607	-1.4663	30.466	-5.3824
129.52	3.1931	47.51	-3.6321	0.41776	-1.4278	-0.11318	0.48892	0.20629	0.66022	-1.3176	3793.1	20.144	1.3259	81.76	-41.07	77.29	75.016	20.107	-3.7486	-3.6648	0.75607	-1.4663	30.466	-5.3824
129.54	3.1864	47.492	-3.6327	0.4202	-1.4268	-0.10535	0.48692	0.21135	0.66022	-1.3176	3792.5	20.135	1.323	81.766	-41.16	77.296	75.016	20.107	-3.7486	-3.6648	0.75607	-1.4663	30.466	-5.3824
129.55	3.1799	47.475	-3.6332	0.42263	-1.4257	-0.097437	0.48463	0.21634	0.66022	-1.3176	3791.9	20.126	1.3202	81.772	-41.252	77.303	75.016	20.107	-3.7486	-3.6648	0.75607	-1.4663	30.466	-5.3824
129.57	3.1736	47.459	-3.6336	0.42504	-1.4246	-0.089455	0.48208	0.22126	0.66022	-1.3176	3791.2	20.117	1.3175	81.778	-41.346	77.309	75.016	20.107	-3.7486	-3.6648	0.75607	-1.4663	30.466	-5.3824
129.59	3.1676	47.443	-3.6341	0.42745	-1.4235	-0.081403	0.47924	0.2261	0.66022	-1.3176	3790.6	20.108	1.3149	81.784	-41.441	77.316	75.016	20.107	-3.7486	-3.6648	0.75607	-1.4663	30.466	-5.3824
129.6	3.1619	47.427	-3.6344	0.42984	-1.4224	-0.073284	0.47613	0.23086	0.66022	-1.3176	3790.0	20.099	1.3125	81.791	-41.538	77.323	75.016	20.107	-3.7486	-3.6648	0.75607	-1.4663	30.466	-5.3824
129.62	3.1564	47.412	-3.6348	0.43221	-1.4212	-0.065101	0.47276	0.23554	0.66022	-1.3176	3789.4	20.091	1.3101	81.797	-41.637	77.329	75.016	20.107	-3.7486	-3.6648	0.75607	-1.4663	30.466	-5.3824
129.64	3.1512	47.397	-3.6351	0.43456	-1.42	-0.056859	0.46911	0.24013	0.66022	-1.3176	3788.8	20.083	1.3078	81.804	-41.738	77.336	75.016	20.107	-3.7486	-3.6648	0.75607	-1.4663	30.466	-5.3824
129.66	3.1463	47.383	-3.6354	0.4369	-1.4188	-0.04856	0.4652	0.24464	0.66022	-1.3176	3788.2	20.075	1.3057	81.81	-41.84	77.343	75.016	20.107	-3.7486	-3.6648	0.75607	-1.4663	30.466	-5.3824
129.67	3.1416	47.37	-3.6356	0.43921	-1.4176	-0.040209	0.46102	0.24905	0.66022	-1.3176	3787.6	20.067	1.3036	81.817	-41.944	77.35	75.016	20.107	-3.7486	-3.6648	0.75607	-1.4663	30.466	-5.3824
129.69	3.1372	47.357	-3.6358	0.44151	-1.4163	-0.031809	0.45658	0.25337	0.66022	-1.3176	3787.0	20.06	1.3017	81.824	-42.05	77.357	75.016	20.107	-3.7486	-3.6648	0.75607	-1.4663	30.466	-5.3824
129.71	3.1331	47.344	-3.6359	0.44378	-1.415	-0.023364	0.45188	0.25759	0.66022	-1.3176	3786.4	20.052	1.2999	81.83	-42.157	77.364	75.016	20.107	-3.7486	-3.6648	0.75607	-1.4663	30.466	-5.3824
129.72	3.1293	47.332	-3.636	0.44603	-1.4137	-0.014878	0.44693	0.26171	0.66022	-1.3176	3785.8	20.045	1.2982	81.837	-42.266	77.372	75.016	20.107	-3.7486	-3.6648	0.75607	-1.4663	30.466	-5.3824
129.74	3.1257	47.321	-3.636	0.44825	-1.4124	-0.0063545	0.44173	0.26573	0.66022	-1.3176	3785.2	20.039	1.2966	81.844	-42.376	77.379	75.016	20.107	-3.7486	-3.6648	0.75607	-1.4663	30.466	-5.3824
129.76	3.1225	47.31	-3.6361	0.45044	-1.4111	0.0022023	0.43628	0.26965	0.66022	-1.3176	3784.5	20.032	1.2951	81.851	-42.488	77.386	75.016	20.107	-3.7486	-3.6648	0.75607	-1.4663	30.466	-5.3824
129.77	3.1195	47.3	-3.636	0.45261	-1.4097	0.010788	0.43059	0.27346	0.66022	-1.3176	3783.9	20.026	1.2938	81.859	-42.602	77.394	75.016	20.107	-3.7486	-3.6648	0.75607	-1.4663	30.466	-5.3824
129.79	3.1168	47.29	-3.6359	0.45475	-1.4084	0.0194	0.42465	0.27716	0.66022	-1.3176	3783.3	20.019	1.2925	81.866	-42.717	77.402	75.016	20.107	-3.7486	-3.6648	0.75607	-1.4663	30.466	-5.3824
129.81	3.1143	47.281	-3.6358	0.45686	-1.407	0.028033	0.41848	0.28075	0.66022	-1.3176	3782.7	20.014	1.2914	81.873	-42.834	77.409	75.016	20.107	-3.7486	-3.6648	0.75607	-1.4663	30.466	-5.3824
129.82	3.1122	47.272	-3.6357	0.45893	-1.4055	0.036684	0.41208	0.28423	0.66022	-1.3176	3782.1	20.008	1.2904	81.881	-42.952	77.417	75.016	20.107	-3.7486	-3.6648	0.75607	-1.4663	30.466	-5.3824
129.84	3.1104	47.264	-3.6355	0.46098	-1.4041	0.045347	0.40546	0.28759	0.66022	-1.3176	3781.5	20.002	1.2895	81.888	-43.071	77.425	75.016	20.107	-3.7486	-3.6648	0.75607	-1.4663	30.466	-5.3824
129.86	3.1088	47.257	-3.6352	0.46299	-1.4027	0.053698	0.39859	0.29007	0.66022	-1.3176	3780.9	19.997	1.2888	81.896	-43.193	77.433	75.016	20.107	-3.7486	-3.6648	0.75607	-1.4663	30.466	-5.3824
129.87	3.1075	47.25	-3.6349	0.46496	-1.4012	0.061797	0.39152	0.29189	0.66022	-1.3176	3780.2	19.992	1.2881	81.904	-43.315	77.441	75.016	20.107	-3.7486	-3.6648	0.75607	-1.4663	30.466	-5.3824
129.89	3.1066	47.243	-3.6346	0.4669	-1.3997	0.069888	0.38428	0.29366	0.66022	-1.3176	3779.6	19.987	1.2876	81.911	-43.439	77.449	75.016	20.107	-3.7486	-3.6648	0.75607	-1.4663	30.466	-5.3824
129.91	3.1059	47.237	-3.6342	0.46881	-1.3983	0.077969	0.37685	0.29537	0.66022	-1.3176	3779.0	19.983	1.2872	81.919	-43.565	77.457	75.016	20.107	-3.7486	-3.6648	0.75607	-1.4663	30.466	-5.3824
129.92	3.1056	47.232	-3.6338	0.47067	-1.3968	0.086038	0.36926	0.29702	0.66022	-1.3176	3778.4	19.978	1.2869	81.927	-43.691	77.465	75.016	20.107	-3.7486	-3.6648	0.75607	-1.4663	30.466	-5.3824
129.94	3.1055	47.227	-3.6334	0.4725	-1.3953	0.094094	0.3615	0.29861	0.66022	-1.3176	3777.8	19.974	1.2868	81.935	-43.82	77.474	75.016	20.107	-3.7486	-3.6648	0.75607	-1.4663	30.466	-5.3824
129.96	3.1058	47.223	-3.6329	0.47429	-1.3938	0.10213	0.35357	0.30015	0.66022	-1.3176	3777.1	19.97	1.2868	81.943	-43.949	77.482	75.016	20.107	-3.7486	-3.6648	0.75607	-1.4663	30.466	-5.3824
129.97	3.1064	47.219	-3.6323	0.47603	-1.3923	0.11016	0.34547	0.30163	0.66022	-1.3176	3776.5	19.966	1.2869	81.951	-44.08	77.49	75.016	20.107	-3.7486	-3.6648	0.75607	-1.4663	30.466	-5.3824
129.99	3.1074	47.216	-3.6318	0.47774	-1.3908	0.11816	0.33722	0.30304	0.66022	-1.3176	3775.9	19.963	1.2871	81.96	-44.212	77.499	75.016	20.107	-3.7486	-3.6648	0.75607	-1.4663	30.466	-5.3824
130.0	3.1086	47.214	-3.6312	0.4794	-1.3893	0.12614	0.32882	0.30439	0.66022	-1.3176	3775.3	19.96	1.2875	81.968	-44.346	77.508	75.016	20.107	-3.7486	-3.6648	0.75607	-1.4663	30.466	-5.3824
130.02	3.1102	47.212	-3.6305	0.48103	-1.3877	0.1341	0.32026	0.30568	0.66022	-1.3176	3774.6	19.957	1.2881	81.977	-44.481	77.516	75.016	20.107	-3.7486	-3.6648	0.75607	-1.4663	30.466	-5.3824
130.03	3.1121	47.21	-3.6298	0.48261	-1.3862	0.14203	0.31155	0.3069	0.66022	-1.3176	3774.0	19.954	1.2887	81.985	-44.617	77.525	75.016	20.107	-3.7486	-3.6648	0.75607	-1.4663	30.466	-5.3824
130.05	3.1144	47.209	-3.6291	0.48414	-1.3847	0.14993	0.3027	0.30806	0.66022	-1.3176	3773.4	19.951	1.2895	81.994	-44.754	77.534	75.016	20.107	-3.7486	-3.6648	0.75607	-1.4663	30.466	-5.3824
130.07	3.117	47.209	-3.6283	0.48563	-1.3831	0.1578	0.29371	0.30915	0.66022	-1.3176	3772.8	19.949	1.2905	82.002	-44.893	77.543	75.016	20.107	-3.7486	-3.6648	0.75607	-1.4663	30.466	-5.3824
130.08	3.12	47.209	-3.6275	0.48708	-1.3816	0.16564	0.28459	0.31017	0.66022	-1.3176	3772.1	19.947	1.2916	82.011	-45.032	77.552	75.016	20.107	-3.7486	-3.6648	0.75607	-1.4663	30.466	-5.3824
130.1	3.1233	47.209	-3.6267	0.48848	-1.38	0.17345	0.27533	0.31112	0.66022	-1.3176	3771.5	19.945	1.2928	82.02	-45.173	77.561	75.016	20.107	-3.7486	-3.6648	0.75607	-1.4663	30.466	-5.3824
130.11	3.1269	47.21	-3.6258	0.48983	-1.3785	0.18122	0.26595	0.31201	0.66022	-1.3176	3770.9	19.943	1.2942	82.029	-45.315	77.57	75.016	20.107	-3.7486	-3.6648	0.75607	-1.4663	30.466	-5.3824
130.13	3.1309	47.212	-3.6249	0.49114	-1.3769	0.18895	0.25644	0.31282	0.66022	-1.3176	3770.3	19.941	1.2957	82.038	-45.458	77.579	75.016	20.107	-3.7486	-3.6648	0.75607	-1.4663	30.466	-5.3824
130.14	3.1353	47.214	-3.6239	0.4924	-1.3754	0.19663	0.24682	0.31356	0.66022	-1.3176	3769.6	19.94	1.2973	82.047	-45.603	77.589	75.016	20.107	-3.7486	-3.6648	0.75607	-1.4663	30.466	-5.3824
130.16	3.14	47.217	-3.6229	0.49361	-1.3738	0.20428	0.23709	0.31422	0.66022	-1.3176	3769.0	19.939	1.2992	82.056	-45.748	77.598	75.016	20.107	-3.7486	-3.6648	0.75607	-1.4663	30.466	-5.3824
130.17	3.1451	47.22	-3.6218	0.49477	-1.3722	0.21188	0.22724	0.31482	0.66022	-1.3176	3768.4	19.938	1.3011	82.065	-45.894	77.608	75.016	20.107	-3.7486	-3.6648	0.75607	-1.4663	30.466	-5.3824
130.19	3.1505	47.223	-3.6208	0.49588	-1.3706	0.21943	0.2173	0.31534	0.66022	-1.3176	3767.7	19.937	1.3032	82.075	-46.041	77.617	75.016	20.107	-3.7486	-3.6648	0.75607	-1.4663	30.466	-5.3824
130.21	3.1563	47.227	-3.6197	0.49694	-1.3691	0.22693	0.20725	0.31578	0.66022	-1.3176	3767.1	19.936	1.3055	82.084	-46.19	77.627	75.016	20.107	-3.7486	-3.6648	0.75607	-1.4663	30.466	-5.3824
130.22	3.1625	47.232	-3.6185	0.49795	-1.3675	0.23438	0.19711	0.31615	0.66022	-1.3176	3766.5	19.936	1.3079	82.094	-46.339	77.636	75.016	20.107	-3.7486	-3.6648	0.75607	-1.4663	30.466	-5.3824
130.24	3.169	47.237	-3.6173	0.49891	-1.3659	0.24178	0.18689	0.31644	0.66022	-1.3176	3765.8	19.936	1.3104	82.103	-46.489	77.646	75.016	20.107	-3.7486	-3.6648	0.75607	-1.4663	30.466	-5.3824
130.25	3.1759	47.243	-3.6161	0.49982	-1.3643	0.24912	0.17658	0.31666	0.66022	-1.3176	3765.2	19.936	1.3131	82.113	-46.64	77.656	75.016	20.107	-3.7486	-3.6648	0.75607	-1.4663	30.466	-5.3824
130.27	3.1831	47.249	-3.6148	0.50068	-1.3627	0.2564	0.1662	0.3168	0.66022	-1.3176	3764.6	19.936	1.3159	82.122	-46.792	77.666	75.016	20.107	-3.7486	-3.6648	0.75607	-1.4663	30.466	-5.3824
130.28	3.1907	47.255	-3.6135	0.50148	-1.3611	0.26362	0.15574	0.31686	0.66022	-1.3176	3763.9	19.937	1.3189	82.132	-46.945	77.676	75.016	20.107	-3.7486	-3.6648	0.75607	-1.4663	30.466	-5.3824
130.3	3.1987	47.262	-3.6122	0.50223	-1.3596	0.27078	0.14522	0.31685	0.66022	-1.3176	3763.3	19.937	1.3221	82.142	-47.099	77.686	75.016	20.107	-3.7486	-3.6648	0.75607	-1.4663	30.466	-5.3824
130.31	3.2071	47.269	-3.6108	0.50293	-1.358	0.27787	0.13463	0.31675	0.66022	-1.3176	3762.7	19.938	1.3253	82.152	-47.253	77.696	75.016	20.107	-3.7486	-3.6648	0.75607	-1.4663	30.466	-5.3824
130.33	3.2158	47.277	-3.6094	0.50358	-1.3564	0.28489	0.12399	0.31658	0.66022	-1.3176	3762.0	19.939	1.3288	82.162	-47.409	77.706	75.016	20.107	-3.7486	-3.6648	0.75607	-1.4663	30.466	-5.3824
130.34	3.2248	47.286	-3.608	0.50417	-1.3548	0.29185	0.1133	0.31633	0.66022	-1.3176	3761.4	19.94	1.3324	82.172	-47.565	77.716	75.016	20.107	-3.7486	-3.6648	0.75607	-1.4663	30.466	-5.3824
130.35	3.2343	47.294	-3.6065	0.50471	-1.3532	0.29874	0.10257	0.316	0.66022	-1.3176	3760.7	19.941	1.3361	82.182	-47.721	77.727	75.016	20.107	-3.7486	-3.6648	0.75607	-1.4663	30.466	-5.3824
130.37	3.2441	47.303	-3.605	0.5052	-1.3516	0.30555	0.091798	0.3156	0.66022	-1.3176	3760.1	19.943	1.34	82.192	-47.879	77.737	75.016	20.107	-3.7486	-3.6648	0.75607	-1.4663	30.466	-5.3824
130.38	3.2542	47.313	-3.6034	0.50563	-1.3501	0.31228	0.080993	0.31511	0.66022	-1.3176	3759.4	19.944	1.344	82.202	-48.037	77.748	75.016	20.107	-3.7486	-3.6648	0.75607	-1.4663	30.466	-5.3824
130.4	3.2647	47.323	-3.6019	0.50601	-1.3485	0.31894	0.070161	0.31455	0.66022	-1.3176	3758.8	19.946	1.3482	82.213	-48.195	77.758	75.016	20.107	-3.7486	-3.6648	0.75607	-1.4663	30.466	-5.3824
130.41	3.2756	47.333	-3.6002	0.50633	-1.3469	0.32552	0.059308	0.3139	0.66022	-1.3176	3758.2	19.948	1.3525	82.223	-48.354	77.769	75.016	20.107	-3.7486	-3.6648	0.75607	-1.4663	30.466	-5.3824
130.43	3.2869	47.344	-3.5986	0.5066	-1.3454	0.33202	0.048439	0.31318	0.66022	-1.3176	3757.5	19.95	1.357	82.234	-48.514	77.779	75.016	20.107	-3.7486	-3.6648	0.75607	-1.4663	30.466	-5.3824
130.44	3.2985	47.355	-3.5969	0.50682	-1.3438	0.33843	0.037561	0.31238	0.66022	-1.3176	3756.9	19.953	1.3616	82.244	-48.674	77.79	75.016	20.107	-3.7486	-3.6648	0.75607	-1.4663	30.466	-5.3824
130.46	3.3105	47.366	-3.5952	0.50698	-1.3422	0.34476	0.026679	0.3115	0.66022	-1.3176	3756.2	19.955	1.3664	82.255	-48.835	77.801	75.016	20.107	-3.7486	-3.6648	0.75607	-1.4663	30.466	-5.3824
130.47	3.3228	47.378	-3.5935	0.50708	-1.3407	0.351	0.015798	0.31054	0.66022	-1.3176	3755.6	19.957	1.3713	82.265	-48.996	77.812	75.016	20.107	-3.7486	-3.6648	0.75607	-1.4663	30.466	-5.3824
130.49	3.3355	47.39	-3.5917	0.50714	-1.3391	0.35715	0.0049254	0.30951	0.66022	-1.3176	3754.9	19.96	1.3764	82.276	-49.158	77.822	75.016	20.107	-3.7486	-3.6648	0.75607	-1.4663	30.466	-5.3824
130.5	3.3486	47.403	-3.5899	0.50713	-1.3376	0.36321	-0.005934	0.30839	0.66022	-1.3176	3754.3	19.963	1.3816	82.287	-49.32	77.833	75.016	20.107	-3.7486	-3.6648	0.75607	-1.4663	30.466	-5.3824
130.51	3.362	47.416	-3.5881	0.50708	-1.336	0.36917	-0.016774	0.30721	0.66022	-1.3176	3753.6	19.966	1.3869	82.297	-49.482	77.844	75.016	20.107	-3.7486	-3.6648	0.75607	-1.4663	30.466	-5.3824
130.53	3.3758	47.429	-3.5862	0.50697	-1.3345	0.37504	-0.02759	0.30594	0.66022	-1.3176	3753.0	19.969	1.3924	82.308	-49.645	77.855	75.016	20.107	-3.7486	-3.6648	0.75607	-1.4663	30.466	-5.3824
130.54	3.3899	47.442	-3.5843	0.5068	-1.333	0.38082	-0.038374	0.3046	0.66022	-1.3176	3752.3	19.972	1.3981	82.319	-49.808	77.866	75.016	20.107	-3.7486	-3.6648	0.75607	-1.4663	30.466	-5.3824
130.56	3.4044	47.456	-3.5824	0.50658	-1.3315	0.38649	-0.049123	0.30318	0.66022	-1.3176	3751.7	19.975	1.4039	82.33	-49.971	77.878	75.016	20.107	-3.7486	-3.6648	0.75607	-1.4663	30.466	-5.3824
130.57	3.4192	47.47	-3.5805	0.50631	-1.33	0.39207	-0.059829	0.3017	0.66022	-1.3176	3751.0	19.979	1.4098	82.341	-50.134	77.889	75.016	20.107	-3.7486	-3.6648	0.75607	-1.4663	30.466	-5.3824
130.59	3.4344	47.484	-3.5785	0.50598	-1.3285	0.39754	-0.070488	0.30013	0.66022	-1.3176	3750.4	19.982	1.4159	82.352	-50.297	77.9	75.016	20.107	-3.7486	-3.6648	0.75607	-1.4663	30.466	-5.3824
130.6	3.4499	47.499	-3.5765	0.50561	-1.327	0.40291	-0.081093	0.2985	0.66022	-1.3176	3749.7	19.986	1.4221	82.364	-50.461	77.911	75.016	20.107	-3.7486	-3.6648	0.75607	-1.4663	30.466	-5.3824
130.62	3.4658	47.514	-3.5745	0.50517	-1.3255	0.40818	-0.091641	0.29679	0.66022	-1.3176	3749.1	19.99	1.4284	82.375	-50.626	77.923	75.016	20.107	-3.7486	-3.6648	0.75607	-1.4663	30.466	-5.3824
130.63	3.4821	47.529	-3.5724	0.50469	-1.324	0.41334	-0.10213	0.29502	0.66022	-1.3176	3748.4	19.994	1.4349	82.386	-50.791	77.934	75.016	20.107	-3.7486	-3.6648	0.75607	-1.4663	30.466	-5.3824
130.64	3.4987	47.544	-3.5703	0.50415	-1.3225	0.41839	-0.11255	0.29317	0.66022	-1.3176	3747.7	19.998	1.4416	82.397	-50.956	77.946	75.016	20.107	-3.7486	-3.6648	0.75607	-1.4663	30.466	-5.3824
130.66	3.5156	47.56	-3.5682	0.50356	-1.3211	0.42313	-0.1229	0.29081	0.66022	-1.3176	3747.1	20.002	1.4483	82.409	-51.119	77.957	75.016	20.107	-3.7486	-3.6648	0.75607	-1.4663	30.466	-5.3824
130.67	3.5329	47.576	-3.5661	0.50292	-1.3196	0.42741	-0.13316	0.2877	0.66022	-1.3176	3746.4	20.006	1.4553	82.42	-51.282	77.969	75.016	20.107	-3.7486	-3.6648	0.75607	-1.4663	30.466	-5.3824
130.69	3.5505	47.592	-3.5639	0.50223	-1.3182	0.43154	-0.1433	0.2845	0.66022	-1.3176	3745.8	20.01	1.4623	82.431	-51.445	77.98	75.016	20.107	-3.7486	-3.6648	0.75607	-1.4663	30.466	-5.3824
130.7	3.5684	47.608	-3.5618	0.50149	-1.3168	0.4355	-0.15333	0.28122	0.66022	-1.3176	3745.1	20.014	1.4695	82.443	-51.608	77.992	75.016	20.107	-3.7486	-3.6648	0.75607	-1.4663	30.466	-5.3824
130.72	3.5867	47.624	-3.5596	0.5007	-1.3154	0.43931	-0.16324	0.27785	0.66022	-1.3176	3744.4	20.019	1.4768	82.454	-51.771	78.004	75.016	20.107	-3.7486	-3.6648	0.75607	-1.4663	30.466	-5.3824
130.73	3.6053	47.641	-3.5574	0.49986	-1.314	0.44296	-0.17303	0.27442	0.66022	-1.3176	3743.8	20.023	1.4843	82.466	-51.934	78.015	75.016	20.107	-3.7486	-3.6648	0.75607	-1.4663	30.466	-5.3824
130.74	3.6243	47.658	-3.5552	0.49897	-1.3126	0.44644	-0.18269	0.2709	0.66022	-1.3176	3743.1	20.027	1.4919	82.478	-52.096	78.027	75.016	20.107	-3.7486	-3.6648	0.75607	-1.4663	30.466	-5.3824
130.76	3.6437	47.674	-3.5529	0.49803	-1.3113	0.44976	-0.19222	0.26732	0.66022	-1.3176	3742.5	20.032	1.4997	82.489	-52.257	78.039	75.016	20.107	-3.7486	-3.6648	0.75607	-1.4663	30.466	-5.3824
130.77	3.6634	47.691	-3.5507	0.49705	-1.3099	0.45293	-0.20161	0.26367	0.66022	-1.3176	3741.8	20.036	1.5075	82.501	-52.419	78.051	75.016	20.107	-3.7486	-3.6648	0.75607	-1.4663	30.466	-5.3824
130.79	3.6834	47.709	-3.5484	0.49602	-1.3086	0.45592	-0.21087	0.25996	0.66022	-1.3176	3741.1	20.041	1.5156	82.513	-52.579	78.063	75.016	20.107	-3.7486	-3.6648	0.75607	-1.4663	30.466	-5.3824
130.8	3.7038	47.726	-3.5461	0.49494	-1.3073	0.45876	-0.21998	0.25618	0.66022	-1.3176	3740.5	20.046	1.5238	82.525	-52.74	78.075	75.016	20.107	-3.7486	-3.6648	0.75607	-1.4663	30.466	-5.3824
130.82	3.7245	47.743	-3.5438	0.49382	-1.3061	0.46143	-0.22895	0.25234	0.66022	-1.3176	3739.8	20.05	1.5321	82.536	-52.899	78.087	75.016	20.107	-3.7486	-3.6648	0.75607	-1.4663	30.466	-5.3824
130.83	3.7456	47.761	-3.5415	0.49265	-1.3048	0.46394	-0.23777	0.24845	0.66022	-1.3176	3739.1	20.055	1.5405	82.548	-53.058	78.099	75.016	20.107	-3.7486	-3.6648	0.75607	-1.4663	30.466	-5.3824
130.84	3.7671	47.779	-3.5392	0.49144	-1.3036	0.46628	-0.24644	0.2445	0.66022	-1.3176	3738.5	20.06	1.5491	82.56	-53.216	78.111	75.016	20.107	-3.7486	-3.6648	0.75607	-1.4663	30.466	-5.3824
130.86	3.7889	47.796	-3.5368	0.49019	-1.3024	0.46846	-0.25495	0.24051	0.66022	-1.3176	3737.8	20.065	1.5579	82.572	-53.374	78.123	75.016	20.107	-3.7486	-3.6648	0.75607	-1.4663	30.466	-5.3824
130.87	3.811	47.814	-3.5345	0.48889	-1.3012	0.47048	-0.26331	0.23647	0.66022	-1.3176	3737.1	20.07	1.5668	82.584	-53.53	78.135	75.016	20.107	-3.7486	-3.6648	0.75607	-1.4663	30.466	-5.3824
130.89	3.8335	47.832	-3.5321	0.48755	-1.3	0.47234	-0.27151	0.23238	0.66022	-1.3176	3736.5	20.075	1.5758	82.596	-53.685	78.147	75.016	20.107	-3.7486	-3.6648	0.75607	-1.4663	30.466	-5.3824
130.9	3.8564	47.85	-3.5298	0.48617	-1.2989	0.47403	-0.27954	0.22825	0.66022	-1.3176	3735.8	20.079	1.585	82.608	-53.84	78.159	75.016	20.107	-3.7486	-3.6648	0.75607	-1.4663	30.466	-5.3824
130.92	3.8796	47.868	-3.5274	0.48476	-1.2977	0.47557	-0.28742	0.22408	0.66022	-1.3176	3735.1	20.084	1.5943	82.62	-53.993	78.171	75.016	20.107	-3.7486	-3.6648	0.75607	-1.4663	30.466	-5.3824
130.93	3.9032	47.886	-3.525	0.4833	-1.2966	0.47694	-0.29513	0.21988	0.66022	-1.3176	3734.5	20.089	1.6037	82.632	-54.146	78.184	75.016	20.107	-3.7486	-3.6648	0.75607	-1.4663	30.466	-5.3824
130.94	3.9271	47.904	-3.5226	0.48181	-1.2955	0.47815	-0.30268	0.21564	0.66022	-1.3176	3733.8	20.094	1.6133	82.644	-54.297	78.196	75.016	20.107	-3.7486	-3.6648	0.75607	-1.4663	30.466	-5.3824
130.96	3.9514	47.922	-3.5202	0.48027	-1.2945	0.47921	-0.31005	0.21137	0.66022	-1.3176	3733.1	20.099	1.623	82.657	-54.447	78.208	75.016	20.107	-3.7486	-3.6648	0.75607	-1.4663	30.466	-5.3824
130.97	3.976	47.941	-3.5178	0.47871	-1.2934	0.4801	-0.31726	0.20708	0.66022	-1.3176	3732.4	20.104	1.6329	82.669	-54.595	78.22	75.016	20.107	-3.7486	-3.6648	0.75607	-1.4663	30.466	-5.3824
130.99	4.001	47.959	-3.5154	0.4771	-1.2924	0.48084	-0.3243	0.20276	0.66022	-1.3176	3731.8	20.109	1.6429	82.681	-54.742	78.233	75.016	20.107	-3.7486	-3.6648	0.75607	-1.4663	30.466	-5.3824
131.0	4.0263	47.977	-3.513	0.47546	-1.2914	0.48142	-0.33117	0.19841	0.66022	-1.3176	3731.1	20.114	1.6531	82.693	-54.887	78.245	75.016	20.107	-3.7486	-3.6648	0.75607	-1.4663	30.466	-5.3824
131.02	4.052	47.995	-3.5106	0.47379	-1.2904	0.48185	-0.33787	0.19405	0.66022	-1.3176	3730.4	20.119	1.6634	82.706	-55.031	78.258	75.016	20.107	-3.7486	-3.6648	0.75607	-1.4663	30.466	-5.3824
131.03	4.078	48.014	-3.5082	0.47209	-1.2895	0.48212	-0.34439	0.18967	0.66022	-1.3176	3729.7	20.124	1.6738	82.718	-55.173	78.27	75.016	20.107	-3.7486	-3.6648	0.75607	-1.4663	30.466	-5.3824
131.05	4.1044	48.032	-3.5058	0.47035	-1.2885	0.48224	-0.35075	0.18528	0.66022	-1.3176	3729.1	20.129	1.6844	82.73	-55.314	78.282	75.016	20.107	-3.7486	-3.6648	0.75607	-1.4663	30.466	-5.3824
131.06	4.1311	48.05	-3.5034	0.46858	-1.2876	0.48221	-0.35693	0.18087	0.66022	-1.3176	3728.4	20.134	1.6951	82.742	-55.453	78.295	75.016	20.107	-3.7486	-3.6648	0.75607	-1.4663	30.466	-5.3824
131.08	4.1581	48.069	-3.501	0.46678	-1.2867	0.48203	-0.36294	0.17645	0.66022	-1.3176	3727.7	20.139	1.706	82.755	-55.589	78.307	75.016	20.107	-3.7486	-3.6648	0.75607	-1.4663	30.466	-5.3824
131.09	4.1855	48.087	-3.4986	0.46495	-1.2858	0.4817	-0.36877	0.17203	0.66022	-1.3176	3727.0	20.144	1.7169	82.767	-55.724	78.32	75.016	20.107	-3.7486	-3.6648	0.75607	-1.4663	30.466	-5.3824
131.1	4.2132	48.105	-3.4961	0.46309	-1.285	0.48123	-0.37443	0.1676	0.66022	-1.3176	3726.4	20.149	1.7281	82.78	-55.856	78.332	75.016	20.107	-3.7486	-3.6648	0.75607	-1.4663	30.466	-5.3824
131.12	4.2412	48.124	-3.4937	0.4612	-1.2842	0.48061	-0.37992	0.16317	0.66022	-1.3176	3725.7	20.154	1.7393	82.792	-55.987	78.345	75.016	20.107	-3.7486	-3.6648	0.75607	-1.4663	30.466	-5.3824
131.13	4.2696	48.142	-3.4913	0.45929	-1.2834	0.47985	-0.38524	0.15873	0.66022	-1.3176	3725.0	20.159	1.7507	82.804	-56.115	78.357	75.016	20.107	-3.7486	-3.6648	0.75607	-1.4663	30.466	-5.3824
131.15	4.2983	48.16	-3.4889	0.45735	-1.2826	0.47894	-0.39039	0.1543	0.66022	-1.3176	3724.3	20.164	1.7622	82.817	-56.241	78.37	75.016	20.107	-3.7486	-3.6648	0.75607	-1.4663	30.466	-5.3824
131.16	4.3273	48.178	-3.4865	0.45539	-1.2818	0.4779	-0.39536	0.14987	0.66022	-1.3176	3723.6	20.169	1.7738	82.829	-56.364	78.382	75.016	20.107	-3.7486	-3.6648	0.75607	-1.4663	30.466	-5.3824
131.18	4.3567	48.197	-3.4842	0.4534	-1.2811	0.47672	-0.40017	0.14545	0.66022	-1.3176	3723.0	20.174	1.7856	82.842	-56.484	78.395	75.016	20.107	-3.7486	-3.6648	0.75607	-1.4663	30.466	-5.3824
131.19	4.3863	48.215	-3.4818	0.45139	-1.2804	0.4754	-0.4048	0.14103	0.66022	-1.3176	3722.3	20.179	1.7975	82.854	-56.602	78.408	75.016	20.107	-3.7486	-3.6648	0.75607	-1.4663	30.466	-5.3824
131.21	4.4163	48.233	-3.4794	0.44935	-1.2797	0.47395	-0.40927	0.13662	0.66022	-1.3176	3721.6	20.184	1.8095	82.866	-56.718	78.42	75.016	20.107	-3.7486	-3.6648	0.75607	-1.4663	30.466	-5.3824
131.22	4.4465	48.251	-3.477	0.44729	-1.279	0.47237	-0.41357	0.13222	0.66022	-1.3176	3720.9	20.189	1.8216	82.879	-56.83	78.433	75.016	20.107	-3.7486	-3.6648	0.75607	-1.4663	30.466	-5.3824
131.24	4.4771	48.269	-3.4747	0.44522	-1.2783	0.47066	-0.4177	0.12784	0.66022	-1.3176	3720.2	20.193	1.8338	82.891	-56.94	78.445	75.016	20.107	-3.7486	-3.6648	0.75607	-1.4663	30.466	-5.3824
131.25	4.5079	48.287	-3.4723	0.44312	-1.2777	0.46882	-0.42166	0.12347	0.66022	-1.3176	3719.6	20.198	1.8462	82.904	-57.046	78.458	75.016	20.107	-3.7486	-3.6648	0.75607	-1.4663	30.466	-5.3824
131.27	4.5391	48.305	-3.47	0.441	-1.2771	0.46685	-0.42547	0.11912	0.66022	-1.3176	3718.9	20.203	1.8587	82.916	-57.149	78.471	75.016	20.107	-3.7486	-3.6648	0.75607	-1.4663	30.466	-5.3824
131.28	4.5705	48.323	-3.4677	0.43886	-1.2765	0.46476	-0.4291	0.11478	0.66022	-1.3176	3718.2	20.208	1.8713	82.929	-57.249	78.483	75.016	20.107	-3.7486	-3.6648	0.75607	-1.4663	30.466	-5.3824
131.3	4.6022	48.341	-3.4654	0.43671	-1.276	0.46255	-0.43258	0.11047	0.66022	-1.3176	3717.5	20.213	1.884	82.941	-57.346	78.496	75.016	20.107	-3.7486	-3.6648	0.75607	-1.4663	30.466	-5.3824
131.31	4.6342	48.358	-3.463	0.43454	-1.2754	0.46022	-0.43589	0.10617	0.66022	-1.3176	3716.8	20.217	1.8968	82.954	-57.439	78.508	75.016	20.107	-3.7486	-3.6648	0.75607	-1.4663	30.466	-5.3824
131.33	4.6664	48.376	-3.4607	0.43235	-1.2749	0.45777	-0.43905	0.1019	0.66022	-1.3176	3716.1	20.222	1.9097	82.966	-57.529	78.521	75.016	20.107	-3.7486	-3.6648	0.75607	-1.4663	30.466	-5.3824
131.34	4.6989	48.394	-3.4585	0.43015	-1.2744	0.45521	-0.44205	0.097652	0.66022	-1.3176	3715.5	20.227	1.9227	82.979	-57.615	78.534	75.016	20.107	-3.7486	-3.6648	0.75607	-1.4663	30.466	-5.3824
131.36	4.7317	48.411	-3.4562	0.42793	-1.2739	0.45254	-0.44489	0.093429	0.66022	-1.3176	3714.8	20.231	1.9358	82.991	-57.698	78.546	75.016	20.107	-3.7486	-3.6648	0.75607	-1.4663	30.466	-5.3824
131.37	4.7647	48.429	-3.4539	0.4257	-1.2735	0.44976	-0.44758	0.089231	0.66022	-1.3176	3714.1	20.236	1.9491	83.004	-57.776	78.559	75.016	20.107	-3.7486	-3.6648	0.75607	-1.4663	30.466	-5.3824
131.38	4.798	48.446	-3.4517	0.42345	-1.273	0.44686	-0.45011	0.085062	0.66022	-1.3176	3713.4	20.241	1.9624	83.016	-57.851	78.571	75.016	20.107	-3.7486	-3.6648	0.75607	-1.4663	30.466	-5.3824
131.4	4.8315	48.463	-3.4495	0.4212	-1.2726	0.44387	-0.45249	0.080921	0.66022	-1.3176	3712.7	20.245	1.9758	83.028	-57.922	78.584	75.016	20.107	-3.7486	-3.6648	0.75607	-1.4663	30.466	-5.3824
131.41	4.8652	48.481	-3.4473	0.41893	-1.2722	0.44076	-0.45473	0.07681	0.66022	-1.3176	3712.0	20.25	1.9893	83.041	-57.989	78.596	75.016	20.107	-3.7486	-3.6648	0.75607	-1.4663	30.466	-5.3824
131.43	4.8991	48.498	-3.4451	0.41665	-1.2718	0.43751	-0.45694	0.072735	0.66022	-1.3176	3711.3	20.254	2.0029	83.053	-58.052	78.609	75.016	20.107	-3.7486	-3.6648	0.75607	-1.4663	30.466	-5.3824
131.44	4.9332	48.515	-3.4429	0.41436	-1.2715	0.43397	-0.45947	0.068706	0.66022	-1.3176	3710.7	20.259	2.0165	83.066	-58.11	78.622	75.016	20.107	-3.7486	-3.6648	0.75607	-1.4663	30.466	-5.3824
131.46	4.9676	48.532	-3.4407	0.41206	-1.2712	0.43033	-0.46186	0.064703	0.66022	-1.3176	3710.0	20.263	2.0303	83.078	-58.164	78.634	75.016	20.107	-3.7486	-3.6648	0.75607	-1.4663	30.466	-5.3824
131.47	5.0021	48.549	-3.4386	0.40974	-1.2708	0.4266	-0.4641	0.060728	0.66022	-1.3176	3709.3	20.268	2.0441	83.09	-58.214	78.647	75.016	20.107	-3.7486	-3.6648	0.75607	-1.4663	30.466	-5.3824
131.49	5.0369	48.566	-3.4365	0.40742	-1.2706	0.42278	-0.46618	0.056783	0.66022	-1.3176	3708.6	20.272	2.058	83.103	-58.26	78.659	75.016	20.107	-3.7486	-3.6648	0.75607	-1.4663	30.466	-5.3824
131.5	5.0718	48.582	-3.4344	0.40508	-1.2703	0.41887	-0.46811	0.052868	0.66022	-1.3176	3707.9	20.276	2.0719	83.115	-58.301	78.672	75.016	20.107	-3.7486	-3.6648	0.75607	-1.4663	30.466	-5.3824
131.52	5.1069	48.599	-3.4323	0.40273	-1.27	0.41487	-0.4699	0.048985	0.66022	-1.3176	3707.2	20.28	2.086	83.127	-58.338	78.684	75.016	20.107	-3.7486	-3.6648	0.75607	-1.4663	30.466	-5.3824
131.53	5.1421	48.615	-3.4302	0.40038	-1.2698	0.41078	-0.47154	0.045134	0.66022	-1.3176	3706.5	20.285	2.1001	83.14	-58.371	78.696	75.016	20.107	-3.7486	-3.6648	0.75607	-1.4663	30.466	-5.3824
131.55	5.1775	48.632	-3.4282	0.39802	-1.2696	0.40661	-0.47303	0.041316	0.66022	-1.3176	3705.8	20.289	2.1142	83.152	-58.398	78.709	75.016	20.107	-3.7486	-3.6648	0.75607	-1.4663	30.466	-5.3824
131.56	5.2131	48.648	-3.4261	0.39565	-1.2694	0.40236	-0.47437	0.037533	0.66022	-1.3176	3705.2	20.293	2.1284	83.164	-58.422	78.721	75.016	20.107	-3.7486	-3.6648	0.75607	-1.4663	30.466	-5.3824
131.58	5.2488	48.664	-3.4241	0.39328	-1.2692	0.39803	-0.47557	0.033785	0.66022	-1.3176	3704.5	20.297	2.1427	83.176	-58.441	78.734	75.016	20.107	-3.7486	-3.6648	0.75607	-1.4663	30.466	-5.3824
131.59	5.2846	48.68	-3.4222	0.3909	-1.269	0.39363	-0.47663	0.030073	0.66022	-1.3176	3703.8	20.301	2.157	83.188	-58.455	78.746	75.016	20.107	-3.7486	-3.6648	0.75607	-1.4663	30.466	-5.3824
131.61	5.3205	48.696	-3.4202	0.38851	-1.2689	0.38915	-0.47754	0.026398	0.66022	-1.3176	3703.1	20.305	2.1714	83.201	-58.464	78.758	75.016	20.107	-3.7486	-3.6648	0.75607	-1.4663	30.466	-5.3824
131.62	5.3565	48.712	-3.4183	0.38612	-1.2688	0.3846	-0.47831	0.022761	0.66022	-1.3176	3702.4	20.309	2.1858	83.213	-58.47	78.771	75.016	20.107	-3.7486	-3.6648	0.75607	-1.4663	30.466	-5.3824
131.63	5.3927	48.727	-3.4164	0.38373	-1.2687	0.37997	-0.47893	0.019163	0.66022	-1.3176	3701.7	20.313	2.2002	83.225	-58.47	78.783	75.016	20.107	-3.7486	-3.6648	0.75607	-1.4663	30.466	-5.3824
131.65	5.4289	48.743	-3.4145	0.38133	-1.2686	0.37528	-0.47942	0.015605	0.66022	-1.3176	3701.0	20.317	2.2147	83.237	-58.466	78.795	75.016	20.107	-3.7486	-3.6648	0.75607	-1.4663	30.466	-5.3824
131.66	5.4652	48.758	-3.4126	0.37893	-1.2685	0.37053	-0.47977	0.012086	0.66022	-1.3176	3700.3	20.321	2.2292	83.249	-58.458	78.807	75.016	20.107	-3.7486	-3.6648	0.75607	-1.4663	30.466	-5.3824
131.68	5.5016	48.774	-3.4108	0.37653	-1.2685	0.36571	-0.47998	0.0086093	0.66022	-1.3176	3699.6	20.325	2.2437	83.261	-58.445	78.82	75.016	20.107	-3.7486	-3.6648	0.75607	-1.4663	30.466	-5.3824
131.69	5.538	48.789	-3.4089	0.37413	-1.2684	0.36083	-0.48005	0.0051739	0.66022	-1.3176	3699.0	20.328	2.2582	83.273	-58.427	78.832	75.016	20.107	-3.7486	-3.6648	0.75607	-1.4663	30.466	-5.3824
131.71	5.5746	48.804	-3.4072	0.37173	-1.2684	0.35588	-0.47999	0.0017809	0.66022	-1.3176	3698.3	20.332	2.2728	83.285	-58.406	78.844	75.016	20.107	-3.7486	-3.6648	0.75607	-1.4663	30.466	-5.3824
131.72	5.6111	48.818	-3.4054	0.36933	-1.2684	0.35089	-0.47979	-0.001569	0.66022	-1.3176	3697.6	20.336	2.2874	83.297	-58.379	78.856	75.016	20.107	-3.7486	-3.6648	0.75607	-1.4663	30.466	-5.3824
131.74	5.6477	48.833	-3.4036	0.36694	-1.2684	0.34583	-0.47946	-0.004875	0.66022	-1.3176	3696.9	20.339	2.302	83.309	-58.349	78.868	75.016	20.107	-3.7486	-3.6648	0.75607	-1.4663	30.466	-5.3824
131.75	5.6843	48.847	-3.4019	0.36454	-1.2685	0.34073	-0.479	-0.0081367	0.66022	-1.3176	3696.2	20.343	2.3166	83.321	-58.314	78.88	75.016	20.107	-3.7486	-3.6648	0.75607	-1.4663	30.466	-5.3824
131.76	5.7209	48.862	-3.4002	0.36215	-1.2685	0.33557	-0.47841	-0.011353	0.66022	-1.3176	3695.5	20.346	2.3312	83.332	-58.276	78.892	75.016	20.107	-3.7486	-3.6648	0.75607	-1.4663	30.466	-5.3824
131.78	5.7575	48.876	-3.3986	0.35976	-1.2686	0.33037	-0.47768	-0.014524	0.66022	-1.3176	3694.8	20.35	2.3458	83.344	-58.233	78.904	75.016	20.107	-3.7486	-3.6648	0.75607	-1.4663	30.466	-5.3824
131.79	5.7942	48.89	-3.3969	0.35737	-1.2686	0.32512	-0.47683	-0.017649	0.66022	-1.3176	3694.1	20.353	2.3604	83.356	-58.186	78.916	75.016	20.107	-3.7486	-3.6648	0.75607	-1.4663	30.466	-5.3824
131.81	5.8308	48.904	-3.3953	0.35499	-1.2687	0.31983	-0.47585	-0.020728	0.66022	-1.3176	3693.4	20.356	2.375	83.367	-58.135	78.928	75.016	20.107	-3.7486	-3.6648	0.75607	-1.4663	30.466	-5.3824
131.82	5.8674	48.917	-3.3937	0.35261	-1.2689	0.31449	-0.47474	-0.023759	0.66022	-1.3176	3692.8	20.359	2.3895	83.379	-58.081	78.939	75.016	20.107	-3.7486	-3.6648	0.75607	-1.4663	30.466	-5.3824
131.84	5.9039	48.931	-3.3922	0.35024	-1.269	0.30912	-0.47351	-0.026742	0.66022	-1.3176	3692.1	20.362	2.4041	83.391	-58.023	78.951	75.016	20.107	-3.7486	-3.6648	0.75607	-1.4663	30.466	-5.3824
131.85	5.9405	48.944	-3.3906	0.34788	-1.2691	0.3037	-0.47215	-0.029677	0.66022	-1.3176	3691.4	20.365	2.4187	83.402	-57.961	78.963	75.016	20.107	-3.7486	-3.6648	0.75607	-1.4663	30.466	-5.3824
131.86	5.9769	48.957	-3.3891	0.34552	-1.2693	0.29826	-0.47067	-0.032564	0.66022	-1.3176	3690.7	20.368	2.4332	83.414	-57.895	78.975	75.016	20.107	-3.7486	-3.6648	0.75607	-1.4663	30.466	-5.3824
131.88	6.0133	48.97	-3.3877	0.34317	-1.2694	0.29278	-0.46907	-0.035401	0.66022	-1.3176	3690.0	20.371	2.4477	83.425	-57.826	78.986	75.016	20.107	-3.7486	-3.6648	0.75607	-1.4663	30.466	-5.3824
131.89	6.0497	48.983	-3.3862	0.34083	-1.2696	0.28726	-0.46735	-0.038189	0.66022	-1.3176	3689.3	20.374	2.4621	83.436	-57.754	78.998	75.016	20.107	-3.7486	-3.6648	0.75607	-1.4663	30.466	-5.3824
131.91	6.0859	48.995	-3.3848	0.3385	-1.2698	0.28172	-0.46551	-0.040927	0.66022	-1.3176	3688.6	20.377	2.4766	83.448	-57.679	79.009	75.016	20.107	-3.7486	-3.6648	0.75607	-1.4663	30.466	-5.3824
131.92	6.1221	49.008	-3.3834	0.33617	-1.27	0.27616	-0.46355	-0.043614	0.66022	-1.3176	3687.9	20.38	2.491	83.459	-57.6	79.021	75.016	20.107	-3.7486	-3.6648	0.75607	-1.4663	30.466	-5.3824
131.93	6.1582	49.02	-3.382	0.33386	-1.2703	0.27057	-0.46118	-0.046249	0.66022	-1.3176	3687.2	20.382	2.5053	83.47	-57.519	79.032	75.016	20.107	-3.7486	-3.6648	0.75607	-1.4663	30.466	-5.3824
131.95	6.1941	49.032	-3.3807	0.33156	-1.2705	0.26496	-0.45861	-0.04883	0.66022	-1.3176	3686.5	20.385	2.5196	83.481	-57.434	79.044	75.016	20.107	-3.7486	-3.6648	0.75607	-1.4663	30.466	-5.3824
131.96	6.23	49.043	-3.3794	0.32928	-1.2708	0.25933	-0.45594	-0.051355	0.66022	-1.3176	3685.9	20.387	2.5339	83.493	-57.347	79.055	75.016	20.107	-3.7486	-3.6648	0.75607	-1.4663	30.466	-5.3824
131.98	6.2657	49.055	-3.3781	0.327	-1.271	0.25368	-0.45317	-0.053825	0.66022	-1.3176	3685.2	20.39	2.5481	83.504	-57.257	79.066	75.016	20.107	-3.7486	-3.6648	0.75607	-1.4663	30.466	-5.3824
131.99	6.3013	49.066	-3.3768	0.32474	-1.2713	0.24802	-0.45029	-0.056239	0.66022	-1.3176	3684.5	20.392	2.5622	83.515	-57.164	79.078	75.016	20.107	-3.7486	-3.6648	0.75607	-1.4663	30.466	-5.3824
132.0	6.3367	49.077	-3.3756	0.3225	-1.2716	0.24235	-0.44732	-0.058598	0.66022	-1.3176	3683.8	20.394	2.5763	83.526	-57.069	79.089	75.016	20.107	-3.7486	-3.6648	0.75607	-1.4663	30.466	-5.3824
132.02	6.372	49.088	-3.3744	0.32027	-1.2719	0.23666	-0.44424	-0.060901	0.66022	-1.3176	3683.1	20.397	2.5903	83.537	-56.971	79.1	75.016	20.107	-3.7486	-3.6648	0.75607	-1.4663	30.466	-5.3824
132.03	6.4071	49.099	-3.3733	0.31806	-1.2722	0.23097	-0.44107	-0.063148	0.66022	-1.3176	3682.4	20.399	2.6042	83.547	-56.871	79.111	75.016	20.107	-3.7486	-3.6648	0.75607	-1.4663	30.466	-5.3824
132.05	6.4421	49.109	-3.3721	0.31586	-1.2725	0.22527	-0.43781	-0.06534	0.66022	-1.3176	3681.7	20.401	2.6181	83.558	-56.769	79.122	75.016	20.107	-3.7486	-3.6648	0.75607	-1.4663	30.466	-5.3824
132.06	6.4769	49.119	-3.371	0.31368	-1.2728	0.21957	-0.43446	-0.067476	0.66022	-1.3176	3681.0	20.403	2.6319	83.569	-56.665	79.133	75.016	20.107	-3.7486	-3.6648	0.75607	-1.4663	30.466	-5.3824
132.07	6.5114	49.129	-3.3699	0.31152	-1.2732	0.21387	-0.43101	-0.069556	0.66022	-1.3176	3680.4	20.404	2.6456	83.58	-56.559	79.144	75.016	20.107	-3.7486	-3.6648	0.75607	-1.4663	30.466	-5.3824
132.09	6.5458	49.139	-3.3689	0.30937	-1.2735	0.20816	-0.42747	-0.07158	0.66022	-1.3176	3679.7	20.406	2.6593	83.59	-56.451	79.155	75.016	20.107	-3.7486	-3.6648	0.75607	-1.4663	30.466	-5.3824
132.1	6.58	49.149	-3.3678	0.30724	-1.2739	0.20246	-0.42384	-0.073548	0.66022	-1.3176	3679.0	20.408	2.6728	83.601	-56.341	79.166	75.016	20.107	-3.7486	-3.6648	0.75607	-1.4663	30.466	-5.3824
132.11	6.6139	49.158	-3.3668	0.30513	-1.2743	0.19676	-0.42013	-0.075461	0.66022	-1.3176	3678.3	20.41	2.6863	83.611	-56.23	79.177	75.016	20.107	-3.7486	-3.6648	0.75607	-1.4663	30.466	-5.3824
132.13	6.6477	49.167	-3.3659	0.30304	-1.2747	0.19107	-0.41633	-0.077318	0.66022	-1.3176	3677.6	20.411	2.6997	83.622	-56.117	79.187	75.016	20.107	-3.7486	-3.6648	0.75607	-1.4663	30.466	-5.3824
132.14	6.6811	49.176	-3.3649	0.30097	-1.275	0.18538	-0.41245	-0.079119	0.66022	-1.3176	3676.9	20.413	2.7129	83.632	-56.002	79.198	75.016	20.107	-3.7486	-3.6648	0.75607	-1.4663	30.466	-5.3824
132.16	6.7144	49.185	-3.364	0.29892	-1.2754	0.17971	-0.40848	-0.080864	0.66022	-1.3176	3676.2	20.414	2.7261	83.642	-55.886	79.208	75.016	20.107	-3.7486	-3.6648	0.75607	-1.4663	30.466	-5.3824
132.17	6.7474	49.193	-3.3631	0.29688	-1.2759	0.17404	-0.40443	-0.082554	0.66022	-1.3176	3675.6	20.415	2.7392	83.653	-55.769	79.219	75.016	20.107	-3.7486	-3.6648	0.75607	-1.4663	30.466	-5.3824
132.18	6.7801	49.202	-3.3623	0.29487	-1.2763	0.16839	-0.4003	-0.084187	0.66022	-1.3176	3674.9	20.416	2.7522	83.663	-55.651	79.229	75.016	20.107	-3.7486	-3.6648	0.75607	-1.4663	30.466	-5.3824
132.2	6.8126	49.21	-3.3614	0.29288	-1.2767	0.16276	-0.39609	-0.085765	0.66022	-1.3176	3674.2	20.417	2.765	83.673	-55.531	79.24	75.016	20.107	-3.7486	-3.6648	0.75607	-1.4663	30.466	-5.3824
132.21	6.8448	49.217	-3.3606	0.29091	-1.2771	0.15714	-0.3918	-0.087288	0.66022	-1.3176	3673.5	20.418	2.7777	83.683	-55.41	79.25	75.016	20.107	-3.7486	-3.6648	0.75607	-1.4663	30.466	-5.3824
132.22	6.8767	49.225	-3.3599	0.28896	-1.2776	0.15154	-0.38744	-0.088754	0.66022	-1.3176	3672.8	20.419	2.7904	83.693	-55.288	79.26	75.016	20.107	-3.7486	-3.6648	0.75607	-1.4663	30.466	-5.3824
132.24	6.9083	49.232	-3.3591	0.28704	-1.278	0.14596	-0.383	-0.090166	0.66022	-1.3176	3672.1	20.42	2.8029	83.703	-55.166	79.271	75.016	20.107	-3.7486	-3.6648	0.75607	-1.4663	30.466	-5.3824
132.25	6.9396	49.239	-3.3584	0.28513	-1.2785	0.14041	-0.37848	-0.091521	0.66022	-1.3176	3671.4	20.421	2.8153	83.713	-55.042	79.281	75.016	20.107	-3.7486	-3.6648	0.75607	-1.4663	30.466	-5.3824
132.26	6.9706	49.246	-3.3577	0.28325	-1.2789	0.13488	-0.37389	-0.092821	0.66022	-1.3176	3670.8	20.422	2.8275	83.723	-54.918	79.291	75.016	20.107	-3.7486	-3.6648	0.75607	-1.4663	30.466	-5.3824
132.28	7.0013	49.252	-3.3571	0.28139	-1.2794	0.12937	-0.36923	-0.094066	0.66022	-1.3176	3670.1	20.422	2.8396	83.732	-54.793	79.301	75.016	20.107	-3.7486	-3.6648	0.75607	-1.4663	30.466	-5.3824
132.29	7.0316	49.259	-3.3564	0.27956	-1.2799	0.12389	-0.3645	-0.095255	0.66022	-1.3176	3669.4	20.423	2.8516	83.742	-54.668	79.311	75.016	20.107	-3.7486	-3.6648	0.75607	-1.4663	30.466	-5.3824
132.31	7.0617	49.265	-3.3558	0.27775	-1.2804	0.11844	-0.3597	-0.096388	0.66022	-1.3176	3668.7	20.423	2.8635	83.752	-54.542	79.321	75.016	20.107	-3.7486	-3.6648	0.75607	-1.4663	30.466	-5.3824
132.32	7.0913	49.271	-3.3552	0.27596	-1.2808	0.11303	-0.35483	-0.097467	0.66022	-1.3176	3668.0	20.423	2.8752	83.761	-54.415	79.331	75.016	20.107	-3.7486	-3.6648	0.75607	-1.4663	30.466	-5.3824
132.33	7.1207	49.276	-3.3547	0.2742	-1.2813	0.10764	-0.34989	-0.098489	0.66022	-1.3176	3667.3	20.424	2.8868	83.771	-54.288	79.34	75.016	20.107	-3.7486	-3.6648	0.75607	-1.4663	30.466	-5.3824
132.35	7.1497	49.281	-3.3542	0.27246	-1.2818	0.10229	-0.34489	-0.099457	0.66022	-1.3176	3666.7	20.424	2.8982	83.78	-54.161	79.35	75.016	20.107	-3.7486	-3.6648	0.75607	-1.4663	30.466	-5.3824
132.36	7.1783	49.286	-3.3537	0.27075	-1.2823	0.096973	-0.33982	-0.10037	0.66022	-1.3176	3666.0	20.424	2.9095	83.789	-54.034	79.36	75.016	20.107	-3.7486	-3.6648	0.75607	-1.4663	30.466	-5.3824
132.37	7.2066	49.291	-3.3532	0.26907	-1.2828	0.091694	-0.33469	-0.10123	0.66022	-1.3176	3665.3	20.424	2.9207	83.799	-53.906	79.369	75.016	20.107	-3.7486	-3.6648	0.75607	-1.4663	30.466	-5.3824
132.39	7.2345	49.296	-3.3528	0.26741	-1.2833	0.086454	-0.32949	-0.10203	0.66022	-1.3176	3664.6	20.423	2.9317	83.808	-53.778	79.379	75.016	20.107	-3.7486	-3.6648	0.75607	-1.4663	30.466	-5.3824
132.4	7.262	49.3	-3.3523	0.26577	-1.2838	0.081254	-0.32423	-0.10277	0.66022	-1.3176	3663.9	20.423	2.9425	83.817	-53.65	79.388	75.016	20.107	-3.7486	-3.6648	0.75607	-1.4663	30.466	-5.3824
132.41	7.2892	49.304	-3.3519	0.26416	-1.2844	0.076096	-0.31891	-0.10346	0.66022	-1.3176	3663.3	20.423	2.9532	83.826	-53.522	79.398	75.016	20.107	-3.7486	-3.6648	0.75607	-1.4663	30.466	-5.3824
132.43	7.3159	49.308	-3.3516	0.26258	-1.2849	0.070981	-0.31353	-0.1041	0.66022	-1.3176	3662.6	20.422	2.9637	83.835	-53.394	79.407	75.016	20.107	-3.7486	-3.6648	0.75607	-1.4663	30.466	-5.3824
132.44	7.3423	49.311	-3.3512	0.26103	-1.2854	0.065911	-0.30809	-0.10468	0.66022	-1.3176	3661.9	20.422	2.9741	83.844	-53.266	79.416	75.016	20.107	-3.7486	-3.6648	0.75607	-1.4663	30.466	-5.3824
132.45	7.3683	49.314	-3.3509	0.2595	-1.2859	0.060886	-0.30259	-0.10521	0.66022	-1.3176	3661.2	20.421	2.9843	83.853	-53.138	79.426	75.016	20.107	-3.7486	-3.6648	0.75607	-1.4663	30.466	-5.3824
132.47	7.3938	49.317	-3.3506	0.258	-1.2865	0.055909	-0.29704	-0.10568	0.66022	-1.3176	3660.5	20.42	2.9944	83.862	-53.011	79.435	75.016	20.107	-3.7486	-3.6648	0.75607	-1.4663	30.466	-5.3824
132.48	7.419	49.32	-3.3504	0.25653	-1.287	0.050982	-0.29143	-0.10609	0.66022	-1.3176	3659.9	20.419	3.0042	83.87	-52.883	79.444	75.016	20.107	-3.7486	-3.6648	0.75607	-1.4663	30.466	-5.3824
132.49	7.4437	49.322	-3.3501	0.25509	-1.2875	0.046104	-0.28577	-0.10645	0.66022	-1.3176	3659.2	20.418	3.014	83.879	-52.756	79.453	75.016	20.107	-3.7486	-3.6648	0.75607	-1.4663	30.466	-5.3824
132.51	7.468	49.324	-3.3499	0.25367	-1.288	0.041278	-0.28005	-0.10675	0.66022	-1.3176	3658.5	20.417	3.0235	83.888	-52.63	79.462	75.016	20.107	-3.7486	-3.6648	0.75607	-1.4663	30.466	-5.3824
132.52	7.4919	49.326	-3.3497	0.25229	-1.2886	0.036506	-0.27429	-0.107	0.66022	-1.3176	3657.8	20.416	3.0329	83.896	-52.503	79.471	75.016	20.107	-3.7486	-3.6648	0.75607	-1.4663	30.466	-5.3824
132.53	7.5154	49.327	-3.3495	0.25093	-1.2891	0.031788	-0.26847	-0.1072	0.66022	-1.3176	3657.2	20.415	3.0421	83.905	-52.377	79.479	75.016	20.107	-3.7486	-3.6648	0.75607	-1.4663	30.466	-5.3824
132.55	7.5384	49.329	-3.3494	0.2496	-1.2897	0.027125	-0.2626	-0.10734	0.66022	-1.3176	3656.5	20.413	3.0511	83.913	-52.251	79.488	75.016	20.107	-3.7486	-3.6648	0.75607	-1.4663	30.466	-5.3824
132.56	7.561	49.33	-3.3493	0.24831	-1.2902	0.02252	-0.25668	-0.10742	0.66022	-1.3176	3655.8	20.412	3.06	83.921	-52.126	79.497	75.016	20.107	-3.7486	-3.6648	0.75607	-1.4663	30.466	-5.3824
132.57	7.5832	49.33	-3.3492	0.24704	-1.2907	0.017972	-0.25071	-0.10745	0.66022	-1.3176	3655.1	20.41	3.0686	83.93	-52.002	79.506	75.016	20.107	-3.7486	-3.6648	0.75607	-1.4663	30.466	-5.3824
132.59	7.6049	49.331	-3.3491	0.2458	-1.2913	0.013485	-0.2447	-0.10742	0.66022	-1.3176	3654.5	20.408	3.0771	83.938	-51.878	79.514	75.016	20.107	-3.7486	-3.6648	0.75607	-1.4663	30.466	-5.3824
132.6	7.6262	49.331	-3.349	0.24459	-1.2918	0.0090583	-0.23865	-0.10734	0.66022	-1.3176	3653.8	20.407	3.0855	83.946	-51.754	79.523	75.016	20.107	-3.7486	-3.6648	0.75607	-1.4663	30.466	-5.3824
132.61	7.647	49.331	-3.349	0.24341	-1.2923	0.0046937	-0.23255	-0.10721	0.66022	-1.3176	3653.1	20.405	3.0936	83.954	-51.632	79.531	75.016	20.107	-3.7486	-3.6648	0.75607	-1.4663	30.466	-5.3824
132.63	7.6674	49.33	-3.349	0.24226	-1.2929	0.00039254	-0.22641	-0.10701	0.66022	-1.3176	3652.4	20.403	3.1016	83.962	-51.51	79.54	75.016	20.107	-3.7486	-3.6648	0.75607	-1.4663	30.466	-5.3824
132.64	7.6873	49.329	-3.349	0.24115	-1.2934	-0.0038441	-0.22022	-0.10677	0.66022	-1.3176	3651.8	20.4	3.1093	83.97	-51.388	79.548	75.016	20.107	-3.7486	-3.6648	0.75607	-1.4663	30.466	-5.3824
132.65	7.7068	49.328	-3.349	0.24006	-1.2939	-0.008015	-0.214	-0.10647	0.66022	-1.3176	3651.1	20.398	3.1169	83.978	-51.268	79.556	75.016	20.107	-3.7486	-3.6648	0.75607	-1.4663	30.466	-5.3824
132.67	7.7258	49.327	-3.3491	0.23901	-1.2945	-0.012119	-0.20774	-0.10611	0.66022	-1.3176	3650.4	20.396	3.1243	83.986	-51.148	79.564	75.016	20.107	-3.7486	-3.6648	0.75607	-1.4663	30.466	-5.3824
132.68	7.7444	49.325	-3.3491	0.23799	-1.295	-0.016155	-0.20144	-0.1057	0.66022	-1.3176	3649.7	20.393	3.1316	83.993	-51.029	79.572	75.016	20.107	-3.7486	-3.6648	0.75607	-1.4663	30.466	-5.3824
132.69	7.7625	49.323	-3.3492	0.23699	-1.2955	-0.020122	-0.1951	-0.10523	0.66022	-1.3176	3649.1	20.39	3.1386	84.001	-50.911	79.581	75.016	20.107	-3.7486	-3.6648	0.75607	-1.4663	30.466	-5.3824
132.71	7.7801	49.321	-3.3493	0.23603	-1.2961	-0.024018	-0.18873	-0.10471	0.66022	-1.3176	3648.4	20.388	3.1454	84.009	-50.794	79.589	75.016	20.107	-3.7486	-3.6648	0.75607	-1.4663	30.466	-5.3824
132.72	7.7973	49.319	-3.3495	0.23511	-1.2966	-0.027843	-0.18233	-0.10413	0.66022	-1.3176	3647.7	20.385	3.1521	84.016	-50.677	79.597	75.016	20.107	-3.7486	-3.6648	0.75607	-1.4663	30.466	-5.3824
132.73	7.814	49.316	-3.3496	0.23421	-1.2971	-0.031595	-0.17589	-0.1035	0.66022	-1.3176	3647.1	20.382	3.1586	84.024	-50.562	79.605	75.016	20.107	-3.7486	-3.6648	0.75607	-1.4663	30.466	-5.3824
132.75	7.8302	49.313	-3.3498	0.23335	-1.2976	-0.035274	-0.16942	-0.10282	0.66022	-1.3176	3646.4	20.379	3.1649	84.031	-50.448	79.612	75.016	20.107	-3.7486	-3.6648	0.75607	-1.4663	30.466	-5.3824
132.76	7.846	49.309	-3.35	0.23252	-1.2981	-0.038878	-0.16293	-0.10208	0.66022	-1.3176	3645.7	20.376	3.171	84.039	-50.334	79.62	75.016	20.107	-3.7486	-3.6648	0.75607	-1.4663	30.466	-5.3824
132.78	7.8613	49.306	-3.3502	0.23172	-1.2986	-0.042407	-0.15641	-0.10129	0.66022	-1.3176	3645.1	20.372	3.1769	84.046	-50.222	79.628	75.016	20.107	-3.7486	-3.6648	0.75607	-1.4663	30.466	-5.3824
132.79	7.8762	49.302	-3.3504	0.23095	-1.2991	-0.045858	-0.14986	-0.10044	0.66022	-1.3176	3644.4	20.369	3.1826	84.053	-50.111	79.636	75.016	20.107	-3.7486	-3.6648	0.75607	-1.4663	30.466	-5.3824
132.8	7.8905	49.298	-3.3506	0.23022	-1.2996	-0.049232	-0.14329	-0.099535	0.66022	-1.3176	3643.7	20.365	3.1882	84.061	-50.0	79.643	75.016	20.107	-3.7486	-3.6648	0.75607	-1.4663	30.466	-5.3824
132.82	7.9044	49.293	-3.3509	0.22952	-1.3001	-0.052528	-0.13669	-0.098579	0.66022	-1.3176	3643.0	20.362	3.1935	84.068	-49.891	79.651	75.016	20.107	-3.7486	-3.6648	0.75607	-1.4663	30.466	-5.3824
132.83	7.9179	49.288	-3.3512	0.22885	-1.3006	-0.055743	-0.13007	-0.097568	0.66022	-1.3176	3642.4	20.358	3.1987	84.075	-49.783	79.658	75.016	20.107	-3.7486	-3.6648	0.75607	-1.4663	30.466	-5.3824
132.84	7.9309	49.283	-3.3514	0.22822	-1.3011	-0.058879	-0.12344	-0.096504	0.66022	-1.3176	3641.7	20.354	3.2037	84.082	-49.676	79.666	75.016	20.107	-3.7486	-3.6648	0.75607	-1.4663	30.466	-5.3824
132.86	7.9434	49.278	-3.3517	0.22762	-1.3016	-0.061932	-0.11678	-0.095386	0.66022	-1.3176	3641.0	20.35	3.2084	84.089	-49.571	79.673	75.016	20.107	-3.7486	-3.6648	0.75607	-1.4663	30.466	-5.3824
132.87	7.9554	49.272	-3.3521	0.22705	-1.3021	-0.064904	-0.11011	-0.094215	0.66022	-1.3176	3640.4	20.346	3.213	84.096	-49.466	79.681	75.016	20.107	-3.7486	-3.6648	0.75607	-1.4663	30.466	-5.3824
132.89	7.967	49.266	-3.3524	0.22652	-1.3025	-0.067792	-0.10342	-0.092991	0.66022	-1.3176	3639.7	20.342	3.2175	84.103	-49.363	79.688	75.016	20.107	-3.7486	-3.6648	0.75607	-1.4663	30.466	-5.3824
132.9	7.9781	49.26	-3.3527	0.22602	-1.303	-0.070595	-0.096723	-0.091713	0.66022	-1.3176	3639.0	20.337	3.2217	84.11	-49.261	79.695	75.016	20.107	-3.7486	-3.6648	0.75607	-1.4663	30.466	-5.3824
132.91	7.9888	49.253	-3.3531	0.22555	-1.3034	-0.073314	-0.090012	-0.090383	0.66022	-1.3176	3638.4	20.333	3.2257	84.116	-49.161	79.703	75.016	20.107	-3.7486	-3.6648	0.75607	-1.4663	30.466	-5.3824
132.93	7.999	49.246	-3.3535	0.22512	-1.3039	-0.075948	-0.083291	-0.088999	0.66022	-1.3176	3637.7	20.328	3.2296	84.123	-49.061	79.71	75.016	20.107	-3.7486	-3.6648	0.75607	-1.4663	30.466	-5.3824
132.94	8.0087	49.239	-3.3539	0.22472	-1.3043	-0.078494	-0.076562	-0.087564	0.66022	-1.3176	3637.1	20.323	3.2333	84.13	-48.963	79.717	75.016	20.107	-3.7486	-3.6648	0.75607	-1.4663	30.466	-5.3824
132.96	8.018	49.232	-3.3543	0.22435	-1.3048	-0.080953	-0.069826	-0.086076	0.66022	-1.3176	3636.4	20.319	3.2368	84.137	-48.866	79.724	75.016	20.107	-3.7486	-3.6648	0.75607	-1.4663	30.466	-5.3824
132.97	8.0268	49.224	-3.3547	0.22402	-1.3052	-0.083325	-0.063086	-0.084537	0.66022	-1.3176	3635.7	20.314	3.2401	84.143	-48.771	79.731	75.016	20.107	-3.7486	-3.6648	0.75607	-1.4663	30.466	-5.3824
132.99	8.0352	49.216	-3.3551	0.22372	-1.3056	-0.085607	-0.056344	-0.082946	0.66022	-1.3176	3635.1	20.309	3.2432	84.15	-48.677	79.738	75.016	20.107	-3.7486	-3.6648	0.75607	-1.4663	30.466	-5.3824
133.0	8.0431	49.208	-3.3555	0.22346	-1.306	-0.0878	-0.049601	-0.081304	0.66022	-1.3176	3634.4	20.304	3.2462	84.156	-48.584	79.745	75.016	20.107	-3.7486	-3.6648	0.75607	-1.4663	30.466	-5.3824
133.01	8.0506	49.199	-3.356	0.22322	-1.3064	-0.089902	-0.042858	-0.079611	0.66022	-1.3176	3633.7	20.298	3.249	84.163	-48.493	79.752	75.016	20.107	-3.7486	-3.6648	0.75607	-1.4663	30.466	-5.3824
133.03	8.0577	49.19	-3.3564	0.22303	-1.3068	-0.091914	-0.036119	-0.077867	0.66022	-1.3176	3633.1	20.293	3.2516	84.169	-48.403	79.759	75.016	20.107	-3.7486	-3.6648	0.75607	-1.4663	30.466	-5.3824
133.04	8.0643	49.181	-3.3569	0.22286	-1.3072	-0.093835	-0.029384	-0.076073	0.66022	-1.3176	3632.4	20.288	3.254	84.176	-48.315	79.766	75.016	20.107	-3.7486	-3.6648	0.75607	-1.4663	30.466	-5.3824
133.06	8.0705	49.172	-3.3574	0.22273	-1.3076	-0.095663	-0.022657	-0.07423	0.66022	-1.3176	3631.8	20.282	3.2562	84.182	-48.228	79.773	75.016	20.107	-3.7486	-3.6648	0.75607	-1.4663	30.466	-5.3824
133.07	8.0762	49.162	-3.3578	0.22264	-1.308	-0.097399	-0.015937	-0.072337	0.66022	-1.3176	3631.1	20.276	3.2583	84.188	-48.142	79.779	75.016	20.107	-3.7486	-3.6648	0.75607	-1.4663	30.466	-5.3824
133.09	8.0815	49.153	-3.3583	0.22257	-1.3083	-0.099041	-0.0092288	-0.070395	0.66022	-1.3176	3630.4	20.27	3.2602	84.195	-48.058	79.786	75.016	20.107	-3.7486	-3.6648	0.75607	-1.4663	30.466	-5.3824
133.1	8.0864	49.142	-3.3588	0.22254	-1.3087	-0.10059	-0.0025328	-0.068404	0.66022	-1.3176	3629.8	20.265	3.2619	84.201	-47.976	79.793	75.016	20.107	-3.7486	-3.6648	0.75607	-1.4663	30.466	-5.3824
133.12	8.0909	49.132	-3.3593	0.22255	-1.309	-0.10204	0.0041488	-0.066365	0.66022	-1.3176	3629.1	20.259	3.2635	84.207	-47.895	79.8	75.016	20.107	-3.7486	-3.6648	0.75607	-1.4663	30.466	-5.3824
133.13	8.0949	49.121	-3.3599	0.22259	-1.3093	-0.1034	0.010814	-0.064279	0.66022	-1.3176	3628.5	20.252	3.2649	84.213	-47.815	79.806	75.016	20.107	-3.7486	-3.6648	0.75607	-1.4663	30.466	-5.3824
133.15	8.0986	49.11	-3.3604	0.22266	-1.3096	-0.10467	0.01746	-0.062146	0.66022	-1.3176	3627.8	20.246	3.2661	84.219	-47.737	79.813	75.016	20.107	-3.7486	-3.6648	0.75607	-1.4663	30.466	-5.3824
133.16	8.1018	49.099	-3.3609	0.22276	-1.3099	-0.10584	0.024086	-0.059966	0.66022	-1.3176	3627.1	20.24	3.2672	84.226	-47.661	79.819	75.016	20.107	-3.7486	-3.6648	0.75607	-1.4663	30.466	-5.3824
133.18	8.1046	49.088	-3.3614	0.2229	-1.3102	-0.10691	0.03069	-0.057739	0.66022	-1.3176	3626.5	20.234	3.2681	84.232	-47.586	79.826	75.016	20.107	-3.7486	-3.6648	0.75607	-1.4663	30.466	-5.3824
133.19	8.107	49.076	-3.362	0.22307	-1.3105	-0.10789	0.037269	-0.055468	0.66022	-1.3176	3625.8	20.227	3.2688	84.238	-47.513	79.833	75.016	20.107	-3.7486	-3.6648	0.75607	-1.4663	30.466	-5.3824
133.21	8.1091	49.064	-3.3625	0.22327	-1.3108	-0.10877	0.043821	-0.053151	0.66022	-1.3176	3625.2	20.22	3.2694	84.244	-47.441	79.839	75.016	20.107	-3.7486	-3.6648	0.75607	-1.4663	30.466	-5.3824
133.22	8.1107	49.052	-3.3631	0.22351	-1.311	-0.10955	0.050344	-0.05079	0.66022	-1.3176	3624.5	20.214	3.2699	84.25	-47.371	79.846	75.016	20.107	-3.7486	-3.6648	0.75607	-1.4663	30.466	-5.3824
133.24	8.112	49.04	-3.3636	0.22377	-1.3113	-0.11024	0.056837	-0.048385	0.66022	-1.3176	3623.8	20.207	3.2701	84.256	-47.303	79.852	75.016	20.107	-3.7486	-3.6648	0.75607	-1.4663	30.466	-5.3824
133.25	8.1129	49.027	-3.3642	0.22407	-1.3115	-0.11083	0.063297	-0.045937	0.66022	-1.3176	3623.2	20.2	3.2702	84.262	-47.236	79.858	75.016	20.107	-3.7486	-3.6648	0.75607	-1.4663	30.466	-5.3824
133.27	8.1134	49.015	-3.3647	0.22441	-1.3118	-0.11132	0.069722	-0.043447	0.66022	-1.3176	3622.5	20.193	3.2702	84.268	-47.171	79.865	75.016	20.107	-3.7486	-3.6648	0.75607	-1.4663	30.466	-5.3824
133.28	8.1135	49.002	-3.3653	0.22477	-1.312	-0.11172	0.07611	-0.040915	0.66022	-1.3176	3621.9	20.186	3.27	84.274	-47.107	79.871	75.016	20.107	-3.7486	-3.6648	0.75607	-1.4663	30.466	-5.3824
133.3	8.1133	48.988	-3.3658	0.22517	-1.3122	-0.11201	0.082458	-0.038342	0.66022	-1.3176	3621.2	20.179	3.2697	84.279	-47.045	79.878	75.016	20.107	-3.7486	-3.6648	0.75607	-1.4663	30.466	-5.3824
133.31	8.1127	48.975	-3.3664	0.2256	-1.3123	-0.11221	0.088766	-0.035728	0.66022	-1.3176	3620.6	20.172	3.2693	84.285	-46.985	79.884	75.016	20.107	-3.7486	-3.6648	0.75607	-1.4663	30.466	-5.3824
133.33	8.1118	48.961	-3.367	0.22606	-1.3125	-0.11231	0.09503	-0.033075	0.66022	-1.3176	3619.9	20.164	3.2687	84.291	-46.926	79.89	75.016	20.107	-3.7486	-3.6648	0.75607	-1.4663	30.466	-5.3824
133.35	8.1105	48.947	-3.3675	0.22655	-1.3127	-0.11231	0.10125	-0.030383	0.66022	-1.3176	3619.3	20.157	3.2679	84.297	-46.87	79.897	75.016	20.107	-3.7486	-3.6648	0.75607	-1.4663	30.466	-5.3824
133.36	8.1089	48.933	-3.3681	0.22707	-1.3128	-0.11221	0.10742	-0.027653	0.66022	-1.3176	3618.6	20.149	3.267	84.303	-46.814	79.903	75.016	20.107	-3.7486	-3.6648	0.75607	-1.4663	30.466	-5.3824
133.38	8.1069	48.919	-3.3686	0.22762	-1.313	-0.11202	0.11354	-0.024885	0.66022	-1.3176	3617.9	20.142	3.266	84.309	-46.761	79.909	75.016	20.107	-3.7486	-3.6648	0.75607	-1.4663	30.466	-5.3824
133.39	8.1046	48.905	-3.3692	0.2282	-1.3131	-0.11172	0.11961	-0.022081	0.66022	-1.3176	3617.3	20.134	3.2649	84.314	-46.709	79.915	75.016	20.107	-3.7486	-3.6648	0.75607	-1.4663	30.466	-5.3824
133.41	8.102	48.89	-3.3698	0.22882	-1.3132	-0.11133	0.12563	-0.019242	0.66022	-1.3176	3616.6	20.126	3.2636	84.32	-46.659	79.922	75.016	20.107	-3.7486	-3.6648	0.75607	-1.4663	30.466	-5.3824
133.42	8.0991	48.875	-3.3703	0.22946	-1.3133	-0.11084	0.13159	-0.016367	0.66022	-1.3176	3616.0	20.118	3.2622	84.326	-46.611	79.928	75.016	20.107	-3.7486	-3.6648	0.75607	-1.4663	30.466	-5.3824
133.44	8.0959	48.86	-3.3709	0.23013	-1.3133	-0.11026	0.13749	-0.013459	0.66022	-1.3176	3615.3	20.111	3.2607	84.332	-46.564	79.934	75.016	20.107	-3.7486	-3.6648	0.75607	-1.4663	30.466	-5.3824
133.46	8.0923	48.845	-3.3714	0.23083	-1.3134	-0.10957	0.14333	-0.010517	0.66022	-1.3176	3614.7	20.103	3.259	84.338	-46.519	79.94	75.016	20.107	-3.7486	-3.6648	0.75607	-1.4663	30.466	-5.3824
133.47	8.0885	48.83	-3.372	0.23157	-1.3134	-0.10879	0.14911	-0.0075438	0.66022	-1.3176	3614.0	20.095	3.2573	84.343	-46.476	79.947	75.016	20.107	-3.7486	-3.6648	0.75607	-1.4663	30.466	-5.3824
133.49	8.0844	48.814	-3.3725	0.23233	-1.3135	-0.10791	0.15483	-0.004539	0.66022	-1.3176	3613.4	20.086	3.2554	84.349	-46.434	79.953	75.016	20.107	-3.7486	-3.6648	0.75607	-1.4663	30.466	-5.3824
133.51	8.08	48.799	-3.373	0.23311	-1.3135	-0.10693	0.16048	-0.0015039	0.66022	-1.3176	3612.7	20.078	3.2534	84.355	-46.395	79.959	75.016	20.107	-3.7486	-3.6648	0.75607	-1.4663	30.466	-5.3824
133.52	8.0753	48.783	-3.3736	0.23393	-1.3135	-0.10586	0.16606	0.0015605	0.66022	-1.3176	3612.1	20.07	3.2513	84.36	-46.357	79.965	75.016	20.107	-3.7486	-3.6648	0.75607	-1.4663	30.466	-5.3824
133.54	8.0704	48.767	-3.3741	0.23477	-1.3135	-0.10469	0.17158	0.0046532	0.66022	-1.3176	3611.4	20.062	3.2491	84.366	-46.321	79.972	75.016	20.107	-3.7486	-3.6648	0.75607	-1.4663	30.466	-5.3824
133.55	8.0652	48.751	-3.3746	0.23565	-1.3134	-0.10343	0.17702	0.0077732	0.66022	-1.3176	3610.8	20.053	3.2468	84.372	-46.286	79.978	75.016	20.107	-3.7486	-3.6648	0.75607	-1.4663	30.466	-5.3824
133.57	8.0597	48.735	-3.3751	0.23654	-1.3134	-0.10206	0.18238	0.01092	0.66022	-1.3176	3610.1	20.045	3.2443	84.378	-46.253	79.984	75.016	20.107	-3.7486	-3.6648	0.75607	-1.4663	30.466	-5.3824
133.59	8.054	48.719	-3.3756	0.23747	-1.3133	-0.10061	0.18767	0.014091	0.66022	-1.3176	3609.5	20.037	3.2418	84.383	-46.223	79.99	75.016	20.107	-3.7486	-3.6648	0.75607	-1.4663	30.466	-5.3824
133.6	8.0481	48.702	-3.3761	0.23842	-1.3133	-0.099057	0.19288	0.017287	0.66022	-1.3176	3608.8	20.028	3.2392	84.389	-46.193	79.996	75.016	20.107	-3.7486	-3.6648	0.75607	-1.4663	30.466	-5.3824
133.62	8.0419	48.686	-3.3766	0.2394	-1.3132	-0.097411	0.19801	0.020506	0.66022	-1.3176	3608.2	20.019	3.2365	84.395	-46.166	80.003	75.016	20.107	-3.7486	-3.6648	0.75607	-1.4663	30.466	-5.3824
133.64	8.0355	48.669	-3.3771	0.2404	-1.3131	-0.095672	0.20306	0.023748	0.66022	-1.3176	3607.5	20.011	3.2337	84.401	-46.141	80.009	75.016	20.107	-3.7486	-3.6648	0.75607	-1.4663	30.466	-5.3824
133.66	8.0289	48.652	-3.3776	0.24143	-1.3129	-0.09384	0.20803	0.02701	0.66022	-1.3176	3606.8	20.002	3.2308	84.406	-46.117	80.015	75.016	20.107	-3.7486	-3.6648	0.75607	-1.4663	30.466	-5.3824
133.67	8.0221	48.635	-3.378	0.24248	-1.3128	-0.093945	0.21281	0.027812	0.66022	-1.3176	3606.2	19.993	3.2279	84.412	-46.095	80.021	75.016	20.107	-3.7486	-3.6648	0.75607	-1.4663	30.466	-5.3824
133.69	8.0151	48.618	-3.3785	0.24356	-1.3126	-0.094711	0.21754	0.027804	0.66022	-1.3176	3605.5	19.985	3.2248	84.418	-46.074	80.028	75.016	20.107	-3.7486	-3.6648	0.75607	-1.4663	30.466	-5.3824
133.71	8.0078	48.601	-3.379	0.24466	-1.3125	-0.09547	0.22225	0.027822	0.66022	-1.3176	3604.9	19.976	3.2217	84.424	-46.056	80.034	75.016	20.107	-3.7486	-3.6648	0.75607	-1.4663	30.466	-5.3824
133.72	8.0004	48.584	-3.3795	0.24578	-1.3124	-0.096222	0.22694	0.027866	0.66022	-1.3176	3604.2	19.967	3.2185	84.429	-46.039	80.04	75.016	20.107	-3.7486	-3.6648	0.75607	-1.4663	30.466	-5.3824
133.74	7.9929	48.567	-3.38	0.24693	-1.3122	-0.096962	0.23161	0.027939	0.66022	-1.3176	3603.6	19.958	3.2152	84.435	-46.025	80.046	75.016	20.107	-3.7486	-3.6648	0.75607	-1.4663	30.466	-5.3824
133.76	7.9852	48.55	-3.3804	0.24809	-1.3121	-0.09769	0.23625	0.028042	0.66022	-1.3176	3602.9	19.949	3.2119	84.441	-46.012	80.053	75.016	20.107	-3.7486	-3.6648	0.75607	-1.4663	30.466	-5.3824
133.77	7.9774	48.532	-3.3809	0.24929	-1.3119	-0.098403	0.24086	0.028176	0.66022	-1.3176	3602.3	19.94	3.2085	84.447	-46.0	80.059	75.016	20.107	-3.7486	-3.6648	0.75607	-1.4663	30.466	-5.3824
133.79	7.9695	48.515	-3.3814	0.2505	-1.3118	-0.099099	0.24544	0.028344	0.66022	-1.3176	3601.6	19.931	3.2051	84.453	-45.991	80.065	75.016	20.107	-3.7486	-3.6648	0.75607	-1.4663	30.466	-5.3824
133.81	7.9614	48.497	-3.3819	0.25174	-1.3117	-0.099775	0.24998	0.028545	0.66022	-1.3176	3601.0	19.922	3.2017	84.459	-45.983	80.072	75.016	20.107	-3.7486	-3.6648	0.75607	-1.4663	30.466	-5.3824
133.83	7.9533	48.48	-3.3824	0.253	-1.3115	-0.10043	0.25448	0.028782	0.66022	-1.3176	3600.3	19.913	3.1982	84.465	-45.977	80.078	75.016	20.107	-3.7486	-3.6648	0.75607	-1.4663	30.466	-5.3824
133.84	7.9452	48.462	-3.3829	0.25429	-1.3114	-0.10106	0.25893	0.029056	0.66022	-1.3176	3599.7	19.904	3.1947	84.471	-45.973	80.085	75.016	20.107	-3.7486	-3.6648	0.75607	-1.4663	30.466	-5.3824
133.86	7.9369	48.445	-3.3834	0.25559	-1.3112	-0.10166	0.26333	0.029369	0.66022	-1.3176	3599.0	19.895	3.1911	84.476	-45.971	80.091	75.016	20.107	-3.7486	-3.6648	0.75607	-1.4663	30.466	-5.3824
133.88	7.9286	48.427	-3.3839	0.25692	-1.3111	-0.10224	0.26767	0.02972	0.66022	-1.3176	3598.4	19.886	3.1876	84.482	-45.971	80.097	75.016	20.107	-3.7486	-3.6648	0.75607	-1.4663	30.466	-5.3824
133.9	7.9203	48.409	-3.3845	0.25827	-1.3109	-0.10278	0.27195	0.030113	0.66022	-1.3176	3597.7	19.877	3.184	84.488	-45.972	80.104	75.016	20.107	-3.7486	-3.6648	0.75607	-1.4663	30.466	-5.3824
133.91	7.912	48.392	-3.385	0.25964	-1.3108	-0.10329	0.27617	0.030546	0.66022	-1.3176	3597.1	19.868	3.1804	84.494	-45.975	80.11	75.016	20.107	-3.7486	-3.6648	0.75607	-1.4663	30.466	-5.3824
133.93	7.9037	48.374	-3.3855	0.26103	-1.3106	-0.10376	0.28032	0.031022	0.66022	-1.3176	3596.4	19.859	3.1768	84.5	-45.98	80.117	75.016	20.107	-3.7486	-3.6648	0.75607	-1.4663	30.466	-5.3824
133.95	7.8954	48.356	-3.386	0.26244	-1.3105	-0.10419	0.28439	0.031542	0.66022	-1.3176	3595.8	19.85	3.1733	84.506	-45.987	80.123	75.016	20.107	-3.7486	-3.6648	0.75607	-1.4663	30.466	-5.3824
133.97	7.8871	48.339	-3.3865	0.26387	-1.3103	-0.10459	0.28839	0.032105	0.66022	-1.3176	3595.1	19.841	3.1697	84.513	-45.995	80.13	75.016	20.107	-3.7486	-3.6648	0.75607	-1.4663	30.466	-5.3824
133.99	7.8788	48.321	-3.3871	0.26533	-1.3102	-0.10493	0.29231	0.032714	0.66022	-1.3176	3594.5	19.832	3.1661	84.519	-46.005	80.136	75.016	20.107	-3.7486	-3.6648	0.75607	-1.4663	30.466	-5.3824
134.0	7.8706	48.304	-3.3876	0.2668	-1.31	-0.10523	0.29613	0.033368	0.66022	-1.3176	3593.8	19.823	3.1626	84.525	-46.017	80.143	75.016	20.107	-3.7486	-3.6648	0.75607	-1.4663	30.466	-5.3824
134.02	7.8624	48.287	-3.3881	0.26829	-1.3098	-0.10549	0.29987	0.034068	0.66022	-1.3176	3593.2	19.814	3.1591	84.531	-46.031	80.15	75.016	20.107	-3.7486	-3.6648	0.75607	-1.4663	30.466	-5.3824
134.04	7.8543	48.269	-3.3886	0.2698	-1.3096	-0.10569	0.30351	0.034814	0.66022	-1.3176	3592.5	19.805	3.1556	84.537	-46.047	80.156	75.016	20.107	-3.7486	-3.6648	0.75607	-1.4663	30.466	-5.3824
134.06	7.8463	48.252	-3.3892	0.27132	-1.3095	-0.10584	0.30704	0.035608	0.66022	-1.3176	3591.9	19.796	3.1521	84.543	-46.064	80.163	75.016	20.107	-3.7486	-3.6648	0.75607	-1.4663	30.466	-5.3824
134.08	7.8384	48.235	-3.3897	0.27287	-1.3093	-0.10593	0.31047	0.036449	0.66022	-1.3176	3591.2	19.787	3.1487	84.55	-46.083	80.17	75.016	20.107	-3.7486	-3.6648	0.75607	-1.4663	30.466	-5.3824
134.09	7.8306	48.218	-3.3902	0.27443	-1.3091	-0.10596	0.31379	0.037338	0.66022	-1.3176	3590.6	19.778	3.1453	84.556	-46.104	80.177	75.016	20.107	-3.7486	-3.6648	0.75607	-1.4663	30.466	-5.3824
134.11	7.8228	48.201	-3.3908	0.276	-1.3089	-0.10593	0.317	0.038274	0.66022	-1.3176	3589.9	19.769	3.142	84.562	-46.126	80.183	75.016	20.107	-3.7486	-3.6648	0.75607	-1.4663	30.466	-5.3824
134.13	7.8152	48.184	-3.3913	0.2776	-1.3087	-0.10584	0.32009	0.039258	0.66022	-1.3176	3589.3	19.76	3.1387	84.569	-46.15	80.19	75.016	20.107	-3.7486	-3.6648	0.75607	-1.4663	30.466	-5.3824
134.15	7.8077	48.168	-3.3918	0.2792	-1.3085	-0.10569	0.32305	0.04029	0.66022	-1.3176	3588.6	19.752	3.1355	84.575	-46.176	80.197	75.016	20.107	-3.7486	-3.6648	0.75607	-1.4663	30.466	-5.3824
134.16	7.8004	48.151	-3.3923	0.28083	-1.3083	-0.10547	0.32589	0.04137	0.66022	-1.3176	3588.0	19.743	3.1323	84.582	-46.204	80.204	75.016	20.107	-3.7486	-3.6648	0.75607	-1.4663	30.466	-5.3824
134.18	7.7932	48.135	-3.3929	0.28246	-1.3081	-0.10518	0.32859	0.042497	0.66022	-1.3176	3587.3	19.734	3.1291	84.588	-46.233	80.211	75.016	20.107	-3.7486	-3.6648	0.75607	-1.4663	30.466	-5.3824
134.2	7.7861	48.119	-3.3934	0.28411	-1.3079	-0.10482	0.33116	0.043671	0.66022	-1.3176	3586.7	19.726	3.126	84.595	-46.265	80.218	75.016	20.107	-3.7486	-3.6648	0.75607	-1.4663	30.466	-5.3824
134.22	7.7792	48.103	-3.3939	0.28577	-1.3077	-0.10439	0.33359	0.044892	0.66022	-1.3176	3586.0	19.717	3.123	84.601	-46.297	80.225	75.016	20.107	-3.7486	-3.6648	0.75607	-1.4663	30.466	-5.3824
134.24	7.7725	48.088	-3.3944	0.28745	-1.3074	-0.10388	0.33588	0.04616	0.66022	-1.3176	3585.4	19.709	3.1201	84.608	-46.332	80.232	75.016	20.107	-3.7486	-3.6648	0.75607	-1.4663	30.466	-5.3824
134.25	7.7659	48.072	-3.395	0.28913	-1.3072	-0.10329	0.33802	0.047473	0.66022	-1.3176	3584.7	19.701	3.1172	84.614	-46.368	80.239	75.016	20.107	-3.7486	-3.6648	0.75607	-1.4663	30.466	-5.3824
134.27	7.7596	48.057	-3.3955	0.29083	-1.307	-0.10263	0.34	0.048832	0.66022	-1.3176	3584.1	19.693	3.1144	84.621	-46.406	80.246	75.016	20.107	-3.7486	-3.6648	0.75607	-1.4663	30.466	-5.3824
134.29	7.7534	48.042	-3.396	0.29253	-1.3067	-0.10189	0.34184	0.050235	0.66022	-1.3176	3583.4	19.685	3.1117	84.628	-46.446	80.253	75.016	20.107	-3.7486	-3.6648	0.75607	-1.4663	30.466	-5.3824
134.31	7.7474	48.027	-3.3965	0.29425	-1.3065	-0.10107	0.34351	0.051682	0.66022	-1.3176	3582.8	19.677	3.109	84.635	-46.487	80.26	75.016	20.107	-3.7486	-3.6648	0.75607	-1.4663	30.466	-5.3824
134.32	7.7416	48.013	-3.397	0.29597	-1.3062	-0.10016	0.34502	0.053172	0.66022	-1.3176	3582.1	19.669	3.1064	84.641	-46.53	80.268	75.016	20.107	-3.7486	-3.6648	0.75607	-1.4663	30.466	-5.3824
134.34	7.736	47.999	-3.3975	0.2977	-1.3059	-0.099172	0.34637	0.054703	0.66022	-1.3176	3581.4	19.661	3.1039	84.648	-46.574	80.275	75.016	20.107	-3.7486	-3.6648	0.75607	-1.4663	30.466	-5.3824
134.36	7.7306	47.985	-3.398	0.29943	-1.3057	-0.098098	0.34755	0.056276	0.66022	-1.3176	3580.8	19.653	3.1015	84.655	-46.621	80.282	75.016	20.107	-3.7486	-3.6648	0.75607	-1.4663	30.466	-5.3824
134.38	7.7254	47.971	-3.3985	0.30117	-1.3054	-0.096938	0.34857	0.057889	0.66022	-1.3176	3580.1	19.646	3.0992	84.662	-46.668	80.29	75.016	20.107	-3.7486	-3.6648	0.75607	-1.4663	30.466	-5.3824
134.4	7.7205	47.958	-3.399	0.30292	-1.3051	-0.09569	0.3494	0.05954	0.66022	-1.3176	3579.5	19.639	3.0969	84.669	-46.718	80.297	75.016	20.107	-3.7486	-3.6648	0.75607	-1.4663	30.466	-5.3824
134.41	7.7157	47.945	-3.3994	0.30467	-1.3048	-0.094355	0.35007	0.061229	0.66022	-1.3176	3578.8	19.631	3.0948	84.676	-46.769	80.304	75.016	20.107	-3.7486	-3.6648	0.75607	-1.4663	30.466	-5.3824
134.43	7.7112	47.932	-3.3999	0.30642	-1.3045	-0.092928	0.35098	0.062955	0.66022	-1.3176	3578.2	19.624	3.0927	84.683	-46.822	80.312	75.016	20.107	-3.7486	-3.6648	0.75607	-1.4663	30.466	-5.3824
134.45	7.7069	47.92	-3.4004	0.30817	-1.3041	-0.09141	0.35177	0.064722	0.66022	-1.3176	3577.5	19.617	3.0907	84.69	-46.876	80.319	75.016	20.107	-3.7486	-3.6648	0.75607	-1.4663	30.466	-5.3824
134.46	7.7029	47.908	-3.4008	0.30994	-1.3038	-0.089799	0.35237	0.066527	0.66022	-1.3176	3576.9	19.61	3.0888	84.697	-46.932	80.327	75.016	20.107	-3.7486	-3.6648	0.75607	-1.4663	30.466	-5.3824
134.48	7.6991	47.896	-3.4013	0.3117	-1.3035	-0.088095	0.35279	0.068369	0.66022	-1.3176	3576.2	19.604	3.0871	84.704	-46.989	80.335	75.016	20.107	-3.7486	-3.6648	0.75607	-1.4663	30.466	-5.3824
134.5	7.6955	47.885	-3.4017	0.31346	-1.3031	-0.086297	0.35301	0.070247	0.66022	-1.3176	3575.6	19.597	3.0854	84.712	-47.049	80.342	75.016	20.107	-3.7486	-3.6648	0.75607	-1.4663	30.466	-5.3824
134.52	7.6922	47.874	-3.4021	0.31523	-1.3028	-0.084405	0.35304	0.072158	0.66022	-1.3176	3574.9	19.591	3.0837	84.719	-47.109	80.35	75.016	20.107	-3.7486	-3.6648	0.75607	-1.4663	30.466	-5.3824
134.53	7.6891	47.864	-3.4025	0.31699	-1.3024	-0.082417	0.35287	0.074102	0.66022	-1.3176	3574.2	19.584	3.0822	84.726	-47.171	80.358	75.016	20.107	-3.7486	-3.6648	0.75607	-1.4663	30.466	-5.3824
134.55	7.6862	47.854	-3.4029	0.31876	-1.302	-0.080334	0.3525	0.076076	0.66022	-1.3176	3573.6	19.578	3.0808	84.734	-47.235	80.365	75.016	20.107	-3.7486	-3.6648	0.75607	-1.4663	30.466	-5.3824
134.57	7.6836	47.844	-3.4033	0.32052	-1.3017	-0.078156	0.35194	0.078079	0.66022	-1.3176	3572.9	19.572	3.0795	84.741	-47.301	80.373	75.016	20.107	-3.7486	-3.6648	0.75607	-1.4663	30.466	-5.3824
134.58	7.6813	47.834	-3.4037	0.32228	-1.3013	-0.075881	0.35117	0.080108	0.66022	-1.3176	3572.3	19.566	3.0783	84.748	-47.367	80.381	75.016	20.107	-3.7486	-3.6648	0.75607	-1.4663	30.466	-5.3824
134.6	7.6792	47.826	-3.4041	0.32403	-1.3009	-0.07351	0.3502	0.082161	0.66022	-1.3176	3571.6	19.561	3.0772	84.756	-47.436	80.389	75.016	20.107	-3.7486	-3.6648	0.75607	-1.4663	30.466	-5.3824
134.62	7.6773	47.817	-3.4045	0.32578	-1.3004	-0.071044	0.34903	0.084237	0.66022	-1.3176	3570.9	19.555	3.0762	84.763	-47.506	80.397	75.016	20.107	-3.7486	-3.6648	0.75607	-1.4663	30.466	-5.3824
134.63	7.6757	47.809	-3.4048	0.32752	-1.3	-0.068481	0.34766	0.086334	0.66022	-1.3176	3570.3	19.55	3.0752	84.771	-47.577	80.405	75.016	20.107	-3.7486	-3.6648	0.75607	-1.4663	30.466	-5.3824
134.65	7.6743	47.801	-3.4051	0.32925	-1.2996	-0.065823	0.34608	0.088448	0.66022	-1.3176	3569.6	19.545	3.0744	84.779	-47.65	80.413	75.016	20.107	-3.7486	-3.6648	0.75607	-1.4663	30.466	-5.3824
134.67	7.6732	47.794	-3.4055	0.33098	-1.2991	-0.063071	0.34429	0.09058	0.66022	-1.3176	3569.0	19.54	3.0737	84.786	-47.724	80.421	75.016	20.107	-3.7486	-3.6648	0.75607	-1.4663	30.466	-5.3824
134.68	7.6724	47.787	-3.4058	0.3327	-1.2987	-0.060224	0.3423	0.092725	0.66022	-1.3176	3568.3	19.535	3.0731	84.794	-47.8	80.429	75.016	20.107	-3.7486	-3.6648	0.75607	-1.4663	30.466	-5.3824
134.7	7.6717	47.781	-3.4061	0.3344	-1.2982	-0.057283	0.34011	0.094881	0.66022	-1.3176	3567.6	19.531	3.0726	84.802	-47.878	80.437	75.016	20.107	-3.7486	-3.6648	0.75607	-1.4663	30.466	-5.3824
134.72	7.6714	47.775	-3.4063	0.3361	-1.2977	-0.054249	0.33771	0.097048	0.66022	-1.3176	3567.0	19.526	3.0721	84.81	-47.957	80.445	75.016	20.107	-3.7486	-3.6648	0.75607	-1.4663	30.466	-5.3824
134.73	7.6713	47.77	-3.4066	0.33778	-1.2972	-0.051124	0.33511	0.099221	0.66022	-1.3176	3566.3	19.522	3.0718	84.817	-48.037	80.454	75.016	20.107	-3.7486	-3.6648	0.75607	-1.4663	30.466	-5.3824
134.75	7.6714	47.765	-3.4069	0.33945	-1.2967	-0.047908	0.3323	0.1014	0.66022	-1.3176	3565.7	19.518	3.0716	84.825	-48.119	80.462	75.016	20.107	-3.7486	-3.6648	0.75607	-1.4663	30.466	-5.3824
134.76	7.6718	47.76	-3.4071	0.3411	-1.2962	-0.044602	0.3293	0.10358	0.66022	-1.3176	3565.0	19.514	3.0714	84.833	-48.202	80.47	75.016	20.107	-3.7486	-3.6648	0.75607	-1.4663	30.466	-5.3824
134.78	7.6724	47.756	-3.4073	0.34274	-1.2957	-0.041208	0.32609	0.10576	0.66022	-1.3176	3564.3	19.511	3.0714	84.841	-48.286	80.479	75.016	20.107	-3.7486	-3.6648	0.75607	-1.4663	30.466	-5.3824
134.79	7.6733	47.752	-3.4075	0.34436	-1.2952	-0.037727	0.32269	0.10794	0.66022	-1.3176	3563.7	19.507	3.0714	84.849	-48.372	80.487	75.016	20.107	-3.7486	-3.6648	0.75607	-1.4663	30.466	-5.3824
134.81	7.6744	47.749	-3.4077	0.34597	-1.2946	-0.03416	0.31909	0.11011	0.66022	-1.3176	3563.0	19.504	3.0716	84.857	-48.46	80.495	75.016	20.107	-3.7486	-3.6648	0.75607	-1.4663	30.466	-5.3824
134.83	7.6757	47.746	-3.4078	0.34755	-1.2941	-0.03051	0.3153	0.11228	0.66022	-1.3176	3562.3	19.501	3.0718	84.865	-48.548	80.504	75.016	20.107	-3.7486	-3.6648	0.75607	-1.4663	30.466	-5.3824
134.84	7.6773	47.744	-3.408	0.34912	-1.2935	-0.026778	0.31131	0.11444	0.66022	-1.3176	3561.7	19.498	3.0722	84.873	-48.639	80.512	75.016	20.107	-3.7486	-3.6648	0.75607	-1.4663	30.466	-5.3824
134.86	7.6791	47.742	-3.4081	0.35067	-1.2929	-0.022965	0.30713	0.11659	0.66022	-1.3176	3561.0	19.495	3.0726	84.882	-48.73	80.521	75.016	20.107	-3.7486	-3.6648	0.75607	-1.4663	30.466	-5.3824
134.87	7.6812	47.741	-3.4082	0.35219	-1.2923	-0.019075	0.30277	0.11872	0.66022	-1.3176	3560.4	19.493	3.0731	84.89	-48.823	80.53	75.016	20.107	-3.7486	-3.6648	0.75607	-1.4663	30.466	-5.3824
134.89	7.6835	47.74	-3.4083	0.35369	-1.2917	-0.015108	0.29822	0.12084	0.66022	-1.3176	3559.7	19.49	3.0738	84.898	-48.917	80.538	75.016	20.107	-3.7486	-3.6648	0.75607	-1.4663	30.466	-5.3824
134.9	7.686	47.739	-3.4084	0.35517	-1.2911	-0.011068	0.2935	0.12293	0.66022	-1.3176	3559.0	19.488	3.0745	84.906	-49.013	80.547	75.016	20.107	-3.7486	-3.6648	0.75607	-1.4663	30.466	-5.3824
134.92	7.6888	47.739	-3.4084	0.35663	-1.2905	-0.0069555	0.28859	0.12501	0.66022	-1.3176	3558.4	19.486	3.0753	84.915	-49.11	80.556	75.016	20.107	-3.7486	-3.6648	0.75607	-1.4663	30.466	-5.3824
134.93	7.6918	47.74	-3.4084	0.35806	-1.2899	-0.002774	0.28351	0.12707	0.66022	-1.3176	3557.7	19.484	3.0762	84.923	-49.208	80.564	75.016	20.107	-3.7486	-3.6648	0.75607	-1.4663	30.466	-5.3824
134.94	7.695	47.741	-3.4084	0.35946	-1.2892	0.0014742	0.27827	0.1291	0.66022	-1.3176	3557.0	19.483	3.0772	84.931	-49.308	80.573	75.016	20.107	-3.7486	-3.6648	0.75607	-1.4663	30.466	-5.3824
134.96	7.6984	47.742	-3.4084	0.36084	-1.2886	0.0057868	0.27285	0.1311	0.66022	-1.3176	3556.4	19.481	3.0782	84.94	-49.409	80.582	75.016	20.107	-3.7486	-3.6648	0.75607	-1.4663	30.466	-5.3824
134.97	7.7021	47.744	-3.4084	0.36219	-1.2879	0.010161	0.26728	0.13307	0.66022	-1.3176	3555.7	19.48	3.0794	84.948	-49.511	80.591	75.016	20.107	-3.7486	-3.6648	0.75607	-1.4663	30.466	-5.3824
134.99	7.706	47.746	-3.4083	0.36351	-1.2872	0.014594	0.26155	0.13501	0.66022	-1.3176	3555.0	19.479	3.0806	84.957	-49.615	80.6	75.016	20.107	-3.7486	-3.6648	0.75607	-1.4663	30.466	-5.3824
135.0	7.7101	47.748	-3.4082	0.36481	-1.2866	0.019084	0.25566	0.13692	0.66022	-1.3176	3554.3	19.478	3.082	84.966	-49.72	80.609	75.016	20.107	-3.7486	-3.6648	0.75607	-1.4663	30.466	-5.3824
135.02	7.7145	47.751	-3.4081	0.36607	-1.2859	0.023627	0.24963	0.13879	0.66022	-1.3176	3553.7	19.477	3.0834	84.974	-49.826	80.618	75.016	20.107	-3.7486	-3.6648	0.75607	-1.4663	30.466	-5.3824
135.03	7.719	47.755	-3.408	0.3673	-1.2852	0.02822	0.24345	0.14062	0.66022	-1.3176	3553.0	19.477	3.0849	84.983	-49.933	80.627	75.016	20.107	-3.7486	-3.6648	0.75607	-1.4663	30.466	-5.3824
135.04	7.7238	47.758	-3.4078	0.3685	-1.2845	0.032861	0.23714	0.14242	0.66022	-1.3176	3552.3	19.476	3.0865	84.991	-50.042	80.636	75.016	20.107	-3.7486	-3.6648	0.75607	-1.4663	30.466	-5.3824
135.06	7.7288	47.763	-3.4077	0.36967	-1.2838	0.037546	0.23069	0.14417	0.66022	-1.3176	3551.7	19.476	3.0882	85.0	-50.152	80.645	75.016	20.107	-3.7486	-3.6648	0.75607	-1.4663	30.466	-5.3824
135.07	7.734	47.767	-3.4075	0.37081	-1.283	0.042273	0.22412	0.14588	0.66022	-1.3176	3551.0	19.476	3.0899	85.009	-50.263	80.654	75.016	20.107	-3.7486	-3.6648	0.75607	-1.4663	30.466	-5.3824
135.09	7.7394	47.772	-3.4072	0.37191	-1.2823	0.047038	0.21742	0.14754	0.66022	-1.3176	3550.3	19.476	3.0918	85.018	-50.376	80.663	75.016	20.107	-3.7486	-3.6648	0.75607	-1.4663	30.466	-5.3824
135.1	7.745	47.778	-3.407	0.37298	-1.2816	0.051838	0.21061	0.14916	0.66022	-1.3176	3549.6	19.476	3.0937	85.027	-50.489	80.672	75.016	20.107	-3.7486	-3.6648	0.75607	-1.4663	30.466	-5.3824
135.11	7.7509	47.783	-3.4067	0.37402	-1.2808	0.05667	0.20368	0.15073	0.66022	-1.3176	3549.0	19.476	3.0957	85.035	-50.604	80.681	75.016	20.107	-3.7486	-3.6648	0.75607	-1.4663	30.466	-5.3824
135.13	7.7569	47.789	-3.4064	0.37502	-1.28	0.06153	0.19665	0.15225	0.66022	-1.3176	3548.3	19.477	3.0978	85.044	-50.72	80.691	75.016	20.107	-3.7486	-3.6648	0.75607	-1.4663	30.466	-5.3824
135.14	7.7632	47.796	-3.4061	0.37599	-1.2793	0.066416	0.18952	0.15372	0.66022	-1.3176	3547.6	19.478	3.1	85.053	-50.837	80.7	75.016	20.107	-3.7486	-3.6648	0.75607	-1.4663	30.466	-5.3824
135.15	7.7697	47.803	-3.4058	0.37692	-1.2785	0.071324	0.1823	0.15514	0.66022	-1.3176	3546.9	19.478	3.1023	85.062	-50.956	80.709	75.016	20.107	-3.7486	-3.6648	0.75607	-1.4663	30.466	-5.3824
135.17	7.7764	47.81	-3.4054	0.37781	-1.2777	0.07625	0.17499	0.15651	0.66022	-1.3176	3546.3	19.479	3.1046	85.071	-51.075	80.719	75.016	20.107	-3.7486	-3.6648	0.75607	-1.4663	30.466	-5.3824
135.18	7.7832	47.817	-3.405	0.37867	-1.2769	0.081192	0.16759	0.15781	0.66022	-1.3176	3545.6	19.48	3.107	85.08	-51.196	80.728	75.016	20.107	-3.7486	-3.6648	0.75607	-1.4663	30.466	-5.3824
135.19	7.7903	47.825	-3.4046	0.37948	-1.2761	0.086145	0.16012	0.15907	0.66022	-1.3176	3544.9	19.482	3.1095	85.089	-51.318	80.737	75.016	20.107	-3.7486	-3.6648	0.75607	-1.4663	30.466	-5.3824
135.21	7.7976	47.833	-3.4041	0.38027	-1.2754	0.091108	0.15258	0.16026	0.66022	-1.3176	3544.2	19.483	3.1121	85.098	-51.441	80.747	75.016	20.107	-3.7486	-3.6648	0.75607	-1.4663	30.466	-5.3824
135.22	7.8052	47.842	-3.4037	0.38101	-1.2745	0.096075	0.14498	0.1614	0.66022	-1.3176	3543.5	19.484	3.1148	85.108	-51.565	80.756	75.016	20.107	-3.7486	-3.6648	0.75607	-1.4663	30.466	-5.3824
135.23	7.8129	47.85	-3.4032	0.38172	-1.2737	0.10104	0.13732	0.16248	0.66022	-1.3176	3542.9	19.486	3.1175	85.117	-51.69	80.766	75.016	20.107	-3.7486	-3.6648	0.75607	-1.4663	30.466	-5.3824
135.24	7.8208	47.859	-3.4027	0.38238	-1.2729	0.10601	0.1296	0.1635	0.66022	-1.3176	3542.2	19.487	3.1204	85.126	-51.817	80.776	75.016	20.107	-3.7486	-3.6648	0.75607	-1.4663	30.466	-5.3824
135.26	7.829	47.868	-3.4021	0.38301	-1.2721	0.11097	0.12184	0.16446	0.66022	-1.3176	3541.5	19.489	3.1233	85.135	-51.944	80.785	75.016	20.107	-3.7486	-3.6648	0.75607	-1.4663	30.466	-5.3824
135.27	7.8373	47.878	-3.4016	0.3836	-1.2713	0.11593	0.11405	0.16536	0.66022	-1.3176	3540.8	19.491	3.1263	85.145	-52.073	80.795	75.016	20.107	-3.7486	-3.6648	0.75607	-1.4663	30.466	-5.3824
135.28	7.8459	47.888	-3.401	0.38415	-1.2704	0.12087	0.10621	0.1662	0.66022	-1.3176	3540.1	19.493	3.1293	85.154	-52.202	80.804	75.016	20.107	-3.7486	-3.6648	0.75607	-1.4663	30.466	-5.3824
135.3	7.8546	47.898	-3.4003	0.38466	-1.2696	0.1258	0.098355	0.16698	0.66022	-1.3176	3539.5	19.495	3.1325	85.163	-52.333	80.814	75.016	20.107	-3.7486	-3.6648	0.75607	-1.4663	30.466	-5.3824
135.31	7.8636	47.908	-3.3997	0.38514	-1.2688	0.13071	0.090475	0.16769	0.66022	-1.3176	3538.8	19.497	3.1357	85.173	-52.465	80.824	75.016	20.107	-3.7486	-3.6648	0.75607	-1.4663	30.466	-5.3824
135.32	7.8728	47.918	-3.399	0.38557	-1.2679	0.1356	0.082579	0.16834	0.66022	-1.3176	3538.1	19.499	3.1391	85.182	-52.597	80.834	75.016	20.107	-3.7486	-3.6648	0.75607	-1.4663	30.466	-5.3824
135.33	7.8822	47.929	-3.3984	0.38596	-1.2671	0.14046	0.074674	0.16893	0.66022	-1.3176	3537.4	19.502	3.1425	85.191	-52.731	80.843	75.016	20.107	-3.7486	-3.6648	0.75607	-1.4663	30.466	-5.3824
135.35	7.8918	47.94	-3.3976	0.38632	-1.2662	0.1453	0.066764	0.16946	0.66022	-1.3176	3536.7	19.504	3.146	85.201	-52.866	80.853	75.016	20.107	-3.7486	-3.6648	0.75607	-1.4663	30.466	-5.3824
135.36	7.9016	47.951	-3.3969	0.38663	-1.2654	0.1501	0.058857	0.16992	0.66022	-1.3176	3536.0	19.507	3.1495	85.21	-53.002	80.863	75.016	20.107	-3.7486	-3.6648	0.75607	-1.4663	30.466	-5.3824
135.37	7.9117	47.962	-3.3961	0.3869	-1.2646	0.15488	0.050958	0.17032	0.66022	-1.3176	3535.4	19.509	3.1532	85.22	-53.139	80.873	75.016	20.107	-3.7486	-3.6648	0.75607	-1.4663	30.466	-5.3824
135.38	7.922	47.973	-3.3953	0.38714	-1.2637	0.15961	0.043072	0.17066	0.66022	-1.3176	3534.7	19.512	3.1569	85.23	-53.276	80.883	75.016	20.107	-3.7486	-3.6648	0.75607	-1.4663	30.466	-5.3824
135.4	7.9324	47.985	-3.3945	0.38733	-1.2628	0.16431	0.035204	0.17094	0.66022	-1.3176	3534.0	19.514	3.1607	85.239	-53.415	80.893	75.016	20.107	-3.7486	-3.6648	0.75607	-1.4663	30.466	-5.3824
135.41	7.9432	47.996	-3.3937	0.38749	-1.262	0.16896	0.027361	0.17115	0.66022	-1.3176	3533.3	19.517	3.1647	85.249	-53.555	80.903	75.016	20.107	-3.7486	-3.6648	0.75607	-1.4663	30.466	-5.3824
135.42	7.9541	48.008	-3.3929	0.38761	-1.2611	0.17357	0.019546	0.1713	0.66022	-1.3176	3532.6	19.52	3.1687	85.258	-53.695	80.913	75.016	20.107	-3.7486	-3.6648	0.75607	-1.4663	30.466	-5.3824
135.43	7.9652	48.02	-3.392	0.38769	-1.2603	0.17813	0.011766	0.1714	0.66022	-1.3176	3531.9	19.523	3.1728	85.268	-53.836	80.923	75.016	20.107	-3.7486	-3.6648	0.75607	-1.4663	30.466	-5.3824
135.45	7.9766	48.032	-3.3911	0.38773	-1.2594	0.18264	0.0040261	0.17143	0.66022	-1.3176	3531.2	19.526	3.1769	85.278	-53.979	80.933	75.016	20.107	-3.7486	-3.6648	0.75607	-1.4663	30.466	-5.3824
135.46	7.9882	48.044	-3.3901	0.38773	-1.2586	0.18709	-0.0036701	0.1714	0.66022	-1.3176	3530.5	19.529	3.1812	85.288	-54.122	80.943	75.016	20.107	-3.7486	-3.6648	0.75607	-1.4663	30.466	-5.3824
135.47	8.0001	48.057	-3.3892	0.38769	-1.2577	0.19149	-0.011317	0.17131	0.66022	-1.3176	3529.8	19.531	3.1856	85.297	-54.266	80.953	75.016	20.107	-3.7486	-3.6648	0.75607	-1.4663	30.466	-5.3824
135.48	8.0122	48.069	-3.3882	0.38761	-1.2568	0.19583	-0.018911	0.17116	0.66022	-1.3176	3529.2	19.534	3.19	85.307	-54.411	80.963	75.016	20.107	-3.7486	-3.6648	0.75607	-1.4663	30.466	-5.3824
135.5	8.0245	48.082	-3.3872	0.3875	-1.256	0.20011	-0.026447	0.17096	0.66022	-1.3176	3528.5	19.537	3.1945	85.317	-54.557	80.974	75.016	20.107	-3.7486	-3.6648	0.75607	-1.4663	30.466	-5.3824
135.51	8.037	48.094	-3.3862	0.38735	-1.2551	0.20433	-0.03392	0.17069	0.66022	-1.3176	3527.8	19.541	3.1992	85.327	-54.703	80.984	75.016	20.107	-3.7486	-3.6648	0.75607	-1.4663	30.466	-5.3824
135.52	8.0498	48.107	-3.3852	0.38716	-1.2543	0.20849	-0.041327	0.17038	0.66022	-1.3176	3527.1	19.544	3.2039	85.337	-54.851	80.994	75.016	20.107	-3.7486	-3.6648	0.75607	-1.4663	30.466	-5.3824
135.53	8.0629	48.119	-3.3841	0.38694	-1.2534	0.21257	-0.048663	0.17	0.66022	-1.3176	3526.4	19.547	3.2087	85.347	-54.999	81.004	75.016	20.107	-3.7486	-3.6648	0.75607	-1.4663	30.466	-5.3824
135.55	8.0762	48.132	-3.3831	0.38668	-1.2526	0.21659	-0.055926	0.16957	0.66022	-1.3176	3525.7	19.55	3.2136	85.357	-55.148	81.015	75.016	20.107	-3.7486	-3.6648	0.75607	-1.4663	30.466	-5.3824
135.56	8.0897	48.145	-3.382	0.38638	-1.2517	0.22054	-0.063111	0.16909	0.66022	-1.3176	3525.0	19.553	3.2186	85.367	-55.297	81.025	75.016	20.107	-3.7486	-3.6648	0.75607	-1.4663	30.466	-5.3824
135.57	8.1035	48.158	-3.3809	0.38604	-1.2509	0.22441	-0.070214	0.16856	0.66022	-1.3176	3524.3	19.556	3.2238	85.377	-55.448	81.035	75.016	20.107	-3.7486	-3.6648	0.75607	-1.4663	30.466	-5.3824
135.58	8.1175	48.17	-3.3797	0.38568	-1.2501	0.22821	-0.077233	0.16798	0.66022	-1.3176	3523.6	19.559	3.229	85.387	-55.599	81.046	75.016	20.107	-3.7486	-3.6648	0.75607	-1.4663	30.466	-5.3824
135.6	8.1318	48.183	-3.3786	0.38527	-1.2492	0.23193	-0.084164	0.16735	0.66022	-1.3176	3522.9	19.562	3.2343	85.397	-55.75	81.056	75.016	20.107	-3.7486	-3.6648	0.75607	-1.4663	30.466	-5.3824
135.61	8.1463	48.196	-3.3774	0.38483	-1.2484	0.23558	-0.091005	0.16666	0.66022	-1.3176	3522.2	19.565	3.2397	85.407	-55.903	81.067	75.016	20.107	-3.7486	-3.6648	0.75607	-1.4663	30.466	-5.3824
135.62	8.1611	48.209	-3.3762	0.38436	-1.2475	0.23915	-0.097752	0.16594	0.66022	-1.3176	3521.5	19.568	3.2452	85.417	-56.056	81.077	75.016	20.107	-3.7486	-3.6648	0.75607	-1.4663	30.466	-5.3824
135.64	8.1762	48.222	-3.375	0.38386	-1.2467	0.24264	-0.1044	0.16516	0.66022	-1.3176	3520.8	19.572	3.2508	85.427	-56.209	81.088	75.016	20.107	-3.7486	-3.6648	0.75607	-1.4663	30.466	-5.3824
135.65	8.1915	48.235	-3.3738	0.38332	-1.2459	0.24604	-0.11096	0.16434	0.66022	-1.3176	3520.1	19.575	3.2565	85.438	-56.364	81.098	75.016	20.107	-3.7486	-3.6648	0.75607	-1.4663	30.466	-5.3824
135.66	8.2071	48.247	-3.3726	0.38275	-1.2451	0.24937	-0.11741	0.16348	0.66022	-1.3176	3519.4	19.578	3.2623	85.448	-56.518	81.109	75.016	20.107	-3.7486	-3.6648	0.75607	-1.4663	30.466	-5.3824
135.67	8.223	48.26	-3.3713	0.38214	-1.2443	0.25261	-0.12376	0.16258	0.66022	-1.3176	3518.7	19.581	3.2682	85.458	-56.674	81.119	75.016	20.107	-3.7486	-3.6648	0.75607	-1.4663	30.466	-5.3824
135.69	8.2391	48.273	-3.37	0.38151	-1.2435	0.25577	-0.13	0.16164	0.66022	-1.3176	3518.0	19.584	3.2743	85.468	-56.83	81.13	75.016	20.107	-3.7486	-3.6648	0.75607	-1.4663	30.466	-5.3824
135.7	8.2555	48.286	-3.3688	0.38084	-1.2426	0.25884	-0.13614	0.16066	0.66022	-1.3176	3517.3	19.587	3.2804	85.479	-56.986	81.14	75.016	20.107	-3.7486	-3.6648	0.75607	-1.4663	30.466	-5.3824
135.71	8.2722	48.298	-3.3674	0.38015	-1.2418	0.26183	-0.14217	0.15964	0.66022	-1.3176	3516.6	19.59	3.2866	85.489	-57.143	81.151	75.016	20.107	-3.7486	-3.6648	0.75607	-1.4663	30.466	-5.3824
135.73	8.2891	48.311	-3.3661	0.37942	-1.2411	0.26473	-0.14809	0.15859	0.66022	-1.3176	3515.9	19.593	3.293	85.499	-57.3	81.162	75.016	20.107	-3.7486	-3.6648	0.75607	-1.4663	30.466	-5.3824
135.74	8.3063	48.324	-3.3648	0.37867	-1.2403	0.26754	-0.1539	0.1575	0.66022	-1.3176	3515.2	19.596	3.2994	85.51	-57.458	81.173	75.016	20.107	-3.7486	-3.6648	0.75607	-1.4663	30.466	-5.3824
135.75	8.3238	48.336	-3.3635	0.37788	-1.2395	0.27027	-0.1596	0.15638	0.66022	-1.3176	3514.5	19.599	3.306	85.52	-57.616	81.183	75.016	20.107	-3.7486	-3.6648	0.75607	-1.4663	30.466	-5.3824
135.77	8.3416	48.349	-3.3621	0.37707	-1.2387	0.27291	-0.16519	0.15523	0.66022	-1.3176	3513.8	19.602	3.3126	85.531	-57.774	81.194	75.016	20.107	-3.7486	-3.6648	0.75607	-1.4663	30.466	-5.3824
135.78	8.3597	48.361	-3.3607	0.37623	-1.2379	0.27546	-0.17066	0.15405	0.66022	-1.3176	3513.1	19.605	3.3194	85.541	-57.933	81.205	75.016	20.107	-3.7486	-3.6648	0.75607	-1.4663	30.466	-5.3824
135.79	8.378	48.374	-3.3593	0.37537	-1.2372	0.27792	-0.17602	0.15284	0.66022	-1.3176	3512.4	19.608	3.3263	85.552	-58.092	81.216	75.016	20.107	-3.7486	-3.6648	0.75607	-1.4663	30.466	-5.3824
135.81	8.3966	48.386	-3.3579	0.37447	-1.2364	0.2803	-0.18127	0.1516	0.66022	-1.3176	3511.7	19.611	3.3333	85.562	-58.251	81.226	75.016	20.107	-3.7486	-3.6648	0.75607	-1.4663	30.466	-5.3824
135.82	8.4155	48.398	-3.3565	0.37355	-1.2356	0.28259	-0.1864	0.15034	0.66022	-1.3176	3511.0	19.613	3.3404	85.573	-58.411	81.237	75.016	20.107	-3.7486	-3.6648	0.75607	-1.4663	30.466	-5.3824
135.83	8.4347	48.411	-3.3551	0.37261	-1.2349	0.28479	-0.19141	0.14906	0.66022	-1.3176	3510.3	19.616	3.3476	85.583	-58.571	81.248	75.016	20.107	-3.7486	-3.6648	0.75607	-1.4663	30.466	-5.3824
135.85	8.4542	48.423	-3.3537	0.37164	-1.2341	0.2869	-0.19631	0.14775	0.66022	-1.3176	3509.6	19.619	3.3549	85.594	-58.731	81.259	75.016	20.107	-3.7486	-3.6648	0.75607	-1.4663	30.466	-5.3824
135.86	8.4739	48.435	-3.3523	0.37065	-1.2334	0.28893	-0.2011	0.14643	0.66022	-1.3176	3508.8	19.622	3.3623	85.604	-58.891	81.27	75.016	20.107	-3.7486	-3.6648	0.75607	-1.4663	30.466	-5.3824
135.87	8.494	48.447	-3.3508	0.36963	-1.2327	0.29087	-0.20577	0.14508	0.66022	-1.3176	3508.1	19.624	3.3699	85.615	-59.051	81.281	75.016	20.107	-3.7486	-3.6648	0.75607	-1.4663	30.466	-5.3824
135.89	8.5143	48.459	-3.3493	0.36859	-1.232	0.29272	-0.21033	0.14372	0.66022	-1.3176	3507.4	19.627	3.3775	85.626	-59.211	81.292	75.016	20.107	-3.7486	-3.6648	0.75607	-1.4663	30.466	-5.3824
135.9	8.5349	48.471	-3.3479	0.36753	-1.2312	0.29449	-0.21477	0.14234	0.66022	-1.3176	3506.7	19.63	3.3853	85.636	-59.371	81.303	75.016	20.107	-3.7486	-3.6648	0.75607	-1.4663	30.466	-5.3824
135.91	8.5558	48.482	-3.3464	0.36644	-1.2305	0.29617	-0.2191	0.14094	0.66022	-1.3176	3506.0	19.632	3.3932	85.647	-59.531	81.314	75.016	20.107	-3.7486	-3.6648	0.75607	-1.4663	30.466	-5.3824
135.93	8.577	48.494	-3.3449	0.36533	-1.2298	0.29777	-0.22331	0.13954	0.66022	-1.3176	3505.3	19.635	3.4012	85.658	-59.691	81.325	75.016	20.107	-3.7486	-3.6648	0.75607	-1.4663	30.466	-5.3824
135.94	8.5985	48.506	-3.3434	0.36421	-1.2291	0.29928	-0.22742	0.13812	0.66022	-1.3176	3504.6	19.637	3.4092	85.668	-59.851	81.336	75.016	20.107	-3.7486	-3.6648	0.75607	-1.4663	30.466	-5.3824
135.95	8.6202	48.517	-3.3419	0.36306	-1.2285	0.30071	-0.23141	0.13668	0.66022	-1.3176	3503.9	19.64	3.4175	85.679	-60.011	81.347	75.016	20.107	-3.7486	-3.6648	0.75607	-1.4663	30.466	-5.3824
135.97	8.6423	48.529	-3.3404	0.36189	-1.2278	0.30206	-0.23529	0.13524	0.66022	-1.3176	3503.2	19.642	3.4258	85.69	-60.171	81.358	75.016	20.107	-3.7486	-3.6648	0.75607	-1.4663	30.466	-5.3824
135.98	8.6646	48.54	-3.3389	0.36071	-1.2271	0.30333	-0.23907	0.1338	0.66022	-1.3176	3502.5	19.644	3.4342	85.701	-60.33	81.369	75.016	20.107	-3.7486	-3.6648	0.75607	-1.4663	30.466	-5.3824
136.0	8.6871	48.551	-3.3374	0.3595	-1.2264	0.30451	-0.24273	0.13234	0.66022	-1.3176	3501.7	19.647	3.4427	85.711	-60.489	81.38	75.016	20.107	-3.7486	-3.6648	0.75607	-1.4663	30.466	-5.3824
136.01	8.71	48.562	-3.3359	0.35828	-1.2258	0.30562	-0.24629	0.13088	0.66022	-1.3176	3501.0	19.649	3.4514	85.722	-60.647	81.392	75.016	20.107	-3.7486	-3.6648	0.75607	-1.4663	30.466	-5.3824
136.02	8.7331	48.573	-3.3343	0.35704	-1.2251	0.30665	-0.24974	0.12941	0.66022	-1.3176	3500.3	19.651	3.4601	85.733	-60.805	81.403	75.016	20.107	-3.7486	-3.6648	0.75607	-1.4663	30.466	-5.3824
136.04	8.7566	48.584	-3.3328	0.35578	-1.2245	0.3076	-0.25309	0.12794	0.66022	-1.3176	3499.6	19.654	3.4689	85.744	-60.963	81.414	75.016	20.107	-3.7486	-3.6648	0.75607	-1.4663	30.466	-5.3824
136.05	8.7802	48.595	-3.3313	0.35451	-1.2239	0.30848	-0.25634	0.12647	0.66022	-1.3176	3498.9	19.656	3.4779	85.755	-61.12	81.425	75.016	20.107	-3.7486	-3.6648	0.75607	-1.4663	30.466	-5.3824
136.07	8.8042	48.606	-3.3297	0.35322	-1.2232	0.30928	-0.25948	0.125	0.66022	-1.3176	3498.2	19.658	3.4869	85.766	-61.276	81.436	75.016	20.107	-3.7486	-3.6648	0.75607	-1.4663	30.466	-5.3824
136.08	8.8284	48.617	-3.3282	0.35192	-1.2226	0.31001	-0.26252	0.12353	0.66022	-1.3176	3497.5	19.66	3.4961	85.777	-61.432	81.448	75.016	20.107	-3.7486	-3.6648	0.75607	-1.4663	30.466	-5.3824
136.09	8.8529	48.628	-3.3266	0.3506	-1.222	0.31066	-0.26547	0.12205	0.66022	-1.3176	3496.7	19.662	3.5054	85.787	-61.587	81.459	75.016	20.107	-3.7486	-3.6648	0.75607	-1.4663	30.466	-5.3824
136.11	8.8776	48.638	-3.3251	0.34926	-1.2214	0.31125	-0.26831	0.12058	0.66022	-1.3176	3496.0	19.664	3.5147	85.798	-61.741	81.47	75.016	20.107	-3.7486	-3.6648	0.75607	-1.4663	30.466	-5.3824
136.12	8.9026	48.649	-3.3235	0.34791	-1.2208	0.31176	-0.27106	0.11911	0.66022	-1.3176	3495.3	19.666	3.5242	85.809	-61.894	81.481	75.016	20.107	-3.7486	-3.6648	0.75607	-1.4663	30.466	-5.3824
136.14	8.9278	48.659	-3.3219	0.34655	-1.2202	0.3122	-0.27372	0.11765	0.66022	-1.3176	3494.6	19.668	3.5337	85.82	-62.046	81.493	75.016	20.107	-3.7486	-3.6648	0.75607	-1.4663	30.466	-5.3824
136.15	8.9533	48.669	-3.3204	0.34518	-1.2196	0.31258	-0.27628	0.11619	0.66022	-1.3176	3493.9	19.67	3.5434	85.831	-62.197	81.504	75.016	20.107	-3.7486	-3.6648	0.75607	-1.4663	30.466	-5.3824
136.17	8.9791	48.68	-3.3188	0.34379	-1.219	0.31289	-0.27876	0.11473	0.66022	-1.3176	3493.2	19.672	3.5531	85.842	-62.346	81.515	75.016	20.107	-3.7486	-3.6648	0.75607	-1.4663	30.466	-5.3824
136.18	9.005	48.69	-3.3172	0.34239	-1.2185	0.31314	-0.28114	0.11328	0.66022	-1.3176	3492.4	19.674	3.563	85.853	-62.495	81.526	75.016	20.107	-3.7486	-3.6648	0.75607	-1.4663	30.466	-5.3824
136.19	9.0313	48.7	-3.3157	0.34098	-1.2179	0.31332	-0.28343	0.11183	0.66022	-1.3176	3491.7	19.676	3.5729	85.864	-62.641	81.538	75.016	20.107	-3.7486	-3.6648	0.75607	-1.4663	30.466	-5.3824
136.21	9.0577	48.71	-3.3141	0.33955	-1.2173	0.31344	-0.28564	0.1104	0.66022	-1.3176	3491.0	19.678	3.5829	85.875	-62.787	81.549	75.016	20.107	-3.7486	-3.6648	0.75607	-1.4663	30.466	-5.3824
136.22	9.0844	48.72	-3.3125	0.33812	-1.2168	0.3135	-0.28776	0.10897	0.66022	-1.3176	3490.3	19.679	3.593	85.886	-62.93	81.56	75.016	20.107	-3.7486	-3.6648	0.75607	-1.4663	30.466	-5.3824
136.24	9.1113	48.73	-3.311	0.33668	-1.2162	0.3135	-0.2898	0.10754	0.66022	-1.3176	3489.6	19.681	3.6032	85.897	-63.072	81.572	75.016	20.107	-3.7486	-3.6648	0.75607	-1.4663	30.466	-5.3824
136.25	9.1384	48.739	-3.3094	0.33522	-1.2157	0.31344	-0.29176	0.10613	0.66022	-1.3176	3488.9	19.683	3.6135	85.908	-63.211	81.583	75.016	20.107	-3.7486	-3.6648	0.75607	-1.4663	30.466	-5.3824
136.27	9.1657	48.749	-3.3078	0.33376	-1.2152	0.31332	-0.29364	0.10472	0.66022	-1.3176	3488.1	19.685	3.6238	85.919	-63.349	81.594	75.016	20.107	-3.7486	-3.6648	0.75607	-1.4663	30.466	-5.3824
136.28	9.1932	48.759	-3.3063	0.33229	-1.2147	0.31315	-0.29543	0.10333	0.66022	-1.3176	3487.4	19.686	3.6342	85.93	-63.484	81.606	75.016	20.107	-3.7486	-3.6648	0.75607	-1.4663	30.466	-5.3824
136.3	9.2209	48.768	-3.3047	0.3308	-1.2142	0.31292	-0.29715	0.10194	0.66022	-1.3176	3486.7	19.688	3.6447	85.941	-63.617	81.617	75.016	20.107	-3.7486	-3.6648	0.75607	-1.4663	30.466	-5.3824
136.31	9.2488	48.778	-3.3031	0.32931	-1.2136	0.31264	-0.2988	0.10057	0.66022	-1.3176	3486.0	19.689	3.6553	85.952	-63.747	81.628	75.016	20.107	-3.7486	-3.6648	0.75607	-1.4663	30.466	-5.3824
136.33	9.2769	48.787	-3.3016	0.32782	-1.2131	0.31231	-0.30037	0.099201	0.66022	-1.3176	3485.3	19.691	3.666	85.963	-63.875	81.64	75.016	20.107	-3.7486	-3.6648	0.75607	-1.4663	30.466	-5.3824
136.34	9.3052	48.796	-3.3	0.32631	-1.2127	0.31193	-0.30186	0.097846	0.66022	-1.3176	3484.5	19.692	3.6767	85.974	-63.999	81.651	75.016	20.107	-3.7486	-3.6648	0.75607	-1.4663	30.466	-5.3824
136.35	9.3337	48.806	-3.2985	0.3248	-1.2122	0.3115	-0.30329	0.096502	0.66022	-1.3176	3483.8	19.694	3.6875	85.985	-64.12	81.662	75.016	20.107	-3.7486	-3.6648	0.75607	-1.4663	30.466	-5.3824
136.37	9.3623	48.815	-3.2969	0.32328	-1.2117	0.31102	-0.30464	0.095169	0.66022	-1.3176	3483.1	19.695	3.6983	85.996	-64.238	81.674	75.016	20.107	-3.7486	-3.6648	0.75607	-1.4663	30.466	-5.3824
136.38	9.3911	48.824	-3.2954	0.32175	-1.2112	0.31049	-0.30592	0.093848	0.66022	-1.3176	3482.4	19.697	3.7093	86.007	-64.352	81.685	75.016	20.107	-3.7486	-3.6648	0.75607	-1.4663	30.466	-5.3824
136.4	9.4201	48.833	-3.2938	0.32022	-1.2108	0.30992	-0.30714	0.092537	0.66022	-1.3176	3481.6	19.698	3.7202	86.018	-64.463	81.696	75.016	20.107	-3.7486	-3.6648	0.75607	-1.4663	30.466	-5.3824
136.41	9.4492	48.842	-3.2923	0.31868	-1.2103	0.30931	-0.30828	0.091238	0.66022	-1.3176	3480.9	19.7	3.7313	86.029	-64.569	81.708	75.016	20.107	-3.7486	-3.6648	0.75607	-1.4663	30.466	-5.3824
136.43	9.4784	48.851	-3.2907	0.31714	-1.2098	0.30865	-0.30936	0.089951	0.66022	-1.3176	3480.2	19.701	3.7424	86.04	-64.671	81.719	75.016	20.107	-3.7486	-3.6648	0.75607	-1.4663	30.466	-5.3824
136.44	9.5078	48.86	-3.2892	0.31559	-1.2094	0.30794	-0.31038	0.088675	0.66022	-1.3176	3479.5	19.702	3.7535	86.051	-64.768	81.73	75.016	20.107	-3.7486	-3.6648	0.75607	-1.4663	30.466	-5.3824
136.46	9.5373	48.868	-3.2876	0.31403	-1.209	0.3072	-0.31133	0.08741	0.66022	-1.3176	3478.8	19.704	3.7647	86.062	-64.861	81.742	75.016	20.107	-3.7486	-3.6648	0.75607	-1.4663	30.466	-5.3824
136.47	9.5669	48.877	-3.2861	0.31247	-1.2085	0.30641	-0.31222	0.086157	0.66022	-1.3176	3478.0	19.705	3.7759	86.073	-64.948	81.753	75.016	20.107	-3.7486	-3.6648	0.75607	-1.4663	30.466	-5.3824
136.49	9.5967	48.886	-3.2846	0.31091	-1.2081	0.30559	-0.31304	0.084915	0.66022	-1.3176	3477.3	19.706	3.7872	86.084	-65.03	81.764	75.016	20.107	-3.7486	-3.6648	0.75607	-1.4663	30.466	-5.3824
136.5	9.6265	48.894	-3.283	0.30934	-1.2077	0.30472	-0.3138	0.083684	0.66022	-1.3176	3476.6	19.708	3.7985	86.095	-65.107	81.776	75.016	20.107	-3.7486	-3.6648	0.75607	-1.4663	30.466	-5.3824
136.51	9.6565	48.903	-3.2815	0.30777	-1.2073	0.30382	-0.31451	0.082465	0.66022	-1.3176	3475.9	19.709	3.8098	86.106	-65.177	81.787	75.016	20.107	-3.7486	-3.6648	0.75607	-1.4663	30.466	-5.3824
136.53	9.6865	48.911	-3.28	0.3062	-1.2068	0.30288	-0.31515	0.081256	0.66022	-1.3176	3475.1	19.71	3.8212	86.117	-65.242	81.798	75.016	20.107	-3.7486	-3.6648	0.75607	-1.4663	30.466	-5.3824
136.54	9.7166	48.919	-3.2785	0.30462	-1.2064	0.30191	-0.31573	0.080058	0.66022	-1.3176	3474.4	19.711	3.8326	86.128	-65.3	81.809	75.016	20.107	-3.7486	-3.6648	0.75607	-1.4663	30.466	-5.3824
136.56	9.7469	48.928	-3.277	0.30304	-1.206	0.3009	-0.31625	0.07887	0.66022	-1.3176	3473.7	19.712	3.8441	86.139	-65.352	81.821	75.016	20.107	-3.7486	-3.6648	0.75607	-1.4663	30.466	-5.3824
136.57	9.7771	48.936	-3.2755	0.30146	-1.2057	0.29985	-0.31672	0.077693	0.66022	-1.3176	3473.0	19.713	3.8555	86.15	-65.397	81.832	75.016	20.107	-3.7486	-3.6648	0.75607	-1.4663	30.466	-5.3824
136.59	9.8074	48.944	-3.274	0.29987	-1.2053	0.29878	-0.31712	0.076526	0.66022	-1.3176	3472.2	19.714	3.867	86.161	-65.435	81.843	75.016	20.107	-3.7486	-3.6648	0.75607	-1.4663	30.466	-5.3824
136.6	9.8378	48.952	-3.2725	0.29829	-1.2049	0.29766	-0.31747	0.075369	0.66022	-1.3176	3471.5	19.715	3.8785	86.172	-65.465	81.854	75.016	20.107	-3.7486	-3.6648	0.75607	-1.4663	30.466	-5.3824
136.62	9.8683	48.96	-3.271	0.2967	-1.2045	0.29652	-0.31776	0.074221	0.66022	-1.3176	3470.8	19.717	3.8901	86.182	-65.489	81.866	75.016	20.107	-3.7486	-3.6648	0.75607	-1.4663	30.466	-5.3824
136.63	9.8987	48.968	-3.2695	0.29511	-1.2041	0.29534	-0.31799	0.073083	0.66022	-1.3176	3470.1	19.718	3.9016	86.193	-65.505	81.877	75.016	20.107	-3.7486	-3.6648	0.75607	-1.4663	30.466	-5.3824
136.64	9.9292	48.976	-3.2681	0.29352	-1.2038	0.29413	-0.31817	0.071954	0.66022	-1.3176	3469.3	19.718	3.9132	86.204	-65.514	81.888	75.016	20.107	-3.7486	-3.6648	0.75607	-1.4663	30.466	-5.3824
136.66	9.9597	48.983	-3.2666	0.29193	-1.2034	0.29289	-0.31829	0.070833	0.66022	-1.3176	3468.6	19.719	3.9247	86.215	-65.516	81.899	75.016	20.107	-3.7486	-3.6648	0.75607	-1.4663	30.466	-5.3824
136.67	9.9903	48.991	-3.2651	0.29034	-1.2031	0.29162	-0.31835	0.069721	0.66022	-1.3176	3467.9	19.72	3.9363	86.226	-65.51	81.91	75.016	20.107	-3.7486	-3.6648	0.75607	-1.4663	30.466	-5.3824
136.69	10.021	48.998	-3.2637	0.28875	-1.2027	0.29032	-0.31835	0.068617	0.66022	-1.3176	3467.2	19.721	3.9478	86.236	-65.497	81.921	75.016	20.107	-3.7486	-3.6648	0.75607	-1.4663	30.466	-5.3824
136.7	10.051	49.006	-3.2622	0.28715	-1.2024	0.28899	-0.3183	0.06752	0.66022	-1.3176	3466.4	19.722	3.9594	86.247	-65.477	81.932	75.016	20.107	-3.7486	-3.6648	0.75607	-1.4663	30.466	-5.3824
136.72	10.082	49.013	-3.2608	0.28556	-1.2021	0.28763	-0.31819	0.066431	0.66022	-1.3176	3465.7	19.723	3.9709	86.258	-65.449	81.943	75.016	20.107	-3.7486	-3.6648	0.75607	-1.4663	30.466	-5.3824
136.73	10.112	49.021	-3.2593	0.28397	-1.2017	0.28624	-0.31803	0.065349	0.66022	-1.3176	3465.0	19.724	3.9825	86.268	-65.415	81.954	75.016	20.107	-3.7486	-3.6648	0.75607	-1.4663	30.466	-5.3824
136.74	10.143	49.028	-3.2579	0.28238	-1.2014	0.28482	-0.31781	0.064273	0.66022	-1.3176	3464.3	19.725	3.994	86.279	-65.374	81.965	75.016	20.107	-3.7486	-3.6648	0.75607	-1.4663	30.466	-5.3824
136.76	10.173	49.035	-3.2565	0.28079	-1.2011	0.28328	-0.3178	0.063208	0.66022	-1.3176	3463.5	19.725	4.0055	86.29	-65.327	81.976	75.016	20.107	-3.7486	-3.6648	0.75607	-1.4663	30.466	-5.3824
136.77	10.204	49.042	-3.2551	0.2792	-1.2008	0.28161	-0.31802	0.062149	0.66022	-1.3176	3462.8	19.726	4.017	86.3	-65.273	81.987	75.016	20.107	-3.7486	-3.6648	0.75607	-1.4663	30.466	-5.3824
136.79	10.234	49.049	-3.2537	0.27761	-1.2005	0.27992	-0.31818	0.06109	0.66022	-1.3176	3462.1	19.727	4.0285	86.311	-65.213	81.998	75.016	20.107	-3.7486	-3.6648	0.75607	-1.4663	30.466	-5.3824
136.8	10.264	49.056	-3.2523	0.27602	-1.2002	0.2782	-0.31826	0.060031	0.66022	-1.3176	3461.4	19.727	4.0399	86.322	-65.147	82.009	75.016	20.107	-3.7486	-3.6648	0.75607	-1.4663	30.466	-5.3824
136.82	10.295	49.063	-3.2509	0.27443	-1.1999	0.27645	-0.31828	0.05897	0.66022	-1.3176	3460.6	19.728	4.0514	86.332	-65.076	82.02	75.016	20.107	-3.7486	-3.6648	0.75607	-1.4663	30.466	-5.3824
136.83	10.325	49.069	-3.2495	0.27284	-1.1996	0.27467	-0.31823	0.057909	0.66022	-1.3176	3459.9	19.728	4.0628	86.343	-64.999	82.031	75.016	20.107	-3.7486	-3.6648	0.75607	-1.4663	30.466	-5.3824
136.84	10.355	49.076	-3.2482	0.27125	-1.1993	0.27286	-0.3181	0.056846	0.66022	-1.3176	3459.2	19.729	4.0741	86.353	-64.917	82.042	75.016	20.107	-3.7486	-3.6648	0.75607	-1.4663	30.466	-5.3824
136.86	10.385	49.082	-3.2468	0.26966	-1.199	0.27102	-0.3179	0.055781	0.66022	-1.3176	3458.5	19.729	4.0855	86.364	-64.831	82.053	75.016	20.107	-3.7486	-3.6648	0.75607	-1.4663	30.466	-5.3824
136.87	10.415	49.088	-3.2454	0.26807	-1.1987	0.26916	-0.31763	0.054715	0.66022	-1.3176	3457.7	19.73	4.0968	86.374	-64.74	82.064	75.016	20.107	-3.7486	-3.6648	0.75607	-1.4663	30.466	-5.3824
136.89	10.445	49.095	-3.2441	0.26648	-1.1985	0.26726	-0.31728	0.053646	0.66022	-1.3176	3457.0	19.73	4.108	86.384	-64.645	82.074	75.016	20.107	-3.7486	-3.6648	0.75607	-1.4663	30.466	-5.3824
136.9	10.474	49.101	-3.2428	0.2649	-1.1982	0.26533	-0.31686	0.052575	0.66022	-1.3176	3456.3	19.731	4.1192	86.395	-64.547	82.085	75.016	20.107	-3.7486	-3.6648	0.75607	-1.4663	30.466	-5.3824
136.92	10.504	49.106	-3.2415	0.26331	-1.1979	0.26337	-0.31636	0.051502	0.66022	-1.3176	3455.6	19.731	4.1304	86.405	-64.444	82.096	75.016	20.107	-3.7486	-3.6648	0.75607	-1.4663	30.466	-5.3824
136.93	10.533	49.112	-3.2401	0.26173	-1.1977	0.26137	-0.31578	0.050427	0.66022	-1.3176	3454.8	19.731	4.1415	86.415	-64.338	82.106	75.016	20.107	-3.7486	-3.6648	0.75607	-1.4663	30.466	-5.3824
136.94	10.563	49.118	-3.2388	0.26016	-1.1974	0.25935	-0.31501	0.049348	0.66022	-1.3176	3454.1	19.731	4.1526	86.426	-64.229	82.117	75.016	20.107	-3.7486	-3.6648	0.75607	-1.4663	30.466	-5.3824
136.96	10.592	49.123	-3.2375	0.25858	-1.1972	0.2573	-0.31395	0.04827	0.66022	-1.3176	3453.4	19.732	4.1636	86.436	-64.117	82.128	75.016	20.107	-3.7486	-3.6648	0.75607	-1.4663	30.466	-5.3824
136.97	10.621	49.129	-3.2363	0.25702	-1.1969	0.25521	-0.31282	0.047192	0.66022	-1.3176	3452.7	19.732	4.1746	86.446	-64.002	82.138	75.016	20.107	-3.7486	-3.6648	0.75607	-1.4663	30.466	-5.3824
136.99	10.65	49.134	-3.235	0.25546	-1.1967	0.25309	-0.31161	0.046115	0.66022	-1.3176	3451.9	19.732	4.1855	86.456	-63.885	82.149	75.016	20.107	-3.7486	-3.6648	0.75607	-1.4663	30.466	-5.3824
137.0	10.679	49.139	-3.2337	0.2539	-1.1965	0.25094	-0.31033	0.045038	0.66022	-1.3176	3451.2	19.732	4.1963	86.466	-63.765	82.159	75.016	20.107	-3.7486	-3.6648	0.75607	-1.4663	30.466	-5.3824
137.01	10.707	49.144	-3.2325	0.25235	-1.1963	0.24875	-0.30897	0.043961	0.66022	-1.3176	3450.5	19.732	4.2071	86.476	-63.643	82.17	75.016	20.107	-3.7486	-3.6648	0.75607	-1.4663	30.466	-5.3824
137.03	10.736	49.149	-3.2312	0.25081	-1.196	0.24654	-0.30753	0.042885	0.66022	-1.3176	3449.8	19.732	4.2178	86.486	-63.519	82.18	75.016	20.107	-3.7486	-3.6648	0.75607	-1.4663	30.466	-5.3824
137.04	10.764	49.153	-3.23	0.24928	-1.1958	0.24429	-0.30602	0.041809	0.66022	-1.3176	3449.0	19.731	4.2284	86.497	-63.393	82.191	75.016	20.107	-3.7486	-3.6648	0.75607	-1.4663	30.466	-5.3824
137.06	10.792	49.158	-3.2288	0.24775	-1.1956	0.24201	-0.30443	0.040734	0.66022	-1.3176	3448.3	19.731	4.239	86.507	-63.266	82.201	75.016	20.107	-3.7486	-3.6648	0.75607	-1.4663	30.466	-5.3824
137.07	10.82	49.162	-3.2276	0.24623	-1.1954	0.23969	-0.30277	0.039659	0.66022	-1.3176	3447.6	19.731	4.2495	86.516	-63.137	82.211	75.016	20.107	-3.7486	-3.6648	0.75607	-1.4663	30.466	-5.3824
137.09	10.848	49.166	-3.2264	0.24472	-1.1952	0.23735	-0.30103	0.038584	0.66022	-1.3176	3446.9	19.73	4.2599	86.526	-63.007	82.222	75.016	20.107	-3.7486	-3.6648	0.75607	-1.4663	30.466	-5.3824
137.1	10.876	49.17	-3.2252	0.24322	-1.195	0.23497	-0.29922	0.03751	0.66022	-1.3176	3446.1	19.73	4.2703	86.536	-62.875	82.232	75.016	20.107	-3.7486	-3.6648	0.75607	-1.4663	30.466	-5.3824
137.11	10.903	49.174	-3.2241	0.24173	-1.1948	0.23256	-0.29732	0.036437	0.66022	-1.3176	3445.4	19.729	4.2806	86.546	-62.743	82.242	75.016	20.107	-3.7486	-3.6648	0.75607	-1.4663	30.466	-5.3824
137.13	10.93	49.177	-3.2229	0.24025	-1.1947	0.23011	-0.29536	0.035365	0.66022	-1.3176	3444.7	19.729	4.2908	86.556	-62.609	82.253	75.016	20.107	-3.7486	-3.6648	0.75607	-1.4663	30.466	-5.3824
137.14	10.957	49.181	-3.2218	0.23878	-1.1945	0.22764	-0.29331	0.034293	0.66022	-1.3176	3444.0	19.728	4.3009	86.566	-62.474	82.263	75.016	20.107	-3.7486	-3.6648	0.75607	-1.4663	30.466	-5.3824
137.16	10.984	49.184	-3.2206	0.23732	-1.1943	0.22512	-0.29119	0.033223	0.66022	-1.3176	3443.2	19.728	4.311	86.575	-62.339	82.273	75.016	20.107	-3.7486	-3.6648	0.75607	-1.4663	30.466	-5.3824
137.17	11.01	49.187	-3.2195	0.23587	-1.1942	0.22258	-0.28899	0.032153	0.66022	-1.3176	3442.5	19.727	4.3209	86.585	-62.203	82.283	75.016	20.107	-3.7486	-3.6648	0.75607	-1.4663	30.466	-5.3824
137.19	11.037	49.19	-3.2184	0.23443	-1.194	0.22001	-0.28672	0.031085	0.66022	-1.3176	3441.8	19.726	4.3308	86.595	-62.066	82.293	75.016	20.107	-3.7486	-3.6648	0.75607	-1.4663	30.466	-5.3824
137.2	11.063	49.192	-3.2173	0.233	-1.1939	0.2174	-0.28437	0.030019	0.66022	-1.3176	3441.1	19.725	4.3406	86.604	-61.929	82.303	75.016	20.107	-3.7486	-3.6648	0.75607	-1.4663	30.466	-5.3824
137.21	11.089	49.195	-3.2162	0.23158	-1.1937	0.21476	-0.28194	0.028954	0.66022	-1.3176	3440.3	19.724	4.3503	86.614	-61.792	82.313	75.016	20.107	-3.7486	-3.6648	0.75607	-1.4663	30.466	-5.3824
137.23	11.114	49.197	-3.2152	0.23018	-1.1936	0.21208	-0.27944	0.027891	0.66022	-1.3176	3439.6	19.723	4.3599	86.623	-61.654	82.323	75.016	20.107	-3.7486	-3.6648	0.75607	-1.4663	30.466	-5.3824
137.24	11.14	49.199	-3.2141	0.22879	-1.1934	0.20938	-0.27686	0.02683	0.66022	-1.3176	3438.9	19.722	4.3694	86.633	-61.515	82.333	75.016	20.107	-3.7486	-3.6648	0.75607	-1.4663	30.466	-5.3824
137.26	11.165	49.201	-3.2131	0.22741	-1.1933	0.20664	-0.27421	0.025772	0.66022	-1.3176	3438.2	19.721	4.3788	86.642	-61.377	82.343	75.016	20.107	-3.7486	-3.6648	0.75607	-1.4663	30.466	-5.3824
137.27	11.19	49.203	-3.212	0.22605	-1.1932	0.20387	-0.27149	0.024716	0.66022	-1.3176	3437.5	19.72	4.3881	86.652	-61.238	82.353	75.016	20.107	-3.7486	-3.6648	0.75607	-1.4663	30.466	-5.3824
137.28	11.215	49.204	-3.211	0.2247	-1.193	0.20107	-0.26869	0.023663	0.66022	-1.3176	3436.7	19.718	4.3974	86.661	-61.1	82.362	75.016	20.107	-3.7486	-3.6648	0.75607	-1.4663	30.466	-5.3824
137.3	11.239	49.206	-3.21	0.22336	-1.1929	0.19824	-0.26582	0.022614	0.66022	-1.3176	3436.0	19.717	4.4065	86.67	-60.961	82.372	75.016	20.107	-3.7486	-3.6648	0.75607	-1.4663	30.466	-5.3824
137.31	11.263	49.207	-3.209	0.22204	-1.1928	0.19538	-0.26287	0.021567	0.66022	-1.3176	3435.3	19.715	4.4155	86.68	-60.822	82.382	75.016	20.107	-3.7486	-3.6648	0.75607	-1.4663	30.466	-5.3824
137.33	11.287	49.208	-3.2081	0.22073	-1.1927	0.19248	-0.25985	0.020525	0.66022	-1.3176	3434.6	19.714	4.4245	86.689	-60.684	82.391	75.016	20.107	-3.7486	-3.6648	0.75607	-1.4663	30.466	-5.3824
137.34	11.311	49.208	-3.2071	0.21944	-1.1926	0.18956	-0.25677	0.019486	0.66022	-1.3176	3433.8	19.712	4.4333	86.698	-60.545	82.401	75.016	20.107	-3.7486	-3.6648	0.75607	-1.4663	30.466	-5.3824
137.36	11.335	49.209	-3.2062	0.21816	-1.1925	0.18661	-0.25361	0.018452	0.66022	-1.3176	3433.1	19.71	4.4421	86.707	-60.407	82.411	75.016	20.107	-3.7486	-3.6648	0.75607	-1.4663	30.466	-5.3824
137.37	11.358	49.209	-3.2053	0.2169	-1.1924	0.18362	-0.25038	0.017422	0.66022	-1.3176	3432.4	19.709	4.4507	86.716	-60.269	82.42	75.016	20.107	-3.7486	-3.6648	0.75607	-1.4663	30.466	-5.3824
137.39	11.381	49.209	-3.2043	0.21566	-1.1923	0.18061	-0.24708	0.016398	0.66022	-1.3176	3431.7	19.707	4.4592	86.726	-60.131	82.43	75.016	20.107	-3.7486	-3.6648	0.75607	-1.4663	30.466	-5.3824
137.4	11.403	49.209	-3.2034	0.21443	-1.1923	0.17757	-0.24372	0.015379	0.66022	-1.3176	3431.0	19.705	4.4677	86.735	-59.993	82.439	75.016	20.107	-3.7486	-3.6648	0.75607	-1.4663	30.466	-5.3824
137.41	11.426	49.209	-3.2026	0.21322	-1.1922	0.1745	-0.24029	0.014365	0.66022	-1.3176	3430.2	19.703	4.476	86.744	-59.856	82.449	75.016	20.107	-3.7486	-3.6648	0.75607	-1.4663	30.466	-5.3824
137.43	11.448	49.209	-3.2017	0.21203	-1.1921	0.1714	-0.23679	0.013358	0.66022	-1.3176	3429.5	19.701	4.4842	86.753	-59.719	82.458	75.016	20.107	-3.7486	-3.6648	0.75607	-1.4663	30.466	-5.3824
137.44	11.47	49.208	-3.2009	0.21086	-1.1921	0.16828	-0.23323	0.012356	0.66022	-1.3176	3428.8	19.699	4.4923	86.761	-59.583	82.467	75.016	20.107	-3.7486	-3.6648	0.75607	-1.4663	30.466	-5.3824
137.46	11.491	49.207	-3.2	0.2097	-1.192	0.16513	-0.2296	0.011362	0.66022	-1.3176	3428.1	19.696	4.5003	86.77	-59.447	82.477	75.016	20.107	-3.7486	-3.6648	0.75607	-1.4663	30.466	-5.3824
137.47	11.512	49.206	-3.1992	0.20856	-1.1919	0.16195	-0.22591	0.010375	0.66022	-1.3176	3427.4	19.694	4.5082	86.779	-59.311	82.486	75.016	20.107	-3.7486	-3.6648	0.75607	-1.4663	30.466	-5.3824
137.49	11.533	49.205	-3.1984	0.20744	-1.1919	0.15875	-0.22216	0.0093948	0.66022	-1.3176	3426.6	19.692	4.516	86.788	-59.176	82.495	75.016	20.107	-3.7486	-3.6648	0.75607	-1.4663	30.466	-5.3824
137.5	11.554	49.203	-3.1976	0.20634	-1.1919	0.15553	-0.21835	0.0084229	0.66022	-1.3176	3425.9	19.689	4.5237	86.797	-59.042	82.504	75.016	20.107	-3.7486	-3.6648	0.75607	-1.4663	30.466	-5.3824
137.52	11.575	49.202	-3.1968	0.20526	-1.1918	0.15228	-0.21448	0.0074591	0.66022	-1.3176	3425.2	19.687	4.5312	86.805	-58.908	82.514	75.016	20.107	-3.7486	-3.6648	0.75607	-1.4663	30.466	-5.3824
137.53	11.595	49.2	-3.1961	0.20419	-1.1918	0.14901	-0.21056	0.006504	0.66022	-1.3176	3424.5	19.684	4.5387	86.814	-58.775	82.523	75.016	20.107	-3.7486	-3.6648	0.75607	-1.4663	30.466	-5.3824
137.54	11.615	49.198	-3.1954	0.20315	-1.1917	0.14571	-0.20657	0.0055579	0.66022	-1.3176	3423.8	19.681	4.546	86.823	-58.642	82.532	75.016	20.107	-3.7486	-3.6648	0.75607	-1.4663	30.466	-5.3824
137.56	11.634	49.195	-3.1946	0.20213	-1.1917	0.1424	-0.20253	0.0046211	0.66022	-1.3176	3423.1	19.679	4.5533	86.831	-58.51	82.541	75.016	20.107	-3.7486	-3.6648	0.75607	-1.4663	30.466	-5.3824
137.57	11.654	49.193	-3.1939	0.20113	-1.1917	0.13906	-0.19844	0.0036941	0.66022	-1.3176	3422.3	19.676	4.5604	86.84	-58.379	82.55	75.016	20.107	-3.7486	-3.6648	0.75607	-1.4663	30.466	-5.3824
137.59	11.673	49.19	-3.1932	0.20014	-1.1917	0.1357	-0.1943	0.0027772	0.66022	-1.3176	3421.6	19.673	4.5674	86.848	-58.249	82.559	75.016	20.107	-3.7486	-3.6648	0.75607	-1.4663	30.466	-5.3824
137.6	11.691	49.187	-3.1926	0.19918	-1.1917	0.13233	-0.1901	0.0018709	0.66022	-1.3176	3420.9	19.67	4.5743	86.857	-58.119	82.568	75.016	20.107	-3.7486	-3.6648	0.75607	-1.4663	30.466	-5.3824
137.62	11.71	49.184	-3.1919	0.19824	-1.1917	0.12894	-0.18586	0.00097543	0.66022	-1.3176	3420.2	19.667	4.5811	86.865	-57.99	82.577	75.016	20.107	-3.7486	-3.6648	0.75607	-1.4663	30.466	-5.3824
137.63	11.728	49.181	-3.1913	0.19732	-1.1917	0.12553	-0.18156	9.1252e-05	0.66022	-1.3176	3419.5	19.664	4.5877	86.873	-57.861	82.585	75.016	20.107	-3.7486	-3.6648	0.75607	-1.4663	30.466	-5.3824
137.65	11.746	49.178	-3.1907	0.19643	-1.1917	0.1221	-0.17723	-0.00078128	0.66022	-1.3176	3418.8	19.661	4.5943	86.882	-57.734	82.594	75.016	20.107	-3.7486	-3.6648	0.75607	-1.4663	30.466	-5.3824
137.66	11.763	49.174	-3.1901	0.19555	-1.1917	0.11866	-0.17284	-0.0016418	0.66022	-1.3176	3418.0	19.657	4.6007	86.89	-57.607	82.603	75.016	20.107	-3.7486	-3.6648	0.75607	-1.4663	30.466	-5.3824
137.68	11.78	49.17	-3.1895	0.1947	-1.1917	0.11521	-0.16842	-0.0024899	0.66022	-1.3176	3417.3	19.654	4.607	86.898	-57.481	82.612	75.016	20.107	-3.7486	-3.6648	0.75607	-1.4663	30.466	-5.3824
137.69	11.797	49.166	-3.1889	0.19387	-1.1917	0.11174	-0.16395	-0.0033253	0.66022	-1.3176	3416.6	19.651	4.6132	86.906	-57.356	82.62	75.016	20.107	-3.7486	-3.6648	0.75607	-1.4663	30.466	-5.3824
137.71	11.814	49.162	-3.1884	0.19306	-1.1917	0.10827	-0.15944	-0.0041476	0.66022	-1.3176	3415.9	19.647	4.6193	86.915	-57.232	82.629	75.016	20.107	-3.7486	-3.6648	0.75607	-1.4663	30.466	-5.3824
137.72	11.83	49.158	-3.1878	0.19227	-1.1917	0.10478	-0.1549	-0.0049564	0.66022	-1.3176	3415.2	19.644	4.6253	86.923	-57.109	82.638	75.016	20.107	-3.7486	-3.6648	0.75607	-1.4663	30.466	-5.3824
137.74	11.846	49.153	-3.1873	0.19151	-1.1918	0.10128	-0.15032	-0.0057515	0.66022	-1.3176	3414.5	19.64	4.6312	86.931	-56.986	82.646	75.016	20.107	-3.7486	-3.6648	0.75607	-1.4663	30.466	-5.3824
137.75	11.862	49.149	-3.1868	0.19077	-1.1918	0.097772	-0.1457	-0.0065323	0.66022	-1.3176	3413.8	19.636	4.6369	86.939	-56.865	82.655	75.016	20.107	-3.7486	-3.6648	0.75607	-1.4663	30.466	-5.3824
137.76	11.878	49.144	-3.1863	0.19005	-1.1918	0.094257	-0.14106	-0.0072987	0.66022	-1.3176	3413.0	19.632	4.6425	86.947	-56.744	82.663	75.016	20.107	-3.7486	-3.6648	0.75607	-1.4663	30.466	-5.3824
137.78	11.893	49.139	-3.1859	0.18936	-1.1919	0.090737	-0.13638	-0.0080503	0.66022	-1.3176	3412.3	19.629	4.6481	86.955	-56.625	82.672	75.016	20.107	-3.7486	-3.6648	0.75607	-1.4663	30.466	-5.3824
137.79	11.908	49.134	-3.1854	0.18869	-1.1919	0.087212	-0.13167	-0.0087868	0.66022	-1.3176	3411.6	19.625	4.6535	86.963	-56.506	82.68	75.016	20.107	-3.7486	-3.6648	0.75607	-1.4663	30.466	-5.3824
137.81	11.922	49.128	-3.185	0.18804	-1.192	0.083682	-0.12694	-0.0095078	0.66022	-1.3176	3410.9	19.621	4.6587	86.971	-56.389	82.688	75.016	20.107	-3.7486	-3.6648	0.75607	-1.4663	30.466	-5.3824
137.82	11.937	49.123	-3.1846	0.18742	-1.192	0.080151	-0.12218	-0.010213	0.66022	-1.3176	3410.2	19.617	4.6639	86.979	-56.272	82.697	75.016	20.107	-3.7486	-3.6648	0.75607	-1.4663	30.466	-5.3824
137.84	11.951	49.117	-3.1842	0.18682	-1.1921	0.076617	-0.1174	-0.010902	0.66022	-1.3176	3409.5	19.613	4.669	86.986	-56.156	82.705	75.016	20.107	-3.7486	-3.6648	0.75607	-1.4663	30.466	-5.3824
137.85	11.964	49.111	-3.1838	0.18625	-1.1921	0.073084	-0.11259	-0.011575	0.66022	-1.3176	3408.8	19.609	4.6739	86.994	-56.042	82.713	75.016	20.107	-3.7486	-3.6648	0.75607	-1.4663	30.466	-5.3824
137.87	11.978	49.105	-3.1835	0.1857	-1.1922	0.069552	-0.10777	-0.012232	0.66022	-1.3176	3408.1	19.605	4.6787	87.002	-55.928	82.722	75.016	20.107	-3.7486	-3.6648	0.75607	-1.4663	30.466	-5.3824
137.88	11.991	49.099	-3.1831	0.18517	-1.1922	0.066022	-0.10293	-0.012871	0.66022	-1.3176	3407.3	19.6	4.6834	87.01	-55.815	82.73	75.016	20.107	-3.7486	-3.6648	0.75607	-1.4663	30.466	-5.3824
137.9	12.003	49.093	-3.1828	0.18467	-1.1923	0.062495	-0.098069	-0.013494	0.66022	-1.3176	3406.6	19.596	4.688	87.017	-55.704	82.738	75.016	20.107	-3.7486	-3.6648	0.75607	-1.4663	30.466	-5.3824
137.91	12.016	49.087	-3.1825	0.18419	-1.1924	0.058974	-0.093197	-0.014099	0.66022	-1.3176	3405.9	19.592	4.6925	87.025	-55.593	82.746	75.016	20.107	-3.7486	-3.6648	0.75607	-1.4663	30.466	-5.3824
137.93	12.028	49.08	-3.1822	0.18373	-1.1924	0.055458	-0.088312	-0.014686	0.66022	-1.3176	3405.2	19.587	4.6968	87.032	-55.484	82.754	75.016	20.107	-3.7486	-3.6648	0.75607	-1.4663	30.466	-5.3824
137.94	12.04	49.073	-3.1819	0.18331	-1.1925	0.051949	-0.083417	-0.015256	0.66022	-1.3176	3404.5	19.583	4.7011	87.04	-55.376	82.762	75.016	20.107	-3.7486	-3.6648	0.75607	-1.4663	30.466	-5.3824
137.96	12.052	49.067	-3.1817	0.1829	-1.1926	0.04845	-0.078513	-0.015807	0.66022	-1.3176	3403.8	19.579	4.7052	87.047	-55.268	82.77	75.016	20.107	-3.7486	-3.6648	0.75607	-1.4663	30.466	-5.3824
137.97	12.063	49.06	-3.1815	0.18252	-1.1927	0.04496	-0.073603	-0.016341	0.66022	-1.3176	3403.1	19.574	4.7092	87.055	-55.162	82.778	75.016	20.107	-3.7486	-3.6648	0.75607	-1.4663	30.466	-5.3824
137.99	12.074	49.053	-3.1812	0.18216	-1.1928	0.041481	-0.068687	-0.016855	0.66022	-1.3176	3402.4	19.57	4.7131	87.062	-55.057	82.786	75.016	20.107	-3.7486	-3.6648	0.75607	-1.4663	30.466	-5.3824
138.0	12.085	49.045	-3.181	0.18183	-1.1928	0.038014	-0.063768	-0.017352	0.66022	-1.3176	3401.7	19.565	4.7169	87.07	-54.954	82.794	75.016	20.107	-3.7486	-3.6648	0.75607	-1.4663	30.466	-5.3824
138.02	12.095	49.038	-3.1809	0.18153	-1.1929	0.034561	-0.058848	-0.017829	0.66022	-1.3176	3401.0	19.56	4.7206	87.077	-54.851	82.802	75.016	20.107	-3.7486	-3.6648	0.75607	-1.4663	30.466	-5.3824
138.03	12.105	49.031	-3.1807	0.18124	-1.193	0.031123	-0.053929	-0.018288	0.66022	-1.3176	3400.3	19.556	4.7242	87.084	-54.749	82.81	75.016	20.107	-3.7486	-3.6648	0.75607	-1.4663	30.466	-5.3824
138.05	12.115	49.023	-3.1806	0.18099	-1.1931	0.027701	-0.049012	-0.018727	0.66022	-1.3176	3399.6	19.551	4.7276	87.092	-54.649	82.818	75.016	20.107	-3.7486	-3.6648	0.75607	-1.4663	30.466	-5.3824
138.06	12.125	49.015	-3.1804	0.18075	-1.1932	0.024296	-0.044099	-0.019147	0.66022	-1.3176	3398.8	19.546	4.7309	87.099	-54.549	82.825	75.016	20.107	-3.7486	-3.6648	0.75607	-1.4663	30.466	-5.3824
138.08	12.134	49.008	-3.1803	0.18055	-1.1933	0.020909	-0.039192	-0.019548	0.66022	-1.3176	3398.1	19.541	4.7342	87.106	-54.451	82.833	75.016	20.107	-3.7486	-3.6648	0.75607	-1.4663	30.466	-5.3824
138.09	12.143	49.0	-3.1802	0.18036	-1.1934	0.017543	-0.034293	-0.01993	0.66022	-1.3176	3397.4	19.536	4.7373	87.113	-54.354	82.841	75.016	20.107	-3.7486	-3.6648	0.75607	-1.4663	30.466	-5.3824
138.11	12.151	48.992	-3.1801	0.1802	-1.1935	0.014197	-0.029403	-0.020292	0.66022	-1.3176	3396.7	19.532	4.7403	87.121	-54.259	82.849	75.016	20.107	-3.7486	-3.6648	0.75607	-1.4663	30.466	-5.3824
138.12	12.16	48.984	-3.1801	0.18007	-1.1936	0.010874	-0.024524	-0.020634	0.66022	-1.3176	3396.0	19.527	4.7432	87.128	-54.164	82.856	75.016	20.107	-3.7486	-3.6648	0.75607	-1.4663	30.466	-5.3824
138.14	12.168	48.976	-3.18	0.17996	-1.1937	0.0075736	-0.019659	-0.020956	0.66022	-1.3176	3395.3	19.522	4.746	87.135	-54.071	82.864	75.016	20.107	-3.7486	-3.6648	0.75607	-1.4663	30.466	-5.3824
138.15	12.176	48.968	-3.18	0.17987	-1.1938	0.004298	-0.014808	-0.021259	0.66022	-1.3176	3394.6	19.517	4.7486	87.142	-53.979	82.871	75.016	20.107	-3.7486	-3.6648	0.75607	-1.4663	30.466	-5.3824
138.17	12.183	48.959	-3.18	0.17981	-1.1939	0.0010482	-0.0099734	-0.021542	0.66022	-1.3176	3393.9	19.512	4.7512	87.149	-53.888	82.879	75.016	20.107	-3.7486	-3.6648	0.75607	-1.4663	30.466	-5.3824
138.18	12.191	48.951	-3.18	0.17977	-1.194	-0.0021747	-0.0051569	-0.021805	0.66022	-1.3176	3393.2	19.507	4.7536	87.156	-53.798	82.887	75.016	20.107	-3.7486	-3.6648	0.75607	-1.4663	30.466	-5.3824
138.2	12.198	48.943	-3.18	0.17976	-1.1941	-0.0053696	-0.00036006	-0.022048	0.66022	-1.3176	3392.5	19.502	4.756	87.163	-53.71	82.894	75.016	20.107	-3.7486	-3.6648	0.75607	-1.4663	30.466	-5.3824
138.21	12.204	48.934	-3.18	0.17977	-1.1943	-0.0085355	0.0044154	-0.022271	0.66022	-1.3176	3391.8	19.497	4.7582	87.17	-53.622	82.902	75.016	20.107	-3.7486	-3.6648	0.75607	-1.4663	30.466	-5.3824
138.23	12.211	48.926	-3.1801	0.1798	-1.1944	-0.011671	0.009168	-0.022474	0.66022	-1.3176	3391.1	19.492	4.7604	87.177	-53.536	82.909	75.016	20.107	-3.7486	-3.6648	0.75607	-1.4663	30.466	-5.3824
138.24	12.217	48.917	-3.1802	0.17986	-1.1945	-0.014775	0.013896	-0.022657	0.66022	-1.3176	3390.4	19.487	4.7624	87.184	-53.452	82.916	75.016	20.107	-3.7486	-3.6648	0.75607	-1.4663	30.466	-5.3824
138.26	12.223	48.908	-3.1802	0.17994	-1.1946	-0.017847	0.018598	-0.02282	0.66022	-1.3176	3389.7	19.481	4.7643	87.19	-53.368	82.924	75.016	20.107	-3.7486	-3.6648	0.75607	-1.4663	30.466	-5.3824
138.27	12.228	48.9	-3.1803	0.18005	-1.1947	-0.020886	0.023272	-0.022963	0.66022	-1.3176	3389.0	19.476	4.7661	87.197	-53.286	82.931	75.016	20.107	-3.7486	-3.6648	0.75607	-1.4663	30.466	-5.3824
138.29	12.234	48.891	-3.1805	0.18017	-1.1948	-0.02389	0.027918	-0.023087	0.66022	-1.3176	3388.3	19.471	4.7678	87.204	-53.205	82.938	75.016	20.107	-3.7486	-3.6648	0.75607	-1.4663	30.466	-5.3824
138.3	12.239	48.882	-3.1806	0.18033	-1.1949	-0.026858	0.032532	-0.02319	0.66022	-1.3176	3387.6	19.466	4.7694	87.211	-53.125	82.946	75.016	20.107	-3.7486	-3.6648	0.75607	-1.4663	30.466	-5.3824
138.32	12.243	48.873	-3.1807	0.1805	-1.1951	-0.02979	0.037115	-0.023274	0.66022	-1.3176	3386.9	19.461	4.7709	87.218	-53.047	82.953	75.016	20.107	-3.7486	-3.6648	0.75607	-1.4663	30.466	-5.3824
138.33	12.248	48.864	-3.1809	0.1807	-1.1952	-0.032685	0.041664	-0.023338	0.66022	-1.3176	3386.2	19.456	4.7723	87.224	-52.97	82.96	75.016	20.107	-3.7486	-3.6648	0.75607	-1.4663	30.466	-5.3824
138.34	12.252	48.855	-3.181	0.18092	-1.1953	-0.035541	0.046178	-0.023382	0.66022	-1.3176	3385.5	19.45	4.7736	87.231	-52.894	82.968	75.016	20.107	-3.7486	-3.6648	0.75607	-1.4663	30.466	-5.3824
138.36	12.256	48.847	-3.1812	0.18116	-1.1954	-0.038358	0.050656	-0.023407	0.66022	-1.3176	3384.8	19.445	4.7748	87.238	-52.819	82.975	75.016	20.107	-3.7486	-3.6648	0.75607	-1.4663	30.466	-5.3824
138.37	12.26	48.838	-3.1814	0.18142	-1.1955	-0.041135	0.055096	-0.023412	0.66022	-1.3176	3384.1	19.44	4.7759	87.244	-52.746	82.982	75.016	20.107	-3.7486	-3.6648	0.75607	-1.4663	30.466	-5.3824
138.39	12.264	48.829	-3.1816	0.18171	-1.1956	-0.043871	0.059498	-0.023398	0.66022	-1.3176	3383.4	19.435	4.7769	87.251	-52.674	82.989	75.016	20.107	-3.7486	-3.6648	0.75607	-1.4663	30.466	-5.3824
138.4	12.267	48.82	-3.1819	0.18202	-1.1958	-0.046565	0.063859	-0.023365	0.66022	-1.3176	3382.7	19.429	4.7778	87.257	-52.603	82.996	75.016	20.107	-3.7486	-3.6648	0.75607	-1.4663	30.466	-5.3824
138.42	12.27	48.81	-3.1821	0.18235	-1.1959	-0.049216	0.068178	-0.023312	0.66022	-1.3176	3382.0	19.424	4.7787	87.264	-52.534	83.003	75.016	20.107	-3.7486	-3.6648	0.75607	-1.4663	30.466	-5.3824
138.43	12.272	48.801	-3.1824	0.1827	-1.196	-0.051823	0.072455	-0.023241	0.66022	-1.3176	3381.3	19.419	4.7794	87.27	-52.466	83.01	75.016	20.107	-3.7486	-3.6648	0.75607	-1.4663	30.466	-5.3824
138.45	12.275	48.792	-3.1826	0.18307	-1.1961	-0.054387	0.076687	-0.02315	0.66022	-1.3176	3380.6	19.414	4.78	87.277	-52.399	83.017	75.016	20.107	-3.7486	-3.6648	0.75607	-1.4663	30.466	-5.3824
138.46	12.277	48.783	-3.1829	0.18347	-1.1962	-0.056905	0.080875	-0.023041	0.66022	-1.3176	3379.9	19.408	4.7805	87.283	-52.334	83.024	75.016	20.107	-3.7486	-3.6648	0.75607	-1.4663	30.466	-5.3824
138.48	12.279	48.774	-3.1832	0.18388	-1.1963	-0.059377	0.085016	-0.022913	0.66022	-1.3176	3379.2	19.403	4.7809	87.29	-52.27	83.031	75.016	20.107	-3.7486	-3.6648	0.75607	-1.4663	30.466	-5.3824
138.49	12.281	48.765	-3.1835	0.18432	-1.1964	-0.061803	0.08911	-0.022767	0.66022	-1.3176	3378.5	19.398	4.7812	87.296	-52.207	83.038	75.016	20.107	-3.7486	-3.6648	0.75607	-1.4663	30.466	-5.3824
138.51	12.282	48.756	-3.1838	0.18477	-1.1966	-0.064182	0.093156	-0.022602	0.66022	-1.3176	3377.8	19.393	4.7815	87.303	-52.146	83.045	75.016	20.107	-3.7486	-3.6648	0.75607	-1.4663	30.466	-5.3824
138.52	12.284	48.747	-3.1841	0.18525	-1.1967	-0.066513	0.097151	-0.02242	0.66022	-1.3176	3377.1	19.388	4.7816	87.309	-52.086	83.052	75.016	20.107	-3.7486	-3.6648	0.75607	-1.4663	30.466	-5.3824
138.54	12.285	48.738	-3.1845	0.18574	-1.1968	-0.068796	0.1011	-0.022219	0.66022	-1.3176	3376.4	19.382	4.7817	87.316	-52.027	83.059	75.016	20.107	-3.7486	-3.6648	0.75607	-1.4663	30.466	-5.3824
138.55	12.286	48.729	-3.1848	0.18626	-1.1969	-0.07103	0.10499	-0.022001	0.66022	-1.3176	3375.7	19.377	4.7817	87.322	-51.97	83.066	75.016	20.107	-3.7486	-3.6648	0.75607	-1.4663	30.466	-5.3824
138.56	12.286	48.72	-3.1852	0.18679	-1.197	-0.073214	0.10883	-0.021765	0.66022	-1.3176	3375.0	19.372	4.7816	87.328	-51.914	83.073	75.016	20.107	-3.7486	-3.6648	0.75607	-1.4663	30.466	-5.3824
138.58	12.287	48.711	-3.1856	0.18735	-1.1971	-0.075348	0.11262	-0.021511	0.66022	-1.3176	3374.3	19.367	4.7814	87.335	-51.86	83.08	75.016	20.107	-3.7486	-3.6648	0.75607	-1.4663	30.466	-5.3824
138.59	12.287	48.702	-3.1859	0.18792	-1.1972	-0.077431	0.11635	-0.021241	0.66022	-1.3176	3373.6	19.362	4.7811	87.341	-51.806	83.087	75.016	20.107	-3.7486	-3.6648	0.75607	-1.4663	30.466	-5.3824
138.61	12.287	48.693	-3.1863	0.18851	-1.1973	-0.079463	0.12003	-0.020953	0.66022	-1.3176	3372.9	19.357	4.7807	87.347	-51.755	83.094	75.016	20.107	-3.7486	-3.6648	0.75607	-1.4663	30.466	-5.3824
138.62	12.286	48.684	-3.1867	0.18912	-1.1974	-0.081444	0.12365	-0.020649	0.66022	-1.3176	3372.2	19.351	4.7802	87.353	-51.704	83.1	75.016	20.107	-3.7486	-3.6648	0.75607	-1.4663	30.466	-5.3824
138.64	12.286	48.675	-3.1871	0.18975	-1.1975	-0.083373	0.12721	-0.020328	0.66022	-1.3176	3371.5	19.346	4.7797	87.36	-51.655	83.107	75.016	20.107	-3.7486	-3.6648	0.75607	-1.4663	30.466	-5.3824
138.65	12.285	48.666	-3.1876	0.19039	-1.1976	-0.08525	0.13072	-0.019991	0.66022	-1.3176	3370.8	19.341	4.7791	87.366	-51.607	83.114	75.016	20.107	-3.7486	-3.6648	0.75607	-1.4663	30.466	-5.3824
138.66	12.284	48.658	-3.188	0.19105	-1.1977	-0.087073	0.13417	-0.019638	0.66022	-1.3176	3370.1	19.336	4.7784	87.372	-51.561	83.121	75.016	20.107	-3.7486	-3.6648	0.75607	-1.4663	30.466	-5.3824
138.68	12.283	48.649	-3.1884	0.19173	-1.1978	-0.088844	0.13756	-0.019268	0.66022	-1.3176	3369.4	19.331	4.7776	87.378	-51.516	83.128	75.016	20.107	-3.7486	-3.6648	0.75607	-1.4663	30.466	-5.3824
138.69	12.282	48.64	-3.1889	0.19243	-1.1979	-0.090561	0.14088	-0.018884	0.66022	-1.3176	3368.7	19.326	4.7768	87.384	-51.472	83.134	75.016	20.107	-3.7486	-3.6648	0.75607	-1.4663	30.466	-5.3824
138.71	12.28	48.632	-3.1893	0.19314	-1.198	-0.092225	0.14415	-0.018483	0.66022	-1.3176	3368.0	19.321	4.7758	87.391	-51.43	83.141	75.016	20.107	-3.7486	-3.6648	0.75607	-1.4663	30.466	-5.3824
138.72	12.279	48.623	-3.1898	0.19387	-1.1981	-0.093834	0.14736	-0.018068	0.66022	-1.3176	3367.3	19.316	4.7748	87.397	-51.389	83.148	75.016	20.107	-3.7486	-3.6648	0.75607	-1.4663	30.466	-5.3824
138.74	12.277	48.614	-3.1903	0.19462	-1.1982	-0.095389	0.1505	-0.017637	0.66022	-1.3176	3366.6	19.311	4.7738	87.403	-51.35	83.154	75.016	20.107	-3.7486	-3.6648	0.75607	-1.4663	30.466	-5.3824
138.75	12.275	48.606	-3.1908	0.19538	-1.1983	-0.09689	0.15358	-0.017192	0.66022	-1.3176	3365.9	19.306	4.7726	87.409	-51.312	83.161	75.016	20.107	-3.7486	-3.6648	0.75607	-1.4663	30.466	-5.3824
138.76	12.272	48.597	-3.1913	0.19615	-1.1984	-0.098336	0.1566	-0.016732	0.66022	-1.3176	3365.2	19.301	4.7714	87.415	-51.275	83.168	75.016	20.107	-3.7486	-3.6648	0.75607	-1.4663	30.466	-5.3824
138.78	12.27	48.589	-3.1917	0.19694	-1.1985	-0.099727	0.15955	-0.016258	0.66022	-1.3176	3364.5	19.296	4.7701	87.421	-51.24	83.174	75.016	20.107	-3.7486	-3.6648	0.75607	-1.4663	30.466	-5.3824
138.79	12.267	48.581	-3.1922	0.19775	-1.1985	-0.10106	0.16244	-0.01577	0.66022	-1.3176	3363.8	19.291	4.7688	87.427	-51.206	83.181	75.016	20.107	-3.7486	-3.6648	0.75607	-1.4663	30.466	-5.3824
138.81	12.265	48.572	-3.1928	0.19857	-1.1986	-0.10234	0.16527	-0.015268	0.66022	-1.3176	3363.1	19.286	4.7674	87.433	-51.174	83.188	75.016	20.107	-3.7486	-3.6648	0.75607	-1.4663	30.466	-5.3824
138.82	12.262	48.564	-3.1933	0.1994	-1.1987	-0.10357	0.16803	-0.014753	0.66022	-1.3176	3362.4	19.282	4.7659	87.439	-51.143	83.194	75.016	20.107	-3.7486	-3.6648	0.75607	-1.4663	30.466	-5.3824
138.83	12.259	48.556	-3.1938	0.20025	-1.1988	-0.10474	0.17072	-0.014224	0.66022	-1.3176	3361.7	19.277	4.7643	87.445	-51.113	83.201	75.016	20.107	-3.7486	-3.6648	0.75607	-1.4663	30.466	-5.3824
138.85	12.255	48.548	-3.1943	0.20111	-1.1988	-0.10586	0.17334	-0.013683	0.66022	-1.3176	3361.0	19.272	4.7627	87.451	-51.085	83.208	75.016	20.107	-3.7486	-3.6648	0.75607	-1.4663	30.466	-5.3824
138.86	12.252	48.54	-3.1949	0.20198	-1.1989	-0.10692	0.1759	-0.013128	0.66022	-1.3176	3360.3	19.267	4.7611	87.457	-51.058	83.214	75.016	20.107	-3.7486	-3.6648	0.75607	-1.4663	30.466	-5.3824
138.88	12.248	48.532	-3.1954	0.20287	-1.199	-0.10792	0.1784	-0.012562	0.66022	-1.3176	3359.7	19.263	4.7594	87.463	-51.033	83.221	75.016	20.107	-3.7486	-3.6648	0.75607	-1.4663	30.466	-5.3824
138.89	12.245	48.524	-3.1959	0.20376	-1.199	-0.10887	0.18082	-0.011982	0.66022	-1.3176	3359.0	19.258	4.7576	87.469	-51.009	83.227	75.016	20.107	-3.7486	-3.6648	0.75607	-1.4663	30.466	-5.3824
138.9	12.241	48.517	-3.1965	0.20467	-1.1991	-0.10976	0.18318	-0.011391	0.66022	-1.3176	3358.3	19.253	4.7557	87.475	-50.986	83.234	75.016	20.107	-3.7486	-3.6648	0.75607	-1.4663	30.466	-5.3824
138.92	12.237	48.509	-3.197	0.20559	-1.1991	-0.1106	0.18547	-0.010788	0.66022	-1.3176	3357.6	19.249	4.7539	87.481	-50.965	83.241	75.016	20.107	-3.7486	-3.6648	0.75607	-1.4663	30.466	-5.3824
138.93	12.233	48.501	-3.1976	0.20653	-1.1992	-0.11138	0.18768	-0.010174	0.66022	-1.3176	3356.9	19.244	4.7519	87.487	-50.945	83.247	75.016	20.107	-3.7486	-3.6648	0.75607	-1.4663	30.466	-5.3824
138.94	12.228	48.494	-3.1981	0.20747	-1.1992	-0.11211	0.18984	-0.0095481	0.66022	-1.3176	3356.2	19.24	4.7499	87.493	-50.927	83.254	75.016	20.107	-3.7486	-3.6648	0.75607	-1.4663	30.466	-5.3824
138.96	12.224	48.486	-3.1987	0.20843	-1.1993	-0.11279	0.19192	-0.0089114	0.66022	-1.3176	3355.5	19.235	4.7479	87.499	-50.91	83.26	75.016	20.107	-3.7486	-3.6648	0.75607	-1.4663	30.466	-5.3824
138.97	12.219	48.479	-3.1993	0.20939	-1.1993	-0.1134	0.19393	-0.0082639	0.66022	-1.3176	3354.8	19.231	4.7458	87.505	-50.894	83.267	75.016	20.107	-3.7486	-3.6648	0.75607	-1.4663	30.466	-5.3824
138.99	12.215	48.472	-3.1998	0.21037	-1.1994	-0.11397	0.19587	-0.007606	0.66022	-1.3176	3354.1	19.226	4.7437	87.511	-50.88	83.273	75.016	20.107	-3.7486	-3.6648	0.75607	-1.4663	30.466	-5.3824
139.0	12.21	48.465	-3.2004	0.21135	-1.1994	-0.11448	0.19774	-0.0069377	0.66022	-1.3176	3353.4	19.222	4.7415	87.517	-50.867	83.28	75.016	20.107	-3.7486	-3.6648	0.75607	-1.4663	30.466	-5.3824
139.01	12.205	48.458	-3.201	0.21234	-1.1994	-0.11493	0.19954	-0.0062595	0.66022	-1.3176	3352.7	19.218	4.7393	87.523	-50.856	83.286	75.016	20.107	-3.7486	-3.6648	0.75607	-1.4663	30.466	-5.3824
139.03	12.2	48.451	-3.2016	0.21334	-1.1995	-0.11533	0.20127	-0.0055714	0.66022	-1.3176	3352.0	19.213	4.7371	87.529	-50.846	83.293	75.016	20.107	-3.7486	-3.6648	0.75607	-1.4663	30.466	-5.3824
139.04	12.195	48.444	-3.2021	0.21435	-1.1995	-0.11568	0.20293	-0.0048739	0.66022	-1.3176	3351.3	19.209	4.7348	87.535	-50.838	83.299	75.016	20.107	-3.7486	-3.6648	0.75607	-1.4663	30.466	-5.3824
139.05	12.19	48.437	-3.2027	0.21537	-1.1995	-0.11597	0.20452	-0.0041671	0.66022	-1.3176	3350.6	19.205	4.7324	87.541	-50.831	83.306	75.016	20.107	-3.7486	-3.6648	0.75607	-1.4663	30.466	-5.3824
139.07	12.185	48.431	-3.2033	0.2164	-1.1995	-0.11621	0.20604	-0.0034514	0.66022	-1.3176	3349.9	19.201	4.7301	87.547	-50.825	83.313	75.016	20.107	-3.7486	-3.6648	0.75607	-1.4663	30.466	-5.3824
139.08	12.179	48.424	-3.2039	0.21743	-1.1995	-0.11639	0.20749	-0.0027268	0.66022	-1.3176	3349.2	19.197	4.7277	87.553	-50.821	83.319	75.016	20.107	-3.7486	-3.6648	0.75607	-1.4663	30.466	-5.3824
139.09	12.174	48.418	-3.2045	0.21847	-1.1996	-0.11653	0.20887	-0.0019937	0.66022	-1.3176	3348.5	19.193	4.7253	87.559	-50.818	83.326	75.016	20.107	-3.7486	-3.6648	0.75607	-1.4663	30.466	-5.3824
139.11	12.169	48.411	-3.205	0.21952	-1.1996	-0.11661	0.21017	-0.0012524	0.66022	-1.3176	3347.8	19.189	4.7228	87.565	-50.817	83.332	75.016	20.107	-3.7486	-3.6648	0.75607	-1.4663	30.466	-5.3824
139.12	12.163	48.405	-3.2056	0.22058	-1.1996	-0.11663	0.2114	-0.00050299	0.66022	-1.3176	3347.2	19.185	4.7203	87.571	-50.817	83.339	75.016	20.107	-3.7486	-3.6648	0.75607	-1.4663	30.466	-5.3824
139.13	12.157	48.399	-3.2062	0.22164	-1.1996	-0.11661	0.21257	0.00025417	0.66022	-1.3176	3346.5	19.181	4.7178	87.577	-50.818	83.345	75.016	20.107	-3.7486	-3.6648	0.75607	-1.4663	30.466	-5.3824
139.15	12.152	48.393	-3.2068	0.2227	-1.1996	-0.11653	0.21366	0.0010189	0.66022	-1.3176	3345.8	19.177	4.7153	87.583	-50.821	83.352	75.016	20.107	-3.7486	-3.6648	0.75607	-1.4663	30.466	-5.3824
139.16	12.146	48.387	-3.2074	0.22377	-1.1996	-0.11641	0.21468	0.0017909	0.66022	-1.3176	3345.1	19.173	4.7127	87.589	-50.825	83.358	75.016	20.107	-3.7486	-3.6648	0.75607	-1.4663	30.466	-5.3824
139.17	12.14	48.381	-3.208	0.22485	-1.1996	-0.11623	0.21562	0.00257	0.66022	-1.3176	3344.4	19.169	4.7102	87.595	-50.831	83.365	75.016	20.107	-3.7486	-3.6648	0.75607	-1.4663	30.466	-5.3824
139.19	12.134	48.376	-3.2085	0.22593	-1.1995	-0.116	0.2165	0.0033559	0.66022	-1.3176	3343.7	19.165	4.7076	87.601	-50.838	83.371	75.016	20.107	-3.7486	-3.6648	0.75607	-1.4663	30.466	-5.3824
139.2	12.128	48.37	-3.2091	0.22701	-1.1995	-0.11572	0.2173	0.0041484	0.66022	-1.3176	3343.0	19.162	4.705	87.607	-50.846	83.378	75.016	20.107	-3.7486	-3.6648	0.75607	-1.4663	30.466	-5.3824
139.21	12.123	48.365	-3.2097	0.2281	-1.1995	-0.11539	0.21804	0.0049472	0.66022	-1.3176	3342.3	19.158	4.7024	87.613	-50.856	83.384	75.016	20.107	-3.7486	-3.6648	0.75607	-1.4663	30.466	-5.3824
139.23	12.117	48.359	-3.2103	0.22919	-1.1995	-0.11501	0.2187	0.0057521	0.66022	-1.3176	3341.6	19.154	4.6997	87.619	-50.868	83.391	75.016	20.107	-3.7486	-3.6648	0.75607	-1.4663	30.466	-5.3824
139.24	12.111	48.354	-3.2108	0.23029	-1.1994	-0.11458	0.21929	0.0065629	0.66022	-1.3176	3340.9	19.151	4.6971	87.625	-50.88	83.398	75.016	20.107	-3.7486	-3.6648	0.75607	-1.4663	30.466	-5.3824
139.25	12.105	48.349	-3.2114	0.23139	-1.1994	-0.11411	0.21981	0.0073793	0.66022	-1.3176	3340.2	19.147	4.6944	87.631	-50.895	83.404	75.016	20.107	-3.7486	-3.6648	0.75607	-1.4663	30.466	-5.3824
139.26	12.099	48.344	-3.212	0.23249	-1.1994	-0.11358	0.22025	0.0082012	0.66022	-1.3176	3339.5	19.144	4.6918	87.637	-50.91	83.411	75.016	20.107	-3.7486	-3.6648	0.75607	-1.4663	30.466	-5.3824
139.28	12.093	48.339	-3.2126	0.23359	-1.1993	-0.11301	0.22063	0.0090282	0.66022	-1.3176	3338.8	19.14	4.6891	87.643	-50.927	83.417	75.016	20.107	-3.7486	-3.6648	0.75607	-1.4663	30.466	-5.3824
139.29	12.086	48.335	-3.2131	0.23469	-1.1993	-0.11239	0.22093	0.0098601	0.66022	-1.3176	3338.1	19.137	4.6864	87.649	-50.945	83.424	75.016	20.107	-3.7486	-3.6648	0.75607	-1.4663	30.466	-5.3824
139.3	12.08	48.33	-3.2137	0.2358	-1.1992	-0.11173	0.22117	0.010697	0.66022	-1.3176	3337.4	19.134	4.6837	87.655	-50.965	83.43	75.016	20.107	-3.7486	-3.6648	0.75607	-1.4663	30.466	-5.3824
139.32	12.074	48.326	-3.2142	0.2369	-1.1992	-0.11101	0.22133	0.011538	0.66022	-1.3176	3336.7	19.131	4.6811	87.661	-50.986	83.437	75.016	20.107	-3.7486	-3.6648	0.75607	-1.4663	30.466	-5.3824
139.33	12.068	48.322	-3.2148	0.23801	-1.1991	-0.11026	0.22142	0.012383	0.66022	-1.3176	3336.0	19.127	4.6784	87.667	-51.009	83.444	75.016	20.107	-3.7486	-3.6648	0.75607	-1.4663	30.466	-5.3824
139.34	12.062	48.317	-3.2153	0.23912	-1.199	-0.10945	0.22144	0.013232	0.66022	-1.3176	3335.3	19.124	4.6757	87.673	-51.032	83.45	75.016	20.107	-3.7486	-3.6648	0.75607	-1.4663	30.466	-5.3824
139.35	12.056	48.313	-3.2159	0.24023	-1.199	-0.1086	0.22164	0.014086	0.66022	-1.3176	3334.6	19.121	4.6731	87.679	-51.058	83.457	75.016	20.107	-3.7486	-3.6648	0.75607	-1.4663	30.466	-5.3824
139.37	12.05	48.309	-3.2164	0.24133	-1.1989	-0.10771	0.22185	0.014947	0.66022	-1.3176	3333.9	19.118	4.6704	87.685	-51.084	83.464	75.016	20.107	-3.7486	-3.6648	0.75607	-1.4663	30.466	-5.3824
139.38	12.044	48.306	-3.217	0.24244	-1.1988	-0.10677	0.22199	0.015814	0.66022	-1.3176	3333.2	19.115	4.6678	87.691	-51.112	83.47	75.016	20.107	-3.7486	-3.6648	0.75607	-1.4663	30.466	-5.3824
139.39	12.038	48.302	-3.2175	0.24355	-1.1987	-0.10578	0.22205	0.016688	0.66022	-1.3176	3332.6	19.112	4.6652	87.697	-51.142	83.477	75.016	20.107	-3.7486	-3.6648	0.75607	-1.4663	30.466	-5.3824
139.41	12.033	48.299	-3.218	0.24466	-1.1987	-0.10475	0.22204	0.017568	0.66022	-1.3176	3331.9	19.109	4.6625	87.703	-51.173	83.484	75.016	20.107	-3.7486	-3.6648	0.75607	-1.4663	30.466	-5.3824
139.42	12.027	48.295	-3.2185	0.24577	-1.1986	-0.10368	0.22194	0.018454	0.66022	-1.3176	3331.2	19.106	4.6599	87.709	-51.205	83.49	75.016	20.107	-3.7486	-3.6648	0.75607	-1.4663	30.466	-5.3824
139.43	12.021	48.292	-3.2191	0.24688	-1.1985	-0.10256	0.22178	0.019346	0.66022	-1.3176	3330.5	19.104	4.6574	87.715	-51.238	83.497	75.016	20.107	-3.7486	-3.6648	0.75607	-1.4663	30.466	-5.3824
139.44	12.015	48.289	-3.2196	0.24799	-1.1984	-0.10139	0.22153	0.020243	0.66022	-1.3176	3329.8	19.101	4.6548	87.721	-51.273	83.504	75.016	20.107	-3.7486	-3.6648	0.75607	-1.4663	30.466	-5.3824
139.46	12.009	48.286	-3.2201	0.2491	-1.1983	-0.10019	0.22121	0.021146	0.66022	-1.3176	3329.1	19.098	4.6522	87.728	-51.309	83.51	75.016	20.107	-3.7486	-3.6648	0.75607	-1.4663	30.466	-5.3824
139.47	12.004	48.283	-3.2206	0.2502	-1.1982	-0.09894	0.22081	0.022053	0.66022	-1.3176	3328.4	19.096	4.6497	87.734	-51.347	83.517	75.016	20.107	-3.7486	-3.6648	0.75607	-1.4663	30.466	-5.3824
139.48	11.998	48.281	-3.2211	0.25131	-1.1981	-0.097648	0.22033	0.022964	0.66022	-1.3176	3327.7	19.093	4.6472	87.74	-51.386	83.524	75.016	20.107	-3.7486	-3.6648	0.75607	-1.4663	30.466	-5.3824
139.49	11.993	48.278	-3.2215	0.25241	-1.1979	-0.096313	0.21977	0.02388	0.66022	-1.3176	3327.0	19.091	4.6447	87.746	-51.426	83.531	75.016	20.107	-3.7486	-3.6648	0.75607	-1.4663	30.466	-5.3824
139.51	11.987	48.276	-3.222	0.2535	-1.1978	-0.094937	0.21914	0.024799	0.66022	-1.3176	3326.3	19.088	4.6423	87.752	-51.468	83.537	75.016	20.107	-3.7486	-3.6648	0.75607	-1.4663	30.466	-5.3824
139.52	11.982	48.274	-3.2225	0.2546	-1.1977	-0.093519	0.21843	0.025722	0.66022	-1.3176	3325.6	19.086	4.6399	87.758	-51.511	83.544	75.016	20.107	-3.7486	-3.6648	0.75607	-1.4663	30.466	-5.3824
139.53	11.976	48.272	-3.223	0.25569	-1.1976	-0.092059	0.21764	0.026648	0.66022	-1.3176	3324.9	19.084	4.6375	87.765	-51.555	83.551	75.016	20.107	-3.7486	-3.6648	0.75607	-1.4663	30.466	-5.3824
139.54	11.971	48.27	-3.2234	0.25678	-1.1974	-0.090559	0.21677	0.027577	0.66022	-1.3176	3324.2	19.081	4.6351	87.771	-51.601	83.558	75.016	20.107	-3.7486	-3.6648	0.75607	-1.4663	30.466	-5.3824
139.55	11.966	48.268	-3.2239	0.25786	-1.1973	-0.089018	0.21582	0.028509	0.66022	-1.3176	3323.5	19.079	4.6328	87.777	-51.648	83.565	75.016	20.107	-3.7486	-3.6648	0.75607	-1.4663	30.466	-5.3824
139.57	11.961	48.267	-3.2243	0.25893	-1.1971	-0.087437	0.2148	0.029442	0.66022	-1.3176	3322.8	19.077	4.6305	87.784	-51.696	83.571	75.016	20.107	-3.7486	-3.6648	0.75607	-1.4663	30.466	-5.3824
139.58	11.956	48.265	-3.2247	0.26	-1.197	-0.085817	0.2137	0.030377	0.66022	-1.3176	3322.1	19.075	4.6282	87.79	-51.746	83.578	75.016	20.107	-3.7486	-3.6648	0.75607	-1.4663	30.466	-5.3824
139.59	11.951	48.264	-3.2252	0.26107	-1.1968	-0.084158	0.21252	0.031313	0.66022	-1.3176	3321.4	19.073	4.626	87.796	-51.797	83.585	75.016	20.107	-3.7486	-3.6648	0.75607	-1.4663	30.466	-5.3824
139.6	11.946	48.263	-3.2256	0.26213	-1.1967	-0.08246	0.21127	0.03225	0.66022	-1.3176	3320.7	19.071	4.6238	87.802	-51.849	83.592	75.016	20.107	-3.7486	-3.6648	0.75607	-1.4663	30.466	-5.3824
139.62	11.942	48.262	-3.226	0.26318	-1.1965	-0.080725	0.20994	0.033187	0.66022	-1.3176	3320.0	19.069	4.6217	87.809	-51.903	83.599	75.016	20.107	-3.7486	-3.6648	0.75607	-1.4663	30.466	-5.3824
139.63	11.937	48.261	-3.2264	0.26423	-1.1963	-0.078953	0.20853	0.034125	0.66022	-1.3176	3319.3	19.067	4.6196	87.815	-51.957	83.606	75.016	20.107	-3.7486	-3.6648	0.75607	-1.4663	30.466	-5.3824
139.64	11.933	48.261	-3.2268	0.26527	-1.1962	-0.077144	0.20705	0.035062	0.66022	-1.3176	3318.6	19.066	4.6175	87.822	-52.013	83.613	75.016	20.107	-3.7486	-3.6648	0.75607	-1.4663	30.466	-5.3824
139.65	11.928	48.26	-3.2272	0.2663	-1.196	-0.075298	0.20549	0.035998	0.66022	-1.3176	3317.9	19.064	4.6155	87.828	-52.071	83.62	75.016	20.107	-3.7486	-3.6648	0.75607	-1.4663	30.466	-5.3824
139.66	11.924	48.26	-3.2275	0.26732	-1.1958	-0.073418	0.20386	0.036933	0.66022	-1.3176	3317.2	19.062	4.6135	87.834	-52.13	83.627	75.016	20.107	-3.7486	-3.6648	0.75607	-1.4663	30.466	-5.3824
139.68	11.92	48.26	-3.2279	0.26834	-1.1956	-0.071503	0.20215	0.037867	0.66022	-1.3176	3316.5	19.061	4.6116	87.841	-52.19	83.634	75.016	20.107	-3.7486	-3.6648	0.75607	-1.4663	30.466	-5.3824
139.69	11.916	48.26	-3.2282	0.26934	-1.1954	-0.069553	0.20037	0.038798	0.66022	-1.3176	3315.8	19.059	4.6098	87.847	-52.251	83.641	75.016	20.107	-3.7486	-3.6648	0.75607	-1.4663	30.466	-5.3824
139.7	11.912	48.261	-3.2286	0.27034	-1.1952	-0.06757	0.19852	0.039728	0.66022	-1.3176	3315.1	19.058	4.6079	87.854	-52.313	83.648	75.016	20.107	-3.7486	-3.6648	0.75607	-1.4663	30.466	-5.3824
139.71	11.909	48.261	-3.2289	0.27133	-1.195	-0.065555	0.19659	0.040654	0.66022	-1.3176	3314.4	19.057	4.6062	87.86	-52.377	83.655	75.016	20.107	-3.7486	-3.6648	0.75607	-1.4663	30.466	-5.3824
139.72	11.905	48.262	-3.2292	0.27231	-1.1948	-0.063508	0.19459	0.041577	0.66022	-1.3176	3313.7	19.055	4.6044	87.867	-52.442	83.662	75.016	20.107	-3.7486	-3.6648	0.75607	-1.4663	30.466	-5.3824
139.73	11.902	48.262	-3.2295	0.27327	-1.1946	-0.061429	0.19252	0.042496	0.66022	-1.3176	3313.0	19.054	4.6028	87.873	-52.508	83.669	75.016	20.107	-3.7486	-3.6648	0.75607	-1.4663	30.466	-5.3824
139.75	11.898	48.263	-3.2299	0.27423	-1.1944	-0.05932	0.19038	0.043411	0.66022	-1.3176	3312.3	19.053	4.6012	87.88	-52.576	83.677	75.016	20.107	-3.7486	-3.6648	0.75607	-1.4663	30.466	-5.3824
139.76	11.895	48.264	-3.2301	0.27518	-1.1942	-0.057181	0.18817	0.044322	0.66022	-1.3176	3311.6	19.052	4.5996	87.887	-52.645	83.684	75.016	20.107	-3.7486	-3.6648	0.75607	-1.4663	30.466	-5.3824
139.77	11.892	48.266	-3.2304	0.27611	-1.194	-0.055014	0.18589	0.045227	0.66022	-1.3176	3310.9	19.051	4.5981	87.893	-52.715	83.691	75.016	20.107	-3.7486	-3.6648	0.75607	-1.4663	30.466	-5.3824
139.78	11.89	48.267	-3.2307	0.27704	-1.1937	-0.052818	0.18355	0.046127	0.66022	-1.3176	3310.1	19.05	4.5967	87.9	-52.786	83.698	75.016	20.107	-3.7486	-3.6648	0.75607	-1.4663	30.466	-5.3824
139.79	11.887	48.269	-3.231	0.27795	-1.1935	-0.050595	0.18113	0.047021	0.66022	-1.3176	3309.4	19.049	4.5953	87.907	-52.858	83.705	75.016	20.107	-3.7486	-3.6648	0.75607	-1.4663	30.466	-5.3824
139.8	11.884	48.27	-3.2312	0.27885	-1.1933	-0.048345	0.17866	0.047909	0.66022	-1.3176	3308.7	19.048	4.594	87.913	-52.932	83.713	75.016	20.107	-3.7486	-3.6648	0.75607	-1.4663	30.466	-5.3824
139.82	11.882	48.272	-3.2314	0.27974	-1.193	-0.046071	0.17611	0.048791	0.66022	-1.3176	3308.0	19.047	4.5927	87.92	-53.007	83.72	75.016	20.107	-3.7486	-3.6648	0.75607	-1.4663	30.466	-5.3824
139.83	11.88	48.274	-3.2317	0.28061	-1.1928	-0.043771	0.1735	0.049665	0.66022	-1.3176	3307.3	19.047	4.5915	87.927	-53.083	83.727	75.016	20.107	-3.7486	-3.6648	0.75607	-1.4663	30.466	-5.3824
139.84	11.878	48.277	-3.2319	0.28147	-1.1925	-0.041447	0.17083	0.050531	0.66022	-1.3176	3306.6	19.046	4.5904	87.933	-53.16	83.734	75.016	20.107	-3.7486	-3.6648	0.75607	-1.4663	30.466	-5.3824
139.85	11.876	48.279	-3.2321	0.28232	-1.1923	-0.039101	0.1681	0.05139	0.66022	-1.3176	3305.9	19.046	4.5893	87.94	-53.239	83.742	75.016	20.107	-3.7486	-3.6648	0.75607	-1.4663	30.466	-5.3824
139.86	11.874	48.281	-3.2323	0.28315	-1.192	-0.036733	0.1653	0.05224	0.66022	-1.3176	3305.2	19.045	4.5883	87.947	-53.318	83.749	75.016	20.107	-3.7486	-3.6648	0.75607	-1.4663	30.466	-5.3824
139.87	11.873	48.284	-3.2324	0.28397	-1.1917	-0.034343	0.16245	0.053082	0.66022	-1.3176	3304.5	19.045	4.5874	87.954	-53.399	83.756	75.016	20.107	-3.7486	-3.6648	0.75607	-1.4663	30.466	-5.3824
139.88	11.871	48.287	-3.2326	0.28478	-1.1915	-0.031934	0.15954	0.053914	0.66022	-1.3176	3303.8	19.044	4.5865	87.961	-53.481	83.764	75.016	20.107	-3.7486	-3.6648	0.75607	-1.4663	30.466	-5.3824
139.9	11.87	48.29	-3.2328	0.28557	-1.1912	-0.029505	0.15657	0.054737	0.66022	-1.3176	3303.1	19.044	4.5857	87.967	-53.564	83.771	75.016	20.107	-3.7486	-3.6648	0.75607	-1.4663	30.466	-5.3824
139.91	11.869	48.293	-3.2329	0.28634	-1.1909	-0.027058	0.15354	0.05555	0.66022	-1.3176	3302.4	19.044	4.5849	87.974	-53.648	83.779	75.016	20.107	-3.7486	-3.6648	0.75607	-1.4663	30.466	-5.3824
139.92	11.868	48.297	-3.233	0.2871	-1.1906	-0.024593	0.15046	0.056353	0.66022	-1.3176	3301.7	19.043	4.5843	87.981	-53.734	83.786	75.016	20.107	-3.7486	-3.6648	0.75607	-1.4663	30.466	-5.3824
139.93	11.868	48.3	-3.2331	0.28785	-1.1904	-0.022113	0.14733	0.057145	0.66022	-1.3176	3301.0	19.043	4.5837	87.988	-53.82	83.794	75.016	20.107	-3.7486	-3.6648	0.75607	-1.4663	30.466	-5.3824
139.94	11.867	48.304	-3.2333	0.28857	-1.1901	-0.019617	0.14415	0.057926	0.66022	-1.3176	3300.2	19.043	4.5832	87.995	-53.908	83.801	75.016	20.107	-3.7486	-3.6648	0.75607	-1.4663	30.466	-5.3824
139.95	11.867	48.307	-3.2333	0.28929	-1.1898	-0.017106	0.14091	0.058695	0.66022	-1.3176	3299.5	19.043	4.5827	88.002	-53.997	83.809	75.016	20.107	-3.7486	-3.6648	0.75607	-1.4663	30.466	-5.3824
139.96	11.867	48.311	-3.2334	0.28998	-1.1895	-0.014583	0.13763	0.059453	0.66022	-1.3176	3298.8	19.043	4.5823	88.009	-54.087	83.816	75.016	20.107	-3.7486	-3.6648	0.75607	-1.4663	30.466	-5.3824
139.97	11.867	48.315	-3.2335	0.29066	-1.1892	-0.012046	0.1343	0.060199	0.66022	-1.3176	3298.1	19.043	4.582	88.016	-54.178	83.824	75.016	20.107	-3.7486	-3.6648	0.75607	-1.4663	30.466	-5.3824
139.99	11.868	48.32	-3.2335	0.29133	-1.1889	-0.0094988	0.13092	0.060933	0.66022	-1.3176	3297.4	19.043	4.5818	88.023	-54.27	83.831	75.016	20.107	-3.7486	-3.6648	0.75607	-1.4663	30.466	-5.3824
140.0	11.868	48.324	-3.2336	0.29197	-1.1886	-0.0069409	0.1275	0.061653	0.66022	-1.3176	3296.7	19.044	4.5816	88.03	-54.363	83.839	75.016	20.107	-3.7486	-3.6648	0.75607	-1.4663	30.466	-5.3824
140.01	11.869	48.329	-3.2336	0.2926	-1.1883	-0.0043736	0.12403	0.062361	0.66022	-1.3176	3296.0	19.044	4.5815	88.037	-54.458	83.847	75.016	20.107	-3.7486	-3.6648	0.75607	-1.4663	30.466	-5.3824
140.02	11.87	48.333	-3.2336	0.29321	-1.188	-0.001798	0.12052	0.063056	0.66022	-1.3176	3295.3	19.044	4.5815	88.044	-54.553	83.854	75.016	20.107	-3.7486	-3.6648	0.75607	-1.4663	30.466	-5.3824
140.03	11.871	48.338	-3.2336	0.29381	-1.1876	0.00078489	0.11697	0.063737	0.66022	-1.3176	3294.6	19.045	4.5816	88.051	-54.65	83.862	75.016	20.107	-3.7486	-3.6648	0.75607	-1.4663	30.466	-5.3824
140.04	11.872	48.343	-3.2336	0.29438	-1.1873	0.0033741	0.11339	0.064404	0.66022	-1.3176	3293.8	19.045	4.5818	88.059	-54.747	83.87	75.016	20.107	-3.7486	-3.6648	0.75607	-1.4663	30.466	-5.3824
140.05	11.874	48.348	-3.2336	0.29494	-1.187	0.0059686	0.10976	0.065057	0.66022	-1.3176	3293.1	19.045	4.582	88.066	-54.846	83.877	75.016	20.107	-3.7486	-3.6648	0.75607	-1.4663	30.466	-5.3824
140.06	11.876	48.353	-3.2336	0.29548	-1.1867	0.0085674	0.1061	0.065695	0.66022	-1.3176	3292.4	19.046	4.5823	88.073	-54.946	83.885	75.016	20.107	-3.7486	-3.6648	0.75607	-1.4663	30.466	-5.3824
140.07	11.878	48.358	-3.2335	0.296	-1.1863	0.011169	0.10241	0.066319	0.66022	-1.3176	3291.7	19.046	4.5827	88.08	-55.046	83.893	75.016	20.107	-3.7486	-3.6648	0.75607	-1.4663	30.466	-5.3824
140.08	11.88	48.364	-3.2334	0.2965	-1.186	0.013774	0.098684	0.066928	0.66022	-1.3176	3291.0	19.047	4.5831	88.087	-55.148	83.901	75.016	20.107	-3.7486	-3.6648	0.75607	-1.4663	30.466	-5.3824
140.1	11.882	48.369	-3.2334	0.29699	-1.1857	0.016379	0.094928	0.067522	0.66022	-1.3176	3290.3	19.048	4.5837	88.095	-55.251	83.909	75.016	20.107	-3.7486	-3.6648	0.75607	-1.4663	30.466	-5.3824
140.11	11.885	48.375	-3.2333	0.29745	-1.1853	0.018985	0.091142	0.068101	0.66022	-1.3176	3289.5	19.048	4.5843	88.102	-55.355	83.916	75.016	20.107	-3.7486	-3.6648	0.75607	-1.4663	30.466	-5.3824
140.12	11.888	48.381	-3.2332	0.2979	-1.185	0.02159	0.087329	0.068664	0.66022	-1.3176	3288.8	19.049	4.585	88.109	-55.459	83.924	75.016	20.107	-3.7486	-3.6648	0.75607	-1.4663	30.466	-5.3824
140.13	11.891	48.387	-3.2331	0.29833	-1.1846	0.024193	0.08349	0.069211	0.66022	-1.3176	3288.1	19.05	4.5858	88.117	-55.565	83.932	75.016	20.107	-3.7486	-3.6648	0.75607	-1.4663	30.466	-5.3824
140.14	11.894	48.393	-3.2329	0.29873	-1.1843	0.026793	0.079626	0.069743	0.66022	-1.3176	3287.4	19.051	4.5867	88.124	-55.672	83.94	75.016	20.107	-3.7486	-3.6648	0.75607	-1.4663	30.466	-5.3824
140.15	11.897	48.399	-3.2328	0.29912	-1.1839	0.029389	0.07574	0.070258	0.66022	-1.3176	3286.7	19.052	4.5876	88.131	-55.78	83.948	75.016	20.107	-3.7486	-3.6648	0.75607	-1.4663	30.466	-5.3824
140.16	11.901	48.405	-3.2326	0.29949	-1.1836	0.031981	0.071833	0.070758	0.66022	-1.3176	3286.0	19.053	4.5887	88.139	-55.889	83.956	75.016	20.107	-3.7486	-3.6648	0.75607	-1.4663	30.466	-5.3824
140.17	11.905	48.412	-3.2325	0.29984	-1.1832	0.034567	0.067907	0.071241	0.66022	-1.3176	3285.2	19.054	4.5898	88.146	-55.999	83.964	75.016	20.107	-3.7486	-3.6648	0.75607	-1.4663	30.466	-5.3824
140.18	11.909	48.418	-3.2323	0.30017	-1.1829	0.037146	0.063963	0.071707	0.66022	-1.3176	3284.5	19.055	4.591	88.154	-56.109	83.972	75.016	20.107	-3.7486	-3.6648	0.75607	-1.4663	30.466	-5.3824
140.19	11.913	48.425	-3.2321	0.30048	-1.1825	0.039717	0.060003	0.072157	0.66022	-1.3176	3283.8	19.056	4.5923	88.161	-56.221	83.98	75.016	20.107	-3.7486	-3.6648	0.75607	-1.4663	30.466	-5.3824
140.2	11.918	48.431	-3.2319	0.30077	-1.1822	0.04228	0.056029	0.07259	0.66022	-1.3176	3283.1	19.057	4.5936	88.169	-56.334	83.988	75.016	20.107	-3.7486	-3.6648	0.75607	-1.4663	30.466	-5.3824
140.21	11.923	48.438	-3.2317	0.30104	-1.1818	0.044833	0.052041	0.073007	0.66022	-1.3176	3282.4	19.058	4.5951	88.176	-56.447	83.996	75.016	20.107	-3.7486	-3.6648	0.75607	-1.4663	30.466	-5.3824
140.23	11.928	48.445	-3.2315	0.30129	-1.1814	0.047376	0.048043	0.073407	0.66022	-1.3176	3281.6	19.059	4.5966	88.184	-56.562	84.004	75.016	20.107	-3.7486	-3.6648	0.75607	-1.4663	30.466	-5.3824
140.24	11.933	48.452	-3.2312	0.30152	-1.1811	0.049907	0.044035	0.07379	0.66022	-1.3176	3280.9	19.06	4.5983	88.191	-56.677	84.012	75.016	20.107	-3.7486	-3.6648	0.75607	-1.4663	30.466	-5.3824
140.25	11.938	48.459	-3.231	0.30173	-1.1807	0.052426	0.040019	0.074155	0.66022	-1.3176	3280.2	19.061	4.6	88.199	-56.793	84.02	75.016	20.107	-3.7486	-3.6648	0.75607	-1.4663	30.466	-5.3824
140.26	11.944	48.466	-3.2307	0.30192	-1.1803	0.054931	0.035997	0.074504	0.66022	-1.3176	3279.5	19.063	4.6018	88.207	-56.911	84.029	75.016	20.107	-3.7486	-3.6648	0.75607	-1.4663	30.466	-5.3824
140.27	11.95	48.473	-3.2304	0.30209	-1.1799	0.057423	0.03197	0.074836	0.66022	-1.3176	3278.8	19.064	4.6036	88.214	-57.029	84.037	75.016	20.107	-3.7486	-3.6648	0.75607	-1.4663	30.466	-5.3824
140.28	11.956	48.48	-3.2301	0.30224	-1.1796	0.059899	0.02794	0.075151	0.66022	-1.3176	3278.0	19.065	4.6056	88.222	-57.148	84.045	75.016	20.107	-3.7486	-3.6648	0.75607	-1.4663	30.466	-5.3824
140.29	11.963	48.488	-3.2298	0.30237	-1.1792	0.062359	0.023908	0.075449	0.66022	-1.3176	3277.3	19.067	4.6077	88.229	-57.267	84.053	75.016	20.107	-3.7486	-3.6648	0.75607	-1.4663	30.466	-5.3824
140.3	11.969	48.495	-3.2295	0.30248	-1.1788	0.064803	0.019876	0.075729	0.66022	-1.3176	3276.6	19.068	4.6098	88.237	-57.388	84.061	75.016	20.107	-3.7486	-3.6648	0.75607	-1.4663	30.466	-5.3824
140.31	11.976	48.503	-3.2292	0.30257	-1.1784	0.067229	0.015846	0.075993	0.66022	-1.3176	3275.9	19.069	4.612	88.245	-57.51	84.07	75.016	20.107	-3.7486	-3.6648	0.75607	-1.4663	30.466	-5.3824
140.32	11.983	48.51	-3.2288	0.30264	-1.1781	0.069636	0.011819	0.076239	0.66022	-1.3176	3275.1	19.071	4.6143	88.253	-57.632	84.078	75.016	20.107	-3.7486	-3.6648	0.75607	-1.4663	30.466	-5.3824
140.33	11.99	48.518	-3.2285	0.30269	-1.1777	0.072025	0.0077958	0.076469	0.66022	-1.3176	3274.4	19.072	4.6167	88.26	-57.755	84.086	75.016	20.107	-3.7486	-3.6648	0.75607	-1.4663	30.466	-5.3824
140.34	11.998	48.526	-3.2281	0.30272	-1.1773	0.074393	0.0037792	0.076681	0.66022	-1.3176	3273.7	19.074	4.6192	88.268	-57.88	84.095	75.016	20.107	-3.7486	-3.6648	0.75607	-1.4663	30.466	-5.3824
140.35	12.006	48.533	-3.2277	0.30273	-1.1769	0.076741	-0.00022997	0.076877	0.66022	-1.3176	3273.0	19.075	4.6218	88.276	-58.004	84.103	75.016	20.107	-3.7486	-3.6648	0.75607	-1.4663	30.466	-5.3824
140.36	12.013	48.541	-3.2273	0.30271	-1.1765	0.079067	-0.0042301	0.077056	0.66022	-1.3176	3272.2	19.077	4.6245	88.284	-58.13	84.111	75.016	20.107	-3.7486	-3.6648	0.75607	-1.4663	30.466	-5.3824
140.37	12.022	48.549	-3.2269	0.30268	-1.1761	0.08137	-0.0082198	0.077218	0.66022	-1.3176	3271.5	19.078	4.6272	88.292	-58.257	84.12	75.016	20.107	-3.7486	-3.6648	0.75607	-1.4663	30.466	-5.3824
140.39	12.03	48.557	-3.2265	0.30263	-1.1758	0.083651	-0.012198	0.077364	0.66022	-1.3176	3270.8	19.08	4.63	88.3	-58.384	84.128	75.016	20.107	-3.7486	-3.6648	0.75607	-1.4663	30.466	-5.3824
140.4	12.039	48.565	-3.2261	0.30256	-1.1754	0.085908	-0.016162	0.077492	0.66022	-1.3176	3270.1	19.081	4.633	88.307	-58.512	84.137	75.016	20.107	-3.7486	-3.6648	0.75607	-1.4663	30.466	-5.3824
140.41	12.048	48.573	-3.2257	0.30247	-1.175	0.088141	-0.020112	0.077605	0.66022	-1.3176	3269.3	19.083	4.636	88.315	-58.641	84.145	75.016	20.107	-3.7486	-3.6648	0.75607	-1.4663	30.466	-5.3824
140.42	12.057	48.581	-3.2252	0.30236	-1.1746	0.090349	-0.024046	0.077701	0.66022	-1.3176	3268.6	19.084	4.639	88.323	-58.77	84.154	75.016	20.107	-3.7486	-3.6648	0.75607	-1.4663	30.466	-5.3824
140.43	12.066	48.589	-3.2248	0.30223	-1.1742	0.092531	-0.027963	0.077781	0.66022	-1.3176	3267.9	19.086	4.6422	88.331	-58.901	84.162	75.016	20.107	-3.7486	-3.6648	0.75607	-1.4663	30.466	-5.3824
140.44	12.076	48.598	-3.2243	0.30208	-1.1738	0.094686	-0.031861	0.077845	0.66022	-1.3176	3267.1	19.088	4.6455	88.339	-59.032	84.171	75.016	20.107	-3.7486	-3.6648	0.75607	-1.4663	30.466	-5.3824
140.45	12.085	48.606	-3.2238	0.30191	-1.1734	0.096815	-0.035739	0.077892	0.66022	-1.3176	3266.4	19.089	4.6488	88.347	-59.164	84.179	75.016	20.107	-3.7486	-3.6648	0.75607	-1.4663	30.466	-5.3824
140.46	12.095	48.614	-3.2233	0.30172	-1.173	0.098916	-0.039596	0.077924	0.66022	-1.3176	3265.7	19.091	4.6522	88.355	-59.296	84.188	75.016	20.107	-3.7486	-3.6648	0.75607	-1.4663	30.466	-5.3824
140.47	12.105	48.622	-3.2228	0.30152	-1.1726	0.10099	-0.04343	0.07794	0.66022	-1.3176	3265.0	19.093	4.6558	88.363	-59.429	84.196	75.016	20.107	-3.7486	-3.6648	0.75607	-1.4663	30.466	-5.3824
140.48	12.116	48.631	-3.2223	0.30129	-1.1723	0.10303	-0.047241	0.077941	0.66022	-1.3176	3264.2	19.094	4.6594	88.371	-59.563	84.205	75.016	20.107	-3.7486	-3.6648	0.75607	-1.4663	30.466	-5.3824
140.49	12.127	48.639	-3.2218	0.30104	-1.1719	0.10505	-0.051027	0.077926	0.66022	-1.3176	3263.5	19.096	4.663	88.379	-59.698	84.213	75.016	20.107	-3.7486	-3.6648	0.75607	-1.4663	30.466	-5.3824
140.5	12.137	48.647	-3.2213	0.30078	-1.1715	0.10703	-0.054787	0.077896	0.66022	-1.3176	3262.8	19.098	4.6668	88.387	-59.833	84.222	75.016	20.107	-3.7486	-3.6648	0.75607	-1.4663	30.466	-5.3824
140.51	12.149	48.656	-3.2207	0.3005	-1.1711	0.10899	-0.058519	0.077851	0.66022	-1.3176	3262.0	19.1	4.6707	88.395	-59.969	84.231	75.016	20.107	-3.7486	-3.6648	0.75607	-1.4663	30.466	-5.3824
140.52	12.16	48.664	-3.2202	0.30019	-1.1707	0.11091	-0.062224	0.077792	0.66022	-1.3176	3261.3	19.101	4.6746	88.403	-60.106	84.239	75.016	20.107	-3.7486	-3.6648	0.75607	-1.4663	30.466	-5.3824
140.53	12.171	48.672	-3.2196	0.29987	-1.1703	0.11281	-0.065899	0.077717	0.66022	-1.3176	3260.6	19.103	4.6786	88.412	-60.243	84.248	75.016	20.107	-3.7486	-3.6648	0.75607	-1.4663	30.466	-5.3824
140.54	12.183	48.681	-3.219	0.29953	-1.1699	0.11467	-0.069543	0.077628	0.66022	-1.3176	3259.8	19.105	4.6827	88.42	-60.381	84.257	75.016	20.107	-3.7486	-3.6648	0.75607	-1.4663	30.466	-5.3824
140.56	12.195	48.689	-3.2185	0.29918	-1.1695	0.1165	-0.073156	0.077525	0.66022	-1.3176	3259.1	19.106	4.6869	88.428	-60.519	84.265	75.016	20.107	-3.7486	-3.6648	0.75607	-1.4663	30.466	-5.3824
140.57	12.207	48.698	-3.2179	0.2988	-1.1691	0.11829	-0.076736	0.077408	0.66022	-1.3176	3258.4	19.108	4.6911	88.436	-60.658	84.274	75.016	20.107	-3.7486	-3.6648	0.75607	-1.4663	30.466	-5.3824
140.58	12.22	48.706	-3.2173	0.29841	-1.1688	0.12006	-0.080283	0.077277	0.66022	-1.3176	3257.6	19.11	4.6955	88.444	-60.798	84.283	75.016	20.107	-3.7486	-3.6648	0.75607	-1.4663	30.466	-5.3824
140.59	12.232	48.715	-3.2167	0.298	-1.1684	0.12179	-0.083795	0.077132	0.66022	-1.3176	3256.9	19.112	4.6999	88.452	-60.939	84.291	75.016	20.107	-3.7486	-3.6648	0.75607	-1.4663	30.466	-5.3824
140.6	12.245	48.723	-3.2161	0.29757	-1.168	0.12349	-0.087272	0.076973	0.66022	-1.3176	3256.2	19.113	4.7044	88.461	-61.079	84.3	75.016	20.107	-3.7486	-3.6648	0.75607	-1.4663	30.466	-5.3824
140.61	12.258	48.732	-3.2154	0.29713	-1.1676	0.12515	-0.090713	0.076802	0.66022	-1.3176	3255.4	19.115	4.7089	88.469	-61.221	84.309	75.016	20.107	-3.7486	-3.6648	0.75607	-1.4663	30.466	-5.3824
140.62	12.271	48.74	-3.2148	0.29667	-1.1672	0.12678	-0.094116	0.076617	0.66022	-1.3176	3254.7	19.117	4.7136	88.477	-61.363	84.318	75.016	20.107	-3.7486	-3.6648	0.75607	-1.4663	30.466	-5.3824
140.63	12.285	48.749	-3.2142	0.29619	-1.1668	0.12837	-0.097481	0.07642	0.66022	-1.3176	3253.9	19.119	4.7183	88.485	-61.506	84.326	75.016	20.107	-3.7486	-3.6648	0.75607	-1.4663	30.466	-5.3824
140.64	12.298	48.757	-3.2135	0.29569	-1.1665	0.12993	-0.10081	0.07621	0.66022	-1.3176	3253.2	19.12	4.7231	88.494	-61.649	84.335	75.016	20.107	-3.7486	-3.6648	0.75607	-1.4663	30.466	-5.3824
140.65	12.312	48.766	-3.2129	0.29518	-1.1661	0.13146	-0.10409	0.075987	0.66022	-1.3176	3252.5	19.122	4.728	88.502	-61.792	84.344	75.016	20.107	-3.7486	-3.6648	0.75607	-1.4663	30.466	-5.3824
140.66	12.326	48.774	-3.2122	0.29465	-1.1657	0.13295	-0.10734	0.075753	0.66022	-1.3176	3251.7	19.124	4.7329	88.51	-61.936	84.353	75.016	20.107	-3.7486	-3.6648	0.75607	-1.4663	30.466	-5.3824
140.67	12.34	48.782	-3.2115	0.29411	-1.1653	0.1344	-0.11054	0.075506	0.66022	-1.3176	3251.0	19.126	4.738	88.518	-62.081	84.362	75.016	20.107	-3.7486	-3.6648	0.75607	-1.4663	30.466	-5.3824
140.68	12.355	48.791	-3.2109	0.29354	-1.1649	0.13582	-0.11371	0.075248	0.66022	-1.3176	3250.3	19.127	4.7431	88.527	-62.226	84.371	75.016	20.107	-3.7486	-3.6648	0.75607	-1.4663	30.466	-5.3824
140.69	12.369	48.799	-3.2102	0.29297	-1.1646	0.1372	-0.11682	0.074978	0.66022	-1.3176	3249.5	19.129	4.7482	88.535	-62.372	84.379	75.016	20.107	-3.7486	-3.6648	0.75607	-1.4663	30.466	-5.3824
140.7	12.384	48.808	-3.2095	0.29238	-1.1642	0.13854	-0.1199	0.074696	0.66022	-1.3176	3248.8	19.131	4.7535	88.543	-62.518	84.388	75.016	20.107	-3.7486	-3.6648	0.75607	-1.4663	30.466	-5.3824
140.72	12.399	48.816	-3.2088	0.29177	-1.1638	0.13985	-0.12293	0.074404	0.66022	-1.3176	3248.0	19.132	4.7588	88.552	-62.665	84.397	75.016	20.107	-3.7486	-3.6648	0.75607	-1.4663	30.466	-5.3824
140.73	12.414	48.824	-3.2081	0.29115	-1.1634	0.14112	-0.12592	0.074101	0.66022	-1.3176	3247.3	19.134	4.7642	88.56	-62.812	84.406	75.016	20.107	-3.7486	-3.6648	0.75607	-1.4663	30.466	-5.3824
140.74	12.43	48.833	-3.2074	0.29051	-1.1631	0.14236	-0.12886	0.073787	0.66022	-1.3176	3246.6	19.136	4.7696	88.568	-62.959	84.415	75.016	20.107	-3.7486	-3.6648	0.75607	-1.4663	30.466	-5.3824
140.75	12.445	48.841	-3.2067	0.28986	-1.1627	0.14356	-0.13176	0.073463	0.66022	-1.3176	3245.8	19.137	4.7751	88.577	-63.107	84.424	75.016	20.107	-3.7486	-3.6648	0.75607	-1.4663	30.466	-5.3824
140.76	12.461	48.849	-3.206	0.28919	-1.1623	0.14472	-0.1346	0.073129	0.66022	-1.3176	3245.1	19.139	4.7807	88.585	-63.255	84.433	75.016	20.107	-3.7486	-3.6648	0.75607	-1.4663	30.466	-5.3824
140.77	12.477	48.858	-3.2052	0.28851	-1.162	0.14584	-0.1374	0.072784	0.66022	-1.3176	3244.3	19.141	4.7864	88.594	-63.404	84.442	75.016	20.107	-3.7486	-3.6648	0.75607	-1.4663	30.466	-5.3824
140.78	12.493	48.866	-3.2045	0.28782	-1.1616	0.14693	-0.14016	0.07243	0.66022	-1.3176	3243.6	19.142	4.7921	88.602	-63.553	84.451	75.016	20.107	-3.7486	-3.6648	0.75607	-1.4663	30.466	-5.3824
140.79	12.509	48.874	-3.2038	0.28711	-1.1613	0.14798	-0.14286	0.072067	0.66022	-1.3176	3242.9	19.144	4.7979	88.61	-63.703	84.46	75.016	20.107	-3.7486	-3.6648	0.75607	-1.4663	30.466	-5.3824
140.8	12.525	48.882	-3.203	0.28639	-1.1609	0.149	-0.14552	0.071694	0.66022	-1.3176	3242.1	19.145	4.8037	88.619	-63.853	84.469	75.016	20.107	-3.7486	-3.6648	0.75607	-1.4663	30.466	-5.3824
140.81	12.542	48.89	-3.2023	0.28566	-1.1605	0.14997	-0.14813	0.071311	0.66022	-1.3176	3241.4	19.147	4.8096	88.627	-64.003	84.478	75.016	20.107	-3.7486	-3.6648	0.75607	-1.4663	30.466	-5.3824
140.82	12.559	48.898	-3.2015	0.28491	-1.1602	0.15091	-0.15068	0.07092	0.66022	-1.3176	3240.6	19.149	4.8156	88.636	-64.154	84.487	75.016	20.107	-3.7486	-3.6648	0.75607	-1.4663	30.466	-5.3824
140.83	12.575	48.906	-3.2008	0.28415	-1.1598	0.15181	-0.15319	0.07052	0.66022	-1.3176	3239.9	19.15	4.8216	88.644	-64.305	84.496	75.016	20.107	-3.7486	-3.6648	0.75607	-1.4663	30.466	-5.3824
140.84	12.592	48.914	-3.2	0.28338	-1.1595	0.15267	-0.15565	0.070112	0.66022	-1.3176	3239.1	19.152	4.8277	88.653	-64.456	84.504	75.016	20.107	-3.7486	-3.6648	0.75607	-1.4663	30.466	-5.3824
140.86	12.61	48.922	-3.1992	0.28259	-1.1591	0.1535	-0.15805	0.069695	0.66022	-1.3176	3238.4	19.153	4.8338	88.661	-64.607	84.513	75.016	20.107	-3.7486	-3.6648	0.75607	-1.4663	30.466	-5.3824
140.87	12.627	48.93	-3.1985	0.2818	-1.1588	0.15429	-0.16041	0.069271	0.66022	-1.3176	3237.7	19.155	4.84	88.669	-64.759	84.522	75.016	20.107	-3.7486	-3.6648	0.75607	-1.4663	30.466	-5.3824
140.88	12.644	48.938	-3.1977	0.28099	-1.1584	0.15504	-0.16271	0.068838	0.66022	-1.3176	3236.9	19.156	4.8462	88.678	-64.912	84.531	75.016	20.107	-3.7486	-3.6648	0.75607	-1.4663	30.466	-5.3824
140.89	12.662	48.946	-3.1969	0.28017	-1.1581	0.15576	-0.16496	0.068397	0.66022	-1.3176	3236.2	19.158	4.8525	88.686	-65.064	84.54	75.016	20.107	-3.7486	-3.6648	0.75607	-1.4663	30.466	-5.3824
140.9	12.68	48.954	-3.1961	0.27934	-1.1577	0.15643	-0.16716	0.067949	0.66022	-1.3176	3235.4	19.159	4.8589	88.695	-65.217	84.549	75.016	20.107	-3.7486	-3.6648	0.75607	-1.4663	30.466	-5.3824
140.91	12.698	48.961	-3.1953	0.2785	-1.1574	0.15707	-0.1693	0.067494	0.66022	-1.3176	3234.7	19.161	4.8652	88.703	-65.37	84.558	75.016	20.107	-3.7486	-3.6648	0.75607	-1.4663	30.466	-5.3824
140.92	12.716	48.969	-3.1946	0.27765	-1.1571	0.15767	-0.17139	0.067031	0.66022	-1.3176	3233.9	19.162	4.8717	88.712	-65.523	84.567	75.016	20.107	-3.7486	-3.6648	0.75607	-1.4663	30.466	-5.3824
140.93	12.734	48.977	-3.1938	0.27678	-1.1567	0.15824	-0.17343	0.066561	0.66022	-1.3176	3233.2	19.163	4.8782	88.72	-65.677	84.576	75.016	20.107	-3.7486	-3.6648	0.75607	-1.4663	30.466	-5.3824
140.94	12.752	48.984	-3.193	0.27591	-1.1564	0.15877	-0.17542	0.066085	0.66022	-1.3176	3232.4	19.165	4.8847	88.729	-65.83	84.585	75.016	20.107	-3.7486	-3.6648	0.75607	-1.4663	30.466	-5.3824
140.95	12.77	48.992	-3.1922	0.27503	-1.1561	0.15926	-0.17735	0.065602	0.66022	-1.3176	3231.7	19.166	4.8913	88.737	-65.984	84.594	75.016	20.107	-3.7486	-3.6648	0.75607	-1.4663	30.466	-5.3824
140.96	12.789	48.999	-3.1914	0.27414	-1.1558	0.15971	-0.17922	0.065112	0.66022	-1.3176	3230.9	19.167	4.8979	88.745	-66.139	84.603	75.016	20.107	-3.7486	-3.6648	0.75607	-1.4663	30.466	-5.3824
140.98	12.807	49.007	-3.1906	0.27324	-1.1554	0.16013	-0.18105	0.064616	0.66022	-1.3176	3230.2	19.169	4.9046	88.754	-66.293	84.612	75.016	20.107	-3.7486	-3.6648	0.75607	-1.4663	30.466	-5.3824
140.99	12.826	49.014	-3.1898	0.27233	-1.1551	0.16051	-0.18281	0.064114	0.66022	-1.3176	3229.4	19.17	4.9113	88.762	-66.447	84.622	75.016	20.107	-3.7486	-3.6648	0.75607	-1.4663	30.466	-5.3824
141.0	12.845	49.021	-3.189	0.27141	-1.1548	0.16085	-0.18453	0.063606	0.66022	-1.3176	3228.7	19.171	4.918	88.771	-66.602	84.631	75.016	20.107	-3.7486	-3.6648	0.75607	-1.4663	30.466	-5.3824
141.01	12.864	49.028	-3.1882	0.27048	-1.1545	0.16116	-0.18618	0.063091	0.66022	-1.3176	3228.0	19.173	4.9248	88.779	-66.757	84.64	75.016	20.107	-3.7486	-3.6648	0.75607	-1.4663	30.466	-5.3824
141.02	12.883	49.036	-3.1874	0.26955	-1.1542	0.16143	-0.18779	0.062572	0.66022	-1.3176	3227.2	19.174	4.9316	88.788	-66.912	84.649	75.016	20.107	-3.7486	-3.6648	0.75607	-1.4663	30.466	-5.3824
141.03	12.902	49.043	-3.1866	0.26861	-1.1538	0.16167	-0.18933	0.062046	0.66022	-1.3176	3226.5	19.175	4.9385	88.796	-67.067	84.658	75.016	20.107	-3.7486	-3.6648	0.75607	-1.4663	30.466	-5.3824
141.04	12.921	49.05	-3.1858	0.26766	-1.1535	0.16186	-0.19082	0.061515	0.66022	-1.3176	3225.7	19.176	4.9453	88.805	-67.223	84.667	75.016	20.107	-3.7486	-3.6648	0.75607	-1.4663	30.466	-5.3824
141.05	12.94	49.057	-3.1849	0.2667	-1.1532	0.16203	-0.19226	0.060979	0.66022	-1.3176	3225.0	19.177	4.9522	88.813	-67.378	84.676	75.016	20.107	-3.7486	-3.6648	0.75607	-1.4663	30.466	-5.3824
141.06	12.959	49.063	-3.1841	0.26573	-1.1529	0.16215	-0.19364	0.060438	0.66022	-1.3176	3224.2	19.178	4.9592	88.822	-67.534	84.684	75.016	20.107	-3.7486	-3.6648	0.75607	-1.4663	30.466	-5.3824
141.07	12.979	49.07	-3.1833	0.26476	-1.1526	0.16224	-0.19496	0.059891	0.66022	-1.3176	3223.5	19.179	4.9662	88.83	-67.689	84.693	75.016	20.107	-3.7486	-3.6648	0.75607	-1.4663	30.466	-5.3824
141.08	12.998	49.077	-3.1825	0.26378	-1.1523	0.1623	-0.19623	0.05934	0.66022	-1.3176	3222.7	19.18	4.9731	88.838	-67.845	84.702	75.016	20.107	-3.7486	-3.6648	0.75607	-1.4663	30.466	-5.3824
141.1	13.018	49.084	-3.1817	0.2628	-1.152	0.16232	-0.19744	0.058784	0.66022	-1.3176	3222.0	19.181	4.9802	88.847	-68.001	84.711	75.016	20.107	-3.7486	-3.6648	0.75607	-1.4663	30.466	-5.3824
141.11	13.037	49.09	-3.1809	0.26181	-1.1517	0.1623	-0.1986	0.058223	0.66022	-1.3176	3221.2	19.182	4.9872	88.855	-68.156	84.72	75.016	20.107	-3.7486	-3.6648	0.75607	-1.4663	30.466	-5.3824
141.12	13.057	49.097	-3.1801	0.26081	-1.1514	0.16225	-0.1997	0.057658	0.66022	-1.3176	3220.5	19.183	4.9943	88.864	-68.312	84.729	75.016	20.107	-3.7486	-3.6648	0.75607	-1.4663	30.466	-5.3824
141.13	13.077	49.103	-3.1793	0.25981	-1.1512	0.16217	-0.20074	0.057088	0.66022	-1.3176	3219.7	19.184	5.0014	88.872	-68.468	84.738	75.016	20.107	-3.7486	-3.6648	0.75607	-1.4663	30.466	-5.3824
141.14	13.096	49.109	-3.1785	0.25881	-1.1509	0.16204	-0.20173	0.056514	0.66022	-1.3176	3219.0	19.185	5.0085	88.88	-68.624	84.747	75.016	20.107	-3.7486	-3.6648	0.75607	-1.4663	30.466	-5.3824
141.15	13.116	49.116	-3.1776	0.25779	-1.1506	0.16189	-0.20266	0.055936	0.66022	-1.3176	3218.2	19.186	5.0156	88.889	-68.78	84.756	75.016	20.107	-3.7486	-3.6648	0.75607	-1.4663	30.466	-5.3824
141.16	13.136	49.122	-3.1768	0.25678	-1.1503	0.1617	-0.20353	0.055354	0.66022	-1.3176	3217.5	19.187	5.0227	88.897	-68.936	84.765	75.016	20.107	-3.7486	-3.6648	0.75607	-1.4663	30.466	-5.3824
141.17	13.156	49.128	-3.176	0.25576	-1.15	0.16147	-0.20435	0.054768	0.66022	-1.3176	3216.7	19.188	5.0298	88.905	-69.092	84.774	75.016	20.107	-3.7486	-3.6648	0.75607	-1.4663	30.466	-5.3824
141.18	13.176	49.134	-3.1752	0.25474	-1.1498	0.16122	-0.20511	0.054178	0.66022	-1.3176	3216.0	19.189	5.037	88.914	-69.248	84.783	75.016	20.107	-3.7486	-3.6648	0.75607	-1.4663	30.466	-5.3824
141.2	13.196	49.14	-3.1744	0.25371	-1.1495	0.16092	-0.20582	0.053584	0.66022	-1.3176	3215.2	19.189	5.0442	88.922	-69.404	84.792	75.016	20.107	-3.7486	-3.6648	0.75607	-1.4663	30.466	-5.3824
141.21	13.216	49.146	-3.1736	0.25268	-1.1492	0.1606	-0.20647	0.052986	0.66022	-1.3176	3214.5	19.19	5.0513	88.931	-69.56	84.801	75.016	20.107	-3.7486	-3.6648	0.75607	-1.4663	30.466	-5.3824
141.22	13.236	49.151	-3.1728	0.25164	-1.149	0.16024	-0.20706	0.052385	0.66022	-1.3176	3213.7	19.191	5.0585	88.939	-69.716	84.81	75.016	20.107	-3.7486	-3.6648	0.75607	-1.4663	30.466	-5.3824
141.23	13.256	49.157	-3.172	0.25061	-1.1487	0.15984	-0.20759	0.051781	0.66022	-1.3176	3213.0	19.191	5.0657	88.947	-69.871	84.819	75.016	20.107	-3.7486	-3.6648	0.75607	-1.4663	30.466	-5.3824
141.24	13.276	49.163	-3.1712	0.24957	-1.1485	0.15942	-0.20807	0.051173	0.66022	-1.3176	3212.2	19.192	5.0729	88.955	-70.027	84.827	75.016	20.107	-3.7486	-3.6648	0.75607	-1.4663	30.466	-5.3824
141.25	13.296	49.168	-3.1704	0.24853	-1.1482	0.15896	-0.20849	0.050561	0.66022	-1.3176	3211.5	19.193	5.0801	88.964	-70.182	84.836	75.016	20.107	-3.7486	-3.6648	0.75607	-1.4663	30.466	-5.3824
141.26	13.316	49.173	-3.1696	0.24748	-1.1479	0.15847	-0.20886	0.049947	0.66022	-1.3176	3210.7	19.193	5.0873	88.972	-70.337	84.845	75.016	20.107	-3.7486	-3.6648	0.75607	-1.4663	30.466	-5.3824
141.27	13.336	49.179	-3.1688	0.24644	-1.1477	0.15794	-0.20917	0.049329	0.66022	-1.3176	3210.0	19.194	5.0945	88.98	-70.492	84.854	75.016	20.107	-3.7486	-3.6648	0.75607	-1.4663	30.466	-5.3824
141.28	13.356	49.184	-3.168	0.24539	-1.1475	0.15738	-0.20942	0.048709	0.66022	-1.3176	3209.2	19.194	5.1017	88.988	-70.645	84.863	75.016	20.107	-3.7486	-3.6648	0.75607	-1.4663	30.466	-5.3824
141.29	13.376	49.189	-3.1673	0.24434	-1.1472	0.15679	-0.20962	0.048085	0.66022	-1.3176	3208.5	19.195	5.1089	88.997	-70.762	84.872	75.016	20.107	-3.7486	-3.6648	0.75607	-1.4663	30.466	-5.3824
141.31	13.396	49.194	-3.1665	0.2433	-1.147	0.15617	-0.20976	0.047459	0.66022	-1.3176	3207.7	19.195	5.116	89.005	-70.643	84.88	75.016	20.107	-3.7486	-3.6648	0.75607	-1.4663	30.466	-5.3824
141.32	13.416	49.199	-3.1657	0.24225	-1.1467	0.15552	-0.20985	0.046829	0.66022	-1.3176	3207.0	19.195	5.1232	89.013	-70.49	84.889	75.016	20.107	-3.7486	-3.6648	0.75607	-1.4663	30.466	-5.3824
141.33	13.436	49.204	-3.1649	0.2412	-1.1465	0.15483	-0.20988	0.046197	0.66022	-1.3176	3206.2	19.196	5.1304	89.021	-70.336	84.898	75.016	20.107	-3.7486	-3.6648	0.75607	-1.4663	30.466	-5.3824
141.34	13.456	49.209	-3.1641	0.24015	-1.1463	0.15411	-0.20985	0.045563	0.66022	-1.3176	3205.5	19.196	5.1375	89.029	-70.181	84.907	75.016	20.107	-3.7486	-3.6648	0.75607	-1.4663	30.466	-5.3824
141.35	13.475	49.213	-3.1634	0.2391	-1.1461	0.15337	-0.20977	0.044926	0.66022	-1.3176	3204.7	19.196	5.1446	89.038	-70.026	84.915	75.016	20.107	-3.7486	-3.6648	0.75607	-1.4663	30.466	-5.3824
141.36	13.495	49.218	-3.1626	0.23805	-1.1458	0.15259	-0.20963	0.044286	0.66022	-1.3176	3204.0	19.197	5.1518	89.046	-69.872	84.924	75.016	20.107	-3.7486	-3.6648	0.75607	-1.4663	30.466	-5.3824
141.37	13.515	49.222	-3.1619	0.237	-1.1456	0.15178	-0.20944	0.043645	0.66022	-1.3176	3203.2	19.197	5.1589	89.054	-69.717	84.933	75.016	20.107	-3.7486	-3.6648	0.75607	-1.4663	30.466	-5.3824
141.38	13.535	49.226	-3.1611	0.23596	-1.1454	0.15094	-0.20919	0.043	0.66022	-1.3176	3202.5	19.197	5.1659	89.062	-69.563	84.941	75.016	20.107	-3.7486	-3.6648	0.75607	-1.4663	30.466	-5.3824
141.39	13.554	49.231	-3.1603	0.23491	-1.1452	0.15007	-0.20889	0.042354	0.66022	-1.3176	3201.7	19.197	5.173	89.07	-69.409	84.95	75.016	20.107	-3.7486	-3.6648	0.75607	-1.4663	30.466	-5.3824
141.41	13.574	49.235	-3.1596	0.23387	-1.145	0.14917	-0.20853	0.041705	0.66022	-1.3176	3201.0	19.197	5.18	89.078	-69.256	84.959	75.016	20.107	-3.7486	-3.6648	0.75607	-1.4663	30.466	-5.3824
141.42	13.594	49.239	-3.1589	0.23283	-1.1448	0.14824	-0.20812	0.041055	0.66022	-1.3176	3200.2	19.197	5.1871	89.086	-69.102	84.967	75.016	20.107	-3.7486	-3.6648	0.75607	-1.4663	30.466	-5.3824
141.43	13.613	49.243	-3.1581	0.23179	-1.1446	0.14728	-0.20766	0.040402	0.66022	-1.3176	3199.5	19.197	5.1941	89.094	-68.949	84.976	75.016	20.107	-3.7486	-3.6648	0.75607	-1.4663	30.466	-5.3824
141.44	13.633	49.247	-3.1574	0.23075	-1.1444	0.14629	-0.20714	0.039748	0.66022	-1.3176	3198.7	19.197	5.201	89.102	-68.796	84.984	75.016	20.107	-3.7486	-3.6648	0.75607	-1.4663	30.466	-5.3824
141.45	13.652	49.25	-3.1567	0.22971	-1.1442	0.14527	-0.20656	0.039092	0.66022	-1.3176	3197.9	19.197	5.208	89.11	-68.644	84.993	75.016	20.107	-3.7486	-3.6648	0.75607	-1.4663	30.466	-5.3824
141.46	13.671	49.254	-3.1559	0.22868	-1.144	0.14422	-0.20594	0.038434	0.66022	-1.3176	3197.2	19.197	5.2149	89.118	-68.492	85.002	75.016	20.107	-3.7486	-3.6648	0.75607	-1.4663	30.466	-5.3824
141.47	13.69	49.257	-3.1552	0.22766	-1.1438	0.14314	-0.20525	0.037774	0.66022	-1.3176	3196.4	19.197	5.2218	89.126	-68.34	85.01	75.016	20.107	-3.7486	-3.6648	0.75607	-1.4663	30.466	-5.3824
141.48	13.71	49.261	-3.1545	0.22663	-1.1436	0.14204	-0.20452	0.037113	0.66022	-1.3176	3195.7	19.197	5.2286	89.134	-68.189	85.019	75.016	20.107	-3.7486	-3.6648	0.75607	-1.4663	30.466	-5.3824
141.5	13.729	49.264	-3.1538	0.22561	-1.1434	0.14091	-0.20373	0.03645	0.66022	-1.3176	3194.9	19.196	5.2354	89.142	-68.038	85.027	75.016	20.107	-3.7486	-3.6648	0.75607	-1.4663	30.466	-5.3824
141.51	13.748	49.267	-3.1531	0.22459	-1.1432	0.13975	-0.20289	0.035786	0.66022	-1.3176	3194.2	19.196	5.2422	89.15	-67.888	85.036	75.016	20.107	-3.7486	-3.6648	0.75607	-1.4663	30.466	-5.3824
141.52	13.766	49.27	-3.1524	0.22358	-1.143	0.13856	-0.202	0.03512	0.66022	-1.3176	3193.4	19.196	5.249	89.157	-67.738	85.044	75.016	20.107	-3.7486	-3.6648	0.75607	-1.4663	30.466	-5.3824
141.53	13.785	49.273	-3.1517	0.22257	-1.1429	0.13734	-0.20106	0.034454	0.66022	-1.3176	3192.7	19.196	5.2557	89.165	-67.588	85.052	75.016	20.107	-3.7486	-3.6648	0.75607	-1.4663	30.466	-5.3824
141.54	13.804	49.276	-3.151	0.22157	-1.1427	0.1361	-0.20006	0.033786	0.66022	-1.3176	3191.9	19.195	5.2623	89.173	-67.439	85.061	75.016	20.107	-3.7486	-3.6648	0.75607	-1.4663	30.466	-5.3824
141.55	13.822	49.279	-3.1503	0.22057	-1.1425	0.13483	-0.19902	0.033117	0.66022	-1.3176	3191.2	19.195	5.269	89.181	-67.29	85.069	75.016	20.107	-3.7486	-3.6648	0.75607	-1.4663	30.466	-5.3824
141.56	13.841	49.281	-3.1497	0.21958	-1.1424	0.13354	-0.19792	0.032447	0.66022	-1.3176	3190.4	19.194	5.2755	89.189	-67.141	85.077	75.016	20.107	-3.7486	-3.6648	0.75607	-1.4663	30.466	-5.3824
141.57	13.859	49.284	-3.149	0.21859	-1.1422	0.13221	-0.19677	0.031776	0.66022	-1.3176	3189.7	19.194	5.2821	89.196	-66.993	85.086	75.016	20.107	-3.7486	-3.6648	0.75607	-1.4663	30.466	-5.3824
141.58	13.877	49.286	-3.1483	0.21761	-1.1421	0.13087	-0.19538	0.031105	0.66022	-1.3176	3188.9	19.193	5.2886	89.204	-66.846	85.094	75.016	20.107	-3.7486	-3.6648	0.75607	-1.4663	30.466	-5.3824
141.6	13.895	49.289	-3.1477	0.21664	-1.1419	0.1295	-0.19388	0.030436	0.66022	-1.3176	3188.2	19.193	5.295	89.212	-66.699	85.102	75.016	20.107	-3.7486	-3.6648	0.75607	-1.4663	30.466	-5.3824
141.61	13.913	49.291	-3.1471	0.21568	-1.1417	0.1281	-0.19234	0.029768	0.66022	-1.3176	3187.4	19.192	5.3014	89.219	-66.552	85.111	75.016	20.107	-3.7486	-3.6648	0.75607	-1.4663	30.466	-5.3824
141.62	13.931	49.293	-3.1464	0.21472	-1.1416	0.12668	-0.19076	0.029103	0.66022	-1.3176	3186.7	19.191	5.3078	89.227	-66.406	85.119	75.016	20.107	-3.7486	-3.6648	0.75607	-1.4663	30.466	-5.3824
141.63	13.949	49.295	-3.1458	0.21377	-1.1415	0.12524	-0.18913	0.028439	0.66022	-1.3176	3185.9	19.191	5.3141	89.235	-66.261	85.127	75.016	20.107	-3.7486	-3.6648	0.75607	-1.4663	30.466	-5.3824
141.64	13.966	49.297	-3.1452	0.21283	-1.1413	0.12378	-0.18747	0.027777	0.66022	-1.3176	3185.2	19.19	5.3203	89.242	-66.116	85.135	75.016	20.107	-3.7486	-3.6648	0.75607	-1.4663	30.466	-5.3824
141.65	13.984	49.299	-3.1445	0.21189	-1.1412	0.12229	-0.18576	0.027118	0.66022	-1.3176	3184.4	19.189	5.3265	89.25	-65.971	85.143	75.016	20.107	-3.7486	-3.6648	0.75607	-1.4663	30.466	-5.3824
141.66	14.001	49.3	-3.1439	0.21097	-1.141	0.12078	-0.18402	0.02646	0.66022	-1.3176	3183.7	19.188	5.3327	89.257	-65.827	85.151	75.016	20.107	-3.7486	-3.6648	0.75607	-1.4663	30.466	-5.3824
141.67	14.018	49.302	-3.1433	0.21005	-1.1409	0.11925	-0.18223	0.025805	0.66022	-1.3176	3182.9	19.188	5.3387	89.265	-65.684	85.16	75.016	20.107	-3.7486	-3.6648	0.75607	-1.4663	30.466	-5.3824
141.69	14.035	49.303	-3.1427	0.20915	-1.1408	0.1177	-0.18041	0.025152	0.66022	-1.3176	3182.2	19.187	5.3448	89.272	-65.541	85.168	75.016	20.107	-3.7486	-3.6648	0.75607	-1.4663	30.466	-5.3824
141.7	14.052	49.305	-3.1422	0.20825	-1.1407	0.11613	-0.17855	0.024501	0.66022	-1.3176	3181.4	19.186	5.3507	89.28	-65.399	85.176	75.016	20.107	-3.7486	-3.6648	0.75607	-1.4663	30.466	-5.3824
141.71	14.068	49.306	-3.1416	0.20736	-1.1405	0.11454	-0.17665	0.023852	0.66022	-1.3176	3180.7	19.185	5.3566	89.287	-65.257	85.184	75.016	20.107	-3.7486	-3.6648	0.75607	-1.4663	30.466	-5.3824
141.72	14.085	49.307	-3.141	0.20648	-1.1404	0.11293	-0.17472	0.023206	0.66022	-1.3176	3179.9	19.184	5.3625	89.294	-65.116	85.192	75.016	20.107	-3.7486	-3.6648	0.75607	-1.4663	30.466	-5.3824
141.73	14.101	49.308	-3.1405	0.20561	-1.1403	0.1113	-0.17275	0.022562	0.66022	-1.3176	3179.2	19.183	5.3683	89.302	-64.975	85.2	75.016	20.107	-3.7486	-3.6648	0.75607	-1.4663	30.466	-5.3824
141.74	14.117	49.309	-3.1399	0.20476	-1.1402	0.10966	-0.17074	0.021919	0.66022	-1.3176	3178.4	19.182	5.374	89.309	-64.835	85.208	75.016	20.107	-3.7486	-3.6648	0.75607	-1.4663	30.466	-5.3824
141.75	14.133	49.31	-3.1394	0.20391	-1.1401	0.10799	-0.1687	0.02128	0.66022	-1.3176	3177.7	19.181	5.3796	89.316	-64.696	85.216	75.016	20.107	-3.7486	-3.6648	0.75607	-1.4663	30.466	-5.3824
141.76	14.149	49.31	-3.1388	0.20307	-1.14	0.10631	-0.16663	0.020642	0.66022	-1.3176	3176.9	19.179	5.3852	89.324	-64.557	85.223	75.016	20.107	-3.7486	-3.6648	0.75607	-1.4663	30.466	-5.3824
141.77	14.165	49.311	-3.1383	0.20224	-1.1399	0.10462	-0.16453	0.020007	0.66022	-1.3176	3176.2	19.178	5.3908	89.331	-64.418	85.231	75.016	20.107	-3.7486	-3.6648	0.75607	-1.4663	30.466	-5.3824
141.79	14.18	49.311	-3.1378	0.20142	-1.1398	0.1029	-0.16239	0.019374	0.66022	-1.3176	3175.4	19.177	5.3962	89.338	-64.281	85.239	75.016	20.107	-3.7486	-3.6648	0.75607	-1.4663	30.466	-5.3824
141.8	14.195	49.312	-3.1373	0.20062	-1.1397	0.10118	-0.16022	0.018743	0.66022	-1.3176	3174.7	19.176	5.4016	89.345	-64.144	85.247	75.016	20.107	-3.7486	-3.6648	0.75607	-1.4663	30.466	-5.3824
141.81	14.21	49.312	-3.1368	0.19982	-1.1396	0.099434	-0.15802	0.018114	0.66022	-1.3176	3173.9	19.174	5.4069	89.352	-64.008	85.255	75.016	20.107	-3.7486	-3.6648	0.75607	-1.4663	30.466	-5.3824
141.82	14.225	49.312	-3.1363	0.19904	-1.1395	0.097676	-0.15579	0.017488	0.66022	-1.3176	3173.2	19.173	5.4121	89.359	-63.872	85.262	75.016	20.107	-3.7486	-3.6648	0.75607	-1.4663	30.466	-5.3824
141.83	14.24	49.313	-3.1358	0.19826	-1.1394	0.095903	-0.15353	0.016864	0.66022	-1.3176	3172.4	19.172	5.4173	89.366	-63.737	85.27	75.016	20.107	-3.7486	-3.6648	0.75607	-1.4663	30.466	-5.3824
141.84	14.254	49.313	-3.1353	0.1975	-1.1393	0.094118	-0.15124	0.016242	0.66022	-1.3176	3171.7	19.17	5.4224	89.373	-63.603	85.278	75.016	20.107	-3.7486	-3.6648	0.75607	-1.4663	30.466	-5.3824
141.85	14.269	49.312	-3.1348	0.19675	-1.1393	0.092318	-0.14893	0.015623	0.66022	-1.3176	3170.9	19.169	5.4274	89.381	-63.469	85.285	75.016	20.107	-3.7486	-3.6648	0.75607	-1.4663	30.466	-5.3824
141.86	14.283	49.312	-3.1344	0.19601	-1.1392	0.090506	-0.14658	0.015006	0.66022	-1.3176	3170.2	19.168	5.4324	89.387	-63.336	85.293	75.016	20.107	-3.7486	-3.6648	0.75607	-1.4663	30.466	-5.3824
141.88	14.297	49.312	-3.1339	0.19528	-1.1391	0.088681	-0.14421	0.01439	0.66022	-1.3176	3169.4	19.166	5.4372	89.394	-63.204	85.301	75.016	20.107	-3.7486	-3.6648	0.75607	-1.4663	30.466	-5.3824
141.89	14.31	49.312	-3.1335	0.19457	-1.139	0.086844	-0.1418	0.013778	0.66022	-1.3176	3168.7	19.164	5.442	89.401	-63.072	85.308	75.016	20.107	-3.7486	-3.6648	0.75607	-1.4663	30.466	-5.3824
141.9	14.324	49.311	-3.1331	0.19387	-1.139	0.084996	-0.13938	0.013167	0.66022	-1.3176	3167.9	19.163	5.4467	89.408	-62.941	85.316	75.016	20.107	-3.7486	-3.6648	0.75607	-1.4663	30.466	-5.3824
141.91	14.337	49.311	-3.1327	0.19318	-1.1389	0.083136	-0.13693	0.012559	0.66022	-1.3176	3167.2	19.161	5.4514	89.415	-62.811	85.323	75.016	20.107	-3.7486	-3.6648	0.75607	-1.4663	30.466	-5.3824
141.92	14.35	49.31	-3.1322	0.1925	-1.1388	0.081266	-0.13445	0.011952	0.66022	-1.3176	3166.5	19.16	5.4559	89.422	-62.682	85.331	75.016	20.107	-3.7486	-3.6648	0.75607	-1.4663	30.466	-5.3824
141.93	14.363	49.309	-3.1318	0.19183	-1.1388	0.079385	-0.13194	0.011348	0.66022	-1.3176	3165.7	19.158	5.4604	89.429	-62.553	85.338	75.016	20.107	-3.7486	-3.6648	0.75607	-1.4663	30.466	-5.3824
141.94	14.375	49.308	-3.1315	0.19118	-1.1387	0.077494	-0.12942	0.010747	0.66022	-1.3176	3165.0	19.156	5.4648	89.435	-62.425	85.345	75.016	20.107	-3.7486	-3.6648	0.75607	-1.4663	30.466	-5.3824
141.95	14.388	49.307	-3.1311	0.19054	-1.1387	0.075593	-0.12687	0.010147	0.66022	-1.3176	3164.2	19.155	5.4691	89.442	-62.298	85.353	75.016	20.107	-3.7486	-3.6648	0.75607	-1.4663	30.466	-5.3824
141.96	14.4	49.306	-3.1307	0.18991	-1.1386	0.073683	-0.12429	0.0095501	0.66022	-1.3176	3163.5	19.153	5.4733	89.449	-62.171	85.36	75.016	20.107	-3.7486	-3.6648	0.75607	-1.4663	30.466	-5.3824
141.98	14.412	49.305	-3.1303	0.18929	-1.1386	0.071765	-0.1217	0.0089552	0.66022	-1.3176	3162.7	19.151	5.4774	89.456	-62.046	85.367	75.016	20.107	-3.7486	-3.6648	0.75607	-1.4663	30.466	-5.3824
141.99	14.424	49.304	-3.13	0.18869	-1.1385	0.069837	-0.11908	0.0083625	0.66022	-1.3176	3162.0	19.149	5.4815	89.462	-61.921	85.375	75.016	20.107	-3.7486	-3.6648	0.75607	-1.4663	30.466	-5.3824
142.0	14.435	49.303	-3.1296	0.1881	-1.1385	0.067902	-0.11644	0.0077721	0.66022	-1.3176	3161.2	19.147	5.4854	89.469	-61.797	85.382	75.016	20.107	-3.7486	-3.6648	0.75607	-1.4663	30.466	-5.3824
142.01	14.446	49.302	-3.1293	0.18753	-1.1385	0.065959	-0.11378	0.0071841	0.66022	-1.3176	3160.5	19.146	5.4893	89.475	-61.673	85.389	75.016	20.107	-3.7486	-3.6648	0.75607	-1.4663	30.466	-5.3824
142.02	14.457	49.3	-3.129	0.18697	-1.1384	0.064009	-0.1111	0.0065984	0.66022	-1.3176	3159.7	19.144	5.4931	89.482	-61.551	85.396	75.016	20.107	-3.7486	-3.6648	0.75607	-1.4663	30.466	-5.3824
142.03	14.468	49.299	-3.1287	0.18642	-1.1384	0.062051	-0.1084	0.006015	0.66022	-1.3176	3159.0	19.142	5.4968	89.488	-61.429	85.404	75.016	20.107	-3.7486	-3.6648	0.75607	-1.4663	30.466	-5.3824
142.04	14.479	49.297	-3.1284	0.18588	-1.1384	0.060088	-0.10568	0.0054341	0.66022	-1.3176	3158.3	19.14	5.5004	89.495	-61.308	85.411	75.016	20.107	-3.7486	-3.6648	0.75607	-1.4663	30.466	-5.3824
142.05	14.489	49.295	-3.1281	0.18536	-1.1383	0.058117	-0.10294	0.0048556	0.66022	-1.3176	3157.5	19.138	5.504	89.501	-61.188	85.418	75.016	20.107	-3.7486	-3.6648	0.75607	-1.4663	30.466	-5.3824
142.06	14.499	49.293	-3.1278	0.18485	-1.1383	0.056141	-0.10018	0.0042796	0.66022	-1.3176	3156.8	19.136	5.5074	89.508	-61.068	85.425	75.016	20.107	-3.7486	-3.6648	0.75607	-1.4663	30.466	-5.3824
142.08	14.509	49.291	-3.1275	0.18436	-1.1383	0.05416	-0.097407	0.0037061	0.66022	-1.3176	3156.0	19.134	5.5107	89.514	-60.95	85.432	75.016	20.107	-3.7486	-3.6648	0.75607	-1.4663	30.466	-5.3824
142.09	14.518	49.289	-3.1272	0.18388	-1.1383	0.052173	-0.094615	0.0031351	0.66022	-1.3176	3155.3	19.131	5.514	89.52	-60.832	85.439	75.016	20.107	-3.7486	-3.6648	0.75607	-1.4663	30.466	-5.3824
142.1	14.528	49.287	-3.127	0.18341	-1.1383	0.050182	-0.091807	0.0025667	0.66022	-1.3176	3154.5	19.129	5.5172	89.527	-60.715	85.446	75.016	20.107	-3.7486	-3.6648	0.75607	-1.4663	30.466	-5.3824
142.11	14.537	49.285	-3.1267	0.18296	-1.1383	0.048187	-0.088982	0.0020011	0.66022	-1.3176	3153.8	19.127	5.5202	89.533	-60.599	85.453	75.016	20.107	-3.7486	-3.6648	0.75607	-1.4663	30.466	-5.3824
142.12	14.546	49.283	-3.1265	0.18252	-1.1383	0.046187	-0.086142	0.0014381	0.66022	-1.3176	3153.0	19.125	5.5232	89.539	-60.484	85.46	75.016	20.107	-3.7486	-3.6648	0.75607	-1.4663	30.466	-5.3824
142.13	14.554	49.281	-3.1263	0.1821	-1.1382	0.044184	-0.083287	0.00087789	0.66022	-1.3176	3152.3	19.123	5.5261	89.545	-60.37	85.466	75.016	20.107	-3.7486	-3.6648	0.75607	-1.4663	30.466	-5.3824
142.14	14.563	49.278	-3.1261	0.18169	-1.1382	0.042177	-0.080417	0.00032055	0.66022	-1.3176	3151.6	19.121	5.5289	89.552	-60.257	85.473	75.016	20.107	-3.7486	-3.6648	0.75607	-1.4663	30.466	-5.3824
142.15	14.571	49.276	-3.1258	0.18129	-1.1382	0.040168	-0.077534	-0.00023387	0.66022	-1.3176	3150.8	19.118	5.5316	89.558	-60.144	85.48	75.016	20.107	-3.7486	-3.6648	0.75607	-1.4663	30.466	-5.3824
142.16	14.579	49.273	-3.1256	0.18091	-1.1382	0.038156	-0.074637	-0.0007853	0.66022	-1.3176	3150.1	19.116	5.5342	89.564	-60.033	85.487	75.016	20.107	-3.7486	-3.6648	0.75607	-1.4663	30.466	-5.3824
142.18	14.586	49.271	-3.1255	0.18055	-1.1383	0.036142	-0.071728	-0.0013337	0.66022	-1.3176	3149.3	19.114	5.5368	89.57	-59.922	85.494	75.016	20.107	-3.7486	-3.6648	0.75607	-1.4663	30.466	-5.3824
142.19	14.593	49.268	-3.1253	0.1802	-1.1383	0.034126	-0.068806	-0.0018789	0.66022	-1.3176	3148.6	19.111	5.5392	89.576	-59.812	85.5	75.016	20.107	-3.7486	-3.6648	0.75607	-1.4663	30.466	-5.3824
142.2	14.601	49.265	-3.1251	0.17986	-1.1383	0.032109	-0.065873	-0.0024208	0.66022	-1.3176	3147.8	19.109	5.5415	89.582	-59.703	85.507	75.016	20.107	-3.7486	-3.6648	0.75607	-1.4663	30.466	-5.3824
142.21	14.607	49.263	-3.125	0.17954	-1.1383	0.03009	-0.062929	-0.0029595	0.66022	-1.3176	3147.1	19.107	5.5438	89.588	-59.595	85.514	75.016	20.107	-3.7486	-3.6648	0.75607	-1.4663	30.466	-5.3824
142.22	14.614	49.26	-3.1248	0.17923	-1.1383	0.028072	-0.059974	-0.0034947	0.66022	-1.3176	3146.4	19.104	5.5459	89.594	-59.488	85.52	75.016	20.107	-3.7486	-3.6648	0.75607	-1.4663	30.466	-5.3824
142.23	14.62	49.257	-3.1247	0.17894	-1.1383	0.026053	-0.05701	-0.0040264	0.66022	-1.3176	3145.6	19.102	5.548	89.6	-59.382	85.527	75.016	20.107	-3.7486	-3.6648	0.75607	-1.4663	30.466	-5.3824
142.24	14.627	49.254	-3.1246	0.17866	-1.1383	0.024034	-0.054036	-0.0045545	0.66022	-1.3176	3144.9	19.099	5.5499	89.606	-59.277	85.533	75.016	20.107	-3.7486	-3.6648	0.75607	-1.4663	30.466	-5.3824
142.25	14.632	49.25	-3.1244	0.1784	-1.1384	0.022016	-0.051054	-0.0050788	0.66022	-1.3176	3144.1	19.097	5.5518	89.611	-59.172	85.54	75.016	20.107	-3.7486	-3.6648	0.75607	-1.4663	30.466	-5.3824
142.26	14.638	49.247	-3.1243	0.17815	-1.1384	0.019998	-0.048064	-0.0055994	0.66022	-1.3176	3143.4	19.094	5.5536	89.617	-59.069	85.546	75.016	20.107	-3.7486	-3.6648	0.75607	-1.4663	30.466	-5.3824
142.27	14.643	49.244	-3.1242	0.17792	-1.1384	0.017982	-0.045066	-0.0061159	0.66022	-1.3176	3142.7	19.092	5.5553	89.623	-58.966	85.553	75.016	20.107	-3.7486	-3.6648	0.75607	-1.4663	30.466	-5.3824
142.29	14.649	49.241	-3.1242	0.1777	-1.1385	0.015968	-0.042062	-0.0066284	0.66022	-1.3176	3141.9	19.089	5.5569	89.629	-58.865	85.559	75.016	20.107	-3.7486	-3.6648	0.75607	-1.4663	30.466	-5.3824
142.3	14.653	49.237	-3.1241	0.1775	-1.1385	0.013956	-0.039052	-0.0071367	0.66022	-1.3176	3141.2	19.087	5.5584	89.634	-58.764	85.566	75.016	20.107	-3.7486	-3.6648	0.75607	-1.4663	30.466	-5.3824
142.31	14.658	49.234	-3.124	0.17731	-1.1385	0.011947	-0.036036	-0.0076407	0.66022	-1.3176	3140.4	19.084	5.5598	89.64	-58.665	85.572	75.016	20.107	-3.7486	-3.6648	0.75607	-1.4663	30.466	-5.3824
142.32	14.662	49.23	-3.124	0.17714	-1.1386	0.0099404	-0.033016	-0.0081403	0.66022	-1.3176	3139.7	19.081	5.5611	89.646	-58.566	85.578	75.016	20.107	-3.7486	-3.6648	0.75607	-1.4663	30.466	-5.3824
142.33	14.667	49.227	-3.1239	0.17698	-1.1386	0.0079374	-0.029992	-0.0086353	0.66022	-1.3176	3139.0	19.079	5.5623	89.651	-58.469	85.585	75.016	20.107	-3.7486	-3.6648	0.75607	-1.4663	30.466	-5.3824
142.34	14.67	49.223	-3.1239	0.17684	-1.1386	0.0059383	-0.026964	-0.0091256	0.66022	-1.3176	3138.2	19.076	5.5634	89.657	-58.372	85.591	75.016	20.107	-3.7486	-3.6648	0.75607	-1.4663	30.466	-5.3824
142.35	14.674	49.219	-3.1239	0.17671	-1.1387	0.0039435	-0.023933	-0.0096111	0.66022	-1.3176	3137.5	19.073	5.5645	89.663	-58.276	85.597	75.016	20.107	-3.7486	-3.6648	0.75607	-1.4663	30.466	-5.3824
142.36	14.677	49.216	-3.1238	0.1766	-1.1387	0.0019534	-0.0209	-0.010092	0.66022	-1.3176	3136.7	19.071	5.5654	89.668	-58.182	85.603	75.016	20.107	-3.7486	-3.6648	0.75607	-1.4663	30.466	-5.3824
142.37	14.681	49.212	-3.1238	0.1765	-1.1388	-3.1623e-05	-0.017866	-0.010567	0.66022	-1.3176	3136.0	19.068	5.5663	89.674	-58.088	85.61	75.016	20.107	-3.7486	-3.6648	0.75607	-1.4663	30.466	-5.3824
142.38	14.683	49.208	-3.1238	0.17642	-1.1389	-0.002011	-0.014831	-0.011037	0.66022	-1.3176	3135.3	19.065	5.567	89.679	-57.995	85.616	75.016	20.107	-3.7486	-3.6648	0.75607	-1.4663	30.466	-5.3824
142.39	14.686	49.204	-3.1239	0.17635	-1.1389	-0.0039844	-0.011796	-0.011502	0.66022	-1.3176	3134.5	19.063	5.5677	89.684	-57.904	85.622	75.016	20.107	-3.7486	-3.6648	0.75607	-1.4663	30.466	-5.3824
142.4	14.689	49.2	-3.1239	0.1763	-1.139	-0.0059513	-0.0087625	-0.011961	0.66022	-1.3176	3133.8	19.06	5.5683	89.69	-57.813	85.628	75.016	20.107	-3.7486	-3.6648	0.75607	-1.4663	30.466	-5.3824
142.42	14.691	49.196	-3.1239	0.17626	-1.139	-0.0079112	-0.0057299	-0.012415	0.66022	-1.3176	3133.1	19.057	5.5688	89.695	-57.723	85.634	75.016	20.107	-3.7486	-3.6648	0.75607	-1.4663	30.466	-5.3824
142.43	14.693	49.192	-3.124	0.17624	-1.1391	-0.0098638	-0.0026995	-0.012862	0.66022	-1.3176	3132.3	19.054	5.5692	89.701	-57.635	85.64	75.016	20.107	-3.7486	-3.6648	0.75607	-1.4663	30.466	-5.3824
142.44	14.694	49.188	-3.124	0.17624	-1.1392	-0.011809	0.000328	-0.013304	0.66022	-1.3176	3131.6	19.051	5.5695	89.706	-57.547	85.646	75.016	20.107	-3.7486	-3.6648	0.75607	-1.4663	30.466	-5.3824
142.45	14.696	49.184	-3.1241	0.17625	-1.1392	-0.013745	0.0033518	-0.01374	0.66022	-1.3176	3130.9	19.048	5.5697	89.711	-57.461	85.652	75.016	20.107	-3.7486	-3.6648	0.75607	-1.4663	30.466	-5.3824
142.46	14.697	49.179	-3.1242	0.17627	-1.1393	-0.015673	0.0063712	-0.014169	0.66022	-1.3176	3130.1	19.046	5.5698	89.716	-57.375	85.658	75.016	20.107	-3.7486	-3.6648	0.75607	-1.4663	30.466	-5.3824
142.47	14.698	49.175	-3.1242	0.17631	-1.1394	-0.017591	0.0093855	-0.014592	0.66022	-1.3176	3129.4	19.043	5.5699	89.722	-57.291	85.664	75.016	20.107	-3.7486	-3.6648	0.75607	-1.4663	30.466	-5.3824
142.48	14.699	49.171	-3.1243	0.17637	-1.1394	-0.0195	0.012394	-0.015008	0.66022	-1.3176	3128.6	19.04	5.5699	89.727	-57.207	85.67	75.016	20.107	-3.7486	-3.6648	0.75607	-1.4663	30.466	-5.3824
142.49	14.699	49.166	-3.1244	0.17643	-1.1395	-0.021399	0.015395	-0.015418	0.66022	-1.3176	3127.9	19.037	5.5697	89.732	-57.125	85.676	75.016	20.107	-3.7486	-3.6648	0.75607	-1.4663	30.466	-5.3824
142.5	14.7	49.162	-3.1245	0.17652	-1.1396	-0.023286	0.01839	-0.01582	0.66022	-1.3176	3127.2	19.034	5.5695	89.737	-57.043	85.682	75.016	20.107	-3.7486	-3.6648	0.75607	-1.4663	30.466	-5.3824
142.51	14.7	49.157	-3.1247	0.17662	-1.1397	-0.025163	0.021376	-0.016216	0.66022	-1.3176	3126.4	19.031	5.5692	89.742	-56.963	85.688	75.016	20.107	-3.7486	-3.6648	0.75607	-1.4663	30.466	-5.3824
142.52	14.7	49.153	-3.1248	0.17673	-1.1398	-0.027028	0.024353	-0.016604	0.66022	-1.3176	3125.7	19.028	5.5689	89.747	-56.884	85.693	75.016	20.107	-3.7486	-3.6648	0.75607	-1.4663	30.466	-5.3824
142.53	14.699	49.148	-3.1249	0.17686	-1.1398	-0.028882	0.02732	-0.016985	0.66022	-1.3176	3125.0	19.025	5.5684	89.752	-56.806	85.699	75.016	20.107	-3.7486	-3.6648	0.75607	-1.4663	30.466	-5.3824
142.54	14.699	49.144	-3.1251	0.17701	-1.1399	-0.030722	0.030276	-0.017359	0.66022	-1.3176	3124.2	19.022	5.5679	89.758	-56.729	85.705	75.016	20.107	-3.7486	-3.6648	0.75607	-1.4663	30.466	-5.3824
142.56	14.698	49.139	-3.1252	0.17716	-1.14	-0.032549	0.033222	-0.017725	0.66022	-1.3176	3123.5	19.019	5.5673	89.763	-56.652	85.711	75.016	20.107	-3.7486	-3.6648	0.75607	-1.4663	30.466	-5.3824
142.57	14.697	49.135	-3.1254	0.17734	-1.1401	-0.034363	0.036155	-0.018083	0.66022	-1.3176	3122.8	19.016	5.5666	89.768	-56.578	85.716	75.016	20.107	-3.7486	-3.6648	0.75607	-1.4663	30.466	-5.3824
142.58	14.695	49.13	-3.1256	0.17753	-1.1402	-0.036163	0.039075	-0.018433	0.66022	-1.3176	3122.0	19.013	5.5658	89.772	-56.504	85.722	75.016	20.107	-3.7486	-3.6648	0.75607	-1.4663	30.466	-5.3824
142.59	14.694	49.125	-3.1258	0.17773	-1.1403	-0.037948	0.041981	-0.018775	0.66022	-1.3176	3121.3	19.01	5.5649	89.777	-56.431	85.728	75.016	20.107	-3.7486	-3.6648	0.75607	-1.4663	30.466	-5.3824
142.6	14.692	49.121	-3.126	0.17795	-1.1404	-0.039719	0.044873	-0.019109	0.66022	-1.3176	3120.6	19.007	5.564	89.782	-56.359	85.733	75.016	20.107	-3.7486	-3.6648	0.75607	-1.4663	30.466	-5.3824
142.61	14.69	49.116	-3.1262	0.17818	-1.1405	-0.041474	0.047749	-0.019434	0.66022	-1.3176	3119.8	19.004	5.563	89.787	-56.288	85.739	75.016	20.107	-3.7486	-3.6648	0.75607	-1.4663	30.466	-5.3824
142.62	14.688	49.111	-3.1264	0.17842	-1.1406	-0.043212	0.050609	-0.019751	0.66022	-1.3176	3119.1	19.001	5.5619	89.792	-56.219	85.745	75.016	20.107	-3.7486	-3.6648	0.75607	-1.4663	30.466	-5.3824
142.63	14.686	49.107	-3.1266	0.17868	-1.1407	-0.044935	0.053453	-0.020059	0.66022	-1.3176	3118.4	18.998	5.5607	89.797	-56.151	85.75	75.016	20.107	-3.7486	-3.6648	0.75607	-1.4663	30.466	-5.3824
142.64	14.684	49.102	-3.1268	0.17896	-1.1408	-0.04664	0.056278	-0.020359	0.66022	-1.3176	3117.6	18.995	5.5594	89.802	-56.083	85.756	75.016	20.107	-3.7486	-3.6648	0.75607	-1.4663	30.466	-5.3824
142.65	14.681	49.097	-3.1271	0.17925	-1.1409	-0.048328	0.059085	-0.020649	0.66022	-1.3176	3116.9	18.992	5.5581	89.807	-56.017	85.761	75.016	20.107	-3.7486	-3.6648	0.75607	-1.4663	30.466	-5.3824
142.66	14.678	49.092	-3.1273	0.17955	-1.141	-0.049997	0.061873	-0.020931	0.66022	-1.3176	3116.2	18.989	5.5567	89.811	-55.952	85.767	75.016	20.107	-3.7486	-3.6648	0.75607	-1.4663	30.466	-5.3824
142.67	14.675	49.087	-3.1276	0.17987	-1.1411	-0.051649	0.06464	-0.021203	0.66022	-1.3176	3115.4	18.986	5.5553	89.816	-55.888	85.772	75.016	20.107	-3.7486	-3.6648	0.75607	-1.4663	30.466	-5.3824
142.68	14.672	49.082	-3.1278	0.1802	-1.1412	-0.053281	0.067386	-0.021466	0.66022	-1.3176	3114.7	18.983	5.5537	89.821	-55.825	85.778	75.016	20.107	-3.7486	-3.6648	0.75607	-1.4663	30.466	-5.3824
142.69	14.668	49.078	-3.1281	0.18054	-1.1413	-0.054895	0.07011	-0.021719	0.66022	-1.3176	3114.0	18.98	5.5521	89.825	-55.763	85.783	75.016	20.107	-3.7486	-3.6648	0.75607	-1.4663	30.466	-5.3824
142.7	14.665	49.073	-3.1284	0.1809	-1.1414	-0.056488	0.072812	-0.021963	0.66022	-1.3176	3113.2	18.977	5.5504	89.83	-55.702	85.788	75.016	20.107	-3.7486	-3.6648	0.75607	-1.4663	30.466	-5.3824
142.71	14.661	49.068	-3.1287	0.18127	-1.1415	-0.058061	0.075491	-0.022198	0.66022	-1.3176	3112.5	18.974	5.5487	89.835	-55.643	85.794	75.016	20.107	-3.7486	-3.6648	0.75607	-1.4663	30.466	-5.3824
142.72	14.657	49.063	-3.129	0.18165	-1.1416	-0.059613	0.078145	-0.022422	0.66022	-1.3176	3111.8	18.971	5.5469	89.839	-55.584	85.799	75.016	20.107	-3.7486	-3.6648	0.75607	-1.4663	30.466	-5.3824
142.73	14.653	49.058	-3.1293	0.18205	-1.1417	-0.061143	0.080774	-0.022637	0.66022	-1.3176	3111.1	18.968	5.545	89.844	-55.527	85.804	75.016	20.107	-3.7486	-3.6648	0.75607	-1.4663	30.466	-5.3824
142.74	14.648	49.053	-3.1296	0.18246	-1.1419	-0.062652	0.083377	-0.022841	0.66022	-1.3176	3110.3	18.965	5.5431	89.849	-55.471	85.81	75.016	20.107	-3.7486	-3.6648	0.75607	-1.4663	30.466	-5.3824
142.75	14.644	49.049	-3.1299	0.18288	-1.142	-0.064139	0.085954	-0.023036	0.66022	-1.3176	3109.6	18.962	5.5411	89.853	-55.416	85.815	75.016	20.107	-3.7486	-3.6648	0.75607	-1.4663	30.466	-5.3824
142.76	14.639	49.044	-3.1302	0.18332	-1.1421	-0.065603	0.088504	-0.02322	0.66022	-1.3176	3108.9	18.959	5.539	89.858	-55.362	85.82	75.016	20.107	-3.7486	-3.6648	0.75607	-1.4663	30.466	-5.3824
142.78	14.634	49.039	-3.1305	0.18377	-1.1422	-0.067045	0.091025	-0.023394	0.66022	-1.3176	3108.1	18.956	5.5369	89.862	-55.309	85.826	75.016	20.107	-3.7486	-3.6648	0.75607	-1.4663	30.466	-5.3824
142.79	14.629	49.034	-3.1309	0.18423	-1.1423	-0.068462	0.093518	-0.023558	0.66022	-1.3176	3107.4	18.953	5.5347	89.867	-55.258	85.831	75.016	20.107	-3.7486	-3.6648	0.75607	-1.4663	30.466	-5.3824
142.8	14.624	49.029	-3.1312	0.1847	-1.1424	-0.069856	0.09598	-0.023711	0.66022	-1.3176	3106.7	18.95	5.5324	89.871	-55.207	85.836	75.016	20.107	-3.7486	-3.6648	0.75607	-1.4663	30.466	-5.3824
142.81	14.618	49.024	-3.1316	0.18519	-1.1426	-0.071225	0.098413	-0.023854	0.66022	-1.3176	3105.9	18.947	5.5301	89.876	-55.158	85.841	75.016	20.107	-3.7486	-3.6648	0.75607	-1.4663	30.466	-5.3824
142.82	14.613	49.02	-3.1319	0.18569	-1.1427	-0.072569	0.10081	-0.023986	0.66022	-1.3176	3105.2	18.944	5.5277	89.88	-55.11	85.847	75.016	20.107	-3.7486	-3.6648	0.75607	-1.4663	30.466	-5.3824
142.83	14.607	49.015	-3.1323	0.1862	-1.1428	-0.073888	0.10318	-0.024108	0.66022	-1.3176	3104.5	18.941	5.5253	89.885	-55.062	85.852	75.016	20.107	-3.7486	-3.6648	0.75607	-1.4663	30.466	-5.3824
142.84	14.601	49.01	-3.1327	0.18672	-1.1429	-0.075182	0.10552	-0.024219	0.66022	-1.3176	3103.8	18.938	5.5228	89.889	-55.017	85.857	75.016	20.107	-3.7486	-3.6648	0.75607	-1.4663	30.466	-5.3824
142.85	14.595	49.005	-3.1331	0.18725	-1.143	-0.076449	0.10782	-0.024319	0.66022	-1.3176	3103.0	18.935	5.5203	89.894	-54.972	85.862	75.016	20.107	-3.7486	-3.6648	0.75607	-1.4663	30.466	-5.3824
142.86	14.589	49.001	-3.1334	0.1878	-1.1432	-0.07769	0.11009	-0.024408	0.66022	-1.3176	3102.3	18.932	5.5177	89.898	-54.928	85.867	75.016	20.107	-3.7486	-3.6648	0.75607	-1.4663	30.466	-5.3824
142.87	14.583	48.996	-3.1338	0.18835	-1.1433	-0.078905	0.11233	-0.024487	0.66022	-1.3176	3101.6	18.929	5.5151	89.902	-54.886	85.872	75.016	20.107	-3.7486	-3.6648	0.75607	-1.4663	30.466	-5.3824
142.88	14.577	48.991	-3.1342	0.18892	-1.1434	-0.080092	0.11453	-0.024554	0.66021	-1.3176	3100.8	18.926	5.5124	89.907	-54.844	85.877	75.016	20.107	-3.7486	-3.6648	0.75607	-1.4663	30.466	-5.3824
142.89	14.57	48.987	-3.1346	0.1895	-1.1435	-0.081251	0.11669	-0.024611	0.66021	-1.3176	3100.1	18.924	5.5097	89.911	-54.804	85.882	75.016	20.107	-3.7486	-3.6648	0.75607	-1.4663	30.466	-5.3824
142.9	14.564	48.982	-3.135	0.19009	-1.1437	-0.082383	0.11882	-0.024657	0.66021	-1.3176	3099.4	18.921	5.5069	89.915	-54.765	85.888	75.016	20.107	-3.7486	-3.6648	0.75607	-1.4663	30.466	-5.3824
142.91	14.557	48.978	-3.1355	0.19069	-1.1438	-0.083487	0.12091	-0.024691	0.66021	-1.3176	3098.7	18.918	5.504	89.92	-54.727	85.893	75.016	20.107	-3.7486	-3.6648	0.75607	-1.4663	30.466	-5.3824
142.92	14.55	48.973	-3.1359	0.1913	-1.1439	-0.084561	0.12296	-0.024715	0.66021	-1.3176	3097.9	18.915	5.5012	89.924	-54.691	85.898	75.016	20.107	-3.7486	-3.6648	0.75607	-1.4663	30.466	-5.3824
142.93	14.543	48.969	-3.1363	0.19192	-1.144	-0.085607	0.12497	-0.024728	0.66021	-1.3176	3097.2	18.912	5.4982	89.928	-54.655	85.903	75.016	20.107	-3.7486	-3.6648	0.75607	-1.4663	30.466	-5.3824
142.94	14.536	48.964	-3.1367	0.19255	-1.1441	-0.086624	0.12694	-0.02473	0.66021	-1.3176	3096.5	18.909	5.4953	89.933	-54.621	85.908	75.016	20.107	-3.7486	-3.6648	0.75607	-1.4663	30.466	-5.3824
142.95	14.529	48.96	-3.1372	0.19318	-1.1443	-0.087611	0.12888	-0.02472	0.66021	-1.3176	3095.7	18.907	5.4923	89.937	-54.588	85.913	75.016	20.107	-3.7486	-3.6648	0.75607	-1.4663	30.466	-5.3824
142.96	14.521	48.955	-3.1376	0.19383	-1.1444	-0.088569	0.13077	-0.0247	0.66021	-1.3176	3095.0	18.904	5.4892	89.941	-54.556	85.918	75.016	20.107	-3.7486	-3.6648	0.75607	-1.4663	30.466	-5.3824
142.97	14.514	48.951	-3.1381	0.19449	-1.1445	-0.089496	0.13262	-0.024669	0.66021	-1.3176	3094.3	18.901	5.4861	89.945	-54.525	85.923	75.016	20.107	-3.7486	-3.6648	0.75607	-1.4663	30.466	-5.3824
142.98	14.506	48.947	-3.1385	0.19516	-1.1446	-0.090393	0.13443	-0.024626	0.66021	-1.3176	3093.6	18.898	5.483	89.949	-54.495	85.928	75.016	20.107	-3.7486	-3.6648	0.75607	-1.4663	30.466	-5.3824
142.99	14.499	48.943	-3.139	0.19584	-1.1448	-0.09126	0.1362	-0.024573	0.66021	-1.3176	3092.8	18.896	5.4799	89.954	-54.466	85.933	75.016	20.107	-3.7486	-3.6648	0.75607	-1.4663	30.466	-5.3824
143.0	14.491	48.938	-3.1394	0.19652	-1.1449	-0.092096	0.13792	-0.024509	0.66021	-1.3176	3092.1	18.893	5.4767	89.958	-54.439	85.938	75.016	20.107	-3.7486	-3.6648	0.75607	-1.4663	30.466	-5.3824
143.01	14.483	48.934	-3.1399	0.19722	-1.145	-0.0929	0.13961	-0.024434	0.66021	-1.3176	3091.4	18.89	5.4734	89.962	-54.413	85.942	75.016	20.107	-3.7486	-3.6648	0.75607	-1.4663	30.466	-5.3824
143.01	14.475	48.93	-3.1404	0.19792	-1.1451	-0.093674	0.14124	-0.024348	0.66021	-1.3176	3090.7	18.888	5.4702	89.966	-54.388	85.947	75.016	20.107	-3.7486	-3.6648	0.75607	-1.4663	30.466	-5.3824
143.02	14.467	48.926	-3.1408	0.19863	-1.1453	-0.094415	0.14284	-0.024251	0.66021	-1.3176	3089.9	18.885	5.4669	89.97	-54.364	85.952	75.016	20.107	-3.7486	-3.6648	0.75607	-1.4663	30.466	-5.3824
143.03	14.459	48.922	-3.1413	0.19935	-1.1454	-0.095125	0.14439	-0.024144	0.66021	-1.3176	3089.2	18.882	5.4636	89.975	-54.341	85.957	75.016	20.107	-3.7486	-3.6648	0.75607	-1.4663	30.466	-5.3824
143.04	14.451	48.918	-3.1418	0.20007	-1.1455	-0.095804	0.14589	-0.024025	0.66021	-1.3176	3088.5	18.88	5.4602	89.979	-54.32	85.962	75.016	20.107	-3.7486	-3.6648	0.75607	-1.4663	30.466	-5.3824
143.05	14.442	48.914	-3.1423	0.20081	-1.1456	-0.09645	0.14735	-0.023896	0.66021	-1.3176	3087.7	18.877	5.4568	89.983	-54.299	85.967	75.016	20.107	-3.7486	-3.6648	0.75607	-1.4663	30.466	-5.3824
143.06	14.434	48.911	-3.1427	0.20155	-1.1457	-0.097064	0.14876	-0.023757	0.66021	-1.3176	3087.0	18.875	5.4534	89.987	-54.28	85.972	75.016	20.107	-3.7486	-3.6648	0.75607	-1.4663	30.466	-5.3824
143.07	14.426	48.907	-3.1432	0.20229	-1.1459	-0.097645	0.15013	-0.023607	0.66021	-1.3176	3086.3	18.872	5.45	89.991	-54.262	85.977	75.016	20.107	-3.7486	-3.6648	0.75607	-1.4663	30.466	-5.3824
143.08	14.417	48.903	-3.1437	0.20305	-1.146	-0.098195	0.15145	-0.023446	0.66021	-1.3176	3085.6	18.87	5.4465	89.995	-54.245	85.982	75.016	20.107	-3.7486	-3.6648	0.75607	-1.4663	30.466	-5.3824
143.09	14.409	48.9	-3.1442	0.20381	-1.1461	-0.098711	0.15272	-0.023275	0.66021	-1.3176	3084.8	18.867	5.4431	89.999	-54.23	85.986	75.016	20.107	-3.7486	-3.6648	0.75607	-1.4663	30.466	-5.3824
143.1	14.4	48.896	-3.1447	0.20457	-1.1462	-0.099195	0.15395	-0.023094	0.66021	-1.3176	3084.1	18.865	5.4396	90.003	-54.215	85.991	75.016	20.107	-3.7486	-3.6648	0.75607	-1.4663	30.466	-5.3824
143.11	14.392	48.893	-3.1452	0.20535	-1.1463	-0.099646	0.15512	-0.022903	0.66021	-1.3176	3083.4	18.862	5.436	90.008	-54.202	85.996	75.016	20.107	-3.7486	-3.6648	0.75607	-1.4663	30.466	-5.3824
143.12	14.383	48.889	-3.1457	0.20612	-1.1464	-0.10006	0.15625	-0.022701	0.66021	-1.3176	3082.7	18.86	5.4325	90.012	-54.19	86.001	75.016	20.107	-3.7486	-3.6648	0.75607	-1.4663	30.466	-5.3824
143.13	14.374	48.886	-3.1462	0.20691	-1.1465	-0.10045	0.15733	-0.022489	0.66021	-1.3176	3081.9	18.858	5.4289	90.016	-54.179	86.006	75.016	20.107	-3.7486	-3.6648	0.75607	-1.4663	30.466	-5.3824
143.14	14.365	48.883	-3.1467	0.2077	-1.1467	-0.1008	0.15836	-0.022268	0.66021	-1.3176	3081.2	18.855	5.4254	90.02	-54.169	86.011	75.016	20.107	-3.7486	-3.6648	0.75607	-1.4663	30.466	-5.3824
143.15	14.357	48.879	-3.1472	0.20849	-1.1468	-0.10112	0.15935	-0.022037	0.66021	-1.3176	3080.5	18.853	5.4218	90.024	-54.16	86.016	75.016	20.107	-3.7486	-3.6648	0.75607	-1.4663	30.466	-5.3824
143.16	14.348	48.876	-3.1477	0.20929	-1.1469	-0.10141	0.16028	-0.021796	0.66021	-1.3176	3079.8	18.851	5.4182	90.028	-54.153	86.02	75.016	20.107	-3.7486	-3.6648	0.75607	-1.4663	30.466	-5.3824
143.17	14.339	48.873	-3.1482	0.2101	-1.147	-0.10166	0.16116	-0.021545	0.66021	-1.3176	3079.0	18.849	5.4146	90.032	-54.146	86.025	75.016	20.107	-3.7486	-3.6648	0.75607	-1.4663	30.466	-5.3824
143.18	14.33	48.87	-3.1487	0.2109	-1.1471	-0.10188	0.162	-0.021285	0.66021	-1.3176	3078.3	18.846	5.411	90.036	-54.141	86.03	75.016	20.107	-3.7486	-3.6648	0.75607	-1.4663	30.466	-5.3824
143.18	14.321	48.867	-3.1492	0.21171	-1.1472	-0.10207	0.16278	-0.021016	0.66021	-1.3176	3077.6	18.844	5.4073	90.04	-54.137	86.035	75.016	20.107	-3.7486	-3.6648	0.75607	-1.4663	30.466	-5.3824
143.19	14.312	48.865	-3.1498	0.21253	-1.1473	-0.10222	0.16352	-0.020737	0.66021	-1.3176	3076.8	18.842	5.4037	90.044	-54.134	86.04	75.016	20.107	-3.7486	-3.6648	0.75607	-1.4663	30.466	-5.3824
143.2	14.303	48.862	-3.1503	0.21335	-1.1474	-0.10234	0.1642	-0.020449	0.66021	-1.3176	3076.1	18.84	5.4	90.048	-54.133	86.044	75.016	20.107	-3.7486	-3.6648	0.75607	-1.4663	30.466	-5.3824
143.21	14.294	48.859	-3.1508	0.21417	-1.1475	-0.10243	0.16483	-0.020153	0.66021	-1.3176	3075.4	18.838	5.3964	90.052	-54.132	86.049	75.016	20.107	-3.7486	-3.6648	0.75607	-1.4663	30.466	-5.3824
143.22	14.285	48.857	-3.1513	0.215	-1.1476	-0.10249	0.16542	-0.019847	0.66021	-1.3176	3074.7	18.836	5.3927	90.056	-54.133	86.054	75.016	20.107	-3.7486	-3.6648	0.75607	-1.4663	30.466	-5.3824
143.23	14.276	48.854	-3.1518	0.21583	-1.1477	-0.10251	0.16595	-0.019533	0.66021	-1.3176	3073.9	18.834	5.3891	90.06	-54.134	86.059	75.016	20.107	-3.7486	-3.6648	0.75607	-1.4663	30.466	-5.3824
143.24	14.267	48.852	-3.1523	0.21666	-1.1478	-0.1025	0.16643	-0.01921	0.66021	-1.3176	3073.2	18.832	5.3854	90.064	-54.137	86.064	75.016	20.107	-3.7486	-3.6648	0.75607	-1.4663	30.466	-5.3824
143.25	14.258	48.849	-3.1528	0.21749	-1.1479	-0.10246	0.16686	-0.018879	0.66021	-1.3176	3072.5	18.83	5.3818	90.068	-54.142	86.068	75.016	20.107	-3.7486	-3.6648	0.75607	-1.4663	30.466	-5.3824
143.26	14.249	48.847	-3.1533	0.21833	-1.148	-0.10238	0.16728	-0.01854	0.66021	-1.3176	3071.8	18.828	5.3781	90.072	-54.147	86.073	75.016	20.107	-3.7486	-3.6648	0.75607	-1.4663	30.466	-5.3824
143.26	14.24	48.845	-3.1538	0.21916	-1.1481	-0.10227	0.16786	-0.018191	0.66021	-1.3176	3071.0	18.826	5.3745	90.076	-54.153	86.078	75.016	20.107	-3.7486	-3.6648	0.75607	-1.4663	30.466	-5.3824
143.27	14.231	48.843	-3.1544	0.22	-1.1482	-0.10213	0.16839	-0.017832	0.66021	-1.3176	3070.3	18.825	5.3708	90.081	-54.161	86.083	75.016	20.107	-3.7486	-3.6648	0.75607	-1.4663	30.466	-5.3824
143.28	14.222	48.841	-3.1549	0.22085	-1.1483	-0.10196	0.16886	-0.017462	0.66021	-1.3176	3069.6	18.823	5.3672	90.085	-54.169	86.088	75.016	20.107	-3.7486	-3.6648	0.75607	-1.4663	30.466	-5.3824
143.29	14.213	48.839	-3.1554	0.22169	-1.1483	-0.10175	0.16928	-0.017083	0.66021	-1.3176	3068.8	18.821	5.3635	90.089	-54.179	86.092	75.016	20.107	-3.7486	-3.6648	0.75607	-1.4663	30.466	-5.3824
143.3	14.204	48.837	-3.1559	0.22254	-1.1484	-0.10151	0.16964	-0.016693	0.66021	-1.3176	3068.1	18.819	5.3599	90.093	-54.19	86.097	75.016	20.107	-3.7486	-3.6648	0.75607	-1.4663	30.466	-5.3824
143.31	14.195	48.836	-3.1564	0.22339	-1.1485	-0.10124	0.16995	-0.016294	0.66021	-1.3176	3067.4	18.818	5.3563	90.097	-54.203	86.102	75.016	20.107	-3.7486	-3.6648	0.75607	-1.4663	30.466	-5.3824
143.32	14.186	48.834	-3.1569	0.22424	-1.1486	-0.10093	0.1702	-0.015885	0.66021	-1.3176	3066.7	18.816	5.3526	90.101	-54.216	86.107	75.016	20.107	-3.7486	-3.6648	0.75607	-1.4663	30.466	-5.3824
143.33	14.177	48.833	-3.1574	0.22509	-1.1487	-0.10059	0.17039	-0.015466	0.66021	-1.3176	3065.9	18.815	5.349	90.105	-54.23	86.111	75.016	20.107	-3.7486	-3.6648	0.75607	-1.4663	30.466	-5.3824
143.33	14.168	48.831	-3.1579	0.22594	-1.1488	-0.10021	0.17053	-0.015039	0.66021	-1.3176	3065.2	18.813	5.3454	90.109	-54.246	86.116	75.016	20.107	-3.7486	-3.6648	0.75607	-1.4663	30.466	-5.3824
143.34	14.16	48.83	-3.1584	0.2268	-1.1488	-0.099807	0.17061	-0.014603	0.66021	-1.3176	3064.5	18.812	5.3419	90.113	-54.263	86.121	75.016	20.107	-3.7486	-3.6648	0.75607	-1.4663	30.466	-5.3824
143.35	14.151	48.829	-3.1589	0.22765	-1.1489	-0.099367	0.17064	-0.014158	0.66021	-1.3176	3063.8	18.81	5.3383	90.117	-54.28	86.126	75.016	20.107	-3.7486	-3.6648	0.75607	-1.4663	30.466	-5.3824
143.36	14.142	48.828	-3.1594	0.2285	-1.149	-0.098894	0.17061	-0.013704	0.66021	-1.3176	3063.0	18.809	5.3348	90.121	-54.299	86.131	75.016	20.107	-3.7486	-3.6648	0.75607	-1.4663	30.466	-5.3824
143.37	14.133	48.827	-3.1599	0.22936	-1.149	-0.098388	0.17052	-0.013243	0.66021	-1.3176	3062.3	18.807	5.3312	90.125	-54.319	86.135	75.016	20.107	-3.7486	-3.6648	0.75607	-1.4663	30.466	-5.3824
143.38	14.125	48.826	-3.1604	0.23021	-1.1491	-0.09785	0.17038	-0.012773	0.66021	-1.3176	3061.6	18.806	5.3277	90.129	-54.341	86.14	75.016	20.107	-3.7486	-3.6648	0.75607	-1.4663	30.466	-5.3824
143.39	14.116	48.825	-3.1609	0.23106	-1.1492	-0.097279	0.17017	-0.012296	0.66021	-1.3176	3060.8	18.805	5.3242	90.133	-54.363	86.145	75.016	20.107	-3.7486	-3.6648	0.75607	-1.4663	30.466	-5.3824
143.39	14.108	48.825	-3.1614	0.23191	-1.1492	-0.096675	0.16991	-0.011812	0.66021	-1.3176	3060.1	18.803	5.3207	90.137	-54.386	86.15	75.016	20.107	-3.7486	-3.6648	0.75607	-1.4663	30.466	-5.3824
143.4	14.099	48.824	-3.1618	0.23276	-1.1493	-0.096039	0.1696	-0.01132	0.66021	-1.3176	3059.4	18.802	5.3173	90.141	-54.411	86.155	75.016	20.107	-3.7486	-3.6648	0.75607	-1.4663	30.466	-5.3824
143.41	14.091	48.824	-3.1623	0.23361	-1.1493	-0.095371	0.16923	-0.010822	0.66021	-1.3176	3058.7	18.801	5.3139	90.145	-54.437	86.16	75.016	20.107	-3.7486	-3.6648	0.75607	-1.4663	30.466	-5.3824
143.42	14.082	48.823	-3.1628	0.23445	-1.1494	-0.094671	0.1688	-0.010317	0.66021	-1.3176	3057.9	18.8	5.3105	90.149	-54.463	86.164	75.016	20.107	-3.7486	-3.6648	0.75607	-1.4663	30.466	-5.3824
143.43	14.074	48.823	-3.1633	0.23529	-1.1494	-0.09394	0.16831	-0.0098057	0.66021	-1.3176	3057.2	18.799	5.3071	90.153	-54.491	86.169	75.016	20.107	-3.7486	-3.6648	0.75607	-1.4663	30.466	-5.3824
143.43	14.066	48.823	-3.1637	0.23613	-1.1495	-0.093177	0.16777	-0.0092886	0.66021	-1.3176	3056.5	18.798	5.3037	90.158	-54.52	86.174	75.016	20.107	-3.7486	-3.6648	0.75607	-1.4663	30.466	-5.3824
143.44	14.057	48.823	-3.1642	0.23697	-1.1495	-0.092384	0.16717	-0.0087658	0.66021	-1.3176	3055.7	18.797	5.3004	90.162	-54.55	86.179	75.016	20.107	-3.7486	-3.6648	0.75607	-1.4663	30.466	-5.3824
143.45	14.049	48.823	-3.1647	0.23781	-1.1496	-0.09156	0.16651	-0.0082377	0.66021	-1.3176	3055.0	18.796	5.2971	90.166	-54.582	86.184	75.016	20.107	-3.7486	-3.6648	0.75607	-1.4663	30.466	-5.3824
143.46	14.041	48.823	-3.1651	0.23864	-1.1496	-0.090705	0.1658	-0.0077046	0.66021	-1.3176	3054.3	18.795	5.2938	90.17	-54.614	86.189	75.016	20.107	-3.7486	-3.6648	0.75607	-1.4663	30.466	-5.3824
143.47	14.033	48.824	-3.1656	0.23946	-1.1497	-0.089821	0.16503	-0.0071667	0.66021	-1.3176	3053.6	18.794	5.2906	90.174	-54.647	86.194	75.016	20.107	-3.7486	-3.6648	0.75607	-1.4663	30.466	-5.3824
143.48	14.026	48.824	-3.166	0.24029	-1.1497	-0.088907	0.16421	-0.0066245	0.66021	-1.3176	3052.8	18.793	5.2874	90.178	-54.682	86.198	75.016	20.107	-3.7486	-3.6648	0.75607	-1.4663	30.466	-5.3824
143.48	14.018	48.825	-3.1664	0.24111	-1.1497	-0.087964	0.16333	-0.0060782	0.66021	-1.3176	3052.1	18.793	5.2842	90.182	-54.717	86.203	75.016	20.107	-3.7486	-3.6648	0.75607	-1.4663	30.466	-5.3824
143.49	14.01	48.825	-3.1669	0.24192	-1.1497	-0.086992	0.1624	-0.0055281	0.66021	-1.3176	3051.4	18.792	5.281	90.186	-54.754	86.208	75.016	20.107	-3.7486	-3.6648	0.75607	-1.4663	30.466	-5.3824
143.5	14.003	48.826	-3.1673	0.24273	-1.1498	-0.085991	0.16142	-0.0049746	0.66021	-1.3176	3050.6	18.791	5.2779	90.19	-54.792	86.213	75.016	20.107	-3.7486	-3.6648	0.75607	-1.4663	30.466	-5.3824
143.51	13.995	48.827	-3.1677	0.24353	-1.1498	-0.084963	0.16038	-0.004418	0.66021	-1.3176	3049.9	18.791	5.2748	90.195	-54.83	86.218	75.016	20.107	-3.7486	-3.6648	0.75607	-1.4663	30.466	-5.3824
143.51	13.988	48.828	-3.1682	0.24433	-1.1498	-0.083907	0.15929	-0.0038586	0.66021	-1.3176	3049.2	18.79	5.2718	90.199	-54.87	86.223	75.016	20.107	-3.7486	-3.6648	0.75607	-1.4663	30.466	-5.3824
143.52	13.98	48.829	-3.1686	0.24513	-1.1498	-0.082825	0.15815	-0.0032967	0.66021	-1.3176	3048.5	18.789	5.2688	90.203	-54.911	86.228	75.016	20.107	-3.7486	-3.6648	0.75607	-1.4663	30.466	-5.3824
143.53	13.973	48.83	-3.169	0.24591	-1.1498	-0.081716	0.15695	-0.0027326	0.66021	-1.3176	3047.7	18.789	5.2658	90.207	-54.953	86.233	75.016	20.107	-3.7486	-3.6648	0.75607	-1.4663	30.466	-5.3824
143.54	13.966	48.832	-3.1694	0.2467	-1.1499	-0.080581	0.1557	-0.0021667	0.66021	-1.3176	3047.0	18.788	5.2629	90.211	-54.996	86.238	75.016	20.107	-3.7486	-3.6648	0.75607	-1.4663	30.466	-5.3824
143.55	13.959	48.833	-3.1698	0.24747	-1.1499	-0.079421	0.15441	-0.0015992	0.66021	-1.3176	3046.3	18.788	5.26	90.215	-55.04	86.243	75.016	20.107	-3.7486	-3.6648	0.75607	-1.4663	30.466	-5.3824
143.55	13.952	48.835	-3.1702	0.24824	-1.1499	-0.078236	0.15306	-0.0010306	0.66021	-1.3176	3045.5	18.788	5.2571	90.22	-55.085	86.247	75.016	20.107	-3.7486	-3.6648	0.75607	-1.4663	30.466	-5.3824
143.56	13.945	48.837	-3.1706	0.249	-1.1499	-0.077026	0.15166	-0.00046101	0.66021	-1.3176	3044.8	18.787	5.2543	90.224	-55.132	86.252	75.016	20.107	-3.7486	-3.6648	0.75607	-1.4663	30.466	-5.3824
143.57	13.939	48.838	-3.171	0.24976	-1.1499	-0.075793	0.15022	0.00010913	0.66021	-1.3176	3044.1	18.787	5.2515	90.228	-55.179	86.257	75.016	20.107	-3.7486	-3.6648	0.75607	-1.4663	30.466	-5.3824
143.58	13.932	48.84	-3.1713	0.2505	-1.1499	-0.074537	0.14873	0.00067956	0.66021	-1.3176	3043.3	18.787	5.2488	90.232	-55.227	86.262	75.016	20.107	-3.7486	-3.6648	0.75607	-1.4663	30.466	-5.3824
143.58	13.925	48.842	-3.1717	0.25124	-1.1499	-0.073258	0.14719	0.00125	0.66021	-1.3176	3042.6	18.787	5.2461	90.236	-55.276	86.267	75.016	20.107	-3.7486	-3.6648	0.75607	-1.4663	30.466	-5.3824
143.59	13.919	48.844	-3.1721	0.25198	-1.1499	-0.071958	0.1456	0.00182	0.66021	-1.3176	3041.9	18.786	5.2435	90.241	-55.327	86.272	75.016	20.107	-3.7486	-3.6648	0.75607	-1.4663	30.466	-5.3824
143.6	13.913	48.847	-3.1724	0.2527	-1.1499	-0.070636	0.14397	0.0023895	0.66021	-1.3176	3041.1	18.786	5.2409	90.245	-55.378	86.277	75.016	20.107	-3.7486	-3.6648	0.75607	-1.4663	30.466	-5.3824
143.61	13.907	48.849	-3.1728	0.25342	-1.1498	-0.069293	0.14229	0.002958	0.66021	-1.3176	3040.4	18.786	5.2383	90.249	-55.43	86.282	75.016	20.107	-3.7486	-3.6648	0.75607	-1.4663	30.466	-5.3824
143.61	13.901	48.851	-3.1731	0.25412	-1.1498	-0.067931	0.14057	0.0035254	0.66021	-1.3176	3039.7	18.786	5.2358	90.253	-55.483	86.287	75.016	20.107	-3.7486	-3.6648	0.75607	-1.4663	30.466	-5.3824
143.62	13.895	48.854	-3.1735	0.25482	-1.1498	-0.066549	0.13881	0.0040913	0.66021	-1.3176	3038.9	18.786	5.2334	90.258	-55.538	86.292	75.016	20.107	-3.7486	-3.6648	0.75607	-1.4663	30.466	-5.3824
143.63	13.889	48.856	-3.1738	0.25551	-1.1498	-0.065148	0.137	0.0046554	0.66021	-1.3176	3038.2	18.786	5.2309	90.262	-55.593	86.297	75.016	20.107	-3.7486	-3.6648	0.75607	-1.4663	30.466	-5.3824
143.63	13.884	48.859	-3.1741	0.25619	-1.1498	-0.06373	0.13516	0.0052174	0.66021	-1.3176	3037.5	18.786	5.2286	90.266	-55.649	86.302	75.016	20.107	-3.7486	-3.6648	0.75607	-1.4663	30.466	-5.3824
143.64	13.878	48.862	-3.1744	0.25686	-1.1497	-0.062294	0.13327	0.0057772	0.66021	-1.3176	3036.7	18.786	5.2263	90.271	-55.707	86.308	75.016	20.107	-3.7486	-3.6648	0.75607	-1.4663	30.466	-5.3824
143.65	13.873	48.865	-3.1747	0.25752	-1.1497	-0.060841	0.13134	0.0063344	0.66021	-1.3176	3036.0	18.787	5.224	90.275	-55.765	86.313	75.016	20.107	-3.7486	-3.6648	0.75607	-1.4663	30.466	-5.3824
143.66	13.868	48.868	-3.175	0.25818	-1.1497	-0.059373	0.12938	0.0068888	0.66021	-1.3176	3035.3	18.787	5.2218	90.279	-55.824	86.318	75.016	20.107	-3.7486	-3.6648	0.75607	-1.4663	30.466	-5.3824
143.66	13.863	48.871	-3.1753	0.25882	-1.1496	-0.057889	0.12738	0.0074401	0.66021	-1.3176	3034.5	18.787	5.2196	90.283	-55.885	86.323	75.016	20.107	-3.7486	-3.6648	0.75607	-1.4663	30.466	-5.3824
143.67	13.858	48.874	-3.1756	0.25945	-1.1496	-0.056391	0.12534	0.0079881	0.66021	-1.3176	3033.8	18.787	5.2175	90.288	-55.946	86.328	75.016	20.107	-3.7486	-3.6648	0.75607	-1.4663	30.466	-5.3824
143.68	13.853	48.878	-3.1759	0.26007	-1.1496	-0.054878	0.12326	0.0085326	0.66021	-1.3176	3033.1	18.788	5.2155	90.292	-56.008	86.333	75.016	20.107	-3.7486	-3.6648	0.75607	-1.4663	30.466	-5.3824
143.69	13.848	48.881	-3.1762	0.26068	-1.1495	-0.053353	0.12115	0.0090732	0.66021	-1.3176	3032.3	18.788	5.2135	90.297	-56.071	86.338	75.016	20.107	-3.7486	-3.6648	0.75607	-1.4663	30.466	-5.3824
143.69	13.844	48.884	-3.1764	0.26128	-1.1495	-0.051815	0.11901	0.0096099	0.66021	-1.3176	3031.6	18.788	5.2115	90.301	-56.135	86.343	75.016	20.107	-3.7486	-3.6648	0.75607	-1.4663	30.466	-5.3824
143.7	13.84	48.888	-3.1767	0.26187	-1.1494	-0.050265	0.11684	0.010142	0.66021	-1.3176	3030.9	18.789	5.2097	90.305	-56.2	86.348	75.016	20.107	-3.7486	-3.6648	0.75607	-1.4663	30.466	-5.3824
143.71	13.835	48.892	-3.1769	0.26245	-1.1494	-0.048704	0.11463	0.010671	0.66021	-1.3176	3030.1	18.789	5.2078	90.31	-56.266	86.354	75.016	20.107	-3.7486	-3.6648	0.75607	-1.4663	30.466	-5.3824
143.71	13.831	48.896	-3.1772	0.26302	-1.1493	-0.047133	0.11239	0.011194	0.66021	-1.3176	3029.4	18.79	5.2061	90.314	-56.333	86.359	75.016	20.107	-3.7486	-3.6648	0.75607	-1.4663	30.466	-5.3824
143.72	13.828	48.899	-3.1774	0.26357	-1.1493	-0.045552	0.11013	0.011713	0.66021	-1.3176	3028.6	18.79	5.2043	90.319	-56.401	86.364	75.016	20.107	-3.7486	-3.6648	0.75607	-1.4663	30.466	-5.3824
143.73	13.824	48.903	-3.1776	0.26412	-1.1492	-0.043963	0.10783	0.012226	0.66021	-1.3176	3027.9	18.791	5.2027	90.323	-56.47	86.369	75.016	20.107	-3.7486	-3.6648	0.75607	-1.4663	30.466	-5.3824
143.73	13.82	48.907	-3.1778	0.26465	-1.1491	-0.042365	0.10551	0.012735	0.66021	-1.3176	3027.2	18.792	5.2011	90.327	-56.54	86.374	75.016	20.107	-3.7486	-3.6648	0.75607	-1.4663	30.466	-5.3824
143.74	13.817	48.911	-3.178	0.26517	-1.1491	-0.040759	0.10316	0.013238	0.66021	-1.3176	3026.4	18.792	5.1995	90.332	-56.61	86.38	75.016	20.107	-3.7486	-3.6648	0.75607	-1.4663	30.466	-5.3824
143.75	13.814	48.916	-3.1782	0.26568	-1.149	-0.039147	0.10078	0.013736	0.66021	-1.3176	3025.7	18.793	5.1981	90.336	-56.682	86.385	75.016	20.107	-3.7486	-3.6648	0.75607	-1.4663	30.466	-5.3824
143.75	13.811	48.92	-3.1784	0.26618	-1.1489	-0.037528	0.098386	0.014228	0.66021	-1.3176	3025.0	18.793	5.1966	90.341	-56.754	86.39	75.016	20.107	-3.7486	-3.6648	0.75607	-1.4663	30.466	-5.3824
143.76	13.808	48.924	-3.1786	0.26667	-1.1489	-0.035904	0.095964	0.014714	0.66021	-1.3176	3024.2	18.794	5.1953	90.345	-56.828	86.395	75.016	20.107	-3.7486	-3.6648	0.75607	-1.4663	30.466	-5.3824
143.77	13.805	48.929	-3.1788	0.26714	-1.1488	-0.034275	0.09352	0.015194	0.66021	-1.3176	3023.5	18.795	5.194	90.35	-56.902	86.4	75.016	20.107	-3.7486	-3.6648	0.75607	-1.4663	30.466	-5.3824
143.78	13.802	48.933	-3.179	0.2676	-1.1487	-0.032642	0.091054	0.015668	0.66021	-1.3176	3022.7	18.796	5.1927	90.354	-56.977	86.406	75.016	20.107	-3.7486	-3.6648	0.75607	-1.4663	30.466	-5.3824
143.78	13.8	48.938	-3.1791	0.26805	-1.1486	-0.031005	0.088568	0.016136	0.66021	-1.3176	3022.0	18.797	5.1916	90.359	-57.053	86.411	75.016	20.107	-3.7486	-3.6648	0.75607	-1.4663	30.466	-5.3824
143.79	13.798	48.942	-3.1793	0.26849	-1.1485	-0.029366	0.086063	0.016598	0.66021	-1.3176	3021.3	18.797	5.1905	90.363	-57.13	86.416	75.016	20.107	-3.7486	-3.6648	0.75607	-1.4663	30.466	-5.3824
143.8	13.796	48.947	-3.1794	0.26891	-1.1485	-0.027725	0.08354	0.017053	0.66021	-1.3176	3020.5	18.798	5.1894	90.368	-57.207	86.422	75.016	20.107	-3.7486	-3.6648	0.75607	-1.4663	30.466	-5.3824
143.8	13.794	48.952	-3.1796	0.26932	-1.1484	-0.026082	0.080999	0.017501	0.66021	-1.3176	3019.8	18.799	5.1884	90.373	-57.286	86.427	75.016	20.107	-3.7486	-3.6648	0.75607	-1.4663	30.466	-5.3824
143.81	13.792	48.957	-3.1797	0.26972	-1.1483	-0.024438	0.078442	0.017943	0.66021	-1.3176	3019.0	18.8	5.1875	90.377	-57.365	86.432	75.016	20.107	-3.7486	-3.6648	0.75607	-1.4663	30.466	-5.3824
143.82	13.79	48.961	-3.1798	0.27011	-1.1482	-0.022794	0.075871	0.018379	0.66021	-1.3176	3018.3	18.801	5.1867	90.382	-57.445	86.438	75.016	20.107	-3.7486	-3.6648	0.75607	-1.4663	30.466	-5.3824
143.82	13.789	48.966	-3.1799	0.27048	-1.1481	-0.021151	0.073285	0.018807	0.66021	-1.3176	3017.6	18.802	5.1859	90.386	-57.526	86.443	75.016	20.107	-3.7486	-3.6648	0.75607	-1.4663	30.466	-5.3824
143.83	13.788	48.971	-3.18	0.27084	-1.148	-0.019508	0.070685	0.019229	0.66021	-1.3176	3016.8	18.803	5.1852	90.391	-57.608	86.448	75.016	20.107	-3.7486	-3.6648	0.75607	-1.4663	30.466	-5.3824
143.84	13.787	48.977	-3.1801	0.27119	-1.1479	-0.017867	0.068074	0.019644	0.66021	-1.3176	3016.1	18.804	5.1845	90.396	-57.691	86.454	75.016	20.107	-3.7486	-3.6648	0.75607	-1.4663	30.466	-5.3824
143.84	13.786	48.982	-3.1802	0.27152	-1.1478	-0.016229	0.065452	0.020051	0.66021	-1.3176	3015.3	18.805	5.1839	90.4	-57.774	86.459	75.016	20.107	-3.7486	-3.6648	0.75607	-1.4663	30.466	-5.3824
143.85	13.785	48.987	-3.1803	0.27184	-1.1477	-0.014593	0.062819	0.020452	0.66021	-1.3176	3014.6	18.806	5.1834	90.405	-57.859	86.465	75.016	20.107	-3.7486	-3.6648	0.75607	-1.4663	30.466	-5.3824
143.86	13.785	48.992	-3.1803	0.27215	-1.1476	-0.012961	0.060177	0.020845	0.66021	-1.3176	3013.8	18.807	5.1829	90.41	-57.944	86.47	75.016	20.107	-3.7486	-3.6648	0.75607	-1.4663	30.466	-5.3824
143.86	13.784	48.997	-3.1804	0.27244	-1.1475	-0.011332	0.057526	0.021232	0.66021	-1.3176	3013.1	18.808	5.1825	90.414	-58.03	86.476	75.016	20.107	-3.7486	-3.6648	0.75607	-1.4663	30.466	-5.3824
143.87	13.784	49.003	-3.1804	0.27273	-1.1474	-0.0097085	0.054868	0.021611	0.66021	-1.3176	3012.4	18.809	5.1822	90.419	-58.116	86.481	75.016	20.107	-3.7486	-3.6648	0.75607	-1.4663	30.466	-5.3824
143.88	13.784	49.008	-3.1805	0.27299	-1.1473	-0.0080897	0.052204	0.021983	0.66021	-1.3176	3011.6	18.81	5.182	90.424	-58.204	86.486	75.016	20.107	-3.7486	-3.6648	0.75607	-1.4663	30.466	-5.3824
143.88	13.784	49.014	-3.1805	0.27325	-1.1472	-0.0064765	0.049534	0.022347	0.66021	-1.3176	3010.9	18.811	5.1818	90.428	-58.292	86.492	75.016	20.107	-3.7486	-3.6648	0.75607	-1.4663	30.466	-5.3824
143.89	13.785	49.019	-3.1806	0.27349	-1.1471	-0.0048695	0.046859	0.022705	0.66021	-1.3176	3010.1	18.813	5.1817	90.433	-58.381	86.497	75.016	20.107	-3.7486	-3.6648	0.75607	-1.4663	30.466	-5.3824
143.9	13.786	49.025	-3.1806	0.27372	-1.1469	-0.0032691	0.04418	0.023055	0.66021	-1.3176	3009.4	18.814	5.1816	90.438	-58.47	86.503	75.016	20.107	-3.7486	-3.6648	0.75607	-1.4663	30.466	-5.3824
143.9	13.786	49.03	-3.1806	0.27393	-1.1468	-0.0016758	0.041498	0.023397	0.66021	-1.3176	3008.6	18.815	5.1817	90.443	-58.56	86.508	75.016	20.107	-3.7486	-3.6648	0.75607	-1.4663	30.466	-5.3824
143.91	13.787	49.036	-3.1806	0.27413	-1.1467	-9.0117e-05	0.038815	0.023733	0.66021	-1.3176	3007.9	18.816	5.1817	90.447	-58.652	86.514	75.016	20.107	-3.7486	-3.6648	0.75607	-1.4663	30.466	-5.3824
143.91	13.788	49.042	-3.1806	0.27432	-1.1466	0.0014875	0.03613	0.024061	0.66021	-1.3176	3007.2	18.817	5.1819	90.452	-58.743	86.52	75.016	20.107	-3.7486	-3.6648	0.75607	-1.4663	30.466	-5.3824
143.92	13.79	49.047	-3.1806	0.27449	-1.1465	0.0030565	0.033444	0.024382	0.66021	-1.3176	3006.4	18.819	5.1821	90.457	-58.836	86.525	75.016	20.107	-3.7486	-3.6648	0.75607	-1.4663	30.466	-5.3824
143.93	13.791	49.053	-3.1806	0.27465	-1.1463	0.0046165	0.030759	0.024695	0.66021	-1.3176	3005.7	18.82	5.1824	90.462	-58.929	86.531	75.016	20.107	-3.7486	-3.6648	0.75607	-1.4663	30.466	-5.3824
143.93	13.793	49.059	-3.1805	0.2748	-1.1462	0.006167	0.028076	0.025002	0.66021	-1.3176	3004.9	18.821	5.1828	90.467	-59.023	86.536	75.016	20.107	-3.7486	-3.6648	0.75607	-1.4663	30.466	-5.3824
143.94	13.795	49.065	-3.1805	0.27493	-1.1461	0.0077077	0.025394	0.0253	0.66021	-1.3176	3004.2	18.822	5.1833	90.472	-59.117	86.542	75.016	20.107	-3.7486	-3.6648	0.75607	-1.4663	30.466	-5.3824
143.95	13.797	49.07	-3.1805	0.27505	-1.146	0.0092381	0.022715	0.025592	0.66021	-1.3176	3003.4	18.824	5.1838	90.476	-59.213	86.547	75.016	20.107	-3.7486	-3.6648	0.75607	-1.4663	30.466	-5.3824
143.95	13.799	49.076	-3.1804	0.27516	-1.1458	0.010758	0.02004	0.025876	0.66021	-1.3176	3002.7	18.825	5.1843	90.481	-59.308	86.553	75.016	20.107	-3.7486	-3.6648	0.75607	-1.4663	30.466	-5.3824
143.96	13.802	49.082	-3.1803	0.27525	-1.1457	0.012267	0.017368	0.026154	0.66021	-1.3176	3001.9	18.826	5.185	90.486	-59.405	86.559	75.016	20.107	-3.7486	-3.6648	0.75607	-1.4663	30.466	-5.3824
143.97	13.804	49.088	-3.1803	0.27533	-1.1456	0.013764	0.014702	0.026424	0.66021	-1.3176	3001.2	18.828	5.1857	90.491	-59.502	86.564	75.016	20.107	-3.7486	-3.6648	0.75607	-1.4663	30.466	-5.3824
143.97	13.807	49.094	-3.1802	0.2754	-1.1454	0.015249	0.012042	0.026686	0.66021	-1.3176	3000.4	18.829	5.1865	90.496	-59.6	86.57	75.016	20.107	-3.7486	-3.6648	0.75607	-1.4663	30.466	-5.3824
143.98	13.81	49.1	-3.1801	0.27545	-1.1453	0.016722	0.0093883	0.026942	0.66021	-1.3176	2999.7	18.83	5.1874	90.501	-59.698	86.576	75.016	20.107	-3.7486	-3.6648	0.75607	-1.4663	30.466	-5.3824
143.99	13.814	49.106	-3.18	0.2755	-1.1452	0.018183	0.0067418	0.02719	0.66021	-1.3176	2998.9	18.832	5.1883	90.506	-59.797	86.581	75.016	20.107	-3.7486	-3.6648	0.75607	-1.4663	30.466	-5.3824
143.99	13.817	49.112	-3.1799	0.27552	-1.145	0.019631	0.0041031	0.027432	0.66021	-1.3176	2998.2	18.833	5.1893	90.511	-59.897	86.587	75.016	20.107	-3.7486	-3.6648	0.75607	-1.4663	30.466	-5.3824
144.0	13.821	49.118	-3.1798	0.27554	-1.1449	0.021065	0.001473	0.027666	0.66021	-1.3176	2997.4	18.835	5.1904	90.516	-59.997	86.593	75.016	20.107	-3.7486	-3.6648	0.75607	-1.4663	30.466	-5.3824
144.01	13.824	49.124	-3.1797	0.27554	-1.1448	0.022487	-0.0011479	0.027893	0.66021	-1.3176	2996.7	18.836	5.1915	90.521	-60.098	86.598	75.016	20.107	-3.7486	-3.6648	0.75607	-1.4663	30.466	-5.3824
144.01	13.828	49.131	-3.1796	0.27552	-1.1446	0.023894	-0.0037589	0.028113	0.66021	-1.3176	2995.9	18.837	5.1927	90.526	-60.199	86.604	75.016	20.107	-3.7486	-3.6648	0.75607	-1.4663	30.466	-5.3824
144.02	13.833	49.137	-3.1795	0.2755	-1.1445	0.025287	-0.0063593	0.028327	0.66021	-1.3176	2995.2	18.839	5.194	90.531	-60.301	86.61	75.016	20.107	-3.7486	-3.6648	0.75607	-1.4663	30.466	-5.3824
144.02	13.837	49.143	-3.1794	0.27546	-1.1443	0.026666	-0.0089486	0.028533	0.66021	-1.3176	2994.4	18.84	5.1954	90.536	-60.403	86.616	75.016	20.107	-3.7486	-3.6648	0.75607	-1.4663	30.466	-5.3824
144.03	13.841	49.149	-3.1792	0.27541	-1.1442	0.028031	-0.011526	0.028733	0.66021	-1.3176	2993.7	18.842	5.1968	90.541	-60.506	86.621	75.016	20.107	-3.7486	-3.6648	0.75607	-1.4663	30.466	-5.3824
144.04	13.846	49.155	-3.1791	0.27535	-1.1441	0.02938	-0.014091	0.028925	0.66021	-1.3176	2992.9	18.843	5.1983	90.546	-60.609	86.627	75.016	20.107	-3.7486	-3.6648	0.75607	-1.4663	30.466	-5.3824
144.04	13.851	49.161	-3.1789	0.27527	-1.1439	0.030715	-0.016643	0.029111	0.66021	-1.3176	2992.2	18.844	5.1998	90.551	-60.713	86.633	75.016	20.107	-3.7486	-3.6648	0.75607	-1.4663	30.466	-5.3824
144.05	13.856	49.168	-3.1788	0.27518	-1.1438	0.032034	-0.019182	0.02929	0.66021	-1.3176	2991.4	18.846	5.2014	90.556	-60.818	86.639	75.016	20.107	-3.7486	-3.6648	0.75607	-1.4663	30.466	-5.3824
144.06	13.861	49.174	-3.1786	0.27508	-1.1436	0.033337	-0.021706	0.029462	0.66021	-1.3176	2990.7	18.847	5.2031	90.561	-60.922	86.645	75.016	20.107	-3.7486	-3.6648	0.75607	-1.4663	30.466	-5.3824
144.06	13.867	49.18	-3.1784	0.27496	-1.1435	0.034625	-0.024216	0.029628	0.66021	-1.3176	2989.9	18.849	5.2049	90.566	-61.028	86.65	75.016	20.107	-3.7486	-3.6648	0.75607	-1.4663	30.466	-5.3824
144.07	13.872	49.186	-3.1783	0.27484	-1.1433	0.035896	-0.026711	0.029787	0.66021	-1.3176	2989.2	18.85	5.2067	90.571	-61.133	86.656	75.016	20.107	-3.7486	-3.6648	0.75607	-1.4663	30.466	-5.3824
144.08	13.878	49.192	-3.1781	0.2747	-1.1432	0.037152	-0.029189	0.029939	0.66021	-1.3176	2988.4	18.852	5.2086	90.576	-61.24	86.662	75.016	20.107	-3.7486	-3.6648	0.75607	-1.4663	30.466	-5.3824
144.08	13.884	49.199	-3.1779	0.27454	-1.143	0.038391	-0.031651	0.030085	0.66021	-1.3176	2987.7	18.853	5.2106	90.581	-61.346	86.668	75.016	20.107	-3.7486	-3.6648	0.75607	-1.4663	30.466	-5.3824
144.09	13.89	49.205	-3.1777	0.27438	-1.1429	0.039613	-0.034097	0.030224	0.66021	-1.3176	2986.9	18.854	5.2126	90.586	-61.453	86.674	75.016	20.107	-3.7486	-3.6648	0.75607	-1.4663	30.466	-5.3824
144.1	13.897	49.211	-3.1775	0.2742	-1.1427	0.040819	-0.036525	0.030357	0.66021	-1.3176	2986.2	18.856	5.2147	90.591	-61.561	86.68	75.016	20.107	-3.7486	-3.6648	0.75607	-1.4663	30.466	-5.3824
144.1	13.903	49.217	-3.1773	0.27401	-1.1426	0.042008	-0.038935	0.030483	0.66021	-1.3176	2985.4	18.857	5.2168	90.596	-61.668	86.686	75.016	20.107	-3.7486	-3.6648	0.75607	-1.4663	30.466	-5.3824
144.11	13.91	49.224	-3.1771	0.27381	-1.1424	0.043179	-0.041327	0.030603	0.66021	-1.3176	2984.7	18.859	5.219	90.602	-61.776	86.691	75.016	20.107	-3.7486	-3.6648	0.75607	-1.4663	30.466	-5.3824
144.11	13.917	49.23	-3.1769	0.2736	-1.1423	0.044333	-0.0437	0.030716	0.66021	-1.3176	2983.9	18.86	5.2213	90.607	-61.885	86.697	75.016	20.107	-3.7486	-3.6648	0.75607	-1.4663	30.466	-5.3824
144.12	13.924	49.236	-3.1766	0.27338	-1.1421	0.04547	-0.046053	0.030823	0.66021	-1.3176	2983.1	18.862	5.2237	90.612	-61.994	86.703	75.016	20.107	-3.7486	-3.6648	0.75607	-1.4663	30.466	-5.3824
144.13	13.931	49.243	-3.1764	0.27314	-1.142	0.046589	-0.048387	0.030924	0.66021	-1.3176	2982.4	18.863	5.2261	90.617	-62.103	86.709	75.016	20.107	-3.7486	-3.6648	0.75607	-1.4663	30.466	-5.3824
144.13	13.938	49.249	-3.1762	0.27289	-1.1418	0.047691	-0.0507	0.031018	0.66021	-1.3176	2981.6	18.865	5.2285	90.622	-62.212	86.715	75.016	20.107	-3.7486	-3.6648	0.75607	-1.4663	30.466	-5.3824
144.14	13.946	49.255	-3.1759	0.27263	-1.1416	0.048775	-0.052993	0.031106	0.66021	-1.3176	2980.9	18.866	5.2311	90.627	-62.322	86.721	75.016	20.107	-3.7486	-3.6648	0.75607	-1.4663	30.466	-5.3824
144.15	13.954	49.261	-3.1757	0.27236	-1.1415	0.04984	-0.055264	0.031187	0.66021	-1.3176	2980.1	18.868	5.2337	90.632	-62.432	86.727	75.016	20.107	-3.7486	-3.6648	0.75607	-1.4663	30.466	-5.3824
144.15	13.961	49.268	-3.1754	0.27208	-1.1413	0.050888	-0.057514	0.031263	0.66021	-1.3176	2979.4	18.869	5.2363	90.638	-62.542	86.733	75.016	20.107	-3.7486	-3.6648	0.75607	-1.4663	30.466	-5.3824
144.16	13.969	49.274	-3.1752	0.27179	-1.1412	0.051917	-0.059741	0.031332	0.66021	-1.3176	2978.6	18.87	5.239	90.643	-62.652	86.739	75.016	20.107	-3.7486	-3.6648	0.75607	-1.4663	30.466	-5.3824
144.17	13.978	49.28	-3.1749	0.27148	-1.141	0.052928	-0.061946	0.031394	0.66021	-1.3176	2977.9	18.872	5.2418	90.648	-62.763	86.745	75.016	20.107	-3.7486	-3.6648	0.75607	-1.4663	30.466	-5.3824
144.17	13.986	49.286	-3.1746	0.27117	-1.1409	0.053921	-0.064128	0.031451	0.66021	-1.3176	2977.1	18.873	5.2446	90.653	-62.874	86.751	75.016	20.107	-3.7486	-3.6648	0.75607	-1.4663	30.466	-5.3824
144.18	13.994	49.292	-3.1744	0.27084	-1.1407	0.054894	-0.066286	0.031502	0.66021	-1.3176	2976.3	18.875	5.2475	90.658	-62.985	86.757	75.016	20.107	-3.7486	-3.6648	0.75607	-1.4663	30.466	-5.3824
144.19	14.003	49.299	-3.1741	0.2705	-1.1405	0.05585	-0.068421	0.031546	0.66021	-1.3176	2975.6	18.876	5.2504	90.664	-63.096	86.763	75.016	20.107	-3.7486	-3.6648	0.75607	-1.4663	30.466	-5.3824
144.19	14.012	49.305	-3.1738	0.27016	-1.1404	0.056786	-0.070531	0.031584	0.66021	-1.3176	2974.8	18.878	5.2534	90.669	-63.207	86.769	75.016	20.107	-3.7486	-3.6648	0.75607	-1.4663	30.466	-5.3824
144.2	14.021	49.311	-3.1735	0.2698	-1.1402	0.057704	-0.072616	0.031616	0.66021	-1.3176	2974.1	18.879	5.2565	90.674	-63.318	86.775	75.016	20.107	-3.7486	-3.6648	0.75607	-1.4663	30.466	-5.3824
144.2	14.03	49.317	-3.1732	0.26943	-1.1401	0.058602	-0.074676	0.031642	0.66021	-1.3176	2973.3	18.88	5.2596	90.679	-63.429	86.781	75.016	20.107	-3.7486	-3.6648	0.75607	-1.4663	30.466	-5.3824
144.21	14.039	49.323	-3.1729	0.26905	-1.1399	0.059482	-0.076711	0.031661	0.66021	-1.3176	2972.5	18.882	5.2627	90.685	-63.541	86.787	75.016	20.107	-3.7486	-3.6648	0.75607	-1.4663	30.466	-5.3824
144.22	14.048	49.329	-3.1726	0.26866	-1.1398	0.060342	-0.07872	0.031675	0.66021	-1.3176	2971.8	18.883	5.2659	90.69	-63.652	86.793	75.016	20.107	-3.7486	-3.6648	0.75607	-1.4663	30.466	-5.3824
144.22	14.058	49.336	-3.1723	0.26827	-1.1396	0.061183	-0.080703	0.031683	0.66021	-1.3176	2971.0	18.885	5.2692	90.695	-63.764	86.799	75.016	20.107	-3.7486	-3.6648	0.75607	-1.4663	30.466	-5.3824
144.23	14.067	49.342	-3.172	0.26786	-1.1394	0.062005	-0.082658	0.031684	0.66021	-1.3176	2970.3	18.886	5.2725	90.7	-63.875	86.805	75.016	20.107	-3.7486	-3.6648	0.75607	-1.4663	30.466	-5.3824
144.24	14.077	49.348	-3.1717	0.26744	-1.1393	0.062808	-0.084587	0.031679	0.66021	-1.3176	2969.5	18.887	5.2759	90.706	-63.986	86.811	75.016	20.107	-3.7486	-3.6648	0.75607	-1.4663	30.466	-5.3824
144.24	14.087	49.354	-3.1714	0.26701	-1.1391	0.06359	-0.086488	0.031668	0.66021	-1.3176	2968.8	18.889	5.2793	90.711	-64.097	86.817	75.016	20.107	-3.7486	-3.6648	0.75607	-1.4663	30.466	-5.3824
144.25	14.097	49.36	-3.1711	0.26657	-1.139	0.064354	-0.088361	0.031651	0.66021	-1.3176	2968.0	18.89	5.2827	90.716	-64.208	86.823	75.016	20.107	-3.7486	-3.6648	0.75607	-1.4663	30.466	-5.3824
144.26	14.107	49.366	-3.1708	0.26613	-1.1388	0.065097	-0.090206	0.031628	0.66021	-1.3176	2967.2	18.891	5.2862	90.722	-64.319	86.829	75.016	20.107	-3.7486	-3.6648	0.75607	-1.4663	30.466	-5.3824
144.26	14.117	49.372	-3.1704	0.26567	-1.1386	0.065821	-0.092023	0.031599	0.66021	-1.3176	2966.5	18.893	5.2898	90.727	-64.43	86.835	75.016	20.107	-3.7486	-3.6648	0.75607	-1.4663	30.466	-5.3824
144.27	14.128	49.378	-3.1701	0.26521	-1.1385	0.066525	-0.09381	0.031564	0.66021	-1.3176	2965.7	18.894	5.2934	90.732	-64.54	86.841	75.016	20.107	-3.7486	-3.6648	0.75607	-1.4663	30.466	-5.3824
144.27	14.138	49.384	-3.1698	0.26473	-1.1383	0.067209	-0.095568	0.031522	0.66021	-1.3176	2965.0	18.895	5.297	90.737	-64.65	86.847	75.016	20.107	-3.7486	-3.6648	0.75607	-1.4663	30.466	-5.3824
144.28	14.149	49.39	-3.1694	0.26425	-1.1382	0.067874	-0.097296	0.031475	0.66021	-1.3176	2964.2	18.897	5.3007	90.743	-64.76	86.853	75.016	20.107	-3.7486	-3.6648	0.75607	-1.4663	30.466	-5.3824
144.29	14.16	49.395	-3.1691	0.26376	-1.138	0.068518	-0.098994	0.031421	0.66021	-1.3176	2963.4	18.898	5.3044	90.748	-64.87	86.859	75.016	20.107	-3.7486	-3.6648	0.75607	-1.4663	30.466	-5.3824
144.29	14.17	49.401	-3.1687	0.26326	-1.1379	0.069142	-0.10066	0.031362	0.66021	-1.3176	2962.7	18.899	5.3081	90.753	-64.979	86.865	75.016	20.107	-3.7486	-3.6648	0.75607	-1.4663	30.466	-5.3824
144.3	14.181	49.407	-3.1684	0.26275	-1.1377	0.069745	-0.1023	0.031296	0.66021	-1.3176	2961.9	18.901	5.3119	90.759	-65.087	86.871	75.016	20.107	-3.7486	-3.6648	0.75607	-1.4663	30.466	-5.3824
144.31	14.192	49.413	-3.1681	0.26224	-1.1375	0.070329	-0.1039	0.031224	0.66021	-1.3176	2961.1	18.902	5.3158	90.764	-65.195	86.877	75.016	20.107	-3.7486	-3.6648	0.75607	-1.4663	30.466	-5.3824
144.31	14.204	49.419	-3.1677	0.26172	-1.1374	0.070892	-0.10548	0.031146	0.66021	-1.3176	2960.4	18.903	5.3197	90.769	-65.303	86.883	75.016	20.107	-3.7486	-3.6648	0.75607	-1.4663	30.466	-5.3824
144.32	14.215	49.424	-3.1673	0.26118	-1.1372	0.071435	-0.10702	0.031062	0.66021	-1.3176	2959.6	18.904	5.3236	90.774	-65.41	86.889	75.016	20.107	-3.7486	-3.6648	0.75607	-1.4663	30.466	-5.3824
144.33	14.226	49.43	-3.167	0.26065	-1.1371	0.071957	-0.10853	0.030971	0.66021	-1.3176	2958.9	18.906	5.3275	90.78	-65.516	86.895	75.016	20.107	-3.7486	-3.6648	0.75607	-1.4663	30.466	-5.3824
144.33	14.238	49.436	-3.1666	0.2601	-1.1369	0.072458	-0.11	0.030875	0.66021	-1.3176	2958.1	18.907	5.3315	90.785	-65.621	86.901	75.016	20.107	-3.7486	-3.6648	0.75607	-1.4663	30.466	-5.3824
144.34	14.249	49.441	-3.1663	0.25955	-1.1368	0.072939	-0.11145	0.030772	0.66021	-1.3176	2957.3	18.908	5.3355	90.79	-65.726	86.907	75.016	20.107	-3.7486	-3.6648	0.75607	-1.4663	30.466	-5.3824
144.35	14.261	49.447	-3.1659	0.25898	-1.1366	0.0734	-0.11286	0.030664	0.66021	-1.3176	2956.6	18.909	5.3395	90.796	-65.83	86.914	75.016	20.107	-3.7486	-3.6648	0.75607	-1.4663	30.466	-5.3824
144.35	14.272	49.452	-3.1655	0.25842	-1.1365	0.073839	-0.11424	0.030549	0.66021	-1.3176	2955.8	18.911	5.3436	90.801	-65.933	86.92	75.016	20.107	-3.7486	-3.6648	0.75607	-1.4663	30.466	-5.3824
144.36	14.284	49.458	-3.1652	0.25784	-1.1363	0.074258	-0.11558	0.030428	0.66021	-1.3176	2955.0	18.912	5.3477	90.806	-66.035	86.926	75.016	20.107	-3.7486	-3.6648	0.75607	-1.4663	30.466	-5.3824
144.36	14.296	49.463	-3.1648	0.25726	-1.1362	0.074655	-0.11689	0.030301	0.66021	-1.3176	2954.3	18.913	5.3519	90.811	-66.135	86.932	75.016	20.107	-3.7486	-3.6648	0.75607	-1.4663	30.466	-5.3824
144.37	14.308	49.469	-3.1644	0.25667	-1.136	0.075032	-0.11816	0.030168	0.66021	-1.3176	2953.5	18.914	5.356	90.817	-66.235	86.938	75.016	20.107	-3.7486	-3.6648	0.75607	-1.4663	30.466	-5.3824
144.38	14.32	49.474	-3.164	0.25608	-1.1359	0.075388	-0.1194	0.030028	0.66021	-1.3176	2952.8	18.915	5.3602	90.822	-66.333	86.944	75.016	20.107	-3.7486	-3.6648	0.75607	-1.4663	30.466	-5.3824
144.38	14.332	49.479	-3.1637	0.25548	-1.1357	0.075722	-0.12061	0.029883	0.66021	-1.3176	2952.0	18.916	5.3644	90.827	-66.43	86.95	75.016	20.107	-3.7486	-3.6648	0.75607	-1.4663	30.466	-5.3824
144.39	14.344	49.485	-3.1633	0.25487	-1.1356	0.076036	-0.12178	0.029731	0.66021	-1.3176	2951.2	18.917	5.3687	90.832	-66.525	86.956	75.016	20.107	-3.7486	-3.6648	0.75607	-1.4663	30.466	-5.3824
144.4	14.356	49.49	-3.1629	0.25426	-1.1354	0.076328	-0.12291	0.029573	0.66021	-1.3176	2950.5	18.918	5.3729	90.838	-66.618	86.962	75.016	20.107	-3.7486	-3.6648	0.75607	-1.4663	30.466	-5.3824
144.4	14.368	49.495	-3.1625	0.25364	-1.1353	0.076599	-0.12401	0.029409	0.66021	-1.3176	2949.7	18.919	5.3772	90.843	-66.71	86.968	75.016	20.107	-3.7486	-3.6648	0.75607	-1.4663	30.466	-5.3824
144.41	14.381	49.5	-3.1621	0.25302	-1.1351	0.076848	-0.12507	0.029239	0.66021	-1.3176	2948.9	18.92	5.3815	90.848	-66.8	86.974	75.016	20.107	-3.7486	-3.6648	0.75607	-1.4663	30.466	-5.3824
144.42	14.393	49.505	-3.1617	0.25239	-1.135	0.077076	-0.12609	0.029063	0.66021	-1.3176	2948.2	18.922	5.3858	90.854	-66.888	86.98	75.016	20.107	-3.7486	-3.6648	0.75607	-1.4663	30.466	-5.3824
144.42	14.405	49.51	-3.1614	0.25176	-1.1348	0.077283	-0.12708	0.028881	0.66021	-1.3176	2947.4	18.923	5.3901	90.859	-66.973	86.986	75.016	20.107	-3.7486	-3.6648	0.75607	-1.4663	30.466	-5.3824
144.43	14.418	49.515	-3.161	0.25112	-1.1347	0.077468	-0.12803	0.028693	0.66021	-1.3176	2946.6	18.923	5.3945	90.864	-67.056	86.992	75.016	20.107	-3.7486	-3.6648	0.75607	-1.4663	30.466	-5.3824
144.44	14.43	49.52	-3.1606	0.25048	-1.1345	0.077631	-0.12894	0.028499	0.66021	-1.3176	2945.9	18.924	5.3989	90.869	-67.137	86.998	75.016	20.107	-3.7486	-3.6648	0.75607	-1.4663	30.466	-5.3824
144.44	14.443	49.525	-3.1602	0.24983	-1.1344	0.077773	-0.12982	0.028298	0.66021	-1.3176	2945.1	18.925	5.4032	90.874	-67.215	87.004	75.016	20.107	-3.7486	-3.6648	0.75607	-1.4663	30.466	-5.3824
144.45	14.455	49.53	-3.1598	0.24918	-1.1343	0.077893	-0.13066	0.028092	0.66021	-1.3176	2944.3	18.926	5.4076	90.88	-67.29	87.01	75.016	20.107	-3.7486	-3.6648	0.75607	-1.4663	30.466	-5.3824
144.45	14.468	49.535	-3.1594	0.24853	-1.1341	0.077991	-0.13146	0.027879	0.66021	-1.3176	2943.6	18.927	5.412	90.885	-67.362	87.016	75.016	20.107	-3.7486	-3.6648	0.75607	-1.4663	30.466	-5.3824
144.46	14.481	49.539	-3.159	0.24787	-1.134	0.078068	-0.13222	0.027661	0.66021	-1.3176	2942.8	18.928	5.4165	90.89	-67.431	87.022	75.016	20.107	-3.7486	-3.6648	0.75607	-1.4663	30.466	-5.3824
144.47	14.493	49.544	-3.1586	0.24721	-1.1338	0.078123	-0.13294	0.027437	0.66021	-1.3176	2942.0	18.929	5.4209	90.895	-67.497	87.028	75.016	20.107	-3.7486	-3.6648	0.75607	-1.4663	30.466	-5.3824
144.47	14.506	49.549	-3.1582	0.24654	-1.1337	0.078156	-0.13363	0.027206	0.66021	-1.3176	2941.3	18.93	5.4253	90.901	-67.558	87.034	75.016	20.107	-3.7486	-3.6648	0.75607	-1.4663	30.466	-5.3824
144.48	14.518	49.553	-3.1579	0.24587	-1.1336	0.078167	-0.13427	0.02697	0.66021	-1.3176	2940.5	18.931	5.4298	90.906	-67.616	87.04	75.016	20.107	-3.7486	-3.6648	0.75607	-1.4663	30.466	-5.3824
144.49	14.531	49.558	-3.1575	0.2452	-1.1334	0.078156	-0.13488	0.026728	0.66021	-1.3176	2939.7	18.931	5.4342	90.911	-67.67	87.046	75.016	20.107	-3.7486	-3.6648	0.75607	-1.4663	30.466	-5.3824
144.49	14.544	49.562	-3.1571	0.24452	-1.1333	0.078123	-0.13545	0.02648	0.66021	-1.3176	2939.0	18.932	5.4387	90.916	-67.72	87.052	75.016	20.107	-3.7486	-3.6648	0.75607	-1.4663	30.466	-5.3824
144.5	14.557	49.566	-3.1567	0.24384	-1.1332	0.078068	-0.13598	0.026227	0.66021	-1.3176	2938.2	18.933	5.4431	90.921	-67.765	87.058	75.016	20.107	-3.7486	-3.6648	0.75607	-1.4663	30.466	-5.3824
144.51	14.569	49.571	-3.1563	0.24316	-1.133	0.077991	-0.13646	0.025967	0.66021	-1.3176	2937.5	18.934	5.4476	90.926	-67.805	87.064	75.016	20.107	-3.7486	-3.6648	0.75607	-1.4663	30.466	-5.3824
144.51	14.582	49.575	-3.1559	0.24248	-1.1329	0.077892	-0.13691	0.025702	0.66021	-1.3176	2936.7	18.934	5.452	90.931	-67.841	87.069	75.016	20.107	-3.7486	-3.6648	0.75607	-1.4663	30.466	-5.3824
144.52	14.595	49.579	-3.1555	0.24179	-1.1328	0.077771	-0.13732	0.025432	0.66021	-1.3176	2935.9	18.935	5.4565	90.937	-67.871	87.075	75.016	20.107	-3.7486	-3.6648	0.75607	-1.4663	30.466	-5.3824
144.53	14.607	49.583	-3.1551	0.2411	-1.1327	0.077628	-0.13769	0.025155	0.66021	-1.3176	2935.2	18.936	5.461	90.942	-67.897	87.081	75.016	20.107	-3.7486	-3.6648	0.75607	-1.4663	30.466	-5.3824
144.53	14.62	49.587	-3.1547	0.24041	-1.1325	0.077463	-0.13802	0.024873	0.66021	-1.3176	2934.4	18.936	5.4654	90.947	-67.917	87.087	75.016	20.107	-3.7486	-3.6648	0.75607	-1.4663	30.466	-5.3824
144.54	14.633	49.591	-3.1543	0.23972	-1.1324	0.077276	-0.13831	0.024586	0.66021	-1.3176	2933.6	18.937	5.4699	90.952	-67.932	87.093	75.016	20.107	-3.7486	-3.6648	0.75607	-1.4663	30.466	-5.3824
144.55	14.645	49.595	-3.154	0.23903	-1.1323	0.077067	-0.13856	0.024293	0.66021	-1.3176	2932.9	18.938	5.4743	90.957	-67.942	87.099	75.016	20.107	-3.7486	-3.6648	0.75607	-1.4663	30.466	-5.3824
144.55	14.658	49.599	-3.1536	0.23834	-1.1322	0.076836	-0.13877	0.023994	0.66021	-1.3176	2932.1	18.938	5.4787	90.962	-67.946	87.105	75.016	20.107	-3.7486	-3.6648	0.75607	-1.4663	30.466	-5.3824
144.56	14.671	49.602	-3.1532	0.23764	-1.132	0.076583	-0.13894	0.023691	0.66021	-1.3176	2931.3	18.939	5.4832	90.967	-67.944	87.111	75.016	20.107	-3.7486	-3.6648	0.75607	-1.4663	30.466	-5.3824
144.57	14.683	49.606	-3.1528	0.23695	-1.1319	0.076307	-0.13907	0.023382	0.66021	-1.3176	2930.6	18.939	5.4876	90.972	-67.938	87.116	75.016	20.107	-3.7486	-3.6648	0.75607	-1.4663	30.466	-5.3824
144.57	14.696	49.61	-3.1524	0.23625	-1.1318	0.07601	-0.13916	0.023068	0.66021	-1.3176	2929.8	18.94	5.492	90.977	-67.925	87.122	75.016	20.107	-3.7486	-3.6648	0.75607	-1.4663	30.466	-5.3824
144.58	14.709	49.613	-3.1521	0.23556	-1.1317	0.075691	-0.13921	0.022748	0.66021	-1.3176	2929.0	18.94	5.4964	90.982	-67.908	87.128	75.016	20.107	-3.7486	-3.6648	0.75607	-1.4663	30.466	-5.3824
144.58	14.721	49.617	-3.1517	0.23486	-1.1316	0.075351	-0.13922	0.022424	0.66021	-1.3176	2928.3	18.94	5.5008	90.987	-67.885	87.134	75.016	20.107	-3.7486	-3.6648	0.75607	-1.4663	30.466	-5.3824
144.59	14.734	49.62	-3.1513	0.23417	-1.1315	0.074988	-0.13918	0.022095	0.66021	-1.3176	2927.5	18.941	5.5052	90.992	-67.857	87.14	75.016	20.107	-3.7486	-3.6648	0.75607	-1.4663	30.466	-5.3824
144.6	14.746	49.623	-3.1509	0.23347	-1.1314	0.074604	-0.13911	0.02176	0.66021	-1.3176	2926.7	18.941	5.5096	90.997	-67.824	87.145	75.016	20.107	-3.7486	-3.6648	0.75607	-1.4663	30.466	-5.3824
144.6	14.758	49.626	-3.1506	0.23277	-1.1313	0.074198	-0.139	0.021421	0.66021	-1.3176	2926.0	18.942	5.5139	91.002	-67.787	87.151	75.016	20.107	-3.7486	-3.6648	0.75607	-1.4663	30.466	-5.3824
144.61	14.771	49.63	-3.1502	0.23208	-1.1311	0.07377	-0.13884	0.021077	0.66021	-1.3176	2925.2	18.942	5.5183	91.007	-67.745	87.157	75.016	20.107	-3.7486	-3.6648	0.75607	-1.4663	30.466	-5.3824
144.62	14.783	49.633	-3.1498	0.23139	-1.131	0.07332	-0.13865	0.020729	0.66021	-1.3176	2924.4	18.942	5.5226	91.012	-67.698	87.163	75.016	20.107	-3.7486	-3.6648	0.75607	-1.4663	30.466	-5.3824
144.62	14.795	49.636	-3.1494	0.23069	-1.1309	0.07285	-0.13842	0.020375	0.66021	-1.3176	2923.7	18.942	5.5269	91.017	-67.648	87.168	75.016	20.107	-3.7486	-3.6648	0.75607	-1.4663	30.466	-5.3824
144.63	14.808	49.639	-3.1491	0.23	-1.1308	0.072357	-0.13815	0.020018	0.66021	-1.3176	2922.9	18.943	5.5312	91.022	-67.593	87.174	75.016	20.107	-3.7486	-3.6648	0.75607	-1.4663	30.466	-5.3824
144.64	14.82	49.641	-3.1487	0.22931	-1.1307	0.071844	-0.13783	0.019656	0.66021	-1.3176	2922.1	18.943	5.5354	91.027	-67.535	87.18	75.016	20.107	-3.7486	-3.6648	0.75607	-1.4663	30.466	-5.3824
144.64	14.832	49.644	-3.1484	0.22862	-1.1306	0.071309	-0.13748	0.019289	0.66021	-1.3176	2921.4	18.943	5.5397	91.032	-67.473	87.185	75.016	20.107	-3.7486	-3.6648	0.75607	-1.4663	30.466	-5.3824
144.65	14.844	49.647	-3.148	0.22794	-1.1305	0.070753	-0.13709	0.018918	0.66021	-1.3176	2920.6	18.943	5.5439	91.037	-67.407	87.191	75.016	20.107	-3.7486	-3.6648	0.75607	-1.4663	30.466	-5.3824
144.66	14.856	49.65	-3.1477	0.22725	-1.1305	0.070177	-0.13666	0.018544	0.66021	-1.3176	2919.8	18.943	5.5481	91.041	-67.339	87.197	75.016	20.107	-3.7486	-3.6648	0.75607	-1.4663	30.466	-5.3824
144.66	14.868	49.652	-3.1473	0.22657	-1.1304	0.069579	-0.13619	0.018165	0.66021	-1.3176	2919.1	18.944	5.5522	91.046	-67.268	87.202	75.016	20.107	-3.7486	-3.6648	0.75607	-1.4663	30.466	-5.3824
144.67	14.88	49.654	-3.147	0.22589	-1.1303	0.068961	-0.13568	0.017782	0.66021	-1.3176	2918.3	18.944	5.5564	91.051	-67.194	87.208	75.016	20.107	-3.7486	-3.6648	0.75607	-1.4663	30.466	-5.3824
144.68	14.891	49.657	-3.1466	0.22521	-1.1302	0.068322	-0.13513	0.017395	0.66021	-1.3176	2917.5	18.944	5.5605	91.056	-67.117	87.214	75.016	20.107	-3.7486	-3.6648	0.75607	-1.4663	30.466	-5.3824
144.68	14.903	49.659	-3.1463	0.22454	-1.1301	0.067663	-0.13454	0.017005	0.66021	-1.3176	2916.8	18.944	5.5646	91.061	-67.038	87.219	75.016	20.107	-3.7486	-3.6648	0.75607	-1.4663	30.466	-5.3824
144.69	14.915	49.661	-3.1459	0.22387	-1.13	0.066983	-0.13391	0.016611	0.66021	-1.3176	2916.0	18.944	5.5686	91.065	-66.957	87.225	75.016	20.107	-3.7486	-3.6648	0.75607	-1.4663	30.466	-5.3824
144.7	14.926	49.663	-3.1456	0.2232	-1.1299	0.066283	-0.13325	0.016213	0.66021	-1.3176	2915.2	18.944	5.5727	91.07	-66.874	87.23	75.016	20.107	-3.7486	-3.6648	0.75607	-1.4663	30.466	-5.3824
144.7	14.938	49.666	-3.1453	0.22254	-1.1299	0.065564	-0.13255	0.015813	0.66021	-1.3176	2914.5	18.943	5.5767	91.075	-66.789	87.236	75.016	20.107	-3.7486	-3.6648	0.75607	-1.4663	30.466	-5.3824
144.71	14.949	49.667	-3.145	0.22188	-1.1298	0.064824	-0.13181	0.015408	0.66021	-1.3176	2913.7	18.943	5.5806	91.08	-66.702	87.241	75.016	20.107	-3.7486	-3.6648	0.75607	-1.4663	30.466	-5.3824
144.72	14.96	49.669	-3.1446	0.22122	-1.1297	0.064065	-0.13103	0.015001	0.66021	-1.3176	2912.9	18.943	5.5846	91.084	-66.614	87.247	75.016	20.107	-3.7486	-3.6648	0.75607	-1.4663	30.466	-5.3824
144.72	14.972	49.671	-3.1443	0.22057	-1.1296	0.063287	-0.13021	0.01459	0.66021	-1.3176	2912.2	18.943	5.5885	91.089	-66.524	87.252	75.016	20.107	-3.7486	-3.6648	0.75607	-1.4663	30.466	-5.3824
144.73	14.983	49.673	-3.144	0.21992	-1.1296	0.06249	-0.12936	0.014177	0.66021	-1.3176	2911.4	18.943	5.5923	91.094	-66.433	87.258	75.016	20.107	-3.7486	-3.6648	0.75607	-1.4663	30.466	-5.3824
144.74	14.994	49.675	-3.1437	0.21927	-1.1295	0.061673	-0.12847	0.013761	0.66021	-1.3176	2910.6	18.943	5.5962	91.098	-66.341	87.263	75.016	20.107	-3.7486	-3.6648	0.75607	-1.4663	30.466	-5.3824
144.74	15.005	49.676	-3.1434	0.21863	-1.1294	0.060838	-0.12755	0.013342	0.66021	-1.3176	2909.9	18.942	5.6	91.103	-66.247	87.269	75.016	20.107	-3.7486	-3.6648	0.75607	-1.4663	30.466	-5.3824
144.75	15.015	49.678	-3.1431	0.218	-1.1293	0.059984	-0.12659	0.01292	0.66021	-1.3176	2909.1	18.942	5.6037	91.107	-66.153	87.274	75.016	20.107	-3.7486	-3.6648	0.75607	-1.4663	30.466	-5.3824
144.76	15.026	49.679	-3.1428	0.21737	-1.1293	0.059112	-0.12559	0.012496	0.66021	-1.3176	2908.3	18.942	5.6074	91.112	-66.057	87.279	75.016	20.107	-3.7486	-3.6648	0.75607	-1.4663	30.466	-5.3824
144.76	15.037	49.68	-3.1425	0.21674	-1.1292	0.058222	-0.12456	0.012069	0.66021	-1.3176	2907.6	18.941	5.6111	91.117	-65.961	87.285	75.016	20.107	-3.7486	-3.6648	0.75607	-1.4663	30.466	-5.3824
144.77	15.047	49.681	-3.1422	0.21612	-1.1292	0.057314	-0.12349	0.011641	0.66021	-1.3176	2906.8	18.941	5.6148	91.121	-65.864	87.29	75.016	20.107	-3.7486	-3.6648	0.75607	-1.4663	30.466	-5.3824
144.78	15.058	49.683	-3.1419	0.21551	-1.1291	0.056389	-0.12239	0.01121	0.66021	-1.3176	2906.0	18.941	5.6184	91.126	-65.766	87.295	75.016	20.107	-3.7486	-3.6648	0.75607	-1.4663	30.466	-5.3824
144.78	15.068	49.684	-3.1416	0.2149	-1.1291	0.055446	-0.12126	0.010777	0.66021	-1.3176	2905.3	18.94	5.6219	91.13	-65.667	87.301	75.016	20.107	-3.7486	-3.6648	0.75607	-1.4663	30.466	-5.3824
144.79	15.078	49.685	-3.1414	0.21429	-1.129	0.054486	-0.12009	0.010342	0.66021	-1.3176	2904.5	18.94	5.6255	91.135	-65.568	87.306	75.016	20.107	-3.7486	-3.6648	0.75607	-1.4663	30.466	-5.3824
144.8	15.088	49.686	-3.1411	0.2137	-1.1289	0.053509	-0.11889	0.0099055	0.66021	-1.3176	2903.7	18.939	5.6289	91.139	-65.469	87.311	75.016	20.107	-3.7486	-3.6648	0.75607	-1.4663	30.466	-5.3824
144.8	15.098	49.686	-3.1408	0.2131	-1.1289	0.052516	-0.11765	0.0094673	0.66021	-1.3176	2903.0	18.939	5.6324	91.143	-65.369	87.316	75.016	20.107	-3.7486	-3.6648	0.75607	-1.4663	30.466	-5.3824
144.81	15.108	49.687	-3.1406	0.21252	-1.1289	0.051507	-0.11638	0.0090275	0.66021	-1.3176	2902.2	18.938	5.6358	91.148	-65.269	87.322	75.016	20.107	-3.7486	-3.6648	0.75607	-1.4663	30.466	-5.3824
144.82	15.117	49.688	-3.1403	0.21194	-1.1288	0.050482	-0.11509	0.0085864	0.66021	-1.3176	2901.4	18.938	5.6391	91.152	-65.168	87.327	75.016	20.107	-3.7486	-3.6648	0.75607	-1.4663	30.466	-5.3824
144.82	15.127	49.688	-3.1401	0.21137	-1.1288	0.049442	-0.11376	0.008144	0.66021	-1.3176	2900.7	18.937	5.6424	91.157	-65.068	87.332	75.016	20.107	-3.7486	-3.6648	0.75607	-1.4663	30.466	-5.3824
144.83	15.136	49.689	-3.1398	0.2108	-1.1287	0.048386	-0.11239	0.0077004	0.66021	-1.3176	2899.9	18.936	5.6457	91.161	-64.967	87.337	75.016	20.107	-3.7486	-3.6648	0.75607	-1.4663	30.466	-5.3824
144.84	15.146	49.689	-3.1396	0.21024	-1.1287	0.047315	-0.111	0.0072557	0.66021	-1.3176	2899.1	18.936	5.6489	91.165	-64.865	87.342	75.016	20.107	-3.7486	-3.6648	0.75607	-1.4663	30.466	-5.3824
144.84	15.155	49.69	-3.1393	0.20969	-1.1287	0.04623	-0.10951	0.0068103	0.66021	-1.3176	2898.4	18.935	5.652	91.17	-64.764	87.347	75.016	20.107	-3.7486	-3.6648	0.75607	-1.4663	30.466	-5.3824
144.85	15.164	49.69	-3.1391	0.20915	-1.1286	0.045131	-0.1079	0.0063654	0.66021	-1.3176	2897.6	18.934	5.6551	91.174	-64.663	87.353	75.016	20.107	-3.7486	-3.6648	0.75607	-1.4663	30.466	-5.3824
144.86	15.173	49.69	-3.1389	0.20861	-1.1286	0.044019	-0.10626	0.0059214	0.66021	-1.3176	2896.8	18.934	5.6582	91.178	-64.561	87.358	75.016	20.107	-3.7486	-3.6648	0.75607	-1.4663	30.466	-5.3824
144.86	15.181	49.69	-3.1387	0.20809	-1.1286	0.042894	-0.1046	0.0054784	0.66021	-1.3176	2896.1	18.933	5.6612	91.182	-64.46	87.363	75.016	20.107	-3.7486	-3.6648	0.75607	-1.4663	30.466	-5.3824
144.87	15.19	49.69	-3.1385	0.20757	-1.1285	0.041756	-0.10292	0.0050365	0.66021	-1.3176	2895.3	18.932	5.6641	91.187	-64.358	87.368	75.016	20.107	-3.7486	-3.6648	0.75607	-1.4663	30.466	-5.3824
144.88	15.198	49.69	-3.1383	0.20706	-1.1285	0.040607	-0.10122	0.0045958	0.66021	-1.3176	2894.6	18.931	5.667	91.191	-64.257	87.373	75.016	20.107	-3.7486	-3.6648	0.75607	-1.4663	30.466	-5.3824
144.88	15.207	49.69	-3.1381	0.20656	-1.1285	0.039446	-0.099497	0.0041563	0.66021	-1.3176	2893.8	18.931	5.6699	91.195	-64.155	87.378	75.016	20.107	-3.7486	-3.6648	0.75607	-1.4663	30.466	-5.3824
144.89	15.215	49.69	-3.1379	0.20606	-1.1285	0.038274	-0.097754	0.0037182	0.66021	-1.3176	2893.0	18.93	5.6727	91.199	-64.054	87.383	75.016	20.107	-3.7486	-3.6648	0.75607	-1.4663	30.466	-5.3824
144.89	15.223	49.69	-3.1377	0.20558	-1.1285	0.037092	-0.09599	0.0032814	0.66021	-1.3176	2892.3	18.929	5.6754	91.203	-63.953	87.388	75.016	20.107	-3.7486	-3.6648	0.75607	-1.4663	30.466	-5.3824
144.9	15.231	49.69	-3.1375	0.2051	-1.1284	0.0359	-0.094207	0.0028461	0.66021	-1.3176	2891.5	18.928	5.6781	91.207	-63.852	87.393	75.016	20.107	-3.7486	-3.6648	0.75607	-1.4663	30.466	-5.3824
144.91	15.239	49.689	-3.1373	0.20464	-1.1284	0.034698	-0.092406	0.0024123	0.66021	-1.3176	2890.7	18.927	5.6808	91.212	-63.752	87.398	75.016	20.107	-3.7486	-3.6648	0.75607	-1.4663	30.466	-5.3824
144.91	15.246	49.689	-3.1371	0.20418	-1.1284	0.033487	-0.090587	0.0019801	0.66021	-1.3176	2890.0	18.926	5.6834	91.216	-63.651	87.402	75.016	20.107	-3.7486	-3.6648	0.75607	-1.4663	30.466	-5.3824
144.92	15.254	49.688	-3.137	0.20373	-1.1284	0.032267	-0.088751	0.0015495	0.66021	-1.3176	2889.2	18.925	5.6859	91.22	-63.551	87.407	75.016	20.107	-3.7486	-3.6648	0.75607	-1.4663	30.466	-5.3824
144.93	15.261	49.688	-3.1368	0.20329	-1.1284	0.03104	-0.086899	0.0011206	0.66021	-1.3176	2888.4	18.924	5.6884	91.224	-63.451	87.412	75.016	20.107	-3.7486	-3.6648	0.75607	-1.4663	30.466	-5.3824
144.93	15.268	49.687	-3.1367	0.20286	-1.1284	0.029805	-0.085031	0.00069336	0.66021	-1.3176	2887.7	18.923	5.6908	91.228	-63.351	87.417	75.016	20.107	-3.7486	-3.6648	0.75607	-1.4663	30.466	-5.3824
144.94	15.275	49.686	-3.1365	0.20244	-1.1284	0.028562	-0.083148	0.00026789	0.66021	-1.3176	2886.9	18.922	5.6931	91.232	-63.252	87.422	75.016	20.107	-3.7486	-3.6648	0.75607	-1.4663	30.466	-5.3824
144.95	15.282	49.686	-3.1364	0.20203	-1.1284	0.027313	-0.08125	-0.00015579	0.66021	-1.3176	2886.2	18.921	5.6954	91.236	-63.153	87.427	75.016	20.107	-3.7486	-3.6648	0.75607	-1.4663	30.466	-5.3824
144.95	15.288	49.685	-3.1363	0.20163	-1.1284	0.026057	-0.079338	-0.00057765	0.66021	-1.3176	2885.4	18.92	5.6977	91.239	-63.054	87.431	75.016	20.107	-3.7486	-3.6648	0.75607	-1.4663	30.466	-5.3824
144.96	15.295	49.684	-3.1361	0.20124	-1.1284	0.024796	-0.077414	-0.00099766	0.66021	-1.3176	2884.6	18.919	5.6999	91.243	-62.955	87.436	75.016	20.107	-3.7486	-3.6648	0.75607	-1.4663	30.466	-5.3824
144.97	15.301	49.683	-3.136	0.20085	-1.1284	0.023529	-0.075476	-0.0014158	0.66021	-1.3176	2883.9	18.917	5.702	91.247	-62.857	87.441	75.016	20.107	-3.7486	-3.6648	0.75607	-1.4663	30.466	-5.3824
144.97	15.307	49.682	-3.1359	0.20048	-1.1284	0.022256	-0.073527	-0.001832	0.66021	-1.3176	2883.1	18.916	5.7041	91.251	-62.76	87.445	75.016	20.107	-3.7486	-3.6648	0.75607	-1.4663	30.466	-5.3824
144.98	15.313	49.681	-3.1358	0.20012	-1.1284	0.02098	-0.071566	-0.0022463	0.66021	-1.3176	2882.3	18.915	5.7061	91.255	-62.662	87.45	75.016	20.107	-3.7486	-3.6648	0.75607	-1.4663	30.466	-5.3824
144.99	15.319	49.68	-3.1357	0.19977	-1.1284	0.019699	-0.069594	-0.0026586	0.66021	-1.3176	2881.6	18.914	5.708	91.259	-62.566	87.455	75.016	20.107	-3.7486	-3.6648	0.75607	-1.4663	30.466	-5.3824
144.99	15.325	49.679	-3.1356	0.19942	-1.1284	0.018414	-0.067612	-0.003069	0.66021	-1.3176	2880.8	18.913	5.7099	91.262	-62.469	87.459	75.016	20.107	-3.7486	-3.6648	0.75607	-1.4663	30.466	-5.3824
145.0	15.33	49.677	-3.1355	0.19909	-1.1285	0.017125	-0.06562	-0.0034773	0.66021	-1.3176	2880.1	18.912	5.7117	91.266	-62.373	87.464	75.016	20.107	-3.7486	-3.6648	0.75607	-1.4663	30.466	-5.3824
145.01	15.336	49.676	-3.1354	0.19877	-1.1285	0.015834	-0.063618	-0.0038836	0.66021	-1.3176	2879.3	18.91	5.7135	91.27	-62.278	87.469	75.016	20.107	-3.7486	-3.6648	0.75607	-1.4663	30.466	-5.3824
145.01	15.341	49.675	-3.1353	0.19845	-1.1285	0.014539	-0.061608	-0.004288	0.66021	-1.3176	2878.5	18.909	5.7152	91.274	-62.183	87.473	75.016	20.107	-3.7486	-3.6648	0.75607	-1.4663	30.466	-5.3824
145.02	15.346	49.673	-3.1353	0.19815	-1.1285	0.013242	-0.05959	-0.0046902	0.66021	-1.3176	2877.8	18.908	5.7168	91.277	-62.088	87.478	75.016	20.107	-3.7486	-3.6648	0.75607	-1.4663	30.466	-5.3824
145.03	15.351	49.672	-3.1352	0.19786	-1.1285	0.011944	-0.057564	-0.0050904	0.66021	-1.3176	2877.0	18.906	5.7184	91.281	-61.994	87.482	75.016	20.107	-3.7486	-3.6648	0.75607	-1.4663	30.466	-5.3824
145.03	15.355	49.671	-3.1352	0.19758	-1.1286	0.010643	-0.055531	-0.0054885	0.66021	-1.3176	2876.3	18.905	5.7199	91.285	-61.901	87.487	75.016	20.107	-3.7486	-3.6648	0.75607	-1.4663	30.466	-5.3824
145.04	15.36	49.669	-3.1351	0.1973	-1.1286	0.0093415	-0.053491	-0.0058846	0.66021	-1.3176	2875.5	18.904	5.7213	91.288	-61.808	87.491	75.016	20.107	-3.7486	-3.6648	0.75607	-1.4663	30.466	-5.3824
145.05	15.364	49.667	-3.1351	0.19704	-1.1286	0.0080387	-0.051445	-0.0062785	0.66021	-1.3176	2874.7	18.902	5.7227	91.292	-61.716	87.495	75.016	20.107	-3.7486	-3.6648	0.75607	-1.4663	30.466	-5.3824
145.05	15.368	49.666	-3.135	0.19679	-1.1287	0.0067352	-0.049393	-0.0066703	0.66021	-1.3176	2874.0	18.901	5.724	91.295	-61.624	87.5	75.016	20.107	-3.7486	-3.6648	0.75607	-1.4663	30.466	-5.3824
145.06	15.372	49.664	-3.135	0.19655	-1.1287	0.0054314	-0.047336	-0.00706	0.66021	-1.3176	2873.2	18.9	5.7253	91.299	-61.533	87.504	75.016	20.107	-3.7486	-3.6648	0.75607	-1.4663	30.466	-5.3824
145.07	15.376	49.662	-3.135	0.19632	-1.1287	0.0041275	-0.045274	-0.0074475	0.66021	-1.3176	2872.5	18.898	5.7265	91.303	-61.442	87.509	75.016	20.107	-3.7486	-3.6648	0.75607	-1.4663	30.466	-5.3824
145.07	15.38	49.661	-3.1349	0.19609	-1.1288	0.0028239	-0.043207	-0.0078328	0.66021	-1.3176	2871.7	18.897	5.7276	91.306	-61.352	87.513	75.016	20.107	-3.7486	-3.6648	0.75607	-1.4663	30.466	-5.3824
145.08	15.383	49.659	-3.1349	0.19588	-1.1288	0.0015208	-0.041137	-0.008216	0.66021	-1.3176	2870.9	18.896	5.7287	91.309	-61.262	87.517	75.016	20.107	-3.7486	-3.6648	0.75607	-1.4663	30.466	-5.3824
145.09	15.386	49.657	-3.1349	0.19568	-1.1289	0.00021861	-0.039063	-0.0085969	0.66021	-1.3176	2870.2	18.894	5.7296	91.313	-61.174	87.522	75.016	20.107	-3.7486	-3.6648	0.75607	-1.4663	30.466	-5.3824
145.09	15.389	49.655	-3.1349	0.19549	-1.1289	-0.0010824	-0.036986	-0.0089757	0.66021	-1.3176	2869.4	18.893	5.7306	91.316	-61.085	87.526	75.016	20.107	-3.7486	-3.6648	0.75607	-1.4663	30.466	-5.3824
145.1	15.392	49.653	-3.1349	0.19531	-1.1289	-0.0023821	-0.034906	-0.0093521	0.66021	-1.3176	2868.7	18.891	5.7314	91.32	-60.998	87.53	75.016	20.107	-3.7486	-3.6648	0.75607	-1.4663	30.466	-5.3824
145.1	15.395	49.651	-3.135	0.19514	-1.129	-0.00368	-0.032824	-0.0097263	0.66021	-1.3176	2867.9	18.89	5.7322	91.323	-60.911	87.534	75.016	20.107	-3.7486	-3.6648	0.75607	-1.4663	30.466	-5.3824
145.11	15.397	49.649	-3.135	0.19498	-1.129	-0.0049759	-0.030741	-0.010098	0.66021	-1.3176	2867.1	18.888	5.733	91.326	-60.824	87.538	75.016	20.107	-3.7486	-3.6648	0.75607	-1.4663	30.466	-5.3824
145.12	15.4	49.647	-3.135	0.19484	-1.1291	-0.0062696	-0.028655	-0.010468	0.66021	-1.3176	2866.4	18.887	5.7336	91.33	-60.739	87.543	75.016	20.107	-3.7486	-3.6648	0.75607	-1.4663	30.466	-5.3824
145.12	15.402	49.645	-3.135	0.1947	-1.1291	-0.0075609	-0.026569	-0.010835	0.66021	-1.3176	2865.6	18.885	5.7342	91.333	-60.654	87.547	75.016	20.107	-3.7486	-3.6648	0.75607	-1.4663	30.466	-5.3824
145.13	15.404	49.643	-3.1351	0.19457	-1.1292	-0.0088493	-0.024482	-0.0112	0.66021	-1.3176	2864.9	18.884	5.7348	91.336	-60.569	87.551	75.016	20.107	-3.7486	-3.6648	0.75607	-1.4663	30.466	-5.3824
145.14	15.406	49.641	-3.1351	0.19445	-1.1293	-0.010135	-0.022395	-0.011562	0.66021	-1.3176	2864.1	18.882	5.7353	91.34	-60.486	87.555	75.016	20.107	-3.7486	-3.6648	0.75607	-1.4663	30.466	-5.3824
145.14	15.407	49.639	-3.1352	0.19435	-1.1293	-0.011417	-0.020308	-0.011922	0.66021	-1.3176	2863.4	18.881	5.7357	91.343	-60.403	87.559	75.016	20.107	-3.7486	-3.6648	0.75607	-1.4663	30.466	-5.3824
145.15	15.409	49.637	-3.1352	0.19425	-1.1294	-0.012696	-0.018221	-0.01228	0.66021	-1.3176	2862.6	18.879	5.736	91.346	-60.32	87.563	75.016	20.107	-3.7486	-3.6648	0.75607	-1.4663	30.466	-5.3824
145.16	15.41	49.634	-3.1353	0.19416	-1.1294	-0.013971	-0.016135	-0.012635	0.66021	-1.3176	2861.8	18.877	5.7363	91.349	-60.239	87.567	75.016	20.107	-3.7486	-3.6648	0.75607	-1.4663	30.466	-5.3824
145.16	15.411	49.632	-3.1354	0.19409	-1.1295	-0.015242	-0.014051	-0.012987	0.66021	-1.3176	2861.1	18.876	5.7365	91.352	-60.158	87.571	75.016	20.107	-3.7486	-3.6648	0.75607	-1.4663	30.466	-5.3824
145.17	15.412	49.63	-3.1355	0.19402	-1.1296	-0.016508	-0.011968	-0.013337	0.66021	-1.3176	2860.3	18.874	5.7366	91.356	-60.078	87.575	75.016	20.107	-3.7486	-3.6648	0.75607	-1.4663	30.466	-5.3824
145.17	15.413	49.627	-3.1356	0.19397	-1.1296	-0.017771	-0.0098868	-0.013684	0.66021	-1.3176	2859.6	18.873	5.7367	91.359	-59.998	87.579	75.016	20.107	-3.7486	-3.6648	0.75607	-1.4663	30.466	-5.3824
145.18	15.414	49.625	-3.1356	0.19392	-1.1297	-0.019028	-0.0078083	-0.014029	0.66021	-1.3176	2858.8	18.871	5.7367	91.362	-59.919	87.583	75.016	20.107	-3.7486	-3.6648	0.75607	-1.4663	30.466	-5.3824
145.19	15.414	49.622	-3.1357	0.19389	-1.1298	-0.020281	-0.0057325	-0.01437	0.66021	-1.3176	2858.1	18.87	5.7367	91.365	-59.841	87.587	75.016	20.107	-3.7486	-3.6648	0.75607	-1.4663	30.466	-5.3824
145.19	15.414	49.62	-3.1358	0.19387	-1.1299	-0.021529	-0.0036598	-0.014709	0.66021	-1.3176	2857.3	18.868	5.7366	91.368	-59.764	87.591	75.016	20.107	-3.7486	-3.6648	0.75607	-1.4663	30.466	-5.3824
145.2	15.414	49.618	-3.136	0.19385	-1.1299	-0.022771	-0.0015906	-0.015045	0.66021	-1.3176	2856.5	18.866	5.7364	91.371	-59.688	87.595	75.016	20.107	-3.7486	-3.6648	0.75607	-1.4663	30.466	-5.3824
145.21	15.414	49.615	-3.1361	0.19385	-1.13	-0.024008	0.00047473	-0.015378	0.66021	-1.3176	2855.8	18.865	5.7362	91.374	-59.612	87.599	75.016	20.107	-3.7486	-3.6648	0.75607	-1.4663	30.466	-5.3824
145.21	15.414	49.613	-3.1362	0.19386	-1.1301	-0.025239	0.0025359	-0.015708	0.66021	-1.3176	2855.0	18.863	5.7359	91.377	-59.537	87.603	75.016	20.107	-3.7486	-3.6648	0.75607	-1.4663	30.466	-5.3824
145.22	15.413	49.61	-3.1363	0.19388	-1.1302	-0.026464	0.0045924	-0.016035	0.66021	-1.3176	2854.3	18.861	5.7355	91.38	-59.463	87.606	75.016	20.107	-3.7486	-3.6648	0.75607	-1.4663	30.466	-5.3824
145.22	15.413	49.607	-3.1365	0.19391	-1.1302	-0.027683	0.0066441	-0.016359	0.66021	-1.3176	2853.5	18.86	5.7351	91.383	-59.39	87.61	75.016	20.107	-3.7486	-3.6648	0.75607	-1.4663	30.466	-5.3824
145.23	15.412	49.605	-3.1366	0.19394	-1.1303	-0.028895	0.0086904	-0.01668	0.66021	-1.3176	2852.8	18.858	5.7346	91.386	-59.317	87.614	75.016	20.107	-3.7486	-3.6648	0.75607	-1.4663	30.466	-5.3824
145.24	15.411	49.602	-3.1368	0.19399	-1.1304	-0.030101	0.010731	-0.016997	0.66021	-1.3176	2852.0	18.856	5.734	91.389	-59.245	87.618	75.016	20.107	-3.7486	-3.6648	0.75607	-1.4663	30.466	-5.3824
145.24	15.41	49.599	-3.1369	0.19405	-1.1305	-0.0313	0.012766	-0.017312	0.66021	-1.3176	2851.3	18.855	5.7334	91.391	-59.174	87.621	75.016	20.107	-3.7486	-3.6648	0.75607	-1.4663	30.466	-5.3824
145.25	15.408	49.597	-3.1371	0.19412	-1.1306	-0.032492	0.014794	-0.017622	0.66021	-1.3176	2850.5	18.853	5.7327	91.394	-59.104	87.625	75.016	20.107	-3.7486	-3.6648	0.75607	-1.4663	30.466	-5.3824
145.26	15.407	49.594	-3.1372	0.1942	-1.1307	-0.033677	0.016815	-0.017929	0.66021	-1.3176	2849.7	18.851	5.732	91.397	-59.034	87.629	75.016	20.107	-3.7486	-3.6648	0.75607	-1.4663	30.466	-5.3824
145.26	15.405	49.591	-3.1374	0.19429	-1.1308	-0.034855	0.018829	-0.018233	0.66021	-1.3176	2849.0	18.85	5.7312	91.4	-58.966	87.633	75.016	20.107	-3.7486	-3.6648	0.75607	-1.4663	30.466	-5.3824
145.27	15.403	49.589	-3.1376	0.19439	-1.1309	-0.036024	0.020836	-0.018533	0.66021	-1.3176	2848.2	18.848	5.7303	91.403	-58.898	87.636	75.016	20.107	-3.7486	-3.6648	0.75607	-1.4663	30.466	-5.3824
145.27	15.401	49.586	-3.1378	0.1945	-1.1309	-0.037186	0.022834	-0.018829	0.66021	-1.3176	2847.5	18.846	5.7294	91.405	-58.831	87.64	75.016	20.107	-3.7486	-3.6648	0.75607	-1.4663	30.466	-5.3824
145.28	15.399	49.583	-3.1379	0.19462	-1.131	-0.03834	0.024825	-0.019121	0.66021	-1.3176	2846.7	18.844	5.7284	91.408	-58.765	87.643	75.016	20.107	-3.7486	-3.6648	0.75607	-1.4663	30.466	-5.3824
145.29	15.397	49.58	-3.1381	0.19474	-1.1311	-0.039485	0.026806	-0.01941	0.66021	-1.3176	2846.0	18.843	5.7274	91.411	-58.7	87.647	75.016	20.107	-3.7486	-3.6648	0.75607	-1.4663	30.466	-5.3824
145.29	15.394	49.577	-3.1383	0.19488	-1.1312	-0.040622	0.028779	-0.019694	0.66021	-1.3176	2845.2	18.841	5.7263	91.414	-58.635	87.651	75.016	20.107	-3.7486	-3.6648	0.75607	-1.4663	30.466	-5.3824
145.3	15.392	49.575	-3.1386	0.19503	-1.1313	-0.04175	0.030742	-0.019974	0.66021	-1.3176	2844.5	18.839	5.7251	91.416	-58.571	87.654	75.016	20.107	-3.7486	-3.6648	0.75607	-1.4663	30.466	-5.3824
145.3	15.389	49.572	-3.1388	0.19519	-1.1314	-0.042869	0.032695	-0.02025	0.66021	-1.3176	2843.7	18.838	5.7239	91.419	-58.509	87.658	75.016	20.107	-3.7486	-3.6648	0.75607	-1.4663	30.466	-5.3824
145.31	15.386	49.569	-3.139	0.19536	-1.1315	-0.043979	0.034638	-0.020522	0.66021	-1.3176	2843.0	18.836	5.7227	91.422	-58.447	87.661	75.016	20.107	-3.7486	-3.6648	0.75607	-1.4663	30.466	-5.3824
145.32	15.383	49.566	-3.1392	0.19554	-1.1316	-0.04508	0.03657	-0.020789	0.66021	-1.3176	2842.2	18.834	5.7213	91.424	-58.386	87.665	75.016	20.107	-3.7486	-3.6648	0.75607	-1.4663	30.466	-5.3824
145.32	15.38	49.563	-3.1394	0.19572	-1.1317	-0.046171	0.038491	-0.021051	0.66021	-1.3176	2841.5	18.832	5.72	91.427	-58.325	87.668	75.016	20.107	-3.7486	-3.6648	0.75607	-1.4663	30.466	-5.3824
145.33	15.376	49.56	-3.1397	0.19592	-1.1319	-0.047252	0.0404	-0.02131	0.66021	-1.3176	2840.7	18.831	5.7185	91.429	-58.266	87.672	75.016	20.107	-3.7486	-3.6648	0.75607	-1.4663	30.466	-5.3824
145.33	15.373	49.557	-3.1399	0.19613	-1.132	-0.048323	0.042298	-0.021563	0.66021	-1.3176	2840.0	18.829	5.717	91.432	-58.208	87.675	75.016	20.107	-3.7486	-3.6648	0.75607	-1.4663	30.466	-5.3824
145.34	15.369	49.554	-3.1401	0.19634	-1.1321	-0.049384	0.044183	-0.021811	0.66021	-1.3176	2839.2	18.827	5.7155	91.434	-58.15	87.679	75.016	20.107	-3.7486	-3.6648	0.75607	-1.4663	30.466	-5.3824
145.35	15.365	49.552	-3.1404	0.19657	-1.1322	-0.050435	0.046055	-0.022055	0.66021	-1.3176	2838.5	18.825	5.7139	91.437	-58.093	87.682	75.016	20.107	-3.7486	-3.6648	0.75607	-1.4663	30.466	-5.3824
145.35	15.361	49.549	-3.1407	0.19681	-1.1323	-0.051475	0.047915	-0.022294	0.66021	-1.3176	2837.7	18.824	5.7123	91.439	-58.037	87.685	75.016	20.107	-3.7486	-3.6648	0.75607	-1.4663	30.466	-5.3824
145.36	15.357	49.546	-3.1409	0.19705	-1.1324	-0.052503	0.04976	-0.022527	0.66021	-1.3176	2837.0	18.822	5.7106	91.442	-57.982	87.689	75.016	20.107	-3.7486	-3.6648	0.75607	-1.4663	30.466	-5.3824
145.36	15.353	49.543	-3.1412	0.1973	-1.1325	-0.053521	0.051592	-0.022755	0.66021	-1.3176	2836.2	18.82	5.7088	91.444	-57.928	87.692	75.016	20.107	-3.7486	-3.6648	0.75607	-1.4663	30.466	-5.3824
145.37	15.348	49.54	-3.1414	0.19757	-1.1326	-0.054527	0.053409	-0.022978	0.66021	-1.3176	2835.5	18.818	5.707	91.447	-57.875	87.695	75.016	20.107	-3.7486	-3.6648	0.75607	-1.4663	30.466	-5.3824
145.38	15.344	49.537	-3.1417	0.19784	-1.1327	-0.055522	0.055211	-0.023195	0.66021	-1.3176	2834.7	18.817	5.7052	91.449	-57.823	87.699	75.016	20.107	-3.7486	-3.6648	0.75607	-1.4663	30.466	-5.3824
145.38	15.339	49.534	-3.142	0.19812	-1.1329	-0.056505	0.056998	-0.023407	0.66021	-1.3176	2833.9	18.815	5.7033	91.452	-57.772	87.702	75.016	20.107	-3.7486	-3.6648	0.75607	-1.4663	30.466	-5.3824
145.39	15.334	49.531	-3.1423	0.19841	-1.133	-0.057476	0.058769	-0.023613	0.66021	-1.3176	2833.2	18.813	5.7013	91.454	-57.721	87.705	75.016	20.107	-3.7486	-3.6648	0.75607	-1.4663	30.466	-5.3824
145.39	15.329	49.528	-3.1426	0.19871	-1.1331	-0.058434	0.060524	-0.023813	0.66021	-1.3176	2832.4	18.811	5.6994	91.457	-57.671	87.709	75.016	20.107	-3.7486	-3.6648	0.75607	-1.4663	30.466	-5.3824
145.4	15.324	49.525	-3.1429	0.19901	-1.1332	-0.05938	0.062263	-0.024008	0.66021	-1.3176	2831.7	18.81	5.6973	91.459	-57.623	87.712	75.016	20.107	-3.7486	-3.6648	0.75607	-1.4663	30.466	-5.3824
145.4	15.319	49.522	-3.1432	0.19933	-1.1333	-0.060313	0.063984	-0.024196	0.66021	-1.3176	2830.9	18.808	5.6952	91.461	-57.575	87.715	75.016	20.107	-3.7486	-3.6648	0.75607	-1.4663	30.466	-5.3824
145.41	15.314	49.519	-3.1435	0.19965	-1.1335	-0.061233	0.065688	-0.024379	0.66021	-1.3176	2830.2	18.806	5.6931	91.464	-57.528	87.718	75.016	20.107	-3.7486	-3.6648	0.75607	-1.4663	30.466	-5.3824
145.42	15.308	49.516	-3.1438	0.19998	-1.1336	-0.06214	0.067373	-0.024555	0.66021	-1.3176	2829.4	18.804	5.691	91.466	-57.482	87.721	75.016	20.107	-3.7486	-3.6648	0.75607	-1.4663	30.466	-5.3824
145.42	15.303	49.513	-3.1441	0.20033	-1.1337	-0.063033	0.069041	-0.024725	0.66021	-1.3176	2828.7	18.803	5.6887	91.468	-57.437	87.725	75.016	20.107	-3.7486	-3.6648	0.75607	-1.4663	30.466	-5.3824
145.43	15.297	49.51	-3.1444	0.20068	-1.1338	-0.063913	0.070689	-0.024889	0.66021	-1.3176	2827.9	18.801	5.6865	91.471	-57.393	87.728	75.016	20.107	-3.7486	-3.6648	0.75607	-1.4663	30.466	-5.3824
145.43	15.291	49.507	-3.1447	0.20103	-1.134	-0.064779	0.072318	-0.025046	0.66021	-1.3176	2827.2	18.799	5.6842	91.473	-57.35	87.731	75.016	20.107	-3.7486	-3.6648	0.75607	-1.4663	30.466	-5.3824
145.44	15.286	49.504	-3.1451	0.2014	-1.1341	-0.06563	0.073927	-0.025196	0.66021	-1.3176	2826.4	18.798	5.6819	91.475	-57.308	87.734	75.016	20.107	-3.7486	-3.6648	0.75607	-1.4663	30.466	-5.3824
145.44	15.28	49.502	-3.1454	0.20177	-1.1342	-0.066467	0.075516	-0.02534	0.66021	-1.3176	2825.7	18.796	5.6795	91.477	-57.266	87.737	75.016	20.107	-3.7486	-3.6648	0.75607	-1.4663	30.466	-5.3824
145.45	15.273	49.499	-3.1457	0.20215	-1.1343	-0.06729	0.077085	-0.025477	0.66021	-1.3176	2825.0	18.794	5.6771	91.48	-57.226	87.74	75.016	20.107	-3.7486	-3.6648	0.75607	-1.4663	30.466	-5.3824
145.46	15.267	49.496	-3.1461	0.20254	-1.1345	-0.068097	0.078632	-0.025608	0.66021	-1.3176	2824.2	18.792	5.6746	91.482	-57.186	87.744	75.016	20.107	-3.7486	-3.6648	0.75607	-1.4663	30.466	-5.3824
145.46	15.261	49.493	-3.1464	0.20294	-1.1346	-0.06889	0.080158	-0.025731	0.66021	-1.3176	2823.5	18.791	5.6722	91.484	-57.148	87.747	75.016	20.107	-3.7486	-3.6648	0.75607	-1.4663	30.466	-5.3824
145.47	15.255	49.49	-3.1468	0.20334	-1.1347	-0.069667	0.081661	-0.025847	0.66021	-1.3176	2822.7	18.789	5.6696	91.486	-57.11	87.75	75.016	20.107	-3.7486	-3.6648	0.75607	-1.4663	30.466	-5.3824
145.47	15.248	49.487	-3.1471	0.20376	-1.1348	-0.070428	0.083143	-0.025957	0.66021	-1.3176	2822.0	18.787	5.6671	91.488	-57.074	87.753	75.016	20.107	-3.7486	-3.6648	0.75607	-1.4663	30.466	-5.3824
145.48	15.242	49.484	-3.1475	0.20418	-1.135	-0.071174	0.084601	-0.026059	0.66021	-1.3176	2821.2	18.786	5.6645	91.491	-57.038	87.756	75.016	20.107	-3.7486	-3.6648	0.75607	-1.4663	30.466	-5.3824
145.48	15.235	49.482	-3.1478	0.2046	-1.1351	-0.071903	0.086036	-0.026154	0.66021	-1.3176	2820.5	18.784	5.6619	91.493	-57.003	87.759	75.016	20.107	-3.7486	-3.6648	0.75607	-1.4663	30.466	-5.3824
145.49	15.228	49.479	-3.1482	0.20504	-1.1352	-0.072617	0.087447	-0.026241	0.66021	-1.3176	2819.7	18.782	5.6592	91.495	-56.969	87.762	75.016	20.107	-3.7486	-3.6648	0.75607	-1.4663	30.466	-5.3824
145.49	15.221	49.476	-3.1485	0.20548	-1.1354	-0.073313	0.088834	-0.026322	0.66021	-1.3176	2819.0	18.781	5.6566	91.497	-56.936	87.765	75.016	20.107	-3.7486	-3.6648	0.75607	-1.4663	30.466	-5.3824
145.5	15.214	49.473	-3.1489	0.20592	-1.1355	-0.073993	0.090197	-0.026394	0.66021	-1.3176	2818.2	18.779	5.6538	91.499	-56.905	87.768	75.016	20.107	-3.7486	-3.6648	0.75607	-1.4663	30.466	-5.3824
145.51	15.207	49.47	-3.1493	0.20638	-1.1356	-0.074657	0.091534	-0.02646	0.66021	-1.3176	2817.5	18.778	5.6511	91.501	-56.874	87.771	75.016	20.107	-3.7486	-3.6648	0.75607	-1.4663	30.466	-5.3824
145.51	15.2	49.468	-3.1497	0.20684	-1.1358	-0.075302	0.092846	-0.026517	0.66021	-1.3176	2816.7	18.776	5.6483	91.503	-56.843	87.774	75.016	20.107	-3.7486	-3.6648	0.75607	-1.4663	30.466	-5.3824
145.52	15.193	49.465	-3.15	0.20731	-1.1359	-0.075931	0.094131	-0.026568	0.66021	-1.3176	2816.0	18.774	5.6455	91.505	-56.814	87.777	75.016	20.107	-3.7486	-3.6648	0.75607	-1.4663	30.466	-5.3824
145.52	15.186	49.462	-3.1504	0.20778	-1.136	-0.076542	0.095391	-0.02661	0.66021	-1.3176	2815.2	18.773	5.6427	91.507	-56.786	87.78	75.016	20.107	-3.7486	-3.6648	0.75607	-1.4663	30.466	-5.3824
145.53	15.179	49.46	-3.1508	0.20826	-1.1362	-0.077135	0.096624	-0.026645	0.66021	-1.3176	2814.5	18.771	5.6399	91.509	-56.759	87.783	75.016	20.107	-3.7486	-3.6648	0.75607	-1.4663	30.466	-5.3824
145.53	15.171	49.457	-3.1512	0.20875	-1.1363	-0.077711	0.097829	-0.026672	0.66021	-1.3176	2813.7	18.77	5.637	91.512	-56.733	87.786	75.016	20.107	-3.7486	-3.6648	0.75607	-1.4663	30.466	-5.3824
145.54	15.164	49.455	-3.1516	0.20924	-1.1364	-0.078268	0.099008	-0.026691	0.66021	-1.3176	2813.0	18.768	5.6341	91.514	-56.708	87.789	75.016	20.107	-3.7486	-3.6648	0.75607	-1.4663	30.466	-5.3824
145.54	15.156	49.452	-3.152	0.20974	-1.1366	-0.078806	0.10016	-0.026703	0.66021	-1.3176	2812.2	18.767	5.6312	91.516	-56.683	87.792	75.016	20.107	-3.7486	-3.6648	0.75607	-1.4663	30.466	-5.3824
145.55	15.149	49.449	-3.1524	0.21024	-1.1367	-0.079326	0.10128	-0.026706	0.66021	-1.3176	2811.5	18.765	5.6282	91.518	-56.66	87.795	75.016	20.107	-3.7486	-3.6648	0.75607	-1.4663	30.466	-5.3824
145.55	15.141	49.447	-3.1528	0.21075	-1.1368	-0.079828	0.10237	-0.026702	0.66021	-1.3176	2810.7	18.763	5.6253	91.52	-56.638	87.798	75.016	20.107	-3.7486	-3.6648	0.75607	-1.4663	30.466	-5.3824
145.56	15.134	49.445	-3.1532	0.21126	-1.137	-0.08031	0.10344	-0.02669	0.66021	-1.3176	2810.0	18.762	5.6223	91.522	-56.616	87.8	75.016	20.107	-3.7486	-3.6648	0.75607	-1.4663	30.466	-5.3824
145.56	15.126	49.442	-3.1536	0.21178	-1.1371	-0.080773	0.10447	-0.02667	0.66021	-1.3176	2809.2	18.761	5.6193	91.524	-56.596	87.803	75.016	20.107	-3.7486	-3.6648	0.75607	-1.4663	30.466	-5.3824
145.57	15.118	49.44	-3.154	0.21231	-1.1372	-0.081217	0.10548	-0.026642	0.66021	-1.3176	2808.5	18.759	5.6163	91.526	-56.576	87.806	75.016	20.107	-3.7486	-3.6648	0.75607	-1.4663	30.466	-5.3824
145.57	15.11	49.437	-3.1544	0.21284	-1.1374	-0.081642	0.10645	-0.026606	0.66021	-1.3176	2807.7	18.758	5.6133	91.528	-56.558	87.809	75.016	20.107	-3.7486	-3.6648	0.75607	-1.4663	30.466	-5.3824
145.58	15.102	49.435	-3.1548	0.21337	-1.1375	-0.082046	0.10747	-0.026562	0.66021	-1.3176	2807.0	18.756	5.6102	91.53	-56.54	87.812	75.016	20.107	-3.7486	-3.6648	0.75607	-1.4663	30.466	-5.3824
145.58	15.095	49.433	-3.1552	0.21391	-1.1376	-0.08243	0.10854	-0.026509	0.66021	-1.3176	2806.3	18.755	5.6072	91.532	-56.523	87.815	75.016	20.107	-3.7486	-3.6648	0.75607	-1.4663	30.466	-5.3824
145.59	15.087	49.431	-3.1556	0.21446	-1.1378	-0.082794	0.10957	-0.026446	0.66021	-1.3176	2805.5	18.753	5.6041	91.534	-56.508	87.818	75.016	20.107	-3.7486	-3.6648	0.75607	-1.4663	30.466	-5.3824
145.59	15.079	49.428	-3.156	0.21501	-1.1379	-0.083137	0.11058	-0.026374	0.66021	-1.3176	2804.8	18.752	5.601	91.536	-56.493	87.821	75.016	20.107	-3.7486	-3.6648	0.75607	-1.4663	30.466	-5.3824
145.6	15.071	49.426	-3.1564	0.21556	-1.138	-0.083459	0.11155	-0.026292	0.66021	-1.3176	2804.0	18.751	5.5979	91.538	-56.479	87.823	75.016	20.107	-3.7486	-3.6648	0.75607	-1.4663	30.466	-5.3824
145.6	15.063	49.424	-3.1569	0.21612	-1.1382	-0.083759	0.11249	-0.026201	0.66021	-1.3176	2803.3	18.749	5.5948	91.539	-56.466	87.826	75.016	20.107	-3.7486	-3.6648	0.75607	-1.4663	30.466	-5.3824
145.61	15.055	49.422	-3.1573	0.21669	-1.1383	-0.084038	0.11339	-0.026101	0.66021	-1.3176	2802.5	18.748	5.5917	91.541	-56.455	87.829	75.016	20.107	-3.7486	-3.6648	0.75607	-1.4663	30.466	-5.3824
145.61	15.047	49.42	-3.1577	0.21726	-1.1384	-0.084295	0.11426	-0.025991	0.66021	-1.3176	2801.8	18.747	5.5886	91.543	-56.444	87.832	75.016	20.107	-3.7486	-3.6648	0.75607	-1.4663	30.466	-5.3824
145.62	15.039	49.418	-3.1581	0.21783	-1.1385	-0.08453	0.11509	-0.025871	0.66021	-1.3176	2801.0	18.745	5.5855	91.545	-56.434	87.835	75.016	20.107	-3.7486	-3.6648	0.75607	-1.4663	30.466	-5.3824
145.62	15.03	49.416	-3.1585	0.21841	-1.1387	-0.084742	0.11589	-0.025742	0.66021	-1.3176	2800.3	18.744	5.5823	91.547	-56.425	87.838	75.016	20.107	-3.7486	-3.6648	0.75607	-1.4663	30.466	-5.3824
145.63	15.022	49.414	-3.159	0.21899	-1.1388	-0.084932	0.11665	-0.025604	0.66021	-1.3176	2799.5	18.743	5.5792	91.549	-56.417	87.841	75.016	20.107	-3.7486	-3.6648	0.75607	-1.4663	30.466	-5.3824
145.63	15.014	49.412	-3.1594	0.21958	-1.1389	-0.085099	0.11737	-0.025457	0.66021	-1.3176	2798.8	18.742	5.576	91.551	-56.41	87.843	75.016	20.107	-3.7486	-3.6648	0.75607	-1.4663	30.466	-5.3824
145.64	15.006	49.411	-3.1598	0.22016	-1.1391	-0.085243	0.11806	-0.025301	0.66021	-1.3176	2798.0	18.74	5.5729	91.553	-56.404	87.846	75.016	20.107	-3.7486	-3.6648	0.75607	-1.4663	30.466	-5.3824
145.64	14.998	49.409	-3.1602	0.22076	-1.1392	-0.085364	0.11871	-0.025135	0.66021	-1.3176	2797.3	18.739	5.5697	91.555	-56.398	87.849	75.016	20.107	-3.7486	-3.6648	0.75607	-1.4663	30.466	-5.3824
145.65	14.99	49.407	-3.1607	0.22135	-1.1393	-0.085461	0.11932	-0.024961	0.66021	-1.3176	2796.5	18.738	5.5666	91.557	-56.394	87.852	75.016	20.107	-3.7486	-3.6648	0.75607	-1.4663	30.466	-5.3824
145.65	14.982	49.406	-3.1611	0.22195	-1.1394	-0.085535	0.1199	-0.024778	0.66021	-1.3176	2795.8	18.737	5.5634	91.559	-56.391	87.855	75.016	20.107	-3.7486	-3.6648	0.75607	-1.4663	30.466	-5.3824
145.66	14.973	49.404	-3.1615	0.22255	-1.1396	-0.085586	0.12043	-0.024586	0.66021	-1.3176	2795.0	18.736	5.5602	91.561	-56.389	87.857	75.016	20.107	-3.7486	-3.6648	0.75607	-1.4663	30.466	-5.3824
145.66	14.965	49.403	-3.162	0.22315	-1.1397	-0.085612	0.12093	-0.024386	0.66021	-1.3176	2794.3	18.735	5.5571	91.563	-56.387	87.86	75.016	20.107	-3.7486	-3.6648	0.75607	-1.4663	30.466	-5.3824
145.67	14.957	49.401	-3.1624	0.22376	-1.1398	-0.085615	0.12138	-0.024177	0.66021	-1.3176	2793.6	18.734	5.5539	91.564	-56.387	87.863	75.016	20.107	-3.7486	-3.6648	0.75607	-1.4663	30.466	-5.3824
145.67	14.949	49.4	-3.1628	0.22437	-1.1399	-0.085593	0.1218	-0.02396	0.66021	-1.3176	2792.8	18.733	5.5508	91.566	-56.387	87.866	75.016	20.107	-3.7486	-3.6648	0.75607	-1.4663	30.466	-5.3824
145.68	14.941	49.399	-3.1632	0.22498	-1.14	-0.085548	0.12217	-0.023734	0.66021	-1.3176	2792.1	18.732	5.5476	91.568	-56.389	87.869	75.016	20.107	-3.7486	-3.6648	0.75607	-1.4663	30.466	-5.3824
145.68	14.933	49.398	-3.1637	0.22559	-1.1402	-0.085479	0.12251	-0.023501	0.66021	-1.3176	2791.3	18.731	5.5445	91.57	-56.391	87.871	75.016	20.107	-3.7486	-3.6648	0.75607	-1.4663	30.466	-5.3824
145.69	14.924	49.397	-3.1641	0.2262	-1.1403	-0.085385	0.12281	-0.02326	0.66021	-1.3176	2790.6	18.73	5.5413	91.572	-56.395	87.874	75.016	20.107	-3.7486	-3.6648	0.75607	-1.4663	30.466	-5.3824
145.69	14.916	49.395	-3.1645	0.22682	-1.1404	-0.085267	0.12306	-0.023011	0.66021	-1.3176	2789.8	18.729	5.5382	91.574	-56.399	87.877	75.016	20.107	-3.7486	-3.6648	0.75607	-1.4663	30.466	-5.3824
145.7	14.908	49.394	-3.1649	0.22743	-1.1405	-0.085125	0.12328	-0.022754	0.66021	-1.3176	2789.1	18.728	5.5351	91.576	-56.404	87.88	75.016	20.107	-3.7486	-3.6648	0.75607	-1.4663	30.466	-5.3824
145.7	14.9	49.394	-3.1654	0.22805	-1.1406	-0.084959	0.12345	-0.02249	0.66021	-1.3176	2788.3	18.727	5.5319	91.578	-56.411	87.882	75.016	20.107	-3.7486	-3.6648	0.75607	-1.4663	30.466	-5.3824
145.7	14.892	49.393	-3.1658	0.22867	-1.1407	-0.084769	0.12359	-0.022219	0.66021	-1.3176	2787.6	18.726	5.5288	91.579	-56.418	87.885	75.016	20.107	-3.7486	-3.6648	0.75607	-1.4663	30.466	-5.3824
145.71	14.884	49.392	-3.1662	0.22929	-1.1408	-0.084555	0.12368	-0.021941	0.66021	-1.3176	2786.8	18.725	5.5257	91.581	-56.426	87.888	75.016	20.107	-3.7486	-3.6648	0.75607	-1.4663	30.466	-5.3824
145.71	14.876	49.391	-3.1666	0.2299	-1.141	-0.084317	0.12374	-0.021656	0.66021	-1.3176	2786.1	18.725	5.5226	91.583	-56.435	87.891	75.016	20.107	-3.7486	-3.6648	0.75607	-1.4663	30.466	-5.3824
145.72	14.868	49.391	-3.1671	0.23052	-1.1411	-0.084055	0.12375	-0.021364	0.66021	-1.3176	2785.3	18.724	5.5195	91.585	-56.445	87.894	75.016	20.107	-3.7486	-3.6648	0.75607	-1.4663	30.466	-5.3824
145.72	14.86	49.39	-3.1675	0.23114	-1.1412	-0.083769	0.12372	-0.021066	0.66021	-1.3176	2784.6	18.723	5.5165	91.587	-56.456	87.896	75.016	20.107	-3.7486	-3.6648	0.75607	-1.4663	30.466	-5.3824
145.73	14.852	49.389	-3.1679	0.23176	-1.1413	-0.083459	0.12365	-0.020762	0.66021	-1.3176	2783.8	18.722	5.5134	91.589	-56.467	87.899	75.016	20.107	-3.7486	-3.6648	0.75607	-1.4663	30.466	-5.3824
145.73	14.844	49.389	-3.1683	0.23238	-1.1414	-0.083126	0.12354	-0.020452	0.66021	-1.3176	2783.1	18.722	5.5103	91.591	-56.48	87.902	75.016	20.107	-3.7486	-3.6648	0.75607	-1.4663	30.466	-5.3824
145.74	14.836	49.389	-3.1687	0.233	-1.1415	-0.082769	0.12339	-0.020135	0.66021	-1.3176	2782.4	18.721	5.5073	91.593	-56.494	87.905	75.016	20.107	-3.7486	-3.6648	0.75607	-1.4663	30.466	-5.3824
145.74	14.829	49.388	-3.1691	0.23361	-1.1416	-0.082389	0.1232	-0.019814	0.66021	-1.3176	2781.6	18.721	5.5043	91.595	-56.508	87.908	75.016	20.107	-3.7486	-3.6648	0.75607	-1.4663	30.466	-5.3824
145.74	14.821	49.388	-3.1696	0.23423	-1.1417	-0.081986	0.12297	-0.019486	0.66021	-1.3176	2780.9	18.72	5.5013	91.596	-56.524	87.91	75.016	20.107	-3.7486	-3.6648	0.75607	-1.4663	30.466	-5.3824
145.75	14.813	49.388	-3.17	0.23484	-1.1418	-0.081561	0.1227	-0.019154	0.66021	-1.3176	2780.1	18.719	5.4983	91.598	-56.54	87.913	75.016	20.107	-3.7486	-3.6648	0.75607	-1.4663	30.466	-5.3824
145.75	14.805	49.388	-3.1704	0.23545	-1.1419	-0.081112	0.12239	-0.018817	0.66021	-1.3176	2779.4	18.719	5.4953	91.6	-56.557	87.916	75.016	20.107	-3.7486	-3.6648	0.75607	-1.4663	30.466	-5.3824
145.76	14.798	49.388	-3.1708	0.23607	-1.142	-0.080641	0.12203	-0.018474	0.66021	-1.3176	2778.6	18.718	5.4924	91.602	-56.576	87.919	75.016	20.107	-3.7486	-3.6648	0.75607	-1.4663	30.466	-5.3824
145.76	14.79	49.388	-3.1712	0.23667	-1.142	-0.080148	0.12164	-0.018128	0.66021	-1.3176	2777.9	18.718	5.4894	91.604	-56.595	87.922	75.016	20.107	-3.7486	-3.6648	0.75607	-1.4663	30.466	-5.3824
145.76	14.783	49.388	-3.1716	0.23728	-1.1421	-0.079633	0.12122	-0.017777	0.66021	-1.3176	2777.1	18.717	5.4865	91.606	-56.615	87.924	75.016	20.107	-3.7486	-3.6648	0.75607	-1.4663	30.466	-5.3824
145.77	14.775	49.388	-3.172	0.23789	-1.1422	-0.079096	0.12075	-0.017421	0.66021	-1.3176	2776.4	18.717	5.4836	91.608	-56.636	87.927	75.016	20.107	-3.7486	-3.6648	0.75607	-1.4663	30.466	-5.3824
145.77	14.768	49.389	-3.1724	0.23849	-1.1423	-0.078538	0.12024	-0.017062	0.66021	-1.3176	2775.6	18.717	5.4807	91.61	-56.658	87.93	75.016	20.107	-3.7486	-3.6648	0.75607	-1.4663	30.466	-5.3824
145.78	14.76	49.389	-3.1728	0.23909	-1.1424	-0.077959	0.1197	-0.0167	0.66021	-1.3176	2774.9	18.716	5.4779	91.612	-56.68	87.933	75.016	20.107	-3.7486	-3.6648	0.75607	-1.4663	30.466	-5.3824
145.78	14.753	49.39	-3.1731	0.23969	-1.1425	-0.077359	0.11911	-0.016333	0.66021	-1.3176	2774.1	18.716	5.475	91.613	-56.704	87.936	75.016	20.107	-3.7486	-3.6648	0.75607	-1.4663	30.466	-5.3824
145.78	14.746	49.39	-3.1735	0.24028	-1.1426	-0.076738	0.1185	-0.015964	0.66021	-1.3176	2773.4	18.716	5.4722	91.615	-56.728	87.938	75.016	20.107	-3.7486	-3.6648	0.75607	-1.4663	30.466	-5.3824
145.79	14.739	49.391	-3.1739	0.24087	-1.1426	-0.076098	0.11784	-0.015591	0.66021	-1.3176	2772.6	18.716	5.4694	91.617	-56.754	87.941	75.016	20.107	-3.7486	-3.6648	0.75607	-1.4663	30.466	-5.3824
145.79	14.732	49.391	-3.1743	0.24146	-1.1427	-0.075437	0.11715	-0.015216	0.66021	-1.3176	2771.9	18.715	5.4667	91.619	-56.78	87.944	75.016	20.107	-3.7486	-3.6648	0.75607	-1.4663	30.466	-5.3824
145.8	14.724	49.392	-3.1747	0.24204	-1.1428	-0.074758	0.11642	-0.014838	0.66021	-1.3176	2771.1	18.715	5.4639	91.621	-56.807	87.947	75.016	20.107	-3.7486	-3.6648	0.75607	-1.4663	30.466	-5.3824
145.8	14.717	49.393	-3.175	0.24262	-1.1429	-0.074059	0.11565	-0.014458	0.66021	-1.3176	2770.4	18.715	5.4612	91.623	-56.835	87.95	75.016	20.107	-3.7486	-3.6648	0.75607	-1.4663	30.466	-5.3824
145.8	14.711	49.394	-3.1754	0.2432	-1.1429	-0.073341	0.11485	-0.014075	0.66021	-1.3176	2769.6	18.715	5.4585	91.625	-56.864	87.952	75.016	20.107	-3.7486	-3.6648	0.75607	-1.4663	30.466	-5.3824
145.81	14.704	49.395	-3.1758	0.24377	-1.143	-0.072605	0.11401	-0.013691	0.66021	-1.3176	2768.9	18.715	5.4559	91.627	-56.894	87.955	75.016	20.107	-3.7486	-3.6648	0.75607	-1.4663	30.466	-5.3824
145.81	14.697	49.396	-3.1761	0.24434	-1.1431	-0.071852	0.11315	-0.013304	0.66021	-1.3176	2768.1	18.715	5.4532	91.629	-56.924	87.958	75.016	20.107	-3.7486	-3.6648	0.75607	-1.4663	30.466	-5.3824
145.82	14.69	49.397	-3.1765	0.2449	-1.1431	-0.07108	0.11224	-0.012917	0.66021	-1.3176	2767.4	18.715	5.4506	91.631	-56.956	87.961	75.016	20.107	-3.7486	-3.6648	0.75607	-1.4663	30.466	-5.3824
145.82	14.684	49.398	-3.1768	0.24546	-1.1432	-0.070292	0.11131	-0.012527	0.66021	-1.3176	2766.6	18.714	5.448	91.633	-56.988	87.964	75.016	20.107	-3.7486	-3.6648	0.75607	-1.4663	30.466	-5.3824
145.82	14.677	49.399	-3.1772	0.24602	-1.1433	-0.069487	0.11034	-0.012137	0.66021	-1.3176	2765.9	18.714	5.4455	91.635	-57.021	87.967	75.016	20.107	-3.7486	-3.6648	0.75607	-1.4663	30.466	-5.3824
145.83	14.671	49.401	-3.1775	0.24656	-1.1433	-0.068666	0.10933	-0.011745	0.66021	-1.3176	2765.1	18.715	5.443	91.637	-57.055	87.969	75.016	20.107	-3.7486	-3.6648	0.75607	-1.4663	30.466	-5.3824
145.83	14.664	49.402	-3.1779	0.24711	-1.1434	-0.067829	0.1083	-0.011353	0.66021	-1.3176	2764.4	18.715	5.4405	91.638	-57.09	87.972	75.016	20.107	-3.7486	-3.6648	0.75607	-1.4663	30.466	-5.3824
145.83	14.658	49.404	-3.1782	0.24765	-1.1434	-0.066976	0.10724	-0.01096	0.66021	-1.3176	2763.6	18.715	5.438	91.64	-57.126	87.975	75.016	20.107	-3.7486	-3.6648	0.75607	-1.4663	30.466	-5.3824
145.84	14.652	49.405	-3.1786	0.24818	-1.1435	-0.066109	0.10614	-0.010567	0.66021	-1.3176	2762.9	18.715	5.4356	91.642	-57.163	87.978	75.016	20.107	-3.7486	-3.6648	0.75607	-1.4663	30.466	-5.3824
145.84	14.646	49.407	-3.1789	0.24871	-1.1435	-0.065227	0.10502	-0.010173	0.66021	-1.3176	2762.1	18.715	5.4332	91.644	-57.2	87.981	75.016	20.107	-3.7486	-3.6648	0.75607	-1.4663	30.466	-5.3824
145.84	14.64	49.408	-3.1792	0.24923	-1.1436	-0.064332	0.10387	-0.0097797	0.66021	-1.3176	2761.4	18.715	5.4308	91.646	-57.238	87.984	75.016	20.107	-3.7486	-3.6648	0.75607	-1.4663	30.466	-5.3824
145.85	14.634	49.41	-3.1795	0.24975	-1.1436	-0.063422	0.10268	-0.0093861	0.66021	-1.3176	2760.6	18.715	5.4285	91.648	-57.277	87.987	75.016	20.107	-3.7486	-3.6648	0.75607	-1.4663	30.466	-5.3824
145.85	14.628	49.412	-3.1798	0.25026	-1.1437	-0.0625	0.10147	-0.0089927	0.66021	-1.3176	2759.9	18.715	5.4262	91.65	-57.317	87.99	75.016	20.107	-3.7486	-3.6648	0.75607	-1.4663	30.466	-5.3824
145.86	14.622	49.414	-3.1802	0.25076	-1.1437	-0.061565	0.10024	-0.0085998	0.66021	-1.3176	2759.1	18.716	5.424	91.652	-57.358	87.992	75.016	20.107	-3.7486	-3.6648	0.75607	-1.4663	30.466	-5.3824
145.86	14.616	49.416	-3.1805	0.25126	-1.1438	-0.060617	0.098974	-0.0082074	0.66021	-1.3176	2758.4	18.716	5.4217	91.654	-57.399	87.995	75.016	20.107	-3.7486	-3.6648	0.75607	-1.4663	30.466	-5.3824
145.86	14.611	49.418	-3.1808	0.25175	-1.1438	-0.059658	0.097684	-0.0078157	0.66021	-1.3176	2757.6	18.716	5.4196	91.656	-57.441	87.998	75.016	20.107	-3.7486	-3.6648	0.75607	-1.4663	30.466	-5.3824
145.87	14.605	49.42	-3.1811	0.25224	-1.1438	-0.058688	0.096369	-0.0074248	0.66021	-1.3176	2756.9	18.717	5.4174	91.658	-57.484	88.001	75.016	20.107	-3.7486	-3.6648	0.75607	-1.4663	30.466	-5.3824
145.87	14.6	49.422	-3.1813	0.25272	-1.1439	-0.057707	0.095028	-0.007035	0.66021	-1.3176	2756.1	18.717	5.4153	91.66	-57.528	88.004	75.016	20.107	-3.7486	-3.6648	0.75607	-1.4663	30.466	-5.3824
145.87	14.595	49.424	-3.1816	0.25319	-1.1439	-0.056716	0.093664	-0.0066463	0.66021	-1.3176	2755.4	18.717	5.4132	91.662	-57.573	88.007	75.016	20.107	-3.7486	-3.6648	0.75607	-1.4663	30.466	-5.3824
145.88	14.59	49.426	-3.1819	0.25365	-1.144	-0.055715	0.092276	-0.0062588	0.66021	-1.3176	2754.6	18.718	5.4112	91.664	-57.618	88.01	75.016	20.107	-3.7486	-3.6648	0.75607	-1.4663	30.466	-5.3824
145.88	14.585	49.428	-3.1822	0.25411	-1.144	-0.054704	0.090866	-0.0058727	0.66021	-1.3176	2753.9	18.718	5.4092	91.666	-57.665	88.013	75.016	20.107	-3.7486	-3.6648	0.75607	-1.4663	30.466	-5.3824
145.88	14.58	49.431	-3.1825	0.25456	-1.144	-0.053685	0.089433	-0.0054882	0.66021	-1.3176	2753.1	18.718	5.4073	91.668	-57.712	88.016	75.016	20.107	-3.7486	-3.6648	0.75607	-1.4663	30.466	-5.3824
145.89	14.575	49.433	-3.1827	0.255	-1.144	-0.052657	0.087979	-0.0051052	0.66021	-1.3176	2752.4	18.719	5.4053	91.67	-57.759	88.019	75.016	20.107	-3.7486	-3.6648	0.75607	-1.4663	30.466	-5.3824
145.89	14.57	49.436	-3.183	0.25544	-1.1441	-0.051621	0.086504	-0.004724	0.66021	-1.3176	2751.6	18.719	5.4035	91.673	-57.808	88.022	75.016	20.107	-3.7486	-3.6648	0.75607	-1.4663	30.466	-5.3824
145.89	14.566	49.438	-3.1832	0.25587	-1.1441	-0.050578	0.085008	-0.0043447	0.66021	-1.3176	2750.9	18.72	5.4016	91.675	-57.857	88.025	75.016	20.107	-3.7486	-3.6648	0.75607	-1.4663	30.466	-5.3824
145.9	14.561	49.441	-3.1835	0.25629	-1.1441	-0.049527	0.083494	-0.0039673	0.66021	-1.3176	2750.1	18.72	5.3999	91.677	-57.907	88.028	75.016	20.107	-3.7486	-3.6648	0.75607	-1.4663	30.466	-5.3824
145.9	14.557	49.443	-3.1837	0.2567	-1.1441	-0.04847	0.08196	-0.003592	0.66021	-1.3176	2749.4	18.721	5.3981	91.679	-57.958	88.031	75.016	20.107	-3.7486	-3.6648	0.75607	-1.4663	30.466	-5.3824
145.9	14.553	49.446	-3.184	0.25711	-1.1441	-0.047407	0.080408	-0.0032188	0.66021	-1.3176	2748.6	18.721	5.3964	91.681	-58.009	88.034	75.016	20.107	-3.7486	-3.6648	0.75607	-1.4663	30.466	-5.3824
145.91	14.548	49.449	-3.1842	0.25751	-1.1442	-0.046338	0.078838	-0.0028479	0.66021	-1.3176	2747.9	18.722	5.3947	91.683	-58.062	88.037	75.016	20.107	-3.7486	-3.6648	0.75607	-1.4663	30.466	-5.3824
145.91	14.544	49.451	-3.1844	0.2579	-1.1442	-0.045263	0.077252	-0.0024793	0.66021	-1.3176	2747.1	18.723	5.3931	91.685	-58.115	88.04	75.016	20.107	-3.7486	-3.6648	0.75607	-1.4663	30.466	-5.3824
145.91	14.541	49.454	-3.1847	0.25828	-1.1442	-0.044184	0.075649	-0.0021131	0.66021	-1.3176	2746.4	18.723	5.3916	91.687	-58.168	88.043	75.016	20.107	-3.7486	-3.6648	0.75607	-1.4663	30.466	-5.3824
145.92	14.537	49.457	-3.1849	0.25865	-1.1442	-0.0431	0.07403	-0.0017493	0.66021	-1.3176	2745.6	18.724	5.39	91.689	-58.223	88.046	75.016	20.107	-3.7486	-3.6648	0.75607	-1.4663	30.466	-5.3824
145.92	14.533	49.46	-3.1851	0.25902	-1.1442	-0.042013	0.072397	-0.0013882	0.66021	-1.3176	2744.8	18.724	5.3885	91.691	-58.278	88.049	75.016	20.107	-3.7486	-3.6648	0.75607	-1.4663	30.466	-5.3824
145.92	14.53	49.463	-3.1853	0.25938	-1.1442	-0.040921	0.070749	-0.0010297	0.66021	-1.3176	2744.1	18.725	5.3871	91.694	-58.334	88.052	75.016	20.107	-3.7486	-3.6648	0.75607	-1.4663	30.466	-5.3824
145.92	14.526	49.466	-3.1855	0.25973	-1.1442	-0.039827	0.069087	-0.00067382	0.66021	-1.3176	2743.3	18.726	5.3857	91.696	-58.39	88.055	75.016	20.107	-3.7486	-3.6648	0.75607	-1.4663	30.466	-5.3824
145.93	14.523	49.469	-3.1857	0.26007	-1.1442	-0.03873	0.067412	-0.00032074	0.66021	-1.3176	2742.6	18.726	5.3844	91.698	-58.447	88.058	75.016	20.107	-3.7486	-3.6648	0.75607	-1.4663	30.466	-5.3824
145.93	14.52	49.472	-3.1859	0.2604	-1.1442	-0.03763	0.065724	2.9523e-05	0.66021	-1.3176	2741.8	18.727	5.3831	91.7	-58.505	88.061	75.016	20.107	-3.7486	-3.6648	0.75607	-1.4663	30.466	-5.3824
145.93	14.517	49.475	-3.1861	0.26073	-1.1442	-0.036529	0.064025	0.00037692	0.66021	-1.3176	2741.1	18.728	5.3818	91.702	-58.563	88.064	75.016	20.107	-3.7486	-3.6648	0.75607	-1.4663	30.466	-5.3824
145.94	14.514	49.478	-3.1863	0.26104	-1.1442	-0.035426	0.062314	0.00072139	0.66021	-1.3176	2740.3	18.729	5.3806	91.704	-58.623	88.067	75.016	20.107	-3.7486	-3.6648	0.75607	-1.4663	30.466	-5.3824
145.94	14.511	49.482	-3.1864	0.26135	-1.1442	-0.034321	0.060592	0.0010629	0.66021	-1.3176	2739.6	18.729	5.3795	91.707	-58.682	88.07	75.016	20.107	-3.7486	-3.6648	0.75607	-1.4663	30.466	-5.3824
145.94	14.508	49.485	-3.1866	0.26165	-1.1442	-0.033216	0.058861	0.0014014	0.66021	-1.3176	2738.8	18.73	5.3784	91.709	-58.743	88.073	75.016	20.107	-3.7486	-3.6648	0.75607	-1.4663	30.466	-5.3824
145.95	14.506	49.488	-3.1868	0.26194	-1.1442	-0.032111	0.057119	0.0017368	0.66021	-1.3176	2738.1	18.731	5.3773	91.711	-58.804	88.076	75.016	20.107	-3.7486	-3.6648	0.75607	-1.4663	30.466	-5.3824
145.95	14.504	49.491	-3.1869	0.26222	-1.1442	-0.031005	0.055369	0.0020691	0.66021	-1.3176	2737.3	18.732	5.3763	91.713	-58.866	88.08	75.016	20.107	-3.7486	-3.6648	0.75607	-1.4663	30.466	-5.3824
145.95	14.501	49.495	-3.1871	0.26249	-1.1442	-0.029899	0.05361	0.0023984	0.66021	-1.3176	2736.5	18.733	5.3753	91.715	-58.928	88.083	75.016	20.107	-3.7486	-3.6648	0.75607	-1.4663	30.466	-5.3824
145.96	14.499	49.498	-3.1872	0.26276	-1.1442	-0.028795	0.051843	0.0027244	0.66021	-1.3176	2735.8	18.733	5.3744	91.718	-58.991	88.086	75.016	20.107	-3.7486	-3.6648	0.75607	-1.4663	30.466	-5.3824
145.96	14.497	49.502	-3.1874	0.26301	-1.1441	-0.027691	0.050069	0.0030472	0.66021	-1.3176	2735.0	18.734	5.3736	91.72	-59.055	88.089	75.016	20.107	-3.7486	-3.6648	0.75607	-1.4663	30.466	-5.3824
145.96	14.496	49.505	-3.1875	0.26326	-1.1441	-0.026588	0.048288	0.0033668	0.66021	-1.3176	2734.3	18.735	5.3728	91.722	-59.119	88.092	75.016	20.107	-3.7486	-3.6648	0.75607	-1.4663	30.466	-5.3824
145.96	14.494	49.509	-3.1876	0.26349	-1.1441	-0.025487	0.0465	0.0036832	0.66021	-1.3176	2733.5	18.736	5.372	91.724	-59.184	88.095	75.016	20.107	-3.7486	-3.6648	0.75607	-1.4663	30.466	-5.3824
145.97	14.492	49.512	-3.1877	0.26372	-1.1441	-0.024387	0.044707	0.0039963	0.66021	-1.3176	2732.8	18.737	5.3713	91.727	-59.249	88.098	75.016	20.107	-3.7486	-3.6648	0.75607	-1.4663	30.466	-5.3824
145.97	14.491	49.516	-3.1879	0.26394	-1.1441	-0.02329	0.042909	0.004306	0.66021	-1.3176	2732.0	18.738	5.3706	91.729	-59.315	88.102	75.016	20.107	-3.7486	-3.6648	0.75607	-1.4663	30.466	-5.3824
145.97	14.49	49.519	-3.188	0.26415	-1.144	-0.022196	0.041106	0.0046125	0.66021	-1.3176	2731.2	18.739	5.37	91.731	-59.381	88.105	75.016	20.107	-3.7486	-3.6648	0.75607	-1.4663	30.466	-5.3824
145.98	14.488	49.523	-3.1881	0.26435	-1.144	-0.021104	0.039299	0.0049155	0.66021	-1.3176	2730.5	18.74	5.3695	91.733	-59.448	88.108	75.016	20.107	-3.7486	-3.6648	0.75607	-1.4663	30.466	-5.3824
145.98	14.487	49.527	-3.1882	0.26454	-1.144	-0.020015	0.037488	0.0052153	0.66021	-1.3176	2729.7	18.741	5.369	91.736	-59.516	88.111	75.016	20.107	-3.7486	-3.6648	0.75607	-1.4663	30.466	-5.3824
145.98	14.487	49.53	-3.1883	0.26473	-1.144	-0.01893	0.035674	0.0055116	0.66021	-1.3176	2729.0	18.742	5.3685	91.738	-59.584	88.114	75.016	20.107	-3.7486	-3.6648	0.75607	-1.4663	30.466	-5.3824
145.99	14.486	49.534	-3.1884	0.2649	-1.1439	-0.017848	0.033857	0.0058045	0.66021	-1.3176	2728.2	18.742	5.3681	91.74	-59.652	88.118	75.016	20.107	-3.7486	-3.6648	0.75607	-1.4663	30.466	-5.3824
145.99	14.485	49.538	-3.1885	0.26507	-1.1439	-0.01677	0.032037	0.006094	0.66021	-1.3176	2727.5	18.743	5.3678	91.743	-59.722	88.121	75.016	20.107	-3.7486	-3.6648	0.75607	-1.4663	30.466	-5.3824
145.99	14.485	49.542	-3.1886	0.26522	-1.1439	-0.015697	0.030216	0.0063801	0.66021	-1.3176	2726.7	18.744	5.3675	91.745	-59.791	88.124	75.016	20.107	-3.7486	-3.6648	0.75607	-1.4663	30.466	-5.3824
145.99	14.485	49.545	-3.1886	0.26537	-1.1438	-0.014627	0.028394	0.0066627	0.66021	-1.3176	2725.9	18.745	5.3672	91.747	-59.861	88.127	75.016	20.107	-3.7486	-3.6648	0.75607	-1.4663	30.466	-5.3824
146.0	14.485	49.549	-3.1887	0.2655	-1.1438	-0.013563	0.026571	0.0069418	0.66021	-1.3176	2725.2	18.746	5.3671	91.75	-59.932	88.131	75.016	20.107	-3.7486	-3.6648	0.75607	-1.4663	30.466	-5.3824
146.0	14.485	49.553	-3.1888	0.26563	-1.1438	-0.012503	0.024747	0.0072175	0.66021	-1.3176	2724.4	18.747	5.3669	91.752	-60.003	88.134	75.016	20.107	-3.7486	-3.6648	0.75607	-1.4663	30.466	-5.3824
146.0	14.485	49.557	-3.1888	0.26575	-1.1437	-0.011448	0.022923	0.0074896	0.66021	-1.3176	2723.7	18.748	5.3668	91.754	-60.074	88.137	75.016	20.107	-3.7486	-3.6648	0.75607	-1.4663	30.466	-5.3824
146.01	14.485	49.561	-3.1889	0.26586	-1.1437	-0.010399	0.0211	0.0077583	0.66021	-1.3176	2722.9	18.749	5.3668	91.757	-60.146	88.14	75.016	20.107	-3.7486	-3.6648	0.75607	-1.4663	30.466	-5.3824
146.01	14.485	49.565	-3.1889	0.26596	-1.1437	-0.0093551	0.019278	0.0080234	0.66021	-1.3176	2722.1	18.75	5.3668	91.759	-60.219	88.144	75.016	20.107	-3.7486	-3.6648	0.75607	-1.4663	30.466	-5.3824
146.01	14.486	49.569	-3.189	0.26606	-1.1436	-0.0083171	0.017457	0.008285	0.66021	-1.3176	2721.4	18.751	5.3669	91.762	-60.292	88.147	75.016	20.107	-3.7486	-3.6648	0.75607	-1.4663	30.466	-5.3824
146.01	14.487	49.573	-3.189	0.26614	-1.1436	-0.0072849	0.015638	0.008543	0.66021	-1.3176	2720.6	18.753	5.367	91.764	-60.365	88.15	75.016	20.107	-3.7486	-3.6648	0.75607	-1.4663	30.466	-5.3824
146.02	14.487	49.576	-3.189	0.26621	-1.1435	-0.006259	0.013821	0.0087975	0.66021	-1.3176	2719.9	18.754	5.3672	91.766	-60.438	88.154	75.016	20.107	-3.7486	-3.6648	0.75607	-1.4663	30.466	-5.3824
146.02	14.488	49.58	-3.1891	0.26628	-1.1435	-0.0052394	0.012006	0.0090483	0.66021	-1.3176	2719.1	18.755	5.3674	91.769	-60.512	88.157	75.016	20.107	-3.7486	-3.6648	0.75607	-1.4663	30.466	-5.3824
146.02	14.49	49.584	-3.1891	0.26633	-1.1434	-0.0042263	0.010195	0.0092956	0.66021	-1.3176	2718.3	18.756	5.3677	91.771	-60.587	88.16	75.016	20.107	-3.7486	-3.6648	0.75607	-1.4663	30.466	-5.3824
146.03	14.491	49.588	-3.1891	0.26638	-1.1434	-0.00322	0.0083866	0.0095392	0.66021	-1.3176	2717.6	18.757	5.368	91.774	-60.662	88.164	75.016	20.107	-3.7486	-3.6648	0.75607	-1.4663	30.466	-5.3824
146.03	14.492	49.593	-3.1891	0.26642	-1.1434	-0.0022205	0.0065823	0.0097792	0.66021	-1.3176	2716.8	18.758	5.3684	91.776	-60.737	88.167	75.016	20.107	-3.7486	-3.6648	0.75607	-1.4663	30.466	-5.3824
146.03	14.494	49.597	-3.1891	0.26644	-1.1433	-0.0012282	0.0047821	0.010016	0.66021	-1.3176	2716.0	18.759	5.3688	91.779	-60.812	88.17	75.016	20.107	-3.7486	-3.6648	0.75607	-1.4663	30.466	-5.3824
146.04	14.496	49.601	-3.1891	0.26646	-1.1433	-0.00024309	0.0029865	0.010248	0.66021	-1.3176	2715.3	18.76	5.3693	91.781	-60.888	88.174	75.016	20.107	-3.7486	-3.6648	0.75607	-1.4663	30.466	-5.3824
146.04	14.497	49.605	-3.1891	0.26647	-1.1432	0.0007346	0.0011958	0.010477	0.66021	-1.3176	2714.5	18.761	5.3698	91.784	-60.964	88.177	75.016	20.107	-3.7486	-3.6648	0.75607	-1.4663	30.466	-5.3824
146.04	14.499	49.609	-3.1891	0.26648	-1.1431	0.0017047	-0.00058948	0.010702	0.66021	-1.3176	2713.8	18.762	5.3704	91.786	-61.04	88.181	75.016	20.107	-3.7486	-3.6648	0.75607	-1.4663	30.466	-5.3824
146.04	14.501	49.613	-3.1891	0.26647	-1.1431	0.0026671	-0.0023691	0.010924	0.66021	-1.3176	2713.0	18.763	5.371	91.789	-61.117	88.184	75.016	20.107	-3.7486	-3.6648	0.75607	-1.4663	30.466	-5.3824
146.05	14.504	49.617	-3.1891	0.26645	-1.143	0.0036215	-0.0041426	0.011142	0.66021	-1.3176	2712.2	18.764	5.3717	91.791	-61.194	88.187	75.016	20.107	-3.7486	-3.6648	0.75607	-1.4663	30.466	-5.3824
146.05	14.506	49.621	-3.1891	0.26643	-1.143	0.004568	-0.0059096	0.011356	0.66021	-1.3176	2711.5	18.765	5.3725	91.794	-61.271	88.191	75.016	20.107	-3.7486	-3.6648	0.75607	-1.4663	30.466	-5.3824
146.05	14.509	49.625	-3.1891	0.26639	-1.1429	0.0055062	-0.0076698	0.011566	0.66021	-1.3176	2710.7	18.767	5.3733	91.796	-61.349	88.194	75.016	20.107	-3.7486	-3.6648	0.75607	-1.4663	30.466	-5.3824
146.06	14.511	49.629	-3.189	0.26635	-1.1429	0.0064361	-0.0094227	0.011772	0.66021	-1.3176	2709.9	18.768	5.3741	91.799	-61.426	88.198	75.016	20.107	-3.7486	-3.6648	0.75607	-1.4663	30.466	-5.3824
146.06	14.514	49.633	-3.189	0.2663	-1.1428	0.0073575	-0.011168	0.011975	0.66021	-1.3176	2709.2	18.769	5.375	91.801	-61.504	88.201	75.016	20.107	-3.7486	-3.6648	0.75607	-1.4663	30.466	-5.3824
146.06	14.517	49.638	-3.189	0.26624	-1.1427	0.0082703	-0.012906	0.012173	0.66021	-1.3176	2708.4	18.77	5.3759	91.804	-61.582	88.205	75.016	20.107	-3.7486	-3.6648	0.75607	-1.4663	30.466	-5.3824
146.06	14.52	49.642	-3.1889	0.26617	-1.1427	0.0091743	-0.014635	0.012368	0.66021	-1.3176	2707.7	18.771	5.3769	91.806	-61.66	88.208	75.016	20.107	-3.7486	-3.6648	0.75607	-1.4663	30.466	-5.3824
146.07	14.523	49.646	-3.1889	0.26609	-1.1426	0.010069	-0.016355	0.012558	0.66021	-1.3176	2706.9	18.772	5.3779	91.809	-61.739	88.211	75.016	20.107	-3.7486	-3.6648	0.75607	-1.4663	30.466	-5.3824
146.07	14.526	49.65	-3.1888	0.26601	-1.1426	0.010955	-0.018066	0.012745	0.66021	-1.3176	2706.1	18.773	5.379	91.811	-61.817	88.215	75.016	20.107	-3.7486	-3.6648	0.75607	-1.4663	30.466	-5.3824
146.07	14.53	49.654	-3.1888	0.26591	-1.1425	0.011832	-0.019768	0.012928	0.66021	-1.3176	2705.4	18.774	5.3801	91.814	-61.896	88.218	75.016	20.107	-3.7486	-3.6648	0.75607	-1.4663	30.466	-5.3824
146.08	14.533	49.659	-3.1887	0.26581	-1.1424	0.0127	-0.021461	0.013106	0.66021	-1.3176	2704.6	18.776	5.3813	91.817	-61.975	88.222	75.016	20.107	-3.7486	-3.6648	0.75607	-1.4663	30.466	-5.3824
146.08	14.537	49.663	-3.1886	0.2657	-1.1424	0.013558	-0.023143	0.013281	0.66021	-1.3176	2703.8	18.777	5.3825	91.819	-62.053	88.225	75.016	20.107	-3.7486	-3.6648	0.75607	-1.4663	30.466	-5.3824
146.08	14.541	49.667	-3.1886	0.26558	-1.1423	0.014407	-0.024814	0.013451	0.66021	-1.3176	2703.1	18.778	5.3838	91.822	-62.132	88.229	75.016	20.107	-3.7486	-3.6648	0.75607	-1.4663	30.466	-5.3824
146.08	14.545	49.671	-3.1885	0.26545	-1.1422	0.015246	-0.026475	0.013617	0.66021	-1.3176	2702.3	18.779	5.3851	91.824	-62.211	88.232	75.016	20.107	-3.7486	-3.6648	0.75607	-1.4663	30.466	-5.3824
146.09	14.549	49.675	-3.1884	0.26531	-1.1422	0.016075	-0.028124	0.013779	0.66021	-1.3176	2701.5	18.78	5.3865	91.827	-62.29	88.236	75.016	20.107	-3.7486	-3.6648	0.75607	-1.4663	30.466	-5.3824
146.09	14.553	49.679	-3.1883	0.26517	-1.1421	0.016894	-0.029762	0.013937	0.66021	-1.3176	2700.8	18.781	5.3879	91.83	-62.369	88.239	75.016	20.107	-3.7486	-3.6648	0.75607	-1.4663	30.466	-5.3824
146.09	14.558	49.684	-3.1882	0.26501	-1.142	0.017703	-0.031388	0.014091	0.66021	-1.3176	2700.0	18.782	5.3893	91.832	-62.448	88.243	75.016	20.107	-3.7486	-3.6648	0.75607	-1.4663	30.466	-5.3824
146.09	14.562	49.688	-3.1881	0.26485	-1.142	0.018502	-0.033002	0.01424	0.66021	-1.3176	2699.2	18.784	5.3908	91.835	-62.527	88.246	75.016	20.107	-3.7486	-3.6648	0.75607	-1.4663	30.466	-5.3824
146.1	14.566	49.692	-3.1881	0.26468	-1.1419	0.019291	-0.034603	0.014384	0.66021	-1.3176	2698.5	18.785	5.3923	91.837	-62.606	88.25	75.016	20.107	-3.7486	-3.6648	0.75607	-1.4663	30.466	-5.3824
146.1	14.571	49.696	-3.188	0.26451	-1.1418	0.020069	-0.036191	0.014525	0.66021	-1.3176	2697.7	18.786	5.3939	91.84	-62.684	88.254	75.016	20.107	-3.7486	-3.6648	0.75607	-1.4663	30.466	-5.3824
146.1	14.576	49.7	-3.1879	0.26432	-1.1417	0.020837	-0.037765	0.014661	0.66021	-1.3176	2696.9	18.787	5.3955	91.843	-62.763	88.257	75.016	20.107	-3.7486	-3.6648	0.75607	-1.4663	30.466	-5.3824
146.11	14.581	49.705	-3.1877	0.26413	-1.1417	0.021594	-0.039326	0.014792	0.66021	-1.3176	2696.2	18.788	5.3972	91.845	-62.841	88.261	75.016	20.107	-3.7486	-3.6648	0.75607	-1.4663	30.466	-5.3824
146.11	14.586	49.709	-3.1876	0.26393	-1.1416	0.02234	-0.040873	0.014919	0.66021	-1.3176	2695.4	18.789	5.3989	91.848	-62.92	88.264	75.016	20.107	-3.7486	-3.6648	0.75607	-1.4663	30.466	-5.3824
146.11	14.591	49.713	-3.1875	0.26372	-1.1415	0.023075	-0.042406	0.015041	0.66021	-1.3176	2694.6	18.79	5.4007	91.851	-62.998	88.268	75.016	20.107	-3.7486	-3.6648	0.75607	-1.4663	30.466	-5.3824
146.11	14.596	49.717	-3.1874	0.26351	-1.1414	0.023799	-0.043923	0.015159	0.66021	-1.3176	2693.9	18.791	5.4024	91.853	-63.076	88.271	75.016	20.107	-3.7486	-3.6648	0.75607	-1.4663	30.466	-5.3824
146.12	14.602	49.721	-3.1873	0.26328	-1.1414	0.024512	-0.045426	0.015272	0.66021	-1.3176	2693.1	18.793	5.4043	91.856	-63.154	88.275	75.016	20.107	-3.7486	-3.6648	0.75607	-1.4663	30.466	-5.3824
146.12	14.607	49.725	-3.1872	0.26305	-1.1413	0.025214	-0.046912	0.01538	0.66021	-1.3176	2692.3	18.794	5.4061	91.859	-63.231	88.278	75.016	20.107	-3.7486	-3.6648	0.75607	-1.4663	30.466	-5.3824
146.12	14.613	49.73	-3.187	0.26281	-1.1412	0.025904	-0.048383	0.015484	0.66021	-1.3176	2691.6	18.795	5.408	91.861	-63.308	88.282	75.016	20.107	-3.7486	-3.6648	0.75607	-1.4663	30.466	-5.3824
146.13	14.618	49.734	-3.1869	0.26257	-1.1411	0.026583	-0.049838	0.015583	0.66021	-1.3176	2690.8	18.796	5.41	91.864	-63.385	88.286	75.016	20.107	-3.7486	-3.6648	0.75607	-1.4663	30.466	-5.3824
146.13	14.624	49.738	-3.1868	0.26231	-1.1411	0.02725	-0.051276	0.015677	0.66021	-1.3176	2690.0	18.797	5.4119	91.867	-63.462	88.289	75.016	20.107	-3.7486	-3.6648	0.75607	-1.4663	30.466	-5.3824
146.13	14.63	49.742	-3.1866	0.26205	-1.141	0.027905	-0.052698	0.015766	0.66021	-1.3176	2689.3	18.798	5.414	91.869	-63.538	88.293	75.016	20.107	-3.7486	-3.6648	0.75607	-1.4663	30.466	-5.3824
146.13	14.636	49.746	-3.1865	0.26179	-1.1409	0.028548	-0.054101	0.01585	0.66021	-1.3176	2688.5	18.799	5.416	91.872	-63.613	88.296	75.016	20.107	-3.7486	-3.6648	0.75607	-1.4663	30.466	-5.3824
146.14	14.642	49.75	-3.1863	0.26151	-1.1408	0.029179	-0.055488	0.015929	0.66021	-1.3176	2687.7	18.8	5.4181	91.875	-63.689	88.3	75.016	20.107	-3.7486	-3.6648	0.75607	-1.4663	30.466	-5.3824
146.14	14.648	49.754	-3.1862	0.26123	-1.1407	0.029798	-0.056856	0.016003	0.66021	-1.3176	2687.0	18.801	5.4202	91.878	-63.763	88.304	75.016	20.107	-3.7486	-3.6648	0.75607	-1.4663	30.466	-5.3824
146.14	14.654	49.758	-3.186	0.26094	-1.1407	0.030405	-0.058206	0.016072	0.66021	-1.3176	2686.2	18.802	5.4223	91.88	-63.838	88.307	75.016	20.107	-3.7486	-3.6648	0.75607	-1.4663	30.466	-5.3824
146.15	14.66	49.762	-3.1859	0.26065	-1.1406	0.030999	-0.059537	0.016137	0.66021	-1.3176	2685.4	18.804	5.4245	91.883	-63.912	88.311	75.016	20.107	-3.7486	-3.6648	0.75607	-1.4663	30.466	-5.3824
146.15	14.667	49.766	-3.1857	0.26035	-1.1405	0.031581	-0.060849	0.016195	0.66021	-1.3176	2684.7	18.805	5.4267	91.886	-63.985	88.314	75.016	20.107	-3.7486	-3.6648	0.75607	-1.4663	30.466	-5.3824
146.15	14.673	49.77	-3.1856	0.26004	-1.1404	0.03215	-0.062142	0.016249	0.66021	-1.3176	2683.9	18.806	5.429	91.888	-64.057	88.318	75.016	20.107	-3.7486	-3.6648	0.75607	-1.4663	30.466	-5.3824
146.15	14.68	49.774	-3.1854	0.25973	-1.1403	0.032706	-0.063414	0.016298	0.66021	-1.3176	2683.1	18.807	5.4313	91.891	-64.129	88.322	75.016	20.107	-3.7486	-3.6648	0.75607	-1.4663	30.466	-5.3824
146.16	14.687	49.778	-3.1852	0.25941	-1.1402	0.033249	-0.064667	0.016341	0.66021	-1.3176	2682.3	18.808	5.4336	91.894	-64.201	88.325	75.016	20.107	-3.7486	-3.6648	0.75607	-1.4663	30.466	-5.3824
146.16	14.693	49.782	-3.1851	0.25908	-1.1402	0.03378	-0.065899	0.016379	0.66021	-1.3176	2681.6	18.809	5.4359	91.896	-64.271	88.329	75.016	20.107	-3.7486	-3.6648	0.75607	-1.4663	30.466	-5.3824
146.16	14.7	49.786	-3.1849	0.25875	-1.1401	0.034297	-0.067111	0.016412	0.66021	-1.3176	2680.8	18.81	5.4383	91.899	-64.341	88.333	75.016	20.107	-3.7486	-3.6648	0.75607	-1.4663	30.466	-5.3824
146.17	14.707	49.79	-3.1847	0.25841	-1.14	0.0348	-0.068301	0.016439	0.66021	-1.3176	2680.0	18.811	5.4407	91.902	-64.41	88.336	75.016	20.107	-3.7486	-3.6648	0.75607	-1.4663	30.466	-5.3824
146.17	14.714	49.794	-3.1846	0.25807	-1.1399	0.03529	-0.06947	0.016461	0.66021	-1.3176	2679.3	18.812	5.4431	91.905	-64.478	88.34	75.016	20.107	-3.7486	-3.6648	0.75607	-1.4663	30.466	-5.3824
146.17	14.721	49.798	-3.1844	0.25772	-1.1398	0.035767	-0.070617	0.016478	0.66021	-1.3176	2678.5	18.813	5.4455	91.907	-64.545	88.343	75.016	20.107	-3.7486	-3.6648	0.75607	-1.4663	30.466	-5.3824
146.17	14.728	49.802	-3.1842	0.25736	-1.1398	0.03623	-0.071742	0.016489	0.66021	-1.3176	2677.7	18.814	5.448	91.91	-64.612	88.347	75.016	20.107	-3.7486	-3.6648	0.75607	-1.4663	30.466	-5.3824
146.18	14.735	49.805	-3.184	0.257	-1.1397	0.036679	-0.072844	0.016495	0.66021	-1.3176	2677.0	18.815	5.4505	91.913	-64.677	88.351	75.016	20.107	-3.7486	-3.6648	0.75607	-1.4663	30.466	-5.3824
146.18	14.742	49.809	-3.1838	0.25663	-1.1396	0.037114	-0.073924	0.016496	0.66021	-1.3176	2676.2	18.816	5.453	91.915	-64.741	88.354	75.016	20.107	-3.7486	-3.6648	0.75607	-1.4663	30.466	-5.3824
146.18	14.75	49.813	-3.1837	0.25626	-1.1395	0.037535	-0.07498	0.016491	0.66021	-1.3176	2675.4	18.817	5.4555	91.918	-64.805	88.358	75.016	20.107	-3.7486	-3.6648	0.75607	-1.4663	30.466	-5.3824
146.19	14.757	49.817	-3.1835	0.25588	-1.1394	0.037942	-0.076014	0.01648	0.66021	-1.3176	2674.6	18.818	5.4581	91.921	-64.867	88.362	75.016	20.107	-3.7486	-3.6648	0.75607	-1.4663	30.466	-5.3824
146.19	14.764	49.82	-3.1833	0.2555	-1.1393	0.038335	-0.077023	0.016464	0.66021	-1.3176	2673.9	18.819	5.4607	91.924	-64.928	88.365	75.016	20.107	-3.7486	-3.6648	0.75607	-1.4663	30.466	-5.3824
146.19	14.772	49.824	-3.1831	0.25511	-1.1393	0.038713	-0.078008	0.016442	0.66021	-1.3176	2673.1	18.82	5.4633	91.926	-64.987	88.369	75.016	20.107	-3.7486	-3.6648	0.75607	-1.4663	30.466	-5.3824
146.19	14.779	49.828	-3.1829	0.25472	-1.1392	0.039077	-0.078969	0.016415	0.66021	-1.3176	2672.3	18.821	5.4659	91.929	-65.046	88.372	75.016	20.107	-3.7486	-3.6648	0.75607	-1.4663	30.466	-5.3824
146.2	14.787	49.831	-3.1827	0.25432	-1.1391	0.039426	-0.079906	0.016383	0.66021	-1.3176	2671.6	18.822	5.4685	91.932	-65.103	88.376	75.016	20.107	-3.7486	-3.6648	0.75607	-1.4663	30.466	-5.3824
146.2	14.794	49.835	-3.1825	0.25392	-1.139	0.03976	-0.080817	0.016345	0.66021	-1.3176	2670.8	18.823	5.4712	91.934	-65.159	88.38	75.016	20.107	-3.7486	-3.6648	0.75607	-1.4663	30.466	-5.3824
146.2	14.802	49.838	-3.1823	0.25351	-1.1389	0.040079	-0.081704	0.016301	0.66021	-1.3176	2670.0	18.823	5.4738	91.937	-65.213	88.383	75.016	20.107	-3.7486	-3.6648	0.75607	-1.4663	30.466	-5.3824
146.21	14.81	49.842	-3.1821	0.2531	-1.1389	0.040384	-0.082564	0.016251	0.66021	-1.3176	2669.2	18.824	5.4765	91.94	-65.266	88.387	75.016	20.107	-3.7486	-3.6648	0.75607	-1.4663	30.466	-5.3824
146.21	14.817	49.845	-3.1819	0.25269	-1.1388	0.040673	-0.0834	0.016197	0.66021	-1.3176	2668.5	18.825	5.4792	91.942	-65.318	88.39	75.016	20.107	-3.7486	-3.6648	0.75607	-1.4663	30.466	-5.3824
146.21	14.825	49.849	-3.1817	0.25227	-1.1387	0.040947	-0.084209	0.016136	0.66021	-1.3176	2667.7	18.826	5.482	91.945	-65.368	88.394	75.016	20.107	-3.7486	-3.6648	0.75607	-1.4663	30.466	-5.3824
146.21	14.833	49.852	-3.1815	0.25185	-1.1386	0.041206	-0.084992	0.01607	0.66021	-1.3176	2666.9	18.827	5.4847	91.948	-65.416	88.398	75.016	20.107	-3.7486	-3.6648	0.75607	-1.4663	30.466	-5.3824
146.22	14.841	49.856	-3.1813	0.25142	-1.1385	0.041449	-0.085748	0.015999	0.66021	-1.3176	2666.2	18.828	5.4874	91.951	-65.463	88.401	75.016	20.107	-3.7486	-3.6648	0.75607	-1.4663	30.466	-5.3824
146.22	14.849	49.859	-3.1811	0.25099	-1.1384	0.041677	-0.086478	0.015922	0.66021	-1.3176	2665.4	18.829	5.4902	91.953	-65.508	88.405	75.016	20.107	-3.7486	-3.6648	0.75607	-1.4663	30.466	-5.3824
146.22	14.857	49.862	-3.1809	0.25055	-1.1384	0.04189	-0.087181	0.015839	0.66021	-1.3176	2664.6	18.829	5.493	91.956	-65.551	88.408	75.016	20.107	-3.7486	-3.6648	0.75607	-1.4663	30.466	-5.3824
146.23	14.865	49.865	-3.1806	0.25012	-1.1383	0.042087	-0.087857	0.015751	0.66021	-1.3176	2663.8	18.83	5.4957	91.959	-65.592	88.412	75.016	20.107	-3.7486	-3.6648	0.75607	-1.4663	30.466	-5.3824
146.23	14.872	49.869	-3.1804	0.24968	-1.1382	0.042268	-0.088505	0.015658	0.66021	-1.3176	2663.1	18.831	5.4985	91.961	-65.632	88.416	75.016	20.107	-3.7486	-3.6648	0.75607	-1.4663	30.466	-5.3824
146.23	14.88	49.872	-3.1802	0.24923	-1.1381	0.042433	-0.089126	0.015559	0.66021	-1.3176	2662.3	18.832	5.5013	91.964	-65.669	88.419	75.016	20.107	-3.7486	-3.6648	0.75607	-1.4663	30.466	-5.3824
146.23	14.888	49.875	-3.18	0.24878	-1.1381	0.042582	-0.089719	0.015455	0.66021	-1.3176	2661.5	18.833	5.5041	91.967	-65.705	88.423	75.016	20.107	-3.7486	-3.6648	0.75607	-1.4663	30.466	-5.3824
146.24	14.896	49.878	-3.1798	0.24833	-1.138	0.042716	-0.090283	0.015345	0.66021	-1.3176	2660.7	18.833	5.5069	91.969	-65.739	88.426	75.016	20.107	-3.7486	-3.6648	0.75607	-1.4663	30.466	-5.3824
146.24	14.905	49.881	-3.1796	0.24788	-1.1379	0.042833	-0.09082	0.01523	0.66021	-1.3176	2660.0	18.834	5.5098	91.972	-65.77	88.43	75.016	20.107	-3.7486	-3.6648	0.75607	-1.4663	30.466	-5.3824
146.24	14.913	49.884	-3.1794	0.24743	-1.1378	0.042935	-0.091329	0.01511	0.66021	-1.3176	2659.2	18.835	5.5126	91.975	-65.8	88.434	75.016	20.107	-3.7486	-3.6648	0.75607	-1.4663	30.466	-5.3824
146.25	14.921	49.887	-3.1792	0.24697	-1.1378	0.04302	-0.091809	0.014984	0.66021	-1.3176	2658.4	18.835	5.5154	91.977	-65.827	88.437	75.016	20.107	-3.7486	-3.6648	0.75607	-1.4663	30.466	-5.3824
146.25	14.929	49.89	-3.1789	0.24651	-1.1377	0.043089	-0.09226	0.014853	0.66021	-1.3176	2657.7	18.836	5.5182	91.98	-65.852	88.441	75.016	20.107	-3.7486	-3.6648	0.75607	-1.4663	30.466	-5.3824
146.25	14.937	49.893	-3.1787	0.24605	-1.1376	0.043142	-0.092683	0.014717	0.66021	-1.3176	2656.9	18.837	5.5211	91.983	-65.875	88.444	75.016	20.107	-3.7486	-3.6648	0.75607	-1.4663	30.466	-5.3824
146.25	14.945	49.896	-3.1785	0.24558	-1.1375	0.043179	-0.093077	0.014576	0.66021	-1.3176	2656.1	18.837	5.5239	91.985	-65.896	88.448	75.016	20.107	-3.7486	-3.6648	0.75607	-1.4663	30.466	-5.3824
146.26	14.953	49.898	-3.1783	0.24512	-1.1375	0.043199	-0.093442	0.014429	0.66021	-1.3176	2655.3	18.838	5.5268	91.988	-65.915	88.451	75.016	20.107	-3.7486	-3.6648	0.75607	-1.4663	30.466	-5.3824
146.26	14.961	49.901	-3.1781	0.24465	-1.1374	0.043203	-0.093778	0.014278	0.66021	-1.3176	2654.6	18.839	5.5296	91.99	-65.931	88.455	75.016	20.107	-3.7486	-3.6648	0.75607	-1.4663	30.466	-5.3824
146.26	14.969	49.904	-3.1779	0.24418	-1.1373	0.043191	-0.094084	0.014121	0.66021	-1.3176	2653.8	18.839	5.5324	91.993	-65.945	88.458	75.016	20.107	-3.7486	-3.6648	0.75607	-1.4663	30.466	-5.3824
146.27	14.977	49.906	-3.1776	0.24371	-1.1372	0.043162	-0.094362	0.01396	0.66021	-1.3176	2653.0	18.84	5.5353	91.996	-65.957	88.462	75.016	20.107	-3.7486	-3.6648	0.75607	-1.4663	30.466	-5.3824
146.27	14.985	49.909	-3.1774	0.24323	-1.1372	0.043117	-0.09461	0.013793	0.66021	-1.3176	2652.2	18.84	5.5381	91.998	-65.966	88.465	75.016	20.107	-3.7486	-3.6648	0.75607	-1.4663	30.466	-5.3824
146.27	14.993	49.911	-3.1772	0.24276	-1.1371	0.043055	-0.094828	0.013622	0.66021	-1.3176	2651.5	18.841	5.5409	92.001	-65.973	88.469	75.016	20.107	-3.7486	-3.6648	0.75607	-1.4663	30.466	-5.3824
146.28	15.001	49.914	-3.177	0.24229	-1.137	0.042978	-0.095018	0.013446	0.66021	-1.3176	2650.7	18.841	5.5438	92.003	-65.978	88.472	75.016	20.107	-3.7486	-3.6648	0.75607	-1.4663	30.466	-5.3824
146.28	15.009	49.916	-3.1768	0.24181	-1.137	0.042883	-0.095177	0.013265	0.66021	-1.3176	2649.9	18.842	5.5466	92.006	-65.98	88.476	75.016	20.107	-3.7486	-3.6648	0.75607	-1.4663	30.466	-5.3824
146.28	15.017	49.919	-3.1766	0.24133	-1.1369	0.042773	-0.095307	0.01308	0.66021	-1.3176	2649.2	18.842	5.5494	92.009	-65.98	88.479	75.016	20.107	-3.7486	-3.6648	0.75607	-1.4663	30.466	-5.3824
146.28	15.025	49.921	-3.1764	0.24086	-1.1368	0.042646	-0.095408	0.01289	0.66021	-1.3176	2648.4	18.843	5.5522	92.011	-65.978	88.483	75.016	20.107	-3.7486	-3.6648	0.75607	-1.4663	30.466	-5.3824
146.29	15.033	49.923	-3.1761	0.24038	-1.1368	0.042502	-0.095479	0.012695	0.66021	-1.3176	2647.6	18.843	5.555	92.014	-65.973	88.486	75.016	20.107	-3.7486	-3.6648	0.75607	-1.4663	30.466	-5.3824
146.29	15.041	49.926	-3.1759	0.2399	-1.1367	0.042343	-0.095521	0.012496	0.66021	-1.3176	2646.8	18.844	5.5578	92.016	-65.966	88.49	75.016	20.107	-3.7486	-3.6648	0.75607	-1.4663	30.466	-5.3824
146.29	15.049	49.928	-3.1757	0.23942	-1.1367	0.042167	-0.095533	0.012293	0.66021	-1.3176	2646.1	18.844	5.5606	92.019	-65.957	88.493	75.016	20.107	-3.7486	-3.6648	0.75607	-1.4663	30.466	-5.3824
146.3	15.057	49.93	-3.1755	0.23895	-1.1366	0.041975	-0.095515	0.012085	0.66021	-1.3176	2645.3	18.844	5.5634	92.021	-65.945	88.497	75.016	20.107	-3.7486	-3.6648	0.75607	-1.4663	30.466	-5.3824
146.3	15.065	49.932	-3.1753	0.23847	-1.1365	0.041766	-0.095468	0.011873	0.66021	-1.3176	2644.5	18.845	5.5662	92.024	-65.931	88.5	75.016	20.107	-3.7486	-3.6648	0.75607	-1.4663	30.466	-5.3824
146.3	15.073	49.934	-3.1751	0.23799	-1.1365	0.041542	-0.095392	0.011657	0.66021	-1.3176	2643.7	18.845	5.5689	92.026	-65.915	88.504	75.016	20.107	-3.7486	-3.6648	0.75607	-1.4663	30.466	-5.3824
146.31	15.081	49.936	-3.1749	0.23752	-1.1364	0.041301	-0.095286	0.011436	0.66021	-1.3176	2643.0	18.845	5.5717	92.029	-65.897	88.507	75.016	20.107	-3.7486	-3.6648	0.75607	-1.4663	30.466	-5.3824
146.31	15.089	49.938	-3.1747	0.23704	-1.1364	0.041045	-0.095152	0.011212	0.66021	-1.3176	2642.2	18.846	5.5744	92.031	-65.877	88.51	75.016	20.107	-3.7486	-3.6648	0.75607	-1.4663	30.466	-5.3824
146.31	15.096	49.939	-3.1745	0.23656	-1.1363	0.040772	-0.094987	0.010984	0.66021	-1.3176	2641.4	18.846	5.5771	92.034	-65.854	88.514	75.016	20.107	-3.7486	-3.6648	0.75607	-1.4663	30.466	-5.3824
146.31	15.104	49.941	-3.1743	0.23609	-1.1362	0.040484	-0.094794	0.010752	0.66021	-1.3176	2640.6	18.846	5.5798	92.036	-65.83	88.517	75.016	20.107	-3.7486	-3.6648	0.75607	-1.4663	30.466	-5.3824
146.32	15.112	49.943	-3.1741	0.23562	-1.1362	0.04018	-0.094572	0.010516	0.66021	-1.3176	2639.9	18.846	5.5825	92.039	-65.803	88.521	75.016	20.107	-3.7486	-3.6648	0.75607	-1.4663	30.466	-5.3824
146.32	15.119	49.945	-3.1739	0.23514	-1.1361	0.03986	-0.094321	0.010277	0.66021	-1.3176	2639.1	18.847	5.5852	92.041	-65.774	88.524	75.016	20.107	-3.7486	-3.6648	0.75607	-1.4663	30.466	-5.3824
146.32	15.127	49.946	-3.1737	0.23467	-1.1361	0.039525	-0.094042	0.010033	0.66021	-1.3176	2638.3	18.847	5.5879	92.044	-65.743	88.527	75.016	20.107	-3.7486	-3.6648	0.75607	-1.4663	30.466	-5.3824
146.33	15.134	49.948	-3.1735	0.2342	-1.136	0.039174	-0.093733	0.009787	0.66021	-1.3176	2637.6	18.847	5.5905	92.046	-65.711	88.531	75.016	20.107	-3.7486	-3.6648	0.75607	-1.4663	30.466	-5.3824
146.33	15.142	49.949	-3.1733	0.23374	-1.136	0.038808	-0.093397	0.0095371	0.66021	-1.3176	2636.8	18.847	5.5931	92.048	-65.676	88.534	75.016	20.107	-3.7486	-3.6648	0.75607	-1.4663	30.466	-5.3824
146.33	15.149	49.951	-3.1731	0.23327	-1.1359	0.038427	-0.093032	0.0092838	0.66021	-1.3176	2636.0	18.847	5.5958	92.051	-65.64	88.537	75.016	20.107	-3.7486	-3.6648	0.75607	-1.4663	30.466	-5.3824
146.34	15.157	49.952	-3.1729	0.23281	-1.1359	0.038031	-0.092639	0.0090274	0.66021	-1.3176	2635.2	18.847	5.5984	92.053	-65.602	88.541	75.016	20.107	-3.7486	-3.6648	0.75607	-1.4663	30.466	-5.3824
146.34	15.164	49.953	-3.1727	0.23234	-1.1359	0.037619	-0.092218	0.0087678	0.66021	-1.3176	2634.5	18.848	5.6009	92.056	-65.562	88.544	75.016	20.107	-3.7486	-3.6648	0.75607	-1.4663	30.466	-5.3824
146.34	15.171	49.955	-3.1725	0.23188	-1.1358	0.037193	-0.09177	0.0085052	0.66021	-1.3176	2633.7	18.848	5.6035	92.058	-65.521	88.547	75.016	20.107	-3.7486	-3.6648	0.75607	-1.4663	30.466	-5.3824
146.34	15.179	49.956	-3.1723	0.23143	-1.1358	0.036752	-0.091293	0.0082397	0.66021	-1.3176	2632.9	18.848	5.606	92.06	-65.478	88.551	75.016	20.107	-3.7486	-3.6648	0.75607	-1.4663	30.466	-5.3824
146.35	15.186	49.957	-3.1721	0.23097	-1.1357	0.036297	-0.09079	0.0079713	0.66021	-1.3176	2632.1	18.848	5.6085	92.063	-65.434	88.554	75.016	20.107	-3.7486	-3.6648	0.75607	-1.4663	30.466	-5.3824
146.35	15.193	49.958	-3.172	0.23052	-1.1357	0.035827	-0.09026	0.0077002	0.66021	-1.3176	2631.4	18.848	5.611	92.065	-65.388	88.557	75.016	20.107	-3.7486	-3.6648	0.75607	-1.4663	30.466	-5.3824
146.35	15.2	49.959	-3.1718	0.23007	-1.1357	0.035343	-0.089702	0.0074264	0.66021	-1.3176	2630.6	18.848	5.6135	92.067	-65.34	88.56	75.016	20.107	-3.7486	-3.6648	0.75607	-1.4663	30.466	-5.3824
146.36	15.207	49.96	-3.1716	0.22962	-1.1356	0.034845	-0.089118	0.0071501	0.66021	-1.3176	2629.8	18.848	5.6159	92.07	-65.291	88.564	75.016	20.107	-3.7486	-3.6648	0.75607	-1.4663	30.466	-5.3824
146.36	15.214	49.961	-3.1714	0.22918	-1.1356	0.034333	-0.088508	0.0068713	0.66021	-1.3176	2629.0	18.848	5.6184	92.072	-65.241	88.567	75.016	20.107	-3.7486	-3.6648	0.75607	-1.4663	30.466	-5.3824
146.36	15.221	49.962	-3.1713	0.22874	-1.1356	0.033807	-0.087872	0.0065901	0.66021	-1.3176	2628.3	18.848	5.6208	92.074	-65.189	88.57	75.016	20.107	-3.7486	-3.6648	0.75607	-1.4663	30.466	-5.3824
146.37	15.227	49.963	-3.1711	0.2283	-1.1355	0.033268	-0.08721	0.0063067	0.66021	-1.3176	2627.5	18.848	5.6231	92.076	-65.137	88.573	75.016	20.107	-3.7486	-3.6648	0.75607	-1.4663	30.466	-5.3824
146.37	15.234	49.963	-3.1709	0.22786	-1.1355	0.032715	-0.086522	0.006021	0.66021	-1.3176	2626.7	18.847	5.6255	92.079	-65.083	88.576	75.016	20.107	-3.7486	-3.6648	0.75607	-1.4663	30.466	-5.3824
146.37	15.241	49.964	-3.1708	0.22743	-1.1355	0.032149	-0.085809	0.0057333	0.66021	-1.3176	2626.0	18.847	5.6278	92.081	-65.028	88.58	75.016	20.107	-3.7486	-3.6648	0.75607	-1.4663	30.466	-5.3824
146.38	15.247	49.965	-3.1706	0.22701	-1.1354	0.03157	-0.085072	0.0054437	0.66021	-1.3176	2625.2	18.847	5.6301	92.083	-64.972	88.583	75.016	20.107	-3.7486	-3.6648	0.75607	-1.4663	30.466	-5.3824
146.38	15.254	49.965	-3.1705	0.22658	-1.1354	0.030979	-0.084309	0.0051521	0.66021	-1.3176	2624.4	18.847	5.6323	92.085	-64.914	88.586	75.016	20.107	-3.7486	-3.6648	0.75607	-1.4663	30.466	-5.3824
146.38	15.26	49.966	-3.1703	0.22616	-1.1354	0.030375	-0.083522	0.0048587	0.66021	-1.3176	2623.6	18.847	5.6346	92.088	-64.856	88.589	75.016	20.107	-3.7486	-3.6648	0.75607	-1.4663	30.466	-5.3824
146.38	15.267	49.966	-3.1702	0.22575	-1.1354	0.029759	-0.082711	0.0045637	0.66021	-1.3176	2622.9	18.847	5.6368	92.09	-64.797	88.592	75.016	20.107	-3.7486	-3.6648	0.75607	-1.4663	30.466	-5.3824
146.39	15.273	49.967	-3.17	0.22534	-1.1353	0.02913	-0.081877	0.004267	0.66021	-1.3176	2622.1	18.846	5.639	92.092	-64.737	88.595	75.016	20.107	-3.7486	-3.6648	0.75607	-1.4663	30.466	-5.3824
146.39	15.279	49.967	-3.1699	0.22493	-1.1353	0.02849	-0.081019	0.0039689	0.66021	-1.3176	2621.3	18.846	5.6411	92.094	-64.676	88.598	75.016	20.107	-3.7486	-3.6648	0.75607	-1.4663	30.466	-5.3824
146.39	15.285	49.967	-3.1697	0.22453	-1.1353	0.027838	-0.080138	0.0036693	0.66021	-1.3176	2620.6	18.846	5.6432	92.096	-64.615	88.601	75.016	20.107	-3.7486	-3.6648	0.75607	-1.4663	30.466	-5.3824
146.4	15.291	49.968	-3.1696	0.22413	-1.1353	0.027175	-0.079235	0.0033684	0.66021	-1.3176	2619.8	18.846	5.6453	92.098	-64.552	88.605	75.016	20.107	-3.7486	-3.6648	0.75607	-1.4663	30.466	-5.3824
146.4	15.297	49.968	-3.1695	0.22373	-1.1353	0.0265	-0.078309	0.0030663	0.66021	-1.3176	2619.0	18.845	5.6474	92.1	-64.489	88.608	75.016	20.107	-3.7486	-3.6648	0.75607	-1.4663	30.466	-5.3824
146.4	15.303	49.968	-3.1693	0.22334	-1.1352	0.025814	-0.077361	0.002763	0.66021	-1.3176	2618.2	18.845	5.6494	92.103	-64.425	88.611	75.016	20.107	-3.7486	-3.6648	0.75607	-1.4663	30.466	-5.3824
146.41	15.308	49.968	-3.1692	0.22296	-1.1352	0.025118	-0.076391	0.0024587	0.66021	-1.3176	2617.5	18.845	5.6514	92.105	-64.361	88.614	75.016	20.107	-3.7486	-3.6648	0.75607	-1.4663	30.466	-5.3824
146.41	15.314	49.968	-3.1691	0.22258	-1.1352	0.024411	-0.0754	0.0021535	0.66021	-1.3176	2616.7	18.844	5.6533	92.107	-64.296	88.617	75.016	20.107	-3.7486	-3.6648	0.75607	-1.4663	30.466	-5.3824
146.41	15.32	49.968	-3.169	0.22221	-1.1352	0.023694	-0.074389	0.0018474	0.66021	-1.3176	2615.9	18.844	5.6553	92.109	-64.231	88.62	75.016	20.107	-3.7486	-3.6648	0.75607	-1.4663	30.466	-5.3824
146.42	15.325	49.968	-3.1688	0.22184	-1.1352	0.022967	-0.073357	0.0015405	0.66021	-1.3176	2615.1	18.843	5.6571	92.111	-64.164	88.623	75.016	20.107	-3.7486	-3.6648	0.75607	-1.4663	30.466	-5.3824
146.42	15.33	49.968	-3.1687	0.22147	-1.1352	0.022231	-0.072304	0.001233	0.66021	-1.3176	2614.4	18.843	5.659	92.113	-64.098	88.626	75.016	20.107	-3.7486	-3.6648	0.75607	-1.4663	30.466	-5.3824
146.42	15.336	49.968	-3.1686	0.22111	-1.1352	0.021484	-0.071232	0.00092486	0.66021	-1.3176	2613.6	18.843	5.6608	92.115	-64.031	88.629	75.016	20.107	-3.7486	-3.6648	0.75607	-1.4663	30.466	-5.3824
146.43	15.341	49.967	-3.1685	0.22076	-1.1352	0.020729	-0.070141	0.00061623	0.66021	-1.3176	2612.8	18.842	5.6626	92.117	-63.964	88.632	75.016	20.107	-3.7486	-3.6648	0.75607	-1.4663	30.466	-5.3824
146.43	15.346	49.967	-3.1684	0.22041	-1.1352	0.019965	-0.069031	0.00030719	0.66021	-1.3176	2612.1	18.842	5.6643	92.119	-63.896	88.634	75.016	20.107	-3.7486	-3.6648	0.75607	-1.4663	30.466	-5.3824
146.43	15.351	49.967	-3.1683	0.22007	-1.1352	0.019192	-0.067902	-2.1794e-06	0.66021	-1.3176	2611.3	18.841	5.6661	92.121	-63.828	88.637	75.016	20.107	-3.7486	-3.6648	0.75607	-1.4663	30.466	-5.3824
146.43	15.356	49.966	-3.1682	0.21973	-1.1352	0.01841	-0.066755	-0.00031179	0.66021	-1.3176	2610.5	18.841	5.6677	92.123	-63.759	88.64	75.016	20.107	-3.7486	-3.6648	0.75607	-1.4663	30.466	-5.3824
146.44	15.36	49.966	-3.1681	0.2194	-1.1352	0.017621	-0.06559	-0.00062156	0.66021	-1.3176	2609.7	18.84	5.6694	92.125	-63.691	88.643	75.016	20.107	-3.7486	-3.6648	0.75607	-1.4663	30.466	-5.3824
146.44	15.365	49.965	-3.168	0.21908	-1.1352	0.016823	-0.064409	-0.00093139	0.66021	-1.3176	2609.0	18.84	5.671	92.127	-63.622	88.646	75.016	20.107	-3.7486	-3.6648	0.75607	-1.4663	30.466	-5.3824
146.44	15.37	49.965	-3.168	0.21876	-1.1352	0.016018	-0.06321	-0.0012412	0.66021	-1.3176	2608.2	18.839	5.6725	92.129	-63.553	88.649	75.016	20.107	-3.7486	-3.6648	0.75607	-1.4663	30.466	-5.3824
146.45	15.374	49.964	-3.1679	0.21845	-1.1352	0.015206	-0.061994	-0.001551	0.66021	-1.3176	2607.4	18.838	5.6741	92.13	-63.483	88.652	75.016	20.107	-3.7486	-3.6648	0.75607	-1.4663	30.466	-5.3824
146.45	15.378	49.964	-3.1678	0.21814	-1.1352	0.014386	-0.060763	-0.0018605	0.66021	-1.3176	2606.7	18.838	5.6755	92.132	-63.414	88.655	75.016	20.107	-3.7486	-3.6648	0.75607	-1.4663	30.466	-5.3824
146.45	15.382	49.963	-3.1677	0.21784	-1.1352	0.01356	-0.059516	-0.0021698	0.66021	-1.3176	2605.9	18.837	5.677	92.134	-63.344	88.657	75.016	20.107	-3.7486	-3.6648	0.75607	-1.4663	30.466	-5.3824
146.46	15.387	49.962	-3.1677	0.21754	-1.1352	0.012728	-0.058254	-0.0024788	0.66021	-1.3176	2605.1	18.837	5.6784	92.136	-63.274	88.66	75.016	20.107	-3.7486	-3.6648	0.75607	-1.4663	30.466	-5.3824
146.46	15.391	49.961	-3.1676	0.21726	-1.1352	0.011889	-0.056976	-0.0027873	0.66021	-1.3176	2604.4	18.836	5.6798	92.138	-63.204	88.663	75.016	20.107	-3.7486	-3.6648	0.75607	-1.4663	30.466	-5.3824
146.46	15.394	49.96	-3.1675	0.21697	-1.1353	0.011044	-0.055685	-0.0030954	0.66021	-1.3176	2603.6	18.835	5.6811	92.14	-63.135	88.666	75.016	20.107	-3.7486	-3.6648	0.75607	-1.4663	30.466	-5.3824
146.47	15.398	49.96	-3.1675	0.2167	-1.1353	0.010193	-0.05438	-0.0034029	0.66021	-1.3176	2602.8	18.835	5.6824	92.141	-63.065	88.668	75.016	20.107	-3.7486	-3.6648	0.75607	-1.4663	30.466	-5.3824
146.47	15.402	49.959	-3.1674	0.21643	-1.1353	0.0093371	-0.053061	-0.0037097	0.66021	-1.3176	2602.0	18.834	5.6836	92.143	-62.995	88.671	75.016	20.107	-3.7486	-3.6648	0.75607	-1.4663	30.466	-5.3824
146.47	15.405	49.958	-3.1674	0.21617	-1.1353	0.0084761	-0.051729	-0.0040158	0.66021	-1.3176	2601.3	18.833	5.6848	92.145	-62.925	88.674	75.016	20.107	-3.7486	-3.6648	0.75607	-1.4663	30.466	-5.3824
146.48	15.409	49.957	-3.1674	0.21591	-1.1353	0.0076102	-0.050384	-0.0043212	0.66021	-1.3176	2600.5	18.832	5.686	92.147	-62.855	88.677	75.016	20.107	-3.7486	-3.6648	0.75607	-1.4663	30.466	-5.3824
146.48	15.412	49.956	-3.1673	0.21566	-1.1354	0.0067397	-0.049027	-0.0046256	0.66021	-1.3176	2599.7	18.832	5.6871	92.149	-62.785	88.679	75.016	20.107	-3.7486	-3.6648	0.75607	-1.4663	30.466	-5.3824
[truncated: 16,001 more rows]
