# Supplementary material for: Data-driven flight path monitoring technique using recurrent neural network for the safety management of commercial aircraft
Source: PeerJ Comput Sci. 2025 Mar 17;11:e2753. doi: 10.7717/peerj-cs.2753 (PMC11935752; doi:10.7717/peerj-cs.2753)
Supplement: Supplemental Information 1 [file peerj-cs-11-2753-s001.zip › Data/HY_RNN_40_header.csv]

Ub	Vb	Wb	Pb	Qb	Rb	Pdot	Qdot	Rdot	lat	lon	alt	alp	beta	tas	pitch	eas	eas_In	alp_In	beta_In	P_In	Q_In	R_In	yaw_In	gamma_In
128.38	-2.9877	57.498	-5.9258	0.74784	-2.6274	5.6953e-06	-0.00027733	-6.7269e-05	0.66022	-1.3176	3999.3	24.127	-1.2168	83.361	-61.713	78.56	78.559	24.127	-1.2167	-5.9258	0.74784	-2.6274	30.875	-5.4198
128.38	-2.9878	57.499	-5.9258	0.74783	-2.6274	6.8173e-05	-0.00057876	-0.00014781	0.66022	-1.3176	3998.6	24.127	-1.2168	83.361	-61.675	78.56	78.559	24.127	-1.2167	-5.9258	0.74784	-2.6274	30.875	-5.4198
128.38	-2.988	57.499	-5.9258	0.74783	-2.6274	0.00018302	-0.00090121	-0.00024217	0.66022	-1.3176	3997.9	24.127	-1.2169	83.361	-61.636	78.561	78.559	24.127	-1.2167	-5.9258	0.74784	-2.6274	30.875	-5.4198
128.38	-2.9883	57.499	-5.9258	0.74783	-2.6274	0.0003457	-0.0012415	-0.00035079	0.66022	-1.3176	3997.2	24.127	-1.217	83.361	-61.595	78.562	78.559	24.127	-1.2167	-5.9258	0.74784	-2.6274	30.875	-5.4198
128.38	-2.9888	57.499	-5.9258	0.74782	-2.6274	0.00055153	-0.0015964	-0.00047398	0.66022	-1.3176	3996.5	24.128	-1.2172	83.361	-61.554	78.563	78.559	24.127	-1.2167	-5.9258	0.74784	-2.6274	30.875	-5.4198
128.38	-2.9893	57.5	-5.9258	0.74781	-2.6274	0.00079575	-0.0019627	-0.00061195	0.66022	-1.3176	3995.8	24.128	-1.2174	83.361	-61.511	78.564	78.559	24.127	-1.2167	-5.9258	0.74784	-2.6274	30.875	-5.4198
128.38	-2.99	57.5	-5.9258	0.7478	-2.6274	0.0010735	-0.0023369	-0.00076479	0.66022	-1.3176	3995.1	24.128	-1.2177	83.361	-61.467	78.564	78.559	24.127	-1.2167	-5.9258	0.74784	-2.6274	30.875	-5.4198
128.37	-2.9907	57.501	-5.9258	0.74779	-2.6274	0.0013799	-0.0027156	-0.00093249	0.66022	-1.3176	3994.4	24.128	-1.218	83.361	-61.422	78.565	78.559	24.127	-1.2167	-5.9258	0.74784	-2.6274	30.875	-5.4198
128.37	-2.9916	57.501	-5.9257	0.74777	-2.6274	0.0017101	-0.0030956	-0.0011149	0.66022	-1.3176	3993.7	24.129	-1.2184	83.36	-61.377	78.566	78.559	24.127	-1.2167	-5.9258	0.74784	-2.6274	30.875	-5.4198
128.37	-2.9926	57.502	-5.9257	0.74776	-2.6274	0.0020589	-0.0034733	-0.0013118	0.66022	-1.3176	3993.0	24.129	-1.2188	83.36	-61.33	78.567	78.559	24.127	-1.2167	-5.9258	0.74784	-2.6274	30.875	-5.4198
128.37	-2.9938	57.503	-5.9257	0.74774	-2.6275	0.0024216	-0.0038454	-0.0015228	0.66022	-1.3176	3992.3	24.129	-1.2192	83.36	-61.283	78.567	78.559	24.127	-1.2167	-5.9258	0.74784	-2.6274	30.875	-5.4198
128.37	-2.995	57.503	-5.9257	0.74772	-2.6275	0.0027931	-0.0042085	-0.0017475	0.66022	-1.3176	3991.6	24.129	-1.2198	83.36	-61.235	78.568	78.559	24.127	-1.2167	-5.9258	0.74784	-2.6274	30.875	-5.4198
128.37	-2.9964	57.504	-5.9257	0.74769	-2.6275	0.0031686	-0.0045592	-0.0019853	0.66022	-1.3176	3990.9	24.13	-1.2203	83.36	-61.187	78.569	78.559	24.127	-1.2167	-5.9258	0.74784	-2.6274	30.875	-5.4198
128.37	-2.9979	57.504	-5.9257	0.74767	-2.6275	0.0035432	-0.0048942	-0.0022355	0.66022	-1.3176	3990.2	24.13	-1.221	83.36	-61.138	78.57	78.559	24.127	-1.2167	-5.9258	0.74784	-2.6274	30.875	-5.4198
128.37	-2.9996	57.505	-5.9257	0.74765	-2.6275	0.0039121	-0.0052102	-0.0024974	0.66022	-1.3176	3989.5	24.13	-1.2216	83.36	-61.089	78.57	78.559	24.127	-1.2167	-5.9258	0.74784	-2.6274	30.875	-5.4198
128.37	-3.0014	57.506	-5.9256	0.74762	-2.6275	0.0042707	-0.005504	-0.0027702	0.66022	-1.3176	3988.8	24.131	-1.2224	83.36	-61.039	78.571	78.559	24.127	-1.2167	-5.9258	0.74784	-2.6274	30.875	-5.4198
128.37	-3.0033	57.506	-5.9256	0.74759	-2.6275	0.0046144	-0.0057726	-0.0030528	0.66022	-1.3176	3988.1	24.131	-1.2231	83.36	-60.989	78.572	78.559	24.127	-1.2167	-5.9258	0.74784	-2.6274	30.875	-5.4198
128.37	-3.0054	57.507	-5.9256	0.74756	-2.6275	0.0049388	-0.006013	-0.0033442	0.66022	-1.3176	3987.4	24.131	-1.224	83.359	-60.939	78.572	78.559	24.127	-1.2167	-5.9258	0.74784	-2.6274	30.875	-5.4198
128.37	-3.0075	57.507	-5.9256	0.74753	-2.6276	0.0052395	-0.006222	-0.0036434	0.66022	-1.3176	3986.7	24.132	-1.2249	83.359	-60.889	78.573	78.559	24.127	-1.2167	-5.9258	0.74784	-2.6274	30.875	-5.4198
128.37	-3.0098	57.508	-5.9255	0.7475	-2.6276	0.0055123	-0.0063971	-0.0039491	0.66022	-1.3176	3986.0	24.132	-1.2258	83.359	-60.838	78.574	78.559	24.127	-1.2167	-5.9258	0.74784	-2.6274	30.875	-5.4198
128.37	-3.0123	57.508	-5.9255	0.74747	-2.6276	0.0057534	-0.0065354	-0.0042601	0.66022	-1.3176	3985.3	24.132	-1.2268	83.359	-60.788	78.574	78.559	24.127	-1.2167	-5.9258	0.74784	-2.6274	30.875	-5.4198
128.37	-3.0148	57.508	-5.9255	0.74743	-2.6276	0.0059588	-0.0066345	-0.004575	0.66022	-1.3176	3984.6	24.132	-1.2279	83.359	-60.738	78.575	78.559	24.127	-1.2167	-5.9258	0.74784	-2.6274	30.875	-5.4198
128.37	-3.0175	57.508	-5.9255	0.7474	-2.6276	0.0061249	-0.0066917	-0.0048924	0.66022	-1.3176	3983.9	24.132	-1.229	83.359	-60.688	78.576	78.559	24.127	-1.2167	-5.9258	0.74784	-2.6274	30.875	-5.4198
128.37	-3.0203	57.508	-5.9254	0.74737	-2.6277	0.0062484	-0.006705	-0.005211	0.66022	-1.3176	3983.2	24.132	-1.2301	83.358	-60.637	78.576	78.559	24.127	-1.2167	-5.9258	0.74784	-2.6274	30.875	-5.4198
128.37	-3.0232	57.508	-5.9254	0.74733	-2.6277	0.0063259	-0.0066721	-0.0055291	0.66022	-1.3176	3982.5	24.133	-1.2313	83.358	-60.588	78.577	78.559	24.127	-1.2167	-5.9258	0.74784	-2.6274	30.875	-5.4198
128.37	-3.0263	57.508	-5.9254	0.7473	-2.6277	0.0063544	-0.0065911	-0.0058452	0.66022	-1.3176	3981.8	24.133	-1.2325	83.358	-60.538	78.578	78.559	24.127	-1.2167	-5.9258	0.74784	-2.6274	30.875	-5.4198
128.37	-3.0294	57.508	-5.9253	0.74727	-2.6278	0.0063312	-0.00646	-0.0061578	0.66022	-1.3176	3981.1	24.133	-1.2338	83.358	-60.489	78.578	78.559	24.127	-1.2167	-5.9258	0.74784	-2.6274	30.875	-5.4198
128.36	-3.0326	57.508	-5.9253	0.74724	-2.6278	0.0062538	-0.0062774	-0.0064653	0.66022	-1.3176	3980.4	24.133	-1.2351	83.357	-60.44	78.579	78.559	24.127	-1.2167	-5.9258	0.74784	-2.6274	30.875	-5.4198
128.36	-3.036	57.507	-5.9253	0.7472	-2.6278	0.0061198	-0.0060417	-0.0067659	0.66022	-1.3176	3979.7	24.132	-1.2365	83.357	-60.391	78.579	78.559	24.127	-1.2167	-5.9258	0.74784	-2.6274	30.875	-5.4198
128.36	-3.0394	57.507	-5.9252	0.74718	-2.6279	0.0059272	-0.0057515	-0.007058	0.66022	-1.3176	3979.0	24.132	-1.2379	83.357	-60.343	78.58	78.559	24.127	-1.2167	-5.9258	0.74784	-2.6274	30.875	-5.4198
128.36	-3.0429	57.506	-5.9252	0.74715	-2.6279	0.0056741	-0.0054059	-0.0073399	0.66022	-1.3176	3978.3	24.132	-1.2393	83.357	-60.295	78.581	78.559	24.127	-1.2167	-5.9258	0.74784	-2.6274	30.875	-5.4198
128.36	-3.0465	57.505	-5.9252	0.74712	-2.6279	0.005359	-0.0050039	-0.0076099	0.66022	-1.3176	3977.6	24.132	-1.2408	83.356	-60.248	78.581	78.559	24.127	-1.2167	-5.9258	0.74784	-2.6274	30.875	-5.4198
128.36	-3.0502	57.505	-5.9252	0.7471	-2.628	0.0049805	-0.0045446	-0.0078664	0.66022	-1.3176	3976.9	24.132	-1.2423	83.356	-60.202	78.582	78.559	24.127	-1.2167	-5.9258	0.74784	-2.6274	30.875	-5.4198
128.36	-3.0539	57.503	-5.9251	0.74708	-2.628	0.0045378	-0.0040276	-0.0081075	0.66022	-1.3176	3976.2	24.131	-1.2438	83.356	-60.156	78.582	78.559	24.127	-1.2167	-5.9258	0.74784	-2.6274	30.875	-5.4198
128.36	-3.0577	57.502	-5.9251	0.74706	-2.628	0.0040299	-0.0034526	-0.0083317	0.66022	-1.3176	3975.5	24.131	-1.2454	83.356	-60.111	78.583	78.559	24.127	-1.2167	-5.9258	0.74784	-2.6274	30.875	-5.4198
128.36	-3.0616	57.501	-5.9251	0.74704	-2.6281	0.0034563	-0.0028192	-0.0085372	0.66022	-1.3176	3974.8	24.13	-1.247	83.355	-60.066	78.583	78.559	24.127	-1.2167	-5.9258	0.74784	-2.6274	30.875	-5.4198
128.36	-3.0655	57.499	-5.9251	0.74703	-2.6281	0.0028168	-0.0021276	-0.0087223	0.66022	-1.3176	3974.1	24.13	-1.2486	83.355	-60.022	78.584	78.559	24.127	-1.2167	-5.9258	0.74784	-2.6274	30.875	-5.4198
128.36	-3.0695	57.498	-5.9251	0.74702	-2.6282	0.0021114	-0.001378	-0.0088855	0.66022	-1.3176	3973.4	24.129	-1.2502	83.355	-59.979	78.584	78.559	24.127	-1.2167	-5.9258	0.74784	-2.6274	30.875	-5.4198
128.36	-3.0735	57.496	-5.9251	0.74702	-2.6282	0.0013403	-0.0005707	-0.009025	0.66022	-1.3176	3972.7	24.128	-1.2518	83.354	-59.937	78.585	78.559	24.127	-1.2167	-5.9258	0.74784	-2.6274	30.875	-5.4198
128.36	-3.0776	57.494	-5.9251	0.74701	-2.6283	0.00050399	0.00029366	-0.0091395	0.66022	-1.3176	3972.0	24.127	-1.2535	83.354	-59.895	78.585	78.559	24.127	-1.2167	-5.9258	0.74784	-2.6274	30.875	-5.4198
128.36	-3.0817	57.492	-5.9251	0.74702	-2.6283	-0.00039672	0.0012143	-0.0092272	0.66022	-1.3176	3971.3	24.127	-1.2552	83.354	-59.854	78.586	78.559	24.127	-1.2167	-5.9258	0.74784	-2.6274	30.875	-5.4198
128.36	-3.0858	57.489	-5.9251	0.74703	-2.6284	-0.0013609	0.0021903	-0.0092867	0.66022	-1.3176	3970.6	24.126	-1.2568	83.353	-59.815	78.587	78.559	24.127	-1.2167	-5.9258	0.74784	-2.6274	30.875	-5.4198
128.37	-3.0899	57.487	-5.9251	0.74704	-2.6284	-0.0023872	0.0032206	-0.0093165	0.66022	-1.3176	3969.9	24.125	-1.2585	83.353	-59.776	78.587	78.559	24.127	-1.2167	-5.9258	0.74784	-2.6274	30.875	-5.4198
128.37	-3.094	57.484	-5.9251	0.74706	-2.6284	-0.0034742	0.0043037	-0.0093154	0.66022	-1.3176	3969.2	24.124	-1.2602	83.353	-59.738	78.588	78.559	24.127	-1.2167	-5.9258	0.74784	-2.6274	30.875	-5.4198
128.37	-3.0982	57.481	-5.9251	0.74708	-2.6285	-0.0046203	0.0054383	-0.0092818	0.66022	-1.3176	3968.5	24.122	-1.2619	83.353	-59.701	78.588	78.559	24.127	-1.2167	-5.9258	0.74784	-2.6274	30.875	-5.4198
128.37	-3.1023	57.478	-5.9251	0.74711	-2.6285	-0.0058234	0.0066227	-0.0092147	0.66022	-1.3176	3967.8	24.121	-1.2636	83.352	-59.665	78.589	78.559	24.127	-1.2167	-5.9258	0.74784	-2.6274	30.875	-5.4198
128.37	-3.1065	57.475	-5.9252	0.74715	-2.6286	-0.0070815	0.0078551	-0.0091127	0.66022	-1.3176	3967.1	24.12	-1.2653	83.352	-59.63	78.589	78.559	24.127	-1.2167	-5.9258	0.74784	-2.6274	30.875	-5.4198
128.37	-3.1106	57.472	-5.9252	0.74719	-2.6286	-0.0083922	0.0091335	-0.0089747	0.66022	-1.3176	3966.4	24.118	-1.267	83.352	-59.596	78.59	78.559	24.127	-1.2167	-5.9258	0.74784	-2.6274	30.875	-5.4198
128.37	-3.1147	57.468	-5.9252	0.74724	-2.6287	-0.0097529	0.010456	-0.0087997	0.66022	-1.3176	3965.7	24.117	-1.2686	83.351	-59.563	78.59	78.559	24.127	-1.2167	-5.9258	0.74784	-2.6274	30.875	-5.4198
128.37	-3.1188	57.464	-5.9253	0.7473	-2.6287	-0.011161	0.01182	-0.0085867	0.66022	-1.3176	3965.0	24.116	-1.2703	83.351	-59.531	78.591	78.559	24.127	-1.2167	-5.9258	0.74784	-2.6274	30.875	-5.4198
128.37	-3.1228	57.461	-5.9254	0.74736	-2.6288	-0.012614	0.013223	-0.0083348	0.66022	-1.3176	3964.3	24.114	-1.272	83.351	-59.5	78.591	78.559	24.127	-1.2167	-5.9258	0.74784	-2.6274	30.875	-5.4198
128.37	-3.1268	57.457	-5.9254	0.74743	-2.6288	-0.014107	0.014664	-0.0080431	0.66022	-1.3176	3963.6	24.112	-1.2736	83.35	-59.47	78.592	78.559	24.127	-1.2167	-5.9258	0.74784	-2.6274	30.875	-5.4198
128.37	-3.1308	57.453	-5.9255	0.74751	-2.6288	-0.015639	0.016138	-0.007711	0.66022	-1.3176	3962.9	24.111	-1.2752	83.35	-59.441	78.592	78.559	24.127	-1.2167	-5.9258	0.74784	-2.6274	30.875	-5.4198
128.37	-3.1347	57.448	-5.9256	0.74759	-2.6289	-0.017206	0.017644	-0.0073378	0.66022	-1.3176	3962.2	24.109	-1.2768	83.35	-59.414	78.593	78.559	24.127	-1.2167	-5.9258	0.74784	-2.6274	30.875	-5.4198
128.38	-3.1386	57.444	-5.9257	0.74768	-2.6289	-0.018804	0.019178	-0.0069229	0.66022	-1.3176	3961.5	24.107	-1.2784	83.35	-59.387	78.594	78.559	24.127	-1.2167	-5.9258	0.74784	-2.6274	30.875	-5.4198
128.38	-3.1424	57.439	-5.9258	0.74778	-2.6289	-0.02043	0.020738	-0.0064658	0.66022	-1.3176	3960.8	24.105	-1.28	83.349	-59.362	78.594	78.559	24.127	-1.2167	-5.9258	0.74784	-2.6274	30.875	-5.4198
128.38	-3.1462	57.435	-5.9259	0.74789	-2.629	-0.022079	0.022321	-0.0059663	0.66022	-1.3176	3960.1	24.103	-1.2815	83.349	-59.338	78.595	78.559	24.127	-1.2167	-5.9258	0.74784	-2.6274	30.875	-5.4198
128.38	-3.1499	57.43	-5.926	0.74801	-2.629	-0.023748	0.023923	-0.005424	0.66022	-1.3176	3959.4	24.101	-1.283	83.349	-59.315	78.595	78.559	24.127	-1.2167	-5.9258	0.74784	-2.6274	30.875	-5.4198
128.38	-3.1536	57.425	-5.9261	0.74813	-2.629	-0.025434	0.025541	-0.0048387	0.66022	-1.3176	3958.7	24.099	-1.2845	83.348	-59.293	78.596	78.559	24.127	-1.2167	-5.9258	0.74784	-2.6274	30.875	-5.4198
128.38	-3.1571	57.42	-5.9262	0.74826	-2.6291	-0.027131	0.027173	-0.0042103	0.66022	-1.3176	3958.0	24.097	-1.286	83.348	-59.273	78.597	78.559	24.127	-1.2167	-5.9258	0.74784	-2.6274	30.875	-5.4198
128.39	-3.1606	57.415	-5.9264	0.7484	-2.6291	-0.028836	0.028814	-0.003539	0.66022	-1.3176	3957.3	24.094	-1.2874	83.348	-59.253	78.597	78.559	24.127	-1.2167	-5.9258	0.74784	-2.6274	30.875	-5.4198
128.39	-3.164	57.409	-5.9265	0.74855	-2.6291	-0.030545	0.030462	-0.0028247	0.66022	-1.3176	3956.6	24.092	-1.2888	83.348	-59.235	78.598	78.559	24.127	-1.2167	-5.9258	0.74784	-2.6274	30.875	-5.4198
128.39	-3.1674	57.404	-5.9267	0.74871	-2.6291	-0.032254	0.032112	-0.0020677	0.66022	-1.3176	3955.9	24.09	-1.2902	83.348	-59.218	78.598	78.559	24.127	-1.2167	-5.9258	0.74784	-2.6274	30.875	-5.4198
128.39	-3.1706	57.399	-5.9269	0.74887	-2.6291	-0.033958	0.033762	-0.0012682	0.66022	-1.3176	3955.2	24.087	-1.2915	83.347	-59.202	78.599	78.559	24.127	-1.2167	-5.9258	0.74784	-2.6274	30.875	-5.4198
128.39	-3.1738	57.393	-5.927	0.74904	-2.6291	-0.035653	0.035409	-0.00042679	0.66022	-1.3176	3954.5	24.085	-1.2928	83.347	-59.188	78.6	78.559	24.127	-1.2167	-5.9258	0.74784	-2.6274	30.875	-5.4198
128.4	-3.1769	57.387	-5.9272	0.74922	-2.6291	-0.037335	0.037048	0.00045616	0.66022	-1.3176	3953.8	24.083	-1.294	83.347	-59.175	78.6	78.559	24.127	-1.2167	-5.9258	0.74784	-2.6274	30.875	-5.4198
128.4	-3.1799	57.382	-5.9274	0.74941	-2.6291	-0.039	0.038676	0.00138	0.66022	-1.3176	3953.1	24.08	-1.2953	83.347	-59.163	78.601	78.559	24.127	-1.2167	-5.9258	0.74784	-2.6274	30.875	-5.4198
128.4	-3.1828	57.376	-5.9276	0.74961	-2.6291	-0.040643	0.04029	0.0023441	0.66022	-1.3176	3952.4	24.078	-1.2964	83.347	-59.152	78.602	78.559	24.127	-1.2167	-5.9258	0.74784	-2.6274	30.875	-5.4198
128.4	-3.1856	57.37	-5.9278	0.74982	-2.6291	-0.04226	0.041886	0.0033477	0.66022	-1.3176	3951.7	24.075	-1.2976	83.346	-59.142	78.602	78.559	24.127	-1.2167	-5.9258	0.74784	-2.6274	30.875	-5.4198
128.4	-3.1883	57.364	-5.928	0.75003	-2.6291	-0.043847	0.043462	0.0043898	0.66022	-1.3176	3951.0	24.072	-1.2987	83.346	-59.134	78.603	78.559	24.127	-1.2167	-5.9258	0.74784	-2.6274	30.875	-5.4198
128.41	-3.1909	57.358	-5.9282	0.75025	-2.629	-0.045401	0.045013	0.0054695	0.66022	-1.3176	3950.3	24.07	-1.2998	83.346	-59.127	78.604	78.559	24.127	-1.2167	-5.9258	0.74784	-2.6274	30.875	-5.4198
128.41	-3.1934	57.352	-5.9285	0.75048	-2.629	-0.046917	0.046536	0.0065859	0.66022	-1.3176	3949.6	24.067	-1.3008	83.346	-59.121	78.604	78.559	24.127	-1.2167	-5.9258	0.74784	-2.6274	30.875	-5.4198
128.41	-3.1959	57.346	-5.9287	0.75072	-2.629	-0.04839	0.048028	0.0077376	0.66022	-1.3176	3948.9	24.064	-1.3018	83.346	-59.116	78.605	78.559	24.127	-1.2167	-5.9258	0.74784	-2.6274	30.875	-5.4198
128.41	-3.1982	57.34	-5.929	0.75096	-2.6289	-0.049818	0.049487	0.0089236	0.66022	-1.3176	3948.2	24.062	-1.3027	83.346	-59.113	78.606	78.559	24.127	-1.2167	-5.9258	0.74784	-2.6274	30.875	-5.4198
128.42	-3.2004	57.334	-5.9292	0.75121	-2.6289	-0.051197	0.050908	0.010142	0.66022	-1.3176	3947.5	24.059	-1.3037	83.346	-59.111	78.607	78.559	24.127	-1.2167	-5.9258	0.74784	-2.6274	30.875	-5.4198
128.42	-3.2026	57.327	-5.9295	0.75147	-2.6288	-0.052522	0.052288	0.011393	0.66022	-1.3176	3946.8	24.056	-1.3045	83.346	-59.11	78.607	78.559	24.127	-1.2167	-5.9258	0.74784	-2.6274	30.875	-5.4198
128.42	-3.2046	57.321	-5.9297	0.75173	-2.6288	-0.053791	0.053626	0.012673	0.66022	-1.3176	3946.1	24.054	-1.3054	83.346	-59.11	78.608	78.559	24.127	-1.2167	-5.9258	0.74784	-2.6274	30.875	-5.4198
128.42	-3.2066	57.315	-5.93	0.75201	-2.6287	-0.055	0.054917	0.013982	0.66022	-1.3176	3945.4	24.051	-1.3062	83.346	-59.112	78.609	78.559	24.127	-1.2167	-5.9258	0.74784	-2.6274	30.875	-5.4198
128.43	-3.2085	57.309	-5.9303	0.75228	-2.6286	-0.056145	0.056159	0.015318	0.66022	-1.3176	3944.7	24.048	-1.3069	83.346	-59.114	78.61	78.559	24.127	-1.2167	-5.9258	0.74784	-2.6274	30.875	-5.4198
128.43	-3.2103	57.303	-5.9306	0.75257	-2.6286	-0.057224	0.057349	0.01668	0.66022	-1.3176	3944.0	24.045	-1.3077	83.346	-59.118	78.61	78.559	24.127	-1.2167	-5.9258	0.74784	-2.6274	30.875	-5.4198
128.43	-3.212	57.297	-5.9309	0.75286	-2.6285	-0.058234	0.058485	0.018065	0.66022	-1.3176	3943.3	24.043	-1.3084	83.346	-59.124	78.611	78.559	24.127	-1.2167	-5.9258	0.74784	-2.6274	30.875	-5.4198
128.44	-3.2136	57.29	-5.9312	0.75315	-2.6284	-0.059172	0.059565	0.019472	0.66022	-1.3176	3942.6	24.04	-1.309	83.346	-59.13	78.612	78.559	24.127	-1.2167	-5.9258	0.74784	-2.6274	30.875	-5.4198
128.44	-3.2151	57.284	-5.9315	0.75345	-2.6283	-0.060034	0.060585	0.020899	0.66022	-1.3176	3941.9	24.037	-1.3096	83.346	-59.138	78.613	78.559	24.127	-1.2167	-5.9258	0.74784	-2.6274	30.875	-5.4198
128.44	-3.2166	57.278	-5.9318	0.75376	-2.6282	-0.06082	0.061543	0.022344	0.66022	-1.3176	3941.2	24.034	-1.3102	83.346	-59.146	78.614	78.559	24.127	-1.2167	-5.9258	0.74784	-2.6274	30.875	-5.4198
128.44	-3.2179	57.272	-5.9321	0.75407	-2.6281	-0.061526	0.062438	0.023805	0.66022	-1.3176	3940.5	24.032	-1.3108	83.346	-59.156	78.615	78.559	24.127	-1.2167	-5.9258	0.74784	-2.6274	30.875	-5.4198
128.45	-3.2192	57.266	-5.9324	0.75438	-2.6279	-0.06215	0.063268	0.02528	0.66022	-1.3176	3939.8	24.029	-1.3113	83.346	-59.168	78.616	78.559	24.127	-1.2167	-5.9258	0.74784	-2.6274	30.875	-5.4198
128.45	-3.2205	57.26	-5.9327	0.7547	-2.6278	-0.062691	0.06403	0.026768	0.66022	-1.3176	3939.1	24.026	-1.3118	83.346	-59.18	78.617	78.559	24.127	-1.2167	-5.9258	0.74784	-2.6274	30.875	-5.4198
128.45	-3.2216	57.255	-5.933	0.75502	-2.6277	-0.063146	0.064724	0.028266	0.66022	-1.3176	3938.4	24.024	-1.3123	83.346	-59.193	78.617	78.559	24.127	-1.2167	-5.9258	0.74784	-2.6274	30.875	-5.4198
128.45	-3.2227	57.249	-5.9333	0.75535	-2.6275	-0.063515	0.065347	0.029772	0.66022	-1.3176	3937.7	24.021	-1.3127	83.346	-59.208	78.618	78.559	24.127	-1.2167	-5.9258	0.74784	-2.6274	30.875	-5.4198
128.46	-3.2237	57.243	-5.9336	0.75568	-2.6274	-0.063795	0.065897	0.031284	0.66022	-1.3176	3937.0	24.019	-1.3131	83.346	-59.224	78.619	78.559	24.127	-1.2167	-5.9258	0.74784	-2.6274	30.875	-5.4198
128.46	-3.2247	57.237	-5.9339	0.75601	-2.6272	-0.063986	0.066375	0.0328	0.66022	-1.3176	3936.3	24.016	-1.3135	83.346	-59.241	78.62	78.559	24.127	-1.2167	-5.9258	0.74784	-2.6274	30.875	-5.4198
128.46	-3.2256	57.232	-5.9343	0.75634	-2.627	-0.064087	0.066778	0.034318	0.66022	-1.3176	3935.6	24.013	-1.3139	83.346	-59.259	78.621	78.559	24.127	-1.2167	-5.9258	0.74784	-2.6274	30.875	-5.4198
128.47	-3.2264	57.226	-5.9346	0.75667	-2.6269	-0.064098	0.067106	0.035835	0.66022	-1.3176	3934.9	24.011	-1.3142	83.347	-59.278	78.622	78.559	24.127	-1.2167	-5.9258	0.74784	-2.6274	30.875	-5.4198
128.47	-3.2272	57.221	-5.9349	0.75701	-2.6267	-0.064017	0.067358	0.037351	0.66022	-1.3176	3934.2	24.008	-1.3146	83.347	-59.298	78.623	78.559	24.127	-1.2167	-5.9258	0.74784	-2.6274	30.875	-5.4198
128.47	-3.228	57.215	-5.9352	0.75735	-2.6265	-0.063844	0.067533	0.038861	0.66022	-1.3176	3933.5	24.006	-1.3149	83.347	-59.319	78.624	78.559	24.127	-1.2167	-5.9258	0.74784	-2.6274	30.875	-5.4198
128.47	-3.2287	57.21	-5.9355	0.75769	-2.6263	-0.063579	0.067631	0.040365	0.66022	-1.3176	3932.8	24.004	-1.3152	83.347	-59.341	78.625	78.559	24.127	-1.2167	-5.9258	0.74784	-2.6274	30.875	-5.4198
128.48	-3.2294	57.205	-5.9359	0.75802	-2.6261	-0.063223	0.067652	0.04186	0.66022	-1.3176	3932.1	24.001	-1.3154	83.347	-59.365	78.626	78.559	24.127	-1.2167	-5.9258	0.74784	-2.6274	30.875	-5.4198
128.48	-3.23	57.2	-5.9362	0.75836	-2.6259	-0.062238	0.067689	0.042742	0.66022	-1.3176	3931.4	23.999	-1.3157	83.348	-59.389	78.627	78.559	24.127	-1.2167	-5.9258	0.74784	-2.6274	30.875	-5.4198
128.48	-3.2306	57.195	-5.9365	0.7587	-2.6257	-0.060559	0.067774	0.04288	0.66022	-1.3176	3930.7	23.997	-1.3159	83.348	-59.414	78.628	78.559	24.127	-1.2167	-5.9258	0.74784	-2.6274	30.875	-5.4198
128.48	-3.2312	57.19	-5.9368	0.75904	-2.6254	-0.058883	0.067791	0.043033	0.66022	-1.3176	3930.1	23.994	-1.3162	83.348	-59.441	78.63	78.559	24.127	-1.2167	-5.9258	0.74784	-2.6274	30.875	-5.4198
128.49	-3.2317	57.186	-5.9371	0.75938	-2.6252	-0.057208	0.067742	0.043203	0.66022	-1.3176	3929.4	23.992	-1.3164	83.349	-59.468	78.631	78.559	24.127	-1.2167	-5.9258	0.74784	-2.6274	30.875	-5.4198
128.49	-3.2322	57.181	-5.9374	0.75972	-2.625	-0.055533	0.067624	0.043387	0.66022	-1.3176	3928.7	23.99	-1.3166	83.349	-59.496	78.632	78.559	24.127	-1.2167	-5.9258	0.74784	-2.6274	30.875	-5.4198
128.49	-3.2326	57.177	-5.9376	0.76005	-2.6248	-0.053858	0.067437	0.043587	0.66022	-1.3176	3928.0	23.988	-1.3167	83.349	-59.526	78.633	78.559	24.127	-1.2167	-5.9258	0.74784	-2.6274	30.875	-5.4198
128.5	-3.233	57.172	-5.9379	0.76039	-2.6246	-0.05218	0.067181	0.0438	0.66022	-1.3176	3927.3	23.986	-1.3169	83.35	-59.556	78.634	78.559	24.127	-1.2167	-5.9258	0.74784	-2.6274	30.875	-5.4198
128.5	-3.2334	57.168	-5.9382	0.76073	-2.6244	-0.0505	0.066856	0.044027	0.66022	-1.3176	3926.6	23.984	-1.317	83.35	-59.587	78.635	78.559	24.127	-1.2167	-5.9258	0.74784	-2.6274	30.875	-5.4198
128.5	-3.2337	57.164	-5.9384	0.76106	-2.6241	-0.048816	0.066461	0.044267	0.66022	-1.3176	3925.9	23.982	-1.3171	83.35	-59.619	78.636	78.559	24.127	-1.2167	-5.9258	0.74784	-2.6274	30.875	-5.4198
128.5	-3.234	57.16	-5.9386	0.76139	-2.6239	-0.047127	0.065996	0.044519	0.66022	-1.3176	3925.2	23.98	-1.3172	83.351	-59.651	78.638	78.559	24.127	-1.2167	-5.9258	0.74784	-2.6274	30.875	-5.4198
128.51	-3.2342	57.156	-5.9389	0.76172	-2.6237	-0.045432	0.065462	0.044783	0.66022	-1.3176	3924.5	23.978	-1.3173	83.351	-59.685	78.639	78.559	24.127	-1.2167	-5.9258	0.74784	-2.6274	30.875	-5.4198
128.51	-3.2344	57.152	-5.9391	0.76205	-2.6235	-0.043732	0.064857	0.045057	0.66022	-1.3176	3923.8	23.977	-1.3174	83.351	-59.719	78.64	78.559	24.127	-1.2167	-5.9258	0.74784	-2.6274	30.875	-5.4198
128.51	-3.2345	57.149	-5.9393	0.76237	-2.6232	-0.042024	0.064183	0.045341	0.66022	-1.3176	3923.1	23.975	-1.3174	83.352	-59.754	78.641	78.559	24.127	-1.2167	-5.9258	0.74784	-2.6274	30.875	-5.4198
128.51	-3.2346	57.145	-5.9395	0.76269	-2.623	-0.040308	0.063439	0.045633	0.66022	-1.3176	3922.4	23.973	-1.3175	83.352	-59.79	78.642	78.559	24.127	-1.2167	-5.9258	0.74784	-2.6274	30.875	-5.4198
128.51	-3.2346	57.142	-5.9397	0.763	-2.6228	-0.038584	0.062626	0.045933	0.66022	-1.3176	3921.7	23.972	-1.3175	83.353	-59.827	78.644	78.559	24.127	-1.2167	-5.9258	0.74784	-2.6274	30.875	-5.4198
128.52	-3.2347	57.139	-5.9399	0.76331	-2.6226	-0.036852	0.061745	0.046241	0.66022	-1.3176	3921.0	23.97	-1.3175	83.353	-59.864	78.645	78.559	24.127	-1.2167	-5.9258	0.74784	-2.6274	30.875	-5.4198
128.52	-3.2347	57.136	-5.9401	0.76362	-2.6223	-0.035111	0.060795	0.046553	0.66022	-1.3176	3920.3	23.969	-1.3175	83.354	-59.902	78.646	78.559	24.127	-1.2167	-5.9258	0.74784	-2.6274	30.875	-5.4198
128.52	-3.2346	57.133	-5.9403	0.76392	-2.6221	-0.03336	0.059777	0.046871	0.66022	-1.3176	3919.6	23.967	-1.3175	83.354	-59.941	78.647	78.559	24.127	-1.2167	-5.9258	0.74784	-2.6274	30.875	-5.4198
128.52	-3.2345	57.131	-5.9404	0.76422	-2.6218	-0.0316	0.058693	0.047192	0.66022	-1.3176	3918.9	23.966	-1.3174	83.354	-59.98	78.649	78.559	24.127	-1.2167	-5.9258	0.74784	-2.6274	30.875	-5.4198
128.52	-3.2344	57.128	-5.9406	0.76451	-2.6216	-0.02983	0.057544	0.047516	0.66022	-1.3176	3918.2	23.965	-1.3174	83.355	-60.02	78.65	78.559	24.127	-1.2167	-5.9258	0.74784	-2.6274	30.875	-5.4198
128.53	-3.2343	57.126	-5.9407	0.76479	-2.6214	-0.028051	0.056329	0.04784	0.66022	-1.3176	3917.5	23.963	-1.3173	83.355	-60.06	78.651	78.559	24.127	-1.2167	-5.9258	0.74784	-2.6274	30.875	-5.4198
128.53	-3.2341	57.123	-5.9408	0.76507	-2.6211	-0.026262	0.05505	0.048165	0.66022	-1.3176	3916.8	23.962	-1.3172	83.356	-60.101	78.653	78.559	24.127	-1.2167	-5.9258	0.74784	-2.6274	30.875	-5.4198
128.53	-3.234	57.121	-5.941	0.76534	-2.6209	-0.024464	0.05371	0.048488	0.66022	-1.3176	3916.1	23.961	-1.3171	83.356	-60.143	78.654	78.559	24.127	-1.2167	-5.9258	0.74784	-2.6274	30.875	-5.4198
128.53	-3.2338	57.12	-5.9411	0.76561	-2.6206	-0.022656	0.052308	0.048809	0.66022	-1.3176	3915.4	23.96	-1.3171	83.357	-60.185	78.655	78.559	24.127	-1.2167	-5.9258	0.74784	-2.6274	30.875	-5.4198
128.53	-3.2335	57.118	-5.9412	0.76587	-2.6204	-0.020841	0.050846	0.049126	0.66022	-1.3176	3914.7	23.959	-1.317	83.358	-60.227	78.656	78.559	24.127	-1.2167	-5.9258	0.74784	-2.6274	30.875	-5.4198
128.54	-3.2333	57.116	-5.9413	0.76612	-2.6202	-0.019016	0.049327	0.049437	0.66022	-1.3176	3914.0	23.958	-1.3169	83.358	-60.27	78.658	78.559	24.127	-1.2167	-5.9258	0.74784	-2.6274	30.875	-5.4198
128.54	-3.2331	57.115	-5.9414	0.76636	-2.6199	-0.017185	0.047751	0.049741	0.66022	-1.3176	3913.3	23.958	-1.3168	83.359	-60.313	78.659	78.559	24.127	-1.2167	-5.9258	0.74784	-2.6274	30.875	-5.4198
128.54	-3.2328	57.113	-5.9415	0.76659	-2.6197	-0.015346	0.046121	0.050038	0.66022	-1.3176	3912.6	23.957	-1.3167	83.359	-60.356	78.66	78.559	24.127	-1.2167	-5.9258	0.74784	-2.6274	30.875	-5.4198
128.54	-3.2326	57.112	-5.9415	0.76682	-2.6194	-0.013501	0.044439	0.050325	0.66022	-1.3176	3911.9	23.956	-1.3165	83.36	-60.4	78.662	78.559	24.127	-1.2167	-5.9258	0.74784	-2.6274	30.875	-5.4198
128.54	-3.2324	57.111	-5.9416	0.76704	-2.6192	-0.011651	0.042706	0.050601	0.66022	-1.3176	3911.2	23.956	-1.3164	83.36	-60.444	78.663	78.559	24.127	-1.2167	-5.9258	0.74784	-2.6274	30.875	-5.4198
128.54	-3.2321	57.11	-5.9417	0.76725	-2.6189	-0.0097962	0.040925	0.050864	0.66022	-1.3176	3910.5	23.955	-1.3163	83.361	-60.488	78.665	78.559	24.127	-1.2167	-5.9258	0.74784	-2.6274	30.875	-5.4198
128.55	-3.2319	57.11	-5.9417	0.76745	-2.6186	-0.0079383	0.039098	0.051114	0.66022	-1.3176	3909.8	23.954	-1.3162	83.361	-60.533	78.666	78.559	24.127	-1.2167	-5.9258	0.74784	-2.6274	30.875	-5.4198
128.55	-3.2317	57.109	-5.9417	0.76764	-2.6184	-0.0060782	0.037228	0.051349	0.66022	-1.3176	3909.1	23.954	-1.3161	83.362	-60.577	78.667	78.559	24.127	-1.2167	-5.9258	0.74784	-2.6274	30.875	-5.4198
128.55	-3.2315	57.108	-5.9418	0.76782	-2.6181	-0.0042172	0.035317	0.051567	0.66022	-1.3176	3908.4	23.954	-1.316	83.363	-60.622	78.669	78.559	24.127	-1.2167	-5.9258	0.74784	-2.6274	30.875	-5.4198
128.55	-3.2313	57.108	-5.9418	0.76799	-2.6179	-0.0023566	0.033367	0.051767	0.66022	-1.3176	3907.7	23.953	-1.316	83.363	-60.666	78.67	78.559	24.127	-1.2167	-5.9258	0.74784	-2.6274	30.875	-5.4198
128.55	-3.2311	57.108	-5.9418	0.76815	-2.6176	-0.00049784	0.031381	0.051947	0.66022	-1.3176	3907.0	23.953	-1.3159	83.364	-60.711	78.671	78.559	24.127	-1.2167	-5.9258	0.74784	-2.6274	30.875	-5.4198
128.55	-3.231	57.108	-5.9418	0.7683	-2.6174	0.0013576	0.029362	0.052107	0.66022	-1.3176	3906.3	23.953	-1.3158	83.364	-60.756	78.673	78.559	24.127	-1.2167	-5.9258	0.74784	-2.6274	30.875	-5.4198
128.55	-3.2309	57.108	-5.9418	0.76845	-2.6171	0.0032082	0.027314	0.052244	0.66022	-1.3176	3905.6	23.953	-1.3158	83.365	-60.8	78.674	78.559	24.127	-1.2167	-5.9258	0.74784	-2.6274	30.875	-5.4198
128.55	-3.2308	57.108	-5.9418	0.76858	-2.6168	0.0050523	0.025238	0.052358	0.66022	-1.3176	3904.9	23.953	-1.3157	83.366	-60.845	78.676	78.559	24.127	-1.2167	-5.9258	0.74784	-2.6274	30.875	-5.4198
128.55	-3.2308	57.108	-5.9417	0.7687	-2.6166	0.0068881	0.023137	0.052447	0.66022	-1.3176	3904.2	23.952	-1.3157	83.366	-60.889	78.677	78.559	24.127	-1.2167	-5.9258	0.74784	-2.6274	30.875	-5.4198
128.56	-3.2308	57.109	-5.9417	0.76881	-2.6163	0.0087139	0.021016	0.052509	0.66022	-1.3176	3903.5	23.952	-1.3157	83.367	-60.933	78.679	78.559	24.127	-1.2167	-5.9258	0.74784	-2.6274	30.875	-5.4198
128.56	-3.2308	57.109	-5.9416	0.76891	-2.616	0.010528	0.018876	0.052545	0.66022	-1.3176	3902.8	23.952	-1.3157	83.367	-60.977	78.68	78.559	24.127	-1.2167	-5.9258	0.74784	-2.6274	30.875	-5.4198
128.56	-3.2309	57.11	-5.9416	0.769	-2.6158	0.012328	0.016722	0.052551	0.66022	-1.3176	3902.1	23.953	-1.3157	83.368	-61.02	78.681	78.559	24.127	-1.2167	-5.9258	0.74784	-2.6274	30.875	-5.4198
128.56	-3.231	57.11	-5.9415	0.76908	-2.6155	0.014112	0.014555	0.052527	0.66022	-1.3176	3901.4	23.953	-1.3157	83.369	-61.063	78.683	78.559	24.127	-1.2167	-5.9258	0.74784	-2.6274	30.875	-5.4198
128.56	-3.2311	57.111	-5.9414	0.76914	-2.6153	0.015879	0.012381	0.052473	0.66022	-1.3176	3900.7	23.953	-1.3158	83.369	-61.106	78.684	78.559	24.127	-1.2167	-5.9258	0.74784	-2.6274	30.875	-5.4198
128.56	-3.2314	57.112	-5.9414	0.7692	-2.615	0.017625	0.010201	0.052386	0.66022	-1.3176	3900.0	23.953	-1.3159	83.37	-61.148	78.686	78.559	24.127	-1.2167	-5.9258	0.74784	-2.6274	30.875	-5.4198
128.56	-3.2316	57.113	-5.9413	0.76925	-2.6147	0.01935	0.0080201	0.052266	0.66022	-1.3176	3899.3	23.953	-1.316	83.371	-61.19	78.687	78.559	24.127	-1.2167	-5.9258	0.74784	-2.6274	30.875	-5.4198
128.56	-3.232	57.114	-5.9412	0.76928	-2.6145	0.021051	0.0058405	0.052111	0.66022	-1.3176	3898.6	23.953	-1.3161	83.371	-61.231	78.688	78.559	24.127	-1.2167	-5.9258	0.74784	-2.6274	30.875	-5.4198
128.56	-3.2323	57.115	-5.9411	0.7693	-2.6142	0.022725	0.0036659	0.051922	0.66022	-1.3176	3897.9	23.954	-1.3162	83.372	-61.271	78.69	78.559	24.127	-1.2167	-5.9258	0.74784	-2.6274	30.875	-5.4198
128.56	-3.2328	57.116	-5.9409	0.76932	-2.614	0.024371	0.0014996	0.051696	0.66022	-1.3176	3897.2	23.954	-1.3164	83.372	-61.311	78.691	78.559	24.127	-1.2167	-5.9258	0.74784	-2.6274	30.875	-5.4198
128.56	-3.2333	57.118	-5.9408	0.76932	-2.6137	0.025987	-0.00065475	0.051434	0.66022	-1.3176	3896.5	23.954	-1.3166	83.373	-61.35	78.693	78.559	24.127	-1.2167	-5.9258	0.74784	-2.6274	30.875	-5.4198
128.56	-3.2338	57.119	-5.9407	0.76931	-2.6134	0.027569	-0.002794	0.051134	0.66022	-1.3176	3895.8	23.955	-1.3168	83.374	-61.388	78.694	78.559	24.127	-1.2167	-5.9258	0.74784	-2.6274	30.875	-5.4198
128.56	-3.2345	57.12	-5.9405	0.76929	-2.6132	0.029117	-0.0049146	0.050795	0.66022	-1.3176	3895.0	23.955	-1.3171	83.374	-61.425	78.696	78.559	24.127	-1.2167	-5.9258	0.74784	-2.6274	30.875	-5.4198
128.56	-3.2352	57.121	-5.9404	0.76926	-2.6129	0.030627	-0.0070133	0.050418	0.66022	-1.3176	3894.3	23.956	-1.3173	83.375	-61.462	78.697	78.559	24.127	-1.2167	-5.9258	0.74784	-2.6274	30.875	-5.4198
128.57	-3.2359	57.123	-5.9402	0.76922	-2.6127	0.032098	-0.0090867	0.050001	0.66022	-1.3176	3893.6	23.956	-1.3176	83.376	-61.497	78.698	78.559	24.127	-1.2167	-5.9258	0.74784	-2.6274	30.875	-5.4198
128.57	-3.2367	57.124	-5.9401	0.76917	-2.6124	0.033527	-0.011131	0.049545	0.66022	-1.3176	3892.9	23.957	-1.318	83.376	-61.532	78.7	78.559	24.127	-1.2167	-5.9258	0.74784	-2.6274	30.875	-5.4198
128.57	-3.2376	57.126	-5.9399	0.76911	-2.6122	0.034912	-0.013144	0.049047	0.66022	-1.3176	3892.2	23.957	-1.3183	83.377	-61.565	78.701	78.559	24.127	-1.2167	-5.9258	0.74784	-2.6274	30.875	-5.4198
128.57	-3.2386	57.127	-5.9397	0.76904	-2.6119	0.036251	-0.015122	0.04851	0.66022	-1.3176	3891.5	23.957	-1.3187	83.378	-61.597	78.703	78.559	24.127	-1.2167	-5.9258	0.74784	-2.6274	30.875	-5.4198
128.57	-3.2396	57.129	-5.9395	0.76896	-2.6117	0.037542	-0.017062	0.047931	0.66022	-1.3176	3890.8	23.958	-1.3191	83.378	-61.628	78.704	78.559	24.127	-1.2167	-5.9258	0.74784	-2.6274	30.875	-5.4198
128.57	-3.2407	57.13	-5.9393	0.76887	-2.6115	0.038782	-0.01896	0.047311	0.66022	-1.3176	3890.1	23.958	-1.3195	83.379	-61.658	78.706	78.559	24.127	-1.2167	-5.9258	0.74784	-2.6274	30.875	-5.4198
128.57	-3.2418	57.132	-5.9391	0.76877	-2.6112	0.039971	-0.020814	0.04665	0.66022	-1.3176	3889.4	23.959	-1.32	83.379	-61.686	78.707	78.559	24.127	-1.2167	-5.9258	0.74784	-2.6274	30.875	-5.4198
128.57	-3.2431	57.133	-5.9389	0.76866	-2.611	0.041105	-0.022621	0.045948	0.66022	-1.3176	3888.7	23.959	-1.3205	83.38	-61.713	78.708	78.559	24.127	-1.2167	-5.9258	0.74784	-2.6274	30.875	-5.4198
128.57	-3.2443	57.135	-5.9387	0.76854	-2.6108	0.042182	-0.024377	0.045205	0.66022	-1.3176	3888.0	23.96	-1.321	83.381	-61.739	78.71	78.559	24.127	-1.2167	-5.9258	0.74784	-2.6274	30.875	-5.4198
128.57	-3.2457	57.136	-5.9385	0.76842	-2.6105	0.043202	-0.02608	0.044422	0.66022	-1.3176	3887.3	23.96	-1.3215	83.381	-61.763	78.711	78.559	24.127	-1.2167	-5.9258	0.74784	-2.6274	30.875	-5.4198
128.57	-3.2471	57.137	-5.9383	0.76828	-2.6103	0.044161	-0.027728	0.043597	0.66022	-1.3176	3886.6	23.961	-1.3221	83.382	-61.786	78.713	78.559	24.127	-1.2167	-5.9258	0.74784	-2.6274	30.875	-5.4198
128.57	-3.2486	57.139	-5.9381	0.76814	-2.6101	0.045059	-0.029317	0.042732	0.66022	-1.3176	3885.9	23.961	-1.3227	83.383	-61.807	78.714	78.559	24.127	-1.2167	-5.9258	0.74784	-2.6274	30.875	-5.4198
128.57	-3.2501	57.14	-5.9379	0.76799	-2.6099	0.045894	-0.030845	0.041828	0.66022	-1.3176	3885.2	23.962	-1.3233	83.383	-61.827	78.716	78.559	24.127	-1.2167	-5.9258	0.74784	-2.6274	30.875	-5.4198
128.57	-3.2517	57.142	-5.9376	0.76783	-2.6097	0.046663	-0.03231	0.040884	0.66022	-1.3176	3884.5	23.962	-1.3239	83.384	-61.845	78.717	78.559	24.127	-1.2167	-5.9258	0.74784	-2.6274	30.875	-5.4198
128.57	-3.2534	57.143	-5.9374	0.76767	-2.6095	0.047366	-0.033709	0.039901	0.66022	-1.3176	3883.8	23.962	-1.3246	83.384	-61.861	78.718	78.559	24.127	-1.2167	-5.9258	0.74784	-2.6274	30.875	-5.4198
128.57	-3.2551	57.144	-5.9371	0.76749	-2.6093	0.048001	-0.035041	0.038881	0.66022	-1.3176	3883.1	23.963	-1.3253	83.385	-61.876	78.72	78.559	24.127	-1.2167	-5.9258	0.74784	-2.6274	30.875	-5.4198
128.57	-3.2568	57.145	-5.9369	0.76732	-2.6091	0.048567	-0.036302	0.037823	0.66022	-1.3176	3882.4	23.963	-1.326	83.386	-61.889	78.721	78.559	24.127	-1.2167	-5.9258	0.74784	-2.6274	30.875	-5.4198
128.57	-3.2586	57.146	-5.9367	0.76713	-2.6089	0.049063	-0.037492	0.036728	0.66022	-1.3176	3881.7	23.963	-1.3267	83.386	-61.901	78.723	78.559	24.127	-1.2167	-5.9258	0.74784	-2.6274	30.875	-5.4198
128.57	-3.2605	57.147	-5.9364	0.76694	-2.6087	0.049486	-0.038608	0.035599	0.66022	-1.3176	3881.0	23.964	-1.3275	83.387	-61.91	78.724	78.559	24.127	-1.2167	-5.9258	0.74784	-2.6274	30.875	-5.4198
128.58	-3.2624	57.148	-5.9362	0.76675	-2.6086	0.049838	-0.039649	0.034434	0.66022	-1.3176	3880.3	23.964	-1.3282	83.388	-61.918	78.725	78.559	24.127	-1.2167	-5.9258	0.74784	-2.6274	30.875	-5.4198
128.58	-3.2644	57.149	-5.9359	0.76654	-2.6084	0.050115	-0.040613	0.033237	0.66022	-1.3176	3879.6	23.964	-1.329	83.388	-61.924	78.727	78.559	24.127	-1.2167	-5.9258	0.74784	-2.6274	30.875	-5.4198
128.58	-3.2663	57.15	-5.9357	0.76634	-2.6082	0.050319	-0.041499	0.032007	0.66022	-1.3176	3878.9	23.964	-1.3298	83.389	-61.928	78.728	78.559	24.127	-1.2167	-5.9258	0.74784	-2.6274	30.875	-5.4198
128.58	-3.2684	57.151	-5.9354	0.76613	-2.6081	0.050448	-0.042306	0.030746	0.66022	-1.3176	3878.2	23.964	-1.3306	83.389	-61.93	78.73	78.559	24.127	-1.2167	-5.9258	0.74784	-2.6274	30.875	-5.4198
128.58	-3.2704	57.152	-5.9352	0.76592	-2.6079	0.050501	-0.043031	0.029455	0.66022	-1.3176	3877.5	23.965	-1.3315	83.39	-61.931	78.731	78.559	24.127	-1.2167	-5.9258	0.74784	-2.6274	30.875	-5.4198
128.58	-3.2725	57.152	-5.9349	0.7657	-2.6078	0.050478	-0.043676	0.028136	0.66022	-1.3176	3876.8	23.965	-1.3323	83.391	-61.93	78.732	78.559	24.127	-1.2167	-5.9258	0.74784	-2.6274	30.875	-5.4198
128.58	-3.2746	57.153	-5.9347	0.76548	-2.6076	0.050379	-0.044238	0.02679	0.66022	-1.3176	3876.1	23.965	-1.3332	83.391	-61.927	78.734	78.559	24.127	-1.2167	-5.9258	0.74784	-2.6274	30.875	-5.4198
128.58	-3.2768	57.153	-5.9344	0.76526	-2.6075	0.050204	-0.044717	0.025419	0.66022	-1.3176	3875.4	23.965	-1.334	83.392	-61.922	78.735	78.559	24.127	-1.2167	-5.9258	0.74784	-2.6274	30.875	-5.4198
128.58	-3.2789	57.153	-5.9342	0.76503	-2.6074	0.049952	-0.045112	0.024024	0.66022	-1.3176	3874.7	23.965	-1.3349	83.392	-61.916	78.737	78.559	24.127	-1.2167	-5.9258	0.74784	-2.6274	30.875	-5.4198
128.58	-3.2811	57.154	-5.9339	0.76481	-2.6073	0.049624	-0.045424	0.022606	0.66022	-1.3176	3874.0	23.965	-1.3358	83.393	-61.907	78.738	78.559	24.127	-1.2167	-5.9258	0.74784	-2.6274	30.875	-5.4198
128.58	-3.2833	57.154	-5.9337	0.76458	-2.6072	0.04922	-0.045652	0.021168	0.66022	-1.3176	3873.3	23.964	-1.3367	83.394	-61.897	78.739	78.559	24.127	-1.2167	-5.9258	0.74784	-2.6274	30.875	-5.4198
128.58	-3.2855	57.154	-5.9334	0.76435	-2.6071	0.04874	-0.045795	0.019712	0.66022	-1.3176	3872.6	23.964	-1.3375	83.394	-61.886	78.741	78.559	24.127	-1.2167	-5.9258	0.74784	-2.6274	30.875	-5.4198
128.59	-3.2877	57.154	-5.9332	0.76412	-2.607	0.048184	-0.045854	0.018238	0.66022	-1.3176	3871.9	23.964	-1.3384	83.395	-61.873	78.742	78.559	24.127	-1.2167	-5.9258	0.74784	-2.6274	30.875	-5.4198
128.59	-3.2899	57.153	-5.9329	0.76389	-2.6069	0.047554	-0.04583	0.016749	0.66022	-1.3176	3871.2	23.964	-1.3393	83.395	-61.858	78.744	78.559	24.127	-1.2167	-5.9258	0.74784	-2.6274	30.875	-5.4198
128.59	-3.2922	57.153	-5.9327	0.76366	-2.6068	0.04685	-0.045722	0.015247	0.66022	-1.3176	3870.5	23.964	-1.3402	83.396	-61.841	78.745	78.559	24.127	-1.2167	-5.9258	0.74784	-2.6274	30.875	-5.4198
128.59	-3.2944	57.153	-5.9325	0.76343	-2.6067	0.046073	-0.045532	0.013733	0.66022	-1.3176	3869.8	23.963	-1.3411	83.397	-61.823	78.746	78.559	24.127	-1.2167	-5.9258	0.74784	-2.6274	30.875	-5.4198
128.59	-3.2965	57.152	-5.9322	0.76321	-2.6067	0.045224	-0.045259	0.012209	0.66022	-1.3176	3869.1	23.963	-1.342	83.397	-61.804	78.748	78.559	24.127	-1.2167	-5.9258	0.74784	-2.6274	30.875	-5.4198
128.59	-3.2987	57.152	-5.932	0.76298	-2.6066	0.044304	-0.044904	0.010679	0.66022	-1.3176	3868.4	23.962	-1.3429	83.398	-61.783	78.749	78.559	24.127	-1.2167	-5.9258	0.74784	-2.6274	30.875	-5.4198
128.59	-3.3009	57.151	-5.9318	0.76276	-2.6065	0.043314	-0.04447	0.0091422	0.66022	-1.3176	3867.7	23.962	-1.3437	83.398	-61.761	78.751	78.559	24.127	-1.2167	-5.9258	0.74784	-2.6274	30.875	-5.4198
128.59	-3.303	57.15	-5.9316	0.76254	-2.6065	0.042255	-0.043956	0.0076022	0.66022	-1.3176	3867.0	23.961	-1.3446	83.399	-61.737	78.752	78.559	24.127	-1.2167	-5.9258	0.74784	-2.6274	30.875	-5.4198
128.6	-3.3051	57.149	-5.9314	0.76232	-2.6065	0.04113	-0.043364	0.0060607	0.66022	-1.3176	3866.3	23.961	-1.3455	83.4	-61.712	78.753	78.559	24.127	-1.2167	-5.9258	0.74784	-2.6274	30.875	-5.4198
128.6	-3.3072	57.148	-5.9312	0.7621	-2.6064	0.039939	-0.042696	0.0045197	0.66022	-1.3176	3865.6	23.96	-1.3463	83.4	-61.686	78.755	78.559	24.127	-1.2167	-5.9258	0.74784	-2.6274	30.875	-5.4198
128.6	-3.3093	57.147	-5.931	0.76189	-2.6064	0.038684	-0.041952	0.0029812	0.66022	-1.3176	3864.9	23.959	-1.3471	83.401	-61.658	78.756	78.559	24.127	-1.2167	-5.9258	0.74784	-2.6274	30.875	-5.4198
128.6	-3.3113	57.146	-5.9308	0.76168	-2.6064	0.037368	-0.041135	0.0014474	0.66022	-1.3176	3864.2	23.959	-1.3479	83.401	-61.63	78.758	78.559	24.127	-1.2167	-5.9258	0.74784	-2.6274	30.875	-5.4198
128.6	-3.3133	57.144	-5.9306	0.76148	-2.6064	0.035992	-0.040247	-7.973e-05	0.66022	-1.3176	3863.5	23.958	-1.3487	83.402	-61.6	78.759	78.559	24.127	-1.2167	-5.9258	0.74784	-2.6274	30.875	-5.4198
128.6	-3.3152	57.143	-5.9304	0.76128	-2.6064	0.034558	-0.039288	-0.0015981	0.66022	-1.3176	3862.8	23.957	-1.3495	83.403	-61.57	78.76	78.559	24.127	-1.2167	-5.9258	0.74784	-2.6274	30.875	-5.4198
128.61	-3.3171	57.141	-5.9303	0.76109	-2.6064	0.033068	-0.038262	-0.0031058	0.66022	-1.3176	3862.1	23.956	-1.3503	83.403	-61.538	78.762	78.559	24.127	-1.2167	-5.9258	0.74784	-2.6274	30.875	-5.4198
128.61	-3.319	57.14	-5.9301	0.7609	-2.6064	0.031525	-0.037171	-0.0046006	0.66022	-1.3176	3861.4	23.955	-1.351	83.404	-61.506	78.763	78.559	24.127	-1.2167	-5.9258	0.74784	-2.6274	30.875	-5.4198
128.61	-3.3208	57.138	-5.9299	0.76072	-2.6065	0.029931	-0.036015	-0.0060805	0.66022	-1.3176	3860.7	23.954	-1.3517	83.404	-61.473	78.765	78.559	24.127	-1.2167	-5.9258	0.74784	-2.6274	30.875	-5.4198
128.61	-3.3225	57.136	-5.9298	0.76054	-2.6065	0.028288	-0.034799	-0.0075437	0.66022	-1.3176	3860.0	23.953	-1.3524	83.405	-61.439	78.766	78.559	24.127	-1.2167	-5.9258	0.74784	-2.6274	30.875	-5.4198
128.61	-3.3242	57.134	-5.9297	0.76037	-2.6066	0.026599	-0.033524	-0.008988	0.66022	-1.3176	3859.3	23.952	-1.3531	83.406	-61.404	78.767	78.559	24.127	-1.2167	-5.9258	0.74784	-2.6274	30.875	-5.4198
128.62	-3.3258	57.132	-5.9295	0.7602	-2.6066	0.024866	-0.032193	-0.010412	0.66022	-1.3176	3858.6	23.951	-1.3537	83.406	-61.369	78.769	78.559	24.127	-1.2167	-5.9258	0.74784	-2.6274	30.875	-5.4198
128.62	-3.3273	57.13	-5.9294	0.76005	-2.6067	0.023092	-0.030809	-0.011812	0.66022	-1.3176	3857.9	23.95	-1.3544	83.407	-61.333	78.77	78.559	24.127	-1.2167	-5.9258	0.74784	-2.6274	30.875	-5.4198
128.62	-3.3288	57.128	-5.9293	0.7599	-2.6067	0.02128	-0.029373	-0.013189	0.66022	-1.3176	3857.2	23.949	-1.355	83.407	-61.296	78.771	78.559	24.127	-1.2167	-5.9258	0.74784	-2.6274	30.875	-5.4198
128.62	-3.3302	57.126	-5.9292	0.75975	-2.6068	0.019432	-0.02789	-0.014539	0.66022	-1.3176	3856.5	23.948	-1.3555	83.408	-61.259	78.773	78.559	24.127	-1.2167	-5.9258	0.74784	-2.6274	30.875	-5.4198
128.62	-3.3316	57.124	-5.9291	0.75962	-2.6069	0.017552	-0.026361	-0.01586	0.66022	-1.3176	3855.8	23.947	-1.3561	83.408	-61.221	78.774	78.559	24.127	-1.2167	-5.9258	0.74784	-2.6274	30.875	-5.4198
128.63	-3.3328	57.121	-5.929	0.75949	-2.6069	0.015642	-0.024789	-0.017152	0.66022	-1.3176	3855.1	23.946	-1.3566	83.409	-61.183	78.776	78.559	24.127	-1.2167	-5.9258	0.74784	-2.6274	30.875	-5.4198
128.63	-3.334	57.119	-5.9289	0.75937	-2.607	0.013705	-0.023178	-0.018412	0.66022	-1.3176	3854.3	23.944	-1.357	83.41	-61.145	78.777	78.559	24.127	-1.2167	-5.9258	0.74784	-2.6274	30.875	-5.4198
128.63	-3.3351	57.116	-5.9289	0.75926	-2.6071	0.011744	-0.021531	-0.019639	0.66022	-1.3176	3853.6	23.943	-1.3575	83.41	-61.107	78.778	78.559	24.127	-1.2167	-5.9258	0.74784	-2.6274	30.875	-5.4198
128.63	-3.3362	57.114	-5.9288	0.75915	-2.6072	0.0097622	-0.01985	-0.020831	0.66022	-1.3176	3852.9	23.942	-1.3579	83.411	-61.068	78.78	78.559	24.127	-1.2167	-5.9258	0.74784	-2.6274	30.875	-5.4198
128.63	-3.3371	57.111	-5.9288	0.75906	-2.6073	0.0077625	-0.018138	-0.021986	0.66022	-1.3176	3852.2	23.94	-1.3583	83.411	-61.029	78.781	78.559	24.127	-1.2167	-5.9258	0.74784	-2.6274	30.875	-5.4198
128.64	-3.338	57.108	-5.9287	0.75897	-2.6075	0.0057481	-0.0164	-0.023104	0.66022	-1.3176	3851.5	23.939	-1.3586	83.412	-60.99	78.783	78.559	24.127	-1.2167	-5.9258	0.74784	-2.6274	30.875	-5.4198
128.64	-3.3388	57.106	-5.9287	0.7589	-2.6076	0.0037219	-0.014637	-0.024182	0.66022	-1.3176	3850.8	23.938	-1.3589	83.413	-60.95	78.784	78.559	24.127	-1.2167	-5.9258	0.74784	-2.6274	30.875	-5.4198
128.64	-3.3395	57.103	-5.9287	0.75883	-2.6077	0.0016871	-0.012853	-0.02522	0.66022	-1.3176	3850.1	23.936	-1.3592	83.413	-60.911	78.785	78.559	24.127	-1.2167	-5.9258	0.74784	-2.6274	30.875	-5.4198
128.64	-3.3401	57.1	-5.9287	0.75877	-2.6078	-0.0003534	-0.01105	-0.026216	0.66022	-1.3176	3849.4	23.935	-1.3594	83.414	-60.872	78.787	78.559	24.127	-1.2167	-5.9258	0.74784	-2.6274	30.875	-5.4198
128.65	-3.3406	57.097	-5.9287	0.75872	-2.608	-0.0023964	-0.0092334	-0.027168	0.66022	-1.3176	3848.7	23.933	-1.3597	83.414	-60.833	78.788	78.559	24.127	-1.2167	-5.9258	0.74784	-2.6274	30.875	-5.4198
128.65	-3.3411	57.095	-5.9287	0.75867	-2.6081	-0.0044388	-0.0074048	-0.028077	0.66022	-1.3176	3848.0	23.932	-1.3598	83.415	-60.793	78.79	78.559	24.127	-1.2167	-5.9258	0.74784	-2.6274	30.875	-5.4198
128.65	-3.3414	57.092	-5.9288	0.75864	-2.6082	-0.0064777	-0.0055676	-0.02894	0.66022	-1.3176	3847.3	23.93	-1.36	83.416	-60.754	78.791	78.559	24.127	-1.2167	-5.9258	0.74784	-2.6274	30.875	-5.4198
128.65	-3.3417	57.089	-5.9288	0.75862	-2.6084	-0.0085099	-0.0037249	-0.029757	0.66022	-1.3176	3846.6	23.929	-1.3601	83.416	-60.715	78.792	78.559	24.127	-1.2167	-5.9258	0.74784	-2.6274	30.875	-5.4198
128.65	-3.3419	57.086	-5.9288	0.75861	-2.6085	-0.010533	-0.00188	-0.030528	0.66022	-1.3176	3845.9	23.927	-1.3601	83.417	-60.677	78.794	78.559	24.127	-1.2167	-5.9258	0.74784	-2.6274	30.875	-5.4198
128.66	-3.342	57.083	-5.9289	0.7586	-2.6087	-0.012543	-3.5782e-05	-0.03125	0.66022	-1.3176	3845.2	23.926	-1.3602	83.417	-60.638	78.795	78.559	24.127	-1.2167	-5.9258	0.74784	-2.6274	30.875	-5.4198
128.66	-3.342	57.08	-5.929	0.7586	-2.6088	-0.014537	0.0018046	-0.031923	0.66022	-1.3176	3844.5	23.925	-1.3602	83.418	-60.6	78.796	78.559	24.127	-1.2167	-5.9258	0.74784	-2.6274	30.875	-5.4198
128.66	-3.3419	57.077	-5.929	0.75862	-2.609	-0.016513	0.0036382	-0.032548	0.66022	-1.3176	3843.8	23.923	-1.3601	83.419	-60.562	78.798	78.559	24.127	-1.2167	-5.9258	0.74784	-2.6274	30.875	-5.4198
128.66	-3.3418	57.074	-5.9291	0.75864	-2.6092	-0.018468	0.005462	-0.033123	0.66022	-1.3176	3843.1	23.922	-1.36	83.419	-60.524	78.799	78.559	24.127	-1.2167	-5.9258	0.74784	-2.6274	30.875	-5.4198
128.67	-3.3415	57.071	-5.9292	0.75867	-2.6093	-0.020399	0.0072731	-0.033648	0.66022	-1.3176	3842.4	23.92	-1.3599	83.42	-60.487	78.801	78.559	24.127	-1.2167	-5.9258	0.74784	-2.6274	30.875	-5.4198
128.67	-3.3412	57.068	-5.9293	0.75871	-2.6095	-0.022303	0.0090687	-0.034122	0.66022	-1.3176	3841.7	23.919	-1.3598	83.42	-60.45	78.802	78.559	24.127	-1.2167	-5.9258	0.74784	-2.6274	30.875	-5.4198
128.67	-3.3408	57.066	-5.9295	0.75876	-2.6097	-0.024178	0.010846	-0.034545	0.66022	-1.3176	3841.0	23.917	-1.3596	83.421	-60.414	78.803	78.559	24.127	-1.2167	-5.9258	0.74784	-2.6274	30.875	-5.4198
128.67	-3.3403	57.063	-5.9296	0.75882	-2.6099	-0.02602	0.012602	-0.034917	0.66022	-1.3176	3840.3	23.916	-1.3594	83.421	-60.378	78.805	78.559	24.127	-1.2167	-5.9258	0.74784	-2.6274	30.875	-5.4198
128.68	-3.3398	57.06	-5.9297	0.75889	-2.61	-0.027829	0.014334	-0.035239	0.66022	-1.3176	3839.6	23.914	-1.3592	83.422	-60.342	78.806	78.559	24.127	-1.2167	-5.9258	0.74784	-2.6274	30.875	-5.4198
128.68	-3.3391	57.057	-5.9299	0.75897	-2.6102	-0.0296	0.01604	-0.035509	0.66022	-1.3176	3838.9	23.913	-1.3589	83.423	-60.307	78.808	78.559	24.127	-1.2167	-5.9258	0.74784	-2.6274	30.875	-5.4198
128.68	-3.3384	57.054	-5.93	0.75905	-2.6104	-0.031332	0.017717	-0.035728	0.66022	-1.3176	3838.2	23.911	-1.3586	83.423	-60.273	78.809	78.559	24.127	-1.2167	-5.9258	0.74784	-2.6274	30.875	-5.4198
128.68	-3.3377	57.051	-5.9302	0.75914	-2.6106	-0.033022	0.019363	-0.035896	0.66022	-1.3176	3837.5	23.91	-1.3583	83.424	-60.239	78.81	78.559	24.127	-1.2167	-5.9258	0.74784	-2.6274	30.875	-5.4198
128.69	-3.3368	57.049	-5.9303	0.75924	-2.6107	-0.034669	0.020974	-0.036014	0.66022	-1.3176	3836.8	23.909	-1.3579	83.424	-60.205	78.812	78.559	24.127	-1.2167	-5.9258	0.74784	-2.6274	30.875	-5.4198
128.69	-3.3359	57.046	-5.9305	0.75935	-2.6109	-0.036269	0.02255	-0.036082	0.66022	-1.3176	3836.1	23.907	-1.3576	83.425	-60.173	78.813	78.559	24.127	-1.2167	-5.9258	0.74784	-2.6274	30.875	-5.4198
128.69	-3.3349	57.043	-5.9307	0.75947	-2.6111	-0.037822	0.024088	-0.036099	0.66022	-1.3176	3835.4	23.906	-1.3571	83.425	-60.141	78.814	78.559	24.127	-1.2167	-5.9258	0.74784	-2.6274	30.875	-5.4198
128.69	-3.3338	57.041	-5.9309	0.75959	-2.6113	-0.039325	0.025585	-0.036067	0.66022	-1.3176	3834.7	23.905	-1.3567	83.426	-60.109	78.816	78.559	24.127	-1.2167	-5.9258	0.74784	-2.6274	30.875	-5.4198
128.69	-3.3327	57.038	-5.9311	0.75972	-2.6115	-0.040777	0.02704	-0.035986	0.66022	-1.3176	3834.0	23.903	-1.3562	83.427	-60.078	78.817	78.559	24.127	-1.2167	-5.9258	0.74784	-2.6274	30.875	-5.4198
128.7	-3.3315	57.036	-5.9313	0.75986	-2.6116	-0.042175	0.028451	-0.035858	0.66022	-1.3176	3833.3	23.902	-1.3558	83.427	-60.048	78.818	78.559	24.127	-1.2167	-5.9258	0.74784	-2.6274	30.875	-5.4198
128.7	-3.3303	57.033	-5.9315	0.76001	-2.6118	-0.043519	0.029816	-0.035681	0.66022	-1.3176	3832.6	23.901	-1.3552	83.428	-60.019	78.82	78.559	24.127	-1.2167	-5.9258	0.74784	-2.6274	30.875	-5.4198
128.7	-3.329	57.031	-5.9317	0.76016	-2.612	-0.044806	0.031134	-0.035458	0.66022	-1.3176	3831.9	23.9	-1.3547	83.428	-59.991	78.821	78.559	24.127	-1.2167	-5.9258	0.74784	-2.6274	30.875	-5.4198
128.7	-3.3277	57.029	-5.932	0.76032	-2.6122	-0.046036	0.032402	-0.035189	0.66022	-1.3176	3831.2	23.898	-1.3542	83.429	-59.963	78.822	78.559	24.127	-1.2167	-5.9258	0.74784	-2.6274	30.875	-5.4198
128.7	-3.3263	57.027	-5.9322	0.76049	-2.6124	-0.047207	0.03362	-0.034876	0.66022	-1.3176	3830.5	23.897	-1.3536	83.429	-59.936	78.824	78.559	24.127	-1.2167	-5.9258	0.74784	-2.6274	30.875	-5.4198
128.71	-3.3249	57.024	-5.9324	0.76066	-2.6125	-0.048318	0.034785	-0.034518	0.66022	-1.3176	3829.8	23.896	-1.353	83.43	-59.909	78.825	78.559	24.127	-1.2167	-5.9258	0.74784	-2.6274	30.875	-5.4198
128.71	-3.3234	57.022	-5.9327	0.76083	-2.6127	-0.049368	0.035897	-0.034118	0.66022	-1.3176	3829.1	23.895	-1.3524	83.43	-59.884	78.826	78.559	24.127	-1.2167	-5.9258	0.74784	-2.6274	30.875	-5.4198
128.71	-3.3219	57.02	-5.9329	0.76102	-2.6129	-0.050356	0.036955	-0.033676	0.66022	-1.3176	3828.4	23.894	-1.3518	83.431	-59.859	78.828	78.559	24.127	-1.2167	-5.9258	0.74784	-2.6274	30.875	-5.4198
128.71	-3.3203	57.018	-5.9332	0.7612	-2.613	-0.051281	0.037958	-0.033193	0.66022	-1.3176	3827.7	23.893	-1.3511	83.431	-59.835	78.829	78.559	24.127	-1.2167	-5.9258	0.74784	-2.6274	30.875	-5.4198
128.71	-3.3187	57.016	-5.9334	0.7614	-2.6132	-0.052143	0.038904	-0.032672	0.66022	-1.3176	3827.0	23.892	-1.3505	83.432	-59.812	78.83	78.559	24.127	-1.2167	-5.9258	0.74784	-2.6274	30.875	-5.4198
128.72	-3.3171	57.015	-5.9337	0.76159	-2.6134	-0.052941	0.039793	-0.032112	0.66022	-1.3176	3826.3	23.891	-1.3498	83.433	-59.79	78.832	78.559	24.127	-1.2167	-5.9258	0.74784	-2.6274	30.875	-5.4198
128.72	-3.3155	57.013	-5.934	0.76179	-2.6135	-0.053675	0.040624	-0.031516	0.66022	-1.3176	3825.6	23.89	-1.3491	83.433	-59.769	78.833	78.559	24.127	-1.2167	-5.9258	0.74784	-2.6274	30.875	-5.4198
128.72	-3.3138	57.011	-5.9342	0.762	-2.6137	-0.054344	0.041396	-0.030884	0.66022	-1.3176	3824.9	23.889	-1.3484	83.434	-59.749	78.834	78.559	24.127	-1.2167	-5.9258	0.74784	-2.6274	30.875	-5.4198
128.72	-3.3121	57.01	-5.9345	0.76221	-2.6138	-0.054948	0.04211	-0.030219	0.66022	-1.3176	3824.2	23.888	-1.3477	83.434	-59.729	78.836	78.559	24.127	-1.2167	-5.9258	0.74784	-2.6274	30.875	-5.4198
128.72	-3.3104	57.008	-5.9348	0.76242	-2.614	-0.055487	0.042765	-0.029521	0.66022	-1.3176	3823.5	23.887	-1.347	83.435	-59.711	78.837	78.559	24.127	-1.2167	-5.9258	0.74784	-2.6274	30.875	-5.4198
128.72	-3.3087	57.007	-5.9351	0.76263	-2.6141	-0.055962	0.04336	-0.028793	0.66022	-1.3176	3822.8	23.887	-1.3463	83.435	-59.693	78.838	78.559	24.127	-1.2167	-5.9258	0.74784	-2.6274	30.875	-5.4198
128.73	-3.3069	57.005	-5.9354	0.76285	-2.6143	-0.056371	0.043895	-0.028035	0.66022	-1.3176	3822.1	23.886	-1.3456	83.436	-59.677	78.84	78.559	24.127	-1.2167	-5.9258	0.74784	-2.6274	30.875	-5.4198
128.73	-3.3052	57.004	-5.9356	0.76307	-2.6144	-0.056716	0.044371	-0.02725	0.66022	-1.3176	3821.4	23.885	-1.3449	83.436	-59.661	78.841	78.559	24.127	-1.2167	-5.9258	0.74784	-2.6274	30.875	-5.4198
128.73	-3.3034	57.003	-5.9359	0.7633	-2.6145	-0.056997	0.044787	-0.026439	0.66022	-1.3176	3820.7	23.884	-1.3441	83.437	-59.646	78.842	78.559	24.127	-1.2167	-5.9258	0.74784	-2.6274	30.875	-5.4198
128.73	-3.3016	57.002	-5.9362	0.76352	-2.6147	-0.057214	0.045144	-0.025603	0.66022	-1.3176	3820.0	23.884	-1.3434	83.437	-59.632	78.844	78.559	24.127	-1.2167	-5.9258	0.74784	-2.6274	30.875	-5.4198
128.73	-3.2999	57.001	-5.9365	0.76375	-2.6148	-0.057368	0.045441	-0.024744	0.66022	-1.3176	3819.3	23.883	-1.3427	83.437	-59.619	78.845	78.559	24.127	-1.2167	-5.9258	0.74784	-2.6274	30.875	-5.4198
128.73	-3.2981	57.0	-5.9368	0.76398	-2.6149	-0.057459	0.04568	-0.023864	0.66022	-1.3176	3818.6	23.883	-1.342	83.438	-59.608	78.846	78.559	24.127	-1.2167	-5.9258	0.74784	-2.6274	30.875	-5.4198
128.73	-3.2963	56.999	-5.9371	0.7642	-2.615	-0.057489	0.04586	-0.022965	0.66022	-1.3176	3817.9	23.882	-1.3412	83.438	-59.597	78.847	78.559	24.127	-1.2167	-5.9258	0.74784	-2.6274	30.875	-5.4198
128.74	-3.2946	56.998	-5.9374	0.76443	-2.6151	-0.057458	0.045982	-0.022047	0.66022	-1.3176	3817.2	23.882	-1.3405	83.439	-59.587	78.849	78.559	24.127	-1.2167	-5.9258	0.74784	-2.6274	30.875	-5.4198
128.74	-3.2928	56.998	-5.9376	0.76466	-2.6153	-0.057366	0.046048	-0.021114	0.66022	-1.3176	3816.5	23.881	-1.3398	83.439	-59.578	78.85	78.559	24.127	-1.2167	-5.9258	0.74784	-2.6274	30.875	-5.4198
128.74	-3.291	56.997	-5.9379	0.76489	-2.6154	-0.057216	0.046056	-0.020166	0.66022	-1.3176	3815.8	23.881	-1.3391	83.44	-59.57	78.851	78.559	24.127	-1.2167	-5.9258	0.74784	-2.6274	30.875	-5.4198
128.74	-3.2893	56.997	-5.9382	0.76512	-2.6155	-0.057007	0.046009	-0.019205	0.66022	-1.3176	3815.1	23.88	-1.3384	83.44	-59.563	78.852	78.559	24.127	-1.2167	-5.9258	0.74784	-2.6274	30.875	-5.4198
128.74	-3.2876	56.996	-5.9385	0.76535	-2.6155	-0.056742	0.045907	-0.018233	0.66022	-1.3176	3814.4	23.88	-1.3376	83.441	-59.557	78.854	78.559	24.127	-1.2167	-5.9258	0.74784	-2.6274	30.875	-5.4198
128.74	-3.2859	56.996	-5.9388	0.76558	-2.6156	-0.056422	0.045751	-0.017251	0.66022	-1.3176	3813.7	23.88	-1.3369	83.441	-59.552	78.855	78.559	24.127	-1.2167	-5.9258	0.74784	-2.6274	30.875	-5.4198
128.74	-3.2842	56.995	-5.9391	0.76581	-2.6157	-0.056048	0.045542	-0.016261	0.66022	-1.3176	3813.0	23.879	-1.3362	83.442	-59.548	78.856	78.559	24.127	-1.2167	-5.9258	0.74784	-2.6274	30.875	-5.4198
128.74	-3.2825	56.995	-5.9393	0.76604	-2.6158	-0.05562	0.045282	-0.015266	0.66022	-1.3176	3812.3	23.879	-1.3356	83.442	-59.545	78.857	78.559	24.127	-1.2167	-5.9258	0.74784	-2.6274	30.875	-5.4198
128.74	-3.2808	56.995	-5.9396	0.76626	-2.6159	-0.055142	0.04497	-0.014265	0.66022	-1.3176	3811.6	23.879	-1.3349	83.442	-59.543	78.859	78.559	24.127	-1.2167	-5.9258	0.74784	-2.6274	30.875	-5.4198
128.75	-3.2792	56.995	-5.9399	0.76649	-2.6159	-0.054614	0.044609	-0.013262	0.66022	-1.3176	3810.9	23.879	-1.3342	83.443	-59.542	78.86	78.559	24.127	-1.2167	-5.9258	0.74784	-2.6274	30.875	-5.4198
128.75	-3.2776	56.995	-5.9402	0.76671	-2.616	-0.054038	0.0442	-0.012257	0.66022	-1.3176	3810.2	23.879	-1.3335	83.443	-59.542	78.861	78.559	24.127	-1.2167	-5.9258	0.74784	-2.6274	30.875	-5.4198
128.75	-3.276	56.995	-5.9404	0.76693	-2.6161	-0.053416	0.043744	-0.011253	0.66022	-1.3176	3809.5	23.878	-1.3329	83.444	-59.543	78.862	78.559	24.127	-1.2167	-5.9258	0.74784	-2.6274	30.875	-5.4198
128.75	-3.2745	56.995	-5.9407	0.76715	-2.6161	-0.052748	0.043243	-0.010249	0.66022	-1.3176	3808.8	23.878	-1.3322	83.444	-59.545	78.863	78.559	24.127	-1.2167	-5.9258	0.74784	-2.6274	30.875	-5.4198
128.75	-3.2729	56.995	-5.941	0.76736	-2.6162	-0.052038	0.042697	-0.0092494	0.66022	-1.3176	3808.1	23.878	-1.3316	83.445	-59.548	78.865	78.559	24.127	-1.2167	-5.9258	0.74784	-2.6274	30.875	-5.4198
128.75	-3.2714	56.995	-5.9412	0.76757	-2.6162	-0.051287	0.042108	-0.008254	0.66022	-1.3176	3807.4	23.878	-1.331	83.445	-59.552	78.866	78.559	24.127	-1.2167	-5.9258	0.74784	-2.6274	30.875	-5.4198
128.75	-3.2699	56.995	-5.9415	0.76778	-2.6162	-0.050496	0.041478	-0.0072645	0.66022	-1.3176	3806.7	23.878	-1.3304	83.445	-59.557	78.867	78.559	24.127	-1.2167	-5.9258	0.74784	-2.6274	30.875	-5.4198
128.75	-3.2685	56.996	-5.9417	0.76799	-2.6163	-0.049668	0.040808	-0.0062824	0.66022	-1.3176	3806.0	23.878	-1.3298	83.446	-59.563	78.868	78.559	24.127	-1.2167	-5.9258	0.74784	-2.6274	30.875	-5.4198
128.75	-3.2671	56.996	-5.942	0.76819	-2.6163	-0.048804	0.0401	-0.0053089	0.66022	-1.3176	3805.3	23.878	-1.3292	83.446	-59.57	78.869	78.559	24.127	-1.2167	-5.9258	0.74784	-2.6274	30.875	-5.4198
128.75	-3.2657	56.997	-5.9422	0.76839	-2.6163	-0.047906	0.039355	-0.0043455	0.66022	-1.3176	3804.6	23.878	-1.3286	83.446	-59.578	78.871	78.559	24.127	-1.2167	-5.9258	0.74784	-2.6274	30.875	-5.4198
128.75	-3.2643	56.997	-5.9424	0.76859	-2.6164	-0.046976	0.038575	-0.0033933	0.66022	-1.3176	3803.9	23.878	-1.3281	83.447	-59.586	78.872	78.559	24.127	-1.2167	-5.9258	0.74784	-2.6274	30.875	-5.4198
128.75	-3.263	56.998	-5.9427	0.76878	-2.6164	-0.046016	0.037761	-0.0024536	0.66022	-1.3176	3803.2	23.879	-1.3275	83.447	-59.596	78.873	78.559	24.127	-1.2167	-5.9258	0.74784	-2.6274	30.875	-5.4198
128.75	-3.2617	56.998	-5.9429	0.76896	-2.6164	-0.045029	0.036916	-0.0015275	0.66022	-1.3176	3802.5	23.879	-1.327	83.448	-59.607	78.874	78.559	24.127	-1.2167	-5.9258	0.74784	-2.6274	30.875	-5.4198
128.75	-3.2604	56.999	-5.9431	0.76915	-2.6164	-0.044015	0.036039	-0.0006161	0.66022	-1.3176	3801.8	23.879	-1.3265	83.448	-59.619	78.875	78.559	24.127	-1.2167	-5.9258	0.74784	-2.6274	30.875	-5.4198
128.75	-3.2592	56.999	-5.9433	0.76932	-2.6164	-0.042977	0.035134	0.00027943	0.66022	-1.3176	3801.1	23.879	-1.326	83.448	-59.632	78.877	78.559	24.127	-1.2167	-5.9258	0.74784	-2.6274	30.875	-5.4198
128.75	-3.258	57.0	-5.9436	0.7695	-2.6164	-0.041917	0.034201	0.0011581	0.66022	-1.3176	3800.4	23.879	-1.3255	83.449	-59.645	78.878	78.559	24.127	-1.2167	-5.9258	0.74784	-2.6274	30.875	-5.4198
128.75	-3.2568	57.001	-5.9438	0.76966	-2.6164	-0.040837	0.033243	0.002019	0.66022	-1.3176	3799.7	23.879	-1.325	83.449	-59.66	78.879	78.559	24.127	-1.2167	-5.9258	0.74784	-2.6274	30.875	-5.4198
128.75	-3.2556	57.002	-5.944	0.76983	-2.6164	-0.039738	0.032261	0.0028611	0.66022	-1.3176	3799.0	23.88	-1.3245	83.449	-59.675	78.88	78.559	24.127	-1.2167	-5.9258	0.74784	-2.6274	30.875	-5.4198
128.76	-3.2545	57.002	-5.9442	0.76999	-2.6163	-0.038623	0.031256	0.0036837	0.66022	-1.3176	3798.3	23.88	-1.324	83.45	-59.691	78.881	78.559	24.127	-1.2167	-5.9258	0.74784	-2.6274	30.875	-5.4198
128.76	-3.2534	57.003	-5.9444	0.77014	-2.6163	-0.037493	0.03023	0.0044858	0.66022	-1.3176	3797.6	23.88	-1.3236	83.45	-59.709	78.882	78.559	24.127	-1.2167	-5.9258	0.74784	-2.6274	30.875	-5.4198
128.76	-3.2524	57.004	-5.9445	0.77029	-2.6163	-0.036351	0.029185	0.0052668	0.66022	-1.3176	3796.9	23.88	-1.3232	83.45	-59.727	78.884	78.559	24.127	-1.2167	-5.9258	0.74784	-2.6274	30.875	-5.4198
128.76	-3.2513	57.005	-5.9447	0.77043	-2.6163	-0.035198	0.028121	0.0060258	0.66022	-1.3176	3796.2	23.881	-1.3227	83.451	-59.746	78.885	78.559	24.127	-1.2167	-5.9258	0.74784	-2.6274	30.875	-5.4198
128.76	-3.2503	57.006	-5.9449	0.77057	-2.6162	-0.034035	0.027041	0.0067623	0.66022	-1.3176	3795.5	23.881	-1.3223	83.451	-59.765	78.886	78.559	24.127	-1.2167	-5.9258	0.74784	-2.6274	30.875	-5.4198
128.76	-3.2493	57.007	-5.9451	0.7707	-2.6162	-0.032866	0.025947	0.0074757	0.66022	-1.3176	3794.8	23.881	-1.3219	83.451	-59.786	78.887	78.559	24.127	-1.2167	-5.9258	0.74784	-2.6274	30.875	-5.4198
128.76	-3.2484	57.008	-5.9452	0.77083	-2.6162	-0.031691	0.024838	0.0081653	0.66022	-1.3176	3794.1	23.882	-1.3215	83.452	-59.808	78.888	78.559	24.127	-1.2167	-5.9258	0.74784	-2.6274	30.875	-5.4198
128.76	-3.2474	57.009	-5.9454	0.77095	-2.6161	-0.030512	0.023718	0.0088307	0.66022	-1.3176	3793.4	23.882	-1.3211	83.452	-59.83	78.889	78.559	24.127	-1.2167	-5.9258	0.74784	-2.6274	30.875	-5.4198
128.76	-3.2465	57.01	-5.9455	0.77107	-2.6161	-0.029332	0.022587	0.0094714	0.66022	-1.3176	3792.7	23.882	-1.3207	83.452	-59.853	78.89	78.559	24.127	-1.2167	-5.9258	0.74784	-2.6274	30.875	-5.4198
128.76	-3.2456	57.011	-5.9457	0.77118	-2.616	-0.02815	0.021446	0.010087	0.66022	-1.3176	3792.0	23.883	-1.3204	83.453	-59.877	78.892	78.559	24.127	-1.2167	-5.9258	0.74784	-2.6274	30.875	-5.4198
128.76	-3.2448	57.012	-5.9458	0.77128	-2.616	-0.02697	0.020298	0.010677	0.66022	-1.3176	3791.3	23.883	-1.32	83.453	-59.901	78.893	78.559	24.127	-1.2167	-5.9258	0.74784	-2.6274	30.875	-5.4198
128.76	-3.2439	57.013	-5.9459	0.77138	-2.6159	-0.025793	0.019142	0.011242	0.66022	-1.3176	3790.6	23.883	-1.3197	83.453	-59.927	78.894	78.559	24.127	-1.2167	-5.9258	0.74784	-2.6274	30.875	-5.4198
128.76	-3.2431	57.014	-5.9461	0.77147	-2.6159	-0.024619	0.017982	0.01178	0.66022	-1.3176	3789.9	23.884	-1.3193	83.454	-59.953	78.895	78.559	24.127	-1.2167	-5.9258	0.74784	-2.6274	30.875	-5.4198
128.76	-3.2422	57.015	-5.9462	0.77156	-2.6158	-0.023452	0.016817	0.012293	0.66022	-1.3176	3789.2	23.884	-1.319	83.454	-59.979	78.896	78.559	24.127	-1.2167	-5.9258	0.74784	-2.6274	30.875	-5.4198
128.76	-3.2414	57.016	-5.9463	0.77164	-2.6157	-0.022291	0.015648	0.012779	0.66022	-1.3176	3788.5	23.885	-1.3186	83.454	-60.007	78.897	78.559	24.127	-1.2167	-5.9258	0.74784	-2.6274	30.875	-5.4198
128.76	-3.2406	57.017	-5.9464	0.77172	-2.6157	-0.021139	0.014478	0.013238	0.66022	-1.3176	3787.8	23.885	-1.3183	83.455	-60.035	78.898	78.559	24.127	-1.2167	-5.9258	0.74784	-2.6274	30.875	-5.4198
128.76	-3.2399	57.018	-5.9465	0.77179	-2.6156	-0.019996	0.013307	0.013671	0.66022	-1.3176	3787.1	23.885	-1.318	83.455	-60.063	78.9	78.559	24.127	-1.2167	-5.9258	0.74784	-2.6274	30.875	-5.4198
128.76	-3.2391	57.019	-5.9466	0.77185	-2.6155	-0.018865	0.012137	0.014078	0.66022	-1.3176	3786.4	23.886	-1.3177	83.455	-60.093	78.901	78.559	24.127	-1.2167	-5.9258	0.74784	-2.6274	30.875	-5.4198
128.76	-3.2383	57.021	-5.9467	0.77191	-2.6155	-0.017745	0.010967	0.014458	0.66022	-1.3176	3785.7	23.886	-1.3174	83.456	-60.122	78.902	78.559	24.127	-1.2167	-5.9258	0.74784	-2.6274	30.875	-5.4198
128.76	-3.2376	57.022	-5.9468	0.77196	-2.6154	-0.016639	0.0097996	0.014811	0.66022	-1.3176	3785.0	23.887	-1.3171	83.456	-60.153	78.903	78.559	24.127	-1.2167	-5.9258	0.74784	-2.6274	30.875	-5.4198
128.76	-3.2368	57.023	-5.9469	0.77201	-2.6153	-0.015547	0.0086353	0.015138	0.66022	-1.3176	3784.3	23.887	-1.3167	83.456	-60.184	78.904	78.559	24.127	-1.2167	-5.9258	0.74784	-2.6274	30.875	-5.4198
128.76	-3.2361	57.024	-5.9469	0.77205	-2.6152	-0.01447	0.007475	0.015439	0.66022	-1.3176	3783.6	23.887	-1.3164	83.457	-60.215	78.905	78.559	24.127	-1.2167	-5.9258	0.74784	-2.6274	30.875	-5.4198
128.76	-3.2354	57.025	-5.947	0.77208	-2.6152	-0.013409	0.0063196	0.015714	0.66022	-1.3176	3782.9	23.888	-1.3161	83.457	-60.247	78.906	78.559	24.127	-1.2167	-5.9258	0.74784	-2.6274	30.875	-5.4198
128.76	-3.2346	57.026	-5.9471	0.77211	-2.6151	-0.012366	0.0051699	0.015962	0.66022	-1.3176	3782.2	23.888	-1.3158	83.457	-60.28	78.907	78.559	24.127	-1.2167	-5.9258	0.74784	-2.6274	30.875	-5.4198
128.76	-3.2339	57.028	-5.9471	0.77213	-2.615	-0.011341	0.0040265	0.016185	0.66022	-1.3176	3781.5	23.889	-1.3155	83.458	-60.312	78.909	78.559	24.127	-1.2167	-5.9258	0.74784	-2.6274	30.875	-5.4198
128.76	-3.2332	57.029	-5.9472	0.77215	-2.6149	-0.010334	0.0028904	0.016383	0.66022	-1.3176	3780.8	23.889	-1.3152	83.458	-60.346	78.91	78.559	24.127	-1.2167	-5.9258	0.74784	-2.6274	30.875	-5.4198
128.76	-3.2325	57.03	-5.9472	0.77216	-2.6148	-0.0093476	0.0017621	0.016555	0.66022	-1.3176	3780.1	23.889	-1.3149	83.458	-60.379	78.911	78.559	24.127	-1.2167	-5.9258	0.74784	-2.6274	30.875	-5.4198
128.76	-3.2317	57.031	-5.9473	0.77217	-2.6148	-0.0083809	0.0006424	0.016703	0.66022	-1.3176	3779.4	23.89	-1.3146	83.459	-60.413	78.912	78.559	24.127	-1.2167	-5.9258	0.74784	-2.6274	30.875	-5.4198
128.76	-3.231	57.032	-5.9473	0.77217	-2.6147	-0.0074351	-0.00046819	0.016826	0.66022	-1.3176	3778.7	23.89	-1.3143	83.459	-60.447	78.913	78.559	24.127	-1.2167	-5.9258	0.74784	-2.6274	30.875	-5.4198
128.76	-3.2303	57.034	-5.9474	0.77216	-2.6146	-0.0065107	-0.001569	0.016925	0.66022	-1.3176	3778.0	23.891	-1.314	83.459	-60.482	78.914	78.559	24.127	-1.2167	-5.9258	0.74784	-2.6274	30.875	-5.4198
128.76	-3.2295	57.035	-5.9474	0.77215	-2.6145	-0.0056084	-0.0026596	0.017	0.66022	-1.3176	3777.3	23.891	-1.3137	83.46	-60.517	78.915	78.559	24.127	-1.2167	-5.9258	0.74784	-2.6274	30.875	-5.4198
128.76	-3.2288	57.036	-5.9474	0.77214	-2.6144	-0.0047284	-0.0037393	0.017052	0.66022	-1.3176	3776.6	23.892	-1.3134	83.46	-60.552	78.917	78.559	24.127	-1.2167	-5.9258	0.74784	-2.6274	30.875	-5.4198
128.76	-3.2281	57.037	-5.9474	0.77211	-2.6143	-0.0038713	-0.0048077	0.01708	0.66022	-1.3176	3775.9	23.892	-1.3131	83.46	-60.587	78.918	78.559	24.127	-1.2167	-5.9258	0.74784	-2.6274	30.875	-5.4198
128.76	-3.2273	57.038	-5.9475	0.77209	-2.6143	-0.0030374	-0.0058643	0.017086	0.66022	-1.3176	3775.2	23.892	-1.3128	83.461	-60.622	78.919	78.559	24.127	-1.2167	-5.9258	0.74784	-2.6274	30.875	-5.4198
128.76	-3.2265	57.04	-5.9475	0.77206	-2.6142	-0.0022271	-0.0069086	0.01707	0.66022	-1.3176	3774.5	23.893	-1.3125	83.461	-60.657	78.92	78.559	24.127	-1.2167	-5.9258	0.74784	-2.6274	30.875	-5.4198
128.76	-3.2258	57.041	-5.9475	0.77202	-2.6141	-0.0014407	-0.0079404	0.017033	0.66022	-1.3176	3773.8	23.893	-1.3122	83.461	-60.693	78.921	78.559	24.127	-1.2167	-5.9258	0.74784	-2.6274	30.875	-5.4198
128.76	-3.225	57.042	-5.9475	0.77198	-2.614	-0.0006783	-0.0089591	0.016974	0.66022	-1.3176	3773.1	23.894	-1.3118	83.462	-60.728	78.922	78.559	24.127	-1.2167	-5.9258	0.74784	-2.6274	30.875	-5.4198
128.76	-3.2242	57.043	-5.9475	0.77193	-2.6139	5.9782e-05	-0.0099645	0.016894	0.66022	-1.3176	3772.4	23.894	-1.3115	83.462	-60.764	78.923	78.559	24.127	-1.2167	-5.9258	0.74784	-2.6274	30.875	-5.4198
128.76	-3.2234	57.044	-5.9475	0.77188	-2.6138	0.00077342	-0.010956	0.016794	0.66022	-1.3176	3771.7	23.895	-1.3112	83.462	-60.799	78.925	78.559	24.127	-1.2167	-5.9258	0.74784	-2.6274	30.875	-5.4198
128.76	-3.2226	57.046	-5.9475	0.77182	-2.6137	0.0014625	-0.011934	0.016675	0.66022	-1.3176	3771.0	23.895	-1.3109	83.463	-60.835	78.926	78.559	24.127	-1.2167	-5.9258	0.74784	-2.6274	30.875	-5.4198
128.76	-3.2218	57.047	-5.9475	0.77176	-2.6137	0.0021269	-0.012897	0.016536	0.66022	-1.3176	3770.3	23.896	-1.3105	83.463	-60.87	78.927	78.559	24.127	-1.2167	-5.9258	0.74784	-2.6274	30.875	-5.4198
128.76	-3.221	57.048	-5.9475	0.77169	-2.6136	0.0027666	-0.013845	0.016378	0.66022	-1.3176	3769.6	23.896	-1.3102	83.463	-60.905	78.928	78.559	24.127	-1.2167	-5.9258	0.74784	-2.6274	30.875	-5.4198
128.76	-3.2202	57.049	-5.9474	0.77162	-2.6135	0.0033816	-0.014779	0.016202	0.66022	-1.3176	3768.9	23.897	-1.3099	83.464	-60.94	78.929	78.559	24.127	-1.2167	-5.9258	0.74784	-2.6274	30.875	-5.4198
128.76	-3.2194	57.051	-5.9474	0.77154	-2.6134	0.0039718	-0.015697	0.016008	0.66022	-1.3176	3768.2	23.897	-1.3095	83.464	-60.975	78.93	78.559	24.127	-1.2167	-5.9258	0.74784	-2.6274	30.875	-5.4198
128.76	-3.2185	57.052	-5.9474	0.77146	-2.6133	0.0045373	-0.0166	0.015797	0.66022	-1.3176	3767.5	23.897	-1.3092	83.464	-61.009	78.931	78.559	24.127	-1.2167	-5.9258	0.74784	-2.6274	30.875	-5.4198
128.76	-3.2177	57.053	-5.9474	0.77138	-2.6133	0.0050783	-0.017487	0.015569	0.66022	-1.3176	3766.8	23.898	-1.3088	83.465	-61.043	78.933	78.559	24.127	-1.2167	-5.9258	0.74784	-2.6274	30.875	-5.4198
128.76	-3.2168	57.055	-5.9473	0.77129	-2.6132	0.0055947	-0.018359	0.015325	0.66022	-1.3176	3766.1	23.898	-1.3085	83.465	-61.077	78.934	78.559	24.127	-1.2167	-5.9258	0.74784	-2.6274	30.875	-5.4198
128.76	-3.2159	57.056	-5.9473	0.77119	-2.6131	0.0060866	-0.019214	0.015065	0.66022	-1.3176	3765.4	23.899	-1.3081	83.465	-61.11	78.935	78.559	24.127	-1.2167	-5.9258	0.74784	-2.6274	30.875	-5.4198
128.76	-3.2151	57.057	-5.9473	0.7711	-2.613	0.0065542	-0.020052	0.014789	0.66022	-1.3176	3764.7	23.899	-1.3077	83.466	-61.143	78.936	78.559	24.127	-1.2167	-5.9258	0.74784	-2.6274	30.875	-5.4198
128.76	-3.2142	57.058	-5.9472	0.77099	-2.613	0.0069977	-0.020874	0.014498	0.66022	-1.3176	3764.0	23.9	-1.3074	83.466	-61.175	78.937	78.559	24.127	-1.2167	-5.9258	0.74784	-2.6274	30.875	-5.4198
128.76	-3.2133	57.06	-5.9472	0.77089	-2.6129	0.0074171	-0.021679	0.014193	0.66022	-1.3176	3763.3	23.9	-1.307	83.466	-61.207	78.938	78.559	24.127	-1.2167	-5.9258	0.74784	-2.6274	30.875	-5.4198
128.76	-3.2124	57.061	-5.9472	0.77078	-2.6128	0.0078127	-0.022467	0.013874	0.66022	-1.3176	3762.6	23.901	-1.3066	83.466	-61.238	78.939	78.559	24.127	-1.2167	-5.9258	0.74784	-2.6274	30.875	-5.4198
128.76	-3.2115	57.062	-5.9471	0.77066	-2.6127	0.0081847	-0.023237	0.013541	0.66022	-1.3176	3761.9	23.901	-1.3063	83.467	-61.268	78.941	78.559	24.127	-1.2167	-5.9258	0.74784	-2.6274	30.875	-5.4198
128.76	-3.2106	57.064	-5.9471	0.77054	-2.6127	0.0085332	-0.02399	0.013196	0.66022	-1.3176	3761.2	23.902	-1.3059	83.467	-61.298	78.942	78.559	24.127	-1.2167	-5.9258	0.74784	-2.6274	30.875	-5.4198
128.76	-3.2097	57.065	-5.9471	0.77042	-2.6126	0.0088583	-0.024725	0.012837	0.66022	-1.3176	3760.5	23.902	-1.3055	83.467	-61.327	78.943	78.559	24.127	-1.2167	-5.9258	0.74784	-2.6274	30.875	-5.4198
128.76	-3.2088	57.066	-5.947	0.7703	-2.6126	0.0091605	-0.025442	0.012466	0.66022	-1.3176	3759.8	23.903	-1.3051	83.468	-61.356	78.944	78.559	24.127	-1.2167	-5.9258	0.74784	-2.6274	30.875	-5.4198
128.76	-3.2079	57.068	-5.947	0.77017	-2.6125	0.0094397	-0.02614	0.012083	0.66022	-1.3176	3759.1	23.903	-1.3048	83.468	-61.383	78.945	78.559	24.127	-1.2167	-5.9258	0.74784	-2.6274	30.875	-5.4198
128.76	-3.207	57.069	-5.9469	0.77004	-2.6124	0.0096963	-0.02682	0.011689	0.66022	-1.3176	3758.4	23.904	-1.3044	83.468	-61.41	78.946	78.559	24.127	-1.2167	-5.9258	0.74784	-2.6274	30.875	-5.4198
128.76	-3.2061	57.07	-5.9469	0.7699	-2.6124	0.0099305	-0.027481	0.011283	0.66022	-1.3176	3757.7	23.904	-1.304	83.469	-61.436	78.947	78.559	24.127	-1.2167	-5.9258	0.74784	-2.6274	30.875	-5.4198
128.76	-3.2052	57.072	-5.9468	0.76976	-2.6123	0.010142	-0.028122	0.010867	0.66022	-1.3176	3757.0	23.905	-1.3037	83.469	-61.461	78.949	78.559	24.127	-1.2167	-5.9258	0.74784	-2.6274	30.875	-5.4198
128.76	-3.2043	57.073	-5.9468	0.76962	-2.6123	0.010332	-0.028744	0.01044	0.66022	-1.3176	3756.3	23.905	-1.3033	83.469	-61.485	78.95	78.559	24.127	-1.2167	-5.9258	0.74784	-2.6274	30.875	-5.4198
128.76	-3.2034	57.074	-5.9467	0.76947	-2.6122	0.0105	-0.029346	0.010003	0.66022	-1.3176	3755.6	23.906	-1.3029	83.47	-61.507	78.951	78.559	24.127	-1.2167	-5.9258	0.74784	-2.6274	30.875	-5.4198
128.76	-3.2025	57.076	-5.9467	0.76932	-2.6122	0.010647	-0.029928	0.0095565	0.66022	-1.3176	3754.9	23.906	-1.3025	83.47	-61.529	78.952	78.559	24.127	-1.2167	-5.9258	0.74784	-2.6274	30.875	-5.4198
128.76	-3.2016	57.077	-5.9466	0.76917	-2.6121	0.010772	-0.03049	0.0091005	0.66022	-1.3176	3754.2	23.907	-1.3022	83.47	-61.55	78.953	78.559	24.127	-1.2167	-5.9258	0.74784	-2.6274	30.875	-5.4198
128.76	-3.2007	57.078	-5.9465	0.76902	-2.6121	0.010876	-0.03103	0.0086354	0.66022	-1.3176	3753.5	23.907	-1.3018	83.471	-61.57	78.954	78.559	24.127	-1.2167	-5.9258	0.74784	-2.6274	30.875	-5.4198
128.76	-3.1998	57.08	-5.9465	0.76886	-2.612	0.010958	-0.03155	0.0081615	0.66022	-1.3176	3752.8	23.908	-1.3015	83.471	-61.588	78.955	78.559	24.127	-1.2167	-5.9258	0.74784	-2.6274	30.875	-5.4198
128.76	-3.199	57.081	-5.9464	0.7687	-2.612	0.01102	-0.032047	0.0076791	0.66022	-1.3176	3752.1	23.908	-1.3011	83.471	-61.606	78.956	78.559	24.127	-1.2167	-5.9258	0.74784	-2.6274	30.875	-5.4198
128.76	-3.1981	57.082	-5.9464	0.76854	-2.612	0.011061	-0.032523	0.0071885	0.66022	-1.3176	3751.4	23.909	-1.3008	83.472	-61.622	78.958	78.559	24.127	-1.2167	-5.9258	0.74784	-2.6274	30.875	-5.4198
128.76	-3.1973	57.084	-5.9463	0.76838	-2.6119	0.011082	-0.032977	0.00669	0.66022	-1.3176	3750.7	23.909	-1.3004	83.472	-61.637	78.959	78.559	24.127	-1.2167	-5.9258	0.74784	-2.6274	30.875	-5.4198
128.76	-3.1965	57.085	-5.9463	0.76821	-2.6119	0.011082	-0.033407	0.0061839	0.66022	-1.3176	3750.0	23.91	-1.3001	83.472	-61.65	78.96	78.559	24.127	-1.2167	-5.9258	0.74784	-2.6274	30.875	-5.4198
128.76	-3.1957	57.086	-5.9462	0.76805	-2.6119	0.011062	-0.033815	0.0056704	0.66022	-1.3176	3749.3	23.91	-1.2997	83.473	-61.663	78.961	78.559	24.127	-1.2167	-5.9258	0.74784	-2.6274	30.875	-5.4198
128.76	-3.1949	57.088	-5.9462	0.76788	-2.6118	0.011021	-0.034199	0.0051498	0.66022	-1.3176	3748.6	23.911	-1.2994	83.473	-61.674	78.962	78.559	24.127	-1.2167	-5.9258	0.74784	-2.6274	30.875	-5.4198
128.76	-3.1941	57.089	-5.9461	0.7677	-2.6118	0.010961	-0.034558	0.0046224	0.66022	-1.3176	3747.9	23.911	-1.2991	83.473	-61.683	78.963	78.559	24.127	-1.2167	-5.9258	0.74784	-2.6274	30.875	-5.4198
128.76	-3.1934	57.09	-5.9461	0.76753	-2.6118	0.01088	-0.034894	0.0040883	0.66022	-1.3176	3747.2	23.912	-1.2988	83.473	-61.692	78.964	78.559	24.127	-1.2167	-5.9258	0.74784	-2.6274	30.875	-5.4198
128.76	-3.1927	57.092	-5.946	0.76735	-2.6118	0.01078	-0.035204	0.0035479	0.66022	-1.3176	3746.5	23.912	-1.2985	83.474	-61.699	78.965	78.559	24.127	-1.2167	-5.9258	0.74784	-2.6274	30.875	-5.4198
128.76	-3.192	57.093	-5.9459	0.76718	-2.6117	0.01066	-0.03549	0.0030014	0.66022	-1.3176	3745.8	23.913	-1.2982	83.474	-61.704	78.967	78.559	24.127	-1.2167	-5.9258	0.74784	-2.6274	30.875	-5.4198
128.76	-3.1913	57.094	-5.9459	0.767	-2.6117	0.01052	-0.035749	0.002449	0.66022	-1.3176	3745.0	23.913	-1.2979	83.474	-61.709	78.968	78.559	24.127	-1.2167	-5.9258	0.74784	-2.6274	30.875	-5.4198
128.76	-3.1907	57.095	-5.9458	0.76682	-2.6117	0.010361	-0.035982	0.001891	0.66022	-1.3176	3744.3	23.913	-1.2977	83.475	-61.712	78.969	78.559	24.127	-1.2167	-5.9258	0.74784	-2.6274	30.875	-5.4198
128.76	-3.19	57.097	-5.9458	0.76664	-2.6117	0.010182	-0.036188	0.0013275	0.66022	-1.3176	3743.6	23.914	-1.2974	83.475	-61.713	78.97	78.559	24.127	-1.2167	-5.9258	0.74784	-2.6274	30.875	-5.4198
128.76	-3.1894	57.098	-5.9457	0.76646	-2.6117	0.009983	-0.036367	0.00075899	0.66022	-1.3176	3742.9	23.914	-1.2972	83.475	-61.713	78.971	78.559	24.127	-1.2167	-5.9258	0.74784	-2.6274	30.875	-5.4198
128.76	-3.1889	57.099	-5.9457	0.76628	-2.6117	0.0097648	-0.036519	0.00018553	0.66022	-1.3176	3742.2	23.915	-1.2969	83.475	-61.712	78.972	78.559	24.127	-1.2167	-5.9258	0.74784	-2.6274	30.875	-5.4198
128.76	-3.1883	57.1	-5.9456	0.76609	-2.6117	0.0095271	-0.036642	-0.0003926	0.66022	-1.3176	3741.5	23.915	-1.2967	83.476	-61.709	78.973	78.559	24.127	-1.2167	-5.9258	0.74784	-2.6274	30.875	-5.4198
128.76	-3.1878	57.101	-5.9456	0.76591	-2.6117	0.0092699	-0.036737	-0.00097514	0.66022	-1.3176	3740.8	23.916	-1.2965	83.476	-61.705	78.974	78.559	24.127	-1.2167	-5.9258	0.74784	-2.6274	30.875	-5.4198
128.76	-3.1873	57.102	-5.9455	0.76573	-2.6117	0.0089932	-0.036803	-0.0015618	0.66022	-1.3176	3740.1	23.916	-1.2963	83.476	-61.7	78.975	78.559	24.127	-1.2167	-5.9258	0.74784	-2.6274	30.875	-5.4198
128.76	-3.1869	57.104	-5.9455	0.76554	-2.6117	0.0086971	-0.036839	-0.0021525	0.66022	-1.3176	3739.4	23.917	-1.2961	83.476	-61.693	78.976	78.559	24.127	-1.2167	-5.9258	0.74784	-2.6274	30.875	-5.4198
128.76	-3.1865	57.105	-5.9455	0.76536	-2.6117	0.0083816	-0.036846	-0.0027467	0.66022	-1.3176	3738.7	23.917	-1.2959	83.477	-61.685	78.977	78.559	24.127	-1.2167	-5.9258	0.74784	-2.6274	30.875	-5.4198
128.76	-3.1861	57.106	-5.9454	0.76517	-2.6118	0.0080466	-0.036822	-0.0033444	0.66022	-1.3176	3738.0	23.917	-1.2958	83.477	-61.675	78.978	78.559	24.127	-1.2167	-5.9258	0.74784	-2.6274	30.875	-5.4198
128.76	-3.1857	57.107	-5.9454	0.76499	-2.6118	0.0076921	-0.036768	-0.0039451	0.66022	-1.3176	3737.3	23.918	-1.2956	83.477	-61.665	78.979	78.559	24.127	-1.2167	-5.9258	0.74784	-2.6274	30.875	-5.4198
128.76	-3.1854	57.108	-5.9453	0.76481	-2.6118	0.0073183	-0.036682	-0.0045487	0.66022	-1.3176	3736.6	23.918	-1.2955	83.477	-61.653	78.981	78.559	24.127	-1.2167	-5.9258	0.74784	-2.6274	30.875	-5.4198
128.76	-3.1851	57.109	-5.9453	0.76462	-2.6118	0.006925	-0.036565	-0.0051548	0.66022	-1.3176	3735.9	23.918	-1.2954	83.478	-61.639	78.982	78.559	24.127	-1.2167	-5.9258	0.74784	-2.6274	30.875	-5.4198
128.76	-3.1849	57.11	-5.9453	0.76444	-2.6118	0.0065124	-0.036416	-0.0057632	0.66022	-1.3176	3735.2	23.919	-1.2953	83.478	-61.625	78.983	78.559	24.127	-1.2167	-5.9258	0.74784	-2.6274	30.875	-5.4198
128.76	-3.1847	57.11	-5.9452	0.76426	-2.6119	0.0060804	-0.036235	-0.0063734	0.66022	-1.3176	3734.5	23.919	-1.2952	83.478	-61.609	78.984	78.559	24.127	-1.2167	-5.9258	0.74784	-2.6274	30.875	-5.4198
128.76	-3.1845	57.111	-5.9452	0.76408	-2.6119	0.005629	-0.036022	-0.0069853	0.66022	-1.3176	3733.8	23.919	-1.2951	83.478	-61.593	78.985	78.559	24.127	-1.2167	-5.9258	0.74784	-2.6274	30.875	-5.4198
128.76	-3.1844	57.112	-5.9452	0.7639	-2.6119	0.0051583	-0.035776	-0.0075984	0.66022	-1.3176	3733.1	23.92	-1.2951	83.478	-61.575	78.986	78.559	24.127	-1.2167	-5.9258	0.74784	-2.6274	30.875	-5.4198
128.76	-3.1843	57.113	-5.9452	0.76372	-2.612	0.0046684	-0.035497	-0.0082125	0.66022	-1.3176	3732.4	23.92	-1.295	83.479	-61.556	78.987	78.559	24.127	-1.2167	-5.9258	0.74784	-2.6274	30.875	-5.4198
128.76	-3.1842	57.113	-5.9451	0.76354	-2.612	0.0041593	-0.035185	-0.0088271	0.66022	-1.3176	3731.7	23.92	-1.295	83.479	-61.536	78.988	78.559	24.127	-1.2167	-5.9258	0.74784	-2.6274	30.875	-5.4198
128.76	-3.1842	57.114	-5.9451	0.76337	-2.6121	0.003631	-0.03484	-0.0094419	0.66022	-1.3176	3731.0	23.92	-1.295	83.479	-61.515	78.989	78.559	24.127	-1.2167	-5.9258	0.74784	-2.6274	30.875	-5.4198
128.76	-3.1842	57.115	-5.9451	0.7632	-2.6121	0.0030837	-0.034461	-0.010056	0.66022	-1.3176	3730.3	23.921	-1.295	83.479	-61.493	78.99	78.559	24.127	-1.2167	-5.9258	0.74784	-2.6274	30.875	-5.4198
128.76	-3.1842	57.115	-5.9451	0.76302	-2.6122	0.0025174	-0.034048	-0.01067	0.66022	-1.3176	3729.6	23.921	-1.295	83.479	-61.47	78.991	78.559	24.127	-1.2167	-5.9258	0.74784	-2.6274	30.875	-5.4198
128.76	-3.1843	57.116	-5.9451	0.76285	-2.6122	0.0019322	-0.033602	-0.011283	0.66022	-1.3176	3728.9	23.921	-1.295	83.48	-61.446	78.992	78.559	24.127	-1.2167	-5.9258	0.74784	-2.6274	30.875	-5.4198
128.76	-3.1844	57.116	-5.9451	0.76269	-2.6123	0.0013284	-0.033121	-0.011895	0.66022	-1.3176	3728.2	23.921	-1.295	83.48	-61.422	78.993	78.559	24.127	-1.2167	-5.9258	0.74784	-2.6274	30.875	-5.4198
128.76	-3.1845	57.117	-5.9451	0.76252	-2.6123	0.00070599	-0.032607	-0.012505	0.66022	-1.3176	3727.5	23.921	-1.2951	83.48	-61.396	78.994	78.559	24.127	-1.2167	-5.9258	0.74784	-2.6274	30.875	-5.4198
128.76	-3.1846	57.117	-5.9451	0.76236	-2.6124	6.5222e-05	-0.03206	-0.013112	0.66022	-1.3176	3726.8	23.921	-1.2951	83.48	-61.37	78.995	78.559	24.127	-1.2167	-5.9258	0.74784	-2.6274	30.875	-5.4198
128.76	-3.1848	57.117	-5.9451	0.7622	-2.6125	-0.00059373	-0.031478	-0.013717	0.66022	-1.3176	3726.1	23.921	-1.2952	83.48	-61.343	78.996	78.559	24.127	-1.2167	-5.9258	0.74784	-2.6274	30.875	-5.4198
128.76	-3.1851	57.117	-5.9451	0.76205	-2.6126	-0.0012706	-0.030863	-0.014318	0.66022	-1.3176	3725.4	23.921	-1.2953	83.48	-61.316	78.997	78.559	24.127	-1.2167	-5.9258	0.74784	-2.6274	30.875	-5.4198
128.76	-3.1853	57.118	-5.9451	0.76189	-2.6126	-0.0019652	-0.030215	-0.014916	0.66022	-1.3176	3724.7	23.922	-1.2954	83.481	-61.288	78.998	78.559	24.127	-1.2167	-5.9258	0.74784	-2.6274	30.875	-5.4198
128.76	-3.1856	57.118	-5.9451	0.76175	-2.6127	-0.0026773	-0.029533	-0.015509	0.66022	-1.3176	3724.0	23.922	-1.2955	83.481	-61.259	78.999	78.559	24.127	-1.2167	-5.9258	0.74784	-2.6274	30.875	-5.4198
128.76	-3.1859	57.118	-5.9451	0.7616	-2.6128	-0.0034064	-0.028819	-0.016097	0.66022	-1.3176	3723.3	23.922	-1.2956	83.481	-61.23	79.0	78.559	24.127	-1.2167	-5.9258	0.74784	-2.6274	30.875	-5.4198
128.76	-3.1862	57.118	-5.9451	0.76146	-2.6129	-0.0041524	-0.028072	-0.016681	0.66022	-1.3176	3722.6	23.921	-1.2958	83.481	-61.2	79.001	78.559	24.127	-1.2167	-5.9258	0.74784	-2.6274	30.875	-5.4198
128.76	-3.1866	57.118	-5.9451	0.76132	-2.6129	-0.0049148	-0.027292	-0.017258	0.66022	-1.3176	3721.9	23.921	-1.2959	83.481	-61.17	79.002	78.559	24.127	-1.2167	-5.9258	0.74784	-2.6274	30.875	-5.4198
128.76	-3.187	57.118	-5.9452	0.76118	-2.613	-0.0056932	-0.026481	-0.017829	0.66022	-1.3176	3721.2	23.921	-1.2961	83.481	-61.139	79.002	78.559	24.127	-1.2167	-5.9258	0.74784	-2.6274	30.875	-5.4198
128.76	-3.1874	57.117	-5.9452	0.76105	-2.6131	-0.0064872	-0.025639	-0.018392	0.66022	-1.3176	3720.5	23.921	-1.2962	83.481	-61.108	79.003	78.559	24.127	-1.2167	-5.9258	0.74784	-2.6274	30.875	-5.4198
128.76	-3.1878	57.117	-5.9452	0.76093	-2.6132	-0.0072964	-0.024765	-0.018949	0.66022	-1.3176	3719.8	23.921	-1.2964	83.481	-61.077	79.004	78.559	24.127	-1.2167	-5.9258	0.74784	-2.6274	30.875	-5.4198
128.76	-3.1883	57.117	-5.9453	0.76081	-2.6133	-0.0081202	-0.023862	-0.019497	0.66022	-1.3176	3719.1	23.921	-1.2966	83.482	-61.045	79.005	78.559	24.127	-1.2167	-5.9258	0.74784	-2.6274	30.875	-5.4198
128.77	-3.1887	57.116	-5.9453	0.76069	-2.6134	-0.0089582	-0.022928	-0.020036	0.66022	-1.3176	3718.4	23.921	-1.2968	83.482	-61.013	79.006	78.559	24.127	-1.2167	-5.9258	0.74784	-2.6274	30.875	-5.4198
128.77	-3.1892	57.116	-5.9454	0.76058	-2.6135	-0.0098097	-0.021966	-0.020565	0.66022	-1.3176	3717.7	23.92	-1.297	83.482	-60.981	79.007	78.559	24.127	-1.2167	-5.9258	0.74784	-2.6274	30.875	-5.4198
128.77	-3.1897	57.115	-5.9454	0.76047	-2.6136	-0.010674	-0.020975	-0.021085	0.66022	-1.3176	3717.0	23.92	-1.2972	83.482	-60.949	79.008	78.559	24.127	-1.2167	-5.9258	0.74784	-2.6274	30.875	-5.4198
128.77	-3.1902	57.115	-5.9455	0.76037	-2.6137	-0.011551	-0.019957	-0.021594	0.66022	-1.3176	3716.3	23.92	-1.2974	83.482	-60.917	79.009	78.559	24.127	-1.2167	-5.9258	0.74784	-2.6274	30.875	-5.4198
128.77	-3.1907	57.114	-5.9455	0.76027	-2.6138	-0.01244	-0.018913	-0.022092	0.66022	-1.3176	3715.6	23.92	-1.2976	83.482	-60.884	79.01	78.559	24.127	-1.2167	-5.9258	0.74784	-2.6274	30.875	-5.4198
128.77	-3.1912	57.113	-5.9456	0.76018	-2.6139	-0.013339	-0.017842	-0.022578	0.66022	-1.3176	3714.9	23.919	-1.2978	83.482	-60.852	79.011	78.559	24.127	-1.2167	-5.9258	0.74784	-2.6274	30.875	-5.4198
128.77	-3.1918	57.113	-5.9457	0.76009	-2.6141	-0.014249	-0.016747	-0.023051	0.66022	-1.3176	3714.2	23.919	-1.298	83.482	-60.819	79.012	78.559	24.127	-1.2167	-5.9258	0.74784	-2.6274	30.875	-5.4198
128.77	-3.1923	57.112	-5.9457	0.76001	-2.6142	-0.015168	-0.015628	-0.023511	0.66022	-1.3176	3713.5	23.918	-1.2982	83.482	-60.787	79.013	78.559	24.127	-1.2167	-5.9258	0.74784	-2.6274	30.875	-5.4198
128.77	-3.1928	57.111	-5.9458	0.75994	-2.6143	-0.016096	-0.014486	-0.023957	0.66022	-1.3176	3712.8	23.918	-1.2984	83.482	-60.754	79.013	78.559	24.127	-1.2167	-5.9258	0.74784	-2.6274	30.875	-5.4198
128.77	-3.1934	57.11	-5.9459	0.75987	-2.6144	-0.017032	-0.013323	-0.024389	0.66022	-1.3176	3712.1	23.918	-1.2987	83.482	-60.722	79.014	78.559	24.127	-1.2167	-5.9258	0.74784	-2.6274	30.875	-5.4198
128.77	-3.1939	57.109	-5.946	0.7598	-2.6145	-0.017975	-0.012139	-0.024805	0.66022	-1.3176	3711.4	23.917	-1.2989	83.482	-60.69	79.015	78.559	24.127	-1.2167	-5.9258	0.74784	-2.6274	30.875	-5.4198
128.77	-3.1945	57.108	-5.9461	0.75974	-2.6147	-0.018924	-0.010936	-0.025206	0.66022	-1.3176	3710.6	23.917	-1.2991	83.482	-60.658	79.016	78.559	24.127	-1.2167	-5.9258	0.74784	-2.6274	30.875	-5.4198
128.77	-3.195	57.106	-5.9462	0.75969	-2.6148	-0.019878	-0.0097142	-0.02559	0.66022	-1.3176	3709.9	23.916	-1.2993	83.482	-60.626	79.017	78.559	24.127	-1.2167	-5.9258	0.74784	-2.6274	30.875	-5.4198
128.77	-3.1955	57.105	-5.9463	0.75965	-2.6149	-0.020836	-0.008476	-0.025957	0.66022	-1.3176	3709.2	23.915	-1.2995	83.483	-60.594	79.018	78.559	24.127	-1.2167	-5.9258	0.74784	-2.6274	30.875	-5.4198
128.77	-3.196	57.104	-5.9464	0.75961	-2.615	-0.021798	-0.0072223	-0.026307	0.66022	-1.3176	3708.5	23.915	-1.2997	83.483	-60.563	79.019	78.559	24.127	-1.2167	-5.9258	0.74784	-2.6274	30.875	-5.4198
128.77	-3.1965	57.103	-5.9465	0.75958	-2.6152	-0.022761	-0.0059546	-0.026638	0.66022	-1.3176	3707.8	23.914	-1.2999	83.483	-60.532	79.02	78.559	24.127	-1.2167	-5.9258	0.74784	-2.6274	30.875	-5.4198
128.77	-3.197	57.101	-5.9466	0.75955	-2.6153	-0.023726	-0.0046742	-0.02695	0.66022	-1.3176	3707.1	23.914	-1.3001	83.483	-60.501	79.02	78.559	24.127	-1.2167	-5.9258	0.74784	-2.6274	30.875	-5.4198
128.77	-3.1975	57.1	-5.9467	0.75953	-2.6155	-0.024691	-0.0033826	-0.027243	0.66022	-1.3176	3706.4	23.913	-1.3003	83.483	-60.471	79.021	78.559	24.127	-1.2167	-5.9258	0.74784	-2.6274	30.875	-5.4198
128.77	-3.198	57.098	-5.9469	0.75951	-2.6156	-0.025654	-0.0020812	-0.027516	0.66022	-1.3176	3705.7	23.912	-1.3005	83.483	-60.441	79.022	78.559	24.127	-1.2167	-5.9258	0.74784	-2.6274	30.875	-5.4198
128.78	-3.1984	57.097	-5.947	0.75951	-2.6157	-0.026616	-0.00077156	-0.027768	0.66022	-1.3176	3705.0	23.912	-1.3007	83.483	-60.411	79.023	78.559	24.127	-1.2167	-5.9258	0.74784	-2.6274	30.875	-5.4198
128.78	-3.1989	57.095	-5.9471	0.75951	-2.6159	-0.027574	0.00054472	-0.027999	0.66022	-1.3176	3704.3	23.911	-1.3009	83.483	-60.382	79.024	78.559	24.127	-1.2167	-5.9258	0.74784	-2.6274	30.875	-5.4198
128.78	-3.1993	57.094	-5.9473	0.75951	-2.616	-0.028527	0.0018661	-0.028208	0.66022	-1.3176	3703.6	23.91	-1.3011	83.483	-60.353	79.025	78.559	24.127	-1.2167	-5.9258	0.74784	-2.6274	30.875	-5.4198
128.78	-3.1997	57.092	-5.9474	0.75953	-2.6161	-0.029475	0.0031909	-0.028395	0.66022	-1.3176	3702.9	23.909	-1.3012	83.483	-60.325	79.026	78.559	24.127	-1.2167	-5.9258	0.74784	-2.6274	30.875	-5.4198
128.78	-3.2	57.09	-5.9476	0.75955	-2.6163	-0.030416	0.0045176	-0.028559	0.66022	-1.3176	3702.2	23.909	-1.3014	83.483	-60.297	79.026	78.559	24.127	-1.2167	-5.9258	0.74784	-2.6274	30.875	-5.4198
128.78	-3.2004	57.089	-5.9477	0.75957	-2.6164	-0.031349	0.0058444	-0.0287	0.66022	-1.3176	3701.5	23.908	-1.3015	83.483	-60.27	79.027	78.559	24.127	-1.2167	-5.9258	0.74784	-2.6274	30.875	-5.4198
128.78	-3.2007	57.087	-5.9479	0.7596	-2.6166	-0.032272	0.0071697	-0.028818	0.66022	-1.3176	3700.8	23.907	-1.3016	83.483	-60.243	79.028	78.559	24.127	-1.2167	-5.9258	0.74784	-2.6274	30.875	-5.4198
128.78	-3.201	57.085	-5.948	0.75964	-2.6167	-0.033185	0.0084919	-0.028911	0.66022	-1.3176	3700.1	23.906	-1.3017	83.483	-60.217	79.029	78.559	24.127	-1.2167	-5.9258	0.74784	-2.6274	30.875	-5.4198
128.78	-3.2012	57.083	-5.9482	0.75969	-2.6169	-0.034086	0.0098091	-0.02898	0.66022	-1.3176	3699.4	23.906	-1.3018	83.483	-60.191	79.03	78.559	24.127	-1.2167	-5.9258	0.74784	-2.6274	30.875	-5.4198
128.78	-3.2015	57.081	-5.9484	0.75974	-2.617	-0.034974	0.01112	-0.029024	0.66022	-1.3176	3698.7	23.905	-1.3019	83.483	-60.166	79.031	78.559	24.127	-1.2167	-5.9258	0.74784	-2.6274	30.875	-5.4198
128.78	-3.2016	57.079	-5.9486	0.7598	-2.6172	-0.035847	0.012422	-0.029043	0.66022	-1.3176	3698.0	23.904	-1.302	83.483	-60.142	79.031	78.559	24.127	-1.2167	-5.9258	0.74784	-2.6274	30.875	-5.4198
128.78	-3.2018	57.077	-5.9487	0.75986	-2.6173	-0.036705	0.013714	-0.029036	0.66022	-1.3176	3697.3	23.903	-1.3021	83.483	-60.118	79.032	78.559	24.127	-1.2167	-5.9258	0.74784	-2.6274	30.875	-5.4198
128.79	-3.2019	57.075	-5.9489	0.75994	-2.6174	-0.037546	0.014994	-0.029004	0.66022	-1.3176	3696.6	23.902	-1.3021	83.483	-60.095	79.033	78.559	24.127	-1.2167	-5.9258	0.74784	-2.6274	30.875	-5.4198
128.79	-3.202	57.074	-5.9491	0.76001	-2.6176	-0.038369	0.016261	-0.028946	0.66022	-1.3176	3695.9	23.901	-1.3022	83.483	-60.072	79.034	78.559	24.127	-1.2167	-5.9258	0.74784	-2.6274	30.875	-5.4198
128.79	-3.2021	57.072	-5.9493	0.7601	-2.6177	-0.039172	0.017513	-0.028861	0.66022	-1.3176	3695.2	23.9	-1.3022	83.483	-60.05	79.035	78.559	24.127	-1.2167	-5.9258	0.74784	-2.6274	30.875	-5.4198
128.79	-3.2021	57.07	-5.9495	0.76019	-2.6179	-0.039955	0.018747	-0.02875	0.66022	-1.3176	3694.5	23.9	-1.3022	83.483	-60.029	79.036	78.559	24.127	-1.2167	-5.9258	0.74784	-2.6274	30.875	-5.4198
128.79	-3.2021	57.068	-5.9497	0.76029	-2.618	-0.040716	0.019963	-0.028613	0.66022	-1.3176	3693.8	23.899	-1.3022	83.483	-60.009	79.036	78.559	24.127	-1.2167	-5.9258	0.74784	-2.6274	30.875	-5.4198
128.79	-3.202	57.066	-5.9499	0.76039	-2.6182	-0.041454	0.021158	-0.028449	0.66022	-1.3176	3693.1	23.898	-1.3022	83.483	-59.989	79.037	78.559	24.127	-1.2167	-5.9258	0.74784	-2.6274	30.875	-5.4198
128.79	-3.2019	57.064	-5.9501	0.7605	-2.6183	-0.042168	0.022331	-0.028258	0.66022	-1.3176	3692.4	23.897	-1.3021	83.483	-59.97	79.038	78.559	24.127	-1.2167	-5.9258	0.74784	-2.6274	30.875	-5.4198
128.79	-3.2017	57.062	-5.9503	0.76061	-2.6184	-0.042856	0.023481	-0.02804	0.66022	-1.3176	3691.7	23.896	-1.3021	83.483	-59.952	79.039	78.559	24.127	-1.2167	-5.9258	0.74784	-2.6274	30.875	-5.4198
128.79	-3.2016	57.06	-5.9505	0.76073	-2.6186	-0.043517	0.024605	-0.027796	0.66022	-1.3176	3691.0	23.895	-1.302	83.483	-59.934	79.04	78.559	24.127	-1.2167	-5.9258	0.74784	-2.6274	30.875	-5.4198
128.79	-3.2013	57.058	-5.9508	0.76086	-2.6187	-0.044151	0.025702	-0.027525	0.66022	-1.3176	3690.3	23.894	-1.3019	83.483	-59.918	79.041	78.559	24.127	-1.2167	-5.9258	0.74784	-2.6274	30.875	-5.4198
128.79	-3.2011	57.056	-5.951	0.76099	-2.6189	-0.044756	0.02677	-0.027228	0.66022	-1.3176	3689.6	23.893	-1.3018	83.483	-59.902	79.041	78.559	24.127	-1.2167	-5.9258	0.74784	-2.6274	30.875	-5.4198
128.79	-3.2008	57.054	-5.9512	0.76113	-2.619	-0.045331	0.027809	-0.026904	0.66022	-1.3176	3688.9	23.892	-1.3017	83.483	-59.886	79.042	78.559	24.127	-1.2167	-5.9258	0.74784	-2.6274	30.875	-5.4198
128.8	-3.2004	57.052	-5.9514	0.76127	-2.6191	-0.045875	0.028815	-0.026554	0.66022	-1.3176	3688.2	23.892	-1.3015	83.483	-59.872	79.043	78.559	24.127	-1.2167	-5.9258	0.74784	-2.6274	30.875	-5.4198
128.8	-3.2	57.05	-5.9517	0.76141	-2.6193	-0.046388	0.029789	-0.026177	0.66022	-1.3176	3687.5	23.891	-1.3014	83.483	-59.858	79.044	78.559	24.127	-1.2167	-5.9258	0.74784	-2.6274	30.875	-5.4198
128.8	-3.1996	57.048	-5.9519	0.76157	-2.6194	-0.046867	0.030728	-0.025775	0.66022	-1.3176	3686.8	23.89	-1.3012	83.483	-59.846	79.045	78.559	24.127	-1.2167	-5.9258	0.74784	-2.6274	30.875	-5.4198
128.8	-3.1991	57.046	-5.9521	0.76172	-2.6195	-0.047312	0.031631	-0.025348	0.66022	-1.3176	3686.1	23.889	-1.301	83.483	-59.834	79.045	78.559	24.127	-1.2167	-5.9258	0.74784	-2.6274	30.875	-5.4198
128.8	-3.1986	57.044	-5.9524	0.76188	-2.6196	-0.047723	0.032497	-0.024895	0.66022	-1.3176	3685.4	23.888	-1.3008	83.483	-59.822	79.046	78.559	24.127	-1.2167	-5.9258	0.74784	-2.6274	30.875	-5.4198
128.8	-3.1981	57.042	-5.9526	0.76205	-2.6198	-0.048098	0.033324	-0.024418	0.66022	-1.3176	3684.7	23.887	-1.3006	83.483	-59.812	79.047	78.559	24.127	-1.2167	-5.9258	0.74784	-2.6274	30.875	-5.4198
128.8	-3.1975	57.041	-5.9529	0.76222	-2.6199	-0.048436	0.034112	-0.023916	0.66022	-1.3176	3684.0	23.887	-1.3003	83.483	-59.803	79.048	78.559	24.127	-1.2167	-5.9258	0.74784	-2.6274	30.875	-5.4198
128.8	-3.1968	57.039	-5.9531	0.76239	-2.62	-0.048738	0.034858	-0.02339	0.66022	-1.3176	3683.3	23.886	-1.3001	83.483	-59.794	79.049	78.559	24.127	-1.2167	-5.9258	0.74784	-2.6274	30.875	-5.4198
128.8	-3.1962	57.037	-5.9533	0.76256	-2.6201	-0.049001	0.035563	-0.022841	0.66022	-1.3176	3682.6	23.885	-1.2998	83.483	-59.786	79.049	78.559	24.127	-1.2167	-5.9258	0.74784	-2.6274	30.875	-5.4198
128.8	-3.1955	57.036	-5.9536	0.76274	-2.6202	-0.049226	0.036224	-0.02227	0.66022	-1.3176	3681.9	23.884	-1.2995	83.483	-59.779	79.05	78.559	24.127	-1.2167	-5.9258	0.74784	-2.6274	30.875	-5.4198
128.8	-3.1947	57.034	-5.9538	0.76293	-2.6203	-0.049412	0.036841	-0.021675	0.66022	-1.3176	3681.2	23.884	-1.2992	83.483	-59.773	79.051	78.559	24.127	-1.2167	-5.9258	0.74784	-2.6274	30.875	-5.4198
128.8	-3.194	57.032	-5.9541	0.76311	-2.6205	-0.049558	0.037413	-0.02106	0.66022	-1.3176	3680.5	23.883	-1.2989	83.483	-59.768	79.052	78.559	24.127	-1.2167	-5.9258	0.74784	-2.6274	30.875	-5.4198
128.8	-3.1931	57.031	-5.9543	0.7633	-2.6206	-0.049664	0.037939	-0.020423	0.66022	-1.3176	3679.8	23.882	-1.2986	83.482	-59.763	79.053	78.559	24.127	-1.2167	-5.9258	0.74784	-2.6274	30.875	-5.4198
128.81	-3.1923	57.029	-5.9546	0.76349	-2.6207	-0.049729	0.038419	-0.019766	0.66022	-1.3176	3679.1	23.882	-1.2982	83.482	-59.759	79.054	78.559	24.127	-1.2167	-5.9258	0.74784	-2.6274	30.875	-5.4198
128.81	-3.1914	57.028	-5.9548	0.76368	-2.6208	-0.049753	0.03885	-0.01909	0.66022	-1.3176	3678.4	23.881	-1.2979	83.482	-59.757	79.054	78.559	24.127	-1.2167	-5.9258	0.74784	-2.6274	30.875	-5.4198
128.81	-3.1905	57.026	-5.9551	0.76388	-2.6209	-0.049736	0.039234	-0.018395	0.66022	-1.3176	3677.7	23.88	-1.2975	83.482	-59.755	79.055	78.559	24.127	-1.2167	-5.9258	0.74784	-2.6274	30.875	-5.4198
128.81	-3.1896	57.025	-5.9553	0.76408	-2.6209	-0.049677	0.039569	-0.017681	0.66022	-1.3176	3677.0	23.88	-1.2971	83.482	-59.753	79.056	78.559	24.127	-1.2167	-5.9258	0.74784	-2.6274	30.875	-5.4198
128.81	-3.1886	57.024	-5.9556	0.76427	-2.621	-0.049577	0.039855	-0.016951	0.66022	-1.3176	3676.3	23.879	-1.2967	83.482	-59.753	79.057	78.559	24.127	-1.2167	-5.9258	0.74784	-2.6274	30.875	-5.4198
128.81	-3.1876	57.023	-5.9558	0.76447	-2.6211	-0.049434	0.040091	-0.016205	0.66022	-1.3176	3675.6	23.879	-1.2963	83.482	-59.754	79.058	78.559	24.127	-1.2167	-5.9258	0.74784	-2.6274	30.875	-5.4198
128.81	-3.1866	57.021	-5.9561	0.76468	-2.6212	-0.04925	0.040277	-0.015443	0.66022	-1.3176	3674.9	23.878	-1.2959	83.482	-59.755	79.058	78.559	24.127	-1.2167	-5.9258	0.74784	-2.6274	30.875	-5.4198
128.81	-3.1856	57.02	-5.9563	0.76488	-2.6213	-0.049023	0.040413	-0.014667	0.66022	-1.3176	3674.2	23.878	-1.2955	83.482	-59.757	79.059	78.559	24.127	-1.2167	-5.9258	0.74784	-2.6274	30.875	-5.4198
128.81	-3.1845	57.019	-5.9566	0.76508	-2.6213	-0.048755	0.040498	-0.013877	0.66022	-1.3176	3673.5	23.877	-1.295	83.482	-59.76	79.06	78.559	24.127	-1.2167	-5.9258	0.74784	-2.6274	30.875	-5.4198
128.81	-3.1834	57.018	-5.9568	0.76528	-2.6214	-0.048445	0.040532	-0.013075	0.66022	-1.3176	3672.8	23.877	-1.2946	83.482	-59.764	79.061	78.559	24.127	-1.2167	-5.9258	0.74784	-2.6274	30.875	-5.4198
128.81	-3.1823	57.017	-5.957	0.76549	-2.6215	-0.048093	0.040516	-0.012262	0.66022	-1.3176	3672.1	23.876	-1.2942	83.482	-59.769	79.062	78.559	24.127	-1.2167	-5.9258	0.74784	-2.6274	30.875	-5.4198
128.81	-3.1812	57.017	-5.9573	0.76569	-2.6215	-0.0477	0.040449	-0.011438	0.66022	-1.3176	3671.4	23.876	-1.2937	83.482	-59.775	79.062	78.559	24.127	-1.2167	-5.9258	0.74784	-2.6274	30.875	-5.4198
128.81	-3.18	57.016	-5.9575	0.76589	-2.6216	-0.047265	0.040331	-0.010605	0.66022	-1.3176	3670.7	23.876	-1.2932	83.482	-59.781	79.063	78.559	24.127	-1.2167	-5.9258	0.74784	-2.6274	30.875	-5.4198
128.81	-3.1789	57.015	-5.9578	0.76609	-2.6216	-0.04679	0.040163	-0.0097631	0.66022	-1.3176	3670.0	23.875	-1.2928	83.482	-59.788	79.064	78.559	24.127	-1.2167	-5.9258	0.74784	-2.6274	30.875	-5.4198
128.81	-3.1777	57.015	-5.958	0.76629	-2.6217	-0.046275	0.039945	-0.0089145	0.66022	-1.3176	3669.3	23.875	-1.2923	83.482	-59.796	79.065	78.559	24.127	-1.2167	-5.9258	0.74784	-2.6274	30.875	-5.4198
128.81	-3.1765	57.014	-5.9582	0.76649	-2.6217	-0.04572	0.039677	-0.0080598	0.66022	-1.3176	3668.6	23.875	-1.2918	83.482	-59.805	79.066	78.559	24.127	-1.2167	-5.9258	0.74784	-2.6274	30.875	-5.4198
128.81	-3.1754	57.013	-5.9584	0.76669	-2.6218	-0.045127	0.039359	-0.0072003	0.66022	-1.3176	3667.9	23.875	-1.2913	83.482	-59.814	79.066	78.559	24.127	-1.2167	-5.9258	0.74784	-2.6274	30.875	-5.4198
128.81	-3.1742	57.013	-5.9587	0.76688	-2.6218	-0.044494	0.038993	-0.0063369	0.66022	-1.3176	3667.2	23.875	-1.2908	83.482	-59.825	79.067	78.559	24.127	-1.2167	-5.9258	0.74784	-2.6274	30.875	-5.4198
128.81	-3.173	57.013	-5.9589	0.76708	-2.6218	-0.043824	0.038578	-0.0054709	0.66022	-1.3176	3666.5	23.874	-1.2904	83.482	-59.836	79.068	78.559	24.127	-1.2167	-5.9258	0.74784	-2.6274	30.875	-5.4198
128.81	-3.1718	57.012	-5.9591	0.76727	-2.6218	-0.043117	0.038116	-0.0046034	0.66022	-1.3176	3665.8	23.874	-1.2899	83.482	-59.848	79.069	78.559	24.127	-1.2167	-5.9258	0.74784	-2.6274	30.875	-5.4198
128.81	-3.1706	57.012	-5.9593	0.76746	-2.6219	-0.042374	0.037607	-0.0037356	0.66022	-1.3176	3665.1	23.874	-1.2894	83.482	-59.86	79.07	78.559	24.127	-1.2167	-5.9258	0.74784	-2.6274	30.875	-5.4198
128.81	-3.1694	57.012	-5.9595	0.76765	-2.6219	-0.041595	0.037051	-0.0028686	0.66022	-1.3176	3664.4	23.874	-1.2889	83.482	-59.874	79.07	78.559	24.127	-1.2167	-5.9258	0.74784	-2.6274	30.875	-5.4198
128.81	-3.1682	57.012	-5.9597	0.76783	-2.6219	-0.040782	0.03645	-0.0020037	0.66022	-1.3176	3663.7	23.874	-1.2884	83.482	-59.888	79.071	78.559	24.127	-1.2167	-5.9258	0.74784	-2.6274	30.875	-5.4198
128.81	-3.167	57.012	-5.9599	0.76801	-2.6219	-0.039936	0.035805	-0.0011419	0.66022	-1.3176	3663.0	23.874	-1.2879	83.482	-59.902	79.072	78.559	24.127	-1.2167	-5.9258	0.74784	-2.6274	30.875	-5.4198
128.81	-3.1658	57.012	-5.9601	0.76819	-2.6219	-0.039057	0.035116	-0.00028443	0.66022	-1.3176	3662.3	23.874	-1.2874	83.482	-59.918	79.073	78.559	24.127	-1.2167	-5.9258	0.74784	-2.6274	30.875	-5.4198
128.81	-3.1646	57.012	-5.9603	0.76836	-2.6219	-0.038148	0.034385	0.00056753	0.66022	-1.3176	3661.6	23.874	-1.287	83.482	-59.934	79.073	78.559	24.127	-1.2167	-5.9258	0.74784	-2.6274	30.875	-5.4198
128.81	-3.1634	57.012	-5.9605	0.76853	-2.6219	-0.037208	0.033613	0.0014128	0.66022	-1.3176	3660.9	23.874	-1.2865	83.482	-59.951	79.074	78.559	24.127	-1.2167	-5.9258	0.74784	-2.6274	30.875	-5.4198
128.81	-3.1623	57.013	-5.9607	0.7687	-2.6219	-0.03624	0.0328	0.0022503	0.66022	-1.3176	3660.2	23.874	-1.286	83.481	-59.968	79.075	78.559	24.127	-1.2167	-5.9258	0.74784	-2.6274	30.875	-5.4198
128.81	-3.1611	57.013	-5.9609	0.76886	-2.6219	-0.035244	0.031949	0.0030789	0.66022	-1.3176	3659.5	23.875	-1.2856	83.481	-59.987	79.076	78.559	24.127	-1.2167	-5.9258	0.74784	-2.6274	30.875	-5.4198
128.81	-3.16	57.013	-5.9611	0.76902	-2.6219	-0.034221	0.03106	0.0038974	0.66022	-1.3176	3658.8	23.875	-1.2851	83.481	-60.005	79.077	78.559	24.127	-1.2167	-5.9258	0.74784	-2.6274	30.875	-5.4198
128.81	-3.1589	57.014	-5.9612	0.76917	-2.6218	-0.033174	0.030135	0.0047048	0.66022	-1.3176	3658.1	23.875	-1.2846	83.481	-60.025	79.077	78.559	24.127	-1.2167	-5.9258	0.74784	-2.6274	30.875	-5.4198
128.81	-3.1578	57.014	-5.9614	0.76932	-2.6218	-0.032104	0.029175	0.0054999	0.66022	-1.3176	3657.4	23.875	-1.2842	83.481	-60.045	79.078	78.559	24.127	-1.2167	-5.9258	0.74784	-2.6274	30.875	-5.4198
128.81	-3.1567	57.015	-5.9615	0.76946	-2.6218	-0.031011	0.028182	0.0062817	0.66022	-1.3176	3656.7	23.875	-1.2837	83.481	-60.065	79.079	78.559	24.127	-1.2167	-5.9258	0.74784	-2.6274	30.875	-5.4198
128.81	-3.1556	57.015	-5.9617	0.7696	-2.6218	-0.029898	0.027157	0.0070491	0.66022	-1.3176	3656.0	23.876	-1.2833	83.481	-60.087	79.08	78.559	24.127	-1.2167	-5.9258	0.74784	-2.6274	30.875	-5.4198
128.81	-3.1546	57.016	-5.9618	0.76973	-2.6217	-0.028765	0.026102	0.0078011	0.66022	-1.3176	3655.3	23.876	-1.2829	83.481	-60.108	79.08	78.559	24.127	-1.2167	-5.9258	0.74784	-2.6274	30.875	-5.4198
128.81	-3.1535	57.017	-5.962	0.76986	-2.6217	-0.027615	0.025018	0.0085367	0.66022	-1.3176	3654.6	23.876	-1.2825	83.481	-60.131	79.081	78.559	24.127	-1.2167	-5.9258	0.74784	-2.6274	30.875	-5.4198
128.81	-3.1525	57.018	-5.9621	0.76998	-2.6216	-0.026449	0.023906	0.009255	0.66022	-1.3176	3653.9	23.877	-1.2821	83.481	-60.154	79.082	78.559	24.127	-1.2167	-5.9258	0.74784	-2.6274	30.875	-5.4198
128.81	-3.1516	57.019	-5.9623	0.7701	-2.6216	-0.025268	0.02277	0.0099548	0.66022	-1.3176	3653.2	23.877	-1.2817	83.481	-60.177	79.083	78.559	24.127	-1.2167	-5.9258	0.74784	-2.6274	30.875	-5.4198
128.81	-3.1506	57.019	-5.9624	0.77021	-2.6215	-0.024075	0.021609	0.010635	0.66022	-1.3176	3652.5	23.878	-1.2813	83.481	-60.201	79.084	78.559	24.127	-1.2167	-5.9258	0.74784	-2.6274	30.875	-5.4198
128.81	-3.1497	57.02	-5.9625	0.77032	-2.6215	-0.02287	0.020427	0.011296	0.66022	-1.3176	3651.8	23.878	-1.2809	83.481	-60.225	79.084	78.559	24.127	-1.2167	-5.9258	0.74784	-2.6274	30.875	-5.4198
128.81	-3.1488	57.021	-5.9626	0.77041	-2.6214	-0.021655	0.019223	0.011935	0.66022	-1.3176	3651.1	23.878	-1.2806	83.481	-60.25	79.085	78.559	24.127	-1.2167	-5.9258	0.74784	-2.6274	30.875	-5.4198
128.81	-3.148	57.022	-5.9627	0.77051	-2.6214	-0.020432	0.018002	0.012553	0.66022	-1.3176	3650.4	23.879	-1.2802	83.481	-60.275	79.086	78.559	24.127	-1.2167	-5.9258	0.74784	-2.6274	30.875	-5.4198
128.81	-3.1471	57.023	-5.9628	0.77059	-2.6213	-0.019204	0.016763	0.013148	0.66022	-1.3176	3649.7	23.879	-1.2799	83.481	-60.3	79.087	78.559	24.127	-1.2167	-5.9258	0.74784	-2.6274	30.875	-5.4198
128.8	-3.1463	57.025	-5.9629	0.77068	-2.6212	-0.01797	0.01551	0.013719	0.66022	-1.3176	3649.0	23.88	-1.2795	83.481	-60.326	79.087	78.559	24.127	-1.2167	-5.9258	0.74784	-2.6274	30.875	-5.4198
128.8	-3.1455	57.026	-5.963	0.77075	-2.6212	-0.016733	0.014243	0.014267	0.66022	-1.3176	3648.3	23.881	-1.2792	83.48	-60.352	79.088	78.559	24.127	-1.2167	-5.9258	0.74784	-2.6274	30.875	-5.4198
128.8	-3.1448	57.027	-5.9631	0.77082	-2.6211	-0.015495	0.012964	0.014789	0.66022	-1.3176	3647.6	23.881	-1.2789	83.48	-60.379	79.089	78.559	24.127	-1.2167	-5.9258	0.74784	-2.6274	30.875	-5.4198
128.8	-3.1441	57.028	-5.9631	0.77088	-2.621	-0.014257	0.011676	0.015286	0.66022	-1.3176	3646.9	23.882	-1.2786	83.48	-60.406	79.09	78.559	24.127	-1.2167	-5.9258	0.74784	-2.6274	30.875	-5.4198
128.8	-3.1434	57.029	-5.9632	0.77093	-2.6209	-0.013021	0.01038	0.015757	0.66022	-1.3176	3646.2	23.882	-1.2784	83.48	-60.433	79.091	78.559	24.127	-1.2167	-5.9258	0.74784	-2.6274	30.875	-5.4198
128.8	-3.1428	57.031	-5.9633	0.77098	-2.6209	-0.011789	0.0090778	0.016202	0.66022	-1.3176	3645.5	23.883	-1.2781	83.48	-60.461	79.091	78.559	24.127	-1.2167	-5.9258	0.74784	-2.6274	30.875	-5.4198
128.8	-3.1422	57.032	-5.9633	0.77103	-2.6208	-0.010562	0.0077714	0.016619	0.66022	-1.3176	3644.8	23.883	-1.2779	83.48	-60.488	79.092	78.559	24.127	-1.2167	-5.9258	0.74784	-2.6274	30.875	-5.4198
128.8	-3.1416	57.033	-5.9634	0.77106	-2.6207	-0.0093417	0.0064626	0.017009	0.66022	-1.3176	3644.1	23.884	-1.2776	83.48	-60.516	79.093	78.559	24.127	-1.2167	-5.9258	0.74784	-2.6274	30.875	-5.4198
128.8	-3.1411	57.035	-5.9634	0.77109	-2.6206	-0.00813	0.0051531	0.017371	0.66022	-1.3176	3643.4	23.885	-1.2774	83.48	-60.544	79.094	78.559	24.127	-1.2167	-5.9258	0.74784	-2.6274	30.875	-5.4198
128.8	-3.1406	57.036	-5.9635	0.77111	-2.6205	-0.0069285	0.0038448	0.017704	0.66022	-1.3176	3642.7	23.885	-1.2772	83.48	-60.572	79.094	78.559	24.127	-1.2167	-5.9258	0.74784	-2.6274	30.875	-5.4198
128.8	-3.1401	57.037	-5.9635	0.77113	-2.6204	-0.0057386	0.0025392	0.018009	0.66022	-1.3176	3642.0	23.886	-1.277	83.48	-60.601	79.095	78.559	24.127	-1.2167	-5.9258	0.74784	-2.6274	30.875	-5.4198
128.8	-3.1397	57.039	-5.9635	0.77114	-2.6203	-0.0045619	0.0012383	0.018284	0.66022	-1.3176	3641.3	23.887	-1.2768	83.48	-60.629	79.096	78.559	24.127	-1.2167	-5.9258	0.74784	-2.6274	30.875	-5.4198
128.8	-3.1393	57.04	-5.9635	0.77114	-2.6202	-0.0033999	-5.6292e-05	0.01853	0.66022	-1.3176	3640.6	23.887	-1.2767	83.48	-60.657	79.097	78.559	24.127	-1.2167	-5.9258	0.74784	-2.6274	30.875	-5.4198
128.8	-3.1389	57.042	-5.9636	0.77114	-2.6201	-0.0022543	-0.0013429	0.018747	0.66022	-1.3176	3639.9	23.888	-1.2765	83.48	-60.686	79.097	78.559	24.127	-1.2167	-5.9258	0.74784	-2.6274	30.875	-5.4198
128.79	-3.1386	57.043	-5.9636	0.77113	-2.6201	-0.0011263	-0.0026198	0.018934	0.66022	-1.3176	3639.2	23.888	-1.2764	83.479	-60.715	79.098	78.559	24.127	-1.2167	-5.9258	0.74784	-2.6274	30.875	-5.4198
128.79	-3.1383	57.044	-5.9636	0.77111	-2.62	-1.749e-05	-0.0038853	0.019091	0.66022	-1.3176	3638.5	23.889	-1.2763	83.479	-60.743	79.099	78.559	24.127	-1.2167	-5.9258	0.74784	-2.6274	30.875	-5.4198
128.79	-3.138	57.046	-5.9636	0.77109	-2.6199	0.0010708	-0.005138	0.019219	0.66022	-1.3176	3637.8	23.89	-1.2762	83.479	-60.771	79.1	78.559	24.127	-1.2167	-5.9258	0.74784	-2.6274	30.875	-5.4198
128.79	-3.1378	57.047	-5.9636	0.77106	-2.6198	0.0021371	-0.0063761	0.019316	0.66022	-1.3176	3637.1	23.89	-1.2761	83.479	-60.8	79.1	78.559	24.127	-1.2167	-5.9258	0.74784	-2.6274	30.875	-5.4198
128.79	-3.1376	57.049	-5.9635	0.77102	-2.6197	0.0031802	-0.0075982	0.019384	0.66022	-1.3176	3636.4	23.891	-1.276	83.479	-60.828	79.101	78.559	24.127	-1.2167	-5.9258	0.74784	-2.6274	30.875	-5.4198
128.79	-3.1374	57.05	-5.9635	0.77098	-2.6196	0.0041988	-0.0088027	0.019422	0.66022	-1.3176	3635.7	23.892	-1.2759	83.479	-60.856	79.102	78.559	24.127	-1.2167	-5.9258	0.74784	-2.6274	30.875	-5.4198
128.79	-3.1372	57.052	-5.9635	0.77094	-2.6195	0.0051916	-0.0099882	0.01943	0.66022	-1.3176	3635.0	23.892	-1.2759	83.479	-60.884	79.103	78.559	24.127	-1.2167	-5.9258	0.74784	-2.6274	30.875	-5.4198
128.79	-3.1371	57.053	-5.9635	0.77088	-2.6194	0.0061576	-0.011153	0.019409	0.66022	-1.3176	3634.3	23.893	-1.2758	83.479	-60.912	79.103	78.559	24.127	-1.2167	-5.9258	0.74784	-2.6274	30.875	-5.4198
128.79	-3.1371	57.054	-5.9634	0.77083	-2.6193	0.0070954	-0.012297	0.019358	0.66022	-1.3176	3633.6	23.894	-1.2758	83.479	-60.939	79.104	78.559	24.127	-1.2167	-5.9258	0.74784	-2.6274	30.875	-5.4198
128.79	-3.137	57.056	-5.9634	0.77076	-2.6192	0.0080041	-0.013417	0.019278	0.66022	-1.3176	3632.9	23.894	-1.2758	83.479	-60.966	79.105	78.559	24.127	-1.2167	-5.9258	0.74784	-2.6274	30.875	-5.4198
128.79	-3.137	57.057	-5.9634	0.77069	-2.6191	0.0088825	-0.014513	0.019169	0.66022	-1.3176	3632.2	23.895	-1.2758	83.479	-60.993	79.106	78.559	24.127	-1.2167	-5.9258	0.74784	-2.6274	30.875	-5.4198
128.79	-3.137	57.059	-5.9633	0.77062	-2.619	0.0097298	-0.015583	0.019032	0.66022	-1.3176	3631.5	23.896	-1.2758	83.479	-61.02	79.106	78.559	24.127	-1.2167	-5.9258	0.74784	-2.6274	30.875	-5.4198
128.79	-3.137	57.06	-5.9633	0.77054	-2.6189	0.010545	-0.016626	0.018867	0.66022	-1.3176	3630.8	23.896	-1.2758	83.478	-61.046	79.107	78.559	24.127	-1.2167	-5.9258	0.74784	-2.6274	30.875	-5.4198
128.78	-3.1371	57.061	-5.9632	0.77045	-2.6188	0.011327	-0.017642	0.018674	0.66022	-1.3176	3630.1	23.897	-1.2758	83.478	-61.072	79.108	78.559	24.127	-1.2167	-5.9258	0.74784	-2.6274	30.875	-5.4198
128.78	-3.1372	57.062	-5.9631	0.77036	-2.6187	0.012075	-0.018628	0.018454	0.66022	-1.3176	3629.4	23.897	-1.2759	83.478	-61.097	79.109	78.559	24.127	-1.2167	-5.9258	0.74784	-2.6274	30.875	-5.4198
128.78	-3.1373	57.064	-5.9631	0.77026	-2.6186	0.012789	-0.019585	0.018206	0.66022	-1.3176	3628.7	23.898	-1.2759	83.478	-61.122	79.109	78.559	24.127	-1.2167	-5.9258	0.74784	-2.6274	30.875	-5.4198
128.78	-3.1374	57.065	-5.963	0.77016	-2.6185	0.013467	-0.02051	0.017933	0.66022	-1.3176	3628.0	23.899	-1.276	83.478	-61.146	79.11	78.559	24.127	-1.2167	-5.9258	0.74784	-2.6274	30.875	-5.4198
128.78	-3.1376	57.066	-5.9629	0.77006	-2.6184	0.01411	-0.021404	0.017633	0.66022	-1.3176	3627.3	23.899	-1.276	83.478	-61.17	79.111	78.559	24.127	-1.2167	-5.9258	0.74784	-2.6274	30.875	-5.4198
128.78	-3.1377	57.067	-5.9629	0.76995	-2.6184	0.014716	-0.022264	0.017309	0.66022	-1.3176	3626.6	23.9	-1.2761	83.478	-61.193	79.112	78.559	24.127	-1.2167	-5.9258	0.74784	-2.6274	30.875	-5.4198
128.78	-3.1379	57.068	-5.9628	0.76984	-2.6183	0.015285	-0.023092	0.01696	0.66022	-1.3176	3625.9	23.9	-1.2762	83.478	-61.216	79.112	78.559	24.127	-1.2167	-5.9258	0.74784	-2.6274	30.875	-5.4198
128.78	-3.1381	57.07	-5.9627	0.76972	-2.6182	0.015816	-0.023885	0.016587	0.66022	-1.3176	3625.2	23.901	-1.2763	83.478	-61.238	79.113	78.559	24.127	-1.2167	-5.9258	0.74784	-2.6274	30.875	-5.4198
128.78	-3.1384	57.071	-5.9626	0.7696	-2.6181	0.016309	-0.024643	0.01619	0.66022	-1.3176	3624.5	23.901	-1.2763	83.478	-61.259	79.114	78.559	24.127	-1.2167	-5.9258	0.74784	-2.6274	30.875	-5.4198
128.78	-3.1386	57.072	-5.9626	0.76947	-2.618	0.016764	-0.025365	0.015772	0.66022	-1.3176	3623.8	23.902	-1.2764	83.477	-61.28	79.114	78.559	24.127	-1.2167	-5.9258	0.74784	-2.6274	30.875	-5.4198
128.78	-3.1389	57.073	-5.9625	0.76934	-2.6179	0.01718	-0.026051	0.015331	0.66022	-1.3176	3623.0	23.902	-1.2766	83.477	-61.3	79.115	78.559	24.127	-1.2167	-5.9258	0.74784	-2.6274	30.875	-5.4198
128.78	-3.1391	57.074	-5.9624	0.76921	-2.6179	0.017558	-0.026701	0.014869	0.66022	-1.3176	3622.3	23.903	-1.2767	83.477	-61.319	79.116	78.559	24.127	-1.2167	-5.9258	0.74784	-2.6274	30.875	-5.4198
128.78	-3.1394	57.075	-5.9623	0.76908	-2.6178	0.017896	-0.027313	0.014387	0.66022	-1.3176	3621.6	23.903	-1.2768	83.477	-61.337	79.117	78.559	24.127	-1.2167	-5.9258	0.74784	-2.6274	30.875	-5.4198
128.78	-3.1397	57.076	-5.9622	0.76894	-2.6177	0.018195	-0.027888	0.013885	0.66022	-1.3176	3620.9	23.904	-1.2769	83.477	-61.355	79.117	78.559	24.127	-1.2167	-5.9258	0.74784	-2.6274	30.875	-5.4198
128.78	-3.14	57.076	-5.9621	0.7688	-2.6177	0.018455	-0.028425	0.013364	0.66022	-1.3176	3620.2	23.904	-1.277	83.477	-61.371	79.118	78.559	24.127	-1.2167	-5.9258	0.74784	-2.6274	30.875	-5.4198
128.77	-3.1403	57.077	-5.962	0.76865	-2.6176	0.018676	-0.028924	0.012826	0.66022	-1.3176	3619.5	23.905	-1.2772	83.477	-61.387	79.119	78.559	24.127	-1.2167	-5.9258	0.74784	-2.6274	30.875	-5.4198
128.77	-3.1407	57.078	-5.9619	0.76851	-2.6175	0.018857	-0.029384	0.01227	0.66022	-1.3176	3618.8	23.905	-1.2773	83.477	-61.402	79.12	78.559	24.127	-1.2167	-5.9258	0.74784	-2.6274	30.875	-5.4198
128.77	-3.141	57.079	-5.9618	0.76836	-2.6175	0.019	-0.029806	0.011699	0.66022	-1.3176	3618.1	23.905	-1.2774	83.477	-61.416	79.12	78.559	24.127	-1.2167	-5.9258	0.74784	-2.6274	30.875	-5.4198
128.77	-3.1413	57.08	-5.9617	0.76821	-2.6174	0.019103	-0.03019	0.011112	0.66022	-1.3176	3617.4	23.906	-1.2776	83.477	-61.429	79.121	78.559	24.127	-1.2167	-5.9258	0.74784	-2.6274	30.875	-5.4198
128.77	-3.1417	57.08	-5.9616	0.76806	-2.6174	0.019168	-0.030534	0.010511	0.66022	-1.3176	3616.7	23.906	-1.2777	83.476	-61.441	79.122	78.559	24.127	-1.2167	-5.9258	0.74784	-2.6274	30.875	-5.4198
128.77	-3.142	57.081	-5.9615	0.76791	-2.6173	0.019195	-0.03084	0.0098958	0.66022	-1.3176	3616.0	23.906	-1.2779	83.476	-61.452	79.123	78.559	24.127	-1.2167	-5.9258	0.74784	-2.6274	30.875	-5.4198
128.77	-3.1424	57.081	-5.9615	0.76775	-2.6173	0.019183	-0.031107	0.0092683	0.66022	-1.3176	3615.3	23.907	-1.278	83.476	-61.463	79.123	78.559	24.127	-1.2167	-5.9258	0.74784	-2.6274	30.875	-5.4198
128.77	-3.1427	57.082	-5.9614	0.76759	-2.6172	0.019134	-0.031336	0.0086293	0.66022	-1.3176	3614.6	23.907	-1.2782	83.476	-61.472	79.124	78.559	24.127	-1.2167	-5.9258	0.74784	-2.6274	30.875	-5.4198
128.77	-3.1431	57.082	-5.9613	0.76744	-2.6172	0.019047	-0.031526	0.0079795	0.66022	-1.3176	3613.9	23.907	-1.2783	83.476	-61.48	79.125	78.559	24.127	-1.2167	-5.9258	0.74784	-2.6274	30.875	-5.4198
128.77	-3.1435	57.083	-5.9612	0.76728	-2.6171	0.018924	-0.031678	0.0073199	0.66022	-1.3176	3613.2	23.907	-1.2784	83.476	-61.487	79.126	78.559	24.127	-1.2167	-5.9258	0.74784	-2.6274	30.875	-5.4198
128.77	-3.1438	57.083	-5.9611	0.76712	-2.6171	0.018764	-0.031791	0.0066514	0.66022	-1.3176	3612.5	23.908	-1.2786	83.476	-61.493	79.126	78.559	24.127	-1.2167	-5.9258	0.74784	-2.6274	30.875	-5.4198
128.77	-3.1442	57.084	-5.961	0.76696	-2.6171	0.018569	-0.031867	0.005975	0.66022	-1.3176	3611.8	23.908	-1.2787	83.476	-61.498	79.127	78.559	24.127	-1.2167	-5.9258	0.74784	-2.6274	30.875	-5.4198
128.77	-3.1445	57.084	-5.9609	0.7668	-2.617	0.018339	-0.031906	0.0052915	0.66022	-1.3176	3611.1	23.908	-1.2789	83.476	-61.502	79.128	78.559	24.127	-1.2167	-5.9258	0.74784	-2.6274	30.875	-5.4198
128.77	-3.1449	57.084	-5.9608	0.76664	-2.617	0.018074	-0.031907	0.0046021	0.66022	-1.3176	3610.4	23.908	-1.279	83.476	-61.505	79.128	78.559	24.127	-1.2167	-5.9258	0.74784	-2.6274	30.875	-5.4198
128.77	-3.1452	57.085	-5.9607	0.76648	-2.617	0.017775	-0.031872	0.0039074	0.66022	-1.3176	3609.7	23.908	-1.2792	83.475	-61.507	79.129	78.559	24.127	-1.2167	-5.9258	0.74784	-2.6274	30.875	-5.4198
128.77	-3.1456	57.085	-5.9606	0.76632	-2.617	0.017443	-0.0318	0.0032086	0.66022	-1.3176	3609.0	23.908	-1.2793	83.475	-61.508	79.13	78.559	24.127	-1.2167	-5.9258	0.74784	-2.6274	30.875	-5.4198
128.77	-3.1459	57.085	-5.9605	0.76616	-2.617	0.017079	-0.031693	0.0025065	0.66022	-1.3176	3608.3	23.908	-1.2795	83.475	-61.507	79.131	78.559	24.127	-1.2167	-5.9258	0.74784	-2.6274	30.875	-5.4198
128.77	-3.1462	57.085	-5.9604	0.76601	-2.6169	0.016684	-0.031551	0.001802	0.66022	-1.3176	3607.6	23.908	-1.2796	83.475	-61.506	79.131	78.559	24.127	-1.2167	-5.9258	0.74784	-2.6274	30.875	-5.4198
128.77	-3.1466	57.085	-5.9604	0.76585	-2.6169	0.016258	-0.031374	0.001096	0.66022	-1.3176	3606.9	23.909	-1.2797	83.475	-61.504	79.132	78.559	24.127	-1.2167	-5.9258	0.74784	-2.6274	30.875	-5.4198
128.77	-3.1469	57.085	-5.9603	0.76569	-2.6169	0.015802	-0.031162	0.00038951	0.66022	-1.3176	3606.2	23.909	-1.2799	83.475	-61.5	79.133	78.559	24.127	-1.2167	-5.9258	0.74784	-2.6274	30.875	-5.4198
128.77	-3.1472	57.085	-5.9602	0.76554	-2.6169	0.015318	-0.030918	-0.00031671	0.66022	-1.3176	3605.5	23.909	-1.28	83.475	-61.496	79.134	78.559	24.127	-1.2167	-5.9258	0.74784	-2.6274	30.875	-5.4198
128.77	-3.1475	57.085	-5.9601	0.76538	-2.6169	0.014805	-0.03064	-0.0010218	0.66022	-1.3176	3604.8	23.909	-1.2801	83.475	-61.49	79.134	78.559	24.127	-1.2167	-5.9258	0.74784	-2.6274	30.875	-5.4198
128.77	-3.1478	57.085	-5.9601	0.76523	-2.6169	0.014266	-0.030331	-0.0017248	0.66022	-1.3176	3604.1	23.909	-1.2802	83.475	-61.484	79.135	78.559	24.127	-1.2167	-5.9258	0.74784	-2.6274	30.875	-5.4198
128.77	-3.1481	57.085	-5.96	0.76508	-2.617	0.0137	-0.029989	-0.0024249	0.66022	-1.3176	3603.4	23.909	-1.2804	83.474	-61.476	79.136	78.559	24.127	-1.2167	-5.9258	0.74784	-2.6274	30.875	-5.4198
128.77	-3.1484	57.085	-5.9599	0.76493	-2.617	0.013109	-0.029618	-0.0031213	0.66022	-1.3176	3602.7	23.909	-1.2805	83.474	-61.467	79.137	78.559	24.127	-1.2167	-5.9258	0.74784	-2.6274	30.875	-5.4198
128.77	-3.1486	57.084	-5.9599	0.76478	-2.617	0.012495	-0.029216	-0.0038132	0.66022	-1.3176	3602.0	23.908	-1.2806	83.474	-61.458	79.137	78.559	24.127	-1.2167	-5.9258	0.74784	-2.6274	30.875	-5.4198
128.77	-3.1489	57.084	-5.9598	0.76464	-2.617	0.011857	-0.028785	-0.0044998	0.66022	-1.3176	3601.3	23.908	-1.2807	83.474	-61.447	79.138	78.559	24.127	-1.2167	-5.9258	0.74784	-2.6274	30.875	-5.4198
128.77	-3.1491	57.084	-5.9597	0.7645	-2.617	0.011198	-0.028326	-0.0051803	0.66022	-1.3176	3600.6	23.908	-1.2808	83.474	-61.436	79.139	78.559	24.127	-1.2167	-5.9258	0.74784	-2.6274	30.875	-5.4198
128.77	-3.1494	57.083	-5.9597	0.76436	-2.6171	0.010517	-0.027839	-0.0058539	0.66022	-1.3176	3599.9	23.908	-1.2809	83.474	-61.424	79.139	78.559	24.127	-1.2167	-5.9258	0.74784	-2.6274	30.875	-5.4198
128.77	-3.1496	57.083	-5.9596	0.76422	-2.6171	0.0098169	-0.027326	-0.00652	0.66022	-1.3176	3599.2	23.908	-1.281	83.474	-61.41	79.14	78.559	24.127	-1.2167	-5.9258	0.74784	-2.6274	30.875	-5.4198
128.77	-3.1498	57.083	-5.9596	0.76408	-2.6171	0.0090979	-0.026786	-0.0071777	0.66022	-1.3176	3598.5	23.908	-1.2811	83.474	-61.396	79.141	78.559	24.127	-1.2167	-5.9258	0.74784	-2.6274	30.875	-5.4198
128.77	-3.15	57.082	-5.9595	0.76395	-2.6172	0.0083612	-0.026222	-0.0078265	0.66022	-1.3176	3597.8	23.908	-1.2812	83.473	-61.381	79.142	78.559	24.127	-1.2167	-5.9258	0.74784	-2.6274	30.875	-5.4198
128.77	-3.1502	57.082	-5.9595	0.76382	-2.6172	0.0076079	-0.025633	-0.0084656	0.66022	-1.3176	3597.1	23.908	-1.2812	83.473	-61.366	79.142	78.559	24.127	-1.2167	-5.9258	0.74784	-2.6274	30.875	-5.4198
128.77	-3.1504	57.081	-5.9595	0.76369	-2.6172	0.0068392	-0.025022	-0.0090943	0.66022	-1.3176	3596.4	23.907	-1.2813	83.473	-61.349	79.143	78.559	24.127	-1.2167	-5.9258	0.74784	-2.6274	30.875	-5.4198
128.77	-3.1506	57.081	-5.9594	0.76357	-2.6173	0.0060561	-0.024387	-0.0097122	0.66022	-1.3176	3595.7	23.907	-1.2814	83.473	-61.332	79.144	78.559	24.127	-1.2167	-5.9258	0.74784	-2.6274	30.875	-5.4198
128.77	-3.1508	57.08	-5.9594	0.76345	-2.6173	0.0052597	-0.023732	-0.010318	0.66022	-1.3176	3595.0	23.907	-1.2815	83.473	-61.314	79.144	78.559	24.127	-1.2167	-5.9258	0.74784	-2.6274	30.875	-5.4198
128.77	-3.1509	57.08	-5.9594	0.76333	-2.6174	0.0044511	-0.023055	-0.010913	0.66022	-1.3176	3594.3	23.907	-1.2815	83.473	-61.295	79.145	78.559	24.127	-1.2167	-5.9258	0.74784	-2.6274	30.875	-5.4198
128.77	-3.1511	57.079	-5.9594	0.76322	-2.6175	0.0036315	-0.02236	-0.011494	0.66022	-1.3176	3593.6	23.907	-1.2816	83.473	-61.276	79.146	78.559	24.127	-1.2167	-5.9258	0.74784	-2.6274	30.875	-5.4198
128.77	-3.1512	57.078	-5.9593	0.76311	-2.6175	0.0028019	-0.021645	-0.012062	0.66022	-1.3176	3592.9	23.906	-1.2817	83.473	-61.256	79.146	78.559	24.127	-1.2167	-5.9258	0.74784	-2.6274	30.875	-5.4198
128.77	-3.1513	57.078	-5.9593	0.763	-2.6176	0.0019633	-0.020912	-0.012617	0.66022	-1.3176	3592.2	23.906	-1.2817	83.472	-61.235	79.147	78.559	24.127	-1.2167	-5.9258	0.74784	-2.6274	30.875	-5.4198
128.77	-3.1515	57.077	-5.9593	0.7629	-2.6176	0.001117	-0.020163	-0.013157	0.66022	-1.3176	3591.5	23.906	-1.2818	83.472	-61.214	79.148	78.559	24.127	-1.2167	-5.9258	0.74784	-2.6274	30.875	-5.4198
128.77	-3.1516	57.076	-5.9593	0.7628	-2.6177	0.00026384	-0.019398	-0.013683	0.66022	-1.3176	3590.8	23.905	-1.2818	83.472	-61.192	79.149	78.559	24.127	-1.2167	-5.9258	0.74784	-2.6274	30.875	-5.4198
128.77	-3.1517	57.075	-5.9593	0.76271	-2.6178	-0.00059497	-0.018617	-0.014193	0.66022	-1.3176	3590.1	23.905	-1.2818	83.472	-61.17	79.149	78.559	24.127	-1.2167	-5.9258	0.74784	-2.6274	30.875	-5.4198
128.77	-3.1517	57.075	-5.9593	0.76262	-2.6178	-0.0014584	-0.017822	-0.014688	0.66022	-1.3176	3589.3	23.905	-1.2819	83.472	-61.147	79.15	78.559	24.127	-1.2167	-5.9258	0.74784	-2.6274	30.875	-5.4198
128.77	-3.1518	57.074	-5.9593	0.76253	-2.6179	-0.0023255	-0.017015	-0.015167	0.66022	-1.3176	3588.6	23.905	-1.2819	83.472	-61.124	79.151	78.559	24.127	-1.2167	-5.9258	0.74784	-2.6274	30.875	-5.4198
128.77	-3.1519	57.073	-5.9594	0.76245	-2.618	-0.0031952	-0.016194	-0.01563	0.66022	-1.3176	3587.9	23.904	-1.2819	83.472	-61.1	79.151	78.559	24.127	-1.2167	-5.9258	0.74784	-2.6274	30.875	-5.4198
128.77	-3.1519	57.072	-5.9594	0.76237	-2.6181	-0.0040664	-0.015363	-0.016076	0.66022	-1.3176	3587.2	23.904	-1.282	83.471	-61.076	79.152	78.559	24.127	-1.2167	-5.9258	0.74784	-2.6274	30.875	-5.4198
128.77	-3.152	57.071	-5.9594	0.76229	-2.6182	-0.0049383	-0.014521	-0.016505	0.66022	-1.3176	3586.5	23.903	-1.282	83.471	-61.051	79.153	78.559	24.127	-1.2167	-5.9258	0.74784	-2.6274	30.875	-5.4198
128.77	-3.152	57.07	-5.9594	0.76222	-2.6182	-0.0058098	-0.013669	-0.016918	0.66022	-1.3176	3585.8	23.903	-1.282	83.471	-61.027	79.153	78.559	24.127	-1.2167	-5.9258	0.74784	-2.6274	30.875	-5.4198
128.77	-3.1521	57.069	-5.9595	0.76216	-2.6183	-0.0066799	-0.012808	-0.017312	0.66022	-1.3176	3585.1	23.903	-1.282	83.471	-61.002	79.154	78.559	24.127	-1.2167	-5.9258	0.74784	-2.6274	30.875	-5.4198
128.77	-3.1521	57.068	-5.9595	0.76209	-2.6184	-0.0075478	-0.01194	-0.017689	0.66022	-1.3176	3584.4	23.902	-1.282	83.471	-60.976	79.155	78.559	24.127	-1.2167	-5.9258	0.74784	-2.6274	30.875	-5.4198
128.77	-3.1521	57.067	-5.9595	0.76204	-2.6185	-0.0084124	-0.011064	-0.018049	0.66022	-1.3176	3583.7	23.902	-1.2821	83.471	-60.951	79.155	78.559	24.127	-1.2167	-5.9258	0.74784	-2.6274	30.875	-5.4198
128.77	-3.1521	57.066	-5.9596	0.76198	-2.6186	-0.009273	-0.010183	-0.01839	0.66022	-1.3176	3583.0	23.902	-1.2821	83.47	-60.925	79.156	78.559	24.127	-1.2167	-5.9258	0.74784	-2.6274	30.875	-5.4198
128.77	-3.1521	57.065	-5.9596	0.76193	-2.6187	-0.010129	-0.0092959	-0.018712	0.66022	-1.3176	3582.3	23.901	-1.2821	83.47	-60.9	79.157	78.559	24.127	-1.2167	-5.9258	0.74784	-2.6274	30.875	-5.4198
128.77	-3.1521	57.064	-5.9597	0.76189	-2.6188	-0.010978	-0.0084046	-0.019017	0.66022	-1.3176	3581.6	23.901	-1.2821	83.47	-60.874	79.157	78.559	24.127	-1.2167	-5.9258	0.74784	-2.6274	30.875	-5.4198
128.77	-3.1521	57.063	-5.9597	0.76185	-2.6189	-0.011822	-0.0075097	-0.019303	0.66022	-1.3176	3580.9	23.9	-1.2821	83.47	-60.847	79.158	78.559	24.127	-1.2167	-5.9258	0.74784	-2.6274	30.875	-5.4198
128.77	-3.1521	57.062	-5.9598	0.76181	-2.619	-0.012657	-0.006612	-0.01957	0.66022	-1.3176	3580.2	23.9	-1.2821	83.47	-60.821	79.159	78.559	24.127	-1.2167	-5.9258	0.74784	-2.6274	30.875	-5.4198
128.77	-3.1521	57.061	-5.9599	0.76178	-2.6191	-0.013485	-0.0057123	-0.019819	0.66022	-1.3176	3579.5	23.899	-1.2821	83.47	-60.795	79.159	78.559	24.127	-1.2167	-5.9258	0.74784	-2.6274	30.875	-5.4198
128.77	-3.1521	57.06	-5.9599	0.76176	-2.6192	-0.014303	-0.0048114	-0.020049	0.66022	-1.3176	3578.8	23.899	-1.2821	83.469	-60.769	79.16	78.559	24.127	-1.2167	-5.9258	0.74784	-2.6274	30.875	-5.4198
128.77	-3.152	57.059	-5.96	0.76174	-2.6193	-0.015112	-0.0039102	-0.02026	0.66022	-1.3176	3578.1	23.899	-1.282	83.469	-60.743	79.161	78.559	24.127	-1.2167	-5.9258	0.74784	-2.6274	30.875	-5.4198
128.77	-3.152	57.057	-5.9601	0.76172	-2.6194	-0.01591	-0.0030093	-0.020452	0.66022	-1.3176	3577.4	23.898	-1.282	83.469	-60.717	79.161	78.559	24.127	-1.2167	-5.9258	0.74784	-2.6274	30.875	-5.4198
128.77	-3.152	57.056	-5.9602	0.76171	-2.6195	-0.016697	-0.0021096	-0.020625	0.66022	-1.3176	3576.7	23.898	-1.282	83.469	-60.691	79.162	78.559	24.127	-1.2167	-5.9258	0.74784	-2.6274	30.875	-5.4198
128.77	-3.1519	57.055	-5.9602	0.7617	-2.6196	-0.017472	-0.0012118	-0.02078	0.66022	-1.3176	3576.0	23.897	-1.282	83.469	-60.665	79.163	78.559	24.127	-1.2167	-5.9258	0.74784	-2.6274	30.875	-5.4198
128.77	-3.1519	57.054	-5.9603	0.76169	-2.6197	-0.018234	-0.00031665	-0.020916	0.66022	-1.3176	3575.3	23.897	-1.282	83.468	-60.639	79.163	78.559	24.127	-1.2167	-5.9258	0.74784	-2.6274	30.875	-5.4198
128.77	-3.1518	57.053	-5.9604	0.76169	-2.6198	-0.018984	0.00057511	-0.021033	0.66022	-1.3176	3574.6	23.896	-1.282	83.468	-60.613	79.164	78.559	24.127	-1.2167	-5.9258	0.74784	-2.6274	30.875	-5.4198
128.77	-3.1518	57.052	-5.9605	0.7617	-2.6199	-0.01972	0.0014628	-0.021132	0.66022	-1.3176	3573.9	23.896	-1.2819	83.468	-60.588	79.165	78.559	24.127	-1.2167	-5.9258	0.74784	-2.6274	30.875	-5.4198
128.77	-3.1517	57.05	-5.9606	0.76171	-2.62	-0.020441	0.0023456	-0.021212	0.66022	-1.3176	3573.2	23.895	-1.2819	83.468	-60.563	79.165	78.559	24.127	-1.2167	-5.9258	0.74784	-2.6274	30.875	-5.4198
128.77	-3.1516	57.049	-5.9607	0.76172	-2.6201	-0.021148	0.003223	-0.021273	0.66022	-1.3176	3572.5	23.895	-1.2819	83.468	-60.538	79.166	78.559	24.127	-1.2167	-5.9258	0.74784	-2.6274	30.875	-5.4198
128.77	-3.1516	57.048	-5.9608	0.76174	-2.6202	-0.021839	0.0040941	-0.021316	0.66022	-1.3176	3571.8	23.894	-1.2819	83.467	-60.513	79.167	78.559	24.127	-1.2167	-5.9258	0.74784	-2.6274	30.875	-5.4198
128.77	-3.1515	57.047	-5.9609	0.76176	-2.6203	-0.022514	0.0049584	-0.021341	0.66022	-1.3176	3571.1	23.894	-1.2818	83.467	-60.488	79.167	78.559	24.127	-1.2167	-5.9258	0.74784	-2.6274	30.875	-5.4198
128.77	-3.1514	57.045	-5.9611	0.76179	-2.6204	-0.023174	0.0058152	-0.021348	0.66022	-1.3176	3570.4	23.893	-1.2818	83.467	-60.464	79.168	78.559	24.127	-1.2167	-5.9258	0.74784	-2.6274	30.875	-5.4198
128.77	-3.1513	57.044	-5.9612	0.76182	-2.6205	-0.023816	0.0066638	-0.021338	0.66022	-1.3176	3569.7	23.893	-1.2818	83.467	-60.44	79.168	78.559	24.127	-1.2167	-5.9258	0.74784	-2.6274	30.875	-5.4198
128.77	-3.1512	57.043	-5.9613	0.76186	-2.6206	-0.024441	0.0075036	-0.021309	0.66022	-1.3176	3569.0	23.892	-1.2818	83.466	-60.417	79.169	78.559	24.127	-1.2167	-5.9258	0.74784	-2.6274	30.875	-5.4198
128.77	-3.1511	57.041	-5.9614	0.7619	-2.6208	-0.025048	0.008334	-0.021263	0.66022	-1.3176	3568.3	23.892	-1.2817	83.466	-60.394	79.17	78.559	24.127	-1.2167	-5.9258	0.74784	-2.6274	30.875	-5.4198
128.77	-3.1511	57.04	-5.9615	0.76194	-2.6209	-0.025638	0.0091543	-0.021199	0.66022	-1.3176	3567.6	23.891	-1.2817	83.466	-60.371	79.17	78.559	24.127	-1.2167	-5.9258	0.74784	-2.6274	30.875	-5.4198
128.77	-3.151	57.039	-5.9617	0.76199	-2.621	-0.026209	0.009964	-0.021119	0.66022	-1.3176	3566.9	23.891	-1.2817	83.466	-60.349	79.171	78.559	24.127	-1.2167	-5.9258	0.74784	-2.6274	30.875	-5.4198
128.77	-3.1509	57.038	-5.9618	0.76204	-2.6211	-0.026761	0.010762	-0.021021	0.66022	-1.3176	3566.2	23.89	-1.2816	83.466	-60.327	79.171	78.559	24.127	-1.2167	-5.9258	0.74784	-2.6274	30.875	-5.4198
128.77	-3.1508	57.036	-5.9619	0.7621	-2.6212	-0.027294	0.011549	-0.020907	0.66022	-1.3176	3565.5	23.89	-1.2816	83.465	-60.305	79.172	78.559	24.127	-1.2167	-5.9258	0.74784	-2.6274	30.875	-5.4198
128.77	-3.1506	57.035	-5.9621	0.76216	-2.6213	-0.027808	0.012323	-0.020776	0.66022	-1.3176	3564.8	23.889	-1.2815	83.465	-60.284	79.173	78.559	24.127	-1.2167	-5.9258	0.74784	-2.6274	30.875	-5.4198
128.77	-3.1505	57.034	-5.9622	0.76222	-2.6214	-0.028302	0.013084	-0.020629	0.66022	-1.3176	3564.1	23.889	-1.2815	83.465	-60.264	79.173	78.559	24.127	-1.2167	-5.9258	0.74784	-2.6274	30.875	-5.4198
128.77	-3.1504	57.032	-5.9624	0.76229	-2.6215	-0.028776	0.013832	-0.020467	0.66022	-1.3176	3563.4	23.888	-1.2815	83.465	-60.243	79.174	78.559	24.127	-1.2167	-5.9258	0.74784	-2.6274	30.875	-5.4198
128.77	-3.1503	57.031	-5.9625	0.76236	-2.6216	-0.02923	0.014566	-0.020288	0.66022	-1.3176	3562.7	23.888	-1.2814	83.464	-60.224	79.174	78.559	24.127	-1.2167	-5.9258	0.74784	-2.6274	30.875	-5.4198
128.77	-3.1502	57.03	-5.9627	0.76243	-2.6217	-0.029663	0.015285	-0.020094	0.66022	-1.3176	3562.0	23.887	-1.2814	83.464	-60.205	79.175	78.559	24.127	-1.2167	-5.9258	0.74784	-2.6274	30.875	-5.4198
128.77	-3.15	57.028	-5.9628	0.76251	-2.6218	-0.030076	0.015989	-0.019885	0.66022	-1.3176	3561.3	23.887	-1.2813	83.464	-60.186	79.176	78.559	24.127	-1.2167	-5.9258	0.74784	-2.6274	30.875	-5.4198
128.77	-3.1499	57.027	-5.963	0.76259	-2.6219	-0.030468	0.016677	-0.019661	0.66022	-1.3176	3560.6	23.886	-1.2813	83.464	-60.168	79.176	78.559	24.127	-1.2167	-5.9258	0.74784	-2.6274	30.875	-5.4198
128.77	-3.1497	57.026	-5.9631	0.76268	-2.622	-0.030839	0.017349	-0.019423	0.66022	-1.3176	3559.9	23.886	-1.2812	83.463	-60.151	79.177	78.559	24.127	-1.2167	-5.9258	0.74784	-2.6274	30.875	-5.4198
128.77	-3.1496	57.024	-5.9633	0.76277	-2.6221	-0.031189	0.018005	-0.01917	0.66022	-1.3176	3559.2	23.885	-1.2811	83.463	-60.134	79.177	78.559	24.127	-1.2167	-5.9258	0.74784	-2.6274	30.875	-5.4198
128.77	-3.1494	57.023	-5.9634	0.76286	-2.6222	-0.031518	0.018643	-0.018903	0.66022	-1.3176	3558.5	23.885	-1.2811	83.463	-60.118	79.178	78.559	24.127	-1.2167	-5.9258	0.74784	-2.6274	30.875	-5.4198
128.77	-3.1493	57.022	-5.9636	0.76295	-2.6223	-0.031825	0.019264	-0.018623	0.66022	-1.3176	3557.8	23.884	-1.281	83.462	-60.102	79.179	78.559	24.127	-1.2167	-5.9258	0.74784	-2.6274	30.875	-5.4198
128.77	-3.1491	57.02	-5.9637	0.76305	-2.6224	-0.032111	0.019867	-0.018329	0.66022	-1.3176	3557.1	23.884	-1.281	83.462	-60.087	79.179	78.559	24.127	-1.2167	-5.9258	0.74784	-2.6274	30.875	-5.4198
128.77	-3.1489	57.019	-5.9639	0.76315	-2.6225	-0.032375	0.020451	-0.018022	0.66022	-1.3176	3556.4	23.883	-1.2809	83.462	-60.073	79.18	78.559	24.127	-1.2167	-5.9258	0.74784	-2.6274	30.875	-5.4198
128.77	-3.1488	57.018	-5.9641	0.76325	-2.6225	-0.032617	0.021017	-0.017703	0.66022	-1.3176	3555.7	23.883	-1.2808	83.462	-60.059	79.18	78.559	24.127	-1.2167	-5.9258	0.74784	-2.6274	30.875	-5.4198
128.77	-3.1486	57.016	-5.9642	0.76336	-2.6226	-0.032837	0.021562	-0.017371	0.66022	-1.3176	3555.0	23.882	-1.2807	83.461	-60.046	79.181	78.559	24.127	-1.2167	-5.9258	0.74784	-2.6274	30.875	-5.4198
128.77	-3.1484	57.015	-5.9644	0.76347	-2.6227	-0.033036	0.022089	-0.017027	0.66022	-1.3176	3554.3	23.882	-1.2807	83.461	-60.034	79.181	78.559	24.127	-1.2167	-5.9258	0.74784	-2.6274	30.875	-5.4198
128.77	-3.1482	57.014	-5.9646	0.76358	-2.6228	-0.033213	0.022595	-0.016671	0.66022	-1.3176	3553.6	23.881	-1.2806	83.461	-60.022	79.182	78.559	24.127	-1.2167	-5.9258	0.74784	-2.6274	30.875	-5.4198
128.77	-3.1479	57.013	-5.9647	0.7637	-2.6229	-0.033367	0.02308	-0.016305	0.66022	-1.3176	3552.9	23.881	-1.2805	83.461	-60.011	79.183	78.559	24.127	-1.2167	-5.9258	0.74784	-2.6274	30.875	-5.4198
128.77	-3.1477	57.011	-5.9649	0.76381	-2.623	-0.0335	0.023544	-0.015927	0.66022	-1.3176	3552.2	23.88	-1.2804	83.46	-60.0	79.183	78.559	24.127	-1.2167	-5.9258	0.74784	-2.6274	30.875	-5.4198
128.77	-3.1475	57.01	-5.9651	0.76393	-2.623	-0.033611	0.023987	-0.015538	0.66022	-1.3176	3551.5	23.88	-1.2803	83.46	-59.991	79.184	78.559	24.127	-1.2167	-5.9258	0.74784	-2.6274	30.875	-5.4198
128.77	-3.1472	57.009	-5.9652	0.76405	-2.6231	-0.0337	0.024408	-0.015139	0.66022	-1.3176	3550.8	23.879	-1.2802	83.46	-59.982	79.184	78.559	24.127	-1.2167	-5.9258	0.74784	-2.6274	30.875	-5.4198
128.77	-3.147	57.008	-5.9654	0.76417	-2.6232	-0.033767	0.024807	-0.01473	0.66022	-1.3176	3550.1	23.879	-1.2801	83.459	-59.973	79.185	78.559	24.127	-1.2167	-5.9258	0.74784	-2.6274	30.875	-5.4198
128.77	-3.1467	57.006	-5.9656	0.7643	-2.6233	-0.033812	0.025183	-0.014312	0.66022	-1.3176	3549.4	23.878	-1.28	83.459	-59.965	79.185	78.559	24.127	-1.2167	-5.9258	0.74784	-2.6274	30.875	-5.4198
128.77	-3.1464	57.005	-5.9657	0.76443	-2.6233	-0.033836	0.025537	-0.013884	0.66022	-1.3176	3548.7	23.878	-1.2799	83.459	-59.958	79.186	78.559	24.127	-1.2167	-5.9258	0.74784	-2.6274	30.875	-5.4198
128.77	-3.1461	57.004	-5.9659	0.76456	-2.6234	-0.033837	0.025867	-0.013448	0.66022	-1.3176	3548.0	23.877	-1.2798	83.459	-59.952	79.187	78.559	24.127	-1.2167	-5.9258	0.74784	-2.6274	30.875	-5.4198
128.77	-3.1458	57.003	-5.9661	0.76469	-2.6235	-0.033817	0.026174	-0.013003	0.66022	-1.3176	3547.3	23.877	-1.2797	83.458	-59.947	79.187	78.559	24.127	-1.2167	-5.9258	0.74784	-2.6274	30.875	-5.4198
128.77	-3.1455	57.002	-5.9662	0.76482	-2.6235	-0.033775	0.026457	-0.012549	0.66022	-1.3176	3546.6	23.877	-1.2796	83.458	-59.942	79.188	78.559	24.127	-1.2167	-5.9258	0.74784	-2.6274	30.875	-5.4198
128.77	-3.1452	57.0	-5.9664	0.76495	-2.6236	-0.033712	0.026716	-0.012089	0.66022	-1.3176	3545.9	23.876	-1.2794	83.458	-59.938	79.188	78.559	24.127	-1.2167	-5.9258	0.74784	-2.6274	30.875	-5.4198
128.77	-3.1448	56.999	-5.9666	0.76508	-2.6237	-0.033627	0.02695	-0.01162	0.66022	-1.3176	3545.2	23.876	-1.2793	83.457	-59.934	79.189	78.559	24.127	-1.2167	-5.9258	0.74784	-2.6274	30.875	-5.4198
128.77	-3.1445	56.998	-5.9667	0.76522	-2.6237	-0.03352	0.02716	-0.011145	0.66022	-1.3176	3544.5	23.875	-1.2792	83.457	-59.931	79.189	78.559	24.127	-1.2167	-5.9258	0.74784	-2.6274	30.875	-5.4198
128.77	-3.1441	56.997	-5.9669	0.76536	-2.6238	-0.033393	0.027345	-0.010663	0.66022	-1.3176	3543.8	23.875	-1.279	83.457	-59.929	79.19	78.559	24.127	-1.2167	-5.9258	0.74784	-2.6274	30.875	-5.4198
128.77	-3.1438	56.996	-5.9671	0.76549	-2.6238	-0.033244	0.027505	-0.010175	0.66022	-1.3176	3543.1	23.874	-1.2789	83.457	-59.928	79.19	78.559	24.127	-1.2167	-5.9258	0.74784	-2.6274	30.875	-5.4198
128.77	-3.1434	56.995	-5.9672	0.76563	-2.6239	-0.033074	0.02764	-0.0096817	0.66022	-1.3176	3542.4	23.874	-1.2787	83.456	-59.928	79.191	78.559	24.127	-1.2167	-5.9258	0.74784	-2.6274	30.875	-5.4198
128.77	-3.143	56.994	-5.9674	0.76577	-2.6239	-0.032883	0.027749	-0.0091825	0.66022	-1.3176	3541.7	23.874	-1.2786	83.456	-59.928	79.192	78.559	24.127	-1.2167	-5.9258	0.74784	-2.6274	30.875	-5.4198
128.77	-3.1425	56.993	-5.9676	0.76591	-2.624	-0.032672	0.027832	-0.0086784	0.66022	-1.3176	3541.0	23.873	-1.2784	83.456	-59.928	79.192	78.559	24.127	-1.2167	-5.9258	0.74784	-2.6274	30.875	-5.4198
128.77	-3.1421	56.992	-5.9677	0.76605	-2.624	-0.03244	0.02789	-0.0081696	0.66022	-1.3176	3540.3	23.873	-1.2782	83.455	-59.93	79.193	78.559	24.127	-1.2167	-5.9258	0.74784	-2.6274	30.875	-5.4198
128.77	-3.1417	56.991	-5.9679	0.76619	-2.624	-0.032188	0.027921	-0.0076567	0.66022	-1.3176	3539.6	23.873	-1.278	83.455	-59.932	79.193	78.559	24.127	-1.2167	-5.9258	0.74784	-2.6274	30.875	-5.4198
128.77	-3.1412	56.99	-5.9681	0.76633	-2.6241	-0.031916	0.027927	-0.00714	0.66022	-1.3176	3538.9	23.872	-1.2779	83.455	-59.935	79.194	78.559	24.127	-1.2167	-5.9258	0.74784	-2.6274	30.875	-5.4198
128.77	-3.1407	56.989	-5.9682	0.76647	-2.6241	-0.031624	0.027906	-0.00662	0.66022	-1.3176	3538.2	23.872	-1.2777	83.455	-59.939	79.194	78.559	24.127	-1.2167	-5.9258	0.74784	-2.6274	30.875	-5.4198
128.77	-3.1402	56.988	-5.9684	0.76661	-2.6241	-0.031312	0.027859	-0.006097	0.66022	-1.3176	3537.5	23.872	-1.2775	83.454	-59.943	79.195	78.559	24.127	-1.2167	-5.9258	0.74784	-2.6274	30.875	-5.4198
128.77	-3.1397	56.987	-5.9685	0.76674	-2.6242	-0.03098	0.027785	-0.0055715	0.66022	-1.3176	3536.8	23.871	-1.2773	83.454	-59.948	79.195	78.559	24.127	-1.2167	-5.9258	0.74784	-2.6274	30.875	-5.4198
128.77	-3.1392	56.986	-5.9687	0.76688	-2.6242	-0.03063	0.027685	-0.0050439	0.66022	-1.3176	3536.1	23.871	-1.2771	83.454	-59.954	79.196	78.559	24.127	-1.2167	-5.9258	0.74784	-2.6274	30.875	-5.4198
128.77	-3.1387	56.986	-5.9688	0.76702	-2.6242	-0.03026	0.027558	-0.0045146	0.66022	-1.3176	3535.4	23.871	-1.2768	83.453	-59.961	79.197	78.559	24.127	-1.2167	-5.9258	0.74784	-2.6274	30.875	-5.4198
128.77	-3.1381	56.985	-5.969	0.76716	-2.6242	-0.029872	0.027405	-0.0039841	0.66022	-1.3176	3534.7	23.871	-1.2766	83.453	-59.968	79.197	78.559	24.127	-1.2167	-5.9258	0.74784	-2.6274	30.875	-5.4198
128.77	-3.1375	56.984	-5.9691	0.7673	-2.6243	-0.029465	0.027226	-0.0034528	0.66022	-1.3176	3534.0	23.87	-1.2764	83.453	-59.975	79.198	78.559	24.127	-1.2167	-5.9258	0.74784	-2.6274	30.875	-5.4198
128.77	-3.137	56.983	-5.9693	0.76743	-2.6243	-0.02904	0.02702	-0.0029211	0.66022	-1.3176	3533.3	23.87	-1.2762	83.453	-59.984	79.198	78.559	24.127	-1.2167	-5.9258	0.74784	-2.6274	30.875	-5.4198
128.77	-3.1364	56.983	-5.9694	0.76757	-2.6243	-0.028597	0.026787	-0.0023896	0.66022	-1.3176	3532.6	23.87	-1.2759	83.452	-59.993	79.199	78.559	24.127	-1.2167	-5.9258	0.74784	-2.6274	30.875	-5.4198
128.77	-3.1358	56.982	-5.9696	0.7677	-2.6243	-0.028137	0.026529	-0.0018585	0.66022	-1.3176	3531.9	23.87	-1.2757	83.452	-60.003	79.199	78.559	24.127	-1.2167	-5.9258	0.74784	-2.6274	30.875	-5.4198
128.77	-3.1351	56.981	-5.9697	0.76783	-2.6243	-0.027659	0.026244	-0.0013284	0.66022	-1.3176	3531.2	23.87	-1.2754	83.452	-60.013	79.2	78.559	24.127	-1.2167	-5.9258	0.74784	-2.6274	30.875	-5.4198
128.77	-3.1345	56.981	-5.9698	0.76796	-2.6243	-0.027165	0.025933	-0.00079968	0.66022	-1.3176	3530.5	23.869	-1.2752	83.451	-60.024	79.2	78.559	24.127	-1.2167	-5.9258	0.74784	-2.6274	30.875	-5.4198
128.77	-3.1339	56.98	-5.97	0.76809	-2.6243	-0.026654	0.025597	-0.00027285	0.66022	-1.3176	3529.8	23.869	-1.2749	83.451	-60.035	79.201	78.559	24.127	-1.2167	-5.9258	0.74784	-2.6274	30.875	-5.4198
128.77	-3.1332	56.98	-5.9701	0.76822	-2.6243	-0.026127	0.025234	0.00025167	0.66022	-1.3176	3529.1	23.869	-1.2747	83.451	-60.048	79.202	78.559	24.127	-1.2167	-5.9258	0.74784	-2.6274	30.875	-5.4198
128.77	-3.1325	56.979	-5.9702	0.76834	-2.6243	-0.025584	0.024847	0.00077343	0.66022	-1.3176	3528.4	23.869	-1.2744	83.451	-60.06	79.202	78.559	24.127	-1.2167	-5.9258	0.74784	-2.6274	30.875	-5.4198
128.77	-3.1319	56.979	-5.9704	0.76847	-2.6243	-0.025025	0.024434	0.001292	0.66022	-1.3176	3527.7	23.869	-1.2741	83.45	-60.074	79.203	78.559	24.127	-1.2167	-5.9258	0.74784	-2.6274	30.875	-5.4198
128.77	-3.1312	56.979	-5.9705	0.76859	-2.6243	-0.024452	0.023996	0.0018068	0.66022	-1.3176	3527.0	23.869	-1.2738	83.45	-60.088	79.203	78.559	24.127	-1.2167	-5.9258	0.74784	-2.6274	30.875	-5.4198
128.77	-3.1305	56.978	-5.9706	0.76871	-2.6243	-0.023865	0.023534	0.0023175	0.66022	-1.3176	3526.3	23.869	-1.2736	83.45	-60.102	79.204	78.559	24.127	-1.2167	-5.9258	0.74784	-2.6274	30.875	-5.4198
128.77	-3.1297	56.978	-5.9707	0.76882	-2.6243	-0.023263	0.023048	0.0028236	0.66022	-1.3176	3525.6	23.869	-1.2733	83.449	-60.117	79.204	78.559	24.127	-1.2167	-5.9258	0.74784	-2.6274	30.875	-5.4198
128.77	-3.129	56.978	-5.9708	0.76894	-2.6243	-0.022648	0.022537	0.0033247	0.66022	-1.3176	3524.9	23.869	-1.273	83.449	-60.133	79.205	78.559	24.127	-1.2167	-5.9258	0.74784	-2.6274	30.875	-5.4198
128.77	-3.1283	56.977	-5.971	0.76905	-2.6242	-0.022019	0.022003	0.0038202	0.66022	-1.3176	3524.2	23.869	-1.2727	83.449	-60.149	79.206	78.559	24.127	-1.2167	-5.9258	0.74784	-2.6274	30.875	-5.4198
128.77	-3.1275	56.977	-5.9711	0.76916	-2.6242	-0.021378	0.021446	0.0043098	0.66022	-1.3176	3523.5	23.868	-1.2724	83.449	-60.166	79.206	78.559	24.127	-1.2167	-5.9258	0.74784	-2.6274	30.875	-5.4198
128.77	-3.1268	56.977	-5.9712	0.76926	-2.6242	-0.020725	0.020866	0.0047929	0.66022	-1.3176	3522.8	23.869	-1.2721	83.448	-60.183	79.207	78.559	24.127	-1.2167	-5.9258	0.74784	-2.6274	30.875	-5.4198
128.77	-3.126	56.977	-5.9713	0.76936	-2.6242	-0.02006	0.020265	0.0052691	0.66022	-1.3176	3522.1	23.869	-1.2718	83.448	-60.2	79.207	78.559	24.127	-1.2167	-5.9258	0.74784	-2.6274	30.875	-5.4198
128.77	-3.1253	56.977	-5.9714	0.76946	-2.6242	-0.019384	0.019641	0.005738	0.66022	-1.3176	3521.4	23.869	-1.2715	83.448	-60.218	79.208	78.559	24.127	-1.2167	-5.9258	0.74784	-2.6274	30.875	-5.4198
128.77	-3.1245	56.977	-5.9715	0.76956	-2.6241	-0.018697	0.018997	0.006199	0.66022	-1.3176	3520.7	23.869	-1.2712	83.447	-60.237	79.208	78.559	24.127	-1.2167	-5.9258	0.74784	-2.6274	30.875	-5.4198
128.77	-3.1237	56.977	-5.9716	0.76965	-2.6241	-0.018001	0.018331	0.0066518	0.66022	-1.3176	3520.0	23.869	-1.2709	83.447	-60.256	79.209	78.559	24.127	-1.2167	-5.9258	0.74784	-2.6274	30.875	-5.4198
128.76	-3.123	56.977	-5.9716	0.76974	-2.6241	-0.017295	0.017646	0.0070959	0.66022	-1.3176	3519.3	23.869	-1.2706	83.447	-60.275	79.21	78.559	24.127	-1.2167	-5.9258	0.74784	-2.6274	30.875	-5.4198
128.76	-3.1222	56.977	-5.9717	0.76983	-2.624	-0.01658	0.016942	0.0075308	0.66022	-1.3176	3518.6	23.869	-1.2702	83.447	-60.295	79.21	78.559	24.127	-1.2167	-5.9258	0.74784	-2.6274	30.875	-5.4198
128.76	-3.1214	56.977	-5.9718	0.76991	-2.624	-0.015857	0.016219	0.0079562	0.66022	-1.3176	3517.9	23.869	-1.2699	83.446	-60.315	79.211	78.559	24.127	-1.2167	-5.9258	0.74784	-2.6274	30.875	-5.4198
128.76	-3.1206	56.977	-5.9719	0.76999	-2.6239	-0.015127	0.015477	0.0083714	0.66022	-1.3176	3517.2	23.869	-1.2696	83.446	-60.335	79.211	78.559	24.127	-1.2167	-5.9258	0.74784	-2.6274	30.875	-5.4198
128.76	-3.1198	56.977	-5.972	0.77007	-2.6239	-0.014389	0.014719	0.0087762	0.66022	-1.3176	3516.5	23.869	-1.2693	83.446	-60.356	79.212	78.559	24.127	-1.2167	-5.9258	0.74784	-2.6274	30.875	-5.4198
128.76	-3.119	56.977	-5.972	0.77014	-2.6239	-0.013646	0.013943	0.0091701	0.66022	-1.3176	3515.8	23.87	-1.269	83.446	-60.377	79.212	78.559	24.127	-1.2167	-5.9258	0.74784	-2.6274	30.875	-5.4198
128.76	-3.1182	56.978	-5.9721	0.77021	-2.6238	-0.012896	0.013152	0.0095526	0.66022	-1.3176	3515.1	23.87	-1.2687	83.445	-60.398	79.213	78.559	24.127	-1.2167	-5.9258	0.74784	-2.6274	30.875	-5.4198
128.76	-3.1174	56.978	-5.9722	0.77027	-2.6238	-0.012142	0.012346	0.0099234	0.66022	-1.3176	3514.4	23.87	-1.2683	83.445	-60.42	79.214	78.559	24.127	-1.2167	-5.9258	0.74784	-2.6274	30.875	-5.4198
128.76	-3.1167	56.978	-5.9722	0.77033	-2.6237	-0.011384	0.011526	0.010282	0.66022	-1.3176	3513.7	23.87	-1.268	83.445	-60.442	79.214	78.559	24.127	-1.2167	-5.9258	0.74784	-2.6274	30.875	-5.4198
128.76	-3.1159	56.979	-5.9723	0.77039	-2.6237	-0.010622	0.010692	0.010628	0.66022	-1.3176	3513.0	23.87	-1.2677	83.444	-60.464	79.215	78.559	24.127	-1.2167	-5.9258	0.74784	-2.6274	30.875	-5.4198
128.76	-3.1151	56.979	-5.9723	0.77044	-2.6236	-0.0098569	0.0098454	0.010961	0.66022	-1.3176	3512.3	23.871	-1.2674	83.444	-60.486	79.215	78.559	24.127	-1.2167	-5.9258	0.74784	-2.6274	30.875	-5.4198
128.76	-3.1143	56.98	-5.9724	0.77049	-2.6235	-0.0090899	0.0089872	0.011281	0.66022	-1.3176	3511.6	23.871	-1.2671	83.444	-60.509	79.216	78.559	24.127	-1.2167	-5.9258	0.74784	-2.6274	30.875	-5.4198
128.76	-3.1135	56.98	-5.9724	0.77053	-2.6235	-0.0083216	0.0081182	0.011587	0.66022	-1.3176	3510.9	23.871	-1.2668	83.444	-60.532	79.216	78.559	24.127	-1.2167	-5.9258	0.74784	-2.6274	30.875	-5.4198
128.76	-3.1128	56.981	-5.9725	0.77057	-2.6234	-0.0075527	0.0072392	0.011879	0.66022	-1.3176	3510.2	23.872	-1.2665	83.443	-60.554	79.217	78.559	24.127	-1.2167	-5.9258	0.74784	-2.6274	30.875	-5.4198
128.76	-3.112	56.981	-5.9725	0.7706	-2.6234	-0.0067839	0.0063512	0.012157	0.66022	-1.3176	3509.5	23.872	-1.2662	83.443	-60.577	79.218	78.559	24.127	-1.2167	-5.9258	0.74784	-2.6274	30.875	-5.4198
128.76	-3.1113	56.982	-5.9725	0.77063	-2.6233	-0.006016	0.0054552	0.012419	0.66022	-1.3176	3508.8	23.872	-1.2659	83.443	-60.6	79.218	78.559	24.127	-1.2167	-5.9258	0.74784	-2.6274	30.875	-5.4198
128.75	-3.1105	56.982	-5.9726	0.77066	-2.6232	-0.0052497	0.0045521	0.012667	0.66022	-1.3176	3508.1	23.873	-1.2656	83.443	-60.624	79.219	78.559	24.127	-1.2167	-5.9258	0.74784	-2.6274	30.875	-5.4198
128.75	-3.1098	56.983	-5.9726	0.77068	-2.6232	-0.0044859	0.003643	0.012899	0.66022	-1.3176	3507.4	23.873	-1.2653	83.442	-60.647	79.219	78.559	24.127	-1.2167	-5.9258	0.74784	-2.6274	30.875	-5.4198
128.75	-3.1091	56.984	-5.9726	0.77069	-2.6231	-0.0037253	0.0027287	0.013115	0.66022	-1.3176	3506.7	23.873	-1.265	83.442	-60.67	79.22	78.559	24.127	-1.2167	-5.9258	0.74784	-2.6274	30.875	-5.4198
128.75	-3.1084	56.984	-5.9726	0.7707	-2.623	-0.0029688	0.0018105	0.013316	0.66022	-1.3176	3506.0	23.874	-1.2647	83.442	-60.693	79.22	78.559	24.127	-1.2167	-5.9258	0.74784	-2.6274	30.875	-5.4198
128.75	-3.1077	56.985	-5.9726	0.77071	-2.623	-0.002217	0.00088914	0.0135	0.66022	-1.3176	3505.3	23.874	-1.2644	83.442	-60.717	79.221	78.559	24.127	-1.2167	-5.9258	0.74784	-2.6274	30.875	-5.4198
128.75	-3.107	56.986	-5.9726	0.77071	-2.6229	-0.0014708	-3.417e-05	0.013667	0.66022	-1.3176	3504.6	23.874	-1.2642	83.441	-60.74	79.222	78.559	24.127	-1.2167	-5.9258	0.74784	-2.6274	30.875	-5.4198
128.75	-3.1064	56.986	-5.9726	0.77071	-2.6228	-0.00073107	-0.00095842	0.013818	0.66022	-1.3176	3503.9	23.875	-1.2639	83.441	-60.763	79.222	78.559	24.127	-1.2167	-5.9258	0.74784	-2.6274	30.875	-5.4198
128.75	-3.1057	56.987	-5.9726	0.7707	-2.6228	1.4836e-06	-0.0018826	0.013952	0.66022	-1.3176	3503.2	23.875	-1.2636	83.441	-60.786	79.223	78.559	24.127	-1.2167	-5.9258	0.74784	-2.6274	30.875	-5.4198
128.75	-3.1051	56.988	-5.9726	0.77069	-2.6227	0.00072604	-0.0028055	0.014068	0.66022	-1.3176	3502.5	23.876	-1.2634	83.44	-60.809	79.223	78.559	24.127	-1.2167	-5.9258	0.74784	-2.6274	30.875	-5.4198
128.75	-3.1044	56.989	-5.9726	0.77067	-2.6226	0.0014418	-0.0037262	0.014167	0.66022	-1.3176	3501.8	23.876	-1.2631	83.44	-60.831	79.224	78.559	24.127	-1.2167	-5.9258	0.74784	-2.6274	30.875	-5.4198
128.75	-3.1038	56.99	-5.9726	0.77065	-2.6226	0.0021479	-0.0046436	0.014248	0.66022	-1.3176	3501.1	23.877	-1.2629	83.44	-60.854	79.224	78.559	24.127	-1.2167	-5.9258	0.74784	-2.6274	30.875	-5.4198
128.75	-3.1033	56.99	-5.9726	0.77063	-2.6225	0.0028437	-0.0055565	0.014311	0.66022	-1.3176	3500.4	23.877	-1.2626	83.44	-60.876	79.225	78.559	24.127	-1.2167	-5.9258	0.74784	-2.6274	30.875	-5.4198
128.74	-3.1027	56.991	-5.9726	0.7706	-2.6224	0.0035282	-0.006464	0.014357	0.66022	-1.3176	3499.7	23.878	-1.2624	83.439	-60.899	79.226	78.559	24.127	-1.2167	-5.9258	0.74784	-2.6274	30.875	-5.4198
128.74	-3.1021	56.992	-5.9726	0.77056	-2.6223	0.0042008	-0.0073648	0.014384	0.66022	-1.3176	3499.0	23.878	-1.2622	83.439	-60.92	79.226	78.559	24.127	-1.2167	-5.9258	0.74784	-2.6274	30.875	-5.4198
128.74	-3.1016	56.993	-5.9726	0.77052	-2.6223	0.0048606	-0.0082581	0.014393	0.66022	-1.3176	3498.3	23.878	-1.262	83.439	-60.942	79.227	78.559	24.127	-1.2167	-5.9258	0.74784	-2.6274	30.875	-5.4198
128.74	-3.1011	56.994	-5.9725	0.77048	-2.6222	0.0055069	-0.0091426	0.014384	0.66022	-1.3176	3497.6	23.879	-1.2618	83.439	-60.963	79.227	78.559	24.127	-1.2167	-5.9258	0.74784	-2.6274	30.875	-5.4198
128.74	-3.1006	56.995	-5.9725	0.77043	-2.6221	0.0061389	-0.010017	0.014357	0.66022	-1.3176	3496.9	23.879	-1.2616	83.438	-60.984	79.228	78.559	24.127	-1.2167	-5.9258	0.74784	-2.6274	30.875	-5.4198
128.74	-3.1001	56.996	-5.9725	0.77038	-2.6221	0.0067558	-0.010881	0.014311	0.66022	-1.3176	3496.2	23.88	-1.2614	83.438	-61.005	79.229	78.559	24.127	-1.2167	-5.9258	0.74784	-2.6274	30.875	-5.4198
128.74	-3.0997	56.997	-5.9724	0.77032	-2.622	0.0073569	-0.011733	0.014247	0.66022	-1.3176	3495.5	23.88	-1.2612	83.438	-61.025	79.229	78.559	24.127	-1.2167	-5.9258	0.74784	-2.6274	30.875	-5.4198
128.74	-3.0993	56.998	-5.9724	0.77026	-2.6219	0.0079415	-0.012572	0.014165	0.66022	-1.3176	3494.7	23.881	-1.2611	83.437	-61.045	79.23	78.559	24.127	-1.2167	-5.9258	0.74784	-2.6274	30.875	-5.4198
128.74	-3.0989	56.999	-5.9724	0.7702	-2.6218	0.0085089	-0.013397	0.014064	0.66022	-1.3176	3494.0	23.881	-1.2609	83.437	-61.064	79.23	78.559	24.127	-1.2167	-5.9258	0.74784	-2.6274	30.875	-5.4198
128.74	-3.0985	56.999	-5.9723	0.77013	-2.6218	0.0090583	-0.014207	0.013945	0.66022	-1.3176	3493.3	23.882	-1.2607	83.437	-61.083	79.231	78.559	24.127	-1.2167	-5.9258	0.74784	-2.6274	30.875	-5.4198
128.74	-3.0981	57.0	-5.9723	0.77006	-2.6217	0.009589	-0.015001	0.013807	0.66022	-1.3176	3492.6	23.882	-1.2606	83.437	-61.102	79.231	78.559	24.127	-1.2167	-5.9258	0.74784	-2.6274	30.875	-5.4198
128.73	-3.0978	57.001	-5.9722	0.76998	-2.6216	0.0101	-0.015778	0.013652	0.66022	-1.3176	3491.9	23.883	-1.2605	83.436	-61.12	79.232	78.559	24.127	-1.2167	-5.9258	0.74784	-2.6274	30.875	-5.4198
128.73	-3.0975	57.002	-5.9722	0.7699	-2.6216	0.010592	-0.016537	0.013478	0.66022	-1.3176	3491.2	23.883	-1.2603	83.436	-61.137	79.233	78.559	24.127	-1.2167	-5.9258	0.74784	-2.6274	30.875	-5.4198
128.73	-3.0972	57.003	-5.9721	0.76981	-2.6215	0.011063	-0.017277	0.013286	0.66022	-1.3176	3490.5	23.884	-1.2602	83.436	-61.154	79.233	78.559	24.127	-1.2167	-5.9258	0.74784	-2.6274	30.875	-5.4198
128.73	-3.0969	57.004	-5.9721	0.76973	-2.6214	0.011512	-0.017998	0.013077	0.66022	-1.3176	3489.8	23.884	-1.2601	83.436	-61.17	79.234	78.559	24.127	-1.2167	-5.9258	0.74784	-2.6274	30.875	-5.4198
128.73	-3.0967	57.005	-5.972	0.76963	-2.6214	0.01194	-0.018697	0.01285	0.66022	-1.3176	3489.1	23.885	-1.26	83.435	-61.186	79.234	78.559	24.127	-1.2167	-5.9258	0.74784	-2.6274	30.875	-5.4198
128.73	-3.0964	57.006	-5.9719	0.76954	-2.6213	0.012346	-0.019375	0.012606	0.66022	-1.3176	3488.4	23.885	-1.2599	83.435	-61.201	79.235	78.559	24.127	-1.2167	-5.9258	0.74784	-2.6274	30.875	-5.4198
128.73	-3.0962	57.007	-5.9719	0.76944	-2.6212	0.012728	-0.02003	0.012345	0.66022	-1.3176	3487.7	23.886	-1.2599	83.435	-61.216	79.235	78.559	24.127	-1.2167	-5.9258	0.74784	-2.6274	30.875	-5.4198
128.73	-3.0961	57.007	-5.9718	0.76934	-2.6212	0.013087	-0.020662	0.012066	0.66022	-1.3176	3487.0	23.886	-1.2598	83.434	-61.229	79.236	78.559	24.127	-1.2167	-5.9258	0.74784	-2.6274	30.875	-5.4198
128.73	-3.0959	57.008	-5.9717	0.76923	-2.6211	0.013422	-0.02127	0.011772	0.66022	-1.3176	3486.3	23.887	-1.2597	83.434	-61.243	79.236	78.559	24.127	-1.2167	-5.9258	0.74784	-2.6274	30.875	-5.4198
128.73	-3.0958	57.009	-5.9717	0.76913	-2.6211	0.013733	-0.021853	0.01146	0.66022	-1.3176	3485.6	23.887	-1.2597	83.434	-61.255	79.237	78.559	24.127	-1.2167	-5.9258	0.74784	-2.6274	30.875	-5.4198
128.73	-3.0957	57.01	-5.9716	0.76901	-2.621	0.014019	-0.022411	0.011133	0.66022	-1.3176	3484.9	23.888	-1.2596	83.434	-61.267	79.238	78.559	24.127	-1.2167	-5.9258	0.74784	-2.6274	30.875	-5.4198
128.72	-3.0956	57.011	-5.9715	0.7689	-2.621	0.01428	-0.022942	0.01079	0.66022	-1.3176	3484.2	23.888	-1.2596	83.433	-61.278	79.238	78.559	24.127	-1.2167	-5.9258	0.74784	-2.6274	30.875	-5.4198
128.72	-3.0955	57.011	-5.9715	0.76879	-2.6209	0.014515	-0.023445	0.010432	0.66022	-1.3176	3483.5	23.888	-1.2596	83.433	-61.288	79.239	78.559	24.127	-1.2167	-5.9258	0.74784	-2.6274	30.875	-5.4198
128.72	-3.0955	57.012	-5.9714	0.76867	-2.6209	0.014724	-0.023922	0.010059	0.66022	-1.3176	3482.8	23.889	-1.2596	83.433	-61.297	79.239	78.559	24.127	-1.2167	-5.9258	0.74784	-2.6274	30.875	-5.4198
128.72	-3.0954	57.013	-5.9713	0.76855	-2.6208	0.014906	-0.02437	0.0096715	0.66022	-1.3176	3482.1	23.889	-1.2596	83.432	-61.306	79.24	78.559	24.127	-1.2167	-5.9258	0.74784	-2.6274	30.875	-5.4198
128.72	-3.0954	57.014	-5.9712	0.76842	-2.6208	0.015062	-0.024789	0.0092697	0.66022	-1.3176	3481.4	23.89	-1.2596	83.432	-61.314	79.24	78.559	24.127	-1.2167	-5.9258	0.74784	-2.6274	30.875	-5.4198
128.72	-3.0955	57.014	-5.9712	0.7683	-2.6207	0.015191	-0.025179	0.0088544	0.66022	-1.3176	3480.7	23.89	-1.2596	83.432	-61.321	79.241	78.559	24.127	-1.2167	-5.9258	0.74784	-2.6274	30.875	-5.4198
128.72	-3.0955	57.015	-5.9711	0.76817	-2.6207	0.015293	-0.025538	0.0084258	0.66022	-1.3176	3480.0	23.89	-1.2596	83.432	-61.328	79.242	78.559	24.127	-1.2167	-5.9258	0.74784	-2.6274	30.875	-5.4198
128.72	-3.0956	57.015	-5.971	0.76804	-2.6206	0.015368	-0.025868	0.0079845	0.66022	-1.3176	3479.3	23.891	-1.2596	83.431	-61.333	79.242	78.559	24.127	-1.2167	-5.9258	0.74784	-2.6274	30.875	-5.4198
128.72	-3.0957	57.016	-5.9709	0.76791	-2.6206	0.015415	-0.026166	0.007531	0.66022	-1.3176	3478.6	23.891	-1.2597	83.431	-61.338	79.243	78.559	24.127	-1.2167	-5.9258	0.74784	-2.6274	30.875	-5.4198
128.72	-3.0957	57.016	-5.9709	0.76778	-2.6206	0.015435	-0.026434	0.0070659	0.66022	-1.3176	3477.9	23.891	-1.2597	83.431	-61.342	79.243	78.559	24.127	-1.2167	-5.9258	0.74784	-2.6274	30.875	-5.4198
128.72	-3.0959	57.017	-5.9708	0.76765	-2.6205	0.015427	-0.02667	0.0065895	0.66022	-1.3176	3477.2	23.892	-1.2598	83.43	-61.345	79.244	78.559	24.127	-1.2167	-5.9258	0.74784	-2.6274	30.875	-5.4198
128.72	-3.096	57.017	-5.9707	0.76751	-2.6205	0.015392	-0.026874	0.0061025	0.66022	-1.3176	3476.5	23.892	-1.2598	83.43	-61.347	79.244	78.559	24.127	-1.2167	-5.9258	0.74784	-2.6274	30.875	-5.4198
128.72	-3.0961	57.018	-5.9706	0.76738	-2.6205	0.015329	-0.027047	0.0056055	0.66022	-1.3176	3475.8	23.892	-1.2599	83.43	-61.348	79.245	78.559	24.127	-1.2167	-5.9258	0.74784	-2.6274	30.875	-5.4198
128.71	-3.0963	57.018	-5.9706	0.76724	-2.6204	0.015238	-0.027187	0.0050991	0.66022	-1.3176	3475.1	23.892	-1.26	83.429	-61.349	79.245	78.559	24.127	-1.2167	-5.9258	0.74784	-2.6274	30.875	-5.4198
128.71	-3.0965	57.019	-5.9705	0.76711	-2.6204	0.015119	-0.027294	0.0045838	0.66022	-1.3176	3474.4	23.893	-1.2601	83.429	-61.348	79.246	78.559	24.127	-1.2167	-5.9258	0.74784	-2.6274	30.875	-5.4198
128.71	-3.0967	57.019	-5.9704	0.76697	-2.6204	0.014973	-0.027369	0.0040602	0.66022	-1.3176	3473.7	23.893	-1.2601	83.429	-61.347	79.246	78.559	24.127	-1.2167	-5.9258	0.74784	-2.6274	30.875	-5.4198
128.71	-3.0969	57.019	-5.9703	0.76683	-2.6204	0.0148	-0.027412	0.003529	0.66022	-1.3176	3473.0	23.893	-1.2602	83.429	-61.345	79.247	78.559	24.127	-1.2167	-5.9258	0.74784	-2.6274	30.875	-5.4198
128.71	-3.0971	57.019	-5.9703	0.7667	-2.6204	0.014599	-0.027422	0.0029908	0.66022	-1.3176	3472.3	23.893	-1.2603	83.428	-61.343	79.248	78.559	24.127	-1.2167	-5.9258	0.74784	-2.6274	30.875	-5.4198
128.71	-3.0974	57.019	-5.9702	0.76656	-2.6203	0.014372	-0.027399	0.0024463	0.66022	-1.3176	3471.6	23.894	-1.2604	83.428	-61.339	79.248	78.559	24.127	-1.2167	-5.9258	0.74784	-2.6274	30.875	-5.4198
128.71	-3.0976	57.02	-5.9701	0.76642	-2.6203	0.014117	-0.027344	0.0018961	0.66022	-1.3176	3470.9	23.894	-1.2605	83.428	-61.335	79.249	78.559	24.127	-1.2167	-5.9258	0.74784	-2.6274	30.875	-5.4198
128.71	-3.0979	57.02	-5.97	0.76629	-2.6203	0.013837	-0.027256	0.0013409	0.66022	-1.3176	3470.2	23.894	-1.2606	83.427	-61.33	79.249	78.559	24.127	-1.2167	-5.9258	0.74784	-2.6274	30.875	-5.4198
128.71	-3.0981	57.02	-5.97	0.76615	-2.6203	0.01353	-0.027136	0.00078127	0.66022	-1.3176	3469.5	23.894	-1.2607	83.427	-61.324	79.25	78.559	24.127	-1.2167	-5.9258	0.74784	-2.6274	30.875	-5.4198
128.71	-3.0984	57.02	-5.9699	0.76602	-2.6203	0.013197	-0.026983	0.00021804	0.66022	-1.3176	3468.8	23.894	-1.2609	83.427	-61.317	79.25	78.559	24.127	-1.2167	-5.9258	0.74784	-2.6274	30.875	-5.4198
128.71	-3.0987	57.02	-5.9698	0.76588	-2.6203	0.012839	-0.026799	-0.00034817	0.66022	-1.3176	3468.1	23.894	-1.261	83.426	-61.309	79.251	78.559	24.127	-1.2167	-5.9258	0.74784	-2.6274	30.875	-5.4198
128.71	-3.099	57.02	-5.9698	0.76575	-2.6203	0.012456	-0.026583	-0.00091665	0.66022	-1.3176	3467.4	23.894	-1.2611	83.426	-61.301	79.251	78.559	24.127	-1.2167	-5.9258	0.74784	-2.6274	30.875	-5.4198
128.71	-3.0993	57.02	-5.9697	0.76562	-2.6203	0.012048	-0.026336	-0.0014867	0.66022	-1.3176	3466.7	23.894	-1.2612	83.426	-61.292	79.252	78.559	24.127	-1.2167	-5.9258	0.74784	-2.6274	30.875	-5.4198
128.71	-3.0995	57.019	-5.9697	0.76548	-2.6203	0.011617	-0.026058	-0.0020577	0.66022	-1.3176	3466.0	23.894	-1.2614	83.425	-61.282	79.252	78.559	24.127	-1.2167	-5.9258	0.74784	-2.6274	30.875	-5.4198
128.71	-3.0999	57.019	-5.9696	0.76536	-2.6203	0.011161	-0.025749	-0.0026288	0.66022	-1.3176	3465.3	23.894	-1.2615	83.425	-61.272	79.253	78.559	24.127	-1.2167	-5.9258	0.74784	-2.6274	30.875	-5.4198
128.71	-3.1002	57.019	-5.9695	0.76523	-2.6204	0.010683	-0.02541	-0.0031993	0.66022	-1.3176	3464.6	23.894	-1.2616	83.425	-61.261	79.253	78.559	24.127	-1.2167	-5.9258	0.74784	-2.6274	30.875	-5.4198
128.71	-3.1005	57.019	-5.9695	0.7651	-2.6204	0.010183	-0.025041	-0.0037687	0.66022	-1.3176	3463.9	23.894	-1.2617	83.424	-61.249	79.254	78.559	24.127	-1.2167	-5.9258	0.74784	-2.6274	30.875	-5.4198
128.7	-3.1008	57.018	-5.9694	0.76498	-2.6204	0.0096608	-0.024643	-0.004336	0.66022	-1.3176	3463.2	23.894	-1.2619	83.424	-61.236	79.254	78.559	24.127	-1.2167	-5.9258	0.74784	-2.6274	30.875	-5.4198
128.7	-3.1011	57.018	-5.9694	0.76485	-2.6204	0.0091176	-0.024217	-0.0049008	0.66022	-1.3176	3462.5	23.894	-1.262	83.424	-61.223	79.255	78.559	24.127	-1.2167	-5.9258	0.74784	-2.6274	30.875	-5.4198
128.7	-3.1014	57.017	-5.9693	0.76473	-2.6204	0.008554	-0.023762	-0.0054621	0.66022	-1.3176	3461.8	23.894	-1.2621	83.423	-61.21	79.256	78.559	24.127	-1.2167	-5.9258	0.74784	-2.6274	30.875	-5.4198
128.7	-3.1017	57.017	-5.9693	0.76462	-2.6205	0.0079707	-0.02328	-0.0060194	0.66022	-1.3176	3461.1	23.894	-1.2623	83.423	-61.195	79.256	78.559	24.127	-1.2167	-5.9258	0.74784	-2.6274	30.875	-5.4198
128.7	-3.102	57.016	-5.9693	0.7645	-2.6205	0.0073685	-0.022772	-0.006572	0.66022	-1.3176	3460.4	23.894	-1.2624	83.423	-61.181	79.257	78.559	24.127	-1.2167	-5.9258	0.74784	-2.6274	30.875	-5.4198
128.7	-3.1023	57.016	-5.9692	0.76439	-2.6205	0.0067481	-0.022237	-0.0071191	0.66022	-1.3176	3459.7	23.894	-1.2625	83.422	-61.165	79.257	78.559	24.127	-1.2167	-5.9258	0.74784	-2.6274	30.875	-5.4198
128.7	-3.1026	57.015	-5.9692	0.76428	-2.6206	0.0061104	-0.021677	-0.0076601	0.66022	-1.3176	3459.0	23.893	-1.2626	83.422	-61.149	79.258	78.559	24.127	-1.2167	-5.9258	0.74784	-2.6274	30.875	-5.4198
128.7	-3.1029	57.015	-5.9692	0.76417	-2.6206	0.005456	-0.021092	-0.0081944	0.66022	-1.3176	3458.3	23.893	-1.2628	83.422	-61.133	79.258	78.559	24.127	-1.2167	-5.9258	0.74784	-2.6274	30.875	-5.4198
128.7	-3.1032	57.014	-5.9691	0.76407	-2.6207	0.0047859	-0.020484	-0.0087211	0.66022	-1.3176	3457.6	23.893	-1.2629	83.421	-61.116	79.259	78.559	24.127	-1.2167	-5.9258	0.74784	-2.6274	30.875	-5.4198
128.7	-3.1035	57.013	-5.9691	0.76397	-2.6207	0.004101	-0.019852	-0.0092398	0.66022	-1.3176	3456.9	23.893	-1.263	83.421	-61.099	79.259	78.559	24.127	-1.2167	-5.9258	0.74784	-2.6274	30.875	-5.4198
128.7	-3.1038	57.012	-5.9691	0.76387	-2.6207	0.003402	-0.019199	-0.0097497	0.66022	-1.3176	3456.2	23.893	-1.2631	83.421	-61.081	79.26	78.559	24.127	-1.2167	-5.9258	0.74784	-2.6274	30.875	-5.4198
128.7	-3.104	57.012	-5.9691	0.76378	-2.6208	0.0026899	-0.018524	-0.01025	0.66022	-1.3176	3455.5	23.892	-1.2632	83.42	-61.063	79.26	78.559	24.127	-1.2167	-5.9258	0.74784	-2.6274	30.875	-5.4198
128.7	-3.1043	57.011	-5.9691	0.76369	-2.6208	0.0019657	-0.017829	-0.010741	0.66022	-1.3176	3454.8	23.892	-1.2634	83.42	-61.045	79.261	78.559	24.127	-1.2167	-5.9258	0.74784	-2.6274	30.875	-5.4198
128.7	-3.1045	57.01	-5.9691	0.7636	-2.6209	0.0012302	-0.017114	-0.011221	0.66022	-1.3176	3454.1	23.892	-1.2635	83.42	-61.026	79.261	78.559	24.127	-1.2167	-5.9258	0.74784	-2.6274	30.875	-5.4198
128.7	-3.1048	57.009	-5.9691	0.76351	-2.621	0.00048436	-0.016381	-0.011689	0.66022	-1.3176	3453.4	23.891	-1.2636	83.419	-61.007	79.262	78.559	24.127	-1.2167	-5.9258	0.74784	-2.6274	30.875	-5.4198
128.7	-3.105	57.008	-5.9691	0.76343	-2.621	-0.00027082	-0.015631	-0.012146	0.66022	-1.3176	3452.7	23.891	-1.2637	83.419	-60.987	79.262	78.559	24.127	-1.2167	-5.9258	0.74784	-2.6274	30.875	-5.4198
128.7	-3.1052	57.007	-5.9691	0.76336	-2.6211	-0.0010344	-0.014864	-0.012591	0.66022	-1.3176	3452.0	23.891	-1.2638	83.419	-60.967	79.263	78.559	24.127	-1.2167	-5.9258	0.74784	-2.6274	30.875	-5.4198
128.7	-3.1054	57.006	-5.9691	0.76329	-2.6211	-0.0018053	-0.014081	-0.013022	0.66022	-1.3176	3451.3	23.89	-1.2638	83.418	-60.947	79.263	78.559	24.127	-1.2167	-5.9258	0.74784	-2.6274	30.875	-5.4198
128.7	-3.1056	57.005	-5.9691	0.76322	-2.6212	-0.0025827	-0.013284	-0.013441	0.66022	-1.3176	3450.6	23.89	-1.2639	83.418	-60.927	79.264	78.559	24.127	-1.2167	-5.9258	0.74784	-2.6274	30.875	-5.4198
128.7	-3.1058	57.004	-5.9691	0.76315	-2.6213	-0.0033655	-0.012474	-0.013845	0.66022	-1.3176	3449.9	23.89	-1.264	83.418	-60.907	79.264	78.559	24.127	-1.2167	-5.9258	0.74784	-2.6274	30.875	-5.4198
128.7	-3.1059	57.003	-5.9691	0.76309	-2.6214	-0.0041527	-0.011651	-0.014235	0.66022	-1.3176	3449.2	23.889	-1.2641	83.417	-60.886	79.265	78.559	24.127	-1.2167	-5.9258	0.74784	-2.6274	30.875	-5.4198
128.7	-3.1061	57.002	-5.9691	0.76304	-2.6214	-0.0049433	-0.010817	-0.01461	0.66022	-1.3176	3448.5	23.889	-1.2641	83.417	-60.866	79.265	78.559	24.127	-1.2167	-5.9258	0.74784	-2.6274	30.875	-5.4198
128.7	-3.1062	57.0	-5.9692	0.76298	-2.6215	-0.0057362	-0.0099721	-0.01497	0.66022	-1.3176	3447.8	23.888	-1.2642	83.417	-60.845	79.266	78.559	24.127	-1.2167	-5.9258	0.74784	-2.6274	30.875	-5.4198
128.7	-3.1064	56.999	-5.9692	0.76294	-2.6216	-0.0065306	-0.0091184	-0.015314	0.66022	-1.3176	3447.1	23.888	-1.2643	83.416	-60.824	79.266	78.559	24.127	-1.2167	-5.9258	0.74784	-2.6274	30.875	-5.4198
128.7	-3.1065	56.998	-5.9692	0.76289	-2.6217	-0.0073253	-0.0082567	-0.015642	0.66022	-1.3176	3446.3	23.888	-1.2643	83.416	-60.803	79.267	78.559	24.127	-1.2167	-5.9258	0.74784	-2.6274	30.875	-5.4198
128.7	-3.1065	56.997	-5.9693	0.76285	-2.6217	-0.0081194	-0.007388	-0.015953	0.66022	-1.3176	3445.6	23.887	-1.2643	83.416	-60.782	79.267	78.559	24.127	-1.2167	-5.9258	0.74784	-2.6274	30.875	-5.4198
128.7	-3.1066	56.995	-5.9693	0.76282	-2.6218	-0.0089118	-0.0065134	-0.016248	0.66022	-1.3176	3444.9	23.887	-1.2644	83.415	-60.761	79.268	78.559	24.127	-1.2167	-5.9258	0.74784	-2.6274	30.875	-5.4198
128.7	-3.1067	56.994	-5.9694	0.76279	-2.6219	-0.0097016	-0.005634	-0.016525	0.66022	-1.3176	3444.2	23.886	-1.2644	83.415	-60.74	79.268	78.559	24.127	-1.2167	-5.9258	0.74784	-2.6274	30.875	-5.4198
128.7	-3.1067	56.993	-5.9694	0.76276	-2.622	-0.010488	-0.0047509	-0.016785	0.66022	-1.3176	3443.5	23.886	-1.2644	83.415	-60.719	79.269	78.559	24.127	-1.2167	-5.9258	0.74784	-2.6274	30.875	-5.4198
128.7	-3.1067	56.991	-5.9695	0.76274	-2.6221	-0.011269	-0.0038652	-0.017027	0.66022	-1.3176	3442.8	23.885	-1.2644	83.414	-60.698	79.269	78.559	24.127	-1.2167	-5.9258	0.74784	-2.6274	30.875	-5.4198
128.7	-3.1067	56.99	-5.9695	0.76272	-2.6221	-0.012045	-0.002978	-0.017251	0.66022	-1.3176	3442.1	23.885	-1.2645	83.414	-60.677	79.27	78.559	24.127	-1.2167	-5.9258	0.74784	-2.6274	30.875	-5.4198
128.7	-3.1067	56.989	-5.9696	0.76271	-2.6222	-0.012814	-0.0020903	-0.017456	0.66022	-1.3176	3441.4	23.884	-1.2644	83.413	-60.656	79.27	78.559	24.127	-1.2167	-5.9258	0.74784	-2.6274	30.875	-5.4198
128.7	-3.1067	56.987	-5.9697	0.7627	-2.6223	-0.013576	-0.0012034	-0.017643	0.66022	-1.3176	3440.7	23.884	-1.2644	83.413	-60.635	79.271	78.559	24.127	-1.2167	-5.9258	0.74784	-2.6274	30.875	-5.4198
128.7	-3.1066	56.986	-5.9697	0.7627	-2.6224	-0.014329	-0.00031822	-0.017812	0.66022	-1.3176	3440.0	23.883	-1.2644	83.413	-60.614	79.271	78.559	24.127	-1.2167	-5.9258	0.74784	-2.6274	30.875	-5.4198
128.7	-3.1066	56.984	-5.9698	0.7627	-2.6225	-0.015073	0.00056414	-0.017961	0.66022	-1.3176	3439.3	23.883	-1.2644	83.412	-60.594	79.272	78.559	24.127	-1.2167	-5.9258	0.74784	-2.6274	30.875	-5.4198
128.7	-3.1065	56.983	-5.9699	0.7627	-2.6226	-0.015806	0.0014426	-0.018092	0.66022	-1.3176	3438.6	23.882	-1.2644	83.412	-60.574	79.272	78.559	24.127	-1.2167	-5.9258	0.74784	-2.6274	30.875	-5.4198
128.7	-3.1064	56.981	-5.97	0.76271	-2.6227	-0.016529	0.0023161	-0.018203	0.66022	-1.3176	3437.9	23.882	-1.2643	83.412	-60.554	79.273	78.559	24.127	-1.2167	-5.9258	0.74784	-2.6274	30.875	-5.4198
128.7	-3.1062	56.98	-5.97	0.76273	-2.6228	-0.017239	0.0031837	-0.018295	0.66022	-1.3176	3437.2	23.881	-1.2643	83.411	-60.534	79.273	78.559	24.127	-1.2167	-5.9258	0.74784	-2.6274	30.875	-5.4198
128.7	-3.1061	56.979	-5.9701	0.76275	-2.6229	-0.017936	0.0040442	-0.018368	0.66022	-1.3176	3436.5	23.881	-1.2642	83.411	-60.514	79.273	78.559	24.127	-1.2167	-5.9258	0.74784	-2.6274	30.875	-5.4198
128.7	-3.1059	56.977	-5.9702	0.76277	-2.623	-0.018619	0.0048967	-0.018421	0.66022	-1.3176	3435.8	23.88	-1.2642	83.41	-60.495	79.274	78.559	24.127	-1.2167	-5.9258	0.74784	-2.6274	30.875	-5.4198
128.7	-3.1057	56.976	-5.9703	0.7628	-2.623	-0.019288	0.0057403	-0.018456	0.66022	-1.3176	3435.1	23.879	-1.2641	83.41	-60.475	79.274	78.559	24.127	-1.2167	-5.9258	0.74784	-2.6274	30.875	-5.4198
128.7	-3.1055	56.974	-5.9704	0.76283	-2.6231	-0.019941	0.0065738	-0.01847	0.66022	-1.3176	3434.4	23.879	-1.264	83.41	-60.456	79.275	78.559	24.127	-1.2167	-5.9258	0.74784	-2.6274	30.875	-5.4198
128.7	-3.1053	56.973	-5.9705	0.76286	-2.6232	-0.020578	0.0073965	-0.018466	0.66022	-1.3176	3433.7	23.878	-1.2639	83.409	-60.438	79.275	78.559	24.127	-1.2167	-5.9258	0.74784	-2.6274	30.875	-5.4198
128.7	-3.1051	56.971	-5.9706	0.7629	-2.6233	-0.021199	0.0082073	-0.018443	0.66022	-1.3176	3433.0	23.878	-1.2639	83.409	-60.42	79.276	78.559	24.127	-1.2167	-5.9258	0.74784	-2.6274	30.875	-5.4198
128.7	-3.1048	56.97	-5.9707	0.76294	-2.6234	-0.021801	0.0090053	-0.0184	0.66022	-1.3176	3432.3	23.877	-1.2638	83.409	-60.402	79.276	78.559	24.127	-1.2167	-5.9258	0.74784	-2.6274	30.875	-5.4198
128.7	-3.1046	56.968	-5.9708	0.76299	-2.6235	-0.022385	0.0097896	-0.018338	0.66022	-1.3176	3431.6	23.877	-1.2637	83.408	-60.384	79.277	78.559	24.127	-1.2167	-5.9258	0.74784	-2.6274	30.875	-5.4198
128.7	-3.1043	56.967	-5.971	0.76304	-2.6236	-0.022951	0.010559	-0.018258	0.66022	-1.3176	3430.9	23.876	-1.2635	83.408	-60.367	79.277	78.559	24.127	-1.2167	-5.9258	0.74784	-2.6274	30.875	-5.4198
128.7	-3.104	56.965	-5.9711	0.7631	-2.6237	-0.023496	0.011314	-0.018159	0.66022	-1.3176	3430.2	23.876	-1.2634	83.407	-60.35	79.278	78.559	24.127	-1.2167	-5.9258	0.74784	-2.6274	30.875	-5.4198
128.7	-3.1037	56.964	-5.9712	0.76315	-2.6238	-0.024022	0.012052	-0.018042	0.66022	-1.3176	3429.5	23.875	-1.2633	83.407	-60.334	79.278	78.559	24.127	-1.2167	-5.9258	0.74784	-2.6274	30.875	-5.4198
128.7	-3.1033	56.962	-5.9713	0.76322	-2.6239	-0.024526	0.012774	-0.017906	0.66022	-1.3176	3428.8	23.875	-1.2632	83.407	-60.318	79.279	78.559	24.127	-1.2167	-5.9258	0.74784	-2.6274	30.875	-5.4198
128.7	-3.103	56.961	-5.9714	0.76328	-2.624	-0.025009	0.013477	-0.017752	0.66022	-1.3176	3428.1	23.874	-1.263	83.406	-60.302	79.279	78.559	24.127	-1.2167	-5.9258	0.74784	-2.6274	30.875	-5.4198
128.7	-3.1026	56.959	-5.9716	0.76335	-2.624	-0.025471	0.014162	-0.01758	0.66022	-1.3176	3427.4	23.874	-1.2629	83.406	-60.287	79.28	78.559	24.127	-1.2167	-5.9258	0.74784	-2.6274	30.875	-5.4198
128.7	-3.1022	56.958	-5.9717	0.76342	-2.6241	-0.02591	0.014828	-0.017391	0.66022	-1.3176	3426.7	23.873	-1.2627	83.405	-60.272	79.28	78.559	24.127	-1.2167	-5.9258	0.74784	-2.6274	30.875	-5.4198
128.7	-3.1018	56.957	-5.9718	0.7635	-2.6242	-0.026326	0.015474	-0.017185	0.66022	-1.3176	3426.0	23.872	-1.2626	83.405	-60.258	79.28	78.559	24.127	-1.2167	-5.9258	0.74784	-2.6274	30.875	-5.4198
128.7	-3.1014	56.955	-5.9719	0.76358	-2.6243	-0.026719	0.0161	-0.016962	0.66022	-1.3176	3425.3	23.872	-1.2624	83.405	-60.244	79.281	78.559	24.127	-1.2167	-5.9258	0.74784	-2.6274	30.875	-5.4198
128.7	-3.101	56.954	-5.9721	0.76366	-2.6244	-0.027089	0.016704	-0.016723	0.66022	-1.3176	3424.6	23.871	-1.2623	83.404	-60.23	79.281	78.559	24.127	-1.2167	-5.9258	0.74784	-2.6274	30.875	-5.4198
128.7	-3.1005	56.952	-5.9722	0.76374	-2.6245	-0.027434	0.017287	-0.016467	0.66022	-1.3176	3423.9	23.871	-1.2621	83.404	-60.218	79.282	78.559	24.127	-1.2167	-5.9258	0.74784	-2.6274	30.875	-5.4198
128.7	-3.1001	56.951	-5.9724	0.76383	-2.6246	-0.027755	0.017848	-0.016196	0.66022	-1.3176	3423.2	23.87	-1.2619	83.403	-60.205	79.282	78.559	24.127	-1.2167	-5.9258	0.74784	-2.6274	30.875	-5.4198
128.7	-3.0996	56.95	-5.9725	0.76392	-2.6246	-0.028052	0.018386	-0.015909	0.66022	-1.3176	3422.5	23.87	-1.2617	83.403	-60.193	79.283	78.559	24.127	-1.2167	-5.9258	0.74784	-2.6274	30.875	-5.4198
128.7	-3.0991	56.948	-5.9726	0.76402	-2.6247	-0.028324	0.0189	-0.015607	0.66022	-1.3176	3421.8	23.87	-1.2615	83.403	-60.182	79.283	78.559	24.127	-1.2167	-5.9258	0.74784	-2.6274	30.875	-5.4198
128.7	-3.0986	56.947	-5.9728	0.76411	-2.6248	-0.028571	0.019391	-0.015291	0.66022	-1.3176	3421.1	23.869	-1.2613	83.402	-60.171	79.284	78.559	24.127	-1.2167	-5.9258	0.74784	-2.6274	30.875	-5.4198
128.7	-3.0981	56.946	-5.9729	0.76421	-2.6249	-0.028792	0.019858	-0.014961	0.66022	-1.3176	3420.4	23.869	-1.2611	83.402	-60.161	79.284	78.559	24.127	-1.2167	-5.9258	0.74784	-2.6274	30.875	-5.4198
128.7	-3.0976	56.945	-5.9731	0.76431	-2.6249	-0.028989	0.0203	-0.014617	0.66022	-1.3176	3419.7	23.868	-1.2609	83.402	-60.151	79.285	78.559	24.127	-1.2167	-5.9258	0.74784	-2.6274	30.875	-5.4198
128.7	-3.0971	56.943	-5.9732	0.76441	-2.625	-0.029159	0.020717	-0.01426	0.66022	-1.3176	3419.0	23.868	-1.2607	83.401	-60.142	79.285	78.559	24.127	-1.2167	-5.9258	0.74784	-2.6274	30.875	-5.4198
128.7	-3.0966	56.942	-5.9734	0.76452	-2.6251	-0.029305	0.021109	-0.01389	0.66022	-1.3176	3418.3	23.867	-1.2605	83.401	-60.133	79.285	78.559	24.127	-1.2167	-5.9258	0.74784	-2.6274	30.875	-5.4198
128.69	-3.096	56.941	-5.9735	0.76462	-2.6252	-0.029425	0.021476	-0.013508	0.66022	-1.3176	3417.6	23.867	-1.2603	83.4	-60.125	79.286	78.559	24.127	-1.2167	-5.9258	0.74784	-2.6274	30.875	-5.4198
128.69	-3.0955	56.94	-5.9737	0.76473	-2.6252	-0.029519	0.021817	-0.013115	0.66022	-1.3176	3416.9	23.867	-1.2601	83.4	-60.117	79.286	78.559	24.127	-1.2167	-5.9258	0.74784	-2.6274	30.875	-5.4198
128.69	-3.0949	56.939	-5.9738	0.76484	-2.6253	-0.029587	0.022132	-0.01271	0.66022	-1.3176	3416.2	23.866	-1.2599	83.399	-60.111	79.287	78.559	24.127	-1.2167	-5.9258	0.74784	-2.6274	30.875	-5.4198
128.69	-3.0943	56.937	-5.974	0.76495	-2.6253	-0.02963	0.02242	-0.012295	0.66022	-1.3176	3415.5	23.866	-1.2596	83.399	-60.104	79.287	78.559	24.127	-1.2167	-5.9258	0.74784	-2.6274	30.875	-5.4198
128.69	-3.0938	56.936	-5.9741	0.76507	-2.6254	-0.029648	0.022683	-0.01187	0.66022	-1.3176	3414.8	23.865	-1.2594	83.399	-60.098	79.288	78.559	24.127	-1.2167	-5.9258	0.74784	-2.6274	30.875	-5.4198
128.69	-3.0932	56.935	-5.9742	0.76518	-2.6255	-0.02964	0.022919	-0.011435	0.66022	-1.3176	3414.1	23.865	-1.2592	83.398	-60.093	79.288	78.559	24.127	-1.2167	-5.9258	0.74784	-2.6274	30.875	-5.4198
128.69	-3.0926	56.934	-5.9744	0.7653	-2.6255	-0.029608	0.023128	-0.010992	0.66022	-1.3176	3413.4	23.865	-1.2589	83.398	-60.088	79.289	78.559	24.127	-1.2167	-5.9258	0.74784	-2.6274	30.875	-5.4198
128.69	-3.092	56.933	-5.9745	0.76541	-2.6256	-0.02955	0.023311	-0.01054	0.66022	-1.3176	3412.7	23.864	-1.2587	83.397	-60.084	79.289	78.559	24.127	-1.2167	-5.9258	0.74784	-2.6274	30.875	-5.4198
128.69	-3.0914	56.932	-5.9747	0.76553	-2.6256	-0.029467	0.023467	-0.010081	0.66022	-1.3176	3412.0	23.864	-1.2585	83.397	-60.081	79.289	78.559	24.127	-1.2167	-5.9258	0.74784	-2.6274	30.875	-5.4198
128.69	-3.0908	56.931	-5.9748	0.76565	-2.6257	-0.02936	0.023596	-0.0096144	0.66022	-1.3176	3411.3	23.864	-1.2582	83.397	-60.078	79.29	78.559	24.127	-1.2167	-5.9258	0.74784	-2.6274	30.875	-5.4198
128.69	-3.0902	56.93	-5.975	0.76576	-2.6257	-0.029228	0.023699	-0.0091412	0.66022	-1.3176	3410.6	23.863	-1.258	83.396	-60.075	79.29	78.559	24.127	-1.2167	-5.9258	0.74784	-2.6274	30.875	-5.4198
128.69	-3.0896	56.929	-5.9751	0.76588	-2.6258	-0.029073	0.023775	-0.0086621	0.66022	-1.3176	3409.9	23.863	-1.2577	83.396	-60.074	79.291	78.559	24.127	-1.2167	-5.9258	0.74784	-2.6274	30.875	-5.4198
128.69	-3.0889	56.928	-5.9753	0.766	-2.6258	-0.028893	0.023825	-0.0081776	0.66022	-1.3176	3409.2	23.863	-1.2575	83.395	-60.072	79.291	78.559	24.127	-1.2167	-5.9258	0.74784	-2.6274	30.875	-5.4198
128.69	-3.0883	56.928	-5.9754	0.76612	-2.6258	-0.028691	0.023848	-0.0076883	0.66022	-1.3176	3408.5	23.863	-1.2572	83.395	-60.072	79.292	78.559	24.127	-1.2167	-5.9258	0.74784	-2.6274	30.875	-5.4198
128.69	-3.0877	56.927	-5.9756	0.76624	-2.6259	-0.028465	0.023845	-0.0071948	0.66022	-1.3176	3407.8	23.862	-1.257	83.395	-60.072	79.292	78.559	24.127	-1.2167	-5.9258	0.74784	-2.6274	30.875	-5.4198
128.69	-3.087	56.926	-5.9757	0.76636	-2.6259	-0.028217	0.023816	-0.0066978	0.66022	-1.3176	3407.1	23.862	-1.2567	83.394	-60.072	79.293	78.559	24.127	-1.2167	-5.9258	0.74784	-2.6274	30.875	-5.4198
128.69	-3.0864	56.925	-5.9758	0.76648	-2.626	-0.027947	0.023762	-0.0061977	0.66022	-1.3176	3406.4	23.862	-1.2565	83.394	-60.074	79.293	78.559	24.127	-1.2167	-5.9258	0.74784	-2.6274	30.875	-5.4198
128.69	-3.0858	56.924	-5.976	0.7666	-2.626	-0.027655	0.023681	-0.0056951	0.66022	-1.3176	3405.7	23.862	-1.2562	83.393	-60.075	79.293	78.559	24.127	-1.2167	-5.9258	0.74784	-2.6274	30.875	-5.4198
128.69	-3.0851	56.924	-5.9761	0.76672	-2.626	-0.027342	0.023576	-0.0051908	0.66022	-1.3176	3405.0	23.861	-1.256	83.393	-60.078	79.294	78.559	24.127	-1.2167	-5.9258	0.74784	-2.6274	30.875	-5.4198
128.69	-3.0845	56.923	-5.9763	0.76683	-2.626	-0.027008	0.023445	-0.0046853	0.66022	-1.3176	3404.3	23.861	-1.2557	83.392	-60.081	79.294	78.559	24.127	-1.2167	-5.9258	0.74784	-2.6274	30.875	-5.4198
128.69	-3.0839	56.922	-5.9764	0.76695	-2.6261	-0.026654	0.023289	-0.004179	0.66022	-1.3176	3403.6	23.861	-1.2555	83.392	-60.084	79.295	78.559	24.127	-1.2167	-5.9258	0.74784	-2.6274	30.875	-5.4198
128.69	-3.0832	56.922	-5.9765	0.76707	-2.6261	-0.02628	0.023109	-0.0036728	0.66022	-1.3176	3402.9	23.861	-1.2552	83.392	-60.088	79.295	78.559	24.127	-1.2167	-5.9258	0.74784	-2.6274	30.875	-5.4198
128.69	-3.0826	56.921	-5.9767	0.76718	-2.6261	-0.025887	0.022905	-0.003167	0.66022	-1.3176	3402.2	23.861	-1.255	83.391	-60.093	79.296	78.559	24.127	-1.2167	-5.9258	0.74784	-2.6274	30.875	-5.4198
128.69	-3.082	56.921	-5.9768	0.7673	-2.6261	-0.025475	0.022678	-0.0026623	0.66022	-1.3176	3401.5	23.861	-1.2547	83.391	-60.098	79.296	78.559	24.127	-1.2167	-5.9258	0.74784	-2.6274	30.875	-5.4198
128.69	-3.0813	56.92	-5.9769	0.76741	-2.6261	-0.025045	0.022427	-0.0021592	0.66022	-1.3176	3400.8	23.861	-1.2545	83.39	-60.104	79.296	78.559	24.127	-1.2167	-5.9258	0.74784	-2.6274	30.875	-5.4198
128.69	-3.0807	56.92	-5.977	0.76752	-2.6261	-0.024598	0.022153	-0.0016584	0.66022	-1.3176	3400.1	23.861	-1.2542	83.39	-60.11	79.297	78.559	24.127	-1.2167	-5.9258	0.74784	-2.6274	30.875	-5.4198
128.69	-3.0801	56.919	-5.9772	0.76763	-2.6261	-0.024134	0.021857	-0.0011602	0.66022	-1.3176	3399.4	23.86	-1.254	83.39	-60.117	79.297	78.559	24.127	-1.2167	-5.9258	0.74784	-2.6274	30.875	-5.4198
128.68	-3.0794	56.919	-5.9773	0.76774	-2.6261	-0.023654	0.021539	-0.00066541	0.66022	-1.3176	3398.7	23.86	-1.2537	83.389	-60.124	79.298	78.559	24.127	-1.2167	-5.9258	0.74784	-2.6274	30.875	-5.4198
128.68	-3.0788	56.918	-5.9774	0.76784	-2.6261	-0.023159	0.021199	-0.00017439	0.66022	-1.3176	3398.0	23.86	-1.2535	83.389	-60.132	79.298	78.559	24.127	-1.2167	-5.9258	0.74784	-2.6274	30.875	-5.4198
128.68	-3.0782	56.918	-5.9775	0.76795	-2.6261	-0.022648	0.020838	0.00031229	0.66022	-1.3176	3397.3	23.86	-1.2532	83.388	-60.141	79.299	78.559	24.127	-1.2167	-5.9258	0.74784	-2.6274	30.875	-5.4198
128.68	-3.0776	56.917	-5.9776	0.76805	-2.6261	-0.022124	0.020457	0.00079413	0.66022	-1.3176	3396.6	23.86	-1.253	83.388	-60.15	79.299	78.559	24.127	-1.2167	-5.9258	0.74784	-2.6274	30.875	-5.4198
128.68	-3.0769	56.917	-5.9777	0.76815	-2.6261	-0.021586	0.020056	0.0012706	0.66022	-1.3176	3395.9	23.86	-1.2527	83.387	-60.159	79.299	78.559	24.127	-1.2167	-5.9258	0.74784	-2.6274	30.875	-5.4198
128.68	-3.0763	56.917	-5.9778	0.76825	-2.6261	-0.021035	0.019636	0.0017412	0.66022	-1.3176	3395.2	23.86	-1.2525	83.387	-60.169	79.3	78.559	24.127	-1.2167	-5.9258	0.74784	-2.6274	30.875	-5.4198
128.68	-3.0757	56.917	-5.9779	0.76835	-2.6261	-0.020471	0.019197	0.0022056	0.66022	-1.3176	3394.5	23.86	-1.2522	83.387	-60.179	79.3	78.559	24.127	-1.2167	-5.9258	0.74784	-2.6274	30.875	-5.4198
128.68	-3.0751	56.916	-5.978	0.76845	-2.6261	-0.019897	0.018739	0.0026631	0.66022	-1.3176	3393.8	23.86	-1.252	83.386	-60.19	79.301	78.559	24.127	-1.2167	-5.9258	0.74784	-2.6274	30.875	-5.4198
128.68	-3.0745	56.916	-5.9781	0.76854	-2.6261	-0.019311	0.018264	0.0031134	0.66022	-1.3176	3393.1	23.86	-1.2517	83.386	-60.202	79.301	78.559	24.127	-1.2167	-5.9258	0.74784	-2.6274	30.875	-5.4198
128.68	-3.0739	56.916	-5.9782	0.76863	-2.6261	-0.018716	0.017772	0.0035559	0.66022	-1.3176	3392.4	23.86	-1.2515	83.385	-60.214	79.302	78.559	24.127	-1.2167	-5.9258	0.74784	-2.6274	30.875	-5.4198
128.68	-3.0733	56.916	-5.9783	0.76872	-2.6261	-0.018111	0.017263	0.0039904	0.66022	-1.3176	3391.7	23.86	-1.2513	83.385	-60.226	79.302	78.559	24.127	-1.2167	-5.9258	0.74784	-2.6274	30.875	-5.4198
128.68	-3.0727	56.916	-5.9784	0.7688	-2.626	-0.017498	0.016739	0.0044163	0.66022	-1.3176	3391.0	23.86	-1.251	83.384	-60.239	79.302	78.559	24.127	-1.2167	-5.9258	0.74784	-2.6274	30.875	-5.4198
128.68	-3.0721	56.915	-5.9785	0.76888	-2.626	-0.016876	0.016199	0.0048333	0.66022	-1.3176	3390.3	23.86	-1.2508	83.384	-60.252	79.303	78.559	24.127	-1.2167	-5.9258	0.74784	-2.6274	30.875	-5.4198
128.68	-3.0715	56.915	-5.9786	0.76896	-2.626	-0.016248	0.015645	0.005241	0.66022	-1.3176	3389.6	23.861	-1.2506	83.384	-60.265	79.303	78.559	24.127	-1.2167	-5.9258	0.74784	-2.6274	30.875	-5.4198
128.68	-3.0709	56.915	-5.9787	0.76904	-2.626	-0.015613	0.015077	0.0056389	0.66022	-1.3176	3388.9	23.861	-1.2503	83.383	-60.279	79.304	78.559	24.127	-1.2167	-5.9258	0.74784	-2.6274	30.875	-5.4198
128.67	-3.0703	56.915	-5.9787	0.76911	-2.6259	-0.014972	0.014495	0.0060268	0.66022	-1.3176	3388.2	23.861	-1.2501	83.383	-60.294	79.304	78.559	24.127	-1.2167	-5.9258	0.74784	-2.6274	30.875	-5.4198
128.67	-3.0697	56.915	-5.9788	0.76918	-2.6259	-0.014327	0.013902	0.0064042	0.66022	-1.3176	3387.5	23.861	-1.2499	83.382	-60.308	79.305	78.559	24.127	-1.2167	-5.9258	0.74784	-2.6274	30.875	-5.4198
128.67	-3.0692	56.915	-5.9789	0.76925	-2.6259	-0.013677	0.013296	0.0067709	0.66022	-1.3176	3386.8	23.861	-1.2496	83.382	-60.324	79.305	78.559	24.127	-1.2167	-5.9258	0.74784	-2.6274	30.875	-5.4198
128.67	-3.0686	56.915	-5.9789	0.76932	-2.6258	-0.013023	0.012679	0.0071265	0.66022	-1.3176	3386.1	23.861	-1.2494	83.382	-60.339	79.305	78.559	24.127	-1.2167	-5.9258	0.74784	-2.6274	30.875	-5.4198
128.67	-3.068	56.915	-5.979	0.76938	-2.6258	-0.012367	0.012051	0.0074708	0.66022	-1.3176	3385.4	23.861	-1.2492	83.381	-60.355	79.306	78.559	24.127	-1.2167	-5.9258	0.74784	-2.6274	30.875	-5.4198
128.67	-3.0675	56.915	-5.9791	0.76944	-2.6258	-0.011708	0.011414	0.0078034	0.66022	-1.3176	3384.7	23.861	-1.249	83.381	-60.371	79.306	78.559	24.127	-1.2167	-5.9258	0.74784	-2.6274	30.875	-5.4198
128.67	-3.0669	56.915	-5.9791	0.76949	-2.6257	-0.011048	0.010767	0.0081241	0.66022	-1.3176	3384.0	23.862	-1.2488	83.38	-60.387	79.307	78.559	24.127	-1.2167	-5.9258	0.74784	-2.6274	30.875	-5.4198
128.67	-3.0664	56.916	-5.9792	0.76955	-2.6257	-0.010387	0.010113	0.0084325	0.66022	-1.3176	3383.3	23.862	-1.2485	83.38	-60.404	79.307	78.559	24.127	-1.2167	-5.9258	0.74784	-2.6274	30.875	-5.4198
128.67	-3.0659	56.916	-5.9792	0.76959	-2.6256	-0.0097263	0.0094498	0.0087286	0.66022	-1.3176	3382.6	23.862	-1.2483	83.379	-60.421	79.308	78.559	24.127	-1.2167	-5.9258	0.74784	-2.6274	30.875	-5.4198
128.67	-3.0653	56.916	-5.9793	0.76964	-2.6256	-0.009066	0.00878	0.009012	0.66022	-1.3176	3381.9	23.862	-1.2481	83.379	-60.438	79.308	78.559	24.127	-1.2167	-5.9258	0.74784	-2.6274	30.875	-5.4198
128.67	-3.0648	56.916	-5.9793	0.76968	-2.6255	-0.0084071	0.0081039	0.0092825	0.66022	-1.3176	3381.2	23.862	-1.2479	83.379	-60.456	79.309	78.559	24.127	-1.2167	-5.9258	0.74784	-2.6274	30.875	-5.4198
128.67	-3.0643	56.916	-5.9794	0.76972	-2.6255	-0.0077502	0.0074221	0.0095399	0.66022	-1.3176	3380.5	23.862	-1.2477	83.378	-60.473	79.309	78.559	24.127	-1.2167	-5.9258	0.74784	-2.6274	30.875	-5.4198
128.67	-3.0638	56.916	-5.9794	0.76976	-2.6254	-0.0070958	0.0067353	0.0097841	0.66022	-1.3176	3379.8	23.863	-1.2475	83.378	-60.491	79.309	78.559	24.127	-1.2167	-5.9258	0.74784	-2.6274	30.875	-5.4198
128.66	-3.0632	56.917	-5.9794	0.76979	-2.6254	-0.0064448	0.0060443	0.010015	0.66022	-1.3176	3379.1	23.863	-1.2473	83.377	-60.509	79.31	78.559	24.127	-1.2167	-5.9258	0.74784	-2.6274	30.875	-5.4198
128.66	-3.0627	56.917	-5.9795	0.76982	-2.6253	-0.0057977	0.0053497	0.010232	0.66022	-1.3176	3378.4	23.863	-1.2471	83.377	-60.527	79.31	78.559	24.127	-1.2167	-5.9258	0.74784	-2.6274	30.875	-5.4198
128.66	-3.0622	56.917	-5.9795	0.76984	-2.6253	-0.0051552	0.0046522	0.010436	0.66022	-1.3176	3377.7	23.863	-1.2469	83.377	-60.546	79.311	78.559	24.127	-1.2167	-5.9258	0.74784	-2.6274	30.875	-5.4198
128.66	-3.0617	56.917	-5.9795	0.76986	-2.6252	-0.0045178	0.0039525	0.010625	0.66022	-1.3176	3377.0	23.864	-1.2467	83.376	-60.564	79.311	78.559	24.127	-1.2167	-5.9258	0.74784	-2.6274	30.875	-5.4198
128.66	-3.0613	56.918	-5.9795	0.76988	-2.6252	-0.0038862	0.0032513	0.010801	0.66022	-1.3176	3376.3	23.864	-1.2465	83.376	-60.583	79.312	78.559	24.127	-1.2167	-5.9258	0.74784	-2.6274	30.875	-5.4198
128.66	-3.0608	56.918	-5.9796	0.7699	-2.6251	-0.0032611	0.0025493	0.010963	0.66022	-1.3176	3375.6	23.864	-1.2463	83.375	-60.601	79.312	78.559	24.127	-1.2167	-5.9258	0.74784	-2.6274	30.875	-5.4198
128.66	-3.0603	56.918	-5.9796	0.76991	-2.6251	-0.0026429	0.0018472	0.011111	0.66022	-1.3176	3374.9	23.864	-1.2461	83.375	-60.62	79.312	78.559	24.127	-1.2167	-5.9258	0.74784	-2.6274	30.875	-5.4198
128.66	-3.0598	56.918	-5.9796	0.76991	-2.625	-0.0020323	0.0011456	0.011244	0.66022	-1.3176	3374.2	23.865	-1.2459	83.374	-60.639	79.313	78.559	24.127	-1.2167	-5.9258	0.74784	-2.6274	30.875	-5.4198
128.66	-3.0594	56.919	-5.9796	0.76992	-2.625	-0.0014297	0.00044523	0.011363	0.66022	-1.3176	3373.5	23.865	-1.2458	83.374	-60.658	79.313	78.559	24.127	-1.2167	-5.9258	0.74784	-2.6274	30.875	-5.4198
128.66	-3.0589	56.919	-5.9796	0.76992	-2.6249	-0.00083589	-0.00025325	0.011469	0.66022	-1.3176	3372.8	23.865	-1.2456	83.374	-60.677	79.314	78.559	24.127	-1.2167	-5.9258	0.74784	-2.6274	30.875	-5.4198
128.66	-3.0585	56.919	-5.9796	0.76992	-2.6249	-0.00025124	-0.00094919	0.011559	0.66022	-1.3176	3372.1	23.865	-1.2454	83.373	-60.695	79.314	78.559	24.127	-1.2167	-5.9258	0.74784	-2.6274	30.875	-5.4198
128.65	-3.058	56.92	-5.9796	0.76991	-2.6248	0.00032369	-0.0016419	0.011636	0.66022	-1.3176	3371.4	23.866	-1.2452	83.373	-60.714	79.315	78.559	24.127	-1.2167	-5.9258	0.74784	-2.6274	30.875	-5.4198
128.65	-3.0576	56.92	-5.9796	0.7699	-2.6247	0.00088838	-0.0023308	0.011698	0.66022	-1.3176	3370.7	23.866	-1.2451	83.372	-60.733	79.315	78.559	24.127	-1.2167	-5.9258	0.74784	-2.6274	30.875	-5.4198
128.65	-3.0571	56.92	-5.9796	0.76989	-2.6247	0.0014424	-0.0030152	0.011746	0.66022	-1.3176	3370.0	23.866	-1.2449	83.372	-60.752	79.316	78.559	24.127	-1.2167	-5.9258	0.74784	-2.6274	30.875	-5.4198
128.65	-3.0567	56.921	-5.9796	0.76987	-2.6246	0.0019851	-0.0036945	0.01178	0.66022	-1.3176	3369.3	23.867	-1.2447	83.372	-60.77	79.316	78.559	24.127	-1.2167	-5.9258	0.74784	-2.6274	30.875	-5.4198
128.65	-3.0563	56.921	-5.9796	0.76985	-2.6246	0.0025162	-0.004368	0.0118	0.66022	-1.3176	3368.6	23.867	-1.2446	83.371	-60.789	79.316	78.559	24.127	-1.2167	-5.9258	0.74784	-2.6274	30.875	-5.4198
128.65	-3.0559	56.922	-5.9796	0.76983	-2.6245	0.0030352	-0.0050352	0.011806	0.66022	-1.3176	3367.9	23.867	-1.2444	83.371	-60.807	79.317	78.559	24.127	-1.2167	-5.9258	0.74784	-2.6274	30.875	-5.4198
128.65	-3.0555	56.922	-5.9795	0.7698	-2.6244	0.0035416	-0.0056954	0.011798	0.66022	-1.3176	3367.2	23.867	-1.2442	83.37	-60.825	79.317	78.559	24.127	-1.2167	-5.9258	0.74784	-2.6274	30.875	-5.4198
128.65	-3.0551	56.922	-5.9795	0.76977	-2.6244	0.0040351	-0.006348	0.011776	0.66022	-1.3176	3366.5	23.868	-1.2441	83.37	-60.843	79.318	78.559	24.127	-1.2167	-5.9258	0.74784	-2.6274	30.875	-5.4198
128.65	-3.0547	56.923	-5.9795	0.76974	-2.6243	0.0045152	-0.0069924	0.01174	0.66022	-1.3176	3365.8	23.868	-1.2439	83.37	-60.861	79.318	78.559	24.127	-1.2167	-5.9258	0.74784	-2.6274	30.875	-5.4198
128.65	-3.0543	56.923	-5.9795	0.7697	-2.6243	0.0049815	-0.0076281	0.01169	0.66022	-1.3176	3365.1	23.868	-1.2438	83.369	-60.879	79.319	78.559	24.127	-1.2167	-5.9258	0.74784	-2.6274	30.875	-5.4198
128.65	-3.054	56.924	-5.9794	0.76966	-2.6242	0.0054337	-0.0082545	0.011627	0.66022	-1.3176	3364.4	23.869	-1.2436	83.369	-60.896	79.319	78.559	24.127	-1.2167	-5.9258	0.74784	-2.6274	30.875	-5.4198
128.64	-3.0536	56.924	-5.9794	0.76962	-2.6241	0.0058713	-0.0088709	0.01155	0.66022	-1.3176	3363.7	23.869	-1.2435	83.368	-60.913	79.32	78.559	24.127	-1.2167	-5.9258	0.74784	-2.6274	30.875	-5.4198
128.64	-3.0532	56.924	-5.9794	0.76957	-2.6241	0.0062942	-0.009477	0.01146	0.66022	-1.3176	3363.0	23.869	-1.2434	83.368	-60.93	79.32	78.559	24.127	-1.2167	-5.9258	0.74784	-2.6274	30.875	-5.4198
128.64	-3.0529	56.925	-5.9794	0.76952	-2.624	0.0067018	-0.010072	0.011357	0.66022	-1.3176	3362.3	23.87	-1.2432	83.368	-60.947	79.32	78.559	24.127	-1.2167	-5.9258	0.74784	-2.6274	30.875	-5.4198
128.64	-3.0525	56.925	-5.9793	0.76947	-2.624	0.007094	-0.010656	0.011241	0.66022	-1.3176	3361.6	23.87	-1.2431	83.367	-60.963	79.321	78.559	24.127	-1.2167	-5.9258	0.74784	-2.6274	30.875	-5.4198
128.64	-3.0522	56.926	-5.9793	0.76942	-2.6239	0.0074704	-0.011227	0.011112	0.66022	-1.3176	3360.9	23.87	-1.243	83.367	-60.979	79.321	78.559	24.127	-1.2167	-5.9258	0.74784	-2.6274	30.875	-5.4198
128.64	-3.0519	56.926	-5.9792	0.76936	-2.6239	0.0078308	-0.011786	0.01097	0.66022	-1.3176	3360.2	23.87	-1.2428	83.366	-60.994	79.322	78.559	24.127	-1.2167	-5.9258	0.74784	-2.6274	30.875	-5.4198
128.64	-3.0515	56.927	-5.9792	0.7693	-2.6238	0.0081748	-0.012332	0.010816	0.66022	-1.3176	3359.5	23.871	-1.2427	83.366	-61.01	79.322	78.559	24.127	-1.2167	-5.9258	0.74784	-2.6274	30.875	-5.4198
128.64	-3.0512	56.927	-5.9792	0.76923	-2.6238	0.0085023	-0.012864	0.01065	0.66022	-1.3176	3358.8	23.871	-1.2426	83.366	-61.024	79.323	78.559	24.127	-1.2167	-5.9258	0.74784	-2.6274	30.875	-5.4198
128.64	-3.0509	56.927	-5.9791	0.76917	-2.6237	0.008813	-0.013383	0.010472	0.66022	-1.3176	3358.1	23.871	-1.2425	83.365	-61.039	79.323	78.559	24.127	-1.2167	-5.9258	0.74784	-2.6274	30.875	-5.4198
128.64	-3.0506	56.928	-5.9791	0.7691	-2.6237	0.0091067	-0.013887	0.010282	0.66022	-1.3176	3357.4	23.872	-1.2423	83.365	-61.053	79.324	78.559	24.127	-1.2167	-5.9258	0.74784	-2.6274	30.875	-5.4198
128.64	-3.0503	56.928	-5.979	0.76903	-2.6236	0.0093832	-0.014376	0.01008	0.66022	-1.3176	3356.7	23.872	-1.2422	83.364	-61.066	79.324	78.559	24.127	-1.2167	-5.9258	0.74784	-2.6274	30.875	-5.4198
128.63	-3.0501	56.929	-5.979	0.76896	-2.6236	0.0096423	-0.01485	0.0098677	0.66022	-1.3176	3356.0	23.872	-1.2421	83.364	-61.079	79.325	78.559	24.127	-1.2167	-5.9258	0.74784	-2.6274	30.875	-5.4198
128.63	-3.0498	56.929	-5.9789	0.76888	-2.6235	0.0098838	-0.015308	0.0096439	0.66022	-1.3176	3355.3	23.873	-1.242	83.364	-61.092	79.325	78.559	24.127	-1.2167	-5.9258	0.74784	-2.6274	30.875	-5.4198
128.63	-3.0495	56.929	-5.9789	0.7688	-2.6235	0.010108	-0.01575	0.0094094	0.66022	-1.3176	3354.6	23.873	-1.2419	83.363	-61.104	79.325	78.559	24.127	-1.2167	-5.9258	0.74784	-2.6274	30.875	-5.4198
128.63	-3.0493	56.93	-5.9788	0.76872	-2.6234	0.010314	-0.016175	0.0091644	0.66022	-1.3176	3353.9	23.873	-1.2418	83.363	-61.115	79.326	78.559	24.127	-1.2167	-5.9258	0.74784	-2.6274	30.875	-5.4198
128.63	-3.049	56.93	-5.9788	0.76864	-2.6234	0.010502	-0.016583	0.0089091	0.66022	-1.3176	3353.2	23.873	-1.2417	83.362	-61.126	79.326	78.559	24.127	-1.2167	-5.9258	0.74784	-2.6274	30.875	-5.4198
128.63	-3.0488	56.93	-5.9787	0.76856	-2.6233	0.010671	-0.016975	0.0086439	0.66022	-1.3176	3352.5	23.874	-1.2416	83.362	-61.136	79.327	78.559	24.127	-1.2167	-5.9258	0.74784	-2.6274	30.875	-5.4198
128.63	-3.0486	56.931	-5.9787	0.76847	-2.6233	0.010823	-0.017348	0.008369	0.66022	-1.3176	3351.8	23.874	-1.2415	83.362	-61.146	79.327	78.559	24.127	-1.2167	-5.9258	0.74784	-2.6274	30.875	-5.4198
128.63	-3.0483	56.931	-5.9786	0.76838	-2.6232	0.010957	-0.017704	0.0080848	0.66022	-1.3176	3351.1	23.874	-1.2415	83.361	-61.155	79.328	78.559	24.127	-1.2167	-5.9258	0.74784	-2.6274	30.875	-5.4198
128.63	-3.0481	56.931	-5.9786	0.7683	-2.6232	0.011072	-0.018041	0.0077915	0.66022	-1.3176	3350.4	23.874	-1.2414	83.361	-61.164	79.328	78.559	24.127	-1.2167	-5.9258	0.74784	-2.6274	30.875	-5.4198
128.63	-3.0479	56.932	-5.9785	0.7682	-2.6232	0.011169	-0.01836	0.0074894	0.66022	-1.3176	3349.7	23.875	-1.2413	83.36	-61.172	79.329	78.559	24.127	-1.2167	-5.9258	0.74784	-2.6274	30.875	-5.4198
128.63	-3.0477	56.932	-5.9785	0.76811	-2.6231	0.011247	-0.01866	0.007179	0.66022	-1.3176	3349.0	23.875	-1.2412	83.36	-61.18	79.329	78.559	24.127	-1.2167	-5.9258	0.74784	-2.6274	30.875	-5.4198
128.62	-3.0475	56.932	-5.9784	0.76802	-2.6231	0.011308	-0.01894	0.0068604	0.66022	-1.3176	3348.3	23.875	-1.2412	83.36	-61.187	79.33	78.559	24.127	-1.2167	-5.9258	0.74784	-2.6274	30.875	-5.4198
128.62	-3.0474	56.932	-5.9783	0.76792	-2.6231	0.011349	-0.019202	0.0065341	0.66022	-1.3176	3347.6	23.875	-1.2411	83.359	-61.193	79.33	78.559	24.127	-1.2167	-5.9258	0.74784	-2.6274	30.875	-5.4198
128.62	-3.0472	56.933	-5.9783	0.76783	-2.623	0.011373	-0.019444	0.0062003	0.66022	-1.3176	3346.9	23.876	-1.241	83.359	-61.198	79.33	78.559	24.127	-1.2167	-5.9258	0.74784	-2.6274	30.875	-5.4198
128.62	-3.047	56.933	-5.9782	0.76773	-2.623	0.011378	-0.019666	0.0058594	0.66022	-1.3176	3346.2	23.876	-1.241	83.358	-61.203	79.331	78.559	24.127	-1.2167	-5.9258	0.74784	-2.6274	30.875	-5.4198
128.62	-3.0469	56.933	-5.9782	0.76763	-2.623	0.011365	-0.019868	0.0055118	0.66022	-1.3176	3345.5	23.876	-1.2409	83.358	-61.208	79.331	78.559	24.127	-1.2167	-5.9258	0.74784	-2.6274	30.875	-5.4198
128.62	-3.0468	56.933	-5.9781	0.76753	-2.6229	0.011333	-0.02005	0.0051577	0.66022	-1.3176	3344.8	23.876	-1.2409	83.358	-61.211	79.332	78.559	24.127	-1.2167	-5.9258	0.74784	-2.6274	30.875	-5.4198
128.62	-3.0466	56.933	-5.9781	0.76743	-2.6229	0.011284	-0.020211	0.0047976	0.66022	-1.3176	3344.1	23.877	-1.2408	83.357	-61.214	79.332	78.559	24.127	-1.2167	-5.9258	0.74784	-2.6274	30.875	-5.4198
128.62	-3.0465	56.934	-5.978	0.76733	-2.6229	0.011216	-0.020352	0.0044318	0.66022	-1.3176	3343.4	23.877	-1.2408	83.357	-61.217	79.333	78.559	24.127	-1.2167	-5.9258	0.74784	-2.6274	30.875	-5.4198
128.62	-3.0464	56.934	-5.9779	0.76723	-2.6229	0.011131	-0.020472	0.0040607	0.66022	-1.3176	3342.7	23.877	-1.2407	83.356	-61.219	79.333	78.559	24.127	-1.2167	-5.9258	0.74784	-2.6274	30.875	-5.4198
128.62	-3.0463	56.934	-5.9779	0.76712	-2.6228	0.011028	-0.020572	0.0036846	0.66022	-1.3176	3342.0	23.877	-1.2407	83.356	-61.22	79.334	78.559	24.127	-1.2167	-5.9258	0.74784	-2.6274	30.875	-5.4198
128.62	-3.0462	56.934	-5.9778	0.76702	-2.6228	0.010907	-0.02065	0.0033039	0.66022	-1.3176	3341.3	23.877	-1.2407	83.356	-61.22	79.334	78.559	24.127	-1.2167	-5.9258	0.74784	-2.6274	30.875	-5.4198
128.62	-3.0461	56.934	-5.9778	0.76692	-2.6228	0.010768	-0.020708	0.002919	0.66022	-1.3176	3340.6	23.877	-1.2406	83.355	-61.22	79.334	78.559	24.127	-1.2167	-5.9258	0.74784	-2.6274	30.875	-5.4198
128.62	-3.046	56.934	-5.9777	0.76681	-2.6228	0.010612	-0.020745	0.0025302	0.66022	-1.3176	3339.9	23.878	-1.2406	83.355	-61.219	79.335	78.559	24.127	-1.2167	-5.9258	0.74784	-2.6274	30.875	-5.4198
128.61	-3.046	56.934	-5.9777	0.76671	-2.6228	0.010439	-0.02076	0.002138	0.66022	-1.3176	3339.2	23.878	-1.2406	83.354	-61.217	79.335	78.559	24.127	-1.2167	-5.9258	0.74784	-2.6274	30.875	-5.4198
128.61	-3.0459	56.934	-5.9776	0.7666	-2.6228	0.01025	-0.020755	0.0017426	0.66022	-1.3176	3338.5	23.878	-1.2406	83.354	-61.215	79.336	78.559	24.127	-1.2167	-5.9258	0.74784	-2.6274	30.875	-5.4198
128.61	-3.0458	56.934	-5.9776	0.7665	-2.6228	0.010043	-0.020729	0.0013446	0.66022	-1.3176	3337.8	23.878	-1.2406	83.353	-61.212	79.336	78.559	24.127	-1.2167	-5.9258	0.74784	-2.6274	30.875	-5.4198
128.61	-3.0458	56.934	-5.9775	0.7664	-2.6228	0.0098198	-0.020681	0.00094422	0.66022	-1.3176	3337.1	23.878	-1.2406	83.353	-61.208	79.337	78.559	24.127	-1.2167	-5.9258	0.74784	-2.6274	30.875	-5.4198
128.61	-3.0458	56.934	-5.9775	0.76629	-2.6228	0.0095803	-0.020613	0.00054193	0.66022	-1.3176	3336.4	23.878	-1.2405	83.353	-61.204	79.337	78.559	24.127	-1.2167	-5.9258	0.74784	-2.6274	30.875	-5.4198
128.61	-3.0457	56.934	-5.9774	0.76619	-2.6228	0.0093248	-0.020524	0.0001381	0.66022	-1.3176	3335.7	23.878	-1.2405	83.352	-61.199	79.337	78.559	24.127	-1.2167	-5.9258	0.74784	-2.6274	30.875	-5.4198
128.61	-3.0457	56.934	-5.9774	0.76609	-2.6228	0.0090535	-0.020413	-0.00026689	0.66022	-1.3176	3335.0	23.878	-1.2405	83.352	-61.194	79.338	78.559	24.127	-1.2167	-5.9258	0.74784	-2.6274	30.875	-5.4198
128.61	-3.0457	56.934	-5.9773	0.76599	-2.6228	0.0087667	-0.020283	-0.00067263	0.66022	-1.3176	3334.3	23.878	-1.2405	83.351	-61.188	79.338	78.559	24.127	-1.2167	-5.9258	0.74784	-2.6274	30.875	-5.4198
128.61	-3.0457	56.933	-5.9773	0.76589	-2.6228	0.0084648	-0.020131	-0.0010787	0.66022	-1.3176	3333.6	23.878	-1.2405	83.351	-61.181	79.339	78.559	24.127	-1.2167	-5.9258	0.74784	-2.6274	30.875	-5.4198
128.61	-3.0457	56.933	-5.9773	0.76579	-2.6228	0.0081479	-0.019959	-0.0014848	0.66022	-1.3176	3332.9	23.878	-1.2405	83.351	-61.174	79.339	78.559	24.127	-1.2167	-5.9258	0.74784	-2.6274	30.875	-5.4198
128.61	-3.0457	56.933	-5.9772	0.76569	-2.6228	0.0078165	-0.019767	-0.0018905	0.66022	-1.3176	3332.2	23.878	-1.2406	83.35	-61.166	79.34	78.559	24.127	-1.2167	-5.9258	0.74784	-2.6274	30.875	-5.4198
128.61	-3.0457	56.933	-5.9772	0.76559	-2.6228	0.0074708	-0.019554	-0.0022953	0.66022	-1.3176	3331.5	23.878	-1.2406	83.35	-61.158	79.34	78.559	24.127	-1.2167	-5.9258	0.74784	-2.6274	30.875	-5.4198
128.61	-3.0457	56.932	-5.9771	0.76549	-2.6228	0.0071112	-0.019322	-0.002699	0.66022	-1.3176	3330.8	23.878	-1.2406	83.349	-61.149	79.341	78.559	24.127	-1.2167	-5.9258	0.74784	-2.6274	30.875	-5.4198
128.61	-3.0457	56.932	-5.9771	0.7654	-2.6228	0.0067381	-0.01907	-0.003101	0.66022	-1.3176	3330.1	23.878	-1.2406	83.349	-61.14	79.341	78.559	24.127	-1.2167	-5.9258	0.74784	-2.6274	30.875	-5.4198
128.6	-3.0458	56.932	-5.9771	0.7653	-2.6228	0.0063518	-0.018798	-0.0035011	0.66022	-1.3176	3329.4	23.878	-1.2406	83.348	-61.13	79.341	78.559	24.127	-1.2167	-5.9258	0.74784	-2.6274	30.875	-5.4198
128.6	-3.0458	56.931	-5.977	0.76521	-2.6229	0.0059527	-0.018508	-0.0038987	0.66022	-1.3176	3328.7	23.878	-1.2406	83.348	-61.119	79.342	78.559	24.127	-1.2167	-5.9258	0.74784	-2.6274	30.875	-5.4198
128.6	-3.0458	56.931	-5.977	0.76512	-2.6229	0.0055412	-0.018198	-0.0042936	0.66022	-1.3176	3328.0	23.878	-1.2407	83.348	-61.108	79.342	78.559	24.127	-1.2167	-5.9258	0.74784	-2.6274	30.875	-5.4198
128.6	-3.0459	56.931	-5.977	0.76503	-2.6229	0.0051178	-0.017869	-0.0046854	0.66022	-1.3176	3327.3	23.878	-1.2407	83.347	-61.097	79.343	78.559	24.127	-1.2167	-5.9258	0.74784	-2.6274	30.875	-5.4198
128.6	-3.0459	56.93	-5.977	0.76494	-2.6229	0.0046828	-0.017523	-0.0050736	0.66022	-1.3176	3326.6	23.878	-1.2407	83.347	-61.085	79.343	78.559	24.127	-1.2167	-5.9258	0.74784	-2.6274	30.875	-5.4198
128.6	-3.046	56.93	-5.9769	0.76485	-2.623	0.0042366	-0.017158	-0.0054579	0.66022	-1.3176	3325.9	23.878	-1.2407	83.346	-61.073	79.343	78.559	24.127	-1.2167	-5.9258	0.74784	-2.6274	30.875	-5.4198
128.6	-3.046	56.929	-5.9769	0.76477	-2.623	0.0037797	-0.016776	-0.0058378	0.66022	-1.3176	3325.2	23.878	-1.2408	83.346	-61.06	79.344	78.559	24.127	-1.2167	-5.9258	0.74784	-2.6274	30.875	-5.4198
128.6	-3.0461	56.929	-5.9769	0.76468	-2.623	0.0033126	-0.016376	-0.0062131	0.66022	-1.3176	3324.5	23.878	-1.2408	83.345	-61.047	79.344	78.559	24.127	-1.2167	-5.9258	0.74784	-2.6274	30.875	-5.4198
128.6	-3.0462	56.928	-5.9769	0.7646	-2.623	0.0028357	-0.015959	-0.0065834	0.66022	-1.3176	3323.8	23.878	-1.2408	83.345	-61.033	79.345	78.559	24.127	-1.2167	-5.9258	0.74784	-2.6274	30.875	-5.4198
128.6	-3.0462	56.928	-5.9769	0.76452	-2.6231	0.0023494	-0.015527	-0.0069482	0.66022	-1.3176	3323.1	23.878	-1.2409	83.345	-61.02	79.345	78.559	24.127	-1.2167	-5.9258	0.74784	-2.6274	30.875	-5.4198
128.6	-3.0463	56.927	-5.9769	0.76445	-2.6231	0.0018543	-0.015078	-0.0073072	0.66022	-1.3176	3322.4	23.878	-1.2409	83.344	-61.005	79.346	78.559	24.127	-1.2167	-5.9258	0.74784	-2.6274	30.875	-5.4198
128.6	-3.0464	56.926	-5.9769	0.76437	-2.6231	0.0013509	-0.014613	-0.0076601	0.66022	-1.3176	3321.7	23.877	-1.2409	83.344	-60.991	79.346	78.559	24.127	-1.2167	-5.9258	0.74784	-2.6274	30.875	-5.4198
128.6	-3.0464	56.926	-5.9768	0.7643	-2.6232	0.00083967	-0.014133	-0.0080065	0.66022	-1.3176	3321.0	23.877	-1.241	83.343	-60.976	79.346	78.559	24.127	-1.2167	-5.9258	0.74784	-2.6274	30.875	-5.4198
128.6	-3.0465	56.925	-5.9768	0.76423	-2.6232	0.00032106	-0.013639	-0.0083461	0.66022	-1.3176	3320.3	23.877	-1.241	83.343	-60.961	79.347	78.559	24.127	-1.2167	-5.9258	0.74784	-2.6274	30.875	-5.4198
128.6	-3.0466	56.924	-5.9768	0.76416	-2.6233	-0.00020436	-0.013131	-0.0086784	0.66022	-1.3176	3319.6	23.877	-1.241	83.342	-60.945	79.347	78.559	24.127	-1.2167	-5.9258	0.74784	-2.6274	30.875	-5.4198
128.6	-3.0466	56.923	-5.9768	0.7641	-2.6233	-0.00073607	-0.012609	-0.0090032	0.66022	-1.3176	3318.9	23.877	-1.2411	83.342	-60.93	79.348	78.559	24.127	-1.2167	-5.9258	0.74784	-2.6274	30.875	-5.4198
128.6	-3.0467	56.923	-5.9769	0.76404	-2.6234	-0.0012736	-0.012073	-0.0093201	0.66022	-1.3176	3318.2	23.877	-1.2411	83.341	-60.914	79.348	78.559	24.127	-1.2167	-5.9258	0.74784	-2.6274	30.875	-5.4198
128.6	-3.0468	56.922	-5.9769	0.76398	-2.6234	-0.0018163	-0.011526	-0.0096288	0.66022	-1.3176	3317.5	23.876	-1.2411	83.341	-60.898	79.348	78.559	24.127	-1.2167	-5.9258	0.74784	-2.6274	30.875	-5.4198
128.59	-3.0468	56.921	-5.9769	0.76392	-2.6235	-0.0023636	-0.010966	-0.0099291	0.66022	-1.3176	3316.8	23.876	-1.2412	83.34	-60.881	79.349	78.559	24.127	-1.2167	-5.9258	0.74784	-2.6274	30.875	-5.4198
128.59	-3.0469	56.92	-5.9769	0.76387	-2.6235	-0.0029151	-0.010395	-0.01022	0.66022	-1.3176	3316.1	23.876	-1.2412	83.34	-60.865	79.349	78.559	24.127	-1.2167	-5.9258	0.74784	-2.6274	30.875	-5.4198
128.59	-3.047	56.919	-5.9769	0.76382	-2.6236	-0.0034702	-0.0098136	-0.010503	0.66022	-1.3176	3315.4	23.876	-1.2412	83.34	-60.848	79.35	78.559	24.127	-1.2167	-5.9258	0.74784	-2.6274	30.875	-5.4198
128.59	-3.047	56.918	-5.9769	0.76377	-2.6236	-0.0040282	-0.0092217	-0.010775	0.66022	-1.3176	3314.7	23.875	-1.2413	83.339	-60.831	79.35	78.559	24.127	-1.2167	-5.9258	0.74784	-2.6274	30.875	-5.4198
128.59	-3.0471	56.917	-5.9769	0.76373	-2.6237	-0.0045887	-0.0086202	-0.011039	0.66022	-1.3176	3314.0	23.875	-1.2413	83.339	-60.814	79.35	78.559	24.127	-1.2167	-5.9258	0.74784	-2.6274	30.875	-5.4198
128.59	-3.0471	56.916	-5.977	0.76368	-2.6237	-0.005151	-0.0080098	-0.011292	0.66022	-1.3176	3313.3	23.875	-1.2413	83.338	-60.798	79.351	78.559	24.127	-1.2167	-5.9258	0.74784	-2.6274	30.875	-5.4198
128.59	-3.0472	56.915	-5.977	0.76365	-2.6238	-0.0057146	-0.0073911	-0.011534	0.66022	-1.3176	3312.6	23.874	-1.2413	83.338	-60.781	79.351	78.559	24.127	-1.2167	-5.9258	0.74784	-2.6274	30.875	-5.4198
128.59	-3.0472	56.914	-5.977	0.76361	-2.6238	-0.0062789	-0.0067648	-0.011767	0.66022	-1.3176	3311.9	23.874	-1.2414	83.337	-60.763	79.352	78.559	24.127	-1.2167	-5.9258	0.74784	-2.6274	30.875	-5.4198
128.59	-3.0472	56.913	-5.9771	0.76358	-2.6239	-0.0068433	-0.0061316	-0.011988	0.66022	-1.3176	3311.2	23.874	-1.2414	83.337	-60.746	79.352	78.559	24.127	-1.2167	-5.9258	0.74784	-2.6274	30.875	-5.4198
128.59	-3.0473	56.912	-5.9771	0.76355	-2.624	-0.0074072	-0.0054921	-0.012199	0.66022	-1.3176	3310.5	23.873	-1.2414	83.336	-60.729	79.352	78.559	24.127	-1.2167	-5.9258	0.74784	-2.6274	30.875	-5.4198
128.59	-3.0473	56.911	-5.9771	0.76352	-2.624	-0.00797	-0.004847	-0.012398	0.66022	-1.3176	3309.8	23.873	-1.2414	83.336	-60.712	79.353	78.559	24.127	-1.2167	-5.9258	0.74784	-2.6274	30.875	-5.4198
128.59	-3.0473	56.91	-5.9772	0.7635	-2.6241	-0.0085312	-0.004197	-0.012586	0.66022	-1.3176	3309.1	23.873	-1.2414	83.335	-60.695	79.353	78.559	24.127	-1.2167	-5.9258	0.74784	-2.6274	30.875	-5.4198
128.59	-3.0473	56.909	-5.9772	0.76348	-2.6241	-0.0090901	-0.0035428	-0.012762	0.66022	-1.3176	3308.4	23.872	-1.2414	83.335	-60.678	79.354	78.559	24.127	-1.2167	-5.9258	0.74784	-2.6274	30.875	-5.4198
128.59	-3.0473	56.908	-5.9773	0.76347	-2.6242	-0.0096462	-0.0028851	-0.012926	0.66022	-1.3176	3307.7	23.872	-1.2414	83.334	-60.661	79.354	78.559	24.127	-1.2167	-5.9258	0.74784	-2.6274	30.875	-5.4198
128.59	-3.0473	56.907	-5.9773	0.76345	-2.6243	-0.010199	-0.0022247	-0.013078	0.66022	-1.3176	3307.0	23.872	-1.2414	83.334	-60.644	79.354	78.559	24.127	-1.2167	-5.9258	0.74784	-2.6274	30.875	-5.4198
128.59	-3.0473	56.906	-5.9774	0.76344	-2.6243	-0.010747	-0.0015622	-0.013218	0.66022	-1.3176	3306.3	23.871	-1.2414	83.334	-60.627	79.355	78.559	24.127	-1.2167	-5.9258	0.74784	-2.6274	30.875	-5.4198
128.59	-3.0473	56.905	-5.9774	0.76344	-2.6244	-0.011291	-0.00089848	-0.013345	0.66022	-1.3176	3305.6	23.871	-1.2414	83.333	-60.611	79.355	78.559	24.127	-1.2167	-5.9258	0.74784	-2.6274	30.875	-5.4198
128.59	-3.0472	56.903	-5.9775	0.76343	-2.6245	-0.01183	-0.00023412	-0.01346	0.66022	-1.3176	3304.9	23.871	-1.2414	83.333	-60.594	79.355	78.559	24.127	-1.2167	-5.9258	0.74784	-2.6274	30.875	-5.4198
128.59	-3.0472	56.902	-5.9775	0.76344	-2.6245	-0.012363	0.00043008	-0.013562	0.66022	-1.3176	3304.2	23.87	-1.2414	83.332	-60.578	79.356	78.559	24.127	-1.2167	-5.9258	0.74784	-2.6274	30.875	-5.4198
128.59	-3.0471	56.901	-5.9776	0.76344	-2.6246	-0.01289	0.0010934	-0.013651	0.66022	-1.3176	3303.5	23.87	-1.2414	83.332	-60.562	79.356	78.559	24.127	-1.2167	-5.9258	0.74784	-2.6274	30.875	-5.4198
128.59	-3.0471	56.9	-5.9777	0.76345	-2.6247	-0.01341	0.0017551	-0.013727	0.66022	-1.3176	3302.8	23.869	-1.2414	83.331	-60.545	79.357	78.559	24.127	-1.2167	-5.9258	0.74784	-2.6274	30.875	-5.4198
128.59	-3.047	56.898	-5.9777	0.76346	-2.6247	-0.013922	0.0024144	-0.013791	0.66022	-1.3176	3302.1	23.869	-1.2414	83.331	-60.53	79.357	78.559	24.127	-1.2167	-5.9258	0.74784	-2.6274	30.875	-5.4198
128.59	-3.0469	56.897	-5.9778	0.76347	-2.6248	-0.014426	0.0030707	-0.013841	0.66022	-1.3176	3301.4	23.869	-1.2413	83.33	-60.514	79.357	78.559	24.127	-1.2167	-5.9258	0.74784	-2.6274	30.875	-5.4198
128.59	-3.0468	56.896	-5.9779	0.76349	-2.6249	-0.014922	0.0037231	-0.013878	0.66022	-1.3176	3300.7	23.868	-1.2413	83.33	-60.499	79.358	78.559	24.127	-1.2167	-5.9258	0.74784	-2.6274	30.875	-5.4198
128.59	-3.0467	56.895	-5.978	0.76351	-2.625	-0.015408	0.0043709	-0.013901	0.66022	-1.3176	3300.0	23.868	-1.2413	83.329	-60.483	79.358	78.559	24.127	-1.2167	-5.9258	0.74784	-2.6274	30.875	-5.4198
128.59	-3.0466	56.893	-5.978	0.76353	-2.625	-0.015885	0.0050134	-0.013911	0.66022	-1.3176	3299.3	23.867	-1.2412	83.329	-60.468	79.358	78.559	24.127	-1.2167	-5.9258	0.74784	-2.6274	30.875	-5.4198
128.58	-3.0465	56.892	-5.9781	0.76356	-2.6251	-0.016352	0.00565	-0.013908	0.66022	-1.3176	3298.6	23.867	-1.2412	83.328	-60.454	79.359	78.559	24.127	-1.2167	-5.9258	0.74784	-2.6274	30.875	-5.4198
128.58	-3.0463	56.891	-5.9782	0.76359	-2.6252	-0.016807	0.0062797	-0.013892	0.66022	-1.3176	3297.9	23.866	-1.2411	83.328	-60.439	79.359	78.559	24.127	-1.2167	-5.9258	0.74784	-2.6274	30.875	-5.4198
128.58	-3.0461	56.889	-5.9783	0.76362	-2.6252	-0.017252	0.006902	-0.013862	0.66022	-1.3176	3297.2	23.866	-1.2411	83.327	-60.425	79.36	78.559	24.127	-1.2167	-5.9258	0.74784	-2.6274	30.875	-5.4198
128.58	-3.046	56.888	-5.9784	0.76366	-2.6253	-0.017685	0.0075162	-0.013819	0.66022	-1.3176	3296.5	23.866	-1.241	83.327	-60.412	79.36	78.559	24.127	-1.2167	-5.9258	0.74784	-2.6274	30.875	-5.4198
128.58	-3.0458	56.887	-5.9785	0.7637	-2.6254	-0.018105	0.0081215	-0.013763	0.66022	-1.3176	3295.8	23.865	-1.2409	83.326	-60.398	79.36	78.559	24.127	-1.2167	-5.9258	0.74784	-2.6274	30.875	-5.4198
128.58	-3.0456	56.885	-5.9785	0.76374	-2.6254	-0.018513	0.0087172	-0.013693	0.66022	-1.3176	3295.1	23.865	-1.2409	83.326	-60.385	79.361	78.559	24.127	-1.2167	-5.9258	0.74784	-2.6274	30.875	-5.4198
128.58	-3.0454	56.884	-5.9786	0.76378	-2.6255	-0.018907	0.0093027	-0.01361	0.66022	-1.3176	3294.4	23.864	-1.2408	83.325	-60.372	79.361	78.559	24.127	-1.2167	-5.9258	0.74784	-2.6274	30.875	-5.4198
128.58	-3.0452	56.883	-5.9787	0.76383	-2.6256	-0.019288	0.0098773	-0.013514	0.66022	-1.3176	3293.7	23.864	-1.2407	83.325	-60.36	79.361	78.559	24.127	-1.2167	-5.9258	0.74784	-2.6274	30.875	-5.4198
128.58	-3.0449	56.881	-5.9788	0.76388	-2.6256	-0.019655	0.01044	-0.013405	0.66022	-1.3176	3293.0	23.863	-1.2406	83.324	-60.348	79.362	78.559	24.127	-1.2167	-5.9258	0.74784	-2.6274	30.875	-5.4198
128.58	-3.0447	56.88	-5.9789	0.76393	-2.6257	-0.020007	0.010991	-0.013283	0.66022	-1.3176	3292.3	23.863	-1.2405	83.324	-60.336	79.362	78.559	24.127	-1.2167	-5.9258	0.74784	-2.6274	30.875	-5.4198
128.58	-3.0444	56.879	-5.979	0.76399	-2.6258	-0.020345	0.011529	-0.013148	0.66022	-1.3176	3291.6	23.862	-1.2404	83.323	-60.325	79.362	78.559	24.127	-1.2167	-5.9258	0.74784	-2.6274	30.875	-5.4198
128.58	-3.0441	56.877	-5.9791	0.76405	-2.6258	-0.020667	0.012054	-0.013	0.66022	-1.3176	3290.9	23.862	-1.2403	83.323	-60.314	79.363	78.559	24.127	-1.2167	-5.9258	0.74784	-2.6274	30.875	-5.4198
128.58	-3.0438	56.876	-5.9792	0.76411	-2.6259	-0.020973	0.012564	-0.01284	0.66022	-1.3176	3290.2	23.862	-1.2402	83.322	-60.303	79.363	78.559	24.127	-1.2167	-5.9258	0.74784	-2.6274	30.875	-5.4198
128.58	-3.0435	56.875	-5.9793	0.76418	-2.626	-0.021263	0.01306	-0.012667	0.66022	-1.3176	3289.5	23.861	-1.2401	83.322	-60.293	79.364	78.559	24.127	-1.2167	-5.9258	0.74784	-2.6274	30.875	-5.4198
128.58	-3.0432	56.874	-5.9795	0.76424	-2.626	-0.021537	0.01354	-0.012482	0.66022	-1.3176	3288.8	23.861	-1.24	83.322	-60.284	79.364	78.559	24.127	-1.2167	-5.9258	0.74784	-2.6274	30.875	-5.4198
128.58	-3.0429	56.872	-5.9796	0.76431	-2.6261	-0.021794	0.014005	-0.012286	0.66022	-1.3176	3288.1	23.86	-1.2398	83.321	-60.274	79.364	78.559	24.127	-1.2167	-5.9258	0.74784	-2.6274	30.875	-5.4198
128.58	-3.0425	56.871	-5.9797	0.76438	-2.6262	-0.022034	0.014453	-0.012077	0.66022	-1.3176	3287.4	23.86	-1.2397	83.321	-60.265	79.365	78.559	24.127	-1.2167	-5.9258	0.74784	-2.6274	30.875	-5.4198
128.58	-3.0421	56.87	-5.9798	0.76446	-2.6262	-0.022257	0.014885	-0.011857	0.66022	-1.3176	3286.7	23.859	-1.2396	83.32	-60.257	79.365	78.559	24.127	-1.2167	-5.9258	0.74784	-2.6274	30.875	-5.4198
128.58	-3.0418	56.869	-5.9799	0.76453	-2.6263	-0.022462	0.015299	-0.011625	0.66022	-1.3176	3286.0	23.859	-1.2394	83.32	-60.249	79.365	78.559	24.127	-1.2167	-5.9258	0.74784	-2.6274	30.875	-5.4198
128.58	-3.0414	56.867	-5.98	0.76461	-2.6263	-0.022649	0.015695	-0.011382	0.66022	-1.3176	3285.3	23.859	-1.2393	83.319	-60.242	79.366	78.559	24.127	-1.2167	-5.9258	0.74784	-2.6274	30.875	-5.4198
128.58	-3.041	56.866	-5.9801	0.76469	-2.6264	-0.022818	0.016073	-0.011129	0.66022	-1.3176	3284.6	23.858	-1.2391	83.319	-60.235	79.366	78.559	24.127	-1.2167	-5.9258	0.74784	-2.6274	30.875	-5.4198
128.58	-3.0406	56.865	-5.9802	0.76477	-2.6264	-0.022968	0.016433	-0.010865	0.66022	-1.3176	3283.9	23.858	-1.2389	83.318	-60.228	79.366	78.559	24.127	-1.2167	-5.9258	0.74784	-2.6274	30.875	-5.4198
128.58	-3.0401	56.864	-5.9803	0.76485	-2.6265	-0.023101	0.016773	-0.01059	0.66022	-1.3176	3283.2	23.857	-1.2388	83.318	-60.222	79.367	78.559	24.127	-1.2167	-5.9258	0.74784	-2.6274	30.875	-5.4198
128.58	-3.0397	56.862	-5.9805	0.76494	-2.6265	-0.023214	0.017094	-0.010306	0.66022	-1.3176	3282.5	23.857	-1.2386	83.317	-60.216	79.367	78.559	24.127	-1.2167	-5.9258	0.74784	-2.6274	30.875	-5.4198
128.58	-3.0392	56.861	-5.9806	0.76502	-2.6266	-0.023309	0.017394	-0.010011	0.66022	-1.3176	3281.8	23.857	-1.2384	83.317	-60.211	79.368	78.559	24.127	-1.2167	-5.9258	0.74784	-2.6274	30.875	-5.4198
128.58	-3.0387	56.86	-5.9807	0.76511	-2.6266	-0.023385	0.017675	-0.0097079	0.66022	-1.3176	3281.1	23.856	-1.2382	83.316	-60.206	79.368	78.559	24.127	-1.2167	-5.9258	0.74784	-2.6274	30.875	-5.4198
128.58	-3.0383	56.859	-5.9808	0.7652	-2.6267	-0.023441	0.017935	-0.0093953	0.66022	-1.3176	3280.4	23.856	-1.238	83.316	-60.202	79.368	78.559	24.127	-1.2167	-5.9258	0.74784	-2.6274	30.875	-5.4198
128.58	-3.0378	56.858	-5.9809	0.76529	-2.6267	-0.023479	0.018174	-0.009074	0.66022	-1.3176	3279.7	23.856	-1.2378	83.315	-60.198	79.369	78.559	24.127	-1.2167	-5.9258	0.74784	-2.6274	30.875	-5.4198
128.58	-3.0373	56.857	-5.981	0.76538	-2.6268	-0.023497	0.018392	-0.0087445	0.66022	-1.3176	3279.0	23.855	-1.2376	83.315	-60.195	79.369	78.559	24.127	-1.2167	-5.9258	0.74784	-2.6274	30.875	-5.4198
128.57	-3.0367	56.856	-5.9812	0.76547	-2.6268	-0.023497	0.018588	-0.008407	0.66022	-1.3176	3278.3	23.855	-1.2374	83.314	-60.192	79.369	78.559	24.127	-1.2167	-5.9258	0.74784	-2.6274	30.875	-5.4198
128.57	-3.0362	56.855	-5.9813	0.76557	-2.6269	-0.023476	0.018763	-0.0080619	0.66022	-1.3176	3277.6	23.855	-1.2372	83.314	-60.19	79.37	78.559	24.127	-1.2167	-5.9258	0.74784	-2.6274	30.875	-5.4198
128.57	-3.0357	56.854	-5.9814	0.76566	-2.6269	-0.023437	0.018917	-0.0077096	0.66022	-1.3176	3276.9	23.854	-1.237	83.313	-60.188	79.37	78.559	24.127	-1.2167	-5.9258	0.74784	-2.6274	30.875	-5.4198
128.57	-3.0351	56.853	-5.9815	0.76576	-2.6269	-0.023378	0.019048	-0.0073505	0.66022	-1.3176	3276.2	23.854	-1.2368	83.313	-60.187	79.37	78.559	24.127	-1.2167	-5.9258	0.74784	-2.6274	30.875	-5.4198
128.57	-3.0346	56.852	-5.9816	0.76585	-2.627	-0.023301	0.019157	-0.0069851	0.66022	-1.3176	3275.5	23.854	-1.2366	83.312	-60.186	79.371	78.559	24.127	-1.2167	-5.9258	0.74784	-2.6274	30.875	-5.4198
128.57	-3.034	56.851	-5.9818	0.76595	-2.627	-0.023204	0.019244	-0.0066137	0.66022	-1.3176	3274.8	23.853	-1.2364	83.312	-60.186	79.371	78.559	24.127	-1.2167	-5.9258	0.74784	-2.6274	30.875	-5.4198
128.57	-3.0334	56.85	-5.9819	0.76604	-2.627	-0.023088	0.019309	-0.0062367	0.66022	-1.3176	3274.1	23.853	-1.2361	83.311	-60.186	79.372	78.559	24.127	-1.2167	-5.9258	0.74784	-2.6274	30.875	-5.4198
128.57	-3.0328	56.849	-5.982	0.76614	-2.6271	-0.022953	0.019351	-0.0058547	0.66022	-1.3176	3273.4	23.853	-1.2359	83.311	-60.186	79.372	78.559	24.127	-1.2167	-5.9258	0.74784	-2.6274	30.875	-5.4198
128.57	-3.0322	56.848	-5.9821	0.76624	-2.6271	-0.0228	0.019371	-0.005468	0.66022	-1.3176	3272.7	23.853	-1.2357	83.31	-60.188	79.372	78.559	24.127	-1.2167	-5.9258	0.74784	-2.6274	30.875	-5.4198
128.57	-3.0316	56.847	-5.9822	0.76633	-2.6271	-0.022628	0.019369	-0.005077	0.66022	-1.3176	3272.0	23.852	-1.2354	83.31	-60.189	79.373	78.559	24.127	-1.2167	-5.9258	0.74784	-2.6274	30.875	-5.4198
128.57	-3.031	56.846	-5.9823	0.76643	-2.6272	-0.022438	0.019344	-0.0046822	0.66022	-1.3176	3271.3	23.852	-1.2352	83.309	-60.191	79.373	78.559	24.127	-1.2167	-5.9258	0.74784	-2.6274	30.875	-5.4198
128.57	-3.0304	56.845	-5.9824	0.76653	-2.6272	-0.022229	0.019297	-0.0042842	0.66022	-1.3176	3270.6	23.852	-1.2349	83.309	-60.194	79.373	78.559	24.127	-1.2167	-5.9258	0.74784	-2.6274	30.875	-5.4198
128.57	-3.0298	56.845	-5.9825	0.76662	-2.6272	-0.022003	0.019227	-0.0038832	0.66022	-1.3176	3269.9	23.852	-1.2347	83.308	-60.197	79.374	78.559	24.127	-1.2167	-5.9258	0.74784	-2.6274	30.875	-5.4198
128.57	-3.0291	56.844	-5.9827	0.76672	-2.6272	-0.021759	0.019136	-0.0034798	0.66022	-1.3176	3269.2	23.852	-1.2344	83.308	-60.2	79.374	78.559	24.127	-1.2167	-5.9258	0.74784	-2.6274	30.875	-5.4198
128.57	-3.0285	56.843	-5.9828	0.76682	-2.6272	-0.021498	0.019023	-0.0030745	0.66022	-1.3176	3268.5	23.851	-1.2342	83.307	-60.204	79.374	78.559	24.127	-1.2167	-5.9258	0.74784	-2.6274	30.875	-5.4198
128.57	-3.0278	56.843	-5.9829	0.76691	-2.6273	-0.021219	0.018887	-0.0026678	0.66022	-1.3176	3267.8	23.851	-1.2339	83.307	-60.209	79.375	78.559	24.127	-1.2167	-5.9258	0.74784	-2.6274	30.875	-5.4198
128.57	-3.0272	56.842	-5.983	0.767	-2.6273	-0.020924	0.018731	-0.00226	0.66022	-1.3176	3267.1	23.851	-1.2337	83.306	-60.213	79.375	78.559	24.127	-1.2167	-5.9258	0.74784	-2.6274	30.875	-5.4198
128.57	-3.0265	56.841	-5.9831	0.7671	-2.6273	-0.020612	0.018552	-0.0018516	0.66022	-1.3176	3266.4	23.851	-1.2334	83.306	-60.219	79.375	78.559	24.127	-1.2167	-5.9258	0.74784	-2.6274	30.875	-5.4198
128.57	-3.0259	56.841	-5.9832	0.76719	-2.6273	-0.020285	0.018353	-0.0014432	0.66022	-1.3176	3265.7	23.851	-1.2331	83.305	-60.225	79.376	78.559	24.127	-1.2167	-5.9258	0.74784	-2.6274	30.875	-5.4198
128.56	-3.0252	56.84	-5.9833	0.76728	-2.6273	-0.019942	0.018133	-0.0010353	0.66022	-1.3176	3265.0	23.851	-1.2329	83.305	-60.231	79.376	78.559	24.127	-1.2167	-5.9258	0.74784	-2.6274	30.875	-5.4198
128.56	-3.0246	56.839	-5.9834	0.76737	-2.6273	-0.019583	0.017892	-0.00062815	0.66022	-1.3176	3264.3	23.851	-1.2326	83.304	-60.237	79.377	78.559	24.127	-1.2167	-5.9258	0.74784	-2.6274	30.875	-5.4198
128.56	-3.0239	56.839	-5.9835	0.76746	-2.6273	-0.019209	0.017631	-0.00022239	0.66022	-1.3176	3263.6	23.851	-1.2324	83.304	-60.244	79.377	78.559	24.127	-1.2167	-5.9258	0.74784	-2.6274	30.875	-5.4198
128.56	-3.0232	56.838	-5.9836	0.76755	-2.6273	-0.018822	0.01735	0.00018155	0.66022	-1.3176	3262.9	23.851	-1.2321	83.303	-60.252	79.377	78.559	24.127	-1.2167	-5.9258	0.74784	-2.6274	30.875	-5.4198
128.56	-3.0226	56.838	-5.9837	0.76763	-2.6273	-0.01842	0.017049	0.0005832	0.66022	-1.3176	3262.2	23.85	-1.2318	83.303	-60.26	79.378	78.559	24.127	-1.2167	-5.9258	0.74784	-2.6274	30.875	-5.4198
128.56	-3.0219	56.838	-5.9838	0.76772	-2.6273	-0.018005	0.016729	0.0009821	0.66022	-1.3176	3261.5	23.85	-1.2316	83.302	-60.268	79.378	78.559	24.127	-1.2167	-5.9258	0.74784	-2.6274	30.875	-5.4198
128.56	-3.0212	56.837	-5.9838	0.7678	-2.6273	-0.017576	0.01639	0.0013778	0.66022	-1.3176	3260.8	23.85	-1.2313	83.302	-60.277	79.378	78.559	24.127	-1.2167	-5.9258	0.74784	-2.6274	30.875	-5.4198
128.56	-3.0205	56.837	-5.9839	0.76788	-2.6273	-0.017135	0.016033	0.0017698	0.66022	-1.3176	3260.1	23.85	-1.231	83.301	-60.286	79.379	78.559	24.127	-1.2167	-5.9258	0.74784	-2.6274	30.875	-5.4198
128.56	-3.0199	56.836	-5.984	0.76796	-2.6273	-0.016683	0.015658	0.0021577	0.66022	-1.3176	3259.4	23.85	-1.2308	83.301	-60.295	79.379	78.559	24.127	-1.2167	-5.9258	0.74784	-2.6274	30.875	-5.4198
128.56	-3.0192	56.836	-5.9841	0.76804	-2.6273	-0.016219	0.015266	0.002541	0.66022	-1.3176	3258.7	23.85	-1.2305	83.3	-60.305	79.379	78.559	24.127	-1.2167	-5.9258	0.74784	-2.6274	30.875	-5.4198
128.56	-3.0185	56.836	-5.9842	0.76811	-2.6272	-0.015744	0.014857	0.0029194	0.66022	-1.3176	3258.0	23.85	-1.2302	83.3	-60.315	79.38	78.559	24.127	-1.2167	-5.9258	0.74784	-2.6274	30.875	-5.4198
128.56	-3.0179	56.836	-5.9843	0.76819	-2.6272	-0.015258	0.014431	0.0032923	0.66022	-1.3176	3257.3	23.85	-1.23	83.299	-60.326	79.38	78.559	24.127	-1.2167	-5.9258	0.74784	-2.6274	30.875	-5.4198
128.56	-3.0172	56.835	-5.9843	0.76826	-2.6272	-0.014763	0.01399	0.0036593	0.66022	-1.3176	3256.6	23.85	-1.2297	83.299	-60.337	79.381	78.559	24.127	-1.2167	-5.9258	0.74784	-2.6274	30.875	-5.4198
128.56	-3.0166	56.835	-5.9844	0.76833	-2.6272	-0.014259	0.013533	0.00402	0.66022	-1.3176	3255.9	23.851	-1.2294	83.298	-60.348	79.381	78.559	24.127	-1.2167	-5.9258	0.74784	-2.6274	30.875	-5.4198
128.55	-3.0159	56.835	-5.9845	0.76839	-2.6272	-0.013746	0.013061	0.004374	0.66022	-1.3176	3255.2	23.851	-1.2292	83.298	-60.36	79.381	78.559	24.127	-1.2167	-5.9258	0.74784	-2.6274	30.875	-5.4198
128.55	-3.0152	56.835	-5.9845	0.76846	-2.6271	-0.013225	0.012576	0.0047209	0.66022	-1.3176	3254.5	23.851	-1.2289	83.297	-60.371	79.382	78.559	24.127	-1.2167	-5.9258	0.74784	-2.6274	30.875	-5.4198
128.55	-3.0146	56.835	-5.9846	0.76852	-2.6271	-0.012697	0.012076	0.0050604	0.66022	-1.3176	3253.8	23.851	-1.2287	83.297	-60.383	79.382	78.559	24.127	-1.2167	-5.9258	0.74784	-2.6274	30.875	-5.4198
128.55	-3.014	56.835	-5.9847	0.76858	-2.6271	-0.012162	0.011564	0.0053919	0.66022	-1.3176	3253.1	23.851	-1.2284	83.296	-60.396	79.382	78.559	24.127	-1.2167	-5.9258	0.74784	-2.6274	30.875	-5.4198
128.55	-3.0133	56.834	-5.9847	0.76864	-2.6271	-0.011621	0.01104	0.0057152	0.66022	-1.3176	3252.4	23.851	-1.2282	83.296	-60.409	79.383	78.559	24.127	-1.2167	-5.9258	0.74784	-2.6274	30.875	-5.4198
128.55	-3.0127	56.834	-5.9848	0.76869	-2.627	-0.011074	0.010504	0.0060299	0.66022	-1.3176	3251.7	23.851	-1.2279	83.295	-60.422	79.383	78.559	24.127	-1.2167	-5.9258	0.74784	-2.6274	30.875	-5.4198
128.55	-3.0121	56.834	-5.9848	0.76874	-2.627	-0.010523	0.0099566	0.0063356	0.66022	-1.3176	3251.0	23.851	-1.2277	83.295	-60.435	79.383	78.559	24.127	-1.2167	-5.9258	0.74784	-2.6274	30.875	-5.4198
128.55	-3.0115	56.834	-5.9849	0.76879	-2.627	-0.0099676	0.0093992	0.0066319	0.66022	-1.3176	3250.3	23.851	-1.2274	83.294	-60.448	79.384	78.559	24.127	-1.2167	-5.9258	0.74784	-2.6274	30.875	-5.4198
128.55	-3.0108	56.834	-5.9849	0.76883	-2.6269	-0.0094087	0.0088322	0.0069187	0.66022	-1.3176	3249.6	23.851	-1.2272	83.294	-60.462	79.384	78.559	24.127	-1.2167	-5.9258	0.74784	-2.6274	30.875	-5.4198
128.55	-3.0102	56.834	-5.985	0.76888	-2.6269	-0.0088469	0.0082563	0.0071955	0.66022	-1.3176	3248.9	23.852	-1.2269	83.293	-60.476	79.385	78.559	24.127	-1.2167	-5.9258	0.74784	-2.6274	30.875	-5.4198
128.55	-3.0096	56.834	-5.985	0.76892	-2.6269	-0.0082829	0.0076722	0.007462	0.66022	-1.3176	3248.2	23.852	-1.2267	83.293	-60.49	79.385	78.559	24.127	-1.2167	-5.9258	0.74784	-2.6274	30.875	-5.4198
128.55	-3.0091	56.834	-5.9851	0.76895	-2.6268	-0.0077174	0.0070805	0.007718	0.66022	-1.3176	3247.5	23.852	-1.2265	83.292	-60.504	79.385	78.559	24.127	-1.2167	-5.9258	0.74784	-2.6274	30.875	-5.4198
128.54	-3.0085	56.835	-5.9851	0.76899	-2.6268	-0.007151	0.006482	0.0079631	0.66022	-1.3176	3246.8	23.852	-1.2262	83.292	-60.518	79.386	78.559	24.127	-1.2167	-5.9258	0.74784	-2.6274	30.875	-5.4198
128.54	-3.0079	56.835	-5.9851	0.76902	-2.6267	-0.0065844	0.0058773	0.0081972	0.66022	-1.3176	3246.1	23.852	-1.226	83.291	-60.533	79.386	78.559	24.127	-1.2167	-5.9258	0.74784	-2.6274	30.875	-5.4198
128.54	-3.0073	56.835	-5.9852	0.76905	-2.6267	-0.0060183	0.0052674	0.0084199	0.66022	-1.3176	3245.4	23.853	-1.2258	83.291	-60.548	79.386	78.559	24.127	-1.2167	-5.9258	0.74784	-2.6274	30.875	-5.4198
128.54	-3.0068	56.835	-5.9852	0.76907	-2.6267	-0.0054533	0.0046527	0.008631	0.66022	-1.3176	3244.7	23.853	-1.2256	83.291	-60.562	79.387	78.559	24.127	-1.2167	-5.9258	0.74784	-2.6274	30.875	-5.4198
128.54	-3.0062	56.835	-5.9852	0.76909	-2.6266	-0.0048901	0.0040342	0.0088304	0.66022	-1.3176	3244.0	23.853	-1.2254	83.29	-60.577	79.387	78.559	24.127	-1.2167	-5.9258	0.74784	-2.6274	30.875	-5.4198
128.54	-3.0057	56.835	-5.9852	0.76911	-2.6266	-0.0043292	0.0034125	0.0090178	0.66022	-1.3176	3243.3	23.853	-1.2252	83.29	-60.592	79.387	78.559	24.127	-1.2167	-5.9258	0.74784	-2.6274	30.875	-5.4198
128.54	-3.0052	56.835	-5.9853	0.76913	-2.6265	-0.0037715	0.0027883	0.009193	0.66022	-1.3176	3242.6	23.853	-1.225	83.289	-60.607	79.388	78.559	24.127	-1.2167	-5.9258	0.74784	-2.6274	30.875	-5.4198
128.54	-3.0047	56.836	-5.9853	0.76914	-2.6265	-0.0032174	0.0021624	0.0093558	0.66022	-1.3176	3241.9	23.854	-1.2247	83.289	-60.623	79.388	78.559	24.127	-1.2167	-5.9258	0.74784	-2.6274	30.875	-5.4198
128.54	-3.0042	56.836	-5.9853	0.76915	-2.6264	-0.0026677	0.0015355	0.0095061	0.66022	-1.3176	3241.2	23.854	-1.2246	83.288	-60.638	79.389	78.559	24.127	-1.2167	-5.9258	0.74784	-2.6274	30.875	-5.4198
128.54	-3.0037	56.836	-5.9853	0.76915	-2.6264	-0.002123	0.00090834	0.0096437	0.66022	-1.3176	3240.5	23.854	-1.2244	83.288	-60.653	79.389	78.559	24.127	-1.2167	-5.9258	0.74784	-2.6274	30.875	-5.4198
128.53	-3.0032	56.836	-5.9853	0.76916	-2.6263	-0.0015839	0.00028167	0.0097686	0.66022	-1.3176	3239.8	23.854	-1.2242	83.287	-60.668	79.389	78.559	24.127	-1.2167	-5.9258	0.74784	-2.6274	30.875	-5.4198
128.53	-3.0027	56.837	-5.9853	0.76916	-2.6263	-0.001051	-0.00034381	0.0098806	0.66022	-1.3176	3239.1	23.855	-1.224	83.287	-60.683	79.39	78.559	24.127	-1.2167	-5.9258	0.74784	-2.6274	30.875	-5.4198
128.53	-3.0023	56.837	-5.9853	0.76915	-2.6262	-0.00052493	-0.00096737	0.0099796	0.66022	-1.3176	3238.4	23.855	-1.2238	83.286	-60.699	79.39	78.559	24.127	-1.2167	-5.9258	0.74784	-2.6274	30.875	-5.4198
128.53	-3.0018	56.837	-5.9853	0.76915	-2.6262	-6.249e-06	-0.0015883	0.010065	0.66022	-1.3176	3237.7	23.855	-1.2236	83.286	-60.714	79.39	78.559	24.127	-1.2167	-5.9258	0.74784	-2.6274	30.875	-5.4198
128.53	-3.0014	56.837	-5.9853	0.76914	-2.6261	0.00050444	-0.0022059	0.010138	0.66022	-1.3176	3237.0	23.855	-1.2235	83.285	-60.729	79.391	78.559	24.127	-1.2167	-5.9258	0.74784	-2.6274	30.875	-5.4198
128.53	-3.0009	56.838	-5.9853	0.76913	-2.6261	0.0010066	-0.0028195	0.010198	0.66022	-1.3176	3236.3	23.856	-1.2233	83.285	-60.744	79.391	78.559	24.127	-1.2167	-5.9258	0.74784	-2.6274	30.875	-5.4198
128.53	-3.0005	56.838	-5.9853	0.76911	-2.626	0.0014996	-0.0034283	0.010244	0.66022	-1.3176	3235.6	23.856	-1.2231	83.284	-60.759	79.392	78.559	24.127	-1.2167	-5.9258	0.74784	-2.6274	30.875	-5.4198
128.53	-3.0001	56.838	-5.9853	0.76909	-2.626	0.0019829	-0.0040318	0.010278	0.66022	-1.3176	3234.9	23.856	-1.223	83.284	-60.774	79.392	78.559	24.127	-1.2167	-5.9258	0.74784	-2.6274	30.875	-5.4198
128.53	-2.9997	56.839	-5.9853	0.76907	-2.6259	0.002456	-0.0046292	0.010297	0.66022	-1.3176	3234.2	23.857	-1.2228	83.283	-60.788	79.392	78.559	24.127	-1.2167	-5.9258	0.74784	-2.6274	30.875	-5.4198
128.53	-2.9993	56.839	-5.9853	0.76905	-2.6259	0.0029184	-0.0052198	0.010304	0.66022	-1.3176	3233.5	23.857	-1.2227	83.283	-60.803	79.393	78.559	24.127	-1.2167	-5.9258	0.74784	-2.6274	30.875	-5.4198
128.52	-2.999	56.839	-5.9853	0.76902	-2.6258	0.0033696	-0.005803	0.010298	0.66022	-1.3176	3232.8	23.857	-1.2225	83.282	-60.817	79.393	78.559	24.127	-1.2167	-5.9258	0.74784	-2.6274	30.875	-5.4198
128.52	-2.9986	56.84	-5.9853	0.76899	-2.6258	0.0038091	-0.0063782	0.010278	0.66022	-1.3176	3232.1	23.857	-1.2224	83.282	-60.832	79.393	78.559	24.127	-1.2167	-5.9258	0.74784	-2.6274	30.875	-5.4198
128.52	-2.9983	56.84	-5.9852	0.76895	-2.6257	0.0042364	-0.0069448	0.010246	0.66022	-1.3176	3231.4	23.858	-1.2222	83.281	-60.846	79.394	78.559	24.127	-1.2167	-5.9258	0.74784	-2.6274	30.875	-5.4198
128.52	-2.9979	56.84	-5.9852	0.76892	-2.6257	0.004651	-0.0075021	0.0102	0.66022	-1.3176	3230.7	23.858	-1.2221	83.281	-60.86	79.394	78.559	24.127	-1.2167	-5.9258	0.74784	-2.6274	30.875	-5.4198
128.52	-2.9976	56.84	-5.9852	0.76888	-2.6256	0.0050526	-0.0080495	0.010142	0.66022	-1.3176	3230.0	23.858	-1.222	83.28	-60.873	79.395	78.559	24.127	-1.2167	-5.9258	0.74784	-2.6274	30.875	-5.4198
128.52	-2.9973	56.841	-5.9852	0.76884	-2.6256	0.0054407	-0.0085865	0.010071	0.66022	-1.3176	3229.3	23.859	-1.2219	83.28	-60.887	79.395	78.559	24.127	-1.2167	-5.9258	0.74784	-2.6274	30.875	-5.4198
128.52	-2.997	56.841	-5.9851	0.76879	-2.6255	0.0058149	-0.0091124	0.0099872	0.66022	-1.3176	3228.6	23.859	-1.2217	83.279	-60.9	79.395	78.559	24.127	-1.2167	-5.9258	0.74784	-2.6274	30.875	-5.4198
128.52	-2.9967	56.841	-5.9851	0.76875	-2.6255	0.0061748	-0.0096268	0.009891	0.66022	-1.3176	3227.9	23.859	-1.2216	83.279	-60.913	79.396	78.559	24.127	-1.2167	-5.9258	0.74784	-2.6274	30.875	-5.4198
128.52	-2.9964	56.842	-5.9851	0.7687	-2.6254	0.00652	-0.010129	0.0097825	0.66022	-1.3176	3227.2	23.859	-1.2215	83.278	-60.925	79.396	78.559	24.127	-1.2167	-5.9258	0.74784	-2.6274	30.875	-5.4198
128.52	-2.9961	56.842	-5.985	0.76864	-2.6254	0.0068503	-0.010619	0.0096618	0.66022	-1.3176	3226.5	23.86	-1.2214	83.278	-60.938	79.396	78.559	24.127	-1.2167	-5.9258	0.74784	-2.6274	30.875	-5.4198
128.51	-2.9959	56.842	-5.985	0.76859	-2.6253	0.0071652	-0.011095	0.0095291	0.66022	-1.3176	3225.8	23.86	-1.2213	83.277	-60.95	79.397	78.559	24.127	-1.2167	-5.9258	0.74784	-2.6274	30.875	-5.4198
128.51	-2.9956	56.842	-5.985	0.76853	-2.6253	0.0074646	-0.011558	0.0093847	0.66022	-1.3176	3225.1	23.86	-1.2212	83.277	-60.961	79.397	78.559	24.127	-1.2167	-5.9258	0.74784	-2.6274	30.875	-5.4198
128.51	-2.9954	56.843	-5.9849	0.76847	-2.6252	0.007748	-0.012007	0.0092287	0.66022	-1.3176	3224.4	23.86	-1.2211	83.277	-60.973	79.398	78.559	24.127	-1.2167	-5.9258	0.74784	-2.6274	30.875	-5.4198
128.51	-2.9951	56.843	-5.9849	0.76841	-2.6252	0.0080152	-0.012442	0.0090613	0.66022	-1.3176	3223.7	23.861	-1.221	83.276	-60.984	79.398	78.559	24.127	-1.2167	-5.9258	0.74784	-2.6274	30.875	-5.4198
128.51	-2.9949	56.843	-5.9848	0.76835	-2.6251	0.008266	-0.012861	0.0088829	0.66022	-1.3176	3223.0	23.861	-1.221	83.276	-60.994	79.398	78.559	24.127	-1.2167	-5.9258	0.74784	-2.6274	30.875	-5.4198
128.51	-2.9947	56.843	-5.9848	0.76829	-2.6251	0.0085001	-0.013265	0.0086936	0.66022	-1.3176	3222.3	23.861	-1.2209	83.275	-61.004	79.399	78.559	24.127	-1.2167	-5.9258	0.74784	-2.6274	30.875	-5.4198
128.51	-2.9945	56.844	-5.9848	0.76822	-2.6251	0.0087174	-0.013653	0.0084937	0.66022	-1.3176	3221.6	23.861	-1.2208	83.275	-61.014	79.399	78.559	24.127	-1.2167	-5.9258	0.74784	-2.6274	30.875	-5.4198
128.51	-2.9943	56.844	-5.9847	0.76815	-2.625	0.0089177	-0.014026	0.0082835	0.66022	-1.3176	3220.9	23.862	-1.2207	83.274	-61.024	79.399	78.559	24.127	-1.2167	-5.9258	0.74784	-2.6274	30.875	-5.4198
128.51	-2.9941	56.844	-5.9847	0.76808	-2.625	0.0091008	-0.014381	0.0080633	0.66022	-1.3176	3220.2	23.862	-1.2207	83.274	-61.033	79.4	78.559	24.127	-1.2167	-5.9258	0.74784	-2.6274	30.875	-5.4198
128.51	-2.9939	56.844	-5.9846	0.768	-2.6249	0.0092665	-0.014721	0.0078333	0.66022	-1.3176	3219.5	23.862	-1.2206	83.273	-61.041	79.4	78.559	24.127	-1.2167	-5.9258	0.74784	-2.6274	30.875	-5.4198
128.5	-2.9938	56.844	-5.9846	0.76793	-2.6249	0.0094148	-0.015042	0.0075938	0.66022	-1.3176	3218.8	23.862	-1.2205	83.273	-61.049	79.401	78.559	24.127	-1.2167	-5.9258	0.74784	-2.6274	30.875	-5.4198
128.5	-2.9936	56.845	-5.9845	0.76785	-2.6249	0.0095455	-0.015347	0.0073453	0.66022	-1.3176	3218.1	23.863	-1.2205	83.272	-61.057	79.401	78.559	24.127	-1.2167	-5.9258	0.74784	-2.6274	30.875	-5.4198
128.5	-2.9934	56.845	-5.9845	0.76778	-2.6248	0.0096586	-0.015634	0.0070879	0.66022	-1.3176	3217.4	23.863	-1.2204	83.272	-61.064	79.401	78.559	24.127	-1.2167	-5.9258	0.74784	-2.6274	30.875	-5.4198
128.5	-2.9933	56.845	-5.9844	0.7677	-2.6248	0.009754	-0.015903	0.006822	0.66022	-1.3176	3216.7	23.863	-1.2204	83.271	-61.071	79.402	78.559	24.127	-1.2167	-5.9258	0.74784	-2.6274	30.875	-5.4198
128.5	-2.9932	56.845	-5.9844	0.76762	-2.6248	0.0098317	-0.016154	0.006548	0.66022	-1.3176	3216.0	23.863	-1.2203	83.271	-61.077	79.402	78.559	24.127	-1.2167	-5.9258	0.74784	-2.6274	30.875	-5.4198
128.5	-2.993	56.845	-5.9843	0.76754	-2.6247	0.0098916	-0.016387	0.0062662	0.66022	-1.3176	3215.3	23.863	-1.2203	83.27	-61.083	79.402	78.559	24.127	-1.2167	-5.9258	0.74784	-2.6274	30.875	-5.4198
128.5	-2.9929	56.845	-5.9843	0.76745	-2.6247	0.0099339	-0.016602	0.005977	0.66022	-1.3176	3214.6	23.864	-1.2202	83.27	-61.088	79.403	78.559	24.127	-1.2167	-5.9258	0.74784	-2.6274	30.875	-5.4198
128.5	-2.9928	56.845	-5.9842	0.76737	-2.6247	0.0099584	-0.016798	0.0056807	0.66022	-1.3176	3213.9	23.864	-1.2202	83.269	-61.093	79.403	78.559	24.127	-1.2167	-5.9258	0.74784	-2.6274	30.875	-5.4198
128.5	-2.9927	56.845	-5.9842	0.76729	-2.6246	0.0099653	-0.016975	0.0053777	0.66022	-1.3176	3213.2	23.864	-1.2202	83.269	-61.097	79.403	78.559	24.127	-1.2167	-5.9258	0.74784	-2.6274	30.875	-5.4198
128.5	-2.9926	56.845	-5.9841	0.7672	-2.6246	0.0099547	-0.017133	0.0050683	0.66022	-1.3176	3212.5	23.864	-1.2201	83.268	-61.101	79.404	78.559	24.127	-1.2167	-5.9258	0.74784	-2.6274	30.875	-5.4198
128.5	-2.9925	56.845	-5.9841	0.76711	-2.6246	0.0099265	-0.017272	0.004753	0.66022	-1.3176	3211.8	23.864	-1.2201	83.268	-61.104	79.404	78.559	24.127	-1.2167	-5.9258	0.74784	-2.6274	30.875	-5.4198
128.49	-2.9924	56.845	-5.984	0.76703	-2.6246	0.009881	-0.017393	0.0044322	0.66022	-1.3176	3211.1	23.864	-1.2201	83.267	-61.107	79.405	78.559	24.127	-1.2167	-5.9258	0.74784	-2.6274	30.875	-5.4198
128.49	-2.9923	56.845	-5.984	0.76694	-2.6245	0.0098183	-0.017494	0.0041061	0.66022	-1.3176	3210.4	23.865	-1.22	83.267	-61.109	79.405	78.559	24.127	-1.2167	-5.9258	0.74784	-2.6274	30.875	-5.4198
128.49	-2.9922	56.845	-5.9839	0.76685	-2.6245	0.0097384	-0.017576	0.0037752	0.66022	-1.3176	3209.7	23.865	-1.22	83.266	-61.111	79.405	78.559	24.127	-1.2167	-5.9258	0.74784	-2.6274	30.875	-5.4198
128.49	-2.9922	56.845	-5.9839	0.76677	-2.6245	0.0096417	-0.01764	0.00344	0.66022	-1.3176	3209.0	23.865	-1.22	83.266	-61.112	79.406	78.559	24.127	-1.2167	-5.9258	0.74784	-2.6274	30.875	-5.4198
128.49	-2.9921	56.845	-5.9838	0.76668	-2.6245	0.0095282	-0.017684	0.0031007	0.66022	-1.3176	3208.3	23.865	-1.22	83.265	-61.113	79.406	78.559	24.127	-1.2167	-5.9258	0.74784	-2.6274	30.875	-5.4198
128.49	-2.992	56.845	-5.9838	0.76659	-2.6245	0.0093982	-0.017709	0.0027578	0.66022	-1.3176	3207.6	23.865	-1.2199	83.265	-61.113	79.406	78.559	24.127	-1.2167	-5.9258	0.74784	-2.6274	30.875	-5.4198
128.49	-2.9919	56.845	-5.9838	0.7665	-2.6245	0.0092519	-0.017715	0.0024117	0.66022	-1.3176	3206.9	23.865	-1.2199	83.264	-61.113	79.407	78.559	24.127	-1.2167	-5.9258	0.74784	-2.6274	30.875	-5.4198
128.49	-2.9919	56.845	-5.9837	0.76641	-2.6245	0.0090895	-0.017703	0.0020628	0.66022	-1.3176	3206.2	23.865	-1.2199	83.264	-61.112	79.407	78.559	24.127	-1.2167	-5.9258	0.74784	-2.6274	30.875	-5.4198
128.49	-2.9918	56.845	-5.9837	0.76632	-2.6244	0.0089113	-0.017672	0.0017116	0.66022	-1.3176	3205.5	23.865	-1.2199	83.264	-61.11	79.408	78.559	24.127	-1.2167	-5.9258	0.74784	-2.6274	30.875	-5.4198
128.49	-2.9918	56.844	-5.9836	0.76623	-2.6244	0.0087176	-0.017622	0.0013583	0.66022	-1.3176	3204.8	23.865	-1.2199	83.263	-61.109	79.408	78.559	24.127	-1.2167	-5.9258	0.74784	-2.6274	30.875	-5.4198
128.49	-2.9917	56.844	-5.9836	0.76615	-2.6244	0.0085086	-0.017553	0.0010035	0.66022	-1.3176	3204.1	23.865	-1.2199	83.263	-61.106	79.408	78.559	24.127	-1.2167	-5.9258	0.74784	-2.6274	30.875	-5.4198
128.49	-2.9917	56.844	-5.9835	0.76606	-2.6244	0.0082847	-0.017467	0.00064744	0.66022	-1.3176	3203.4	23.865	-1.2198	83.262	-61.103	79.409	78.559	24.127	-1.2167	-5.9258	0.74784	-2.6274	30.875	-5.4198
128.48	-2.9916	56.844	-5.9835	0.76597	-2.6244	0.0080462	-0.017362	0.00029063	0.66022	-1.3176	3202.7	23.865	-1.2198	83.262	-61.1	79.409	78.559	24.127	-1.2167	-5.9258	0.74784	-2.6274	30.875	-5.4198
128.48	-2.9916	56.843	-5.9835	0.76589	-2.6244	0.0077934	-0.017239	-6.6558e-05	0.66022	-1.3176	3202.0	23.865	-1.2198	83.261	-61.096	79.409	78.559	24.127	-1.2167	-5.9258	0.74784	-2.6274	30.875	-5.4198
128.48	-2.9916	56.843	-5.9834	0.7658	-2.6244	0.0075267	-0.017098	-0.00042372	0.66022	-1.3176	3201.3	23.865	-1.2198	83.261	-61.091	79.41	78.559	24.127	-1.2167	-5.9258	0.74784	-2.6274	30.875	-5.4198
128.48	-2.9915	56.843	-5.9834	0.76571	-2.6244	0.0072464	-0.01694	-0.00078047	0.66022	-1.3176	3200.6	23.865	-1.2198	83.26	-61.087	79.41	78.559	24.127	-1.2167	-5.9258	0.74784	-2.6274	30.875	-5.4198
128.48	-2.9915	56.842	-5.9833	0.76563	-2.6244	0.006953	-0.016765	-0.0011364	0.66022	-1.3176	3199.9	23.865	-1.2198	83.26	-61.081	79.411	78.559	24.127	-1.2167	-5.9258	0.74784	-2.6274	30.875	-5.4198
128.48	-2.9914	56.842	-5.9833	0.76555	-2.6244	0.0066467	-0.016573	-0.0014911	0.66022	-1.3176	3199.2	23.865	-1.2198	83.259	-61.075	79.411	78.559	24.127	-1.2167	-5.9258	0.74784	-2.6274	30.875	-5.4198
128.48	-2.9914	56.842	-5.9833	0.76546	-2.6244	0.0063281	-0.016364	-0.0018443	0.66022	-1.3176	3198.5	23.865	-1.2198	83.259	-61.069	79.411	78.559	24.127	-1.2167	-5.9258	0.74784	-2.6274	30.875	-5.4198
128.48	-2.9914	56.841	-5.9832	0.76538	-2.6245	0.0059975	-0.016138	-0.0021954	0.66022	-1.3176	3197.8	23.865	-1.2198	83.258	-61.062	79.412	78.559	24.127	-1.2167	-5.9258	0.74784	-2.6274	30.875	-5.4198
128.48	-2.9913	56.841	-5.9832	0.7653	-2.6245	0.0056553	-0.015897	-0.0025442	0.66022	-1.3176	3197.1	23.865	-1.2198	83.258	-61.055	79.412	78.559	24.127	-1.2167	-5.9258	0.74784	-2.6274	30.875	-5.4198
128.48	-2.9913	56.84	-5.9832	0.76522	-2.6245	0.005302	-0.015639	-0.0028903	0.66022	-1.3176	3196.4	23.865	-1.2198	83.257	-61.048	79.412	78.559	24.127	-1.2167	-5.9258	0.74784	-2.6274	30.875	-5.4198
128.48	-2.9913	56.84	-5.9832	0.76515	-2.6245	0.004938	-0.015367	-0.0032333	0.66022	-1.3176	3195.7	23.865	-1.2197	83.257	-61.04	79.413	78.559	24.127	-1.2167	-5.9258	0.74784	-2.6274	30.875	-5.4198
128.48	-2.9912	56.839	-5.9831	0.76507	-2.6245	0.0045638	-0.015079	-0.0035728	0.66022	-1.3176	3195.0	23.865	-1.2197	83.256	-61.031	79.413	78.559	24.127	-1.2167	-5.9258	0.74784	-2.6274	30.875	-5.4198
128.48	-2.9912	56.839	-5.9831	0.765	-2.6245	0.0041799	-0.014776	-0.0039085	0.66022	-1.3176	3194.3	23.865	-1.2197	83.256	-61.022	79.413	78.559	24.127	-1.2167	-5.9258	0.74784	-2.6274	30.875	-5.4198
128.48	-2.9911	56.838	-5.9831	0.76492	-2.6246	0.0037866	-0.014459	-0.00424	0.66022	-1.3176	3193.6	23.865	-1.2197	83.255	-61.013	79.414	78.559	24.127	-1.2167	-5.9258	0.74784	-2.6274	30.875	-5.4198
128.47	-2.9911	56.838	-5.9831	0.76485	-2.6246	0.0033846	-0.014129	-0.004567	0.66022	-1.3176	3192.9	23.865	-1.2197	83.255	-61.004	79.414	78.559	24.127	-1.2167	-5.9258	0.74784	-2.6274	30.875	-5.4198
128.47	-2.9911	56.837	-5.9831	0.76478	-2.6246	0.0029742	-0.013784	-0.0048892	0.66022	-1.3176	3192.2	23.865	-1.2197	83.254	-60.994	79.414	78.559	24.127	-1.2167	-5.9258	0.74784	-2.6274	30.875	-5.4198
128.47	-2.991	56.836	-5.983	0.76471	-2.6246	0.0025559	-0.013427	-0.0052062	0.66022	-1.3176	3191.5	23.865	-1.2197	83.254	-60.983	79.415	78.559	24.127	-1.2167	-5.9258	0.74784	-2.6274	30.875	-5.4198
128.47	-2.991	56.836	-5.983	0.76465	-2.6246	0.0021303	-0.013057	-0.0055176	0.66022	-1.3176	3190.8	23.864	-1.2197	83.253	-60.973	79.415	78.559	24.127	-1.2167	-5.9258	0.74784	-2.6274	30.875	-5.4198
128.47	-2.9909	56.835	-5.983	0.76458	-2.6247	0.0016979	-0.012674	-0.0058233	0.66022	-1.3176	3190.1	23.864	-1.2197	83.253	-60.962	79.416	78.559	24.127	-1.2167	-5.9258	0.74784	-2.6274	30.875	-5.4198
128.47	-2.9909	56.834	-5.983	0.76452	-2.6247	0.0012591	-0.01228	-0.0061228	0.66022	-1.3176	3189.4	23.864	-1.2197	83.252	-60.951	79.416	78.559	24.127	-1.2167	-5.9258	0.74784	-2.6274	30.875	-5.4198
128.47	-2.9908	56.834	-5.983	0.76446	-2.6247	0.00081455	-0.011875	-0.0064159	0.66022	-1.3176	3188.7	23.864	-1.2196	83.252	-60.939	79.416	78.559	24.127	-1.2167	-5.9258	0.74784	-2.6274	30.875	-5.4198
128.47	-2.9908	56.833	-5.983	0.7644	-2.6248	0.00036463	-0.011459	-0.0067023	0.66022	-1.3176	3188.0	23.864	-1.2196	83.251	-60.928	79.417	78.559	24.127	-1.2167	-5.9258	0.74784	-2.6274	30.875	-5.4198
128.47	-2.9907	56.832	-5.983	0.76435	-2.6248	-9.0094e-05	-0.011032	-0.0069817	0.66022	-1.3176	3187.3	23.864	-1.2196	83.251	-60.916	79.417	78.559	24.127	-1.2167	-5.9258	0.74784	-2.6274	30.875	-5.4198
128.47	-2.9907	56.832	-5.983	0.76429	-2.6248	-0.00054911	-0.010596	-0.0072539	0.66022	-1.3176	3186.6	23.863	-1.2196	83.25	-60.904	79.417	78.559	24.127	-1.2167	-5.9258	0.74784	-2.6274	30.875	-5.4198
128.47	-2.9906	56.831	-5.983	0.76424	-2.6249	-0.0010119	-0.01015	-0.0075185	0.66022	-1.3176	3185.9	23.863	-1.2196	83.25	-60.891	79.418	78.559	24.127	-1.2167	-5.9258	0.74784	-2.6274	30.875	-5.4198
128.47	-2.9905	56.83	-5.983	0.76419	-2.6249	-0.0014779	-0.0096955	-0.0077753	0.66022	-1.3176	3185.2	23.863	-1.2196	83.249	-60.878	79.418	78.559	24.127	-1.2167	-5.9258	0.74784	-2.6274	30.875	-5.4198
128.47	-2.9905	56.829	-5.983	0.76414	-2.625	-0.0019467	-0.0092325	-0.0080241	0.66022	-1.3176	3184.5	23.863	-1.2195	83.249	-60.866	79.418	78.559	24.127	-1.2167	-5.9258	0.74784	-2.6274	30.875	-5.4198
128.47	-2.9904	56.828	-5.983	0.7641	-2.625	-0.0024177	-0.0087616	-0.0082646	0.66022	-1.3176	3183.8	23.863	-1.2195	83.248	-60.853	79.419	78.559	24.127	-1.2167	-5.9258	0.74784	-2.6274	30.875	-5.4198
128.47	-2.9903	56.827	-5.9831	0.76406	-2.625	-0.0028904	-0.0082834	-0.0084967	0.66022	-1.3176	3183.1	23.862	-1.2195	83.248	-60.84	79.419	78.559	24.127	-1.2167	-5.9258	0.74784	-2.6274	30.875	-5.4198
128.47	-2.9902	56.827	-5.9831	0.76402	-2.6251	-0.0033643	-0.0077984	-0.0087201	0.66022	-1.3176	3182.4	23.862	-1.2195	83.247	-60.826	79.419	78.559	24.127	-1.2167	-5.9258	0.74784	-2.6274	30.875	-5.4198
128.46	-2.9901	56.826	-5.9831	0.76398	-2.6251	-0.0038388	-0.007307	-0.0089345	0.66022	-1.3176	3181.7	23.862	-1.2194	83.247	-60.813	79.42	78.559	24.127	-1.2167	-5.9258	0.74784	-2.6274	30.875	-5.4198
128.46	-2.9901	56.825	-5.9831	0.76394	-2.6252	-0.0043135	-0.00681	-0.0091399	0.66022	-1.3176	3181.0	23.862	-1.2194	83.246	-60.799	79.42	78.559	24.127	-1.2167	-5.9258	0.74784	-2.6274	30.875	-5.4198
128.46	-2.99	56.824	-5.9831	0.76391	-2.6252	-0.0047878	-0.0063077	-0.0093361	0.66022	-1.3176	3180.3	23.861	-1.2194	83.246	-60.786	79.42	78.559	24.127	-1.2167	-5.9258	0.74784	-2.6274	30.875	-5.4198
128.46	-2.9899	56.823	-5.9832	0.76388	-2.6253	-0.0052613	-0.0058007	-0.0095227	0.66022	-1.3176	3179.6	23.861	-1.2193	83.245	-60.772	79.421	78.559	24.127	-1.2167	-5.9258	0.74784	-2.6274	30.875	-5.4198
128.46	-2.9898	56.822	-5.9832	0.76385	-2.6253	-0.0057334	-0.0052896	-0.0096998	0.66022	-1.3176	3178.9	23.861	-1.2193	83.245	-60.758	79.421	78.559	24.127	-1.2167	-5.9258	0.74784	-2.6274	30.875	-5.4198
128.46	-2.9896	56.821	-5.9832	0.76383	-2.6254	-0.0062037	-0.0047749	-0.0098672	0.66022	-1.3176	3178.2	23.861	-1.2193	83.244	-60.745	79.421	78.559	24.127	-1.2167	-5.9258	0.74784	-2.6274	30.875	-5.4198
128.46	-2.9895	56.82	-5.9832	0.7638	-2.6254	-0.0066716	-0.0042572	-0.010025	0.66022	-1.3176	3177.5	23.86	-1.2192	83.244	-60.731	79.422	78.559	24.127	-1.2167	-5.9258	0.74784	-2.6274	30.875	-5.4198
128.46	-2.9894	56.819	-5.9833	0.76378	-2.6255	-0.0071366	-0.0037369	-0.010172	0.66022	-1.3176	3176.8	23.86	-1.2192	83.243	-60.717	79.422	78.559	24.127	-1.2167	-5.9258	0.74784	-2.6274	30.875	-5.4198
128.46	-2.9893	56.818	-5.9833	0.76377	-2.6255	-0.0075984	-0.0032147	-0.010309	0.66022	-1.3176	3176.1	23.86	-1.2191	83.243	-60.703	79.422	78.559	24.127	-1.2167	-5.9258	0.74784	-2.6274	30.875	-5.4198
128.46	-2.9892	56.817	-5.9834	0.76375	-2.6256	-0.0080563	-0.002691	-0.010436	0.66022	-1.3176	3175.4	23.86	-1.2191	83.242	-60.689	79.423	78.559	24.127	-1.2167	-5.9258	0.74784	-2.6274	30.875	-5.4198
128.46	-2.989	56.816	-5.9834	0.76374	-2.6256	-0.00851	-0.0021665	-0.010553	0.66022	-1.3176	3174.7	23.859	-1.2191	83.242	-60.675	79.423	78.559	24.127	-1.2167	-5.9258	0.74784	-2.6274	30.875	-5.4198
128.46	-2.9889	56.815	-5.9834	0.76373	-2.6257	-0.0089589	-0.0016416	-0.010659	0.66022	-1.3176	3174.0	23.859	-1.219	83.241	-60.662	79.423	78.559	24.127	-1.2167	-5.9258	0.74784	-2.6274	30.875	-5.4198
128.46	-2.9887	56.814	-5.9835	0.76372	-2.6257	-0.0094026	-0.0011169	-0.010755	0.66022	-1.3176	3173.3	23.859	-1.219	83.24	-60.648	79.424	78.559	24.127	-1.2167	-5.9258	0.74784	-2.6274	30.875	-5.4198
128.46	-2.9886	56.813	-5.9835	0.76372	-2.6258	-0.0098408	-0.00059292	-0.010841	0.66022	-1.3176	3172.6	23.858	-1.2189	83.24	-60.634	79.424	78.559	24.127	-1.2167	-5.9258	0.74784	-2.6274	30.875	-5.4198
128.46	-2.9884	56.812	-5.9836	0.76372	-2.6258	-0.010273	-7.0228e-05	-0.010915	0.66022	-1.3176	3171.9	23.858	-1.2188	83.239	-60.621	79.424	78.559	24.127	-1.2167	-5.9258	0.74784	-2.6274	30.875	-5.4198
128.46	-2.9883	56.811	-5.9836	0.76372	-2.6259	-0.010698	0.00045067	-0.010979	0.66022	-1.3176	3171.2	23.858	-1.2188	83.239	-60.607	79.425	78.559	24.127	-1.2167	-5.9258	0.74784	-2.6274	30.875	-5.4198
128.46	-2.9881	56.81	-5.9837	0.76372	-2.6259	-0.011117	0.00096923	-0.011033	0.66022	-1.3176	3170.6	23.857	-1.2187	83.238	-60.594	79.425	78.559	24.127	-1.2167	-5.9258	0.74784	-2.6274	30.875	-5.4198
128.46	-2.9879	56.809	-5.9838	0.76373	-2.626	-0.011528	0.001485	-0.011075	0.66022	-1.3176	3169.9	23.857	-1.2187	83.238	-60.581	79.425	78.559	24.127	-1.2167	-5.9258	0.74784	-2.6274	30.875	-5.4198
128.46	-2.9877	56.808	-5.9838	0.76374	-2.6261	-0.011932	0.0019973	-0.011107	0.66022	-1.3176	3169.2	23.857	-1.2186	83.237	-60.568	79.426	78.559	24.127	-1.2167	-5.9258	0.74784	-2.6274	30.875	-5.4198
128.46	-2.9875	56.807	-5.9839	0.76375	-2.6261	-0.012327	0.0025058	-0.011129	0.66022	-1.3176	3168.5	23.856	-1.2185	83.237	-60.555	79.426	78.559	24.127	-1.2167	-5.9258	0.74784	-2.6274	30.875	-5.4198
128.45	-2.9873	56.805	-5.9839	0.76376	-2.6262	-0.012714	0.0030098	-0.011139	0.66022	-1.3176	3167.8	23.856	-1.2184	83.236	-60.542	79.426	78.559	24.127	-1.2167	-5.9258	0.74784	-2.6274	30.875	-5.4198
128.45	-2.9871	56.804	-5.984	0.76378	-2.6262	-0.013092	0.003509	-0.01114	0.66022	-1.3176	3167.1	23.856	-1.2184	83.236	-60.53	79.427	78.559	24.127	-1.2167	-5.9258	0.74784	-2.6274	30.875	-5.4198
128.45	-2.9869	56.803	-5.9841	0.7638	-2.6263	-0.013461	0.0040028	-0.011129	0.66022	-1.3176	3166.4	23.855	-1.2183	83.235	-60.518	79.427	78.559	24.127	-1.2167	-5.9258	0.74784	-2.6274	30.875	-5.4198
128.45	-2.9867	56.802	-5.9841	0.76382	-2.6263	-0.01382	0.0044908	-0.011108	0.66022	-1.3176	3165.7	23.855	-1.2182	83.235	-60.505	79.427	78.559	24.127	-1.2167	-5.9258	0.74784	-2.6274	30.875	-5.4198
128.45	-2.9865	56.801	-5.9842	0.76384	-2.6264	-0.014169	0.0049723	-0.011076	0.66022	-1.3176	3165.0	23.855	-1.2181	83.234	-60.493	79.428	78.559	24.127	-1.2167	-5.9258	0.74784	-2.6274	30.875	-5.4198
128.45	-2.9862	56.8	-5.9843	0.76387	-2.6264	-0.014508	0.005447	-0.011034	0.66022	-1.3176	3164.3	23.854	-1.218	83.234	-60.482	79.428	78.559	24.127	-1.2167	-5.9258	0.74784	-2.6274	30.875	-5.4198
128.45	-2.986	56.799	-5.9843	0.7639	-2.6265	-0.014837	0.0059145	-0.010982	0.66022	-1.3176	3163.6	23.854	-1.2179	83.233	-60.47	79.428	78.559	24.127	-1.2167	-5.9258	0.74784	-2.6274	30.875	-5.4198
128.45	-2.9857	56.798	-5.9844	0.76393	-2.6266	-0.015154	0.0063741	-0.010919	0.66022	-1.3176	3162.9	23.854	-1.2178	83.233	-60.459	79.429	78.559	24.127	-1.2167	-5.9258	0.74784	-2.6274	30.875	-5.4198
128.45	-2.9855	56.796	-5.9845	0.76396	-2.6266	-0.01546	0.0068256	-0.010846	0.66022	-1.3176	3162.2	23.853	-1.2177	83.232	-60.448	79.429	78.559	24.127	-1.2167	-5.9258	0.74784	-2.6274	30.875	-5.4198
128.45	-2.9852	56.795	-5.9846	0.76399	-2.6267	-0.015755	0.0072684	-0.010763	0.66022	-1.3176	3161.5	23.853	-1.2176	83.231	-60.438	79.429	78.559	24.127	-1.2167	-5.9258	0.74784	-2.6274	30.875	-5.4198
128.45	-2.9849	56.794	-5.9847	0.76403	-2.6267	-0.016038	0.0077021	-0.01067	0.66022	-1.3176	3160.8	23.853	-1.2175	83.231	-60.427	79.43	78.559	24.127	-1.2167	-5.9258	0.74784	-2.6274	30.875	-5.4198
128.45	-2.9847	56.793	-5.9847	0.76407	-2.6268	-0.016309	0.0081263	-0.010568	0.66022	-1.3176	3160.1	23.852	-1.2174	83.23	-60.417	79.43	78.559	24.127	-1.2167	-5.9258	0.74784	-2.6274	30.875	-5.4198
128.45	-2.9844	56.792	-5.9848	0.76411	-2.6268	-0.016568	0.0085406	-0.010455	0.66022	-1.3176	3159.4	23.852	-1.2173	83.23	-60.407	79.43	78.559	24.127	-1.2167	-5.9258	0.74784	-2.6274	30.875	-5.4198
128.45	-2.9841	56.791	-5.9849	0.76416	-2.6269	-0.016815	0.0089446	-0.010333	0.66022	-1.3176	3158.7	23.852	-1.2172	83.229	-60.398	79.431	78.559	24.127	-1.2167	-5.9258	0.74784	-2.6274	30.875	-5.4198
128.45	-2.9838	56.79	-5.985	0.7642	-2.6269	-0.017049	0.0093379	-0.010202	0.66022	-1.3176	3158.0	23.851	-1.2171	83.229	-60.388	79.431	78.559	24.127	-1.2167	-5.9258	0.74784	-2.6274	30.875	-5.4198
128.45	-2.9835	56.789	-5.9851	0.76425	-2.627	-0.01727	0.00972	-0.010062	0.66022	-1.3176	3157.3	23.851	-1.217	83.228	-60.38	79.431	78.559	24.127	-1.2167	-5.9258	0.74784	-2.6274	30.875	-5.4198
128.45	-2.9832	56.788	-5.9852	0.7643	-2.627	-0.017477	0.010091	-0.0099121	0.66022	-1.3176	3156.6	23.851	-1.2169	83.228	-60.371	79.432	78.559	24.127	-1.2167	-5.9258	0.74784	-2.6274	30.875	-5.4198
128.45	-2.9828	56.786	-5.9852	0.76435	-2.6271	-0.017672	0.01045	-0.0097537	0.66022	-1.3176	3155.9	23.85	-1.2167	83.227	-60.363	79.432	78.559	24.127	-1.2167	-5.9258	0.74784	-2.6274	30.875	-5.4198
128.45	-2.9825	56.785	-5.9853	0.7644	-2.6271	-0.017853	0.010796	-0.0095866	0.66022	-1.3176	3155.2	23.85	-1.2166	83.227	-60.355	79.432	78.559	24.127	-1.2167	-5.9258	0.74784	-2.6274	30.875	-5.4198
128.45	-2.9822	56.784	-5.9854	0.76446	-2.6272	-0.018021	0.011131	-0.0094109	0.66022	-1.3176	3154.5	23.85	-1.2165	83.226	-60.347	79.432	78.559	24.127	-1.2167	-5.9258	0.74784	-2.6274	30.875	-5.4198
128.44	-2.9818	56.783	-5.9855	0.76452	-2.6272	-0.018175	0.011452	-0.009227	0.66022	-1.3176	3153.8	23.849	-1.2163	83.226	-60.34	79.433	78.559	24.127	-1.2167	-5.9258	0.74784	-2.6274	30.875	-5.4198
128.44	-2.9815	56.782	-5.9856	0.76457	-2.6273	-0.018315	0.011761	-0.009035	0.66022	-1.3176	3153.1	23.849	-1.2162	83.225	-60.333	79.433	78.559	24.127	-1.2167	-5.9258	0.74784	-2.6274	30.875	-5.4198
128.44	-2.9811	56.781	-5.9857	0.76463	-2.6273	-0.018442	0.012056	-0.0088352	0.66022	-1.3176	3152.4	23.849	-1.2161	83.224	-60.327	79.433	78.559	24.127	-1.2167	-5.9258	0.74784	-2.6274	30.875	-5.4198
128.44	-2.9807	56.78	-5.9858	0.76469	-2.6273	-0.018554	0.012337	-0.0086277	0.66022	-1.3176	3151.7	23.848	-1.2159	83.224	-60.321	79.434	78.559	24.127	-1.2167	-5.9258	0.74784	-2.6274	30.875	-5.4198
128.44	-2.9804	56.779	-5.9859	0.76476	-2.6274	-0.018652	0.012604	-0.0084128	0.66022	-1.3176	3151.0	23.848	-1.2158	83.223	-60.315	79.434	78.559	24.127	-1.2167	-5.9258	0.74784	-2.6274	30.875	-5.4198
128.44	-2.98	56.778	-5.986	0.76482	-2.6274	-0.018736	0.012857	-0.0081907	0.66022	-1.3176	3150.3	23.848	-1.2156	83.223	-60.31	79.434	78.559	24.127	-1.2167	-5.9258	0.74784	-2.6274	30.875	-5.4198
128.44	-2.9796	56.777	-5.9861	0.76489	-2.6275	-0.018806	0.013096	-0.0079617	0.66022	-1.3176	3149.6	23.848	-1.2155	83.222	-60.305	79.435	78.559	24.127	-1.2167	-5.9258	0.74784	-2.6274	30.875	-5.4198
128.44	-2.9792	56.776	-5.9862	0.76495	-2.6275	-0.018862	0.01332	-0.007726	0.66022	-1.3176	3148.9	23.847	-1.2153	83.222	-60.3	79.435	78.559	24.127	-1.2167	-5.9258	0.74784	-2.6274	30.875	-5.4198
128.44	-2.9788	56.775	-5.9863	0.76502	-2.6276	-0.018904	0.013529	-0.0074839	0.66022	-1.3176	3148.2	23.847	-1.2152	83.221	-60.296	79.435	78.559	24.127	-1.2167	-5.9258	0.74784	-2.6274	30.875	-5.4198
128.44	-2.9784	56.774	-5.9864	0.76509	-2.6276	-0.018931	0.013723	-0.0072357	0.66022	-1.3176	3147.5	23.847	-1.215	83.221	-60.293	79.436	78.559	24.127	-1.2167	-5.9258	0.74784	-2.6274	30.875	-5.4198
128.44	-2.9779	56.773	-5.9865	0.76516	-2.6276	-0.018944	0.013902	-0.0069816	0.66022	-1.3176	3146.8	23.846	-1.2148	83.22	-60.289	79.436	78.559	24.127	-1.2167	-5.9258	0.74784	-2.6274	30.875	-5.4198
128.44	-2.9775	56.772	-5.9865	0.76523	-2.6277	-0.018942	0.014066	-0.0067218	0.66022	-1.3176	3146.1	23.846	-1.2147	83.22	-60.286	79.436	78.559	24.127	-1.2167	-5.9258	0.74784	-2.6274	30.875	-5.4198
128.44	-2.9771	56.771	-5.9866	0.7653	-2.6277	-0.018927	0.014214	-0.0064567	0.66022	-1.3176	3145.4	23.846	-1.2145	83.219	-60.284	79.437	78.559	24.127	-1.2167	-5.9258	0.74784	-2.6274	30.875	-5.4198
128.44	-2.9766	56.77	-5.9867	0.76537	-2.6277	-0.018897	0.014346	-0.0061865	0.66022	-1.3176	3144.7	23.846	-1.2143	83.218	-60.281	79.437	78.559	24.127	-1.2167	-5.9258	0.74784	-2.6274	30.875	-5.4198
128.44	-2.9762	56.769	-5.9868	0.76544	-2.6278	-0.018853	0.014462	-0.0059116	0.66022	-1.3176	3144.0	23.845	-1.2142	83.218	-60.28	79.437	78.559	24.127	-1.2167	-5.9258	0.74784	-2.6274	30.875	-5.4198
128.44	-2.9757	56.768	-5.9869	0.76551	-2.6278	-0.018796	0.014563	-0.0056322	0.66022	-1.3176	3143.3	23.845	-1.214	83.217	-60.278	79.437	78.559	24.127	-1.2167	-5.9258	0.74784	-2.6274	30.875	-5.4198
128.44	-2.9753	56.767	-5.987	0.76559	-2.6278	-0.018724	0.014647	-0.0053486	0.66022	-1.3176	3142.6	23.845	-1.2138	83.217	-60.277	79.438	78.559	24.127	-1.2167	-5.9258	0.74784	-2.6274	30.875	-5.4198
128.44	-2.9748	56.766	-5.9871	0.76566	-2.6278	-0.018638	0.014716	-0.0050611	0.66022	-1.3176	3141.9	23.845	-1.2136	83.216	-60.277	79.438	78.559	24.127	-1.2167	-5.9258	0.74784	-2.6274	30.875	-5.4198
128.43	-2.9743	56.766	-5.9872	0.76573	-2.6279	-0.018539	0.014768	-0.00477	0.66022	-1.3176	3141.2	23.844	-1.2134	83.216	-60.277	79.438	78.559	24.127	-1.2167	-5.9258	0.74784	-2.6274	30.875	-5.4198
128.43	-2.9739	56.765	-5.9873	0.76581	-2.6279	-0.018426	0.014804	-0.0044756	0.66022	-1.3176	3140.5	23.844	-1.2133	83.215	-60.277	79.439	78.559	24.127	-1.2167	-5.9258	0.74784	-2.6274	30.875	-5.4198
128.43	-2.9734	56.764	-5.9874	0.76588	-2.6279	-0.0183	0.014824	-0.0041783	0.66022	-1.3176	3139.8	23.844	-1.2131	83.215	-60.278	79.439	78.559	24.127	-1.2167	-5.9258	0.74784	-2.6274	30.875	-5.4198
128.43	-2.9729	56.763	-5.9875	0.76595	-2.6279	-0.01816	0.014828	-0.0038783	0.66022	-1.3176	3139.1	23.844	-1.2129	83.214	-60.279	79.439	78.559	24.127	-1.2167	-5.9258	0.74784	-2.6274	30.875	-5.4198
128.43	-2.9724	56.762	-5.9876	0.76603	-2.6279	-0.018007	0.014816	-0.0035759	0.66022	-1.3176	3138.4	23.844	-1.2127	83.214	-60.28	79.44	78.559	24.127	-1.2167	-5.9258	0.74784	-2.6274	30.875	-5.4198
128.43	-2.9719	56.762	-5.9877	0.7661	-2.628	-0.017841	0.014788	-0.0032715	0.66022	-1.3176	3137.7	23.843	-1.2125	83.213	-60.282	79.44	78.559	24.127	-1.2167	-5.9258	0.74784	-2.6274	30.875	-5.4198
128.43	-2.9714	56.761	-5.9877	0.76618	-2.628	-0.017663	0.014743	-0.0029653	0.66022	-1.3176	3137.0	23.843	-1.2123	83.213	-60.284	79.44	78.559	24.127	-1.2167	-5.9258	0.74784	-2.6274	30.875	-5.4198
128.43	-2.9709	56.76	-5.9878	0.76625	-2.628	-0.017471	0.014683	-0.0026578	0.66022	-1.3176	3136.3	23.843	-1.2121	83.212	-60.287	79.441	78.559	24.127	-1.2167	-5.9258	0.74784	-2.6274	30.875	-5.4198
128.43	-2.9704	56.759	-5.9879	0.76632	-2.628	-0.017268	0.014606	-0.0023491	0.66022	-1.3176	3135.6	23.843	-1.2119	83.211	-60.29	79.441	78.559	24.127	-1.2167	-5.9258	0.74784	-2.6274	30.875	-5.4198
128.43	-2.9698	56.759	-5.988	0.7664	-2.628	-0.017052	0.014514	-0.0020397	0.66022	-1.3176	3134.9	23.843	-1.2117	83.211	-60.293	79.441	78.559	24.127	-1.2167	-5.9258	0.74784	-2.6274	30.875	-5.4198
128.43	-2.9693	56.758	-5.9881	0.76647	-2.628	-0.016824	0.014406	-0.0017298	0.66022	-1.3176	3134.2	23.843	-1.2115	83.21	-60.297	79.442	78.559	24.127	-1.2167	-5.9258	0.74784	-2.6274	30.875	-5.4198
128.43	-2.9688	56.757	-5.9882	0.76654	-2.628	-0.016585	0.014282	-0.0014197	0.66022	-1.3176	3133.5	23.843	-1.2113	83.21	-60.301	79.442	78.559	24.127	-1.2167	-5.9258	0.74784	-2.6274	30.875	-5.4198
128.43	-2.9682	56.757	-5.9883	0.76661	-2.628	-0.016334	0.014143	-0.0011099	0.66022	-1.3176	3132.8	23.842	-1.2111	83.209	-60.305	79.442	78.559	24.127	-1.2167	-5.9258	0.74784	-2.6274	30.875	-5.4198
128.43	-2.9677	56.756	-5.9883	0.76668	-2.628	-0.016072	0.013988	-0.00080049	0.66022	-1.3176	3132.1	23.842	-1.2108	83.209	-60.31	79.442	78.559	24.127	-1.2167	-5.9258	0.74784	-2.6274	30.875	-5.4198
128.43	-2.9672	56.755	-5.9884	0.76675	-2.628	-0.0158	0.013819	-0.00049193	0.66022	-1.3176	3131.4	23.842	-1.2106	83.208	-60.315	79.443	78.559	24.127	-1.2167	-5.9258	0.74784	-2.6274	30.875	-5.4198
128.42	-2.9666	56.755	-5.9885	0.76682	-2.628	-0.015517	0.013634	-0.00018451	0.66022	-1.3176	3130.7	23.842	-1.2104	83.208	-60.321	79.443	78.559	24.127	-1.2167	-5.9258	0.74784	-2.6274	30.875	-5.4198
128.42	-2.9661	56.754	-5.9886	0.76689	-2.628	-0.015223	0.013434	0.00012148	0.66022	-1.3176	3130.0	23.842	-1.2102	83.207	-60.327	79.443	78.559	24.127	-1.2167	-5.9258	0.74784	-2.6274	30.875	-5.4198
128.42	-2.9655	56.754	-5.9887	0.76695	-2.628	-0.01492	0.01322	0.00042571	0.66022	-1.3176	3129.3	23.842	-1.21	83.207	-60.333	79.444	78.559	24.127	-1.2167	-5.9258	0.74784	-2.6274	30.875	-5.4198
128.42	-2.965	56.753	-5.9887	0.76702	-2.628	-0.014607	0.012992	0.00072787	0.66022	-1.3176	3128.6	23.842	-1.2098	83.206	-60.34	79.444	78.559	24.127	-1.2167	-5.9258	0.74784	-2.6274	30.875	-5.4198
128.42	-2.9644	56.753	-5.9888	0.76708	-2.628	-0.014284	0.01275	0.0010277	0.66022	-1.3176	3127.9	23.842	-1.2095	83.205	-60.347	79.444	78.559	24.127	-1.2167	-5.9258	0.74784	-2.6274	30.875	-5.4198
128.42	-2.9639	56.752	-5.9889	0.76715	-2.628	-0.013953	0.012494	0.0013248	0.66022	-1.3176	3127.2	23.842	-1.2093	83.205	-60.354	79.445	78.559	24.127	-1.2167	-5.9258	0.74784	-2.6274	30.875	-5.4198
128.42	-2.9633	56.752	-5.9889	0.76721	-2.628	-0.013613	0.012224	0.0016189	0.66022	-1.3176	3126.5	23.842	-1.2091	83.204	-60.362	79.445	78.559	24.127	-1.2167	-5.9258	0.74784	-2.6274	30.875	-5.4198
128.42	-2.9627	56.751	-5.989	0.76727	-2.628	-0.013265	0.011941	0.0019097	0.66022	-1.3176	3125.8	23.842	-1.2089	83.204	-60.37	79.445	78.559	24.127	-1.2167	-5.9258	0.74784	-2.6274	30.875	-5.4198
128.42	-2.9622	56.751	-5.9891	0.76733	-2.628	-0.012909	0.011646	0.002197	0.66022	-1.3176	3125.1	23.842	-1.2087	83.203	-60.378	79.446	78.559	24.127	-1.2167	-5.9258	0.74784	-2.6274	30.875	-5.4198
128.42	-2.9616	56.751	-5.9891	0.76739	-2.628	-0.012545	0.011337	0.0024803	0.66022	-1.3176	3124.4	23.842	-1.2084	83.203	-60.386	79.446	78.559	24.127	-1.2167	-5.9258	0.74784	-2.6274	30.875	-5.4198
128.42	-2.961	56.75	-5.9892	0.76744	-2.628	-0.012174	0.011017	0.0027596	0.66022	-1.3176	3123.7	23.842	-1.2082	83.202	-60.395	79.446	78.559	24.127	-1.2167	-5.9258	0.74784	-2.6274	30.875	-5.4198
128.42	-2.9605	56.75	-5.9893	0.7675	-2.628	-0.011797	0.010684	0.0030343	0.66022	-1.3176	3123.0	23.842	-1.208	83.202	-60.404	79.447	78.559	24.127	-1.2167	-5.9258	0.74784	-2.6274	30.875	-5.4198
128.42	-2.9599	56.75	-5.9893	0.76755	-2.628	-0.011413	0.01034	0.0033043	0.66022	-1.3176	3122.3	23.842	-1.2078	83.201	-60.413	79.447	78.559	24.127	-1.2167	-5.9258	0.74784	-2.6274	30.875	-5.4198
128.41	-2.9594	56.749	-5.9894	0.7676	-2.6279	-0.011023	0.0099846	0.0035694	0.66022	-1.3176	3121.6	23.842	-1.2075	83.201	-60.423	79.447	78.559	24.127	-1.2167	-5.9258	0.74784	-2.6274	30.875	-5.4198
128.41	-2.9588	56.749	-5.9894	0.76765	-2.6279	-0.010628	0.0096186	0.0038291	0.66022	-1.3176	3120.9	23.842	-1.2073	83.2	-60.433	79.447	78.559	24.127	-1.2167	-5.9258	0.74784	-2.6274	30.875	-5.4198
128.41	-2.9582	56.749	-5.9895	0.7677	-2.6279	-0.010228	0.0092421	0.0040833	0.66022	-1.3176	3120.2	23.842	-1.2071	83.2	-60.443	79.448	78.559	24.127	-1.2167	-5.9258	0.74784	-2.6274	30.875	-5.4198
128.41	-2.9577	56.748	-5.9895	0.76774	-2.6279	-0.0098227	0.0088557	0.0043317	0.66022	-1.3176	3119.5	23.842	-1.2069	83.199	-60.453	79.448	78.559	24.127	-1.2167	-5.9258	0.74784	-2.6274	30.875	-5.4198
128.41	-2.9571	56.748	-5.9896	0.76778	-2.6279	-0.0094133	0.0084596	0.004574	0.66022	-1.3176	3118.8	23.842	-1.2067	83.198	-60.463	79.448	78.559	24.127	-1.2167	-5.9258	0.74784	-2.6274	30.875	-5.4198
128.41	-2.9565	56.748	-5.9896	0.76783	-2.6278	-0.0090001	0.0080545	0.0048101	0.66022	-1.3176	3118.1	23.842	-1.2064	83.198	-60.474	79.449	78.559	24.127	-1.2167	-5.9258	0.74784	-2.6274	30.875	-5.4198
128.41	-2.956	56.748	-5.9897	0.76786	-2.6278	-0.0085834	0.0076406	0.0050396	0.66022	-1.3176	3117.4	23.842	-1.2062	83.197	-60.485	79.449	78.559	24.127	-1.2167	-5.9258	0.74784	-2.6274	30.875	-5.4198
128.41	-2.9554	56.748	-5.9897	0.7679	-2.6278	-0.0081637	0.0072185	0.0052623	0.66022	-1.3176	3116.8	23.842	-1.206	83.197	-60.496	79.449	78.559	24.127	-1.2167	-5.9258	0.74784	-2.6274	30.875	-5.4198
128.41	-2.9549	56.747	-5.9897	0.76794	-2.6278	-0.0077415	0.0067886	0.005478	0.66022	-1.3176	3116.1	23.842	-1.2058	83.196	-60.507	79.45	78.559	24.127	-1.2167	-5.9258	0.74784	-2.6274	30.875	-5.4198
128.41	-2.9543	56.747	-5.9898	0.76797	-2.6277	-0.0073172	0.0063513	0.0056865	0.66022	-1.3176	3115.4	23.842	-1.2056	83.196	-60.519	79.45	78.559	24.127	-1.2167	-5.9258	0.74784	-2.6274	30.875	-5.4198
128.41	-2.9538	56.747	-5.9898	0.768	-2.6277	-0.0068912	0.0059073	0.0058876	0.66022	-1.3176	3114.7	23.842	-1.2054	83.195	-60.53	79.45	78.559	24.127	-1.2167	-5.9258	0.74784	-2.6274	30.875	-5.4198
128.4	-2.9532	56.747	-5.9899	0.76803	-2.6277	-0.006464	0.0054568	0.006081	0.66022	-1.3176	3114.0	23.842	-1.2051	83.195	-60.542	79.451	78.559	24.127	-1.2167	-5.9258	0.74784	-2.6274	30.875	-5.4198
128.4	-2.9527	56.747	-5.9899	0.76805	-2.6276	-0.0060359	0.0050004	0.0062665	0.66022	-1.3176	3113.3	23.843	-1.2049	83.194	-60.554	79.451	78.559	24.127	-1.2167	-5.9258	0.74784	-2.6274	30.875	-5.4198
128.4	-2.9522	56.747	-5.9899	0.76808	-2.6276	-0.0056076	0.0045387	0.0064441	0.66022	-1.3176	3112.6	23.843	-1.2047	83.194	-60.565	79.451	78.559	24.127	-1.2167	-5.9258	0.74784	-2.6274	30.875	-5.4198
128.4	-2.9516	56.747	-5.9899	0.7681	-2.6276	-0.0051794	0.0040721	0.0066134	0.66022	-1.3176	3111.9	23.843	-1.2045	83.193	-60.577	79.452	78.559	24.127	-1.2167	-5.9258	0.74784	-2.6274	30.875	-5.4198
128.4	-2.9511	56.747	-5.99	0.76812	-2.6275	-0.0047517	0.0036011	0.0067744	0.66022	-1.3176	3111.2	23.843	-1.2043	83.193	-60.59	79.452	78.559	24.127	-1.2167	-5.9258	0.74784	-2.6274	30.875	-5.4198
128.4	-2.9506	56.747	-5.99	0.76814	-2.6275	-0.0043251	0.0031263	0.0069268	0.66022	-1.3176	3110.5	23.843	-1.2041	83.192	-60.602	79.452	78.559	24.127	-1.2167	-5.9258	0.74784	-2.6274	30.875	-5.4198
128.4	-2.9501	56.747	-5.99	0.76815	-2.6275	-0.0038999	0.0026481	0.0070705	0.66022	-1.3176	3109.8	23.843	-1.2039	83.192	-60.614	79.453	78.559	24.127	-1.2167	-5.9258	0.74784	-2.6274	30.875	-5.4198
128.4	-2.9496	56.747	-5.99	0.76816	-2.6274	-0.0034766	0.0021671	0.0072054	0.66022	-1.3176	3109.1	23.843	-1.2037	83.191	-60.626	79.453	78.559	24.127	-1.2167	-5.9258	0.74784	-2.6274	30.875	-5.4198
128.4	-2.9491	56.747	-5.99	0.76817	-2.6274	-0.0030557	0.0016838	0.0073313	0.66022	-1.3176	3108.4	23.844	-1.2035	83.191	-60.639	79.453	78.559	24.127	-1.2167	-5.9258	0.74784	-2.6274	30.875	-5.4198
128.4	-2.9486	56.747	-5.9901	0.76818	-2.6274	-0.0026376	0.0011988	0.007448	0.66022	-1.3176	3107.7	23.844	-1.2033	83.19	-60.651	79.454	78.559	24.127	-1.2167	-5.9258	0.74784	-2.6274	30.875	-5.4198
128.4	-2.9481	56.747	-5.9901	0.76818	-2.6273	-0.0022227	0.00071248	0.0075556	0.66022	-1.3176	3107.0	23.844	-1.2031	83.189	-60.663	79.454	78.559	24.127	-1.2167	-5.9258	0.74784	-2.6274	30.875	-5.4198
128.39	-2.9476	56.747	-5.9901	0.76819	-2.6273	-0.0018115	0.00022549	0.0076538	0.66022	-1.3176	3106.3	23.844	-1.2029	83.189	-60.676	79.454	78.559	24.127	-1.2167	-5.9258	0.74784	-2.6274	30.875	-5.4198
128.39	-2.9471	56.747	-5.9901	0.76819	-2.6272	-0.0014044	-0.00026167	0.0077426	0.66022	-1.3176	3105.6	23.844	-1.2027	83.188	-60.688	79.455	78.559	24.127	-1.2167	-5.9258	0.74784	-2.6274	30.875	-5.4198
128.39	-2.9466	56.747	-5.9901	0.76818	-2.6272	-0.0010018	-0.00074846	0.0078219	0.66022	-1.3176	3104.9	23.844	-1.2025	83.188	-60.7	79.455	78.559	24.127	-1.2167	-5.9258	0.74784	-2.6274	30.875	-5.4198
128.39	-2.9462	56.747	-5.9901	0.76818	-2.6272	-0.00060422	-0.0012344	0.0078916	0.66022	-1.3176	3104.2	23.845	-1.2024	83.187	-60.712	79.455	78.559	24.127	-1.2167	-5.9258	0.74784	-2.6274	30.875	-5.4198
128.39	-2.9457	56.747	-5.9901	0.76817	-2.6271	-0.00021199	-0.0017188	0.0079516	0.66022	-1.3176	3103.5	23.845	-1.2022	83.187	-60.725	79.456	78.559	24.127	-1.2167	-5.9258	0.74784	-2.6274	30.875	-5.4198
128.39	-2.9452	56.747	-5.9901	0.76816	-2.6271	0.00017445	-0.0022013	0.0080019	0.66022	-1.3176	3102.8	23.845	-1.202	83.186	-60.737	79.456	78.559	24.127	-1.2167	-5.9258	0.74784	-2.6274	30.875	-5.4198
128.39	-2.9448	56.747	-5.9901	0.76815	-2.627	0.00055469	-0.0026814	0.0080425	0.66022	-1.3176	3102.1	23.845	-1.2018	83.186	-60.749	79.456	78.559	24.127	-1.2167	-5.9258	0.74784	-2.6274	30.875	-5.4198
128.39	-2.9444	56.747	-5.9901	0.76814	-2.627	0.00092832	-0.0031584	0.0080732	0.66022	-1.3176	3101.4	23.845	-1.2017	83.185	-60.761	79.457	78.559	24.127	-1.2167	-5.9258	0.74784	-2.6274	30.875	-5.4198
128.39	-2.9439	56.747	-5.9901	0.76812	-2.627	0.0012949	-0.0036318	0.0080942	0.66022	-1.3176	3100.7	23.846	-1.2015	83.185	-60.772	79.457	78.559	24.127	-1.2167	-5.9258	0.74784	-2.6274	30.875	-5.4198
128.39	-2.9435	56.747	-5.9901	0.7681	-2.6269	0.0016542	-0.0041012	0.0081053	0.66022	-1.3176	3100.0	23.846	-1.2013	83.184	-60.784	79.457	78.559	24.127	-1.2167	-5.9258	0.74784	-2.6274	30.875	-5.4198
128.38	-2.9431	56.748	-5.9901	0.76808	-2.6269	0.0020057	-0.004566	0.0081065	0.66022	-1.3176	3099.3	23.846	-1.2012	83.184	-60.796	79.458	78.559	24.127	-1.2167	-5.9258	0.74784	-2.6274	30.875	-5.4198
128.38	-2.9427	56.748	-5.9901	0.76805	-2.6268	0.002349	-0.0050258	0.0080979	0.66022	-1.3176	3098.6	23.846	-1.201	83.183	-60.807	79.458	78.559	24.127	-1.2167	-5.9258	0.74784	-2.6274	30.875	-5.4198
128.38	-2.9423	56.748	-5.99	0.76803	-2.6268	0.0026838	-0.00548	0.0080795	0.66022	-1.3176	3097.9	23.846	-1.2008	83.183	-60.818	79.458	78.559	24.127	-1.2167	-5.9258	0.74784	-2.6274	30.875	-5.4198
128.38	-2.9419	56.748	-5.99	0.768	-2.6268	0.0030098	-0.005928	0.0080513	0.66022	-1.3176	3097.2	23.847	-1.2007	83.182	-60.829	79.459	78.559	24.127	-1.2167	-5.9258	0.74784	-2.6274	30.875	-5.4198
128.38	-2.9415	56.748	-5.99	0.76797	-2.6267	0.0033265	-0.0063695	0.0080134	0.66022	-1.3176	3096.5	23.847	-1.2005	83.182	-60.84	79.459	78.559	24.127	-1.2167	-5.9258	0.74784	-2.6274	30.875	-5.4198
128.38	-2.9412	56.748	-5.99	0.76793	-2.6267	0.0036338	-0.006804	0.0079657	0.66022	-1.3176	3095.8	23.847	-1.2004	83.181	-60.851	79.459	78.559	24.127	-1.2167	-5.9258	0.74784	-2.6274	30.875	-5.4198
128.38	-2.9408	56.748	-5.99	0.7679	-2.6266	0.0039311	-0.0072309	0.0079084	0.66022	-1.3176	3095.1	23.847	-1.2003	83.181	-60.861	79.46	78.559	24.127	-1.2167	-5.9258	0.74784	-2.6274	30.875	-5.4198
128.38	-2.9404	56.748	-5.99	0.76786	-2.6266	0.0042183	-0.0076498	0.0078415	0.66022	-1.3176	3094.4	23.848	-1.2001	83.18	-60.872	79.46	78.559	24.127	-1.2167	-5.9258	0.74784	-2.6274	30.875	-5.4198
128.38	-2.9401	56.749	-5.9899	0.76782	-2.6266	0.0044949	-0.0080602	0.0077651	0.66022	-1.3176	3093.7	23.848	-1.2	83.18	-60.882	79.46	78.559	24.127	-1.2167	-5.9258	0.74784	-2.6274	30.875	-5.4198
128.38	-2.9398	56.749	-5.9899	0.76778	-2.6265	0.0047608	-0.0084618	0.0076794	0.66022	-1.3176	3093.0	23.848	-1.1999	83.179	-60.891	79.461	78.559	24.127	-1.2167	-5.9258	0.74784	-2.6274	30.875	-5.4198
128.37	-2.9394	56.749	-5.9899	0.76774	-2.6265	0.0050156	-0.0088539	0.0075843	0.66022	-1.3176	3092.3	23.848	-1.1997	83.178	-60.901	79.461	78.559	24.127	-1.2167	-5.9258	0.74784	-2.6274	30.875	-5.4198
128.37	-2.9391	56.749	-5.9899	0.76769	-2.6264	0.0052591	-0.0092364	0.00748	0.66022	-1.3176	3091.6	23.848	-1.1996	83.178	-60.91	79.461	78.559	24.127	-1.2167	-5.9258	0.74784	-2.6274	30.875	-5.4198
128.37	-2.9388	56.749	-5.9898	0.76765	-2.6264	0.005491	-0.0096086	0.0073667	0.66022	-1.3176	3090.9	23.849	-1.1995	83.177	-60.919	79.462	78.559	24.127	-1.2167	-5.9258	0.74784	-2.6274	30.875	-5.4198
128.37	-2.9385	56.749	-5.9898	0.7676	-2.6264	0.0057111	-0.0099702	0.0072444	0.66022	-1.3176	3090.2	23.849	-1.1994	83.177	-60.928	79.462	78.559	24.127	-1.2167	-5.9258	0.74784	-2.6274	30.875	-5.4198
128.37	-2.9382	56.749	-5.9898	0.76755	-2.6263	0.0059191	-0.010321	0.0071133	0.66022	-1.3176	3089.5	23.849	-1.1993	83.176	-60.936	79.462	78.559	24.127	-1.2167	-5.9258	0.74784	-2.6274	30.875	-5.4198
128.37	-2.938	56.749	-5.9898	0.76749	-2.6263	0.0061148	-0.01066	0.0069736	0.66022	-1.3176	3088.8	23.849	-1.1992	83.176	-60.944	79.463	78.559	24.127	-1.2167	-5.9258	0.74784	-2.6274	30.875	-5.4198
128.37	-2.9377	56.749	-5.9897	0.76744	-2.6263	0.006298	-0.010988	0.0068254	0.66022	-1.3176	3088.1	23.849	-1.1991	83.175	-60.952	79.463	78.559	24.127	-1.2167	-5.9258	0.74784	-2.6274	30.875	-5.4198
128.37	-2.9374	56.75	-5.9897	0.76738	-2.6262	0.0064686	-0.011303	0.0066689	0.66022	-1.3176	3087.4	23.85	-1.199	83.175	-60.959	79.463	78.559	24.127	-1.2167	-5.9258	0.74784	-2.6274	30.875	-5.4198
128.37	-2.9372	56.75	-5.9897	0.76733	-2.6262	0.0066262	-0.011606	0.0065043	0.66022	-1.3176	3086.7	23.85	-1.1989	83.174	-60.966	79.464	78.559	24.127	-1.2167	-5.9258	0.74784	-2.6274	30.875	-5.4198
128.37	-2.9369	56.75	-5.9896	0.76727	-2.6262	0.0067709	-0.011896	0.0063317	0.66022	-1.3176	3086.0	23.85	-1.1988	83.174	-60.973	79.464	78.559	24.127	-1.2167	-5.9258	0.74784	-2.6274	30.875	-5.4198
128.36	-2.9367	56.75	-5.9896	0.76721	-2.6261	0.0069024	-0.012174	0.0061514	0.66022	-1.3176	3085.3	23.85	-1.1987	83.173	-60.979	79.464	78.559	24.127	-1.2167	-5.9258	0.74784	-2.6274	30.875	-5.4198
128.36	-2.9365	56.75	-5.9896	0.76715	-2.6261	0.0070206	-0.012438	0.0059635	0.66022	-1.3176	3084.6	23.85	-1.1986	83.173	-60.985	79.465	78.559	24.127	-1.2167	-5.9258	0.74784	-2.6274	30.875	-5.4198
128.36	-2.9362	56.75	-5.9895	0.76708	-2.6261	0.0071253	-0.012688	0.0057683	0.66022	-1.3176	3083.9	23.851	-1.1985	83.172	-60.99	79.465	78.559	24.127	-1.2167	-5.9258	0.74784	-2.6274	30.875	-5.4198
128.36	-2.936	56.75	-5.9895	0.76702	-2.6261	0.0072166	-0.012924	0.005566	0.66022	-1.3176	3083.2	23.851	-1.1984	83.172	-60.996	79.465	78.559	24.127	-1.2167	-5.9258	0.74784	-2.6274	30.875	-5.4198
128.36	-2.9358	56.75	-5.9894	0.76695	-2.626	0.0072942	-0.013146	0.0053569	0.66022	-1.3176	3082.5	23.851	-1.1984	83.171	-61.0	79.466	78.559	24.127	-1.2167	-5.9258	0.74784	-2.6274	30.875	-5.4198
128.36	-2.9356	56.75	-5.9894	0.76689	-2.626	0.0073581	-0.013354	0.0051411	0.66022	-1.3176	3081.8	23.851	-1.1983	83.171	-61.005	79.466	78.559	24.127	-1.2167	-5.9258	0.74784	-2.6274	30.875	-5.4198
128.36	-2.9354	56.75	-5.9894	0.76682	-2.626	0.0074083	-0.013547	0.0049189	0.66022	-1.3176	3081.1	23.851	-1.1982	83.17	-61.009	79.466	78.559	24.127	-1.2167	-5.9258	0.74784	-2.6274	30.875	-5.4198
128.36	-2.9353	56.75	-5.9893	0.76675	-2.6259	0.0074447	-0.013726	0.0046906	0.66022	-1.3176	3080.4	23.851	-1.1982	83.17	-61.013	79.467	78.559	24.127	-1.2167	-5.9258	0.74784	-2.6274	30.875	-5.4198
128.36	-2.9351	56.75	-5.9893	0.76668	-2.6259	0.0074673	-0.013889	0.0044564	0.66022	-1.3176	3079.7	23.851	-1.1981	83.169	-61.016	79.467	78.559	24.127	-1.2167	-5.9258	0.74784	-2.6274	30.875	-5.4198
128.36	-2.9349	56.75	-5.9893	0.76661	-2.6259	0.007476	-0.014038	0.0042166	0.66022	-1.3176	3079.0	23.852	-1.198	83.169	-61.019	79.467	78.559	24.127	-1.2167	-5.9258	0.74784	-2.6274	30.875	-5.4198
128.35	-2.9348	56.75	-5.9892	0.76654	-2.6259	0.007471	-0.014171	0.0039715	0.66022	-1.3176	3078.3	23.852	-1.198	83.168	-61.021	79.467	78.559	24.127	-1.2167	-5.9258	0.74784	-2.6274	30.875	-5.4198
128.35	-2.9346	56.75	-5.9892	0.76647	-2.6259	0.0074521	-0.014288	0.0037214	0.66022	-1.3176	3077.6	23.852	-1.1979	83.168	-61.023	79.468	78.559	24.127	-1.2167	-5.9258	0.74784	-2.6274	30.875	-5.4198
128.35	-2.9345	56.75	-5.9891	0.7664	-2.6258	0.0074195	-0.014391	0.0034664	0.66022	-1.3176	3076.9	23.852	-1.1979	83.167	-61.024	79.468	78.559	24.127	-1.2167	-5.9258	0.74784	-2.6274	30.875	-5.4198
128.35	-2.9344	56.749	-5.9891	0.76633	-2.6258	0.0073731	-0.014477	0.003207	0.66022	-1.3176	3076.2	23.852	-1.1978	83.166	-61.026	79.468	78.559	24.127	-1.2167	-5.9258	0.74784	-2.6274	30.875	-5.4198
128.35	-2.9342	56.749	-5.9891	0.76626	-2.6258	0.0073131	-0.014548	0.0029434	0.66022	-1.3176	3075.5	23.852	-1.1978	83.166	-61.026	79.469	78.559	24.127	-1.2167	-5.9258	0.74784	-2.6274	30.875	-5.4198
128.35	-2.9341	56.749	-5.989	0.76618	-2.6258	0.0072395	-0.014603	0.0026759	0.66022	-1.3176	3074.8	23.852	-1.1977	83.165	-61.027	79.469	78.559	24.127	-1.2167	-5.9258	0.74784	-2.6274	30.875	-5.4198
128.35	-2.934	56.749	-5.989	0.76611	-2.6258	0.0071525	-0.014643	0.0024048	0.66022	-1.3176	3074.1	23.852	-1.1977	83.165	-61.027	79.469	78.559	24.127	-1.2167	-5.9258	0.74784	-2.6274	30.875	-5.4198
128.35	-2.9339	56.749	-5.989	0.76604	-2.6258	0.007052	-0.014666	0.0021305	0.66022	-1.3176	3073.4	23.852	-1.1977	83.164	-61.026	79.47	78.559	24.127	-1.2167	-5.9258	0.74784	-2.6274	30.875	-5.4198
128.35	-2.9338	56.749	-5.9889	0.76596	-2.6258	0.0069384	-0.014674	0.0018532	0.66022	-1.3176	3072.7	23.853	-1.1976	83.164	-61.025	79.47	78.559	24.127	-1.2167	-5.9258	0.74784	-2.6274	30.875	-5.4198
128.35	-2.9337	56.748	-5.9889	0.76589	-2.6258	0.0068117	-0.014666	0.0015732	0.66022	-1.3176	3072.0	23.853	-1.1976	83.163	-61.024	79.47	78.559	24.127	-1.2167	-5.9258	0.74784	-2.6274	30.875	-5.4198
128.35	-2.9336	56.748	-5.9889	0.76582	-2.6258	0.0066721	-0.014643	0.001291	0.66022	-1.3176	3071.3	23.853	-1.1976	83.163	-61.022	79.471	78.559	24.127	-1.2167	-5.9258	0.74784	-2.6274	30.875	-5.4198
128.34	-2.9335	56.748	-5.9888	0.76574	-2.6257	0.0065197	-0.014603	0.0010067	0.66022	-1.3176	3070.6	23.853	-1.1975	83.162	-61.02	79.471	78.559	24.127	-1.2167	-5.9258	0.74784	-2.6274	30.875	-5.4198
128.34	-2.9334	56.748	-5.9888	0.76567	-2.6257	0.0063547	-0.014549	0.00072068	0.66022	-1.3176	3069.9	23.853	-1.1975	83.162	-61.017	79.471	78.559	24.127	-1.2167	-5.9258	0.74784	-2.6274	30.875	-5.4198
128.34	-2.9333	56.747	-5.9888	0.7656	-2.6257	0.0061774	-0.014478	0.00043333	0.66022	-1.3176	3069.2	23.853	-1.1975	83.161	-61.014	79.472	78.559	24.127	-1.2167	-5.9258	0.74784	-2.6274	30.875	-5.4198
128.34	-2.9332	56.747	-5.9887	0.76553	-2.6257	0.0059879	-0.014392	0.00014494	0.66022	-1.3176	3068.5	23.853	-1.1975	83.161	-61.011	79.472	78.559	24.127	-1.2167	-5.9258	0.74784	-2.6274	30.875	-5.4198
128.34	-2.9332	56.747	-5.9887	0.76545	-2.6257	0.0057865	-0.014291	-0.00014417	0.66022	-1.3176	3067.8	23.853	-1.1974	83.16	-61.007	79.472	78.559	24.127	-1.2167	-5.9258	0.74784	-2.6274	30.875	-5.4198
128.34	-2.9331	56.746	-5.9887	0.76538	-2.6257	0.0055735	-0.014175	-0.00043367	0.66022	-1.3176	3067.1	23.853	-1.1974	83.16	-61.003	79.473	78.559	24.127	-1.2167	-5.9258	0.74784	-2.6274	30.875	-5.4198
128.34	-2.933	56.746	-5.9887	0.76531	-2.6257	0.005349	-0.014044	-0.00072323	0.66022	-1.3176	3066.4	23.853	-1.1974	83.159	-60.999	79.473	78.559	24.127	-1.2167	-5.9258	0.74784	-2.6274	30.875	-5.4198
128.34	-2.933	56.746	-5.9886	0.76524	-2.6257	0.0051134	-0.013898	-0.0010125	0.66022	-1.3176	3065.7	23.853	-1.1974	83.159	-60.994	79.473	78.559	24.127	-1.2167	-5.9258	0.74784	-2.6274	30.875	-5.4198
128.34	-2.9329	56.745	-5.9886	0.76517	-2.6258	0.0048669	-0.013737	-0.0013012	0.66022	-1.3176	3065.0	23.853	-1.1974	83.158	-60.989	79.474	78.559	24.127	-1.2167	-5.9258	0.74784	-2.6274	30.875	-5.4198
128.34	-2.9328	56.745	-5.9886	0.7651	-2.6258	0.0046099	-0.013562	-0.001589	0.66022	-1.3176	3064.3	23.853	-1.1973	83.157	-60.983	79.474	78.559	24.127	-1.2167	-5.9258	0.74784	-2.6274	30.875	-5.4198
128.34	-2.9328	56.744	-5.9886	0.76504	-2.6258	0.0043426	-0.013373	-0.0018756	0.66022	-1.3176	3063.6	23.853	-1.1973	83.157	-60.977	79.474	78.559	24.127	-1.2167	-5.9258	0.74784	-2.6274	30.875	-5.4198
128.34	-2.9327	56.744	-5.9885	0.76497	-2.6258	0.0040653	-0.01317	-0.0021606	0.66022	-1.3176	3062.9	23.853	-1.1973	83.156	-60.971	79.475	78.559	24.127	-1.2167	-5.9258	0.74784	-2.6274	30.875	-5.4198
128.33	-2.9326	56.743	-5.9885	0.76491	-2.6258	0.0037785	-0.012953	-0.0024437	0.66022	-1.3176	3062.2	23.853	-1.1973	83.156	-60.965	79.475	78.559	24.127	-1.2167	-5.9258	0.74784	-2.6274	30.875	-5.4198
128.33	-2.9326	56.743	-5.9885	0.76484	-2.6258	0.0034824	-0.012723	-0.0027246	0.66022	-1.3176	3061.5	23.853	-1.1973	83.155	-60.958	79.475	78.559	24.127	-1.2167	-5.9258	0.74784	-2.6274	30.875	-5.4198
128.33	-2.9325	56.742	-5.9885	0.76478	-2.6258	0.0031773	-0.01248	-0.003003	0.66022	-1.3176	3060.8	23.852	-1.1973	83.155	-60.951	79.476	78.559	24.127	-1.2167	-5.9258	0.74784	-2.6274	30.875	-5.4198
128.33	-2.9325	56.742	-5.9885	0.76472	-2.6258	0.0028637	-0.012224	-0.0032786	0.66022	-1.3176	3060.1	23.852	-1.1972	83.154	-60.943	79.476	78.559	24.127	-1.2167	-5.9258	0.74784	-2.6274	30.875	-5.4198
128.33	-2.9324	56.741	-5.9884	0.76466	-2.6258	0.0025419	-0.011956	-0.0035511	0.66022	-1.3176	3059.4	23.852	-1.1972	83.154	-60.935	79.476	78.559	24.127	-1.2167	-5.9258	0.74784	-2.6274	30.875	-5.4198
128.33	-2.9324	56.741	-5.9884	0.7646	-2.6259	0.0022123	-0.011675	-0.0038201	0.66022	-1.3176	3058.7	23.852	-1.1972	83.153	-60.927	79.477	78.559	24.127	-1.2167	-5.9258	0.74784	-2.6274	30.875	-5.4198
128.33	-2.9323	56.74	-5.9884	0.76454	-2.6259	0.0018753	-0.011383	-0.0040855	0.66022	-1.3176	3058.0	23.852	-1.1972	83.153	-60.919	79.477	78.559	24.127	-1.2167	-5.9258	0.74784	-2.6274	30.875	-5.4198
128.33	-2.9322	56.739	-5.9884	0.76448	-2.6259	0.0015312	-0.011079	-0.0043467	0.66022	-1.3176	3057.3	23.852	-1.1972	83.152	-60.91	79.477	78.559	24.127	-1.2167	-5.9258	0.74784	-2.6274	30.875	-5.4198
128.33	-2.9322	56.739	-5.9884	0.76443	-2.6259	0.0011806	-0.010764	-0.0046037	0.66022	-1.3176	3056.6	23.852	-1.1972	83.152	-60.901	79.477	78.559	24.127	-1.2167	-5.9258	0.74784	-2.6274	30.875	-5.4198
128.33	-2.9321	56.738	-5.9884	0.76438	-2.626	0.00082368	-0.010438	-0.0048561	0.66022	-1.3176	3055.9	23.852	-1.1971	83.151	-60.892	79.478	78.559	24.127	-1.2167	-5.9258	0.74784	-2.6274	30.875	-5.4198
128.33	-2.9321	56.737	-5.9884	0.76432	-2.626	0.000461	-0.010102	-0.0051036	0.66022	-1.3176	3055.2	23.852	-1.1971	83.15	-60.883	79.478	78.559	24.127	-1.2167	-5.9258	0.74784	-2.6274	30.875	-5.4198
128.33	-2.932	56.737	-5.9884	0.76427	-2.626	9.2953e-05	-0.0097566	-0.0053459	0.66022	-1.3176	3054.5	23.851	-1.1971	83.15	-60.874	79.478	78.559	24.127	-1.2167	-5.9258	0.74784	-2.6274	30.875	-5.4198
128.33	-2.9319	56.736	-5.9884	0.76423	-2.626	-0.00028003	-0.0094014	-0.0055829	0.66022	-1.3176	3053.8	23.851	-1.1971	83.149	-60.864	79.479	78.559	24.127	-1.2167	-5.9258	0.74784	-2.6274	30.875	-5.4198
128.33	-2.9318	56.735	-5.9884	0.76418	-2.6261	-0.00065752	-0.009037	-0.0058142	0.66022	-1.3176	3053.1	23.851	-1.1971	83.149	-60.854	79.479	78.559	24.127	-1.2167	-5.9258	0.74784	-2.6274	30.875	-5.4198
128.33	-2.9318	56.734	-5.9884	0.76414	-2.6261	-0.0010391	-0.0086641	-0.0060395	0.66022	-1.3176	3052.5	23.851	-1.197	83.148	-60.844	79.479	78.559	24.127	-1.2167	-5.9258	0.74784	-2.6274	30.875	-5.4198
128.32	-2.9317	56.734	-5.9884	0.76409	-2.6261	-0.0014243	-0.008283	-0.0062587	0.66022	-1.3176	3051.8	23.851	-1.197	83.148	-60.834	79.48	78.559	24.127	-1.2167	-5.9258	0.74784	-2.6274	30.875	-5.4198
128.32	-2.9316	56.733	-5.9884	0.76405	-2.6262	-0.0018126	-0.0078941	-0.0064715	0.66022	-1.3176	3051.1	23.851	-1.197	83.147	-60.823	79.48	78.559	24.127	-1.2167	-5.9258	0.74784	-2.6274	30.875	-5.4198
128.32	-2.9315	56.732	-5.9884	0.76402	-2.6262	-0.0022037	-0.007498	-0.0066776	0.66022	-1.3176	3050.4	23.85	-1.197	83.147	-60.813	79.48	78.559	24.127	-1.2167	-5.9258	0.74784	-2.6274	30.875	-5.4198
128.32	-2.9314	56.731	-5.9884	0.76398	-2.6262	-0.0025971	-0.0070951	-0.0068769	0.66022	-1.3176	3049.7	23.85	-1.1969	83.146	-60.802	79.481	78.559	24.127	-1.2167	-5.9258	0.74784	-2.6274	30.875	-5.4198
128.32	-2.9313	56.73	-5.9885	0.76394	-2.6263	-0.0029923	-0.0066859	-0.0070691	0.66022	-1.3176	3049.0	23.85	-1.1969	83.146	-60.792	79.481	78.559	24.127	-1.2167	-5.9258	0.74784	-2.6274	30.875	-5.4198
128.32	-2.9312	56.73	-5.9885	0.76391	-2.6263	-0.0033888	-0.0062708	-0.0072541	0.66022	-1.3176	3048.3	23.85	-1.1969	83.145	-60.781	79.481	78.559	24.127	-1.2167	-5.9258	0.74784	-2.6274	30.875	-5.4198
128.32	-2.9311	56.729	-5.9885	0.76388	-2.6263	-0.0037863	-0.0058503	-0.0074316	0.66022	-1.3176	3047.6	23.85	-1.1968	83.145	-60.77	79.482	78.559	24.127	-1.2167	-5.9258	0.74784	-2.6274	30.875	-5.4198
128.32	-2.931	56.728	-5.9885	0.76385	-2.6264	-0.0041842	-0.0054249	-0.0076014	0.66022	-1.3176	3046.9	23.849	-1.1968	83.144	-60.759	79.482	78.559	24.127	-1.2167	-5.9258	0.74784	-2.6274	30.875	-5.4198
128.32	-2.9309	56.727	-5.9885	0.76383	-2.6264	-0.0045822	-0.0049952	-0.0077634	0.66022	-1.3176	3046.2	23.849	-1.1968	83.143	-60.748	79.482	78.559	24.127	-1.2167	-5.9258	0.74784	-2.6274	30.875	-5.4198
128.32	-2.9308	56.726	-5.9886	0.7638	-2.6264	-0.0049797	-0.0045616	-0.0079174	0.66022	-1.3176	3045.5	23.849	-1.1967	83.143	-60.737	79.482	78.559	24.127	-1.2167	-5.9258	0.74784	-2.6274	30.875	-5.4198
128.32	-2.9307	56.725	-5.9886	0.76378	-2.6265	-0.0053762	-0.0041245	-0.0080633	0.66022	-1.3176	3044.8	23.849	-1.1967	83.142	-60.726	79.483	78.559	24.127	-1.2167	-5.9258	0.74784	-2.6274	30.875	-5.4198
128.32	-2.9305	56.724	-5.9886	0.76376	-2.6265	-0.0057715	-0.0036846	-0.0082008	0.66022	-1.3176	3044.1	23.848	-1.1966	83.142	-60.714	79.483	78.559	24.127	-1.2167	-5.9258	0.74784	-2.6274	30.875	-5.4198
128.32	-2.9304	56.723	-5.9886	0.76375	-2.6266	-0.0061649	-0.0032423	-0.0083299	0.66022	-1.3176	3043.4	23.848	-1.1966	83.141	-60.703	79.483	78.559	24.127	-1.2167	-5.9258	0.74784	-2.6274	30.875	-5.4198
128.32	-2.9303	56.722	-5.9887	0.76373	-2.6266	-0.0065561	-0.0027981	-0.0084504	0.66022	-1.3176	3042.7	23.848	-1.1965	83.141	-60.692	79.484	78.559	24.127	-1.2167	-5.9258	0.74784	-2.6274	30.875	-5.4198
128.32	-2.9301	56.721	-5.9887	0.76372	-2.6266	-0.0069446	-0.0023525	-0.0085623	0.66022	-1.3176	3042.0	23.848	-1.1965	83.14	-60.681	79.484	78.559	24.127	-1.2167	-5.9258	0.74784	-2.6274	30.875	-5.4198
128.32	-2.9299	56.72	-5.9887	0.76371	-2.6267	-0.00733	-0.001906	-0.0086653	0.66022	-1.3176	3041.3	23.847	-1.1964	83.14	-60.67	79.484	78.559	24.127	-1.2167	-5.9258	0.74784	-2.6274	30.875	-5.4198
128.31	-2.9298	56.719	-5.9888	0.7637	-2.6267	-0.0077118	-0.0014592	-0.0087595	0.66022	-1.3176	3040.6	23.847	-1.1964	83.139	-60.659	79.485	78.559	24.127	-1.2167	-5.9258	0.74784	-2.6274	30.875	-5.4198
128.31	-2.9296	56.718	-5.9888	0.76369	-2.6268	-0.0080896	-0.0010125	-0.0088446	0.66022	-1.3176	3039.9	23.847	-1.1963	83.138	-60.648	79.485	78.559	24.127	-1.2167	-5.9258	0.74784	-2.6274	30.875	-5.4198
128.31	-2.9294	56.717	-5.9889	0.76369	-2.6268	-0.008463	-0.00056642	-0.0089207	0.66022	-1.3176	3039.2	23.846	-1.1962	83.138	-60.637	79.485	78.559	24.127	-1.2167	-5.9258	0.74784	-2.6274	30.875	-5.4198
128.31	-2.9293	56.716	-5.9889	0.76369	-2.6269	-0.0088316	-0.00012147	-0.0089877	0.66022	-1.3176	3038.5	23.846	-1.1962	83.137	-60.626	79.485	78.559	24.127	-1.2167	-5.9258	0.74784	-2.6274	30.875	-5.4198
128.31	-2.9291	56.715	-5.989	0.76369	-2.6269	-0.009195	0.00032185	-0.0090455	0.66022	-1.3176	3037.8	23.846	-1.1961	83.137	-60.615	79.486	78.559	24.127	-1.2167	-5.9258	0.74784	-2.6274	30.875	-5.4198
128.31	-2.9289	56.714	-5.989	0.76369	-2.627	-0.0095528	0.00076306	-0.0090941	0.66022	-1.3176	3037.1	23.846	-1.196	83.136	-60.604	79.486	78.559	24.127	-1.2167	-5.9258	0.74784	-2.6274	30.875	-5.4198
128.31	-2.9287	56.713	-5.989	0.76369	-2.627	-0.0099045	0.0012017	-0.0091334	0.66022	-1.3176	3036.4	23.845	-1.196	83.136	-60.593	79.486	78.559	24.127	-1.2167	-5.9258	0.74784	-2.6274	30.875	-5.4198
128.31	-2.9284	56.712	-5.9891	0.7637	-2.6271	-0.01025	0.0016372	-0.0091635	0.66022	-1.3176	3035.7	23.845	-1.1959	83.135	-60.583	79.487	78.559	24.127	-1.2167	-5.9258	0.74784	-2.6274	30.875	-5.4198
128.31	-2.9282	56.711	-5.9891	0.76371	-2.6271	-0.010588	0.0020691	-0.0091842	0.66022	-1.3176	3035.0	23.845	-1.1958	83.135	-60.573	79.487	78.559	24.127	-1.2167	-5.9258	0.74784	-2.6274	30.875	-5.4198
128.31	-2.928	56.71	-5.9892	0.76372	-2.6271	-0.01092	0.002497	-0.0091957	0.66022	-1.3176	3034.3	23.844	-1.1957	83.134	-60.562	79.487	78.559	24.127	-1.2167	-5.9258	0.74784	-2.6274	30.875	-5.4198
128.31	-2.9278	56.709	-5.9893	0.76374	-2.6272	-0.011244	0.0029204	-0.0091979	0.66022	-1.3176	3033.6	23.844	-1.1956	83.133	-60.552	79.488	78.559	24.127	-1.2167	-5.9258	0.74784	-2.6274	30.875	-5.4198
128.31	-2.9275	56.708	-5.9893	0.76375	-2.6272	-0.01156	0.0033389	-0.0091908	0.66022	-1.3176	3032.9	23.844	-1.1955	83.133	-60.542	79.488	78.559	24.127	-1.2167	-5.9258	0.74784	-2.6274	30.875	-5.4198
128.31	-2.9273	56.707	-5.9894	0.76377	-2.6273	-0.011867	0.0037519	-0.0091745	0.66022	-1.3176	3032.2	23.844	-1.1954	83.132	-60.532	79.488	78.559	24.127	-1.2167	-5.9258	0.74784	-2.6274	30.875	-5.4198
128.31	-2.927	56.706	-5.9894	0.76379	-2.6273	-0.012167	0.004159	-0.009149	0.66022	-1.3176	3031.5	23.843	-1.1953	83.132	-60.523	79.488	78.559	24.127	-1.2167	-5.9258	0.74784	-2.6274	30.875	-5.4198
128.31	-2.9267	56.705	-5.9895	0.76381	-2.6274	-0.012457	0.0045599	-0.0091143	0.66022	-1.3176	3030.8	23.843	-1.1952	83.131	-60.513	79.489	78.559	24.127	-1.2167	-5.9258	0.74784	-2.6274	30.875	-5.4198
128.31	-2.9265	56.704	-5.9896	0.76383	-2.6274	-0.012739	0.004954	-0.0090706	0.66022	-1.3176	3030.1	23.843	-1.1951	83.131	-60.504	79.489	78.559	24.127	-1.2167	-5.9258	0.74784	-2.6274	30.875	-5.4198
128.31	-2.9262	56.703	-5.9896	0.76386	-2.6275	-0.01301	0.005341	-0.0090179	0.66022	-1.3176	3029.4	23.842	-1.195	83.13	-60.495	79.489	78.559	24.127	-1.2167	-5.9258	0.74784	-2.6274	30.875	-5.4198
128.3	-2.9259	56.702	-5.9897	0.76389	-2.6275	-0.013273	0.0057204	-0.0089562	0.66022	-1.3176	3028.7	23.842	-1.1949	83.13	-60.486	79.49	78.559	24.127	-1.2167	-5.9258	0.74784	-2.6274	30.875	-5.4198
128.3	-2.9256	56.701	-5.9898	0.76392	-2.6276	-0.013525	0.0060919	-0.0088858	0.66022	-1.3176	3028.0	23.842	-1.1948	83.129	-60.478	79.49	78.559	24.127	-1.2167	-5.9258	0.74784	-2.6274	30.875	-5.4198
128.3	-2.9253	56.7	-5.9898	0.76395	-2.6276	-0.013767	0.0064551	-0.0088066	0.66022	-1.3176	3027.3	23.841	-1.1947	83.128	-60.469	79.49	78.559	24.127	-1.2167	-5.9258	0.74784	-2.6274	30.875	-5.4198
128.3	-2.925	56.699	-5.9899	0.76398	-2.6276	-0.013998	0.0068095	-0.0087188	0.66022	-1.3176	3026.6	23.841	-1.1946	83.128	-60.461	79.49	78.559	24.127	-1.2167	-5.9258	0.74784	-2.6274	30.875	-5.4198
128.3	-2.9247	56.697	-5.99	0.76402	-2.6277	-0.014219	0.0071548	-0.0086225	0.66022	-1.3176	3025.9	23.841	-1.1944	83.127	-60.453	79.491	78.559	24.127	-1.2167	-5.9258	0.74784	-2.6274	30.875	-5.4198
128.3	-2.9243	56.696	-5.99	0.76405	-2.6277	-0.014428	0.0074907	-0.0085178	0.66022	-1.3176	3025.2	23.841	-1.1943	83.127	-60.446	79.491	78.559	24.127	-1.2167	-5.9258	0.74784	-2.6274	30.875	-5.4198
128.3	-2.924	56.695	-5.9901	0.76409	-2.6278	-0.014627	0.0078169	-0.0084049	0.66022	-1.3176	3024.5	23.84	-1.1942	83.126	-60.438	79.491	78.559	24.127	-1.2167	-5.9258	0.74784	-2.6274	30.875	-5.4198
128.3	-2.9237	56.694	-5.9902	0.76413	-2.6278	-0.014814	0.0081329	-0.0082839	0.66022	-1.3176	3023.8	23.84	-1.1941	83.126	-60.431	79.492	78.559	24.127	-1.2167	-5.9258	0.74784	-2.6274	30.875	-5.4198
128.3	-2.9233	56.693	-5.9903	0.76417	-2.6279	-0.014989	0.0084384	-0.0081551	0.66022	-1.3176	3023.1	23.84	-1.1939	83.125	-60.424	79.492	78.559	24.127	-1.2167	-5.9258	0.74784	-2.6274	30.875	-5.4198
128.3	-2.923	56.692	-5.9903	0.76422	-2.6279	-0.015153	0.0087333	-0.0080185	0.66022	-1.3176	3022.4	23.839	-1.1938	83.124	-60.418	79.492	78.559	24.127	-1.2167	-5.9258	0.74784	-2.6274	30.875	-5.4198
128.3	-2.9226	56.691	-5.9904	0.76426	-2.6279	-0.015305	0.0090171	-0.0078743	0.66022	-1.3176	3021.7	23.839	-1.1937	83.124	-60.411	79.492	78.559	24.127	-1.2167	-5.9258	0.74784	-2.6274	30.875	-5.4198
128.3	-2.9222	56.69	-5.9905	0.76431	-2.628	-0.015446	0.0092896	-0.0077227	0.66022	-1.3176	3021.0	23.839	-1.1935	83.123	-60.405	79.493	78.559	24.127	-1.2167	-5.9258	0.74784	-2.6274	30.875	-5.4198
128.3	-2.9219	56.689	-5.9906	0.76435	-2.628	-0.015574	0.0095505	-0.0075639	0.66022	-1.3176	3020.3	23.839	-1.1934	83.123	-60.4	79.493	78.559	24.127	-1.2167	-5.9258	0.74784	-2.6274	30.875	-5.4198
128.3	-2.9215	56.688	-5.9906	0.7644	-2.628	-0.015689	0.0097996	-0.0073981	0.66022	-1.3176	3019.6	23.838	-1.1932	83.122	-60.394	79.493	78.559	24.127	-1.2167	-5.9258	0.74784	-2.6274	30.875	-5.4198
128.3	-2.9211	56.687	-5.9907	0.76445	-2.6281	-0.015793	0.010037	-0.0072255	0.66022	-1.3176	3018.9	23.838	-1.1931	83.122	-60.389	79.494	78.559	24.127	-1.2167	-5.9258	0.74784	-2.6274	30.875	-5.4198
128.3	-2.9207	56.686	-5.9908	0.7645	-2.6281	-0.015884	0.010261	-0.0070463	0.66022	-1.3176	3018.2	23.838	-1.1929	83.121	-60.384	79.494	78.559	24.127	-1.2167	-5.9258	0.74784	-2.6274	30.875	-5.4198
128.3	-2.9203	56.685	-5.9909	0.76455	-2.6282	-0.015962	0.010474	-0.0068608	0.66022	-1.3176	3017.5	23.838	-1.1928	83.12	-60.38	79.494	78.559	24.127	-1.2167	-5.9258	0.74784	-2.6274	30.875	-5.4198
128.29	-2.9199	56.684	-5.991	0.76461	-2.6282	-0.016028	0.010673	-0.0066691	0.66022	-1.3176	3016.8	23.837	-1.1926	83.12	-60.376	79.494	78.559	24.127	-1.2167	-5.9258	0.74784	-2.6274	30.875	-5.4198
128.29	-2.9195	56.684	-5.991	0.76466	-2.6282	-0.016082	0.01086	-0.0064715	0.66022	-1.3176	3016.1	23.837	-1.1924	83.119	-60.372	79.495	78.559	24.127	-1.2167	-5.9258	0.74784	-2.6274	30.875	-5.4198
128.29	-2.919	56.683	-5.9911	0.76472	-2.6283	-0.016123	0.011034	-0.0062683	0.66022	-1.3176	3015.4	23.837	-1.1923	83.119	-60.368	79.495	78.559	24.127	-1.2167	-5.9258	0.74784	-2.6274	30.875	-5.4198
128.29	-2.9186	56.682	-5.9912	0.76477	-2.6283	-0.016151	0.011194	-0.0060596	0.66022	-1.3176	3014.7	23.837	-1.1921	83.118	-60.365	79.495	78.559	24.127	-1.2167	-5.9258	0.74784	-2.6274	30.875	-5.4198
128.29	-2.9182	56.681	-5.9913	0.76483	-2.6283	-0.016167	0.011342	-0.0058457	0.66022	-1.3176	3014.0	23.836	-1.1919	83.118	-60.362	79.496	78.559	24.127	-1.2167	-5.9258	0.74784	-2.6274	30.875	-5.4198
128.29	-2.9178	56.68	-5.9914	0.76488	-2.6283	-0.01617	0.011475	-0.0056269	0.66022	-1.3176	3013.4	23.836	-1.1918	83.117	-60.359	79.496	78.559	24.127	-1.2167	-5.9258	0.74784	-2.6274	30.875	-5.4198
128.29	-2.9173	56.679	-5.9914	0.76494	-2.6284	-0.016161	0.011596	-0.0054035	0.66022	-1.3176	3012.7	23.836	-1.1916	83.117	-60.357	79.496	78.559	24.127	-1.2167	-5.9258	0.74784	-2.6274	30.875	-5.4198
128.29	-2.9169	56.678	-5.9915	0.765	-2.6284	-0.016139	0.011702	-0.0051756	0.66022	-1.3176	3012.0	23.836	-1.1914	83.116	-60.355	79.496	78.559	24.127	-1.2167	-5.9258	0.74784	-2.6274	30.875	-5.4198
128.29	-2.9164	56.677	-5.9916	0.76506	-2.6284	-0.016105	0.011795	-0.0049436	0.66022	-1.3176	3011.3	23.835	-1.1912	83.115	-60.353	79.497	78.559	24.127	-1.2167	-5.9258	0.74784	-2.6274	30.875	-5.4198
128.29	-2.916	56.676	-5.9917	0.76512	-2.6284	-0.016059	0.011874	-0.0047077	0.66022	-1.3176	3010.6	23.835	-1.1911	83.115	-60.352	79.497	78.559	24.127	-1.2167	-5.9258	0.74784	-2.6274	30.875	-5.4198
128.29	-2.9155	56.676	-5.9918	0.76518	-2.6285	-0.016	0.01194	-0.0044682	0.66022	-1.3176	3009.9	23.835	-1.1909	83.114	-60.351	79.497	78.559	24.127	-1.2167	-5.9258	0.74784	-2.6274	30.875	-5.4198
128.29	-2.915	56.675	-5.9918	0.76524	-2.6285	-0.015929	0.011992	-0.0042254	0.66022	-1.3176	3009.2	23.835	-1.1907	83.114	-60.351	79.498	78.559	24.127	-1.2167	-5.9258	0.74784	-2.6274	30.875	-5.4198
128.29	-2.9146	56.674	-5.9919	0.7653	-2.6285	-0.015846	0.012029	-0.0039796	0.66022	-1.3176	3008.5	23.835	-1.1905	83.113	-60.35	79.498	78.559	24.127	-1.2167	-5.9258	0.74784	-2.6274	30.875	-5.4198
128.29	-2.9141	56.673	-5.992	0.76536	-2.6285	-0.015751	0.012053	-0.003731	0.66022	-1.3176	3007.8	23.834	-1.1903	83.113	-60.35	79.498	78.559	24.127	-1.2167	-5.9258	0.74784	-2.6274	30.875	-5.4198
128.29	-2.9136	56.672	-5.9921	0.76542	-2.6285	-0.015645	0.012064	-0.0034799	0.66022	-1.3176	3007.1	23.834	-1.1901	83.112	-60.351	79.498	78.559	24.127	-1.2167	-5.9258	0.74784	-2.6274	30.875	-5.4198
128.29	-2.9131	56.672	-5.9922	0.76548	-2.6286	-0.015527	0.01206	-0.0032266	0.66022	-1.3176	3006.4	23.834	-1.19	83.111	-60.351	79.499	78.559	24.127	-1.2167	-5.9258	0.74784	-2.6274	30.875	-5.4198
128.28	-2.9126	56.671	-5.9922	0.76554	-2.6286	-0.015397	0.012043	-0.0029715	0.66022	-1.3176	3005.7	23.834	-1.1898	83.111	-60.352	79.499	78.559	24.127	-1.2167	-5.9258	0.74784	-2.6274	30.875	-5.4198
128.28	-2.9121	56.67	-5.9923	0.7656	-2.6286	-0.015256	0.012012	-0.0027147	0.66022	-1.3176	3005.0	23.834	-1.1896	83.11	-60.354	79.499	78.559	24.127	-1.2167	-5.9258	0.74784	-2.6274	30.875	-5.4198
128.28	-2.9117	56.67	-5.9924	0.76566	-2.6286	-0.015105	0.011967	-0.0024565	0.66022	-1.3176	3004.3	23.834	-1.1894	83.11	-60.355	79.5	78.559	24.127	-1.2167	-5.9258	0.74784	-2.6274	30.875	-5.4198
128.28	-2.9112	56.669	-5.9925	0.76572	-2.6286	-0.014942	0.011909	-0.0021973	0.66022	-1.3176	3003.6	23.834	-1.1892	83.109	-60.357	79.5	78.559	24.127	-1.2167	-5.9258	0.74784	-2.6274	30.875	-5.4198
128.28	-2.9107	56.668	-5.9925	0.76578	-2.6286	-0.014768	0.011838	-0.0019374	0.66022	-1.3176	3002.9	23.833	-1.189	83.109	-60.36	79.5	78.559	24.127	-1.2167	-5.9258	0.74784	-2.6274	30.875	-5.4198
128.28	-2.9102	56.668	-5.9926	0.76584	-2.6286	-0.014585	0.011753	-0.001677	0.66022	-1.3176	3002.2	23.833	-1.1888	83.108	-60.362	79.5	78.559	24.127	-1.2167	-5.9258	0.74784	-2.6274	30.875	-5.4198
128.28	-2.9097	56.667	-5.9927	0.7659	-2.6286	-0.014391	0.011655	-0.0014164	0.66022	-1.3176	3001.5	23.833	-1.1886	83.107	-60.365	79.501	78.559	24.127	-1.2167	-5.9258	0.74784	-2.6274	30.875	-5.4198
128.28	-2.9092	56.666	-5.9928	0.76595	-2.6287	-0.014187	0.011544	-0.001156	0.66022	-1.3176	3000.8	23.833	-1.1884	83.107	-60.368	79.501	78.559	24.127	-1.2167	-5.9258	0.74784	-2.6274	30.875	-5.4198
128.28	-2.9087	56.666	-5.9928	0.76601	-2.6287	-0.013973	0.011421	-0.00089586	0.66022	-1.3176	3000.1	23.833	-1.1882	83.106	-60.372	79.501	78.559	24.127	-1.2167	-5.9258	0.74784	-2.6274	30.875	-5.4198
128.28	-2.9082	56.665	-5.9929	0.76607	-2.6287	-0.01375	0.011285	-0.00063645	0.66022	-1.3176	2999.4	23.833	-1.188	83.106	-60.376	79.502	78.559	24.127	-1.2167	-5.9258	0.74784	-2.6274	30.875	-5.4198
128.28	-2.9076	56.665	-5.993	0.76612	-2.6287	-0.013518	0.011136	-0.000378	0.66022	-1.3176	2998.7	23.833	-1.1878	83.105	-60.38	79.502	78.559	24.127	-1.2167	-5.9258	0.74784	-2.6274	30.875	-5.4198
128.28	-2.9071	56.664	-5.993	0.76618	-2.6287	-0.013277	0.010975	-0.00012078	0.66022	-1.3176	2998.0	23.833	-1.1876	83.105	-60.384	79.502	78.559	24.127	-1.2167	-5.9258	0.74784	-2.6274	30.875	-5.4198
128.28	-2.9066	56.663	-5.9931	0.76623	-2.6287	-0.013027	0.010802	0.00013493	0.66022	-1.3176	2997.3	23.833	-1.1874	83.104	-60.389	79.502	78.559	24.127	-1.2167	-5.9258	0.74784	-2.6274	30.875	-5.4198
128.27	-2.9061	56.663	-5.9932	0.76629	-2.6287	-0.012769	0.010617	0.00038885	0.66022	-1.3176	2996.6	23.833	-1.1872	83.103	-60.394	79.503	78.559	24.127	-1.2167	-5.9258	0.74784	-2.6274	30.875	-5.4198
128.27	-2.9056	56.662	-5.9932	0.76634	-2.6287	-0.012503	0.010421	0.00064071	0.66022	-1.3176	2995.9	23.833	-1.187	83.103	-60.399	79.503	78.559	24.127	-1.2167	-5.9258	0.74784	-2.6274	30.875	-5.4198
128.27	-2.9051	56.662	-5.9933	0.76639	-2.6287	-0.01223	0.010213	0.00089025	0.66022	-1.3176	2995.2	23.832	-1.1868	83.102	-60.405	79.503	78.559	24.127	-1.2167	-5.9258	0.74784	-2.6274	30.875	-5.4198
128.27	-2.9046	56.661	-5.9933	0.76644	-2.6287	-0.011949	0.0099944	0.0011372	0.66022	-1.3176	2994.5	23.832	-1.1866	83.102	-60.41	79.504	78.559	24.127	-1.2167	-5.9258	0.74784	-2.6274	30.875	-5.4198
128.27	-2.9041	56.661	-5.9934	0.76649	-2.6286	-0.011661	0.0097648	0.0013813	0.66022	-1.3176	2993.8	23.832	-1.1864	83.101	-60.416	79.504	78.559	24.127	-1.2167	-5.9258	0.74784	-2.6274	30.875	-5.4198
128.27	-2.9036	56.661	-5.9935	0.76654	-2.6286	-0.011366	0.0095247	0.0016223	0.66022	-1.3176	2993.1	23.832	-1.1862	83.101	-60.423	79.504	78.559	24.127	-1.2167	-5.9258	0.74784	-2.6274	30.875	-5.4198
128.27	-2.903	56.66	-5.9935	0.76659	-2.6286	-0.011066	0.0092744	0.0018599	0.66022	-1.3176	2992.4	23.832	-1.186	83.1	-60.429	79.505	78.559	24.127	-1.2167	-5.9258	0.74784	-2.6274	30.875	-5.4198
128.27	-2.9025	56.66	-5.9936	0.76663	-2.6286	-0.010759	0.0090142	0.0020939	0.66022	-1.3176	2991.7	23.832	-1.1858	83.1	-60.436	79.505	78.559	24.127	-1.2167	-5.9258	0.74784	-2.6274	30.875	-5.4198
128.27	-2.902	56.659	-5.9936	0.76668	-2.6286	-0.010446	0.0087443	0.0023241	0.66022	-1.3176	2991.0	23.832	-1.1856	83.099	-60.443	79.505	78.559	24.127	-1.2167	-5.9258	0.74784	-2.6274	30.875	-5.4198
128.27	-2.9015	56.659	-5.9937	0.76672	-2.6286	-0.010129	0.0084652	0.0025502	0.66022	-1.3176	2990.3	23.832	-1.1854	83.098	-60.45	79.505	78.559	24.127	-1.2167	-5.9258	0.74784	-2.6274	30.875	-5.4198
128.27	-2.901	56.659	-5.9937	0.76676	-2.6286	-0.009806	0.008177	0.002772	0.66022	-1.3176	2989.6	23.832	-1.1852	83.098	-60.458	79.506	78.559	24.127	-1.2167	-5.9258	0.74784	-2.6274	30.875	-5.4198
128.27	-2.9005	56.658	-5.9938	0.7668	-2.6286	-0.0094789	0.0078803	0.0029892	0.66022	-1.3176	2988.9	23.832	-1.185	83.097	-60.466	79.506	78.559	24.127	-1.2167	-5.9258	0.74784	-2.6274	30.875	-5.4198
128.26	-2.9	56.658	-5.9938	0.76684	-2.6286	-0.0091475	0.0075752	0.0032017	0.66022	-1.3176	2988.2	23.832	-1.1848	83.097	-60.473	79.506	78.559	24.127	-1.2167	-5.9258	0.74784	-2.6274	30.875	-5.4198
128.26	-2.8995	56.658	-5.9939	0.76688	-2.6285	-0.0088124	0.0072622	0.0034092	0.66022	-1.3176	2987.5	23.832	-1.1846	83.096	-60.481	79.507	78.559	24.127	-1.2167	-5.9258	0.74784	-2.6274	30.875	-5.4198
128.26	-2.899	56.657	-5.9939	0.76691	-2.6285	-0.0084738	0.0069416	0.0036116	0.66022	-1.3176	2986.8	23.832	-1.1844	83.096	-60.49	79.507	78.559	24.127	-1.2167	-5.9258	0.74784	-2.6274	30.875	-5.4198
128.26	-2.8985	56.657	-5.994	0.76695	-2.6285	-0.0081322	0.0066138	0.0038085	0.66022	-1.3176	2986.1	23.832	-1.1842	83.095	-60.498	79.507	78.559	24.127	-1.2167	-5.9258	0.74784	-2.6274	30.875	-5.4198
128.26	-2.898	56.657	-5.994	0.76698	-2.6285	-0.0077879	0.0062792	0.0039999	0.66022	-1.3176	2985.4	23.833	-1.184	83.094	-60.507	79.507	78.559	24.127	-1.2167	-5.9258	0.74784	-2.6274	30.875	-5.4198
128.26	-2.8975	56.656	-5.994	0.76701	-2.6285	-0.0074413	0.0059381	0.0041854	0.66022	-1.3176	2984.7	23.833	-1.1838	83.094	-60.516	79.508	78.559	24.127	-1.2167	-5.9258	0.74784	-2.6274	30.875	-5.4198
128.26	-2.897	56.656	-5.9941	0.76704	-2.6284	-0.0070927	0.0055909	0.0043651	0.66022	-1.3176	2984.0	23.833	-1.1836	83.093	-60.525	79.508	78.559	24.127	-1.2167	-5.9258	0.74784	-2.6274	30.875	-5.4198
128.26	-2.8965	56.656	-5.9941	0.76706	-2.6284	-0.0067426	0.005238	0.0045386	0.66022	-1.3176	2983.3	23.833	-1.1834	83.093	-60.534	79.508	78.559	24.127	-1.2167	-5.9258	0.74784	-2.6274	30.875	-5.4198
128.26	-2.896	56.656	-5.9941	0.76709	-2.6284	-0.0063914	0.0048798	0.0047058	0.66022	-1.3176	2982.6	23.833	-1.1833	83.092	-60.543	79.509	78.559	24.127	-1.2167	-5.9258	0.74784	-2.6274	30.875	-5.4198
128.26	-2.8956	56.655	-5.9942	0.76711	-2.6284	-0.0060394	0.0045167	0.0048666	0.66022	-1.3176	2982.0	23.833	-1.1831	83.092	-60.552	79.509	78.559	24.127	-1.2167	-5.9258	0.74784	-2.6274	30.875	-5.4198
128.26	-2.8951	56.655	-5.9942	0.76714	-2.6283	-0.005687	0.004149	0.0050208	0.66022	-1.3176	2981.3	23.833	-1.1829	83.091	-60.562	79.509	78.559	24.127	-1.2167	-5.9258	0.74784	-2.6274	30.875	-5.4198
128.25	-2.8946	56.655	-5.9942	0.76716	-2.6283	-0.0053346	0.0037773	0.0051683	0.66022	-1.3176	2980.6	23.833	-1.1827	83.091	-60.571	79.509	78.559	24.127	-1.2167	-5.9258	0.74784	-2.6274	30.875	-5.4198
128.25	-2.8941	56.655	-5.9942	0.76717	-2.6283	-0.0049825	0.0034019	0.0053088	0.66022	-1.3176	2979.9	23.833	-1.1825	83.09	-60.581	79.51	78.559	24.127	-1.2167	-5.9258	0.74784	-2.6274	30.875	-5.4198
128.25	-2.8937	56.655	-5.9943	0.76719	-2.6283	-0.0046311	0.0030232	0.0054424	0.66022	-1.3176	2979.2	23.833	-1.1823	83.089	-60.59	79.51	78.559	24.127	-1.2167	-5.9258	0.74784	-2.6274	30.875	-5.4198
128.25	-2.8932	56.655	-5.9943	0.7672	-2.6282	-0.0042809	0.0026416	0.0055688	0.66022	-1.3176	2978.5	23.833	-1.1821	83.089	-60.6	79.51	78.559	24.127	-1.2167	-5.9258	0.74784	-2.6274	30.875	-5.4198
128.25	-2.8927	56.654	-5.9943	0.76722	-2.6282	-0.0039321	0.0022576	0.005688	0.66022	-1.3176	2977.8	23.833	-1.182	83.088	-60.61	79.511	78.559	24.127	-1.2167	-5.9258	0.74784	-2.6274	30.875	-5.4198
128.25	-2.8923	56.654	-5.9943	0.76723	-2.6282	-0.0035852	0.0018715	0.0057998	0.66022	-1.3176	2977.1	23.833	-1.1818	83.088	-60.62	79.511	78.559	24.127	-1.2167	-5.9258	0.74784	-2.6274	30.875	-5.4198
128.25	-2.8918	56.654	-5.9943	0.76723	-2.6282	-0.0032405	0.0014838	0.0059042	0.66022	-1.3176	2976.4	23.834	-1.1816	83.087	-60.63	79.511	78.559	24.127	-1.2167	-5.9258	0.74784	-2.6274	30.875	-5.4198
128.25	-2.8914	56.654	-5.9944	0.76724	-2.6281	-0.0028983	0.0010949	0.0060011	0.66022	-1.3176	2975.7	23.834	-1.1814	83.087	-60.64	79.512	78.559	24.127	-1.2167	-5.9258	0.74784	-2.6274	30.875	-5.4198
128.25	-2.8909	56.654	-5.9944	0.76725	-2.6281	-0.0025591	0.00070517	0.0060904	0.66022	-1.3176	2975.0	23.834	-1.1813	83.086	-60.65	79.512	78.559	24.127	-1.2167	-5.9258	0.74784	-2.6274	30.875	-5.4198
128.25	-2.8905	56.654	-5.9944	0.76725	-2.6281	-0.0022231	0.00031507	0.006172	0.66022	-1.3176	2974.3	23.834	-1.1811	83.086	-60.66	79.512	78.559	24.127	-1.2167	-5.9258	0.74784	-2.6274	30.875	-5.4198
128.24	-2.8901	56.654	-5.9944	0.76725	-2.628	-0.0018907	-7.5013e-05	0.0062458	0.66022	-1.3176	2973.6	23.834	-1.1809	83.085	-60.67	79.512	78.559	24.127	-1.2167	-5.9258	0.74784	-2.6274	30.875	-5.4198
128.24	-2.8896	56.654	-5.9944	0.76725	-2.628	-0.0015623	-0.00046465	0.0063119	0.66022	-1.3176	2972.9	23.834	-1.1807	83.084	-60.68	79.513	78.559	24.127	-1.2167	-5.9258	0.74784	-2.6274	30.875	-5.4198
128.24	-2.8892	56.654	-5.9944	0.76724	-2.628	-0.0012382	-0.00085343	0.0063701	0.66022	-1.3176	2972.2	23.834	-1.1806	83.084	-60.69	79.513	78.559	24.127	-1.2167	-5.9258	0.74784	-2.6274	30.875	-5.4198
128.24	-2.8888	56.654	-5.9944	0.76724	-2.6279	-0.00091876	-0.0012409	0.0064204	0.66022	-1.3176	2971.5	23.834	-1.1804	83.083	-60.7	79.513	78.559	24.127	-1.2167	-5.9258	0.74784	-2.6274	30.875	-5.4198
128.24	-2.8884	56.654	-5.9944	0.76723	-2.6279	-0.00060424	-0.0016268	0.0064628	0.66022	-1.3176	2970.8	23.835	-1.1803	83.083	-60.709	79.514	78.559	24.127	-1.2167	-5.9258	0.74784	-2.6274	30.875	-5.4198
128.24	-2.888	56.653	-5.9944	0.76722	-2.6279	-0.000295	-0.0020106	0.0064973	0.66022	-1.3176	2970.1	23.835	-1.1801	83.082	-60.719	79.514	78.559	24.127	-1.2167	-5.9258	0.74784	-2.6274	30.875	-5.4198
128.24	-2.8876	56.653	-5.9944	0.76721	-2.6278	8.6692e-06	-0.0023919	0.0065238	0.66022	-1.3176	2969.4	23.835	-1.1799	83.082	-60.729	79.514	78.559	24.127	-1.2167	-5.9258	0.74784	-2.6274	30.875	-5.4198
128.24	-2.8872	56.653	-5.9944	0.7672	-2.6278	0.00030645	-0.0027703	0.0065424	0.66022	-1.3176	2968.7	23.835	-1.1798	83.081	-60.739	79.515	78.559	24.127	-1.2167	-5.9258	0.74784	-2.6274	30.875	-5.4198
128.24	-2.8868	56.653	-5.9944	0.76718	-2.6278	0.00059804	-0.0031454	0.0065531	0.66022	-1.3176	2968.0	23.835	-1.1796	83.081	-60.748	79.515	78.559	24.127	-1.2167	-5.9258	0.74784	-2.6274	30.875	-5.4198
128.24	-2.8864	56.653	-5.9944	0.76717	-2.6277	0.00088316	-0.0035169	0.0065558	0.66022	-1.3176	2967.3	23.835	-1.1795	83.08	-60.758	79.515	78.559	24.127	-1.2167	-5.9258	0.74784	-2.6274	30.875	-5.4198
128.23	-2.886	56.653	-5.9944	0.76715	-2.6277	0.0011615	-0.0038844	0.0065507	0.66022	-1.3176	2966.6	23.836	-1.1793	83.079	-60.767	79.515	78.559	24.127	-1.2167	-5.9258	0.74784	-2.6274	30.875	-5.4198
128.23	-2.8856	56.653	-5.9944	0.76713	-2.6277	0.0014329	-0.0042474	0.0065376	0.66022	-1.3176	2965.9	23.836	-1.1792	83.079	-60.776	79.516	78.559	24.127	-1.2167	-5.9258	0.74784	-2.6274	30.875	-5.4198
128.23	-2.8853	56.653	-5.9944	0.76711	-2.6276	0.0016969	-0.0046057	0.0065167	0.66022	-1.3176	2965.2	23.836	-1.179	83.078	-60.785	79.516	78.559	24.127	-1.2167	-5.9258	0.74784	-2.6274	30.875	-5.4198
128.23	-2.8849	56.653	-5.9944	0.76708	-2.6276	0.0019534	-0.0049588	0.006488	0.66022	-1.3176	2964.5	23.836	-1.1789	83.078	-60.794	79.516	78.559	24.127	-1.2167	-5.9258	0.74784	-2.6274	30.875	-5.4198
128.23	-2.8845	56.653	-5.9944	0.76706	-2.6276	0.002202	-0.0053064	0.0064516	0.66022	-1.3176	2963.8	23.836	-1.1788	83.077	-60.803	79.517	78.559	24.127	-1.2167	-5.9258	0.74784	-2.6274	30.875	-5.4198
128.23	-2.8842	56.653	-5.9944	0.76703	-2.6275	0.0024427	-0.0056481	0.0064075	0.66022	-1.3176	2963.1	23.836	-1.1786	83.077	-60.812	79.517	78.559	24.127	-1.2167	-5.9258	0.74784	-2.6274	30.875	-5.4198
128.23	-2.8839	56.653	-5.9944	0.767	-2.6275	0.002675	-0.0059836	0.0063558	0.66022	-1.3176	2962.4	23.836	-1.1785	83.076	-60.82	79.517	78.559	24.127	-1.2167	-5.9258	0.74784	-2.6274	30.875	-5.4198
128.23	-2.8835	56.653	-5.9943	0.76697	-2.6275	0.0028989	-0.0063126	0.0062965	0.66022	-1.3176	2961.7	23.837	-1.1784	83.076	-60.829	79.518	78.559	24.127	-1.2167	-5.9258	0.74784	-2.6274	30.875	-5.4198
128.23	-2.8832	56.653	-5.9943	0.76694	-2.6275	0.0031141	-0.0066346	0.0062298	0.66022	-1.3176	2961.0	23.837	-1.1782	83.075	-60.837	79.518	78.559	24.127	-1.2167	-5.9258	0.74784	-2.6274	30.875	-5.4198
128.23	-2.8828	56.653	-5.9943	0.7669	-2.6274	0.0033203	-0.0069494	0.0061558	0.66022	-1.3176	2960.3	23.837	-1.1781	83.075	-60.845	79.518	78.559	24.127	-1.2167	-5.9258	0.74784	-2.6274	30.875	-5.4198
128.22	-2.8825	56.653	-5.9943	0.76687	-2.6274	0.0035175	-0.0072568	0.0060745	0.66022	-1.3176	2959.6	23.837	-1.178	83.074	-60.852	79.518	78.559	24.127	-1.2167	-5.9258	0.74784	-2.6274	30.875	-5.4198
128.22	-2.8822	56.653	-5.9943	0.76683	-2.6274	0.0037053	-0.0075562	0.005986	0.66022	-1.3176	2958.9	23.837	-1.1779	83.073	-60.86	79.519	78.559	24.127	-1.2167	-5.9258	0.74784	-2.6274	30.875	-5.4198
128.22	-2.8819	56.653	-5.9943	0.76679	-2.6273	0.0038837	-0.0078476	0.0058905	0.66022	-1.3176	2958.2	23.837	-1.1777	83.073	-60.867	79.519	78.559	24.127	-1.2167	-5.9258	0.74784	-2.6274	30.875	-5.4198
128.22	-2.8816	56.653	-5.9942	0.76675	-2.6273	0.0040525	-0.0081305	0.0057881	0.66022	-1.3176	2957.5	23.837	-1.1776	83.072	-60.874	79.519	78.559	24.127	-1.2167	-5.9258	0.74784	-2.6274	30.875	-5.4198
128.22	-2.8813	56.653	-5.9942	0.76671	-2.6273	0.0042115	-0.0084047	0.0056789	0.66022	-1.3176	2956.8	23.838	-1.1775	83.072	-60.881	79.52	78.559	24.127	-1.2167	-5.9258	0.74784	-2.6274	30.875	-5.4198
128.22	-2.881	56.653	-5.9942	0.76667	-2.6272	0.0043606	-0.0086699	0.0055631	0.66022	-1.3176	2956.1	23.838	-1.1774	83.071	-60.887	79.52	78.559	24.127	-1.2167	-5.9258	0.74784	-2.6274	30.875	-5.4198
128.22	-2.8807	56.653	-5.9942	0.76662	-2.6272	0.0044997	-0.0089259	0.0054407	0.66022	-1.3176	2955.4	23.838	-1.1773	83.071	-60.894	79.52	78.559	24.127	-1.2167	-5.9258	0.74784	-2.6274	30.875	-5.4198
128.22	-2.8804	56.653	-5.9942	0.76658	-2.6272	0.0046286	-0.0091724	0.005312	0.66022	-1.3176	2954.7	23.838	-1.1772	83.07	-60.9	79.521	78.559	24.127	-1.2167	-5.9258	0.74784	-2.6274	30.875	-5.4198
128.22	-2.8802	56.653	-5.9941	0.76653	-2.6272	0.0047472	-0.0094092	0.0051771	0.66022	-1.3176	2954.0	23.838	-1.1771	83.07	-60.905	79.521	78.559	24.127	-1.2167	-5.9258	0.74784	-2.6274	30.875	-5.4198
128.22	-2.8799	56.652	-5.9941	0.76648	-2.6271	0.0048555	-0.009636	0.0050361	0.66022	-1.3176	2953.3	23.838	-1.177	83.069	-60.911	79.521	78.559	24.127	-1.2167	-5.9258	0.74784	-2.6274	30.875	-5.4198
128.22	-2.8796	56.652	-5.9941	0.76644	-2.6271	0.0049533	-0.0098527	0.0048892	0.66022	-1.3176	2952.6	23.838	-1.1769	83.069	-60.916	79.522	78.559	24.127	-1.2167	-5.9258	0.74784	-2.6274	30.875	-5.4198
128.21	-2.8794	56.652	-5.9941	0.76639	-2.6271	0.0050406	-0.010059	0.0047366	0.66022	-1.3176	2951.9	23.839	-1.1768	83.068	-60.921	79.522	78.559	24.127	-1.2167	-5.9258	0.74784	-2.6274	30.875	-5.4198
128.21	-2.8791	56.652	-5.994	0.76633	-2.6271	0.0051173	-0.010255	0.0045785	0.66022	-1.3176	2951.2	23.839	-1.1767	83.067	-60.926	79.522	78.559	24.127	-1.2167	-5.9258	0.74784	-2.6274	30.875	-5.4198
128.21	-2.8789	56.652	-5.994	0.76628	-2.627	0.0051833	-0.01044	0.004415	0.66022	-1.3176	2950.5	23.839	-1.1766	83.067	-60.93	79.522	78.559	24.127	-1.2167	-5.9258	0.74784	-2.6274	30.875	-5.4198
128.21	-2.8786	56.652	-5.994	0.76623	-2.627	0.0052387	-0.010613	0.0042464	0.66022	-1.3176	2949.8	23.839	-1.1765	83.066	-60.934	79.523	78.559	24.127	-1.2167	-5.9258	0.74784	-2.6274	30.875	-5.4198
128.21	-2.8784	56.652	-5.994	0.76618	-2.627	0.0052833	-0.010776	0.0040727	0.66022	-1.3176	2949.1	23.839	-1.1764	83.066	-60.937	79.523	78.559	24.127	-1.2167	-5.9258	0.74784	-2.6274	30.875	-5.4198
128.21	-2.8782	56.652	-5.9939	0.76612	-2.627	0.0053172	-0.010928	0.0038943	0.66022	-1.3176	2948.4	23.839	-1.1763	83.065	-60.941	79.523	78.559	24.127	-1.2167	-5.9258	0.74784	-2.6274	30.875	-5.4198
128.21	-2.878	56.652	-5.9939	0.76607	-2.627	0.0053404	-0.011068	0.0037113	0.66022	-1.3176	2947.7	23.839	-1.1762	83.065	-60.944	79.524	78.559	24.127	-1.2167	-5.9258	0.74784	-2.6274	30.875	-5.4198
128.21	-2.8777	56.651	-5.9939	0.76601	-2.6269	0.0053528	-0.011197	0.003524	0.66022	-1.3176	2947.1	23.839	-1.1762	83.064	-60.947	79.524	78.559	24.127	-1.2167	-5.9258	0.74784	-2.6274	30.875	-5.4198
128.21	-2.8775	56.651	-5.9938	0.76596	-2.6269	0.0053544	-0.011314	0.0033324	0.66022	-1.3176	2946.4	23.839	-1.1761	83.064	-60.949	79.524	78.559	24.127	-1.2167	-5.9258	0.74784	-2.6274	30.875	-5.4198
128.21	-2.8773	56.651	-5.9938	0.7659	-2.6269	0.0053454	-0.011419	0.0031369	0.66022	-1.3176	2945.7	23.84	-1.176	83.063	-60.951	79.525	78.559	24.127	-1.2167	-5.9258	0.74784	-2.6274	30.875	-5.4198
128.2	-2.8771	56.651	-5.9938	0.76584	-2.6269	0.0053256	-0.011513	0.0029377	0.66022	-1.3176	2945.0	23.84	-1.1759	83.062	-60.953	79.525	78.559	24.127	-1.2167	-5.9258	0.74784	-2.6274	30.875	-5.4198
128.2	-2.8769	56.651	-5.9938	0.76578	-2.6269	0.0052953	-0.011594	0.0027349	0.66022	-1.3176	2944.3	23.84	-1.1759	83.062	-60.954	79.525	78.559	24.127	-1.2167	-5.9258	0.74784	-2.6274	30.875	-5.4198
128.2	-2.8767	56.651	-5.9937	0.76573	-2.6269	0.0052543	-0.011664	0.0025289	0.66022	-1.3176	2943.6	23.84	-1.1758	83.061	-60.955	79.525	78.559	24.127	-1.2167	-5.9258	0.74784	-2.6274	30.875	-5.4198
128.2	-2.8765	56.65	-5.9937	0.76567	-2.6269	0.0052029	-0.011722	0.0023197	0.66022	-1.3176	2942.9	23.84	-1.1757	83.061	-60.956	79.526	78.559	24.127	-1.2167	-5.9258	0.74784	-2.6274	30.875	-5.4198
128.2	-2.8763	56.65	-5.9937	0.76561	-2.6268	0.005141	-0.011767	0.0021078	0.66022	-1.3176	2942.2	23.84	-1.1757	83.06	-60.956	79.526	78.559	24.127	-1.2167	-5.9258	0.74784	-2.6274	30.875	-5.4198
128.2	-2.8762	56.65	-5.9937	0.76555	-2.6268	0.0050688	-0.011801	0.0018932	0.66022	-1.3176	2941.5	23.84	-1.1756	83.06	-60.956	79.526	78.559	24.127	-1.2167	-5.9258	0.74784	-2.6274	30.875	-5.4198
128.2	-2.876	56.65	-5.9936	0.76549	-2.6268	0.0049864	-0.011822	0.0016762	0.66022	-1.3176	2940.8	23.84	-1.1755	83.059	-60.956	79.527	78.559	24.127	-1.2167	-5.9258	0.74784	-2.6274	30.875	-5.4198
128.2	-2.8758	56.649	-5.9936	0.76543	-2.6268	0.0048939	-0.011831	0.0014571	0.66022	-1.3176	2940.1	23.84	-1.1755	83.059	-60.955	79.527	78.559	24.127	-1.2167	-5.9258	0.74784	-2.6274	30.875	-5.4198
128.2	-2.8757	56.649	-5.9936	0.76537	-2.6268	0.0047913	-0.011829	0.0012361	0.66022	-1.3176	2939.4	23.84	-1.1754	83.058	-60.955	79.527	78.559	24.127	-1.2167	-5.9258	0.74784	-2.6274	30.875	-5.4198
128.2	-2.8755	56.649	-5.9936	0.76531	-2.6268	0.0046788	-0.011814	0.0010135	0.66022	-1.3176	2938.7	23.84	-1.1753	83.058	-60.953	79.528	78.559	24.127	-1.2167	-5.9258	0.74784	-2.6274	30.875	-5.4198
128.2	-2.8753	56.648	-5.9935	0.76525	-2.6268	0.0045567	-0.011787	0.00078938	0.66022	-1.3176	2938.0	23.84	-1.1753	83.057	-60.952	79.528	78.559	24.127	-1.2167	-5.9258	0.74784	-2.6274	30.875	-5.4198
128.19	-2.8752	56.648	-5.9935	0.7652	-2.6268	0.0044249	-0.011748	0.00056411	0.66022	-1.3176	2937.3	23.84	-1.1752	83.056	-60.95	79.528	78.559	24.127	-1.2167	-5.9258	0.74784	-2.6274	30.875	-5.4198
128.19	-2.875	56.648	-5.9935	0.76514	-2.6268	0.0042837	-0.011697	0.00033788	0.66022	-1.3176	2936.6	23.84	-1.1752	83.056	-60.948	79.529	78.559	24.127	-1.2167	-5.9258	0.74784	-2.6274	30.875	-5.4198
128.19	-2.8749	56.647	-5.9935	0.76508	-2.6268	0.0041333	-0.011635	0.00011096	0.66022	-1.3176	2935.9	23.84	-1.1751	83.055	-60.945	79.529	78.559	24.127	-1.2167	-5.9258	0.74784	-2.6274	30.875	-5.4198
128.19	-2.8747	56.647	-5.9935	0.76502	-2.6268	0.0039738	-0.01156	-0.00011643	0.66022	-1.3176	2935.2	23.84	-1.1751	83.055	-60.942	79.529	78.559	24.127	-1.2167	-5.9258	0.74784	-2.6274	30.875	-5.4198
128.19	-2.8746	56.647	-5.9934	0.76496	-2.6268	0.0038054	-0.011474	-0.00034403	0.66022	-1.3176	2934.5	23.84	-1.175	83.054	-60.939	79.529	78.559	24.127	-1.2167	-5.9258	0.74784	-2.6274	30.875	-5.4198
128.19	-2.8744	56.646	-5.9934	0.76491	-2.6268	0.0036283	-0.011376	-0.00057161	0.66022	-1.3176	2933.8	23.84	-1.175	83.054	-60.936	79.53	78.559	24.127	-1.2167	-5.9258	0.74784	-2.6274	30.875	-5.4198
128.19	-2.8743	56.646	-5.9934	0.76485	-2.6268	0.0034427	-0.011267	-0.00079892	0.66022	-1.3176	2933.1	23.84	-1.1749	83.053	-60.932	79.53	78.559	24.127	-1.2167	-5.9258	0.74784	-2.6274	30.875	-5.4198
128.19	-2.8742	56.645	-5.9934	0.76479	-2.6268	0.0032489	-0.011147	-0.0010257	0.66022	-1.3176	2932.4	23.84	-1.1749	83.053	-60.928	79.53	78.559	24.127	-1.2167	-5.9258	0.74784	-2.6274	30.875	-5.4198
128.19	-2.874	56.645	-5.9934	0.76474	-2.6268	0.003047	-0.011016	-0.0012518	0.66022	-1.3176	2931.7	23.84	-1.1748	83.052	-60.923	79.531	78.559	24.127	-1.2167	-5.9258	0.74784	-2.6274	30.875	-5.4198
128.19	-2.8739	56.645	-5.9934	0.76468	-2.6268	0.0028373	-0.010873	-0.0014768	0.66022	-1.3176	2931.0	23.84	-1.1748	83.051	-60.919	79.531	78.559	24.127	-1.2167	-5.9258	0.74784	-2.6274	30.875	-5.4198
128.19	-2.8738	56.644	-5.9933	0.76463	-2.6268	0.00262	-0.01072	-0.0017007	0.66022	-1.3176	2930.3	23.84	-1.1747	83.051	-60.914	79.531	78.559	24.127	-1.2167	-5.9258	0.74784	-2.6274	30.875	-5.4198
128.19	-2.8736	56.644	-5.9933	0.76458	-2.6268	0.0023953	-0.010556	-0.0019231	0.66022	-1.3176	2929.6	23.84	-1.1747	83.05	-60.909	79.532	78.559	24.127	-1.2167	-5.9258	0.74784	-2.6274	30.875	-5.4198
128.18	-2.8735	56.643	-5.9933	0.76452	-2.6268	0.0021636	-0.010382	-0.0021437	0.66022	-1.3176	2928.9	23.84	-1.1746	83.05	-60.903	79.532	78.559	24.127	-1.2167	-5.9258	0.74784	-2.6274	30.875	-5.4198
128.18	-2.8734	56.643	-5.9933	0.76447	-2.6269	0.0019251	-0.010197	-0.0023625	0.66022	-1.3176	2928.2	23.84	-1.1746	83.049	-60.898	79.532	78.559	24.127	-1.2167	-5.9258	0.74784	-2.6274	30.875	-5.4198
128.18	-2.8733	56.642	-5.9933	0.76442	-2.6269	0.00168	-0.010003	-0.0025791	0.66022	-1.3176	2927.5	23.84	-1.1746	83.049	-60.892	79.532	78.559	24.127	-1.2167	-5.9258	0.74784	-2.6274	30.875	-5.4198
128.18	-2.8731	56.641	-5.9933	0.76437	-2.6269	0.0014286	-0.0097982	-0.0027933	0.66022	-1.3176	2926.8	23.84	-1.1745	83.048	-60.886	79.533	78.559	24.127	-1.2167	-5.9258	0.74784	-2.6274	30.875	-5.4198
128.18	-2.873	56.641	-5.9933	0.76432	-2.6269	0.0011713	-0.0095842	-0.0030049	0.66022	-1.3176	2926.1	23.84	-1.1745	83.048	-60.879	79.533	78.559	24.127	-1.2167	-5.9258	0.74784	-2.6274	30.875	-5.4198
128.18	-2.8729	56.64	-5.9933	0.76428	-2.6269	0.0009082	-0.0093609	-0.0032137	0.66022	-1.3176	2925.4	23.84	-1.1744	83.047	-60.873	79.533	78.559	24.127	-1.2167	-5.9258	0.74784	-2.6274	30.875	-5.4198
128.18	-2.8728	56.64	-5.9933	0.76423	-2.6269	0.00063969	-0.0091285	-0.0034194	0.66022	-1.3176	2924.7	23.839	-1.1744	83.046	-60.866	79.534	78.559	24.127	-1.2167	-5.9258	0.74784	-2.6274	30.875	-5.4198
128.18	-2.8726	56.639	-5.9933	0.76418	-2.6269	0.00036606	-0.0088873	-0.0036218	0.66022	-1.3176	2924.0	23.839	-1.1743	83.046	-60.859	79.534	78.559	24.127	-1.2167	-5.9258	0.74784	-2.6274	30.875	-5.4198
128.18	-2.8725	56.639	-5.9933	0.76414	-2.627	8.7593e-05	-0.0086376	-0.0038208	0.66022	-1.3176	2923.3	23.839	-1.1743	83.045	-60.852	79.534	78.559	24.127	-1.2167	-5.9258	0.74784	-2.6274	30.875	-5.4198
128.18	-2.8724	56.638	-5.9933	0.7641	-2.627	-0.00019539	-0.0083797	-0.0040161	0.66022	-1.3176	2922.6	23.839	-1.1743	83.045	-60.844	79.534	78.559	24.127	-1.2167	-5.9258	0.74784	-2.6274	30.875	-5.4198
128.18	-2.8723	56.637	-5.9933	0.76406	-2.627	-0.00048258	-0.0081137	-0.0042075	0.66022	-1.3176	2921.9	23.839	-1.1742	83.044	-60.837	79.535	78.559	24.127	-1.2167	-5.9258	0.74784	-2.6274	30.875	-5.4198
128.18	-2.8721	56.637	-5.9933	0.76402	-2.627	-0.00077367	-0.0078401	-0.0043949	0.66022	-1.3176	2921.2	23.839	-1.1742	83.044	-60.829	79.535	78.559	24.127	-1.2167	-5.9258	0.74784	-2.6274	30.875	-5.4198
128.18	-2.872	56.636	-5.9933	0.76398	-2.627	-0.0010683	-0.0075591	-0.0045779	0.66022	-1.3176	2920.5	23.839	-1.1741	83.043	-60.821	79.535	78.559	24.127	-1.2167	-5.9258	0.74784	-2.6274	30.875	-5.4198
128.17	-2.8719	56.635	-5.9933	0.76394	-2.6271	-0.0013663	-0.0072711	-0.0047565	0.66022	-1.3176	2919.8	23.839	-1.1741	83.043	-60.813	79.536	78.559	24.127	-1.2167	-5.9258	0.74784	-2.6274	30.875	-5.4198
128.17	-2.8717	56.635	-5.9933	0.76391	-2.6271	-0.0016671	-0.0069764	-0.0049305	0.66022	-1.3176	2919.1	23.839	-1.174	83.042	-60.805	79.536	78.559	24.127	-1.2167	-5.9258	0.74784	-2.6274	30.875	-5.4198
128.17	-2.8716	56.634	-5.9933	0.76387	-2.6271	-0.0019706	-0.0066753	-0.0050996	0.66022	-1.3176	2918.4	23.838	-1.174	83.041	-60.797	79.536	78.559	24.127	-1.2167	-5.9258	0.74784	-2.6274	30.875	-5.4198
128.17	-2.8715	56.633	-5.9933	0.76384	-2.6271	-0.0022763	-0.006368	-0.0052637	0.66022	-1.3176	2917.7	23.838	-1.1739	83.041	-60.788	79.536	78.559	24.127	-1.2167	-5.9258	0.74784	-2.6274	30.875	-5.4198
128.17	-2.8713	56.632	-5.9933	0.76381	-2.6272	-0.0025839	-0.0060551	-0.0054226	0.66022	-1.3176	2917.0	23.838	-1.1739	83.04	-60.78	79.537	78.559	24.127	-1.2167	-5.9258	0.74784	-2.6274	30.875	-5.4198
128.17	-2.8712	56.632	-5.9933	0.76378	-2.6272	-0.0028932	-0.0057368	-0.0055762	0.66022	-1.3176	2916.3	23.838	-1.1738	83.04	-60.771	79.537	78.559	24.127	-1.2167	-5.9258	0.74784	-2.6274	30.875	-5.4198
128.17	-2.8711	56.631	-5.9934	0.76375	-2.6272	-0.0032038	-0.0054135	-0.0057243	0.66022	-1.3176	2915.6	23.838	-1.1738	83.039	-60.762	79.537	78.559	24.127	-1.2167	-5.9258	0.74784	-2.6274	30.875	-5.4198
128.17	-2.8709	56.63	-5.9934	0.76372	-2.6273	-0.0035152	-0.0050855	-0.0058668	0.66022	-1.3176	2914.9	23.838	-1.1737	83.039	-60.753	79.538	78.559	24.127	-1.2167	-5.9258	0.74784	-2.6274	30.875	-5.4198
128.17	-2.8708	56.629	-5.9934	0.7637	-2.6273	-0.0038273	-0.0047532	-0.0060034	0.66022	-1.3176	2914.2	23.837	-1.1737	83.038	-60.745	79.538	78.559	24.127	-1.2167	-5.9258	0.74784	-2.6274	30.875	-5.4198
128.17	-2.8706	56.628	-5.9934	0.76368	-2.6273	-0.0041397	-0.0044169	-0.0061342	0.66022	-1.3176	2913.6	23.837	-1.1736	83.037	-60.736	79.538	78.559	24.127	-1.2167	-5.9258	0.74784	-2.6274	30.875	-5.4198
128.17	-2.8705	56.628	-5.9934	0.76366	-2.6273	-0.0044519	-0.0040771	-0.0062589	0.66022	-1.3176	2912.9	23.837	-1.1736	83.037	-60.727	79.538	78.559	24.127	-1.2167	-5.9258	0.74784	-2.6274	30.875	-5.4198
128.17	-2.8703	56.627	-5.9935	0.76364	-2.6274	-0.0047638	-0.0037341	-0.0063774	0.66022	-1.3176	2912.2	23.837	-1.1735	83.036	-60.718	79.539	78.559	24.127	-1.2167	-5.9258	0.74784	-2.6274	30.875	-5.4198
128.17	-2.8702	56.626	-5.9935	0.76362	-2.6274	-0.0050749	-0.0033883	-0.0064895	0.66022	-1.3176	2911.5	23.837	-1.1735	83.036	-60.709	79.539	78.559	24.127	-1.2167	-5.9258	0.74784	-2.6274	30.875	-5.4198
128.17	-2.87	56.625	-5.9935	0.7636	-2.6274	-0.0053849	-0.00304	-0.0065953	0.66022	-1.3176	2910.8	23.836	-1.1734	83.035	-60.7	79.539	78.559	24.127	-1.2167	-5.9258	0.74784	-2.6274	30.875	-5.4198
128.17	-2.8698	56.624	-5.9935	0.76359	-2.6275	-0.0056935	-0.0026897	-0.0066946	0.66022	-1.3176	2910.1	23.836	-1.1733	83.035	-60.691	79.54	78.559	24.127	-1.2167	-5.9258	0.74784	-2.6274	30.875	-5.4198
128.16	-2.8696	56.623	-5.9936	0.76358	-2.6275	-0.0060004	-0.0023377	-0.0067872	0.66022	-1.3176	2909.4	23.836	-1.1733	83.034	-60.682	79.54	78.559	24.127	-1.2167	-5.9258	0.74784	-2.6274	30.875	-5.4198
128.16	-2.8695	56.622	-5.9936	0.76356	-2.6275	-0.0063051	-0.0019844	-0.0068731	0.66022	-1.3176	2908.7	23.836	-1.1732	83.033	-60.673	79.54	78.559	24.127	-1.2167	-5.9258	0.74784	-2.6274	30.875	-5.4198
128.16	-2.8693	56.622	-5.9936	0.76356	-2.6276	-0.0066075	-0.0016303	-0.0069523	0.66022	-1.3176	2908.0	23.835	-1.1732	83.033	-60.663	79.54	78.559	24.127	-1.2167	-5.9258	0.74784	-2.6274	30.875	-5.4198
128.16	-2.8691	56.621	-5.9937	0.76355	-2.6276	-0.0069072	-0.0012756	-0.0070245	0.66022	-1.3176	2907.3	23.835	-1.1731	83.032	-60.655	79.541	78.559	24.127	-1.2167	-5.9258	0.74784	-2.6274	30.875	-5.4198
128.16	-2.8689	56.62	-5.9937	0.76354	-2.6277	-0.0072037	-0.00092074	-0.0070898	0.66022	-1.3176	2906.6	23.835	-1.173	83.032	-60.646	79.541	78.559	24.127	-1.2167	-5.9258	0.74784	-2.6274	30.875	-5.4198
128.16	-2.8687	56.619	-5.9937	0.76354	-2.6277	-0.007497	-0.00056618	-0.0071481	0.66022	-1.3176	2905.9	23.835	-1.1729	83.031	-60.637	79.541	78.559	24.127	-1.2167	-5.9258	0.74784	-2.6274	30.875	-5.4198
128.16	-2.8685	56.618	-5.9938	0.76354	-2.6277	-0.0077865	-0.00021227	-0.0071994	0.66022	-1.3176	2905.2	23.835	-1.1729	83.031	-60.628	79.542	78.559	24.127	-1.2167	-5.9258	0.74784	-2.6274	30.875	-5.4198
128.16	-2.8683	56.617	-5.9938	0.76354	-2.6278	-0.0080721	0.0001406	-0.0072436	0.66022	-1.3176	2904.5	23.834	-1.1728	83.03	-60.619	79.542	78.559	24.127	-1.2167	-5.9258	0.74784	-2.6274	30.875	-5.4198
128.16	-2.8681	56.616	-5.9938	0.76354	-2.6278	-0.0083533	0.00049206	-0.0072806	0.66022	-1.3176	2903.8	23.834	-1.1727	83.029	-60.61	79.542	78.559	24.127	-1.2167	-5.9258	0.74784	-2.6274	30.875	-5.4198
128.16	-2.8679	56.615	-5.9939	0.76354	-2.6278	-0.00863	0.00084171	-0.0073104	0.66022	-1.3176	2903.1	23.834	-1.1726	83.029	-60.602	79.542	78.559	24.127	-1.2167	-5.9258	0.74784	-2.6274	30.875	-5.4198
128.16	-2.8677	56.614	-5.9939	0.76355	-2.6279	-0.0089018	0.0011892	-0.0073331	0.66022	-1.3176	2902.4	23.834	-1.1726	83.028	-60.593	79.543	78.559	24.127	-1.2167	-5.9258	0.74784	-2.6274	30.875	-5.4198
128.16	-2.8674	56.613	-5.994	0.76355	-2.6279	-0.0091684	0.0015341	-0.0073485	0.66022	-1.3176	2901.7	23.833	-1.1725	83.028	-60.585	79.543	78.559	24.127	-1.2167	-5.9258	0.74784	-2.6274	30.875	-5.4198
128.16	-2.8672	56.612	-5.994	0.76356	-2.6279	-0.0094296	0.0018761	-0.0073567	0.66022	-1.3176	2901.0	23.833	-1.1724	83.027	-60.577	79.543	78.559	24.127	-1.2167	-5.9258	0.74784	-2.6274	30.875	-5.4198
128.16	-2.867	56.611	-5.9941	0.76357	-2.628	-0.009685	0.0022148	-0.0073578	0.66022	-1.3176	2900.3	23.833	-1.1723	83.027	-60.569	79.544	78.559	24.127	-1.2167	-5.9258	0.74784	-2.6274	30.875	-5.4198
128.16	-2.8667	56.61	-5.9941	0.76358	-2.628	-0.0099344	0.0025498	-0.0073516	0.66022	-1.3176	2899.6	23.833	-1.1722	83.026	-60.561	79.544	78.559	24.127	-1.2167	-5.9258	0.74784	-2.6274	30.875	-5.4198
128.15	-2.8665	56.61	-5.9942	0.7636	-2.6281	-0.010177	0.0028808	-0.0073382	0.66022	-1.3176	2898.9	23.832	-1.1721	83.025	-60.553	79.544	78.559	24.127	-1.2167	-5.9258	0.74784	-2.6274	30.875	-5.4198
128.15	-2.8662	56.609	-5.9942	0.76361	-2.6281	-0.010414	0.0032073	-0.0073176	0.66022	-1.3176	2898.2	23.832	-1.172	83.025	-60.545	79.544	78.559	24.127	-1.2167	-5.9258	0.74784	-2.6274	30.875	-5.4198
128.15	-2.866	56.608	-5.9943	0.76363	-2.6281	-0.010644	0.0035292	-0.0072899	0.66022	-1.3176	2897.5	23.832	-1.1719	83.024	-60.537	79.545	78.559	24.127	-1.2167	-5.9258	0.74784	-2.6274	30.875	-5.4198
128.15	-2.8657	56.607	-5.9943	0.76365	-2.6282	-0.010867	0.0038459	-0.0072551	0.66022	-1.3176	2896.8	23.832	-1.1718	83.024	-60.53	79.545	78.559	24.127	-1.2167	-5.9258	0.74784	-2.6274	30.875	-5.4198
128.15	-2.8654	56.606	-5.9944	0.76367	-2.6282	-0.011082	0.0041573	-0.0072133	0.66022	-1.3176	2896.1	23.831	-1.1717	83.023	-60.523	79.545	78.559	24.127	-1.2167	-5.9258	0.74784	-2.6274	30.875	-5.4198
128.15	-2.8651	56.605	-5.9944	0.76369	-2.6282	-0.01129	0.0044628	-0.0071645	0.66022	-1.3176	2895.4	23.831	-1.1716	83.023	-60.516	79.545	78.559	24.127	-1.2167	-5.9258	0.74784	-2.6274	30.875	-5.4198
128.15	-2.8649	56.604	-5.9945	0.76371	-2.6283	-0.011491	0.0047623	-0.0071087	0.66022	-1.3176	2894.7	23.831	-1.1715	83.022	-60.509	79.546	78.559	24.127	-1.2167	-5.9258	0.74784	-2.6274	30.875	-5.4198
128.15	-2.8646	56.603	-5.9946	0.76374	-2.6283	-0.011683	0.0050554	-0.0070461	0.66022	-1.3176	2894.0	23.831	-1.1714	83.021	-60.502	79.546	78.559	24.127	-1.2167	-5.9258	0.74784	-2.6274	30.875	-5.4198
128.15	-2.8643	56.602	-5.9946	0.76376	-2.6283	-0.011867	0.0053417	-0.0069767	0.66022	-1.3176	2893.3	23.83	-1.1713	83.021	-60.496	79.546	78.559	24.127	-1.2167	-5.9258	0.74784	-2.6274	30.875	-5.4198
128.15	-2.864	56.601	-5.9947	0.76379	-2.6284	-0.012044	0.005621	-0.0069006	0.66022	-1.3176	2892.6	23.83	-1.1712	83.02	-60.489	79.547	78.559	24.127	-1.2167	-5.9258	0.74784	-2.6274	30.875	-5.4198
128.15	-2.8637	56.6	-5.9947	0.76382	-2.6284	-0.012211	0.005893	-0.0068178	0.66022	-1.3176	2891.9	23.83	-1.171	83.02	-60.483	79.547	78.559	24.127	-1.2167	-5.9258	0.74784	-2.6274	30.875	-5.4198
128.15	-2.8633	56.599	-5.9948	0.76385	-2.6284	-0.01237	0.0061573	-0.0067286	0.66022	-1.3176	2891.2	23.83	-1.1709	83.019	-60.477	79.547	78.559	24.127	-1.2167	-5.9258	0.74784	-2.6274	30.875	-5.4198
128.15	-2.863	56.598	-5.9949	0.76388	-2.6285	-0.01252	0.0064138	-0.006633	0.66022	-1.3176	2890.5	23.829	-1.1708	83.018	-60.472	79.547	78.559	24.127	-1.2167	-5.9258	0.74784	-2.6274	30.875	-5.4198
128.15	-2.8627	56.597	-5.9949	0.76391	-2.6285	-0.012661	0.0066621	-0.006531	0.66022	-1.3176	2889.8	23.829	-1.1707	83.018	-60.466	79.548	78.559	24.127	-1.2167	-5.9258	0.74784	-2.6274	30.875	-5.4198
128.15	-2.8623	56.596	-5.995	0.76395	-2.6285	-0.012793	0.0069019	-0.0064229	0.66022	-1.3176	2889.1	23.829	-1.1705	83.017	-60.461	79.548	78.559	24.127	-1.2167	-5.9258	0.74784	-2.6274	30.875	-5.4198
128.15	-2.862	56.595	-5.9951	0.76398	-2.6286	-0.012916	0.0071331	-0.0063088	0.66022	-1.3176	2888.4	23.829	-1.1704	83.017	-60.456	79.548	78.559	24.127	-1.2167	-5.9258	0.74784	-2.6274	30.875	-5.4198
128.14	-2.8617	56.594	-5.9951	0.76402	-2.6286	-0.01303	0.0073554	-0.0061888	0.66022	-1.3176	2887.7	23.828	-1.1703	83.016	-60.451	79.548	78.559	24.127	-1.2167	-5.9258	0.74784	-2.6274	30.875	-5.4198
128.14	-2.8613	56.593	-5.9952	0.76406	-2.6286	-0.013133	0.0075685	-0.0060629	0.66022	-1.3176	2887.1	23.828	-1.1701	83.016	-60.447	79.549	78.559	24.127	-1.2167	-5.9258	0.74784	-2.6274	30.875	-5.4198
128.14	-2.8609	56.592	-5.9952	0.7641	-2.6287	-0.013228	0.0077722	-0.0059315	0.66022	-1.3176	2886.4	23.828	-1.17	83.015	-60.442	79.549	78.559	24.127	-1.2167	-5.9258	0.74784	-2.6274	30.875	-5.4198
128.14	-2.8606	56.592	-5.9953	0.76413	-2.6287	-0.013312	0.0079663	-0.0057946	0.66022	-1.3176	2885.7	23.828	-1.1699	83.014	-60.438	79.549	78.559	24.127	-1.2167	-5.9258	0.74784	-2.6274	30.875	-5.4198
128.14	-2.8602	56.591	-5.9954	0.76417	-2.6287	-0.013387	0.0081507	-0.0056523	0.66022	-1.3176	2885.0	23.827	-1.1697	83.014	-60.434	79.55	78.559	24.127	-1.2167	-5.9258	0.74784	-2.6274	30.875	-5.4198
128.14	-2.8598	56.59	-5.9954	0.76422	-2.6288	-0.013452	0.008325	-0.0055049	0.66022	-1.3176	2884.3	23.827	-1.1696	83.013	-60.431	79.55	78.559	24.127	-1.2167	-5.9258	0.74784	-2.6274	30.875	-5.4198
128.14	-2.8594	56.589	-5.9955	0.76426	-2.6288	-0.013508	0.0084893	-0.0053526	0.66022	-1.3176	2883.6	23.827	-1.1694	83.013	-60.428	79.55	78.559	24.127	-1.2167	-5.9258	0.74784	-2.6274	30.875	-5.4198
128.14	-2.8591	56.588	-5.9956	0.7643	-2.6288	-0.013553	0.0086432	-0.0051954	0.66022	-1.3176	2882.9	23.827	-1.1693	83.012	-60.425	79.55	78.559	24.127	-1.2167	-5.9258	0.74784	-2.6274	30.875	-5.4198
128.14	-2.8587	56.587	-5.9956	0.76434	-2.6288	-0.013588	0.0087866	-0.0050336	0.66022	-1.3176	2882.2	23.827	-1.1691	83.012	-60.422	79.551	78.559	24.127	-1.2167	-5.9258	0.74784	-2.6274	30.875	-5.4198
128.14	-2.8583	56.586	-5.9957	0.76439	-2.6289	-0.013614	0.0089195	-0.0048673	0.66022	-1.3176	2881.5	23.826	-1.169	83.011	-60.419	79.551	78.559	24.127	-1.2167	-5.9258	0.74784	-2.6274	30.875	-5.4198
128.14	-2.8579	56.585	-5.9958	0.76443	-2.6289	-0.013629	0.0090415	-0.0046968	0.66022	-1.3176	2880.8	23.826	-1.1688	83.01	-60.417	79.551	78.559	24.127	-1.2167	-5.9258	0.74784	-2.6274	30.875	-5.4198
128.14	-2.8574	56.585	-5.9959	0.76448	-2.6289	-0.013634	0.0091528	-0.0045222	0.66022	-1.3176	2880.1	23.826	-1.1686	83.01	-60.415	79.551	78.559	24.127	-1.2167	-5.9258	0.74784	-2.6274	30.875	-5.4198
128.14	-2.857	56.584	-5.9959	0.76453	-2.6289	-0.01363	0.009253	-0.0043438	0.66022	-1.3176	2879.4	23.826	-1.1685	83.009	-60.414	79.552	78.559	24.127	-1.2167	-5.9258	0.74784	-2.6274	30.875	-5.4198
128.14	-2.8566	56.583	-5.996	0.76457	-2.6289	-0.013615	0.0093423	-0.0041617	0.66022	-1.3176	2878.7	23.826	-1.1683	83.009	-60.412	79.552	78.559	24.127	-1.2167	-5.9258	0.74784	-2.6274	30.875	-5.4198
128.14	-2.8562	56.582	-5.9961	0.76462	-2.629	-0.01359	0.0094203	-0.0039761	0.66022	-1.3176	2878.0	23.825	-1.1681	83.008	-60.411	79.552	78.559	24.127	-1.2167	-5.9258	0.74784	-2.6274	30.875	-5.4198
128.13	-2.8558	56.581	-5.9961	0.76467	-2.629	-0.013556	0.0094872	-0.0037873	0.66022	-1.3176	2877.3	23.825	-1.168	83.007	-60.41	79.552	78.559	24.127	-1.2167	-5.9258	0.74784	-2.6274	30.875	-5.4198
128.13	-2.8553	56.581	-5.9962	0.76471	-2.629	-0.013512	0.0095428	-0.0035955	0.66022	-1.3176	2876.6	23.825	-1.1678	83.007	-60.409	79.553	78.559	24.127	-1.2167	-5.9258	0.74784	-2.6274	30.875	-5.4198
128.13	-2.8549	56.58	-5.9963	0.76476	-2.629	-0.013457	0.0095872	-0.0034008	0.66022	-1.3176	2875.9	23.825	-1.1676	83.006	-60.409	79.553	78.559	24.127	-1.2167	-5.9258	0.74784	-2.6274	30.875	-5.4198
128.13	-2.8544	56.579	-5.9963	0.76481	-2.629	-0.013394	0.0096202	-0.0032036	0.66022	-1.3176	2875.2	23.825	-1.1675	83.006	-60.409	79.553	78.559	24.127	-1.2167	-5.9258	0.74784	-2.6274	30.875	-5.4198
128.13	-2.854	56.578	-5.9964	0.76486	-2.6291	-0.01332	0.0096418	-0.0030039	0.66022	-1.3176	2874.5	23.825	-1.1673	83.005	-60.409	79.554	78.559	24.127	-1.2167	-5.9258	0.74784	-2.6274	30.875	-5.4198
128.13	-2.8535	56.578	-5.9965	0.76491	-2.6291	-0.013237	0.0096521	-0.0028022	0.66022	-1.3176	2873.8	23.824	-1.1671	83.005	-60.41	79.554	78.559	24.127	-1.2167	-5.9258	0.74784	-2.6274	30.875	-5.4198
128.13	-2.8531	56.577	-5.9965	0.76495	-2.6291	-0.013144	0.0096511	-0.0025985	0.66022	-1.3176	2873.1	23.824	-1.1669	83.004	-60.41	79.554	78.559	24.127	-1.2167	-5.9258	0.74784	-2.6274	30.875	-5.4198
128.13	-2.8526	56.576	-5.9966	0.765	-2.6291	-0.013043	0.0096388	-0.0023931	0.66022	-1.3176	2872.4	23.824	-1.1668	83.003	-60.411	79.554	78.559	24.127	-1.2167	-5.9258	0.74784	-2.6274	30.875	-5.4198
128.13	-2.8522	56.575	-5.9967	0.76505	-2.6291	-0.012932	0.0096151	-0.0021862	0.66022	-1.3176	2871.7	23.824	-1.1666	83.003	-60.413	79.555	78.559	24.127	-1.2167	-5.9258	0.74784	-2.6274	30.875	-5.4198
128.13	-2.8517	56.575	-5.9967	0.7651	-2.6291	-0.012812	0.0095803	-0.0019781	0.66022	-1.3176	2871.0	23.824	-1.1664	83.002	-60.414	79.555	78.559	24.127	-1.2167	-5.9258	0.74784	-2.6274	30.875	-5.4198
128.13	-2.8512	56.574	-5.9968	0.76515	-2.6291	-0.012683	0.0095343	-0.0017689	0.66022	-1.3176	2870.3	23.824	-1.1662	83.002	-60.416	79.555	78.559	24.127	-1.2167	-5.9258	0.74784	-2.6274	30.875	-5.4198
128.13	-2.8508	56.573	-5.9968	0.76519	-2.6291	-0.012545	0.0094771	-0.0015591	0.66022	-1.3176	2869.6	23.824	-1.166	83.001	-60.418	79.555	78.559	24.127	-1.2167	-5.9258	0.74784	-2.6274	30.875	-5.4198
128.13	-2.8503	56.573	-5.9969	0.76524	-2.6291	-0.012399	0.009409	-0.0013486	0.66022	-1.3176	2868.9	23.823	-1.1658	83.0	-60.42	79.556	78.559	24.127	-1.2167	-5.9258	0.74784	-2.6274	30.875	-5.4198
128.12	-2.8498	56.572	-5.997	0.76529	-2.6291	-0.012244	0.00933	-0.0011379	0.66022	-1.3176	2868.2	23.823	-1.1657	83.0	-60.423	79.556	78.559	24.127	-1.2167	-5.9258	0.74784	-2.6274	30.875	-5.4198
128.12	-2.8493	56.571	-5.997	0.76533	-2.6292	-0.012081	0.0092401	-0.00092707	0.66022	-1.3176	2867.5	23.823	-1.1655	82.999	-60.426	79.556	78.559	24.127	-1.2167	-5.9258	0.74784	-2.6274	30.875	-5.4198
128.12	-2.8489	56.571	-5.9971	0.76538	-2.6292	-0.01191	0.0091396	-0.00071642	0.66022	-1.3176	2866.8	23.823	-1.1653	82.999	-60.429	79.557	78.559	24.127	-1.2167	-5.9258	0.74784	-2.6274	30.875	-5.4198
128.12	-2.8484	56.57	-5.9972	0.76543	-2.6292	-0.011731	0.0090285	-0.00050616	0.66022	-1.3176	2866.1	23.823	-1.1651	82.998	-60.432	79.557	78.559	24.127	-1.2167	-5.9258	0.74784	-2.6274	30.875	-5.4198
128.12	-2.8479	56.57	-5.9972	0.76547	-2.6292	-0.011545	0.008907	-0.00029653	0.66022	-1.3176	2865.4	23.823	-1.1649	82.998	-60.435	79.557	78.559	24.127	-1.2167	-5.9258	0.74784	-2.6274	30.875	-5.4198
128.12	-2.8474	56.569	-5.9973	0.76551	-2.6292	-0.011351	0.0087752	-8.7756e-05	0.66022	-1.3176	2864.7	23.823	-1.1647	82.997	-60.439	79.557	78.559	24.127	-1.2167	-5.9258	0.74784	-2.6274	30.875	-5.4198
128.12	-2.8469	56.569	-5.9973	0.76556	-2.6292	-0.01115	0.0086334	0.00011993	0.66022	-1.3176	2864.1	23.823	-1.1645	82.996	-60.443	79.558	78.559	24.127	-1.2167	-5.9258	0.74784	-2.6274	30.875	-5.4198
128.12	-2.8464	56.568	-5.9974	0.7656	-2.6292	-0.010942	0.0084816	0.00032631	0.66022	-1.3176	2863.4	23.823	-1.1643	82.996	-60.447	79.558	78.559	24.127	-1.2167	-5.9258	0.74784	-2.6274	30.875	-5.4198
128.12	-2.8459	56.568	-5.9974	0.76564	-2.6292	-0.010727	0.0083202	0.00053114	0.66022	-1.3176	2862.7	23.823	-1.1641	82.995	-60.452	79.558	78.559	24.127	-1.2167	-5.9258	0.74784	-2.6274	30.875	-5.4198
128.12	-2.8455	56.567	-5.9975	0.76568	-2.6292	-0.010506	0.0081492	0.00073421	0.66022	-1.3176	2862.0	23.823	-1.1639	82.995	-60.456	79.558	78.559	24.127	-1.2167	-5.9258	0.74784	-2.6274	30.875	-5.4198
128.12	-2.845	56.567	-5.9975	0.76572	-2.6292	-0.010279	0.0079689	0.00093529	0.66022	-1.3176	2861.3	23.823	-1.1638	82.994	-60.461	79.559	78.559	24.127	-1.2167	-5.9258	0.74784	-2.6274	30.875	-5.4198
128.12	-2.8445	56.566	-5.9976	0.76576	-2.6291	-0.010046	0.0077796	0.0011342	0.66022	-1.3176	2860.6	23.823	-1.1636	82.994	-60.466	79.559	78.559	24.127	-1.2167	-5.9258	0.74784	-2.6274	30.875	-5.4198
128.11	-2.844	56.566	-5.9976	0.7658	-2.6291	-0.0098069	0.0075814	0.0013306	0.66022	-1.3176	2859.9	23.823	-1.1634	82.993	-60.472	79.559	78.559	24.127	-1.2167	-5.9258	0.74784	-2.6274	30.875	-5.4198
128.11	-2.8435	56.565	-5.9977	0.76584	-2.6291	-0.0095626	0.0073745	0.0015244	0.66022	-1.3176	2859.2	23.823	-1.1632	82.992	-60.477	79.56	78.559	24.127	-1.2167	-5.9258	0.74784	-2.6274	30.875	-5.4198
128.11	-2.843	56.565	-5.9977	0.76588	-2.6291	-0.0093132	0.0071593	0.0017154	0.66022	-1.3176	2858.5	23.822	-1.163	82.992	-60.483	79.56	78.559	24.127	-1.2167	-5.9258	0.74784	-2.6274	30.875	-5.4198
128.11	-2.8425	56.564	-5.9978	0.76591	-2.6291	-0.009059	0.006936	0.0019033	0.66022	-1.3176	2857.8	23.822	-1.1628	82.991	-60.489	79.56	78.559	24.127	-1.2167	-5.9258	0.74784	-2.6274	30.875	-5.4198
128.11	-2.842	56.564	-5.9978	0.76595	-2.6291	-0.0088003	0.0067049	0.002088	0.66022	-1.3176	2857.1	23.822	-1.1626	82.991	-60.495	79.56	78.559	24.127	-1.2167	-5.9258	0.74784	-2.6274	30.875	-5.4198
128.11	-2.8416	56.564	-5.9979	0.76598	-2.6291	-0.0085373	0.0064662	0.0022692	0.66022	-1.3176	2856.4	23.822	-1.1624	82.99	-60.501	79.561	78.559	24.127	-1.2167	-5.9258	0.74784	-2.6274	30.875	-5.4198
128.11	-2.8411	56.563	-5.9979	0.76601	-2.6291	-0.0082704	0.0062202	0.0024468	0.66022	-1.3176	2855.7	23.822	-1.1622	82.99	-60.507	79.561	78.559	24.127	-1.2167	-5.9258	0.74784	-2.6274	30.875	-5.4198
128.11	-2.8406	56.563	-5.998	0.76604	-2.6291	-0.0079999	0.0059672	0.0026205	0.66022	-1.3176	2855.0	23.822	-1.162	82.989	-60.514	79.561	78.559	24.127	-1.2167	-5.9258	0.74784	-2.6274	30.875	-5.4198
128.11	-2.8401	56.562	-5.998	0.76607	-2.6291	-0.007726	0.0057076	0.0027903	0.66022	-1.3176	2854.3	23.822	-1.1618	82.988	-60.52	79.562	78.559	24.127	-1.2167	-5.9258	0.74784	-2.6274	30.875	-5.4198
128.11	-2.8396	56.562	-5.998	0.7661	-2.629	-0.0074491	0.0054415	0.0029558	0.66022	-1.3176	2853.6	23.823	-1.1617	82.988	-60.527	79.562	78.559	24.127	-1.2167	-5.9258	0.74784	-2.6274	30.875	-5.4198
128.11	-2.8391	56.562	-5.9981	0.76612	-2.629	-0.0071695	0.0051693	0.0031169	0.66022	-1.3176	2852.9	23.823	-1.1615	82.987	-60.534	79.562	78.559	24.127	-1.2167	-5.9258	0.74784	-2.6274	30.875	-5.4198
128.11	-2.8387	56.561	-5.9981	0.76615	-2.629	-0.0068876	0.0048914	0.0032735	0.66022	-1.3176	2852.2	23.823	-1.1613	82.987	-60.541	79.562	78.559	24.127	-1.2167	-5.9258	0.74784	-2.6274	30.875	-5.4198
128.1	-2.8382	56.561	-5.9981	0.76617	-2.629	-0.0066035	0.0046081	0.0034254	0.66022	-1.3176	2851.5	23.823	-1.1611	82.986	-60.548	79.563	78.559	24.127	-1.2167	-5.9258	0.74784	-2.6274	30.875	-5.4198
128.1	-2.8377	56.561	-5.9982	0.7662	-2.629	-0.0063177	0.0043196	0.0035724	0.66022	-1.3176	2850.8	23.823	-1.1609	82.986	-60.556	79.563	78.559	24.127	-1.2167	-5.9258	0.74784	-2.6274	30.875	-5.4198
128.1	-2.8373	56.561	-5.9982	0.76622	-2.629	-0.0060305	0.0040263	0.0037144	0.66022	-1.3176	2850.1	23.823	-1.1607	82.985	-60.563	79.563	78.559	24.127	-1.2167	-5.9258	0.74784	-2.6274	30.875	-5.4198
128.1	-2.8368	56.56	-5.9982	0.76624	-2.6289	-0.0057421	0.0037286	0.0038513	0.66022	-1.3176	2849.4	23.823	-1.1605	82.984	-60.571	79.563	78.559	24.127	-1.2167	-5.9258	0.74784	-2.6274	30.875	-5.4198
128.1	-2.8363	56.56	-5.9983	0.76625	-2.6289	-0.005453	0.0034268	0.0039828	0.66022	-1.3176	2848.7	23.823	-1.1604	82.984	-60.578	79.564	78.559	24.127	-1.2167	-5.9258	0.74784	-2.6274	30.875	-5.4198
128.1	-2.8359	56.56	-5.9983	0.76627	-2.6289	-0.0051634	0.0031213	0.0041089	0.66022	-1.3176	2848.0	23.823	-1.1602	82.983	-60.586	79.564	78.559	24.127	-1.2167	-5.9258	0.74784	-2.6274	30.875	-5.4198
128.1	-2.8354	56.559	-5.9983	0.76628	-2.6289	-0.0048736	0.0028123	0.0042294	0.66022	-1.3176	2847.3	23.823	-1.16	82.983	-60.594	79.564	78.559	24.127	-1.2167	-5.9258	0.74784	-2.6274	30.875	-5.4198
128.1	-2.835	56.559	-5.9983	0.7663	-2.6289	-0.004584	0.0025003	0.0043442	0.66022	-1.3176	2846.6	23.823	-1.1598	82.982	-60.602	79.565	78.559	24.127	-1.2167	-5.9258	0.74784	-2.6274	30.875	-5.4198
128.1	-2.8345	56.559	-5.9984	0.76631	-2.6288	-0.004295	0.0021856	0.0044532	0.66022	-1.3176	2845.9	23.823	-1.1597	82.982	-60.61	79.565	78.559	24.127	-1.2167	-5.9258	0.74784	-2.6274	30.875	-5.4198
128.1	-2.8341	56.559	-5.9984	0.76632	-2.6288	-0.0040067	0.0018685	0.0045563	0.66022	-1.3176	2845.2	23.823	-1.1595	82.981	-60.618	79.565	78.559	24.127	-1.2167	-5.9258	0.74784	-2.6274	30.875	-5.4198
128.09	-2.8336	56.559	-5.9984	0.76633	-2.6288	-0.0037195	0.0015494	0.0046534	0.66022	-1.3176	2844.5	23.823	-1.1593	82.98	-60.626	79.565	78.559	24.127	-1.2167	-5.9258	0.74784	-2.6274	30.875	-5.4198
128.09	-2.8332	56.558	-5.9984	0.76634	-2.6288	-0.0034339	0.0012287	0.0047444	0.66022	-1.3176	2843.8	23.823	-1.1591	82.98	-60.634	79.566	78.559	24.127	-1.2167	-5.9258	0.74784	-2.6274	30.875	-5.4198
128.09	-2.8328	56.558	-5.9984	0.76634	-2.6287	-0.0031499	0.00090677	0.0048292	0.66022	-1.3176	2843.1	23.823	-1.159	82.979	-60.642	79.566	78.559	24.127	-1.2167	-5.9258	0.74784	-2.6274	30.875	-5.4198
128.09	-2.8323	56.558	-5.9984	0.76634	-2.6287	-0.0028681	0.00058389	0.0049077	0.66022	-1.3176	2842.4	23.823	-1.1588	82.979	-60.65	79.566	78.559	24.127	-1.2167	-5.9258	0.74784	-2.6274	30.875	-5.4198
128.09	-2.8319	56.558	-5.9985	0.76635	-2.6287	-0.0025886	0.00026046	0.0049799	0.66022	-1.3176	2841.8	23.824	-1.1586	82.978	-60.658	79.567	78.559	24.127	-1.2167	-5.9258	0.74784	-2.6274	30.875	-5.4198
128.09	-2.8315	56.558	-5.9985	0.76635	-2.6287	-0.0023118	-6.3165e-05	0.0050456	0.66022	-1.3176	2841.1	23.824	-1.1585	82.978	-60.666	79.567	78.559	24.127	-1.2167	-5.9258	0.74784	-2.6274	30.875	-5.4198
128.09	-2.8311	56.558	-5.9985	0.76635	-2.6286	-0.002038	-0.00038662	0.0051049	0.66022	-1.3176	2840.4	23.824	-1.1583	82.977	-60.674	79.567	78.559	24.127	-1.2167	-5.9258	0.74784	-2.6274	30.875	-5.4198
128.09	-2.8307	56.557	-5.9985	0.76634	-2.6286	-0.0017675	-0.00070955	0.0051577	0.66022	-1.3176	2839.7	23.824	-1.1581	82.976	-60.682	79.567	78.559	24.127	-1.2167	-5.9258	0.74784	-2.6274	30.875	-5.4198
128.09	-2.8303	56.557	-5.9985	0.76634	-2.6286	-0.0015005	-0.0010316	0.0052039	0.66022	-1.3176	2839.0	23.824	-1.158	82.976	-60.69	79.568	78.559	24.127	-1.2167	-5.9258	0.74784	-2.6274	30.875	-5.4198
128.09	-2.8299	56.557	-5.9985	0.76633	-2.6286	-0.0012374	-0.0013524	0.0052435	0.66022	-1.3176	2838.3	23.824	-1.1578	82.975	-60.698	79.568	78.559	24.127	-1.2167	-5.9258	0.74784	-2.6274	30.875	-5.4198
128.09	-2.8295	56.557	-5.9985	0.76633	-2.6285	-0.00097846	-0.0016716	0.0052765	0.66022	-1.3176	2837.6	23.824	-1.1577	82.975	-60.706	79.568	78.559	24.127	-1.2167	-5.9258	0.74784	-2.6274	30.875	-5.4198
128.08	-2.8291	56.557	-5.9985	0.76632	-2.6285	-0.00072393	-0.0019889	0.0053029	0.66022	-1.3176	2836.9	23.824	-1.1575	82.974	-60.714	79.569	78.559	24.127	-1.2167	-5.9258	0.74784	-2.6274	30.875	-5.4198
128.08	-2.8287	56.557	-5.9985	0.76631	-2.6285	-0.00047408	-0.0023039	0.0053225	0.66022	-1.3176	2836.2	23.824	-1.1574	82.974	-60.722	79.569	78.559	24.127	-1.2167	-5.9258	0.74784	-2.6274	30.875	-5.4198
128.08	-2.8283	56.557	-5.9985	0.76629	-2.6285	-0.0002292	-0.0026163	0.0053356	0.66022	-1.3176	2835.5	23.825	-1.1572	82.973	-60.729	79.569	78.559	24.127	-1.2167	-5.9258	0.74784	-2.6274	30.875	-5.4198
128.08	-2.8279	56.556	-5.9985	0.76628	-2.6284	1.0473e-05	-0.0029257	0.0053419	0.66022	-1.3176	2834.8	23.825	-1.1571	82.972	-60.737	79.569	78.559	24.127	-1.2167	-5.9258	0.74784	-2.6274	30.875	-5.4198
128.08	-2.8276	56.556	-5.9985	0.76626	-2.6284	0.00024468	-0.0032318	0.0053416	0.66022	-1.3176	2834.1	23.825	-1.1569	82.972	-60.745	79.57	78.559	24.127	-1.2167	-5.9258	0.74784	-2.6274	30.875	-5.4198
128.08	-2.8272	56.556	-5.9985	0.76625	-2.6284	0.00047317	-0.0035343	0.0053347	0.66022	-1.3176	2833.4	23.825	-1.1568	82.971	-60.752	79.57	78.559	24.127	-1.2167	-5.9258	0.74784	-2.6274	30.875	-5.4198
128.08	-2.8268	56.556	-5.9985	0.76623	-2.6284	0.0006957	-0.0038329	0.0053212	0.66022	-1.3176	2832.7	23.825	-1.1567	82.971	-60.759	79.57	78.559	24.127	-1.2167	-5.9258	0.74784	-2.6274	30.875	-5.4198
128.08	-2.8265	56.556	-5.9985	0.76621	-2.6283	0.00091206	-0.0041271	0.0053011	0.66022	-1.3176	2832.0	23.825	-1.1565	82.97	-60.767	79.571	78.559	24.127	-1.2167	-5.9258	0.74784	-2.6274	30.875	-5.4198
128.08	-2.8261	56.556	-5.9985	0.76619	-2.6283	0.001122	-0.0044168	0.0052744	0.66022	-1.3176	2831.3	23.825	-1.1564	82.97	-60.774	79.571	78.559	24.127	-1.2167	-5.9258	0.74784	-2.6274	30.875	-5.4198
128.08	-2.8258	56.556	-5.9985	0.76616	-2.6283	0.0013253	-0.0047016	0.0052413	0.66022	-1.3176	2830.6	23.825	-1.1563	82.969	-60.781	79.571	78.559	24.127	-1.2167	-5.9258	0.74784	-2.6274	30.875	-5.4198
128.07	-2.8254	56.556	-5.9985	0.76614	-2.6282	0.0015218	-0.0049812	0.0052017	0.66022	-1.3176	2829.9	23.825	-1.1561	82.968	-60.788	79.571	78.559	24.127	-1.2167	-5.9258	0.74784	-2.6274	30.875	-5.4198
128.07	-2.8251	56.555	-5.9985	0.76611	-2.6282	0.0017113	-0.0052553	0.0051558	0.66022	-1.3176	2829.2	23.826	-1.156	82.968	-60.794	79.572	78.559	24.127	-1.2167	-5.9258	0.74784	-2.6274	30.875	-5.4198
128.07	-2.8248	56.555	-5.9985	0.76609	-2.6282	0.0018935	-0.0055237	0.0051035	0.66022	-1.3176	2828.5	23.826	-1.1559	82.967	-60.801	79.572	78.559	24.127	-1.2167	-5.9258	0.74784	-2.6274	30.875	-5.4198
128.07	-2.8245	56.555	-5.9985	0.76606	-2.6282	0.0020683	-0.005786	0.005045	0.66022	-1.3176	2827.8	23.826	-1.1557	82.967	-60.807	79.572	78.559	24.127	-1.2167	-5.9258	0.74784	-2.6274	30.875	-5.4198
128.07	-2.8241	56.555	-5.9985	0.76603	-2.6281	0.0022356	-0.006042	0.0049804	0.66022	-1.3176	2827.1	23.826	-1.1556	82.966	-60.814	79.573	78.559	24.127	-1.2167	-5.9258	0.74784	-2.6274	30.875	-5.4198
128.07	-2.8238	56.555	-5.9984	0.766	-2.6281	0.0023951	-0.0062913	0.0049097	0.66022	-1.3176	2826.4	23.826	-1.1555	82.966	-60.82	79.573	78.559	24.127	-1.2167	-5.9258	0.74784	-2.6274	30.875	-5.4198
128.07	-2.8235	56.555	-5.9984	0.76597	-2.6281	0.0025467	-0.0065339	0.004833	0.66022	-1.3176	2825.7	23.826	-1.1554	82.965	-60.826	79.573	78.559	24.127	-1.2167	-5.9258	0.74784	-2.6274	30.875	-5.4198
128.07	-2.8232	56.555	-5.9984	0.76593	-2.6281	0.0026903	-0.0067693	0.0047504	0.66022	-1.3176	2825.0	23.826	-1.1553	82.965	-60.831	79.573	78.559	24.127	-1.2167	-5.9258	0.74784	-2.6274	30.875	-5.4198
128.07	-2.8229	56.555	-5.9984	0.7659	-2.628	0.0028256	-0.0069974	0.0046621	0.66022	-1.3176	2824.3	23.826	-1.1552	82.964	-60.837	79.574	78.559	24.127	-1.2167	-5.9258	0.74784	-2.6274	30.875	-5.4198
128.07	-2.8226	56.554	-5.9984	0.76586	-2.628	0.0029527	-0.007218	0.0045681	0.66022	-1.3176	2823.6	23.826	-1.155	82.963	-60.842	79.574	78.559	24.127	-1.2167	-5.9258	0.74784	-2.6274	30.875	-5.4198
128.06	-2.8224	56.554	-5.9984	0.76583	-2.628	0.0030713	-0.0074308	0.0044686	0.66022	-1.3176	2822.9	23.827	-1.1549	82.963	-60.847	79.574	78.559	24.127	-1.2167	-5.9258	0.74784	-2.6274	30.875	-5.4198
128.06	-2.8221	56.554	-5.9984	0.76579	-2.628	0.0031814	-0.0076356	0.0043637	0.66022	-1.3176	2822.2	23.827	-1.1548	82.962	-60.852	79.575	78.559	24.127	-1.2167	-5.9258	0.74784	-2.6274	30.875	-5.4198
128.06	-2.8218	56.554	-5.9983	0.76575	-2.628	0.0032828	-0.0078321	0.0042536	0.66022	-1.3176	2821.5	23.827	-1.1547	82.962	-60.857	79.575	78.559	24.127	-1.2167	-5.9258	0.74784	-2.6274	30.875	-5.4198
128.06	-2.8215	56.554	-5.9983	0.76571	-2.6279	0.0033756	-0.0080203	0.0041383	0.66022	-1.3176	2820.8	23.827	-1.1546	82.961	-60.861	79.575	78.559	24.127	-1.2167	-5.9258	0.74784	-2.6274	30.875	-5.4198
128.06	-2.8213	56.554	-5.9983	0.76567	-2.6279	0.0034595	-0.0081999	0.004018	0.66022	-1.3176	2820.1	23.827	-1.1545	82.961	-60.865	79.575	78.559	24.127	-1.2167	-5.9258	0.74784	-2.6274	30.875	-5.4198
128.06	-2.821	56.554	-5.9983	0.76563	-2.6279	0.0035345	-0.0083708	0.0038928	0.66022	-1.3176	2819.4	23.827	-1.1544	82.96	-60.869	79.576	78.559	24.127	-1.2167	-5.9258	0.74784	-2.6274	30.875	-5.4198
128.06	-2.8207	56.553	-5.9983	0.76559	-2.6279	0.0036006	-0.0085328	0.0037629	0.66022	-1.3176	2818.7	23.827	-1.1543	82.959	-60.873	79.576	78.559	24.127	-1.2167	-5.9258	0.74784	-2.6274	30.875	-5.4198
128.06	-2.8205	56.553	-5.9983	0.76554	-2.6279	0.0036577	-0.0086857	0.0036285	0.66022	-1.3176	2818.1	23.827	-1.1542	82.959	-60.876	79.576	78.559	24.127	-1.2167	-5.9258	0.74784	-2.6274	30.875	-5.4198
128.06	-2.8203	56.553	-5.9982	0.7655	-2.6278	0.0037059	-0.0088294	0.0034898	0.66022	-1.3176	2817.4	23.827	-1.1541	82.958	-60.88	79.577	78.559	24.127	-1.2167	-5.9258	0.74784	-2.6274	30.875	-5.4198
128.06	-2.82	56.553	-5.9982	0.76546	-2.6278	0.0037449	-0.0089638	0.0033468	0.66022	-1.3176	2816.7	23.827	-1.154	82.958	-60.883	79.577	78.559	24.127	-1.2167	-5.9258	0.74784	-2.6274	30.875	-5.4198
128.06	-2.8198	56.553	-5.9982	0.76541	-2.6278	0.0037749	-0.0090887	0.0031997	0.66022	-1.3176	2816.0	23.828	-1.154	82.957	-60.885	79.577	78.559	24.127	-1.2167	-5.9258	0.74784	-2.6274	30.875	-5.4198
128.05	-2.8195	56.552	-5.9982	0.76536	-2.6278	0.0037958	-0.009204	0.0030488	0.66022	-1.3176	2815.3	23.828	-1.1539	82.957	-60.888	79.577	78.559	24.127	-1.2167	-5.9258	0.74784	-2.6274	30.875	-5.4198
128.05	-2.8193	56.552	-5.9982	0.76532	-2.6278	0.0038077	-0.0093097	0.0028942	0.66022	-1.3176	2814.6	23.828	-1.1538	82.956	-60.89	79.578	78.559	24.127	-1.2167	-5.9258	0.74784	-2.6274	30.875	-5.4198
128.05	-2.8191	56.552	-5.9981	0.76527	-2.6278	0.0038105	-0.0094056	0.0027361	0.66022	-1.3176	2813.9	23.828	-1.1537	82.956	-60.892	79.578	78.559	24.127	-1.2167	-5.9258	0.74784	-2.6274	30.875	-5.4198
128.05	-2.8189	56.552	-5.9981	0.76522	-2.6278	0.0038043	-0.0094917	0.0025746	0.66022	-1.3176	2813.2	23.828	-1.1536	82.955	-60.894	79.578	78.559	24.127	-1.2167	-5.9258	0.74784	-2.6274	30.875	-5.4198
128.05	-2.8187	56.551	-5.9981	0.76518	-2.6277	0.003789	-0.0095679	0.00241	0.66022	-1.3176	2812.5	23.828	-1.1535	82.954	-60.895	79.579	78.559	24.127	-1.2167	-5.9258	0.74784	-2.6274	30.875	-5.4198
128.05	-2.8184	56.551	-5.9981	0.76513	-2.6277	0.0037648	-0.0096342	0.0022425	0.66022	-1.3176	2811.8	23.828	-1.1535	82.954	-60.897	79.579	78.559	24.127	-1.2167	-5.9258	0.74784	-2.6274	30.875	-5.4198
128.05	-2.8182	56.551	-5.9981	0.76508	-2.6277	0.0037317	-0.0096904	0.0020721	0.66022	-1.3176	2811.1	23.828	-1.1534	82.953	-60.897	79.579	78.559	24.127	-1.2167	-5.9258	0.74784	-2.6274	30.875	-5.4198
128.05	-2.818	56.551	-5.998	0.76503	-2.6277	0.0036898	-0.0097367	0.0018993	0.66022	-1.3176	2810.4	23.828	-1.1533	82.953	-60.898	79.579	78.559	24.127	-1.2167	-5.9258	0.74784	-2.6274	30.875	-5.4198
128.05	-2.8178	56.55	-5.998	0.76498	-2.6277	0.003639	-0.0097728	0.001724	0.66022	-1.3176	2809.7	23.828	-1.1532	82.952	-60.898	79.58	78.559	24.127	-1.2167	-5.9258	0.74784	-2.6274	30.875	-5.4198
128.05	-2.8176	56.55	-5.998	0.76493	-2.6277	0.0035796	-0.0097989	0.0015466	0.66022	-1.3176	2809.0	23.828	-1.1532	82.952	-60.899	79.58	78.559	24.127	-1.2167	-5.9258	0.74784	-2.6274	30.875	-5.4198
128.05	-2.8174	56.55	-5.998	0.76488	-2.6277	0.0035116	-0.009815	0.0013672	0.66022	-1.3176	2808.3	23.828	-1.1531	82.951	-60.898	79.58	78.559	24.127	-1.2167	-5.9258	0.74784	-2.6274	30.875	-5.4198
128.04	-2.8172	56.549	-5.998	0.76484	-2.6277	0.003435	-0.009821	0.0011861	0.66022	-1.3176	2807.6	23.828	-1.153	82.95	-60.898	79.581	78.559	24.127	-1.2167	-5.9258	0.74784	-2.6274	30.875	-5.4198
128.04	-2.817	56.549	-5.998	0.76479	-2.6277	0.0033501	-0.009817	0.0010033	0.66022	-1.3176	2806.9	23.828	-1.1529	82.95	-60.897	79.581	78.559	24.127	-1.2167	-5.9258	0.74784	-2.6274	30.875	-5.4198
128.04	-2.8169	56.549	-5.9979	0.76474	-2.6277	0.0032569	-0.0098029	0.00081928	0.66022	-1.3176	2806.2	23.828	-1.1529	82.949	-60.896	79.581	78.559	24.127	-1.2167	-5.9258	0.74784	-2.6274	30.875	-5.4198
128.04	-2.8167	56.548	-5.9979	0.76469	-2.6277	0.0031555	-0.009779	0.00063406	0.66022	-1.3176	2805.5	23.828	-1.1528	82.949	-60.895	79.581	78.559	24.127	-1.2167	-5.9258	0.74784	-2.6274	30.875	-5.4198
128.04	-2.8165	56.548	-5.9979	0.76464	-2.6277	0.0030462	-0.0097451	0.00044791	0.66022	-1.3176	2804.8	23.828	-1.1527	82.948	-60.894	79.582	78.559	24.127	-1.2167	-5.9258	0.74784	-2.6274	30.875	-5.4198
128.04	-2.8163	56.548	-5.9979	0.76459	-2.6277	0.0029289	-0.0097014	0.00026101	0.66022	-1.3176	2804.1	23.828	-1.1527	82.948	-60.892	79.582	78.559	24.127	-1.2167	-5.9258	0.74784	-2.6274	30.875	-5.4198
128.04	-2.8161	56.547	-5.9979	0.76454	-2.6277	0.0028039	-0.0096479	7.3588e-05	0.66022	-1.3176	2803.4	23.828	-1.1526	82.947	-60.89	79.582	78.559	24.127	-1.2167	-5.9258	0.74784	-2.6274	30.875	-5.4198
128.04	-2.816	56.547	-5.9979	0.76449	-2.6277	0.0026714	-0.0095847	-0.00011416	0.66022	-1.3176	2802.7	23.828	-1.1525	82.947	-60.888	79.583	78.559	24.127	-1.2167	-5.9258	0.74784	-2.6274	30.875	-5.4198
128.04	-2.8158	56.546	-5.9979	0.76445	-2.6277	0.0025314	-0.009512	-0.00030202	0.66022	-1.3176	2802.0	23.828	-1.1525	82.946	-60.885	79.583	78.559	24.127	-1.2167	-5.9258	0.74784	-2.6274	30.875	-5.4198
128.04	-2.8156	56.546	-5.9978	0.7644	-2.6277	0.0023843	-0.0094298	-0.00048979	0.66022	-1.3176	2801.3	23.828	-1.1524	82.945	-60.883	79.583	78.559	24.127	-1.2167	-5.9258	0.74784	-2.6274	30.875	-5.4198
128.04	-2.8154	56.545	-5.9978	0.76435	-2.6277	0.0022301	-0.0093382	-0.00067726	0.66022	-1.3176	2800.6	23.828	-1.1524	82.945	-60.88	79.583	78.559	24.127	-1.2167	-5.9258	0.74784	-2.6274	30.875	-5.4198
128.03	-2.8153	56.545	-5.9978	0.76431	-2.6277	0.002069	-0.0092374	-0.00086423	0.66022	-1.3176	2799.9	23.828	-1.1523	82.944	-60.877	79.584	78.559	24.127	-1.2167	-5.9258	0.74784	-2.6274	30.875	-5.4198
128.03	-2.8151	56.545	-5.9978	0.76426	-2.6277	0.0019013	-0.0091275	-0.0010505	0.66022	-1.3176	2799.2	23.828	-1.1522	82.944	-60.873	79.584	78.559	24.127	-1.2167	-5.9258	0.74784	-2.6274	30.875	-5.4198
128.03	-2.8149	56.544	-5.9978	0.76422	-2.6277	0.0017272	-0.0090087	-0.0012359	0.66022	-1.3176	2798.5	23.828	-1.1522	82.943	-60.87	79.584	78.559	24.127	-1.2167	-5.9258	0.74784	-2.6274	30.875	-5.4198
128.03	-2.8148	56.544	-5.9978	0.76417	-2.6277	0.0015468	-0.008881	-0.0014201	0.66022	-1.3176	2797.8	23.828	-1.1521	82.943	-60.866	79.585	78.559	24.127	-1.2167	-5.9258	0.74784	-2.6274	30.875	-5.4198
128.03	-2.8146	56.543	-5.9978	0.76413	-2.6277	0.0013603	-0.0087447	-0.0016031	0.66022	-1.3176	2797.1	23.828	-1.1521	82.942	-60.862	79.585	78.559	24.127	-1.2167	-5.9258	0.74784	-2.6274	30.875	-5.4198
128.03	-2.8144	56.543	-5.9978	0.76408	-2.6277	0.0011681	-0.0085999	-0.0017845	0.66022	-1.3176	2796.4	23.828	-1.152	82.941	-60.857	79.585	78.559	24.127	-1.2167	-5.9258	0.74784	-2.6274	30.875	-5.4198
128.03	-2.8143	56.542	-5.9978	0.76404	-2.6277	0.00097029	-0.0084469	-0.0019642	0.66022	-1.3176	2795.7	23.828	-1.1519	82.941	-60.853	79.585	78.559	24.127	-1.2167	-5.9258	0.74784	-2.6274	30.875	-5.4198
128.03	-2.8141	56.541	-5.9978	0.764	-2.6277	0.00076714	-0.0082857	-0.0021421	0.66022	-1.3176	2795.0	23.828	-1.1519	82.94	-60.848	79.586	78.559	24.127	-1.2167	-5.9258	0.74784	-2.6274	30.875	-5.4198
128.03	-2.8139	56.541	-5.9978	0.76396	-2.6277	0.00055887	-0.0081167	-0.0023179	0.66022	-1.3176	2794.4	23.828	-1.1518	82.94	-60.843	79.586	78.559	24.127	-1.2167	-5.9258	0.74784	-2.6274	30.875	-5.4198
128.03	-2.8138	56.54	-5.9978	0.76392	-2.6277	0.00034575	-0.0079399	-0.0024914	0.66022	-1.3176	2793.7	23.828	-1.1518	82.939	-60.838	79.586	78.559	24.127	-1.2167	-5.9258	0.74784	-2.6274	30.875	-5.4198
128.03	-2.8136	56.54	-5.9978	0.76388	-2.6278	0.00012801	-0.0077557	-0.0026625	0.66022	-1.3176	2793.0	23.827	-1.1517	82.939	-60.833	79.587	78.559	24.127	-1.2167	-5.9258	0.74784	-2.6274	30.875	-5.4198
128.03	-2.8135	56.539	-5.9978	0.76384	-2.6278	-9.4104e-05	-0.0075642	-0.0028309	0.66022	-1.3176	2792.3	23.827	-1.1516	82.938	-60.828	79.587	78.559	24.127	-1.2167	-5.9258	0.74784	-2.6274	30.875	-5.4198
128.02	-2.8133	56.539	-5.9978	0.7638	-2.6278	-0.00032033	-0.0073656	-0.0029966	0.66022	-1.3176	2791.6	23.827	-1.1516	82.937	-60.822	79.587	78.559	24.127	-1.2167	-5.9258	0.74784	-2.6274	30.875	-5.4198
128.02	-2.8131	56.538	-5.9978	0.76377	-2.6278	-0.0005504	-0.0071602	-0.0031592	0.66022	-1.3176	2790.9	23.827	-1.1515	82.937	-60.816	79.587	78.559	24.127	-1.2167	-5.9258	0.74784	-2.6274	30.875	-5.4198
128.02	-2.813	56.537	-5.9978	0.76373	-2.6278	-0.00078407	-0.0069483	-0.0033187	0.66022	-1.3176	2790.2	23.827	-1.1515	82.936	-60.81	79.588	78.559	24.127	-1.2167	-5.9258	0.74784	-2.6274	30.875	-5.4198
128.02	-2.8128	56.537	-5.9978	0.7637	-2.6278	-0.0010211	-0.0067301	-0.003475	0.66022	-1.3176	2789.5	23.827	-1.1514	82.936	-60.804	79.588	78.559	24.127	-1.2167	-5.9258	0.74784	-2.6274	30.875	-5.4198
128.02	-2.8126	56.536	-5.9978	0.76366	-2.6279	-0.0012611	-0.0065057	-0.0036277	0.66022	-1.3176	2788.8	23.827	-1.1513	82.935	-60.798	79.588	78.559	24.127	-1.2167	-5.9258	0.74784	-2.6274	30.875	-5.4198
128.02	-2.8125	56.535	-5.9978	0.76363	-2.6279	-0.0015039	-0.0062756	-0.0037768	0.66022	-1.3176	2788.1	23.827	-1.1513	82.935	-60.792	79.589	78.559	24.127	-1.2167	-5.9258	0.74784	-2.6274	30.875	-5.4198
128.02	-2.8123	56.535	-5.9978	0.7636	-2.6279	-0.0017493	-0.0060399	-0.0039221	0.66022	-1.3176	2787.4	23.827	-1.1512	82.934	-60.785	79.589	78.559	24.127	-1.2167	-5.9258	0.74784	-2.6274	30.875	-5.4198
128.02	-2.8121	56.534	-5.9978	0.76357	-2.6279	-0.0019969	-0.0057989	-0.0040635	0.66022	-1.3176	2786.7	23.826	-1.1512	82.933	-60.779	79.589	78.559	24.127	-1.2167	-5.9258	0.74784	-2.6274	30.875	-5.4198
128.02	-2.8119	56.533	-5.9978	0.76354	-2.6279	-0.0022464	-0.005553	-0.0042008	0.66022	-1.3176	2786.0	23.826	-1.1511	82.933	-60.772	79.589	78.559	24.127	-1.2167	-5.9258	0.74784	-2.6274	30.875	-5.4198
128.02	-2.8118	56.533	-5.9978	0.76352	-2.628	-0.0024977	-0.0053022	-0.004334	0.66022	-1.3176	2785.3	23.826	-1.151	82.932	-60.765	79.59	78.559	24.127	-1.2167	-5.9258	0.74784	-2.6274	30.875	-5.4198
128.02	-2.8116	56.532	-5.9978	0.76349	-2.628	-0.0027503	-0.0050471	-0.0044627	0.66022	-1.3176	2784.6	23.826	-1.151	82.932	-60.759	79.59	78.559	24.127	-1.2167	-5.9258	0.74784	-2.6274	30.875	-5.4198
128.02	-2.8114	56.531	-5.9979	0.76347	-2.628	-0.0030041	-0.0047878	-0.004587	0.66022	-1.3176	2783.9	23.826	-1.1509	82.931	-60.752	79.59	78.559	24.127	-1.2167	-5.9258	0.74784	-2.6274	30.875	-5.4198
128.02	-2.8112	56.531	-5.9979	0.76344	-2.628	-0.0032587	-0.0045246	-0.0047067	0.66022	-1.3176	2783.2	23.826	-1.1508	82.931	-60.745	79.59	78.559	24.127	-1.2167	-5.9258	0.74784	-2.6274	30.875	-5.4198
128.02	-2.811	56.53	-5.9979	0.76342	-2.628	-0.0035139	-0.0042579	-0.0048217	0.66022	-1.3176	2782.5	23.826	-1.1508	82.93	-60.738	79.591	78.559	24.127	-1.2167	-5.9258	0.74784	-2.6274	30.875	-5.4198
128.01	-2.8109	56.529	-5.9979	0.7634	-2.6281	-0.0037694	-0.0039878	-0.0049318	0.66022	-1.3176	2781.8	23.825	-1.1507	82.929	-60.73	79.591	78.559	24.127	-1.2167	-5.9258	0.74784	-2.6274	30.875	-5.4198
128.01	-2.8107	56.528	-5.9979	0.76338	-2.6281	-0.0040249	-0.0037148	-0.0050371	0.66022	-1.3176	2781.1	23.825	-1.1506	82.929	-60.723	79.591	78.559	24.127	-1.2167	-5.9258	0.74784	-2.6274	30.875	-5.4198
128.01	-2.8105	56.528	-5.9979	0.76336	-2.6281	-0.0042801	-0.0034391	-0.0051373	0.66022	-1.3176	2780.4	23.825	-1.1506	82.928	-60.716	79.592	78.559	24.127	-1.2167	-5.9258	0.74784	-2.6274	30.875	-5.4198
128.01	-2.8103	56.527	-5.998	0.76335	-2.6281	-0.0045348	-0.003161	-0.0052323	0.66022	-1.3176	2779.7	23.825	-1.1505	82.928	-60.709	79.592	78.559	24.127	-1.2167	-5.9258	0.74784	-2.6274	30.875	-5.4198
128.01	-2.8101	56.526	-5.998	0.76333	-2.6282	-0.0047887	-0.0028809	-0.0053221	0.66022	-1.3176	2779.0	23.825	-1.1504	82.927	-60.702	79.592	78.559	24.127	-1.2167	-5.9258	0.74784	-2.6274	30.875	-5.4198
128.01	-2.8099	56.525	-5.998	0.76332	-2.6282	-0.0050414	-0.002599	-0.0054067	0.66022	-1.3176	2778.3	23.825	-1.1503	82.927	-60.694	79.592	78.559	24.127	-1.2167	-5.9258	0.74784	-2.6274	30.875	-5.4198
128.01	-2.8097	56.524	-5.998	0.7633	-2.6282	-0.0052928	-0.0023156	-0.0054858	0.66022	-1.3176	2777.6	23.824	-1.1503	82.926	-60.687	79.593	78.559	24.127	-1.2167	-5.9258	0.74784	-2.6274	30.875	-5.4198
128.01	-2.8095	56.524	-5.9981	0.76329	-2.6283	-0.0055426	-0.0020311	-0.0055595	0.66022	-1.3176	2776.9	23.824	-1.1502	82.925	-60.68	79.593	78.559	24.127	-1.2167	-5.9258	0.74784	-2.6274	30.875	-5.4198
128.01	-2.8093	56.523	-5.9981	0.76328	-2.6283	-0.0057905	-0.0017458	-0.0056277	0.66022	-1.3176	2776.2	23.824	-1.1501	82.925	-60.672	79.593	78.559	24.127	-1.2167	-5.9258	0.74784	-2.6274	30.875	-5.4198
128.01	-2.809	56.522	-5.9981	0.76328	-2.6283	-0.0060362	-0.0014599	-0.0056903	0.66022	-1.3176	2775.5	23.824	-1.15	82.924	-60.665	79.593	78.559	24.127	-1.2167	-5.9258	0.74784	-2.6274	30.875	-5.4198
128.01	-2.8088	56.521	-5.9982	0.76327	-2.6283	-0.0062795	-0.0011738	-0.0057472	0.66022	-1.3176	2774.8	23.824	-1.1499	82.924	-60.658	79.594	78.559	24.127	-1.2167	-5.9258	0.74784	-2.6274	30.875	-5.4198
128.01	-2.8086	56.52	-5.9982	0.76326	-2.6284	-0.0065201	-0.00088781	-0.0057985	0.66022	-1.3176	2774.1	23.823	-1.1499	82.923	-60.65	79.594	78.559	24.127	-1.2167	-5.9258	0.74784	-2.6274	30.875	-5.4198
128.01	-2.8084	56.519	-5.9982	0.76326	-2.6284	-0.0067578	-0.0006022	-0.005844	0.66022	-1.3176	2773.4	23.823	-1.1498	82.922	-60.643	79.594	78.559	24.127	-1.2167	-5.9258	0.74784	-2.6274	30.875	-5.4198
128.01	-2.8081	56.519	-5.9983	0.76326	-2.6284	-0.0069923	-0.00031729	-0.0058838	0.66022	-1.3176	2772.8	23.823	-1.1497	82.922	-60.636	79.595	78.559	24.127	-1.2167	-5.9258	0.74784	-2.6274	30.875	-5.4198
128.0	-2.8079	56.518	-5.9983	0.76326	-2.6285	-0.0072233	-3.3385e-05	-0.0059178	0.66022	-1.3176	2772.1	23.823	-1.1496	82.921	-60.629	79.595	78.559	24.127	-1.2167	-5.9258	0.74784	-2.6274	30.875	-5.4198
128.0	-2.8077	56.517	-5.9983	0.76326	-2.6285	-0.0074507	0.00024921	-0.005946	0.66022	-1.3176	2771.4	23.823	-1.1495	82.921	-60.622	79.595	78.559	24.127	-1.2167	-5.9258	0.74784	-2.6274	30.875	-5.4198
128.0	-2.8074	56.516	-5.9984	0.76326	-2.6285	-0.0076741	0.0005302	-0.0059684	0.66022	-1.3176	2770.7	23.822	-1.1494	82.92	-60.615	79.595	78.559	24.127	-1.2167	-5.9258	0.74784	-2.6274	30.875	-5.4198
128.0	-2.8072	56.515	-5.9984	0.76326	-2.6285	-0.0078935	0.00080927	-0.0059849	0.66022	-1.3176	2770.0	23.822	-1.1493	82.92	-60.608	79.596	78.559	24.127	-1.2167	-5.9258	0.74784	-2.6274	30.875	-5.4198
128.0	-2.8069	56.514	-5.9984	0.76327	-2.6286	-0.0081084	0.0010861	-0.0059956	0.66022	-1.3176	2769.3	23.822	-1.1492	82.919	-60.601	79.596	78.559	24.127	-1.2167	-5.9258	0.74784	-2.6274	30.875	-5.4198
128.0	-2.8067	56.514	-5.9985	0.76327	-2.6286	-0.0083188	0.0013605	-0.0060005	0.66022	-1.3176	2768.6	23.822	-1.1491	82.918	-60.594	79.596	78.559	24.127	-1.2167	-5.9258	0.74784	-2.6274	30.875	-5.4198
128.0	-2.8064	56.513	-5.9985	0.76328	-2.6286	-0.0085244	0.0016321	-0.0059995	0.66022	-1.3176	2767.9	23.822	-1.149	82.918	-60.588	79.596	78.559	24.127	-1.2167	-5.9258	0.74784	-2.6274	30.875	-5.4198
128.0	-2.8062	56.512	-5.9986	0.76329	-2.6287	-0.0087249	0.0019006	-0.0059927	0.66022	-1.3176	2767.2	23.821	-1.1489	82.917	-60.581	79.597	78.559	24.127	-1.2167	-5.9258	0.74784	-2.6274	30.875	-5.4198
128.0	-2.8059	56.511	-5.9986	0.7633	-2.6287	-0.0089202	0.0021658	-0.0059802	0.66022	-1.3176	2766.5	23.821	-1.1488	82.917	-60.575	79.597	78.559	24.127	-1.2167	-5.9258	0.74784	-2.6274	30.875	-5.4198
128.0	-2.8056	56.51	-5.9987	0.76331	-2.6287	-0.0091101	0.0024273	-0.0059619	0.66022	-1.3176	2765.8	23.821	-1.1487	82.916	-60.568	79.597	78.559	24.127	-1.2167	-5.9258	0.74784	-2.6274	30.875	-5.4198
128.0	-2.8054	56.509	-5.9987	0.76333	-2.6288	-0.0092944	0.002685	-0.0059378	0.66022	-1.3176	2765.1	23.821	-1.1486	82.915	-60.562	79.597	78.559	24.127	-1.2167	-5.9258	0.74784	-2.6274	30.875	-5.4198
128.0	-2.8051	56.508	-5.9988	0.76334	-2.6288	-0.0094729	0.0029384	-0.005908	0.66022	-1.3176	2764.4	23.821	-1.1485	82.915	-60.556	79.598	78.559	24.127	-1.2167	-5.9258	0.74784	-2.6274	30.875	-5.4198
128.0	-2.8048	56.507	-5.9988	0.76335	-2.6288	-0.0096454	0.0031875	-0.0058727	0.66022	-1.3176	2763.7	23.82	-1.1484	82.914	-60.55	79.598	78.559	24.127	-1.2167	-5.9258	0.74784	-2.6274	30.875	-5.4198
128.0	-2.8045	56.507	-5.9988	0.76337	-2.6288	-0.0098118	0.0034318	-0.0058317	0.66022	-1.3176	2763.0	23.82	-1.1483	82.914	-60.544	79.598	78.559	24.127	-1.2167	-5.9258	0.74784	-2.6274	30.875	-5.4198
127.99	-2.8042	56.506	-5.9989	0.76339	-2.6289	-0.0099719	0.0036712	-0.0057852	0.66022	-1.3176	2762.3	23.82	-1.1482	82.913	-60.539	79.599	78.559	24.127	-1.2167	-5.9258	0.74784	-2.6274	30.875	-5.4198
127.99	-2.8039	56.505	-5.9989	0.76341	-2.6289	-0.010125	0.0039054	-0.0057332	0.66022	-1.3176	2761.6	23.82	-1.1481	82.913	-60.533	79.599	78.559	24.127	-1.2167	-5.9258	0.74784	-2.6274	30.875	-5.4198
127.99	-2.8036	56.504	-5.999	0.76343	-2.6289	-0.010272	0.0041341	-0.0056758	0.66022	-1.3176	2760.9	23.82	-1.148	82.912	-60.528	79.599	78.559	24.127	-1.2167	-5.9258	0.74784	-2.6274	30.875	-5.4198
127.99	-2.8033	56.503	-5.9991	0.76345	-2.629	-0.010413	0.0043572	-0.005613	0.66022	-1.3176	2760.2	23.819	-1.1478	82.911	-60.523	79.599	78.559	24.127	-1.2167	-5.9258	0.74784	-2.6274	30.875	-5.4198
127.99	-2.803	56.502	-5.9991	0.76347	-2.629	-0.010546	0.0045744	-0.0055451	0.66022	-1.3176	2759.5	23.819	-1.1477	82.911	-60.518	79.6	78.559	24.127	-1.2167	-5.9258	0.74784	-2.6274	30.875	-5.4198
127.99	-2.8027	56.501	-5.9992	0.76349	-2.629	-0.010672	0.0047855	-0.0054719	0.66022	-1.3176	2758.8	23.819	-1.1476	82.91	-60.513	79.6	78.559	24.127	-1.2167	-5.9258	0.74784	-2.6274	30.875	-5.4198
127.99	-2.8023	56.5	-5.9992	0.76352	-2.629	-0.010791	0.0049903	-0.0053937	0.66022	-1.3176	2758.1	23.819	-1.1475	82.91	-60.508	79.6	78.559	24.127	-1.2167	-5.9258	0.74784	-2.6274	30.875	-5.4198
127.99	-2.802	56.5	-5.9993	0.76354	-2.6291	-0.010903	0.0051885	-0.0053105	0.66022	-1.3176	2757.4	23.818	-1.1474	82.909	-60.504	79.6	78.559	24.127	-1.2167	-5.9258	0.74784	-2.6274	30.875	-5.4198
127.99	-2.8017	56.499	-5.9993	0.76357	-2.6291	-0.011008	0.00538	-0.0052225	0.66022	-1.3176	2756.7	23.818	-1.1472	82.908	-60.499	79.601	78.559	24.127	-1.2167	-5.9258	0.74784	-2.6274	30.875	-5.4198
127.99	-2.8014	56.498	-5.9994	0.7636	-2.6291	-0.011105	0.0055646	-0.0051296	0.66022	-1.3176	2756.0	23.818	-1.1471	82.908	-60.495	79.601	78.559	24.127	-1.2167	-5.9258	0.74784	-2.6274	30.875	-5.4198
127.99	-2.801	56.497	-5.9994	0.76363	-2.6291	-0.011194	0.005742	-0.0050322	0.66022	-1.3176	2755.3	23.818	-1.147	82.907	-60.491	79.601	78.559	24.127	-1.2167	-5.9258	0.74784	-2.6274	30.875	-5.4198
127.99	-2.8007	56.496	-5.9995	0.76366	-2.6292	-0.011276	0.0059122	-0.0049301	0.66022	-1.3176	2754.6	23.818	-1.1468	82.907	-60.488	79.601	78.559	24.127	-1.2167	-5.9258	0.74784	-2.6274	30.875	-5.4198
127.99	-2.8003	56.495	-5.9995	0.76369	-2.6292	-0.011351	0.0060749	-0.0048237	0.66022	-1.3176	2754.0	23.817	-1.1467	82.906	-60.484	79.602	78.559	24.127	-1.2167	-5.9258	0.74784	-2.6274	30.875	-5.4198
127.99	-2.8	56.495	-5.9996	0.76372	-2.6292	-0.011417	0.0062299	-0.0047129	0.66022	-1.3176	2753.3	23.817	-1.1466	82.906	-60.481	79.602	78.559	24.127	-1.2167	-5.9258	0.74784	-2.6274	30.875	-5.4198
127.99	-2.7996	56.494	-5.9997	0.76375	-2.6292	-0.011476	0.0063773	-0.004598	0.66022	-1.3176	2752.6	23.817	-1.1464	82.905	-60.478	79.602	78.559	24.127	-1.2167	-5.9258	0.74784	-2.6274	30.875	-5.4198
127.98	-2.7993	56.493	-5.9997	0.76378	-2.6293	-0.011526	0.0065167	-0.004479	0.66022	-1.3176	2751.9	23.817	-1.1463	82.904	-60.475	79.602	78.559	24.127	-1.2167	-5.9258	0.74784	-2.6274	30.875	-5.4198
127.98	-2.7989	56.492	-5.9998	0.76381	-2.6293	-0.011569	0.006648	-0.0043561	0.66022	-1.3176	2751.2	23.817	-1.1462	82.904	-60.472	79.603	78.559	24.127	-1.2167	-5.9258	0.74784	-2.6274	30.875	-5.4198
127.98	-2.7985	56.491	-5.9998	0.76385	-2.6293	-0.011604	0.0067712	-0.0042295	0.66022	-1.3176	2750.5	23.817	-1.146	82.903	-60.469	79.603	78.559	24.127	-1.2167	-5.9258	0.74784	-2.6274	30.875	-5.4198
127.98	-2.7981	56.49	-5.9999	0.76388	-2.6293	-0.011631	0.0068861	-0.0040993	0.66022	-1.3176	2749.8	23.816	-1.1459	82.903	-60.467	79.603	78.559	24.127	-1.2167	-5.9258	0.74784	-2.6274	30.875	-5.4198
127.98	-2.7978	56.49	-5.9999	0.76392	-2.6293	-0.01165	0.0069926	-0.0039655	0.66022	-1.3176	2749.1	23.816	-1.1457	82.902	-60.465	79.604	78.559	24.127	-1.2167	-5.9258	0.74784	-2.6274	30.875	-5.4198
127.98	-2.7974	56.489	-6.0	0.76395	-2.6294	-0.011662	0.0070907	-0.0038285	0.66022	-1.3176	2748.4	23.816	-1.1456	82.901	-60.463	79.604	78.559	24.127	-1.2167	-5.9258	0.74784	-2.6274	30.875	-5.4198
127.98	-2.797	56.488	-6.0001	0.76399	-2.6294	-0.011665	0.0071801	-0.0036883	0.66022	-1.3176	2747.7	23.816	-1.1454	82.901	-60.461	79.604	78.559	24.127	-1.2167	-5.9258	0.74784	-2.6274	30.875	-5.4198
127.98	-2.7966	56.487	-6.0001	0.76402	-2.6294	-0.01166	0.0072609	-0.0035451	0.66022	-1.3176	2747.0	23.816	-1.1453	82.9	-60.46	79.604	78.559	24.127	-1.2167	-5.9258	0.74784	-2.6274	30.875	-5.4198
127.98	-2.7962	56.487	-6.0002	0.76406	-2.6294	-0.011647	0.007333	-0.0033991	0.66022	-1.3176	2746.3	23.815	-1.1451	82.9	-60.459	79.605	78.559	24.127	-1.2167	-5.9258	0.74784	-2.6274	30.875	-5.4198
127.98	-2.7958	56.486	-6.0002	0.7641	-2.6294	-0.011627	0.0073962	-0.0032504	0.66022	-1.3176	2745.6	23.815	-1.145	82.899	-60.458	79.605	78.559	24.127	-1.2167	-5.9258	0.74784	-2.6274	30.875	-5.4198
127.98	-2.7954	56.485	-6.0003	0.76413	-2.6295	-0.011598	0.0074506	-0.0030991	0.66022	-1.3176	2744.9	23.815	-1.1448	82.898	-60.457	79.605	78.559	24.127	-1.2167	-5.9258	0.74784	-2.6274	30.875	-5.4198
127.98	-2.795	56.484	-6.0004	0.76417	-2.6295	-0.011562	0.0074962	-0.0029456	0.66022	-1.3176	2744.2	23.815	-1.1446	82.898	-60.456	79.605	78.559	24.127	-1.2167	-5.9258	0.74784	-2.6274	30.875	-5.4198
127.98	-2.7946	56.484	-6.0004	0.76421	-2.6295	-0.011518	0.0075328	-0.0027898	0.66022	-1.3176	2743.5	23.815	-1.1445	82.897	-60.456	79.606	78.559	24.127	-1.2167	-5.9258	0.74784	-2.6274	30.875	-5.4198
127.97	-2.7942	56.483	-6.0005	0.76425	-2.6295	-0.011466	0.0075605	-0.002632	0.66022	-1.3176	2742.8	23.815	-1.1443	82.897	-60.456	79.606	78.559	24.127	-1.2167	-5.9258	0.74784	-2.6274	30.875	-5.4198
127.97	-2.7938	56.482	-6.0005	0.76428	-2.6295	-0.011407	0.0075793	-0.0024724	0.66022	-1.3176	2742.1	23.815	-1.1442	82.896	-60.456	79.606	78.559	24.127	-1.2167	-5.9258	0.74784	-2.6274	30.875	-5.4198
127.97	-2.7934	56.481	-6.0006	0.76432	-2.6295	-0.01134	0.007589	-0.0023112	0.66022	-1.3176	2741.4	23.814	-1.144	82.896	-60.456	79.606	78.559	24.127	-1.2167	-5.9258	0.74784	-2.6274	30.875	-5.4198
127.97	-2.793	56.481	-6.0006	0.76436	-2.6295	-0.011266	0.0075899	-0.0021485	0.66022	-1.3176	2740.7	23.814	-1.1438	82.895	-60.457	79.607	78.559	24.127	-1.2167	-5.9258	0.74784	-2.6274	30.875	-5.4198
127.97	-2.7925	56.48	-6.0007	0.7644	-2.6295	-0.011185	0.0075818	-0.0019845	0.66022	-1.3176	2740.0	23.814	-1.1437	82.894	-60.458	79.607	78.559	24.127	-1.2167	-5.9258	0.74784	-2.6274	30.875	-5.4198
127.97	-2.7921	56.479	-6.0008	0.76444	-2.6296	-0.011096	0.0075648	-0.0018193	0.66022	-1.3176	2739.3	23.814	-1.1435	82.894	-60.459	79.607	78.559	24.127	-1.2167	-5.9258	0.74784	-2.6274	30.875	-5.4198
127.97	-2.7917	56.479	-6.0008	0.76447	-2.6296	-0.011	0.0075389	-0.0016532	0.66022	-1.3176	2738.6	23.814	-1.1433	82.893	-60.46	79.607	78.559	24.127	-1.2167	-5.9258	0.74784	-2.6274	30.875	-5.4198
127.97	-2.7912	56.478	-6.0009	0.76451	-2.6296	-0.010897	0.0075043	-0.0014864	0.66022	-1.3176	2737.9	23.814	-1.1432	82.893	-60.461	79.608	78.559	24.127	-1.2167	-5.9258	0.74784	-2.6274	30.875	-5.4198
127.97	-2.7908	56.477	-6.0009	0.76455	-2.6296	-0.010787	0.0074608	-0.001319	0.66022	-1.3176	2737.2	23.814	-1.143	82.892	-60.463	79.608	78.559	24.127	-1.2167	-5.9258	0.74784	-2.6274	30.875	-5.4198
127.97	-2.7904	56.477	-6.001	0.76459	-2.6296	-0.01067	0.0074086	-0.0011512	0.66022	-1.3176	2736.5	23.814	-1.1428	82.891	-60.465	79.608	78.559	24.127	-1.2167	-5.9258	0.74784	-2.6274	30.875	-5.4198
127.97	-2.7899	56.476	-6.001	0.76462	-2.6296	-0.010547	0.0073478	-0.00098312	0.66022	-1.3176	2735.9	23.814	-1.1427	82.891	-60.467	79.609	78.559	24.127	-1.2167	-5.9258	0.74784	-2.6274	30.875	-5.4198
127.97	-2.7895	56.476	-6.0011	0.76466	-2.6296	-0.010417	0.0072785	-0.00081506	0.66022	-1.3176	2735.2	23.813	-1.1425	82.89	-60.469	79.609	78.559	24.127	-1.2167	-5.9258	0.74784	-2.6274	30.875	-5.4198
127.97	-2.7891	56.475	-6.0011	0.7647	-2.6296	-0.010281	0.0072007	-0.00064714	0.66022	-1.3176	2734.5	23.813	-1.1423	82.89	-60.471	79.609	78.559	24.127	-1.2167	-5.9258	0.74784	-2.6274	30.875	-5.4198
127.96	-2.7886	56.474	-6.0012	0.76473	-2.6296	-0.010139	0.0071145	-0.00047955	0.66022	-1.3176	2733.8	23.813	-1.1421	82.889	-60.474	79.609	78.559	24.127	-1.2167	-5.9258	0.74784	-2.6274	30.875	-5.4198
127.96	-2.7882	56.474	-6.0012	0.76477	-2.6296	-0.0099908	0.0070201	-0.00031247	0.66022	-1.3176	2733.1	23.813	-1.142	82.889	-60.477	79.61	78.559	24.127	-1.2167	-5.9258	0.74784	-2.6274	30.875	-5.4198
127.96	-2.7877	56.473	-6.0013	0.7648	-2.6296	-0.0098368	0.0069175	-0.00014608	0.66022	-1.3176	2732.4	23.813	-1.1418	82.888	-60.48	79.61	78.559	24.127	-1.2167	-5.9258	0.74784	-2.6274	30.875	-5.4198
127.96	-2.7873	56.473	-6.0013	0.76484	-2.6296	-0.0096771	0.0068069	1.9448e-05	0.66022	-1.3176	2731.7	23.813	-1.1416	82.887	-60.483	79.61	78.559	24.127	-1.2167	-5.9258	0.74784	-2.6274	30.875	-5.4198
127.96	-2.7868	56.472	-6.0014	0.76487	-2.6296	-0.0095119	0.0066885	0.00018393	0.66022	-1.3176	2731.0	23.813	-1.1415	82.887	-60.486	79.61	78.559	24.127	-1.2167	-5.9258	0.74784	-2.6274	30.875	-5.4198
127.96	-2.7864	56.472	-6.0014	0.7649	-2.6296	-0.0093414	0.0065623	0.0003472	0.66022	-1.3176	2730.3	23.813	-1.1413	82.886	-60.49	79.611	78.559	24.127	-1.2167	-5.9258	0.74784	-2.6274	30.875	-5.4198
127.96	-2.7859	56.471	-6.0015	0.76493	-2.6296	-0.0091659	0.0064286	0.00050908	0.66022	-1.3176	2729.6	23.813	-1.1411	82.886	-60.494	79.611	78.559	24.127	-1.2167	-5.9258	0.74784	-2.6274	30.875	-5.4198
127.96	-2.7855	56.471	-6.0015	0.76497	-2.6296	-0.0089854	0.0062874	0.0006694	0.66022	-1.3176	2728.9	23.813	-1.1409	82.885	-60.498	79.611	78.559	24.127	-1.2167	-5.9258	0.74784	-2.6274	30.875	-5.4198
127.96	-2.785	56.47	-6.0016	0.765	-2.6296	-0.0088003	0.0061389	0.00082798	0.66022	-1.3176	2728.2	23.813	-1.1407	82.884	-60.502	79.611	78.559	24.127	-1.2167	-5.9258	0.74784	-2.6274	30.875	-5.4198
127.96	-2.7846	56.47	-6.0016	0.76503	-2.6296	-0.0086107	0.0059834	0.00098466	0.66022	-1.3176	2727.5	23.813	-1.1406	82.884	-60.506	79.612	78.559	24.127	-1.2167	-5.9258	0.74784	-2.6274	30.875	-5.4198
127.96	-2.7841	56.469	-6.0016	0.76506	-2.6296	-0.0084168	0.005821	0.0011393	0.66022	-1.3176	2726.8	23.813	-1.1404	82.883	-60.51	79.612	78.559	24.127	-1.2167	-5.9258	0.74784	-2.6274	30.875	-5.4198
127.96	-2.7837	56.469	-6.0017	0.76509	-2.6296	-0.0082189	0.0056519	0.0012917	0.66022	-1.3176	2726.1	23.813	-1.1402	82.883	-60.515	79.612	78.559	24.127	-1.2167	-5.9258	0.74784	-2.6274	30.875	-5.4198
127.95	-2.7832	56.468	-6.0017	0.76511	-2.6296	-0.0080171	0.0054762	0.0014417	0.66022	-1.3176	2725.4	23.813	-1.14	82.882	-60.52	79.612	78.559	24.127	-1.2167	-5.9258	0.74784	-2.6274	30.875	-5.4198
127.95	-2.7828	56.468	-6.0018	0.76514	-2.6296	-0.0078118	0.0052943	0.0015891	0.66022	-1.3176	2724.7	23.813	-1.1399	82.882	-60.525	79.613	78.559	24.127	-1.2167	-5.9258	0.74784	-2.6274	30.875	-5.4198
127.95	-2.7823	56.467	-6.0018	0.76517	-2.6296	-0.007603	0.0051062	0.0017339	0.66022	-1.3176	2724.0	23.813	-1.1397	82.881	-60.53	79.613	78.559	24.127	-1.2167	-5.9258	0.74784	-2.6274	30.875	-5.4198
127.95	-2.7819	56.467	-6.0018	0.76519	-2.6295	-0.0073911	0.0049123	0.0018758	0.66022	-1.3176	2723.3	23.813	-1.1395	82.88	-60.535	79.613	78.559	24.127	-1.2167	-5.9258	0.74784	-2.6274	30.875	-5.4198
127.95	-2.7815	56.467	-6.0019	0.76522	-2.6295	-0.0071763	0.0047127	0.0020147	0.66022	-1.3176	2722.6	23.813	-1.1393	82.88	-60.54	79.614	78.559	24.127	-1.2167	-5.9258	0.74784	-2.6274	30.875	-5.4198
127.95	-2.781	56.466	-6.0019	0.76524	-2.6295	-0.0069589	0.0045076	0.0021505	0.66022	-1.3176	2721.9	23.813	-1.1392	82.879	-60.545	79.614	78.559	24.127	-1.2167	-5.9258	0.74784	-2.6274	30.875	-5.4198
127.95	-2.7806	56.466	-6.0019	0.76526	-2.6295	-0.006739	0.0042974	0.002283	0.66022	-1.3176	2721.2	23.813	-1.139	82.879	-60.551	79.614	78.559	24.127	-1.2167	-5.9258	0.74784	-2.6274	30.875	-5.4198
127.95	-2.7801	56.465	-6.002	0.76528	-2.6295	-0.0065169	0.0040821	0.002412	0.66022	-1.3176	2720.5	23.813	-1.1388	82.878	-60.556	79.614	78.559	24.127	-1.2167	-5.9258	0.74784	-2.6274	30.875	-5.4198
127.95	-2.7797	56.465	-6.002	0.7653	-2.6295	-0.0062928	0.0038622	0.0025375	0.66022	-1.3176	2719.8	23.813	-1.1386	82.877	-60.562	79.615	78.559	24.127	-1.2167	-5.9258	0.74784	-2.6274	30.875	-5.4198
127.95	-2.7792	56.465	-6.002	0.76532	-2.6295	-0.0060671	0.0036378	0.0026594	0.66022	-1.3176	2719.1	23.813	-1.1385	82.877	-60.568	79.615	78.559	24.127	-1.2167	-5.9258	0.74784	-2.6274	30.875	-5.4198
127.95	-2.7788	56.464	-6.0021	0.76534	-2.6295	-0.0058399	0.0034091	0.0027774	0.66022	-1.3176	2718.5	23.813	-1.1383	82.876	-60.574	79.615	78.559	24.127	-1.2167	-5.9258	0.74784	-2.6274	30.875	-5.4198
127.94	-2.7783	56.464	-6.0021	0.76535	-2.6294	-0.0056114	0.0031765	0.0028915	0.66022	-1.3176	2717.8	23.813	-1.1381	82.876	-60.58	79.615	78.559	24.127	-1.2167	-5.9258	0.74784	-2.6274	30.875	-5.4198
127.94	-2.7779	56.464	-6.0021	0.76537	-2.6294	-0.005382	0.0029402	0.0030015	0.66022	-1.3176	2717.1	23.813	-1.138	82.875	-60.586	79.616	78.559	24.127	-1.2167	-5.9258	0.74784	-2.6274	30.875	-5.4198
127.94	-2.7775	56.463	-6.0022	0.76538	-2.6294	-0.0051519	0.0027004	0.0031074	0.66022	-1.3176	2716.4	23.813	-1.1378	82.875	-60.592	79.616	78.559	24.127	-1.2167	-5.9258	0.74784	-2.6274	30.875	-5.4198
127.94	-2.777	56.463	-6.0022	0.7654	-2.6294	-0.0049214	0.0024575	0.0032091	0.66022	-1.3176	2715.7	23.813	-1.1376	82.874	-60.599	79.616	78.559	24.127	-1.2167	-5.9258	0.74784	-2.6274	30.875	-5.4198
127.94	-2.7766	56.463	-6.0022	0.76541	-2.6294	-0.0046906	0.0022116	0.0033063	0.66022	-1.3176	2715.0	23.813	-1.1374	82.873	-60.605	79.617	78.559	24.127	-1.2167	-5.9258	0.74784	-2.6274	30.875	-5.4198
127.94	-2.7762	56.462	-6.0022	0.76542	-2.6294	-0.0044599	0.0019632	0.0033992	0.66022	-1.3176	2714.3	23.813	-1.1373	82.873	-60.611	79.617	78.559	24.127	-1.2167	-5.9258	0.74784	-2.6274	30.875	-5.4198
127.94	-2.7758	56.462	-6.0022	0.76543	-2.6293	-0.0042294	0.0017123	0.0034874	0.66022	-1.3176	2713.6	23.813	-1.1371	82.872	-60.618	79.617	78.559	24.127	-1.2167	-5.9258	0.74784	-2.6274	30.875	-5.4198
127.94	-2.7753	56.462	-6.0023	0.76544	-2.6293	-0.0039995	0.0014594	0.003571	0.66022	-1.3176	2712.9	23.813	-1.1369	82.872	-60.624	79.617	78.559	24.127	-1.2167	-5.9258	0.74784	-2.6274	30.875	-5.4198
127.94	-2.7749	56.462	-6.0023	0.76544	-2.6293	-0.0037704	0.0012047	0.00365	0.66022	-1.3176	2712.2	23.813	-1.1368	82.871	-60.63	79.618	78.559	24.127	-1.2167	-5.9258	0.74784	-2.6274	30.875	-5.4198
127.94	-2.7745	56.461	-6.0023	0.76545	-2.6293	-0.0035423	0.00094852	0.0037241	0.66022	-1.3176	2711.5	23.813	-1.1366	82.871	-60.637	79.618	78.559	24.127	-1.2167	-5.9258	0.74784	-2.6274	30.875	-5.4198
127.94	-2.7741	56.461	-6.0023	0.76545	-2.6293	-0.0033154	0.00069107	0.0037933	0.66022	-1.3176	2710.8	23.813	-1.1365	82.87	-60.643	79.618	78.559	24.127	-1.2167	-5.9258	0.74784	-2.6274	30.875	-5.4198
127.93	-2.7737	56.461	-6.0023	0.76546	-2.6293	-0.0030901	0.00043266	0.0038576	0.66022	-1.3176	2710.1	23.813	-1.1363	82.869	-60.65	79.618	78.559	24.127	-1.2167	-5.9258	0.74784	-2.6274	30.875	-5.4198
127.93	-2.7733	56.46	-6.0024	0.76546	-2.6292	-0.0028666	0.0001736	0.0039169	0.66022	-1.3176	2709.4	23.813	-1.1361	82.869	-60.657	79.619	78.559	24.127	-1.2167	-5.9258	0.74784	-2.6274	30.875	-5.4198
127.93	-2.7729	56.46	-6.0024	0.76546	-2.6292	-0.002645	-8.5853e-05	0.0039712	0.66022	-1.3176	2708.7	23.813	-1.136	82.868	-60.663	79.619	78.559	24.127	-1.2167	-5.9258	0.74784	-2.6274	30.875	-5.4198
127.93	-2.7724	56.46	-6.0024	0.76546	-2.6292	-0.0024257	-0.0003454	0.0040204	0.66022	-1.3176	2708.0	23.813	-1.1358	82.868	-60.67	79.619	78.559	24.127	-1.2167	-5.9258	0.74784	-2.6274	30.875	-5.4198
127.93	-2.7721	56.46	-6.0024	0.76545	-2.6292	-0.0022088	-0.00060476	0.0040644	0.66022	-1.3176	2707.3	23.813	-1.1357	82.867	-60.676	79.62	78.559	24.127	-1.2167	-5.9258	0.74784	-2.6274	30.875	-5.4198
127.93	-2.7717	56.46	-6.0024	0.76545	-2.6292	-0.0019946	-0.00086365	0.0041033	0.66022	-1.3176	2706.6	23.813	-1.1355	82.866	-60.683	79.62	78.559	24.127	-1.2167	-5.9258	0.74784	-2.6274	30.875	-5.4198
127.93	-2.7713	56.459	-6.0024	0.76544	-2.6291	-0.0017834	-0.0011218	0.0041369	0.66022	-1.3176	2705.9	23.813	-1.1354	82.866	-60.689	79.62	78.559	24.127	-1.2167	-5.9258	0.74784	-2.6274	30.875	-5.4198
127.93	-2.7709	56.459	-6.0024	0.76544	-2.6291	-0.0015753	-0.0013789	0.0041653	0.66022	-1.3176	2705.2	23.814	-1.1352	82.865	-60.695	79.62	78.559	24.127	-1.2167	-5.9258	0.74784	-2.6274	30.875	-5.4198
127.93	-2.7705	56.459	-6.0024	0.76543	-2.6291	-0.0013706	-0.0016347	0.0041885	0.66022	-1.3176	2704.5	23.814	-1.1351	82.865	-60.702	79.621	78.559	24.127	-1.2167	-5.9258	0.74784	-2.6274	30.875	-5.4198
127.93	-2.7701	56.459	-6.0024	0.76542	-2.6291	-0.0011694	-0.0018889	0.0042063	0.66022	-1.3176	2703.8	23.814	-1.1349	82.864	-60.708	79.621	78.559	24.127	-1.2167	-5.9258	0.74784	-2.6274	30.875	-5.4198
127.93	-2.7697	56.458	-6.0024	0.76541	-2.6291	-0.00097205	-0.0021412	0.0042189	0.66022	-1.3176	2703.1	23.814	-1.1348	82.864	-60.714	79.621	78.559	24.127	-1.2167	-5.9258	0.74784	-2.6274	30.875	-5.4198
127.92	-2.7694	56.458	-6.0024	0.7654	-2.629	-0.0007787	-0.0023914	0.0042262	0.66022	-1.3176	2702.4	23.814	-1.1346	82.863	-60.721	79.621	78.559	24.127	-1.2167	-5.9258	0.74784	-2.6274	30.875	-5.4198
127.92	-2.769	56.458	-6.0024	0.76539	-2.629	-0.00058955	-0.0026392	0.0042283	0.66022	-1.3176	2701.7	23.814	-1.1345	82.862	-60.727	79.622	78.559	24.127	-1.2167	-5.9258	0.74784	-2.6274	30.875	-5.4198
127.92	-2.7686	56.458	-6.0025	0.76537	-2.629	-0.00040481	-0.0028843	0.004225	0.66022	-1.3176	2701.1	23.814	-1.1343	82.862	-60.733	79.622	78.559	24.127	-1.2167	-5.9258	0.74784	-2.6274	30.875	-5.4198
127.92	-2.7683	56.458	-6.0025	0.76536	-2.629	-0.00022466	-0.0031265	0.0042165	0.66022	-1.3176	2700.4	23.814	-1.1342	82.861	-60.739	79.622	78.559	24.127	-1.2167	-5.9258	0.74784	-2.6274	30.875	-5.4198
127.92	-2.7679	56.457	-6.0025	0.76534	-2.6289	-4.929e-05	-0.0033655	0.0042028	0.66022	-1.3176	2699.7	23.814	-1.1341	82.861	-60.745	79.623	78.559	24.127	-1.2167	-5.9258	0.74784	-2.6274	30.875	-5.4198
127.92	-2.7676	56.457	-6.0025	0.76533	-2.6289	0.00012111	-0.003601	0.0041838	0.66022	-1.3176	2699.0	23.814	-1.1339	82.86	-60.75	79.623	78.559	24.127	-1.2167	-5.9258	0.74784	-2.6274	30.875	-5.4198
127.92	-2.7672	56.457	-6.0025	0.76531	-2.6289	0.00028638	-0.0038329	0.0041596	0.66022	-1.3176	2698.3	23.814	-1.1338	82.86	-60.756	79.623	78.559	24.127	-1.2167	-5.9258	0.74784	-2.6274	30.875	-5.4198
127.92	-2.7669	56.457	-6.0025	0.76529	-2.6289	0.00044633	-0.0040607	0.0041303	0.66022	-1.3176	2697.6	23.814	-1.1337	82.859	-60.762	79.623	78.559	24.127	-1.2167	-5.9258	0.74784	-2.6274	30.875	-5.4198
127.92	-2.7665	56.457	-6.0024	0.76527	-2.6289	0.0006008	-0.0042844	0.0040959	0.66022	-1.3176	2696.9	23.815	-1.1335	82.858	-60.767	79.624	78.559	24.127	-1.2167	-5.9258	0.74784	-2.6274	30.875	-5.4198
127.92	-2.7662	56.456	-6.0024	0.76524	-2.6288	0.00074965	-0.0045036	0.0040564	0.66022	-1.3176	2696.2	23.815	-1.1334	82.858	-60.772	79.624	78.559	24.127	-1.2167	-5.9258	0.74784	-2.6274	30.875	-5.4198
127.91	-2.7659	56.456	-6.0024	0.76522	-2.6288	0.00089271	-0.0047182	0.0040119	0.66022	-1.3176	2695.5	23.815	-1.1333	82.857	-60.777	79.624	78.559	24.127	-1.2167	-5.9258	0.74784	-2.6274	30.875	-5.4198
127.91	-2.7656	56.456	-6.0024	0.7652	-2.6288	0.0010298	-0.0049279	0.0039625	0.66022	-1.3176	2694.8	23.815	-1.1331	82.857	-60.782	79.624	78.559	24.127	-1.2167	-5.9258	0.74784	-2.6274	30.875	-5.4198
127.91	-2.7652	56.456	-6.0024	0.76517	-2.6288	0.0011609	-0.0051325	0.0039082	0.66022	-1.3176	2694.1	23.815	-1.133	82.856	-60.787	79.625	78.559	24.127	-1.2167	-5.9258	0.74784	-2.6274	30.875	-5.4198
127.91	-2.7649	56.456	-6.0024	0.76515	-2.6288	0.0012858	-0.0053317	0.0038491	0.66022	-1.3176	2693.4	23.815	-1.1329	82.856	-60.792	79.625	78.559	24.127	-1.2167	-5.9258	0.74784	-2.6274	30.875	-5.4198
127.91	-2.7646	56.455	-6.0024	0.76512	-2.6287	0.0014043	-0.0055255	0.0037852	0.66022	-1.3176	2692.7	23.815	-1.1328	82.855	-60.797	79.625	78.559	24.127	-1.2167	-5.9258	0.74784	-2.6274	30.875	-5.4198
127.91	-2.7643	56.455	-6.0024	0.76509	-2.6287	0.0015164	-0.0057134	0.0037166	0.66022	-1.3176	2692.0	23.815	-1.1327	82.854	-60.801	79.626	78.559	24.127	-1.2167	-5.9258	0.74784	-2.6274	30.875	-5.4198
127.91	-2.764	56.455	-6.0024	0.76506	-2.6287	0.0016219	-0.0058955	0.0036435	0.66022	-1.3176	2691.3	23.815	-1.1325	82.854	-60.805	79.626	78.559	24.127	-1.2167	-5.9258	0.74784	-2.6274	30.875	-5.4198
127.91	-2.7637	56.455	-6.0024	0.76503	-2.6287	0.0017208	-0.0060714	0.0035659	0.66022	-1.3176	2690.6	23.815	-1.1324	82.853	-60.81	79.626	78.559	24.127	-1.2167	-5.9258	0.74784	-2.6274	30.875	-5.4198
127.91	-2.7634	56.455	-6.0024	0.765	-2.6287	0.001813	-0.006241	0.0034839	0.66022	-1.3176	2689.9	23.815	-1.1323	82.853	-60.814	79.626	78.559	24.127	-1.2167	-5.9258	0.74784	-2.6274	30.875	-5.4198
127.91	-2.7631	56.454	-6.0024	0.76497	-2.6287	0.0018983	-0.0064042	0.0033976	0.66022	-1.3176	2689.2	23.815	-1.1322	82.852	-60.817	79.627	78.559	24.127	-1.2167	-5.9258	0.74784	-2.6274	30.875	-5.4198
127.91	-2.7628	56.454	-6.0024	0.76494	-2.6286	0.0019766	-0.0065607	0.0033071	0.66022	-1.3176	2688.5	23.815	-1.1321	82.852	-60.821	79.627	78.559	24.127	-1.2167	-5.9258	0.74784	-2.6274	30.875	-5.4198
127.9	-2.7626	56.454	-6.0024	0.7649	-2.6286	0.002048	-0.0067104	0.0032125	0.66022	-1.3176	2687.8	23.816	-1.132	82.851	-60.824	79.627	78.559	24.127	-1.2167	-5.9258	0.74784	-2.6274	30.875	-5.4198
127.9	-2.7623	56.454	-6.0023	0.76487	-2.6286	0.0021124	-0.0068532	0.003114	0.66022	-1.3176	2687.1	23.816	-1.1319	82.85	-60.827	79.628	78.559	24.127	-1.2167	-5.9258	0.74784	-2.6274	30.875	-5.4198
127.9	-2.762	56.453	-6.0023	0.76484	-2.6286	0.0021696	-0.0069888	0.0030116	0.66022	-1.3176	2686.4	23.816	-1.1318	82.85	-60.831	79.628	78.559	24.127	-1.2167	-5.9258	0.74784	-2.6274	30.875	-5.4198
127.9	-2.7617	56.453	-6.0023	0.7648	-2.6286	0.0022197	-0.0071173	0.0029054	0.66022	-1.3176	2685.7	23.816	-1.1317	82.849	-60.833	79.628	78.559	24.127	-1.2167	-5.9258	0.74784	-2.6274	30.875	-5.4198
127.9	-2.7615	56.453	-6.0023	0.76476	-2.6286	0.0022625	-0.0072384	0.0027956	0.66022	-1.3176	2685.0	23.816	-1.1316	82.849	-60.836	79.628	78.559	24.127	-1.2167	-5.9258	0.74784	-2.6274	30.875	-5.4198
127.9	-2.7612	56.453	-6.0023	0.76473	-2.6285	0.0022982	-0.007352	0.0026824	0.66022	-1.3176	2684.3	23.816	-1.1315	82.848	-60.838	79.629	78.559	24.127	-1.2167	-5.9258	0.74784	-2.6274	30.875	-5.4198
127.9	-2.761	56.452	-6.0023	0.76469	-2.6285	0.0023265	-0.007458	0.0025657	0.66022	-1.3176	2683.6	23.816	-1.1314	82.848	-60.841	79.629	78.559	24.127	-1.2167	-5.9258	0.74784	-2.6274	30.875	-5.4198
127.9	-2.7607	56.452	-6.0023	0.76465	-2.6285	0.0023476	-0.0075563	0.0024459	0.66022	-1.3176	2683.0	23.816	-1.1313	82.847	-60.843	79.629	78.559	24.127	-1.2167	-5.9258	0.74784	-2.6274	30.875	-5.4198
127.9	-2.7605	56.452	-6.0023	0.76462	-2.6285	0.0023614	-0.0076469	0.002323	0.66022	-1.3176	2682.3	23.816	-1.1312	82.847	-60.845	79.629	78.559	24.127	-1.2167	-5.9258	0.74784	-2.6274	30.875	-5.4198
127.9	-2.7602	56.452	-6.0023	0.76458	-2.6285	0.0023679	-0.0077296	0.0021971	0.66022	-1.3176	2681.6	23.816	-1.1311	82.846	-60.846	79.63	78.559	24.127	-1.2167	-5.9258	0.74784	-2.6274	30.875	-5.4198
127.89	-2.76	56.451	-6.0022	0.76454	-2.6285	0.0023672	-0.0078044	0.0020684	0.66022	-1.3176	2680.9	23.816	-1.131	82.845	-60.848	79.63	78.559	24.127	-1.2167	-5.9258	0.74784	-2.6274	30.875	-5.4198
127.89	-2.7597	56.451	-6.0022	0.7645	-2.6285	0.0023591	-0.0078711	0.0019371	0.66022	-1.3176	2680.2	23.816	-1.1309	82.845	-60.849	79.63	78.559	24.127	-1.2167	-5.9258	0.74784	-2.6274	30.875	-5.4198
127.89	-2.7595	56.451	-6.0022	0.76446	-2.6285	0.0023439	-0.0079298	0.0018032	0.66022	-1.3176	2679.5	23.816	-1.1308	82.844	-60.85	79.631	78.559	24.127	-1.2167	-5.9258	0.74784	-2.6274	30.875	-5.4198
127.89	-2.7593	56.45	-6.0022	0.76442	-2.6285	0.0023214	-0.0079804	0.0016671	0.66022	-1.3176	2678.8	23.816	-1.1307	82.844	-60.85	79.631	78.559	24.127	-1.2167	-5.9258	0.74784	-2.6274	30.875	-5.4198
127.89	-2.759	56.45	-6.0022	0.76438	-2.6285	0.0022917	-0.0080229	0.0015287	0.66022	-1.3176	2678.1	23.816	-1.1307	82.843	-60.851	79.631	78.559	24.127	-1.2167	-5.9258	0.74784	-2.6274	30.875	-5.4198
127.89	-2.7588	56.45	-6.0022	0.76434	-2.6284	0.002255	-0.0080572	0.0013883	0.66022	-1.3176	2677.4	23.816	-1.1306	82.843	-60.851	79.631	78.559	24.127	-1.2167	-5.9258	0.74784	-2.6274	30.875	-5.4198
127.89	-2.7586	56.449	-6.0022	0.7643	-2.6284	0.0022111	-0.0080832	0.001246	0.66022	-1.3176	2676.7	23.816	-1.1305	82.842	-60.852	79.632	78.559	24.127	-1.2167	-5.9258	0.74784	-2.6274	30.875	-5.4198
127.89	-2.7584	56.449	-6.0022	0.76426	-2.6284	0.0021603	-0.0081011	0.0011019	0.66022	-1.3176	2676.0	23.816	-1.1304	82.841	-60.851	79.632	78.559	24.127	-1.2167	-5.9258	0.74784	-2.6274	30.875	-5.4198
127.89	-2.7581	56.449	-6.0022	0.76422	-2.6284	0.0021025	-0.0081108	0.00095634	0.66022	-1.3176	2675.3	23.816	-1.1303	82.841	-60.851	79.632	78.559	24.127	-1.2167	-5.9258	0.74784	-2.6274	30.875	-5.4198
127.89	-2.7579	56.448	-6.0021	0.76418	-2.6284	0.0020378	-0.0081122	0.00080936	0.66022	-1.3176	2674.6	23.816	-1.1302	82.84	-60.851	79.633	78.559	24.127	-1.2167	-5.9258	0.74784	-2.6274	30.875	-5.4198
127.89	-2.7577	56.448	-6.0021	0.76414	-2.6284	0.0019664	-0.0081055	0.00066114	0.66022	-1.3176	2673.9	23.816	-1.1302	82.84	-60.85	79.633	78.559	24.127	-1.2167	-5.9258	0.74784	-2.6274	30.875	-5.4198
127.88	-2.7575	56.448	-6.0021	0.7641	-2.6284	0.0018883	-0.0080906	0.00051186	0.66022	-1.3176	2673.2	23.816	-1.1301	82.839	-60.849	79.633	78.559	24.127	-1.2167	-5.9258	0.74784	-2.6274	30.875	-5.4198
127.88	-2.7573	56.447	-6.0021	0.76406	-2.6284	0.0018036	-0.0080676	0.00036168	0.66022	-1.3176	2672.5	23.816	-1.13	82.839	-60.848	79.633	78.559	24.127	-1.2167	-5.9258	0.74784	-2.6274	30.875	-5.4198
127.88	-2.7571	56.447	-6.0021	0.76402	-2.6284	0.0017124	-0.0080365	0.00021076	0.66022	-1.3176	2671.8	23.816	-1.1299	82.838	-60.847	79.634	78.559	24.127	-1.2167	-5.9258	0.74784	-2.6274	30.875	-5.4198
127.88	-2.7569	56.446	-6.0021	0.76398	-2.6284	0.0016148	-0.0079974	5.9283e-05	0.66022	-1.3176	2671.1	23.816	-1.1299	82.837	-60.845	79.634	78.559	24.127	-1.2167	-5.9258	0.74784	-2.6274	30.875	-5.4198
127.88	-2.7567	56.446	-6.0021	0.76394	-2.6284	0.0015111	-0.0079502	-9.2595e-05	0.66022	-1.3176	2670.4	23.816	-1.1298	82.837	-60.843	79.634	78.559	24.127	-1.2167	-5.9258	0.74784	-2.6274	30.875	-5.4198
127.88	-2.7565	56.445	-6.0021	0.7639	-2.6284	0.0014012	-0.0078952	-0.0002447	0.66022	-1.3176	2669.7	23.816	-1.1297	82.836	-60.841	79.634	78.559	24.127	-1.2167	-5.9258	0.74784	-2.6274	30.875	-5.4198
127.88	-2.7563	56.445	-6.0021	0.76386	-2.6284	0.0012853	-0.0078324	-0.00039687	0.66022	-1.3176	2669.0	23.816	-1.1296	82.836	-60.839	79.635	78.559	24.127	-1.2167	-5.9258	0.74784	-2.6274	30.875	-5.4198
127.88	-2.7561	56.445	-6.0021	0.76382	-2.6284	0.0011636	-0.0077618	-0.00054894	0.66022	-1.3176	2668.3	23.816	-1.1296	82.835	-60.837	79.635	78.559	24.127	-1.2167	-5.9258	0.74784	-2.6274	30.875	-5.4198
127.88	-2.7559	56.444	-6.0021	0.76378	-2.6284	0.0010361	-0.0076835	-0.00070073	0.66022	-1.3176	2667.6	23.816	-1.1295	82.835	-60.834	79.635	78.559	24.127	-1.2167	-5.9258	0.74784	-2.6274	30.875	-5.4198
127.88	-2.7557	56.444	-6.0021	0.76374	-2.6284	0.00090318	-0.0075978	-0.00085208	0.66022	-1.3176	2666.9	23.816	-1.1294	82.834	-60.832	79.636	78.559	24.127	-1.2167	-5.9258	0.74784	-2.6274	30.875	-5.4198
127.88	-2.7555	56.443	-6.0021	0.7637	-2.6284	0.00076484	-0.0075045	-0.0010028	0.66022	-1.3176	2666.2	23.816	-1.1294	82.833	-60.829	79.636	78.559	24.127	-1.2167	-5.9258	0.74784	-2.6274	30.875	-5.4198
127.88	-2.7553	56.443	-6.002	0.76367	-2.6284	0.00062126	-0.007404	-0.0011528	0.66022	-1.3176	2665.6	23.816	-1.1293	82.833	-60.826	79.636	78.559	24.127	-1.2167	-5.9258	0.74784	-2.6274	30.875	-5.4198
127.87	-2.7551	56.442	-6.002	0.76363	-2.6284	0.00047264	-0.0072963	-0.0013018	0.66022	-1.3176	2664.9	23.816	-1.1292	82.832	-60.822	79.636	78.559	24.127	-1.2167	-5.9258	0.74784	-2.6274	30.875	-5.4198
127.87	-2.755	56.442	-6.002	0.76359	-2.6284	0.00031914	-0.0071815	-0.0014498	0.66022	-1.3176	2664.2	23.816	-1.1291	82.832	-60.819	79.637	78.559	24.127	-1.2167	-5.9258	0.74784	-2.6274	30.875	-5.4198
127.87	-2.7548	56.441	-6.002	0.76356	-2.6285	0.00016094	-0.0070598	-0.0015965	0.66022	-1.3176	2663.5	23.816	-1.1291	82.831	-60.815	79.637	78.559	24.127	-1.2167	-5.9258	0.74784	-2.6274	30.875	-5.4198
127.87	-2.7546	56.441	-6.002	0.76352	-2.6285	-1.7766e-06	-0.0069314	-0.0017417	0.66022	-1.3176	2662.8	23.816	-1.129	82.83	-60.812	79.637	78.559	24.127	-1.2167	-5.9258	0.74784	-2.6274	30.875	-5.4198
127.87	-2.7544	56.44	-6.002	0.76349	-2.6285	-0.00016882	-0.0067964	-0.0018854	0.66022	-1.3176	2662.1	23.816	-1.1289	82.83	-60.808	79.638	78.559	24.127	-1.2167	-5.9258	0.74784	-2.6274	30.875	-5.4198
127.87	-2.7542	56.439	-6.002	0.76345	-2.6285	-0.00033999	-0.0066549	-0.0020274	0.66022	-1.3176	2661.4	23.816	-1.1289	82.829	-60.804	79.638	78.559	24.127	-1.2167	-5.9258	0.74784	-2.6274	30.875	-5.4198
127.87	-2.754	56.439	-6.002	0.76342	-2.6285	-0.00051509	-0.0065071	-0.0021675	0.66022	-1.3176	2660.7	23.816	-1.1288	82.829	-60.799	79.638	78.559	24.127	-1.2167	-5.9258	0.74784	-2.6274	30.875	-5.4198
127.87	-2.7538	56.438	-6.0021	0.76339	-2.6285	-0.00069393	-0.0063532	-0.0023055	0.66022	-1.3176	2660.0	23.816	-1.1287	82.828	-60.795	79.638	78.559	24.127	-1.2167	-5.9258	0.74784	-2.6274	30.875	-5.4198
127.87	-2.7536	56.438	-6.0021	0.76336	-2.6285	-0.00087629	-0.0061935	-0.0024414	0.66022	-1.3176	2659.3	23.815	-1.1287	82.828	-60.791	79.639	78.559	24.127	-1.2167	-5.9258	0.74784	-2.6274	30.875	-5.4198
127.87	-2.7535	56.437	-6.0021	0.76333	-2.6285	-0.001062	-0.006028	-0.0025749	0.66022	-1.3176	2658.6	23.815	-1.1286	82.827	-60.786	79.639	78.559	24.127	-1.2167	-5.9258	0.74784	-2.6274	30.875	-5.4198
127.87	-2.7533	56.437	-6.0021	0.7633	-2.6285	-0.0012508	-0.005857	-0.002706	0.66022	-1.3176	2657.9	23.815	-1.1285	82.826	-60.781	79.639	78.559	24.127	-1.2167	-5.9258	0.74784	-2.6274	30.875	-5.4198
127.87	-2.7531	56.436	-6.0021	0.76327	-2.6286	-0.0014424	-0.0056806	-0.0028344	0.66022	-1.3176	2657.2	23.815	-1.1284	82.826	-60.776	79.639	78.559	24.127	-1.2167	-5.9258	0.74784	-2.6274	30.875	-5.4198
127.86	-2.7529	56.435	-6.0021	0.76324	-2.6286	-0.0016368	-0.0054992	-0.0029602	0.66022	-1.3176	2656.5	23.815	-1.1284	82.825	-60.772	79.64	78.559	24.127	-1.2167	-5.9258	0.74784	-2.6274	30.875	-5.4198
127.86	-2.7527	56.435	-6.0021	0.76321	-2.6286	-0.0018336	-0.0053128	-0.003083	0.66022	-1.3176	2655.8	23.815	-1.1283	82.825	-60.766	79.64	78.559	24.127	-1.2167	-5.9258	0.74784	-2.6274	30.875	-5.4198
127.86	-2.7525	56.434	-6.0021	0.76319	-2.6286	-0.0020326	-0.0051217	-0.0032028	0.66022	-1.3176	2655.1	23.815	-1.1282	82.824	-60.761	79.64	78.559	24.127	-1.2167	-5.9258	0.74784	-2.6274	30.875	-5.4198
127.86	-2.7523	56.433	-6.0021	0.76316	-2.6286	-0.0022336	-0.0049262	-0.0033195	0.66022	-1.3176	2654.4	23.815	-1.1282	82.824	-60.756	79.64	78.559	24.127	-1.2167	-5.9258	0.74784	-2.6274	30.875	-5.4198
127.86	-2.7521	56.433	-6.0021	0.76314	-2.6286	-0.0024364	-0.0047264	-0.003433	0.66022	-1.3176	2653.7	23.815	-1.1281	82.823	-60.751	79.641	78.559	24.127	-1.2167	-5.9258	0.74784	-2.6274	30.875	-5.4198
127.86	-2.7519	56.432	-6.0021	0.76312	-2.6287	-0.0026408	-0.0045226	-0.0035431	0.66022	-1.3176	2653.0	23.814	-1.128	82.822	-60.745	79.641	78.559	24.127	-1.2167	-5.9258	0.74784	-2.6274	30.875	-5.4198
127.86	-2.7517	56.431	-6.0021	0.76309	-2.6287	-0.0028465	-0.004315	-0.0036496	0.66022	-1.3176	2652.3	23.814	-1.1279	82.822	-60.74	79.641	78.559	24.127	-1.2167	-5.9258	0.74784	-2.6274	30.875	-5.4198
127.86	-2.7515	56.431	-6.0022	0.76307	-2.6287	-0.0030532	-0.0041039	-0.0037526	0.66022	-1.3176	2651.6	23.814	-1.1279	82.821	-60.734	79.642	78.559	24.127	-1.2167	-5.9258	0.74784	-2.6274	30.875	-5.4198
127.86	-2.7513	56.43	-6.0022	0.76305	-2.6287	-0.0032609	-0.0038895	-0.0038519	0.66022	-1.3176	2650.9	23.814	-1.1278	82.821	-60.728	79.642	78.559	24.127	-1.2167	-5.9258	0.74784	-2.6274	30.875	-5.4198
127.86	-2.7511	56.429	-6.0022	0.76303	-2.6287	-0.0034691	-0.003672	-0.0039474	0.66022	-1.3176	2650.2	23.814	-1.1277	82.82	-60.723	79.642	78.559	24.127	-1.2167	-5.9258	0.74784	-2.6274	30.875	-5.4198
127.86	-2.7509	56.429	-6.0022	0.76302	-2.6287	-0.0036778	-0.0034517	-0.004039	0.66022	-1.3176	2649.5	23.814	-1.1276	82.82	-60.717	79.642	78.559	24.127	-1.2167	-5.9258	0.74784	-2.6274	30.875	-5.4198
127.86	-2.7507	56.428	-6.0022	0.763	-2.6288	-0.0038866	-0.0032288	-0.0041266	0.66022	-1.3176	2648.9	23.814	-1.1276	82.819	-60.711	79.643	78.559	24.127	-1.2167	-5.9258	0.74784	-2.6274	30.875	-5.4198
127.86	-2.7505	56.427	-6.0023	0.76298	-2.6288	-0.0040953	-0.0030036	-0.0042101	0.66022	-1.3176	2648.2	23.814	-1.1275	82.818	-60.705	79.643	78.559	24.127	-1.2167	-5.9258	0.74784	-2.6274	30.875	-5.4198
127.86	-2.7503	56.426	-6.0023	0.76297	-2.6288	-0.0043038	-0.0027763	-0.0042894	0.66022	-1.3176	2647.5	23.813	-1.1274	82.818	-60.7	79.643	78.559	24.127	-1.2167	-5.9258	0.74784	-2.6274	30.875	-5.4198
127.85	-2.7501	56.426	-6.0023	0.76296	-2.6288	-0.0045117	-0.0025473	-0.0043645	0.66022	-1.3176	2646.8	23.813	-1.1273	82.817	-60.694	79.643	78.559	24.127	-1.2167	-5.9258	0.74784	-2.6274	30.875	-5.4198
127.85	-2.7498	56.425	-6.0023	0.76294	-2.6289	-0.0047188	-0.0023167	-0.0044352	0.66022	-1.3176	2646.1	23.813	-1.1272	82.817	-60.688	79.644	78.559	24.127	-1.2167	-5.9258	0.74784	-2.6274	30.875	-5.4198
127.85	-2.7496	56.424	-6.0023	0.76293	-2.6289	-0.004925	-0.0020848	-0.0045016	0.66022	-1.3176	2645.4	23.813	-1.1272	82.816	-60.682	79.644	78.559	24.127	-1.2167	-5.9258	0.74784	-2.6274	30.875	-5.4198
127.85	-2.7494	56.423	-6.0024	0.76292	-2.6289	-0.00513	-0.0018518	-0.0045635	0.66022	-1.3176	2644.7	23.813	-1.1271	82.815	-60.676	79.644	78.559	24.127	-1.2167	-5.9258	0.74784	-2.6274	30.875	-5.4198
127.85	-2.7492	56.423	-6.0024	0.76291	-2.6289	-0.0053335	-0.0016181	-0.004621	0.66022	-1.3176	2644.0	23.813	-1.127	82.815	-60.67	79.644	78.559	24.127	-1.2167	-5.9258	0.74784	-2.6274	30.875	-5.4198
127.85	-2.7489	56.422	-6.0024	0.76291	-2.6289	-0.0055354	-0.0013839	-0.0046738	0.66022	-1.3176	2643.3	23.812	-1.1269	82.814	-60.664	79.645	78.559	24.127	-1.2167	-5.9258	0.74784	-2.6274	30.875	-5.4198
127.85	-2.7487	56.421	-6.0024	0.7629	-2.629	-0.0057354	-0.0011494	-0.0047221	0.66022	-1.3176	2642.6	23.812	-1.1268	82.814	-60.658	79.645	78.559	24.127	-1.2167	-5.9258	0.74784	-2.6274	30.875	-5.4198
127.85	-2.7485	56.42	-6.0025	0.76289	-2.629	-0.0059333	-0.00091491	-0.0047657	0.66022	-1.3176	2641.9	23.812	-1.1267	82.813	-60.652	79.645	78.559	24.127	-1.2167	-5.9258	0.74784	-2.6274	30.875	-5.4198
127.85	-2.7482	56.42	-6.0025	0.76289	-2.629	-0.0061289	-0.00068068	-0.0048046	0.66022	-1.3176	2641.2	23.812	-1.1266	82.813	-60.646	79.646	78.559	24.127	-1.2167	-5.9258	0.74784	-2.6274	30.875	-5.4198
127.85	-2.748	56.419	-6.0025	0.76289	-2.629	-0.006322	-0.00044696	-0.0048387	0.66022	-1.3176	2640.5	23.812	-1.1265	82.812	-60.641	79.646	78.559	24.127	-1.2167	-5.9258	0.74784	-2.6274	30.875	-5.4198
127.85	-2.7477	56.418	-6.0026	0.76289	-2.6291	-0.0065123	-0.00021401	-0.0048681	0.66022	-1.3176	2639.8	23.812	-1.1265	82.811	-60.635	79.646	78.559	24.127	-1.2167	-5.9258	0.74784	-2.6274	30.875	-5.4198
127.85	-2.7475	56.417	-6.0026	0.76289	-2.6291	-0.0066998	1.7908e-05	-0.0048928	0.66022	-1.3176	2639.1	23.811	-1.1264	82.811	-60.629	79.646	78.559	24.127	-1.2167	-5.9258	0.74784	-2.6274	30.875	-5.4198
127.85	-2.7472	56.416	-6.0026	0.76289	-2.6291	-0.0068841	0.00024855	-0.0049126	0.66022	-1.3176	2638.4	23.811	-1.1263	82.81	-60.624	79.647	78.559	24.127	-1.2167	-5.9258	0.74784	-2.6274	30.875	-5.4198
127.84	-2.747	56.416	-6.0027	0.76289	-2.6291	-0.007065	0.00047767	-0.0049277	0.66022	-1.3176	2637.7	23.811	-1.1262	82.81	-60.618	79.647	78.559	24.127	-1.2167	-5.9258	0.74784	-2.6274	30.875	-5.4198
127.84	-2.7467	56.415	-6.0027	0.76289	-2.6292	-0.0072425	0.00070502	-0.0049379	0.66022	-1.3176	2637.0	23.811	-1.1261	82.809	-60.612	79.647	78.559	24.127	-1.2167	-5.9258	0.74784	-2.6274	30.875	-5.4198
127.84	-2.7464	56.414	-6.0027	0.7629	-2.6292	-0.0074162	0.00093034	-0.0049434	0.66022	-1.3176	2636.3	23.811	-1.126	82.808	-60.607	79.647	78.559	24.127	-1.2167	-5.9258	0.74784	-2.6274	30.875	-5.4198
127.84	-2.7462	56.413	-6.0028	0.7629	-2.6292	-0.0075861	0.0011534	-0.004944	0.66022	-1.3176	2635.6	23.81	-1.1259	82.808	-60.601	79.648	78.559	24.127	-1.2167	-5.9258	0.74784	-2.6274	30.875	-5.4198
127.84	-2.7459	56.412	-6.0028	0.76291	-2.6292	-0.0077519	0.001374	-0.0049398	0.66022	-1.3176	2634.9	23.81	-1.1258	82.807	-60.596	79.648	78.559	24.127	-1.2167	-5.9258	0.74784	-2.6274	30.875	-5.4198
127.84	-2.7456	56.412	-6.0029	0.76291	-2.6293	-0.0079135	0.0015918	-0.0049309	0.66022	-1.3176	2634.2	23.81	-1.1257	82.807	-60.591	79.648	78.559	24.127	-1.2167	-5.9258	0.74784	-2.6274	30.875	-5.4198
127.84	-2.7454	56.411	-6.0029	0.76292	-2.6293	-0.0080706	0.0018066	-0.0049172	0.66022	-1.3176	2633.5	23.81	-1.1256	82.806	-60.586	79.648	78.559	24.127	-1.2167	-5.9258	0.74784	-2.6274	30.875	-5.4198
127.84	-2.7451	56.41	-6.0029	0.76293	-2.6293	-0.0082232	0.0020183	-0.0048988	0.66022	-1.3176	2632.9	23.81	-1.1254	82.806	-60.581	79.649	78.559	24.127	-1.2167	-5.9258	0.74784	-2.6274	30.875	-5.4198
127.84	-2.7448	56.409	-6.003	0.76294	-2.6293	-0.008371	0.0022265	-0.0048756	0.66022	-1.3176	2632.2	23.81	-1.1253	82.805	-60.576	79.649	78.559	24.127	-1.2167	-5.9258	0.74784	-2.6274	30.875	-5.4198
127.84	-2.7445	56.408	-6.003	0.76295	-2.6294	-0.0085139	0.0024311	-0.0048478	0.66022	-1.3176	2631.5	23.809	-1.1252	82.804	-60.571	79.649	78.559	24.127	-1.2167	-5.9258	0.74784	-2.6274	30.875	-5.4198
127.84	-2.7442	56.408	-6.0031	0.76297	-2.6294	-0.0086518	0.0026318	-0.0048154	0.66022	-1.3176	2630.8	23.809	-1.1251	82.804	-60.566	79.649	78.559	24.127	-1.2167	-5.9258	0.74784	-2.6274	30.875	-5.4198
127.84	-2.7439	56.407	-6.0031	0.76298	-2.6294	-0.0087846	0.0028284	-0.0047784	0.66022	-1.3176	2630.1	23.809	-1.125	82.803	-60.562	79.65	78.559	24.127	-1.2167	-5.9258	0.74784	-2.6274	30.875	-5.4198
127.84	-2.7436	56.406	-6.0032	0.763	-2.6294	-0.008912	0.0030208	-0.0047369	0.66022	-1.3176	2629.4	23.809	-1.1249	82.803	-60.557	79.65	78.559	24.127	-1.2167	-5.9258	0.74784	-2.6274	30.875	-5.4198
127.84	-2.7433	56.405	-6.0032	0.76301	-2.6295	-0.009034	0.0032087	-0.0046909	0.66022	-1.3176	2628.7	23.809	-1.1248	82.802	-60.553	79.65	78.559	24.127	-1.2167	-5.9258	0.74784	-2.6274	30.875	-5.4198
127.83	-2.743	56.404	-6.0032	0.76303	-2.6295	-0.0091505	0.0033919	-0.0046405	0.66022	-1.3176	2628.0	23.808	-1.1246	82.801	-60.549	79.651	78.559	24.127	-1.2167	-5.9258	0.74784	-2.6274	30.875	-5.4198
127.83	-2.7427	56.404	-6.0033	0.76305	-2.6295	-0.0092613	0.0035702	-0.0045858	0.66022	-1.3176	2627.3	23.808	-1.1245	82.801	-60.544	79.651	78.559	24.127	-1.2167	-5.9258	0.74784	-2.6274	30.875	-5.4198
127.83	-2.7424	56.403	-6.0033	0.76306	-2.6295	-0.0093663	0.0037435	-0.0045267	0.66022	-1.3176	2626.6	23.808	-1.1244	82.8	-60.54	79.651	78.559	24.127	-1.2167	-5.9258	0.74784	-2.6274	30.875	-5.4198
127.83	-2.742	56.402	-6.0034	0.76308	-2.6295	-0.0094654	0.0039116	-0.0044635	0.66022	-1.3176	2625.9	23.808	-1.1243	82.8	-60.537	79.651	78.559	24.127	-1.2167	-5.9258	0.74784	-2.6274	30.875	-5.4198
127.83	-2.7417	56.401	-6.0034	0.7631	-2.6296	-0.0095585	0.0040743	-0.0043962	0.66022	-1.3176	2625.2	23.808	-1.1242	82.799	-60.533	79.652	78.559	24.127	-1.2167	-5.9258	0.74784	-2.6274	30.875	-5.4198
127.83	-2.7414	56.4	-6.0035	0.76312	-2.6296	-0.0096456	0.0042314	-0.0043248	0.66022	-1.3176	2624.5	23.808	-1.124	82.798	-60.529	79.652	78.559	24.127	-1.2167	-5.9258	0.74784	-2.6274	30.875	-5.4198
127.83	-2.741	56.4	-6.0035	0.76314	-2.6296	-0.0097265	0.0043828	-0.0042495	0.66022	-1.3176	2623.8	23.807	-1.1239	82.798	-60.526	79.652	78.559	24.127	-1.2167	-5.9258	0.74784	-2.6274	30.875	-5.4198
127.83	-2.7407	56.399	-6.0036	0.76317	-2.6296	-0.0098012	0.0045283	-0.0041703	0.66022	-1.3176	2623.1	23.807	-1.1238	82.797	-60.523	79.652	78.559	24.127	-1.2167	-5.9258	0.74784	-2.6274	30.875	-5.4198
127.83	-2.7404	56.398	-6.0036	0.76319	-2.6297	-0.0098696	0.0046678	-0.0040874	0.66022	-1.3176	2622.4	23.807	-1.1236	82.797	-60.52	79.653	78.559	24.127	-1.2167	-5.9258	0.74784	-2.6274	30.875	-5.4198
127.83	-2.74	56.397	-6.0037	0.76321	-2.6297	-0.0099317	0.0048012	-0.0040008	0.66022	-1.3176	2621.7	23.807	-1.1235	82.796	-60.517	79.653	78.559	24.127	-1.2167	-5.9258	0.74784	-2.6274	30.875	-5.4198
127.83	-2.7397	56.396	-6.0037	0.76324	-2.6297	-0.0099873	0.0049282	-0.0039106	0.66022	-1.3176	2621.0	23.807	-1.1234	82.796	-60.514	79.653	78.559	24.127	-1.2167	-5.9258	0.74784	-2.6274	30.875	-5.4198
127.83	-2.7393	56.396	-6.0038	0.76326	-2.6297	-0.010037	0.0050489	-0.003817	0.66022	-1.3176	2620.3	23.806	-1.1232	82.795	-60.511	79.653	78.559	24.127	-1.2167	-5.9258	0.74784	-2.6274	30.875	-5.4198
127.83	-2.739	56.395	-6.0038	0.76329	-2.6297	-0.010079	0.005163	-0.0037201	0.66022	-1.3176	2619.6	23.806	-1.1231	82.794	-60.509	79.654	78.559	24.127	-1.2167	-5.9258	0.74784	-2.6274	30.875	-5.4198
127.83	-2.7386	56.394	-6.0039	0.76331	-2.6297	-0.010115	0.0052705	-0.0036199	0.66022	-1.3176	2618.9	23.806	-1.123	82.794	-60.507	79.654	78.559	24.127	-1.2167	-5.9258	0.74784	-2.6274	30.875	-5.4198
127.82	-2.7383	56.393	-6.0039	0.76334	-2.6298	-0.010145	0.0053712	-0.0035166	0.66022	-1.3176	2618.2	23.806	-1.1228	82.793	-60.505	79.654	78.559	24.127	-1.2167	-5.9258	0.74784	-2.6274	30.875	-5.4198
127.82	-2.7379	56.393	-6.004	0.76337	-2.6298	-0.010168	0.0054651	-0.0034104	0.66022	-1.3176	2617.6	23.806	-1.1227	82.793	-60.503	79.654	78.559	24.127	-1.2167	-5.9258	0.74784	-2.6274	30.875	-5.4198
127.82	-2.7375	56.392	-6.004	0.7634	-2.6298	-0.010185	0.0055521	-0.0033012	0.66022	-1.3176	2616.9	23.806	-1.1225	82.792	-60.501	79.655	78.559	24.127	-1.2167	-5.9258	0.74784	-2.6274	30.875	-5.4198
127.82	-2.7371	56.391	-6.0041	0.76342	-2.6298	-0.010195	0.0056321	-0.0031894	0.66022	-1.3176	2616.2	23.806	-1.1224	82.791	-60.5	79.655	78.559	24.127	-1.2167	-5.9258	0.74784	-2.6274	30.875	-5.4198
127.82	-2.7368	56.39	-6.0041	0.76345	-2.6298	-0.010198	0.005705	-0.0030749	0.66022	-1.3176	2615.5	23.805	-1.1222	82.791	-60.498	79.655	78.559	24.127	-1.2167	-5.9258	0.74784	-2.6274	30.875	-5.4198
127.82	-2.7364	56.39	-6.0042	0.76348	-2.6298	-0.010195	0.0057708	-0.002958	0.66022	-1.3176	2614.8	23.805	-1.1221	82.79	-60.497	79.655	78.559	24.127	-1.2167	-5.9258	0.74784	-2.6274	30.875	-5.4198
127.82	-2.736	56.389	-6.0042	0.76351	-2.6299	-0.010185	0.0058294	-0.0028387	0.66022	-1.3176	2614.1	23.805	-1.1219	82.79	-60.496	79.656	78.559	24.127	-1.2167	-5.9258	0.74784	-2.6274	30.875	-5.4198
127.82	-2.7356	56.388	-6.0043	0.76354	-2.6299	-0.010169	0.0058808	-0.0027172	0.66022	-1.3176	2613.4	23.805	-1.1218	82.789	-60.495	79.656	78.559	24.127	-1.2167	-5.9258	0.74784	-2.6274	30.875	-5.4198
127.82	-2.7352	56.387	-6.0043	0.76357	-2.6299	-0.010146	0.0059249	-0.0025937	0.66022	-1.3176	2612.7	23.805	-1.1216	82.788	-60.494	79.656	78.559	24.127	-1.2167	-5.9258	0.74784	-2.6274	30.875	-5.4198
127.82	-2.7349	56.387	-6.0044	0.7636	-2.6299	-0.010117	0.0059617	-0.0024682	0.66022	-1.3176	2612.0	23.805	-1.1215	82.788	-60.494	79.656	78.559	24.127	-1.2167	-5.9258	0.74784	-2.6274	30.875	-5.4198
127.82	-2.7345	56.386	-6.0044	0.76363	-2.6299	-0.010081	0.0059912	-0.002341	0.66022	-1.3176	2611.3	23.805	-1.1213	82.787	-60.494	79.657	78.559	24.127	-1.2167	-5.9258	0.74784	-2.6274	30.875	-5.4198
127.82	-2.7341	56.385	-6.0045	0.76366	-2.6299	-0.010039	0.0060134	-0.0022121	0.66022	-1.3176	2610.6	23.804	-1.1212	82.787	-60.493	79.657	78.559	24.127	-1.2167	-5.9258	0.74784	-2.6274	30.875	-5.4198
127.82	-2.7337	56.385	-6.0045	0.76369	-2.6299	-0.0099913	0.0060282	-0.0020817	0.66022	-1.3176	2609.9	23.804	-1.121	82.786	-60.494	79.657	78.559	24.127	-1.2167	-5.9258	0.74784	-2.6274	30.875	-5.4198
127.81	-2.7333	56.384	-6.0046	0.76372	-2.6299	-0.0099369	0.0060357	-0.00195	0.66022	-1.3176	2609.2	23.804	-1.1209	82.786	-60.494	79.658	78.559	24.127	-1.2167	-5.9258	0.74784	-2.6274	30.875	-5.4198
127.81	-2.7329	56.383	-6.0046	0.76375	-2.63	-0.0098764	0.0060358	-0.001817	0.66022	-1.3176	2608.5	23.804	-1.1207	82.785	-60.494	79.658	78.559	24.127	-1.2167	-5.9258	0.74784	-2.6274	30.875	-5.4198
127.81	-2.7325	56.383	-6.0047	0.76378	-2.63	-0.0098099	0.0060286	-0.001683	0.66022	-1.3176	2607.8	23.804	-1.1206	82.784	-60.495	79.658	78.559	24.127	-1.2167	-5.9258	0.74784	-2.6274	30.875	-5.4198
127.81	-2.7321	56.382	-6.0047	0.76381	-2.63	-0.0097373	0.0060142	-0.0015482	0.66022	-1.3176	2607.1	23.804	-1.1204	82.784	-60.496	79.658	78.559	24.127	-1.2167	-5.9258	0.74784	-2.6274	30.875	-5.4198
127.81	-2.7317	56.381	-6.0048	0.76384	-2.63	-0.0096589	0.0059924	-0.0014125	0.66022	-1.3176	2606.4	23.804	-1.1202	82.783	-60.496	79.659	78.559	24.127	-1.2167	-5.9258	0.74784	-2.6274	30.875	-5.4198
127.81	-2.7313	56.381	-6.0048	0.76387	-2.63	-0.0095748	0.0059635	-0.0012763	0.66022	-1.3176	2605.7	23.804	-1.1201	82.783	-60.498	79.659	78.559	24.127	-1.2167	-5.9258	0.74784	-2.6274	30.875	-5.4198
127.81	-2.7308	56.38	-6.0049	0.7639	-2.63	-0.0094849	0.0059274	-0.0011396	0.66022	-1.3176	2605.0	23.804	-1.1199	82.782	-60.499	79.659	78.559	24.127	-1.2167	-5.9258	0.74784	-2.6274	30.875	-5.4198
127.81	-2.7304	56.38	-6.0049	0.76393	-2.63	-0.0093895	0.0058842	-0.0010026	0.66022	-1.3176	2604.3	23.803	-1.1198	82.781	-60.5	79.659	78.559	24.127	-1.2167	-5.9258	0.74784	-2.6274	30.875	-5.4198
127.81	-2.73	56.379	-6.005	0.76396	-2.63	-0.0092887	0.0058339	-0.00086549	0.66022	-1.3176	2603.7	23.803	-1.1196	82.781	-60.502	79.66	78.559	24.127	-1.2167	-5.9258	0.74784	-2.6274	30.875	-5.4198
127.81	-2.7296	56.378	-6.005	0.76399	-2.63	-0.0091826	0.0057767	-0.00072836	0.66022	-1.3176	2603.0	23.803	-1.1194	82.78	-60.504	79.66	78.559	24.127	-1.2167	-5.9258	0.74784	-2.6274	30.875	-5.4198
127.81	-2.7292	56.378	-6.0051	0.76402	-2.63	-0.0090712	0.0057126	-0.00059137	0.66022	-1.3176	2602.3	23.803	-1.1193	82.78	-60.506	79.66	78.559	24.127	-1.2167	-5.9258	0.74784	-2.6274	30.875	-5.4198
[truncated: 16,001 more rows]
