# Supplementary material for: Data-driven flight path monitoring technique using recurrent neural network for the safety management of commercial aircraft
Source: PeerJ Comput Sci. 2025 Mar 17;11:e2753. doi: 10.7717/peerj-cs.2753 (PMC11935752; doi:10.7717/peerj-cs.2753)
Supplement: Supplemental Information 1 [file peerj-cs-11-2753-s001.zip › Data/HY_RNN_41_header.csv]

Ub	Vb	Wb	Pb	Qb	Rb	Pdot	Qdot	Rdot	lat	lon	alt	alp	beta	tas	pitch	eas	eas_In	alp_In	beta_In	P_In	Q_In	R_In	yaw_In	gamma_In
122.77	-0.025467	51.431	-6.6269	0.5644	-2.7372	9.3033e-05	-0.00039254	-2.2628e-05	0.66022	-1.3176	3999.3	22.729	-0.010962	78.865	-62.332	74.323	74.322	22.729	-0.010857	-6.6269	0.5644	-2.7372	27.667	-4.3227
122.77	-0.026225	51.431	-6.6269	0.5644	-2.7372	0.0004024	-0.0009715	-1.849e-06	0.66022	-1.3176	3998.7	22.73	-0.011288	78.865	-62.182	74.324	74.322	22.729	-0.010857	-6.6269	0.5644	-2.7372	27.667	-4.3227
122.77	-0.027539	51.433	-6.6269	0.56439	-2.7372	0.00092046	-0.001719	4.8871e-05	0.66022	-1.3176	3998.0	22.73	-0.011854	78.865	-62.03	74.324	74.322	22.729	-0.010857	-6.6269	0.5644	-2.7372	27.667	-4.3227
122.77	-0.029445	51.434	-6.6269	0.56438	-2.7372	0.0016384	-0.0026163	0.00011634	0.66022	-1.3176	3997.3	22.731	-0.012675	78.865	-61.875	74.325	74.322	22.729	-0.010857	-6.6269	0.5644	-2.7372	27.667	-4.3227
122.77	-0.031981	51.437	-6.6269	0.56437	-2.7372	0.0025463	-0.0036437	0.0001877	0.66022	-1.3176	3996.7	22.732	-0.013766	78.865	-61.719	74.326	74.322	22.729	-0.010857	-6.6269	0.5644	-2.7372	27.667	-4.3227
122.77	-0.035177	51.439	-6.6269	0.56435	-2.7372	0.0036333	-0.0047809	0.00025047	0.66022	-1.3176	3996.0	22.734	-0.015142	78.865	-61.561	74.326	74.322	22.729	-0.010857	-6.6269	0.5644	-2.7372	27.667	-4.3227
122.77	-0.039065	51.442	-6.6269	0.56432	-2.7372	0.0048874	-0.006007	0.0002926	0.66022	-1.3176	3995.4	22.735	-0.016816	78.865	-61.401	74.327	74.322	22.729	-0.010857	-6.6269	0.5644	-2.7372	27.667	-4.3227
122.76	-0.043672	51.445	-6.6268	0.56429	-2.7372	0.0062957	-0.0073005	0.0003025	0.66022	-1.3176	3994.7	22.736	-0.018799	78.865	-61.241	74.327	74.322	22.729	-0.010857	-6.6269	0.5644	-2.7372	27.667	-4.3227
122.76	-0.049022	51.448	-6.6268	0.56425	-2.7372	0.0078445	-0.0086393	0.00026913	0.66022	-1.3176	3994.0	22.738	-0.021102	78.864	-61.081	74.328	74.322	22.729	-0.010857	-6.6269	0.5644	-2.7372	27.667	-4.3227
122.76	-0.055136	51.452	-6.6268	0.5642	-2.7372	0.0095195	-0.010001	0.00018197	0.66022	-1.3176	3993.4	22.74	-0.023733	78.864	-60.92	74.328	74.322	22.729	-0.010857	-6.6269	0.5644	-2.7372	27.667	-4.3227
122.76	-0.062032	51.456	-6.6267	0.56415	-2.7372	0.011305	-0.011364	3.1133e-05	0.66022	-1.3176	3992.7	22.742	-0.026702	78.864	-60.759	74.329	74.322	22.729	-0.010857	-6.6269	0.5644	-2.7372	27.667	-4.3227
122.76	-0.069725	51.459	-6.6266	0.56409	-2.7372	0.013186	-0.012704	-0.00019265	0.66022	-1.3176	3992.1	22.743	-0.030013	78.863	-60.598	74.329	74.322	22.729	-0.010857	-6.6269	0.5644	-2.7372	27.667	-4.3227
122.75	-0.078227	51.463	-6.6266	0.56402	-2.7372	0.015146	-0.014	-0.00049798	0.66022	-1.3176	3991.4	22.745	-0.033673	78.863	-60.438	74.33	74.322	22.729	-0.010857	-6.6269	0.5644	-2.7372	27.667	-4.3227
122.75	-0.087545	51.467	-6.6265	0.56395	-2.7372	0.017168	-0.015228	-0.00089276	0.66022	-1.3176	3990.7	22.747	-0.037685	78.862	-60.278	74.33	74.322	22.729	-0.010857	-6.6269	0.5644	-2.7372	27.667	-4.3227
122.75	-0.097685	51.47	-6.6264	0.56387	-2.7372	0.019235	-0.016367	-0.0013842	0.66022	-1.3176	3990.1	22.749	-0.04205	78.862	-60.12	74.33	74.322	22.729	-0.010857	-6.6269	0.5644	-2.7372	27.667	-4.3227
122.75	-0.10865	51.474	-6.6263	0.56378	-2.7372	0.021329	-0.017393	-0.0019786	0.66022	-1.3176	3989.4	22.751	-0.04677	78.861	-59.962	74.33	74.322	22.729	-0.010857	-6.6269	0.5644	-2.7372	27.667	-4.3227
122.74	-0.12044	51.477	-6.6262	0.56369	-2.7372	0.023433	-0.018284	-0.0026818	0.66022	-1.3176	3988.8	22.753	-0.051843	78.861	-59.806	74.331	74.322	22.729	-0.010857	-6.6269	0.5644	-2.7372	27.667	-4.3227
122.74	-0.13304	51.48	-6.6261	0.5636	-2.7372	0.025529	-0.01902	-0.0034986	0.66022	-1.3176	3988.1	22.754	-0.057269	78.86	-59.651	74.331	74.322	22.729	-0.010857	-6.6269	0.5644	-2.7372	27.667	-4.3227
122.74	-0.14645	51.483	-6.6259	0.5635	-2.7372	0.027599	-0.01958	-0.004433	0.66022	-1.3176	3987.4	22.756	-0.063043	78.86	-59.497	74.331	74.322	22.729	-0.010857	-6.6269	0.5644	-2.7372	27.667	-4.3227
122.74	-0.16066	51.485	-6.6258	0.5634	-2.7372	0.029626	-0.019942	-0.0054883	0.66022	-1.3176	3986.8	22.757	-0.069161	78.859	-59.346	74.331	74.322	22.729	-0.010857	-6.6269	0.5644	-2.7372	27.667	-4.3227
122.73	-0.17565	51.487	-6.6256	0.5633	-2.7373	0.031591	-0.020087	-0.006667	0.66022	-1.3176	3986.1	22.758	-0.075615	78.858	-59.196	74.331	74.322	22.729	-0.010857	-6.6269	0.5644	-2.7372	27.667	-4.3227
122.73	-0.19141	51.489	-6.6255	0.5632	-2.7373	0.033478	-0.019997	-0.0079706	0.66022	-1.3176	3985.5	22.759	-0.082399	78.858	-59.048	74.331	74.322	22.729	-0.010857	-6.6269	0.5644	-2.7372	27.667	-4.3227
122.73	-0.20791	51.49	-6.6253	0.56311	-2.7374	0.035269	-0.019653	-0.0093998	0.66022	-1.3176	3984.8	22.76	-0.089504	78.857	-58.902	74.331	74.322	22.729	-0.010857	-6.6269	0.5644	-2.7372	27.667	-4.3227
122.73	-0.22513	51.491	-6.6251	0.56301	-2.7374	0.036948	-0.019039	-0.010955	0.66022	-1.3176	3984.1	22.76	-0.096918	78.856	-58.758	74.331	74.322	22.729	-0.010857	-6.6269	0.5644	-2.7372	27.667	-4.3227
122.73	-0.24305	51.491	-6.6249	0.56292	-2.7375	0.038498	-0.018137	-0.012634	0.66022	-1.3176	3983.5	22.761	-0.10463	78.855	-58.617	74.331	74.322	22.729	-0.010857	-6.6269	0.5644	-2.7372	27.667	-4.3227
122.73	-0.26162	51.49	-6.6247	0.56283	-2.7375	0.039904	-0.016934	-0.014436	0.66022	-1.3176	3982.8	22.761	-0.11263	78.854	-58.478	74.331	74.322	22.729	-0.010857	-6.6269	0.5644	-2.7372	27.667	-4.3227
122.73	-0.28083	51.489	-6.6245	0.56275	-2.7376	0.04115	-0.015414	-0.016358	0.66022	-1.3176	3982.2	22.76	-0.1209	78.853	-58.342	74.331	74.322	22.729	-0.010857	-6.6269	0.5644	-2.7372	27.667	-4.3227
122.72	-0.30064	51.487	-6.6243	0.56267	-2.7377	0.042223	-0.013566	-0.018397	0.66022	-1.3176	3981.5	22.76	-0.12943	78.852	-58.208	74.331	74.322	22.729	-0.010857	-6.6269	0.5644	-2.7372	27.667	-4.3227
122.72	-0.321	51.484	-6.6241	0.56261	-2.7378	0.043108	-0.011378	-0.020549	0.66022	-1.3176	3980.8	22.759	-0.1382	78.851	-58.077	74.331	74.322	22.729	-0.010857	-6.6269	0.5644	-2.7372	27.667	-4.3227
122.72	-0.34188	51.48	-6.6239	0.56256	-2.7379	0.043793	-0.0088394	-0.022808	0.66022	-1.3176	3980.2	22.757	-0.14719	78.851	-57.949	74.33	74.322	22.729	-0.010857	-6.6269	0.5644	-2.7372	27.667	-4.3227
122.72	-0.36324	51.476	-6.6237	0.56252	-2.738	0.044265	-0.0059418	-0.025169	0.66022	-1.3176	3979.5	22.756	-0.15638	78.85	-57.824	74.33	74.322	22.729	-0.010857	-6.6269	0.5644	-2.7372	27.667	-4.3227
122.72	-0.38502	51.471	-6.6234	0.5625	-2.7382	0.044515	-0.0026777	-0.027624	0.66022	-1.3176	3978.9	22.753	-0.16577	78.849	-57.702	74.33	74.322	22.729	-0.010857	-6.6269	0.5644	-2.7372	27.667	-4.3227
122.72	-0.40719	51.465	-6.6232	0.5625	-2.7383	0.044531	0.00095895	-0.030167	0.66022	-1.3176	3978.2	22.751	-0.17531	78.848	-57.583	74.33	74.322	22.729	-0.010857	-6.6269	0.5644	-2.7372	27.667	-4.3227
122.73	-0.4297	51.458	-6.623	0.56251	-2.7385	0.044305	0.0049728	-0.03279	0.66022	-1.3176	3977.6	22.748	-0.18501	78.847	-57.467	74.33	74.322	22.729	-0.010857	-6.6269	0.5644	-2.7372	27.667	-4.3227
122.73	-0.4525	51.45	-6.6228	0.56255	-2.7386	0.043829	0.0093669	-0.035483	0.66022	-1.3176	3976.9	22.745	-0.19482	78.846	-57.354	74.329	74.322	22.729	-0.010857	-6.6269	0.5644	-2.7372	27.667	-4.3227
122.73	-0.47552	51.441	-6.6226	0.56261	-2.7388	0.043096	0.014143	-0.038238	0.66022	-1.3176	3976.3	22.741	-0.20474	78.845	-57.245	74.329	74.322	22.729	-0.010857	-6.6269	0.5644	-2.7372	27.667	-4.3227
122.73	-0.49874	51.432	-6.6224	0.56269	-2.739	0.042101	0.019301	-0.041044	0.66022	-1.3176	3975.6	22.737	-0.21474	78.843	-57.138	74.329	74.322	22.729	-0.010857	-6.6269	0.5644	-2.7372	27.667	-4.3227
122.73	-0.52208	51.421	-6.6221	0.5628	-2.7392	0.040839	0.024839	-0.04389	0.66022	-1.3176	3974.9	22.732	-0.22479	78.842	-57.036	74.329	74.322	22.729	-0.010857	-6.6269	0.5644	-2.7372	27.667	-4.3227
122.74	-0.54549	51.41	-6.6219	0.56294	-2.7394	0.039308	0.030756	-0.046765	0.66022	-1.3176	3974.3	22.727	-0.23487	78.841	-56.936	74.328	74.322	22.729	-0.010857	-6.6269	0.5644	-2.7372	27.667	-4.3227
122.74	-0.56892	51.397	-6.6218	0.56311	-2.7397	0.037504	0.037045	-0.049658	0.66022	-1.3176	3973.6	22.722	-0.24497	78.84	-56.841	74.328	74.322	22.729	-0.010857	-6.6269	0.5644	-2.7372	27.667	-4.3227
122.74	-0.59232	51.384	-6.6216	0.56331	-2.7399	0.035427	0.043701	-0.052556	0.66022	-1.3176	3973.0	22.716	-0.25504	78.839	-56.748	74.328	74.322	22.729	-0.010857	-6.6269	0.5644	-2.7372	27.667	-4.3227
122.75	-0.61562	51.37	-6.6214	0.56355	-2.7402	0.033079	0.050716	-0.055447	0.66022	-1.3176	3972.3	22.709	-0.26508	78.838	-56.66	74.328	74.322	22.729	-0.010857	-6.6269	0.5644	-2.7372	27.667	-4.3227
122.75	-0.63877	51.354	-6.6212	0.56382	-2.7405	0.03046	0.058081	-0.058317	0.66022	-1.3176	3971.7	22.703	-0.27505	78.837	-56.575	74.328	74.322	22.729	-0.010857	-6.6269	0.5644	-2.7372	27.667	-4.3227
122.76	-0.66171	51.338	-6.6211	0.56413	-2.7408	0.027574	0.065787	-0.061152	0.66022	-1.3176	3971.0	22.695	-0.28493	78.836	-56.493	74.327	74.322	22.729	-0.010857	-6.6269	0.5644	-2.7372	27.667	-4.3227
122.76	-0.68438	51.321	-6.621	0.56448	-2.7411	0.024425	0.073819	-0.06394	0.66022	-1.3176	3970.4	22.688	-0.2947	78.835	-56.415	74.327	74.322	22.729	-0.010857	-6.6269	0.5644	-2.7372	27.667	-4.3227
122.77	-0.70673	51.303	-6.6209	0.56487	-2.7414	0.021019	0.082166	-0.066666	0.66022	-1.3176	3969.7	22.68	-0.30433	78.835	-56.342	74.327	74.322	22.729	-0.010857	-6.6269	0.5644	-2.7372	27.667	-4.3227
122.77	-0.72871	51.284	-6.6208	0.5653	-2.7418	0.017361	0.090811	-0.069315	0.66022	-1.3176	3969.1	22.671	-0.31379	78.834	-56.271	74.327	74.322	22.729	-0.010857	-6.6269	0.5644	-2.7372	27.667	-4.3227
122.78	-0.75025	51.264	-6.6207	0.56577	-2.7421	0.013461	0.099738	-0.071874	0.66022	-1.3176	3968.4	22.662	-0.32307	78.833	-56.205	74.327	74.322	22.729	-0.010857	-6.6269	0.5644	-2.7372	27.667	-4.3227
122.79	-0.77131	51.244	-6.6206	0.5663	-2.7425	0.0093268	0.10893	-0.074328	0.66022	-1.3176	3967.8	22.653	-0.33215	78.832	-56.142	74.327	74.322	22.729	-0.010857	-6.6269	0.5644	-2.7372	27.667	-4.3227
122.79	-0.79182	51.222	-6.6206	0.56686	-2.7429	0.0049689	0.11837	-0.076662	0.66022	-1.3176	3967.1	22.643	-0.34098	78.831	-56.083	74.327	74.322	22.729	-0.010857	-6.6269	0.5644	-2.7372	27.667	-4.3227
122.8	-0.81174	51.2	-6.6206	0.56748	-2.7433	0.00039858	0.12803	-0.078862	0.66022	-1.3176	3966.5	22.633	-0.34956	78.83	-56.028	74.327	74.322	22.729	-0.010857	-6.6269	0.5644	-2.7372	27.667	-4.3227
122.81	-0.83102	51.177	-6.6206	0.56814	-2.7437	-0.0043719	0.1379	-0.080914	0.66022	-1.3176	3965.8	22.623	-0.35787	78.83	-55.977	74.327	74.322	22.729	-0.010857	-6.6269	0.5644	-2.7372	27.667	-4.3227
122.82	-0.8496	51.154	-6.6206	0.56886	-2.7441	-0.0093293	0.14794	-0.082803	0.66022	-1.3176	3965.1	22.612	-0.36588	78.829	-55.93	74.327	74.322	22.729	-0.010857	-6.6269	0.5644	-2.7372	27.667	-4.3227
122.83	-0.86744	51.129	-6.6207	0.56962	-2.7445	-0.014459	0.15815	-0.084515	0.66022	-1.3176	3964.5	22.601	-0.37356	78.828	-55.886	74.327	74.322	22.729	-0.010857	-6.6269	0.5644	-2.7372	27.667	-4.3227
122.84	-0.8845	51.105	-6.6208	0.57044	-2.7449	-0.019747	0.16848	-0.086037	0.66022	-1.3176	3963.8	22.589	-0.38091	78.828	-55.846	74.327	74.322	22.729	-0.010857	-6.6269	0.5644	-2.7372	27.667	-4.3227
122.84	-0.90072	51.079	-6.6209	0.57131	-2.7453	-0.025176	0.17892	-0.087355	0.66022	-1.3176	3963.2	22.578	-0.3879	78.827	-55.81	74.327	74.322	22.729	-0.010857	-6.6269	0.5644	-2.7372	27.667	-4.3227
122.85	-0.91608	51.053	-6.621	0.57223	-2.7458	-0.03073	0.18944	-0.088456	0.66022	-1.3176	3962.5	22.566	-0.39452	78.826	-55.778	74.327	74.322	22.729	-0.010857	-6.6269	0.5644	-2.7372	27.667	-4.3227
122.86	-0.93052	51.027	-6.6212	0.5732	-2.7462	-0.036391	0.20001	-0.089328	0.66022	-1.3176	3961.9	22.554	-0.40074	78.826	-55.75	74.328	74.322	22.729	-0.010857	-6.6269	0.5644	-2.7372	27.667	-4.3227
122.87	-0.94401	51.0	-6.6214	0.57423	-2.7467	-0.042141	0.21061	-0.089957	0.66022	-1.3176	3961.2	22.541	-0.40655	78.826	-55.726	74.328	74.322	22.729	-0.010857	-6.6269	0.5644	-2.7372	27.667	-4.3227
122.89	-0.95652	50.973	-6.6216	0.57531	-2.7471	-0.047627	0.22167	-0.090358	0.66022	-1.3176	3960.6	22.529	-0.41194	78.825	-55.705	74.328	74.322	22.729	-0.010857	-6.6269	0.5644	-2.7372	27.667	-4.3227
122.9	-0.96801	50.945	-6.6219	0.57645	-2.7476	-0.052122	0.23415	-0.090543	0.66022	-1.3176	3959.9	22.516	-0.41689	78.825	-55.688	74.329	74.322	22.729	-0.010857	-6.6269	0.5644	-2.7372	27.667	-4.3227
122.91	-0.97845	50.918	-6.6221	0.57765	-2.748	-0.056669	0.2465	-0.090419	0.66022	-1.3176	3959.3	22.503	-0.42139	78.825	-55.675	74.329	74.322	22.729	-0.010857	-6.6269	0.5644	-2.7372	27.667	-4.3227
122.92	-0.98782	50.89	-6.6224	0.57891	-2.7485	-0.061249	0.25867	-0.089977	0.66022	-1.3176	3958.6	22.49	-0.42543	78.824	-55.666	74.33	74.322	22.729	-0.010857	-6.6269	0.5644	-2.7372	27.667	-4.3227
122.93	-0.99609	50.862	-6.6227	0.58024	-2.7489	-0.065842	0.27063	-0.08921	0.66022	-1.3176	3958.0	22.477	-0.42899	78.824	-55.66	74.33	74.322	22.729	-0.010857	-6.6269	0.5644	-2.7372	27.667	-4.3227
122.94	-1.0032	50.834	-6.6231	0.58162	-2.7494	-0.070429	0.28234	-0.088111	0.66022	-1.3176	3957.3	22.464	-0.43207	78.824	-55.658	74.331	74.322	22.729	-0.010857	-6.6269	0.5644	-2.7372	27.667	-4.3227
122.95	-1.0093	50.806	-6.6234	0.58306	-2.7498	-0.074988	0.29377	-0.086673	0.66022	-1.3176	3956.7	22.451	-0.43466	78.824	-55.66	74.332	74.322	22.729	-0.010857	-6.6269	0.5644	-2.7372	27.667	-4.3227
122.96	-1.0141	50.778	-6.6238	0.58456	-2.7502	-0.079501	0.30487	-0.084892	0.66022	-1.3176	3956.0	22.438	-0.43676	78.824	-55.665	74.333	74.322	22.729	-0.010857	-6.6269	0.5644	-2.7372	27.667	-4.3227
122.98	-1.0178	50.75	-6.6242	0.58611	-2.7507	-0.083947	0.31562	-0.082765	0.66022	-1.3176	3955.4	22.425	-0.43836	78.824	-55.674	74.333	74.322	22.729	-0.010857	-6.6269	0.5644	-2.7372	27.667	-4.3227
122.99	-1.0204	50.723	-6.6247	0.58771	-2.7511	-0.088304	0.32597	-0.080288	0.66022	-1.3176	3954.7	22.413	-0.43945	78.824	-55.687	74.334	74.322	22.729	-0.010857	-6.6269	0.5644	-2.7372	27.667	-4.3227
123.0	-1.0218	50.696	-6.6251	0.58937	-2.7515	-0.092553	0.33589	-0.077461	0.66022	-1.3176	3954.1	22.4	-0.44005	78.825	-55.703	74.335	74.322	22.729	-0.010857	-6.6269	0.5644	-2.7372	27.667	-4.3227
123.01	-1.022	50.669	-6.6256	0.59107	-2.7518	-0.096674	0.34534	-0.074283	0.66022	-1.3176	3953.4	22.387	-0.44014	78.825	-55.723	74.336	74.322	22.729	-0.010857	-6.6269	0.5644	-2.7372	27.667	-4.3227
123.02	-1.021	50.643	-6.6261	0.59282	-2.7522	-0.10065	0.3543	-0.070756	0.66022	-1.3176	3952.8	22.375	-0.43972	78.825	-55.746	74.337	74.322	22.729	-0.010857	-6.6269	0.5644	-2.7372	27.667	-4.3227
123.03	-1.0189	50.617	-6.6266	0.59461	-2.7526	-0.10445	0.36273	-0.06688	0.66022	-1.3176	3952.1	22.363	-0.43881	78.826	-55.772	74.338	74.322	22.729	-0.010857	-6.6269	0.5644	-2.7372	27.667	-4.3227
123.04	-1.0157	50.592	-6.6271	0.59645	-2.7529	-0.10807	0.37059	-0.06266	0.66022	-1.3176	3951.5	22.351	-0.43741	78.826	-55.802	74.34	74.322	22.729	-0.010857	-6.6269	0.5644	-2.7372	27.667	-4.3227
123.06	-1.0113	50.567	-6.6277	0.59832	-2.7532	-0.11148	0.37787	-0.058101	0.66022	-1.3176	3950.8	22.339	-0.43552	78.827	-55.836	74.341	74.322	22.729	-0.010857	-6.6269	0.5644	-2.7372	27.667	-4.3227
123.07	-1.0058	50.543	-6.6282	0.60022	-2.7535	-0.11467	0.38452	-0.053207	0.66022	-1.3176	3950.2	22.328	-0.43315	78.827	-55.873	74.342	74.322	22.729	-0.010857	-6.6269	0.5644	-2.7372	27.667	-4.3227
123.08	-0.9992	50.52	-6.6288	0.60216	-2.7537	-0.11762	0.39053	-0.047986	0.66022	-1.3176	3949.5	22.317	-0.43031	78.828	-55.913	74.343	74.322	22.729	-0.010857	-6.6269	0.5644	-2.7372	27.667	-4.3227
123.09	-0.99154	50.498	-6.6294	0.60413	-2.7539	-0.12031	0.39587	-0.042446	0.66022	-1.3176	3948.9	22.306	-0.42701	78.829	-55.956	74.345	74.322	22.729	-0.010857	-6.6269	0.5644	-2.7372	27.667	-4.3227
123.1	-0.98284	50.476	-6.63	0.60612	-2.7541	-0.12273	0.40051	-0.036596	0.66022	-1.3176	3948.2	22.296	-0.42325	78.829	-56.002	74.346	74.322	22.729	-0.010857	-6.6269	0.5644	-2.7372	27.667	-4.3227
123.11	-0.97312	50.456	-6.6306	0.60813	-2.7543	-0.12486	0.40444	-0.030446	0.66022	-1.3176	3947.6	22.286	-0.41906	78.83	-56.052	74.348	74.322	22.729	-0.010857	-6.6269	0.5644	-2.7372	27.667	-4.3227
123.12	-0.96242	50.436	-6.6313	0.61016	-2.7544	-0.12669	0.40762	-0.024009	0.66022	-1.3176	3946.9	22.277	-0.41445	78.831	-56.105	74.349	74.322	22.729	-0.010857	-6.6269	0.5644	-2.7372	27.667	-4.3227
123.13	-0.95077	50.417	-6.6319	0.61221	-2.7545	-0.1282	0.41005	-0.017297	0.66022	-1.3176	3946.3	22.268	-0.40943	78.832	-56.161	74.351	74.322	22.729	-0.010857	-6.6269	0.5644	-2.7372	27.667	-4.3227
123.14	-0.93821	50.399	-6.6326	0.61426	-2.7546	-0.12938	0.41171	-0.010324	0.66022	-1.3176	3945.6	22.259	-0.40402	78.833	-56.22	74.352	74.322	22.729	-0.010857	-6.6269	0.5644	-2.7372	27.667	-4.3227
123.14	-0.92478	50.383	-6.6332	0.61632	-2.7546	-0.13022	0.41258	-0.0031037	0.66022	-1.3176	3945.0	22.251	-0.39823	78.834	-56.282	74.354	74.322	22.729	-0.010857	-6.6269	0.5644	-2.7372	27.667	-4.3227
123.15	-0.91053	50.367	-6.6339	0.61839	-2.7546	-0.13071	0.41265	0.0043469	0.66022	-1.3176	3944.3	22.244	-0.39209	78.835	-56.348	74.356	74.322	22.729	-0.010857	-6.6269	0.5644	-2.7372	27.667	-4.3227
123.16	-0.89549	50.353	-6.6345	0.62045	-2.7546	-0.13084	0.41191	0.012011	0.66022	-1.3176	3943.7	22.237	-0.3856	78.836	-56.416	74.357	74.322	22.729	-0.010857	-6.6269	0.5644	-2.7372	27.667	-4.3227
123.17	-0.87971	50.339	-6.6352	0.6225	-2.7545	-0.13061	0.41035	0.019872	0.66022	-1.3176	3943.0	22.23	-0.37881	78.837	-56.487	74.359	74.322	22.729	-0.010857	-6.6269	0.5644	-2.7372	27.667	-4.3227
123.17	-0.86325	50.327	-6.6358	0.62455	-2.7544	-0.13	0.40797	0.027911	0.66022	-1.3176	3942.4	22.224	-0.37171	78.838	-56.561	74.361	74.322	22.729	-0.010857	-6.6269	0.5644	-2.7372	27.667	-4.3227
123.18	-0.84615	50.316	-6.6365	0.62658	-2.7542	-0.12902	0.40476	0.036108	0.66022	-1.3176	3941.7	22.219	-0.36434	78.839	-56.637	74.362	74.322	22.729	-0.010857	-6.6269	0.5644	-2.7372	27.667	-4.3227
123.19	-0.82846	50.307	-6.6371	0.6286	-2.754	-0.12765	0.40073	0.044443	0.66022	-1.3176	3941.0	22.214	-0.35672	78.84	-56.717	74.364	74.322	22.729	-0.010857	-6.6269	0.5644	-2.7372	27.667	-4.3227
123.19	-0.81023	50.298	-6.6377	0.63059	-2.7538	-0.12589	0.39586	0.052896	0.66022	-1.3176	3940.4	22.21	-0.34887	78.841	-56.799	74.366	74.322	22.729	-0.010857	-6.6269	0.5644	-2.7372	27.667	-4.3227
123.2	-0.79153	50.291	-6.6384	0.63255	-2.7535	-0.12375	0.39017	0.061446	0.66022	-1.3176	3939.7	22.206	-0.34081	78.842	-56.885	74.368	74.322	22.729	-0.010857	-6.6269	0.5644	-2.7372	27.667	-4.3227
123.2	-0.77239	50.286	-6.639	0.63449	-2.7532	-0.12121	0.38366	0.07007	0.66022	-1.3176	3939.1	22.203	-0.33256	78.844	-56.972	74.37	74.322	22.729	-0.010857	-6.6269	0.5644	-2.7372	27.667	-4.3227
123.21	-0.75289	50.281	-6.6396	0.63639	-2.7528	-0.11829	0.37634	0.078747	0.66022	-1.3176	3938.4	22.2	-0.32416	78.845	-57.063	74.372	74.322	22.729	-0.010857	-6.6269	0.5644	-2.7372	27.667	-4.3227
123.21	-0.73307	50.278	-6.6402	0.63825	-2.7524	-0.11499	0.36822	0.087453	0.66022	-1.3176	3937.8	22.199	-0.31563	78.846	-57.156	74.374	74.322	22.729	-0.010857	-6.6269	0.5644	-2.7372	27.667	-4.3227
123.21	-0.713	50.276	-6.6407	0.64007	-2.7519	-0.1113	0.35932	0.096166	0.66022	-1.3176	3937.1	22.197	-0.30698	78.847	-57.252	74.376	74.322	22.729	-0.010857	-6.6269	0.5644	-2.7372	27.667	-4.3227
123.22	-0.69273	50.275	-6.6413	0.64184	-2.7514	-0.10723	0.34963	0.10486	0.66022	-1.3176	3936.5	22.197	-0.29824	78.849	-57.35	74.377	74.322	22.729	-0.010857	-6.6269	0.5644	-2.7372	27.667	-4.3227
123.22	-0.67231	50.276	-6.6418	0.64357	-2.7509	-0.1028	0.3392	0.11352	0.66022	-1.3176	3935.8	22.197	-0.28945	78.85	-57.451	74.379	74.322	22.729	-0.010857	-6.6269	0.5644	-2.7372	27.667	-4.3227
123.22	-0.6518	50.278	-6.6423	0.64523	-2.7503	-0.097994	0.32802	0.12211	0.66022	-1.3176	3935.2	22.197	-0.28062	78.851	-57.554	74.381	74.322	22.729	-0.010857	-6.6269	0.5644	-2.7372	27.667	-4.3227
123.22	-0.63127	50.281	-6.6428	0.64684	-2.7497	-0.092835	0.31613	0.13062	0.66022	-1.3176	3934.5	22.198	-0.27177	78.852	-57.66	74.383	74.322	22.729	-0.010857	-6.6269	0.5644	-2.7372	27.667	-4.3227
123.22	-0.61076	50.286	-6.6432	0.64839	-2.749	-0.087329	0.30355	0.13902	0.66022	-1.3176	3933.8	22.2	-0.26294	78.854	-57.768	74.385	74.322	22.729	-0.010857	-6.6269	0.5644	-2.7372	27.667	-4.3227
123.22	-0.59033	50.291	-6.6436	0.64988	-2.7483	-0.081486	0.2903	0.14728	0.66022	-1.3176	3933.2	22.202	-0.25414	78.855	-57.879	74.387	74.322	22.729	-0.010857	-6.6269	0.5644	-2.7372	27.667	-4.3227
123.22	-0.57003	50.298	-6.644	0.6513	-2.7475	-0.075318	0.27641	0.15539	0.66022	-1.3176	3932.5	22.205	-0.2454	78.856	-57.992	74.389	74.322	22.729	-0.010857	-6.6269	0.5644	-2.7372	27.667	-4.3227
123.22	-0.54993	50.306	-6.6444	0.65264	-2.7467	-0.068838	0.26191	0.16331	0.66022	-1.3176	3931.9	22.208	-0.23674	78.857	-58.107	74.391	74.322	22.729	-0.010857	-6.6269	0.5644	-2.7372	27.667	-4.3227
123.22	-0.53007	50.315	-6.6447	0.65391	-2.7459	-0.06206	0.24684	0.17104	0.66022	-1.3176	3931.2	22.212	-0.22818	78.859	-58.225	74.393	74.322	22.729	-0.010857	-6.6269	0.5644	-2.7372	27.667	-4.3227
123.22	-0.51049	50.325	-6.645	0.65511	-2.745	-0.054998	0.23121	0.17854	0.66022	-1.3176	3930.6	22.216	-0.21975	78.86	-58.344	74.395	74.322	22.729	-0.010857	-6.6269	0.5644	-2.7372	27.667	-4.3227
123.22	-0.49126	50.337	-6.6453	0.65623	-2.7441	-0.047668	0.21508	0.18581	0.66022	-1.3176	3929.9	22.221	-0.21147	78.861	-58.466	74.396	74.322	22.729	-0.010857	-6.6269	0.5644	-2.7372	27.667	-4.3227
123.21	-0.47242	50.349	-6.6455	0.65726	-2.7432	-0.040087	0.19847	0.1928	0.66022	-1.3176	3929.3	22.227	-0.20336	78.862	-58.591	74.398	74.322	22.729	-0.010857	-6.6269	0.5644	-2.7372	27.667	-4.3227
123.21	-0.45402	50.362	-6.6457	0.65821	-2.7422	-0.032271	0.18142	0.19951	0.66022	-1.3176	3928.6	22.233	-0.19544	78.863	-58.717	74.4	74.322	22.729	-0.010857	-6.6269	0.5644	-2.7372	27.667	-4.3227
123.21	-0.4361	50.377	-6.6458	0.65907	-2.7412	-0.02424	0.16397	0.20592	0.66022	-1.3176	3927.9	22.239	-0.18772	78.864	-58.845	74.402	74.322	22.729	-0.010857	-6.6269	0.5644	-2.7372	27.667	-4.3227
123.2	-0.41869	50.392	-6.6459	0.65985	-2.7401	-0.016011	0.14616	0.212	0.66022	-1.3176	3927.3	22.246	-0.18022	78.866	-58.976	74.404	74.322	22.729	-0.010857	-6.6269	0.5644	-2.7372	27.667	-4.3227
123.2	-0.40185	50.408	-6.646	0.66053	-2.739	-0.0076045	0.12802	0.21775	0.66022	-1.3176	3926.6	22.253	-0.17297	78.867	-59.109	74.406	74.322	22.729	-0.010857	-6.6269	0.5644	-2.7372	27.667	-4.3227
123.19	-0.38561	50.425	-6.646	0.66113	-2.7379	0.00095931	0.10961	0.22314	0.66022	-1.3176	3926.0	22.26	-0.16598	78.868	-59.243	74.407	74.322	22.729	-0.010857	-6.6269	0.5644	-2.7372	27.667	-4.3227
123.19	-0.37001	50.442	-6.646	0.66163	-2.7368	0.00966	0.090968	0.22816	0.66022	-1.3176	3925.3	22.268	-0.15926	78.869	-59.38	74.409	74.322	22.729	-0.010857	-6.6269	0.5644	-2.7372	27.667	-4.3227
123.18	-0.35507	50.461	-6.6459	0.66204	-2.7357	0.018476	0.072129	0.23279	0.66022	-1.3176	3924.7	22.276	-0.15283	78.87	-59.518	74.411	74.322	22.729	-0.010857	-6.6269	0.5644	-2.7372	27.667	-4.3227
123.18	-0.34084	50.479	-6.6458	0.66235	-2.7345	0.027387	0.05314	0.23702	0.66022	-1.3176	3924.0	22.285	-0.1467	78.871	-59.659	74.412	74.322	22.729	-0.010857	-6.6269	0.5644	-2.7372	27.667	-4.3227
123.17	-0.32733	50.499	-6.6456	0.66257	-2.7333	0.03637	0.034045	0.24084	0.66022	-1.3176	3923.3	22.293	-0.14088	78.872	-59.801	74.414	74.322	22.729	-0.010857	-6.6269	0.5644	-2.7372	27.667	-4.3227
123.16	-0.31457	50.519	-6.6454	0.66269	-2.7321	0.045403	0.014888	0.24423	0.66022	-1.3176	3922.7	22.302	-0.13539	78.873	-59.945	74.416	74.322	22.729	-0.010857	-6.6269	0.5644	-2.7372	27.667	-4.3227
123.16	-0.30258	50.539	-6.6452	0.66272	-2.7308	0.054464	-0.0042873	0.24719	0.66022	-1.3176	3922.0	22.312	-0.13023	78.874	-60.091	74.417	74.322	22.729	-0.010857	-6.6269	0.5644	-2.7372	27.667	-4.3227
123.15	-0.29139	50.56	-6.6449	0.66265	-2.7296	0.063529	-0.023436	0.24971	0.66022	-1.3176	3921.4	22.321	-0.12541	78.875	-60.238	74.419	74.322	22.729	-0.010857	-6.6269	0.5644	-2.7372	27.667	-4.3227
123.14	-0.28102	50.582	-6.6445	0.66248	-2.7284	0.073229	-0.041629	0.25169	0.66022	-1.3176	3920.7	22.331	-0.12095	78.875	-60.387	74.42	74.322	22.729	-0.010857	-6.6269	0.5644	-2.7372	27.667	-4.3227
123.13	-0.27146	50.603	-6.6441	0.66223	-2.7271	0.083914	-0.058364	0.25311	0.66022	-1.3176	3920.0	22.341	-0.11683	78.876	-60.538	74.422	74.322	22.729	-0.010857	-6.6269	0.5644	-2.7372	27.667	-4.3227
123.13	-0.26273	50.625	-6.6437	0.6619	-2.7258	0.094549	-0.074998	0.25413	0.66022	-1.3176	3919.4	22.351	-0.11308	78.877	-60.69	74.423	74.322	22.729	-0.010857	-6.6269	0.5644	-2.7372	27.667	-4.3227
123.12	-0.25485	50.647	-6.6432	0.66148	-2.7245	0.10511	-0.0915	0.25473	0.66022	-1.3176	3918.7	22.361	-0.10968	78.878	-60.844	74.425	74.322	22.729	-0.010857	-6.6269	0.5644	-2.7372	27.667	-4.3227
123.11	-0.24781	50.669	-6.6426	0.66099	-2.7233	0.11557	-0.10783	0.25493	0.66022	-1.3176	3918.1	22.371	-0.10665	78.879	-60.999	74.426	74.322	22.729	-0.010857	-6.6269	0.5644	-2.7372	27.667	-4.3227
123.1	-0.24162	50.692	-6.642	0.66041	-2.722	0.12591	-0.12397	0.25471	0.66022	-1.3176	3917.4	22.381	-0.10399	78.879	-61.155	74.428	74.322	22.729	-0.010857	-6.6269	0.5644	-2.7372	27.667	-4.3227
123.1	-0.23628	50.714	-6.6414	0.65975	-2.7207	0.1361	-0.13988	0.25407	0.66022	-1.3176	3916.7	22.391	-0.10169	78.88	-61.312	74.429	74.322	22.729	-0.010857	-6.6269	0.5644	-2.7372	27.667	-4.3227
123.09	-0.23179	50.737	-6.6407	0.65901	-2.7195	0.14611	-0.15552	0.25302	0.66022	-1.3176	3916.1	22.401	-0.099751	78.881	-61.471	74.431	74.322	22.729	-0.010857	-6.6269	0.5644	-2.7372	27.667	-4.3227
123.08	-0.22814	50.759	-6.6399	0.65819	-2.7182	0.15594	-0.17087	0.25155	0.66022	-1.3176	3915.4	22.412	-0.09818	78.881	-61.631	74.432	74.322	22.729	-0.010857	-6.6269	0.5644	-2.7372	27.667	-4.3227
123.07	-0.22533	50.781	-6.6391	0.6573	-2.7169	0.16555	-0.1859	0.24967	0.66022	-1.3176	3914.7	22.422	-0.09697	78.882	-61.791	74.433	74.322	22.729	-0.010857	-6.6269	0.5644	-2.7372	27.667	-4.3227
123.06	-0.22335	50.804	-6.6383	0.65633	-2.7157	0.17491	-0.20057	0.24738	0.66022	-1.3176	3914.1	22.432	-0.096117	78.883	-61.953	74.435	74.322	22.729	-0.010857	-6.6269	0.5644	-2.7372	27.667	-4.3227
123.06	-0.22219	50.826	-6.6374	0.65529	-2.7145	0.18401	-0.21487	0.24468	0.66022	-1.3176	3913.4	22.442	-0.095617	78.883	-62.115	74.436	74.322	22.729	-0.010857	-6.6269	0.5644	-2.7372	27.667	-4.3227
123.05	-0.22183	50.848	-6.6364	0.65419	-2.7133	0.19283	-0.22876	0.24158	0.66022	-1.3176	3912.8	22.452	-0.095463	78.884	-62.278	74.437	74.322	22.729	-0.010857	-6.6269	0.5644	-2.7372	27.667	-4.3227
123.04	-0.22227	50.869	-6.6354	0.65301	-2.7121	0.20134	-0.24222	0.23809	0.66022	-1.3176	3912.1	22.462	-0.095651	78.884	-62.442	74.439	74.322	22.729	-0.010857	-6.6269	0.5644	-2.7372	27.667	-4.3227
123.03	-0.22348	50.89	-6.6344	0.65176	-2.7109	0.20953	-0.25523	0.2342	0.66022	-1.3176	3911.4	22.472	-0.096173	78.885	-62.606	74.44	74.322	22.729	-0.010857	-6.6269	0.5644	-2.7372	27.667	-4.3227
123.02	-0.22545	50.911	-6.6334	0.65046	-2.7097	0.21737	-0.26776	0.22993	0.66022	-1.3176	3910.8	22.481	-0.09702	78.886	-62.77	74.441	74.322	22.729	-0.010857	-6.6269	0.5644	-2.7372	27.667	-4.3227
123.02	-0.22816	50.931	-6.6322	0.64909	-2.7086	0.22484	-0.27979	0.22528	0.66022	-1.3176	3910.1	22.49	-0.098183	78.886	-62.934	74.442	74.322	22.729	-0.010857	-6.6269	0.5644	-2.7372	27.667	-4.3227
123.01	-0.23158	50.951	-6.6311	0.64766	-2.7075	0.23193	-0.29129	0.22026	0.66022	-1.3176	3909.4	22.5	-0.099654	78.887	-63.098	74.444	74.322	22.729	-0.010857	-6.6269	0.5644	-2.7372	27.667	-4.3227
123.0	-0.23569	50.971	-6.6299	0.64618	-2.7064	0.23862	-0.30226	0.21489	0.66022	-1.3176	3908.8	22.508	-0.10142	78.887	-63.262	74.445	74.322	22.729	-0.010857	-6.6269	0.5644	-2.7372	27.667	-4.3227
123.0	-0.24046	50.99	-6.6287	0.64464	-2.7053	0.2449	-0.31267	0.20916	0.66022	-1.3176	3908.1	22.517	-0.10348	78.888	-63.425	74.446	74.322	22.729	-0.010857	-6.6269	0.5644	-2.7372	27.667	-4.3227
122.99	-0.24587	51.008	-6.6275	0.64305	-2.7043	0.25074	-0.3225	0.2031	0.66022	-1.3176	3907.4	22.526	-0.1058	78.888	-63.587	74.447	74.322	22.729	-0.010857	-6.6269	0.5644	-2.7372	27.667	-4.3227
122.98	-0.25189	51.026	-6.6262	0.64141	-2.7033	0.25613	-0.33174	0.19671	0.66022	-1.3176	3906.8	22.534	-0.10839	78.889	-63.748	74.448	74.322	22.729	-0.010857	-6.6269	0.5644	-2.7372	27.667	-4.3227
122.98	-0.25849	51.043	-6.6249	0.63973	-2.7023	0.26106	-0.34038	0.19001	0.66022	-1.3176	3906.1	22.541	-0.11123	78.889	-63.907	74.45	74.322	22.729	-0.010857	-6.6269	0.5644	-2.7372	27.667	-4.3227
122.97	-0.26564	51.059	-6.6236	0.63801	-2.7014	0.26552	-0.34841	0.183	0.66022	-1.3176	3905.5	22.549	-0.11431	78.889	-64.064	74.451	74.322	22.729	-0.010857	-6.6269	0.5644	-2.7372	27.667	-4.3227
122.96	-0.2733	51.075	-6.6223	0.63625	-2.7005	0.2695	-0.3558	0.1757	0.66022	-1.3176	3904.8	22.556	-0.1176	78.89	-64.218	74.452	74.322	22.729	-0.010857	-6.6269	0.5644	-2.7372	27.667	-4.3227
122.96	-0.28144	51.09	-6.6209	0.63445	-2.6996	0.27298	-0.36256	0.16813	0.66022	-1.3176	3904.1	22.563	-0.12111	78.89	-64.369	74.453	74.322	22.729	-0.010857	-6.6269	0.5644	-2.7372	27.667	-4.3227
122.95	-0.29004	51.104	-6.6195	0.63263	-2.6988	0.27597	-0.36868	0.1603	0.66022	-1.3176	3903.5	22.569	-0.1248	78.891	-64.516	74.454	74.322	22.729	-0.010857	-6.6269	0.5644	-2.7372	27.667	-4.3227
122.95	-0.29904	51.117	-6.6181	0.63077	-2.698	0.27844	-0.37414	0.15222	0.66022	-1.3176	3902.8	22.576	-0.12868	78.891	-64.658	74.455	74.322	22.729	-0.010857	-6.6269	0.5644	-2.7372	27.667	-4.3227
122.94	-0.30843	51.13	-6.6168	0.62888	-2.6973	0.2804	-0.37895	0.14391	0.66022	-1.3176	3902.1	22.581	-0.13272	78.892	-64.794	74.456	74.322	22.729	-0.010857	-6.6269	0.5644	-2.7372	27.667	-4.3227
122.94	-0.31816	51.142	-6.6153	0.62698	-2.6966	0.28183	-0.3831	0.13538	0.66022	-1.3176	3901.5	22.587	-0.1369	78.892	-64.923	74.458	74.322	22.729	-0.010857	-6.6269	0.5644	-2.7372	27.667	-4.3227
122.94	-0.32819	51.152	-6.6139	0.62506	-2.6959	0.28274	-0.38658	0.12665	0.66022	-1.3176	3900.8	22.592	-0.14122	78.892	-65.044	74.459	74.322	22.729	-0.010857	-6.6269	0.5644	-2.7372	27.667	-4.3227
122.93	-0.33849	51.163	-6.6125	0.62311	-2.6953	0.28313	-0.3894	0.11774	0.66022	-1.3176	3900.1	22.596	-0.14565	78.893	-65.155	74.46	74.322	22.729	-0.010857	-6.6269	0.5644	-2.7372	27.667	-4.3227
122.93	-0.34903	51.172	-6.6111	0.62116	-2.6948	0.28299	-0.39156	0.10867	0.66022	-1.3176	3899.5	22.6	-0.15018	78.893	-65.254	74.461	74.322	22.729	-0.010857	-6.6269	0.5644	-2.7372	27.667	-4.3227
122.93	-0.35976	51.18	-6.6097	0.6192	-2.6942	0.28232	-0.39306	0.099437	0.66022	-1.3176	3898.8	22.604	-0.1548	78.894	-65.339	74.462	74.322	22.729	-0.010857	-6.6269	0.5644	-2.7372	27.667	-4.3227
122.93	-0.37064	51.188	-6.6083	0.61723	-2.6938	0.28112	-0.3939	0.090076	0.66022	-1.3176	3898.1	22.607	-0.15948	78.894	-65.408	74.463	74.322	22.729	-0.010857	-6.6269	0.5644	-2.7372	27.667	-4.3227
122.92	-0.38165	51.194	-6.6069	0.61526	-2.6933	0.2794	-0.39409	0.080599	0.66022	-1.3176	3897.5	22.61	-0.16422	78.894	-65.461	74.464	74.322	22.729	-0.010857	-6.6269	0.5644	-2.7372	27.667	-4.3227
122.92	-0.39275	51.2	-6.6055	0.61329	-2.693	0.27716	-0.39363	0.071024	0.66022	-1.3176	3896.8	22.613	-0.16899	78.895	-65.494	74.466	74.322	22.729	-0.010857	-6.6269	0.5644	-2.7372	27.667	-4.3227
122.92	-0.40389	51.205	-6.6041	0.61133	-2.6926	0.2744	-0.39253	0.061369	0.66022	-1.3176	3896.1	22.615	-0.17378	78.895	-65.507	74.467	74.322	22.729	-0.010857	-6.6269	0.5644	-2.7372	27.667	-4.3227
122.92	-0.41504	51.209	-6.6027	0.60937	-2.6923	0.27114	-0.3908	0.05165	0.66022	-1.3176	3895.5	22.617	-0.17858	78.896	-65.5	74.468	74.322	22.729	-0.010857	-6.6269	0.5644	-2.7372	27.667	-4.3227
122.92	-0.42617	51.212	-6.6014	0.60742	-2.6921	0.26737	-0.38845	0.041887	0.66022	-1.3176	3894.8	22.618	-0.18337	78.896	-65.473	74.469	74.322	22.729	-0.010857	-6.6269	0.5644	-2.7372	27.667	-4.3227
122.92	-0.43723	51.214	-6.6001	0.60549	-2.6919	0.26312	-0.38548	0.032097	0.66022	-1.3176	3894.1	22.619	-0.18813	78.897	-65.427	74.47	74.322	22.729	-0.010857	-6.6269	0.5644	-2.7372	27.667	-4.3227
122.92	-0.44821	51.215	-6.5988	0.60357	-2.6918	0.25837	-0.38192	0.022297	0.66022	-1.3176	3893.5	22.619	-0.19285	78.897	-65.363	74.471	74.322	22.729	-0.010857	-6.6269	0.5644	-2.7372	27.667	-4.3227
122.92	-0.45906	51.216	-6.5975	0.60167	-2.6917	0.25316	-0.37777	0.012506	0.66022	-1.3176	3892.8	22.619	-0.19752	78.898	-65.283	74.473	74.322	22.729	-0.010857	-6.6269	0.5644	-2.7372	27.667	-4.3227
122.92	-0.46975	51.215	-6.5962	0.59979	-2.6917	0.24748	-0.37304	0.0027408	0.66022	-1.3176	3892.1	22.619	-0.20211	78.898	-65.189	74.474	74.322	22.729	-0.010857	-6.6269	0.5644	-2.7372	27.667	-4.3227
122.92	-0.48024	51.214	-6.595	0.59794	-2.6917	0.24136	-0.36776	-0.0069808	0.66022	-1.3176	3891.5	22.618	-0.20663	78.899	-65.083	74.475	74.322	22.729	-0.010857	-6.6269	0.5644	-2.7372	27.667	-4.3227
122.92	-0.49052	51.212	-6.5938	0.59611	-2.6917	0.2348	-0.36193	-0.016641	0.66022	-1.3176	3890.8	22.617	-0.21105	78.899	-64.967	74.476	74.322	22.729	-0.010857	-6.6269	0.5644	-2.7372	27.667	-4.3227
122.93	-0.50054	51.209	-6.5927	0.59432	-2.6918	0.22783	-0.35558	-0.026224	0.66022	-1.3176	3890.2	22.616	-0.21536	78.9	-64.843	74.478	74.322	22.729	-0.010857	-6.6269	0.5644	-2.7372	27.667	-4.3227
122.93	-0.51028	51.206	-6.5915	0.59256	-2.692	0.22045	-0.34872	-0.035712	0.66022	-1.3176	3889.5	22.614	-0.21955	78.9	-64.711	74.479	74.322	22.729	-0.010857	-6.6269	0.5644	-2.7372	27.667	-4.3227
122.93	-0.51971	51.201	-6.5905	0.59083	-2.6922	0.21268	-0.34137	-0.045088	0.66022	-1.3176	3888.8	22.612	-0.22361	78.901	-64.574	74.48	74.322	22.729	-0.010857	-6.6269	0.5644	-2.7372	27.667	-4.3227
122.93	-0.52882	51.196	-6.5894	0.58915	-2.6924	0.20454	-0.33355	-0.054336	0.66022	-1.3176	3888.2	22.609	-0.22752	78.902	-64.431	74.481	74.322	22.729	-0.010857	-6.6269	0.5644	-2.7372	27.667	-4.3227
122.94	-0.53756	51.19	-6.5884	0.5875	-2.6927	0.19605	-0.32527	-0.063441	0.66022	-1.3176	3887.5	22.606	-0.23128	78.902	-64.285	74.483	74.322	22.729	-0.010857	-6.6269	0.5644	-2.7372	27.667	-4.3227
122.94	-0.54592	51.184	-6.5875	0.58589	-2.6931	0.18722	-0.31657	-0.072386	0.66022	-1.3176	3886.8	22.603	-0.23488	78.903	-64.137	74.484	74.322	22.729	-0.010857	-6.6269	0.5644	-2.7372	27.667	-4.3227
122.95	-0.55388	51.177	-6.5865	0.58433	-2.6935	0.17808	-0.30745	-0.081157	0.66022	-1.3176	3886.2	22.6	-0.2383	78.903	-63.985	74.485	74.322	22.729	-0.010857	-6.6269	0.5644	-2.7372	27.667	-4.3227
122.95	-0.56141	51.169	-6.5857	0.58282	-2.6939	0.16864	-0.29795	-0.089738	0.66022	-1.3176	3885.5	22.596	-0.24154	78.904	-63.832	74.487	74.322	22.729	-0.010857	-6.6269	0.5644	-2.7372	27.667	-4.3227
122.96	-0.56851	51.161	-6.5849	0.58135	-2.6944	0.15893	-0.28808	-0.098116	0.66022	-1.3176	3884.8	22.592	-0.24459	78.905	-63.678	74.488	74.322	22.729	-0.010857	-6.6269	0.5644	-2.7372	27.667	-4.3227
122.96	-0.57514	51.152	-6.5841	0.57994	-2.6949	0.14896	-0.27787	-0.10628	0.66022	-1.3176	3884.2	22.587	-0.24744	78.905	-63.522	74.49	74.322	22.729	-0.010857	-6.6269	0.5644	-2.7372	27.667	-4.3227
122.97	-0.5813	51.142	-6.5834	0.57858	-2.6954	0.13876	-0.26733	-0.11421	0.66022	-1.3176	3883.5	22.583	-0.25009	78.906	-63.366	74.491	74.322	22.729	-0.010857	-6.6269	0.5644	-2.7372	27.667	-4.3227
122.97	-0.58697	51.132	-6.5827	0.57727	-2.696	0.12835	-0.2565	-0.1219	0.66022	-1.3176	3882.8	22.578	-0.25252	78.907	-63.21	74.492	74.322	22.729	-0.010857	-6.6269	0.5644	-2.7372	27.667	-4.3227
122.98	-0.59214	51.122	-6.5821	0.57601	-2.6966	0.11774	-0.24539	-0.12933	0.66022	-1.3176	3882.2	22.573	-0.25475	78.907	-63.054	74.494	74.322	22.729	-0.010857	-6.6269	0.5644	-2.7372	27.667	-4.3227
122.98	-0.59679	51.111	-6.5815	0.57481	-2.6973	0.10697	-0.23403	-0.1365	0.66022	-1.3176	3881.5	22.568	-0.25675	78.908	-62.898	74.495	74.322	22.729	-0.010857	-6.6269	0.5644	-2.7372	27.667	-4.3227
122.99	-0.60093	51.099	-6.581	0.57367	-2.698	0.096046	-0.22245	-0.14339	0.66022	-1.3176	3880.8	22.562	-0.25852	78.909	-62.743	74.497	74.322	22.729	-0.010857	-6.6269	0.5644	-2.7372	27.667	-4.3227
122.99	-0.60454	51.088	-6.5806	0.57259	-2.6987	0.084999	-0.21066	-0.14999	0.66022	-1.3176	3880.2	22.556	-0.26007	78.91	-62.588	74.498	74.322	22.729	-0.010857	-6.6269	0.5644	-2.7372	27.667	-4.3227
123.0	-0.60761	51.076	-6.5802	0.57157	-2.6995	0.073849	-0.19869	-0.1563	0.66022	-1.3176	3879.5	22.55	-0.26139	78.911	-62.434	74.5	74.322	22.729	-0.010857	-6.6269	0.5644	-2.7372	27.667	-4.3227
123.01	-0.61014	51.063	-6.5798	0.5706	-2.7003	0.062618	-0.18657	-0.1623	0.66022	-1.3176	3878.9	22.544	-0.26248	78.911	-62.28	74.501	74.322	22.729	-0.010857	-6.6269	0.5644	-2.7372	27.667	-4.3227
123.01	-0.61214	51.051	-6.5795	0.5697	-2.7011	0.051328	-0.17431	-0.16798	0.66022	-1.3176	3878.2	22.538	-0.26333	78.912	-62.128	74.503	74.322	22.729	-0.010857	-6.6269	0.5644	-2.7372	27.667	-4.3227
123.02	-0.61359	51.038	-6.5793	0.56886	-2.702	0.04	-0.16195	-0.17335	0.66022	-1.3176	3877.5	22.532	-0.26396	78.913	-61.977	74.504	74.322	22.729	-0.010857	-6.6269	0.5644	-2.7372	27.667	-4.3227
123.03	-0.6145	51.025	-6.5791	0.56808	-2.7029	0.028657	-0.1495	-0.17839	0.66022	-1.3176	3876.9	22.526	-0.26434	78.914	-61.828	74.506	74.322	22.729	-0.010857	-6.6269	0.5644	-2.7372	27.667	-4.3227
123.03	-0.61487	51.011	-6.579	0.56736	-2.7038	0.01732	-0.137	-0.1831	0.66022	-1.3176	3876.2	22.519	-0.2645	78.915	-61.679	74.507	74.322	22.729	-0.010857	-6.6269	0.5644	-2.7372	27.667	-4.3227
123.04	-0.6147	50.998	-6.579	0.56671	-2.7047	0.0060108	-0.12445	-0.18747	0.66022	-1.3176	3875.5	22.513	-0.26443	78.915	-61.533	74.509	74.322	22.729	-0.010857	-6.6269	0.5644	-2.7372	27.667	-4.3227
123.05	-0.61401	50.984	-6.579	0.56612	-2.7056	-0.0052506	-0.11189	-0.19149	0.66022	-1.3176	3874.9	22.506	-0.26413	78.916	-61.387	74.51	74.322	22.729	-0.010857	-6.6269	0.5644	-2.7372	27.667	-4.3227
123.06	-0.61279	50.971	-6.579	0.56559	-2.7066	-0.016443	-0.099342	-0.19517	0.66022	-1.3176	3874.2	22.5	-0.2636	78.917	-61.244	74.512	74.322	22.729	-0.010857	-6.6269	0.5644	-2.7372	27.667	-4.3227
123.06	-0.61106	50.957	-6.5791	0.56513	-2.7076	-0.027547	-0.086822	-0.19851	0.66022	-1.3176	3873.6	22.493	-0.26285	78.918	-61.102	74.513	74.322	22.729	-0.010857	-6.6269	0.5644	-2.7372	27.667	-4.3227
123.07	-0.60882	50.943	-6.5793	0.56472	-2.7086	-0.038542	-0.074355	-0.20149	0.66022	-1.3176	3872.9	22.486	-0.26188	78.919	-60.962	74.515	74.322	22.729	-0.010857	-6.6269	0.5644	-2.7372	27.667	-4.3227
123.08	-0.60608	50.93	-6.5795	0.56438	-2.7096	-0.049408	-0.06196	-0.20412	0.66022	-1.3176	3872.2	22.48	-0.2607	78.92	-60.823	74.517	74.322	22.729	-0.010857	-6.6269	0.5644	-2.7372	27.667	-4.3227
123.09	-0.60286	50.916	-6.5798	0.5641	-2.7106	-0.060129	-0.049661	-0.20639	0.66022	-1.3176	3871.6	22.473	-0.25932	78.921	-60.687	74.518	74.322	22.729	-0.010857	-6.6269	0.5644	-2.7372	27.667	-4.3227
123.09	-0.59918	50.902	-6.5801	0.56389	-2.7117	-0.070684	-0.037475	-0.20832	0.66022	-1.3176	3870.9	22.466	-0.25773	78.922	-60.552	74.52	74.322	22.729	-0.010857	-6.6269	0.5644	-2.7372	27.667	-4.3227
123.1	-0.59503	50.889	-6.5805	0.56373	-2.7127	-0.081057	-0.025424	-0.20989	0.66022	-1.3176	3870.3	22.46	-0.25594	78.922	-60.42	74.521	74.322	22.729	-0.010857	-6.6269	0.5644	-2.7372	27.667	-4.3227
123.11	-0.59045	50.876	-6.5809	0.56363	-2.7138	-0.09123	-0.013527	-0.21111	0.66022	-1.3176	3869.6	22.453	-0.25397	78.923	-60.289	74.523	74.322	22.729	-0.010857	-6.6269	0.5644	-2.7372	27.667	-4.3227
123.11	-0.58545	50.862	-6.5814	0.56359	-2.7148	-0.10119	-0.0018005	-0.21199	0.66022	-1.3176	3868.9	22.447	-0.25181	78.924	-60.161	74.524	74.322	22.729	-0.010857	-6.6269	0.5644	-2.7372	27.667	-4.3227
123.12	-0.58003	50.849	-6.5819	0.56361	-2.7159	-0.11091	0.0097364	-0.21252	0.66022	-1.3176	3868.3	22.441	-0.24948	78.925	-60.035	74.526	74.322	22.729	-0.010857	-6.6269	0.5644	-2.7372	27.667	-4.3227
123.13	-0.57423	50.837	-6.5825	0.56369	-2.7169	-0.12039	0.021067	-0.21271	0.66022	-1.3176	3867.6	22.434	-0.24699	78.926	-59.91	74.528	74.322	22.729	-0.010857	-6.6269	0.5644	-2.7372	27.667	-4.3227
123.14	-0.56807	50.824	-6.5831	0.56382	-2.718	-0.12905	0.032952	-0.21262	0.66022	-1.3176	3867.0	22.428	-0.24433	78.927	-59.789	74.529	74.322	22.729	-0.010857	-6.6269	0.5644	-2.7372	27.667	-4.3227
123.14	-0.56155	50.812	-6.5838	0.56402	-2.7191	-0.13691	0.045293	-0.21224	0.66022	-1.3176	3866.3	22.422	-0.24152	78.928	-59.669	74.531	74.322	22.729	-0.010857	-6.6269	0.5644	-2.7372	27.667	-4.3227
123.15	-0.5547	50.8	-6.5845	0.56428	-2.7201	-0.14451	0.057295	-0.21149	0.66022	-1.3176	3865.6	22.417	-0.23858	78.929	-59.552	74.532	74.322	22.729	-0.010857	-6.6269	0.5644	-2.7372	27.667	-4.3227
123.15	-0.54754	50.788	-6.5853	0.56459	-2.7212	-0.15185	0.068942	-0.21039	0.66022	-1.3176	3865.0	22.411	-0.23549	78.929	-59.437	74.534	74.322	22.729	-0.010857	-6.6269	0.5644	-2.7372	27.667	-4.3227
123.16	-0.54009	50.777	-6.586	0.56497	-2.7222	-0.15892	0.080217	-0.20896	0.66022	-1.3176	3864.3	22.405	-0.23229	78.93	-59.324	74.535	74.322	22.729	-0.010857	-6.6269	0.5644	-2.7372	27.667	-4.3227
123.17	-0.53238	50.766	-6.5868	0.56539	-2.7233	-0.16569	0.091107	-0.20719	0.66022	-1.3176	3863.7	22.4	-0.22897	78.931	-59.214	74.537	74.322	22.729	-0.010857	-6.6269	0.5644	-2.7372	27.667	-4.3227
123.17	-0.52442	50.755	-6.5877	0.56588	-2.7243	-0.17217	0.1016	-0.20509	0.66022	-1.3176	3863.0	22.395	-0.22554	78.932	-59.107	74.538	74.322	22.729	-0.010857	-6.6269	0.5644	-2.7372	27.667	-4.3227
123.18	-0.51625	50.745	-6.5886	0.56641	-2.7253	-0.17835	0.11168	-0.20268	0.66022	-1.3176	3862.3	22.39	-0.22203	78.933	-59.001	74.54	74.322	22.729	-0.010857	-6.6269	0.5644	-2.7372	27.667	-4.3227
123.18	-0.50788	50.735	-6.5895	0.56699	-2.7263	-0.1842	0.12135	-0.19997	0.66022	-1.3176	3861.7	22.385	-0.21842	78.934	-58.899	74.541	74.322	22.729	-0.010857	-6.6269	0.5644	-2.7372	27.667	-4.3227
123.19	-0.49934	50.726	-6.5904	0.56762	-2.7273	-0.18974	0.13058	-0.19696	0.66022	-1.3176	3861.0	22.38	-0.21475	78.935	-58.799	74.543	74.322	22.729	-0.010857	-6.6269	0.5644	-2.7372	27.667	-4.3227
123.2	-0.49065	50.717	-6.5914	0.5683	-2.7283	-0.19495	0.13938	-0.19367	0.66022	-1.3176	3860.4	22.376	-0.21101	78.935	-58.701	74.544	74.322	22.729	-0.010857	-6.6269	0.5644	-2.7372	27.667	-4.3227
123.2	-0.48184	50.708	-6.5924	0.56901	-2.7293	-0.19983	0.14774	-0.19011	0.66022	-1.3176	3859.7	22.372	-0.20722	78.936	-58.606	74.546	74.322	22.729	-0.010857	-6.6269	0.5644	-2.7372	27.667	-4.3227
123.2	-0.47294	50.7	-6.5934	0.56977	-2.7302	-0.20436	0.15565	-0.18629	0.66022	-1.3176	3859.0	22.368	-0.20339	78.937	-58.514	74.547	74.322	22.729	-0.010857	-6.6269	0.5644	-2.7372	27.667	-4.3227
123.21	-0.46396	50.693	-6.5944	0.57057	-2.7311	-0.20856	0.1631	-0.18222	0.66022	-1.3176	3858.4	22.364	-0.19953	78.938	-58.425	74.549	74.322	22.729	-0.010857	-6.6269	0.5644	-2.7372	27.667	-4.3227
123.21	-0.45493	50.685	-6.5954	0.5714	-2.732	-0.2124	0.1701	-0.17792	0.66022	-1.3176	3857.7	22.36	-0.19564	78.938	-58.338	74.55	74.322	22.729	-0.010857	-6.6269	0.5644	-2.7372	27.667	-4.3227
123.22	-0.44588	50.679	-6.5965	0.57227	-2.7329	-0.21591	0.17664	-0.1734	0.66022	-1.3176	3857.1	22.357	-0.19175	78.939	-58.254	74.552	74.322	22.729	-0.010857	-6.6269	0.5644	-2.7372	27.667	-4.3227
123.22	-0.43683	50.673	-6.5976	0.57317	-2.7338	-0.21906	0.18273	-0.16867	0.66022	-1.3176	3856.4	22.354	-0.18785	78.94	-58.172	74.553	74.322	22.729	-0.010857	-6.6269	0.5644	-2.7372	27.667	-4.3227
123.23	-0.42781	50.667	-6.5987	0.5741	-2.7346	-0.22186	0.18836	-0.16375	0.66022	-1.3176	3855.8	22.351	-0.18397	78.941	-58.094	74.555	74.322	22.729	-0.010857	-6.6269	0.5644	-2.7372	27.667	-4.3227
123.23	-0.41882	50.661	-6.5998	0.57505	-2.7354	-0.22431	0.19353	-0.15865	0.66022	-1.3176	3855.1	22.348	-0.18011	78.941	-58.018	74.556	74.322	22.729	-0.010857	-6.6269	0.5644	-2.7372	27.667	-4.3227
123.23	-0.40991	50.657	-6.601	0.57603	-2.7362	-0.22642	0.19825	-0.15339	0.66022	-1.3176	3854.4	22.346	-0.17627	78.942	-57.946	74.557	74.322	22.729	-0.010857	-6.6269	0.5644	-2.7372	27.667	-4.3227
123.23	-0.40109	50.652	-6.6021	0.57703	-2.7369	-0.22818	0.20252	-0.14797	0.66022	-1.3176	3853.8	22.344	-0.17248	78.942	-57.876	74.559	74.322	22.729	-0.010857	-6.6269	0.5644	-2.7372	27.667	-4.3227
123.24	-0.39237	50.648	-6.6032	0.57806	-2.7377	-0.2296	0.20634	-0.14241	0.66022	-1.3176	3853.1	22.342	-0.16873	78.943	-57.809	74.56	74.322	22.729	-0.010857	-6.6269	0.5644	-2.7372	27.667	-4.3227
123.24	-0.38379	50.645	-6.6044	0.5791	-2.7384	-0.23068	0.20973	-0.13673	0.66022	-1.3176	3852.5	22.34	-0.16504	78.944	-57.745	74.561	74.322	22.729	-0.010857	-6.6269	0.5644	-2.7372	27.667	-4.3227
123.24	-0.37535	50.642	-6.6055	0.58015	-2.739	-0.23142	0.21268	-0.13094	0.66022	-1.3176	3851.8	22.338	-0.16141	78.944	-57.684	74.562	74.322	22.729	-0.010857	-6.6269	0.5644	-2.7372	27.667	-4.3227
123.24	-0.36709	50.639	-6.6067	0.58122	-2.7397	-0.23184	0.21521	-0.12505	0.66022	-1.3176	3851.2	22.337	-0.15785	78.945	-57.625	74.564	74.322	22.729	-0.010857	-6.6269	0.5644	-2.7372	27.667	-4.3227
123.25	-0.35901	50.637	-6.6079	0.5823	-2.7403	-0.23193	0.21732	-0.11907	0.66022	-1.3176	3850.5	22.336	-0.15438	78.945	-57.57	74.565	74.322	22.729	-0.010857	-6.6269	0.5644	-2.7372	27.667	-4.3227
123.25	-0.35112	50.635	-6.609	0.5834	-2.7409	-0.2317	0.21903	-0.11303	0.66022	-1.3176	3849.9	22.335	-0.15099	78.946	-57.518	74.566	74.322	22.729	-0.010857	-6.6269	0.5644	-2.7372	27.667	-4.3227
123.25	-0.34346	50.634	-6.6102	0.58449	-2.7414	-0.23117	0.22033	-0.10693	0.66022	-1.3176	3849.2	22.334	-0.14769	78.946	-57.47	74.567	74.322	22.729	-0.010857	-6.6269	0.5644	-2.7372	27.667	-4.3227
123.25	-0.33602	50.633	-6.6113	0.5856	-2.7419	-0.23033	0.22125	-0.10079	0.66022	-1.3176	3848.5	22.333	-0.14449	78.946	-57.424	74.568	74.322	22.729	-0.010857	-6.6269	0.5644	-2.7372	27.667	-4.3227
123.25	-0.32883	50.632	-6.6125	0.58671	-2.7424	-0.22919	0.2218	-0.094611	0.66022	-1.3176	3847.9	22.333	-0.1414	78.947	-57.381	74.569	74.322	22.729	-0.010857	-6.6269	0.5644	-2.7372	27.667	-4.3227
123.25	-0.32189	50.631	-6.6136	0.58782	-2.7429	-0.22777	0.22198	-0.088419	0.66022	-1.3176	3847.2	22.333	-0.13841	78.947	-57.341	74.57	74.322	22.729	-0.010857	-6.6269	0.5644	-2.7372	27.667	-4.3227
123.25	-0.31521	50.631	-6.6148	0.58892	-2.7433	-0.22607	0.2218	-0.08222	0.66022	-1.3176	3846.6	22.332	-0.13554	78.948	-57.305	74.572	74.322	22.729	-0.010857	-6.6269	0.5644	-2.7372	27.667	-4.3227
123.25	-0.30881	50.632	-6.6159	0.59003	-2.7437	-0.2241	0.22129	-0.076027	0.66022	-1.3176	3845.9	22.332	-0.13279	78.948	-57.272	74.573	74.322	22.729	-0.010857	-6.6269	0.5644	-2.7372	27.667	-4.3227
123.25	-0.30269	50.632	-6.617	0.59114	-2.7441	-0.22188	0.22045	-0.069852	0.66022	-1.3176	3845.3	22.333	-0.13015	78.948	-57.242	74.574	74.322	22.729	-0.010857	-6.6269	0.5644	-2.7372	27.667	-4.3227
123.25	-0.29685	50.633	-6.6181	0.59224	-2.7444	-0.21941	0.21929	-0.063705	0.66022	-1.3176	3844.6	22.333	-0.12764	78.948	-57.215	74.575	74.322	22.729	-0.010857	-6.6269	0.5644	-2.7372	27.667	-4.3227
123.25	-0.29131	50.634	-6.6192	0.59333	-2.7447	-0.2167	0.21784	-0.057598	0.66022	-1.3176	3844.0	22.333	-0.12526	78.949	-57.191	74.575	74.322	22.729	-0.010857	-6.6269	0.5644	-2.7372	27.667	-4.3227
123.25	-0.28606	50.635	-6.6203	0.59441	-2.745	-0.21376	0.2161	-0.05154	0.66022	-1.3176	3843.3	22.334	-0.123	78.949	-57.171	74.576	74.322	22.729	-0.010857	-6.6269	0.5644	-2.7372	27.667	-4.3227
123.25	-0.28111	50.637	-6.6213	0.59549	-2.7452	-0.21061	0.21408	-0.045541	0.66022	-1.3176	3842.6	22.334	-0.12087	78.949	-57.154	74.577	74.322	22.729	-0.010857	-6.6269	0.5644	-2.7372	27.667	-4.3227
123.25	-0.27646	50.638	-6.6224	0.59655	-2.7454	-0.20726	0.21181	-0.039611	0.66022	-1.3176	3842.0	22.335	-0.11887	78.949	-57.14	74.578	74.322	22.729	-0.010857	-6.6269	0.5644	-2.7372	27.667	-4.3227
123.25	-0.2721	50.64	-6.6234	0.59761	-2.7456	-0.20371	0.20929	-0.033759	0.66022	-1.3176	3841.3	22.336	-0.117	78.949	-57.13	74.579	74.322	22.729	-0.010857	-6.6269	0.5644	-2.7372	27.667	-4.3227
123.25	-0.26805	50.642	-6.6244	0.59865	-2.7458	-0.19998	0.20655	-0.027993	0.66022	-1.3176	3840.7	22.337	-0.11526	78.95	-57.122	74.58	74.322	22.729	-0.010857	-6.6269	0.5644	-2.7372	27.667	-4.3227
123.25	-0.26428	50.644	-6.6254	0.59967	-2.7459	-0.19609	0.20359	-0.022321	0.66022	-1.3176	3840.0	22.338	-0.11364	78.95	-57.118	74.581	74.322	22.729	-0.010857	-6.6269	0.5644	-2.7372	27.667	-4.3227
123.25	-0.26081	50.646	-6.6264	0.60068	-2.746	-0.19204	0.20043	-0.01675	0.66022	-1.3176	3839.4	22.339	-0.11214	78.95	-57.118	74.582	74.322	22.729	-0.010857	-6.6269	0.5644	-2.7372	27.667	-4.3227
123.25	-0.25763	50.649	-6.6273	0.60168	-2.7461	-0.18784	0.19708	-0.011288	0.66022	-1.3176	3838.7	22.34	-0.11077	78.95	-57.121	74.582	74.322	22.729	-0.010857	-6.6269	0.5644	-2.7372	27.667	-4.3227
123.25	-0.25472	50.651	-6.6282	0.60265	-2.7461	-0.18351	0.19355	-0.0059405	0.66022	-1.3176	3838.1	22.341	-0.10953	78.95	-57.127	74.583	74.322	22.729	-0.010857	-6.6269	0.5644	-2.7372	27.667	-4.3227
123.25	-0.25209	50.654	-6.6292	0.60361	-2.7461	-0.17906	0.18987	-0.0007136	0.66022	-1.3176	3837.4	22.342	-0.10839	78.95	-57.136	74.584	74.322	22.729	-0.010857	-6.6269	0.5644	-2.7372	27.667	-4.3227
123.25	-0.24971	50.656	-6.63	0.60455	-2.7461	-0.1745	0.18604	0.0043873	0.66022	-1.3176	3836.7	22.343	-0.10737	78.95	-57.149	74.585	74.322	22.729	-0.010857	-6.6269	0.5644	-2.7372	27.667	-4.3227
123.25	-0.2476	50.659	-6.6309	0.60547	-2.7461	-0.16984	0.18207	0.0093573	0.66022	-1.3176	3836.1	22.345	-0.10646	78.95	-57.165	74.585	74.322	22.729	-0.010857	-6.6269	0.5644	-2.7372	27.667	-4.3227
123.25	-0.24572	50.662	-6.6317	0.60637	-2.746	-0.1651	0.17799	0.014192	0.66022	-1.3176	3835.4	22.346	-0.10566	78.95	-57.184	74.586	74.322	22.729	-0.010857	-6.6269	0.5644	-2.7372	27.667	-4.3227
123.24	-0.24408	50.664	-6.6325	0.60725	-2.7459	-0.16028	0.17379	0.018888	0.66022	-1.3176	3834.8	22.347	-0.10495	78.95	-57.207	74.587	74.322	22.729	-0.010857	-6.6269	0.5644	-2.7372	27.667	-4.3227
123.24	-0.24266	50.667	-6.6333	0.60811	-2.7458	-0.15539	0.1695	0.023442	0.66022	-1.3176	3834.1	22.348	-0.10434	78.95	-57.233	74.588	74.322	22.729	-0.010857	-6.6269	0.5644	-2.7372	27.667	-4.3227
123.24	-0.24144	50.67	-6.6341	0.60895	-2.7457	-0.15045	0.16511	0.027851	0.66022	-1.3176	3833.5	22.349	-0.10382	78.95	-57.262	74.588	74.322	22.729	-0.010857	-6.6269	0.5644	-2.7372	27.667	-4.3227
123.24	-0.24042	50.672	-6.6348	0.60976	-2.7455	-0.14547	0.16066	0.032112	0.66022	-1.3176	3832.8	22.351	-0.10338	78.95	-57.295	74.589	74.322	22.729	-0.010857	-6.6269	0.5644	-2.7372	27.667	-4.3227
123.24	-0.23958	50.675	-6.6356	0.61055	-2.7454	-0.14046	0.15614	0.036224	0.66022	-1.3176	3832.2	22.352	-0.10301	78.95	-57.331	74.59	74.322	22.729	-0.010857	-6.6269	0.5644	-2.7372	27.667	-4.3227
123.24	-0.2389	50.677	-6.6362	0.61132	-2.7452	-0.13543	0.15156	0.040185	0.66022	-1.3176	3831.5	22.353	-0.10272	78.95	-57.37	74.59	74.322	22.729	-0.010857	-6.6269	0.5644	-2.7372	27.667	-4.3227
123.24	-0.23837	50.68	-6.6369	0.61207	-2.745	-0.13038	0.14694	0.043995	0.66022	-1.3176	3830.8	22.354	-0.10249	78.95	-57.412	74.591	74.322	22.729	-0.010857	-6.6269	0.5644	-2.7372	27.667	-4.3227
123.24	-0.23797	50.682	-6.6376	0.61279	-2.7447	-0.12533	0.14227	0.047652	0.66022	-1.3176	3830.2	22.355	-0.10232	78.95	-57.458	74.592	74.322	22.729	-0.010857	-6.6269	0.5644	-2.7372	27.667	-4.3227
123.23	-0.23769	50.684	-6.6382	0.61349	-2.7445	-0.12029	0.13758	0.051157	0.66022	-1.3176	3829.5	22.356	-0.1022	78.949	-57.507	74.592	74.322	22.729	-0.010857	-6.6269	0.5644	-2.7372	27.667	-4.3227
123.23	-0.23751	50.687	-6.6388	0.61417	-2.7442	-0.11526	0.13287	0.05451	0.66022	-1.3176	3828.9	22.358	-0.10212	78.949	-57.56	74.593	74.322	22.729	-0.010857	-6.6269	0.5644	-2.7372	27.667	-4.3227
123.23	-0.23741	50.689	-6.6393	0.61482	-2.7439	-0.11025	0.12814	0.057711	0.66022	-1.3176	3828.2	22.359	-0.10208	78.949	-57.615	74.594	74.322	22.729	-0.010857	-6.6269	0.5644	-2.7372	27.667	-4.3227
123.23	-0.23738	50.691	-6.6399	0.61545	-2.7437	-0.10528	0.1234	0.060763	0.66022	-1.3176	3827.6	22.36	-0.10207	78.949	-57.674	74.594	74.322	22.729	-0.010857	-6.6269	0.5644	-2.7372	27.667	-4.3227
123.23	-0.23739	50.693	-6.6404	0.61605	-2.7433	-0.10034	0.11866	0.063665	0.66022	-1.3176	3826.9	22.361	-0.10208	78.949	-57.736	74.595	74.322	22.729	-0.010857	-6.6269	0.5644	-2.7372	27.667	-4.3227
123.23	-0.23744	50.695	-6.6409	0.61664	-2.743	-0.095443	0.11392	0.066419	0.66022	-1.3176	3826.3	22.361	-0.1021	78.949	-57.801	74.596	74.322	22.729	-0.010857	-6.6269	0.5644	-2.7372	27.667	-4.3227
123.23	-0.2375	50.697	-6.6413	0.61719	-2.7427	-0.0906	0.10919	0.069028	0.66022	-1.3176	3825.6	22.362	-0.10212	78.949	-57.869	74.596	74.322	22.729	-0.010857	-6.6269	0.5644	-2.7372	27.667	-4.3227
123.23	-0.23757	50.698	-6.6418	0.61773	-2.7423	-0.085815	0.10447	0.071494	0.66022	-1.3176	3824.9	22.363	-0.10215	78.949	-57.94	74.597	74.322	22.729	-0.010857	-6.6269	0.5644	-2.7372	27.667	-4.3227
123.23	-0.23761	50.7	-6.6422	0.61824	-2.742	-0.081092	0.099756	0.073818	0.66022	-1.3176	3824.3	22.364	-0.10217	78.949	-58.015	74.598	74.322	22.729	-0.010857	-6.6269	0.5644	-2.7372	27.667	-4.3227
123.23	-0.23762	50.702	-6.6426	0.61873	-2.7416	-0.076438	0.095062	0.076005	0.66022	-1.3176	3823.6	22.365	-0.10217	78.949	-58.092	74.599	74.322	22.729	-0.010857	-6.6269	0.5644	-2.7372	27.667	-4.3227
123.23	-0.23758	50.703	-6.6429	0.61919	-2.7412	-0.071856	0.090387	0.078056	0.66022	-1.3176	3823.0	22.365	-0.10216	78.949	-58.172	74.599	74.322	22.729	-0.010857	-6.6269	0.5644	-2.7372	27.667	-4.3227
123.23	-0.23747	50.705	-6.6433	0.61963	-2.7408	-0.067351	0.085731	0.079975	0.66022	-1.3176	3822.3	22.366	-0.10211	78.949	-58.256	74.6	74.322	22.729	-0.010857	-6.6269	0.5644	-2.7372	27.667	-4.3227
123.23	-0.23729	50.706	-6.6436	0.62005	-2.7404	-0.062927	0.081097	0.081764	0.66022	-1.3176	3821.7	22.367	-0.10203	78.949	-58.342	74.601	74.322	22.729	-0.010857	-6.6269	0.5644	-2.7372	27.667	-4.3227
123.23	-0.23701	50.707	-6.6439	0.62044	-2.74	-0.058588	0.076486	0.083428	0.66022	-1.3176	3821.0	22.367	-0.10191	78.949	-58.432	74.602	74.322	22.729	-0.010857	-6.6269	0.5644	-2.7372	27.667	-4.3227
123.22	-0.23661	50.708	-6.6442	0.62081	-2.7396	-0.054335	0.071896	0.084969	0.66022	-1.3176	3820.3	22.368	-0.10174	78.949	-58.524	74.602	74.322	22.729	-0.010857	-6.6269	0.5644	-2.7372	27.667	-4.3227
123.22	-0.2361	50.71	-6.6445	0.62116	-2.7391	-0.050172	0.067329	0.086391	0.66022	-1.3176	3819.7	22.368	-0.10152	78.949	-58.619	74.603	74.322	22.729	-0.010857	-6.6269	0.5644	-2.7372	27.667	-4.3227
123.22	-0.23546	50.711	-6.6447	0.62148	-2.7387	-0.0461	0.062783	0.087698	0.66022	-1.3176	3819.0	22.369	-0.10124	78.949	-58.717	74.604	74.322	22.729	-0.010857	-6.6269	0.5644	-2.7372	27.667	-4.3227
123.22	-0.23466	50.712	-6.6449	0.62179	-2.7383	-0.042122	0.058258	0.088892	0.66022	-1.3176	3818.4	22.369	-0.1009	78.949	-58.817	74.605	74.322	22.729	-0.010857	-6.6269	0.5644	-2.7372	27.667	-4.3227
123.22	-0.23371	50.713	-6.6451	0.62207	-2.7378	-0.038239	0.053752	0.089979	0.66022	-1.3176	3817.7	22.37	-0.10049	78.95	-58.921	74.606	74.322	22.729	-0.010857	-6.6269	0.5644	-2.7372	27.667	-4.3227
123.22	-0.2326	50.714	-6.6453	0.62232	-2.7374	-0.034451	0.049264	0.090961	0.66022	-1.3176	3817.1	22.37	-0.10001	78.95	-59.027	74.607	74.322	22.729	-0.010857	-6.6269	0.5644	-2.7372	27.667	-4.3227
123.22	-0.23131	50.715	-6.6455	0.62256	-2.7369	-0.03076	0.044791	0.091841	0.66022	-1.3176	3816.4	22.371	-0.099457	78.95	-59.135	74.607	74.322	22.729	-0.010857	-6.6269	0.5644	-2.7372	27.667	-4.3227
123.22	-0.22983	50.716	-6.6456	0.62277	-2.7364	-0.027164	0.040333	0.092624	0.66022	-1.3176	3815.7	22.371	-0.098823	78.95	-59.247	74.608	74.322	22.729	-0.010857	-6.6269	0.5644	-2.7372	27.667	-4.3227
123.22	-0.22816	50.717	-6.6457	0.62296	-2.736	-0.023665	0.035886	0.093313	0.66022	-1.3176	3815.1	22.372	-0.098106	78.95	-59.36	74.609	74.322	22.729	-0.010857	-6.6269	0.5644	-2.7372	27.667	-4.3227
123.22	-0.2263	50.718	-6.6459	0.62313	-2.7355	-0.020262	0.031448	0.093911	0.66022	-1.3176	3814.4	22.372	-0.097305	78.95	-59.477	74.61	74.322	22.729	-0.010857	-6.6269	0.5644	-2.7372	27.667	-4.3227
123.22	-0.22424	50.72	-6.6459	0.62328	-2.735	-0.016604	0.027481	0.094381	0.66022	-1.3176	3813.8	22.373	-0.096417	78.951	-59.595	74.611	74.322	22.729	-0.010857	-6.6269	0.5644	-2.7372	27.667	-4.3227
123.22	-0.22197	50.721	-6.646	0.62341	-2.7346	-0.012985	0.023578	0.09477	0.66022	-1.3176	3813.1	22.373	-0.095441	78.951	-59.717	74.612	74.322	22.729	-0.010857	-6.6269	0.5644	-2.7372	27.667	-4.3227
123.22	-0.21949	50.722	-6.6461	0.62351	-2.7341	-0.0094614	0.019657	0.09509	0.66022	-1.3176	3812.4	22.374	-0.094374	78.951	-59.84	74.613	74.322	22.729	-0.010857	-6.6269	0.5644	-2.7372	27.667	-4.3227
123.22	-0.21679	50.724	-6.6461	0.6236	-2.7336	-0.0060302	0.015716	0.095343	0.66022	-1.3176	3811.8	22.374	-0.093216	78.952	-59.966	74.614	74.322	22.729	-0.010857	-6.6269	0.5644	-2.7372	27.667	-4.3227
123.22	-0.21389	50.725	-6.6461	0.62367	-2.7331	-0.0026885	0.011752	0.095532	0.66022	-1.3176	3811.1	22.375	-0.091967	78.952	-60.094	74.615	74.322	22.729	-0.010857	-6.6269	0.5644	-2.7372	27.667	-4.3227
123.22	-0.21077	50.727	-6.6461	0.62372	-2.7327	0.00056656	0.0077616	0.095658	0.66022	-1.3176	3810.5	22.375	-0.090626	78.952	-60.224	74.616	74.322	22.729	-0.010857	-6.6269	0.5644	-2.7372	27.667	-4.3227
123.22	-0.20745	50.729	-6.6461	0.62375	-2.7322	0.0037382	0.0037431	0.095724	0.66022	-1.3176	3809.8	22.376	-0.089196	78.953	-60.357	74.617	74.322	22.729	-0.010857	-6.6269	0.5644	-2.7372	27.667	-4.3227
123.22	-0.20391	50.731	-6.6461	0.62376	-2.7317	0.0068297	-0.00030633	0.095732	0.66022	-1.3176	3809.1	22.377	-0.087676	78.953	-60.491	74.619	74.322	22.729	-0.010857	-6.6269	0.5644	-2.7372	27.667	-4.3227
123.22	-0.20018	50.733	-6.6461	0.62375	-2.7312	0.0098443	-0.0043889	0.095684	0.66022	-1.3176	3808.5	22.378	-0.086069	78.953	-60.627	74.62	74.322	22.729	-0.010857	-6.6269	0.5644	-2.7372	27.667	-4.3227
123.22	-0.19624	50.735	-6.646	0.62371	-2.7307	0.012785	-0.0085066	0.09558	0.66022	-1.3176	3807.8	22.379	-0.084377	78.954	-60.766	74.621	74.322	22.729	-0.010857	-6.6269	0.5644	-2.7372	27.667	-4.3227
123.22	-0.19212	50.738	-6.6459	0.62366	-2.7303	0.015657	-0.012661	0.095422	0.66022	-1.3176	3807.1	22.38	-0.082602	78.954	-60.906	74.622	74.322	22.729	-0.010857	-6.6269	0.5644	-2.7372	27.667	-4.3227
123.22	-0.18781	50.741	-6.6459	0.62359	-2.7298	0.018461	-0.016855	0.095212	0.66022	-1.3176	3806.5	22.381	-0.080748	78.955	-61.049	74.623	74.322	22.729	-0.010857	-6.6269	0.5644	-2.7372	27.667	-4.3227
123.22	-0.18332	50.744	-6.6458	0.62349	-2.7293	0.021203	-0.021089	0.09495	0.66022	-1.3176	3805.8	22.382	-0.078818	78.955	-61.193	74.624	74.322	22.729	-0.010857	-6.6269	0.5644	-2.7372	27.667	-4.3227
123.22	-0.17867	50.747	-6.6456	0.62338	-2.7288	0.023884	-0.025363	0.094636	0.66022	-1.3176	3805.2	22.384	-0.076817	78.956	-61.338	74.626	74.322	22.729	-0.010857	-6.6269	0.5644	-2.7372	27.667	-4.3227
123.22	-0.17385	50.75	-6.6455	0.62324	-2.7284	0.02651	-0.02968	0.094272	0.66022	-1.3176	3804.5	22.385	-0.074748	78.956	-61.486	74.627	74.322	22.729	-0.010857	-6.6269	0.5644	-2.7372	27.667	-4.3227
123.22	-0.1689	50.754	-6.6454	0.62308	-2.7279	0.029082	-0.034039	0.093857	0.66022	-1.3176	3803.8	22.387	-0.072617	78.957	-61.635	74.628	74.322	22.729	-0.010857	-6.6269	0.5644	-2.7372	27.667	-4.3227
123.22	-0.16381	50.758	-6.6452	0.6229	-2.7274	0.031603	-0.03844	0.093391	0.66022	-1.3176	3803.2	22.388	-0.070429	78.957	-61.786	74.629	74.322	22.729	-0.010857	-6.6269	0.5644	-2.7372	27.667	-4.3227
123.22	-0.1586	50.762	-6.6451	0.62269	-2.727	0.034078	-0.042883	0.092874	0.66022	-1.3176	3802.5	22.39	-0.06819	78.958	-61.938	74.631	74.322	22.729	-0.010857	-6.6269	0.5644	-2.7372	27.667	-4.3227
123.22	-0.15329	50.766	-6.6449	0.62247	-2.7265	0.036508	-0.047367	0.092306	0.66022	-1.3176	3801.8	22.392	-0.065905	78.959	-62.092	74.632	74.322	22.729	-0.010857	-6.6269	0.5644	-2.7372	27.667	-4.3227
123.22	-0.14789	50.771	-6.6447	0.62222	-2.726	0.038896	-0.051891	0.091686	0.66022	-1.3176	3801.2	22.394	-0.063581	78.959	-62.247	74.633	74.322	22.729	-0.010857	-6.6269	0.5644	-2.7372	27.667	-4.3227
123.22	-0.14241	50.776	-6.6445	0.62195	-2.7256	0.041245	-0.056453	0.091013	0.66022	-1.3176	3800.5	22.396	-0.061224	78.96	-62.403	74.635	74.322	22.729	-0.010857	-6.6269	0.5644	-2.7372	27.667	-4.3227
123.22	-0.13687	50.781	-6.6443	0.62166	-2.7251	0.043557	-0.061052	0.090286	0.66022	-1.3176	3799.9	22.398	-0.058842	78.96	-62.561	74.636	74.322	22.729	-0.010857	-6.6269	0.5644	-2.7372	27.667	-4.3227
123.21	-0.13128	50.786	-6.6441	0.62134	-2.7247	0.045833	-0.065685	0.089505	0.66022	-1.3176	3799.2	22.4	-0.056441	78.961	-62.72	74.637	74.322	22.729	-0.010857	-6.6269	0.5644	-2.7372	27.667	-4.3227
123.21	-0.12567	50.792	-6.6438	0.621	-2.7242	0.048076	-0.070348	0.088668	0.66022	-1.3176	3798.5	22.403	-0.054029	78.962	-62.879	74.639	74.322	22.729	-0.010857	-6.6269	0.5644	-2.7372	27.667	-4.3227
123.21	-0.12005	50.798	-6.6436	0.62064	-2.7238	0.050286	-0.07504	0.087774	0.66022	-1.3176	3797.9	22.406	-0.051613	78.962	-63.041	74.64	74.322	22.729	-0.010857	-6.6269	0.5644	-2.7372	27.667	-4.3227
123.21	-0.11445	50.805	-6.6433	0.62025	-2.7234	0.052466	-0.079756	0.086821	0.66022	-1.3176	3797.2	22.408	-0.049201	78.963	-63.203	74.641	74.322	22.729	-0.010857	-6.6269	0.5644	-2.7372	27.667	-4.3227
123.21	-0.10886	50.811	-6.6431	0.61984	-2.7229	0.054615	-0.084491	0.085808	0.66022	-1.3176	3796.5	22.411	-0.046801	78.964	-63.366	74.643	74.322	22.729	-0.010857	-6.6269	0.5644	-2.7372	27.667	-4.3227
123.21	-0.10333	50.818	-6.6428	0.6194	-2.7225	0.056735	-0.089242	0.084733	0.66022	-1.3176	3795.9	22.414	-0.044421	78.964	-63.529	74.644	74.322	22.729	-0.010857	-6.6269	0.5644	-2.7372	27.667	-4.3227
123.21	-0.097857	50.825	-6.6425	0.61895	-2.7221	0.058826	-0.094003	0.083594	0.66022	-1.3176	3795.2	22.417	-0.042069	78.965	-63.694	74.645	74.322	22.729	-0.010857	-6.6269	0.5644	-2.7372	27.667	-4.3227
123.2	-0.092468	50.833	-6.6422	0.61846	-2.7217	0.060887	-0.098768	0.082389	0.66022	-1.3176	3794.5	22.421	-0.039752	78.966	-63.859	74.647	74.322	22.729	-0.010857	-6.6269	0.5644	-2.7372	27.667	-4.3227
123.2	-0.087182	50.84	-6.6419	0.61796	-2.7213	0.062919	-0.10353	0.081117	0.66022	-1.3176	3793.9	22.424	-0.037479	78.966	-64.025	74.648	74.322	22.729	-0.010857	-6.6269	0.5644	-2.7372	27.667	-4.3227
123.2	-0.082017	50.848	-6.6416	0.61743	-2.7209	0.06492	-0.10829	0.079775	0.66022	-1.3176	3793.2	22.427	-0.035258	78.967	-64.192	74.65	74.322	22.729	-0.010857	-6.6269	0.5644	-2.7372	27.667	-4.3227
123.2	-0.076991	50.856	-6.6412	0.61688	-2.7205	0.06689	-0.11303	0.078362	0.66022	-1.3176	3792.5	22.431	-0.033097	78.968	-64.358	74.651	74.322	22.729	-0.010857	-6.6269	0.5644	-2.7372	27.667	-4.3227
123.2	-0.072123	50.865	-6.6409	0.6163	-2.7201	0.068827	-0.11775	0.076876	0.66022	-1.3176	3791.9	22.435	-0.031004	78.968	-64.526	74.652	74.322	22.729	-0.010857	-6.6269	0.5644	-2.7372	27.667	-4.3227
123.19	-0.067431	50.873	-6.6405	0.6157	-2.7197	0.07073	-0.12244	0.075315	0.66022	-1.3176	3791.2	22.438	-0.028987	78.969	-64.693	74.654	74.322	22.729	-0.010857	-6.6269	0.5644	-2.7372	27.667	-4.3227
123.19	-0.062934	50.882	-6.6402	0.61507	-2.7193	0.072597	-0.1271	0.073677	0.66022	-1.3176	3790.5	22.442	-0.027054	78.97	-64.86	74.655	74.322	22.729	-0.010857	-6.6269	0.5644	-2.7372	27.667	-4.3227
123.19	-0.058649	50.891	-6.6398	0.61443	-2.719	0.074425	-0.13171	0.071959	0.66022	-1.3176	3789.9	22.446	-0.025211	78.97	-65.028	74.656	74.322	22.729	-0.010857	-6.6269	0.5644	-2.7372	27.667	-4.3227
123.19	-0.054592	50.9	-6.6394	0.61376	-2.7186	0.076212	-0.13626	0.070162	0.66022	-1.3176	3789.2	22.45	-0.023467	78.971	-65.195	74.658	74.322	22.729	-0.010857	-6.6269	0.5644	-2.7372	27.667	-4.3227
123.18	-0.050782	50.91	-6.6391	0.61306	-2.7183	0.077956	-0.14076	0.068282	0.66022	-1.3176	3788.6	22.455	-0.021829	78.971	-65.361	74.659	74.322	22.729	-0.010857	-6.6269	0.5644	-2.7372	27.667	-4.3227
123.18	-0.047233	50.919	-6.6387	0.61235	-2.7179	0.079652	-0.14518	0.066318	0.66022	-1.3176	3787.9	22.459	-0.020304	78.972	-65.527	74.66	74.322	22.729	-0.010857	-6.6269	0.5644	-2.7372	27.667	-4.3227
123.18	-0.043962	50.929	-6.6383	0.61161	-2.7176	0.081298	-0.14952	0.064268	0.66022	-1.3176	3787.2	22.463	-0.018898	78.973	-65.692	74.662	74.322	22.729	-0.010857	-6.6269	0.5644	-2.7372	27.667	-4.3227
123.17	-0.040984	50.938	-6.6378	0.61085	-2.7173	0.082889	-0.15378	0.062132	0.66022	-1.3176	3786.6	22.467	-0.017617	78.973	-65.855	74.663	74.322	22.729	-0.010857	-6.6269	0.5644	-2.7372	27.667	-4.3227
123.17	-0.038312	50.948	-6.6374	0.61008	-2.717	0.084423	-0.15793	0.059908	0.66022	-1.3176	3785.9	22.472	-0.016468	78.974	-66.015	74.664	74.322	22.729	-0.010857	-6.6269	0.5644	-2.7372	27.667	-4.3227
123.17	-0.03596	50.958	-6.637	0.60928	-2.7167	0.085894	-0.16197	0.057595	0.66022	-1.3176	3785.2	22.476	-0.015457	78.974	-66.172	74.666	74.322	22.729	-0.010857	-6.6269	0.5644	-2.7372	27.667	-4.3227
123.16	-0.033941	50.968	-6.6366	0.60846	-2.7164	0.087299	-0.1659	0.055192	0.66022	-1.3176	3784.6	22.481	-0.014589	78.975	-66.324	74.667	74.322	22.729	-0.010857	-6.6269	0.5644	-2.7372	27.667	-4.3227
123.16	-0.032266	50.978	-6.6361	0.60762	-2.7161	0.088633	-0.1697	0.052698	0.66022	-1.3176	3783.9	22.485	-0.013869	78.975	-66.469	74.668	74.322	22.729	-0.010857	-6.6269	0.5644	-2.7372	27.667	-4.3227
123.16	-0.030946	50.988	-6.6357	0.60676	-2.7159	0.08989	-0.17335	0.050114	0.66022	-1.3176	3783.2	22.49	-0.013302	78.976	-66.602	74.669	74.322	22.729	-0.010857	-6.6269	0.5644	-2.7372	27.667	-4.3227
123.16	-0.029991	50.998	-6.6352	0.60588	-2.7156	0.091067	-0.17686	0.047437	0.66022	-1.3176	3782.6	22.494	-0.012891	78.976	-66.719	74.671	74.322	22.729	-0.010857	-6.6269	0.5644	-2.7372	27.667	-4.3227
123.15	-0.02941	51.008	-6.6348	0.60499	-2.7154	0.092158	-0.18021	0.044669	0.66022	-1.3176	3781.9	22.499	-0.012642	78.977	-66.811	74.672	74.322	22.729	-0.010857	-6.6269	0.5644	-2.7372	27.667	-4.3227
123.15	-0.029211	51.018	-6.6343	0.60408	-2.7152	0.093157	-0.18339	0.04181	0.66022	-1.3176	3781.2	22.503	-0.012556	78.977	-66.864	74.673	74.322	22.729	-0.010857	-6.6269	0.5644	-2.7372	27.667	-4.3227
123.15	-0.0294	51.028	-6.6338	0.60316	-2.715	0.094061	-0.18639	0.038859	0.66022	-1.3176	3780.6	22.508	-0.012637	78.978	-66.87	74.674	74.322	22.729	-0.010857	-6.6269	0.5644	-2.7372	27.667	-4.3227
123.14	-0.029983	51.037	-6.6334	0.60222	-2.7148	0.094863	-0.18921	0.035818	0.66022	-1.3176	3779.9	22.512	-0.012888	78.978	-66.826	74.675	74.322	22.729	-0.010857	-6.6269	0.5644	-2.7372	27.667	-4.3227
123.14	-0.030966	51.047	-6.6329	0.60127	-2.7146	0.095557	-0.19182	0.032688	0.66022	-1.3176	3779.2	22.516	-0.01331	78.979	-66.74	74.676	74.322	22.729	-0.010857	-6.6269	0.5644	-2.7372	27.667	-4.3227
123.14	-0.03235	51.057	-6.6324	0.6003	-2.7145	0.096139	-0.19423	0.029468	0.66022	-1.3176	3778.6	22.521	-0.013905	78.979	-66.624	74.677	74.322	22.729	-0.010857	-6.6269	0.5644	-2.7372	27.667	-4.3227
123.13	-0.034139	51.066	-6.6319	0.59932	-2.7143	0.096604	-0.19642	0.026162	0.66022	-1.3176	3777.9	22.525	-0.014674	78.979	-66.489	74.679	74.322	22.729	-0.010857	-6.6269	0.5644	-2.7372	27.667	-4.3227
123.13	-0.036334	51.075	-6.6314	0.59834	-2.7142	0.096945	-0.19839	0.02277	0.66022	-1.3176	3777.2	22.529	-0.015617	78.98	-66.341	74.68	74.322	22.729	-0.010857	-6.6269	0.5644	-2.7372	27.667	-4.3227
123.13	-0.038935	51.084	-6.631	0.59734	-2.7141	0.097158	-0.20012	0.019294	0.66022	-1.3176	3776.6	22.533	-0.016735	78.98	-66.186	74.681	74.322	22.729	-0.010857	-6.6269	0.5644	-2.7372	27.667	-4.3227
123.12	-0.04194	51.093	-6.6305	0.59634	-2.714	0.097237	-0.20161	0.015737	0.66022	-1.3176	3775.9	22.537	-0.018027	78.98	-66.026	74.682	74.322	22.729	-0.010857	-6.6269	0.5644	-2.7372	27.667	-4.3227
123.12	-0.045348	51.101	-6.63	0.59532	-2.7139	0.097177	-0.20284	0.012101	0.66022	-1.3176	3775.2	22.541	-0.019491	78.981	-65.862	74.683	74.322	22.729	-0.010857	-6.6269	0.5644	-2.7372	27.667	-4.3227
123.12	-0.049155	51.109	-6.6295	0.59431	-2.7139	0.096973	-0.20382	0.0083892	0.66022	-1.3176	3774.6	22.545	-0.021127	78.981	-65.696	74.684	74.322	22.729	-0.010857	-6.6269	0.5644	-2.7372	27.667	-4.3227
123.11	-0.053356	51.117	-6.629	0.59329	-2.7139	0.096621	-0.20454	0.0046039	0.66022	-1.3176	3773.9	22.548	-0.022933	78.981	-65.528	74.685	74.322	22.729	-0.010857	-6.6269	0.5644	-2.7372	27.667	-4.3227
123.11	-0.057945	51.125	-6.6285	0.59226	-2.7138	0.096115	-0.20498	0.00074877	0.66022	-1.3176	3773.2	22.552	-0.024905	78.981	-65.36	74.686	74.322	22.729	-0.010857	-6.6269	0.5644	-2.7372	27.667	-4.3227
123.11	-0.062916	51.132	-6.6281	0.59124	-2.7138	0.095452	-0.20514	-0.0031725	0.66022	-1.3176	3772.6	22.555	-0.027042	78.981	-65.192	74.687	74.322	22.729	-0.010857	-6.6269	0.5644	-2.7372	27.667	-4.3227
123.11	-0.068261	51.139	-6.6276	0.59021	-2.7139	0.094627	-0.20501	-0.0071561	0.66022	-1.3176	3771.9	22.558	-0.029339	78.982	-65.023	74.687	74.322	22.729	-0.010857	-6.6269	0.5644	-2.7372	27.667	-4.3227
123.1	-0.073969	51.145	-6.6271	0.58919	-2.7139	0.093636	-0.2046	-0.011198	0.66022	-1.3176	3771.2	22.561	-0.031793	78.982	-64.855	74.688	74.322	22.729	-0.010857	-6.6269	0.5644	-2.7372	27.667	-4.3227
123.1	-0.080033	51.151	-6.6266	0.58817	-2.714	0.092476	-0.20388	-0.015293	0.66022	-1.3176	3770.6	22.564	-0.034399	78.982	-64.688	74.689	74.322	22.729	-0.010857	-6.6269	0.5644	-2.7372	27.667	-4.3227
123.1	-0.086438	51.157	-6.6262	0.58715	-2.7141	0.091144	-0.20287	-0.019438	0.66022	-1.3176	3769.9	22.567	-0.037152	78.982	-64.521	74.69	74.322	22.729	-0.010857	-6.6269	0.5644	-2.7372	27.667	-4.3227
123.1	-0.093175	51.162	-6.6257	0.58614	-2.7142	0.089635	-0.20156	-0.023626	0.66022	-1.3176	3769.2	22.569	-0.040047	78.982	-64.355	74.691	74.322	22.729	-0.010857	-6.6269	0.5644	-2.7372	27.667	-4.3227
123.1	-0.10023	51.167	-6.6253	0.58513	-2.7143	0.087949	-0.19994	-0.027853	0.66022	-1.3176	3768.6	22.571	-0.043079	78.982	-64.19	74.692	74.322	22.729	-0.010857	-6.6269	0.5644	-2.7372	27.667	-4.3227
123.09	-0.10759	51.171	-6.6249	0.58414	-2.7145	0.086082	-0.198	-0.032113	0.66022	-1.3176	3767.9	22.573	-0.046241	78.982	-64.027	74.692	74.322	22.729	-0.010857	-6.6269	0.5644	-2.7372	27.667	-4.3227
123.09	-0.11523	51.175	-6.6244	0.58315	-2.7146	0.084032	-0.19576	-0.0364	0.66022	-1.3176	3767.2	22.575	-0.049527	78.982	-63.864	74.693	74.322	22.729	-0.010857	-6.6269	0.5644	-2.7372	27.667	-4.3227
123.09	-0.12315	51.178	-6.624	0.58218	-2.7148	0.081799	-0.1932	-0.040709	0.66022	-1.3176	3766.6	22.576	-0.052929	78.982	-63.703	74.694	74.322	22.729	-0.010857	-6.6269	0.5644	-2.7372	27.667	-4.3227
123.09	-0.13132	51.181	-6.6236	0.58122	-2.715	0.079381	-0.19033	-0.045033	0.66022	-1.3176	3765.9	22.578	-0.056441	78.982	-63.543	74.695	74.322	22.729	-0.010857	-6.6269	0.5644	-2.7372	27.667	-4.3227
123.09	-0.13973	51.183	-6.6232	0.58028	-2.7153	0.076777	-0.18715	-0.049366	0.66022	-1.3176	3765.2	22.579	-0.060056	78.982	-63.385	74.695	74.322	22.729	-0.010857	-6.6269	0.5644	-2.7372	27.667	-4.3227
123.09	-0.14836	51.185	-6.6228	0.57935	-2.7155	0.073988	-0.18365	-0.053702	0.66022	-1.3176	3764.6	22.58	-0.063764	78.982	-63.228	74.696	74.322	22.729	-0.010857	-6.6269	0.5644	-2.7372	27.667	-4.3227
123.09	-0.15718	51.186	-6.6225	0.57844	-2.7158	0.071014	-0.17984	-0.058032	0.66022	-1.3176	3763.9	22.58	-0.067559	78.982	-63.073	74.697	74.322	22.729	-0.010857	-6.6269	0.5644	-2.7372	27.667	-4.3227
123.09	-0.16619	51.187	-6.6221	0.57755	-2.7161	0.067855	-0.17571	-0.062351	0.66022	-1.3176	3763.2	22.58	-0.071431	78.982	-62.919	74.698	74.322	22.729	-0.010857	-6.6269	0.5644	-2.7372	27.667	-4.3227
123.09	-0.17536	51.187	-6.6218	0.57669	-2.7164	0.064513	-0.17128	-0.066651	0.66022	-1.3176	3762.6	22.581	-0.075371	78.982	-62.768	74.698	74.322	22.729	-0.010857	-6.6269	0.5644	-2.7372	27.667	-4.3227
123.09	-0.18467	51.187	-6.6215	0.57584	-2.7168	0.06099	-0.16655	-0.070925	0.66022	-1.3176	3761.9	22.58	-0.079372	78.982	-62.618	74.699	74.322	22.729	-0.010857	-6.6269	0.5644	-2.7372	27.667	-4.3227
123.09	-0.1941	51.186	-6.6212	0.57502	-2.7171	0.057287	-0.16152	-0.075165	0.66022	-1.3176	3761.3	22.58	-0.083424	78.982	-62.47	74.7	74.322	22.729	-0.010857	-6.6269	0.5644	-2.7372	27.667	-4.3227
123.09	-0.20362	51.184	-6.6209	0.57423	-2.7175	0.053409	-0.15619	-0.079364	0.66022	-1.3176	3760.6	22.579	-0.087517	78.982	-62.324	74.7	74.322	22.729	-0.010857	-6.6269	0.5644	-2.7372	27.667	-4.3227
123.09	-0.21321	51.182	-6.6207	0.57346	-2.7179	0.049357	-0.15057	-0.083514	0.66022	-1.3176	3759.9	22.578	-0.091642	78.982	-62.18	74.701	74.322	22.729	-0.010857	-6.6269	0.5644	-2.7372	27.667	-4.3227
123.09	-0.22286	51.179	-6.6204	0.57272	-2.7184	0.045136	-0.14466	-0.087607	0.66022	-1.3176	3759.3	22.577	-0.095789	78.982	-62.038	74.701	74.322	22.729	-0.010857	-6.6269	0.5644	-2.7372	27.667	-4.3227
123.09	-0.23254	51.176	-6.6202	0.57201	-2.7188	0.040751	-0.13848	-0.091636	0.66022	-1.3176	3758.6	22.575	-0.099949	78.981	-61.898	74.702	74.322	22.729	-0.010857	-6.6269	0.5644	-2.7372	27.667	-4.3227
123.09	-0.24223	51.172	-6.62	0.57134	-2.7193	0.036205	-0.13202	-0.095593	0.66022	-1.3176	3757.9	22.574	-0.10411	78.981	-61.761	74.703	74.322	22.729	-0.010857	-6.6269	0.5644	-2.7372	27.667	-4.3227
123.09	-0.2519	51.167	-6.6198	0.57069	-2.7198	0.031504	-0.1253	-0.099469	0.66022	-1.3176	3757.3	22.572	-0.10827	78.981	-61.625	74.703	74.322	22.729	-0.010857	-6.6269	0.5644	-2.7372	27.667	-4.3227
123.09	-0.26153	51.162	-6.6197	0.57009	-2.7203	0.026654	-0.11833	-0.10326	0.66022	-1.3176	3756.6	22.569	-0.11241	78.981	-61.492	74.704	74.322	22.729	-0.010857	-6.6269	0.5644	-2.7372	27.667	-4.3227
123.1	-0.2711	51.157	-6.6196	0.56951	-2.7208	0.021661	-0.11112	-0.10695	0.66022	-1.3176	3755.9	22.567	-0.11652	78.981	-61.361	74.705	74.322	22.729	-0.010857	-6.6269	0.5644	-2.7372	27.667	-4.3227
123.1	-0.28059	51.151	-6.6195	0.56897	-2.7213	0.016532	-0.10367	-0.11054	0.66022	-1.3176	3755.3	22.564	-0.1206	78.981	-61.233	74.705	74.322	22.729	-0.010857	-6.6269	0.5644	-2.7372	27.667	-4.3227
123.1	-0.28998	51.144	-6.6194	0.56848	-2.7219	0.011274	-0.095994	-0.11401	0.66022	-1.3176	3754.6	22.561	-0.12464	78.981	-61.107	74.706	74.322	22.729	-0.010857	-6.6269	0.5644	-2.7372	27.667	-4.3227
123.1	-0.29923	51.137	-6.6194	0.56801	-2.7225	0.0058939	-0.088106	-0.11737	0.66022	-1.3176	3754.0	22.558	-0.12861	78.98	-60.983	74.706	74.322	22.729	-0.010857	-6.6269	0.5644	-2.7372	27.667	-4.3227
123.11	-0.30833	51.129	-6.6194	0.56759	-2.7231	0.00040082	-0.080017	-0.1206	0.66022	-1.3176	3753.3	22.554	-0.13253	78.98	-60.861	74.707	74.322	22.729	-0.010857	-6.6269	0.5644	-2.7372	27.667	-4.3227
123.11	-0.31727	51.121	-6.6194	0.56721	-2.7237	-0.0051973	-0.071738	-0.12369	0.66022	-1.3176	3752.6	22.55	-0.13637	78.98	-60.743	74.707	74.322	22.729	-0.010857	-6.6269	0.5644	-2.7372	27.667	-4.3227
123.11	-0.326	51.112	-6.6194	0.56688	-2.7243	-0.010892	-0.063283	-0.12664	0.66022	-1.3176	3752.0	22.546	-0.14012	78.98	-60.626	74.708	74.322	22.729	-0.010857	-6.6269	0.5644	-2.7372	27.667	-4.3227
123.12	-0.33453	51.103	-6.6195	0.56658	-2.725	-0.016673	-0.054664	-0.12945	0.66022	-1.3176	3751.3	22.542	-0.14379	78.98	-60.512	74.709	74.322	22.729	-0.010857	-6.6269	0.5644	-2.7372	27.667	-4.3227
123.12	-0.34282	51.094	-6.6196	0.56633	-2.7256	-0.022531	-0.045895	-0.13209	0.66022	-1.3176	3750.6	22.538	-0.14735	78.98	-60.401	74.709	74.322	22.729	-0.010857	-6.6269	0.5644	-2.7372	27.667	-4.3227
123.12	-0.35086	51.083	-6.6197	0.56612	-2.7263	-0.028458	-0.036991	-0.13457	0.66022	-1.3176	3750.0	22.533	-0.15081	78.979	-60.293	74.71	74.322	22.729	-0.010857	-6.6269	0.5644	-2.7372	27.667	-4.3227
123.13	-0.35863	51.073	-6.6199	0.56596	-2.727	-0.034441	-0.027965	-0.13688	0.66022	-1.3176	3749.3	22.528	-0.15415	78.979	-60.187	74.71	74.322	22.729	-0.010857	-6.6269	0.5644	-2.7372	27.667	-4.3227
123.13	-0.3661	51.062	-6.6201	0.56584	-2.7276	-0.040472	-0.018834	-0.13902	0.66022	-1.3176	3748.7	22.523	-0.15736	78.979	-60.083	74.711	74.322	22.729	-0.010857	-6.6269	0.5644	-2.7372	27.667	-4.3227
123.14	-0.37327	51.051	-6.6203	0.56577	-2.7283	-0.046538	-0.0096116	-0.14097	0.66022	-1.3176	3748.0	22.518	-0.16044	78.979	-59.983	74.712	74.322	22.729	-0.010857	-6.6269	0.5644	-2.7372	27.667	-4.3227
123.14	-0.38011	51.039	-6.6205	0.56575	-2.7291	-0.05263	-0.00031419	-0.14273	0.66022	-1.3176	3747.3	22.513	-0.16338	78.979	-59.885	74.712	74.322	22.729	-0.010857	-6.6269	0.5644	-2.7372	27.667	-4.3227
123.15	-0.38661	51.027	-6.6208	0.56577	-2.7298	-0.058736	0.0090424	-0.1443	0.66022	-1.3176	3746.7	22.507	-0.16617	78.979	-59.789	74.713	74.322	22.729	-0.010857	-6.6269	0.5644	-2.7372	27.667	-4.3227
123.15	-0.39275	51.015	-6.6211	0.56584	-2.7305	-0.064845	0.018442	-0.14567	0.66022	-1.3176	3746.0	22.502	-0.16881	78.979	-59.697	74.714	74.322	22.729	-0.010857	-6.6269	0.5644	-2.7372	27.667	-4.3227
123.16	-0.39852	51.003	-6.6214	0.56595	-2.7312	-0.070944	0.027868	-0.14683	0.66022	-1.3176	3745.4	22.496	-0.1713	78.978	-59.607	74.714	74.322	22.729	-0.010857	-6.6269	0.5644	-2.7372	27.667	-4.3227
123.16	-0.40391	50.99	-6.6218	0.56612	-2.732	-0.077024	0.037304	-0.14778	0.66022	-1.3176	3744.7	22.49	-0.17361	78.978	-59.52	74.715	74.322	22.729	-0.010857	-6.6269	0.5644	-2.7372	27.667	-4.3227
123.17	-0.4089	50.977	-6.6222	0.56633	-2.7327	-0.083071	0.046733	-0.14852	0.66022	-1.3176	3744.0	22.484	-0.17576	78.978	-59.436	74.715	74.322	22.729	-0.010857	-6.6269	0.5644	-2.7372	27.667	-4.3227
123.17	-0.41349	50.963	-6.6226	0.56658	-2.7335	-0.089074	0.056138	-0.14904	0.66022	-1.3176	3743.4	22.478	-0.17773	78.978	-59.354	74.716	74.322	22.729	-0.010857	-6.6269	0.5644	-2.7372	27.667	-4.3227
123.18	-0.41765	50.95	-6.6231	0.56689	-2.7342	-0.095021	0.065501	-0.14934	0.66022	-1.3176	3742.7	22.472	-0.17952	78.978	-59.276	74.717	74.322	22.729	-0.010857	-6.6269	0.5644	-2.7372	27.667	-4.3227
123.18	-0.42139	50.936	-6.6236	0.56724	-2.7349	-0.1009	0.074807	-0.14942	0.66022	-1.3176	3742.1	22.465	-0.18113	78.978	-59.2	74.717	74.322	22.729	-0.010857	-6.6269	0.5644	-2.7372	27.667	-4.3227
123.19	-0.42469	50.923	-6.6241	0.56764	-2.7357	-0.1067	0.084038	-0.14927	0.66022	-1.3176	3741.4	22.459	-0.18254	78.978	-59.127	74.718	74.322	22.729	-0.010857	-6.6269	0.5644	-2.7372	27.667	-4.3227
123.19	-0.42755	50.909	-6.6247	0.56808	-2.7364	-0.11241	0.093176	-0.14889	0.66022	-1.3176	3740.7	22.452	-0.18377	78.978	-59.057	74.719	74.322	22.729	-0.010857	-6.6269	0.5644	-2.7372	27.667	-4.3227
123.2	-0.42996	50.895	-6.6252	0.56857	-2.7372	-0.11784	0.10244	-0.1483	0.66022	-1.3176	3740.1	22.446	-0.18481	78.978	-58.99	74.72	74.322	22.729	-0.010857	-6.6269	0.5644	-2.7372	27.667	-4.3227
123.21	-0.43192	50.881	-6.6258	0.56911	-2.7379	-0.12237	0.11263	-0.14754	0.66022	-1.3176	3739.4	22.439	-0.18565	78.978	-58.926	74.72	74.322	22.729	-0.010857	-6.6269	0.5644	-2.7372	27.667	-4.3227
123.21	-0.43341	50.867	-6.6265	0.56969	-2.7387	-0.12678	0.12263	-0.14653	0.66022	-1.3176	3738.8	22.433	-0.18629	78.978	-58.865	74.721	74.322	22.729	-0.010857	-6.6269	0.5644	-2.7372	27.667	-4.3227
123.22	-0.43445	50.853	-6.6271	0.57033	-2.7394	-0.13108	0.13241	-0.14525	0.66022	-1.3176	3738.1	22.426	-0.18674	78.978	-58.806	74.722	74.322	22.729	-0.010857	-6.6269	0.5644	-2.7372	27.667	-4.3227
123.22	-0.43502	50.839	-6.6278	0.57102	-2.7401	-0.13526	0.14194	-0.14372	0.66022	-1.3176	3737.5	22.42	-0.18698	78.978	-58.751	74.722	74.322	22.729	-0.010857	-6.6269	0.5644	-2.7372	27.667	-4.3227
123.23	-0.43512	50.825	-6.6285	0.57175	-2.7408	-0.13929	0.15121	-0.14193	0.66022	-1.3176	3736.8	22.414	-0.18703	78.978	-58.698	74.723	74.322	22.729	-0.010857	-6.6269	0.5644	-2.7372	27.667	-4.3227
123.23	-0.43477	50.812	-6.6292	0.57253	-2.7415	-0.14318	0.1602	-0.13989	0.66022	-1.3176	3736.1	22.407	-0.18688	78.978	-58.648	74.724	74.322	22.729	-0.010857	-6.6269	0.5644	-2.7372	27.667	-4.3227
123.24	-0.43395	50.798	-6.6299	0.57335	-2.7422	-0.14691	0.1689	-0.1376	0.66022	-1.3176	3735.5	22.401	-0.18652	78.978	-58.601	74.725	74.322	22.729	-0.010857	-6.6269	0.5644	-2.7372	27.667	-4.3227
123.25	-0.43268	50.785	-6.6306	0.57422	-2.7429	-0.15047	0.17728	-0.13505	0.66022	-1.3176	3734.8	22.395	-0.18598	78.978	-58.557	74.726	74.322	22.729	-0.010857	-6.6269	0.5644	-2.7372	27.667	-4.3227
123.25	-0.43095	50.772	-6.6314	0.57512	-2.7436	-0.15385	0.18533	-0.13227	0.66022	-1.3176	3734.2	22.389	-0.18524	78.978	-58.516	74.726	74.322	22.729	-0.010857	-6.6269	0.5644	-2.7372	27.667	-4.3227
123.26	-0.42879	50.759	-6.6322	0.57607	-2.7442	-0.15704	0.19303	-0.12924	0.66022	-1.3176	3733.5	22.383	-0.1843	78.978	-58.478	74.727	74.322	22.729	-0.010857	-6.6269	0.5644	-2.7372	27.667	-4.3227
123.26	-0.42618	50.746	-6.633	0.57705	-2.7449	-0.16004	0.20037	-0.12597	0.66022	-1.3176	3732.8	22.377	-0.18318	78.978	-58.442	74.728	74.322	22.729	-0.010857	-6.6269	0.5644	-2.7372	27.667	-4.3227
123.27	-0.42315	50.734	-6.6338	0.57807	-2.7455	-0.16283	0.20733	-0.12248	0.66022	-1.3176	3732.2	22.371	-0.18188	78.979	-58.41	74.729	74.322	22.729	-0.010857	-6.6269	0.5644	-2.7372	27.667	-4.3227
123.27	-0.4197	50.722	-6.6346	0.57913	-2.7461	-0.16542	0.2139	-0.11877	0.66022	-1.3176	3731.5	22.365	-0.1804	78.979	-58.38	74.73	74.322	22.729	-0.010857	-6.6269	0.5644	-2.7372	27.667	-4.3227
123.28	-0.41585	50.71	-6.6354	0.58021	-2.7467	-0.16778	0.22007	-0.11483	0.66022	-1.3176	3730.9	22.36	-0.17874	78.979	-58.354	74.731	74.322	22.729	-0.010857	-6.6269	0.5644	-2.7372	27.667	-4.3227
123.28	-0.4116	50.699	-6.6363	0.58133	-2.7472	-0.16992	0.22582	-0.11069	0.66022	-1.3176	3730.2	22.355	-0.17692	78.979	-58.33	74.732	74.322	22.729	-0.010857	-6.6269	0.5644	-2.7372	27.667	-4.3227
123.29	-0.40697	50.688	-6.6371	0.58247	-2.7478	-0.17182	0.23115	-0.10635	0.66022	-1.3176	3729.6	22.349	-0.17493	78.979	-58.309	74.733	74.322	22.729	-0.010857	-6.6269	0.5644	-2.7372	27.667	-4.3227
123.29	-0.40198	50.678	-6.638	0.58364	-2.7483	-0.17349	0.23604	-0.10181	0.66022	-1.3176	3728.9	22.345	-0.17278	78.979	-58.291	74.733	74.322	22.729	-0.010857	-6.6269	0.5644	-2.7372	27.667	-4.3227
123.3	-0.39663	50.668	-6.6389	0.58483	-2.7488	-0.17491	0.24049	-0.097092	0.66022	-1.3176	3728.2	22.34	-0.17048	78.98	-58.276	74.734	74.322	22.729	-0.010857	-6.6269	0.5644	-2.7372	27.667	-4.3227
123.3	-0.39096	50.658	-6.6397	0.58604	-2.7493	-0.17609	0.24449	-0.092195	0.66022	-1.3176	3727.6	22.335	-0.16804	78.98	-58.264	74.735	74.322	22.729	-0.010857	-6.6269	0.5644	-2.7372	27.667	-4.3227
123.3	-0.38496	50.649	-6.6406	0.58727	-2.7497	-0.17701	0.24803	-0.087131	0.66022	-1.3176	3726.9	22.331	-0.16546	78.98	-58.254	74.736	74.322	22.729	-0.010857	-6.6269	0.5644	-2.7372	27.667	-4.3227
123.31	-0.37866	50.64	-6.6415	0.58852	-2.7501	-0.17768	0.2511	-0.081912	0.66022	-1.3176	3726.3	22.327	-0.16276	78.98	-58.248	74.737	74.322	22.729	-0.010857	-6.6269	0.5644	-2.7372	27.667	-4.3227
123.31	-0.37209	50.632	-6.6424	0.58978	-2.7505	-0.17809	0.25371	-0.076547	0.66022	-1.3176	3725.6	22.323	-0.15993	78.98	-58.244	74.738	74.322	22.729	-0.010857	-6.6269	0.5644	-2.7372	27.667	-4.3227
123.32	-0.36525	50.625	-6.6433	0.59106	-2.7509	-0.17824	0.25584	-0.071048	0.66022	-1.3176	3725.0	22.32	-0.15699	78.981	-58.244	74.739	74.322	22.729	-0.010857	-6.6269	0.5644	-2.7372	27.667	-4.3227
123.32	-0.35816	50.618	-6.6442	0.59234	-2.7512	-0.17813	0.2575	-0.065424	0.66022	-1.3176	3724.3	22.316	-0.15394	78.981	-58.246	74.74	74.322	22.729	-0.010857	-6.6269	0.5644	-2.7372	27.667	-4.3227
123.32	-0.35085	50.611	-6.6451	0.59363	-2.7516	-0.17776	0.25869	-0.059687	0.66022	-1.3176	3723.6	22.313	-0.1508	78.981	-58.251	74.741	74.322	22.729	-0.010857	-6.6269	0.5644	-2.7372	27.667	-4.3227
123.33	-0.34334	50.605	-6.646	0.59493	-2.7518	-0.17712	0.25939	-0.053849	0.66022	-1.3176	3723.0	22.31	-0.14757	78.981	-58.258	74.742	74.322	22.729	-0.010857	-6.6269	0.5644	-2.7372	27.667	-4.3227
123.33	-0.33565	50.599	-6.6468	0.59623	-2.7521	-0.17622	0.25963	-0.047922	0.66022	-1.3176	3722.3	22.308	-0.14427	78.981	-58.269	74.743	74.322	22.729	-0.010857	-6.6269	0.5644	-2.7372	27.667	-4.3227
123.33	-0.32779	50.595	-6.6477	0.59752	-2.7523	-0.17506	0.25938	-0.041917	0.66022	-1.3176	3721.7	22.305	-0.14089	78.982	-58.282	74.744	74.322	22.729	-0.010857	-6.6269	0.5644	-2.7372	27.667	-4.3227
123.33	-0.3198	50.59	-6.6486	0.59882	-2.7525	-0.17364	0.25867	-0.035847	0.66022	-1.3176	3721.0	22.303	-0.13745	78.982	-58.298	74.745	74.322	22.729	-0.010857	-6.6269	0.5644	-2.7372	27.667	-4.3227
123.33	-0.31168	50.586	-6.6495	0.60011	-2.7527	-0.17195	0.25749	-0.029724	0.66022	-1.3176	3720.3	22.301	-0.13396	78.982	-58.317	74.746	74.322	22.729	-0.010857	-6.6269	0.5644	-2.7372	27.667	-4.3227
123.34	-0.30347	50.583	-6.6503	0.60139	-2.7528	-0.17002	0.25584	-0.023561	0.66022	-1.3176	3719.7	22.3	-0.13043	78.982	-58.339	74.747	74.322	22.729	-0.010857	-6.6269	0.5644	-2.7372	27.667	-4.3227
123.34	-0.29517	50.58	-6.6512	0.60267	-2.7529	-0.16783	0.25374	-0.017369	0.66022	-1.3176	3719.0	22.298	-0.12687	78.983	-58.364	74.748	74.322	22.729	-0.010857	-6.6269	0.5644	-2.7372	27.667	-4.3227
123.34	-0.28683	50.578	-6.652	0.60393	-2.753	-0.16539	0.25119	-0.011162	0.66022	-1.3176	3718.4	22.297	-0.12328	78.983	-58.391	74.749	74.322	22.729	-0.010857	-6.6269	0.5644	-2.7372	27.667	-4.3227
123.34	-0.27844	50.577	-6.6528	0.60518	-2.753	-0.16271	0.2482	-0.0049514	0.66022	-1.3176	3717.7	22.296	-0.11967	78.983	-58.421	74.749	74.322	22.729	-0.010857	-6.6269	0.5644	-2.7372	27.667	-4.3227
123.34	-0.27004	50.576	-6.6536	0.60641	-2.753	-0.15979	0.24478	0.0012495	0.66022	-1.3176	3717.1	22.296	-0.11607	78.983	-58.454	74.75	74.322	22.729	-0.010857	-6.6269	0.5644	-2.7372	27.667	-4.3227
123.34	-0.26165	50.575	-6.6544	0.60762	-2.753	-0.15664	0.24093	0.0074286	0.66022	-1.3176	3716.4	22.296	-0.11246	78.983	-58.489	74.751	74.322	22.729	-0.010857	-6.6269	0.5644	-2.7372	27.667	-4.3227
123.34	-0.25329	50.575	-6.6552	0.60882	-2.753	-0.15326	0.23667	0.013574	0.66022	-1.3176	3715.7	22.296	-0.10886	78.984	-58.528	74.752	74.322	22.729	-0.010857	-6.6269	0.5644	-2.7372	27.667	-4.3227
123.34	-0.24497	50.576	-6.6559	0.60999	-2.7529	-0.14967	0.23201	0.019672	0.66022	-1.3176	3715.1	22.296	-0.10529	78.984	-58.569	74.753	74.322	22.729	-0.010857	-6.6269	0.5644	-2.7372	27.667	-4.3227
123.34	-0.23672	50.577	-6.6567	0.61114	-2.7528	-0.14586	0.22696	0.025712	0.66022	-1.3176	3714.4	22.296	-0.10174	78.984	-58.612	74.754	74.322	22.729	-0.010857	-6.6269	0.5644	-2.7372	27.667	-4.3227
123.34	-0.22855	50.579	-6.6574	0.61226	-2.7526	-0.14184	0.22154	0.031682	0.66022	-1.3176	3713.8	22.297	-0.098228	78.984	-58.659	74.755	74.322	22.729	-0.010857	-6.6269	0.5644	-2.7372	27.667	-4.3227
123.34	-0.22048	50.581	-6.6581	0.61335	-2.7524	-0.13763	0.21575	0.03757	0.66022	-1.3176	3713.1	22.298	-0.094761	78.984	-58.708	74.756	74.322	22.729	-0.010857	-6.6269	0.5644	-2.7372	27.667	-4.3227
123.34	-0.21253	50.583	-6.6588	0.61442	-2.7522	-0.13323	0.20962	0.043365	0.66022	-1.3176	3712.5	22.299	-0.091346	78.985	-58.76	74.757	74.322	22.729	-0.010857	-6.6269	0.5644	-2.7372	27.667	-4.3227
123.34	-0.20473	50.587	-6.6594	0.61545	-2.752	-0.12865	0.20316	0.049055	0.66022	-1.3176	3711.8	22.301	-0.087989	78.985	-58.814	74.758	74.322	22.729	-0.010857	-6.6269	0.5644	-2.7372	27.667	-4.3227
123.34	-0.19707	50.59	-6.6601	0.61645	-2.7518	-0.1239	0.19637	0.05463	0.66022	-1.3176	3711.1	22.302	-0.084699	78.985	-58.871	74.759	74.322	22.729	-0.010857	-6.6269	0.5644	-2.7372	27.667	-4.3227
123.34	-0.18958	50.594	-6.6607	0.61741	-2.7515	-0.11899	0.18929	0.06008	0.66022	-1.3176	3710.5	22.304	-0.081482	78.985	-58.931	74.759	74.322	22.729	-0.010857	-6.6269	0.5644	-2.7372	27.667	-4.3227
123.34	-0.18228	50.599	-6.6612	0.61834	-2.7512	-0.11393	0.18193	0.065393	0.66022	-1.3176	3709.8	22.306	-0.078344	78.985	-58.993	74.76	74.322	22.729	-0.010857	-6.6269	0.5644	-2.7372	27.667	-4.3227
123.33	-0.17518	50.604	-6.6618	0.61923	-2.7508	-0.10873	0.1743	0.070561	0.66022	-1.3176	3709.2	22.308	-0.075291	78.985	-59.058	74.761	74.322	22.729	-0.010857	-6.6269	0.5644	-2.7372	27.667	-4.3227
123.33	-0.16829	50.609	-6.6623	0.62008	-2.7504	-0.1034	0.16643	0.075574	0.66022	-1.3176	3708.5	22.311	-0.072329	78.985	-59.125	74.762	74.322	22.729	-0.010857	-6.6269	0.5644	-2.7372	27.667	-4.3227
123.33	-0.16162	50.614	-6.6628	0.62089	-2.7501	-0.097949	0.15832	0.080423	0.66022	-1.3176	3707.8	22.313	-0.069463	78.985	-59.195	74.763	74.322	22.729	-0.010857	-6.6269	0.5644	-2.7372	27.667	-4.3227
123.33	-0.15519	50.62	-6.6633	0.62167	-2.7496	-0.092393	0.15	0.085099	0.66022	-1.3176	3707.2	22.316	-0.066698	78.985	-59.268	74.764	74.322	22.729	-0.010857	-6.6269	0.5644	-2.7372	27.667	-4.3227
123.32	-0.149	50.627	-6.6638	0.62239	-2.7492	-0.086741	0.14149	0.089595	0.66022	-1.3176	3706.5	22.319	-0.064038	78.986	-59.343	74.764	74.322	22.729	-0.010857	-6.6269	0.5644	-2.7372	27.667	-4.3227
123.32	-0.14307	50.633	-6.6642	0.62308	-2.7487	-0.081003	0.13281	0.093902	0.66022	-1.3176	3705.9	22.322	-0.061489	78.986	-59.42	74.765	74.322	22.729	-0.010857	-6.6269	0.5644	-2.7372	27.667	-4.3227
123.32	-0.1374	50.64	-6.6646	0.62372	-2.7483	-0.075192	0.12397	0.098015	0.66022	-1.3176	3705.2	22.325	-0.059052	78.986	-59.5	74.766	74.322	22.729	-0.010857	-6.6269	0.5644	-2.7372	27.667	-4.3227
123.32	-0.132	50.648	-6.6649	0.62432	-2.7478	-0.069318	0.115	0.10193	0.66022	-1.3176	3704.5	22.329	-0.056733	78.986	-59.583	74.767	74.322	22.729	-0.010857	-6.6269	0.5644	-2.7372	27.667	-4.3227
123.31	-0.12688	50.655	-6.6653	0.62487	-2.7473	-0.063394	0.10591	0.10563	0.66022	-1.3176	3703.9	22.332	-0.054533	78.986	-59.667	74.768	74.322	22.729	-0.010857	-6.6269	0.5644	-2.7372	27.667	-4.3227
123.31	-0.12205	50.663	-6.6656	0.62538	-2.7467	-0.057432	0.096721	0.10912	0.66022	-1.3176	3703.2	22.336	-0.052454	78.986	-59.755	74.768	74.322	22.729	-0.010857	-6.6269	0.5644	-2.7372	27.667	-4.3227
123.31	-0.1175	50.671	-6.6658	0.62584	-2.7462	-0.051442	0.087457	0.11239	0.66022	-1.3176	3702.6	22.339	-0.0505	78.986	-59.844	74.769	74.322	22.729	-0.010857	-6.6269	0.5644	-2.7372	27.667	-4.3227
123.3	-0.11325	50.679	-6.6661	0.62625	-2.7456	-0.045437	0.078135	0.11544	0.66022	-1.3176	3701.9	22.343	-0.048672	78.986	-59.936	74.77	74.322	22.729	-0.010857	-6.6269	0.5644	-2.7372	27.667	-4.3227
123.3	-0.10929	50.687	-6.6663	0.62662	-2.745	-0.039428	0.068773	0.11826	0.66022	-1.3176	3701.2	22.347	-0.04697	78.986	-60.031	74.771	74.322	22.729	-0.010857	-6.6269	0.5644	-2.7372	27.667	-4.3227
123.3	-0.10562	50.696	-6.6665	0.62694	-2.7444	-0.033427	0.05939	0.12085	0.66022	-1.3176	3700.6	22.351	-0.045396	78.986	-60.127	74.771	74.322	22.729	-0.010857	-6.6269	0.5644	-2.7372	27.667	-4.3227
123.29	-0.10226	50.704	-6.6666	0.62721	-2.7438	-0.027444	0.050005	0.12321	0.66022	-1.3176	3699.9	22.355	-0.04395	78.986	-60.226	74.772	74.322	22.729	-0.010857	-6.6269	0.5644	-2.7372	27.667	-4.3227
123.29	-0.099193	50.713	-6.6667	0.62744	-2.7432	-0.021492	0.040636	0.12533	0.66022	-1.3176	3699.3	22.359	-0.042632	78.986	-60.328	74.773	74.322	22.729	-0.010857	-6.6269	0.5644	-2.7372	27.667	-4.3227
123.29	-0.096423	50.722	-6.6668	0.62762	-2.7425	-0.015367	0.031584	0.12719	0.66022	-1.3176	3698.6	22.363	-0.041441	78.986	-60.431	74.774	74.322	22.729	-0.010857	-6.6269	0.5644	-2.7372	27.667	-4.3227
123.28	-0.093947	50.731	-6.6669	0.62776	-2.7419	-0.0086224	0.023452	0.12873	0.66022	-1.3176	3697.9	22.367	-0.040377	78.986	-60.537	74.774	74.322	22.729	-0.010857	-6.6269	0.5644	-2.7372	27.667	-4.3227
123.28	-0.09176	50.74	-6.6669	0.62786	-2.7413	-0.0019439	0.015353	0.13007	0.66022	-1.3176	3697.3	22.371	-0.039437	78.986	-60.644	74.775	74.322	22.729	-0.010857	-6.6269	0.5644	-2.7372	27.667	-4.3227
123.27	-0.089859	50.749	-6.6669	0.62791	-2.7406	0.0046578	0.0072981	0.1312	0.66022	-1.3176	3696.6	22.375	-0.03862	78.986	-60.754	74.776	74.322	22.729	-0.010857	-6.6269	0.5644	-2.7372	27.667	-4.3227
123.27	-0.08824	50.758	-6.6669	0.62793	-2.7399	0.011172	-0.00069879	0.13211	0.66022	-1.3176	3696.0	22.38	-0.037924	78.986	-60.866	74.776	74.322	22.729	-0.010857	-6.6269	0.5644	-2.7372	27.667	-4.3227
123.27	-0.086897	50.767	-6.6668	0.6279	-2.7393	0.017589	-0.0086256	0.13281	0.66022	-1.3176	3695.3	22.384	-0.037347	78.986	-60.98	74.777	74.322	22.729	-0.010857	-6.6269	0.5644	-2.7372	27.667	-4.3227
123.26	-0.085825	50.776	-6.6667	0.62784	-2.7386	0.023898	-0.01647	0.1333	0.66022	-1.3176	3694.6	22.388	-0.036886	78.986	-61.096	74.778	74.322	22.729	-0.010857	-6.6269	0.5644	-2.7372	27.667	-4.3227
123.26	-0.085018	50.785	-6.6666	0.62774	-2.738	0.030091	-0.024221	0.13358	0.66022	-1.3176	3694.0	22.392	-0.03654	78.986	-61.214	74.779	74.322	22.729	-0.010857	-6.6269	0.5644	-2.7372	27.667	-4.3227
123.26	-0.08447	50.794	-6.6664	0.6276	-2.7373	0.036156	-0.031867	0.13366	0.66022	-1.3176	3693.3	22.396	-0.036304	78.986	-61.334	74.779	74.322	22.729	-0.010857	-6.6269	0.5644	-2.7372	27.667	-4.3227
123.25	-0.084173	50.803	-6.6662	0.62742	-2.7366	0.042087	-0.039397	0.13352	0.66022	-1.3176	3692.6	22.401	-0.036176	78.986	-61.456	74.78	74.322	22.729	-0.010857	-6.6269	0.5644	-2.7372	27.667	-4.3227
123.25	-0.08412	50.811	-6.666	0.62721	-2.7359	0.047873	-0.0468	0.13319	0.66022	-1.3176	3692.0	22.405	-0.036154	78.985	-61.58	74.781	74.322	22.729	-0.010857	-6.6269	0.5644	-2.7372	27.667	-4.3227
123.24	-0.084303	50.82	-6.6657	0.62695	-2.7353	0.053508	-0.054067	0.13265	0.66022	-1.3176	3691.3	22.409	-0.036233	78.985	-61.705	74.781	74.322	22.729	-0.010857	-6.6269	0.5644	-2.7372	27.667	-4.3227
123.24	-0.084715	50.829	-6.6654	0.62667	-2.7346	0.058982	-0.061188	0.13192	0.66022	-1.3176	3690.7	22.413	-0.03641	78.985	-61.833	74.782	74.322	22.729	-0.010857	-6.6269	0.5644	-2.7372	27.667	-4.3227
123.24	-0.085347	50.838	-6.6651	0.62634	-2.734	0.064289	-0.068153	0.13099	0.66022	-1.3176	3690.0	22.417	-0.036681	78.985	-61.962	74.783	74.322	22.729	-0.010857	-6.6269	0.5644	-2.7372	27.667	-4.3227
123.23	-0.08619	50.846	-6.6648	0.62598	-2.7333	0.06942	-0.074953	0.12987	0.66022	-1.3176	3689.3	22.421	-0.037043	78.985	-62.092	74.784	74.322	22.729	-0.010857	-6.6269	0.5644	-2.7372	27.667	-4.3227
123.23	-0.087235	50.855	-6.6644	0.62559	-2.7327	0.074371	-0.081582	0.12857	0.66022	-1.3176	3688.7	22.425	-0.037492	78.985	-62.225	74.784	74.322	22.729	-0.010857	-6.6269	0.5644	-2.7372	27.667	-4.3227
123.23	-0.088473	50.863	-6.6641	0.62517	-2.732	0.079134	-0.08803	0.12708	0.66022	-1.3176	3688.0	22.429	-0.038024	78.985	-62.359	74.785	74.322	22.729	-0.010857	-6.6269	0.5644	-2.7372	27.667	-4.3227
123.22	-0.089894	50.871	-6.6637	0.62471	-2.7314	0.083704	-0.09429	0.12541	0.66022	-1.3176	3687.3	22.433	-0.038635	78.985	-62.494	74.786	74.322	22.729	-0.010857	-6.6269	0.5644	-2.7372	27.667	-4.3227
123.22	-0.091489	50.879	-6.6632	0.62423	-2.7308	0.088074	-0.10036	0.12357	0.66022	-1.3176	3686.7	22.436	-0.039321	78.985	-62.631	74.787	74.322	22.729	-0.010857	-6.6269	0.5644	-2.7372	27.667	-4.3227
123.22	-0.093249	50.887	-6.6628	0.62371	-2.7302	0.092241	-0.10622	0.12157	0.66022	-1.3176	3686.0	22.44	-0.040077	78.985	-62.77	74.787	74.322	22.729	-0.010857	-6.6269	0.5644	-2.7372	27.667	-4.3227
123.21	-0.095163	50.895	-6.6623	0.62316	-2.7296	0.0962	-0.11188	0.11939	0.66022	-1.3176	3685.3	22.444	-0.0409	78.985	-62.91	74.788	74.322	22.729	-0.010857	-6.6269	0.5644	-2.7372	27.667	-4.3227
123.21	-0.097223	50.902	-6.6618	0.62259	-2.729	0.099947	-0.11732	0.11706	0.66022	-1.3176	3684.7	22.447	-0.041785	78.985	-63.051	74.789	74.322	22.729	-0.010857	-6.6269	0.5644	-2.7372	27.667	-4.3227
123.21	-0.099417	50.91	-6.6613	0.62199	-2.7284	0.10348	-0.12255	0.11458	0.66022	-1.3176	3684.0	22.45	-0.042728	78.985	-63.194	74.79	74.322	22.729	-0.010857	-6.6269	0.5644	-2.7372	27.667	-4.3227
123.2	-0.10174	50.917	-6.6608	0.62137	-2.7278	0.10679	-0.12756	0.11195	0.66022	-1.3176	3683.3	22.454	-0.043725	78.985	-63.338	74.79	74.322	22.729	-0.010857	-6.6269	0.5644	-2.7372	27.667	-4.3227
123.2	-0.10417	50.924	-6.6602	0.62072	-2.7273	0.10988	-0.13234	0.10917	0.66022	-1.3176	3682.7	22.457	-0.044771	78.985	-63.483	74.791	74.322	22.729	-0.010857	-6.6269	0.5644	-2.7372	27.667	-4.3227
123.2	-0.10671	50.93	-6.6597	0.62004	-2.7267	0.11274	-0.13689	0.10626	0.66022	-1.3176	3682.0	22.46	-0.045863	78.985	-63.63	74.792	74.322	22.729	-0.010857	-6.6269	0.5644	-2.7372	27.667	-4.3227
123.2	-0.10935	50.937	-6.6591	0.61935	-2.7262	0.11538	-0.14121	0.10323	0.66022	-1.3176	3681.4	22.463	-0.046996	78.985	-63.777	74.793	74.322	22.729	-0.010857	-6.6269	0.5644	-2.7372	27.667	-4.3227
123.19	-0.11207	50.943	-6.6585	0.61863	-2.7257	0.1178	-0.14529	0.10007	0.66022	-1.3176	3680.7	22.466	-0.048166	78.986	-63.926	74.793	74.322	22.729	-0.010857	-6.6269	0.5644	-2.7372	27.667	-4.3227
123.19	-0.11487	50.949	-6.6579	0.6179	-2.7252	0.11998	-0.14914	0.096787	0.66022	-1.3176	3680.0	22.469	-0.049369	78.986	-64.075	74.794	74.322	22.729	-0.010857	-6.6269	0.5644	-2.7372	27.667	-4.3227
123.19	-0.11774	50.955	-6.6573	0.61714	-2.7247	0.12194	-0.15275	0.093399	0.66022	-1.3176	3679.4	22.472	-0.050602	78.986	-64.225	74.795	74.322	22.729	-0.010857	-6.6269	0.5644	-2.7372	27.667	-4.3227
123.19	-0.12066	50.961	-6.6567	0.61637	-2.7243	0.12366	-0.15611	0.089907	0.66022	-1.3176	3678.7	22.474	-0.05186	78.986	-64.377	74.796	74.322	22.729	-0.010857	-6.6269	0.5644	-2.7372	27.667	-4.3227
123.19	-0.12364	50.966	-6.6561	0.61558	-2.7238	0.12516	-0.15924	0.086317	0.66022	-1.3176	3678.0	22.477	-0.053139	78.986	-64.529	74.797	74.322	22.729	-0.010857	-6.6269	0.5644	-2.7372	27.667	-4.3227
123.18	-0.12666	50.971	-6.6555	0.61478	-2.7234	0.12643	-0.16212	0.082637	0.66022	-1.3176	3677.4	22.479	-0.054436	78.986	-64.682	74.797	74.322	22.729	-0.010857	-6.6269	0.5644	-2.7372	27.667	-4.3227
123.18	-0.12971	50.976	-6.6548	0.61396	-2.723	0.12747	-0.16476	0.078873	0.66022	-1.3176	3676.7	22.481	-0.055748	78.986	-64.835	74.798	74.322	22.729	-0.010857	-6.6269	0.5644	-2.7372	27.667	-4.3227
123.18	-0.13279	50.981	-6.6542	0.61313	-2.7226	0.12829	-0.16716	0.075031	0.66022	-1.3176	3676.0	22.484	-0.05707	78.986	-64.989	74.799	74.322	22.729	-0.010857	-6.6269	0.5644	-2.7372	27.667	-4.3227
123.18	-0.13588	50.986	-6.6535	0.61229	-2.7223	0.12889	-0.16932	0.071118	0.66022	-1.3176	3675.4	22.486	-0.0584	78.986	-65.144	74.8	74.322	22.729	-0.010857	-6.6269	0.5644	-2.7372	27.667	-4.3227
123.18	-0.13899	50.99	-6.6529	0.61144	-2.7219	0.12926	-0.17123	0.067141	0.66022	-1.3176	3674.7	22.488	-0.059735	78.986	-65.299	74.801	74.322	22.729	-0.010857	-6.6269	0.5644	-2.7372	27.667	-4.3227
123.17	-0.1421	50.994	-6.6523	0.61058	-2.7216	0.12942	-0.17291	0.063107	0.66022	-1.3176	3674.0	22.489	-0.061071	78.986	-65.454	74.802	74.322	22.729	-0.010857	-6.6269	0.5644	-2.7372	27.667	-4.3227
123.17	-0.1452	50.998	-6.6516	0.60971	-2.7213	0.12935	-0.17435	0.059021	0.66022	-1.3176	3673.4	22.491	-0.062406	78.986	-65.609	74.802	74.322	22.729	-0.010857	-6.6269	0.5644	-2.7372	27.667	-4.3227
123.17	-0.1483	51.001	-6.651	0.60883	-2.721	0.12908	-0.17555	0.054891	0.66022	-1.3176	3672.7	22.493	-0.063736	78.987	-65.764	74.803	74.322	22.729	-0.010857	-6.6269	0.5644	-2.7372	27.667	-4.3227
123.17	-0.15138	51.005	-6.6503	0.60795	-2.7207	0.1286	-0.17653	0.050724	0.66022	-1.3176	3672.0	22.494	-0.06506	78.987	-65.919	74.804	74.322	22.729	-0.010857	-6.6269	0.5644	-2.7372	27.667	-4.3227
123.17	-0.15444	51.008	-6.6497	0.60707	-2.7205	0.12791	-0.17727	0.046524	0.66022	-1.3176	3671.4	22.496	-0.066374	78.987	-66.074	74.805	74.322	22.729	-0.010857	-6.6269	0.5644	-2.7372	27.667	-4.3227
123.17	-0.15747	51.011	-6.649	0.60618	-2.7203	0.12702	-0.17778	0.0423	0.66022	-1.3176	3670.7	22.497	-0.067677	78.987	-66.227	74.806	74.322	22.729	-0.010857	-6.6269	0.5644	-2.7372	27.667	-4.3227
123.17	-0.16047	51.013	-6.6484	0.60529	-2.7201	0.12594	-0.17807	0.038057	0.66022	-1.3176	3670.0	22.498	-0.068967	78.987	-66.378	74.807	74.322	22.729	-0.010857	-6.6269	0.5644	-2.7372	27.667	-4.3227
123.17	-0.16343	51.016	-6.6478	0.6044	-2.7199	0.12466	-0.17813	0.033801	0.66022	-1.3176	3669.4	22.499	-0.070241	78.987	-66.527	74.808	74.322	22.729	-0.010857	-6.6269	0.5644	-2.7372	27.667	-4.3227
123.17	-0.16636	51.018	-6.6472	0.60351	-2.7197	0.1232	-0.17798	0.029539	0.66022	-1.3176	3668.7	22.5	-0.071498	78.987	-66.672	74.809	74.322	22.729	-0.010857	-6.6269	0.5644	-2.7372	27.667	-4.3227
123.17	-0.16924	51.02	-6.6465	0.60262	-2.7196	0.12155	-0.17761	0.025276	0.66022	-1.3176	3668.0	22.501	-0.072736	78.988	-66.81	74.81	74.322	22.729	-0.010857	-6.6269	0.5644	-2.7372	27.667	-4.3227
123.17	-0.17208	51.022	-6.6459	0.60173	-2.7195	0.11973	-0.17704	0.021018	0.66022	-1.3176	3667.4	22.502	-0.073954	78.988	-66.935	74.81	74.322	22.729	-0.010857	-6.6269	0.5644	-2.7372	27.667	-4.3227
123.17	-0.17486	51.024	-6.6453	0.60085	-2.7194	0.11773	-0.17625	0.016771	0.66022	-1.3176	3666.7	22.503	-0.07515	78.988	-67.037	74.811	74.322	22.729	-0.010857	-6.6269	0.5644	-2.7372	27.667	-4.3227
123.16	-0.17759	51.025	-6.6448	0.59997	-2.7193	0.11557	-0.17527	0.012541	0.66022	-1.3176	3666.0	22.503	-0.076324	78.988	-67.098	74.812	74.322	22.729	-0.010857	-6.6269	0.5644	-2.7372	27.667	-4.3227
123.16	-0.18027	51.026	-6.6442	0.5991	-2.7193	0.11325	-0.17408	0.0083326	0.66022	-1.3176	3665.4	22.504	-0.077475	78.988	-67.098	74.813	74.322	22.729	-0.010857	-6.6269	0.5644	-2.7372	27.667	-4.3227
123.16	-0.18289	51.027	-6.6436	0.59823	-2.7192	0.11078	-0.17271	0.0041516	0.66022	-1.3176	3664.7	22.504	-0.078601	78.988	-67.038	74.814	74.322	22.729	-0.010857	-6.6269	0.5644	-2.7372	27.667	-4.3227
123.16	-0.18545	51.028	-6.6431	0.59737	-2.7192	0.10816	-0.17114	3.0882e-06	0.66022	-1.3176	3664.0	22.505	-0.079703	78.989	-66.936	74.815	74.322	22.729	-0.010857	-6.6269	0.5644	-2.7372	27.667	-4.3227
123.16	-0.18796	51.029	-6.6426	0.59652	-2.7192	0.10539	-0.16939	-0.0041081	0.66022	-1.3176	3663.4	22.505	-0.080779	78.989	-66.811	74.816	74.322	22.729	-0.010857	-6.6269	0.5644	-2.7372	27.667	-4.3227
123.16	-0.1904	51.029	-6.642	0.59568	-2.7193	0.10249	-0.16747	-0.008177	0.66022	-1.3176	3662.7	22.505	-0.08183	78.989	-66.674	74.817	74.322	22.729	-0.010857	-6.6269	0.5644	-2.7372	27.667	-4.3227
123.17	-0.19279	51.03	-6.6415	0.59485	-2.7193	0.099466	-0.16537	-0.012199	0.66022	-1.3176	3662.0	22.505	-0.082855	78.989	-66.531	74.818	74.322	22.729	-0.010857	-6.6269	0.5644	-2.7372	27.667	-4.3227
123.17	-0.19511	51.03	-6.641	0.59402	-2.7194	0.096314	-0.1631	-0.01617	0.66022	-1.3176	3661.4	22.505	-0.083853	78.989	-66.383	74.819	74.322	22.729	-0.010857	-6.6269	0.5644	-2.7372	27.667	-4.3227
123.17	-0.19738	51.03	-6.6406	0.59322	-2.7195	0.093047	-0.16066	-0.020085	0.66022	-1.3176	3660.7	22.505	-0.084826	78.99	-66.233	74.82	74.322	22.729	-0.010857	-6.6269	0.5644	-2.7372	27.667	-4.3227
123.17	-0.19958	51.03	-6.6401	0.59242	-2.7196	0.089669	-0.15807	-0.02394	0.66022	-1.3176	3660.0	22.505	-0.085774	78.99	-66.082	74.821	74.322	22.729	-0.010857	-6.6269	0.5644	-2.7372	27.667	-4.3227
123.17	-0.20173	51.029	-6.6397	0.59163	-2.7197	0.086188	-0.15533	-0.027731	0.66022	-1.3176	3659.4	22.505	-0.086696	78.99	-65.93	74.822	74.322	22.729	-0.010857	-6.6269	0.5644	-2.7372	27.667	-4.3227
123.17	-0.20382	51.029	-6.6392	0.59087	-2.7199	0.08261	-0.15243	-0.031455	0.66022	-1.3176	3658.7	22.504	-0.087594	78.99	-65.778	74.822	74.322	22.729	-0.010857	-6.6269	0.5644	-2.7372	27.667	-4.3227
123.17	-0.20585	51.028	-6.6388	0.59011	-2.72	0.078941	-0.1494	-0.035107	0.66022	-1.3176	3658.0	22.504	-0.088467	78.99	-65.626	74.823	74.322	22.729	-0.010857	-6.6269	0.5644	-2.7372	27.667	-4.3227
123.17	-0.20783	51.027	-6.6385	0.58937	-2.7202	0.075189	-0.14622	-0.038685	0.66022	-1.3176	3657.4	22.504	-0.089316	78.991	-65.474	74.824	74.322	22.729	-0.010857	-6.6269	0.5644	-2.7372	27.667	-4.3227
123.17	-0.20975	51.026	-6.6381	0.58865	-2.7204	0.071359	-0.14292	-0.042185	0.66022	-1.3176	3656.7	22.503	-0.090143	78.991	-65.323	74.825	74.322	22.729	-0.010857	-6.6269	0.5644	-2.7372	27.667	-4.3227
123.17	-0.21162	51.025	-6.6377	0.58794	-2.7206	0.067458	-0.13948	-0.045604	0.66022	-1.3176	3656.0	22.502	-0.090947	78.991	-65.172	74.826	74.322	22.729	-0.010857	-6.6269	0.5644	-2.7372	27.667	-4.3227
123.17	-0.21345	51.024	-6.6374	0.58725	-2.7209	0.063492	-0.13593	-0.048939	0.66022	-1.3176	3655.4	22.502	-0.09173	78.991	-65.022	74.827	74.322	22.729	-0.010857	-6.6269	0.5644	-2.7372	27.667	-4.3227
123.17	-0.21522	51.022	-6.6371	0.58658	-2.7211	0.059467	-0.13226	-0.052188	0.66022	-1.3176	3654.7	22.501	-0.092493	78.991	-64.872	74.828	74.322	22.729	-0.010857	-6.6269	0.5644	-2.7372	27.667	-4.3227
123.17	-0.21695	51.021	-6.6368	0.58593	-2.7214	0.05539	-0.12848	-0.055347	0.66022	-1.3176	3654.0	22.5	-0.093236	78.991	-64.724	74.829	74.322	22.729	-0.010857	-6.6269	0.5644	-2.7372	27.667	-4.3227
123.17	-0.21864	51.019	-6.6366	0.5853	-2.7217	0.051267	-0.12459	-0.058414	0.66022	-1.3176	3653.4	22.499	-0.093961	78.992	-64.576	74.83	74.322	22.729	-0.010857	-6.6269	0.5644	-2.7372	27.667	-4.3227
123.17	-0.22028	51.017	-6.6363	0.58469	-2.722	0.047104	-0.1206	-0.061388	0.66022	-1.3176	3652.7	22.499	-0.094668	78.992	-64.43	74.831	74.322	22.729	-0.010857	-6.6269	0.5644	-2.7372	27.667	-4.3227
123.18	-0.22189	51.015	-6.6361	0.58409	-2.7223	0.042906	-0.11651	-0.064266	0.66022	-1.3176	3652.0	22.498	-0.09536	78.992	-64.285	74.832	74.322	22.729	-0.010857	-6.6269	0.5644	-2.7372	27.667	-4.3227
123.18	-0.22347	51.013	-6.6359	0.58352	-2.7226	0.038681	-0.11233	-0.067046	0.66022	-1.3176	3651.4	22.497	-0.096036	78.992	-64.14	74.832	74.322	22.729	-0.010857	-6.6269	0.5644	-2.7372	27.667	-4.3227
123.18	-0.22501	51.011	-6.6357	0.58297	-2.723	0.034432	-0.10807	-0.069726	0.66022	-1.3176	3650.7	22.496	-0.096698	78.992	-63.997	74.833	74.322	22.729	-0.010857	-6.6269	0.5644	-2.7372	27.667	-4.3227
123.18	-0.22652	51.009	-6.6355	0.58244	-2.7233	0.030166	-0.10373	-0.072305	0.66022	-1.3176	3650.0	22.494	-0.097347	78.992	-63.856	74.834	74.322	22.729	-0.010857	-6.6269	0.5644	-2.7372	27.667	-4.3227
123.18	-0.228	51.006	-6.6354	0.58193	-2.7237	0.025889	-0.099307	-0.074782	0.66022	-1.3176	3649.4	22.493	-0.097985	78.992	-63.715	74.835	74.322	22.729	-0.010857	-6.6269	0.5644	-2.7372	27.667	-4.3227
123.18	-0.22946	51.004	-6.6353	0.58145	-2.7241	0.021606	-0.094816	-0.077155	0.66022	-1.3176	3648.7	22.492	-0.098612	78.993	-63.576	74.836	74.322	22.729	-0.010857	-6.6269	0.5644	-2.7372	27.667	-4.3227
123.18	-0.2309	51.001	-6.6352	0.58098	-2.7244	0.017321	-0.090257	-0.079423	0.66022	-1.3176	3648.0	22.491	-0.099229	78.993	-63.439	74.837	74.322	22.729	-0.010857	-6.6269	0.5644	-2.7372	27.667	-4.3227
123.18	-0.23232	50.998	-6.6351	0.58054	-2.7248	0.013041	-0.085636	-0.081584	0.66022	-1.3176	3647.4	22.489	-0.099838	78.993	-63.302	74.838	74.322	22.729	-0.010857	-6.6269	0.5644	-2.7372	27.667	-4.3227
123.19	-0.23372	50.995	-6.635	0.58013	-2.7253	0.0087699	-0.080958	-0.083639	0.66022	-1.3176	3646.7	22.488	-0.10044	78.993	-63.168	74.839	74.322	22.729	-0.010857	-6.6269	0.5644	-2.7372	27.667	-4.3227
123.19	-0.2351	50.992	-6.635	0.57974	-2.7257	0.0045125	-0.076228	-0.085586	0.66022	-1.3176	3646.1	22.487	-0.10103	78.993	-63.035	74.839	74.322	22.729	-0.010857	-6.6269	0.5644	-2.7372	27.667	-4.3227
123.19	-0.23647	50.989	-6.635	0.57937	-2.7261	0.00027351	-0.071448	-0.087425	0.66022	-1.3176	3645.4	22.485	-0.10162	78.993	-62.903	74.84	74.322	22.729	-0.010857	-6.6269	0.5644	-2.7372	27.667	-4.3227
123.19	-0.23783	50.986	-6.635	0.57902	-2.7266	-0.0039424	-0.066625	-0.089155	0.66022	-1.3176	3644.7	22.484	-0.10221	78.993	-62.773	74.841	74.322	22.729	-0.010857	-6.6269	0.5644	-2.7372	27.667	-4.3227
123.19	-0.23918	50.983	-6.635	0.5787	-2.727	-0.008131	-0.061763	-0.090776	0.66022	-1.3176	3644.1	22.482	-0.10279	78.993	-62.645	74.842	74.322	22.729	-0.010857	-6.6269	0.5644	-2.7372	27.667	-4.3227
123.19	-0.24052	50.979	-6.6351	0.5784	-2.7275	-0.012288	-0.056865	-0.092287	0.66022	-1.3176	3643.4	22.48	-0.10336	78.993	-62.519	74.843	74.322	22.729	-0.010857	-6.6269	0.5644	-2.7372	27.667	-4.3227
123.19	-0.24186	50.976	-6.6352	0.57813	-2.7279	-0.016409	-0.051936	-0.093688	0.66022	-1.3176	3642.7	22.479	-0.10394	78.993	-62.394	74.843	74.322	22.729	-0.010857	-6.6269	0.5644	-2.7372	27.667	-4.3227
123.2	-0.24319	50.972	-6.6353	0.57788	-2.7284	-0.020491	-0.04698	-0.09498	0.66022	-1.3176	3642.1	22.477	-0.10451	78.993	-62.272	74.844	74.322	22.729	-0.010857	-6.6269	0.5644	-2.7372	27.667	-4.3227
123.2	-0.24452	50.968	-6.6354	0.57766	-2.7289	-0.02453	-0.042002	-0.096162	0.66022	-1.3176	3641.4	22.475	-0.10508	78.993	-62.151	74.845	74.322	22.729	-0.010857	-6.6269	0.5644	-2.7372	27.667	-4.3227
123.2	-0.24584	50.964	-6.6355	0.57746	-2.7294	-0.028521	-0.037005	-0.097234	0.66022	-1.3176	3640.7	22.474	-0.10565	78.993	-62.032	74.846	74.322	22.729	-0.010857	-6.6269	0.5644	-2.7372	27.667	-4.3227
123.2	-0.24717	50.961	-6.6357	0.57729	-2.7299	-0.032462	-0.031994	-0.098197	0.66022	-1.3176	3640.1	22.472	-0.10622	78.993	-61.915	74.846	74.322	22.729	-0.010857	-6.6269	0.5644	-2.7372	27.667	-4.3227
123.2	-0.24849	50.957	-6.6358	0.57714	-2.7303	-0.036349	-0.026972	-0.099051	0.66022	-1.3176	3639.4	22.47	-0.10679	78.993	-61.8	74.847	74.322	22.729	-0.010857	-6.6269	0.5644	-2.7372	27.667	-4.3227
123.2	-0.24981	50.952	-6.636	0.57702	-2.7308	-0.040179	-0.021944	-0.099796	0.66022	-1.3176	3638.8	22.468	-0.10735	78.993	-61.686	74.848	74.322	22.729	-0.010857	-6.6269	0.5644	-2.7372	27.667	-4.3227
123.21	-0.25112	50.948	-6.6362	0.57692	-2.7313	-0.043949	-0.016914	-0.10043	0.66022	-1.3176	3638.1	22.466	-0.10792	78.993	-61.575	74.849	74.322	22.729	-0.010857	-6.6269	0.5644	-2.7372	27.667	-4.3227
123.21	-0.25244	50.944	-6.6365	0.57685	-2.7318	-0.047656	-0.011885	-0.10096	0.66022	-1.3176	3637.4	22.464	-0.10849	78.993	-61.466	74.849	74.322	22.729	-0.010857	-6.6269	0.5644	-2.7372	27.667	-4.3227
123.21	-0.25375	50.94	-6.6367	0.57681	-2.7324	-0.051298	-0.0068618	-0.10138	0.66022	-1.3176	3636.8	22.462	-0.10905	78.993	-61.36	74.85	74.322	22.729	-0.010857	-6.6269	0.5644	-2.7372	27.667	-4.3227
123.21	-0.25506	50.935	-6.637	0.57678	-2.7329	-0.05487	-0.0018476	-0.1017	0.66022	-1.3176	3636.1	22.46	-0.10961	78.993	-61.255	74.851	74.322	22.729	-0.010857	-6.6269	0.5644	-2.7372	27.667	-4.3227
123.21	-0.25637	50.93	-6.6373	0.57679	-2.7334	-0.058372	0.0031535	-0.1019	0.66022	-1.3176	3635.4	22.458	-0.11017	78.993	-61.152	74.851	74.322	22.729	-0.010857	-6.6269	0.5644	-2.7372	27.667	-4.3227
123.21	-0.25767	50.926	-6.6376	0.57682	-2.7339	-0.0618	0.0081376	-0.10201	0.66022	-1.3176	3634.8	22.456	-0.11073	78.993	-61.052	74.852	74.322	22.729	-0.010857	-6.6269	0.5644	-2.7372	27.667	-4.3227
123.22	-0.25897	50.921	-6.6379	0.57687	-2.7344	-0.065153	0.013101	-0.10201	0.66022	-1.3176	3634.1	22.454	-0.11129	78.993	-60.954	74.853	74.322	22.729	-0.010857	-6.6269	0.5644	-2.7372	27.667	-4.3227
123.22	-0.26025	50.916	-6.6382	0.57695	-2.7349	-0.068427	0.01804	-0.1019	0.66022	-1.3176	3633.5	22.451	-0.11184	78.993	-60.858	74.853	74.322	22.729	-0.010857	-6.6269	0.5644	-2.7372	27.667	-4.3227
123.22	-0.26153	50.911	-6.6386	0.57705	-2.7354	-0.071622	0.02295	-0.10169	0.66022	-1.3176	3632.8	22.449	-0.11239	78.993	-60.764	74.854	74.322	22.729	-0.010857	-6.6269	0.5644	-2.7372	27.667	-4.3227
123.22	-0.26279	50.906	-6.6389	0.57718	-2.7359	-0.074734	0.027828	-0.10138	0.66022	-1.3176	3632.1	22.447	-0.11293	78.993	-60.673	74.855	74.322	22.729	-0.010857	-6.6269	0.5644	-2.7372	27.667	-4.3227
123.22	-0.26403	50.901	-6.6393	0.57733	-2.7364	-0.077762	0.032671	-0.10097	0.66022	-1.3176	3631.5	22.444	-0.11347	78.992	-60.584	74.855	74.322	22.729	-0.010857	-6.6269	0.5644	-2.7372	27.667	-4.3227
123.23	-0.26526	50.896	-6.6397	0.5775	-2.7369	-0.080705	0.037473	-0.10046	0.66022	-1.3176	3630.8	22.442	-0.114	78.992	-60.498	74.856	74.322	22.729	-0.010857	-6.6269	0.5644	-2.7372	27.667	-4.3227
123.23	-0.26647	50.891	-6.6401	0.5777	-2.7374	-0.08356	0.042232	-0.09985	0.66022	-1.3176	3630.1	22.44	-0.11452	78.992	-60.414	74.856	74.322	22.729	-0.010857	-6.6269	0.5644	-2.7372	27.667	-4.3227
123.23	-0.26766	50.885	-6.6405	0.57792	-2.7379	-0.086325	0.046943	-0.099142	0.66022	-1.3176	3629.5	22.437	-0.11503	78.992	-60.332	74.857	74.322	22.729	-0.010857	-6.6269	0.5644	-2.7372	27.667	-4.3227
123.23	-0.26881	50.88	-6.641	0.57817	-2.7384	-0.089001	0.051603	-0.098338	0.66022	-1.3176	3628.8	22.435	-0.11552	78.992	-60.253	74.858	74.322	22.729	-0.010857	-6.6269	0.5644	-2.7372	27.667	-4.3227
123.23	-0.26994	50.875	-6.6414	0.57844	-2.7389	-0.091584	0.056208	-0.097438	0.66022	-1.3176	3628.2	22.432	-0.11601	78.992	-60.176	74.858	74.322	22.729	-0.010857	-6.6269	0.5644	-2.7372	27.667	-4.3227
123.24	-0.27103	50.869	-6.6419	0.57873	-2.7394	-0.094074	0.060754	-0.096444	0.66022	-1.3176	3627.5	22.43	-0.11648	78.991	-60.102	74.859	74.322	22.729	-0.010857	-6.6269	0.5644	-2.7372	27.667	-4.3227
123.24	-0.27209	50.864	-6.6424	0.57905	-2.7399	-0.096468	0.065237	-0.095356	0.66022	-1.3176	3626.8	22.427	-0.11693	78.991	-60.031	74.859	74.322	22.729	-0.010857	-6.6269	0.5644	-2.7372	27.667	-4.3227
123.24	-0.2731	50.858	-6.6429	0.57939	-2.7403	-0.098767	0.069653	-0.094177	0.66022	-1.3176	3626.2	22.425	-0.11737	78.991	-59.962	74.86	74.322	22.729	-0.010857	-6.6269	0.5644	-2.7372	27.667	-4.3227
123.24	-0.27406	50.852	-6.6434	0.57974	-2.7408	-0.10097	0.073999	-0.092908	0.66022	-1.3176	3625.5	22.422	-0.11778	78.991	-59.895	74.86	74.322	22.729	-0.010857	-6.6269	0.5644	-2.7372	27.667	-4.3227
123.24	-0.27498	50.846	-6.6439	0.58013	-2.7413	-0.10291	0.07848	-0.091566	0.66022	-1.3176	3624.9	22.42	-0.11817	78.991	-59.831	74.861	74.322	22.729	-0.010857	-6.6269	0.5644	-2.7372	27.667	-4.3227
123.25	-0.27584	50.841	-6.6444	0.58053	-2.7417	-0.10449	0.083235	-0.090159	0.66022	-1.3176	3624.2	22.417	-0.11854	78.99	-59.77	74.861	74.322	22.729	-0.010857	-6.6269	0.5644	-2.7372	27.667	-4.3227
123.25	-0.27664	50.835	-6.6449	0.58096	-2.7422	-0.10597	0.08788	-0.088652	0.66022	-1.3176	3623.5	22.414	-0.11889	78.99	-59.711	74.862	74.322	22.729	-0.010857	-6.6269	0.5644	-2.7372	27.667	-4.3227
123.25	-0.27737	50.829	-6.6454	0.58141	-2.7426	-0.10737	0.09241	-0.087048	0.66022	-1.3176	3622.9	22.412	-0.11921	78.99	-59.655	74.863	74.322	22.729	-0.010857	-6.6269	0.5644	-2.7372	27.667	-4.3227
123.25	-0.27804	50.823	-6.646	0.58188	-2.743	-0.10867	0.096821	-0.085348	0.66022	-1.3176	3622.2	22.409	-0.11949	78.99	-59.601	74.863	74.322	22.729	-0.010857	-6.6269	0.5644	-2.7372	27.667	-4.3227
123.25	-0.27863	50.817	-6.6465	0.58238	-2.7435	-0.10987	0.10111	-0.083555	0.66022	-1.3176	3621.6	22.406	-0.11975	78.99	-59.55	74.864	74.322	22.729	-0.010857	-6.6269	0.5644	-2.7372	27.667	-4.3227
123.26	-0.27915	50.811	-6.6471	0.58289	-2.7439	-0.11098	0.10526	-0.08167	0.66022	-1.3176	3620.9	22.404	-0.11997	78.989	-59.502	74.864	74.322	22.729	-0.010857	-6.6269	0.5644	-2.7372	27.667	-4.3227
123.26	-0.27958	50.806	-6.6476	0.58343	-2.7443	-0.112	0.10929	-0.079696	0.66022	-1.3176	3620.2	22.401	-0.12015	78.989	-59.457	74.865	74.322	22.729	-0.010857	-6.6269	0.5644	-2.7372	27.667	-4.3227
123.26	-0.27992	50.8	-6.6482	0.58399	-2.7447	-0.11291	0.11317	-0.077635	0.66022	-1.3176	3619.6	22.398	-0.1203	78.989	-59.414	74.865	74.322	22.729	-0.010857	-6.6269	0.5644	-2.7372	27.667	-4.3227
123.26	-0.28018	50.794	-6.6488	0.58456	-2.7451	-0.11373	0.11691	-0.075488	0.66022	-1.3176	3618.9	22.396	-0.12041	78.989	-59.374	74.866	74.322	22.729	-0.010857	-6.6269	0.5644	-2.7372	27.667	-4.3227
123.26	-0.28034	50.788	-6.6493	0.58515	-2.7454	-0.11445	0.12051	-0.073259	0.66022	-1.3176	3618.3	22.393	-0.12048	78.988	-59.337	74.866	74.322	22.729	-0.010857	-6.6269	0.5644	-2.7372	27.667	-4.3227
123.27	-0.2804	50.782	-6.6499	0.58577	-2.7458	-0.11507	0.12395	-0.070949	0.66022	-1.3176	3617.6	22.39	-0.12051	78.988	-59.302	74.867	74.322	22.729	-0.010857	-6.6269	0.5644	-2.7372	27.667	-4.3227
123.27	-0.28037	50.777	-6.6505	0.58639	-2.7461	-0.11559	0.12724	-0.068561	0.66022	-1.3176	3616.9	22.388	-0.12049	78.988	-59.27	74.867	74.322	22.729	-0.010857	-6.6269	0.5644	-2.7372	27.667	-4.3227
123.27	-0.28022	50.771	-6.6511	0.58704	-2.7465	-0.11601	0.13037	-0.066098	0.66022	-1.3176	3616.3	22.385	-0.12043	78.988	-59.241	74.868	74.322	22.729	-0.010857	-6.6269	0.5644	-2.7372	27.667	-4.3227
123.27	-0.27997	50.765	-6.6516	0.5877	-2.7468	-0.11633	0.13333	-0.063562	0.66022	-1.3176	3615.6	22.383	-0.12033	78.987	-59.214	74.868	74.322	22.729	-0.010857	-6.6269	0.5644	-2.7372	27.667	-4.3227
123.27	-0.27961	50.76	-6.6522	0.58837	-2.7471	-0.11655	0.13613	-0.060957	0.66022	-1.3176	3615.0	22.38	-0.12017	78.987	-59.19	74.869	74.322	22.729	-0.010857	-6.6269	0.5644	-2.7372	27.667	-4.3227
123.27	-0.27913	50.754	-6.6528	0.58906	-2.7474	-0.11666	0.13876	-0.058284	0.66022	-1.3176	3614.3	22.378	-0.11997	78.987	-59.169	74.869	74.322	22.729	-0.010857	-6.6269	0.5644	-2.7372	27.667	-4.3227
123.28	-0.27854	50.749	-6.6534	0.58976	-2.7477	-0.11667	0.14121	-0.055547	0.66022	-1.3176	3613.6	22.375	-0.11971	78.987	-59.151	74.87	74.322	22.729	-0.010857	-6.6269	0.5644	-2.7372	27.667	-4.3227
123.28	-0.27783	50.743	-6.654	0.59047	-2.748	-0.11659	0.14349	-0.052748	0.66022	-1.3176	3613.0	22.373	-0.11941	78.987	-59.135	74.87	74.322	22.729	-0.010857	-6.6269	0.5644	-2.7372	27.667	-4.3227
123.28	-0.277	50.738	-6.6546	0.59119	-2.7482	-0.11639	0.14558	-0.049891	0.66022	-1.3176	3612.3	22.37	-0.11905	78.986	-59.122	74.871	74.322	22.729	-0.010857	-6.6269	0.5644	-2.7372	27.667	-4.3227
123.28	-0.27604	50.733	-6.6551	0.59193	-2.7485	-0.1161	0.14749	-0.046979	0.66022	-1.3176	3611.7	22.368	-0.11864	78.986	-59.112	74.871	74.322	22.729	-0.010857	-6.6269	0.5644	-2.7372	27.667	-4.3227
123.28	-0.27496	50.728	-6.6557	0.59267	-2.7487	-0.11571	0.14922	-0.044015	0.66022	-1.3176	3611.0	22.366	-0.11817	78.986	-59.105	74.872	74.322	22.729	-0.010857	-6.6269	0.5644	-2.7372	27.667	-4.3227
123.29	-0.27375	50.723	-6.6563	0.59342	-2.7489	-0.11521	0.15075	-0.041002	0.66022	-1.3176	3610.3	22.364	-0.11766	78.986	-59.1	74.873	74.322	22.729	-0.010857	-6.6269	0.5644	-2.7372	27.667	-4.3227
123.29	-0.27242	50.718	-6.6569	0.59417	-2.7491	-0.11461	0.1521	-0.037943	0.66022	-1.3176	3609.7	22.361	-0.11708	78.985	-59.098	74.873	74.322	22.729	-0.010857	-6.6269	0.5644	-2.7372	27.667	-4.3227
123.29	-0.27096	50.713	-6.6574	0.59494	-2.7493	-0.11391	0.15325	-0.034843	0.66022	-1.3176	3609.0	22.359	-0.11645	78.985	-59.099	74.874	74.322	22.729	-0.010857	-6.6269	0.5644	-2.7372	27.667	-4.3227
123.29	-0.26937	50.709	-6.658	0.59571	-2.7495	-0.11311	0.1542	-0.031703	0.66022	-1.3176	3608.4	22.357	-0.11577	78.985	-59.103	74.874	74.322	22.729	-0.010857	-6.6269	0.5644	-2.7372	27.667	-4.3227
123.29	-0.26765	50.704	-6.6586	0.59648	-2.7496	-0.11221	0.15496	-0.028529	0.66022	-1.3176	3607.7	22.355	-0.11503	78.985	-59.109	74.875	74.322	22.729	-0.010857	-6.6269	0.5644	-2.7372	27.667	-4.3227
123.29	-0.2658	50.7	-6.6591	0.59726	-2.7497	-0.11121	0.15551	-0.025323	0.66022	-1.3176	3607.0	22.353	-0.11424	78.985	-59.118	74.875	74.322	22.729	-0.010857	-6.6269	0.5644	-2.7372	27.667	-4.3227
123.29	-0.26383	50.696	-6.6597	0.59803	-2.7499	-0.11011	0.15587	-0.022089	0.66022	-1.3176	3606.4	22.351	-0.11339	78.984	-59.129	74.876	74.322	22.729	-0.010857	-6.6269	0.5644	-2.7372	27.667	-4.3227
123.3	-0.26172	50.692	-6.6602	0.59881	-2.75	-0.10891	0.15602	-0.018831	0.66022	-1.3176	3605.7	22.35	-0.11249	78.984	-59.143	74.876	74.322	22.729	-0.010857	-6.6269	0.5644	-2.7372	27.667	-4.3227
123.3	-0.25949	50.688	-6.6608	0.59959	-2.75	-0.10762	0.15597	-0.015552	0.66022	-1.3176	3605.1	22.348	-0.11153	78.984	-59.16	74.877	74.322	22.729	-0.010857	-6.6269	0.5644	-2.7372	27.667	-4.3227
123.3	-0.25713	50.684	-6.6613	0.60037	-2.7501	-0.10623	0.15572	-0.012257	0.66022	-1.3176	3604.4	22.346	-0.11051	78.984	-59.18	74.877	74.322	22.729	-0.010857	-6.6269	0.5644	-2.7372	27.667	-4.3227
123.3	-0.25465	50.681	-6.6618	0.60115	-2.7502	-0.10475	0.15526	-0.0089484	0.66022	-1.3176	3603.8	22.345	-0.10945	78.984	-59.202	74.878	74.322	22.729	-0.010857	-6.6269	0.5644	-2.7372	27.667	-4.3227
123.3	-0.25205	50.678	-6.6624	0.60193	-2.7502	-0.10317	0.1546	-0.0056313	0.66022	-1.3176	3603.1	22.343	-0.10833	78.984	-59.227	74.879	74.322	22.729	-0.010857	-6.6269	0.5644	-2.7372	27.667	-4.3227
123.3	-0.24932	50.674	-6.6629	0.6027	-2.7502	-0.1015	0.15373	-0.0023092	0.66022	-1.3176	3602.4	22.342	-0.10716	78.983	-59.255	74.879	74.322	22.729	-0.010857	-6.6269	0.5644	-2.7372	27.667	-4.3227
123.3	-0.24648	50.672	-6.6634	0.60346	-2.7502	-0.099739	0.15267	0.0010139	0.66022	-1.3176	3601.8	22.34	-0.10594	78.983	-59.285	74.88	74.322	22.729	-0.010857	-6.6269	0.5644	-2.7372	27.667	-4.3227
123.3	-0.24352	50.669	-6.6639	0.60422	-2.7502	-0.09789	0.15139	0.004334	0.66022	-1.3176	3601.1	22.339	-0.10467	78.983	-59.317	74.88	74.322	22.729	-0.010857	-6.6269	0.5644	-2.7372	27.667	-4.3227
123.3	-0.24045	50.666	-6.6644	0.60498	-2.7502	-0.095953	0.14992	0.007647	0.66022	-1.3176	3600.5	22.338	-0.10335	78.983	-59.352	74.881	74.322	22.729	-0.010857	-6.6269	0.5644	-2.7372	27.667	-4.3227
123.3	-0.23727	50.664	-6.6648	0.60572	-2.7501	-0.09393	0.14824	0.010949	0.66022	-1.3176	3599.8	22.337	-0.10198	78.983	-59.39	74.882	74.322	22.729	-0.010857	-6.6269	0.5644	-2.7372	27.667	-4.3227
123.3	-0.23399	50.662	-6.6653	0.60646	-2.7501	-0.091824	0.14637	0.014236	0.66022	-1.3176	3599.1	22.336	-0.10057	78.983	-59.431	74.882	74.322	22.729	-0.010857	-6.6269	0.5644	-2.7372	27.667	-4.3227
123.31	-0.2306	50.66	-6.6657	0.60718	-2.75	-0.089636	0.14429	0.017503	0.66022	-1.3176	3598.5	22.335	-0.099113	78.983	-59.473	74.883	74.322	22.729	-0.010857	-6.6269	0.5644	-2.7372	27.667	-4.3227
123.31	-0.22712	50.659	-6.6662	0.6079	-2.7499	-0.087367	0.14202	0.020747	0.66022	-1.3176	3597.8	22.335	-0.097616	78.982	-59.519	74.883	74.322	22.729	-0.010857	-6.6269	0.5644	-2.7372	27.667	-4.3227
123.31	-0.22354	50.657	-6.6666	0.6086	-2.7498	-0.085022	0.13956	0.023963	0.66022	-1.3176	3597.2	22.334	-0.096078	78.982	-59.567	74.884	74.322	22.729	-0.010857	-6.6269	0.5644	-2.7372	27.667	-4.3227
123.31	-0.21987	50.656	-6.667	0.6093	-2.7497	-0.082601	0.13691	0.027148	0.66022	-1.3176	3596.5	22.334	-0.094502	78.982	-59.617	74.885	74.322	22.729	-0.010857	-6.6269	0.5644	-2.7372	27.667	-4.3227
123.31	-0.21612	50.655	-6.6674	0.60997	-2.7495	-0.080107	0.13407	0.030297	0.66022	-1.3176	3595.8	22.333	-0.09289	78.982	-59.67	74.885	74.322	22.729	-0.010857	-6.6269	0.5644	-2.7372	27.667	-4.3227
123.31	-0.21229	50.654	-6.6678	0.61064	-2.7494	-0.077543	0.13104	0.033406	0.66022	-1.3176	3595.2	22.333	-0.091243	78.982	-59.725	74.886	74.322	22.729	-0.010857	-6.6269	0.5644	-2.7372	27.667	-4.3227
123.31	-0.20838	50.654	-6.6682	0.61128	-2.7492	-0.074911	0.12783	0.036471	0.66022	-1.3176	3594.5	22.333	-0.089565	78.982	-59.782	74.887	74.322	22.729	-0.010857	-6.6269	0.5644	-2.7372	27.667	-4.3227
123.31	-0.20441	50.654	-6.6686	0.61191	-2.749	-0.072213	0.12444	0.039487	0.66022	-1.3176	3593.9	22.333	-0.087858	78.982	-59.842	74.887	74.322	22.729	-0.010857	-6.6269	0.5644	-2.7372	27.667	-4.3227
123.31	-0.20038	50.654	-6.6689	0.61253	-2.7488	-0.069454	0.12088	0.042452	0.66022	-1.3176	3593.2	22.333	-0.086124	78.982	-59.904	74.888	74.322	22.729	-0.010857	-6.6269	0.5644	-2.7372	27.667	-4.3227
123.31	-0.19628	50.654	-6.6693	0.61312	-2.7486	-0.066635	0.11715	0.045361	0.66022	-1.3176	3592.5	22.333	-0.084365	78.982	-59.969	74.889	74.322	22.729	-0.010857	-6.6269	0.5644	-2.7372	27.667	-4.3227
123.31	-0.19214	50.655	-6.6696	0.6137	-2.7483	-0.06376	0.11326	0.04821	0.66022	-1.3176	3591.9	22.333	-0.082584	78.981	-60.036	74.889	74.322	22.729	-0.010857	-6.6269	0.5644	-2.7372	27.667	-4.3227
123.31	-0.18795	50.655	-6.6699	0.61426	-2.7481	-0.060831	0.1092	0.050994	0.66022	-1.3176	3591.2	22.334	-0.080784	78.981	-60.105	74.89	74.322	22.729	-0.010857	-6.6269	0.5644	-2.7372	27.667	-4.3227
123.3	-0.18373	50.656	-6.6702	0.61479	-2.7478	-0.057853	0.10499	0.053711	0.66022	-1.3176	3590.6	22.334	-0.078967	78.981	-60.176	74.891	74.322	22.729	-0.010857	-6.6269	0.5644	-2.7372	27.667	-4.3227
123.3	-0.17947	50.658	-6.6705	0.61531	-2.7475	-0.054827	0.10064	0.056357	0.66022	-1.3176	3589.9	22.335	-0.077137	78.981	-60.25	74.891	74.322	22.729	-0.010857	-6.6269	0.5644	-2.7372	27.667	-4.3227
123.3	-0.17518	50.659	-6.6708	0.6158	-2.7473	-0.051758	0.096133	0.058927	0.66022	-1.3176	3589.2	22.335	-0.075295	78.981	-60.325	74.892	74.322	22.729	-0.010857	-6.6269	0.5644	-2.7372	27.667	-4.3227
123.3	-0.17088	50.661	-6.671	0.61627	-2.747	-0.048649	0.091492	0.061418	0.66022	-1.3176	3588.6	22.336	-0.073446	78.981	-60.403	74.893	74.322	22.729	-0.010857	-6.6269	0.5644	-2.7372	27.667	-4.3227
123.3	-0.16656	50.663	-6.6713	0.61671	-2.7466	-0.045504	0.086719	0.063827	0.66022	-1.3176	3587.9	22.337	-0.071591	78.981	-60.483	74.893	74.322	22.729	-0.010857	-6.6269	0.5644	-2.7372	27.667	-4.3227
123.3	-0.16224	50.665	-6.6715	0.61713	-2.7463	-0.042326	0.08182	0.06615	0.66022	-1.3176	3587.2	22.338	-0.069734	78.981	-60.565	74.894	74.322	22.729	-0.010857	-6.6269	0.5644	-2.7372	27.667	-4.3227
123.3	-0.15792	50.667	-6.6717	0.61753	-2.746	-0.039118	0.076803	0.068384	0.66022	-1.3176	3586.6	22.339	-0.067878	78.981	-60.649	74.895	74.322	22.729	-0.010857	-6.6269	0.5644	-2.7372	27.667	-4.3227
123.3	-0.15361	50.67	-6.6719	0.6179	-2.7456	-0.035885	0.071673	0.070525	0.66022	-1.3176	3585.9	22.34	-0.066025	78.981	-60.735	74.895	74.322	22.729	-0.010857	-6.6269	0.5644	-2.7372	27.667	-4.3227
123.3	-0.14932	50.673	-6.672	0.61825	-2.7453	-0.032631	0.066439	0.07257	0.66022	-1.3176	3585.3	22.342	-0.064179	78.981	-60.823	74.896	74.322	22.729	-0.010857	-6.6269	0.5644	-2.7372	27.667	-4.3227
123.3	-0.14504	50.676	-6.6722	0.61857	-2.7449	-0.029358	0.061106	0.074517	0.66022	-1.3176	3584.6	22.343	-0.062342	78.981	-60.914	74.897	74.322	22.729	-0.010857	-6.6269	0.5644	-2.7372	27.667	-4.3227
123.29	-0.1408	50.679	-6.6723	0.61886	-2.7445	-0.026072	0.055684	0.076362	0.66022	-1.3176	3583.9	22.345	-0.060518	78.981	-61.006	74.898	74.322	22.729	-0.010857	-6.6269	0.5644	-2.7372	27.667	-4.3227
123.29	-0.13659	50.683	-6.6724	0.61912	-2.7441	-0.022776	0.050178	0.078103	0.66022	-1.3176	3583.3	22.346	-0.058709	78.981	-61.099	74.898	74.322	22.729	-0.010857	-6.6269	0.5644	-2.7372	27.667	-4.3227
123.29	-0.13243	50.686	-6.6726	0.61936	-2.7438	-0.019474	0.044598	0.079736	0.66022	-1.3176	3582.6	22.348	-0.056918	78.981	-61.195	74.899	74.322	22.729	-0.010857	-6.6269	0.5644	-2.7372	27.667	-4.3227
123.29	-0.12831	50.69	-6.6726	0.61957	-2.7434	-0.016105	0.039037	0.081251	0.66022	-1.3176	3582.0	22.35	-0.055149	78.981	-61.293	74.9	74.322	22.729	-0.010857	-6.6269	0.5644	-2.7372	27.667	-4.3227
123.29	-0.12425	50.694	-6.6727	0.61975	-2.7429	-0.012302	0.033989	0.082603	0.66022	-1.3176	3581.3	22.352	-0.053404	78.981	-61.392	74.9	74.322	22.729	-0.010857	-6.6269	0.5644	-2.7372	27.667	-4.3227
123.29	-0.12025	50.699	-6.6728	0.61991	-2.7425	-0.0084994	0.028881	0.083855	0.66022	-1.3176	3580.6	22.354	-0.051685	78.981	-61.493	74.901	74.322	22.729	-0.010857	-6.6269	0.5644	-2.7372	27.667	-4.3227
123.28	-0.11632	50.703	-6.6728	0.62004	-2.7421	-0.0047008	0.023719	0.085005	0.66022	-1.3176	3580.0	22.356	-0.049994	78.981	-61.595	74.902	74.322	22.729	-0.010857	-6.6269	0.5644	-2.7372	27.667	-4.3227
123.28	-0.11246	50.708	-6.6728	0.62014	-2.7417	-0.00091045	0.018509	0.086052	0.66022	-1.3176	3579.3	22.358	-0.048336	78.981	-61.7	74.903	74.322	22.729	-0.010857	-6.6269	0.5644	-2.7372	27.667	-4.3227
123.28	-0.10868	50.713	-6.6728	0.62022	-2.7412	0.0028677	0.013258	0.086992	0.66022	-1.3176	3578.6	22.36	-0.046712	78.981	-61.806	74.903	74.322	22.729	-0.010857	-6.6269	0.5644	-2.7372	27.667	-4.3227
123.28	-0.10499	50.718	-6.6728	0.62028	-2.7408	0.0066294	0.0079728	0.087826	0.66022	-1.3176	3578.0	22.363	-0.045124	78.981	-61.913	74.904	74.322	22.729	-0.010857	-6.6269	0.5644	-2.7372	27.667	-4.3227
123.28	-0.10138	50.723	-6.6727	0.6203	-2.7404	0.010371	0.0026597	0.088551	0.66022	-1.3176	3577.3	22.365	-0.043577	78.981	-62.022	74.905	74.322	22.729	-0.010857	-6.6269	0.5644	-2.7372	27.667	-4.3227
123.27	-0.097882	50.728	-6.6727	0.6203	-2.7399	0.014087	-0.0026743	0.089165	0.66022	-1.3176	3576.6	22.368	-0.042071	78.981	-62.132	74.906	74.322	22.729	-0.010857	-6.6269	0.5644	-2.7372	27.667	-4.3227
123.27	-0.094484	50.734	-6.6726	0.62028	-2.7395	0.017775	-0.008022	0.089669	0.66022	-1.3176	3576.0	22.37	-0.040611	78.981	-62.244	74.906	74.322	22.729	-0.010857	-6.6269	0.5644	-2.7372	27.667	-4.3227
123.27	-0.091196	50.74	-6.6725	0.62022	-2.739	0.021429	-0.013377	0.090061	0.66022	-1.3176	3575.3	22.373	-0.039197	78.981	-62.357	74.907	74.322	22.729	-0.010857	-6.6269	0.5644	-2.7372	27.667	-4.3227
123.27	-0.088023	50.745	-6.6724	0.62014	-2.7386	0.025047	-0.018731	0.090339	0.66022	-1.3176	3574.7	22.376	-0.037834	78.981	-62.472	74.908	74.322	22.729	-0.010857	-6.6269	0.5644	-2.7372	27.667	-4.3227
123.26	-0.084972	50.751	-6.6723	0.62004	-2.7381	0.028622	-0.024078	0.090504	0.66022	-1.3176	3574.0	22.378	-0.036522	78.981	-62.587	74.909	74.322	22.729	-0.010857	-6.6269	0.5644	-2.7372	27.667	-4.3227
123.26	-0.082047	50.757	-6.6721	0.6199	-2.7377	0.032152	-0.02941	0.090553	0.66022	-1.3176	3573.3	22.381	-0.035265	78.981	-62.704	74.909	74.322	22.729	-0.010857	-6.6269	0.5644	-2.7372	27.667	-4.3227
123.26	-0.079255	50.764	-6.6719	0.61974	-2.7372	0.035631	-0.03472	0.090487	0.66022	-1.3176	3572.7	22.384	-0.034065	78.981	-62.822	74.91	74.322	22.729	-0.010857	-6.6269	0.5644	-2.7372	27.667	-4.3227
123.26	-0.0766	50.77	-6.6717	0.61956	-2.7368	0.039056	-0.04	0.090306	0.66022	-1.3176	3572.0	22.387	-0.032924	78.981	-62.941	74.911	74.322	22.729	-0.010857	-6.6269	0.5644	-2.7372	27.667	-4.3227
123.25	-0.074087	50.776	-6.6715	0.61934	-2.7363	0.042422	-0.045244	0.090008	0.66022	-1.3176	3571.3	22.39	-0.031843	78.981	-63.061	74.912	74.322	22.729	-0.010857	-6.6269	0.5644	-2.7372	27.667	-4.3227
123.25	-0.07172	50.783	-6.6713	0.6191	-2.7359	0.045725	-0.050444	0.089595	0.66022	-1.3176	3570.7	22.393	-0.030826	78.981	-63.182	74.912	74.322	22.729	-0.010857	-6.6269	0.5644	-2.7372	27.667	-4.3227
123.25	-0.069505	50.79	-6.6711	0.61884	-2.7354	0.048961	-0.055593	0.089065	0.66022	-1.3176	3570.0	22.396	-0.029874	78.981	-63.304	74.913	74.322	22.729	-0.010857	-6.6269	0.5644	-2.7372	27.667	-4.3227
123.25	-0.067445	50.796	-6.6708	0.61855	-2.735	0.052126	-0.060684	0.088419	0.66022	-1.3176	3569.3	22.399	-0.028989	78.981	-63.427	74.914	74.322	22.729	-0.010857	-6.6269	0.5644	-2.7372	27.667	-4.3227
123.24	-0.065545	50.803	-6.6706	0.61823	-2.7345	0.055214	-0.065708	0.087657	0.66022	-1.3176	3568.7	22.402	-0.028172	78.981	-63.551	74.915	74.322	22.729	-0.010857	-6.6269	0.5644	-2.7372	27.667	-4.3227
123.24	-0.063807	50.81	-6.6703	0.61789	-2.7341	0.058223	-0.07066	0.08678	0.66022	-1.3176	3568.0	22.405	-0.027425	78.981	-63.675	74.915	74.322	22.729	-0.010857	-6.6269	0.5644	-2.7372	27.667	-4.3227
123.24	-0.062236	50.817	-6.67	0.61752	-2.7337	0.061148	-0.075531	0.085789	0.66022	-1.3176	3567.3	22.409	-0.02675	78.981	-63.8	74.916	74.322	22.729	-0.010857	-6.6269	0.5644	-2.7372	27.667	-4.3227
123.24	-0.060835	50.823	-6.6697	0.61713	-2.7332	0.063985	-0.080315	0.084683	0.66022	-1.3176	3566.7	22.412	-0.026148	78.981	-63.925	74.917	74.322	22.729	-0.010857	-6.6269	0.5644	-2.7372	27.667	-4.3227
123.23	-0.059606	50.83	-6.6693	0.61672	-2.7328	0.06673	-0.085004	0.083465	0.66022	-1.3176	3566.0	22.415	-0.025619	78.981	-64.05	74.918	74.322	22.729	-0.010857	-6.6269	0.5644	-2.7372	27.667	-4.3227
123.23	-0.058552	50.837	-6.669	0.61629	-2.7324	0.069379	-0.089593	0.082134	0.66022	-1.3176	3565.4	22.418	-0.025166	78.981	-64.176	74.918	74.322	22.729	-0.010857	-6.6269	0.5644	-2.7372	27.667	-4.3227
123.23	-0.057675	50.844	-6.6686	0.61583	-2.732	0.071928	-0.094073	0.080693	0.66022	-1.3176	3564.7	22.421	-0.02479	78.981	-64.302	74.919	74.322	22.729	-0.010857	-6.6269	0.5644	-2.7372	27.667	-4.3227
123.22	-0.056978	50.851	-6.6683	0.61534	-2.7316	0.074374	-0.098439	0.079143	0.66022	-1.3176	3564.0	22.425	-0.02449	78.981	-64.428	74.92	74.322	22.729	-0.010857	-6.6269	0.5644	-2.7372	27.667	-4.3227
123.22	-0.056461	50.858	-6.6679	0.61484	-2.7312	0.076713	-0.10268	0.077485	0.66022	-1.3176	3563.4	22.428	-0.024268	78.981	-64.553	74.921	74.322	22.729	-0.010857	-6.6269	0.5644	-2.7372	27.667	-4.3227
123.22	-0.056126	50.865	-6.6675	0.61432	-2.7308	0.078941	-0.1068	0.075721	0.66022	-1.3176	3562.7	22.431	-0.024124	78.981	-64.679	74.921	74.322	22.729	-0.010857	-6.6269	0.5644	-2.7372	27.667	-4.3227
123.22	-0.055973	50.871	-6.6671	0.61377	-2.7304	0.081054	-0.11078	0.073852	0.66022	-1.3176	3562.0	22.434	-0.024058	78.981	-64.804	74.922	74.322	22.729	-0.010857	-6.6269	0.5644	-2.7372	27.667	-4.3227
123.21	-0.056004	50.878	-6.6667	0.61321	-2.7301	0.08305	-0.11463	0.071882	0.66022	-1.3176	3561.4	22.437	-0.024071	78.981	-64.928	74.923	74.322	22.729	-0.010857	-6.6269	0.5644	-2.7372	27.667	-4.3227
123.21	-0.056219	50.885	-6.6663	0.61263	-2.7297	0.084925	-0.11832	0.069811	0.66022	-1.3176	3560.7	22.44	-0.024164	78.981	-65.051	74.924	74.322	22.729	-0.010857	-6.6269	0.5644	-2.7372	27.667	-4.3227
123.21	-0.056617	50.891	-6.6659	0.61203	-2.7294	0.086677	-0.12187	0.067643	0.66022	-1.3176	3560.0	22.443	-0.024335	78.981	-65.172	74.924	74.322	22.729	-0.010857	-6.6269	0.5644	-2.7372	27.667	-4.3227
123.2	-0.057197	50.898	-6.6654	0.61141	-2.7291	0.088301	-0.12525	0.06538	0.66022	-1.3176	3559.4	22.446	-0.024584	78.981	-65.292	74.925	74.322	22.729	-0.010857	-6.6269	0.5644	-2.7372	27.667	-4.3227
123.2	-0.05796	50.904	-6.665	0.61078	-2.7287	0.089795	-0.12848	0.063024	0.66022	-1.3176	3558.7	22.449	-0.024912	78.981	-65.41	74.926	74.322	22.729	-0.010857	-6.6269	0.5644	-2.7372	27.667	-4.3227
123.2	-0.058903	50.911	-6.6645	0.61012	-2.7284	0.091157	-0.13154	0.060578	0.66022	-1.3176	3558.0	22.452	-0.025318	78.981	-65.525	74.926	74.322	22.729	-0.010857	-6.6269	0.5644	-2.7372	27.667	-4.3227
123.2	-0.060026	50.917	-6.6641	0.60946	-2.7281	0.092384	-0.13442	0.058045	0.66022	-1.3176	3557.4	22.455	-0.0258	78.981	-65.636	74.927	74.322	22.729	-0.010857	-6.6269	0.5644	-2.7372	27.667	-4.3227
123.19	-0.061326	50.923	-6.6636	0.60878	-2.7278	0.093474	-0.13713	0.055428	0.66022	-1.3176	3556.7	22.458	-0.026359	78.981	-65.743	74.928	74.322	22.729	-0.010857	-6.6269	0.5644	-2.7372	27.667	-4.3227
123.19	-0.062801	50.929	-6.6631	0.60809	-2.7276	0.094424	-0.13965	0.052731	0.66022	-1.3176	3556.0	22.461	-0.026993	78.98	-65.846	74.929	74.322	22.729	-0.010857	-6.6269	0.5644	-2.7372	27.667	-4.3227
123.19	-0.064448	50.934	-6.6627	0.60738	-2.7273	0.095233	-0.14199	0.049956	0.66022	-1.3176	3555.4	22.463	-0.027701	78.98	-65.942	74.929	74.322	22.729	-0.010857	-6.6269	0.5644	-2.7372	27.667	-4.3227
123.19	-0.066264	50.94	-6.6622	0.60667	-2.7271	0.095899	-0.14414	0.047107	0.66022	-1.3176	3554.7	22.466	-0.028481	78.98	-66.03	74.93	74.322	22.729	-0.010857	-6.6269	0.5644	-2.7372	27.667	-4.3227
123.18	-0.068247	50.945	-6.6617	0.60594	-2.7268	0.096419	-0.1461	0.044187	0.66022	-1.3176	3554.0	22.469	-0.029333	78.98	-66.11	74.931	74.322	22.729	-0.010857	-6.6269	0.5644	-2.7372	27.667	-4.3227
123.18	-0.070391	50.951	-6.6612	0.60521	-2.7266	0.096793	-0.14786	0.041201	0.66022	-1.3176	3553.4	22.471	-0.030255	78.98	-66.179	74.931	74.322	22.729	-0.010857	-6.6269	0.5644	-2.7372	27.667	-4.3227
123.18	-0.072695	50.956	-6.6607	0.60447	-2.7264	0.097019	-0.14942	0.038152	0.66022	-1.3176	3552.7	22.473	-0.031245	78.98	-66.235	74.932	74.322	22.729	-0.010857	-6.6269	0.5644	-2.7372	27.667	-4.3227
123.18	-0.075152	50.961	-6.6602	0.60371	-2.7263	0.097097	-0.15078	0.035044	0.66022	-1.3176	3552.0	22.476	-0.032302	78.98	-66.277	74.933	74.322	22.729	-0.010857	-6.6269	0.5644	-2.7372	27.667	-4.3227
123.18	-0.077759	50.965	-6.6598	0.60296	-2.7261	0.097025	-0.15194	0.031881	0.66022	-1.3176	3551.4	22.478	-0.033422	78.98	-66.303	74.933	74.322	22.729	-0.010857	-6.6269	0.5644	-2.7372	27.667	-4.3227
123.17	-0.080511	50.97	-6.6593	0.6022	-2.7259	0.096804	-0.15289	0.028667	0.66022	-1.3176	3550.7	22.48	-0.034605	78.98	-66.311	74.934	74.322	22.729	-0.010857	-6.6269	0.5644	-2.7372	27.667	-4.3227
123.17	-0.083402	50.974	-6.6588	0.60143	-2.7258	0.096431	-0.15363	0.025406	0.66022	-1.3176	3550.0	22.482	-0.035848	78.98	-66.303	74.935	74.322	22.729	-0.010857	-6.6269	0.5644	-2.7372	27.667	-4.3227
123.17	-0.086428	50.978	-6.6583	0.60066	-2.7257	0.095908	-0.15415	0.022103	0.66022	-1.3176	3549.4	22.484	-0.037148	78.98	-66.277	74.935	74.322	22.729	-0.010857	-6.6269	0.5644	-2.7372	27.667	-4.3227
123.17	-0.089582	50.981	-6.6578	0.59989	-2.7256	0.095235	-0.15447	0.018761	0.66022	-1.3176	3548.7	22.486	-0.038504	78.98	-66.235	74.936	74.322	22.729	-0.010857	-6.6269	0.5644	-2.7372	27.667	-4.3227
123.17	-0.092858	50.985	-6.6574	0.59912	-2.7255	0.094411	-0.15458	0.015387	0.66022	-1.3176	3548.0	22.487	-0.039912	78.979	-66.179	74.937	74.322	22.729	-0.010857	-6.6269	0.5644	-2.7372	27.667	-4.3227
123.16	-0.09625	50.988	-6.6569	0.59834	-2.7254	0.093438	-0.15447	0.011983	0.66022	-1.3176	3547.4	22.489	-0.04137	78.979	-66.11	74.937	74.322	22.729	-0.010857	-6.6269	0.5644	-2.7372	27.667	-4.3227
123.16	-0.099752	50.991	-6.6564	0.59757	-2.7254	0.092316	-0.15415	0.008555	0.66022	-1.3176	3546.7	22.49	-0.042876	78.979	-66.03	74.938	74.322	22.729	-0.010857	-6.6269	0.5644	-2.7372	27.667	-4.3227
123.16	-0.10336	50.994	-6.656	0.5968	-2.7253	0.091046	-0.15362	0.0051073	0.66022	-1.3176	3546.0	22.492	-0.044425	78.979	-65.941	74.939	74.322	22.729	-0.010857	-6.6269	0.5644	-2.7372	27.667	-4.3227
123.16	-0.10706	50.996	-6.6555	0.59604	-2.7253	0.089629	-0.15288	0.0016446	0.66022	-1.3176	3545.4	22.493	-0.046016	78.979	-65.845	74.939	74.322	22.729	-0.010857	-6.6269	0.5644	-2.7372	27.667	-4.3227
123.16	-0.11085	50.999	-6.6551	0.59527	-2.7253	0.088067	-0.15192	-0.0018283	0.66022	-1.3176	3544.7	22.494	-0.047646	78.979	-65.742	74.94	74.322	22.729	-0.010857	-6.6269	0.5644	-2.7372	27.667	-4.3227
123.16	-0.11472	51.001	-6.6546	0.59452	-2.7253	0.086362	-0.15075	-0.0053066	0.66022	-1.3176	3544.0	22.495	-0.04931	78.979	-65.635	74.94	74.322	22.729	-0.010857	-6.6269	0.5644	-2.7372	27.667	-4.3227
123.16	-0.11867	51.002	-6.6542	0.59377	-2.7254	0.084515	-0.14938	-0.0087854	0.66022	-1.3176	3543.4	22.496	-0.051007	78.979	-65.524	74.941	74.322	22.729	-0.010857	-6.6269	0.5644	-2.7372	27.667	-4.3227
123.16	-0.12268	51.004	-6.6538	0.59302	-2.7254	0.082528	-0.1478	-0.01226	0.66022	-1.3176	3542.7	22.496	-0.052732	78.978	-65.41	74.942	74.322	22.729	-0.010857	-6.6269	0.5644	-2.7372	27.667	-4.3227
123.16	-0.12676	51.005	-6.6534	0.59229	-2.7255	0.080405	-0.14601	-0.015725	0.66022	-1.3176	3542.0	22.497	-0.054483	78.978	-65.293	74.942	74.322	22.729	-0.010857	-6.6269	0.5644	-2.7372	27.667	-4.3227
123.15	-0.13088	51.006	-6.653	0.59156	-2.7256	0.078148	-0.14402	-0.019176	0.66022	-1.3176	3541.4	22.497	-0.056257	78.978	-65.175	74.943	74.322	22.729	-0.010857	-6.6269	0.5644	-2.7372	27.667	-4.3227
123.15	-0.13505	51.006	-6.6526	0.59085	-2.7257	0.075759	-0.14183	-0.022609	0.66022	-1.3176	3540.7	22.498	-0.058049	78.978	-65.055	74.943	74.322	22.729	-0.010857	-6.6269	0.5644	-2.7372	27.667	-4.3227
123.15	-0.13926	51.006	-6.6522	0.59015	-2.7258	0.073241	-0.13944	-0.026017	0.66022	-1.3176	3540.0	22.498	-0.059856	78.978	-64.934	74.944	74.322	22.729	-0.010857	-6.6269	0.5644	-2.7372	27.667	-4.3227
123.15	-0.14349	51.006	-6.6519	0.58945	-2.7259	0.070599	-0.13686	-0.029397	0.66022	-1.3176	3539.4	22.498	-0.061676	78.978	-64.812	74.945	74.322	22.729	-0.010857	-6.6269	0.5644	-2.7372	27.667	-4.3227
123.15	-0.14774	51.006	-6.6515	0.58878	-2.7261	0.067836	-0.13409	-0.032743	0.66022	-1.3176	3538.7	22.498	-0.063504	78.977	-64.69	74.945	74.322	22.729	-0.010857	-6.6269	0.5644	-2.7372	27.667	-4.3227
123.15	-0.15201	51.005	-6.6512	0.58811	-2.7263	0.064954	-0.13113	-0.03605	0.66022	-1.3176	3538.0	22.497	-0.065338	78.977	-64.568	74.946	74.322	22.729	-0.010857	-6.6269	0.5644	-2.7372	27.667	-4.3227
123.15	-0.15628	51.004	-6.6509	0.58747	-2.7265	0.061959	-0.128	-0.039314	0.66022	-1.3176	3537.4	22.497	-0.067173	78.977	-64.445	74.946	74.322	22.729	-0.010857	-6.6269	0.5644	-2.7372	27.667	-4.3227
123.15	-0.16054	51.003	-6.6506	0.58683	-2.7267	0.058854	-0.12468	-0.042531	0.66022	-1.3176	3536.7	22.497	-0.069006	78.977	-64.323	74.947	74.322	22.729	-0.010857	-6.6269	0.5644	-2.7372	27.667	-4.3227
123.15	-0.16479	51.002	-6.6503	0.58622	-2.7269	0.055644	-0.12119	-0.045695	0.66022	-1.3176	3536.0	22.496	-0.070834	78.977	-64.201	74.947	74.322	22.729	-0.010857	-6.6269	0.5644	-2.7372	27.667	-4.3227
123.15	-0.16903	51.0	-6.65	0.58562	-2.7271	0.052334	-0.11754	-0.048801	0.66022	-1.3176	3535.4	22.495	-0.072653	78.977	-64.08	74.948	74.322	22.729	-0.010857	-6.6269	0.5644	-2.7372	27.667	-4.3227
123.15	-0.17323	50.998	-6.6498	0.58504	-2.7274	0.048927	-0.11372	-0.051846	0.66022	-1.3176	3534.7	22.494	-0.074461	78.976	-63.959	74.949	74.322	22.729	-0.010857	-6.6269	0.5644	-2.7372	27.667	-4.3227
123.16	-0.1774	50.996	-6.6495	0.58449	-2.7276	0.045429	-0.10974	-0.054824	0.66022	-1.3176	3534.1	22.493	-0.076253	78.976	-63.839	74.949	74.322	22.729	-0.010857	-6.6269	0.5644	-2.7372	27.667	-4.3227
123.16	-0.18152	50.993	-6.6493	0.58395	-2.7279	0.041846	-0.10562	-0.057731	0.66022	-1.3176	3533.4	22.492	-0.078026	78.976	-63.72	74.95	74.322	22.729	-0.010857	-6.6269	0.5644	-2.7372	27.667	-4.3227
123.16	-0.1856	50.99	-6.6491	0.58343	-2.7282	0.038181	-0.10135	-0.060564	0.66022	-1.3176	3532.7	22.491	-0.079777	78.976	-63.602	74.95	74.322	22.729	-0.010857	-6.6269	0.5644	-2.7372	27.667	-4.3227
123.16	-0.18961	50.987	-6.6489	0.58293	-2.7285	0.034441	-0.096939	-0.063317	0.66022	-1.3176	3532.1	22.489	-0.081503	78.975	-63.485	74.951	74.322	22.729	-0.010857	-6.6269	0.5644	-2.7372	27.667	-4.3227
123.16	-0.19356	50.984	-6.6488	0.58246	-2.7289	0.030631	-0.092398	-0.065987	0.66022	-1.3176	3531.4	22.488	-0.083201	78.975	-63.369	74.951	74.322	22.729	-0.010857	-6.6269	0.5644	-2.7372	27.667	-4.3227
123.16	-0.19744	50.98	-6.6486	0.58201	-2.7292	0.026756	-0.087733	-0.06857	0.66022	-1.3176	3530.7	22.486	-0.084867	78.975	-63.254	74.952	74.322	22.729	-0.010857	-6.6269	0.5644	-2.7372	27.667	-4.3227
123.16	-0.20123	50.976	-6.6485	0.58158	-2.7295	0.022823	-0.082949	-0.071061	0.66022	-1.3176	3530.1	22.485	-0.086499	78.975	-63.14	74.952	74.322	22.729	-0.010857	-6.6269	0.5644	-2.7372	27.667	-4.3227
123.16	-0.20494	50.972	-6.6484	0.58118	-2.7299	0.018837	-0.078053	-0.073457	0.66022	-1.3176	3529.4	22.483	-0.088093	78.975	-63.028	74.953	74.322	22.729	-0.010857	-6.6269	0.5644	-2.7372	27.667	-4.3227
123.16	-0.20855	50.968	-6.6483	0.5808	-2.7303	0.014805	-0.073054	-0.075755	0.66022	-1.3176	3528.7	22.481	-0.089647	78.974	-62.917	74.953	74.322	22.729	-0.010857	-6.6269	0.5644	-2.7372	27.667	-4.3227
123.17	-0.21207	50.963	-6.6482	0.58045	-2.7307	0.010731	-0.067958	-0.077951	0.66022	-1.3176	3528.1	22.479	-0.091158	78.974	-62.808	74.954	74.322	22.729	-0.010857	-6.6269	0.5644	-2.7372	27.667	-4.3227
123.17	-0.21548	50.958	-6.6482	0.58012	-2.7311	0.0066236	-0.062773	-0.080041	0.66022	-1.3176	3527.4	22.477	-0.092623	78.974	-62.699	74.955	74.322	22.729	-0.010857	-6.6269	0.5644	-2.7372	27.667	-4.3227
123.17	-0.21877	50.953	-6.6482	0.57982	-2.7315	0.0024873	-0.057507	-0.082023	0.66022	-1.3176	3526.7	22.474	-0.094039	78.974	-62.593	74.955	74.322	22.729	-0.010857	-6.6269	0.5644	-2.7372	27.667	-4.3227
123.17	-0.22195	50.948	-6.6482	0.57955	-2.7319	-0.0016711	-0.052167	-0.083893	0.66022	-1.3176	3526.1	22.472	-0.095405	78.974	-62.488	74.956	74.322	22.729	-0.010857	-6.6269	0.5644	-2.7372	27.667	-4.3227
123.17	-0.225	50.943	-6.6482	0.5793	-2.7323	-0.0058454	-0.046762	-0.085649	0.66022	-1.3176	3525.4	22.47	-0.096718	78.973	-62.384	74.956	74.322	22.729	-0.010857	-6.6269	0.5644	-2.7372	27.667	-4.3227
123.17	-0.22793	50.937	-6.6482	0.57908	-2.7327	-0.010029	-0.0413	-0.087288	0.66022	-1.3176	3524.7	22.467	-0.097975	78.973	-62.283	74.957	74.322	22.729	-0.010857	-6.6269	0.5644	-2.7372	27.667	-4.3227
123.18	-0.23072	50.932	-6.6483	0.57889	-2.7332	-0.014216	-0.035788	-0.088808	0.66022	-1.3176	3524.1	22.464	-0.099174	78.973	-62.183	74.957	74.322	22.729	-0.010857	-6.6269	0.5644	-2.7372	27.667	-4.3227
123.18	-0.23337	50.926	-6.6484	0.57872	-2.7336	-0.0184	-0.030234	-0.090205	0.66022	-1.3176	3523.4	22.462	-0.10031	78.973	-62.084	74.958	74.322	22.729	-0.010857	-6.6269	0.5644	-2.7372	27.667	-4.3227
123.18	-0.23587	50.92	-6.6485	0.57859	-2.7341	-0.022574	-0.024648	-0.091479	0.66022	-1.3176	3522.8	22.459	-0.10139	78.972	-61.988	74.958	74.322	22.729	-0.010857	-6.6269	0.5644	-2.7372	27.667	-4.3227
123.18	-0.23824	50.913	-6.6486	0.57848	-2.7345	-0.026732	-0.019037	-0.092627	0.66022	-1.3176	3522.1	22.456	-0.10241	78.972	-61.893	74.959	74.322	22.729	-0.010857	-6.6269	0.5644	-2.7372	27.667	-4.3227
123.18	-0.24045	50.907	-6.6487	0.5784	-2.735	-0.030867	-0.01341	-0.093647	0.66022	-1.3176	3521.4	22.453	-0.10336	78.972	-61.8	74.959	74.322	22.729	-0.010857	-6.6269	0.5644	-2.7372	27.667	-4.3227
123.19	-0.2425	50.901	-6.6489	0.57834	-2.7355	-0.034974	-0.0077751	-0.094538	0.66022	-1.3176	3520.8	22.45	-0.10424	78.972	-61.709	74.96	74.322	22.729	-0.010857	-6.6269	0.5644	-2.7372	27.667	-4.3227
123.19	-0.2444	50.894	-6.6491	0.57832	-2.7359	-0.039047	-0.0021402	-0.095298	0.66022	-1.3176	3520.1	22.447	-0.10506	78.971	-61.62	74.96	74.322	22.729	-0.010857	-6.6269	0.5644	-2.7372	27.667	-4.3227
123.19	-0.24614	50.887	-6.6493	0.57832	-2.7364	-0.043078	0.0034859	-0.095927	0.66022	-1.3176	3519.4	22.444	-0.10581	78.971	-61.532	74.961	74.322	22.729	-0.010857	-6.6269	0.5644	-2.7372	27.667	-4.3227
123.19	-0.24771	50.881	-6.6495	0.57835	-2.7369	-0.047062	0.0090951	-0.096423	0.66022	-1.3176	3518.8	22.441	-0.10648	78.971	-61.447	74.961	74.322	22.729	-0.010857	-6.6269	0.5644	-2.7372	27.667	-4.3227
123.2	-0.24912	50.874	-6.6498	0.57841	-2.7374	-0.050992	0.014679	-0.096786	0.66022	-1.3176	3518.1	22.438	-0.10709	78.971	-61.364	74.962	74.322	22.729	-0.010857	-6.6269	0.5644	-2.7372	27.667	-4.3227
123.2	-0.25037	50.867	-6.65	0.5785	-2.7379	-0.054863	0.02023	-0.097015	0.66022	-1.3176	3517.5	22.435	-0.10763	78.97	-61.283	74.962	74.322	22.729	-0.010857	-6.6269	0.5644	-2.7372	27.667	-4.3227
123.2	-0.25144	50.86	-6.6503	0.57861	-2.7384	-0.058669	0.025738	-0.097109	0.66022	-1.3176	3516.8	22.432	-0.10809	78.97	-61.203	74.963	74.322	22.729	-0.010857	-6.6269	0.5644	-2.7372	27.667	-4.3227
123.2	-0.25235	50.853	-6.6506	0.57876	-2.7388	-0.062404	0.031198	-0.09707	0.66022	-1.3176	3516.1	22.429	-0.10848	78.97	-61.126	74.963	74.322	22.729	-0.010857	-6.6269	0.5644	-2.7372	27.667	-4.3227
123.21	-0.25308	50.846	-6.6509	0.57893	-2.7393	-0.066063	0.036599	-0.096896	0.66022	-1.3176	3515.5	22.425	-0.10879	78.97	-61.051	74.964	74.322	22.729	-0.010857	-6.6269	0.5644	-2.7372	27.667	-4.3227
123.21	-0.25365	50.838	-6.6513	0.57912	-2.7398	-0.069639	0.041935	-0.096589	0.66022	-1.3176	3514.8	22.422	-0.10904	78.97	-60.978	74.964	74.322	22.729	-0.010857	-6.6269	0.5644	-2.7372	27.667	-4.3227
123.21	-0.25404	50.831	-6.6516	0.57935	-2.7403	-0.073128	0.047198	-0.096149	0.66022	-1.3176	3514.1	22.419	-0.1092	78.969	-60.907	74.965	74.322	22.729	-0.010857	-6.6269	0.5644	-2.7372	27.667	-4.3227
123.21	-0.25426	50.824	-6.652	0.57959	-2.7408	-0.076524	0.05238	-0.095576	0.66022	-1.3176	3513.5	22.416	-0.1093	78.969	-60.839	74.966	74.322	22.729	-0.010857	-6.6269	0.5644	-2.7372	27.667	-4.3227
123.22	-0.25431	50.817	-6.6524	0.57987	-2.7412	-0.079822	0.057474	-0.094871	0.66022	-1.3176	3512.8	22.412	-0.10932	78.969	-60.772	74.966	74.322	22.729	-0.010857	-6.6269	0.5644	-2.7372	27.667	-4.3227
123.22	-0.25419	50.81	-6.6528	0.58017	-2.7417	-0.083018	0.062472	-0.094036	0.66022	-1.3176	3512.2	22.409	-0.10927	78.969	-60.708	74.967	74.322	22.729	-0.010857	-6.6269	0.5644	-2.7372	27.667	-4.3227
123.22	-0.2539	50.803	-6.6532	0.58049	-2.7422	-0.086106	0.067367	-0.093073	0.66022	-1.3176	3511.5	22.406	-0.10915	78.968	-60.645	74.967	74.322	22.729	-0.010857	-6.6269	0.5644	-2.7372	27.667	-4.3227
123.22	-0.25344	50.796	-6.6537	0.58084	-2.7426	-0.089082	0.072152	-0.091982	0.66022	-1.3176	3510.8	22.403	-0.10895	78.968	-60.586	74.968	74.322	22.729	-0.010857	-6.6269	0.5644	-2.7372	27.667	-4.3227
123.23	-0.25282	50.789	-6.6541	0.58122	-2.7431	-0.09155	0.07734	-0.090808	0.66022	-1.3176	3510.2	22.4	-0.10868	78.968	-60.528	74.968	74.322	22.729	-0.010857	-6.6269	0.5644	-2.7372	27.667	-4.3227
123.23	-0.25203	50.782	-6.6546	0.58162	-2.7436	-0.093796	0.082526	-0.08951	0.66022	-1.3176	3509.5	22.396	-0.10835	78.968	-60.472	74.969	74.322	22.729	-0.010857	-6.6269	0.5644	-2.7372	27.667	-4.3227
123.23	-0.25108	50.775	-6.6551	0.58204	-2.744	-0.095932	0.087545	-0.088076	0.66022	-1.3176	3508.9	22.393	-0.10794	78.967	-60.419	74.969	74.322	22.729	-0.010857	-6.6269	0.5644	-2.7372	27.667	-4.3227
123.23	-0.24997	50.768	-6.6555	0.58249	-2.7444	-0.097956	0.092389	-0.086508	0.66022	-1.3176	3508.2	22.39	-0.10746	78.967	-60.368	74.97	74.322	22.729	-0.010857	-6.6269	0.5644	-2.7372	27.667	-4.3227
123.24	-0.2487	50.761	-6.656	0.58296	-2.7449	-0.099863	0.097051	-0.08481	0.66022	-1.3176	3507.5	22.387	-0.10691	78.967	-60.32	74.97	74.322	22.729	-0.010857	-6.6269	0.5644	-2.7372	27.667	-4.3227
123.24	-0.24727	50.755	-6.6565	0.58346	-2.7453	-0.10165	0.10152	-0.082985	0.66022	-1.3176	3506.9	22.384	-0.1063	78.967	-60.273	74.971	74.322	22.729	-0.010857	-6.6269	0.5644	-2.7372	27.667	-4.3227
123.24	-0.2457	50.748	-6.6571	0.58398	-2.7457	-0.10331	0.1058	-0.081036	0.66022	-1.3176	3506.2	22.381	-0.10562	78.966	-60.229	74.971	74.322	22.729	-0.010857	-6.6269	0.5644	-2.7372	27.667	-4.3227
123.24	-0.24397	50.742	-6.6576	0.58452	-2.7461	-0.10485	0.10988	-0.078968	0.66022	-1.3176	3505.5	22.378	-0.10488	78.966	-60.187	74.972	74.322	22.729	-0.010857	-6.6269	0.5644	-2.7372	27.667	-4.3227
123.24	-0.2421	50.736	-6.6581	0.58508	-2.7465	-0.10626	0.11375	-0.076783	0.66022	-1.3176	3504.9	22.375	-0.10408	78.966	-60.148	74.972	74.322	22.729	-0.010857	-6.6269	0.5644	-2.7372	27.667	-4.3227
123.25	-0.2401	50.73	-6.6586	0.58566	-2.7469	-0.10753	0.11741	-0.074488	0.66022	-1.3176	3504.2	22.373	-0.10322	78.966	-60.111	74.973	74.322	22.729	-0.010857	-6.6269	0.5644	-2.7372	27.667	-4.3227
123.25	-0.23796	50.724	-6.6592	0.58625	-2.7472	-0.10868	0.12086	-0.072084	0.66022	-1.3176	3503.6	22.37	-0.1023	78.965	-60.076	74.973	74.322	22.729	-0.010857	-6.6269	0.5644	-2.7372	27.667	-4.3227
123.25	-0.23569	50.718	-6.6597	0.58686	-2.7476	-0.10968	0.12408	-0.069579	0.66022	-1.3176	3502.9	22.367	-0.10132	78.965	-60.044	74.974	74.322	22.729	-0.010857	-6.6269	0.5644	-2.7372	27.667	-4.3227
123.25	-0.2333	50.713	-6.6603	0.58749	-2.7479	-0.11055	0.12708	-0.066975	0.66022	-1.3176	3502.2	22.365	-0.1003	78.965	-60.014	74.974	74.322	22.729	-0.010857	-6.6269	0.5644	-2.7372	27.667	-4.3227
123.25	-0.23079	50.707	-6.6608	0.58813	-2.7483	-0.11128	0.12986	-0.064278	0.66022	-1.3176	3501.6	22.363	-0.099217	78.965	-59.986	74.975	74.322	22.729	-0.010857	-6.6269	0.5644	-2.7372	27.667	-4.3227
123.26	-0.22817	50.702	-6.6614	0.58879	-2.7486	-0.11187	0.13241	-0.061493	0.66022	-1.3176	3500.9	22.36	-0.09809	78.964	-59.96	74.975	74.322	22.729	-0.010857	-6.6269	0.5644	-2.7372	27.667	-4.3227
123.26	-0.22544	50.697	-6.6619	0.58946	-2.7489	-0.11232	0.13472	-0.058625	0.66022	-1.3176	3500.3	22.358	-0.096917	78.964	-59.937	74.976	74.322	22.729	-0.010857	-6.6269	0.5644	-2.7372	27.667	-4.3227
123.26	-0.22261	50.692	-6.6625	0.59014	-2.7492	-0.11263	0.1368	-0.055679	0.66022	-1.3176	3499.6	22.356	-0.095702	78.964	-59.917	74.976	74.322	22.729	-0.010857	-6.6269	0.5644	-2.7372	27.667	-4.3227
123.26	-0.21969	50.688	-6.6631	0.59083	-2.7494	-0.1128	0.13865	-0.052661	0.66022	-1.3176	3498.9	22.354	-0.094446	78.964	-59.899	74.977	74.322	22.729	-0.010857	-6.6269	0.5644	-2.7372	27.667	-4.3227
123.26	-0.21668	50.683	-6.6636	0.59152	-2.7497	-0.11282	0.14026	-0.049576	0.66022	-1.3176	3498.3	22.352	-0.093152	78.964	-59.883	74.977	74.322	22.729	-0.010857	-6.6269	0.5644	-2.7372	27.667	-4.3227
123.26	-0.21359	50.679	-6.6642	0.59223	-2.7499	-0.11271	0.14163	-0.046431	0.66022	-1.3176	3497.6	22.35	-0.091823	78.963	-59.869	74.978	74.322	22.729	-0.010857	-6.6269	0.5644	-2.7372	27.667	-4.3227
123.26	-0.21042	50.675	-6.6648	0.59294	-2.7501	-0.11245	0.14277	-0.043229	0.66022	-1.3176	3497.0	22.348	-0.090463	78.963	-59.858	74.978	74.322	22.729	-0.010857	-6.6269	0.5644	-2.7372	27.667	-4.3227
123.26	-0.20719	50.672	-6.6653	0.59366	-2.7504	-0.11205	0.14367	-0.039978	0.66022	-1.3176	3496.3	22.347	-0.089073	78.963	-59.849	74.979	74.322	22.729	-0.010857	-6.6269	0.5644	-2.7372	27.667	-4.3227
123.27	-0.20389	50.668	-6.6659	0.59438	-2.7505	-0.11152	0.14433	-0.036683	0.66022	-1.3176	3495.6	22.345	-0.087656	78.963	-59.843	74.979	74.322	22.729	-0.010857	-6.6269	0.5644	-2.7372	27.667	-4.3227
123.27	-0.20054	50.665	-6.6664	0.5951	-2.7507	-0.11084	0.14476	-0.03335	0.66022	-1.3176	3495.0	22.344	-0.086216	78.962	-59.839	74.98	74.322	22.729	-0.010857	-6.6269	0.5644	-2.7372	27.667	-4.3227
123.27	-0.19714	50.662	-6.667	0.59582	-2.7509	-0.11003	0.14496	-0.029985	0.66022	-1.3176	3494.3	22.342	-0.084755	78.962	-59.837	74.98	74.322	22.729	-0.010857	-6.6269	0.5644	-2.7372	27.667	-4.3227
123.27	-0.1937	50.659	-6.6675	0.59655	-2.751	-0.10909	0.14492	-0.026593	0.66022	-1.3176	3493.7	22.341	-0.083276	78.962	-59.838	74.981	74.322	22.729	-0.010857	-6.6269	0.5644	-2.7372	27.667	-4.3227
123.27	-0.19023	50.657	-6.6681	0.59727	-2.7511	-0.10801	0.14466	-0.023181	0.66022	-1.3176	3493.0	22.34	-0.081782	78.962	-59.841	74.981	74.322	22.729	-0.010857	-6.6269	0.5644	-2.7372	27.667	-4.3227
123.27	-0.18672	50.654	-6.6686	0.59799	-2.7513	-0.1068	0.14417	-0.019754	0.66022	-1.3176	3492.3	22.339	-0.080275	78.961	-59.846	74.982	74.322	22.729	-0.010857	-6.6269	0.5644	-2.7372	27.667	-4.3227
123.27	-0.18319	50.652	-6.6692	0.59871	-2.7513	-0.10547	0.14346	-0.016319	0.66022	-1.3176	3491.7	22.338	-0.078759	78.961	-59.854	74.982	74.322	22.729	-0.010857	-6.6269	0.5644	-2.7372	27.667	-4.3227
123.27	-0.17965	50.65	-6.6697	0.59943	-2.7514	-0.10401	0.14253	-0.01288	0.66022	-1.3176	3491.0	22.337	-0.077235	78.961	-59.864	74.983	74.322	22.729	-0.010857	-6.6269	0.5644	-2.7372	27.667	-4.3227
123.27	-0.1761	50.649	-6.6702	0.60014	-2.7515	-0.10243	0.14139	-0.0094441	0.66022	-1.3176	3490.4	22.337	-0.075708	78.961	-59.877	74.983	74.322	22.729	-0.010857	-6.6269	0.5644	-2.7372	27.667	-4.3227
123.27	-0.17254	50.647	-6.6707	0.60084	-2.7515	-0.10073	0.14003	-0.0060166	0.66022	-1.3176	3489.7	22.336	-0.074178	78.96	-59.891	74.984	74.322	22.729	-0.010857	-6.6269	0.5644	-2.7372	27.667	-4.3227
123.27	-0.16898	50.646	-6.6712	0.60154	-2.7515	-0.098917	0.13846	-0.0026032	0.66022	-1.3176	3489.0	22.336	-0.072649	78.96	-59.908	74.984	74.322	22.729	-0.010857	-6.6269	0.5644	-2.7372	27.667	-4.3227
123.27	-0.16543	50.645	-6.6717	0.60223	-2.7515	-0.096992	0.1367	0.00079055	0.66022	-1.3176	3488.4	22.335	-0.071123	78.96	-59.928	74.985	74.322	22.729	-0.010857	-6.6269	0.5644	-2.7372	27.667	-4.3227
123.27	-0.16189	50.644	-6.6722	0.6029	-2.7515	-0.094959	0.13474	0.0041592	0.66022	-1.3176	3487.7	22.335	-0.069603	78.959	-59.95	74.985	74.322	22.729	-0.010857	-6.6269	0.5644	-2.7372	27.667	-4.3227
123.27	-0.15837	50.644	-6.6726	0.60357	-2.7515	-0.092823	0.13258	0.0074974	0.66022	-1.3176	3487.1	22.335	-0.06809	78.959	-59.974	74.986	74.322	22.729	-0.010857	-6.6269	0.5644	-2.7372	27.667	-4.3227
123.27	-0.15488	50.643	-6.6731	0.60423	-2.7514	-0.090587	0.13024	0.0108	0.66022	-1.3176	3486.4	22.335	-0.066588	78.959	-60.0	74.986	74.322	22.729	-0.010857	-6.6269	0.5644	-2.7372	27.667	-4.3227
123.27	-0.15141	50.643	-6.6735	0.60488	-2.7514	-0.088256	0.12772	0.014062	0.66022	-1.3176	3485.7	22.335	-0.065097	78.959	-60.028	74.987	74.322	22.729	-0.010857	-6.6269	0.5644	-2.7372	27.667	-4.3227
123.27	-0.14798	50.643	-6.674	0.60551	-2.7513	-0.085835	0.12503	0.017277	0.66022	-1.3176	3485.1	22.335	-0.063621	78.958	-60.059	74.987	74.322	22.729	-0.010857	-6.6269	0.5644	-2.7372	27.667	-4.3227
123.27	-0.14458	50.644	-6.6744	0.60613	-2.7512	-0.083326	0.12217	0.020442	0.66022	-1.3176	3484.4	22.335	-0.06216	78.958	-60.092	74.988	74.322	22.729	-0.010857	-6.6269	0.5644	-2.7372	27.667	-4.3227
123.27	-0.14122	50.644	-6.6748	0.60673	-2.7511	-0.080737	0.11915	0.023552	0.66022	-1.3176	3483.8	22.335	-0.060718	78.958	-60.128	74.988	74.322	22.729	-0.010857	-6.6269	0.5644	-2.7372	27.667	-4.3227
123.27	-0.13791	50.645	-6.6752	0.60732	-2.751	-0.07807	0.11597	0.026602	0.66022	-1.3176	3483.1	22.336	-0.059294	78.958	-60.165	74.989	74.322	22.729	-0.010857	-6.6269	0.5644	-2.7372	27.667	-4.3227
123.27	-0.13465	50.646	-6.6756	0.60789	-2.7508	-0.075331	0.11265	0.029587	0.66022	-1.3176	3482.4	22.336	-0.057893	78.957	-60.205	74.989	74.322	22.729	-0.010857	-6.6269	0.5644	-2.7372	27.667	-4.3227
123.26	-0.13144	50.647	-6.676	0.60844	-2.7507	-0.072526	0.10919	0.032504	0.66022	-1.3176	3481.8	22.337	-0.056513	78.957	-60.247	74.99	74.322	22.729	-0.010857	-6.6269	0.5644	-2.7372	27.667	-4.3227
123.26	-0.12829	50.648	-6.6763	0.60898	-2.7505	-0.069658	0.10559	0.035348	0.66022	-1.3176	3481.1	22.337	-0.055158	78.957	-60.291	74.99	74.322	22.729	-0.010857	-6.6269	0.5644	-2.7372	27.667	-4.3227
123.26	-0.1252	50.649	-6.6767	0.6095	-2.7503	-0.066732	0.10187	0.038115	0.66022	-1.3176	3480.5	22.338	-0.053829	78.956	-60.337	74.991	74.322	22.729	-0.010857	-6.6269	0.5644	-2.7372	27.667	-4.3227
123.26	-0.12217	50.651	-6.677	0.61	-2.7501	-0.063755	0.098031	0.040802	0.66022	-1.3176	3479.8	22.339	-0.052525	78.956	-60.386	74.991	74.322	22.729	-0.010857	-6.6269	0.5644	-2.7372	27.667	-4.3227
123.26	-0.1192	50.653	-6.6773	0.61048	-2.7499	-0.060732	0.09408	0.043406	0.66022	-1.3176	3479.1	22.34	-0.05125	78.956	-60.436	74.992	74.322	22.729	-0.010857	-6.6269	0.5644	-2.7372	27.667	-4.3227
123.26	-0.1163	50.654	-6.6776	0.61094	-2.7497	-0.057666	0.090026	0.045922	0.66022	-1.3176	3478.5	22.341	-0.050003	78.955	-60.489	74.992	74.322	22.729	-0.010857	-6.6269	0.5644	-2.7372	27.667	-4.3227
123.26	-0.11347	50.656	-6.6779	0.61138	-2.7495	-0.054564	0.085876	0.048348	0.66022	-1.3176	3477.8	22.342	-0.048785	78.955	-60.543	74.992	74.322	22.729	-0.010857	-6.6269	0.5644	-2.7372	27.667	-4.3227
123.26	-0.1107	50.659	-6.6781	0.6118	-2.7492	-0.051431	0.081638	0.050681	0.66022	-1.3176	3477.1	22.343	-0.047598	78.955	-60.6	74.993	74.322	22.729	-0.010857	-6.6269	0.5644	-2.7372	27.667	-4.3227
123.25	-0.10801	50.661	-6.6784	0.61219	-2.749	-0.048272	0.077319	0.052918	0.66022	-1.3176	3476.5	22.344	-0.046442	78.955	-60.659	74.993	74.322	22.729	-0.010857	-6.6269	0.5644	-2.7372	27.667	-4.3227
123.25	-0.1054	50.663	-6.6786	0.61257	-2.7487	-0.045092	0.072927	0.055057	0.66022	-1.3176	3475.8	22.345	-0.045317	78.954	-60.72	74.994	74.322	22.729	-0.010857	-6.6269	0.5644	-2.7372	27.667	-4.3227
123.25	-0.10285	50.666	-6.6788	0.61292	-2.7484	-0.041896	0.068469	0.057095	0.66022	-1.3176	3475.2	22.346	-0.044223	78.954	-60.782	74.994	74.322	22.729	-0.010857	-6.6269	0.5644	-2.7372	27.667	-4.3227
123.25	-0.10039	50.668	-6.679	0.61326	-2.7481	-0.038689	0.063954	0.059031	0.66022	-1.3176	3474.5	22.348	-0.043162	78.954	-60.847	74.995	74.322	22.729	-0.010857	-6.6269	0.5644	-2.7372	27.667	-4.3227
123.25	-0.097993	50.671	-6.6792	0.61356	-2.7478	-0.035477	0.059388	0.060861	0.66022	-1.3176	3473.8	22.349	-0.042133	78.953	-60.913	74.995	74.322	22.729	-0.010857	-6.6269	0.5644	-2.7372	27.667	-4.3227
123.25	-0.095676	50.674	-6.6794	0.61385	-2.7475	-0.032265	0.05478	0.062586	0.66022	-1.3176	3473.2	22.351	-0.041137	78.953	-60.982	74.996	74.322	22.729	-0.010857	-6.6269	0.5644	-2.7372	27.667	-4.3227
123.24	-0.093435	50.677	-6.6795	0.61411	-2.7472	-0.029057	0.050136	0.064203	0.66022	-1.3176	3472.5	22.352	-0.040174	78.953	-61.052	74.996	74.322	22.729	-0.010857	-6.6269	0.5644	-2.7372	27.667	-4.3227
123.24	-0.091269	50.68	-6.6797	0.61435	-2.7469	-0.025858	0.045464	0.065711	0.66022	-1.3176	3471.9	22.354	-0.039243	78.952	-61.124	74.997	74.322	22.729	-0.010857	-6.6269	0.5644	-2.7372	27.667	-4.3227
123.24	-0.089179	50.683	-6.6798	0.61457	-2.7465	-0.02227	0.041299	0.067059	0.66022	-1.3176	3471.2	22.355	-0.038344	78.952	-61.198	74.997	74.322	22.729	-0.010857	-6.6269	0.5644	-2.7372	27.667	-4.3227
123.24	-0.087163	50.686	-6.6799	0.61476	-2.7462	-0.018674	0.037141	0.068305	0.66022	-1.3176	3470.5	22.357	-0.037478	78.952	-61.274	74.997	74.322	22.729	-0.010857	-6.6269	0.5644	-2.7372	27.667	-4.3227
123.24	-0.08522	50.689	-6.68	0.61494	-2.7458	-0.015101	0.032961	0.069452	0.66022	-1.3176	3469.9	22.358	-0.036642	78.952	-61.351	74.998	74.322	22.729	-0.010857	-6.6269	0.5644	-2.7372	27.667	-4.3227
123.23	-0.08335	50.693	-6.6801	0.61509	-2.7455	-0.011554	0.028766	0.070499	0.66022	-1.3176	3469.2	22.36	-0.035838	78.951	-61.43	74.998	74.322	22.729	-0.010857	-6.6269	0.5644	-2.7372	27.667	-4.3227
123.23	-0.081551	50.696	-6.6801	0.61523	-2.7451	-0.0080377	0.024559	0.071446	0.66022	-1.3176	3468.5	22.362	-0.035065	78.951	-61.511	74.999	74.322	22.729	-0.010857	-6.6269	0.5644	-2.7372	27.667	-4.3227
123.23	-0.079822	50.7	-6.6801	0.61534	-2.7448	-0.0045564	0.020346	0.072292	0.66022	-1.3176	3467.9	22.363	-0.034322	78.951	-61.594	74.999	74.322	22.729	-0.010857	-6.6269	0.5644	-2.7372	27.667	-4.3227
123.23	-0.078164	50.703	-6.6802	0.61543	-2.7444	-0.0011142	0.016132	0.073039	0.66022	-1.3176	3467.2	22.365	-0.033609	78.95	-61.677	75.0	74.322	22.729	-0.010857	-6.6269	0.5644	-2.7372	27.667	-4.3227
123.23	-0.076574	50.707	-6.6801	0.6155	-2.7441	0.002285	0.011922	0.073685	0.66022	-1.3176	3466.6	22.367	-0.032925	78.95	-61.763	75.0	74.322	22.729	-0.010857	-6.6269	0.5644	-2.7372	27.667	-4.3227
123.23	-0.075052	50.711	-6.6801	0.61555	-2.7437	0.0056374	0.0077214	0.074231	0.66022	-1.3176	3465.9	22.369	-0.032271	78.95	-61.85	75.001	74.322	22.729	-0.010857	-6.6269	0.5644	-2.7372	27.667	-4.3227
123.22	-0.073596	50.714	-6.6801	0.61558	-2.7433	0.0089392	0.003534	0.074677	0.66022	-1.3176	3465.2	22.37	-0.031645	78.95	-61.938	75.001	74.322	22.729	-0.010857	-6.6269	0.5644	-2.7372	27.667	-4.3227
123.22	-0.072206	50.718	-6.68	0.61558	-2.7429	0.012187	-0.00063497	0.075024	0.66022	-1.3176	3464.6	22.372	-0.031048	78.949	-62.028	75.002	74.322	22.729	-0.010857	-6.6269	0.5644	-2.7372	27.667	-4.3227
123.22	-0.070881	50.722	-6.68	0.61557	-2.7426	0.015377	-0.004781	0.075272	0.66022	-1.3176	3463.9	22.374	-0.030478	78.949	-62.119	75.002	74.322	22.729	-0.010857	-6.6269	0.5644	-2.7372	27.667	-4.3227
123.22	-0.06962	50.726	-6.6799	0.61554	-2.7422	0.018506	-0.0088997	0.075422	0.66022	-1.3176	3463.2	22.376	-0.029936	78.949	-62.211	75.003	74.322	22.729	-0.010857	-6.6269	0.5644	-2.7372	27.667	-4.3227
123.21	-0.068422	50.73	-6.6798	0.61548	-2.7418	0.021571	-0.012986	0.075475	0.66022	-1.3176	3462.6	22.378	-0.029421	78.949	-62.305	75.003	74.322	22.729	-0.010857	-6.6269	0.5644	-2.7372	27.667	-4.3227
123.21	-0.067286	50.734	-6.6797	0.61541	-2.7414	0.024569	-0.017037	0.075431	0.66022	-1.3176	3461.9	22.38	-0.028932	78.948	-62.399	75.004	74.322	22.729	-0.010857	-6.6269	0.5644	-2.7372	27.667	-4.3227
123.21	-0.066211	50.738	-6.6795	0.61531	-2.7411	0.027497	-0.021047	0.075291	0.66022	-1.3176	3461.3	22.382	-0.02847	78.948	-62.495	75.004	74.322	22.729	-0.010857	-6.6269	0.5644	-2.7372	27.667	-4.3227
123.21	-0.065196	50.741	-6.6794	0.6152	-2.7407	0.030352	-0.025013	0.075058	0.66022	-1.3176	3460.6	22.384	-0.028034	78.948	-62.592	75.005	74.322	22.729	-0.010857	-6.6269	0.5644	-2.7372	27.667	-4.3227
123.21	-0.06424	50.745	-6.6792	0.61506	-2.7403	0.033131	-0.02893	0.07473	0.66022	-1.3176	3459.9	22.385	-0.027623	78.948	-62.69	75.005	74.322	22.729	-0.010857	-6.6269	0.5644	-2.7372	27.667	-4.3227
123.2	-0.063343	50.75	-6.6791	0.61491	-2.7399	0.035833	-0.032795	0.074311	0.66022	-1.3176	3459.3	22.387	-0.027237	78.947	-62.789	75.006	74.322	22.729	-0.010857	-6.6269	0.5644	-2.7372	27.667	-4.3227
123.2	-0.062504	50.754	-6.6789	0.61473	-2.7396	0.038454	-0.036603	0.073802	0.66022	-1.3176	3458.6	22.389	-0.026877	78.947	-62.888	75.006	74.322	22.729	-0.010857	-6.6269	0.5644	-2.7372	27.667	-4.3227
123.2	-0.061723	50.758	-6.6787	0.61454	-2.7392	0.040992	-0.040351	0.073203	0.66022	-1.3176	3457.9	22.391	-0.026541	78.947	-62.989	75.007	74.322	22.729	-0.010857	-6.6269	0.5644	-2.7372	27.667	-4.3227
123.2	-0.060998	50.762	-6.6785	0.61433	-2.7388	0.043445	-0.044036	0.072517	0.66022	-1.3176	3457.3	22.393	-0.026229	78.947	-63.09	75.008	74.322	22.729	-0.010857	-6.6269	0.5644	-2.7372	27.667	-4.3227
123.2	-0.060329	50.766	-6.6782	0.6141	-2.7385	0.045812	-0.047654	0.071744	0.66022	-1.3176	3456.6	22.395	-0.025942	78.947	-63.192	75.008	74.322	22.729	-0.010857	-6.6269	0.5644	-2.7372	27.667	-4.3227
123.19	-0.059717	50.77	-6.678	0.61385	-2.7381	0.04809	-0.051201	0.070887	0.66022	-1.3176	3455.9	22.397	-0.025678	78.946	-63.294	75.009	74.322	22.729	-0.010857	-6.6269	0.5644	-2.7372	27.667	-4.3227
123.19	-0.059159	50.774	-6.6778	0.61359	-2.7378	0.050278	-0.054675	0.069948	0.66022	-1.3176	3455.3	22.399	-0.025439	78.946	-63.397	75.009	74.322	22.729	-0.010857	-6.6269	0.5644	-2.7372	27.667	-4.3227
123.19	-0.058656	50.778	-6.6775	0.61331	-2.7374	0.052373	-0.058071	0.068927	0.66022	-1.3176	3454.6	22.401	-0.025222	78.946	-63.5	75.01	74.322	22.729	-0.010857	-6.6269	0.5644	-2.7372	27.667	-4.3227
123.19	-0.058209	50.782	-6.6772	0.61301	-2.7371	0.054376	-0.061388	0.067828	0.66022	-1.3176	3453.9	22.403	-0.02503	78.946	-63.603	75.01	74.322	22.729	-0.010857	-6.6269	0.5644	-2.7372	27.667	-4.3227
123.19	-0.057815	50.786	-6.677	0.61269	-2.7367	0.056284	-0.064621	0.066652	0.66022	-1.3176	3453.3	22.405	-0.024861	78.946	-63.707	75.011	74.322	22.729	-0.010857	-6.6269	0.5644	-2.7372	27.667	-4.3227
123.18	-0.057476	50.79	-6.6767	0.61236	-2.7364	0.058096	-0.067768	0.0654	0.66022	-1.3176	3452.6	22.407	-0.024715	78.945	-63.81	75.011	74.322	22.729	-0.010857	-6.6269	0.5644	-2.7372	27.667	-4.3227
123.18	-0.057191	50.794	-6.6764	0.61202	-2.7361	0.05981	-0.070827	0.064076	0.66022	-1.3176	3452.0	22.409	-0.024592	78.945	-63.914	75.012	74.322	22.729	-0.010857	-6.6269	0.5644	-2.7372	27.667	-4.3227
123.18	-0.05696	50.798	-6.6761	0.61165	-2.7358	0.061427	-0.073794	0.06268	0.66022	-1.3176	3451.3	22.411	-0.024493	78.945	-64.017	75.013	74.322	22.729	-0.010857	-6.6269	0.5644	-2.7372	27.667	-4.3227
123.18	-0.056783	50.802	-6.6758	0.61128	-2.7355	0.062946	-0.076667	0.061216	0.66022	-1.3176	3450.6	22.412	-0.024417	78.945	-64.12	75.013	74.322	22.729	-0.010857	-6.6269	0.5644	-2.7372	27.667	-4.3227
123.18	-0.05666	50.806	-6.6755	0.61089	-2.7352	0.064364	-0.079444	0.059685	0.66022	-1.3176	3450.0	22.414	-0.024364	78.945	-64.222	75.014	74.322	22.729	-0.010857	-6.6269	0.5644	-2.7372	27.667	-4.3227
123.17	-0.056592	50.81	-6.6751	0.61048	-2.7349	0.065683	-0.082122	0.058089	0.66022	-1.3176	3449.3	22.416	-0.024335	78.944	-64.323	75.014	74.322	22.729	-0.010857	-6.6269	0.5644	-2.7372	27.667	-4.3227
123.17	-0.056578	50.813	-6.6748	0.61007	-2.7346	0.066901	-0.084699	0.056431	0.66022	-1.3176	3448.6	22.418	-0.024329	78.944	-64.423	75.015	74.322	22.729	-0.010857	-6.6269	0.5644	-2.7372	27.667	-4.3227
123.17	-0.056618	50.817	-6.6745	0.60964	-2.7343	0.068017	-0.087172	0.054713	0.66022	-1.3176	3448.0	22.42	-0.024347	78.944	-64.522	75.015	74.322	22.729	-0.010857	-6.6269	0.5644	-2.7372	27.667	-4.3227
123.17	-0.056714	50.821	-6.6741	0.6092	-2.734	0.069033	-0.08954	0.052938	0.66022	-1.3176	3447.3	22.422	-0.024388	78.944	-64.62	75.016	74.322	22.729	-0.010857	-6.6269	0.5644	-2.7372	27.667	-4.3227
123.17	-0.056864	50.825	-6.6738	0.60874	-2.7338	0.069947	-0.091801	0.051107	0.66022	-1.3176	3446.6	22.423	-0.024452	78.944	-64.716	75.017	74.322	22.729	-0.010857	-6.6269	0.5644	-2.7372	27.667	-4.3227
123.17	-0.05707	50.828	-6.6734	0.60828	-2.7335	0.070759	-0.093952	0.049223	0.66022	-1.3176	3446.0	22.425	-0.024541	78.944	-64.81	75.017	74.322	22.729	-0.010857	-6.6269	0.5644	-2.7372	27.667	-4.3227
123.16	-0.057332	50.832	-6.6731	0.6078	-2.7333	0.07147	-0.095993	0.047288	0.66022	-1.3176	3445.3	22.427	-0.024654	78.943	-64.902	75.018	74.322	22.729	-0.010857	-6.6269	0.5644	-2.7372	27.667	-4.3227
123.16	-0.057649	50.835	-6.6727	0.60732	-2.733	0.072079	-0.09792	0.045305	0.66022	-1.3176	3444.6	22.429	-0.02479	78.943	-64.991	75.018	74.322	22.729	-0.010857	-6.6269	0.5644	-2.7372	27.667	-4.3227
123.16	-0.058023	50.839	-6.6723	0.60682	-2.7328	0.072587	-0.099733	0.043277	0.66022	-1.3176	3444.0	22.43	-0.024951	78.943	-65.076	75.019	74.322	22.729	-0.010857	-6.6269	0.5644	-2.7372	27.667	-4.3227
123.16	-0.058454	50.842	-6.672	0.60632	-2.7326	0.072994	-0.10143	0.041205	0.66022	-1.3176	3443.3	22.432	-0.025136	78.943	-65.158	75.02	74.322	22.729	-0.010857	-6.6269	0.5644	-2.7372	27.667	-4.3227
123.16	-0.058942	50.846	-6.6716	0.60581	-2.7324	0.0733	-0.10301	0.039092	0.66022	-1.3176	3442.6	22.433	-0.025346	78.943	-65.237	75.02	74.322	22.729	-0.010857	-6.6269	0.5644	-2.7372	27.667	-4.3227
123.15	-0.059487	50.849	-6.6712	0.60529	-2.7322	0.073506	-0.10447	0.03694	0.66022	-1.3176	3442.0	22.435	-0.025581	78.943	-65.31	75.021	74.322	22.729	-0.010857	-6.6269	0.5644	-2.7372	27.667	-4.3227
123.15	-0.06009	50.852	-6.6709	0.60476	-2.732	0.073612	-0.10581	0.034753	0.66022	-1.3176	3441.3	22.437	-0.02584	78.942	-65.379	75.021	74.322	22.729	-0.010857	-6.6269	0.5644	-2.7372	27.667	-4.3227
123.15	-0.060752	50.855	-6.6705	0.60423	-2.7319	0.07362	-0.10704	0.032532	0.66022	-1.3176	3440.6	22.438	-0.026125	78.942	-65.442	75.022	74.322	22.729	-0.010857	-6.6269	0.5644	-2.7372	27.667	-4.3227
123.15	-0.061471	50.858	-6.6701	0.60369	-2.7317	0.073529	-0.10814	0.03028	0.66022	-1.3176	3440.0	22.44	-0.026434	78.942	-65.498	75.022	74.322	22.729	-0.010857	-6.6269	0.5644	-2.7372	27.667	-4.3227
123.15	-0.062249	50.861	-6.6698	0.60315	-2.7316	0.07334	-0.10911	0.028	0.66022	-1.3176	3439.3	22.441	-0.026769	78.942	-65.548	75.023	74.322	22.729	-0.010857	-6.6269	0.5644	-2.7372	27.667	-4.3227
123.15	-0.063087	50.864	-6.6694	0.6026	-2.7314	0.073055	-0.10996	0.025694	0.66022	-1.3176	3438.6	22.442	-0.027129	78.942	-65.59	75.024	74.322	22.729	-0.010857	-6.6269	0.5644	-2.7372	27.667	-4.3227
123.15	-0.063983	50.867	-6.669	0.60205	-2.7313	0.072674	-0.11069	0.023364	0.66022	-1.3176	3438.0	22.444	-0.027514	78.942	-65.624	75.024	74.322	22.729	-0.010857	-6.6269	0.5644	-2.7372	27.667	-4.3227
123.14	-0.064938	50.869	-6.6687	0.6015	-2.7312	0.072198	-0.1113	0.021013	0.66022	-1.3176	3437.3	22.445	-0.027925	78.941	-65.65	75.025	74.322	22.729	-0.010857	-6.6269	0.5644	-2.7372	27.667	-4.3227
123.14	-0.065952	50.872	-6.6683	0.60094	-2.7311	0.071629	-0.11178	0.018644	0.66022	-1.3176	3436.6	22.446	-0.028361	78.941	-65.667	75.025	74.322	22.729	-0.010857	-6.6269	0.5644	-2.7372	27.667	-4.3227
123.14	-0.067026	50.874	-6.668	0.60038	-2.731	0.070966	-0.11213	0.01626	0.66022	-1.3176	3436.0	22.447	-0.028823	78.941	-65.675	75.026	74.322	22.729	-0.010857	-6.6269	0.5644	-2.7372	27.667	-4.3227
123.14	-0.068159	50.877	-6.6676	0.59982	-2.7309	0.070213	-0.11235	0.013861	0.66022	-1.3176	3435.3	22.449	-0.02931	78.941	-65.674	75.027	74.322	22.729	-0.010857	-6.6269	0.5644	-2.7372	27.667	-4.3227
123.14	-0.06935	50.879	-6.6673	0.59926	-2.7309	0.06937	-0.11245	0.011452	0.66022	-1.3176	3434.6	22.45	-0.029823	78.941	-65.663	75.027	74.322	22.729	-0.010857	-6.6269	0.5644	-2.7372	27.667	-4.3227
123.14	-0.070601	50.881	-6.6669	0.59869	-2.7308	0.068437	-0.11243	0.0090348	0.66022	-1.3176	3434.0	22.451	-0.030361	78.94	-65.644	75.028	74.322	22.729	-0.010857	-6.6269	0.5644	-2.7372	27.667	-4.3227
123.14	-0.071909	50.883	-6.6666	0.59813	-2.7308	0.067418	-0.11227	0.0066116	0.66022	-1.3176	3433.3	22.452	-0.030923	78.94	-65.616	75.028	74.322	22.729	-0.010857	-6.6269	0.5644	-2.7372	27.667	-4.3227
123.14	-0.073276	50.885	-6.6662	0.59757	-2.7308	0.066312	-0.112	0.0041851	0.66022	-1.3176	3432.7	22.453	-0.031511	78.94	-65.58	75.029	74.322	22.729	-0.010857	-6.6269	0.5644	-2.7372	27.667	-4.3227
123.13	-0.0747	50.887	-6.6659	0.59701	-2.7307	0.065122	-0.11159	0.0017578	0.66022	-1.3176	3432.0	22.453	-0.032124	78.94	-65.536	75.029	74.322	22.729	-0.010857	-6.6269	0.5644	-2.7372	27.667	-4.3227
123.13	-0.076181	50.888	-6.6656	0.59646	-2.7307	0.063849	-0.11106	-0.00066779	0.66022	-1.3176	3431.3	22.454	-0.03276	78.94	-65.484	75.03	74.322	22.729	-0.010857	-6.6269	0.5644	-2.7372	27.667	-4.3227
123.13	-0.077717	50.89	-6.6653	0.5959	-2.7307	0.062495	-0.1104	-0.0030892	0.66022	-1.3176	3430.7	22.455	-0.033421	78.939	-65.427	75.031	74.322	22.729	-0.010857	-6.6269	0.5644	-2.7372	27.667	-4.3227
123.13	-0.079309	50.891	-6.665	0.59535	-2.7308	0.061061	-0.10962	-0.0055039	0.66022	-1.3176	3430.0	22.456	-0.034106	78.939	-65.363	75.031	74.322	22.729	-0.010857	-6.6269	0.5644	-2.7372	27.667	-4.3227
123.13	-0.080955	50.893	-6.6647	0.59481	-2.7308	0.05955	-0.10872	-0.0079094	0.66022	-1.3176	3429.3	22.456	-0.034814	78.939	-65.294	75.032	74.322	22.729	-0.010857	-6.6269	0.5644	-2.7372	27.667	-4.3227
123.13	-0.082654	50.894	-6.6644	0.59426	-2.7308	0.057962	-0.10769	-0.010303	0.66022	-1.3176	3428.7	22.457	-0.035545	78.939	-65.22	75.032	74.322	22.729	-0.010857	-6.6269	0.5644	-2.7372	27.667	-4.3227
123.13	-0.084405	50.895	-6.6641	0.59373	-2.7309	0.056301	-0.10654	-0.012683	0.66022	-1.3176	3428.0	22.458	-0.036298	78.939	-65.142	75.033	74.322	22.729	-0.010857	-6.6269	0.5644	-2.7372	27.667	-4.3227
123.13	-0.086206	50.896	-6.6638	0.5932	-2.731	0.054567	-0.10526	-0.015046	0.66022	-1.3176	3427.3	22.458	-0.037073	78.938	-65.061	75.033	74.322	22.729	-0.010857	-6.6269	0.5644	-2.7372	27.667	-4.3227
123.13	-0.088057	50.896	-6.6635	0.59268	-2.7311	0.052763	-0.10387	-0.017391	0.66022	-1.3176	3426.7	22.458	-0.037868	78.938	-64.976	75.034	74.322	22.729	-0.010857	-6.6269	0.5644	-2.7372	27.667	-4.3227
123.13	-0.089954	50.897	-6.6633	0.59216	-2.7311	0.05089	-0.10236	-0.019714	0.66022	-1.3176	3426.0	22.459	-0.038685	78.938	-64.888	75.034	74.322	22.729	-0.010857	-6.6269	0.5644	-2.7372	27.667	-4.3227
123.13	-0.091898	50.897	-6.663	0.59165	-2.7313	0.048952	-0.10073	-0.022013	0.66022	-1.3176	3425.3	22.459	-0.03952	78.938	-64.799	75.035	74.322	22.729	-0.010857	-6.6269	0.5644	-2.7372	27.667	-4.3227
123.13	-0.093885	50.897	-6.6628	0.59115	-2.7314	0.046949	-0.098981	-0.024286	0.66022	-1.3176	3424.7	22.459	-0.040375	78.937	-64.707	75.035	74.322	22.729	-0.010857	-6.6269	0.5644	-2.7372	27.667	-4.3227
123.12	-0.095913	50.898	-6.6626	0.59066	-2.7315	0.044884	-0.09712	-0.026531	0.66022	-1.3176	3424.0	22.459	-0.041248	78.937	-64.613	75.036	74.322	22.729	-0.010857	-6.6269	0.5644	-2.7372	27.667	-4.3227
123.12	-0.097981	50.898	-6.6623	0.59018	-2.7316	0.04276	-0.095146	-0.028744	0.66022	-1.3176	3423.3	22.459	-0.042137	78.937	-64.518	75.036	74.322	22.729	-0.010857	-6.6269	0.5644	-2.7372	27.667	-4.3227
123.12	-0.10009	50.897	-6.6621	0.58971	-2.7318	0.040578	-0.093061	-0.030925	0.66022	-1.3176	3422.7	22.459	-0.043043	78.937	-64.422	75.037	74.322	22.729	-0.010857	-6.6269	0.5644	-2.7372	27.667	-4.3227
123.12	-0.10223	50.897	-6.6619	0.58925	-2.7319	0.038341	-0.090867	-0.03307	0.66022	-1.3176	3422.0	22.459	-0.043963	78.936	-64.325	75.037	74.322	22.729	-0.010857	-6.6269	0.5644	-2.7372	27.667	-4.3227
123.12	-0.1044	50.896	-6.6618	0.5888	-2.7321	0.036052	-0.088566	-0.035177	0.66022	-1.3176	3421.3	22.459	-0.044897	78.936	-64.227	75.038	74.322	22.729	-0.010857	-6.6269	0.5644	-2.7372	27.667	-4.3227
123.12	-0.1066	50.896	-6.6616	0.58837	-2.7323	0.033712	-0.08616	-0.037245	0.66022	-1.3176	3420.7	22.459	-0.045844	78.936	-64.129	75.038	74.322	22.729	-0.010857	-6.6269	0.5644	-2.7372	27.667	-4.3227
123.12	-0.10883	50.895	-6.6614	0.58794	-2.7325	0.031324	-0.083651	-0.03927	0.66022	-1.3176	3420.0	22.459	-0.046803	78.936	-64.031	75.039	74.322	22.729	-0.010857	-6.6269	0.5644	-2.7372	27.667	-4.3227
123.12	-0.11108	50.894	-6.6613	0.58753	-2.7327	0.028891	-0.081043	-0.041251	0.66022	-1.3176	3419.3	22.458	-0.047772	78.935	-63.932	75.039	74.322	22.729	-0.010857	-6.6269	0.5644	-2.7372	27.667	-4.3227
123.12	-0.11335	50.893	-6.6611	0.58713	-2.7329	0.026415	-0.078337	-0.043185	0.66022	-1.3176	3418.7	22.458	-0.048749	78.935	-63.833	75.04	74.322	22.729	-0.010857	-6.6269	0.5644	-2.7372	27.667	-4.3227
123.12	-0.11564	50.891	-6.661	0.58675	-2.7331	0.023899	-0.075537	-0.04507	0.66022	-1.3176	3418.0	22.457	-0.049735	78.935	-63.735	75.04	74.322	22.729	-0.010857	-6.6269	0.5644	-2.7372	27.667	-4.3227
123.12	-0.11795	50.89	-6.6609	0.58638	-2.7333	0.021345	-0.072645	-0.046905	0.66022	-1.3176	3417.3	22.457	-0.050726	78.934	-63.637	75.041	74.322	22.729	-0.010857	-6.6269	0.5644	-2.7372	27.667	-4.3227
123.12	-0.12026	50.888	-6.6608	0.58602	-2.7336	0.018757	-0.069663	-0.048686	0.66022	-1.3176	3416.7	22.456	-0.051722	78.934	-63.539	75.041	74.322	22.729	-0.010857	-6.6269	0.5644	-2.7372	27.667	-4.3227
123.12	-0.12259	50.886	-6.6607	0.58568	-2.7338	0.016137	-0.066597	-0.050413	0.66022	-1.3176	3416.0	22.455	-0.052721	78.934	-63.442	75.042	74.322	22.729	-0.010857	-6.6269	0.5644	-2.7372	27.667	-4.3227
123.12	-0.12491	50.884	-6.6606	0.58536	-2.7341	0.013487	-0.063447	-0.052083	0.66022	-1.3176	3415.4	22.454	-0.053722	78.933	-63.346	75.042	74.322	22.729	-0.010857	-6.6269	0.5644	-2.7372	27.667	-4.3227
123.12	-0.12724	50.882	-6.6606	0.58505	-2.7344	0.010811	-0.060218	-0.053694	0.66022	-1.3176	3414.7	22.453	-0.054723	78.933	-63.25	75.042	74.322	22.729	-0.010857	-6.6269	0.5644	-2.7372	27.667	-4.3227
123.12	-0.12956	50.88	-6.6605	0.58475	-2.7346	0.0081109	-0.056914	-0.055245	0.66022	-1.3176	3414.0	22.452	-0.055722	78.933	-63.155	75.043	74.322	22.729	-0.010857	-6.6269	0.5644	-2.7372	27.667	-4.3227
123.12	-0.13188	50.877	-6.6605	0.58448	-2.7349	0.0053904	-0.053537	-0.056732	0.66022	-1.3176	3413.4	22.451	-0.056717	78.932	-63.061	75.043	74.322	22.729	-0.010857	-6.6269	0.5644	-2.7372	27.667	-4.3227
123.12	-0.13418	50.875	-6.6605	0.58422	-2.7352	0.0026522	-0.050092	-0.058156	0.66022	-1.3176	3412.7	22.45	-0.057708	78.932	-62.967	75.044	74.322	22.729	-0.010857	-6.6269	0.5644	-2.7372	27.667	-4.3227
123.13	-0.13647	50.872	-6.6605	0.58398	-2.7355	-0.00010081	-0.046582	-0.059513	0.66022	-1.3176	3412.0	22.449	-0.058692	78.932	-62.875	75.044	74.322	22.729	-0.010857	-6.6269	0.5644	-2.7372	27.667	-4.3227
123.13	-0.13874	50.869	-6.6605	0.58375	-2.7358	-0.0028656	-0.043011	-0.060803	0.66022	-1.3176	3411.4	22.448	-0.059668	78.931	-62.784	75.045	74.322	22.729	-0.010857	-6.6269	0.5644	-2.7372	27.667	-4.3227
123.13	-0.14098	50.866	-6.6605	0.58355	-2.7361	-0.005639	-0.039383	-0.062023	0.66022	-1.3176	3410.7	22.446	-0.060634	78.931	-62.694	75.045	74.322	22.729	-0.010857	-6.6269	0.5644	-2.7372	27.667	-4.3227
123.13	-0.1432	50.863	-6.6605	0.58336	-2.7364	-0.0084181	-0.035703	-0.063172	0.66022	-1.3176	3410.0	22.445	-0.061587	78.931	-62.605	75.045	74.322	22.729	-0.010857	-6.6269	0.5644	-2.7372	27.667	-4.3227
123.13	-0.14538	50.859	-6.6606	0.58319	-2.7367	-0.0112	-0.031974	-0.064248	0.66022	-1.3176	3409.4	22.444	-0.062527	78.93	-62.518	75.046	74.322	22.729	-0.010857	-6.6269	0.5644	-2.7372	27.667	-4.3227
123.13	-0.14753	50.856	-6.6606	0.58304	-2.7371	-0.013981	-0.028201	-0.06525	0.66022	-1.3176	3408.7	22.442	-0.063451	78.93	-62.432	75.046	74.322	22.729	-0.010857	-6.6269	0.5644	-2.7372	27.667	-4.3227
123.13	-0.14964	50.852	-6.6607	0.58291	-2.7374	-0.016758	-0.024388	-0.066177	0.66022	-1.3176	3408.1	22.44	-0.064358	78.93	-62.347	75.047	74.322	22.729	-0.010857	-6.6269	0.5644	-2.7372	27.667	-4.3227
123.13	-0.1517	50.848	-6.6608	0.5828	-2.7377	-0.019529	-0.02054	-0.067028	0.66022	-1.3176	3407.4	22.439	-0.065246	78.929	-62.264	75.047	74.322	22.729	-0.010857	-6.6269	0.5644	-2.7372	27.667	-4.3227
123.13	-0.15372	50.845	-6.6609	0.5827	-2.7381	-0.022289	-0.01666	-0.0678	0.66022	-1.3176	3406.7	22.437	-0.066113	78.929	-62.182	75.047	74.322	22.729	-0.010857	-6.6269	0.5644	-2.7372	27.667	-4.3227
123.13	-0.15568	50.84	-6.661	0.58263	-2.7384	-0.025036	-0.012755	-0.068493	0.66022	-1.3176	3406.1	22.435	-0.066957	78.928	-62.101	75.048	74.322	22.729	-0.010857	-6.6269	0.5644	-2.7372	27.667	-4.3227
123.13	-0.15758	50.836	-6.6612	0.58257	-2.7387	-0.027767	-0.0088288	-0.069106	0.66022	-1.3176	3405.4	22.434	-0.067776	78.928	-62.022	75.048	74.322	22.729	-0.010857	-6.6269	0.5644	-2.7372	27.667	-4.3227
123.13	-0.15943	50.832	-6.6613	0.58254	-2.7391	-0.030478	-0.0048857	-0.069638	0.66022	-1.3176	3404.7	22.432	-0.06857	78.928	-61.945	75.048	74.322	22.729	-0.010857	-6.6269	0.5644	-2.7372	27.667	-4.3227
123.14	-0.16121	50.828	-6.6615	0.58253	-2.7394	-0.033166	-0.00093092	-0.070087	0.66022	-1.3176	3404.1	22.43	-0.069335	78.927	-61.869	75.049	74.322	22.729	-0.010857	-6.6269	0.5644	-2.7372	27.667	-4.3227
123.14	-0.16291	50.823	-6.6616	0.58253	-2.7398	-0.035828	0.0030306	-0.070454	0.66022	-1.3176	3403.4	22.428	-0.070071	78.927	-61.795	75.049	74.322	22.729	-0.010857	-6.6269	0.5644	-2.7372	27.667	-4.3227
123.14	-0.16455	50.818	-6.6618	0.58256	-2.7401	-0.038461	0.006994	-0.070736	0.66022	-1.3176	3402.7	22.426	-0.070775	78.926	-61.723	75.05	74.322	22.729	-0.010857	-6.6269	0.5644	-2.7372	27.667	-4.3227
123.14	-0.16611	50.814	-6.662	0.5826	-2.7405	-0.041061	0.010954	-0.070935	0.66022	-1.3176	3402.1	22.424	-0.071446	78.926	-61.652	75.05	74.322	22.729	-0.010857	-6.6269	0.5644	-2.7372	27.667	-4.3227
123.14	-0.16759	50.809	-6.6622	0.58267	-2.7408	-0.043626	0.014906	-0.071048	0.66022	-1.3176	3401.4	22.422	-0.072083	78.926	-61.583	75.05	74.322	22.729	-0.010857	-6.6269	0.5644	-2.7372	27.667	-4.3227
123.14	-0.16899	50.804	-6.6625	0.58275	-2.7412	-0.046152	0.018844	-0.071076	0.66022	-1.3176	3400.8	22.419	-0.072684	78.925	-61.516	75.051	74.322	22.729	-0.010857	-6.6269	0.5644	-2.7372	27.667	-4.3227
123.14	-0.17029	50.799	-6.6627	0.58285	-2.7416	-0.048635	0.022764	-0.071018	0.66022	-1.3176	3400.1	22.417	-0.073246	78.925	-61.451	75.051	74.322	22.729	-0.010857	-6.6269	0.5644	-2.7372	27.667	-4.3227
123.14	-0.17151	50.794	-6.6629	0.58298	-2.7419	-0.051073	0.026661	-0.070874	0.66022	-1.3176	3399.4	22.415	-0.07377	78.924	-61.387	75.051	74.322	22.729	-0.010857	-6.6269	0.5644	-2.7372	27.667	-4.3227
123.15	-0.17263	50.789	-6.6632	0.58312	-2.7423	-0.053463	0.030528	-0.070644	0.66022	-1.3176	3398.8	22.413	-0.074253	78.924	-61.326	75.052	74.322	22.729	-0.010857	-6.6269	0.5644	-2.7372	27.667	-4.3227
123.15	-0.17366	50.784	-6.6635	0.58328	-2.7426	-0.055802	0.034362	-0.070328	0.66022	-1.3176	3398.1	22.41	-0.074694	78.924	-61.266	75.052	74.322	22.729	-0.010857	-6.6269	0.5644	-2.7372	27.667	-4.3227
123.15	-0.17458	50.778	-6.6638	0.58346	-2.743	-0.058086	0.038156	-0.069925	0.66022	-1.3176	3397.5	22.408	-0.075092	78.923	-61.208	75.052	74.322	22.729	-0.010857	-6.6269	0.5644	-2.7372	27.667	-4.3227
123.15	-0.1754	50.773	-6.6641	0.58366	-2.7433	-0.060313	0.041906	-0.069436	0.66022	-1.3176	3396.8	22.406	-0.075446	78.923	-61.152	75.053	74.322	22.729	-0.010857	-6.6269	0.5644	-2.7372	27.667	-4.3227
123.15	-0.17612	50.768	-6.6644	0.58388	-2.7437	-0.062479	0.045607	-0.068861	0.66022	-1.3176	3396.1	22.403	-0.075754	78.922	-61.098	75.053	74.322	22.729	-0.010857	-6.6269	0.5644	-2.7372	27.667	-4.3227
123.15	-0.17672	50.762	-6.6647	0.58412	-2.744	-0.064582	0.049253	-0.0682	0.66022	-1.3176	3395.5	22.401	-0.076015	78.922	-61.046	75.053	74.322	22.729	-0.010857	-6.6269	0.5644	-2.7372	27.667	-4.3227
123.15	-0.17722	50.757	-6.665	0.58438	-2.7443	-0.066618	0.05284	-0.067455	0.66022	-1.3176	3394.8	22.399	-0.076229	78.921	-60.996	75.054	74.322	22.729	-0.010857	-6.6269	0.5644	-2.7372	27.667	-4.3227
123.16	-0.1776	50.752	-6.6653	0.58465	-2.7447	-0.068586	0.056362	-0.066625	0.66022	-1.3176	3394.1	22.396	-0.076395	78.921	-60.948	75.054	74.322	22.729	-0.010857	-6.6269	0.5644	-2.7372	27.667	-4.3227
123.16	-0.17787	50.746	-6.6657	0.58494	-2.745	-0.070482	0.059814	-0.065711	0.66022	-1.3176	3393.5	22.394	-0.07651	78.921	-60.902	75.054	74.322	22.729	-0.010857	-6.6269	0.5644	-2.7372	27.667	-4.3227
123.16	-0.17802	50.741	-6.666	0.58525	-2.7453	-0.072303	0.063192	-0.064714	0.66022	-1.3176	3392.8	22.391	-0.076576	78.92	-60.858	75.055	74.322	22.729	-0.010857	-6.6269	0.5644	-2.7372	27.667	-4.3227
123.16	-0.17806	50.735	-6.6664	0.58557	-2.7457	-0.074048	0.066491	-0.063636	0.66022	-1.3176	3392.2	22.389	-0.076591	78.92	-60.816	75.055	74.322	22.729	-0.010857	-6.6269	0.5644	-2.7372	27.667	-4.3227
123.16	-0.17797	50.73	-6.6668	0.58591	-2.746	-0.075712	0.069705	-0.062476	0.66022	-1.3176	3391.5	22.387	-0.076555	78.919	-60.776	75.055	74.322	22.729	-0.010857	-6.6269	0.5644	-2.7372	27.667	-4.3227
123.16	-0.17777	50.725	-6.6672	0.58627	-2.7463	-0.076998	0.073223	-0.061271	0.66022	-1.3176	3390.8	22.384	-0.076467	78.919	-60.738	75.056	74.322	22.729	-0.010857	-6.6269	0.5644	-2.7372	27.667	-4.3227
123.16	-0.17744	50.719	-6.6676	0.58664	-2.7466	-0.078161	0.076687	-0.059983	0.66022	-1.3176	3390.2	22.382	-0.076326	78.919	-60.702	75.056	74.322	22.729	-0.010857	-6.6269	0.5644	-2.7372	27.667	-4.3227
123.17	-0.17699	50.714	-6.668	0.58704	-2.7469	-0.079249	0.080027	-0.058607	0.66022	-1.3176	3389.5	22.38	-0.076132	78.918	-60.668	75.056	74.322	22.729	-0.010857	-6.6269	0.5644	-2.7372	27.667	-4.3227
123.17	-0.17641	50.709	-6.6684	0.58744	-2.7472	-0.080258	0.083237	-0.057146	0.66022	-1.3176	3388.9	22.377	-0.075886	78.918	-60.637	75.057	74.322	22.729	-0.010857	-6.6269	0.5644	-2.7372	27.667	-4.3227
123.17	-0.17572	50.703	-6.6688	0.58787	-2.7475	-0.081188	0.086313	-0.055601	0.66022	-1.3176	3388.2	22.375	-0.075585	78.917	-60.607	75.057	74.322	22.729	-0.010857	-6.6269	0.5644	-2.7372	27.667	-4.3227
123.17	-0.17489	50.698	-6.6692	0.58831	-2.7477	-0.082035	0.08925	-0.053975	0.66022	-1.3176	3387.5	22.373	-0.075232	78.917	-60.579	75.058	74.322	22.729	-0.010857	-6.6269	0.5644	-2.7372	27.667	-4.3227
123.17	-0.17395	50.693	-6.6696	0.58876	-2.748	-0.082798	0.092042	-0.05227	0.66022	-1.3176	3386.9	22.37	-0.074826	78.916	-60.554	75.058	74.322	22.729	-0.010857	-6.6269	0.5644	-2.7372	27.667	-4.3227
123.17	-0.17288	50.688	-6.67	0.58923	-2.7483	-0.083476	0.094687	-0.050488	0.66022	-1.3176	3386.2	22.368	-0.074368	78.916	-60.531	75.058	74.322	22.729	-0.010857	-6.6269	0.5644	-2.7372	27.667	-4.3227
123.17	-0.17169	50.683	-6.6704	0.58971	-2.7485	-0.084066	0.097179	-0.048632	0.66022	-1.3176	3385.5	22.366	-0.073857	78.916	-60.51	75.059	74.322	22.729	-0.010857	-6.6269	0.5644	-2.7372	27.667	-4.3227
123.18	-0.17038	50.679	-6.6708	0.5902	-2.7487	-0.084567	0.099514	-0.046705	0.66022	-1.3176	3384.9	22.364	-0.073294	78.915	-60.491	75.059	74.322	22.729	-0.010857	-6.6269	0.5644	-2.7372	27.667	-4.3227
123.18	-0.16896	50.674	-6.6713	0.5907	-2.749	-0.084977	0.10169	-0.044709	0.66022	-1.3176	3384.2	22.362	-0.072681	78.915	-60.474	75.059	74.322	22.729	-0.010857	-6.6269	0.5644	-2.7372	27.667	-4.3227
123.18	-0.16742	50.669	-6.6717	0.59121	-2.7492	-0.085296	0.1037	-0.042648	0.66022	-1.3176	3383.6	22.36	-0.072018	78.914	-60.459	75.06	74.322	22.729	-0.010857	-6.6269	0.5644	-2.7372	27.667	-4.3227
123.18	-0.16576	50.665	-6.6721	0.59174	-2.7494	-0.085523	0.10555	-0.040524	0.66022	-1.3176	3382.9	22.358	-0.071306	78.914	-60.446	75.06	74.322	22.729	-0.010857	-6.6269	0.5644	-2.7372	27.667	-4.3227
123.18	-0.16399	50.661	-6.6725	0.59227	-2.7496	-0.085656	0.10723	-0.038341	0.66022	-1.3176	3382.2	22.356	-0.070545	78.914	-60.435	75.06	74.322	22.729	-0.010857	-6.6269	0.5644	-2.7372	27.667	-4.3227
123.18	-0.16211	50.656	-6.673	0.59281	-2.7498	-0.085695	0.10873	-0.036102	0.66022	-1.3176	3381.6	22.354	-0.069738	78.913	-60.427	75.061	74.322	22.729	-0.010857	-6.6269	0.5644	-2.7372	27.667	-4.3227
123.18	-0.16013	50.652	-6.6734	0.59336	-2.7499	-0.085639	0.11007	-0.033811	0.66022	-1.3176	3380.9	22.353	-0.068885	78.913	-60.421	75.061	74.322	22.729	-0.010857	-6.6269	0.5644	-2.7372	27.667	-4.3227
123.18	-0.15804	50.649	-6.6738	0.59391	-2.7501	-0.085487	0.11122	-0.031471	0.66022	-1.3176	3380.3	22.351	-0.067988	78.913	-60.416	75.062	74.322	22.729	-0.010857	-6.6269	0.5644	-2.7372	27.667	-4.3227
123.18	-0.15586	50.645	-6.6742	0.59447	-2.7503	-0.08524	0.1122	-0.029086	0.66022	-1.3176	3379.6	22.349	-0.067048	78.912	-60.414	75.062	74.322	22.729	-0.010857	-6.6269	0.5644	-2.7372	27.667	-4.3227
123.18	-0.15358	50.641	-6.6747	0.59503	-2.7504	-0.084898	0.11301	-0.026659	0.66022	-1.3176	3378.9	22.348	-0.066067	78.912	-60.414	75.062	74.322	22.729	-0.010857	-6.6269	0.5644	-2.7372	27.667	-4.3227
123.18	-0.1512	50.638	-6.6751	0.5956	-2.7505	-0.084459	0.11363	-0.024194	0.66022	-1.3176	3378.3	22.346	-0.065046	78.911	-60.416	75.063	74.322	22.729	-0.010857	-6.6269	0.5644	-2.7372	27.667	-4.3227
123.19	-0.14874	50.635	-6.6755	0.59617	-2.7506	-0.083926	0.11407	-0.021696	0.66022	-1.3176	3377.6	22.345	-0.063988	78.911	-60.42	75.063	74.322	22.729	-0.010857	-6.6269	0.5644	-2.7372	27.667	-4.3227
123.19	-0.1462	50.632	-6.6759	0.59674	-2.7507	-0.083297	0.11434	-0.019167	0.66022	-1.3176	3377.0	22.344	-0.062893	78.911	-60.427	75.063	74.322	22.729	-0.010857	-6.6269	0.5644	-2.7372	27.667	-4.3227
123.19	-0.14357	50.629	-6.6764	0.59731	-2.7508	-0.082574	0.11442	-0.016613	0.66022	-1.3176	3376.3	22.342	-0.061764	78.91	-60.435	75.064	74.322	22.729	-0.010857	-6.6269	0.5644	-2.7372	27.667	-4.3227
123.19	-0.14087	50.626	-6.6768	0.59788	-2.7509	-0.081758	0.11432	-0.014037	0.66022	-1.3176	3375.6	22.341	-0.060603	78.91	-60.445	75.064	74.322	22.729	-0.010857	-6.6269	0.5644	-2.7372	27.667	-4.3227
123.19	-0.1381	50.623	-6.6772	0.59845	-2.751	-0.080848	0.11405	-0.011443	0.66022	-1.3176	3375.0	22.34	-0.059411	78.91	-60.458	75.065	74.322	22.729	-0.010857	-6.6269	0.5644	-2.7372	27.667	-4.3227
123.19	-0.13527	50.621	-6.6776	0.59902	-2.751	-0.079847	0.1136	-0.008835	0.66022	-1.3176	3374.3	22.339	-0.058192	78.909	-60.472	75.065	74.322	22.729	-0.010857	-6.6269	0.5644	-2.7372	27.667	-4.3227
123.19	-0.13237	50.619	-6.678	0.59959	-2.7511	-0.078755	0.11297	-0.0062179	0.66022	-1.3176	3373.7	22.338	-0.056946	78.909	-60.489	75.065	74.322	22.729	-0.010857	-6.6269	0.5644	-2.7372	27.667	-4.3227
123.19	-0.12942	50.617	-6.6784	0.60015	-2.7511	-0.077575	0.11216	-0.0035954	0.66022	-1.3176	3373.0	22.337	-0.055676	78.908	-60.507	75.066	74.322	22.729	-0.010857	-6.6269	0.5644	-2.7372	27.667	-4.3227
123.19	-0.12641	50.615	-6.6787	0.60071	-2.7511	-0.076306	0.11118	-0.0009717	0.66022	-1.3176	3372.3	22.337	-0.054384	78.908	-60.528	75.066	74.322	22.729	-0.010857	-6.6269	0.5644	-2.7372	27.667	-4.3227
123.19	-0.12336	50.614	-6.6791	0.60126	-2.7511	-0.074952	0.11003	0.001649	0.66022	-1.3176	3371.7	22.336	-0.053072	78.908	-60.55	75.067	74.322	22.729	-0.010857	-6.6269	0.5644	-2.7372	27.667	-4.3227
123.19	-0.12027	50.612	-6.6795	0.60181	-2.7511	-0.073514	0.10871	0.0042624	0.66022	-1.3176	3371.0	22.335	-0.051743	78.907	-60.575	75.067	74.322	22.729	-0.010857	-6.6269	0.5644	-2.7372	27.667	-4.3227
123.19	-0.11715	50.611	-6.6799	0.60235	-2.7511	-0.071995	0.10723	0.0068646	0.66022	-1.3176	3370.4	22.335	-0.050398	78.907	-60.602	75.067	74.322	22.729	-0.010857	-6.6269	0.5644	-2.7372	27.667	-4.3227
123.19	-0.11399	50.61	-6.6802	0.60288	-2.751	-0.070395	0.10558	0.0094512	0.66022	-1.3176	3369.7	22.335	-0.049041	78.907	-60.63	75.068	74.322	22.729	-0.010857	-6.6269	0.5644	-2.7372	27.667	-4.3227
123.19	-0.11081	50.609	-6.6806	0.60341	-2.751	-0.068718	0.10377	0.012018	0.66022	-1.3176	3369.0	22.334	-0.047673	78.906	-60.661	75.068	74.322	22.729	-0.010857	-6.6269	0.5644	-2.7372	27.667	-4.3227
123.19	-0.10761	50.608	-6.6809	0.60392	-2.7509	-0.066966	0.1018	0.014562	0.66022	-1.3176	3368.4	22.334	-0.046296	78.906	-60.693	75.069	74.322	22.729	-0.010857	-6.6269	0.5644	-2.7372	27.667	-4.3227
123.19	-0.10439	50.608	-6.6812	0.60442	-2.7508	-0.065141	0.099687	0.017077	0.66022	-1.3176	3367.7	22.334	-0.044913	78.906	-60.727	75.069	74.322	22.729	-0.010857	-6.6269	0.5644	-2.7372	27.667	-4.3227
123.19	-0.10117	50.608	-6.6815	0.60492	-2.7507	-0.063247	0.097421	0.019561	0.66022	-1.3176	3367.0	22.334	-0.043526	78.905	-60.764	75.069	74.322	22.729	-0.010857	-6.6269	0.5644	-2.7372	27.667	-4.3227
123.19	-0.09794	50.608	-6.6819	0.6054	-2.7506	-0.061286	0.095011	0.022009	0.66022	-1.3176	3366.4	22.334	-0.042137	78.905	-60.802	75.07	74.322	22.729	-0.010857	-6.6269	0.5644	-2.7372	27.667	-4.3227
123.18	-0.094712	50.608	-6.6822	0.60587	-2.7505	-0.059261	0.092461	0.024418	0.66022	-1.3176	3365.7	22.334	-0.040748	78.904	-60.842	75.07	74.322	22.729	-0.010857	-6.6269	0.5644	-2.7372	27.667	-4.3227
123.18	-0.09149	50.608	-6.6825	0.60632	-2.7504	-0.057175	0.089777	0.026784	0.66022	-1.3176	3365.1	22.335	-0.039362	78.904	-60.883	75.071	74.322	22.729	-0.010857	-6.6269	0.5644	-2.7372	27.667	-4.3227
123.18	-0.088278	50.609	-6.6827	0.60676	-2.7502	-0.055032	0.086962	0.029103	0.66022	-1.3176	3364.4	22.335	-0.03798	78.904	-60.927	75.071	74.322	22.729	-0.010857	-6.6269	0.5644	-2.7372	27.667	-4.3227
123.18	-0.085082	50.609	-6.683	0.60719	-2.7501	-0.052834	0.084023	0.031371	0.66022	-1.3176	3363.7	22.335	-0.036605	78.903	-60.972	75.071	74.322	22.729	-0.010857	-6.6269	0.5644	-2.7372	27.667	-4.3227
123.18	-0.081906	50.61	-6.6833	0.6076	-2.7499	-0.050585	0.080964	0.033586	0.66022	-1.3176	3363.1	22.336	-0.035239	78.903	-61.02	75.072	74.322	22.729	-0.010857	-6.6269	0.5644	-2.7372	27.667	-4.3227
123.18	-0.078756	50.611	-6.6835	0.608	-2.7498	-0.048289	0.077792	0.035743	0.66022	-1.3176	3362.4	22.336	-0.033884	78.903	-61.068	75.072	74.322	22.729	-0.010857	-6.6269	0.5644	-2.7372	27.667	-4.3227
123.18	-0.075635	50.612	-6.6837	0.60838	-2.7496	-0.045948	0.074511	0.037839	0.66022	-1.3176	3361.8	22.337	-0.032541	78.902	-61.119	75.073	74.322	22.729	-0.010857	-6.6269	0.5644	-2.7372	27.667	-4.3227
123.18	-0.072549	50.614	-6.684	0.60875	-2.7494	-0.043567	0.071128	0.039872	0.66022	-1.3176	3361.1	22.338	-0.031214	78.902	-61.171	75.073	74.322	22.729	-0.010857	-6.6269	0.5644	-2.7372	27.667	-4.3227
123.18	-0.0695	50.615	-6.6842	0.60909	-2.7492	-0.041149	0.067648	0.041838	0.66022	-1.3176	3360.4	22.339	-0.029902	78.902	-61.225	75.073	74.322	22.729	-0.010857	-6.6269	0.5644	-2.7372	27.667	-4.3227
123.17	-0.066495	50.617	-6.6844	0.60942	-2.749	-0.038698	0.064078	0.043734	0.66022	-1.3176	3359.8	22.339	-0.028609	78.901	-61.281	75.074	74.322	22.729	-0.010857	-6.6269	0.5644	-2.7372	27.667	-4.3227
123.17	-0.063535	50.619	-6.6846	0.60973	-2.7487	-0.036218	0.060424	0.045557	0.66022	-1.3176	3359.1	22.34	-0.027336	78.901	-61.338	75.074	74.322	22.729	-0.010857	-6.6269	0.5644	-2.7372	27.667	-4.3227
123.17	-0.060627	50.621	-6.6847	0.61003	-2.7485	-0.033712	0.056692	0.047305	0.66022	-1.3176	3358.4	22.341	-0.026085	78.901	-61.397	75.075	74.322	22.729	-0.010857	-6.6269	0.5644	-2.7372	27.667	-4.3227
123.17	-0.057772	50.623	-6.6849	0.6103	-2.7483	-0.031185	0.052889	0.048976	0.66022	-1.3176	3357.8	22.343	-0.024857	78.9	-61.458	75.075	74.322	22.729	-0.010857	-6.6269	0.5644	-2.7372	27.667	-4.3227
123.17	-0.054975	50.625	-6.6851	0.61056	-2.748	-0.02864	0.049021	0.050566	0.66022	-1.3176	3357.1	22.344	-0.023653	78.9	-61.52	75.075	74.322	22.729	-0.010857	-6.6269	0.5644	-2.7372	27.667	-4.3227
123.17	-0.052239	50.627	-6.6852	0.61079	-2.7478	-0.025965	0.045248	0.052059	0.66022	-1.3176	3356.5	22.345	-0.022476	78.899	-61.583	75.076	74.322	22.729	-0.010857	-6.6269	0.5644	-2.7372	27.667	-4.3227
123.17	-0.049566	50.63	-6.6853	0.61101	-2.7475	-0.023042	0.041729	0.053442	0.66022	-1.3176	3355.8	22.346	-0.021326	78.899	-61.648	75.076	74.322	22.729	-0.010857	-6.6269	0.5644	-2.7372	27.667	-4.3227
123.16	-0.046959	50.632	-6.6854	0.61121	-2.7472	-0.020109	0.038159	0.054748	0.66022	-1.3176	3355.1	22.347	-0.020205	78.899	-61.714	75.077	74.322	22.729	-0.010857	-6.6269	0.5644	-2.7372	27.667	-4.3227
123.16	-0.044421	50.635	-6.6855	0.61139	-2.7469	-0.017168	0.034543	0.055976	0.66022	-1.3176	3354.5	22.349	-0.019113	78.898	-61.782	75.077	74.322	22.729	-0.010857	-6.6269	0.5644	-2.7372	27.667	-4.3227
123.16	-0.041954	50.638	-6.6856	0.61155	-2.7467	-0.014225	0.030886	0.057125	0.66022	-1.3176	3353.8	22.35	-0.018051	78.898	-61.851	75.077	74.322	22.729	-0.010857	-6.6269	0.5644	-2.7372	27.667	-4.3227
123.16	-0.039561	50.641	-6.6857	0.6117	-2.7464	-0.011283	0.027193	0.058192	0.66022	-1.3176	3353.2	22.352	-0.017022	78.898	-61.921	75.078	74.322	22.729	-0.010857	-6.6269	0.5644	-2.7372	27.667	-4.3227
123.16	-0.037243	50.644	-6.6857	0.61183	-2.7461	-0.0083457	0.02347	0.059177	0.66022	-1.3176	3352.5	22.353	-0.016025	78.897	-61.992	75.078	74.322	22.729	-0.010857	-6.6269	0.5644	-2.7372	27.667	-4.3227
123.15	-0.035004	50.647	-6.6857	0.61193	-2.7458	-0.0054173	0.019721	0.060079	0.66022	-1.3176	3351.8	22.355	-0.015061	78.897	-62.065	75.079	74.322	22.729	-0.010857	-6.6269	0.5644	-2.7372	27.667	-4.3227
123.15	-0.032845	50.651	-6.6858	0.61202	-2.7455	-0.0025015	0.015952	0.060896	0.66022	-1.3176	3351.2	22.356	-0.014132	78.897	-62.139	75.079	74.322	22.729	-0.010857	-6.6269	0.5644	-2.7372	27.667	-4.3227
123.15	-0.030769	50.654	-6.6858	0.61209	-2.7452	0.00039771	0.012169	0.061628	0.66022	-1.3176	3350.5	22.358	-0.013239	78.896	-62.214	75.08	74.322	22.729	-0.010857	-6.6269	0.5644	-2.7372	27.667	-4.3227
123.15	-0.028776	50.657	-6.6858	0.61214	-2.7449	0.0032765	0.0083752	0.062274	0.66022	-1.3176	3349.8	22.36	-0.012382	78.896	-62.29	75.08	74.322	22.729	-0.010857	-6.6269	0.5644	-2.7372	27.667	-4.3227
123.15	-0.026869	50.661	-6.6857	0.61218	-2.7445	0.0061311	0.0045776	0.062833	0.66022	-1.3176	3349.2	22.362	-0.011561	78.896	-62.367	75.08	74.322	22.729	-0.010857	-6.6269	0.5644	-2.7372	27.667	-4.3227
123.14	-0.02505	50.665	-6.6857	0.61219	-2.7442	0.0089578	0.0007808	0.063305	0.66022	-1.3176	3348.5	22.363	-0.010779	78.895	-62.445	75.081	74.322	22.729	-0.010857	-6.6269	0.5644	-2.7372	27.667	-4.3227
123.14	-0.02332	50.668	-6.6856	0.61218	-2.7439	0.011753	-0.0030099	0.063689	0.66022	-1.3176	3347.8	22.365	-0.010034	78.895	-62.523	75.081	74.322	22.729	-0.010857	-6.6269	0.5644	-2.7372	27.667	-4.3227
123.14	-0.021679	50.672	-6.6856	0.61216	-2.7436	0.014512	-0.0067894	0.063985	0.66022	-1.3176	3347.2	22.367	-0.0093283	78.895	-62.603	75.082	74.322	22.729	-0.010857	-6.6269	0.5644	-2.7372	27.667	-4.3227
123.14	-0.020131	50.676	-6.6855	0.61212	-2.7433	0.017233	-0.010553	0.064193	0.66022	-1.3176	3346.5	22.369	-0.0086619	78.894	-62.684	75.082	74.322	22.729	-0.010857	-6.6269	0.5644	-2.7372	27.667	-4.3227
123.14	-0.018674	50.68	-6.6854	0.61205	-2.743	0.019912	-0.014294	0.064313	0.66022	-1.3176	3345.9	22.371	-0.0080354	78.894	-62.765	75.082	74.322	22.729	-0.010857	-6.6269	0.5644	-2.7372	27.667	-4.3227
123.13	-0.017312	50.684	-6.6853	0.61197	-2.7426	0.022544	-0.018009	0.064344	0.66022	-1.3176	3345.2	22.373	-0.007449	78.894	-62.847	75.083	74.322	22.729	-0.010857	-6.6269	0.5644	-2.7372	27.667	-4.3227
123.13	-0.016043	50.688	-6.6852	0.61187	-2.7423	0.025127	-0.021693	0.064288	0.66022	-1.3176	3344.5	22.375	-0.0069032	78.893	-62.929	75.083	74.322	22.729	-0.010857	-6.6269	0.5644	-2.7372	27.667	-4.3227
123.13	-0.01487	50.692	-6.685	0.61176	-2.742	0.027657	-0.02534	0.064145	0.66022	-1.3176	3343.9	22.377	-0.0063983	78.893	-63.012	75.084	74.322	22.729	-0.010857	-6.6269	0.5644	-2.7372	27.667	-4.3227
123.13	-0.013792	50.696	-6.6849	0.61162	-2.7417	0.030132	-0.028946	0.063914	0.66022	-1.3176	3343.2	22.379	-0.0059344	78.893	-63.095	75.084	74.322	22.729	-0.010857	-6.6269	0.5644	-2.7372	27.667	-4.3227
123.12	-0.012809	50.7	-6.6847	0.61147	-2.7414	0.032547	-0.032506	0.063597	0.66022	-1.3176	3342.5	22.381	-0.0055119	78.892	-63.179	75.085	74.322	22.729	-0.010857	-6.6269	0.5644	-2.7372	27.667	-4.3227
123.12	-0.011924	50.704	-6.6846	0.6113	-2.741	0.034901	-0.036015	0.063194	0.66022	-1.3176	3341.9	22.383	-0.0051307	78.892	-63.262	75.085	74.322	22.729	-0.010857	-6.6269	0.5644	-2.7372	27.667	-4.3227
123.12	-0.011134	50.708	-6.6844	0.61111	-2.7407	0.037189	-0.039469	0.062706	0.66022	-1.3176	3341.2	22.385	-0.004791	78.892	-63.346	75.085	74.322	22.729	-0.010857	-6.6269	0.5644	-2.7372	27.667	-4.3227
123.12	-0.010441	50.712	-6.6842	0.6109	-2.7404	0.039409	-0.042863	0.062134	0.66022	-1.3176	3340.5	22.387	-0.0044929	78.891	-63.43	75.086	74.322	22.729	-0.010857	-6.6269	0.5644	-2.7372	27.667	-4.3227
123.12	-0.0098445	50.716	-6.684	0.61068	-2.7401	0.041558	-0.046192	0.061479	0.66022	-1.3176	3339.9	22.389	-0.0042361	78.891	-63.514	75.086	74.322	22.729	-0.010857	-6.6269	0.5644	-2.7372	27.667	-4.3227
123.11	-0.009344	50.72	-6.6838	0.61044	-2.7398	0.043634	-0.049454	0.060742	0.66022	-1.3176	3339.2	22.391	-0.0040208	78.891	-63.598	75.087	74.322	22.729	-0.010857	-6.6269	0.5644	-2.7372	27.667	-4.3227
123.11	-0.0089392	50.724	-6.6836	0.61018	-2.7395	0.045634	-0.052642	0.059924	0.66022	-1.3176	3338.6	22.393	-0.0038466	78.89	-63.682	75.087	74.322	22.729	-0.010857	-6.6269	0.5644	-2.7372	27.667	-4.3227
123.11	-0.0086296	50.728	-6.6833	0.60991	-2.7392	0.047555	-0.055754	0.059027	0.66022	-1.3176	3337.9	22.395	-0.0037134	78.89	-63.765	75.088	74.322	22.729	-0.010857	-6.6269	0.5644	-2.7372	27.667	-4.3227
123.11	-0.0084148	50.732	-6.6831	0.60963	-2.7389	0.049395	-0.058785	0.058052	0.66022	-1.3176	3337.2	22.397	-0.003621	78.89	-63.847	75.088	74.322	22.729	-0.010857	-6.6269	0.5644	-2.7372	27.667	-4.3227
123.1	-0.0082939	50.736	-6.6828	0.60933	-2.7386	0.051152	-0.061731	0.057001	0.66022	-1.3176	3336.6	22.399	-0.003569	78.889	-63.929	75.089	74.322	22.729	-0.010857	-6.6269	0.5644	-2.7372	27.667	-4.3227
123.1	-0.0082662	50.74	-6.6826	0.60901	-2.7383	0.052824	-0.064589	0.055875	0.66022	-1.3176	3335.9	22.401	-0.0035571	78.889	-64.01	75.089	74.322	22.729	-0.010857	-6.6269	0.5644	-2.7372	27.667	-4.3227
123.1	-0.0083306	50.744	-6.6823	0.60868	-2.7381	0.054409	-0.067355	0.054676	0.66022	-1.3176	3335.2	22.402	-0.0035848	78.889	-64.09	75.089	74.322	22.729	-0.010857	-6.6269	0.5644	-2.7372	27.667	-4.3227
123.1	-0.0084862	50.748	-6.682	0.60834	-2.7378	0.055905	-0.070027	0.053406	0.66022	-1.3176	3334.6	22.404	-0.0036517	78.888	-64.169	75.09	74.322	22.729	-0.010857	-6.6269	0.5644	-2.7372	27.667	-4.3227
123.1	-0.0087316	50.752	-6.6818	0.60798	-2.7375	0.057309	-0.072599	0.052066	0.66022	-1.3176	3333.9	22.406	-0.0037574	78.888	-64.247	75.09	74.322	22.729	-0.010857	-6.6269	0.5644	-2.7372	27.667	-4.3227
123.09	-0.0090657	50.756	-6.6815	0.60761	-2.7373	0.058622	-0.075071	0.05066	0.66022	-1.3176	3333.2	22.408	-0.0039012	78.888	-64.323	75.091	74.322	22.729	-0.010857	-6.6269	0.5644	-2.7372	27.667	-4.3227
123.09	-0.009487	50.759	-6.6812	0.60723	-2.737	0.05984	-0.077437	0.049188	0.66022	-1.3176	3332.6	22.41	-0.0040825	78.887	-64.397	75.091	74.322	22.729	-0.010857	-6.6269	0.5644	-2.7372	27.667	-4.3227
123.09	-0.0099941	50.763	-6.6809	0.60684	-2.7368	0.060963	-0.079697	0.047654	0.66022	-1.3176	3331.9	22.412	-0.0043007	78.887	-64.469	75.092	74.322	22.729	-0.010857	-6.6269	0.5644	-2.7372	27.667	-4.3227
123.09	-0.010585	50.767	-6.6806	0.60643	-2.7365	0.061989	-0.081846	0.046059	0.66022	-1.3176	3331.2	22.413	-0.0045551	78.887	-64.539	75.092	74.322	22.729	-0.010857	-6.6269	0.5644	-2.7372	27.667	-4.3227
123.08	-0.011259	50.77	-6.6802	0.60602	-2.7363	0.062918	-0.083883	0.044405	0.66022	-1.3176	3330.6	22.415	-0.004845	78.886	-64.607	75.092	74.322	22.729	-0.010857	-6.6269	0.5644	-2.7372	27.667	-4.3227
123.08	-0.012013	50.773	-6.6799	0.60559	-2.7361	0.063749	-0.085806	0.042696	0.66022	-1.3176	3329.9	22.417	-0.0051696	78.886	-64.672	75.093	74.322	22.729	-0.010857	-6.6269	0.5644	-2.7372	27.667	-4.3227
123.08	-0.012846	50.777	-6.6796	0.60516	-2.7359	0.06448	-0.087611	0.040932	0.66022	-1.3176	3329.3	22.419	-0.0055281	78.886	-64.734	75.093	74.322	22.729	-0.010857	-6.6269	0.5644	-2.7372	27.667	-4.3227
123.08	-0.013756	50.78	-6.6793	0.60472	-2.7357	0.065111	-0.089298	0.039118	0.66022	-1.3176	3328.6	22.42	-0.0059197	78.885	-64.792	75.094	74.322	22.729	-0.010857	-6.6269	0.5644	-2.7372	27.667	-4.3227
123.08	-0.014741	50.783	-6.679	0.60427	-2.7355	0.065641	-0.090863	0.037256	0.66022	-1.3176	3327.9	22.422	-0.0063434	78.885	-64.847	75.094	74.322	22.729	-0.010857	-6.6269	0.5644	-2.7372	27.667	-4.3227
123.07	-0.015798	50.786	-6.6786	0.60381	-2.7353	0.066071	-0.092307	0.035348	0.66022	-1.3176	3327.3	22.423	-0.0067983	78.885	-64.899	75.095	74.322	22.729	-0.010857	-6.6269	0.5644	-2.7372	27.667	-4.3227
123.07	-0.016925	50.789	-6.6783	0.60334	-2.7351	0.066399	-0.093626	0.033396	0.66022	-1.3176	3326.6	22.425	-0.0072835	78.884	-64.946	75.095	74.322	22.729	-0.010857	-6.6269	0.5644	-2.7372	27.667	-4.3227
123.07	-0.018121	50.792	-6.678	0.60287	-2.735	0.066626	-0.09482	0.031404	0.66022	-1.3176	3325.9	22.426	-0.007798	78.884	-64.989	75.095	74.322	22.729	-0.010857	-6.6269	0.5644	-2.7372	27.667	-4.3227
123.07	-0.019382	50.795	-6.6776	0.6024	-2.7348	0.066752	-0.095888	0.029375	0.66022	-1.3176	3325.3	22.427	-0.0083408	78.884	-65.027	75.096	74.322	22.729	-0.010857	-6.6269	0.5644	-2.7372	27.667	-4.3227
123.07	-0.020706	50.797	-6.6773	0.60191	-2.7347	0.066776	-0.096828	0.02731	0.66022	-1.3176	3324.6	22.429	-0.0089109	78.883	-65.06	75.096	74.322	22.729	-0.010857	-6.6269	0.5644	-2.7372	27.667	-4.3227
123.07	-0.022092	50.8	-6.677	0.60143	-2.7346	0.0667	-0.097641	0.025214	0.66022	-1.3176	3323.9	22.43	-0.0095071	78.883	-65.089	75.097	74.322	22.729	-0.010857	-6.6269	0.5644	-2.7372	27.667	-4.3227
123.06	-0.023535	50.802	-6.6766	0.60094	-2.7344	0.066523	-0.098324	0.023088	0.66022	-1.3176	3323.3	22.431	-0.010128	78.883	-65.111	75.097	74.322	22.729	-0.010857	-6.6269	0.5644	-2.7372	27.667	-4.3227
123.06	-0.025034	50.804	-6.6763	0.60045	-2.7343	0.066247	-0.098878	0.020937	0.66022	-1.3176	3322.6	22.432	-0.010774	78.882	-65.129	75.098	74.322	22.729	-0.010857	-6.6269	0.5644	-2.7372	27.667	-4.3227
123.06	-0.026587	50.806	-6.676	0.59995	-2.7342	0.065871	-0.099303	0.018762	0.66022	-1.3176	3321.9	22.433	-0.011442	78.882	-65.14	75.098	74.322	22.729	-0.010857	-6.6269	0.5644	-2.7372	27.667	-4.3227
123.06	-0.028189	50.808	-6.6756	0.59945	-2.7341	0.065397	-0.099598	0.016566	0.66022	-1.3176	3321.3	22.434	-0.012131	78.882	-65.146	75.098	74.322	22.729	-0.010857	-6.6269	0.5644	-2.7372	27.667	-4.3227
123.06	-0.029839	50.81	-6.6753	0.59895	-2.7341	0.064826	-0.099764	0.014353	0.66022	-1.3176	3320.6	22.435	-0.012841	78.881	-65.146	75.099	74.322	22.729	-0.010857	-6.6269	0.5644	-2.7372	27.667	-4.3227
123.06	-0.031534	50.812	-6.675	0.59846	-2.734	0.064159	-0.0998	0.012126	0.66022	-1.3176	3319.9	22.436	-0.013571	78.881	-65.14	75.099	74.322	22.729	-0.010857	-6.6269	0.5644	-2.7372	27.667	-4.3227
123.06	-0.03327	50.813	-6.6747	0.59796	-2.7339	0.063397	-0.099707	0.0098875	0.66022	-1.3176	3319.3	22.437	-0.014318	78.881	-65.129	75.1	74.322	22.729	-0.010857	-6.6269	0.5644	-2.7372	27.667	-4.3227
123.06	-0.035046	50.815	-6.6744	0.59746	-2.7339	0.062541	-0.099486	0.0076403	0.66022	-1.3176	3318.6	22.438	-0.015082	78.88	-65.112	75.1	74.322	22.729	-0.010857	-6.6269	0.5644	-2.7372	27.667	-4.3227
123.05	-0.036858	50.816	-6.674	0.59696	-2.7339	0.061593	-0.099137	0.0053876	0.66022	-1.3176	3317.9	22.439	-0.015862	78.88	-65.09	75.101	74.322	22.729	-0.010857	-6.6269	0.5644	-2.7372	27.667	-4.3227
123.05	-0.038702	50.817	-6.6737	0.59647	-2.7338	0.060554	-0.098661	0.0031323	0.66022	-1.3176	3317.3	22.439	-0.016656	78.88	-65.062	75.101	74.322	22.729	-0.010857	-6.6269	0.5644	-2.7372	27.667	-4.3227
123.05	-0.040578	50.818	-6.6734	0.59598	-2.7338	0.059426	-0.09806	0.00087756	0.66022	-1.3176	3316.6	22.44	-0.017463	78.879	-65.029	75.101	74.322	22.729	-0.010857	-6.6269	0.5644	-2.7372	27.667	-4.3227
123.05	-0.04248	50.819	-6.6731	0.59549	-2.7338	0.058211	-0.097334	-0.0013738	0.66022	-1.3176	3316.0	22.44	-0.018282	78.879	-64.992	75.102	74.322	22.729	-0.010857	-6.6269	0.5644	-2.7372	27.667	-4.3227
123.05	-0.044407	50.82	-6.6729	0.595	-2.7338	0.056912	-0.096485	-0.0036189	0.66022	-1.3176	3315.3	22.441	-0.019112	78.879	-64.95	75.102	74.322	22.729	-0.010857	-6.6269	0.5644	-2.7372	27.667	-4.3227
123.05	-0.046355	50.82	-6.6726	0.59452	-2.7339	0.055529	-0.095514	-0.0058546	0.66022	-1.3176	3314.6	22.441	-0.01995	78.878	-64.903	75.103	74.322	22.729	-0.010857	-6.6269	0.5644	-2.7372	27.667	-4.3227
123.05	-0.048322	50.821	-6.6723	0.59405	-2.7339	0.054065	-0.094423	-0.0080783	0.66022	-1.3176	3314.0	22.441	-0.020797	78.878	-64.853	75.103	74.322	22.729	-0.010857	-6.6269	0.5644	-2.7372	27.667	-4.3227
123.05	-0.050304	50.821	-6.672	0.59358	-2.7339	0.052523	-0.093214	-0.010287	0.66022	-1.3176	3313.3	22.442	-0.02165	78.877	-64.799	75.103	74.322	22.729	-0.010857	-6.6269	0.5644	-2.7372	27.667	-4.3227
123.05	-0.052299	50.821	-6.6718	0.59312	-2.734	0.050904	-0.091889	-0.012478	0.66022	-1.3176	3312.6	22.442	-0.022508	78.877	-64.742	75.104	74.322	22.729	-0.010857	-6.6269	0.5644	-2.7372	27.667	-4.3227
123.05	-0.054303	50.821	-6.6715	0.59266	-2.7341	0.049211	-0.090449	-0.014648	0.66022	-1.3176	3312.0	22.442	-0.023371	78.877	-64.682	75.104	74.322	22.729	-0.010857	-6.6269	0.5644	-2.7372	27.667	-4.3227
123.05	-0.056313	50.821	-6.6713	0.59221	-2.7341	0.047447	-0.088898	-0.016794	0.66022	-1.3176	3311.3	22.442	-0.024236	78.876	-64.618	75.105	74.322	22.729	-0.010857	-6.6269	0.5644	-2.7372	27.667	-4.3227
123.05	-0.058327	50.82	-6.6711	0.59177	-2.7342	0.045614	-0.087237	-0.018914	0.66022	-1.3176	3310.6	22.442	-0.025103	78.876	-64.553	75.105	74.322	22.729	-0.010857	-6.6269	0.5644	-2.7372	27.667	-4.3227
123.04	-0.060341	50.82	-6.6708	0.59134	-2.7343	0.043715	-0.085469	-0.021006	0.66022	-1.3176	3310.0	22.442	-0.02597	78.876	-64.485	75.105	74.322	22.729	-0.010857	-6.6269	0.5644	-2.7372	27.667	-4.3227
123.04	-0.062353	50.819	-6.6706	0.59092	-2.7344	0.041753	-0.083596	-0.023066	0.66022	-1.3176	3309.3	22.441	-0.026836	78.875	-64.415	75.106	74.322	22.729	-0.010857	-6.6269	0.5644	-2.7372	27.667	-4.3227
123.04	-0.06436	50.819	-6.6704	0.5905	-2.7346	0.03973	-0.081622	-0.025092	0.66022	-1.3176	3308.6	22.441	-0.0277	78.875	-64.344	75.106	74.322	22.729	-0.010857	-6.6269	0.5644	-2.7372	27.667	-4.3227
123.04	-0.066358	50.818	-6.6702	0.5901	-2.7347	0.03765	-0.079549	-0.027081	0.66022	-1.3176	3308.0	22.441	-0.02856	78.875	-64.27	75.107	74.322	22.729	-0.010857	-6.6269	0.5644	-2.7372	27.667	-4.3227
123.04	-0.068346	50.817	-6.67	0.58971	-2.7348	0.035516	-0.07738	-0.029031	0.66022	-1.3176	3307.3	22.44	-0.029416	78.874	-64.196	75.107	74.322	22.729	-0.010857	-6.6269	0.5644	-2.7372	27.667	-4.3227
123.04	-0.070319	50.815	-6.6699	0.58933	-2.735	0.03333	-0.075119	-0.030939	0.66022	-1.3176	3306.6	22.44	-0.030265	78.874	-64.12	75.107	74.322	22.729	-0.010857	-6.6269	0.5644	-2.7372	27.667	-4.3227
123.04	-0.072276	50.814	-6.6697	0.58896	-2.7351	0.031096	-0.072768	-0.032803	0.66022	-1.3176	3306.0	22.44	-0.031107	78.873	-64.044	75.108	74.322	22.729	-0.010857	-6.6269	0.5644	-2.7372	27.667	-4.3227
123.04	-0.074213	50.812	-6.6696	0.5886	-2.7353	0.028816	-0.070331	-0.034622	0.66022	-1.3176	3305.3	22.439	-0.031941	78.873	-63.966	75.108	74.322	22.729	-0.010857	-6.6269	0.5644	-2.7372	27.667	-4.3227
123.04	-0.076128	50.811	-6.6694	0.58825	-2.7355	0.026495	-0.06781	-0.036391	0.66022	-1.3176	3304.7	22.438	-0.032766	78.873	-63.888	75.109	74.322	22.729	-0.010857	-6.6269	0.5644	-2.7372	27.667	-4.3227
123.04	-0.078018	50.809	-6.6693	0.58792	-2.7357	0.024134	-0.065211	-0.03811	0.66022	-1.3176	3304.0	22.438	-0.033579	78.872	-63.81	75.109	74.322	22.729	-0.010857	-6.6269	0.5644	-2.7372	27.667	-4.3227
123.04	-0.079881	50.807	-6.6692	0.5876	-2.7359	0.021739	-0.062536	-0.039777	0.66022	-1.3176	3303.3	22.437	-0.034381	78.872	-63.731	75.109	74.322	22.729	-0.010857	-6.6269	0.5644	-2.7372	27.667	-4.3227
123.04	-0.081713	50.805	-6.6691	0.5873	-2.7361	0.019311	-0.059789	-0.041388	0.66022	-1.3176	3302.7	22.436	-0.03517	78.871	-63.652	75.11	74.322	22.729	-0.010857	-6.6269	0.5644	-2.7372	27.667	-4.3227
123.04	-0.083513	50.803	-6.669	0.587	-2.7363	0.016855	-0.056973	-0.042943	0.66022	-1.3176	3302.0	22.435	-0.035945	78.871	-63.573	75.11	74.322	22.729	-0.010857	-6.6269	0.5644	-2.7372	27.667	-4.3227
123.04	-0.085277	50.801	-6.6689	0.58673	-2.7365	0.014373	-0.054093	-0.044439	0.66022	-1.3176	3301.3	22.434	-0.036705	78.871	-63.494	75.11	74.322	22.729	-0.010857	-6.6269	0.5644	-2.7372	27.667	-4.3227
123.04	-0.087004	50.798	-6.6688	0.58646	-2.7367	0.011869	-0.051152	-0.045875	0.66022	-1.3176	3300.7	22.433	-0.037448	78.87	-63.415	75.111	74.322	22.729	-0.010857	-6.6269	0.5644	-2.7372	27.667	-4.3227
123.04	-0.088691	50.796	-6.6688	0.58621	-2.737	0.0093468	-0.048155	-0.047249	0.66022	-1.3176	3300.0	22.432	-0.038174	78.87	-63.336	75.111	74.322	22.729	-0.010857	-6.6269	0.5644	-2.7372	27.667	-4.3227
123.04	-0.090336	50.793	-6.6687	0.58598	-2.7372	0.0068095	-0.045105	-0.04856	0.66022	-1.3176	3299.3	22.431	-0.038882	78.869	-63.258	75.111	74.322	22.729	-0.010857	-6.6269	0.5644	-2.7372	27.667	-4.3227
123.04	-0.091936	50.79	-6.6687	0.58576	-2.7375	0.0042605	-0.042006	-0.049805	0.66022	-1.3176	3298.7	22.43	-0.039571	78.869	-63.18	75.112	74.322	22.729	-0.010857	-6.6269	0.5644	-2.7372	27.667	-4.3227
123.05	-0.093489	50.787	-6.6687	0.58556	-2.7377	0.0017034	-0.038863	-0.050983	0.66022	-1.3176	3298.0	22.429	-0.04024	78.869	-63.102	75.112	74.322	22.729	-0.010857	-6.6269	0.5644	-2.7372	27.667	-4.3227
123.05	-0.094994	50.784	-6.6687	0.58538	-2.738	-0.00085861	-0.035679	-0.052094	0.66022	-1.3176	3297.3	22.427	-0.040888	78.868	-63.026	75.113	74.322	22.729	-0.010857	-6.6269	0.5644	-2.7372	27.667	-4.3227
123.05	-0.096447	50.781	-6.6687	0.58521	-2.7382	-0.0034219	-0.032459	-0.053135	0.66022	-1.3176	3296.7	22.426	-0.041514	78.868	-62.949	75.113	74.322	22.729	-0.010857	-6.6269	0.5644	-2.7372	27.667	-4.3227
123.05	-0.097848	50.778	-6.6687	0.58505	-2.7385	-0.0059831	-0.029208	-0.054106	0.66022	-1.3176	3296.0	22.425	-0.042117	78.867	-62.874	75.113	74.322	22.729	-0.010857	-6.6269	0.5644	-2.7372	27.667	-4.3227
123.05	-0.099194	50.775	-6.6688	0.58491	-2.7388	-0.0085389	-0.025928	-0.055005	0.66022	-1.3176	3295.4	22.423	-0.042696	78.867	-62.799	75.114	74.322	22.729	-0.010857	-6.6269	0.5644	-2.7372	27.667	-4.3227
123.05	-0.10048	50.771	-6.6688	0.58479	-2.739	-0.011086	-0.022626	-0.055832	0.66022	-1.3176	3294.7	22.422	-0.043252	78.866	-62.725	75.114	74.322	22.729	-0.010857	-6.6269	0.5644	-2.7372	27.667	-4.3227
123.05	-0.10171	50.768	-6.6689	0.58469	-2.7393	-0.01362	-0.019304	-0.056586	0.66022	-1.3176	3294.0	22.42	-0.043781	78.866	-62.653	75.114	74.322	22.729	-0.010857	-6.6269	0.5644	-2.7372	27.667	-4.3227
123.05	-0.10288	50.764	-6.669	0.5846	-2.7396	-0.01614	-0.015968	-0.057265	0.66022	-1.3176	3293.4	22.419	-0.044286	78.866	-62.581	75.115	74.322	22.729	-0.010857	-6.6269	0.5644	-2.7372	27.667	-4.3227
123.05	-0.10399	50.761	-6.669	0.58453	-2.7399	-0.01864	-0.012621	-0.05787	0.66022	-1.3176	3292.7	22.417	-0.044763	78.865	-62.51	75.115	74.322	22.729	-0.010857	-6.6269	0.5644	-2.7372	27.667	-4.3227
123.05	-0.10504	50.757	-6.6691	0.58447	-2.7402	-0.021118	-0.0092674	-0.0584	0.66022	-1.3176	3292.0	22.416	-0.045213	78.865	-62.44	75.115	74.322	22.729	-0.010857	-6.6269	0.5644	-2.7372	27.667	-4.3227
123.05	-0.10602	50.753	-6.6693	0.58443	-2.7405	-0.023571	-0.0059124	-0.058853	0.66022	-1.3176	3291.4	22.414	-0.045636	78.864	-62.371	75.116	74.322	22.729	-0.010857	-6.6269	0.5644	-2.7372	27.667	-4.3227
123.05	-0.10693	50.749	-6.6694	0.58441	-2.7408	-0.025995	-0.0025599	-0.05923	0.66022	-1.3176	3290.7	22.412	-0.04603	78.864	-62.304	75.116	74.322	22.729	-0.010857	-6.6269	0.5644	-2.7372	27.667	-4.3227
123.05	-0.10778	50.745	-6.6695	0.58441	-2.7411	-0.028388	0.00078585	-0.059531	0.66022	-1.3176	3290.1	22.411	-0.046394	78.863	-62.237	75.116	74.322	22.729	-0.010857	-6.6269	0.5644	-2.7372	27.667	-4.3227
123.05	-0.10856	50.741	-6.6697	0.58442	-2.7414	-0.030746	0.0041206	-0.059755	0.66022	-1.3176	3289.4	22.409	-0.04673	78.863	-62.172	75.117	74.322	22.729	-0.010857	-6.6269	0.5644	-2.7372	27.667	-4.3227
123.05	-0.10927	50.737	-6.6698	0.58445	-2.7417	-0.033067	0.00744	-0.059902	0.66022	-1.3176	3288.7	22.407	-0.047035	78.863	-62.109	75.117	74.322	22.729	-0.010857	-6.6269	0.5644	-2.7372	27.667	-4.3227
123.06	-0.10991	50.733	-6.67	0.5845	-2.742	-0.035347	0.01074	-0.059973	0.66022	-1.3176	3288.1	22.405	-0.04731	78.862	-62.046	75.117	74.322	22.729	-0.010857	-6.6269	0.5644	-2.7372	27.667	-4.3227
123.06	-0.11047	50.729	-6.6702	0.58456	-2.7423	-0.037583	0.014016	-0.059966	0.66022	-1.3176	3287.4	22.404	-0.047554	78.862	-61.985	75.117	74.322	22.729	-0.010857	-6.6269	0.5644	-2.7372	27.667	-4.3227
123.06	-0.11097	50.725	-6.6704	0.58464	-2.7426	-0.039773	0.017265	-0.059883	0.66022	-1.3176	3286.7	22.402	-0.047767	78.861	-61.926	75.118	74.322	22.729	-0.010857	-6.6269	0.5644	-2.7372	27.667	-4.3227
123.06	-0.11139	50.721	-6.6706	0.58473	-2.7429	-0.041914	0.020481	-0.059724	0.66022	-1.3176	3286.1	22.4	-0.047948	78.861	-61.867	75.118	74.322	22.729	-0.010857	-6.6269	0.5644	-2.7372	27.667	-4.3227
123.06	-0.11173	50.717	-6.6708	0.58484	-2.7432	-0.044004	0.023662	-0.059489	0.66022	-1.3176	3285.4	22.398	-0.048098	78.86	-61.811	75.118	74.322	22.729	-0.010857	-6.6269	0.5644	-2.7372	27.667	-4.3227
123.06	-0.11201	50.712	-6.671	0.58497	-2.7435	-0.046039	0.026802	-0.059178	0.66022	-1.3176	3284.8	22.396	-0.048215	78.86	-61.755	75.119	74.322	22.729	-0.010857	-6.6269	0.5644	-2.7372	27.667	-4.3227
123.06	-0.1122	50.708	-6.6712	0.58511	-2.7438	-0.048017	0.029899	-0.058793	0.66022	-1.3176	3284.1	22.394	-0.0483	78.859	-61.702	75.119	74.322	22.729	-0.010857	-6.6269	0.5644	-2.7372	27.667	-4.3227
123.06	-0.11232	50.704	-6.6715	0.58527	-2.7441	-0.049936	0.032948	-0.058334	0.66022	-1.3176	3283.4	22.393	-0.048353	78.859	-61.649	75.119	74.322	22.729	-0.010857	-6.6269	0.5644	-2.7372	27.667	-4.3227
123.06	-0.11237	50.7	-6.6717	0.58544	-2.7443	-0.051793	0.035945	-0.057802	0.66022	-1.3176	3282.8	22.391	-0.048373	78.858	-61.599	75.12	74.322	22.729	-0.010857	-6.6269	0.5644	-2.7372	27.667	-4.3227
123.06	-0.11234	50.695	-6.672	0.58562	-2.7446	-0.053587	0.038888	-0.057197	0.66022	-1.3176	3282.1	22.389	-0.048361	78.858	-61.55	75.12	74.322	22.729	-0.010857	-6.6269	0.5644	-2.7372	27.667	-4.3227
123.06	-0.11223	50.691	-6.6723	0.58583	-2.7449	-0.055314	0.041771	-0.05652	0.66022	-1.3176	3281.4	22.387	-0.048315	78.857	-61.502	75.12	74.322	22.729	-0.010857	-6.6269	0.5644	-2.7372	27.667	-4.3227
123.07	-0.11205	50.687	-6.6726	0.58604	-2.7452	-0.056974	0.044591	-0.055774	0.66022	-1.3176	3280.8	22.385	-0.048237	78.857	-61.457	75.12	74.322	22.729	-0.010857	-6.6269	0.5644	-2.7372	27.667	-4.3227
123.07	-0.11179	50.683	-6.6729	0.58627	-2.7455	-0.058563	0.047346	-0.054958	0.66022	-1.3176	3280.1	22.383	-0.048126	78.856	-61.413	75.121	74.322	22.729	-0.010857	-6.6269	0.5644	-2.7372	27.667	-4.3227
123.07	-0.11146	50.678	-6.6731	0.58652	-2.7457	-0.060081	0.050031	-0.054073	0.66022	-1.3176	3279.5	22.382	-0.047982	78.856	-61.37	75.121	74.322	22.729	-0.010857	-6.6269	0.5644	-2.7372	27.667	-4.3227
123.07	-0.11105	50.674	-6.6735	0.58677	-2.746	-0.061525	0.052644	-0.053123	0.66022	-1.3176	3278.8	22.38	-0.047806	78.856	-61.329	75.121	74.322	22.729	-0.010857	-6.6269	0.5644	-2.7372	27.667	-4.3227
123.07	-0.11056	50.67	-6.6738	0.58704	-2.7463	-0.062893	0.05518	-0.052107	0.66022	-1.3176	3278.1	22.378	-0.047598	78.855	-61.29	75.122	74.322	22.729	-0.010857	-6.6269	0.5644	-2.7372	27.667	-4.3227
123.07	-0.11	50.666	-6.6741	0.58732	-2.7465	-0.064185	0.057638	-0.051027	0.66022	-1.3176	3277.5	22.376	-0.047357	78.855	-61.253	75.122	74.322	22.729	-0.010857	-6.6269	0.5644	-2.7372	27.667	-4.3227
123.07	-0.10937	50.662	-6.6744	0.58762	-2.7468	-0.065398	0.060013	-0.049884	0.66022	-1.3176	3276.8	22.374	-0.047084	78.854	-61.218	75.122	74.322	22.729	-0.010857	-6.6269	0.5644	-2.7372	27.667	-4.3227
123.07	-0.10866	50.658	-6.6747	0.58792	-2.747	-0.066532	0.062304	-0.048681	0.66022	-1.3176	3276.2	22.373	-0.04678	78.854	-61.184	75.122	74.322	22.729	-0.010857	-6.6269	0.5644	-2.7372	27.667	-4.3227
123.07	-0.10788	50.653	-6.6751	0.58824	-2.7473	-0.067584	0.064507	-0.04742	0.66022	-1.3176	3275.5	22.371	-0.046443	78.853	-61.152	75.123	74.322	22.729	-0.010857	-6.6269	0.5644	-2.7372	27.667	-4.3227
123.07	-0.10703	50.649	-6.6754	0.58857	-2.7475	-0.068335	0.066909	-0.046127	0.66022	-1.3176	3274.8	22.369	-0.046076	78.853	-61.122	75.123	74.322	22.729	-0.010857	-6.6269	0.5644	-2.7372	27.667	-4.3227
123.07	-0.1061	50.646	-6.6758	0.58891	-2.7477	-0.068993	0.069221	-0.044773	0.66022	-1.3176	3274.2	22.367	-0.045678	78.852	-61.093	75.123	74.322	22.729	-0.010857	-6.6269	0.5644	-2.7372	27.667	-4.3227
123.07	-0.1051	50.642	-6.6761	0.58926	-2.748	-0.069579	0.071416	-0.043359	0.66022	-1.3176	3273.5	22.366	-0.045249	78.852	-61.067	75.124	74.322	22.729	-0.010857	-6.6269	0.5644	-2.7372	27.667	-4.3227
123.07	-0.10404	50.638	-6.6764	0.58962	-2.7482	-0.07009	0.073491	-0.041886	0.66022	-1.3176	3272.9	22.364	-0.04479	78.851	-61.042	75.124	74.322	22.729	-0.010857	-6.6269	0.5644	-2.7372	27.667	-4.3227
123.08	-0.1029	50.634	-6.6768	0.59	-2.7484	-0.070525	0.075444	-0.040356	0.66022	-1.3176	3272.2	22.363	-0.044301	78.851	-61.019	75.124	74.322	22.729	-0.010857	-6.6269	0.5644	-2.7372	27.667	-4.3227
123.08	-0.1017	50.631	-6.6772	0.59038	-2.7486	-0.070885	0.077271	-0.038773	0.66022	-1.3176	3271.5	22.361	-0.043782	78.85	-60.998	75.124	74.322	22.729	-0.010857	-6.6269	0.5644	-2.7372	27.667	-4.3227
123.08	-0.10042	50.627	-6.6775	0.59077	-2.7488	-0.071168	0.078973	-0.037139	0.66022	-1.3176	3270.9	22.36	-0.043236	78.85	-60.978	75.125	74.322	22.729	-0.010857	-6.6269	0.5644	-2.7372	27.667	-4.3227
123.08	-0.09909	50.624	-6.6779	0.59117	-2.7489	-0.071374	0.080546	-0.035456	0.66022	-1.3176	3270.2	22.358	-0.042661	78.849	-60.961	75.125	74.322	22.729	-0.010857	-6.6269	0.5644	-2.7372	27.667	-4.3227
123.08	-0.097691	50.62	-6.6782	0.59157	-2.7491	-0.071502	0.081988	-0.033728	0.66022	-1.3176	3269.5	22.357	-0.042059	78.849	-60.945	75.125	74.322	22.729	-0.010857	-6.6269	0.5644	-2.7372	27.667	-4.3227
123.08	-0.096231	50.617	-6.6786	0.59199	-2.7493	-0.071553	0.083299	-0.031956	0.66022	-1.3176	3268.9	22.355	-0.041431	78.848	-60.931	75.126	74.322	22.729	-0.010857	-6.6269	0.5644	-2.7372	27.667	-4.3227
123.08	-0.094712	50.614	-6.6789	0.59241	-2.7494	-0.071527	0.084478	-0.030144	0.66022	-1.3176	3268.2	22.354	-0.040777	78.848	-60.919	75.126	74.322	22.729	-0.010857	-6.6269	0.5644	-2.7372	27.667	-4.3227
123.08	-0.093135	50.611	-6.6793	0.59283	-2.7496	-0.071422	0.085523	-0.028294	0.66022	-1.3176	3267.6	22.353	-0.040098	78.847	-60.909	75.126	74.322	22.729	-0.010857	-6.6269	0.5644	-2.7372	27.667	-4.3227
123.08	-0.091503	50.608	-6.6797	0.59326	-2.7497	-0.071241	0.086433	-0.02641	0.66022	-1.3176	3266.9	22.351	-0.039396	78.847	-60.901	75.126	74.322	22.729	-0.010857	-6.6269	0.5644	-2.7372	27.667	-4.3227
123.08	-0.089817	50.605	-6.68	0.5937	-2.7498	-0.070981	0.087208	-0.024494	0.66022	-1.3176	3266.2	22.35	-0.03867	78.846	-60.894	75.127	74.322	22.729	-0.010857	-6.6269	0.5644	-2.7372	27.667	-4.3227
123.08	-0.08808	50.602	-6.6804	0.59413	-2.75	-0.070646	0.087848	-0.02255	0.66022	-1.3176	3265.6	22.349	-0.037923	78.846	-60.89	75.127	74.322	22.729	-0.010857	-6.6269	0.5644	-2.7372	27.667	-4.3227
123.08	-0.086294	50.599	-6.6807	0.59457	-2.7501	-0.070234	0.088353	-0.02058	0.66022	-1.3176	3264.9	22.348	-0.037154	78.845	-60.887	75.127	74.322	22.729	-0.010857	-6.6269	0.5644	-2.7372	27.667	-4.3227
123.08	-0.084462	50.597	-6.6811	0.59502	-2.7502	-0.069746	0.088722	-0.018588	0.66022	-1.3176	3264.3	22.347	-0.036365	78.845	-60.886	75.128	74.322	22.729	-0.010857	-6.6269	0.5644	-2.7372	27.667	-4.3227
123.08	-0.082586	50.595	-6.6814	0.59546	-2.7503	-0.069183	0.088956	-0.016576	0.66022	-1.3176	3263.6	22.346	-0.035558	78.844	-60.887	75.128	74.322	22.729	-0.010857	-6.6269	0.5644	-2.7372	27.667	-4.3227
123.08	-0.080668	50.592	-6.6818	0.59591	-2.7503	-0.068547	0.089056	-0.014548	0.66022	-1.3176	3262.9	22.345	-0.034732	78.844	-60.89	75.128	74.322	22.729	-0.010857	-6.6269	0.5644	-2.7372	27.667	-4.3227
123.08	-0.078712	50.59	-6.6821	0.59635	-2.7504	-0.067838	0.089021	-0.012506	0.66022	-1.3176	3262.3	22.344	-0.03389	78.844	-60.894	75.128	74.322	22.729	-0.010857	-6.6269	0.5644	-2.7372	27.667	-4.3227
123.08	-0.076718	50.588	-6.6824	0.5968	-2.7505	-0.067056	0.088854	-0.010455	0.66022	-1.3176	3261.6	22.343	-0.033032	78.843	-60.901	75.129	74.322	22.729	-0.010857	-6.6269	0.5644	-2.7372	27.667	-4.3227
123.08	-0.074691	50.586	-6.6828	0.59724	-2.7505	-0.066205	0.088554	-0.0083963	0.66022	-1.3176	3261.0	22.343	-0.03216	78.843	-60.909	75.129	74.322	22.729	-0.010857	-6.6269	0.5644	-2.7372	27.667	-4.3227
123.08	-0.072633	50.584	-6.6831	0.59768	-2.7505	-0.065284	0.088124	-0.0063338	0.66022	-1.3176	3260.3	22.342	-0.031274	78.842	-60.919	75.129	74.322	22.729	-0.010857	-6.6269	0.5644	-2.7372	27.667	-4.3227
123.08	-0.070546	50.583	-6.6834	0.59812	-2.7506	-0.064295	0.087565	-0.0042706	0.66022	-1.3176	3259.6	22.341	-0.030375	78.842	-60.931	75.13	74.322	22.729	-0.010857	-6.6269	0.5644	-2.7372	27.667	-4.3227
123.08	-0.068433	50.581	-6.6837	0.59856	-2.7506	-0.06324	0.086879	-0.0022096	0.66022	-1.3176	3259.0	22.341	-0.029466	78.841	-60.944	75.13	74.322	22.729	-0.010857	-6.6269	0.5644	-2.7372	27.667	-4.3227
123.08	-0.066297	50.58	-6.6841	0.59899	-2.7506	-0.062121	0.086067	-0.00015396	0.66022	-1.3176	3258.3	22.34	-0.028546	78.841	-60.96	75.13	74.322	22.729	-0.010857	-6.6269	0.5644	-2.7372	27.667	-4.3227
123.08	-0.06414	50.579	-6.6844	0.59942	-2.7506	-0.060939	0.085131	0.0018933	0.66022	-1.3176	3257.7	22.34	-0.027617	78.84	-60.977	75.13	74.322	22.729	-0.010857	-6.6269	0.5644	-2.7372	27.667	-4.3227
123.08	-0.061965	50.577	-6.6847	0.59984	-2.7506	-0.059696	0.084074	0.0039292	0.66022	-1.3176	3257.0	22.34	-0.026681	78.84	-60.996	75.131	74.322	22.729	-0.010857	-6.6269	0.5644	-2.7372	27.667	-4.3227
123.08	-0.059775	50.576	-6.685	0.60026	-2.7505	-0.058394	0.082898	0.0059508	0.66022	-1.3176	3256.3	22.339	-0.025738	78.839	-61.016	75.131	74.322	22.729	-0.010857	-6.6269	0.5644	-2.7372	27.667	-4.3227
123.08	-0.057572	50.576	-6.6852	0.60067	-2.7505	-0.057035	0.081606	0.007955	0.66022	-1.3176	3255.7	22.339	-0.02479	78.839	-61.039	75.131	74.322	22.729	-0.010857	-6.6269	0.5644	-2.7372	27.667	-4.3227
123.08	-0.055358	50.575	-6.6855	0.60107	-2.7505	-0.055621	0.080199	0.0099392	0.66022	-1.3176	3255.0	22.339	-0.023837	78.838	-61.063	75.132	74.322	22.729	-0.010857	-6.6269	0.5644	-2.7372	27.667	-4.3227
123.08	-0.053138	50.574	-6.6858	0.60147	-2.7504	-0.054154	0.078682	0.0119	0.66022	-1.3176	3254.3	22.339	-0.022881	78.838	-61.089	75.132	74.322	22.729	-0.010857	-6.6269	0.5644	-2.7372	27.667	-4.3227
123.08	-0.050912	50.574	-6.6861	0.60186	-2.7503	-0.052637	0.077057	0.013836	0.66022	-1.3176	3253.7	22.338	-0.021922	78.837	-61.116	75.132	74.322	22.729	-0.010857	-6.6269	0.5644	-2.7372	27.667	-4.3227
123.08	-0.048684	50.573	-6.6863	0.60224	-2.7503	-0.051071	0.075327	0.015742	0.66022	-1.3176	3253.0	22.338	-0.020963	78.837	-61.145	75.132	74.322	22.729	-0.010857	-6.6269	0.5644	-2.7372	27.667	-4.3227
123.07	-0.046456	50.573	-6.6866	0.60261	-2.7502	-0.04946	0.073496	0.017618	0.66022	-1.3176	3252.4	22.338	-0.020004	78.836	-61.176	75.133	74.322	22.729	-0.010857	-6.6269	0.5644	-2.7372	27.667	-4.3227
123.07	-0.04423	50.573	-6.6868	0.60298	-2.7501	-0.047806	0.071566	0.01946	0.66022	-1.3176	3251.7	22.339	-0.019046	78.836	-61.209	75.133	74.322	22.729	-0.010857	-6.6269	0.5644	-2.7372	27.667	-4.3227
123.07	-0.04201	50.573	-6.6871	0.60333	-2.75	-0.04611	0.069541	0.021266	0.66022	-1.3176	3251.0	22.339	-0.01809	78.835	-61.243	75.133	74.322	22.729	-0.010857	-6.6269	0.5644	-2.7372	27.667	-4.3227
123.07	-0.039796	50.573	-6.6873	0.60367	-2.7499	-0.044377	0.067426	0.023033	0.66022	-1.3176	3250.4	22.339	-0.017137	78.835	-61.278	75.134	74.322	22.729	-0.010857	-6.6269	0.5644	-2.7372	27.667	-4.3227
123.07	-0.037593	50.573	-6.6875	0.604	-2.7498	-0.042607	0.065223	0.024758	0.66022	-1.3176	3249.7	22.339	-0.016188	78.834	-61.315	75.134	74.322	22.729	-0.010857	-6.6269	0.5644	-2.7372	27.667	-4.3227
123.07	-0.0354	50.574	-6.6877	0.60432	-2.7496	-0.040805	0.062936	0.026441	0.66022	-1.3176	3249.1	22.339	-0.015244	78.834	-61.354	75.134	74.322	22.729	-0.010857	-6.6269	0.5644	-2.7372	27.667	-4.3227
123.07	-0.033222	50.574	-6.6879	0.60463	-2.7495	-0.038972	0.06057	0.028077	0.66022	-1.3176	3248.4	22.34	-0.014306	78.834	-61.395	75.135	74.322	22.729	-0.010857	-6.6269	0.5644	-2.7372	27.667	-4.3227
123.07	-0.031061	50.575	-6.6881	0.60493	-2.7494	-0.037111	0.058128	0.029666	0.66022	-1.3176	3247.7	22.34	-0.013375	78.833	-61.436	75.135	74.322	22.729	-0.010857	-6.6269	0.5644	-2.7372	27.667	-4.3227
123.07	-0.028917	50.575	-6.6883	0.60521	-2.7492	-0.035225	0.055614	0.031205	0.66022	-1.3176	3247.1	22.341	-0.012452	78.833	-61.48	75.135	74.322	22.729	-0.010857	-6.6269	0.5644	-2.7372	27.667	-4.3227
123.07	-0.026793	50.576	-6.6885	0.60549	-2.749	-0.033317	0.053033	0.032693	0.66022	-1.3176	3246.4	22.341	-0.011538	78.832	-61.524	75.135	74.322	22.729	-0.010857	-6.6269	0.5644	-2.7372	27.667	-4.3227
123.06	-0.024692	50.577	-6.6886	0.60574	-2.7489	-0.031378	0.050403	0.034125	0.66022	-1.3176	3245.8	22.342	-0.010633	78.832	-61.57	75.136	74.322	22.729	-0.010857	-6.6269	0.5644	-2.7372	27.667	-4.3227
123.06	-0.022614	50.578	-6.6888	0.60599	-2.7487	-0.029201	0.048003	0.035474	0.66022	-1.3176	3245.1	22.342	-0.0097385	78.831	-61.618	75.136	74.322	22.729	-0.010857	-6.6269	0.5644	-2.7372	27.667	-4.3227
123.06	-0.020562	50.579	-6.6889	0.60622	-2.7485	-0.027004	0.045547	0.036772	0.66022	-1.3176	3244.4	22.343	-0.0088547	78.831	-61.667	75.136	74.322	22.729	-0.010857	-6.6269	0.5644	-2.7372	27.667	-4.3227
123.06	-0.018536	50.58	-6.689	0.60645	-2.7483	-0.024792	0.043038	0.038018	0.66022	-1.3176	3243.8	22.344	-0.0079824	78.83	-61.717	75.137	74.322	22.729	-0.010857	-6.6269	0.5644	-2.7372	27.667	-4.3227
123.06	-0.016539	50.582	-6.6892	0.60665	-2.7481	-0.022565	0.04048	0.03921	0.66022	-1.3176	3243.1	22.344	-0.0071223	78.83	-61.769	75.137	74.322	22.729	-0.010857	-6.6269	0.5644	-2.7372	27.667	-4.3227
123.06	-0.014572	50.583	-6.6893	0.60685	-2.7479	-0.020329	0.037875	0.040347	0.66022	-1.3176	3242.4	22.345	-0.0062751	78.829	-61.821	75.137	74.322	22.729	-0.010857	-6.6269	0.5644	-2.7372	27.667	-4.3227
123.06	-0.012636	50.585	-6.6894	0.60703	-2.7477	-0.018084	0.035227	0.041428	0.66022	-1.3176	3241.8	22.346	-0.0054414	78.829	-61.876	75.138	74.322	22.729	-0.010857	-6.6269	0.5644	-2.7372	27.667	-4.3227
123.05	-0.010733	50.586	-6.6894	0.6072	-2.7475	-0.015834	0.032539	0.042451	0.66022	-1.3176	3241.1	22.347	-0.004622	78.828	-61.931	75.138	74.322	22.729	-0.010857	-6.6269	0.5644	-2.7372	27.667	-4.3227
123.05	-0.0088645	50.588	-6.6895	0.60736	-2.7473	-0.013581	0.029816	0.043416	0.66022	-1.3176	3240.5	22.348	-0.0038175	78.828	-61.987	75.138	74.322	22.729	-0.010857	-6.6269	0.5644	-2.7372	27.667	-4.3227
123.05	-0.0070323	50.59	-6.6896	0.6075	-2.7471	-0.011329	0.02706	0.044322	0.66022	-1.3176	3239.8	22.349	-0.0030284	78.828	-62.045	75.139	74.322	22.729	-0.010857	-6.6269	0.5644	-2.7372	27.667	-4.3227
123.05	-0.0052376	50.592	-6.6896	0.60763	-2.7469	-0.0090803	0.024274	0.045168	0.66022	-1.3176	3239.1	22.35	-0.0022556	78.827	-62.103	75.139	74.322	22.729	-0.010857	-6.6269	0.5644	-2.7372	27.667	-4.3227
123.05	-0.003482	50.593	-6.6897	0.60774	-2.7466	-0.006837	0.021463	0.045952	0.66022	-1.3176	3238.5	22.351	-0.0014995	78.827	-62.163	75.139	74.322	22.729	-0.010857	-6.6269	0.5644	-2.7372	27.667	-4.3227
123.05	-0.0017668	50.595	-6.6897	0.60784	-2.7464	-0.0046021	0.01863	0.046675	0.66022	-1.3176	3237.8	22.352	-0.00076089	78.826	-62.223	75.139	74.322	22.729	-0.010857	-6.6269	0.5644	-2.7372	27.667	-4.3227
123.05	-9.3481e-05	50.598	-6.6897	0.60793	-2.7462	-0.0023783	0.015778	0.047335	0.66022	-1.3176	3237.1	22.353	-4.0258e-05	78.826	-62.285	75.14	74.322	22.729	-0.010857	-6.6269	0.5644	-2.7372	27.667	-4.3227
123.04	0.0015366	50.6	-6.6897	0.608	-2.7459	-0.00013655	0.012897	0.04793	0.66022	-1.3176	3236.5	22.354	0.00066176	78.825	-62.347	75.14	74.322	22.729	-0.010857	-6.6269	0.5644	-2.7372	27.667	-4.3227
123.04	0.0031221	50.602	-6.6897	0.60806	-2.7457	0.0020891	0.010005	0.048462	0.66022	-1.3176	3235.8	22.355	0.0013446	78.825	-62.41	75.14	74.322	22.729	-0.010857	-6.6269	0.5644	-2.7372	27.667	-4.3227
123.04	0.0046618	50.604	-6.6897	0.6081	-2.7455	0.0042943	0.0071042	0.048929	0.66022	-1.3176	3235.2	22.357	0.0020077	78.825	-62.474	75.141	74.322	22.729	-0.010857	-6.6269	0.5644	-2.7372	27.667	-4.3227
123.04	0.0061544	50.607	-6.6897	0.60813	-2.7452	0.0064763	0.0041997	0.049332	0.66022	-1.3176	3234.5	22.358	0.0026505	78.824	-62.539	75.141	74.322	22.729	-0.010857	-6.6269	0.5644	-2.7372	27.667	-4.3227
123.04	0.0075987	50.609	-6.6896	0.60814	-2.745	0.0086326	0.0012949	0.04967	0.66022	-1.3176	3233.8	22.359	0.0032725	78.824	-62.604	75.141	74.322	22.729	-0.010857	-6.6269	0.5644	-2.7372	27.667	-4.3227
123.03	0.0089935	50.612	-6.6896	0.60814	-2.7447	0.010761	-0.0016067	0.049942	0.66022	-1.3176	3233.2	22.36	0.0038733	78.823	-62.671	75.142	74.322	22.729	-0.010857	-6.6269	0.5644	-2.7372	27.667	-4.3227
123.03	0.010338	50.614	-6.6895	0.60813	-2.7445	0.012859	-0.0045016	0.05015	0.66022	-1.3176	3232.5	22.362	0.0044522	78.823	-62.737	75.142	74.322	22.729	-0.010857	-6.6269	0.5644	-2.7372	27.667	-4.3227
123.03	0.01163	50.617	-6.6895	0.6081	-2.7442	0.014923	-0.0073862	0.050292	0.66022	-1.3176	3231.8	22.363	0.0050088	78.822	-62.804	75.143	74.322	22.729	-0.010857	-6.6269	0.5644	-2.7372	27.667	-4.3227
123.03	0.01287	50.619	-6.6894	0.60805	-2.744	0.016953	-0.010257	0.050369	0.66022	-1.3176	3231.2	22.364	0.0055426	78.822	-62.872	75.143	74.322	22.729	-0.010857	-6.6269	0.5644	-2.7372	27.667	-4.3227
123.03	0.014055	50.622	-6.6893	0.60799	-2.7437	0.018945	-0.01311	0.050381	0.66022	-1.3176	3230.5	22.366	0.0060533	78.822	-62.94	75.143	74.322	22.729	-0.010857	-6.6269	0.5644	-2.7372	27.667	-4.3227
123.03	0.015186	50.625	-6.6892	0.60792	-2.7435	0.020897	-0.015943	0.050328	0.66022	-1.3176	3229.9	22.367	0.0065403	78.821	-63.008	75.144	74.322	22.729	-0.010857	-6.6269	0.5644	-2.7372	27.667	-4.3227
123.02	0.016261	50.628	-6.6891	0.60784	-2.7432	0.022807	-0.018751	0.050211	0.66022	-1.3176	3229.2	22.369	0.0070033	78.821	-63.076	75.144	74.322	22.729	-0.010857	-6.6269	0.5644	-2.7372	27.667	-4.3227
123.02	0.017279	50.63	-6.689	0.60773	-2.743	0.024673	-0.021531	0.05003	0.66022	-1.3176	3228.5	22.37	0.0074419	78.82	-63.145	75.144	74.322	22.729	-0.010857	-6.6269	0.5644	-2.7372	27.667	-4.3227
123.02	0.01824	50.633	-6.6888	0.60762	-2.7427	0.026493	-0.024281	0.049784	0.66022	-1.3176	3227.9	22.371	0.0078557	78.82	-63.213	75.145	74.322	22.729	-0.010857	-6.6269	0.5644	-2.7372	27.667	-4.3227
123.02	0.019142	50.636	-6.6887	0.60749	-2.7425	0.028265	-0.026996	0.049476	0.66022	-1.3176	3227.2	22.373	0.0082443	78.819	-63.282	75.145	74.322	22.729	-0.010857	-6.6269	0.5644	-2.7372	27.667	-4.3227
123.02	0.019985	50.639	-6.6886	0.60735	-2.7422	0.029986	-0.029673	0.049104	0.66022	-1.3176	3226.5	22.374	0.0086075	78.819	-63.35	75.145	74.322	22.729	-0.010857	-6.6269	0.5644	-2.7372	27.667	-4.3227
123.01	0.020768	50.642	-6.6884	0.6072	-2.742	0.031656	-0.032309	0.048671	0.66022	-1.3176	3225.9	22.376	0.0089448	78.819	-63.418	75.146	74.322	22.729	-0.010857	-6.6269	0.5644	-2.7372	27.667	-4.3227
123.01	0.021491	50.645	-6.6882	0.60703	-2.7417	0.033272	-0.034902	0.048177	0.66022	-1.3176	3225.2	22.377	0.0092561	78.818	-63.486	75.146	74.322	22.729	-0.010857	-6.6269	0.5644	-2.7372	27.667	-4.3227
123.01	0.022153	50.648	-6.6881	0.60685	-2.7415	0.034832	-0.037446	0.047621	0.66022	-1.3176	3224.6	22.379	0.0095411	78.818	-63.554	75.146	74.322	22.729	-0.010857	-6.6269	0.5644	-2.7372	27.667	-4.3227
123.01	0.022752	50.651	-6.6879	0.60665	-2.7412	0.036334	-0.039941	0.047007	0.66022	-1.3176	3223.9	22.38	0.0097996	78.817	-63.621	75.147	74.322	22.729	-0.010857	-6.6269	0.5644	-2.7372	27.667	-4.3227
123.01	0.02329	50.654	-6.6877	0.60645	-2.741	0.037778	-0.042382	0.046333	0.66022	-1.3176	3223.2	22.382	0.010031	78.817	-63.687	75.147	74.322	22.729	-0.010857	-6.6269	0.5644	-2.7372	27.667	-4.3227
123.0	0.023765	50.657	-6.6875	0.60623	-2.7408	0.039162	-0.044767	0.045601	0.66022	-1.3176	3222.6	22.383	0.010236	78.817	-63.753	75.147	74.322	22.729	-0.010857	-6.6269	0.5644	-2.7372	27.667	-4.3227
123.0	0.024178	50.659	-6.6873	0.606	-2.7406	0.040483	-0.047093	0.044813	0.66022	-1.3176	3221.9	22.385	0.010414	78.816	-63.817	75.148	74.322	22.729	-0.010857	-6.6269	0.5644	-2.7372	27.667	-4.3227
123.0	0.024527	50.662	-6.6871	0.60576	-2.7403	0.041741	-0.049357	0.04397	0.66022	-1.3176	3221.2	22.386	0.010564	78.816	-63.881	75.148	74.322	22.729	-0.010857	-6.6269	0.5644	-2.7372	27.667	-4.3227
123.0	0.024812	50.665	-6.6869	0.60551	-2.7401	0.042935	-0.051557	0.043071	0.66022	-1.3176	3220.6	22.388	0.010687	78.815	-63.944	75.149	74.322	22.729	-0.010857	-6.6269	0.5644	-2.7372	27.667	-4.3227
123.0	0.025034	50.668	-6.6867	0.60524	-2.7399	0.044062	-0.053689	0.04212	0.66022	-1.3176	3219.9	22.389	0.010783	78.815	-64.005	75.149	74.322	22.729	-0.010857	-6.6269	0.5644	-2.7372	27.667	-4.3227
122.99	0.025193	50.671	-6.6865	0.60497	-2.7397	0.045123	-0.055751	0.041116	0.66022	-1.3176	3219.2	22.391	0.010851	78.815	-64.065	75.149	74.322	22.729	-0.010857	-6.6269	0.5644	-2.7372	27.667	-4.3227
122.99	0.025287	50.674	-6.6862	0.60469	-2.7395	0.046115	-0.057741	0.040063	0.66022	-1.3176	3218.6	22.392	0.010892	78.814	-64.123	75.15	74.322	22.729	-0.010857	-6.6269	0.5644	-2.7372	27.667	-4.3227
122.99	0.025318	50.677	-6.686	0.60439	-2.7393	0.047039	-0.059657	0.038959	0.66022	-1.3176	3217.9	22.393	0.010905	78.814	-64.179	75.15	74.322	22.729	-0.010857	-6.6269	0.5644	-2.7372	27.667	-4.3227
122.99	0.025285	50.679	-6.6858	0.60409	-2.7391	0.047892	-0.061496	0.037809	0.66022	-1.3176	3217.3	22.395	0.010891	78.813	-64.234	75.15	74.322	22.729	-0.010857	-6.6269	0.5644	-2.7372	27.667	-4.3227
122.99	0.025189	50.682	-6.6855	0.60378	-2.7389	0.048674	-0.063255	0.036612	0.66022	-1.3176	3216.6	22.396	0.01085	78.813	-64.287	75.151	74.322	22.729	-0.010857	-6.6269	0.5644	-2.7372	27.667	-4.3227
122.99	0.02503	50.685	-6.6853	0.60346	-2.7387	0.049384	-0.064934	0.03537	0.66022	-1.3176	3215.9	22.398	0.010781	78.813	-64.337	75.151	74.322	22.729	-0.010857	-6.6269	0.5644	-2.7372	27.667	-4.3227
122.98	0.024808	50.687	-6.685	0.60313	-2.7386	0.050022	-0.066529	0.034086	0.66022	-1.3176	3215.3	22.399	0.010685	78.812	-64.385	75.151	74.322	22.729	-0.010857	-6.6269	0.5644	-2.7372	27.667	-4.3227
122.98	0.024523	50.69	-6.6848	0.60279	-2.7384	0.050587	-0.068039	0.03276	0.66022	-1.3176	3214.6	22.4	0.010563	78.812	-64.431	75.152	74.322	22.729	-0.010857	-6.6269	0.5644	-2.7372	27.667	-4.3227
122.98	0.024177	50.692	-6.6845	0.60245	-2.7382	0.051079	-0.069462	0.031394	0.66022	-1.3176	3213.9	22.402	0.010414	78.811	-64.474	75.152	74.322	22.729	-0.010857	-6.6269	0.5644	-2.7372	27.667	-4.3227
122.98	0.023769	50.695	-6.6843	0.6021	-2.7381	0.051496	-0.070797	0.029991	0.66022	-1.3176	3213.3	22.403	0.010238	78.811	-64.514	75.153	74.322	22.729	-0.010857	-6.6269	0.5644	-2.7372	27.667	-4.3227
122.98	0.0233	50.697	-6.684	0.60174	-2.7379	0.05184	-0.072041	0.028551	0.66022	-1.3176	3212.6	22.404	0.010036	78.811	-64.551	75.153	74.322	22.729	-0.010857	-6.6269	0.5644	-2.7372	27.667	-4.3227
122.97	0.022772	50.7	-6.6837	0.60138	-2.7378	0.052108	-0.073194	0.027078	0.66022	-1.3176	3211.9	22.405	0.0098089	78.81	-64.584	75.153	74.322	22.729	-0.010857	-6.6269	0.5644	-2.7372	27.667	-4.3227
122.97	0.022184	50.702	-6.6835	0.60101	-2.7377	0.052302	-0.074254	0.025571	0.66022	-1.3176	3211.3	22.406	0.0095558	78.81	-64.615	75.154	74.322	22.729	-0.010857	-6.6269	0.5644	-2.7372	27.667	-4.3227
122.97	0.021539	50.704	-6.6832	0.60063	-2.7375	0.052422	-0.07522	0.024035	0.66022	-1.3176	3210.6	22.408	0.0092777	78.809	-64.642	75.154	74.322	22.729	-0.010857	-6.6269	0.5644	-2.7372	27.667	-4.3227
122.97	0.020835	50.706	-6.683	0.60026	-2.7374	0.052466	-0.07609	0.02247	0.66022	-1.3176	3209.9	22.409	0.0089748	78.809	-64.665	75.154	74.322	22.729	-0.010857	-6.6269	0.5644	-2.7372	27.667	-4.3227
122.97	0.020076	50.708	-6.6827	0.59987	-2.7373	0.052436	-0.076864	0.020878	0.66022	-1.3176	3209.3	22.41	0.0086477	78.809	-64.685	75.155	74.322	22.729	-0.010857	-6.6269	0.5644	-2.7372	27.667	-4.3227
122.97	0.019261	50.71	-6.6824	0.59949	-2.7372	0.052331	-0.077541	0.019262	0.66022	-1.3176	3208.6	22.411	0.0082968	78.808	-64.701	75.155	74.322	22.729	-0.010857	-6.6269	0.5644	-2.7372	27.667	-4.3227
122.97	0.018392	50.712	-6.6822	0.5991	-2.7371	0.052151	-0.07812	0.017623	0.66022	-1.3176	3208.0	22.412	0.0079227	78.808	-64.713	75.155	74.322	22.729	-0.010857	-6.6269	0.5644	-2.7372	27.667	-4.3227
122.96	0.017471	50.714	-6.6819	0.59871	-2.737	0.051898	-0.078599	0.015964	0.66022	-1.3176	3207.3	22.413	0.0075259	78.807	-64.721	75.156	74.322	22.729	-0.010857	-6.6269	0.5644	-2.7372	27.667	-4.3227
122.96	0.016498	50.716	-6.6816	0.59831	-2.737	0.051572	-0.07898	0.014286	0.66022	-1.3176	3206.6	22.414	0.0071069	78.807	-64.725	75.156	74.322	22.729	-0.010857	-6.6269	0.5644	-2.7372	27.667	-4.3227
122.96	0.015476	50.717	-6.6814	0.59792	-2.7369	0.051172	-0.079261	0.012592	0.66022	-1.3176	3206.0	22.415	0.0066664	78.806	-64.725	75.156	74.322	22.729	-0.010857	-6.6269	0.5644	-2.7372	27.667	-4.3227
122.96	0.014405	50.719	-6.6811	0.59752	-2.7368	0.0507	-0.079442	0.010884	0.66022	-1.3176	3205.3	22.415	0.0062051	78.806	-64.721	75.157	74.322	22.729	-0.010857	-6.6269	0.5644	-2.7372	27.667	-4.3227
122.96	0.013287	50.72	-6.6809	0.59712	-2.7368	0.050157	-0.079523	0.0091634	0.66022	-1.3176	3204.6	22.416	0.0057236	78.806	-64.714	75.157	74.322	22.729	-0.010857	-6.6269	0.5644	-2.7372	27.667	-4.3227
122.96	0.012124	50.721	-6.6806	0.59673	-2.7367	0.049542	-0.079504	0.0074332	0.66022	-1.3176	3204.0	22.417	0.0052227	78.805	-64.702	75.157	74.322	22.729	-0.010857	-6.6269	0.5644	-2.7372	27.667	-4.3227
122.96	0.010918	50.723	-6.6804	0.59633	-2.7367	0.048857	-0.079385	0.0056952	0.66022	-1.3176	3203.3	22.418	0.004703	78.805	-64.687	75.158	74.322	22.729	-0.010857	-6.6269	0.5644	-2.7372	27.667	-4.3227
122.95	0.0096694	50.724	-6.6801	0.59593	-2.7367	0.048104	-0.079165	0.0039516	0.66022	-1.3176	3202.6	22.418	0.0041653	78.804	-64.667	75.158	74.322	22.729	-0.010857	-6.6269	0.5644	-2.7372	27.667	-4.3227
122.95	0.0083815	50.725	-6.6799	0.59554	-2.7367	0.047282	-0.078846	0.0022046	0.66022	-1.3176	3202.0	22.419	0.0036106	78.804	-64.644	75.158	74.322	22.729	-0.010857	-6.6269	0.5644	-2.7372	27.667	-4.3227
122.95	0.0070557	50.726	-6.6797	0.59514	-2.7367	0.046393	-0.078428	0.00045628	0.66022	-1.3176	3201.3	22.419	0.0030395	78.803	-64.618	75.159	74.322	22.729	-0.010857	-6.6269	0.5644	-2.7372	27.667	-4.3227
122.95	0.0056941	50.726	-6.6794	0.59475	-2.7367	0.045439	-0.077911	-0.0012911	0.66022	-1.3176	3200.6	22.42	0.0024529	78.803	-64.588	75.159	74.322	22.729	-0.010857	-6.6269	0.5644	-2.7372	27.667	-4.3227
122.95	0.0042986	50.727	-6.6792	0.59436	-2.7367	0.04442	-0.077297	-0.0030354	0.66022	-1.3176	3200.0	22.42	0.0018518	78.803	-64.555	75.159	74.322	22.729	-0.010857	-6.6269	0.5644	-2.7372	27.667	-4.3227
122.95	0.0028715	50.727	-6.679	0.59398	-2.7367	0.043338	-0.076585	-0.0047745	0.66022	-1.3176	3199.3	22.421	0.001237	78.802	-64.52	75.16	74.322	22.729	-0.010857	-6.6269	0.5644	-2.7372	27.667	-4.3227
122.95	0.0014148	50.728	-6.6788	0.5936	-2.7367	0.042195	-0.075777	-0.0065061	0.66022	-1.3176	3198.7	22.421	0.00060947	78.802	-64.481	75.16	74.322	22.729	-0.010857	-6.6269	0.5644	-2.7372	27.667	-4.3227
122.95	-6.9182e-05	50.728	-6.6786	0.59322	-2.7368	0.040992	-0.074875	-0.0082282	0.66022	-1.3176	3198.0	22.421	-2.9803e-05	78.801	-64.439	75.16	74.322	22.729	-0.010857	-6.6269	0.5644	-2.7372	27.667	-4.3227
122.95	-0.0015781	50.728	-6.6784	0.59285	-2.7368	0.03976	-0.073891	-0.0099403	0.66022	-1.3176	3197.3	22.421	-0.00067986	78.801	-64.395	75.161	74.322	22.729	-0.010857	-6.6269	0.5644	-2.7372	27.667	-4.3227
122.94	-0.0031097	50.728	-6.6782	0.59248	-2.7369	0.038472	-0.072815	-0.011639	0.66022	-1.3176	3196.7	22.422	-0.0013397	78.8	-64.348	75.161	74.322	22.729	-0.010857	-6.6269	0.5644	-2.7372	27.667	-4.3227
122.94	-0.0046615	50.728	-6.678	0.59212	-2.7369	0.037127	-0.071648	-0.013322	0.66022	-1.3176	3196.0	22.422	-0.0020082	78.8	-64.3	75.161	74.322	22.729	-0.010857	-6.6269	0.5644	-2.7372	27.667	-4.3227
122.94	-0.0062311	50.728	-6.6778	0.59177	-2.737	0.035729	-0.070391	-0.014987	0.66022	-1.3176	3195.3	22.422	-0.0026844	78.799	-64.249	75.162	74.322	22.729	-0.010857	-6.6269	0.5644	-2.7372	27.667	-4.3227
122.94	-0.0078159	50.728	-6.6776	0.59142	-2.7371	0.034279	-0.069047	-0.016632	0.66022	-1.3176	3194.7	22.422	-0.0033671	78.799	-64.196	75.162	74.322	22.729	-0.010857	-6.6269	0.5644	-2.7372	27.667	-4.3227
122.94	-0.0094135	50.727	-6.6775	0.59108	-2.7372	0.032778	-0.067616	-0.018256	0.66022	-1.3176	3194.0	22.422	-0.0040554	78.799	-64.142	75.162	74.322	22.729	-0.010857	-6.6269	0.5644	-2.7372	27.667	-4.3227
122.94	-0.011021	50.727	-6.6773	0.59074	-2.7373	0.031229	-0.066101	-0.019856	0.66022	-1.3176	3193.3	22.422	-0.004748	78.798	-64.086	75.163	74.322	22.729	-0.010857	-6.6269	0.5644	-2.7372	27.667	-4.3227
122.94	-0.012636	50.726	-6.6772	0.59042	-2.7374	0.029634	-0.064504	-0.02143	0.66022	-1.3176	3192.7	22.421	-0.0054439	78.798	-64.029	75.163	74.322	22.729	-0.010857	-6.6269	0.5644	-2.7372	27.667	-4.3227
122.94	-0.014256	50.725	-6.677	0.5901	-2.7375	0.027995	-0.062826	-0.022975	0.66022	-1.3176	3192.0	22.421	-0.0061419	78.797	-63.97	75.163	74.322	22.729	-0.010857	-6.6269	0.5644	-2.7372	27.667	-4.3227
122.94	-0.015879	50.724	-6.6769	0.58979	-2.7376	0.026314	-0.06107	-0.024492	0.66022	-1.3176	3191.4	22.421	-0.0068409	78.797	-63.91	75.164	74.322	22.729	-0.010857	-6.6269	0.5644	-2.7372	27.667	-4.3227
122.94	-0.017501	50.723	-6.6767	0.58949	-2.7377	0.024592	-0.059238	-0.025976	0.66022	-1.3176	3190.7	22.42	-0.0075397	78.796	-63.85	75.164	74.322	22.729	-0.010857	-6.6269	0.5644	-2.7372	27.667	-4.3227
122.94	-0.019119	50.722	-6.6766	0.5892	-2.7379	0.022833	-0.057332	-0.027427	0.66022	-1.3176	3190.0	22.42	-0.0082371	78.796	-63.788	75.164	74.322	22.729	-0.010857	-6.6269	0.5644	-2.7372	27.667	-4.3227
122.94	-0.020732	50.721	-6.6765	0.58891	-2.738	0.021038	-0.055355	-0.028842	0.66022	-1.3176	3189.4	22.42	-0.0089321	78.795	-63.726	75.164	74.322	22.729	-0.010857	-6.6269	0.5644	-2.7372	27.667	-4.3227
122.94	-0.022337	50.719	-6.6764	0.58864	-2.7381	0.01921	-0.05331	-0.03022	0.66022	-1.3176	3188.7	22.419	-0.0096234	78.795	-63.664	75.165	74.322	22.729	-0.010857	-6.6269	0.5644	-2.7372	27.667	-4.3227
122.94	-0.02393	50.718	-6.6763	0.58838	-2.7383	0.017351	-0.051198	-0.031559	0.66022	-1.3176	3188.0	22.419	-0.01031	78.794	-63.6	75.165	74.322	22.729	-0.010857	-6.6269	0.5644	-2.7372	27.667	-4.3227
122.94	-0.025509	50.716	-6.6762	0.58813	-2.7385	0.015463	-0.049024	-0.032857	0.66022	-1.3176	3187.4	22.418	-0.01099	78.794	-63.537	75.165	74.322	22.729	-0.010857	-6.6269	0.5644	-2.7372	27.667	-4.3227
122.94	-0.027072	50.715	-6.6762	0.58789	-2.7386	0.01355	-0.046788	-0.034113	0.66022	-1.3176	3186.7	22.417	-0.011664	78.793	-63.473	75.166	74.322	22.729	-0.010857	-6.6269	0.5644	-2.7372	27.667	-4.3227
122.94	-0.028615	50.713	-6.6761	0.58766	-2.7388	0.011612	-0.044496	-0.035325	0.66022	-1.3176	3186.0	22.417	-0.012328	78.793	-63.409	75.166	74.322	22.729	-0.010857	-6.6269	0.5644	-2.7372	27.667	-4.3227
122.94	-0.030136	50.711	-6.6761	0.58745	-2.739	0.0096539	-0.042148	-0.036491	0.66022	-1.3176	3185.4	22.416	-0.012984	78.792	-63.345	75.166	74.322	22.729	-0.010857	-6.6269	0.5644	-2.7372	27.667	-4.3227
122.94	-0.031633	50.709	-6.676	0.58724	-2.7392	0.007677	-0.03975	-0.037611	0.66022	-1.3176	3184.7	22.415	-0.013629	78.792	-63.281	75.166	74.322	22.729	-0.010857	-6.6269	0.5644	-2.7372	27.667	-4.3227
122.94	-0.033102	50.706	-6.676	0.58705	-2.7394	0.005684	-0.037302	-0.038682	0.66022	-1.3176	3184.1	22.414	-0.014262	78.791	-63.218	75.167	74.322	22.729	-0.010857	-6.6269	0.5644	-2.7372	27.667	-4.3227
122.94	-0.034542	50.704	-6.676	0.58687	-2.7396	0.0036776	-0.03481	-0.039703	0.66022	-1.3176	3183.4	22.413	-0.014882	78.791	-63.154	75.167	74.322	22.729	-0.010857	-6.6269	0.5644	-2.7372	27.667	-4.3227
122.94	-0.035949	50.702	-6.6759	0.5867	-2.7398	0.0016604	-0.032276	-0.040672	0.66022	-1.3176	3182.7	22.412	-0.015489	78.79	-63.091	75.167	74.322	22.729	-0.010857	-6.6269	0.5644	-2.7372	27.667	-4.3227
122.94	-0.037321	50.699	-6.6759	0.58655	-2.74	-0.00036502	-0.029703	-0.04159	0.66022	-1.3176	3182.1	22.411	-0.01608	78.79	-63.028	75.167	74.322	22.729	-0.010857	-6.6269	0.5644	-2.7372	27.667	-4.3227
122.94	-0.038655	50.697	-6.6759	0.5864	-2.7402	-0.002396	-0.027095	-0.042453	0.66022	-1.3176	3181.4	22.41	-0.016655	78.789	-62.965	75.168	74.322	22.729	-0.010857	-6.6269	0.5644	-2.7372	27.667	-4.3227
122.94	-0.03995	50.694	-6.676	0.58627	-2.7404	-0.0044299	-0.024455	-0.043262	0.66022	-1.3176	3180.7	22.409	-0.017213	78.789	-62.903	75.168	74.322	22.729	-0.010857	-6.6269	0.5644	-2.7372	27.667	-4.3227
122.94	-0.041202	50.691	-6.676	0.58616	-2.7406	-0.0064641	-0.021787	-0.044015	0.66022	-1.3176	3180.1	22.408	-0.017753	78.788	-62.842	75.168	74.322	22.729	-0.010857	-6.6269	0.5644	-2.7372	27.667	-4.3227
122.94	-0.04241	50.688	-6.676	0.58606	-2.7408	-0.0084958	-0.019094	-0.044711	0.66022	-1.3176	3179.4	22.407	-0.018273	78.788	-62.781	75.168	74.322	22.729	-0.010857	-6.6269	0.5644	-2.7372	27.667	-4.3227
122.94	-0.043571	50.685	-6.6761	0.58597	-2.741	-0.010522	-0.01638	-0.045349	0.66022	-1.3176	3178.8	22.405	-0.018773	78.787	-62.721	75.169	74.322	22.729	-0.010857	-6.6269	0.5644	-2.7372	27.667	-4.3227
122.94	-0.044683	50.682	-6.6761	0.58589	-2.7413	-0.012541	-0.013648	-0.045929	0.66022	-1.3176	3178.1	22.404	-0.019253	78.787	-62.661	75.169	74.322	22.729	-0.010857	-6.6269	0.5644	-2.7372	27.667	-4.3227
122.94	-0.045744	50.679	-6.6762	0.58583	-2.7415	-0.01455	-0.010902	-0.046449	0.66022	-1.3176	3177.4	22.403	-0.01971	78.786	-62.602	75.169	74.322	22.729	-0.010857	-6.6269	0.5644	-2.7372	27.667	-4.3227
122.94	-0.046751	50.676	-6.6763	0.58578	-2.7417	-0.016545	-0.0081461	-0.046909	0.66022	-1.3176	3176.8	22.402	-0.020144	78.786	-62.545	75.169	74.322	22.729	-0.010857	-6.6269	0.5644	-2.7372	27.667	-4.3227
122.94	-0.047704	50.673	-6.6764	0.58575	-2.742	-0.018525	-0.0053834	-0.047309	0.66022	-1.3176	3176.1	22.4	-0.020555	78.785	-62.488	75.17	74.322	22.729	-0.010857	-6.6269	0.5644	-2.7372	27.667	-4.3227
122.94	-0.048599	50.669	-6.6765	0.58573	-2.7422	-0.020487	-0.0026177	-0.047647	0.66022	-1.3176	3175.4	22.399	-0.02094	78.785	-62.432	75.17	74.322	22.729	-0.010857	-6.6269	0.5644	-2.7372	27.667	-4.3227
122.94	-0.049435	50.666	-6.6766	0.58572	-2.7425	-0.022427	0.00014722	-0.047923	0.66022	-1.3176	3174.8	22.397	-0.021301	78.784	-62.377	75.17	74.322	22.729	-0.010857	-6.6269	0.5644	-2.7372	27.667	-4.3227
122.94	-0.050211	50.663	-6.6767	0.58573	-2.7427	-0.024344	0.0029077	-0.048137	0.66022	-1.3176	3174.1	22.396	-0.021635	78.784	-62.322	75.17	74.322	22.729	-0.010857	-6.6269	0.5644	-2.7372	27.667	-4.3227
122.94	-0.050924	50.659	-6.6768	0.58575	-2.7429	-0.026236	0.0056602	-0.048289	0.66022	-1.3176	3173.5	22.394	-0.021943	78.783	-62.27	75.171	74.322	22.729	-0.010857	-6.6269	0.5644	-2.7372	27.667	-4.3227
122.94	-0.051574	50.655	-6.677	0.58579	-2.7432	-0.028098	0.0084007	-0.048378	0.66022	-1.3176	3172.8	22.393	-0.022223	78.783	-62.218	75.171	74.322	22.729	-0.010857	-6.6269	0.5644	-2.7372	27.667	-4.3227
122.94	-0.052158	50.652	-6.6771	0.58584	-2.7434	-0.02993	0.011126	-0.048405	0.66022	-1.3176	3172.1	22.391	-0.022475	78.782	-62.167	75.171	74.322	22.729	-0.010857	-6.6269	0.5644	-2.7372	27.667	-4.3227
122.94	-0.052676	50.648	-6.6772	0.5859	-2.7437	-0.031728	0.013832	-0.048369	0.66022	-1.3176	3171.5	22.39	-0.022698	78.781	-62.117	75.171	74.322	22.729	-0.010857	-6.6269	0.5644	-2.7372	27.667	-4.3227
122.94	-0.053126	50.645	-6.6774	0.58597	-2.7439	-0.03349	0.016515	-0.04827	0.66022	-1.3176	3170.8	22.388	-0.022892	78.781	-62.069	75.172	74.322	22.729	-0.010857	-6.6269	0.5644	-2.7372	27.667	-4.3227
122.94	-0.053507	50.641	-6.6776	0.58606	-2.7441	-0.035215	0.019172	-0.048108	0.66022	-1.3176	3170.1	22.387	-0.023057	78.78	-62.022	75.172	74.322	22.729	-0.010857	-6.6269	0.5644	-2.7372	27.667	-4.3227
122.95	-0.053818	50.637	-6.6778	0.58617	-2.7444	-0.036898	0.021798	-0.047884	0.66022	-1.3176	3169.5	22.385	-0.023191	78.78	-61.976	75.172	74.322	22.729	-0.010857	-6.6269	0.5644	-2.7372	27.667	-4.3227
122.95	-0.054058	50.633	-6.678	0.58628	-2.7446	-0.038539	0.024391	-0.047597	0.66022	-1.3176	3168.8	22.384	-0.023294	78.779	-61.931	75.172	74.322	22.729	-0.010857	-6.6269	0.5644	-2.7372	27.667	-4.3227
122.95	-0.054226	50.63	-6.6782	0.58641	-2.7449	-0.040135	0.026948	-0.047249	0.66022	-1.3176	3168.2	22.382	-0.023367	78.779	-61.887	75.173	74.322	22.729	-0.010857	-6.6269	0.5644	-2.7372	27.667	-4.3227
122.95	-0.054322	50.626	-6.6784	0.58655	-2.7451	-0.041684	0.029463	-0.04684	0.66022	-1.3176	3167.5	22.38	-0.023408	78.778	-61.845	75.173	74.322	22.729	-0.010857	-6.6269	0.5644	-2.7372	27.667	-4.3227
122.95	-0.054345	50.622	-6.6786	0.5867	-2.7453	-0.043183	0.031935	-0.04637	0.66022	-1.3176	3166.8	22.379	-0.023418	78.778	-61.805	75.173	74.322	22.729	-0.010857	-6.6269	0.5644	-2.7372	27.667	-4.3227
122.95	-0.054294	50.618	-6.6788	0.58687	-2.7456	-0.044632	0.034359	-0.045839	0.66022	-1.3176	3166.2	22.377	-0.023397	78.777	-61.765	75.173	74.322	22.729	-0.010857	-6.6269	0.5644	-2.7372	27.667	-4.3227
122.95	-0.05417	50.615	-6.679	0.58705	-2.7458	-0.046027	0.036733	-0.045249	0.66022	-1.3176	3165.5	22.376	-0.023343	78.777	-61.727	75.173	74.322	22.729	-0.010857	-6.6269	0.5644	-2.7372	27.667	-4.3227
122.95	-0.053971	50.611	-6.6792	0.58724	-2.746	-0.047368	0.039053	-0.044601	0.66022	-1.3176	3164.9	22.374	-0.023258	78.776	-61.691	75.174	74.322	22.729	-0.010857	-6.6269	0.5644	-2.7372	27.667	-4.3227
122.95	-0.053698	50.607	-6.6795	0.58744	-2.7462	-0.048651	0.041316	-0.043895	0.66022	-1.3176	3164.2	22.372	-0.02314	78.776	-61.656	75.174	74.322	22.729	-0.010857	-6.6269	0.5644	-2.7372	27.667	-4.3227
122.95	-0.053351	50.603	-6.6797	0.58765	-2.7464	-0.049876	0.043519	-0.043132	0.66022	-1.3176	3163.5	22.371	-0.022991	78.775	-61.622	75.174	74.322	22.729	-0.010857	-6.6269	0.5644	-2.7372	27.667	-4.3227
122.95	-0.052931	50.6	-6.68	0.58787	-2.7467	-0.051041	0.04566	-0.042313	0.66022	-1.3176	3162.9	22.369	-0.02281	78.774	-61.59	75.174	74.322	22.729	-0.010857	-6.6269	0.5644	-2.7372	27.667	-4.3227
122.95	-0.052436	50.596	-6.6802	0.58811	-2.7469	-0.052144	0.047734	-0.041439	0.66022	-1.3176	3162.2	22.368	-0.022597	78.774	-61.559	75.175	74.322	22.729	-0.010857	-6.6269	0.5644	-2.7372	27.667	-4.3227
122.95	-0.051868	50.592	-6.6805	0.58835	-2.7471	-0.053184	0.04974	-0.040512	0.66022	-1.3176	3161.6	22.366	-0.022352	78.773	-61.53	75.175	74.322	22.729	-0.010857	-6.6269	0.5644	-2.7372	27.667	-4.3227
122.95	-0.051227	50.588	-6.6808	0.5886	-2.7473	-0.054159	0.051674	-0.039533	0.66022	-1.3176	3160.9	22.365	-0.022076	78.773	-61.502	75.175	74.322	22.729	-0.010857	-6.6269	0.5644	-2.7372	27.667	-4.3227
122.95	-0.050513	50.585	-6.681	0.58887	-2.7475	-0.055068	0.053534	-0.038503	0.66022	-1.3176	3160.2	22.363	-0.021769	78.772	-61.476	75.175	74.322	22.729	-0.010857	-6.6269	0.5644	-2.7372	27.667	-4.3227
122.95	-0.049728	50.581	-6.6813	0.58914	-2.7477	-0.05591	0.055318	-0.037423	0.66022	-1.3176	3159.6	22.362	-0.02143	78.772	-61.451	75.175	74.322	22.729	-0.010857	-6.6269	0.5644	-2.7372	27.667	-4.3227
122.95	-0.048872	50.578	-6.6816	0.58942	-2.7478	-0.056683	0.057023	-0.036296	0.66022	-1.3176	3158.9	22.36	-0.021062	78.771	-61.428	75.176	74.322	22.729	-0.010857	-6.6269	0.5644	-2.7372	27.667	-4.3227
122.95	-0.047946	50.574	-6.6819	0.58971	-2.748	-0.057388	0.058646	-0.035122	0.66022	-1.3176	3158.2	22.359	-0.020663	78.771	-61.407	75.176	74.322	22.729	-0.010857	-6.6269	0.5644	-2.7372	27.667	-4.3227
122.95	-0.046951	50.571	-6.6822	0.59001	-2.7482	-0.058022	0.060187	-0.033903	0.66022	-1.3176	3157.6	22.357	-0.020234	78.77	-61.387	75.176	74.322	22.729	-0.010857	-6.6269	0.5644	-2.7372	27.667	-4.3227
122.95	-0.045889	50.568	-6.6825	0.59031	-2.7484	-0.058537	0.061705	-0.032647	0.66022	-1.3176	3156.9	22.356	-0.019777	78.77	-61.368	75.176	74.322	22.729	-0.010857	-6.6269	0.5644	-2.7372	27.667	-4.3227
122.96	-0.04476	50.564	-6.6828	0.59062	-2.7485	-0.058862	0.063286	-0.031363	0.66022	-1.3176	3156.3	22.355	-0.01929	78.769	-61.352	75.177	74.322	22.729	-0.010857	-6.6269	0.5644	-2.7372	27.667	-4.3227
122.96	-0.043565	50.561	-6.6831	0.59094	-2.7487	-0.059126	0.06476	-0.030033	0.66022	-1.3176	3155.6	22.353	-0.018775	78.769	-61.336	75.177	74.322	22.729	-0.010857	-6.6269	0.5644	-2.7372	27.667	-4.3227
122.96	-0.042306	50.558	-6.6834	0.59127	-2.7488	-0.059326	0.066124	-0.02866	0.66022	-1.3176	3154.9	22.352	-0.018233	78.768	-61.323	75.177	74.322	22.729	-0.010857	-6.6269	0.5644	-2.7372	27.667	-4.3227
122.96	-0.040985	50.555	-6.6837	0.59161	-2.749	-0.059462	0.067377	-0.027246	0.66022	-1.3176	3154.3	22.351	-0.017664	78.767	-61.31	75.177	74.322	22.729	-0.010857	-6.6269	0.5644	-2.7372	27.667	-4.3227
122.96	-0.039603	50.552	-6.684	0.59195	-2.7491	-0.059534	0.068518	-0.025794	0.66022	-1.3176	3153.6	22.349	-0.017068	78.767	-61.3	75.178	74.322	22.729	-0.010857	-6.6269	0.5644	-2.7372	27.667	-4.3227
122.96	-0.038162	50.549	-6.6842	0.59229	-2.7492	-0.059541	0.069544	-0.024304	0.66022	-1.3176	3153.0	22.348	-0.016447	78.766	-61.291	75.178	74.322	22.729	-0.010857	-6.6269	0.5644	-2.7372	27.667	-4.3227
122.96	-0.036664	50.546	-6.6845	0.59264	-2.7493	-0.059484	0.070455	-0.022781	0.66022	-1.3176	3152.3	22.347	-0.015802	78.766	-61.284	75.178	74.322	22.729	-0.010857	-6.6269	0.5644	-2.7372	27.667	-4.3227
122.96	-0.035111	50.544	-6.6848	0.59299	-2.7494	-0.059362	0.07125	-0.021227	0.66022	-1.3176	3151.6	22.346	-0.015132	78.765	-61.278	75.178	74.322	22.729	-0.010857	-6.6269	0.5644	-2.7372	27.667	-4.3227
122.96	-0.033505	50.541	-6.6851	0.59335	-2.7495	-0.059175	0.071929	-0.019643	0.66022	-1.3176	3151.0	22.345	-0.01444	78.765	-61.274	75.178	74.322	22.729	-0.010857	-6.6269	0.5644	-2.7372	27.667	-4.3227
122.96	-0.031848	50.539	-6.6854	0.59371	-2.7496	-0.058923	0.07249	-0.018033	0.66022	-1.3176	3150.3	22.344	-0.013727	78.764	-61.271	75.179	74.322	22.729	-0.010857	-6.6269	0.5644	-2.7372	27.667	-4.3227
122.96	-0.030144	50.536	-6.6857	0.59408	-2.7497	-0.058607	0.072933	-0.016399	0.66022	-1.3176	3149.7	22.343	-0.012992	78.764	-61.27	75.179	74.322	22.729	-0.010857	-6.6269	0.5644	-2.7372	27.667	-4.3227
122.96	-0.028394	50.534	-6.686	0.59444	-2.7498	-0.058226	0.073259	-0.014744	0.66022	-1.3176	3149.0	22.342	-0.012238	78.763	-61.271	75.179	74.322	22.729	-0.010857	-6.6269	0.5644	-2.7372	27.667	-4.3227
122.96	-0.026601	50.532	-6.6863	0.59481	-2.7499	-0.057782	0.073467	-0.01307	0.66022	-1.3176	3148.3	22.341	-0.011465	78.763	-61.273	75.179	74.322	22.729	-0.010857	-6.6269	0.5644	-2.7372	27.667	-4.3227
122.96	-0.024768	50.53	-6.6866	0.59518	-2.7499	-0.057274	0.073557	-0.011381	0.66022	-1.3176	3147.7	22.34	-0.010675	78.762	-61.276	75.18	74.322	22.729	-0.010857	-6.6269	0.5644	-2.7372	27.667	-4.3227
122.96	-0.022897	50.528	-6.6869	0.59555	-2.75	-0.056704	0.073531	-0.009678	0.66022	-1.3176	3147.0	22.34	-0.0098687	78.762	-61.282	75.18	74.322	22.729	-0.010857	-6.6269	0.5644	-2.7372	27.667	-4.3227
122.96	-0.02099	50.526	-6.6872	0.59591	-2.75	-0.056073	0.073388	-0.0079647	0.66022	-1.3176	3146.4	22.339	-0.0090471	78.761	-61.289	75.18	74.322	22.729	-0.010857	-6.6269	0.5644	-2.7372	27.667	-4.3227
122.96	-0.019052	50.524	-6.6874	0.59628	-2.7501	-0.05538	0.07313	-0.0062437	0.66022	-1.3176	3145.7	22.338	-0.0082117	78.76	-61.297	75.18	74.322	22.729	-0.010857	-6.6269	0.5644	-2.7372	27.667	-4.3227
122.96	-0.017084	50.523	-6.6877	0.59664	-2.7501	-0.054628	0.072758	-0.0045176	0.66022	-1.3176	3145.0	22.338	-0.0073637	78.76	-61.307	75.181	74.322	22.729	-0.010857	-6.6269	0.5644	-2.7372	27.667	-4.3227
122.96	-0.01509	50.521	-6.688	0.59701	-2.7501	-0.053817	0.072272	-0.0027894	0.66022	-1.3176	3144.4	22.337	-0.0065041	78.759	-61.318	75.181	74.322	22.729	-0.010857	-6.6269	0.5644	-2.7372	27.667	-4.3227
122.96	-0.013072	50.52	-6.6883	0.59737	-2.7501	-0.052948	0.071675	-0.0010615	0.66022	-1.3176	3143.7	22.337	-0.0056344	78.759	-61.331	75.181	74.322	22.729	-0.010857	-6.6269	0.5644	-2.7372	27.667	-4.3227
122.95	-0.011033	50.519	-6.6885	0.59772	-2.7501	-0.052023	0.070968	0.00066309	0.66022	-1.3176	3143.1	22.336	-0.0047557	78.758	-61.346	75.181	74.322	22.729	-0.010857	-6.6269	0.5644	-2.7372	27.667	-4.3227
122.95	-0.008977	50.517	-6.6888	0.59808	-2.7501	-0.051043	0.070152	0.0023818	0.66022	-1.3176	3142.4	22.336	-0.0038693	78.758	-61.362	75.182	74.322	22.729	-0.010857	-6.6269	0.5644	-2.7372	27.667	-4.3227
122.95	-0.0069055	50.516	-6.689	0.59842	-2.7501	-0.05001	0.06923	0.004092	0.66022	-1.3176	3141.7	22.336	-0.0029765	78.757	-61.379	75.182	74.322	22.729	-0.010857	-6.6269	0.5644	-2.7372	27.667	-4.3227
122.95	-0.004822	50.516	-6.6893	0.59877	-2.7501	-0.048924	0.068204	0.0057908	0.66022	-1.3176	3141.1	22.335	-0.0020784	78.757	-61.398	75.182	74.322	22.729	-0.010857	-6.6269	0.5644	-2.7372	27.667	-4.3227
122.95	-0.0027293	50.515	-6.6895	0.59911	-2.75	-0.047789	0.067075	0.0074758	0.66022	-1.3176	3140.4	22.335	-0.0011764	78.756	-61.419	75.182	74.322	22.729	-0.010857	-6.6269	0.5644	-2.7372	27.667	-4.3227
122.95	-0.0006304	50.514	-6.6898	0.59944	-2.75	-0.046605	0.065847	0.0091444	0.66022	-1.3176	3139.7	22.335	-0.00027173	78.756	-61.441	75.182	74.322	22.729	-0.010857	-6.6269	0.5644	-2.7372	27.667	-4.3227
122.95	0.001472	50.514	-6.69	0.59976	-2.75	-0.045344	0.064509	0.010792	0.66022	-1.3176	3139.1	22.335	0.00063449	78.755	-61.464	75.183	74.322	22.729	-0.010857	-6.6269	0.5644	-2.7372	27.667	-4.3227
122.95	0.003575	50.513	-6.6902	0.60008	-2.7499	-0.044026	0.063071	0.012418	0.66022	-1.3176	3138.4	22.335	0.001541	78.755	-61.489	75.183	74.322	22.729	-0.010857	-6.6269	0.5644	-2.7372	27.667	-4.3227
122.95	0.005676	50.513	-6.6904	0.6004	-2.7498	-0.042667	0.061541	0.014018	0.66022	-1.3176	3137.8	22.335	0.0024466	78.754	-61.515	75.183	74.322	22.729	-0.010857	-6.6269	0.5644	-2.7372	27.667	-4.3227
122.95	0.0077723	50.513	-6.6906	0.6007	-2.7498	-0.041267	0.059922	0.015592	0.66022	-1.3176	3137.1	22.335	0.0033503	78.754	-61.543	75.183	74.322	22.729	-0.010857	-6.6269	0.5644	-2.7372	27.667	-4.3227
122.95	0.0098612	50.513	-6.6908	0.60099	-2.7497	-0.03983	0.058219	0.017137	0.66022	-1.3176	3136.4	22.335	0.0042507	78.753	-61.572	75.184	74.322	22.729	-0.010857	-6.6269	0.5644	-2.7372	27.667	-4.3227
122.95	0.01194	50.513	-6.691	0.60128	-2.7496	-0.038358	0.056433	0.01865	0.66022	-1.3176	3135.8	22.335	0.0051469	78.753	-61.602	75.184	74.322	22.729	-0.010857	-6.6269	0.5644	-2.7372	27.667	-4.3227
122.95	0.014007	50.513	-6.6912	0.60156	-2.7495	-0.036852	0.054569	0.020129	0.66022	-1.3176	3135.1	22.336	0.0060378	78.752	-61.634	75.184	74.322	22.729	-0.010857	-6.6269	0.5644	-2.7372	27.667	-4.3227
122.94	0.016058	50.513	-6.6914	0.60183	-2.7494	-0.035316	0.05263	0.021572	0.66022	-1.3176	3134.5	22.336	0.0069222	78.752	-61.667	75.184	74.322	22.729	-0.010857	-6.6269	0.5644	-2.7372	27.667	-4.3227
122.94	0.018093	50.513	-6.6916	0.60208	-2.7493	-0.033697	0.05069	0.02297	0.66022	-1.3176	3133.8	22.336	0.0077993	78.751	-61.701	75.185	74.322	22.729	-0.010857	-6.6269	0.5644	-2.7372	27.667	-4.3227
122.94	0.020108	50.514	-6.6917	0.60233	-2.7492	-0.031933	0.048835	0.024314	0.66022	-1.3176	3133.1	22.336	0.0086681	78.751	-61.736	75.185	74.322	22.729	-0.010857	-6.6269	0.5644	-2.7372	27.667	-4.3227
122.94	0.022103	50.514	-6.6919	0.60257	-2.749	-0.03014	0.046917	0.025621	0.66022	-1.3176	3132.5	22.337	0.0095278	78.75	-61.773	75.185	74.322	22.729	-0.010857	-6.6269	0.5644	-2.7372	27.667	-4.3227
122.94	0.024074	50.515	-6.692	0.6028	-2.7489	-0.028319	0.04494	0.026888	0.66022	-1.3176	3131.8	22.337	0.010378	78.749	-61.811	75.185	74.322	22.729	-0.010857	-6.6269	0.5644	-2.7372	27.667	-4.3227
122.94	0.026019	50.516	-6.6922	0.60302	-2.7488	-0.026474	0.042907	0.028114	0.66022	-1.3176	3131.2	22.338	0.011216	78.749	-61.85	75.186	74.322	22.729	-0.010857	-6.6269	0.5644	-2.7372	27.667	-4.3227
122.94	0.027938	50.517	-6.6923	0.60323	-2.7486	-0.024607	0.04082	0.029298	0.66022	-1.3176	3130.5	22.338	0.012044	78.748	-61.89	75.186	74.322	22.729	-0.010857	-6.6269	0.5644	-2.7372	27.667	-4.3227
122.94	0.029828	50.518	-6.6924	0.60343	-2.7485	-0.022721	0.038682	0.030437	0.66022	-1.3176	3129.8	22.339	0.012858	78.748	-61.932	75.186	74.322	22.729	-0.010857	-6.6269	0.5644	-2.7372	27.667	-4.3227
122.93	0.031687	50.519	-6.6925	0.60362	-2.7483	-0.020818	0.036498	0.031532	0.66022	-1.3176	3129.2	22.34	0.01366	78.747	-61.974	75.186	74.322	22.729	-0.010857	-6.6269	0.5644	-2.7372	27.667	-4.3227
122.93	0.033513	50.52	-6.6926	0.6038	-2.7482	-0.0189	0.034269	0.032579	0.66022	-1.3176	3128.5	22.34	0.014447	78.747	-62.017	75.187	74.322	22.729	-0.010857	-6.6269	0.5644	-2.7372	27.667	-4.3227
122.93	0.035305	50.521	-6.6927	0.60396	-2.748	-0.016972	0.031999	0.033578	0.66022	-1.3176	3127.9	22.341	0.01522	78.746	-62.062	75.187	74.322	22.729	-0.010857	-6.6269	0.5644	-2.7372	27.667	-4.3227
122.93	0.03706	50.522	-6.6928	0.60412	-2.7478	-0.015034	0.029692	0.034528	0.66022	-1.3176	3127.2	22.342	0.015977	78.746	-62.107	75.187	74.322	22.729	-0.010857	-6.6269	0.5644	-2.7372	27.667	-4.3227
122.93	0.038778	50.524	-6.6929	0.60426	-2.7476	-0.013089	0.02735	0.035428	0.66022	-1.3176	3126.5	22.343	0.016717	78.745	-62.154	75.187	74.322	22.729	-0.010857	-6.6269	0.5644	-2.7372	27.667	-4.3227
122.93	0.040457	50.525	-6.6929	0.60439	-2.7475	-0.011141	0.024977	0.036276	0.66022	-1.3176	3125.9	22.343	0.017441	78.745	-62.201	75.188	74.322	22.729	-0.010857	-6.6269	0.5644	-2.7372	27.667	-4.3227
122.93	0.042096	50.527	-6.693	0.60451	-2.7473	-0.0091924	0.022576	0.037072	0.66022	-1.3176	3125.2	22.344	0.018148	78.744	-62.25	75.188	74.322	22.729	-0.010857	-6.6269	0.5644	-2.7372	27.667	-4.3227
122.92	0.043692	50.528	-6.693	0.60461	-2.7471	-0.0072449	0.020151	0.037815	0.66022	-1.3176	3124.5	22.345	0.018836	78.744	-62.299	75.188	74.322	22.729	-0.010857	-6.6269	0.5644	-2.7372	27.667	-4.3227
122.92	0.045245	50.53	-6.6931	0.60471	-2.7469	-0.0053015	0.017704	0.038504	0.66022	-1.3176	3123.9	22.346	0.019505	78.743	-62.349	75.188	74.322	22.729	-0.010857	-6.6269	0.5644	-2.7372	27.667	-4.3227
122.92	0.046753	50.532	-6.6931	0.60479	-2.7467	-0.0033648	0.01524	0.039139	0.66022	-1.3176	3123.2	22.347	0.020156	78.743	-62.399	75.189	74.322	22.729	-0.010857	-6.6269	0.5644	-2.7372	27.667	-4.3227
122.92	0.048215	50.534	-6.6931	0.60486	-2.7465	-0.0014374	0.012761	0.039717	0.66022	-1.3176	3122.6	22.348	0.020786	78.742	-62.45	75.189	74.322	22.729	-0.010857	-6.6269	0.5644	-2.7372	27.667	-4.3227
122.92	0.04963	50.535	-6.6931	0.60492	-2.7463	0.00047823	0.010271	0.04024	0.66022	-1.3176	3121.9	22.349	0.021396	78.742	-62.502	75.189	74.322	22.729	-0.010857	-6.6269	0.5644	-2.7372	27.667	-4.3227
122.92	0.050997	50.537	-6.6931	0.60496	-2.7461	0.0023796	0.007774	0.040707	0.66022	-1.3176	3121.2	22.35	0.021986	78.741	-62.555	75.19	74.322	22.729	-0.010857	-6.6269	0.5644	-2.7372	27.667	-4.3227
122.91	0.052315	50.539	-6.6931	0.605	-2.7459	0.0042641	0.0052722	0.041117	0.66022	-1.3176	3120.6	22.351	0.022554	78.741	-62.608	75.19	74.322	22.729	-0.010857	-6.6269	0.5644	-2.7372	27.667	-4.3227
122.91	0.053583	50.541	-6.693	0.60502	-2.7457	0.0061295	0.0027696	0.041469	0.66022	-1.3176	3119.9	22.352	0.023101	78.74	-62.662	75.19	74.322	22.729	-0.010857	-6.6269	0.5644	-2.7372	27.667	-4.3227
122.91	0.054799	50.544	-6.693	0.60502	-2.7455	0.0079732	0.00026937	0.041765	0.66022	-1.3176	3119.2	22.354	0.023626	78.74	-62.716	75.19	74.322	22.729	-0.010857	-6.6269	0.5644	-2.7372	27.667	-4.3227
122.91	0.055964	50.546	-6.693	0.60502	-2.7453	0.0097929	-0.0022251	0.042002	0.66022	-1.3176	3118.6	22.355	0.024128	78.739	-62.771	75.191	74.322	22.729	-0.010857	-6.6269	0.5644	-2.7372	27.667	-4.3227
122.91	0.057077	50.548	-6.6929	0.605	-2.7451	0.011586	-0.0047106	0.042182	0.66022	-1.3176	3117.9	22.356	0.024608	78.739	-62.826	75.191	74.322	22.729	-0.010857	-6.6269	0.5644	-2.7372	27.667	-4.3227
122.91	0.058136	50.55	-6.6928	0.60497	-2.7449	0.013351	-0.0071838	0.042305	0.66022	-1.3176	3117.3	22.357	0.025065	78.738	-62.881	75.191	74.322	22.729	-0.010857	-6.6269	0.5644	-2.7372	27.667	-4.3227
122.9	0.059142	50.552	-6.6928	0.60493	-2.7446	0.015085	-0.0096414	0.042369	0.66022	-1.3176	3116.6	22.358	0.025498	78.738	-62.936	75.191	74.322	22.729	-0.010857	-6.6269	0.5644	-2.7372	27.667	-4.3227
122.9	0.060094	50.555	-6.6927	0.60488	-2.7444	0.016786	-0.01208	0.042377	0.66022	-1.3176	3115.9	22.359	0.025909	78.737	-62.992	75.192	74.322	22.729	-0.010857	-6.6269	0.5644	-2.7372	27.667	-4.3227
122.9	0.06099	50.557	-6.6926	0.60481	-2.7442	0.018452	-0.014497	0.042327	0.66022	-1.3176	3115.3	22.361	0.026296	78.737	-63.048	75.192	74.322	22.729	-0.010857	-6.6269	0.5644	-2.7372	27.667	-4.3227
122.9	0.061832	50.559	-6.6925	0.60473	-2.744	0.02008	-0.01689	0.04222	0.66022	-1.3176	3114.6	22.362	0.026659	78.736	-63.103	75.192	74.322	22.729	-0.010857	-6.6269	0.5644	-2.7372	27.667	-4.3227
122.9	0.062618	50.562	-6.6924	0.60464	-2.7438	0.02167	-0.019254	0.042057	0.66022	-1.3176	3114.0	22.363	0.026998	78.736	-63.159	75.193	74.322	22.729	-0.010857	-6.6269	0.5644	-2.7372	27.667	-4.3227
122.89	0.063349	50.564	-6.6923	0.60454	-2.7436	0.023218	-0.021587	0.041837	0.66022	-1.3176	3113.3	22.364	0.027313	78.735	-63.214	75.193	74.322	22.729	-0.010857	-6.6269	0.5644	-2.7372	27.667	-4.3227
122.89	0.064024	50.566	-6.6922	0.60442	-2.7434	0.024723	-0.023886	0.041562	0.66022	-1.3176	3112.6	22.366	0.027604	78.735	-63.27	75.193	74.322	22.729	-0.010857	-6.6269	0.5644	-2.7372	27.667	-4.3227
122.89	0.064643	50.569	-6.692	0.6043	-2.7432	0.026183	-0.026148	0.041232	0.66022	-1.3176	3112.0	22.367	0.027871	78.734	-63.325	75.193	74.322	22.729	-0.010857	-6.6269	0.5644	-2.7372	27.667	-4.3227
122.89	0.065206	50.571	-6.6919	0.60416	-2.743	0.027597	-0.02837	0.040847	0.66022	-1.3176	3111.3	22.368	0.028114	78.734	-63.38	75.194	74.322	22.729	-0.010857	-6.6269	0.5644	-2.7372	27.667	-4.3227
122.89	0.065713	50.574	-6.6918	0.60402	-2.7428	0.028962	-0.03055	0.040409	0.66022	-1.3176	3110.6	22.369	0.028333	78.733	-63.434	75.194	74.322	22.729	-0.010857	-6.6269	0.5644	-2.7372	27.667	-4.3227
122.88	0.066164	50.576	-6.6916	0.60386	-2.7426	0.030277	-0.032685	0.039918	0.66022	-1.3176	3110.0	22.371	0.028528	78.733	-63.488	75.194	74.322	22.729	-0.010857	-6.6269	0.5644	-2.7372	27.667	-4.3227
122.88	0.06656	50.578	-6.6915	0.60369	-2.7424	0.031541	-0.034772	0.039375	0.66022	-1.3176	3109.3	22.372	0.028698	78.733	-63.541	75.194	74.322	22.729	-0.010857	-6.6269	0.5644	-2.7372	27.667	-4.3227
122.88	0.0669	50.581	-6.6913	0.60351	-2.7422	0.032752	-0.036809	0.038781	0.66022	-1.3176	3108.7	22.373	0.028845	78.732	-63.593	75.195	74.322	22.729	-0.010857	-6.6269	0.5644	-2.7372	27.667	-4.3227
122.88	0.067185	50.583	-6.6911	0.60332	-2.742	0.033909	-0.038793	0.038137	0.66022	-1.3176	3108.0	22.375	0.028968	78.732	-63.645	75.195	74.322	22.729	-0.010857	-6.6269	0.5644	-2.7372	27.667	-4.3227
122.88	0.067415	50.586	-6.691	0.60312	-2.7418	0.03501	-0.040722	0.037444	0.66022	-1.3176	3107.3	22.376	0.029068	78.731	-63.696	75.195	74.322	22.729	-0.010857	-6.6269	0.5644	-2.7372	27.667	-4.3227
122.88	0.067591	50.588	-6.6908	0.60291	-2.7416	0.036054	-0.042593	0.036703	0.66022	-1.3176	3106.7	22.377	0.029144	78.731	-63.746	75.196	74.322	22.729	-0.010857	-6.6269	0.5644	-2.7372	27.667	-4.3227
122.87	0.067713	50.59	-6.6906	0.6027	-2.7414	0.03704	-0.044405	0.035915	0.66022	-1.3176	3106.0	22.378	0.029196	78.73	-63.794	75.196	74.322	22.729	-0.010857	-6.6269	0.5644	-2.7372	27.667	-4.3227
122.87	0.067781	50.592	-6.6904	0.60247	-2.7412	0.037967	-0.046155	0.035082	0.66022	-1.3176	3105.3	22.379	0.029226	78.73	-63.842	75.196	74.322	22.729	-0.010857	-6.6269	0.5644	-2.7372	27.667	-4.3227
122.87	0.067797	50.595	-6.6902	0.60224	-2.7411	0.038834	-0.047841	0.034204	0.66022	-1.3176	3104.7	22.381	0.029233	78.729	-63.888	75.196	74.322	22.729	-0.010857	-6.6269	0.5644	-2.7372	27.667	-4.3227
122.87	0.06776	50.597	-6.69	0.60199	-2.7409	0.03964	-0.049461	0.033284	0.66022	-1.3176	3104.0	22.382	0.029217	78.729	-63.933	75.197	74.322	22.729	-0.010857	-6.6269	0.5644	-2.7372	27.667	-4.3227
122.87	0.067672	50.599	-6.6898	0.60174	-2.7407	0.040385	-0.051014	0.032321	0.66022	-1.3176	3103.3	22.383	0.02918	78.728	-63.976	75.197	74.322	22.729	-0.010857	-6.6269	0.5644	-2.7372	27.667	-4.3227
122.86	0.067533	50.601	-6.6896	0.60148	-2.7406	0.041066	-0.052497	0.031319	0.66022	-1.3176	3102.7	22.384	0.02912	78.728	-64.018	75.197	74.322	22.729	-0.010857	-6.6269	0.5644	-2.7372	27.667	-4.3227
122.86	0.067344	50.603	-6.6894	0.60122	-2.7404	0.041685	-0.05391	0.030278	0.66022	-1.3176	3102.0	22.385	0.029039	78.727	-64.057	75.198	74.322	22.729	-0.010857	-6.6269	0.5644	-2.7372	27.667	-4.3227
122.86	0.067106	50.605	-6.6892	0.60094	-2.7403	0.04224	-0.05525	0.0292	0.66022	-1.3176	3101.4	22.386	0.028936	78.727	-64.095	75.198	74.322	22.729	-0.010857	-6.6269	0.5644	-2.7372	27.667	-4.3227
122.86	0.06682	50.607	-6.689	0.60066	-2.7401	0.042731	-0.056515	0.028087	0.66022	-1.3176	3100.7	22.387	0.028813	78.726	-64.131	75.198	74.322	22.729	-0.010857	-6.6269	0.5644	-2.7372	27.667	-4.3227
122.86	0.066487	50.609	-6.6888	0.60038	-2.74	0.043157	-0.057706	0.026939	0.66022	-1.3176	3100.0	22.388	0.028669	78.726	-64.165	75.198	74.322	22.729	-0.010857	-6.6269	0.5644	-2.7372	27.667	-4.3227
122.86	0.066107	50.611	-6.6886	0.60009	-2.7399	0.043519	-0.05882	0.025759	0.66022	-1.3176	3099.4	22.389	0.028506	78.725	-64.197	75.199	74.322	22.729	-0.010857	-6.6269	0.5644	-2.7372	27.667	-4.3227
122.85	0.065682	50.613	-6.6884	0.59979	-2.7397	0.043815	-0.059856	0.024548	0.66022	-1.3176	3098.7	22.39	0.028323	78.725	-64.227	75.199	74.322	22.729	-0.010857	-6.6269	0.5644	-2.7372	27.667	-4.3227
122.85	0.065213	50.615	-6.6881	0.59949	-2.7396	0.044046	-0.060813	0.023308	0.66022	-1.3176	3098.0	22.391	0.028121	78.724	-64.254	75.199	74.322	22.729	-0.010857	-6.6269	0.5644	-2.7372	27.667	-4.3227
122.85	0.064701	50.617	-6.6879	0.59918	-2.7395	0.044212	-0.06169	0.022041	0.66022	-1.3176	3097.4	22.392	0.0279	78.724	-64.279	75.2	74.322	22.729	-0.010857	-6.6269	0.5644	-2.7372	27.667	-4.3227
122.85	0.064147	50.618	-6.6877	0.59887	-2.7394	0.044313	-0.062487	0.020749	0.66022	-1.3176	3096.7	22.393	0.027661	78.723	-64.301	75.2	74.322	22.729	-0.010857	-6.6269	0.5644	-2.7372	27.667	-4.3227
122.85	0.063552	50.62	-6.6875	0.59856	-2.7393	0.044348	-0.063202	0.019432	0.66022	-1.3176	3096.1	22.394	0.027405	78.723	-64.321	75.2	74.322	22.729	-0.010857	-6.6269	0.5644	-2.7372	27.667	-4.3227
122.85	0.062918	50.621	-6.6872	0.59824	-2.7392	0.044319	-0.063836	0.018093	0.66022	-1.3176	3095.4	22.395	0.027132	78.722	-64.337	75.2	74.322	22.729	-0.010857	-6.6269	0.5644	-2.7372	27.667	-4.3227
122.85	0.062246	50.623	-6.687	0.59792	-2.7391	0.044225	-0.064387	0.016735	0.66022	-1.3176	3094.7	22.396	0.026842	78.722	-64.352	75.201	74.322	22.729	-0.010857	-6.6269	0.5644	-2.7372	27.667	-4.3227
122.84	0.061537	50.624	-6.6868	0.5976	-2.739	0.044067	-0.064855	0.015358	0.66022	-1.3176	3094.1	22.397	0.026537	78.721	-64.363	75.201	74.322	22.729	-0.010857	-6.6269	0.5644	-2.7372	27.667	-4.3227
122.84	0.060793	50.625	-6.6866	0.59727	-2.739	0.043845	-0.06524	0.013964	0.66022	-1.3176	3093.4	22.397	0.026216	78.721	-64.372	75.201	74.322	22.729	-0.010857	-6.6269	0.5644	-2.7372	27.667	-4.3227
122.84	0.060014	50.627	-6.6864	0.59694	-2.7389	0.04356	-0.065541	0.012556	0.66022	-1.3176	3092.7	22.398	0.02588	78.72	-64.377	75.202	74.322	22.729	-0.010857	-6.6269	0.5644	-2.7372	27.667	-4.3227
122.84	0.059203	50.628	-6.6861	0.59662	-2.7388	0.043212	-0.065759	0.011134	0.66022	-1.3176	3092.1	22.399	0.025531	78.72	-64.38	75.202	74.322	22.729	-0.010857	-6.6269	0.5644	-2.7372	27.667	-4.3227
122.84	0.058361	50.629	-6.6859	0.59629	-2.7388	0.042802	-0.065893	0.0097023	0.66022	-1.3176	3091.4	22.399	0.025168	78.719	-64.38	75.202	74.322	22.729	-0.010857	-6.6269	0.5644	-2.7372	27.667	-4.3227
122.84	0.057489	50.63	-6.6857	0.59596	-2.7387	0.042332	-0.065944	0.0082612	0.66022	-1.3176	3090.7	22.4	0.024792	78.719	-64.377	75.202	74.322	22.729	-0.010857	-6.6269	0.5644	-2.7372	27.667	-4.3227
122.84	0.056589	50.631	-6.6855	0.59563	-2.7387	0.0418	-0.065912	0.0068129	0.66022	-1.3176	3090.1	22.4	0.024404	78.719	-64.372	75.203	74.322	22.729	-0.010857	-6.6269	0.5644	-2.7372	27.667	-4.3227
122.83	0.055662	50.631	-6.6853	0.5953	-2.7387	0.04121	-0.065797	0.0053594	0.66022	-1.3176	3089.4	22.401	0.024004	78.718	-64.363	75.203	74.322	22.729	-0.010857	-6.6269	0.5644	-2.7372	27.667	-4.3227
122.83	0.05471	50.632	-6.6851	0.59497	-2.7386	0.040561	-0.0656	0.0039024	0.66022	-1.3176	3088.8	22.401	0.023594	78.718	-64.352	75.203	74.322	22.729	-0.010857	-6.6269	0.5644	-2.7372	27.667	-4.3227
122.83	0.053735	50.633	-6.6849	0.59464	-2.7386	0.039855	-0.06532	0.002444	0.66022	-1.3176	3088.1	22.402	0.023173	78.717	-64.338	75.204	74.322	22.729	-0.010857	-6.6269	0.5644	-2.7372	27.667	-4.3227
122.83	0.052737	50.633	-6.6847	0.59432	-2.7386	0.039092	-0.064959	0.00098593	0.66022	-1.3176	3087.4	22.402	0.022743	78.717	-64.321	75.204	74.322	22.729	-0.010857	-6.6269	0.5644	-2.7372	27.667	-4.3227
122.83	0.051719	50.634	-6.6845	0.59399	-2.7386	0.038275	-0.064518	-0.00046989	0.66022	-1.3176	3086.8	22.403	0.022304	78.716	-64.302	75.204	74.322	22.729	-0.010857	-6.6269	0.5644	-2.7372	27.667	-4.3227
122.83	0.050683	50.634	-6.6843	0.59367	-2.7386	0.037403	-0.063997	-0.0019216	0.66022	-1.3176	3086.1	22.403	0.021858	78.716	-64.28	75.204	74.322	22.729	-0.010857	-6.6269	0.5644	-2.7372	27.667	-4.3227
122.83	0.049629	50.634	-6.6841	0.59335	-2.7386	0.03648	-0.063396	-0.0033674	0.66022	-1.3176	3085.4	22.403	0.021403	78.715	-64.256	75.205	74.322	22.729	-0.010857	-6.6269	0.5644	-2.7372	27.667	-4.3227
122.83	0.04856	50.634	-6.684	0.59304	-2.7387	0.035505	-0.062718	-0.0048054	0.66022	-1.3176	3084.8	22.403	0.020942	78.715	-64.229	75.205	74.322	22.729	-0.010857	-6.6269	0.5644	-2.7372	27.667	-4.3227
122.83	0.047478	50.634	-6.6838	0.59273	-2.7387	0.034481	-0.061964	-0.0062338	0.66022	-1.3176	3084.1	22.404	0.020476	78.714	-64.2	75.205	74.322	22.729	-0.010857	-6.6269	0.5644	-2.7372	27.667	-4.3227
122.83	0.046383	50.634	-6.6836	0.59242	-2.7387	0.033408	-0.061133	-0.0076508	0.66022	-1.3176	3083.5	22.404	0.020004	78.714	-64.169	75.205	74.322	22.729	-0.010857	-6.6269	0.5644	-2.7372	27.667	-4.3227
122.82	0.045278	50.634	-6.6834	0.59211	-2.7388	0.032289	-0.060228	-0.0090547	0.66022	-1.3176	3082.8	22.404	0.019527	78.713	-64.136	75.206	74.322	22.729	-0.010857	-6.6269	0.5644	-2.7372	27.667	-4.3227
122.82	0.044164	50.634	-6.6833	0.59182	-2.7388	0.031126	-0.059251	-0.010444	0.66022	-1.3176	3082.1	22.404	0.019047	78.713	-64.101	75.206	74.322	22.729	-0.010857	-6.6269	0.5644	-2.7372	27.667	-4.3227
122.82	0.043043	50.634	-6.6831	0.59152	-2.7389	0.029919	-0.058201	-0.011816	0.66022	-1.3176	3081.5	22.404	0.018564	78.712	-64.065	75.206	74.322	22.729	-0.010857	-6.6269	0.5644	-2.7372	27.667	-4.3227
122.82	0.041917	50.633	-6.683	0.59123	-2.7389	0.02867	-0.057082	-0.01317	0.66022	-1.3176	3080.8	22.404	0.018078	78.711	-64.026	75.206	74.322	22.729	-0.010857	-6.6269	0.5644	-2.7372	27.667	-4.3227
122.82	0.040788	50.633	-6.6828	0.59095	-2.739	0.027382	-0.055894	-0.014504	0.66022	-1.3176	3080.1	22.404	0.017591	78.711	-63.986	75.207	74.322	22.729	-0.010857	-6.6269	0.5644	-2.7372	27.667	-4.3227
122.82	0.039657	50.632	-6.6827	0.59067	-2.7391	0.026055	-0.05464	-0.015816	0.66022	-1.3176	3079.5	22.404	0.017104	78.71	-63.945	75.207	74.322	22.729	-0.010857	-6.6269	0.5644	-2.7372	27.667	-4.3227
122.82	0.038525	50.631	-6.6826	0.5904	-2.7392	0.024693	-0.053321	-0.017105	0.66022	-1.3176	3078.8	22.403	0.016616	78.71	-63.902	75.207	74.322	22.729	-0.010857	-6.6269	0.5644	-2.7372	27.667	-4.3227
122.82	0.037396	50.631	-6.6825	0.59014	-2.7393	0.023297	-0.051938	-0.018369	0.66022	-1.3176	3078.1	22.403	0.016129	78.709	-63.857	75.207	74.322	22.729	-0.010857	-6.6269	0.5644	-2.7372	27.667	-4.3227
122.82	0.03627	50.63	-6.6824	0.58989	-2.7393	0.021868	-0.050494	-0.019607	0.66022	-1.3176	3077.5	22.403	0.015643	78.709	-63.812	75.208	74.322	22.729	-0.010857	-6.6269	0.5644	-2.7372	27.667	-4.3227
122.82	0.035148	50.629	-6.6822	0.58964	-2.7394	0.020408	-0.048992	-0.020817	0.66022	-1.3176	3076.8	22.403	0.01516	78.708	-63.766	75.208	74.322	22.729	-0.010857	-6.6269	0.5644	-2.7372	27.667	-4.3227
122.82	0.034034	50.628	-6.6821	0.5894	-2.7396	0.018921	-0.047432	-0.021997	0.66022	-1.3176	3076.2	22.402	0.014679	78.708	-63.718	75.208	74.322	22.729	-0.010857	-6.6269	0.5644	-2.7372	27.667	-4.3227
122.82	0.032928	50.626	-6.6821	0.58916	-2.7397	0.017407	-0.045817	-0.023147	0.66022	-1.3176	3075.5	22.402	0.014202	78.707	-63.67	75.208	74.322	22.729	-0.010857	-6.6269	0.5644	-2.7372	27.667	-4.3227
122.82	0.031833	50.625	-6.682	0.58894	-2.7398	0.015869	-0.044149	-0.024265	0.66022	-1.3176	3074.8	22.402	0.01373	78.707	-63.621	75.209	74.322	22.729	-0.010857	-6.6269	0.5644	-2.7372	27.667	-4.3227
122.82	0.030749	50.624	-6.6819	0.58872	-2.7399	0.014308	-0.042431	-0.025349	0.66022	-1.3176	3074.2	22.401	0.013262	78.706	-63.572	75.209	74.322	22.729	-0.010857	-6.6269	0.5644	-2.7372	27.667	-4.3227
122.82	0.029678	50.622	-6.6818	0.58851	-2.74	0.012728	-0.040664	-0.026398	0.66022	-1.3176	3073.5	22.401	0.012801	78.706	-63.522	75.209	74.322	22.729	-0.010857	-6.6269	0.5644	-2.7372	27.667	-4.3227
122.82	0.028623	50.621	-6.6818	0.58831	-2.7402	0.011129	-0.038851	-0.027412	0.66022	-1.3176	3072.8	22.4	0.012346	78.705	-63.471	75.209	74.322	22.729	-0.010857	-6.6269	0.5644	-2.7372	27.667	-4.3227
122.82	0.027585	50.619	-6.6817	0.58812	-2.7403	0.0095144	-0.036995	-0.028388	0.66022	-1.3176	3072.2	22.399	0.011898	78.705	-63.42	75.21	74.322	22.729	-0.010857	-6.6269	0.5644	-2.7372	27.667	-4.3227
122.81	0.026565	50.618	-6.6817	0.58794	-2.7405	0.007886	-0.035098	-0.029326	0.66022	-1.3176	3071.5	22.399	0.011458	78.704	-63.369	75.21	74.322	22.729	-0.010857	-6.6269	0.5644	-2.7372	27.667	-4.3227
122.81	0.025564	50.616	-6.6816	0.58777	-2.7406	0.006246	-0.033162	-0.030224	0.66022	-1.3176	3070.9	22.398	0.011027	78.704	-63.317	75.21	74.322	22.729	-0.010857	-6.6269	0.5644	-2.7372	27.667	-4.3227
122.81	0.024586	50.614	-6.6816	0.58761	-2.7408	0.0045965	-0.031189	-0.031082	0.66022	-1.3176	3070.2	22.397	0.010605	78.703	-63.266	75.21	74.322	22.729	-0.010857	-6.6269	0.5644	-2.7372	27.667	-4.3227
122.81	0.02363	50.612	-6.6816	0.58746	-2.7409	0.0029396	-0.029184	-0.031898	0.66022	-1.3176	3069.5	22.397	0.010193	78.703	-63.214	75.211	74.322	22.729	-0.010857	-6.6269	0.5644	-2.7372	27.667	-4.3227
122.81	0.0227	50.61	-6.6816	0.58732	-2.7411	0.0012775	-0.027147	-0.032672	0.66022	-1.3176	3068.9	22.396	0.0097911	78.702	-63.162	75.211	74.322	22.729	-0.010857	-6.6269	0.5644	-2.7372	27.667	-4.3227
122.81	0.021795	50.608	-6.6816	0.58719	-2.7412	-0.00038762	-0.025083	-0.033403	0.66022	-1.3176	3068.2	22.395	0.0094009	78.701	-63.111	75.211	74.322	22.729	-0.010857	-6.6269	0.5644	-2.7372	27.667	-4.3227
122.81	0.020917	50.606	-6.6816	0.58707	-2.7414	-0.0020536	-0.022992	-0.03409	0.66022	-1.3176	3067.5	22.394	0.0090226	78.701	-63.059	75.211	74.322	22.729	-0.010857	-6.6269	0.5644	-2.7372	27.667	-4.3227
122.81	0.020069	50.604	-6.6816	0.58696	-2.7416	-0.0037183	-0.020879	-0.034731	0.66022	-1.3176	3066.9	22.393	0.0086568	78.7	-63.008	75.211	74.322	22.729	-0.010857	-6.6269	0.5644	-2.7372	27.667	-4.3227
122.81	0.019251	50.602	-6.6816	0.58686	-2.7418	-0.0053796	-0.018746	-0.035327	0.66022	-1.3176	3066.2	22.393	0.008304	78.7	-62.957	75.212	74.322	22.729	-0.010857	-6.6269	0.5644	-2.7372	27.667	-4.3227
122.81	0.018465	50.599	-6.6817	0.58677	-2.7419	-0.0070354	-0.016595	-0.035877	0.66022	-1.3176	3065.6	22.392	0.007965	78.699	-62.907	75.212	74.322	22.729	-0.010857	-6.6269	0.5644	-2.7372	27.667	-4.3227
122.81	0.017712	50.597	-6.6817	0.5867	-2.7421	-0.0086835	-0.01443	-0.03638	0.66022	-1.3176	3064.9	22.391	0.0076402	78.699	-62.856	75.212	74.322	22.729	-0.010857	-6.6269	0.5644	-2.7372	27.667	-4.3227
122.81	0.016993	50.594	-6.6817	0.58663	-2.7423	-0.010322	-0.012253	-0.036836	0.66022	-1.3176	3064.2	22.39	0.0073303	78.698	-62.807	75.212	74.322	22.729	-0.010857	-6.6269	0.5644	-2.7372	27.667	-4.3227
122.81	0.01631	50.592	-6.6818	0.58657	-2.7425	-0.011948	-0.010066	-0.037243	0.66022	-1.3176	3063.6	22.389	0.0070357	78.698	-62.757	75.212	74.322	22.729	-0.010857	-6.6269	0.5644	-2.7372	27.667	-4.3227
122.81	0.015664	50.589	-6.6819	0.58653	-2.7427	-0.013561	-0.0078737	-0.037603	0.66022	-1.3176	3062.9	22.388	0.006757	78.697	-62.709	75.213	74.322	22.729	-0.010857	-6.6269	0.5644	-2.7372	27.667	-4.3227
122.81	0.015056	50.587	-6.6819	0.58649	-2.7429	-0.015158	-0.0056776	-0.037914	0.66022	-1.3176	3062.3	22.387	0.0064947	78.696	-62.66	75.213	74.322	22.729	-0.010857	-6.6269	0.5644	-2.7372	27.667	-4.3227
122.81	0.014487	50.584	-6.682	0.58647	-2.7431	-0.016736	-0.0034808	-0.038175	0.66022	-1.3176	3061.6	22.386	0.0062492	78.696	-62.613	75.213	74.322	22.729	-0.010857	-6.6269	0.5644	-2.7372	27.667	-4.3227
122.81	0.013958	50.581	-6.6821	0.58646	-2.7432	-0.018295	-0.0012862	-0.038388	0.66022	-1.3176	3060.9	22.385	0.0060212	78.695	-62.566	75.213	74.322	22.729	-0.010857	-6.6269	0.5644	-2.7372	27.667	-4.3227
122.81	0.013471	50.579	-6.6822	0.58646	-2.7434	-0.019832	0.00090355	-0.038551	0.66022	-1.3176	3060.3	22.383	0.0058109	78.695	-62.52	75.213	74.322	22.729	-0.010857	-6.6269	0.5644	-2.7372	27.667	-4.3227
122.81	0.013025	50.576	-6.6823	0.58647	-2.7436	-0.021345	0.0030856	-0.038665	0.66022	-1.3176	3059.6	22.382	0.0056188	78.694	-62.475	75.214	74.322	22.729	-0.010857	-6.6269	0.5644	-2.7372	27.667	-4.3227
122.81	0.012623	50.573	-6.6824	0.58649	-2.7438	-0.022833	0.0052572	-0.03873	0.66022	-1.3176	3058.9	22.381	0.0054454	78.694	-62.43	75.214	74.322	22.729	-0.010857	-6.6269	0.5644	-2.7372	27.667	-4.3227
122.81	0.012265	50.57	-6.6825	0.58652	-2.744	-0.024292	0.0074156	-0.038745	0.66022	-1.3176	3058.3	22.38	0.005291	78.693	-62.387	75.214	74.322	22.729	-0.010857	-6.6269	0.5644	-2.7372	27.667	-4.3227
122.81	0.011952	50.567	-6.6827	0.58656	-2.7442	-0.025723	0.0095581	-0.03871	0.66022	-1.3176	3057.6	22.379	0.005156	78.692	-62.344	75.214	74.322	22.729	-0.010857	-6.6269	0.5644	-2.7372	27.667	-4.3227
122.81	0.011685	50.564	-6.6828	0.58662	-2.7444	-0.027122	0.011682	-0.038627	0.66022	-1.3176	3057.0	22.378	0.0050407	78.692	-62.302	75.214	74.322	22.729	-0.010857	-6.6269	0.5644	-2.7372	27.667	-4.3227
122.81	0.011464	50.561	-6.6829	0.58668	-2.7446	-0.028489	0.013784	-0.038494	0.66022	-1.3176	3056.3	22.376	0.0049454	78.691	-62.261	75.215	74.322	22.729	-0.010857	-6.6269	0.5644	-2.7372	27.667	-4.3227
122.81	0.01129	50.558	-6.6831	0.58675	-2.7448	-0.029821	0.015863	-0.038312	0.66022	-1.3176	3055.6	22.375	0.0048705	78.691	-62.221	75.215	74.322	22.729	-0.010857	-6.6269	0.5644	-2.7372	27.667	-4.3227
122.81	0.011164	50.555	-6.6832	0.58684	-2.745	-0.031117	0.017915	-0.038082	0.66022	-1.3176	3055.0	22.374	0.0048161	78.69	-62.182	75.215	74.322	22.729	-0.010857	-6.6269	0.5644	-2.7372	27.667	-4.3227
122.82	0.011086	50.552	-6.6834	0.58693	-2.7452	-0.032375	0.019937	-0.037804	0.66022	-1.3176	3054.3	22.373	0.0047826	78.689	-62.145	75.215	74.322	22.729	-0.010857	-6.6269	0.5644	-2.7372	27.667	-4.3227
122.82	0.011057	50.549	-6.6835	0.58704	-2.7454	-0.033594	0.021928	-0.037479	0.66022	-1.3176	3053.7	22.372	0.0047701	78.689	-62.108	75.215	74.322	22.729	-0.010857	-6.6269	0.5644	-2.7372	27.667	-4.3227
122.82	0.011077	50.546	-6.6837	0.58715	-2.7455	-0.034772	0.023885	-0.037106	0.66022	-1.3176	3053.0	22.37	0.0047789	78.688	-62.072	75.216	74.322	22.729	-0.010857	-6.6269	0.5644	-2.7372	27.667	-4.3227
122.82	0.011147	50.543	-6.6839	0.58728	-2.7457	-0.035908	0.025805	-0.036687	0.66022	-1.3176	3052.3	22.369	0.0048091	78.688	-62.037	75.216	74.322	22.729	-0.010857	-6.6269	0.5644	-2.7372	27.667	-4.3227
122.82	0.011267	50.54	-6.6841	0.58741	-2.7459	-0.037001	0.027686	-0.036221	0.66022	-1.3176	3051.7	22.368	0.0048608	78.687	-62.004	75.216	74.322	22.729	-0.010857	-6.6269	0.5644	-2.7372	27.667	-4.3227
122.82	0.011437	50.537	-6.6843	0.58755	-2.7461	-0.038048	0.029525	-0.035711	0.66022	-1.3176	3051.0	22.367	0.0049342	78.687	-61.971	75.216	74.322	22.729	-0.010857	-6.6269	0.5644	-2.7372	27.667	-4.3227
122.82	0.011657	50.534	-6.6845	0.58771	-2.7463	-0.03905	0.03132	-0.035156	0.66022	-1.3176	3050.4	22.365	0.0050293	78.686	-61.94	75.216	74.322	22.729	-0.010857	-6.6269	0.5644	-2.7372	27.667	-4.3227
122.82	0.011928	50.531	-6.6847	0.58787	-2.7464	-0.040004	0.03307	-0.034557	0.66022	-1.3176	3049.7	22.364	0.0051462	78.685	-61.91	75.216	74.322	22.729	-0.010857	-6.6269	0.5644	-2.7372	27.667	-4.3227
122.82	0.01225	50.528	-6.6849	0.58804	-2.7466	-0.04091	0.034771	-0.033915	0.66022	-1.3176	3049.0	22.363	0.005285	78.685	-61.882	75.217	74.322	22.729	-0.010857	-6.6269	0.5644	-2.7372	27.667	-4.3227
122.82	0.012622	50.525	-6.6851	0.58821	-2.7468	-0.041766	0.036422	-0.033232	0.66022	-1.3176	3048.4	22.362	0.0054456	78.684	-61.854	75.217	74.322	22.729	-0.010857	-6.6269	0.5644	-2.7372	27.667	-4.3227
122.82	0.013045	50.522	-6.6853	0.5884	-2.7469	-0.042572	0.03802	-0.032507	0.66022	-1.3176	3047.7	22.36	0.005628	78.684	-61.828	75.217	74.322	22.729	-0.010857	-6.6269	0.5644	-2.7372	27.667	-4.3227
122.82	0.013518	50.519	-6.6855	0.58859	-2.7471	-0.043327	0.039564	-0.031742	0.66022	-1.3176	3047.0	22.359	0.0058321	78.683	-61.803	75.217	74.322	22.729	-0.010857	-6.6269	0.5644	-2.7372	27.667	-4.3227
122.82	0.014041	50.516	-6.6857	0.5888	-2.7473	-0.044029	0.041051	-0.030938	0.66022	-1.3176	3046.4	22.358	0.0060579	78.682	-61.779	75.217	74.322	22.729	-0.010857	-6.6269	0.5644	-2.7372	27.667	-4.3227
122.82	0.014614	50.514	-6.6859	0.58901	-2.7474	-0.044679	0.042481	-0.030097	0.66022	-1.3176	3045.7	22.357	0.0063053	78.682	-61.756	75.217	74.322	22.729	-0.010857	-6.6269	0.5644	-2.7372	27.667	-4.3227
122.82	0.015237	50.511	-6.6862	0.58922	-2.7476	-0.045274	0.04385	-0.029218	0.66022	-1.3176	3045.1	22.356	0.0065741	78.681	-61.735	75.218	74.322	22.729	-0.010857	-6.6269	0.5644	-2.7372	27.667	-4.3227
122.82	0.015909	50.508	-6.6864	0.58944	-2.7477	-0.045815	0.045157	-0.028304	0.66022	-1.3176	3044.4	22.355	0.0068641	78.681	-61.715	75.218	74.322	22.729	-0.010857	-6.6269	0.5644	-2.7372	27.667	-4.3227
122.82	0.01663	50.505	-6.6866	0.58967	-2.7478	-0.046301	0.046402	-0.027356	0.66022	-1.3176	3043.7	22.354	0.0071752	78.68	-61.697	75.218	74.322	22.729	-0.010857	-6.6269	0.5644	-2.7372	27.667	-4.3227
122.82	0.017399	50.502	-6.6868	0.58991	-2.748	-0.046731	0.047581	-0.026375	0.66022	-1.3176	3043.1	22.352	0.0075071	78.679	-61.68	75.218	74.322	22.729	-0.010857	-6.6269	0.5644	-2.7372	27.667	-4.3227
122.82	0.018216	50.5	-6.6871	0.59015	-2.7481	-0.047106	0.048694	-0.025362	0.66022	-1.3176	3042.4	22.351	0.0078596	78.679	-61.664	75.218	74.322	22.729	-0.010857	-6.6269	0.5644	-2.7372	27.667	-4.3227
122.82	0.01908	50.497	-6.6873	0.59039	-2.7482	-0.047424	0.04974	-0.024319	0.66022	-1.3176	3041.8	22.35	0.0082324	78.678	-61.649	75.219	74.322	22.729	-0.010857	-6.6269	0.5644	-2.7372	27.667	-4.3227
122.82	0.01999	50.494	-6.6876	0.59065	-2.7484	-0.047685	0.050716	-0.023246	0.66022	-1.3176	3041.1	22.349	0.0086252	78.678	-61.636	75.219	74.322	22.729	-0.010857	-6.6269	0.5644	-2.7372	27.667	-4.3227
122.82	0.020946	50.492	-6.6878	0.5909	-2.7485	-0.04789	0.051622	-0.022147	0.66022	-1.3176	3040.4	22.348	0.0090377	78.677	-61.624	75.219	74.322	22.729	-0.010857	-6.6269	0.5644	-2.7372	27.667	-4.3227
122.82	0.021947	50.489	-6.688	0.59116	-2.7486	-0.048037	0.052458	-0.021021	0.66022	-1.3176	3039.8	22.347	0.0094694	78.676	-61.614	75.219	74.322	22.729	-0.010857	-6.6269	0.5644	-2.7372	27.667	-4.3227
122.82	0.022991	50.487	-6.6883	0.59143	-2.7487	-0.048127	0.05322	-0.019871	0.66022	-1.3176	3039.1	22.346	0.0099201	78.676	-61.604	75.219	74.322	22.729	-0.010857	-6.6269	0.5644	-2.7372	27.667	-4.3227
122.82	0.024078	50.485	-6.6885	0.59169	-2.7488	-0.04816	0.05391	-0.018697	0.66022	-1.3176	3038.5	22.345	0.010389	78.675	-61.597	75.219	74.322	22.729	-0.010857	-6.6269	0.5644	-2.7372	27.667	-4.3227
122.82	0.025207	50.482	-6.6888	0.59196	-2.7489	-0.048136	0.054526	-0.017503	0.66022	-1.3176	3037.8	22.344	0.010877	78.675	-61.59	75.22	74.322	22.729	-0.010857	-6.6269	0.5644	-2.7372	27.667	-4.3227
122.82	0.026377	50.48	-6.689	0.59224	-2.7489	-0.048055	0.055067	-0.016288	0.66022	-1.3176	3037.1	22.344	0.011381	78.674	-61.585	75.22	74.322	22.729	-0.010857	-6.6269	0.5644	-2.7372	27.667	-4.3227
122.82	0.027587	50.478	-6.6892	0.59252	-2.749	-0.047917	0.055533	-0.015055	0.66022	-1.3176	3036.5	22.343	0.011903	78.674	-61.581	75.22	74.322	22.729	-0.010857	-6.6269	0.5644	-2.7372	27.667	-4.3227
122.82	0.028834	50.476	-6.6895	0.59279	-2.7491	-0.047723	0.055922	-0.013806	0.66022	-1.3176	3035.8	22.342	0.012442	78.673	-61.579	75.22	74.322	22.729	-0.010857	-6.6269	0.5644	-2.7372	27.667	-4.3227
122.82	0.03012	50.474	-6.6897	0.59307	-2.7492	-0.047472	0.056236	-0.012542	0.66022	-1.3176	3035.2	22.341	0.012997	78.672	-61.578	75.22	74.322	22.729	-0.010857	-6.6269	0.5644	-2.7372	27.667	-4.3227
122.82	0.031441	50.472	-6.6899	0.59336	-2.7492	-0.047165	0.056473	-0.011264	0.66022	-1.3176	3034.5	22.34	0.013567	78.672	-61.579	75.22	74.322	22.729	-0.010857	-6.6269	0.5644	-2.7372	27.667	-4.3227
122.82	0.032796	50.47	-6.6902	0.59364	-2.7493	-0.046787	0.056655	-0.009977	0.66022	-1.3176	3033.8	22.34	0.014152	78.671	-61.58	75.221	74.322	22.729	-0.010857	-6.6269	0.5644	-2.7372	27.667	-4.3227
122.82	0.034185	50.468	-6.6904	0.59392	-2.7493	-0.046339	0.05678	-0.0086816	0.66022	-1.3176	3033.2	22.339	0.014751	78.671	-61.583	75.221	74.322	22.729	-0.010857	-6.6269	0.5644	-2.7372	27.667	-4.3227
122.81	0.035606	50.466	-6.6906	0.59421	-2.7494	-0.045845	0.056815	-0.007376	0.66022	-1.3176	3032.5	22.338	0.015364	78.67	-61.588	75.221	74.322	22.729	-0.010857	-6.6269	0.5644	-2.7372	27.667	-4.3227
122.81	0.037057	50.464	-6.6909	0.59449	-2.7494	-0.045305	0.056763	-0.0060623	0.66022	-1.3176	3031.9	22.338	0.015991	78.669	-61.594	75.221	74.322	22.729	-0.010857	-6.6269	0.5644	-2.7372	27.667	-4.3227
122.81	0.038537	50.463	-6.6911	0.59477	-2.7494	-0.04472	0.056623	-0.0047425	0.66022	-1.3176	3031.2	22.337	0.016629	78.669	-61.601	75.221	74.322	22.729	-0.010857	-6.6269	0.5644	-2.7372	27.667	-4.3227
122.81	0.040044	50.461	-6.6913	0.59506	-2.7494	-0.044091	0.056397	-0.0034184	0.66022	-1.3176	3030.5	22.337	0.01728	78.668	-61.609	75.222	74.322	22.729	-0.010857	-6.6269	0.5644	-2.7372	27.667	-4.3227
122.81	0.041577	50.46	-6.6915	0.59534	-2.7495	-0.04342	0.056083	-0.0020921	0.66022	-1.3176	3029.9	22.336	0.017941	78.668	-61.619	75.222	74.322	22.729	-0.010857	-6.6269	0.5644	-2.7372	27.667	-4.3227
122.81	0.043134	50.459	-6.6918	0.59562	-2.7495	-0.042705	0.055685	-0.00076556	0.66022	-1.3176	3029.2	22.336	0.018613	78.667	-61.63	75.222	74.322	22.729	-0.010857	-6.6269	0.5644	-2.7372	27.667	-4.3227
122.81	0.044712	50.457	-6.692	0.59589	-2.7495	-0.04195	0.055202	0.00055929	0.66022	-1.3176	3028.6	22.335	0.019295	78.666	-61.642	75.222	74.322	22.729	-0.010857	-6.6269	0.5644	-2.7372	27.667	-4.3227
122.81	0.046311	50.456	-6.6922	0.59617	-2.7495	-0.041154	0.054635	0.0018805	0.66022	-1.3176	3027.9	22.335	0.019985	78.666	-61.656	75.222	74.322	22.729	-0.010857	-6.6269	0.5644	-2.7372	27.667	-4.3227
122.81	0.047929	50.455	-6.6924	0.59644	-2.7494	-0.040303	0.054008	0.0031938	0.66022	-1.3176	3027.2	22.335	0.020683	78.665	-61.671	75.223	74.322	22.729	-0.010857	-6.6269	0.5644	-2.7372	27.667	-4.3227
122.81	0.049563	50.454	-6.6926	0.59671	-2.7494	-0.039383	0.053337	0.0044963	0.66022	-1.3176	3026.6	22.334	0.021389	78.665	-61.687	75.223	74.322	22.729	-0.010857	-6.6269	0.5644	-2.7372	27.667	-4.3227
122.81	0.051213	50.453	-6.6928	0.59697	-2.7494	-0.03842	0.052595	0.0057897	0.66022	-1.3176	3025.9	22.334	0.022101	78.664	-61.705	75.223	74.322	22.729	-0.010857	-6.6269	0.5644	-2.7372	27.667	-4.3227
122.81	0.052876	50.452	-6.693	0.59724	-2.7494	-0.037413	0.051783	0.0070722	0.66022	-1.3176	3025.3	22.334	0.022818	78.664	-61.723	75.223	74.322	22.729	-0.010857	-6.6269	0.5644	-2.7372	27.667	-4.3227
122.81	0.05455	50.452	-6.6931	0.59749	-2.7493	-0.036365	0.050902	0.0083423	0.66022	-1.3176	3024.6	22.334	0.023541	78.663	-61.743	75.223	74.322	22.729	-0.010857	-6.6269	0.5644	-2.7372	27.667	-4.3227
122.81	0.056234	50.451	-6.6933	0.59774	-2.7493	-0.035277	0.049953	0.0095982	0.66022	-1.3176	3023.9	22.334	0.024268	78.662	-61.764	75.223	74.322	22.729	-0.010857	-6.6269	0.5644	-2.7372	27.667	-4.3227
122.81	0.057925	50.451	-6.6935	0.59799	-2.7492	-0.034151	0.048937	0.010838	0.66022	-1.3176	3023.3	22.334	0.024998	78.662	-61.787	75.224	74.322	22.729	-0.010857	-6.6269	0.5644	-2.7372	27.667	-4.3227
122.81	0.059622	50.45	-6.6937	0.59823	-2.7492	-0.032987	0.047856	0.012061	0.66022	-1.3176	3022.6	22.334	0.025731	78.661	-61.81	75.224	74.322	22.729	-0.010857	-6.6269	0.5644	-2.7372	27.667	-4.3227
122.8	0.061324	50.45	-6.6938	0.59847	-2.7491	-0.031787	0.046711	0.013265	0.66022	-1.3176	3022.0	22.334	0.026465	78.661	-61.835	75.224	74.322	22.729	-0.010857	-6.6269	0.5644	-2.7372	27.667	-4.3227
122.8	0.063027	50.45	-6.694	0.5987	-2.749	-0.030554	0.045505	0.014448	0.66022	-1.3176	3021.3	22.334	0.0272	78.66	-61.86	75.224	74.322	22.729	-0.010857	-6.6269	0.5644	-2.7372	27.667	-4.3227
122.8	0.06473	50.449	-6.6941	0.59892	-2.749	-0.029288	0.044238	0.01561	0.66022	-1.3176	3020.6	22.334	0.027936	78.66	-61.887	75.224	74.322	22.729	-0.010857	-6.6269	0.5644	-2.7372	27.667	-4.3227
122.8	0.066432	50.449	-6.6943	0.59914	-2.7489	-0.027992	0.042912	0.016747	0.66022	-1.3176	3020.0	22.334	0.02867	78.659	-61.915	75.225	74.322	22.729	-0.010857	-6.6269	0.5644	-2.7372	27.667	-4.3227
122.8	0.06813	50.449	-6.6944	0.59935	-2.7488	-0.026666	0.04153	0.01786	0.66022	-1.3176	3019.3	22.334	0.029403	78.658	-61.944	75.225	74.322	22.729	-0.010857	-6.6269	0.5644	-2.7372	27.667	-4.3227
122.8	0.069823	50.449	-6.6945	0.59956	-2.7487	-0.025314	0.040093	0.018946	0.66022	-1.3176	3018.7	22.334	0.030134	78.658	-61.974	75.225	74.322	22.729	-0.010857	-6.6269	0.5644	-2.7372	27.667	-4.3227
122.8	0.071508	50.45	-6.6947	0.59975	-2.7486	-0.023936	0.038604	0.020005	0.66022	-1.3176	3018.0	22.334	0.030861	78.657	-62.005	75.225	74.322	22.729	-0.010857	-6.6269	0.5644	-2.7372	27.667	-4.3227
122.8	0.073184	50.45	-6.6948	0.59994	-2.7485	-0.022535	0.037063	0.021034	0.66022	-1.3176	3017.3	22.335	0.031585	78.657	-62.037	75.225	74.322	22.729	-0.010857	-6.6269	0.5644	-2.7372	27.667	-4.3227
122.8	0.074849	50.45	-6.6949	0.60013	-2.7484	-0.021112	0.035475	0.022033	0.66022	-1.3176	3016.7	22.335	0.032304	78.656	-62.07	75.226	74.322	22.729	-0.010857	-6.6269	0.5644	-2.7372	27.667	-4.3227
122.8	0.0765	50.451	-6.695	0.6003	-2.7483	-0.019669	0.03384	0.023	0.66022	-1.3176	3016.0	22.335	0.033017	78.656	-62.104	75.226	74.322	22.729	-0.010857	-6.6269	0.5644	-2.7372	27.667	-4.3227
122.79	0.078137	50.451	-6.6951	0.60046	-2.7482	-0.018209	0.03216	0.023934	0.66022	-1.3176	3015.4	22.336	0.033723	78.655	-62.139	75.226	74.322	22.729	-0.010857	-6.6269	0.5644	-2.7372	27.667	-4.3227
122.79	0.079757	50.452	-6.6952	0.60062	-2.7481	-0.016733	0.030439	0.024834	0.66022	-1.3176	3014.7	22.336	0.034423	78.655	-62.175	75.226	74.322	22.729	-0.010857	-6.6269	0.5644	-2.7372	27.667	-4.3227
122.79	0.081359	50.452	-6.6953	0.60077	-2.7479	-0.015242	0.028679	0.025699	0.66022	-1.3176	3014.0	22.337	0.035115	78.654	-62.211	75.227	74.322	22.729	-0.010857	-6.6269	0.5644	-2.7372	27.667	-4.3227
122.79	0.082941	50.453	-6.6953	0.60091	-2.7478	-0.01374	0.026881	0.026527	0.66022	-1.3176	3013.4	22.337	0.035798	78.653	-62.249	75.227	74.322	22.729	-0.010857	-6.6269	0.5644	-2.7372	27.667	-4.3227
122.79	0.084501	50.454	-6.6954	0.60104	-2.7477	-0.012227	0.025049	0.027318	0.66022	-1.3176	3012.7	22.338	0.036471	78.653	-62.287	75.227	74.322	22.729	-0.010857	-6.6269	0.5644	-2.7372	27.667	-4.3227
122.79	0.086037	50.455	-6.6955	0.60116	-2.7475	-0.010707	0.023186	0.028071	0.66022	-1.3176	3012.0	22.338	0.037134	78.652	-62.326	75.227	74.322	22.729	-0.010857	-6.6269	0.5644	-2.7372	27.667	-4.3227
122.79	0.087548	50.456	-6.6955	0.60127	-2.7474	-0.0091804	0.021292	0.028784	0.66022	-1.3176	3011.4	22.339	0.037787	78.652	-62.366	75.227	74.322	22.729	-0.010857	-6.6269	0.5644	-2.7372	27.667	-4.3227
122.78	0.089033	50.457	-6.6955	0.60137	-2.7472	-0.0076498	0.019372	0.029457	0.66022	-1.3176	3010.7	22.34	0.038428	78.651	-62.406	75.228	74.322	22.729	-0.010857	-6.6269	0.5644	-2.7372	27.667	-4.3227
122.78	0.090488	50.458	-6.6956	0.60146	-2.7471	-0.0061173	0.017427	0.030089	0.66022	-1.3176	3010.1	22.34	0.039056	78.651	-62.447	75.228	74.322	22.729	-0.010857	-6.6269	0.5644	-2.7372	27.667	-4.3227
122.78	0.091914	50.459	-6.6956	0.60154	-2.7469	-0.0045847	0.015461	0.030679	0.66022	-1.3176	3009.4	22.341	0.039672	78.65	-62.489	75.228	74.322	22.729	-0.010857	-6.6269	0.5644	-2.7372	27.667	-4.3227
122.78	0.093309	50.461	-6.6956	0.60162	-2.7468	-0.0030541	0.013476	0.031227	0.66022	-1.3176	3008.7	22.342	0.040274	78.65	-62.531	75.228	74.322	22.729	-0.010857	-6.6269	0.5644	-2.7372	27.667	-4.3227
122.78	0.09467	50.462	-6.6956	0.60168	-2.7466	-0.0015274	0.011475	0.031732	0.66022	-1.3176	3008.1	22.343	0.040862	78.649	-62.573	75.229	74.322	22.729	-0.010857	-6.6269	0.5644	-2.7372	27.667	-4.3227
122.78	0.095997	50.463	-6.6956	0.60173	-2.7465	-6.8124e-06	0.00946	0.032193	0.66022	-1.3176	3007.4	22.343	0.041435	78.649	-62.617	75.229	74.322	22.729	-0.010857	-6.6269	0.5644	-2.7372	27.667	-4.3227
122.78	0.097289	50.465	-6.6956	0.60177	-2.7463	0.0015058	0.0074343	0.03261	0.66022	-1.3176	3006.8	22.344	0.041993	78.648	-62.66	75.229	74.322	22.729	-0.010857	-6.6269	0.5644	-2.7372	27.667	-4.3227
122.77	0.098543	50.466	-6.6956	0.60181	-2.7461	0.0030085	0.0054006	0.032982	0.66022	-1.3176	3006.1	22.345	0.042535	78.647	-62.704	75.229	74.322	22.729	-0.010857	-6.6269	0.5644	-2.7372	27.667	-4.3227
122.77	0.099759	50.468	-6.6956	0.60183	-2.746	0.0044993	0.0033616	0.033309	0.66022	-1.3176	3005.4	22.346	0.04306	78.647	-62.749	75.229	74.322	22.729	-0.010857	-6.6269	0.5644	-2.7372	27.667	-4.3227
122.77	0.10094	50.469	-6.6956	0.60184	-2.7458	0.0059762	0.00132	0.03359	0.66022	-1.3176	3004.8	22.347	0.043568	78.646	-62.793	75.23	74.322	22.729	-0.010857	-6.6269	0.5644	-2.7372	27.667	-4.3227
122.77	0.10207	50.471	-6.6955	0.60184	-2.7456	0.0074374	-0.00072141	0.033826	0.66022	-1.3176	3004.1	22.348	0.044059	78.646	-62.838	75.23	74.322	22.729	-0.010857	-6.6269	0.5644	-2.7372	27.667	-4.3227
122.77	0.10317	50.473	-6.6955	0.60183	-2.7455	0.0088809	-0.0027599	0.034015	0.66022	-1.3176	3003.5	22.349	0.044532	78.645	-62.883	75.23	74.322	22.729	-0.010857	-6.6269	0.5644	-2.7372	27.667	-4.3227
122.77	0.10422	50.474	-6.6955	0.60181	-2.7453	0.010305	-0.0047928	0.034159	0.66022	-1.3176	3002.8	22.35	0.044986	78.645	-62.928	75.23	74.322	22.729	-0.010857	-6.6269	0.5644	-2.7372	27.667	-4.3227
122.76	0.10523	50.476	-6.6954	0.60178	-2.7451	0.011707	-0.0068173	0.034256	0.66022	-1.3176	3002.1	22.351	0.045422	78.644	-62.974	75.231	74.322	22.729	-0.010857	-6.6269	0.5644	-2.7372	27.667	-4.3227
122.76	0.10619	50.478	-6.6953	0.60175	-2.745	0.013087	-0.0088307	0.034307	0.66022	-1.3176	3001.5	22.352	0.045838	78.644	-63.019	75.231	74.322	22.729	-0.010857	-6.6269	0.5644	-2.7372	27.667	-4.3227
122.76	0.10711	50.48	-6.6953	0.6017	-2.7448	0.014441	-0.01083	0.034312	0.66022	-1.3176	3000.8	22.353	0.046235	78.643	-63.064	75.231	74.322	22.729	-0.010857	-6.6269	0.5644	-2.7372	27.667	-4.3227
122.76	0.10798	50.481	-6.6952	0.60164	-2.7446	0.015768	-0.012814	0.034271	0.66022	-1.3176	3000.1	22.354	0.046612	78.643	-63.109	75.231	74.322	22.729	-0.010857	-6.6269	0.5644	-2.7372	27.667	-4.3227
122.76	0.10881	50.483	-6.6951	0.60157	-2.7444	0.017068	-0.014778	0.034183	0.66022	-1.3176	2999.5	22.355	0.046969	78.642	-63.154	75.231	74.322	22.729	-0.010857	-6.6269	0.5644	-2.7372	27.667	-4.3227
122.76	0.10959	50.485	-6.695	0.60149	-2.7443	0.018336	-0.016721	0.03405	0.66022	-1.3176	2998.8	22.356	0.047306	78.642	-63.199	75.232	74.322	22.729	-0.010857	-6.6269	0.5644	-2.7372	27.667	-4.3227
122.75	0.11032	50.487	-6.6949	0.6014	-2.7441	0.019574	-0.018639	0.033871	0.66022	-1.3176	2998.2	22.357	0.047621	78.641	-63.244	75.232	74.322	22.729	-0.010857	-6.6269	0.5644	-2.7372	27.667	-4.3227
122.75	0.111	50.489	-6.6948	0.6013	-2.7439	0.020777	-0.020531	0.033647	0.66022	-1.3176	2997.5	22.358	0.047916	78.641	-63.288	75.232	74.322	22.729	-0.010857	-6.6269	0.5644	-2.7372	27.667	-4.3227
122.75	0.11164	50.491	-6.6947	0.6012	-2.7438	0.021946	-0.022393	0.033378	0.66022	-1.3176	2996.8	22.359	0.04819	78.64	-63.332	75.232	74.322	22.729	-0.010857	-6.6269	0.5644	-2.7372	27.667	-4.3227
122.75	0.11222	50.493	-6.6946	0.60108	-2.7436	0.023079	-0.024224	0.033065	0.66022	-1.3176	2996.2	22.36	0.048443	78.639	-63.375	75.233	74.322	22.729	-0.010857	-6.6269	0.5644	-2.7372	27.667	-4.3227
122.75	0.11276	50.495	-6.6945	0.60095	-2.7434	0.024173	-0.026021	0.032708	0.66022	-1.3176	2995.5	22.361	0.048674	78.639	-63.418	75.233	74.322	22.729	-0.010857	-6.6269	0.5644	-2.7372	27.667	-4.3227
122.74	0.11324	50.497	-6.6944	0.60082	-2.7433	0.025229	-0.027781	0.032308	0.66022	-1.3176	2994.9	22.362	0.048884	78.638	-63.46	75.233	74.322	22.729	-0.010857	-6.6269	0.5644	-2.7372	27.667	-4.3227
122.74	0.11368	50.498	-6.6942	0.60068	-2.7431	0.026244	-0.029503	0.031864	0.66022	-1.3176	2994.2	22.363	0.049073	78.638	-63.501	75.233	74.322	22.729	-0.010857	-6.6269	0.5644	-2.7372	27.667	-4.3227
122.74	0.11406	50.5	-6.6941	0.60052	-2.7429	0.027217	-0.031184	0.031379	0.66022	-1.3176	2993.5	22.364	0.04924	78.637	-63.542	75.234	74.322	22.729	-0.010857	-6.6269	0.5644	-2.7372	27.667	-4.3227
122.74	0.1144	50.502	-6.694	0.60036	-2.7428	0.028146	-0.032821	0.030853	0.66022	-1.3176	2992.9	22.365	0.049386	78.637	-63.582	75.234	74.322	22.729	-0.010857	-6.6269	0.5644	-2.7372	27.667	-4.3227
122.74	0.11469	50.504	-6.6938	0.6002	-2.7426	0.029032	-0.034414	0.030286	0.66022	-1.3176	2992.2	22.366	0.04951	78.636	-63.621	75.234	74.322	22.729	-0.010857	-6.6269	0.5644	-2.7372	27.667	-4.3227
122.74	0.11492	50.506	-6.6937	0.60002	-2.7425	0.029872	-0.035959	0.02968	0.66022	-1.3176	2991.5	22.367	0.049612	78.636	-63.659	75.234	74.322	22.729	-0.010857	-6.6269	0.5644	-2.7372	27.667	-4.3227
122.73	0.11511	50.508	-6.6935	0.59984	-2.7423	0.030666	-0.037456	0.029035	0.66022	-1.3176	2990.9	22.368	0.049694	78.635	-63.695	75.235	74.322	22.729	-0.010857	-6.6269	0.5644	-2.7372	27.667	-4.3227
122.73	0.11525	50.51	-6.6934	0.59965	-2.7422	0.031413	-0.038901	0.028352	0.66022	-1.3176	2990.2	22.369	0.049754	78.635	-63.731	75.235	74.322	22.729	-0.010857	-6.6269	0.5644	-2.7372	27.667	-4.3227
122.73	0.11534	50.512	-6.6932	0.59945	-2.7421	0.032111	-0.040293	0.027632	0.66022	-1.3176	2989.6	22.37	0.049794	78.634	-63.766	75.235	74.322	22.729	-0.010857	-6.6269	0.5644	-2.7372	27.667	-4.3227
122.73	0.11538	50.513	-6.693	0.59924	-2.7419	0.03276	-0.041631	0.026876	0.66022	-1.3176	2988.9	22.371	0.049812	78.634	-63.799	75.235	74.322	22.729	-0.010857	-6.6269	0.5644	-2.7372	27.667	-4.3227
122.73	0.11538	50.515	-6.6929	0.59903	-2.7418	0.033359	-0.042912	0.026086	0.66022	-1.3176	2988.2	22.372	0.04981	78.633	-63.831	75.235	74.322	22.729	-0.010857	-6.6269	0.5644	-2.7372	27.667	-4.3227
122.73	0.11533	50.517	-6.6927	0.59881	-2.7417	0.033907	-0.044136	0.025263	0.66022	-1.3176	2987.6	22.373	0.049788	78.633	-63.861	75.236	74.322	22.729	-0.010857	-6.6269	0.5644	-2.7372	27.667	-4.3227
122.72	0.11523	50.519	-6.6925	0.59859	-2.7415	0.034405	-0.0453	0.024406	0.66022	-1.3176	2986.9	22.374	0.049746	78.632	-63.89	75.236	74.322	22.729	-0.010857	-6.6269	0.5644	-2.7372	27.667	-4.3227
122.72	0.11508	50.52	-6.6924	0.59836	-2.7414	0.03485	-0.046403	0.023519	0.66022	-1.3176	2986.2	22.375	0.049683	78.631	-63.917	75.236	74.322	22.729	-0.010857	-6.6269	0.5644	-2.7372	27.667	-4.3227
122.72	0.11489	50.522	-6.6922	0.59813	-2.7413	0.035243	-0.047444	0.022602	0.66022	-1.3176	2985.6	22.376	0.049602	78.631	-63.943	75.236	74.322	22.729	-0.010857	-6.6269	0.5644	-2.7372	27.667	-4.3227
122.72	0.11466	50.523	-6.692	0.59789	-2.7412	0.035583	-0.048422	0.021656	0.66022	-1.3176	2984.9	22.377	0.049501	78.63	-63.966	75.237	74.322	22.729	-0.010857	-6.6269	0.5644	-2.7372	27.667	-4.3227
122.72	0.11438	50.525	-6.6918	0.59764	-2.7411	0.03587	-0.049335	0.020683	0.66022	-1.3176	2984.3	22.378	0.049382	78.63	-63.989	75.237	74.322	22.729	-0.010857	-6.6269	0.5644	-2.7372	27.667	-4.3227
122.72	0.11406	50.526	-6.6917	0.59739	-2.741	0.036104	-0.050183	0.019684	0.66022	-1.3176	2983.6	22.379	0.049244	78.629	-64.009	75.237	74.322	22.729	-0.010857	-6.6269	0.5644	-2.7372	27.667	-4.3227
122.71	0.1137	50.528	-6.6915	0.59714	-2.7409	0.036283	-0.050964	0.01866	0.66022	-1.3176	2982.9	22.379	0.049089	78.629	-64.027	75.237	74.322	22.729	-0.010857	-6.6269	0.5644	-2.7372	27.667	-4.3227
122.71	0.1133	50.529	-6.6913	0.59688	-2.7408	0.03641	-0.051677	0.017613	0.66022	-1.3176	2982.3	22.38	0.048916	78.628	-64.043	75.238	74.322	22.729	-0.010857	-6.6269	0.5644	-2.7372	27.667	-4.3227
122.71	0.11286	50.53	-6.6911	0.59662	-2.7407	0.036482	-0.052323	0.016545	0.66022	-1.3176	2981.6	22.381	0.048726	78.628	-64.058	75.238	74.322	22.729	-0.010857	-6.6269	0.5644	-2.7372	27.667	-4.3227
122.71	0.11238	50.532	-6.6909	0.59636	-2.7406	0.0365	-0.052899	0.015456	0.66022	-1.3176	2980.9	22.382	0.04852	78.627	-64.07	75.238	74.322	22.729	-0.010857	-6.6269	0.5644	-2.7372	27.667	-4.3227
122.71	0.11186	50.533	-6.6908	0.59609	-2.7406	0.036465	-0.053405	0.014348	0.66022	-1.3176	2980.3	22.382	0.048297	78.627	-64.08	75.238	74.322	22.729	-0.010857	-6.6269	0.5644	-2.7372	27.667	-4.3227
122.71	0.11131	50.534	-6.6906	0.59583	-2.7405	0.036375	-0.053842	0.013224	0.66022	-1.3176	2979.6	22.383	0.04806	78.626	-64.089	75.238	74.322	22.729	-0.010857	-6.6269	0.5644	-2.7372	27.667	-4.3227
122.71	0.11073	50.535	-6.6904	0.59556	-2.7404	0.036233	-0.054208	0.012084	0.66022	-1.3176	2979.0	22.384	0.047808	78.626	-64.095	75.239	74.322	22.729	-0.010857	-6.6269	0.5644	-2.7372	27.667	-4.3227
122.7	0.11011	50.536	-6.6902	0.59528	-2.7404	0.036037	-0.054504	0.010929	0.66022	-1.3176	2978.3	22.384	0.047541	78.625	-64.099	75.239	74.322	22.729	-0.010857	-6.6269	0.5644	-2.7372	27.667	-4.3227
122.7	0.10946	50.537	-6.69	0.59501	-2.7403	0.035789	-0.054728	0.0097622	0.66022	-1.3176	2977.6	22.385	0.047261	78.624	-64.1	75.239	74.322	22.729	-0.010857	-6.6269	0.5644	-2.7372	27.667	-4.3227
122.7	0.10878	50.538	-6.6898	0.59474	-2.7403	0.035488	-0.054881	0.0085843	0.66022	-1.3176	2977.0	22.386	0.046968	78.624	-64.1	75.239	74.322	22.729	-0.010857	-6.6269	0.5644	-2.7372	27.667	-4.3227
122.7	0.10807	50.538	-6.6897	0.59446	-2.7402	0.035136	-0.054963	0.0073971	0.66022	-1.3176	2976.3	22.386	0.046662	78.623	-64.098	75.24	74.322	22.729	-0.010857	-6.6269	0.5644	-2.7372	27.667	-4.3227
122.7	0.10734	50.539	-6.6895	0.59419	-2.7402	0.034732	-0.054974	0.0062021	0.66022	-1.3176	2975.7	22.387	0.046345	78.623	-64.093	75.24	74.322	22.729	-0.010857	-6.6269	0.5644	-2.7372	27.667	-4.3227
122.7	0.10658	50.54	-6.6893	0.59391	-2.7402	0.034277	-0.054914	0.005001	0.66022	-1.3176	2975.0	22.387	0.046017	78.622	-64.086	75.24	74.322	22.729	-0.010857	-6.6269	0.5644	-2.7372	27.667	-4.3227
122.7	0.10579	50.54	-6.6892	0.59364	-2.7401	0.033773	-0.054784	0.0037954	0.66022	-1.3176	2974.3	22.387	0.045678	78.622	-64.078	75.24	74.322	22.729	-0.010857	-6.6269	0.5644	-2.7372	27.667	-4.3227
122.7	0.10498	50.541	-6.689	0.59337	-2.7401	0.03322	-0.054583	0.0025869	0.66022	-1.3176	2973.7	22.388	0.045329	78.621	-64.067	75.241	74.322	22.729	-0.010857	-6.6269	0.5644	-2.7372	27.667	-4.3227
122.69	0.10415	50.541	-6.6888	0.59309	-2.7401	0.032618	-0.054312	0.0013771	0.66022	-1.3176	2973.0	22.388	0.044972	78.621	-64.054	75.241	74.322	22.729	-0.010857	-6.6269	0.5644	-2.7372	27.667	-4.3227
122.69	0.10331	50.541	-6.6887	0.59282	-2.7401	0.031969	-0.053972	0.00016771	0.66022	-1.3176	2972.3	22.388	0.044606	78.62	-64.039	75.241	74.322	22.729	-0.010857	-6.6269	0.5644	-2.7372	27.667	-4.3227
122.69	0.10244	50.542	-6.6885	0.59255	-2.7401	0.031274	-0.053563	-0.0010398	0.66022	-1.3176	2971.7	22.389	0.044233	78.62	-64.023	75.241	74.322	22.729	-0.010857	-6.6269	0.5644	-2.7372	27.667	-4.3227
122.69	0.10156	50.542	-6.6883	0.59229	-2.7401	0.030534	-0.053087	-0.0022437	0.66022	-1.3176	2971.0	22.389	0.043853	78.619	-64.004	75.241	74.322	22.729	-0.010857	-6.6269	0.5644	-2.7372	27.667	-4.3227
122.69	0.10067	50.542	-6.6882	0.59202	-2.7401	0.029749	-0.052543	-0.0034424	0.66022	-1.3176	2970.4	22.389	0.043467	78.618	-63.984	75.242	74.322	22.729	-0.010857	-6.6269	0.5644	-2.7372	27.667	-4.3227
122.69	0.099758	50.542	-6.6881	0.59176	-2.7402	0.028921	-0.051933	-0.0046344	0.66022	-1.3176	2969.7	22.389	0.043075	78.618	-63.962	75.242	74.322	22.729	-0.010857	-6.6269	0.5644	-2.7372	27.667	-4.3227
122.69	0.098839	50.542	-6.6879	0.5915	-2.7402	0.028051	-0.051258	-0.0058181	0.66022	-1.3176	2969.0	22.389	0.042679	78.617	-63.938	75.242	74.322	22.729	-0.010857	-6.6269	0.5644	-2.7372	27.667	-4.3227
122.69	0.097912	50.541	-6.6878	0.59125	-2.7402	0.027141	-0.050519	-0.0069918	0.66022	-1.3176	2968.4	22.389	0.042279	78.617	-63.913	75.242	74.322	22.729	-0.010857	-6.6269	0.5644	-2.7372	27.667	-4.3227
122.69	0.096977	50.541	-6.6876	0.591	-2.7403	0.026192	-0.049716	-0.0081542	0.66022	-1.3176	2967.7	22.389	0.041875	78.616	-63.886	75.242	74.322	22.729	-0.010857	-6.6269	0.5644	-2.7372	27.667	-4.3227
122.69	0.096037	50.541	-6.6875	0.59075	-2.7403	0.025204	-0.048852	-0.0093035	0.66022	-1.3176	2967.0	22.389	0.04147	78.616	-63.858	75.243	74.322	22.729	-0.010857	-6.6269	0.5644	-2.7372	27.667	-4.3227
122.68	0.095093	50.54	-6.6874	0.59051	-2.7404	0.02418	-0.047927	-0.010438	0.66022	-1.3176	2966.4	22.389	0.041062	78.615	-63.828	75.243	74.322	22.729	-0.010857	-6.6269	0.5644	-2.7372	27.667	-4.3227
122.68	0.094147	50.54	-6.6873	0.59027	-2.7404	0.023121	-0.046944	-0.011557	0.66022	-1.3176	2965.7	22.389	0.040654	78.615	-63.797	75.243	74.322	22.729	-0.010857	-6.6269	0.5644	-2.7372	27.667	-4.3227
122.68	0.0932	50.539	-6.6872	0.59004	-2.7405	0.022029	-0.045902	-0.012659	0.66022	-1.3176	2965.1	22.389	0.040246	78.614	-63.765	75.243	74.322	22.729	-0.010857	-6.6269	0.5644	-2.7372	27.667	-4.3227
122.68	0.092255	50.538	-6.687	0.58981	-2.7405	0.020904	-0.044805	-0.013742	0.66022	-1.3176	2964.4	22.389	0.039838	78.613	-63.731	75.243	74.322	22.729	-0.010857	-6.6269	0.5644	-2.7372	27.667	-4.3227
122.68	0.091314	50.538	-6.6869	0.58959	-2.7406	0.01975	-0.043653	-0.014804	0.66022	-1.3176	2963.7	22.389	0.039432	78.613	-63.697	75.244	74.322	22.729	-0.010857	-6.6269	0.5644	-2.7372	27.667	-4.3227
122.68	0.090377	50.537	-6.6868	0.58938	-2.7407	0.018566	-0.042449	-0.015845	0.66022	-1.3176	2963.1	22.389	0.039027	78.612	-63.662	75.244	74.322	22.729	-0.010857	-6.6269	0.5644	-2.7372	27.667	-4.3227
122.68	0.089446	50.536	-6.6868	0.58917	-2.7408	0.017356	-0.041193	-0.016863	0.66022	-1.3176	2962.4	22.388	0.038626	78.612	-63.625	75.244	74.322	22.729	-0.010857	-6.6269	0.5644	-2.7372	27.667	-4.3227
122.68	0.088524	50.535	-6.6867	0.58897	-2.7409	0.01612	-0.039889	-0.017856	0.66022	-1.3176	2961.7	22.388	0.038228	78.611	-63.588	75.244	74.322	22.729	-0.010857	-6.6269	0.5644	-2.7372	27.667	-4.3227
122.68	0.087611	50.534	-6.6866	0.58877	-2.7409	0.01486	-0.038537	-0.018824	0.66022	-1.3176	2961.1	22.388	0.037834	78.611	-63.55	75.244	74.322	22.729	-0.010857	-6.6269	0.5644	-2.7372	27.667	-4.3227
122.68	0.08671	50.533	-6.6865	0.58858	-2.741	0.013579	-0.037139	-0.019766	0.66022	-1.3176	2960.4	22.387	0.037445	78.61	-63.511	75.245	74.322	22.729	-0.010857	-6.6269	0.5644	-2.7372	27.667	-4.3227
122.68	0.085822	50.531	-6.6865	0.5884	-2.7411	0.012277	-0.035698	-0.020679	0.66022	-1.3176	2959.8	22.387	0.037062	78.609	-63.472	75.245	74.322	22.729	-0.010857	-6.6269	0.5644	-2.7372	27.667	-4.3227
122.68	0.084949	50.53	-6.6864	0.58822	-2.7412	0.010958	-0.034216	-0.021563	0.66022	-1.3176	2959.1	22.387	0.036685	78.609	-63.432	75.245	74.322	22.729	-0.010857	-6.6269	0.5644	-2.7372	27.667	-4.3227
122.68	0.084092	50.529	-6.6864	0.58806	-2.7414	0.0096214	-0.032694	-0.022417	0.66022	-1.3176	2958.4	22.386	0.036315	78.608	-63.392	75.245	74.322	22.729	-0.010857	-6.6269	0.5644	-2.7372	27.667	-4.3227
122.68	0.083252	50.527	-6.6863	0.5879	-2.7415	0.0082705	-0.031136	-0.02324	0.66022	-1.3176	2957.8	22.386	0.035953	78.608	-63.351	75.245	74.322	22.729	-0.010857	-6.6269	0.5644	-2.7372	27.667	-4.3227
122.68	0.082432	50.526	-6.6863	0.58774	-2.7416	0.006907	-0.029542	-0.02403	0.66022	-1.3176	2957.1	22.385	0.035599	78.607	-63.31	75.246	74.322	22.729	-0.010857	-6.6269	0.5644	-2.7372	27.667	-4.3227
122.68	0.081633	50.524	-6.6862	0.5876	-2.7417	0.0055326	-0.027915	-0.024787	0.66022	-1.3176	2956.5	22.384	0.035254	78.607	-63.269	75.246	74.322	22.729	-0.010857	-6.6269	0.5644	-2.7372	27.667	-4.3227
122.67	0.080856	50.522	-6.6862	0.58747	-2.7418	0.0041492	-0.026258	-0.02551	0.66022	-1.3176	2955.8	22.384	0.034919	78.606	-63.227	75.246	74.322	22.729	-0.010857	-6.6269	0.5644	-2.7372	27.667	-4.3227
122.67	0.080102	50.521	-6.6862	0.58734	-2.742	0.0027587	-0.024573	-0.026198	0.66022	-1.3176	2955.1	22.383	0.034593	78.605	-63.186	75.246	74.322	22.729	-0.010857	-6.6269	0.5644	-2.7372	27.667	-4.3227
122.67	0.079373	50.519	-6.6862	0.58722	-2.7421	0.001363	-0.022862	-0.02685	0.66022	-1.3176	2954.5	22.382	0.034279	78.605	-63.144	75.246	74.322	22.729	-0.010857	-6.6269	0.5644	-2.7372	27.667	-4.3227
122.67	0.078671	50.517	-6.6862	0.58711	-2.7422	-3.5933e-05	-0.021127	-0.027465	0.66022	-1.3176	2953.8	22.382	0.033976	78.604	-63.102	75.246	74.322	22.729	-0.010857	-6.6269	0.5644	-2.7372	27.667	-4.3227
122.67	0.077996	50.515	-6.6862	0.58701	-2.7424	-0.0014363	-0.019371	-0.028042	0.66022	-1.3176	2953.1	22.381	0.033685	78.604	-63.061	75.247	74.322	22.729	-0.010857	-6.6269	0.5644	-2.7372	27.667	-4.3227
122.67	0.07735	50.513	-6.6862	0.58692	-2.7425	-0.0028361	-0.017596	-0.028581	0.66022	-1.3176	2952.5	22.38	0.033406	78.603	-63.019	75.247	74.322	22.729	-0.010857	-6.6269	0.5644	-2.7372	27.667	-4.3227
122.67	0.076734	50.511	-6.6862	0.58683	-2.7427	-0.0042336	-0.015805	-0.029082	0.66022	-1.3176	2951.8	22.38	0.03314	78.602	-62.977	75.247	74.322	22.729	-0.010857	-6.6269	0.5644	-2.7372	27.667	-4.3227
122.67	0.076149	50.509	-6.6862	0.58676	-2.7428	-0.0056268	-0.014	-0.029543	0.66022	-1.3176	2951.2	22.379	0.032888	78.602	-62.936	75.247	74.322	22.729	-0.010857	-6.6269	0.5644	-2.7372	27.667	-4.3227
122.67	0.075596	50.507	-6.6863	0.58669	-2.743	-0.0070138	-0.012183	-0.029964	0.66022	-1.3176	2950.5	22.378	0.032649	78.601	-62.895	75.247	74.322	22.729	-0.010857	-6.6269	0.5644	-2.7372	27.667	-4.3227
122.67	0.075076	50.505	-6.6863	0.58664	-2.7431	-0.0083929	-0.010357	-0.030345	0.66022	-1.3176	2949.8	22.377	0.032425	78.601	-62.854	75.248	74.322	22.729	-0.010857	-6.6269	0.5644	-2.7372	27.667	-4.3227
122.67	0.074591	50.502	-6.6864	0.58659	-2.7433	-0.0097621	-0.0085249	-0.030685	0.66022	-1.3176	2949.2	22.376	0.032216	78.6	-62.814	75.248	74.322	22.729	-0.010857	-6.6269	0.5644	-2.7372	27.667	-4.3227
122.67	0.074141	50.5	-6.6864	0.58655	-2.7434	-0.01112	-0.0066883	-0.030984	0.66022	-1.3176	2948.5	22.375	0.032021	78.599	-62.774	75.248	74.322	22.729	-0.010857	-6.6269	0.5644	-2.7372	27.667	-4.3227
122.67	0.073727	50.498	-6.6865	0.58652	-2.7436	-0.012464	-0.00485	-0.031241	0.66022	-1.3176	2947.9	22.374	0.031843	78.599	-62.734	75.248	74.322	22.729	-0.010857	-6.6269	0.5644	-2.7372	27.667	-4.3227
122.67	0.07335	50.495	-6.6865	0.5865	-2.7437	-0.013792	-0.0030124	-0.031457	0.66022	-1.3176	2947.2	22.373	0.03168	78.598	-62.695	75.248	74.322	22.729	-0.010857	-6.6269	0.5644	-2.7372	27.667	-4.3227
122.67	0.07301	50.493	-6.6866	0.58649	-2.7439	-0.015104	-0.0011779	-0.031631	0.66022	-1.3176	2946.5	22.373	0.031534	78.598	-62.656	75.248	74.322	22.729	-0.010857	-6.6269	0.5644	-2.7372	27.667	-4.3227
122.67	0.072709	50.491	-6.6867	0.58649	-2.744	-0.016397	0.00065094	-0.031763	0.66022	-1.3176	2945.9	22.372	0.031404	78.597	-62.618	75.249	74.322	22.729	-0.010857	-6.6269	0.5644	-2.7372	27.667	-4.3227
122.67	0.072447	50.488	-6.6868	0.5865	-2.7442	-0.01767	0.0024718	-0.031853	0.66022	-1.3176	2945.2	22.371	0.031291	78.596	-62.581	75.249	74.322	22.729	-0.010857	-6.6269	0.5644	-2.7372	27.667	-4.3227
122.67	0.072225	50.486	-6.6869	0.58652	-2.7444	-0.018921	0.0042822	-0.031901	0.66022	-1.3176	2944.6	22.37	0.031195	78.596	-62.544	75.249	74.322	22.729	-0.010857	-6.6269	0.5644	-2.7372	27.667	-4.3227
122.67	0.072044	50.483	-6.687	0.58654	-2.7445	-0.020148	0.0060799	-0.031906	0.66022	-1.3176	2943.9	22.369	0.031117	78.595	-62.508	75.249	74.322	22.729	-0.010857	-6.6269	0.5644	-2.7372	27.667	-4.3227
122.67	0.071903	50.481	-6.6871	0.58658	-2.7447	-0.021349	0.0078624	-0.03187	0.66022	-1.3176	2943.2	22.368	0.031057	78.595	-62.472	75.249	74.322	22.729	-0.010857	-6.6269	0.5644	-2.7372	27.667	-4.3227
122.67	0.071803	50.478	-6.6872	0.58662	-2.7448	-0.022524	0.0096275	-0.031792	0.66022	-1.3176	2942.6	22.367	0.031014	78.594	-62.437	75.249	74.322	22.729	-0.010857	-6.6269	0.5644	-2.7372	27.667	-4.3227
122.67	0.071746	50.475	-6.6873	0.58667	-2.745	-0.023671	0.011373	-0.031673	0.66022	-1.3176	2941.9	22.366	0.030989	78.593	-62.403	75.25	74.322	22.729	-0.010857	-6.6269	0.5644	-2.7372	27.667	-4.3227
122.67	0.07173	50.473	-6.6874	0.58673	-2.7452	-0.024788	0.013096	-0.031512	0.66022	-1.3176	2941.3	22.365	0.030983	78.593	-62.37	75.25	74.322	22.729	-0.010857	-6.6269	0.5644	-2.7372	27.667	-4.3227
122.67	0.071757	50.47	-6.6875	0.5868	-2.7453	-0.025873	0.014795	-0.03131	0.66022	-1.3176	2940.6	22.364	0.030994	78.592	-62.337	75.25	74.322	22.729	-0.010857	-6.6269	0.5644	-2.7372	27.667	-4.3227
122.67	0.071826	50.468	-6.6877	0.58688	-2.7455	-0.026926	0.016468	-0.031067	0.66022	-1.3176	2939.9	22.363	0.031025	78.592	-62.306	75.25	74.322	22.729	-0.010857	-6.6269	0.5644	-2.7372	27.667	-4.3227
122.67	0.071938	50.465	-6.6878	0.58697	-2.7456	-0.027945	0.018112	-0.030784	0.66022	-1.3176	2939.3	22.362	0.031073	78.591	-62.275	75.25	74.322	22.729	-0.010857	-6.6269	0.5644	-2.7372	27.667	-4.3227
122.67	0.072093	50.462	-6.6879	0.58706	-2.7458	-0.028929	0.019725	-0.030461	0.66022	-1.3176	2938.6	22.361	0.03114	78.59	-62.245	75.25	74.322	22.729	-0.010857	-6.6269	0.5644	-2.7372	27.667	-4.3227
122.67	0.072291	50.46	-6.6881	0.58717	-2.7459	-0.029876	0.021306	-0.0301	0.66022	-1.3176	2938.0	22.359	0.031226	78.59	-62.216	75.25	74.322	22.729	-0.010857	-6.6269	0.5644	-2.7372	27.667	-4.3227
122.67	0.072531	50.457	-6.6882	0.58728	-2.7461	-0.030786	0.022851	-0.029699	0.66022	-1.3176	2937.3	22.358	0.03133	78.589	-62.188	75.251	74.322	22.729	-0.010857	-6.6269	0.5644	-2.7372	27.667	-4.3227
122.67	0.072815	50.455	-6.6884	0.58739	-2.7462	-0.031657	0.02436	-0.029261	0.66022	-1.3176	2936.6	22.357	0.031453	78.588	-62.161	75.251	74.322	22.729	-0.010857	-6.6269	0.5644	-2.7372	27.667	-4.3227
122.67	0.073142	50.452	-6.6886	0.58752	-2.7464	-0.032488	0.025831	-0.028785	0.66022	-1.3176	2936.0	22.356	0.031594	78.588	-62.135	75.251	74.322	22.729	-0.010857	-6.6269	0.5644	-2.7372	27.667	-4.3227
122.67	0.073511	50.449	-6.6887	0.58765	-2.7465	-0.033279	0.027261	-0.028273	0.66022	-1.3176	2935.3	22.355	0.031754	78.587	-62.109	75.251	74.322	22.729	-0.010857	-6.6269	0.5644	-2.7372	27.667	-4.3227
122.67	0.073922	50.447	-6.6889	0.58779	-2.7466	-0.034028	0.028648	-0.027725	0.66022	-1.3176	2934.7	22.354	0.031932	78.587	-62.085	75.251	74.322	22.729	-0.010857	-6.6269	0.5644	-2.7372	27.667	-4.3227
122.67	0.074375	50.444	-6.6891	0.58794	-2.7468	-0.034734	0.029992	-0.027142	0.66022	-1.3176	2934.0	22.353	0.032128	78.586	-62.062	75.251	74.322	22.729	-0.010857	-6.6269	0.5644	-2.7372	27.667	-4.3227
122.67	0.074871	50.442	-6.6892	0.58809	-2.7469	-0.035397	0.03129	-0.026524	0.66022	-1.3176	2933.3	22.352	0.032342	78.585	-62.04	75.252	74.322	22.729	-0.010857	-6.6269	0.5644	-2.7372	27.667	-4.3227
122.67	0.075407	50.439	-6.6894	0.58825	-2.7471	-0.036016	0.032541	-0.025874	0.66022	-1.3176	2932.7	22.351	0.032574	78.585	-62.019	75.252	74.322	22.729	-0.010857	-6.6269	0.5644	-2.7372	27.667	-4.3227
122.67	0.075985	50.437	-6.6896	0.58842	-2.7472	-0.03659	0.033743	-0.025191	0.66022	-1.3176	2932.0	22.35	0.032824	78.584	-61.999	75.252	74.322	22.729	-0.010857	-6.6269	0.5644	-2.7372	27.667	-4.3227
122.67	0.076603	50.434	-6.6898	0.58859	-2.7473	-0.037118	0.034895	-0.024477	0.66022	-1.3176	2931.4	22.349	0.033091	78.584	-61.98	75.252	74.322	22.729	-0.010857	-6.6269	0.5644	-2.7372	27.667	-4.3227
122.67	0.077261	50.432	-6.69	0.58877	-2.7474	-0.0376	0.035995	-0.023733	0.66022	-1.3176	2930.7	22.349	0.033376	78.583	-61.962	75.252	74.322	22.729	-0.010857	-6.6269	0.5644	-2.7372	27.667	-4.3227
122.67	0.077958	50.43	-6.6902	0.58895	-2.7475	-0.038036	0.037042	-0.02296	0.66022	-1.3176	2930.0	22.348	0.033677	78.582	-61.945	75.252	74.322	22.729	-0.010857	-6.6269	0.5644	-2.7372	27.667	-4.3227
122.67	0.078694	50.427	-6.6904	0.58914	-2.7477	-0.038425	0.038035	-0.022159	0.66022	-1.3176	2929.4	22.347	0.033995	78.582	-61.929	75.252	74.322	22.729	-0.010857	-6.6269	0.5644	-2.7372	27.667	-4.3227
122.67	0.079468	50.425	-6.6905	0.58933	-2.7478	-0.038766	0.038972	-0.02133	0.66022	-1.3176	2928.7	22.346	0.03433	78.581	-61.915	75.253	74.322	22.729	-0.010857	-6.6269	0.5644	-2.7372	27.667	-4.3227
122.67	0.080279	50.423	-6.6907	0.58953	-2.7479	-0.039059	0.039853	-0.020477	0.66022	-1.3176	2928.1	22.345	0.034681	78.58	-61.901	75.253	74.322	22.729	-0.010857	-6.6269	0.5644	-2.7372	27.667	-4.3227
122.67	0.081127	50.42	-6.6909	0.58973	-2.748	-0.039305	0.040677	-0.019598	0.66022	-1.3176	2927.4	22.344	0.035047	78.58	-61.889	75.253	74.322	22.729	-0.010857	-6.6269	0.5644	-2.7372	27.667	-4.3227
122.67	0.08201	50.418	-6.6911	0.58993	-2.7481	-0.039502	0.041442	-0.018697	0.66022	-1.3176	2926.7	22.343	0.035429	78.579	-61.878	75.253	74.322	22.729	-0.010857	-6.6269	0.5644	-2.7372	27.667	-4.3227
122.67	0.082928	50.416	-6.6913	0.59014	-2.7482	-0.039651	0.042148	-0.017773	0.66022	-1.3176	2926.1	22.342	0.035826	78.579	-61.868	75.253	74.322	22.729	-0.010857	-6.6269	0.5644	-2.7372	27.667	-4.3227
122.67	0.08388	50.414	-6.6915	0.59035	-2.7482	-0.039752	0.042794	-0.016829	0.66022	-1.3176	2925.4	22.342	0.036238	78.578	-61.859	75.253	74.322	22.729	-0.010857	-6.6269	0.5644	-2.7372	27.667	-4.3227
122.67	0.084865	50.412	-6.6917	0.59057	-2.7483	-0.039804	0.043379	-0.015865	0.66022	-1.3176	2924.8	22.341	0.036663	78.577	-61.851	75.253	74.322	22.729	-0.010857	-6.6269	0.5644	-2.7372	27.667	-4.3227
122.67	0.085882	50.41	-6.6919	0.59079	-2.7484	-0.039808	0.043903	-0.014883	0.66022	-1.3176	2924.1	22.34	0.037103	78.577	-61.845	75.254	74.322	22.729	-0.010857	-6.6269	0.5644	-2.7372	27.667	-4.3227
122.67	0.08693	50.408	-6.6921	0.59101	-2.7485	-0.039764	0.044365	-0.013885	0.66022	-1.3176	2923.4	22.339	0.037556	78.576	-61.839	75.254	74.322	22.729	-0.010857	-6.6269	0.5644	-2.7372	27.667	-4.3227
122.67	0.088007	50.406	-6.6923	0.59123	-2.7485	-0.039671	0.044764	-0.012871	0.66022	-1.3176	2922.8	22.339	0.038022	78.575	-61.835	75.254	74.322	22.729	-0.010857	-6.6269	0.5644	-2.7372	27.667	-4.3227
122.67	0.089114	50.404	-6.6925	0.59146	-2.7486	-0.039532	0.045101	-0.011843	0.66022	-1.3176	2922.1	22.338	0.0385	78.575	-61.832	75.254	74.322	22.729	-0.010857	-6.6269	0.5644	-2.7372	27.667	-4.3227
122.67	0.090248	50.403	-6.6927	0.59168	-2.7487	-0.039344	0.045375	-0.010803	0.66022	-1.3176	2921.5	22.337	0.038991	78.574	-61.83	75.254	74.322	22.729	-0.010857	-6.6269	0.5644	-2.7372	27.667	-4.3227
122.67	0.091409	50.401	-6.6929	0.59191	-2.7487	-0.03911	0.045586	-0.0097513	0.66022	-1.3176	2920.8	22.337	0.039492	78.574	-61.829	75.254	74.322	22.729	-0.010857	-6.6269	0.5644	-2.7372	27.667	-4.3227
122.67	0.092595	50.399	-6.6931	0.59214	-2.7488	-0.03883	0.045734	-0.0086903	0.66022	-1.3176	2920.1	22.336	0.040005	78.573	-61.829	75.254	74.322	22.729	-0.010857	-6.6269	0.5644	-2.7372	27.667	-4.3227
122.66	0.093805	50.398	-6.6933	0.59237	-2.7488	-0.038503	0.045818	-0.007621	0.66022	-1.3176	2919.5	22.336	0.040528	78.572	-61.831	75.255	74.322	22.729	-0.010857	-6.6269	0.5644	-2.7372	27.667	-4.3227
122.66	0.095038	50.396	-6.6935	0.5926	-2.7488	-0.038131	0.045839	-0.0065449	0.66022	-1.3176	2918.8	22.335	0.041061	78.572	-61.833	75.255	74.322	22.729	-0.010857	-6.6269	0.5644	-2.7372	27.667	-4.3227
122.66	0.096292	50.395	-6.6937	0.59282	-2.7489	-0.037714	0.045797	-0.0054635	0.66022	-1.3176	2918.2	22.335	0.041604	78.571	-61.837	75.255	74.322	22.729	-0.010857	-6.6269	0.5644	-2.7372	27.667	-4.3227
122.66	0.097567	50.393	-6.6939	0.59305	-2.7489	-0.037252	0.045692	-0.0043783	0.66022	-1.3176	2917.5	22.334	0.042155	78.571	-61.842	75.255	74.322	22.729	-0.010857	-6.6269	0.5644	-2.7372	27.667	-4.3227
122.66	0.098861	50.392	-6.6941	0.59328	-2.7489	-0.036748	0.045525	-0.0032906	0.66022	-1.3176	2916.8	22.334	0.042714	78.57	-61.848	75.255	74.322	22.729	-0.010857	-6.6269	0.5644	-2.7372	27.667	-4.3227
122.66	0.10017	50.391	-6.6942	0.59351	-2.7489	-0.036201	0.045296	-0.0022019	0.66022	-1.3176	2916.2	22.333	0.043281	78.569	-61.855	75.255	74.322	22.729	-0.010857	-6.6269	0.5644	-2.7372	27.667	-4.3227
122.66	0.1015	50.39	-6.6944	0.59373	-2.7489	-0.035612	0.045005	-0.0011137	0.66022	-1.3176	2915.5	22.333	0.043855	78.569	-61.863	75.256	74.322	22.729	-0.010857	-6.6269	0.5644	-2.7372	27.667	-4.3227
122.66	0.10284	50.388	-6.6946	0.59396	-2.7489	-0.034982	0.044652	-2.7399e-05	0.66022	-1.3176	2914.9	22.333	0.044436	78.568	-61.873	75.256	74.322	22.729	-0.010857	-6.6269	0.5644	-2.7372	27.667	-4.3227
122.66	0.1042	50.387	-6.6948	0.59418	-2.7489	-0.034313	0.04424	0.0010555	0.66022	-1.3176	2914.2	22.332	0.045023	78.567	-61.883	75.256	74.322	22.729	-0.010857	-6.6269	0.5644	-2.7372	27.667	-4.3227
122.66	0.10557	50.386	-6.6949	0.5944	-2.7489	-0.033604	0.043767	0.0021336	0.66022	-1.3176	2913.5	22.332	0.045614	78.567	-61.895	75.256	74.322	22.729	-0.010857	-6.6269	0.5644	-2.7372	27.667	-4.3227
122.66	0.10695	50.386	-6.6951	0.59462	-2.7489	-0.032858	0.043236	0.0032056	0.66022	-1.3176	2912.9	22.332	0.046211	78.566	-61.907	75.256	74.322	22.729	-0.010857	-6.6269	0.5644	-2.7372	27.667	-4.3227
122.66	0.10834	50.385	-6.6953	0.59483	-2.7489	-0.032074	0.042647	0.0042699	0.66022	-1.3176	2912.2	22.332	0.046812	78.566	-61.921	75.256	74.322	22.729	-0.010857	-6.6269	0.5644	-2.7372	27.667	-4.3227
122.66	0.10974	50.384	-6.6954	0.59504	-2.7489	-0.031256	0.042	0.0053252	0.66022	-1.3176	2911.6	22.331	0.047416	78.565	-61.936	75.256	74.322	22.729	-0.010857	-6.6269	0.5644	-2.7372	27.667	-4.3227
122.66	0.11114	50.383	-6.6956	0.59525	-2.7488	-0.030402	0.041298	0.0063701	0.66022	-1.3176	2910.9	22.331	0.048023	78.564	-61.952	75.257	74.322	22.729	-0.010857	-6.6269	0.5644	-2.7372	27.667	-4.3227
122.66	0.11255	50.383	-6.6957	0.59546	-2.7488	-0.029516	0.04054	0.0074033	0.66022	-1.3176	2910.2	22.331	0.048632	78.564	-61.968	75.257	74.322	22.729	-0.010857	-6.6269	0.5644	-2.7372	27.667	-4.3227
122.65	0.11396	50.382	-6.6959	0.59566	-2.7488	-0.028598	0.039728	0.0084235	0.66022	-1.3176	2909.6	22.331	0.049243	78.563	-61.986	75.257	74.322	22.729	-0.010857	-6.6269	0.5644	-2.7372	27.667	-4.3227
122.65	0.11538	50.382	-6.696	0.59585	-2.7487	-0.027648	0.038864	0.0094292	0.66022	-1.3176	2908.9	22.331	0.049855	78.563	-62.005	75.257	74.322	22.729	-0.010857	-6.6269	0.5644	-2.7372	27.667	-4.3227
122.65	0.11679	50.381	-6.6962	0.59605	-2.7487	-0.02667	0.037948	0.010419	0.66022	-1.3176	2908.3	22.331	0.050468	78.562	-62.025	75.257	74.322	22.729	-0.010857	-6.6269	0.5644	-2.7372	27.667	-4.3227
122.65	0.11821	50.381	-6.6963	0.59623	-2.7486	-0.025664	0.036982	0.011392	0.66022	-1.3176	2907.6	22.331	0.05108	78.561	-62.046	75.257	74.322	22.729	-0.010857	-6.6269	0.5644	-2.7372	27.667	-4.3227
122.65	0.11962	50.381	-6.6964	0.59642	-2.7486	-0.024631	0.035968	0.012347	0.66022	-1.3176	2906.9	22.331	0.051691	78.561	-62.067	75.258	74.322	22.729	-0.010857	-6.6269	0.5644	-2.7372	27.667	-4.3227
122.65	0.12104	50.381	-6.6965	0.59659	-2.7485	-0.023573	0.034907	0.013283	0.66022	-1.3176	2906.3	22.331	0.052301	78.56	-62.09	75.258	74.322	22.729	-0.010857	-6.6269	0.5644	-2.7372	27.667	-4.3227
122.65	0.12244	50.38	-6.6966	0.59677	-2.7484	-0.022492	0.033799	0.014198	0.66022	-1.3176	2905.6	22.331	0.052909	78.56	-62.113	75.258	74.322	22.729	-0.010857	-6.6269	0.5644	-2.7372	27.667	-4.3227
122.65	0.12384	50.38	-6.6968	0.59693	-2.7483	-0.021388	0.032648	0.015091	0.66022	-1.3176	2905.0	22.332	0.053515	78.559	-62.138	75.258	74.322	22.729	-0.010857	-6.6269	0.5644	-2.7372	27.667	-4.3227
122.65	0.12524	50.38	-6.6969	0.59709	-2.7483	-0.020264	0.031455	0.015962	0.66022	-1.3176	2904.3	22.332	0.054117	78.558	-62.163	75.258	74.322	22.729	-0.010857	-6.6269	0.5644	-2.7372	27.667	-4.3227
122.65	0.12662	50.381	-6.697	0.59725	-2.7482	-0.01912	0.03022	0.016808	0.66022	-1.3176	2903.6	22.332	0.054716	78.558	-62.189	75.258	74.322	22.729	-0.010857	-6.6269	0.5644	-2.7372	27.667	-4.3227
122.64	0.12799	50.381	-6.6971	0.59739	-2.7481	-0.017959	0.028947	0.01763	0.66022	-1.3176	2903.0	22.332	0.05531	78.557	-62.216	75.259	74.322	22.729	-0.010857	-6.6269	0.5644	-2.7372	27.667	-4.3227
122.64	0.12936	50.381	-6.6971	0.59754	-2.748	-0.016782	0.027637	0.018426	0.66022	-1.3176	2902.3	22.333	0.0559	78.557	-62.244	75.259	74.322	22.729	-0.010857	-6.6269	0.5644	-2.7372	27.667	-4.3227
122.64	0.13071	50.381	-6.6972	0.59767	-2.7479	-0.015591	0.026291	0.019194	0.66022	-1.3176	2901.7	22.333	0.056483	78.556	-62.272	75.259	74.322	22.729	-0.010857	-6.6269	0.5644	-2.7372	27.667	-4.3227
122.64	0.13204	50.382	-6.6973	0.5978	-2.7478	-0.014387	0.024912	0.019935	0.66022	-1.3176	2901.0	22.333	0.057061	78.555	-62.301	75.259	74.322	22.729	-0.010857	-6.6269	0.5644	-2.7372	27.667	-4.3227
122.64	0.13336	50.382	-6.6974	0.59792	-2.7477	-0.013172	0.023501	0.020647	0.66022	-1.3176	2900.3	22.334	0.057633	78.555	-62.331	75.259	74.322	22.729	-0.010857	-6.6269	0.5644	-2.7372	27.667	-4.3227
122.64	0.13467	50.382	-6.6974	0.59803	-2.7476	-0.011947	0.022061	0.021329	0.66022	-1.3176	2899.7	22.334	0.058197	78.554	-62.362	75.259	74.322	22.729	-0.010857	-6.6269	0.5644	-2.7372	27.667	-4.3227
122.64	0.13596	50.383	-6.6975	0.59814	-2.7475	-0.010714	0.020593	0.021981	0.66022	-1.3176	2899.0	22.334	0.058754	78.554	-62.393	75.26	74.322	22.729	-0.010857	-6.6269	0.5644	-2.7372	27.667	-4.3227
122.64	0.13722	50.384	-6.6975	0.59824	-2.7474	-0.0094753	0.019099	0.022602	0.66022	-1.3176	2898.4	22.335	0.059302	78.553	-62.425	75.26	74.322	22.729	-0.010857	-6.6269	0.5644	-2.7372	27.667	-4.3227
122.63	0.13847	50.384	-6.6976	0.59833	-2.7473	-0.0082317	0.017582	0.023191	0.66022	-1.3176	2897.7	22.335	0.059842	78.552	-62.457	75.26	74.322	22.729	-0.010857	-6.6269	0.5644	-2.7372	27.667	-4.3227
122.63	0.1397	50.385	-6.6976	0.59842	-2.7472	-0.0069851	0.016043	0.023747	0.66022	-1.3176	2897.0	22.336	0.060373	78.552	-62.49	75.26	74.322	22.729	-0.010857	-6.6269	0.5644	-2.7372	27.667	-4.3227
122.63	0.1409	50.386	-6.6976	0.59849	-2.747	-0.0057371	0.014484	0.02427	0.66022	-1.3176	2896.4	22.336	0.060894	78.551	-62.524	75.26	74.322	22.729	-0.010857	-6.6269	0.5644	-2.7372	27.667	-4.3227
122.63	0.14209	50.386	-6.6977	0.59856	-2.7469	-0.0044894	0.012909	0.024759	0.66022	-1.3176	2895.7	22.337	0.061405	78.551	-62.558	75.261	74.322	22.729	-0.010857	-6.6269	0.5644	-2.7372	27.667	-4.3227
122.63	0.14324	50.387	-6.6977	0.59862	-2.7468	-0.0032436	0.011318	0.025214	0.66022	-1.3176	2895.1	22.338	0.061906	78.55	-62.592	75.261	74.322	22.729	-0.010857	-6.6269	0.5644	-2.7372	27.667	-4.3227
122.63	0.14438	50.388	-6.6977	0.59867	-2.7467	-0.0020013	0.0097138	0.025633	0.66022	-1.3176	2894.4	22.338	0.062395	78.549	-62.627	75.261	74.322	22.729	-0.010857	-6.6269	0.5644	-2.7372	27.667	-4.3227
122.63	0.14548	50.389	-6.6977	0.59872	-2.7465	-0.00076419	0.0080989	0.026018	0.66022	-1.3176	2893.7	22.339	0.062874	78.549	-62.662	75.261	74.322	22.729	-0.010857	-6.6269	0.5644	-2.7372	27.667	-4.3227
122.62	0.14656	50.39	-6.6977	0.59875	-2.7464	0.00046621	0.0064751	0.026367	0.66022	-1.3176	2893.1	22.339	0.06334	78.548	-62.698	75.261	74.322	22.729	-0.010857	-6.6269	0.5644	-2.7372	27.667	-4.3227
122.62	0.14761	50.391	-6.6977	0.59878	-2.7463	0.0016883	0.0048447	0.026679	0.66022	-1.3176	2892.4	22.34	0.063795	78.548	-62.734	75.261	74.322	22.729	-0.010857	-6.6269	0.5644	-2.7372	27.667	-4.3227
122.62	0.14863	50.392	-6.6977	0.5988	-2.7461	0.0029005	0.0032097	0.026956	0.66022	-1.3176	2891.8	22.341	0.064237	78.547	-62.77	75.262	74.322	22.729	-0.010857	-6.6269	0.5644	-2.7372	27.667	-4.3227
122.62	0.14962	50.393	-6.6977	0.59881	-2.746	0.0041012	0.0015725	0.027195	0.66022	-1.3176	2891.1	22.341	0.064666	78.547	-62.806	75.262	74.322	22.729	-0.010857	-6.6269	0.5644	-2.7372	27.667	-4.3227
122.62	0.15059	50.395	-6.6977	0.59882	-2.7459	0.0052889	-6.5018e-05	0.027398	0.66022	-1.3176	2890.4	22.342	0.065082	78.546	-62.843	75.262	74.322	22.729	-0.010857	-6.6269	0.5644	-2.7372	27.667	-4.3227
122.62	0.15152	50.396	-6.6976	0.59881	-2.7457	0.0064622	-0.0017005	0.027564	0.66022	-1.3176	2889.8	22.343	0.065484	78.545	-62.88	75.262	74.322	22.729	-0.010857	-6.6269	0.5644	-2.7372	27.667	-4.3227
122.61	0.15241	50.397	-6.6976	0.5988	-2.7456	0.0076194	-0.003332	0.027693	0.66022	-1.3176	2889.1	22.344	0.065873	78.545	-62.916	75.262	74.322	22.729	-0.010857	-6.6269	0.5644	-2.7372	27.667	-4.3227
122.61	0.15328	50.398	-6.6975	0.59878	-2.7455	0.0087592	-0.0049572	0.027784	0.66022	-1.3176	2888.5	22.344	0.066248	78.544	-62.953	75.263	74.322	22.729	-0.010857	-6.6269	0.5644	-2.7372	27.667	-4.3227
122.61	0.15411	50.399	-6.6975	0.59875	-2.7453	0.0098801	-0.006574	0.027838	0.66022	-1.3176	2887.8	22.345	0.066608	78.544	-62.99	75.263	74.322	22.729	-0.010857	-6.6269	0.5644	-2.7372	27.667	-4.3227
122.61	0.15491	50.401	-6.6974	0.59871	-2.7452	0.010981	-0.0081805	0.027856	0.66022	-1.3176	2887.1	22.346	0.066953	78.543	-63.027	75.263	74.322	22.729	-0.010857	-6.6269	0.5644	-2.7372	27.667	-4.3227
122.61	0.15567	50.402	-6.6974	0.59867	-2.745	0.01206	-0.0097744	0.027836	0.66022	-1.3176	2886.5	22.347	0.067284	78.543	-63.064	75.263	74.322	22.729	-0.010857	-6.6269	0.5644	-2.7372	27.667	-4.3227
122.61	0.1564	50.403	-6.6973	0.59862	-2.7449	0.013116	-0.011354	0.027779	0.66022	-1.3176	2885.8	22.347	0.0676	78.542	-63.1	75.263	74.322	22.729	-0.010857	-6.6269	0.5644	-2.7372	27.667	-4.3227
122.61	0.1571	50.405	-6.6973	0.59856	-2.7448	0.014147	-0.012917	0.027686	0.66022	-1.3176	2885.2	22.348	0.0679	78.541	-63.136	75.263	74.322	22.729	-0.010857	-6.6269	0.5644	-2.7372	27.667	-4.3227
122.6	0.15776	50.406	-6.6972	0.59849	-2.7446	0.015153	-0.014461	0.027556	0.66022	-1.3176	2884.5	22.349	0.068185	78.541	-63.172	75.264	74.322	22.729	-0.010857	-6.6269	0.5644	-2.7372	27.667	-4.3227
122.6	0.15838	50.407	-6.6971	0.59841	-2.7445	0.016132	-0.015985	0.02739	0.66022	-1.3176	2883.8	22.35	0.068455	78.54	-63.208	75.264	74.322	22.729	-0.010857	-6.6269	0.5644	-2.7372	27.667	-4.3227
122.6	0.15896	50.409	-6.697	0.59833	-2.7443	0.017083	-0.017486	0.027188	0.66022	-1.3176	2883.2	22.351	0.068708	78.54	-63.244	75.264	74.322	22.729	-0.010857	-6.6269	0.5644	-2.7372	27.667	-4.3227
122.6	0.15951	50.41	-6.6969	0.59824	-2.7442	0.018005	-0.018963	0.02695	0.66022	-1.3176	2882.5	22.351	0.068946	78.539	-63.279	75.264	74.322	22.729	-0.010857	-6.6269	0.5644	-2.7372	27.667	-4.3227
122.6	0.16003	50.412	-6.6968	0.59814	-2.7441	0.018896	-0.020413	0.026677	0.66022	-1.3176	2881.8	22.352	0.069169	78.539	-63.313	75.264	74.322	22.729	-0.010857	-6.6269	0.5644	-2.7372	27.667	-4.3227
122.6	0.1605	50.413	-6.6967	0.59803	-2.7439	0.019756	-0.021836	0.02637	0.66022	-1.3176	2881.2	22.353	0.069375	78.538	-63.347	75.265	74.322	22.729	-0.010857	-6.6269	0.5644	-2.7372	27.667	-4.3227
122.59	0.16094	50.414	-6.6966	0.59792	-2.7438	0.020584	-0.023228	0.026028	0.66022	-1.3176	2880.5	22.354	0.069565	78.537	-63.38	75.265	74.322	22.729	-0.010857	-6.6269	0.5644	-2.7372	27.667	-4.3227
122.59	0.16134	50.416	-6.6965	0.5978	-2.7437	0.021378	-0.024589	0.025653	0.66022	-1.3176	2879.9	22.355	0.069739	78.537	-63.413	75.265	74.322	22.729	-0.010857	-6.6269	0.5644	-2.7372	27.667	-4.3227
122.59	0.16171	50.417	-6.6964	0.59767	-2.7436	0.022138	-0.025917	0.025245	0.66022	-1.3176	2879.2	22.356	0.069897	78.536	-63.445	75.265	74.322	22.729	-0.010857	-6.6269	0.5644	-2.7372	27.667	-4.3227
122.59	0.16203	50.419	-6.6963	0.59754	-2.7434	0.022862	-0.02721	0.024804	0.66022	-1.3176	2878.5	22.356	0.070039	78.536	-63.477	75.265	74.322	22.729	-0.010857	-6.6269	0.5644	-2.7372	27.667	-4.3227
122.59	0.16233	50.42	-6.6962	0.5974	-2.7433	0.02355	-0.028466	0.024332	0.66022	-1.3176	2877.9	22.357	0.070165	78.535	-63.507	75.266	74.322	22.729	-0.010857	-6.6269	0.5644	-2.7372	27.667	-4.3227
122.59	0.16258	50.421	-6.6961	0.59726	-2.7432	0.024201	-0.029684	0.023829	0.66022	-1.3176	2877.2	22.358	0.070276	78.535	-63.537	75.266	74.322	22.729	-0.010857	-6.6269	0.5644	-2.7372	27.667	-4.3227
122.58	0.1628	50.423	-6.696	0.59711	-2.7431	0.024815	-0.030863	0.023295	0.66022	-1.3176	2876.6	22.359	0.07037	78.534	-63.566	75.266	74.322	22.729	-0.010857	-6.6269	0.5644	-2.7372	27.667	-4.3227
122.58	0.16298	50.424	-6.6958	0.59695	-2.743	0.02539	-0.032	0.022732	0.66022	-1.3176	2875.9	22.36	0.070448	78.533	-63.593	75.266	74.322	22.729	-0.010857	-6.6269	0.5644	-2.7372	27.667	-4.3227
122.58	0.16312	50.425	-6.6957	0.59679	-2.7428	0.025926	-0.033096	0.02214	0.66022	-1.3176	2875.2	22.36	0.070511	78.533	-63.62	75.266	74.322	22.729	-0.010857	-6.6269	0.5644	-2.7372	27.667	-4.3227
122.58	0.16323	50.427	-6.6956	0.59662	-2.7427	0.026423	-0.034147	0.021521	0.66022	-1.3176	2874.6	22.361	0.070558	78.532	-63.646	75.267	74.322	22.729	-0.010857	-6.6269	0.5644	-2.7372	27.667	-4.3227
122.58	0.1633	50.428	-6.6954	0.59644	-2.7426	0.026879	-0.035154	0.020874	0.66022	-1.3176	2873.9	22.362	0.07059	78.532	-63.67	75.267	74.322	22.729	-0.010857	-6.6269	0.5644	-2.7372	27.667	-4.3227
122.58	0.16334	50.429	-6.6953	0.59627	-2.7425	0.027295	-0.036114	0.020201	0.66022	-1.3176	2873.3	22.363	0.070607	78.531	-63.694	75.267	74.322	22.729	-0.010857	-6.6269	0.5644	-2.7372	27.667	-4.3227
122.58	0.16334	50.43	-6.6952	0.59608	-2.7424	0.027669	-0.037027	0.019504	0.66022	-1.3176	2872.6	22.363	0.070608	78.531	-63.716	75.267	74.322	22.729	-0.010857	-6.6269	0.5644	-2.7372	27.667	-4.3227
122.57	0.16331	50.431	-6.695	0.5959	-2.7423	0.028002	-0.037892	0.018782	0.66022	-1.3176	2871.9	22.364	0.070595	78.53	-63.736	75.267	74.322	22.729	-0.010857	-6.6269	0.5644	-2.7372	27.667	-4.3227
122.57	0.16324	50.433	-6.6949	0.5957	-2.7422	0.028293	-0.038707	0.018037	0.66022	-1.3176	2871.3	22.365	0.070567	78.529	-63.756	75.268	74.322	22.729	-0.010857	-6.6269	0.5644	-2.7372	27.667	-4.3227
122.57	0.16314	50.434	-6.6948	0.59551	-2.7421	0.028542	-0.039473	0.01727	0.66022	-1.3176	2870.6	22.366	0.070525	78.529	-63.774	75.268	74.322	22.729	-0.010857	-6.6269	0.5644	-2.7372	27.667	-4.3227
122.57	0.16301	50.435	-6.6946	0.59531	-2.7421	0.028749	-0.040187	0.016482	0.66022	-1.3176	2869.9	22.366	0.070468	78.528	-63.791	75.268	74.322	22.729	-0.010857	-6.6269	0.5644	-2.7372	27.667	-4.3227
122.57	0.16285	50.436	-6.6945	0.59511	-2.742	0.028913	-0.040849	0.015674	0.66022	-1.3176	2869.3	22.367	0.070398	78.528	-63.806	75.268	74.322	22.729	-0.010857	-6.6269	0.5644	-2.7372	27.667	-4.3227
122.57	0.16265	50.437	-6.6943	0.5949	-2.7419	0.029035	-0.041458	0.014848	0.66022	-1.3176	2868.6	22.367	0.070314	78.527	-63.82	75.268	74.322	22.729	-0.010857	-6.6269	0.5644	-2.7372	27.667	-4.3227
122.56	0.16243	50.438	-6.6942	0.59469	-2.7418	0.029113	-0.042014	0.014003	0.66022	-1.3176	2868.0	22.368	0.070217	78.527	-63.832	75.269	74.322	22.729	-0.010857	-6.6269	0.5644	-2.7372	27.667	-4.3227
122.56	0.16217	50.439	-6.694	0.59448	-2.7418	0.02915	-0.042516	0.013142	0.66022	-1.3176	2867.3	22.369	0.070107	78.526	-63.843	75.269	74.322	22.729	-0.010857	-6.6269	0.5644	-2.7372	27.667	-4.3227
122.56	0.16189	50.439	-6.6939	0.59427	-2.7417	0.029144	-0.042964	0.012266	0.66022	-1.3176	2866.6	22.369	0.069985	78.525	-63.852	75.269	74.322	22.729	-0.010857	-6.6269	0.5644	-2.7372	27.667	-4.3227
122.56	0.16157	50.44	-6.6937	0.59405	-2.7416	0.029095	-0.043356	0.011375	0.66022	-1.3176	2866.0	22.37	0.06985	78.525	-63.859	75.269	74.322	22.729	-0.010857	-6.6269	0.5644	-2.7372	27.667	-4.3227
122.56	0.16123	50.441	-6.6936	0.59383	-2.7416	0.029004	-0.043694	0.010472	0.66022	-1.3176	2865.3	22.37	0.069704	78.524	-63.865	75.269	74.322	22.729	-0.010857	-6.6269	0.5644	-2.7372	27.667	-4.3227
122.56	0.16087	50.442	-6.6934	0.59361	-2.7415	0.028871	-0.043975	0.0095566	0.66022	-1.3176	2864.7	22.371	0.069546	78.524	-63.87	75.27	74.322	22.729	-0.010857	-6.6269	0.5644	-2.7372	27.667	-4.3227
122.56	0.16048	50.442	-6.6933	0.59339	-2.7415	0.028696	-0.044201	0.0086308	0.66022	-1.3176	2864.0	22.371	0.069377	78.523	-63.872	75.27	74.322	22.729	-0.010857	-6.6269	0.5644	-2.7372	27.667	-4.3227
122.56	0.16006	50.443	-6.6932	0.59317	-2.7415	0.02848	-0.044371	0.0076955	0.66022	-1.3176	2863.3	22.372	0.069197	78.523	-63.873	75.27	74.322	22.729	-0.010857	-6.6269	0.5644	-2.7372	27.667	-4.3227
122.55	0.15962	50.444	-6.693	0.59295	-2.7414	0.028222	-0.044485	0.0067522	0.66022	-1.3176	2862.7	22.372	0.069007	78.522	-63.873	75.27	74.322	22.729	-0.010857	-6.6269	0.5644	-2.7372	27.667	-4.3227
122.55	0.15916	50.444	-6.6929	0.59273	-2.7414	0.027924	-0.044543	0.0058021	0.66022	-1.3176	2862.0	22.373	0.068807	78.521	-63.871	75.27	74.322	22.729	-0.010857	-6.6269	0.5644	-2.7372	27.667	-4.3227
122.55	0.15867	50.444	-6.6927	0.59251	-2.7414	0.027586	-0.044544	0.0048463	0.66022	-1.3176	2861.4	22.373	0.068598	78.521	-63.867	75.27	74.322	22.729	-0.010857	-6.6269	0.5644	-2.7372	27.667	-4.3227
122.55	0.15817	50.445	-6.6926	0.59228	-2.7413	0.027208	-0.04449	0.0038863	0.66022	-1.3176	2860.7	22.373	0.068381	78.52	-63.862	75.271	74.322	22.729	-0.010857	-6.6269	0.5644	-2.7372	27.667	-4.3227
122.55	0.15764	50.445	-6.6925	0.59206	-2.7413	0.026791	-0.04438	0.0029231	0.66022	-1.3176	2860.0	22.374	0.068154	78.52	-63.855	75.271	74.322	22.729	-0.010857	-6.6269	0.5644	-2.7372	27.667	-4.3227
122.55	0.1571	50.445	-6.6923	0.59184	-2.7413	0.026336	-0.044215	0.0019581	0.66022	-1.3176	2859.4	22.374	0.06792	78.519	-63.846	75.271	74.322	22.729	-0.010857	-6.6269	0.5644	-2.7372	27.667	-4.3227
122.55	0.15654	50.446	-6.6922	0.59162	-2.7413	0.025843	-0.043995	0.00099257	0.66022	-1.3176	2858.7	22.374	0.067679	78.518	-63.836	75.271	74.322	22.729	-0.010857	-6.6269	0.5644	-2.7372	27.667	-4.3227
122.55	0.15596	50.446	-6.6921	0.5914	-2.7413	0.025313	-0.043719	2.7734e-05	0.66022	-1.3176	2858.0	22.374	0.067431	78.518	-63.825	75.271	74.322	22.729	-0.010857	-6.6269	0.5644	-2.7372	27.667	-4.3227
122.54	0.15537	50.446	-6.692	0.59118	-2.7413	0.024747	-0.04339	-0.00093514	0.66022	-1.3176	2857.4	22.375	0.067176	78.517	-63.812	75.272	74.322	22.729	-0.010857	-6.6269	0.5644	-2.7372	27.667	-4.3227
122.54	0.15477	50.446	-6.6918	0.59097	-2.7413	0.024146	-0.043007	-0.0018948	0.66022	-1.3176	2856.7	22.375	0.066915	78.517	-63.797	75.272	74.322	22.729	-0.010857	-6.6269	0.5644	-2.7372	27.667	-4.3227
122.54	0.15415	50.446	-6.6917	0.59075	-2.7413	0.02351	-0.042571	-0.00285	0.66022	-1.3176	2856.1	22.375	0.066649	78.516	-63.781	75.272	74.322	22.729	-0.010857	-6.6269	0.5644	-2.7372	27.667	-4.3227
122.54	0.15353	50.446	-6.6916	0.59054	-2.7413	0.02284	-0.042083	-0.0037996	0.66022	-1.3176	2855.4	22.375	0.066379	78.516	-63.764	75.272	74.322	22.729	-0.010857	-6.6269	0.5644	-2.7372	27.667	-4.3227
122.54	0.15289	50.445	-6.6915	0.59033	-2.7414	0.022138	-0.041543	-0.0047422	0.66022	-1.3176	2854.7	22.375	0.066104	78.515	-63.746	75.272	74.322	22.729	-0.010857	-6.6269	0.5644	-2.7372	27.667	-4.3227
122.54	0.15224	50.445	-6.6914	0.59012	-2.7414	0.021405	-0.040953	-0.0056767	0.66022	-1.3176	2854.1	22.375	0.065825	78.514	-63.726	75.272	74.322	22.729	-0.010857	-6.6269	0.5644	-2.7372	27.667	-4.3227
122.54	0.15159	50.445	-6.6913	0.58992	-2.7414	0.02064	-0.040312	-0.0066019	0.66022	-1.3176	2853.4	22.375	0.065543	78.514	-63.705	75.273	74.322	22.729	-0.010857	-6.6269	0.5644	-2.7372	27.667	-4.3227
122.54	0.15093	50.445	-6.6912	0.58972	-2.7414	0.019847	-0.039623	-0.0075166	0.66022	-1.3176	2852.8	22.375	0.065259	78.513	-63.683	75.273	74.322	22.729	-0.010857	-6.6269	0.5644	-2.7372	27.667	-4.3227
122.54	0.15027	50.444	-6.6911	0.58953	-2.7415	0.019024	-0.038886	-0.0084196	0.66022	-1.3176	2852.1	22.375	0.064973	78.513	-63.66	75.273	74.322	22.729	-0.010857	-6.6269	0.5644	-2.7372	27.667	-4.3227
122.54	0.1496	50.444	-6.691	0.58933	-2.7415	0.018175	-0.038101	-0.0093098	0.66022	-1.3176	2851.4	22.375	0.064685	78.512	-63.635	75.273	74.322	22.729	-0.010857	-6.6269	0.5644	-2.7372	27.667	-4.3227
122.53	0.14893	50.443	-6.6909	0.58914	-2.7416	0.0173	-0.037271	-0.010186	0.66022	-1.3176	2850.8	22.375	0.064396	78.511	-63.61	75.273	74.322	22.729	-0.010857	-6.6269	0.5644	-2.7372	27.667	-4.3227
122.53	0.14826	50.442	-6.6908	0.58896	-2.7416	0.016399	-0.036397	-0.011047	0.66022	-1.3176	2850.1	22.375	0.064106	78.511	-63.584	75.274	74.322	22.729	-0.010857	-6.6269	0.5644	-2.7372	27.667	-4.3227
122.53	0.14759	50.442	-6.6907	0.58878	-2.7417	0.015475	-0.035479	-0.011892	0.66022	-1.3176	2849.5	22.375	0.063817	78.51	-63.557	75.274	74.322	22.729	-0.010857	-6.6269	0.5644	-2.7372	27.667	-4.3227
122.53	0.14692	50.441	-6.6906	0.58861	-2.7418	0.014529	-0.034519	-0.01272	0.66022	-1.3176	2848.8	22.375	0.063529	78.51	-63.529	75.274	74.322	22.729	-0.010857	-6.6269	0.5644	-2.7372	27.667	-4.3227
122.53	0.14626	50.44	-6.6906	0.58844	-2.7418	0.013562	-0.033519	-0.01353	0.66022	-1.3176	2848.1	22.374	0.063242	78.509	-63.5	75.274	74.322	22.729	-0.010857	-6.6269	0.5644	-2.7372	27.667	-4.3227
122.53	0.1456	50.439	-6.6905	0.58827	-2.7419	0.012575	-0.032479	-0.01432	0.66022	-1.3176	2847.5	22.374	0.062957	78.508	-63.47	75.274	74.322	22.729	-0.010857	-6.6269	0.5644	-2.7372	27.667	-4.3227
122.53	0.14494	50.438	-6.6905	0.58811	-2.742	0.011569	-0.031402	-0.01509	0.66022	-1.3176	2846.8	22.374	0.062674	78.508	-63.44	75.274	74.322	22.729	-0.010857	-6.6269	0.5644	-2.7372	27.667	-4.3227
122.53	0.14429	50.437	-6.6904	0.58796	-2.742	0.010546	-0.030287	-0.015839	0.66022	-1.3176	2846.1	22.374	0.062394	78.507	-63.41	75.275	74.322	22.729	-0.010857	-6.6269	0.5644	-2.7372	27.667	-4.3227
122.53	0.14365	50.436	-6.6903	0.58781	-2.7421	0.0095082	-0.029139	-0.016565	0.66022	-1.3176	2845.5	22.373	0.062117	78.507	-63.378	75.275	74.322	22.729	-0.010857	-6.6269	0.5644	-2.7372	27.667	-4.3227
122.53	0.14302	50.435	-6.6903	0.58766	-2.7422	0.0084557	-0.027957	-0.017269	0.66022	-1.3176	2844.8	22.373	0.061845	78.506	-63.347	75.275	74.322	22.729	-0.010857	-6.6269	0.5644	-2.7372	27.667	-4.3227
122.53	0.1424	50.434	-6.6903	0.58753	-2.7423	0.0073903	-0.026743	-0.017948	0.66022	-1.3176	2844.2	22.373	0.061577	78.505	-63.314	75.275	74.322	22.729	-0.010857	-6.6269	0.5644	-2.7372	27.667	-4.3227
122.53	0.14179	50.433	-6.6902	0.5874	-2.7424	0.0063136	-0.025499	-0.018603	0.66022	-1.3176	2843.5	22.372	0.061314	78.505	-63.282	75.275	74.322	22.729	-0.010857	-6.6269	0.5644	-2.7372	27.667	-4.3227
122.53	0.1412	50.431	-6.6902	0.58727	-2.7425	0.0052268	-0.024227	-0.019232	0.66022	-1.3176	2842.8	22.372	0.061057	78.504	-63.249	75.275	74.322	22.729	-0.010857	-6.6269	0.5644	-2.7372	27.667	-4.3227
122.53	0.14062	50.43	-6.6902	0.58716	-2.7426	0.0041315	-0.022928	-0.019835	0.66022	-1.3176	2842.2	22.371	0.060806	78.504	-63.216	75.275	74.322	22.729	-0.010857	-6.6269	0.5644	-2.7372	27.667	-4.3227
122.53	0.14005	50.428	-6.6902	0.58704	-2.7427	0.0030292	-0.021605	-0.020411	0.66022	-1.3176	2841.5	22.371	0.060562	78.503	-63.182	75.276	74.322	22.729	-0.010857	-6.6269	0.5644	-2.7372	27.667	-4.3227
122.52	0.1395	50.427	-6.6901	0.58694	-2.7428	0.0019213	-0.020258	-0.020959	0.66022	-1.3176	2840.9	22.37	0.060325	78.502	-63.149	75.276	74.322	22.729	-0.010857	-6.6269	0.5644	-2.7372	27.667	-4.3227
122.52	0.13897	50.425	-6.6901	0.58684	-2.7429	0.00080918	-0.01889	-0.021478	0.66022	-1.3176	2840.2	22.37	0.060095	78.502	-63.115	75.276	74.322	22.729	-0.010857	-6.6269	0.5644	-2.7372	27.667	-4.3227
122.52	0.13846	50.424	-6.6901	0.58675	-2.743	-0.00030555	-0.017503	-0.021969	0.66022	-1.3176	2839.5	22.369	0.059874	78.501	-63.081	75.276	74.322	22.729	-0.010857	-6.6269	0.5644	-2.7372	27.667	-4.3227
122.52	0.13796	50.422	-6.6901	0.58667	-2.7431	-0.0014215	-0.016098	-0.022429	0.66022	-1.3176	2838.9	22.369	0.059661	78.5	-63.048	75.276	74.322	22.729	-0.010857	-6.6269	0.5644	-2.7372	27.667	-4.3227
122.52	0.13749	50.421	-6.6902	0.58659	-2.7432	-0.0025371	-0.014678	-0.02286	0.66022	-1.3176	2838.2	22.368	0.059457	78.5	-63.014	75.276	74.322	22.729	-0.010857	-6.6269	0.5644	-2.7372	27.667	-4.3227
122.52	0.13704	50.419	-6.6902	0.58652	-2.7433	-0.003651	-0.013243	-0.02326	0.66022	-1.3176	2837.6	22.367	0.059263	78.499	-62.98	75.276	74.322	22.729	-0.010857	-6.6269	0.5644	-2.7372	27.667	-4.3227
122.52	0.13661	50.417	-6.6902	0.58646	-2.7435	-0.0047616	-0.011797	-0.023628	0.66022	-1.3176	2836.9	22.367	0.059078	78.499	-62.946	75.277	74.322	22.729	-0.010857	-6.6269	0.5644	-2.7372	27.667	-4.3227
122.52	0.13621	50.415	-6.6902	0.5864	-2.7436	-0.0058676	-0.010341	-0.023965	0.66022	-1.3176	2836.2	22.366	0.058904	78.498	-62.913	75.277	74.322	22.729	-0.010857	-6.6269	0.5644	-2.7372	27.667	-4.3227
122.52	0.13583	50.413	-6.6902	0.58635	-2.7437	-0.0069674	-0.0088764	-0.024271	0.66022	-1.3176	2835.6	22.366	0.05874	78.497	-62.88	75.277	74.322	22.729	-0.010857	-6.6269	0.5644	-2.7372	27.667	-4.3227
122.52	0.13547	50.412	-6.6903	0.58631	-2.7438	-0.0080597	-0.007406	-0.024543	0.66022	-1.3176	2834.9	22.365	0.058587	78.497	-62.847	75.277	74.322	22.729	-0.010857	-6.6269	0.5644	-2.7372	27.667	-4.3227
122.52	0.13515	50.41	-6.6903	0.58628	-2.7439	-0.0091431	-0.0059315	-0.024783	0.66022	-1.3176	2834.3	22.364	0.058446	78.496	-62.814	75.277	74.322	22.729	-0.010857	-6.6269	0.5644	-2.7372	27.667	-4.3227
122.52	0.13485	50.408	-6.6904	0.58625	-2.7441	-0.010216	-0.0044547	-0.024991	0.66022	-1.3176	2833.6	22.363	0.058317	78.495	-62.781	75.277	74.322	22.729	-0.010857	-6.6269	0.5644	-2.7372	27.667	-4.3227
122.52	0.13457	50.406	-6.6904	0.58624	-2.7442	-0.011277	-0.0029777	-0.025165	0.66022	-1.3176	2832.9	22.363	0.0582	78.495	-62.749	75.277	74.322	22.729	-0.010857	-6.6269	0.5644	-2.7372	27.667	-4.3227
122.52	0.13433	50.404	-6.6905	0.58622	-2.7443	-0.012325	-0.0015023	-0.025306	0.66022	-1.3176	2832.3	22.362	0.058095	78.494	-62.717	75.278	74.322	22.729	-0.010857	-6.6269	0.5644	-2.7372	27.667	-4.3227
122.52	0.13412	50.402	-6.6906	0.58622	-2.7444	-0.013359	-3.0478e-05	-0.025414	0.66022	-1.3176	2831.6	22.361	0.058003	78.494	-62.686	75.278	74.322	22.729	-0.010857	-6.6269	0.5644	-2.7372	27.667	-4.3227
122.52	0.13393	50.4	-6.6906	0.58622	-2.7446	-0.014376	0.0014358	-0.025488	0.66022	-1.3176	2831.0	22.36	0.057924	78.493	-62.655	75.278	74.322	22.729	-0.010857	-6.6269	0.5644	-2.7372	27.667	-4.3227
122.52	0.13378	50.397	-6.6907	0.58623	-2.7447	-0.015377	0.0028946	-0.025528	0.66022	-1.3176	2830.3	22.36	0.057859	78.492	-62.625	75.278	74.322	22.729	-0.010857	-6.6269	0.5644	-2.7372	27.667	-4.3227
122.52	0.13366	50.395	-6.6908	0.58625	-2.7448	-0.016359	0.0043441	-0.025535	0.66022	-1.3176	2829.6	22.359	0.057807	78.492	-62.595	75.278	74.322	22.729	-0.010857	-6.6269	0.5644	-2.7372	27.667	-4.3227
122.52	0.13357	50.393	-6.6909	0.58628	-2.745	-0.017321	0.0057823	-0.025509	0.66022	-1.3176	2829.0	22.358	0.057769	78.491	-62.566	75.278	74.322	22.729	-0.010857	-6.6269	0.5644	-2.7372	27.667	-4.3227
122.52	0.13351	50.391	-6.6909	0.58631	-2.7451	-0.018262	0.0072075	-0.02545	0.66022	-1.3176	2828.3	22.357	0.057745	78.49	-62.537	75.278	74.322	22.729	-0.010857	-6.6269	0.5644	-2.7372	27.667	-4.3227
122.52	0.13349	50.389	-6.691	0.58635	-2.7452	-0.019182	0.0086176	-0.025357	0.66022	-1.3176	2827.7	22.356	0.057735	78.49	-62.509	75.279	74.322	22.729	-0.010857	-6.6269	0.5644	-2.7372	27.667	-4.3227
122.52	0.1335	50.387	-6.6911	0.5864	-2.7453	-0.020078	0.010011	-0.025231	0.66022	-1.3176	2827.0	22.355	0.057739	78.489	-62.481	75.279	74.322	22.729	-0.010857	-6.6269	0.5644	-2.7372	27.667	-4.3227
122.52	0.13354	50.384	-6.6912	0.58645	-2.7455	-0.020949	0.011386	-0.025073	0.66022	-1.3176	2826.3	22.355	0.057758	78.488	-62.454	75.279	74.322	22.729	-0.010857	-6.6269	0.5644	-2.7372	27.667	-4.3227
122.52	0.13362	50.382	-6.6913	0.58651	-2.7456	-0.021795	0.01274	-0.024882	0.66022	-1.3176	2825.7	22.354	0.057792	78.488	-62.428	75.279	74.322	22.729	-0.010857	-6.6269	0.5644	-2.7372	27.667	-4.3227
122.52	0.13373	50.38	-6.6915	0.58658	-2.7457	-0.022615	0.014072	-0.024658	0.66022	-1.3176	2825.0	22.353	0.057841	78.487	-62.402	75.279	74.322	22.729	-0.010857	-6.6269	0.5644	-2.7372	27.667	-4.3227
122.52	0.13388	50.378	-6.6916	0.58665	-2.7458	-0.023407	0.015381	-0.024403	0.66022	-1.3176	2824.4	22.352	0.057905	78.487	-62.377	75.279	74.322	22.729	-0.010857	-6.6269	0.5644	-2.7372	27.667	-4.3227
122.52	0.13406	50.376	-6.6917	0.58673	-2.746	-0.02417	0.016664	-0.024117	0.66022	-1.3176	2823.7	22.351	0.057983	78.486	-62.353	75.279	74.322	22.729	-0.010857	-6.6269	0.5644	-2.7372	27.667	-4.3227
122.52	0.13427	50.373	-6.6918	0.58682	-2.7461	-0.024904	0.017919	-0.023799	0.66022	-1.3176	2823.0	22.35	0.058077	78.485	-62.33	75.279	74.322	22.729	-0.010857	-6.6269	0.5644	-2.7372	27.667	-4.3227
122.52	0.13452	50.371	-6.6919	0.58691	-2.7462	-0.025607	0.019146	-0.023451	0.66022	-1.3176	2822.4	22.35	0.058185	78.485	-62.307	75.28	74.322	22.729	-0.010857	-6.6269	0.5644	-2.7372	27.667	-4.3227
122.52	0.13481	50.369	-6.6921	0.58701	-2.7463	-0.026279	0.020343	-0.023073	0.66022	-1.3176	2821.7	22.349	0.058309	78.484	-62.285	75.28	74.322	22.729	-0.010857	-6.6269	0.5644	-2.7372	27.667	-4.3227
122.52	0.13513	50.367	-6.6922	0.58711	-2.7464	-0.026919	0.021508	-0.022666	0.66022	-1.3176	2821.1	22.348	0.058448	78.483	-62.264	75.28	74.322	22.729	-0.010857	-6.6269	0.5644	-2.7372	27.667	-4.3227
122.51	0.13548	50.365	-6.6923	0.58722	-2.7465	-0.027526	0.022639	-0.02223	0.66022	-1.3176	2820.4	22.347	0.058602	78.483	-62.244	75.28	74.322	22.729	-0.010857	-6.6269	0.5644	-2.7372	27.667	-4.3227
122.51	0.13587	50.362	-6.6925	0.58734	-2.7466	-0.028099	0.023735	-0.021765	0.66022	-1.3176	2819.7	22.346	0.058771	78.482	-62.225	75.28	74.322	22.729	-0.010857	-6.6269	0.5644	-2.7372	27.667	-4.3227
122.51	0.1363	50.36	-6.6926	0.58746	-2.7467	-0.028638	0.024796	-0.021273	0.66022	-1.3176	2819.1	22.345	0.058955	78.481	-62.207	75.28	74.322	22.729	-0.010857	-6.6269	0.5644	-2.7372	27.667	-4.3227
122.51	0.13676	50.358	-6.6928	0.58759	-2.7469	-0.029142	0.025819	-0.020754	0.66022	-1.3176	2818.4	22.345	0.059154	78.481	-62.189	75.28	74.322	22.729	-0.010857	-6.6269	0.5644	-2.7372	27.667	-4.3227
122.51	0.13725	50.356	-6.6929	0.58772	-2.747	-0.02961	0.026803	-0.020209	0.66022	-1.3176	2817.8	22.344	0.059368	78.48	-62.172	75.28	74.322	22.729	-0.010857	-6.6269	0.5644	-2.7372	27.667	-4.3227
122.51	0.13778	50.354	-6.6931	0.58786	-2.7471	-0.030042	0.027747	-0.019638	0.66022	-1.3176	2817.1	22.343	0.059597	78.48	-62.156	75.281	74.322	22.729	-0.010857	-6.6269	0.5644	-2.7372	27.667	-4.3227
122.51	0.13834	50.352	-6.6932	0.588	-2.7472	-0.030438	0.028649	-0.019043	0.66022	-1.3176	2816.5	22.342	0.059839	78.479	-62.141	75.281	74.322	22.729	-0.010857	-6.6269	0.5644	-2.7372	27.667	-4.3227
122.51	0.13893	50.35	-6.6934	0.58814	-2.7472	-0.030796	0.02951	-0.018424	0.66022	-1.3176	2815.8	22.341	0.060097	78.478	-62.127	75.281	74.322	22.729	-0.010857	-6.6269	0.5644	-2.7372	27.667	-4.3227
122.51	0.13956	50.348	-6.6935	0.58829	-2.7473	-0.031117	0.030327	-0.017783	0.66022	-1.3176	2815.1	22.341	0.060368	78.478	-62.114	75.281	74.322	22.729	-0.010857	-6.6269	0.5644	-2.7372	27.667	-4.3227
122.51	0.14022	50.346	-6.6937	0.58845	-2.7474	-0.0314	0.0311	-0.017119	0.66022	-1.3176	2814.5	22.34	0.060654	78.477	-62.102	75.281	74.322	22.729	-0.010857	-6.6269	0.5644	-2.7372	27.667	-4.3227
122.51	0.14091	50.344	-6.6938	0.5886	-2.7475	-0.031646	0.031827	-0.016434	0.66022	-1.3176	2813.8	22.339	0.060953	78.476	-62.091	75.281	74.322	22.729	-0.010857	-6.6269	0.5644	-2.7372	27.667	-4.3227
122.51	0.14163	50.342	-6.694	0.58876	-2.7476	-0.031852	0.032508	-0.01573	0.66022	-1.3176	2813.2	22.338	0.061265	78.476	-62.081	75.281	74.322	22.729	-0.010857	-6.6269	0.5644	-2.7372	27.667	-4.3227
122.51	0.14238	50.34	-6.6942	0.58893	-2.7477	-0.03202	0.033142	-0.015006	0.66022	-1.3176	2812.5	22.338	0.061591	78.475	-62.072	75.281	74.322	22.729	-0.010857	-6.6269	0.5644	-2.7372	27.667	-4.3227
122.51	0.14316	50.338	-6.6943	0.5891	-2.7477	-0.03215	0.033728	-0.014264	0.66022	-1.3176	2811.8	22.337	0.06193	78.474	-62.063	75.282	74.322	22.729	-0.010857	-6.6269	0.5644	-2.7372	27.667	-4.3227
122.51	0.14397	50.336	-6.6945	0.58927	-2.7478	-0.032241	0.034266	-0.013505	0.66022	-1.3176	2811.2	22.336	0.062282	78.474	-62.056	75.282	74.322	22.729	-0.010857	-6.6269	0.5644	-2.7372	27.667	-4.3227
122.51	0.14481	50.334	-6.6946	0.58944	-2.7479	-0.032292	0.034755	-0.01273	0.66022	-1.3176	2810.5	22.336	0.062646	78.473	-62.049	75.282	74.322	22.729	-0.010857	-6.6269	0.5644	-2.7372	27.667	-4.3227
122.51	0.14568	50.333	-6.6948	0.58961	-2.7479	-0.032305	0.035194	-0.011939	0.66022	-1.3176	2809.9	22.335	0.063022	78.472	-62.044	75.282	74.322	22.729	-0.010857	-6.6269	0.5644	-2.7372	27.667	-4.3227
122.51	0.14658	50.331	-6.695	0.58979	-2.748	-0.03228	0.035583	-0.011135	0.66022	-1.3176	2809.2	22.335	0.06341	78.472	-62.04	75.282	74.322	22.729	-0.010857	-6.6269	0.5644	-2.7372	27.667	-4.3227
122.51	0.1475	50.329	-6.6951	0.58997	-2.748	-0.032215	0.035922	-0.010319	0.66022	-1.3176	2808.5	22.334	0.063809	78.471	-62.036	75.282	74.322	22.729	-0.010857	-6.6269	0.5644	-2.7372	27.667	-4.3227
122.51	0.14845	50.328	-6.6953	0.59015	-2.7481	-0.032112	0.036209	-0.0094899	0.66022	-1.3176	2807.9	22.333	0.064219	78.471	-62.034	75.282	74.322	22.729	-0.010857	-6.6269	0.5644	-2.7372	27.667	-4.3227
122.51	0.14942	50.326	-6.6954	0.59033	-2.7481	-0.031971	0.036445	-0.0086507	0.66022	-1.3176	2807.2	22.333	0.064639	78.47	-62.032	75.282	74.322	22.729	-0.010857	-6.6269	0.5644	-2.7372	27.667	-4.3227
122.51	0.15041	50.324	-6.6956	0.59051	-2.7482	-0.031792	0.03663	-0.0078021	0.66022	-1.3176	2806.6	22.332	0.06507	78.469	-62.031	75.283	74.322	22.729	-0.010857	-6.6269	0.5644	-2.7372	27.667	-4.3227
122.51	0.15143	50.323	-6.6958	0.5907	-2.7482	-0.031575	0.036764	-0.0069452	0.66022	-1.3176	2805.9	22.332	0.065511	78.469	-62.032	75.283	74.322	22.729	-0.010857	-6.6269	0.5644	-2.7372	27.667	-4.3227
122.51	0.15247	50.322	-6.6959	0.59088	-2.7483	-0.031321	0.036845	-0.0060811	0.66022	-1.3176	2805.2	22.331	0.065961	78.468	-62.033	75.283	74.322	22.729	-0.010857	-6.6269	0.5644	-2.7372	27.667	-4.3227
122.51	0.15353	50.32	-6.6961	0.59106	-2.7483	-0.03103	0.036875	-0.005211	0.66022	-1.3176	2804.6	22.331	0.066419	78.467	-62.036	75.283	74.322	22.729	-0.010857	-6.6269	0.5644	-2.7372	27.667	-4.3227
122.5	0.15461	50.319	-6.6962	0.59125	-2.7483	-0.030703	0.036854	-0.0043361	0.66022	-1.3176	2803.9	22.33	0.066887	78.467	-62.039	75.283	74.322	22.729	-0.010857	-6.6269	0.5644	-2.7372	27.667	-4.3227
122.5	0.1557	50.318	-6.6964	0.59143	-2.7483	-0.030339	0.036781	-0.0034576	0.66022	-1.3176	2803.3	22.33	0.067362	78.466	-62.043	75.283	74.322	22.729	-0.010857	-6.6269	0.5644	-2.7372	27.667	-4.3227
122.5	0.15682	50.316	-6.6965	0.59162	-2.7483	-0.02994	0.036657	-0.0025767	0.66022	-1.3176	2802.6	22.33	0.067845	78.465	-62.048	75.283	74.322	22.729	-0.010857	-6.6269	0.5644	-2.7372	27.667	-4.3227
122.5	0.15795	50.315	-6.6967	0.5918	-2.7483	-0.029507	0.036482	-0.0016944	0.66022	-1.3176	2802.0	22.329	0.068335	78.465	-62.054	75.284	74.322	22.729	-0.010857	-6.6269	0.5644	-2.7372	27.667	-4.3227
122.5	0.15909	50.314	-6.6968	0.59198	-2.7484	-0.029039	0.036257	-0.00081204	0.66022	-1.3176	2801.3	22.329	0.068831	78.464	-62.061	75.284	74.322	22.729	-0.010857	-6.6269	0.5644	-2.7372	27.667	-4.3227
122.5	0.16025	50.313	-6.697	0.59216	-2.7484	-0.028538	0.035981	6.9247e-05	0.66022	-1.3176	2800.6	22.329	0.069334	78.464	-62.069	75.284	74.322	22.729	-0.010857	-6.6269	0.5644	-2.7372	27.667	-4.3227
122.5	0.16143	50.312	-6.6971	0.59234	-2.7484	-0.028004	0.035655	0.00094829	0.66022	-1.3176	2800.0	22.328	0.069842	78.463	-62.078	75.284	74.322	22.729	-0.010857	-6.6269	0.5644	-2.7372	27.667	-4.3227
122.5	0.16261	50.311	-6.6973	0.59252	-2.7483	-0.027438	0.03528	0.0018239	0.66022	-1.3176	2799.3	22.328	0.070355	78.462	-62.088	75.284	74.322	22.729	-0.010857	-6.6269	0.5644	-2.7372	27.667	-4.3227
122.5	0.16381	50.31	-6.6974	0.59269	-2.7483	-0.026841	0.034857	0.002695	0.66022	-1.3176	2798.7	22.328	0.070873	78.462	-62.099	75.284	74.322	22.729	-0.010857	-6.6269	0.5644	-2.7372	27.667	-4.3227
122.5	0.16501	50.31	-6.6975	0.59287	-2.7483	-0.026214	0.034386	0.0035603	0.66022	-1.3176	2798.0	22.328	0.071394	78.461	-62.11	75.284	74.322	22.729	-0.010857	-6.6269	0.5644	-2.7372	27.667	-4.3227
122.5	0.16622	50.309	-6.6976	0.59304	-2.7483	-0.025557	0.033867	0.0044188	0.66022	-1.3176	2797.3	22.328	0.071919	78.46	-62.123	75.284	74.322	22.729	-0.010857	-6.6269	0.5644	-2.7372	27.667	-4.3227
122.5	0.16744	50.308	-6.6978	0.59321	-2.7483	-0.024872	0.033303	0.0052693	0.66022	-1.3176	2796.7	22.328	0.072447	78.46	-62.136	75.285	74.322	22.729	-0.010857	-6.6269	0.5644	-2.7372	27.667	-4.3227
122.5	0.16867	50.308	-6.6979	0.59337	-2.7482	-0.024159	0.032692	0.0061107	0.66022	-1.3176	2796.0	22.327	0.072978	78.459	-62.151	75.285	74.322	22.729	-0.010857	-6.6269	0.5644	-2.7372	27.667	-4.3227
122.49	0.1699	50.307	-6.698	0.59353	-2.7482	-0.02342	0.032037	0.0069419	0.66022	-1.3176	2795.4	22.327	0.07351	78.459	-62.166	75.285	74.322	22.729	-0.010857	-6.6269	0.5644	-2.7372	27.667	-4.3227
122.49	0.17113	50.306	-6.6981	0.59369	-2.7482	-0.022656	0.031339	0.0077618	0.66022	-1.3176	2794.7	22.327	0.074044	78.458	-62.181	75.285	74.322	22.729	-0.010857	-6.6269	0.5644	-2.7372	27.667	-4.3227
122.49	0.17236	50.306	-6.6982	0.59385	-2.7481	-0.021867	0.030597	0.0085693	0.66022	-1.3176	2794.0	22.327	0.074579	78.457	-62.198	75.285	74.322	22.729	-0.010857	-6.6269	0.5644	-2.7372	27.667	-4.3227
122.49	0.1736	50.306	-6.6984	0.594	-2.7481	-0.021055	0.029815	0.0093634	0.66022	-1.3176	2793.4	22.327	0.075114	78.457	-62.216	75.285	74.322	22.729	-0.010857	-6.6269	0.5644	-2.7372	27.667	-4.3227
122.49	0.17483	50.305	-6.6985	0.59414	-2.748	-0.02022	0.028992	0.010143	0.66022	-1.3176	2792.7	22.327	0.075648	78.456	-62.234	75.285	74.322	22.729	-0.010857	-6.6269	0.5644	-2.7372	27.667	-4.3227
122.49	0.17607	50.305	-6.6986	0.59429	-2.748	-0.019365	0.028129	0.010907	0.66022	-1.3176	2792.1	22.327	0.076182	78.455	-62.253	75.286	74.322	22.729	-0.010857	-6.6269	0.5644	-2.7372	27.667	-4.3227
122.49	0.1773	50.305	-6.6986	0.59443	-2.7479	-0.01849	0.027229	0.011655	0.66022	-1.3176	2791.4	22.328	0.076715	78.455	-62.273	75.286	74.322	22.729	-0.010857	-6.6269	0.5644	-2.7372	27.667	-4.3227
122.49	0.17852	50.305	-6.6987	0.59456	-2.7479	-0.017596	0.026292	0.012385	0.66022	-1.3176	2790.7	22.328	0.077246	78.454	-62.293	75.286	74.322	22.729	-0.010857	-6.6269	0.5644	-2.7372	27.667	-4.3227
122.49	0.17974	50.305	-6.6988	0.59469	-2.7478	-0.016685	0.02532	0.013097	0.66022	-1.3176	2790.1	22.328	0.077774	78.454	-62.314	75.286	74.322	22.729	-0.010857	-6.6269	0.5644	-2.7372	27.667	-4.3227
122.49	0.18095	50.305	-6.6989	0.59481	-2.7477	-0.015757	0.024314	0.01379	0.66022	-1.3176	2789.4	22.328	0.078299	78.453	-62.336	75.286	74.322	22.729	-0.010857	-6.6269	0.5644	-2.7372	27.667	-4.3227
122.48	0.18216	50.305	-6.699	0.59493	-2.7477	-0.014815	0.023275	0.014463	0.66022	-1.3176	2788.8	22.328	0.078821	78.452	-62.358	75.286	74.322	22.729	-0.010857	-6.6269	0.5644	-2.7372	27.667	-4.3227
122.48	0.18335	50.305	-6.6991	0.59504	-2.7476	-0.013859	0.022205	0.015115	0.66022	-1.3176	2788.1	22.328	0.07934	78.452	-62.382	75.286	74.322	22.729	-0.010857	-6.6269	0.5644	-2.7372	27.667	-4.3227
122.48	0.18454	50.305	-6.6991	0.59515	-2.7475	-0.012891	0.021106	0.015745	0.66022	-1.3176	2787.5	22.329	0.079853	78.451	-62.405	75.287	74.322	22.729	-0.010857	-6.6269	0.5644	-2.7372	27.667	-4.3227
122.48	0.18571	50.305	-6.6992	0.59526	-2.7474	-0.011912	0.019979	0.016352	0.66022	-1.3176	2786.8	22.329	0.080362	78.45	-62.43	75.287	74.322	22.729	-0.010857	-6.6269	0.5644	-2.7372	27.667	-4.3227
122.48	0.18688	50.305	-6.6992	0.59535	-2.7474	-0.010923	0.018825	0.016936	0.66022	-1.3176	2786.1	22.329	0.080866	78.45	-62.455	75.287	74.322	22.729	-0.010857	-6.6269	0.5644	-2.7372	27.667	-4.3227
122.48	0.18803	50.305	-6.6993	0.59544	-2.7473	-0.0099251	0.017646	0.017496	0.66022	-1.3176	2785.5	22.329	0.081363	78.449	-62.48	75.287	74.322	22.729	-0.010857	-6.6269	0.5644	-2.7372	27.667	-4.3227
122.48	0.18916	50.306	-6.6993	0.59553	-2.7472	-0.0089207	0.016445	0.018031	0.66022	-1.3176	2784.8	22.33	0.081855	78.449	-62.506	75.287	74.322	22.729	-0.010857	-6.6269	0.5644	-2.7372	27.667	-4.3227
122.48	0.19028	50.306	-6.6994	0.59561	-2.7471	-0.0079106	0.015221	0.018541	0.66022	-1.3176	2784.2	22.33	0.082339	78.448	-62.532	75.287	74.322	22.729	-0.010857	-6.6269	0.5644	-2.7372	27.667	-4.3227
122.47	0.19138	50.307	-6.6994	0.59568	-2.747	-0.0068962	0.013978	0.019025	0.66022	-1.3176	2783.5	22.331	0.082816	78.447	-62.559	75.287	74.322	22.729	-0.010857	-6.6269	0.5644	-2.7372	27.667	-4.3227
122.47	0.19246	50.307	-6.6994	0.59575	-2.7469	-0.0058787	0.012717	0.019482	0.66022	-1.3176	2782.8	22.331	0.083286	78.447	-62.586	75.288	74.322	22.729	-0.010857	-6.6269	0.5644	-2.7372	27.667	-4.3227
122.47	0.19353	50.308	-6.6995	0.59581	-2.7468	-0.0048597	0.011439	0.019912	0.66022	-1.3176	2782.2	22.331	0.083748	78.446	-62.614	75.288	74.322	22.729	-0.010857	-6.6269	0.5644	-2.7372	27.667	-4.3227
122.47	0.19457	50.308	-6.6995	0.59586	-2.7467	-0.0038404	0.010147	0.020315	0.66022	-1.3176	2781.5	22.332	0.084201	78.445	-62.642	75.288	74.322	22.729	-0.010857	-6.6269	0.5644	-2.7372	27.667	-4.3227
122.47	0.1956	50.309	-6.6995	0.59591	-2.7466	-0.0028221	0.008842	0.020689	0.66022	-1.3176	2780.9	22.332	0.084645	78.445	-62.671	75.288	74.322	22.729	-0.010857	-6.6269	0.5644	-2.7372	27.667	-4.3227
122.47	0.1966	50.309	-6.6995	0.59595	-2.7465	-0.0018063	0.0075258	0.021035	0.66022	-1.3176	2780.2	22.333	0.08508	78.444	-62.699	75.288	74.322	22.729	-0.010857	-6.6269	0.5644	-2.7372	27.667	-4.3227
122.47	0.19758	50.31	-6.6995	0.59599	-2.7464	-0.00079421	0.0062002	0.021352	0.66022	-1.3176	2779.5	22.333	0.085505	78.444	-62.728	75.288	74.322	22.729	-0.010857	-6.6269	0.5644	-2.7372	27.667	-4.3227
122.46	0.19854	50.311	-6.6995	0.59601	-2.7463	0.00021275	0.0048672	0.021639	0.66022	-1.3176	2778.9	22.334	0.08592	78.443	-62.758	75.289	74.322	22.729	-0.010857	-6.6269	0.5644	-2.7372	27.667	-4.3227
122.46	0.19947	50.312	-6.6995	0.59603	-2.7462	0.0012133	0.0035284	0.021897	0.66022	-1.3176	2778.2	22.334	0.086325	78.442	-62.787	75.289	74.322	22.729	-0.010857	-6.6269	0.5644	-2.7372	27.667	-4.3227
122.46	0.20038	50.312	-6.6995	0.59605	-2.7461	0.0022061	0.0021856	0.022125	0.66022	-1.3176	2777.6	22.335	0.086719	78.442	-62.817	75.289	74.322	22.729	-0.010857	-6.6269	0.5644	-2.7372	27.667	-4.3227
122.46	0.20127	50.313	-6.6995	0.59606	-2.746	0.0031899	0.00084082	0.022323	0.66022	-1.3176	2776.9	22.335	0.087102	78.441	-62.846	75.289	74.322	22.729	-0.010857	-6.6269	0.5644	-2.7372	27.667	-4.3227
122.46	0.20212	50.314	-6.6995	0.59606	-2.7458	0.0041633	-0.00050432	0.022491	0.66022	-1.3176	2776.2	22.336	0.087474	78.441	-62.876	75.289	74.322	22.729	-0.010857	-6.6269	0.5644	-2.7372	27.667	-4.3227
122.46	0.20295	50.315	-6.6995	0.59605	-2.7457	0.0051252	-0.001848	0.022628	0.66022	-1.3176	2775.6	22.337	0.087834	78.44	-62.906	75.289	74.322	22.729	-0.010857	-6.6269	0.5644	-2.7372	27.667	-4.3227
122.46	0.20376	50.316	-6.6994	0.59604	-2.7456	0.0060743	-0.0031884	0.022735	0.66022	-1.3176	2774.9	22.337	0.088183	78.439	-62.936	75.289	74.322	22.729	-0.010857	-6.6269	0.5644	-2.7372	27.667	-4.3227
122.45	0.20453	50.317	-6.6994	0.59602	-2.7455	0.0070092	-0.0045237	0.022811	0.66022	-1.3176	2774.3	22.338	0.088519	78.439	-62.966	75.29	74.322	22.729	-0.010857	-6.6269	0.5644	-2.7372	27.667	-4.3227
122.45	0.20528	50.318	-6.6994	0.59599	-2.7454	0.0079289	-0.0058522	0.022857	0.66022	-1.3176	2773.6	22.339	0.088843	78.438	-62.996	75.29	74.322	22.729	-0.010857	-6.6269	0.5644	-2.7372	27.667	-4.3227
122.45	0.206	50.319	-6.6993	0.59596	-2.7453	0.0088322	-0.0071721	0.022872	0.66022	-1.3176	2772.9	22.339	0.089155	78.438	-63.025	75.29	74.322	22.729	-0.010857	-6.6269	0.5644	-2.7372	27.667	-4.3227
122.45	0.20669	50.32	-6.6993	0.59592	-2.7452	0.0097178	-0.0084816	0.022856	0.66022	-1.3176	2772.3	22.34	0.089453	78.437	-63.055	75.29	74.322	22.729	-0.010857	-6.6269	0.5644	-2.7372	27.667	-4.3227
122.45	0.20735	50.321	-6.6992	0.59588	-2.745	0.010585	-0.0097792	0.02281	0.66022	-1.3176	2771.6	22.34	0.089739	78.436	-63.084	75.29	74.322	22.729	-0.010857	-6.6269	0.5644	-2.7372	27.667	-4.3227
122.45	0.20798	50.322	-6.6992	0.59582	-2.7449	0.011432	-0.011063	0.022734	0.66022	-1.3176	2771.0	22.341	0.090012	78.436	-63.114	75.29	74.322	22.729	-0.010857	-6.6269	0.5644	-2.7372	27.667	-4.3227
122.45	0.20857	50.323	-6.6991	0.59577	-2.7448	0.012258	-0.012331	0.022627	0.66022	-1.3176	2770.3	22.342	0.090272	78.435	-63.142	75.291	74.322	22.729	-0.010857	-6.6269	0.5644	-2.7372	27.667	-4.3227
122.44	0.20914	50.324	-6.6991	0.5957	-2.7447	0.013062	-0.013583	0.022491	0.66022	-1.3176	2769.6	22.342	0.090518	78.435	-63.171	75.291	74.322	22.729	-0.010857	-6.6269	0.5644	-2.7372	27.667	-4.3227
122.44	0.20968	50.325	-6.699	0.59563	-2.7446	0.013843	-0.014815	0.022325	0.66022	-1.3176	2769.0	22.343	0.090751	78.434	-63.199	75.291	74.322	22.729	-0.010857	-6.6269	0.5644	-2.7372	27.667	-4.3227
122.44	0.21019	50.326	-6.6989	0.59555	-2.7445	0.0146	-0.016028	0.022129	0.66022	-1.3176	2768.3	22.344	0.090971	78.433	-63.227	75.291	74.322	22.729	-0.010857	-6.6269	0.5644	-2.7372	27.667	-4.3227
122.44	0.21066	50.327	-6.6988	0.59547	-2.7444	0.015332	-0.017218	0.021905	0.66022	-1.3176	2767.7	22.344	0.091177	78.433	-63.255	75.291	74.322	22.729	-0.010857	-6.6269	0.5644	-2.7372	27.667	-4.3227
122.44	0.2111	50.328	-6.6988	0.59538	-2.7443	0.016039	-0.018385	0.021652	0.66022	-1.3176	2767.0	22.345	0.091369	78.432	-63.282	75.291	74.322	22.729	-0.010857	-6.6269	0.5644	-2.7372	27.667	-4.3227
122.44	0.21151	50.329	-6.6987	0.59529	-2.7442	0.016718	-0.019527	0.021371	0.66022	-1.3176	2766.3	22.346	0.091548	78.432	-63.308	75.292	74.322	22.729	-0.010857	-6.6269	0.5644	-2.7372	27.667	-4.3227
122.43	0.21189	50.33	-6.6986	0.59518	-2.744	0.01737	-0.020643	0.021062	0.66022	-1.3176	2765.7	22.346	0.091713	78.431	-63.334	75.292	74.322	22.729	-0.010857	-6.6269	0.5644	-2.7372	27.667	-4.3227
122.43	0.21224	50.331	-6.6985	0.59508	-2.7439	0.017994	-0.021732	0.020725	0.66022	-1.3176	2765.0	22.347	0.091864	78.43	-63.359	75.292	74.322	22.729	-0.010857	-6.6269	0.5644	-2.7372	27.667	-4.3227
122.43	0.21256	50.332	-6.6984	0.59497	-2.7438	0.018588	-0.022791	0.020362	0.66022	-1.3176	2764.4	22.348	0.092002	78.43	-63.384	75.292	74.322	22.729	-0.010857	-6.6269	0.5644	-2.7372	27.667	-4.3227
122.43	0.21284	50.333	-6.6983	0.59485	-2.7437	0.019153	-0.023819	0.019973	0.66022	-1.3176	2763.7	22.348	0.092126	78.429	-63.408	75.292	74.322	22.729	-0.010857	-6.6269	0.5644	-2.7372	27.667	-4.3227
122.43	0.2131	50.334	-6.6982	0.59473	-2.7436	0.019687	-0.024816	0.019558	0.66022	-1.3176	2763.0	22.349	0.092237	78.429	-63.431	75.292	74.322	22.729	-0.010857	-6.6269	0.5644	-2.7372	27.667	-4.3227
122.43	0.21332	50.335	-6.6981	0.5946	-2.7435	0.02019	-0.02578	0.019118	0.66022	-1.3176	2762.4	22.35	0.092335	78.428	-63.454	75.293	74.322	22.729	-0.010857	-6.6269	0.5644	-2.7372	27.667	-4.3227
122.43	0.21351	50.336	-6.698	0.59447	-2.7435	0.020662	-0.02671	0.018654	0.66022	-1.3176	2761.7	22.35	0.092419	78.427	-63.475	75.293	74.322	22.729	-0.010857	-6.6269	0.5644	-2.7372	27.667	-4.3227
122.42	0.21368	50.337	-6.6979	0.59434	-2.7434	0.0211	-0.027605	0.018166	0.66022	-1.3176	2761.1	22.351	0.092489	78.427	-63.496	75.293	74.322	22.729	-0.010857	-6.6269	0.5644	-2.7372	27.667	-4.3227
122.42	0.21381	50.338	-6.6978	0.5942	-2.7433	0.021507	-0.028463	0.017655	0.66022	-1.3176	2760.4	22.352	0.092547	78.426	-63.516	75.293	74.322	22.729	-0.010857	-6.6269	0.5644	-2.7372	27.667	-4.3227
122.42	0.21391	50.339	-6.6977	0.59405	-2.7432	0.02188	-0.029283	0.017122	0.66022	-1.3176	2759.7	22.352	0.092592	78.426	-63.535	75.293	74.322	22.729	-0.010857	-6.6269	0.5644	-2.7372	27.667	-4.3227
122.42	0.21398	50.34	-6.6976	0.5939	-2.7431	0.022219	-0.030066	0.016568	0.66022	-1.3176	2759.1	22.353	0.092624	78.425	-63.553	75.293	74.322	22.729	-0.010857	-6.6269	0.5644	-2.7372	27.667	-4.3227
122.42	0.21402	50.341	-6.6975	0.59375	-2.743	0.022524	-0.030809	0.015993	0.66022	-1.3176	2758.4	22.353	0.092643	78.424	-63.57	75.294	74.322	22.729	-0.010857	-6.6269	0.5644	-2.7372	27.667	-4.3227
122.42	0.21404	50.342	-6.6974	0.59359	-2.7429	0.022795	-0.031511	0.015398	0.66022	-1.3176	2757.8	22.354	0.09265	78.424	-63.586	75.294	74.322	22.729	-0.010857	-6.6269	0.5644	-2.7372	27.667	-4.3227
122.42	0.21403	50.342	-6.6973	0.59344	-2.7429	0.023031	-0.032173	0.014784	0.66022	-1.3176	2757.1	22.355	0.092645	78.423	-63.601	75.294	74.322	22.729	-0.010857	-6.6269	0.5644	-2.7372	27.667	-4.3227
122.41	0.21398	50.343	-6.6971	0.59327	-2.7428	0.023232	-0.032793	0.014151	0.66022	-1.3176	2756.4	22.355	0.092628	78.423	-63.615	75.294	74.322	22.729	-0.010857	-6.6269	0.5644	-2.7372	27.667	-4.3227
122.41	0.21392	50.344	-6.697	0.59311	-2.7427	0.023398	-0.03337	0.013502	0.66022	-1.3176	2755.8	22.356	0.0926	78.422	-63.627	75.294	74.322	22.729	-0.010857	-6.6269	0.5644	-2.7372	27.667	-4.3227
122.41	0.21382	50.345	-6.6969	0.59294	-2.7427	0.023529	-0.033904	0.012836	0.66022	-1.3176	2755.1	22.356	0.092559	78.421	-63.639	75.294	74.322	22.729	-0.010857	-6.6269	0.5644	-2.7372	27.667	-4.3227
122.41	0.2137	50.345	-6.6968	0.59277	-2.7426	0.023625	-0.034395	0.012155	0.66022	-1.3176	2754.5	22.357	0.092508	78.421	-63.649	75.295	74.322	22.729	-0.010857	-6.6269	0.5644	-2.7372	27.667	-4.3227
122.41	0.21356	50.346	-6.6967	0.5926	-2.7425	0.023685	-0.034841	0.01146	0.66022	-1.3176	2753.8	22.357	0.092446	78.42	-63.658	75.295	74.322	22.729	-0.010857	-6.6269	0.5644	-2.7372	27.667	-4.3227
122.41	0.21339	50.347	-6.6965	0.59242	-2.7425	0.02371	-0.035242	0.01075	0.66022	-1.3176	2753.1	22.358	0.092373	78.42	-63.666	75.295	74.322	22.729	-0.010857	-6.6269	0.5644	-2.7372	27.667	-4.3227
122.41	0.21319	50.347	-6.6964	0.59224	-2.7424	0.0237	-0.035598	0.010029	0.66022	-1.3176	2752.5	22.358	0.09229	78.419	-63.673	75.295	74.322	22.729	-0.010857	-6.6269	0.5644	-2.7372	27.667	-4.3227
122.4	0.21298	50.348	-6.6963	0.59206	-2.7424	0.023655	-0.035909	0.0092957	0.66022	-1.3176	2751.8	22.359	0.092197	78.418	-63.679	75.295	74.322	22.729	-0.010857	-6.6269	0.5644	-2.7372	27.667	-4.3227
122.4	0.21274	50.348	-6.6962	0.59188	-2.7423	0.023575	-0.036174	0.0085519	0.66022	-1.3176	2751.2	22.359	0.092095	78.418	-63.683	75.295	74.322	22.729	-0.010857	-6.6269	0.5644	-2.7372	27.667	-4.3227
122.4	0.21248	50.349	-6.6961	0.5917	-2.7423	0.02346	-0.036393	0.0077987	0.66022	-1.3176	2750.5	22.359	0.091983	78.417	-63.686	75.296	74.322	22.729	-0.010857	-6.6269	0.5644	-2.7372	27.667	-4.3227
122.4	0.2122	50.349	-6.696	0.59152	-2.7423	0.02331	-0.036565	0.007037	0.66022	-1.3176	2749.8	22.36	0.091862	78.417	-63.688	75.296	74.322	22.729	-0.010857	-6.6269	0.5644	-2.7372	27.667	-4.3227
122.4	0.2119	50.35	-6.6958	0.59134	-2.7422	0.023126	-0.036691	0.0062678	0.66022	-1.3176	2749.2	22.36	0.091733	78.416	-63.688	75.296	74.322	22.729	-0.010857	-6.6269	0.5644	-2.7372	27.667	-4.3227
122.4	0.21158	50.35	-6.6957	0.59115	-2.7422	0.022908	-0.036772	0.0054921	0.66022	-1.3176	2748.5	22.36	0.091596	78.415	-63.688	75.296	74.322	22.729	-0.010857	-6.6269	0.5644	-2.7372	27.667	-4.3227
122.4	0.21124	50.35	-6.6956	0.59097	-2.7422	0.022657	-0.036805	0.0047111	0.66022	-1.3176	2747.9	22.361	0.091451	78.415	-63.686	75.296	74.322	22.729	-0.010857	-6.6269	0.5644	-2.7372	27.667	-4.3227
122.4	0.21089	50.35	-6.6955	0.59079	-2.7421	0.022372	-0.036793	0.0039258	0.66022	-1.3176	2747.2	22.361	0.091299	78.414	-63.682	75.296	74.322	22.729	-0.010857	-6.6269	0.5644	-2.7372	27.667	-4.3227
122.39	0.21052	50.351	-6.6954	0.5906	-2.7421	0.022055	-0.036734	0.0031371	0.66022	-1.3176	2746.5	22.361	0.09114	78.414	-63.678	75.297	74.322	22.729	-0.010857	-6.6269	0.5644	-2.7372	27.667	-4.3227
122.39	0.21014	50.351	-6.6953	0.59042	-2.7421	0.021705	-0.03663	0.0023463	0.66022	-1.3176	2745.9	22.362	0.090974	78.413	-63.672	75.297	74.322	22.729	-0.010857	-6.6269	0.5644	-2.7372	27.667	-4.3227
122.39	0.20974	50.351	-6.6952	0.59024	-2.7421	0.021324	-0.03648	0.0015542	0.66022	-1.3176	2745.2	22.362	0.090802	78.412	-63.666	75.297	74.322	22.729	-0.010857	-6.6269	0.5644	-2.7372	27.667	-4.3227
122.39	0.20933	50.351	-6.6951	0.59005	-2.7421	0.020912	-0.036284	0.00076207	0.66022	-1.3176	2744.6	22.362	0.090625	78.412	-63.657	75.297	74.322	22.729	-0.010857	-6.6269	0.5644	-2.7372	27.667	-4.3227
122.39	0.2089	50.351	-6.695	0.58987	-2.7421	0.02047	-0.036044	-2.918e-05	0.66022	-1.3176	2743.9	22.362	0.090442	78.411	-63.648	75.297	74.322	22.729	-0.010857	-6.6269	0.5644	-2.7372	27.667	-4.3227
122.39	0.20847	50.351	-6.6949	0.58969	-2.7421	0.019997	-0.035759	-0.00081846	0.66022	-1.3176	2743.2	22.362	0.090254	78.411	-63.638	75.297	74.322	22.729	-0.010857	-6.6269	0.5644	-2.7372	27.667	-4.3227
122.39	0.20802	50.351	-6.6948	0.58952	-2.7421	0.019496	-0.03543	-0.0016047	0.66022	-1.3176	2742.6	22.362	0.090063	78.41	-63.626	75.297	74.322	22.729	-0.010857	-6.6269	0.5644	-2.7372	27.667	-4.3227
122.39	0.20757	50.351	-6.6947	0.58934	-2.7421	0.018966	-0.035058	-0.002387	0.66022	-1.3176	2741.9	22.363	0.089867	78.409	-63.614	75.298	74.322	22.729	-0.010857	-6.6269	0.5644	-2.7372	27.667	-4.3227
122.39	0.20711	50.35	-6.6946	0.58916	-2.7421	0.018409	-0.034643	-0.0031641	0.66022	-1.3176	2741.3	22.363	0.089668	78.409	-63.6	75.298	74.322	22.729	-0.010857	-6.6269	0.5644	-2.7372	27.667	-4.3227
122.38	0.20664	50.35	-6.6945	0.58899	-2.7421	0.017825	-0.034186	-0.0039352	0.66022	-1.3176	2740.6	22.363	0.089466	78.408	-63.586	75.298	74.322	22.729	-0.010857	-6.6269	0.5644	-2.7372	27.667	-4.3227
122.38	0.20617	50.35	-6.6944	0.58882	-2.7422	0.017216	-0.033687	-0.0046992	0.66022	-1.3176	2739.9	22.363	0.089261	78.407	-63.57	75.298	74.322	22.729	-0.010857	-6.6269	0.5644	-2.7372	27.667	-4.3227
122.38	0.20569	50.349	-6.6943	0.58866	-2.7422	0.016581	-0.033148	-0.0054552	0.66022	-1.3176	2739.3	22.363	0.089054	78.407	-63.553	75.298	74.322	22.729	-0.010857	-6.6269	0.5644	-2.7372	27.667	-4.3227
122.38	0.2052	50.349	-6.6942	0.58849	-2.7422	0.015923	-0.032569	-0.0062021	0.66022	-1.3176	2738.6	22.363	0.088846	78.406	-63.536	75.298	74.322	22.729	-0.010857	-6.6269	0.5644	-2.7372	27.667	-4.3227
122.38	0.20472	50.348	-6.6942	0.58833	-2.7423	0.015241	-0.031951	-0.0069389	0.66022	-1.3176	2738.0	22.363	0.088637	78.406	-63.518	75.299	74.322	22.729	-0.010857	-6.6269	0.5644	-2.7372	27.667	-4.3227
122.38	0.20423	50.348	-6.6941	0.58817	-2.7423	0.014537	-0.031295	-0.0076648	0.66022	-1.3176	2737.3	22.363	0.088427	78.405	-63.498	75.299	74.322	22.729	-0.010857	-6.6269	0.5644	-2.7372	27.667	-4.3227
122.38	0.20375	50.347	-6.694	0.58802	-2.7423	0.013812	-0.030602	-0.0083788	0.66022	-1.3176	2736.6	22.362	0.088217	78.404	-63.478	75.299	74.322	22.729	-0.010857	-6.6269	0.5644	-2.7372	27.667	-4.3227
122.38	0.20326	50.347	-6.6939	0.58787	-2.7424	0.013066	-0.029872	-0.00908	0.66022	-1.3176	2736.0	22.362	0.088006	78.404	-63.458	75.299	74.322	22.729	-0.010857	-6.6269	0.5644	-2.7372	27.667	-4.3227
122.38	0.20277	50.346	-6.6939	0.58772	-2.7424	0.012302	-0.029108	-0.0097675	0.66022	-1.3176	2735.3	22.362	0.087797	78.403	-63.436	75.299	74.322	22.729	-0.010857	-6.6269	0.5644	-2.7372	27.667	-4.3227
122.38	0.20229	50.345	-6.6938	0.58758	-2.7425	0.01152	-0.02831	-0.01044	0.66022	-1.3176	2734.7	22.362	0.087589	78.403	-63.414	75.299	74.322	22.729	-0.010857	-6.6269	0.5644	-2.7372	27.667	-4.3227
122.38	0.20181	50.344	-6.6938	0.58744	-2.7425	0.010721	-0.027479	-0.011098	0.66022	-1.3176	2734.0	22.362	0.087383	78.402	-63.391	75.299	74.322	22.729	-0.010857	-6.6269	0.5644	-2.7372	27.667	-4.3227
122.37	0.20134	50.343	-6.6937	0.5873	-2.7426	0.0099054	-0.026616	-0.011739	0.66022	-1.3176	2733.3	22.362	0.087178	78.401	-63.368	75.3	74.322	22.729	-0.010857	-6.6269	0.5644	-2.7372	27.667	-4.3227
122.37	0.20087	50.343	-6.6937	0.58717	-2.7426	0.0090756	-0.025723	-0.012363	0.66022	-1.3176	2732.7	22.361	0.086976	78.401	-63.344	75.3	74.322	22.729	-0.010857	-6.6269	0.5644	-2.7372	27.667	-4.3227
122.37	0.20041	50.342	-6.6936	0.58704	-2.7427	0.0082323	-0.024801	-0.01297	0.66022	-1.3176	2732.0	22.361	0.086777	78.4	-63.319	75.3	74.322	22.729	-0.010857	-6.6269	0.5644	-2.7372	27.667	-4.3227
122.37	0.19996	50.341	-6.6936	0.58692	-2.7428	0.0073766	-0.023851	-0.013557	0.66022	-1.3176	2731.4	22.361	0.086582	78.399	-63.294	75.3	74.322	22.729	-0.010857	-6.6269	0.5644	-2.7372	27.667	-4.3227
122.37	0.19951	50.34	-6.6935	0.5868	-2.7428	0.0065096	-0.022874	-0.014126	0.66022	-1.3176	2730.7	22.361	0.08639	78.399	-63.269	75.3	74.322	22.729	-0.010857	-6.6269	0.5644	-2.7372	27.667	-4.3227
122.37	0.19908	50.338	-6.6935	0.58669	-2.7429	0.0056327	-0.021873	-0.014674	0.66022	-1.3176	2730.0	22.36	0.086202	78.398	-63.243	75.3	74.322	22.729	-0.010857	-6.6269	0.5644	-2.7372	27.667	-4.3227
122.37	0.19865	50.337	-6.6935	0.58659	-2.743	0.0047468	-0.020847	-0.015201	0.66022	-1.3176	2729.4	22.36	0.086019	78.398	-63.217	75.3	74.322	22.729	-0.010857	-6.6269	0.5644	-2.7372	27.667	-4.3227
122.37	0.19824	50.336	-6.6935	0.58648	-2.7431	0.0038534	-0.019799	-0.015708	0.66022	-1.3176	2728.7	22.36	0.085842	78.397	-63.191	75.3	74.322	22.729	-0.010857	-6.6269	0.5644	-2.7372	27.667	-4.3227
122.37	0.19784	50.335	-6.6934	0.58639	-2.7431	0.0029535	-0.018731	-0.016192	0.66022	-1.3176	2728.1	22.359	0.085669	78.396	-63.164	75.301	74.322	22.729	-0.010857	-6.6269	0.5644	-2.7372	27.667	-4.3227
122.37	0.19746	50.334	-6.6934	0.5863	-2.7432	0.0020484	-0.017642	-0.016654	0.66022	-1.3176	2727.4	22.359	0.085503	78.396	-63.137	75.301	74.322	22.729	-0.010857	-6.6269	0.5644	-2.7372	27.667	-4.3227
122.37	0.19708	50.332	-6.6934	0.58621	-2.7433	0.0011393	-0.016536	-0.017092	0.66022	-1.3176	2726.7	22.358	0.085343	78.395	-63.11	75.301	74.322	22.729	-0.010857	-6.6269	0.5644	-2.7372	27.667	-4.3227
122.37	0.19673	50.331	-6.6934	0.58613	-2.7434	0.00022741	-0.015413	-0.017507	0.66022	-1.3176	2726.1	22.358	0.085189	78.394	-63.083	75.301	74.322	22.729	-0.010857	-6.6269	0.5644	-2.7372	27.667	-4.3227
122.37	0.19639	50.329	-6.6934	0.58606	-2.7435	-0.00068603	-0.014276	-0.017898	0.66022	-1.3176	2725.4	22.357	0.085042	78.394	-63.056	75.301	74.322	22.729	-0.010857	-6.6269	0.5644	-2.7372	27.667	-4.3227
122.37	0.19606	50.328	-6.6934	0.58599	-2.7436	-0.0015998	-0.013125	-0.018264	0.66022	-1.3176	2724.8	22.357	0.084903	78.393	-63.028	75.301	74.322	22.729	-0.010857	-6.6269	0.5644	-2.7372	27.667	-4.3227
122.37	0.19576	50.327	-6.6934	0.58593	-2.7437	-0.0025127	-0.011962	-0.018606	0.66022	-1.3176	2724.1	22.356	0.084772	78.392	-63.001	75.301	74.322	22.729	-0.010857	-6.6269	0.5644	-2.7372	27.667	-4.3227
122.37	0.19547	50.325	-6.6935	0.58587	-2.7438	-0.0034235	-0.010788	-0.018922	0.66022	-1.3176	2723.4	22.356	0.084648	78.392	-62.974	75.302	74.322	22.729	-0.010857	-6.6269	0.5644	-2.7372	27.667	-4.3227
122.36	0.19521	50.323	-6.6935	0.58582	-2.7439	-0.004331	-0.0096063	-0.019212	0.66022	-1.3176	2722.8	22.355	0.084533	78.391	-62.946	75.302	74.322	22.729	-0.010857	-6.6269	0.5644	-2.7372	27.667	-4.3227
122.36	0.19496	50.322	-6.6935	0.58577	-2.744	-0.0052341	-0.0084171	-0.019476	0.66022	-1.3176	2722.1	22.355	0.084426	78.391	-62.919	75.302	74.322	22.729	-0.010857	-6.6269	0.5644	-2.7372	27.667	-4.3227
122.36	0.19473	50.32	-6.6935	0.58573	-2.7441	-0.0061314	-0.0072222	-0.019713	0.66022	-1.3176	2721.5	22.354	0.084329	78.39	-62.892	75.302	74.322	22.729	-0.010857	-6.6269	0.5644	-2.7372	27.667	-4.3227
122.36	0.19452	50.319	-6.6936	0.5857	-2.7442	-0.0070219	-0.0060233	-0.019925	0.66022	-1.3176	2720.8	22.354	0.08424	78.389	-62.865	75.302	74.322	22.729	-0.010857	-6.6269	0.5644	-2.7372	27.667	-4.3227
122.36	0.19434	50.317	-6.6936	0.58567	-2.7443	-0.0079044	-0.0048221	-0.020109	0.66022	-1.3176	2720.2	22.353	0.084161	78.389	-62.838	75.302	74.322	22.729	-0.010857	-6.6269	0.5644	-2.7372	27.667	-4.3227
122.36	0.19418	50.315	-6.6936	0.58565	-2.7444	-0.0087777	-0.0036199	-0.020266	0.66022	-1.3176	2719.5	22.352	0.084092	78.388	-62.812	75.302	74.322	22.729	-0.010857	-6.6269	0.5644	-2.7372	27.667	-4.3227
122.36	0.19404	50.314	-6.6937	0.58564	-2.7445	-0.0096406	-0.0024185	-0.020396	0.66022	-1.3176	2718.8	22.352	0.084033	78.387	-62.786	75.302	74.322	22.729	-0.010857	-6.6269	0.5644	-2.7372	27.667	-4.3227
122.36	0.19393	50.312	-6.6937	0.58563	-2.7446	-0.010492	-0.0012195	-0.020499	0.66022	-1.3176	2718.2	22.351	0.083985	78.387	-62.76	75.303	74.322	22.729	-0.010857	-6.6269	0.5644	-2.7372	27.667	-4.3227
122.36	0.19384	50.31	-6.6938	0.58563	-2.7447	-0.011331	-2.43e-05	-0.020575	0.66022	-1.3176	2717.5	22.351	0.083946	78.386	-62.734	75.303	74.322	22.729	-0.010857	-6.6269	0.5644	-2.7372	27.667	-4.3227
122.36	0.19377	50.308	-6.6938	0.58563	-2.7448	-0.012157	0.0011654	-0.020623	0.66022	-1.3176	2716.9	22.35	0.083919	78.385	-62.709	75.303	74.322	22.729	-0.010857	-6.6269	0.5644	-2.7372	27.667	-4.3227
122.36	0.19373	50.306	-6.6939	0.58564	-2.7449	-0.012967	0.0023481	-0.020644	0.66022	-1.3176	2716.2	22.349	0.083902	78.385	-62.684	75.303	74.322	22.729	-0.010857	-6.6269	0.5644	-2.7372	27.667	-4.3227
122.36	0.19372	50.305	-6.694	0.58565	-2.745	-0.013762	0.0035223	-0.020637	0.66022	-1.3176	2715.5	22.349	0.083896	78.384	-62.659	75.303	74.322	22.729	-0.010857	-6.6269	0.5644	-2.7372	27.667	-4.3227
122.36	0.19373	50.303	-6.694	0.58567	-2.7451	-0.014541	0.0046864	-0.020604	0.66022	-1.3176	2714.9	22.348	0.083901	78.383	-62.635	75.303	74.322	22.729	-0.010857	-6.6269	0.5644	-2.7372	27.667	-4.3227
122.36	0.19377	50.301	-6.6941	0.5857	-2.7452	-0.015301	0.0058389	-0.020543	0.66022	-1.3176	2714.2	22.347	0.083918	78.383	-62.612	75.303	74.322	22.729	-0.010857	-6.6269	0.5644	-2.7372	27.667	-4.3227
122.36	0.19383	50.299	-6.6942	0.58573	-2.7453	-0.016043	0.0069784	-0.020455	0.66022	-1.3176	2713.6	22.347	0.083947	78.382	-62.588	75.303	74.322	22.729	-0.010857	-6.6269	0.5644	-2.7372	27.667	-4.3227
122.36	0.19392	50.297	-6.6943	0.58577	-2.7454	-0.016766	0.0081033	-0.020341	0.66022	-1.3176	2712.9	22.346	0.083986	78.381	-62.566	75.303	74.322	22.729	-0.010857	-6.6269	0.5644	-2.7372	27.667	-4.3227
122.36	0.19404	50.295	-6.6944	0.58581	-2.7455	-0.017468	0.0092122	-0.0202	0.66022	-1.3176	2712.2	22.345	0.084038	78.381	-62.543	75.304	74.322	22.729	-0.010857	-6.6269	0.5644	-2.7372	27.667	-4.3227
122.36	0.19418	50.293	-6.6945	0.58586	-2.7456	-0.018148	0.010304	-0.020032	0.66022	-1.3176	2711.6	22.345	0.084101	78.38	-62.522	75.304	74.322	22.729	-0.010857	-6.6269	0.5644	-2.7372	27.667	-4.3227
122.36	0.19435	50.291	-6.6946	0.58592	-2.7457	-0.018806	0.011377	-0.019839	0.66022	-1.3176	2710.9	22.344	0.084177	78.38	-62.501	75.304	74.322	22.729	-0.010857	-6.6269	0.5644	-2.7372	27.667	-4.3227
122.36	0.19455	50.29	-6.6946	0.58597	-2.7458	-0.019442	0.012429	-0.019619	0.66022	-1.3176	2710.3	22.343	0.084264	78.379	-62.48	75.304	74.322	22.729	-0.010857	-6.6269	0.5644	-2.7372	27.667	-4.3227
122.36	0.19478	50.288	-6.6947	0.58604	-2.7459	-0.020053	0.01346	-0.019375	0.66022	-1.3176	2709.6	22.342	0.084363	78.378	-62.46	75.304	74.322	22.729	-0.010857	-6.6269	0.5644	-2.7372	27.667	-4.3227
122.36	0.19504	50.286	-6.6948	0.58611	-2.746	-0.02064	0.014469	-0.019105	0.66022	-1.3176	2708.9	22.342	0.084474	78.378	-62.441	75.304	74.322	22.729	-0.010857	-6.6269	0.5644	-2.7372	27.667	-4.3227
122.35	0.19532	50.284	-6.695	0.58618	-2.7461	-0.021201	0.015453	-0.018811	0.66022	-1.3176	2708.3	22.341	0.084597	78.377	-62.422	75.304	74.322	22.729	-0.010857	-6.6269	0.5644	-2.7372	27.667	-4.3227
122.35	0.19563	50.282	-6.6951	0.58626	-2.7462	-0.021737	0.016412	-0.018493	0.66022	-1.3176	2707.6	22.34	0.084732	78.376	-62.404	75.304	74.322	22.729	-0.010857	-6.6269	0.5644	-2.7372	27.667	-4.3227
122.35	0.19597	50.28	-6.6952	0.58635	-2.7463	-0.022246	0.017344	-0.018151	0.66022	-1.3176	2707.0	22.34	0.084879	78.376	-62.387	75.304	74.322	22.729	-0.010857	-6.6269	0.5644	-2.7372	27.667	-4.3227
122.35	0.19633	50.278	-6.6953	0.58644	-2.7463	-0.022728	0.018249	-0.017786	0.66022	-1.3176	2706.3	22.339	0.085038	78.375	-62.37	75.305	74.322	22.729	-0.010857	-6.6269	0.5644	-2.7372	27.667	-4.3227
122.35	0.19672	50.276	-6.6954	0.58653	-2.7464	-0.023182	0.019125	-0.017398	0.66022	-1.3176	2705.7	22.338	0.085209	78.374	-62.355	75.305	74.322	22.729	-0.010857	-6.6269	0.5644	-2.7372	27.667	-4.3227
122.35	0.19714	50.275	-6.6955	0.58663	-2.7465	-0.023607	0.019971	-0.016988	0.66022	-1.3176	2705.0	22.338	0.085392	78.374	-62.339	75.305	74.322	22.729	-0.010857	-6.6269	0.5644	-2.7372	27.667	-4.3227
122.35	0.19759	50.273	-6.6956	0.58673	-2.7466	-0.024004	0.020786	-0.016557	0.66022	-1.3176	2704.3	22.337	0.085586	78.373	-62.325	75.305	74.322	22.729	-0.010857	-6.6269	0.5644	-2.7372	27.667	-4.3227
122.35	0.19806	50.271	-6.6958	0.58684	-2.7467	-0.024372	0.021569	-0.016105	0.66022	-1.3176	2703.7	22.336	0.085792	78.372	-62.311	75.305	74.322	22.729	-0.010857	-6.6269	0.5644	-2.7372	27.667	-4.3227
122.35	0.19856	50.269	-6.6959	0.58695	-2.7468	-0.02471	0.022319	-0.015633	0.66022	-1.3176	2703.0	22.336	0.086009	78.372	-62.298	75.305	74.322	22.729	-0.010857	-6.6269	0.5644	-2.7372	27.667	-4.3227
122.35	0.19909	50.267	-6.696	0.58706	-2.7468	-0.025018	0.023036	-0.015141	0.66022	-1.3176	2702.4	22.335	0.086238	78.371	-62.286	75.305	74.322	22.729	-0.010857	-6.6269	0.5644	-2.7372	27.667	-4.3227
122.35	0.19964	50.266	-6.6961	0.58718	-2.7469	-0.025296	0.023718	-0.01463	0.66022	-1.3176	2701.7	22.334	0.086478	78.37	-62.274	75.305	74.322	22.729	-0.010857	-6.6269	0.5644	-2.7372	27.667	-4.3227
122.35	0.20022	50.264	-6.6963	0.5873	-2.747	-0.025543	0.024364	-0.014102	0.66022	-1.3176	2701.0	22.334	0.086729	78.37	-62.263	75.305	74.322	22.729	-0.010857	-6.6269	0.5644	-2.7372	27.667	-4.3227
122.35	0.20082	50.262	-6.6964	0.58742	-2.7471	-0.025759	0.024974	-0.013556	0.66022	-1.3176	2700.4	22.333	0.086991	78.369	-62.253	75.306	74.322	22.729	-0.010857	-6.6269	0.5644	-2.7372	27.667	-4.3227
122.35	0.20145	50.26	-6.6965	0.58755	-2.7471	-0.025944	0.025547	-0.012993	0.66022	-1.3176	2699.7	22.333	0.087264	78.368	-62.244	75.306	74.322	22.729	-0.010857	-6.6269	0.5644	-2.7372	27.667	-4.3227
122.35	0.2021	50.259	-6.6966	0.58768	-2.7472	-0.026098	0.026082	-0.012415	0.66022	-1.3176	2699.1	22.332	0.087547	78.368	-62.236	75.306	74.322	22.729	-0.010857	-6.6269	0.5644	-2.7372	27.667	-4.3227
122.35	0.20278	50.257	-6.6968	0.58781	-2.7472	-0.02622	0.02658	-0.011822	0.66022	-1.3176	2698.4	22.331	0.08784	78.367	-62.228	75.306	74.322	22.729	-0.010857	-6.6269	0.5644	-2.7372	27.667	-4.3227
122.35	0.20348	50.256	-6.6969	0.58794	-2.7473	-0.026311	0.027038	-0.011214	0.66022	-1.3176	2697.8	22.331	0.088144	78.366	-62.221	75.306	74.322	22.729	-0.010857	-6.6269	0.5644	-2.7372	27.667	-4.3227
122.35	0.2042	50.254	-6.697	0.58808	-2.7474	-0.026371	0.027457	-0.010593	0.66022	-1.3176	2697.1	22.33	0.088457	78.366	-62.215	75.306	74.322	22.729	-0.010857	-6.6269	0.5644	-2.7372	27.667	-4.3227
122.35	0.20495	50.252	-6.6972	0.58822	-2.7474	-0.026399	0.027836	-0.00996	0.66022	-1.3176	2696.4	22.33	0.08878	78.365	-62.21	75.306	74.322	22.729	-0.010857	-6.6269	0.5644	-2.7372	27.667	-4.3227
122.35	0.20571	50.251	-6.6973	0.58836	-2.7475	-0.026396	0.028175	-0.009315	0.66022	-1.3176	2695.8	22.329	0.089113	78.364	-62.205	75.306	74.322	22.729	-0.010857	-6.6269	0.5644	-2.7372	27.667	-4.3227
122.35	0.2065	50.249	-6.6974	0.5885	-2.7475	-0.026361	0.028474	-0.0086593	0.66022	-1.3176	2695.1	22.329	0.089454	78.364	-62.202	75.306	74.322	22.729	-0.010857	-6.6269	0.5644	-2.7372	27.667	-4.3227
122.34	0.2073	50.248	-6.6976	0.58864	-2.7475	-0.026295	0.028732	-0.0079938	0.66022	-1.3176	2694.5	22.328	0.089804	78.363	-62.199	75.307	74.322	22.729	-0.010857	-6.6269	0.5644	-2.7372	27.667	-4.3227
122.34	0.20813	50.247	-6.6977	0.58878	-2.7476	-0.026198	0.028948	-0.0073193	0.66022	-1.3176	2693.8	22.328	0.090163	78.363	-62.197	75.307	74.322	22.729	-0.010857	-6.6269	0.5644	-2.7372	27.667	-4.3227
122.34	0.20898	50.245	-6.6978	0.58893	-2.7476	-0.02607	0.029123	-0.0066367	0.66022	-1.3176	2693.1	22.327	0.09053	78.362	-62.196	75.307	74.322	22.729	-0.010857	-6.6269	0.5644	-2.7372	27.667	-4.3227
122.34	0.20984	50.244	-6.698	0.58908	-2.7476	-0.025911	0.029257	-0.0059471	0.66022	-1.3176	2692.5	22.327	0.090905	78.361	-62.196	75.307	74.322	22.729	-0.010857	-6.6269	0.5644	-2.7372	27.667	-4.3227
122.34	0.21072	50.243	-6.6981	0.58922	-2.7477	-0.025722	0.029349	-0.0052513	0.66022	-1.3176	2691.8	22.327	0.091287	78.361	-62.196	75.307	74.322	22.729	-0.010857	-6.6269	0.5644	-2.7372	27.667	-4.3227
122.34	0.21162	50.241	-6.6982	0.58937	-2.7477	-0.025503	0.0294	-0.0045502	0.66022	-1.3176	2691.2	22.326	0.091676	78.36	-62.197	75.307	74.322	22.729	-0.010857	-6.6269	0.5644	-2.7372	27.667	-4.3227
122.34	0.21253	50.24	-6.6983	0.58952	-2.7477	-0.025255	0.029409	-0.0038448	0.66022	-1.3176	2690.5	22.326	0.092073	78.359	-62.199	75.307	74.322	22.729	-0.010857	-6.6269	0.5644	-2.7372	27.667	-4.3227
122.34	0.21346	50.239	-6.6985	0.58966	-2.7477	-0.024977	0.029377	-0.0031361	0.66022	-1.3176	2689.9	22.326	0.092476	78.359	-62.202	75.307	74.322	22.729	-0.010857	-6.6269	0.5644	-2.7372	27.667	-4.3227
122.34	0.2144	50.238	-6.6986	0.58981	-2.7478	-0.02467	0.029304	-0.0024249	0.66022	-1.3176	2689.2	22.325	0.092885	78.358	-62.206	75.307	74.322	22.729	-0.010857	-6.6269	0.5644	-2.7372	27.667	-4.3227
122.34	0.21536	50.237	-6.6987	0.58996	-2.7478	-0.024335	0.029189	-0.0017122	0.66022	-1.3176	2688.5	22.325	0.093299	78.357	-62.21	75.308	74.322	22.729	-0.010857	-6.6269	0.5644	-2.7372	27.667	-4.3227
122.34	0.21632	50.236	-6.6988	0.5901	-2.7478	-0.023972	0.029034	-0.00099907	0.66022	-1.3176	2687.9	22.325	0.09372	78.357	-62.216	75.308	74.322	22.729	-0.010857	-6.6269	0.5644	-2.7372	27.667	-4.3227
122.34	0.2173	50.235	-6.699	0.59025	-2.7478	-0.023582	0.028838	-0.00028631	0.66022	-1.3176	2687.2	22.324	0.094145	78.356	-62.222	75.308	74.322	22.729	-0.010857	-6.6269	0.5644	-2.7372	27.667	-4.3227
122.34	0.21829	50.234	-6.6991	0.59039	-2.7478	-0.023166	0.028602	0.00042509	0.66022	-1.3176	2686.6	22.324	0.094575	78.355	-62.228	75.308	74.322	22.729	-0.010857	-6.6269	0.5644	-2.7372	27.667	-4.3227
122.34	0.21929	50.233	-6.6992	0.59053	-2.7478	-0.022723	0.028326	0.0011342	0.66022	-1.3176	2685.9	22.324	0.095009	78.355	-62.236	75.308	74.322	22.729	-0.010857	-6.6269	0.5644	-2.7372	27.667	-4.3227
122.33	0.2203	50.232	-6.6993	0.59067	-2.7478	-0.022255	0.028011	0.0018401	0.66022	-1.3176	2685.2	22.324	0.095447	78.354	-62.244	75.308	74.322	22.729	-0.010857	-6.6269	0.5644	-2.7372	27.667	-4.3227
122.33	0.22132	50.231	-6.6994	0.59081	-2.7478	-0.021762	0.027657	0.0025418	0.66022	-1.3176	2684.6	22.324	0.095889	78.353	-62.253	75.308	74.322	22.729	-0.010857	-6.6269	0.5644	-2.7372	27.667	-4.3227
122.33	0.22235	50.231	-6.6995	0.59095	-2.7477	-0.021245	0.027265	0.0032385	0.66022	-1.3176	2683.9	22.323	0.096333	78.353	-62.263	75.308	74.322	22.729	-0.010857	-6.6269	0.5644	-2.7372	27.667	-4.3227
122.33	0.22338	50.23	-6.6996	0.59108	-2.7477	-0.020704	0.026835	0.0039292	0.66022	-1.3176	2683.3	22.323	0.096781	78.352	-62.274	75.309	74.322	22.729	-0.010857	-6.6269	0.5644	-2.7372	27.667	-4.3227
122.33	0.22441	50.229	-6.6997	0.59122	-2.7477	-0.020141	0.026368	0.004613	0.66022	-1.3176	2682.6	22.323	0.09723	78.351	-62.285	75.309	74.322	22.729	-0.010857	-6.6269	0.5644	-2.7372	27.667	-4.3227
122.33	0.22545	50.229	-6.6998	0.59135	-2.7477	-0.019557	0.025865	0.0052891	0.66022	-1.3176	2682.0	22.323	0.097682	78.351	-62.297	75.309	74.322	22.729	-0.010857	-6.6269	0.5644	-2.7372	27.667	-4.3227
122.33	0.2265	50.228	-6.6999	0.59148	-2.7476	-0.018951	0.025326	0.0059565	0.66022	-1.3176	2681.3	22.323	0.098135	78.35	-62.31	75.309	74.322	22.729	-0.010857	-6.6269	0.5644	-2.7372	27.667	-4.3227
122.33	0.22754	50.228	-6.7	0.5916	-2.7476	-0.018326	0.024753	0.0066145	0.66022	-1.3176	2680.6	22.323	0.098589	78.35	-62.323	75.309	74.322	22.729	-0.010857	-6.6269	0.5644	-2.7372	27.667	-4.3227
122.33	0.22859	50.227	-6.7001	0.59172	-2.7476	-0.017681	0.024146	0.0072621	0.66022	-1.3176	2680.0	22.323	0.099043	78.349	-62.337	75.309	74.322	22.729	-0.010857	-6.6269	0.5644	-2.7372	27.667	-4.3227
122.33	0.22964	50.227	-6.7002	0.59184	-2.7475	-0.017018	0.023505	0.0078985	0.66022	-1.3176	2679.3	22.323	0.099498	78.348	-62.352	75.309	74.322	22.729	-0.010857	-6.6269	0.5644	-2.7372	27.667	-4.3227
122.32	0.23068	50.226	-6.7003	0.59196	-2.7475	-0.016337	0.022833	0.008523	0.66022	-1.3176	2678.7	22.323	0.099953	78.348	-62.367	75.309	74.322	22.729	-0.010857	-6.6269	0.5644	-2.7372	27.667	-4.3227
122.32	0.23173	50.226	-6.7003	0.59207	-2.7475	-0.01564	0.022129	0.0091347	0.66022	-1.3176	2678.0	22.323	0.10041	78.347	-62.383	75.309	74.322	22.729	-0.010857	-6.6269	0.5644	-2.7372	27.667	-4.3227
[truncated: 16,001 more rows]
