# Supplementary material for: Data-driven flight path monitoring technique using recurrent neural network for the safety management of commercial aircraft
Source: PeerJ Comput Sci. 2025 Mar 17;11:e2753. doi: 10.7717/peerj-cs.2753 (PMC11935752; doi:10.7717/peerj-cs.2753)
Supplement: Supplemental Information 1 [file peerj-cs-11-2753-s001.zip › Data/HY_RNN_42_header.csv]

Ub	Vb	Wb	Pb	Qb	Rb	Pdot	Qdot	Rdot	lat	lon	alt	alp	beta	tas	pitch	eas	eas_In	alp_In	beta_In	P_In	Q_In	R_In	yaw_In	gamma_In
119.4	-6.8266	49.791	-5.6067	0.88975	-2.3798	-0.00020637	4.1745e-05	-0.00015132	0.66022	-1.3176	3999.4	22.637	-3.0207	76.754	-46.655	72.333	72.332	22.637	-3.0208	-5.6067	0.88975	-2.3798	31.7	-5.5361
119.4	-6.8255	49.789	-5.6067	0.88975	-2.3798	-0.00077699	0.00054948	-0.00047089	0.66022	-1.3176	3998.8	22.636	-3.0202	76.754	-46.731	72.334	72.332	22.637	-3.0208	-5.6067	0.88975	-2.3798	31.7	-5.5361
119.4	-6.8236	49.786	-5.6067	0.88975	-2.3798	-0.0017041	0.001498	-0.00093447	0.66022	-1.3176	3998.2	22.635	-3.0194	76.754	-46.811	72.334	72.332	22.637	-3.0208	-5.6067	0.88975	-2.3798	31.7	-5.5361
119.4	-6.8208	49.783	-5.6067	0.88976	-2.3798	-0.0029784	0.0028601	-0.0015177	0.66022	-1.3176	3997.6	22.633	-3.0181	76.754	-46.895	72.335	72.332	22.637	-3.0208	-5.6067	0.88975	-2.3798	31.7	-5.5361
119.41	-6.8171	49.779	-5.6067	0.88978	-2.3798	-0.0045886	0.0046069	-0.0021964	0.66022	-1.3176	3997.0	22.631	-3.0165	76.754	-46.983	72.336	72.332	22.637	-3.0208	-5.6067	0.88975	-2.3798	31.7	-5.5361
119.41	-6.8124	49.774	-5.6068	0.88981	-2.3799	-0.0065223	0.006708	-0.0029464	0.66022	-1.3176	3996.4	22.628	-3.0144	76.754	-47.074	72.337	72.332	22.637	-3.0208	-5.6067	0.88975	-2.3798	31.7	-5.5361
119.41	-6.8066	49.768	-5.6068	0.88985	-2.3799	-0.0087652	0.0091312	-0.0037436	0.66022	-1.3176	3995.8	22.625	-3.0118	76.755	-47.169	72.338	72.332	22.637	-3.0208	-5.6067	0.88975	-2.3798	31.7	-5.5361
119.42	-6.7997	49.761	-5.6069	0.8899	-2.3799	-0.011302	0.011843	-0.0045644	0.66022	-1.3176	3995.1	22.622	-3.0088	76.755	-47.267	72.339	72.332	22.637	-3.0208	-5.6067	0.88975	-2.3798	31.7	-5.5361
119.42	-6.7917	49.754	-5.6069	0.88997	-2.3799	-0.014115	0.014809	-0.0053854	0.66022	-1.3176	3994.5	22.618	-3.0052	76.756	-47.37	72.34	72.332	22.637	-3.0208	-5.6067	0.88975	-2.3798	31.7	-5.5361
119.42	-6.7825	49.746	-5.607	0.89005	-2.3799	-0.017187	0.017993	-0.006184	0.66022	-1.3176	3993.9	22.614	-3.0011	76.756	-47.475	72.341	72.332	22.637	-3.0208	-5.6067	0.88975	-2.3798	31.7	-5.5361
119.43	-6.772	49.738	-5.6071	0.89015	-2.38	-0.020497	0.021357	-0.0069376	0.66022	-1.3176	3993.3	22.61	-2.9964	76.757	-47.584	72.342	72.332	22.637	-3.0208	-5.6067	0.88975	-2.3798	31.7	-5.5361
119.44	-6.7602	49.73	-5.6072	0.89026	-2.38	-0.024027	0.024865	-0.0076247	0.66022	-1.3176	3992.7	22.606	-2.9912	76.758	-47.696	72.344	72.332	22.637	-3.0208	-5.6067	0.88975	-2.3798	31.7	-5.5361
119.44	-6.7471	49.721	-5.6073	0.8904	-2.3801	-0.027753	0.028478	-0.0082243	0.66022	-1.3176	3992.1	22.601	-2.9853	76.758	-47.811	72.345	72.332	22.637	-3.0208	-5.6067	0.88975	-2.3798	31.7	-5.5361
119.45	-6.7327	49.712	-5.6075	0.89055	-2.3801	-0.031654	0.032156	-0.0087162	0.66022	-1.3176	3991.5	22.596	-2.9789	76.759	-47.93	72.347	72.332	22.637	-3.0208	-5.6067	0.88975	-2.3798	31.7	-5.5361
119.45	-6.7169	49.703	-5.6076	0.89072	-2.3801	-0.035706	0.03586	-0.009081	0.66022	-1.3176	3990.9	22.591	-2.9718	76.76	-48.051	72.348	72.332	22.637	-3.0208	-5.6067	0.88975	-2.3798	31.7	-5.5361
119.46	-6.6996	49.694	-5.6078	0.89091	-2.3802	-0.039886	0.03955	-0.0093004	0.66022	-1.3176	3990.3	22.587	-2.9642	76.761	-48.175	72.35	72.332	22.637	-3.0208	-5.6067	0.88975	-2.3798	31.7	-5.5361
119.47	-6.681	49.684	-5.608	0.89111	-2.3802	-0.044169	0.043185	-0.0093569	0.66022	-1.3176	3989.7	22.582	-2.9559	76.762	-48.302	72.352	72.332	22.637	-3.0208	-5.6067	0.88975	-2.3798	31.7	-5.5361
119.47	-6.6609	49.675	-5.6083	0.89134	-2.3803	-0.04853	0.046725	-0.0092342	0.66022	-1.3176	3989.0	22.577	-2.9469	76.763	-48.432	72.353	72.332	22.637	-3.0208	-5.6067	0.88975	-2.3798	31.7	-5.5361
119.48	-6.6394	49.666	-5.6085	0.89158	-2.3803	-0.052943	0.05013	-0.0089172	0.66022	-1.3176	3988.4	22.572	-2.9373	76.765	-48.565	72.355	72.332	22.637	-3.0208	-5.6067	0.88975	-2.3798	31.7	-5.5361
119.49	-6.6164	49.658	-5.6088	0.89184	-2.3804	-0.057383	0.05336	-0.0083917	0.66022	-1.3176	3987.8	22.567	-2.9271	76.766	-48.7	72.357	72.332	22.637	-3.0208	-5.6067	0.88975	-2.3798	31.7	-5.5361
119.5	-6.5919	49.649	-5.6091	0.89211	-2.3804	-0.061824	0.056375	-0.0076449	0.66022	-1.3176	3987.2	22.562	-2.9162	76.768	-48.838	72.359	72.332	22.637	-3.0208	-5.6067	0.88975	-2.3798	31.7	-5.5361
119.5	-6.566	49.642	-5.6094	0.8924	-2.3804	-0.06624	0.059136	-0.0066655	0.66022	-1.3176	3986.6	22.558	-2.9047	76.769	-48.978	72.361	72.332	22.637	-3.0208	-5.6067	0.88975	-2.3798	31.7	-5.5361
119.51	-6.5387	49.634	-5.6098	0.89271	-2.3805	-0.070605	0.061605	-0.0054432	0.66022	-1.3176	3986.0	22.554	-2.8926	76.771	-49.12	72.364	72.332	22.637	-3.0208	-5.6067	0.88975	-2.3798	31.7	-5.5361
119.52	-6.51	49.627	-5.6101	0.89302	-2.3805	-0.074894	0.063744	-0.0039692	0.66022	-1.3176	3985.4	22.549	-2.8798	76.772	-49.264	72.366	72.332	22.637	-3.0208	-5.6067	0.88975	-2.3798	31.7	-5.5361
119.53	-6.4798	49.621	-5.6105	0.89334	-2.3805	-0.07908	0.065515	-0.0022362	0.66022	-1.3176	3984.7	22.546	-2.8664	76.774	-49.411	72.368	72.332	22.637	-3.0208	-5.6067	0.88975	-2.3798	31.7	-5.5361
119.53	-6.4483	49.616	-5.6109	0.89367	-2.3805	-0.083139	0.066883	-0.00023836	0.66022	-1.3176	3984.1	22.542	-2.8523	76.776	-49.559	72.371	72.332	22.637	-3.0208	-5.6067	0.88975	-2.3798	31.7	-5.5361
119.54	-6.4154	49.611	-5.6113	0.89401	-2.3805	-0.087046	0.067813	0.0020289	0.66022	-1.3176	3983.5	22.539	-2.8377	76.778	-49.709	72.373	72.332	22.637	-3.0208	-5.6067	0.88975	-2.3798	31.7	-5.5361
119.55	-6.3811	49.608	-5.6118	0.89435	-2.3805	-0.090777	0.068272	0.0045685	0.66022	-1.3176	3982.9	22.536	-2.8225	76.78	-49.861	72.376	72.332	22.637	-3.0208	-5.6067	0.88975	-2.3798	31.7	-5.5361
119.55	-6.3456	49.605	-5.6123	0.89469	-2.3805	-0.094308	0.068227	0.0073819	0.66022	-1.3176	3982.3	22.534	-2.8066	76.782	-50.015	72.378	72.332	22.637	-3.0208	-5.6067	0.88975	-2.3798	31.7	-5.5361
119.56	-6.3088	49.603	-5.6127	0.89503	-2.3804	-0.097616	0.067648	0.010469	0.66022	-1.3176	3981.7	22.532	-2.7903	76.784	-50.17	72.381	72.332	22.637	-3.0208	-5.6067	0.88975	-2.3798	31.7	-5.5361
119.57	-6.2708	49.602	-5.6132	0.89537	-2.3804	-0.10068	0.066507	0.013828	0.66022	-1.3176	3981.0	22.531	-2.7734	76.786	-50.327	72.384	72.332	22.637	-3.0208	-5.6067	0.88975	-2.3798	31.7	-5.5361
119.57	-6.2316	49.603	-5.6137	0.8957	-2.3803	-0.10348	0.064775	0.017457	0.66022	-1.3176	3980.4	22.53	-2.756	76.789	-50.485	72.387	72.332	22.637	-3.0208	-5.6067	0.88975	-2.3798	31.7	-5.5361
119.58	-6.1913	49.605	-5.6143	0.89601	-2.3802	-0.10599	0.062427	0.02135	0.66022	-1.3176	3979.8	22.53	-2.738	76.791	-50.644	72.389	72.332	22.637	-3.0208	-5.6067	0.88975	-2.3798	31.7	-5.5361
119.58	-6.15	49.607	-5.6148	0.89632	-2.3801	-0.1082	0.059441	0.025501	0.66022	-1.3176	3979.2	22.53	-2.7196	76.793	-50.804	72.392	72.332	22.637	-3.0208	-5.6067	0.88975	-2.3798	31.7	-5.5361
119.59	-6.1076	49.612	-5.6153	0.89661	-2.3799	-0.11009	0.055794	0.029904	0.66022	-1.3176	3978.6	22.531	-2.7008	76.796	-50.965	72.395	72.332	22.637	-3.0208	-5.6067	0.88975	-2.3798	31.7	-5.5361
119.59	-6.0643	49.617	-5.6159	0.89688	-2.3798	-0.11163	0.051468	0.034549	0.66022	-1.3176	3977.9	22.533	-2.6815	76.798	-51.127	72.398	72.332	22.637	-3.0208	-5.6067	0.88975	-2.3798	31.7	-5.5361
119.6	-6.02	49.624	-5.6165	0.89712	-2.3796	-0.11283	0.046446	0.039425	0.66022	-1.3176	3977.3	22.535	-2.6619	76.801	-51.29	72.401	72.332	22.637	-3.0208	-5.6067	0.88975	-2.3798	31.7	-5.5361
119.6	-5.975	49.633	-5.617	0.89734	-2.3794	-0.11365	0.040713	0.044522	0.66022	-1.3176	3976.7	22.538	-2.6419	76.804	-51.453	72.405	72.332	22.637	-3.0208	-5.6067	0.88975	-2.3798	31.7	-5.5361
119.6	-5.9292	49.642	-5.6176	0.89753	-2.3791	-0.11409	0.034256	0.049825	0.66022	-1.3176	3976.1	22.541	-2.6215	76.806	-51.617	72.408	72.332	22.637	-3.0208	-5.6067	0.88975	-2.3798	31.7	-5.5361
119.61	-5.8828	49.654	-5.6182	0.89768	-2.3789	-0.11414	0.027067	0.055321	0.66022	-1.3176	3975.4	22.545	-2.6009	76.809	-51.781	72.411	72.332	22.637	-3.0208	-5.6067	0.88975	-2.3798	31.7	-5.5361
119.61	-5.8357	49.667	-5.6187	0.8978	-2.3786	-0.11379	0.019137	0.060995	0.66022	-1.3176	3974.8	22.55	-2.58	76.812	-51.945	72.414	72.332	22.637	-3.0208	-5.6067	0.88975	-2.3798	31.7	-5.5361
119.61	-5.7881	49.681	-5.6193	0.89787	-2.3783	-0.11303	0.010462	0.06683	0.66022	-1.3176	3974.2	22.556	-2.5588	76.814	-52.11	72.417	72.332	22.637	-3.0208	-5.6067	0.88975	-2.3798	31.7	-5.5361
119.61	-5.74	49.697	-5.6199	0.8979	-2.3779	-0.11185	0.0010404	0.072807	0.66022	-1.3176	3973.6	22.562	-2.5375	76.817	-52.274	72.421	72.332	22.637	-3.0208	-5.6067	0.88975	-2.3798	31.7	-5.5361
119.61	-5.6916	49.715	-5.6204	0.89788	-2.3775	-0.11025	-0.0091279	0.078909	0.66022	-1.3176	3972.9	22.57	-2.5159	76.82	-52.438	72.424	72.332	22.637	-3.0208	-5.6067	0.88975	-2.3798	31.7	-5.5361
119.61	-5.6429	49.734	-5.621	0.89781	-2.3771	-0.10822	-0.02004	0.085116	0.66022	-1.3176	3972.3	22.577	-2.4943	76.823	-52.602	72.427	72.332	22.637	-3.0208	-5.6067	0.88975	-2.3798	31.7	-5.5361
119.61	-5.5939	49.755	-5.6215	0.89768	-2.3767	-0.10576	-0.031688	0.091407	0.66022	-1.3176	3971.7	22.586	-2.4726	76.825	-52.766	72.431	72.332	22.637	-3.0208	-5.6067	0.88975	-2.3798	31.7	-5.5361
119.61	-5.5448	49.777	-5.622	0.89749	-2.3762	-0.10287	-0.044066	0.097761	0.66022	-1.3176	3971.1	22.596	-2.4508	76.828	-52.929	72.434	72.332	22.637	-3.0208	-5.6067	0.88975	-2.3798	31.7	-5.5361
119.61	-5.4957	49.801	-5.6225	0.89724	-2.3757	-0.09956	-0.057161	0.10416	0.66022	-1.3176	3970.4	22.606	-2.429	76.831	-53.092	72.437	72.332	22.637	-3.0208	-5.6067	0.88975	-2.3798	31.7	-5.5361
119.6	-5.4466	49.826	-5.623	0.89692	-2.3752	-0.095819	-0.070959	0.11057	0.66022	-1.3176	3969.8	22.617	-2.4072	76.834	-53.253	72.441	72.332	22.637	-3.0208	-5.6067	0.88975	-2.3798	31.7	-5.5361
119.6	-5.3977	49.853	-5.6235	0.89653	-2.3746	-0.091657	-0.085443	0.11698	0.66022	-1.3176	3969.2	22.628	-2.3854	76.837	-53.414	72.444	72.332	22.637	-3.0208	-5.6067	0.88975	-2.3798	31.7	-5.5361
119.59	-5.3489	49.882	-5.6239	0.89606	-2.374	-0.087079	-0.10059	0.12336	0.66022	-1.3176	3968.5	22.641	-2.3638	76.839	-53.573	72.447	72.332	22.637	-3.0208	-5.6067	0.88975	-2.3798	31.7	-5.5361
119.59	-5.3004	49.912	-5.6244	0.89552	-2.3734	-0.082093	-0.11639	0.12969	0.66022	-1.3176	3967.9	22.654	-2.3423	76.842	-53.732	72.45	72.332	22.637	-3.0208	-5.6067	0.88975	-2.3798	31.7	-5.5361
119.58	-5.2523	49.943	-5.6248	0.8949	-2.3727	-0.076707	-0.13281	0.13595	0.66022	-1.3176	3967.3	22.668	-2.3209	76.845	-53.888	72.454	72.332	22.637	-3.0208	-5.6067	0.88975	-2.3798	31.7	-5.5361
119.58	-5.2047	49.976	-5.6251	0.89419	-2.372	-0.070931	-0.14982	0.1421	0.66022	-1.3176	3966.7	22.683	-2.2998	76.848	-54.044	72.457	72.332	22.637	-3.0208	-5.6067	0.88975	-2.3798	31.7	-5.5361
119.57	-5.1576	50.011	-5.6255	0.8934	-2.3713	-0.064778	-0.16739	0.14813	0.66022	-1.3176	3966.0	22.698	-2.2789	76.85	-54.197	72.46	72.332	22.637	-3.0208	-5.6067	0.88975	-2.3798	31.7	-5.5361
119.56	-5.1111	50.047	-5.6258	0.89252	-2.3705	-0.058259	-0.1855	0.15401	0.66022	-1.3176	3965.4	22.714	-2.2582	76.853	-54.349	72.463	72.332	22.637	-3.0208	-5.6067	0.88975	-2.3798	31.7	-5.5361
119.55	-5.0653	50.084	-5.626	0.89154	-2.3698	-0.05139	-0.2041	0.15972	0.66022	-1.3176	3964.8	22.73	-2.2379	76.856	-54.499	72.467	72.332	22.637	-3.0208	-5.6067	0.88975	-2.3798	31.7	-5.5361
119.54	-5.0203	50.122	-5.6263	0.89047	-2.3689	-0.044186	-0.22316	0.16524	0.66022	-1.3176	3964.1	22.748	-2.2179	76.858	-54.646	72.47	72.332	22.637	-3.0208	-5.6067	0.88975	-2.3798	31.7	-5.5361
119.53	-4.9761	50.162	-5.6265	0.88931	-2.3681	-0.036664	-0.24265	0.17053	0.66022	-1.3176	3963.5	22.765	-2.1983	76.861	-54.791	72.473	72.332	22.637	-3.0208	-5.6067	0.88975	-2.3798	31.7	-5.5361
119.52	-4.9329	50.202	-5.6267	0.88805	-2.3672	-0.028842	-0.26252	0.17558	0.66022	-1.3176	3962.9	22.784	-2.1791	76.863	-54.934	72.476	72.332	22.637	-3.0208	-5.6067	0.88975	-2.3798	31.7	-5.5361
119.51	-4.8906	50.244	-5.6268	0.88668	-2.3663	-0.020739	-0.28272	0.18037	0.66022	-1.3176	3962.2	22.803	-2.1604	76.866	-55.074	72.479	72.332	22.637	-3.0208	-5.6067	0.88975	-2.3798	31.7	-5.5361
119.5	-4.8494	50.287	-5.6269	0.88522	-2.3654	-0.01162	-0.30111	0.18512	0.66022	-1.3176	3961.6	22.822	-2.1421	76.868	-55.211	72.482	72.332	22.637	-3.0208	-5.6067	0.88975	-2.3798	31.7	-5.5361
119.48	-4.8093	50.331	-5.6269	0.88367	-2.3645	-0.0019476	-0.31912	0.1897	0.66022	-1.3176	3961.0	22.842	-2.1244	76.87	-55.345	72.485	72.332	22.637	-3.0208	-5.6067	0.88975	-2.3798	31.7	-5.5361
119.47	-4.7704	50.376	-5.6269	0.88203	-2.3635	0.0080439	-0.33734	0.19402	0.66022	-1.3176	3960.3	22.863	-2.1071	76.873	-55.475	72.487	72.332	22.637	-3.0208	-5.6067	0.88975	-2.3798	31.7	-5.5361
119.46	-4.7328	50.421	-5.6268	0.8803	-2.3626	0.018333	-0.35573	0.19807	0.66022	-1.3176	3959.7	22.884	-2.0904	76.875	-55.602	72.49	72.332	22.637	-3.0208	-5.6067	0.88975	-2.3798	31.7	-5.5361
119.44	-4.6965	50.468	-5.6267	0.87847	-2.3616	0.028898	-0.37425	0.20183	0.66022	-1.3176	3959.0	22.905	-2.0743	76.877	-55.726	72.493	72.332	22.637	-3.0208	-5.6067	0.88975	-2.3798	31.7	-5.5361
119.43	-4.6616	50.515	-5.6265	0.87656	-2.3605	0.039715	-0.39287	0.20527	0.66022	-1.3176	3958.4	22.927	-2.0588	76.879	-55.845	72.496	72.332	22.637	-3.0208	-5.6067	0.88975	-2.3798	31.7	-5.5361
119.41	-4.6281	50.563	-5.6263	0.87455	-2.3595	0.050758	-0.41154	0.2084	0.66022	-1.3176	3957.8	22.949	-2.044	76.881	-55.96	72.498	72.332	22.637	-3.0208	-5.6067	0.88975	-2.3798	31.7	-5.5361
119.4	-4.596	50.612	-5.626	0.87244	-2.3585	0.062001	-0.43021	0.21118	0.66022	-1.3176	3957.1	22.972	-2.0298	76.883	-56.071	72.501	72.332	22.637	-3.0208	-5.6067	0.88975	-2.3798	31.7	-5.5361
119.38	-4.5655	50.661	-5.6257	0.87024	-2.3574	0.073417	-0.44886	0.2136	0.66022	-1.3176	3956.5	22.994	-2.0162	76.885	-56.178	72.503	72.332	22.637	-3.0208	-5.6067	0.88975	-2.3798	31.7	-5.5361
119.37	-4.5365	50.71	-5.6253	0.86795	-2.3563	0.084977	-0.46743	0.21565	0.66022	-1.3176	3955.9	23.017	-2.0034	76.887	-56.279	72.506	72.332	22.637	-3.0208	-5.6067	0.88975	-2.3798	31.7	-5.5361
119.35	-4.5092	50.76	-5.6248	0.86557	-2.3552	0.096949	-0.48603	0.21724	0.66022	-1.3176	3955.2	23.04	-1.9913	76.888	-56.376	72.508	72.332	22.637	-3.0208	-5.6067	0.88975	-2.3798	31.7	-5.5361
119.33	-4.4835	50.81	-5.6243	0.86309	-2.3541	0.10909	-0.50451	0.2184	0.66022	-1.3176	3954.6	23.064	-1.9799	76.89	-56.468	72.51	72.332	22.637	-3.0208	-5.6067	0.88975	-2.3798	31.7	-5.5361
119.31	-4.4594	50.86	-5.6237	0.86052	-2.3531	0.12125	-0.52276	0.21915	0.66022	-1.3176	3954.0	23.087	-1.9692	76.892	-56.554	72.512	72.332	22.637	-3.0208	-5.6067	0.88975	-2.3798	31.7	-5.5361
119.3	-4.4371	50.91	-5.6231	0.85786	-2.352	0.1334	-0.54076	0.21948	0.66022	-1.3176	3953.3	23.111	-1.9593	76.893	-56.635	72.515	72.332	22.637	-3.0208	-5.6067	0.88975	-2.3798	31.7	-5.5361
119.28	-4.4165	50.961	-5.6224	0.85512	-2.3509	0.1455	-0.55844	0.21938	0.66022	-1.3176	3952.7	23.134	-1.9501	76.895	-56.71	72.517	72.332	22.637	-3.0208	-5.6067	0.88975	-2.3798	31.7	-5.5361
119.26	-4.3976	51.011	-5.6216	0.85228	-2.3498	0.15752	-0.57578	0.21885	0.66022	-1.3176	3952.0	23.158	-1.9418	76.896	-56.78	72.519	72.332	22.637	-3.0208	-5.6067	0.88975	-2.3798	31.7	-5.5361
119.24	-4.3805	51.061	-5.6208	0.84936	-2.3487	0.16943	-0.59272	0.21786	0.66022	-1.3176	3951.4	23.182	-1.9342	76.897	-56.843	72.521	72.332	22.637	-3.0208	-5.6067	0.88975	-2.3798	31.7	-5.5361
119.22	-4.3652	51.111	-5.6199	0.84635	-2.3476	0.18119	-0.60924	0.21642	0.66022	-1.3176	3950.8	23.205	-1.9274	76.899	-56.9	72.522	72.332	22.637	-3.0208	-5.6067	0.88975	-2.3798	31.7	-5.5361
119.2	-4.3517	51.161	-5.619	0.84327	-2.3465	0.19277	-0.62528	0.21452	0.66022	-1.3176	3950.1	23.228	-1.9214	76.9	-56.951	72.524	72.332	22.637	-3.0208	-5.6067	0.88975	-2.3798	31.7	-5.5361
119.18	-4.3399	51.21	-5.618	0.8401	-2.3454	0.20413	-0.64082	0.21216	0.66022	-1.3176	3949.5	23.252	-1.9162	76.901	-56.995	72.526	72.332	22.637	-3.0208	-5.6067	0.88975	-2.3798	31.7	-5.5361
119.17	-4.3299	51.258	-5.617	0.83686	-2.3444	0.21524	-0.6558	0.20932	0.66022	-1.3176	3948.8	23.275	-1.9117	76.902	-57.033	72.528	72.332	22.637	-3.0208	-5.6067	0.88975	-2.3798	31.7	-5.5361
119.15	-4.3218	51.306	-5.6159	0.83355	-2.3433	0.22607	-0.6702	0.20602	0.66022	-1.3176	3948.2	23.297	-1.9081	76.903	-57.064	72.529	72.332	22.637	-3.0208	-5.6067	0.88975	-2.3798	31.7	-5.5361
119.13	-4.3154	51.354	-5.6147	0.83016	-2.3423	0.23658	-0.68398	0.20223	0.66022	-1.3176	3947.6	23.32	-1.9053	76.903	-57.088	72.531	72.332	22.637	-3.0208	-5.6067	0.88975	-2.3798	31.7	-5.5361
119.11	-4.3108	51.4	-5.6135	0.82671	-2.3413	0.24674	-0.6971	0.19797	0.66022	-1.3176	3946.9	23.342	-1.9032	76.904	-57.106	72.532	72.332	22.637	-3.0208	-5.6067	0.88975	-2.3798	31.7	-5.5361
119.09	-4.3079	51.446	-5.6122	0.82319	-2.3403	0.25651	-0.70954	0.19323	0.66022	-1.3176	3946.3	23.364	-1.9019	76.905	-57.116	72.533	72.332	22.637	-3.0208	-5.6067	0.88975	-2.3798	31.7	-5.5361
119.07	-4.3068	51.491	-5.6109	0.81961	-2.3394	0.26587	-0.72125	0.18801	0.66022	-1.3176	3945.6	23.385	-1.9014	76.905	-57.12	72.534	72.332	22.637	-3.0208	-5.6067	0.88975	-2.3798	31.7	-5.5361
119.06	-4.3074	51.535	-5.6096	0.81598	-2.3385	0.27478	-0.7322	0.18231	0.66022	-1.3176	3945.0	23.406	-1.9017	76.906	-57.117	72.536	72.332	22.637	-3.0208	-5.6067	0.88975	-2.3798	31.7	-5.5361
119.04	-4.3097	51.577	-5.6082	0.81229	-2.3376	0.2832	-0.74238	0.17615	0.66022	-1.3176	3944.4	23.426	-1.9027	76.906	-57.107	72.537	72.332	22.637	-3.0208	-5.6067	0.88975	-2.3798	31.7	-5.5361
119.02	-4.3136	51.619	-5.6068	0.80856	-2.3367	0.29112	-0.75174	0.16951	0.66022	-1.3176	3943.7	23.446	-1.9044	76.907	-57.09	72.538	72.332	22.637	-3.0208	-5.6067	0.88975	-2.3798	31.7	-5.5361
119.0	-4.3192	51.659	-5.6053	0.80478	-2.3359	0.29849	-0.76027	0.1624	0.66022	-1.3176	3943.1	23.466	-1.9069	76.907	-57.067	72.539	72.332	22.637	-3.0208	-5.6067	0.88975	-2.3798	31.7	-5.5361
118.99	-4.3264	51.698	-5.6038	0.80095	-2.3351	0.3053	-0.76794	0.15483	0.66022	-1.3176	3942.4	23.485	-1.91	76.907	-57.037	72.54	72.332	22.637	-3.0208	-5.6067	0.88975	-2.3798	31.7	-5.5361
118.97	-4.3352	51.736	-5.6022	0.7971	-2.3343	0.31152	-0.77473	0.14681	0.66022	-1.3176	3941.8	23.503	-1.9139	76.907	-57.0	72.541	72.332	22.637	-3.0208	-5.6067	0.88975	-2.3798	31.7	-5.5361
118.95	-4.3454	51.772	-5.6007	0.79321	-2.3336	0.31711	-0.78061	0.13834	0.66022	-1.3176	3941.2	23.52	-1.9184	76.907	-56.957	72.541	72.332	22.637	-3.0208	-5.6067	0.88975	-2.3798	31.7	-5.5361
118.94	-4.3572	51.807	-5.5991	0.78929	-2.3329	0.32206	-0.78557	0.12943	0.66022	-1.3176	3940.5	23.537	-1.9236	76.907	-56.908	72.542	72.332	22.637	-3.0208	-5.6067	0.88975	-2.3798	31.7	-5.5361
118.92	-4.3704	51.84	-5.5974	0.78535	-2.3323	0.32634	-0.78959	0.12009	0.66022	-1.3176	3939.9	23.553	-1.9294	76.907	-56.853	72.543	72.332	22.637	-3.0208	-5.6067	0.88975	-2.3798	31.7	-5.5361
118.91	-4.3849	51.872	-5.5958	0.7814	-2.3317	0.32994	-0.79265	0.11033	0.66022	-1.3176	3939.2	23.568	-1.9359	76.907	-56.792	72.543	72.332	22.637	-3.0208	-5.6067	0.88975	-2.3798	31.7	-5.5361
118.89	-4.4008	51.902	-5.5941	0.77743	-2.3312	0.33283	-0.79475	0.10016	0.66022	-1.3176	3938.6	23.583	-1.9429	76.907	-56.726	72.544	72.332	22.637	-3.0208	-5.6067	0.88975	-2.3798	31.7	-5.5361
118.88	-4.4179	51.93	-5.5925	0.77345	-2.3307	0.33499	-0.79586	0.089588	0.66022	-1.3176	3938.0	23.597	-1.9505	76.907	-56.654	72.544	72.332	22.637	-3.0208	-5.6067	0.88975	-2.3798	31.7	-5.5361
118.87	-4.4363	51.956	-5.5908	0.76947	-2.3303	0.33641	-0.79597	0.078631	0.66022	-1.3176	3937.3	23.61	-1.9586	76.907	-56.576	72.545	72.332	22.637	-3.0208	-5.6067	0.88975	-2.3798	31.7	-5.5361
118.86	-4.4558	51.981	-5.5891	0.76549	-2.33	0.33707	-0.79509	0.0673	0.66022	-1.3176	3936.7	23.622	-1.9672	76.906	-56.494	72.545	72.332	22.637	-3.0208	-5.6067	0.88975	-2.3798	31.7	-5.5361
118.85	-4.4764	52.004	-5.5874	0.76152	-2.3297	0.33697	-0.7932	0.055611	0.66022	-1.3176	3936.0	23.633	-1.9763	76.906	-56.408	72.546	72.332	22.637	-3.0208	-5.6067	0.88975	-2.3798	31.7	-5.5361
118.83	-4.498	52.025	-5.5857	0.75756	-2.3294	0.33608	-0.7903	0.043579	0.66022	-1.3176	3935.4	23.643	-1.9859	76.906	-56.316	72.546	72.332	22.637	-3.0208	-5.6067	0.88975	-2.3798	31.7	-5.5361
118.82	-4.5205	52.044	-5.5841	0.75362	-2.3292	0.33441	-0.78638	0.031218	0.66022	-1.3176	3934.8	23.653	-1.9958	76.905	-56.221	72.546	72.332	22.637	-3.0208	-5.6067	0.88975	-2.3798	31.7	-5.5361
118.82	-4.544	52.061	-5.5824	0.7497	-2.3291	0.33218	-0.78153	0.018486	0.66022	-1.3176	3934.1	23.661	-2.0062	76.905	-56.122	72.546	72.332	22.637	-3.0208	-5.6067	0.88975	-2.3798	31.7	-5.5361
118.81	-4.5683	52.076	-5.5807	0.74581	-2.329	0.32931	-0.77571	0.0054131	0.66022	-1.3176	3933.5	23.669	-2.017	76.904	-56.019	72.547	72.332	22.637	-3.0208	-5.6067	0.88975	-2.3798	31.7	-5.5361
118.8	-4.5934	52.089	-5.5791	0.74195	-2.329	0.32564	-0.76889	-0.0079419	0.66022	-1.3176	3932.8	23.676	-2.028	76.904	-55.913	72.547	72.332	22.637	-3.0208	-5.6067	0.88975	-2.3798	31.7	-5.5361
118.79	-4.6191	52.1	-5.5775	0.73812	-2.3291	0.32117	-0.76106	-0.02156	0.66022	-1.3176	3932.2	23.681	-2.0394	76.903	-55.803	72.547	72.332	22.637	-3.0208	-5.6067	0.88975	-2.3798	31.7	-5.5361
118.79	-4.6455	52.109	-5.5759	0.73434	-2.3293	0.31589	-0.75223	-0.035421	0.66022	-1.3176	3931.6	23.686	-2.0511	76.903	-55.691	72.547	72.332	22.637	-3.0208	-5.6067	0.88975	-2.3798	31.7	-5.5361
118.78	-4.6724	52.116	-5.5743	0.7306	-2.3295	0.30981	-0.74241	-0.049504	0.66022	-1.3176	3930.9	23.69	-2.063	76.902	-55.576	72.547	72.332	22.637	-3.0208	-5.6067	0.88975	-2.3798	31.7	-5.5361
118.78	-4.6997	52.121	-5.5728	0.72692	-2.3298	0.30292	-0.7316	-0.063788	0.66022	-1.3176	3930.3	23.693	-2.0751	76.901	-55.459	72.547	72.332	22.637	-3.0208	-5.6067	0.88975	-2.3798	31.7	-5.5361
118.77	-4.7275	52.125	-5.5713	0.72329	-2.3301	0.29524	-0.71982	-0.078251	0.66022	-1.3176	3929.7	23.695	-2.0874	76.901	-55.34	72.547	72.332	22.637	-3.0208	-5.6067	0.88975	-2.3798	31.7	-5.5361
118.77	-4.7555	52.126	-5.5698	0.71972	-2.3305	0.28677	-0.70708	-0.092869	0.66022	-1.3176	3929.0	23.696	-2.0998	76.9	-55.219	72.548	72.332	22.637	-3.0208	-5.6067	0.88975	-2.3798	31.7	-5.5361
118.77	-4.7839	52.125	-5.5684	0.71622	-2.331	0.27752	-0.69339	-0.10762	0.66022	-1.3176	3928.4	23.696	-2.1123	76.899	-55.096	72.548	72.332	22.637	-3.0208	-5.6067	0.88975	-2.3798	31.7	-5.5361
118.77	-4.8123	52.122	-5.5671	0.71279	-2.3316	0.2675	-0.67877	-0.12248	0.66022	-1.3176	3927.7	23.695	-2.1249	76.899	-54.972	72.548	72.332	22.637	-3.0208	-5.6067	0.88975	-2.3798	31.7	-5.5361
118.77	-4.8409	52.117	-5.5658	0.70943	-2.3323	0.25671	-0.66324	-0.13742	0.66022	-1.3176	3927.1	23.693	-2.1375	76.898	-54.846	72.548	72.332	22.637	-3.0208	-5.6067	0.88975	-2.3798	31.7	-5.5361
118.77	-4.8695	52.11	-5.5645	0.70616	-2.333	0.24519	-0.64682	-0.15243	0.66022	-1.3176	3926.5	23.69	-2.1502	76.897	-54.72	72.548	72.332	22.637	-3.0208	-5.6067	0.88975	-2.3798	31.7	-5.5361
118.77	-4.8981	52.101	-5.5633	0.70296	-2.3338	0.23294	-0.62952	-0.16746	0.66022	-1.3176	3925.8	23.686	-2.1628	76.897	-54.593	72.548	72.332	22.637	-3.0208	-5.6067	0.88975	-2.3798	31.7	-5.5361
118.77	-4.9265	52.09	-5.5622	0.69986	-2.3347	0.21998	-0.61137	-0.1825	0.66022	-1.3176	3925.2	23.681	-2.1754	76.896	-54.465	72.548	72.332	22.637	-3.0208	-5.6067	0.88975	-2.3798	31.7	-5.5361
118.77	-4.9547	52.078	-5.5611	0.69685	-2.3356	0.20633	-0.59239	-0.19753	0.66022	-1.3176	3924.6	23.675	-2.1879	76.895	-54.337	72.548	72.332	22.637	-3.0208	-5.6067	0.88975	-2.3798	31.7	-5.5361
118.78	-4.9827	52.063	-5.5601	0.69394	-2.3366	0.19201	-0.57261	-0.21251	0.66022	-1.3176	3923.9	23.669	-2.2003	76.895	-54.209	72.548	72.332	22.637	-3.0208	-5.6067	0.88975	-2.3798	31.7	-5.5361
118.78	-5.0103	52.047	-5.5592	0.69113	-2.3377	0.17705	-0.55205	-0.22741	0.66022	-1.3176	3923.3	23.661	-2.2125	76.894	-54.08	72.548	72.332	22.637	-3.0208	-5.6067	0.88975	-2.3798	31.7	-5.5361
118.79	-5.0376	52.029	-5.5583	0.68842	-2.3389	0.16146	-0.53074	-0.24222	0.66022	-1.3176	3922.7	23.653	-2.2245	76.894	-53.952	72.548	72.332	22.637	-3.0208	-5.6067	0.88975	-2.3798	31.7	-5.5361
118.8	-5.0643	52.009	-5.5576	0.68582	-2.3402	0.14528	-0.50871	-0.2569	0.66022	-1.3176	3922.0	23.644	-2.2364	76.893	-53.824	72.549	72.332	22.637	-3.0208	-5.6067	0.88975	-2.3798	31.7	-5.5361
118.8	-5.0905	51.987	-5.5569	0.68333	-2.3415	0.12854	-0.48599	-0.27143	0.66022	-1.3176	3921.4	23.634	-2.248	76.892	-53.696	72.549	72.332	22.637	-3.0208	-5.6067	0.88975	-2.3798	31.7	-5.5361
118.81	-5.1162	51.964	-5.5563	0.68096	-2.3429	0.11125	-0.46232	-0.28577	0.66022	-1.3176	3920.8	23.623	-2.2593	76.892	-53.569	72.549	72.332	22.637	-3.0208	-5.6067	0.88975	-2.3798	31.7	-5.5361
118.82	-5.1411	51.939	-5.5558	0.67871	-2.3443	0.09346	-0.43803	-0.29989	0.66022	-1.3176	3920.1	23.612	-2.2704	76.891	-53.442	72.549	72.332	22.637	-3.0208	-5.6067	0.88975	-2.3798	31.7	-5.5361
118.83	-5.1654	51.913	-5.5554	0.67658	-2.3459	0.075193	-0.41317	-0.31378	0.66022	-1.3176	3919.5	23.599	-2.2811	76.891	-53.317	72.549	72.332	22.637	-3.0208	-5.6067	0.88975	-2.3798	31.7	-5.5361
118.84	-5.1889	51.886	-5.555	0.67458	-2.3475	0.056483	-0.38776	-0.32739	0.66022	-1.3176	3918.9	23.586	-2.2915	76.891	-53.192	72.55	72.332	22.637	-3.0208	-5.6067	0.88975	-2.3798	31.7	-5.5361
118.85	-5.2115	51.856	-5.5548	0.67271	-2.3491	0.037363	-0.36184	-0.3407	0.66022	-1.3176	3918.2	23.572	-2.3015	76.89	-53.068	72.55	72.332	22.637	-3.0208	-5.6067	0.88975	-2.3798	31.7	-5.5361
118.86	-5.2332	51.826	-5.5547	0.67096	-2.3509	0.017867	-0.33545	-0.3537	0.66022	-1.3176	3917.6	23.558	-2.3111	76.89	-52.945	72.55	72.332	22.637	-3.0208	-5.6067	0.88975	-2.3798	31.7	-5.5361
118.87	-5.2541	51.794	-5.5546	0.66935	-2.3527	-0.0019701	-0.30862	-0.36634	0.66022	-1.3176	3917.0	23.543	-2.3203	76.889	-52.824	72.551	72.332	22.637	-3.0208	-5.6067	0.88975	-2.3798	31.7	-5.5361
118.89	-5.2739	51.761	-5.5547	0.66788	-2.3545	-0.022111	-0.2814	-0.3786	0.66022	-1.3176	3916.3	23.527	-2.3291	76.889	-52.703	72.551	72.332	22.637	-3.0208	-5.6067	0.88975	-2.3798	31.7	-5.5361
118.9	-5.2927	51.727	-5.5548	0.66654	-2.3565	-0.042521	-0.25382	-0.39046	0.66022	-1.3176	3915.7	23.511	-2.3374	76.889	-52.585	72.552	72.332	22.637	-3.0208	-5.6067	0.88975	-2.3798	31.7	-5.5361
118.91	-5.3104	51.692	-5.5551	0.66534	-2.3584	-0.063161	-0.22593	-0.40189	0.66022	-1.3176	3915.1	23.495	-2.3453	76.889	-52.467	72.552	72.332	22.637	-3.0208	-5.6067	0.88975	-2.3798	31.7	-5.5361
118.93	-5.3271	51.656	-5.5555	0.66428	-2.3605	-0.083994	-0.19776	-0.41287	0.66022	-1.3176	3914.5	23.477	-2.3526	76.889	-52.351	72.553	72.332	22.637	-3.0208	-5.6067	0.88975	-2.3798	31.7	-5.5361
118.94	-5.3425	51.619	-5.5559	0.66336	-2.3626	-0.10498	-0.16936	-0.42338	0.66022	-1.3176	3913.8	23.46	-2.3595	76.888	-52.237	72.553	72.332	22.637	-3.0208	-5.6067	0.88975	-2.3798	31.7	-5.5361
118.96	-5.3568	51.581	-5.5565	0.66259	-2.3647	-0.12609	-0.14076	-0.43338	0.66022	-1.3176	3913.2	23.442	-2.3658	76.888	-52.125	72.554	72.332	22.637	-3.0208	-5.6067	0.88975	-2.3798	31.7	-5.5361
118.98	-5.3699	51.543	-5.5572	0.66196	-2.3669	-0.14727	-0.11202	-0.44286	0.66022	-1.3176	3912.6	23.423	-2.3716	76.888	-52.014	72.554	72.332	22.637	-3.0208	-5.6067	0.88975	-2.3798	31.7	-5.5361
118.99	-5.3818	51.503	-5.558	0.66147	-2.3691	-0.16849	-0.083179	-0.45179	0.66022	-1.3176	3911.9	23.404	-2.3768	76.888	-51.905	72.555	72.332	22.637	-3.0208	-5.6067	0.88975	-2.3798	31.7	-5.5361
119.01	-5.3924	51.464	-5.5589	0.66112	-2.3714	-0.18972	-0.054273	-0.46016	0.66022	-1.3176	3911.3	23.385	-2.3815	76.888	-51.797	72.556	72.332	22.637	-3.0208	-5.6067	0.88975	-2.3798	31.7	-5.5361
119.03	-5.4017	51.423	-5.5599	0.66093	-2.3737	-0.2109	-0.025351	-0.46794	0.66022	-1.3176	3910.7	23.366	-2.3856	76.888	-51.692	72.557	72.332	22.637	-3.0208	-5.6067	0.88975	-2.3798	31.7	-5.5361
119.04	-5.4097	51.382	-5.561	0.66087	-2.3761	-0.23201	0.003545	-0.47512	0.66022	-1.3176	3910.1	23.346	-2.3891	76.889	-51.589	72.557	72.332	22.637	-3.0208	-5.6067	0.88975	-2.3798	31.7	-5.5361
119.06	-5.4163	51.341	-5.5622	0.66096	-2.3785	-0.25301	0.03237	-0.48167	0.66022	-1.3176	3909.4	23.326	-2.3921	76.889	-51.487	72.558	72.332	22.637	-3.0208	-5.6067	0.88975	-2.3798	31.7	-5.5361
119.08	-5.4217	51.3	-5.5635	0.66119	-2.3809	-0.27385	0.061079	-0.48759	0.66022	-1.3176	3908.8	23.306	-2.3944	76.889	-51.388	72.559	72.332	22.637	-3.0208	-5.6067	0.88975	-2.3798	31.7	-5.5361
119.1	-5.4257	51.258	-5.565	0.66157	-2.3834	-0.29449	0.089628	-0.49285	0.66022	-1.3176	3908.2	23.286	-2.3962	76.889	-51.291	72.56	72.332	22.637	-3.0208	-5.6067	0.88975	-2.3798	31.7	-5.5361
119.12	-5.4284	51.216	-5.5665	0.66209	-2.3858	-0.31491	0.11797	-0.49745	0.66022	-1.3176	3907.6	23.266	-2.3974	76.89	-51.196	72.561	72.332	22.637	-3.0208	-5.6067	0.88975	-2.3798	31.7	-5.5361
119.14	-5.4297	51.175	-5.5681	0.66275	-2.3883	-0.33507	0.14607	-0.50136	0.66022	-1.3176	3906.9	23.246	-2.3979	76.89	-51.102	72.562	72.332	22.637	-3.0208	-5.6067	0.88975	-2.3798	31.7	-5.5361
119.15	-5.4297	51.133	-5.5698	0.66355	-2.3909	-0.3547	0.17448	-0.50447	0.66022	-1.3176	3906.3	23.226	-2.3979	76.89	-51.012	72.563	72.332	22.637	-3.0208	-5.6067	0.88975	-2.3798	31.7	-5.5361
119.17	-5.4284	51.091	-5.5716	0.6645	-2.3934	-0.37284	0.20556	-0.50627	0.66022	-1.3176	3905.7	23.206	-2.3973	76.891	-50.923	72.564	72.332	22.637	-3.0208	-5.6067	0.88975	-2.3798	31.7	-5.5361
119.19	-5.4257	51.05	-5.5736	0.66561	-2.3959	-0.39062	0.23608	-0.50732	0.66022	-1.3176	3905.1	23.186	-2.3961	76.891	-50.836	72.565	72.332	22.637	-3.0208	-5.6067	0.88975	-2.3798	31.7	-5.5361
119.21	-5.4217	51.009	-5.5755	0.66686	-2.3985	-0.40801	0.26599	-0.50762	0.66022	-1.3176	3904.4	23.166	-2.3943	76.892	-50.752	72.567	72.332	22.637	-3.0208	-5.6067	0.88975	-2.3798	31.7	-5.5361
119.23	-5.4164	50.969	-5.5776	0.66826	-2.401	-0.42497	0.29523	-0.50717	0.66022	-1.3176	3903.8	23.146	-2.392	76.892	-50.67	72.568	72.332	22.637	-3.0208	-5.6067	0.88975	-2.3798	31.7	-5.5361
119.25	-5.4098	50.929	-5.5798	0.66981	-2.4035	-0.44146	0.32377	-0.50596	0.66022	-1.3176	3903.2	23.127	-2.389	76.893	-50.59	72.569	72.332	22.637	-3.0208	-5.6067	0.88975	-2.3798	31.7	-5.5361
119.27	-5.402	50.89	-5.582	0.6715	-2.4061	-0.45746	0.35155	-0.50401	0.66022	-1.3176	3902.6	23.108	-2.3856	76.894	-50.512	72.57	72.332	22.637	-3.0208	-5.6067	0.88975	-2.3798	31.7	-5.5361
119.28	-5.393	50.851	-5.5844	0.67333	-2.4086	-0.47292	0.37854	-0.5013	0.66022	-1.3176	3901.9	23.089	-2.3815	76.894	-50.437	72.572	72.332	22.637	-3.0208	-5.6067	0.88975	-2.3798	31.7	-5.5361
119.3	-5.3827	50.814	-5.5868	0.67528	-2.4111	-0.48783	0.40469	-0.49785	0.66022	-1.3176	3901.3	23.07	-2.377	76.895	-50.364	72.573	72.332	22.637	-3.0208	-5.6067	0.88975	-2.3798	31.7	-5.5361
119.32	-5.3713	50.777	-5.5892	0.67737	-2.4135	-0.50214	0.42997	-0.49366	0.66022	-1.3176	3900.7	23.052	-2.3719	76.896	-50.293	72.574	72.332	22.637	-3.0208	-5.6067	0.88975	-2.3798	31.7	-5.5361
119.34	-5.3588	50.741	-5.5918	0.67958	-2.416	-0.51582	0.45433	-0.48873	0.66022	-1.3176	3900.1	23.035	-2.3664	76.897	-50.225	72.576	72.332	22.637	-3.0208	-5.6067	0.88975	-2.3798	31.7	-5.5361
119.35	-5.3452	50.706	-5.5944	0.68191	-2.4184	-0.52886	0.47774	-0.48308	0.66022	-1.3176	3899.5	23.018	-2.3603	76.897	-50.159	72.577	72.332	22.637	-3.0208	-5.6067	0.88975	-2.3798	31.7	-5.5361
119.37	-5.3305	50.672	-5.5971	0.68436	-2.4208	-0.54122	0.50018	-0.47672	0.66022	-1.3176	3898.8	23.001	-2.3538	76.898	-50.095	72.579	72.332	22.637	-3.0208	-5.6067	0.88975	-2.3798	31.7	-5.5361
119.39	-5.3149	50.639	-5.5998	0.68691	-2.4232	-0.55288	0.52159	-0.46965	0.66022	-1.3176	3898.2	22.985	-2.3469	76.899	-50.034	72.58	72.332	22.637	-3.0208	-5.6067	0.88975	-2.3798	31.7	-5.5361
119.4	-5.2983	50.607	-5.6026	0.68957	-2.4255	-0.56382	0.54197	-0.46189	0.66022	-1.3176	3897.6	22.969	-2.3395	76.9	-49.975	72.582	72.332	22.637	-3.0208	-5.6067	0.88975	-2.3798	31.7	-5.5361
119.42	-5.2808	50.576	-5.6055	0.69233	-2.4278	-0.57401	0.56127	-0.45347	0.66022	-1.3176	3897.0	22.954	-2.3318	76.901	-49.919	72.583	72.332	22.637	-3.0208	-5.6067	0.88975	-2.3798	31.7	-5.5361
119.43	-5.2624	50.547	-5.6083	0.69518	-2.4301	-0.58344	0.57948	-0.44438	0.66022	-1.3176	3896.4	22.94	-2.3236	76.902	-49.865	72.585	72.332	22.637	-3.0208	-5.6067	0.88975	-2.3798	31.7	-5.5361
119.45	-5.2433	50.519	-5.6113	0.69812	-2.4323	-0.59209	0.59657	-0.43466	0.66022	-1.3176	3895.7	22.926	-2.3152	76.903	-49.813	72.586	72.332	22.637	-3.0208	-5.6067	0.88975	-2.3798	31.7	-5.5361
119.46	-5.2234	50.493	-5.6143	0.70115	-2.4344	-0.59995	0.61268	-0.42431	0.66022	-1.3176	3895.1	22.913	-2.3063	76.904	-49.764	72.588	72.332	22.637	-3.0208	-5.6067	0.88975	-2.3798	31.7	-5.5361
119.47	-5.2028	50.468	-5.6173	0.70425	-2.4365	-0.60699	0.62789	-0.41336	0.66022	-1.3176	3894.5	22.9	-2.2972	76.905	-49.717	72.59	72.332	22.637	-3.0208	-5.6067	0.88975	-2.3798	31.7	-5.5361
119.49	-5.1817	50.444	-5.6203	0.70742	-2.4385	-0.6132	0.64193	-0.40183	0.66022	-1.3176	3893.9	22.888	-2.2878	76.906	-49.672	72.591	72.332	22.637	-3.0208	-5.6067	0.88975	-2.3798	31.7	-5.5361
119.5	-5.1599	50.422	-5.6234	0.71067	-2.4405	-0.61859	0.65479	-0.38973	0.66022	-1.3176	3893.3	22.877	-2.2782	76.907	-49.631	72.593	72.332	22.637	-3.0208	-5.6067	0.88975	-2.3798	31.7	-5.5361
119.51	-5.1376	50.401	-5.6265	0.71397	-2.4424	-0.62312	0.66646	-0.3771	0.66022	-1.3176	3892.6	22.867	-2.2684	76.908	-49.591	72.594	72.332	22.637	-3.0208	-5.6067	0.88975	-2.3798	31.7	-5.5361
119.52	-5.115	50.382	-5.6296	0.71733	-2.4443	-0.62681	0.67692	-0.36395	0.66022	-1.3176	3892.0	22.857	-2.2583	76.908	-49.554	72.596	72.332	22.637	-3.0208	-5.6067	0.88975	-2.3798	31.7	-5.5361
119.53	-5.0919	50.364	-5.6328	0.72074	-2.4461	-0.62964	0.68616	-0.35032	0.66022	-1.3176	3891.4	22.848	-2.2481	76.909	-49.52	72.597	72.332	22.637	-3.0208	-5.6067	0.88975	-2.3798	31.7	-5.5361
119.54	-5.0685	50.348	-5.6359	0.72419	-2.4478	-0.63162	0.69419	-0.33624	0.66022	-1.3176	3890.8	22.84	-2.2377	76.91	-49.488	72.599	72.332	22.637	-3.0208	-5.6067	0.88975	-2.3798	31.7	-5.5361
119.55	-5.0449	50.333	-5.6391	0.72768	-2.4494	-0.63274	0.701	-0.32172	0.66022	-1.3176	3890.2	22.832	-2.2273	76.911	-49.459	72.6	72.332	22.637	-3.0208	-5.6067	0.88975	-2.3798	31.7	-5.5361
119.56	-5.021	50.32	-5.6423	0.7312	-2.451	-0.633	0.70658	-0.3068	0.66022	-1.3176	3889.5	22.826	-2.2167	76.912	-49.432	72.602	72.332	22.637	-3.0208	-5.6067	0.88975	-2.3798	31.7	-5.5361
119.56	-4.9971	50.309	-5.6454	0.73474	-2.4525	-0.6324	0.71095	-0.29152	0.66022	-1.3176	3888.9	22.82	-2.2061	76.913	-49.408	72.603	72.332	22.637	-3.0208	-5.6067	0.88975	-2.3798	31.7	-5.5361
119.57	-4.9731	50.299	-5.6486	0.7383	-2.4539	-0.63095	0.7141	-0.2759	0.66022	-1.3176	3888.3	22.815	-2.1955	76.914	-49.386	72.605	72.332	22.637	-3.0208	-5.6067	0.88975	-2.3798	31.7	-5.5361
119.58	-4.949	50.291	-5.6517	0.74188	-2.4553	-0.62867	0.71604	-0.25996	0.66022	-1.3176	3887.7	22.81	-2.1848	76.914	-49.368	72.606	72.332	22.637	-3.0208	-5.6067	0.88975	-2.3798	31.7	-5.5361
119.58	-4.9251	50.284	-5.6549	0.74546	-2.4565	-0.62554	0.71679	-0.24376	0.66022	-1.3176	3887.1	22.807	-2.1742	76.915	-49.351	72.608	72.332	22.637	-3.0208	-5.6067	0.88975	-2.3798	31.7	-5.5361
119.59	-4.9013	50.279	-5.658	0.74905	-2.4577	-0.62159	0.71635	-0.22731	0.66022	-1.3176	3886.5	22.804	-2.1637	76.916	-49.338	72.609	72.332	22.637	-3.0208	-5.6067	0.88975	-2.3798	31.7	-5.5361
119.59	-4.8777	50.275	-5.6611	0.75262	-2.4588	-0.61683	0.71474	-0.21065	0.66022	-1.3176	3885.8	22.802	-2.1533	76.917	-49.327	72.61	72.332	22.637	-3.0208	-5.6067	0.88975	-2.3798	31.7	-5.5361
119.59	-4.8543	50.273	-5.6642	0.75619	-2.4598	-0.61127	0.71198	-0.19382	0.66022	-1.3176	3885.2	22.8	-2.1429	76.917	-49.319	72.612	72.332	22.637	-3.0208	-5.6067	0.88975	-2.3798	31.7	-5.5361
119.6	-4.8312	50.272	-5.6672	0.75974	-2.4607	-0.60492	0.70809	-0.17684	0.66022	-1.3176	3884.6	22.799	-2.1327	76.918	-49.313	72.613	72.332	22.637	-3.0208	-5.6067	0.88975	-2.3798	31.7	-5.5361
119.6	-4.8085	50.273	-5.6702	0.76327	-2.4616	-0.59781	0.70308	-0.15975	0.66022	-1.3176	3884.0	22.8	-2.1227	76.918	-49.311	72.614	72.332	22.637	-3.0208	-5.6067	0.88975	-2.3798	31.7	-5.5361
119.6	-4.7862	50.275	-5.6732	0.76677	-2.4623	-0.58995	0.69699	-0.14259	0.66022	-1.3176	3883.4	22.8	-2.1128	76.919	-49.311	72.615	72.332	22.637	-3.0208	-5.6067	0.88975	-2.3798	31.7	-5.5361
119.6	-4.7644	50.279	-5.6761	0.77024	-2.463	-0.58136	0.68984	-0.12538	0.66022	-1.3176	3882.8	22.802	-2.1031	76.92	-49.314	72.616	72.332	22.637	-3.0208	-5.6067	0.88975	-2.3798	31.7	-5.5361
119.6	-4.7431	50.284	-5.679	0.77367	-2.4636	-0.57206	0.68166	-0.10816	0.66022	-1.3176	3882.1	22.804	-2.0937	76.92	-49.32	72.617	72.332	22.637	-3.0208	-5.6067	0.88975	-2.3798	31.7	-5.5361
119.6	-4.7224	50.29	-5.6818	0.77705	-2.4641	-0.56207	0.67248	-0.09097	0.66022	-1.3176	3881.5	22.807	-2.0846	76.92	-49.328	72.619	72.332	22.637	-3.0208	-5.6067	0.88975	-2.3798	31.7	-5.5361
119.6	-4.7023	50.298	-5.6846	0.78039	-2.4645	-0.55142	0.66233	-0.073832	0.66022	-1.3176	3880.9	22.81	-2.0757	76.921	-49.34	72.62	72.332	22.637	-3.0208	-5.6067	0.88975	-2.3798	31.7	-5.5361
119.59	-4.6828	50.307	-5.6873	0.78368	-2.4648	-0.54014	0.65125	-0.056781	0.66022	-1.3176	3880.3	22.814	-2.0671	76.921	-49.354	72.62	72.332	22.637	-3.0208	-5.6067	0.88975	-2.3798	31.7	-5.5361
119.59	-4.6641	50.317	-5.69	0.7869	-2.4651	-0.52824	0.63927	-0.03985	0.66022	-1.3176	3879.7	22.819	-2.0588	76.921	-49.372	72.621	72.332	22.637	-3.0208	-5.6067	0.88975	-2.3798	31.7	-5.5361
119.59	-4.6462	50.328	-5.6926	0.79007	-2.4652	-0.51576	0.62644	-0.023069	0.66022	-1.3176	3879.0	22.824	-2.0509	76.921	-49.392	72.622	72.332	22.637	-3.0208	-5.6067	0.88975	-2.3798	31.7	-5.5361
119.58	-4.629	50.34	-5.6952	0.79317	-2.4653	-0.50272	0.61278	-0.0064685	0.66022	-1.3176	3878.4	22.83	-2.0433	76.922	-49.415	72.623	72.332	22.637	-3.0208	-5.6067	0.88975	-2.3798	31.7	-5.5361
119.58	-4.6126	50.354	-5.6976	0.79619	-2.4653	-0.48916	0.59834	0.0099225	0.66022	-1.3176	3877.8	22.836	-2.0361	76.922	-49.442	72.624	72.332	22.637	-3.0208	-5.6067	0.88975	-2.3798	31.7	-5.5361
119.57	-4.5971	50.368	-5.7001	0.79915	-2.4652	-0.4751	0.58317	0.026075	0.66022	-1.3176	3877.2	22.843	-2.0292	76.922	-49.471	72.625	72.332	22.637	-3.0208	-5.6067	0.88975	-2.3798	31.7	-5.5361
119.57	-4.5825	50.383	-5.7024	0.80202	-2.465	-0.46057	0.5673	0.041961	0.66022	-1.3176	3876.6	22.85	-2.0228	76.922	-49.503	72.625	72.332	22.637	-3.0208	-5.6067	0.88975	-2.3798	31.7	-5.5361
119.56	-4.5688	50.399	-5.7047	0.80482	-2.4648	-0.44561	0.55079	0.057555	0.66022	-1.3176	3876.0	22.857	-2.0167	76.922	-49.538	72.626	72.332	22.637	-3.0208	-5.6067	0.88975	-2.3798	31.7	-5.5361
119.55	-4.556	50.416	-5.7069	0.80753	-2.4644	-0.43024	0.53367	0.07283	0.66022	-1.3176	3875.3	22.865	-2.0111	76.922	-49.577	72.626	72.332	22.637	-3.0208	-5.6067	0.88975	-2.3798	31.7	-5.5361
119.55	-4.5442	50.434	-5.709	0.81016	-2.464	-0.4145	0.51599	0.087761	0.66022	-1.3176	3874.7	22.874	-2.0059	76.921	-49.618	72.627	72.332	22.637	-3.0208	-5.6067	0.88975	-2.3798	31.7	-5.5361
119.54	-4.5334	50.452	-5.711	0.81269	-2.4636	-0.39843	0.4978	0.10233	0.66022	-1.3176	3874.1	22.883	-2.0011	76.921	-49.663	72.627	72.332	22.637	-3.0208	-5.6067	0.88975	-2.3798	31.7	-5.5361
119.53	-4.5235	50.471	-5.7129	0.81513	-2.463	-0.38193	0.47909	0.11647	0.66022	-1.3176	3873.5	22.892	-1.9967	76.921	-49.71	72.628	72.332	22.637	-3.0208	-5.6067	0.88975	-2.3798	31.7	-5.5361
119.52	-4.5146	50.49	-5.7148	0.81748	-2.4624	-0.36515	0.45995	0.1302	0.66022	-1.3176	3872.9	22.901	-1.9928	76.921	-49.761	72.628	72.332	22.637	-3.0208	-5.6067	0.88975	-2.3798	31.7	-5.5361
119.51	-4.5068	50.51	-5.7166	0.81973	-2.4617	-0.34815	0.44045	0.1435	0.66022	-1.3176	3872.2	22.911	-1.9894	76.92	-49.815	72.629	72.332	22.637	-3.0208	-5.6067	0.88975	-2.3798	31.7	-5.5361
119.5	-4.4999	50.531	-5.7183	0.82188	-2.461	-0.33096	0.42064	0.15636	0.66022	-1.3176	3871.6	22.92	-1.9863	76.92	-49.872	72.629	72.332	22.637	-3.0208	-5.6067	0.88975	-2.3798	31.7	-5.5361
119.49	-4.4941	50.551	-5.7199	0.82394	-2.4602	-0.31361	0.40057	0.16875	0.66022	-1.3176	3871.0	22.93	-1.9838	76.92	-49.932	72.629	72.332	22.637	-3.0208	-5.6067	0.88975	-2.3798	31.7	-5.5361
119.48	-4.4892	50.572	-5.7214	0.82589	-2.4593	-0.29615	0.38027	0.18067	0.66022	-1.3176	3870.4	22.941	-1.9816	76.919	-49.996	72.63	72.332	22.637	-3.0208	-5.6067	0.88975	-2.3798	31.7	-5.5361
119.47	-4.4853	50.594	-5.7229	0.82774	-2.4584	-0.27859	0.35981	0.19209	0.66022	-1.3176	3869.8	22.951	-1.9799	76.919	-50.062	72.63	72.332	22.637	-3.0208	-5.6067	0.88975	-2.3798	31.7	-5.5361
119.47	-4.4825	50.615	-5.7242	0.82949	-2.4574	-0.26098	0.33922	0.203	0.66022	-1.3176	3869.1	22.961	-1.9787	76.918	-50.132	72.63	72.332	22.637	-3.0208	-5.6067	0.88975	-2.3798	31.7	-5.5361
119.45	-4.4806	50.636	-5.7255	0.83113	-2.4563	-0.24334	0.31855	0.2134	0.66022	-1.3176	3868.5	22.972	-1.9779	76.918	-50.205	72.63	72.332	22.637	-3.0208	-5.6067	0.88975	-2.3798	31.7	-5.5361
119.44	-4.4797	50.658	-5.7267	0.83267	-2.4552	-0.22572	0.29784	0.22327	0.66022	-1.3176	3867.9	22.982	-1.9775	76.917	-50.281	72.63	72.332	22.637	-3.0208	-5.6067	0.88975	-2.3798	31.7	-5.5361
119.43	-4.4797	50.68	-5.7277	0.83411	-2.4541	-0.20813	0.27715	0.2326	0.66022	-1.3176	3867.3	22.993	-1.9775	76.916	-50.36	72.63	72.332	22.637	-3.0208	-5.6067	0.88975	-2.3798	31.7	-5.5361
119.42	-4.4806	50.701	-5.7287	0.83544	-2.4529	-0.19061	0.2565	0.24139	0.66022	-1.3176	3866.6	23.004	-1.9779	76.916	-50.442	72.63	72.332	22.637	-3.0208	-5.6067	0.88975	-2.3798	31.7	-5.5361
119.41	-4.4825	50.723	-5.7296	0.83668	-2.4517	-0.17319	0.23595	0.24963	0.66022	-1.3176	3866.0	23.014	-1.9788	76.915	-50.528	72.63	72.332	22.637	-3.0208	-5.6067	0.88975	-2.3798	31.7	-5.5361
119.4	-4.4852	50.744	-5.7305	0.8378	-2.4504	-0.15591	0.21553	0.25732	0.66022	-1.3176	3865.4	23.024	-1.98	76.914	-50.616	72.63	72.332	22.637	-3.0208	-5.6067	0.88975	-2.3798	31.7	-5.5361
119.39	-4.4888	50.765	-5.7312	0.83883	-2.4491	-0.13878	0.19528	0.26445	0.66022	-1.3176	3864.8	23.035	-1.9816	76.914	-50.708	72.63	72.332	22.637	-3.0208	-5.6067	0.88975	-2.3798	31.7	-5.5361
119.38	-4.4932	50.786	-5.7319	0.83976	-2.4478	-0.12183	0.17525	0.27102	0.66022	-1.3176	3864.2	23.045	-1.9836	76.913	-50.803	72.63	72.332	22.637	-3.0208	-5.6067	0.88975	-2.3798	31.7	-5.5361
119.37	-4.4984	50.806	-5.7324	0.84058	-2.4464	-0.1051	0.15545	0.27703	0.66022	-1.3176	3863.5	23.055	-1.9859	76.912	-50.901	72.63	72.332	22.637	-3.0208	-5.6067	0.88975	-2.3798	31.7	-5.5361
119.36	-4.5043	50.826	-5.7329	0.84131	-2.445	-0.088609	0.13594	0.28248	0.66022	-1.3176	3862.9	23.065	-1.9885	76.911	-51.002	72.63	72.332	22.637	-3.0208	-5.6067	0.88975	-2.3798	31.7	-5.5361
119.35	-4.511	50.846	-5.7333	0.84194	-2.4436	-0.072382	0.11674	0.28737	0.66022	-1.3176	3862.3	23.075	-1.9915	76.91	-51.106	72.63	72.332	22.637	-3.0208	-5.6067	0.88975	-2.3798	31.7	-5.5361
119.34	-4.5183	50.865	-5.7336	0.84248	-2.4421	-0.055782	0.099356	0.29193	0.66022	-1.3176	3861.7	23.084	-1.9947	76.91	-51.213	72.63	72.332	22.637	-3.0208	-5.6067	0.88975	-2.3798	31.7	-5.5361
119.33	-4.5263	50.884	-5.7339	0.84294	-2.4407	-0.039038	0.083268	0.29611	0.66022	-1.3176	3861.0	23.093	-1.9983	76.909	-51.323	72.63	72.332	22.637	-3.0208	-5.6067	0.88975	-2.3798	31.7	-5.5361
119.32	-4.5349	50.902	-5.734	0.84332	-2.4392	-0.022547	0.06743	0.29979	0.66022	-1.3176	3860.4	23.103	-2.0021	76.908	-51.436	72.63	72.332	22.637	-3.0208	-5.6067	0.88975	-2.3798	31.7	-5.5361
119.31	-4.544	50.92	-5.7341	0.84361	-2.4377	-0.0063376	0.051865	0.30295	0.66022	-1.3176	3859.8	23.111	-2.0062	76.907	-51.552	72.63	72.332	22.637	-3.0208	-5.6067	0.88975	-2.3798	31.7	-5.5361
119.3	-4.5537	50.937	-5.7341	0.84383	-2.4361	0.0095085	0.036619	0.30563	0.66022	-1.3176	3859.2	23.12	-2.0104	76.907	-51.67	72.63	72.332	22.637	-3.0208	-5.6067	0.88975	-2.3798	31.7	-5.5361
119.3	-4.5638	50.954	-5.734	0.84398	-2.4346	0.024972	0.021711	0.30782	0.66022	-1.3176	3858.5	23.128	-2.0149	76.906	-51.792	72.63	72.332	22.637	-3.0208	-5.6067	0.88975	-2.3798	31.7	-5.5361
119.29	-4.5744	50.97	-5.7338	0.84405	-2.4331	0.040034	0.0071539	0.30954	0.66022	-1.3176	3857.9	23.136	-2.0196	76.905	-51.916	72.63	72.332	22.637	-3.0208	-5.6067	0.88975	-2.3798	31.7	-5.5361
119.28	-4.5854	50.985	-5.7336	0.84405	-2.4315	0.054679	-0.0070359	0.31079	0.66022	-1.3176	3857.3	23.144	-2.0245	76.905	-52.043	72.63	72.332	22.637	-3.0208	-5.6067	0.88975	-2.3798	31.7	-5.5361
119.27	-4.5966	51.0	-5.7333	0.84398	-2.4299	0.068889	-0.020846	0.31158	0.66022	-1.3176	3856.6	23.152	-2.0295	76.904	-52.172	72.63	72.332	22.637	-3.0208	-5.6067	0.88975	-2.3798	31.7	-5.5361
119.26	-4.6082	51.014	-5.7329	0.84384	-2.4284	0.08265	-0.034265	0.31193	0.66022	-1.3176	3856.0	23.159	-2.0346	76.903	-52.305	72.63	72.332	22.637	-3.0208	-5.6067	0.88975	-2.3798	31.7	-5.5361
119.26	-4.6201	51.028	-5.7325	0.84364	-2.4268	0.095949	-0.047283	0.31183	0.66022	-1.3176	3855.4	23.166	-2.0399	76.903	-52.439	72.63	72.332	22.637	-3.0208	-5.6067	0.88975	-2.3798	31.7	-5.5361
119.25	-4.6321	51.041	-5.7319	0.84337	-2.4253	0.10877	-0.05989	0.31131	0.66022	-1.3176	3854.8	23.172	-2.0452	76.902	-52.577	72.63	72.332	22.637	-3.0208	-5.6067	0.88975	-2.3798	31.7	-5.5361
119.24	-4.6443	51.054	-5.7314	0.84304	-2.4237	0.12111	-0.07208	0.31038	0.66022	-1.3176	3854.1	23.178	-2.0506	76.902	-52.716	72.631	72.332	22.637	-3.0208	-5.6067	0.88975	-2.3798	31.7	-5.5361
119.24	-4.6566	51.066	-5.7307	0.84265	-2.4222	0.13296	-0.083846	0.30904	0.66022	-1.3176	3853.5	23.184	-2.0561	76.901	-52.858	72.631	72.332	22.637	-3.0208	-5.6067	0.88975	-2.3798	31.7	-5.5361
119.23	-4.669	51.077	-5.73	0.8422	-2.4206	0.1443	-0.095184	0.30731	0.66022	-1.3176	3852.9	23.19	-2.0615	76.901	-53.002	72.631	72.332	22.637	-3.0208	-5.6067	0.88975	-2.3798	31.7	-5.5361
119.22	-4.6815	51.087	-5.7293	0.8417	-2.4191	0.15514	-0.10609	0.3052	0.66022	-1.3176	3852.2	23.195	-2.067	76.9	-53.149	72.631	72.332	22.637	-3.0208	-5.6067	0.88975	-2.3798	31.7	-5.5361
119.22	-4.6939	51.097	-5.7285	0.84114	-2.4176	0.16546	-0.11656	0.30273	0.66022	-1.3176	3851.6	23.2	-2.0725	76.9	-53.297	72.632	72.332	22.637	-3.0208	-5.6067	0.88975	-2.3798	31.7	-5.5361
119.21	-4.7063	51.106	-5.7276	0.84054	-2.4161	0.17526	-0.1266	0.29991	0.66022	-1.3176	3851.0	23.205	-2.078	76.9	-53.448	72.632	72.332	22.637	-3.0208	-5.6067	0.88975	-2.3798	31.7	-5.5361
119.21	-4.7185	51.115	-5.7267	0.83988	-2.4146	0.18455	-0.1362	0.29675	0.66022	-1.3176	3850.4	23.209	-2.0834	76.899	-53.601	72.633	72.332	22.637	-3.0208	-5.6067	0.88975	-2.3798	31.7	-5.5361
119.2	-4.7306	51.123	-5.7258	0.83917	-2.4131	0.19331	-0.14537	0.29328	0.66022	-1.3176	3849.7	23.213	-2.0888	76.899	-53.755	72.633	72.332	22.637	-3.0208	-5.6067	0.88975	-2.3798	31.7	-5.5361
119.2	-4.7426	51.131	-5.7248	0.83843	-2.4116	0.20155	-0.1541	0.2895	0.66022	-1.3176	3849.1	23.217	-2.0941	76.899	-53.911	72.634	72.332	22.637	-3.0208	-5.6067	0.88975	-2.3798	31.7	-5.5361
119.2	-4.7544	51.138	-5.7238	0.83763	-2.4102	0.20926	-0.16241	0.28543	0.66022	-1.3176	3848.5	23.22	-2.0993	76.899	-54.069	72.634	72.332	22.637	-3.0208	-5.6067	0.88975	-2.3798	31.7	-5.5361
119.19	-4.7659	51.144	-5.7227	0.8368	-2.4088	0.21646	-0.1703	0.28108	0.66022	-1.3176	3847.8	23.223	-2.1044	76.899	-54.229	72.635	72.332	22.637	-3.0208	-5.6067	0.88975	-2.3798	31.7	-5.5361
119.19	-4.7771	51.15	-5.7216	0.83593	-2.4074	0.22314	-0.17776	0.27648	0.66022	-1.3176	3847.2	23.226	-2.1093	76.899	-54.39	72.635	72.332	22.637	-3.0208	-5.6067	0.88975	-2.3798	31.7	-5.5361
119.19	-4.788	51.155	-5.7205	0.83503	-2.406	0.22931	-0.18482	0.27164	0.66022	-1.3176	3846.6	23.229	-2.1141	76.899	-54.552	72.636	72.332	22.637	-3.0208	-5.6067	0.88975	-2.3798	31.7	-5.5361
119.18	-4.7985	51.16	-5.7193	0.83408	-2.4047	0.23498	-0.19148	0.26657	0.66022	-1.3176	3845.9	23.231	-2.1188	76.899	-54.715	72.637	72.332	22.637	-3.0208	-5.6067	0.88975	-2.3798	31.7	-5.5361
119.18	-4.8087	51.164	-5.7181	0.83311	-2.4034	0.24014	-0.19773	0.26128	0.66022	-1.3176	3845.3	23.233	-2.1233	76.899	-54.88	72.638	72.332	22.637	-3.0208	-5.6067	0.88975	-2.3798	31.7	-5.5361
119.18	-4.8185	51.168	-5.7169	0.83211	-2.4021	0.24481	-0.20361	0.25581	0.66022	-1.3176	3844.6	23.235	-2.1276	76.899	-55.046	72.639	72.332	22.637	-3.0208	-5.6067	0.88975	-2.3798	31.7	-5.5361
119.18	-4.8278	51.171	-5.7157	0.83108	-2.4008	0.249	-0.2091	0.25016	0.66022	-1.3176	3844.0	23.237	-2.1317	76.899	-55.213	72.64	72.332	22.637	-3.0208	-5.6067	0.88975	-2.3798	31.7	-5.5361
119.18	-4.8367	51.174	-5.7144	0.83002	-2.3996	0.25272	-0.21423	0.24434	0.66022	-1.3176	3843.4	23.238	-2.1356	76.9	-55.38	72.641	72.332	22.637	-3.0208	-5.6067	0.88975	-2.3798	31.7	-5.5361
119.18	-4.8451	51.176	-5.7132	0.82893	-2.3984	0.25597	-0.219	0.23838	0.66022	-1.3176	3842.7	23.239	-2.1393	76.9	-55.548	72.642	72.332	22.637	-3.0208	-5.6067	0.88975	-2.3798	31.7	-5.5361
119.18	-4.853	51.179	-5.7119	0.82783	-2.3972	0.25877	-0.22344	0.23228	0.66022	-1.3176	3842.1	23.24	-2.1428	76.901	-55.717	72.643	72.332	22.637	-3.0208	-5.6067	0.88975	-2.3798	31.7	-5.5361
119.18	-4.8603	51.18	-5.7106	0.8267	-2.396	0.26113	-0.22753	0.22607	0.66022	-1.3176	3841.5	23.241	-2.146	76.901	-55.885	72.644	72.332	22.637	-3.0208	-5.6067	0.88975	-2.3798	31.7	-5.5361
119.18	-4.8672	51.182	-5.7093	0.82555	-2.3949	0.26306	-0.23131	0.21976	0.66022	-1.3176	3840.8	23.242	-2.149	76.902	-56.055	72.645	72.332	22.637	-3.0208	-5.6067	0.88975	-2.3798	31.7	-5.5361
119.18	-4.8735	51.183	-5.7079	0.82439	-2.3938	0.26458	-0.23479	0.21337	0.66022	-1.3176	3840.2	23.242	-2.1518	76.902	-56.224	72.646	72.332	22.637	-3.0208	-5.6067	0.88975	-2.3798	31.7	-5.5361
119.18	-4.8792	51.184	-5.7066	0.82321	-2.3928	0.26569	-0.23797	0.2069	0.66022	-1.3176	3839.6	23.242	-2.1543	76.903	-56.393	72.648	72.332	22.637	-3.0208	-5.6067	0.88975	-2.3798	31.7	-5.5361
119.18	-4.8843	51.185	-5.7053	0.82201	-2.3918	0.26642	-0.24087	0.20037	0.66022	-1.3176	3838.9	23.242	-2.1566	76.904	-56.562	72.649	72.332	22.637	-3.0208	-5.6067	0.88975	-2.3798	31.7	-5.5361
119.18	-4.8889	51.186	-5.704	0.8208	-2.3908	0.26677	-0.24351	0.1938	0.66022	-1.3176	3838.3	23.243	-2.1586	76.904	-56.73	72.651	72.332	22.637	-3.0208	-5.6067	0.88975	-2.3798	31.7	-5.5361
119.18	-4.8929	51.186	-5.7026	0.81957	-2.3898	0.26677	-0.2459	0.1872	0.66022	-1.3176	3837.6	23.243	-2.1603	76.905	-56.897	72.652	72.332	22.637	-3.0208	-5.6067	0.88975	-2.3798	31.7	-5.5361
119.18	-4.8963	51.187	-5.7013	0.81834	-2.3889	0.26643	-0.24805	0.18058	0.66022	-1.3176	3837.0	23.242	-2.1618	76.906	-57.064	72.654	72.332	22.637	-3.0208	-5.6067	0.88975	-2.3798	31.7	-5.5361
119.18	-4.899	51.187	-5.7	0.81709	-2.388	0.26575	-0.24998	0.17396	0.66022	-1.3176	3836.4	23.242	-2.163	76.907	-57.23	72.655	72.332	22.637	-3.0208	-5.6067	0.88975	-2.3798	31.7	-5.5361
119.19	-4.9012	51.187	-5.6986	0.81584	-2.3872	0.26477	-0.25169	0.16734	0.66022	-1.3176	3835.7	23.242	-2.1639	76.908	-57.395	72.657	72.332	22.637	-3.0208	-5.6067	0.88975	-2.3798	31.7	-5.5361
119.19	-4.9028	51.187	-5.6973	0.81458	-2.3864	0.2635	-0.25322	0.16074	0.66022	-1.3176	3835.1	23.242	-2.1646	76.909	-57.558	72.659	72.332	22.637	-3.0208	-5.6067	0.88975	-2.3798	31.7	-5.5361
119.19	-4.9039	51.187	-5.696	0.81331	-2.3856	0.26194	-0.25456	0.15417	0.66022	-1.3176	3834.4	23.242	-2.165	76.91	-57.719	72.661	72.332	22.637	-3.0208	-5.6067	0.88975	-2.3798	31.7	-5.5361
119.19	-4.9043	51.188	-5.6947	0.81203	-2.3848	0.26013	-0.25573	0.14763	0.66022	-1.3176	3833.8	23.241	-2.1652	76.912	-57.878	72.662	72.332	22.637	-3.0208	-5.6067	0.88975	-2.3798	31.7	-5.5361
119.19	-4.9042	51.188	-5.6934	0.81075	-2.3841	0.25807	-0.25676	0.14115	0.66022	-1.3176	3833.2	23.241	-2.1651	76.913	-58.036	72.664	72.332	22.637	-3.0208	-5.6067	0.88975	-2.3798	31.7	-5.5361
119.2	-4.9035	51.188	-5.6921	0.80946	-2.3834	0.25578	-0.25764	0.13472	0.66022	-1.3176	3832.5	23.241	-2.1647	76.914	-58.191	72.666	72.332	22.637	-3.0208	-5.6067	0.88975	-2.3798	31.7	-5.5361
119.2	-4.9022	51.189	-5.6908	0.80817	-2.3827	0.25327	-0.25839	0.12836	0.66022	-1.3176	3831.9	23.241	-2.1641	76.916	-58.343	72.668	72.332	22.637	-3.0208	-5.6067	0.88975	-2.3798	31.7	-5.5361
119.2	-4.9005	51.19	-5.6896	0.80688	-2.3821	0.25058	-0.25903	0.12207	0.66022	-1.3176	3831.2	23.241	-2.1633	76.917	-58.492	72.67	72.332	22.637	-3.0208	-5.6067	0.88975	-2.3798	31.7	-5.5361
119.2	-4.8982	51.19	-5.6883	0.80558	-2.3815	0.2477	-0.25957	0.11586	0.66022	-1.3176	3830.6	23.24	-2.1623	76.918	-58.638	72.672	72.332	22.637	-3.0208	-5.6067	0.88975	-2.3798	31.7	-5.5361
119.21	-4.8954	51.191	-5.6871	0.80429	-2.381	0.24466	-0.26002	0.10974	0.66022	-1.3176	3829.9	23.24	-2.161	76.92	-58.78	72.674	72.332	22.637	-3.0208	-5.6067	0.88975	-2.3798	31.7	-5.5361
119.21	-4.8921	51.193	-5.6859	0.80298	-2.3804	0.24146	-0.26039	0.10372	0.66022	-1.3176	3829.3	23.241	-2.1595	76.921	-58.919	72.676	72.332	22.637	-3.0208	-5.6067	0.88975	-2.3798	31.7	-5.5361
119.21	-4.8883	51.194	-5.6847	0.80168	-2.3799	0.23814	-0.2607	0.097789	0.66022	-1.3176	3828.7	23.241	-2.1578	76.923	-59.054	72.679	72.332	22.637	-3.0208	-5.6067	0.88975	-2.3798	31.7	-5.5361
119.21	-4.8842	51.196	-5.6835	0.80038	-2.3794	0.23469	-0.26094	0.091964	0.66022	-1.3176	3828.0	23.241	-2.1559	76.924	-59.184	72.681	72.332	22.637	-3.0208	-5.6067	0.88975	-2.3798	31.7	-5.5361
119.22	-4.8796	51.198	-5.6823	0.79907	-2.379	0.23115	-0.26114	0.086245	0.66022	-1.3176	3827.4	23.241	-2.1538	76.926	-59.309	72.683	72.332	22.637	-3.0208	-5.6067	0.88975	-2.3798	31.7	-5.5361
119.22	-4.8746	51.2	-5.6812	0.79777	-2.3786	0.22751	-0.2613	0.080637	0.66022	-1.3176	3826.7	23.242	-2.1516	76.928	-59.429	72.685	72.332	22.637	-3.0208	-5.6067	0.88975	-2.3798	31.7	-5.5361
119.22	-4.8693	51.203	-5.6801	0.79646	-2.3782	0.22379	-0.26143	0.075143	0.66022	-1.3176	3826.1	23.243	-2.1492	76.929	-59.544	72.687	72.332	22.637	-3.0208	-5.6067	0.88975	-2.3798	31.7	-5.5361
119.22	-4.8636	51.205	-5.679	0.79515	-2.3778	0.22001	-0.26154	0.069763	0.66022	-1.3176	3825.4	23.243	-2.1466	76.931	-59.653	72.69	72.332	22.637	-3.0208	-5.6067	0.88975	-2.3798	31.7	-5.5361
119.22	-4.8576	51.209	-5.6779	0.79384	-2.3775	0.21618	-0.26163	0.064501	0.66022	-1.3176	3824.8	23.244	-2.144	76.933	-59.756	72.692	72.332	22.637	-3.0208	-5.6067	0.88975	-2.3798	31.7	-5.5361
119.23	-4.8514	51.212	-5.6768	0.79254	-2.3772	0.21232	-0.26172	0.059357	0.66022	-1.3176	3824.1	23.246	-2.1412	76.934	-59.853	72.694	72.332	22.637	-3.0208	-5.6067	0.88975	-2.3798	31.7	-5.5361
119.23	-4.8449	51.216	-5.6757	0.79123	-2.3769	0.20842	-0.2618	0.054331	0.66022	-1.3176	3823.5	23.247	-2.1382	76.936	-59.942	72.697	72.332	22.637	-3.0208	-5.6067	0.88975	-2.3798	31.7	-5.5361
119.23	-4.8382	51.22	-5.6747	0.78992	-2.3766	0.20451	-0.26188	0.049423	0.66022	-1.3176	3822.9	23.248	-2.1352	76.938	-60.025	72.699	72.332	22.637	-3.0208	-5.6067	0.88975	-2.3798	31.7	-5.5361
119.23	-4.8313	51.225	-5.6737	0.78861	-2.3764	0.20059	-0.26197	0.044632	0.66022	-1.3176	3822.2	23.25	-2.1322	76.94	-60.1	72.701	72.332	22.637	-3.0208	-5.6067	0.88975	-2.3798	31.7	-5.5361
119.23	-4.8243	51.23	-5.6727	0.7873	-2.3762	0.19667	-0.26207	0.039958	0.66022	-1.3176	3821.6	23.252	-2.129	76.941	-60.168	72.704	72.332	22.637	-3.0208	-5.6067	0.88975	-2.3798	31.7	-5.5361
119.23	-4.8172	51.235	-5.6717	0.78599	-2.376	0.19277	-0.26219	0.035398	0.66022	-1.3176	3820.9	23.254	-2.1258	76.943	-60.227	72.706	72.332	22.637	-3.0208	-5.6067	0.88975	-2.3798	31.7	-5.5361
119.23	-4.81	51.241	-5.6708	0.78468	-2.3758	0.18888	-0.26232	0.030951	0.66022	-1.3176	3820.3	23.256	-2.1226	76.945	-60.279	72.709	72.332	22.637	-3.0208	-5.6067	0.88975	-2.3798	31.7	-5.5361
119.24	-4.8027	51.247	-5.6698	0.78336	-2.3757	0.18503	-0.26246	0.026613	0.66022	-1.3176	3819.6	23.258	-2.1193	76.947	-60.322	72.711	72.332	22.637	-3.0208	-5.6067	0.88975	-2.3798	31.7	-5.5361
119.24	-4.7955	51.254	-5.6689	0.78205	-2.3756	0.18121	-0.26262	0.022382	0.66022	-1.3176	3819.0	23.261	-2.1161	76.948	-60.357	72.713	72.332	22.637	-3.0208	-5.6067	0.88975	-2.3798	31.7	-5.5361
119.24	-4.7882	51.261	-5.668	0.78074	-2.3755	0.17743	-0.26279	0.018254	0.66022	-1.3176	3818.3	23.263	-2.1128	76.95	-60.383	72.716	72.332	22.637	-3.0208	-5.6067	0.88975	-2.3798	31.7	-5.5361
119.24	-4.7811	51.268	-5.6672	0.77942	-2.3754	0.17369	-0.26298	0.014225	0.66022	-1.3176	3817.7	23.266	-2.1096	76.952	-60.4	72.718	72.332	22.637	-3.0208	-5.6067	0.88975	-2.3798	31.7	-5.5361
119.24	-4.774	51.275	-5.6663	0.77811	-2.3753	0.17001	-0.26318	0.010292	0.66022	-1.3176	3817.1	23.269	-2.1065	76.954	-60.408	72.72	72.332	22.637	-3.0208	-5.6067	0.88975	-2.3798	31.7	-5.5361
119.24	-4.7671	51.283	-5.6655	0.77679	-2.3753	0.16638	-0.26339	0.0064489	0.66022	-1.3176	3816.4	23.272	-2.1033	76.956	-60.408	72.723	72.332	22.637	-3.0208	-5.6067	0.88975	-2.3798	31.7	-5.5361
119.24	-4.7603	51.291	-5.6646	0.77547	-2.3753	0.16281	-0.26361	0.002692	0.66022	-1.3176	3815.8	23.276	-2.1003	76.957	-60.398	72.725	72.332	22.637	-3.0208	-5.6067	0.88975	-2.3798	31.7	-5.5361
119.24	-4.7537	51.3	-5.6638	0.77416	-2.3753	0.1593	-0.26383	-0.000984	0.66022	-1.3176	3815.1	23.279	-2.0974	76.959	-60.38	72.727	72.332	22.637	-3.0208	-5.6067	0.88975	-2.3798	31.7	-5.5361
119.24	-4.7474	51.309	-5.663	0.77284	-2.3753	0.15585	-0.26405	-0.0045844	0.66022	-1.3176	3814.5	23.283	-2.0945	76.961	-60.354	72.73	72.332	22.637	-3.0208	-5.6067	0.88975	-2.3798	31.7	-5.5361
119.24	-4.7413	51.318	-5.6623	0.77151	-2.3753	0.15247	-0.26426	-0.0081147	0.66022	-1.3176	3813.8	23.286	-2.0918	76.962	-60.319	72.732	72.332	22.637	-3.0208	-5.6067	0.88975	-2.3798	31.7	-5.5361
119.24	-4.7355	51.327	-5.6615	0.77019	-2.3754	0.14915	-0.26445	-0.011581	0.66022	-1.3176	3813.2	23.29	-2.0892	76.964	-60.276	72.734	72.332	22.637	-3.0208	-5.6067	0.88975	-2.3798	31.7	-5.5361
119.23	-4.73	51.336	-5.6608	0.76887	-2.3754	0.14589	-0.26463	-0.014988	0.66022	-1.3176	3812.5	23.294	-2.0867	76.966	-60.225	72.737	72.332	22.637	-3.0208	-5.6067	0.88975	-2.3798	31.7	-5.5361
119.23	-4.7249	51.346	-5.6601	0.76755	-2.3755	0.14269	-0.26478	-0.018342	0.66022	-1.3176	3811.9	23.298	-2.0844	76.967	-60.166	72.739	72.332	22.637	-3.0208	-5.6067	0.88975	-2.3798	31.7	-5.5361
119.23	-4.7202	51.356	-5.6594	0.76622	-2.3756	0.13956	-0.26489	-0.021649	0.66022	-1.3176	3811.2	23.303	-2.0823	76.969	-60.1	72.741	72.332	22.637	-3.0208	-5.6067	0.88975	-2.3798	31.7	-5.5361
119.23	-4.7158	51.366	-5.6587	0.7649	-2.3757	0.13648	-0.26495	-0.024916	0.66022	-1.3176	3810.6	23.307	-2.0803	76.97	-60.026	72.743	72.332	22.637	-3.0208	-5.6067	0.88975	-2.3798	31.7	-5.5361
119.23	-4.712	51.376	-5.658	0.76357	-2.3759	0.13346	-0.26497	-0.028148	0.66022	-1.3176	3810.0	23.311	-2.0786	76.972	-59.946	72.745	72.332	22.637	-3.0208	-5.6067	0.88975	-2.3798	31.7	-5.5361
119.23	-4.7086	51.387	-5.6573	0.76225	-2.376	0.13049	-0.26492	-0.031351	0.66022	-1.3176	3809.3	23.316	-2.077	76.973	-59.86	72.747	72.332	22.637	-3.0208	-5.6067	0.88975	-2.3798	31.7	-5.5361
119.23	-4.7056	51.397	-5.6567	0.76092	-2.3762	0.12757	-0.2648	-0.034531	0.66022	-1.3176	3808.7	23.32	-2.0757	76.975	-59.767	72.749	72.332	22.637	-3.0208	-5.6067	0.88975	-2.3798	31.7	-5.5361
119.22	-4.7032	51.408	-5.6561	0.7596	-2.3764	0.1247	-0.2646	-0.037695	0.66022	-1.3176	3808.0	23.325	-2.0746	76.976	-59.669	72.751	72.332	22.637	-3.0208	-5.6067	0.88975	-2.3798	31.7	-5.5361
119.22	-4.7013	51.418	-5.6554	0.75828	-2.3765	0.12186	-0.26431	-0.040847	0.66022	-1.3176	3807.4	23.329	-2.0737	76.978	-59.565	72.753	72.332	22.637	-3.0208	-5.6067	0.88975	-2.3798	31.7	-5.5361
119.22	-4.7	51.429	-5.6548	0.75696	-2.3768	0.11906	-0.26391	-0.043994	0.66022	-1.3176	3806.7	23.334	-2.0731	76.979	-59.457	72.755	72.332	22.637	-3.0208	-5.6067	0.88975	-2.3798	31.7	-5.5361
119.22	-4.6992	51.439	-5.6542	0.75564	-2.377	0.11628	-0.2634	-0.047142	0.66022	-1.3176	3806.1	23.339	-2.0727	76.98	-59.344	72.757	72.332	22.637	-3.0208	-5.6067	0.88975	-2.3798	31.7	-5.5361
119.22	-4.699	51.449	-5.6537	0.75432	-2.3772	0.11352	-0.26277	-0.050295	0.66022	-1.3176	3805.4	23.343	-2.0726	76.981	-59.226	72.759	72.332	22.637	-3.0208	-5.6067	0.88975	-2.3798	31.7	-5.5361
119.21	-4.6994	51.46	-5.6531	0.75301	-2.3775	0.11078	-0.262	-0.053459	0.66022	-1.3176	3804.8	23.348	-2.0728	76.983	-59.105	72.761	72.332	22.637	-3.0208	-5.6067	0.88975	-2.3798	31.7	-5.5361
119.21	-4.7005	51.47	-5.6526	0.7517	-2.3778	0.10804	-0.26108	-0.056639	0.66022	-1.3176	3804.2	23.352	-2.0732	76.984	-58.98	72.763	72.332	22.637	-3.0208	-5.6067	0.88975	-2.3798	31.7	-5.5361
119.21	-4.7021	51.48	-5.652	0.7504	-2.3781	0.10531	-0.26001	-0.059839	0.66022	-1.3176	3803.5	23.357	-2.0739	76.985	-58.852	72.765	72.332	22.637	-3.0208	-5.6067	0.88975	-2.3798	31.7	-5.5361
119.21	-4.7044	51.49	-5.6515	0.7491	-2.3784	0.10256	-0.25877	-0.063065	0.66022	-1.3176	3802.9	23.361	-2.0749	76.986	-58.72	72.766	72.332	22.637	-3.0208	-5.6067	0.88975	-2.3798	31.7	-5.5361
119.2	-4.7073	51.499	-5.651	0.74781	-2.3787	0.0998	-0.25734	-0.06632	0.66022	-1.3176	3802.2	23.365	-2.0761	76.987	-58.586	72.768	72.332	22.637	-3.0208	-5.6067	0.88975	-2.3798	31.7	-5.5361
119.2	-4.7109	51.508	-5.6505	0.74653	-2.379	0.097014	-0.25573	-0.069609	0.66022	-1.3176	3801.6	23.37	-2.0777	76.988	-58.45	72.77	72.332	22.637	-3.0208	-5.6067	0.88975	-2.3798	31.7	-5.5361
119.2	-4.7151	51.517	-5.65	0.74526	-2.3794	0.094195	-0.25391	-0.072934	0.66022	-1.3176	3800.9	23.374	-2.0795	76.989	-58.312	72.771	72.332	22.637	-3.0208	-5.6067	0.88975	-2.3798	31.7	-5.5361
119.2	-4.72	51.526	-5.6496	0.74399	-2.3798	0.091335	-0.25188	-0.076299	0.66022	-1.3176	3800.3	23.378	-2.0817	76.99	-58.172	72.773	72.332	22.637	-3.0208	-5.6067	0.88975	-2.3798	31.7	-5.5361
119.2	-4.7256	51.534	-5.6491	0.74274	-2.3801	0.088425	-0.24962	-0.079707	0.66022	-1.3176	3799.6	23.381	-2.0841	76.991	-58.031	72.774	72.332	22.637	-3.0208	-5.6067	0.88975	-2.3798	31.7	-5.5361
119.19	-4.7317	51.542	-5.6487	0.7415	-2.3806	0.085458	-0.24713	-0.083161	0.66022	-1.3176	3799.0	23.385	-2.0868	76.991	-57.888	72.776	72.332	22.637	-3.0208	-5.6067	0.88975	-2.3798	31.7	-5.5361
119.19	-4.7386	51.549	-5.6483	0.74027	-2.381	0.082424	-0.24439	-0.086662	0.66022	-1.3176	3798.4	23.388	-2.0898	76.992	-57.744	72.777	72.332	22.637	-3.0208	-5.6067	0.88975	-2.3798	31.7	-5.5361
119.19	-4.746	51.556	-5.6479	0.73905	-2.3814	0.079314	-0.24139	-0.090212	0.66022	-1.3176	3797.7	23.391	-2.093	76.993	-57.599	72.778	72.332	22.637	-3.0208	-5.6067	0.88975	-2.3798	31.7	-5.5361
119.19	-4.7541	51.563	-5.6475	0.73785	-2.3819	0.076122	-0.23814	-0.093814	0.66022	-1.3176	3797.1	23.394	-2.0966	76.993	-57.454	72.78	72.332	22.637	-3.0208	-5.6067	0.88975	-2.3798	31.7	-5.5361
119.19	-4.7629	51.569	-5.6471	0.73667	-2.3824	0.072838	-0.23461	-0.097466	0.66022	-1.3176	3796.4	23.397	-2.1004	76.994	-57.308	72.781	72.332	22.637	-3.0208	-5.6067	0.88975	-2.3798	31.7	-5.5361
119.18	-4.7722	51.574	-5.6467	0.73551	-2.3829	0.069454	-0.23079	-0.10117	0.66022	-1.3176	3795.8	23.399	-2.1045	76.995	-57.162	72.782	72.332	22.637	-3.0208	-5.6067	0.88975	-2.3798	31.7	-5.5361
119.18	-4.7821	51.579	-5.6464	0.73436	-2.3834	0.065964	-0.22669	-0.10493	0.66022	-1.3176	3795.2	23.402	-2.1089	76.995	-57.017	72.783	72.332	22.637	-3.0208	-5.6067	0.88975	-2.3798	31.7	-5.5361
119.18	-4.7927	51.583	-5.6461	0.73324	-2.3839	0.062358	-0.22229	-0.10874	0.66022	-1.3176	3794.5	23.404	-2.1135	76.996	-56.871	72.785	72.332	22.637	-3.0208	-5.6067	0.88975	-2.3798	31.7	-5.5361
119.18	-4.8038	51.586	-5.6458	0.73214	-2.3845	0.058631	-0.21758	-0.11259	0.66022	-1.3176	3793.9	23.405	-2.1184	76.996	-56.726	72.786	72.332	22.637	-3.0208	-5.6067	0.88975	-2.3798	31.7	-5.5361
119.18	-4.8154	51.589	-5.6455	0.73107	-2.385	0.054774	-0.21257	-0.1165	0.66022	-1.3176	3793.2	23.406	-2.1235	76.996	-56.581	72.787	72.332	22.637	-3.0208	-5.6067	0.88975	-2.3798	31.7	-5.5361
119.18	-4.8276	51.591	-5.6452	0.73002	-2.3856	0.050782	-0.20723	-0.12046	0.66022	-1.3176	3792.6	23.407	-2.1289	76.997	-56.437	72.788	72.332	22.637	-3.0208	-5.6067	0.88975	-2.3798	31.7	-5.5361
119.18	-4.8402	51.593	-5.645	0.729	-2.3862	0.046649	-0.20158	-0.12446	0.66022	-1.3176	3792.0	23.408	-2.1345	76.997	-56.293	72.789	72.332	22.637	-3.0208	-5.6067	0.88975	-2.3798	31.7	-5.5361
119.18	-4.8534	51.593	-5.6448	0.728	-2.3869	0.042368	-0.19559	-0.1285	0.66022	-1.3176	3791.3	23.408	-2.1403	76.997	-56.151	72.79	72.332	22.637	-3.0208	-5.6067	0.88975	-2.3798	31.7	-5.5361
119.18	-4.867	51.593	-5.6446	0.72704	-2.3875	0.037934	-0.18928	-0.13258	0.66022	-1.3176	3790.7	23.408	-2.1463	76.998	-56.01	72.791	72.332	22.637	-3.0208	-5.6067	0.88975	-2.3798	31.7	-5.5361
119.18	-4.8811	51.592	-5.6444	0.72611	-2.3882	0.033344	-0.18264	-0.1367	0.66022	-1.3176	3790.0	23.408	-2.1525	76.998	-55.87	72.792	72.332	22.637	-3.0208	-5.6067	0.88975	-2.3798	31.7	-5.5361
119.18	-4.8956	51.591	-5.6442	0.72521	-2.3889	0.028592	-0.17566	-0.14085	0.66022	-1.3176	3789.4	23.407	-2.1589	76.998	-55.731	72.792	72.332	22.637	-3.0208	-5.6067	0.88975	-2.3798	31.7	-5.5361
119.18	-4.9104	51.588	-5.6441	0.72435	-2.3896	0.023674	-0.16834	-0.14503	0.66022	-1.3176	3788.8	23.406	-2.1654	76.998	-55.594	72.793	72.332	22.637	-3.0208	-5.6067	0.88975	-2.3798	31.7	-5.5361
119.18	-4.9256	51.585	-5.644	0.72353	-2.3903	0.018589	-0.16069	-0.14923	0.66022	-1.3176	3788.1	23.405	-2.1721	76.998	-55.458	72.794	72.332	22.637	-3.0208	-5.6067	0.88975	-2.3798	31.7	-5.5361
119.18	-4.9412	51.581	-5.6439	0.72275	-2.3911	0.013333	-0.15269	-0.15344	0.66022	-1.3176	3787.5	23.403	-2.179	76.998	-55.324	72.795	72.332	22.637	-3.0208	-5.6067	0.88975	-2.3798	31.7	-5.5361
119.18	-4.957	51.576	-5.6439	0.722	-2.3919	0.0079037	-0.14437	-0.15766	0.66022	-1.3176	3786.9	23.401	-2.186	76.998	-55.191	72.796	72.332	22.637	-3.0208	-5.6067	0.88975	-2.3798	31.7	-5.5361
119.18	-4.973	51.57	-5.6438	0.7213	-2.3927	0.0023011	-0.13571	-0.16189	0.66022	-1.3176	3786.2	23.398	-2.193	76.998	-55.061	72.796	72.332	22.637	-3.0208	-5.6067	0.88975	-2.3798	31.7	-5.5361
119.19	-4.9893	51.564	-5.6438	0.72065	-2.3935	-0.003476	-0.12671	-0.16612	0.66022	-1.3176	3785.6	23.395	-2.2002	76.998	-54.933	72.797	72.332	22.637	-3.0208	-5.6067	0.88975	-2.3798	31.7	-5.5361
119.19	-5.0058	51.556	-5.6439	0.72004	-2.3943	-0.0094273	-0.11739	-0.17033	0.66022	-1.3176	3784.9	23.391	-2.2075	76.998	-54.806	72.798	72.332	22.637	-3.0208	-5.6067	0.88975	-2.3798	31.7	-5.5361
119.19	-5.0224	51.548	-5.6439	0.71947	-2.3952	-0.015552	-0.10775	-0.17453	0.66022	-1.3176	3784.3	23.387	-2.2148	76.998	-54.682	72.798	72.332	22.637	-3.0208	-5.6067	0.88975	-2.3798	31.7	-5.5361
119.19	-5.0391	51.538	-5.644	0.71896	-2.3961	-0.021849	-0.097783	-0.17871	0.66022	-1.3176	3783.7	23.383	-2.2222	76.998	-54.56	72.799	72.332	22.637	-3.0208	-5.6067	0.88975	-2.3798	31.7	-5.5361
119.2	-5.0559	51.528	-5.6442	0.7185	-2.397	-0.028316	-0.087508	-0.18284	0.66022	-1.3176	3783.0	23.378	-2.2296	76.998	-54.44	72.8	72.332	22.637	-3.0208	-5.6067	0.88975	-2.3798	31.7	-5.5361
119.2	-5.0728	51.517	-5.6443	0.71809	-2.3979	-0.03495	-0.076927	-0.18694	0.66022	-1.3176	3782.4	23.373	-2.2371	76.998	-54.322	72.8	72.332	22.637	-3.0208	-5.6067	0.88975	-2.3798	31.7	-5.5361
119.21	-5.0896	51.506	-5.6445	0.71773	-2.3989	-0.041747	-0.066049	-0.19099	0.66022	-1.3176	3781.8	23.368	-2.2445	76.998	-54.207	72.801	72.332	22.637	-3.0208	-5.6067	0.88975	-2.3798	31.7	-5.5361
119.21	-5.1064	51.493	-5.6447	0.71743	-2.3998	-0.048704	-0.054883	-0.19497	0.66022	-1.3176	3781.1	23.362	-2.2519	76.998	-54.095	72.801	72.332	22.637	-3.0208	-5.6067	0.88975	-2.3798	31.7	-5.5361
119.22	-5.1231	51.479	-5.645	0.71718	-2.4008	-0.055815	-0.043437	-0.19888	0.66022	-1.3176	3780.5	23.356	-2.2593	76.998	-53.984	72.802	72.332	22.637	-3.0208	-5.6067	0.88975	-2.3798	31.7	-5.5361
119.22	-5.1398	51.465	-5.6453	0.71699	-2.4018	-0.063075	-0.031724	-0.20272	0.66022	-1.3176	3779.9	23.349	-2.2666	76.998	-53.877	72.802	72.332	22.637	-3.0208	-5.6067	0.88975	-2.3798	31.7	-5.5361
119.23	-5.1562	51.45	-5.6456	0.71686	-2.4028	-0.070476	-0.019753	-0.20646	0.66022	-1.3176	3779.2	23.342	-2.2739	76.997	-53.772	72.803	72.332	22.637	-3.0208	-5.6067	0.88975	-2.3798	31.7	-5.5361
119.23	-5.1725	51.434	-5.646	0.7168	-2.4039	-0.078013	-0.0075374	-0.21011	0.66022	-1.3176	3778.6	23.334	-2.2811	76.997	-53.67	72.804	72.332	22.637	-3.0208	-5.6067	0.88975	-2.3798	31.7	-5.5361
119.24	-5.1886	51.417	-5.6464	0.71679	-2.4049	-0.085678	0.0049101	-0.21364	0.66022	-1.3176	3778.0	23.326	-2.2882	76.997	-53.57	72.804	72.332	22.637	-3.0208	-5.6067	0.88975	-2.3798	31.7	-5.5361
119.25	-5.2044	51.4	-5.6469	0.71684	-2.406	-0.093462	0.017576	-0.21705	0.66022	-1.3176	3777.3	23.318	-2.2952	76.997	-53.473	72.805	72.332	22.637	-3.0208	-5.6067	0.88975	-2.3798	31.7	-5.5361
119.25	-5.2199	51.382	-5.6473	0.71696	-2.4071	-0.10136	0.030445	-0.22033	0.66022	-1.3176	3776.7	23.31	-2.302	76.997	-53.379	72.805	72.332	22.637	-3.0208	-5.6067	0.88975	-2.3798	31.7	-5.5361
119.26	-5.235	51.363	-5.6479	0.71715	-2.4082	-0.10935	0.043502	-0.22347	0.66022	-1.3176	3776.1	23.301	-2.3087	76.997	-53.288	72.806	72.332	22.637	-3.0208	-5.6067	0.88975	-2.3798	31.7	-5.5361
119.27	-5.2498	51.343	-5.6484	0.7174	-2.4093	-0.11744	0.056732	-0.22645	0.66022	-1.3176	3775.4	23.291	-2.3152	76.997	-53.2	72.807	72.332	22.637	-3.0208	-5.6067	0.88975	-2.3798	31.7	-5.5361
119.27	-5.2642	51.323	-5.649	0.71772	-2.4105	-0.1256	0.070116	-0.22927	0.66022	-1.3176	3774.8	23.282	-2.3216	76.997	-53.115	72.807	72.332	22.637	-3.0208	-5.6067	0.88975	-2.3798	31.7	-5.5361
119.28	-5.2781	51.302	-5.6497	0.7181	-2.4116	-0.13383	0.083638	-0.23191	0.66022	-1.3176	3774.2	23.272	-2.3277	76.996	-53.032	72.808	72.332	22.637	-3.0208	-5.6067	0.88975	-2.3798	31.7	-5.5361
119.29	-5.2916	51.281	-5.6504	0.71855	-2.4128	-0.14212	0.09728	-0.23437	0.66022	-1.3176	3773.5	23.262	-2.3337	76.996	-52.953	72.808	72.332	22.637	-3.0208	-5.6067	0.88975	-2.3798	31.7	-5.5361
119.3	-5.3045	51.259	-5.6511	0.71907	-2.414	-0.15046	0.11102	-0.23664	0.66022	-1.3176	3772.9	23.251	-2.3394	76.996	-52.876	72.809	72.332	22.637	-3.0208	-5.6067	0.88975	-2.3798	31.7	-5.5361
119.31	-5.3169	51.236	-5.6519	0.71966	-2.4152	-0.15882	0.12484	-0.23869	0.66022	-1.3176	3772.3	23.241	-2.3448	76.996	-52.803	72.81	72.332	22.637	-3.0208	-5.6067	0.88975	-2.3798	31.7	-5.5361
119.32	-5.3288	51.213	-5.6527	0.72032	-2.4164	-0.1672	0.13873	-0.24053	0.66022	-1.3176	3771.6	23.23	-2.3501	76.996	-52.733	72.81	72.332	22.637	-3.0208	-5.6067	0.88975	-2.3798	31.7	-5.5361
119.33	-5.34	51.19	-5.6536	0.72105	-2.4176	-0.17559	0.15265	-0.24214	0.66022	-1.3176	3771.0	23.219	-2.355	76.996	-52.665	72.811	72.332	22.637	-3.0208	-5.6067	0.88975	-2.3798	31.7	-5.5361
119.34	-5.3506	51.166	-5.6545	0.72185	-2.4188	-0.18397	0.1666	-0.24351	0.66022	-1.3176	3770.4	23.207	-2.3597	76.996	-52.601	72.812	72.332	22.637	-3.0208	-5.6067	0.88975	-2.3798	31.7	-5.5361
119.35	-5.3606	51.142	-5.6554	0.72272	-2.42	-0.19232	0.18054	-0.24464	0.66022	-1.3176	3769.8	23.196	-2.3641	76.996	-52.54	72.812	72.332	22.637	-3.0208	-5.6067	0.88975	-2.3798	31.7	-5.5361
119.36	-5.3699	51.117	-5.6564	0.72365	-2.4212	-0.20063	0.19445	-0.2455	0.66022	-1.3176	3769.1	23.184	-2.3682	76.996	-52.481	72.813	72.332	22.637	-3.0208	-5.6067	0.88975	-2.3798	31.7	-5.5361
119.37	-5.3784	51.092	-5.6574	0.72466	-2.4225	-0.20857	0.2092	-0.24595	0.66022	-1.3176	3768.5	23.172	-2.372	76.996	-52.426	72.814	72.332	22.637	-3.0208	-5.6067	0.88975	-2.3798	31.7	-5.5361
119.38	-5.3863	51.067	-5.6585	0.72575	-2.4237	-0.21602	0.22494	-0.24589	0.66022	-1.3176	3767.9	23.16	-2.3754	76.997	-52.374	72.815	72.332	22.637	-3.0208	-5.6067	0.88975	-2.3798	31.7	-5.5361
119.39	-5.3934	51.042	-5.6596	0.72691	-2.4249	-0.22339	0.2405	-0.24553	0.66022	-1.3176	3767.2	23.148	-2.3786	76.997	-52.325	72.815	72.332	22.637	-3.0208	-5.6067	0.88975	-2.3798	31.7	-5.5361
119.4	-5.3997	51.017	-5.6607	0.72815	-2.4261	-0.23066	0.25587	-0.24484	0.66022	-1.3176	3766.6	23.136	-2.3814	76.997	-52.28	72.816	72.332	22.637	-3.0208	-5.6067	0.88975	-2.3798	31.7	-5.5361
119.41	-5.4053	50.991	-5.6619	0.72947	-2.4274	-0.23781	0.271	-0.24383	0.66022	-1.3176	3766.0	23.124	-2.3838	76.997	-52.237	72.817	72.332	22.637	-3.0208	-5.6067	0.88975	-2.3798	31.7	-5.5361
119.42	-5.4101	50.966	-5.6631	0.73086	-2.4286	-0.24482	0.28588	-0.24249	0.66022	-1.3176	3765.4	23.111	-2.3859	76.997	-52.197	72.818	72.332	22.637	-3.0208	-5.6067	0.88975	-2.3798	31.7	-5.5361
119.43	-5.414	50.94	-5.6643	0.73233	-2.4298	-0.25168	0.30047	-0.24082	0.66022	-1.3176	3764.7	23.099	-2.3877	76.998	-52.161	72.819	72.332	22.637	-3.0208	-5.6067	0.88975	-2.3798	31.7	-5.5361
119.45	-5.4172	50.915	-5.6656	0.73387	-2.431	-0.25837	0.31475	-0.23881	0.66022	-1.3176	3764.1	23.087	-2.389	76.998	-52.127	72.82	72.332	22.637	-3.0208	-5.6067	0.88975	-2.3798	31.7	-5.5361
119.46	-5.4195	50.89	-5.6669	0.73548	-2.4322	-0.26488	0.3287	-0.23646	0.66022	-1.3176	3763.5	23.075	-2.39	76.998	-52.097	72.821	72.332	22.637	-3.0208	-5.6067	0.88975	-2.3798	31.7	-5.5361
119.47	-5.421	50.865	-5.6682	0.73715	-2.4333	-0.27118	0.34227	-0.23376	0.66022	-1.3176	3762.8	23.062	-2.3907	76.999	-52.07	72.822	72.332	22.637	-3.0208	-5.6067	0.88975	-2.3798	31.7	-5.5361
119.48	-5.4217	50.84	-5.6696	0.7389	-2.4345	-0.27726	0.35545	-0.23072	0.66022	-1.3176	3762.2	23.05	-2.391	76.999	-52.045	72.823	72.332	22.637	-3.0208	-5.6067	0.88975	-2.3798	31.7	-5.5361
119.49	-5.4215	50.815	-5.671	0.74071	-2.4357	-0.28311	0.36822	-0.22734	0.66022	-1.3176	3761.6	23.038	-2.3909	76.999	-52.024	72.824	72.332	22.637	-3.0208	-5.6067	0.88975	-2.3798	31.7	-5.5361
119.5	-5.4205	50.791	-5.6724	0.74258	-2.4368	-0.2887	0.38054	-0.2236	0.66022	-1.3176	3761.0	23.027	-2.3905	77.0	-52.006	72.825	72.332	22.637	-3.0208	-5.6067	0.88975	-2.3798	31.7	-5.5361
119.51	-5.4187	50.767	-5.6739	0.74451	-2.4379	-0.29404	0.39239	-0.21952	0.66022	-1.3176	3760.3	23.015	-2.3896	77.0	-51.991	72.826	72.332	22.637	-3.0208	-5.6067	0.88975	-2.3798	31.7	-5.5361
119.52	-5.4161	50.744	-5.6754	0.7465	-2.439	-0.29909	0.40375	-0.2151	0.66022	-1.3176	3759.7	23.004	-2.3885	77.001	-51.979	72.828	72.332	22.637	-3.0208	-5.6067	0.88975	-2.3798	31.7	-5.5361
119.53	-5.4126	50.721	-5.6769	0.74855	-2.44	-0.30384	0.41459	-0.21033	0.66022	-1.3176	3759.1	22.992	-2.3869	77.001	-51.97	72.829	72.332	22.637	-3.0208	-5.6067	0.88975	-2.3798	31.7	-5.5361
119.55	-5.4084	50.698	-5.6784	0.75065	-2.4411	-0.30829	0.4249	-0.20523	0.66022	-1.3176	3758.4	22.981	-2.385	77.002	-51.963	72.83	72.332	22.637	-3.0208	-5.6067	0.88975	-2.3798	31.7	-5.5361
119.56	-5.4033	50.676	-5.68	0.7528	-2.4421	-0.31241	0.43464	-0.19979	0.66022	-1.3176	3757.8	22.971	-2.3828	77.003	-51.96	72.831	72.332	22.637	-3.0208	-5.6067	0.88975	-2.3798	31.7	-5.5361
119.57	-5.3975	50.655	-5.6815	0.75499	-2.4431	-0.3162	0.44381	-0.19401	0.66022	-1.3176	3757.2	22.96	-2.3802	77.003	-51.96	72.833	72.332	22.637	-3.0208	-5.6067	0.88975	-2.3798	31.7	-5.5361
119.58	-5.3909	50.634	-5.6831	0.75723	-2.444	-0.31964	0.45237	-0.18791	0.66022	-1.3176	3756.6	22.95	-2.3773	77.004	-51.963	72.834	72.332	22.637	-3.0208	-5.6067	0.88975	-2.3798	31.7	-5.5361
119.59	-5.3836	50.614	-5.6847	0.75952	-2.445	-0.32272	0.46032	-0.18149	0.66022	-1.3176	3755.9	22.94	-2.374	77.005	-51.969	72.835	72.332	22.637	-3.0208	-5.6067	0.88975	-2.3798	31.7	-5.5361
119.6	-5.3755	50.595	-5.6864	0.76184	-2.4458	-0.32543	0.46763	-0.17476	0.66022	-1.3176	3755.3	22.931	-2.3704	77.005	-51.977	72.837	72.332	22.637	-3.0208	-5.6067	0.88975	-2.3798	31.7	-5.5361
119.61	-5.3667	50.576	-5.688	0.76419	-2.4467	-0.32776	0.47429	-0.16772	0.66022	-1.3176	3754.7	22.921	-2.3665	77.006	-51.989	72.838	72.332	22.637	-3.0208	-5.6067	0.88975	-2.3798	31.7	-5.5361
119.62	-5.3572	50.558	-5.6896	0.76658	-2.4475	-0.3297	0.48028	-0.16039	0.66022	-1.3176	3754.1	22.913	-2.3623	77.007	-52.004	72.84	72.332	22.637	-3.0208	-5.6067	0.88975	-2.3798	31.7	-5.5361
119.62	-5.347	50.542	-5.6913	0.76899	-2.4483	-0.33124	0.48559	-0.15277	0.66022	-1.3176	3753.4	22.904	-2.3578	77.008	-52.021	72.841	72.332	22.637	-3.0208	-5.6067	0.88975	-2.3798	31.7	-5.5361
119.63	-5.3362	50.525	-5.6929	0.77143	-2.449	-0.33237	0.4902	-0.14487	0.66022	-1.3176	3752.8	22.896	-2.353	77.009	-52.041	72.842	72.332	22.637	-3.0208	-5.6067	0.88975	-2.3798	31.7	-5.5361
119.64	-5.3248	50.51	-5.6946	0.77389	-2.4498	-0.33309	0.4941	-0.1367	0.66022	-1.3176	3752.2	22.888	-2.3479	77.009	-52.064	72.844	72.332	22.637	-3.0208	-5.6067	0.88975	-2.3798	31.7	-5.5361
119.65	-5.3128	50.496	-5.6963	0.77637	-2.4504	-0.33338	0.49729	-0.12828	0.66022	-1.3176	3751.5	22.881	-2.3426	77.01	-52.09	72.845	72.332	22.637	-3.0208	-5.6067	0.88975	-2.3798	31.7	-5.5361
119.66	-5.3002	50.483	-5.6979	0.77886	-2.451	-0.33325	0.49975	-0.11962	0.66022	-1.3176	3750.9	22.874	-2.337	77.011	-52.119	72.847	72.332	22.637	-3.0208	-5.6067	0.88975	-2.3798	31.7	-5.5361
119.67	-5.2871	50.47	-5.6996	0.78137	-2.4516	-0.3327	0.50148	-0.11073	0.66022	-1.3176	3750.3	22.868	-2.3312	77.012	-52.151	72.849	72.332	22.637	-3.0208	-5.6067	0.88975	-2.3798	31.7	-5.5361
119.67	-5.2735	50.459	-5.7013	0.78388	-2.4521	-0.3317	0.50247	-0.10162	0.66022	-1.3176	3749.7	22.862	-2.3252	77.013	-52.185	72.85	72.332	22.637	-3.0208	-5.6067	0.88975	-2.3798	31.7	-5.5361
119.68	-5.2594	50.448	-5.7029	0.78639	-2.4526	-0.33027	0.50271	-0.092307	0.66022	-1.3176	3749.0	22.857	-2.3189	77.014	-52.222	72.852	72.332	22.637	-3.0208	-5.6067	0.88975	-2.3798	31.7	-5.5361
119.69	-5.2449	50.439	-5.7046	0.7889	-2.4531	-0.3284	0.50221	-0.082808	0.66022	-1.3176	3748.4	22.852	-2.3125	77.015	-52.262	72.853	72.332	22.637	-3.0208	-5.6067	0.88975	-2.3798	31.7	-5.5361
119.69	-5.23	50.431	-5.7062	0.79141	-2.4535	-0.32609	0.50096	-0.073137	0.66022	-1.3176	3747.8	22.847	-2.3059	77.016	-52.305	72.855	72.332	22.637	-3.0208	-5.6067	0.88975	-2.3798	31.7	-5.5361
119.7	-5.2147	50.423	-5.7078	0.79391	-2.4538	-0.32334	0.49895	-0.06331	0.66022	-1.3176	3747.1	22.844	-2.2991	77.017	-52.35	72.856	72.332	22.637	-3.0208	-5.6067	0.88975	-2.3798	31.7	-5.5361
119.7	-5.1991	50.417	-5.7094	0.7964	-2.4541	-0.32015	0.4962	-0.053342	0.66022	-1.3176	3746.5	22.84	-2.2922	77.018	-52.398	72.858	72.332	22.637	-3.0208	-5.6067	0.88975	-2.3798	31.7	-5.5361
119.71	-5.1832	50.412	-5.711	0.79887	-2.4543	-0.31653	0.4927	-0.043251	0.66022	-1.3176	3745.9	22.837	-2.2852	77.019	-52.449	72.86	72.332	22.637	-3.0208	-5.6067	0.88975	-2.3798	31.7	-5.5361
119.71	-5.167	50.408	-5.7126	0.80133	-2.4545	-0.31247	0.48846	-0.033053	0.66022	-1.3176	3745.3	22.835	-2.278	77.02	-52.502	72.861	72.332	22.637	-3.0208	-5.6067	0.88975	-2.3798	31.7	-5.5361
119.72	-5.1506	50.404	-5.7142	0.80376	-2.4547	-0.30799	0.48348	-0.022767	0.66022	-1.3176	3744.6	22.833	-2.2707	77.021	-52.558	72.863	72.332	22.637	-3.0208	-5.6067	0.88975	-2.3798	31.7	-5.5361
119.72	-5.1341	50.402	-5.7157	0.80616	-2.4547	-0.30308	0.47778	-0.012409	0.66022	-1.3176	3744.0	22.831	-2.2634	77.022	-52.617	72.865	72.332	22.637	-3.0208	-5.6067	0.88975	-2.3798	31.7	-5.5361
119.72	-5.1173	50.402	-5.7172	0.80853	-2.4548	-0.29775	0.47135	-0.0019987	0.66022	-1.3176	3743.4	22.831	-2.256	77.023	-52.678	72.866	72.332	22.637	-3.0208	-5.6067	0.88975	-2.3798	31.7	-5.5361
119.72	-5.1005	50.402	-5.7187	0.81087	-2.4548	-0.292	0.46421	0.008447	0.66022	-1.3176	3742.7	22.83	-2.2485	77.024	-52.742	72.868	72.332	22.637	-3.0208	-5.6067	0.88975	-2.3798	31.7	-5.5361
119.73	-5.0836	50.403	-5.7201	0.81317	-2.4547	-0.28586	0.45637	0.018909	0.66022	-1.3176	3742.1	22.83	-2.2411	77.025	-52.809	72.87	72.332	22.637	-3.0208	-5.6067	0.88975	-2.3798	31.7	-5.5361
119.73	-5.0667	50.405	-5.7215	0.81543	-2.4546	-0.27931	0.44785	0.029369	0.66022	-1.3176	3741.5	22.831	-2.2336	77.026	-52.878	72.871	72.332	22.637	-3.0208	-5.6067	0.88975	-2.3798	31.7	-5.5361
119.73	-5.0497	50.408	-5.7229	0.81765	-2.4544	-0.27238	0.43866	0.039809	0.66022	-1.3176	3740.9	22.832	-2.2261	77.027	-52.949	72.873	72.332	22.637	-3.0208	-5.6067	0.88975	-2.3798	31.7	-5.5361
119.73	-5.0328	50.413	-5.7242	0.81982	-2.4542	-0.26508	0.42881	0.050209	0.66022	-1.3176	3740.2	22.834	-2.2186	77.028	-53.024	72.874	72.332	22.637	-3.0208	-5.6067	0.88975	-2.3798	31.7	-5.5361
119.73	-5.016	50.418	-5.7255	0.82194	-2.4539	-0.2574	0.41833	0.060552	0.66022	-1.3176	3739.6	22.836	-2.2111	77.029	-53.1	72.876	72.332	22.637	-3.0208	-5.6067	0.88975	-2.3798	31.7	-5.5361
119.73	-4.9992	50.424	-5.7268	0.824	-2.4536	-0.24937	0.40722	0.070817	0.66022	-1.3176	3739.0	22.838	-2.2037	77.03	-53.18	72.878	72.332	22.637	-3.0208	-5.6067	0.88975	-2.3798	31.7	-5.5361
119.73	-4.9826	50.432	-5.728	0.82601	-2.4532	-0.241	0.39551	0.080989	0.66022	-1.3176	3738.3	22.842	-2.1964	77.031	-53.261	72.879	72.332	22.637	-3.0208	-5.6067	0.88975	-2.3798	31.7	-5.5361
119.73	-4.9662	50.44	-5.7292	0.82796	-2.4528	-0.23231	0.38323	0.091046	0.66022	-1.3176	3737.7	22.845	-2.1891	77.032	-53.345	72.881	72.332	22.637	-3.0208	-5.6067	0.88975	-2.3798	31.7	-5.5361
119.73	-4.95	50.449	-5.7304	0.82984	-2.4523	-0.22329	0.37039	0.10097	0.66022	-1.3176	3737.1	22.849	-2.1819	77.033	-53.432	72.882	72.332	22.637	-3.0208	-5.6067	0.88975	-2.3798	31.7	-5.5361
119.72	-4.934	50.459	-5.7315	0.83166	-2.4518	-0.21398	0.35702	0.11075	0.66022	-1.3176	3736.4	22.854	-2.1748	77.034	-53.521	72.884	72.332	22.637	-3.0208	-5.6067	0.88975	-2.3798	31.7	-5.5361
119.72	-4.9183	50.47	-5.7325	0.83341	-2.4512	-0.20438	0.34313	0.12036	0.66022	-1.3176	3735.8	22.858	-2.1679	77.035	-53.613	72.886	72.332	22.637	-3.0208	-5.6067	0.88975	-2.3798	31.7	-5.5361
119.72	-4.9029	50.482	-5.7335	0.83509	-2.4506	-0.19451	0.32877	0.12979	0.66022	-1.3176	3735.2	22.864	-2.1611	77.035	-53.707	72.887	72.332	22.637	-3.0208	-5.6067	0.88975	-2.3798	31.7	-5.5361
119.72	-4.8879	50.495	-5.7344	0.8367	-2.4499	-0.18439	0.31395	0.13902	0.66022	-1.3176	3734.5	22.869	-2.1544	77.036	-53.803	72.889	72.332	22.637	-3.0208	-5.6067	0.88975	-2.3798	31.7	-5.5361
119.71	-4.8732	50.508	-5.7353	0.83823	-2.4492	-0.17404	0.2987	0.14803	0.66022	-1.3176	3733.9	22.875	-2.1479	77.037	-53.902	72.89	72.332	22.637	-3.0208	-5.6067	0.88975	-2.3798	31.7	-5.5361
119.71	-4.8589	50.523	-5.7362	0.83968	-2.4484	-0.16346	0.28305	0.1568	0.66022	-1.3176	3733.3	22.882	-2.1416	77.038	-54.002	72.892	72.332	22.637	-3.0208	-5.6067	0.88975	-2.3798	31.7	-5.5361
119.71	-4.8449	50.538	-5.737	0.84106	-2.4476	-0.15269	0.26702	0.16533	0.66022	-1.3176	3732.6	22.889	-2.1354	77.039	-54.106	72.893	72.332	22.637	-3.0208	-5.6067	0.88975	-2.3798	31.7	-5.5361
119.7	-4.8315	50.553	-5.7377	0.84235	-2.4467	-0.14173	0.25066	0.1736	0.66022	-1.3176	3732.0	22.896	-2.1294	77.04	-54.211	72.895	72.332	22.637	-3.0208	-5.6067	0.88975	-2.3798	31.7	-5.5361
119.7	-4.8184	50.57	-5.7384	0.84356	-2.4459	-0.13061	0.23398	0.18159	0.66022	-1.3176	3731.4	22.903	-2.1237	77.041	-54.319	72.896	72.332	22.637	-3.0208	-5.6067	0.88975	-2.3798	31.7	-5.5361
119.69	-4.8059	50.587	-5.739	0.84469	-2.4449	-0.11934	0.21702	0.18928	0.66022	-1.3176	3730.7	22.911	-2.1181	77.042	-54.429	72.898	72.332	22.637	-3.0208	-5.6067	0.88975	-2.3798	31.7	-5.5361
119.69	-4.7939	50.604	-5.7396	0.84573	-2.444	-0.10795	0.1998	0.19668	0.66022	-1.3176	3730.1	22.919	-2.1128	77.042	-54.542	72.899	72.332	22.637	-3.0208	-5.6067	0.88975	-2.3798	31.7	-5.5361
119.68	-4.7823	50.622	-5.7401	0.84669	-2.443	-0.096445	0.18237	0.20376	0.66022	-1.3176	3729.5	22.928	-2.1077	77.043	-54.656	72.901	72.332	22.637	-3.0208	-5.6067	0.88975	-2.3798	31.7	-5.5361
119.67	-4.7713	50.641	-5.7406	0.84756	-2.4419	-0.084857	0.16475	0.21051	0.66022	-1.3176	3728.8	22.936	-2.1028	77.044	-54.773	72.902	72.332	22.637	-3.0208	-5.6067	0.88975	-2.3798	31.7	-5.5361
119.67	-4.7609	50.66	-5.7409	0.84834	-2.4409	-0.073202	0.14698	0.21692	0.66022	-1.3176	3728.2	22.945	-2.0982	77.045	-54.892	72.904	72.332	22.637	-3.0208	-5.6067	0.88975	-2.3798	31.7	-5.5361
119.66	-4.751	50.679	-5.7413	0.84903	-2.4398	-0.0615	0.12908	0.22298	0.66022	-1.3176	3727.6	22.954	-2.0938	77.045	-55.013	72.905	72.332	22.637	-3.0208	-5.6067	0.88975	-2.3798	31.7	-5.5361
119.65	-4.7417	50.699	-5.7416	0.84963	-2.4386	-0.049769	0.1111	0.22868	0.66022	-1.3176	3726.9	22.963	-2.0897	77.046	-55.136	72.906	72.332	22.637	-3.0208	-5.6067	0.88975	-2.3798	31.7	-5.5361
119.65	-4.7329	50.72	-5.7418	0.85014	-2.4375	-0.038031	0.093048	0.23402	0.66022	-1.3176	3726.3	22.973	-2.0858	77.047	-55.261	72.908	72.332	22.637	-3.0208	-5.6067	0.88975	-2.3798	31.7	-5.5361
119.64	-4.7247	50.74	-5.7419	0.85056	-2.4363	-0.026304	0.074974	0.23898	0.66022	-1.3176	3725.7	22.982	-2.0822	77.047	-55.388	72.909	72.332	22.637	-3.0208	-5.6067	0.88975	-2.3798	31.7	-5.5361
119.63	-4.7172	50.761	-5.742	0.85089	-2.4351	-0.014133	0.058072	0.24372	0.66022	-1.3176	3725.0	22.992	-2.0788	77.048	-55.517	72.91	72.332	22.637	-3.0208	-5.6067	0.88975	-2.3798	31.7	-5.5361
119.63	-4.7102	50.782	-5.7421	0.85114	-2.4339	-0.0015798	0.042165	0.24824	0.66022	-1.3176	3724.4	23.002	-2.0757	77.049	-55.648	72.912	72.332	22.637	-3.0208	-5.6067	0.88975	-2.3798	31.7	-5.5361
119.62	-4.7038	50.803	-5.7421	0.85131	-2.4326	0.010937	0.026271	0.25242	0.66022	-1.3176	3723.7	23.011	-2.0729	77.049	-55.781	72.913	72.332	22.637	-3.0208	-5.6067	0.88975	-2.3798	31.7	-5.5361
119.61	-4.6981	50.824	-5.742	0.8514	-2.4313	0.0234	0.010412	0.25625	0.66022	-1.3176	3723.1	23.022	-2.0703	77.05	-55.916	72.914	72.332	22.637	-3.0208	-5.6067	0.88975	-2.3798	31.7	-5.5361
119.6	-4.6929	50.846	-5.7418	0.85142	-2.43	0.035789	-0.0053857	0.25972	0.66022	-1.3176	3722.5	23.032	-2.0681	77.051	-56.052	72.916	72.332	22.637	-3.0208	-5.6067	0.88975	-2.3798	31.7	-5.5361
119.59	-4.6884	50.868	-5.7416	0.85135	-2.4287	0.048086	-0.0211	0.26284	0.66022	-1.3176	3721.8	23.042	-2.066	77.051	-56.19	72.917	72.332	22.637	-3.0208	-5.6067	0.88975	-2.3798	31.7	-5.5361
119.59	-4.6844	50.889	-5.7413	0.8512	-2.4274	0.060273	-0.036707	0.26559	0.66022	-1.3176	3721.2	23.052	-2.0643	77.052	-56.33	72.918	72.332	22.637	-3.0208	-5.6067	0.88975	-2.3798	31.7	-5.5361
119.58	-4.6811	50.911	-5.741	0.85098	-2.4261	0.072332	-0.052185	0.26798	0.66022	-1.3176	3720.6	23.062	-2.0628	77.053	-56.472	72.919	72.332	22.637	-3.0208	-5.6067	0.88975	-2.3798	31.7	-5.5361
119.57	-4.6783	50.933	-5.7406	0.85068	-2.4247	0.084243	-0.067512	0.27001	0.66022	-1.3176	3719.9	23.072	-2.0615	77.053	-56.615	72.921	72.332	22.637	-3.0208	-5.6067	0.88975	-2.3798	31.7	-5.5361
119.56	-4.6761	50.955	-5.7402	0.85031	-2.4234	0.095991	-0.082664	0.27166	0.66022	-1.3176	3719.3	23.083	-2.0606	77.054	-56.76	72.922	72.332	22.637	-3.0208	-5.6067	0.88975	-2.3798	31.7	-5.5361
119.55	-4.6746	50.976	-5.7397	0.84986	-2.422	0.10756	-0.097622	0.27295	0.66022	-1.3176	3718.6	23.093	-2.0599	77.054	-56.906	72.923	72.332	22.637	-3.0208	-5.6067	0.88975	-2.3798	31.7	-5.5361
119.55	-4.6736	50.998	-5.7391	0.84933	-2.4207	0.11892	-0.11236	0.27387	0.66022	-1.3176	3718.0	23.103	-2.0594	77.055	-57.054	72.924	72.332	22.637	-3.0208	-5.6067	0.88975	-2.3798	31.7	-5.5361
119.54	-4.6731	51.019	-5.7385	0.84873	-2.4193	0.13007	-0.12687	0.27442	0.66022	-1.3176	3717.4	23.113	-2.0592	77.056	-57.203	72.926	72.332	22.637	-3.0208	-5.6067	0.88975	-2.3798	31.7	-5.5361
119.53	-4.6732	51.041	-5.7378	0.84806	-2.4179	0.14099	-0.14112	0.2746	0.66022	-1.3176	3716.7	23.123	-2.0592	77.056	-57.353	72.927	72.332	22.637	-3.0208	-5.6067	0.88975	-2.3798	31.7	-5.5361
119.52	-4.6739	51.062	-5.7371	0.84732	-2.4165	0.15166	-0.1551	0.27442	0.66022	-1.3176	3716.1	23.133	-2.0595	77.057	-57.505	72.928	72.332	22.637	-3.0208	-5.6067	0.88975	-2.3798	31.7	-5.5361
119.51	-4.6751	51.083	-5.7363	0.84651	-2.4152	0.16207	-0.16879	0.27387	0.66022	-1.3176	3715.4	23.143	-2.06	77.057	-57.658	72.929	72.332	22.637	-3.0208	-5.6067	0.88975	-2.3798	31.7	-5.5361
119.51	-4.6768	51.103	-5.7354	0.84564	-2.4138	0.17219	-0.18216	0.27297	0.66022	-1.3176	3714.8	23.153	-2.0608	77.058	-57.811	72.931	72.332	22.637	-3.0208	-5.6067	0.88975	-2.3798	31.7	-5.5361
119.5	-4.6791	51.124	-5.7346	0.84469	-2.4124	0.18203	-0.19522	0.2717	0.66022	-1.3176	3714.1	23.162	-2.0617	77.058	-57.966	72.932	72.332	22.637	-3.0208	-5.6067	0.88975	-2.3798	31.7	-5.5361
119.49	-4.6818	51.144	-5.7336	0.84368	-2.4111	0.19155	-0.20793	0.27008	0.66022	-1.3176	3713.5	23.172	-2.0629	77.059	-58.122	72.933	72.332	22.637	-3.0208	-5.6067	0.88975	-2.3798	31.7	-5.5361
119.48	-4.685	51.163	-5.7326	0.84261	-2.4097	0.20076	-0.22028	0.26811	0.66022	-1.3176	3712.9	23.181	-2.0643	77.06	-58.278	72.934	72.332	22.637	-3.0208	-5.6067	0.88975	-2.3798	31.7	-5.5361
119.48	-4.6887	51.183	-5.7316	0.84148	-2.4084	0.20963	-0.23226	0.2658	0.66022	-1.3176	3712.2	23.19	-2.0659	77.06	-58.435	72.936	72.332	22.637	-3.0208	-5.6067	0.88975	-2.3798	31.7	-5.5361
119.47	-4.6928	51.202	-5.7305	0.84029	-2.4071	0.21816	-0.24386	0.26315	0.66022	-1.3176	3711.6	23.199	-2.0677	77.061	-58.593	72.937	72.332	22.637	-3.0208	-5.6067	0.88975	-2.3798	31.7	-5.5361
119.46	-4.6973	51.22	-5.7294	0.83904	-2.4058	0.22633	-0.25506	0.26017	0.66022	-1.3176	3710.9	23.208	-2.0697	77.061	-58.751	72.938	72.332	22.637	-3.0208	-5.6067	0.88975	-2.3798	31.7	-5.5361
119.45	-4.7022	51.239	-5.7283	0.83774	-2.4045	0.23413	-0.26585	0.25686	0.66022	-1.3176	3710.3	23.216	-2.0719	77.062	-58.91	72.939	72.332	22.637	-3.0208	-5.6067	0.88975	-2.3798	31.7	-5.5361
119.45	-4.7076	51.256	-5.7271	0.83639	-2.4032	0.24156	-0.27623	0.25322	0.66022	-1.3176	3709.6	23.225	-2.0742	77.063	-59.069	72.941	72.332	22.637	-3.0208	-5.6067	0.88975	-2.3798	31.7	-5.5361
119.44	-4.7133	51.274	-5.7259	0.83498	-2.4019	0.2486	-0.28617	0.24928	0.66022	-1.3176	3709.0	23.233	-2.0767	77.063	-59.228	72.942	72.332	22.637	-3.0208	-5.6067	0.88975	-2.3798	31.7	-5.5361
119.44	-4.7193	51.29	-5.7246	0.83352	-2.4007	0.25524	-0.29568	0.24503	0.66022	-1.3176	3708.4	23.241	-2.0793	77.064	-59.387	72.943	72.332	22.637	-3.0208	-5.6067	0.88975	-2.3798	31.7	-5.5361
119.43	-4.7257	51.307	-5.7233	0.83202	-2.3995	0.26149	-0.30473	0.24048	0.66022	-1.3176	3707.7	23.248	-2.0821	77.064	-59.546	72.945	72.332	22.637	-3.0208	-5.6067	0.88975	-2.3798	31.7	-5.5361
119.42	-4.7323	51.323	-5.722	0.83048	-2.3983	0.26732	-0.31334	0.23565	0.66022	-1.3176	3707.1	23.256	-2.085	77.065	-59.704	72.946	72.332	22.637	-3.0208	-5.6067	0.88975	-2.3798	31.7	-5.5361
119.42	-4.7393	51.338	-5.7206	0.82889	-2.3971	0.27273	-0.32148	0.23053	0.66022	-1.3176	3706.4	23.263	-2.0881	77.066	-59.862	72.947	72.332	22.637	-3.0208	-5.6067	0.88975	-2.3798	31.7	-5.5361
119.41	-4.7465	51.353	-5.7193	0.82726	-2.396	0.27772	-0.32915	0.22515	0.66022	-1.3176	3705.8	23.27	-2.0913	77.066	-60.019	72.949	72.332	22.637	-3.0208	-5.6067	0.88975	-2.3798	31.7	-5.5361
119.41	-4.754	51.367	-5.7179	0.8256	-2.3949	0.28228	-0.33636	0.2195	0.66022	-1.3176	3705.1	23.276	-2.0945	77.067	-60.175	72.95	72.332	22.637	-3.0208	-5.6067	0.88975	-2.3798	31.7	-5.5361
119.4	-4.7616	51.38	-5.7164	0.8239	-2.3938	0.28642	-0.34308	0.2136	0.66022	-1.3176	3704.5	23.283	-2.0979	77.068	-60.331	72.951	72.332	22.637	-3.0208	-5.6067	0.88975	-2.3798	31.7	-5.5361
119.4	-4.7695	51.393	-5.715	0.82217	-2.3928	0.29012	-0.34933	0.20746	0.66022	-1.3176	3703.8	23.289	-2.1013	77.068	-60.485	72.953	72.332	22.637	-3.0208	-5.6067	0.88975	-2.3798	31.7	-5.5361
119.39	-4.7775	51.406	-5.7135	0.82041	-2.3917	0.29338	-0.3551	0.20109	0.66022	-1.3176	3703.2	23.295	-2.1049	77.069	-60.637	72.954	72.332	22.637	-3.0208	-5.6067	0.88975	-2.3798	31.7	-5.5361
119.39	-4.7857	51.418	-5.7121	0.81862	-2.3907	0.2962	-0.36038	0.1945	0.66022	-1.3176	3702.5	23.3	-2.1085	77.07	-60.787	72.955	72.332	22.637	-3.0208	-5.6067	0.88975	-2.3798	31.7	-5.5361
119.38	-4.7941	51.429	-5.7106	0.81681	-2.3898	0.29858	-0.36518	0.18771	0.66022	-1.3176	3701.9	23.306	-2.1121	77.07	-60.935	72.957	72.332	22.637	-3.0208	-5.6067	0.88975	-2.3798	31.7	-5.5361
119.38	-4.8025	51.44	-5.7091	0.81497	-2.3889	0.30053	-0.3695	0.18071	0.66022	-1.3176	3701.2	23.31	-2.1158	77.071	-61.081	72.958	72.332	22.637	-3.0208	-5.6067	0.88975	-2.3798	31.7	-5.5361
119.38	-4.811	51.45	-5.7076	0.81311	-2.388	0.30203	-0.37333	0.17353	0.66022	-1.3176	3700.6	23.315	-2.1195	77.072	-61.224	72.96	72.332	22.637	-3.0208	-5.6067	0.88975	-2.3798	31.7	-5.5361
119.37	-4.8196	51.459	-5.7061	0.81124	-2.3871	0.3031	-0.37668	0.16617	0.66022	-1.3176	3699.9	23.319	-2.1233	77.073	-61.364	72.961	72.332	22.637	-3.0208	-5.6067	0.88975	-2.3798	31.7	-5.5361
119.37	-4.8283	51.468	-5.7046	0.80935	-2.3863	0.30373	-0.37955	0.15865	0.66022	-1.3176	3699.3	23.324	-2.1271	77.073	-61.5	72.962	72.332	22.637	-3.0208	-5.6067	0.88975	-2.3798	31.7	-5.5361
119.37	-4.8369	51.476	-5.703	0.80744	-2.3855	0.30392	-0.38195	0.15098	0.66022	-1.3176	3698.7	23.327	-2.1309	77.074	-61.632	72.964	72.332	22.637	-3.0208	-5.6067	0.88975	-2.3798	31.7	-5.5361
119.37	-4.8456	51.484	-5.7015	0.80553	-2.3848	0.30369	-0.38387	0.14317	0.66022	-1.3176	3698.0	23.331	-2.1347	77.075	-61.759	72.965	72.332	22.637	-3.0208	-5.6067	0.88975	-2.3798	31.7	-5.5361
119.37	-4.8542	51.491	-5.7	0.8036	-2.3841	0.30303	-0.38532	0.13524	0.66022	-1.3176	3697.4	23.334	-2.1385	77.076	-61.882	72.967	72.332	22.637	-3.0208	-5.6067	0.88975	-2.3798	31.7	-5.5361
119.36	-4.8629	51.497	-5.6985	0.80167	-2.3835	0.30196	-0.38631	0.12718	0.66022	-1.3176	3696.7	23.337	-2.1423	77.077	-62.0	72.968	72.332	22.637	-3.0208	-5.6067	0.88975	-2.3798	31.7	-5.5361
119.36	-4.8714	51.503	-5.697	0.79974	-2.3828	0.30046	-0.38684	0.11903	0.66022	-1.3176	3696.1	23.339	-2.146	77.078	-62.111	72.97	72.332	22.637	-3.0208	-5.6067	0.88975	-2.3798	31.7	-5.5361
119.36	-4.8799	51.508	-5.6955	0.79781	-2.3823	0.29856	-0.38693	0.11078	0.66022	-1.3176	3695.4	23.342	-2.1497	77.078	-62.216	72.971	72.332	22.637	-3.0208	-5.6067	0.88975	-2.3798	31.7	-5.5361
119.36	-4.8883	51.513	-5.694	0.79587	-2.3817	0.29626	-0.38656	0.10245	0.66022	-1.3176	3694.8	23.344	-2.1534	77.079	-62.314	72.973	72.332	22.637	-3.0208	-5.6067	0.88975	-2.3798	31.7	-5.5361
119.36	-4.8966	51.517	-5.6925	0.79394	-2.3812	0.29356	-0.38576	0.094061	0.66022	-1.3176	3694.1	23.346	-2.157	77.08	-62.404	72.975	72.332	22.637	-3.0208	-5.6067	0.88975	-2.3798	31.7	-5.5361
119.36	-4.9048	51.521	-5.6911	0.79202	-2.3808	0.29048	-0.38453	0.085613	0.66022	-1.3176	3693.5	23.347	-2.1606	77.081	-62.486	72.976	72.332	22.637	-3.0208	-5.6067	0.88975	-2.3798	31.7	-5.5361
119.36	-4.9128	51.524	-5.6896	0.7901	-2.3804	0.28701	-0.38288	0.077123	0.66022	-1.3176	3692.8	23.348	-2.1641	77.082	-62.559	72.978	72.332	22.637	-3.0208	-5.6067	0.88975	-2.3798	31.7	-5.5361
119.36	-4.9207	51.526	-5.6882	0.78819	-2.38	0.28318	-0.38081	0.068602	0.66022	-1.3176	3692.2	23.349	-2.1676	77.083	-62.623	72.979	72.332	22.637	-3.0208	-5.6067	0.88975	-2.3798	31.7	-5.5361
119.36	-4.9284	51.528	-5.6868	0.78629	-2.3797	0.27899	-0.37834	0.060062	0.66022	-1.3176	3691.5	23.35	-2.1709	77.084	-62.677	72.981	72.332	22.637	-3.0208	-5.6067	0.88975	-2.3798	31.7	-5.5361
119.36	-4.9359	51.53	-5.6854	0.78441	-2.3794	0.27445	-0.37548	0.051514	0.66022	-1.3176	3690.9	23.35	-2.1742	77.085	-62.722	72.983	72.332	22.637	-3.0208	-5.6067	0.88975	-2.3798	31.7	-5.5361
119.36	-4.9433	51.531	-5.684	0.78254	-2.3792	0.26957	-0.37224	0.042971	0.66022	-1.3176	3690.2	23.35	-2.1774	77.086	-62.755	72.984	72.332	22.637	-3.0208	-5.6067	0.88975	-2.3798	31.7	-5.5361
119.37	-4.9504	51.531	-5.6827	0.78068	-2.379	0.26437	-0.36862	0.034443	0.66022	-1.3176	3689.6	23.35	-2.1806	77.087	-62.778	72.986	72.332	22.637	-3.0208	-5.6067	0.88975	-2.3798	31.7	-5.5361
119.37	-4.9573	51.531	-5.6814	0.77885	-2.3788	0.25884	-0.36464	0.025942	0.66022	-1.3176	3688.9	23.35	-2.1836	77.088	-62.79	72.988	72.332	22.637	-3.0208	-5.6067	0.88975	-2.3798	31.7	-5.5361
119.37	-4.964	51.531	-5.6801	0.77704	-2.3787	0.25301	-0.36031	0.01748	0.66022	-1.3176	3688.3	23.349	-2.1865	77.089	-62.791	72.989	72.332	22.637	-3.0208	-5.6067	0.88975	-2.3798	31.7	-5.5361
119.37	-4.9705	51.53	-5.6789	0.77525	-2.3787	0.24689	-0.35563	0.0090654	0.66022	-1.3176	3687.6	23.349	-2.1893	77.09	-62.781	72.991	72.332	22.637	-3.0208	-5.6067	0.88975	-2.3798	31.7	-5.5361
119.37	-4.9767	51.528	-5.6776	0.77348	-2.3786	0.24049	-0.35063	0.00071053	0.66022	-1.3176	3687.0	23.348	-2.192	77.091	-62.761	72.993	72.332	22.637	-3.0208	-5.6067	0.88975	-2.3798	31.7	-5.5361
119.38	-4.9827	51.526	-5.6765	0.77174	-2.3787	0.23382	-0.34532	-0.0075746	0.66022	-1.3176	3686.3	23.347	-2.1946	77.092	-62.729	72.995	72.332	22.637	-3.0208	-5.6067	0.88975	-2.3798	31.7	-5.5361
119.38	-4.9884	51.524	-5.6753	0.77003	-2.3787	0.22689	-0.3397	-0.01578	0.66022	-1.3176	3685.7	23.345	-2.1971	77.094	-62.688	72.996	72.332	22.637	-3.0208	-5.6067	0.88975	-2.3798	31.7	-5.5361
119.38	-4.9938	51.521	-5.6742	0.76835	-2.3788	0.21972	-0.33379	-0.023896	0.66022	-1.3176	3685.0	23.344	-2.1995	77.095	-62.637	72.998	72.332	22.637	-3.0208	-5.6067	0.88975	-2.3798	31.7	-5.5361
119.38	-4.999	51.518	-5.6731	0.76669	-2.379	0.21233	-0.32759	-0.031913	0.66022	-1.3176	3684.4	23.342	-2.2017	77.096	-62.576	73.0	72.332	22.637	-3.0208	-5.6067	0.88975	-2.3798	31.7	-5.5361
119.39	-5.0039	51.515	-5.6721	0.76507	-2.3791	0.20471	-0.32114	-0.039821	0.66022	-1.3176	3683.7	23.34	-2.2038	77.097	-62.507	73.002	72.332	22.637	-3.0208	-5.6067	0.88975	-2.3798	31.7	-5.5361
119.39	-5.0086	51.511	-5.6711	0.76348	-2.3794	0.1969	-0.31442	-0.047612	0.66022	-1.3176	3683.1	23.338	-2.2059	77.098	-62.429	73.004	72.332	22.637	-3.0208	-5.6067	0.88975	-2.3798	31.7	-5.5361
119.4	-5.0129	51.507	-5.6701	0.76193	-2.3796	0.18889	-0.30747	-0.055277	0.66022	-1.3176	3682.4	23.335	-2.2077	77.099	-62.344	73.005	72.332	22.637	-3.0208	-5.6067	0.88975	-2.3798	31.7	-5.5361
119.4	-5.017	51.503	-5.6692	0.76041	-2.3799	0.18072	-0.30029	-0.062809	0.66022	-1.3176	3681.8	23.333	-2.2095	77.101	-62.252	73.007	72.332	22.637	-3.0208	-5.6067	0.88975	-2.3798	31.7	-5.5361
119.4	-5.0208	51.498	-5.6683	0.75892	-2.3802	0.17238	-0.29288	-0.070198	0.66022	-1.3176	3681.1	23.33	-2.2111	77.102	-62.153	73.009	72.332	22.637	-3.0208	-5.6067	0.88975	-2.3798	31.7	-5.5361
119.41	-5.0243	51.493	-5.6675	0.75748	-2.3806	0.16389	-0.28528	-0.077437	0.66022	-1.3176	3680.5	23.328	-2.2127	77.103	-62.049	73.011	72.332	22.637	-3.0208	-5.6067	0.88975	-2.3798	31.7	-5.5361
119.41	-5.0275	51.488	-5.6667	0.75607	-2.381	0.15527	-0.27749	-0.08452	0.66022	-1.3176	3679.8	23.325	-2.214	77.104	-61.939	73.013	72.332	22.637	-3.0208	-5.6067	0.88975	-2.3798	31.7	-5.5361
119.42	-5.0305	51.483	-5.6659	0.7547	-2.3815	0.14653	-0.26951	-0.091438	0.66022	-1.3176	3679.2	23.322	-2.2153	77.105	-61.824	73.015	72.332	22.637	-3.0208	-5.6067	0.88975	-2.3798	31.7	-5.5361
119.42	-5.0332	51.477	-5.6652	0.75338	-2.3819	0.13768	-0.26138	-0.098187	0.66022	-1.3176	3678.5	23.319	-2.2165	77.107	-61.705	73.017	72.332	22.637	-3.0208	-5.6067	0.88975	-2.3798	31.7	-5.5361
119.43	-5.0356	51.471	-5.6645	0.75209	-2.3824	0.12874	-0.25309	-0.10476	0.66022	-1.3176	3677.9	23.316	-2.2175	77.108	-61.582	73.018	72.332	22.637	-3.0208	-5.6067	0.88975	-2.3798	31.7	-5.5361
119.43	-5.0377	51.465	-5.6639	0.75085	-2.383	0.11972	-0.24465	-0.11115	0.66022	-1.3176	3677.2	23.312	-2.2184	77.109	-61.456	73.02	72.332	22.637	-3.0208	-5.6067	0.88975	-2.3798	31.7	-5.5361
119.44	-5.0396	51.459	-5.6633	0.74964	-2.3835	0.11063	-0.23609	-0.11735	0.66022	-1.3176	3676.6	23.309	-2.2192	77.11	-61.326	73.022	72.332	22.637	-3.0208	-5.6067	0.88975	-2.3798	31.7	-5.5361
119.44	-5.0413	51.452	-5.6628	0.74849	-2.3841	0.1015	-0.22742	-0.12336	0.66022	-1.3176	3675.9	23.305	-2.2199	77.112	-61.194	73.024	72.332	22.637	-3.0208	-5.6067	0.88975	-2.3798	31.7	-5.5361
119.45	-5.0426	51.446	-5.6623	0.74737	-2.3848	0.092318	-0.21864	-0.12918	0.66022	-1.3176	3675.3	23.302	-2.2205	77.113	-61.059	73.026	72.332	22.637	-3.0208	-5.6067	0.88975	-2.3798	31.7	-5.5361
119.45	-5.0438	51.439	-5.6619	0.7463	-2.3854	0.083114	-0.20976	-0.13479	0.66022	-1.3176	3674.7	23.298	-2.2209	77.114	-60.923	73.028	72.332	22.637	-3.0208	-5.6067	0.88975	-2.3798	31.7	-5.5361
119.46	-5.0447	51.432	-5.6615	0.74527	-2.3861	0.073895	-0.20081	-0.1402	0.66022	-1.3176	3674.0	23.295	-2.2213	77.115	-60.784	73.03	72.332	22.637	-3.0208	-5.6067	0.88975	-2.3798	31.7	-5.5361
119.46	-5.0454	51.425	-5.6611	0.74429	-2.3868	0.064675	-0.19179	-0.1454	0.66022	-1.3176	3673.4	23.291	-2.2215	77.116	-60.645	73.032	72.332	22.637	-3.0208	-5.6067	0.88975	-2.3798	31.7	-5.5361
119.47	-5.0458	51.418	-5.6608	0.74335	-2.3876	0.055465	-0.1827	-0.15039	0.66022	-1.3176	3672.7	23.287	-2.2217	77.118	-60.504	73.033	72.332	22.637	-3.0208	-5.6067	0.88975	-2.3798	31.7	-5.5361
119.47	-5.0461	51.411	-5.6606	0.74246	-2.3883	0.046276	-0.17357	-0.15516	0.66022	-1.3176	3672.1	23.283	-2.2218	77.119	-60.362	73.035	72.332	22.637	-3.0208	-5.6067	0.88975	-2.3798	31.7	-5.5361
119.48	-5.0461	51.404	-5.6604	0.74162	-2.3891	0.037122	-0.16441	-0.15972	0.66022	-1.3176	3671.4	23.28	-2.2218	77.12	-60.219	73.037	72.332	22.637	-3.0208	-5.6067	0.88975	-2.3798	31.7	-5.5361
119.48	-5.046	51.397	-5.6602	0.74082	-2.3899	0.028012	-0.15521	-0.16406	0.66022	-1.3176	3670.8	23.276	-2.2217	77.121	-60.076	73.039	72.332	22.637	-3.0208	-5.6067	0.88975	-2.3798	31.7	-5.5361
119.49	-5.0456	51.39	-5.6601	0.74007	-2.3908	0.018958	-0.146	-0.16818	0.66022	-1.3176	3670.1	23.272	-2.2215	77.123	-59.932	73.041	72.332	22.637	-3.0208	-5.6067	0.88975	-2.3798	31.7	-5.5361
119.49	-5.0451	51.382	-5.66	0.73936	-2.3916	0.0099699	-0.13679	-0.17208	0.66022	-1.3176	3669.5	23.268	-2.2212	77.124	-59.789	73.043	72.332	22.637	-3.0208	-5.6067	0.88975	-2.3798	31.7	-5.5361
119.5	-5.0445	51.375	-5.66	0.7387	-2.3925	0.0010587	-0.12757	-0.17576	0.66022	-1.3176	3668.8	23.264	-2.2209	77.125	-59.645	73.044	72.332	22.637	-3.0208	-5.6067	0.88975	-2.3798	31.7	-5.5361
119.5	-5.0437	51.368	-5.66	0.73808	-2.3934	-0.0077661	-0.11837	-0.17922	0.66022	-1.3176	3668.2	23.26	-2.2205	77.126	-59.502	73.046	72.332	22.637	-3.0208	-5.6067	0.88975	-2.3798	31.7	-5.5361
119.51	-5.0427	51.36	-5.6601	0.73752	-2.3943	-0.016495	-0.10918	-0.18246	0.66022	-1.3176	3667.5	23.256	-2.2201	77.127	-59.358	73.048	72.332	22.637	-3.0208	-5.6067	0.88975	-2.3798	31.7	-5.5361
119.51	-5.0417	51.353	-5.6602	0.73699	-2.3952	-0.025118	-0.10003	-0.18547	0.66022	-1.3176	3666.9	23.252	-2.2196	77.128	-59.215	73.05	72.332	22.637	-3.0208	-5.6067	0.88975	-2.3798	31.7	-5.5361
119.52	-5.0405	51.345	-5.6603	0.73652	-2.3961	-0.033628	-0.09091	-0.18826	0.66022	-1.3176	3666.3	23.248	-2.219	77.129	-59.073	73.052	72.332	22.637	-3.0208	-5.6067	0.88975	-2.3798	31.7	-5.5361
119.52	-5.0392	51.338	-5.6605	0.73608	-2.3971	-0.042016	-0.081837	-0.19084	0.66022	-1.3176	3665.6	23.244	-2.2184	77.131	-58.931	73.053	72.332	22.637	-3.0208	-5.6067	0.88975	-2.3798	31.7	-5.5361
119.53	-5.0378	51.331	-5.6607	0.7357	-2.398	-0.050273	-0.072815	-0.19319	0.66022	-1.3176	3665.0	23.241	-2.2178	77.132	-58.791	73.055	72.332	22.637	-3.0208	-5.6067	0.88975	-2.3798	31.7	-5.5361
119.53	-5.0364	51.323	-5.661	0.73536	-2.399	-0.058393	-0.063853	-0.19533	0.66022	-1.3176	3664.3	23.237	-2.2171	77.133	-58.651	73.057	72.332	22.637	-3.0208	-5.6067	0.88975	-2.3798	31.7	-5.5361
119.54	-5.0348	51.316	-5.6613	0.73506	-2.4	-0.066367	-0.054956	-0.19725	0.66022	-1.3176	3663.7	23.233	-2.2164	77.134	-58.511	73.059	72.332	22.637	-3.0208	-5.6067	0.88975	-2.3798	31.7	-5.5361
119.55	-5.0332	51.309	-5.6617	0.73481	-2.401	-0.07419	-0.046132	-0.19896	0.66022	-1.3176	3663.0	23.229	-2.2157	77.135	-58.374	73.06	72.332	22.637	-3.0208	-5.6067	0.88975	-2.3798	31.7	-5.5361
119.55	-5.0316	51.302	-5.6621	0.7346	-2.402	-0.081855	-0.037386	-0.20046	0.66022	-1.3176	3662.4	23.225	-2.2149	77.136	-58.237	73.062	72.332	22.637	-3.0208	-5.6067	0.88975	-2.3798	31.7	-5.5361
119.56	-5.03	51.295	-5.6625	0.73443	-2.403	-0.089356	-0.028724	-0.20175	0.66022	-1.3176	3661.7	23.221	-2.2142	77.137	-58.101	73.064	72.332	22.637	-3.0208	-5.6067	0.88975	-2.3798	31.7	-5.5361
119.56	-5.0283	51.287	-5.663	0.73431	-2.404	-0.096688	-0.020151	-0.20283	0.66022	-1.3176	3661.1	23.218	-2.2134	77.138	-57.967	73.065	72.332	22.637	-3.0208	-5.6067	0.88975	-2.3798	31.7	-5.5361
119.56	-5.0266	51.28	-5.6635	0.73423	-2.405	-0.10384	-0.011672	-0.20371	0.66022	-1.3176	3660.5	23.214	-2.2126	77.139	-57.834	73.067	72.332	22.637	-3.0208	-5.6067	0.88975	-2.3798	31.7	-5.5361
119.57	-5.0249	51.273	-5.664	0.73419	-2.406	-0.11082	-0.0032931	-0.2044	0.66022	-1.3176	3659.8	23.21	-2.2119	77.14	-57.702	73.068	72.332	22.637	-3.0208	-5.6067	0.88975	-2.3798	31.7	-5.5361
119.57	-5.0232	51.266	-5.6646	0.7342	-2.4071	-0.11762	0.0049827	-0.20488	0.66022	-1.3176	3659.2	23.207	-2.2111	77.141	-57.573	73.07	72.332	22.637	-3.0208	-5.6067	0.88975	-2.3798	31.7	-5.5361
119.58	-5.0215	51.259	-5.6652	0.73424	-2.4081	-0.12422	0.013151	-0.20518	0.66022	-1.3176	3658.5	23.203	-2.2103	77.142	-57.444	73.072	72.332	22.637	-3.0208	-5.6067	0.88975	-2.3798	31.7	-5.5361
119.58	-5.0199	51.253	-5.6658	0.73433	-2.4091	-0.13064	0.021208	-0.20528	0.66022	-1.3176	3657.9	23.2	-2.2096	77.142	-57.318	73.073	72.332	22.637	-3.0208	-5.6067	0.88975	-2.3798	31.7	-5.5361
119.59	-5.0183	51.246	-5.6665	0.73445	-2.4101	-0.13686	0.029151	-0.2052	0.66022	-1.3176	3657.2	23.196	-2.2089	77.143	-57.193	73.075	72.332	22.637	-3.0208	-5.6067	0.88975	-2.3798	31.7	-5.5361
119.59	-5.0168	51.239	-5.6672	0.73462	-2.4112	-0.14289	0.036976	-0.20494	0.66022	-1.3176	3656.6	23.193	-2.2082	77.144	-57.07	73.076	72.332	22.637	-3.0208	-5.6067	0.88975	-2.3798	31.7	-5.5361
119.6	-5.0153	51.232	-5.6679	0.73482	-2.4122	-0.14872	0.04468	-0.2045	0.66022	-1.3176	3656.0	23.189	-2.2075	77.145	-56.949	73.078	72.332	22.637	-3.0208	-5.6067	0.88975	-2.3798	31.7	-5.5361
119.6	-5.0139	51.226	-5.6687	0.73507	-2.4132	-0.15434	0.052261	-0.20389	0.66022	-1.3176	3655.3	23.186	-2.2068	77.146	-56.829	73.079	72.332	22.637	-3.0208	-5.6067	0.88975	-2.3798	31.7	-5.5361
119.61	-5.0125	51.219	-5.6695	0.73535	-2.4142	-0.15977	0.059716	-0.20312	0.66022	-1.3176	3654.7	23.182	-2.2062	77.146	-56.712	73.08	72.332	22.637	-3.0208	-5.6067	0.88975	-2.3798	31.7	-5.5361
119.61	-5.0113	51.213	-5.6703	0.73566	-2.4152	-0.16499	0.067045	-0.20218	0.66022	-1.3176	3654.0	23.179	-2.2057	77.147	-56.596	73.082	72.332	22.637	-3.0208	-5.6067	0.88975	-2.3798	31.7	-5.5361
119.61	-5.0101	51.206	-5.6711	0.73602	-2.4163	-0.17	0.074244	-0.20108	0.66022	-1.3176	3653.4	23.175	-2.2051	77.148	-56.483	73.083	72.332	22.637	-3.0208	-5.6067	0.88975	-2.3798	31.7	-5.5361
119.62	-5.009	51.2	-5.672	0.73641	-2.4173	-0.17481	0.081312	-0.19983	0.66022	-1.3176	3652.8	23.172	-2.2046	77.149	-56.372	73.085	72.332	22.637	-3.0208	-5.6067	0.88975	-2.3798	31.7	-5.5361
119.62	-5.008	51.193	-5.6728	0.73683	-2.4183	-0.17942	0.088248	-0.19843	0.66022	-1.3176	3652.1	23.169	-2.2042	77.149	-56.263	73.086	72.332	22.637	-3.0208	-5.6067	0.88975	-2.3798	31.7	-5.5361
119.63	-5.0072	51.187	-5.6738	0.73729	-2.4192	-0.18382	0.095051	-0.19688	0.66022	-1.3176	3651.5	23.166	-2.2038	77.15	-56.156	73.087	72.332	22.637	-3.0208	-5.6067	0.88975	-2.3798	31.7	-5.5361
119.63	-5.0064	51.18	-5.6747	0.73778	-2.4202	-0.18801	0.10172	-0.19519	0.66022	-1.3176	3650.8	23.162	-2.2034	77.15	-56.051	73.088	72.332	22.637	-3.0208	-5.6067	0.88975	-2.3798	31.7	-5.5361
119.63	-5.0057	51.174	-5.6756	0.7383	-2.4212	-0.19201	0.10825	-0.19337	0.66022	-1.3176	3650.2	23.159	-2.2031	77.151	-55.949	73.09	72.332	22.637	-3.0208	-5.6067	0.88975	-2.3798	31.7	-5.5361
119.64	-5.0052	51.168	-5.6766	0.73886	-2.4222	-0.1958	0.11465	-0.19142	0.66022	-1.3176	3649.6	23.156	-2.2028	77.151	-55.849	73.091	72.332	22.637	-3.0208	-5.6067	0.88975	-2.3798	31.7	-5.5361
119.64	-5.0048	51.162	-5.6776	0.73945	-2.4231	-0.19938	0.12092	-0.18934	0.66022	-1.3176	3648.9	23.153	-2.2026	77.152	-55.751	73.092	72.332	22.637	-3.0208	-5.6067	0.88975	-2.3798	31.7	-5.5361
119.64	-5.0044	51.155	-5.6786	0.74007	-2.424	-0.20277	0.12704	-0.18714	0.66022	-1.3176	3648.3	23.15	-2.2025	77.152	-55.656	73.093	72.332	22.637	-3.0208	-5.6067	0.88975	-2.3798	31.7	-5.5361
119.65	-5.0043	51.149	-5.6796	0.74072	-2.425	-0.20596	0.13303	-0.18482	0.66022	-1.3176	3647.6	23.146	-2.2024	77.153	-55.563	73.094	72.332	22.637	-3.0208	-5.6067	0.88975	-2.3798	31.7	-5.5361
119.65	-5.0042	51.143	-5.6807	0.7414	-2.4259	-0.20895	0.13889	-0.1824	0.66022	-1.3176	3647.0	23.143	-2.2024	77.153	-55.473	73.095	72.332	22.637	-3.0208	-5.6067	0.88975	-2.3798	31.7	-5.5361
119.66	-5.0043	51.136	-5.6817	0.74211	-2.4268	-0.21175	0.1446	-0.17986	0.66022	-1.3176	3646.4	23.14	-2.2024	77.154	-55.385	73.097	72.332	22.637	-3.0208	-5.6067	0.88975	-2.3798	31.7	-5.5361
119.66	-5.0044	51.13	-5.6828	0.74285	-2.4277	-0.21436	0.15019	-0.17722	0.66022	-1.3176	3645.7	23.137	-2.2024	77.154	-55.3	73.098	72.332	22.637	-3.0208	-5.6067	0.88975	-2.3798	31.7	-5.5361
119.66	-5.0047	51.124	-5.6839	0.74361	-2.4286	-0.21669	0.15583	-0.17445	0.66022	-1.3176	3645.1	23.134	-2.2026	77.155	-55.218	73.099	72.332	22.637	-3.0208	-5.6067	0.88975	-2.3798	31.7	-5.5361
119.67	-5.0051	51.118	-5.6849	0.74441	-2.4294	-0.21863	0.16184	-0.1715	0.66022	-1.3176	3644.4	23.131	-2.2027	77.155	-55.138	73.1	72.332	22.637	-3.0208	-5.6067	0.88975	-2.3798	31.7	-5.5361
119.67	-5.0057	51.111	-5.686	0.74523	-2.4303	-0.22039	0.16766	-0.16844	0.66022	-1.3176	3643.8	23.128	-2.203	77.155	-55.06	73.101	72.332	22.637	-3.0208	-5.6067	0.88975	-2.3798	31.7	-5.5361
119.67	-5.0063	51.105	-5.6871	0.74608	-2.4311	-0.22198	0.17331	-0.16529	0.66022	-1.3176	3643.2	23.125	-2.2032	77.156	-54.985	73.102	72.332	22.637	-3.0208	-5.6067	0.88975	-2.3798	31.7	-5.5361
119.67	-5.0071	51.099	-5.6883	0.74696	-2.4319	-0.22338	0.17879	-0.16205	0.66022	-1.3176	3642.5	23.122	-2.2035	77.156	-54.913	73.103	72.332	22.637	-3.0208	-5.6067	0.88975	-2.3798	31.7	-5.5361
119.68	-5.0079	51.093	-5.6894	0.74787	-2.4327	-0.22461	0.18408	-0.15872	0.66022	-1.3176	3641.9	23.119	-2.2039	77.156	-54.844	73.104	72.332	22.637	-3.0208	-5.6067	0.88975	-2.3798	31.7	-5.5361
119.68	-5.0089	51.086	-5.6905	0.7488	-2.4335	-0.22567	0.1892	-0.15531	0.66022	-1.3176	3641.3	23.115	-2.2043	77.156	-54.777	73.105	72.332	22.637	-3.0208	-5.6067	0.88975	-2.3798	31.7	-5.5361
119.68	-5.0099	51.08	-5.6916	0.74976	-2.4343	-0.22656	0.19415	-0.15183	0.66022	-1.3176	3640.6	23.112	-2.2048	77.157	-54.714	73.105	72.332	22.637	-3.0208	-5.6067	0.88975	-2.3798	31.7	-5.5361
119.69	-5.0111	51.074	-5.6928	0.75074	-2.435	-0.22729	0.19892	-0.14827	0.66022	-1.3176	3640.0	23.109	-2.2053	77.157	-54.653	73.106	72.332	22.637	-3.0208	-5.6067	0.88975	-2.3798	31.7	-5.5361
119.69	-5.0123	51.068	-5.6939	0.75175	-2.4358	-0.22785	0.20351	-0.14464	0.66022	-1.3176	3639.4	23.106	-2.2058	77.157	-54.594	73.107	72.332	22.637	-3.0208	-5.6067	0.88975	-2.3798	31.7	-5.5361
119.69	-5.0136	51.061	-5.695	0.75278	-2.4365	-0.22826	0.20793	-0.14094	0.66022	-1.3176	3638.7	23.103	-2.2064	77.157	-54.539	73.108	72.332	22.637	-3.0208	-5.6067	0.88975	-2.3798	31.7	-5.5361
119.7	-5.0149	51.055	-5.6962	0.75383	-2.4372	-0.22851	0.21218	-0.13718	0.66022	-1.3176	3638.1	23.1	-2.207	77.157	-54.486	73.109	72.332	22.637	-3.0208	-5.6067	0.88975	-2.3798	31.7	-5.5361
119.7	-5.0164	51.049	-5.6973	0.7549	-2.4379	-0.2286	0.21626	-0.13337	0.66022	-1.3176	3637.4	23.097	-2.2076	77.158	-54.437	73.11	72.332	22.637	-3.0208	-5.6067	0.88975	-2.3798	31.7	-5.5361
119.7	-5.0179	51.042	-5.6985	0.75599	-2.4385	-0.22855	0.22016	-0.1295	0.66022	-1.3176	3636.8	23.094	-2.2083	77.158	-54.39	73.111	72.332	22.637	-3.0208	-5.6067	0.88975	-2.3798	31.7	-5.5361
119.7	-5.0194	51.036	-5.6996	0.7571	-2.4392	-0.22835	0.2239	-0.12558	0.66022	-1.3176	3636.2	23.091	-2.2089	77.158	-54.346	73.111	72.332	22.637	-3.0208	-5.6067	0.88975	-2.3798	31.7	-5.5361
119.71	-5.021	51.03	-5.7008	0.75823	-2.4398	-0.22801	0.22746	-0.12161	0.66022	-1.3176	3635.5	23.088	-2.2096	77.158	-54.305	73.112	72.332	22.637	-3.0208	-5.6067	0.88975	-2.3798	31.7	-5.5361
119.71	-5.0226	51.023	-5.7019	0.75938	-2.4404	-0.22752	0.23085	-0.11759	0.66022	-1.3176	3634.9	23.085	-2.2103	77.158	-54.267	73.113	72.332	22.637	-3.0208	-5.6067	0.88975	-2.3798	31.7	-5.5361
119.71	-5.0243	51.017	-5.703	0.76054	-2.441	-0.22691	0.23407	-0.11354	0.66022	-1.3176	3634.3	23.082	-2.2111	77.158	-54.232	73.114	72.332	22.637	-3.0208	-5.6067	0.88975	-2.3798	31.7	-5.5361
119.72	-5.0259	51.01	-5.7042	0.76172	-2.4415	-0.22616	0.23712	-0.10944	0.66022	-1.3176	3633.6	23.079	-2.2118	77.158	-54.2	73.115	72.332	22.637	-3.0208	-5.6067	0.88975	-2.3798	31.7	-5.5361
119.72	-5.0276	51.004	-5.7053	0.76291	-2.442	-0.22528	0.24	-0.10531	0.66022	-1.3176	3633.0	23.076	-2.2125	77.158	-54.17	73.115	72.332	22.637	-3.0208	-5.6067	0.88975	-2.3798	31.7	-5.5361
119.72	-5.0292	50.998	-5.7064	0.76412	-2.4426	-0.22427	0.24271	-0.10115	0.66022	-1.3176	3632.4	23.072	-2.2132	77.158	-54.144	73.116	72.332	22.637	-3.0208	-5.6067	0.88975	-2.3798	31.7	-5.5361
119.72	-5.0309	50.991	-5.7075	0.76534	-2.4431	-0.22314	0.24524	-0.096959	0.66022	-1.3176	3631.7	23.069	-2.2139	77.158	-54.121	73.117	72.332	22.637	-3.0208	-5.6067	0.88975	-2.3798	31.7	-5.5361
119.73	-5.0325	50.985	-5.7087	0.76657	-2.4435	-0.22189	0.24761	-0.09274	0.66022	-1.3176	3631.1	23.066	-2.2147	77.159	-54.101	73.118	72.332	22.637	-3.0208	-5.6067	0.88975	-2.3798	31.7	-5.5361
119.73	-5.0341	50.978	-5.7098	0.76781	-2.444	-0.22052	0.24981	-0.088496	0.66022	-1.3176	3630.5	23.063	-2.2154	77.159	-54.083	73.119	72.332	22.637	-3.0208	-5.6067	0.88975	-2.3798	31.7	-5.5361
119.73	-5.0356	50.972	-5.7109	0.76907	-2.4444	-0.21904	0.25183	-0.084229	0.66022	-1.3176	3629.8	23.06	-2.216	77.159	-54.069	73.119	72.332	22.637	-3.0208	-5.6067	0.88975	-2.3798	31.7	-5.5361
119.74	-5.0371	50.966	-5.7119	0.77033	-2.4448	-0.21745	0.25368	-0.079941	0.66022	-1.3176	3629.2	23.057	-2.2167	77.159	-54.058	73.12	72.332	22.637	-3.0208	-5.6067	0.88975	-2.3798	31.7	-5.5361
119.74	-5.0385	50.959	-5.713	0.7716	-2.4452	-0.21576	0.25536	-0.075636	0.66022	-1.3176	3628.6	23.054	-2.2173	77.159	-54.049	73.121	72.332	22.637	-3.0208	-5.6067	0.88975	-2.3798	31.7	-5.5361
119.74	-5.0398	50.953	-5.7141	0.77288	-2.4456	-0.21395	0.25687	-0.071315	0.66022	-1.3176	3627.9	23.051	-2.2179	77.159	-54.044	73.122	72.332	22.637	-3.0208	-5.6067	0.88975	-2.3798	31.7	-5.5361
119.74	-5.0411	50.947	-5.7152	0.77417	-2.4459	-0.21205	0.2582	-0.06698	0.66022	-1.3176	3627.3	23.048	-2.2184	77.159	-54.042	73.122	72.332	22.637	-3.0208	-5.6067	0.88975	-2.3798	31.7	-5.5361
119.75	-5.0423	50.941	-5.7162	0.77546	-2.4463	-0.21004	0.25936	-0.062632	0.66022	-1.3176	3626.7	23.045	-2.219	77.159	-54.043	73.123	72.332	22.637	-3.0208	-5.6067	0.88975	-2.3798	31.7	-5.5361
119.75	-5.0433	50.934	-5.7173	0.77676	-2.4466	-0.20794	0.26034	-0.058275	0.66022	-1.3176	3626.0	23.042	-2.2194	77.159	-54.046	73.124	72.332	22.637	-3.0208	-5.6067	0.88975	-2.3798	31.7	-5.5361
119.75	-5.0443	50.928	-5.7183	0.77807	-2.4468	-0.20574	0.26114	-0.053909	0.66022	-1.3176	3625.4	23.039	-2.2198	77.159	-54.053	73.125	72.332	22.637	-3.0208	-5.6067	0.88975	-2.3798	31.7	-5.5361
119.75	-5.0451	50.922	-5.7193	0.77938	-2.4471	-0.20345	0.26176	-0.049536	0.66022	-1.3176	3624.7	23.036	-2.2202	77.159	-54.063	73.125	72.332	22.637	-3.0208	-5.6067	0.88975	-2.3798	31.7	-5.5361
119.76	-5.0458	50.916	-5.7203	0.78069	-2.4473	-0.20107	0.2622	-0.045159	0.66022	-1.3176	3624.1	23.033	-2.2205	77.159	-54.075	73.126	72.332	22.637	-3.0208	-5.6067	0.88975	-2.3798	31.7	-5.5361
119.76	-5.0463	50.91	-5.7213	0.782	-2.4475	-0.1986	0.26246	-0.040778	0.66022	-1.3176	3623.5	23.031	-2.2207	77.159	-54.091	73.127	72.332	22.637	-3.0208	-5.6067	0.88975	-2.3798	31.7	-5.5361
119.76	-5.0467	50.905	-5.7223	0.78331	-2.4477	-0.19605	0.26254	-0.036395	0.66022	-1.3176	3622.8	23.028	-2.2209	77.159	-54.11	73.128	72.332	22.637	-3.0208	-5.6067	0.88975	-2.3798	31.7	-5.5361
119.77	-5.047	50.899	-5.7233	0.78462	-2.4479	-0.19341	0.26243	-0.032013	0.66022	-1.3176	3622.2	23.025	-2.221	77.16	-54.131	73.128	72.332	22.637	-3.0208	-5.6067	0.88975	-2.3798	31.7	-5.5361
119.77	-5.047	50.893	-5.7243	0.78593	-2.4481	-0.19069	0.26214	-0.027631	0.66022	-1.3176	3621.6	23.022	-2.221	77.16	-54.156	73.129	72.332	22.637	-3.0208	-5.6067	0.88975	-2.3798	31.7	-5.5361
119.77	-5.0469	50.888	-5.7252	0.78724	-2.4482	-0.18789	0.26166	-0.023253	0.66022	-1.3176	3620.9	23.02	-2.221	77.16	-54.183	73.13	72.332	22.637	-3.0208	-5.6067	0.88975	-2.3798	31.7	-5.5361
119.77	-5.0466	50.882	-5.7261	0.78855	-2.4483	-0.18501	0.26099	-0.018879	0.66022	-1.3176	3620.3	23.017	-2.2209	77.16	-54.214	73.131	72.332	22.637	-3.0208	-5.6067	0.88975	-2.3798	31.7	-5.5361
119.78	-5.0462	50.877	-5.7271	0.78985	-2.4484	-0.18205	0.26012	-0.014512	0.66022	-1.3176	3619.7	23.014	-2.2206	77.16	-54.247	73.132	72.332	22.637	-3.0208	-5.6067	0.88975	-2.3798	31.7	-5.5361
119.78	-5.0455	50.872	-5.728	0.79115	-2.4484	-0.17901	0.25907	-0.010151	0.66022	-1.3176	3619.0	23.012	-2.2203	77.16	-54.283	73.133	72.332	22.637	-3.0208	-5.6067	0.88975	-2.3798	31.7	-5.5361
119.78	-5.0446	50.867	-5.7288	0.79244	-2.4485	-0.1759	0.25782	-0.0058001	0.66022	-1.3176	3618.4	23.009	-2.22	77.16	-54.322	73.133	72.332	22.637	-3.0208	-5.6067	0.88975	-2.3798	31.7	-5.5361
119.78	-5.0435	50.862	-5.7297	0.79373	-2.4485	-0.17272	0.25637	-0.0014595	0.66022	-1.3176	3617.8	23.007	-2.2195	77.161	-54.364	73.134	72.332	22.637	-3.0208	-5.6067	0.88975	-2.3798	31.7	-5.5361
119.79	-5.0422	50.858	-5.7306	0.79501	-2.4485	-0.16947	0.25473	0.002869	0.66022	-1.3176	3617.1	23.005	-2.2189	77.161	-54.409	73.135	72.332	22.637	-3.0208	-5.6067	0.88975	-2.3798	31.7	-5.5361
119.79	-5.0407	50.853	-5.7314	0.79628	-2.4485	-0.16614	0.25288	0.0071837	0.66022	-1.3176	3616.5	23.003	-2.2182	77.161	-54.457	73.136	72.332	22.637	-3.0208	-5.6067	0.88975	-2.3798	31.7	-5.5361
119.79	-5.039	50.849	-5.7322	0.79753	-2.4484	-0.16275	0.25084	0.011483	0.66022	-1.3176	3615.9	23.0	-2.2174	77.161	-54.507	73.137	72.332	22.637	-3.0208	-5.6067	0.88975	-2.3798	31.7	-5.5361
119.79	-5.037	50.845	-5.733	0.79878	-2.4484	-0.15928	0.24859	0.015765	0.66022	-1.3176	3615.2	22.998	-2.2166	77.161	-54.561	73.138	72.332	22.637	-3.0208	-5.6067	0.88975	-2.3798	31.7	-5.5361
119.79	-5.0348	50.841	-5.7338	0.80002	-2.4483	-0.15575	0.24613	0.020029	0.66022	-1.3176	3614.6	22.997	-2.2156	77.162	-54.617	73.139	72.332	22.637	-3.0208	-5.6067	0.88975	-2.3798	31.7	-5.5361
119.8	-5.0323	50.837	-5.7346	0.80124	-2.4482	-0.15215	0.24347	0.024271	0.66022	-1.3176	3613.9	22.995	-2.2145	77.162	-54.675	73.14	72.332	22.637	-3.0208	-5.6067	0.88975	-2.3798	31.7	-5.5361
119.8	-5.0297	50.834	-5.7353	0.80245	-2.448	-0.14849	0.24061	0.028492	0.66022	-1.3176	3613.3	22.993	-2.2133	77.162	-54.737	73.141	72.332	22.637	-3.0208	-5.6067	0.88975	-2.3798	31.7	-5.5361
119.8	-5.0268	50.831	-5.7361	0.80365	-2.4479	-0.14476	0.23754	0.032688	0.66022	-1.3176	3612.7	22.991	-2.212	77.163	-54.801	73.142	72.332	22.637	-3.0208	-5.6067	0.88975	-2.3798	31.7	-5.5361
119.8	-5.0236	50.828	-5.7368	0.80483	-2.4477	-0.14096	0.23425	0.036858	0.66022	-1.3176	3612.0	22.99	-2.2106	77.163	-54.868	73.143	72.332	22.637	-3.0208	-5.6067	0.88975	-2.3798	31.7	-5.5361
119.8	-5.0203	50.825	-5.7375	0.80599	-2.4475	-0.1371	0.23076	0.040999	0.66022	-1.3176	3611.4	22.989	-2.2091	77.163	-54.938	73.144	72.332	22.637	-3.0208	-5.6067	0.88975	-2.3798	31.7	-5.5361
119.81	-5.0166	50.823	-5.7382	0.80714	-2.4473	-0.13318	0.22706	0.04511	0.66022	-1.3176	3610.8	22.987	-2.2075	77.164	-55.01	73.145	72.332	22.637	-3.0208	-5.6067	0.88975	-2.3798	31.7	-5.5361
119.81	-5.0128	50.821	-5.7388	0.80826	-2.447	-0.1292	0.22315	0.049188	0.66022	-1.3176	3610.1	22.986	-2.2058	77.164	-55.085	73.146	72.332	22.637	-3.0208	-5.6067	0.88975	-2.3798	31.7	-5.5361
119.81	-5.0087	50.819	-5.7395	0.80937	-2.4468	-0.12516	0.21903	0.053232	0.66022	-1.3176	3609.5	22.985	-2.204	77.164	-55.163	73.147	72.332	22.637	-3.0208	-5.6067	0.88975	-2.3798	31.7	-5.5361
119.81	-5.0044	50.818	-5.7401	0.81045	-2.4465	-0.12106	0.21469	0.057238	0.66022	-1.3176	3608.9	22.984	-2.2021	77.165	-55.243	73.148	72.332	22.637	-3.0208	-5.6067	0.88975	-2.3798	31.7	-5.5361
119.81	-4.9999	50.817	-5.7407	0.81151	-2.4462	-0.11689	0.21015	0.061204	0.66022	-1.3176	3608.2	22.984	-2.2001	77.165	-55.326	73.149	72.332	22.637	-3.0208	-5.6067	0.88975	-2.3798	31.7	-5.5361
119.81	-4.9951	50.816	-5.7412	0.81255	-2.4459	-0.11268	0.2054	0.065128	0.66022	-1.3176	3607.6	22.983	-2.198	77.166	-55.411	73.15	72.332	22.637	-3.0208	-5.6067	0.88975	-2.3798	31.7	-5.5361
119.81	-4.9902	50.816	-5.7418	0.81357	-2.4456	-0.1084	0.20044	0.069008	0.66022	-1.3176	3606.9	22.983	-2.1958	77.166	-55.498	73.151	72.332	22.637	-3.0208	-5.6067	0.88975	-2.3798	31.7	-5.5361
119.82	-4.985	50.816	-5.7423	0.81456	-2.4452	-0.10407	0.19527	0.072839	0.66022	-1.3176	3606.3	22.982	-2.1935	77.167	-55.588	73.153	72.332	22.637	-3.0208	-5.6067	0.88975	-2.3798	31.7	-5.5361
119.82	-4.9796	50.816	-5.7428	0.81552	-2.4448	-0.099681	0.1899	0.076621	0.66022	-1.3176	3605.7	22.982	-2.1911	77.167	-55.681	73.154	72.332	22.637	-3.0208	-5.6067	0.88975	-2.3798	31.7	-5.5361
119.82	-4.974	50.816	-5.7433	0.81646	-2.4444	-0.095242	0.18432	0.080349	0.66022	-1.3176	3605.0	22.982	-2.1886	77.168	-55.776	73.155	72.332	22.637	-3.0208	-5.6067	0.88975	-2.3798	31.7	-5.5361
119.82	-4.9682	50.817	-5.7438	0.81736	-2.444	-0.09075	0.17854	0.084022	0.66022	-1.3176	3604.4	22.983	-2.1861	77.168	-55.873	73.156	72.332	22.637	-3.0208	-5.6067	0.88975	-2.3798	31.7	-5.5361
119.82	-4.9622	50.819	-5.7442	0.81824	-2.4436	-0.086208	0.17255	0.087635	0.66022	-1.3176	3603.7	22.983	-2.1834	77.169	-55.973	73.157	72.332	22.637	-3.0208	-5.6067	0.88975	-2.3798	31.7	-5.5361
119.82	-4.956	50.82	-5.7446	0.81909	-2.4432	-0.081617	0.16638	0.091186	0.66022	-1.3176	3603.1	22.984	-2.1807	77.169	-56.075	73.159	72.332	22.637	-3.0208	-5.6067	0.88975	-2.3798	31.7	-5.5361
119.82	-4.9497	50.822	-5.745	0.8199	-2.4427	-0.076979	0.16	0.094672	0.66022	-1.3176	3602.5	22.984	-2.1779	77.17	-56.179	73.16	72.332	22.637	-3.0208	-5.6067	0.88975	-2.3798	31.7	-5.5361
119.82	-4.9432	50.825	-5.7454	0.82069	-2.4422	-0.072295	0.15344	0.098089	0.66022	-1.3176	3601.8	22.985	-2.175	77.171	-56.285	73.161	72.332	22.637	-3.0208	-5.6067	0.88975	-2.3798	31.7	-5.5361
119.82	-4.9366	50.828	-5.7458	0.82144	-2.4417	-0.067568	0.14668	0.10143	0.66022	-1.3176	3601.2	22.986	-2.1721	77.171	-56.394	73.163	72.332	22.637	-3.0208	-5.6067	0.88975	-2.3798	31.7	-5.5361
119.82	-4.9298	50.831	-5.7461	0.82215	-2.4412	-0.062798	0.13975	0.1047	0.66022	-1.3176	3600.5	22.988	-2.1691	77.172	-56.504	73.164	72.332	22.637	-3.0208	-5.6067	0.88975	-2.3798	31.7	-5.5361
119.82	-4.9229	50.834	-5.7464	0.82284	-2.4407	-0.057989	0.13263	0.1079	0.66022	-1.3176	3599.9	22.989	-2.166	77.172	-56.617	73.165	72.332	22.637	-3.0208	-5.6067	0.88975	-2.3798	31.7	-5.5361
119.82	-4.9158	50.838	-5.7467	0.82348	-2.4401	-0.053143	0.12534	0.111	0.66022	-1.3176	3599.3	22.991	-2.1629	77.173	-56.732	73.167	72.332	22.637	-3.0208	-5.6067	0.88975	-2.3798	31.7	-5.5361
119.82	-4.9087	50.843	-5.7469	0.82409	-2.4396	-0.048262	0.11788	0.11403	0.66022	-1.3176	3598.6	22.993	-2.1597	77.174	-56.849	73.168	72.332	22.637	-3.0208	-5.6067	0.88975	-2.3798	31.7	-5.5361
119.82	-4.9014	50.847	-5.7472	0.82466	-2.439	-0.043348	0.11026	0.11696	0.66022	-1.3176	3598.0	22.995	-2.1565	77.175	-56.968	73.169	72.332	22.637	-3.0208	-5.6067	0.88975	-2.3798	31.7	-5.5361
119.82	-4.8941	50.853	-5.7474	0.82519	-2.4384	-0.038109	0.10323	0.11992	0.66022	-1.3176	3597.3	22.997	-2.1532	77.175	-57.089	73.171	72.332	22.637	-3.0208	-5.6067	0.88975	-2.3798	31.7	-5.5361
119.82	-4.8866	50.858	-5.7475	0.82569	-2.4378	-0.03279	0.096131	0.1228	0.66022	-1.3176	3596.7	22.999	-2.15	77.176	-57.212	73.172	72.332	22.637	-3.0208	-5.6067	0.88975	-2.3798	31.7	-5.5361
119.82	-4.8792	50.864	-5.7477	0.82615	-2.4372	-0.027428	0.088886	0.12561	0.66022	-1.3176	3596.1	23.002	-2.1466	77.177	-57.337	73.173	72.332	22.637	-3.0208	-5.6067	0.88975	-2.3798	31.7	-5.5361
119.82	-4.8716	50.87	-5.7478	0.82658	-2.4365	-0.022025	0.081495	0.12834	0.66022	-1.3176	3595.4	23.004	-2.1433	77.178	-57.464	73.175	72.332	22.637	-3.0208	-5.6067	0.88975	-2.3798	31.7	-5.5361
119.82	-4.864	50.877	-5.7479	0.82697	-2.4359	-0.016583	0.073963	0.13098	0.66022	-1.3176	3594.8	23.007	-2.14	77.178	-57.592	73.176	72.332	22.637	-3.0208	-5.6067	0.88975	-2.3798	31.7	-5.5361
119.82	-4.8565	50.884	-5.748	0.82732	-2.4352	-0.011105	0.066297	0.13352	0.66022	-1.3176	3594.1	23.01	-2.1366	77.179	-57.722	73.178	72.332	22.637	-3.0208	-5.6067	0.88975	-2.3798	31.7	-5.5361
119.81	-4.8489	50.892	-5.748	0.82763	-2.4345	-0.0055939	0.058501	0.13598	0.66022	-1.3176	3593.5	23.014	-2.1332	77.18	-57.854	73.179	72.332	22.637	-3.0208	-5.6067	0.88975	-2.3798	31.7	-5.5361
119.81	-4.8413	50.9	-5.748	0.8279	-2.4339	-5.1576e-05	0.050582	0.13834	0.66022	-1.3176	3592.8	23.017	-2.1299	77.181	-57.988	73.181	72.332	22.637	-3.0208	-5.6067	0.88975	-2.3798	31.7	-5.5361
119.81	-4.8337	50.908	-5.748	0.82814	-2.4332	0.0055185	0.042548	0.1406	0.66022	-1.3176	3592.2	23.021	-2.1265	77.182	-58.123	73.182	72.332	22.637	-3.0208	-5.6067	0.88975	-2.3798	31.7	-5.5361
119.81	-4.8261	50.917	-5.748	0.82833	-2.4324	0.011113	0.034404	0.14275	0.66022	-1.3176	3591.6	23.025	-2.1232	77.182	-58.26	73.184	72.332	22.637	-3.0208	-5.6067	0.88975	-2.3798	31.7	-5.5361
119.81	-4.8187	50.926	-5.7479	0.82848	-2.4317	0.016729	0.026158	0.1448	0.66022	-1.3176	3590.9	23.029	-2.1198	77.183	-58.399	73.185	72.332	22.637	-3.0208	-5.6067	0.88975	-2.3798	31.7	-5.5361
119.8	-4.8112	50.935	-5.7478	0.82859	-2.431	0.022362	0.017818	0.14673	0.66022	-1.3176	3590.3	23.033	-2.1165	77.184	-58.538	73.187	72.332	22.637	-3.0208	-5.6067	0.88975	-2.3798	31.7	-5.5361
119.8	-4.8039	50.945	-5.7477	0.82866	-2.4303	0.028008	0.0093925	0.14855	0.66022	-1.3176	3589.6	23.037	-2.1133	77.185	-58.68	73.188	72.332	22.637	-3.0208	-5.6067	0.88975	-2.3798	31.7	-5.5361
119.8	-4.7966	50.955	-5.7475	0.82868	-2.4295	0.033664	0.00088881	0.15026	0.66022	-1.3176	3589.0	23.042	-2.1101	77.186	-58.823	73.19	72.332	22.637	-3.0208	-5.6067	0.88975	-2.3798	31.7	-5.5361
119.8	-4.7895	50.966	-5.7473	0.82867	-2.4288	0.039324	-0.007684	0.15184	0.66022	-1.3176	3588.3	23.047	-2.1069	77.187	-58.967	73.191	72.332	22.637	-3.0208	-5.6067	0.88975	-2.3798	31.7	-5.5361
119.79	-4.7825	50.976	-5.7471	0.82861	-2.428	0.044985	-0.016317	0.15329	0.66022	-1.3176	3587.7	23.051	-2.1038	77.188	-59.112	73.193	72.332	22.637	-3.0208	-5.6067	0.88975	-2.3798	31.7	-5.5361
119.79	-4.7756	50.988	-5.7469	0.8285	-2.4272	0.050642	-0.025001	0.15462	0.66022	-1.3176	3587.0	23.056	-2.1007	77.188	-59.259	73.194	72.332	22.637	-3.0208	-5.6067	0.88975	-2.3798	31.7	-5.5361
119.79	-4.7688	50.999	-5.7466	0.82836	-2.4265	0.056289	-0.033727	0.15582	0.66022	-1.3176	3586.4	23.062	-2.0978	77.189	-59.407	73.196	72.332	22.637	-3.0208	-5.6067	0.88975	-2.3798	31.7	-5.5361
119.79	-4.7623	51.011	-5.7463	0.82817	-2.4257	0.061922	-0.042485	0.15688	0.66022	-1.3176	3585.8	23.067	-2.0948	77.19	-59.556	73.198	72.332	22.637	-3.0208	-5.6067	0.88975	-2.3798	31.7	-5.5361
119.78	-4.7559	51.023	-5.746	0.82793	-2.4249	0.067536	-0.051264	0.1578	0.66022	-1.3176	3585.1	23.072	-2.092	77.191	-59.706	73.199	72.332	22.637	-3.0208	-5.6067	0.88975	-2.3798	31.7	-5.5361
119.78	-4.7497	51.035	-5.7457	0.82765	-2.4241	0.073124	-0.060055	0.15858	0.66022	-1.3176	3584.5	23.078	-2.0893	77.192	-59.857	73.201	72.332	22.637	-3.0208	-5.6067	0.88975	-2.3798	31.7	-5.5361
119.78	-4.7437	51.048	-5.7453	0.82733	-2.4233	0.07868	-0.068848	0.15922	0.66022	-1.3176	3583.8	23.084	-2.0866	77.193	-60.009	73.202	72.332	22.637	-3.0208	-5.6067	0.88975	-2.3798	31.7	-5.5361
119.77	-4.738	51.061	-5.7449	0.82697	-2.4225	0.0842	-0.077631	0.15971	0.66022	-1.3176	3583.2	23.089	-2.084	77.194	-60.162	73.204	72.332	22.637	-3.0208	-5.6067	0.88975	-2.3798	31.7	-5.5361
119.77	-4.7324	51.074	-5.7444	0.82656	-2.4217	0.089677	-0.086394	0.16005	0.66022	-1.3176	3582.5	23.095	-2.0816	77.195	-60.316	73.205	72.332	22.637	-3.0208	-5.6067	0.88975	-2.3798	31.7	-5.5361
119.76	-4.7271	51.087	-5.744	0.8261	-2.4209	0.095105	-0.095126	0.16024	0.66022	-1.3176	3581.9	23.101	-2.0792	77.196	-60.471	73.207	72.332	22.637	-3.0208	-5.6067	0.88975	-2.3798	31.7	-5.5361
119.76	-4.7221	51.1	-5.7435	0.82561	-2.4201	0.10048	-0.10382	0.16028	0.66022	-1.3176	3581.2	23.107	-2.077	77.197	-60.627	73.208	72.332	22.637	-3.0208	-5.6067	0.88975	-2.3798	31.7	-5.5361
119.76	-4.7174	51.114	-5.743	0.82506	-2.4193	0.10579	-0.11245	0.16016	0.66022	-1.3176	3580.6	23.114	-2.0749	77.197	-60.783	73.21	72.332	22.637	-3.0208	-5.6067	0.88975	-2.3798	31.7	-5.5361
119.75	-4.7129	51.128	-5.7424	0.82448	-2.4185	0.11103	-0.12103	0.15987	0.66022	-1.3176	3579.9	23.12	-2.0729	77.198	-60.939	73.212	72.332	22.637	-3.0208	-5.6067	0.88975	-2.3798	31.7	-5.5361
119.75	-4.7087	51.142	-5.7419	0.82385	-2.4177	0.11619	-0.12952	0.15943	0.66022	-1.3176	3579.3	23.126	-2.071	77.199	-61.096	73.213	72.332	22.637	-3.0208	-5.6067	0.88975	-2.3798	31.7	-5.5361
119.74	-4.7048	51.156	-5.7413	0.82319	-2.4169	0.12128	-0.13793	0.15882	0.66022	-1.3176	3578.6	23.133	-2.0693	77.2	-61.254	73.215	72.332	22.637	-3.0208	-5.6067	0.88975	-2.3798	31.7	-5.5361
119.74	-4.7013	51.17	-5.7406	0.82247	-2.4161	0.12627	-0.14625	0.15805	0.66022	-1.3176	3578.0	23.139	-2.0677	77.201	-61.412	73.216	72.332	22.637	-3.0208	-5.6067	0.88975	-2.3798	31.7	-5.5361
119.74	-4.698	51.184	-5.74	0.82172	-2.4153	0.13117	-0.15445	0.15711	0.66022	-1.3176	3577.3	23.146	-2.0662	77.202	-61.57	73.218	72.332	22.637	-3.0208	-5.6067	0.88975	-2.3798	31.7	-5.5361
119.73	-4.6951	51.198	-5.7393	0.82093	-2.4145	0.13596	-0.16253	0.15601	0.66022	-1.3176	3576.7	23.152	-2.0649	77.203	-61.728	73.219	72.332	22.637	-3.0208	-5.6067	0.88975	-2.3798	31.7	-5.5361
119.73	-4.6925	51.213	-5.7386	0.8201	-2.4138	0.14064	-0.17048	0.15474	0.66022	-1.3176	3576.0	23.159	-2.0638	77.204	-61.885	73.221	72.332	22.637	-3.0208	-5.6067	0.88975	-2.3798	31.7	-5.5361
119.72	-4.6902	51.227	-5.7379	0.81923	-2.413	0.14521	-0.17828	0.15329	0.66022	-1.3176	3575.4	23.165	-2.0627	77.204	-62.043	73.222	72.332	22.637	-3.0208	-5.6067	0.88975	-2.3798	31.7	-5.5361
119.72	-4.6883	51.241	-5.7372	0.81832	-2.4122	0.14965	-0.18593	0.15168	0.66022	-1.3176	3574.7	23.172	-2.0619	77.205	-62.201	73.224	72.332	22.637	-3.0208	-5.6067	0.88975	-2.3798	31.7	-5.5361
119.71	-4.6868	51.256	-5.7364	0.81737	-2.4115	0.15396	-0.19342	0.1499	0.66022	-1.3176	3574.1	23.178	-2.0612	77.206	-62.357	73.225	72.332	22.637	-3.0208	-5.6067	0.88975	-2.3798	31.7	-5.5361
119.71	-4.6856	51.27	-5.7357	0.81638	-2.4107	0.15813	-0.20073	0.14795	0.66022	-1.3176	3573.4	23.185	-2.0606	77.207	-62.514	73.227	72.332	22.637	-3.0208	-5.6067	0.88975	-2.3798	31.7	-5.5361
119.7	-4.6847	51.284	-5.7349	0.81536	-2.41	0.16215	-0.20785	0.14582	0.66022	-1.3176	3572.8	23.191	-2.0602	77.208	-62.669	73.228	72.332	22.637	-3.0208	-5.6067	0.88975	-2.3798	31.7	-5.5361
119.7	-4.6842	51.298	-5.734	0.8143	-2.4093	0.16602	-0.21477	0.14353	0.66022	-1.3176	3572.1	23.198	-2.06	77.209	-62.823	73.23	72.332	22.637	-3.0208	-5.6067	0.88975	-2.3798	31.7	-5.5361
119.69	-4.6841	51.312	-5.7332	0.81321	-2.4086	0.16973	-0.22148	0.14107	0.66022	-1.3176	3571.5	23.204	-2.0599	77.209	-62.976	73.231	72.332	22.637	-3.0208	-5.6067	0.88975	-2.3798	31.7	-5.5361
119.69	-4.6844	51.326	-5.7323	0.81209	-2.4079	0.17327	-0.22798	0.13844	0.66022	-1.3176	3570.8	23.211	-2.06	77.21	-63.126	73.233	72.332	22.637	-3.0208	-5.6067	0.88975	-2.3798	31.7	-5.5361
119.69	-4.685	51.34	-5.7315	0.81093	-2.4072	0.17664	-0.23424	0.13564	0.66022	-1.3176	3570.2	23.217	-2.0603	77.211	-63.275	73.234	72.332	22.637	-3.0208	-5.6067	0.88975	-2.3798	31.7	-5.5361
119.68	-4.686	51.353	-5.7306	0.80975	-2.4065	0.17983	-0.24027	0.13267	0.66022	-1.3176	3569.5	23.223	-2.0607	77.212	-63.422	73.236	72.332	22.637	-3.0208	-5.6067	0.88975	-2.3798	31.7	-5.5361
119.68	-4.6873	51.367	-5.7297	0.80853	-2.4059	0.18283	-0.24605	0.12954	0.66022	-1.3176	3568.9	23.23	-2.0613	77.212	-63.565	73.237	72.332	22.637	-3.0208	-5.6067	0.88975	-2.3798	31.7	-5.5361
119.67	-4.6891	51.38	-5.7287	0.80729	-2.4052	0.18564	-0.25158	0.12625	0.66022	-1.3176	3568.2	23.236	-2.062	77.213	-63.705	73.239	72.332	22.637	-3.0208	-5.6067	0.88975	-2.3798	31.7	-5.5361
119.67	-4.6911	51.393	-5.7278	0.80602	-2.4046	0.18824	-0.25684	0.12279	0.66022	-1.3176	3567.6	23.242	-2.0629	77.214	-63.841	73.24	72.332	22.637	-3.0208	-5.6067	0.88975	-2.3798	31.7	-5.5361
119.66	-4.6936	51.406	-5.7269	0.80472	-2.404	0.19065	-0.26182	0.11918	0.66022	-1.3176	3566.9	23.248	-2.064	77.215	-63.971	73.241	72.332	22.637	-3.0208	-5.6067	0.88975	-2.3798	31.7	-5.5361
119.66	-4.6964	51.418	-5.7259	0.8034	-2.4034	0.19284	-0.26652	0.11541	0.66022	-1.3176	3566.3	23.253	-2.0652	77.215	-64.097	73.243	72.332	22.637	-3.0208	-5.6067	0.88975	-2.3798	31.7	-5.5361
119.66	-4.6995	51.43	-5.7249	0.80205	-2.4028	0.19481	-0.27094	0.11149	0.66022	-1.3176	3565.6	23.259	-2.0665	77.216	-64.215	73.244	72.332	22.637	-3.0208	-5.6067	0.88975	-2.3798	31.7	-5.5361
119.65	-4.703	51.442	-5.724	0.80069	-2.4023	0.19656	-0.27505	0.10741	0.66022	-1.3176	3565.0	23.264	-2.0681	77.217	-64.326	73.246	72.332	22.637	-3.0208	-5.6067	0.88975	-2.3798	31.7	-5.5361
119.65	-4.7069	51.454	-5.723	0.7993	-2.4018	0.19808	-0.27886	0.10319	0.66022	-1.3176	3564.3	23.27	-2.0697	77.218	-64.427	73.247	72.332	22.637	-3.0208	-5.6067	0.88975	-2.3798	31.7	-5.5361
119.64	-4.7111	51.465	-5.722	0.7979	-2.4013	0.19938	-0.28236	0.098829	0.66022	-1.3176	3563.7	23.275	-2.0715	77.218	-64.518	73.248	72.332	22.637	-3.0208	-5.6067	0.88975	-2.3798	31.7	-5.5361
119.64	-4.7156	51.476	-5.721	0.79648	-2.4008	0.20043	-0.28555	0.094326	0.66022	-1.3176	3563.0	23.28	-2.0735	77.219	-64.597	73.25	72.332	22.637	-3.0208	-5.6067	0.88975	-2.3798	31.7	-5.5361
119.64	-4.7204	51.486	-5.72	0.79505	-2.4003	0.20125	-0.28841	0.089686	0.66022	-1.3176	3562.4	23.285	-2.0756	77.22	-64.663	73.251	72.332	22.637	-3.0208	-5.6067	0.88975	-2.3798	31.7	-5.5361
119.63	-4.7255	51.496	-5.719	0.7936	-2.3999	0.20182	-0.29095	0.084916	0.66022	-1.3176	3561.7	23.289	-2.0779	77.22	-64.714	73.252	72.332	22.637	-3.0208	-5.6067	0.88975	-2.3798	31.7	-5.5361
119.63	-4.731	51.506	-5.718	0.79214	-2.3995	0.20214	-0.29315	0.080019	0.66022	-1.3176	3561.1	23.294	-2.0802	77.221	-64.749	73.254	72.332	22.637	-3.0208	-5.6067	0.88975	-2.3798	31.7	-5.5361
119.63	-4.7367	51.515	-5.7169	0.79067	-2.3991	0.20221	-0.29501	0.074999	0.66022	-1.3176	3560.4	23.298	-2.0827	77.221	-64.767	73.255	72.332	22.637	-3.0208	-5.6067	0.88975	-2.3798	31.7	-5.5361
119.63	-4.7427	51.524	-5.7159	0.78919	-2.3987	0.20203	-0.29654	0.069862	0.66022	-1.3176	3559.8	23.302	-2.0854	77.222	-64.767	73.256	72.332	22.637	-3.0208	-5.6067	0.88975	-2.3798	31.7	-5.5361
119.62	-4.749	51.532	-5.7149	0.7877	-2.3984	0.20159	-0.29772	0.064614	0.66022	-1.3176	3559.1	23.306	-2.0881	77.223	-64.75	73.258	72.332	22.637	-3.0208	-5.6067	0.88975	-2.3798	31.7	-5.5361
119.62	-4.7555	51.54	-5.7139	0.78621	-2.3981	0.20089	-0.29855	0.059259	0.66022	-1.3176	3558.5	23.309	-2.091	77.223	-64.716	73.259	72.332	22.637	-3.0208	-5.6067	0.88975	-2.3798	31.7	-5.5361
119.62	-4.7623	51.547	-5.7129	0.78472	-2.3978	0.19994	-0.29904	0.053803	0.66022	-1.3176	3557.8	23.313	-2.0939	77.224	-64.666	73.26	72.332	22.637	-3.0208	-5.6067	0.88975	-2.3798	31.7	-5.5361
119.62	-4.7693	51.554	-5.7119	0.78322	-2.3975	0.19872	-0.29917	0.048253	0.66022	-1.3176	3557.2	23.316	-2.097	77.224	-64.6	73.261	72.332	22.637	-3.0208	-5.6067	0.88975	-2.3798	31.7	-5.5361
119.61	-4.7766	51.56	-5.7109	0.78173	-2.3973	0.19724	-0.29896	0.042613	0.66022	-1.3176	3556.5	23.319	-2.1002	77.225	-64.521	73.263	72.332	22.637	-3.0208	-5.6067	0.88975	-2.3798	31.7	-5.5361
119.61	-4.784	51.566	-5.7099	0.78023	-2.3971	0.1955	-0.29839	0.036891	0.66022	-1.3176	3555.9	23.322	-2.1034	77.226	-64.43	73.264	72.332	22.637	-3.0208	-5.6067	0.88975	-2.3798	31.7	-5.5361
119.61	-4.7917	51.572	-5.709	0.77874	-2.3969	0.19349	-0.29746	0.031092	0.66022	-1.3176	3555.2	23.324	-2.1068	77.226	-64.329	73.265	72.332	22.637	-3.0208	-5.6067	0.88975	-2.3798	31.7	-5.5361
119.61	-4.7995	51.576	-5.708	0.77726	-2.3968	0.19123	-0.29619	0.025224	0.66022	-1.3176	3554.6	23.326	-2.1102	77.227	-64.219	73.266	72.332	22.637	-3.0208	-5.6067	0.88975	-2.3798	31.7	-5.5361
119.61	-4.8075	51.581	-5.7071	0.77578	-2.3967	0.1887	-0.29456	0.019292	0.66022	-1.3176	3553.9	23.328	-2.1137	77.227	-64.1	73.268	72.332	22.637	-3.0208	-5.6067	0.88975	-2.3798	31.7	-5.5361
119.61	-4.8156	51.584	-5.7061	0.77431	-2.3966	0.18591	-0.29258	0.013305	0.66022	-1.3176	3553.3	23.33	-2.1173	77.228	-63.976	73.269	72.332	22.637	-3.0208	-5.6067	0.88975	-2.3798	31.7	-5.5361
119.61	-4.8239	51.588	-5.7052	0.77286	-2.3965	0.18287	-0.29025	0.0072689	0.66022	-1.3176	3552.6	23.331	-2.1209	77.228	-63.846	73.27	72.332	22.637	-3.0208	-5.6067	0.88975	-2.3798	31.7	-5.5361
119.61	-4.8323	51.59	-5.7043	0.77141	-2.3965	0.17957	-0.28757	0.0011909	0.66022	-1.3176	3552.0	23.332	-2.1246	77.229	-63.711	73.271	72.332	22.637	-3.0208	-5.6067	0.88975	-2.3798	31.7	-5.5361
119.6	-4.8408	51.593	-5.7034	0.76998	-2.3965	0.17601	-0.28455	-0.0049216	0.66022	-1.3176	3551.3	23.333	-2.1283	77.229	-63.573	73.272	72.332	22.637	-3.0208	-5.6067	0.88975	-2.3798	31.7	-5.5361
119.6	-4.8494	51.594	-5.7025	0.76857	-2.3966	0.1722	-0.28119	-0.011061	0.66022	-1.3176	3550.7	23.334	-2.1321	77.23	-63.432	73.274	72.332	22.637	-3.0208	-5.6067	0.88975	-2.3798	31.7	-5.5361
119.6	-4.8581	51.595	-5.7017	0.76717	-2.3966	0.16815	-0.27749	-0.01722	0.66022	-1.3176	3550.0	23.334	-2.1359	77.23	-63.288	73.275	72.332	22.637	-3.0208	-5.6067	0.88975	-2.3798	31.7	-5.5361
119.61	-4.8668	51.596	-5.7009	0.76579	-2.3967	0.16386	-0.27345	-0.023391	0.66022	-1.3176	3549.4	23.335	-2.1397	77.231	-63.142	73.276	72.332	22.637	-3.0208	-5.6067	0.88975	-2.3798	31.7	-5.5361
119.61	-4.8756	51.596	-5.7	0.76444	-2.3969	0.15932	-0.26909	-0.029565	0.66022	-1.3176	3548.7	23.334	-2.1436	77.231	-62.994	73.277	72.332	22.637	-3.0208	-5.6067	0.88975	-2.3798	31.7	-5.5361
119.61	-4.8844	51.595	-5.6993	0.7631	-2.397	0.15455	-0.26441	-0.035736	0.66022	-1.3176	3548.1	23.334	-2.1474	77.232	-62.846	73.278	72.332	22.637	-3.0208	-5.6067	0.88975	-2.3798	31.7	-5.5361
119.61	-4.8932	51.594	-5.6985	0.76179	-2.3972	0.14956	-0.2594	-0.041896	0.66022	-1.3176	3547.4	23.333	-2.1513	77.232	-62.697	73.28	72.332	22.637	-3.0208	-5.6067	0.88975	-2.3798	31.7	-5.5361
119.61	-4.902	51.592	-5.6978	0.76051	-2.3975	0.14433	-0.25409	-0.048036	0.66022	-1.3176	3546.8	23.332	-2.1551	77.233	-62.547	73.281	72.332	22.637	-3.0208	-5.6067	0.88975	-2.3798	31.7	-5.5361
119.61	-4.9108	51.59	-5.6971	0.75925	-2.3977	0.1389	-0.24847	-0.054148	0.66022	-1.3176	3546.1	23.331	-2.159	77.233	-62.396	73.282	72.332	22.637	-3.0208	-5.6067	0.88975	-2.3798	31.7	-5.5361
119.61	-4.9195	51.587	-5.6964	0.75802	-2.398	0.13325	-0.24256	-0.060225	0.66022	-1.3176	3545.5	23.33	-2.1628	77.234	-62.246	73.283	72.332	22.637	-3.0208	-5.6067	0.88975	-2.3798	31.7	-5.5361
119.61	-4.9282	51.584	-5.6957	0.75683	-2.3983	0.12739	-0.23635	-0.066258	0.66022	-1.3176	3544.8	23.328	-2.1666	77.234	-62.096	73.284	72.332	22.637	-3.0208	-5.6067	0.88975	-2.3798	31.7	-5.5361
119.62	-4.9369	51.58	-5.6951	0.75566	-2.3987	0.12134	-0.22986	-0.07224	0.66022	-1.3176	3544.2	23.326	-2.1704	77.235	-61.946	73.285	72.332	22.637	-3.0208	-5.6067	0.88975	-2.3798	31.7	-5.5361
119.62	-4.9454	51.575	-5.6945	0.75453	-2.399	0.11509	-0.2231	-0.078162	0.66022	-1.3176	3543.5	23.324	-2.1742	77.235	-61.797	73.286	72.332	22.637	-3.0208	-5.6067	0.88975	-2.3798	31.7	-5.5361
119.62	-4.9539	51.571	-5.694	0.75343	-2.3994	0.10867	-0.21607	-0.084018	0.66022	-1.3176	3542.9	23.322	-2.1779	77.236	-61.648	73.288	72.332	22.637	-3.0208	-5.6067	0.88975	-2.3798	31.7	-5.5361
119.62	-4.9622	51.565	-5.6934	0.75237	-2.3999	0.10207	-0.20879	-0.089797	0.66022	-1.3176	3542.2	23.319	-2.1815	77.236	-61.5	73.289	72.332	22.637	-3.0208	-5.6067	0.88975	-2.3798	31.7	-5.5361
119.63	-4.9704	51.559	-5.6929	0.75134	-2.4003	0.095303	-0.20125	-0.095494	0.66022	-1.3176	3541.6	23.316	-2.1851	77.236	-61.352	73.29	72.332	22.637	-3.0208	-5.6067	0.88975	-2.3798	31.7	-5.5361
119.63	-4.9785	51.553	-5.6925	0.75036	-2.4008	0.08838	-0.19349	-0.1011	0.66022	-1.3176	3540.9	23.313	-2.1887	77.237	-61.206	73.291	72.332	22.637	-3.0208	-5.6067	0.88975	-2.3798	31.7	-5.5361
119.63	-4.9864	51.546	-5.692	0.74941	-2.4014	0.081308	-0.18549	-0.10661	0.66022	-1.3176	3540.3	23.31	-2.1921	77.237	-61.06	73.292	72.332	22.637	-3.0208	-5.6067	0.88975	-2.3798	31.7	-5.5361
119.64	-4.9941	51.539	-5.6917	0.7485	-2.4019	0.074097	-0.17728	-0.11201	0.66022	-1.3176	3539.6	23.306	-2.1955	77.238	-60.916	73.293	72.332	22.637	-3.0208	-5.6067	0.88975	-2.3798	31.7	-5.5361
119.64	-5.0017	51.531	-5.6913	0.74764	-2.4025	0.066756	-0.16886	-0.11729	0.66022	-1.3176	3539.0	23.302	-2.1988	77.238	-60.773	73.295	72.332	22.637	-3.0208	-5.6067	0.88975	-2.3798	31.7	-5.5361
119.65	-5.0091	51.523	-5.691	0.74681	-2.4031	0.059295	-0.16025	-0.12246	0.66022	-1.3176	3538.3	23.298	-2.2021	77.239	-60.631	73.296	72.332	22.637	-3.0208	-5.6067	0.88975	-2.3798	31.7	-5.5361
119.65	-5.0162	51.515	-5.6907	0.74603	-2.4037	0.051724	-0.15145	-0.1275	0.66022	-1.3176	3537.7	23.294	-2.2052	77.239	-60.491	73.297	72.332	22.637	-3.0208	-5.6067	0.88975	-2.3798	31.7	-5.5361
119.65	-5.0232	51.506	-5.6905	0.7453	-2.4043	0.044053	-0.14248	-0.1324	0.66022	-1.3176	3537.0	23.29	-2.2082	77.24	-60.352	73.298	72.332	22.637	-3.0208	-5.6067	0.88975	-2.3798	31.7	-5.5361
119.66	-5.0299	51.496	-5.6903	0.74461	-2.405	0.036293	-0.13335	-0.13716	0.66022	-1.3176	3536.4	23.285	-2.2112	77.24	-60.215	73.299	72.332	22.637	-3.0208	-5.6067	0.88975	-2.3798	31.7	-5.5361
119.66	-5.0364	51.487	-5.6901	0.74397	-2.4057	0.028453	-0.12408	-0.14177	0.66022	-1.3176	3535.7	23.281	-2.214	77.241	-60.078	73.3	72.332	22.637	-3.0208	-5.6067	0.88975	-2.3798	31.7	-5.5361
119.67	-5.0426	51.477	-5.69	0.74337	-2.4064	0.020545	-0.11466	-0.14623	0.66022	-1.3176	3535.1	23.276	-2.2168	77.241	-59.944	73.301	72.332	22.637	-3.0208	-5.6067	0.88975	-2.3798	31.7	-5.5361
119.67	-5.0486	51.466	-5.6899	0.74282	-2.4072	0.01258	-0.10513	-0.15052	0.66022	-1.3176	3534.4	23.271	-2.2194	77.241	-59.811	73.303	72.332	22.637	-3.0208	-5.6067	0.88975	-2.3798	31.7	-5.5361
119.68	-5.0543	51.456	-5.6899	0.74232	-2.4079	0.0045673	-0.095482	-0.15464	0.66022	-1.3176	3533.8	23.265	-2.2219	77.242	-59.68	73.304	72.332	22.637	-3.0208	-5.6067	0.88975	-2.3798	31.7	-5.5361
119.68	-5.0597	51.445	-5.6899	0.74186	-2.4087	-0.0034809	-0.085737	-0.15859	0.66022	-1.3176	3533.1	23.26	-2.2242	77.242	-59.551	73.305	72.332	22.637	-3.0208	-5.6067	0.88975	-2.3798	31.7	-5.5361
119.69	-5.0649	51.433	-5.6899	0.74146	-2.4095	-0.011554	-0.075907	-0.16237	0.66022	-1.3176	3532.5	23.254	-2.2265	77.243	-59.423	73.306	72.332	22.637	-3.0208	-5.6067	0.88975	-2.3798	31.7	-5.5361
119.69	-5.0697	51.422	-5.69	0.74111	-2.4104	-0.01964	-0.066004	-0.16595	0.66022	-1.3176	3531.8	23.249	-2.2286	77.243	-59.297	73.307	72.332	22.637	-3.0208	-5.6067	0.88975	-2.3798	31.7	-5.5361
119.7	-5.0743	51.41	-5.6901	0.7408	-2.4112	-0.02773	-0.056043	-0.16935	0.66022	-1.3176	3531.2	23.243	-2.2306	77.244	-59.173	73.308	72.332	22.637	-3.0208	-5.6067	0.88975	-2.3798	31.7	-5.5361
119.71	-5.0785	51.398	-5.6903	0.74055	-2.412	-0.03581	-0.046035	-0.17255	0.66022	-1.3176	3530.6	23.237	-2.2325	77.244	-59.051	73.309	72.332	22.637	-3.0208	-5.6067	0.88975	-2.3798	31.7	-5.5361
119.71	-5.0825	51.386	-5.6905	0.74034	-2.4129	-0.043871	-0.035994	-0.17555	0.66022	-1.3176	3529.9	23.231	-2.2342	77.245	-58.93	73.311	72.332	22.637	-3.0208	-5.6067	0.88975	-2.3798	31.7	-5.5361
119.72	-5.0861	51.374	-5.6907	0.74019	-2.4138	-0.051901	-0.025933	-0.17834	0.66022	-1.3176	3529.3	23.225	-2.2358	77.245	-58.812	73.312	72.332	22.637	-3.0208	-5.6067	0.88975	-2.3798	31.7	-5.5361
119.72	-5.0895	51.361	-5.691	0.74008	-2.4147	-0.059889	-0.015865	-0.18093	0.66022	-1.3176	3528.6	23.219	-2.2372	77.246	-58.696	73.313	72.332	22.637	-3.0208	-5.6067	0.88975	-2.3798	31.7	-5.5361
119.73	-5.0925	51.348	-5.6913	0.74003	-2.4156	-0.067824	-0.0058039	-0.18331	0.66022	-1.3176	3528.0	23.213	-2.2385	77.246	-58.581	73.314	72.332	22.637	-3.0208	-5.6067	0.88975	-2.3798	31.7	-5.5361
119.74	-5.0951	51.336	-5.6917	0.74002	-2.4165	-0.075696	0.0042379	-0.18547	0.66022	-1.3176	3527.3	23.207	-2.2397	77.247	-58.469	73.315	72.332	22.637	-3.0208	-5.6067	0.88975	-2.3798	31.7	-5.5361
119.74	-5.0975	51.323	-5.692	0.74007	-2.4175	-0.083492	0.014247	-0.18741	0.66022	-1.3176	3526.7	23.2	-2.2407	77.247	-58.358	73.316	72.332	22.637	-3.0208	-5.6067	0.88975	-2.3798	31.7	-5.5361
119.75	-5.0995	51.31	-5.6925	0.74017	-2.4184	-0.091204	0.024211	-0.18913	0.66022	-1.3176	3526.0	23.194	-2.2416	77.248	-58.25	73.317	72.332	22.637	-3.0208	-5.6067	0.88975	-2.3798	31.7	-5.5361
119.76	-5.1012	51.297	-5.693	0.74031	-2.4194	-0.09882	0.034116	-0.19062	0.66022	-1.3176	3525.4	23.188	-2.2423	77.248	-58.144	73.319	72.332	22.637	-3.0208	-5.6067	0.88975	-2.3798	31.7	-5.5361
119.76	-5.1026	51.283	-5.6935	0.74051	-2.4203	-0.10633	0.04395	-0.19189	0.66022	-1.3176	3524.7	23.181	-2.2429	77.248	-58.04	73.32	72.332	22.637	-3.0208	-5.6067	0.88975	-2.3798	31.7	-5.5361
119.77	-5.1036	51.27	-5.694	0.74075	-2.4213	-0.11372	0.053701	-0.19294	0.66022	-1.3176	3524.1	23.175	-2.2434	77.249	-57.938	73.321	72.332	22.637	-3.0208	-5.6067	0.88975	-2.3798	31.7	-5.5361
119.77	-5.1044	51.257	-5.6946	0.74104	-2.4222	-0.12099	0.063355	-0.19375	0.66022	-1.3176	3523.5	23.168	-2.2437	77.249	-57.838	73.322	72.332	22.637	-3.0208	-5.6067	0.88975	-2.3798	31.7	-5.5361
119.78	-5.1048	51.244	-5.6952	0.74138	-2.4232	-0.12812	0.0729	-0.19434	0.66022	-1.3176	3522.8	23.162	-2.2438	77.25	-57.74	73.323	72.332	22.637	-3.0208	-5.6067	0.88975	-2.3798	31.7	-5.5361
119.79	-5.1049	51.231	-5.6959	0.74177	-2.4242	-0.13511	0.082325	-0.19469	0.66022	-1.3176	3522.2	23.155	-2.2439	77.25	-57.645	73.324	72.332	22.637	-3.0208	-5.6067	0.88975	-2.3798	31.7	-5.5361
119.79	-5.1046	51.218	-5.6966	0.74221	-2.4252	-0.14194	0.091618	-0.19481	0.66022	-1.3176	3521.5	23.149	-2.2437	77.251	-57.552	73.326	72.332	22.637	-3.0208	-5.6067	0.88975	-2.3798	31.7	-5.5361
119.8	-5.1041	51.205	-5.6973	0.74269	-2.4261	-0.1486	0.10077	-0.1947	0.66022	-1.3176	3520.9	23.143	-2.2435	77.251	-57.461	73.327	72.332	22.637	-3.0208	-5.6067	0.88975	-2.3798	31.7	-5.5361
119.81	-5.1032	51.192	-5.6981	0.74321	-2.4271	-0.1551	0.10976	-0.19437	0.66022	-1.3176	3520.2	23.136	-2.2431	77.252	-57.372	73.328	72.332	22.637	-3.0208	-5.6067	0.88975	-2.3798	31.7	-5.5361
119.81	-5.1021	51.179	-5.6989	0.74379	-2.4281	-0.16141	0.11859	-0.1938	0.66022	-1.3176	3519.6	23.13	-2.2426	77.252	-57.286	73.329	72.332	22.637	-3.0208	-5.6067	0.88975	-2.3798	31.7	-5.5361
119.82	-5.1006	51.166	-5.6997	0.7444	-2.429	-0.16753	0.12723	-0.193	0.66022	-1.3176	3519.0	23.124	-2.2419	77.253	-57.202	73.33	72.332	22.637	-3.0208	-5.6067	0.88975	-2.3798	31.7	-5.5361
119.83	-5.0989	51.154	-5.7005	0.74506	-2.43	-0.17346	0.1357	-0.19198	0.66022	-1.3176	3518.3	23.118	-2.2411	77.253	-57.12	73.331	72.332	22.637	-3.0208	-5.6067	0.88975	-2.3798	31.7	-5.5361
119.83	-5.0968	51.141	-5.7014	0.74576	-2.431	-0.17918	0.14396	-0.19073	0.66022	-1.3176	3517.7	23.112	-2.2402	77.254	-57.04	73.332	72.332	22.637	-3.0208	-5.6067	0.88975	-2.3798	31.7	-5.5361
119.84	-5.0945	51.129	-5.7023	0.7465	-2.4319	-0.18468	0.15201	-0.18925	0.66022	-1.3176	3517.0	23.106	-2.2392	77.254	-56.963	73.334	72.332	22.637	-3.0208	-5.6067	0.88975	-2.3798	31.7	-5.5361
119.84	-5.092	51.117	-5.7033	0.74728	-2.4329	-0.18989	0.16007	-0.18752	0.66022	-1.3176	3516.4	23.1	-2.2381	77.254	-56.888	73.335	72.332	22.637	-3.0208	-5.6067	0.88975	-2.3798	31.7	-5.5361
119.85	-5.0891	51.105	-5.7042	0.7481	-2.4338	-0.19452	0.16878	-0.18542	0.66022	-1.3176	3515.7	23.094	-2.2368	77.255	-56.816	73.336	72.332	22.637	-3.0208	-5.6067	0.88975	-2.3798	31.7	-5.5361
119.86	-5.086	51.094	-5.7052	0.74896	-2.4347	-0.19892	0.17718	-0.1831	0.66022	-1.3176	3515.1	23.088	-2.2354	77.255	-56.745	73.337	72.332	22.637	-3.0208	-5.6067	0.88975	-2.3798	31.7	-5.5361
119.86	-5.0827	51.083	-5.7062	0.74987	-2.4356	-0.20309	0.18526	-0.18054	0.66022	-1.3176	3514.5	23.083	-2.2339	77.256	-56.678	73.338	72.332	22.637	-3.0208	-5.6067	0.88975	-2.3798	31.7	-5.5361
119.87	-5.0791	51.071	-5.7072	0.75082	-2.4365	-0.20702	0.19302	-0.17777	0.66022	-1.3176	3513.8	23.077	-2.2324	77.256	-56.612	73.339	72.332	22.637	-3.0208	-5.6067	0.88975	-2.3798	31.7	-5.5361
119.87	-5.0753	51.061	-5.7083	0.7518	-2.4374	-0.21071	0.20046	-0.17479	0.66022	-1.3176	3513.2	23.072	-2.2307	77.257	-56.549	73.34	72.332	22.637	-3.0208	-5.6067	0.88975	-2.3798	31.7	-5.5361
119.88	-5.0713	51.05	-5.7093	0.75282	-2.4383	-0.21415	0.20755	-0.1716	0.66022	-1.3176	3512.5	23.067	-2.2289	77.257	-56.489	73.341	72.332	22.637	-3.0208	-5.6067	0.88975	-2.3798	31.7	-5.5361
119.88	-5.0671	51.04	-5.7104	0.75387	-2.4391	-0.21734	0.2143	-0.1682	0.66022	-1.3176	3511.9	23.062	-2.227	77.258	-56.431	73.343	72.332	22.637	-3.0208	-5.6067	0.88975	-2.3798	31.7	-5.5361
119.89	-5.0627	51.03	-5.7115	0.75496	-2.4399	-0.22026	0.22069	-0.16461	0.66022	-1.3176	3511.3	23.057	-2.2251	77.258	-56.375	73.344	72.332	22.637	-3.0208	-5.6067	0.88975	-2.3798	31.7	-5.5361
119.89	-5.0581	51.021	-5.7126	0.75608	-2.4408	-0.22293	0.22673	-0.16083	0.66022	-1.3176	3510.6	23.052	-2.2231	77.258	-56.322	73.345	72.332	22.637	-3.0208	-5.6067	0.88975	-2.3798	31.7	-5.5361
119.9	-5.0533	51.012	-5.7137	0.75723	-2.4415	-0.22533	0.2324	-0.15686	0.66022	-1.3176	3510.0	23.048	-2.221	77.259	-56.271	73.346	72.332	22.637	-3.0208	-5.6067	0.88975	-2.3798	31.7	-5.5361
119.9	-5.0484	51.003	-5.7149	0.7584	-2.4423	-0.22747	0.23771	-0.15273	0.66022	-1.3176	3509.3	23.043	-2.2188	77.259	-56.223	73.347	72.332	22.637	-3.0208	-5.6067	0.88975	-2.3798	31.7	-5.5361
119.91	-5.0434	50.994	-5.716	0.75961	-2.4431	-0.22933	0.24264	-0.14842	0.66022	-1.3176	3508.7	23.039	-2.2166	77.26	-56.177	73.348	72.332	22.637	-3.0208	-5.6067	0.88975	-2.3798	31.7	-5.5361
119.91	-5.0382	50.986	-5.7172	0.76083	-2.4438	-0.23093	0.2472	-0.14395	0.66022	-1.3176	3508.1	23.035	-2.2143	77.26	-56.133	73.349	72.332	22.637	-3.0208	-5.6067	0.88975	-2.3798	31.7	-5.5361
119.92	-5.0329	50.979	-5.7183	0.76208	-2.4445	-0.23225	0.25139	-0.13933	0.66022	-1.3176	3507.4	23.031	-2.2119	77.26	-56.092	73.35	72.332	22.637	-3.0208	-5.6067	0.88975	-2.3798	31.7	-5.5361
119.92	-5.0275	50.971	-5.7195	0.76334	-2.4452	-0.23331	0.2552	-0.13456	0.66022	-1.3176	3506.8	23.027	-2.2096	77.261	-56.054	73.351	72.332	22.637	-3.0208	-5.6067	0.88975	-2.3798	31.7	-5.5361
119.92	-5.0221	50.964	-5.7207	0.76463	-2.4459	-0.23409	0.25863	-0.12966	0.66022	-1.3176	3506.1	23.024	-2.2071	77.261	-56.018	73.352	72.332	22.637	-3.0208	-5.6067	0.88975	-2.3798	31.7	-5.5361
119.93	-5.0165	50.958	-5.7218	0.76593	-2.4465	-0.2346	0.26167	-0.12462	0.66022	-1.3176	3505.5	23.021	-2.2047	77.261	-55.985	73.353	72.332	22.637	-3.0208	-5.6067	0.88975	-2.3798	31.7	-5.5361
119.93	-5.0109	50.952	-5.723	0.76724	-2.4471	-0.23484	0.26435	-0.11947	0.66022	-1.3176	3504.9	23.018	-2.2022	77.262	-55.954	73.354	72.332	22.637	-3.0208	-5.6067	0.88975	-2.3798	31.7	-5.5361
119.94	-5.0052	50.946	-5.7242	0.76857	-2.4477	-0.23481	0.26664	-0.11421	0.66022	-1.3176	3504.2	23.015	-2.1997	77.262	-55.925	73.355	72.332	22.637	-3.0208	-5.6067	0.88975	-2.3798	31.7	-5.5361
119.94	-4.9995	50.941	-5.7254	0.76991	-2.4482	-0.23452	0.26855	-0.10885	0.66022	-1.3176	3503.6	23.012	-2.1972	77.263	-55.9	73.356	72.332	22.637	-3.0208	-5.6067	0.88975	-2.3798	31.7	-5.5361
119.94	-4.9938	50.936	-5.7265	0.77126	-2.4488	-0.23396	0.2701	-0.10339	0.66022	-1.3176	3502.9	23.01	-2.1947	77.263	-55.876	73.357	72.332	22.637	-3.0208	-5.6067	0.88975	-2.3798	31.7	-5.5361
119.94	-4.9881	50.931	-5.7277	0.77261	-2.4493	-0.23314	0.27127	-0.097849	0.66022	-1.3176	3502.3	23.007	-2.1921	77.263	-55.856	73.358	72.332	22.637	-3.0208	-5.6067	0.88975	-2.3798	31.7	-5.5361
119.95	-4.9823	50.927	-5.7289	0.77397	-2.4498	-0.23206	0.27207	-0.092233	0.66022	-1.3176	3501.7	23.005	-2.1896	77.263	-55.837	73.359	72.332	22.637	-3.0208	-5.6067	0.88975	-2.3798	31.7	-5.5361
119.95	-4.9766	50.923	-5.73	0.77533	-2.4502	-0.23072	0.27251	-0.086551	0.66022	-1.3176	3501.0	23.003	-2.1871	77.264	-55.822	73.36	72.332	22.637	-3.0208	-5.6067	0.88975	-2.3798	31.7	-5.5361
119.95	-4.9709	50.92	-5.7312	0.77669	-2.4506	-0.22914	0.27259	-0.080812	0.66022	-1.3176	3500.4	23.001	-2.1846	77.264	-55.809	73.361	72.332	22.637	-3.0208	-5.6067	0.88975	-2.3798	31.7	-5.5361
119.95	-4.9652	50.917	-5.7323	0.77806	-2.451	-0.22731	0.27232	-0.075026	0.66022	-1.3176	3499.7	23.0	-2.1821	77.264	-55.798	73.362	72.332	22.637	-3.0208	-5.6067	0.88975	-2.3798	31.7	-5.5361
119.95	-4.9596	50.914	-5.7334	0.77942	-2.4514	-0.22524	0.2717	-0.069201	0.66022	-1.3176	3499.1	22.999	-2.1796	77.265	-55.79	73.363	72.332	22.637	-3.0208	-5.6067	0.88975	-2.3798	31.7	-5.5361
119.96	-4.954	50.912	-5.7346	0.78077	-2.4517	-0.22293	0.27074	-0.063348	0.66022	-1.3176	3498.5	22.997	-2.1771	77.265	-55.785	73.364	72.332	22.637	-3.0208	-5.6067	0.88975	-2.3798	31.7	-5.5361
119.96	-4.9485	50.91	-5.7357	0.78212	-2.452	-0.22039	0.26944	-0.057474	0.66022	-1.3176	3497.8	22.996	-2.1747	77.265	-55.782	73.365	72.332	22.637	-3.0208	-5.6067	0.88975	-2.3798	31.7	-5.5361
119.96	-4.9431	50.909	-5.7368	0.78347	-2.4523	-0.21763	0.26781	-0.051589	0.66022	-1.3176	3497.2	22.996	-2.1723	77.265	-55.781	73.366	72.332	22.637	-3.0208	-5.6067	0.88975	-2.3798	31.7	-5.5361
119.96	-4.9377	50.908	-5.7378	0.7848	-2.4525	-0.21466	0.26587	-0.045702	0.66022	-1.3176	3496.5	22.995	-2.1699	77.265	-55.784	73.367	72.332	22.637	-3.0208	-5.6067	0.88975	-2.3798	31.7	-5.5361
119.96	-4.9325	50.907	-5.7389	0.78612	-2.4527	-0.21147	0.26361	-0.039821	0.66022	-1.3176	3495.9	22.994	-2.1676	77.266	-55.789	73.368	72.332	22.637	-3.0208	-5.6067	0.88975	-2.3798	31.7	-5.5361
119.96	-4.9273	50.906	-5.74	0.78744	-2.4529	-0.20808	0.26105	-0.033955	0.66022	-1.3176	3495.3	22.994	-2.1654	77.266	-55.796	73.369	72.332	22.637	-3.0208	-5.6067	0.88975	-2.3798	31.7	-5.5361
119.96	-4.9223	50.906	-5.741	0.78873	-2.4531	-0.20449	0.25819	-0.028114	0.66022	-1.3176	3494.6	22.994	-2.1631	77.266	-55.806	73.37	72.332	22.637	-3.0208	-5.6067	0.88975	-2.3798	31.7	-5.5361
119.96	-4.9174	50.907	-5.742	0.79002	-2.4532	-0.20071	0.25505	-0.022304	0.66022	-1.3176	3494.0	22.994	-2.161	77.266	-55.819	73.37	72.332	22.637	-3.0208	-5.6067	0.88975	-2.3798	31.7	-5.5361
119.96	-4.9126	50.907	-5.743	0.79128	-2.4533	-0.19675	0.25163	-0.016534	0.66022	-1.3176	3493.3	22.994	-2.1588	77.266	-55.834	73.371	72.332	22.637	-3.0208	-5.6067	0.88975	-2.3798	31.7	-5.5361
119.96	-4.9079	50.908	-5.744	0.79253	-2.4534	-0.19262	0.24794	-0.010813	0.66022	-1.3176	3492.7	22.995	-2.1568	77.266	-55.852	73.372	72.332	22.637	-3.0208	-5.6067	0.88975	-2.3798	31.7	-5.5361
119.96	-4.9034	50.909	-5.7449	0.79376	-2.4534	-0.18832	0.244	-0.0051472	0.66022	-1.3176	3492.1	22.995	-2.1548	77.267	-55.872	73.373	72.332	22.637	-3.0208	-5.6067	0.88975	-2.3798	31.7	-5.5361
119.96	-4.899	50.911	-5.7459	0.79497	-2.4534	-0.18386	0.23981	0.00045473	0.66022	-1.3176	3491.4	22.996	-2.1529	77.267	-55.895	73.374	72.332	22.637	-3.0208	-5.6067	0.88975	-2.3798	31.7	-5.5361
119.96	-4.8947	50.912	-5.7468	0.79616	-2.4534	-0.17926	0.23539	0.0059858	0.66022	-1.3176	3490.8	22.996	-2.151	77.267	-55.921	73.375	72.332	22.637	-3.0208	-5.6067	0.88975	-2.3798	31.7	-5.5361
119.96	-4.8906	50.914	-5.7476	0.79733	-2.4534	-0.17452	0.23074	0.011439	0.66022	-1.3176	3490.1	22.997	-2.1492	77.267	-55.949	73.375	72.332	22.637	-3.0208	-5.6067	0.88975	-2.3798	31.7	-5.5361
119.96	-4.8866	50.917	-5.7485	0.79847	-2.4533	-0.16964	0.22588	0.016807	0.66022	-1.3176	3489.5	22.998	-2.1474	77.267	-55.979	73.376	72.332	22.637	-3.0208	-5.6067	0.88975	-2.3798	31.7	-5.5361
119.96	-4.8828	50.919	-5.7493	0.79958	-2.4532	-0.16465	0.22081	0.022084	0.66022	-1.3176	3488.9	23.0	-2.1457	77.267	-56.013	73.377	72.332	22.637	-3.0208	-5.6067	0.88975	-2.3798	31.7	-5.5361
119.96	-4.8792	50.922	-5.7502	0.80068	-2.4531	-0.15954	0.21555	0.027264	0.66022	-1.3176	3488.2	23.001	-2.1441	77.267	-56.048	73.378	72.332	22.637	-3.0208	-5.6067	0.88975	-2.3798	31.7	-5.5361
119.96	-4.8757	50.925	-5.7509	0.80174	-2.4529	-0.15432	0.21011	0.032339	0.66022	-1.3176	3487.6	23.002	-2.1426	77.267	-56.087	73.378	72.332	22.637	-3.0208	-5.6067	0.88975	-2.3798	31.7	-5.5361
119.96	-4.8723	50.928	-5.7517	0.80278	-2.4527	-0.14901	0.2045	0.037306	0.66022	-1.3176	3486.9	23.004	-2.1411	77.267	-56.128	73.379	72.332	22.637	-3.0208	-5.6067	0.88975	-2.3798	31.7	-5.5361
119.96	-4.8691	50.931	-5.7524	0.80378	-2.4525	-0.14362	0.19873	0.042157	0.66022	-1.3176	3486.3	23.005	-2.1397	77.267	-56.171	73.38	72.332	22.637	-3.0208	-5.6067	0.88975	-2.3798	31.7	-5.5361
119.96	-4.8661	50.935	-5.7531	0.80476	-2.4523	-0.13815	0.19281	0.046889	0.66022	-1.3176	3485.7	23.007	-2.1384	77.267	-56.217	73.381	72.332	22.637	-3.0208	-5.6067	0.88975	-2.3798	31.7	-5.5361
119.95	-4.8632	50.938	-5.7538	0.80571	-2.4521	-0.13261	0.18676	0.051496	0.66022	-1.3176	3485.0	23.008	-2.1371	77.267	-56.266	73.381	72.332	22.637	-3.0208	-5.6067	0.88975	-2.3798	31.7	-5.5361
119.95	-4.8605	50.942	-5.7545	0.80663	-2.4518	-0.12701	0.18058	0.055973	0.66022	-1.3176	3484.4	23.01	-2.1359	77.267	-56.317	73.382	72.332	22.637	-3.0208	-5.6067	0.88975	-2.3798	31.7	-5.5361
119.95	-4.8579	50.946	-5.7551	0.80752	-2.4515	-0.12136	0.17429	0.060317	0.66022	-1.3176	3483.7	23.012	-2.1348	77.268	-56.37	73.383	72.332	22.637	-3.0208	-5.6067	0.88975	-2.3798	31.7	-5.5361
119.95	-4.8555	50.95	-5.7557	0.80837	-2.4512	-0.11566	0.16789	0.064524	0.66022	-1.3176	3483.1	23.014	-2.1337	77.268	-56.426	73.384	72.332	22.637	-3.0208	-5.6067	0.88975	-2.3798	31.7	-5.5361
119.95	-4.8532	50.954	-5.7562	0.8092	-2.4509	-0.10994	0.1614	0.06859	0.66022	-1.3176	3482.5	23.016	-2.1327	77.268	-56.485	73.384	72.332	22.637	-3.0208	-5.6067	0.88975	-2.3798	31.7	-5.5361
119.95	-4.8511	50.959	-5.7568	0.80999	-2.4505	-0.10419	0.15483	0.072512	0.66022	-1.3176	3481.8	23.018	-2.1318	77.268	-56.546	73.385	72.332	22.637	-3.0208	-5.6067	0.88975	-2.3798	31.7	-5.5361
119.94	-4.8491	50.963	-5.7573	0.81074	-2.4501	-0.098425	0.14818	0.076287	0.66022	-1.3176	3481.2	23.02	-2.1309	77.268	-56.609	73.386	72.332	22.637	-3.0208	-5.6067	0.88975	-2.3798	31.7	-5.5361
119.94	-4.8472	50.968	-5.7578	0.81147	-2.4498	-0.092653	0.14148	0.079913	0.66022	-1.3176	3480.5	23.022	-2.1301	77.268	-56.675	73.387	72.332	22.637	-3.0208	-5.6067	0.88975	-2.3798	31.7	-5.5361
119.94	-4.8454	50.973	-5.7582	0.81216	-2.4493	-0.086881	0.13472	0.083387	0.66022	-1.3176	3479.9	23.025	-2.1293	77.268	-56.743	73.387	72.332	22.637	-3.0208	-5.6067	0.88975	-2.3798	31.7	-5.5361
119.94	-4.8438	50.977	-5.7586	0.81282	-2.4489	-0.081119	0.12792	0.086707	0.66022	-1.3176	3479.2	23.027	-2.1286	77.268	-56.814	73.388	72.332	22.637	-3.0208	-5.6067	0.88975	-2.3798	31.7	-5.5361
119.94	-4.8423	50.982	-5.759	0.81344	-2.4485	-0.075373	0.12109	0.089871	0.66022	-1.3176	3478.6	23.029	-2.1279	77.268	-56.887	73.389	72.332	22.637	-3.0208	-5.6067	0.88975	-2.3798	31.7	-5.5361
119.93	-4.8409	50.987	-5.7594	0.81403	-2.448	-0.069499	0.11461	0.092934	0.66022	-1.3176	3478.0	23.031	-2.1273	77.268	-56.963	73.39	72.332	22.637	-3.0208	-5.6067	0.88975	-2.3798	31.7	-5.5361
119.93	-4.8396	50.992	-5.7597	0.81459	-2.4476	-0.063475	0.10854	0.095913	0.66022	-1.3176	3477.3	23.034	-2.1267	77.268	-57.04	73.39	72.332	22.637	-3.0208	-5.6067	0.88975	-2.3798	31.7	-5.5361
119.93	-4.8384	50.997	-5.76	0.81511	-2.4471	-0.057481	0.10244	0.098751	0.66022	-1.3176	3476.7	23.036	-2.1262	77.268	-57.121	73.391	72.332	22.637	-3.0208	-5.6067	0.88975	-2.3798	31.7	-5.5361
119.93	-4.8373	51.002	-5.7603	0.81561	-2.4466	-0.051523	0.096319	0.10145	0.66022	-1.3176	3476.0	23.038	-2.1257	77.268	-57.203	73.392	72.332	22.637	-3.0208	-5.6067	0.88975	-2.3798	31.7	-5.5361
119.93	-4.8363	51.007	-5.7605	0.81608	-2.4461	-0.045607	0.090184	0.104	0.66022	-1.3176	3475.4	23.041	-2.1253	77.268	-57.288	73.392	72.332	22.637	-3.0208	-5.6067	0.88975	-2.3798	31.7	-5.5361
119.92	-4.8354	51.012	-5.7607	0.81651	-2.4455	-0.039739	0.08404	0.10641	0.66022	-1.3176	3474.7	23.043	-2.1249	77.268	-57.375	73.393	72.332	22.637	-3.0208	-5.6067	0.88975	-2.3798	31.7	-5.5361
119.92	-4.8345	51.017	-5.7609	0.81692	-2.445	-0.033925	0.077892	0.10867	0.66022	-1.3176	3474.1	23.046	-2.1245	77.268	-57.464	73.394	72.332	22.637	-3.0208	-5.6067	0.88975	-2.3798	31.7	-5.5361
119.92	-4.8337	51.022	-5.7611	0.81729	-2.4444	-0.028171	0.071748	0.11079	0.66022	-1.3176	3473.5	23.048	-2.1241	77.268	-57.556	73.395	72.332	22.637	-3.0208	-5.6067	0.88975	-2.3798	31.7	-5.5361
119.92	-4.833	51.027	-5.7612	0.81763	-2.4439	-0.022482	0.065611	0.11277	0.66022	-1.3176	3472.8	23.051	-2.1238	77.268	-57.65	73.396	72.332	22.637	-3.0208	-5.6067	0.88975	-2.3798	31.7	-5.5361
119.92	-4.8323	51.032	-5.7613	0.81795	-2.4433	-0.016864	0.059488	0.11461	0.66022	-1.3176	3472.2	23.053	-2.1235	77.268	-57.745	73.396	72.332	22.637	-3.0208	-5.6067	0.88975	-2.3798	31.7	-5.5361
119.91	-4.8316	51.038	-5.7614	0.81823	-2.4427	-0.01132	0.053382	0.11631	0.66022	-1.3176	3471.5	23.055	-2.1232	77.268	-57.844	73.397	72.332	22.637	-3.0208	-5.6067	0.88975	-2.3798	31.7	-5.5361
119.91	-4.831	51.043	-5.7614	0.81848	-2.4421	-0.0058567	0.047299	0.11786	0.66022	-1.3176	3470.9	23.058	-2.1229	77.268	-57.944	73.398	72.332	22.637	-3.0208	-5.6067	0.88975	-2.3798	31.7	-5.5361
119.91	-4.8305	51.048	-5.7614	0.8187	-2.4416	-0.00047718	0.041244	0.11928	0.66022	-1.3176	3470.2	23.06	-2.1227	77.269	-58.046	73.399	72.332	22.637	-3.0208	-5.6067	0.88975	-2.3798	31.7	-5.5361
119.91	-4.8299	51.054	-5.7614	0.81889	-2.441	0.0048141	0.03522	0.12056	0.66022	-1.3176	3469.6	23.063	-2.1225	77.269	-58.15	73.4	72.332	22.637	-3.0208	-5.6067	0.88975	-2.3798	31.7	-5.5361
119.91	-4.8294	51.059	-5.7614	0.81905	-2.4404	0.010013	0.029232	0.1217	0.66022	-1.3176	3469.0	23.065	-2.1222	77.269	-58.257	73.4	72.332	22.637	-3.0208	-5.6067	0.88975	-2.3798	31.7	-5.5361
119.9	-4.8289	51.064	-5.7613	0.81919	-2.4397	0.015117	0.023284	0.1227	0.66022	-1.3176	3468.3	23.068	-2.122	77.269	-58.365	73.401	72.332	22.637	-3.0208	-5.6067	0.88975	-2.3798	31.7	-5.5361
119.9	-4.8284	51.069	-5.7612	0.81929	-2.4391	0.020121	0.017379	0.12358	0.66022	-1.3176	3467.7	23.07	-2.1218	77.269	-58.475	73.402	72.332	22.637	-3.0208	-5.6067	0.88975	-2.3798	31.7	-5.5361
119.9	-4.8279	51.075	-5.7611	0.81936	-2.4385	0.025023	0.011521	0.12432	0.66022	-1.3176	3467.0	23.073	-2.1215	77.269	-58.588	73.403	72.332	22.637	-3.0208	-5.6067	0.88975	-2.3798	31.7	-5.5361
119.9	-4.8274	51.08	-5.761	0.8194	-2.4379	0.029819	0.0057132	0.12493	0.66022	-1.3176	3466.4	23.075	-2.1213	77.27	-58.702	73.404	72.332	22.637	-3.0208	-5.6067	0.88975	-2.3798	31.7	-5.5361
119.9	-4.8269	51.085	-5.7608	0.81942	-2.4373	0.034508	-4.0971e-05	0.12541	0.66022	-1.3176	3465.7	23.078	-2.1211	77.27	-58.818	73.405	72.332	22.637	-3.0208	-5.6067	0.88975	-2.3798	31.7	-5.5361
119.9	-4.8264	51.091	-5.7606	0.8194	-2.4366	0.039086	-0.0057387	0.12577	0.66022	-1.3176	3465.1	23.08	-2.1209	77.27	-58.936	73.406	72.332	22.637	-3.0208	-5.6067	0.88975	-2.3798	31.7	-5.5361
119.89	-4.8259	51.096	-5.7604	0.81936	-2.436	0.043552	-0.011377	0.12601	0.66022	-1.3176	3464.4	23.083	-2.1206	77.27	-59.055	73.407	72.332	22.637	-3.0208	-5.6067	0.88975	-2.3798	31.7	-5.5361
119.89	-4.8253	51.101	-5.7602	0.81929	-2.4354	0.047904	-0.016954	0.12612	0.66022	-1.3176	3463.8	23.085	-2.1204	77.27	-59.177	73.408	72.332	22.637	-3.0208	-5.6067	0.88975	-2.3798	31.7	-5.5361
119.89	-4.8248	51.107	-5.76	0.81919	-2.4347	0.052139	-0.022466	0.12611	0.66022	-1.3176	3463.1	23.088	-2.1201	77.271	-59.3	73.409	72.332	22.637	-3.0208	-5.6067	0.88975	-2.3798	31.7	-5.5361
119.89	-4.8242	51.112	-5.7597	0.81906	-2.4341	0.056257	-0.027912	0.12599	0.66022	-1.3176	3462.5	23.09	-2.1199	77.271	-59.425	73.41	72.332	22.637	-3.0208	-5.6067	0.88975	-2.3798	31.7	-5.5361
119.89	-4.8235	51.117	-5.7594	0.81891	-2.4335	0.060255	-0.033289	0.12575	0.66022	-1.3176	3461.9	23.093	-2.1196	77.271	-59.552	73.411	72.332	22.637	-3.0208	-5.6067	0.88975	-2.3798	31.7	-5.5361
119.88	-4.8229	51.123	-5.7591	0.81873	-2.4328	0.064134	-0.038596	0.12541	0.66022	-1.3176	3461.2	23.095	-2.1193	77.272	-59.68	73.412	72.332	22.637	-3.0208	-5.6067	0.88975	-2.3798	31.7	-5.5361
119.88	-4.8222	51.128	-5.7588	0.81852	-2.4322	0.067891	-0.043829	0.12495	0.66022	-1.3176	3460.6	23.097	-2.119	77.272	-59.81	73.413	72.332	22.637	-3.0208	-5.6067	0.88975	-2.3798	31.7	-5.5361
119.88	-4.8214	51.134	-5.7584	0.81829	-2.4316	0.071527	-0.048988	0.12439	0.66022	-1.3176	3459.9	23.1	-2.1186	77.272	-59.942	73.414	72.332	22.637	-3.0208	-5.6067	0.88975	-2.3798	31.7	-5.5361
119.88	-4.8207	51.139	-5.758	0.81803	-2.431	0.07504	-0.054071	0.12372	0.66022	-1.3176	3459.3	23.102	-2.1183	77.273	-60.074	73.415	72.332	22.637	-3.0208	-5.6067	0.88975	-2.3798	31.7	-5.5361
119.88	-4.8198	51.144	-5.7577	0.81775	-2.4304	0.07843	-0.059077	0.12296	0.66022	-1.3176	3458.6	23.105	-2.1179	77.273	-60.209	73.416	72.332	22.637	-3.0208	-5.6067	0.88975	-2.3798	31.7	-5.5361
119.88	-4.819	51.15	-5.7573	0.81744	-2.4297	0.081698	-0.064003	0.12209	0.66022	-1.3176	3458.0	23.107	-2.1175	77.273	-60.345	73.417	72.332	22.637	-3.0208	-5.6067	0.88975	-2.3798	31.7	-5.5361
119.87	-4.8181	51.155	-5.7568	0.81711	-2.4291	0.084843	-0.068849	0.12113	0.66022	-1.3176	3457.3	23.11	-2.1171	77.274	-60.482	73.418	72.332	22.637	-3.0208	-5.6067	0.88975	-2.3798	31.7	-5.5361
119.87	-4.8171	51.161	-5.7564	0.81676	-2.4285	0.087864	-0.073614	0.12007	0.66022	-1.3176	3456.7	23.112	-2.1167	77.274	-60.621	73.419	72.332	22.637	-3.0208	-5.6067	0.88975	-2.3798	31.7	-5.5361
119.87	-4.8161	51.166	-5.756	0.81638	-2.4279	0.090764	-0.078295	0.11893	0.66022	-1.3176	3456.0	23.115	-2.1162	77.275	-60.761	73.42	72.332	22.637	-3.0208	-5.6067	0.88975	-2.3798	31.7	-5.5361
119.87	-4.8151	51.172	-5.7555	0.81597	-2.4273	0.093541	-0.082893	0.1177	0.66022	-1.3176	3455.4	23.117	-2.1158	77.275	-60.902	73.421	72.332	22.637	-3.0208	-5.6067	0.88975	-2.3798	31.7	-5.5361
119.87	-4.814	51.177	-5.755	0.81555	-2.4268	0.096196	-0.087405	0.11638	0.66022	-1.3176	3454.7	23.12	-2.1153	77.275	-61.045	73.422	72.332	22.637	-3.0208	-5.6067	0.88975	-2.3798	31.7	-5.5361
119.87	-4.8129	51.183	-5.7545	0.8151	-2.4262	0.09873	-0.091832	0.11498	0.66022	-1.3176	3454.1	23.122	-2.1148	77.276	-61.189	73.424	72.332	22.637	-3.0208	-5.6067	0.88975	-2.3798	31.7	-5.5361
119.87	-4.8117	51.188	-5.754	0.81463	-2.4256	0.10114	-0.096171	0.1135	0.66022	-1.3176	3453.4	23.125	-2.1142	77.276	-61.334	73.425	72.332	22.637	-3.0208	-5.6067	0.88975	-2.3798	31.7	-5.5361
119.86	-4.8105	51.194	-5.7535	0.81414	-2.4251	0.10344	-0.10042	0.11194	0.66022	-1.3176	3452.8	23.127	-2.1137	77.277	-61.48	73.426	72.332	22.637	-3.0208	-5.6067	0.88975	-2.3798	31.7	-5.5361
119.86	-4.8093	51.2	-5.753	0.81363	-2.4245	0.10561	-0.10458	0.11031	0.66022	-1.3176	3452.1	23.13	-2.1131	77.277	-61.627	73.427	72.332	22.637	-3.0208	-5.6067	0.88975	-2.3798	31.7	-5.5361
119.86	-4.808	51.205	-5.7525	0.81309	-2.4239	0.10767	-0.10866	0.1086	0.66022	-1.3176	3451.5	23.132	-2.1126	77.278	-61.776	73.428	72.332	22.637	-3.0208	-5.6067	0.88975	-2.3798	31.7	-5.5361
119.86	-4.8067	51.211	-5.7519	0.81254	-2.4234	0.10961	-0.11264	0.10683	0.66022	-1.3176	3450.8	23.135	-2.112	77.278	-61.925	73.43	72.332	22.637	-3.0208	-5.6067	0.88975	-2.3798	31.7	-5.5361
119.86	-4.8054	51.217	-5.7514	0.81197	-2.4229	0.11144	-0.11653	0.10499	0.66022	-1.3176	3450.2	23.137	-2.1114	77.279	-62.075	73.431	72.332	22.637	-3.0208	-5.6067	0.88975	-2.3798	31.7	-5.5361
119.86	-4.804	51.222	-5.7508	0.81137	-2.4224	0.11315	-0.12033	0.10308	0.66022	-1.3176	3449.5	23.14	-2.1108	77.28	-62.227	73.432	72.332	22.637	-3.0208	-5.6067	0.88975	-2.3798	31.7	-5.5361
119.86	-4.8027	51.228	-5.7502	0.81076	-2.4218	0.11474	-0.12403	0.1011	0.66022	-1.3176	3448.9	23.142	-2.1102	77.28	-62.379	73.433	72.332	22.637	-3.0208	-5.6067	0.88975	-2.3798	31.7	-5.5361
119.85	-4.8013	51.234	-5.7497	0.81013	-2.4213	0.11623	-0.12764	0.099071	0.66022	-1.3176	3448.2	23.145	-2.1095	77.281	-62.532	73.434	72.332	22.637	-3.0208	-5.6067	0.88975	-2.3798	31.7	-5.5361
119.85	-4.7999	51.239	-5.7491	0.80949	-2.4209	0.1176	-0.13116	0.096979	0.66022	-1.3176	3447.6	23.148	-2.1089	77.281	-62.685	73.436	72.332	22.637	-3.0208	-5.6067	0.88975	-2.3798	31.7	-5.5361
119.85	-4.7985	51.245	-5.7485	0.80882	-2.4204	0.11887	-0.13458	0.09483	0.66022	-1.3176	3446.9	23.15	-2.1083	77.282	-62.84	73.437	72.332	22.637	-3.0208	-5.6067	0.88975	-2.3798	31.7	-5.5361
119.85	-4.797	51.251	-5.7479	0.80814	-2.4199	0.12003	-0.1379	0.092626	0.66022	-1.3176	3446.3	23.153	-2.1076	77.282	-62.995	73.438	72.332	22.637	-3.0208	-5.6067	0.88975	-2.3798	31.7	-5.5361
119.85	-4.7956	51.257	-5.7473	0.80744	-2.4195	0.12107	-0.14112	0.090368	0.66022	-1.3176	3445.6	23.155	-2.107	77.283	-63.151	73.44	72.332	22.637	-3.0208	-5.6067	0.88975	-2.3798	31.7	-5.5361
119.85	-4.7942	51.263	-5.7467	0.80673	-2.419	0.12202	-0.14424	0.08806	0.66022	-1.3176	3445.0	23.158	-2.1063	77.284	-63.307	73.441	72.332	22.637	-3.0208	-5.6067	0.88975	-2.3798	31.7	-5.5361
119.85	-4.7928	51.269	-5.7461	0.806	-2.4186	0.12286	-0.14727	0.085702	0.66022	-1.3176	3444.3	23.16	-2.1057	77.284	-63.464	73.442	72.332	22.637	-3.0208	-5.6067	0.88975	-2.3798	31.7	-5.5361
119.85	-4.7914	51.274	-5.7455	0.80526	-2.4181	0.12359	-0.15019	0.083297	0.66022	-1.3176	3443.7	23.163	-2.1051	77.285	-63.622	73.443	72.332	22.637	-3.0208	-5.6067	0.88975	-2.3798	31.7	-5.5361
119.84	-4.7901	51.28	-5.7448	0.8045	-2.4177	0.12423	-0.15301	0.080846	0.66022	-1.3176	3443.0	23.166	-2.1045	77.285	-63.78	73.445	72.332	22.637	-3.0208	-5.6067	0.88975	-2.3798	31.7	-5.5361
119.84	-4.7888	51.286	-5.7442	0.80373	-2.4173	0.12476	-0.15572	0.078351	0.66022	-1.3176	3442.4	23.168	-2.1039	77.286	-63.938	73.446	72.332	22.637	-3.0208	-5.6067	0.88975	-2.3798	31.7	-5.5361
119.84	-4.7875	51.292	-5.7436	0.80294	-2.417	0.12519	-0.15833	0.075813	0.66022	-1.3176	3441.7	23.171	-2.1033	77.287	-64.096	73.447	72.332	22.637	-3.0208	-5.6067	0.88975	-2.3798	31.7	-5.5361
119.84	-4.7862	51.298	-5.743	0.80214	-2.4166	0.12552	-0.16084	0.073235	0.66022	-1.3176	3441.1	23.173	-2.1027	77.287	-64.255	73.449	72.332	22.637	-3.0208	-5.6067	0.88975	-2.3798	31.7	-5.5361
119.84	-4.785	51.304	-5.7423	0.80133	-2.4162	0.12576	-0.16323	0.070616	0.66022	-1.3176	3440.4	23.176	-2.1022	77.288	-64.414	73.45	72.332	22.637	-3.0208	-5.6067	0.88975	-2.3798	31.7	-5.5361
119.84	-4.7839	51.31	-5.7417	0.80051	-2.4159	0.1259	-0.16552	0.06796	0.66022	-1.3176	3439.8	23.179	-2.1017	77.289	-64.573	73.451	72.332	22.637	-3.0208	-5.6067	0.88975	-2.3798	31.7	-5.5361
119.84	-4.7828	51.316	-5.7411	0.79968	-2.4155	0.12595	-0.16769	0.065267	0.66022	-1.3176	3439.1	23.181	-2.1012	77.289	-64.732	73.453	72.332	22.637	-3.0208	-5.6067	0.88975	-2.3798	31.7	-5.5361
119.83	-4.7817	51.321	-5.7404	0.79884	-2.4152	0.1259	-0.16975	0.062539	0.66022	-1.3176	3438.5	23.184	-2.1007	77.29	-64.89	73.454	72.332	22.637	-3.0208	-5.6067	0.88975	-2.3798	31.7	-5.5361
119.83	-4.7808	51.327	-5.7398	0.79798	-2.4149	0.12575	-0.1717	0.059777	0.66022	-1.3176	3437.8	23.186	-2.1003	77.29	-65.049	73.455	72.332	22.637	-3.0208	-5.6067	0.88975	-2.3798	31.7	-5.5361
119.83	-4.7799	51.333	-5.7392	0.79712	-2.4146	0.12551	-0.17353	0.056982	0.66022	-1.3176	3437.2	23.189	-2.0999	77.291	-65.206	73.457	72.332	22.637	-3.0208	-5.6067	0.88975	-2.3798	31.7	-5.5361
119.83	-4.7791	51.339	-5.7386	0.79625	-2.4143	0.12519	-0.17525	0.054155	0.66022	-1.3176	3436.5	23.192	-2.0995	77.292	-65.363	73.458	72.332	22.637	-3.0208	-5.6067	0.88975	-2.3798	31.7	-5.5361
119.83	-4.7784	51.344	-5.7379	0.79537	-2.4141	0.12477	-0.17684	0.051298	0.66022	-1.3176	3435.9	23.194	-2.0992	77.292	-65.518	73.459	72.332	22.637	-3.0208	-5.6067	0.88975	-2.3798	31.7	-5.5361
119.83	-4.7778	51.35	-5.7373	0.79448	-2.4138	0.12426	-0.17831	0.048412	0.66022	-1.3176	3435.2	23.197	-2.0989	77.293	-65.671	73.461	72.332	22.637	-3.0208	-5.6067	0.88975	-2.3798	31.7	-5.5361
119.83	-4.7773	51.356	-5.7367	0.79358	-2.4136	0.12365	-0.17967	0.045499	0.66022	-1.3176	3434.6	23.199	-2.0986	77.294	-65.821	73.462	72.332	22.637	-3.0208	-5.6067	0.88975	-2.3798	31.7	-5.5361
119.83	-4.7769	51.361	-5.7361	0.79268	-2.4134	0.12296	-0.18089	0.042558	0.66022	-1.3176	3433.9	23.202	-2.0984	77.294	-65.966	73.463	72.332	22.637	-3.0208	-5.6067	0.88975	-2.3798	31.7	-5.5361
119.82	-4.7766	51.367	-5.7355	0.79177	-2.4132	0.12219	-0.18199	0.039592	0.66022	-1.3176	3433.2	23.204	-2.0983	77.295	-66.102	73.464	72.332	22.637	-3.0208	-5.6067	0.88975	-2.3798	31.7	-5.5361
119.82	-4.7764	51.372	-5.7349	0.79086	-2.413	0.12132	-0.18297	0.036601	0.66022	-1.3176	3432.6	23.206	-2.0982	77.295	-66.224	73.466	72.332	22.637	-3.0208	-5.6067	0.88975	-2.3798	31.7	-5.5361
119.82	-4.7763	51.378	-5.7342	0.78995	-2.4128	0.12036	-0.18381	0.033587	0.66022	-1.3176	3431.9	23.209	-2.0981	77.296	-66.32	73.467	72.332	22.637	-3.0208	-5.6067	0.88975	-2.3798	31.7	-5.5361
119.82	-4.7764	51.383	-5.7336	0.78902	-2.4126	0.11932	-0.18452	0.03055	0.66022	-1.3176	3431.3	23.211	-2.0982	77.297	-66.371	73.468	72.332	22.637	-3.0208	-5.6067	0.88975	-2.3798	31.7	-5.5361
119.82	-4.7766	51.388	-5.7331	0.7881	-2.4125	0.11819	-0.18509	0.027493	0.66022	-1.3176	3430.6	23.213	-2.0982	77.297	-66.361	73.47	72.332	22.637	-3.0208	-5.6067	0.88975	-2.3798	31.7	-5.5361
119.82	-4.7769	51.393	-5.7325	0.78717	-2.4124	0.11697	-0.18554	0.024415	0.66022	-1.3176	3430.0	23.216	-2.0984	77.298	-66.292	73.471	72.332	22.637	-3.0208	-5.6067	0.88975	-2.3798	31.7	-5.5361
119.82	-4.7774	51.398	-5.7319	0.78625	-2.4123	0.11567	-0.18584	0.021318	0.66022	-1.3176	3429.3	23.218	-2.0985	77.298	-66.184	73.472	72.332	22.637	-3.0208	-5.6067	0.88975	-2.3798	31.7	-5.5361
119.82	-4.778	51.403	-5.7313	0.78532	-2.4122	0.11428	-0.186	0.018203	0.66022	-1.3176	3428.7	23.22	-2.0988	77.299	-66.054	73.473	72.332	22.637	-3.0208	-5.6067	0.88975	-2.3798	31.7	-5.5361
119.82	-4.7787	51.408	-5.7307	0.78439	-2.4121	0.1128	-0.18603	0.015072	0.66022	-1.3176	3428.0	23.222	-2.0991	77.299	-65.912	73.475	72.332	22.637	-3.0208	-5.6067	0.88975	-2.3798	31.7	-5.5361
119.81	-4.7796	51.412	-5.7302	0.78346	-2.412	0.11124	-0.18591	0.011925	0.66022	-1.3176	3427.4	23.224	-2.0995	77.3	-65.764	73.476	72.332	22.637	-3.0208	-5.6067	0.88975	-2.3798	31.7	-5.5361
119.81	-4.7807	51.417	-5.7296	0.78253	-2.412	0.10959	-0.18564	0.0087641	0.66022	-1.3176	3426.7	23.226	-2.0999	77.301	-65.611	73.477	72.332	22.637	-3.0208	-5.6067	0.88975	-2.3798	31.7	-5.5361
119.81	-4.7819	51.421	-5.7291	0.7816	-2.4119	0.10785	-0.18523	0.00559	0.66022	-1.3176	3426.1	23.228	-2.1005	77.301	-65.456	73.478	72.332	22.637	-3.0208	-5.6067	0.88975	-2.3798	31.7	-5.5361
119.81	-4.7833	51.425	-5.7286	0.78067	-2.4119	0.10603	-0.18467	0.0024041	0.66022	-1.3176	3425.4	23.23	-2.101	77.302	-65.299	73.479	72.332	22.637	-3.0208	-5.6067	0.88975	-2.3798	31.7	-5.5361
119.81	-4.7848	51.429	-5.728	0.77975	-2.4119	0.10413	-0.18396	-0.00079224	0.66022	-1.3176	3424.8	23.232	-2.1017	77.302	-65.142	73.481	72.332	22.637	-3.0208	-5.6067	0.88975	-2.3798	31.7	-5.5361
119.81	-4.7864	51.433	-5.7275	0.77883	-2.4119	0.10214	-0.18311	-0.0039977	0.66022	-1.3176	3424.1	23.233	-2.1024	77.303	-64.984	73.482	72.332	22.637	-3.0208	-5.6067	0.88975	-2.3798	31.7	-5.5361
119.81	-4.7883	51.437	-5.727	0.77792	-2.4119	0.10006	-0.18209	-0.0072108	0.66022	-1.3176	3423.5	23.235	-2.1032	77.303	-64.827	73.483	72.332	22.637	-3.0208	-5.6067	0.88975	-2.3798	31.7	-5.5361
119.81	-4.7902	51.44	-5.7265	0.77701	-2.412	0.097898	-0.18093	-0.01043	0.66022	-1.3176	3422.8	23.236	-2.1041	77.303	-64.669	73.484	72.332	22.637	-3.0208	-5.6067	0.88975	-2.3798	31.7	-5.5361
119.81	-4.7924	51.444	-5.726	0.77611	-2.412	0.095652	-0.17961	-0.013654	0.66022	-1.3176	3422.2	23.238	-2.105	77.304	-64.512	73.485	72.332	22.637	-3.0208	-5.6067	0.88975	-2.3798	31.7	-5.5361
119.81	-4.7947	51.447	-5.7256	0.77522	-2.4121	0.09332	-0.17814	-0.016882	0.66022	-1.3176	3421.5	23.239	-2.106	77.304	-64.355	73.486	72.332	22.637	-3.0208	-5.6067	0.88975	-2.3798	31.7	-5.5361
119.81	-4.7971	51.45	-5.7251	0.77433	-2.4122	0.090904	-0.17651	-0.020111	0.66022	-1.3176	3420.9	23.24	-2.1071	77.305	-64.199	73.488	72.332	22.637	-3.0208	-5.6067	0.88975	-2.3798	31.7	-5.5361
119.81	-4.7998	51.452	-5.7246	0.77345	-2.4123	0.088404	-0.17472	-0.02334	0.66022	-1.3176	3420.2	23.242	-2.1082	77.305	-64.043	73.489	72.332	22.637	-3.0208	-5.6067	0.88975	-2.3798	31.7	-5.5361
119.81	-4.8025	51.455	-5.7242	0.77258	-2.4124	0.08582	-0.17277	-0.026567	0.66022	-1.3176	3419.6	23.243	-2.1094	77.306	-63.888	73.49	72.332	22.637	-3.0208	-5.6067	0.88975	-2.3798	31.7	-5.5361
119.81	-4.8054	51.457	-5.7238	0.77173	-2.4126	0.083153	-0.17067	-0.029791	0.66022	-1.3176	3418.9	23.244	-2.1107	77.306	-63.734	73.491	72.332	22.637	-3.0208	-5.6067	0.88975	-2.3798	31.7	-5.5361
119.81	-4.8085	51.459	-5.7234	0.77088	-2.4127	0.080402	-0.1684	-0.033009	0.66022	-1.3176	3418.3	23.244	-2.112	77.306	-63.581	73.492	72.332	22.637	-3.0208	-5.6067	0.88975	-2.3798	31.7	-5.5361
119.81	-4.8117	51.46	-5.723	0.77004	-2.4129	0.077569	-0.16598	-0.036219	0.66022	-1.3176	3417.6	23.245	-2.1134	77.307	-63.428	73.493	72.332	22.637	-3.0208	-5.6067	0.88975	-2.3798	31.7	-5.5361
119.8	-4.8151	51.462	-5.7226	0.76922	-2.4131	0.074654	-0.1634	-0.039421	0.66022	-1.3176	3416.9	23.246	-2.1149	77.307	-63.277	73.494	72.332	22.637	-3.0208	-5.6067	0.88975	-2.3798	31.7	-5.5361
119.8	-4.8186	51.463	-5.7222	0.76841	-2.4133	0.071658	-0.16066	-0.042611	0.66022	-1.3176	3416.3	23.246	-2.1164	77.307	-63.127	73.495	72.332	22.637	-3.0208	-5.6067	0.88975	-2.3798	31.7	-5.5361
119.8	-4.8222	51.464	-5.7219	0.76761	-2.4135	0.068581	-0.15776	-0.045788	0.66022	-1.3176	3415.6	23.247	-2.118	77.308	-62.978	73.496	72.332	22.637	-3.0208	-5.6067	0.88975	-2.3798	31.7	-5.5361
119.81	-4.8259	51.465	-5.7215	0.76683	-2.4138	0.065425	-0.1547	-0.048948	0.66022	-1.3176	3415.0	23.247	-2.1196	77.308	-62.83	73.497	72.332	22.637	-3.0208	-5.6067	0.88975	-2.3798	31.7	-5.5361
119.81	-4.8298	51.465	-5.7212	0.76607	-2.414	0.06219	-0.15148	-0.052091	0.66022	-1.3176	3414.3	23.247	-2.1213	77.308	-62.683	73.498	72.332	22.637	-3.0208	-5.6067	0.88975	-2.3798	31.7	-5.5361
119.81	-4.8338	51.465	-5.7209	0.76532	-2.4143	0.058877	-0.14811	-0.055214	0.66022	-1.3176	3413.7	23.247	-2.1231	77.309	-62.538	73.499	72.332	22.637	-3.0208	-5.6067	0.88975	-2.3798	31.7	-5.5361
119.81	-4.838	51.465	-5.7206	0.76458	-2.4146	0.055487	-0.14458	-0.058314	0.66022	-1.3176	3413.0	23.247	-2.1249	77.309	-62.393	73.5	72.332	22.637	-3.0208	-5.6067	0.88975	-2.3798	31.7	-5.5361
119.81	-4.8422	51.464	-5.7204	0.76387	-2.4149	0.052022	-0.1409	-0.061389	0.66022	-1.3176	3412.4	23.247	-2.1267	77.309	-62.251	73.501	72.332	22.637	-3.0208	-5.6067	0.88975	-2.3798	31.7	-5.5361
119.81	-4.8465	51.464	-5.7201	0.76318	-2.4152	0.048484	-0.13706	-0.064436	0.66022	-1.3176	3411.7	23.246	-2.1286	77.309	-62.109	73.502	72.332	22.637	-3.0208	-5.6067	0.88975	-2.3798	31.7	-5.5361
119.81	-4.851	51.463	-5.7199	0.7625	-2.4155	0.044873	-0.13308	-0.067453	0.66022	-1.3176	3411.1	23.246	-2.1306	77.31	-61.969	73.503	72.332	22.637	-3.0208	-5.6067	0.88975	-2.3798	31.7	-5.5361
119.81	-4.8555	51.461	-5.7197	0.76185	-2.4159	0.041191	-0.12894	-0.070436	0.66022	-1.3176	3410.4	23.245	-2.1325	77.31	-61.83	73.504	72.332	22.637	-3.0208	-5.6067	0.88975	-2.3798	31.7	-5.5361
119.81	-4.8601	51.46	-5.7195	0.76121	-2.4162	0.03744	-0.12466	-0.073385	0.66022	-1.3176	3409.8	23.244	-2.1346	77.31	-61.693	73.505	72.332	22.637	-3.0208	-5.6067	0.88975	-2.3798	31.7	-5.5361
119.81	-4.8647	51.458	-5.7193	0.7606	-2.4166	0.033622	-0.12023	-0.076295	0.66022	-1.3176	3409.1	23.243	-2.1366	77.31	-61.557	73.506	72.332	22.637	-3.0208	-5.6067	0.88975	-2.3798	31.7	-5.5361
119.81	-4.8695	51.455	-5.7191	0.76001	-2.417	0.029738	-0.11566	-0.079163	0.66022	-1.3176	3408.5	23.242	-2.1387	77.31	-61.423	73.506	72.332	22.637	-3.0208	-5.6067	0.88975	-2.3798	31.7	-5.5361
119.81	-4.8743	51.453	-5.719	0.75944	-2.4174	0.025792	-0.11095	-0.081988	0.66022	-1.3176	3407.8	23.241	-2.1408	77.31	-61.291	73.507	72.332	22.637	-3.0208	-5.6067	0.88975	-2.3798	31.7	-5.5361
119.81	-4.8791	51.45	-5.7189	0.7589	-2.4178	0.021785	-0.1061	-0.084765	0.66022	-1.3176	3407.2	23.239	-2.1429	77.311	-61.16	73.508	72.332	22.637	-3.0208	-5.6067	0.88975	-2.3798	31.7	-5.5361
119.82	-4.884	51.447	-5.7188	0.75838	-2.4182	0.01772	-0.10112	-0.087492	0.66022	-1.3176	3406.5	23.238	-2.1451	77.311	-61.031	73.509	72.332	22.637	-3.0208	-5.6067	0.88975	-2.3798	31.7	-5.5361
119.82	-4.889	51.443	-5.7187	0.75789	-2.4187	0.0136	-0.09601	-0.090167	0.66022	-1.3176	3405.9	23.236	-2.1472	77.311	-60.903	73.51	72.332	22.637	-3.0208	-5.6067	0.88975	-2.3798	31.7	-5.5361
119.82	-4.8939	51.44	-5.7186	0.75742	-2.4191	0.0094262	-0.090775	-0.092785	0.66022	-1.3176	3405.2	23.234	-2.1494	77.311	-60.777	73.511	72.332	22.637	-3.0208	-5.6067	0.88975	-2.3798	31.7	-5.5361
119.82	-4.8989	51.435	-5.7186	0.75698	-2.4196	0.0052028	-0.085418	-0.095344	0.66022	-1.3176	3404.6	23.232	-2.1516	77.311	-60.653	73.511	72.332	22.637	-3.0208	-5.6067	0.88975	-2.3798	31.7	-5.5361
119.82	-4.9039	51.431	-5.7186	0.75657	-2.4201	0.00093234	-0.079943	-0.097841	0.66022	-1.3176	3403.9	23.23	-2.1538	77.311	-60.531	73.512	72.332	22.637	-3.0208	-5.6067	0.88975	-2.3798	31.7	-5.5361
119.82	-4.9088	51.426	-5.7186	0.75618	-2.4206	-0.0033819	-0.074356	-0.10027	0.66022	-1.3176	3403.3	23.228	-2.1559	77.311	-60.411	73.513	72.332	22.637	-3.0208	-5.6067	0.88975	-2.3798	31.7	-5.5361
119.83	-4.9138	51.421	-5.7186	0.75583	-2.4211	-0.0077365	-0.06866	-0.10264	0.66022	-1.3176	3402.7	23.226	-2.1581	77.311	-60.292	73.514	72.332	22.637	-3.0208	-5.6067	0.88975	-2.3798	31.7	-5.5361
119.83	-4.9187	51.416	-5.7187	0.7555	-2.4216	-0.012128	-0.06286	-0.10493	0.66022	-1.3176	3402.0	23.223	-2.1603	77.311	-60.175	73.515	72.332	22.637	-3.0208	-5.6067	0.88975	-2.3798	31.7	-5.5361
119.83	-4.9236	51.411	-5.7188	0.7552	-2.4221	-0.016553	-0.056962	-0.10714	0.66022	-1.3176	3401.4	23.221	-2.1624	77.311	-60.06	73.515	72.332	22.637	-3.0208	-5.6067	0.88975	-2.3798	31.7	-5.5361
119.83	-4.9285	51.405	-5.7188	0.75493	-2.4227	-0.021008	-0.050971	-0.10928	0.66022	-1.3176	3400.7	23.218	-2.1646	77.312	-59.947	73.516	72.332	22.637	-3.0208	-5.6067	0.88975	-2.3798	31.7	-5.5361
119.84	-4.9333	51.399	-5.719	0.75469	-2.4232	-0.025488	-0.044892	-0.11134	0.66022	-1.3176	3400.1	23.215	-2.1667	77.312	-59.836	73.517	72.332	22.637	-3.0208	-5.6067	0.88975	-2.3798	31.7	-5.5361
119.84	-4.9381	51.392	-5.7191	0.75448	-2.4238	-0.029991	-0.038732	-0.11331	0.66022	-1.3176	3399.4	23.212	-2.1688	77.312	-59.727	73.518	72.332	22.637	-3.0208	-5.6067	0.88975	-2.3798	31.7	-5.5361
119.84	-4.9427	51.386	-5.7193	0.7543	-2.4244	-0.03451	-0.032496	-0.1152	0.66022	-1.3176	3398.8	23.209	-2.1708	77.312	-59.62	73.518	72.332	22.637	-3.0208	-5.6067	0.88975	-2.3798	31.7	-5.5361
119.84	-4.9473	51.379	-5.7194	0.75415	-2.4249	-0.039044	-0.026191	-0.117	0.66022	-1.3176	3398.1	23.206	-2.1729	77.312	-59.515	73.519	72.332	22.637	-3.0208	-5.6067	0.88975	-2.3798	31.7	-5.5361
119.85	-4.9519	51.372	-5.7197	0.75404	-2.4255	-0.043586	-0.019822	-0.1187	0.66022	-1.3176	3397.5	23.202	-2.1749	77.312	-59.412	73.52	72.332	22.637	-3.0208	-5.6067	0.88975	-2.3798	31.7	-5.5361
119.85	-4.9563	51.364	-5.7199	0.75395	-2.4261	-0.048132	-0.013397	-0.1203	0.66022	-1.3176	3396.8	23.199	-2.1768	77.312	-59.311	73.521	72.332	22.637	-3.0208	-5.6067	0.88975	-2.3798	31.7	-5.5361
119.85	-4.9606	51.357	-5.7201	0.7539	-2.4267	-0.052679	-0.0069223	-0.12181	0.66022	-1.3176	3396.2	23.195	-2.1787	77.312	-59.212	73.521	72.332	22.637	-3.0208	-5.6067	0.88975	-2.3798	31.7	-5.5361
119.86	-4.9648	51.349	-5.7204	0.75389	-2.4274	-0.05722	-0.0004045	-0.12321	0.66022	-1.3176	3395.5	23.191	-2.1805	77.312	-59.115	73.522	72.332	22.637	-3.0208	-5.6067	0.88975	-2.3798	31.7	-5.5361
119.86	-4.9689	51.341	-5.7207	0.7539	-2.428	-0.061752	0.0061492	-0.12451	0.66022	-1.3176	3394.9	23.187	-2.1823	77.312	-59.02	73.523	72.332	22.637	-3.0208	-5.6067	0.88975	-2.3798	31.7	-5.5361
119.86	-4.9728	51.333	-5.721	0.75395	-2.4286	-0.066269	0.012731	-0.1257	0.66022	-1.3176	3394.2	23.184	-2.1841	77.312	-58.927	73.523	72.332	22.637	-3.0208	-5.6067	0.88975	-2.3798	31.7	-5.5361
119.87	-4.9766	51.324	-5.7214	0.75403	-2.4292	-0.070766	0.019335	-0.12678	0.66022	-1.3176	3393.6	23.18	-2.1857	77.312	-58.837	73.524	72.332	22.637	-3.0208	-5.6067	0.88975	-2.3798	31.7	-5.5361
119.87	-4.9803	51.315	-5.7217	0.75414	-2.4299	-0.075239	0.025952	-0.12775	0.66022	-1.3176	3392.9	23.175	-2.1873	77.312	-58.748	73.525	72.332	22.637	-3.0208	-5.6067	0.88975	-2.3798	31.7	-5.5361
119.87	-4.9838	51.307	-5.7221	0.75429	-2.4305	-0.079682	0.032576	-0.1286	0.66022	-1.3176	3392.3	23.171	-2.1889	77.312	-58.662	73.526	72.332	22.637	-3.0208	-5.6067	0.88975	-2.3798	31.7	-5.5361
119.88	-4.9871	51.298	-5.7225	0.75447	-2.4312	-0.08409	0.039197	-0.12934	0.66022	-1.3176	3391.7	23.167	-2.1903	77.312	-58.578	73.526	72.332	22.637	-3.0208	-5.6067	0.88975	-2.3798	31.7	-5.5361
119.88	-4.9903	51.289	-5.723	0.75468	-2.4318	-0.088458	0.045809	-0.12995	0.66022	-1.3176	3391.0	23.163	-2.1917	77.312	-58.496	73.527	72.332	22.637	-3.0208	-5.6067	0.88975	-2.3798	31.7	-5.5361
119.88	-4.9933	51.279	-5.7234	0.75492	-2.4324	-0.09278	0.052404	-0.13044	0.66022	-1.3176	3390.4	23.158	-2.193	77.312	-58.416	73.528	72.332	22.637	-3.0208	-5.6067	0.88975	-2.3798	31.7	-5.5361
119.89	-4.9961	51.27	-5.7239	0.7552	-2.4331	-0.097051	0.058973	-0.1308	0.66022	-1.3176	3389.7	23.154	-2.1943	77.312	-58.339	73.528	72.332	22.637	-3.0208	-5.6067	0.88975	-2.3798	31.7	-5.5361
119.89	-4.9987	51.26	-5.7244	0.75551	-2.4338	-0.10127	0.065509	-0.13104	0.66022	-1.3176	3389.1	23.149	-2.1954	77.312	-58.264	73.529	72.332	22.637	-3.0208	-5.6067	0.88975	-2.3798	31.7	-5.5361
119.9	-5.0011	51.251	-5.7249	0.75586	-2.4344	-0.10542	0.072003	-0.13116	0.66022	-1.3176	3388.4	23.145	-2.1965	77.312	-58.191	73.53	72.332	22.637	-3.0208	-5.6067	0.88975	-2.3798	31.7	-5.5361
119.9	-5.0033	51.241	-5.7254	0.75623	-2.4351	-0.10951	0.078448	-0.13114	0.66022	-1.3176	3387.8	23.14	-2.1974	77.312	-58.12	73.53	72.332	22.637	-3.0208	-5.6067	0.88975	-2.3798	31.7	-5.5361
119.9	-5.0053	51.231	-5.726	0.75664	-2.4357	-0.11352	0.084834	-0.13099	0.66022	-1.3176	3387.1	23.136	-2.1983	77.312	-58.052	73.531	72.332	22.637	-3.0208	-5.6067	0.88975	-2.3798	31.7	-5.5361
119.91	-5.007	51.222	-5.7266	0.75708	-2.4364	-0.11745	0.091154	-0.1307	0.66022	-1.3176	3386.5	23.131	-2.1991	77.312	-57.986	73.532	72.332	22.637	-3.0208	-5.6067	0.88975	-2.3798	31.7	-5.5361
119.91	-5.0086	51.212	-5.7272	0.75755	-2.437	-0.12131	0.097399	-0.13029	0.66022	-1.3176	3385.8	23.126	-2.1998	77.312	-57.922	73.533	72.332	22.637	-3.0208	-5.6067	0.88975	-2.3798	31.7	-5.5361
119.92	-5.0099	51.202	-5.7278	0.75806	-2.4377	-0.12507	0.10356	-0.12974	0.66022	-1.3176	3385.2	23.121	-2.2004	77.312	-57.861	73.533	72.332	22.637	-3.0208	-5.6067	0.88975	-2.3798	31.7	-5.5361
119.92	-5.011	51.192	-5.7284	0.75859	-2.4383	-0.12874	0.10963	-0.12905	0.66022	-1.3176	3384.6	23.117	-2.2009	77.312	-57.802	73.534	72.332	22.637	-3.0208	-5.6067	0.88975	-2.3798	31.7	-5.5361
119.92	-5.0119	51.182	-5.7291	0.75915	-2.439	-0.13231	0.11561	-0.12823	0.66022	-1.3176	3383.9	23.112	-2.2012	77.312	-57.745	73.535	72.332	22.637	-3.0208	-5.6067	0.88975	-2.3798	31.7	-5.5361
119.93	-5.0126	51.172	-5.7297	0.75975	-2.4396	-0.13578	0.12147	-0.12727	0.66022	-1.3176	3383.3	23.107	-2.2015	77.311	-57.69	73.535	72.332	22.637	-3.0208	-5.6067	0.88975	-2.3798	31.7	-5.5361
119.93	-5.013	51.162	-5.7304	0.76037	-2.4402	-0.13914	0.12722	-0.12617	0.66022	-1.3176	3382.6	23.103	-2.2017	77.311	-57.638	73.536	72.332	22.637	-3.0208	-5.6067	0.88975	-2.3798	31.7	-5.5361
119.94	-5.0132	51.152	-5.7311	0.76102	-2.4409	-0.14238	0.13285	-0.12494	0.66022	-1.3176	3382.0	23.098	-2.2018	77.311	-57.588	73.537	72.332	22.637	-3.0208	-5.6067	0.88975	-2.3798	31.7	-5.5361
119.94	-5.0131	51.143	-5.7319	0.7617	-2.4415	-0.1455	0.13835	-0.12357	0.66022	-1.3176	3381.3	23.093	-2.2018	77.311	-57.541	73.537	72.332	22.637	-3.0208	-5.6067	0.88975	-2.3798	31.7	-5.5361
119.95	-5.0128	51.133	-5.7326	0.7624	-2.4421	-0.1485	0.1437	-0.12206	0.66022	-1.3176	3380.7	23.089	-2.2016	77.311	-57.495	73.538	72.332	22.637	-3.0208	-5.6067	0.88975	-2.3798	31.7	-5.5361
119.95	-5.0123	51.123	-5.7333	0.76313	-2.4427	-0.15137	0.14892	-0.12042	0.66022	-1.3176	3380.1	23.084	-2.2014	77.311	-57.453	73.539	72.332	22.637	-3.0208	-5.6067	0.88975	-2.3798	31.7	-5.5361
119.95	-5.0115	51.114	-5.7341	0.76389	-2.4433	-0.15411	0.15397	-0.11864	0.66022	-1.3176	3379.4	23.079	-2.201	77.311	-57.412	73.54	72.332	22.637	-3.0208	-5.6067	0.88975	-2.3798	31.7	-5.5361
119.96	-5.0105	51.104	-5.7349	0.76467	-2.4439	-0.15644	0.15955	-0.11662	0.66022	-1.3176	3378.8	23.075	-2.2006	77.311	-57.374	73.54	72.332	22.637	-3.0208	-5.6067	0.88975	-2.3798	31.7	-5.5361
119.96	-5.0092	51.095	-5.7357	0.76548	-2.4445	-0.15861	0.16495	-0.11444	0.66022	-1.3176	3378.1	23.07	-2.2	77.311	-57.338	73.541	72.332	22.637	-3.0208	-5.6067	0.88975	-2.3798	31.7	-5.5361
119.97	-5.0077	51.086	-5.7365	0.76632	-2.445	-0.16064	0.17014	-0.11213	0.66022	-1.3176	3377.5	23.066	-2.1994	77.311	-57.305	73.542	72.332	22.637	-3.0208	-5.6067	0.88975	-2.3798	31.7	-5.5361
119.97	-5.006	51.077	-5.7373	0.76719	-2.4456	-0.16253	0.1751	-0.10968	0.66022	-1.3176	3376.8	23.062	-2.1986	77.311	-57.274	73.542	72.332	22.637	-3.0208	-5.6067	0.88975	-2.3798	31.7	-5.5361
119.97	-5.004	51.068	-5.7381	0.76807	-2.4461	-0.16426	0.17982	-0.1071	0.66022	-1.3176	3376.2	23.058	-2.1978	77.311	-57.245	73.543	72.332	22.637	-3.0208	-5.6067	0.88975	-2.3798	31.7	-5.5361
119.98	-5.0018	51.059	-5.7389	0.76898	-2.4467	-0.16584	0.1843	-0.10438	0.66022	-1.3176	3375.5	23.053	-2.1968	77.312	-57.219	73.544	72.332	22.637	-3.0208	-5.6067	0.88975	-2.3798	31.7	-5.5361
119.98	-4.9994	51.051	-5.7397	0.76992	-2.4472	-0.16725	0.18853	-0.10153	0.66022	-1.3176	3374.9	23.049	-2.1958	77.312	-57.194	73.545	72.332	22.637	-3.0208	-5.6067	0.88975	-2.3798	31.7	-5.5361
119.98	-4.9968	51.043	-5.7406	0.77087	-2.4477	-0.16851	0.19251	-0.098559	0.66022	-1.3176	3374.3	23.045	-2.1946	77.312	-57.173	73.545	72.332	22.637	-3.0208	-5.6067	0.88975	-2.3798	31.7	-5.5361
119.99	-4.994	51.035	-5.7414	0.77184	-2.4482	-0.1696	0.19622	-0.095462	0.66022	-1.3176	3373.6	23.042	-2.1934	77.312	-57.153	73.546	72.332	22.637	-3.0208	-5.6067	0.88975	-2.3798	31.7	-5.5361
119.99	-4.9909	51.027	-5.7423	0.77283	-2.4486	-0.17053	0.19966	-0.092247	0.66022	-1.3176	3373.0	23.038	-2.192	77.312	-57.136	73.547	72.332	22.637	-3.0208	-5.6067	0.88975	-2.3798	31.7	-5.5361
120.0	-4.9877	51.02	-5.7431	0.77384	-2.4491	-0.17128	0.20284	-0.088916	0.66022	-1.3176	3372.3	23.034	-2.1906	77.312	-57.122	73.548	72.332	22.637	-3.0208	-5.6067	0.88975	-2.3798	31.7	-5.5361
120.0	-4.9842	51.013	-5.744	0.77486	-2.4495	-0.17186	0.20574	-0.085475	0.66022	-1.3176	3371.7	23.031	-2.1891	77.312	-57.11	73.548	72.332	22.637	-3.0208	-5.6067	0.88975	-2.3798	31.7	-5.5361
120.0	-4.9806	51.006	-5.7449	0.77589	-2.4499	-0.17227	0.20835	-0.081928	0.66022	-1.3176	3371.0	23.027	-2.1875	77.312	-57.1	73.549	72.332	22.637	-3.0208	-5.6067	0.88975	-2.3798	31.7	-5.5361
120.0	-4.9768	50.999	-5.7457	0.77694	-2.4503	-0.1725	0.21068	-0.078279	0.66022	-1.3176	3370.4	23.024	-2.1858	77.312	-57.092	73.55	72.332	22.637	-3.0208	-5.6067	0.88975	-2.3798	31.7	-5.5361
120.01	-4.9728	50.993	-5.7466	0.778	-2.4507	-0.17255	0.21273	-0.074533	0.66022	-1.3176	3369.8	23.021	-2.184	77.312	-57.087	73.551	72.332	22.637	-3.0208	-5.6067	0.88975	-2.3798	31.7	-5.5361
120.01	-4.9686	50.987	-5.7474	0.77907	-2.4511	-0.17243	0.21449	-0.070696	0.66022	-1.3176	3369.1	23.018	-2.1822	77.312	-57.084	73.551	72.332	22.637	-3.0208	-5.6067	0.88975	-2.3798	31.7	-5.5361
120.01	-4.9643	50.981	-5.7483	0.78014	-2.4514	-0.17212	0.21595	-0.066772	0.66022	-1.3176	3368.5	23.015	-2.1803	77.312	-57.083	73.552	72.332	22.637	-3.0208	-5.6067	0.88975	-2.3798	31.7	-5.5361
120.02	-4.9599	50.976	-5.7492	0.78123	-2.4518	-0.17164	0.21712	-0.062767	0.66022	-1.3176	3367.8	23.013	-2.1784	77.312	-57.085	73.553	72.332	22.637	-3.0208	-5.6067	0.88975	-2.3798	31.7	-5.5361
120.02	-4.9553	50.971	-5.75	0.78231	-2.4521	-0.17097	0.218	-0.058687	0.66022	-1.3176	3367.2	23.01	-2.1763	77.312	-57.089	73.554	72.332	22.637	-3.0208	-5.6067	0.88975	-2.3798	31.7	-5.5361
120.02	-4.9505	50.966	-5.7509	0.78341	-2.4523	-0.17013	0.21859	-0.054537	0.66022	-1.3176	3366.6	23.008	-2.1742	77.312	-57.095	73.554	72.332	22.637	-3.0208	-5.6067	0.88975	-2.3798	31.7	-5.5361
120.02	-4.9457	50.961	-5.7517	0.7845	-2.4526	-0.16911	0.21887	-0.050324	0.66022	-1.3176	3365.9	23.006	-2.1721	77.312	-57.103	73.555	72.332	22.637	-3.0208	-5.6067	0.88975	-2.3798	31.7	-5.5361
120.02	-4.9407	50.957	-5.7526	0.78559	-2.4528	-0.16791	0.21887	-0.046052	0.66022	-1.3176	3365.3	23.004	-2.1699	77.312	-57.114	73.556	72.332	22.637	-3.0208	-5.6067	0.88975	-2.3798	31.7	-5.5361
120.03	-4.9356	50.954	-5.7534	0.78669	-2.4531	-0.16653	0.21857	-0.041729	0.66022	-1.3176	3364.6	23.002	-2.1677	77.312	-57.127	73.557	72.332	22.637	-3.0208	-5.6067	0.88975	-2.3798	31.7	-5.5361
120.03	-4.9304	50.95	-5.7542	0.78778	-2.4533	-0.16497	0.21798	-0.03736	0.66022	-1.3176	3364.0	23.0	-2.1654	77.312	-57.143	73.557	72.332	22.637	-3.0208	-5.6067	0.88975	-2.3798	31.7	-5.5361
120.03	-4.9252	50.947	-5.7551	0.78887	-2.4534	-0.16324	0.21709	-0.032952	0.66022	-1.3176	3363.3	22.999	-2.1631	77.313	-57.16	73.558	72.332	22.637	-3.0208	-5.6067	0.88975	-2.3798	31.7	-5.5361
120.03	-4.9198	50.945	-5.7559	0.78995	-2.4536	-0.16134	0.21592	-0.028511	0.66022	-1.3176	3362.7	22.998	-2.1608	77.313	-57.18	73.559	72.332	22.637	-3.0208	-5.6067	0.88975	-2.3798	31.7	-5.5361
120.03	-4.9145	50.942	-5.7567	0.79103	-2.4537	-0.15927	0.21447	-0.024043	0.66022	-1.3176	3362.1	22.997	-2.1584	77.313	-57.203	73.56	72.332	22.637	-3.0208	-5.6067	0.88975	-2.3798	31.7	-5.5361
120.03	-4.909	50.941	-5.7575	0.79209	-2.4538	-0.15703	0.21273	-0.019556	0.66022	-1.3176	3361.4	22.996	-2.156	77.313	-57.227	73.561	72.332	22.637	-3.0208	-5.6067	0.88975	-2.3798	31.7	-5.5361
120.04	-4.9035	50.939	-5.7582	0.79315	-2.4539	-0.15463	0.21071	-0.015055	0.66022	-1.3176	3360.8	22.995	-2.1536	77.313	-57.254	73.561	72.332	22.637	-3.0208	-5.6067	0.88975	-2.3798	31.7	-5.5361
120.04	-4.898	50.938	-5.759	0.7942	-2.454	-0.15206	0.20842	-0.010547	0.66022	-1.3176	3360.1	22.994	-2.1511	77.313	-57.283	73.562	72.332	22.637	-3.0208	-5.6067	0.88975	-2.3798	31.7	-5.5361
120.04	-4.8924	50.937	-5.7598	0.79524	-2.454	-0.14934	0.20586	-0.0060394	0.66022	-1.3176	3359.5	22.994	-2.1487	77.313	-57.314	73.563	72.332	22.637	-3.0208	-5.6067	0.88975	-2.3798	31.7	-5.5361
120.04	-4.8868	50.936	-5.7605	0.79626	-2.454	-0.14647	0.20303	-0.0015378	0.66022	-1.3176	3358.8	22.993	-2.1462	77.313	-57.347	73.564	72.332	22.637	-3.0208	-5.6067	0.88975	-2.3798	31.7	-5.5361
120.04	-4.8812	50.936	-5.7612	0.79727	-2.454	-0.14344	0.19995	0.0029509	0.66022	-1.3176	3358.2	22.993	-2.1438	77.313	-57.383	73.564	72.332	22.637	-3.0208	-5.6067	0.88975	-2.3798	31.7	-5.5361
120.04	-4.8756	50.936	-5.7619	0.79826	-2.454	-0.14027	0.19661	0.0074203	0.66022	-1.3176	3357.5	22.993	-2.1413	77.313	-57.421	73.565	72.332	22.637	-3.0208	-5.6067	0.88975	-2.3798	31.7	-5.5361
120.04	-4.8701	50.937	-5.7626	0.79923	-2.454	-0.13696	0.19303	0.011864	0.66022	-1.3176	3356.9	22.993	-2.1389	77.313	-57.461	73.566	72.332	22.637	-3.0208	-5.6067	0.88975	-2.3798	31.7	-5.5361
120.04	-4.8645	50.938	-5.7633	0.80019	-2.4539	-0.13351	0.1892	0.016275	0.66022	-1.3176	3356.3	22.994	-2.1364	77.313	-57.503	73.567	72.332	22.637	-3.0208	-5.6067	0.88975	-2.3798	31.7	-5.5361
120.04	-4.859	50.939	-5.764	0.80112	-2.4538	-0.12993	0.18515	0.020647	0.66022	-1.3176	3355.6	22.994	-2.134	77.313	-57.547	73.567	72.332	22.637	-3.0208	-5.6067	0.88975	-2.3798	31.7	-5.5361
120.04	-4.8535	50.941	-5.7646	0.80204	-2.4537	-0.12623	0.18086	0.024975	0.66022	-1.3176	3355.0	22.995	-2.1316	77.313	-57.594	73.568	72.332	22.637	-3.0208	-5.6067	0.88975	-2.3798	31.7	-5.5361
120.04	-4.8481	50.942	-5.7652	0.80293	-2.4536	-0.1224	0.17636	0.029251	0.66022	-1.3176	3354.3	22.996	-2.1292	77.313	-57.642	73.569	72.332	22.637	-3.0208	-5.6067	0.88975	-2.3798	31.7	-5.5361
120.04	-4.8427	50.945	-5.7658	0.8038	-2.4534	-0.11846	0.17165	0.03347	0.66022	-1.3176	3353.7	22.997	-2.1268	77.313	-57.693	73.57	72.332	22.637	-3.0208	-5.6067	0.88975	-2.3798	31.7	-5.5361
120.04	-4.8374	50.947	-5.7664	0.80465	-2.4532	-0.11441	0.16673	0.037625	0.66022	-1.3176	3353.0	22.998	-2.1245	77.313	-57.746	73.57	72.332	22.637	-3.0208	-5.6067	0.88975	-2.3798	31.7	-5.5361
120.03	-4.8322	50.95	-5.767	0.80547	-2.453	-0.11025	0.16162	0.041712	0.66022	-1.3176	3352.4	22.999	-2.1222	77.313	-57.801	73.571	72.332	22.637	-3.0208	-5.6067	0.88975	-2.3798	31.7	-5.5361
120.03	-4.827	50.953	-5.7675	0.80626	-2.4528	-0.106	0.15633	0.045724	0.66022	-1.3176	3351.8	23.001	-2.1199	77.313	-57.858	73.572	72.332	22.637	-3.0208	-5.6067	0.88975	-2.3798	31.7	-5.5361
120.03	-4.8219	50.956	-5.768	0.80703	-2.4526	-0.10166	0.15086	0.049655	0.66022	-1.3176	3351.1	23.002	-2.1177	77.313	-57.917	73.573	72.332	22.637	-3.0208	-5.6067	0.88975	-2.3798	31.7	-5.5361
120.03	-4.8169	50.96	-5.7685	0.80777	-2.4523	-0.097234	0.14523	0.0535	0.66022	-1.3176	3350.5	23.004	-2.1155	77.313	-57.978	73.573	72.332	22.637	-3.0208	-5.6067	0.88975	-2.3798	31.7	-5.5361
120.03	-4.8121	50.964	-5.769	0.80848	-2.452	-0.092729	0.13944	0.057255	0.66022	-1.3176	3349.8	23.006	-2.1134	77.314	-58.041	73.574	72.332	22.637	-3.0208	-5.6067	0.88975	-2.3798	31.7	-5.5361
120.03	-4.8073	50.968	-5.7694	0.80917	-2.4517	-0.088153	0.1335	0.060913	0.66022	-1.3176	3349.2	23.008	-2.1113	77.314	-58.107	73.575	72.332	22.637	-3.0208	-5.6067	0.88975	-2.3798	31.7	-5.5361
120.03	-4.8026	50.972	-5.7699	0.80982	-2.4514	-0.083512	0.12743	0.06447	0.66022	-1.3176	3348.5	23.01	-2.1092	77.314	-58.174	73.576	72.332	22.637	-3.0208	-5.6067	0.88975	-2.3798	31.7	-5.5361
120.02	-4.7981	50.977	-5.7703	0.81044	-2.4511	-0.078813	0.12123	0.067922	0.66022	-1.3176	3347.9	23.012	-2.1072	77.314	-58.243	73.576	72.332	22.637	-3.0208	-5.6067	0.88975	-2.3798	31.7	-5.5361
120.02	-4.7936	50.982	-5.7707	0.81103	-2.4507	-0.073896	0.11532	0.071322	0.66022	-1.3176	3347.2	23.014	-2.1053	77.314	-58.315	73.577	72.332	22.637	-3.0208	-5.6067	0.88975	-2.3798	31.7	-5.5361
120.02	-4.7893	50.987	-5.771	0.81159	-2.4504	-0.068798	0.10961	0.074665	0.66022	-1.3176	3346.6	23.017	-2.1034	77.314	-58.388	73.578	72.332	22.637	-3.0208	-5.6067	0.88975	-2.3798	31.7	-5.5361
120.02	-4.7852	50.992	-5.7714	0.81213	-2.45	-0.06365	0.1038	0.077906	0.66022	-1.3176	3346.0	23.019	-2.1015	77.314	-58.463	73.578	72.332	22.637	-3.0208	-5.6067	0.88975	-2.3798	31.7	-5.5361
120.02	-4.7811	50.998	-5.7717	0.81263	-2.4496	-0.058456	0.097891	0.081042	0.66022	-1.3176	3345.3	23.022	-2.0998	77.314	-58.54	73.579	72.332	22.637	-3.0208	-5.6067	0.88975	-2.3798	31.7	-5.5361
120.01	-4.7772	51.003	-5.7719	0.81311	-2.4492	-0.053224	0.091895	0.084068	0.66022	-1.3176	3344.7	23.024	-2.0981	77.314	-58.619	73.58	72.332	22.637	-3.0208	-5.6067	0.88975	-2.3798	31.7	-5.5361
120.01	-4.7735	51.009	-5.7722	0.81355	-2.4488	-0.047961	0.085818	0.086983	0.66022	-1.3176	3344.0	23.027	-2.0964	77.314	-58.7	73.581	72.332	22.637	-3.0208	-5.6067	0.88975	-2.3798	31.7	-5.5361
120.01	-4.7698	51.015	-5.7724	0.81396	-2.4483	-0.042672	0.07967	0.089781	0.66022	-1.3176	3343.4	23.03	-2.0948	77.314	-58.783	73.581	72.332	22.637	-3.0208	-5.6067	0.88975	-2.3798	31.7	-5.5361
120.01	-4.7664	51.022	-5.7726	0.81435	-2.4479	-0.037365	0.073458	0.092461	0.66022	-1.3176	3342.7	23.033	-2.0933	77.314	-58.868	73.582	72.332	22.637	-3.0208	-5.6067	0.88975	-2.3798	31.7	-5.5361
120.0	-4.763	51.028	-5.7728	0.8147	-2.4474	-0.032047	0.06719	0.09502	0.66022	-1.3176	3342.1	23.036	-2.0918	77.314	-58.954	73.583	72.332	22.637	-3.0208	-5.6067	0.88975	-2.3798	31.7	-5.5361
120.0	-4.7599	51.035	-5.7729	0.81502	-2.4469	-0.026723	0.060875	0.097454	0.66022	-1.3176	3341.4	23.039	-2.0904	77.314	-59.043	73.583	72.332	22.637	-3.0208	-5.6067	0.88975	-2.3798	31.7	-5.5361
120.0	-4.7569	51.041	-5.7731	0.81531	-2.4464	-0.021401	0.054521	0.099761	0.66022	-1.3176	3340.8	23.042	-2.0891	77.314	-59.133	73.584	72.332	22.637	-3.0208	-5.6067	0.88975	-2.3798	31.7	-5.5361
120.0	-4.754	51.048	-5.7732	0.81556	-2.4459	-0.016087	0.048136	0.10194	0.66022	-1.3176	3340.1	23.046	-2.0879	77.314	-59.224	73.585	72.332	22.637	-3.0208	-5.6067	0.88975	-2.3798	31.7	-5.5361
119.99	-4.7513	51.055	-5.7732	0.81579	-2.4454	-0.010788	0.041727	0.10399	0.66022	-1.3176	3339.5	23.049	-2.0867	77.314	-59.318	73.586	72.332	22.637	-3.0208	-5.6067	0.88975	-2.3798	31.7	-5.5361
119.99	-4.7488	51.062	-5.7733	0.81598	-2.4449	-0.0055104	0.035304	0.1059	0.66022	-1.3176	3338.8	23.052	-2.0856	77.314	-59.413	73.586	72.332	22.637	-3.0208	-5.6067	0.88975	-2.3798	31.7	-5.5361
119.99	-4.7464	51.069	-5.7733	0.81614	-2.4443	-0.0002605	0.028874	0.10768	0.66022	-1.3176	3338.2	23.056	-2.0845	77.314	-59.51	73.587	72.332	22.637	-3.0208	-5.6067	0.88975	-2.3798	31.7	-5.5361
119.98	-4.7442	51.076	-5.7733	0.81627	-2.4438	0.0049552	0.022445	0.10932	0.66022	-1.3176	3337.6	23.059	-2.0835	77.314	-59.609	73.588	72.332	22.637	-3.0208	-5.6067	0.88975	-2.3798	31.7	-5.5361
119.98	-4.7421	51.084	-5.7732	0.81637	-2.4432	0.01013	0.016026	0.11083	0.66022	-1.3176	3336.9	23.062	-2.0826	77.314	-59.709	73.589	72.332	22.637	-3.0208	-5.6067	0.88975	-2.3798	31.7	-5.5361
119.98	-4.7402	51.091	-5.7732	0.81643	-2.4427	0.015258	0.0096229	0.11219	0.66022	-1.3176	3336.3	23.066	-2.0818	77.314	-59.811	73.589	72.332	22.637	-3.0208	-5.6067	0.88975	-2.3798	31.7	-5.5361
119.98	-4.7385	51.099	-5.7731	0.81646	-2.4421	0.020334	0.0032448	0.11342	0.66022	-1.3176	3335.6	23.07	-2.081	77.314	-59.915	73.59	72.332	22.637	-3.0208	-5.6067	0.88975	-2.3798	31.7	-5.5361
119.97	-4.7369	51.106	-5.773	0.81646	-2.4416	0.02535	-0.0031011	0.11451	0.66022	-1.3176	3335.0	23.073	-2.0803	77.314	-60.02	73.591	72.332	22.637	-3.0208	-5.6067	0.88975	-2.3798	31.7	-5.5361
119.97	-4.7355	51.114	-5.7728	0.81643	-2.441	0.030301	-0.0094073	0.11545	0.66022	-1.3176	3334.3	23.077	-2.0797	77.314	-60.126	73.591	72.332	22.637	-3.0208	-5.6067	0.88975	-2.3798	31.7	-5.5361
119.97	-4.7342	51.121	-5.7727	0.81637	-2.4404	0.035181	-0.015666	0.11626	0.66022	-1.3176	3333.7	23.08	-2.0792	77.314	-60.234	73.592	72.332	22.637	-3.0208	-5.6067	0.88975	-2.3798	31.7	-5.5361
119.96	-4.7331	51.129	-5.7725	0.81628	-2.4398	0.039984	-0.021871	0.11692	0.66022	-1.3176	3333.0	23.084	-2.0787	77.314	-60.344	73.593	72.332	22.637	-3.0208	-5.6067	0.88975	-2.3798	31.7	-5.5361
119.96	-4.7322	51.137	-5.7723	0.81615	-2.4392	0.044706	-0.028015	0.11744	0.66022	-1.3176	3332.4	23.088	-2.0783	77.314	-60.455	73.594	72.332	22.637	-3.0208	-5.6067	0.88975	-2.3798	31.7	-5.5361
119.96	-4.7314	51.144	-5.772	0.816	-2.4386	0.049339	-0.03409	0.11782	0.66022	-1.3176	3331.7	23.091	-2.0779	77.314	-60.568	73.594	72.332	22.637	-3.0208	-5.6067	0.88975	-2.3798	31.7	-5.5361
119.95	-4.7307	51.152	-5.7718	0.81581	-2.4381	0.05388	-0.04009	0.11805	0.66022	-1.3176	3331.1	23.095	-2.0776	77.314	-60.681	73.595	72.332	22.637	-3.0208	-5.6067	0.88975	-2.3798	31.7	-5.5361
119.95	-4.7302	51.159	-5.7715	0.81559	-2.4375	0.058323	-0.046009	0.11815	0.66022	-1.3176	3330.4	23.098	-2.0774	77.314	-60.797	73.596	72.332	22.637	-3.0208	-5.6067	0.88975	-2.3798	31.7	-5.5361
119.95	-4.7298	51.167	-5.7712	0.81535	-2.4369	0.062663	-0.05184	0.11811	0.66022	-1.3176	3329.8	23.102	-2.0772	77.314	-60.913	73.597	72.332	22.637	-3.0208	-5.6067	0.88975	-2.3798	31.7	-5.5361
119.94	-4.7296	51.174	-5.7709	0.81508	-2.4363	0.066895	-0.057576	0.11793	0.66022	-1.3176	3329.1	23.106	-2.0771	77.314	-61.031	73.597	72.332	22.637	-3.0208	-5.6067	0.88975	-2.3798	31.7	-5.5361
119.94	-4.7295	51.182	-5.7705	0.81477	-2.4357	0.071015	-0.063213	0.11761	0.66022	-1.3176	3328.5	23.109	-2.0771	77.314	-61.15	73.598	72.332	22.637	-3.0208	-5.6067	0.88975	-2.3798	31.7	-5.5361
119.94	-4.7296	51.189	-5.7701	0.81444	-2.4351	0.075019	-0.068744	0.11716	0.66022	-1.3176	3327.8	23.113	-2.0771	77.314	-61.271	73.599	72.332	22.637	-3.0208	-5.6067	0.88975	-2.3798	31.7	-5.5361
119.94	-4.7298	51.197	-5.7698	0.81409	-2.4345	0.078901	-0.074164	0.11657	0.66022	-1.3176	3327.2	23.116	-2.0772	77.314	-61.392	73.6	72.332	22.637	-3.0208	-5.6067	0.88975	-2.3798	31.7	-5.5361
119.93	-4.7301	51.204	-5.7694	0.8137	-2.4339	0.082658	-0.079466	0.11585	0.66022	-1.3176	3326.5	23.12	-2.0773	77.314	-61.515	73.6	72.332	22.637	-3.0208	-5.6067	0.88975	-2.3798	31.7	-5.5361
119.93	-4.7305	51.211	-5.7689	0.81329	-2.4334	0.086287	-0.084647	0.115	0.66022	-1.3176	3325.9	23.123	-2.0775	77.314	-61.639	73.601	72.332	22.637	-3.0208	-5.6067	0.88975	-2.3798	31.7	-5.5361
119.93	-4.7311	51.219	-5.7685	0.81286	-2.4328	0.089783	-0.089702	0.11401	0.66022	-1.3176	3325.2	23.127	-2.0778	77.314	-61.764	73.602	72.332	22.637	-3.0208	-5.6067	0.88975	-2.3798	31.7	-5.5361
119.92	-4.7318	51.226	-5.768	0.8124	-2.4322	0.093143	-0.094624	0.1129	0.66022	-1.3176	3324.6	23.13	-2.0781	77.314	-61.89	73.603	72.332	22.637	-3.0208	-5.6067	0.88975	-2.3798	31.7	-5.5361
119.92	-4.7326	51.233	-5.7676	0.81191	-2.4317	0.096364	-0.099411	0.11167	0.66022	-1.3176	3323.9	23.133	-2.0784	77.315	-62.017	73.604	72.332	22.637	-3.0208	-5.6067	0.88975	-2.3798	31.7	-5.5361
119.92	-4.7335	51.239	-5.7671	0.8114	-2.4311	0.099444	-0.10406	0.11032	0.66022	-1.3176	3323.3	23.137	-2.0788	77.315	-62.145	73.604	72.332	22.637	-3.0208	-5.6067	0.88975	-2.3798	31.7	-5.5361
119.91	-4.7345	51.246	-5.7666	0.81087	-2.4306	0.10238	-0.10856	0.10884	0.66022	-1.3176	3322.6	23.14	-2.0793	77.315	-62.274	73.605	72.332	22.637	-3.0208	-5.6067	0.88975	-2.3798	31.7	-5.5361
119.91	-4.7356	51.253	-5.7661	0.81032	-2.43	0.10517	-0.11292	0.10725	0.66022	-1.3176	3322.0	23.143	-2.0797	77.315	-62.403	73.606	72.332	22.637	-3.0208	-5.6067	0.88975	-2.3798	31.7	-5.5361
119.91	-4.7368	51.259	-5.7655	0.80974	-2.4295	0.1078	-0.11712	0.10554	0.66022	-1.3176	3321.3	23.146	-2.0803	77.315	-62.534	73.607	72.332	22.637	-3.0208	-5.6067	0.88975	-2.3798	31.7	-5.5361
119.91	-4.7381	51.266	-5.765	0.80915	-2.429	0.11029	-0.12117	0.10372	0.66022	-1.3176	3320.7	23.149	-2.0808	77.315	-62.666	73.608	72.332	22.637	-3.0208	-5.6067	0.88975	-2.3798	31.7	-5.5361
119.9	-4.7395	51.272	-5.7644	0.80853	-2.4285	0.11262	-0.12506	0.10179	0.66022	-1.3176	3320.0	23.152	-2.0814	77.315	-62.798	73.608	72.332	22.637	-3.0208	-5.6067	0.88975	-2.3798	31.7	-5.5361
119.9	-4.7409	51.278	-5.7638	0.8079	-2.4279	0.1148	-0.12879	0.099762	0.66022	-1.3176	3319.4	23.155	-2.0821	77.315	-62.931	73.609	72.332	22.637	-3.0208	-5.6067	0.88975	-2.3798	31.7	-5.5361
119.9	-4.7425	51.284	-5.7633	0.80724	-2.4275	0.11682	-0.13236	0.097628	0.66022	-1.3176	3318.7	23.158	-2.0827	77.315	-63.064	73.61	72.332	22.637	-3.0208	-5.6067	0.88975	-2.3798	31.7	-5.5361
119.9	-4.7441	51.29	-5.7627	0.80657	-2.427	0.11868	-0.13577	0.095395	0.66022	-1.3176	3318.1	23.161	-2.0834	77.315	-63.198	73.611	72.332	22.637	-3.0208	-5.6067	0.88975	-2.3798	31.7	-5.5361
119.89	-4.7458	51.296	-5.7621	0.80589	-2.4265	0.12038	-0.139	0.093067	0.66022	-1.3176	3317.4	23.163	-2.0842	77.316	-63.333	73.612	72.332	22.637	-3.0208	-5.6067	0.88975	-2.3798	31.7	-5.5361
119.89	-4.7475	51.301	-5.7615	0.80518	-2.426	0.12193	-0.14207	0.090648	0.66022	-1.3176	3316.8	23.166	-2.0849	77.316	-63.468	73.613	72.332	22.637	-3.0208	-5.6067	0.88975	-2.3798	31.7	-5.5361
119.89	-4.7493	51.307	-5.7609	0.80446	-2.4256	0.12331	-0.14497	0.08814	0.66022	-1.3176	3316.1	23.168	-2.0857	77.316	-63.604	73.613	72.332	22.637	-3.0208	-5.6067	0.88975	-2.3798	31.7	-5.5361
119.89	-4.7512	51.312	-5.7602	0.80373	-2.4252	0.12453	-0.14769	0.085548	0.66022	-1.3176	3315.5	23.171	-2.0866	77.316	-63.739	73.614	72.332	22.637	-3.0208	-5.6067	0.88975	-2.3798	31.7	-5.5361
119.89	-4.7531	51.317	-5.7596	0.80299	-2.4247	0.1256	-0.15024	0.082875	0.66022	-1.3176	3314.8	23.173	-2.0874	77.316	-63.875	73.615	72.332	22.637	-3.0208	-5.6067	0.88975	-2.3798	31.7	-5.5361
119.88	-4.755	51.322	-5.759	0.80223	-2.4243	0.1265	-0.15262	0.080125	0.66022	-1.3176	3314.2	23.176	-2.0882	77.316	-64.011	73.616	72.332	22.637	-3.0208	-5.6067	0.88975	-2.3798	31.7	-5.5361
119.88	-4.757	51.327	-5.7584	0.80146	-2.4239	0.12724	-0.15482	0.077302	0.66022	-1.3176	3313.5	23.178	-2.0891	77.316	-64.148	73.617	72.332	22.637	-3.0208	-5.6067	0.88975	-2.3798	31.7	-5.5361
119.88	-4.7591	51.331	-5.7577	0.80068	-2.4236	0.12782	-0.15685	0.074409	0.66022	-1.3176	3312.9	23.18	-2.09	77.316	-64.284	73.618	72.332	22.637	-3.0208	-5.6067	0.88975	-2.3798	31.7	-5.5361
119.88	-4.7612	51.336	-5.7571	0.79989	-2.4232	0.12824	-0.1587	0.071451	0.66022	-1.3176	3312.2	23.182	-2.0909	77.317	-64.419	73.618	72.332	22.637	-3.0208	-5.6067	0.88975	-2.3798	31.7	-5.5361
119.88	-4.7633	51.34	-5.7564	0.7991	-2.4228	0.12851	-0.16038	0.068432	0.66022	-1.3176	3311.6	23.184	-2.0918	77.317	-64.554	73.619	72.332	22.637	-3.0208	-5.6067	0.88975	-2.3798	31.7	-5.5361
119.88	-4.7654	51.344	-5.7558	0.79829	-2.4225	0.12862	-0.16188	0.065356	0.66022	-1.3176	3310.9	23.186	-2.0928	77.317	-64.689	73.62	72.332	22.637	-3.0208	-5.6067	0.88975	-2.3798	31.7	-5.5361
119.87	-4.7675	51.348	-5.7551	0.79748	-2.4222	0.12857	-0.16321	0.062226	0.66022	-1.3176	3310.3	23.188	-2.0937	77.317	-64.823	73.621	72.332	22.637	-3.0208	-5.6067	0.88975	-2.3798	31.7	-5.5361
119.87	-4.7697	51.352	-5.7545	0.79666	-2.4219	0.12837	-0.16436	0.059046	0.66022	-1.3176	3309.6	23.19	-2.0947	77.317	-64.955	73.622	72.332	22.637	-3.0208	-5.6067	0.88975	-2.3798	31.7	-5.5361
119.87	-4.7719	51.355	-5.7539	0.79583	-2.4216	0.12801	-0.16534	0.055821	0.66022	-1.3176	3309.0	23.191	-2.0956	77.317	-65.085	73.623	72.332	22.637	-3.0208	-5.6067	0.88975	-2.3798	31.7	-5.5361
119.87	-4.7741	51.359	-5.7532	0.79501	-2.4213	0.12751	-0.16614	0.052555	0.66022	-1.3176	3308.3	23.193	-2.0966	77.318	-65.214	73.624	72.332	22.637	-3.0208	-5.6067	0.88975	-2.3798	31.7	-5.5361
119.87	-4.7763	51.362	-5.7526	0.79417	-2.4211	0.12685	-0.16678	0.049251	0.66022	-1.3176	3307.6	23.194	-2.0975	77.318	-65.339	73.625	72.332	22.637	-3.0208	-5.6067	0.88975	-2.3798	31.7	-5.5361
119.87	-4.7785	51.365	-5.752	0.79334	-2.4208	0.12605	-0.16724	0.045914	0.66022	-1.3176	3307.0	23.196	-2.0985	77.318	-65.461	73.626	72.332	22.637	-3.0208	-5.6067	0.88975	-2.3798	31.7	-5.5361
119.87	-4.7807	51.368	-5.7513	0.7925	-2.4206	0.12511	-0.16754	0.042547	0.66022	-1.3176	3306.3	23.197	-2.0995	77.318	-65.577	73.626	72.332	22.637	-3.0208	-5.6067	0.88975	-2.3798	31.7	-5.5361
119.87	-4.7829	51.37	-5.7507	0.79166	-2.4204	0.12402	-0.16766	0.039155	0.66022	-1.3176	3305.7	23.198	-2.1004	77.318	-65.686	73.627	72.332	22.637	-3.0208	-5.6067	0.88975	-2.3798	31.7	-5.5361
119.87	-4.7851	51.373	-5.7501	0.79082	-2.4202	0.12279	-0.16762	0.035742	0.66022	-1.3176	3305.0	23.199	-2.1014	77.319	-65.786	73.628	72.332	22.637	-3.0208	-5.6067	0.88975	-2.3798	31.7	-5.5361
119.86	-4.7873	51.375	-5.7495	0.78999	-2.4201	0.12143	-0.16742	0.032311	0.66022	-1.3176	3304.4	23.2	-2.1024	77.319	-65.874	73.629	72.332	22.637	-3.0208	-5.6067	0.88975	-2.3798	31.7	-5.5361
119.86	-4.7895	51.377	-5.7489	0.78915	-2.4199	0.11994	-0.16705	0.028866	0.66022	-1.3176	3303.7	23.201	-2.1033	77.319	-65.945	73.63	72.332	22.637	-3.0208	-5.6067	0.88975	-2.3798	31.7	-5.5361
119.86	-4.7917	51.379	-5.7483	0.78832	-2.4198	0.11831	-0.16653	0.025411	0.66022	-1.3176	3303.1	23.202	-2.1043	77.319	-65.996	73.631	72.332	22.637	-3.0208	-5.6067	0.88975	-2.3798	31.7	-5.5361
119.86	-4.7939	51.381	-5.7477	0.78749	-2.4196	0.11656	-0.16585	0.02195	0.66022	-1.3176	3302.4	23.203	-2.1052	77.319	-66.022	73.632	72.332	22.637	-3.0208	-5.6067	0.88975	-2.3798	31.7	-5.5361
119.86	-4.796	51.382	-5.7471	0.78666	-2.4195	0.11468	-0.16501	0.018488	0.66022	-1.3176	3301.8	23.204	-2.1062	77.32	-66.021	73.633	72.332	22.637	-3.0208	-5.6067	0.88975	-2.3798	31.7	-5.5361
119.86	-4.7982	51.384	-5.7465	0.78584	-2.4195	0.11268	-0.16402	0.015026	0.66022	-1.3176	3301.1	23.204	-2.1071	77.32	-65.992	73.634	72.332	22.637	-3.0208	-5.6067	0.88975	-2.3798	31.7	-5.5361
119.86	-4.8003	51.385	-5.746	0.78502	-2.4194	0.11057	-0.16288	0.01157	0.66022	-1.3176	3300.5	23.205	-2.108	77.32	-65.94	73.635	72.332	22.637	-3.0208	-5.6067	0.88975	-2.3798	31.7	-5.5361
119.86	-4.8024	51.386	-5.7454	0.78421	-2.4193	0.10834	-0.1616	0.0081217	0.66022	-1.3176	3299.8	23.205	-2.1089	77.32	-65.867	73.636	72.332	22.637	-3.0208	-5.6067	0.88975	-2.3798	31.7	-5.5361
119.86	-4.8045	51.387	-5.7449	0.7834	-2.4193	0.106	-0.16016	0.0046861	0.66022	-1.3176	3299.2	23.206	-2.1098	77.32	-65.778	73.637	72.332	22.637	-3.0208	-5.6067	0.88975	-2.3798	31.7	-5.5361
119.86	-4.8065	51.388	-5.7444	0.78261	-2.4193	0.10355	-0.15859	0.0012662	0.66022	-1.3176	3298.5	23.206	-2.1107	77.321	-65.678	73.637	72.332	22.637	-3.0208	-5.6067	0.88975	-2.3798	31.7	-5.5361
119.86	-4.8085	51.388	-5.7439	0.78182	-2.4193	0.10101	-0.15688	-0.0021347	0.66022	-1.3176	3297.9	23.206	-2.1116	77.321	-65.569	73.638	72.332	22.637	-3.0208	-5.6067	0.88975	-2.3798	31.7	-5.5361
119.86	-4.8105	51.389	-5.7434	0.78104	-2.4193	0.098359	-0.15504	-0.0055133	0.66022	-1.3176	3297.2	23.206	-2.1125	77.321	-65.453	73.639	72.332	22.637	-3.0208	-5.6067	0.88975	-2.3798	31.7	-5.5361
119.86	-4.8125	51.389	-5.7429	0.78027	-2.4194	0.095617	-0.15306	-0.0088663	0.66022	-1.3176	3296.6	23.206	-2.1134	77.321	-65.333	73.64	72.332	22.637	-3.0208	-5.6067	0.88975	-2.3798	31.7	-5.5361
119.86	-4.8145	51.389	-5.7424	0.77951	-2.4194	0.092785	-0.15095	-0.01219	0.66022	-1.3176	3295.9	23.206	-2.1142	77.322	-65.209	73.641	72.332	22.637	-3.0208	-5.6067	0.88975	-2.3798	31.7	-5.5361
119.86	-4.8164	51.389	-5.742	0.77876	-2.4195	0.089865	-0.14872	-0.015483	0.66022	-1.3176	3295.3	23.206	-2.115	77.322	-65.082	73.642	72.332	22.637	-3.0208	-5.6067	0.88975	-2.3798	31.7	-5.5361
119.86	-4.8183	51.389	-5.7415	0.77802	-2.4196	0.086863	-0.14636	-0.01874	0.66022	-1.3176	3294.6	23.206	-2.1159	77.322	-64.954	73.643	72.332	22.637	-3.0208	-5.6067	0.88975	-2.3798	31.7	-5.5361
119.86	-4.8201	51.388	-5.7411	0.77729	-2.4197	0.083782	-0.14389	-0.02196	0.66022	-1.3176	3293.9	23.206	-2.1167	77.322	-64.824	73.644	72.332	22.637	-3.0208	-5.6067	0.88975	-2.3798	31.7	-5.5361
119.86	-4.8219	51.388	-5.7407	0.77658	-2.4198	0.080626	-0.1413	-0.025139	0.66022	-1.3176	3293.3	23.206	-2.1175	77.322	-64.694	73.645	72.332	22.637	-3.0208	-5.6067	0.88975	-2.3798	31.7	-5.5361
119.87	-4.8238	51.387	-5.7403	0.77588	-2.4199	0.0774	-0.1386	-0.028275	0.66022	-1.3176	3292.6	23.205	-2.1183	77.323	-64.563	73.646	72.332	22.637	-3.0208	-5.6067	0.88975	-2.3798	31.7	-5.5361
119.87	-4.8255	51.386	-5.7399	0.7752	-2.4201	0.074107	-0.13579	-0.031365	0.66022	-1.3176	3292.0	23.205	-2.119	77.323	-64.431	73.647	72.332	22.637	-3.0208	-5.6067	0.88975	-2.3798	31.7	-5.5361
119.87	-4.8273	51.385	-5.7395	0.77452	-2.4202	0.070751	-0.13287	-0.034406	0.66022	-1.3176	3291.3	23.204	-2.1198	77.323	-64.3	73.647	72.332	22.637	-3.0208	-5.6067	0.88975	-2.3798	31.7	-5.5361
119.87	-4.829	51.384	-5.7392	0.77387	-2.4204	0.067338	-0.12986	-0.037396	0.66022	-1.3176	3290.7	23.204	-2.1205	77.323	-64.168	73.648	72.332	22.637	-3.0208	-5.6067	0.88975	-2.3798	31.7	-5.5361
119.87	-4.8307	51.383	-5.7389	0.77323	-2.4206	0.06387	-0.12675	-0.040333	0.66022	-1.3176	3290.0	23.203	-2.1213	77.323	-64.037	73.649	72.332	22.637	-3.0208	-5.6067	0.88975	-2.3798	31.7	-5.5361
119.87	-4.8323	51.381	-5.7386	0.7726	-2.4208	0.060352	-0.12354	-0.043214	0.66022	-1.3176	3289.4	23.202	-2.122	77.323	-63.905	73.65	72.332	22.637	-3.0208	-5.6067	0.88975	-2.3798	31.7	-5.5361
119.87	-4.8339	51.38	-5.7383	0.77199	-2.421	0.056789	-0.12024	-0.046037	0.66022	-1.3176	3288.7	23.201	-2.1227	77.324	-63.775	73.651	72.332	22.637	-3.0208	-5.6067	0.88975	-2.3798	31.7	-5.5361
119.87	-4.8355	51.378	-5.738	0.7714	-2.4213	0.053183	-0.11685	-0.0488	0.66022	-1.3176	3288.1	23.201	-2.1234	77.324	-63.645	73.652	72.332	22.637	-3.0208	-5.6067	0.88975	-2.3798	31.7	-5.5361
119.87	-4.8371	51.376	-5.7377	0.77082	-2.4215	0.04954	-0.11339	-0.051501	0.66022	-1.3176	3287.4	23.2	-2.1241	77.324	-63.515	73.653	72.332	22.637	-3.0208	-5.6067	0.88975	-2.3798	31.7	-5.5361
119.87	-4.8386	51.375	-5.7375	0.77026	-2.4218	0.045863	-0.10984	-0.054138	0.66022	-1.3176	3286.8	23.199	-2.1248	77.324	-63.386	73.654	72.332	22.637	-3.0208	-5.6067	0.88975	-2.3798	31.7	-5.5361
119.87	-4.8402	51.373	-5.7373	0.76972	-2.4221	0.042157	-0.10622	-0.056709	0.66022	-1.3176	3286.1	23.198	-2.1254	77.324	-63.258	73.655	72.332	22.637	-3.0208	-5.6067	0.88975	-2.3798	31.7	-5.5361
119.88	-4.8417	51.37	-5.7371	0.7692	-2.4224	0.038424	-0.10252	-0.059213	0.66022	-1.3176	3285.5	23.197	-2.1261	77.324	-63.131	73.655	72.332	22.637	-3.0208	-5.6067	0.88975	-2.3798	31.7	-5.5361
119.88	-4.8431	51.368	-5.7369	0.7687	-2.4227	0.03467	-0.098757	-0.061647	0.66022	-1.3176	3284.8	23.196	-2.1267	77.325	-63.004	73.656	72.332	22.637	-3.0208	-5.6067	0.88975	-2.3798	31.7	-5.5361
119.88	-4.8446	51.366	-5.7367	0.76821	-2.423	0.030898	-0.094928	-0.064011	0.66022	-1.3176	3284.2	23.194	-2.1273	77.325	-62.879	73.657	72.332	22.637	-3.0208	-5.6067	0.88975	-2.3798	31.7	-5.5361
119.88	-4.846	51.363	-5.7366	0.76775	-2.4233	0.027111	-0.091038	-0.066303	0.66022	-1.3176	3283.5	23.193	-2.128	77.325	-62.754	73.658	72.332	22.637	-3.0208	-5.6067	0.88975	-2.3798	31.7	-5.5361
119.88	-4.8474	51.36	-5.7365	0.7673	-2.4236	0.023315	-0.087091	-0.068521	0.66022	-1.3176	3282.9	23.192	-2.1286	77.325	-62.63	73.659	72.332	22.637	-3.0208	-5.6067	0.88975	-2.3798	31.7	-5.5361
119.88	-4.8487	51.358	-5.7363	0.76688	-2.424	0.019511	-0.083089	-0.070664	0.66022	-1.3176	3282.2	23.19	-2.1292	77.325	-62.508	73.66	72.332	22.637	-3.0208	-5.6067	0.88975	-2.3798	31.7	-5.5361
119.88	-4.8501	51.355	-5.7363	0.76647	-2.4243	0.015705	-0.079037	-0.072732	0.66022	-1.3176	3281.6	23.189	-2.1298	77.325	-62.386	73.66	72.332	22.637	-3.0208	-5.6067	0.88975	-2.3798	31.7	-5.5361
119.88	-4.8514	51.352	-5.7362	0.76609	-2.4247	0.011899	-0.074938	-0.074722	0.66022	-1.3176	3280.9	23.188	-2.1303	77.325	-62.266	73.661	72.332	22.637	-3.0208	-5.6067	0.88975	-2.3798	31.7	-5.5361
119.89	-4.8527	51.349	-5.7361	0.76572	-2.4251	0.0080978	-0.070796	-0.076634	0.66022	-1.3176	3280.3	23.186	-2.1309	77.325	-62.147	73.662	72.332	22.637	-3.0208	-5.6067	0.88975	-2.3798	31.7	-5.5361
119.89	-4.854	51.346	-5.7361	0.76538	-2.4255	0.0043039	-0.066614	-0.078468	0.66022	-1.3176	3279.6	23.185	-2.1315	77.326	-62.029	73.663	72.332	22.637	-3.0208	-5.6067	0.88975	-2.3798	31.7	-5.5361
119.89	-4.8553	51.342	-5.7361	0.76506	-2.4259	0.00052097	-0.062396	-0.080221	0.66022	-1.3176	3279.0	23.183	-2.132	77.326	-61.912	73.664	72.332	22.637	-3.0208	-5.6067	0.88975	-2.3798	31.7	-5.5361
119.89	-4.8565	51.339	-5.7361	0.76476	-2.4263	-0.0032475	-0.058145	-0.081894	0.66022	-1.3176	3278.3	23.181	-2.1326	77.326	-61.797	73.665	72.332	22.637	-3.0208	-5.6067	0.88975	-2.3798	31.7	-5.5361
119.89	-4.8577	51.336	-5.7361	0.76448	-2.4267	-0.0069984	-0.053864	-0.083485	0.66022	-1.3176	3277.7	23.18	-2.1331	77.326	-61.683	73.665	72.332	22.637	-3.0208	-5.6067	0.88975	-2.3798	31.7	-5.5361
119.89	-4.8589	51.332	-5.7362	0.76422	-2.4271	-0.010728	-0.049558	-0.084995	0.66022	-1.3176	3277.0	23.178	-2.1336	77.326	-61.57	73.666	72.332	22.637	-3.0208	-5.6067	0.88975	-2.3798	31.7	-5.5361
119.9	-4.8601	51.328	-5.7362	0.76398	-2.4275	-0.014435	-0.045229	-0.086422	0.66022	-1.3176	3276.4	23.176	-2.1342	77.326	-61.459	73.667	72.332	22.637	-3.0208	-5.6067	0.88975	-2.3798	31.7	-5.5361
119.9	-4.8613	51.325	-5.7363	0.76377	-2.428	-0.018114	-0.040881	-0.087766	0.66022	-1.3176	3275.7	23.174	-2.1347	77.326	-61.349	73.668	72.332	22.637	-3.0208	-5.6067	0.88975	-2.3798	31.7	-5.5361
119.9	-4.8625	51.321	-5.7364	0.76357	-2.4284	-0.021763	-0.036517	-0.089026	0.66022	-1.3176	3275.1	23.173	-2.1352	77.326	-61.241	73.668	72.332	22.637	-3.0208	-5.6067	0.88975	-2.3798	31.7	-5.5361
119.9	-4.8636	51.317	-5.7365	0.7634	-2.4289	-0.025379	-0.03214	-0.090203	0.66022	-1.3176	3274.4	23.171	-2.1357	77.326	-61.133	73.669	72.332	22.637	-3.0208	-5.6067	0.88975	-2.3798	31.7	-5.5361
119.9	-4.8647	51.313	-5.7367	0.76325	-2.4293	-0.028959	-0.027755	-0.091297	0.66022	-1.3176	3273.8	23.169	-2.1362	77.326	-61.028	73.67	72.332	22.637	-3.0208	-5.6067	0.88975	-2.3798	31.7	-5.5361
119.9	-4.8658	51.309	-5.7368	0.76312	-2.4298	-0.032502	-0.023363	-0.092306	0.66022	-1.3176	3273.1	23.167	-2.1367	77.326	-60.924	73.671	72.332	22.637	-3.0208	-5.6067	0.88975	-2.3798	31.7	-5.5361
119.91	-4.8669	51.305	-5.737	0.76302	-2.4302	-0.036003	-0.018969	-0.093231	0.66022	-1.3176	3272.5	23.165	-2.1371	77.326	-60.822	73.671	72.332	22.637	-3.0208	-5.6067	0.88975	-2.3798	31.7	-5.5361
119.91	-4.868	51.3	-5.7372	0.76293	-2.4307	-0.03946	-0.014575	-0.094071	0.66022	-1.3176	3271.8	23.163	-2.1376	77.326	-60.721	73.672	72.332	22.637	-3.0208	-5.6067	0.88975	-2.3798	31.7	-5.5361
119.91	-4.8691	51.296	-5.7374	0.76287	-2.4312	-0.042871	-0.010185	-0.094828	0.66022	-1.3176	3271.2	23.161	-2.1381	77.326	-60.621	73.673	72.332	22.637	-3.0208	-5.6067	0.88975	-2.3798	31.7	-5.5361
119.91	-4.8701	51.292	-5.7376	0.76283	-2.4317	-0.046234	-0.0058023	-0.0955	0.66022	-1.3176	3270.5	23.159	-2.1385	77.326	-60.524	73.673	72.332	22.637	-3.0208	-5.6067	0.88975	-2.3798	31.7	-5.5361
119.91	-4.8711	51.287	-5.7379	0.76281	-2.4321	-0.049545	-0.0014292	-0.096088	0.66022	-1.3176	3269.9	23.157	-2.139	77.326	-60.428	73.674	72.332	22.637	-3.0208	-5.6067	0.88975	-2.3798	31.7	-5.5361
119.91	-4.8721	51.283	-5.7381	0.76282	-2.4326	-0.052804	0.0029308	-0.096592	0.66022	-1.3176	3269.2	23.155	-2.1394	77.326	-60.333	73.675	72.332	22.637	-3.0208	-5.6067	0.88975	-2.3798	31.7	-5.5361
119.92	-4.8731	51.278	-5.7384	0.76284	-2.4331	-0.056007	0.0072747	-0.097013	0.66022	-1.3176	3268.6	23.152	-2.1399	77.326	-60.241	73.675	72.332	22.637	-3.0208	-5.6067	0.88975	-2.3798	31.7	-5.5361
119.92	-4.8741	51.273	-5.7387	0.76289	-2.4336	-0.059152	0.011599	-0.09735	0.66022	-1.3176	3267.9	23.15	-2.1403	77.326	-60.15	73.676	72.332	22.637	-3.0208	-5.6067	0.88975	-2.3798	31.7	-5.5361
119.92	-4.875	51.269	-5.739	0.76296	-2.4341	-0.062238	0.015902	-0.097605	0.66022	-1.3176	3267.3	23.148	-2.1407	77.326	-60.061	73.677	72.332	22.637	-3.0208	-5.6067	0.88975	-2.3798	31.7	-5.5361
119.92	-4.8759	51.264	-5.7393	0.76305	-2.4346	-0.065262	0.020179	-0.097776	0.66022	-1.3176	3266.6	23.146	-2.1411	77.326	-59.973	73.677	72.332	22.637	-3.0208	-5.6067	0.88975	-2.3798	31.7	-5.5361
119.92	-4.8768	51.259	-5.7396	0.76316	-2.4351	-0.068223	0.024428	-0.097866	0.66022	-1.3176	3266.0	23.143	-2.1415	77.325	-59.888	73.678	72.332	22.637	-3.0208	-5.6067	0.88975	-2.3798	31.7	-5.5361
119.93	-4.8777	51.254	-5.74	0.76329	-2.4355	-0.071118	0.028646	-0.097874	0.66022	-1.3176	3265.3	23.141	-2.1419	77.325	-59.804	73.678	72.332	22.637	-3.0208	-5.6067	0.88975	-2.3798	31.7	-5.5361
119.93	-4.8786	51.249	-5.7403	0.76345	-2.436	-0.073947	0.032829	-0.0978	0.66022	-1.3176	3264.7	23.139	-2.1423	77.325	-59.722	73.679	72.332	22.637	-3.0208	-5.6067	0.88975	-2.3798	31.7	-5.5361
119.93	-4.8794	51.244	-5.7407	0.76362	-2.4365	-0.076706	0.036976	-0.097647	0.66022	-1.3176	3264.0	23.137	-2.1426	77.325	-59.642	73.68	72.332	22.637	-3.0208	-5.6067	0.88975	-2.3798	31.7	-5.5361
119.93	-4.8802	51.239	-5.7411	0.76382	-2.437	-0.079395	0.041083	-0.097413	0.66022	-1.3176	3263.4	23.134	-2.143	77.325	-59.563	73.68	72.332	22.637	-3.0208	-5.6067	0.88975	-2.3798	31.7	-5.5361
119.93	-4.881	51.234	-5.7415	0.76403	-2.4375	-0.082012	0.045147	-0.097099	0.66022	-1.3176	3262.8	23.132	-2.1433	77.325	-59.487	73.681	72.332	22.637	-3.0208	-5.6067	0.88975	-2.3798	31.7	-5.5361
119.93	-4.8817	51.229	-5.7419	0.76427	-2.438	-0.084556	0.049165	-0.096707	0.66022	-1.3176	3262.1	23.129	-2.1437	77.325	-59.412	73.681	72.332	22.637	-3.0208	-5.6067	0.88975	-2.3798	31.7	-5.5361
119.94	-4.8825	51.224	-5.7424	0.76452	-2.4385	-0.087025	0.053135	-0.096237	0.66022	-1.3176	3261.5	23.127	-2.144	77.325	-59.34	73.682	72.332	22.637	-3.0208	-5.6067	0.88975	-2.3798	31.7	-5.5361
119.94	-4.8832	51.219	-5.7428	0.7648	-2.4389	-0.089418	0.057054	-0.09569	0.66022	-1.3176	3260.8	23.125	-2.1443	77.324	-59.269	73.683	72.332	22.637	-3.0208	-5.6067	0.88975	-2.3798	31.7	-5.5361
119.94	-4.8838	51.214	-5.7432	0.76509	-2.4394	-0.091733	0.060919	-0.095066	0.66022	-1.3176	3260.2	23.122	-2.1446	77.324	-59.2	73.683	72.332	22.637	-3.0208	-5.6067	0.88975	-2.3798	31.7	-5.5361
119.94	-4.8844	51.208	-5.7437	0.76541	-2.4399	-0.093969	0.064727	-0.094367	0.66022	-1.3176	3259.5	23.12	-2.1449	77.324	-59.133	73.684	72.332	22.637	-3.0208	-5.6067	0.88975	-2.3798	31.7	-5.5361
119.94	-4.885	51.203	-5.7442	0.76574	-2.4404	-0.096126	0.068476	-0.093593	0.66022	-1.3176	3258.9	23.117	-2.1451	77.324	-59.068	73.684	72.332	22.637	-3.0208	-5.6067	0.88975	-2.3798	31.7	-5.5361
119.95	-4.8856	51.198	-5.7447	0.76609	-2.4408	-0.098201	0.072163	-0.092746	0.66022	-1.3176	3258.2	23.115	-2.1454	77.324	-59.005	73.685	72.332	22.637	-3.0208	-5.6067	0.88975	-2.3798	31.7	-5.5361
119.95	-4.8861	51.193	-5.7452	0.76646	-2.4413	-0.10019	0.075784	-0.091825	0.66022	-1.3176	3257.6	23.112	-2.1456	77.323	-58.945	73.685	72.332	22.637	-3.0208	-5.6067	0.88975	-2.3798	31.7	-5.5361
119.95	-4.8865	51.187	-5.7457	0.76685	-2.4417	-0.1021	0.079338	-0.090833	0.66022	-1.3176	3256.9	23.11	-2.1458	77.323	-58.886	73.686	72.332	22.637	-3.0208	-5.6067	0.88975	-2.3798	31.7	-5.5361
119.95	-4.887	51.182	-5.7462	0.76726	-2.4422	-0.10393	0.082823	-0.08977	0.66022	-1.3176	3256.3	23.107	-2.146	77.323	-58.829	73.686	72.332	22.637	-3.0208	-5.6067	0.88975	-2.3798	31.7	-5.5361
119.95	-4.8873	51.177	-5.7467	0.76768	-2.4426	-0.10567	0.086234	-0.088637	0.66022	-1.3176	3255.6	23.105	-2.1462	77.323	-58.774	73.687	72.332	22.637	-3.0208	-5.6067	0.88975	-2.3798	31.7	-5.5361
119.95	-4.8877	51.171	-5.7472	0.76812	-2.4431	-0.10733	0.08957	-0.087435	0.66022	-1.3176	3255.0	23.103	-2.1463	77.323	-58.721	73.687	72.332	22.637	-3.0208	-5.6067	0.88975	-2.3798	31.7	-5.5361
119.96	-4.8879	51.166	-5.7478	0.76857	-2.4435	-0.10889	0.092828	-0.086165	0.66022	-1.3176	3254.3	23.1	-2.1465	77.322	-58.67	73.688	72.332	22.637	-3.0208	-5.6067	0.88975	-2.3798	31.7	-5.5361
119.96	-4.8881	51.161	-5.7483	0.76905	-2.4439	-0.11038	0.096006	-0.084829	0.66022	-1.3176	3253.7	23.098	-2.1466	77.322	-58.622	73.688	72.332	22.637	-3.0208	-5.6067	0.88975	-2.3798	31.7	-5.5361
119.96	-4.8883	51.155	-5.7489	0.76953	-2.4444	-0.11177	0.099101	-0.083427	0.66022	-1.3176	3253.1	23.095	-2.1466	77.322	-58.575	73.689	72.332	22.637	-3.0208	-5.6067	0.88975	-2.3798	31.7	-5.5361
119.96	-4.8884	51.15	-5.7495	0.77004	-2.4448	-0.11307	0.10211	-0.081961	0.66022	-1.3176	3252.4	23.093	-2.1467	77.322	-58.531	73.689	72.332	22.637	-3.0208	-5.6067	0.88975	-2.3798	31.7	-5.5361
119.96	-4.8885	51.145	-5.75	0.77055	-2.4452	-0.11429	0.10503	-0.080432	0.66022	-1.3176	3251.8	23.09	-2.1467	77.321	-58.488	73.69	72.332	22.637	-3.0208	-5.6067	0.88975	-2.3798	31.7	-5.5361
119.97	-4.8885	51.14	-5.7506	0.77109	-2.4456	-0.11541	0.10786	-0.078841	0.66022	-1.3176	3251.1	23.088	-2.1467	77.321	-58.448	73.69	72.332	22.637	-3.0208	-5.6067	0.88975	-2.3798	31.7	-5.5361
119.97	-4.8884	51.134	-5.7512	0.77163	-2.446	-0.11645	0.1106	-0.07719	0.66022	-1.3176	3250.5	23.085	-2.1467	77.321	-58.41	73.691	72.332	22.637	-3.0208	-5.6067	0.88975	-2.3798	31.7	-5.5361
119.97	-4.8883	51.129	-5.7518	0.77219	-2.4464	-0.11739	0.11325	-0.075479	0.66022	-1.3176	3249.8	23.083	-2.1467	77.321	-58.373	73.691	72.332	22.637	-3.0208	-5.6067	0.88975	-2.3798	31.7	-5.5361
119.97	-4.8881	51.124	-5.7523	0.77277	-2.4467	-0.11824	0.11579	-0.073711	0.66022	-1.3176	3249.2	23.081	-2.1466	77.32	-58.339	73.692	72.332	22.637	-3.0208	-5.6067	0.88975	-2.3798	31.7	-5.5361
119.97	-4.8878	51.119	-5.7529	0.77335	-2.4471	-0.119	0.11824	-0.071885	0.66022	-1.3176	3248.5	23.078	-2.1465	77.32	-58.307	73.692	72.332	22.637	-3.0208	-5.6067	0.88975	-2.3798	31.7	-5.5361
119.97	-4.8875	51.114	-5.7535	0.77395	-2.4474	-0.11967	0.12058	-0.070005	0.66022	-1.3176	3247.9	23.076	-2.1463	77.32	-58.278	73.692	72.332	22.637	-3.0208	-5.6067	0.88975	-2.3798	31.7	-5.5361
119.98	-4.8871	51.109	-5.7541	0.77456	-2.4478	-0.12025	0.12283	-0.068071	0.66022	-1.3176	3247.2	23.074	-2.1462	77.32	-58.25	73.693	72.332	22.637	-3.0208	-5.6067	0.88975	-2.3798	31.7	-5.5361
119.98	-4.8866	51.104	-5.7547	0.77518	-2.4481	-0.12073	0.12496	-0.066085	0.66022	-1.3176	3246.6	23.071	-2.146	77.319	-58.224	73.693	72.332	22.637	-3.0208	-5.6067	0.88975	-2.3798	31.7	-5.5361
119.98	-4.8861	51.099	-5.7553	0.77581	-2.4485	-0.12112	0.12699	-0.064048	0.66022	-1.3176	3246.0	23.069	-2.1457	77.319	-58.201	73.694	72.332	22.637	-3.0208	-5.6067	0.88975	-2.3798	31.7	-5.5361
119.98	-4.8855	51.094	-5.756	0.77645	-2.4488	-0.12142	0.12891	-0.061961	0.66022	-1.3176	3245.3	23.067	-2.1455	77.319	-58.18	73.694	72.332	22.637	-3.0208	-5.6067	0.88975	-2.3798	31.7	-5.5361
119.98	-4.8848	51.09	-5.7566	0.77709	-2.4491	-0.12163	0.13071	-0.059827	0.66022	-1.3176	3244.7	23.065	-2.1452	77.318	-58.161	73.695	72.332	22.637	-3.0208	-5.6067	0.88975	-2.3798	31.7	-5.5361
119.98	-4.884	51.085	-5.7572	0.77775	-2.4494	-0.12174	0.1324	-0.057647	0.66022	-1.3176	3244.0	23.063	-2.1448	77.318	-58.144	73.695	72.332	22.637	-3.0208	-5.6067	0.88975	-2.3798	31.7	-5.5361
119.99	-4.8831	51.08	-5.7578	0.77842	-2.4497	-0.12176	0.13398	-0.055422	0.66022	-1.3176	3243.4	23.06	-2.1445	77.318	-58.129	73.696	72.332	22.637	-3.0208	-5.6067	0.88975	-2.3798	31.7	-5.5361
119.99	-4.8822	51.076	-5.7584	0.77909	-2.4499	-0.12168	0.13543	-0.053155	0.66022	-1.3176	3242.7	23.058	-2.1441	77.318	-58.116	73.696	72.332	22.637	-3.0208	-5.6067	0.88975	-2.3798	31.7	-5.5361
119.99	-4.8812	51.071	-5.759	0.77977	-2.4502	-0.12152	0.13677	-0.050846	0.66022	-1.3176	3242.1	23.056	-2.1436	77.317	-58.106	73.696	72.332	22.637	-3.0208	-5.6067	0.88975	-2.3798	31.7	-5.5361
119.99	-4.8801	51.067	-5.7596	0.78046	-2.4504	-0.12126	0.13799	-0.048497	0.66022	-1.3176	3241.4	23.054	-2.1432	77.317	-58.097	73.697	72.332	22.637	-3.0208	-5.6067	0.88975	-2.3798	31.7	-5.5361
119.99	-4.8789	51.063	-5.7602	0.78115	-2.4507	-0.12091	0.13909	-0.046111	0.66022	-1.3176	3240.8	23.052	-2.1426	77.317	-58.091	73.697	72.332	22.637	-3.0208	-5.6067	0.88975	-2.3798	31.7	-5.5361
119.99	-4.8776	51.058	-5.7608	0.78185	-2.4509	-0.12046	0.14006	-0.043689	0.66022	-1.3176	3240.2	23.05	-2.1421	77.316	-58.087	73.698	72.332	22.637	-3.0208	-5.6067	0.88975	-2.3798	31.7	-5.5361
119.99	-4.8763	51.054	-5.7614	0.78255	-2.4511	-0.11992	0.1409	-0.041233	0.66022	-1.3176	3239.5	23.049	-2.1415	77.316	-58.085	73.698	72.332	22.637	-3.0208	-5.6067	0.88975	-2.3798	31.7	-5.5361
119.99	-4.8748	51.051	-5.762	0.78326	-2.4513	-0.1193	0.14162	-0.038745	0.66022	-1.3176	3238.9	23.047	-2.1409	77.316	-58.085	73.699	72.332	22.637	-3.0208	-5.6067	0.88975	-2.3798	31.7	-5.5361
120.0	-4.8733	51.047	-5.7626	0.78397	-2.4515	-0.11855	0.14227	-0.036218	0.66022	-1.3176	3238.2	23.045	-2.1402	77.316	-58.087	73.699	72.332	22.637	-3.0208	-5.6067	0.88975	-2.3798	31.7	-5.5361
120.0	-4.8717	51.043	-5.7632	0.78468	-2.4517	-0.11769	0.14284	-0.033652	0.66022	-1.3176	3237.6	23.043	-2.1395	77.315	-58.091	73.7	72.332	22.637	-3.0208	-5.6067	0.88975	-2.3798	31.7	-5.5361
120.0	-4.87	51.039	-5.7638	0.7854	-2.4518	-0.11675	0.14326	-0.031061	0.66022	-1.3176	3236.9	23.042	-2.1388	77.315	-58.097	73.7	72.332	22.637	-3.0208	-5.6067	0.88975	-2.3798	31.7	-5.5361
120.0	-4.8682	51.036	-5.7644	0.78611	-2.452	-0.11573	0.14354	-0.028445	0.66022	-1.3176	3236.3	23.04	-2.138	77.315	-58.106	73.7	72.332	22.637	-3.0208	-5.6067	0.88975	-2.3798	31.7	-5.5361
120.0	-4.8664	51.033	-5.7649	0.78683	-2.4521	-0.11461	0.14366	-0.025808	0.66022	-1.3176	3235.6	23.039	-2.1372	77.315	-58.117	73.701	72.332	22.637	-3.0208	-5.6067	0.88975	-2.3798	31.7	-5.5361
120.0	-4.8645	51.03	-5.7655	0.78755	-2.4522	-0.11342	0.14363	-0.023153	0.66022	-1.3176	3235.0	23.037	-2.1364	77.314	-58.129	73.701	72.332	22.637	-3.0208	-5.6067	0.88975	-2.3798	31.7	-5.5361
120.0	-4.8624	51.027	-5.7661	0.78827	-2.4523	-0.11215	0.14344	-0.02048	0.66022	-1.3176	3234.4	23.036	-2.1355	77.314	-58.144	73.702	72.332	22.637	-3.0208	-5.6067	0.88975	-2.3798	31.7	-5.5361
120.0	-4.8603	51.024	-5.7666	0.78898	-2.4524	-0.11079	0.14311	-0.017794	0.66022	-1.3176	3233.7	23.035	-2.1346	77.314	-58.161	73.702	72.332	22.637	-3.0208	-5.6067	0.88975	-2.3798	31.7	-5.5361
120.0	-4.8581	51.021	-5.7672	0.7897	-2.4525	-0.10935	0.14262	-0.015096	0.66022	-1.3176	3233.1	23.033	-2.1336	77.314	-58.18	73.703	72.332	22.637	-3.0208	-5.6067	0.88975	-2.3798	31.7	-5.5361
120.0	-4.8559	51.019	-5.7677	0.79041	-2.4526	-0.10784	0.14198	-0.01239	0.66022	-1.3176	3232.4	23.032	-2.1326	77.313	-58.201	73.703	72.332	22.637	-3.0208	-5.6067	0.88975	-2.3798	31.7	-5.5361
120.0	-4.8535	51.016	-5.7683	0.79112	-2.4526	-0.10625	0.14119	-0.0096764	0.66022	-1.3176	3231.8	23.031	-2.1316	77.313	-58.224	73.704	72.332	22.637	-3.0208	-5.6067	0.88975	-2.3798	31.7	-5.5361
120.01	-4.8511	51.014	-5.7688	0.79182	-2.4527	-0.10458	0.14024	-0.0069595	0.66022	-1.3176	3231.1	23.03	-2.1306	77.313	-58.249	73.704	72.332	22.637	-3.0208	-5.6067	0.88975	-2.3798	31.7	-5.5361
120.01	-4.8486	51.012	-5.7693	0.79252	-2.4527	-0.10283	0.13915	-0.0042412	0.66022	-1.3176	3230.5	23.029	-2.1295	77.313	-58.276	73.705	72.332	22.637	-3.0208	-5.6067	0.88975	-2.3798	31.7	-5.5361
120.01	-4.8461	51.01	-5.7698	0.79321	-2.4527	-0.10101	0.13791	-0.0015245	0.66022	-1.3176	3229.8	23.028	-2.1284	77.312	-58.305	73.705	72.332	22.637	-3.0208	-5.6067	0.88975	-2.3798	31.7	-5.5361
120.01	-4.8435	51.008	-5.7703	0.7939	-2.4527	-0.099118	0.13652	0.0011883	0.66022	-1.3176	3229.2	23.028	-2.1272	77.312	-58.336	73.706	72.332	22.637	-3.0208	-5.6067	0.88975	-2.3798	31.7	-5.5361
120.01	-4.8408	51.007	-5.7708	0.79458	-2.4527	-0.097135	0.13503	0.0039009	0.66022	-1.3176	3228.5	23.027	-2.126	77.312	-58.369	73.706	72.332	22.637	-3.0208	-5.6067	0.88975	-2.3798	31.7	-5.5361
120.01	-4.838	51.005	-5.7713	0.79525	-2.4527	-0.095042	0.13349	0.0066203	0.66022	-1.3176	3227.9	23.026	-2.1248	77.312	-58.404	73.707	72.332	22.637	-3.0208	-5.6067	0.88975	-2.3798	31.7	-5.5361
120.01	-4.8352	51.004	-5.7718	0.79591	-2.4527	-0.092873	0.13182	0.0093331	0.66022	-1.3176	3227.3	23.026	-2.1236	77.311	-58.441	73.707	72.332	22.637	-3.0208	-5.6067	0.88975	-2.3798	31.7	-5.5361
120.01	-4.8323	51.003	-5.7722	0.79657	-2.4526	-0.090628	0.13002	0.012037	0.66022	-1.3176	3226.6	23.025	-2.1223	77.311	-58.48	73.708	72.332	22.637	-3.0208	-5.6067	0.88975	-2.3798	31.7	-5.5361
120.01	-4.8294	51.002	-5.7727	0.79721	-2.4525	-0.08831	0.12809	0.014729	0.66022	-1.3176	3226.0	23.025	-2.121	77.311	-58.521	73.708	72.332	22.637	-3.0208	-5.6067	0.88975	-2.3798	31.7	-5.5361
120.01	-4.8264	51.002	-5.7731	0.79785	-2.4525	-0.085921	0.12604	0.017407	0.66022	-1.3176	3225.3	23.025	-2.1197	77.311	-58.563	73.709	72.332	22.637	-3.0208	-5.6067	0.88975	-2.3798	31.7	-5.5361
120.01	-4.8233	51.001	-5.7735	0.79847	-2.4524	-0.083462	0.12385	0.020069	0.66022	-1.3176	3224.7	23.025	-2.1184	77.311	-58.608	73.709	72.332	22.637	-3.0208	-5.6067	0.88975	-2.3798	31.7	-5.5361
120.01	-4.8202	51.001	-5.7739	0.79909	-2.4523	-0.080934	0.12155	0.022713	0.66022	-1.3176	3224.0	23.025	-2.117	77.31	-58.655	73.71	72.332	22.637	-3.0208	-5.6067	0.88975	-2.3798	31.7	-5.5361
120.01	-4.8171	51.001	-5.7743	0.79969	-2.4521	-0.07834	0.11911	0.025335	0.66022	-1.3176	3223.4	23.025	-2.1157	77.31	-58.703	73.71	72.332	22.637	-3.0208	-5.6067	0.88975	-2.3798	31.7	-5.5361
120.01	-4.8139	51.001	-5.7747	0.80028	-2.452	-0.075681	0.11656	0.027933	0.66022	-1.3176	3222.7	23.025	-2.1143	77.31	-58.753	73.711	72.332	22.637	-3.0208	-5.6067	0.88975	-2.3798	31.7	-5.5361
120.01	-4.8107	51.002	-5.7751	0.80085	-2.4519	-0.072959	0.11389	0.030505	0.66022	-1.3176	3222.1	23.025	-2.1129	77.31	-58.805	73.711	72.332	22.637	-3.0208	-5.6067	0.88975	-2.3798	31.7	-5.5361
120.01	-4.8075	51.002	-5.7754	0.80142	-2.4517	-0.070177	0.1111	0.033049	0.66022	-1.3176	3221.4	23.025	-2.1115	77.31	-58.859	73.712	72.332	22.637	-3.0208	-5.6067	0.88975	-2.3798	31.7	-5.5361
120.01	-4.8042	51.003	-5.7758	0.80196	-2.4515	-0.067336	0.10819	0.035561	0.66022	-1.3176	3220.8	23.026	-2.11	77.309	-58.915	73.712	72.332	22.637	-3.0208	-5.6067	0.88975	-2.3798	31.7	-5.5361
120.01	-4.8009	51.004	-5.7761	0.8025	-2.4513	-0.064439	0.10518	0.038041	0.66022	-1.3176	3220.2	23.026	-2.1086	77.309	-58.973	73.713	72.332	22.637	-3.0208	-5.6067	0.88975	-2.3798	31.7	-5.5361
120.0	-4.7976	51.005	-5.7764	0.80302	-2.4511	-0.061488	0.10205	0.040484	0.66022	-1.3176	3219.5	23.027	-2.1071	77.309	-59.032	73.713	72.332	22.637	-3.0208	-5.6067	0.88975	-2.3798	31.7	-5.5361
120.0	-4.7942	51.006	-5.7767	0.80352	-2.4509	-0.058485	0.098811	0.042889	0.66022	-1.3176	3218.9	23.027	-2.1057	77.309	-59.093	73.714	72.332	22.637	-3.0208	-5.6067	0.88975	-2.3798	31.7	-5.5361
120.0	-4.7909	51.008	-5.777	0.804	-2.4507	-0.055433	0.095471	0.045253	0.66022	-1.3176	3218.2	23.028	-2.1042	77.309	-59.156	73.715	72.332	22.637	-3.0208	-5.6067	0.88975	-2.3798	31.7	-5.5361
120.0	-4.7875	51.01	-5.7773	0.80447	-2.4505	-0.052334	0.092029	0.047573	0.66022	-1.3176	3217.6	23.029	-2.1027	77.309	-59.22	73.715	72.332	22.637	-3.0208	-5.6067	0.88975	-2.3798	31.7	-5.5361
120.0	-4.7842	51.012	-5.7775	0.80492	-2.4502	-0.04919	0.088489	0.049849	0.66022	-1.3176	3216.9	23.03	-2.1012	77.308	-59.286	73.716	72.332	22.637	-3.0208	-5.6067	0.88975	-2.3798	31.7	-5.5361
120.0	-4.7808	51.014	-5.7778	0.80536	-2.45	-0.046005	0.084853	0.052076	0.66022	-1.3176	3216.3	23.031	-2.0998	77.308	-59.354	73.716	72.332	22.637	-3.0208	-5.6067	0.88975	-2.3798	31.7	-5.5361
120.0	-4.7774	51.016	-5.778	0.80577	-2.4497	-0.042781	0.081126	0.054253	0.66022	-1.3176	3215.6	23.032	-2.0983	77.308	-59.423	73.717	72.332	22.637	-3.0208	-5.6067	0.88975	-2.3798	31.7	-5.5361
120.0	-4.7741	51.019	-5.7782	0.80617	-2.4494	-0.03952	0.07731	0.056378	0.66022	-1.3176	3215.0	23.033	-2.0968	77.308	-59.494	73.717	72.332	22.637	-3.0208	-5.6067	0.88975	-2.3798	31.7	-5.5361
120.0	-4.7707	51.021	-5.7784	0.80655	-2.4492	-0.036225	0.07341	0.058447	0.66022	-1.3176	3214.3	23.035	-2.0954	77.308	-59.567	73.718	72.332	22.637	-3.0208	-5.6067	0.88975	-2.3798	31.7	-5.5361
120.0	-4.7674	51.024	-5.7786	0.8069	-2.4489	-0.0329	0.069429	0.06046	0.66022	-1.3176	3213.7	23.036	-2.0939	77.308	-59.641	73.719	72.332	22.637	-3.0208	-5.6067	0.88975	-2.3798	31.7	-5.5361
119.99	-4.7641	51.027	-5.7787	0.80724	-2.4485	-0.029547	0.065372	0.062414	0.66022	-1.3176	3213.0	23.037	-2.0925	77.308	-59.717	73.719	72.332	22.637	-3.0208	-5.6067	0.88975	-2.3798	31.7	-5.5361
119.99	-4.7609	51.03	-5.7789	0.80756	-2.4482	-0.026169	0.061241	0.064305	0.66022	-1.3176	3212.4	23.039	-2.091	77.308	-59.794	73.72	72.332	22.637	-3.0208	-5.6067	0.88975	-2.3798	31.7	-5.5361
119.99	-4.7576	51.034	-5.779	0.80785	-2.4479	-0.022769	0.057043	0.066134	0.66022	-1.3176	3211.7	23.041	-2.0896	77.307	-59.873	73.72	72.332	22.637	-3.0208	-5.6067	0.88975	-2.3798	31.7	-5.5361
119.99	-4.7544	51.037	-5.7791	0.80813	-2.4476	-0.019351	0.052779	0.067897	0.66022	-1.3176	3211.1	23.042	-2.0882	77.307	-59.953	73.721	72.332	22.637	-3.0208	-5.6067	0.88975	-2.3798	31.7	-5.5361
119.99	-4.7513	51.041	-5.7792	0.80838	-2.4472	-0.015917	0.048457	0.069592	0.66022	-1.3176	3210.5	23.044	-2.0868	77.307	-60.034	73.722	72.332	22.637	-3.0208	-5.6067	0.88975	-2.3798	31.7	-5.5361
119.99	-4.7482	51.045	-5.7792	0.80861	-2.4469	-0.01247	0.044078	0.071218	0.66022	-1.3176	3209.8	23.046	-2.0855	77.307	-60.117	73.722	72.332	22.637	-3.0208	-5.6067	0.88975	-2.3798	31.7	-5.5361
119.98	-4.7451	51.049	-5.7793	0.80882	-2.4465	-0.0090149	0.039649	0.072772	0.66022	-1.3176	3209.2	23.048	-2.0841	77.307	-60.202	73.723	72.332	22.637	-3.0208	-5.6067	0.88975	-2.3798	31.7	-5.5361
119.98	-4.7421	51.053	-5.7793	0.80901	-2.4461	-0.0055537	0.035174	0.074253	0.66022	-1.3176	3208.5	23.05	-2.0828	77.307	-60.288	73.724	72.332	22.637	-3.0208	-5.6067	0.88975	-2.3798	31.7	-5.5361
119.98	-4.7391	51.058	-5.7794	0.80917	-2.4458	-0.0020899	0.030657	0.075658	0.66022	-1.3176	3207.9	23.052	-2.0815	77.307	-60.375	73.724	72.332	22.637	-3.0208	-5.6067	0.88975	-2.3798	31.7	-5.5361
119.98	-4.7363	51.062	-5.7794	0.80931	-2.4454	0.001373	0.026104	0.076987	0.66022	-1.3176	3207.2	23.054	-2.0802	77.307	-60.463	73.725	72.332	22.637	-3.0208	-5.6067	0.88975	-2.3798	31.7	-5.5361
119.98	-4.7334	51.067	-5.7793	0.80943	-2.445	0.0048315	0.021519	0.078238	0.66022	-1.3176	3206.6	23.057	-2.079	77.307	-60.553	73.725	72.332	22.637	-3.0208	-5.6067	0.88975	-2.3798	31.7	-5.5361
119.97	-4.7307	51.071	-5.7793	0.80953	-2.4446	0.0082824	0.016907	0.079408	0.66022	-1.3176	3205.9	23.059	-2.0778	77.307	-60.643	73.726	72.332	22.637	-3.0208	-5.6067	0.88975	-2.3798	31.7	-5.5361
119.97	-4.728	51.076	-5.7793	0.8096	-2.4442	0.011722	0.012274	0.080497	0.66022	-1.3176	3205.3	23.061	-2.0766	77.306	-60.736	73.727	72.332	22.637	-3.0208	-5.6067	0.88975	-2.3798	31.7	-5.5361
119.97	-4.7254	51.081	-5.7792	0.80965	-2.4438	0.015147	0.0076246	0.081504	0.66022	-1.3176	3204.6	23.064	-2.0755	77.306	-60.829	73.727	72.332	22.637	-3.0208	-5.6067	0.88975	-2.3798	31.7	-5.5361
119.97	-4.7229	51.086	-5.7791	0.80968	-2.4434	0.018554	0.0029636	0.082426	0.66022	-1.3176	3204.0	23.066	-2.0744	77.306	-60.923	73.728	72.332	22.637	-3.0208	-5.6067	0.88975	-2.3798	31.7	-5.5361
119.97	-4.7205	51.092	-5.779	0.80968	-2.443	0.021939	-0.0017037	0.083262	0.66022	-1.3176	3203.3	23.069	-2.0733	77.306	-61.019	73.729	72.332	22.637	-3.0208	-5.6067	0.88975	-2.3798	31.7	-5.5361
119.96	-4.7182	51.097	-5.7789	0.80966	-2.4426	0.025299	-0.006372	0.084012	0.66022	-1.3176	3202.7	23.071	-2.0723	77.306	-61.115	73.729	72.332	22.637	-3.0208	-5.6067	0.88975	-2.3798	31.7	-5.5361
119.96	-4.7159	51.103	-5.7788	0.80962	-2.4421	0.028629	-0.011036	0.084674	0.66022	-1.3176	3202.0	23.074	-2.0713	77.306	-61.213	73.73	72.332	22.637	-3.0208	-5.6067	0.88975	-2.3798	31.7	-5.5361
119.96	-4.7138	51.108	-5.7786	0.80955	-2.4417	0.031928	-0.015691	0.085248	0.66022	-1.3176	3201.4	23.076	-2.0704	77.306	-61.311	73.73	72.332	22.637	-3.0208	-5.6067	0.88975	-2.3798	31.7	-5.5361
119.96	-4.7117	51.114	-5.7784	0.80946	-2.4413	0.035191	-0.020331	0.085732	0.66022	-1.3176	3200.7	23.079	-2.0695	77.306	-61.411	73.731	72.332	22.637	-3.0208	-5.6067	0.88975	-2.3798	31.7	-5.5361
119.95	-4.7098	51.119	-5.7783	0.80935	-2.4409	0.038414	-0.02495	0.086126	0.66022	-1.3176	3200.1	23.082	-2.0686	77.306	-61.511	73.732	72.332	22.637	-3.0208	-5.6067	0.88975	-2.3798	31.7	-5.5361
119.95	-4.7079	51.125	-5.7781	0.80921	-2.4404	0.041594	-0.029545	0.086428	0.66022	-1.3176	3199.4	23.085	-2.0678	77.306	-61.612	73.732	72.332	22.637	-3.0208	-5.6067	0.88975	-2.3798	31.7	-5.5361
119.95	-4.7062	51.131	-5.7778	0.80905	-2.44	0.044728	-0.034109	0.086639	0.66022	-1.3176	3198.8	23.087	-2.0671	77.306	-61.714	73.733	72.332	22.637	-3.0208	-5.6067	0.88975	-2.3798	31.7	-5.5361
119.95	-4.7046	51.137	-5.7776	0.80887	-2.4396	0.047812	-0.038638	0.086758	0.66022	-1.3176	3198.1	23.09	-2.0664	77.306	-61.817	73.734	72.332	22.637	-3.0208	-5.6067	0.88975	-2.3798	31.7	-5.5361
119.94	-4.7031	51.143	-5.7774	0.80867	-2.4391	0.050842	-0.043125	0.086785	0.66022	-1.3176	3197.5	23.093	-2.0657	77.306	-61.921	73.734	72.332	22.637	-3.0208	-5.6067	0.88975	-2.3798	31.7	-5.5361
119.94	-4.7017	51.149	-5.7771	0.80844	-2.4387	0.053816	-0.047567	0.086718	0.66022	-1.3176	3196.8	23.096	-2.0651	77.305	-62.025	73.735	72.332	22.637	-3.0208	-5.6067	0.88975	-2.3798	31.7	-5.5361
119.94	-4.7004	51.155	-5.7768	0.80819	-2.4383	0.056729	-0.051957	0.086559	0.66022	-1.3176	3196.2	23.099	-2.0645	77.305	-62.13	73.736	72.332	22.637	-3.0208	-5.6067	0.88975	-2.3798	31.7	-5.5361
119.94	-4.6993	51.161	-5.7765	0.80792	-2.4378	0.059578	-0.056291	0.086307	0.66022	-1.3176	3195.5	23.102	-2.064	77.305	-62.235	73.736	72.332	22.637	-3.0208	-5.6067	0.88975	-2.3798	31.7	-5.5361
119.93	-4.6982	51.167	-5.7762	0.80763	-2.4374	0.062361	-0.060564	0.085961	0.66022	-1.3176	3194.9	23.105	-2.0636	77.305	-62.341	73.737	72.332	22.637	-3.0208	-5.6067	0.88975	-2.3798	31.7	-5.5361
119.93	-4.6973	51.173	-5.7759	0.80731	-2.437	0.065074	-0.064771	0.085523	0.66022	-1.3176	3194.2	23.107	-2.0632	77.305	-62.447	73.738	72.332	22.637	-3.0208	-5.6067	0.88975	-2.3798	31.7	-5.5361
119.93	-4.6965	51.179	-5.7756	0.80698	-2.4365	0.067713	-0.068906	0.084992	0.66022	-1.3176	3193.6	23.11	-2.0628	77.305	-62.554	73.738	72.332	22.637	-3.0208	-5.6067	0.88975	-2.3798	31.7	-5.5361
119.92	-4.6958	51.185	-5.7752	0.80663	-2.4361	0.070275	-0.072966	0.084369	0.66022	-1.3176	3192.9	23.113	-2.0625	77.305	-62.661	73.739	72.332	22.637	-3.0208	-5.6067	0.88975	-2.3798	31.7	-5.5361
119.92	-4.6953	51.191	-5.7749	0.80625	-2.4357	0.072758	-0.076945	0.083654	0.66022	-1.3176	3192.3	23.116	-2.0623	77.305	-62.768	73.74	72.332	22.637	-3.0208	-5.6067	0.88975	-2.3798	31.7	-5.5361
119.92	-4.6949	51.197	-5.7745	0.80586	-2.4353	0.075158	-0.080839	0.082848	0.66022	-1.3176	3191.6	23.119	-2.0621	77.305	-62.875	73.74	72.332	22.637	-3.0208	-5.6067	0.88975	-2.3798	31.7	-5.5361
119.92	-4.6946	51.203	-5.7741	0.80544	-2.4349	0.077473	-0.084643	0.081952	0.66022	-1.3176	3191.0	23.122	-2.062	77.305	-62.983	73.741	72.332	22.637	-3.0208	-5.6067	0.88975	-2.3798	31.7	-5.5361
119.91	-4.6944	51.209	-5.7737	0.80501	-2.4345	0.079699	-0.088353	0.080965	0.66022	-1.3176	3190.3	23.125	-2.0619	77.305	-63.09	73.742	72.332	22.637	-3.0208	-5.6067	0.88975	-2.3798	31.7	-5.5361
119.91	-4.6943	51.215	-5.7733	0.80456	-2.4341	0.081834	-0.091964	0.07989	0.66022	-1.3176	3189.7	23.128	-2.0619	77.305	-63.197	73.742	72.332	22.637	-3.0208	-5.6067	0.88975	-2.3798	31.7	-5.5361
119.91	-4.6944	51.221	-5.7729	0.80409	-2.4337	0.083876	-0.095473	0.078727	0.66022	-1.3176	3189.0	23.13	-2.0619	77.305	-63.304	73.743	72.332	22.637	-3.0208	-5.6067	0.88975	-2.3798	31.7	-5.5361
119.91	-4.6946	51.226	-5.7725	0.8036	-2.4333	0.085821	-0.098875	0.077477	0.66022	-1.3176	3188.4	23.133	-2.062	77.305	-63.41	73.744	72.332	22.637	-3.0208	-5.6067	0.88975	-2.3798	31.7	-5.5361
119.9	-4.6949	51.232	-5.7721	0.8031	-2.4329	0.087667	-0.10217	0.076142	0.66022	-1.3176	3187.7	23.136	-2.0621	77.305	-63.516	73.744	72.332	22.637	-3.0208	-5.6067	0.88975	-2.3798	31.7	-5.5361
119.9	-4.6953	51.238	-5.7716	0.80258	-2.4325	0.089412	-0.10534	0.074722	0.66022	-1.3176	3187.1	23.139	-2.0623	77.305	-63.622	73.745	72.332	22.637	-3.0208	-5.6067	0.88975	-2.3798	31.7	-5.5361
119.9	-4.6959	51.243	-5.7712	0.80205	-2.4321	0.091053	-0.1084	0.07322	0.66022	-1.3176	3186.4	23.141	-2.0626	77.304	-63.726	73.746	72.332	22.637	-3.0208	-5.6067	0.88975	-2.3798	31.7	-5.5361
119.9	-4.6966	51.249	-5.7707	0.8015	-2.4318	0.092589	-0.11134	0.071637	0.66022	-1.3176	3185.8	23.144	-2.0629	77.304	-63.829	73.746	72.332	22.637	-3.0208	-5.6067	0.88975	-2.3798	31.7	-5.5361
119.89	-4.6974	51.254	-5.7702	0.80094	-2.4314	0.094017	-0.11415	0.069974	0.66022	-1.3176	3185.1	23.146	-2.0632	77.304	-63.931	73.747	72.332	22.637	-3.0208	-5.6067	0.88975	-2.3798	31.7	-5.5361
119.89	-4.6983	51.259	-5.7698	0.80036	-2.4311	0.095336	-0.11684	0.068233	0.66022	-1.3176	3184.5	23.149	-2.0636	77.304	-64.032	73.748	72.332	22.637	-3.0208	-5.6067	0.88975	-2.3798	31.7	-5.5361
119.89	-4.6993	51.264	-5.7693	0.79977	-2.4307	0.096543	-0.11939	0.066416	0.66022	-1.3176	3183.8	23.151	-2.0641	77.304	-64.131	73.748	72.332	22.637	-3.0208	-5.6067	0.88975	-2.3798	31.7	-5.5361
119.89	-4.7004	51.269	-5.7688	0.79916	-2.4304	0.097638	-0.12181	0.064526	0.66022	-1.3176	3183.2	23.154	-2.0646	77.304	-64.227	73.749	72.332	22.637	-3.0208	-5.6067	0.88975	-2.3798	31.7	-5.5361
119.88	-4.7017	51.274	-5.7683	0.79855	-2.4301	0.098618	-0.12409	0.062563	0.66022	-1.3176	3182.5	23.156	-2.0651	77.304	-64.322	73.749	72.332	22.637	-3.0208	-5.6067	0.88975	-2.3798	31.7	-5.5361
119.88	-4.703	51.279	-5.7678	0.79792	-2.4298	0.099482	-0.12624	0.06053	0.66022	-1.3176	3181.9	23.159	-2.0657	77.304	-64.414	73.75	72.332	22.637	-3.0208	-5.6067	0.88975	-2.3798	31.7	-5.5361
119.88	-4.7045	51.284	-5.7673	0.79729	-2.4295	0.10023	-0.12824	0.058429	0.66022	-1.3176	3181.2	23.161	-2.0664	77.304	-64.502	73.751	72.332	22.637	-3.0208	-5.6067	0.88975	-2.3798	31.7	-5.5361
119.88	-4.706	51.288	-5.7668	0.79664	-2.4292	0.10086	-0.1301	0.056263	0.66022	-1.3176	3180.6	23.163	-2.067	77.304	-64.587	73.751	72.332	22.637	-3.0208	-5.6067	0.88975	-2.3798	31.7	-5.5361
119.88	-4.7077	51.292	-5.7663	0.79599	-2.4289	0.10137	-0.13181	0.054034	0.66022	-1.3176	3179.9	23.165	-2.0678	77.304	-64.668	73.752	72.332	22.637	-3.0208	-5.6067	0.88975	-2.3798	31.7	-5.5361
119.87	-4.7094	51.297	-5.7658	0.79532	-2.4287	0.10176	-0.13338	0.051745	0.66022	-1.3176	3179.2	23.167	-2.0685	77.304	-64.744	73.753	72.332	22.637	-3.0208	-5.6067	0.88975	-2.3798	31.7	-5.5361
119.87	-4.7112	51.301	-5.7653	0.79465	-2.4284	0.10203	-0.13479	0.049397	0.66022	-1.3176	3178.6	23.169	-2.0693	77.304	-64.815	73.753	72.332	22.637	-3.0208	-5.6067	0.88975	-2.3798	31.7	-5.5361
119.87	-4.7132	51.305	-5.7648	0.79398	-2.4282	0.10218	-0.13606	0.046994	0.66022	-1.3176	3177.9	23.171	-2.0702	77.304	-64.88	73.754	72.332	22.637	-3.0208	-5.6067	0.88975	-2.3798	31.7	-5.5361
119.87	-4.7152	51.308	-5.7643	0.79329	-2.4279	0.1022	-0.13717	0.044538	0.66022	-1.3176	3177.3	23.173	-2.0711	77.303	-64.938	73.755	72.332	22.637	-3.0208	-5.6067	0.88975	-2.3798	31.7	-5.5361
119.87	-4.7173	51.312	-5.7637	0.7926	-2.4277	0.10211	-0.13813	0.042032	0.66022	-1.3176	3176.6	23.175	-2.072	77.303	-64.989	73.755	72.332	22.637	-3.0208	-5.6067	0.88975	-2.3798	31.7	-5.5361
119.86	-4.7194	51.315	-5.7632	0.79191	-2.4275	0.10189	-0.13894	0.039478	0.66022	-1.3176	3176.0	23.176	-2.073	77.303	-65.033	73.756	72.332	22.637	-3.0208	-5.6067	0.88975	-2.3798	31.7	-5.5361
119.86	-4.7217	51.318	-5.7627	0.79121	-2.4273	0.10155	-0.1396	0.036881	0.66022	-1.3176	3175.3	23.178	-2.0739	77.303	-65.067	73.757	72.332	22.637	-3.0208	-5.6067	0.88975	-2.3798	31.7	-5.5361
119.86	-4.724	51.321	-5.7622	0.79052	-2.4272	0.1011	-0.14009	0.034241	0.66022	-1.3176	3174.7	23.179	-2.075	77.303	-65.093	73.757	72.332	22.637	-3.0208	-5.6067	0.88975	-2.3798	31.7	-5.5361
119.86	-4.7264	51.324	-5.7617	0.78981	-2.427	0.10052	-0.14044	0.031564	0.66022	-1.3176	3174.0	23.181	-2.076	77.303	-65.109	73.758	72.332	22.637	-3.0208	-5.6067	0.88975	-2.3798	31.7	-5.5361
119.86	-4.7288	51.327	-5.7612	0.78911	-2.4268	0.099815	-0.14063	0.028851	0.66022	-1.3176	3173.4	23.182	-2.0771	77.303	-65.115	73.758	72.332	22.637	-3.0208	-5.6067	0.88975	-2.3798	31.7	-5.5361
119.86	-4.7313	51.329	-5.7607	0.78841	-2.4267	0.098996	-0.14066	0.026106	0.66022	-1.3176	3172.7	23.183	-2.0782	77.303	-65.111	73.759	72.332	22.637	-3.0208	-5.6067	0.88975	-2.3798	31.7	-5.5361
119.86	-4.7339	51.331	-5.7602	0.78771	-2.4266	0.098057	-0.14054	0.023331	0.66022	-1.3176	3172.1	23.184	-2.0793	77.303	-65.098	73.76	72.332	22.637	-3.0208	-5.6067	0.88975	-2.3798	31.7	-5.5361
119.86	-4.7365	51.333	-5.7597	0.787	-2.4265	0.097001	-0.14026	0.020531	0.66022	-1.3176	3171.4	23.185	-2.0805	77.303	-65.075	73.76	72.332	22.637	-3.0208	-5.6067	0.88975	-2.3798	31.7	-5.5361
119.85	-4.7391	51.335	-5.7593	0.7863	-2.4264	0.095828	-0.13984	0.017707	0.66022	-1.3176	3170.8	23.186	-2.0816	77.303	-65.042	73.761	72.332	22.637	-3.0208	-5.6067	0.88975	-2.3798	31.7	-5.5361
119.85	-4.7418	51.337	-5.7588	0.78561	-2.4263	0.09454	-0.13925	0.014864	0.66022	-1.3176	3170.1	23.187	-2.0828	77.302	-65.002	73.762	72.332	22.637	-3.0208	-5.6067	0.88975	-2.3798	31.7	-5.5361
119.85	-4.7445	51.338	-5.7583	0.78491	-2.4262	0.093139	-0.13852	0.012005	0.66022	-1.3176	3169.5	23.188	-2.084	77.302	-64.953	73.762	72.332	22.637	-3.0208	-5.6067	0.88975	-2.3798	31.7	-5.5361
119.85	-4.7473	51.34	-5.7579	0.78422	-2.4262	0.091625	-0.13764	0.0091321	0.66022	-1.3176	3168.8	23.188	-2.0852	77.302	-64.897	73.763	72.332	22.637	-3.0208	-5.6067	0.88975	-2.3798	31.7	-5.5361
119.85	-4.7501	51.341	-5.7574	0.78353	-2.4261	0.090001	-0.13661	0.0062498	0.66022	-1.3176	3168.2	23.189	-2.0864	77.302	-64.834	73.763	72.332	22.637	-3.0208	-5.6067	0.88975	-2.3798	31.7	-5.5361
119.85	-4.7529	51.342	-5.757	0.78285	-2.4261	0.088269	-0.13543	0.0033609	0.66022	-1.3176	3167.5	23.189	-2.0877	77.302	-64.765	73.764	72.332	22.637	-3.0208	-5.6067	0.88975	-2.3798	31.7	-5.5361
119.85	-4.7557	51.342	-5.7565	0.78218	-2.4261	0.086431	-0.1341	0.0004689	0.66022	-1.3176	3166.9	23.19	-2.0889	77.302	-64.691	73.765	72.332	22.637	-3.0208	-5.6067	0.88975	-2.3798	31.7	-5.5361
119.85	-4.7585	51.343	-5.7561	0.78151	-2.4261	0.084489	-0.13264	-0.002423	0.66022	-1.3176	3166.2	23.19	-2.0902	77.302	-64.613	73.765	72.332	22.637	-3.0208	-5.6067	0.88975	-2.3798	31.7	-5.5361
119.85	-4.7614	51.343	-5.7557	0.78085	-2.4261	0.082445	-0.13103	-0.0053115	0.66022	-1.3176	3165.6	23.19	-2.0914	77.302	-64.531	73.766	72.332	22.637	-3.0208	-5.6067	0.88975	-2.3798	31.7	-5.5361
119.85	-4.7642	51.343	-5.7553	0.7802	-2.4262	0.080302	-0.12928	-0.0081933	0.66022	-1.3176	3164.9	23.19	-2.0927	77.302	-64.445	73.767	72.332	22.637	-3.0208	-5.6067	0.88975	-2.3798	31.7	-5.5361
119.85	-4.7671	51.343	-5.7549	0.77956	-2.4262	0.078062	-0.12739	-0.011065	0.66022	-1.3176	3164.3	23.19	-2.0939	77.301	-64.356	73.767	72.332	22.637	-3.0208	-5.6067	0.88975	-2.3798	31.7	-5.5361
119.85	-4.7699	51.342	-5.7545	0.77893	-2.4263	0.075729	-0.12538	-0.013923	0.66022	-1.3176	3163.6	23.19	-2.0952	77.301	-64.264	73.768	72.332	22.637	-3.0208	-5.6067	0.88975	-2.3798	31.7	-5.5361
119.85	-4.7728	51.342	-5.7541	0.77831	-2.4263	0.073304	-0.12323	-0.016765	0.66022	-1.3176	3162.9	23.19	-2.0964	77.301	-64.17	73.768	72.332	22.637	-3.0208	-5.6067	0.88975	-2.3798	31.7	-5.5361
119.85	-4.7756	51.341	-5.7538	0.7777	-2.4264	0.070791	-0.12095	-0.019587	0.66022	-1.3176	3162.3	23.19	-2.0977	77.301	-64.075	73.769	72.332	22.637	-3.0208	-5.6067	0.88975	-2.3798	31.7	-5.5361
119.85	-4.7784	51.34	-5.7534	0.7771	-2.4265	0.068194	-0.11854	-0.022386	0.66022	-1.3176	3161.6	23.189	-2.0989	77.301	-63.978	73.77	72.332	22.637	-3.0208	-5.6067	0.88975	-2.3798	31.7	-5.5361
119.85	-4.7812	51.339	-5.7531	0.77651	-2.4267	0.065515	-0.11602	-0.025158	0.66022	-1.3176	3161.0	23.189	-2.1001	77.301	-63.879	73.77	72.332	22.637	-3.0208	-5.6067	0.88975	-2.3798	31.7	-5.5361
119.85	-4.7839	51.337	-5.7527	0.77594	-2.4268	0.062757	-0.11337	-0.027902	0.66022	-1.3176	3160.3	23.188	-2.1014	77.301	-63.78	73.771	72.332	22.637	-3.0208	-5.6067	0.88975	-2.3798	31.7	-5.5361
119.85	-4.7867	51.336	-5.7524	0.77538	-2.4269	0.059924	-0.11062	-0.030612	0.66022	-1.3176	3159.7	23.187	-2.1026	77.301	-63.679	73.771	72.332	22.637	-3.0208	-5.6067	0.88975	-2.3798	31.7	-5.5361
119.85	-4.7894	51.334	-5.7521	0.77483	-2.4271	0.057019	-0.10774	-0.033287	0.66022	-1.3176	3159.0	23.187	-2.1038	77.301	-63.578	73.772	72.332	22.637	-3.0208	-5.6067	0.88975	-2.3798	31.7	-5.5361
119.85	-4.792	51.332	-5.7519	0.7743	-2.4273	0.054046	-0.10477	-0.035924	0.66022	-1.3176	3158.4	23.186	-2.1049	77.3	-63.477	73.773	72.332	22.637	-3.0208	-5.6067	0.88975	-2.3798	31.7	-5.5361
119.85	-4.7947	51.33	-5.7516	0.77379	-2.4275	0.051009	-0.10168	-0.038518	0.66022	-1.3176	3157.7	23.185	-2.1061	77.3	-63.375	73.773	72.332	22.637	-3.0208	-5.6067	0.88975	-2.3798	31.7	-5.5361
119.85	-4.7972	51.328	-5.7514	0.77328	-2.4277	0.047912	-0.098499	-0.041069	0.66022	-1.3176	3157.1	23.184	-2.1072	77.3	-63.274	73.774	72.332	22.637	-3.0208	-5.6067	0.88975	-2.3798	31.7	-5.5361
119.85	-4.7998	51.326	-5.7511	0.7728	-2.4279	0.044757	-0.09522	-0.043572	0.66022	-1.3176	3156.4	23.183	-2.1083	77.3	-63.172	73.774	72.332	22.637	-3.0208	-5.6067	0.88975	-2.3798	31.7	-5.5361
119.85	-4.8023	51.323	-5.7509	0.77233	-2.4281	0.041549	-0.091849	-0.046024	0.66022	-1.3176	3155.8	23.182	-2.1094	77.3	-63.07	73.775	72.332	22.637	-3.0208	-5.6067	0.88975	-2.3798	31.7	-5.5361
119.85	-4.8047	51.32	-5.7507	0.77188	-2.4283	0.038292	-0.08839	-0.048424	0.66022	-1.3176	3155.1	23.18	-2.1105	77.3	-62.968	73.776	72.332	22.637	-3.0208	-5.6067	0.88975	-2.3798	31.7	-5.5361
119.85	-4.8071	51.317	-5.7505	0.77145	-2.4286	0.034991	-0.084847	-0.050768	0.66022	-1.3176	3154.5	23.179	-2.1116	77.3	-62.867	73.776	72.332	22.637	-3.0208	-5.6067	0.88975	-2.3798	31.7	-5.5361
119.85	-4.8094	51.314	-5.7504	0.77103	-2.4288	0.031647	-0.081225	-0.053054	0.66022	-1.3176	3153.8	23.178	-2.1126	77.299	-62.766	73.777	72.332	22.637	-3.0208	-5.6067	0.88975	-2.3798	31.7	-5.5361
119.86	-4.8116	51.311	-5.7502	0.77064	-2.4291	0.028267	-0.077529	-0.05528	0.66022	-1.3176	3153.2	23.176	-2.1136	77.299	-62.666	73.777	72.332	22.637	-3.0208	-5.6067	0.88975	-2.3798	31.7	-5.5361
119.86	-4.8138	51.307	-5.7501	0.77026	-2.4294	0.024854	-0.073763	-0.057442	0.66022	-1.3176	3152.5	23.174	-2.1145	77.299	-62.566	73.778	72.332	22.637	-3.0208	-5.6067	0.88975	-2.3798	31.7	-5.5361
119.86	-4.8159	51.304	-5.75	0.7699	-2.4297	0.021412	-0.069931	-0.059539	0.66022	-1.3176	3151.9	23.173	-2.1155	77.299	-62.466	73.778	72.332	22.637	-3.0208	-5.6067	0.88975	-2.3798	31.7	-5.5361
119.86	-4.818	51.3	-5.7499	0.76956	-2.43	0.017946	-0.066038	-0.061568	0.66022	-1.3176	3151.2	23.171	-2.1164	77.299	-62.368	73.779	72.332	22.637	-3.0208	-5.6067	0.88975	-2.3798	31.7	-5.5361
119.86	-4.82	51.296	-5.7498	0.76924	-2.4303	0.014459	-0.062089	-0.063528	0.66022	-1.3176	3150.6	23.169	-2.1172	77.299	-62.27	73.78	72.332	22.637	-3.0208	-5.6067	0.88975	-2.3798	31.7	-5.5361
119.86	-4.8219	51.293	-5.7497	0.76894	-2.4306	0.010956	-0.058088	-0.065415	0.66022	-1.3176	3149.9	23.168	-2.1181	77.299	-62.173	73.78	72.332	22.637	-3.0208	-5.6067	0.88975	-2.3798	31.7	-5.5361
119.86	-4.8237	51.289	-5.7497	0.76866	-2.4309	0.0074405	-0.05404	-0.067229	0.66022	-1.3176	3149.3	23.166	-2.1189	77.298	-62.076	73.781	72.332	22.637	-3.0208	-5.6067	0.88975	-2.3798	31.7	-5.5361
119.86	-4.8254	51.284	-5.7496	0.7684	-2.4313	0.0039173	-0.049951	-0.068967	0.66022	-1.3176	3148.6	23.164	-2.1197	77.298	-61.981	73.781	72.332	22.637	-3.0208	-5.6067	0.88975	-2.3798	31.7	-5.5361
119.87	-4.8271	51.28	-5.7496	0.76816	-2.4316	0.00039047	-0.045824	-0.070627	0.66022	-1.3176	3148.0	23.162	-2.1204	77.298	-61.886	73.782	72.332	22.637	-3.0208	-5.6067	0.88975	-2.3798	31.7	-5.5361
119.87	-4.8287	51.276	-5.7496	0.76794	-2.432	-0.0031359	-0.041665	-0.072208	0.66022	-1.3176	3147.3	23.16	-2.1211	77.298	-61.793	73.782	72.332	22.637	-3.0208	-5.6067	0.88975	-2.3798	31.7	-5.5361
119.87	-4.8302	51.271	-5.7497	0.76774	-2.4324	-0.0066576	-0.037479	-0.073709	0.66022	-1.3176	3146.7	23.158	-2.1218	77.298	-61.7	73.783	72.332	22.637	-3.0208	-5.6067	0.88975	-2.3798	31.7	-5.5361
119.87	-4.8316	51.267	-5.7497	0.76757	-2.4327	-0.010171	-0.03327	-0.075127	0.66022	-1.3176	3146.0	23.156	-2.1224	77.298	-61.609	73.783	72.332	22.637	-3.0208	-5.6067	0.88975	-2.3798	31.7	-5.5361
119.87	-4.8329	51.262	-5.7498	0.76741	-2.4331	-0.013671	-0.029042	-0.076461	0.66022	-1.3176	3145.4	23.153	-2.123	77.297	-61.519	73.784	72.332	22.637	-3.0208	-5.6067	0.88975	-2.3798	31.7	-5.5361
119.87	-4.8342	51.257	-5.7498	0.76728	-2.4335	-0.017154	-0.024802	-0.077711	0.66022	-1.3176	3144.7	23.151	-2.1235	77.297	-61.43	73.785	72.332	22.637	-3.0208	-5.6067	0.88975	-2.3798	31.7	-5.5361
119.88	-4.8353	51.252	-5.7499	0.76716	-2.4339	-0.020616	-0.020553	-0.078874	0.66022	-1.3176	3144.1	23.149	-2.1241	77.297	-61.341	73.785	72.332	22.637	-3.0208	-5.6067	0.88975	-2.3798	31.7	-5.5361
119.88	-4.8364	51.247	-5.7501	0.76707	-2.4343	-0.024053	-0.016301	-0.079951	0.66022	-1.3176	3143.4	23.147	-2.1245	77.297	-61.255	73.786	72.332	22.637	-3.0208	-5.6067	0.88975	-2.3798	31.7	-5.5361
119.88	-4.8374	51.243	-5.7502	0.767	-2.4347	-0.027461	-0.01205	-0.080939	0.66022	-1.3176	3142.8	23.144	-2.125	77.297	-61.169	73.786	72.332	22.637	-3.0208	-5.6067	0.88975	-2.3798	31.7	-5.5361
119.88	-4.8383	51.238	-5.7503	0.76695	-2.4351	-0.030836	-0.0078056	-0.081839	0.66022	-1.3176	3142.1	23.142	-2.1254	77.296	-61.085	73.787	72.332	22.637	-3.0208	-5.6067	0.88975	-2.3798	31.7	-5.5361
119.88	-4.8391	51.232	-5.7505	0.76692	-2.4355	-0.034175	-0.0035712	-0.082649	0.66022	-1.3176	3141.5	23.14	-2.1257	77.296	-61.002	73.787	72.332	22.637	-3.0208	-5.6067	0.88975	-2.3798	31.7	-5.5361
119.88	-4.8398	51.227	-5.7507	0.76691	-2.4359	-0.037473	0.00064788	-0.083369	0.66022	-1.3176	3140.8	23.137	-2.126	77.296	-60.92	73.788	72.332	22.637	-3.0208	-5.6067	0.88975	-2.3798	31.7	-5.5361
119.89	-4.8404	51.222	-5.7509	0.76693	-2.4363	-0.040727	0.0048472	-0.083998	0.66022	-1.3176	3140.2	23.135	-2.1263	77.296	-60.84	73.788	72.332	22.637	-3.0208	-5.6067	0.88975	-2.3798	31.7	-5.5361
119.89	-4.841	51.217	-5.7511	0.76696	-2.4368	-0.043934	0.0090221	-0.084537	0.66022	-1.3176	3139.5	23.133	-2.1266	77.296	-60.761	73.789	72.332	22.637	-3.0208	-5.6067	0.88975	-2.3798	31.7	-5.5361
119.89	-4.8414	51.212	-5.7513	0.76702	-2.4372	-0.047089	0.013168	-0.084984	0.66022	-1.3176	3138.9	23.13	-2.1268	77.295	-60.683	73.789	72.332	22.637	-3.0208	-5.6067	0.88975	-2.3798	31.7	-5.5361
119.89	-4.8418	51.207	-5.7515	0.76709	-2.4376	-0.05019	0.017281	-0.08534	0.66022	-1.3176	3138.2	23.128	-2.1269	77.295	-60.607	73.79	72.332	22.637	-3.0208	-5.6067	0.88975	-2.3798	31.7	-5.5361
119.89	-4.842	51.201	-5.7518	0.76719	-2.438	-0.053233	0.021357	-0.085605	0.66022	-1.3176	3137.6	23.125	-2.1271	77.295	-60.532	73.79	72.332	22.637	-3.0208	-5.6067	0.88975	-2.3798	31.7	-5.5361
119.9	-4.8422	51.196	-5.7521	0.76731	-2.4385	-0.056214	0.02539	-0.085778	0.66022	-1.3176	3136.9	23.123	-2.1271	77.295	-60.459	73.791	72.332	22.637	-3.0208	-5.6067	0.88975	-2.3798	31.7	-5.5361
119.9	-4.8423	51.191	-5.7524	0.76744	-2.4389	-0.059131	0.029378	-0.085861	0.66022	-1.3176	3136.3	23.12	-2.1272	77.294	-60.387	73.791	72.332	22.637	-3.0208	-5.6067	0.88975	-2.3798	31.7	-5.5361
119.9	-4.8423	51.185	-5.7527	0.7676	-2.4393	-0.061981	0.033316	-0.085853	0.66022	-1.3176	3135.6	23.118	-2.1272	77.294	-60.317	73.792	72.332	22.637	-3.0208	-5.6067	0.88975	-2.3798	31.7	-5.5361
119.9	-4.8423	51.18	-5.753	0.76778	-2.4398	-0.06476	0.0372	-0.085755	0.66022	-1.3176	3135.0	23.115	-2.1272	77.294	-60.248	73.792	72.332	22.637	-3.0208	-5.6067	0.88975	-2.3798	31.7	-5.5361
119.9	-4.8421	51.175	-5.7533	0.76797	-2.4402	-0.067465	0.041026	-0.085566	0.66022	-1.3176	3134.4	23.113	-2.1271	77.294	-60.181	73.793	72.332	22.637	-3.0208	-5.6067	0.88975	-2.3798	31.7	-5.5361
119.9	-4.8419	51.17	-5.7537	0.76819	-2.4406	-0.070095	0.04479	-0.085289	0.66022	-1.3176	3133.7	23.111	-2.127	77.293	-60.115	73.793	72.332	22.637	-3.0208	-5.6067	0.88975	-2.3798	31.7	-5.5361
119.91	-4.8416	51.164	-5.754	0.76842	-2.441	-0.072646	0.048488	-0.084924	0.66022	-1.3176	3133.1	23.108	-2.1269	77.293	-60.051	73.794	72.332	22.637	-3.0208	-5.6067	0.88975	-2.3798	31.7	-5.5361
119.91	-4.8412	51.159	-5.7544	0.76867	-2.4415	-0.075116	0.052118	-0.084471	0.66022	-1.3176	3132.4	23.106	-2.1267	77.293	-59.989	73.794	72.332	22.637	-3.0208	-5.6067	0.88975	-2.3798	31.7	-5.5361
119.91	-4.8407	51.154	-5.7548	0.76894	-2.4419	-0.077503	0.055676	-0.083931	0.66022	-1.3176	3131.8	23.103	-2.1265	77.293	-59.928	73.795	72.332	22.637	-3.0208	-5.6067	0.88975	-2.3798	31.7	-5.5361
119.91	-4.8402	51.149	-5.7552	0.76923	-2.4423	-0.079803	0.059157	-0.083307	0.66022	-1.3176	3131.1	23.101	-2.1263	77.292	-59.869	73.795	72.332	22.637	-3.0208	-5.6067	0.88975	-2.3798	31.7	-5.5361
119.91	-4.8395	51.144	-5.7556	0.76953	-2.4427	-0.082016	0.062559	-0.082597	0.66022	-1.3176	3130.5	23.099	-2.126	77.292	-59.811	73.796	72.332	22.637	-3.0208	-5.6067	0.88975	-2.3798	31.7	-5.5361
119.91	-4.8388	51.139	-5.756	0.76985	-2.4431	-0.084138	0.065879	-0.081805	0.66022	-1.3176	3129.8	23.096	-2.1257	77.292	-59.755	73.796	72.332	22.637	-3.0208	-5.6067	0.88975	-2.3798	31.7	-5.5361
119.92	-4.8381	51.134	-5.7564	0.77019	-2.4435	-0.086169	0.069114	-0.080931	0.66022	-1.3176	3129.2	23.094	-2.1254	77.292	-59.701	73.796	72.332	22.637	-3.0208	-5.6067	0.88975	-2.3798	31.7	-5.5361
119.92	-4.8373	51.129	-5.7568	0.77054	-2.4439	-0.088106	0.072261	-0.079977	0.66022	-1.3176	3128.5	23.092	-2.125	77.291	-59.648	73.797	72.332	22.637	-3.0208	-5.6067	0.88975	-2.3798	31.7	-5.5361
119.92	-4.8363	51.124	-5.7573	0.77091	-2.4443	-0.089947	0.075317	-0.078944	0.66022	-1.3176	3127.9	23.089	-2.1247	77.291	-59.597	73.797	72.332	22.637	-3.0208	-5.6067	0.88975	-2.3798	31.7	-5.5361
119.92	-4.8354	51.119	-5.7577	0.7713	-2.4447	-0.091692	0.078279	-0.077833	0.66022	-1.3176	3127.2	23.087	-2.1242	77.291	-59.548	73.798	72.332	22.637	-3.0208	-5.6067	0.88975	-2.3798	31.7	-5.5361
119.92	-4.8344	51.114	-5.7582	0.7717	-2.4451	-0.093339	0.081145	-0.076647	0.66022	-1.3176	3126.6	23.085	-2.1238	77.29	-59.501	73.798	72.332	22.637	-3.0208	-5.6067	0.88975	-2.3798	31.7	-5.5361
119.92	-4.8333	51.109	-5.7587	0.77211	-2.4455	-0.094885	0.083912	-0.075388	0.66022	-1.3176	3125.9	23.083	-2.1233	77.29	-59.455	73.799	72.332	22.637	-3.0208	-5.6067	0.88975	-2.3798	31.7	-5.5361
119.93	-4.8321	51.105	-5.7592	0.77254	-2.4459	-0.096332	0.086579	-0.074056	0.66022	-1.3176	3125.3	23.081	-2.1228	77.29	-59.411	73.799	72.332	22.637	-3.0208	-5.6067	0.88975	-2.3798	31.7	-5.5361
119.93	-4.8309	51.1	-5.7596	0.77297	-2.4462	-0.097677	0.089142	-0.072655	0.66022	-1.3176	3124.6	23.079	-2.1223	77.29	-59.369	73.799	72.332	22.637	-3.0208	-5.6067	0.88975	-2.3798	31.7	-5.5361
119.93	-4.8296	51.096	-5.7601	0.77343	-2.4466	-0.098919	0.091601	-0.071185	0.66022	-1.3176	3124.0	23.077	-2.1218	77.289	-59.328	73.8	72.332	22.637	-3.0208	-5.6067	0.88975	-2.3798	31.7	-5.5361
119.93	-4.8283	51.091	-5.7606	0.77389	-2.4469	-0.10006	0.093953	-0.069649	0.66022	-1.3176	3123.4	23.075	-2.1212	77.289	-59.289	73.8	72.332	22.637	-3.0208	-5.6067	0.88975	-2.3798	31.7	-5.5361
119.93	-4.827	51.087	-5.7611	0.77437	-2.4473	-0.10109	0.096197	-0.06805	0.66022	-1.3176	3122.7	23.073	-2.1206	77.289	-59.253	73.801	72.332	22.637	-3.0208	-5.6067	0.88975	-2.3798	31.7	-5.5361
119.93	-4.8256	51.083	-5.7616	0.77485	-2.4476	-0.10202	0.09833	-0.066389	0.66022	-1.3176	3122.1	23.071	-2.12	77.288	-59.217	73.801	72.332	22.637	-3.0208	-5.6067	0.88975	-2.3798	31.7	-5.5361
119.93	-4.8241	51.079	-5.7622	0.77535	-2.4479	-0.10285	0.10035	-0.064668	0.66022	-1.3176	3121.4	23.069	-2.1194	77.288	-59.184	73.801	72.332	22.637	-3.0208	-5.6067	0.88975	-2.3798	31.7	-5.5361
119.93	-4.8226	51.075	-5.7627	0.77586	-2.4483	-0.10357	0.10226	-0.06289	0.66022	-1.3176	3120.8	23.067	-2.1187	77.288	-59.152	73.802	72.332	22.637	-3.0208	-5.6067	0.88975	-2.3798	31.7	-5.5361
119.94	-4.8211	51.071	-5.7632	0.77637	-2.4486	-0.10419	0.10406	-0.061057	0.66022	-1.3176	3120.1	23.065	-2.118	77.287	-59.122	73.802	72.332	22.637	-3.0208	-5.6067	0.88975	-2.3798	31.7	-5.5361
119.94	-4.8195	51.067	-5.7637	0.7769	-2.4489	-0.1047	0.10574	-0.059171	0.66022	-1.3176	3119.5	23.064	-2.1174	77.287	-59.094	73.803	72.332	22.637	-3.0208	-5.6067	0.88975	-2.3798	31.7	-5.5361
119.94	-4.8178	51.063	-5.7642	0.77743	-2.4492	-0.10511	0.1073	-0.057236	0.66022	-1.3176	3118.8	23.062	-2.1167	77.287	-59.068	73.803	72.332	22.637	-3.0208	-5.6067	0.88975	-2.3798	31.7	-5.5361
119.94	-4.8162	51.06	-5.7648	0.77797	-2.4494	-0.10541	0.10875	-0.055252	0.66022	-1.3176	3118.2	23.06	-2.1159	77.286	-59.044	73.803	72.332	22.637	-3.0208	-5.6067	0.88975	-2.3798	31.7	-5.5361
119.94	-4.8145	51.056	-5.7653	0.77852	-2.4497	-0.10561	0.11008	-0.053223	0.66022	-1.3176	3117.5	23.059	-2.1152	77.286	-59.021	73.804	72.332	22.637	-3.0208	-5.6067	0.88975	-2.3798	31.7	-5.5361
119.94	-4.8128	51.053	-5.7658	0.77907	-2.45	-0.1057	0.11129	-0.051152	0.66022	-1.3176	3116.9	23.057	-2.1145	77.286	-59.001	73.804	72.332	22.637	-3.0208	-5.6067	0.88975	-2.3798	31.7	-5.5361
119.94	-4.811	51.05	-5.7663	0.77963	-2.4502	-0.10569	0.11238	-0.04904	0.66022	-1.3176	3116.2	23.056	-2.1137	77.285	-58.982	73.805	72.332	22.637	-3.0208	-5.6067	0.88975	-2.3798	31.7	-5.5361
119.94	-4.8092	51.046	-5.7669	0.78019	-2.4505	-0.10558	0.11336	-0.046891	0.66022	-1.3176	3115.6	23.054	-2.1129	77.285	-58.965	73.805	72.332	22.637	-3.0208	-5.6067	0.88975	-2.3798	31.7	-5.5361
119.94	-4.8074	51.043	-5.7674	0.78076	-2.4507	-0.10537	0.11421	-0.044706	0.66022	-1.3176	3115.0	23.053	-2.1121	77.284	-58.949	73.805	72.332	22.637	-3.0208	-5.6067	0.88975	-2.3798	31.7	-5.5361
119.94	-4.8056	51.04	-5.7679	0.78134	-2.4509	-0.10506	0.11495	-0.042489	0.66022	-1.3176	3114.3	23.052	-2.1113	77.284	-58.936	73.806	72.332	22.637	-3.0208	-5.6067	0.88975	-2.3798	31.7	-5.5361
119.94	-4.8038	51.038	-5.7685	0.78191	-2.4511	-0.10465	0.11557	-0.040242	0.66022	-1.3176	3113.7	23.05	-2.1105	77.284	-58.924	73.806	72.332	22.637	-3.0208	-5.6067	0.88975	-2.3798	31.7	-5.5361
119.94	-4.8019	51.035	-5.769	0.78249	-2.4513	-0.10414	0.11607	-0.037968	0.66022	-1.3176	3113.0	23.049	-2.1097	77.283	-58.915	73.806	72.332	22.637	-3.0208	-5.6067	0.88975	-2.3798	31.7	-5.5361
119.94	-4.8	51.032	-5.7695	0.78307	-2.4515	-0.10353	0.11645	-0.035669	0.66022	-1.3176	3112.4	23.048	-2.1089	77.283	-58.907	73.807	72.332	22.637	-3.0208	-5.6067	0.88975	-2.3798	31.7	-5.5361
119.95	-4.7981	51.03	-5.77	0.78365	-2.4517	-0.10283	0.11671	-0.033349	0.66022	-1.3176	3111.7	23.047	-2.1081	77.283	-58.901	73.807	72.332	22.637	-3.0208	-5.6067	0.88975	-2.3798	31.7	-5.5361
119.95	-4.7962	51.028	-5.7705	0.78424	-2.4518	-0.10204	0.11686	-0.031008	0.66022	-1.3176	3111.1	23.046	-2.1073	77.282	-58.896	73.807	72.332	22.637	-3.0208	-5.6067	0.88975	-2.3798	31.7	-5.5361
119.95	-4.7943	51.025	-5.771	0.78482	-2.452	-0.10115	0.11689	-0.028651	0.66022	-1.3176	3110.4	23.045	-2.1064	77.282	-58.894	73.808	72.332	22.637	-3.0208	-5.6067	0.88975	-2.3798	31.7	-5.5361
119.95	-4.7923	51.023	-5.7715	0.78541	-2.4521	-0.10017	0.11681	-0.02628	0.66022	-1.3176	3109.8	23.044	-2.1056	77.281	-58.893	73.808	72.332	22.637	-3.0208	-5.6067	0.88975	-2.3798	31.7	-5.5361
119.95	-4.7904	51.021	-5.772	0.78599	-2.4523	-0.0991	0.11661	-0.023897	0.66022	-1.3176	3109.1	23.043	-2.1047	77.281	-58.895	73.808	72.332	22.637	-3.0208	-5.6067	0.88975	-2.3798	31.7	-5.5361
119.95	-4.7884	51.019	-5.7725	0.78657	-2.4524	-0.097945	0.1163	-0.021505	0.66022	-1.3176	3108.5	23.043	-2.1039	77.281	-58.898	73.809	72.332	22.637	-3.0208	-5.6067	0.88975	-2.3798	31.7	-5.5361
119.95	-4.7864	51.018	-5.773	0.78715	-2.4525	-0.096704	0.11587	-0.019106	0.66022	-1.3176	3107.8	23.042	-2.103	77.28	-58.903	73.809	72.332	22.637	-3.0208	-5.6067	0.88975	-2.3798	31.7	-5.5361
119.95	-4.7845	51.016	-5.7735	0.78773	-2.4526	-0.09538	0.11533	-0.016704	0.66022	-1.3176	3107.2	23.041	-2.1022	77.28	-58.909	73.809	72.332	22.637	-3.0208	-5.6067	0.88975	-2.3798	31.7	-5.5361
119.95	-4.7825	51.015	-5.774	0.78831	-2.4526	-0.093974	0.11469	-0.0143	0.66022	-1.3176	3106.6	23.041	-2.1013	77.279	-58.918	73.81	72.332	22.637	-3.0208	-5.6067	0.88975	-2.3798	31.7	-5.5361
119.95	-4.7805	51.013	-5.7744	0.78888	-2.4527	-0.092489	0.11393	-0.011898	0.66022	-1.3176	3105.9	23.04	-2.1005	77.279	-58.928	73.81	72.332	22.637	-3.0208	-5.6067	0.88975	-2.3798	31.7	-5.5361
119.95	-4.7785	51.012	-5.7749	0.78945	-2.4528	-0.090927	0.11307	-0.0094984	0.66022	-1.3176	3105.3	23.04	-2.0996	77.279	-58.94	73.81	72.332	22.637	-3.0208	-5.6067	0.88975	-2.3798	31.7	-5.5361
119.95	-4.7766	51.011	-5.7753	0.79001	-2.4528	-0.089289	0.1121	-0.0071053	0.66022	-1.3176	3104.6	23.039	-2.0987	77.278	-58.954	73.811	72.332	22.637	-3.0208	-5.6067	0.88975	-2.3798	31.7	-5.5361
119.95	-4.7746	51.01	-5.7758	0.79057	-2.4528	-0.087579	0.11103	-0.0047207	0.66022	-1.3176	3104.0	23.039	-2.0979	77.278	-58.97	73.811	72.332	22.637	-3.0208	-5.6067	0.88975	-2.3798	31.7	-5.5361
119.95	-4.7726	51.009	-5.7762	0.79112	-2.4528	-0.085799	0.10986	-0.0023468	0.66022	-1.3176	3103.3	23.038	-2.097	77.277	-58.988	73.811	72.332	22.637	-3.0208	-5.6067	0.88975	-2.3798	31.7	-5.5361
119.95	-4.7707	51.008	-5.7766	0.79167	-2.4528	-0.083951	0.10859	1.4007e-05	0.66022	-1.3176	3102.7	23.038	-2.0962	77.277	-59.007	73.812	72.332	22.637	-3.0208	-5.6067	0.88975	-2.3798	31.7	-5.5361
119.94	-4.7687	51.008	-5.7771	0.79221	-2.4528	-0.082037	0.10722	0.0023594	0.66022	-1.3176	3102.0	23.038	-2.0953	77.277	-59.028	73.812	72.332	22.637	-3.0208	-5.6067	0.88975	-2.3798	31.7	-5.5361
119.94	-4.7667	51.007	-5.7775	0.79274	-2.4528	-0.08006	0.10575	0.004687	0.66022	-1.3176	3101.4	23.038	-2.0945	77.276	-59.051	73.812	72.332	22.637	-3.0208	-5.6067	0.88975	-2.3798	31.7	-5.5361
119.94	-4.7648	51.007	-5.7779	0.79326	-2.4528	-0.078022	0.10419	0.0069948	0.66022	-1.3176	3100.7	23.038	-2.0936	77.276	-59.075	73.813	72.332	22.637	-3.0208	-5.6067	0.88975	-2.3798	31.7	-5.5361
119.94	-4.7628	51.006	-5.7782	0.79378	-2.4528	-0.075926	0.10253	0.0092806	0.66022	-1.3176	3100.1	23.038	-2.0928	77.275	-59.101	73.813	72.332	22.637	-3.0208	-5.6067	0.88975	-2.3798	31.7	-5.5361
119.94	-4.7609	51.006	-5.7786	0.79429	-2.4527	-0.073774	0.10079	0.011542	0.66022	-1.3176	3099.5	23.038	-2.0919	77.275	-59.129	73.813	72.332	22.637	-3.0208	-5.6067	0.88975	-2.3798	31.7	-5.5361
119.94	-4.759	51.006	-5.779	0.79479	-2.4526	-0.07157	0.098956	0.013778	0.66022	-1.3176	3098.8	23.038	-2.0911	77.275	-59.159	73.814	72.332	22.637	-3.0208	-5.6067	0.88975	-2.3798	31.7	-5.5361
119.94	-4.757	51.006	-5.7793	0.79528	-2.4526	-0.069315	0.097039	0.015985	0.66022	-1.3176	3098.2	23.038	-2.0903	77.274	-59.191	73.814	72.332	22.637	-3.0208	-5.6067	0.88975	-2.3798	31.7	-5.5361
119.94	-4.7551	51.007	-5.7797	0.79576	-2.4525	-0.067012	0.095039	0.018161	0.66022	-1.3176	3097.5	23.038	-2.0894	77.274	-59.224	73.814	72.332	22.637	-3.0208	-5.6067	0.88975	-2.3798	31.7	-5.5361
119.94	-4.7532	51.007	-5.78	0.79623	-2.4524	-0.064665	0.092957	0.020306	0.66022	-1.3176	3096.9	23.039	-2.0886	77.273	-59.258	73.815	72.332	22.637	-3.0208	-5.6067	0.88975	-2.3798	31.7	-5.5361
119.94	-4.7514	51.007	-5.7803	0.79669	-2.4523	-0.062274	0.090798	0.022417	0.66022	-1.3176	3096.2	23.039	-2.0878	77.273	-59.295	73.815	72.332	22.637	-3.0208	-5.6067	0.88975	-2.3798	31.7	-5.5361
119.94	-4.7495	51.008	-5.7806	0.79714	-2.4522	-0.059844	0.088563	0.024492	0.66022	-1.3176	3095.6	23.039	-2.087	77.273	-59.333	73.815	72.332	22.637	-3.0208	-5.6067	0.88975	-2.3798	31.7	-5.5361
119.94	-4.7476	51.008	-5.7809	0.79757	-2.452	-0.057377	0.086254	0.026529	0.66022	-1.3176	3094.9	23.04	-2.0862	77.272	-59.373	73.816	72.332	22.637	-3.0208	-5.6067	0.88975	-2.3798	31.7	-5.5361
119.94	-4.7458	51.009	-5.7812	0.798	-2.4519	-0.054875	0.083875	0.028527	0.66022	-1.3176	3094.3	23.04	-2.0854	77.272	-59.414	73.816	72.332	22.637	-3.0208	-5.6067	0.88975	-2.3798	31.7	-5.5361
119.94	-4.7439	51.01	-5.7815	0.79841	-2.4517	-0.052342	0.081428	0.030485	0.66022	-1.3176	3093.6	23.041	-2.0846	77.271	-59.457	73.816	72.332	22.637	-3.0208	-5.6067	0.88975	-2.3798	31.7	-5.5361
119.93	-4.7421	51.011	-5.7817	0.79881	-2.4516	-0.04978	0.078915	0.032399	0.66022	-1.3176	3093.0	23.041	-2.0838	77.271	-59.502	73.817	72.332	22.637	-3.0208	-5.6067	0.88975	-2.3798	31.7	-5.5361
119.93	-4.7403	51.012	-5.782	0.7992	-2.4514	-0.047191	0.07634	0.03427	0.66022	-1.3176	3092.3	23.042	-2.083	77.271	-59.548	73.817	72.332	22.637	-3.0208	-5.6067	0.88975	-2.3798	31.7	-5.5361
119.93	-4.7385	51.013	-5.7822	0.79957	-2.4512	-0.044578	0.073704	0.036096	0.66022	-1.3176	3091.7	23.043	-2.0822	77.27	-59.595	73.817	72.332	22.637	-3.0208	-5.6067	0.88975	-2.3798	31.7	-5.5361
119.93	-4.7367	51.014	-5.7824	0.79994	-2.4511	-0.041944	0.071011	0.037874	0.66022	-1.3176	3091.1	23.043	-2.0815	77.27	-59.645	73.818	72.332	22.637	-3.0208	-5.6067	0.88975	-2.3798	31.7	-5.5361
119.93	-4.735	51.016	-5.7826	0.80028	-2.4509	-0.039292	0.068263	0.039605	0.66022	-1.3176	3090.4	23.044	-2.0807	77.269	-59.695	73.818	72.332	22.637	-3.0208	-5.6067	0.88975	-2.3798	31.7	-5.5361
119.93	-4.7332	51.017	-5.7828	0.80062	-2.4507	-0.036624	0.065463	0.041285	0.66022	-1.3176	3089.8	23.045	-2.0799	77.269	-59.747	73.818	72.332	22.637	-3.0208	-5.6067	0.88975	-2.3798	31.7	-5.5361
119.93	-4.7315	51.019	-5.783	0.80094	-2.4505	-0.033943	0.062614	0.042916	0.66022	-1.3176	3089.1	23.046	-2.0792	77.269	-59.801	73.819	72.332	22.637	-3.0208	-5.6067	0.88975	-2.3798	31.7	-5.5361
119.93	-4.7298	51.021	-5.7831	0.80125	-2.4502	-0.031251	0.059719	0.044494	0.66022	-1.3176	3088.5	23.047	-2.0784	77.268	-59.856	73.819	72.332	22.637	-3.0208	-5.6067	0.88975	-2.3798	31.7	-5.5361
119.92	-4.7281	51.022	-5.7833	0.80154	-2.45	-0.028551	0.05678	0.04602	0.66022	-1.3176	3087.8	23.047	-2.0777	77.268	-59.913	73.819	72.332	22.637	-3.0208	-5.6067	0.88975	-2.3798	31.7	-5.5361
119.92	-4.7264	51.024	-5.7834	0.80181	-2.4498	-0.025846	0.0538	0.047491	0.66022	-1.3176	3087.2	23.048	-2.077	77.268	-59.971	73.82	72.332	22.637	-3.0208	-5.6067	0.88975	-2.3798	31.7	-5.5361
119.92	-4.7248	51.026	-5.7835	0.80207	-2.4495	-0.023138	0.050782	0.048908	0.66022	-1.3176	3086.5	23.049	-2.0763	77.267	-60.03	73.82	72.332	22.637	-3.0208	-5.6067	0.88975	-2.3798	31.7	-5.5361
119.92	-4.7231	51.028	-5.7837	0.80232	-2.4493	-0.020429	0.04773	0.050268	0.66022	-1.3176	3085.9	23.051	-2.0756	77.267	-60.091	73.821	72.332	22.637	-3.0208	-5.6067	0.88975	-2.3798	31.7	-5.5361
119.92	-4.7215	51.03	-5.7838	0.80255	-2.449	-0.017723	0.044645	0.051573	0.66022	-1.3176	3085.2	23.052	-2.0749	77.267	-60.153	73.821	72.332	22.637	-3.0208	-5.6067	0.88975	-2.3798	31.7	-5.5361
119.92	-4.7199	51.032	-5.7838	0.80277	-2.4488	-0.01502	0.04153	0.052819	0.66022	-1.3176	3084.6	23.053	-2.0742	77.266	-60.216	73.821	72.332	22.637	-3.0208	-5.6067	0.88975	-2.3798	31.7	-5.5361
119.92	-4.7184	51.035	-5.7839	0.80297	-2.4485	-0.012325	0.038389	0.054007	0.66022	-1.3176	3083.9	23.054	-2.0735	77.266	-60.281	73.822	72.332	22.637	-3.0208	-5.6067	0.88975	-2.3798	31.7	-5.5361
119.91	-4.7168	51.037	-5.784	0.80315	-2.4482	-0.0096392	0.035225	0.055137	0.66022	-1.3176	3083.3	23.055	-2.0728	77.266	-60.347	73.822	72.332	22.637	-3.0208	-5.6067	0.88975	-2.3798	31.7	-5.5361
119.91	-4.7153	51.039	-5.784	0.80332	-2.448	-0.0069648	0.032039	0.056206	0.66022	-1.3176	3082.6	23.056	-2.0721	77.265	-60.414	73.823	72.332	22.637	-3.0208	-5.6067	0.88975	-2.3798	31.7	-5.5361
119.91	-4.7138	51.042	-5.784	0.80347	-2.4477	-0.0043043	0.028836	0.057216	0.66022	-1.3176	3082.0	23.058	-2.0715	77.265	-60.483	73.823	72.332	22.637	-3.0208	-5.6067	0.88975	-2.3798	31.7	-5.5361
119.91	-4.7123	51.044	-5.784	0.80361	-2.4474	-0.00166	0.025617	0.058165	0.66022	-1.3176	3081.3	23.059	-2.0708	77.265	-60.552	73.823	72.332	22.637	-3.0208	-5.6067	0.88975	-2.3798	31.7	-5.5361
119.91	-4.7108	51.047	-5.784	0.80373	-2.4471	0.00096587	0.022385	0.059053	0.66022	-1.3176	3080.7	23.06	-2.0702	77.264	-60.623	73.824	72.332	22.637	-3.0208	-5.6067	0.88975	-2.3798	31.7	-5.5361
119.91	-4.7094	51.05	-5.784	0.80383	-2.4468	0.0035711	0.019145	0.05988	0.66022	-1.3176	3080.0	23.062	-2.0696	77.264	-60.695	73.824	72.332	22.637	-3.0208	-5.6067	0.88975	-2.3798	31.7	-5.5361
119.9	-4.7079	51.052	-5.784	0.80392	-2.4465	0.0061537	0.015897	0.060645	0.66022	-1.3176	3079.4	23.063	-2.069	77.264	-60.767	73.825	72.332	22.637	-3.0208	-5.6067	0.88975	-2.3798	31.7	-5.5361
119.9	-4.7065	51.055	-5.784	0.80399	-2.4462	0.0087113	0.012645	0.061347	0.66022	-1.3176	3078.7	23.065	-2.0684	77.263	-60.841	73.825	72.332	22.637	-3.0208	-5.6067	0.88975	-2.3798	31.7	-5.5361
119.9	-4.7052	51.058	-5.7839	0.80405	-2.4459	0.011242	0.0093923	0.061988	0.66022	-1.3176	3078.1	23.066	-2.0678	77.263	-60.916	73.825	72.332	22.637	-3.0208	-5.6067	0.88975	-2.3798	31.7	-5.5361
119.9	-4.7038	51.061	-5.7839	0.80408	-2.4456	0.013744	0.006141	0.062566	0.66022	-1.3176	3077.5	23.067	-2.0672	77.263	-60.992	73.826	72.332	22.637	-3.0208	-5.6067	0.88975	-2.3798	31.7	-5.5361
119.9	-4.7025	51.064	-5.7838	0.80411	-2.4452	0.016215	0.0028939	0.063081	0.66022	-1.3176	3076.8	23.069	-2.0666	77.262	-61.069	73.826	72.332	22.637	-3.0208	-5.6067	0.88975	-2.3798	31.7	-5.5361
119.9	-4.7012	51.067	-5.7837	0.80411	-2.4449	0.018652	-0.00034608	0.063534	0.66022	-1.3176	3076.2	23.071	-2.066	77.262	-61.147	73.827	72.332	22.637	-3.0208	-5.6067	0.88975	-2.3798	31.7	-5.5361
119.89	-4.7	51.07	-5.7836	0.8041	-2.4446	0.021056	-0.0035763	0.063924	0.66022	-1.3176	3075.5	23.072	-2.0655	77.262	-61.225	73.827	72.332	22.637	-3.0208	-5.6067	0.88975	-2.3798	31.7	-5.5361
119.89	-4.6987	51.073	-5.7835	0.80408	-2.4443	0.023422	-0.0067942	0.064251	0.66022	-1.3176	3074.9	23.074	-2.065	77.262	-61.305	73.828	72.332	22.637	-3.0208	-5.6067	0.88975	-2.3798	31.7	-5.5361
119.89	-4.6975	51.076	-5.7834	0.80404	-2.444	0.02575	-0.0099969	0.064516	0.66022	-1.3176	3074.2	23.075	-2.0644	77.261	-61.385	73.828	72.332	22.637	-3.0208	-5.6067	0.88975	-2.3798	31.7	-5.5361
119.89	-4.6963	51.08	-5.7832	0.80398	-2.4436	0.028038	-0.013182	0.064718	0.66022	-1.3176	3073.6	23.077	-2.0639	77.261	-61.466	73.828	72.332	22.637	-3.0208	-5.6067	0.88975	-2.3798	31.7	-5.5361
119.89	-4.6952	51.083	-5.7831	0.8039	-2.4433	0.030284	-0.016346	0.064858	0.66022	-1.3176	3072.9	23.079	-2.0634	77.261	-61.547	73.829	72.332	22.637	-3.0208	-5.6067	0.88975	-2.3798	31.7	-5.5361
119.88	-4.6941	51.086	-5.7829	0.80381	-2.443	0.032486	-0.019488	0.064935	0.66022	-1.3176	3072.3	23.08	-2.0629	77.26	-61.63	73.829	72.332	22.637	-3.0208	-5.6067	0.88975	-2.3798	31.7	-5.5361
119.88	-4.693	51.09	-5.7828	0.80371	-2.4427	0.034644	-0.022604	0.064951	0.66022	-1.3176	3071.6	23.082	-2.0625	77.26	-61.713	73.83	72.332	22.637	-3.0208	-5.6067	0.88975	-2.3798	31.7	-5.5361
119.88	-4.6919	51.093	-5.7826	0.80359	-2.4424	0.036754	-0.025691	0.064906	0.66022	-1.3176	3071.0	23.084	-2.062	77.26	-61.796	73.83	72.332	22.637	-3.0208	-5.6067	0.88975	-2.3798	31.7	-5.5361
119.88	-4.6909	51.096	-5.7824	0.80345	-2.442	0.038816	-0.028748	0.064799	0.66022	-1.3176	3070.3	23.085	-2.0616	77.26	-61.88	73.831	72.332	22.637	-3.0208	-5.6067	0.88975	-2.3798	31.7	-5.5361
119.88	-4.69	51.1	-5.7822	0.8033	-2.4417	0.040828	-0.031772	0.064632	0.66022	-1.3176	3069.7	23.087	-2.0612	77.259	-61.964	73.831	72.332	22.637	-3.0208	-5.6067	0.88975	-2.3798	31.7	-5.5361
119.88	-4.689	51.103	-5.782	0.80313	-2.4414	0.042789	-0.03476	0.064404	0.66022	-1.3176	3069.0	23.089	-2.0608	77.259	-62.049	73.832	72.332	22.637	-3.0208	-5.6067	0.88975	-2.3798	31.7	-5.5361
119.87	-4.6881	51.107	-5.7818	0.80295	-2.4411	0.044698	-0.03771	0.064116	0.66022	-1.3176	3068.4	23.09	-2.0604	77.259	-62.134	73.832	72.332	22.637	-3.0208	-5.6067	0.88975	-2.3798	31.7	-5.5361
119.87	-4.6872	51.11	-5.7815	0.80276	-2.4407	0.046552	-0.04062	0.063769	0.66022	-1.3176	3067.7	23.092	-2.06	77.259	-62.219	73.833	72.332	22.637	-3.0208	-5.6067	0.88975	-2.3798	31.7	-5.5361
119.87	-4.6864	51.114	-5.7813	0.80255	-2.4404	0.048352	-0.043487	0.063364	0.66022	-1.3176	3067.1	23.094	-2.0596	77.258	-62.304	73.833	72.332	22.637	-3.0208	-5.6067	0.88975	-2.3798	31.7	-5.5361
119.87	-4.6856	51.117	-5.7811	0.80232	-2.4401	0.050094	-0.046308	0.0629	0.66022	-1.3176	3066.4	23.096	-2.0593	77.258	-62.39	73.834	72.332	22.637	-3.0208	-5.6067	0.88975	-2.3798	31.7	-5.5361
119.87	-4.6848	51.121	-5.7808	0.80208	-2.4398	0.05178	-0.049082	0.062378	0.66022	-1.3176	3065.8	23.097	-2.059	77.258	-62.475	73.834	72.332	22.637	-3.0208	-5.6067	0.88975	-2.3798	31.7	-5.5361
119.86	-4.6841	51.124	-5.7805	0.80183	-2.4395	0.053406	-0.051806	0.0618	0.66022	-1.3176	3065.1	23.099	-2.0586	77.258	-62.56	73.835	72.332	22.637	-3.0208	-5.6067	0.88975	-2.3798	31.7	-5.5361
119.86	-4.6835	51.128	-5.7803	0.80157	-2.4392	0.054972	-0.054478	0.061166	0.66022	-1.3176	3064.5	23.101	-2.0584	77.258	-62.646	73.835	72.332	22.637	-3.0208	-5.6067	0.88975	-2.3798	31.7	-5.5361
119.86	-4.6828	51.131	-5.78	0.80129	-2.4389	0.056477	-0.057096	0.060476	0.66022	-1.3176	3063.8	23.103	-2.0581	77.257	-62.731	73.836	72.332	22.637	-3.0208	-5.6067	0.88975	-2.3798	31.7	-5.5361
119.86	-4.6822	51.135	-5.7797	0.801	-2.4386	0.057921	-0.059658	0.059732	0.66022	-1.3176	3063.2	23.104	-2.0578	77.257	-62.815	73.836	72.332	22.637	-3.0208	-5.6067	0.88975	-2.3798	31.7	-5.5361
119.86	-4.6817	51.139	-5.7794	0.80069	-2.4383	0.059301	-0.062161	0.058933	0.66022	-1.3176	3062.5	23.106	-2.0576	77.257	-62.9	73.837	72.332	22.637	-3.0208	-5.6067	0.88975	-2.3798	31.7	-5.5361
119.85	-4.6812	51.142	-5.7791	0.80037	-2.438	0.060617	-0.064603	0.058082	0.66022	-1.3176	3061.9	23.108	-2.0574	77.257	-62.983	73.837	72.332	22.637	-3.0208	-5.6067	0.88975	-2.3798	31.7	-5.5361
119.85	-4.6807	51.146	-5.7788	0.80004	-2.4377	0.061869	-0.066983	0.057179	0.66022	-1.3176	3061.2	23.11	-2.0572	77.256	-63.066	73.838	72.332	22.637	-3.0208	-5.6067	0.88975	-2.3798	31.7	-5.5361
119.85	-4.6803	51.149	-5.7785	0.7997	-2.4374	0.063055	-0.069298	0.056225	0.66022	-1.3176	3060.6	23.111	-2.057	77.256	-63.148	73.838	72.332	22.637	-3.0208	-5.6067	0.88975	-2.3798	31.7	-5.5361
119.85	-4.68	51.152	-5.7782	0.79935	-2.4371	0.064174	-0.071547	0.055221	0.66022	-1.3176	3059.9	23.113	-2.0569	77.256	-63.23	73.839	72.332	22.637	-3.0208	-5.6067	0.88975	-2.3798	31.7	-5.5361
119.85	-4.6797	51.156	-5.7778	0.79899	-2.4369	0.065227	-0.073727	0.054167	0.66022	-1.3176	3059.3	23.115	-2.0567	77.256	-63.31	73.839	72.332	22.637	-3.0208	-5.6067	0.88975	-2.3798	31.7	-5.5361
119.85	-4.6794	51.159	-5.7775	0.79861	-2.4366	0.066212	-0.075837	0.053065	0.66022	-1.3176	3058.6	23.117	-2.0566	77.256	-63.389	73.84	72.332	22.637	-3.0208	-5.6067	0.88975	-2.3798	31.7	-5.5361
119.84	-4.6792	51.163	-5.7772	0.79823	-2.4363	0.067128	-0.077875	0.051916	0.66022	-1.3176	3058.0	23.118	-2.0565	77.255	-63.467	73.84	72.332	22.637	-3.0208	-5.6067	0.88975	-2.3798	31.7	-5.5361
119.84	-4.679	51.166	-5.7768	0.79784	-2.4361	0.067975	-0.07984	0.050722	0.66022	-1.3176	3057.3	23.12	-2.0565	77.255	-63.543	73.841	72.332	22.637	-3.0208	-5.6067	0.88975	-2.3798	31.7	-5.5361
119.84	-4.6789	51.169	-5.7765	0.79743	-2.4358	0.068753	-0.081728	0.049482	0.66022	-1.3176	3056.7	23.122	-2.0564	77.255	-63.617	73.841	72.332	22.637	-3.0208	-5.6067	0.88975	-2.3798	31.7	-5.5361
119.84	-4.6789	51.173	-5.7762	0.79702	-2.4356	0.069461	-0.08354	0.048198	0.66022	-1.3176	3056.0	23.123	-2.0564	77.255	-63.69	73.842	72.332	22.637	-3.0208	-5.6067	0.88975	-2.3798	31.7	-5.5361
119.84	-4.6789	51.176	-5.7758	0.7966	-2.4353	0.070098	-0.085274	0.046872	0.66022	-1.3176	3055.4	23.125	-2.0564	77.255	-63.76	73.842	72.332	22.637	-3.0208	-5.6067	0.88975	-2.3798	31.7	-5.5361
119.83	-4.6789	51.179	-5.7755	0.79617	-2.4351	0.070665	-0.086927	0.045504	0.66022	-1.3176	3054.7	23.126	-2.0564	77.254	-63.829	73.843	72.332	22.637	-3.0208	-5.6067	0.88975	-2.3798	31.7	-5.5361
119.83	-4.679	51.182	-5.7751	0.79573	-2.4349	0.07116	-0.088498	0.044096	0.66022	-1.3176	3054.1	23.128	-2.0565	77.254	-63.894	73.844	72.332	22.637	-3.0208	-5.6067	0.88975	-2.3798	31.7	-5.5361
119.83	-4.6792	51.185	-5.7747	0.79528	-2.4347	0.071584	-0.089987	0.04265	0.66022	-1.3176	3053.4	23.13	-2.0566	77.254	-63.957	73.844	72.332	22.637	-3.0208	-5.6067	0.88975	-2.3798	31.7	-5.5361
119.83	-4.6794	51.188	-5.7744	0.79483	-2.4345	0.071936	-0.091391	0.041165	0.66022	-1.3176	3052.8	23.131	-2.0567	77.254	-64.017	73.845	72.332	22.637	-3.0208	-5.6067	0.88975	-2.3798	31.7	-5.5361
119.83	-4.6796	51.191	-5.774	0.79437	-2.4343	0.072216	-0.092709	0.039644	0.66022	-1.3176	3052.1	23.133	-2.0568	77.254	-64.074	73.845	72.332	22.637	-3.0208	-5.6067	0.88975	-2.3798	31.7	-5.5361
119.83	-4.6799	51.194	-5.7737	0.7939	-2.4341	0.072424	-0.093941	0.038088	0.66022	-1.3176	3051.4	23.134	-2.0569	77.253	-64.127	73.846	72.332	22.637	-3.0208	-5.6067	0.88975	-2.3798	31.7	-5.5361
119.82	-4.6803	51.197	-5.7733	0.79343	-2.4339	0.07256	-0.095085	0.036499	0.66022	-1.3176	3050.8	23.135	-2.0571	77.253	-64.176	73.846	72.332	22.637	-3.0208	-5.6067	0.88975	-2.3798	31.7	-5.5361
119.82	-4.6807	51.2	-5.7729	0.79295	-2.4337	0.072623	-0.09614	0.034877	0.66022	-1.3176	3050.1	23.137	-2.0573	77.253	-64.221	73.847	72.332	22.637	-3.0208	-5.6067	0.88975	-2.3798	31.7	-5.5361
119.82	-4.6812	51.203	-5.7726	0.79247	-2.4335	0.072615	-0.097105	0.033224	0.66022	-1.3176	3049.5	23.138	-2.0575	77.253	-64.263	73.847	72.332	22.637	-3.0208	-5.6067	0.88975	-2.3798	31.7	-5.5361
119.82	-4.6817	51.205	-5.7722	0.79198	-2.4334	0.072534	-0.097979	0.031542	0.66022	-1.3176	3048.8	23.139	-2.0577	77.253	-64.299	73.848	72.332	22.637	-3.0208	-5.6067	0.88975	-2.3798	31.7	-5.5361
119.82	-4.6823	51.208	-5.7719	0.79149	-2.4332	0.072382	-0.098761	0.029831	0.66022	-1.3176	3048.2	23.141	-2.058	77.252	-64.331	73.848	72.332	22.637	-3.0208	-5.6067	0.88975	-2.3798	31.7	-5.5361
119.82	-4.6829	51.21	-5.7715	0.79099	-2.4331	0.072157	-0.09945	0.028094	0.66022	-1.3176	3047.5	23.142	-2.0583	77.252	-64.358	73.849	72.332	22.637	-3.0208	-5.6067	0.88975	-2.3798	31.7	-5.5361
119.82	-4.6836	51.213	-5.7711	0.79049	-2.4329	0.071861	-0.10005	0.026332	0.66022	-1.3176	3046.9	23.143	-2.0586	77.252	-64.38	73.849	72.332	22.637	-3.0208	-5.6067	0.88975	-2.3798	31.7	-5.5361
119.81	-4.6844	51.215	-5.7708	0.78999	-2.4328	0.071493	-0.10055	0.024546	0.66022	-1.3176	3046.2	23.144	-2.0589	77.252	-64.397	73.85	72.332	22.637	-3.0208	-5.6067	0.88975	-2.3798	31.7	-5.5361
119.81	-4.6852	51.217	-5.7704	0.78949	-2.4327	0.071054	-0.10096	0.022738	0.66022	-1.3176	3045.6	23.146	-2.0593	77.252	-64.408	73.85	72.332	22.637	-3.0208	-5.6067	0.88975	-2.3798	31.7	-5.5361
119.81	-4.686	51.219	-5.7701	0.78898	-2.4326	0.070545	-0.10127	0.02091	0.66022	-1.3176	3044.9	23.147	-2.0596	77.251	-64.414	73.851	72.332	22.637	-3.0208	-5.6067	0.88975	-2.3798	31.7	-5.5361
119.81	-4.6869	51.221	-5.7697	0.78848	-2.4325	0.069965	-0.10149	0.019062	0.66022	-1.3176	3044.3	23.148	-2.06	77.251	-64.415	73.851	72.332	22.637	-3.0208	-5.6067	0.88975	-2.3798	31.7	-5.5361
119.81	-4.6879	51.223	-5.7694	0.78797	-2.4324	0.069316	-0.10161	0.017198	0.66022	-1.3176	3043.6	23.149	-2.0605	77.251	-64.41	73.852	72.332	22.637	-3.0208	-5.6067	0.88975	-2.3798	31.7	-5.5361
119.81	-4.6889	51.225	-5.769	0.78746	-2.4323	0.068597	-0.10163	0.015317	0.66022	-1.3176	3043.0	23.15	-2.0609	77.251	-64.399	73.852	72.332	22.637	-3.0208	-5.6067	0.88975	-2.3798	31.7	-5.5361
119.81	-4.6899	51.227	-5.7687	0.78695	-2.4322	0.067809	-0.10156	0.013422	0.66022	-1.3176	3042.3	23.15	-2.0614	77.25	-64.383	73.853	72.332	22.637	-3.0208	-5.6067	0.88975	-2.3798	31.7	-5.5361
119.81	-4.691	51.228	-5.7683	0.78644	-2.4322	0.066954	-0.1014	0.011515	0.66022	-1.3176	3041.7	23.151	-2.0619	77.25	-64.362	73.853	72.332	22.637	-3.0208	-5.6067	0.88975	-2.3798	31.7	-5.5361
119.8	-4.6921	51.23	-5.768	0.78594	-2.4321	0.066031	-0.10114	0.0095966	0.66022	-1.3176	3041.0	23.152	-2.0624	77.25	-64.336	73.854	72.332	22.637	-3.0208	-5.6067	0.88975	-2.3798	31.7	-5.5361
119.8	-4.6933	51.231	-5.7677	0.78543	-2.4321	0.065041	-0.10078	0.0076692	0.66022	-1.3176	3040.4	23.153	-2.0629	77.25	-64.306	73.854	72.332	22.637	-3.0208	-5.6067	0.88975	-2.3798	31.7	-5.5361
119.8	-4.6946	51.232	-5.7674	0.78493	-2.432	0.063986	-0.10032	0.0057341	0.66022	-1.3176	3039.7	23.153	-2.0635	77.249	-64.27	73.855	72.332	22.637	-3.0208	-5.6067	0.88975	-2.3798	31.7	-5.5361
119.8	-4.6958	51.233	-5.767	0.78443	-2.432	0.062866	-0.099772	0.0037932	0.66022	-1.3176	3039.1	23.154	-2.064	77.249	-64.23	73.855	72.332	22.637	-3.0208	-5.6067	0.88975	-2.3798	31.7	-5.5361
119.8	-4.6972	51.234	-5.7667	0.78393	-2.432	0.061681	-0.099126	0.0018481	0.66022	-1.3176	3038.4	23.155	-2.0646	77.249	-64.186	73.856	72.332	22.637	-3.0208	-5.6067	0.88975	-2.3798	31.7	-5.5361
119.8	-4.6985	51.235	-5.7664	0.78344	-2.432	0.060434	-0.098386	-9.9542e-05	0.66022	-1.3176	3037.8	23.155	-2.0652	77.249	-64.139	73.856	72.332	22.637	-3.0208	-5.6067	0.88975	-2.3798	31.7	-5.5361
119.8	-4.6999	51.236	-5.7661	0.78295	-2.432	0.059125	-0.097551	-0.0020479	0.66022	-1.3176	3037.1	23.156	-2.0658	77.249	-64.087	73.857	72.332	22.637	-3.0208	-5.6067	0.88975	-2.3798	31.7	-5.5361
119.8	-4.7014	51.237	-5.7658	0.78246	-2.432	0.057755	-0.096623	-0.0039954	0.66022	-1.3176	3036.5	23.156	-2.0665	77.248	-64.032	73.857	72.332	22.637	-3.0208	-5.6067	0.88975	-2.3798	31.7	-5.5361
119.8	-4.7028	51.237	-5.7655	0.78198	-2.432	0.056324	-0.095601	-0.0059401	0.66022	-1.3176	3035.8	23.156	-2.0671	77.248	-63.974	73.858	72.332	22.637	-3.0208	-5.6067	0.88975	-2.3798	31.7	-5.5361
119.8	-4.7043	51.238	-5.7653	0.78151	-2.4321	0.054836	-0.094488	-0.0078805	0.66022	-1.3176	3035.2	23.157	-2.0678	77.248	-63.914	73.858	72.332	22.637	-3.0208	-5.6067	0.88975	-2.3798	31.7	-5.5361
119.8	-4.7059	51.238	-5.765	0.78104	-2.4321	0.05329	-0.093283	-0.0098147	0.66022	-1.3176	3034.5	23.157	-2.0685	77.248	-63.851	73.859	72.332	22.637	-3.0208	-5.6067	0.88975	-2.3798	31.7	-5.5361
119.8	-4.7075	51.238	-5.7647	0.78057	-2.4322	0.051688	-0.091988	-0.011741	0.66022	-1.3176	3033.9	23.157	-2.0692	77.247	-63.785	73.859	72.332	22.637	-3.0208	-5.6067	0.88975	-2.3798	31.7	-5.5361
119.79	-4.7091	51.238	-5.7645	0.78012	-2.4322	0.050031	-0.090604	-0.013658	0.66022	-1.3176	3033.2	23.157	-2.0699	77.247	-63.717	73.86	72.332	22.637	-3.0208	-5.6067	0.88975	-2.3798	31.7	-5.5361
119.79	-4.7107	51.238	-5.7642	0.77967	-2.4323	0.048321	-0.089131	-0.015563	0.66022	-1.3176	3032.6	23.157	-2.0706	77.247	-63.647	73.86	72.332	22.637	-3.0208	-5.6067	0.88975	-2.3798	31.7	-5.5361
119.79	-4.7123	51.238	-5.764	0.77923	-2.4324	0.046559	-0.087572	-0.017455	0.66022	-1.3176	3031.9	23.157	-2.0714	77.246	-63.576	73.861	72.332	22.637	-3.0208	-5.6067	0.88975	-2.3798	31.7	-5.5361
119.79	-4.714	51.237	-5.7638	0.77879	-2.4325	0.044747	-0.085928	-0.019332	0.66022	-1.3176	3031.3	23.157	-2.0721	77.246	-63.503	73.861	72.332	22.637	-3.0208	-5.6067	0.88975	-2.3798	31.7	-5.5361
119.79	-4.7157	51.237	-5.7636	0.77837	-2.4326	0.042886	-0.084199	-0.021193	0.66022	-1.3176	3030.6	23.157	-2.0729	77.246	-63.429	73.861	72.332	22.637	-3.0208	-5.6067	0.88975	-2.3798	31.7	-5.5361
119.79	-4.7174	51.236	-5.7633	0.77795	-2.4327	0.040978	-0.082388	-0.023036	0.66022	-1.3176	3030.0	23.157	-2.0736	77.246	-63.354	73.862	72.332	22.637	-3.0208	-5.6067	0.88975	-2.3798	31.7	-5.5361
119.79	-4.7192	51.235	-5.7631	0.77754	-2.4328	0.039024	-0.080496	-0.024858	0.66022	-1.3176	3029.3	23.156	-2.0744	77.245	-63.277	73.862	72.332	22.637	-3.0208	-5.6067	0.88975	-2.3798	31.7	-5.5361
119.79	-4.7209	51.234	-5.763	0.77715	-2.4329	0.037027	-0.078525	-0.026658	0.66022	-1.3176	3028.7	23.156	-2.0752	77.245	-63.2	73.863	72.332	22.637	-3.0208	-5.6067	0.88975	-2.3798	31.7	-5.5361
119.79	-4.7227	51.233	-5.7628	0.77676	-2.4331	0.034988	-0.076476	-0.028436	0.66022	-1.3176	3028.0	23.156	-2.0759	77.245	-63.122	73.863	72.332	22.637	-3.0208	-5.6067	0.88975	-2.3798	31.7	-5.5361
119.79	-4.7244	51.232	-5.7626	0.77638	-2.4332	0.032908	-0.074352	-0.030187	0.66022	-1.3176	3027.4	23.155	-2.0767	77.244	-63.044	73.864	72.332	22.637	-3.0208	-5.6067	0.88975	-2.3798	31.7	-5.5361
119.79	-4.7262	51.231	-5.7624	0.77602	-2.4334	0.030791	-0.072154	-0.031912	0.66022	-1.3176	3026.7	23.155	-2.0775	77.244	-62.965	73.864	72.332	22.637	-3.0208	-5.6067	0.88975	-2.3798	31.7	-5.5361
119.79	-4.728	51.229	-5.7623	0.77566	-2.4335	0.028637	-0.069885	-0.033609	0.66022	-1.3176	3026.1	23.154	-2.0783	77.244	-62.885	73.864	72.332	22.637	-3.0208	-5.6067	0.88975	-2.3798	31.7	-5.5361
119.79	-4.7297	51.228	-5.7622	0.77532	-2.4337	0.026448	-0.067546	-0.035275	0.66022	-1.3176	3025.4	23.154	-2.0791	77.243	-62.806	73.865	72.332	22.637	-3.0208	-5.6067	0.88975	-2.3798	31.7	-5.5361
119.79	-4.7315	51.226	-5.762	0.77499	-2.4339	0.024228	-0.06514	-0.03691	0.66022	-1.3176	3024.8	23.153	-2.0799	77.243	-62.726	73.865	72.332	22.637	-3.0208	-5.6067	0.88975	-2.3798	31.7	-5.5361
119.79	-4.7333	51.224	-5.7619	0.77467	-2.4341	0.021977	-0.062669	-0.038511	0.66022	-1.3176	3024.1	23.152	-2.0807	77.243	-62.647	73.866	72.332	22.637	-3.0208	-5.6067	0.88975	-2.3798	31.7	-5.5361
119.79	-4.735	51.222	-5.7618	0.77436	-2.4343	0.019697	-0.060136	-0.040077	0.66022	-1.3176	3023.5	23.151	-2.0814	77.242	-62.567	73.866	72.332	22.637	-3.0208	-5.6067	0.88975	-2.3798	31.7	-5.5361
119.79	-4.7368	51.22	-5.7617	0.77406	-2.4345	0.017392	-0.057542	-0.041606	0.66022	-1.3176	3022.8	23.15	-2.0822	77.242	-62.487	73.867	72.332	22.637	-3.0208	-5.6067	0.88975	-2.3798	31.7	-5.5361
119.79	-4.7385	51.218	-5.7616	0.77378	-2.4347	0.015063	-0.05489	-0.043097	0.66022	-1.3176	3022.2	23.149	-2.083	77.242	-62.408	73.867	72.332	22.637	-3.0208	-5.6067	0.88975	-2.3798	31.7	-5.5361
119.79	-4.7403	51.216	-5.7616	0.77352	-2.4349	0.012711	-0.052184	-0.044549	0.66022	-1.3176	3021.5	23.148	-2.0838	77.241	-62.329	73.867	72.332	22.637	-3.0208	-5.6067	0.88975	-2.3798	31.7	-5.5361
119.79	-4.742	51.213	-5.7615	0.77326	-2.4351	0.010341	-0.049425	-0.045959	0.66022	-1.3176	3020.9	23.147	-2.0845	77.241	-62.25	73.868	72.332	22.637	-3.0208	-5.6067	0.88975	-2.3798	31.7	-5.5361
119.79	-4.7437	51.211	-5.7615	0.77302	-2.4354	0.0079525	-0.046616	-0.047327	0.66022	-1.3176	3020.2	23.146	-2.0853	77.241	-62.172	73.868	72.332	22.637	-3.0208	-5.6067	0.88975	-2.3798	31.7	-5.5361
119.79	-4.7453	51.208	-5.7614	0.7728	-2.4356	0.0055495	-0.04376	-0.048651	0.66022	-1.3176	3019.6	23.145	-2.086	77.24	-62.094	73.868	72.332	22.637	-3.0208	-5.6067	0.88975	-2.3798	31.7	-5.5361
119.79	-4.747	51.205	-5.7614	0.77258	-2.4359	0.0031337	-0.04086	-0.049929	0.66022	-1.3176	3018.9	23.144	-2.0868	77.24	-62.017	73.869	72.332	22.637	-3.0208	-5.6067	0.88975	-2.3798	31.7	-5.5361
119.8	-4.7486	51.202	-5.7614	0.77239	-2.4361	0.00070768	-0.037918	-0.051161	0.66022	-1.3176	3018.3	23.143	-2.0875	77.24	-61.94	73.869	72.332	22.637	-3.0208	-5.6067	0.88975	-2.3798	31.7	-5.5361
119.8	-4.7502	51.199	-5.7614	0.7722	-2.4364	-0.0017264	-0.034939	-0.052344	0.66022	-1.3176	3017.6	23.141	-2.0882	77.239	-61.864	73.87	72.332	22.637	-3.0208	-5.6067	0.88975	-2.3798	31.7	-5.5361
119.8	-4.7517	51.196	-5.7614	0.77204	-2.4366	-0.004166	-0.031924	-0.053478	0.66022	-1.3176	3017.0	23.14	-2.0889	77.239	-61.789	73.87	72.332	22.637	-3.0208	-5.6067	0.88975	-2.3798	31.7	-5.5361
119.8	-4.7533	51.193	-5.7614	0.77189	-2.4369	-0.0066088	-0.028876	-0.054561	0.66022	-1.3176	3016.3	23.139	-2.0896	77.239	-61.715	73.87	72.332	22.637	-3.0208	-5.6067	0.88975	-2.3798	31.7	-5.5361
119.8	-4.7547	51.19	-5.7615	0.77175	-2.4372	-0.0090523	-0.0258	-0.055593	0.66022	-1.3176	3015.7	23.137	-2.0902	77.238	-61.641	73.871	72.332	22.637	-3.0208	-5.6067	0.88975	-2.3798	31.7	-5.5361
119.8	-4.7562	51.186	-5.7615	0.77163	-2.4375	-0.011494	-0.022698	-0.056571	0.66022	-1.3176	3015.0	23.136	-2.0909	77.238	-61.568	73.871	72.332	22.637	-3.0208	-5.6067	0.88975	-2.3798	31.7	-5.5361
119.8	-4.7576	51.183	-5.7616	0.77152	-2.4378	-0.013932	-0.019572	-0.057496	0.66022	-1.3176	3014.4	23.134	-2.0915	77.237	-61.496	73.871	72.332	22.637	-3.0208	-5.6067	0.88975	-2.3798	31.7	-5.5361
119.8	-4.7589	51.179	-5.7617	0.77143	-2.438	-0.016363	-0.016427	-0.058365	0.66022	-1.3176	3013.7	23.132	-2.0921	77.237	-61.425	73.872	72.332	22.637	-3.0208	-5.6067	0.88975	-2.3798	31.7	-5.5361
119.8	-4.7602	51.175	-5.7618	0.77136	-2.4383	-0.018785	-0.013266	-0.059178	0.66022	-1.3176	3013.1	23.131	-2.0927	77.237	-61.354	73.872	72.332	22.637	-3.0208	-5.6067	0.88975	-2.3798	31.7	-5.5361
119.8	-4.7615	51.172	-5.7619	0.7713	-2.4386	-0.021195	-0.010092	-0.059934	0.66022	-1.3176	3012.4	23.129	-2.0932	77.236	-61.285	73.872	72.332	22.637	-3.0208	-5.6067	0.88975	-2.3798	31.7	-5.5361
119.8	-4.7627	51.168	-5.762	0.77126	-2.4389	-0.023592	-0.0069076	-0.060632	0.66022	-1.3176	3011.8	23.127	-2.0938	77.236	-61.217	73.873	72.332	22.637	-3.0208	-5.6067	0.88975	-2.3798	31.7	-5.5361
119.8	-4.7638	51.164	-5.7621	0.77123	-2.4392	-0.025972	-0.0037171	-0.061271	0.66022	-1.3176	3011.1	23.126	-2.0943	77.236	-61.15	73.873	72.332	22.637	-3.0208	-5.6067	0.88975	-2.3798	31.7	-5.5361
119.8	-4.7649	51.16	-5.7622	0.77122	-2.4395	-0.028333	-0.00052348	-0.061851	0.66022	-1.3176	3010.5	23.124	-2.0948	77.235	-61.084	73.873	72.332	22.637	-3.0208	-5.6067	0.88975	-2.3798	31.7	-5.5361
119.81	-4.766	51.156	-5.7624	0.77122	-2.4399	-0.030673	0.0026698	-0.06237	0.66022	-1.3176	3009.8	23.122	-2.0953	77.235	-61.019	73.874	72.332	22.637	-3.0208	-5.6067	0.88975	-2.3798	31.7	-5.5361
119.81	-4.767	51.152	-5.7625	0.77125	-2.4402	-0.032989	0.0058594	-0.062828	0.66022	-1.3176	3009.2	23.12	-2.0957	77.234	-60.955	73.874	72.332	22.637	-3.0208	-5.6067	0.88975	-2.3798	31.7	-5.5361
119.81	-4.7679	51.148	-5.7627	0.77128	-2.4405	-0.035278	0.0090419	-0.063224	0.66022	-1.3176	3008.5	23.118	-2.0961	77.234	-60.892	73.874	72.332	22.637	-3.0208	-5.6067	0.88975	-2.3798	31.7	-5.5361
119.81	-4.7687	51.143	-5.7629	0.77134	-2.4408	-0.037539	0.012214	-0.063559	0.66022	-1.3176	3007.9	23.117	-2.0965	77.234	-60.831	73.875	72.332	22.637	-3.0208	-5.6067	0.88975	-2.3798	31.7	-5.5361
119.81	-4.7695	51.139	-5.7631	0.77141	-2.4411	-0.039769	0.015372	-0.06383	0.66022	-1.3176	3007.2	23.115	-2.0969	77.233	-60.77	73.875	72.332	22.637	-3.0208	-5.6067	0.88975	-2.3798	31.7	-5.5361
119.81	-4.7703	51.135	-5.7633	0.77149	-2.4414	-0.041966	0.018513	-0.064038	0.66022	-1.3176	3006.6	23.113	-2.0972	77.233	-60.711	73.875	72.332	22.637	-3.0208	-5.6067	0.88975	-2.3798	31.7	-5.5361
119.81	-4.7709	51.13	-5.7635	0.77159	-2.4418	-0.044127	0.021633	-0.064183	0.66022	-1.3176	3005.9	23.111	-2.0975	77.232	-60.654	73.876	72.332	22.637	-3.0208	-5.6067	0.88975	-2.3798	31.7	-5.5361
119.81	-4.7715	51.126	-5.7637	0.77171	-2.4421	-0.046249	0.024729	-0.064265	0.66022	-1.3176	3005.3	23.109	-2.0978	77.232	-60.597	73.876	72.332	22.637	-3.0208	-5.6067	0.88975	-2.3798	31.7	-5.5361
119.81	-4.772	51.121	-5.764	0.77184	-2.4424	-0.048332	0.027798	-0.064282	0.66022	-1.3176	3004.6	23.107	-2.098	77.231	-60.542	73.876	72.332	22.637	-3.0208	-5.6067	0.88975	-2.3798	31.7	-5.5361
119.81	-4.7725	51.117	-5.7642	0.77198	-2.4427	-0.050371	0.030836	-0.064235	0.66022	-1.3176	3004.0	23.105	-2.0982	77.231	-60.488	73.877	72.332	22.637	-3.0208	-5.6067	0.88975	-2.3798	31.7	-5.5361
119.82	-4.7729	51.113	-5.7645	0.77215	-2.443	-0.052366	0.03384	-0.064124	0.66022	-1.3176	3003.3	23.103	-2.0984	77.231	-60.435	73.877	72.332	22.637	-3.0208	-5.6067	0.88975	-2.3798	31.7	-5.5361
119.82	-4.7732	51.108	-5.7647	0.77232	-2.4434	-0.054314	0.036807	-0.063949	0.66022	-1.3176	3002.7	23.101	-2.0985	77.23	-60.384	73.877	72.332	22.637	-3.0208	-5.6067	0.88975	-2.3798	31.7	-5.5361
119.82	-4.7734	51.104	-5.765	0.77251	-2.4437	-0.056213	0.039733	-0.06371	0.66022	-1.3176	3002.0	23.099	-2.0987	77.23	-60.334	73.878	72.332	22.637	-3.0208	-5.6067	0.88975	-2.3798	31.7	-5.5361
119.82	-4.7736	51.099	-5.7653	0.77272	-2.444	-0.05806	0.042616	-0.063406	0.66022	-1.3176	3001.4	23.097	-2.0987	77.229	-60.286	73.878	72.332	22.637	-3.0208	-5.6067	0.88975	-2.3798	31.7	-5.5361
119.82	-4.7736	51.095	-5.7656	0.77294	-2.4443	-0.059854	0.045451	-0.063039	0.66022	-1.3176	3000.8	23.095	-2.0988	77.229	-60.238	73.878	72.332	22.637	-3.0208	-5.6067	0.88975	-2.3798	31.7	-5.5361
119.82	-4.7736	51.09	-5.7659	0.77317	-2.4446	-0.061593	0.048237	-0.062609	0.66022	-1.3176	3000.1	23.093	-2.0988	77.228	-60.193	73.878	72.332	22.637	-3.0208	-5.6067	0.88975	-2.3798	31.7	-5.5361
119.82	-4.7736	51.086	-5.7662	0.77342	-2.4449	-0.063275	0.050969	-0.062115	0.66022	-1.3176	2999.5	23.091	-2.0988	77.228	-60.149	73.879	72.332	22.637	-3.0208	-5.6067	0.88975	-2.3798	31.7	-5.5361
119.82	-4.7734	51.081	-5.7665	0.77368	-2.4453	-0.064898	0.053645	-0.061558	0.66022	-1.3176	2998.8	23.089	-2.0987	77.228	-60.106	73.879	72.332	22.637	-3.0208	-5.6067	0.88975	-2.3798	31.7	-5.5361
119.82	-4.7732	51.077	-5.7669	0.77396	-2.4456	-0.066459	0.056262	-0.06094	0.66022	-1.3176	2998.2	23.087	-2.0986	77.227	-60.064	73.879	72.332	22.637	-3.0208	-5.6067	0.88975	-2.3798	31.7	-5.5361
119.83	-4.7729	51.072	-5.7672	0.77425	-2.4459	-0.067959	0.058818	-0.060259	0.66022	-1.3176	2997.5	23.085	-2.0985	77.227	-60.024	73.88	72.332	22.637	-3.0208	-5.6067	0.88975	-2.3798	31.7	-5.5361
119.83	-4.7725	51.068	-5.7675	0.77455	-2.4462	-0.069394	0.061308	-0.059518	0.66022	-1.3176	2996.9	23.083	-2.0984	77.226	-59.986	73.88	72.332	22.637	-3.0208	-5.6067	0.88975	-2.3798	31.7	-5.5361
119.83	-4.7721	51.063	-5.7679	0.77486	-2.4465	-0.070763	0.063731	-0.058716	0.66022	-1.3176	2996.2	23.081	-2.0982	77.226	-59.949	73.88	72.332	22.637	-3.0208	-5.6067	0.88975	-2.3798	31.7	-5.5361
119.83	-4.7715	51.059	-5.7682	0.77518	-2.4468	-0.072064	0.066083	-0.057855	0.66022	-1.3176	2995.6	23.079	-2.098	77.225	-59.914	73.88	72.332	22.637	-3.0208	-5.6067	0.88975	-2.3798	31.7	-5.5361
119.83	-4.7709	51.055	-5.7686	0.77552	-2.447	-0.073297	0.068363	-0.056935	0.66022	-1.3176	2994.9	23.077	-2.0977	77.225	-59.88	73.881	72.332	22.637	-3.0208	-5.6067	0.88975	-2.3798	31.7	-5.5361
119.83	-4.7703	51.05	-5.769	0.77587	-2.4473	-0.074459	0.070568	-0.055957	0.66022	-1.3176	2994.3	23.075	-2.0974	77.224	-59.847	73.881	72.332	22.637	-3.0208	-5.6067	0.88975	-2.3798	31.7	-5.5361
119.83	-4.7695	51.046	-5.7694	0.77623	-2.4476	-0.07555	0.072694	-0.054922	0.66022	-1.3176	2993.6	23.073	-2.0971	77.224	-59.816	73.881	72.332	22.637	-3.0208	-5.6067	0.88975	-2.3798	31.7	-5.5361
119.83	-4.7687	51.042	-5.7697	0.77659	-2.4479	-0.076568	0.074741	-0.053832	0.66022	-1.3176	2993.0	23.071	-2.0968	77.223	-59.787	73.882	72.332	22.637	-3.0208	-5.6067	0.88975	-2.3798	31.7	-5.5361
119.83	-4.7678	51.038	-5.7701	0.77697	-2.4481	-0.077511	0.076705	-0.052687	0.66022	-1.3176	2992.3	23.069	-2.0964	77.223	-59.759	73.882	72.332	22.637	-3.0208	-5.6067	0.88975	-2.3798	31.7	-5.5361
119.83	-4.7668	51.034	-5.7705	0.77736	-2.4484	-0.07838	0.078584	-0.051489	0.66022	-1.3176	2991.7	23.068	-2.096	77.223	-59.733	73.882	72.332	22.637	-3.0208	-5.6067	0.88975	-2.3798	31.7	-5.5361
119.84	-4.7658	51.03	-5.7709	0.77776	-2.4487	-0.079172	0.080377	-0.050239	0.66022	-1.3176	2991.0	23.066	-2.0955	77.222	-59.708	73.882	72.332	22.637	-3.0208	-5.6067	0.88975	-2.3798	31.7	-5.5361
119.84	-4.7647	51.026	-5.7713	0.77817	-2.4489	-0.079887	0.082081	-0.048938	0.66022	-1.3176	2990.4	23.064	-2.095	77.222	-59.685	73.883	72.332	22.637	-3.0208	-5.6067	0.88975	-2.3798	31.7	-5.5361
119.84	-4.7635	51.022	-5.7717	0.77858	-2.4491	-0.080524	0.083695	-0.047588	0.66022	-1.3176	2989.8	23.063	-2.0945	77.221	-59.663	73.883	72.332	22.637	-3.0208	-5.6067	0.88975	-2.3798	31.7	-5.5361
119.84	-4.7622	51.019	-5.7721	0.779	-2.4494	-0.081083	0.085217	-0.046189	0.66022	-1.3176	2989.1	23.061	-2.094	77.221	-59.643	73.883	72.332	22.637	-3.0208	-5.6067	0.88975	-2.3798	31.7	-5.5361
119.84	-4.7609	51.015	-5.7725	0.77943	-2.4496	-0.081562	0.086644	-0.044745	0.66022	-1.3176	2988.5	23.059	-2.0934	77.22	-59.624	73.883	72.332	22.637	-3.0208	-5.6067	0.88975	-2.3798	31.7	-5.5361
119.84	-4.7595	51.011	-5.7729	0.77987	-2.4498	-0.081962	0.087977	-0.043255	0.66022	-1.3176	2987.8	23.058	-2.0928	77.22	-59.607	73.884	72.332	22.637	-3.0208	-5.6067	0.88975	-2.3798	31.7	-5.5361
119.84	-4.7581	51.008	-5.7733	0.78031	-2.45	-0.08228	0.089212	-0.041723	0.66022	-1.3176	2987.2	23.056	-2.0922	77.219	-59.592	73.884	72.332	22.637	-3.0208	-5.6067	0.88975	-2.3798	31.7	-5.5361
119.84	-4.7566	51.004	-5.7737	0.78076	-2.4502	-0.082519	0.090349	-0.040148	0.66022	-1.3176	2986.5	23.055	-2.0916	77.219	-59.578	73.884	72.332	22.637	-3.0208	-5.6067	0.88975	-2.3798	31.7	-5.5361
119.84	-4.7551	51.001	-5.7742	0.78121	-2.4504	-0.082676	0.091387	-0.038534	0.66022	-1.3176	2985.9	23.053	-2.0909	77.218	-59.566	73.885	72.332	22.637	-3.0208	-5.6067	0.88975	-2.3798	31.7	-5.5361
119.84	-4.7534	50.998	-5.7746	0.78167	-2.4506	-0.082752	0.092325	-0.036882	0.66022	-1.3176	2985.2	23.052	-2.0902	77.218	-59.555	73.885	72.332	22.637	-3.0208	-5.6067	0.88975	-2.3798	31.7	-5.5361
119.84	-4.7518	50.995	-5.775	0.78214	-2.4508	-0.082747	0.093161	-0.035194	0.66022	-1.3176	2984.6	23.051	-2.0895	77.217	-59.546	73.885	72.332	22.637	-3.0208	-5.6067	0.88975	-2.3798	31.7	-5.5361
119.84	-4.7501	50.992	-5.7754	0.78261	-2.451	-0.08266	0.093895	-0.033472	0.66022	-1.3176	2983.9	23.049	-2.0887	77.217	-59.538	73.885	72.332	22.637	-3.0208	-5.6067	0.88975	-2.3798	31.7	-5.5361
119.84	-4.7483	50.989	-5.7758	0.78308	-2.4511	-0.082492	0.094527	-0.031717	0.66022	-1.3176	2983.3	23.048	-2.088	77.217	-59.532	73.886	72.332	22.637	-3.0208	-5.6067	0.88975	-2.3798	31.7	-5.5361
119.84	-4.7465	50.986	-5.7762	0.78355	-2.4513	-0.082243	0.095054	-0.029932	0.66022	-1.3176	2982.6	23.047	-2.0872	77.216	-59.528	73.886	72.332	22.637	-3.0208	-5.6067	0.88975	-2.3798	31.7	-5.5361
119.84	-4.7446	50.984	-5.7766	0.78403	-2.4514	-0.081913	0.095478	-0.028118	0.66022	-1.3176	2982.0	23.046	-2.0864	77.216	-59.525	73.886	72.332	22.637	-3.0208	-5.6067	0.88975	-2.3798	31.7	-5.5361
119.84	-4.7427	50.981	-5.777	0.78451	-2.4516	-0.081503	0.095798	-0.026278	0.66022	-1.3176	2981.4	23.045	-2.0855	77.215	-59.524	73.886	72.332	22.637	-3.0208	-5.6067	0.88975	-2.3798	31.7	-5.5361
119.84	-4.7407	50.979	-5.7774	0.78498	-2.4517	-0.081013	0.096013	-0.024414	0.66022	-1.3176	2980.7	23.044	-2.0847	77.215	-59.524	73.887	72.332	22.637	-3.0208	-5.6067	0.88975	-2.3798	31.7	-5.5361
119.84	-4.7387	50.977	-5.7778	0.78546	-2.4518	-0.080444	0.096124	-0.022527	0.66022	-1.3176	2980.1	23.043	-2.0838	77.214	-59.526	73.887	72.332	22.637	-3.0208	-5.6067	0.88975	-2.3798	31.7	-5.5361
119.85	-4.7367	50.974	-5.7783	0.78595	-2.4519	-0.079796	0.09613	-0.020621	0.66022	-1.3176	2979.4	23.042	-2.083	77.214	-59.529	73.887	72.332	22.637	-3.0208	-5.6067	0.88975	-2.3798	31.7	-5.5361
119.85	-4.7347	50.972	-5.7786	0.78643	-2.452	-0.07907	0.096032	-0.018696	0.66022	-1.3176	2978.8	23.041	-2.0821	77.213	-59.534	73.887	72.332	22.637	-3.0208	-5.6067	0.88975	-2.3798	31.7	-5.5361
119.85	-4.7326	50.971	-5.779	0.78691	-2.4521	-0.078267	0.09583	-0.016756	0.66022	-1.3176	2978.1	23.04	-2.0812	77.213	-59.54	73.888	72.332	22.637	-3.0208	-5.6067	0.88975	-2.3798	31.7	-5.5361
119.85	-4.7304	50.969	-5.7794	0.78738	-2.4522	-0.077387	0.095524	-0.014802	0.66022	-1.3176	2977.5	23.04	-2.0802	77.212	-59.548	73.888	72.332	22.637	-3.0208	-5.6067	0.88975	-2.3798	31.7	-5.5361
119.85	-4.7283	50.967	-5.7798	0.78786	-2.4523	-0.076433	0.095116	-0.012837	0.66022	-1.3176	2976.8	23.039	-2.0793	77.212	-59.558	73.888	72.332	22.637	-3.0208	-5.6067	0.88975	-2.3798	31.7	-5.5361
119.84	-4.7261	50.966	-5.7802	0.78834	-2.4523	-0.075404	0.094605	-0.010863	0.66022	-1.3176	2976.2	23.038	-2.0784	77.211	-59.569	73.889	72.332	22.637	-3.0208	-5.6067	0.88975	-2.3798	31.7	-5.5361
119.84	-4.7239	50.964	-5.7806	0.78881	-2.4524	-0.074303	0.093992	-0.0088817	0.66022	-1.3176	2975.5	23.038	-2.0774	77.211	-59.581	73.889	72.332	22.637	-3.0208	-5.6067	0.88975	-2.3798	31.7	-5.5361
119.84	-4.7217	50.963	-5.7809	0.78927	-2.4524	-0.07313	0.093279	-0.0068959	0.66022	-1.3176	2974.9	23.037	-2.0764	77.21	-59.595	73.889	72.332	22.637	-3.0208	-5.6067	0.88975	-2.3798	31.7	-5.5361
119.84	-4.7195	50.962	-5.7813	0.78974	-2.4524	-0.071887	0.092467	-0.0049077	0.66022	-1.3176	2974.2	23.037	-2.0755	77.21	-59.611	73.889	72.332	22.637	-3.0208	-5.6067	0.88975	-2.3798	31.7	-5.5361
119.84	-4.7172	50.961	-5.7817	0.7902	-2.4525	-0.070575	0.091555	-0.0029193	0.66022	-1.3176	2973.6	23.037	-2.0745	77.209	-59.628	73.89	72.332	22.637	-3.0208	-5.6067	0.88975	-2.3798	31.7	-5.5361
119.84	-4.715	50.96	-5.782	0.79065	-2.4525	-0.069196	0.090547	-0.00093299	0.66022	-1.3176	2973.0	23.036	-2.0735	77.209	-59.647	73.89	72.332	22.637	-3.0208	-5.6067	0.88975	-2.3798	31.7	-5.5361
119.84	-4.7127	50.959	-5.7823	0.7911	-2.4525	-0.067751	0.089443	0.001049	0.66022	-1.3176	2972.3	23.036	-2.0725	77.209	-59.667	73.89	72.332	22.637	-3.0208	-5.6067	0.88975	-2.3798	31.7	-5.5361
119.84	-4.7104	50.959	-5.7827	0.79155	-2.4525	-0.066242	0.088245	0.0030245	0.66022	-1.3176	2971.7	23.036	-2.0715	77.208	-59.688	73.89	72.332	22.637	-3.0208	-5.6067	0.88975	-2.3798	31.7	-5.5361
119.84	-4.7082	50.958	-5.783	0.79199	-2.4524	-0.064672	0.086954	0.0049912	0.66022	-1.3176	2971.0	23.036	-2.0706	77.208	-59.711	73.891	72.332	22.637	-3.0208	-5.6067	0.88975	-2.3798	31.7	-5.5361
119.84	-4.7059	50.958	-5.7833	0.79242	-2.4524	-0.063041	0.085572	0.0069469	0.66022	-1.3176	2970.4	23.036	-2.0696	77.207	-59.735	73.891	72.332	22.637	-3.0208	-5.6067	0.88975	-2.3798	31.7	-5.5361
119.84	-4.7036	50.958	-5.7836	0.79284	-2.4524	-0.061351	0.084101	0.0088895	0.66022	-1.3176	2969.7	23.036	-2.0686	77.207	-59.761	73.891	72.332	22.637	-3.0208	-5.6067	0.88975	-2.3798	31.7	-5.5361
119.84	-4.7014	50.958	-5.7839	0.79326	-2.4523	-0.059605	0.082543	0.010817	0.66022	-1.3176	2969.1	23.036	-2.0676	77.206	-59.788	73.891	72.332	22.637	-3.0208	-5.6067	0.88975	-2.3798	31.7	-5.5361
119.84	-4.6991	50.958	-5.7842	0.79367	-2.4523	-0.057805	0.0809	0.012727	0.66022	-1.3176	2968.4	23.036	-2.0666	77.206	-59.817	73.892	72.332	22.637	-3.0208	-5.6067	0.88975	-2.3798	31.7	-5.5361
119.84	-4.6968	50.958	-5.7845	0.79407	-2.4522	-0.055953	0.079174	0.014617	0.66022	-1.3176	2967.8	23.036	-2.0656	77.205	-59.847	73.892	72.332	22.637	-3.0208	-5.6067	0.88975	-2.3798	31.7	-5.5361
119.84	-4.6946	50.958	-5.7848	0.79446	-2.4521	-0.05405	0.077367	0.016485	0.66022	-1.3176	2967.1	23.037	-2.0647	77.205	-59.878	73.892	72.332	22.637	-3.0208	-5.6067	0.88975	-2.3798	31.7	-5.5361
119.84	-4.6924	50.959	-5.7851	0.79484	-2.452	-0.052099	0.075481	0.01833	0.66022	-1.3176	2966.5	23.037	-2.0637	77.204	-59.911	73.892	72.332	22.637	-3.0208	-5.6067	0.88975	-2.3798	31.7	-5.5361
119.84	-4.6902	50.959	-5.7853	0.79521	-2.4519	-0.050103	0.073519	0.020149	0.66022	-1.3176	2965.8	23.037	-2.0627	77.204	-59.945	73.893	72.332	22.637	-3.0208	-5.6067	0.88975	-2.3798	31.7	-5.5361
119.83	-4.688	50.96	-5.7856	0.79558	-2.4518	-0.048063	0.071484	0.021941	0.66022	-1.3176	2965.2	23.038	-2.0618	77.203	-59.981	73.893	72.332	22.637	-3.0208	-5.6067	0.88975	-2.3798	31.7	-5.5361
119.83	-4.6858	50.961	-5.7858	0.79593	-2.4517	-0.045983	0.069377	0.023702	0.66022	-1.3176	2964.6	23.038	-2.0608	77.203	-60.018	73.893	72.332	22.637	-3.0208	-5.6067	0.88975	-2.3798	31.7	-5.5361
119.83	-4.6837	50.962	-5.786	0.79627	-2.4516	-0.043864	0.067202	0.025432	0.66022	-1.3176	2963.9	23.039	-2.0599	77.203	-60.056	73.894	72.332	22.637	-3.0208	-5.6067	0.88975	-2.3798	31.7	-5.5361
119.83	-4.6815	50.963	-5.7862	0.7966	-2.4515	-0.041709	0.064961	0.027129	0.66022	-1.3176	2963.3	23.039	-2.059	77.202	-60.095	73.894	72.332	22.637	-3.0208	-5.6067	0.88975	-2.3798	31.7	-5.5361
119.83	-4.6795	50.964	-5.7864	0.79692	-2.4513	-0.03952	0.062657	0.02879	0.66022	-1.3176	2962.6	23.04	-2.0581	77.202	-60.136	73.894	72.332	22.637	-3.0208	-5.6067	0.88975	-2.3798	31.7	-5.5361
119.83	-4.6774	50.965	-5.7866	0.79723	-2.4512	-0.0373	0.060293	0.030414	0.66022	-1.3176	2962.0	23.041	-2.0572	77.201	-60.178	73.894	72.332	22.637	-3.0208	-5.6067	0.88975	-2.3798	31.7	-5.5361
119.83	-4.6754	50.966	-5.7868	0.79752	-2.451	-0.035051	0.057872	0.032	0.66022	-1.3176	2961.3	23.042	-2.0563	77.201	-60.221	73.895	72.332	22.637	-3.0208	-5.6067	0.88975	-2.3798	31.7	-5.5361
119.83	-4.6734	50.968	-5.787	0.79781	-2.4509	-0.032777	0.055396	0.033545	0.66022	-1.3176	2960.7	23.042	-2.0554	77.2	-60.265	73.895	72.332	22.637	-3.0208	-5.6067	0.88975	-2.3798	31.7	-5.5361
119.82	-4.6714	50.969	-5.7871	0.79808	-2.4507	-0.030479	0.052869	0.035048	0.66022	-1.3176	2960.0	23.043	-2.0546	77.2	-60.311	73.895	72.332	22.637	-3.0208	-5.6067	0.88975	-2.3798	31.7	-5.5361
119.82	-4.6695	50.971	-5.7873	0.79833	-2.4505	-0.02816	0.050293	0.036507	0.66022	-1.3176	2959.4	23.044	-2.0538	77.199	-60.358	73.895	72.332	22.637	-3.0208	-5.6067	0.88975	-2.3798	31.7	-5.5361
119.82	-4.6676	50.973	-5.7874	0.79858	-2.4503	-0.025824	0.047673	0.037921	0.66022	-1.3176	2958.7	23.045	-2.0529	77.199	-60.405	73.896	72.332	22.637	-3.0208	-5.6067	0.88975	-2.3798	31.7	-5.5361
119.82	-4.6657	50.975	-5.7875	0.79881	-2.4501	-0.023471	0.04501	0.039289	0.66022	-1.3176	2958.1	23.046	-2.0521	77.198	-60.454	73.896	72.332	22.637	-3.0208	-5.6067	0.88975	-2.3798	31.7	-5.5361
119.82	-4.6639	50.976	-5.7877	0.79903	-2.4499	-0.021107	0.042308	0.040608	0.66022	-1.3176	2957.4	23.047	-2.0514	77.198	-60.505	73.896	72.332	22.637	-3.0208	-5.6067	0.88975	-2.3798	31.7	-5.5361
119.82	-4.6622	50.979	-5.7878	0.79923	-2.4497	-0.018732	0.03957	0.041879	0.66022	-1.3176	2956.8	23.048	-2.0506	77.197	-60.556	73.897	72.332	22.637	-3.0208	-5.6067	0.88975	-2.3798	31.7	-5.5361
119.81	-4.6604	50.981	-5.7878	0.79943	-2.4495	-0.016349	0.036799	0.043099	0.66022	-1.3176	2956.1	23.05	-2.0498	77.197	-60.608	73.897	72.332	22.637	-3.0208	-5.6067	0.88975	-2.3798	31.7	-5.5361
119.81	-4.6588	50.983	-5.7879	0.7996	-2.4493	-0.013962	0.033999	0.044267	0.66022	-1.3176	2955.5	23.051	-2.0491	77.197	-60.661	73.897	72.332	22.637	-3.0208	-5.6067	0.88975	-2.3798	31.7	-5.5361
119.81	-4.6571	50.985	-5.788	0.79977	-2.4491	-0.011573	0.031173	0.045382	0.66022	-1.3176	2954.8	23.052	-2.0484	77.196	-60.716	73.897	72.332	22.637	-3.0208	-5.6067	0.88975	-2.3798	31.7	-5.5361
119.81	-4.6556	50.987	-5.788	0.79991	-2.4488	-0.0091842	0.028324	0.046444	0.66022	-1.3176	2954.2	23.053	-2.0477	77.196	-60.771	73.898	72.332	22.637	-3.0208	-5.6067	0.88975	-2.3798	31.7	-5.5361
119.81	-4.654	50.99	-5.7881	0.80005	-2.4486	-0.0067988	0.025456	0.047451	0.66022	-1.3176	2953.5	23.054	-2.0471	77.195	-60.827	73.898	72.332	22.637	-3.0208	-5.6067	0.88975	-2.3798	31.7	-5.5361
119.81	-4.6525	50.992	-5.7881	0.80017	-2.4484	-0.0044194	0.02257	0.048402	0.66022	-1.3176	2952.9	23.056	-2.0464	77.195	-60.884	73.898	72.332	22.637	-3.0208	-5.6067	0.88975	-2.3798	31.7	-5.5361
119.8	-4.6511	50.995	-5.7881	0.80027	-2.4481	-0.0020485	0.019672	0.049296	0.66022	-1.3176	2952.3	23.057	-2.0458	77.194	-60.942	73.899	72.332	22.637	-3.0208	-5.6067	0.88975	-2.3798	31.7	-5.5361
119.8	-4.6497	50.997	-5.7881	0.80037	-2.4479	0.00031128	0.016764	0.050133	0.66022	-1.3176	2951.6	23.058	-2.0452	77.194	-61.001	73.899	72.332	22.637	-3.0208	-5.6067	0.88975	-2.3798	31.7	-5.5361
119.8	-4.6484	51.0	-5.7881	0.80044	-2.4476	0.0026573	0.013849	0.050913	0.66022	-1.3176	2951.0	23.06	-2.0446	77.194	-61.061	73.899	72.332	22.637	-3.0208	-5.6067	0.88975	-2.3798	31.7	-5.5361
119.8	-4.6471	51.003	-5.7881	0.8005	-2.4474	0.0049871	0.01093	0.051633	0.66022	-1.3176	2950.3	23.061	-2.0441	77.193	-61.121	73.9	72.332	22.637	-3.0208	-5.6067	0.88975	-2.3798	31.7	-5.5361
119.8	-4.6459	51.006	-5.7881	0.80055	-2.4471	0.0072981	0.0080118	0.052294	0.66022	-1.3176	2949.7	23.063	-2.0436	77.193	-61.182	73.9	72.332	22.637	-3.0208	-5.6067	0.88975	-2.3798	31.7	-5.5361
119.79	-4.6447	51.008	-5.788	0.80058	-2.4468	0.0095878	0.0050961	0.052896	0.66022	-1.3176	2949.0	23.064	-2.0431	77.192	-61.244	73.9	72.332	22.637	-3.0208	-5.6067	0.88975	-2.3798	31.7	-5.5361
119.79	-4.6436	51.011	-5.788	0.8006	-2.4466	0.011854	0.0021866	0.053438	0.66022	-1.3176	2948.4	23.066	-2.0426	77.192	-61.307	73.9	72.332	22.637	-3.0208	-5.6067	0.88975	-2.3798	31.7	-5.5361
119.79	-4.6425	51.014	-5.7879	0.80061	-2.4463	0.014094	-0.00071379	0.053919	0.66022	-1.3176	2947.7	23.067	-2.0421	77.191	-61.37	73.901	72.332	22.637	-3.0208	-5.6067	0.88975	-2.3798	31.7	-5.5361
119.79	-4.6415	51.017	-5.7878	0.80059	-2.446	0.016305	-0.0036018	0.054339	0.66022	-1.3176	2947.1	23.069	-2.0417	77.191	-61.434	73.901	72.332	22.637	-3.0208	-5.6067	0.88975	-2.3798	31.7	-5.5361
119.79	-4.6406	51.02	-5.7877	0.80057	-2.4458	0.018485	-0.0064744	0.054699	0.66022	-1.3176	2946.4	23.07	-2.0413	77.191	-61.498	73.901	72.332	22.637	-3.0208	-5.6067	0.88975	-2.3798	31.7	-5.5361
119.78	-4.6397	51.023	-5.7876	0.80053	-2.4455	0.020632	-0.0093286	0.054997	0.66022	-1.3176	2945.8	23.072	-2.0409	77.19	-61.563	73.902	72.332	22.637	-3.0208	-5.6067	0.88975	-2.3798	31.7	-5.5361
119.78	-4.6388	51.026	-5.7875	0.80048	-2.4452	0.022744	-0.012161	0.055235	0.66022	-1.3176	2945.1	23.073	-2.0405	77.19	-61.629	73.902	72.332	22.637	-3.0208	-5.6067	0.88975	-2.3798	31.7	-5.5361
119.78	-4.6381	51.029	-5.7874	0.80041	-2.4449	0.024819	-0.01497	0.055412	0.66022	-1.3176	2944.5	23.075	-2.0402	77.189	-61.694	73.902	72.332	22.637	-3.0208	-5.6067	0.88975	-2.3798	31.7	-5.5361
119.78	-4.6373	51.032	-5.7873	0.80033	-2.4447	0.026853	-0.017751	0.055528	0.66022	-1.3176	2943.8	23.076	-2.0399	77.189	-61.761	73.903	72.332	22.637	-3.0208	-5.6067	0.88975	-2.3798	31.7	-5.5361
119.78	-4.6366	51.035	-5.7871	0.80023	-2.4444	0.028846	-0.020502	0.055583	0.66022	-1.3176	2943.2	23.078	-2.0396	77.188	-61.827	73.903	72.332	22.637	-3.0208	-5.6067	0.88975	-2.3798	31.7	-5.5361
119.77	-4.636	51.038	-5.787	0.80012	-2.4441	0.030795	-0.023221	0.055577	0.66022	-1.3176	2942.5	23.08	-2.0393	77.188	-61.894	73.903	72.332	22.637	-3.0208	-5.6067	0.88975	-2.3798	31.7	-5.5361
119.77	-4.6354	51.041	-5.7868	0.8	-2.4438	0.032698	-0.025904	0.055512	0.66022	-1.3176	2941.9	23.081	-2.0391	77.188	-61.961	73.904	72.332	22.637	-3.0208	-5.6067	0.88975	-2.3798	31.7	-5.5361
119.77	-4.6349	51.044	-5.7867	0.79986	-2.4435	0.034554	-0.028548	0.055386	0.66022	-1.3176	2941.2	23.083	-2.0389	77.187	-62.028	73.904	72.332	22.637	-3.0208	-5.6067	0.88975	-2.3798	31.7	-5.5361
119.77	-4.6345	51.047	-5.7865	0.79971	-2.4433	0.036361	-0.031152	0.055202	0.66022	-1.3176	2940.6	23.084	-2.0387	77.187	-62.095	73.904	72.332	22.637	-3.0208	-5.6067	0.88975	-2.3798	31.7	-5.5361
119.77	-4.634	51.05	-5.7863	0.79955	-2.443	0.038116	-0.033713	0.054958	0.66022	-1.3176	2939.9	23.086	-2.0385	77.186	-62.163	73.905	72.332	22.637	-3.0208	-5.6067	0.88975	-2.3798	31.7	-5.5361
119.76	-4.6337	51.053	-5.7861	0.79938	-2.4427	0.039818	-0.036228	0.054656	0.66022	-1.3176	2939.3	23.088	-2.0384	77.186	-62.23	73.905	72.332	22.637	-3.0208	-5.6067	0.88975	-2.3798	31.7	-5.5361
119.76	-4.6334	51.056	-5.7859	0.79919	-2.4424	0.041466	-0.038695	0.054297	0.66022	-1.3176	2938.6	23.089	-2.0382	77.186	-62.297	73.905	72.332	22.637	-3.0208	-5.6067	0.88975	-2.3798	31.7	-5.5361
119.76	-4.6331	51.059	-5.7857	0.79899	-2.4422	0.043058	-0.041111	0.05388	0.66022	-1.3176	2938.0	23.091	-2.0381	77.185	-62.364	73.906	72.332	22.637	-3.0208	-5.6067	0.88975	-2.3798	31.7	-5.5361
119.76	-4.6329	51.062	-5.7855	0.79878	-2.4419	0.044593	-0.043474	0.053408	0.66022	-1.3176	2937.3	23.092	-2.038	77.185	-62.431	73.906	72.332	22.637	-3.0208	-5.6067	0.88975	-2.3798	31.7	-5.5361
119.76	-4.6327	51.065	-5.7853	0.79855	-2.4416	0.046068	-0.045783	0.05288	0.66022	-1.3176	2936.7	23.094	-2.038	77.184	-62.498	73.906	72.332	22.637	-3.0208	-5.6067	0.88975	-2.3798	31.7	-5.5361
119.75	-4.6326	51.068	-5.785	0.79832	-2.4414	0.047484	-0.048035	0.052297	0.66022	-1.3176	2936.0	23.095	-2.0379	77.184	-62.564	73.907	72.332	22.637	-3.0208	-5.6067	0.88975	-2.3798	31.7	-5.5361
119.75	-4.6325	51.071	-5.7848	0.79807	-2.4411	0.048838	-0.050228	0.051661	0.66022	-1.3176	2935.4	23.097	-2.0379	77.184	-62.629	73.907	72.332	22.637	-3.0208	-5.6067	0.88975	-2.3798	31.7	-5.5361
119.75	-4.6325	51.074	-5.7845	0.79782	-2.4409	0.05013	-0.05236	0.050972	0.66022	-1.3176	2934.7	23.098	-2.0379	77.183	-62.695	73.907	72.332	22.637	-3.0208	-5.6067	0.88975	-2.3798	31.7	-5.5361
119.75	-4.6325	51.077	-5.7843	0.79755	-2.4406	0.051358	-0.05443	0.050232	0.66022	-1.3176	2934.1	23.1	-2.0379	77.183	-62.759	73.908	72.332	22.637	-3.0208	-5.6067	0.88975	-2.3798	31.7	-5.5361
119.75	-4.6326	51.079	-5.784	0.79727	-2.4404	0.052521	-0.056435	0.049441	0.66022	-1.3176	2933.4	23.101	-2.038	77.182	-62.823	73.908	72.332	22.637	-3.0208	-5.6067	0.88975	-2.3798	31.7	-5.5361
119.75	-4.6327	51.082	-5.7838	0.79699	-2.4401	0.053619	-0.058373	0.048601	0.66022	-1.3176	2932.8	23.103	-2.038	77.182	-62.886	73.908	72.332	22.637	-3.0208	-5.6067	0.88975	-2.3798	31.7	-5.5361
119.74	-4.6329	51.085	-5.7835	0.79669	-2.4399	0.054651	-0.060245	0.047713	0.66022	-1.3176	2932.1	23.104	-2.0381	77.182	-62.948	73.909	72.332	22.637	-3.0208	-5.6067	0.88975	-2.3798	31.7	-5.5361
119.74	-4.6331	51.087	-5.7832	0.79638	-2.4396	0.055616	-0.062047	0.046777	0.66022	-1.3176	2931.5	23.105	-2.0382	77.181	-63.009	73.909	72.332	22.637	-3.0208	-5.6067	0.88975	-2.3798	31.7	-5.5361
119.74	-4.6333	51.09	-5.7829	0.79607	-2.4394	0.056512	-0.063778	0.045796	0.66022	-1.3176	2930.8	23.107	-2.0383	77.181	-63.069	73.909	72.332	22.637	-3.0208	-5.6067	0.88975	-2.3798	31.7	-5.5361
119.74	-4.6336	51.093	-5.7826	0.79575	-2.4392	0.057341	-0.065437	0.044771	0.66022	-1.3176	2930.2	23.108	-2.0385	77.181	-63.127	73.91	72.332	22.637	-3.0208	-5.6067	0.88975	-2.3798	31.7	-5.5361
119.74	-4.6339	51.095	-5.7824	0.79542	-2.439	0.0581	-0.067023	0.043702	0.66022	-1.3176	2929.5	23.109	-2.0386	77.18	-63.184	73.91	72.332	22.637	-3.0208	-5.6067	0.88975	-2.3798	31.7	-5.5361
119.73	-4.6342	51.098	-5.7821	0.79508	-2.4387	0.05879	-0.068535	0.042592	0.66022	-1.3176	2928.9	23.111	-2.0388	77.18	-63.24	73.91	72.332	22.637	-3.0208	-5.6067	0.88975	-2.3798	31.7	-5.5361
119.73	-4.6346	51.1	-5.7818	0.79473	-2.4385	0.059411	-0.069972	0.041441	0.66022	-1.3176	2928.2	23.112	-2.039	77.179	-63.294	73.911	72.332	22.637	-3.0208	-5.6067	0.88975	-2.3798	31.7	-5.5361
119.73	-4.6351	51.102	-5.7815	0.79438	-2.4383	0.059961	-0.071332	0.040251	0.66022	-1.3176	2927.6	23.113	-2.0391	77.179	-63.347	73.911	72.332	22.637	-3.0208	-5.6067	0.88975	-2.3798	31.7	-5.5361
119.73	-4.6355	51.105	-5.7812	0.79402	-2.4381	0.060442	-0.072614	0.039025	0.66022	-1.3176	2926.9	23.114	-2.0394	77.179	-63.397	73.912	72.332	22.637	-3.0208	-5.6067	0.88975	-2.3798	31.7	-5.5361
119.73	-4.636	51.107	-5.7809	0.79365	-2.4379	0.060852	-0.073819	0.037762	0.66022	-1.3176	2926.3	23.116	-2.0396	77.178	-63.446	73.912	72.332	22.637	-3.0208	-5.6067	0.88975	-2.3798	31.7	-5.5361
119.73	-4.6365	51.109	-5.7806	0.79328	-2.4377	0.061192	-0.074945	0.036465	0.66022	-1.3176	2925.6	23.117	-2.0398	77.178	-63.492	73.912	72.332	22.637	-3.0208	-5.6067	0.88975	-2.3798	31.7	-5.5361
119.72	-4.6371	51.111	-5.7803	0.7929	-2.4376	0.061462	-0.075991	0.035135	0.66022	-1.3176	2925.0	23.118	-2.0401	77.178	-63.536	73.913	72.332	22.637	-3.0208	-5.6067	0.88975	-2.3798	31.7	-5.5361
119.72	-4.6376	51.113	-5.7799	0.79252	-2.4374	0.061661	-0.076958	0.033773	0.66022	-1.3176	2924.3	23.119	-2.0403	77.177	-63.578	73.913	72.332	22.637	-3.0208	-5.6067	0.88975	-2.3798	31.7	-5.5361
119.72	-4.6382	51.115	-5.7796	0.79213	-2.4372	0.061791	-0.077844	0.032383	0.66022	-1.3176	2923.7	23.12	-2.0406	77.177	-63.617	73.913	72.332	22.637	-3.0208	-5.6067	0.88975	-2.3798	31.7	-5.5361
119.72	-4.6389	51.117	-5.7793	0.79174	-2.4371	0.061851	-0.078649	0.030964	0.66022	-1.3176	2923.0	23.121	-2.0409	77.177	-63.654	73.914	72.332	22.637	-3.0208	-5.6067	0.88975	-2.3798	31.7	-5.5361
119.72	-4.6395	51.118	-5.779	0.79135	-2.4369	0.061842	-0.079373	0.029519	0.66022	-1.3176	2922.4	23.122	-2.0412	77.176	-63.688	73.914	72.332	22.637	-3.0208	-5.6067	0.88975	-2.3798	31.7	-5.5361
119.72	-4.6402	51.12	-5.7787	0.79095	-2.4368	0.061763	-0.080015	0.028049	0.66022	-1.3176	2921.7	23.123	-2.0415	77.176	-63.719	73.915	72.332	22.637	-3.0208	-5.6067	0.88975	-2.3798	31.7	-5.5361
119.72	-4.6409	51.122	-5.7784	0.79055	-2.4366	0.061617	-0.080576	0.026556	0.66022	-1.3176	2921.1	23.124	-2.0418	77.175	-63.747	73.915	72.332	22.637	-3.0208	-5.6067	0.88975	-2.3798	31.7	-5.5361
119.71	-4.6416	51.123	-5.7781	0.79014	-2.4365	0.061402	-0.081056	0.025041	0.66022	-1.3176	2920.4	23.125	-2.0422	77.175	-63.772	73.915	72.332	22.637	-3.0208	-5.6067	0.88975	-2.3798	31.7	-5.5361
119.71	-4.6424	51.125	-5.7778	0.78974	-2.4364	0.061121	-0.081454	0.023507	0.66022	-1.3176	2919.8	23.125	-2.0425	77.175	-63.794	73.916	72.332	22.637	-3.0208	-5.6067	0.88975	-2.3798	31.7	-5.5361
119.71	-4.6432	51.126	-5.7775	0.78933	-2.4363	0.060773	-0.081771	0.021955	0.66022	-1.3176	2919.1	23.126	-2.0428	77.174	-63.812	73.916	72.332	22.637	-3.0208	-5.6067	0.88975	-2.3798	31.7	-5.5361
119.71	-4.6439	51.127	-5.7772	0.78892	-2.4362	0.060359	-0.082007	0.020386	0.66022	-1.3176	2918.5	23.127	-2.0432	77.174	-63.828	73.916	72.332	22.637	-3.0208	-5.6067	0.88975	-2.3798	31.7	-5.5361
119.71	-4.6448	51.129	-5.7769	0.78851	-2.4361	0.05988	-0.082161	0.018803	0.66022	-1.3176	2917.8	23.128	-2.0436	77.174	-63.839	73.917	72.332	22.637	-3.0208	-5.6067	0.88975	-2.3798	31.7	-5.5361
119.71	-4.6456	51.13	-5.7766	0.7881	-2.436	0.059337	-0.082236	0.017207	0.66022	-1.3176	2917.2	23.128	-2.0439	77.173	-63.848	73.917	72.332	22.637	-3.0208	-5.6067	0.88975	-2.3798	31.7	-5.5361
119.71	-4.6464	51.131	-5.7763	0.78769	-2.4359	0.058731	-0.08223	0.015599	0.66022	-1.3176	2916.5	23.129	-2.0443	77.173	-63.853	73.918	72.332	22.637	-3.0208	-5.6067	0.88975	-2.3798	31.7	-5.5361
119.71	-4.6473	51.132	-5.776	0.78727	-2.4358	0.058063	-0.082144	0.013982	0.66022	-1.3176	2915.9	23.129	-2.0447	77.173	-63.854	73.918	72.332	22.637	-3.0208	-5.6067	0.88975	-2.3798	31.7	-5.5361
119.7	-4.6481	51.133	-5.7757	0.78686	-2.4358	0.057334	-0.081979	0.012357	0.66022	-1.3176	2915.2	23.13	-2.0451	77.172	-63.852	73.918	72.332	22.637	-3.0208	-5.6067	0.88975	-2.3798	31.7	-5.5361
119.7	-4.649	51.133	-5.7754	0.78645	-2.4357	0.056545	-0.081736	0.010726	0.66022	-1.3176	2914.6	23.13	-2.0455	77.172	-63.847	73.919	72.332	22.637	-3.0208	-5.6067	0.88975	-2.3798	31.7	-5.5361
119.7	-4.6499	51.134	-5.7751	0.78605	-2.4357	0.055697	-0.081415	0.0090897	0.66022	-1.3176	2913.9	23.131	-2.0459	77.172	-63.838	73.919	72.332	22.637	-3.0208	-5.6067	0.88975	-2.3798	31.7	-5.5361
119.7	-4.6508	51.135	-5.7749	0.78564	-2.4356	0.054792	-0.081017	0.0074509	0.66022	-1.3176	2913.3	23.131	-2.0463	77.171	-63.825	73.919	72.332	22.637	-3.0208	-5.6067	0.88975	-2.3798	31.7	-5.5361
119.7	-4.6517	51.135	-5.7746	0.78524	-2.4356	0.05383	-0.080542	0.0058109	0.66022	-1.3176	2912.6	23.132	-2.0467	77.171	-63.81	73.92	72.332	22.637	-3.0208	-5.6067	0.88975	-2.3798	31.7	-5.5361
119.7	-4.6526	51.136	-5.7743	0.78484	-2.4356	0.052814	-0.079993	0.0041712	0.66022	-1.3176	2912.0	23.132	-2.0471	77.17	-63.791	73.92	72.332	22.637	-3.0208	-5.6067	0.88975	-2.3798	31.7	-5.5361
119.7	-4.6535	51.136	-5.7741	0.78444	-2.4355	0.051744	-0.079369	0.0025335	0.66022	-1.3176	2911.3	23.132	-2.0475	77.17	-63.769	73.921	72.332	22.637	-3.0208	-5.6067	0.88975	-2.3798	31.7	-5.5361
119.7	-4.6545	51.136	-5.7738	0.78404	-2.4355	0.050621	-0.078671	0.00089947	0.66022	-1.3176	2910.7	23.133	-2.0479	77.17	-63.744	73.921	72.332	22.637	-3.0208	-5.6067	0.88975	-2.3798	31.7	-5.5361
119.7	-4.6554	51.136	-5.7736	0.78365	-2.4355	0.049448	-0.077902	-0.00072941	0.66022	-1.3176	2910.0	23.133	-2.0484	77.169	-63.716	73.921	72.332	22.637	-3.0208	-5.6067	0.88975	-2.3798	31.7	-5.5361
119.7	-4.6563	51.136	-5.7733	0.78326	-2.4355	0.048226	-0.077061	-0.0023515	0.66022	-1.3176	2909.4	23.133	-2.0488	77.169	-63.685	73.922	72.332	22.637	-3.0208	-5.6067	0.88975	-2.3798	31.7	-5.5361
119.7	-4.6573	51.136	-5.7731	0.78288	-2.4356	0.046956	-0.07615	-0.0039653	0.66022	-1.3176	2908.7	23.133	-2.0492	77.169	-63.651	73.922	72.332	22.637	-3.0208	-5.6067	0.88975	-2.3798	31.7	-5.5361
119.7	-4.6582	51.136	-5.7728	0.7825	-2.4356	0.04564	-0.075171	-0.0055693	0.66022	-1.3176	2908.1	23.133	-2.0496	77.168	-63.615	73.922	72.332	22.637	-3.0208	-5.6067	0.88975	-2.3798	31.7	-5.5361
119.7	-4.6592	51.136	-5.7726	0.78213	-2.4356	0.04428	-0.074124	-0.0071618	0.66022	-1.3176	2907.4	23.133	-2.0501	77.168	-63.577	73.923	72.332	22.637	-3.0208	-5.6067	0.88975	-2.3798	31.7	-5.5361
119.69	-4.6601	51.136	-5.7724	0.78176	-2.4356	0.042876	-0.073011	-0.0087416	0.66022	-1.3176	2906.8	23.133	-2.0505	77.168	-63.536	73.923	72.332	22.637	-3.0208	-5.6067	0.88975	-2.3798	31.7	-5.5361
119.69	-4.6611	51.135	-5.7722	0.7814	-2.4357	0.041432	-0.071833	-0.010307	0.66022	-1.3176	2906.1	23.133	-2.0509	77.167	-63.493	73.923	72.332	22.637	-3.0208	-5.6067	0.88975	-2.3798	31.7	-5.5361
119.69	-4.662	51.135	-5.772	0.78104	-2.4358	0.039947	-0.070592	-0.011857	0.66022	-1.3176	2905.5	23.133	-2.0513	77.167	-63.448	73.924	72.332	22.637	-3.0208	-5.6067	0.88975	-2.3798	31.7	-5.5361
119.69	-4.663	51.134	-5.7718	0.78069	-2.4358	0.038425	-0.069289	-0.013389	0.66022	-1.3176	2904.8	23.133	-2.0518	77.166	-63.401	73.924	72.332	22.637	-3.0208	-5.6067	0.88975	-2.3798	31.7	-5.5361
119.69	-4.6639	51.134	-5.7716	0.78035	-2.4359	0.036866	-0.067925	-0.014903	0.66022	-1.3176	2904.2	23.133	-2.0522	77.166	-63.352	73.925	72.332	22.637	-3.0208	-5.6067	0.88975	-2.3798	31.7	-5.5361
119.69	-4.6649	51.133	-5.7714	0.78001	-2.436	0.035274	-0.066503	-0.016397	0.66022	-1.3176	2903.5	23.132	-2.0526	77.166	-63.301	73.925	72.332	22.637	-3.0208	-5.6067	0.88975	-2.3798	31.7	-5.5361
119.69	-4.6658	51.132	-5.7712	0.77968	-2.436	0.033648	-0.065024	-0.01787	0.66022	-1.3176	2902.9	23.132	-2.053	77.165	-63.249	73.925	72.332	22.637	-3.0208	-5.6067	0.88975	-2.3798	31.7	-5.5361
119.69	-4.6667	51.131	-5.7711	0.77936	-2.4361	0.031992	-0.063489	-0.019321	0.66022	-1.3176	2902.2	23.132	-2.0535	77.165	-63.196	73.926	72.332	22.637	-3.0208	-5.6067	0.88975	-2.3798	31.7	-5.5361
119.69	-4.6677	51.13	-5.7709	0.77905	-2.4362	0.030306	-0.061901	-0.020747	0.66022	-1.3176	2901.6	23.131	-2.0539	77.165	-63.141	73.926	72.332	22.637	-3.0208	-5.6067	0.88975	-2.3798	31.7	-5.5361
119.69	-4.6686	51.129	-5.7708	0.77874	-2.4363	0.028593	-0.06026	-0.022149	0.66022	-1.3176	2900.9	23.131	-2.0543	77.164	-63.085	73.926	72.332	22.637	-3.0208	-5.6067	0.88975	-2.3798	31.7	-5.5361
119.69	-4.6695	51.128	-5.7706	0.77845	-2.4365	0.026855	-0.058569	-0.023524	0.66022	-1.3176	2900.3	23.131	-2.0547	77.164	-63.028	73.927	72.332	22.637	-3.0208	-5.6067	0.88975	-2.3798	31.7	-5.5361
119.69	-4.6704	51.127	-5.7705	0.77816	-2.4366	0.025094	-0.056829	-0.024872	0.66022	-1.3176	2899.6	23.13	-2.0551	77.163	-62.97	73.927	72.332	22.637	-3.0208	-5.6067	0.88975	-2.3798	31.7	-5.5361
119.69	-4.6713	51.125	-5.7704	0.77788	-2.4367	0.02331	-0.055042	-0.026192	0.66022	-1.3176	2899.0	23.13	-2.0555	77.163	-62.912	73.927	72.332	22.637	-3.0208	-5.6067	0.88975	-2.3798	31.7	-5.5361
119.69	-4.6722	51.124	-5.7703	0.77761	-2.4368	0.021507	-0.05321	-0.027482	0.66022	-1.3176	2898.3	23.129	-2.0559	77.163	-62.852	73.928	72.332	22.637	-3.0208	-5.6067	0.88975	-2.3798	31.7	-5.5361
119.69	-4.6731	51.123	-5.7702	0.77735	-2.437	0.019685	-0.051336	-0.028741	0.66022	-1.3176	2897.7	23.129	-2.0563	77.162	-62.792	73.928	72.332	22.637	-3.0208	-5.6067	0.88975	-2.3798	31.7	-5.5361
119.69	-4.6739	51.121	-5.7701	0.7771	-2.4371	0.017847	-0.04942	-0.029968	0.66022	-1.3176	2897.0	23.128	-2.0567	77.162	-62.732	73.928	72.332	22.637	-3.0208	-5.6067	0.88975	-2.3798	31.7	-5.5361
119.69	-4.6748	51.119	-5.77	0.77685	-2.4373	0.015995	-0.047464	-0.031163	0.66022	-1.3176	2896.4	23.127	-2.0571	77.161	-62.67	73.929	72.332	22.637	-3.0208	-5.6067	0.88975	-2.3798	31.7	-5.5361
119.69	-4.6757	51.118	-5.7699	0.77662	-2.4374	0.014131	-0.045471	-0.032325	0.66022	-1.3176	2895.7	23.127	-2.0575	77.161	-62.609	73.929	72.332	22.637	-3.0208	-5.6067	0.88975	-2.3798	31.7	-5.5361
119.69	-4.6765	51.116	-5.7699	0.7764	-2.4376	0.012255	-0.043443	-0.033451	0.66022	-1.3176	2895.1	23.126	-2.0579	77.161	-62.547	73.929	72.332	22.637	-3.0208	-5.6067	0.88975	-2.3798	31.7	-5.5361
119.69	-4.6773	51.114	-5.7698	0.77619	-2.4378	0.010371	-0.041381	-0.034543	0.66022	-1.3176	2894.4	23.125	-2.0583	77.16	-62.485	73.93	72.332	22.637	-3.0208	-5.6067	0.88975	-2.3798	31.7	-5.5361
119.69	-4.6781	51.112	-5.7698	0.77598	-2.438	0.0084802	-0.039287	-0.035598	0.66022	-1.3176	2893.8	23.124	-2.0586	77.16	-62.423	73.93	72.332	22.637	-3.0208	-5.6067	0.88975	-2.3798	31.7	-5.5361
119.69	-4.6789	51.11	-5.7697	0.77579	-2.4381	0.006584	-0.037164	-0.036616	0.66022	-1.3176	2893.1	23.124	-2.059	77.159	-62.361	73.93	72.332	22.637	-3.0208	-5.6067	0.88975	-2.3798	31.7	-5.5361
119.69	-4.6797	51.108	-5.7697	0.77561	-2.4383	0.0046844	-0.035013	-0.037596	0.66022	-1.3176	2892.5	23.123	-2.0593	77.159	-62.299	73.931	72.332	22.637	-3.0208	-5.6067	0.88975	-2.3798	31.7	-5.5361
119.69	-4.6805	51.106	-5.7697	0.77544	-2.4385	0.0027832	-0.032837	-0.038537	0.66022	-1.3176	2891.8	23.122	-2.0597	77.158	-62.237	73.931	72.332	22.637	-3.0208	-5.6067	0.88975	-2.3798	31.7	-5.5361
119.69	-4.6812	51.104	-5.7697	0.77528	-2.4387	0.00088233	-0.030638	-0.039439	0.66022	-1.3176	2891.2	23.121	-2.06	77.158	-62.175	73.931	72.332	22.637	-3.0208	-5.6067	0.88975	-2.3798	31.7	-5.5361
119.69	-4.6819	51.102	-5.7697	0.77514	-2.4389	-0.0010165	-0.028417	-0.040302	0.66022	-1.3176	2890.5	23.12	-2.0604	77.158	-62.113	73.931	72.332	22.637	-3.0208	-5.6067	0.88975	-2.3798	31.7	-5.5361
119.69	-4.6827	51.099	-5.7697	0.775	-2.4391	-0.0029115	-0.026176	-0.041123	0.66022	-1.3176	2889.9	23.119	-2.0607	77.157	-62.052	73.932	72.332	22.637	-3.0208	-5.6067	0.88975	-2.3798	31.7	-5.5361
119.69	-4.6834	51.097	-5.7697	0.77488	-2.4393	-0.004801	-0.023918	-0.041904	0.66022	-1.3176	2889.2	23.118	-2.061	77.157	-61.99	73.932	72.332	22.637	-3.0208	-5.6067	0.88975	-2.3798	31.7	-5.5361
119.69	-4.684	51.095	-5.7697	0.77476	-2.4395	-0.0066832	-0.021645	-0.042643	0.66022	-1.3176	2888.6	23.117	-2.0613	77.156	-61.93	73.932	72.332	22.637	-3.0208	-5.6067	0.88975	-2.3798	31.7	-5.5361
119.69	-4.6847	51.092	-5.7698	0.77466	-2.4397	-0.0085563	-0.019359	-0.04334	0.66022	-1.3176	2887.9	23.116	-2.0616	77.156	-61.869	73.933	72.332	22.637	-3.0208	-5.6067	0.88975	-2.3798	31.7	-5.5361
119.69	-4.6853	51.09	-5.7698	0.77457	-2.44	-0.010419	-0.017062	-0.043994	0.66022	-1.3176	2887.3	23.115	-2.0619	77.155	-61.809	73.933	72.332	22.637	-3.0208	-5.6067	0.88975	-2.3798	31.7	-5.5361
119.69	-4.6859	51.087	-5.7699	0.77449	-2.4402	-0.012269	-0.014755	-0.044605	0.66022	-1.3176	2886.6	23.114	-2.0622	77.155	-61.75	73.933	72.332	22.637	-3.0208	-5.6067	0.88975	-2.3798	31.7	-5.5361
119.69	-4.6865	51.084	-5.7699	0.77442	-2.4404	-0.014105	-0.012442	-0.045172	0.66022	-1.3176	2886.0	23.113	-2.0625	77.154	-61.691	73.933	72.332	22.637	-3.0208	-5.6067	0.88975	-2.3798	31.7	-5.5361
119.69	-4.6871	51.082	-5.77	0.77436	-2.4406	-0.015925	-0.010124	-0.045696	0.66022	-1.3176	2885.4	23.112	-2.0627	77.154	-61.632	73.934	72.332	22.637	-3.0208	-5.6067	0.88975	-2.3798	31.7	-5.5361
119.69	-4.6877	51.079	-5.7701	0.77432	-2.4409	-0.017728	-0.0078032	-0.046176	0.66022	-1.3176	2884.7	23.111	-2.063	77.153	-61.575	73.934	72.332	22.637	-3.0208	-5.6067	0.88975	-2.3798	31.7	-5.5361
119.69	-4.6882	51.076	-5.7702	0.77429	-2.4411	-0.019513	-0.0054815	-0.046612	0.66022	-1.3176	2884.1	23.109	-2.0632	77.153	-61.517	73.934	72.332	22.637	-3.0208	-5.6067	0.88975	-2.3798	31.7	-5.5361
119.69	-4.6887	51.073	-5.7703	0.77426	-2.4413	-0.021276	-0.0031613	-0.047003	0.66022	-1.3176	2883.4	23.108	-2.0635	77.153	-61.461	73.934	72.332	22.637	-3.0208	-5.6067	0.88975	-2.3798	31.7	-5.5361
119.69	-4.6892	51.071	-5.7704	0.77425	-2.4416	-0.023018	-0.00084442	-0.047349	0.66022	-1.3176	2882.8	23.107	-2.0637	77.152	-61.405	73.935	72.332	22.637	-3.0208	-5.6067	0.88975	-2.3798	31.7	-5.5361
119.69	-4.6896	51.068	-5.7705	0.77426	-2.4418	-0.024737	0.001467	-0.04765	0.66022	-1.3176	2882.1	23.106	-2.0639	77.152	-61.35	73.935	72.332	22.637	-3.0208	-5.6067	0.88975	-2.3798	31.7	-5.5361
119.69	-4.69	51.065	-5.7706	0.77427	-2.442	-0.02643	0.0037708	-0.047906	0.66022	-1.3176	2881.5	23.105	-2.0641	77.151	-61.296	73.935	72.332	22.637	-3.0208	-5.6067	0.88975	-2.3798	31.7	-5.5361
119.69	-4.6904	51.062	-5.7708	0.77429	-2.4423	-0.028097	0.0060651	-0.048118	0.66022	-1.3176	2880.8	23.103	-2.0643	77.151	-61.243	73.936	72.332	22.637	-3.0208	-5.6067	0.88975	-2.3798	31.7	-5.5361
119.69	-4.6908	51.059	-5.7709	0.77433	-2.4425	-0.029737	0.0083479	-0.048284	0.66022	-1.3176	2880.2	23.102	-2.0645	77.15	-61.191	73.936	72.332	22.637	-3.0208	-5.6067	0.88975	-2.3798	31.7	-5.5361
119.69	-4.6911	51.056	-5.7711	0.77438	-2.4428	-0.031347	0.010617	-0.048405	0.66022	-1.3176	2879.5	23.101	-2.0646	77.15	-61.139	73.936	72.332	22.637	-3.0208	-5.6067	0.88975	-2.3798	31.7	-5.5361
119.69	-4.6915	51.053	-5.7712	0.77444	-2.443	-0.032927	0.012871	-0.04848	0.66022	-1.3176	2878.9	23.099	-2.0648	77.149	-61.088	73.936	72.332	22.637	-3.0208	-5.6067	0.88975	-2.3798	31.7	-5.5361
119.7	-4.6917	51.05	-5.7714	0.77451	-2.4433	-0.034475	0.015107	-0.048511	0.66022	-1.3176	2878.2	23.098	-2.0649	77.149	-61.039	73.936	72.332	22.637	-3.0208	-5.6067	0.88975	-2.3798	31.7	-5.5361
119.7	-4.692	51.046	-5.7716	0.77459	-2.4435	-0.03599	0.017323	-0.048497	0.66022	-1.3176	2877.6	23.097	-2.065	77.148	-60.99	73.937	72.332	22.637	-3.0208	-5.6067	0.88975	-2.3798	31.7	-5.5361
119.7	-4.6922	51.043	-5.7718	0.77468	-2.4437	-0.03747	0.019518	-0.048438	0.66022	-1.3176	2876.9	23.095	-2.0651	77.148	-60.942	73.937	72.332	22.637	-3.0208	-5.6067	0.88975	-2.3798	31.7	-5.5361
119.7	-4.6924	51.04	-5.772	0.77478	-2.444	-0.038915	0.021689	-0.048335	0.66022	-1.3176	2876.3	23.094	-2.0652	77.147	-60.896	73.937	72.332	22.637	-3.0208	-5.6067	0.88975	-2.3798	31.7	-5.5361
119.7	-4.6926	51.037	-5.7721	0.7749	-2.4442	-0.040324	0.023836	-0.048187	0.66022	-1.3176	2875.6	23.093	-2.0653	77.147	-60.85	73.937	72.332	22.637	-3.0208	-5.6067	0.88975	-2.3798	31.7	-5.5361
119.7	-4.6927	51.034	-5.7724	0.77502	-2.4445	-0.041694	0.025955	-0.047995	0.66022	-1.3176	2875.0	23.091	-2.0654	77.146	-60.805	73.938	72.332	22.637	-3.0208	-5.6067	0.88975	-2.3798	31.7	-5.5361
119.7	-4.6928	51.031	-5.7726	0.77516	-2.4447	-0.043025	0.028044	-0.047759	0.66022	-1.3176	2874.3	23.09	-2.0655	77.146	-60.762	73.938	72.332	22.637	-3.0208	-5.6067	0.88975	-2.3798	31.7	-5.5361
119.7	-4.6928	51.027	-5.7728	0.7753	-2.4449	-0.044317	0.030103	-0.04748	0.66022	-1.3176	2873.7	23.089	-2.0655	77.145	-60.719	73.938	72.332	22.637	-3.0208	-5.6067	0.88975	-2.3798	31.7	-5.5361
119.7	-4.6929	51.024	-5.773	0.77546	-2.4452	-0.045567	0.03213	-0.047158	0.66022	-1.3176	2873.0	23.087	-2.0655	77.144	-60.678	73.938	72.332	22.637	-3.0208	-5.6067	0.88975	-2.3798	31.7	-5.5361
119.7	-4.6929	51.021	-5.7732	0.77562	-2.4454	-0.046776	0.034121	-0.046793	0.66022	-1.3176	2872.4	23.086	-2.0655	77.144	-60.638	73.938	72.332	22.637	-3.0208	-5.6067	0.88975	-2.3798	31.7	-5.5361
119.7	-4.6928	51.018	-5.7735	0.7758	-2.4456	-0.047941	0.036077	-0.046386	0.66022	-1.3176	2871.7	23.085	-2.0655	77.143	-60.599	73.939	72.332	22.637	-3.0208	-5.6067	0.88975	-2.3798	31.7	-5.5361
119.7	-4.6928	51.015	-5.7737	0.77598	-2.4459	-0.049062	0.037994	-0.045936	0.66022	-1.3176	2871.1	23.083	-2.0655	77.143	-60.561	73.939	72.332	22.637	-3.0208	-5.6067	0.88975	-2.3798	31.7	-5.5361
119.7	-4.6926	51.011	-5.774	0.77618	-2.4461	-0.050139	0.039872	-0.045446	0.66022	-1.3176	2870.5	23.082	-2.0655	77.142	-60.524	73.939	72.332	22.637	-3.0208	-5.6067	0.88975	-2.3798	31.7	-5.5361
119.7	-4.6925	51.008	-5.7742	0.77638	-2.4463	-0.051169	0.041708	-0.044915	0.66022	-1.3176	2869.8	23.08	-2.0654	77.142	-60.488	73.939	72.332	22.637	-3.0208	-5.6067	0.88975	-2.3798	31.7	-5.5361
119.7	-4.6923	51.005	-5.7745	0.77659	-2.4465	-0.052154	0.043501	-0.044343	0.66022	-1.3176	2869.2	23.079	-2.0654	77.141	-60.454	73.939	72.332	22.637	-3.0208	-5.6067	0.88975	-2.3798	31.7	-5.5361
119.7	-4.6921	51.002	-5.7747	0.77682	-2.4468	-0.053091	0.04525	-0.043732	0.66022	-1.3176	2868.5	23.078	-2.0653	77.141	-60.421	73.94	72.332	22.637	-3.0208	-5.6067	0.88975	-2.3798	31.7	-5.5361
119.7	-4.6918	50.999	-5.775	0.77705	-2.447	-0.05398	0.046952	-0.043082	0.66022	-1.3176	2867.9	23.076	-2.0652	77.14	-60.389	73.94	72.332	22.637	-3.0208	-5.6067	0.88975	-2.3798	31.7	-5.5361
119.7	-4.6915	50.996	-5.7753	0.77729	-2.4472	-0.054821	0.048606	-0.042394	0.66022	-1.3176	2867.2	23.075	-2.0651	77.14	-60.358	73.94	72.332	22.637	-3.0208	-5.6067	0.88975	-2.3798	31.7	-5.5361
119.7	-4.6912	50.992	-5.7756	0.77753	-2.4474	-0.055612	0.050212	-0.041667	0.66022	-1.3176	2866.6	23.074	-2.0649	77.139	-60.329	73.94	72.332	22.637	-3.0208	-5.6067	0.88975	-2.3798	31.7	-5.5361
119.7	-4.6908	50.989	-5.7758	0.77779	-2.4476	-0.056354	0.051767	-0.040904	0.66022	-1.3176	2865.9	23.072	-2.0648	77.138	-60.301	73.94	72.332	22.637	-3.0208	-5.6067	0.88975	-2.3798	31.7	-5.5361
119.7	-4.6904	50.986	-5.7761	0.77805	-2.4478	-0.057045	0.053269	-0.040105	0.66022	-1.3176	2865.3	23.071	-2.0646	77.138	-60.274	73.941	72.332	22.637	-3.0208	-5.6067	0.88975	-2.3798	31.7	-5.5361
119.7	-4.69	50.983	-5.7764	0.77832	-2.448	-0.057685	0.054718	-0.03927	0.66022	-1.3176	2864.6	23.07	-2.0644	77.137	-60.248	73.941	72.332	22.637	-3.0208	-5.6067	0.88975	-2.3798	31.7	-5.5361
119.7	-4.6895	50.98	-5.7767	0.7786	-2.4482	-0.058274	0.056113	-0.038401	0.66022	-1.3176	2864.0	23.069	-2.0642	77.137	-60.224	73.941	72.332	22.637	-3.0208	-5.6067	0.88975	-2.3798	31.7	-5.5361
119.7	-4.6889	50.977	-5.777	0.77888	-2.4484	-0.058812	0.057451	-0.037498	0.66022	-1.3176	2863.3	23.067	-2.064	77.136	-60.201	73.941	72.332	22.637	-3.0208	-5.6067	0.88975	-2.3798	31.7	-5.5361
119.7	-4.6884	50.974	-5.7773	0.77917	-2.4486	-0.059297	0.058732	-0.036562	0.66022	-1.3176	2862.7	23.066	-2.0638	77.136	-60.179	73.941	72.332	22.637	-3.0208	-5.6067	0.88975	-2.3798	31.7	-5.5361
119.7	-4.6878	50.971	-5.7776	0.77947	-2.4488	-0.059729	0.059955	-0.035594	0.66022	-1.3176	2862.0	23.065	-2.0635	77.135	-60.158	73.941	72.332	22.637	-3.0208	-5.6067	0.88975	-2.3798	31.7	-5.5361
119.7	-4.6871	50.968	-5.7779	0.77977	-2.4489	-0.060109	0.061118	-0.034595	0.66022	-1.3176	2861.4	23.064	-2.0633	77.135	-60.139	73.942	72.332	22.637	-3.0208	-5.6067	0.88975	-2.3798	31.7	-5.5361
119.7	-4.6864	50.966	-5.7782	0.78008	-2.4491	-0.060435	0.06222	-0.033566	0.66022	-1.3176	2860.8	23.062	-2.063	77.134	-60.122	73.942	72.332	22.637	-3.0208	-5.6067	0.88975	-2.3798	31.7	-5.5361
119.7	-4.6857	50.963	-5.7785	0.78039	-2.4493	-0.060709	0.063261	-0.032508	0.66022	-1.3176	2860.1	23.061	-2.0627	77.133	-60.105	73.942	72.332	22.637	-3.0208	-5.6067	0.88975	-2.3798	31.7	-5.5361
119.7	-4.685	50.96	-5.7788	0.78071	-2.4494	-0.060929	0.064239	-0.031422	0.66022	-1.3176	2859.5	23.06	-2.0623	77.133	-60.09	73.942	72.332	22.637	-3.0208	-5.6067	0.88975	-2.3798	31.7	-5.5361
119.71	-4.6842	50.957	-5.7791	0.78104	-2.4496	-0.061096	0.065153	-0.030308	0.66022	-1.3176	2858.8	23.059	-2.062	77.132	-60.076	73.942	72.332	22.637	-3.0208	-5.6067	0.88975	-2.3798	31.7	-5.5361
119.71	-4.6833	50.955	-5.7794	0.78136	-2.4497	-0.061208	0.066003	-0.029168	0.66022	-1.3176	2858.2	23.058	-2.0617	77.132	-60.064	73.942	72.332	22.637	-3.0208	-5.6067	0.88975	-2.3798	31.7	-5.5361
119.71	-4.6825	50.952	-5.7797	0.7817	-2.4499	-0.061268	0.066788	-0.028004	0.66022	-1.3176	2857.5	23.057	-2.0613	77.131	-60.052	73.943	72.332	22.637	-3.0208	-5.6067	0.88975	-2.3798	31.7	-5.5361
119.71	-4.6815	50.949	-5.78	0.78203	-2.45	-0.061273	0.067506	-0.026815	0.66022	-1.3176	2856.9	23.056	-2.0609	77.131	-60.043	73.943	72.332	22.637	-3.0208	-5.6067	0.88975	-2.3798	31.7	-5.5361
119.71	-4.6806	50.947	-5.7803	0.78237	-2.4502	-0.061225	0.068158	-0.025604	0.66022	-1.3176	2856.2	23.055	-2.0605	77.13	-60.034	73.943	72.332	22.637	-3.0208	-5.6067	0.88975	-2.3798	31.7	-5.5361
119.71	-4.6796	50.945	-5.7806	0.78271	-2.4503	-0.061124	0.068742	-0.02437	0.66022	-1.3176	2855.6	23.054	-2.0601	77.129	-60.027	73.943	72.332	22.637	-3.0208	-5.6067	0.88975	-2.3798	31.7	-5.5361
119.71	-4.6786	50.942	-5.7809	0.78306	-2.4504	-0.060969	0.069259	-0.023117	0.66022	-1.3176	2854.9	23.053	-2.0596	77.129	-60.021	73.943	72.332	22.637	-3.0208	-5.6067	0.88975	-2.3798	31.7	-5.5361
119.71	-4.6775	50.94	-5.7812	0.7834	-2.4505	-0.060762	0.069707	-0.021844	0.66022	-1.3176	2854.3	23.052	-2.0592	77.128	-60.017	73.943	72.332	22.637	-3.0208	-5.6067	0.88975	-2.3798	31.7	-5.5361
119.71	-4.6764	50.938	-5.7815	0.78375	-2.4506	-0.060501	0.070086	-0.020552	0.66022	-1.3176	2853.6	23.051	-2.0587	77.128	-60.014	73.944	72.332	22.637	-3.0208	-5.6067	0.88975	-2.3798	31.7	-5.5361
119.71	-4.6753	50.935	-5.7818	0.78411	-2.4507	-0.060188	0.070395	-0.019244	0.66022	-1.3176	2853.0	23.05	-2.0582	77.127	-60.012	73.944	72.332	22.637	-3.0208	-5.6067	0.88975	-2.3798	31.7	-5.5361
119.71	-4.6741	50.933	-5.7821	0.78446	-2.4508	-0.059822	0.070635	-0.01792	0.66022	-1.3176	2852.4	23.049	-2.0577	77.127	-60.011	73.944	72.332	22.637	-3.0208	-5.6067	0.88975	-2.3798	31.7	-5.5361
119.71	-4.6729	50.931	-5.7824	0.78481	-2.4509	-0.059405	0.070805	-0.016581	0.66022	-1.3176	2851.7	23.048	-2.0572	77.126	-60.012	73.944	72.332	22.637	-3.0208	-5.6067	0.88975	-2.3798	31.7	-5.5361
119.7	-4.6717	50.929	-5.7827	0.78517	-2.451	-0.058936	0.070905	-0.01523	0.66022	-1.3176	2851.1	23.048	-2.0567	77.126	-60.014	73.944	72.332	22.637	-3.0208	-5.6067	0.88975	-2.3798	31.7	-5.5361
119.7	-4.6704	50.928	-5.783	0.78552	-2.451	-0.058416	0.070934	-0.013866	0.66022	-1.3176	2850.4	23.047	-2.0562	77.125	-60.018	73.944	72.332	22.637	-3.0208	-5.6067	0.88975	-2.3798	31.7	-5.5361
119.7	-4.6691	50.926	-5.7833	0.78588	-2.4511	-0.057846	0.070894	-0.012491	0.66022	-1.3176	2849.8	23.046	-2.0556	77.124	-60.023	73.945	72.332	22.637	-3.0208	-5.6067	0.88975	-2.3798	31.7	-5.5361
119.7	-4.6678	50.924	-5.7836	0.78623	-2.4512	-0.057225	0.070782	-0.011107	0.66022	-1.3176	2849.1	23.046	-2.055	77.124	-60.029	73.945	72.332	22.637	-3.0208	-5.6067	0.88975	-2.3798	31.7	-5.5361
119.7	-4.6664	50.922	-5.7839	0.78658	-2.4512	-0.056555	0.070601	-0.0097149	0.66022	-1.3176	2848.5	23.045	-2.0544	77.123	-60.036	73.945	72.332	22.637	-3.0208	-5.6067	0.88975	-2.3798	31.7	-5.5361
119.7	-4.6651	50.921	-5.7842	0.78694	-2.4513	-0.055837	0.070349	-0.0083159	0.66022	-1.3176	2847.8	23.044	-2.0539	77.123	-60.045	73.945	72.332	22.637	-3.0208	-5.6067	0.88975	-2.3798	31.7	-5.5361
119.7	-4.6636	50.919	-5.7845	0.78729	-2.4513	-0.05507	0.070028	-0.0069114	0.66022	-1.3176	2847.2	23.044	-2.0532	77.122	-60.055	73.945	72.332	22.637	-3.0208	-5.6067	0.88975	-2.3798	31.7	-5.5361
119.7	-4.6622	50.918	-5.7847	0.78764	-2.4513	-0.054256	0.069636	-0.0055027	0.66022	-1.3176	2846.5	23.043	-2.0526	77.122	-60.066	73.946	72.332	22.637	-3.0208	-5.6067	0.88975	-2.3798	31.7	-5.5361
119.7	-4.6607	50.917	-5.785	0.78798	-2.4514	-0.053395	0.069176	-0.0040912	0.66022	-1.3176	2845.9	23.043	-2.052	77.121	-60.079	73.946	72.332	22.637	-3.0208	-5.6067	0.88975	-2.3798	31.7	-5.5361
119.7	-4.6592	50.915	-5.7853	0.78833	-2.4514	-0.052489	0.068646	-0.0026781	0.66022	-1.3176	2845.2	23.043	-2.0514	77.12	-60.093	73.946	72.332	22.637	-3.0208	-5.6067	0.88975	-2.3798	31.7	-5.5361
119.7	-4.6577	50.914	-5.7855	0.78867	-2.4514	-0.051537	0.068048	-0.0012649	0.66022	-1.3176	2844.6	23.042	-2.0507	77.12	-60.108	73.946	72.332	22.637	-3.0208	-5.6067	0.88975	-2.3798	31.7	-5.5361
119.7	-4.6562	50.913	-5.7858	0.78901	-2.4514	-0.050541	0.067382	0.00014719	0.66022	-1.3176	2844.0	23.042	-2.05	77.119	-60.124	73.946	72.332	22.637	-3.0208	-5.6067	0.88975	-2.3798	31.7	-5.5361
119.7	-4.6546	50.912	-5.786	0.78934	-2.4514	-0.049503	0.066649	0.0015567	0.66022	-1.3176	2843.3	23.042	-2.0494	77.119	-60.142	73.946	72.332	22.637	-3.0208	-5.6067	0.88975	-2.3798	31.7	-5.5361
119.7	-4.6531	50.911	-5.7863	0.78967	-2.4514	-0.048422	0.065849	0.0029624	0.66022	-1.3176	2842.7	23.041	-2.0487	77.118	-60.161	73.947	72.332	22.637	-3.0208	-5.6067	0.88975	-2.3798	31.7	-5.5361
119.7	-4.6515	50.911	-5.7865	0.79	-2.4514	-0.047299	0.064983	0.0043629	0.66022	-1.3176	2842.0	23.041	-2.048	77.118	-60.181	73.947	72.332	22.637	-3.0208	-5.6067	0.88975	-2.3798	31.7	-5.5361
119.7	-4.6498	50.91	-5.7867	0.79032	-2.4513	-0.046137	0.064052	0.0057569	0.66022	-1.3176	2841.4	23.041	-2.0473	77.117	-60.202	73.947	72.332	22.637	-3.0208	-5.6067	0.88975	-2.3798	31.7	-5.5361
119.7	-4.6482	50.909	-5.787	0.79064	-2.4513	-0.044936	0.063057	0.007143	0.66022	-1.3176	2840.7	23.041	-2.0466	77.117	-60.225	73.947	72.332	22.637	-3.0208	-5.6067	0.88975	-2.3798	31.7	-5.5361
119.7	-4.6466	50.909	-5.7872	0.79095	-2.4513	-0.043696	0.061999	0.0085198	0.66022	-1.3176	2840.1	23.041	-2.0459	77.116	-60.248	73.947	72.332	22.637	-3.0208	-5.6067	0.88975	-2.3798	31.7	-5.5361
119.7	-4.6449	50.908	-5.7874	0.79126	-2.4512	-0.04242	0.060878	0.0098861	0.66022	-1.3176	2839.4	23.041	-2.0452	77.115	-60.273	73.947	72.332	22.637	-3.0208	-5.6067	0.88975	-2.3798	31.7	-5.5361
119.7	-4.6433	50.908	-5.7876	0.79156	-2.4512	-0.041108	0.059697	0.011241	0.66022	-1.3176	2838.8	23.041	-2.0445	77.115	-60.299	73.948	72.332	22.637	-3.0208	-5.6067	0.88975	-2.3798	31.7	-5.5361
119.69	-4.6416	50.908	-5.7878	0.79186	-2.4511	-0.039762	0.058455	0.012582	0.66022	-1.3176	2838.1	23.041	-2.0437	77.114	-60.326	73.948	72.332	22.637	-3.0208	-5.6067	0.88975	-2.3798	31.7	-5.5361
119.69	-4.6399	50.908	-5.788	0.79215	-2.451	-0.038382	0.057155	0.013909	0.66022	-1.3176	2837.5	23.041	-2.043	77.114	-60.355	73.948	72.332	22.637	-3.0208	-5.6067	0.88975	-2.3798	31.7	-5.5361
119.69	-4.6382	50.908	-5.7882	0.79243	-2.451	-0.036971	0.055797	0.01522	0.66022	-1.3176	2836.8	23.041	-2.0423	77.113	-60.384	73.948	72.332	22.637	-3.0208	-5.6067	0.88975	-2.3798	31.7	-5.5361
119.69	-4.6365	50.908	-5.7884	0.79271	-2.4509	-0.035529	0.054383	0.016514	0.66022	-1.3176	2836.2	23.041	-2.0415	77.113	-60.414	73.948	72.332	22.637	-3.0208	-5.6067	0.88975	-2.3798	31.7	-5.5361
119.69	-4.6348	50.908	-5.7886	0.79297	-2.4508	-0.034058	0.052915	0.017789	0.66022	-1.3176	2835.6	23.041	-2.0408	77.112	-60.446	73.949	72.332	22.637	-3.0208	-5.6067	0.88975	-2.3798	31.7	-5.5361
119.69	-4.6331	50.908	-5.7887	0.79323	-2.4507	-0.032559	0.051393	0.019045	0.66022	-1.3176	2834.9	23.042	-2.0401	77.112	-60.479	73.949	72.332	22.637	-3.0208	-5.6067	0.88975	-2.3798	31.7	-5.5361
119.69	-4.6314	50.908	-5.7889	0.79349	-2.4506	-0.031034	0.04982	0.020281	0.66022	-1.3176	2834.3	23.042	-2.0393	77.111	-60.512	73.949	72.332	22.637	-3.0208	-5.6067	0.88975	-2.3798	31.7	-5.5361
119.69	-4.6297	50.909	-5.789	0.79373	-2.4505	-0.029484	0.048196	0.021494	0.66022	-1.3176	2833.6	23.042	-2.0386	77.111	-60.547	73.949	72.332	22.637	-3.0208	-5.6067	0.88975	-2.3798	31.7	-5.5361
119.69	-4.628	50.909	-5.7892	0.79397	-2.4504	-0.02791	0.046524	0.022684	0.66022	-1.3176	2833.0	23.043	-2.0379	77.11	-60.583	73.949	72.332	22.637	-3.0208	-5.6067	0.88975	-2.3798	31.7	-5.5361
119.69	-4.6263	50.91	-5.7893	0.7942	-2.4503	-0.026315	0.044805	0.023849	0.66022	-1.3176	2832.3	23.043	-2.0371	77.11	-60.619	73.95	72.332	22.637	-3.0208	-5.6067	0.88975	-2.3798	31.7	-5.5361
119.68	-4.6246	50.91	-5.7894	0.79442	-2.4502	-0.024699	0.043041	0.02499	0.66022	-1.3176	2831.7	23.043	-2.0364	77.109	-60.657	73.95	72.332	22.637	-3.0208	-5.6067	0.88975	-2.3798	31.7	-5.5361
119.68	-4.6229	50.911	-5.7896	0.79463	-2.45	-0.023064	0.041234	0.026103	0.66022	-1.3176	2831.0	23.044	-2.0357	77.108	-60.696	73.95	72.332	22.637	-3.0208	-5.6067	0.88975	-2.3798	31.7	-5.5361
119.68	-4.6213	50.912	-5.7897	0.79483	-2.4499	-0.021412	0.039385	0.027189	0.66022	-1.3176	2830.4	23.045	-2.035	77.108	-60.735	73.95	72.332	22.637	-3.0208	-5.6067	0.88975	-2.3798	31.7	-5.5361
119.68	-4.6196	50.913	-5.7898	0.79502	-2.4498	-0.019744	0.037497	0.028245	0.66022	-1.3176	2829.7	23.045	-2.0342	77.107	-60.776	73.951	72.332	22.637	-3.0208	-5.6067	0.88975	-2.3798	31.7	-5.5361
119.68	-4.618	50.914	-5.7899	0.7952	-2.4496	-0.018062	0.035571	0.029272	0.66022	-1.3176	2829.1	23.046	-2.0335	77.107	-60.817	73.951	72.332	22.637	-3.0208	-5.6067	0.88975	-2.3798	31.7	-5.5361
119.68	-4.6163	50.915	-5.79	0.79538	-2.4495	-0.016368	0.033609	0.030268	0.66022	-1.3176	2828.4	23.046	-2.0328	77.106	-60.859	73.951	72.332	22.637	-3.0208	-5.6067	0.88975	-2.3798	31.7	-5.5361
119.68	-4.6147	50.916	-5.79	0.79554	-2.4493	-0.014662	0.031614	0.031232	0.66022	-1.3176	2827.8	23.047	-2.0321	77.106	-60.902	73.951	72.332	22.637	-3.0208	-5.6067	0.88975	-2.3798	31.7	-5.5361
119.68	-4.6131	50.917	-5.7901	0.79569	-2.4491	-0.012948	0.029588	0.032163	0.66022	-1.3176	2827.1	23.048	-2.0314	77.105	-60.946	73.951	72.332	22.637	-3.0208	-5.6067	0.88975	-2.3798	31.7	-5.5361
119.67	-4.6116	50.918	-5.7902	0.79584	-2.449	-0.011226	0.027532	0.03306	0.66022	-1.3176	2826.5	23.049	-2.0308	77.105	-60.991	73.952	72.332	22.637	-3.0208	-5.6067	0.88975	-2.3798	31.7	-5.5361
119.67	-4.61	50.92	-5.7902	0.79597	-2.4488	-0.009498	0.025449	0.033922	0.66022	-1.3176	2825.9	23.049	-2.0301	77.104	-61.036	73.952	72.332	22.637	-3.0208	-5.6067	0.88975	-2.3798	31.7	-5.5361
119.67	-4.6085	50.921	-5.7903	0.79609	-2.4486	-0.007766	0.02334	0.034749	0.66022	-1.3176	2825.2	23.05	-2.0294	77.104	-61.082	73.952	72.332	22.637	-3.0208	-5.6067	0.88975	-2.3798	31.7	-5.5361
119.67	-4.607	50.923	-5.7903	0.7962	-2.4485	-0.0060316	0.021209	0.035539	0.66022	-1.3176	2824.6	23.051	-2.0288	77.103	-61.129	73.952	72.332	22.637	-3.0208	-5.6067	0.88975	-2.3798	31.7	-5.5361
119.67	-4.6055	50.924	-5.7903	0.7963	-2.4483	-0.0042965	0.019057	0.036293	0.66022	-1.3176	2823.9	23.052	-2.0281	77.103	-61.176	73.953	72.332	22.637	-3.0208	-5.6067	0.88975	-2.3798	31.7	-5.5361
119.67	-4.604	50.926	-5.7903	0.79639	-2.4481	-0.0025624	0.016887	0.037007	0.66022	-1.3176	2823.3	23.053	-2.0275	77.102	-61.224	73.953	72.332	22.637	-3.0208	-5.6067	0.88975	-2.3798	31.7	-5.5361
119.66	-4.6026	50.928	-5.7903	0.79647	-2.4479	-0.00083102	0.014701	0.037684	0.66022	-1.3176	2822.6	23.054	-2.0269	77.102	-61.273	73.953	72.332	22.637	-3.0208	-5.6067	0.88975	-2.3798	31.7	-5.5361
119.66	-4.6012	50.93	-5.7903	0.79654	-2.4477	0.00089591	0.0125	0.03832	0.66022	-1.3176	2822.0	23.055	-2.0263	77.101	-61.322	73.953	72.332	22.637	-3.0208	-5.6067	0.88975	-2.3798	31.7	-5.5361
119.66	-4.5998	50.931	-5.7903	0.7966	-2.4475	0.0026167	0.010289	0.038917	0.66022	-1.3176	2821.3	23.056	-2.0257	77.101	-61.372	73.953	72.332	22.637	-3.0208	-5.6067	0.88975	-2.3798	31.7	-5.5361
119.66	-4.5985	50.933	-5.7903	0.79664	-2.4473	0.0043295	0.0080675	0.039473	0.66022	-1.3176	2820.7	23.057	-2.0251	77.1	-61.422	73.954	72.332	22.637	-3.0208	-5.6067	0.88975	-2.3798	31.7	-5.5361
119.66	-4.5972	50.935	-5.7903	0.79668	-2.4471	0.0060327	0.0058397	0.039988	0.66022	-1.3176	2820.0	23.058	-2.0246	77.1	-61.473	73.954	72.332	22.637	-3.0208	-5.6067	0.88975	-2.3798	31.7	-5.5361
119.66	-4.5959	50.937	-5.7903	0.7967	-2.4469	0.0077246	0.0036073	0.040461	0.66022	-1.3176	2819.4	23.059	-2.024	77.099	-61.524	73.954	72.332	22.637	-3.0208	-5.6067	0.88975	-2.3798	31.7	-5.5361
119.65	-4.5947	50.939	-5.7902	0.79671	-2.4467	0.0094035	0.0013728	0.040891	0.66022	-1.3176	2818.7	23.06	-2.0235	77.099	-61.575	73.954	72.332	22.637	-3.0208	-5.6067	0.88975	-2.3798	31.7	-5.5361
119.65	-4.5935	50.941	-5.7902	0.79671	-2.4465	0.011068	-0.00086151	0.041279	0.66022	-1.3176	2818.1	23.061	-2.023	77.098	-61.627	73.955	72.332	22.637	-3.0208	-5.6067	0.88975	-2.3798	31.7	-5.5361
119.65	-4.5923	50.943	-5.7901	0.7967	-2.4463	0.012715	-0.0030932	0.041624	0.66022	-1.3176	2817.4	23.063	-2.0225	77.098	-61.679	73.955	72.332	22.637	-3.0208	-5.6067	0.88975	-2.3798	31.7	-5.5361
119.65	-4.5912	50.945	-5.79	0.79668	-2.4461	0.014345	-0.00532	0.041926	0.66022	-1.3176	2816.8	23.064	-2.022	77.097	-61.732	73.955	72.332	22.637	-3.0208	-5.6067	0.88975	-2.3798	31.7	-5.5361
119.65	-4.5901	50.948	-5.79	0.79665	-2.4459	0.015955	-0.0075394	0.042183	0.66022	-1.3176	2816.1	23.065	-2.0215	77.097	-61.784	73.955	72.332	22.637	-3.0208	-5.6067	0.88975	-2.3798	31.7	-5.5361
119.65	-4.5891	50.95	-5.7899	0.79661	-2.4457	0.017543	-0.0097492	0.042397	0.66022	-1.3176	2815.5	23.066	-2.0211	77.096	-61.837	73.956	72.332	22.637	-3.0208	-5.6067	0.88975	-2.3798	31.7	-5.5361
119.64	-4.5881	50.952	-5.7898	0.79655	-2.4455	0.019108	-0.011947	0.042567	0.66022	-1.3176	2814.8	23.067	-2.0207	77.096	-61.89	73.956	72.332	22.637	-3.0208	-5.6067	0.88975	-2.3798	31.7	-5.5361
119.64	-4.5871	50.954	-5.7897	0.79649	-2.4453	0.020649	-0.01413	0.042692	0.66022	-1.3176	2814.2	23.069	-2.0203	77.095	-61.943	73.956	72.332	22.637	-3.0208	-5.6067	0.88975	-2.3798	31.7	-5.5361
119.64	-4.5862	50.957	-5.7896	0.79641	-2.4451	0.022164	-0.016297	0.042772	0.66022	-1.3176	2813.5	23.07	-2.0199	77.095	-61.996	73.956	72.332	22.637	-3.0208	-5.6067	0.88975	-2.3798	31.7	-5.5361
119.64	-4.5854	50.959	-5.7895	0.79633	-2.4448	0.02365	-0.018445	0.042808	0.66022	-1.3176	2812.9	23.071	-2.0195	77.094	-62.049	73.957	72.332	22.637	-3.0208	-5.6067	0.88975	-2.3798	31.7	-5.5361
119.64	-4.5846	50.961	-5.7893	0.79623	-2.4446	0.025108	-0.020572	0.0428	0.66022	-1.3176	2812.2	23.072	-2.0192	77.094	-62.102	73.957	72.332	22.637	-3.0208	-5.6067	0.88975	-2.3798	31.7	-5.5361
119.63	-4.5838	50.964	-5.7892	0.79612	-2.4444	0.026534	-0.022675	0.042746	0.66022	-1.3176	2811.6	23.074	-2.0188	77.094	-62.155	73.957	72.332	22.637	-3.0208	-5.6067	0.88975	-2.3798	31.7	-5.5361
119.63	-4.5831	50.966	-5.7891	0.796	-2.4442	0.027928	-0.024752	0.042649	0.66022	-1.3176	2811.0	23.075	-2.0185	77.093	-62.208	73.957	72.332	22.637	-3.0208	-5.6067	0.88975	-2.3798	31.7	-5.5361
119.63	-4.5824	50.969	-5.7889	0.79587	-2.444	0.029289	-0.026802	0.042507	0.66022	-1.3176	2810.3	23.076	-2.0182	77.093	-62.26	73.958	72.332	22.637	-3.0208	-5.6067	0.88975	-2.3798	31.7	-5.5361
119.63	-4.5818	50.971	-5.7888	0.79573	-2.4438	0.030614	-0.028822	0.042321	0.66022	-1.3176	2809.7	23.078	-2.018	77.092	-62.313	73.958	72.332	22.637	-3.0208	-5.6067	0.88975	-2.3798	31.7	-5.5361
119.63	-4.5812	50.973	-5.7886	0.79558	-2.4436	0.031903	-0.030809	0.04209	0.66022	-1.3176	2809.0	23.079	-2.0177	77.092	-62.364	73.958	72.332	22.637	-3.0208	-5.6067	0.88975	-2.3798	31.7	-5.5361
119.63	-4.5806	50.976	-5.7885	0.79543	-2.4434	0.033154	-0.032762	0.041816	0.66022	-1.3176	2808.4	23.08	-2.0175	77.091	-62.416	73.958	72.332	22.637	-3.0208	-5.6067	0.88975	-2.3798	31.7	-5.5361
119.62	-4.5801	50.978	-5.7883	0.79526	-2.4431	0.034365	-0.034679	0.041499	0.66022	-1.3176	2807.7	23.081	-2.0173	77.091	-62.467	73.959	72.332	22.637	-3.0208	-5.6067	0.88975	-2.3798	31.7	-5.5361
119.62	-4.5797	50.98	-5.7881	0.79508	-2.4429	0.035536	-0.036557	0.041138	0.66022	-1.3176	2807.1	23.083	-2.0171	77.09	-62.517	73.959	72.332	22.637	-3.0208	-5.6067	0.88975	-2.3798	31.7	-5.5361
119.62	-4.5793	50.983	-5.7879	0.79489	-2.4427	0.036666	-0.038395	0.040735	0.66022	-1.3176	2806.4	23.084	-2.017	77.09	-62.567	73.959	72.332	22.637	-3.0208	-5.6067	0.88975	-2.3798	31.7	-5.5361
119.62	-4.579	50.985	-5.7878	0.7947	-2.4425	0.037752	-0.040191	0.04029	0.66022	-1.3176	2805.8	23.085	-2.0168	77.089	-62.616	73.96	72.332	22.637	-3.0208	-5.6067	0.88975	-2.3798	31.7	-5.5361
119.62	-4.5787	50.987	-5.7876	0.79449	-2.4423	0.038795	-0.041943	0.039803	0.66022	-1.3176	2805.1	23.087	-2.0167	77.089	-62.664	73.96	72.332	22.637	-3.0208	-5.6067	0.88975	-2.3798	31.7	-5.5361
119.61	-4.5784	50.99	-5.7874	0.79428	-2.4421	0.039792	-0.043649	0.039274	0.66022	-1.3176	2804.5	23.088	-2.0166	77.088	-62.712	73.96	72.332	22.637	-3.0208	-5.6067	0.88975	-2.3798	31.7	-5.5361
119.61	-4.5782	50.992	-5.7872	0.79405	-2.4419	0.040743	-0.045307	0.038706	0.66022	-1.3176	2803.8	23.089	-2.0165	77.088	-62.758	73.96	72.332	22.637	-3.0208	-5.6067	0.88975	-2.3798	31.7	-5.5361
119.61	-4.5781	50.994	-5.787	0.79382	-2.4417	0.041648	-0.046916	0.038097	0.66022	-1.3176	2803.2	23.09	-2.0165	77.087	-62.804	73.961	72.332	22.637	-3.0208	-5.6067	0.88975	-2.3798	31.7	-5.5361
119.61	-4.578	50.997	-5.7867	0.79358	-2.4416	0.042504	-0.048474	0.037448	0.66022	-1.3176	2802.5	23.091	-2.0164	77.087	-62.848	73.961	72.332	22.637	-3.0208	-5.6067	0.88975	-2.3798	31.7	-5.5361
119.61	-4.5779	50.999	-5.7865	0.79334	-2.4414	0.043311	-0.049979	0.036762	0.66022	-1.3176	2801.9	23.093	-2.0164	77.086	-62.892	73.961	72.332	22.637	-3.0208	-5.6067	0.88975	-2.3798	31.7	-5.5361
119.61	-4.5779	51.001	-5.7863	0.79308	-2.4412	0.044068	-0.05143	0.036037	0.66022	-1.3176	2801.2	23.094	-2.0164	77.086	-62.934	73.961	72.332	22.637	-3.0208	-5.6067	0.88975	-2.3798	31.7	-5.5361
119.6	-4.5779	51.003	-5.7861	0.79282	-2.441	0.044775	-0.052826	0.035275	0.66022	-1.3176	2800.6	23.095	-2.0165	77.086	-62.975	73.962	72.332	22.637	-3.0208	-5.6067	0.88975	-2.3798	31.7	-5.5361
119.6	-4.578	51.005	-5.7859	0.79256	-2.4408	0.04543	-0.054164	0.034477	0.66022	-1.3176	2799.9	23.096	-2.0165	77.085	-63.014	73.962	72.332	22.637	-3.0208	-5.6067	0.88975	-2.3798	31.7	-5.5361
119.6	-4.5781	51.007	-5.7856	0.79228	-2.4407	0.046033	-0.055444	0.033644	0.66022	-1.3176	2799.3	23.097	-2.0166	77.085	-63.053	73.962	72.332	22.637	-3.0208	-5.6067	0.88975	-2.3798	31.7	-5.5361
119.6	-4.5783	51.009	-5.7854	0.792	-2.4405	0.046584	-0.056664	0.032777	0.66022	-1.3176	2798.6	23.098	-2.0167	77.084	-63.089	73.962	72.332	22.637	-3.0208	-5.6067	0.88975	-2.3798	31.7	-5.5361
119.6	-4.5785	51.011	-5.7852	0.79172	-2.4403	0.047081	-0.057824	0.031876	0.66022	-1.3176	2798.0	23.1	-2.0168	77.084	-63.124	73.963	72.332	22.637	-3.0208	-5.6067	0.88975	-2.3798	31.7	-5.5361
119.6	-4.5788	51.013	-5.7849	0.79142	-2.4402	0.047525	-0.058921	0.030942	0.66022	-1.3176	2797.3	23.101	-2.0169	77.083	-63.157	73.963	72.332	22.637	-3.0208	-5.6067	0.88975	-2.3798	31.7	-5.5361
119.59	-4.5791	51.015	-5.7847	0.79113	-2.44	0.047914	-0.059956	0.029977	0.66022	-1.3176	2796.7	23.102	-2.017	77.083	-63.189	73.963	72.332	22.637	-3.0208	-5.6067	0.88975	-2.3798	31.7	-5.5361
119.59	-4.5794	51.017	-5.7845	0.79082	-2.4399	0.048249	-0.060926	0.028982	0.66022	-1.3176	2796.0	23.103	-2.0172	77.082	-63.219	73.964	72.332	22.637	-3.0208	-5.6067	0.88975	-2.3798	31.7	-5.5361
119.59	-4.5798	51.018	-5.7842	0.79052	-2.4397	0.048529	-0.061832	0.027957	0.66022	-1.3176	2795.4	23.104	-2.0174	77.082	-63.247	73.964	72.332	22.637	-3.0208	-5.6067	0.88975	-2.3798	31.7	-5.5361
119.59	-4.5802	51.02	-5.784	0.79021	-2.4396	0.048754	-0.062671	0.026904	0.66022	-1.3176	2794.7	23.105	-2.0176	77.081	-63.273	73.964	72.332	22.637	-3.0208	-5.6067	0.88975	-2.3798	31.7	-5.5361
119.59	-4.5807	51.022	-5.7837	0.78989	-2.4395	0.048924	-0.063444	0.025824	0.66022	-1.3176	2794.1	23.106	-2.0178	77.081	-63.297	73.964	72.332	22.637	-3.0208	-5.6067	0.88975	-2.3798	31.7	-5.5361
119.59	-4.5812	51.023	-5.7835	0.78957	-2.4393	0.049038	-0.06415	0.024719	0.66022	-1.3176	2793.4	23.106	-2.018	77.08	-63.318	73.965	72.332	22.637	-3.0208	-5.6067	0.88975	-2.3798	31.7	-5.5361
119.58	-4.5817	51.025	-5.7832	0.78925	-2.4392	0.049097	-0.064788	0.023588	0.66022	-1.3176	2792.8	23.107	-2.0183	77.08	-63.338	73.965	72.332	22.637	-3.0208	-5.6067	0.88975	-2.3798	31.7	-5.5361
119.58	-4.5823	51.026	-5.783	0.78892	-2.4391	0.0491	-0.065358	0.022435	0.66022	-1.3176	2792.1	23.108	-2.0185	77.079	-63.356	73.965	72.332	22.637	-3.0208	-5.6067	0.88975	-2.3798	31.7	-5.5361
119.58	-4.5829	51.028	-5.7827	0.7886	-2.439	0.049048	-0.065859	0.021259	0.66022	-1.3176	2791.5	23.109	-2.0188	77.079	-63.371	73.965	72.332	22.637	-3.0208	-5.6067	0.88975	-2.3798	31.7	-5.5361
119.58	-4.5835	51.029	-5.7825	0.78827	-2.4389	0.04894	-0.066291	0.020062	0.66022	-1.3176	2790.8	23.11	-2.0191	77.079	-63.384	73.966	72.332	22.637	-3.0208	-5.6067	0.88975	-2.3798	31.7	-5.5361
119.58	-4.5841	51.03	-5.7823	0.78793	-2.4388	0.048777	-0.066653	0.018846	0.66022	-1.3176	2790.2	23.11	-2.0194	77.078	-63.394	73.966	72.332	22.637	-3.0208	-5.6067	0.88975	-2.3798	31.7	-5.5361
119.58	-4.5848	51.031	-5.782	0.7876	-2.4387	0.048559	-0.066946	0.017612	0.66022	-1.3176	2789.5	23.111	-2.0197	77.078	-63.403	73.966	72.332	22.637	-3.0208	-5.6067	0.88975	-2.3798	31.7	-5.5361
119.58	-4.5856	51.032	-5.7818	0.78726	-2.4386	0.048286	-0.067168	0.01636	0.66022	-1.3176	2788.9	23.112	-2.02	77.077	-63.409	73.967	72.332	22.637	-3.0208	-5.6067	0.88975	-2.3798	31.7	-5.5361
119.57	-4.5863	51.033	-5.7815	0.78693	-2.4385	0.047959	-0.067321	0.015093	0.66022	-1.3176	2788.2	23.112	-2.0204	77.077	-63.412	73.967	72.332	22.637	-3.0208	-5.6067	0.88975	-2.3798	31.7	-5.5361
119.57	-4.5871	51.034	-5.7813	0.78659	-2.4385	0.047578	-0.067404	0.013812	0.66022	-1.3176	2787.6	23.113	-2.0207	77.076	-63.414	73.967	72.332	22.637	-3.0208	-5.6067	0.88975	-2.3798	31.7	-5.5361
119.57	-4.5879	51.035	-5.7811	0.78625	-2.4384	0.047144	-0.067417	0.012519	0.66022	-1.3176	2786.9	23.113	-2.0211	77.076	-63.412	73.967	72.332	22.637	-3.0208	-5.6067	0.88975	-2.3798	31.7	-5.5361
119.57	-4.5887	51.036	-5.7808	0.78592	-2.4383	0.046656	-0.067361	0.011214	0.66022	-1.3176	2786.3	23.114	-2.0215	77.075	-63.409	73.968	72.332	22.637	-3.0208	-5.6067	0.88975	-2.3798	31.7	-5.5361
119.57	-4.5895	51.036	-5.7806	0.78558	-2.4383	0.046117	-0.067235	0.0098988	0.66022	-1.3176	2785.6	23.114	-2.0218	77.075	-63.403	73.968	72.332	22.637	-3.0208	-5.6067	0.88975	-2.3798	31.7	-5.5361
119.57	-4.5904	51.037	-5.7804	0.78524	-2.4382	0.045526	-0.06704	0.0085753	0.66022	-1.3176	2785.0	23.115	-2.0222	77.074	-63.395	73.968	72.332	22.637	-3.0208	-5.6067	0.88975	-2.3798	31.7	-5.5361
119.57	-4.5912	51.037	-5.7801	0.78491	-2.4382	0.044883	-0.066776	0.0072448	0.66022	-1.3176	2784.3	23.115	-2.0226	77.074	-63.384	73.968	72.332	22.637	-3.0208	-5.6067	0.88975	-2.3798	31.7	-5.5361
119.57	-4.5921	51.038	-5.7799	0.78458	-2.4382	0.044191	-0.066444	0.0059087	0.66022	-1.3176	2783.7	23.116	-2.023	77.073	-63.372	73.969	72.332	22.637	-3.0208	-5.6067	0.88975	-2.3798	31.7	-5.5361
119.57	-4.593	51.038	-5.7797	0.78425	-2.4382	0.04345	-0.066045	0.0045684	0.66022	-1.3176	2783.0	23.116	-2.0234	77.073	-63.357	73.969	72.332	22.637	-3.0208	-5.6067	0.88975	-2.3798	31.7	-5.5361
119.56	-4.594	51.038	-5.7795	0.78392	-2.4381	0.042659	-0.065579	0.0032253	0.66022	-1.3176	2782.4	23.116	-2.0239	77.072	-63.34	73.969	72.332	22.637	-3.0208	-5.6067	0.88975	-2.3798	31.7	-5.5361
119.56	-4.5949	51.038	-5.7793	0.78359	-2.4381	0.041822	-0.065046	0.001881	0.66022	-1.3176	2781.7	23.116	-2.0243	77.072	-63.32	73.969	72.332	22.637	-3.0208	-5.6067	0.88975	-2.3798	31.7	-5.5361
119.56	-4.5958	51.039	-5.7791	0.78327	-2.4381	0.040938	-0.064448	0.00053675	0.66022	-1.3176	2781.1	23.117	-2.0247	77.072	-63.299	73.97	72.332	22.637	-3.0208	-5.6067	0.88975	-2.3798	31.7	-5.5361
119.56	-4.5968	51.039	-5.7789	0.78295	-2.4381	0.040008	-0.063785	-0.00080589	0.66022	-1.3176	2780.4	23.117	-2.0251	77.071	-63.276	73.97	72.332	22.637	-3.0208	-5.6067	0.88975	-2.3798	31.7	-5.5361
119.56	-4.5978	51.038	-5.7787	0.78263	-2.4381	0.039035	-0.063058	-0.0021455	0.66022	-1.3176	2779.8	23.117	-2.0256	77.071	-63.251	73.97	72.332	22.637	-3.0208	-5.6067	0.88975	-2.3798	31.7	-5.5361
119.56	-4.5987	51.038	-5.7785	0.78232	-2.4381	0.038018	-0.062269	-0.0034807	0.66022	-1.3176	2779.1	23.117	-2.026	77.07	-63.224	73.97	72.332	22.637	-3.0208	-5.6067	0.88975	-2.3798	31.7	-5.5361
119.56	-4.5997	51.038	-5.7783	0.78201	-2.4382	0.036958	-0.061417	-0.00481	0.66022	-1.3176	2778.5	23.117	-2.0265	77.07	-63.195	73.971	72.332	22.637	-3.0208	-5.6067	0.88975	-2.3798	31.7	-5.5361
119.56	-4.6007	51.038	-5.7781	0.7817	-2.4382	0.035859	-0.060506	-0.006132	0.66022	-1.3176	2777.9	23.117	-2.0269	77.069	-63.165	73.971	72.332	22.637	-3.0208	-5.6067	0.88975	-2.3798	31.7	-5.5361
119.56	-4.6016	51.037	-5.7779	0.7814	-2.4382	0.034719	-0.059534	-0.0074453	0.66022	-1.3176	2777.2	23.117	-2.0273	77.069	-63.133	73.971	72.332	22.637	-3.0208	-5.6067	0.88975	-2.3798	31.7	-5.5361
119.56	-4.6026	51.037	-5.7777	0.78111	-2.4383	0.033542	-0.058505	-0.0087486	0.66022	-1.3176	2776.6	23.117	-2.0278	77.068	-63.099	73.971	72.332	22.637	-3.0208	-5.6067	0.88975	-2.3798	31.7	-5.5361
119.56	-4.6036	51.036	-5.7776	0.78082	-2.4383	0.032327	-0.057418	-0.01004	0.66022	-1.3176	2775.9	23.117	-2.0282	77.068	-63.064	73.972	72.332	22.637	-3.0208	-5.6067	0.88975	-2.3798	31.7	-5.5361
119.56	-4.6045	51.035	-5.7774	0.78053	-2.4384	0.031077	-0.056276	-0.011319	0.66022	-1.3176	2775.3	23.116	-2.0287	77.067	-63.027	73.972	72.332	22.637	-3.0208	-5.6067	0.88975	-2.3798	31.7	-5.5361
119.55	-4.6055	51.034	-5.7773	0.78025	-2.4384	0.029794	-0.055079	-0.012584	0.66022	-1.3176	2774.6	23.116	-2.0291	77.067	-62.99	73.972	72.332	22.637	-3.0208	-5.6067	0.88975	-2.3798	31.7	-5.5361
119.55	-4.6065	51.033	-5.7771	0.77998	-2.4385	0.028477	-0.05383	-0.013834	0.66022	-1.3176	2774.0	23.116	-2.0295	77.066	-62.951	73.972	72.332	22.637	-3.0208	-5.6067	0.88975	-2.3798	31.7	-5.5361
119.55	-4.6074	51.033	-5.777	0.77972	-2.4386	0.02713	-0.05253	-0.015066	0.66022	-1.3176	2773.3	23.116	-2.03	77.066	-62.911	73.973	72.332	22.637	-3.0208	-5.6067	0.88975	-2.3798	31.7	-5.5361
119.55	-4.6084	51.031	-5.7769	0.77946	-2.4386	0.025754	-0.05118	-0.016281	0.66022	-1.3176	2772.7	23.115	-2.0304	77.065	-62.869	73.973	72.332	22.637	-3.0208	-5.6067	0.88975	-2.3798	31.7	-5.5361
119.55	-4.6093	51.03	-5.7767	0.7792	-2.4387	0.024349	-0.049781	-0.017476	0.66022	-1.3176	2772.0	23.115	-2.0308	77.065	-62.827	73.973	72.332	22.637	-3.0208	-5.6067	0.88975	-2.3798	31.7	-5.5361
119.55	-4.6102	51.029	-5.7766	0.77896	-2.4388	0.022918	-0.048337	-0.01865	0.66022	-1.3176	2771.4	23.114	-2.0312	77.064	-62.784	73.973	72.332	22.637	-3.0208	-5.6067	0.88975	-2.3798	31.7	-5.5361
119.55	-4.6111	51.028	-5.7765	0.77872	-2.4389	0.021463	-0.046847	-0.019803	0.66022	-1.3176	2770.7	23.114	-2.0316	77.064	-62.74	73.974	72.332	22.637	-3.0208	-5.6067	0.88975	-2.3798	31.7	-5.5361
119.55	-4.612	51.026	-5.7764	0.77849	-2.439	0.019984	-0.045315	-0.020933	0.66022	-1.3176	2770.1	23.114	-2.0321	77.063	-62.696	73.974	72.332	22.637	-3.0208	-5.6067	0.88975	-2.3798	31.7	-5.5361
119.55	-4.6129	51.025	-5.7763	0.77827	-2.4391	0.018484	-0.043741	-0.022039	0.66022	-1.3176	2769.4	23.113	-2.0325	77.063	-62.65	73.974	72.332	22.637	-3.0208	-5.6067	0.88975	-2.3798	31.7	-5.5361
119.55	-4.6137	51.024	-5.7762	0.77805	-2.4392	0.016965	-0.042128	-0.02312	0.66022	-1.3176	2768.8	23.112	-2.0328	77.062	-62.605	73.974	72.332	22.637	-3.0208	-5.6067	0.88975	-2.3798	31.7	-5.5361
119.55	-4.6146	51.022	-5.7761	0.77785	-2.4393	0.015428	-0.040478	-0.024174	0.66022	-1.3176	2768.1	23.112	-2.0332	77.062	-62.558	73.975	72.332	22.637	-3.0208	-5.6067	0.88975	-2.3798	31.7	-5.5361
119.55	-4.6154	51.02	-5.7761	0.77765	-2.4395	0.013874	-0.038792	-0.025201	0.66022	-1.3176	2767.5	23.111	-2.0336	77.061	-62.511	73.975	72.332	22.637	-3.0208	-5.6067	0.88975	-2.3798	31.7	-5.5361
119.55	-4.6162	51.019	-5.776	0.77746	-2.4396	0.012306	-0.037072	-0.0262	0.66022	-1.3176	2766.8	23.111	-2.034	77.061	-62.464	73.975	72.332	22.637	-3.0208	-5.6067	0.88975	-2.3798	31.7	-5.5361
119.55	-4.617	51.017	-5.7759	0.77728	-2.4397	0.010725	-0.03532	-0.027169	0.66022	-1.3176	2766.2	23.11	-2.0343	77.06	-62.416	73.975	72.332	22.637	-3.0208	-5.6067	0.88975	-2.3798	31.7	-5.5361
119.55	-4.6178	51.015	-5.7759	0.7771	-2.4399	0.0091334	-0.033538	-0.028108	0.66022	-1.3176	2765.5	23.109	-2.0347	77.06	-62.368	73.976	72.332	22.637	-3.0208	-5.6067	0.88975	-2.3798	31.7	-5.5361
119.55	-4.6185	51.013	-5.7758	0.77694	-2.44	0.0075325	-0.031729	-0.029015	0.66022	-1.3176	2764.9	23.108	-2.035	77.059	-62.32	73.976	72.332	22.637	-3.0208	-5.6067	0.88975	-2.3798	31.7	-5.5361
119.55	-4.6192	51.011	-5.7758	0.77679	-2.4402	0.0059242	-0.029893	-0.029891	0.66022	-1.3176	2764.2	23.108	-2.0353	77.059	-62.272	73.976	72.332	22.637	-3.0208	-5.6067	0.88975	-2.3798	31.7	-5.5361
119.55	-4.6199	51.009	-5.7758	0.77664	-2.4403	0.0043101	-0.028034	-0.030733	0.66022	-1.3176	2763.6	23.107	-2.0357	77.058	-62.223	73.976	72.332	22.637	-3.0208	-5.6067	0.88975	-2.3798	31.7	-5.5361
119.55	-4.6206	51.007	-5.7758	0.77651	-2.4405	0.0026922	-0.026153	-0.031542	0.66022	-1.3176	2762.9	23.106	-2.036	77.058	-62.175	73.976	72.332	22.637	-3.0208	-5.6067	0.88975	-2.3798	31.7	-5.5361
119.55	-4.6212	51.005	-5.7758	0.77638	-2.4406	0.0010722	-0.024252	-0.032316	0.66022	-1.3176	2762.3	23.105	-2.0363	77.057	-62.126	73.977	72.332	22.637	-3.0208	-5.6067	0.88975	-2.3798	31.7	-5.5361
119.55	-4.6218	51.003	-5.7758	0.77626	-2.4408	-0.00054816	-0.022334	-0.033055	0.66022	-1.3176	2761.6	23.104	-2.0365	77.057	-62.078	73.977	72.332	22.637	-3.0208	-5.6067	0.88975	-2.3798	31.7	-5.5361
119.55	-4.6224	51.0	-5.7758	0.77616	-2.441	-0.0021671	-0.0204	-0.033758	0.66022	-1.3176	2761.0	23.103	-2.0368	77.056	-62.03	73.977	72.332	22.637	-3.0208	-5.6067	0.88975	-2.3798	31.7	-5.5361
119.55	-4.6229	50.998	-5.7758	0.77606	-2.4411	-0.003783	-0.018452	-0.034424	0.66022	-1.3176	2760.3	23.102	-2.0371	77.056	-61.981	73.977	72.332	22.637	-3.0208	-5.6067	0.88975	-2.3798	31.7	-5.5361
119.55	-4.6234	50.996	-5.7758	0.77597	-2.4413	-0.0053939	-0.016494	-0.035053	0.66022	-1.3176	2759.7	23.101	-2.0373	77.055	-61.933	73.977	72.332	22.637	-3.0208	-5.6067	0.88975	-2.3798	31.7	-5.5361
119.55	-4.6239	50.993	-5.7758	0.7759	-2.4415	-0.0069982	-0.014526	-0.035645	0.66022	-1.3176	2759.0	23.1	-2.0375	77.055	-61.886	73.978	72.332	22.637	-3.0208	-5.6067	0.88975	-2.3798	31.7	-5.5361
119.55	-4.6244	50.991	-5.7759	0.77583	-2.4417	-0.0085942	-0.01255	-0.036198	0.66022	-1.3176	2758.4	23.099	-2.0377	77.054	-61.838	73.978	72.332	22.637	-3.0208	-5.6067	0.88975	-2.3798	31.7	-5.5361
119.55	-4.6248	50.988	-5.7759	0.77577	-2.4418	-0.01018	-0.01057	-0.036713	0.66022	-1.3176	2757.7	23.098	-2.038	77.053	-61.791	73.978	72.332	22.637	-3.0208	-5.6067	0.88975	-2.3798	31.7	-5.5361
119.55	-4.6252	50.986	-5.776	0.77572	-2.442	-0.011754	-0.0085865	-0.037188	0.66022	-1.3176	2757.1	23.097	-2.0381	77.053	-61.744	73.978	72.332	22.637	-3.0208	-5.6067	0.88975	-2.3798	31.7	-5.5361
119.55	-4.6255	50.983	-5.776	0.77568	-2.4422	-0.013315	-0.0066021	-0.037624	0.66022	-1.3176	2756.5	23.096	-2.0383	77.052	-61.698	73.979	72.332	22.637	-3.0208	-5.6067	0.88975	-2.3798	31.7	-5.5361
119.55	-4.6259	50.981	-5.7761	0.77566	-2.4424	-0.014861	-0.0046188	-0.03802	0.66022	-1.3176	2755.8	23.095	-2.0385	77.052	-61.652	73.979	72.332	22.637	-3.0208	-5.6067	0.88975	-2.3798	31.7	-5.5361
119.55	-4.6262	50.978	-5.7762	0.77564	-2.4426	-0.016391	-0.0026387	-0.038376	0.66022	-1.3176	2755.2	23.094	-2.0386	77.051	-61.606	73.979	72.332	22.637	-3.0208	-5.6067	0.88975	-2.3798	31.7	-5.5361
119.55	-4.6264	50.975	-5.7763	0.77563	-2.4428	-0.017902	-0.00066387	-0.038691	0.66022	-1.3176	2754.5	23.093	-2.0387	77.051	-61.561	73.979	72.332	22.637	-3.0208	-5.6067	0.88975	-2.3798	31.7	-5.5361
119.55	-4.6266	50.973	-5.7764	0.77563	-2.443	-0.019393	0.0013038	-0.038966	0.66022	-1.3176	2753.9	23.092	-2.0389	77.05	-61.517	73.979	72.332	22.637	-3.0208	-5.6067	0.88975	-2.3798	31.7	-5.5361
119.55	-4.6268	50.97	-5.7765	0.77564	-2.4432	-0.020863	0.0032621	-0.0392	0.66022	-1.3176	2753.2	23.091	-2.0389	77.05	-61.473	73.979	72.332	22.637	-3.0208	-5.6067	0.88975	-2.3798	31.7	-5.5361
119.55	-4.627	50.967	-5.7766	0.77566	-2.4434	-0.02231	0.0052093	-0.039394	0.66022	-1.3176	2752.6	23.09	-2.039	77.049	-61.429	73.98	72.332	22.637	-3.0208	-5.6067	0.88975	-2.3798	31.7	-5.5361
119.55	-4.6271	50.964	-5.7767	0.7757	-2.4436	-0.023734	0.0071432	-0.039546	0.66022	-1.3176	2751.9	23.089	-2.0391	77.049	-61.387	73.98	72.332	22.637	-3.0208	-5.6067	0.88975	-2.3798	31.7	-5.5361
119.55	-4.6272	50.962	-5.7768	0.77574	-2.4438	-0.025131	0.0090619	-0.039658	0.66022	-1.3176	2751.3	23.087	-2.0392	77.048	-61.344	73.98	72.332	22.637	-3.0208	-5.6067	0.88975	-2.3798	31.7	-5.5361
119.55	-4.6272	50.959	-5.7769	0.77579	-2.444	-0.026501	0.010964	-0.039729	0.66022	-1.3176	2750.6	23.086	-2.0392	77.047	-61.303	73.98	72.332	22.637	-3.0208	-5.6067	0.88975	-2.3798	31.7	-5.5361
119.55	-4.6273	50.956	-5.7771	0.77585	-2.4442	-0.027843	0.012846	-0.039759	0.66022	-1.3176	2750.0	23.085	-2.0392	77.047	-61.262	73.98	72.332	22.637	-3.0208	-5.6067	0.88975	-2.3798	31.7	-5.5361
119.55	-4.6272	50.953	-5.7772	0.77591	-2.4444	-0.029155	0.014708	-0.039748	0.66022	-1.3176	2749.3	23.084	-2.0392	77.046	-61.222	73.981	72.332	22.637	-3.0208	-5.6067	0.88975	-2.3798	31.7	-5.5361
119.55	-4.6272	50.951	-5.7774	0.77599	-2.4446	-0.030436	0.016548	-0.039697	0.66022	-1.3176	2748.7	23.083	-2.0392	77.046	-61.183	73.981	72.332	22.637	-3.0208	-5.6067	0.88975	-2.3798	31.7	-5.5361
119.55	-4.6271	50.948	-5.7775	0.77608	-2.4448	-0.031685	0.018362	-0.039606	0.66022	-1.3176	2748.0	23.082	-2.0392	77.045	-61.145	73.981	72.332	22.637	-3.0208	-5.6067	0.88975	-2.3798	31.7	-5.5361
119.55	-4.627	50.945	-5.7777	0.77618	-2.445	-0.0329	0.020151	-0.039474	0.66022	-1.3176	2747.4	23.08	-2.0391	77.045	-61.107	73.981	72.332	22.637	-3.0208	-5.6067	0.88975	-2.3798	31.7	-5.5361
119.55	-4.6268	50.942	-5.7778	0.77628	-2.4452	-0.034081	0.021912	-0.039303	0.66022	-1.3176	2746.7	23.079	-2.0391	77.044	-61.07	73.981	72.332	22.637	-3.0208	-5.6067	0.88975	-2.3798	31.7	-5.5361
119.55	-4.6266	50.939	-5.778	0.7764	-2.4453	-0.035226	0.023643	-0.039092	0.66022	-1.3176	2746.1	23.078	-2.039	77.044	-61.034	73.981	72.332	22.637	-3.0208	-5.6067	0.88975	-2.3798	31.7	-5.5361
119.55	-4.6264	50.937	-5.7782	0.77652	-2.4455	-0.036334	0.025343	-0.038842	0.66022	-1.3176	2745.5	23.077	-2.0389	77.043	-60.999	73.982	72.332	22.637	-3.0208	-5.6067	0.88975	-2.3798	31.7	-5.5361
119.55	-4.6261	50.934	-5.7784	0.77665	-2.4457	-0.037404	0.02701	-0.038554	0.66022	-1.3176	2744.8	23.076	-2.0388	77.042	-60.964	73.982	72.332	22.637	-3.0208	-5.6067	0.88975	-2.3798	31.7	-5.5361
119.55	-4.6258	50.931	-5.7786	0.77679	-2.4459	-0.038436	0.028643	-0.038227	0.66022	-1.3176	2744.2	23.075	-2.0387	77.042	-60.931	73.982	72.332	22.637	-3.0208	-5.6067	0.88975	-2.3798	31.7	-5.5361
119.55	-4.6255	50.928	-5.7788	0.77693	-2.4461	-0.039427	0.030239	-0.037863	0.66022	-1.3176	2743.5	23.074	-2.0386	77.041	-60.898	73.982	72.332	22.637	-3.0208	-5.6067	0.88975	-2.3798	31.7	-5.5361
119.55	-4.6251	50.925	-5.779	0.77709	-2.4463	-0.040378	0.031799	-0.037461	0.66022	-1.3176	2742.9	23.072	-2.0384	77.041	-60.867	73.982	72.332	22.637	-3.0208	-5.6067	0.88975	-2.3798	31.7	-5.5361
119.55	-4.6247	50.923	-5.7792	0.77725	-2.4465	-0.041288	0.033319	-0.037023	0.66022	-1.3176	2742.2	23.071	-2.0383	77.04	-60.836	73.982	72.332	22.637	-3.0208	-5.6067	0.88975	-2.3798	31.7	-5.5361
119.55	-4.6243	50.92	-5.7794	0.77742	-2.4467	-0.042155	0.0348	-0.036549	0.66022	-1.3176	2741.6	23.07	-2.0381	77.04	-60.806	73.983	72.332	22.637	-3.0208	-5.6067	0.88975	-2.3798	31.7	-5.5361
119.55	-4.6239	50.917	-5.7796	0.7776	-2.4469	-0.04298	0.036238	-0.03604	0.66022	-1.3176	2740.9	23.069	-2.0379	77.039	-60.778	73.983	72.332	22.637	-3.0208	-5.6067	0.88975	-2.3798	31.7	-5.5361
119.55	-4.6234	50.915	-5.7798	0.77779	-2.447	-0.043761	0.037634	-0.035495	0.66022	-1.3176	2740.3	23.068	-2.0377	77.038	-60.75	73.983	72.332	22.637	-3.0208	-5.6067	0.88975	-2.3798	31.7	-5.5361
119.55	-4.6228	50.912	-5.78	0.77798	-2.4472	-0.044497	0.038986	-0.034917	0.66022	-1.3176	2739.6	23.067	-2.0375	77.038	-60.723	73.983	72.332	22.637	-3.0208	-5.6067	0.88975	-2.3798	31.7	-5.5361
119.55	-4.6223	50.909	-5.7803	0.77818	-2.4474	-0.045189	0.040293	-0.034306	0.66022	-1.3176	2739.0	23.066	-2.0373	77.037	-60.697	73.983	72.332	22.637	-3.0208	-5.6067	0.88975	-2.3798	31.7	-5.5361
119.55	-4.6217	50.907	-5.7805	0.77838	-2.4476	-0.045835	0.041554	-0.033662	0.66022	-1.3176	2738.3	23.065	-2.037	77.037	-60.673	73.983	72.332	22.637	-3.0208	-5.6067	0.88975	-2.3798	31.7	-5.5361
119.55	-4.6211	50.904	-5.7807	0.77859	-2.4477	-0.046435	0.042767	-0.032986	0.66022	-1.3176	2737.7	23.064	-2.0368	77.036	-60.649	73.983	72.332	22.637	-3.0208	-5.6067	0.88975	-2.3798	31.7	-5.5361
119.55	-4.6204	50.902	-5.7809	0.77881	-2.4479	-0.046989	0.043931	-0.03228	0.66022	-1.3176	2737.1	23.063	-2.0365	77.035	-60.626	73.984	72.332	22.637	-3.0208	-5.6067	0.88975	-2.3798	31.7	-5.5361
119.55	-4.6198	50.899	-5.7812	0.77903	-2.448	-0.047497	0.045047	-0.031544	0.66022	-1.3176	2736.4	23.062	-2.0362	77.035	-60.604	73.984	72.332	22.637	-3.0208	-5.6067	0.88975	-2.3798	31.7	-5.5361
119.55	-4.6191	50.897	-5.7814	0.77926	-2.4482	-0.047958	0.046112	-0.030778	0.66022	-1.3176	2735.8	23.061	-2.0359	77.034	-60.584	73.984	72.332	22.637	-3.0208	-5.6067	0.88975	-2.3798	31.7	-5.5361
119.55	-4.6183	50.894	-5.7817	0.77949	-2.4484	-0.048371	0.047126	-0.029985	0.66022	-1.3176	2735.1	23.06	-2.0356	77.034	-60.564	73.984	72.332	22.637	-3.0208	-5.6067	0.88975	-2.3798	31.7	-5.5361
119.55	-4.6176	50.892	-5.7819	0.77973	-2.4485	-0.048737	0.048087	-0.029164	0.66022	-1.3176	2734.5	23.059	-2.0353	77.033	-60.546	73.984	72.332	22.637	-3.0208	-5.6067	0.88975	-2.3798	31.7	-5.5361
119.55	-4.6168	50.89	-5.7822	0.77997	-2.4486	-0.049055	0.048997	-0.028317	0.66022	-1.3176	2733.8	23.058	-2.035	77.032	-60.528	73.984	72.332	22.637	-3.0208	-5.6067	0.88975	-2.3798	31.7	-5.5361
119.55	-4.616	50.887	-5.7824	0.78022	-2.4488	-0.049325	0.049853	-0.027445	0.66022	-1.3176	2733.2	23.057	-2.0346	77.032	-60.512	73.984	72.332	22.637	-3.0208	-5.6067	0.88975	-2.3798	31.7	-5.5361
119.55	-4.6152	50.885	-5.7826	0.78047	-2.4489	-0.049548	0.050654	-0.026548	0.66022	-1.3176	2732.5	23.056	-2.0343	77.031	-60.497	73.985	72.332	22.637	-3.0208	-5.6067	0.88975	-2.3798	31.7	-5.5361
119.55	-4.6143	50.883	-5.7829	0.78073	-2.4491	-0.049723	0.051402	-0.025628	0.66022	-1.3176	2731.9	23.055	-2.0339	77.031	-60.483	73.985	72.332	22.637	-3.0208	-5.6067	0.88975	-2.3798	31.7	-5.5361
119.55	-4.6134	50.881	-5.7831	0.78098	-2.4492	-0.04985	0.052094	-0.024686	0.66022	-1.3176	2731.2	23.054	-2.0336	77.03	-60.469	73.985	72.332	22.637	-3.0208	-5.6067	0.88975	-2.3798	31.7	-5.5361
119.55	-4.6125	50.879	-5.7834	0.78125	-2.4493	-0.04993	0.052731	-0.023723	0.66022	-1.3176	2730.6	23.053	-2.0332	77.029	-60.457	73.985	72.332	22.637	-3.0208	-5.6067	0.88975	-2.3798	31.7	-5.5361
119.55	-4.6116	50.876	-5.7836	0.78151	-2.4494	-0.049962	0.053312	-0.02274	0.66022	-1.3176	2729.9	23.053	-2.0328	77.029	-60.447	73.985	72.332	22.637	-3.0208	-5.6067	0.88975	-2.3798	31.7	-5.5361
119.55	-4.6106	50.874	-5.7839	0.78178	-2.4495	-0.049947	0.053836	-0.021738	0.66022	-1.3176	2729.3	23.052	-2.0324	77.028	-60.437	73.985	72.332	22.637	-3.0208	-5.6067	0.88975	-2.3798	31.7	-5.5361
119.55	-4.6097	50.873	-5.7841	0.78205	-2.4496	-0.049884	0.054305	-0.020718	0.66022	-1.3176	2728.7	23.051	-2.032	77.028	-60.428	73.985	72.332	22.637	-3.0208	-5.6067	0.88975	-2.3798	31.7	-5.5361
119.55	-4.6087	50.871	-5.7844	0.78232	-2.4497	-0.049775	0.054716	-0.019681	0.66022	-1.3176	2728.0	23.05	-2.0316	77.027	-60.421	73.985	72.332	22.637	-3.0208	-5.6067	0.88975	-2.3798	31.7	-5.5361
119.55	-4.6077	50.869	-5.7846	0.7826	-2.4498	-0.049619	0.05507	-0.018629	0.66022	-1.3176	2727.4	23.05	-2.0311	77.026	-60.414	73.986	72.332	22.637	-3.0208	-5.6067	0.88975	-2.3798	31.7	-5.5361
119.55	-4.6067	50.867	-5.7849	0.78287	-2.4499	-0.049417	0.055368	-0.017562	0.66022	-1.3176	2726.7	23.049	-2.0307	77.026	-60.409	73.986	72.332	22.637	-3.0208	-5.6067	0.88975	-2.3798	31.7	-5.5361
119.55	-4.6056	50.865	-5.7851	0.78315	-2.45	-0.04917	0.055608	-0.016482	0.66022	-1.3176	2726.1	23.048	-2.0302	77.025	-60.405	73.986	72.332	22.637	-3.0208	-5.6067	0.88975	-2.3798	31.7	-5.5361
119.55	-4.6046	50.864	-5.7854	0.78343	-2.4501	-0.048877	0.055791	-0.015389	0.66022	-1.3176	2725.4	23.048	-2.0298	77.024	-60.402	73.986	72.332	22.637	-3.0208	-5.6067	0.88975	-2.3798	31.7	-5.5361
119.55	-4.6035	50.862	-5.7856	0.78371	-2.4502	-0.04854	0.055918	-0.014286	0.66022	-1.3176	2724.8	23.047	-2.0293	77.024	-60.4	73.986	72.332	22.637	-3.0208	-5.6067	0.88975	-2.3798	31.7	-5.5361
119.55	-4.6024	50.86	-5.7859	0.78399	-2.4502	-0.048158	0.055987	-0.013173	0.66022	-1.3176	2724.1	23.047	-2.0289	77.023	-60.399	73.986	72.332	22.637	-3.0208	-5.6067	0.88975	-2.3798	31.7	-5.5361
119.55	-4.6013	50.859	-5.7861	0.78427	-2.4503	-0.047733	0.055999	-0.012051	0.66022	-1.3176	2723.5	23.046	-2.0284	77.023	-60.399	73.986	72.332	22.637	-3.0208	-5.6067	0.88975	-2.3798	31.7	-5.5361
119.55	-4.6002	50.857	-5.7863	0.78455	-2.4503	-0.047265	0.055956	-0.010921	0.66022	-1.3176	2722.8	23.046	-2.0279	77.022	-60.4	73.986	72.332	22.637	-3.0208	-5.6067	0.88975	-2.3798	31.7	-5.5361
119.55	-4.599	50.856	-5.7866	0.78483	-2.4504	-0.046754	0.055855	-0.0097856	0.66022	-1.3176	2722.2	23.045	-2.0274	77.021	-60.403	73.987	72.332	22.637	-3.0208	-5.6067	0.88975	-2.3798	31.7	-5.5361
119.55	-4.5979	50.855	-5.7868	0.78511	-2.4504	-0.046202	0.055699	-0.0086447	0.66022	-1.3176	2721.5	23.045	-2.027	77.021	-60.406	73.987	72.332	22.637	-3.0208	-5.6067	0.88975	-2.3798	31.7	-5.5361
119.55	-4.5967	50.853	-5.787	0.78538	-2.4505	-0.045609	0.055488	-0.0074998	0.66022	-1.3176	2720.9	23.044	-2.0265	77.02	-60.411	73.987	72.332	22.637	-3.0208	-5.6067	0.88975	-2.3798	31.7	-5.5361
119.55	-4.5956	50.852	-5.7873	0.78566	-2.4505	-0.044976	0.055221	-0.0063521	0.66022	-1.3176	2720.3	23.044	-2.026	77.02	-60.417	73.987	72.332	22.637	-3.0208	-5.6067	0.88975	-2.3798	31.7	-5.5361
119.55	-4.5944	50.851	-5.7875	0.78594	-2.4505	-0.044304	0.054899	-0.0052027	0.66022	-1.3176	2719.6	23.043	-2.0255	77.019	-60.424	73.987	72.332	22.637	-3.0208	-5.6067	0.88975	-2.3798	31.7	-5.5361
119.54	-4.5932	50.85	-5.7877	0.78621	-2.4506	-0.043594	0.054524	-0.0040528	0.66022	-1.3176	2719.0	23.043	-2.0249	77.018	-60.431	73.987	72.332	22.637	-3.0208	-5.6067	0.88975	-2.3798	31.7	-5.5361
119.54	-4.592	50.849	-5.7879	0.78648	-2.4506	-0.042846	0.054095	-0.0029035	0.66022	-1.3176	2718.3	23.043	-2.0244	77.018	-60.44	73.987	72.332	22.637	-3.0208	-5.6067	0.88975	-2.3798	31.7	-5.5361
119.54	-4.5908	50.848	-5.7881	0.78675	-2.4506	-0.042061	0.053613	-0.001756	0.66022	-1.3176	2717.7	23.043	-2.0239	77.017	-60.45	73.987	72.332	22.637	-3.0208	-5.6067	0.88975	-2.3798	31.7	-5.5361
119.54	-4.5896	50.847	-5.7883	0.78702	-2.4506	-0.041241	0.053079	-0.00061145	0.66022	-1.3176	2717.0	23.042	-2.0234	77.016	-60.462	73.987	72.332	22.637	-3.0208	-5.6067	0.88975	-2.3798	31.7	-5.5361
119.54	-4.5884	50.846	-5.7885	0.78728	-2.4506	-0.040386	0.052493	0.00052907	0.66022	-1.3176	2716.4	23.042	-2.0229	77.016	-60.474	73.988	72.332	22.637	-3.0208	-5.6067	0.88975	-2.3798	31.7	-5.5361
119.54	-4.5871	50.846	-5.7887	0.78754	-2.4506	-0.039498	0.051857	0.0016644	0.66022	-1.3176	2715.7	23.042	-2.0224	77.015	-60.487	73.988	72.332	22.637	-3.0208	-5.6067	0.88975	-2.3798	31.7	-5.5361
119.54	-4.5859	50.845	-5.7889	0.7878	-2.4506	-0.038577	0.051171	0.0027935	0.66022	-1.3176	2715.1	23.042	-2.0218	77.015	-60.501	73.988	72.332	22.637	-3.0208	-5.6067	0.88975	-2.3798	31.7	-5.5361
119.54	-4.5847	50.844	-5.7891	0.78805	-2.4506	-0.037624	0.050436	0.0039153	0.66022	-1.3176	2714.4	23.042	-2.0213	77.014	-60.516	73.988	72.332	22.637	-3.0208	-5.6067	0.88975	-2.3798	31.7	-5.5361
119.54	-4.5835	50.844	-5.7893	0.7883	-2.4506	-0.036641	0.049652	0.0050286	0.66022	-1.3176	2713.8	23.042	-2.0208	77.013	-60.533	73.988	72.332	22.637	-3.0208	-5.6067	0.88975	-2.3798	31.7	-5.5361
[truncated: 16,001 more rows]
