# Supplementary material for: Data-driven flight path monitoring technique using recurrent neural network for the safety management of commercial aircraft
Source: PeerJ Comput Sci. 2025 Mar 17;11:e2753. doi: 10.7717/peerj-cs.2753 (PMC11935752; doi:10.7717/peerj-cs.2753)
Supplement: Supplemental Information 1 [file peerj-cs-11-2753-s001.zip › Data/HY_RNN_43_header.csv]

Ub	Vb	Wb	Pb	Qb	Rb	Pdot	Qdot	Rdot	lat	lon	alt	alp	beta	tas	pitch	eas	eas_In	alp_In	beta_In	P_In	Q_In	R_In	yaw_In	gamma_In
107.19	-7.9055	44.668	-3.4146	0.71087	-1.6029	-0.00012928	0.00031982	-0.00013277	0.66022	-1.3176	3999.6	22.622	-3.8946	68.961	-21.435	64.989	64.988	22.623	-3.8946	-3.4146	0.71087	-1.6029	25.852	-4.5195
107.19	-7.9051	44.665	-3.4146	0.71087	-1.6029	-0.00050119	0.0013804	-0.00048263	0.66022	-1.3176	3999.2	22.621	-3.8944	68.961	-21.494	64.989	64.988	22.623	-3.8946	-3.4146	0.71087	-1.6029	25.852	-4.5195
107.19	-7.9044	44.661	-3.4146	0.71089	-1.6029	-0.0011159	0.003166	-0.0010343	0.66022	-1.3176	3998.8	22.619	-3.894	68.961	-21.555	64.99	64.988	22.623	-3.8946	-3.4146	0.71087	-1.6029	25.852	-4.5195
107.2	-7.9033	44.655	-3.4146	0.71091	-1.6029	-0.0019726	0.0056594	-0.0017725	0.66022	-1.3176	3998.4	22.615	-3.8935	68.961	-21.619	64.99	64.988	22.623	-3.8946	-3.4146	0.71087	-1.6029	25.852	-4.5195
107.2	-7.9017	44.647	-3.4146	0.71094	-1.6029	-0.0030698	0.0088421	-0.0026813	0.66022	-1.3176	3998.0	22.611	-3.8927	68.962	-21.686	64.991	64.988	22.623	-3.8946	-3.4146	0.71087	-1.6029	25.852	-4.5195
107.2	-7.8996	44.638	-3.4147	0.711	-1.603	-0.0044054	0.012694	-0.0037448	0.66022	-1.3176	3997.6	22.606	-3.8916	68.962	-21.757	64.992	64.988	22.623	-3.8946	-3.4146	0.71087	-1.6029	25.852	-4.5195
107.21	-7.8968	44.627	-3.4147	0.71107	-1.603	-0.0059761	0.017194	-0.0049472	0.66022	-1.3176	3997.2	22.6	-3.8902	68.963	-21.83	64.993	64.988	22.623	-3.8946	-3.4146	0.71087	-1.6029	25.852	-4.5195
107.22	-7.8934	44.615	-3.4147	0.71117	-1.603	-0.0077783	0.022319	-0.006272	0.66022	-1.3176	3996.8	22.593	-3.8885	68.963	-21.906	64.994	64.988	22.623	-3.8946	-3.4146	0.71087	-1.6029	25.852	-4.5195
107.22	-7.8892	44.601	-3.4148	0.7113	-1.603	-0.0098074	0.028046	-0.0077029	0.66022	-1.3176	3996.3	22.585	-3.8863	68.964	-21.985	64.995	64.988	22.623	-3.8946	-3.4146	0.71087	-1.6029	25.852	-4.5195
107.23	-7.8841	44.585	-3.4148	0.71145	-1.6031	-0.012058	0.03435	-0.0092236	0.66022	-1.3176	3995.9	22.577	-3.8838	68.965	-22.067	64.996	64.988	22.623	-3.8946	-3.4146	0.71087	-1.6029	25.852	-4.5195
107.24	-7.8782	44.569	-3.4149	0.71164	-1.6031	-0.014525	0.041204	-0.010818	0.66022	-1.3176	3995.5	22.567	-3.8808	68.966	-22.152	64.998	64.988	22.623	-3.8946	-3.4146	0.71087	-1.6029	25.852	-4.5195
107.25	-7.8713	44.551	-3.415	0.71186	-1.6032	-0.017201	0.048582	-0.012468	0.66022	-1.3176	3995.1	22.557	-3.8774	68.967	-22.24	64.999	64.988	22.623	-3.8946	-3.4146	0.71087	-1.6029	25.852	-4.5195
107.26	-7.8634	44.531	-3.4151	0.71213	-1.6033	-0.020079	0.056456	-0.014159	0.66022	-1.3176	3994.7	22.546	-3.8734	68.968	-22.33	65.001	64.988	22.623	-3.8946	-3.4146	0.71087	-1.6029	25.852	-4.5195
107.27	-7.8545	44.511	-3.4152	0.71243	-1.6033	-0.023152	0.064796	-0.015874	0.66022	-1.3176	3994.3	22.535	-3.8689	68.97	-22.424	65.002	64.988	22.623	-3.8946	-3.4146	0.71087	-1.6029	25.852	-4.5195
107.29	-7.8443	44.489	-3.4153	0.71278	-1.6034	-0.026411	0.073573	-0.017595	0.66022	-1.3176	3993.9	22.522	-3.8638	68.971	-22.52	65.004	64.988	22.623	-3.8946	-3.4146	0.71087	-1.6029	25.852	-4.5195
107.3	-7.833	44.466	-3.4154	0.71317	-1.6035	-0.029847	0.082756	-0.019308	0.66022	-1.3176	3993.5	22.509	-3.8582	68.973	-22.618	65.006	64.988	22.623	-3.8946	-3.4146	0.71087	-1.6029	25.852	-4.5195
107.31	-7.8204	44.442	-3.4156	0.7136	-1.6036	-0.033452	0.092314	-0.020995	0.66022	-1.3176	3993.1	22.496	-3.8519	68.975	-22.72	65.008	64.988	22.623	-3.8946	-3.4146	0.71087	-1.6029	25.852	-4.5195
107.33	-7.8066	44.417	-3.4158	0.71409	-1.6037	-0.037214	0.10221	-0.022641	0.66022	-1.3176	3992.6	22.482	-3.8449	68.977	-22.823	65.011	64.988	22.623	-3.8946	-3.4146	0.71087	-1.6029	25.852	-4.5195
107.35	-7.7913	44.391	-3.416	0.71463	-1.6038	-0.041125	0.11242	-0.02423	0.66022	-1.3176	3992.2	22.467	-3.8372	68.979	-22.93	65.013	64.988	22.623	-3.8946	-3.4146	0.71087	-1.6029	25.852	-4.5195
107.36	-7.7746	44.364	-3.4162	0.71521	-1.604	-0.045172	0.12291	-0.025745	0.66022	-1.3176	3991.8	22.452	-3.8289	68.981	-23.039	65.015	64.988	22.623	-3.8946	-3.4146	0.71087	-1.6029	25.852	-4.5195
107.38	-7.7565	44.337	-3.4164	0.71586	-1.6041	-0.049346	0.13364	-0.027172	0.66022	-1.3176	3991.4	22.436	-3.8198	68.984	-23.15	65.018	64.988	22.623	-3.8946	-3.4146	0.71087	-1.6029	25.852	-4.5195
107.4	-7.7368	44.309	-3.4167	0.71655	-1.6042	-0.053634	0.14458	-0.028495	0.66022	-1.3176	3991.0	22.42	-3.81	68.986	-23.264	65.021	64.988	22.623	-3.8946	-3.4146	0.71087	-1.6029	25.852	-4.5195
107.41	-7.7156	44.28	-3.4169	0.7173	-1.6044	-0.058024	0.15569	-0.0297	0.66022	-1.3176	3990.6	22.403	-3.7994	68.989	-23.38	65.024	64.988	22.623	-3.8946	-3.4146	0.71087	-1.6029	25.852	-4.5195
107.43	-7.6928	44.25	-3.4172	0.71811	-1.6045	-0.062504	0.16694	-0.030772	0.66022	-1.3176	3990.1	22.386	-3.788	68.992	-23.498	65.027	64.988	22.623	-3.8946	-3.4146	0.71087	-1.6029	25.852	-4.5195
107.45	-7.6684	44.221	-3.4176	0.71897	-1.6047	-0.067063	0.17829	-0.031696	0.66022	-1.3176	3989.7	22.369	-3.7757	68.995	-23.619	65.031	64.988	22.623	-3.8946	-3.4146	0.71087	-1.6029	25.852	-4.5195
107.47	-7.6422	44.19	-3.4179	0.71989	-1.6048	-0.071686	0.18971	-0.03246	0.66022	-1.3176	3989.3	22.351	-3.7627	68.998	-23.742	65.034	64.988	22.623	-3.8946	-3.4146	0.71087	-1.6029	25.852	-4.5195
107.5	-7.6144	44.16	-3.4183	0.72087	-1.605	-0.076361	0.20117	-0.03305	0.66022	-1.3176	3988.9	22.333	-3.7488	69.002	-23.867	65.038	64.988	22.623	-3.8946	-3.4146	0.71087	-1.6029	25.852	-4.5195
107.52	-7.5848	44.129	-3.4187	0.7219	-1.6052	-0.081074	0.21262	-0.033452	0.66022	-1.3176	3988.5	22.315	-3.734	69.005	-23.994	65.042	64.988	22.623	-3.8946	-3.4146	0.71087	-1.6029	25.852	-4.5195
107.54	-7.5535	44.098	-3.4191	0.72299	-1.6053	-0.085813	0.22402	-0.033656	0.66022	-1.3176	3988.0	22.297	-3.7183	69.009	-24.123	65.046	64.988	22.623	-3.8946	-3.4146	0.71087	-1.6029	25.852	-4.5195
107.56	-7.5203	44.067	-3.4195	0.72414	-1.6055	-0.090563	0.23536	-0.033648	0.66022	-1.3176	3987.6	22.279	-3.7017	69.013	-24.254	65.05	64.988	22.623	-3.8946	-3.4146	0.71087	-1.6029	25.852	-4.5195
107.58	-7.4853	44.036	-3.42	0.72535	-1.6057	-0.09531	0.24658	-0.033419	0.66022	-1.3176	3987.2	22.26	-3.6843	69.018	-24.386	65.054	64.988	22.623	-3.8946	-3.4146	0.71087	-1.6029	25.852	-4.5195
107.61	-7.4485	44.005	-3.4205	0.72661	-1.6058	-0.10004	0.25765	-0.032957	0.66022	-1.3176	3986.8	22.242	-3.6659	69.022	-24.521	65.059	64.988	22.623	-3.8946	-3.4146	0.71087	-1.6029	25.852	-4.5195
107.63	-7.4098	43.974	-3.421	0.72792	-1.606	-0.10474	0.26854	-0.032252	0.66022	-1.3176	3986.4	22.223	-3.6466	69.027	-24.658	65.064	64.988	22.623	-3.8946	-3.4146	0.71087	-1.6029	25.852	-4.5195
107.65	-7.3693	43.944	-3.4215	0.72929	-1.6062	-0.1094	0.27921	-0.031295	0.66022	-1.3176	3985.9	22.205	-3.6263	69.031	-24.796	65.068	64.988	22.623	-3.8946	-3.4146	0.71087	-1.6029	25.852	-4.5195
107.68	-7.3268	43.914	-3.4221	0.73072	-1.6063	-0.114	0.28963	-0.030078	0.66022	-1.3176	3985.5	22.187	-3.6052	69.036	-24.936	65.074	64.988	22.623	-3.8946	-3.4146	0.71087	-1.6029	25.852	-4.5195
107.7	-7.2824	43.884	-3.4227	0.73219	-1.6065	-0.11852	0.29976	-0.028592	0.66022	-1.3176	3985.1	22.169	-3.583	69.041	-25.077	65.079	64.988	22.623	-3.8946	-3.4146	0.71087	-1.6029	25.852	-4.5195
107.73	-7.2361	43.855	-3.4233	0.73371	-1.6066	-0.12296	0.30957	-0.026831	0.66022	-1.3176	3984.6	22.151	-3.5599	69.047	-25.22	65.084	64.988	22.623	-3.8946	-3.4146	0.71087	-1.6029	25.852	-4.5195
107.75	-7.1879	43.826	-3.4239	0.73529	-1.6067	-0.12729	0.31902	-0.024787	0.66022	-1.3176	3984.2	22.133	-3.5359	69.052	-25.364	65.09	64.988	22.623	-3.8946	-3.4146	0.71087	-1.6029	25.852	-4.5195
107.78	-7.1378	43.798	-3.4246	0.7369	-1.6069	-0.13152	0.32808	-0.022457	0.66022	-1.3176	3983.8	22.116	-3.5109	69.058	-25.51	65.096	64.988	22.623	-3.8946	-3.4146	0.71087	-1.6029	25.852	-4.5195
107.8	-7.0857	43.771	-3.4252	0.73857	-1.607	-0.13561	0.33671	-0.019833	0.66022	-1.3176	3983.4	22.098	-3.485	69.064	-25.657	65.102	64.988	22.623	-3.8946	-3.4146	0.71087	-1.6029	25.852	-4.5195
107.83	-7.0318	43.744	-3.4259	0.74027	-1.607	-0.13956	0.34489	-0.016914	0.66022	-1.3176	3982.9	22.082	-3.4581	69.07	-25.806	65.108	64.988	22.623	-3.8946	-3.4146	0.71087	-1.6029	25.852	-4.5195
107.85	-6.9759	43.719	-3.4266	0.74201	-1.6071	-0.14335	0.35258	-0.013695	0.66022	-1.3176	3982.5	22.065	-3.4303	69.076	-25.955	65.114	64.988	22.623	-3.8946	-3.4146	0.71087	-1.6029	25.852	-4.5195
107.88	-6.9181	43.694	-3.4273	0.74379	-1.6072	-0.14698	0.35975	-0.010174	0.66022	-1.3176	3982.1	22.049	-3.4015	69.083	-26.106	65.121	64.988	22.623	-3.8946	-3.4146	0.71087	-1.6029	25.852	-4.5195
107.9	-6.8584	43.671	-3.4281	0.74561	-1.6072	-0.15042	0.36638	-0.0063499	0.66022	-1.3176	3981.6	22.034	-3.3718	69.089	-26.258	65.127	64.988	22.623	-3.8946	-3.4146	0.71087	-1.6029	25.852	-4.5195
107.93	-6.7969	43.648	-3.4288	0.74746	-1.6072	-0.15366	0.37242	-0.0022221	0.66022	-1.3176	3981.2	22.019	-3.3412	69.096	-26.411	65.134	64.988	22.623	-3.8946	-3.4146	0.71087	-1.6029	25.852	-4.5195
107.96	-6.7335	43.627	-3.4296	0.74933	-1.6072	-0.1567	0.37786	0.0022092	0.66022	-1.3176	3980.8	22.005	-3.3097	69.103	-26.565	65.141	64.988	22.623	-3.8946	-3.4146	0.71087	-1.6029	25.852	-4.5195
107.98	-6.6682	43.607	-3.4304	0.75123	-1.6072	-0.16008	0.38215	0.008149	0.66022	-1.3176	3980.3	21.991	-3.2772	69.11	-26.72	65.148	64.988	22.623	-3.8946	-3.4146	0.71087	-1.6029	25.852	-4.5195
108.01	-6.6012	43.588	-3.4312	0.75315	-1.6072	-0.1634	0.38555	0.014895	0.66022	-1.3176	3979.9	21.978	-3.2439	69.118	-26.875	65.156	64.988	22.623	-3.8946	-3.4146	0.71087	-1.6029	25.852	-4.5195
108.03	-6.5323	43.571	-3.4321	0.75509	-1.6071	-0.16635	0.3883	0.021841	0.66022	-1.3176	3979.4	21.965	-3.2097	69.125	-27.032	65.163	64.988	22.623	-3.8946	-3.4146	0.71087	-1.6029	25.852	-4.5195
108.06	-6.4617	43.555	-3.4329	0.75704	-1.6069	-0.1689	0.39038	0.028979	0.66022	-1.3176	3979.0	21.953	-3.1746	69.133	-27.189	65.171	64.988	22.623	-3.8946	-3.4146	0.71087	-1.6029	25.852	-4.5195
108.08	-6.3894	43.541	-3.4337	0.75899	-1.6068	-0.17107	0.39177	0.036299	0.66022	-1.3176	3978.6	21.942	-3.1387	69.141	-27.347	65.179	64.988	22.623	-3.8946	-3.4146	0.71087	-1.6029	25.852	-4.5195
108.1	-6.3154	43.528	-3.4346	0.76095	-1.6066	-0.17284	0.39244	0.043791	0.66022	-1.3176	3978.1	21.932	-3.1019	69.149	-27.505	65.187	64.988	22.623	-3.8946	-3.4146	0.71087	-1.6029	25.852	-4.5195
108.13	-6.2398	43.517	-3.4355	0.76291	-1.6063	-0.17422	0.39238	0.051444	0.66022	-1.3176	3977.7	21.923	-3.0644	69.157	-27.665	65.195	64.988	22.623	-3.8946	-3.4146	0.71087	-1.6029	25.852	-4.5195
108.15	-6.1625	43.507	-3.4363	0.76487	-1.6061	-0.17519	0.39157	0.059247	0.66022	-1.3176	3977.2	21.914	-3.026	69.165	-27.824	65.203	64.988	22.623	-3.8946	-3.4146	0.71087	-1.6029	25.852	-4.5195
108.17	-6.0837	43.499	-3.4372	0.76683	-1.6058	-0.17575	0.38999	0.067188	0.66022	-1.3176	3976.8	21.906	-2.9869	69.174	-27.984	65.212	64.988	22.623	-3.8946	-3.4146	0.71087	-1.6029	25.852	-4.5195
108.2	-6.0034	43.493	-3.4381	0.76877	-1.6054	-0.1759	0.38763	0.075255	0.66022	-1.3176	3976.3	21.899	-2.9471	69.182	-28.145	65.22	64.988	22.623	-3.8946	-3.4146	0.71087	-1.6029	25.852	-4.5195
108.22	-5.9216	43.489	-3.439	0.7707	-1.605	-0.17565	0.38447	0.083434	0.66022	-1.3176	3975.9	21.893	-2.9065	69.191	-28.305	65.229	64.988	22.623	-3.8946	-3.4146	0.71087	-1.6029	25.852	-4.5195
108.24	-5.8384	43.486	-3.4399	0.77262	-1.6046	-0.17498	0.38051	0.091712	0.66022	-1.3176	3975.4	21.888	-2.8653	69.2	-28.466	65.238	64.988	22.623	-3.8946	-3.4146	0.71087	-1.6029	25.852	-4.5195
108.26	-5.7537	43.486	-3.4407	0.77451	-1.6041	-0.17391	0.37572	0.10008	0.66022	-1.3176	3975.0	21.884	-2.8233	69.209	-28.628	65.247	64.988	22.623	-3.8946	-3.4146	0.71087	-1.6029	25.852	-4.5195
108.28	-5.6678	43.487	-3.4416	0.77637	-1.6036	-0.17243	0.3701	0.10851	0.66022	-1.3176	3974.5	21.881	-2.7808	69.219	-28.789	65.256	64.988	22.623	-3.8946	-3.4146	0.71087	-1.6029	25.852	-4.5195
108.3	-5.5806	43.49	-3.4424	0.77821	-1.603	-0.17055	0.36364	0.117	0.66022	-1.3176	3974.1	21.878	-2.7375	69.228	-28.951	65.266	64.988	22.623	-3.8946	-3.4146	0.71087	-1.6029	25.852	-4.5195
108.32	-5.4921	43.496	-3.4433	0.78001	-1.6024	-0.16827	0.35633	0.12552	0.66022	-1.3176	3973.6	21.877	-2.6937	69.238	-29.113	65.275	64.988	22.623	-3.8946	-3.4146	0.71087	-1.6029	25.852	-4.5195
108.34	-5.4024	43.503	-3.4441	0.78177	-1.6017	-0.16559	0.34817	0.13408	0.66022	-1.3176	3973.2	21.877	-2.6494	69.247	-29.275	65.285	64.988	22.623	-3.8946	-3.4146	0.71087	-1.6029	25.852	-4.5195
108.36	-5.3116	43.512	-3.445	0.78349	-1.6011	-0.16252	0.33915	0.14264	0.66022	-1.3176	3972.7	21.878	-2.6045	69.257	-29.436	65.294	64.988	22.623	-3.8946	-3.4146	0.71087	-1.6029	25.852	-4.5195
108.38	-5.2198	43.524	-3.4458	0.78516	-1.6003	-0.15906	0.32927	0.15119	0.66022	-1.3176	3972.3	21.88	-2.559	69.267	-29.598	65.304	64.988	22.623	-3.8946	-3.4146	0.71087	-1.6029	25.852	-4.5195
108.4	-5.1269	43.537	-3.4465	0.78678	-1.5995	-0.15523	0.31854	0.15971	0.66022	-1.3176	3971.8	21.883	-2.5131	69.277	-29.76	65.314	64.988	22.623	-3.8946	-3.4146	0.71087	-1.6029	25.852	-4.5195
108.41	-5.0331	43.553	-3.4473	0.78834	-1.5987	-0.15102	0.30694	0.1682	0.66022	-1.3176	3971.3	21.887	-2.4667	69.287	-29.921	65.324	64.988	22.623	-3.8946	-3.4146	0.71087	-1.6029	25.852	-4.5195
108.43	-4.9383	43.57	-3.4481	0.78985	-1.5979	-0.14645	0.29448	0.17662	0.66022	-1.3176	3970.9	21.892	-2.4199	69.297	-30.083	65.334	64.988	22.623	-3.8946	-3.4146	0.71087	-1.6029	25.852	-4.5195
108.44	-4.8427	43.59	-3.4488	0.79129	-1.597	-0.14153	0.28117	0.18497	0.66022	-1.3176	3970.4	21.898	-2.3726	69.308	-30.244	65.344	64.988	22.623	-3.8946	-3.4146	0.71087	-1.6029	25.852	-4.5195
108.46	-4.7463	43.612	-3.4495	0.79266	-1.596	-0.13626	0.26745	0.19323	0.66022	-1.3176	3970.0	21.905	-2.325	69.318	-30.405	65.355	64.988	22.623	-3.8946	-3.4146	0.71087	-1.6029	25.852	-4.5195
108.47	-4.6491	43.636	-3.4501	0.79396	-1.595	-0.13066	0.2533	0.20139	0.66022	-1.3176	3969.5	21.914	-2.277	69.329	-30.565	65.365	64.988	22.623	-3.8946	-3.4146	0.71087	-1.6029	25.852	-4.5195
108.49	-4.5513	43.662	-3.4508	0.79519	-1.594	-0.12472	0.23829	0.20943	0.66022	-1.3176	3969.0	21.923	-2.2288	69.34	-30.726	65.376	64.988	22.623	-3.8946	-3.4146	0.71087	-1.6029	25.852	-4.5195
108.5	-4.4528	43.69	-3.4514	0.79634	-1.5929	-0.11847	0.22243	0.21733	0.66022	-1.3176	3968.6	21.934	-2.1802	69.35	-30.885	65.386	64.988	22.623	-3.8946	-3.4146	0.71087	-1.6029	25.852	-4.5195
108.51	-4.3537	43.72	-3.452	0.79741	-1.5918	-0.11192	0.20572	0.22508	0.66022	-1.3176	3968.1	21.945	-2.1313	69.361	-31.045	65.397	64.988	22.623	-3.8946	-3.4146	0.71087	-1.6029	25.852	-4.5195
108.52	-4.2542	43.753	-3.4525	0.7984	-1.5907	-0.10508	0.18819	0.23267	0.66022	-1.3176	3967.6	21.958	-2.0822	69.372	-31.204	65.408	64.988	22.623	-3.8946	-3.4146	0.71087	-1.6029	25.852	-4.5195
108.53	-4.1542	43.787	-3.453	0.79929	-1.5895	-0.097953	0.16983	0.24006	0.66022	-1.3176	3967.2	21.972	-2.0329	69.383	-31.362	65.418	64.988	22.623	-3.8946	-3.4146	0.71087	-1.6029	25.852	-4.5195
108.54	-4.0537	43.824	-3.4535	0.80009	-1.5883	-0.090349	0.15028	0.2472	0.66022	-1.3176	3966.7	21.987	-1.9834	69.394	-31.52	65.429	64.988	22.623	-3.8946	-3.4146	0.71087	-1.6029	25.852	-4.5195
108.55	-3.9529	43.862	-3.4539	0.80079	-1.587	-0.082095	0.12907	0.25435	0.66022	-1.3176	3966.2	22.003	-1.9338	69.405	-31.678	65.44	64.988	22.623	-3.8946	-3.4146	0.71087	-1.6029	25.852	-4.5195
108.56	-3.8519	43.903	-3.4543	0.80138	-1.5857	-0.073662	0.10649	0.26321	0.66022	-1.3176	3965.7	22.02	-1.884	69.416	-31.835	65.451	64.988	22.623	-3.8946	-3.4146	0.71087	-1.6029	25.852	-4.5195
108.56	-3.7505	43.946	-3.4546	0.80186	-1.5844	-0.0649	0.083124	0.27194	0.66022	-1.3176	3965.3	22.038	-1.8342	69.428	-31.991	65.462	64.988	22.623	-3.8946	-3.4146	0.71087	-1.6029	25.852	-4.5195
108.57	-3.6491	43.99	-3.4549	0.80221	-1.583	-0.055816	0.058998	0.2805	0.66022	-1.3176	3964.8	22.057	-1.7842	69.439	-32.146	65.474	64.988	22.623	-3.8946	-3.4146	0.71087	-1.6029	25.852	-4.5195
108.57	-3.5475	44.037	-3.4552	0.80244	-1.5816	-0.04642	0.034136	0.2889	0.66022	-1.3176	3964.3	22.077	-1.7342	69.45	-32.301	65.485	64.988	22.623	-3.8946	-3.4146	0.71087	-1.6029	25.852	-4.5195
108.58	-3.4458	44.085	-3.4554	0.80255	-1.5801	-0.036723	0.0085675	0.29711	0.66022	-1.3176	3963.8	22.098	-1.6842	69.462	-32.455	65.496	64.988	22.623	-3.8946	-3.4146	0.71087	-1.6029	25.852	-4.5195
108.58	-3.3441	44.136	-3.4556	0.80253	-1.5786	-0.026736	-0.01768	0.3051	0.66022	-1.3176	3963.4	22.12	-1.6343	69.473	-32.609	65.507	64.988	22.623	-3.8946	-3.4146	0.71087	-1.6029	25.852	-4.5195
108.59	-3.2425	44.188	-3.4557	0.80237	-1.5771	-0.016469	-0.044574	0.31287	0.66022	-1.3176	3962.9	22.143	-1.5843	69.485	-32.761	65.519	64.988	22.623	-3.8946	-3.4146	0.71087	-1.6029	25.852	-4.5195
108.59	-3.141	44.242	-3.4557	0.80208	-1.5755	-0.0059353	-0.072084	0.3204	0.66022	-1.3176	3962.4	22.167	-1.5345	69.496	-32.913	65.53	64.988	22.623	-3.8946	-3.4146	0.71087	-1.6029	25.852	-4.5195
108.59	-3.0396	44.297	-3.4557	0.80165	-1.5739	0.0048518	-0.10018	0.32767	0.66022	-1.3176	3961.9	22.192	-1.4847	69.508	-33.064	65.542	64.988	22.623	-3.8946	-3.4146	0.71087	-1.6029	25.852	-4.5195
108.59	-2.9385	44.355	-3.4557	0.80108	-1.5722	0.015879	-0.12882	0.33466	0.66022	-1.3176	3961.4	22.218	-1.435	69.52	-33.214	65.553	64.988	22.623	-3.8946	-3.4146	0.71087	-1.6029	25.852	-4.5195
108.59	-2.8376	44.414	-3.4556	0.80036	-1.5705	0.027131	-0.15797	0.34136	0.66022	-1.3176	3961.0	22.245	-1.3855	69.531	-33.364	65.564	64.988	22.623	-3.8946	-3.4146	0.71087	-1.6029	25.852	-4.5195
108.59	-2.737	44.474	-3.4554	0.7995	-1.5688	0.038595	-0.18759	0.34775	0.66022	-1.3176	3960.5	22.272	-1.3362	69.543	-33.512	65.576	64.988	22.623	-3.8946	-3.4146	0.71087	-1.6029	25.852	-4.5195
108.59	-2.6368	44.536	-3.4552	0.79849	-1.567	0.050253	-0.21766	0.35383	0.66022	-1.3176	3960.0	22.301	-1.287	69.555	-33.66	65.587	64.988	22.623	-3.8946	-3.4146	0.71087	-1.6029	25.852	-4.5195
108.58	-2.5369	44.6	-3.4549	0.79732	-1.5653	0.06209	-0.24812	0.35957	0.66022	-1.3176	3959.5	22.33	-1.2381	69.567	-33.806	65.599	64.988	22.623	-3.8946	-3.4146	0.71087	-1.6029	25.852	-4.5195
108.58	-2.4375	44.665	-3.4546	0.796	-1.5634	0.07409	-0.27894	0.36496	0.66022	-1.3176	3959.0	22.36	-1.1894	69.578	-33.952	65.611	64.988	22.623	-3.8946	-3.4146	0.71087	-1.6029	25.852	-4.5195
108.58	-2.3386	44.731	-3.4542	0.79453	-1.5616	0.086235	-0.31007	0.36999	0.66022	-1.3176	3958.5	22.39	-1.1409	69.59	-34.097	65.622	64.988	22.623	-3.8946	-3.4146	0.71087	-1.6029	25.852	-4.5195
108.57	-2.2403	44.799	-3.4537	0.7929	-1.5598	0.098508	-0.34148	0.37466	0.66022	-1.3176	3958.0	22.422	-1.0927	69.602	-34.24	65.634	64.988	22.623	-3.8946	-3.4146	0.71087	-1.6029	25.852	-4.5195
108.57	-2.1424	44.867	-3.4532	0.79112	-1.5579	0.11089	-0.37313	0.37894	0.66022	-1.3176	3957.5	22.453	-1.0448	69.614	-34.383	65.645	64.988	22.623	-3.8946	-3.4146	0.71087	-1.6029	25.852	-4.5195
108.56	-2.0452	44.937	-3.4526	0.78917	-1.556	0.12336	-0.40497	0.38283	0.66022	-1.3176	3957.0	22.486	-0.99723	69.625	-34.525	65.657	64.988	22.623	-3.8946	-3.4146	0.71087	-1.6029	25.852	-4.5195
108.56	-1.9486	45.008	-3.4519	0.78707	-1.554	0.13591	-0.43695	0.38632	0.66022	-1.3176	3956.6	22.519	-0.94997	69.637	-34.665	65.668	64.988	22.623	-3.8946	-3.4146	0.71087	-1.6029	25.852	-4.5195
108.55	-1.8527	45.08	-3.4512	0.7848	-1.5521	0.14851	-0.46904	0.3894	0.66022	-1.3176	3956.1	22.553	-0.90306	69.649	-34.805	65.68	64.988	22.623	-3.8946	-3.4146	0.71087	-1.6029	25.852	-4.5195
108.54	-1.7575	45.153	-3.4505	0.78238	-1.5501	0.16115	-0.50119	0.39207	0.66022	-1.3176	3955.6	22.587	-0.8565	69.661	-34.943	65.692	64.988	22.623	-3.8946	-3.4146	0.71087	-1.6029	25.852	-4.5195
108.54	-1.663	45.227	-3.4496	0.77979	-1.5482	0.1738	-0.53337	0.39431	0.66022	-1.3176	3955.1	22.621	-0.8103	69.672	-35.08	65.703	64.988	22.623	-3.8946	-3.4146	0.71087	-1.6029	25.852	-4.5195
108.53	-1.5692	45.301	-3.4487	0.77704	-1.5462	0.18644	-0.56551	0.39612	0.66022	-1.3176	3954.6	22.656	-0.76449	69.684	-35.217	65.715	64.988	22.623	-3.8946	-3.4146	0.71087	-1.6029	25.852	-4.5195
108.52	-1.4763	45.376	-3.4478	0.77413	-1.5442	0.19906	-0.59759	0.3975	0.66022	-1.3176	3954.1	22.692	-0.71907	69.696	-35.352	65.726	64.988	22.623	-3.8946	-3.4146	0.71087	-1.6029	25.852	-4.5195
108.51	-1.3841	45.452	-3.4467	0.77107	-1.5422	0.21164	-0.62955	0.39844	0.66022	-1.3176	3953.6	22.728	-0.67405	69.708	-35.485	65.738	64.988	22.623	-3.8946	-3.4146	0.71087	-1.6029	25.852	-4.5195
108.5	-1.2927	45.528	-3.4456	0.76784	-1.5402	0.22415	-0.66136	0.39894	0.66022	-1.3176	3953.1	22.764	-0.62944	69.719	-35.618	65.749	64.988	22.623	-3.8946	-3.4146	0.71087	-1.6029	25.852	-4.5195
108.49	-1.2022	45.605	-3.4445	0.76445	-1.5382	0.23658	-0.69297	0.39899	0.66022	-1.3176	3952.6	22.8	-0.58526	69.731	-35.75	65.761	64.988	22.623	-3.8946	-3.4146	0.71087	-1.6029	25.852	-4.5195
108.48	-1.1125	45.683	-3.4433	0.76091	-1.5362	0.24891	-0.72434	0.3986	0.66022	-1.3176	3952.1	22.837	-0.5415	69.743	-35.88	65.772	64.988	22.623	-3.8946	-3.4146	0.71087	-1.6029	25.852	-4.5195
108.47	-1.0236	45.76	-3.442	0.75721	-1.5343	0.26111	-0.75543	0.39776	0.66022	-1.3176	3951.6	22.874	-0.49817	69.754	-36.009	65.784	64.988	22.623	-3.8946	-3.4146	0.71087	-1.6029	25.852	-4.5195
108.46	-0.93565	45.838	-3.4407	0.75336	-1.5323	0.27317	-0.7862	0.39648	0.66022	-1.3176	3951.1	22.911	-0.45528	69.766	-36.137	65.795	64.988	22.623	-3.8946	-3.4146	0.71087	-1.6029	25.852	-4.5195
108.45	-0.84855	45.916	-3.4393	0.74935	-1.5303	0.28507	-0.8166	0.39475	0.66022	-1.3176	3950.6	22.948	-0.41283	69.778	-36.263	65.807	64.988	22.623	-3.8946	-3.4146	0.71087	-1.6029	25.852	-4.5195
108.44	-0.76234	45.995	-3.4378	0.74519	-1.5283	0.29678	-0.8466	0.39257	0.66022	-1.3176	3950.1	22.985	-0.37082	69.789	-36.388	65.818	64.988	22.623	-3.8946	-3.4146	0.71087	-1.6029	25.852	-4.5195
108.42	-0.67701	46.073	-3.4363	0.74088	-1.5264	0.3083	-0.87616	0.38995	0.66022	-1.3176	3949.5	23.022	-0.32926	69.801	-36.512	65.83	64.988	22.623	-3.8946	-3.4146	0.71087	-1.6029	25.852	-4.5195
108.41	-0.59257	46.151	-3.4347	0.73643	-1.5244	0.3196	-0.90525	0.3869	0.66022	-1.3176	3949.0	23.059	-0.28815	69.812	-36.635	65.841	64.988	22.623	-3.8946	-3.4146	0.71087	-1.6029	25.852	-4.5195
108.4	-0.50902	46.229	-3.4331	0.73183	-1.5225	0.33065	-0.93381	0.38341	0.66022	-1.3176	3948.5	23.096	-0.24748	69.824	-36.756	65.852	64.988	22.623	-3.8946	-3.4146	0.71087	-1.6029	25.852	-4.5195
108.39	-0.42636	46.307	-3.4314	0.72709	-1.5206	0.34146	-0.96183	0.37948	0.66022	-1.3176	3948.0	23.134	-0.20725	69.835	-36.876	65.864	64.988	22.623	-3.8946	-3.4146	0.71087	-1.6029	25.852	-4.5195
108.38	-0.34458	46.385	-3.4297	0.72221	-1.5187	0.35199	-0.98926	0.37514	0.66022	-1.3176	3947.5	23.171	-0.16747	69.847	-36.994	65.875	64.988	22.623	-3.8946	-3.4146	0.71087	-1.6029	25.852	-4.5195
108.37	-0.26368	46.463	-3.4279	0.7172	-1.5168	0.36223	-1.0161	0.37037	0.66022	-1.3176	3947.0	23.208	-0.12813	69.858	-37.111	65.886	64.988	22.623	-3.8946	-3.4146	0.71087	-1.6029	25.852	-4.5195
108.35	-0.18365	46.54	-3.4261	0.71206	-1.515	0.37217	-1.0422	0.36519	0.66022	-1.3176	3946.5	23.244	-0.089231	69.869	-37.227	65.898	64.988	22.623	-3.8946	-3.4146	0.71087	-1.6029	25.852	-4.5195
108.34	-0.10449	46.616	-3.4242	0.70678	-1.5132	0.38178	-1.0677	0.3596	0.66022	-1.3176	3946.0	23.281	-0.050759	69.881	-37.341	65.909	64.988	22.623	-3.8946	-3.4146	0.71087	-1.6029	25.852	-4.5195
108.33	-0.026175	46.693	-3.4223	0.70138	-1.5114	0.39105	-1.0925	0.35362	0.66022	-1.3176	3945.5	23.317	-0.012713	69.892	-37.453	65.92	64.988	22.623	-3.8946	-3.4146	0.71087	-1.6029	25.852	-4.5195
108.32	0.0513	46.768	-3.4203	0.69586	-1.5097	0.40045	-1.117	0.34724	0.66022	-1.3176	3944.9	23.353	0.024913	69.904	-37.564	65.931	64.988	22.623	-3.8946	-3.4146	0.71087	-1.6029	25.852	-4.5195
108.31	0.12795	46.843	-3.4183	0.69021	-1.5079	0.40972	-1.141	0.34047	0.66022	-1.3176	3944.4	23.389	0.062125	69.915	-37.673	65.942	64.988	22.623	-3.8946	-3.4146	0.71087	-1.6029	25.852	-4.5195
108.29	0.20379	46.918	-3.4162	0.68445	-1.5062	0.41859	-1.1641	0.33332	0.66022	-1.3176	3943.9	23.424	0.098933	69.926	-37.781	65.953	64.988	22.623	-3.8946	-3.4146	0.71087	-1.6029	25.852	-4.5195
108.28	0.27884	46.992	-3.4141	0.67857	-1.5046	0.42706	-1.1865	0.32581	0.66022	-1.3176	3943.4	23.459	0.13535	69.937	-37.887	65.965	64.988	22.623	-3.8946	-3.4146	0.71087	-1.6029	25.852	-4.5195
108.27	0.35311	47.065	-3.4119	0.67258	-1.503	0.4351	-1.2079	0.31793	0.66022	-1.3176	3942.9	23.494	0.17137	69.948	-37.992	65.976	64.988	22.623	-3.8946	-3.4146	0.71087	-1.6029	25.852	-4.5195
108.26	0.42664	47.137	-3.4097	0.66649	-1.5014	0.44272	-1.2285	0.30971	0.66022	-1.3176	3942.4	23.528	0.20702	69.96	-38.095	65.987	64.988	22.623	-3.8946	-3.4146	0.71087	-1.6029	25.852	-4.5195
108.25	0.49943	47.208	-3.4075	0.6603	-1.4999	0.44989	-1.2482	0.30115	0.66022	-1.3176	3941.8	23.562	0.2423	69.971	-38.196	65.998	64.988	22.623	-3.8946	-3.4146	0.71087	-1.6029	25.852	-4.5195
108.24	0.57151	47.278	-3.4052	0.65401	-1.4984	0.45661	-1.267	0.29227	0.66022	-1.3176	3941.3	23.595	0.27723	69.982	-38.296	66.009	64.988	22.623	-3.8946	-3.4146	0.71087	-1.6029	25.852	-4.5195
108.23	0.64291	47.348	-3.4029	0.64763	-1.497	0.46287	-1.2849	0.28307	0.66022	-1.3176	3940.8	23.628	0.31182	69.993	-38.393	66.02	64.988	22.623	-3.8946	-3.4146	0.71087	-1.6029	25.852	-4.5195
108.22	0.71365	47.416	-3.4006	0.64116	-1.4956	0.46865	-1.3018	0.27357	0.66022	-1.3176	3940.3	23.661	0.34607	70.004	-38.489	66.031	64.988	22.623	-3.8946	-3.4146	0.71087	-1.6029	25.852	-4.5195
108.21	0.78376	47.483	-3.3982	0.63461	-1.4942	0.47396	-1.3178	0.26379	0.66022	-1.3176	3939.7	23.692	0.38001	70.015	-38.583	66.042	64.988	22.623	-3.8946	-3.4146	0.71087	-1.6029	25.852	-4.5195
108.2	0.85326	47.55	-3.3959	0.62799	-1.4929	0.47878	-1.3329	0.25373	0.66022	-1.3176	3939.2	23.724	0.41364	70.026	-38.676	66.053	64.988	22.623	-3.8946	-3.4146	0.71087	-1.6029	25.852	-4.5195
108.19	0.92218	47.615	-3.3934	0.62129	-1.4917	0.4866	-1.3468	0.24396	0.66022	-1.3176	3938.7	23.754	0.44698	70.037	-38.766	66.064	64.988	22.623	-3.8946	-3.4146	0.71087	-1.6029	25.852	-4.5195
108.18	0.99054	47.679	-3.391	0.61452	-1.4905	0.49489	-1.3598	0.23409	0.66022	-1.3176	3938.2	23.784	0.48004	70.048	-38.855	66.074	64.988	22.623	-3.8946	-3.4146	0.71087	-1.6029	25.852	-4.5195
108.17	1.0584	47.742	-3.3885	0.60769	-1.4894	0.50244	-1.3714	0.22394	0.66022	-1.3176	3937.6	23.814	0.51284	70.059	-38.942	66.085	64.988	22.623	-3.8946	-3.4146	0.71087	-1.6029	25.852	-4.5195
108.17	1.1257	47.803	-3.386	0.60081	-1.4883	0.50925	-1.3821	0.21354	0.66022	-1.3176	3937.1	23.843	0.54539	70.07	-39.026	66.096	64.988	22.623	-3.8946	-3.4146	0.71087	-1.6029	25.852	-4.5195
108.16	1.1926	47.864	-3.3834	0.59387	-1.4872	0.51531	-1.3919	0.2029	0.66022	-1.3176	3936.6	23.871	0.57771	70.081	-39.109	66.107	64.988	22.623	-3.8946	-3.4146	0.71087	-1.6029	25.852	-4.5195
108.15	1.2591	47.923	-3.3808	0.58689	-1.4862	0.52063	-1.4008	0.19203	0.66022	-1.3176	3936.1	23.898	0.60982	70.092	-39.19	66.118	64.988	22.623	-3.8946	-3.4146	0.71087	-1.6029	25.852	-4.5195
108.15	1.3252	47.981	-3.3782	0.57987	-1.4853	0.52519	-1.4087	0.18095	0.66022	-1.3176	3935.5	23.925	0.64172	70.103	-39.268	66.129	64.988	22.623	-3.8946	-3.4146	0.71087	-1.6029	25.852	-4.5195
108.14	1.3909	48.037	-3.3756	0.57281	-1.4844	0.52901	-1.4157	0.16966	0.66022	-1.3176	3935.0	23.951	0.67344	70.114	-39.345	66.14	64.988	22.623	-3.8946	-3.4146	0.71087	-1.6029	25.852	-4.5195
108.14	1.4563	48.093	-3.3729	0.56571	-1.4836	0.53207	-1.4218	0.15818	0.66022	-1.3176	3934.5	23.977	0.70499	70.125	-39.419	66.15	64.988	22.623	-3.8946	-3.4146	0.71087	-1.6029	25.852	-4.5195
108.13	1.5214	48.147	-3.3702	0.55859	-1.4828	0.53464	-1.4268	0.14596	0.66022	-1.3176	3934.0	24.002	0.73638	70.136	-39.491	66.161	64.988	22.623	-3.8946	-3.4146	0.71087	-1.6029	25.852	-4.5195
108.13	1.5862	48.199	-3.3676	0.55145	-1.4822	0.53972	-1.4285	0.1259	0.66022	-1.3176	3933.4	24.026	0.76765	70.147	-39.562	66.172	64.988	22.623	-3.8946	-3.4146	0.71087	-1.6029	25.852	-4.5195
108.12	1.6509	48.251	-3.3648	0.54431	-1.4816	0.5435	-1.4293	0.10595	0.66022	-1.3176	3932.9	24.049	0.79882	70.158	-39.63	66.183	64.988	22.623	-3.8946	-3.4146	0.71087	-1.6029	25.852	-4.5195
108.12	1.7154	48.301	-3.3621	0.53716	-1.4811	0.54603	-1.4292	0.086143	0.66022	-1.3176	3932.4	24.072	0.82992	70.168	-39.695	66.194	64.988	22.623	-3.8946	-3.4146	0.71087	-1.6029	25.852	-4.5195
108.12	1.7798	48.349	-3.3594	0.53001	-1.4807	0.54734	-1.4284	0.066482	0.66022	-1.3176	3931.8	24.094	0.86098	70.179	-39.759	66.204	64.988	22.623	-3.8946	-3.4146	0.71087	-1.6029	25.852	-4.5195
108.11	1.8443	48.397	-3.3567	0.52288	-1.4804	0.54745	-1.4267	0.046984	0.66022	-1.3176	3931.3	24.115	0.89201	70.19	-39.82	66.215	64.988	22.623	-3.8946	-3.4146	0.71087	-1.6029	25.852	-4.5195
108.11	1.9087	48.443	-3.3539	0.51575	-1.4803	0.54642	-1.4242	0.027663	0.66022	-1.3176	3930.8	24.136	0.92305	70.201	-39.879	66.226	64.988	22.623	-3.8946	-3.4146	0.71087	-1.6029	25.852	-4.5195
108.11	1.9733	48.488	-3.3512	0.50864	-1.4802	0.54426	-1.4209	0.0085329	0.66022	-1.3176	3930.2	24.156	0.95411	70.212	-39.935	66.236	64.988	22.623	-3.8946	-3.4146	0.71087	-1.6029	25.852	-4.5195
108.11	2.0379	48.531	-3.3485	0.50154	-1.4802	0.54103	-1.4169	-0.010395	0.66022	-1.3176	3929.7	24.175	0.98522	70.222	-39.989	66.247	64.988	22.623	-3.8946	-3.4146	0.71087	-1.6029	25.852	-4.5195
108.11	2.1027	48.573	-3.3458	0.49447	-1.4803	0.53675	-1.4121	-0.02911	0.66022	-1.3176	3929.2	24.194	1.0164	70.233	-40.041	66.258	64.988	22.623	-3.8946	-3.4146	0.71087	-1.6029	25.852	-4.5195
108.11	2.1677	48.614	-3.3431	0.48742	-1.4805	0.53145	-1.4066	-0.047601	0.66022	-1.3176	3928.6	24.212	1.0477	70.244	-40.09	66.269	64.988	22.623	-3.8946	-3.4146	0.71087	-1.6029	25.852	-4.5195
108.11	2.2329	48.654	-3.3405	0.4804	-1.4807	0.52519	-1.4005	-0.065858	0.66022	-1.3176	3928.1	24.23	1.079	70.255	-40.137	66.279	64.988	22.623	-3.8946	-3.4146	0.71087	-1.6029	25.852	-4.5195
108.11	2.2984	48.693	-3.3379	0.47342	-1.4811	0.51798	-1.3936	-0.083872	0.66022	-1.3176	3927.6	24.246	1.1105	70.266	-40.181	66.29	64.988	22.623	-3.8946	-3.4146	0.71087	-1.6029	25.852	-4.5195
108.11	2.3642	48.73	-3.3353	0.46647	-1.4816	0.50986	-1.3861	-0.10163	0.66022	-1.3176	3927.0	24.262	1.1421	70.276	-40.223	66.301	64.988	22.623	-3.8946	-3.4146	0.71087	-1.6029	25.852	-4.5195
108.12	2.4304	48.766	-3.3328	0.45956	-1.4821	0.50088	-1.378	-0.11914	0.66022	-1.3176	3926.5	24.278	1.1739	70.287	-40.262	66.311	64.988	22.623	-3.8946	-3.4146	0.71087	-1.6029	25.852	-4.5195
108.12	2.4969	48.801	-3.3303	0.45269	-1.4828	0.49106	-1.3692	-0.13637	0.66022	-1.3176	3926.0	24.293	1.2058	70.298	-40.299	66.322	64.988	22.623	-3.8946	-3.4146	0.71087	-1.6029	25.852	-4.5195
108.12	2.5638	48.835	-3.3279	0.44587	-1.4835	0.48044	-1.3599	-0.15334	0.66022	-1.3176	3925.4	24.307	1.238	70.308	-40.333	66.333	64.988	22.623	-3.8946	-3.4146	0.71087	-1.6029	25.852	-4.5195
108.13	2.6311	48.868	-3.3255	0.43909	-1.4843	0.46905	-1.35	-0.17002	0.66022	-1.3176	3924.9	24.321	1.2703	70.319	-40.365	66.343	64.988	22.623	-3.8946	-3.4146	0.71087	-1.6029	25.852	-4.5195
108.13	2.6988	48.899	-3.3232	0.43237	-1.4852	0.45692	-1.3396	-0.18642	0.66022	-1.3176	3924.3	24.334	1.3028	70.33	-40.394	66.354	64.988	22.623	-3.8946	-3.4146	0.71087	-1.6029	25.852	-4.5195
108.13	2.767	48.93	-3.3209	0.4257	-1.4862	0.4441	-1.3287	-0.20253	0.66022	-1.3176	3923.8	24.347	1.3355	70.341	-40.42	66.364	64.988	22.623	-3.8946	-3.4146	0.71087	-1.6029	25.852	-4.5195
108.14	2.8357	48.96	-3.3187	0.41908	-1.4872	0.43061	-1.3173	-0.21836	0.66022	-1.3176	3923.3	24.359	1.3685	70.351	-40.444	66.375	64.988	22.623	-3.8946	-3.4146	0.71087	-1.6029	25.852	-4.5195
108.14	2.9049	48.988	-3.3166	0.41252	-1.4884	0.41648	-1.3054	-0.23388	0.66022	-1.3176	3922.7	24.37	1.4016	70.362	-40.465	66.386	64.988	22.623	-3.8946	-3.4146	0.71087	-1.6029	25.852	-4.5195
108.15	2.9745	49.016	-3.3146	0.40603	-1.4896	0.40175	-1.293	-0.24911	0.66022	-1.3176	3922.2	24.381	1.435	70.372	-40.483	66.396	64.988	22.623	-3.8946	-3.4146	0.71087	-1.6029	25.852	-4.5195
108.15	3.0447	49.043	-3.3126	0.39959	-1.4908	0.38645	-1.2803	-0.26403	0.66022	-1.3176	3921.7	24.392	1.4687	70.383	-40.499	66.407	64.988	22.623	-3.8946	-3.4146	0.71087	-1.6029	25.852	-4.5195
108.16	3.1154	49.069	-3.3107	0.39323	-1.4922	0.37061	-1.2672	-0.27865	0.66022	-1.3176	3921.1	24.402	1.5026	70.394	-40.512	66.417	64.988	22.623	-3.8946	-3.4146	0.71087	-1.6029	25.852	-4.5195
108.17	3.1867	49.094	-3.3089	0.38692	-1.4936	0.35426	-1.2537	-0.29297	0.66022	-1.3176	3920.6	24.412	1.5367	70.404	-40.522	66.428	64.988	22.623	-3.8946	-3.4146	0.71087	-1.6029	25.852	-4.5195
108.17	3.2585	49.118	-3.3072	0.38069	-1.4951	0.33743	-1.2398	-0.30699	0.66022	-1.3176	3920.0	24.421	1.5711	70.415	-40.529	66.438	64.988	22.623	-3.8946	-3.4146	0.71087	-1.6029	25.852	-4.5195
108.18	3.3308	49.141	-3.3055	0.37453	-1.4967	0.32015	-1.2256	-0.3207	0.66022	-1.3176	3919.5	24.43	1.6057	70.425	-40.534	66.449	64.988	22.623	-3.8946	-3.4146	0.71087	-1.6029	25.852	-4.5195
108.19	3.4037	49.164	-3.304	0.36843	-1.4983	0.30246	-1.2112	-0.33411	0.66022	-1.3176	3919.0	24.439	1.6406	70.436	-40.536	66.459	64.988	22.623	-3.8946	-3.4146	0.71087	-1.6029	25.852	-4.5195
108.19	3.4771	49.186	-3.3025	0.36241	-1.5	0.28438	-1.1964	-0.34722	0.66022	-1.3176	3918.4	24.447	1.6758	70.446	-40.536	66.47	64.988	22.623	-3.8946	-3.4146	0.71087	-1.6029	25.852	-4.5195
108.2	3.5511	49.207	-3.3011	0.35647	-1.5018	0.26694	-1.1813	-0.35983	0.66022	-1.3176	3917.9	24.455	1.7112	70.457	-40.532	66.48	64.988	22.623	-3.8946	-3.4146	0.71087	-1.6029	25.852	-4.5195
108.21	3.6256	49.228	-3.2998	0.3506	-1.5036	0.25177	-1.1657	-0.37166	0.66022	-1.3176	3917.4	24.463	1.7469	70.467	-40.526	66.49	64.988	22.623	-3.8946	-3.4146	0.71087	-1.6029	25.852	-4.5195
108.22	3.7006	49.248	-3.2986	0.34481	-1.5055	0.23637	-1.1499	-0.38318	0.66022	-1.3176	3916.8	24.47	1.7828	70.478	-40.517	66.501	64.988	22.623	-3.8946	-3.4146	0.71087	-1.6029	25.852	-4.5195
108.22	3.7762	49.268	-3.2974	0.3391	-1.5075	0.22074	-1.134	-0.39439	0.66022	-1.3176	3916.3	24.477	1.8189	70.488	-40.506	66.511	64.988	22.623	-3.8946	-3.4146	0.71087	-1.6029	25.852	-4.5195
108.23	3.8523	49.287	-3.2964	0.33347	-1.5095	0.20493	-1.1179	-0.40531	0.66022	-1.3176	3915.7	24.484	1.8553	70.498	-40.492	66.521	64.988	22.623	-3.8946	-3.4146	0.71087	-1.6029	25.852	-4.5195
108.24	3.9289	49.306	-3.2954	0.32792	-1.5115	0.18894	-1.1016	-0.41594	0.66022	-1.3176	3915.2	24.491	1.8919	70.509	-40.475	66.532	64.988	22.623	-3.8946	-3.4146	0.71087	-1.6029	25.852	-4.5195
108.25	4.006	49.324	-3.2945	0.32246	-1.5136	0.1728	-1.0853	-0.42628	0.66022	-1.3176	3914.7	24.497	1.9288	70.519	-40.455	66.542	64.988	22.623	-3.8946	-3.4146	0.71087	-1.6029	25.852	-4.5195
108.25	4.0836	49.342	-3.2937	0.31707	-1.5158	0.15653	-1.0689	-0.43634	0.66022	-1.3176	3914.1	24.503	1.9659	70.529	-40.433	66.552	64.988	22.623	-3.8946	-3.4146	0.71087	-1.6029	25.852	-4.5195
108.26	4.1617	49.359	-3.2929	0.31177	-1.518	0.14008	-1.0525	-0.44613	0.66022	-1.3176	3913.6	24.509	2.0032	70.539	-40.408	66.562	64.988	22.623	-3.8946	-3.4146	0.71087	-1.6029	25.852	-4.5195
108.27	4.2403	49.377	-3.2923	0.30654	-1.5202	0.12286	-1.0366	-0.45561	0.66022	-1.3176	3913.0	24.515	2.0408	70.55	-40.38	66.572	64.988	22.623	-3.8946	-3.4146	0.71087	-1.6029	25.852	-4.5195
108.28	4.3193	49.394	-3.2917	0.3014	-1.5225	0.10556	-1.0207	-0.46485	0.66022	-1.3176	3912.5	24.521	2.0785	70.56	-40.35	66.583	64.988	22.623	-3.8946	-3.4146	0.71087	-1.6029	25.852	-4.5195
108.29	4.3987	49.411	-3.2912	0.29634	-1.5249	0.088207	-1.0048	-0.47383	0.66022	-1.3176	3912.0	24.527	2.1164	70.57	-40.317	66.593	64.988	22.623	-3.8946	-3.4146	0.71087	-1.6029	25.852	-4.5195
108.29	4.4786	49.427	-3.2908	0.29135	-1.5273	0.070812	-0.98889	-0.48257	0.66022	-1.3176	3911.4	24.533	2.1546	70.58	-40.281	66.603	64.988	22.623	-3.8946	-3.4146	0.71087	-1.6029	25.852	-4.5195
108.3	4.5588	49.444	-3.2905	0.28645	-1.5297	0.053389	-0.97299	-0.49107	0.66022	-1.3176	3910.9	24.539	2.1929	70.59	-40.243	66.613	64.988	22.623	-3.8946	-3.4146	0.71087	-1.6029	25.852	-4.5195
108.31	4.6394	49.46	-3.2903	0.28162	-1.5322	0.035955	-0.95713	-0.49935	0.66022	-1.3176	3910.3	24.544	2.2314	70.6	-40.203	66.623	64.988	22.623	-3.8946	-3.4146	0.71087	-1.6029	25.852	-4.5195
108.32	4.7204	49.477	-3.2902	0.27688	-1.5347	0.018523	-0.94133	-0.5074	0.66022	-1.3176	3909.8	24.55	2.27	70.61	-40.159	66.632	64.988	22.623	-3.8946	-3.4146	0.71087	-1.6029	25.852	-4.5195
108.32	4.8017	49.493	-3.2901	0.27221	-1.5373	0.0011065	-0.92559	-0.51524	0.66022	-1.3176	3909.3	24.556	2.3088	70.62	-40.114	66.642	64.988	22.623	-3.8946	-3.4146	0.71087	-1.6029	25.852	-4.5195
108.33	4.8833	49.509	-3.2901	0.26762	-1.5399	-0.01628	-0.90988	-0.52287	0.66022	-1.3176	3908.7	24.561	2.3477	70.629	-40.066	66.652	64.988	22.623	-3.8946	-3.4146	0.71087	-1.6029	25.852	-4.5195
108.34	4.9651	49.525	-3.2903	0.26311	-1.5425	-0.033625	-0.89422	-0.5303	0.66022	-1.3176	3908.2	24.567	2.3868	70.639	-40.015	66.662	64.988	22.623	-3.8946	-3.4146	0.71087	-1.6029	25.852	-4.5195
108.34	5.0472	49.542	-3.2905	0.25868	-1.5452	-0.050917	-0.87868	-0.53754	0.66022	-1.3176	3907.7	24.573	2.4259	70.649	-39.962	66.672	64.988	22.623	-3.8946	-3.4146	0.71087	-1.6029	25.852	-4.5195
108.35	5.1296	49.558	-3.2908	0.25432	-1.5479	-0.068144	-0.86325	-0.54459	0.66022	-1.3176	3907.1	24.579	2.4652	70.658	-39.907	66.681	64.988	22.623	-3.8946	-3.4146	0.71087	-1.6029	25.852	-4.5195
108.36	5.2121	49.575	-3.2912	0.25005	-1.5506	-0.085297	-0.84797	-0.55146	0.66022	-1.3176	3906.6	24.585	2.5046	70.668	-39.849	66.691	64.988	22.623	-3.8946	-3.4146	0.71087	-1.6029	25.852	-4.5195
108.36	5.2948	49.591	-3.2916	0.24584	-1.5534	-0.10237	-0.83282	-0.55817	0.66022	-1.3176	3906.0	24.591	2.544	70.677	-39.789	66.7	64.988	22.623	-3.8946	-3.4146	0.71087	-1.6029	25.852	-4.5195
108.37	5.3777	49.608	-3.2922	0.24172	-1.5562	-0.11934	-0.81783	-0.56471	0.66022	-1.3176	3905.5	24.597	2.5835	70.687	-39.727	66.71	64.988	22.623	-3.8946	-3.4146	0.71087	-1.6029	25.852	-4.5195
108.37	5.4606	49.625	-3.2928	0.23767	-1.559	-0.13622	-0.80301	-0.5711	0.66022	-1.3176	3905.0	24.603	2.623	70.696	-39.662	66.719	64.988	22.623	-3.8946	-3.4146	0.71087	-1.6029	25.852	-4.5195
108.38	5.5437	49.642	-3.2935	0.23369	-1.5619	-0.15298	-0.78835	-0.57734	0.66022	-1.3176	3904.4	24.61	2.6626	70.705	-39.596	66.728	64.988	22.623	-3.8946	-3.4146	0.71087	-1.6029	25.852	-4.5195
108.38	5.6268	49.66	-3.2943	0.22978	-1.5648	-0.16963	-0.77388	-0.58344	0.66022	-1.3176	3903.9	24.616	2.7022	70.715	-39.527	66.737	64.988	22.623	-3.8946	-3.4146	0.71087	-1.6029	25.852	-4.5195
108.39	5.7099	49.678	-3.2952	0.22595	-1.5677	-0.18615	-0.75959	-0.58941	0.66022	-1.3176	3903.4	24.623	2.7418	70.724	-39.456	66.747	64.988	22.623	-3.8946	-3.4146	0.71087	-1.6029	25.852	-4.5195
108.39	5.793	49.695	-3.2962	0.22219	-1.5707	-0.20254	-0.74549	-0.59526	0.66022	-1.3176	3902.8	24.63	2.7813	70.733	-39.383	66.756	64.988	22.623	-3.8946	-3.4146	0.71087	-1.6029	25.852	-4.5195
108.4	5.876	49.714	-3.2973	0.21849	-1.5737	-0.2188	-0.73159	-0.601	0.66022	-1.3176	3902.3	24.637	2.8209	70.742	-39.308	66.765	64.988	22.623	-3.8946	-3.4146	0.71087	-1.6029	25.852	-4.5195
108.4	5.959	49.732	-3.2984	0.21487	-1.5767	-0.23492	-0.71789	-0.60662	0.66022	-1.3176	3901.7	24.645	2.8604	70.751	-39.231	66.773	64.988	22.623	-3.8946	-3.4146	0.71087	-1.6029	25.852	-4.5195
108.4	6.0419	49.751	-3.2996	0.21131	-1.5798	-0.2509	-0.70439	-0.61214	0.66022	-1.3176	3901.2	24.653	2.8999	70.759	-39.153	66.782	64.988	22.623	-3.8946	-3.4146	0.71087	-1.6029	25.852	-4.5195
108.41	6.1246	49.77	-3.3009	0.20783	-1.5828	-0.26672	-0.6911	-0.61757	0.66022	-1.3176	3900.7	24.66	2.9392	70.768	-39.072	66.791	64.988	22.623	-3.8946	-3.4146	0.71087	-1.6029	25.852	-4.5195
108.41	6.2072	49.79	-3.3023	0.2044	-1.5859	-0.2824	-0.67803	-0.62291	0.66022	-1.3176	3900.1	24.668	2.9786	70.776	-38.989	66.8	64.988	22.623	-3.8946	-3.4146	0.71087	-1.6029	25.852	-4.5195
108.41	6.2896	49.81	-3.3037	0.20104	-1.5891	-0.29792	-0.66516	-0.62817	0.66022	-1.3176	3899.6	24.677	3.0178	70.785	-38.905	66.808	64.988	22.623	-3.8946	-3.4146	0.71087	-1.6029	25.852	-4.5195
108.41	6.3717	49.83	-3.3053	0.19775	-1.5922	-0.31328	-0.65252	-0.63336	0.66022	-1.3176	3899.1	24.685	3.0569	70.793	-38.819	66.816	64.988	22.623	-3.8946	-3.4146	0.71087	-1.6029	25.852	-4.5195
108.41	6.4536	49.851	-3.3069	0.19452	-1.5954	-0.32848	-0.64008	-0.63848	0.66022	-1.3176	3898.5	24.694	3.0958	70.801	-38.731	66.825	64.988	22.623	-3.8946	-3.4146	0.71087	-1.6029	25.852	-4.5195
108.41	6.5352	49.872	-3.3085	0.19135	-1.5986	-0.34353	-0.62787	-0.64354	0.66022	-1.3176	3898.0	24.703	3.1346	70.81	-38.642	66.833	64.988	22.623	-3.8946	-3.4146	0.71087	-1.6029	25.852	-4.5195
108.41	6.6165	49.894	-3.3103	0.18824	-1.6018	-0.35841	-0.61587	-0.64854	0.66022	-1.3176	3897.5	24.713	3.1733	70.818	-38.551	66.841	64.988	22.623	-3.8946	-3.4146	0.71087	-1.6029	25.852	-4.5195
108.41	6.6974	49.916	-3.3121	0.18519	-1.6051	-0.37313	-0.60409	-0.65349	0.66022	-1.3176	3896.9	24.722	3.2118	70.825	-38.458	66.849	64.988	22.623	-3.8946	-3.4146	0.71087	-1.6029	25.852	-4.5195
108.41	6.778	49.938	-3.314	0.1822	-1.6084	-0.38769	-0.59252	-0.6584	0.66022	-1.3176	3896.4	24.732	3.2501	70.833	-38.364	66.857	64.988	22.623	-3.8946	-3.4146	0.71087	-1.6029	25.852	-4.5195
108.41	6.8581	49.961	-3.316	0.17926	-1.6117	-0.40208	-0.58116	-0.66327	0.66022	-1.3176	3895.9	24.743	3.2882	70.841	-38.269	66.865	64.988	22.623	-3.8946	-3.4146	0.71087	-1.6029	25.852	-4.5195
108.41	6.9378	49.984	-3.3181	0.17639	-1.615	-0.41632	-0.57001	-0.6681	0.66022	-1.3176	3895.3	24.753	3.3261	70.848	-38.172	66.872	64.988	22.623	-3.8946	-3.4146	0.71087	-1.6029	25.852	-4.5195
108.41	7.017	50.008	-3.3202	0.17356	-1.6183	-0.43039	-0.55907	-0.67291	0.66022	-1.3176	3894.8	24.764	3.3638	70.856	-38.074	66.88	64.988	22.623	-3.8946	-3.4146	0.71087	-1.6029	25.852	-4.5195
108.4	7.0957	50.032	-3.3224	0.1708	-1.6217	-0.4443	-0.54833	-0.67769	0.66022	-1.3176	3894.3	24.775	3.4012	70.863	-37.975	66.887	64.988	22.623	-3.8946	-3.4146	0.71087	-1.6029	25.852	-4.5195
108.4	7.1739	50.056	-3.3246	0.16808	-1.6251	-0.45806	-0.53779	-0.68245	0.66022	-1.3176	3893.7	24.786	3.4384	70.87	-37.874	66.894	64.988	22.623	-3.8946	-3.4146	0.71087	-1.6029	25.852	-4.5195
108.4	7.2515	50.081	-3.3269	0.16542	-1.6285	-0.47166	-0.52745	-0.68719	0.66022	-1.3176	3893.2	24.798	3.4753	70.877	-37.773	66.901	64.988	22.623	-3.8946	-3.4146	0.71087	-1.6029	25.852	-4.5195
108.39	7.3285	50.107	-3.3293	0.16281	-1.632	-0.4851	-0.5173	-0.69193	0.66022	-1.3176	3892.7	24.81	3.5119	70.884	-37.67	66.908	64.988	22.623	-3.8946	-3.4146	0.71087	-1.6029	25.852	-4.5195
108.39	7.4049	50.132	-3.3318	0.16024	-1.6355	-0.49839	-0.50733	-0.69665	0.66022	-1.3176	3892.1	24.822	3.5482	70.891	-37.566	66.915	64.988	22.623	-3.8946	-3.4146	0.71087	-1.6029	25.852	-4.5195
108.38	7.4807	50.159	-3.3343	0.15773	-1.639	-0.51153	-0.49755	-0.70136	0.66022	-1.3176	3891.6	24.834	3.5842	70.897	-37.461	66.922	64.988	22.623	-3.8946	-3.4146	0.71087	-1.6029	25.852	-4.5195
108.38	7.5558	50.185	-3.3369	0.15527	-1.6425	-0.52453	-0.48794	-0.70607	0.66022	-1.3176	3891.1	24.847	3.62	70.904	-37.355	66.929	64.988	22.623	-3.8946	-3.4146	0.71087	-1.6029	25.852	-4.5195
108.37	7.6302	50.212	-3.3396	0.15285	-1.646	-0.53737	-0.4785	-0.71078	0.66022	-1.3176	3890.6	24.86	3.6553	70.91	-37.249	66.935	64.988	22.623	-3.8946	-3.4146	0.71087	-1.6029	25.852	-4.5195
108.36	7.704	50.24	-3.3423	0.15048	-1.6496	-0.55008	-0.46923	-0.71549	0.66022	-1.3176	3890.0	24.873	3.6904	70.916	-37.141	66.941	64.988	22.623	-3.8946	-3.4146	0.71087	-1.6029	25.852	-4.5195
108.36	7.7769	50.268	-3.3451	0.14816	-1.6532	-0.56265	-0.46011	-0.7202	0.66022	-1.3176	3889.5	24.887	3.7251	70.922	-37.033	66.948	64.988	22.623	-3.8946	-3.4146	0.71087	-1.6029	25.852	-4.5195
108.35	7.8492	50.296	-3.3479	0.14588	-1.6568	-0.57509	-0.45114	-0.72492	0.66022	-1.3176	3889.0	24.901	3.7594	70.928	-36.924	66.954	64.988	22.623	-3.8946	-3.4146	0.71087	-1.6029	25.852	-4.5195
108.34	7.9206	50.325	-3.3508	0.14365	-1.6604	-0.58739	-0.44232	-0.72964	0.66022	-1.3176	3888.4	24.915	3.7934	70.933	-36.815	66.959	64.988	22.623	-3.8946	-3.4146	0.71087	-1.6029	25.852	-4.5195
108.33	7.9912	50.354	-3.3538	0.14146	-1.6641	-0.59956	-0.43363	-0.73437	0.66022	-1.3176	3887.9	24.929	3.827	70.939	-36.704	66.965	64.988	22.623	-3.8946	-3.4146	0.71087	-1.6029	25.852	-4.5195
108.32	8.0611	50.383	-3.3568	0.13931	-1.6678	-0.61161	-0.42507	-0.73911	0.66022	-1.3176	3887.4	24.944	3.8601	70.944	-36.594	66.971	64.988	22.623	-3.8946	-3.4146	0.71087	-1.6029	25.852	-4.5195
108.32	8.13	50.413	-3.3599	0.13721	-1.6715	-0.62354	-0.41663	-0.74385	0.66022	-1.3176	3886.9	24.959	3.8929	70.95	-36.483	66.976	64.988	22.623	-3.8946	-3.4146	0.71087	-1.6029	25.852	-4.5195
108.31	8.1981	50.443	-3.363	0.13515	-1.6752	-0.63535	-0.40831	-0.7486	0.66022	-1.3176	3886.3	24.974	3.9253	70.955	-36.371	66.981	64.988	22.623	-3.8946	-3.4146	0.71087	-1.6029	25.852	-4.5195
108.3	8.2654	50.474	-3.3662	0.13312	-1.679	-0.64704	-0.40009	-0.75336	0.66022	-1.3176	3885.8	24.989	3.9573	70.959	-36.259	66.987	64.988	22.623	-3.8946	-3.4146	0.71087	-1.6029	25.852	-4.5195
108.28	8.3317	50.504	-3.3695	0.13114	-1.6827	-0.65863	-0.39198	-0.75812	0.66022	-1.3176	3885.3	25.004	3.9889	70.964	-36.147	66.992	64.988	22.623	-3.8946	-3.4146	0.71087	-1.6029	25.852	-4.5195
108.27	8.3972	50.535	-3.3728	0.1292	-1.6865	-0.67017	-0.38429	-0.7626	0.66022	-1.3176	3884.8	25.02	4.02	70.969	-36.034	66.996	64.988	22.623	-3.8946	-3.4146	0.71087	-1.6029	25.852	-4.5195
108.26	8.4617	50.567	-3.3762	0.1273	-1.6904	-0.68163	-0.37686	-0.76692	0.66022	-1.3176	3884.2	25.036	4.0507	70.973	-35.922	67.001	64.988	22.623	-3.8946	-3.4146	0.71087	-1.6029	25.852	-4.5195
108.25	8.5252	50.598	-3.3796	0.12544	-1.6942	-0.69298	-0.3695	-0.77125	0.66022	-1.3176	3883.7	25.052	4.0809	70.977	-35.809	67.006	64.988	22.623	-3.8946	-3.4146	0.71087	-1.6029	25.852	-4.5195
108.24	8.5878	50.63	-3.3831	0.12361	-1.6981	-0.70422	-0.36219	-0.77559	0.66022	-1.3176	3883.2	25.069	4.1107	70.981	-35.696	67.01	64.988	22.623	-3.8946	-3.4146	0.71087	-1.6029	25.852	-4.5195
108.23	8.6494	50.662	-3.3867	0.12181	-1.702	-0.71536	-0.35493	-0.77994	0.66022	-1.3176	3882.7	25.085	4.14	70.985	-35.583	67.014	64.988	22.623	-3.8946	-3.4146	0.71087	-1.6029	25.852	-4.5195
108.21	8.7101	50.694	-3.3903	0.12006	-1.7059	-0.7264	-0.34771	-0.78429	0.66022	-1.3176	3882.1	25.102	4.1689	70.989	-35.47	67.018	64.988	22.623	-3.8946	-3.4146	0.71087	-1.6029	25.852	-4.5195
108.2	8.7697	50.727	-3.394	0.11834	-1.7098	-0.73735	-0.34052	-0.78865	0.66022	-1.3176	3881.6	25.119	4.1972	70.992	-35.357	67.022	64.988	22.623	-3.8946	-3.4146	0.71087	-1.6029	25.852	-4.5195
108.18	8.8284	50.76	-3.3977	0.11665	-1.7138	-0.7482	-0.33335	-0.79301	0.66022	-1.3176	3881.1	25.136	4.2252	70.996	-35.244	67.026	64.988	22.623	-3.8946	-3.4146	0.71087	-1.6029	25.852	-4.5195
108.17	8.886	50.793	-3.4014	0.115	-1.7177	-0.75896	-0.3262	-0.79736	0.66022	-1.3176	3880.6	25.153	4.2526	70.999	-35.132	67.029	64.988	22.623	-3.8946	-3.4146	0.71087	-1.6029	25.852	-4.5195
108.16	8.9426	50.826	-3.4053	0.11339	-1.7217	-0.76964	-0.31905	-0.80171	0.66022	-1.3176	3880.1	25.17	4.2795	71.002	-35.019	67.033	64.988	22.623	-3.8946	-3.4146	0.71087	-1.6029	25.852	-4.5195
108.14	8.9982	50.859	-3.4091	0.11181	-1.7258	-0.78024	-0.3119	-0.80605	0.66022	-1.3176	3879.5	25.188	4.306	71.005	-34.908	67.036	64.988	22.623	-3.8946	-3.4146	0.71087	-1.6029	25.852	-4.5195
108.13	9.0527	50.892	-3.4131	0.11027	-1.7298	-0.79077	-0.30474	-0.81038	0.66022	-1.3176	3879.0	25.205	4.332	71.008	-34.796	67.039	64.988	22.623	-3.8946	-3.4146	0.71087	-1.6029	25.852	-4.5195
108.11	9.1061	50.925	-3.417	0.10876	-1.7339	-0.80121	-0.29756	-0.81469	0.66022	-1.3176	3878.5	25.223	4.3575	71.01	-34.685	67.042	64.988	22.623	-3.8946	-3.4146	0.71087	-1.6029	25.852	-4.5195
108.1	9.1586	50.959	-3.4211	0.10729	-1.7379	-0.81159	-0.29036	-0.81898	0.66022	-1.3176	3878.0	25.24	4.3824	71.013	-34.574	67.045	64.988	22.623	-3.8946	-3.4146	0.71087	-1.6029	25.852	-4.5195
108.08	9.2099	50.992	-3.4252	0.10586	-1.7421	-0.8219	-0.28313	-0.82325	0.66022	-1.3176	3877.5	25.258	4.4069	71.015	-34.464	67.047	64.988	22.623	-3.8946	-3.4146	0.71087	-1.6029	25.852	-4.5195
108.06	9.2602	51.026	-3.4293	0.10446	-1.7462	-0.83213	-0.27585	-0.82749	0.66022	-1.3176	3877.0	25.276	4.4309	71.017	-34.354	67.05	64.988	22.623	-3.8946	-3.4146	0.71087	-1.6029	25.852	-4.5195
108.05	9.3095	51.059	-3.4335	0.1031	-1.7503	-0.84231	-0.26853	-0.8317	0.66022	-1.3176	3876.4	25.294	4.4544	71.019	-34.245	67.052	64.988	22.623	-3.8946	-3.4146	0.71087	-1.6029	25.852	-4.5195
108.03	9.3576	51.093	-3.4377	0.10178	-1.7545	-0.85242	-0.26116	-0.83586	0.66022	-1.3176	3875.9	25.312	4.4774	71.02	-34.137	67.054	64.988	22.623	-3.8946	-3.4146	0.71087	-1.6029	25.852	-4.5195
108.01	9.4047	51.126	-3.442	0.10049	-1.7587	-0.86248	-0.25373	-0.83999	0.66022	-1.3176	3875.4	25.33	4.4999	71.022	-34.029	67.056	64.988	22.623	-3.8946	-3.4146	0.71087	-1.6029	25.852	-4.5195
108.0	9.4508	51.16	-3.4463	0.099241	-1.7629	-0.87247	-0.24624	-0.84407	0.66022	-1.3176	3874.9	25.348	4.5219	71.023	-33.922	67.058	64.988	22.623	-3.8946	-3.4146	0.71087	-1.6029	25.852	-4.5195
107.98	9.4957	51.193	-3.4507	0.098029	-1.7671	-0.88241	-0.23867	-0.8481	0.66022	-1.3176	3874.4	25.366	4.5434	71.025	-33.816	67.06	64.988	22.623	-3.8946	-3.4146	0.71087	-1.6029	25.852	-4.5195
107.96	9.5396	51.226	-3.4552	0.096854	-1.7714	-0.89229	-0.23103	-0.85208	0.66022	-1.3176	3873.9	25.384	4.5643	71.026	-33.711	67.061	64.988	22.623	-3.8946	-3.4146	0.71087	-1.6029	25.852	-4.5195
107.94	9.5825	51.26	-3.4596	0.095718	-1.7756	-0.90211	-0.22331	-0.85599	0.66022	-1.3176	3873.3	25.402	4.5848	71.026	-33.607	67.062	64.988	22.623	-3.8946	-3.4146	0.71087	-1.6029	25.852	-4.5195
107.92	9.6243	51.293	-3.4642	0.094621	-1.7799	-0.91189	-0.2155	-0.85984	0.66022	-1.3176	3872.8	25.42	4.6048	71.027	-33.504	67.064	64.988	22.623	-3.8946	-3.4146	0.71087	-1.6029	25.852	-4.5195
107.91	9.665	51.326	-3.4688	0.093564	-1.7842	-0.9216	-0.2076	-0.86362	0.66022	-1.3176	3872.3	25.438	4.6243	71.028	-33.402	67.065	64.988	22.623	-3.8946	-3.4146	0.71087	-1.6029	25.852	-4.5195
107.89	9.7047	51.358	-3.4734	0.092546	-1.7886	-0.93127	-0.19961	-0.86732	0.66022	-1.3176	3871.8	25.456	4.6433	71.028	-33.3	67.065	64.988	22.623	-3.8946	-3.4146	0.71087	-1.6029	25.852	-4.5195
107.87	9.7434	51.391	-3.4781	0.091568	-1.7929	-0.94088	-0.19152	-0.87094	0.66022	-1.3176	3871.3	25.474	4.6619	71.028	-33.2	67.066	64.988	22.623	-3.8946	-3.4146	0.71087	-1.6029	25.852	-4.5195
107.85	9.781	51.423	-3.4828	0.090631	-1.7973	-0.95044	-0.18333	-0.87448	0.66022	-1.3176	3870.8	25.492	4.6799	71.028	-33.102	67.067	64.988	22.623	-3.8946	-3.4146	0.71087	-1.6029	25.852	-4.5195
107.83	9.8176	51.456	-3.4876	0.089735	-1.8017	-0.95995	-0.17504	-0.87793	0.66022	-1.3176	3870.3	25.51	4.6975	71.028	-33.004	67.067	64.988	22.623	-3.8946	-3.4146	0.71087	-1.6029	25.852	-4.5195
107.81	9.8532	51.488	-3.4924	0.08888	-1.8061	-0.9694	-0.16663	-0.88128	0.66022	-1.3176	3869.8	25.528	4.7145	71.028	-32.907	67.067	64.988	22.623	-3.8946	-3.4146	0.71087	-1.6029	25.852	-4.5195
107.79	9.8877	51.519	-3.4973	0.088068	-1.8105	-0.9788	-0.15812	-0.88453	0.66022	-1.3176	3869.3	25.545	4.7311	71.027	-32.812	67.067	64.988	22.623	-3.8946	-3.4146	0.71087	-1.6029	25.852	-4.5195
107.77	9.9213	51.551	-3.5022	0.087299	-1.8149	-0.98815	-0.1495	-0.88768	0.66022	-1.3176	3868.7	25.563	4.7473	71.027	-32.718	67.067	64.988	22.623	-3.8946	-3.4146	0.71087	-1.6029	25.852	-4.5195
107.75	9.9539	51.582	-3.5072	0.086574	-1.8194	-0.99744	-0.14076	-0.89072	0.66022	-1.3176	3868.2	25.581	4.763	71.026	-32.626	67.067	64.988	22.623	-3.8946	-3.4146	0.71087	-1.6029	25.852	-4.5195
107.73	9.9855	51.613	-3.5122	0.085892	-1.8238	-1.0067	-0.13191	-0.89365	0.66022	-1.3176	3867.7	25.598	4.7782	71.025	-32.535	67.067	64.988	22.623	-3.8946	-3.4146	0.71087	-1.6029	25.852	-4.5195
107.71	10.016	51.644	-3.5172	0.085255	-1.8283	-1.0158	-0.12294	-0.89645	0.66022	-1.3176	3867.2	25.615	4.7929	71.024	-32.445	67.066	64.988	22.623	-3.8946	-3.4146	0.71087	-1.6029	25.852	-4.5195
107.7	10.046	51.674	-3.5223	0.084663	-1.8328	-1.0249	-0.11385	-0.89914	0.66022	-1.3176	3866.7	25.633	4.8072	71.023	-32.357	67.066	64.988	22.623	-3.8946	-3.4146	0.71087	-1.6029	25.852	-4.5195
107.68	10.074	51.704	-3.5275	0.084116	-1.8373	-1.034	-0.10465	-0.90169	0.66022	-1.3176	3866.2	25.65	4.8211	71.022	-32.271	67.065	64.988	22.623	-3.8946	-3.4146	0.71087	-1.6029	25.852	-4.5195
107.66	10.102	51.734	-3.5327	0.083616	-1.8418	-1.043	-0.095337	-0.90412	0.66022	-1.3176	3865.7	25.667	4.8345	71.02	-32.186	67.064	64.988	22.623	-3.8946	-3.4146	0.71087	-1.6029	25.852	-4.5195
107.64	10.129	51.763	-3.5379	0.083163	-1.8463	-1.0519	-0.085904	-0.90641	0.66022	-1.3176	3865.2	25.683	4.8475	71.018	-32.103	67.063	64.988	22.623	-3.8946	-3.4146	0.71087	-1.6029	25.852	-4.5195
107.62	10.155	51.792	-3.5432	0.082758	-1.8509	-1.0607	-0.076355	-0.90855	0.66022	-1.3176	3864.7	25.7	4.8601	71.017	-32.021	67.062	64.988	22.623	-3.8946	-3.4146	0.71087	-1.6029	25.852	-4.5195
107.6	10.18	51.821	-3.5485	0.0824	-1.8554	-1.0695	-0.066693	-0.91056	0.66022	-1.3176	3864.2	25.717	4.8723	71.015	-31.941	67.061	64.988	22.623	-3.8946	-3.4146	0.71087	-1.6029	25.852	-4.5195
107.58	10.204	51.85	-3.5539	0.082091	-1.86	-1.0782	-0.056919	-0.91242	0.66022	-1.3176	3863.7	25.733	4.884	71.013	-31.862	67.059	64.988	22.623	-3.8946	-3.4146	0.71087	-1.6029	25.852	-4.5195
107.56	10.228	51.878	-3.5593	0.081831	-1.8645	-1.0868	-0.047015	-0.91412	0.66022	-1.3176	3863.2	25.749	4.8954	71.01	-31.786	67.058	64.988	22.623	-3.8946	-3.4146	0.71087	-1.6029	25.852	-4.5195
107.54	10.25	51.905	-3.5647	0.081621	-1.8691	-1.0953	-0.037002	-0.91567	0.66022	-1.3176	3862.7	25.765	4.9064	71.008	-31.711	67.056	64.988	22.623	-3.8946	-3.4146	0.71087	-1.6029	25.852	-4.5195
107.52	10.272	51.932	-3.5702	0.081461	-1.8737	-1.1038	-0.026884	-0.91707	0.66022	-1.3176	3862.1	25.781	4.9169	71.006	-31.638	67.054	64.988	22.623	-3.8946	-3.4146	0.71087	-1.6029	25.852	-4.5195
107.5	10.293	51.959	-3.5758	0.081352	-1.8783	-1.1121	-0.016665	-0.9183	0.66022	-1.3176	3861.6	25.797	4.9271	71.003	-31.567	67.052	64.988	22.623	-3.8946	-3.4146	0.71087	-1.6029	25.852	-4.5195
107.48	10.313	51.986	-3.5814	0.081295	-1.8829	-1.1204	-0.0063465	-0.91936	0.66022	-1.3176	3861.1	25.813	4.9369	71.0	-31.498	67.05	64.988	22.623	-3.8946	-3.4146	0.71087	-1.6029	25.852	-4.5195
107.46	10.332	52.012	-3.587	0.081289	-1.8875	-1.1286	0.0040665	-0.92027	0.66022	-1.3176	3860.6	25.828	4.9464	70.997	-31.43	67.048	64.988	22.623	-3.8946	-3.4146	0.71087	-1.6029	25.852	-4.5195
107.44	10.351	52.038	-3.5927	0.081335	-1.8921	-1.1366	0.01457	-0.921	0.66022	-1.3176	3860.1	25.843	4.9555	70.994	-31.365	67.045	64.988	22.623	-3.8946	-3.4146	0.71087	-1.6029	25.852	-4.5195
107.42	10.368	52.063	-3.5984	0.081435	-1.8967	-1.1446	0.025161	-0.92155	0.66022	-1.3176	3859.6	25.858	4.9642	70.991	-31.302	67.043	64.988	22.623	-3.8946	-3.4146	0.71087	-1.6029	25.852	-4.5195
107.4	10.385	52.088	-3.6041	0.081587	-1.9013	-1.1524	0.035834	-0.92194	0.66022	-1.3176	3859.1	25.873	4.9726	70.988	-31.24	67.041	64.988	22.623	-3.8946	-3.4146	0.71087	-1.6029	25.852	-4.5195
107.38	10.402	52.112	-3.6099	0.081793	-1.9059	-1.1602	0.046583	-0.92215	0.66022	-1.3176	3858.6	25.888	4.9807	70.985	-31.181	67.038	64.988	22.623	-3.8946	-3.4146	0.71087	-1.6029	25.852	-4.5195
107.36	10.417	52.136	-3.6157	0.082053	-1.9105	-1.1678	0.057405	-0.92218	0.66022	-1.3176	3858.1	25.903	4.9885	70.981	-31.123	67.035	64.988	22.623	-3.8946	-3.4146	0.71087	-1.6029	25.852	-4.5195
107.34	10.432	52.16	-3.6216	0.082367	-1.9151	-1.1753	0.068293	-0.92203	0.66022	-1.3176	3857.6	25.917	4.9959	70.978	-31.068	67.032	64.988	22.623	-3.8946	-3.4146	0.71087	-1.6029	25.852	-4.5195
107.32	10.447	52.183	-3.6275	0.082736	-1.9197	-1.1826	0.079241	-0.9217	0.66022	-1.3176	3857.1	25.931	5.0031	70.974	-31.015	67.029	64.988	22.623	-3.8946	-3.4146	0.71087	-1.6029	25.852	-4.5195
107.3	10.46	52.206	-3.6334	0.08316	-1.9243	-1.1899	0.090244	-0.92119	0.66022	-1.3176	3856.6	25.945	5.0099	70.97	-30.964	67.026	64.988	22.623	-3.8946	-3.4146	0.71087	-1.6029	25.852	-4.5195
107.28	10.474	52.229	-3.6393	0.083639	-1.9289	-1.197	0.1013	-0.9205	0.66022	-1.3176	3856.1	25.959	5.0165	70.966	-30.915	67.023	64.988	22.623	-3.8946	-3.4146	0.71087	-1.6029	25.852	-4.5195
107.26	10.486	52.251	-3.6454	0.084173	-1.9335	-1.2039	0.11239	-0.91962	0.66022	-1.3176	3855.6	25.973	5.0227	70.962	-30.868	67.02	64.988	22.623	-3.8946	-3.4146	0.71087	-1.6029	25.852	-4.5195
107.24	10.498	52.273	-3.6514	0.084763	-1.9381	-1.2107	0.12352	-0.91857	0.66022	-1.3176	3855.1	25.986	5.0288	70.958	-30.824	67.016	64.988	22.623	-3.8946	-3.4146	0.71087	-1.6029	25.852	-4.5195
107.22	10.509	52.294	-3.6575	0.085408	-1.9427	-1.2174	0.13467	-0.91732	0.66022	-1.3176	3854.6	25.999	5.0345	70.954	-30.781	67.013	64.988	22.623	-3.8946	-3.4146	0.71087	-1.6029	25.852	-4.5195
107.2	10.52	52.315	-3.6636	0.086119	-1.9473	-1.2222	0.1496	-0.91461	0.66022	-1.3176	3854.1	26.013	5.04	70.95	-30.741	67.009	64.988	22.623	-3.8946	-3.4146	0.71087	-1.6029	25.852	-4.5195
107.18	10.53	52.336	-3.6697	0.086904	-1.9519	-1.2267	0.16455	-0.91164	0.66022	-1.3176	3853.6	26.026	5.0453	70.945	-30.703	67.006	64.988	22.623	-3.8946	-3.4146	0.71087	-1.6029	25.852	-4.5195
107.16	10.54	52.356	-3.6758	0.087764	-1.9564	-1.231	0.17936	-0.90848	0.66022	-1.3176	3853.1	26.038	5.0503	70.941	-30.667	67.002	64.988	22.623	-3.8946	-3.4146	0.71087	-1.6029	25.852	-4.5195
107.14	10.549	52.376	-3.682	0.088697	-1.961	-1.2351	0.19402	-0.90511	0.66022	-1.3176	3852.6	26.051	5.0551	70.936	-30.634	66.998	64.988	22.623	-3.8946	-3.4146	0.71087	-1.6029	25.852	-4.5195
107.12	10.558	52.396	-3.6882	0.089704	-1.9655	-1.239	0.20853	-0.90156	0.66022	-1.3176	3852.1	26.064	5.0596	70.932	-30.603	66.994	64.988	22.623	-3.8946	-3.4146	0.71087	-1.6029	25.852	-4.5195
107.11	10.567	52.415	-3.6944	0.090783	-1.97	-1.2427	0.22289	-0.89781	0.66022	-1.3176	3851.6	26.076	5.064	70.927	-30.574	66.99	64.988	22.623	-3.8946	-3.4146	0.71087	-1.6029	25.852	-4.5195
107.09	10.575	52.434	-3.7006	0.091932	-1.9745	-1.2461	0.23707	-0.89388	0.66022	-1.3176	3851.1	26.088	5.0681	70.922	-30.547	66.986	64.988	22.623	-3.8946	-3.4146	0.71087	-1.6029	25.852	-4.5195
107.07	10.582	52.453	-3.7068	0.093153	-1.9789	-1.2493	0.25108	-0.88977	0.66022	-1.3176	3850.6	26.101	5.0721	70.917	-30.523	66.982	64.988	22.623	-3.8946	-3.4146	0.71087	-1.6029	25.852	-4.5195
107.05	10.589	52.472	-3.7131	0.094443	-1.9833	-1.2522	0.26492	-0.88548	0.66022	-1.3176	3850.1	26.113	5.0759	70.912	-30.501	66.978	64.988	22.623	-3.8946	-3.4146	0.71087	-1.6029	25.852	-4.5195
107.03	10.596	52.49	-3.7194	0.095802	-1.9878	-1.2549	0.27857	-0.88101	0.66022	-1.3176	3849.6	26.125	5.0795	70.907	-30.481	66.974	64.988	22.623	-3.8946	-3.4146	0.71087	-1.6029	25.852	-4.5195
107.01	10.602	52.509	-3.7256	0.097228	-1.9922	-1.2573	0.29203	-0.87638	0.66022	-1.3176	3849.1	26.137	5.0829	70.902	-30.464	66.97	64.988	22.623	-3.8946	-3.4146	0.71087	-1.6029	25.852	-4.5195
106.99	10.608	52.527	-3.7319	0.098722	-1.9965	-1.2595	0.30529	-0.87157	0.66022	-1.3176	3848.6	26.149	5.0861	70.897	-30.448	66.965	64.988	22.623	-3.8946	-3.4146	0.71087	-1.6029	25.852	-4.5195
106.97	10.614	52.544	-3.7382	0.10028	-2.0009	-1.2614	0.31834	-0.86661	0.66022	-1.3176	3848.1	26.16	5.0892	70.892	-30.436	66.961	64.988	22.623	-3.8946	-3.4146	0.71087	-1.6029	25.852	-4.5195
106.95	10.619	52.562	-3.7445	0.1019	-2.0052	-1.263	0.33119	-0.86149	0.66022	-1.3176	3847.6	26.172	5.0922	70.886	-30.425	66.956	64.988	22.623	-3.8946	-3.4146	0.71087	-1.6029	25.852	-4.5195
106.93	10.624	52.58	-3.7509	0.10359	-2.0095	-1.2643	0.34382	-0.85622	0.66022	-1.3176	3847.1	26.184	5.095	70.881	-30.417	66.952	64.988	22.623	-3.8946	-3.4146	0.71087	-1.6029	25.852	-4.5195
106.91	10.629	52.597	-3.7572	0.10534	-2.0138	-1.2654	0.35623	-0.8508	0.66022	-1.3176	3846.6	26.195	5.0976	70.876	-30.412	66.947	64.988	22.623	-3.8946	-3.4146	0.71087	-1.6029	25.852	-4.5195
106.89	10.633	52.615	-3.7635	0.10715	-2.018	-1.2662	0.36841	-0.84524	0.66022	-1.3176	3846.1	26.207	5.1002	70.87	-30.408	66.942	64.988	22.623	-3.8946	-3.4146	0.71087	-1.6029	25.852	-4.5195
106.87	10.638	52.632	-3.7699	0.10903	-2.0222	-1.2666	0.38036	-0.83955	0.66022	-1.3176	3845.6	26.219	5.1026	70.865	-30.407	66.938	64.988	22.623	-3.8946	-3.4146	0.71087	-1.6029	25.852	-4.5195
106.85	10.642	52.649	-3.7762	0.11096	-2.0264	-1.2668	0.39207	-0.83372	0.66022	-1.3176	3845.1	26.23	5.1049	70.859	-30.408	66.933	64.988	22.623	-3.8946	-3.4146	0.71087	-1.6029	25.852	-4.5195
106.84	10.645	52.667	-3.7825	0.11295	-2.0305	-1.2667	0.40354	-0.82776	0.66022	-1.3176	3844.6	26.242	5.1071	70.853	-30.412	66.928	64.988	22.623	-3.8946	-3.4146	0.71087	-1.6029	25.852	-4.5195
106.82	10.649	52.684	-3.7889	0.11499	-2.0347	-1.2662	0.41475	-0.82169	0.66022	-1.3176	3844.1	26.254	5.1092	70.848	-30.418	66.923	64.988	22.623	-3.8946	-3.4146	0.71087	-1.6029	25.852	-4.5195
106.8	10.652	52.701	-3.7952	0.11709	-2.0388	-1.2655	0.42571	-0.8155	0.66022	-1.3176	3843.6	26.265	5.1113	70.842	-30.426	66.918	64.988	22.623	-3.8946	-3.4146	0.71087	-1.6029	25.852	-4.5195
106.78	10.655	52.718	-3.8015	0.11925	-2.0428	-1.2644	0.43641	-0.8092	0.66022	-1.3176	3843.1	26.277	5.1132	70.836	-30.437	66.913	64.988	22.623	-3.8946	-3.4146	0.71087	-1.6029	25.852	-4.5195
106.76	10.658	52.736	-3.8078	0.12146	-2.0469	-1.2631	0.44684	-0.80279	0.66022	-1.3176	3842.6	26.289	5.1151	70.83	-30.45	66.908	64.988	22.623	-3.8946	-3.4146	0.71087	-1.6029	25.852	-4.5195
106.74	10.661	52.753	-3.8141	0.12372	-2.0509	-1.2614	0.457	-0.79629	0.66022	-1.3176	3842.1	26.3	5.1169	70.824	-30.466	66.903	64.988	22.623	-3.8946	-3.4146	0.71087	-1.6029	25.852	-4.5195
106.72	10.664	52.771	-3.8204	0.12603	-2.0548	-1.2593	0.46689	-0.7897	0.66022	-1.3176	3841.6	26.312	5.1186	70.818	-30.483	66.898	64.988	22.623	-3.8946	-3.4146	0.71087	-1.6029	25.852	-4.5195
106.7	10.667	52.788	-3.8267	0.12839	-2.0587	-1.257	0.47649	-0.78302	0.66022	-1.3176	3841.1	26.324	5.1203	70.812	-30.503	66.893	64.988	22.623	-3.8946	-3.4146	0.71087	-1.6029	25.852	-4.5195
106.68	10.669	52.806	-3.833	0.13079	-2.0626	-1.2543	0.48582	-0.77626	0.66022	-1.3176	3840.6	26.336	5.1219	70.806	-30.526	66.888	64.988	22.623	-3.8946	-3.4146	0.71087	-1.6029	25.852	-4.5195
106.65	10.671	52.824	-3.8393	0.13324	-2.0665	-1.2513	0.49485	-0.76943	0.66022	-1.3176	3840.1	26.348	5.1235	70.8	-30.551	66.882	64.988	22.623	-3.8946	-3.4146	0.71087	-1.6029	25.852	-4.5195
106.63	10.674	52.842	-3.8455	0.13574	-2.0703	-1.248	0.50359	-0.76253	0.66022	-1.3176	3839.6	26.36	5.1251	70.794	-30.578	66.877	64.988	22.623	-3.8946	-3.4146	0.71087	-1.6029	25.852	-4.5195
106.61	10.676	52.86	-3.8517	0.13828	-2.0741	-1.2443	0.51203	-0.75557	0.66022	-1.3176	3839.1	26.373	5.1266	70.788	-30.607	66.872	64.988	22.623	-3.8946	-3.4146	0.71087	-1.6029	25.852	-4.5195
106.59	10.678	52.879	-3.858	0.14086	-2.0779	-1.2403	0.52017	-0.74856	0.66022	-1.3176	3838.6	26.385	5.1281	70.782	-30.639	66.867	64.988	22.623	-3.8946	-3.4146	0.71087	-1.6029	25.852	-4.5195
106.57	10.68	52.898	-3.8642	0.14348	-2.0816	-1.236	0.528	-0.7415	0.66022	-1.3176	3838.1	26.398	5.1296	70.776	-30.673	66.861	64.988	22.623	-3.8946	-3.4146	0.71087	-1.6029	25.852	-4.5195
106.55	10.682	52.917	-3.8703	0.14614	-2.0853	-1.2313	0.53553	-0.7344	0.66022	-1.3176	3837.6	26.411	5.1311	70.77	-30.709	66.856	64.988	22.623	-3.8946	-3.4146	0.71087	-1.6029	25.852	-4.5195
106.53	10.685	52.936	-3.8765	0.14883	-2.089	-1.2263	0.54274	-0.72727	0.66022	-1.3176	3837.1	26.424	5.1325	70.763	-30.747	66.85	64.988	22.623	-3.8946	-3.4146	0.71087	-1.6029	25.852	-4.5195
106.51	10.687	52.955	-3.8826	0.15157	-2.0926	-1.2209	0.54964	-0.72011	0.66022	-1.3176	3836.6	26.437	5.134	70.757	-30.788	66.845	64.988	22.623	-3.8946	-3.4146	0.71087	-1.6029	25.852	-4.5195
106.48	10.689	52.975	-3.8887	0.15433	-2.0962	-1.2152	0.55622	-0.71293	0.66022	-1.3176	3836.1	26.45	5.1355	70.751	-30.831	66.84	64.988	22.623	-3.8946	-3.4146	0.71087	-1.6029	25.852	-4.5195
106.46	10.691	52.995	-3.8947	0.15713	-2.0997	-1.2092	0.56247	-0.70574	0.66022	-1.3176	3835.6	26.463	5.137	70.744	-30.876	66.834	64.988	22.623	-3.8946	-3.4146	0.71087	-1.6029	25.852	-4.5195
106.44	10.693	53.016	-3.9008	0.15995	-2.1032	-1.2028	0.56841	-0.69855	0.66022	-1.3176	3835.1	26.477	5.1385	70.738	-30.924	66.829	64.988	22.623	-3.8946	-3.4146	0.71087	-1.6029	25.852	-4.5195
106.42	10.695	53.037	-3.9068	0.16281	-2.1067	-1.1961	0.57401	-0.69136	0.66022	-1.3176	3834.6	26.491	5.1401	70.732	-30.974	66.823	64.988	22.623	-3.8946	-3.4146	0.71087	-1.6029	25.852	-4.5195
106.39	10.698	53.058	-3.9127	0.16569	-2.1101	-1.1891	0.57929	-0.68418	0.66022	-1.3176	3834.1	26.505	5.1417	70.725	-31.026	66.818	64.988	22.623	-3.8946	-3.4146	0.71087	-1.6029	25.852	-4.5195
106.37	10.7	53.08	-3.9187	0.1686	-2.1135	-1.1817	0.58423	-0.67701	0.66022	-1.3176	3833.6	26.52	5.1433	70.719	-31.08	66.812	64.988	22.623	-3.8946	-3.4146	0.71087	-1.6029	25.852	-4.5195
106.35	10.703	53.102	-3.9245	0.17154	-2.1169	-1.1739	0.58884	-0.66987	0.66022	-1.3176	3833.1	26.534	5.1449	70.712	-31.136	66.806	64.988	22.623	-3.8946	-3.4146	0.71087	-1.6029	25.852	-4.5195
106.32	10.705	53.125	-3.9304	0.17449	-2.1202	-1.1659	0.59312	-0.66277	0.66022	-1.3176	3832.6	26.549	5.1466	70.706	-31.195	66.801	64.988	22.623	-3.8946	-3.4146	0.71087	-1.6029	25.852	-4.5195
106.3	10.708	53.148	-3.9362	0.17747	-2.1235	-1.1575	0.59706	-0.6557	0.66022	-1.3176	3832.1	26.564	5.1484	70.699	-31.255	66.795	64.988	22.623	-3.8946	-3.4146	0.71087	-1.6029	25.852	-4.5195
106.27	10.711	53.171	-3.942	0.18046	-2.1268	-1.1488	0.60066	-0.64868	0.66022	-1.3176	3831.6	26.58	5.1502	70.693	-31.318	66.79	64.988	22.623	-3.8946	-3.4146	0.71087	-1.6029	25.852	-4.5195
106.25	10.714	53.196	-3.9477	0.18347	-2.13	-1.1397	0.60392	-0.64171	0.66022	-1.3176	3831.1	26.595	5.1521	70.686	-31.383	66.784	64.988	22.623	-3.8946	-3.4146	0.71087	-1.6029	25.852	-4.5195
106.22	10.717	53.22	-3.9534	0.1865	-2.1332	-1.1303	0.60684	-0.63481	0.66022	-1.3176	3830.6	26.612	5.1541	70.68	-31.45	66.778	64.988	22.623	-3.8946	-3.4146	0.71087	-1.6029	25.852	-4.5195
106.2	10.72	53.245	-3.959	0.18954	-2.1364	-1.1206	0.60942	-0.62798	0.66022	-1.3176	3830.0	26.628	5.1561	70.673	-31.518	66.773	64.988	22.623	-3.8946	-3.4146	0.71087	-1.6029	25.852	-4.5195
106.17	10.723	53.271	-3.9646	0.19259	-2.1395	-1.1106	0.61165	-0.62122	0.66022	-1.3176	3829.5	26.645	5.1582	70.667	-31.589	66.767	64.988	22.623	-3.8946	-3.4146	0.71087	-1.6029	25.852	-4.5195
106.15	10.727	53.298	-3.9701	0.19566	-2.1426	-1.1002	0.61355	-0.61455	0.66022	-1.3176	3829.0	26.662	5.1604	70.66	-31.662	66.761	64.988	22.623	-3.8946	-3.4146	0.71087	-1.6029	25.852	-4.5195
106.12	10.73	53.325	-3.9756	0.19873	-2.1456	-1.0895	0.6151	-0.60798	0.66022	-1.3176	3828.5	26.679	5.1627	70.654	-31.737	66.755	64.988	22.623	-3.8946	-3.4146	0.71087	-1.6029	25.852	-4.5195
106.09	10.734	53.352	-3.981	0.20181	-2.1487	-1.0786	0.61631	-0.6015	0.66022	-1.3176	3828.0	26.697	5.165	70.647	-31.814	66.75	64.988	22.623	-3.8946	-3.4146	0.71087	-1.6029	25.852	-4.5195
106.07	10.738	53.381	-3.9864	0.20489	-2.1517	-1.0673	0.61718	-0.59514	0.66022	-1.3176	3827.5	26.715	5.1675	70.64	-31.893	66.744	64.988	22.623	-3.8946	-3.4146	0.71087	-1.6029	25.852	-4.5195
106.04	10.743	53.41	-3.9917	0.20798	-2.1546	-1.0557	0.61771	-0.58889	0.66022	-1.3176	3827.0	26.733	5.1701	70.634	-31.974	66.738	64.988	22.623	-3.8946	-3.4146	0.71087	-1.6029	25.852	-4.5195
106.01	10.747	53.44	-3.9969	0.21107	-2.1575	-1.0438	0.6179	-0.58276	0.66022	-1.3176	3826.5	26.752	5.1727	70.627	-32.057	66.732	64.988	22.623	-3.8946	-3.4146	0.71087	-1.6029	25.852	-4.5195
105.98	10.752	53.47	-4.0021	0.21416	-2.1604	-1.0316	0.61775	-0.57677	0.66022	-1.3176	3826.0	26.772	5.1755	70.62	-32.141	66.726	64.988	22.623	-3.8946	-3.4146	0.71087	-1.6029	25.852	-4.5195
105.95	10.757	53.501	-4.0072	0.21724	-2.1633	-1.0191	0.61725	-0.57092	0.66022	-1.3176	3825.5	26.791	5.1784	70.614	-32.228	66.721	64.988	22.623	-3.8946	-3.4146	0.71087	-1.6029	25.852	-4.5195
105.92	10.762	53.533	-4.0123	0.22033	-2.1662	-1.0063	0.61643	-0.56521	0.66022	-1.3176	3825.0	26.812	5.1815	70.607	-32.316	66.715	64.988	22.623	-3.8946	-3.4146	0.71087	-1.6029	25.852	-4.5195
105.89	10.768	53.566	-4.0173	0.22341	-2.169	-0.99326	0.61526	-0.55966	0.66022	-1.3176	3824.4	26.832	5.1846	70.6	-32.406	66.709	64.988	22.623	-3.8946	-3.4146	0.71087	-1.6029	25.852	-4.5195
105.86	10.774	53.599	-4.0222	0.22648	-2.1717	-0.97993	0.61377	-0.55427	0.66022	-1.3176	3823.9	26.853	5.1879	70.593	-32.498	66.703	64.988	22.623	-3.8946	-3.4146	0.71087	-1.6029	25.852	-4.5195
105.83	10.779	53.633	-4.0271	0.22954	-2.1745	-0.96632	0.61194	-0.54905	0.66022	-1.3176	3823.4	26.875	5.1912	70.587	-32.591	66.697	64.988	22.623	-3.8946	-3.4146	0.71087	-1.6029	25.852	-4.5195
105.8	10.786	53.669	-4.0319	0.2326	-2.1772	-0.95245	0.60979	-0.54401	0.66022	-1.3176	3822.9	26.897	5.1948	70.58	-32.687	66.691	64.988	22.623	-3.8946	-3.4146	0.71087	-1.6029	25.852	-4.5195
105.77	10.792	53.705	-4.0366	0.23564	-2.1799	-0.93832	0.6073	-0.53916	0.66022	-1.3176	3822.4	26.919	5.1984	70.573	-32.783	66.685	64.988	22.623	-3.8946	-3.4146	0.71087	-1.6029	25.852	-4.5195
105.74	10.799	53.741	-4.0413	0.23867	-2.1826	-0.92393	0.6045	-0.5345	0.66022	-1.3176	3821.9	26.942	5.2022	70.566	-32.882	66.679	64.988	22.623	-3.8946	-3.4146	0.71087	-1.6029	25.852	-4.5195
105.7	10.806	53.779	-4.0459	0.24169	-2.1853	-0.90929	0.60144	-0.53004	0.66022	-1.3176	3821.4	26.965	5.2062	70.559	-32.982	66.673	64.988	22.623	-3.8946	-3.4146	0.71087	-1.6029	25.852	-4.5195
105.67	10.814	53.818	-4.0504	0.24469	-2.1879	-0.8944	0.59806	-0.52578	0.66022	-1.3176	3820.8	26.989	5.2103	70.552	-33.083	66.668	64.988	22.623	-3.8946	-3.4146	0.71087	-1.6029	25.852	-4.5195
105.64	10.821	53.857	-4.0548	0.24767	-2.1906	-0.87928	0.59436	-0.52174	0.66022	-1.3176	3820.3	27.014	5.2145	70.546	-33.187	66.662	64.988	22.623	-3.8946	-3.4146	0.71087	-1.6029	25.852	-4.5195
105.6	10.829	53.898	-4.0592	0.25063	-2.1931	-0.86393	0.59034	-0.51793	0.66022	-1.3176	3819.8	27.039	5.2189	70.539	-33.291	66.656	64.988	22.623	-3.8946	-3.4146	0.71087	-1.6029	25.852	-4.5195
105.57	10.838	53.939	-4.0634	0.25357	-2.1957	-0.84835	0.58602	-0.51434	0.66022	-1.3176	3819.3	27.064	5.2234	70.532	-33.397	66.649	64.988	22.623	-3.8946	-3.4146	0.71087	-1.6029	25.852	-4.5195
105.53	10.846	53.981	-4.0676	0.25649	-2.1983	-0.83257	0.58138	-0.51098	0.66022	-1.3176	3818.8	27.091	5.2281	70.525	-33.504	66.643	64.988	22.623	-3.8946	-3.4146	0.71087	-1.6029	25.852	-4.5195
105.5	10.855	54.025	-4.0718	0.25938	-2.2008	-0.81658	0.57644	-0.50787	0.66022	-1.3176	3818.3	27.117	5.233	70.518	-33.613	66.637	64.988	22.623	-3.8946	-3.4146	0.71087	-1.6029	25.852	-4.5195
105.46	10.865	54.069	-4.0758	0.26225	-2.2034	-0.80038	0.5712	-0.50501	0.66022	-1.3176	3817.7	27.144	5.238	70.511	-33.723	66.631	64.988	22.623	-3.8946	-3.4146	0.71087	-1.6029	25.852	-4.5195
105.42	10.874	54.114	-4.0798	0.26509	-2.2059	-0.784	0.56567	-0.50241	0.66022	-1.3176	3817.2	27.172	5.2431	70.504	-33.835	66.625	64.988	22.623	-3.8946	-3.4146	0.71087	-1.6029	25.852	-4.5195
105.38	10.884	54.161	-4.0836	0.26791	-2.2084	-0.76744	0.55985	-0.50007	0.66022	-1.3176	3816.7	27.201	5.2485	70.497	-33.947	66.619	64.988	22.623	-3.8946	-3.4146	0.71087	-1.6029	25.852	-4.5195
105.34	10.894	54.208	-4.0874	0.27069	-2.2109	-0.7507	0.55374	-0.498	0.66022	-1.3176	3816.2	27.23	5.254	70.49	-34.061	66.613	64.988	22.623	-3.8946	-3.4146	0.71087	-1.6029	25.852	-4.5195
105.3	10.905	54.256	-4.0911	0.27345	-2.2134	-0.73379	0.54736	-0.49621	0.66022	-1.3176	3815.7	27.259	5.2596	70.483	-34.176	66.607	64.988	22.623	-3.8946	-3.4146	0.71087	-1.6029	25.852	-4.5195
105.26	10.916	54.306	-4.0948	0.27617	-2.2159	-0.71672	0.5407	-0.4947	0.66022	-1.3176	3815.1	27.289	5.2655	70.475	-34.292	66.6	64.988	22.623	-3.8946	-3.4146	0.71087	-1.6029	25.852	-4.5195
105.22	10.927	54.357	-4.0983	0.27885	-2.2183	-0.69951	0.53377	-0.49348	0.66022	-1.3176	3814.6	27.32	5.2715	70.468	-34.409	66.594	64.988	22.623	-3.8946	-3.4146	0.71087	-1.6029	25.852	-4.5195
105.18	10.939	54.408	-4.1018	0.2815	-2.2208	-0.68215	0.52658	-0.49255	0.66022	-1.3176	3814.1	27.352	5.2776	70.461	-34.527	66.588	64.988	22.623	-3.8946	-3.4146	0.71087	-1.6029	25.852	-4.5195
105.14	10.951	54.461	-4.1051	0.28412	-2.2233	-0.66466	0.51913	-0.49193	0.66022	-1.3176	3813.6	27.384	5.284	70.454	-34.646	66.582	64.988	22.623	-3.8946	-3.4146	0.71087	-1.6029	25.852	-4.5195
105.1	10.963	54.515	-4.1084	0.28669	-2.2257	-0.64705	0.51143	-0.49161	0.66022	-1.3176	3813.0	27.417	5.2905	70.446	-34.766	66.575	64.988	22.623	-3.8946	-3.4146	0.71087	-1.6029	25.852	-4.5195
105.05	10.976	54.57	-4.1116	0.28923	-2.2282	-0.62932	0.50349	-0.4916	0.66022	-1.3176	3812.5	27.45	5.2972	70.439	-34.886	66.569	64.988	22.623	-3.8946	-3.4146	0.71087	-1.6029	25.852	-4.5195
105.01	10.989	54.626	-4.1147	0.29173	-2.2306	-0.61149	0.49531	-0.49191	0.66022	-1.3176	3812.0	27.484	5.3041	70.432	-35.008	66.562	64.988	22.623	-3.8946	-3.4146	0.71087	-1.6029	25.852	-4.5195
104.96	11.002	54.683	-4.1177	0.29418	-2.2331	-0.59357	0.48689	-0.49255	0.66022	-1.3176	3811.5	27.519	5.3111	70.424	-35.13	66.556	64.988	22.623	-3.8946	-3.4146	0.71087	-1.6029	25.852	-4.5195
104.92	11.016	54.742	-4.1206	0.2966	-2.2356	-0.57555	0.47826	-0.49351	0.66022	-1.3176	3810.9	27.554	5.3183	70.417	-35.253	66.549	64.988	22.623	-3.8946	-3.4146	0.71087	-1.6029	25.852	-4.5195
104.87	11.03	54.802	-4.1235	0.29897	-2.238	-0.55746	0.4694	-0.49481	0.66022	-1.3176	3810.4	27.59	5.3257	70.409	-35.377	66.543	64.988	22.623	-3.8946	-3.4146	0.71087	-1.6029	25.852	-4.5195
104.82	11.045	54.862	-4.1262	0.30129	-2.2405	-0.5393	0.46034	-0.49644	0.66022	-1.3176	3809.9	27.627	5.3333	70.402	-35.501	66.536	64.988	22.623	-3.8946	-3.4146	0.71087	-1.6029	25.852	-4.5195
104.77	11.059	54.924	-4.1289	0.30357	-2.243	-0.52109	0.45107	-0.49842	0.66022	-1.3176	3809.3	27.665	5.3411	70.394	-35.626	66.529	64.988	22.623	-3.8946	-3.4146	0.71087	-1.6029	25.852	-4.5195
104.72	11.075	54.988	-4.1314	0.3058	-2.2455	-0.50282	0.44161	-0.50074	0.66022	-1.3176	3808.8	27.703	5.349	70.386	-35.751	66.523	64.988	22.623	-3.8946	-3.4146	0.71087	-1.6029	25.852	-4.5195
104.67	11.09	55.052	-4.1339	0.30799	-2.248	-0.48452	0.43196	-0.50342	0.66022	-1.3176	3808.3	27.742	5.3571	70.379	-35.877	66.516	64.988	22.623	-3.8946	-3.4146	0.71087	-1.6029	25.852	-4.5195
104.62	11.106	55.118	-4.1363	0.31012	-2.2505	-0.46618	0.42213	-0.50645	0.66022	-1.3176	3807.7	27.782	5.3654	70.371	-36.002	66.509	64.988	22.623	-3.8946	-3.4146	0.71087	-1.6029	25.852	-4.5195
104.57	11.122	55.185	-4.1386	0.31221	-2.2531	-0.44783	0.41213	-0.50984	0.66022	-1.3176	3807.2	27.822	5.3738	70.363	-36.129	66.502	64.988	22.623	-3.8946	-3.4146	0.71087	-1.6029	25.852	-4.5195
104.52	11.139	55.253	-4.1408	0.31424	-2.2556	-0.42947	0.40196	-0.51359	0.66022	-1.3176	3806.7	27.863	5.3825	70.355	-36.255	66.495	64.988	22.623	-3.8946	-3.4146	0.71087	-1.6029	25.852	-4.5195
104.46	11.156	55.322	-4.1429	0.31623	-2.2582	-0.4111	0.39163	-0.51771	0.66022	-1.3176	3806.1	27.905	5.3913	70.347	-36.382	66.488	64.988	22.623	-3.8946	-3.4146	0.71087	-1.6029	25.852	-4.5195
104.41	11.173	55.393	-4.1449	0.31816	-2.2608	-0.39275	0.38116	-0.5222	0.66022	-1.3176	3805.6	27.948	5.4003	70.339	-36.509	66.481	64.988	22.623	-3.8946	-3.4146	0.71087	-1.6029	25.852	-4.5195
104.35	11.191	55.465	-4.1468	0.32004	-2.2634	-0.37441	0.37054	-0.52707	0.66022	-1.3176	3805.1	27.992	5.4095	70.331	-36.636	66.474	64.988	22.623	-3.8946	-3.4146	0.71087	-1.6029	25.852	-4.5195
104.29	11.209	55.538	-4.1486	0.32187	-2.2661	-0.37423	0.36217	-0.53217	0.66022	-1.3176	3804.5	28.036	5.4188	70.322	-36.763	66.466	64.988	22.623	-3.8946	-3.4146	0.71087	-1.6029	25.852	-4.5195
104.24	11.227	55.612	-4.1505	0.32366	-2.2687	-0.37855	0.35437	-0.53757	0.66022	-1.3176	3804.0	28.081	5.4283	70.314	-36.889	66.459	64.988	22.623	-3.8946	-3.4146	0.71087	-1.6029	25.852	-4.5195
104.18	11.245	55.688	-4.1524	0.32541	-2.2714	-0.38307	0.34662	-0.54327	0.66022	-1.3176	3803.5	28.127	5.4379	70.306	-37.016	66.452	64.988	22.623	-3.8946	-3.4146	0.71087	-1.6029	25.852	-4.5195
104.12	11.264	55.765	-4.1544	0.32713	-2.2742	-0.3878	0.3389	-0.54929	0.66022	-1.3176	3802.9	28.173	5.4476	70.297	-37.142	66.444	64.988	22.623	-3.8946	-3.4146	0.71087	-1.6029	25.852	-4.5195
104.06	11.283	55.843	-4.1563	0.3288	-2.2769	-0.39274	0.33124	-0.55562	0.66022	-1.3176	3802.4	28.221	5.4574	70.288	-37.268	66.436	64.988	22.623	-3.8946	-3.4146	0.71087	-1.6029	25.852	-4.5195
104.0	11.302	55.923	-4.1583	0.33044	-2.2797	-0.39789	0.32363	-0.56227	0.66022	-1.3176	3801.8	28.269	5.4673	70.28	-37.394	66.429	64.988	22.623	-3.8946	-3.4146	0.71087	-1.6029	25.852	-4.5195
103.93	11.321	56.004	-4.1603	0.33204	-2.2826	-0.40327	0.31608	-0.56924	0.66022	-1.3176	3801.3	28.318	5.4773	70.271	-37.519	66.421	64.988	22.623	-3.8946	-3.4146	0.71087	-1.6029	25.852	-4.5195
103.87	11.34	56.086	-4.1623	0.3336	-2.2854	-0.40888	0.3086	-0.57652	0.66022	-1.3176	3800.8	28.368	5.4873	70.262	-37.643	66.413	64.988	22.623	-3.8946	-3.4146	0.71087	-1.6029	25.852	-4.5195
103.8	11.359	56.17	-4.1644	0.33512	-2.2883	-0.41473	0.3012	-0.58412	0.66022	-1.3176	3800.2	28.418	5.4973	70.253	-37.767	66.405	64.988	22.623	-3.8946	-3.4146	0.71087	-1.6029	25.852	-4.5195
103.74	11.378	56.255	-4.1665	0.33661	-2.2913	-0.42083	0.29388	-0.59203	0.66022	-1.3176	3799.7	28.47	5.5073	70.244	-37.89	66.397	64.988	22.623	-3.8946	-3.4146	0.71087	-1.6029	25.852	-4.5195
103.67	11.397	56.342	-4.1686	0.33806	-2.2942	-0.42718	0.28665	-0.60027	0.66022	-1.3176	3799.1	28.522	5.5172	70.234	-38.012	66.388	64.988	22.623	-3.8946	-3.4146	0.71087	-1.6029	25.852	-4.5195
103.6	11.416	56.43	-4.1707	0.33948	-2.2973	-0.43378	0.27952	-0.60882	0.66022	-1.3176	3798.6	28.576	5.5272	70.225	-38.134	66.38	64.988	22.623	-3.8946	-3.4146	0.71087	-1.6029	25.852	-4.5195
103.53	11.435	56.519	-4.1729	0.34086	-2.3003	-0.44064	0.2725	-0.61769	0.66022	-1.3176	3798.0	28.63	5.537	70.215	-38.254	66.372	64.988	22.623	-3.8946	-3.4146	0.71087	-1.6029	25.852	-4.5195
103.46	11.453	56.61	-4.1751	0.3422	-2.3034	-0.44777	0.26558	-0.62687	0.66022	-1.3176	3797.5	28.685	5.5468	70.206	-38.373	66.363	64.988	22.623	-3.8946	-3.4146	0.71087	-1.6029	25.852	-4.5195
103.39	11.472	56.702	-4.1774	0.34351	-2.3066	-0.45517	0.25879	-0.63637	0.66022	-1.3176	3797.0	28.741	5.5565	70.196	-38.492	66.354	64.988	22.623	-3.8946	-3.4146	0.71087	-1.6029	25.852	-4.5195
103.32	11.49	56.796	-4.1797	0.34479	-2.3098	-0.46284	0.25213	-0.64618	0.66022	-1.3176	3796.4	28.798	5.566	70.186	-38.609	66.345	64.988	22.623	-3.8946	-3.4146	0.71087	-1.6029	25.852	-4.5195
103.25	11.507	56.891	-4.182	0.34604	-2.3131	-0.47079	0.2456	-0.65631	0.66022	-1.3176	3795.9	28.856	5.5754	70.175	-38.724	66.336	64.988	22.623	-3.8946	-3.4146	0.71087	-1.6029	25.852	-4.5195
103.17	11.525	56.987	-4.1844	0.34725	-2.3164	-0.47902	0.23921	-0.66674	0.66022	-1.3176	3795.3	28.915	5.5846	70.165	-38.838	66.327	64.988	22.623	-3.8946	-3.4146	0.71087	-1.6029	25.852	-4.5195
103.09	11.541	57.085	-4.1868	0.34843	-2.3197	-0.48753	0.23298	-0.67749	0.66022	-1.3176	3794.8	28.974	5.5936	70.155	-38.951	66.318	64.988	22.623	-3.8946	-3.4146	0.71087	-1.6029	25.852	-4.5195
103.02	11.558	57.185	-4.1893	0.34958	-2.3231	-0.49398	0.22854	-0.68756	0.66022	-1.3176	3794.2	29.035	5.6024	70.144	-39.062	66.308	64.988	22.623	-3.8946	-3.4146	0.71087	-1.6029	25.852	-4.5195
102.94	11.573	57.286	-4.1918	0.35071	-2.3266	-0.49926	0.2252	-0.69731	0.66022	-1.3176	3793.7	29.097	5.6109	70.133	-39.171	66.298	64.988	22.623	-3.8946	-3.4146	0.71087	-1.6029	25.852	-4.5195
102.86	11.589	57.388	-4.1943	0.35183	-2.3301	-0.50474	0.22198	-0.7073	0.66022	-1.3176	3793.1	29.159	5.6192	70.122	-39.278	66.288	64.988	22.623	-3.8946	-3.4146	0.71087	-1.6029	25.852	-4.5195
102.78	11.603	57.492	-4.1968	0.35293	-2.3337	-0.51044	0.21888	-0.71754	0.66022	-1.3176	3792.6	29.223	5.6271	70.111	-39.384	66.278	64.988	22.623	-3.8946	-3.4146	0.71087	-1.6029	25.852	-4.5195
102.69	11.617	57.598	-4.1994	0.35402	-2.3373	-0.51633	0.21592	-0.72801	0.66022	-1.3176	3792.0	29.287	5.6347	70.1	-39.487	66.268	64.988	22.623	-3.8946	-3.4146	0.71087	-1.6029	25.852	-4.5195
102.61	11.63	57.705	-4.202	0.35509	-2.341	-0.52242	0.21309	-0.73871	0.66022	-1.3176	3791.5	29.352	5.642	70.088	-39.589	66.258	64.988	22.623	-3.8946	-3.4146	0.71087	-1.6029	25.852	-4.5195
102.52	11.642	57.813	-4.2046	0.35615	-2.3447	-0.52871	0.21042	-0.74965	0.66022	-1.3176	3790.9	29.419	5.6489	70.076	-39.688	66.247	64.988	22.623	-3.8946	-3.4146	0.71087	-1.6029	25.852	-4.5195
102.44	11.653	57.923	-4.2073	0.3572	-2.3485	-0.53519	0.2079	-0.76082	0.66022	-1.3176	3790.4	29.486	5.6553	70.065	-39.784	66.237	64.988	22.623	-3.8946	-3.4146	0.71087	-1.6029	25.852	-4.5195
102.35	11.664	58.035	-4.21	0.35823	-2.3523	-0.54186	0.20553	-0.77221	0.66022	-1.3176	3789.8	29.555	5.6613	70.052	-39.878	66.226	64.988	22.623	-3.8946	-3.4146	0.71087	-1.6029	25.852	-4.5195
102.26	11.673	58.148	-4.2127	0.35925	-2.3562	-0.54871	0.20333	-0.78382	0.66022	-1.3176	3789.2	29.624	5.6669	70.04	-39.97	66.215	64.988	22.623	-3.8946	-3.4146	0.71087	-1.6029	25.852	-4.5195
102.17	11.681	58.263	-4.2154	0.36027	-2.3601	-0.55574	0.20131	-0.79564	0.66022	-1.3176	3788.7	29.694	5.672	70.028	-40.059	66.204	64.988	22.623	-3.8946	-3.4146	0.71087	-1.6029	25.852	-4.5195
102.08	11.688	58.379	-4.2182	0.36127	-2.3641	-0.56294	0.19945	-0.80768	0.66022	-1.3176	3788.1	29.766	5.6765	70.015	-40.145	66.192	64.988	22.623	-3.8946	-3.4146	0.71087	-1.6029	25.852	-4.5195
101.98	11.694	58.497	-4.2211	0.36226	-2.3682	-0.57031	0.19779	-0.81992	0.66022	-1.3176	3787.6	29.838	5.6805	70.002	-40.228	66.18	64.988	22.623	-3.8946	-3.4146	0.71087	-1.6029	25.852	-4.5195
101.89	11.699	58.616	-4.2239	0.36325	-2.3723	-0.57783	0.19631	-0.83237	0.66022	-1.3176	3787.0	29.911	5.6839	69.989	-40.308	66.169	64.988	22.623	-3.8946	-3.4146	0.71087	-1.6029	25.852	-4.5195
101.79	11.703	58.736	-4.2268	0.36422	-2.3765	-0.5855	0.19502	-0.845	0.66022	-1.3176	3786.5	29.986	5.6867	69.975	-40.385	66.156	64.988	22.623	-3.8946	-3.4146	0.71087	-1.6029	25.852	-4.5195
101.7	11.705	58.858	-4.2297	0.36519	-2.3808	-0.56286	0.19043	-0.84646	0.66022	-1.3176	3785.9	30.061	5.6888	69.962	-40.459	66.144	64.988	22.623	-3.8946	-3.4146	0.71087	-1.6029	25.852	-4.5195
101.6	11.705	58.982	-4.2325	0.36613	-2.385	-0.53322	0.1847	-0.84529	0.66022	-1.3176	3785.4	30.137	5.6902	69.948	-40.53	66.132	64.988	22.623	-3.8946	-3.4146	0.71087	-1.6029	25.852	-4.5195
101.5	11.705	59.107	-4.2351	0.36703	-2.3892	-0.50375	0.17863	-0.84416	0.66022	-1.3176	3784.8	30.215	5.691	69.934	-40.597	66.119	64.988	22.623	-3.8946	-3.4146	0.71087	-1.6029	25.852	-4.5195
101.39	11.702	59.233	-4.2375	0.36791	-2.3934	-0.47444	0.17222	-0.84307	0.66022	-1.3176	3784.2	30.293	5.691	69.92	-40.661	66.106	64.988	22.623	-3.8946	-3.4146	0.71087	-1.6029	25.852	-4.5195
101.29	11.698	59.361	-4.2398	0.36876	-2.3976	-0.44532	0.16549	-0.84202	0.66022	-1.3176	3783.7	30.372	5.6903	69.905	-40.721	66.093	64.988	22.623	-3.8946	-3.4146	0.71087	-1.6029	25.852	-4.5195
101.19	11.693	59.49	-4.242	0.36957	-2.4019	-0.41638	0.15845	-0.84101	0.66022	-1.3176	3783.1	30.452	5.6888	69.89	-40.777	66.079	64.988	22.623	-3.8946	-3.4146	0.71087	-1.6029	25.852	-4.5195
101.08	11.686	59.62	-4.244	0.37034	-2.4061	-0.38764	0.15111	-0.84005	0.66022	-1.3176	3782.6	30.533	5.6865	69.875	-40.83	66.065	64.988	22.623	-3.8946	-3.4146	0.71087	-1.6029	25.852	-4.5195
100.98	11.677	59.752	-4.2458	0.37108	-2.4103	-0.35909	0.1435	-0.83913	0.66022	-1.3176	3782.0	30.615	5.6834	69.86	-40.878	66.052	64.988	22.623	-3.8946	-3.4146	0.71087	-1.6029	25.852	-4.5195
100.87	11.666	59.884	-4.2476	0.37177	-2.4145	-0.33075	0.13562	-0.83825	0.66022	-1.3176	3781.4	30.697	5.6795	69.844	-40.923	66.037	64.988	22.623	-3.8946	-3.4146	0.71087	-1.6029	25.852	-4.5195
100.76	11.654	60.018	-4.2491	0.37243	-2.4186	-0.30262	0.1275	-0.83742	0.66022	-1.3176	3780.9	30.781	5.6747	69.828	-40.964	66.023	64.988	22.623	-3.8946	-3.4146	0.71087	-1.6029	25.852	-4.5195
100.65	11.639	60.153	-4.2506	0.37305	-2.4228	-0.27469	0.11914	-0.83663	0.66022	-1.3176	3780.3	30.865	5.6691	69.812	-41.0	66.008	64.988	22.623	-3.8946	-3.4146	0.71087	-1.6029	25.852	-4.5195
100.54	11.623	60.289	-4.2519	0.37362	-2.427	-0.24697	0.11056	-0.83588	0.66022	-1.3176	3779.8	30.95	5.6626	69.796	-41.033	65.993	64.988	22.623	-3.8946	-3.4146	0.71087	-1.6029	25.852	-4.5195
100.42	11.605	60.425	-4.2531	0.37415	-2.4312	-0.21946	0.10178	-0.83518	0.66022	-1.3176	3779.2	31.036	5.6551	69.779	-41.061	65.978	64.988	22.623	-3.8946	-3.4146	0.71087	-1.6029	25.852	-4.5195
100.31	11.586	60.563	-4.2541	0.37464	-2.4354	-0.19216	0.092818	-0.83453	0.66022	-1.3176	3778.6	31.122	5.6468	69.762	-41.084	65.963	64.988	22.623	-3.8946	-3.4146	0.71087	-1.6029	25.852	-4.5195
100.19	11.564	60.702	-4.255	0.37508	-2.4395	-0.16506	0.083679	-0.83392	0.66022	-1.3176	3778.1	31.209	5.6376	69.745	-41.104	65.947	64.988	22.623	-3.8946	-3.4146	0.71087	-1.6029	25.852	-4.5195
100.08	11.54	60.841	-4.2557	0.37548	-2.4437	-0.13815	0.074384	-0.83336	0.66022	-1.3176	3777.5	31.297	5.6274	69.728	-41.118	65.931	64.988	22.623	-3.8946	-3.4146	0.71087	-1.6029	25.852	-4.5195
99.959	11.514	60.981	-4.2564	0.37583	-2.4479	-0.11144	0.064947	-0.83284	0.66022	-1.3176	3777.0	31.386	5.6162	69.71	-41.129	65.915	64.988	22.623	-3.8946	-3.4146	0.71087	-1.6029	25.852	-4.5195
99.84	11.487	61.121	-4.2569	0.37613	-2.452	-0.084914	0.055383	-0.83238	0.66022	-1.3176	3776.4	31.475	5.6041	69.692	-41.134	65.898	64.988	22.623	-3.8946	-3.4146	0.71087	-1.6029	25.852	-4.5195
99.721	11.457	61.262	-4.2572	0.37638	-2.4562	-0.058563	0.045707	-0.83196	0.66022	-1.3176	3775.8	31.564	5.5909	69.673	-41.135	65.881	64.988	22.623	-3.8946	-3.4146	0.71087	-1.6029	25.852	-4.5195
99.6	11.425	61.404	-4.2574	0.37658	-2.4603	-0.032377	0.035935	-0.83159	0.66022	-1.3176	3775.3	31.654	5.5768	69.655	-41.131	65.864	64.988	22.623	-3.8946	-3.4146	0.71087	-1.6029	25.852	-4.5195
99.478	11.391	61.546	-4.2575	0.37674	-2.4645	-0.0063468	0.02608	-0.83128	0.66022	-1.3176	3774.7	31.744	5.5617	69.636	-41.123	65.847	64.988	22.623	-3.8946	-3.4146	0.71087	-1.6029	25.852	-4.5195
99.355	11.355	61.688	-4.2575	0.37684	-2.4687	0.019542	0.016157	-0.83102	0.66022	-1.3176	3774.2	31.835	5.5455	69.616	-41.109	65.829	64.988	22.623	-3.8946	-3.4146	0.71087	-1.6029	25.852	-4.5195
99.232	11.316	61.831	-4.2573	0.3769	-2.4728	0.045302	0.00618	-0.83081	0.66022	-1.3176	3773.6	31.927	5.5283	69.597	-41.091	65.811	64.988	22.623	-3.8946	-3.4146	0.71087	-1.6029	25.852	-4.5195
99.108	11.276	61.973	-4.2571	0.37691	-2.477	0.07095	-0.0038366	-0.83066	0.66022	-1.3176	3773.0	32.018	5.51	69.577	-41.068	65.793	64.988	22.623	-3.8946	-3.4146	0.71087	-1.6029	25.852	-4.5195
98.982	11.233	62.116	-4.2566	0.37686	-2.4811	0.096499	-0.013879	-0.83056	0.66022	-1.3176	3772.5	32.11	5.4907	69.556	-41.04	65.774	64.988	22.623	-3.8946	-3.4146	0.71087	-1.6029	25.852	-4.5195
98.856	11.188	62.259	-4.2561	0.37677	-2.4853	0.1222	-0.023934	-0.83061	0.66022	-1.3176	3771.9	32.203	5.4703	69.536	-41.007	65.755	64.988	22.623	-3.8946	-3.4146	0.71087	-1.6029	25.852	-4.5195
98.729	11.141	62.402	-4.2554	0.37662	-2.4894	0.14892	-0.03399	-0.83108	0.66022	-1.3176	3771.4	32.295	5.4489	69.515	-40.97	65.736	64.988	22.623	-3.8946	-3.4146	0.71087	-1.6029	25.852	-4.5195
98.602	11.092	62.545	-4.2546	0.37643	-2.4936	0.17564	-0.044026	-0.83161	0.66022	-1.3176	3770.8	32.388	5.4263	69.494	-40.927	65.716	64.988	22.623	-3.8946	-3.4146	0.71087	-1.6029	25.852	-4.5195
98.474	11.04	62.688	-4.2537	0.37618	-2.4977	0.20238	-0.054042	-0.83221	0.66022	-1.3176	3770.2	32.481	5.4027	69.472	-40.879	65.697	64.988	22.623	-3.8946	-3.4146	0.71087	-1.6029	25.852	-4.5195
98.345	10.987	62.831	-4.2526	0.37589	-2.5019	0.22915	-0.064025	-0.83289	0.66022	-1.3176	3769.7	32.574	5.3781	69.45	-40.827	65.676	64.988	22.623	-3.8946	-3.4146	0.71087	-1.6029	25.852	-4.5195
98.215	10.931	62.973	-4.2514	0.37554	-2.5061	0.25597	-0.073964	-0.83364	0.66022	-1.3176	3769.1	32.667	5.3523	69.428	-40.769	65.656	64.988	22.623	-3.8946	-3.4146	0.71087	-1.6029	25.852	-4.5195
98.085	10.872	63.115	-4.25	0.37515	-2.5102	0.28285	-0.083847	-0.83447	0.66022	-1.3176	3768.5	32.76	5.3255	69.405	-40.707	65.635	64.988	22.623	-3.8946	-3.4146	0.71087	-1.6029	25.852	-4.5195
97.955	10.812	63.256	-4.2485	0.3747	-2.5144	0.30982	-0.093665	-0.83539	0.66022	-1.3176	3768.0	32.853	5.2976	69.383	-40.64	65.614	64.988	22.623	-3.8946	-3.4146	0.71087	-1.6029	25.852	-4.5195
97.824	10.749	63.397	-4.2469	0.37421	-2.5186	0.33688	-0.10341	-0.83638	0.66022	-1.3176	3767.4	32.946	5.2686	69.359	-40.569	65.593	64.988	22.623	-3.8946	-3.4146	0.71087	-1.6029	25.852	-4.5195
97.692	10.685	63.537	-4.2452	0.37367	-2.5228	0.36407	-0.11306	-0.83747	0.66022	-1.3176	3766.9	33.039	5.2386	69.336	-40.492	65.571	64.988	22.623	-3.8946	-3.4146	0.71087	-1.6029	25.852	-4.5195
97.56	10.618	63.677	-4.2433	0.37308	-2.527	0.39139	-0.12262	-0.83866	0.66022	-1.3176	3766.3	33.132	5.2075	69.312	-40.411	65.549	64.988	22.623	-3.8946	-3.4146	0.71087	-1.6029	25.852	-4.5195
97.428	10.549	63.816	-4.2412	0.37244	-2.5312	0.41886	-0.13207	-0.83994	0.66022	-1.3176	3765.7	33.225	5.1753	69.288	-40.325	65.527	64.988	22.623	-3.8946	-3.4146	0.71087	-1.6029	25.852	-4.5195
97.296	10.478	63.954	-4.2391	0.37176	-2.5354	0.44651	-0.14141	-0.84133	0.66022	-1.3176	3765.2	33.317	5.1421	69.264	-40.235	65.504	64.988	22.623	-3.8946	-3.4146	0.71087	-1.6029	25.852	-4.5195
97.163	10.404	64.091	-4.2368	0.37103	-2.5396	0.47434	-0.15062	-0.84282	0.66022	-1.3176	3764.6	33.41	5.1079	69.239	-40.14	65.481	64.988	22.623	-3.8946	-3.4146	0.71087	-1.6029	25.852	-4.5195
97.03	10.329	64.227	-4.2343	0.37025	-2.5438	0.50238	-0.1597	-0.84444	0.66022	-1.3176	3764.1	33.501	5.0726	69.214	-40.041	65.458	64.988	22.623	-3.8946	-3.4146	0.71087	-1.6029	25.852	-4.5195
96.898	10.252	64.362	-4.2318	0.36943	-2.548	0.53064	-0.16864	-0.84617	0.66022	-1.3176	3763.5	33.593	5.0364	69.188	-39.938	65.435	64.988	22.623	-3.8946	-3.4146	0.71087	-1.6029	25.852	-4.5195
96.764	10.172	64.495	-4.229	0.36857	-2.5523	0.55914	-0.17743	-0.84802	0.66022	-1.3176	3762.9	33.684	4.9992	69.163	-39.831	65.411	64.988	22.623	-3.8946	-3.4146	0.71087	-1.6029	25.852	-4.5195
96.631	10.091	64.628	-4.2262	0.36766	-2.5565	0.58788	-0.18607	-0.85001	0.66022	-1.3176	3762.4	33.775	4.9609	69.136	-39.719	65.387	64.988	22.623	-3.8946	-3.4146	0.71087	-1.6029	25.852	-4.5195
96.498	10.008	64.759	-4.2232	0.36671	-2.5608	0.61689	-0.19455	-0.85214	0.66022	-1.3176	3761.8	33.865	4.9218	69.11	-39.604	65.362	64.988	22.623	-3.8946	-3.4146	0.71087	-1.6029	25.852	-4.5195
96.365	9.9225	64.889	-4.22	0.36571	-2.565	0.64617	-0.20286	-0.85441	0.66022	-1.3176	3761.3	33.955	4.8817	69.083	-39.485	65.338	64.988	22.623	-3.8946	-3.4146	0.71087	-1.6029	25.852	-4.5195
96.232	9.8355	65.018	-4.2167	0.36468	-2.5693	0.67574	-0.21099	-0.85683	0.66022	-1.3176	3760.7	34.044	4.8407	69.056	-39.362	65.313	64.988	22.623	-3.8946	-3.4146	0.71087	-1.6029	25.852	-4.5195
96.1	9.7468	65.145	-4.2132	0.3636	-2.5736	0.7056	-0.21895	-0.85941	0.66022	-1.3176	3760.1	34.133	4.7989	69.029	-39.235	65.288	64.988	22.623	-3.8946	-3.4146	0.71087	-1.6029	25.852	-4.5195
95.967	9.6563	65.27	-4.2096	0.36249	-2.5779	0.73577	-0.22672	-0.86215	0.66022	-1.3176	3759.6	34.221	4.7561	69.001	-39.105	65.262	64.988	22.623	-3.8946	-3.4146	0.71087	-1.6029	25.852	-4.5195
95.835	9.5642	65.394	-4.2059	0.36134	-2.5822	0.76624	-0.2343	-0.86506	0.66022	-1.3176	3759.0	34.308	4.7126	68.974	-38.972	65.236	64.988	22.623	-3.8946	-3.4146	0.71087	-1.6029	25.852	-4.5195
95.703	9.4706	65.516	-4.202	0.36015	-2.5866	0.79702	-0.24168	-0.86815	0.66022	-1.3176	3758.5	34.395	4.6682	68.945	-38.835	65.21	64.988	22.623	-3.8946	-3.4146	0.71087	-1.6029	25.852	-4.5195
95.571	9.3754	65.636	-4.1979	0.35892	-2.5909	0.82812	-0.24887	-0.87143	0.66022	-1.3176	3757.9	34.481	4.6231	68.917	-38.696	65.184	64.988	22.623	-3.8946	-3.4146	0.71087	-1.6029	25.852	-4.5195
95.44	9.2787	65.755	-4.1937	0.35766	-2.5953	0.85954	-0.25586	-0.8749	0.66022	-1.3176	3757.4	34.566	4.5773	68.888	-38.554	65.157	64.988	22.623	-3.8946	-3.4146	0.71087	-1.6029	25.852	-4.5195
95.309	9.1807	65.872	-4.1893	0.35636	-2.5996	0.89127	-0.26264	-0.87857	0.66022	-1.3176	3756.8	34.65	4.5307	68.859	-38.409	65.13	64.988	22.623	-3.8946	-3.4146	0.71087	-1.6029	25.852	-4.5195
95.179	9.0813	65.986	-4.1848	0.35503	-2.6041	0.92331	-0.26921	-0.88244	0.66022	-1.3176	3756.2	34.733	4.4835	68.83	-38.261	65.103	64.988	22.623	-3.8946	-3.4146	0.71087	-1.6029	25.852	-4.5195
95.049	8.9808	66.099	-4.1801	0.35367	-2.6085	0.95566	-0.27557	-0.88653	0.66022	-1.3176	3755.7	34.816	4.4357	68.8	-38.111	65.075	64.988	22.623	-3.8946	-3.4146	0.71087	-1.6029	25.852	-4.5195
94.919	8.8791	66.21	-4.1752	0.35228	-2.6129	0.98831	-0.28171	-0.89084	0.66022	-1.3176	3755.1	34.897	4.3873	68.77	-37.958	65.047	64.988	22.623	-3.8946	-3.4146	0.71087	-1.6029	25.852	-4.5195
94.791	8.7764	66.318	-4.1702	0.35085	-2.6174	1.0212	-0.28764	-0.89537	0.66022	-1.3176	3754.6	34.978	4.3384	68.74	-37.804	65.019	64.988	22.623	-3.8946	-3.4146	0.71087	-1.6029	25.852	-4.5195
94.663	8.6727	66.425	-4.165	0.34942	-2.6218	1.0455	-0.28384	-0.88445	0.66022	-1.3176	3754.0	35.057	4.2889	68.709	-37.647	64.991	64.988	22.623	-3.8946	-3.4146	0.71087	-1.6029	25.852	-4.5195
94.536	8.5682	66.529	-4.1597	0.34802	-2.6262	1.0669	-0.27666	-0.86773	0.66022	-1.3176	3753.5	35.136	4.239	68.679	-37.489	64.963	64.988	22.623	-3.8946	-3.4146	0.71087	-1.6029	25.852	-4.5195
94.409	8.4628	66.631	-4.1544	0.34665	-2.6305	1.0891	-0.2699	-0.85127	0.66022	-1.3176	3752.9	35.213	4.1887	68.648	-37.329	64.934	64.988	22.623	-3.8946	-3.4146	0.71087	-1.6029	25.852	-4.5195
94.283	8.3566	66.731	-4.1489	0.34532	-2.6347	1.1121	-0.26353	-0.83509	0.66022	-1.3176	3752.4	35.29	4.1379	68.617	-37.167	64.905	64.988	22.623	-3.8946	-3.4146	0.71087	-1.6029	25.852	-4.5195
94.158	8.2497	66.829	-4.1432	0.34402	-2.6389	1.1357	-0.25757	-0.81921	0.66022	-1.3176	3751.8	35.365	4.0867	68.585	-37.004	64.876	64.988	22.623	-3.8946	-3.4146	0.71087	-1.6029	25.852	-4.5195
94.034	8.1419	66.925	-4.1375	0.34274	-2.6429	1.1601	-0.252	-0.80364	0.66022	-1.3176	3751.3	35.44	4.0351	68.554	-36.84	64.846	64.988	22.623	-3.8946	-3.4146	0.71087	-1.6029	25.852	-4.5195
93.91	8.0335	67.019	-4.1316	0.3415	-2.6469	1.1845	-0.24687	-0.78692	0.66022	-1.3176	3750.7	35.513	3.9831	68.522	-36.674	64.817	64.988	22.623	-3.8946	-3.4146	0.71087	-1.6029	25.852	-4.5195
93.788	7.9243	67.11	-4.1256	0.34027	-2.6508	1.2086	-0.24227	-0.76738	0.66022	-1.3176	3750.2	35.586	3.9308	68.49	-36.507	64.787	64.988	22.623	-3.8946	-3.4146	0.71087	-1.6029	25.852	-4.5195
93.666	7.8145	67.199	-4.1195	0.33907	-2.6546	1.2334	-0.23812	-0.74812	0.66022	-1.3176	3749.6	35.657	3.8781	68.458	-36.34	64.757	64.988	22.623	-3.8946	-3.4146	0.71087	-1.6029	25.852	-4.5195
93.545	7.7041	67.286	-4.1133	0.33789	-2.6583	1.2589	-0.23442	-0.72915	0.66022	-1.3176	3749.1	35.727	3.825	68.425	-36.172	64.727	64.988	22.623	-3.8946	-3.4146	0.71087	-1.6029	25.852	-4.5195
93.425	7.5931	67.371	-4.107	0.33673	-2.6619	1.285	-0.23115	-0.71051	0.66022	-1.3176	3748.5	35.796	3.7716	68.393	-36.003	64.697	64.988	22.623	-3.8946	-3.4146	0.71087	-1.6029	25.852	-4.5195
93.307	7.4816	67.453	-4.1005	0.33558	-2.6654	1.3117	-0.22832	-0.6922	0.66022	-1.3176	3748.0	35.864	3.7179	68.36	-35.834	64.666	64.988	22.623	-3.8946	-3.4146	0.71087	-1.6029	25.852	-4.5195
93.189	7.3695	67.533	-4.0938	0.33444	-2.6688	1.3391	-0.22589	-0.67424	0.66022	-1.3176	3747.4	35.931	3.6639	68.327	-35.664	64.636	64.988	22.623	-3.8946	-3.4146	0.71087	-1.6029	25.852	-4.5195
93.072	7.257	67.611	-4.0871	0.33332	-2.6721	1.367	-0.22389	-0.65665	0.66022	-1.3176	3746.9	35.996	3.6097	68.294	-35.494	64.605	64.988	22.623	-3.8946	-3.4146	0.71087	-1.6029	25.852	-4.5195
92.956	7.1441	67.686	-4.0802	0.33221	-2.6754	1.3955	-0.2223	-0.63946	0.66022	-1.3176	3746.3	36.06	3.5552	68.26	-35.324	64.574	64.988	22.623	-3.8946	-3.4146	0.71087	-1.6029	25.852	-4.5195
92.841	7.0309	67.76	-4.0731	0.3311	-2.6785	1.4244	-0.22112	-0.62268	0.66022	-1.3176	3745.8	36.124	3.5005	68.227	-35.154	64.543	64.988	22.623	-3.8946	-3.4146	0.71087	-1.6029	25.852	-4.5195
92.728	6.9173	67.831	-4.0659	0.32999	-2.6816	1.4538	-0.22035	-0.60632	0.66022	-1.3176	3745.2	36.186	3.4456	68.193	-34.985	64.511	64.988	22.623	-3.8946	-3.4146	0.71087	-1.6029	25.852	-4.5195
92.615	6.8036	67.899	-4.0586	0.32889	-2.6846	1.4837	-0.21997	-0.59042	0.66022	-1.3176	3744.7	36.246	3.3905	68.16	-34.815	64.48	64.988	22.623	-3.8946	-3.4146	0.71087	-1.6029	25.852	-4.5195
92.504	6.6897	67.965	-4.0511	0.32779	-2.6875	1.5139	-0.21999	-0.57498	0.66022	-1.3176	3744.1	36.306	3.3353	68.126	-34.646	64.449	64.988	22.623	-3.8946	-3.4146	0.71087	-1.6029	25.852	-4.5195
92.394	6.5757	68.029	-4.0434	0.32669	-2.6903	1.5445	-0.22037	-0.56003	0.66022	-1.3176	3743.6	36.364	3.2801	68.092	-34.478	64.417	64.988	22.623	-3.8946	-3.4146	0.71087	-1.6029	25.852	-4.5195
92.285	6.4617	68.09	-4.0356	0.32559	-2.6931	1.5754	-0.22113	-0.54559	0.66022	-1.3176	3743.1	36.421	3.2248	68.058	-34.31	64.385	64.988	22.623	-3.8946	-3.4146	0.71087	-1.6029	25.852	-4.5195
92.178	6.3477	68.149	-4.0277	0.32448	-2.6958	1.6066	-0.22225	-0.53166	0.66022	-1.3176	3742.5	36.476	3.1694	68.023	-34.143	64.353	64.988	22.623	-3.8946	-3.4146	0.71087	-1.6029	25.852	-4.5195
92.071	6.2339	68.205	-4.0196	0.32337	-2.6984	1.6379	-0.22371	-0.51828	0.66022	-1.3176	3742.0	36.53	3.1141	67.989	-33.977	64.321	64.988	22.623	-3.8946	-3.4146	0.71087	-1.6029	25.852	-4.5195
91.967	6.1203	68.259	-4.0113	0.32224	-2.701	1.6695	-0.22551	-0.50545	0.66022	-1.3176	3741.4	36.583	3.0589	67.954	-33.812	64.289	64.988	22.623	-3.8946	-3.4146	0.71087	-1.6029	25.852	-4.5195
91.863	6.0071	68.31	-4.0029	0.32111	-2.7035	1.7012	-0.22764	-0.4932	0.66022	-1.3176	3740.9	36.635	3.0038	67.92	-33.648	64.257	64.988	22.623	-3.8946	-3.4146	0.71087	-1.6029	25.852	-4.5195
91.761	5.8942	68.359	-3.9943	0.31997	-2.7059	1.7329	-0.23008	-0.48154	0.66022	-1.3176	3740.4	36.685	2.9488	67.885	-33.486	64.224	64.988	22.623	-3.8946	-3.4146	0.71087	-1.6029	25.852	-4.5195
91.66	5.7818	68.405	-3.9855	0.31881	-2.7083	1.7647	-0.23282	-0.47049	0.66022	-1.3176	3739.8	36.734	2.894	67.85	-33.324	64.192	64.988	22.623	-3.8946	-3.4146	0.71087	-1.6029	25.852	-4.5195
91.561	5.67	68.449	-3.9766	0.31764	-2.7106	1.7965	-0.23585	-0.46006	0.66022	-1.3176	3739.3	36.781	2.8395	67.815	-33.165	64.16	64.988	22.623	-3.8946	-3.4146	0.71087	-1.6029	25.852	-4.5195
91.463	5.5589	68.49	-3.9676	0.31645	-2.7129	1.8282	-0.23915	-0.45026	0.66022	-1.3176	3738.7	36.827	2.7852	67.78	-33.006	64.127	64.988	22.623	-3.8946	-3.4146	0.71087	-1.6029	25.852	-4.5195
91.366	5.4486	68.529	-3.9584	0.31524	-2.7151	1.8598	-0.24272	-0.44112	0.66022	-1.3176	3738.2	36.872	2.7313	67.745	-32.85	64.094	64.988	22.623	-3.8946	-3.4146	0.71087	-1.6029	25.852	-4.5195
91.271	5.3392	68.565	-3.949	0.31402	-2.7173	1.8911	-0.24654	-0.43264	0.66022	-1.3176	3737.7	36.915	2.6778	67.71	-32.695	64.062	64.988	22.623	-3.8946	-3.4146	0.71087	-1.6029	25.852	-4.5195
91.178	5.2308	68.599	-3.9395	0.31278	-2.7194	1.9222	-0.25059	-0.42483	0.66022	-1.3176	3737.1	36.956	2.6248	67.675	-32.541	64.029	64.988	22.623	-3.8946	-3.4146	0.71087	-1.6029	25.852	-4.5195
91.086	5.1235	68.63	-3.9298	0.31152	-2.7215	1.953	-0.25486	-0.41771	0.66022	-1.3176	3736.6	36.996	2.5722	67.64	-32.39	63.996	64.988	22.623	-3.8946	-3.4146	0.71087	-1.6029	25.852	-4.5195
90.996	5.0174	68.658	-3.9199	0.31023	-2.7236	1.9835	-0.25934	-0.41129	0.66022	-1.3176	3736.1	37.035	2.5203	67.604	-32.241	63.963	64.988	22.623	-3.8946	-3.4146	0.71087	-1.6029	25.852	-4.5195
90.907	4.9126	68.684	-3.9099	0.30892	-2.7257	2.0135	-0.26401	-0.40558	0.66022	-1.3176	3735.5	37.072	2.4689	67.569	-32.094	63.93	64.988	22.623	-3.8946	-3.4146	0.71087	-1.6029	25.852	-4.5195
90.82	4.8092	68.707	-3.8998	0.30759	-2.7277	2.0457	-0.26885	-0.40092	0.66022	-1.3176	3735.0	37.108	2.4182	67.534	-31.949	63.897	64.988	22.623	-3.8946	-3.4146	0.71087	-1.6029	25.852	-4.5195
90.735	4.7074	68.728	-3.8895	0.30623	-2.7297	2.0786	-0.27388	-0.39717	0.66022	-1.3176	3734.5	37.142	2.3682	67.498	-31.806	63.864	64.988	22.623	-3.8946	-3.4146	0.71087	-1.6029	25.852	-4.5195
90.651	4.6073	68.746	-3.879	0.30485	-2.7317	2.111	-0.27909	-0.39418	0.66022	-1.3176	3733.9	37.175	2.319	67.463	-31.665	63.831	64.988	22.623	-3.8946	-3.4146	0.71087	-1.6029	25.852	-4.5195
90.569	4.509	68.762	-3.8684	0.30344	-2.7336	2.143	-0.28446	-0.39197	0.66022	-1.3176	3733.4	37.206	2.2707	67.427	-31.527	63.798	64.988	22.623	-3.8946	-3.4146	0.71087	-1.6029	25.852	-4.5195
90.489	4.4126	68.775	-3.8576	0.30201	-2.7356	2.1743	-0.28997	-0.39054	0.66022	-1.3176	3732.9	37.236	2.2233	67.392	-31.391	63.765	64.988	22.623	-3.8946	-3.4146	0.71087	-1.6029	25.852	-4.5195
90.41	4.3183	68.785	-3.8466	0.30054	-2.7375	2.205	-0.29561	-0.38989	0.66022	-1.3176	3732.4	37.265	2.1769	67.356	-31.258	63.732	64.988	22.623	-3.8946	-3.4146	0.71087	-1.6029	25.852	-4.5195
90.333	4.2261	68.793	-3.8355	0.29905	-2.7395	2.235	-0.30136	-0.39005	0.66022	-1.3176	3731.8	37.291	2.1316	67.321	-31.127	63.699	64.988	22.623	-3.8946	-3.4146	0.71087	-1.6029	25.852	-4.5195
90.257	4.1363	68.799	-3.8243	0.29753	-2.7414	2.2642	-0.30721	-0.391	0.66022	-1.3176	3731.3	37.317	2.0873	67.285	-30.999	63.666	64.988	22.623	-3.8946	-3.4146	0.71087	-1.6029	25.852	-4.5195
90.183	4.0489	68.802	-3.8129	0.29598	-2.7434	2.2925	-0.31314	-0.39275	0.66022	-1.3176	3730.8	37.34	2.0443	67.25	-30.873	63.632	64.988	22.623	-3.8946	-3.4146	0.71087	-1.6029	25.852	-4.5195
90.111	3.9641	68.802	-3.8013	0.2944	-2.7454	2.3199	-0.31913	-0.3953	0.66022	-1.3176	3730.2	37.363	2.0025	67.214	-30.75	63.599	64.988	22.623	-3.8946	-3.4146	0.71087	-1.6029	25.852	-4.5195
90.041	3.8819	68.801	-3.7897	0.29279	-2.7473	2.3464	-0.32526	-0.39854	0.66022	-1.3176	3729.7	37.384	1.962	67.179	-30.63	63.566	64.988	22.623	-3.8946	-3.4146	0.71087	-1.6029	25.852	-4.5195
89.972	3.8026	68.796	-3.7779	0.29114	-2.7493	2.3717	-0.33143	-0.40258	0.66022	-1.3176	3729.2	37.403	1.9229	67.143	-30.512	63.533	64.988	22.623	-3.8946	-3.4146	0.71087	-1.6029	25.852	-4.5195
89.905	3.7263	68.79	-3.766	0.28947	-2.7514	2.396	-0.33761	-0.40743	0.66022	-1.3176	3728.7	37.421	1.8853	67.108	-30.397	63.5	64.988	22.623	-3.8946	-3.4146	0.71087	-1.6029	25.852	-4.5195
89.84	3.6531	68.781	-3.7539	0.28777	-2.7534	2.419	-0.34379	-0.41307	0.66022	-1.3176	3728.1	37.437	1.8492	67.072	-30.285	63.467	64.988	22.623	-3.8946	-3.4146	0.71087	-1.6029	25.852	-4.5195
89.776	3.583	68.769	-3.7418	0.28603	-2.7555	2.4407	-0.34994	-0.41951	0.66022	-1.3176	3727.6	37.453	1.8147	67.037	-30.176	63.434	64.988	22.623	-3.8946	-3.4146	0.71087	-1.6029	25.852	-4.5195
89.714	3.5163	68.756	-3.7295	0.28427	-2.7576	2.4612	-0.35606	-0.42674	0.66022	-1.3176	3727.1	37.466	1.7819	67.002	-30.07	63.401	64.988	22.623	-3.8946	-3.4146	0.71087	-1.6029	25.852	-4.5195
89.654	3.4531	68.74	-3.7172	0.28247	-2.7598	2.4802	-0.36212	-0.43476	0.66022	-1.3176	3726.6	37.478	1.7507	66.966	-29.966	63.369	64.988	22.623	-3.8946	-3.4146	0.71087	-1.6029	25.852	-4.5195
89.595	3.3935	68.722	-3.7047	0.28065	-2.762	2.4977	-0.3681	-0.44356	0.66022	-1.3176	3726.0	37.489	1.7214	66.931	-29.866	63.336	64.988	22.623	-3.8946	-3.4146	0.71087	-1.6029	25.852	-4.5195
89.538	3.3376	68.702	-3.6922	0.27879	-2.7642	2.5137	-0.374	-0.45313	0.66022	-1.3176	3725.5	37.499	1.6939	66.896	-29.768	63.303	64.988	22.623	-3.8946	-3.4146	0.71087	-1.6029	25.852	-4.5195
89.482	3.2855	68.68	-3.6796	0.27691	-2.7665	2.5281	-0.37979	-0.46345	0.66022	-1.3176	3725.0	37.507	1.6684	66.861	-29.673	63.27	64.988	22.623	-3.8946	-3.4146	0.71087	-1.6029	25.852	-4.5195
89.428	3.2374	68.655	-3.6669	0.27499	-2.7688	2.5409	-0.38546	-0.47453	0.66022	-1.3176	3724.5	37.514	1.6448	66.826	-29.582	63.238	64.988	22.623	-3.8946	-3.4146	0.71087	-1.6029	25.852	-4.5195
89.376	3.1933	68.629	-3.6542	0.27305	-2.7712	2.552	-0.39098	-0.48634	0.66022	-1.3176	3724.0	37.52	1.6232	66.791	-29.493	63.205	64.988	22.623	-3.8946	-3.4146	0.71087	-1.6029	25.852	-4.5195
89.325	3.1534	68.6	-3.6414	0.27108	-2.7737	2.5613	-0.39635	-0.49888	0.66022	-1.3176	3723.5	37.524	1.6038	66.756	-29.407	63.173	64.988	22.623	-3.8946	-3.4146	0.71087	-1.6029	25.852	-4.5195
89.275	3.1179	68.57	-3.6286	0.26909	-2.7762	2.5687	-0.40155	-0.51213	0.66022	-1.3176	3722.9	37.527	1.5865	66.722	-29.324	63.14	64.988	22.623	-3.8946	-3.4146	0.71087	-1.6029	25.852	-4.5195
89.227	3.0867	68.538	-3.6157	0.26707	-2.7788	2.5722	-0.40599	-0.52468	0.66022	-1.3176	3722.4	37.529	1.5715	66.687	-29.244	63.108	64.988	22.623	-3.8946	-3.4146	0.71087	-1.6029	25.852	-4.5195
89.181	3.06	68.504	-3.6029	0.26504	-2.7815	2.5578	-0.4062	-0.52771	0.66022	-1.3176	3721.9	37.53	1.5587	66.652	-29.166	63.076	64.988	22.623	-3.8946	-3.4146	0.71087	-1.6029	25.852	-4.5195
89.136	3.0379	68.468	-3.5901	0.26301	-2.7841	2.5414	-0.40625	-0.53118	0.66022	-1.3176	3721.4	37.529	1.5483	66.618	-29.092	63.044	64.988	22.623	-3.8946	-3.4146	0.71087	-1.6029	25.852	-4.5195
89.092	3.0205	68.431	-3.5775	0.26098	-2.7868	2.5231	-0.40612	-0.53507	0.66022	-1.3176	3720.9	37.528	1.5402	66.584	-29.021	63.012	64.988	22.623	-3.8946	-3.4146	0.71087	-1.6029	25.852	-4.5195
89.049	3.0077	68.392	-3.5649	0.25895	-2.7895	2.5028	-0.40578	-0.53937	0.66022	-1.3176	3720.4	37.525	1.5344	66.55	-28.952	62.98	64.988	22.623	-3.8946	-3.4146	0.71087	-1.6029	25.852	-4.5195
89.008	2.9996	68.352	-3.5525	0.25692	-2.7922	2.4806	-0.40522	-0.54407	0.66022	-1.3176	3719.8	37.522	1.5311	66.515	-28.886	62.948	64.988	22.623	-3.8946	-3.4146	0.71087	-1.6029	25.852	-4.5195
88.968	2.9963	68.31	-3.5401	0.2549	-2.7949	2.4564	-0.40442	-0.54915	0.66022	-1.3176	3719.3	37.517	1.5301	66.482	-28.823	62.917	64.988	22.623	-3.8946	-3.4146	0.71087	-1.6029	25.852	-4.5195
88.929	2.9976	68.267	-3.5279	0.25288	-2.7977	2.4303	-0.40337	-0.55461	0.66022	-1.3176	3718.8	37.512	1.5316	66.448	-28.763	62.885	64.988	22.623	-3.8946	-3.4146	0.71087	-1.6029	25.852	-4.5195
88.891	3.0037	68.223	-3.5158	0.25086	-2.8004	2.4024	-0.40204	-0.56044	0.66022	-1.3176	3718.3	37.506	1.5355	66.414	-28.706	62.854	64.988	22.623	-3.8946	-3.4146	0.71087	-1.6029	25.852	-4.5195
88.854	3.0146	68.178	-3.5039	0.24886	-2.8033	2.3726	-0.40043	-0.56662	0.66022	-1.3176	3717.8	37.499	1.5419	66.381	-28.651	62.823	64.988	22.623	-3.8946	-3.4146	0.71087	-1.6029	25.852	-4.5195
88.818	3.0303	68.131	-3.4921	0.24686	-2.8061	2.341	-0.39852	-0.57313	0.66022	-1.3176	3717.3	37.491	1.5507	66.347	-28.599	62.791	64.988	22.623	-3.8946	-3.4146	0.71087	-1.6029	25.852	-4.5195
88.783	3.0507	68.084	-3.4805	0.24487	-2.809	2.3077	-0.3963	-0.57996	0.66022	-1.3176	3716.8	37.483	1.5619	66.314	-28.55	62.761	64.988	22.623	-3.8946	-3.4146	0.71087	-1.6029	25.852	-4.5195
88.749	3.076	68.035	-3.469	0.2429	-2.8119	2.2725	-0.39375	-0.5871	0.66022	-1.3176	3716.2	37.474	1.5756	66.281	-28.503	62.73	64.988	22.623	-3.8946	-3.4146	0.71087	-1.6029	25.852	-4.5195
88.716	3.106	67.986	-3.4577	0.24093	-2.8149	2.2357	-0.39086	-0.59453	0.66022	-1.3176	3715.7	37.464	1.5918	66.248	-28.459	62.699	64.988	22.623	-3.8946	-3.4146	0.71087	-1.6029	25.852	-4.5195
88.683	3.1407	67.936	-3.4467	0.23899	-2.8179	2.1972	-0.38762	-0.60224	0.66022	-1.3176	3715.2	37.454	1.6104	66.215	-28.417	62.668	64.988	22.623	-3.8946	-3.4146	0.71087	-1.6029	25.852	-4.5195
88.652	3.1803	67.885	-3.4358	0.23706	-2.8209	2.1571	-0.38402	-0.61021	0.66022	-1.3176	3714.7	37.443	1.6315	66.183	-28.378	62.638	64.988	22.623	-3.8946	-3.4146	0.71087	-1.6029	25.852	-4.5195
88.62	3.2245	67.833	-3.4251	0.23515	-2.824	2.1154	-0.38004	-0.61843	0.66022	-1.3176	3714.2	37.432	1.655	66.15	-28.342	62.608	64.988	22.623	-3.8946	-3.4146	0.71087	-1.6029	25.852	-4.5195
88.59	3.2735	67.781	-3.4146	0.23326	-2.8271	2.0722	-0.37569	-0.62687	0.66022	-1.3176	3713.7	37.42	1.681	66.118	-28.308	62.578	64.988	22.623	-3.8946	-3.4146	0.71087	-1.6029	25.852	-4.5195
88.56	3.3272	67.728	-3.4044	0.23139	-2.8302	2.0275	-0.37095	-0.63552	0.66022	-1.3176	3713.2	37.408	1.7094	66.086	-28.276	62.548	64.988	22.623	-3.8946	-3.4146	0.71087	-1.6029	25.852	-4.5195
88.53	3.3855	67.675	-3.3943	0.22955	-2.8334	1.9814	-0.36582	-0.64437	0.66022	-1.3176	3712.7	37.395	1.7402	66.053	-28.247	62.518	64.988	22.623	-3.8946	-3.4146	0.71087	-1.6029	25.852	-4.5195
88.501	3.4485	67.622	-3.3846	0.22773	-2.8367	1.9338	-0.36029	-0.6534	0.66022	-1.3176	3712.2	37.383	1.7734	66.022	-28.22	62.488	64.988	22.623	-3.8946	-3.4146	0.71087	-1.6029	25.852	-4.5195
88.472	3.5161	67.568	-3.375	0.22595	-2.84	1.885	-0.35435	-0.66258	0.66022	-1.3176	3711.7	37.37	1.8091	65.99	-28.195	62.458	64.988	22.623	-3.8946	-3.4146	0.71087	-1.6029	25.852	-4.5195
88.443	3.5882	67.513	-3.3657	0.22419	-2.8433	1.8348	-0.348	-0.67191	0.66022	-1.3176	3711.2	37.357	1.8471	65.958	-28.172	62.429	64.988	22.623	-3.8946	-3.4146	0.71087	-1.6029	25.852	-4.5195
88.414	3.6648	67.459	-3.3567	0.22247	-2.8467	1.7834	-0.34125	-0.68136	0.66022	-1.3176	3710.7	37.343	1.8874	65.927	-28.152	62.4	64.988	22.623	-3.8946	-3.4146	0.71087	-1.6029	25.852	-4.5195
88.386	3.7459	67.405	-3.3479	0.22078	-2.8501	1.7291	-0.33408	-0.69093	0.66022	-1.3176	3710.1	37.33	1.9301	65.895	-28.134	62.37	64.988	22.623	-3.8946	-3.4146	0.71087	-1.6029	25.852	-4.5195
88.357	3.8314	67.35	-3.3394	0.21913	-2.8536	1.6708	-0.32646	-0.7006	0.66022	-1.3176	3709.6	37.316	1.9751	65.864	-28.118	62.341	64.988	22.623	-3.8946	-3.4146	0.71087	-1.6029	25.852	-4.5195
88.329	3.9213	67.296	-3.3312	0.21752	-2.8571	1.6116	-0.31843	-0.71026	0.66022	-1.3176	3709.1	37.303	2.0224	65.833	-28.104	62.312	64.988	22.623	-3.8946	-3.4146	0.71087	-1.6029	25.852	-4.5195
88.3	4.0154	67.242	-3.3233	0.21594	-2.8607	1.5516	-0.31001	-0.71989	0.66022	-1.3176	3708.6	37.29	2.072	65.802	-28.092	62.283	64.988	22.623	-3.8946	-3.4146	0.71087	-1.6029	25.852	-4.5195
88.271	4.1137	67.188	-3.3157	0.21442	-2.8643	1.4908	-0.30114	-0.72954	0.66022	-1.3176	3708.1	37.277	2.1237	65.771	-28.083	62.255	64.988	22.623	-3.8946	-3.4146	0.71087	-1.6029	25.852	-4.5195
88.242	4.2162	67.134	-3.3084	0.21293	-2.868	1.4292	-0.29183	-0.73918	0.66022	-1.3176	3707.6	37.264	2.1777	65.741	-28.075	62.226	64.988	22.623	-3.8946	-3.4146	0.71087	-1.6029	25.852	-4.5195
88.213	4.3227	67.081	-3.3014	0.2115	-2.8717	1.3669	-0.28208	-0.7488	0.66022	-1.3176	3707.1	37.251	2.2338	65.71	-28.069	62.198	64.988	22.623	-3.8946	-3.4146	0.71087	-1.6029	25.852	-4.5195
88.183	4.4332	67.028	-3.2947	0.21011	-2.8755	1.3039	-0.27191	-0.75839	0.66022	-1.3176	3706.6	37.238	2.2919	65.68	-28.064	62.17	64.988	22.623	-3.8946	-3.4146	0.71087	-1.6029	25.852	-4.5195
88.153	4.5476	66.975	-3.2883	0.20878	-2.8793	1.2404	-0.2613	-0.76791	0.66022	-1.3176	3706.1	37.226	2.3522	65.649	-28.062	62.141	64.988	22.623	-3.8946	-3.4146	0.71087	-1.6029	25.852	-4.5195
88.122	4.6658	66.924	-3.2823	0.2075	-2.8832	1.1764	-0.25029	-0.77735	0.66022	-1.3176	3705.6	37.215	2.4145	65.619	-28.061	62.113	64.988	22.623	-3.8946	-3.4146	0.71087	-1.6029	25.852	-4.5195
88.091	4.7877	66.873	-3.2766	0.20628	-2.8871	1.1119	-0.23886	-0.78669	0.66022	-1.3176	3705.1	37.203	2.4788	65.589	-28.062	62.085	64.988	22.623	-3.8946	-3.4146	0.71087	-1.6029	25.852	-4.5195
88.059	4.9133	66.822	-3.2712	0.20511	-2.891	1.047	-0.22703	-0.79591	0.66022	-1.3176	3704.6	37.193	2.545	65.559	-28.065	62.058	64.988	22.623	-3.8946	-3.4146	0.71087	-1.6029	25.852	-4.5195
88.026	5.0424	66.773	-3.2661	0.20401	-2.895	0.98175	-0.2148	-0.80498	0.66022	-1.3176	3704.1	37.182	2.6131	65.53	-28.069	62.03	64.988	22.623	-3.8946	-3.4146	0.71087	-1.6029	25.852	-4.5195
87.992	5.1749	66.724	-3.2614	0.20297	-2.8991	0.91625	-0.20219	-0.8139	0.66022	-1.3176	3703.6	37.173	2.683	65.5	-28.075	62.002	64.988	22.623	-3.8946	-3.4146	0.71087	-1.6029	25.852	-4.5195
87.958	5.3108	66.676	-3.2569	0.20199	-2.9032	0.85053	-0.18922	-0.82264	0.66022	-1.3176	3703.1	37.164	2.7548	65.47	-28.082	61.975	64.988	22.623	-3.8946	-3.4146	0.71087	-1.6029	25.852	-4.5195
87.922	5.4499	66.63	-3.2528	0.20107	-2.9073	0.78464	-0.17589	-0.83118	0.66022	-1.3176	3702.6	37.156	2.8282	65.441	-28.09	61.947	64.988	22.623	-3.8946	-3.4146	0.71087	-1.6029	25.852	-4.5195
87.885	5.5921	66.584	-3.2491	0.20023	-2.9115	0.71863	-0.16217	-0.8395	0.66022	-1.3176	3702.1	37.148	2.9034	65.412	-28.1	61.92	64.988	22.623	-3.8946	-3.4146	0.71087	-1.6029	25.852	-4.5195
87.848	5.7374	66.54	-3.2457	0.19945	-2.9157	0.65255	-0.14807	-0.84758	0.66022	-1.3176	3701.6	37.142	2.9802	65.382	-28.112	61.893	64.988	22.623	-3.8946	-3.4146	0.71087	-1.6029	25.852	-4.5195
87.809	5.8856	66.497	-3.2426	0.19875	-2.9199	0.58647	-0.13365	-0.8554	0.66022	-1.3176	3701.1	37.136	3.0586	65.353	-28.124	61.866	64.988	22.623	-3.8946	-3.4146	0.71087	-1.6029	25.852	-4.5195
87.768	6.0366	66.455	-3.2398	0.19812	-2.9242	0.52043	-0.11894	-0.86295	0.66022	-1.3176	3700.6	37.132	3.1386	65.324	-28.138	61.839	64.988	22.623	-3.8946	-3.4146	0.71087	-1.6029	25.852	-4.5195
87.727	6.1902	66.415	-3.2374	0.19756	-2.9286	0.45448	-0.10394	-0.8702	0.66022	-1.3176	3700.1	37.128	3.22	65.295	-28.153	61.812	64.988	22.623	-3.8946	-3.4146	0.71087	-1.6029	25.852	-4.5195
87.684	6.3464	66.376	-3.2353	0.19708	-2.9329	0.38867	-0.088672	-0.87713	0.66022	-1.3176	3699.6	37.125	3.3028	65.266	-28.169	61.785	64.988	22.623	-3.8946	-3.4146	0.71087	-1.6029	25.852	-4.5195
87.639	6.5051	66.339	-3.2335	0.19667	-2.9373	0.32306	-0.07315	-0.88373	0.66022	-1.3176	3699.1	37.124	3.387	65.238	-28.186	61.758	64.988	22.623	-3.8946	-3.4146	0.71087	-1.6029	25.852	-4.5195
87.593	6.6661	66.303	-3.232	0.19635	-2.9418	0.25768	-0.057391	-0.88997	0.66022	-1.3176	3698.6	37.124	3.4724	65.209	-28.204	61.731	64.988	22.623	-3.8946	-3.4146	0.71087	-1.6029	25.852	-4.5195
87.546	6.8293	66.269	-3.2309	0.1961	-2.9462	0.19258	-0.041409	-0.89584	0.66022	-1.3176	3698.1	37.125	3.5591	65.18	-28.223	61.705	64.988	22.623	-3.8946	-3.4146	0.71087	-1.6029	25.852	-4.5195
87.496	6.9946	66.237	-3.2301	0.19593	-2.9507	0.12782	-0.025223	-0.90132	0.66022	-1.3176	3697.6	37.127	3.647	65.152	-28.243	61.678	64.988	22.623	-3.8946	-3.4146	0.71087	-1.6029	25.852	-4.5195
87.445	7.1618	66.207	-3.2296	0.19585	-2.9553	0.063418	-0.0088484	-0.90639	0.66022	-1.3176	3697.1	37.13	3.7359	65.123	-28.264	61.652	64.988	22.623	-3.8946	-3.4146	0.71087	-1.6029	25.852	-4.5195
87.392	7.3308	66.179	-3.2295	0.19585	-2.9598	-0.00056565	0.0076979	-0.91103	0.66022	-1.3176	3696.6	37.135	3.8259	65.095	-28.286	61.625	64.988	22.623	-3.8946	-3.4146	0.71087	-1.6029	25.852	-4.5195
87.338	7.5015	66.152	-3.2296	0.19593	-2.9644	-0.064096	0.024399	-0.91523	0.66022	-1.3176	3696.1	37.141	3.9168	65.066	-28.308	61.599	64.988	22.623	-3.8946	-3.4146	0.71087	-1.6029	25.852	-4.5195
87.281	7.6737	66.128	-3.2301	0.19609	-2.969	-0.12729	0.041214	-0.91825	0.66022	-1.3176	3695.6	37.149	4.0086	65.038	-28.331	61.572	64.988	22.623	-3.8946	-3.4146	0.71087	-1.6029	25.852	-4.5195
87.222	7.8474	66.106	-3.2309	0.19634	-2.9735	-0.19148	0.057854	-0.91385	0.66022	-1.3176	3695.1	37.158	4.1013	65.01	-28.355	61.546	64.988	22.623	-3.8946	-3.4146	0.71087	-1.6029	25.852	-4.5195
87.161	8.0222	66.086	-3.232	0.19667	-2.9781	-0.25503	0.074485	-0.90889	0.66022	-1.3176	3694.6	37.169	4.1946	64.981	-28.379	61.52	64.988	22.623	-3.8946	-3.4146	0.71087	-1.6029	25.852	-4.5195
87.098	8.1981	66.068	-3.2334	0.19708	-2.9826	-0.3179	0.091091	-0.90337	0.66022	-1.3176	3694.1	37.182	4.2887	64.953	-28.404	61.493	64.988	22.623	-3.8946	-3.4146	0.71087	-1.6029	25.852	-4.5195
87.033	8.3749	66.052	-3.2352	0.19758	-2.9871	-0.38005	0.10765	-0.89727	0.66022	-1.3176	3693.6	37.196	4.3832	64.925	-28.43	61.467	64.988	22.623	-3.8946	-3.4146	0.71087	-1.6029	25.852	-4.5195
86.966	8.5524	66.039	-3.2372	0.19816	-2.9916	-0.44143	0.12416	-0.89058	0.66022	-1.3176	3693.1	37.212	4.4783	64.897	-28.456	61.441	64.988	22.623	-3.8946	-3.4146	0.71087	-1.6029	25.852	-4.5195
86.896	8.7305	66.029	-3.2396	0.19882	-2.996	-0.502	0.14059	-0.88328	0.66022	-1.3176	3692.6	37.23	4.5737	64.868	-28.482	61.415	64.988	22.623	-3.8946	-3.4146	0.71087	-1.6029	25.852	-4.5195
86.824	8.909	66.021	-3.2423	0.19956	-3.0004	-0.56172	0.15693	-0.87537	0.66022	-1.3176	3692.1	37.249	4.6694	64.84	-28.508	61.388	64.988	22.623	-3.8946	-3.4146	0.71087	-1.6029	25.852	-4.5195
86.75	9.0876	66.015	-3.2452	0.20039	-3.0048	-0.62054	0.17317	-0.86684	0.66022	-1.3176	3691.6	37.271	4.7654	64.812	-28.535	61.362	64.988	22.623	-3.8946	-3.4146	0.71087	-1.6029	25.852	-4.5195
86.673	9.2663	66.012	-3.2485	0.2013	-3.0091	-0.67844	0.18928	-0.85768	0.66022	-1.3176	3691.1	37.294	4.8615	64.784	-28.563	61.336	64.988	22.623	-3.8946	-3.4146	0.71087	-1.6029	25.852	-4.5195
86.593	9.4449	66.012	-3.252	0.20228	-3.0134	-0.73536	0.20526	-0.84787	0.66022	-1.3176	3690.6	37.319	4.9575	64.755	-28.59	61.309	64.988	22.623	-3.8946	-3.4146	0.71087	-1.6029	25.852	-4.5195
86.512	9.6232	66.014	-3.2558	0.20335	-3.0176	-0.79128	0.22109	-0.83741	0.66022	-1.3176	3690.1	37.346	5.0536	64.727	-28.618	61.283	64.988	22.623	-3.8946	-3.4146	0.71087	-1.6029	25.852	-4.5195
86.427	9.801	66.019	-3.2599	0.20449	-3.0217	-0.84616	0.23675	-0.82629	0.66022	-1.3176	3689.6	37.375	5.1494	64.699	-28.646	61.257	64.988	22.623	-3.8946	-3.4146	0.71087	-1.6029	25.852	-4.5195
86.34	9.9781	66.027	-3.2643	0.20572	-3.0258	-0.89995	0.25223	-0.81451	0.66022	-1.3176	3689.1	37.406	5.2451	64.67	-28.674	61.23	64.988	22.623	-3.8946	-3.4146	0.71087	-1.6029	25.852	-4.5195
86.251	10.154	66.038	-3.2689	0.20702	-3.0299	-0.95263	0.26751	-0.80206	0.66022	-1.3176	3688.6	37.439	5.3403	64.642	-28.702	61.204	64.988	22.623	-3.8946	-3.4146	0.71087	-1.6029	25.852	-4.5195
86.159	10.33	66.052	-3.2738	0.20839	-3.0339	-1.0041	0.28261	-0.78894	0.66022	-1.3176	3688.1	37.475	5.4352	64.613	-28.73	61.177	64.988	22.623	-3.8946	-3.4146	0.71087	-1.6029	25.852	-4.5195
86.064	10.504	66.068	-3.279	0.20984	-3.0378	-1.0544	0.29751	-0.77513	0.66022	-1.3176	3687.6	37.512	5.5295	64.585	-28.758	61.15	64.988	22.623	-3.8946	-3.4146	0.71087	-1.6029	25.852	-4.5195
85.966	10.676	66.087	-3.2843	0.21137	-3.0416	-1.1034	0.31216	-0.76063	0.66022	-1.3176	3687.1	37.552	5.6232	64.556	-28.787	61.124	64.988	22.623	-3.8946	-3.4146	0.71087	-1.6029	25.852	-4.5195
85.866	10.847	66.11	-3.29	0.21296	-3.0454	-1.1512	0.32657	-0.74546	0.66022	-1.3176	3686.6	37.593	5.7161	64.527	-28.815	61.097	64.988	22.623	-3.8946	-3.4146	0.71087	-1.6029	25.852	-4.5195
85.763	11.017	66.135	-3.2959	0.21463	-3.0491	-1.1976	0.3407	-0.7296	0.66022	-1.3176	3686.1	37.637	5.8082	64.498	-28.843	61.07	64.988	22.623	-3.8946	-3.4146	0.71087	-1.6029	25.852	-4.5195
85.658	11.184	66.163	-3.302	0.21637	-3.0527	-1.2428	0.35457	-0.71305	0.66022	-1.3176	3685.6	37.683	5.8994	64.469	-28.871	61.043	64.988	22.623	-3.8946	-3.4146	0.71087	-1.6029	25.852	-4.5195
85.55	11.349	66.195	-3.3083	0.21818	-3.0562	-1.2866	0.36814	-0.69582	0.66022	-1.3176	3685.1	37.731	5.9896	64.44	-28.899	61.016	64.988	22.623	-3.8946	-3.4146	0.71087	-1.6029	25.852	-4.5195
85.438	11.512	66.229	-3.3148	0.22005	-3.0596	-1.3299	0.38115	-0.67714	0.66022	-1.3176	3684.6	37.782	6.0786	64.411	-28.927	60.989	64.988	22.623	-3.8946	-3.4146	0.71087	-1.6029	25.852	-4.5195
85.325	11.672	66.266	-3.3216	0.22199	-3.063	-1.3718	0.39382	-0.6577	0.66022	-1.3176	3684.1	37.834	6.1665	64.382	-28.955	60.962	64.988	22.623	-3.8946	-3.4146	0.71087	-1.6029	25.852	-4.5195
85.208	11.83	66.307	-3.3285	0.22399	-3.0662	-1.4121	0.40617	-0.63761	0.66022	-1.3176	3683.6	37.889	6.253	64.352	-28.982	60.934	64.988	22.623	-3.8946	-3.4146	0.71087	-1.6029	25.852	-4.5195
85.089	11.985	66.35	-3.3357	0.22605	-3.0693	-1.4509	0.4182	-0.61687	0.66022	-1.3176	3683.1	37.946	6.338	64.323	-29.009	60.907	64.988	22.623	-3.8946	-3.4146	0.71087	-1.6029	25.852	-4.5195
84.967	12.137	66.397	-3.343	0.22817	-3.0724	-1.4881	0.42991	-0.59549	0.66022	-1.3176	3682.6	38.005	6.4216	64.293	-29.037	60.879	64.988	22.623	-3.8946	-3.4146	0.71087	-1.6029	25.852	-4.5195
84.843	12.285	66.446	-3.3506	0.23035	-3.0753	-1.5235	0.44127	-0.57349	0.66022	-1.3176	3682.1	38.067	6.5035	64.263	-29.064	60.851	64.988	22.623	-3.8946	-3.4146	0.71087	-1.6029	25.852	-4.5195
84.715	12.43	66.499	-3.3583	0.23258	-3.0781	-1.5573	0.4523	-0.55087	0.66022	-1.3176	3681.6	38.131	6.5838	64.233	-29.09	60.823	64.988	22.623	-3.8946	-3.4146	0.71087	-1.6029	25.852	-4.5195
84.585	12.572	66.555	-3.3661	0.23487	-3.0808	-1.5893	0.46296	-0.52765	0.66022	-1.3176	3681.1	38.197	6.6621	64.203	-29.117	60.795	64.988	22.623	-3.8946	-3.4146	0.71087	-1.6029	25.852	-4.5195
84.453	12.709	66.613	-3.3742	0.23721	-3.0834	-1.6195	0.47327	-0.50385	0.66022	-1.3176	3680.6	38.265	6.7386	64.173	-29.143	60.767	64.988	22.623	-3.8946	-3.4146	0.71087	-1.6029	25.852	-4.5195
84.318	12.843	66.675	-3.3823	0.2396	-3.0858	-1.6479	0.48322	-0.47947	0.66022	-1.3176	3680.1	38.335	6.8131	64.142	-29.17	60.738	64.988	22.623	-3.8946	-3.4146	0.71087	-1.6029	25.852	-4.5195
84.18	12.972	66.74	-3.3906	0.24204	-3.0882	-1.6744	0.49282	-0.45453	0.66022	-1.3176	3679.6	38.408	6.8854	64.111	-29.196	60.709	64.988	22.623	-3.8946	-3.4146	0.71087	-1.6029	25.852	-4.5195
84.04	13.097	66.807	-3.3991	0.24453	-3.0904	-1.6989	0.50205	-0.42906	0.66022	-1.3176	3679.1	38.483	6.9555	64.08	-29.221	60.681	64.988	22.623	-3.8946	-3.4146	0.71087	-1.6029	25.852	-4.5195
83.897	13.218	66.878	-3.4076	0.24706	-3.0925	-1.7214	0.51089	-0.40306	0.66022	-1.3176	3678.6	38.56	7.0233	64.049	-29.247	60.652	64.988	22.623	-3.8946	-3.4146	0.71087	-1.6029	25.852	-4.5195
83.752	13.334	66.951	-3.4163	0.24964	-3.0944	-1.7419	0.51935	-0.37657	0.66022	-1.3176	3678.1	38.639	7.0887	64.018	-29.272	60.622	64.988	22.623	-3.8946	-3.4146	0.71087	-1.6029	25.852	-4.5195
83.604	13.445	67.027	-3.425	0.25225	-3.0962	-1.7604	0.52741	-0.34959	0.66022	-1.3176	3677.6	38.72	7.1516	63.986	-29.298	60.593	64.988	22.623	-3.8946	-3.4146	0.71087	-1.6029	25.852	-4.5195
83.454	13.551	67.106	-3.4339	0.25491	-3.0979	-1.7767	0.53506	-0.32217	0.66022	-1.3176	3677.1	38.803	7.2119	63.954	-29.323	60.563	64.988	22.623	-3.8946	-3.4146	0.71087	-1.6029	25.852	-4.5195
83.302	13.652	67.188	-3.4428	0.2576	-3.0994	-1.7909	0.54232	-0.29431	0.66022	-1.3176	3676.6	38.888	7.2695	63.922	-29.348	60.533	64.988	22.623	-3.8946	-3.4146	0.71087	-1.6029	25.852	-4.5195
83.147	13.747	67.272	-3.4518	0.26033	-3.1008	-1.8029	0.54916	-0.26606	0.66022	-1.3176	3676.1	38.975	7.3243	63.89	-29.372	60.503	64.988	22.623	-3.8946	-3.4146	0.71087	-1.6029	25.852	-4.5195
82.991	13.837	67.359	-3.4608	0.26309	-3.1021	-1.8126	0.5556	-0.23742	0.66022	-1.3176	3675.6	39.064	7.3763	63.857	-29.397	60.473	64.988	22.623	-3.8946	-3.4146	0.71087	-1.6029	25.852	-4.5195
82.832	13.921	67.449	-3.4699	0.26589	-3.1032	-1.8226	0.56162	-0.20852	0.66022	-1.3176	3675.1	39.155	7.4253	63.825	-29.422	60.442	64.988	22.623	-3.8946	-3.4146	0.71087	-1.6029	25.852	-4.5195
82.671	14.0	67.541	-3.4791	0.26871	-3.1042	-1.8347	0.56728	-0.17947	0.66022	-1.3176	3674.6	39.248	7.4713	63.791	-29.446	60.411	64.988	22.623	-3.8946	-3.4146	0.71087	-1.6029	25.852	-4.5195
82.508	14.073	67.635	-3.4883	0.27156	-3.105	-1.8446	0.5726	-0.15015	0.66022	-1.3176	3674.1	39.343	7.5142	63.758	-29.471	60.38	64.988	22.623	-3.8946	-3.4146	0.71087	-1.6029	25.852	-4.5195
82.343	14.139	67.732	-3.4975	0.27444	-3.1057	-1.8522	0.57758	-0.12058	0.66022	-1.3176	3673.6	39.439	7.5539	63.725	-29.495	60.349	64.988	22.623	-3.8946	-3.4146	0.71087	-1.6029	25.852	-4.5195
82.176	14.199	67.831	-3.5068	0.27734	-3.1062	-1.8575	0.58221	-0.090811	0.66022	-1.3176	3673.1	39.538	7.5903	63.691	-29.52	60.317	64.988	22.623	-3.8946	-3.4146	0.71087	-1.6029	25.852	-4.5195
82.008	14.253	67.933	-3.5161	0.28026	-3.1066	-1.8605	0.5865	-0.060861	0.66022	-1.3176	3672.6	39.637	7.6233	63.656	-29.544	60.285	64.988	22.623	-3.8946	-3.4146	0.71087	-1.6029	25.852	-4.5195
81.837	14.3	68.036	-3.5254	0.2832	-3.1068	-1.8609	0.59047	-0.030762	0.66022	-1.3176	3672.1	39.739	7.6529	63.622	-29.569	60.253	64.988	22.623	-3.8946	-3.4146	0.71087	-1.6029	25.852	-4.5195
81.666	14.341	68.141	-3.5347	0.28616	-3.1069	-1.8589	0.59409	-0.00055042	0.66022	-1.3176	3671.6	39.841	7.679	63.587	-29.594	60.221	64.988	22.623	-3.8946	-3.4146	0.71087	-1.6029	25.852	-4.5195
81.492	14.375	68.249	-3.544	0.28914	-3.1068	-1.8543	0.59735	0.02974	0.66022	-1.3176	3671.1	39.946	7.7015	63.552	-29.619	60.188	64.988	22.623	-3.8946	-3.4146	0.71087	-1.6029	25.852	-4.5195
81.317	14.401	68.358	-3.5532	0.29213	-3.1066	-1.8701	0.59313	0.070024	0.66022	-1.3176	3670.6	40.051	7.7203	63.517	-29.644	60.155	64.988	22.623	-3.8946	-3.4146	0.71087	-1.6029	25.852	-4.5195
81.141	14.421	68.469	-3.5627	0.29506	-3.1061	-1.9116	0.58196	0.12556	0.66022	-1.3176	3670.1	40.158	7.7353	63.481	-29.67	60.122	64.988	22.623	-3.8946	-3.4146	0.71087	-1.6029	25.852	-4.5195
80.964	14.433	68.581	-3.5724	0.29795	-3.1053	-1.9581	0.57216	0.1903	0.66022	-1.3176	3669.6	40.267	7.7463	63.445	-29.696	60.088	64.988	22.623	-3.8946	-3.4146	0.71087	-1.6029	25.852	-4.5195
80.785	14.438	68.695	-3.5823	0.30078	-3.1042	-2.0027	0.56196	0.25399	0.66022	-1.3176	3669.1	40.376	7.7531	63.409	-29.722	60.054	64.988	22.623	-3.8946	-3.4146	0.71087	-1.6029	25.852	-4.5195
80.606	14.434	68.811	-3.5924	0.30357	-3.1028	-2.0454	0.55138	0.31648	0.66022	-1.3176	3668.6	40.486	7.7555	63.373	-29.749	60.02	64.988	22.623	-3.8946	-3.4146	0.71087	-1.6029	25.852	-4.5195
80.426	14.422	68.927	-3.6027	0.3063	-3.1011	-2.0859	0.54045	0.37765	0.66022	-1.3176	3668.1	40.598	7.7535	63.336	-29.776	59.986	64.988	22.623	-3.8946	-3.4146	0.71087	-1.6029	25.852	-4.5195
80.245	14.401	69.045	-3.6133	0.30897	-3.099	-2.1384	0.53113	0.43757	0.66022	-1.3176	3667.6	40.71	7.7469	63.299	-29.804	59.951	64.988	22.623	-3.8946	-3.4146	0.71087	-1.6029	25.852	-4.5195
80.064	14.372	69.164	-3.6241	0.31161	-3.0967	-2.2085	0.52436	0.49698	0.66022	-1.3176	3667.1	40.822	7.7357	63.261	-29.833	59.916	64.988	22.623	-3.8946	-3.4146	0.71087	-1.6029	25.852	-4.5195
79.882	14.334	69.284	-3.6353	0.31422	-3.094	-2.2762	0.51751	0.55585	0.66022	-1.3176	3666.6	40.936	7.7196	63.224	-29.862	59.881	64.988	22.623	-3.8946	-3.4146	0.71087	-1.6029	25.852	-4.5195
79.7	14.287	69.405	-3.6469	0.31679	-3.0911	-2.3413	0.51057	0.61412	0.66022	-1.3176	3666.1	41.05	7.6987	63.186	-29.892	59.846	64.988	22.623	-3.8946	-3.4146	0.71087	-1.6029	25.852	-4.5195
79.518	14.23	69.526	-3.6587	0.31932	-3.0879	-2.4036	0.50352	0.67173	0.66022	-1.3176	3665.6	41.165	7.6727	63.148	-29.922	59.81	64.988	22.623	-3.8946	-3.4146	0.71087	-1.6029	25.852	-4.5195
79.336	14.164	69.649	-3.6709	0.32182	-3.0844	-2.4627	0.49634	0.72863	0.66022	-1.3176	3665.1	41.28	7.6415	63.11	-29.953	59.774	64.988	22.623	-3.8946	-3.4146	0.71087	-1.6029	25.852	-4.5195
79.155	14.088	69.772	-3.6834	0.32428	-3.0806	-2.5185	0.48902	0.78476	0.66022	-1.3176	3664.5	41.395	7.6049	63.071	-29.985	59.738	64.988	22.623	-3.8946	-3.4146	0.71087	-1.6029	25.852	-4.5195
78.974	14.002	69.895	-3.6961	0.32671	-3.0766	-2.5705	0.48152	0.84006	0.66022	-1.3176	3664.0	41.51	7.5629	63.033	-30.018	59.702	64.988	22.623	-3.8946	-3.4146	0.71087	-1.6029	25.852	-4.5195
78.793	13.906	70.018	-3.7091	0.3291	-3.0722	-2.6185	0.47383	0.8945	0.66022	-1.3176	3663.5	41.625	7.5153	62.994	-30.051	59.666	64.988	22.623	-3.8946	-3.4146	0.71087	-1.6029	25.852	-4.5195
78.613	13.799	70.142	-3.7223	0.33145	-3.0676	-2.6657	0.467	0.95393	0.66022	-1.3176	3663.0	41.741	7.462	62.955	-30.086	59.63	64.988	22.623	-3.8946	-3.4146	0.71087	-1.6029	25.852	-4.5195
78.434	13.682	70.265	-3.7357	0.33377	-3.0627	-2.6932	0.46019	1.0146	0.66022	-1.3176	3662.5	41.855	7.4029	62.916	-30.122	59.593	64.988	22.623	-3.8946	-3.4146	0.71087	-1.6029	25.852	-4.5195
78.256	13.554	70.388	-3.7492	0.33605	-3.0575	-2.716	0.45279	1.0743	0.66022	-1.3176	3662.0	41.97	7.3377	62.877	-30.158	59.556	64.988	22.623	-3.8946	-3.4146	0.71087	-1.6029	25.852	-4.5195
78.08	13.415	70.51	-3.7628	0.3383	-3.0519	-2.7337	0.44475	1.1328	0.66022	-1.3176	3661.5	42.084	7.2665	62.837	-30.196	59.519	64.988	22.623	-3.8946	-3.4146	0.71087	-1.6029	25.852	-4.5195
77.904	13.264	70.632	-3.7765	0.3405	-3.0461	-2.7461	0.43605	1.1902	0.66022	-1.3176	3661.0	42.197	7.1893	62.798	-30.236	59.482	64.988	22.623	-3.8946	-3.4146	0.71087	-1.6029	25.852	-4.5195
77.731	13.103	70.753	-3.7903	0.34266	-3.04	-2.7529	0.42666	1.2463	0.66022	-1.3176	3660.5	42.309	7.1058	62.758	-30.277	59.445	64.988	22.623	-3.8946	-3.4146	0.71087	-1.6029	25.852	-4.5195
77.559	12.93	70.872	-3.8041	0.34476	-3.0337	-2.7539	0.41654	1.3012	0.66022	-1.3176	3660.0	42.421	7.0161	62.718	-30.319	59.408	64.988	22.623	-3.8946	-3.4146	0.71087	-1.6029	25.852	-4.5195
77.389	12.746	70.991	-3.8178	0.34682	-3.027	-2.7489	0.40567	1.3547	0.66022	-1.3176	3659.5	42.531	6.92	62.678	-30.363	59.371	64.988	22.623	-3.8946	-3.4146	0.71087	-1.6029	25.852	-4.5195
77.221	12.55	71.107	-3.8315	0.34882	-3.0201	-2.7374	0.39402	1.4068	0.66022	-1.3176	3659.0	42.639	6.8177	62.638	-30.408	59.333	64.988	22.623	-3.8946	-3.4146	0.71087	-1.6029	25.852	-4.5195
77.056	12.343	71.222	-3.8452	0.35076	-3.013	-2.7194	0.38157	1.4575	0.66022	-1.3176	3658.5	42.747	6.7091	62.598	-30.456	59.295	64.988	22.623	-3.8946	-3.4146	0.71087	-1.6029	25.852	-4.5195
76.893	12.125	71.334	-3.8586	0.35263	-3.0056	-2.6591	0.36816	1.5058	0.66022	-1.3176	3658.0	42.852	6.594	62.558	-30.505	59.258	64.988	22.623	-3.8946	-3.4146	0.71087	-1.6029	25.852	-4.5195
76.733	11.895	71.445	-3.8718	0.35444	-2.9979	-2.5906	0.35347	1.5527	0.66022	-1.3176	3657.5	42.956	6.4727	62.517	-30.556	59.22	64.988	22.623	-3.8946	-3.4146	0.71087	-1.6029	25.852	-4.5195
76.576	11.654	71.552	-3.8845	0.35617	-2.99	-2.515	0.3375	1.598	0.66022	-1.3176	3657.0	43.058	6.3451	62.477	-30.609	59.182	64.988	22.623	-3.8946	-3.4146	0.71087	-1.6029	25.852	-4.5195
76.421	11.402	71.657	-3.8969	0.35781	-2.9819	-2.4322	0.32023	1.6418	0.66022	-1.3176	3656.5	43.157	6.2114	62.436	-30.665	59.144	64.988	22.623	-3.8946	-3.4146	0.71087	-1.6029	25.852	-4.5195
76.27	11.139	71.759	-3.9088	0.35937	-2.9736	-2.3422	0.30167	1.684	0.66022	-1.3176	3656.0	43.254	6.0715	62.396	-30.723	59.106	64.988	22.623	-3.8946	-3.4146	0.71087	-1.6029	25.852	-4.5195
76.122	10.865	71.857	-3.9203	0.36083	-2.9651	-2.2431	0.28189	1.7253	0.66022	-1.3176	3655.5	43.349	5.9256	62.355	-30.783	59.068	64.988	22.623	-3.8946	-3.4146	0.71087	-1.6029	25.852	-4.5195
75.978	10.581	71.952	-3.9313	0.36218	-2.9564	-2.1345	0.26086	1.7655	0.66022	-1.3176	3654.9	43.441	5.7738	62.315	-30.845	59.03	64.988	22.623	-3.8946	-3.4146	0.71087	-1.6029	25.852	-4.5195
75.838	10.286	72.043	-3.9416	0.36343	-2.9474	-2.0033	0.23851	1.8038	0.66022	-1.3176	3654.4	43.53	5.6163	62.274	-30.91	58.992	64.988	22.623	-3.8946	-3.4146	0.71087	-1.6029	25.852	-4.5195
75.701	9.9819	72.129	-3.9512	0.36457	-2.9383	-1.8342	0.21447	1.8399	0.66022	-1.3176	3653.9	43.616	5.4531	62.234	-30.977	58.954	64.988	22.623	-3.8946	-3.4146	0.71087	-1.6029	25.852	-4.5195
75.569	9.6679	72.211	-3.96	0.36557	-2.929	-1.6593	0.18864	1.8742	0.66022	-1.3176	3653.4	43.698	5.2845	62.193	-31.047	58.916	64.988	22.623	-3.8946	-3.4146	0.71087	-1.6029	25.852	-4.5195
75.441	9.3447	72.289	-3.9678	0.36645	-2.9196	-1.4788	0.16106	1.9068	0.66022	-1.3176	3652.9	43.778	5.1107	62.153	-31.12	58.878	64.988	22.623	-3.8946	-3.4146	0.71087	-1.6029	25.852	-4.5195
75.317	9.0128	72.361	-3.9747	0.36718	-2.91	-1.2931	0.13182	1.9376	0.66022	-1.3176	3652.4	43.854	4.932	62.112	-31.196	58.841	64.988	22.623	-3.8946	-3.4146	0.71087	-1.6029	25.852	-4.5195
75.198	8.6727	72.429	-3.9807	0.36776	-2.9002	-1.1023	0.10098	1.9666	0.66022	-1.3176	3651.9	43.926	4.7485	62.072	-31.275	58.803	64.988	22.623	-3.8946	-3.4146	0.71087	-1.6029	25.852	-4.5195
75.083	8.3247	72.491	-3.9858	0.36819	-2.8903	-0.90692	0.068584	1.9936	0.66022	-1.3176	3651.4	43.994	4.5605	62.032	-31.356	58.766	64.988	22.623	-3.8946	-3.4146	0.71087	-1.6029	25.852	-4.5195
74.973	7.9693	72.547	-3.9898	0.36845	-2.8803	-0.70727	0.034708	2.0186	0.66022	-1.3176	3650.9	44.058	4.3683	61.992	-31.441	58.728	64.988	22.623	-3.8946	-3.4146	0.71087	-1.6029	25.852	-4.5195
74.868	7.6072	72.597	-3.9928	0.36853	-2.8701	-0.50375	-0.0005675	2.0417	0.66022	-1.3176	3650.4	44.118	4.1721	61.952	-31.528	58.691	64.988	22.623	-3.8946	-3.4146	0.71087	-1.6029	25.852	-4.5195
74.768	7.2388	72.642	-3.9948	0.36844	-2.8599	-0.2968	-0.037102	2.0644	0.66022	-1.3176	3649.9	44.173	3.9722	61.913	-31.619	58.654	64.988	22.623	-3.8946	-3.4146	0.71087	-1.6029	25.852	-4.5195
74.674	6.8646	72.68	-3.9958	0.36816	-2.8495	-0.086963	-0.07469	2.0961	0.66022	-1.3176	3649.4	44.225	3.769	61.873	-31.712	58.617	64.988	22.623	-3.8946	-3.4146	0.71087	-1.6029	25.852	-4.5195
74.584	6.4851	72.711	-3.9957	0.36769	-2.8389	0.12559	-0.11365	2.1256	0.66022	-1.3176	3648.9	44.271	3.5626	61.834	-31.809	58.58	64.988	22.623	-3.8946	-3.4146	0.71087	-1.6029	25.852	-4.5195
74.501	6.1009	72.736	-3.9945	0.36702	-2.8282	0.3404	-0.15387	2.1527	0.66022	-1.3176	3648.4	44.313	3.3534	61.795	-31.909	58.544	64.988	22.623	-3.8946	-3.4146	0.71087	-1.6029	25.852	-4.5195
74.422	5.7126	72.755	-3.9923	0.36615	-2.8174	0.557	-0.19526	2.1775	0.66022	-1.3176	3647.9	44.351	3.1417	61.757	-32.012	58.508	64.988	22.623	-3.8946	-3.4146	0.71087	-1.6029	25.852	-4.5195
74.35	5.3207	72.766	-3.989	0.36507	-2.8064	0.77493	-0.23769	2.2	0.66022	-1.3176	3647.3	44.383	2.9278	61.719	-32.118	58.472	64.988	22.623	-3.8946	-3.4146	0.71087	-1.6029	25.852	-4.5195
74.283	4.9257	72.771	-3.9845	0.36377	-2.7954	0.99378	-0.281	2.22	0.66022	-1.3176	3646.8	44.411	2.712	61.681	-32.228	58.437	64.988	22.623	-3.8946	-3.4146	0.71087	-1.6029	25.852	-4.5195
74.222	4.5283	72.768	-3.979	0.36226	-2.7843	1.2129	-0.32512	2.2375	0.66022	-1.3176	3646.3	44.433	2.4946	61.643	-32.34	58.401	64.988	22.623	-3.8946	-3.4146	0.71087	-1.6029	25.852	-4.5195
74.166	4.1291	72.758	-3.9724	0.36052	-2.773	1.4319	-0.36994	2.2525	0.66022	-1.3176	3645.8	44.451	2.2759	61.606	-32.456	58.367	64.988	22.623	-3.8946	-3.4146	0.71087	-1.6029	25.852	-4.5195
74.117	3.7287	72.741	-3.9647	0.35856	-2.7617	1.6502	-0.41533	2.265	0.66022	-1.3176	3645.3	44.463	2.0563	61.569	-32.574	58.332	64.988	22.623	-3.8946	-3.4146	0.71087	-1.6029	25.852	-4.5195
74.074	3.3276	72.717	-3.9559	0.35637	-2.7504	1.8731	-0.46062	2.2756	0.66022	-1.3176	3644.8	44.47	1.8361	61.532	-32.696	58.298	64.988	22.623	-3.8946	-3.4146	0.71087	-1.6029	25.852	-4.5195
74.037	2.9264	72.685	-3.946	0.35395	-2.739	2.0998	-0.50617	2.2839	0.66022	-1.3176	3644.3	44.472	1.6156	61.496	-32.82	58.264	64.988	22.623	-3.8946	-3.4146	0.71087	-1.6029	25.852	-4.5195
74.006	2.5259	72.646	-3.9349	0.3513	-2.7275	2.3197	-0.55206	2.2896	0.66022	-1.3176	3643.8	44.469	1.3953	61.461	-32.948	58.231	64.988	22.623	-3.8946	-3.4146	0.71087	-1.6029	25.852	-4.5195
73.981	2.1265	72.599	-3.9228	0.34843	-2.7161	2.5324	-0.59809	2.2926	0.66022	-1.3176	3643.3	44.46	1.1753	61.426	-33.078	58.198	64.988	22.623	-3.8946	-3.4146	0.71087	-1.6029	25.852	-4.5195
73.962	1.7289	72.545	-3.9096	0.34532	-2.7046	2.7374	-0.64411	2.293	0.66022	-1.3176	3642.8	44.446	0.95608	61.391	-33.211	58.166	64.988	22.623	-3.8946	-3.4146	0.71087	-1.6029	25.852	-4.5195
73.95	1.3337	72.484	-3.8954	0.34199	-2.6932	2.9405	-0.68994	2.2908	0.66022	-1.3176	3642.3	44.427	0.73793	61.357	-33.347	58.134	64.988	22.623	-3.8946	-3.4146	0.71087	-1.6029	25.852	-4.5195
73.944	0.94148	72.415	-3.8802	0.33842	-2.6817	3.1432	-0.73552	2.2859	0.66022	-1.3176	3641.8	44.402	0.52119	61.323	-33.486	58.102	64.988	22.623	-3.8946	-3.4146	0.71087	-1.6029	25.852	-4.5195
73.944	0.55277	72.339	-3.864	0.33463	-2.6703	3.341	-0.78071	2.2783	0.66022	-1.3176	3641.3	44.372	0.30617	61.29	-33.627	58.071	64.988	22.623	-3.8946	-3.4146	0.71087	-1.6029	25.852	-4.5195
73.95	0.16817	72.256	-3.8468	0.33062	-2.6589	3.5335	-0.82539	2.2681	0.66022	-1.3176	3640.8	44.336	0.093195	61.257	-33.771	58.041	64.988	22.623	-3.8946	-3.4146	0.71087	-1.6029	25.852	-4.5195
73.962	-0.21177	72.166	-3.8287	0.32638	-2.6476	3.7191	-0.86905	2.2583	0.66022	-1.3176	3640.3	44.296	-0.11742	61.225	-33.917	58.011	64.988	22.623	-3.8946	-3.4146	0.71087	-1.6029	25.852	-4.5195
73.981	-0.58649	72.069	-3.8096	0.32193	-2.6364	3.8977	-0.91176	2.2484	0.66022	-1.3176	3639.8	44.25	-0.32536	61.194	-34.065	57.982	64.988	22.623	-3.8946	-3.4146	0.71087	-1.6029	25.852	-4.5195
74.006	-0.9555	71.965	-3.7897	0.31726	-2.6251	4.0697	-0.95373	2.2358	0.66022	-1.3176	3639.3	44.199	-0.53033	61.163	-34.216	57.953	64.988	22.623	-3.8946	-3.4146	0.71087	-1.6029	25.852	-4.5195
74.037	-1.3183	71.854	-3.7689	0.31239	-2.614	4.2349	-0.99485	2.2206	0.66022	-1.3176	3638.7	44.143	-0.73205	61.133	-34.368	57.925	64.988	22.623	-3.8946	-3.4146	0.71087	-1.6029	25.852	-4.5195
74.074	-1.6743	71.736	-3.7474	0.30732	-2.6029	4.3926	-1.0351	2.2028	0.66022	-1.3176	3638.2	44.082	-0.93024	61.103	-34.523	57.897	64.988	22.623	-3.8946	-3.4146	0.71087	-1.6029	25.852	-4.5195
74.117	-2.0232	71.613	-3.725	0.30204	-2.592	4.5427	-1.0742	2.1825	0.66022	-1.3176	3637.7	44.015	-1.1246	61.074	-34.679	57.87	64.988	22.623	-3.8946	-3.4146	0.71087	-1.6029	25.852	-4.5195
74.166	-2.3644	71.482	-3.7019	0.29658	-2.5811	4.6848	-1.1123	2.1597	0.66022	-1.3176	3637.2	43.944	-1.3149	61.046	-34.837	57.844	64.988	22.623	-3.8946	-3.4146	0.71087	-1.6029	25.852	-4.5195
74.221	-2.6975	71.346	-3.6782	0.29092	-2.5704	4.8186	-1.1491	2.1344	0.66022	-1.3176	3636.7	43.868	-1.5009	61.018	-34.996	57.818	64.988	22.623	-3.8946	-3.4146	0.71087	-1.6029	25.852	-4.5195
74.282	-3.0222	71.204	-3.6538	0.28509	-2.5598	4.944	-1.1846	2.1067	0.66022	-1.3176	3636.2	43.788	-1.6823	60.991	-35.157	57.793	64.988	22.623	-3.8946	-3.4146	0.71087	-1.6029	25.852	-4.5195
74.349	-3.3379	71.055	-3.6288	0.27908	-2.5493	5.0606	-1.2187	2.0766	0.66022	-1.3176	3635.7	43.702	-1.859	60.965	-35.319	57.768	64.988	22.623	-3.8946	-3.4146	0.71087	-1.6029	25.852	-4.5195
74.421	-3.6444	70.901	-3.6032	0.2729	-2.539	5.1685	-1.2513	2.0441	0.66022	-1.3176	3635.2	43.613	-2.0306	60.939	-35.482	57.744	64.988	22.623	-3.8946	-3.4146	0.71087	-1.6029	25.852	-4.5195
74.499	-3.9412	70.742	-3.5771	0.26657	-2.5289	5.2685	-1.2818	2.0091	0.66022	-1.3176	3634.7	43.518	-2.1969	60.914	-35.646	57.721	64.988	22.623	-3.8946	-3.4146	0.71087	-1.6029	25.852	-4.5195
74.583	-4.2281	70.578	-3.5505	0.26009	-2.5189	5.3592	-1.3108	1.9718	0.66022	-1.3176	3634.2	43.42	-2.3579	60.89	-35.812	57.698	64.988	22.623	-3.8946	-3.4146	0.71087	-1.6029	25.852	-4.5195
74.672	-4.5047	70.408	-3.5235	0.25346	-2.5092	5.4406	-1.3381	1.9322	0.66022	-1.3176	3633.7	43.317	-2.5132	60.866	-35.977	57.676	64.988	22.623	-3.8946	-3.4146	0.71087	-1.6029	25.852	-4.5195
74.766	-4.7707	70.234	-3.4961	0.24671	-2.4996	5.5126	-1.3638	1.8904	0.66022	-1.3176	3633.2	43.21	-2.6627	60.843	-36.144	57.655	64.988	22.623	-3.8946	-3.4146	0.71087	-1.6029	25.852	-4.5195
74.865	-5.0258	70.055	-3.4684	0.23983	-2.4903	5.5795	-1.3876	1.8463	0.66022	-1.3176	3632.7	43.099	-2.8063	60.821	-36.311	57.634	64.988	22.623	-3.8946	-3.4146	0.71087	-1.6029	25.852	-4.5195
74.97	-5.2698	69.871	-3.4403	0.23284	-2.4812	5.6751	-1.4098	1.7988	0.66022	-1.3176	3632.2	42.984	-2.9437	60.799	-36.478	57.614	64.988	22.623	-3.8946	-3.4146	0.71087	-1.6029	25.852	-4.5195
75.079	-5.5024	69.683	-3.4117	0.22573	-2.4723	5.7617	-1.4305	1.7488	0.66022	-1.3176	3631.7	42.865	-3.0748	60.778	-36.646	57.595	64.988	22.623	-3.8946	-3.4146	0.71087	-1.6029	25.852	-4.5195
75.194	-5.7233	69.492	-3.3827	0.21853	-2.4637	5.8392	-1.4496	1.6963	0.66022	-1.3176	3631.2	42.743	-3.1994	60.758	-36.813	57.576	64.988	22.623	-3.8946	-3.4146	0.71087	-1.6029	25.852	-4.5195
75.313	-5.9321	69.296	-3.3533	0.21124	-2.4553	5.9075	-1.4672	1.6413	0.66022	-1.3176	3630.7	42.617	-3.3173	60.738	-36.981	57.558	64.988	22.623	-3.8946	-3.4146	0.71087	-1.6029	25.852	-4.5195
75.437	-6.1287	69.097	-3.3236	0.20386	-2.4473	5.9667	-1.483	1.5839	0.66022	-1.3176	3630.2	42.488	-3.4285	60.72	-37.148	57.54	64.988	22.623	-3.8946	-3.4146	0.71087	-1.6029	25.852	-4.5195
75.565	-6.3129	68.895	-3.2936	0.19641	-2.4395	6.0166	-1.4971	1.5241	0.66022	-1.3176	3629.7	42.356	-3.5327	60.701	-37.315	57.524	64.988	22.623	-3.8946	-3.4146	0.71087	-1.6029	25.852	-4.5195
75.697	-6.4843	68.689	-3.2634	0.1889	-2.432	6.0572	-1.5095	1.4618	0.66022	-1.3176	3629.2	42.221	-3.6298	60.684	-37.481	57.508	64.988	22.623	-3.8946	-3.4146	0.71087	-1.6029	25.852	-4.5195
75.834	-6.6429	68.481	-3.233	0.18132	-2.4249	6.1095	-1.5202	1.3963	0.66022	-1.3176	3628.7	42.083	-3.7197	60.667	-37.647	57.492	64.988	22.623	-3.8946	-3.4146	0.71087	-1.6029	25.852	-4.5195
75.975	-6.7883	68.269	-3.2023	0.1737	-2.4181	6.1676	-1.5294	1.3274	0.66022	-1.3176	3628.1	41.942	-3.8023	60.651	-37.812	57.477	64.988	22.623	-3.8946	-3.4146	0.71087	-1.6029	25.852	-4.5195
76.119	-6.9204	68.056	-3.1714	0.16603	-2.4116	6.2166	-1.5371	1.2557	0.66022	-1.3176	3627.6	41.799	-3.8774	60.636	-37.976	57.463	64.988	22.623	-3.8946	-3.4146	0.71087	-1.6029	25.852	-4.5195
76.268	-7.039	67.84	-3.1402	0.15833	-2.4055	6.2566	-1.5432	1.1813	0.66022	-1.3176	3627.1	41.653	-3.9449	60.621	-38.139	57.449	64.988	22.623	-3.8946	-3.4146	0.71087	-1.6029	25.852	-4.5195
76.42	-7.1438	67.621	-3.1088	0.1506	-2.3998	6.2876	-1.5478	1.1042	0.66022	-1.3176	3626.6	41.505	-4.0046	60.607	-38.301	57.437	64.988	22.623	-3.8946	-3.4146	0.71087	-1.6029	25.852	-4.5195
76.575	-7.2347	67.401	-3.0773	0.14285	-2.3945	6.3093	-1.5508	1.0256	0.66022	-1.3176	3626.1	41.354	-4.0566	60.593	-38.462	57.424	64.988	22.623	-3.8946	-3.4146	0.71087	-1.6029	25.852	-4.5195
76.734	-7.3116	67.18	-3.0458	0.1351	-2.3896	6.3222	-1.5522	0.94404	0.66022	-1.3176	3625.6	41.202	-4.1006	60.58	-38.621	57.413	64.988	22.623	-3.8946	-3.4146	0.71087	-1.6029	25.852	-4.5195
76.895	-7.3742	66.957	-3.0141	0.12733	-2.385	6.3263	-1.5521	0.85955	0.66022	-1.3176	3625.1	41.048	-4.1366	60.568	-38.779	57.402	64.988	22.623	-3.8946	-3.4146	0.71087	-1.6029	25.852	-4.5195
77.06	-7.4225	66.732	-2.9825	0.11958	-2.381	6.3433	-1.5504	0.77119	0.66022	-1.3176	3624.6	40.892	-4.1646	60.557	-38.935	57.391	64.988	22.623	-3.8946	-3.4146	0.71087	-1.6029	25.852	-4.5195
77.227	-7.4563	66.507	-2.9507	0.11183	-2.3773	6.3555	-1.5474	0.67943	0.66022	-1.3176	3624.1	40.734	-4.1843	60.546	-39.09	57.381	64.988	22.623	-3.8946	-3.4146	0.71087	-1.6029	25.852	-4.5195
77.397	-7.4754	66.28	-2.9189	0.10411	-2.3742	6.3594	-1.543	0.58438	0.66022	-1.3176	3623.6	40.576	-4.1958	60.536	-39.243	57.372	64.988	22.623	-3.8946	-3.4146	0.71087	-1.6029	25.852	-4.5195
77.569	-7.4798	66.053	-2.8871	0.096404	-2.3715	6.3549	-1.5372	0.48603	0.66022	-1.3176	3623.1	40.416	-4.1989	60.526	-39.394	57.363	64.988	22.623	-3.8946	-3.4146	0.71087	-1.6029	25.852	-4.5195
77.744	-7.4693	65.825	-2.8554	0.088736	-2.3693	6.3423	-1.53	0.38437	0.66022	-1.3176	3622.6	40.254	-4.1936	60.517	-39.543	57.355	64.988	22.623	-3.8946	-3.4146	0.71087	-1.6029	25.852	-4.5195
77.92	-7.4437	65.597	-2.8237	0.081107	-2.3677	6.3217	-1.5214	0.27936	0.66022	-1.3176	3622.1	40.092	-4.1798	60.509	-39.69	57.348	64.988	22.623	-3.8946	-3.4146	0.71087	-1.6029	25.852	-4.5195
78.099	-7.403	65.368	-2.7923	0.073515	-2.3665	6.2125	-1.5219	0.20611	0.66022	-1.3176	3621.6	39.929	-4.1574	60.501	-39.835	57.341	64.988	22.623	-3.8946	-3.4146	0.71087	-1.6029	25.852	-4.5195
78.279	-7.347	65.14	-2.7617	0.065873	-2.3656	6.0482	-1.5346	0.15295	0.66022	-1.3176	3621.1	39.766	-4.1264	60.494	-39.978	57.334	64.988	22.623	-3.8946	-3.4146	0.71087	-1.6029	25.852	-4.5195
78.46	-7.276	64.911	-2.7318	0.058173	-2.3649	5.8786	-1.5447	0.098779	0.66022	-1.3176	3620.6	39.601	-4.087	60.487	-40.118	57.328	64.988	22.623	-3.8946	-3.4146	0.71087	-1.6029	25.852	-4.5195
78.643	-7.1903	64.682	-2.7029	0.05043	-2.3646	5.7041	-1.5521	0.043697	0.66022	-1.3176	3620.1	39.436	-4.0391	60.481	-40.257	57.323	64.988	22.623	-3.8946	-3.4146	0.71087	-1.6029	25.852	-4.5195
78.828	-7.09	64.453	-2.6748	0.042657	-2.3645	5.5253	-1.5569	-0.011723	0.66022	-1.3176	3619.6	39.271	-3.9831	60.475	-40.393	57.318	64.988	22.623	-3.8946	-3.4146	0.71087	-1.6029	25.852	-4.5195
79.013	-6.9756	64.224	-2.6476	0.034866	-2.3647	5.3425	-1.5589	-0.06657	0.66022	-1.3176	3619.1	39.105	-3.919	60.47	-40.527	57.314	64.988	22.623	-3.8946	-3.4146	0.71087	-1.6029	25.852	-4.5195
79.199	-6.8472	63.996	-2.6214	0.027072	-2.3652	5.1562	-1.5583	-0.12188	0.66022	-1.3176	3618.6	38.939	-3.8471	60.465	-40.658	57.31	64.988	22.623	-3.8946	-3.4146	0.71087	-1.6029	25.852	-4.5195
79.386	-6.7051	63.768	-2.5961	0.019287	-2.3659	4.9618	-1.5551	-0.17772	0.66022	-1.3176	3618.1	38.773	-3.7674	60.461	-40.787	57.306	64.988	22.623	-3.8946	-3.4146	0.71087	-1.6029	25.852	-4.5195
79.574	-6.5496	63.54	-2.5718	0.011525	-2.367	4.7563	-1.5492	-0.23408	0.66022	-1.3176	3617.6	38.607	-3.6801	60.457	-40.914	57.303	64.988	22.623	-3.8946	-3.4146	0.71087	-1.6029	25.852	-4.5195
79.762	-6.381	63.312	-2.5485	0.0037999	-2.3683	4.5491	-1.5405	-0.29062	0.66022	-1.3176	3617.1	38.441	-3.5855	60.454	-41.038	57.3	64.988	22.623	-3.8946	-3.4146	0.71087	-1.6029	25.852	-4.5195
79.95	-6.1997	63.085	-2.5263	-0.0038753	-2.3699	4.3406	-1.5291	-0.34727	0.66022	-1.3176	3616.6	38.275	-3.4836	60.452	-41.159	57.298	64.988	22.623	-3.8946	-3.4146	0.71087	-1.6029	25.852	-4.5195
80.138	-6.0059	62.859	-2.5051	-0.011487	-2.3717	4.1312	-1.5151	-0.404	0.66022	-1.3176	3616.1	38.11	-3.3747	60.449	-41.278	57.297	64.988	22.623	-3.8946	-3.4146	0.71087	-1.6029	25.852	-4.5195
80.326	-5.7999	62.633	-2.485	-0.019022	-2.3739	3.921	-1.4985	-0.46075	0.66022	-1.3176	3615.6	37.945	-3.259	60.448	-41.394	57.295	64.988	22.623	-3.8946	-3.4146	0.71087	-1.6029	25.852	-4.5195
80.514	-5.5821	62.408	-2.4659	-0.026468	-2.3763	3.7105	-1.4794	-0.51748	0.66022	-1.3176	3615.1	37.78	-3.1365	60.447	-41.507	57.295	64.988	22.623	-3.8946	-3.4146	0.71087	-1.6029	25.852	-4.5195
80.701	-5.3526	62.184	-2.4479	-0.033812	-2.3791	3.4999	-1.4577	-0.57417	0.66022	-1.3176	3614.6	37.616	-3.0075	60.446	-41.617	57.295	64.988	22.623	-3.8946	-3.4146	0.71087	-1.6029	25.852	-4.5195
80.888	-5.1119	61.96	-2.4309	-0.041041	-2.3821	3.2895	-1.4336	-0.63076	0.66022	-1.3176	3614.1	37.452	-2.8721	60.446	-41.725	57.295	64.988	22.623	-3.8946	-3.4146	0.71087	-1.6029	25.852	-4.5195
81.074	-4.8602	61.738	-2.415	-0.048144	-2.3854	3.0796	-1.4071	-0.68724	0.66022	-1.3176	3613.6	37.289	-2.7306	60.446	-41.83	57.295	64.988	22.623	-3.8946	-3.4146	0.71087	-1.6029	25.852	-4.5195
81.259	-4.5978	61.517	-2.4001	-0.055109	-2.389	2.8666	-1.3784	-0.74356	0.66022	-1.3176	3613.1	37.127	-2.583	60.447	-41.932	57.296	64.988	22.623	-3.8946	-3.4146	0.71087	-1.6029	25.852	-4.5195
81.442	-4.3249	61.297	-2.3863	-0.061924	-2.3928	2.6414	-1.3473	-0.79965	0.66022	-1.3176	3612.6	36.966	-2.4296	60.448	-42.031	57.298	64.988	22.623	-3.8946	-3.4146	0.71087	-1.6029	25.852	-4.5195
81.625	-4.042	61.078	-2.3737	-0.068577	-2.397	2.4185	-1.3138	-0.85544	0.66022	-1.3176	3612.1	36.807	-2.2705	60.449	-42.126	57.3	64.988	22.623	-3.8946	-3.4146	0.71087	-1.6029	25.852	-4.5195
81.805	-3.7493	60.86	-2.3622	-0.075058	-2.4014	2.1981	-1.2781	-0.9109	0.66022	-1.3176	3611.6	36.648	-2.106	60.451	-42.219	57.302	64.988	22.623	-3.8946	-3.4146	0.71087	-1.6029	25.852	-4.5195
81.984	-3.4472	60.644	-2.3517	-0.081355	-2.4061	1.9813	-1.2404	-0.96642	0.66022	-1.3176	3611.1	36.49	-1.9361	60.454	-42.309	57.305	64.988	22.623	-3.8946	-3.4146	0.71087	-1.6029	25.852	-4.5195
82.161	-3.1358	60.429	-2.3423	-0.087459	-2.411	1.7689	-1.2007	-1.0222	0.66022	-1.3176	3610.6	36.334	-1.7611	60.457	-42.395	57.308	64.988	22.623	-3.8946	-3.4146	0.71087	-1.6029	25.852	-4.5195
82.336	-2.8155	60.216	-2.334	-0.093359	-2.4163	1.5595	-1.1591	-1.0777	0.66022	-1.3176	3610.1	36.18	-1.5811	60.46	-42.479	57.312	64.988	22.623	-3.8946	-3.4146	0.71087	-1.6029	25.852	-4.5195
82.508	-2.4866	60.005	-2.3267	-0.099047	-2.4218	1.3534	-1.1157	-1.1327	0.66022	-1.3176	3609.6	36.027	-1.3962	60.464	-42.559	57.316	64.988	22.623	-3.8946	-3.4146	0.71087	-1.6029	25.852	-4.5195
82.678	-2.1493	59.796	-2.3205	-0.10451	-2.4276	1.1506	-1.0706	-1.1874	0.66022	-1.3176	3609.1	35.876	-1.2067	60.468	-42.635	57.32	64.988	22.623	-3.8946	-3.4146	0.71087	-1.6029	25.852	-4.5195
82.845	-1.804	59.588	-2.3152	-0.10975	-2.4337	0.95131	-1.0237	-1.2416	0.66022	-1.3176	3608.6	35.727	-1.0127	60.472	-42.709	57.325	64.988	22.623	-3.8946	-3.4146	0.71087	-1.6029	25.852	-4.5195
83.009	-1.4508	59.383	-2.311	-0.11475	-2.44	0.75554	-0.97538	-1.2953	0.66022	-1.3176	3608.1	35.579	-0.81438	60.477	-42.778	57.33	64.988	22.623	-3.8946	-3.4146	0.71087	-1.6029	25.852	-4.5195
83.17	-1.09	59.18	-2.3077	-0.1195	-2.4466	0.56341	-0.92558	-1.3486	0.66022	-1.3176	3607.6	35.434	-0.61181	60.483	-42.845	57.335	64.988	22.623	-3.8946	-3.4146	0.71087	-1.6029	25.852	-4.5195
83.328	-0.72194	58.98	-2.3053	-0.124	-2.4535	0.37502	-0.87443	-1.4014	0.66022	-1.3176	3607.1	35.291	-0.40517	60.488	-42.907	57.341	64.988	22.623	-3.8946	-3.4146	0.71087	-1.6029	25.852	-4.5195
83.483	-0.34679	58.782	-2.3039	-0.12824	-2.4607	0.188	-0.82203	-1.4537	0.66022	-1.3176	3606.6	35.15	-0.19461	60.494	-42.966	57.347	64.988	22.623	-3.8946	-3.4146	0.71087	-1.6029	25.852	-4.5195
83.633	0.035174	58.587	-2.3035	-0.13222	-2.468	-0.0056058	-0.76845	-1.5044	0.66022	-1.3176	3606.1	35.012	0.019736	60.5	-43.021	57.354	64.988	22.623	-3.8946	-3.4146	0.71087	-1.6029	25.852	-4.5195
83.78	0.42369	58.395	-2.3041	-0.13591	-2.4756	-0.24023	-0.70585	-1.518	0.66022	-1.3176	3605.6	34.877	0.23771	60.507	-43.073	57.36	64.988	22.623	-3.8946	-3.4146	0.71087	-1.6029	25.852	-4.5195
83.923	0.81841	58.206	-2.3058	-0.13928	-2.4832	-0.47233	-0.64187	-1.5278	0.66022	-1.3176	3605.1	34.744	0.45911	60.514	-43.12	57.367	64.988	22.623	-3.8946	-3.4146	0.71087	-1.6029	25.852	-4.5195
84.062	1.2189	58.02	-2.3088	-0.14233	-2.4909	-0.69734	-0.57741	-1.5372	0.66022	-1.3176	3604.6	34.614	0.68372	60.521	-43.164	57.375	64.988	22.623	-3.8946	-3.4146	0.71087	-1.6029	25.852	-4.5195
84.196	1.6248	57.838	-2.3128	-0.14505	-2.4986	-0.91517	-0.51259	-1.546	0.66022	-1.3176	3604.1	34.487	0.91131	60.529	-43.203	57.382	64.988	22.623	-3.8946	-3.4146	0.71087	-1.6029	25.852	-4.5195
84.325	2.0358	57.66	-2.3179	-0.14745	-2.5063	-1.1257	-0.44751	-1.5545	0.66022	-1.3176	3603.6	34.364	1.1417	60.537	-43.238	57.39	64.988	22.623	-3.8946	-3.4146	0.71087	-1.6029	25.852	-4.5195
84.45	2.4513	57.486	-2.3241	-0.14953	-2.5141	-1.329	-0.38228	-1.5625	0.66022	-1.3176	3603.1	34.243	1.3745	60.545	-43.269	57.398	64.988	22.623	-3.8946	-3.4146	0.71087	-1.6029	25.852	-4.5195
84.569	2.871	57.315	-2.3312	-0.15127	-2.522	-1.5249	-0.317	-1.5701	0.66022	-1.3176	3602.6	34.127	1.6098	60.553	-43.296	57.407	64.988	22.623	-3.8946	-3.4146	0.71087	-1.6029	25.852	-4.5195
84.684	3.2947	57.149	-2.3393	-0.1527	-2.5298	-1.7135	-0.25178	-1.5773	0.66022	-1.3176	3602.1	34.014	1.8471	60.562	-43.318	57.415	64.988	22.623	-3.8946	-3.4146	0.71087	-1.6029	25.852	-4.5195
84.793	3.7218	56.988	-2.3483	-0.15379	-2.5377	-1.8953	-0.18701	-1.5841	0.66022	-1.3176	3601.6	33.904	2.0863	60.571	-43.335	57.424	64.988	22.623	-3.8946	-3.4146	0.71087	-1.6029	25.852	-4.5195
84.896	4.152	56.831	-2.3582	-0.15457	-2.5457	-2.0708	-0.12302	-1.5904	0.66022	-1.3176	3601.1	33.799	2.3273	60.58	-43.348	57.433	64.988	22.623	-3.8946	-3.4146	0.71087	-1.6029	25.852	-4.5195
84.994	4.5851	56.679	-2.369	-0.15502	-2.5536	-2.2392	-0.059424	-1.5965	0.66022	-1.3176	3600.6	33.698	2.5698	60.589	-43.356	57.442	64.988	22.623	-3.8946	-3.4146	0.71087	-1.6029	25.852	-4.5195
85.086	5.0206	56.533	-2.3806	-0.15516	-2.5616	-2.4005	0.0036663	-1.6023	0.66022	-1.3176	3600.1	33.601	2.8136	60.598	-43.359	57.452	64.988	22.623	-3.8946	-3.4146	0.71087	-1.6029	25.852	-4.5195
85.172	5.4582	56.392	-2.393	-0.15499	-2.5697	-2.5548	0.066154	-1.608	0.66022	-1.3176	3599.6	33.508	3.0586	60.608	-43.357	57.461	64.988	22.623	-3.8946	-3.4146	0.71087	-1.6029	25.852	-4.5195
85.252	5.8975	56.256	-2.4061	-0.1545	-2.5777	-2.7021	0.12804	-1.6136	0.66022	-1.3176	3599.1	33.42	3.3046	60.618	-43.35	57.471	64.988	22.623	-3.8946	-3.4146	0.71087	-1.6029	25.852	-4.5195
85.325	6.3383	56.127	-2.42	-0.15371	-2.5858	-2.8425	0.18913	-1.619	0.66022	-1.3176	3598.6	33.337	3.5513	60.627	-43.338	57.48	64.988	22.623	-3.8946	-3.4146	0.71087	-1.6029	25.852	-4.5195
85.392	6.7802	56.003	-2.4346	-0.15261	-2.5939	-2.9762	0.24933	-1.6243	0.66022	-1.3176	3598.1	33.258	3.7986	60.637	-43.32	57.49	64.988	22.623	-3.8946	-3.4146	0.71087	-1.6029	25.852	-4.5195
85.453	7.2229	55.886	-2.4498	-0.15122	-2.6021	-3.1044	0.30831	-1.6277	0.66022	-1.3176	3597.6	33.184	4.0464	60.647	-43.297	57.5	64.988	22.623	-3.8946	-3.4146	0.71087	-1.6029	25.852	-4.5195
85.507	7.666	55.775	-2.4656	-0.14953	-2.6102	-3.2304	0.36512	-1.6223	0.66022	-1.3176	3597.1	33.116	4.2944	60.657	-43.269	57.51	64.988	22.623	-3.8946	-3.4146	0.71087	-1.6029	25.852	-4.5195
85.554	8.1093	55.671	-2.4821	-0.14757	-2.6183	-3.3499	0.42069	-1.617	0.66022	-1.3176	3596.6	33.052	4.5424	60.667	-43.235	57.52	64.988	22.623	-3.8946	-3.4146	0.71087	-1.6029	25.852	-4.5195
85.594	8.5522	55.574	-2.4991	-0.14533	-2.6263	-3.463	0.47493	-1.6119	0.66022	-1.3176	3596.1	32.994	4.7903	60.677	-43.196	57.53	64.988	22.623	-3.8946	-3.4146	0.71087	-1.6029	25.852	-4.5195
85.628	8.9946	55.483	-2.5167	-0.14282	-2.6344	-3.5699	0.52777	-1.6069	0.66022	-1.3176	3595.6	32.942	5.0379	60.687	-43.15	57.54	64.988	22.623	-3.8946	-3.4146	0.71087	-1.6029	25.852	-4.5195
85.654	9.4361	55.401	-2.5348	-0.14005	-2.6424	-3.6707	0.57915	-1.6022	0.66022	-1.3176	3595.1	32.895	5.2849	60.697	-43.1	57.549	64.988	22.623	-3.8946	-3.4146	0.71087	-1.6029	25.852	-4.5195
85.673	9.8763	55.325	-2.5534	-0.13703	-2.6504	-3.7657	0.62899	-1.5976	0.66022	-1.3176	3594.6	32.853	5.5313	60.707	-43.043	57.559	64.988	22.623	-3.8946	-3.4146	0.71087	-1.6029	25.852	-4.5195
85.685	10.315	55.258	-2.5724	-0.13376	-2.6584	-3.8549	0.67723	-1.5932	0.66022	-1.3176	3594.1	32.818	5.7769	60.717	-42.98	57.569	64.988	22.623	-3.8946	-3.4146	0.71087	-1.6029	25.852	-4.5195
85.69	10.752	55.198	-2.5919	-0.13026	-2.6663	-3.9393	0.72371	-1.5889	0.66022	-1.3176	3593.6	32.788	6.0214	60.727	-42.911	57.579	64.988	22.623	-3.8946	-3.4146	0.71087	-1.6029	25.852	-4.5195
85.687	11.186	55.146	-2.6118	-0.12653	-2.6743	-4.0256	0.76729	-1.5831	0.66022	-1.3176	3593.1	32.764	6.2648	60.736	-42.837	57.588	64.988	22.623	-3.8946	-3.4146	0.71087	-1.6029	25.852	-4.5195
85.677	11.618	55.102	-2.6322	-0.12259	-2.6822	-4.1066	0.80917	-1.5776	0.66022	-1.3176	3592.6	32.746	6.5067	60.746	-42.756	57.598	64.988	22.623	-3.8946	-3.4146	0.71087	-1.6029	25.852	-4.5195
85.66	12.048	55.066	-2.6529	-0.11844	-2.6901	-4.1825	0.8493	-1.5724	0.66022	-1.3176	3592.1	32.735	6.7472	60.755	-42.669	57.607	64.988	22.623	-3.8946	-3.4146	0.71087	-1.6029	25.852	-4.5195
85.635	12.474	55.039	-2.674	-0.1141	-2.6979	-4.2533	0.88766	-1.5674	0.66022	-1.3176	3591.6	32.73	6.9859	60.764	-42.576	57.616	64.988	22.623	-3.8946	-3.4146	0.71087	-1.6029	25.852	-4.5195
85.602	12.896	55.02	-2.6954	-0.10957	-2.7057	-4.3191	0.92422	-1.5628	0.66022	-1.3176	3591.1	32.731	7.2227	60.773	-42.476	57.625	64.988	22.623	-3.8946	-3.4146	0.71087	-1.6029	25.852	-4.5195
85.562	13.315	55.01	-2.7172	-0.10486	-2.7135	-4.3801	0.95901	-1.5584	0.66022	-1.3176	3590.6	32.738	7.4574	60.782	-42.371	57.634	64.988	22.623	-3.8946	-3.4146	0.71087	-1.6029	25.852	-4.5195
85.514	13.729	55.009	-2.7392	-0.099984	-2.7213	-4.4363	0.99192	-1.5544	0.66022	-1.3176	3590.2	32.752	7.6899	60.79	-42.259	57.642	64.988	22.623	-3.8946	-3.4146	0.71087	-1.6029	25.852	-4.5195
85.459	14.14	55.017	-2.7615	-0.094946	-2.7291	-4.488	1.0229	-1.5506	0.66022	-1.3176	3589.7	32.773	7.92	60.799	-42.141	57.65	64.988	22.623	-3.8946	-3.4146	0.71087	-1.6029	25.852	-4.5195
85.396	14.545	55.033	-2.7841	-0.089759	-2.7368	-4.5413	1.051	-1.5394	0.66022	-1.3176	3589.2	32.8	8.1476	60.806	-42.016	57.658	64.988	22.623	-3.8946	-3.4146	0.71087	-1.6029	25.852	-4.5195
85.326	14.945	55.059	-2.8069	-0.08444	-2.7445	-4.593	1.0765	-1.5243	0.66022	-1.3176	3588.7	32.833	8.3723	60.814	-41.885	57.666	64.988	22.623	-3.8946	-3.4146	0.71087	-1.6029	25.852	-4.5195
85.248	15.34	55.094	-2.83	-0.078997	-2.7521	-4.6401	1.1001	-1.5095	0.66022	-1.3176	3588.2	32.874	8.5941	60.821	-41.748	57.673	64.988	22.623	-3.8946	-3.4146	0.71087	-1.6029	25.852	-4.5195
85.162	15.729	55.138	-2.8533	-0.073443	-2.7596	-4.6826	1.1216	-1.4948	0.66022	-1.3176	3587.7	32.921	8.8127	60.828	-41.604	57.68	64.988	22.623	-3.8946	-3.4146	0.71087	-1.6029	25.852	-4.5195
85.069	16.112	55.191	-2.8768	-0.067785	-2.767	-4.7206	1.1412	-1.4803	0.66022	-1.3176	3587.2	32.975	9.0279	60.834	-41.454	57.686	64.988	22.623	-3.8946	-3.4146	0.71087	-1.6029	25.852	-4.5195
84.969	16.488	55.254	-2.9005	-0.062034	-2.7744	-4.754	1.1587	-1.466	0.66022	-1.3176	3586.7	33.035	9.2396	60.84	-41.298	57.693	64.988	22.623	-3.8946	-3.4146	0.71087	-1.6029	25.852	-4.5195
84.861	16.857	55.326	-2.9244	-0.056201	-2.7817	-4.783	1.1743	-1.4518	0.66022	-1.3176	3586.2	33.103	9.4477	60.846	-41.136	57.698	64.988	22.623	-3.8946	-3.4146	0.71087	-1.6029	25.852	-4.5195
84.745	17.219	55.407	-2.9483	-0.050295	-2.7889	-4.8077	1.1879	-1.4377	0.66022	-1.3176	3585.7	33.177	9.6518	60.851	-40.967	57.704	64.988	22.623	-3.8946	-3.4146	0.71087	-1.6029	25.852	-4.5195
84.623	17.574	55.497	-2.9724	-0.044326	-2.796	-4.8278	1.1995	-1.4236	0.66022	-1.3176	3585.2	33.258	9.8518	60.856	-40.792	57.708	64.988	22.623	-3.8946	-3.4146	0.71087	-1.6029	25.852	-4.5195
84.493	17.921	55.597	-2.9966	-0.038303	-2.8031	-4.8507	1.209	-1.4083	0.66022	-1.3176	3584.7	33.345	10.048	60.86	-40.611	57.713	64.988	22.623	-3.8946	-3.4146	0.71087	-1.6029	25.852	-4.5195
84.356	18.26	55.706	-3.0209	-0.032241	-2.8101	-4.8802	1.2155	-1.3904	0.66022	-1.3176	3584.2	33.439	10.239	60.863	-40.424	57.717	64.988	22.623	-3.8946	-3.4146	0.71087	-1.6029	25.852	-4.5195
84.212	18.59	55.824	-3.0454	-0.02615	-2.817	-4.9056	1.2203	-1.3724	0.66022	-1.3176	3583.7	33.54	10.426	60.866	-40.231	57.72	64.988	22.623	-3.8946	-3.4146	0.71087	-1.6029	25.852	-4.5195
84.061	18.911	55.951	-3.07	-0.02004	-2.8238	-4.9268	1.2234	-1.3545	0.66022	-1.3176	3583.2	33.648	10.608	60.869	-40.032	57.723	64.988	22.623	-3.8946	-3.4146	0.71087	-1.6029	25.852	-4.5195
83.903	19.224	56.087	-3.0947	-0.01392	-2.8306	-4.9439	1.2247	-1.3364	0.66022	-1.3176	3582.7	33.762	10.784	60.871	-39.827	57.725	64.988	22.623	-3.8946	-3.4146	0.71087	-1.6029	25.852	-4.5195
83.738	19.526	56.232	-3.1194	-0.0077967	-2.8372	-4.957	1.2242	-1.3181	0.66022	-1.3176	3582.2	33.882	10.956	60.872	-39.617	57.726	64.988	22.623	-3.8946	-3.4146	0.71087	-1.6029	25.852	-4.5195
83.567	19.819	56.386	-3.1442	-0.00168	-2.8437	-4.9657	1.2222	-1.2997	0.66022	-1.3176	3581.8	34.009	11.122	60.873	-39.401	57.727	64.988	22.623	-3.8946	-3.4146	0.71087	-1.6029	25.852	-4.5195
83.389	20.102	56.549	-3.1691	0.0044224	-2.8502	-4.9704	1.2185	-1.281	0.66022	-1.3176	3581.3	34.143	11.283	60.872	-39.179	57.728	64.988	22.623	-3.8946	-3.4146	0.71087	-1.6029	25.852	-4.5195
83.205	20.374	56.72	-3.1939	0.010502	-2.8566	-4.971	1.2131	-1.2621	0.66022	-1.3176	3580.8	34.282	11.438	60.872	-38.952	57.727	64.988	22.623	-3.8946	-3.4146	0.71087	-1.6029	25.852	-4.5195
83.015	20.635	56.9	-3.2188	0.016551	-2.8628	-4.9675	1.2061	-1.2428	0.66022	-1.3176	3580.3	34.428	11.587	60.87	-38.72	57.726	64.988	22.623	-3.8946	-3.4146	0.71087	-1.6029	25.852	-4.5195
82.818	20.885	57.088	-3.2436	0.022561	-2.869	-4.9599	1.1976	-1.2232	0.66022	-1.3176	3579.8	34.579	11.73	60.868	-38.483	57.725	64.988	22.623	-3.8946	-3.4146	0.71087	-1.6029	25.852	-4.5195
82.616	21.124	57.284	-3.2684	0.028524	-2.8751	-4.948	1.1875	-1.2031	0.66022	-1.3176	3579.3	34.737	11.866	60.865	-38.241	57.722	64.988	22.623	-3.8946	-3.4146	0.71087	-1.6029	25.852	-4.5195
82.407	21.351	57.488	-3.2931	0.034433	-2.881	-4.9318	1.176	-1.1826	0.66022	-1.3176	3578.8	34.9	11.997	60.861	-37.994	57.719	64.988	22.623	-3.8946	-3.4146	0.71087	-1.6029	25.852	-4.5195
82.194	21.566	57.7	-3.3177	0.040287	-2.8868	-4.947	1.1706	-1.1327	0.66022	-1.3176	3578.3	35.069	12.12	60.857	-37.742	57.715	64.988	22.623	-3.8946	-3.4146	0.71087	-1.6029	25.852	-4.5195
81.974	21.769	57.919	-3.3426	0.046156	-2.8923	-4.9946	1.1769	-1.0537	0.66022	-1.3176	3577.8	35.243	12.237	60.851	-37.487	57.711	64.988	22.623	-3.8946	-3.4146	0.71087	-1.6029	25.852	-4.5195
81.75	21.958	58.146	-3.3677	0.052055	-2.8974	-5.0373	1.1826	-0.97427	0.66022	-1.3176	3577.3	35.423	12.346	60.845	-37.226	57.705	64.988	22.623	-3.8946	-3.4146	0.71087	-1.6029	25.852	-4.5195
81.521	22.135	58.38	-3.393	0.05798	-2.902	-5.0749	1.1876	-0.89442	0.66022	-1.3176	3576.8	35.608	12.449	60.839	-36.962	57.699	64.988	22.623	-3.8946	-3.4146	0.71087	-1.6029	25.852	-4.5195
81.287	22.298	58.622	-3.4184	0.06393	-2.9063	-5.1073	1.1922	-0.81437	0.66022	-1.3176	3576.4	35.798	12.543	60.831	-36.694	57.693	64.988	22.623	-3.8946	-3.4146	0.71087	-1.6029	25.852	-4.5195
81.048	22.446	58.87	-3.444	0.069902	-2.9102	-5.1343	1.1963	-0.7343	0.66022	-1.3176	3575.9	35.993	12.63	60.822	-36.423	57.685	64.988	22.623	-3.8946	-3.4146	0.71087	-1.6029	25.852	-4.5195
80.805	22.579	59.125	-3.4697	0.075892	-2.9137	-5.1558	1.1999	-0.65438	0.66022	-1.3176	3575.4	36.193	12.708	60.813	-36.148	57.677	64.988	22.623	-3.8946	-3.4146	0.71087	-1.6029	25.852	-4.5195
80.558	22.698	59.386	-3.4956	0.0819	-2.9167	-5.1715	1.2031	-0.57481	0.66022	-1.3176	3574.9	36.397	12.778	60.803	-35.869	57.667	64.988	22.623	-3.8946	-3.4146	0.71087	-1.6029	25.852	-4.5195
80.308	22.801	59.653	-3.5214	0.087923	-2.9194	-5.1822	1.2063	-0.49477	0.66022	-1.3176	3574.4	36.605	12.84	60.792	-35.588	57.657	64.988	22.623	-3.8946	-3.4146	0.71087	-1.6029	25.852	-4.5195
80.053	22.888	59.926	-3.5474	0.093982	-2.9216	-5.2161	1.2175	-0.38506	0.66022	-1.3176	3573.9	36.818	12.892	60.78	-35.304	57.646	64.988	22.623	-3.8946	-3.4146	0.71087	-1.6029	25.852	-4.5195
79.796	22.958	60.205	-3.5736	0.1001	-2.9233	-5.2564	1.2284	-0.27563	0.66022	-1.3176	3573.4	37.034	12.935	60.767	-35.018	57.634	64.988	22.623	-3.8946	-3.4146	0.71087	-1.6029	25.852	-4.5195
79.535	23.011	60.489	-3.6	0.10627	-2.9244	-5.2905	1.2392	-0.16679	0.66022	-1.3176	3572.9	37.254	12.968	60.753	-34.73	57.621	64.988	22.623	-3.8946	-3.4146	0.71087	-1.6029	25.852	-4.5195
79.272	23.046	60.778	-3.6265	0.11249	-2.9249	-5.3186	1.2497	-0.058851	0.66022	-1.3176	3572.4	37.477	12.991	60.738	-34.439	57.608	64.988	22.623	-3.8946	-3.4146	0.71087	-1.6029	25.852	-4.5195
79.006	23.063	61.071	-3.6532	0.11876	-2.925	-5.3403	1.2601	0.047907	0.66022	-1.3176	3572.0	37.704	13.005	60.722	-34.148	57.593	64.988	22.623	-3.8946	-3.4146	0.71087	-1.6029	25.852	-4.5195
78.738	23.061	61.369	-3.6799	0.12509	-2.9245	-5.3553	1.2702	0.15319	0.66022	-1.3176	3571.5	37.933	13.007	60.705	-33.855	57.577	64.988	22.623	-3.8946	-3.4146	0.71087	-1.6029	25.852	-4.5195
78.468	23.04	61.671	-3.7067	0.13146	-2.9234	-5.3634	1.2802	0.2567	0.66022	-1.3176	3571.0	38.165	12.999	60.687	-33.561	57.561	64.988	22.623	-3.8946	-3.4146	0.71087	-1.6029	25.852	-4.5195
78.197	23.0	61.977	-3.7336	0.13792	-2.9219	-5.3966	1.3026	0.33918	0.66022	-1.3176	3570.5	38.399	12.98	60.668	-33.267	57.543	64.988	22.623	-3.8946	-3.4146	0.71087	-1.6029	25.852	-4.5195
77.924	22.94	62.287	-3.7607	0.14449	-2.92	-5.4382	1.3275	0.41592	0.66022	-1.3176	3570.0	38.636	12.95	60.648	-32.972	57.525	64.988	22.623	-3.8946	-3.4146	0.71087	-1.6029	25.852	-4.5195
77.651	22.861	62.6	-3.788	0.15119	-2.9178	-5.4802	1.3513	0.49235	0.66022	-1.3176	3569.5	38.875	12.909	60.628	-32.677	57.506	64.988	22.623	-3.8946	-3.4146	0.71087	-1.6029	25.852	-4.5195
77.377	22.761	62.916	-3.8155	0.158	-2.9151	-5.5222	1.374	0.56841	0.66022	-1.3176	3569.0	39.115	12.857	60.607	-32.383	57.486	64.988	22.623	-3.8946	-3.4146	0.71087	-1.6029	25.852	-4.5195
77.102	22.641	63.235	-3.8432	0.16493	-2.9121	-5.5512	1.3956	0.64309	0.66022	-1.3176	3568.6	39.357	12.793	60.584	-32.089	57.466	64.988	22.623	-3.8946	-3.4146	0.71087	-1.6029	25.852	-4.5195
76.827	22.501	63.556	-3.871	0.17196	-2.9087	-5.5574	1.4158	0.71572	0.66022	-1.3176	3568.1	39.6	12.717	60.561	-31.795	57.444	64.988	22.623	-3.8946	-3.4146	0.71087	-1.6029	25.852	-4.5195
76.552	22.339	63.879	-3.8988	0.17908	-2.9049	-5.5612	1.4345	0.78784	0.66022	-1.3176	3567.6	39.843	12.629	60.538	-31.503	57.422	64.988	22.623	-3.8946	-3.4146	0.71087	-1.6029	25.852	-4.5195
76.278	22.156	64.204	-3.9266	0.18629	-2.9008	-5.5979	1.444	0.8602	0.66022	-1.3176	3567.1	40.087	12.529	60.513	-31.212	57.399	64.988	22.623	-3.8946	-3.4146	0.71087	-1.6029	25.852	-4.5195
76.005	21.951	64.529	-3.9548	0.1935	-2.8963	-5.6928	1.439	0.93068	0.66022	-1.3176	3566.6	40.332	12.416	60.488	-30.924	57.375	64.988	22.623	-3.8946	-3.4146	0.71087	-1.6029	25.852	-4.5195
75.732	21.724	64.856	-3.9835	0.20068	-2.8915	-5.7426	1.4336	0.99307	0.66022	-1.3176	3566.1	40.576	12.291	60.461	-30.637	57.351	64.988	22.623	-3.8946	-3.4146	0.71087	-1.6029	25.852	-4.5195
75.461	21.474	65.182	-4.0122	0.20784	-2.8864	-5.7611	1.4274	1.0493	0.66022	-1.3176	3565.7	40.82	12.153	60.435	-30.354	57.326	64.988	22.623	-3.8946	-3.4146	0.71087	-1.6029	25.852	-4.5195
75.192	21.202	65.508	-4.041	0.21496	-2.881	-5.7694	1.4201	1.1015	0.66022	-1.3176	3565.2	41.063	12.002	60.407	-30.074	57.3	64.988	22.623	-3.8946	-3.4146	0.71087	-1.6029	25.852	-4.5195
74.925	20.907	65.834	-4.0699	0.22204	-2.8754	-5.7771	1.4137	1.1747	0.66022	-1.3176	3564.7	41.304	11.839	60.378	-29.797	57.273	64.988	22.623	-3.8946	-3.4146	0.71087	-1.6029	25.852	-4.5195
74.66	20.588	66.158	-4.0986	0.22909	-2.8693	-5.7048	1.4077	1.2477	0.66022	-1.3176	3564.2	41.545	11.662	60.349	-29.525	57.246	64.988	22.623	-3.8946	-3.4146	0.71087	-1.6029	25.852	-4.5195
74.399	20.247	66.479	-4.1269	0.23611	-2.8629	-5.6102	1.3989	1.3174	0.66022	-1.3176	3563.7	41.783	11.471	60.319	-29.257	57.218	64.988	22.623	-3.8946	-3.4146	0.71087	-1.6029	25.852	-4.5195
74.14	19.882	66.798	-4.1547	0.24308	-2.8561	-5.5017	1.3873	1.3845	0.66022	-1.3176	3563.2	42.018	11.268	60.288	-28.995	57.189	64.988	22.623	-3.8946	-3.4146	0.71087	-1.6029	25.852	-4.5195
73.885	19.495	67.114	-4.1819	0.24998	-2.849	-5.3792	1.3726	1.4491	0.66022	-1.3176	3562.8	42.251	11.051	60.257	-28.737	57.16	64.988	22.623	-3.8946	-3.4146	0.71087	-1.6029	25.852	-4.5195
73.633	19.084	67.426	-4.2085	0.2568	-2.8416	-5.2424	1.3549	1.511	0.66022	-1.3176	3562.3	42.48	10.821	60.225	-28.486	57.13	64.988	22.623	-3.8946	-3.4146	0.71087	-1.6029	25.852	-4.5195
73.386	18.651	67.733	-4.2342	0.26352	-2.8339	-5.0046	1.3339	1.5658	0.66022	-1.3176	3561.8	42.706	10.579	60.193	-28.241	57.1	64.988	22.623	-3.8946	-3.4146	0.71087	-1.6029	25.852	-4.5195
73.143	18.196	68.034	-4.2584	0.27013	-2.826	-4.6984	1.3085	1.6164	0.66022	-1.3176	3561.3	42.927	10.323	60.159	-28.004	57.068	64.988	22.623	-3.8946	-3.4146	0.71087	-1.6029	25.852	-4.5195
72.906	17.719	68.33	-4.2811	0.2766	-2.8178	-4.3813	1.2786	1.6659	0.66022	-1.3176	3560.8	43.144	10.056	60.125	-27.773	57.037	64.988	22.623	-3.8946	-3.4146	0.71087	-1.6029	25.852	-4.5195
72.673	17.222	68.618	-4.3022	0.28291	-2.8093	-4.047	1.2442	1.7182	0.66022	-1.3176	3560.4	43.356	9.7763	60.091	-27.55	57.005	64.988	22.623	-3.8946	-3.4146	0.71087	-1.6029	25.852	-4.5195
72.446	16.704	68.899	-4.3216	0.28903	-2.8006	-3.7	1.2052	1.7704	0.66022	-1.3176	3559.9	43.563	9.4852	60.056	-27.336	56.972	64.988	22.623	-3.8946	-3.4146	0.71087	-1.6029	25.852	-4.5195
72.224	16.167	69.171	-4.3392	0.29495	-2.7916	-3.3426	1.1619	1.8212	0.66022	-1.3176	3559.4	43.763	9.183	60.021	-27.13	56.939	64.988	22.623	-3.8946	-3.4146	0.71087	-1.6029	25.852	-4.5195
72.009	15.611	69.434	-4.355	0.30064	-2.7824	-2.9756	1.1142	1.8705	0.66022	-1.3176	3558.9	43.957	8.8702	59.985	-26.933	56.905	64.988	22.623	-3.8946	-3.4146	0.71087	-1.6029	25.852	-4.5195
71.8	15.038	69.688	-4.3689	0.30609	-2.7729	-2.6	1.0625	1.9181	0.66022	-1.3176	3558.4	44.145	8.5471	59.949	-26.746	56.871	64.988	22.623	-3.8946	-3.4146	0.71087	-1.6029	25.852	-4.5195
71.598	14.448	69.931	-4.381	0.31126	-2.7632	-2.2166	1.0067	1.9638	0.66022	-1.3176	3558.0	44.325	8.2144	59.913	-26.569	56.837	64.988	22.623	-3.8946	-3.4146	0.71087	-1.6029	25.852	-4.5195
71.403	13.842	70.162	-4.3911	0.31615	-2.7533	-1.8263	0.94711	2.0152	0.66022	-1.3176	3557.5	44.498	7.8726	59.876	-26.401	56.803	64.988	22.623	-3.8946	-3.4146	0.71087	-1.6029	25.852	-4.5195
71.215	13.221	70.382	-4.3992	0.32073	-2.743	-1.4292	0.88352	2.0774	0.66022	-1.3176	3557.0	44.663	7.5222	59.839	-26.245	56.768	64.988	22.623	-3.8946	-3.4146	0.71087	-1.6029	25.852	-4.5195
71.035	12.587	70.59	-4.4054	0.32498	-2.7325	-1.0172	0.81621	2.137	0.66022	-1.3176	3556.5	44.82	7.1637	59.801	-26.099	56.733	64.988	22.623	-3.8946	-3.4146	0.71087	-1.6029	25.852	-4.5195
70.863	11.939	70.785	-4.4093	0.32888	-2.7217	-0.53871	0.74495	2.1935	0.66022	-1.3176	3556.1	44.968	6.7977	59.764	-25.964	56.698	64.988	22.623	-3.8946	-3.4146	0.71087	-1.6029	25.852	-4.5195
70.699	11.28	70.966	-4.4108	0.33244	-2.7106	-0.056681	0.67636	2.2462	0.66022	-1.3176	3555.6	45.108	6.425	59.726	-25.841	56.662	64.988	22.623	-3.8946	-3.4146	0.71087	-1.6029	25.852	-4.5195
70.543	10.612	71.134	-4.4099	0.33564	-2.6992	0.41101	0.60499	2.2941	0.66022	-1.3176	3555.1	45.239	6.0465	59.689	-25.729	56.627	64.988	22.623	-3.8946	-3.4146	0.71087	-1.6029	25.852	-4.5195
70.396	9.9341	71.288	-4.4067	0.33848	-2.6876	0.87241	0.53033	2.34	0.66022	-1.3176	3554.6	45.361	5.6626	59.651	-25.629	56.592	64.988	22.623	-3.8946	-3.4146	0.71087	-1.6029	25.852	-4.5195
70.258	9.249	71.427	-4.4012	0.34094	-2.6758	1.3178	0.45206	2.3816	0.66022	-1.3176	3554.2	45.473	5.2743	59.614	-25.541	56.557	64.988	22.623	-3.8946	-3.4146	0.71087	-1.6029	25.852	-4.5195
70.129	8.5576	71.551	-4.3935	0.343	-2.6638	1.7462	0.37057	2.4185	0.66022	-1.3176	3553.7	45.575	4.8821	59.576	-25.464	56.522	64.988	22.623	-3.8946	-3.4146	0.71087	-1.6029	25.852	-4.5195
70.009	7.8611	71.661	-4.3837	0.34464	-2.6517	2.1579	0.28638	2.4508	0.66022	-1.3176	3553.2	45.668	4.4867	59.539	-25.4	56.487	64.988	22.623	-3.8946	-3.4146	0.71087	-1.6029	25.852	-4.5195
69.898	7.1607	71.755	-4.3719	0.34586	-2.6393	2.5536	0.20002	2.4784	0.66022	-1.3176	3552.7	45.751	4.0888	59.502	-25.348	56.452	64.988	22.623	-3.8946	-3.4146	0.71087	-1.6029	25.852	-4.5195
69.796	6.4575	71.833	-4.3582	0.34664	-2.6268	2.9351	0.11281	2.5169	0.66022	-1.3176	3552.3	45.824	3.689	59.465	-25.309	56.418	64.988	22.623	-3.8946	-3.4146	0.71087	-1.6029	25.852	-4.5195
69.705	5.7527	71.896	-4.3426	0.34698	-2.6142	3.3024	0.024281	2.5549	0.66022	-1.3176	3551.8	45.887	3.2879	59.429	-25.282	56.384	64.988	22.623	-3.8946	-3.4146	0.71087	-1.6029	25.852	-4.5195
69.623	5.0474	71.943	-4.3252	0.34688	-2.6013	3.6557	-0.065316	2.5882	0.66022	-1.3176	3551.3	45.939	2.8861	59.393	-25.268	56.35	64.988	22.623	-3.8946	-3.4146	0.71087	-1.6029	25.852	-4.5195
69.551	4.3426	71.975	-4.3061	0.34633	-2.5883	3.995	-0.15559	2.6167	0.66022	-1.3176	3550.8	45.981	2.4844	59.357	-25.266	56.316	64.988	22.623	-3.8946	-3.4146	0.71087	-1.6029	25.852	-4.5195
69.488	3.6394	71.991	-4.2853	0.34532	-2.5751	4.3207	-0.24616	2.6406	0.66022	-1.3176	3550.4	46.013	2.0831	59.322	-25.276	56.283	64.988	22.623	-3.8946	-3.4146	0.71087	-1.6029	25.852	-4.5195
69.436	2.9389	71.992	-4.2629	0.34387	-2.5619	4.6391	-0.33518	2.6613	0.66022	-1.3176	3549.9	46.035	1.683	59.287	-25.299	56.25	64.988	22.623	-3.8946	-3.4146	0.71087	-1.6029	25.852	-4.5195
69.394	2.2421	71.977	-4.2389	0.34197	-2.5485	4.9454	-0.42347	2.678	0.66022	-1.3176	3549.4	46.046	1.2847	59.252	-25.335	56.218	64.988	22.623	-3.8946	-3.4146	0.71087	-1.6029	25.852	-4.5195
69.363	1.5501	71.946	-4.2135	0.33963	-2.5351	5.2382	-0.51105	2.6904	0.66022	-1.3176	3548.9	46.047	0.8886	59.219	-25.382	56.186	64.988	22.623	-3.8946	-3.4146	0.71087	-1.6029	25.852	-4.5195
69.341	0.86367	71.901	-4.1866	0.33686	-2.5216	5.5176	-0.5976	2.6987	0.66022	-1.3176	3548.5	46.038	0.49538	59.185	-25.442	56.155	64.988	22.623	-3.8946	-3.4146	0.71087	-1.6029	25.852	-4.5195
69.33	0.18392	71.84	-4.1583	0.33366	-2.5081	5.7836	-0.68277	2.7029	0.66022	-1.3176	3548.0	46.019	0.10555	59.153	-25.515	56.125	64.988	22.623	-3.8946	-3.4146	0.71087	-1.6029	25.852	-4.5195
69.329	-0.48829	71.765	-4.1287	0.33004	-2.4946	6.0365	-0.76496	2.7097	0.66022	-1.3176	3547.5	45.989	-0.28037	59.121	-25.599	56.095	64.988	22.623	-3.8946	-3.4146	0.71087	-1.6029	25.852	-4.5195
69.338	-1.1521	71.675	-4.098	0.32601	-2.481	6.2762	-0.84497	2.715	0.66022	-1.3176	3547.0	45.949	-0.66188	59.089	-25.696	56.065	64.988	22.623	-3.8946	-3.4146	0.71087	-1.6029	25.852	-4.5195
69.357	-1.8066	71.571	-4.066	0.32159	-2.4675	6.5026	-0.92302	2.7164	0.66022	-1.3176	3546.6	45.9	-1.0385	59.059	-25.804	56.037	64.988	22.623	-3.8946	-3.4146	0.71087	-1.6029	25.852	-4.5195
69.386	-2.4511	71.453	-4.033	0.31679	-2.4539	6.7156	-0.99896	2.7141	0.66022	-1.3176	3546.1	45.841	-1.4097	59.029	-25.923	56.009	64.988	22.623	-3.8946	-3.4146	0.71087	-1.6029	25.852	-4.5195
69.426	-3.0847	71.321	-3.9989	0.31161	-2.4403	6.9298	-1.0726	2.7083	0.66022	-1.3176	3545.6	45.772	-1.7752	59.0	-26.054	55.982	64.988	22.623	-3.8946	-3.4146	0.71087	-1.6029	25.852	-4.5195
69.475	-3.7068	71.177	-3.9636	0.30607	-2.4268	7.1811	-1.1434	2.6996	0.66022	-1.3176	3545.2	45.693	-2.1343	58.972	-26.197	55.955	64.988	22.623	-3.8946	-3.4146	0.71087	-1.6029	25.852	-4.5195
69.535	-4.3165	71.02	-3.9271	0.30018	-2.4133	7.4223	-1.2111	2.6874	0.66022	-1.3176	3544.7	45.605	-2.4867	58.944	-26.35	55.93	64.988	22.623	-3.8946	-3.4146	0.71087	-1.6029	25.852	-4.5195
69.604	-4.913	70.85	-3.8894	0.29396	-2.3999	7.6513	-1.2768	2.6717	0.66022	-1.3176	3544.2	45.508	-2.8319	58.918	-26.514	55.905	64.988	22.623	-3.8946	-3.4146	0.71087	-1.6029	25.852	-4.5195
69.683	-5.4956	70.669	-3.8506	0.28741	-2.3866	7.8677	-1.3401	2.6525	0.66022	-1.3176	3543.7	45.402	-3.1694	58.892	-26.688	55.881	64.988	22.623	-3.8946	-3.4146	0.71087	-1.6029	25.852	-4.5195
69.771	-6.0636	70.476	-3.8107	0.28056	-2.3734	8.0711	-1.4011	2.63	0.66022	-1.3176	3543.3	45.288	-3.4989	58.867	-26.872	55.858	64.988	22.623	-3.8946	-3.4146	0.71087	-1.6029	25.852	-4.5195
69.869	-6.6164	70.272	-3.7699	0.27341	-2.3603	8.261	-1.4595	2.6041	0.66022	-1.3176	3542.8	45.165	-3.8199	58.843	-27.067	55.836	64.988	22.623	-3.8946	-3.4146	0.71087	-1.6029	25.852	-4.5195
69.977	-7.1534	70.057	-3.7281	0.26597	-2.3474	8.4358	-1.5145	2.5776	0.66022	-1.3176	3542.3	45.033	-4.132	58.82	-27.271	55.814	64.988	22.623	-3.8946	-3.4146	0.71087	-1.6029	25.852	-4.5195
70.093	-7.6738	69.833	-3.6857	0.25827	-2.3346	8.531	-1.5635	2.5455	0.66022	-1.3176	3541.8	44.893	-4.4349	58.798	-27.485	55.794	64.988	22.623	-3.8946	-3.4146	0.71087	-1.6029	25.852	-4.5195
70.219	-8.1772	69.598	-3.6429	0.25034	-2.3219	8.5881	-1.6083	2.5085	0.66022	-1.3176	3541.4	44.746	-4.7281	58.777	-27.707	55.774	64.988	22.623	-3.8946	-3.4146	0.71087	-1.6029	25.852	-4.5195
70.353	-8.6632	69.355	-3.5998	0.2422	-2.3095	8.627	-1.6496	2.4689	0.66022	-1.3176	3540.9	44.591	-5.0116	58.757	-27.939	55.755	64.988	22.623	-3.8946	-3.4146	0.71087	-1.6029	25.852	-4.5195
70.496	-9.1316	69.103	-3.5567	0.23385	-2.2972	8.648	-1.6874	2.4268	0.66022	-1.3176	3540.4	44.428	-5.285	58.738	-28.178	55.737	64.988	22.623	-3.8946	-3.4146	0.71087	-1.6029	25.852	-4.5195
70.647	-9.5821	68.843	-3.5134	0.22533	-2.2852	8.6515	-1.7217	2.3824	0.66022	-1.3176	3539.9	44.259	-5.5482	58.72	-28.426	55.721	64.988	22.623	-3.8946	-3.4146	0.71087	-1.6029	25.852	-4.5195
70.807	-10.014	68.575	-3.4702	0.21664	-2.2734	8.6381	-1.7522	2.3359	0.66022	-1.3176	3539.5	44.082	-5.8012	58.702	-28.681	55.705	64.988	22.623	-3.8946	-3.4146	0.71087	-1.6029	25.852	-4.5195
70.975	-10.429	68.3	-3.427	0.20781	-2.2619	8.6673	-1.779	2.2864	0.66022	-1.3176	3539.0	43.9	-6.0436	58.686	-28.944	55.69	64.988	22.623	-3.8946	-3.4146	0.71087	-1.6029	25.852	-4.5195
71.15	-10.824	68.017	-3.3835	0.19886	-2.2506	8.7361	-1.8023	2.2331	0.66022	-1.3176	3538.5	43.71	-6.2755	58.671	-29.215	55.675	64.988	22.623	-3.8946	-3.4146	0.71087	-1.6029	25.852	-4.5195
71.333	-11.201	67.729	-3.3396	0.18979	-2.2395	8.7875	-1.8229	2.1766	0.66022	-1.3176	3538.1	43.515	-6.4966	58.657	-29.492	55.662	64.988	22.623	-3.8946	-3.4146	0.71087	-1.6029	25.852	-4.5195
71.524	-11.56	67.434	-3.2956	0.18063	-2.2288	8.8216	-1.8407	2.1169	0.66022	-1.3176	3537.6	43.314	-6.7068	58.643	-29.775	55.65	64.988	22.623	-3.8946	-3.4146	0.71087	-1.6029	25.852	-4.5195
71.721	-11.899	67.134	-3.2515	0.17139	-2.2184	8.8388	-1.8557	2.0541	0.66022	-1.3176	3537.1	43.108	-6.9059	58.631	-30.066	55.639	64.988	22.623	-3.8946	-3.4146	0.71087	-1.6029	25.852	-4.5195
71.926	-12.218	66.829	-3.2073	0.16208	-2.2083	8.8393	-1.8678	1.9883	0.66022	-1.3176	3536.6	42.896	-7.0939	58.619	-30.362	55.628	64.988	22.623	-3.8946	-3.4146	0.71087	-1.6029	25.852	-4.5195
72.137	-12.519	66.519	-3.1631	0.15272	-2.1985	8.8259	-1.8769	1.9194	0.66022	-1.3176	3536.2	42.68	-7.2705	58.609	-30.663	55.619	64.988	22.623	-3.8946	-3.4146	0.71087	-1.6029	25.852	-4.5195
72.355	-12.8	66.204	-3.1188	0.14332	-2.1891	8.8669	-1.8833	1.8442	0.66022	-1.3176	3535.7	42.458	-7.4358	58.6	-30.971	55.61	64.988	22.623	-3.8946	-3.4146	0.71087	-1.6029	25.852	-4.5195
72.579	-13.061	65.886	-3.0744	0.13389	-2.1801	8.8913	-1.8872	1.7651	0.66022	-1.3176	3535.2	42.233	-7.5897	58.591	-31.283	55.602	64.988	22.623	-3.8946	-3.4146	0.71087	-1.6029	25.852	-4.5195
72.809	-13.303	65.564	-3.03	0.12445	-2.1714	8.8992	-1.8886	1.682	0.66022	-1.3176	3534.7	42.003	-7.732	58.583	-31.6	55.596	64.988	22.623	-3.8946	-3.4146	0.71087	-1.6029	25.852	-4.5195
73.044	-13.525	65.239	-2.9855	0.11501	-2.1633	8.8909	-1.8874	1.5951	0.66022	-1.3176	3534.3	41.769	-7.8626	58.577	-31.922	55.59	64.988	22.623	-3.8946	-3.4146	0.71087	-1.6029	25.852	-4.5195
73.285	-13.727	64.911	-2.941	0.10558	-2.1555	8.9061	-1.8838	1.5018	0.66022	-1.3176	3533.8	41.532	-7.9815	58.571	-32.248	55.585	64.988	22.623	-3.8946	-3.4146	0.71087	-1.6029	25.852	-4.5195
73.532	-13.908	64.58	-2.8964	0.096173	-2.1482	8.9189	-1.8776	1.4042	0.66022	-1.3176	3533.3	41.292	-8.0886	58.566	-32.578	55.581	64.988	22.623	-3.8946	-3.4146	0.71087	-1.6029	25.852	-4.5195
73.783	-14.07	64.248	-2.8518	0.086805	-2.1415	8.9159	-1.8691	1.3021	0.66022	-1.3176	3532.8	41.048	-8.1839	58.563	-32.911	55.577	64.988	22.623	-3.8946	-3.4146	0.71087	-1.6029	25.852	-4.5195
74.04	-14.212	63.913	-2.8073	0.077485	-2.1352	8.8974	-1.8585	1.1952	0.66022	-1.3176	3532.4	40.802	-8.2671	58.56	-33.248	55.575	64.988	22.623	-3.8946	-3.4146	0.71087	-1.6029	25.852	-4.5195
74.301	-14.333	63.577	-2.7629	0.068224	-2.1295	8.8638	-1.8456	1.0834	0.66022	-1.3176	3531.9	40.553	-8.3384	58.558	-33.588	55.574	64.988	22.623	-3.8946	-3.4146	0.71087	-1.6029	25.852	-4.5195
74.566	-14.434	63.24	-2.7186	0.059032	-2.1244	8.8415	-1.8305	0.96533	0.66022	-1.3176	3531.4	40.302	-8.3976	58.557	-33.931	55.573	64.988	22.623	-3.8946	-3.4146	0.71087	-1.6029	25.852	-4.5195
74.835	-14.514	62.902	-2.6745	0.049922	-2.1199	8.8127	-1.8134	0.84134	0.66022	-1.3176	3530.9	40.049	-8.4448	58.556	-34.277	55.573	64.988	22.623	-3.8946	-3.4146	0.71087	-1.6029	25.852	-4.5195
75.108	-14.574	62.564	-2.6306	0.040836	-2.116	8.714	-1.8246	0.73202	0.66022	-1.3176	3530.5	39.794	-8.4799	58.557	-34.625	55.574	64.988	22.623	-3.8946	-3.4146	0.71087	-1.6029	25.852	-4.5195
75.385	-14.614	62.224	-2.5874	0.031672	-2.1126	8.5842	-1.8405	0.62675	0.66022	-1.3176	3530.0	39.537	-8.5028	58.558	-34.975	55.576	64.988	22.623	-3.8946	-3.4146	0.71087	-1.6029	25.852	-4.5195
75.666	-14.633	61.885	-2.5449	0.022432	-2.1097	8.3906	-1.8562	0.53822	0.66022	-1.3176	3529.5	39.279	-8.5138	58.561	-35.328	55.579	64.988	22.623	-3.8946	-3.4146	0.71087	-1.6029	25.852	-4.5195
75.949	-14.632	61.545	-2.5035	0.013114	-2.1072	8.1498	-1.8703	0.46233	0.66022	-1.3176	3529.0	39.019	-8.5127	58.564	-35.682	55.582	64.988	22.623	-3.8946	-3.4146	0.71087	-1.6029	25.852	-4.5195
76.236	-14.61	61.204	-2.4634	0.003735	-2.105	7.9012	-1.8806	0.38533	0.66022	-1.3176	3528.6	38.758	-8.4997	58.567	-36.039	55.586	64.988	22.623	-3.8946	-3.4146	0.71087	-1.6029	25.852	-4.5195
76.526	-14.57	60.863	-2.4245	-0.0056855	-2.1033	7.6455	-1.887	0.30739	0.66022	-1.3176	3528.1	38.496	-8.4752	58.572	-36.397	55.59	64.988	22.623	-3.8946	-3.4146	0.71087	-1.6029	25.852	-4.5195
76.819	-14.51	60.521	-2.387	-0.015128	-2.102	7.3833	-1.8895	0.2287	0.66022	-1.3176	3527.6	38.233	-8.4393	58.577	-36.757	55.595	64.988	22.623	-3.8946	-3.4146	0.71087	-1.6029	25.852	-4.5195
77.114	-14.431	60.179	-2.3507	-0.024574	-2.101	7.1128	-1.8881	0.14935	0.66022	-1.3176	3527.1	37.968	-8.3922	58.582	-37.118	55.601	64.988	22.623	-3.8946	-3.4146	0.71087	-1.6029	25.852	-4.5195
77.411	-14.333	59.837	-2.3159	-0.034003	-2.1005	6.8233	-1.8828	0.069403	0.66022	-1.3176	3526.6	37.703	-8.3343	58.589	-37.481	55.607	64.988	22.623	-3.8946	-3.4146	0.71087	-1.6029	25.852	-4.5195
77.711	-14.218	59.495	-2.2825	-0.043395	-2.1003	6.5303	-1.8735	-0.010708	0.66022	-1.3176	3526.2	37.438	-8.2658	58.596	-37.844	55.614	64.988	22.623	-3.8946	-3.4146	0.71087	-1.6029	25.852	-4.5195
78.012	-14.085	59.153	-2.2506	-0.052732	-2.1006	6.2342	-1.8603	-0.090878	0.66022	-1.3176	3525.7	37.171	-8.1869	58.603	-38.21	55.622	64.988	22.623	-3.8946	-3.4146	0.71087	-1.6029	25.852	-4.5195
78.315	-13.935	58.811	-2.2202	-0.061992	-2.1012	5.9356	-1.8433	-0.17101	0.66022	-1.3176	3525.2	36.905	-8.0979	58.612	-38.576	55.631	64.988	22.623	-3.8946	-3.4146	0.71087	-1.6029	25.852	-4.5195
78.62	-13.768	58.469	-2.1912	-0.071158	-2.1023	5.6351	-1.8224	-0.25103	0.66022	-1.3176	3524.7	36.638	-7.9991	58.621	-38.943	55.64	64.988	22.623	-3.8946	-3.4146	0.71087	-1.6029	25.852	-4.5195
78.925	-13.585	58.127	-2.1638	-0.080209	-2.1038	5.3356	-1.7973	-0.32983	0.66022	-1.3176	3524.3	36.371	-7.8906	58.631	-39.311	55.649	64.988	22.623	-3.8946	-3.4146	0.71087	-1.6029	25.852	-4.5195
79.232	-13.386	57.785	-2.1379	-0.089125	-2.1056	5.0356	-1.7685	-0.40844	0.66022	-1.3176	3523.8	36.104	-7.7728	58.641	-39.679	55.66	64.988	22.623	-3.8946	-3.4146	0.71087	-1.6029	25.852	-4.5195
79.54	-13.171	57.443	-2.1135	-0.097888	-2.1078	4.7158	-1.736	-0.48637	0.66022	-1.3176	3523.3	35.836	-7.6459	58.653	-40.048	55.671	64.988	22.623	-3.8946	-3.4146	0.71087	-1.6029	25.852	-4.5195
79.848	-12.941	57.101	-2.0907	-0.10648	-2.1105	4.3961	-1.6998	-0.56383	0.66022	-1.3176	3522.8	35.569	-7.5101	58.665	-40.417	55.683	64.988	22.623	-3.8946	-3.4146	0.71087	-1.6029	25.852	-4.5195
80.157	-12.697	56.76	-2.0695	-0.11488	-2.1135	4.0788	-1.6599	-0.64085	0.66022	-1.3176	3522.3	35.303	-7.3658	58.677	-40.787	55.695	64.988	22.623	-3.8946	-3.4146	0.71087	-1.6029	25.852	-4.5195
80.466	-12.438	56.419	-2.0499	-0.12307	-2.1169	3.7642	-1.6165	-0.71745	0.66022	-1.3176	3521.9	35.036	-7.2131	58.691	-41.157	55.708	64.988	22.623	-3.8946	-3.4146	0.71087	-1.6029	25.852	-4.5195
80.774	-12.165	56.078	-2.0321	-0.13101	-2.1205	3.368	-1.5573	-0.74945	0.66022	-1.3176	3521.4	34.77	-7.0522	58.705	-41.527	55.722	64.988	22.623	-3.8946	-3.4146	0.71087	-1.6029	25.852	-4.5195
81.083	-11.878	55.737	-2.0163	-0.13864	-2.1244	2.9589	-1.4934	-0.77252	0.66022	-1.3176	3520.9	34.505	-6.8835	58.719	-41.898	55.736	64.988	22.623	-3.8946	-3.4146	0.71087	-1.6029	25.852	-4.5195
81.39	-11.578	55.397	-2.0025	-0.14594	-2.1283	2.5511	-1.4268	-0.79358	0.66022	-1.3176	3520.4	34.241	-6.7073	58.735	-42.267	55.751	64.988	22.623	-3.8946	-3.4146	0.71087	-1.6029	25.852	-4.5195
81.697	-11.267	55.058	-1.9907	-0.1529	-2.1323	2.1458	-1.3575	-0.81268	0.66022	-1.3176	3519.9	33.977	-6.524	58.751	-42.637	55.767	64.988	22.623	-3.8946	-3.4146	0.71087	-1.6029	25.852	-4.5195
82.003	-10.943	54.719	-1.981	-0.15951	-2.1364	1.7421	-1.2856	-0.82975	0.66022	-1.3176	3519.4	33.714	-6.334	58.768	-43.006	55.784	64.988	22.623	-3.8946	-3.4146	0.71087	-1.6029	25.852	-4.5195
82.307	-10.608	54.38	-1.9733	-0.16575	-2.1406	1.3327	-1.2111	-0.84408	0.66022	-1.3176	3519.0	33.453	-6.1375	58.785	-43.375	55.801	64.988	22.623	-3.8946	-3.4146	0.71087	-1.6029	25.852	-4.5195
82.61	-10.262	54.043	-1.9677	-0.17162	-2.1448	0.93372	-1.1341	-0.85706	0.66022	-1.3176	3518.5	33.192	-5.935	58.804	-43.743	55.818	64.988	22.623	-3.8946	-3.4146	0.71087	-1.6029	25.852	-4.5195
82.911	-9.9068	53.706	-1.964	-0.17709	-2.1491	0.54876	-1.0548	-0.86941	0.66022	-1.3176	3518.0	32.933	-5.7268	58.823	-44.11	55.837	64.988	22.623	-3.8946	-3.4146	0.71087	-1.6029	25.852	-4.5195
83.209	-9.5418	53.37	-1.9622	-0.18216	-2.1535	0.17314	-0.97323	-0.88027	0.66022	-1.3176	3517.5	32.676	-5.5133	58.842	-44.476	55.856	64.988	22.623	-3.8946	-3.4146	0.71087	-1.6029	25.852	-4.5195
83.506	-9.1678	53.036	-1.9622	-0.18682	-2.1579	-0.19269	-0.88958	-0.8897	0.66022	-1.3176	3517.0	32.42	-5.2948	58.862	-44.841	55.875	64.988	22.623	-3.8946	-3.4146	0.71087	-1.6029	25.852	-4.5195
83.799	-8.7853	52.702	-1.9641	-0.19105	-2.1624	-0.54835	-0.80397	-0.89777	0.66022	-1.3176	3516.5	32.166	-5.0715	58.883	-45.205	55.895	64.988	22.623	-3.8946	-3.4146	0.71087	-1.6029	25.852	-4.5195
84.09	-8.3949	52.371	-1.9677	-0.19486	-2.1669	-0.89351	-0.71655	-0.90451	0.66022	-1.3176	3516.1	31.914	-4.8438	58.905	-45.567	55.916	64.988	22.623	-3.8946	-3.4146	0.71087	-1.6029	25.852	-4.5195
84.377	-7.997	52.04	-1.973	-0.19822	-2.1715	-1.2279	-0.62748	-0.90996	0.66022	-1.3176	3515.6	31.665	-4.6119	58.927	-45.928	55.938	64.988	22.623	-3.8946	-3.4146	0.71087	-1.6029	25.852	-4.5195
84.661	-7.592	51.712	-1.98	-0.20113	-2.176	-1.5512	-0.53693	-0.91417	0.66022	-1.3176	3515.1	31.417	-4.3762	58.95	-46.287	55.96	64.988	22.623	-3.8946	-3.4146	0.71087	-1.6029	25.852	-4.5195
84.942	-7.1804	51.386	-1.9885	-0.20358	-2.1806	-1.8633	-0.44505	-0.91716	0.66022	-1.3176	3514.6	31.172	-4.1369	58.973	-46.645	55.983	64.988	22.623	-3.8946	-3.4146	0.71087	-1.6029	25.852	-4.5195
85.219	-6.7627	51.062	-1.9986	-0.20558	-2.1852	-2.1612	-0.35199	-0.91844	0.66022	-1.3176	3514.1	30.929	-3.8942	58.997	-47.0	56.006	64.988	22.623	-3.8946	-3.4146	0.71087	-1.6029	25.852	-4.5195
85.492	-6.3392	50.74	-2.0101	-0.2071	-2.1898	-2.4438	-0.25803	-0.91814	0.66022	-1.3176	3513.6	30.69	-3.6485	59.022	-47.353	56.03	64.988	22.623	-3.8946	-3.4146	0.71087	-1.6029	25.852	-4.5195
85.76	-5.9104	50.422	-2.023	-0.20816	-2.1944	-2.7143	-0.1634	-0.91705	0.66022	-1.3176	3513.1	30.453	-3.3999	59.047	-47.704	56.054	64.988	22.623	-3.8946	-3.4146	0.71087	-1.6029	25.852	-4.5195
86.024	-5.4765	50.106	-2.0372	-0.20874	-2.1989	-2.9729	-0.068263	-0.9152	0.66022	-1.3176	3512.6	30.219	-3.1487	59.073	-48.052	56.079	64.988	22.623	-3.8946	-3.4146	0.71087	-1.6029	25.852	-4.5195
86.284	-5.0381	49.794	-2.0527	-0.20884	-2.2035	-3.218	0.027604	-0.91292	0.66022	-1.3176	3512.2	29.989	-2.8951	59.099	-48.398	56.104	64.988	22.623	-3.8946	-3.4146	0.71087	-1.6029	25.852	-4.5195
86.539	-4.5956	49.485	-2.0693	-0.20844	-2.2081	-3.4236	0.13185	-0.91556	0.66022	-1.3176	3511.7	29.762	-2.6394	59.127	-48.74	56.13	64.988	22.623	-3.8946	-3.4146	0.71087	-1.6029	25.852	-4.5195
86.788	-4.1495	49.18	-2.0869	-0.20752	-2.2127	-3.6183	0.23539	-0.91601	0.66022	-1.3176	3511.2	29.539	-2.3819	59.154	-49.079	56.157	64.988	22.623	-3.8946	-3.4146	0.71087	-1.6029	25.852	-4.5195
87.033	-3.7	48.88	-2.1055	-0.20609	-2.2172	-3.8019	0.33801	-0.91427	0.66022	-1.3176	3510.7	29.32	-2.1228	59.182	-49.415	56.184	64.988	22.623	-3.8946	-3.4146	0.71087	-1.6029	25.852	-4.5195
87.272	-3.2475	48.585	-2.1249	-0.20414	-2.2218	-3.9718	0.43896	-0.91113	0.66022	-1.3176	3510.2	29.105	-1.8622	59.211	-49.747	56.212	64.988	22.623	-3.8946	-3.4146	0.71087	-1.6029	25.852	-4.5195
87.505	-2.7921	48.294	-2.1452	-0.2017	-2.2264	-4.128	0.53798	-0.9065	0.66022	-1.3176	3509.7	28.894	-1.6002	59.241	-50.076	56.24	64.988	22.623	-3.8946	-3.4146	0.71087	-1.6029	25.852	-4.5195
87.733	-2.3342	48.009	-2.1662	-0.19877	-2.2309	-4.273	0.63525	-0.89964	0.66022	-1.3176	3509.2	28.688	-1.337	59.271	-50.4	56.269	64.988	22.623	-3.8946	-3.4146	0.71087	-1.6029	25.852	-4.5195
87.955	-1.874	47.73	-2.1879	-0.19535	-2.2353	-4.4068	0.73057	-0.89059	0.66022	-1.3176	3508.7	28.487	-1.0728	59.301	-50.72	56.299	64.988	22.623	-3.8946	-3.4146	0.71087	-1.6029	25.852	-4.5195
88.17	-1.4116	47.457	-2.2102	-0.19146	-2.2398	-4.5297	0.82374	-0.87936	0.66022	-1.3176	3508.2	28.291	-0.80768	59.332	-51.036	56.329	64.988	22.623	-3.8946	-3.4146	0.71087	-1.6029	25.852	-4.5195
88.38	-0.94738	47.19	-2.2332	-0.18712	-2.2441	-4.6416	0.91458	-0.86602	0.66022	-1.3176	3507.7	28.1	-0.54177	59.364	-51.347	56.359	64.988	22.623	-3.8946	-3.4146	0.71087	-1.6029	25.852	-4.5195
88.583	-0.4815	46.93	-2.2566	-0.18232	-2.2484	-4.7458	1.0057	-0.85629	0.66022	-1.3176	3507.3	27.914	-0.2752	59.396	-51.653	56.39	64.988	22.623	-3.8946	-3.4146	0.71087	-1.6029	25.852	-4.5195
88.78	-0.014143	46.677	-2.2806	-0.17706	-2.2527	-4.8454	1.0971	-0.85075	0.66022	-1.3176	3506.8	27.734	-0.0080792	59.428	-51.954	56.421	64.988	22.623	-3.8946	-3.4146	0.71087	-1.6029	25.852	-4.5195
88.97	0.45447	46.432	-2.3051	-0.17136	-2.2569	-4.9357	1.1836	-0.84036	0.66022	-1.3176	3506.3	27.559	0.25946	59.461	-52.25	56.453	64.988	22.623	-3.8946	-3.4146	0.71087	-1.6029	25.852	-4.5195
89.153	0.9241	46.194	-2.3299	-0.16523	-2.2611	-5.019	1.2667	-0.82777	0.66022	-1.3176	3505.8	27.391	0.5273	59.494	-52.54	56.485	64.988	22.623	-3.8946	-3.4146	0.71087	-1.6029	25.852	-4.5195
89.33	1.3946	45.965	-2.3552	-0.1587	-2.2652	-5.0951	1.3463	-0.81313	0.66022	-1.3176	3505.3	27.228	0.7953	59.528	-52.824	56.517	64.988	22.623	-3.8946	-3.4146	0.71087	-1.6029	25.852	-4.5195
89.499	1.8656	45.744	-2.3809	-0.15177	-2.2692	-5.1643	1.4224	-0.79652	0.66022	-1.3176	3504.8	27.072	1.0633	59.562	-53.103	56.55	64.988	22.623	-3.8946	-3.4146	0.71087	-1.6029	25.852	-4.5195
89.661	2.337	45.531	-2.4069	-0.14448	-2.2732	-5.2267	1.4948	-0.77803	0.66022	-1.3176	3504.3	26.922	1.3313	59.596	-53.375	56.583	64.988	22.623	-3.8946	-3.4146	0.71087	-1.6029	25.852	-4.5195
89.816	2.8085	45.328	-2.4331	-0.13683	-2.277	-5.2822	1.5635	-0.75775	0.66022	-1.3176	3503.8	26.779	1.5991	59.631	-53.642	56.616	64.988	22.623	-3.8946	-3.4146	0.71087	-1.6029	25.852	-4.5195
89.964	3.2799	45.134	-2.4597	-0.12885	-2.2807	-5.3312	1.6284	-0.73581	0.66022	-1.3176	3503.3	26.642	1.8665	59.666	-53.902	56.65	64.988	22.623	-3.8946	-3.4146	0.71087	-1.6029	25.852	-4.5195
90.104	3.751	44.95	-2.4864	-0.12056	-2.2844	-5.3758	1.6883	-0.71214	0.66022	-1.3176	3502.8	26.513	2.1334	59.701	-54.155	56.684	64.988	22.623	-3.8946	-3.4146	0.71087	-1.6029	25.852	-4.5195
90.237	4.2216	44.775	-2.5134	-0.11198	-2.2879	-5.4161	1.743	-0.6869	0.66022	-1.3176	3502.3	26.39	2.3997	59.737	-54.402	56.718	64.988	22.623	-3.8946	-3.4146	0.71087	-1.6029	25.852	-4.5195
90.363	4.6912	44.61	-2.5406	-0.10313	-2.2912	-5.4501	1.7939	-0.66036	0.66022	-1.3176	3501.8	26.275	2.6653	59.772	-54.642	56.752	64.988	22.623	-3.8946	-3.4146	0.71087	-1.6029	25.852	-4.5195
90.481	5.1599	44.456	-2.5679	-0.094043	-2.2945	-5.4778	1.8408	-0.63268	0.66022	-1.3176	3501.3	26.166	2.93	59.808	-54.875	56.786	64.988	22.623	-3.8946	-3.4146	0.71087	-1.6029	25.852	-4.5195
90.591	5.6271	44.312	-2.5954	-0.08473	-2.2976	-5.4994	1.8838	-0.60398	0.66022	-1.3176	3500.8	26.065	3.1937	59.844	-55.101	56.821	64.988	22.623	-3.8946	-3.4146	0.71087	-1.6029	25.852	-4.5195
90.694	6.0928	44.178	-2.6229	-0.07521	-2.3005	-5.5006	1.9284	-0.57185	0.66022	-1.3176	3500.3	25.971	3.4562	59.88	-55.32	56.855	64.988	22.623	-3.8946	-3.4146	0.71087	-1.6029	25.852	-4.5195
90.789	6.5567	44.056	-2.6503	-0.065437	-2.3033	-5.4673	1.9799	-0.53352	0.66022	-1.3176	3499.8	25.885	3.7175	59.916	-55.532	56.89	64.988	22.623	-3.8946	-3.4146	0.71087	-1.6029	25.852	-4.5195
90.876	7.0184	43.945	-2.6776	-0.055421	-2.3058	-5.433	2.0254	-0.49502	0.66022	-1.3176	3499.3	25.807	3.9773	59.952	-55.737	56.925	64.988	22.623	-3.8946	-3.4146	0.71087	-1.6029	25.852	-4.5195
90.956	7.4779	43.845	-2.7046	-0.045199	-2.3082	-5.3993	2.0624	-0.45327	0.66022	-1.3176	3498.8	25.736	4.2355	59.988	-55.934	56.96	64.988	22.623	-3.8946	-3.4146	0.71087	-1.6029	25.852	-4.5195
91.028	7.9347	43.756	-2.7316	-0.034808	-2.3104	-5.3644	2.0931	-0.41168	0.66022	-1.3176	3498.3	25.673	4.4921	60.025	-56.123	56.994	64.988	22.623	-3.8946	-3.4146	0.71087	-1.6029	25.852	-4.5195
91.092	8.3887	43.679	-2.7583	-0.024278	-2.3123	-5.3281	2.1178	-0.37079	0.66022	-1.3176	3497.8	25.618	4.7468	60.061	-56.305	57.029	64.988	22.623	-3.8946	-3.4146	0.71087	-1.6029	25.852	-4.5195
91.149	8.8396	43.613	-2.7848	-0.013639	-2.3141	-5.2904	2.1368	-0.33079	0.66022	-1.3176	3497.3	25.571	4.9996	60.097	-56.479	57.064	64.988	22.623	-3.8946	-3.4146	0.71087	-1.6029	25.852	-4.5195
91.197	9.2871	43.56	-2.8112	-0.0029193	-2.3156	-5.2513	2.1501	-0.29191	0.66022	-1.3176	3496.8	25.531	5.2502	60.133	-56.646	57.099	64.988	22.623	-3.8946	-3.4146	0.71087	-1.6029	25.852	-4.5195
91.239	9.7309	43.518	-2.8373	0.0078536	-2.317	-5.2109	2.1582	-0.25435	0.66022	-1.3176	3496.3	25.5	5.4986	60.169	-56.804	57.133	64.988	22.623	-3.8946	-3.4146	0.71087	-1.6029	25.852	-4.5195
91.272	10.171	43.488	-2.8633	0.018654	-2.3182	-5.1692	2.1609	-0.2183	0.66022	-1.3176	3495.8	25.476	5.7445	60.205	-56.955	57.168	64.988	22.623	-3.8946	-3.4146	0.71087	-1.6029	25.852	-4.5195
91.298	10.606	43.47	-2.889	0.029454	-2.3192	-5.1264	2.1585	-0.18396	0.66022	-1.3176	3495.3	25.461	5.9879	60.24	-57.098	57.202	64.988	22.623	-3.8946	-3.4146	0.71087	-1.6029	25.852	-4.5195
91.316	11.038	43.465	-2.9146	0.040223	-2.32	-5.0943	2.1483	-0.15005	0.66022	-1.3176	3494.8	25.453	6.2286	60.276	-57.232	57.236	64.988	22.623	-3.8946	-3.4146	0.71087	-1.6029	25.852	-4.5195
91.327	11.464	43.471	-2.94	0.050929	-2.3207	-5.0615	2.133	-0.11819	0.66022	-1.3176	3494.3	25.454	6.4664	60.311	-57.359	57.27	64.988	22.623	-3.8946	-3.4146	0.71087	-1.6029	25.852	-4.5195
91.33	11.885	43.489	-2.9652	0.061545	-2.3212	-5.0275	2.1129	-0.088631	0.66022	-1.3176	3493.8	25.462	6.7012	60.346	-57.478	57.303	64.988	22.623	-3.8946	-3.4146	0.71087	-1.6029	25.852	-4.5195
91.326	12.301	43.519	-2.9903	0.072049	-2.3216	-4.9923	2.088	-0.061534	0.66022	-1.3176	3493.3	25.479	6.9328	60.38	-57.589	57.337	64.988	22.623	-3.8946	-3.4146	0.71087	-1.6029	25.852	-4.5195
91.315	12.711	43.561	-3.0151	0.082418	-2.3218	-4.9562	2.0586	-0.037057	0.66022	-1.3176	3492.8	25.503	7.1612	60.415	-57.691	57.37	64.988	22.623	-3.8946	-3.4146	0.71087	-1.6029	25.852	-4.5195
91.296	13.116	43.615	-3.0398	0.092628	-2.322	-4.9191	2.0248	-0.015345	0.66022	-1.3176	3492.3	25.535	7.386	60.449	-57.786	57.403	64.988	22.623	-3.8946	-3.4146	0.71087	-1.6029	25.852	-4.5195
91.27	13.514	43.68	-3.0643	0.10266	-2.322	-4.8813	1.9868	0.0034597	0.66022	-1.3176	3491.7	25.575	7.6073	60.483	-57.872	57.435	64.988	22.623	-3.8946	-3.4146	0.71087	-1.6029	25.852	-4.5195
91.238	13.906	43.757	-3.0886	0.11249	-2.3219	-4.8426	1.9456	0.01923	0.66022	-1.3176	3491.2	25.622	7.8248	60.516	-57.951	57.467	64.988	22.623	-3.8946	-3.4146	0.71087	-1.6029	25.852	-4.5195
91.198	14.291	43.846	-3.1127	0.12211	-2.3218	-4.8038	1.8999	0.032566	0.66022	-1.3176	3490.7	25.677	8.0384	60.549	-58.021	57.499	64.988	22.623	-3.8946	-3.4146	0.71087	-1.6029	25.852	-4.5195
91.151	14.669	43.946	-3.1367	0.13148	-2.3216	-4.7669	1.8481	0.046296	0.66022	-1.3176	3490.2	25.74	8.2481	60.582	-58.084	57.53	64.988	22.623	-3.8946	-3.4146	0.71087	-1.6029	25.852	-4.5195
91.098	15.039	44.057	-3.1604	0.14058	-2.3213	-4.7292	1.7927	0.056725	0.66022	-1.3176	3489.7	25.81	8.4535	60.614	-58.138	57.561	64.988	22.623	-3.8946	-3.4146	0.71087	-1.6029	25.852	-4.5195
91.038	15.403	44.18	-3.184	0.1494	-2.321	-4.6907	1.7338	0.063782	0.66022	-1.3176	3489.2	25.887	8.6547	60.645	-58.184	57.592	64.988	22.623	-3.8946	-3.4146	0.71087	-1.6029	25.852	-4.5195
90.971	15.758	44.313	-3.2073	0.15792	-2.3207	-4.6516	1.6717	0.067404	0.66022	-1.3176	3488.7	25.971	8.8514	60.677	-58.222	57.622	64.988	22.623	-3.8946	-3.4146	0.71087	-1.6029	25.852	-4.5195
90.899	16.106	44.458	-3.2304	0.16614	-2.3204	-4.5859	1.6216	0.074176	0.66022	-1.3176	3488.2	26.063	9.0436	60.707	-58.252	57.652	64.988	22.623	-3.8946	-3.4146	0.71087	-1.6029	25.852	-4.5195
90.82	16.445	44.612	-3.2532	0.17414	-2.32	-4.5057	1.5764	0.081315	0.66022	-1.3176	3487.7	26.161	9.2311	60.738	-58.274	57.681	64.988	22.623	-3.8946	-3.4146	0.71087	-1.6029	25.852	-4.5195
90.735	16.776	44.778	-3.2755	0.1819	-2.3195	-4.4231	1.5294	0.085772	0.66022	-1.3176	3487.2	26.266	9.4138	60.767	-58.288	57.709	64.988	22.623	-3.8946	-3.4146	0.71087	-1.6029	25.852	-4.5195
90.643	17.098	44.953	-3.2974	0.18943	-2.3191	-4.3383	1.4809	0.087499	0.66022	-1.3176	3486.7	26.378	9.5917	60.797	-58.294	57.738	64.988	22.623	-3.8946	-3.4146	0.71087	-1.6029	25.852	-4.5195
90.546	17.411	45.138	-3.3189	0.19671	-2.3187	-4.2517	1.4309	0.086457	0.66022	-1.3176	3486.1	26.497	9.7646	60.825	-58.292	57.765	64.988	22.623	-3.8946	-3.4146	0.71087	-1.6029	25.852	-4.5195
90.444	17.716	45.333	-3.3399	0.20373	-2.3183	-4.1633	1.3798	0.082613	0.66022	-1.3176	3485.6	26.621	9.9325	60.853	-58.282	57.792	64.988	22.623	-3.8946	-3.4146	0.71087	-1.6029	25.852	-4.5195
90.335	18.011	45.537	-3.3605	0.2105	-2.3179	-4.0818	1.3271	0.07723	0.66022	-1.3176	3485.1	26.752	10.095	60.881	-58.263	57.819	64.988	22.623	-3.8946	-3.4146	0.71087	-1.6029	25.852	-4.5195
90.221	18.297	45.751	-3.3807	0.217	-2.3175	-4.0045	1.2722	0.069864	0.66022	-1.3176	3484.6	26.889	10.253	60.908	-58.237	57.845	64.988	22.623	-3.8946	-3.4146	0.71087	-1.6029	25.852	-4.5195
90.102	18.574	45.974	-3.4005	0.22322	-2.3172	-3.9254	1.2163	0.059592	0.66022	-1.3176	3484.1	27.033	10.405	60.934	-58.202	57.87	64.988	22.623	-3.8946	-3.4146	0.71087	-1.6029	25.852	-4.5195
89.978	18.841	46.205	-3.42	0.22916	-2.3169	-3.8447	1.1595	0.046606	0.66022	-1.3176	3483.6	27.181	10.552	60.96	-58.158	57.895	64.988	22.623	-3.8946	-3.4146	0.71087	-1.6029	25.852	-4.5195
89.848	19.099	46.445	-3.439	0.23482	-2.3167	-3.7627	1.1019	0.031013	0.66022	-1.3176	3483.1	27.336	10.693	60.985	-58.107	57.919	64.988	22.623	-3.8946	-3.4146	0.71087	-1.6029	25.852	-4.5195
89.714	19.346	46.693	-3.4576	0.24018	-2.3166	-3.6794	1.0437	0.012643	0.66022	-1.3176	3482.6	27.496	10.829	61.009	-58.047	57.943	64.988	22.623	-3.8946	-3.4146	0.71087	-1.6029	25.852	-4.5195
89.574	19.584	46.949	-3.4758	0.24525	-2.3166	-3.5952	0.9849	-0.008485	0.66022	-1.3176	3482.0	27.661	10.959	61.033	-57.978	57.966	64.988	22.623	-3.8946	-3.4146	0.71087	-1.6029	25.852	-4.5195
89.43	19.811	47.213	-3.4935	0.25003	-2.3167	-3.5101	0.92572	-0.032346	0.66022	-1.3176	3481.5	27.831	11.084	61.056	-57.901	57.988	64.988	22.623	-3.8946	-3.4146	0.71087	-1.6029	25.852	-4.5195
89.282	20.029	47.484	-3.5109	0.25451	-2.3169	-3.4272	0.86679	-0.058925	0.66022	-1.3176	3481.0	28.006	11.203	61.078	-57.815	58.01	64.988	22.623	-3.8946	-3.4146	0.71087	-1.6029	25.852	-4.5195
89.129	20.236	47.762	-3.528	0.25874	-2.3173	-3.4277	0.82434	-0.088275	0.66022	-1.3176	3480.5	28.186	11.317	61.1	-57.721	58.031	64.988	22.623	-3.8946	-3.4146	0.71087	-1.6029	25.852	-4.5195
88.972	20.433	48.047	-3.5452	0.26276	-2.3178	-3.431	0.78336	-0.11957	0.66022	-1.3176	3480.0	28.37	11.424	61.121	-57.617	58.051	64.988	22.623	-3.8946	-3.4146	0.71087	-1.6029	25.852	-4.5195
88.81	20.619	48.338	-3.5623	0.26657	-2.3185	-3.4373	0.74393	-0.15275	0.66022	-1.3176	3479.5	28.559	11.526	61.141	-57.504	58.071	64.988	22.623	-3.8946	-3.4146	0.71087	-1.6029	25.852	-4.5195
88.645	20.794	48.636	-3.5795	0.2702	-2.3193	-3.4465	0.7061	-0.18775	0.66022	-1.3176	3479.0	28.752	11.621	61.161	-57.382	58.09	64.988	22.623	-3.8946	-3.4146	0.71087	-1.6029	25.852	-4.5195
88.476	20.958	48.94	-3.5968	0.27364	-2.3204	-3.4587	0.66992	-0.22449	0.66022	-1.3176	3478.4	28.949	11.711	61.179	-57.25	58.108	64.988	22.623	-3.8946	-3.4146	0.71087	-1.6029	25.852	-4.5195
88.303	21.112	49.249	-3.6141	0.2769	-2.3216	-3.4735	0.63555	-0.26291	0.66022	-1.3176	3477.9	29.15	11.794	61.197	-57.108	58.126	64.988	22.623	-3.8946	-3.4146	0.71087	-1.6029	25.852	-4.5195
88.126	21.253	49.565	-3.6315	0.28	-2.323	-3.4912	0.60295	-0.30295	0.66022	-1.3176	3477.4	29.355	11.871	61.214	-56.957	58.142	64.988	22.623	-3.8946	-3.4146	0.71087	-1.6029	25.852	-4.5195
87.946	21.384	49.885	-3.649	0.28293	-2.3246	-3.5115	0.57211	-0.34399	0.66022	-1.3176	3476.9	29.563	11.942	61.231	-56.796	58.158	64.988	22.623	-3.8946	-3.4146	0.71087	-1.6029	25.852	-4.5195
87.762	21.503	50.211	-3.6667	0.28572	-2.3264	-3.5348	0.54298	-0.38581	0.66022	-1.3176	3476.4	29.775	12.006	61.247	-56.624	58.174	64.988	22.623	-3.8946	-3.4146	0.71087	-1.6029	25.852	-4.5195
87.575	21.61	50.542	-3.6844	0.28836	-2.3285	-3.5643	0.51503	-0.42585	0.66022	-1.3176	3475.9	29.991	12.064	61.261	-56.442	58.188	64.988	22.623	-3.8946	-3.4146	0.71087	-1.6029	25.852	-4.5195
87.385	21.705	50.878	-3.7021	0.29082	-2.3306	-3.5233	0.46524	-0.42517	0.66022	-1.3176	3475.4	30.209	12.115	61.275	-56.25	58.202	64.988	22.623	-3.8946	-3.4146	0.71087	-1.6029	25.852	-4.5195
87.192	21.788	51.218	-3.7196	0.29301	-2.3327	-3.4794	0.41457	-0.4229	0.66022	-1.3176	3474.8	30.43	12.159	61.289	-56.048	58.215	64.988	22.623	-3.8946	-3.4146	0.71087	-1.6029	25.852	-4.5195
86.997	21.859	51.561	-3.7369	0.29496	-2.3348	-3.436	0.36414	-0.42097	0.66022	-1.3176	3474.3	30.654	12.197	61.301	-55.836	58.227	64.988	22.623	-3.8946	-3.4146	0.71087	-1.6029	25.852	-4.5195
86.798	21.918	51.908	-3.754	0.29666	-2.3369	-3.393	0.31402	-0.41941	0.66022	-1.3176	3473.8	30.88	12.228	61.312	-55.615	58.239	64.988	22.623	-3.8946	-3.4146	0.71087	-1.6029	25.852	-4.5195
86.598	21.964	52.257	-3.7709	0.2981	-2.339	-3.3504	0.26429	-0.41824	0.66022	-1.3176	3473.3	31.109	12.252	61.323	-55.383	58.249	64.988	22.623	-3.8946	-3.4146	0.71087	-1.6029	25.852	-4.5195
86.395	21.997	52.609	-3.7875	0.2993	-2.3411	-3.3083	0.21496	-0.41723	0.66022	-1.3176	3472.8	31.339	12.269	61.333	-55.143	58.259	64.988	22.623	-3.8946	-3.4146	0.71087	-1.6029	25.852	-4.5195
86.191	22.018	52.964	-3.804	0.30025	-2.3431	-3.2806	0.16418	-0.39917	0.66022	-1.3176	3472.3	31.571	12.279	61.341	-54.893	58.267	64.988	22.623	-3.8946	-3.4146	0.71087	-1.6029	25.852	-4.5195
85.984	22.027	53.32	-3.8202	0.301	-2.3451	-3.224	0.13998	-0.40113	0.66022	-1.3176	3471.7	31.804	12.282	61.349	-54.635	58.275	64.988	22.623	-3.8946	-3.4146	0.71087	-1.6029	25.852	-4.5195
85.776	22.022	53.678	-3.8362	0.30165	-2.3471	-3.171	0.12103	-0.40094	0.66022	-1.3176	3471.2	32.038	12.278	61.356	-54.368	58.282	64.988	22.623	-3.8946	-3.4146	0.71087	-1.6029	25.852	-4.5195
85.567	22.004	54.038	-3.852	0.30221	-2.3491	-3.1308	0.10167	-0.39148	0.66022	-1.3176	3470.7	32.274	12.267	61.362	-54.093	58.288	64.988	22.623	-3.8946	-3.4146	0.71087	-1.6029	25.852	-4.5195
85.356	21.974	54.399	-3.8675	0.30267	-2.3511	-3.0955	0.082639	-0.38179	0.66022	-1.3176	3470.2	32.51	12.249	61.367	-53.811	58.294	64.988	22.623	-3.8946	-3.4146	0.71087	-1.6029	25.852	-4.5195
85.145	21.931	54.761	-3.8829	0.30304	-2.3529	-3.0649	0.064004	-0.37193	0.66022	-1.3176	3469.7	32.747	12.223	61.371	-53.522	58.298	64.988	22.623	-3.8946	-3.4146	0.71087	-1.6029	25.852	-4.5195
84.932	21.874	55.124	-3.8982	0.30331	-2.3548	-3.0385	0.045808	-0.36196	0.66022	-1.3176	3469.2	32.985	12.191	61.375	-53.226	58.302	64.988	22.623	-3.8946	-3.4146	0.71087	-1.6029	25.852	-4.5195
84.719	21.804	55.486	-3.9133	0.3035	-2.3566	-3.0065	0.028086	-0.35453	0.66022	-1.3176	3468.6	33.223	12.151	61.377	-52.924	58.305	64.988	22.623	-3.8946	-3.4146	0.71087	-1.6029	25.852	-4.5195
84.505	21.721	55.849	-3.9283	0.30359	-2.3583	-2.9765	0.010845	-0.34734	0.66022	-1.3176	3468.1	33.461	12.103	61.379	-52.617	58.307	64.988	22.623	-3.8946	-3.4146	0.71087	-1.6029	25.852	-4.5195
84.29	21.625	56.211	-3.9431	0.3036	-2.36	-2.9485	-0.0058848	-0.34033	0.66022	-1.3176	3467.6	33.698	12.049	61.38	-52.305	58.308	64.988	22.623	-3.8946	-3.4146	0.71087	-1.6029	25.852	-4.5195
84.076	21.516	56.572	-3.9577	0.30353	-2.3617	-2.9231	-0.022175	-0.33254	0.66022	-1.3176	3467.1	33.936	11.987	61.379	-51.989	58.308	64.988	22.623	-3.8946	-3.4146	0.71087	-1.6029	25.852	-4.5195
83.862	21.393	56.933	-3.9723	0.30338	-2.3634	-2.903	-0.038352	-0.32055	0.66022	-1.3176	3466.6	34.172	11.918	61.378	-51.668	58.308	64.988	22.623	-3.8946	-3.4146	0.71087	-1.6029	25.852	-4.5195
83.648	21.257	57.292	-3.9868	0.30315	-2.3649	-2.884	-0.054006	-0.30823	0.66022	-1.3176	3466.1	34.408	11.841	61.376	-51.345	58.306	64.988	22.623	-3.8946	-3.4146	0.71087	-1.6029	25.852	-4.5195
83.434	21.107	57.649	-4.0012	0.30284	-2.3664	-2.8653	-0.069114	-0.29573	0.66022	-1.3176	3465.5	34.643	11.757	61.374	-51.019	58.304	64.988	22.623	-3.8946	-3.4146	0.71087	-1.6029	25.852	-4.5195
83.221	20.944	58.004	-4.0154	0.30246	-2.3679	-2.8278	-0.083691	-0.28709	0.66022	-1.3176	3465.0	34.876	11.666	61.37	-50.69	58.301	64.988	22.623	-3.8946	-3.4146	0.71087	-1.6029	25.852	-4.5195
83.009	20.767	58.357	-4.0294	0.30202	-2.3693	-2.8015	-0.083627	-0.25764	0.66022	-1.3176	3464.5	35.108	11.567	61.366	-50.36	58.297	64.988	22.623	-3.8946	-3.4146	0.71087	-1.6029	25.852	-4.5195
82.798	20.577	58.708	-4.0434	0.30164	-2.3705	-2.7865	-0.06809	-0.20443	0.66022	-1.3176	3464.0	35.339	11.46	61.36	-50.029	58.293	64.988	22.623	-3.8946	-3.4146	0.71087	-1.6029	25.852	-4.5195
82.588	20.374	59.055	-4.0573	0.30134	-2.3713	-2.7672	-0.053481	-0.15118	0.66022	-1.3176	3463.5	35.567	11.347	61.354	-49.697	58.287	64.988	22.623	-3.8946	-3.4146	0.71087	-1.6029	25.852	-4.5195
82.379	20.157	59.4	-4.0711	0.30111	-2.372	-2.7436	-0.039984	-0.097959	0.66022	-1.3176	3463.0	35.794	11.226	61.347	-49.364	58.281	64.988	22.623	-3.8946	-3.4146	0.71087	-1.6029	25.852	-4.5195
82.172	19.926	59.741	-4.0847	0.30094	-2.3723	-2.7117	-0.027616	-0.04555	0.66022	-1.3176	3462.4	36.018	11.097	61.34	-49.032	58.275	64.988	22.623	-3.8946	-3.4146	0.71087	-1.6029	25.852	-4.5195
81.967	19.682	60.078	-4.0981	0.30083	-2.3724	-2.6468	-0.01647	0.0015594	0.66022	-1.3176	3461.9	36.24	10.961	61.332	-48.7	58.267	64.988	22.623	-3.8946	-3.4146	0.71087	-1.6029	25.852	-4.5195
81.764	19.424	60.412	-4.1112	0.30077	-2.3723	-2.5756	-0.0066705	0.048221	0.66022	-1.3176	3461.4	36.459	10.817	61.322	-48.369	58.259	64.988	22.623	-3.8946	-3.4146	0.71087	-1.6029	25.852	-4.5195
81.563	19.152	60.741	-4.1239	0.30076	-2.3719	-2.4977	0.0017666	0.09433	0.66022	-1.3176	3460.9	36.676	10.666	61.313	-48.039	58.25	64.988	22.623	-3.8946	-3.4146	0.71087	-1.6029	25.852	-4.5195
81.364	18.867	61.066	-4.1361	0.30079	-2.3714	-2.4133	0.0088269	0.13978	0.66022	-1.3176	3460.4	36.889	10.507	61.302	-47.711	58.241	64.988	22.623	-3.8946	-3.4146	0.71087	-1.6029	25.852	-4.5195
81.168	18.569	61.386	-4.148	0.30085	-2.3706	-2.3221	0.0145	0.18446	0.66022	-1.3176	3459.9	37.1	10.341	61.291	-47.384	58.231	64.988	22.623	-3.8946	-3.4146	0.71087	-1.6029	25.852	-4.5195
80.974	18.258	61.701	-4.1594	0.30093	-2.3695	-2.2243	0.018779	0.22826	0.66022	-1.3176	3459.4	37.307	10.167	61.279	-47.061	58.22	64.988	22.623	-3.8946	-3.4146	0.71087	-1.6029	25.852	-4.5195
80.784	17.933	62.01	-4.1702	0.30103	-2.3683	-2.1199	0.021599	0.27128	0.66022	-1.3176	3458.8	37.51	9.9869	61.267	-46.74	58.208	64.988	22.623	-3.8946	-3.4146	0.71087	-1.6029	25.852	-4.5195
80.596	17.595	62.313	-4.1806	0.30114	-2.3668	-2.0124	0.022218	0.31601	0.66022	-1.3176	3458.3	37.71	9.7992	61.254	-46.422	58.196	64.988	22.623	-3.8946	-3.4146	0.71087	-1.6029	25.852	-4.5195
80.411	17.245	62.61	-4.1903	0.30125	-2.3651	-1.8894	0.021438	0.35827	0.66022	-1.3176	3457.8	37.905	9.6044	61.24	-46.107	58.184	64.988	22.623	-3.8946	-3.4146	0.71087	-1.6029	25.852	-4.5195
80.23	16.883	62.901	-4.1993	0.30135	-2.3632	-1.712	0.019109	0.39147	0.66022	-1.3176	3457.3	38.097	9.4028	61.225	-45.796	58.17	64.988	22.623	-3.8946	-3.4146	0.71087	-1.6029	25.852	-4.5195
80.053	16.508	63.184	-4.2074	0.30144	-2.3612	-1.5282	0.015078	0.42333	0.66022	-1.3176	3456.8	38.284	9.1945	61.211	-45.49	58.157	64.988	22.623	-3.8946	-3.4146	0.71087	-1.6029	25.852	-4.5195
79.879	16.121	63.461	-4.2146	0.3015	-2.359	-1.3385	0.0093728	0.45374	0.66022	-1.3176	3456.3	38.466	8.9798	61.195	-45.188	58.142	64.988	22.623	-3.8946	-3.4146	0.71087	-1.6029	25.852	-4.5195
79.709	15.724	63.73	-4.2208	0.30153	-2.3567	-1.1434	0.0020284	0.4826	0.66022	-1.3176	3455.8	38.644	8.7588	61.179	-44.89	58.128	64.988	22.623	-3.8946	-3.4146	0.71087	-1.6029	25.852	-4.5195
79.543	15.315	63.991	-4.226	0.30152	-2.3542	-0.94333	-0.0069138	0.50983	0.66022	-1.3176	3455.2	38.816	8.5319	61.163	-44.598	58.112	64.988	22.623	-3.8946	-3.4146	0.71087	-1.6029	25.852	-4.5195
79.381	14.896	64.244	-4.2302	0.30146	-2.3516	-0.73875	-0.017356	0.53534	0.66022	-1.3176	3454.7	38.984	8.2992	61.145	-44.311	58.097	64.988	22.623	-3.8946	-3.4146	0.71087	-1.6029	25.852	-4.5195
79.223	14.468	64.489	-4.2334	0.30134	-2.3488	-0.53025	-0.029269	0.55905	0.66022	-1.3176	3454.2	39.146	8.061	61.128	-44.03	58.081	64.988	22.623	-3.8946	-3.4146	0.71087	-1.6029	25.852	-4.5195
79.071	14.03	64.724	-4.2355	0.30116	-2.346	-0.32158	-0.043427	0.59279	0.66022	-1.3176	3453.7	39.303	7.8177	61.11	-43.754	58.064	64.988	22.623	-3.8946	-3.4146	0.71087	-1.6029	25.852	-4.5195
78.922	13.583	64.951	-4.2366	0.30091	-2.3429	-0.11051	-0.059477	0.62866	0.66022	-1.3176	3453.2	39.454	7.5694	61.092	-43.485	58.047	64.988	22.623	-3.8946	-3.4146	0.71087	-1.6029	25.852	-4.5195
78.779	13.127	65.169	-4.2366	0.30056	-2.3397	0.10354	-0.077126	0.66257	0.66022	-1.3176	3452.7	39.599	7.3165	61.073	-43.222	58.03	64.988	22.623	-3.8946	-3.4146	0.71087	-1.6029	25.852	-4.5195
78.641	12.664	65.377	-4.2356	0.30013	-2.3363	0.31994	-0.096304	0.69441	0.66022	-1.3176	3452.2	39.738	7.0592	61.054	-42.965	58.012	64.988	22.623	-3.8946	-3.4146	0.71087	-1.6029	25.852	-4.5195
78.507	12.194	65.575	-4.2334	0.2996	-2.3327	0.53807	-0.11693	0.7241	0.66022	-1.3176	3451.7	39.871	6.7978	61.035	-42.715	57.995	64.988	22.623	-3.8946	-3.4146	0.71087	-1.6029	25.852	-4.5195
78.379	11.716	65.763	-4.2302	0.29896	-2.329	0.75735	-0.13891	0.75158	0.66022	-1.3176	3451.1	39.998	6.5328	61.016	-42.472	57.977	64.988	22.623	-3.8946	-3.4146	0.71087	-1.6029	25.852	-4.5195
78.257	11.233	65.941	-4.226	0.29817	-2.3252	0.93588	-0.17675	0.77333	0.66022	-1.3176	3450.6	40.118	6.2642	60.996	-42.237	57.958	64.988	22.623	-3.8946	-3.4146	0.71087	-1.6029	25.852	-4.5195
78.139	10.744	66.109	-4.2208	0.29719	-2.3213	1.1169	-0.21502	0.79337	0.66022	-1.3176	3450.1	40.233	5.9925	60.976	-42.009	57.94	64.988	22.623	-3.8946	-3.4146	0.71087	-1.6029	25.852	-4.5195
78.028	10.25	66.266	-4.2148	0.29602	-2.3173	1.3011	-0.25391	0.81397	0.66022	-1.3176	3449.6	40.34	5.718	60.956	-41.788	57.921	64.988	22.623	-3.8946	-3.4146	0.71087	-1.6029	25.852	-4.5195
77.922	9.7519	66.413	-4.2078	0.29465	-2.3132	1.4877	-0.29279	0.8327	0.66022	-1.3176	3449.1	40.441	5.4409	60.936	-41.575	57.902	64.988	22.623	-3.8946	-3.4146	0.71087	-1.6029	25.852	-4.5195
77.823	9.2497	66.548	-4.1999	0.29309	-2.309	1.6762	-0.33156	0.84952	0.66022	-1.3176	3448.6	40.535	5.1616	60.915	-41.37	57.883	64.988	22.623	-3.8946	-3.4146	0.71087	-1.6029	25.852	-4.5195
77.729	8.7442	66.673	-4.1911	0.29134	-2.3047	1.8657	-0.37013	0.86435	0.66022	-1.3176	3448.1	40.622	4.8805	60.895	-41.172	57.865	64.988	22.623	-3.8946	-3.4146	0.71087	-1.6029	25.852	-4.5195
77.641	8.2361	66.786	-4.1813	0.28939	-2.3003	2.0557	-0.40842	0.87713	0.66022	-1.3176	3447.6	40.702	4.5978	60.875	-40.983	57.846	64.988	22.623	-3.8946	-3.4146	0.71087	-1.6029	25.852	-4.5195
77.56	7.726	66.888	-4.1705	0.28725	-2.2959	2.2456	-0.44627	0.88782	0.66022	-1.3176	3447.1	40.774	4.314	60.854	-40.802	57.827	64.988	22.623	-3.8946	-3.4146	0.71087	-1.6029	25.852	-4.5195
77.486	7.2145	66.979	-4.1588	0.28493	-2.2915	2.4347	-0.48359	0.89636	0.66022	-1.3176	3446.6	40.84	4.0292	60.834	-40.63	57.808	64.988	22.623	-3.8946	-3.4146	0.71087	-1.6029	25.852	-4.5195
77.417	6.7024	67.058	-4.1462	0.28242	-2.2869	2.622	-0.52088	0.92165	0.66022	-1.3176	3446.1	40.899	3.744	60.813	-40.466	57.789	64.988	22.623	-3.8946	-3.4146	0.71087	-1.6029	25.852	-4.5195
77.355	6.19	67.126	-4.1326	0.27972	-2.2822	2.8075	-0.5579	0.94659	0.66022	-1.3176	3445.6	40.95	3.4586	60.793	-40.31	57.77	64.988	22.623	-3.8946	-3.4146	0.71087	-1.6029	25.852	-4.5195
77.3	5.6782	67.183	-4.1181	0.27684	-2.2775	2.9907	-0.5945	0.96897	0.66022	-1.3176	3445.0	40.994	3.1734	60.773	-40.163	57.751	64.988	22.623	-3.8946	-3.4146	0.71087	-1.6029	25.852	-4.5195
77.252	5.1674	67.228	-4.1027	0.27378	-2.2726	3.1709	-0.63058	0.98877	0.66022	-1.3176	3444.5	41.031	2.8886	60.753	-40.024	57.732	64.988	22.623	-3.8946	-3.4146	0.71087	-1.6029	25.852	-4.5195
77.21	4.6582	67.262	-4.0864	0.27053	-2.2676	3.3476	-0.66602	1.006	0.66022	-1.3176	3444.0	41.061	2.6046	60.733	-39.894	57.714	64.988	22.623	-3.8946	-3.4146	0.71087	-1.6029	25.852	-4.5195
77.175	4.1513	67.285	-4.0692	0.26712	-2.2625	3.5201	-0.70071	1.0206	0.66022	-1.3176	3443.5	41.083	2.3218	60.713	-39.772	57.696	64.988	22.623	-3.8946	-3.4146	0.71087	-1.6029	25.852	-4.5195
77.147	3.6473	67.296	-4.0512	0.26353	-2.2574	3.6879	-0.73453	1.0327	0.66022	-1.3176	3443.0	41.098	2.0404	60.694	-39.659	57.678	64.988	22.623	-3.8946	-3.4146	0.71087	-1.6029	25.852	-4.5195
77.126	3.1467	67.296	-4.0323	0.25977	-2.2522	3.8527	-0.76741	1.0429	0.66022	-1.3176	3442.5	41.106	1.7608	60.674	-39.555	57.66	64.988	22.623	-3.8946	-3.4146	0.71087	-1.6029	25.852	-4.5195
77.111	2.6501	67.285	-4.0127	0.25586	-2.2469	4.0122	-0.79923	1.0508	0.66022	-1.3176	3442.0	41.107	1.4833	60.656	-39.459	57.642	64.988	22.623	-3.8946	-3.4146	0.71087	-1.6029	25.852	-4.5195
77.104	2.158	67.264	-3.9922	0.25178	-2.2417	4.1655	-0.82989	1.056	0.66022	-1.3176	3441.5	41.101	1.2083	60.637	-39.372	57.625	64.988	22.623	-3.8946	-3.4146	0.71087	-1.6029	25.852	-4.5195
77.103	1.6712	67.231	-3.971	0.24756	-2.2364	4.312	-0.85934	1.0588	0.66022	-1.3176	3441.0	41.087	0.93591	60.619	-39.293	57.608	64.988	22.623	-3.8946	-3.4146	0.71087	-1.6029	25.852	-4.5195
77.11	1.1899	67.188	-3.9491	0.24319	-2.2311	4.4513	-0.88743	1.0591	0.66022	-1.3176	3440.5	41.067	0.66659	60.601	-39.222	57.591	64.988	22.623	-3.8946	-3.4146	0.71087	-1.6029	25.852	-4.5195
77.123	0.7149	67.135	-3.9265	0.23869	-2.2258	4.5832	-0.91408	1.0569	0.66022	-1.3176	3440.0	41.039	0.40059	60.583	-39.16	57.575	64.988	22.623	-3.8946	-3.4146	0.71087	-1.6029	25.852	-4.5195
77.143	0.24657	67.071	-3.9033	0.23405	-2.2205	4.7072	-0.93923	1.0523	0.66022	-1.3176	3439.5	41.005	0.1382	60.566	-39.106	57.559	64.988	22.623	-3.8946	-3.4146	0.71087	-1.6029	25.852	-4.5195
77.169	-0.21458	66.997	-3.8795	0.2293	-2.2153	4.8225	-0.9628	1.05	0.66022	-1.3176	3439.0	40.964	-0.1203	60.549	-39.061	57.544	64.988	22.623	-3.8946	-3.4146	0.71087	-1.6029	25.852	-4.5195
77.203	-0.66808	66.914	-3.8551	0.22443	-2.21	4.9288	-0.98487	1.0506	0.66022	-1.3176	3438.5	40.916	-0.37467	60.533	-39.023	57.529	64.988	22.623	-3.8946	-3.4146	0.71087	-1.6029	25.852	-4.5195
77.243	-1.1135	66.82	-3.8302	0.21945	-2.2048	5.0267	-1.0054	1.0489	0.66022	-1.3176	3438.0	40.862	-0.62465	60.517	-38.993	57.514	64.988	22.623	-3.8946	-3.4146	0.71087	-1.6029	25.852	-4.5195
77.29	-1.5505	66.718	-3.8048	0.21438	-2.1995	5.116	-1.0244	1.045	0.66022	-1.3176	3437.5	40.801	-0.87001	60.502	-38.971	57.5	64.988	22.623	-3.8946	-3.4146	0.71087	-1.6029	25.852	-4.5195
77.343	-1.9786	66.606	-3.7791	0.20921	-2.1943	5.1964	-1.0417	1.0388	0.66022	-1.3176	3437.0	40.734	-1.1105	60.487	-38.957	57.486	64.988	22.623	-3.8946	-3.4146	0.71087	-1.6029	25.852	-4.5195
77.403	-2.3975	66.485	-3.7529	0.20396	-2.1892	5.2678	-1.0573	1.0305	0.66022	-1.3176	3436.5	40.661	-1.346	60.472	-38.95	57.473	64.988	22.623	-3.8946	-3.4146	0.71087	-1.6029	25.852	-4.5195
77.47	-2.8068	66.356	-3.7264	0.19864	-2.184	5.3302	-1.0711	1.0202	0.66022	-1.3176	3436.0	40.582	-1.5762	60.458	-38.951	57.46	64.988	22.623	-3.8946	-3.4146	0.71087	-1.6029	25.852	-4.5195
77.542	-3.2062	66.218	-3.6996	0.19325	-2.179	5.3836	-1.0831	1.0079	0.66022	-1.3176	3435.5	40.496	-1.8009	60.445	-38.959	57.448	64.988	22.623	-3.8946	-3.4146	0.71087	-1.6029	25.852	-4.5195
77.621	-3.5954	66.073	-3.6725	0.18781	-2.174	5.458	-1.0933	0.98968	0.66022	-1.3176	3435.0	40.405	-2.0201	60.432	-38.975	57.436	64.988	22.623	-3.8946	-3.4146	0.71087	-1.6029	25.852	-4.5195
77.706	-3.974	65.919	-3.645	0.18232	-2.1691	5.5582	-1.1018	0.96329	0.66022	-1.3176	3434.5	40.308	-2.2334	60.42	-38.997	57.425	64.988	22.623	-3.8946	-3.4146	0.71087	-1.6029	25.852	-4.5195
77.797	-4.3418	65.758	-3.617	0.1768	-2.1643	5.6492	-1.1087	0.93428	0.66022	-1.3176	3434.0	40.206	-2.4406	60.408	-39.026	57.414	64.988	22.623	-3.8946	-3.4146	0.71087	-1.6029	25.852	-4.5195
77.894	-4.6982	65.589	-3.5885	0.17124	-2.1597	5.7308	-1.114	0.90267	0.66022	-1.3176	3433.5	40.098	-2.6416	60.397	-39.062	57.404	64.988	22.623	-3.8946	-3.4146	0.71087	-1.6029	25.852	-4.5195
77.997	-5.043	65.413	-3.5597	0.16566	-2.1553	5.7991	-1.12	0.86849	0.66022	-1.3176	3433.0	39.985	-2.8361	60.387	-39.104	57.395	64.988	22.623	-3.8946	-3.4146	0.71087	-1.6029	25.852	-4.5195
78.106	-5.3758	65.231	-3.5306	0.16001	-2.1511	5.8312	-1.1399	0.83198	0.66022	-1.3176	3432.5	39.867	-3.024	60.377	-39.152	57.386	64.988	22.623	-3.8946	-3.4146	0.71087	-1.6029	25.852	-4.5195
78.22	-5.6965	65.042	-3.5014	0.15426	-2.147	5.8528	-1.1584	0.79353	0.66022	-1.3176	3432.0	39.745	-3.205	60.368	-39.207	57.377	64.988	22.623	-3.8946	-3.4146	0.71087	-1.6029	25.852	-4.5195
78.339	-6.0047	64.847	-3.4721	0.14843	-2.1431	5.8639	-1.1756	0.75325	0.66022	-1.3176	3431.5	39.617	-3.3791	60.359	-39.268	57.369	64.988	22.623	-3.8946	-3.4146	0.71087	-1.6029	25.852	-4.5195
78.464	-6.3003	64.646	-3.4428	0.14251	-2.1395	5.8646	-1.1913	0.71126	0.66022	-1.3176	3431.0	39.485	-3.5461	60.351	-39.334	57.362	64.988	22.623	-3.8946	-3.4146	0.71087	-1.6029	25.852	-4.5195
78.595	-6.5831	64.439	-3.4135	0.13652	-2.136	5.855	-1.2054	0.66765	0.66022	-1.3176	3430.5	39.348	-3.706	60.343	-39.407	57.355	64.988	22.623	-3.8946	-3.4146	0.71087	-1.6029	25.852	-4.5195
78.73	-6.8528	64.226	-3.3841	0.13046	-2.1328	5.8737	-1.2181	0.61715	0.66022	-1.3176	3430.0	39.207	-3.8585	60.336	-39.484	57.349	64.988	22.623	-3.8946	-3.4146	0.71087	-1.6029	25.852	-4.5195
78.871	-7.1094	64.009	-3.3547	0.12434	-2.1298	5.8866	-1.2294	0.56444	0.66022	-1.3176	3429.5	39.061	-4.0037	60.33	-39.567	57.343	64.988	22.623	-3.8946	-3.4146	0.71087	-1.6029	25.852	-4.5195
79.017	-7.3526	63.786	-3.3253	0.11817	-2.1271	5.8889	-1.2391	0.51396	0.66022	-1.3176	3429.0	38.912	-4.1412	60.324	-39.656	57.338	64.988	22.623	-3.8946	-3.4146	0.71087	-1.6029	25.852	-4.5195
79.167	-7.5822	63.558	-3.2959	0.11195	-2.1247	5.88	-1.2475	0.46195	0.66022	-1.3176	3428.5	38.759	-4.2712	60.319	-39.749	57.334	64.988	22.623	-3.8946	-3.4146	0.71087	-1.6029	25.852	-4.5195
79.322	-7.7981	63.326	-3.2665	0.10569	-2.1225	5.8602	-1.2545	0.40852	0.66022	-1.3176	3428.0	38.602	-4.3933	60.315	-39.847	57.33	64.988	22.623	-3.8946	-3.4146	0.71087	-1.6029	25.852	-4.5195
79.482	-8.0002	63.09	-3.2373	0.099408	-2.1206	5.8294	-1.26	0.35377	0.66022	-1.3176	3427.5	38.441	-4.5077	60.311	-39.95	57.327	64.988	22.623	-3.8946	-3.4146	0.71087	-1.6029	25.852	-4.5195
79.646	-8.1883	62.85	-3.2082	0.093098	-2.119	5.8194	-1.264	0.29362	0.66022	-1.3176	3427.0	38.277	-4.6141	60.308	-40.057	57.324	64.988	22.623	-3.8946	-3.4146	0.71087	-1.6029	25.852	-4.5195
79.815	-8.3623	62.605	-3.1791	0.08677	-2.1177	5.798	-1.2667	0.23215	0.66022	-1.3176	3426.5	38.11	-4.7126	60.305	-40.169	57.322	64.988	22.623	-3.8946	-3.4146	0.71087	-1.6029	25.852	-4.5195
79.987	-8.5221	62.358	-3.1502	0.080433	-2.1167	5.7649	-1.2679	0.16952	0.66022	-1.3176	3426.0	37.94	-4.803	60.303	-40.285	57.321	64.988	22.623	-3.8946	-3.4146	0.71087	-1.6029	25.852	-4.5195
80.164	-8.6676	62.106	-3.1215	0.074093	-2.116	5.72	-1.2678	0.10583	0.66022	-1.3176	3425.5	37.767	-4.8854	60.302	-40.404	57.32	64.988	22.623	-3.8946	-3.4146	0.71087	-1.6029	25.852	-4.5195
80.344	-8.7987	61.852	-3.093	0.067758	-2.1156	5.6635	-1.2662	0.041199	0.66022	-1.3176	3425.0	37.59	-4.9595	60.301	-40.528	57.32	64.988	22.623	-3.8946	-3.4146	0.71087	-1.6029	25.852	-4.5195
80.529	-8.9153	61.595	-3.0649	0.061434	-2.1156	5.5955	-1.2631	-0.024285	0.66022	-1.3176	3424.5	37.412	-5.0254	60.301	-40.655	57.32	64.988	22.623	-3.8946	-3.4146	0.71087	-1.6029	25.852	-4.5195
80.717	-9.0175	61.335	-3.0371	0.05513	-2.1159	5.5226	-1.2584	-0.091325	0.66022	-1.3176	3424.0	37.23	-5.0831	60.301	-40.786	57.321	64.988	22.623	-3.8946	-3.4146	0.71087	-1.6029	25.852	-4.5195
80.908	-9.1052	61.072	-3.0096	0.048852	-2.1165	5.4515	-1.2524	-0.16083	0.66022	-1.3176	3423.5	37.047	-5.1326	60.302	-40.92	57.322	64.988	22.623	-3.8946	-3.4146	0.71087	-1.6029	25.852	-4.5195
81.102	-9.1784	60.807	-2.9826	0.042608	-2.1175	5.3684	-1.2448	-0.2311	0.66022	-1.3176	3423.0	36.861	-5.1738	60.304	-41.058	57.324	64.988	22.623	-3.8946	-3.4146	0.71087	-1.6029	25.852	-4.5195
81.3	-9.237	60.54	-2.956	0.036406	-2.1188	5.2735	-1.2358	-0.30205	0.66022	-1.3176	3422.5	36.673	-5.2068	60.306	-41.198	57.327	64.988	22.623	-3.8946	-3.4146	0.71087	-1.6029	25.852	-4.5195
81.501	-9.281	60.271	-2.9299	0.030253	-2.1205	5.167	-1.2253	-0.3736	0.66022	-1.3176	3422.0	36.484	-5.2314	60.309	-41.341	57.33	64.988	22.623	-3.8946	-3.4146	0.71087	-1.6029	25.852	-4.5195
81.704	-9.3106	60.001	-2.9043	0.024156	-2.1225	5.0491	-1.2133	-0.44566	0.66022	-1.3176	3421.5	36.292	-5.2478	60.313	-41.487	57.334	64.988	22.623	-3.8946	-3.4146	0.71087	-1.6029	25.852	-4.5195
81.91	-9.3257	59.728	-2.8794	0.018129	-2.1249	4.9043	-1.1963	-0.50223	0.66022	-1.3176	3421.0	36.099	-5.256	60.317	-41.635	57.338	64.988	22.623	-3.8946	-3.4146	0.71087	-1.6029	25.852	-4.5195
82.119	-9.3262	59.455	-2.8553	0.012198	-2.1276	4.7474	-1.1761	-0.55338	0.66022	-1.3176	3420.5	35.905	-5.2559	60.321	-41.786	57.343	64.988	22.623	-3.8946	-3.4146	0.71087	-1.6029	25.852	-4.5195
82.33	-9.3124	59.18	-2.832	0.0063719	-2.1305	4.5858	-1.154	-0.60557	0.66022	-1.3176	3420.0	35.709	-5.2476	60.326	-41.939	57.348	64.988	22.623	-3.8946	-3.4146	0.71087	-1.6029	25.852	-4.5195
82.543	-9.2845	58.904	-2.8094	0.00066103	-2.1336	4.4199	-1.13	-0.65874	0.66022	-1.3176	3419.5	35.512	-5.2313	60.332	-42.094	57.354	64.988	22.623	-3.8946	-3.4146	0.71087	-1.6029	25.852	-4.5195
82.757	-9.2425	58.627	-2.7878	-0.0049253	-2.1371	4.2501	-1.1042	-0.71282	0.66022	-1.3176	3419.0	35.314	-5.2071	60.339	-42.251	57.361	64.988	22.623	-3.8946	-3.4146	0.71087	-1.6029	25.852	-4.5195
82.974	-9.1867	58.349	-2.767	-0.010378	-2.1408	4.0768	-1.0765	-0.76773	0.66022	-1.3176	3418.5	35.116	-5.1749	60.345	-42.409	57.368	64.988	22.623	-3.8946	-3.4146	0.71087	-1.6029	25.852	-4.5195
83.192	-9.1172	58.07	-2.747	-0.01568	-2.1447	3.8871	-1.039	-0.8071	0.66022	-1.3176	3418.0	34.916	-5.1351	60.353	-42.569	57.375	64.988	22.623	-3.8946	-3.4146	0.71087	-1.6029	25.852	-4.5195
83.411	-9.0342	57.792	-2.7281	-0.020751	-2.1488	3.6725	-0.98947	-0.82361	0.66022	-1.3176	3417.5	34.716	-5.0875	60.361	-42.731	57.383	64.988	22.623	-3.8946	-3.4146	0.71087	-1.6029	25.852	-4.5195
83.632	-8.9379	57.513	-2.7103	-0.025573	-2.1529	3.4449	-0.93911	-0.83901	0.66022	-1.3176	3417.0	34.516	-5.0325	60.369	-42.893	57.392	64.988	22.623	-3.8946	-3.4146	0.71087	-1.6029	25.852	-4.5195
83.853	-8.8288	57.234	-2.6937	-0.030141	-2.1572	3.2092	-0.8878	-0.85341	0.66022	-1.3176	3416.5	34.316	-4.9701	60.378	-43.057	57.401	64.988	22.623	-3.8946	-3.4146	0.71087	-1.6029	25.852	-4.5195
84.075	-8.7072	56.955	-2.6782	-0.034449	-2.1615	2.9688	-0.83551	-0.86693	0.66022	-1.3176	3416.0	34.115	-4.9007	60.388	-43.222	57.41	64.988	22.623	-3.8946	-3.4146	0.71087	-1.6029	25.852	-4.5195
84.297	-8.5733	56.677	-2.664	-0.038494	-2.1658	2.7246	-0.78222	-0.87955	0.66022	-1.3176	3415.5	33.915	-4.8244	60.398	-43.387	57.42	64.988	22.623	-3.8946	-3.4146	0.71087	-1.6029	25.852	-4.5195
84.52	-8.4277	56.399	-2.651	-0.04227	-2.1703	2.4772	-0.72792	-0.89125	0.66022	-1.3176	3415.0	33.715	-4.7414	60.409	-43.553	57.431	64.988	22.623	-3.8946	-3.4146	0.71087	-1.6029	25.852	-4.5195
84.742	-8.2706	56.122	-2.6392	-0.045771	-2.1748	2.2273	-0.6726	-0.90202	0.66022	-1.3176	3414.5	33.515	-4.652	60.42	-43.719	57.442	64.988	22.623	-3.8946	-3.4146	0.71087	-1.6029	25.852	-4.5195
84.965	-8.1025	55.845	-2.6287	-0.048994	-2.1793	1.9756	-0.61627	-0.91185	0.66022	-1.3176	3414.0	33.316	-4.5563	60.432	-43.885	57.454	64.988	22.623	-3.8946	-3.4146	0.71087	-1.6029	25.852	-4.5195
85.187	-7.9237	55.57	-2.6195	-0.051932	-2.1839	1.7229	-0.55894	-0.92072	0.66022	-1.3176	3413.5	33.118	-4.4546	60.444	-44.052	57.466	64.988	22.623	-3.8946	-3.4146	0.71087	-1.6029	25.852	-4.5195
85.408	-7.7346	55.295	-2.6115	-0.054582	-2.1885	1.4697	-0.50062	-0.92864	0.66022	-1.3176	3413.0	32.92	-4.3472	60.457	-44.219	57.478	64.988	22.623	-3.8946	-3.4146	0.71087	-1.6029	25.852	-4.5195
85.629	-7.5355	55.023	-2.6048	-0.056937	-2.1932	1.2167	-0.44133	-0.93561	0.66022	-1.3176	3412.5	32.724	-4.2342	60.47	-44.385	57.491	64.988	22.623	-3.8946	-3.4146	0.71087	-1.6029	25.852	-4.5195
85.848	-7.3269	54.751	-2.5993	-0.058993	-2.1979	0.96461	-0.3811	-0.94162	0.66022	-1.3176	3412.0	32.528	-4.1158	60.484	-44.551	57.505	64.988	22.623	-3.8946	-3.4146	0.71087	-1.6029	25.852	-4.5195
86.066	-7.1092	54.481	-2.5951	-0.060747	-2.2026	0.7141	-0.31999	-0.94657	0.66022	-1.3176	3411.5	32.334	-3.9924	60.498	-44.717	57.519	64.988	22.623	-3.8946	-3.4146	0.71087	-1.6029	25.852	-4.5195
86.283	-6.8827	54.213	-2.5922	-0.062192	-2.2073	0.4657	-0.25798	-0.94843	0.66022	-1.3176	3411.1	32.142	-3.864	60.513	-44.882	57.533	64.988	22.623	-3.8946	-3.4146	0.71087	-1.6029	25.852	-4.5195
86.499	-6.6478	53.948	-2.5905	-0.063325	-2.2121	0.2193	-0.19525	-0.94917	0.66022	-1.3176	3410.6	31.951	-3.731	60.528	-45.047	57.548	64.988	22.623	-3.8946	-3.4146	0.71087	-1.6029	25.852	-4.5195
86.712	-6.4048	53.684	-2.59	-0.064143	-2.2168	-0.022763	-0.13184	-0.94915	0.66022	-1.3176	3410.1	31.762	-3.5936	60.544	-45.211	57.564	64.988	22.623	-3.8946	-3.4146	0.71087	-1.6029	25.852	-4.5195
86.923	-6.1543	53.423	-2.5907	-0.064643	-2.2215	-0.26009	-0.067836	-0.94839	0.66022	-1.3176	3409.6	31.575	-3.4519	60.56	-45.373	57.579	64.988	22.623	-3.8946	-3.4146	0.71087	-1.6029	25.852	-4.5195
87.133	-5.8965	53.164	-2.5926	-0.064821	-2.2263	-0.49233	-0.0033177	-0.94689	0.66022	-1.3176	3409.1	31.389	-3.3062	60.577	-45.535	57.596	64.988	22.623	-3.8946	-3.4146	0.71087	-1.6029	25.852	-4.5195
87.34	-5.6318	52.908	-2.5956	-0.064675	-2.231	-0.71914	0.061633	-0.94468	0.66022	-1.3176	3408.6	31.206	-3.1567	60.594	-45.696	57.612	64.988	22.623	-3.8946	-3.4146	0.71087	-1.6029	25.852	-4.5195
87.544	-5.3605	52.655	-2.5998	-0.064204	-2.2357	-0.94024	0.12693	-0.94177	0.66022	-1.3176	3408.1	31.026	-3.0037	60.611	-45.855	57.629	64.988	22.623	-3.8946	-3.4146	0.71087	-1.6029	25.852	-4.5195
87.746	-5.0831	52.405	-2.605	-0.063405	-2.2404	-1.1553	0.19247	-0.93817	0.66022	-1.3176	3407.6	30.847	-2.8472	60.629	-46.013	57.647	64.988	22.623	-3.8946	-3.4146	0.71087	-1.6029	25.852	-4.5195
87.944	-4.7998	52.159	-2.6113	-0.062279	-2.2451	-1.3642	0.25817	-0.93392	0.66022	-1.3176	3407.1	30.672	-2.6876	60.648	-46.169	57.665	64.988	22.623	-3.8946	-3.4146	0.71087	-1.6029	25.852	-4.5195
88.14	-4.511	51.916	-2.6186	-0.060823	-2.2498	-1.5666	0.32393	-0.92901	0.66022	-1.3176	3406.6	30.499	-2.525	60.666	-46.324	57.683	64.988	22.623	-3.8946	-3.4146	0.71087	-1.6029	25.852	-4.5195
88.333	-4.217	51.676	-2.627	-0.059039	-2.2544	-1.7624	0.38965	-0.92347	0.66022	-1.3176	3406.1	30.329	-2.3596	60.686	-46.476	57.702	64.988	22.623	-3.8946	-3.4146	0.71087	-1.6029	25.852	-4.5195
88.522	-3.9182	51.441	-2.6362	-0.056927	-2.259	-1.9514	0.45523	-0.91732	0.66022	-1.3176	3405.6	30.161	-2.1916	60.705	-46.627	57.721	64.988	22.623	-3.8946	-3.4146	0.71087	-1.6029	25.852	-4.5195
88.708	-3.6148	51.21	-2.6465	-0.054487	-2.2636	-2.1326	0.52063	-0.91052	0.66022	-1.3176	3405.1	29.997	-2.0212	60.725	-46.776	57.74	64.988	22.623	-3.8946	-3.4146	0.71087	-1.6029	25.852	-4.5195
88.89	-3.3074	50.983	-2.6574	-0.051711	-2.2681	-2.2581	0.58957	-0.9012	0.66022	-1.3176	3404.6	29.837	-1.8486	60.745	-46.922	57.76	64.988	22.623	-3.8946	-3.4146	0.71087	-1.6029	25.852	-4.5195
89.068	-2.9962	50.761	-2.669	-0.048594	-2.2726	-2.3776	0.6571	-0.89087	0.66022	-1.3176	3404.1	29.679	-1.6741	60.766	-47.066	57.78	64.988	22.623	-3.8946	-3.4146	0.71087	-1.6029	25.852	-4.5195
89.243	-2.6816	50.544	-2.6812	-0.045143	-2.277	-2.4914	0.72318	-0.87943	0.66022	-1.3176	3403.6	29.526	-1.4977	60.787	-47.208	57.801	64.988	22.623	-3.8946	-3.4146	0.71087	-1.6029	25.852	-4.5195
89.413	-2.3638	50.332	-2.6939	-0.041365	-2.2814	-2.5994	0.78771	-0.86688	0.66022	-1.3176	3403.1	29.376	-1.3197	60.809	-47.348	57.822	64.988	22.623	-3.8946	-3.4146	0.71087	-1.6029	25.852	-4.5195
89.58	-2.043	50.125	-2.7072	-0.037268	-2.2857	-2.7015	0.8506	-0.85325	0.66022	-1.3176	3402.6	29.23	-1.1402	60.831	-47.484	57.843	64.988	22.623	-3.8946	-3.4146	0.71087	-1.6029	25.852	-4.5195
89.742	-1.7194	49.924	-2.7209	-0.032862	-2.2899	-2.7976	0.91174	-0.83859	0.66022	-1.3176	3402.1	29.088	-0.95924	60.853	-47.618	57.865	64.988	22.623	-3.8946	-3.4146	0.71087	-1.6029	25.852	-4.5195
89.899	-1.3934	49.729	-2.7352	-0.028154	-2.2941	-2.8877	0.97105	-0.82293	0.66022	-1.3176	3401.6	28.95	-0.77704	60.876	-47.749	57.887	64.988	22.623	-3.8946	-3.4146	0.71087	-1.6029	25.852	-4.5195
90.052	-1.0651	49.54	-2.7498	-0.023154	-2.2981	-2.9718	1.0284	-0.80631	0.66022	-1.3176	3401.1	28.816	-0.59372	60.899	-47.877	57.909	64.988	22.623	-3.8946	-3.4146	0.71087	-1.6029	25.852	-4.5195
90.201	-0.7347	49.357	-2.7649	-0.017873	-2.3021	-3.0498	1.0838	-0.78879	0.66022	-1.3176	3400.6	28.687	-0.4094	60.922	-48.002	57.931	64.988	22.623	-3.8946	-3.4146	0.71087	-1.6029	25.852	-4.5195
90.345	-0.40253	49.18	-2.7803	-0.01232	-2.306	-3.1217	1.1371	-0.77041	0.66022	-1.3176	3400.1	28.562	-0.22421	60.946	-48.124	57.954	64.988	22.623	-3.8946	-3.4146	0.71087	-1.6029	25.852	-4.5195
90.484	-0.068783	49.01	-2.7961	-0.0065054	-2.3098	-3.1876	1.1882	-0.75124	0.66022	-1.3176	3399.6	28.442	-0.038298	60.969	-48.243	57.977	64.988	22.623	-3.8946	-3.4146	0.71087	-1.6029	25.852	-4.5195
90.618	0.26631	48.846	-2.8122	-0.00044302	-2.3135	-3.2461	1.2362	-0.72907	0.66022	-1.3176	3399.1	28.326	0.14822	60.993	-48.358	58.001	64.988	22.623	-3.8946	-3.4146	0.71087	-1.6029	25.852	-4.5195
90.747	0.60252	48.69	-2.8285	0.0058527	-2.3171	-3.2983	1.2816	-0.70593	0.66022	-1.3176	3398.6	28.215	0.33521	61.018	-48.47	58.024	64.988	22.623	-3.8946	-3.4146	0.71087	-1.6029	25.852	-4.5195
90.871	0.9396	48.54	-2.8451	0.012369	-2.3206	-3.3446	1.3246	-0.68251	0.66022	-1.3176	3398.1	28.11	0.52254	61.042	-48.578	58.048	64.988	22.623	-3.8946	-3.4146	0.71087	-1.6029	25.852	-4.5195
90.99	1.2773	48.398	-2.862	0.019094	-2.3239	-3.3851	1.3649	-0.65887	0.66022	-1.3176	3397.6	28.009	0.71008	61.067	-48.682	58.072	64.988	22.623	-3.8946	-3.4146	0.71087	-1.6029	25.852	-4.5195
91.104	1.6155	48.263	-2.879	0.026022	-2.3272	-3.4305	1.4061	-0.63949	0.66022	-1.3176	3397.1	27.913	0.89772	61.092	-48.783	58.096	64.988	22.623	-3.8946	-3.4146	0.71087	-1.6029	25.852	-4.5195
91.212	1.9538	48.136	-2.8963	0.033151	-2.3303	-3.472	1.4449	-0.61997	0.66022	-1.3176	3396.6	27.822	1.0853	61.117	-48.88	58.12	64.988	22.623	-3.8946	-3.4146	0.71087	-1.6029	25.852	-4.5195
91.316	2.2922	48.016	-2.9137	0.040467	-2.3334	-3.5087	1.481	-0.59996	0.66022	-1.3176	3396.1	27.737	1.2728	61.142	-48.973	58.145	64.988	22.623	-3.8946	-3.4146	0.71087	-1.6029	25.852	-4.5195
91.414	2.6303	47.905	-2.9313	0.047957	-2.3363	-3.5406	1.5144	-0.57951	0.66022	-1.3176	3395.6	27.656	1.4599	61.168	-49.062	58.169	64.988	22.623	-3.8946	-3.4146	0.71087	-1.6029	25.852	-4.5195
91.506	2.9679	47.801	-2.9491	0.055606	-2.3392	-3.5678	1.545	-0.55872	0.66022	-1.3176	3395.1	27.582	1.6467	61.193	-49.147	58.194	64.988	22.623	-3.8946	-3.4146	0.71087	-1.6029	25.852	-4.5195
91.593	3.3048	47.705	-2.967	0.063402	-2.3419	-3.5903	1.5728	-0.53766	0.66022	-1.3176	3394.6	27.512	1.8329	61.219	-49.228	58.219	64.988	22.623	-3.8946	-3.4146	0.71087	-1.6029	25.852	-4.5195
91.675	3.6408	47.618	-2.985	0.07133	-2.3446	-3.6084	1.5978	-0.5164	0.66022	-1.3176	3394.1	27.448	2.0185	61.244	-49.305	58.243	64.988	22.623	-3.8946	-3.4146	0.71087	-1.6029	25.852	-4.5195
91.751	3.9757	47.538	-3.0031	0.079372	-2.3471	-3.6249	1.6184	-0.49486	0.66022	-1.3176	3393.6	27.39	2.2033	61.27	-49.377	58.268	64.988	22.623	-3.8946	-3.4146	0.71087	-1.6029	25.852	-4.5195
91.821	4.3092	47.467	-3.0212	0.08751	-2.3495	-3.6368	1.6364	-0.47333	0.66022	-1.3176	3393.0	27.337	2.3872	61.295	-49.446	58.293	64.988	22.623	-3.8946	-3.4146	0.71087	-1.6029	25.852	-4.5195
91.886	4.6411	47.405	-3.0394	0.095731	-2.3518	-3.6443	1.6517	-0.4519	0.66022	-1.3176	3392.5	27.289	2.5701	61.321	-49.51	58.318	64.988	22.623	-3.8946	-3.4146	0.71087	-1.6029	25.852	-4.5195
91.946	4.9712	47.35	-3.0577	0.10402	-2.354	-3.6473	1.6643	-0.43066	0.66022	-1.3176	3392.0	27.248	2.7519	61.347	-49.57	58.343	64.988	22.623	-3.8946	-3.4146	0.71087	-1.6029	25.852	-4.5195
91.999	5.2993	47.305	-3.0759	0.11237	-2.3561	-3.6461	1.6743	-0.40971	0.66022	-1.3176	3391.5	27.211	2.9325	61.372	-49.626	58.367	64.988	22.623	-3.8946	-3.4146	0.71087	-1.6029	25.852	-4.5195
92.048	5.6251	47.267	-3.0941	0.12076	-2.3581	-3.6406	1.6817	-0.38913	0.66022	-1.3176	3391.0	27.181	3.1117	61.398	-49.677	58.392	64.988	22.623	-3.8946	-3.4146	0.71087	-1.6029	25.852	-4.5195
92.091	5.9485	47.239	-3.1123	0.12918	-2.36	-3.631	1.6865	-0.36902	0.66022	-1.3176	3390.5	27.156	3.2894	61.423	-49.724	58.417	64.988	22.623	-3.8946	-3.4146	0.71087	-1.6029	25.852	-4.5195
92.128	6.2693	47.219	-3.1304	0.13762	-2.3618	-3.6174	1.6889	-0.34947	0.66022	-1.3176	3390.0	27.137	3.4655	61.449	-49.767	58.441	64.988	22.623	-3.8946	-3.4146	0.71087	-1.6029	25.852	-4.5195
92.159	6.5871	47.207	-3.1485	0.14607	-2.3635	-3.5998	1.6887	-0.33058	0.66022	-1.3176	3389.5	27.123	3.64	61.474	-49.806	58.466	64.988	22.623	-3.8946	-3.4146	0.71087	-1.6029	25.852	-4.5195
92.186	6.902	47.204	-3.1664	0.15451	-2.3651	-3.5784	1.6863	-0.31243	0.66022	-1.3176	3389.0	27.115	3.8126	61.499	-49.84	58.49	64.988	22.623	-3.8946	-3.4146	0.71087	-1.6029	25.852	-4.5195
92.206	7.2135	47.209	-3.1843	0.16293	-2.3666	-3.5533	1.6814	-0.29511	0.66022	-1.3176	3388.5	27.112	3.9834	61.524	-49.87	58.514	64.988	22.623	-3.8946	-3.4146	0.71087	-1.6029	25.852	-4.5195
92.222	7.5216	47.223	-3.202	0.17131	-2.3681	-3.5257	1.6727	-0.27534	0.66022	-1.3176	3388.0	27.115	4.1522	61.549	-49.896	58.538	64.988	22.623	-3.8946	-3.4146	0.71087	-1.6029	25.852	-4.5195
92.232	7.8261	47.246	-3.2195	0.17965	-2.3694	-3.4945	1.6615	-0.25626	0.66022	-1.3176	3387.5	27.124	4.3188	61.573	-49.918	58.562	64.988	22.623	-3.8946	-3.4146	0.71087	-1.6029	25.852	-4.5195
92.236	8.1267	47.277	-3.2369	0.18792	-2.3706	-3.4598	1.648	-0.2383	0.66022	-1.3176	3387.0	27.138	4.4832	61.598	-49.935	58.586	64.988	22.623	-3.8946	-3.4146	0.71087	-1.6029	25.852	-4.5195
92.235	8.4232	47.316	-3.2541	0.19612	-2.3718	-3.4217	1.6325	-0.22153	0.66022	-1.3176	3386.5	27.158	4.6454	61.622	-49.949	58.609	64.988	22.623	-3.8946	-3.4146	0.71087	-1.6029	25.852	-4.5195
92.229	8.7156	47.364	-3.2711	0.20424	-2.3728	-3.3804	1.6149	-0.20602	0.66022	-1.3176	3386.0	27.183	4.8051	61.646	-49.958	58.632	64.988	22.623	-3.8946	-3.4146	0.71087	-1.6029	25.852	-4.5195
92.218	9.0035	47.42	-3.2879	0.21227	-2.3738	-3.3361	1.5953	-0.19183	0.66022	-1.3176	3385.5	27.213	4.9623	61.669	-49.963	58.655	64.988	22.623	-3.8946	-3.4146	0.71087	-1.6029	25.852	-4.5195
92.201	9.2869	47.484	-3.3045	0.22019	-2.3748	-3.2888	1.5737	-0.17903	0.66022	-1.3176	3385.0	27.249	5.117	61.693	-49.965	58.678	64.988	22.623	-3.8946	-3.4146	0.71087	-1.6029	25.852	-4.5195
92.18	9.5656	47.556	-3.3208	0.228	-2.3756	-3.2387	1.5504	-0.16767	0.66022	-1.3176	3384.5	27.29	5.269	61.716	-49.962	58.7	64.988	22.623	-3.8946	-3.4146	0.71087	-1.6029	25.852	-4.5195
92.153	9.8393	47.636	-3.3368	0.23569	-2.3764	-3.186	1.5255	-0.15781	0.66022	-1.3176	3383.9	27.336	5.4182	61.739	-49.956	58.723	64.988	22.623	-3.8946	-3.4146	0.71087	-1.6029	25.852	-4.5195
92.121	10.108	47.724	-3.3526	0.24326	-2.3772	-3.1308	1.4989	-0.14949	0.66022	-1.3176	3383.4	27.387	5.5647	61.761	-49.945	58.744	64.988	22.623	-3.8946	-3.4146	0.71087	-1.6029	25.852	-4.5195
92.085	10.372	47.82	-3.3681	0.25068	-2.3779	-3.0732	1.4706	-0.14276	0.66022	-1.3176	3382.9	27.443	5.7082	61.783	-49.932	58.766	64.988	22.623	-3.8946	-3.4146	0.71087	-1.6029	25.852	-4.5195
92.043	10.63	47.923	-3.3834	0.25796	-2.3786	-3.0135	1.4409	-0.13767	0.66022	-1.3176	3382.4	27.504	5.8488	61.805	-49.914	58.787	64.988	22.623	-3.8946	-3.4146	0.71087	-1.6029	25.852	-4.5195
91.997	10.883	48.034	-3.3983	0.26509	-2.3793	-2.9518	1.4097	-0.13426	0.66022	-1.3176	3381.9	27.57	5.9864	61.826	-49.893	58.808	64.988	22.623	-3.8946	-3.4146	0.71087	-1.6029	25.852	-4.5195
91.946	11.13	48.151	-3.4129	0.27205	-2.38	-2.8951	1.3757	-0.13157	0.66022	-1.3176	3381.4	27.641	6.1209	61.848	-49.869	58.828	64.988	22.623	-3.8946	-3.4146	0.71087	-1.6029	25.852	-4.5195
91.89	11.372	48.276	-3.4272	0.27884	-2.3806	-2.8372	1.3404	-0.13055	0.66022	-1.3176	3380.9	27.716	6.2522	61.868	-49.841	58.848	64.988	22.623	-3.8946	-3.4146	0.71087	-1.6029	25.852	-4.5195
91.83	11.608	48.408	-3.4413	0.28545	-2.3813	-2.7774	1.304	-0.13093	0.66022	-1.3176	3380.4	27.796	6.3804	61.888	-49.81	58.868	64.988	22.623	-3.8946	-3.4146	0.71087	-1.6029	25.852	-4.5195
91.766	11.838	48.547	-3.455	0.29188	-2.382	-2.7158	1.2666	-0.13307	0.66022	-1.3176	3379.9	27.88	6.5053	61.908	-49.776	58.887	64.988	22.623	-3.8946	-3.4146	0.71087	-1.6029	25.852	-4.5195
91.697	12.062	48.693	-3.4684	0.29812	-2.3826	-2.6527	1.2284	-0.13699	0.66022	-1.3176	3379.4	27.969	6.627	61.928	-49.738	58.906	64.988	22.623	-3.8946	-3.4146	0.71087	-1.6029	25.852	-4.5195
91.623	12.28	48.845	-3.4816	0.30417	-2.3833	-2.6114	1.1928	-0.14357	0.66022	-1.3176	3378.8	28.062	6.7453	61.947	-49.698	58.925	64.988	22.623	-3.8946	-3.4146	0.71087	-1.6029	25.852	-4.5195
91.546	12.492	49.003	-3.4945	0.31005	-2.3841	-2.5824	1.1589	-0.15221	0.66022	-1.3176	3378.3	28.159	6.8602	61.965	-49.655	58.943	64.988	22.623	-3.8946	-3.4146	0.71087	-1.6029	25.852	-4.5195
91.464	12.698	49.167	-3.5074	0.31576	-2.3849	-2.5545	1.125	-0.16242	0.66022	-1.3176	3377.8	28.261	6.9716	61.983	-49.609	58.96	64.988	22.623	-3.8946	-3.4146	0.71087	-1.6029	25.852	-4.5195
91.378	12.897	49.337	-3.5201	0.3213	-2.3857	-2.5278	1.0911	-0.17417	0.66022	-1.3176	3377.3	28.366	7.0795	62.001	-49.561	58.978	64.988	22.623	-3.8946	-3.4146	0.71087	-1.6029	25.852	-4.5195
91.289	13.09	49.513	-3.5327	0.32667	-2.3866	-2.5025	1.0573	-0.18744	0.66022	-1.3176	3376.8	28.475	7.1839	62.018	-49.51	58.994	64.988	22.623	-3.8946	-3.4146	0.71087	-1.6029	25.852	-4.5195
91.195	13.276	49.695	-3.5451	0.33187	-2.3876	-2.4786	1.0237	-0.2022	0.66022	-1.3176	3376.3	28.587	7.2846	62.034	-49.457	59.01	64.988	22.623	-3.8946	-3.4146	0.71087	-1.6029	25.852	-4.5195
91.098	13.455	49.882	-3.5575	0.33691	-2.3886	-2.4561	0.99042	-0.2184	0.66022	-1.3176	3375.8	28.704	7.3817	62.05	-49.401	59.026	64.988	22.623	-3.8946	-3.4146	0.71087	-1.6029	25.852	-4.5195
90.997	13.628	50.074	-3.5697	0.34177	-2.3898	-2.4352	0.95751	-0.23603	0.66022	-1.3176	3375.3	28.823	7.475	62.066	-49.343	59.041	64.988	22.623	-3.8946	-3.4146	0.71087	-1.6029	25.852	-4.5195
90.892	13.794	50.272	-3.5818	0.34648	-2.391	-2.4158	0.92504	-0.25504	0.66022	-1.3176	3374.8	28.947	7.5646	62.081	-49.283	59.056	64.988	22.623	-3.8946	-3.4146	0.71087	-1.6029	25.852	-4.5195
90.784	13.952	50.474	-3.5938	0.35103	-2.3923	-2.398	0.89305	-0.27539	0.66022	-1.3176	3374.2	29.073	7.6504	62.095	-49.221	59.07	64.988	22.623	-3.8946	-3.4146	0.71087	-1.6029	25.852	-4.5195
90.672	14.104	50.681	-3.6058	0.35541	-2.3937	-2.382	0.86161	-0.29705	0.66022	-1.3176	3373.7	29.203	7.7323	62.109	-49.157	59.084	64.988	22.623	-3.8946	-3.4146	0.71087	-1.6029	25.852	-4.5195
90.557	14.249	50.893	-3.6177	0.35964	-2.3953	-2.3676	0.83077	-0.31996	0.66022	-1.3176	3373.2	29.336	7.8103	62.123	-49.091	59.097	64.988	22.623	-3.8946	-3.4146	0.71087	-1.6029	25.852	-4.5195
90.439	14.386	51.109	-3.6295	0.36372	-2.3969	-2.355	0.80058	-0.34409	0.66022	-1.3176	3372.7	29.472	7.8845	62.135	-49.023	59.11	64.988	22.623	-3.8946	-3.4146	0.71087	-1.6029	25.852	-4.5195
90.317	14.516	51.329	-3.6412	0.36765	-2.3987	-2.3442	0.7711	-0.36937	0.66022	-1.3176	3372.2	29.61	7.9546	62.148	-48.954	59.122	64.988	22.623	-3.8946	-3.4146	0.71087	-1.6029	25.852	-4.5195
90.192	14.639	51.553	-3.6529	0.37143	-2.4006	-2.3357	0.7422	-0.3948	0.66022	-1.3176	3371.7	29.752	8.0208	62.159	-48.883	59.134	64.988	22.623	-3.8946	-3.4146	0.71087	-1.6029	25.852	-4.5195
90.065	14.754	51.781	-3.6646	0.37507	-2.4027	-2.3302	0.71376	-0.41928	0.66022	-1.3176	3371.2	29.896	8.083	62.17	-48.811	59.145	64.988	22.623	-3.8946	-3.4146	0.71087	-1.6029	25.852	-4.5195
89.934	14.862	52.012	-3.6762	0.37857	-2.4048	-2.31	0.68313	-0.43817	0.66022	-1.3176	3370.6	30.042	8.1411	62.181	-48.738	59.155	64.988	22.623	-3.8946	-3.4146	0.71087	-1.6029	25.852	-4.5195
89.801	14.962	52.247	-3.6876	0.38189	-2.407	-2.25	0.64498	-0.4405	0.66022	-1.3176	3370.1	30.191	8.1951	62.191	-48.663	59.165	64.988	22.623	-3.8946	-3.4146	0.71087	-1.6029	25.852	-4.5195
89.665	15.055	52.485	-3.6987	0.38502	-2.4092	-2.1907	0.60665	-0.4431	0.66022	-1.3176	3369.6	30.342	8.2449	62.2	-48.588	59.174	64.988	22.623	-3.8946	-3.4146	0.71087	-1.6029	25.852	-4.5195
89.527	15.14	52.726	-3.7095	0.38796	-2.4115	-2.1321	0.56819	-0.44605	0.66022	-1.3176	3369.1	30.496	8.2906	62.209	-48.512	59.183	64.988	22.623	-3.8946	-3.4146	0.71087	-1.6029	25.852	-4.5195
89.386	15.217	52.969	-3.72	0.3907	-2.4137	-2.0741	0.52967	-0.44935	0.66022	-1.3176	3368.6	30.651	8.332	62.217	-48.435	59.191	64.988	22.623	-3.8946	-3.4146	0.71087	-1.6029	25.852	-4.5195
89.242	15.286	53.215	-3.7303	0.39325	-2.416	-2.017	0.49115	-0.45298	0.66022	-1.3176	3368.1	30.808	8.3694	62.225	-48.358	59.199	64.988	22.623	-3.8946	-3.4146	0.71087	-1.6029	25.852	-4.5195
89.097	15.348	53.463	-3.7402	0.39561	-2.4182	-1.9605	0.45269	-0.45695	0.66022	-1.3176	3367.5	30.966	8.4025	62.231	-48.28	59.206	64.988	22.623	-3.8946	-3.4146	0.71087	-1.6029	25.852	-4.5195
88.95	15.402	53.713	-3.7499	0.39778	-2.4205	-1.9048	0.41435	-0.46125	0.66022	-1.3176	3367.0	31.126	8.4315	62.238	-48.202	59.212	64.988	22.623	-3.8946	-3.4146	0.71087	-1.6029	25.852	-4.5195
88.8	15.449	53.965	-3.7593	0.39976	-2.4228	-1.8498	0.37619	-0.46587	0.66022	-1.3176	3366.5	31.288	8.4562	62.243	-48.124	59.218	64.988	22.623	-3.8946	-3.4146	0.71087	-1.6029	25.852	-4.5195
88.649	15.487	54.218	-3.7684	0.40154	-2.4252	-1.7956	0.33825	-0.47082	0.66022	-1.3176	3366.0	31.45	8.4769	62.248	-48.047	59.223	64.988	22.623	-3.8946	-3.4146	0.71087	-1.6029	25.852	-4.5195
88.496	15.518	54.472	-3.7772	0.40314	-2.4275	-1.7421	0.3006	-0.47609	0.66022	-1.3176	3365.5	31.613	8.4933	62.252	-47.969	59.228	64.988	22.623	-3.8946	-3.4146	0.71087	-1.6029	25.852	-4.5195
88.342	15.541	54.727	-3.7858	0.40455	-2.4299	-1.6893	0.26329	-0.48168	0.66022	-1.3176	3365.0	31.778	8.5057	62.256	-47.892	59.231	64.988	22.623	-3.8946	-3.4146	0.71087	-1.6029	25.852	-4.5195
88.186	15.557	54.983	-3.7941	0.40577	-2.4324	-1.6372	0.22637	-0.48759	0.66022	-1.3176	3364.5	31.943	8.5139	62.259	-47.815	59.235	64.988	22.623	-3.8946	-3.4146	0.71087	-1.6029	25.852	-4.5195
88.029	15.565	55.239	-3.8022	0.40681	-2.4348	-1.5856	0.18988	-0.49383	0.66022	-1.3176	3363.9	32.109	8.518	62.261	-47.739	59.237	64.988	22.623	-3.8946	-3.4146	0.71087	-1.6029	25.852	-4.5195
87.871	15.566	55.496	-3.81	0.40767	-2.4373	-1.5347	0.15389	-0.5004	0.66022	-1.3176	3363.4	32.275	8.518	62.263	-47.663	59.239	64.988	22.623	-3.8946	-3.4146	0.71087	-1.6029	25.852	-4.5195
87.712	15.559	55.752	-3.8175	0.40835	-2.4398	-1.4844	0.11842	-0.5073	0.66022	-1.3176	3362.9	32.441	8.514	62.264	-47.589	59.241	64.988	22.623	-3.8946	-3.4146	0.71087	-1.6029	25.852	-4.5195
87.552	15.544	56.008	-3.8248	0.40886	-2.4424	-1.4347	0.08713	-0.51232	0.66022	-1.3176	3362.4	32.608	8.506	62.264	-47.516	59.242	64.988	22.623	-3.8946	-3.4146	0.71087	-1.6029	25.852	-4.5195
87.391	15.522	56.264	-3.8319	0.40924	-2.4449	-1.3867	0.066983	-0.51071	0.66022	-1.3176	3361.9	32.774	8.4939	62.264	-47.443	59.242	64.988	22.623	-3.8946	-3.4146	0.71087	-1.6029	25.852	-4.5195
87.229	15.493	56.52	-3.8387	0.40953	-2.4475	-1.3409	0.047089	-0.50902	0.66022	-1.3176	3361.3	32.941	8.4779	62.263	-47.372	59.241	64.988	22.623	-3.8946	-3.4146	0.71087	-1.6029	25.852	-4.5195
87.067	15.456	56.775	-3.8453	0.40972	-2.45	-1.2969	0.027477	-0.50727	0.66022	-1.3176	3360.8	33.107	8.458	62.262	-47.302	59.241	64.988	22.623	-3.8946	-3.4146	0.71087	-1.6029	25.852	-4.5195
86.905	15.413	57.029	-3.8517	0.4098	-2.4526	-1.2547	0.0081756	-0.50547	0.66022	-1.3176	3360.3	33.274	8.4341	62.26	-47.233	59.239	64.988	22.623	-3.8946	-3.4146	0.71087	-1.6029	25.852	-4.5195
86.742	15.362	57.282	-3.8578	0.4098	-2.4551	-1.214	-0.01079	-0.50365	0.66022	-1.3176	3359.8	33.44	8.4063	62.257	-47.166	59.237	64.988	22.623	-3.8946	-3.4146	0.71087	-1.6029	25.852	-4.5195
86.579	15.303	57.534	-3.8638	0.4097	-2.4576	-1.1747	-0.029396	-0.50182	0.66022	-1.3176	3359.3	33.605	8.3747	62.254	-47.1	59.235	64.988	22.623	-3.8946	-3.4146	0.71087	-1.6029	25.852	-4.5195
86.415	15.238	57.784	-3.8696	0.4095	-2.4601	-1.1366	-0.047619	-0.50001	0.66022	-1.3176	3358.8	33.77	8.3393	62.25	-47.036	59.231	64.988	22.623	-3.8946	-3.4146	0.71087	-1.6029	25.852	-4.5195
86.252	15.166	58.033	-3.8752	0.40922	-2.4626	-1.0996	-0.065439	-0.49824	0.66022	-1.3176	3358.2	33.934	8.3	62.246	-46.974	59.228	64.988	22.623	-3.8946	-3.4146	0.71087	-1.6029	25.852	-4.5195
86.089	15.087	58.28	-3.8806	0.40885	-2.4651	-1.0634	-0.082836	-0.49653	0.66022	-1.3176	3357.7	34.097	8.257	62.241	-46.913	59.224	64.988	22.623	-3.8946	-3.4146	0.71087	-1.6029	25.852	-4.5195
85.926	15.0	58.526	-3.8858	0.40839	-2.4676	-1.0279	-0.099794	-0.49491	0.66022	-1.3176	3357.2	34.259	8.2102	62.235	-46.854	59.219	64.988	22.623	-3.8946	-3.4146	0.71087	-1.6029	25.852	-4.5195
85.764	14.908	58.769	-3.8909	0.40785	-2.47	-0.9899	-0.1163	-0.49405	0.66022	-1.3176	3356.7	34.421	8.1598	62.229	-46.798	59.214	64.988	22.623	-3.8946	-3.4146	0.71087	-1.6029	25.852	-4.5195
85.602	14.808	59.01	-3.8957	0.40723	-2.4725	-0.94818	-0.13236	-0.49421	0.66022	-1.3176	3356.2	34.581	8.1057	62.223	-46.743	59.208	64.988	22.623	-3.8946	-3.4146	0.71087	-1.6029	25.852	-4.5195
85.441	14.701	59.249	-3.9003	0.40653	-2.475	-0.90637	-0.14798	-0.49456	0.66022	-1.3176	3355.6	34.739	8.0481	62.216	-46.691	59.201	64.988	22.623	-3.8946	-3.4146	0.71087	-1.6029	25.852	-4.5195
85.28	14.589	59.485	-3.9048	0.40575	-2.4774	-0.86499	-0.1632	-0.49411	0.66022	-1.3176	3355.1	34.897	7.9869	62.208	-46.641	59.195	64.988	22.623	-3.8946	-3.4146	0.71087	-1.6029	25.852	-4.5195
85.12	14.469	59.718	-3.909	0.4049	-2.4799	-0.8341	-0.17037	-0.47763	0.66022	-1.3176	3354.6	35.053	7.9222	62.2	-46.594	59.187	64.988	22.623	-3.8946	-3.4146	0.71087	-1.6029	25.852	-4.5195
84.961	14.344	59.949	-3.9131	0.40407	-2.4822	-0.81813	-0.16264	-0.43727	0.66022	-1.3176	3354.1	35.207	7.8541	62.191	-46.549	59.179	64.988	22.623	-3.8946	-3.4146	0.71087	-1.6029	25.852	-4.5195
84.803	14.212	60.177	-3.9172	0.40328	-2.4843	-0.80058	-0.15558	-0.39695	0.66022	-1.3176	3353.6	35.36	7.7825	62.182	-46.506	59.171	64.988	22.623	-3.8946	-3.4146	0.71087	-1.6029	25.852	-4.5195
84.646	14.074	60.401	-3.9211	0.40251	-2.4862	-0.78134	-0.1492	-0.3567	0.66022	-1.3176	3353.0	35.511	7.7076	62.173	-46.466	59.163	64.988	22.623	-3.8946	-3.4146	0.71087	-1.6029	25.852	-4.5195
84.49	13.929	60.623	-3.925	0.40178	-2.4878	-0.76031	-0.14348	-0.31658	0.66022	-1.3176	3352.5	35.66	7.6291	62.163	-46.429	59.154	64.988	22.623	-3.8946	-3.4146	0.71087	-1.6029	25.852	-4.5195
84.336	13.778	60.841	-3.9287	0.40108	-2.4893	-0.7374	-0.13845	-0.27663	0.66022	-1.3176	3352.0	35.807	7.5473	62.152	-46.394	59.144	64.988	22.623	-3.8946	-3.4146	0.71087	-1.6029	25.852	-4.5195
84.183	13.621	61.057	-3.9324	0.4004	-2.4906	-0.71251	-0.1341	-0.2369	0.66022	-1.3176	3351.5	35.953	7.462	62.141	-46.362	59.134	64.988	22.623	-3.8946	-3.4146	0.71087	-1.6029	25.852	-4.5195
84.031	13.457	61.269	-3.9358	0.39974	-2.4917	-0.68554	-0.13043	-0.19743	0.66022	-1.3176	3351.0	36.096	7.3733	62.13	-46.332	59.124	64.988	22.623	-3.8946	-3.4146	0.71087	-1.6029	25.852	-4.5195
83.881	13.288	61.477	-3.9392	0.39909	-2.4926	-0.65641	-0.12745	-0.15827	0.66022	-1.3176	3350.4	36.238	7.2812	62.118	-46.306	59.113	64.988	22.623	-3.8946	-3.4146	0.71087	-1.6029	25.852	-4.5195
83.733	13.112	61.682	-3.9424	0.39846	-2.4933	-0.62503	-0.12516	-0.11948	0.66022	-1.3176	3349.9	36.377	7.1856	62.106	-46.282	59.102	64.988	22.623	-3.8946	-3.4146	0.71087	-1.6029	25.852	-4.5195
83.586	12.93	61.883	-3.9455	0.39784	-2.4938	-0.59131	-0.12356	-0.081115	0.66022	-1.3176	3349.4	36.514	7.0868	62.093	-46.261	59.091	64.988	22.623	-3.8946	-3.4146	0.71087	-1.6029	25.852	-4.5195
83.442	12.741	62.08	-3.9483	0.39722	-2.4941	-0.5462	-0.12267	-0.044675	0.66022	-1.3176	3348.9	36.649	6.9845	62.081	-46.244	59.079	64.988	22.623	-3.8946	-3.4146	0.71087	-1.6029	25.852	-4.5195
83.299	12.547	62.273	-3.9509	0.39661	-2.4942	-0.49548	-0.12254	-0.0092651	0.66022	-1.3176	3348.4	36.781	6.879	62.067	-46.229	59.067	64.988	22.623	-3.8946	-3.4146	0.71087	-1.6029	25.852	-4.5195
83.158	12.347	62.463	-3.9533	0.396	-2.4942	-0.44211	-0.12318	0.025548	0.66022	-1.3176	3347.8	36.911	6.7703	62.054	-46.218	59.054	64.988	22.623	-3.8946	-3.4146	0.71087	-1.6029	25.852	-4.5195
83.019	12.141	62.648	-3.9553	0.39538	-2.494	-0.38607	-0.12459	0.059708	0.66022	-1.3176	3347.3	37.039	6.6583	62.04	-46.209	59.041	64.988	22.623	-3.8946	-3.4146	0.71087	-1.6029	25.852	-4.5195
82.883	11.929	62.829	-3.9571	0.39475	-2.4936	-0.32736	-0.12676	0.093157	0.66022	-1.3176	3346.8	37.164	6.5432	62.025	-46.204	59.028	64.988	22.623	-3.8946	-3.4146	0.71087	-1.6029	25.852	-4.5195
82.748	11.712	63.005	-3.9586	0.39411	-2.493	-0.26589	-0.12964	0.12585	0.66022	-1.3176	3346.3	37.286	6.4251	62.011	-46.202	59.015	64.988	22.623	-3.8946	-3.4146	0.71087	-1.6029	25.852	-4.5195
82.616	11.489	63.177	-3.9598	0.39345	-2.4923	-0.20176	-0.13329	0.15771	0.66022	-1.3176	3345.8	37.405	6.3039	61.996	-46.204	59.001	64.988	22.623	-3.8946	-3.4146	0.71087	-1.6029	25.852	-4.5195
82.487	11.261	63.344	-3.9606	0.39278	-2.4915	-0.13498	-0.1377	0.18869	0.66022	-1.3176	3345.2	37.522	6.1799	61.981	-46.209	58.987	64.988	22.623	-3.8946	-3.4146	0.71087	-1.6029	25.852	-4.5195
82.36	11.028	63.507	-3.9611	0.39207	-2.4904	-0.065589	-0.14285	0.21874	0.66022	-1.3176	3344.7	37.636	6.053	61.965	-46.217	58.973	64.988	22.623	-3.8946	-3.4146	0.71087	-1.6029	25.852	-4.5195
82.236	10.79	63.665	-3.9613	0.39135	-2.4893	0.0055409	-0.149	0.2485	0.66022	-1.3176	3344.2	37.746	5.9234	61.949	-46.229	58.958	64.988	22.623	-3.8946	-3.4146	0.71087	-1.6029	25.852	-4.5195
82.114	10.547	63.818	-3.961	0.39058	-2.488	0.078708	-0.15604	0.27771	0.66022	-1.3176	3343.7	37.854	5.7911	61.933	-46.244	58.943	64.988	22.623	-3.8946	-3.4146	0.71087	-1.6029	25.852	-4.5195
81.996	10.3	63.966	-3.9605	0.38978	-2.4865	0.15448	-0.16381	0.30585	0.66022	-1.3176	3343.2	37.958	5.6563	61.917	-46.263	58.928	64.988	22.623	-3.8946	-3.4146	0.71087	-1.6029	25.852	-4.5195
81.88	10.048	64.109	-3.9595	0.38894	-2.4849	0.23278	-0.17229	0.33286	0.66022	-1.3176	3342.6	38.06	5.5191	61.901	-46.285	58.913	64.988	22.623	-3.8946	-3.4146	0.71087	-1.6029	25.852	-4.5195
81.767	9.7922	64.247	-3.9581	0.38806	-2.4832	0.31355	-0.18146	0.35867	0.66022	-1.3176	3342.1	38.158	5.3795	61.884	-46.312	58.898	64.988	22.623	-3.8946	-3.4146	0.71087	-1.6029	25.852	-4.5195
81.657	9.5323	64.38	-3.9564	0.38713	-2.4813	0.3967	-0.1913	0.38325	0.66022	-1.3176	3341.6	38.253	5.2377	61.867	-46.341	58.882	64.988	22.623	-3.8946	-3.4146	0.71087	-1.6029	25.852	-4.5195
81.55	9.2686	64.507	-3.9542	0.38615	-2.4793	0.48213	-0.2018	0.40653	0.66022	-1.3176	3341.1	38.344	5.0939	61.85	-46.375	58.867	64.988	22.623	-3.8946	-3.4146	0.71087	-1.6029	25.852	-4.5195
81.447	9.0015	64.629	-3.9515	0.38511	-2.4773	0.57643	-0.21295	0.42749	0.66022	-1.3176	3340.6	38.432	4.948	61.833	-46.413	58.851	64.988	22.623	-3.8946	-3.4146	0.71087	-1.6029	25.852	-4.5195
81.347	8.731	64.745	-3.9484	0.38402	-2.4751	0.67633	-0.22473	0.44652	0.66022	-1.3176	3340.0	38.517	4.8004	61.816	-46.454	58.835	64.988	22.623	-3.8946	-3.4146	0.71087	-1.6029	25.852	-4.5195
81.25	8.4577	64.855	-3.9448	0.38286	-2.4728	0.77737	-0.23718	0.4642	0.66022	-1.3176	3339.5	38.598	4.651	61.799	-46.499	58.819	64.988	22.623	-3.8946	-3.4146	0.71087	-1.6029	25.852	-4.5195
81.156	8.1816	64.96	-3.9406	0.38164	-2.4704	0.87934	-0.25025	0.48049	0.66022	-1.3176	3339.0	38.675	4.5002	61.781	-46.548	58.802	64.988	22.623	-3.8946	-3.4146	0.71087	-1.6029	25.852	-4.5195
81.066	7.9032	65.06	-3.936	0.38036	-2.468	0.98206	-0.26393	0.49536	0.66022	-1.3176	3338.5	38.749	4.348	61.764	-46.601	58.786	64.988	22.623	-3.8946	-3.4146	0.71087	-1.6029	25.852	-4.5195
80.979	7.6226	65.153	-3.9308	0.379	-2.4655	1.0853	-0.27817	0.50878	0.66022	-1.3176	3338.0	38.819	4.1946	61.746	-46.658	58.77	64.988	22.623	-3.8946	-3.4146	0.71087	-1.6029	25.852	-4.5195
80.896	7.3403	65.241	-3.9251	0.37757	-2.4629	1.1889	-0.29294	0.52071	0.66022	-1.3176	3337.5	38.885	4.0401	61.728	-46.719	58.753	64.988	22.623	-3.8946	-3.4146	0.71087	-1.6029	25.852	-4.5195
80.817	7.0564	65.323	-3.9189	0.37607	-2.4603	1.2917	-0.30852	0.54076	0.66022	-1.3176	3336.9	38.948	3.8847	61.71	-46.783	58.737	64.988	22.623	-3.8946	-3.4146	0.71087	-1.6029	25.852	-4.5195
80.741	6.7714	65.399	-3.9122	0.37449	-2.4575	1.3943	-0.32485	0.56271	0.66022	-1.3176	3336.4	39.007	3.7287	61.693	-46.852	58.721	64.988	22.623	-3.8946	-3.4146	0.71087	-1.6029	25.852	-4.5195
80.669	6.4854	65.469	-3.905	0.37282	-2.4546	1.4968	-0.34182	0.58319	0.66022	-1.3176	3335.9	39.062	3.572	61.675	-46.925	58.704	64.988	22.623	-3.8946	-3.4146	0.71087	-1.6029	25.852	-4.5195
80.601	6.1988	65.533	-3.8972	0.37107	-2.4517	1.599	-0.35938	0.60216	0.66022	-1.3176	3335.4	39.113	3.4149	61.657	-47.001	58.688	64.988	22.623	-3.8946	-3.4146	0.71087	-1.6029	25.852	-4.5195
80.537	5.9118	65.591	-3.889	0.36923	-2.4486	1.7007	-0.3775	0.61957	0.66022	-1.3176	3334.9	39.16	3.2576	61.639	-47.082	58.671	64.988	22.623	-3.8946	-3.4146	0.71087	-1.6029	25.852	-4.5195
80.476	5.6248	65.643	-3.8802	0.36729	-2.4455	1.8016	-0.39612	0.63541	0.66022	-1.3176	3334.3	39.204	3.1002	61.622	-47.167	58.655	64.988	22.623	-3.8946	-3.4146	0.71087	-1.6029	25.852	-4.5195
80.42	5.338	65.689	-3.871	0.36526	-2.4423	1.9015	-0.41518	0.64965	0.66022	-1.3176	3333.8	39.243	2.9428	61.604	-47.255	58.639	64.988	22.623	-3.8946	-3.4146	0.71087	-1.6029	25.852	-4.5195
80.367	5.0518	65.73	-3.8612	0.36314	-2.439	2.0004	-0.43461	0.66226	0.66022	-1.3176	3333.3	39.279	2.7857	61.587	-47.348	58.622	64.988	22.623	-3.8946	-3.4146	0.71087	-1.6029	25.852	-4.5195
80.318	4.7664	65.764	-3.851	0.36092	-2.4356	2.0978	-0.45442	0.67323	0.66022	-1.3176	3332.8	39.31	2.629	61.569	-47.444	58.606	64.988	22.623	-3.8946	-3.4146	0.71087	-1.6029	25.852	-4.5195
80.273	4.4822	65.792	-3.8402	0.3586	-2.4323	2.1936	-0.47453	0.68255	0.66022	-1.3176	3332.3	39.338	2.4728	61.552	-47.545	58.59	64.988	22.623	-3.8946	-3.4146	0.71087	-1.6029	25.852	-4.5195
80.233	4.1995	65.815	-3.829	0.35617	-2.4288	2.2876	-0.49492	0.69019	0.66022	-1.3176	3331.7	39.362	2.3174	61.535	-47.649	58.574	64.988	22.623	-3.8946	-3.4146	0.71087	-1.6029	25.852	-4.5195
80.196	3.9185	65.831	-3.8174	0.35365	-2.4254	2.3795	-0.51551	0.69616	0.66022	-1.3176	3331.2	39.382	2.1629	61.517	-47.757	58.558	64.988	22.623	-3.8946	-3.4146	0.71087	-1.6029	25.852	-4.5195
80.163	3.6396	65.842	-3.8052	0.35102	-2.4219	2.4691	-0.53627	0.70045	0.66022	-1.3176	3330.7	39.398	2.0094	61.501	-47.869	58.543	64.988	22.623	-3.8946	-3.4146	0.71087	-1.6029	25.852	-4.5195
80.135	3.3631	65.847	-3.7927	0.34828	-2.4184	2.5569	-0.55733	0.70347	0.66022	-1.3176	3330.2	39.41	1.8572	61.484	-47.985	58.527	64.988	22.623	-3.8946	-3.4146	0.71087	-1.6029	25.852	-4.5195
80.11	3.0892	65.846	-3.7797	0.34544	-2.4148	2.6421	-0.57848	0.70484	0.66022	-1.3176	3329.7	39.418	1.7063	61.467	-48.105	58.512	64.988	22.623	-3.8946	-3.4146	0.71087	-1.6029	25.852	-4.5195
80.09	2.8182	65.839	-3.7663	0.3425	-2.4113	2.7245	-0.59964	0.70453	0.66022	-1.3176	3329.2	39.423	1.5571	61.451	-48.228	58.497	64.988	22.623	-3.8946	-3.4146	0.71087	-1.6029	25.852	-4.5195
80.073	2.5506	65.827	-3.7524	0.33945	-2.4078	2.8037	-0.62076	0.70255	0.66022	-1.3176	3328.6	39.423	1.4095	61.434	-48.356	58.482	64.988	22.623	-3.8946	-3.4146	0.71087	-1.6029	25.852	-4.5195
80.061	2.2864	65.809	-3.7382	0.33629	-2.4043	2.8853	-0.64179	0.69815	0.66022	-1.3176	3328.1	39.42	1.2638	61.418	-48.487	58.467	64.988	22.623	-3.8946	-3.4146	0.71087	-1.6029	25.852	-4.5195
80.053	2.026	65.786	-3.7236	0.33303	-2.4008	2.9708	-0.66273	0.69105	0.66022	-1.3176	3327.6	39.413	1.1202	61.403	-48.621	58.452	64.988	22.623	-3.8946	-3.4146	0.71087	-1.6029	25.852	-4.5195
80.048	1.7698	65.757	-3.7085	0.32966	-2.3974	3.0535	-0.68356	0.68214	0.66022	-1.3176	3327.1	39.402	0.97874	61.387	-48.759	58.438	64.988	22.623	-3.8946	-3.4146	0.71087	-1.6029	25.852	-4.5195
80.048	1.518	65.722	-3.693	0.32619	-2.394	3.1332	-0.70422	0.67144	0.66022	-1.3176	3326.6	39.387	0.83967	61.372	-48.901	58.424	64.988	22.623	-3.8946	-3.4146	0.71087	-1.6029	25.852	-4.5195
80.052	1.2708	65.683	-3.6772	0.32262	-2.3907	3.2097	-0.72468	0.65898	0.66022	-1.3176	3326.0	39.369	0.70314	61.357	-49.046	58.41	64.988	22.623	-3.8946	-3.4146	0.71087	-1.6029	25.852	-4.5195
80.06	1.0287	65.638	-3.661	0.31895	-2.3874	3.2828	-0.74485	0.64478	0.66022	-1.3176	3325.5	39.347	0.5693	61.342	-49.195	58.396	64.988	22.623	-3.8946	-3.4146	0.71087	-1.6029	25.852	-4.5195
80.072	0.79182	65.588	-3.6444	0.31517	-2.3842	3.3523	-0.76471	0.62888	0.66022	-1.3176	3325.0	39.321	0.43831	61.327	-49.347	58.383	64.988	22.623	-3.8946	-3.4146	0.71087	-1.6029	25.852	-4.5195
80.088	0.56048	65.533	-3.6274	0.3113	-2.3811	3.418	-0.78421	0.61131	0.66022	-1.3176	3324.5	39.292	0.31032	61.313	-49.502	58.369	64.988	22.623	-3.8946	-3.4146	0.71087	-1.6029	25.852	-4.5195
80.107	0.33495	65.473	-3.6102	0.30733	-2.3781	3.4798	-0.80332	0.5921	0.66022	-1.3176	3324.0	39.26	0.18549	61.299	-49.661	58.357	64.988	22.623	-3.8946	-3.4146	0.71087	-1.6029	25.852	-4.5195
80.131	0.11548	65.408	-3.5926	0.30327	-2.3752	3.5374	-0.822	0.5713	0.66022	-1.3176	3323.5	39.224	0.063964	61.285	-49.823	58.344	64.988	22.623	-3.8946	-3.4146	0.71087	-1.6029	25.852	-4.5195
80.158	-0.097685	65.339	-3.5748	0.29911	-2.3724	3.5905	-0.84023	0.55147	0.66022	-1.3176	3322.9	39.184	-0.054122	61.272	-49.988	58.332	64.988	22.623	-3.8946	-3.4146	0.71087	-1.6029	25.852	-4.5195
80.19	-0.3043	65.265	-3.5567	0.29487	-2.3697	3.6388	-0.85802	0.53293	0.66022	-1.3176	3322.4	39.141	-0.16863	61.259	-50.156	58.32	64.988	22.623	-3.8946	-3.4146	0.71087	-1.6029	25.852	-4.5195
80.225	-0.50415	65.186	-3.5384	0.29053	-2.3671	3.6827	-0.87533	0.51274	0.66022	-1.3176	3321.9	39.095	-0.27944	61.246	-50.327	58.308	64.988	22.623	-3.8946	-3.4146	0.71087	-1.6029	25.852	-4.5195
80.264	-0.69703	65.103	-3.5199	0.28611	-2.3646	3.7219	-0.89211	0.49094	0.66022	-1.3176	3321.4	39.046	-0.38643	61.233	-50.501	58.296	64.988	22.623	-3.8946	-3.4146	0.71087	-1.6029	25.852	-4.5195
80.306	-0.88272	65.016	-3.5012	0.28161	-2.3622	3.7562	-0.90832	0.46758	0.66022	-1.3176	3320.9	38.994	-0.48947	61.221	-50.677	58.285	64.988	22.623	-3.8946	-3.4146	0.71087	-1.6029	25.852	-4.5195
80.352	-1.061	64.925	-3.4824	0.27703	-2.3599	3.7955	-0.92393	0.4415	0.66022	-1.3176	3320.4	38.939	-0.58847	61.209	-50.857	58.275	64.988	22.623	-3.8946	-3.4146	0.71087	-1.6029	25.852	-4.5195
80.401	-1.2318	64.83	-3.4633	0.27237	-2.3578	3.8382	-0.93898	0.41284	0.66022	-1.3176	3319.8	38.88	-0.68329	61.198	-51.039	58.264	64.988	22.623	-3.8946	-3.4146	0.71087	-1.6029	25.852	-4.5195
80.454	-1.3947	64.731	-3.444	0.26764	-2.3558	3.876	-0.95347	0.38261	0.66022	-1.3176	3319.3	38.819	-0.77383	61.187	-51.139	58.254	64.988	22.623	-3.8946	-3.4146	0.71087	-1.6029	25.852	-4.5195
80.511	-1.5497	64.629	-3.4245	0.26284	-2.3539	3.9088	-0.96736	0.35087	0.66022	-1.3176	3318.8	38.755	-0.85996	61.176	-51.08	58.244	64.988	22.623	-3.8946	-3.4146	0.71087	-1.6029	25.852	-4.5195
80.571	-1.6965	64.523	-3.4049	0.25797	-2.3523	3.9366	-0.9806	0.31766	0.66022	-1.3176	3318.3	38.688	-0.94157	61.166	-51.024	58.235	64.988	22.623	-3.8946	-3.4146	0.71087	-1.6029	25.852	-4.5195
80.634	-1.8349	64.413	-3.3852	0.25304	-2.3508	3.9591	-0.99316	0.28306	0.66022	-1.3176	3317.8	38.619	-1.0186	61.156	-50.971	58.226	64.988	22.623	-3.8946	-3.4146	0.71087	-1.6029	25.852	-4.5195
80.7	-1.9647	64.3	-3.3653	0.24804	-2.3494	3.9763	-1.005	0.2471	0.66022	-1.3176	3317.3	38.547	-1.0908	61.146	-50.92	58.217	64.988	22.623	-3.8946	-3.4146	0.71087	-1.6029	25.852	-4.5195
80.769	-2.0859	64.184	-3.3454	0.24299	-2.3483	3.9881	-1.0161	0.20985	0.66022	-1.3176	3316.7	38.473	-1.1583	61.137	-50.873	58.209	64.988	22.623	-3.8946	-3.4146	0.71087	-1.6029	25.852	-4.5195
80.842	-2.1982	64.065	-3.3255	0.23788	-2.3473	3.9945	-1.0264	0.17137	0.66022	-1.3176	3316.2	38.396	-1.2209	61.128	-50.829	58.201	64.988	22.623	-3.8946	-3.4146	0.71087	-1.6029	25.852	-4.5195
80.917	-2.3016	63.943	-3.3055	0.23272	-2.3466	3.9954	-1.036	0.13172	0.66022	-1.3176	3315.7	38.317	-1.2784	61.12	-50.787	58.193	64.988	22.623	-3.8946	-3.4146	0.71087	-1.6029	25.852	-4.5195
80.995	-2.3958	63.818	-3.2855	0.22752	-2.346	3.9908	-1.0446	0.090947	0.66022	-1.3176	3315.2	38.235	-1.331	61.112	-50.748	58.186	64.988	22.623	-3.8946	-3.4146	0.71087	-1.6029	25.852	-4.5195
81.076	-2.4808	63.691	-3.2656	0.22228	-2.3457	3.9806	-1.0525	0.049119	0.66022	-1.3176	3314.7	38.152	-1.3783	61.104	-50.711	58.179	64.988	22.623	-3.8946	-3.4146	0.71087	-1.6029	25.852	-4.5195
81.16	-2.5564	63.561	-3.2457	0.217	-2.3455	3.9747	-1.0594	0.0052757	0.66022	-1.3176	3314.2	38.066	-1.4205	61.097	-50.677	58.173	64.988	22.623	-3.8946	-3.4146	0.71087	-1.6029	25.852	-4.5195
81.246	-2.6225	63.429	-3.2258	0.21169	-2.3456	3.9674	-1.0656	-0.04002	0.66022	-1.3176	3313.6	37.979	-1.4575	61.09	-50.645	58.166	64.988	22.623	-3.8946	-3.4146	0.71087	-1.6029	25.852	-4.5195
81.335	-2.6791	63.294	-3.206	0.20634	-2.3459	3.9543	-1.0709	-0.086307	0.66022	-1.3176	3313.1	37.89	-1.4891	61.083	-50.615	58.16	64.988	22.623	-3.8946	-3.4146	0.71087	-1.6029	25.852	-4.5195
81.426	-2.726	63.157	-3.1863	0.20098	-2.3465	3.9356	-1.0754	-0.13353	0.66022	-1.3176	3312.6	37.799	-1.5153	61.077	-50.587	58.155	64.988	22.623	-3.8946	-3.4146	0.71087	-1.6029	25.852	-4.5195
81.52	-2.7631	63.019	-3.1667	0.19559	-2.3473	3.9111	-1.079	-0.18163	0.66022	-1.3176	3312.1	37.706	-1.5361	61.071	-50.562	58.15	64.988	22.623	-3.8946	-3.4146	0.71087	-1.6029	25.852	-4.5195
81.615	-2.7904	62.878	-3.1472	0.19019	-2.3483	3.881	-1.0817	-0.23054	0.66022	-1.3176	3311.6	37.611	-1.5514	61.065	-50.538	58.145	64.988	22.623	-3.8946	-3.4146	0.71087	-1.6029	25.852	-4.5195
81.713	-2.8077	62.736	-3.1279	0.18478	-2.3496	3.8452	-1.0835	-0.28022	0.66022	-1.3176	3311.1	37.516	-1.5612	61.06	-50.516	58.14	64.988	22.623	-3.8946	-3.4146	0.71087	-1.6029	25.852	-4.5195
81.813	-2.8151	62.592	-3.1088	0.17936	-2.3511	3.8038	-1.0844	-0.33061	0.66022	-1.3176	3310.6	37.418	-1.5654	61.055	-50.496	58.136	64.988	22.623	-3.8946	-3.4146	0.71087	-1.6029	25.852	-4.5195
81.914	-2.8124	62.447	-3.0899	0.17393	-2.3529	3.7568	-1.0844	-0.38165	0.66022	-1.3176	3310.0	37.32	-1.564	61.051	-50.478	58.132	64.988	22.623	-3.8946	-3.4146	0.71087	-1.6029	25.852	-4.5195
82.017	-2.7996	62.301	-3.0713	0.16853	-2.3549	3.6787	-1.0782	-0.41574	0.66022	-1.3176	3309.5	37.22	-1.557	61.046	-50.461	58.129	64.988	22.623	-3.8946	-3.4146	0.71087	-1.6029	25.852	-4.5195
82.122	-2.7767	62.153	-3.0531	0.16316	-2.357	3.5941	-1.0703	-0.4484	0.66022	-1.3176	3309.0	37.12	-1.5444	61.043	-50.446	58.126	64.988	22.623	-3.8946	-3.4146	0.71087	-1.6029	25.852	-4.5195
82.229	-2.7437	62.004	-3.0353	0.15783	-2.3594	3.5063	-1.0613	-0.48172	0.66022	-1.3176	3308.5	37.018	-1.5261	61.039	-50.432	58.123	64.988	22.623	-3.8946	-3.4146	0.71087	-1.6029	25.852	-4.5195
82.336	-2.7007	61.855	-3.018	0.15254	-2.3619	3.4155	-1.0512	-0.51565	0.66022	-1.3176	3308.0	36.916	-1.5023	61.036	-50.419	58.121	64.988	22.623	-3.8946	-3.4146	0.71087	-1.6029	25.852	-4.5195
82.445	-2.6479	61.705	-3.0012	0.14732	-2.3645	3.3217	-1.0399	-0.55014	0.66022	-1.3176	3307.5	36.813	-1.4729	61.034	-50.408	58.119	64.988	22.623	-3.8946	-3.4146	0.71087	-1.6029	25.852	-4.5195
82.555	-2.5852	61.554	-2.9848	0.14215	-2.3674	3.2254	-1.0276	-0.58516	0.66022	-1.3176	3307.0	36.709	-1.4381	61.032	-50.397	58.117	64.988	22.623	-3.8946	-3.4146	0.71087	-1.6029	25.852	-4.5195
82.665	-2.5127	61.403	-2.9689	0.13704	-2.3704	3.1265	-1.0141	-0.62065	0.66022	-1.3176	3306.4	36.605	-1.3978	61.03	-50.387	58.116	64.988	22.623	-3.8946	-3.4146	0.71087	-1.6029	25.852	-4.5195
82.777	-2.4307	61.252	-2.9535	0.13201	-2.3736	3.0254	-0.99948	-0.65658	0.66022	-1.3176	3305.9	36.5	-1.3522	61.028	-50.378	58.115	64.988	22.623	-3.8946	-3.4146	0.71087	-1.6029	25.852	-4.5195
82.889	-2.3391	61.1	-2.9387	0.12705	-2.3769	2.9221	-0.98375	-0.6929	0.66022	-1.3176	3305.4	36.395	-1.3013	61.027	-50.37	58.114	64.988	22.623	-3.8946	-3.4146	0.71087	-1.6029	25.852	-4.5195
83.002	-2.2381	60.948	-2.9243	0.12217	-2.3805	2.8169	-0.9669	-0.72958	0.66022	-1.3176	3304.9	36.29	-1.2451	61.026	-50.363	58.114	64.988	22.623	-3.8946	-3.4146	0.71087	-1.6029	25.852	-4.5195
83.115	-2.1278	60.797	-2.9105	0.11738	-2.3842	2.71	-0.94895	-0.76657	0.66022	-1.3176	3304.4	36.185	-1.1837	61.026	-50.356	58.114	64.988	22.623	-3.8946	-3.4146	0.71087	-1.6029	25.852	-4.5195
83.228	-2.0083	60.646	-2.8972	0.11268	-2.3882	2.5993	-0.9299	-0.80379	0.66022	-1.3176	3303.9	36.08	-1.1172	61.026	-50.349	58.114	64.988	22.623	-3.8946	-3.4146	0.71087	-1.6029	25.852	-4.5195
83.341	-1.8797	60.495	-2.8845	0.10808	-2.3923	2.4821	-0.90973	-0.84113	0.66022	-1.3176	3303.4	35.975	-1.0457	61.026	-50.343	58.114	64.988	22.623	-3.8946	-3.4146	0.71087	-1.6029	25.852	-4.5195
83.454	-1.7422	60.344	-2.8724	0.10359	-2.3966	2.3639	-0.88844	-0.87862	0.66022	-1.3176	3302.8	35.87	-0.96916	61.026	-50.337	58.115	64.988	22.623	-3.8946	-3.4146	0.71087	-1.6029	25.852	-4.5195
83.567	-1.5959	60.194	-2.8609	0.099202	-2.4011	2.245	-0.86604	-0.91625	0.66022	-1.3176	3302.3	35.766	-0.88775	61.027	-50.331	58.117	64.988	22.623	-3.8946	-3.4146	0.71087	-1.6029	25.852	-4.5195
83.679	-1.4409	60.045	-2.85	0.09493	-2.4057	2.1255	-0.84257	-0.95396	0.66022	-1.3176	3301.8	35.662	-0.80153	61.028	-50.325	58.118	64.988	22.623	-3.8946	-3.4146	0.71087	-1.6029	25.852	-4.5195
83.791	-1.2774	59.897	-2.8396	0.090778	-2.4106	2.0055	-0.81805	-0.99173	0.66022	-1.3176	3301.3	35.558	-0.71057	61.03	-50.319	58.12	64.988	22.623	-3.8946	-3.4146	0.71087	-1.6029	25.852	-4.5195
83.903	-1.1056	59.749	-2.8299	0.086752	-2.4157	1.8853	-0.7925	-1.0295	0.66022	-1.3176	3300.8	35.456	-0.61495	61.032	-50.313	58.122	64.988	22.623	-3.8946	-3.4146	0.71087	-1.6029	25.852	-4.5195
84.013	-0.92547	59.603	-2.8208	0.082855	-2.4209	1.7649	-0.76597	-1.0673	0.66022	-1.3176	3300.3	35.354	-0.51476	61.034	-50.306	58.125	64.988	22.623	-3.8946	-3.4146	0.71087	-1.6029	25.852	-4.5195
84.123	-0.73731	59.458	-2.8123	0.079094	-2.4263	1.6445	-0.73847	-1.105	0.66022	-1.3176	3299.8	35.253	-0.41008	61.036	-50.299	58.127	64.988	22.623	-3.8946	-3.4146	0.71087	-1.6029	25.852	-4.5195
84.231	-0.54121	59.315	-2.8043	0.075472	-2.4319	1.5243	-0.71005	-1.1427	0.66022	-1.3176	3299.2	35.153	-0.301	61.039	-50.292	58.13	64.988	22.623	-3.8946	-3.4146	0.71087	-1.6029	25.852	-4.5195
84.338	-0.33732	59.172	-2.797	0.071995	-2.4378	1.4043	-0.68074	-1.1802	0.66022	-1.3176	3298.7	35.054	-0.1876	61.042	-50.284	58.134	64.988	22.623	-3.8946	-3.4146	0.71087	-1.6029	25.852	-4.5195
84.444	-0.12581	59.032	-2.7903	0.06867	-2.4437	1.2731	-0.64626	-1.2067	0.66022	-1.3176	3298.2	34.956	-0.069961	61.045	-50.275	58.137	64.988	22.623	-3.8946	-3.4146	0.71087	-1.6029	25.852	-4.5195
84.547	0.093192	58.893	-2.7843	0.065539	-2.4498	1.1277	-0.6061	-1.218	0.66022	-1.3176	3297.7	34.86	0.051821	61.048	-50.265	58.141	64.988	22.623	-3.8946	-3.4146	0.71087	-1.6029	25.852	-4.5195
84.65	0.31942	58.757	-2.779	0.06261	-2.4559	0.98215	-0.56579	-1.2269	0.66022	-1.3176	3297.2	34.765	0.17761	61.052	-50.255	58.145	64.988	22.623	-3.8946	-3.4146	0.71087	-1.6029	25.852	-4.5195
84.75	0.55262	58.622	-2.7745	0.059882	-2.4621	0.83744	-0.5253	-1.2354	0.66022	-1.3176	3296.7	34.672	0.30725	61.056	-50.243	58.149	64.988	22.623	-3.8946	-3.4146	0.71087	-1.6029	25.852	-4.5195
84.848	0.79252	58.49	-2.7707	0.057357	-2.4683	0.69378	-0.48468	-1.2436	0.66022	-1.3176	3296.2	34.58	0.44061	61.06	-50.23	58.154	64.988	22.623	-3.8946	-3.4146	0.71087	-1.6029	25.852	-4.5195
84.944	1.0389	58.36	-2.7675	0.055035	-2.4745	0.55097	-0.44395	-1.2514	0.66022	-1.3176	3295.7	34.491	0.57753	61.065	-50.216	58.159	64.988	22.623	-3.8946	-3.4146	0.71087	-1.6029	25.852	-4.5195
85.038	1.2914	58.233	-2.7652	0.052917	-2.4808	0.4027	-0.40314	-1.2584	0.66022	-1.3176	3295.1	34.403	0.71786	61.07	-50.201	58.164	64.988	22.623	-3.8946	-3.4146	0.71087	-1.6029	25.852	-4.5195
85.129	1.5498	58.108	-2.7635	0.051004	-2.4871	0.25689	-0.36224	-1.2652	0.66022	-1.3176	3294.6	34.317	0.86145	61.075	-50.184	58.169	64.988	22.623	-3.8946	-3.4146	0.71087	-1.6029	25.852	-4.5195
85.217	1.8138	57.987	-2.7626	0.049295	-2.4934	0.11372	-0.32131	-1.2717	0.66022	-1.3176	3294.1	34.234	1.0081	61.08	-50.165	58.174	64.988	22.623	-3.8946	-3.4146	0.71087	-1.6029	25.852	-4.5195
85.303	2.0832	57.868	-2.7624	0.047791	-2.4998	-0.026659	-0.28039	-1.2778	0.66022	-1.3176	3293.6	34.153	1.1578	61.085	-50.145	58.18	64.988	22.623	-3.8946	-3.4146	0.71087	-1.6029	25.852	-4.5195
85.385	2.3576	57.753	-2.7628	0.046491	-2.5062	-0.16409	-0.23953	-1.2838	0.66022	-1.3176	3293.1	34.074	1.3102	61.091	-50.122	58.186	64.988	22.623	-3.8946	-3.4146	0.71087	-1.6029	25.852	-4.5195
85.464	2.6369	57.641	-2.764	0.045395	-2.5126	-0.29845	-0.19879	-1.2895	0.66022	-1.3176	3292.6	33.998	1.4653	61.097	-50.098	58.192	64.988	22.623	-3.8946	-3.4146	0.71087	-1.6029	25.852	-4.5195
85.54	2.9206	57.532	-2.7658	0.044503	-2.5191	-0.42961	-0.15821	-1.2949	0.66022	-1.3176	3292.1	33.924	1.6228	61.103	-50.072	58.198	64.988	22.623	-3.8946	-3.4146	0.71087	-1.6029	25.852	-4.5195
85.613	3.2087	57.428	-2.7683	0.043813	-2.5256	-0.55746	-0.11785	-1.3002	0.66022	-1.3176	3291.5	33.853	1.7827	61.109	-50.044	58.204	64.988	22.623	-3.8946	-3.4146	0.71087	-1.6029	25.852	-4.5195
85.682	3.5007	57.326	-2.7714	0.043324	-2.5321	-0.68191	-0.077755	-1.3053	0.66022	-1.3176	3291.0	33.785	1.9448	61.115	-50.013	58.21	64.988	22.623	-3.8946	-3.4146	0.71087	-1.6029	25.852	-4.5195
85.747	3.7964	57.229	-2.7751	0.043034	-2.5386	-0.8036	-0.03834	-1.31	0.66022	-1.3176	3290.5	33.72	2.109	61.122	-49.98	58.217	64.988	22.623	-3.8946	-3.4146	0.71087	-1.6029	25.852	-4.5195
85.809	4.0956	57.136	-2.7794	0.04294	-2.5452	-0.92213	0.00051077	-1.3146	0.66022	-1.3176	3290.0	33.658	2.275	61.128	-49.945	58.224	64.988	22.623	-3.8946	-3.4146	0.71087	-1.6029	25.852	-4.5195
85.867	4.3979	57.047	-2.7843	0.043039	-2.5518	-1.0371	0.038931	-1.319	0.66022	-1.3176	3289.5	33.599	2.4428	61.135	-49.907	58.23	64.988	22.623	-3.8946	-3.4146	0.71087	-1.6029	25.852	-4.5195
85.92	4.7032	56.962	-2.7898	0.043328	-2.5584	-1.1484	0.076872	-1.3233	0.66022	-1.3176	3289.0	33.543	2.6122	61.141	-49.867	58.237	64.988	22.623	-3.8946	-3.4146	0.71087	-1.6029	25.852	-4.5195
85.97	5.0112	56.881	-2.7958	0.043806	-2.565	-1.2561	0.11428	-1.3276	0.66022	-1.3176	3288.5	33.49	2.7831	61.148	-49.824	58.244	64.988	22.623	-3.8946	-3.4146	0.71087	-1.6029	25.852	-4.5195
86.015	5.3215	56.806	-2.8023	0.04447	-2.5717	-1.3601	0.15112	-1.3318	0.66022	-1.3176	3288.0	33.441	2.9553	61.155	-49.778	58.251	64.988	22.623	-3.8946	-3.4146	0.71087	-1.6029	25.852	-4.5195
86.056	5.6341	56.735	-2.8094	0.045317	-2.5783	-1.4603	0.18733	-1.336	0.66022	-1.3176	3287.4	33.396	3.1287	61.162	-49.729	58.258	64.988	22.623	-3.8946	-3.4146	0.71087	-1.6029	25.852	-4.5195
86.092	5.9485	56.668	-2.8169	0.046342	-2.585	-1.5569	0.22288	-1.3402	0.66022	-1.3176	3286.9	33.354	3.3031	61.169	-49.678	58.265	64.988	22.623	-3.8946	-3.4146	0.71087	-1.6029	25.852	-4.5195
86.124	6.2645	56.607	-2.825	0.047544	-2.5917	-1.6497	0.25771	-1.3444	0.66022	-1.3176	3286.4	33.316	3.4784	61.176	-49.623	58.272	64.988	22.623	-3.8946	-3.4146	0.71087	-1.6029	25.852	-4.5195
86.152	6.582	56.551	-2.8334	0.048918	-2.5985	-1.7388	0.29178	-1.3486	0.66022	-1.3176	3285.9	33.281	3.6545	61.182	-49.566	58.279	64.988	22.623	-3.8946	-3.4146	0.71087	-1.6029	25.852	-4.5195
86.174	6.9006	56.499	-2.8423	0.050461	-2.6052	-1.8243	0.32506	-1.3529	0.66022	-1.3176	3285.4	33.251	3.8312	61.189	-49.505	58.286	64.988	22.623	-3.8946	-3.4146	0.71087	-1.6029	25.852	-4.5195
86.192	7.2201	56.454	-2.8517	0.052167	-2.612	-1.9062	0.35746	-1.3569	0.66022	-1.3176	3284.9	33.224	4.0084	61.196	-49.441	58.293	64.988	22.623	-3.8946	-3.4146	0.71087	-1.6029	25.852	-4.5195
86.205	7.5403	56.413	-2.8614	0.054032	-2.6188	-1.9881	0.38824	-1.3525	0.66022	-1.3176	3284.4	33.201	4.186	61.203	-49.373	58.3	64.988	22.623	-3.8946	-3.4146	0.71087	-1.6029	25.852	-4.5195
86.212	7.8608	56.378	-2.8715	0.056048	-2.6255	-2.0662	0.41801	-1.3482	0.66022	-1.3176	3283.9	33.183	4.3638	61.21	-49.303	58.307	64.988	22.623	-3.8946	-3.4146	0.71087	-1.6029	25.852	-4.5195
86.215	8.1814	56.349	-2.8821	0.058211	-2.6323	-2.1405	0.44674	-1.3441	0.66022	-1.3176	3283.4	33.168	4.5417	61.216	-49.229	58.313	64.988	22.623	-3.8946	-3.4146	0.71087	-1.6029	25.852	-4.5195
86.213	8.5019	56.325	-2.8929	0.060514	-2.639	-2.2112	0.47438	-1.3402	0.66022	-1.3176	3282.8	33.158	4.7195	61.223	-49.151	58.32	64.988	22.623	-3.8946	-3.4146	0.71087	-1.6029	25.852	-4.5195
86.205	8.8219	56.308	-2.9042	0.062952	-2.6457	-2.2782	0.50092	-1.3364	0.66022	-1.3176	3282.3	33.152	4.897	61.229	-49.07	58.327	64.988	22.623	-3.8946	-3.4146	0.71087	-1.6029	25.852	-4.5195
86.193	9.1413	56.296	-2.9157	0.065521	-2.6523	-2.3415	0.52638	-1.3327	0.66022	-1.3176	3281.8	33.15	5.0742	61.236	-48.986	58.333	64.988	22.623	-3.8946	-3.4146	0.71087	-1.6029	25.852	-4.5195
86.175	9.4597	56.29	-2.9276	0.068214	-2.659	-2.4014	0.55068	-1.3292	0.66022	-1.3176	3281.3	33.153	5.251	61.242	-48.898	58.34	64.988	22.623	-3.8946	-3.4146	0.71087	-1.6029	25.852	-4.5195
86.151	9.777	56.291	-2.9397	0.071026	-2.6656	-2.4577	0.57379	-1.326	0.66022	-1.3176	3280.8	33.16	5.427	61.248	-48.806	58.346	64.988	22.623	-3.8946	-3.4146	0.71087	-1.6029	25.852	-4.5195
86.123	10.093	56.297	-2.9521	0.07395	-2.6722	-2.5108	0.59569	-1.3229	0.66022	-1.3176	3280.3	33.172	5.6024	61.254	-48.71	58.352	64.988	22.623	-3.8946	-3.4146	0.71087	-1.6029	25.852	-4.5195
86.088	10.407	56.31	-2.9648	0.076981	-2.6789	-2.5605	0.61637	-1.32	0.66022	-1.3176	3279.8	33.188	5.7768	61.26	-48.611	58.358	64.988	22.623	-3.8946	-3.4146	0.71087	-1.6029	25.852	-4.5195
86.049	10.719	56.329	-2.9777	0.080112	-2.6854	-2.6069	0.63582	-1.3173	0.66022	-1.3176	3279.3	33.209	5.9502	61.265	-48.508	58.363	64.988	22.623	-3.8946	-3.4146	0.71087	-1.6029	25.852	-4.5195
86.004	11.029	56.354	-2.9909	0.083336	-2.692	-2.6541	0.65337	-1.3137	0.66022	-1.3176	3278.7	33.235	6.1224	61.27	-48.402	58.369	64.988	22.623	-3.8946	-3.4146	0.71087	-1.6029	25.852	-4.5195
85.954	11.337	56.385	-3.0043	0.086643	-2.6986	-2.6997	0.66944	-1.31	0.66022	-1.3176	3278.2	33.265	6.2934	61.275	-48.291	58.374	64.988	22.623	-3.8946	-3.4146	0.71087	-1.6029	25.852	-4.5195
85.898	11.642	56.423	-3.0179	0.090028	-2.7051	-2.7421	0.68427	-1.3066	0.66022	-1.3176	3277.7	33.299	6.4629	61.28	-48.177	58.379	64.988	22.623	-3.8946	-3.4146	0.71087	-1.6029	25.852	-4.5195
85.836	11.944	56.467	-3.0317	0.093484	-2.7117	-2.7814	0.69788	-1.3033	0.66022	-1.3176	3277.2	33.339	6.6308	61.285	-48.059	58.384	64.988	22.623	-3.8946	-3.4146	0.71087	-1.6029	25.852	-4.5195
85.769	12.243	56.518	-3.0457	0.097005	-2.7182	-2.8176	0.71026	-1.3002	0.66022	-1.3176	3276.7	33.383	6.7971	61.289	-47.937	58.388	64.988	22.623	-3.8946	-3.4146	0.71087	-1.6029	25.852	-4.5195
85.697	12.539	56.575	-3.0599	0.10058	-2.7247	-2.8509	0.72141	-1.2974	0.66022	-1.3176	3276.2	33.432	6.9616	61.293	-47.812	58.393	64.988	22.623	-3.8946	-3.4146	0.71087	-1.6029	25.852	-4.5195
85.619	12.83	56.638	-3.0742	0.10422	-2.7311	-2.8813	0.73132	-1.2947	0.66022	-1.3176	3275.7	33.485	7.1241	61.296	-47.682	58.396	64.988	22.623	-3.8946	-3.4146	0.71087	-1.6029	25.852	-4.5195
85.536	13.119	56.708	-3.0887	0.1079	-2.7376	-2.9086	0.74009	-1.2923	0.66022	-1.3176	3275.2	33.543	7.2845	61.3	-47.549	58.4	64.988	22.623	-3.8946	-3.4146	0.71087	-1.6029	25.852	-4.5195
85.447	13.403	56.785	-3.1033	0.11162	-2.7441	-2.9332	0.74764	-1.29	0.66022	-1.3176	3274.7	33.606	7.4428	61.303	-47.412	58.403	64.988	22.623	-3.8946	-3.4146	0.71087	-1.6029	25.852	-4.5195
85.353	13.682	56.867	-3.118	0.11537	-2.7505	-2.9549	0.75395	-1.2879	0.66022	-1.3176	3274.1	33.674	7.5987	61.305	-47.271	58.406	64.988	22.623	-3.8946	-3.4146	0.71087	-1.6029	25.852	-4.5195
85.253	13.958	56.956	-3.1328	0.11915	-2.7569	-2.974	0.75906	-1.2859	0.66022	-1.3176	3273.6	33.746	7.7522	61.307	-47.127	58.409	64.988	22.623	-3.8946	-3.4146	0.71087	-1.6029	25.852	-4.5195
85.148	14.228	57.052	-3.1477	0.12296	-2.7634	-2.9904	0.76296	-1.2842	0.66022	-1.3176	3273.1	33.823	7.9031	61.309	-46.979	58.411	64.988	22.623	-3.8946	-3.4146	0.71087	-1.6029	25.852	-4.5195
85.038	14.493	57.153	-3.1627	0.12678	-2.7698	-3.0066	0.76538	-1.2792	0.66022	-1.3176	3272.6	33.905	8.0514	61.31	-46.827	58.412	64.988	22.623	-3.8946	-3.4146	0.71087	-1.6029	25.852	-4.5195
84.922	14.754	57.261	-3.1778	0.13061	-2.7761	-3.0243	0.76605	-1.2682	0.66022	-1.3176	3272.1	33.991	8.1968	61.311	-46.672	58.414	64.988	22.623	-3.8946	-3.4146	0.71087	-1.6029	25.852	-4.5195
84.801	15.008	57.375	-3.193	0.13444	-2.7825	-3.0393	0.76551	-1.2572	0.66022	-1.3176	3271.6	34.082	8.3393	61.311	-46.513	58.414	64.988	22.623	-3.8946	-3.4146	0.71087	-1.6029	25.852	-4.5195
84.675	15.257	57.496	-3.2082	0.13826	-2.7887	-3.0516	0.76379	-1.2464	0.66022	-1.3176	3271.1	34.177	8.4787	61.311	-46.35	58.415	64.988	22.623	-3.8946	-3.4146	0.71087	-1.6029	25.852	-4.5195
84.544	15.501	57.622	-3.2235	0.14208	-2.7949	-3.0612	0.76093	-1.2356	0.66022	-1.3176	3270.6	34.277	8.6149	61.311	-46.184	58.415	64.988	22.623	-3.8946	-3.4146	0.71087	-1.6029	25.852	-4.5195
84.408	15.738	57.754	-3.2388	0.14587	-2.8011	-3.068	0.75696	-1.2248	0.66022	-1.3176	3270.1	34.381	8.7478	61.31	-46.015	58.414	64.988	22.623	-3.8946	-3.4146	0.71087	-1.6029	25.852	-4.5195
84.266	15.968	57.892	-3.2542	0.14964	-2.8072	-3.0739	0.75185	-1.214	0.66022	-1.3176	3269.5	34.49	8.8772	61.308	-45.843	58.413	64.988	22.623	-3.8946	-3.4146	0.71087	-1.6029	25.852	-4.5195
84.12	16.192	58.036	-3.2696	0.15339	-2.8132	-3.0834	0.74566	-1.2029	0.66022	-1.3176	3269.0	34.603	9.003	61.306	-45.667	58.412	64.988	22.623	-3.8946	-3.4146	0.71087	-1.6029	25.852	-4.5195
83.969	16.409	58.186	-3.285	0.1571	-2.8192	-3.0909	0.73844	-1.1918	0.66022	-1.3176	3268.5	34.72	9.1252	61.303	-45.488	58.409	64.988	22.623	-3.8946	-3.4146	0.71087	-1.6029	25.852	-4.5195
83.813	16.619	58.342	-3.3005	0.16077	-2.8251	-3.0966	0.73023	-1.1806	0.66022	-1.3176	3268.0	34.842	9.2435	61.3	-45.305	58.407	64.988	22.623	-3.8946	-3.4146	0.71087	-1.6029	25.852	-4.5195
83.652	16.822	58.502	-3.3159	0.1644	-2.831	-3.1004	0.72105	-1.1694	0.66022	-1.3176	3267.5	34.967	9.3579	61.297	-45.12	58.404	64.988	22.623	-3.8946	-3.4146	0.71087	-1.6029	25.852	-4.5195
83.487	17.017	58.668	-3.3315	0.168	-2.8368	-3.13	0.72344	-1.1302	0.66022	-1.3176	3267.0	35.097	9.4682	61.292	-44.932	58.4	64.988	22.623	-3.8946	-3.4146	0.71087	-1.6029	25.852	-4.5195
83.318	17.205	58.84	-3.3473	0.17164	-2.8423	-3.1669	0.72955	-1.0807	0.66022	-1.3176	3266.5	35.23	9.5743	61.287	-44.741	58.396	64.988	22.623	-3.8946	-3.4146	0.71087	-1.6029	25.852	-4.5195
83.144	17.384	59.017	-3.3632	0.1753	-2.8476	-3.2012	0.73515	-1.0304	0.66022	-1.3176	3266.0	35.368	9.676	61.282	-44.548	58.391	64.988	22.623	-3.8946	-3.4146	0.71087	-1.6029	25.852	-4.5195
82.965	17.555	59.198	-3.3793	0.17899	-2.8526	-3.2331	0.7402	-0.97934	0.66022	-1.3176	3265.5	35.509	9.7731	61.276	-44.351	58.385	64.988	22.623	-3.8946	-3.4146	0.71087	-1.6029	25.852	-4.5195
82.783	17.718	59.385	-3.3955	0.1827	-2.8574	-3.2625	0.74471	-0.92765	0.66022	-1.3176	3265.0	35.654	9.8654	61.269	-44.153	58.38	64.988	22.623	-3.8946	-3.4146	0.71087	-1.6029	25.852	-4.5195
82.597	17.871	59.577	-3.4119	0.18643	-2.8619	-3.2891	0.7487	-0.87538	0.66022	-1.3176	3264.5	35.803	9.9528	61.261	-43.951	58.373	64.988	22.623	-3.8946	-3.4146	0.71087	-1.6029	25.852	-4.5195
82.407	18.015	59.773	-3.4284	0.19019	-2.8661	-3.3141	0.75201	-0.82204	0.66022	-1.3176	3263.9	35.955	10.035	61.254	-43.748	58.366	64.988	22.623	-3.8946	-3.4146	0.71087	-1.6029	25.852	-4.5195
82.213	18.149	59.974	-3.445	0.19395	-2.8701	-3.3374	0.75465	-0.76761	0.66022	-1.3176	3263.4	36.111	10.112	61.245	-43.542	58.358	64.988	22.623	-3.8946	-3.4146	0.71087	-1.6029	25.852	-4.5195
82.015	18.273	60.179	-3.4618	0.19773	-2.8738	-3.3573	0.75689	-0.71294	0.66022	-1.3176	3262.9	36.27	10.183	61.236	-43.334	58.35	64.988	22.623	-3.8946	-3.4146	0.71087	-1.6029	25.852	-4.5195
81.814	18.387	60.389	-3.4786	0.20152	-2.8772	-3.3737	0.75875	-0.6581	0.66022	-1.3176	3262.4	36.432	10.249	61.226	-43.123	58.341	64.988	22.623	-3.8946	-3.4146	0.71087	-1.6029	25.852	-4.5195
81.61	18.49	60.603	-3.4955	0.20532	-2.8804	-3.3864	0.76027	-0.6032	0.66022	-1.3176	3261.9	36.597	10.309	61.215	-42.912	58.331	64.988	22.623	-3.8946	-3.4146	0.71087	-1.6029	25.852	-4.5195
81.403	18.582	60.82	-3.5125	0.20912	-2.8833	-3.4	0.76146	-0.54831	0.66022	-1.3176	3261.4	36.765	10.363	61.204	-42.698	58.321	64.988	22.623	-3.8946	-3.4146	0.71087	-1.6029	25.852	-4.5195
81.193	18.663	61.042	-3.5295	0.21293	-2.8859	-3.4148	0.76241	-0.49356	0.66022	-1.3176	3260.9	36.936	10.411	61.192	-42.483	58.31	64.988	22.623	-3.8946	-3.4146	0.71087	-1.6029	25.852	-4.5195
80.979	18.733	61.267	-3.5466	0.21675	-2.8882	-3.426	0.76318	-0.43909	0.66022	-1.3176	3260.4	37.11	10.452	61.179	-42.267	58.298	64.988	22.623	-3.8946	-3.4146	0.71087	-1.6029	25.852	-4.5195
80.764	18.79	61.495	-3.5638	0.22057	-2.8902	-3.4495	0.76846	-0.36506	0.66022	-1.3176	3259.9	37.286	10.487	61.166	-42.049	58.286	64.988	22.623	-3.8946	-3.4146	0.71087	-1.6029	25.852	-4.5195
80.546	18.836	61.726	-3.5811	0.22443	-2.8918	-3.471	0.77406	-0.28847	0.66022	-1.3176	3259.4	37.465	10.515	61.151	-41.831	58.272	64.988	22.623	-3.8946	-3.4146	0.71087	-1.6029	25.852	-4.5195
80.325	18.869	61.961	-3.5985	0.22832	-2.8931	-3.4883	0.77936	-0.21206	0.66022	-1.3176	3258.9	37.645	10.536	61.136	-41.611	58.259	64.988	22.623	-3.8946	-3.4146	0.71087	-1.6029	25.852	-4.5195
80.103	18.889	62.198	-3.616	0.23222	-2.894	-3.5013	0.78434	-0.13596	0.66022	-1.3176	3258.4	37.828	10.551	61.121	-41.392	58.244	64.988	22.623	-3.8946	-3.4146	0.71087	-1.6029	25.852	-4.5195
79.879	18.896	62.437	-3.6335	0.23616	-2.8944	-3.5095	0.78903	-0.060321	0.66022	-1.3176	3257.9	38.013	10.557	61.104	-41.171	58.229	64.988	22.623	-3.8946	-3.4146	0.71087	-1.6029	25.852	-4.5195
79.653	18.889	62.678	-3.651	0.24011	-2.8946	-3.513	0.79341	0.014702	0.66022	-1.3176	3257.3	38.199	10.557	61.087	-40.951	58.213	64.988	22.623	-3.8946	-3.4146	0.71087	-1.6029	25.852	-4.5195
79.426	18.868	62.922	-3.6686	0.24409	-2.8943	-3.5231	0.80147	0.084628	0.66022	-1.3176	3256.8	38.387	10.548	61.068	-40.731	58.196	64.988	22.623	-3.8946	-3.4146	0.71087	-1.6029	25.852	-4.5195
79.198	18.834	63.168	-3.6863	0.24814	-2.8937	-3.5523	0.81627	0.14661	0.66022	-1.3176	3256.3	38.576	10.532	61.05	-40.511	58.178	64.988	22.623	-3.8946	-3.4146	0.71087	-1.6029	25.852	-4.5195
78.968	18.786	63.415	-3.7041	0.25226	-2.8928	-3.5809	0.83036	0.20884	0.66022	-1.3176	3255.8	38.766	10.508	61.03	-40.291	58.16	64.988	22.623	-3.8946	-3.4146	0.71087	-1.6029	25.852	-4.5195
78.738	18.724	63.664	-3.7221	0.25644	-2.8916	-3.6086	0.84374	0.2713	0.66022	-1.3176	3255.3	38.958	10.477	61.01	-40.071	58.141	64.988	22.623	-3.8946	-3.4146	0.71087	-1.6029	25.852	-4.5195
78.507	18.647	63.915	-3.7402	0.26069	-2.8901	-3.6352	0.85638	0.33395	0.66022	-1.3176	3254.8	39.15	10.437	60.99	-39.852	58.122	64.988	22.623	-3.8946	-3.4146	0.71087	-1.6029	25.852	-4.5195
78.276	18.556	64.167	-3.7585	0.265	-2.8883	-3.6606	0.86828	0.39675	0.66022	-1.3176	3254.3	39.343	10.389	60.968	-39.634	58.102	64.988	22.623	-3.8946	-3.4146	0.71087	-1.6029	25.852	-4.5195
78.045	18.45	64.42	-3.7768	0.26937	-2.8862	-3.6791	0.87942	0.45926	0.66022	-1.3176	3253.8	39.537	10.332	60.946	-39.416	58.082	64.988	22.623	-3.8946	-3.4146	0.71087	-1.6029	25.852	-4.5195
77.813	18.329	64.673	-3.7952	0.2738	-2.8837	-3.6751	0.88962	0.52036	0.66022	-1.3176	3253.3	39.731	10.268	60.924	-39.2	58.061	64.988	22.623	-3.8946	-3.4146	0.71087	-1.6029	25.852	-4.5195
77.582	18.192	64.927	-3.8136	0.27827	-2.881	-3.6681	0.89877	0.58144	0.66022	-1.3176	3252.8	39.925	10.194	60.901	-38.986	58.039	64.988	22.623	-3.8946	-3.4146	0.71087	-1.6029	25.852	-4.5195
77.351	18.04	65.18	-3.832	0.28276	-2.8779	-3.7059	0.89367	0.64866	0.66022	-1.3176	3252.3	40.119	10.112	60.877	-38.773	58.017	64.988	22.623	-3.8946	-3.4146	0.71087	-1.6029	25.852	-4.5195
77.121	17.872	65.434	-3.8507	0.28719	-2.8745	-3.7683	0.87986	0.71781	0.66022	-1.3176	3251.8	40.313	10.021	60.853	-38.562	57.994	64.988	22.623	-3.8946	-3.4146	0.71087	-1.6029	25.852	-4.5195
76.892	17.688	65.687	-3.8697	0.29156	-2.8707	-3.8313	0.86753	0.79457	0.66022	-1.3176	3251.3	40.506	9.9211	60.828	-38.353	57.971	64.988	22.623	-3.8946	-3.4146	0.71087	-1.6029	25.852	-4.5195
76.665	17.488	65.939	-3.889	0.29587	-2.8665	-3.8927	0.85604	0.87545	0.66022	-1.3176	3250.8	40.699	9.8118	60.802	-38.147	57.947	64.988	22.623	-3.8946	-3.4146	0.71087	-1.6029	25.852	-4.5195
76.438	17.271	66.19	-3.9085	0.30012	-2.8619	-3.9142	0.8438	0.95097	0.66022	-1.3176	3250.3	40.89	9.693	60.776	-37.944	57.923	64.988	22.623	-3.8946	-3.4146	0.71087	-1.6029	25.852	-4.5195
76.214	17.037	66.44	-3.9281	0.30431	-2.857	-3.9139	0.83046	1.0229	0.66022	-1.3176	3249.8	41.081	9.5647	60.75	-37.744	57.898	64.988	22.623	-3.8946	-3.4146	0.71087	-1.6029	25.852	-4.5195
75.991	16.786	66.687	-3.9476	0.30842	-2.8517	-3.9043	0.81593	1.0923	0.66022	-1.3176	3249.3	41.269	9.4267	60.722	-37.548	57.872	64.988	22.623	-3.8946	-3.4146	0.71087	-1.6029	25.852	-4.5195
75.771	16.518	66.933	-3.9671	0.31246	-2.8461	-3.885	0.80014	1.159	0.66022	-1.3176	3248.8	41.456	9.2791	60.695	-37.355	57.847	64.988	22.623	-3.8946	-3.4146	0.71087	-1.6029	25.852	-4.5195
75.554	16.233	67.175	-3.9865	0.31642	-2.8401	-3.8555	0.78307	1.2232	0.66022	-1.3176	3248.3	41.64	9.1218	60.667	-37.166	57.82	64.988	22.623	-3.8946	-3.4146	0.71087	-1.6029	25.852	-4.5195
75.339	15.931	67.414	-4.0056	0.32029	-2.8339	-3.7719	0.76456	1.2817	0.66022	-1.3176	3247.8	41.822	8.9549	60.638	-36.982	57.793	64.988	22.623	-3.8946	-3.4146	0.71087	-1.6029	25.852	-4.5195
75.128	15.611	67.65	-4.0241	0.32406	-2.8273	-3.6555	0.74413	1.3366	0.66022	-1.3176	3247.3	42.002	8.7783	60.609	-36.802	57.766	64.988	22.623	-3.8946	-3.4146	0.71087	-1.6029	25.852	-4.5195
74.92	15.276	67.881	-4.0421	0.32773	-2.8205	-3.5282	0.72168	1.3892	0.66022	-1.3176	3246.8	42.178	8.5922	60.579	-36.628	57.738	64.988	22.623	-3.8946	-3.4146	0.71087	-1.6029	25.852	-4.5195
74.716	14.923	68.108	-4.0594	0.33128	-2.8134	-3.3901	0.6972	1.4396	0.66022	-1.3176	3246.3	42.351	8.3967	60.549	-36.458	57.71	64.988	22.623	-3.8946	-3.4146	0.71087	-1.6029	25.852	-4.5195
74.515	14.554	68.329	-4.076	0.3347	-2.8061	-3.2409	0.67069	1.4878	0.66022	-1.3176	3245.8	42.52	8.192	60.519	-36.295	57.681	64.988	22.623	-3.8946	-3.4146	0.71087	-1.6029	25.852	-4.5195
74.319	14.17	68.546	-4.0918	0.33798	-2.7986	-3.0811	0.64212	1.5351	0.66022	-1.3176	3245.3	42.686	7.9783	60.488	-36.137	57.652	64.988	22.623	-3.8946	-3.4146	0.71087	-1.6029	25.852	-4.5195
74.128	13.77	68.756	-4.1068	0.34112	-2.7907	-2.9112	0.61112	1.5936	0.66022	-1.3176	3244.8	42.847	7.7556	60.457	-35.985	57.623	64.988	22.623	-3.8946	-3.4146	0.71087	-1.6029	25.852	-4.5195
73.941	13.355	68.959	-4.1209	0.34409	-2.7826	-2.7185	0.57788	1.6496	0.66022	-1.3176	3244.3	43.003	7.5243	60.425	-35.84	57.593	64.988	22.623	-3.8946	-3.4146	0.71087	-1.6029	25.852	-4.5195
73.759	12.925	69.156	-4.1338	0.34689	-2.7743	-2.4305	0.54193	1.7001	0.66022	-1.3176	3243.8	43.155	7.2846	60.393	-35.701	57.563	64.988	22.623	-3.8946	-3.4146	0.71087	-1.6029	25.852	-4.5195
73.583	12.481	69.346	-4.1452	0.3495	-2.7656	-2.1366	0.50286	1.7491	0.66022	-1.3176	3243.3	43.302	7.0368	60.361	-35.57	57.533	64.988	22.623	-3.8946	-3.4146	0.71087	-1.6029	25.852	-4.5195
73.412	12.023	69.527	-4.1551	0.35191	-2.7568	-1.8371	0.46087	1.7963	0.66022	-1.3176	3242.8	43.443	6.7813	60.329	-35.446	57.503	64.988	22.623	-3.8946	-3.4146	0.71087	-1.6029	25.852	-4.5195
73.247	11.553	69.7	-4.1635	0.35411	-2.7477	-1.533	0.41601	1.8417	0.66022	-1.3176	3242.3	43.579	6.5185	60.296	-35.329	57.472	64.988	22.623	-3.8946	-3.4146	0.71087	-1.6029	25.852	-4.5195
73.088	11.071	69.865	-4.1704	0.35607	-2.7384	-1.2248	0.36842	1.885	0.66022	-1.3176	3241.8	43.708	6.2487	60.264	-35.22	57.442	64.988	22.623	-3.8946	-3.4146	0.71087	-1.6029	25.852	-4.5195
72.935	10.578	70.02	-4.1758	0.35779	-2.7288	-0.91256	0.31829	1.9264	0.66022	-1.3176	3241.3	43.832	5.9725	60.231	-35.12	57.411	64.988	22.623	-3.8946	-3.4146	0.71087	-1.6029	25.852	-4.5195
72.789	10.074	70.166	-4.1795	0.35925	-2.7191	-0.59056	0.26613	1.9675	0.66022	-1.3176	3240.8	43.949	5.6902	60.198	-35.028	57.38	64.988	22.623	-3.8946	-3.4146	0.71087	-1.6029	25.852	-4.5195
72.649	9.5604	70.302	-4.1817	0.36044	-2.7092	-0.26642	0.21167	2.0061	0.66022	-1.3176	3240.3	44.059	5.4023	60.165	-34.944	57.349	64.988	22.623	-3.8946	-3.4146	0.71087	-1.6029	25.852	-4.5195
72.516	9.0383	70.428	-4.1822	0.36136	-2.699	0.058982	0.1551	2.0421	0.66022	-1.3176	3239.8	44.163	5.1093	60.132	-34.869	57.318	64.988	22.623	-3.8946	-3.4146	0.71087	-1.6029	25.852	-4.5195
72.391	8.5083	70.543	-4.1811	0.36199	-2.6887	0.38485	0.096663	2.0754	0.66022	-1.3176	3239.3	44.259	4.8116	60.099	-34.802	57.287	64.988	22.623	-3.8946	-3.4146	0.71087	-1.6029	25.852	-4.5195
72.272	7.9713	70.647	-4.1784	0.36233	-2.6783	0.71019	0.036507	2.1058	0.66022	-1.3176	3238.8	44.349	4.5097	60.066	-34.745	57.256	64.988	22.623	-3.8946	-3.4146	0.71087	-1.6029	25.852	-4.5195
72.161	7.4282	70.74	-4.174	0.36235	-2.6677	1.0341	-0.025153	2.1332	0.66022	-1.3176	3238.3	44.43	4.2042	60.033	-34.697	57.225	64.988	22.623	-3.8946	-3.4146	0.71087	-1.6029	25.852	-4.5195
72.057	6.8799	70.822	-4.168	0.36207	-2.657	1.3557	-0.0879	2.1634	0.66022	-1.3176	3237.8	44.505	3.8955	60.0	-34.658	57.194	64.988	22.623	-3.8946	-3.4146	0.71087	-1.6029	25.852	-4.5195
71.961	6.3274	70.892	-4.1604	0.36147	-2.646	1.6744	-0.15157	2.2019	0.66022	-1.3176	3237.3	44.571	3.5842	59.968	-34.628	57.164	64.988	22.623	-3.8946	-3.4146	0.71087	-1.6029	25.852	-4.5195
71.873	5.7713	70.951	-4.1513	0.36055	-2.6349	1.9894	-0.21641	2.2367	0.66022	-1.3176	3236.8	44.63	3.2706	59.935	-34.608	57.133	64.988	22.623	-3.8946	-3.4146	0.71087	-1.6029	25.852	-4.5195
71.793	5.2128	70.998	-4.1406	0.35931	-2.6237	2.2998	-0.28217	2.2679	0.66022	-1.3176	3236.3	44.681	2.9554	59.903	-34.597	57.103	64.988	22.623	-3.8946	-3.4146	0.71087	-1.6029	25.852	-4.5195
71.722	4.6526	71.033	-4.1283	0.35773	-2.6123	2.6048	-0.34853	2.2953	0.66022	-1.3176	3235.8	44.724	2.6389	59.872	-34.596	57.073	64.988	22.623	-3.8946	-3.4146	0.71087	-1.6029	25.852	-4.5195
71.658	4.0916	71.057	-4.1145	0.35582	-2.6007	2.9035	-0.41534	2.319	0.66022	-1.3176	3235.3	44.759	2.3218	59.84	-34.605	57.043	64.988	22.623	-3.8946	-3.4146	0.71087	-1.6029	25.852	-4.5195
71.602	3.5308	71.068	-4.0993	0.35358	-2.5891	3.195	-0.48236	2.3389	0.66022	-1.3176	3234.8	44.785	2.0045	59.809	-34.623	57.014	64.988	22.623	-3.8946	-3.4146	0.71087	-1.6029	25.852	-4.5195
71.555	2.971	71.067	-4.0826	0.351	-2.5773	3.4852	-0.54826	2.3563	0.66022	-1.3176	3234.3	44.804	1.6874	59.778	-34.651	56.985	64.988	22.623	-3.8946	-3.4146	0.71087	-1.6029	25.852	-4.5195
71.517	2.4131	71.054	-4.0644	0.3481	-2.5655	3.7666	-0.61397	2.3699	0.66022	-1.3176	3233.8	44.814	1.3712	59.748	-34.688	56.957	64.988	22.623	-3.8946	-3.4146	0.71087	-1.6029	25.852	-4.5195
71.487	1.8579	71.03	-4.0449	0.34486	-2.5537	4.0383	-0.67928	2.3797	0.66022	-1.3176	3233.3	44.816	1.0562	59.718	-34.735	56.929	64.988	22.623	-3.8946	-3.4146	0.71087	-1.6029	25.852	-4.5195
71.465	1.3063	70.993	-4.0241	0.3413	-2.5417	4.2997	-0.74397	2.3856	0.66022	-1.3176	3232.8	44.81	0.74295	59.689	-34.792	56.901	64.988	22.623	-3.8946	-3.4146	0.71087	-1.6029	25.852	-4.5195
71.452	0.75909	70.945	-4.0019	0.33742	-2.5298	4.5502	-0.8078	2.3878	0.66022	-1.3176	3232.3	44.796	0.43193	59.66	-34.858	56.874	64.988	22.623	-3.8946	-3.4146	0.71087	-1.6029	25.852	-4.5195
71.447	0.21709	70.885	-3.9786	0.33323	-2.5179	4.7891	-0.87052	2.3863	0.66022	-1.3176	3231.8	44.774	0.12359	59.631	-34.933	56.847	64.988	22.623	-3.8946	-3.4146	0.71087	-1.6029	25.852	-4.5195
71.452	-0.31893	70.814	-3.9541	0.32872	-2.5059	5.0146	-0.93124	2.3852	0.66022	-1.3176	3231.3	44.743	-0.18165	59.603	-35.018	56.821	64.988	22.623	-3.8946	-3.4146	0.71087	-1.6029	25.852	-4.5195
71.464	-0.84823	70.732	-3.9285	0.32392	-2.494	5.2267	-0.99016	2.383	0.66022	-1.3176	3230.8	44.705	-0.48334	59.576	-35.111	56.796	64.988	22.623	-3.8946	-3.4146	0.71087	-1.6029	25.852	-4.5195
71.485	-1.3701	70.638	-3.9018	0.31882	-2.4821	5.4262	-1.0475	2.3774	0.66022	-1.3176	3230.3	44.659	-0.78108	59.549	-35.214	56.771	64.988	22.623	-3.8946	-3.4146	0.71087	-1.6029	25.852	-4.5195
71.515	-1.8839	70.534	-3.8742	0.31345	-2.4702	5.6126	-1.1032	2.3683	0.66022	-1.3176	3229.8	44.604	-1.0745	59.524	-35.326	56.746	64.988	22.623	-3.8946	-3.4146	0.71087	-1.6029	25.852	-4.5195
71.553	-2.3889	70.419	-3.8457	0.30779	-2.4584	5.7854	-1.157	2.356	0.66022	-1.3176	3229.3	44.542	-1.3632	59.498	-35.446	56.723	64.988	22.623	-3.8946	-3.4146	0.71087	-1.6029	25.852	-4.5195
71.599	-2.8847	70.294	-3.8164	0.30188	-2.4467	5.9446	-1.2088	2.3405	0.66022	-1.3176	3228.9	44.473	-1.6468	59.474	-35.575	56.7	64.988	22.623	-3.8946	-3.4146	0.71087	-1.6029	25.852	-4.5195
71.654	-3.3704	70.159	-3.7863	0.29571	-2.435	6.0898	-1.2585	2.3219	0.66022	-1.3176	3228.4	44.396	-1.925	59.45	-35.713	56.677	64.988	22.623	-3.8946	-3.4146	0.71087	-1.6029	25.852	-4.5195
71.717	-3.8458	70.014	-3.7555	0.2893	-2.4235	6.2222	-1.3052	2.3003	0.66022	-1.3176	3227.9	44.311	-2.1974	59.427	-35.858	56.656	64.988	22.623	-3.8946	-3.4146	0.71087	-1.6029	25.852	-4.5195
71.788	-4.3101	69.86	-3.7241	0.28266	-2.412	6.3409	-1.3492	2.2758	0.66022	-1.3176	3227.4	44.22	-2.4638	59.404	-36.012	56.635	64.988	22.623	-3.8946	-3.4146	0.71087	-1.6029	25.852	-4.5195
71.868	-4.763	69.696	-3.6921	0.27581	-2.4007	6.4454	-1.3909	2.2486	0.66022	-1.3176	3226.9	44.121	-2.7239	59.382	-36.174	56.614	64.988	22.623	-3.8946	-3.4146	0.71087	-1.6029	25.852	-4.5195
71.955	-5.204	69.523	-3.6597	0.26876	-2.3896	6.5356	-1.43	2.2188	0.66022	-1.3176	3226.4	44.015	-2.9774	59.361	-36.344	56.595	64.988	22.623	-3.8946	-3.4146	0.71087	-1.6029	25.852	-4.5195
72.05	-5.6328	69.342	-3.6268	0.26152	-2.3785	6.6117	-1.4664	2.1865	0.66022	-1.3176	3225.9	43.903	-3.224	59.341	-36.521	56.576	64.988	22.623	-3.8946	-3.4146	0.71087	-1.6029	25.852	-4.5195
72.153	-6.0488	69.153	-3.5936	0.2541	-2.3677	6.6738	-1.5001	2.1519	0.66022	-1.3176	3225.4	43.784	-3.4636	59.322	-36.705	56.558	64.988	22.623	-3.8946	-3.4146	0.71087	-1.6029	25.852	-4.5195
72.263	-6.4519	68.956	-3.56	0.24652	-2.357	6.7768	-1.5311	2.1137	0.66022	-1.3176	3224.9	43.658	-3.6958	59.303	-36.897	56.541	64.988	22.623	-3.8946	-3.4146	0.71087	-1.6029	25.852	-4.5195
72.381	-6.8415	68.751	-3.5258	0.23879	-2.3466	6.8956	-1.5599	2.0721	0.66022	-1.3176	3224.4	43.527	-3.9205	59.285	-37.095	56.524	64.988	22.623	-3.8946	-3.4146	0.71087	-1.6029	25.852	-4.5195
72.506	-7.2174	68.538	-3.4911	0.23092	-2.3363	6.9998	-1.5857	2.0307	0.66022	-1.3176	3223.9	43.389	-4.1375	59.268	-37.301	56.508	64.988	22.623	-3.8946	-3.4146	0.71087	-1.6029	25.852	-4.5195
72.638	-7.579	68.319	-3.4558	0.22294	-2.3263	7.0899	-1.6091	1.9881	0.66022	-1.3176	3223.4	43.245	-4.3463	59.252	-37.512	56.493	64.988	22.623	-3.8946	-3.4146	0.71087	-1.6029	25.852	-4.5195
72.777	-7.926	68.093	-3.4202	0.21484	-2.3164	7.1663	-1.6302	1.9426	0.66022	-1.3176	3222.9	43.096	-4.547	59.237	-37.73	56.479	64.988	22.623	-3.8946	-3.4146	0.71087	-1.6029	25.852	-4.5195
72.923	-8.2582	67.861	-3.3842	0.20664	-2.3068	7.2292	-1.6491	1.8943	0.66022	-1.3176	3222.4	42.941	-4.7391	59.222	-37.954	56.465	64.988	22.623	-3.8946	-3.4146	0.71087	-1.6029	25.852	-4.5195
73.076	-8.5753	67.623	-3.3479	0.19835	-2.2975	7.2784	-1.6657	1.8432	0.66022	-1.3176	3221.9	42.781	-4.9227	59.209	-38.184	56.453	64.988	22.623	-3.8946	-3.4146	0.71087	-1.6029	25.852	-4.5195
73.235	-8.877	67.38	-3.3114	0.18999	-2.2884	7.3143	-1.6798	1.7893	0.66022	-1.3176	3221.4	42.616	-5.0974	59.196	-38.419	56.441	64.988	22.623	-3.8946	-3.4146	0.71087	-1.6029	25.852	-4.5195
73.4	-9.163	67.131	-3.2748	0.18156	-2.2796	7.3452	-1.6915	1.7324	0.66022	-1.3176	3221.0	42.446	-5.2632	59.184	-38.66	56.43	64.988	22.623	-3.8946	-3.4146	0.71087	-1.6029	25.852	-4.5195
73.571	-9.4333	66.877	-3.2379	0.17307	-2.2711	7.4141	-1.701	1.67	0.66022	-1.3176	3220.5	42.271	-5.4199	59.172	-38.906	56.42	64.988	22.623	-3.8946	-3.4146	0.71087	-1.6029	25.852	-4.5195
73.749	-9.6875	66.619	-3.2007	0.16455	-2.2629	7.4697	-1.7084	1.6042	0.66022	-1.3176	3220.0	42.092	-5.5674	59.162	-39.156	56.41	64.988	22.623	-3.8946	-3.4146	0.71087	-1.6029	25.852	-4.5195
73.932	-9.9255	66.356	-3.1632	0.15599	-2.2551	7.512	-1.7136	1.535	0.66022	-1.3176	3219.5	41.909	-5.7056	59.153	-39.412	56.401	64.988	22.623	-3.8946	-3.4146	0.71087	-1.6029	25.852	-4.5195
74.121	-10.147	66.089	-3.1256	0.14742	-2.2476	7.5411	-1.7168	1.4624	0.66022	-1.3176	3219.0	41.722	-5.8342	59.144	-39.671	56.393	64.988	22.623	-3.8946	-3.4146	0.71087	-1.6029	25.852	-4.5195
74.315	-10.352	65.819	-3.0878	0.13883	-2.2404	7.557	-1.7177	1.3864	0.66022	-1.3176	3218.5	41.531	-5.9531	59.136	-39.935	56.386	64.988	22.623	-3.8946	-3.4146	0.71087	-1.6029	25.852	-4.5195
74.514	-10.54	65.545	-3.0499	0.13024	-2.2337	7.6023	-1.7165	1.3041	0.66022	-1.3176	3218.0	41.336	-6.0623	59.129	-40.203	56.38	64.988	22.623	-3.8946	-3.4146	0.71087	-1.6029	25.852	-4.5195
74.718	-10.711	65.268	-3.0118	0.12167	-2.2274	7.6391	-1.7133	1.2175	0.66022	-1.3176	3217.5	41.138	-6.1617	59.122	-40.474	56.374	64.988	22.623	-3.8946	-3.4146	0.71087	-1.6029	25.852	-4.5195
74.927	-10.864	64.989	-2.9736	0.11311	-2.2215	7.6631	-1.7082	1.1268	0.66022	-1.3176	3217.0	40.937	-6.251	59.117	-40.749	56.369	64.988	22.623	-3.8946	-3.4146	0.71087	-1.6029	25.852	-4.5195
75.14	-11.001	64.707	-2.9352	0.10459	-2.2162	7.6744	-1.7012	1.0319	0.66022	-1.3176	3216.5	40.733	-6.3303	59.112	-41.027	56.365	64.988	22.623	-3.8946	-3.4146	0.71087	-1.6029	25.852	-4.5195
75.357	-11.119	64.422	-2.8968	0.096105	-2.2112	7.6732	-1.6922	0.93293	0.66022	-1.3176	3216.0	40.527	-6.3993	59.108	-41.307	56.362	64.988	22.623	-3.8946	-3.4146	0.71087	-1.6029	25.852	-4.5195
75.579	-11.22	64.136	-2.8585	0.087671	-2.2068	7.6624	-1.6812	0.82961	0.66022	-1.3176	3215.5	40.318	-6.4581	59.105	-41.591	56.359	64.988	22.623	-3.8946	-3.4146	0.71087	-1.6029	25.852	-4.5195
75.805	-11.304	63.848	-2.8202	0.079296	-2.203	7.6673	-1.6683	0.7203	0.66022	-1.3176	3215.0	40.107	-6.5065	59.103	-41.877	56.358	64.988	22.623	-3.8946	-3.4146	0.71087	-1.6029	25.852	-4.5195
76.034	-11.369	63.559	-2.7819	0.070972	-2.1996	7.6298	-1.6701	0.61712	0.66022	-1.3176	3214.5	39.893	-6.5444	59.101	-42.166	56.356	64.988	22.623	-3.8946	-3.4146	0.71087	-1.6029	25.852	-4.5195
76.267	-11.416	63.269	-2.7439	0.06258	-2.1968	7.5472	-1.6864	0.52322	0.66022	-1.3176	3214.0	39.678	-6.5718	59.1	-42.456	56.356	64.988	22.623	-3.8946	-3.4146	0.71087	-1.6029	25.852	-4.5195
76.503	-11.446	62.977	-2.7064	0.054112	-2.1944	7.4494	-1.7004	0.42887	0.66022	-1.3176	3213.5	39.461	-6.5888	59.1	-42.749	56.356	64.988	22.623	-3.8946	-3.4146	0.71087	-1.6029	25.852	-4.5195
76.743	-11.457	62.685	-2.6695	0.045579	-2.1925	7.3167	-1.7126	0.34245	0.66022	-1.3176	3213.1	39.243	-6.5953	59.101	-43.044	56.357	64.988	22.623	-3.8946	-3.4146	0.71087	-1.6029	25.852	-4.5195
76.985	-11.45	62.391	-2.6334	0.036989	-2.1909	7.1183	-1.7228	0.27811	0.66022	-1.3176	3212.6	39.023	-6.5913	59.102	-43.34	56.359	64.988	22.623	-3.8946	-3.4146	0.71087	-1.6029	25.852	-4.5195
77.23	-11.426	62.097	-2.5983	0.028356	-2.1897	6.9129	-1.7299	0.21263	0.66022	-1.3176	3212.1	38.801	-6.5769	59.104	-43.638	56.361	64.988	22.623	-3.8946	-3.4146	0.71087	-1.6029	25.852	-4.5195
77.478	-11.384	61.802	-2.5642	0.019696	-2.1888	6.7011	-1.7337	0.14616	0.66022	-1.3176	3211.6	38.578	-6.5523	59.106	-43.937	56.364	64.988	22.623	-3.8946	-3.4146	0.71087	-1.6029	25.852	-4.5195
77.729	-11.324	61.506	-2.5313	0.011025	-2.1882	6.4832	-1.7342	0.078817	0.66022	-1.3176	3211.1	38.354	-6.5177	59.109	-44.238	56.367	64.988	22.623	-3.8946	-3.4146	0.71087	-1.6029	25.852	-4.5195
77.981	-11.248	61.21	-2.4994	0.002359	-2.188	6.26	-1.7315	0.010715	0.66022	-1.3176	3210.6	38.13	-6.4732	59.113	-44.54	56.371	64.988	22.623	-3.8946	-3.4146	0.71087	-1.6029	25.852	-4.5195
78.236	-11.155	60.913	-2.4687	-0.0062848	-2.1881	6.0305	-1.7255	-0.05806	0.66022	-1.3176	3210.1	37.904	-6.419	59.117	-44.842	56.376	64.988	22.623	-3.8946	-3.4146	0.71087	-1.6029	25.852	-4.5195
78.493	-11.046	60.616	-2.4392	-0.01489	-2.1886	5.7834	-1.7162	-0.12753	0.66022	-1.3176	3209.6	37.677	-6.3554	59.122	-45.146	56.381	64.988	22.623	-3.8946	-3.4146	0.71087	-1.6029	25.852	-4.5195
78.751	-10.921	60.319	-2.4109	-0.023441	-2.1894	5.5333	-1.7035	-0.19734	0.66022	-1.3176	3209.1	37.45	-6.2825	59.128	-45.45	56.387	64.988	22.623	-3.8946	-3.4146	0.71087	-1.6029	25.852	-4.5195
79.01	-10.78	60.021	-2.3838	-0.03192	-2.1906	5.2807	-1.6875	-0.26741	0.66022	-1.3176	3208.6	37.223	-6.2005	59.134	-45.756	56.393	64.988	22.623	-3.8946	-3.4146	0.71087	-1.6029	25.852	-4.5195
79.271	-10.624	59.723	-2.3581	-0.040311	-2.1921	5.026	-1.6682	-0.33767	0.66022	-1.3176	3208.1	36.995	-6.1097	59.141	-46.061	56.4	64.988	22.623	-3.8946	-3.4146	0.71087	-1.6029	25.852	-4.5195
79.533	-10.453	59.426	-2.3336	-0.048597	-2.194	4.7697	-1.6457	-0.40807	0.66022	-1.3176	3207.6	36.766	-6.0102	59.149	-46.367	56.408	64.988	22.623	-3.8946	-3.4146	0.71087	-1.6029	25.852	-4.5195
79.796	-10.267	59.128	-2.3104	-0.056762	-2.1962	4.5151	-1.62	-0.47894	0.66022	-1.3176	3207.1	36.538	-5.9022	59.157	-46.673	56.416	64.988	22.623	-3.8946	-3.4146	0.71087	-1.6029	25.852	-4.5195
80.06	-10.067	58.83	-2.2884	-0.064791	-2.1987	4.2602	-1.5912	-0.54994	0.66022	-1.3176	3206.6	36.31	-5.786	59.165	-46.98	56.425	64.988	22.623	-3.8946	-3.4146	0.71087	-1.6029	25.852	-4.5195
80.324	-9.8531	58.533	-2.2678	-0.072669	-2.2017	4.0053	-1.5593	-0.621	0.66022	-1.3176	3206.1	36.081	-5.6617	59.175	-47.286	56.434	64.988	22.623	-3.8946	-3.4146	0.71087	-1.6029	25.852	-4.5195
80.588	-9.6254	58.236	-2.2484	-0.08038	-2.2049	3.7347	-1.5245	-0.69169	0.66022	-1.3176	3205.6	35.853	-5.5295	59.185	-47.593	56.444	64.988	22.623	-3.8946	-3.4146	0.71087	-1.6029	25.852	-4.5195
80.852	-9.3844	57.939	-2.2304	-0.087909	-2.2086	3.4627	-1.4866	-0.76216	0.66022	-1.3176	3205.1	35.626	-5.3896	59.195	-47.899	56.454	64.988	22.623	-3.8946	-3.4146	0.71087	-1.6029	25.852	-4.5195
81.116	-9.1303	57.642	-2.2138	-0.095241	-2.2126	3.193	-1.4457	-0.83247	0.66022	-1.3176	3204.6	35.398	-5.2423	59.207	-48.204	56.465	64.988	22.623	-3.8946	-3.4146	0.71087	-1.6029	25.852	-4.5195
81.379	-8.8636	57.347	-2.1985	-0.10236	-2.2169	2.9261	-1.402	-0.90259	0.66022	-1.3176	3204.1	35.172	-5.0877	59.218	-48.509	56.477	64.988	22.623	-3.8946	-3.4146	0.71087	-1.6029	25.852	-4.5195
81.642	-8.5845	57.051	-2.1845	-0.10926	-2.2216	2.6433	-1.3521	-0.96078	0.66022	-1.3176	3203.6	34.946	-4.9261	59.231	-48.814	56.489	64.988	22.623	-3.8946	-3.4146	0.71087	-1.6029	25.852	-4.5195
81.904	-8.2932	56.757	-2.1721	-0.11586	-2.2265	2.3033	-1.2892	-0.98076	0.66022	-1.3176	3203.1	34.721	-4.7575	59.244	-49.118	56.502	64.988	22.623	-3.8946	-3.4146	0.71087	-1.6029	25.852	-4.5195
82.165	-7.9903	56.463	-2.1615	-0.12215	-2.2314	1.9654	-1.2244	-0.99932	0.66022	-1.3176	3202.6	34.497	-4.5823	59.258	-49.42	56.516	64.988	22.623	-3.8946	-3.4146	0.71087	-1.6029	25.852	-4.5195
82.424	-7.6763	56.171	-2.1525	-0.1281	-2.2364	1.6304	-1.1575	-1.0165	0.66022	-1.3176	3202.1	34.274	-4.4008	59.272	-49.722	56.53	64.988	22.623	-3.8946	-3.4146	0.71087	-1.6029	25.852	-4.5195
82.682	-7.3515	55.879	-2.1452	-0.13372	-2.2416	1.2989	-1.0888	-1.0323	0.66022	-1.3176	3201.7	34.052	-4.2132	59.287	-50.022	56.544	64.988	22.623	-3.8946	-3.4146	0.71087	-1.6029	25.852	-4.5195
82.937	-7.0166	55.589	-2.1395	-0.13899	-2.2468	0.97168	-1.0183	-1.0468	0.66022	-1.3176	3201.2	33.832	-4.0199	59.302	-50.321	56.559	64.988	22.623	-3.8946	-3.4146	0.71087	-1.6029	25.852	-4.5195
83.191	-6.6721	55.3	-2.1354	-0.1439	-2.252	0.64528	-0.94587	-1.0566	0.66022	-1.3176	3200.7	33.614	-3.8212	59.318	-50.619	56.575	64.988	22.623	-3.8946	-3.4146	0.71087	-1.6029	25.852	-4.5195
83.443	-6.3183	55.013	-2.133	-0.14844	-2.2573	0.32351	-0.87177	-1.0648	0.66022	-1.3176	3200.2	33.397	-3.6173	59.335	-50.914	56.591	64.988	22.623	-3.8946	-3.4146	0.71087	-1.6029	25.852	-4.5195
83.691	-5.9559	54.728	-2.1322	-0.15261	-2.2627	0.010152	-0.79618	-1.0721	0.66022	-1.3176	3199.7	33.182	-3.4086	59.352	-51.208	56.608	64.988	22.623	-3.8946	-3.4146	0.71087	-1.6029	25.852	-4.5195
83.937	-5.5852	54.444	-2.1329	-0.1564	-2.268	-0.29447	-0.71922	-1.0785	0.66022	-1.3176	3199.2	32.969	-3.1952	59.37	-51.499	56.625	64.988	22.623	-3.8946	-3.4146	0.71087	-1.6029	25.852	-4.5195
84.18	-5.2068	54.163	-2.1351	-0.1598	-2.2735	-0.59009	-0.64103	-1.0841	0.66022	-1.3176	3198.7	32.758	-2.9776	59.388	-51.788	56.643	64.988	22.623	-3.8946	-3.4146	0.71087	-1.6029	25.852	-4.5195
84.419	-4.8211	53.884	-2.1388	-0.16281	-2.2789	-0.87644	-0.56173	-1.0888	0.66022	-1.3176	3198.2	32.55	-2.756	59.407	-52.075	56.662	64.988	22.623	-3.8946	-3.4146	0.71087	-1.6029	25.852	-4.5195
84.655	-4.4285	53.607	-2.1439	-0.16542	-2.2843	-1.1533	-0.48144	-1.0928	0.66022	-1.3176	3197.7	32.344	-2.5306	59.426	-52.36	56.681	64.988	22.623	-3.8946	-3.4146	0.71087	-1.6029	25.852	-4.5195
84.888	-4.0294	53.333	-2.1503	-0.16762	-2.2898	-1.4205	-0.40032	-1.0961	0.66022	-1.3176	3197.2	32.14	-2.3016	59.446	-52.641	56.7	64.988	22.623	-3.8946	-3.4146	0.71087	-1.6029	25.852	-4.5195
85.116	-3.6242	53.062	-2.1581	-0.16942	-2.2953	-1.6779	-0.31854	-1.0986	0.66022	-1.3176	3196.7	31.94	-2.0694	59.466	-52.92	56.72	64.988	22.623	-3.8946	-3.4146	0.71087	-1.6029	25.852	-4.5195
85.34	-3.2134	52.795	-2.1671	-0.17081	-2.3008	-1.9226	-0.2366	-1.1015	0.66022	-1.3176	3196.2	31.742	-1.8341	59.487	-53.195	56.74	64.988	22.623	-3.8946	-3.4146	0.71087	-1.6029	25.852	-4.5195
85.56	-2.7973	52.53	-2.1773	-0.17179	-2.3063	-2.1561	-0.1545	-1.1042	0.66022	-1.3176	3195.7	31.548	-1.5959	59.508	-53.468	56.761	64.988	22.623	-3.8946	-3.4146	0.71087	-1.6029	25.852	-4.5195
85.775	-2.3762	52.27	-2.1886	-0.17235	-2.3118	-2.3797	-0.072225	-1.1063	0.66022	-1.3176	3195.2	31.357	-1.3552	59.53	-53.736	56.782	64.988	22.623	-3.8946	-3.4146	0.71087	-1.6029	25.852	-4.5195
85.986	-1.9506	52.013	-2.201	-0.17251	-2.3174	-2.5932	0.010065	-1.1078	0.66022	-1.3176	3194.7	31.17	-1.112	59.552	-54.001	56.803	64.988	22.623	-3.8946	-3.4146	0.71087	-1.6029	25.852	-4.5195
86.191	-1.5207	51.76	-2.2145	-0.17225	-2.3229	-2.7968	0.092222	-1.1088	0.66022	-1.3176	3194.2	30.986	-0.86657	59.575	-54.263	56.826	64.988	22.623	-3.8946	-3.4146	0.71087	-1.6029	25.852	-4.5195
86.392	-1.0869	51.512	-2.229	-0.17159	-2.3285	-2.9905	0.17409	-1.1093	0.66022	-1.3176	3193.7	30.806	-0.61912	59.598	-54.52	56.848	64.988	22.623	-3.8946	-3.4146	0.71087	-1.6029	25.852	-4.5195
86.587	-0.64952	51.269	-2.2444	-0.17051	-2.334	-3.1744	0.25553	-1.1093	0.66022	-1.3176	3193.2	30.63	-0.36982	59.621	-54.773	56.871	64.988	22.623	-3.8946	-3.4146	0.71087	-1.6029	25.852	-4.5195
86.776	-0.20885	51.03	-2.2607	-0.16903	-2.3396	-3.3485	0.33639	-1.1088	0.66022	-1.3176	3192.7	30.458	-0.11887	59.645	-55.021	56.894	64.988	22.623	-3.8946	-3.4146	0.71087	-1.6029	25.852	-4.5195
86.96	0.23481	50.797	-2.2779	-0.16715	-2.3451	-3.5122	0.41607	-1.1046	0.66022	-1.3176	3192.2	30.291	0.13358	59.669	-55.265	56.918	64.988	22.623	-3.8946	-3.4146	0.71087	-1.6029	25.852	-4.5195
87.139	0.68112	50.57	-2.2958	-0.16487	-2.3506	-3.6653	0.49437	-1.0969	0.66022	-1.3176	3191.7	30.128	0.38734	59.694	-55.504	56.941	64.988	22.623	-3.8946	-3.4146	0.71087	-1.6029	25.852	-4.5195
87.311	1.1298	50.348	-2.3145	-0.16221	-2.3561	-3.8039	0.57242	-1.0883	0.66022	-1.3176	3191.2	29.97	0.64223	59.719	-55.738	56.966	64.988	22.623	-3.8946	-3.4146	0.71087	-1.6029	25.852	-4.5195
87.477	1.5803	50.132	-2.3338	-0.15915	-2.3615	-3.9135	0.65232	-1.0773	0.66022	-1.3176	3190.6	29.816	0.89799	59.744	-55.967	56.99	64.988	22.623	-3.8946	-3.4146	0.71087	-1.6029	25.852	-4.5195
87.637	2.0324	49.923	-2.3536	-0.15569	-2.3668	-4.0147	0.72998	-1.0654	0.66022	-1.3176	3190.1	29.668	1.1544	59.77	-56.19	57.015	64.988	22.623	-3.8946	-3.4146	0.71087	-1.6029	25.852	-4.5195
87.791	2.4859	49.721	-2.374	-0.15185	-2.3721	-4.1076	0.80528	-1.0528	0.66022	-1.3176	3189.6	29.525	1.4114	59.796	-56.408	57.04	64.988	22.623	-3.8946	-3.4146	0.71087	-1.6029	25.852	-4.5195
87.938	2.9403	49.525	-2.3947	-0.14764	-2.3774	-4.1925	0.87809	-1.0394	0.66022	-1.3176	3189.1	29.388	1.6688	59.822	-56.62	57.066	64.988	22.623	-3.8946	-3.4146	0.71087	-1.6029	25.852	-4.5195
88.079	3.3956	49.338	-2.4159	-0.14307	-2.3825	-4.2694	0.94831	-1.0253	0.66022	-1.3176	3188.6	29.255	1.9264	59.849	-56.826	57.092	64.988	22.623	-3.8946	-3.4146	0.71087	-1.6029	25.852	-4.5195
88.213	3.8515	49.157	-2.4374	-0.13816	-2.3876	-4.3413	1.0147	-1.0106	0.66022	-1.3176	3188.1	29.129	2.1842	59.876	-57.026	57.118	64.988	22.623	-3.8946	-3.4146	0.71087	-1.6029	25.852	-4.5195
88.34	4.3078	48.985	-2.4593	-0.13293	-2.3926	-4.4069	1.0777	-0.99521	0.66022	-1.3176	3187.6	29.009	2.442	59.903	-57.219	57.144	64.988	22.623	-3.8946	-3.4146	0.71087	-1.6029	25.852	-4.5195
88.46	4.7641	48.82	-2.4814	-0.12739	-2.3976	-4.4653	1.1378	-0.97937	0.66022	-1.3176	3187.1	28.894	2.6996	59.93	-57.406	57.17	64.988	22.623	-3.8946	-3.4146	0.71087	-1.6029	25.852	-4.5195
88.573	5.2203	48.664	-2.5039	-0.12156	-2.4024	-4.5166	1.1951	-0.96311	0.66022	-1.3176	3186.6	28.786	2.957	59.957	-57.586	57.197	64.988	22.623	-3.8946	-3.4146	0.71087	-1.6029	25.852	-4.5195
88.679	5.6761	48.517	-2.5266	-0.11545	-2.4072	-4.5611	1.2492	-0.94655	0.66022	-1.3176	3186.1	28.683	3.2139	59.985	-57.759	57.224	64.988	22.623	-3.8946	-3.4146	0.71087	-1.6029	25.852	-4.5195
88.778	6.1313	48.378	-2.5495	-0.10907	-2.4119	-4.5993	1.3003	-0.92976	0.66022	-1.3176	3185.6	28.588	3.4704	60.013	-57.925	57.251	64.988	22.623	-3.8946	-3.4146	0.71087	-1.6029	25.852	-4.5195
88.87	6.5856	48.249	-2.5726	-0.10245	-2.4165	-4.6313	1.3483	-0.91284	0.66022	-1.3176	3185.1	28.498	3.7261	60.041	-58.084	57.278	64.988	22.623	-3.8946	-3.4146	0.71087	-1.6029	25.852	-4.5195
88.954	7.0389	48.128	-2.5958	-0.095593	-2.421	-4.6575	1.3931	-0.89589	0.66022	-1.3176	3184.6	28.416	3.9811	60.069	-58.235	57.305	64.988	22.623	-3.8946	-3.4146	0.71087	-1.6029	25.852	-4.5195
89.031	7.4908	48.017	-2.6192	-0.088528	-2.4254	-4.6819	1.4325	-0.87344	0.66022	-1.3176	3184.1	28.339	4.2352	60.097	-58.379	57.332	64.988	22.623	-3.8946	-3.4146	0.71087	-1.6029	25.852	-4.5195
89.101	7.9412	47.916	-2.6426	-0.081273	-2.4297	-4.701	1.4686	-0.85081	0.66022	-1.3176	3183.6	28.27	4.4882	60.125	-58.514	57.359	64.988	22.623	-3.8946	-3.4146	0.71087	-1.6029	25.852	-4.5195
89.163	8.3897	47.824	-2.6662	-0.073847	-2.4339	-4.7148	1.5014	-0.82855	0.66022	-1.3176	3183.1	28.208	4.7401	60.153	-58.642	57.387	64.988	22.623	-3.8946	-3.4146	0.71087	-1.6029	25.852	-4.5195
89.218	8.8361	47.743	-2.6898	-0.066265	-2.438	-4.7237	1.531	-0.80677	0.66022	-1.3176	3182.6	28.152	4.9906	60.181	-58.761	57.414	64.988	22.623	-3.8946	-3.4146	0.71087	-1.6029	25.852	-4.5195
89.265	9.2801	47.671	-2.7134	-0.058543	-2.442	-4.7281	1.5574	-0.78556	0.66022	-1.3176	3182.1	28.104	5.2396	60.209	-58.872	57.441	64.988	22.623	-3.8946	-3.4146	0.71087	-1.6029	25.852	-4.5195
89.305	9.7216	47.609	-2.737	-0.050696	-2.4459	-4.7281	1.5808	-0.76503	0.66022	-1.3176	3181.6	28.062	5.487	60.237	-58.975	57.468	64.988	22.623	-3.8946	-3.4146	0.71087	-1.6029	25.852	-4.5195
89.337	10.16	47.558	-2.7607	-0.04274	-2.4497	-4.7242	1.601	-0.74528	0.66022	-1.3176	3181.0	28.028	5.7327	60.265	-59.068	57.495	64.988	22.623	-3.8946	-3.4146	0.71087	-1.6029	25.852	-4.5195
89.362	10.596	47.517	-2.7843	-0.034691	-2.4533	-4.7166	1.6183	-0.72641	0.66022	-1.3176	3180.5	28.001	5.9766	60.293	-59.153	57.522	64.988	22.623	-3.8946	-3.4146	0.71087	-1.6029	25.852	-4.5195
89.379	11.028	47.486	-2.8079	-0.026566	-2.4569	-4.7228	1.6309	-0.70752	0.66022	-1.3176	3180.0	27.981	6.2184	60.321	-59.229	57.549	64.988	22.623	-3.8946	-3.4146	0.71087	-1.6029	25.852	-4.5195
89.389	11.456	47.466	-2.8315	-0.018387	-2.4604	-4.7256	1.6404	-0.68933	0.66022	-1.3176	3179.5	27.969	6.4581	60.348	-59.295	57.576	64.988	22.623	-3.8946	-3.4146	0.71087	-1.6029	25.852	-4.5195
89.391	11.881	47.456	-2.8551	-0.010167	-2.4638	-4.7235	1.647	-0.67208	0.66022	-1.3176	3179.0	27.963	6.6956	60.376	-59.352	57.602	64.988	22.623	-3.8946	-3.4146	0.71087	-1.6029	25.852	-4.5195
89.386	12.302	47.457	-2.8787	-0.0019211	-2.4671	-4.7167	1.6508	-0.65592	0.66022	-1.3176	3178.5	27.965	6.9306	60.403	-59.399	57.629	64.988	22.623	-3.8946	-3.4146	0.71087	-1.6029	25.852	-4.5195
89.373	12.718	47.469	-2.9023	0.0063367	-2.4704	-4.7054	1.6518	-0.64096	0.66022	-1.3176	3178.0	27.974	7.163	60.43	-59.437	57.655	64.988	22.623	-3.8946	-3.4146	0.71087	-1.6029	25.852	-4.5195
89.353	13.129	47.492	-2.9258	0.014593	-2.4736	-4.6897	1.6502	-0.62732	0.66022	-1.3176	3177.5	27.991	7.3928	60.456	-59.464	57.681	64.988	22.623	-3.8946	-3.4146	0.71087	-1.6029	25.852	-4.5195
89.326	13.536	47.525	-2.9492	0.022835	-2.4767	-4.6746	1.6465	-0.61557	0.66022	-1.3176	3177.0	28.015	7.6197	60.483	-59.481	57.706	64.988	22.623	-3.8946	-3.4146	0.71087	-1.6029	25.852	-4.5195
89.291	13.937	47.568	-2.9725	0.031055	-2.4797	-4.661	1.6411	-0.60583	0.66022	-1.3176	3176.5	28.046	7.8437	60.509	-59.488	57.732	64.988	22.623	-3.8946	-3.4146	0.71087	-1.6029	25.852	-4.5195
89.249	14.333	47.623	-2.9958	0.039243	-2.4827	-4.6485	1.633	-0.59572	0.66022	-1.3176	3176.0	28.084	8.0645	60.535	-59.484	57.757	64.988	22.623	-3.8946	-3.4146	0.71087	-1.6029	25.852	-4.5195
89.2	14.724	47.688	-3.019	0.047378	-2.4857	-4.64	1.6211	-0.58232	0.66022	-1.3176	3175.4	28.13	8.2822	60.56	-59.47	57.781	64.988	22.623	-3.8946	-3.4146	0.71087	-1.6029	25.852	-4.5195
89.143	15.108	47.763	-3.0422	0.055451	-2.4885	-4.6305	1.6076	-0.57088	0.66022	-1.3176	3174.9	28.183	8.4964	60.585	-59.445	57.806	64.988	22.623	-3.8946	-3.4146	0.71087	-1.6029	25.852	-4.5195
89.08	15.486	47.849	-3.0653	0.063452	-2.4914	-4.6202	1.5926	-0.56145	0.66022	-1.3176	3174.4	28.243	8.707	60.609	-59.409	57.83	64.988	22.623	-3.8946	-3.4146	0.71087	-1.6029	25.852	-4.5195
89.009	15.857	47.946	-3.0884	0.071375	-2.4942	-4.6094	1.5763	-0.55378	0.66022	-1.3176	3173.9	28.31	8.914	60.634	-59.362	57.853	64.988	22.623	-3.8946	-3.4146	0.71087	-1.6029	25.852	-4.5195
88.932	16.222	48.053	-3.1114	0.079213	-2.4969	-4.5984	1.5587	-0.5478	0.66022	-1.3176	3173.4	28.384	9.1171	60.657	-59.304	57.876	64.988	22.623	-3.8946	-3.4146	0.71087	-1.6029	25.852	-4.5195
88.848	16.58	48.171	-3.1344	0.08696	-2.4996	-4.5875	1.5399	-0.5439	0.66022	-1.3176	3172.9	28.465	9.3162	60.681	-59.235	57.899	64.988	22.623	-3.8946	-3.4146	0.71087	-1.6029	25.852	-4.5195
88.757	16.93	48.299	-3.1573	0.094611	-2.5024	-4.5769	1.5202	-0.5421	0.66022	-1.3176	3172.4	28.554	9.5112	60.704	-59.154	57.921	64.988	22.623	-3.8946	-3.4146	0.71087	-1.6029	25.852	-4.5195
88.659	17.272	48.437	-3.1801	0.10216	-2.5051	-4.5669	1.4997	-0.54244	0.66022	-1.3176	3171.9	28.649	9.7019	60.726	-59.063	57.943	64.988	22.623	-3.8946	-3.4146	0.71087	-1.6029	25.852	-4.5195
88.554	17.607	48.585	-3.2029	0.10961	-2.5078	-4.5577	1.4786	-0.54493	0.66022	-1.3176	3171.4	28.751	9.8882	60.748	-58.96	57.964	64.988	22.623	-3.8946	-3.4146	0.71087	-1.6029	25.852	-4.5195
88.443	17.934	48.743	-3.2257	0.11694	-2.5105	-4.5552	1.456	-0.54852	0.66022	-1.3176	3170.8	28.86	10.07	60.769	-58.846	57.985	64.988	22.623	-3.8946	-3.4146	0.71087	-1.6029	25.852	-4.5195
88.326	18.252	48.911	-3.2485	0.12416	-2.5133	-4.5624	1.432	-0.55264	0.66022	-1.3176	3170.3	28.976	10.247	60.789	-58.721	58.005	64.988	22.623	-3.8946	-3.4146	0.71087	-1.6029	25.852	-4.5195
88.202	18.561	49.089	-3.2713	0.13126	-2.5161	-4.5701	1.4078	-0.55901	0.66022	-1.3176	3169.8	29.098	10.419	60.81	-58.586	58.024	64.988	22.623	-3.8946	-3.4146	0.71087	-1.6029	25.852	-4.5195
88.072	18.862	49.276	-3.2942	0.13824	-2.5189	-4.5786	1.3838	-0.56763	0.66022	-1.3176	3169.3	29.227	10.586	60.829	-58.439	58.043	64.988	22.623	-3.8946	-3.4146	0.71087	-1.6029	25.852	-4.5195
87.936	19.153	49.473	-3.3171	0.1451	-2.5217	-4.5879	1.36	-0.57849	0.66022	-1.3176	3168.8	29.362	10.748	60.848	-58.282	58.062	64.988	22.623	-3.8946	-3.4146	0.71087	-1.6029	25.852	-4.5195
87.794	19.435	49.679	-3.3401	0.15184	-2.5247	-4.5981	1.3365	-0.59159	0.66022	-1.3176	3168.3	29.504	10.905	60.866	-58.115	58.08	64.988	22.623	-3.8946	-3.4146	0.71087	-1.6029	25.852	-4.5195
87.646	19.707	49.894	-3.3631	0.15847	-2.5277	-4.6094	1.3134	-0.60691	0.66022	-1.3176	3167.8	29.652	11.056	60.884	-57.937	58.097	64.988	22.623	-3.8946	-3.4146	0.71087	-1.6029	25.852	-4.5195
87.492	19.969	50.119	-3.3862	0.16498	-2.5307	-4.622	1.2909	-0.62444	0.66022	-1.3176	3167.3	29.806	11.202	60.901	-57.75	58.114	64.988	22.623	-3.8946	-3.4146	0.71087	-1.6029	25.852	-4.5195
87.332	20.22	50.352	-3.4093	0.17138	-2.5339	-4.636	1.2691	-0.64399	0.66022	-1.3176	3166.7	29.966	11.342	60.917	-57.553	58.13	64.988	22.623	-3.8946	-3.4146	0.71087	-1.6029	25.852	-4.5195
87.167	20.461	50.595	-3.4325	0.17765	-2.5371	-4.6093	1.2357	-0.64156	0.66022	-1.3176	3166.2	30.132	11.476	60.933	-57.346	58.145	64.988	22.623	-3.8946	-3.4146	0.71087	-1.6029	25.852	-4.5195
86.996	20.691	50.845	-3.4554	0.18373	-2.5403	-4.571	1.1982	-0.6335	0.66022	-1.3176	3165.7	30.304	11.604	60.947	-57.131	58.16	64.988	22.623	-3.8946	-3.4146	0.71087	-1.6029	25.852	-4.5195
86.82	20.91	51.104	-3.4782	0.18963	-2.5435	-4.5318	1.1596	-0.6255	0.66022	-1.3176	3165.2	30.482	11.726	60.961	-56.907	58.173	64.988	22.623	-3.8946	-3.4146	0.71087	-1.6029	25.852	-4.5195
86.639	21.117	51.37	-3.5007	0.19532	-2.5466	-4.4918	1.1199	-0.61753	0.66022	-1.3176	3164.7	30.665	11.841	60.975	-56.675	58.187	64.988	22.623	-3.8946	-3.4146	0.71087	-1.6029	25.852	-4.5195
86.453	21.313	51.644	-3.5231	0.20082	-2.5496	-4.4509	1.0793	-0.60955	0.66022	-1.3176	3164.2	30.853	11.95	60.987	-56.435	58.199	64.988	22.623	-3.8946	-3.4146	0.71087	-1.6029	25.852	-4.5195
86.262	21.497	51.925	-3.5452	0.20611	-2.5527	-4.4132	1.0372	-0.59818	0.66022	-1.3176	3163.7	31.046	12.052	60.999	-56.188	58.21	64.988	22.623	-3.8946	-3.4146	0.71087	-1.6029	25.852	-4.5195
86.067	21.669	52.213	-3.5672	0.21119	-2.5556	-4.3778	0.99379	-0.5838	0.66022	-1.3176	3163.1	31.244	12.148	61.01	-55.933	58.221	64.988	22.623	-3.8946	-3.4146	0.71087	-1.6029	25.852	-4.5195
85.867	21.829	52.508	-3.589	0.21605	-2.5585	-4.341	0.94978	-0.56954	0.66022	-1.3176	3162.6	31.446	12.237	61.02	-55.672	58.231	64.988	22.623	-3.8946	-3.4146	0.71087	-1.6029	25.852	-4.5195
85.663	21.976	52.809	-3.6106	0.22069	-2.5613	-4.3025	0.9054	-0.55541	0.66022	-1.3176	3162.1	31.653	12.319	61.029	-55.404	58.24	64.988	22.623	-3.8946	-3.4146	0.71087	-1.6029	25.852	-4.5195
85.455	22.11	53.116	-3.632	0.2251	-2.564	-4.2628	0.86048	-0.5414	0.66022	-1.3176	3161.6	31.864	12.393	61.037	-55.13	58.249	64.988	22.623	-3.8946	-3.4146	0.71087	-1.6029	25.852	-4.5195
85.243	22.231	53.429	-3.6533	0.22929	-2.5667	-4.2218	0.8151	-0.52754	0.66022	-1.3176	3161.1	32.079	12.461	61.044	-54.85	58.256	64.988	22.623	-3.8946	-3.4146	0.71087	-1.6029	25.852	-4.5195
85.028	22.339	53.748	-3.6743	0.23325	-2.5693	-4.183	0.76933	-0.51322	0.66022	-1.3176	3160.6	32.298	12.521	61.051	-54.565	58.263	64.988	22.623	-3.8946	-3.4146	0.71087	-1.6029	25.852	-4.5195
84.809	22.434	54.071	-3.6951	0.23699	-2.5719	-4.1445	0.72326	-0.49897	0.66022	-1.3176	3160.1	32.52	12.574	61.056	-54.274	58.269	64.988	22.623	-3.8946	-3.4146	0.71087	-1.6029	25.852	-4.5195
84.587	22.515	54.399	-3.7157	0.24049	-2.5743	-4.1109	0.67717	-0.47911	0.66022	-1.3176	3159.5	32.745	12.619	61.061	-53.98	58.273	64.988	22.623	-3.8946	-3.4146	0.71087	-1.6029	25.852	-4.5195
84.362	22.582	54.731	-3.7362	0.24376	-2.5766	-4.0918	0.63203	-0.44249	0.66022	-1.3176	3159.0	32.974	12.656	61.065	-53.681	58.277	64.988	22.623	-3.8946	-3.4146	0.71087	-1.6029	25.852	-4.5195
84.135	22.635	55.067	-3.7566	0.24681	-2.5787	-4.0729	0.58775	-0.40572	0.66022	-1.3176	3158.5	33.205	12.686	61.067	-53.378	58.28	64.988	22.623	-3.8946	-3.4146	0.71087	-1.6029	25.852	-4.5195
83.905	22.674	55.406	-3.7769	0.24964	-2.5807	-4.054	0.54439	-0.36882	0.66022	-1.3176	3158.0	33.439	12.708	61.069	-53.071	58.282	64.988	22.623	-3.8946	-3.4146	0.71087	-1.6029	25.852	-4.5195
83.672	22.698	55.749	-3.7972	0.25225	-2.5824	-4.0352	0.50204	-0.33188	0.66022	-1.3176	3157.5	33.675	12.722	61.07	-52.762	58.284	64.988	22.623	-3.8946	-3.4146	0.71087	-1.6029	25.852	-4.5195
83.438	22.707	56.094	-3.8173	0.25466	-2.584	-4.0164	0.46075	-0.29494	0.66022	-1.3176	3157.0	33.912	12.727	61.069	-52.45	58.284	64.988	22.623	-3.8946	-3.4146	0.71087	-1.6029	25.852	-4.5195
83.202	22.702	56.442	-3.8373	0.25688	-2.5854	-3.9881	0.43413	-0.2727	0.66022	-1.3176	3156.5	34.152	12.724	61.068	-52.135	58.283	64.988	22.623	-3.8946	-3.4146	0.71087	-1.6029	25.852	-4.5195
82.964	22.681	56.792	-3.8572	0.25902	-2.5867	-3.9534	0.42094	-0.26525	0.66022	-1.3176	3155.9	34.393	12.713	61.066	-51.818	58.281	64.988	22.623	-3.8946	-3.4146	0.71087	-1.6029	25.852	-4.5195
82.725	22.645	57.144	-3.8769	0.26109	-2.588	-3.9224	0.40718	-0.25796	0.66022	-1.3176	3155.4	34.635	12.693	61.063	-51.5	58.278	64.988	22.623	-3.8946	-3.4146	0.71087	-1.6029	25.852	-4.5195
82.485	22.595	57.497	-3.8964	0.26309	-2.5893	-3.8949	0.39294	-0.25089	0.66022	-1.3176	3154.9	34.879	12.665	61.059	-51.179	58.275	64.988	22.623	-3.8946	-3.4146	0.71087	-1.6029	25.852	-4.5195
82.245	22.529	57.852	-3.9158	0.26504	-2.5905	-3.8884	0.39609	-0.21978	0.66022	-1.3176	3154.4	35.123	12.628	61.054	-50.858	58.271	64.988	22.623	-3.8946	-3.4146	0.71087	-1.6029	25.852	-4.5195
82.003	22.447	58.208	-3.9353	0.26707	-2.5915	-3.8965	0.41595	-0.16585	0.66022	-1.3176	3153.9	35.368	12.583	61.048	-50.535	58.266	64.988	22.623	-3.8946	-3.4146	0.71087	-1.6029	25.852	-4.5195
81.761	22.351	58.565	-3.9548	0.26919	-2.5922	-3.892	0.43479	-0.11462	0.66022	-1.3176	3153.4	35.614	12.53	61.041	-50.212	58.26	64.988	22.623	-3.8946	-3.4146	0.71087	-1.6029	25.852	-4.5195
81.519	22.238	58.922	-3.9742	0.27141	-2.5926	-3.8872	0.45257	-0.063644	0.66022	-1.3176	3152.9	35.859	12.467	61.034	-49.889	58.253	64.988	22.623	-3.8946	-3.4146	0.71087	-1.6029	25.852	-4.5195
81.277	22.11	59.279	-3.9937	0.27372	-2.5928	-3.8878	0.47106	-0.0064533	0.66022	-1.3176	3152.3	36.105	12.396	61.026	-49.565	58.246	64.988	22.623	-3.8946	-3.4146	0.71087	-1.6029	25.852	-4.5195
81.035	21.965	59.636	-4.0131	0.27613	-2.5927	-3.8978	0.49149	0.062005	0.66022	-1.3176	3151.8	36.35	12.315	61.016	-49.241	58.237	64.988	22.623	-3.8946	-3.4146	0.71087	-1.6029	25.852	-4.5195
80.793	21.804	59.993	-4.0326	0.27863	-2.5922	-3.9063	0.51075	0.13029	0.66022	-1.3176	3151.3	36.596	12.226	61.006	-48.918	58.228	64.988	22.623	-3.8946	-3.4146	0.71087	-1.6029	25.852	-4.5195
80.552	21.627	60.348	-4.0522	0.28123	-2.5914	-3.8991	0.52881	0.19613	0.66022	-1.3176	3150.8	36.84	12.127	60.995	-48.596	58.218	64.988	22.623	-3.8946	-3.4146	0.71087	-1.6029	25.852	-4.5195
80.312	21.432	60.703	-4.0716	0.28392	-2.5902	-3.8692	0.54549	0.25851	0.66022	-1.3176	3150.3	37.083	12.018	60.984	-48.275	58.208	64.988	22.623	-3.8946	-3.4146	0.71087	-1.6029	25.852	-4.5195
80.073	21.221	61.056	-4.0909	0.28668	-2.5888	-3.8395	0.56005	0.32911	0.66022	-1.3176	3149.8	37.326	11.901	60.971	-47.955	58.196	64.988	22.623	-3.8946	-3.4146	0.71087	-1.6029	25.852	-4.5195
79.835	20.993	61.407	-4.11	0.28952	-2.587	-3.8057	0.57282	0.40151	0.66022	-1.3176	3149.3	37.567	11.773	60.958	-47.637	58.184	64.988	22.623	-3.8946	-3.4146	0.71087	-1.6029	25.852	-4.5195
79.599	20.747	61.756	-4.1289	0.29241	-2.5848	-3.7665	0.58387	0.47397	0.66022	-1.3176	3148.7	37.806	11.637	60.943	-47.321	58.171	64.988	22.623	-3.8946	-3.4146	0.71087	-1.6029	25.852	-4.5195
79.364	20.484	62.103	-4.1476	0.29535	-2.5822	-3.6843	0.59309	0.54074	0.66022	-1.3176	3148.2	38.043	11.49	60.928	-47.007	58.157	64.988	22.623	-3.8946	-3.4146	0.71087	-1.6029	25.852	-4.5195
79.132	20.204	62.446	-4.1657	0.29834	-2.5794	-3.58	0.60018	0.6049	0.66022	-1.3176	3147.7	38.279	11.334	60.913	-46.696	58.142	64.988	22.623	-3.8946	-3.4146	0.71087	-1.6029	25.852	-4.5195
78.901	19.907	62.786	-4.1833	0.30135	-2.5762	-3.4675	0.60513	0.66848	0.66022	-1.3176	3147.2	38.511	11.168	60.896	-46.388	58.126	64.988	22.623	-3.8946	-3.4146	0.71087	-1.6029	25.852	-4.5195
78.673	19.593	63.122	-4.2004	0.30438	-2.5727	-3.3465	0.60793	0.73133	0.66022	-1.3176	3146.7	38.741	10.992	60.879	-46.083	58.11	64.988	22.623	-3.8946	-3.4146	0.71087	-1.6029	25.852	-4.5195
78.447	19.261	63.454	-4.2168	0.30742	-2.5689	-3.2172	0.60845	0.79329	0.66022	-1.3176	3146.2	38.969	10.808	60.86	-45.782	58.093	64.988	22.623	-3.8946	-3.4146	0.71087	-1.6029	25.852	-4.5195
78.225	18.913	63.782	-4.2325	0.31046	-2.5647	-3.0795	0.60668	0.85418	0.66022	-1.3176	3145.7	39.192	10.613	60.842	-45.484	58.076	64.988	22.623	-3.8946	-3.4146	0.71087	-1.6029	25.852	-4.5195
78.005	18.548	64.104	-4.2476	0.31349	-2.5603	-2.9333	0.6026	0.91385	0.66022	-1.3176	3145.2	39.413	10.409	60.822	-45.191	58.058	64.988	22.623	-3.8946	-3.4146	0.71087	-1.6029	25.852	-4.5195
77.789	18.167	64.42	-4.2617	0.31649	-2.5556	-2.7053	0.5961	0.96091	0.66022	-1.3176	3144.7	39.629	10.197	60.802	-44.903	58.039	64.988	22.623	-3.8946	-3.4146	0.71087	-1.6029	25.852	-4.5195
77.577	17.769	64.73	-4.2746	0.31944	-2.5507	-2.454	0.58667	1.0043	0.66022	-1.3176	3144.1	39.842	9.9747	60.781	-44.619	58.019	64.988	22.623	-3.8946	-3.4146	0.71087	-1.6029	25.852	-4.5195
77.368	17.357	65.034	-4.2862	0.32235	-2.5456	-2.2152	0.56823	1.0466	0.66022	-1.3176	3143.6	40.05	9.7442	60.76	-44.341	57.999	64.988	22.623	-3.8946	-3.4146	0.71087	-1.6029	25.852	-4.5195
77.163	16.929	65.331	-4.2968	0.32509	-2.5403	-2.0254	0.53077	1.0792	0.66022	-1.3176	3143.1	40.253	9.5051	60.737	-44.069	57.979	64.988	22.623	-3.8946	-3.4146	0.71087	-1.6029	25.852	-4.5195
76.963	16.486	65.62	-4.3065	0.32765	-2.5348	-1.8258	0.49158	1.1107	0.66022	-1.3176	3142.6	40.451	9.2578	60.715	-43.802	57.958	64.988	22.623	-3.8946	-3.4146	0.71087	-1.6029	25.852	-4.5195
76.767	16.029	65.901	-4.3151	0.33001	-2.5292	-1.6169	0.4507	1.1409	0.66022	-1.3176	3142.1	40.645	9.0024	60.692	-43.542	57.936	64.988	22.623	-3.8946	-3.4146	0.71087	-1.6029	25.852	-4.5195
76.576	15.558	66.174	-4.3226	0.33215	-2.5234	-1.3993	0.40818	1.1697	0.66022	-1.3176	3141.6	40.832	8.7393	60.668	-43.288	57.914	64.988	22.623	-3.8946	-3.4146	0.71087	-1.6029	25.852	-4.5195
76.39	15.074	66.437	-4.3291	0.33409	-2.5175	-1.1734	0.36407	1.197	0.66022	-1.3176	3141.1	41.014	8.4687	60.644	-43.042	57.891	64.988	22.623	-3.8946	-3.4146	0.71087	-1.6029	25.852	-4.5195
76.209	14.577	66.691	-4.3343	0.33579	-2.5114	-0.93986	0.31846	1.2228	0.66022	-1.3176	3140.6	41.189	8.1911	60.619	-42.802	57.868	64.988	22.623	-3.8946	-3.4146	0.71087	-1.6029	25.852	-4.5195
76.034	14.068	66.936	-4.3384	0.33727	-2.5052	-0.70005	0.27117	1.253	0.66022	-1.3176	3140.1	41.359	7.9067	60.595	-42.57	57.845	64.988	22.623	-3.8946	-3.4146	0.71087	-1.6029	25.852	-4.5195
75.864	13.548	67.17	-4.3413	0.3385	-2.4989	-0.45486	0.22183	1.2939	0.66022	-1.3176	3139.6	41.521	7.6159	60.569	-42.346	57.821	64.988	22.623	-3.8946	-3.4146	0.71087	-1.6029	25.852	-4.5195
75.701	13.018	67.393	-4.343	0.33948	-2.4923	-0.20321	0.171	1.333	0.66022	-1.3176	3139.1	41.677	7.319	60.544	-42.13	57.797	64.988	22.623	-3.8946	-3.4146	0.71087	-1.6029	25.852	-4.5195
75.543	12.477	67.605	-4.3434	0.34021	-2.4855	0.054032	0.11872	1.37	0.66022	-1.3176	3138.5	41.826	7.0164	60.518	-41.922	57.773	64.988	22.623	-3.8946	-3.4146	0.71087	-1.6029	25.852	-4.5195
75.392	11.927	67.806	-4.3424	0.34067	-2.4786	0.3161	0.065119	1.4049	0.66022	-1.3176	3138.0	41.967	6.7085	60.492	-41.722	57.748	64.988	22.623	-3.8946	-3.4146	0.71087	-1.6029	25.852	-4.5195
75.248	11.368	67.995	-4.3402	0.34086	-2.4715	0.58219	0.010343	1.4376	0.66022	-1.3176	3137.5	42.102	6.3957	60.465	-41.532	57.724	64.988	22.623	-3.8946	-3.4146	0.71087	-1.6029	25.852	-4.5195
75.11	10.802	68.173	-4.3366	0.34077	-2.4642	0.85146	-0.045463	1.4679	0.66022	-1.3176	3137.0	42.228	6.0785	60.439	-41.35	57.699	64.988	22.623	-3.8946	-3.4146	0.71087	-1.6029	25.852	-4.5195
74.979	10.228	68.337	-4.3317	0.3404	-2.4568	1.1272	-0.10212	1.4978	0.66022	-1.3176	3136.5	42.347	5.7572	60.412	-41.177	57.674	64.988	22.623	-3.8946	-3.4146	0.71087	-1.6029	25.852	-4.5195
74.856	9.6486	68.49	-4.3253	0.33975	-2.4493	1.4063	-0.15948	1.5257	0.66022	-1.3176	3136.0	42.457	5.4323	60.385	-41.013	57.649	64.988	22.623	-3.8946	-3.4146	0.71087	-1.6029	25.852	-4.5195
74.74	9.0637	68.629	-4.3176	0.33881	-2.4416	1.6864	-0.21743	1.551	0.66022	-1.3176	3135.5	42.56	5.1044	60.358	-40.859	57.624	64.988	22.623	-3.8946	-3.4146	0.71087	-1.6029	25.852	-4.5195
74.631	8.4742	68.756	-4.3085	0.33757	-2.4338	1.9674	-0.2758	1.5733	0.66022	-1.3176	3135.0	42.654	4.7737	60.332	-40.714	57.598	64.988	22.623	-3.8946	-3.4146	0.71087	-1.6029	25.852	-4.5195
74.529	7.8811	68.869	-4.2979	0.33605	-2.4258	2.2611	-0.33447	1.5918	0.66022	-1.3176	3134.5	42.74	4.4409	60.305	-40.579	57.573	64.988	22.623	-3.8946	-3.4146	0.71087	-1.6029	25.852	-4.5195
74.436	7.2853	68.969	-4.2859	0.33423	-2.4178	2.5478	-0.39329	1.6076	0.66022	-1.3176	3134.0	42.817	4.1064	60.278	-40.453	57.548	64.988	22.623	-3.8946	-3.4146	0.71087	-1.6029	25.852	-4.5195
74.35	6.6877	69.056	-4.2724	0.33211	-2.4097	2.8271	-0.45207	1.6353	0.66022	-1.3176	3133.5	42.886	3.7707	60.252	-40.338	57.523	64.988	22.623	-3.8946	-3.4146	0.71087	-1.6029	25.852	-4.5195
74.273	6.089	69.129	-4.2576	0.32971	-2.4015	3.0986	-0.51084	1.6665	0.66022	-1.3176	3133.0	42.946	3.4343	60.225	-40.232	57.498	64.988	22.623	-3.8946	-3.4146	0.71087	-1.6029	25.852	-4.5195
74.203	5.4902	69.189	-4.2415	0.32701	-2.3931	3.3617	-0.56948	1.6944	0.66022	-1.3176	3132.5	42.997	3.0975	60.199	-40.136	57.474	64.988	22.623	-3.8946	-3.4146	0.71087	-1.6029	25.852	-4.5195
74.141	4.892	69.235	-4.224	0.32401	-2.3846	3.6154	-0.62781	1.719	0.66022	-1.3176	3132.0	43.04	2.7609	60.173	-40.05	57.449	64.988	22.623	-3.8946	-3.4146	0.71087	-1.6029	25.852	-4.5195
74.088	4.2953	69.268	-4.2053	0.32073	-2.3759	3.8591	-0.68561	1.7402	0.66022	-1.3176	3131.5	43.074	2.425	60.147	-39.973	57.425	64.988	22.623	-3.8946	-3.4146	0.71087	-1.6029	25.852	-4.5195
74.043	3.7008	69.287	-4.1854	0.31716	-2.3672	4.1028	-0.74265	1.7574	0.66022	-1.3176	3131.0	43.1	2.0901	60.122	-39.907	57.401	64.988	22.623	-3.8946	-3.4146	0.71087	-1.6029	25.852	-4.5195
74.007	3.1094	69.293	-4.1643	0.3133	-2.3583	4.3492	-0.79836	1.7716	0.66022	-1.3176	3130.5	43.116	1.7567	60.097	-39.85	57.378	64.988	22.623	-3.8946	-3.4146	0.71087	-1.6029	25.852	-4.5195
73.979	2.5219	69.286	-4.1419	0.30918	-2.3494	4.5887	-0.85295	1.7826	0.66022	-1.3176	3130.0	43.124	1.4253	60.072	-39.804	57.355	64.988	22.623	-3.8946	-3.4146	0.71087	-1.6029	25.852	-4.5195
73.959	1.9391	69.266	-4.1184	0.30478	-2.3405	4.8191	-0.9064	1.7899	0.66022	-1.3176	3129.5	43.123	1.0963	60.047	-39.767	57.332	64.988	22.623	-3.8946	-3.4146	0.71087	-1.6029	25.852	-4.5195
73.948	1.3617	69.233	-4.0938	0.30011	-2.3316	5.0397	-0.95853	1.7938	0.66022	-1.3176	3128.9	43.114	0.77016	60.024	-39.739	57.309	64.988	22.623	-3.8946	-3.4146	0.71087	-1.6029	25.852	-4.5195
73.945	0.79054	69.187	-4.068	0.29519	-2.3226	5.25	-1.0091	1.7942	0.66022	-1.3176	3128.4	43.096	0.44728	60.0	-39.722	57.287	64.988	22.623	-3.8946	-3.4146	0.71087	-1.6029	25.852	-4.5195
73.95	0.22628	69.128	-4.0413	0.29003	-2.3136	5.4492	-1.0581	1.7911	0.66022	-1.3176	3127.9	43.07	0.12808	59.977	-39.713	57.266	64.988	22.623	-3.8946	-3.4146	0.71087	-1.6029	25.852	-4.5195
73.964	-0.33034	69.057	-4.0136	0.28462	-2.3047	5.6361	-1.1049	1.7901	0.66022	-1.3176	3127.4	43.035	-0.18704	59.955	-39.714	57.245	64.988	22.623	-3.8946	-3.4146	0.71087	-1.6029	25.852	-4.5195
73.987	-0.87867	68.974	-3.9849	0.27898	-2.2957	5.8106	-1.1496	1.7894	0.66022	-1.3176	3126.9	42.992	-0.4977	59.933	-39.725	57.224	64.988	22.623	-3.8946	-3.4146	0.71087	-1.6029	25.852	-4.5195
74.017	-1.4181	68.88	-3.9555	0.27312	-2.2868	5.9729	-1.1924	1.7855	0.66022	-1.3176	3126.4	42.941	-0.80354	59.911	-39.744	57.204	64.988	22.623	-3.8946	-3.4146	0.71087	-1.6029	25.852	-4.5195
74.056	-1.948	68.773	-3.9252	0.26706	-2.2779	6.1229	-1.2333	1.7785	0.66022	-1.3176	3125.9	42.882	-1.1042	59.891	-39.773	57.185	64.988	22.623	-3.8946	-3.4146	0.71087	-1.6029	25.852	-4.5195
74.103	-2.4678	68.656	-3.8943	0.26079	-2.269	6.2601	-1.2721	1.7684	0.66022	-1.3176	3125.4	42.815	-1.3994	59.871	-39.81	57.166	64.988	22.623	-3.8946	-3.4146	0.71087	-1.6029	25.852	-4.5195
74.159	-2.977	68.528	-3.8627	0.25434	-2.2602	6.3843	-1.3086	1.7554	0.66022	-1.3176	3124.9	42.74	-1.6888	59.851	-39.856	57.148	64.988	22.623	-3.8946	-3.4146	0.71087	-1.6029	25.852	-4.5195
74.222	-3.475	68.389	-3.8304	0.24771	-2.2514	6.4954	-1.3429	1.7397	0.66022	-1.3176	3124.4	42.658	-1.972	59.832	-39.91	57.131	64.988	22.623	-3.8946	-3.4146	0.71087	-1.6029	25.852	-4.5195
74.293	-3.9615	68.239	-3.7977	0.24092	-2.2428	6.5954	-1.3742	1.7204	0.66022	-1.3176	3123.9	42.568	-2.2489	59.814	-39.973	57.114	64.988	22.623	-3.8946	-3.4146	0.71087	-1.6029	25.852	-4.5195
74.372	-4.4359	68.08	-3.7645	0.23397	-2.2342	6.6823	-1.4031	1.6986	0.66022	-1.3176	3123.4	42.471	-2.5191	59.797	-40.043	57.098	64.988	22.623	-3.8946	-3.4146	0.71087	-1.6029	25.852	-4.5195
74.459	-4.898	67.911	-3.7309	0.22689	-2.2258	6.7558	-1.4294	1.6742	0.66022	-1.3176	3122.9	42.367	-2.7825	59.78	-40.122	57.082	64.988	22.623	-3.8946	-3.4146	0.71087	-1.6029	25.852	-4.5195
74.554	-5.3471	67.733	-3.697	0.21968	-2.2175	6.816	-1.4532	1.6475	0.66022	-1.3176	3122.4	42.256	-3.0387	59.764	-40.208	57.067	64.988	22.623	-3.8946	-3.4146	0.71087	-1.6029	25.852	-4.5195
74.656	-5.7832	67.546	-3.6628	0.21236	-2.2093	6.8631	-1.4743	1.6186	0.66022	-1.3176	3121.9	42.138	-3.2876	59.749	-40.302	57.053	64.988	22.623	-3.8946	-3.4146	0.71087	-1.6029	25.852	-4.5195
74.765	-6.2058	67.351	-3.6284	0.20495	-2.2013	6.8971	-1.4928	1.5876	0.66022	-1.3176	3121.4	42.013	-3.529	59.734	-40.403	57.039	64.988	22.623	-3.8946	-3.4146	0.71087	-1.6029	25.852	-4.5195
74.882	-6.6146	67.147	-3.5938	0.19744	-2.1935	6.9185	-1.5083	1.5546	0.66022	-1.3176	3120.9	41.883	-3.7627	59.72	-40.511	57.027	64.988	22.623	-3.8946	-3.4146	0.71087	-1.6029	25.852	-4.5195
75.006	-7.0095	66.935	-3.5592	0.18987	-2.1858	6.9486	-1.5211	1.5181	0.66022	-1.3176	3120.4	41.746	-3.9885	59.707	-40.625	57.014	64.988	22.623	-3.8946	-3.4146	0.71087	-1.6029	25.852	-4.5195
75.136	-7.3901	66.716	-3.5243	0.18224	-2.1783	7.0315	-1.5311	1.4787	0.66022	-1.3176	3119.9	41.603	-4.2063	59.695	-40.747	57.003	64.988	22.623	-3.8946	-3.4146	0.71087	-1.6029	25.852	-4.5195
75.273	-7.7561	66.49	-3.4889	0.17456	-2.171	7.1012	-1.5389	1.4366	0.66022	-1.3176	3119.4	41.455	-4.4159	59.683	-40.874	56.992	64.988	22.623	-3.8946	-3.4146	0.71087	-1.6029	25.852	-4.5195
75.417	-8.1072	66.257	-3.4533	0.16685	-2.1639	7.1578	-1.5447	1.3917	0.66022	-1.3176	3118.9	41.301	-4.6171	59.672	-41.008	56.983	64.988	22.623	-3.8946	-3.4146	0.71087	-1.6029	25.852	-4.5195
75.568	-8.4432	66.018	-3.4174	0.15912	-2.1571	7.2014	-1.5482	1.3439	0.66022	-1.3176	3118.4	41.141	-4.8097	59.662	-41.148	56.973	64.988	22.623	-3.8946	-3.4146	0.71087	-1.6029	25.852	-4.5195
75.724	-8.7638	65.772	-3.3813	0.15137	-2.1505	7.232	-1.5496	1.2934	0.66022	-1.3176	3117.9	40.977	-4.9936	59.653	-41.293	56.965	64.988	22.623	-3.8946	-3.4146	0.71087	-1.6029	25.852	-4.5195
75.887	-9.0688	65.521	-3.3451	0.14362	-2.1442	7.2498	-1.5488	1.2401	0.66022	-1.3176	3117.4	40.808	-5.1686	59.645	-41.444	56.957	64.988	22.623	-3.8946	-3.4146	0.71087	-1.6029	25.852	-4.5195
76.055	-9.358	65.265	-3.3088	0.13589	-2.1381	7.255	-1.5456	1.1841	0.66022	-1.3176	3116.9	40.634	-5.3345	59.637	-41.6	56.951	64.988	22.623	-3.8946	-3.4146	0.71087	-1.6029	25.852	-4.5195
76.23	-9.6313	65.004	-3.2725	0.12817	-2.1323	7.2761	-1.5402	1.1222	0.66022	-1.3176	3116.4	40.455	-5.4914	59.63	-41.761	56.944	64.988	22.623	-3.8946	-3.4146	0.71087	-1.6029	25.852	-4.5195
76.409	-9.8884	64.738	-3.236	0.12049	-2.1269	7.3141	-1.5328	1.0536	0.66022	-1.3176	3115.9	40.273	-5.6391	59.624	-41.926	56.939	64.988	22.623	-3.8946	-3.4146	0.71087	-1.6029	25.852	-4.5195
76.594	-10.129	64.467	-3.1994	0.11285	-2.1218	7.3393	-1.5234	0.9815	0.66022	-1.3176	3115.4	40.086	-5.7774	59.619	-42.096	56.934	64.988	22.623	-3.8946	-3.4146	0.71087	-1.6029	25.852	-4.5195
76.784	-10.353	64.193	-3.1627	0.10524	-2.1171	7.3265	-1.528	0.90857	0.66022	-1.3176	3114.9	39.896	-5.9062	59.614	-42.271	56.93	64.988	22.623	-3.8946	-3.4146	0.71087	-1.6029	25.852	-4.5195
76.979	-10.561	63.915	-3.1262	0.097554	-2.1127	7.2793	-1.5441	0.83619	0.66022	-1.3176	3114.4	39.702	-6.0255	59.61	-42.449	56.927	64.988	22.623	-3.8946	-3.4146	0.71087	-1.6029	25.852	-4.5195
77.179	-10.752	63.633	-3.0899	0.089798	-2.1087	7.2425	-1.558	0.75988	0.66022	-1.3176	3114.0	39.505	-6.1351	59.607	-42.631	56.925	64.988	22.623	-3.8946	-3.4146	0.71087	-1.6029	25.852	-4.5195
77.384	-10.926	63.348	-3.0537	0.081977	-2.1051	7.2109	-1.57	0.68022	0.66022	-1.3176	3113.5	39.304	-6.2351	59.605	-42.816	56.923	64.988	22.623	-3.8946	-3.4146	0.71087	-1.6029	25.852	-4.5195
77.593	-11.083	63.06	-3.0178	0.074102	-2.1019	7.1645	-1.5799	0.59959	0.66022	-1.3176	3113.0	39.101	-6.3254	59.603	-43.006	56.922	64.988	22.623	-3.8946	-3.4146	0.71087	-1.6029	25.852	-4.5195
77.806	-11.224	62.769	-2.9821	0.066182	-2.0991	7.1035	-1.5878	0.51815	0.66022	-1.3176	3112.5	38.894	-6.4059	59.602	-43.198	56.921	64.988	22.623	-3.8946	-3.4146	0.71087	-1.6029	25.852	-4.5195
78.024	-11.347	62.475	-2.9468	0.058227	-2.0967	7.0278	-1.5938	0.43603	0.66022	-1.3176	3112.0	38.685	-6.4766	59.602	-43.394	56.921	64.988	22.623	-3.8946	-3.4146	0.71087	-1.6029	25.852	-4.5195
78.246	-11.453	62.179	-2.9119	0.050248	-2.0948	6.9377	-1.5976	0.35336	0.66022	-1.3176	3111.5	38.473	-6.5376	59.603	-43.592	56.922	64.988	22.623	-3.8946	-3.4146	0.71087	-1.6029	25.852	-4.5195
78.471	-11.543	61.882	-2.8774	0.042254	-2.0932	6.8536	-1.5995	0.26828	0.66022	-1.3176	3111.0	38.259	-6.5887	59.604	-43.793	56.924	64.988	22.623	-3.8946	-3.4146	0.71087	-1.6029	25.852	-4.5195
78.7	-11.615	61.582	-2.8433	0.034256	-2.0921	6.7601	-1.5993	0.18215	0.66022	-1.3176	3110.5	38.043	-6.6301	59.606	-43.997	56.926	64.988	22.623	-3.8946	-3.4146	0.71087	-1.6029	25.852	-4.5195
78.933	-11.671	61.28	-2.8098	0.026264	-2.0914	6.6517	-1.5972	0.095581	0.66022	-1.3176	3110.0	37.824	-6.6616	59.609	-44.203	56.93	64.988	22.623	-3.8946	-3.4146	0.71087	-1.6029	25.852	-4.5195
79.169	-11.71	60.977	-2.7769	0.018287	-2.0911	6.5287	-1.5932	0.0086841	0.66022	-1.3176	3109.5	37.604	-6.6835	59.612	-44.411	56.933	64.988	22.623	-3.8946	-3.4146	0.71087	-1.6029	25.852	-4.5195
79.409	-11.732	60.672	-2.7445	0.010335	-2.0913	6.3913	-1.5871	-0.078445	0.66022	-1.3176	3109.0	37.382	-6.6956	59.616	-44.621	56.938	64.988	22.623	-3.8946	-3.4146	0.71087	-1.6029	25.852	-4.5195
79.651	-11.737	60.366	-2.713	0.0024218	-2.0919	6.2046	-1.5777	-0.1437	0.66022	-1.3176	3108.5	37.158	-6.698	59.621	-44.833	56.943	64.988	22.623	-3.8946	-3.4146	0.71087	-1.6029	25.852	-4.5195
79.896	-11.726	60.059	-2.6825	-0.0054373	-2.0927	6.0057	-1.5655	-0.20648	0.66022	-1.3176	3108.0	36.933	-6.6908	59.627	-45.047	56.948	64.988	22.623	-3.8946	-3.4146	0.71087	-1.6029	25.852	-4.5195
80.144	-11.698	59.751	-2.653	-0.013229	-2.0939	5.8011	-1.5506	-0.27022	0.66022	-1.3176	3107.5	36.706	-6.6741	59.633	-45.262	56.955	64.988	22.623	-3.8946	-3.4146	0.71087	-1.6029	25.852	-4.5195
80.394	-11.653	59.442	-2.6245	-0.020938	-2.0954	5.5914	-1.533	-0.33482	0.66022	-1.3176	3107.0	36.479	-6.648	59.64	-45.478	56.962	64.988	22.623	-3.8946	-3.4146	0.71087	-1.6029	25.852	-4.5195
80.646	-11.593	59.132	-2.5971	-0.028554	-2.0973	5.3768	-1.5127	-0.40019	0.66022	-1.3176	3106.5	36.25	-6.6128	59.647	-45.696	56.969	64.988	22.623	-3.8946	-3.4146	0.71087	-1.6029	25.852	-4.5195
80.901	-11.517	58.822	-2.5708	-0.036061	-2.0994	5.1581	-1.4897	-0.46624	0.66022	-1.3176	3106.0	36.02	-6.5684	59.655	-45.915	56.977	64.988	22.623	-3.8946	-3.4146	0.71087	-1.6029	25.852	-4.5195
81.157	-11.426	58.511	-2.5455	-0.043446	-2.1019	4.9349	-1.4641	-0.53288	0.66022	-1.3176	3105.5	35.79	-6.5152	59.664	-46.134	56.986	64.988	22.623	-3.8946	-3.4146	0.71087	-1.6029	25.852	-4.5195
81.415	-11.32	58.199	-2.5214	-0.050697	-2.1048	4.6973	-1.4357	-0.59971	0.66022	-1.3176	3105.0	35.559	-6.4533	59.673	-46.355	56.995	64.988	22.623	-3.8946	-3.4146	0.71087	-1.6029	25.852	-4.5195
81.674	-11.199	57.888	-2.4986	-0.057799	-2.1079	4.4577	-1.4047	-0.66691	0.66022	-1.3176	3104.5	35.328	-6.3829	59.683	-46.576	57.005	64.988	22.623	-3.8946	-3.4146	0.71087	-1.6029	25.852	-4.5195
81.934	-11.063	57.576	-2.4769	-0.064739	-2.1114	4.2163	-1.3709	-0.73441	0.66022	-1.3176	3104.0	35.096	-6.304	59.693	-46.797	57.015	64.988	22.623	-3.8946	-3.4146	0.71087	-1.6029	25.852	-4.5195
82.195	-10.913	57.264	-2.4564	-0.071488	-2.1152	3.9404	-1.324	-0.77613	0.66022	-1.3176	3103.5	34.864	-6.217	59.704	-47.019	57.026	64.988	22.623	-3.8946	-3.4146	0.71087	-1.6029	25.852	-4.5195
82.457	-10.748	56.952	-2.4375	-0.077968	-2.1192	3.6359	-1.2678	-0.79832	0.66022	-1.3176	3103.0	34.632	-6.1219	59.716	-47.242	57.038	64.988	22.623	-3.8946	-3.4146	0.71087	-1.6029	25.852	-4.5195
82.72	-10.571	56.64	-2.4201	-0.084163	-2.1232	3.3261	-1.21	-0.81905	0.66022	-1.3176	3102.5	34.4	-6.019	59.728	-47.464	57.05	64.988	22.623	-3.8946	-3.4146	0.71087	-1.6029	25.852	-4.5195
82.983	-10.38	56.329	-2.4042	-0.090065	-2.1274	3.0154	-1.1506	-0.83885	0.66022	-1.3176	3102.0	34.169	-5.9086	59.741	-47.686	57.063	64.988	22.623	-3.8946	-3.4146	0.71087	-1.6029	25.852	-4.5195
83.246	-10.176	56.018	-2.3899	-0.095666	-2.1316	2.7025	-1.0895	-0.8574	0.66022	-1.3176	3101.5	33.938	-5.7909	59.754	-47.908	57.076	64.988	22.623	-3.8946	-3.4146	0.71087	-1.6029	25.852	-4.5195
83.508	-9.9601	55.708	-2.3772	-0.10096	-2.1359	2.3875	-1.0269	-0.87462	0.66022	-1.3176	3101.0	33.707	-5.6663	59.768	-48.129	57.09	64.988	22.623	-3.8946	-3.4146	0.71087	-1.6029	25.852	-4.5195
83.77	-9.7325	55.399	-2.3661	-0.10593	-2.1404	2.0652	-0.96254	-0.88994	0.66022	-1.3176	3100.5	33.477	-5.5351	59.783	-48.35	57.104	64.988	22.623	-3.8946	-3.4146	0.71087	-1.6029	25.852	-4.5195
84.032	-9.4936	55.09	-2.3566	-0.11058	-2.1448	1.7403	-0.89656	-0.90357	0.66022	-1.3176	3100.0	33.248	-5.3974	59.798	-48.57	57.119	64.988	22.623	-3.8946	-3.4146	0.71087	-1.6029	25.852	-4.5195
84.293	-9.2439	54.783	-2.3487	-0.11489	-2.1494	1.4179	-0.82894	-0.91588	0.66022	-1.3176	3099.5	33.02	-5.2536	59.814	-48.79	57.135	64.988	22.623	-3.8946	-3.4146	0.71087	-1.6029	25.852	-4.5195
84.552	-8.9839	54.477	-2.3424	-0.11887	-2.154	1.0988	-0.75975	-0.92688	0.66022	-1.3176	3099.0	32.794	-5.104	59.831	-49.008	57.151	64.988	22.623	-3.8946	-3.4146	0.71087	-1.6029	25.852	-4.5195
84.81	-8.714	54.172	-2.3377	-0.12249	-2.1587	0.78354	-0.68905	-0.93661	0.66022	-1.3176	3098.5	32.568	-4.9489	59.848	-49.226	57.168	64.988	22.623	-3.8946	-3.4146	0.71087	-1.6029	25.852	-4.5195
85.067	-8.4347	53.868	-2.3345	-0.12576	-2.1634	0.47277	-0.6169	-0.94508	0.66022	-1.3176	3098.0	32.344	-4.7885	59.865	-49.442	57.185	64.988	22.623	-3.8946	-3.4146	0.71087	-1.6029	25.852	-4.5195
85.321	-8.1464	53.566	-2.3329	-0.12866	-2.1681	0.16708	-0.54338	-0.95232	0.66022	-1.3176	3097.5	32.121	-4.6231	59.884	-49.657	57.203	64.988	22.623	-3.8946	-3.4146	0.71087	-1.6029	25.852	-4.5195
85.574	-7.8496	53.266	-2.3329	-0.13119	-2.1729	-0.13301	-0.46858	-0.95835	0.66022	-1.3176	3097.0	31.901	-4.4529	59.902	-49.87	57.221	64.988	22.623	-3.8946	-3.4146	0.71087	-1.6029	25.852	-4.5195
85.824	-7.5447	52.968	-2.3343	-0.13334	-2.1777	-0.42702	-0.3926	-0.96319	0.66022	-1.3176	3096.5	31.682	-4.2783	59.921	-50.082	57.24	64.988	22.623	-3.8946	-3.4146	0.71087	-1.6029	25.852	-4.5195
86.072	-7.2322	52.672	-2.3371	-0.13511	-2.1825	-0.71451	-0.31554	-0.96687	0.66022	-1.3176	3096.0	31.465	-4.0994	59.941	-50.292	57.259	64.988	22.623	-3.8946	-3.4146	0.71087	-1.6029	25.852	-4.5195
86.318	-6.9124	52.379	-2.3414	-0.13649	-2.1874	-0.99286	-0.23751	-0.96872	0.66022	-1.3176	3095.5	31.25	-3.9165	59.961	-50.5	57.279	64.988	22.623	-3.8946	-3.4146	0.71087	-1.6029	25.852	-4.5195
86.56	-6.5859	52.088	-2.347	-0.13748	-2.1922	-1.261	-0.15867	-0.96883	0.66022	-1.3176	3095.0	31.038	-3.7299	59.982	-50.706	57.299	64.988	22.623	-3.8946	-3.4146	0.71087	-1.6029	25.852	-4.5195
86.799	-6.2528	51.8	-2.354	-0.13808	-2.197	-1.5213	-0.079206	-0.96812	0.66022	-1.3176	3094.5	30.828	-3.5398	60.004	-50.91	57.32	64.988	22.623	-3.8946	-3.4146	0.71087	-1.6029	25.852	-4.5195
87.036	-5.9138	51.515	-2.3622	-0.13828	-2.2019	-1.7733	0.00075821	-0.96659	0.66022	-1.3176	3094.0	30.62	-3.3464	60.025	-51.112	57.341	64.988	22.623	-3.8946	-3.4146	0.71087	-1.6029	25.852	-4.5195
87.268	-5.569	51.233	-2.3717	-0.13807	-2.2067	-2.017	0.081093	-0.96427	0.66022	-1.3176	3093.5	30.416	-3.1499	60.048	-51.311	57.363	64.988	22.623	-3.8946	-3.4146	0.71087	-1.6029	25.852	-4.5195
87.497	-5.219	50.954	-2.3824	-0.13746	-2.2115	-2.2519	0.16171	-0.96117	0.66022	-1.3176	3093.0	30.214	-2.9506	60.071	-51.508	57.385	64.988	22.623	-3.8946	-3.4146	0.71087	-1.6029	25.852	-4.5195
87.723	-4.864	50.679	-2.3942	-0.13645	-2.2163	-2.4779	0.24243	-0.95706	0.66022	-1.3176	3092.5	30.016	-2.7487	60.094	-51.701	57.408	64.988	22.623	-3.8946	-3.4146	0.71087	-1.6029	25.852	-4.5195
87.944	-4.5045	50.408	-2.407	-0.13503	-2.2211	-2.6513	0.32931	-0.95212	0.66022	-1.3176	3092.0	29.821	-2.5444	60.118	-51.892	57.431	64.988	22.623	-3.8946	-3.4146	0.71087	-1.6029	25.852	-4.5195
88.161	-4.1411	50.142	-2.4207	-0.13316	-2.2258	-2.8132	0.41578	-0.94568	0.66022	-1.3176	3091.5	29.629	-2.3381	60.142	-52.08	57.455	64.988	22.623	-3.8946	-3.4146	0.71087	-1.6029	25.852	-4.5195
88.374	-3.7739	49.88	-2.4352	-0.13087	-2.2305	-2.9675	0.5011	-0.93765	0.66022	-1.3176	3091.0	29.441	-2.1298	60.167	-52.265	57.479	64.988	22.623	-3.8946	-3.4146	0.71087	-1.6029	25.852	-4.5195
88.583	-3.4033	49.623	-2.4504	-0.12815	-2.2352	-3.1123	0.58481	-0.92856	0.66022	-1.3176	3090.5	29.257	-1.9198	60.192	-52.447	57.503	64.988	22.623	-3.8946	-3.4146	0.71087	-1.6029	25.852	-4.5195
88.787	-3.0295	49.371	-2.4663	-0.12502	-2.2398	-3.2465	0.66647	-0.91869	0.66022	-1.3176	3090.0	29.077	-1.7081	60.218	-52.625	57.528	64.988	22.623	-3.8946	-3.4146	0.71087	-1.6029	25.852	-4.5195
88.986	-2.6528	49.125	-2.4828	-0.12149	-2.2444	-3.3726	0.7464	-0.90726	0.66022	-1.3176	3089.5	28.901	-1.495	60.244	-52.8	57.554	64.988	22.623	-3.8946	-3.4146	0.71087	-1.6029	25.852	-4.5195
89.18	-2.2734	48.884	-2.5	-0.11756	-2.2489	-3.4906	0.82445	-0.89429	0.66022	-1.3176	3089.0	28.729	-1.2806	60.271	-52.971	57.58	64.988	22.623	-3.8946	-3.4146	0.71087	-1.6029	25.852	-4.5195
89.369	-1.8916	48.65	-2.5177	-0.11325	-2.2533	-3.6004	0.9005	-0.8798	0.66022	-1.3176	3088.5	28.562	-1.065	60.298	-53.138	57.606	64.988	22.623	-3.8946	-3.4146	0.71087	-1.6029	25.852	-4.5195
89.553	-1.5075	48.421	-2.536	-0.10856	-2.2577	-3.702	0.97441	-0.86384	0.66022	-1.3176	3088.0	28.4	-0.84835	60.325	-53.301	57.633	64.988	22.623	-3.8946	-3.4146	0.71087	-1.6029	25.852	-4.5195
89.732	-1.1215	48.199	-2.5547	-0.10351	-2.262	-3.7955	1.046	-0.84645	0.66022	-1.3176	3087.5	28.242	-0.63082	60.353	-53.46	57.66	64.988	22.623	-3.8946	-3.4146	0.71087	-1.6029	25.852	-4.5195
89.906	-0.73375	47.983	-2.5739	-0.098106	-2.2662	-3.881	1.1153	-0.82769	0.66022	-1.3176	3087.0	28.089	-0.41252	60.381	-53.615	57.687	64.988	22.623	-3.8946	-3.4146	0.71087	-1.6029	25.852	-4.5195
90.073	-0.34452	47.775	-2.5935	-0.092359	-2.2702	-3.9622	1.1841	-0.81113	0.66022	-1.3176	3086.4	27.941	-0.1936	60.41	-53.765	57.715	64.988	22.623	-3.8946	-3.4146	0.71087	-1.6029	25.852	-4.5195
90.236	0.045975	47.574	-2.6135	-0.086264	-2.2743	-4.0423	1.2532	-0.79805	0.66022	-1.3176	3085.9	27.799	0.025823	60.439	-53.911	57.743	64.988	22.623	-3.8946	-3.4146	0.71087	-1.6029	25.852	-4.5195
90.392	0.4375	47.38	-2.6339	-0.079835	-2.2782	-4.1149	1.318	-0.78129	0.66022	-1.3176	3085.4	27.662	0.24562	60.468	-54.052	57.771	64.988	22.623	-3.8946	-3.4146	0.71087	-1.6029	25.852	-4.5195
90.543	0.82981	47.194	-2.6547	-0.073089	-2.2821	-4.1815	1.3798	-0.76322	0.66022	-1.3176	3084.9	27.53	0.46564	60.497	-54.188	57.8	64.988	22.623	-3.8946	-3.4146	0.71087	-1.6029	25.852	-4.5195
90.687	1.2227	47.016	-2.6757	-0.066042	-2.2858	-4.2423	1.4384	-0.74391	0.66022	-1.3176	3084.4	27.404	0.68577	60.527	-54.32	57.829	64.988	22.623	-3.8946	-3.4146	0.71087	-1.6029	25.852	-4.5195
90.826	1.6159	46.846	-2.6971	-0.05871	-2.2895	-4.2972	1.4938	-0.72343	0.66022	-1.3176	3083.9	27.284	0.90586	60.557	-54.446	57.858	64.988	22.623	-3.8946	-3.4146	0.71087	-1.6029	25.852	-4.5195
90.959	2.0091	46.684	-2.7187	-0.051109	-2.2931	-4.3462	1.5461	-0.70187	0.66022	-1.3176	3083.4	27.169	1.1258	60.587	-54.567	57.887	64.988	22.623	-3.8946	-3.4146	0.71087	-1.6029	25.852	-4.5195
91.085	2.4022	46.531	-2.7405	-0.043255	-2.2965	-4.3895	1.5951	-0.67932	0.66022	-1.3176	3082.9	27.061	1.3454	60.618	-54.682	57.917	64.988	22.623	-3.8946	-3.4146	0.71087	-1.6029	25.852	-4.5195
91.205	2.7949	46.387	-2.7626	-0.035164	-2.2999	-4.427	1.6407	-0.65586	0.66022	-1.3176	3082.4	26.958	1.5646	60.648	-54.793	57.946	64.988	22.623	-3.8946	-3.4146	0.71087	-1.6029	25.852	-4.5195
91.319	3.187	46.252	-2.7848	-0.026853	-2.3031	-4.4589	1.6831	-0.63161	0.66022	-1.3176	3081.9	26.862	1.7832	60.679	-54.898	57.976	64.988	22.623	-3.8946	-3.4146	0.71087	-1.6029	25.852	-4.5195
91.427	3.5781	46.126	-2.8072	-0.018339	-2.3062	-4.4853	1.722	-0.60665	0.66022	-1.3176	3081.4	26.771	2.0012	60.71	-54.997	58.006	64.988	22.623	-3.8946	-3.4146	0.71087	-1.6029	25.852	-4.5195
91.528	3.9681	46.009	-2.8297	-0.0096441	-2.3092	-4.5099	1.7555	-0.58085	0.66022	-1.3176	3080.9	26.687	2.2183	60.741	-55.091	58.036	64.988	22.623	-3.8946	-3.4146	0.71087	-1.6029	25.852	-4.5195
91.623	4.3568	45.901	-2.8523	-0.00078963	-2.312	-4.5291	1.7857	-0.5546	0.66022	-1.3176	3080.4	26.61	2.4344	60.772	-55.179	58.066	64.988	22.623	-3.8946	-3.4146	0.71087	-1.6029	25.852	-4.5195
91.712	4.7438	45.803	-2.8749	0.0082073	-2.3147	-4.543	1.8125	-0.528	0.66022	-1.3176	3079.9	26.538	2.6495	60.803	-55.261	58.096	64.988	22.623	-3.8946	-3.4146	0.71087	-1.6029	25.852	-4.5195
91.794	5.129	45.714	-2.8977	0.01733	-2.3173	-4.5515	1.836	-0.50118	0.66022	-1.3176	3079.4	26.474	2.8633	60.834	-55.338	58.126	64.988	22.623	-3.8946	-3.4146	0.71087	-1.6029	25.852	-4.5195
91.87	5.512	45.635	-2.9204	0.026562	-2.3197	-4.5549	1.8561	-0.47427	0.66022	-1.3176	3078.8	26.415	3.0757	60.865	-55.408	58.156	64.988	22.623	-3.8946	-3.4146	0.71087	-1.6029	25.852	-4.5195
91.939	5.8926	45.566	-2.9432	0.035886	-2.322	-4.5533	1.873	-0.44738	0.66022	-1.3176	3078.3	26.363	3.2867	60.896	-55.473	58.186	64.988	22.623	-3.8946	-3.4146	0.71087	-1.6029	25.852	-4.5195
92.002	6.2707	45.506	-2.966	0.045286	-2.3242	-4.5467	1.8866	-0.42064	0.66022	-1.3176	3077.8	26.318	3.496	60.927	-55.532	58.216	64.988	22.623	-3.8946	-3.4146	0.71087	-1.6029	25.852	-4.5195
92.059	6.6458	45.457	-2.9887	0.054747	-2.3262	-4.5352	1.897	-0.39418	0.66022	-1.3176	3077.3	26.279	3.7036	60.958	-55.586	58.246	64.988	22.623	-3.8946	-3.4146	0.71087	-1.6029	25.852	-4.5195
92.109	7.0179	45.417	-3.0113	0.064251	-2.3281	-4.519	1.9042	-0.36814	0.66022	-1.3176	3076.8	26.247	3.9093	60.989	-55.633	58.276	64.988	22.623	-3.8946	-3.4146	0.71087	-1.6029	25.852	-4.5195
92.152	7.3866	45.388	-3.0339	0.073782	-2.3299	-4.4987	1.9072	-0.34069	0.66022	-1.3176	3076.3	26.222	4.113	61.019	-55.674	58.306	64.988	22.623	-3.8946	-3.4146	0.71087	-1.6029	25.852	-4.5195
92.19	7.7518	45.368	-3.0563	0.083316	-2.3315	-4.4743	1.9061	-0.3124	0.66022	-1.3176	3075.8	26.202	4.3145	61.05	-55.709	58.336	64.988	22.623	-3.8946	-3.4146	0.71087	-1.6029	25.852	-4.5195
92.221	8.1131	45.358	-3.0786	0.092838	-2.333	-4.4452	1.9021	-0.28499	0.66022	-1.3176	3075.3	26.19	4.5137	61.08	-55.739	58.365	64.988	22.623	-3.8946	-3.4146	0.71087	-1.6029	25.852	-4.5195
92.245	8.4703	45.359	-3.1007	0.10233	-2.3344	-4.4115	1.8954	-0.25856	0.66022	-1.3176	3074.8	26.184	4.7106	61.111	-55.762	58.395	64.988	22.623	-3.8946	-3.4146	0.71087	-1.6029	25.852	-4.5195
92.264	8.8232	45.369	-3.1227	0.11179	-2.3356	-4.3736	1.8858	-0.23322	0.66022	-1.3176	3074.3	26.185	4.9049	61.141	-55.78	58.424	64.988	22.623	-3.8946	-3.4146	0.71087	-1.6029	25.852	-4.5195
92.276	9.1716	45.39	-3.1445	0.12119	-2.3367	-4.3315	1.8734	-0.20907	0.66022	-1.3176	3073.8	26.192	5.0966	61.17	-55.791	58.453	64.988	22.623	-3.8946	-3.4146	0.71087	-1.6029	25.852	-4.5195
92.282	9.5152	45.42	-3.166	0.13052	-2.3377	-4.2854	1.8583	-0.18622	0.66022	-1.3176	3073.2	26.206	5.2855	61.2	-55.797	58.481	64.988	22.623	-3.8946	-3.4146	0.71087	-1.6029	25.852	-4.5195
92.282	9.8538	45.46	-3.1873	0.13976	-2.3386	-4.2355	1.8405	-0.16476	0.66022	-1.3176	3072.7	26.226	5.4715	61.229	-55.797	58.51	64.988	22.623	-3.8946	-3.4146	0.71087	-1.6029	25.852	-4.5195
92.276	10.187	45.51	-3.2084	0.14892	-2.3394	-4.1819	1.8203	-0.14479	0.66022	-1.3176	3072.2	26.252	5.6546	61.258	-55.791	58.538	64.988	22.623	-3.8946	-3.4146	0.71087	-1.6029	25.852	-4.5195
92.264	10.515	45.57	-3.2291	0.15796	-2.34	-4.1248	1.7976	-0.12639	0.66022	-1.3176	3071.7	26.285	5.8345	61.287	-55.78	58.566	64.988	22.623	-3.8946	-3.4146	0.71087	-1.6029	25.852	-4.5195
92.247	10.838	45.639	-3.2496	0.16689	-2.3406	-4.065	1.7725	-0.10957	0.66022	-1.3176	3071.2	26.324	6.0113	61.315	-55.763	58.593	64.988	22.623	-3.8946	-3.4146	0.71087	-1.6029	25.852	-4.5195
92.223	11.154	45.717	-3.2698	0.17568	-2.3411	-4.0113	1.7432	-0.093256	0.66022	-1.3176	3070.7	26.369	6.1848	61.343	-55.74	58.621	64.988	22.623	-3.8946	-3.4146	0.71087	-1.6029	25.852	-4.5195
92.194	11.465	45.805	-3.2897	0.18432	-2.3416	-3.9543	1.7123	-0.078798	0.66022	-1.3176	3070.2	26.42	6.3549	61.371	-55.712	58.647	64.988	22.623	-3.8946	-3.4146	0.71087	-1.6029	25.852	-4.5195
92.159	11.77	45.903	-3.3093	0.1928	-2.3419	-3.8941	1.6795	-0.066268	0.66022	-1.3176	3069.7	26.477	6.5214	61.398	-55.678	58.674	64.988	22.623	-3.8946	-3.4146	0.71087	-1.6029	25.852	-4.5195
92.118	12.068	46.009	-3.3286	0.20111	-2.3422	-3.831	1.6448	-0.055731	0.66022	-1.3176	3069.1	26.54	6.6844	61.425	-55.639	58.7	64.988	22.623	-3.8946	-3.4146	0.71087	-1.6029	25.852	-4.5195
92.072	12.359	46.124	-3.3476	0.20924	-2.3425	-3.7651	1.6084	-0.047244	0.66022	-1.3176	3068.6	26.609	6.8438	61.452	-55.595	58.726	64.988	22.623	-3.8946	-3.4146	0.71087	-1.6029	25.852	-4.5195
92.021	12.644	46.248	-3.3663	0.21719	-2.3427	-3.6967	1.5704	-0.040862	0.66022	-1.3176	3068.1	26.683	6.9993	61.478	-55.545	58.751	64.988	22.623	-3.8946	-3.4146	0.71087	-1.6029	25.852	-4.5195
91.964	12.922	46.381	-3.3846	0.22495	-2.3429	-3.6258	1.531	-0.036631	0.66022	-1.3176	3067.6	26.764	7.151	61.503	-55.491	58.776	64.988	22.623	-3.8946	-3.4146	0.71087	-1.6029	25.852	-4.5195
91.902	13.193	46.522	-3.4025	0.2325	-2.3431	-3.5527	1.4901	-0.034592	0.66022	-1.3176	3067.1	26.849	7.2988	61.528	-55.431	58.801	64.988	22.623	-3.8946	-3.4146	0.71087	-1.6029	25.852	-4.5195
91.835	13.457	46.671	-3.4201	0.23985	-2.3432	-3.4775	1.4482	-0.034778	0.66022	-1.3176	3066.6	26.94	7.4427	61.553	-55.367	58.825	64.988	22.623	-3.8946	-3.4146	0.71087	-1.6029	25.852	-4.5195
91.763	13.714	46.829	-3.4373	0.24698	-2.3434	-3.4005	1.4052	-0.037216	0.66022	-1.3176	3066.1	27.036	7.5824	61.577	-55.298	58.848	64.988	22.623	-3.8946	-3.4146	0.71087	-1.6029	25.852	-4.5195
91.687	13.963	46.994	-3.4541	0.2539	-2.3436	-3.3217	1.3611	-0.041851	0.66022	-1.3176	3065.5	27.137	7.7181	61.601	-55.224	58.871	64.988	22.623	-3.8946	-3.4146	0.71087	-1.6029	25.852	-4.5195
91.605	14.205	47.166	-3.4705	0.26059	-2.3438	-3.2413	1.316	-0.048503	0.66022	-1.3176	3065.0	27.243	7.8497	61.624	-55.146	58.894	64.988	22.623	-3.8946	-3.4146	0.71087	-1.6029	25.852	-4.5195
91.519	14.439	47.347	-3.4865	0.26705	-2.3441	-3.1596	1.2699	-0.05738	0.66022	-1.3176	3064.5	27.354	7.977	61.647	-55.063	58.916	64.988	22.623	-3.8946	-3.4146	0.71087	-1.6029	25.852	-4.5195
91.428	14.666	47.534	-3.5021	0.27328	-2.3444	-3.0786	1.2218	-0.065131	0.66022	-1.3176	3064.0	27.47	8.1001	61.669	-54.976	58.937	64.988	22.623	-3.8946	-3.4146	0.71087	-1.6029	25.852	-4.5195
91.333	14.885	47.728	-3.5173	0.27927	-2.3448	-2.997	1.1727	-0.074329	0.66022	-1.3176	3063.5	27.59	8.2189	61.69	-54.885	58.959	64.988	22.623	-3.8946	-3.4146	0.71087	-1.6029	25.852	-4.5195
91.233	15.096	47.929	-3.5321	0.28501	-2.3452	-2.9145	1.1231	-0.085716	0.66022	-1.3176	3063.0	27.715	8.3334	61.711	-54.79	58.979	64.988	22.623	-3.8946	-3.4146	0.71087	-1.6029	25.852	-4.5195
91.13	15.299	48.136	-3.5465	0.2905	-2.3456	-2.8313	1.0731	-0.099275	0.66022	-1.3176	3062.4	27.844	8.4435	61.732	-54.692	58.999	64.988	22.623	-3.8946	-3.4146	0.71087	-1.6029	25.852	-4.5195
91.022	15.494	48.35	-3.5604	0.29574	-2.3462	-2.7475	1.0226	-0.11498	0.66022	-1.3176	3061.9	27.977	8.5493	61.752	-54.589	59.018	64.988	22.623	-3.8946	-3.4146	0.71087	-1.6029	25.852	-4.5195
90.91	15.681	48.569	-3.574	0.30074	-2.3468	-2.7134	0.97996	-0.13346	0.66022	-1.3176	3061.4	28.114	8.6506	61.771	-54.483	59.037	64.988	22.623	-3.8946	-3.4146	0.71087	-1.6029	25.852	-4.5195
90.794	15.86	48.795	-3.5876	0.30554	-2.3475	-2.6917	0.93975	-0.15379	0.66022	-1.3176	3060.9	28.254	8.7474	61.789	-54.374	59.056	64.988	22.623	-3.8946	-3.4146	0.71087	-1.6029	25.852	-4.5195
90.675	16.031	49.025	-3.601	0.31014	-2.3483	-2.6724	0.90035	-0.17577	0.66022	-1.3176	3060.4	28.399	8.8398	61.807	-54.261	59.073	64.988	22.623	-3.8946	-3.4146	0.71087	-1.6029	25.852	-4.5195
90.552	16.193	49.261	-3.6143	0.31455	-2.3493	-2.6554	0.86183	-0.19932	0.66022	-1.3176	3059.9	28.547	8.9275	61.825	-54.145	59.09	64.988	22.623	-3.8946	-3.4146	0.71087	-1.6029	25.852	-4.5195
90.425	16.347	49.503	-3.6275	0.31876	-2.3503	-2.6408	0.82427	-0.22442	0.66022	-1.3176	3059.3	28.698	9.0106	61.842	-54.026	59.107	64.988	22.623	-3.8946	-3.4146	0.71087	-1.6029	25.852	-4.5195
90.295	16.493	49.749	-3.6407	0.32279	-2.3515	-2.6286	0.78771	-0.25099	0.66022	-1.3176	3058.8	28.853	9.089	61.858	-53.905	59.123	64.988	22.623	-3.8946	-3.4146	0.71087	-1.6029	25.852	-4.5195
90.162	16.629	49.999	-3.6538	0.32664	-2.3528	-2.6187	0.75221	-0.27899	0.66022	-1.3176	3058.3	29.011	9.1627	61.873	-53.78	59.138	64.988	22.623	-3.8946	-3.4146	0.71087	-1.6029	25.852	-4.5195
90.025	16.757	50.254	-3.6669	0.33032	-2.3543	-2.6113	0.71783	-0.30835	0.66022	-1.3176	3057.8	29.171	9.2317	61.888	-53.653	59.153	64.988	22.623	-3.8946	-3.4146	0.71087	-1.6029	25.852	-4.5195
89.885	16.877	50.514	-3.6799	0.33382	-2.3559	-2.6062	0.6846	-0.33902	0.66022	-1.3176	3057.3	29.335	9.2958	61.902	-53.523	59.167	64.988	22.623	-3.8946	-3.4146	0.71087	-1.6029	25.852	-4.5195
89.743	16.987	50.777	-3.693	0.33716	-2.3577	-2.6034	0.65258	-0.37074	0.66022	-1.3176	3056.8	29.501	9.3551	61.916	-53.391	59.18	64.988	22.623	-3.8946	-3.4146	0.71087	-1.6029	25.852	-4.5195
89.597	17.088	51.044	-3.706	0.34035	-2.3596	-2.6027	0.62179	-0.40319	0.66022	-1.3176	3056.2	29.67	9.4095	61.929	-53.257	59.193	64.988	22.623	-3.8946	-3.4146	0.71087	-1.6029	25.852	-4.5195
89.449	17.181	51.314	-3.719	0.34338	-2.3617	-2.6042	0.59225	-0.43672	0.66022	-1.3176	3055.7	29.842	9.459	61.941	-53.121	59.205	64.988	22.623	-3.8946	-3.4146	0.71087	-1.6029	25.852	-4.5195
89.297	17.264	51.588	-3.732	0.34627	-2.364	-2.602	0.56268	-0.46849	0.66022	-1.3176	3055.2	30.015	9.5036	61.952	-52.983	59.216	64.988	22.623	-3.8946	-3.4146	0.71087	-1.6029	25.852	-4.5195
89.144	17.339	51.865	-3.7449	0.34898	-2.3663	-2.5405	0.51995	-0.47232	0.66022	-1.3176	3054.7	30.191	9.5431	61.963	-52.842	59.227	64.988	22.623	-3.8946	-3.4146	0.71087	-1.6029	25.852	-4.5195
88.988	17.404	52.144	-3.7574	0.35147	-2.3687	-2.4801	0.47731	-0.47639	0.66022	-1.3176	3054.2	30.369	9.5777	61.973	-52.701	59.237	64.988	22.623	-3.8946	-3.4146	0.71087	-1.6029	25.852	-4.5195
88.83	17.459	52.426	-3.7697	0.35375	-2.3711	-2.4208	0.43483	-0.48072	0.66022	-1.3176	3053.6	30.549	9.6072	61.982	-52.558	59.246	64.988	22.623	-3.8946	-3.4146	0.71087	-1.6029	25.852	-4.5195
88.669	17.506	52.71	-3.7816	0.35582	-2.3735	-2.3624	0.39257	-0.48529	0.66022	-1.3176	3053.1	30.73	9.6317	61.991	-52.414	59.255	64.988	22.623	-3.8946	-3.4146	0.71087	-1.6029	25.852	-4.5195
88.507	17.543	52.995	-3.7933	0.35768	-2.376	-2.305	0.35061	-0.49011	0.66022	-1.3176	3052.6	30.912	9.6511	61.998	-52.269	59.263	64.988	22.623	-3.8946	-3.4146	0.71087	-1.6029	25.852	-4.5195
88.343	17.571	53.282	-3.8047	0.35933	-2.3784	-2.2485	0.30901	-0.49518	0.66022	-1.3176	3052.1	31.096	9.6655	62.005	-52.123	59.27	64.988	22.623	-3.8946	-3.4146	0.71087	-1.6029	25.852	-4.5195
88.177	17.589	53.571	-3.8158	0.36077	-2.3809	-2.193	0.26782	-0.5005	0.66022	-1.3176	3051.6	31.28	9.6749	62.012	-51.976	59.276	64.988	22.623	-3.8946	-3.4146	0.71087	-1.6029	25.852	-4.5195
88.01	17.599	53.86	-3.8266	0.36201	-2.3834	-2.1382	0.22712	-0.50608	0.66022	-1.3176	3051.0	31.465	9.6792	62.017	-51.829	59.282	64.988	22.623	-3.8946	-3.4146	0.71087	-1.6029	25.852	-4.5195
87.842	17.599	54.149	-3.8372	0.36304	-2.386	-2.0843	0.18695	-0.51193	0.66022	-1.3176	3050.5	31.651	9.6785	62.022	-51.681	59.287	64.988	22.623	-3.8946	-3.4146	0.71087	-1.6029	25.852	-4.5195
87.672	17.59	54.439	-3.8475	0.36388	-2.3886	-2.0325	0.14751	-0.51534	0.66022	-1.3176	3050.0	31.838	9.6729	62.026	-51.533	59.291	64.988	22.623	-3.8946	-3.4146	0.71087	-1.6029	25.852	-4.5195
87.501	17.572	54.73	-3.8575	0.36457	-2.3911	-1.9741	0.12702	-0.51504	0.66022	-1.3176	3049.5	32.025	9.6622	62.029	-51.385	59.295	64.988	22.623	-3.8946	-3.4146	0.71087	-1.6029	25.852	-4.5195
87.33	17.544	55.02	-3.8672	0.36515	-2.3937	-1.9206	0.10644	-0.51193	0.66022	-1.3176	3049.0	32.212	9.6466	62.032	-51.238	59.298	64.988	22.623	-3.8946	-3.4146	0.71087	-1.6029	25.852	-4.5195
87.157	17.508	55.31	-3.8767	0.36563	-2.3962	-1.8702	0.086125	-0.50853	0.66022	-1.3176	3048.4	32.399	9.6261	62.033	-51.09	59.3	64.988	22.623	-3.8946	-3.4146	0.71087	-1.6029	25.852	-4.5195
86.984	17.462	55.6	-3.8859	0.36601	-2.3988	-1.8228	0.066109	-0.50487	0.66022	-1.3176	3047.9	32.586	9.6006	62.035	-50.942	59.301	64.988	22.623	-3.8946	-3.4146	0.71087	-1.6029	25.852	-4.5195
86.811	17.407	55.889	-3.8949	0.36629	-2.4013	-1.7779	0.046428	-0.50097	0.66022	-1.3176	3047.4	32.773	9.5702	62.035	-50.795	59.302	64.988	22.623	-3.8946	-3.4146	0.71087	-1.6029	25.852	-4.5195
86.637	17.344	56.177	-3.9037	0.36648	-2.4038	-1.7355	0.027117	-0.49686	0.66022	-1.3176	3046.9	32.96	9.5349	62.035	-50.649	59.303	64.988	22.623	-3.8946	-3.4146	0.71087	-1.6029	25.852	-4.5195
86.463	17.271	56.464	-3.9123	0.36656	-2.4063	-1.6952	0.008205	-0.49257	0.66022	-1.3176	3046.4	33.146	9.4947	62.034	-50.503	59.302	64.988	22.623	-3.8946	-3.4146	0.71087	-1.6029	25.852	-4.5195
86.289	17.189	56.75	-3.9207	0.36656	-2.4087	-1.6567	-0.010277	-0.48813	0.66022	-1.3176	3045.8	33.332	9.4496	62.032	-50.357	59.301	64.988	22.623	-3.8946	-3.4146	0.71087	-1.6029	25.852	-4.5195
86.115	17.099	57.034	-3.9288	0.36646	-2.4111	-1.6167	-0.028303	-0.48439	0.66022	-1.3176	3045.3	33.517	9.3998	62.03	-50.213	59.299	64.988	22.623	-3.8946	-3.4146	0.71087	-1.6029	25.852	-4.5195
85.941	17.0	57.316	-3.9368	0.36628	-2.4136	-1.5736	-0.045874	-0.48165	0.66022	-1.3176	3044.8	33.7	9.3451	62.027	-50.07	59.297	64.988	22.623	-3.8946	-3.4146	0.71087	-1.6029	25.852	-4.5195
85.767	16.891	57.597	-3.9446	0.366	-2.416	-1.531	-0.062983	-0.4789	0.66022	-1.3176	3044.3	33.883	9.2857	62.024	-49.928	59.294	64.988	22.623	-3.8946	-3.4146	0.71087	-1.6029	25.852	-4.5195
85.594	16.775	57.875	-3.9521	0.36565	-2.4184	-1.4889	-0.079611	-0.47617	0.66022	-1.3176	3043.8	34.065	9.2215	62.02	-49.788	59.291	64.988	22.623	-3.8946	-3.4146	0.71087	-1.6029	25.852	-4.5195
85.422	16.649	58.15	-3.9595	0.36521	-2.4207	-1.4468	-0.095744	-0.47349	0.66022	-1.3176	3043.2	34.245	9.1527	62.015	-49.648	59.286	64.988	22.623	-3.8946	-3.4146	0.71087	-1.6029	25.852	-4.5195
85.25	16.515	58.423	-3.9666	0.36469	-2.4231	-1.4047	-0.11137	-0.47092	0.66022	-1.3176	3042.7	34.424	9.0793	62.009	-49.511	59.282	64.988	22.623	-3.8946	-3.4146	0.71087	-1.6029	25.852	-4.5195
85.079	16.373	58.693	-3.9735	0.3641	-2.4254	-1.3621	-0.12647	-0.46847	0.66022	-1.3176	3042.2	34.601	9.0013	62.003	-49.375	59.276	64.988	22.623	-3.8946	-3.4146	0.71087	-1.6029	25.852	-4.5195
84.909	16.222	58.96	-3.9802	0.36343	-2.4278	-1.319	-0.14104	-0.46619	0.66022	-1.3176	3041.7	34.776	8.9187	61.996	-49.241	59.27	64.988	22.623	-3.8946	-3.4146	0.71087	-1.6029	25.852	-4.5195
84.74	16.063	59.224	-3.9867	0.36269	-2.4301	-1.275	-0.15508	-0.46413	0.66022	-1.3176	3041.2	34.949	8.8318	61.989	-49.109	59.264	64.988	22.623	-3.8946	-3.4146	0.71087	-1.6029	25.852	-4.5195
84.573	15.897	59.484	-3.993	0.36191	-2.4324	-1.2474	-0.15146	-0.4355	0.66022	-1.3176	3040.6	35.12	8.7404	61.981	-48.979	59.257	64.988	22.623	-3.8946	-3.4146	0.71087	-1.6029	25.852	-4.5195
84.407	15.722	59.74	-3.9992	0.36118	-2.4344	-1.2249	-0.14114	-0.39595	0.66022	-1.3176	3040.1	35.29	8.6447	61.972	-48.851	59.249	64.988	22.623	-3.8946	-3.4146	0.71087	-1.6029	25.852	-4.5195
84.242	15.539	59.993	-4.0052	0.3605	-2.4363	-1.1981	-0.13151	-0.35714	0.66022	-1.3176	3039.6	35.456	8.5447	61.963	-48.726	59.241	64.988	22.623	-3.8946	-3.4146	0.71087	-1.6029	25.852	-4.5195
84.08	15.348	60.242	-4.0111	0.35986	-2.438	-1.1574	-0.1226	-0.32093	0.66022	-1.3176	3039.1	35.621	8.4403	61.954	-48.602	59.232	64.988	22.623	-3.8946	-3.4146	0.71087	-1.6029	25.852	-4.5195
83.918	15.15	60.487	-4.0168	0.35927	-2.4395	-1.1135	-0.11446	-0.28523	0.66022	-1.3176	3038.6	35.783	8.3317	61.944	-48.481	59.223	64.988	22.623	-3.8946	-3.4146	0.71087	-1.6029	25.852	-4.5195
83.759	14.943	60.727	-4.0223	0.35872	-2.4409	-1.0665	-0.1071	-0.2501	0.66022	-1.3176	3038.0	35.943	8.2189	61.933	-48.363	59.213	64.988	22.623	-3.8946	-3.4146	0.71087	-1.6029	25.852	-4.5195
83.602	14.729	60.963	-4.0275	0.3582	-2.442	-1.0162	-0.1005	-0.2156	0.66022	-1.3176	3037.5	36.1	8.1018	61.922	-48.247	59.203	64.988	22.623	-3.8946	-3.4146	0.71087	-1.6029	25.852	-4.5195
83.447	14.508	61.195	-4.0324	0.35771	-2.443	-0.96342	-0.094761	-0.18033	0.66022	-1.3176	3037.0	36.254	7.9807	61.91	-48.134	59.192	64.988	22.623	-3.8946	-3.4146	0.71087	-1.6029	25.852	-4.5195
83.294	14.279	61.422	-4.0371	0.35725	-2.4438	-0.91148	-0.090275	-0.13784	0.66022	-1.3176	3036.5	36.406	7.8554	61.898	-48.023	59.181	64.988	22.623	-3.8946	-3.4146	0.71087	-1.6029	25.852	-4.5195
83.143	14.042	61.645	-4.0415	0.35681	-2.4444	-0.85592	-0.086694	-0.095915	0.66022	-1.3176	3036.0	36.554	7.7261	61.886	-47.915	59.17	64.988	22.623	-3.8946	-3.4146	0.71087	-1.6029	25.852	-4.5195
82.995	13.798	61.862	-4.0457	0.35638	-2.4448	-0.79668	-0.084023	-0.054619	0.66022	-1.3176	3035.4	36.7	7.5928	61.873	-47.81	59.158	64.988	22.623	-3.8946	-3.4146	0.71087	-1.6029	25.852	-4.5195
82.849	13.547	62.075	-4.0495	0.35596	-2.445	-0.73374	-0.082263	-0.014028	0.66022	-1.3176	3034.9	36.842	7.4555	61.86	-47.708	59.146	64.988	22.623	-3.8946	-3.4146	0.71087	-1.6029	25.852	-4.5195
82.706	13.289	62.282	-4.053	0.35555	-2.4449	-0.66707	-0.081415	0.025781	0.66022	-1.3176	3034.4	36.982	7.3144	61.846	-47.609	59.133	64.988	22.623	-3.8946	-3.4146	0.71087	-1.6029	25.852	-4.5195
82.566	13.025	62.484	-4.0561	0.35515	-2.4447	-0.59448	-0.08146	0.064383	0.66022	-1.3176	3033.9	37.118	7.1695	61.832	-47.513	59.12	64.988	22.623	-3.8946	-3.4146	0.71087	-1.6029	25.852	-4.5195
82.428	12.753	62.68	-4.0589	0.35474	-2.4443	-0.50234	-0.08241	0.099489	0.66022	-1.3176	3033.4	37.25	7.021	61.817	-47.42	59.106	64.988	22.623	-3.8946	-3.4146	0.71087	-1.6029	25.852	-4.5195
82.293	12.475	62.871	-4.0612	0.35432	-2.4437	-0.40675	-0.084379	0.1336	0.66022	-1.3176	3032.8	37.379	6.8688	61.802	-47.331	59.093	64.988	22.623	-3.8946	-3.4146	0.71087	-1.6029	25.852	-4.5195
82.162	12.191	63.056	-4.063	0.35389	-2.443	-0.30784	-0.087355	0.16666	0.66022	-1.3176	3032.3	37.505	6.7133	61.787	-47.245	59.079	64.988	22.623	-3.8946	-3.4146	0.71087	-1.6029	25.852	-4.5195
82.033	11.901	63.236	-4.0642	0.35345	-2.442	-0.20574	-0.091324	0.19858	0.66022	-1.3176	3031.8	37.627	6.5544	61.772	-47.162	59.064	64.988	22.623	-3.8946	-3.4146	0.71087	-1.6029	25.852	-4.5195
81.908	11.605	63.409	-4.065	0.35298	-2.441	-0.1006	-0.09627	0.22929	0.66022	-1.3176	3031.3	37.745	6.3923	61.756	-47.083	59.05	64.988	22.623	-3.8946	-3.4146	0.71087	-1.6029	25.852	-4.5195
81.786	11.303	63.576	-4.0652	0.35248	-2.4397	0.0074206	-0.10217	0.25874	0.66022	-1.3176	3030.8	37.859	6.2271	61.74	-47.007	59.035	64.988	22.623	-3.8946	-3.4146	0.71087	-1.6029	25.852	-4.5195
81.668	10.996	63.737	-4.0649	0.35196	-2.4384	0.11814	-0.10901	0.28686	0.66022	-1.3176	3030.2	37.97	6.0591	61.724	-46.935	59.02	64.988	22.623	-3.8946	-3.4146	0.71087	-1.6029	25.852	-4.5195
81.553	10.685	63.891	-4.0641	0.35139	-2.4369	0.2303	-0.11712	0.31461	0.66022	-1.3176	3029.7	38.076	5.8883	61.707	-46.867	59.004	64.988	22.623	-3.8946	-3.4146	0.71087	-1.6029	25.852	-4.5195
81.442	10.368	64.039	-4.0626	0.35078	-2.4352	0.34434	-0.12629	0.34146	0.66022	-1.3176	3029.2	38.178	5.715	61.69	-46.802	58.989	64.988	22.623	-3.8946	-3.4146	0.71087	-1.6029	25.852	-4.5195
81.334	10.048	64.18	-4.0606	0.35013	-2.4335	0.46065	-0.13634	0.36683	0.66022	-1.3176	3028.7	38.277	5.5392	61.674	-46.741	58.973	64.988	22.623	-3.8946	-3.4146	0.71087	-1.6029	25.852	-4.5195
81.23	9.7232	64.314	-4.058	0.34942	-2.4316	0.57907	-0.14717	0.39065	0.66022	-1.3176	3028.2	38.371	5.3613	61.656	-46.684	58.957	64.988	22.623	-3.8946	-3.4146	0.71087	-1.6029	25.852	-4.5195
81.13	9.395	64.442	-4.0548	0.34865	-2.4296	0.69929	-0.1588	0.41288	0.66022	-1.3176	3027.6	38.46	5.1812	61.639	-46.631	58.941	64.988	22.623	-3.8946	-3.4146	0.71087	-1.6029	25.852	-4.5195
81.035	9.0635	64.563	-4.051	0.34783	-2.4274	0.82107	-0.1712	0.43347	0.66022	-1.3176	3027.1	38.545	4.9993	61.622	-46.581	58.925	64.988	22.623	-3.8946	-3.4146	0.71087	-1.6029	25.852	-4.5195
80.943	8.729	64.676	-4.0466	0.34694	-2.4252	0.94413	-0.18434	0.45236	0.66022	-1.3176	3026.6	38.626	4.8158	61.604	-46.536	58.909	64.988	22.623	-3.8946	-3.4146	0.71087	-1.6029	25.852	-4.5195
80.855	8.3919	64.783	-4.0416	0.34598	-2.4229	1.0682	-0.19816	0.46952	0.66022	-1.3176	3026.1	38.703	4.6307	61.587	-46.495	58.892	64.988	22.623	-3.8946	-3.4146	0.71087	-1.6029	25.852	-4.5195
80.771	8.0526	64.883	-4.0359	0.34496	-2.4205	1.193	-0.21264	0.48491	0.66022	-1.3176	3025.6	38.775	4.4444	61.569	-46.457	58.876	64.988	22.623	-3.8946	-3.4146	0.71087	-1.6029	25.852	-4.5195
80.691	7.7115	64.975	-4.0296	0.34386	-2.4181	1.3183	-0.22772	0.4985	0.66022	-1.3176	3025.1	38.842	4.257	61.551	-46.424	58.859	64.988	22.623	-3.8946	-3.4146	0.71087	-1.6029	25.852	-4.5195
80.616	7.3689	65.06	-4.0227	0.34268	-2.4156	1.4438	-0.24336	0.51025	0.66022	-1.3176	3024.5	38.905	4.0687	61.533	-46.395	58.843	64.988	22.623	-3.8946	-3.4146	0.71087	-1.6029	25.852	-4.5195
80.545	7.0253	65.138	-4.0152	0.34142	-2.413	1.5682	-0.25985	0.53011	0.66022	-1.3176	3024.0	38.963	3.8798	61.516	-46.369	58.826	64.988	22.623	-3.8946	-3.4146	0.71087	-1.6029	25.852	-4.5195
80.479	6.6809	65.208	-4.0071	0.34008	-2.4103	1.6918	-0.27721	0.55385	0.66022	-1.3176	3023.5	39.016	3.6904	61.498	-46.348	58.81	64.988	22.623	-3.8946	-3.4146	0.71087	-1.6029	25.852	-4.5195
80.417	6.3361	65.272	-3.9983	0.33865	-2.4074	1.815	-0.29525	0.57574	0.66022	-1.3176	3023.0	39.065	3.5008	61.48	-46.331	58.793	64.988	22.623	-3.8946	-3.4146	0.71087	-1.6029	25.852	-4.5195
80.359	5.9914	65.328	-3.9889	0.33713	-2.4045	1.9375	-0.3139	0.59574	0.66022	-1.3176	3022.5	39.109	3.311	61.462	-46.317	58.776	64.988	22.623	-3.8946	-3.4146	0.71087	-1.6029	25.852	-4.5195
80.306	5.647	65.376	-3.9789	0.33551	-2.4015	2.059	-0.33311	0.61384	0.66022	-1.3176	3022.0	39.149	3.1214	61.445	-46.308	58.76	64.988	22.623	-3.8946	-3.4146	0.71087	-1.6029	25.852	-4.5195
80.257	5.3034	65.418	-3.9683	0.33379	-2.3984	2.1791	-0.35285	0.62998	0.66022	-1.3176	3021.4	39.184	2.9321	61.427	-46.303	58.744	64.988	22.623	-3.8946	-3.4146	0.71087	-1.6029	25.852	-4.5195
80.213	4.9609	65.452	-3.9571	0.33198	-2.3952	2.2976	-0.37306	0.64416	0.66022	-1.3176	3020.9	39.214	2.7434	61.41	-46.302	58.727	64.988	22.623	-3.8946	-3.4146	0.71087	-1.6029	25.852	-4.5195
80.174	4.6199	65.479	-3.9453	0.33006	-2.3919	2.4141	-0.39368	0.65635	0.66022	-1.3176	3020.4	39.239	2.5554	61.392	-46.304	58.711	64.988	22.623	-3.8946	-3.4146	0.71087	-1.6029	25.852	-4.5195
80.139	4.2807	65.499	-3.933	0.32804	-2.3886	2.5283	-0.41465	0.66654	0.66022	-1.3176	3019.9	39.26	2.3684	61.375	-46.311	58.695	64.988	22.623	-3.8946	-3.4146	0.71087	-1.6029	25.852	-4.5195
80.108	3.9438	65.511	-3.9201	0.32592	-2.3853	2.6401	-0.43591	0.67472	0.66022	-1.3176	3019.4	39.276	2.1825	61.358	-46.321	58.679	64.988	22.623	-3.8946	-3.4146	0.71087	-1.6029	25.852	-4.5195
80.083	3.6095	65.517	-3.9066	0.32368	-2.3819	2.749	-0.45739	0.68089	0.66022	-1.3176	3018.9	39.287	1.998	61.341	-46.336	58.664	64.988	22.623	-3.8946	-3.4146	0.71087	-1.6029	25.852	-4.5195
80.062	3.2782	65.515	-3.8926	0.32134	-2.3785	2.8557	-0.4793	0.68559	0.66022	-1.3176	3018.3	39.294	1.815	61.324	-46.354	58.648	64.988	22.623	-3.8946	-3.4146	0.71087	-1.6029	25.852	-4.5195
80.046	2.9502	65.507	-3.878	0.31889	-2.375	2.959	-0.50132	0.68827	0.66022	-1.3176	3017.8	39.296	1.6338	61.308	-46.376	58.633	64.988	22.623	-3.8946	-3.4146	0.71087	-1.6029	25.852	-4.5195
80.034	2.6259	65.491	-3.863	0.31633	-2.3716	3.0587	-0.52339	0.68894	0.66022	-1.3176	3017.3	39.293	1.4545	61.291	-46.401	58.618	64.988	22.623	-3.8946	-3.4146	0.71087	-1.6029	25.852	-4.5195
80.027	2.3056	65.469	-3.8475	0.31365	-2.3681	3.1545	-0.54545	0.68762	0.66022	-1.3176	3016.8	39.286	1.2774	61.275	-46.43	58.603	64.988	22.623	-3.8946	-3.4146	0.71087	-1.6029	25.852	-4.5195
80.025	1.9897	65.44	-3.8315	0.31087	-2.3647	3.2462	-0.56742	0.68433	0.66022	-1.3176	3016.3	39.274	1.1027	61.26	-46.463	58.588	64.988	22.623	-3.8946	-3.4146	0.71087	-1.6029	25.852	-4.5195
80.027	1.6785	65.404	-3.815	0.30798	-2.3613	3.3335	-0.58925	0.67909	0.66022	-1.3176	3015.8	39.258	0.93043	61.244	-46.499	58.574	64.988	22.623	-3.8946	-3.4146	0.71087	-1.6029	25.852	-4.5195
80.034	1.3724	65.362	-3.7981	0.30498	-2.3579	3.4163	-0.61085	0.67193	0.66022	-1.3176	3015.2	39.237	0.76093	61.229	-46.539	58.559	64.988	22.623	-3.8946	-3.4146	0.71087	-1.6029	25.852	-4.5195
80.046	1.0717	65.313	-3.7809	0.30187	-2.3546	3.4944	-0.63216	0.66288	0.66022	-1.3176	3014.7	39.212	0.59432	61.214	-46.582	58.546	64.988	22.623	-3.8946	-3.4146	0.71087	-1.6029	25.852	-4.5195
80.062	0.77663	65.258	-3.7632	0.29866	-2.3513	3.5675	-0.65315	0.65198	0.66022	-1.3176	3014.2	39.183	0.4308	61.199	-46.628	58.532	64.988	22.623	-3.8946	-3.4146	0.71087	-1.6029	25.852	-4.5195
80.083	0.48759	65.197	-3.7452	0.29534	-2.3481	3.6354	-0.67374	0.63926	0.66022	-1.3176	3013.7	39.15	0.27053	61.185	-46.678	58.519	64.988	22.623	-3.8946	-3.4146	0.71087	-1.6029	25.852	-4.5195
80.108	0.20483	65.13	-3.7268	0.29192	-2.3449	3.6981	-0.6939	0.62477	0.66022	-1.3176	3013.2	39.112	0.11367	61.17	-46.73	58.506	64.988	22.623	-3.8946	-3.4146	0.71087	-1.6029	25.852	-4.5195
80.138	-0.071347	65.056	-3.7082	0.2884	-2.3418	3.7551	-0.71355	0.61039	0.66022	-1.3176	3012.7	39.07	-0.039603	61.157	-46.786	58.493	64.988	22.623	-3.8946	-3.4146	0.71087	-1.6029	25.852	-4.5195
80.172	-0.34069	64.978	-3.6893	0.28479	-2.3388	3.8184	-0.73279	0.59764	0.66022	-1.3176	3012.2	39.024	-0.18915	61.143	-46.844	58.481	64.988	22.623	-3.8946	-3.4146	0.71087	-1.6029	25.852	-4.5195
80.211	-0.60293	64.893	-3.67	0.28108	-2.3358	3.8871	-0.75166	0.5814	0.66022	-1.3176	3011.6	38.974	-0.33482	61.13	-46.906	58.468	64.988	22.623	-3.8946	-3.4146	0.71087	-1.6029	25.852	-4.5195
80.254	-0.85778	64.803	-3.6504	0.27727	-2.333	3.9503	-0.77012	0.56315	0.66022	-1.3176	3011.1	38.92	-0.47645	61.118	-46.97	58.457	64.988	22.623	-3.8946	-3.4146	0.71087	-1.6029	25.852	-4.5195
80.301	-1.105	64.708	-3.6305	0.27338	-2.3302	4.0081	-0.78811	0.54295	0.66022	-1.3176	3010.6	38.862	-0.61389	61.105	-47.037	58.445	64.988	22.623	-3.8946	-3.4146	0.71087	-1.6029	25.852	-4.5195
80.352	-1.3443	64.607	-3.6104	0.26939	-2.3276	4.0601	-0.80559	0.52086	0.66022	-1.3176	3010.1	38.801	-0.74698	61.093	-47.106	58.435	64.988	22.623	-3.8946	-3.4146	0.71087	-1.6029	25.852	-4.5195
80.408	-1.5754	64.502	-3.5899	0.26532	-2.325	4.1062	-0.8225	0.49692	0.66022	-1.3176	3009.6	38.736	-0.87558	61.082	-47.178	58.424	64.988	22.623	-3.8946	-3.4146	0.71087	-1.6029	25.852	-4.5195
80.468	-1.7981	64.391	-3.5693	0.26117	-2.3226	4.1463	-0.83878	0.47119	0.66022	-1.3176	3009.1	38.667	-0.99957	61.071	-47.252	58.414	64.988	22.623	-3.8946	-3.4146	0.71087	-1.6029	25.852	-4.5195
80.531	-2.0122	64.276	-3.5485	0.25693	-2.3203	4.1803	-0.85439	0.44375	0.66022	-1.3176	3008.6	38.595	-1.1188	61.06	-47.328	58.404	64.988	22.623	-3.8946	-3.4146	0.71087	-1.6029	25.852	-4.5195
80.599	-2.2175	64.157	-3.5275	0.25262	-2.3182	4.2081	-0.86927	0.41464	0.66022	-1.3176	3008.0	38.52	-1.2332	61.05	-47.407	58.395	64.988	22.623	-3.8946	-3.4146	0.71087	-1.6029	25.852	-4.5195
80.671	-2.4138	64.033	-3.5064	0.24824	-2.3162	4.2295	-0.88339	0.38393	0.66022	-1.3176	3007.5	38.441	-1.3425	61.04	-47.488	58.386	64.988	22.623	-3.8946	-3.4146	0.71087	-1.6029	25.852	-4.5195
80.746	-2.6008	63.904	-3.4852	0.24379	-2.3143	4.2531	-0.89669	0.35059	0.66022	-1.3176	3007.0	38.359	-1.4468	61.03	-47.57	58.377	64.988	22.623	-3.8946	-3.4146	0.71087	-1.6029	25.852	-4.5195
80.825	-2.7784	63.772	-3.4639	0.23928	-2.3127	4.2832	-0.90924	0.31399	0.66022	-1.3176	3006.5	38.274	-1.5459	61.021	-47.655	58.369	64.988	22.623	-3.8946	-3.4146	0.71087	-1.6029	25.852	-4.5195
80.908	-2.9464	63.636	-3.4424	0.2347	-2.3112	4.3067	-0.92103	0.27584	0.66022	-1.3176	3006.0	38.186	-1.6396	61.013	-47.741	58.361	64.988	22.623	-3.8946	-3.4146	0.71087	-1.6029	25.852	-4.5195
80.994	-3.1047	63.496	-3.4208	0.23007	-2.3099	4.3236	-0.93203	0.23621	0.66022	-1.3176	3005.5	38.095	-1.7279	61.004	-47.829	58.353	64.988	22.623	-3.8946	-3.4146	0.71087	-1.6029	25.852	-4.5195
81.084	-3.2529	63.353	-3.3992	0.22538	-2.3088	4.3337	-0.9422	0.19518	0.66022	-1.3176	3005.0	38.001	-1.8107	60.997	-47.918	58.346	64.988	22.623	-3.8946	-3.4146	0.71087	-1.6029	25.852	-4.5195
81.177	-3.391	63.206	-3.3775	0.22065	-2.308	4.337	-0.9515	0.15282	0.66022	-1.3176	3004.4	37.905	-1.8878	60.989	-48.009	58.34	64.988	22.623	-3.8946	-3.4146	0.71087	-1.6029	25.852	-4.5195
81.273	-3.5188	63.055	-3.3558	0.21587	-2.3073	4.3335	-0.95991	0.10919	0.66022	-1.3176	3003.9	37.806	-1.9592	60.982	-48.102	58.334	64.988	22.623	-3.8946	-3.4146	0.71087	-1.6029	25.852	-4.5195
81.373	-3.6363	62.902	-3.3342	0.21105	-2.3069	4.3235	-0.9674	0.064212	0.66022	-1.3176	3003.4	37.705	-2.0248	60.976	-48.195	58.328	64.988	22.623	-3.8946	-3.4146	0.71087	-1.6029	25.852	-4.5195
81.475	-3.7431	62.746	-3.3126	0.2062	-2.3067	4.3071	-0.97397	0.017883	0.66022	-1.3176	3002.9	37.601	-2.0846	60.97	-48.29	58.322	64.988	22.623	-3.8946	-3.4146	0.71087	-1.6029	25.852	-4.5195
81.581	-3.8393	62.587	-3.2911	0.20131	-2.3067	4.2837	-0.97955	-0.029445	0.66022	-1.3176	3002.4	37.495	-2.1384	60.964	-48.386	58.317	64.988	22.623	-3.8946	-3.4146	0.71087	-1.6029	25.852	-4.5195
81.689	-3.9248	62.426	-3.2698	0.1964	-2.307	4.2622	-0.98412	-0.07876	0.66022	-1.3176	3001.9	37.387	-2.1862	60.959	-48.482	58.313	64.988	22.623	-3.8946	-3.4146	0.71087	-1.6029	25.852	-4.5195
81.8	-3.9994	62.262	-3.2485	0.19147	-2.3075	4.24	-0.98775	-0.12978	0.66022	-1.3176	3001.4	37.277	-2.2279	60.954	-48.58	58.309	64.988	22.623	-3.8946	-3.4146	0.71087	-1.6029	25.852	-4.5195
81.914	-4.0631	62.096	-3.2274	0.18653	-2.3083	4.2106	-0.99042	-0.18172	0.66022	-1.3176	3000.9	37.164	-2.2636	60.949	-48.678	58.305	64.988	22.623	-3.8946	-3.4146	0.71087	-1.6029	25.852	-4.5195
82.03	-4.1157	61.928	-3.2064	0.18157	-2.3093	4.1742	-0.99212	-0.2345	0.66022	-1.3176	3000.3	37.051	-2.2931	60.946	-48.777	58.302	64.988	22.623	-3.8946	-3.4146	0.71087	-1.6029	25.852	-4.5195
82.149	-4.1572	61.758	-3.1856	0.17661	-2.3106	4.1306	-0.99282	-0.28806	0.66022	-1.3176	2999.8	36.935	-2.3163	60.942	-48.877	58.299	64.988	22.623	-3.8946	-3.4146	0.71087	-1.6029	25.852	-4.5195
82.27	-4.1876	61.586	-3.1651	0.17164	-2.3122	4.0801	-0.99251	-0.34232	0.66022	-1.3176	2999.3	36.818	-2.3334	60.939	-48.976	58.296	64.988	22.623	-3.8946	-3.4146	0.71087	-1.6029	25.852	-4.5195
82.393	-4.2067	61.413	-3.1448	0.16668	-2.314	4.0226	-0.99116	-0.39724	0.66022	-1.3176	2998.8	36.7	-2.3442	60.936	-49.077	58.294	64.988	22.623	-3.8946	-3.4146	0.71087	-1.6029	25.852	-4.5195
82.518	-4.2146	61.238	-3.1249	0.16173	-2.3162	3.9583	-0.98877	-0.45273	0.66022	-1.3176	2998.3	36.58	-2.3487	60.934	-49.177	58.292	64.988	22.623	-3.8946	-3.4146	0.71087	-1.6029	25.852	-4.5195
82.644	-4.2112	61.062	-3.1053	0.15681	-2.3185	3.8664	-0.97935	-0.49066	0.66022	-1.3176	2997.8	36.459	-2.3468	60.932	-49.278	58.291	64.988	22.623	-3.8946	-3.4146	0.71087	-1.6029	25.852	-4.5195
82.773	-4.1965	60.884	-3.0862	0.15194	-2.3211	3.7682	-0.96802	-0.52715	0.66022	-1.3176	2997.3	36.337	-2.3387	60.931	-49.378	58.29	64.988	22.623	-3.8946	-3.4146	0.71087	-1.6029	25.852	-4.5195
82.903	-4.1705	60.706	-3.0676	0.14713	-2.3238	3.6665	-0.9555	-0.56432	0.66022	-1.3176	2996.8	36.214	-2.3242	60.93	-49.479	58.29	64.988	22.623	-3.8946	-3.4146	0.71087	-1.6029	25.852	-4.5195
83.034	-4.1334	60.527	-3.0496	0.14239	-2.3267	3.5615	-0.94177	-0.60213	0.66022	-1.3176	2996.2	36.09	-2.3036	60.929	-49.579	58.29	64.988	22.623	-3.8946	-3.4146	0.71087	-1.6029	25.852	-4.5195
83.167	-4.0853	60.348	-3.032	0.13772	-2.3298	3.4535	-0.92682	-0.64053	0.66022	-1.3176	2995.7	35.966	-2.2767	60.929	-49.679	58.29	64.988	22.623	-3.8946	-3.4146	0.71087	-1.6029	25.852	-4.5195
83.301	-4.0262	60.168	-3.015	0.13312	-2.3331	3.3427	-0.91066	-0.67945	0.66022	-1.3176	2995.2	35.841	-2.2438	60.929	-49.778	58.291	64.988	22.623	-3.8946	-3.4146	0.71087	-1.6029	25.852	-4.5195
83.435	-3.9563	59.988	-2.9986	0.12861	-2.3366	3.2294	-0.89328	-0.71886	0.66022	-1.3176	2994.7	35.715	-2.2048	60.93	-49.877	58.292	64.988	22.623	-3.8946	-3.4146	0.71087	-1.6029	25.852	-4.5195
83.571	-3.8756	59.808	-2.9828	0.12419	-2.3403	3.1136	-0.87469	-0.7587	0.66022	-1.3176	2994.2	35.59	-2.1598	60.931	-49.975	58.293	64.988	22.623	-3.8946	-3.4146	0.71087	-1.6029	25.852	-4.5195
83.707	-3.7844	59.627	-2.9675	0.11987	-2.3442	2.9958	-0.85488	-0.79892	0.66022	-1.3176	2993.7	35.464	-2.1088	60.933	-50.072	58.295	64.988	22.623	-3.8946	-3.4146	0.71087	-1.6029	25.852	-4.5195
83.843	-3.6827	59.447	-2.9528	0.11565	-2.3483	2.876	-0.83388	-0.83949	0.66022	-1.3176	2993.2	35.338	-2.0521	60.935	-50.169	58.298	64.988	22.623	-3.8946	-3.4146	0.71087	-1.6029	25.852	-4.5195
83.98	-3.5706	59.267	-2.9387	0.11153	-2.3526	2.7521	-0.8117	-0.88031	0.66022	-1.3176	2992.7	35.212	-1.9895	60.937	-50.265	58.3	64.988	22.623	-3.8946	-3.4146	0.71087	-1.6029	25.852	-4.5195
84.117	-3.4483	59.088	-2.9253	0.10753	-2.3571	2.6228	-0.7884	-0.92148	0.66022	-1.3176	2992.1	35.086	-1.9213	60.94	-50.36	58.303	64.988	22.623	-3.8946	-3.4146	0.71087	-1.6029	25.852	-4.5195
84.254	-3.3159	58.909	-2.9125	0.10365	-2.3618	2.4849	-0.7597	-0.95364	0.66022	-1.3176	2991.6	34.961	-1.8474	60.943	-50.453	58.307	64.988	22.623	-3.8946	-3.4146	0.71087	-1.6029	25.852	-4.5195
84.391	-3.1736	58.732	-2.9005	0.099949	-2.3666	2.3283	-0.72107	-0.96534	0.66022	-1.3176	2991.1	34.836	-1.768	60.946	-50.546	58.31	64.988	22.623	-3.8946	-3.4146	0.71087	-1.6029	25.852	-4.5195
84.527	-3.0216	58.555	-2.8892	0.096441	-2.3714	2.1699	-0.682	-0.97665	0.66022	-1.3176	2990.6	34.712	-1.6832	60.95	-50.637	58.315	64.988	22.623	-3.8946	-3.4146	0.71087	-1.6029	25.852	-4.5195
84.663	-2.8601	58.379	-2.8788	0.09313	-2.3764	2.0101	-0.64252	-0.98755	0.66022	-1.3176	2990.1	34.588	-1.5931	60.954	-50.726	58.319	64.988	22.623	-3.8946	-3.4146	0.71087	-1.6029	25.852	-4.5195
84.798	-2.6894	58.205	-2.8691	0.090017	-2.3813	1.8492	-0.60263	-0.99806	0.66022	-1.3176	2989.6	34.465	-1.4978	60.959	-50.814	58.324	64.988	22.623	-3.8946	-3.4146	0.71087	-1.6029	25.852	-4.5195
84.932	-2.5097	58.032	-2.8603	0.087104	-2.3863	1.6878	-0.56232	-1.0082	0.66022	-1.3176	2989.1	34.344	-1.3977	60.964	-50.9	58.329	64.988	22.623	-3.8946	-3.4146	0.71087	-1.6029	25.852	-4.5195
85.065	-2.3214	57.861	-2.8522	0.084394	-2.3914	1.526	-0.52164	-1.0179	0.66022	-1.3176	2988.5	34.223	-1.2927	60.97	-50.985	58.335	64.988	22.623	-3.8946	-3.4146	0.71087	-1.6029	25.852	-4.5195
85.197	-2.1247	57.691	-2.845	0.081888	-2.3965	1.3643	-0.48062	-1.0272	0.66022	-1.3176	2988.0	34.104	-1.183	60.975	-51.067	58.341	64.988	22.623	-3.8946	-3.4146	0.71087	-1.6029	25.852	-4.5195
85.327	-1.9199	57.524	-2.8386	0.079589	-2.4017	1.2031	-0.43928	-1.0362	0.66022	-1.3176	2987.5	33.986	-1.0688	60.981	-51.148	58.347	64.988	22.623	-3.8946	-3.4146	0.71087	-1.6029	25.852	-4.5195
85.456	-1.7073	57.359	-2.833	0.077496	-2.4069	1.0426	-0.39766	-1.0448	0.66022	-1.3176	2987.0	33.87	-0.95034	60.988	-51.227	58.354	64.988	22.623	-3.8946	-3.4146	0.71087	-1.6029	25.852	-4.5195
[truncated: 16,001 more rows]
