# Supplementary material for: Data-driven flight path monitoring technique using recurrent neural network for the safety management of commercial aircraft
Source: PeerJ Comput Sci. 2025 Mar 17;11:e2753. doi: 10.7717/peerj-cs.2753 (PMC11935752; doi:10.7717/peerj-cs.2753)
Supplement: Supplemental Information 1 [file peerj-cs-11-2753-s001.zip › Data/HY_RNN_44_header.csv]

Ub	Vb	Wb	Pb	Qb	Rb	Pdot	Qdot	Rdot	lat	lon	alt	alp	beta	tas	pitch	eas	eas_In	alp_In	beta_In	P_In	Q_In	R_In	yaw_In	gamma_In
128.14	-9.0782	47.873	-3.9881	0.82401	-1.583	-0.00015487	0.00020742	-4.4726e-05	0.66022	-1.3176	3999.4	20.485	-3.7968	81.226	-36.679	76.548	76.547	20.485	-3.797	-3.9881	0.824	-1.583	30.733	-4.938
128.14	-9.0773	47.871	-3.9881	0.82401	-1.583	-0.00058761	0.00099199	-9.5542e-05	0.66022	-1.3176	3998.8	20.484	-3.7965	81.226	-36.748	76.549	76.547	20.485	-3.797	-3.9881	0.824	-1.583	30.733	-4.938
128.14	-9.0757	47.867	-3.9881	0.82402	-1.583	-0.0012874	0.0023317	-0.00013775	0.66022	-1.3176	3998.3	20.483	-3.7958	81.226	-36.821	76.549	76.547	20.485	-3.797	-3.9881	0.824	-1.583	30.733	-4.938
128.15	-9.0734	47.863	-3.9881	0.82403	-1.583	-0.0022425	0.0042031	-0.00015698	0.66022	-1.3176	3997.7	20.481	-3.7948	81.227	-36.896	76.55	76.547	20.485	-3.797	-3.9881	0.824	-1.583	30.733	-4.938
128.15	-9.0703	47.857	-3.9882	0.82406	-1.583	-0.0034401	0.0065817	-0.00013919	0.66022	-1.3176	3997.1	20.478	-3.7935	81.227	-36.975	76.551	76.547	20.485	-3.797	-3.9881	0.824	-1.583	30.733	-4.938
128.15	-9.0664	47.851	-3.9882	0.8241	-1.583	-0.0048668	0.0094416	-7.0728e-05	0.66022	-1.3176	3996.5	20.475	-3.7918	81.227	-37.056	76.552	76.547	20.485	-3.797	-3.9881	0.824	-1.583	30.733	-4.938
128.16	-9.0616	47.843	-3.9882	0.82415	-1.583	-0.0065081	0.012756	6.1652e-05	0.66022	-1.3176	3996.0	20.471	-3.7898	81.228	-37.14	76.553	76.547	20.485	-3.797	-3.9881	0.824	-1.583	30.733	-4.938
128.16	-9.0558	47.834	-3.9882	0.82423	-1.583	-0.0083491	0.016496	0.00027076	0.66022	-1.3176	3995.4	20.467	-3.7874	81.228	-37.227	76.555	76.547	20.485	-3.797	-3.9881	0.824	-1.583	30.733	-4.938
128.17	-9.0491	47.824	-3.9883	0.82432	-1.583	-0.010374	0.020635	0.00056895	0.66022	-1.3176	3994.8	20.462	-3.7845	81.229	-37.317	76.556	76.547	20.485	-3.797	-3.9881	0.824	-1.583	30.733	-4.938
128.17	-9.0413	47.813	-3.9884	0.82443	-1.583	-0.012566	0.02514	0.00096808	0.66022	-1.3176	3994.2	20.457	-3.7812	81.23	-37.41	76.557	76.547	20.485	-3.797	-3.9881	0.824	-1.583	30.733	-4.938
128.18	-9.0325	47.802	-3.9884	0.82457	-1.583	-0.014908	0.029983	0.0014795	0.66022	-1.3176	3993.6	20.452	-3.7775	81.231	-37.506	76.559	76.547	20.485	-3.797	-3.9881	0.824	-1.583	30.733	-4.938
128.19	-9.0225	47.789	-3.9885	0.82473	-1.5829	-0.017383	0.035132	0.002114	0.66022	-1.3176	3993.1	20.446	-3.7733	81.232	-37.604	76.56	76.547	20.485	-3.797	-3.9881	0.824	-1.583	30.733	-4.938
128.19	-9.0113	47.776	-3.9886	0.82492	-1.5829	-0.019972	0.040555	0.0028817	0.66022	-1.3176	3992.5	20.44	-3.7685	81.233	-37.705	76.562	76.547	20.485	-3.797	-3.9881	0.824	-1.583	30.733	-4.938
128.2	-8.999	47.762	-3.9887	0.82514	-1.5829	-0.022658	0.046219	0.0037925	0.66022	-1.3176	3991.9	20.433	-3.7633	81.234	-37.808	76.564	76.547	20.485	-3.797	-3.9881	0.824	-1.583	30.733	-4.938
128.21	-8.9854	47.748	-3.9888	0.82539	-1.5829	-0.025421	0.052092	0.0048551	0.66022	-1.3176	3991.3	20.426	-3.7576	81.235	-37.914	76.566	76.547	20.485	-3.797	-3.9881	0.824	-1.583	30.733	-4.938
128.22	-8.9706	47.733	-3.989	0.82566	-1.5829	-0.028243	0.05814	0.0060781	0.66022	-1.3176	3990.7	20.419	-3.7513	81.237	-38.023	76.568	76.547	20.485	-3.797	-3.9881	0.824	-1.583	30.733	-4.938
128.23	-8.9545	47.717	-3.9891	0.82597	-1.5828	-0.031104	0.06433	0.0074692	0.66022	-1.3176	3990.1	20.411	-3.7445	81.238	-38.134	76.57	76.547	20.485	-3.797	-3.9881	0.824	-1.583	30.733	-4.938
128.24	-8.937	47.701	-3.9893	0.82631	-1.5828	-0.033986	0.070628	0.0090353	0.66022	-1.3176	3989.6	20.403	-3.7371	81.24	-38.248	76.572	76.547	20.485	-3.797	-3.9881	0.824	-1.583	30.733	-4.938
128.25	-8.9182	47.685	-3.9894	0.82667	-1.5827	-0.036868	0.077	0.010783	0.66022	-1.3176	3989.0	20.396	-3.7291	81.242	-38.363	76.574	76.547	20.485	-3.797	-3.9881	0.824	-1.583	30.733	-4.938
128.26	-8.8981	47.668	-3.9896	0.82708	-1.5827	-0.039732	0.083411	0.012718	0.66022	-1.3176	3988.4	20.387	-3.7206	81.244	-38.482	76.577	76.547	20.485	-3.797	-3.9881	0.824	-1.583	30.733	-4.938
128.27	-8.8766	47.652	-3.9898	0.82751	-1.5826	-0.042557	0.089828	0.014844	0.66022	-1.3176	3987.8	20.379	-3.7115	81.246	-38.602	76.58	76.547	20.485	-3.797	-3.9881	0.824	-1.583	30.733	-4.938
128.29	-8.8536	47.635	-3.9901	0.82797	-1.5825	-0.045326	0.096217	0.017167	0.66022	-1.3176	3987.2	20.371	-3.7018	81.248	-38.725	76.582	76.547	20.485	-3.797	-3.9881	0.824	-1.583	30.733	-4.938
128.3	-8.8293	47.618	-3.9903	0.82847	-1.5824	-0.048018	0.10254	0.019689	0.66022	-1.3176	3986.6	20.362	-3.6915	81.25	-38.85	76.585	76.547	20.485	-3.797	-3.9881	0.824	-1.583	30.733	-4.938
128.31	-8.8035	47.601	-3.9905	0.829	-1.5823	-0.050616	0.10878	0.022414	0.66022	-1.3176	3986.0	20.354	-3.6806	81.253	-38.977	76.588	76.547	20.485	-3.797	-3.9881	0.824	-1.583	30.733	-4.938
128.32	-8.7763	47.584	-3.9908	0.82956	-1.5822	-0.0531	0.11488	0.025342	0.66022	-1.3176	3985.4	20.345	-3.6691	81.255	-39.106	76.591	76.547	20.485	-3.797	-3.9881	0.824	-1.583	30.733	-4.938
128.34	-8.7477	47.567	-3.9911	0.83015	-1.5821	-0.055454	0.12082	0.028475	0.66022	-1.3176	3984.9	20.337	-3.657	81.258	-39.237	76.594	76.547	20.485	-3.797	-3.9881	0.824	-1.583	30.733	-4.938
128.35	-8.7176	47.551	-3.9914	0.83077	-1.5819	-0.057658	0.12656	0.031814	0.66022	-1.3176	3984.3	20.329	-3.6443	81.261	-39.37	76.598	76.547	20.485	-3.797	-3.9881	0.824	-1.583	30.733	-4.938
128.36	-8.6861	47.534	-3.9916	0.83141	-1.5818	-0.059697	0.13208	0.035358	0.66022	-1.3176	3983.7	20.32	-3.6309	81.264	-39.505	76.601	76.547	20.485	-3.797	-3.9881	0.824	-1.583	30.733	-4.938
128.38	-8.6531	47.519	-3.992	0.83209	-1.5816	-0.061553	0.13734	0.039105	0.66022	-1.3176	3983.1	20.312	-3.617	81.267	-39.641	76.605	76.547	20.485	-3.797	-3.9881	0.824	-1.583	30.733	-4.938
128.39	-8.6188	47.503	-3.9923	0.83279	-1.5814	-0.063211	0.14231	0.043053	0.66022	-1.3176	3982.5	20.304	-3.6025	81.27	-39.78	76.609	76.547	20.485	-3.797	-3.9881	0.824	-1.583	30.733	-4.938
128.4	-8.583	47.488	-3.9926	0.83351	-1.5811	-0.064654	0.14697	0.0472	0.66022	-1.3176	3981.9	20.296	-3.5873	81.274	-39.92	76.613	76.547	20.485	-3.797	-3.9881	0.824	-1.583	30.733	-4.938
128.42	-8.5458	47.474	-3.9929	0.83425	-1.5809	-0.06587	0.15127	0.051542	0.66022	-1.3176	3981.3	20.288	-3.5716	81.277	-40.061	76.617	76.547	20.485	-3.797	-3.9881	0.824	-1.583	30.733	-4.938
128.43	-8.5072	47.46	-3.9932	0.83502	-1.5806	-0.066842	0.1552	0.056074	0.66022	-1.3176	3980.7	20.281	-3.5553	81.281	-40.205	76.621	76.547	20.485	-3.797	-3.9881	0.824	-1.583	30.733	-4.938
128.45	-8.4672	47.447	-3.9936	0.83581	-1.5803	-0.06756	0.15872	0.060792	0.66022	-1.3176	3980.1	20.274	-3.5384	81.285	-40.349	76.625	76.547	20.485	-3.797	-3.9881	0.824	-1.583	30.733	-4.938
128.46	-8.4259	47.435	-3.9939	0.83661	-1.58	-0.068009	0.16181	0.065688	0.66022	-1.3176	3979.5	20.267	-3.5209	81.289	-40.496	76.63	76.547	20.485	-3.797	-3.9881	0.824	-1.583	30.733	-4.938
128.48	-8.3832	47.423	-3.9943	0.83742	-1.5797	-0.068178	0.16444	0.070757	0.66022	-1.3176	3978.9	20.26	-3.5029	81.293	-40.643	76.634	76.547	20.485	-3.797	-3.9881	0.824	-1.583	30.733	-4.938
128.49	-8.3392	47.413	-3.9946	0.83825	-1.5793	-0.068057	0.1666	0.075991	0.66022	-1.3176	3978.3	20.254	-3.4843	81.297	-40.792	76.639	76.547	20.485	-3.797	-3.9881	0.824	-1.583	30.733	-4.938
128.51	-8.2939	47.403	-3.9949	0.83909	-1.5789	-0.067637	0.16824	0.081381	0.66022	-1.3176	3977.7	20.248	-3.4652	81.301	-40.943	76.643	76.547	20.485	-3.797	-3.9881	0.824	-1.583	30.733	-4.938
128.52	-8.2473	47.394	-3.9953	0.83993	-1.5785	-0.066907	0.16936	0.08692	0.66022	-1.3176	3977.1	20.242	-3.4455	81.306	-41.094	76.648	76.547	20.485	-3.797	-3.9881	0.824	-1.583	30.733	-4.938
128.53	-8.1995	47.387	-3.9956	0.84078	-1.5781	-0.06586	0.16994	0.092597	0.66022	-1.3176	3976.5	20.237	-3.4253	81.31	-41.247	76.653	76.547	20.485	-3.797	-3.9881	0.824	-1.583	30.733	-4.938
128.55	-8.1505	47.38	-3.9959	0.84163	-1.5776	-0.06449	0.16994	0.098402	0.66022	-1.3176	3975.9	20.233	-3.4046	81.315	-41.4	76.658	76.547	20.485	-3.797	-3.9881	0.824	-1.583	30.733	-4.938
128.56	-8.1003	47.374	-3.9963	0.84248	-1.5771	-0.062789	0.16936	0.10433	0.66022	-1.3176	3975.3	20.229	-3.3835	81.32	-41.555	76.664	76.547	20.485	-3.797	-3.9881	0.824	-1.583	30.733	-4.938
128.58	-8.049	47.37	-3.9966	0.84332	-1.5765	-0.060754	0.16817	0.11035	0.66022	-1.3176	3974.7	20.225	-3.3618	81.325	-41.711	76.669	76.547	20.485	-3.797	-3.9881	0.824	-1.583	30.733	-4.938
128.59	-7.9966	47.367	-3.9969	0.84416	-1.576	-0.05838	0.16637	0.11648	0.66022	-1.3176	3974.1	20.222	-3.3397	81.33	-41.867	76.675	76.547	20.485	-3.797	-3.9881	0.824	-1.583	30.733	-4.938
128.6	-7.9431	47.365	-3.9971	0.84499	-1.5754	-0.055664	0.16393	0.12268	0.66022	-1.3176	3973.5	20.219	-3.3171	81.335	-42.025	76.68	76.547	20.485	-3.797	-3.9881	0.824	-1.583	30.733	-4.938
128.61	-7.8885	47.365	-3.9974	0.8458	-1.5747	-0.052605	0.16085	0.12896	0.66022	-1.3176	3972.9	20.217	-3.2941	81.34	-42.183	76.686	76.547	20.485	-3.797	-3.9881	0.824	-1.583	30.733	-4.938
128.63	-7.833	47.366	-3.9977	0.84659	-1.5741	-0.0492	0.15711	0.13529	0.66022	-1.3176	3972.3	20.216	-3.2706	81.346	-42.342	76.692	76.547	20.485	-3.797	-3.9881	0.824	-1.583	30.733	-4.938
128.64	-7.7766	47.368	-3.9979	0.84737	-1.5734	-0.045451	0.1527	0.14166	0.66022	-1.3176	3971.6	20.215	-3.2468	81.351	-42.502	76.697	76.547	20.485	-3.797	-3.9881	0.824	-1.583	30.733	-4.938
128.65	-7.7192	47.372	-3.9981	0.84812	-1.5727	-0.041358	0.14762	0.14806	0.66022	-1.3176	3971.0	20.214	-3.2226	81.357	-42.662	76.703	76.547	20.485	-3.797	-3.9881	0.824	-1.583	30.733	-4.938
128.66	-7.661	47.377	-3.9983	0.84884	-1.5719	-0.036922	0.14186	0.15448	0.66022	-1.3176	3970.4	20.215	-3.1981	81.362	-42.823	76.709	76.547	20.485	-3.797	-3.9881	0.824	-1.583	30.733	-4.938
128.68	-7.602	47.383	-3.9985	0.84954	-1.5711	-0.032148	0.13541	0.16089	0.66022	-1.3176	3969.8	20.216	-3.1732	81.368	-42.985	76.716	76.547	20.485	-3.797	-3.9881	0.824	-1.583	30.733	-4.938
128.69	-7.5422	47.391	-3.9986	0.8502	-1.5703	-0.02704	0.12828	0.16729	0.66022	-1.3176	3969.2	20.217	-3.148	81.374	-43.146	76.722	76.547	20.485	-3.797	-3.9881	0.824	-1.583	30.733	-4.938
128.7	-7.4816	47.401	-3.9988	0.85082	-1.5694	-0.021601	0.12046	0.17366	0.66022	-1.3176	3968.6	20.219	-3.1225	81.38	-43.309	76.728	76.547	20.485	-3.797	-3.9881	0.824	-1.583	30.733	-4.938
128.71	-7.4205	47.412	-3.9989	0.8514	-1.5686	-0.015837	0.11195	0.17998	0.66022	-1.3176	3968.0	20.222	-3.0967	81.386	-43.471	76.735	76.547	20.485	-3.797	-3.9881	0.824	-1.583	30.733	-4.938
128.72	-7.3586	47.424	-3.9989	0.85194	-1.5676	-0.0097565	0.10275	0.18624	0.66022	-1.3176	3967.3	20.225	-3.0706	81.392	-43.634	76.741	76.547	20.485	-3.797	-3.9881	0.824	-1.583	30.733	-4.938
128.73	-7.2962	47.438	-3.999	0.85243	-1.5667	-0.0033658	0.092873	0.19243	0.66022	-1.3176	3966.7	20.23	-3.0443	81.398	-43.797	76.748	76.547	20.485	-3.797	-3.9881	0.824	-1.583	30.733	-4.938
128.74	-7.2333	47.454	-3.999	0.85286	-1.5657	0.0033265	0.082317	0.19852	0.66022	-1.3176	3966.1	20.234	-3.0178	81.405	-43.961	76.754	76.547	20.485	-3.797	-3.9881	0.824	-1.583	30.733	-4.938
128.75	-7.1699	47.471	-3.9989	0.85325	-1.5647	0.010311	0.071092	0.20451	0.66022	-1.3176	3965.5	20.24	-2.9911	81.411	-44.124	76.761	76.547	20.485	-3.797	-3.9881	0.824	-1.583	30.733	-4.938
128.75	-7.1061	47.489	-3.9988	0.85357	-1.5637	0.017578	0.059206	0.21037	0.66022	-1.3176	3964.9	20.246	-2.9642	81.417	-44.288	76.768	76.547	20.485	-3.797	-3.9881	0.824	-1.583	30.733	-4.938
128.76	-7.0418	47.509	-3.9987	0.85384	-1.5626	0.025116	0.046671	0.2161	0.66022	-1.3176	3964.3	20.253	-2.9372	81.424	-44.451	76.775	76.547	20.485	-3.797	-3.9881	0.824	-1.583	30.733	-4.938
128.77	-6.9773	47.531	-3.9986	0.85404	-1.5615	0.032913	0.033499	0.22168	0.66022	-1.3176	3963.6	20.26	-2.91	81.43	-44.615	76.781	76.547	20.485	-3.797	-3.9881	0.824	-1.583	30.733	-4.938
128.78	-6.9124	47.554	-3.9984	0.85417	-1.5604	0.040958	0.019702	0.22709	0.66022	-1.3176	3963.0	20.268	-2.8827	81.437	-44.778	76.788	76.547	20.485	-3.797	-3.9881	0.824	-1.583	30.733	-4.938
128.78	-6.8473	47.579	-3.9982	0.85424	-1.5592	0.049238	0.0052984	0.23232	0.66022	-1.3176	3962.4	20.277	-2.8553	81.444	-44.941	76.795	76.547	20.485	-3.797	-3.9881	0.824	-1.583	30.733	-4.938
128.79	-6.782	47.605	-3.9979	0.85422	-1.5581	0.057739	-0.0096965	0.23735	0.66022	-1.3176	3961.8	20.286	-2.8278	81.45	-45.104	76.802	76.547	20.485	-3.797	-3.9881	0.824	-1.583	30.733	-4.938
128.79	-6.7166	47.632	-3.9976	0.85414	-1.5569	0.066447	-0.025264	0.24218	0.66022	-1.3176	3961.1	20.296	-2.8002	81.457	-45.267	76.81	76.547	20.485	-3.797	-3.9881	0.824	-1.583	30.733	-4.938
128.8	-6.6511	47.661	-3.9973	0.85397	-1.5556	0.075346	-0.041383	0.24679	0.66022	-1.3176	3960.5	20.307	-2.7727	81.464	-45.43	76.817	76.547	20.485	-3.797	-3.9881	0.824	-1.583	30.733	-4.938
128.8	-6.5855	47.691	-3.9969	0.85372	-1.5544	0.084423	-0.058033	0.25116	0.66022	-1.3176	3959.9	20.318	-2.7451	81.471	-45.592	76.824	76.547	20.485	-3.797	-3.9881	0.824	-1.583	30.733	-4.938
128.81	-6.5199	47.723	-3.9964	0.85339	-1.5531	0.093661	-0.075191	0.25529	0.66022	-1.3176	3959.3	20.33	-2.7175	81.478	-45.754	76.831	76.547	20.485	-3.797	-3.9881	0.824	-1.583	30.733	-4.938
128.81	-6.4543	47.756	-3.9959	0.85297	-1.5518	0.10304	-0.092833	0.25916	0.66022	-1.3176	3958.6	20.342	-2.6899	81.484	-45.915	76.838	76.547	20.485	-3.797	-3.9881	0.824	-1.583	30.733	-4.938
128.81	-6.3888	47.791	-3.9954	0.85246	-1.5505	0.11256	-0.11093	0.26276	0.66022	-1.3176	3958.0	20.355	-2.6623	81.491	-46.076	76.845	76.547	20.485	-3.797	-3.9881	0.824	-1.583	30.733	-4.938
128.82	-6.3234	47.827	-3.9948	0.85186	-1.5492	0.12218	-0.12946	0.26608	0.66022	-1.3176	3957.4	20.369	-2.6349	81.498	-46.236	76.853	76.547	20.485	-3.797	-3.9881	0.824	-1.583	30.733	-4.938
128.82	-6.2582	47.864	-3.9942	0.85117	-1.5479	0.1319	-0.1484	0.26912	0.66022	-1.3176	3956.7	20.383	-2.6074	81.505	-46.395	76.86	76.547	20.485	-3.797	-3.9881	0.824	-1.583	30.733	-4.938
128.82	-6.1931	47.902	-3.9935	0.85038	-1.5465	0.1417	-0.16771	0.27185	0.66022	-1.3176	3956.1	20.398	-2.5801	81.512	-46.554	76.867	76.547	20.485	-3.797	-3.9881	0.824	-1.583	30.733	-4.938
128.82	-6.1283	47.941	-3.9927	0.84949	-1.5452	0.15155	-0.18737	0.27428	0.66022	-1.3176	3955.5	20.413	-2.5528	81.519	-46.712	76.875	76.547	20.485	-3.797	-3.9881	0.824	-1.583	30.733	-4.938
128.82	-6.0637	47.982	-3.992	0.8485	-1.5438	0.16145	-0.20734	0.27639	0.66022	-1.3176	3954.8	20.429	-2.5257	81.526	-46.869	76.882	76.547	20.485	-3.797	-3.9881	0.824	-1.583	30.733	-4.938
128.82	-5.9995	48.023	-3.9911	0.84741	-1.5424	0.17137	-0.22759	0.27818	0.66022	-1.3176	3954.2	20.445	-2.4987	81.533	-47.026	76.889	76.547	20.485	-3.797	-3.9881	0.824	-1.583	30.733	-4.938
128.82	-5.9355	48.066	-3.9902	0.84622	-1.541	0.1813	-0.2481	0.27964	0.66022	-1.3176	3953.6	20.462	-2.4719	81.54	-47.181	76.897	76.547	20.485	-3.797	-3.9881	0.824	-1.583	30.733	-4.938
128.82	-5.8719	48.11	-3.9893	0.84493	-1.5396	0.19121	-0.26882	0.28077	0.66022	-1.3176	3952.9	20.479	-2.4452	81.547	-47.335	76.904	76.547	20.485	-3.797	-3.9881	0.824	-1.583	30.733	-4.938
128.82	-5.8088	48.154	-3.9883	0.84354	-1.5382	0.2011	-0.28972	0.28156	0.66022	-1.3176	3952.3	20.496	-2.4186	81.554	-47.489	76.911	76.547	20.485	-3.797	-3.9881	0.824	-1.583	30.733	-4.938
128.82	-5.746	48.2	-3.9873	0.84203	-1.5368	0.21094	-0.31078	0.282	0.66022	-1.3176	3951.6	20.514	-2.3923	81.561	-47.641	76.919	76.547	20.485	-3.797	-3.9881	0.824	-1.583	30.733	-4.938
128.82	-5.6837	48.246	-3.9862	0.84043	-1.5354	0.22071	-0.33196	0.2821	0.66022	-1.3176	3951.0	20.533	-2.3661	81.568	-47.793	76.926	76.547	20.485	-3.797	-3.9881	0.824	-1.583	30.733	-4.938
128.81	-5.6218	48.293	-3.9851	0.83872	-1.534	0.23039	-0.35321	0.28184	0.66022	-1.3176	3950.4	20.551	-2.3401	81.575	-47.943	76.934	76.547	20.485	-3.797	-3.9881	0.824	-1.583	30.733	-4.938
128.81	-5.5605	48.341	-3.9839	0.8369	-1.5326	0.23998	-0.37452	0.28124	0.66022	-1.3176	3949.7	20.571	-2.3144	81.582	-48.092	76.941	76.547	20.485	-3.797	-3.9881	0.824	-1.583	30.733	-4.938
128.81	-5.4996	48.389	-3.9827	0.83497	-1.5312	0.24944	-0.39584	0.28028	0.66022	-1.3176	3949.1	20.59	-2.2889	81.589	-48.239	76.948	76.547	20.485	-3.797	-3.9881	0.824	-1.583	30.733	-4.938
128.8	-5.4393	48.439	-3.9814	0.83294	-1.5298	0.25877	-0.41713	0.27896	0.66022	-1.3176	3948.4	20.61	-2.2635	81.596	-48.386	76.956	76.547	20.485	-3.797	-3.9881	0.824	-1.583	30.733	-4.938
128.8	-5.3796	48.488	-3.9801	0.8308	-1.5284	0.26795	-0.43837	0.27729	0.66022	-1.3176	3947.8	20.629	-2.2385	81.603	-48.53	76.963	76.547	20.485	-3.797	-3.9881	0.824	-1.583	30.733	-4.938
128.8	-5.3204	48.539	-3.9787	0.82855	-1.527	0.27695	-0.45953	0.27527	0.66022	-1.3176	3947.2	20.65	-2.2136	81.61	-48.674	76.97	76.547	20.485	-3.797	-3.9881	0.824	-1.583	30.733	-4.938
128.79	-5.2618	48.589	-3.9773	0.8262	-1.5256	0.28577	-0.48055	0.2729	0.66022	-1.3176	3946.5	20.67	-2.1891	81.617	-48.815	76.977	76.547	20.485	-3.797	-3.9881	0.824	-1.583	30.733	-4.938
128.79	-5.2038	48.64	-3.9759	0.82375	-1.5243	0.29438	-0.50142	0.27018	0.66022	-1.3176	3945.9	20.691	-2.1647	81.624	-48.955	76.985	76.547	20.485	-3.797	-3.9881	0.824	-1.583	30.733	-4.938
128.78	-5.1463	48.692	-3.9744	0.82119	-1.5229	0.30277	-0.5221	0.26711	0.66022	-1.3176	3945.2	20.711	-2.1407	81.631	-49.094	76.992	76.547	20.485	-3.797	-3.9881	0.824	-1.583	30.733	-4.938
128.78	-5.0895	48.744	-3.9729	0.81853	-1.5216	0.31093	-0.54255	0.2637	0.66022	-1.3176	3944.6	20.732	-2.1168	81.638	-49.23	76.999	76.547	20.485	-3.797	-3.9881	0.824	-1.583	30.733	-4.938
128.77	-5.0334	48.796	-3.9713	0.81576	-1.5203	0.31884	-0.56275	0.25996	0.66022	-1.3176	3943.9	20.753	-2.0933	81.645	-49.365	77.006	76.547	20.485	-3.797	-3.9881	0.824	-1.583	30.733	-4.938
128.77	-4.9778	48.848	-3.9697	0.8129	-1.519	0.32649	-0.58265	0.25588	0.66022	-1.3176	3943.3	20.774	-2.07	81.651	-49.498	77.013	76.547	20.485	-3.797	-3.9881	0.824	-1.583	30.733	-4.938
128.76	-4.9229	48.9	-3.968	0.80994	-1.5177	0.33385	-0.60224	0.25148	0.66022	-1.3176	3942.6	20.795	-2.047	81.658	-49.629	77.021	76.547	20.485	-3.797	-3.9881	0.824	-1.583	30.733	-4.938
128.76	-4.8686	48.953	-3.9663	0.80688	-1.5165	0.34093	-0.62149	0.24676	0.66022	-1.3176	3942.0	20.817	-2.0242	81.665	-49.757	77.028	76.547	20.485	-3.797	-3.9881	0.824	-1.583	30.733	-4.938
128.75	-4.8149	49.005	-3.9646	0.80372	-1.5153	0.3477	-0.64035	0.24172	0.66022	-1.3176	3941.3	20.838	-2.0017	81.672	-49.884	77.035	76.547	20.485	-3.797	-3.9881	0.824	-1.583	30.733	-4.938
128.74	-4.7619	49.057	-3.9629	0.80047	-1.5141	0.3545	-0.65956	0.23634	0.66022	-1.3176	3940.7	20.859	-1.9795	81.678	-50.009	77.042	76.547	20.485	-3.797	-3.9881	0.824	-1.583	30.733	-4.938
128.74	-4.7095	49.11	-3.9611	0.79713	-1.5129	0.361	-0.67838	0.23064	0.66022	-1.3176	3940.0	20.88	-1.9576	81.685	-50.131	77.049	76.547	20.485	-3.797	-3.9881	0.824	-1.583	30.733	-4.938
128.73	-4.6577	49.162	-3.9592	0.79369	-1.5118	0.36745	-0.69675	0.22466	0.66022	-1.3176	3939.4	20.901	-1.9359	81.692	-50.251	77.056	76.547	20.485	-3.797	-3.9881	0.824	-1.583	30.733	-4.938
128.73	-4.6065	49.213	-3.9574	0.79016	-1.5106	0.37588	-0.71488	0.21857	0.66022	-1.3176	3938.7	20.922	-1.9144	81.698	-50.368	77.063	76.547	20.485	-3.797	-3.9881	0.824	-1.583	30.733	-4.938
128.72	-4.5559	49.265	-3.9555	0.78654	-1.5096	0.38391	-0.73247	0.21218	0.66022	-1.3176	3938.1	20.943	-1.8933	81.705	-50.483	77.07	76.547	20.485	-3.797	-3.9881	0.824	-1.583	30.733	-4.938
128.71	-4.506	49.317	-3.9536	0.78284	-1.5085	0.39153	-0.74951	0.20552	0.66022	-1.3176	3937.4	20.964	-1.8724	81.711	-50.595	77.077	76.547	20.485	-3.797	-3.9881	0.824	-1.583	30.733	-4.938
128.71	-4.4566	49.368	-3.9516	0.77905	-1.5075	0.39872	-0.76597	0.19859	0.66022	-1.3176	3936.8	20.985	-1.8517	81.718	-50.705	77.083	76.547	20.485	-3.797	-3.9881	0.824	-1.583	30.733	-4.938
128.7	-4.4078	49.418	-3.9496	0.77518	-1.5065	0.40546	-0.78184	0.19141	0.66022	-1.3176	3936.1	21.006	-1.8313	81.724	-50.812	77.09	76.547	20.485	-3.797	-3.9881	0.824	-1.583	30.733	-4.938
128.7	-4.3596	49.468	-3.9475	0.77123	-1.5056	0.41174	-0.7971	0.18398	0.66022	-1.3176	3935.4	21.026	-1.8111	81.73	-50.916	77.097	76.547	20.485	-3.797	-3.9881	0.824	-1.583	30.733	-4.938
128.69	-4.3119	49.518	-3.9454	0.76721	-1.5047	0.41755	-0.81172	0.17631	0.66022	-1.3176	3934.8	21.046	-1.7911	81.737	-51.017	77.104	76.547	20.485	-3.797	-3.9881	0.824	-1.583	30.733	-4.938
128.68	-4.2648	49.567	-3.9433	0.76312	-1.5038	0.42287	-0.82569	0.16842	0.66022	-1.3176	3934.1	21.066	-1.7714	81.743	-51.116	77.111	76.547	20.485	-3.797	-3.9881	0.824	-1.583	30.733	-4.938
128.68	-4.2181	49.616	-3.9412	0.75895	-1.503	0.4277	-0.83899	0.16033	0.66022	-1.3176	3933.5	21.086	-1.7519	81.749	-51.211	77.117	76.547	20.485	-3.797	-3.9881	0.824	-1.583	30.733	-4.938
128.67	-4.172	49.664	-3.9391	0.75473	-1.5022	0.43201	-0.85161	0.15203	0.66022	-1.3176	3932.8	21.105	-1.7326	81.756	-51.303	77.124	76.547	20.485	-3.797	-3.9881	0.824	-1.583	30.733	-4.938
128.67	-4.1263	49.711	-3.9369	0.75044	-1.5015	0.4358	-0.86355	0.14354	0.66022	-1.3176	3932.2	21.124	-1.7135	81.762	-51.392	77.131	76.547	20.485	-3.797	-3.9881	0.824	-1.583	30.733	-4.938
128.66	-4.0811	49.758	-3.9347	0.74609	-1.5008	0.43906	-0.87478	0.13489	0.66022	-1.3176	3931.5	21.143	-1.6945	81.768	-51.478	77.137	76.547	20.485	-3.797	-3.9881	0.824	-1.583	30.733	-4.938
128.66	-4.0363	49.804	-3.9325	0.74169	-1.5001	0.44178	-0.88529	0.12607	0.66022	-1.3176	3930.8	21.162	-1.6758	81.774	-51.561	77.144	76.547	20.485	-3.797	-3.9881	0.824	-1.583	30.733	-4.938
128.65	-3.9919	49.849	-3.9303	0.73724	-1.4995	0.44395	-0.89509	0.1171	0.66022	-1.3176	3930.2	21.18	-1.6573	81.78	-51.64	77.15	76.547	20.485	-3.797	-3.9881	0.824	-1.583	30.733	-4.938
128.65	-3.9479	49.894	-3.9281	0.73274	-1.499	0.44558	-0.90417	0.10799	0.66022	-1.3176	3929.5	21.198	-1.6389	81.787	-51.715	77.157	76.547	20.485	-3.797	-3.9881	0.824	-1.583	30.733	-4.938
128.64	-3.9043	49.938	-3.9258	0.7282	-1.4985	0.44664	-0.91251	0.098763	0.66022	-1.3176	3928.9	21.216	-1.6206	81.793	-51.788	77.163	76.547	20.485	-3.797	-3.9881	0.824	-1.583	30.733	-4.938
128.64	-3.861	49.98	-3.9236	0.72362	-1.498	0.44715	-0.92012	0.089423	0.66022	-1.3176	3928.2	21.233	-1.6026	81.799	-51.856	77.17	76.547	20.485	-3.797	-3.9881	0.824	-1.583	30.733	-4.938
128.63	-3.8181	50.023	-3.9214	0.719	-1.4976	0.44709	-0.92699	0.079985	0.66022	-1.3176	3927.5	21.25	-1.5846	81.805	-51.921	77.176	76.547	20.485	-3.797	-3.9881	0.824	-1.583	30.733	-4.938
128.63	-3.7755	50.064	-3.9191	0.71435	-1.4972	0.44647	-0.93313	0.070462	0.66022	-1.3176	3926.9	21.266	-1.5668	81.811	-51.983	77.183	76.547	20.485	-3.797	-3.9881	0.824	-1.583	30.733	-4.938
128.63	-3.7332	50.104	-3.9169	0.70967	-1.4969	0.44528	-0.93853	0.060866	0.66022	-1.3176	3926.2	21.283	-1.5491	81.816	-52.04	77.189	76.547	20.485	-3.797	-3.9881	0.824	-1.583	30.733	-4.938
128.62	-3.6911	50.143	-3.9147	0.70497	-1.4966	0.44353	-0.9432	0.051211	0.66022	-1.3176	3925.6	21.298	-1.5316	81.822	-52.094	77.195	76.547	20.485	-3.797	-3.9881	0.824	-1.583	30.733	-4.938
128.62	-3.6493	50.182	-3.9125	0.70024	-1.4963	0.44122	-0.94714	0.041508	0.66022	-1.3176	3924.9	21.314	-1.5141	81.828	-52.144	77.202	76.547	20.485	-3.797	-3.9881	0.824	-1.583	30.733	-4.938
128.62	-3.6077	50.219	-3.9103	0.6955	-1.4962	0.43835	-0.95036	0.03177	0.66022	-1.3176	3924.2	21.329	-1.4967	81.834	-52.19	77.208	76.547	20.485	-3.797	-3.9881	0.824	-1.583	30.733	-4.938
128.61	-3.5663	50.256	-3.9081	0.69074	-1.496	0.43492	-0.95285	0.022009	0.66022	-1.3176	3923.6	21.343	-1.4795	81.84	-52.232	77.214	76.547	20.485	-3.797	-3.9881	0.824	-1.583	30.733	-4.938
128.61	-3.5251	50.291	-3.9059	0.68597	-1.4959	0.43094	-0.95463	0.012238	0.66022	-1.3176	3922.9	21.357	-1.4623	81.846	-52.271	77.22	76.547	20.485	-3.797	-3.9881	0.824	-1.583	30.733	-4.938
128.61	-3.4841	50.326	-3.9038	0.68119	-1.4959	0.42642	-0.95571	0.002469	0.66022	-1.3176	3922.3	21.371	-1.4451	81.851	-52.305	77.226	76.547	20.485	-3.797	-3.9881	0.824	-1.583	30.733	-4.938
128.61	-3.4432	50.359	-3.9017	0.67641	-1.4959	0.42136	-0.95609	-0.0072872	0.66022	-1.3176	3921.6	21.384	-1.4281	81.857	-52.335	77.232	76.547	20.485	-3.797	-3.9881	0.824	-1.583	30.733	-4.938
128.61	-3.4024	50.392	-3.8996	0.67163	-1.496	0.41578	-0.95578	-0.017019	0.66022	-1.3176	3920.9	21.397	-1.4111	81.863	-52.361	77.239	76.547	20.485	-3.797	-3.9881	0.824	-1.583	30.733	-4.938
128.6	-3.3618	50.424	-3.8975	0.66686	-1.4961	0.40967	-0.9548	-0.026714	0.66022	-1.3176	3920.3	21.409	-1.3941	81.868	-52.383	77.245	76.547	20.485	-3.797	-3.9881	0.824	-1.583	30.733	-4.938
128.6	-3.3212	50.454	-3.8955	0.66209	-1.4962	0.40306	-0.95316	-0.036363	0.66022	-1.3176	3919.6	21.421	-1.3772	81.874	-52.402	77.251	76.547	20.485	-3.797	-3.9881	0.824	-1.583	30.733	-4.938
128.6	-3.2807	50.484	-3.8935	0.65733	-1.4965	0.39594	-0.95087	-0.045953	0.66022	-1.3176	3918.9	21.433	-1.3603	81.879	-52.416	77.257	76.547	20.485	-3.797	-3.9881	0.824	-1.583	30.733	-4.938
128.6	-3.2403	50.513	-3.8915	0.65258	-1.4967	0.38834	-0.94795	-0.055476	0.66022	-1.3176	3918.3	21.444	-1.3434	81.885	-52.426	77.263	76.547	20.485	-3.797	-3.9881	0.824	-1.583	30.733	-4.938
128.6	-3.1999	50.54	-3.8896	0.64785	-1.497	0.38027	-0.9444	-0.064919	0.66022	-1.3176	3917.6	21.455	-1.3266	81.89	-52.431	77.269	76.547	20.485	-3.797	-3.9881	0.824	-1.583	30.733	-4.938
128.6	-3.1595	50.567	-3.8877	0.64313	-1.4974	0.37173	-0.94025	-0.074275	0.66022	-1.3176	3916.9	21.465	-1.3098	81.896	-52.433	77.275	76.547	20.485	-3.797	-3.9881	0.824	-1.583	30.733	-4.938
128.6	-3.1192	50.593	-3.8859	0.63845	-1.4978	0.36275	-0.93551	-0.083533	0.66022	-1.3176	3916.3	21.475	-1.293	81.901	-52.431	77.281	76.547	20.485	-3.797	-3.9881	0.824	-1.583	30.733	-4.938
128.61	-3.0789	50.618	-3.8841	0.63378	-1.4982	0.35333	-0.93019	-0.092684	0.66022	-1.3176	3915.6	21.484	-1.2762	81.907	-52.425	77.286	76.547	20.485	-3.797	-3.9881	0.824	-1.583	30.733	-4.938
128.61	-3.0386	50.642	-3.8823	0.62914	-1.4987	0.3435	-0.92432	-0.10172	0.66022	-1.3176	3915.0	21.493	-1.2594	81.912	-52.414	77.292	76.547	20.485	-3.797	-3.9881	0.824	-1.583	30.733	-4.938
128.61	-2.9982	50.665	-3.8807	0.62454	-1.4992	0.33326	-0.91791	-0.11063	0.66022	-1.3176	3914.3	21.502	-1.2426	81.917	-52.4	77.298	76.547	20.485	-3.797	-3.9881	0.824	-1.583	30.733	-4.938
128.61	-2.9578	50.687	-3.879	0.61997	-1.4998	0.32264	-0.91098	-0.11941	0.66022	-1.3176	3913.6	21.51	-1.2258	81.923	-52.382	77.304	76.547	20.485	-3.797	-3.9881	0.824	-1.583	30.733	-4.938
128.61	-2.9174	50.708	-3.8774	0.61543	-1.5004	0.31165	-0.90355	-0.12804	0.66022	-1.3176	3913.0	21.518	-1.2089	81.928	-52.359	77.31	76.547	20.485	-3.797	-3.9881	0.824	-1.583	30.733	-4.938
128.61	-2.877	50.729	-3.8759	0.61093	-1.5011	0.30031	-0.89563	-0.13654	0.66022	-1.3176	3912.3	21.525	-1.1921	81.933	-52.333	77.315	76.547	20.485	-3.797	-3.9881	0.824	-1.583	30.733	-4.938
128.62	-2.8365	50.748	-3.8744	0.60647	-1.5018	0.28863	-0.88724	-0.14487	0.66022	-1.3176	3911.6	21.533	-1.1753	81.939	-52.303	77.321	76.547	20.485	-3.797	-3.9881	0.824	-1.583	30.733	-4.938
128.62	-2.796	50.767	-3.873	0.60206	-1.5025	0.27663	-0.87842	-0.15305	0.66022	-1.3176	3911.0	21.539	-1.1584	81.944	-52.269	77.327	76.547	20.485	-3.797	-3.9881	0.824	-1.583	30.733	-4.938
128.62	-2.7554	50.784	-3.8717	0.59769	-1.5033	0.26433	-0.86916	-0.16105	0.66022	-1.3176	3910.3	21.546	-1.1415	81.949	-52.232	77.332	76.547	20.485	-3.797	-3.9881	0.824	-1.583	30.733	-4.938
128.63	-2.7148	50.801	-3.8704	0.59337	-1.5041	0.25176	-0.8595	-0.16889	0.66022	-1.3176	3909.6	21.552	-1.1246	81.954	-52.191	77.338	76.547	20.485	-3.797	-3.9881	0.824	-1.583	30.733	-4.938
128.63	-2.6741	50.818	-3.8691	0.5891	-1.505	0.23892	-0.84945	-0.17654	0.66022	-1.3176	3909.0	21.557	-1.1077	81.959	-52.146	77.344	76.547	20.485	-3.797	-3.9881	0.824	-1.583	30.733	-4.938
128.63	-2.6334	50.833	-3.868	0.58487	-1.5059	0.22583	-0.83903	-0.18401	0.66022	-1.3176	3908.3	21.563	-1.0907	81.964	-52.097	77.349	76.547	20.485	-3.797	-3.9881	0.824	-1.583	30.733	-4.938
128.64	-2.5926	50.848	-3.8669	0.58071	-1.5068	0.21252	-0.82826	-0.1913	0.66022	-1.3176	3907.6	21.568	-1.0738	81.969	-52.045	77.355	76.547	20.485	-3.797	-3.9881	0.824	-1.583	30.733	-4.938
128.64	-2.5517	50.861	-3.8659	0.57659	-1.5078	0.199	-0.81717	-0.19839	0.66022	-1.3176	3907.0	21.572	-1.0568	81.974	-51.99	77.36	76.547	20.485	-3.797	-3.9881	0.824	-1.583	30.733	-4.938
128.65	-2.5108	50.875	-3.8649	0.57254	-1.5088	0.18529	-0.80576	-0.20528	0.66022	-1.3176	3906.3	21.577	-1.0398	81.979	-51.931	77.366	76.547	20.485	-3.797	-3.9881	0.824	-1.583	30.733	-4.938
128.65	-2.4699	50.887	-3.864	0.56854	-1.5099	0.17141	-0.79407	-0.21197	0.66022	-1.3176	3905.7	21.581	-1.0228	81.984	-51.869	77.371	76.547	20.485	-3.797	-3.9881	0.824	-1.583	30.733	-4.938
128.66	-2.4289	50.899	-3.8632	0.5646	-1.5109	0.15738	-0.78211	-0.21847	0.66022	-1.3176	3905.0	21.585	-1.0057	81.989	-51.804	77.376	76.547	20.485	-3.797	-3.9881	0.824	-1.583	30.733	-4.938
128.66	-2.3879	50.91	-3.8624	0.56071	-1.512	0.14321	-0.76989	-0.22475	0.66022	-1.3176	3904.3	21.588	-0.98868	81.994	-51.736	77.382	76.547	20.485	-3.797	-3.9881	0.824	-1.583	30.733	-4.938
128.67	-2.3469	50.921	-3.8617	0.5569	-1.5132	0.12892	-0.75745	-0.23083	0.66022	-1.3176	3903.7	21.591	-0.97163	81.999	-51.664	77.387	76.547	20.485	-3.797	-3.9881	0.824	-1.583	30.733	-4.938
128.67	-2.3058	50.931	-3.8611	0.55314	-1.5143	0.11454	-0.74479	-0.2367	0.66022	-1.3176	3903.0	21.594	-0.95457	82.004	-51.59	77.392	76.547	20.485	-3.797	-3.9881	0.824	-1.583	30.733	-4.938
128.68	-2.2647	50.941	-3.8606	0.54945	-1.5155	0.10007	-0.73155	-0.24235	0.66022	-1.3176	3902.3	21.597	-0.93752	82.008	-51.512	77.398	76.547	20.485	-3.797	-3.9881	0.824	-1.583	30.733	-4.938
128.68	-2.2237	50.949	-3.8601	0.54583	-1.5168	0.085549	-0.71809	-0.24779	0.66022	-1.3176	3901.7	21.6	-0.92046	82.013	-51.432	77.403	76.547	20.485	-3.797	-3.9881	0.824	-1.583	30.733	-4.938
128.69	-2.1826	50.958	-3.8597	0.54227	-1.518	0.070978	-0.7045	-0.25301	0.66022	-1.3176	3901.0	21.602	-0.90342	82.018	-51.349	77.408	76.547	20.485	-3.797	-3.9881	0.824	-1.583	30.733	-4.938
128.7	-2.1416	50.966	-3.8594	0.53878	-1.5193	0.056379	-0.69078	-0.25801	0.66022	-1.3176	3900.4	21.604	-0.88638	82.022	-51.264	77.413	76.547	20.485	-3.797	-3.9881	0.824	-1.583	30.733	-4.938
128.7	-2.1006	50.973	-3.8592	0.53536	-1.5206	0.041768	-0.67696	-0.26279	0.66022	-1.3176	3899.7	21.606	-0.86937	82.027	-51.176	77.418	76.547	20.485	-3.797	-3.9881	0.824	-1.583	30.733	-4.938
128.71	-2.0597	50.98	-3.859	0.53201	-1.5219	0.027161	-0.66305	-0.26735	0.66022	-1.3176	3899.0	21.608	-0.85238	82.031	-51.085	77.423	76.547	20.485	-3.797	-3.9881	0.824	-1.583	30.733	-4.938
128.71	-2.0188	50.987	-3.8589	0.52873	-1.5233	0.012574	-0.64908	-0.27169	0.66022	-1.3176	3898.4	21.61	-0.83542	82.036	-50.993	77.428	76.547	20.485	-3.797	-3.9881	0.824	-1.583	30.733	-4.938
128.72	-1.978	50.993	-3.8589	0.52552	-1.5246	-0.0019771	-0.63504	-0.27582	0.66022	-1.3176	3897.7	21.611	-0.8185	82.04	-50.898	77.433	76.547	20.485	-3.797	-3.9881	0.824	-1.583	30.733	-4.938
128.73	-1.9373	50.999	-3.8589	0.52238	-1.526	-0.016478	-0.62097	-0.27974	0.66022	-1.3176	3897.1	21.612	-0.80162	82.045	-50.8	77.438	76.547	20.485	-3.797	-3.9881	0.824	-1.583	30.733	-4.938
128.73	-1.8968	51.004	-3.859	0.51931	-1.5274	-0.030915	-0.60687	-0.28344	0.66022	-1.3176	3896.4	21.614	-0.7848	82.049	-50.701	77.443	76.547	20.485	-3.797	-3.9881	0.824	-1.583	30.733	-4.938
128.74	-1.8563	51.009	-3.8592	0.51631	-1.5289	-0.045274	-0.59276	-0.28693	0.66022	-1.3176	3895.7	21.615	-0.76803	82.053	-50.599	77.448	76.547	20.485	-3.797	-3.9881	0.824	-1.583	30.733	-4.938
128.75	-1.8161	51.014	-3.8595	0.51338	-1.5303	-0.057469	-0.57871	-0.29002	0.66022	-1.3176	3895.1	21.615	-0.75133	82.058	-50.496	77.453	76.547	20.485	-3.797	-3.9881	0.824	-1.583	30.733	-4.938
128.75	-1.776	51.019	-3.8598	0.51052	-1.5318	-0.069085	-0.5647	-0.29288	0.66022	-1.3176	3894.4	21.616	-0.7347	82.062	-50.391	77.457	76.547	20.485	-3.797	-3.9881	0.824	-1.583	30.733	-4.938
128.76	-1.7361	51.023	-3.8602	0.50774	-1.5332	-0.080611	-0.55074	-0.29554	0.66022	-1.3176	3893.8	21.617	-0.71815	82.066	-50.284	77.462	76.547	20.485	-3.797	-3.9881	0.824	-1.583	30.733	-4.938
128.77	-1.6964	51.027	-3.8606	0.50502	-1.5347	-0.09204	-0.53683	-0.298	0.66022	-1.3176	3893.1	21.617	-0.70169	82.07	-50.176	77.467	76.547	20.485	-3.797	-3.9881	0.824	-1.583	30.733	-4.938
128.77	-1.6569	51.031	-3.8611	0.50237	-1.5362	-0.10336	-0.52298	-0.30028	0.66022	-1.3176	3892.4	21.618	-0.68533	82.074	-50.065	77.471	76.547	20.485	-3.797	-3.9881	0.824	-1.583	30.733	-4.938
128.78	-1.6177	51.035	-3.8617	0.49979	-1.5377	-0.11457	-0.50921	-0.30237	0.66022	-1.3176	3891.8	21.618	-0.66907	82.078	-49.954	77.476	76.547	20.485	-3.797	-3.9881	0.824	-1.583	30.733	-4.938
128.78	-1.5787	51.038	-3.8623	0.49728	-1.5392	-0.12566	-0.49552	-0.30427	0.66022	-1.3176	3891.1	21.619	-0.65292	82.082	-49.841	77.48	76.547	20.485	-3.797	-3.9881	0.824	-1.583	30.733	-4.938
128.79	-1.54	51.041	-3.8629	0.49483	-1.5408	-0.13662	-0.48192	-0.306	0.66022	-1.3176	3890.5	21.619	-0.63689	82.086	-49.726	77.485	76.547	20.485	-3.797	-3.9881	0.824	-1.583	30.733	-4.938
128.8	-1.5016	51.045	-3.8636	0.49246	-1.5423	-0.14745	-0.46842	-0.30755	0.66022	-1.3176	3889.8	21.619	-0.62099	82.09	-49.611	77.489	76.547	20.485	-3.797	-3.9881	0.824	-1.583	30.733	-4.938
128.8	-1.4636	51.048	-3.8644	0.49015	-1.5438	-0.15814	-0.45503	-0.30893	0.66022	-1.3176	3889.2	21.62	-0.60523	82.093	-49.494	77.493	76.547	20.485	-3.797	-3.9881	0.824	-1.583	30.733	-4.938
128.81	-1.4259	51.05	-3.8652	0.48791	-1.5454	-0.16868	-0.44176	-0.31014	0.66022	-1.3176	3888.5	21.62	-0.58961	82.097	-49.376	77.498	76.547	20.485	-3.797	-3.9881	0.824	-1.583	30.733	-4.938
128.81	-1.3885	51.053	-3.8661	0.48573	-1.5469	-0.17907	-0.4286	-0.31118	0.66022	-1.3176	3887.8	21.62	-0.57414	82.101	-49.258	77.502	76.547	20.485	-3.797	-3.9881	0.824	-1.583	30.733	-4.938
128.82	-1.3516	51.056	-3.867	0.48362	-1.5485	-0.1893	-0.41557	-0.31207	0.66022	-1.3176	3887.2	21.62	-0.55883	82.104	-49.138	77.506	76.547	20.485	-3.797	-3.9881	0.824	-1.583	30.733	-4.938
128.83	-1.315	51.058	-3.868	0.48157	-1.5501	-0.19938	-0.40267	-0.3128	0.66022	-1.3176	3886.5	21.62	-0.54369	82.108	-49.017	77.51	76.547	20.485	-3.797	-3.9881	0.824	-1.583	30.733	-4.938
128.83	-1.2789	51.061	-3.869	0.47959	-1.5516	-0.20928	-0.38991	-0.31338	0.66022	-1.3176	3885.9	21.62	-0.52873	82.111	-48.896	77.514	76.547	20.485	-3.797	-3.9881	0.824	-1.583	30.733	-4.938
128.84	-1.2432	51.063	-3.8701	0.47767	-1.5532	-0.21902	-0.37729	-0.31382	0.66022	-1.3176	3885.2	21.62	-0.51395	82.115	-48.774	77.518	76.547	20.485	-3.797	-3.9881	0.824	-1.583	30.733	-4.938
128.84	-1.208	51.065	-3.8712	0.47582	-1.5548	-0.22859	-0.36481	-0.31411	0.66022	-1.3176	3884.6	21.62	-0.49937	82.118	-48.652	77.522	76.547	20.485	-3.797	-3.9881	0.824	-1.583	30.733	-4.938
128.85	-1.1732	51.068	-3.8723	0.47403	-1.5563	-0.23798	-0.35248	-0.31426	0.66022	-1.3176	3883.9	21.62	-0.48499	82.121	-48.529	77.526	76.547	20.485	-3.797	-3.9881	0.824	-1.583	30.733	-4.938
128.85	-1.139	51.07	-3.8736	0.47229	-1.5579	-0.24719	-0.3403	-0.31428	0.66022	-1.3176	3883.3	21.62	-0.47082	82.124	-48.405	77.529	76.547	20.485	-3.797	-3.9881	0.824	-1.583	30.733	-4.938
128.86	-1.1053	51.072	-3.8748	0.47062	-1.5595	-0.25621	-0.32826	-0.31416	0.66022	-1.3176	3882.6	21.62	-0.45687	82.127	-48.282	77.533	76.547	20.485	-3.797	-3.9881	0.824	-1.583	30.733	-4.938
128.86	-1.0721	51.074	-3.8761	0.46901	-1.5611	-0.26506	-0.31638	-0.31392	0.66022	-1.3176	3882.0	21.62	-0.44315	82.13	-48.157	77.537	76.547	20.485	-3.797	-3.9881	0.824	-1.583	30.733	-4.938
128.87	-1.0395	51.076	-3.8775	0.46746	-1.5626	-0.27371	-0.30466	-0.31356	0.66022	-1.3176	3881.3	21.62	-0.42966	82.133	-48.033	77.54	76.547	20.485	-3.797	-3.9881	0.824	-1.583	30.733	-4.938
128.87	-1.0075	51.078	-3.8789	0.46596	-1.5642	-0.28218	-0.29308	-0.31309	0.66022	-1.3176	3880.7	21.62	-0.41641	82.136	-47.909	77.544	76.547	20.485	-3.797	-3.9881	0.824	-1.583	30.733	-4.938
128.88	-0.9761	51.08	-3.8803	0.46453	-1.5657	-0.29046	-0.28166	-0.3125	0.66022	-1.3176	3880.0	21.62	-0.40341	82.139	-47.784	77.547	76.547	20.485	-3.797	-3.9881	0.824	-1.583	30.733	-4.938
128.88	-0.9453	51.081	-3.8818	0.46315	-1.5673	-0.29855	-0.27039	-0.3118	0.66022	-1.3176	3879.4	21.621	-0.39067	82.142	-47.66	77.55	76.547	20.485	-3.797	-3.9881	0.824	-1.583	30.733	-4.938
128.89	-0.91514	51.083	-3.8833	0.46182	-1.5689	-0.30644	-0.25928	-0.31099	0.66022	-1.3176	3878.7	21.621	-0.37819	82.144	-47.535	77.554	76.547	20.485	-3.797	-3.9881	0.824	-1.583	30.733	-4.938
128.89	-0.88563	51.085	-3.8848	0.46055	-1.5704	-0.31414	-0.24831	-0.31008	0.66022	-1.3176	3878.1	21.621	-0.36599	82.147	-47.411	77.557	76.547	20.485	-3.797	-3.9881	0.824	-1.583	30.733	-4.938
128.89	-0.85679	51.087	-3.8864	0.45934	-1.572	-0.32165	-0.2375	-0.30908	0.66022	-1.3176	3877.4	21.621	-0.35406	82.15	-47.286	77.56	76.547	20.485	-3.797	-3.9881	0.824	-1.583	30.733	-4.938
128.9	-0.82864	51.088	-3.888	0.45818	-1.5735	-0.32897	-0.22683	-0.30798	0.66022	-1.3176	3876.8	21.621	-0.34242	82.152	-47.163	77.563	76.547	20.485	-3.797	-3.9881	0.824	-1.583	30.733	-4.938
128.9	-0.80119	51.09	-3.8897	0.45707	-1.575	-0.33609	-0.21631	-0.30679	0.66022	-1.3176	3876.1	21.621	-0.33106	82.154	-47.039	77.566	76.547	20.485	-3.797	-3.9881	0.824	-1.583	30.733	-4.938
128.91	-0.77446	51.091	-3.8914	0.45602	-1.5766	-0.34302	-0.20593	-0.30551	0.66022	-1.3176	3875.5	21.621	-0.32001	82.157	-46.916	77.569	76.547	20.485	-3.797	-3.9881	0.824	-1.583	30.733	-4.938
128.91	-0.74845	51.093	-3.8931	0.45501	-1.5781	-0.34976	-0.19568	-0.30415	0.66022	-1.3176	3874.9	21.621	-0.30925	82.159	-46.793	77.572	76.547	20.485	-3.797	-3.9881	0.824	-1.583	30.733	-4.938
128.91	-0.72319	51.094	-3.8949	0.45406	-1.5796	-0.3563	-0.18558	-0.30271	0.66022	-1.3176	3874.2	21.621	-0.29881	82.161	-46.671	77.575	76.547	20.485	-3.797	-3.9881	0.824	-1.583	30.733	-4.938
128.92	-0.69869	51.095	-3.8967	0.45316	-1.5811	-0.36265	-0.17561	-0.30119	0.66022	-1.3176	3873.6	21.621	-0.28868	82.163	-46.549	77.577	76.547	20.485	-3.797	-3.9881	0.824	-1.583	30.733	-4.938
128.92	-0.67495	51.096	-3.8985	0.4523	-1.5826	-0.36882	-0.16576	-0.29959	0.66022	-1.3176	3872.9	21.62	-0.27886	82.165	-46.428	77.58	76.547	20.485	-3.797	-3.9881	0.824	-1.583	30.733	-4.938
128.92	-0.652	51.097	-3.9004	0.4515	-1.5841	-0.37479	-0.15604	-0.29793	0.66022	-1.3176	3872.3	21.62	-0.26937	82.167	-46.307	77.582	76.547	20.485	-3.797	-3.9881	0.824	-1.583	30.733	-4.938
128.93	-0.62983	51.098	-3.9023	0.45074	-1.5856	-0.38058	-0.14644	-0.29619	0.66022	-1.3176	3871.6	21.62	-0.26021	82.169	-46.188	77.585	76.547	20.485	-3.797	-3.9881	0.824	-1.583	30.733	-4.938
128.93	-0.60847	51.099	-3.9042	0.45003	-1.5871	-0.38617	-0.13696	-0.29439	0.66022	-1.3176	3871.0	21.62	-0.25138	82.17	-46.069	77.587	76.547	20.485	-3.797	-3.9881	0.824	-1.583	30.733	-4.938
128.93	-0.58791	51.1	-3.9061	0.44937	-1.5886	-0.39159	-0.12759	-0.29253	0.66022	-1.3176	3870.4	21.62	-0.24288	82.172	-45.951	77.589	76.547	20.485	-3.797	-3.9881	0.824	-1.583	30.733	-4.938
128.93	-0.56817	51.1	-3.9081	0.44876	-1.59	-0.39682	-0.11832	-0.2906	0.66022	-1.3176	3869.7	21.62	-0.23472	82.173	-45.834	77.592	76.547	20.485	-3.797	-3.9881	0.824	-1.583	30.733	-4.938
128.94	-0.54926	51.1	-3.9101	0.44819	-1.5915	-0.40186	-0.10916	-0.28862	0.66022	-1.3176	3869.1	21.619	-0.2269	82.175	-45.717	77.594	76.547	20.485	-3.797	-3.9881	0.824	-1.583	30.733	-4.938
128.94	-0.53117	51.101	-3.9121	0.44767	-1.5929	-0.40673	-0.1001	-0.28657	0.66022	-1.3176	3868.4	21.619	-0.21943	82.176	-45.602	77.596	76.547	20.485	-3.797	-3.9881	0.824	-1.583	30.733	-4.938
128.94	-0.51393	51.101	-3.9142	0.44719	-1.5943	-0.41142	-0.091125	-0.28447	0.66022	-1.3176	3867.8	21.619	-0.2123	82.178	-45.488	77.598	76.547	20.485	-3.797	-3.9881	0.824	-1.583	30.733	-4.938
128.94	-0.49752	51.1	-3.9162	0.44675	-1.5957	-0.41593	-0.082241	-0.28232	0.66022	-1.3176	3867.2	21.618	-0.20552	82.179	-45.375	77.6	76.547	20.485	-3.797	-3.9881	0.824	-1.583	30.733	-4.938
128.95	-0.48196	51.1	-3.9183	0.44637	-1.5971	-0.42027	-0.07344	-0.28012	0.66022	-1.3176	3866.5	21.618	-0.19909	82.18	-45.263	77.602	76.547	20.485	-3.797	-3.9881	0.824	-1.583	30.733	-4.938
128.95	-0.46725	51.099	-3.9204	0.44602	-1.5985	-0.42444	-0.064718	-0.27786	0.66022	-1.3176	3865.9	21.617	-0.19301	82.181	-45.153	77.603	76.547	20.485	-3.797	-3.9881	0.824	-1.583	30.733	-4.938
128.95	-0.45338	51.099	-3.9226	0.44572	-1.5999	-0.42844	-0.056068	-0.27556	0.66022	-1.3176	3865.2	21.617	-0.18728	82.182	-45.043	77.605	76.547	20.485	-3.797	-3.9881	0.824	-1.583	30.733	-4.938
128.95	-0.44037	51.098	-3.9247	0.44546	-1.6013	-0.43227	-0.047486	-0.2732	0.66022	-1.3176	3864.6	21.616	-0.1819	82.183	-44.935	77.607	76.547	20.485	-3.797	-3.9881	0.824	-1.583	30.733	-4.938
128.96	-0.42821	51.096	-3.9269	0.44524	-1.6027	-0.43594	-0.038968	-0.2708	0.66022	-1.3176	3864.0	21.615	-0.17688	82.184	-44.829	77.608	76.547	20.485	-3.797	-3.9881	0.824	-1.583	30.733	-4.938
128.96	-0.41691	51.095	-3.9291	0.44507	-1.604	-0.43944	-0.030509	-0.26835	0.66022	-1.3176	3863.3	21.614	-0.17221	82.185	-44.724	77.61	76.547	20.485	-3.797	-3.9881	0.824	-1.583	30.733	-4.938
128.96	-0.40645	51.093	-3.9313	0.44494	-1.6053	-0.44278	-0.022103	-0.26586	0.66022	-1.3176	3862.7	21.613	-0.16788	82.186	-44.62	77.611	76.547	20.485	-3.797	-3.9881	0.824	-1.583	30.733	-4.938
128.96	-0.39684	51.091	-3.9335	0.44485	-1.6067	-0.44596	-0.013747	-0.26332	0.66022	-1.3176	3862.1	21.612	-0.16391	82.186	-44.518	77.613	76.547	20.485	-3.797	-3.9881	0.824	-1.583	30.733	-4.938
128.96	-0.38807	51.089	-3.9357	0.4448	-1.608	-0.44899	-0.0054353	-0.26074	0.66022	-1.3176	3861.4	21.611	-0.16029	82.187	-44.417	77.614	76.547	20.485	-3.797	-3.9881	0.824	-1.583	30.733	-4.938
128.97	-0.38014	51.086	-3.938	0.44479	-1.6093	-0.45187	0.0028355	-0.25812	0.66022	-1.3176	3860.8	21.609	-0.15701	82.187	-44.318	77.615	76.547	20.485	-3.797	-3.9881	0.824	-1.583	30.733	-4.938
128.97	-0.37305	51.083	-3.9403	0.44483	-1.6106	-0.45459	0.01107	-0.25545	0.66022	-1.3176	3860.2	21.608	-0.15408	82.188	-44.22	77.616	76.547	20.485	-3.797	-3.9881	0.824	-1.583	30.733	-4.938
128.97	-0.36679	51.08	-3.9425	0.4449	-1.6118	-0.45717	0.019271	-0.25274	0.66022	-1.3176	3859.5	21.606	-0.1515	82.188	-44.124	77.617	76.547	20.485	-3.797	-3.9881	0.824	-1.583	30.733	-4.938
128.97	-0.36135	51.076	-3.9448	0.44502	-1.6131	-0.45959	0.027444	-0.24998	0.66022	-1.3176	3858.9	21.605	-0.14925	82.189	-44.03	77.619	76.547	20.485	-3.797	-3.9881	0.824	-1.583	30.733	-4.938
128.97	-0.35672	51.072	-3.9471	0.44518	-1.6143	-0.46188	0.035592	-0.24718	0.66022	-1.3176	3858.3	21.603	-0.14734	82.189	-43.938	77.62	76.547	20.485	-3.797	-3.9881	0.824	-1.583	30.733	-4.938
128.98	-0.3529	51.068	-3.9495	0.44538	-1.6156	-0.46402	0.043718	-0.24434	0.66022	-1.3176	3857.6	21.601	-0.14576	82.189	-43.847	77.621	76.547	20.485	-3.797	-3.9881	0.824	-1.583	30.733	-4.938
128.98	-0.34988	51.063	-3.9518	0.44562	-1.6168	-0.46602	0.051825	-0.24146	0.66022	-1.3176	3857.0	21.599	-0.14451	82.189	-43.758	77.621	76.547	20.485	-3.797	-3.9881	0.824	-1.583	30.733	-4.938
128.98	-0.34765	51.058	-3.9541	0.4459	-1.618	-0.46789	0.059916	-0.23853	0.66022	-1.3176	3856.4	21.596	-0.14359	82.189	-43.672	77.622	76.547	20.485	-3.797	-3.9881	0.824	-1.583	30.733	-4.938
128.98	-0.3462	51.052	-3.9565	0.44622	-1.6192	-0.46962	0.067994	-0.23555	0.66022	-1.3176	3855.7	21.594	-0.14299	82.189	-43.587	77.623	76.547	20.485	-3.797	-3.9881	0.824	-1.583	30.733	-4.938
128.99	-0.34551	51.047	-3.9588	0.44658	-1.6203	-0.47122	0.076062	-0.23254	0.66022	-1.3176	3855.1	21.591	-0.14271	82.19	-43.503	77.624	76.547	20.485	-3.797	-3.9881	0.824	-1.583	30.733	-4.938
128.99	-0.34558	51.04	-3.9612	0.44698	-1.6215	-0.47268	0.084121	-0.22948	0.66022	-1.3176	3854.5	21.589	-0.14273	82.189	-43.422	77.624	76.547	20.485	-3.797	-3.9881	0.824	-1.583	30.733	-4.938
128.99	-0.34638	51.034	-3.9635	0.44742	-1.6226	-0.47402	0.092173	-0.22637	0.66022	-1.3176	3853.9	21.586	-0.14307	82.189	-43.343	77.625	76.547	20.485	-3.797	-3.9881	0.824	-1.583	30.733	-4.938
128.99	-0.34792	51.026	-3.9659	0.4479	-1.6237	-0.47522	0.10022	-0.22322	0.66022	-1.3176	3853.2	21.583	-0.1437	82.189	-43.266	77.626	76.547	20.485	-3.797	-3.9881	0.824	-1.583	30.733	-4.938
129.0	-0.35017	51.019	-3.9683	0.44842	-1.6249	-0.4763	0.10826	-0.22002	0.66022	-1.3176	3852.6	21.579	-0.14463	82.189	-43.191	77.626	76.547	20.485	-3.797	-3.9881	0.824	-1.583	30.733	-4.938
129.0	-0.35312	51.011	-3.9707	0.44898	-1.6259	-0.47726	0.1163	-0.21678	0.66022	-1.3176	3852.0	21.576	-0.14585	82.189	-43.118	77.627	76.547	20.485	-3.797	-3.9881	0.824	-1.583	30.733	-4.938
129.0	-0.35675	51.003	-3.9731	0.44958	-1.627	-0.4781	0.12434	-0.21348	0.66022	-1.3176	3851.4	21.572	-0.14735	82.189	-43.047	77.627	76.547	20.485	-3.797	-3.9881	0.824	-1.583	30.733	-4.938
129.0	-0.36105	50.994	-3.9755	0.45022	-1.6281	-0.47881	0.13238	-0.21014	0.66022	-1.3176	3850.7	21.568	-0.14913	82.188	-42.979	77.628	76.547	20.485	-3.797	-3.9881	0.824	-1.583	30.733	-4.938
129.01	-0.366	50.984	-3.9778	0.45091	-1.6291	-0.47941	0.14041	-0.20675	0.66022	-1.3176	3850.1	21.564	-0.15117	82.188	-42.912	77.628	76.547	20.485	-3.797	-3.9881	0.824	-1.583	30.733	-4.938
129.01	-0.37158	50.975	-3.9802	0.45163	-1.6301	-0.47988	0.14845	-0.20331	0.66022	-1.3176	3849.5	21.56	-0.15348	82.188	-42.848	77.628	76.547	20.485	-3.797	-3.9881	0.824	-1.583	30.733	-4.938
129.01	-0.37778	50.965	-3.9826	0.45239	-1.6312	-0.48024	0.15648	-0.19982	0.66022	-1.3176	3848.8	21.556	-0.15604	82.187	-42.786	77.629	76.547	20.485	-3.797	-3.9881	0.824	-1.583	30.733	-4.938
129.02	-0.38458	50.954	-3.985	0.45319	-1.6321	-0.48049	0.16451	-0.19628	0.66022	-1.3176	3848.2	21.551	-0.15885	82.187	-42.726	77.629	76.547	20.485	-3.797	-3.9881	0.824	-1.583	30.733	-4.938
129.02	-0.39196	50.943	-3.9875	0.45404	-1.6331	-0.48062	0.17253	-0.19269	0.66022	-1.3176	3847.6	21.546	-0.1619	82.186	-42.668	77.629	76.547	20.485	-3.797	-3.9881	0.824	-1.583	30.733	-4.938
129.02	-0.39991	50.931	-3.9899	0.45492	-1.6341	-0.48064	0.18055	-0.18904	0.66022	-1.3176	3847.0	21.541	-0.16518	82.186	-42.613	77.63	76.547	20.485	-3.797	-3.9881	0.824	-1.583	30.733	-4.938
129.03	-0.40839	50.919	-3.9923	0.45584	-1.635	-0.48054	0.18857	-0.18534	0.66022	-1.3176	3846.3	21.536	-0.16869	82.185	-42.56	77.63	76.547	20.485	-3.797	-3.9881	0.824	-1.583	30.733	-4.938
129.03	-0.41739	50.907	-3.9947	0.4568	-1.6359	-0.48034	0.19657	-0.18159	0.66022	-1.3176	3845.7	21.531	-0.17241	82.185	-42.509	77.63	76.547	20.485	-3.797	-3.9881	0.824	-1.583	30.733	-4.938
129.04	-0.4269	50.894	-3.9971	0.45781	-1.6368	-0.48002	0.20456	-0.17778	0.66022	-1.3176	3845.1	21.525	-0.17634	82.184	-42.461	77.63	76.547	20.485	-3.797	-3.9881	0.824	-1.583	30.733	-4.938
129.04	-0.43689	50.881	-3.9995	0.45885	-1.6377	-0.47959	0.21254	-0.17392	0.66022	-1.3176	3844.5	21.519	-0.18046	82.184	-42.415	77.631	76.547	20.485	-3.797	-3.9881	0.824	-1.583	30.733	-4.938
129.04	-0.44734	50.867	-4.0019	0.45993	-1.6386	-0.47906	0.2205	-0.17	0.66022	-1.3176	3843.9	21.513	-0.18478	82.183	-42.372	77.631	76.547	20.485	-3.797	-3.9881	0.824	-1.583	30.733	-4.938
129.05	-0.45824	50.853	-4.0043	0.46105	-1.6394	-0.47841	0.22845	-0.16602	0.66022	-1.3176	3843.2	21.507	-0.18928	82.182	-42.33	77.631	76.547	20.485	-3.797	-3.9881	0.824	-1.583	30.733	-4.938
129.05	-0.46955	50.838	-4.0066	0.46222	-1.6402	-0.47766	0.23636	-0.16199	0.66022	-1.3176	3842.6	21.501	-0.19396	82.182	-42.292	77.631	76.547	20.485	-3.797	-3.9881	0.824	-1.583	30.733	-4.938
129.06	-0.48126	50.823	-4.009	0.46342	-1.641	-0.4768	0.24426	-0.1579	0.66022	-1.3176	3842.0	21.494	-0.1988	82.181	-42.256	77.631	76.547	20.485	-3.797	-3.9881	0.824	-1.583	30.733	-4.938
129.06	-0.49335	50.807	-4.0114	0.46466	-1.6418	-0.47583	0.25212	-0.15375	0.66022	-1.3176	3841.4	21.488	-0.20379	82.181	-42.222	77.631	76.547	20.485	-3.797	-3.9881	0.824	-1.583	30.733	-4.938
129.07	-0.50579	50.792	-4.0138	0.46594	-1.6426	-0.47476	0.25994	-0.14954	0.66022	-1.3176	3840.7	21.481	-0.20893	82.18	-42.19	77.632	76.547	20.485	-3.797	-3.9881	0.824	-1.583	30.733	-4.938
129.07	-0.51857	50.775	-4.0162	0.46726	-1.6433	-0.47357	0.26773	-0.14528	0.66022	-1.3176	3840.1	21.474	-0.21421	82.179	-42.161	77.632	76.547	20.485	-3.797	-3.9881	0.824	-1.583	30.733	-4.938
129.08	-0.53166	50.758	-4.0185	0.46862	-1.644	-0.47228	0.27548	-0.14095	0.66022	-1.3176	3839.5	21.466	-0.21962	82.179	-42.135	77.632	76.547	20.485	-3.797	-3.9881	0.824	-1.583	30.733	-4.938
129.08	-0.54505	50.741	-4.0209	0.47001	-1.6447	-0.47088	0.28317	-0.13657	0.66022	-1.3176	3838.9	21.459	-0.22515	82.178	-42.111	77.632	76.547	20.485	-3.797	-3.9881	0.824	-1.583	30.733	-4.938
129.09	-0.5587	50.724	-4.0232	0.47145	-1.6454	-0.46938	0.29081	-0.13212	0.66022	-1.3176	3838.3	21.451	-0.2308	82.178	-42.09	77.632	76.547	20.485	-3.797	-3.9881	0.824	-1.583	30.733	-4.938
129.1	-0.5726	50.706	-4.0256	0.47292	-1.646	-0.46776	0.29839	-0.12762	0.66022	-1.3176	3837.6	21.444	-0.23654	82.177	-42.071	77.632	76.547	20.485	-3.797	-3.9881	0.824	-1.583	30.733	-4.938
129.1	-0.58673	50.688	-4.0279	0.47443	-1.6467	-0.46604	0.30591	-0.12306	0.66022	-1.3176	3837.0	21.436	-0.24238	82.177	-42.054	77.633	76.547	20.485	-3.797	-3.9881	0.824	-1.583	30.733	-4.938
129.11	-0.60106	50.669	-4.0302	0.47598	-1.6473	-0.46421	0.31335	-0.11843	0.66022	-1.3176	3836.4	21.428	-0.2483	82.176	-42.041	77.633	76.547	20.485	-3.797	-3.9881	0.824	-1.583	30.733	-4.938
129.12	-0.61558	50.65	-4.0325	0.47757	-1.6478	-0.46227	0.32072	-0.11375	0.66022	-1.3176	3835.8	21.419	-0.2543	82.176	-42.029	77.633	76.547	20.485	-3.797	-3.9881	0.824	-1.583	30.733	-4.938
129.12	-0.63025	50.631	-4.0349	0.47919	-1.6484	-0.46023	0.32801	-0.10901	0.66022	-1.3176	3835.2	21.411	-0.26036	82.175	-42.021	77.633	76.547	20.485	-3.797	-3.9881	0.824	-1.583	30.733	-4.938
129.13	-0.64508	50.611	-4.0372	0.48085	-1.6489	-0.45807	0.33521	-0.10421	0.66022	-1.3176	3834.5	21.402	-0.26649	82.175	-42.014	77.634	76.547	20.485	-3.797	-3.9881	0.824	-1.583	30.733	-4.938
129.14	-0.66002	50.591	-4.0394	0.48254	-1.6494	-0.4558	0.34231	-0.099354	0.66022	-1.3176	3833.9	21.394	-0.27266	82.174	-42.011	77.634	76.547	20.485	-3.797	-3.9881	0.824	-1.583	30.733	-4.938
129.14	-0.67506	50.571	-4.0417	0.48427	-1.6499	-0.45342	0.34932	-0.094439	0.66022	-1.3176	3833.3	21.385	-0.27888	82.174	-42.009	77.634	76.547	20.485	-3.797	-3.9881	0.824	-1.583	30.733	-4.938
129.15	-0.69018	50.551	-4.044	0.48603	-1.6504	-0.45093	0.35621	-0.089467	0.66022	-1.3176	3832.7	21.376	-0.28512	82.173	-42.011	77.635	76.547	20.485	-3.797	-3.9881	0.824	-1.583	30.733	-4.938
129.16	-0.70536	50.53	-4.0462	0.48783	-1.6508	-0.44832	0.36299	-0.084439	0.66022	-1.3176	3832.1	21.367	-0.2914	82.173	-42.015	77.635	76.547	20.485	-3.797	-3.9881	0.824	-1.583	30.733	-4.938
129.16	-0.72058	50.509	-4.0485	0.48966	-1.6512	-0.44561	0.36965	-0.079356	0.66022	-1.3176	3831.4	21.358	-0.29768	82.173	-42.021	77.635	76.547	20.485	-3.797	-3.9881	0.824	-1.583	30.733	-4.938
129.17	-0.73582	50.488	-4.0507	0.49153	-1.6516	-0.44278	0.37618	-0.074218	0.66022	-1.3176	3830.8	21.348	-0.30398	82.172	-42.03	77.636	76.547	20.485	-3.797	-3.9881	0.824	-1.583	30.733	-4.938
129.18	-0.75106	50.466	-4.0529	0.49342	-1.652	-0.43983	0.38258	-0.069027	0.66022	-1.3176	3830.2	21.339	-0.31028	82.172	-42.042	77.636	76.547	20.485	-3.797	-3.9881	0.824	-1.583	30.733	-4.938
129.19	-0.76628	50.445	-4.0551	0.49535	-1.6523	-0.43677	0.38883	-0.063784	0.66022	-1.3176	3829.6	21.329	-0.31657	82.172	-42.056	77.637	76.547	20.485	-3.797	-3.9881	0.824	-1.583	30.733	-4.938
129.2	-0.78147	50.423	-4.0572	0.49731	-1.6526	-0.43359	0.39494	-0.05849	0.66022	-1.3176	3829.0	21.32	-0.32284	82.172	-42.072	77.638	76.547	20.485	-3.797	-3.9881	0.824	-1.583	30.733	-4.938
129.2	-0.7966	50.401	-4.0594	0.4993	-1.6529	-0.4303	0.40089	-0.053146	0.66022	-1.3176	3828.3	21.31	-0.3291	82.172	-42.091	77.638	76.547	20.485	-3.797	-3.9881	0.824	-1.583	30.733	-4.938
129.21	-0.81166	50.379	-4.0616	0.50132	-1.6531	-0.42689	0.40667	-0.047754	0.66022	-1.3176	3827.7	21.301	-0.33532	82.172	-42.113	77.639	76.547	20.485	-3.797	-3.9881	0.824	-1.583	30.733	-4.938
129.22	-0.82663	50.357	-4.0637	0.50337	-1.6534	-0.42336	0.41229	-0.042316	0.66022	-1.3176	3827.1	21.291	-0.3415	82.172	-42.137	77.64	76.547	20.485	-3.797	-3.9881	0.824	-1.583	30.733	-4.938
129.23	-0.84149	50.335	-4.0658	0.50544	-1.6536	-0.41971	0.41773	-0.036834	0.66022	-1.3176	3826.5	21.281	-0.34764	82.172	-42.164	77.64	76.547	20.485	-3.797	-3.9881	0.824	-1.583	30.733	-4.938
129.24	-0.85624	50.313	-4.0679	0.50754	-1.6537	-0.41594	0.42299	-0.031308	0.66022	-1.3176	3825.9	21.271	-0.35373	82.172	-42.193	77.641	76.547	20.485	-3.797	-3.9881	0.824	-1.583	30.733	-4.938
129.25	-0.87084	50.291	-4.0699	0.50967	-1.6539	-0.41205	0.42805	-0.025741	0.66022	-1.3176	3825.2	21.261	-0.35976	82.172	-42.225	77.642	76.547	20.485	-3.797	-3.9881	0.824	-1.583	30.733	-4.938
129.26	-0.88529	50.268	-4.072	0.51182	-1.654	-0.40804	0.43292	-0.020136	0.66022	-1.3176	3824.6	21.251	-0.36573	82.172	-42.259	77.643	76.547	20.485	-3.797	-3.9881	0.824	-1.583	30.733	-4.938
129.27	-0.89957	50.246	-4.074	0.514	-1.6541	-0.4039	0.43767	-0.014493	0.66022	-1.3176	3824.0	21.241	-0.37163	82.172	-42.295	77.644	76.547	20.485	-3.797	-3.9881	0.824	-1.583	30.733	-4.938
129.27	-0.91366	50.224	-4.076	0.5162	-1.6541	-0.39964	0.44246	-0.0088129	0.66022	-1.3176	3823.4	21.231	-0.37745	82.173	-42.334	77.645	76.547	20.485	-3.797	-3.9881	0.824	-1.583	30.733	-4.938
129.28	-0.92756	50.201	-4.078	0.51843	-1.6542	-0.39526	0.44704	-0.003096	0.66022	-1.3176	3822.8	21.221	-0.38319	82.173	-42.376	77.646	76.547	20.485	-3.797	-3.9881	0.824	-1.583	30.733	-4.938
129.29	-0.94125	50.179	-4.08	0.52067	-1.6542	-0.39075	0.45139	0.002655	0.66022	-1.3176	3822.1	21.211	-0.38885	82.173	-42.42	77.647	76.547	20.485	-3.797	-3.9881	0.824	-1.583	30.733	-4.938
129.3	-0.95472	50.157	-4.0819	0.52294	-1.6541	-0.38611	0.45552	0.0084375	0.66022	-1.3176	3821.5	21.201	-0.39441	82.174	-42.466	77.648	76.547	20.485	-3.797	-3.9881	0.824	-1.583	30.733	-4.938
129.31	-0.96795	50.135	-4.0838	0.52523	-1.6541	-0.38135	0.4594	0.014249	0.66022	-1.3176	3820.9	21.192	-0.39987	82.174	-42.515	77.649	76.547	20.485	-3.797	-3.9881	0.824	-1.583	30.733	-4.938
129.32	-0.98093	50.113	-4.0857	0.52753	-1.654	-0.37646	0.46304	0.020086	0.66022	-1.3176	3820.3	21.182	-0.40523	82.175	-42.567	77.651	76.547	20.485	-3.797	-3.9881	0.824	-1.583	30.733	-4.938
129.33	-0.99366	50.091	-4.0876	0.52986	-1.6539	-0.37144	0.46643	0.025946	0.66022	-1.3176	3819.6	21.172	-0.41049	82.176	-42.62	77.652	76.547	20.485	-3.797	-3.9881	0.824	-1.583	30.733	-4.938
129.34	-1.0061	50.07	-4.0895	0.5322	-1.6537	-0.36629	0.46957	0.031826	0.66022	-1.3176	3819.0	21.162	-0.41563	82.176	-42.676	77.654	76.547	20.485	-3.797	-3.9881	0.824	-1.583	30.733	-4.938
129.35	-1.0183	50.048	-4.0913	0.53455	-1.6536	-0.36101	0.47244	0.037723	0.66022	-1.3176	3818.4	21.152	-0.42065	82.177	-42.735	77.655	76.547	20.485	-3.797	-3.9881	0.824	-1.583	30.733	-4.938
129.36	-1.0302	50.027	-4.0931	0.53692	-1.6534	-0.35561	0.47504	0.043633	0.66022	-1.3176	3817.8	21.143	-0.42556	82.178	-42.795	77.657	76.547	20.485	-3.797	-3.9881	0.824	-1.583	30.733	-4.938
129.37	-1.0418	50.006	-4.0948	0.5393	-1.6531	-0.35008	0.47736	0.049553	0.66022	-1.3176	3817.2	21.133	-0.43034	82.179	-42.858	77.658	76.547	20.485	-3.797	-3.9881	0.824	-1.583	30.733	-4.938
129.38	-1.0531	49.985	-4.0966	0.54169	-1.6529	-0.34441	0.47941	0.05548	0.66022	-1.3176	3816.5	21.124	-0.435	82.18	-42.924	77.66	76.547	20.485	-3.797	-3.9881	0.824	-1.583	30.733	-4.938
129.39	-1.064	49.965	-4.0983	0.5441	-1.6526	-0.33862	0.48117	0.06141	0.66022	-1.3176	3815.9	21.114	-0.43953	82.181	-42.991	77.662	76.547	20.485	-3.797	-3.9881	0.824	-1.583	30.733	-4.938
129.4	-1.0747	49.945	-4.1	0.5465	-1.6522	-0.3327	0.48264	0.067339	0.66022	-1.3176	3815.3	21.105	-0.44392	82.182	-43.061	77.664	76.547	20.485	-3.797	-3.9881	0.824	-1.583	30.733	-4.938
129.41	-1.085	49.925	-4.1016	0.54892	-1.6519	-0.32665	0.48381	0.073264	0.66022	-1.3176	3814.7	21.096	-0.44818	82.184	-43.133	77.665	76.547	20.485	-3.797	-3.9881	0.824	-1.583	30.733	-4.938
129.42	-1.095	49.905	-4.1032	0.55134	-1.6515	-0.32048	0.48468	0.07918	0.66022	-1.3176	3814.0	21.087	-0.45231	82.185	-43.208	77.667	76.547	20.485	-3.797	-3.9881	0.824	-1.583	30.733	-4.938
129.43	-1.1047	49.886	-4.1048	0.55377	-1.6511	-0.31418	0.48525	0.085085	0.66022	-1.3176	3813.4	21.078	-0.45629	82.186	-43.285	77.67	76.547	20.485	-3.797	-3.9881	0.824	-1.583	30.733	-4.938
129.44	-1.114	49.867	-4.1064	0.55619	-1.6507	-0.30775	0.48552	0.090973	0.66022	-1.3176	3812.8	21.07	-0.46013	82.188	-43.363	77.672	76.547	20.485	-3.797	-3.9881	0.824	-1.583	30.733	-4.938
129.45	-1.123	49.849	-4.1079	0.55862	-1.6502	-0.3012	0.48547	0.096841	0.66022	-1.3176	3812.2	21.061	-0.46383	82.189	-43.444	77.674	76.547	20.485	-3.797	-3.9881	0.824	-1.583	30.733	-4.938
129.46	-1.1316	49.831	-4.1094	0.56105	-1.6497	-0.29452	0.4851	0.10269	0.66022	-1.3176	3811.5	21.053	-0.46738	82.191	-43.528	77.676	76.547	20.485	-3.797	-3.9881	0.824	-1.583	30.733	-4.938
129.47	-1.1399	49.813	-4.1108	0.56347	-1.6492	-0.28773	0.48442	0.1085	0.66022	-1.3176	3810.9	21.044	-0.47079	82.193	-43.613	77.678	76.547	20.485	-3.797	-3.9881	0.824	-1.583	30.733	-4.938
129.48	-1.1478	49.796	-4.1122	0.56589	-1.6486	-0.28081	0.48341	0.11428	0.66022	-1.3176	3810.3	21.036	-0.47405	82.195	-43.701	77.681	76.547	20.485	-3.797	-3.9881	0.824	-1.583	30.733	-4.938
129.49	-1.1553	49.78	-4.1136	0.56831	-1.648	-0.27377	0.48209	0.12003	0.66022	-1.3176	3809.6	21.029	-0.47716	82.196	-43.79	77.683	76.547	20.485	-3.797	-3.9881	0.824	-1.583	30.733	-4.938
129.5	-1.1625	49.763	-4.115	0.57071	-1.6474	-0.26661	0.48044	0.12573	0.66022	-1.3176	3809.0	21.021	-0.48012	82.198	-43.882	77.686	76.547	20.485	-3.797	-3.9881	0.824	-1.583	30.733	-4.938
129.51	-1.1694	49.748	-4.1163	0.57311	-1.6468	-0.25934	0.47846	0.13139	0.66022	-1.3176	3808.4	21.013	-0.48294	82.2	-43.976	77.689	76.547	20.485	-3.797	-3.9881	0.824	-1.583	30.733	-4.938
129.52	-1.1759	49.733	-4.1176	0.5755	-1.6461	-0.25196	0.47615	0.137	0.66022	-1.3176	3807.8	21.006	-0.4856	82.202	-44.071	77.691	76.547	20.485	-3.797	-3.9881	0.824	-1.583	30.733	-4.938
129.53	-1.182	49.718	-4.1188	0.57787	-1.6454	-0.24446	0.47352	0.14255	0.66022	-1.3176	3807.1	20.999	-0.48811	82.205	-44.169	77.694	76.547	20.485	-3.797	-3.9881	0.824	-1.583	30.733	-4.938
129.54	-1.1877	49.704	-4.12	0.58023	-1.6447	-0.23686	0.47056	0.14805	0.66022	-1.3176	3806.5	20.992	-0.49048	82.207	-44.269	77.697	76.547	20.485	-3.797	-3.9881	0.824	-1.583	30.733	-4.938
129.54	-1.1931	49.69	-4.1212	0.58258	-1.6439	-0.22915	0.46726	0.15348	0.66022	-1.3176	3805.9	20.986	-0.49269	82.209	-44.371	77.7	76.547	20.485	-3.797	-3.9881	0.824	-1.583	30.733	-4.938
129.55	-1.1982	49.677	-4.1223	0.5849	-1.6431	-0.22133	0.46364	0.15884	0.66022	-1.3176	3805.2	20.979	-0.49476	82.212	-44.475	77.703	76.547	20.485	-3.797	-3.9881	0.824	-1.583	30.733	-4.938
129.56	-1.2029	49.665	-4.1234	0.58721	-1.6423	-0.21342	0.45969	0.16414	0.66022	-1.3176	3804.6	20.973	-0.49668	82.214	-44.58	77.706	76.547	20.485	-3.797	-3.9881	0.824	-1.583	30.733	-4.938
129.57	-1.2072	49.653	-4.1244	0.5895	-1.6415	-0.20541	0.45541	0.16935	0.66022	-1.3176	3804.0	20.967	-0.49845	82.217	-44.688	77.709	76.547	20.485	-3.797	-3.9881	0.824	-1.583	30.733	-4.938
129.58	-1.2112	49.642	-4.1255	0.59177	-1.6406	-0.1973	0.45081	0.17448	0.66022	-1.3176	3803.3	20.962	-0.50007	82.219	-44.797	77.712	76.547	20.485	-3.797	-3.9881	0.824	-1.583	30.733	-4.938
129.59	-1.2148	49.631	-4.1264	0.59401	-1.6398	-0.18911	0.44588	0.17953	0.66022	-1.3176	3802.7	20.956	-0.50155	82.222	-44.909	77.716	76.547	20.485	-3.797	-3.9881	0.824	-1.583	30.733	-4.938
129.6	-1.2181	49.621	-4.1273	0.59622	-1.6388	-0.18082	0.44063	0.18449	0.66022	-1.3176	3802.1	20.951	-0.50289	82.225	-45.022	77.719	76.547	20.485	-3.797	-3.9881	0.824	-1.583	30.733	-4.938
129.61	-1.221	49.612	-4.1282	0.59841	-1.6379	-0.17245	0.43506	0.18935	0.66022	-1.3176	3801.4	20.946	-0.50408	82.228	-45.137	77.722	76.547	20.485	-3.797	-3.9881	0.824	-1.583	30.733	-4.938
129.62	-1.2236	49.603	-4.1291	0.60057	-1.6369	-0.16401	0.42918	0.19412	0.66022	-1.3176	3800.8	20.941	-0.50513	82.231	-45.253	77.726	76.547	20.485	-3.797	-3.9881	0.824	-1.583	30.733	-4.938
129.62	-1.2258	49.595	-4.1299	0.6027	-1.636	-0.15548	0.42298	0.19878	0.66022	-1.3176	3800.2	20.937	-0.50604	82.234	-45.372	77.73	76.547	20.485	-3.797	-3.9881	0.824	-1.583	30.733	-4.938
129.63	-1.2277	49.587	-4.1306	0.6048	-1.635	-0.14689	0.41647	0.20334	0.66022	-1.3176	3799.5	20.933	-0.50681	82.237	-45.492	77.733	76.547	20.485	-3.797	-3.9881	0.824	-1.583	30.733	-4.938
129.64	-1.2293	49.58	-4.1313	0.60687	-1.6339	-0.13822	0.40965	0.20778	0.66022	-1.3176	3798.9	20.929	-0.50744	82.24	-45.614	77.737	76.547	20.485	-3.797	-3.9881	0.824	-1.583	30.733	-4.938
129.65	-1.2306	49.574	-4.132	0.6089	-1.6329	-0.1295	0.40253	0.21211	0.66022	-1.3176	3798.3	20.925	-0.50794	82.243	-45.737	77.741	76.547	20.485	-3.797	-3.9881	0.824	-1.583	30.733	-4.938
129.66	-1.2315	49.569	-4.1326	0.61089	-1.6318	-0.12071	0.39512	0.21632	0.66022	-1.3176	3797.6	20.922	-0.50831	82.246	-45.863	77.745	76.547	20.485	-3.797	-3.9881	0.824	-1.583	30.733	-4.938
129.67	-1.2321	49.564	-4.1332	0.61285	-1.6307	-0.11188	0.38741	0.22041	0.66022	-1.3176	3797.0	20.919	-0.50855	82.25	-45.989	77.749	76.547	20.485	-3.797	-3.9881	0.824	-1.583	30.733	-4.938
129.67	-1.2324	49.56	-4.1338	0.61477	-1.6296	-0.10299	0.37942	0.22437	0.66022	-1.3176	3796.4	20.916	-0.50865	82.253	-46.118	77.753	76.547	20.485	-3.797	-3.9881	0.824	-1.583	30.733	-4.938
129.68	-1.2324	49.556	-4.1342	0.61664	-1.6285	-0.094059	0.37115	0.2282	0.66022	-1.3176	3795.7	20.914	-0.50863	82.257	-46.248	77.757	76.547	20.485	-3.797	-3.9881	0.824	-1.583	30.733	-4.938
129.69	-1.2321	49.553	-4.1347	0.61848	-1.6273	-0.085089	0.36261	0.2319	0.66022	-1.3176	3795.1	20.912	-0.50849	82.26	-46.379	77.761	76.547	20.485	-3.797	-3.9881	0.824	-1.583	30.733	-4.938
129.7	-1.2316	49.551	-4.1351	0.62027	-1.6262	-0.076086	0.35379	0.23545	0.66022	-1.3176	3794.4	20.91	-0.50822	82.264	-46.512	77.765	76.547	20.485	-3.797	-3.9881	0.824	-1.583	30.733	-4.938
129.7	-1.2307	49.55	-4.1355	0.62202	-1.625	-0.067054	0.34472	0.23887	0.66022	-1.3176	3793.8	20.908	-0.50783	82.268	-46.647	77.769	76.547	20.485	-3.797	-3.9881	0.824	-1.583	30.733	-4.938
129.71	-1.2295	49.549	-4.1358	0.62372	-1.6238	-0.057999	0.33539	0.24214	0.66022	-1.3176	3793.2	20.906	-0.50732	82.272	-46.783	77.774	76.547	20.485	-3.797	-3.9881	0.824	-1.583	30.733	-4.938
129.72	-1.228	49.549	-4.136	0.62537	-1.6225	-0.048926	0.32582	0.24527	0.66022	-1.3176	3792.5	20.905	-0.5067	82.276	-46.92	77.778	76.547	20.485	-3.797	-3.9881	0.824	-1.583	30.733	-4.938
129.73	-1.2263	49.549	-4.1363	0.62697	-1.6213	-0.039841	0.31601	0.24825	0.66022	-1.3176	3791.9	20.905	-0.50596	82.28	-47.059	77.783	76.547	20.485	-3.797	-3.9881	0.824	-1.583	30.733	-4.938
129.73	-1.2243	49.55	-4.1364	0.62853	-1.6201	-0.030749	0.30597	0.25107	0.66022	-1.3176	3791.2	20.904	-0.50512	82.284	-47.199	77.787	76.547	20.485	-3.797	-3.9881	0.824	-1.583	30.733	-4.938
129.74	-1.2221	49.552	-4.1366	0.63003	-1.6188	-0.021657	0.29571	0.25374	0.66022	-1.3176	3790.6	20.904	-0.50416	82.288	-47.341	77.792	76.547	20.485	-3.797	-3.9881	0.824	-1.583	30.733	-4.938
129.75	-1.2195	49.554	-4.1366	0.63149	-1.6175	-0.012569	0.28523	0.25625	0.66022	-1.3176	3789.9	20.904	-0.50309	82.292	-47.483	77.797	76.547	20.485	-3.797	-3.9881	0.824	-1.583	30.733	-4.938
129.75	-1.2168	49.557	-4.1367	0.63288	-1.6162	-0.0034922	0.27455	0.25859	0.66022	-1.3176	3789.3	20.904	-0.50193	82.296	-47.627	77.801	76.547	20.485	-3.797	-3.9881	0.824	-1.583	30.733	-4.938
129.76	-1.2138	49.561	-4.1367	0.63423	-1.6149	0.0055684	0.26368	0.26078	0.66022	-1.3176	3788.6	20.904	-0.50065	82.3	-47.772	77.806	76.547	20.485	-3.797	-3.9881	0.824	-1.583	30.733	-4.938
129.76	-1.2105	49.566	-4.1366	0.63552	-1.6136	0.014607	0.25262	0.2628	0.66022	-1.3176	3788.0	20.905	-0.49928	82.305	-47.919	77.811	76.547	20.485	-3.797	-3.9881	0.824	-1.583	30.733	-4.938
129.77	-1.207	49.571	-4.1365	0.63676	-1.6123	0.023617	0.24138	0.26465	0.66022	-1.3176	3787.3	20.906	-0.49781	82.309	-48.066	77.816	76.547	20.485	-3.797	-3.9881	0.824	-1.583	30.733	-4.938
129.78	-1.2033	49.576	-4.1364	0.63793	-1.611	0.032592	0.22998	0.26634	0.66022	-1.3176	3786.7	20.907	-0.49625	82.314	-48.215	77.821	76.547	20.485	-3.797	-3.9881	0.824	-1.583	30.733	-4.938
129.78	-1.1993	49.582	-4.1362	0.63906	-1.6097	0.041528	0.21842	0.26785	0.66022	-1.3176	3786.0	20.909	-0.49459	82.318	-48.365	77.826	76.547	20.485	-3.797	-3.9881	0.824	-1.583	30.733	-4.938
129.79	-1.1951	49.589	-4.136	0.64012	-1.6083	0.050417	0.20671	0.2692	0.66022	-1.3176	3785.4	20.911	-0.49284	82.323	-48.516	77.831	76.547	20.485	-3.797	-3.9881	0.824	-1.583	30.733	-4.938
129.79	-1.1907	49.597	-4.1357	0.64112	-1.607	0.059254	0.19486	0.27037	0.66022	-1.3176	3784.7	20.913	-0.491	82.327	-48.668	77.836	76.547	20.485	-3.797	-3.9881	0.824	-1.583	30.733	-4.938
129.8	-1.1861	49.605	-4.1354	0.64207	-1.6056	0.068033	0.18289	0.27137	0.66022	-1.3176	3784.1	20.915	-0.48907	82.332	-48.821	77.841	76.547	20.485	-3.797	-3.9881	0.824	-1.583	30.733	-4.938
129.8	-1.1813	49.613	-4.135	0.64295	-1.6042	0.076748	0.17081	0.27219	0.66022	-1.3176	3783.4	20.918	-0.48705	82.337	-48.974	77.847	76.547	20.485	-3.797	-3.9881	0.824	-1.583	30.733	-4.938
129.81	-1.1763	49.622	-4.1346	0.64378	-1.6029	0.085393	0.15862	0.27284	0.66022	-1.3176	3782.8	20.92	-0.48495	82.342	-49.129	77.852	76.547	20.485	-3.797	-3.9881	0.824	-1.583	30.733	-4.938
129.82	-1.1711	49.632	-4.1342	0.64454	-1.6015	0.093962	0.14633	0.27331	0.66022	-1.3176	3782.1	20.923	-0.48277	82.346	-49.285	77.857	76.547	20.485	-3.797	-3.9881	0.824	-1.583	30.733	-4.938
129.82	-1.1656	49.642	-4.1337	0.64524	-1.6002	0.10245	0.13396	0.27361	0.66022	-1.3176	3781.5	20.926	-0.48051	82.351	-49.441	77.863	76.547	20.485	-3.797	-3.9881	0.824	-1.583	30.733	-4.938
129.83	-1.16	49.653	-4.1331	0.64588	-1.5988	0.11085	0.12152	0.27373	0.66022	-1.3176	3780.8	20.93	-0.47817	82.356	-49.598	77.868	76.547	20.485	-3.797	-3.9881	0.824	-1.583	30.733	-4.938
129.83	-1.1542	49.664	-4.1326	0.64645	-1.5974	0.11915	0.10901	0.27367	0.66022	-1.3176	3780.2	20.933	-0.47575	82.361	-49.756	77.874	76.547	20.485	-3.797	-3.9881	0.824	-1.583	30.733	-4.938
129.83	-1.1483	49.676	-4.132	0.64697	-1.596	0.12736	0.096453	0.27344	0.66022	-1.3176	3779.5	20.937	-0.47325	82.367	-49.915	77.879	76.547	20.485	-3.797	-3.9881	0.824	-1.583	30.733	-4.938
129.84	-1.1421	49.688	-4.1313	0.64742	-1.5947	0.13546	0.083854	0.27303	0.66022	-1.3176	3778.9	20.941	-0.47068	82.372	-50.074	77.885	76.547	20.485	-3.797	-3.9881	0.824	-1.583	30.733	-4.938
129.84	-1.1358	49.701	-4.1306	0.64781	-1.5933	0.14345	0.071226	0.27245	0.66022	-1.3176	3778.2	20.945	-0.46804	82.377	-50.234	77.891	76.547	20.485	-3.797	-3.9881	0.824	-1.583	30.733	-4.938
129.85	-1.1292	49.714	-4.1299	0.64813	-1.592	0.15133	0.058578	0.27169	0.66022	-1.3176	3777.5	20.95	-0.46533	82.382	-50.395	77.896	76.547	20.485	-3.797	-3.9881	0.824	-1.583	30.733	-4.938
129.85	-1.1226	49.728	-4.1291	0.64839	-1.5906	0.15908	0.045921	0.27076	0.66022	-1.3176	3776.9	20.954	-0.46254	82.387	-50.556	77.902	76.547	20.485	-3.797	-3.9881	0.824	-1.583	30.733	-4.938
129.86	-1.1157	49.742	-4.1283	0.64859	-1.5893	0.16671	0.033266	0.26966	0.66022	-1.3176	3776.2	20.959	-0.45969	82.393	-50.717	77.908	76.547	20.485	-3.797	-3.9881	0.824	-1.583	30.733	-4.938
129.86	-1.1087	49.756	-4.1274	0.64872	-1.5879	0.1742	0.020624	0.26839	0.66022	-1.3176	3775.6	20.964	-0.45677	82.398	-50.879	77.914	76.547	20.485	-3.797	-3.9881	0.824	-1.583	30.733	-4.938
129.87	-1.1015	49.771	-4.1265	0.6488	-1.5866	0.18156	0.0080051	0.26695	0.66022	-1.3176	3774.9	20.969	-0.45378	82.403	-51.042	77.92	76.547	20.485	-3.797	-3.9881	0.824	-1.583	30.733	-4.938
129.87	-1.0941	49.786	-4.1256	0.6488	-1.5852	0.18877	-0.0045808	0.26534	0.66022	-1.3176	3774.2	20.975	-0.45072	82.409	-51.204	77.926	76.547	20.485	-3.797	-3.9881	0.824	-1.583	30.733	-4.938
129.87	-1.0866	49.802	-4.1246	0.64875	-1.5839	0.19584	-0.017123	0.26356	0.66022	-1.3176	3773.6	20.98	-0.4476	82.414	-51.367	77.932	76.547	20.485	-3.797	-3.9881	0.824	-1.583	30.733	-4.938
129.88	-1.079	49.818	-4.1236	0.64863	-1.5826	0.20275	-0.029612	0.26162	0.66022	-1.3176	3772.9	20.986	-0.44441	82.42	-51.531	77.938	76.547	20.485	-3.797	-3.9881	0.824	-1.583	30.733	-4.938
129.88	-1.0712	49.834	-4.1226	0.64845	-1.5813	0.21036	-0.042046	0.25957	0.66022	-1.3176	3772.2	20.991	-0.44116	82.425	-51.694	77.944	76.547	20.485	-3.797	-3.9881	0.824	-1.583	30.733	-4.938
129.89	-1.0632	49.851	-4.1215	0.64821	-1.58	0.2192	-0.054435	0.25743	0.66022	-1.3176	3771.6	20.997	-0.43785	82.431	-51.857	77.95	76.547	20.485	-3.797	-3.9881	0.824	-1.583	30.733	-4.938
129.89	-1.0551	49.868	-4.1204	0.64791	-1.5787	0.22784	-0.066759	0.25514	0.66022	-1.3176	3770.9	21.003	-0.43447	82.437	-52.021	77.956	76.547	20.485	-3.797	-3.9881	0.824	-1.583	30.733	-4.938
129.89	-1.0468	49.885	-4.1193	0.64755	-1.5775	0.23627	-0.079008	0.25268	0.66022	-1.3176	3770.3	21.009	-0.43103	82.442	-52.184	77.962	76.547	20.485	-3.797	-3.9881	0.824	-1.583	30.733	-4.938
129.9	-1.0383	49.903	-4.1181	0.64712	-1.5762	0.24448	-0.091172	0.25006	0.66022	-1.3176	3769.6	21.016	-0.42753	82.448	-52.348	77.968	76.547	20.485	-3.797	-3.9881	0.824	-1.583	30.733	-4.938
129.9	-1.0298	49.921	-4.1168	0.64663	-1.575	0.25248	-0.10324	0.24728	0.66022	-1.3176	3768.9	21.022	-0.42396	82.454	-52.511	77.974	76.547	20.485	-3.797	-3.9881	0.824	-1.583	30.733	-4.938
129.9	-1.021	49.939	-4.1155	0.64609	-1.5737	0.26025	-0.11521	0.24436	0.66022	-1.3176	3768.3	21.028	-0.42033	82.46	-52.674	77.981	76.547	20.485	-3.797	-3.9881	0.824	-1.583	30.733	-4.938
129.91	-1.0121	49.958	-4.1142	0.64548	-1.5725	0.26779	-0.12706	0.24128	0.66022	-1.3176	3767.6	21.035	-0.41663	82.466	-52.836	77.987	76.547	20.485	-3.797	-3.9881	0.824	-1.583	30.733	-4.938
129.91	-1.003	49.977	-4.1129	0.64482	-1.5713	0.2751	-0.13878	0.23806	0.66022	-1.3176	3766.9	21.042	-0.41287	82.471	-52.999	77.993	76.547	20.485	-3.797	-3.9881	0.824	-1.583	30.733	-4.938
129.91	-0.9938	49.996	-4.1115	0.64409	-1.5701	0.28217	-0.15038	0.23469	0.66022	-1.3176	3766.2	21.049	-0.40904	82.477	-53.161	78.0	76.547	20.485	-3.797	-3.9881	0.824	-1.583	30.733	-4.938
129.92	-0.98441	50.015	-4.11	0.64331	-1.569	0.289	-0.16183	0.23119	0.66022	-1.3176	3765.6	21.055	-0.40515	82.483	-53.322	78.006	76.547	20.485	-3.797	-3.9881	0.824	-1.583	30.733	-4.938
129.92	-0.97485	50.034	-4.1086	0.64248	-1.5678	0.29558	-0.17314	0.22755	0.66022	-1.3176	3764.9	21.062	-0.40119	82.489	-53.483	78.012	76.547	20.485	-3.797	-3.9881	0.824	-1.583	30.733	-4.938
129.92	-0.96513	50.054	-4.1071	0.64158	-1.5667	0.30191	-0.18429	0.22377	0.66022	-1.3176	3764.2	21.069	-0.39716	82.495	-53.643	78.019	76.547	20.485	-3.797	-3.9881	0.824	-1.583	30.733	-4.938
129.93	-0.95524	50.073	-4.1056	0.64063	-1.5656	0.30799	-0.19528	0.21987	0.66022	-1.3176	3763.6	21.076	-0.39306	82.501	-53.803	78.025	76.547	20.485	-3.797	-3.9881	0.824	-1.583	30.733	-4.938
129.93	-0.94518	50.093	-4.104	0.63963	-1.5645	0.3138	-0.20609	0.21584	0.66022	-1.3176	3762.9	21.084	-0.38889	82.507	-53.962	78.032	76.547	20.485	-3.797	-3.9881	0.824	-1.583	30.733	-4.938
129.93	-0.93495	50.113	-4.1024	0.63857	-1.5634	0.31936	-0.21672	0.21169	0.66022	-1.3176	3762.2	21.091	-0.38465	82.513	-54.119	78.038	76.547	20.485	-3.797	-3.9881	0.824	-1.583	30.733	-4.938
129.94	-0.92455	50.134	-4.1008	0.63746	-1.5624	0.32465	-0.22717	0.20742	0.66022	-1.3176	3761.5	21.098	-0.38035	82.519	-54.276	78.045	76.547	20.485	-3.797	-3.9881	0.824	-1.583	30.733	-4.938
129.94	-0.91398	50.154	-4.0992	0.6363	-1.5613	0.32968	-0.23743	0.20304	0.66022	-1.3176	3760.9	21.105	-0.37597	82.526	-54.432	78.052	76.547	20.485	-3.797	-3.9881	0.824	-1.583	30.733	-4.938
129.94	-0.90323	50.174	-4.0975	0.63509	-1.5603	0.33443	-0.24749	0.19855	0.66022	-1.3176	3760.2	21.113	-0.37152	82.532	-54.587	78.058	76.547	20.485	-3.797	-3.9881	0.824	-1.583	30.733	-4.938
129.95	-0.89231	50.195	-4.0958	0.63383	-1.5594	0.33892	-0.25734	0.19396	0.66022	-1.3176	3759.5	21.12	-0.367	82.538	-54.74	78.065	76.547	20.485	-3.797	-3.9881	0.824	-1.583	30.733	-4.938
129.95	-0.88121	50.215	-4.0941	0.63252	-1.5584	0.34312	-0.26698	0.18926	0.66022	-1.3176	3758.8	21.128	-0.36241	82.544	-54.892	78.071	76.547	20.485	-3.797	-3.9881	0.824	-1.583	30.733	-4.938
129.95	-0.86993	50.236	-4.0924	0.63116	-1.5575	0.34706	-0.27641	0.18446	0.66022	-1.3176	3758.2	21.135	-0.35774	82.55	-55.043	78.078	76.547	20.485	-3.797	-3.9881	0.824	-1.583	30.733	-4.938
129.96	-0.85846	50.257	-4.0907	0.62975	-1.5566	0.35071	-0.28562	0.17957	0.66022	-1.3176	3757.5	21.142	-0.353	82.556	-55.192	78.085	76.547	20.485	-3.797	-3.9881	0.824	-1.583	30.733	-4.938
129.96	-0.84682	50.277	-4.0889	0.6283	-1.5557	0.35409	-0.2946	0.1746	0.66022	-1.3176	3756.8	21.15	-0.34819	82.563	-55.339	78.091	76.547	20.485	-3.797	-3.9881	0.824	-1.583	30.733	-4.938
129.96	-0.835	50.298	-4.0871	0.62681	-1.5548	0.35718	-0.30335	0.16953	0.66022	-1.3176	3756.1	21.157	-0.3433	82.569	-55.485	78.098	76.547	20.485	-3.797	-3.9881	0.824	-1.583	30.733	-4.938
129.97	-0.82299	50.319	-4.0853	0.62527	-1.554	0.36	-0.31187	0.16439	0.66022	-1.3176	3755.5	21.165	-0.33834	82.575	-55.629	78.105	76.547	20.485	-3.797	-3.9881	0.824	-1.583	30.733	-4.938
129.97	-0.8108	50.34	-4.0835	0.62369	-1.5532	0.36253	-0.32015	0.15917	0.66022	-1.3176	3754.8	21.172	-0.3333	82.581	-55.77	78.112	76.547	20.485	-3.797	-3.9881	0.824	-1.583	30.733	-4.938
129.97	-0.79842	50.361	-4.0817	0.62207	-1.5524	0.36478	-0.32819	0.15388	0.66022	-1.3176	3754.1	21.18	-0.32819	82.588	-55.91	78.118	76.547	20.485	-3.797	-3.9881	0.824	-1.583	30.733	-4.938
129.98	-0.78586	50.382	-4.0799	0.62041	-1.5516	0.36675	-0.33598	0.14852	0.66022	-1.3176	3753.4	21.187	-0.323	82.594	-56.048	78.125	76.547	20.485	-3.797	-3.9881	0.824	-1.583	30.733	-4.938
129.98	-0.77311	50.402	-4.078	0.61871	-1.5509	0.36843	-0.34353	0.1431	0.66022	-1.3176	3752.7	21.195	-0.31774	82.6	-56.183	78.132	76.547	20.485	-3.797	-3.9881	0.824	-1.583	30.733	-4.938
129.98	-0.76018	50.423	-4.0762	0.61697	-1.5502	0.36984	-0.35083	0.13762	0.66022	-1.3176	3752.1	21.202	-0.3124	82.607	-56.316	78.139	76.547	20.485	-3.797	-3.9881	0.824	-1.583	30.733	-4.938
129.99	-0.74706	50.444	-4.0743	0.6152	-1.5495	0.37096	-0.35788	0.13208	0.66022	-1.3176	3751.4	21.21	-0.30698	82.613	-56.446	78.145	76.547	20.485	-3.797	-3.9881	0.824	-1.583	30.733	-4.938
129.99	-0.73376	50.464	-4.0725	0.61339	-1.5489	0.3718	-0.36468	0.1265	0.66022	-1.3176	3750.7	21.217	-0.30149	82.619	-56.573	78.152	76.547	20.485	-3.797	-3.9881	0.824	-1.583	30.733	-4.938
129.99	-0.72027	50.485	-4.0706	0.61155	-1.5483	0.37237	-0.37122	0.12086	0.66022	-1.3176	3750.0	21.224	-0.29593	82.626	-56.698	78.159	76.547	20.485	-3.797	-3.9881	0.824	-1.583	30.733	-4.938
130.0	-0.7066	50.506	-4.0688	0.60968	-1.5477	0.37265	-0.3775	0.11519	0.66022	-1.3176	3749.3	21.232	-0.29029	82.632	-56.819	78.166	76.547	20.485	-3.797	-3.9881	0.824	-1.583	30.733	-4.938
130.0	-0.69275	50.526	-4.0669	0.60778	-1.5471	0.37266	-0.38353	0.10948	0.66022	-1.3176	3748.7	21.239	-0.28457	82.638	-56.938	78.173	76.547	20.485	-3.797	-3.9881	0.824	-1.583	30.733	-4.938
130.01	-0.67871	50.547	-4.065	0.60585	-1.5466	0.37239	-0.38929	0.10373	0.66022	-1.3176	3748.0	21.246	-0.27879	82.645	-57.053	78.179	76.547	20.485	-3.797	-3.9881	0.824	-1.583	30.733	-4.938
130.01	-0.66449	50.567	-4.0632	0.60389	-1.5461	0.37185	-0.3948	0.097952	0.66022	-1.3176	3747.3	21.253	-0.27293	82.651	-57.165	78.186	76.547	20.485	-3.797	-3.9881	0.824	-1.583	30.733	-4.938
130.01	-0.6501	50.587	-4.0613	0.6019	-1.5456	0.37104	-0.40006	0.092149	0.66022	-1.3176	3746.6	21.261	-0.26699	82.657	-57.274	78.193	76.547	20.485	-3.797	-3.9881	0.824	-1.583	30.733	-4.938
130.02	-0.63552	50.607	-4.0595	0.59989	-1.5452	0.36996	-0.40505	0.086324	0.66022	-1.3176	3745.9	21.268	-0.26099	82.664	-57.379	78.2	76.547	20.485	-3.797	-3.9881	0.824	-1.583	30.733	-4.938
130.02	-0.62077	50.627	-4.0576	0.59785	-1.5447	0.36862	-0.40978	0.080481	0.66022	-1.3176	3745.2	21.275	-0.25491	82.67	-57.48	78.206	76.547	20.485	-3.797	-3.9881	0.824	-1.583	30.733	-4.938
130.02	-0.60585	50.647	-4.0558	0.59579	-1.5443	0.36701	-0.41425	0.074624	0.66022	-1.3176	3744.5	21.282	-0.24876	82.676	-57.577	78.213	76.547	20.485	-3.797	-3.9881	0.824	-1.583	30.733	-4.938
130.03	-0.59076	50.667	-4.0539	0.59371	-1.544	0.36515	-0.41847	0.068757	0.66022	-1.3176	3743.9	21.289	-0.24255	82.683	-57.67	78.22	76.547	20.485	-3.797	-3.9881	0.824	-1.583	30.733	-4.938
130.03	-0.57549	50.687	-4.0521	0.5916	-1.5437	0.36302	-0.42243	0.062884	0.66022	-1.3176	3743.2	21.296	-0.23626	82.689	-57.759	78.227	76.547	20.485	-3.797	-3.9881	0.824	-1.583	30.733	-4.938
130.04	-0.56007	50.706	-4.0503	0.58948	-1.5434	0.36065	-0.42613	0.057007	0.66022	-1.3176	3742.5	21.303	-0.22991	82.695	-57.844	78.234	76.547	20.485	-3.797	-3.9881	0.824	-1.583	30.733	-4.938
130.04	-0.54448	50.726	-4.0485	0.58734	-1.5431	0.35802	-0.42958	0.051132	0.66022	-1.3176	3741.8	21.31	-0.2235	82.702	-57.924	78.24	76.547	20.485	-3.797	-3.9881	0.824	-1.583	30.733	-4.938
130.04	-0.52874	50.745	-4.0467	0.58519	-1.5428	0.35515	-0.43278	0.045261	0.66022	-1.3176	3741.1	21.317	-0.21702	82.708	-58.0	78.247	76.547	20.485	-3.797	-3.9881	0.824	-1.583	30.733	-4.938
130.05	-0.51284	50.764	-4.045	0.58302	-1.5426	0.35204	-0.43573	0.039397	0.66022	-1.3176	3740.4	21.323	-0.21048	82.714	-58.071	78.254	76.547	20.485	-3.797	-3.9881	0.824	-1.583	30.733	-4.938
130.05	-0.4968	50.783	-4.0432	0.58083	-1.5425	0.34869	-0.43842	0.033545	0.66022	-1.3176	3739.8	21.33	-0.20388	82.72	-58.137	78.261	76.547	20.485	-3.797	-3.9881	0.824	-1.583	30.733	-4.938
130.06	-0.48061	50.802	-4.0415	0.57863	-1.5423	0.3451	-0.44087	0.027707	0.66022	-1.3176	3739.1	21.337	-0.19722	82.727	-58.199	78.267	76.547	20.485	-3.797	-3.9881	0.824	-1.583	30.733	-4.938
130.06	-0.46428	50.821	-4.0398	0.57642	-1.5422	0.34129	-0.44307	0.021887	0.66022	-1.3176	3738.4	21.343	-0.1905	82.733	-58.255	78.274	76.547	20.485	-3.797	-3.9881	0.824	-1.583	30.733	-4.938
130.06	-0.44782	50.839	-4.0381	0.5742	-1.5421	0.33725	-0.44503	0.016088	0.66022	-1.3176	3737.7	21.35	-0.18373	82.739	-58.307	78.281	76.547	20.485	-3.797	-3.9881	0.824	-1.583	30.733	-4.938
130.07	-0.43122	50.857	-4.0364	0.57197	-1.542	0.33299	-0.44675	0.010313	0.66022	-1.3176	3737.0	21.356	-0.17691	82.745	-58.353	78.287	76.547	20.485	-3.797	-3.9881	0.824	-1.583	30.733	-4.938
130.07	-0.41451	50.876	-4.0347	0.56974	-1.542	0.32852	-0.44823	0.0045656	0.66022	-1.3176	3736.3	21.362	-0.17004	82.751	-58.394	78.294	76.547	20.485	-3.797	-3.9881	0.824	-1.583	30.733	-4.938
130.08	-0.39767	50.894	-4.0331	0.56749	-1.542	0.32383	-0.44948	-0.0011523	0.66022	-1.3176	3735.6	21.369	-0.16312	82.757	-58.43	78.301	76.547	20.485	-3.797	-3.9881	0.824	-1.583	30.733	-4.938
130.08	-0.38073	50.912	-4.0315	0.56524	-1.542	0.31894	-0.45049	-0.0068374	0.66022	-1.3176	3734.9	21.375	-0.15616	82.764	-58.46	78.307	76.547	20.485	-3.797	-3.9881	0.824	-1.583	30.733	-4.938
130.08	-0.36368	50.929	-4.0299	0.56299	-1.542	0.31385	-0.45127	-0.012487	0.66022	-1.3176	3734.3	21.381	-0.14916	82.77	-58.485	78.314	76.547	20.485	-3.797	-3.9881	0.824	-1.583	30.733	-4.938
130.09	-0.34653	50.947	-4.0284	0.56073	-1.5421	0.30856	-0.45182	-0.018098	0.66022	-1.3176	3733.6	21.387	-0.14211	82.776	-58.505	78.32	76.547	20.485	-3.797	-3.9881	0.824	-1.583	30.733	-4.938
130.09	-0.32929	50.964	-4.0268	0.55847	-1.5422	0.30309	-0.45216	-0.023669	0.66022	-1.3176	3732.9	21.393	-0.13503	82.782	-58.519	78.327	76.547	20.485	-3.797	-3.9881	0.824	-1.583	30.733	-4.938
130.1	-0.31197	50.981	-4.0253	0.55621	-1.5424	0.29742	-0.45227	-0.029196	0.66022	-1.3176	3732.2	21.399	-0.12792	82.788	-58.528	78.333	76.547	20.485	-3.797	-3.9881	0.824	-1.583	30.733	-4.938
130.1	-0.29457	50.998	-4.0239	0.55395	-1.5425	0.29158	-0.45216	-0.034677	0.66022	-1.3176	3731.5	21.405	-0.12078	82.794	-58.532	78.34	76.547	20.485	-3.797	-3.9881	0.824	-1.583	30.733	-4.938
130.11	-0.2771	51.015	-4.0224	0.55169	-1.5427	0.28557	-0.45184	-0.04011	0.66022	-1.3176	3730.8	21.41	-0.11361	82.8	-58.53	78.346	76.547	20.485	-3.797	-3.9881	0.824	-1.583	30.733	-4.938
130.11	-0.25957	51.032	-4.021	0.54943	-1.5429	0.27938	-0.45131	-0.045493	0.66022	-1.3176	3730.1	21.416	-0.10641	82.806	-58.522	78.353	76.547	20.485	-3.797	-3.9881	0.824	-1.583	30.733	-4.938
130.11	-0.24199	51.048	-4.0196	0.54717	-1.5432	0.27303	-0.45056	-0.050823	0.66022	-1.3176	3729.4	21.422	-0.099198	82.812	-58.509	78.359	76.547	20.485	-3.797	-3.9881	0.824	-1.583	30.733	-4.938
130.12	-0.22436	51.064	-4.0183	0.54492	-1.5434	0.26653	-0.44962	-0.056099	0.66022	-1.3176	3728.8	21.427	-0.091967	82.818	-58.491	78.366	76.547	20.485	-3.797	-3.9881	0.824	-1.583	30.733	-4.938
130.12	-0.2067	51.08	-4.017	0.54268	-1.5437	0.25987	-0.44847	-0.061318	0.66022	-1.3176	3728.1	21.433	-0.084722	82.823	-58.467	78.372	76.547	20.485	-3.797	-3.9881	0.824	-1.583	30.733	-4.938
130.13	-0.18902	51.096	-4.0157	0.54044	-1.544	0.25306	-0.44713	-0.066479	0.66022	-1.3176	3727.4	21.438	-0.077467	82.829	-58.439	78.378	76.547	20.485	-3.797	-3.9881	0.824	-1.583	30.733	-4.938
130.13	-0.17131	51.112	-4.0144	0.53821	-1.5444	0.24611	-0.44559	-0.071579	0.66022	-1.3176	3726.7	21.443	-0.070206	82.835	-58.405	78.384	76.547	20.485	-3.797	-3.9881	0.824	-1.583	30.733	-4.938
130.14	-0.1536	51.127	-4.0132	0.53598	-1.5448	0.23903	-0.44387	-0.076617	0.66022	-1.3176	3726.0	21.449	-0.062943	82.841	-58.366	78.391	76.547	20.485	-3.797	-3.9881	0.824	-1.583	30.733	-4.938
130.14	-0.13589	51.142	-4.012	0.53377	-1.5451	0.23182	-0.44195	-0.081591	0.66022	-1.3176	3725.3	21.454	-0.055681	82.846	-58.322	78.397	76.547	20.485	-3.797	-3.9881	0.824	-1.583	30.733	-4.938
130.14	-0.11819	51.157	-4.0109	0.53156	-1.5456	0.22448	-0.43985	-0.0865	0.66022	-1.3176	3724.6	21.459	-0.048425	82.852	-58.273	78.403	76.547	20.485	-3.797	-3.9881	0.824	-1.583	30.733	-4.938
130.15	-0.10051	51.172	-4.0098	0.52937	-1.546	0.21702	-0.43757	-0.091342	0.66022	-1.3176	3723.9	21.464	-0.041179	82.858	-58.219	78.409	76.547	20.485	-3.797	-3.9881	0.824	-1.583	30.733	-4.938
130.15	-0.08286	51.187	-4.0087	0.52719	-1.5465	0.20946	-0.43512	-0.096115	0.66022	-1.3176	3723.2	21.469	-0.033946	82.863	-58.161	78.415	76.547	20.485	-3.797	-3.9881	0.824	-1.583	30.733	-4.938
130.16	-0.065251	51.201	-4.0077	0.52502	-1.547	0.20178	-0.43249	-0.10082	0.66022	-1.3176	3722.6	21.474	-0.02673	82.869	-58.099	78.421	76.547	20.485	-3.797	-3.9881	0.824	-1.583	30.733	-4.938
130.16	-0.047694	51.216	-4.0067	0.52286	-1.5475	0.194	-0.42969	-0.10545	0.66022	-1.3176	3721.9	21.479	-0.019536	82.874	-58.031	78.427	76.547	20.485	-3.797	-3.9881	0.824	-1.583	30.733	-4.938
130.17	-0.030197	51.23	-4.0058	0.52072	-1.548	0.18612	-0.42672	-0.11001	0.66022	-1.3176	3721.2	21.483	-0.012369	82.88	-57.96	78.433	76.547	20.485	-3.797	-3.9881	0.824	-1.583	30.733	-4.938
130.17	-0.012772	51.243	-4.0048	0.5186	-1.5486	0.17816	-0.42359	-0.1145	0.66022	-1.3176	3720.5	21.488	-0.0052311	82.885	-57.885	78.439	76.547	20.485	-3.797	-3.9881	0.824	-1.583	30.733	-4.938
130.17	0.0045711	51.257	-4.004	0.51649	-1.5492	0.17014	-0.42038	-0.11891	0.66022	-1.3176	3719.8	21.492	0.001872	82.89	-57.805	78.445	76.547	20.485	-3.797	-3.9881	0.824	-1.583	30.733	-4.938
130.18	0.021822	51.27	-4.0031	0.51439	-1.5498	0.16216	-0.4172	-0.12325	0.66022	-1.3176	3719.1	21.497	0.0089364	82.896	-57.722	78.451	76.547	20.485	-3.797	-3.9881	0.824	-1.583	30.733	-4.938
130.18	0.03897	51.284	-4.0024	0.51232	-1.5504	0.1541	-0.41386	-0.12752	0.66022	-1.3176	3718.4	21.501	0.015958	82.901	-57.635	78.457	76.547	20.485	-3.797	-3.9881	0.824	-1.583	30.733	-4.938
130.19	0.056005	51.297	-4.0016	0.51025	-1.5511	0.14597	-0.41037	-0.13171	0.66022	-1.3176	3717.7	21.505	0.022932	82.906	-57.544	78.462	76.547	20.485	-3.797	-3.9881	0.824	-1.583	30.733	-4.938
130.19	0.072916	51.309	-4.0009	0.50821	-1.5517	0.13777	-0.40672	-0.13583	0.66022	-1.3176	3717.1	21.51	0.029855	82.911	-57.45	78.468	76.547	20.485	-3.797	-3.9881	0.824	-1.583	30.733	-4.938
130.2	0.089693	51.322	-4.0002	0.50619	-1.5524	0.1295	-0.40292	-0.13987	0.66022	-1.3176	3716.4	21.514	0.036721	82.916	-57.353	78.474	76.547	20.485	-3.797	-3.9881	0.824	-1.583	30.733	-4.938
130.2	0.10633	51.334	-3.9996	0.50418	-1.5531	0.12117	-0.39897	-0.14383	0.66022	-1.3176	3715.7	21.518	0.043528	82.921	-57.253	78.479	76.547	20.485	-3.797	-3.9881	0.824	-1.583	30.733	-4.938
130.2	0.1228	51.346	-3.999	0.5022	-1.5538	0.11279	-0.39488	-0.14772	0.66022	-1.3176	3715.0	21.522	0.050271	82.926	-57.15	78.485	76.547	20.485	-3.797	-3.9881	0.824	-1.583	30.733	-4.938
130.21	0.13911	51.358	-3.9985	0.50023	-1.5546	0.10436	-0.39064	-0.15152	0.66022	-1.3176	3714.3	21.526	0.056945	82.931	-57.044	78.49	76.547	20.485	-3.797	-3.9881	0.824	-1.583	30.733	-4.938
130.21	0.15525	51.37	-3.998	0.49829	-1.5554	0.095879	-0.38626	-0.15525	0.66022	-1.3176	3713.6	21.529	0.063546	82.936	-56.935	78.496	76.547	20.485	-3.797	-3.9881	0.824	-1.583	30.733	-4.938
130.22	0.1712	51.381	-3.9975	0.49637	-1.5561	0.08736	-0.38175	-0.1589	0.66022	-1.3176	3712.9	21.533	0.07007	82.941	-56.824	78.501	76.547	20.485	-3.797	-3.9881	0.824	-1.583	30.733	-4.938
130.22	0.18695	51.392	-3.9971	0.49447	-1.557	0.078806	-0.37709	-0.16246	0.66022	-1.3176	3712.3	21.537	0.076513	82.946	-56.71	78.506	76.547	20.485	-3.797	-3.9881	0.824	-1.583	30.733	-4.938
130.23	0.2025	51.403	-3.9967	0.4926	-1.5578	0.07022	-0.37231	-0.16594	0.66022	-1.3176	3711.6	21.54	0.082871	82.95	-56.594	78.512	76.547	20.485	-3.797	-3.9881	0.824	-1.583	30.733	-4.938
130.23	0.21783	51.414	-3.9964	0.49075	-1.5586	0.061608	-0.36739	-0.16934	0.66022	-1.3176	3710.9	21.544	0.089139	82.955	-56.476	78.517	76.547	20.485	-3.797	-3.9881	0.824	-1.583	30.733	-4.938
130.23	0.23293	51.424	-3.9961	0.48893	-1.5595	0.052973	-0.36234	-0.17266	0.66022	-1.3176	3710.2	21.547	0.095314	82.96	-56.356	78.522	76.547	20.485	-3.797	-3.9881	0.824	-1.583	30.733	-4.938
130.24	0.24779	51.434	-3.9959	0.48713	-1.5603	0.04432	-0.35717	-0.17589	0.66022	-1.3176	3709.5	21.55	0.10139	82.964	-56.235	78.527	76.547	20.485	-3.797	-3.9881	0.824	-1.583	30.733	-4.938
130.24	0.26241	51.444	-3.9957	0.48536	-1.5612	0.035654	-0.35188	-0.17903	0.66022	-1.3176	3708.8	21.553	0.10737	82.969	-56.111	78.532	76.547	20.485	-3.797	-3.9881	0.824	-1.583	30.733	-4.938
130.25	0.27677	51.454	-3.9955	0.48361	-1.5621	0.026979	-0.34646	-0.18209	0.66022	-1.3176	3708.2	21.556	0.11324	82.973	-55.986	78.537	76.547	20.485	-3.797	-3.9881	0.824	-1.583	30.733	-4.938
130.25	0.29087	51.463	-3.9954	0.48189	-1.563	0.018299	-0.34092	-0.18507	0.66022	-1.3176	3707.5	21.559	0.119	82.977	-55.86	78.542	76.547	20.485	-3.797	-3.9881	0.824	-1.583	30.733	-4.938
130.26	0.30469	51.472	-3.9953	0.4802	-1.564	0.0096198	-0.33517	-0.18796	0.66022	-1.3176	3706.8	21.562	0.12464	82.982	-55.732	78.547	76.547	20.485	-3.797	-3.9881	0.824	-1.583	30.733	-4.938
130.26	0.31822	51.481	-3.9953	0.47854	-1.5649	0.0009452	-0.32917	-0.19076	0.66022	-1.3176	3706.1	21.565	0.13017	82.986	-55.603	78.552	76.547	20.485	-3.797	-3.9881	0.824	-1.583	30.733	-4.938
130.26	0.33146	51.49	-3.9953	0.47691	-1.5659	-0.0077204	-0.32307	-0.19346	0.66022	-1.3176	3705.4	21.568	0.13558	82.99	-55.473	78.556	76.547	20.485	-3.797	-3.9881	0.824	-1.583	30.733	-4.938
130.27	0.3444	51.498	-3.9954	0.47531	-1.5669	-0.016373	-0.31687	-0.19608	0.66022	-1.3176	3704.7	21.57	0.14087	82.994	-55.342	78.561	76.547	20.485	-3.797	-3.9881	0.824	-1.583	30.733	-4.938
130.27	0.35702	51.506	-3.9955	0.47374	-1.5678	-0.025008	-0.31057	-0.19861	0.66022	-1.3176	3704.1	21.573	0.14603	82.998	-55.21	78.566	76.547	20.485	-3.797	-3.9881	0.824	-1.583	30.733	-4.938
130.28	0.36933	51.514	-3.9956	0.4722	-1.5688	-0.033621	-0.30417	-0.20105	0.66022	-1.3176	3703.4	21.575	0.15105	83.002	-55.077	78.57	76.547	20.485	-3.797	-3.9881	0.824	-1.583	30.733	-4.938
130.28	0.3813	51.521	-3.9958	0.4707	-1.5699	-0.042209	-0.29768	-0.20339	0.66022	-1.3176	3702.7	21.577	0.15594	83.006	-54.943	78.575	76.547	20.485	-3.797	-3.9881	0.824	-1.583	30.733	-4.938
130.28	0.39294	51.529	-3.996	0.46923	-1.5709	-0.050767	-0.29109	-0.20564	0.66022	-1.3176	3702.0	21.579	0.16069	83.01	-54.809	78.579	76.547	20.485	-3.797	-3.9881	0.824	-1.583	30.733	-4.938
130.29	0.40423	51.536	-3.9963	0.46779	-1.5719	-0.059291	-0.28442	-0.2078	0.66022	-1.3176	3701.3	21.581	0.1653	83.014	-54.675	78.584	76.547	20.485	-3.797	-3.9881	0.824	-1.583	30.733	-4.938
130.29	0.41517	51.542	-3.9966	0.46638	-1.573	-0.067778	-0.27766	-0.20987	0.66022	-1.3176	3700.6	21.583	0.16977	83.018	-54.54	78.588	76.547	20.485	-3.797	-3.9881	0.824	-1.583	30.733	-4.938
130.3	0.42575	51.549	-3.997	0.46501	-1.574	-0.076224	-0.27081	-0.21185	0.66022	-1.3176	3700.0	21.585	0.17409	83.021	-54.404	78.592	76.547	20.485	-3.797	-3.9881	0.824	-1.583	30.733	-4.938
130.3	0.43595	51.555	-3.9974	0.46368	-1.5751	-0.084624	-0.26388	-0.21374	0.66022	-1.3176	3699.3	21.587	0.17825	83.025	-54.269	78.596	76.547	20.485	-3.797	-3.9881	0.824	-1.583	30.733	-4.938
130.3	0.44579	51.56	-3.9978	0.46237	-1.5761	-0.092976	-0.25686	-0.21553	0.66022	-1.3176	3698.6	21.588	0.18226	83.028	-54.133	78.6	76.547	20.485	-3.797	-3.9881	0.824	-1.583	30.733	-4.938
130.31	0.45523	51.566	-3.9983	0.46111	-1.5772	-0.10128	-0.24977	-0.21723	0.66022	-1.3176	3697.9	21.59	0.18612	83.032	-53.997	78.605	76.547	20.485	-3.797	-3.9881	0.824	-1.583	30.733	-4.938
130.31	0.46429	51.571	-3.9989	0.45988	-1.5783	-0.10952	-0.2426	-0.21883	0.66022	-1.3176	3697.3	21.591	0.18982	83.035	-53.861	78.609	76.547	20.485	-3.797	-3.9881	0.824	-1.583	30.733	-4.938
130.32	0.47295	51.576	-3.9994	0.45868	-1.5794	-0.11771	-0.23535	-0.22035	0.66022	-1.3176	3696.6	21.592	0.19335	83.038	-53.726	78.613	76.547	20.485	-3.797	-3.9881	0.824	-1.583	30.733	-4.938
130.32	0.48121	51.581	-4.0	0.45752	-1.5805	-0.12583	-0.22803	-0.22177	0.66022	-1.3176	3695.9	21.594	0.19672	83.042	-53.59	78.616	76.547	20.485	-3.797	-3.9881	0.824	-1.583	30.733	-4.938
130.32	0.48906	51.585	-4.0007	0.4564	-1.5816	-0.13389	-0.22064	-0.2231	0.66022	-1.3176	3695.2	21.595	0.19992	83.045	-53.455	78.62	76.547	20.485	-3.797	-3.9881	0.824	-1.583	30.733	-4.938
130.33	0.4965	51.589	-4.0014	0.45532	-1.5828	-0.14187	-0.21318	-0.22433	0.66022	-1.3176	3694.5	21.595	0.20295	83.048	-53.32	78.624	76.547	20.485	-3.797	-3.9881	0.824	-1.583	30.733	-4.938
130.33	0.50352	51.593	-4.0021	0.45427	-1.5839	-0.14979	-0.20566	-0.22548	0.66022	-1.3176	3693.9	21.596	0.20581	83.051	-53.186	78.628	76.547	20.485	-3.797	-3.9881	0.824	-1.583	30.733	-4.938
130.34	0.51011	51.596	-4.0029	0.45326	-1.585	-0.15671	-0.19805	-0.22646	0.66022	-1.3176	3693.2	21.597	0.2085	83.054	-53.052	78.631	76.547	20.485	-3.797	-3.9881	0.824	-1.583	30.733	-4.938
130.34	0.51627	51.599	-4.0037	0.45229	-1.5861	-0.16273	-0.19037	-0.22728	0.66022	-1.3176	3692.5	21.597	0.21101	83.057	-52.918	78.635	76.547	20.485	-3.797	-3.9881	0.824	-1.583	30.733	-4.938
130.35	0.522	51.602	-4.0045	0.45136	-1.5873	-0.1687	-0.18265	-0.22802	0.66022	-1.3176	3691.8	21.598	0.21334	83.06	-52.785	78.638	76.547	20.485	-3.797	-3.9881	0.824	-1.583	30.733	-4.938
130.35	0.52729	51.604	-4.0054	0.45046	-1.5884	-0.1746	-0.17489	-0.22867	0.66022	-1.3176	3691.2	21.598	0.2155	83.063	-52.653	78.642	76.547	20.485	-3.797	-3.9881	0.824	-1.583	30.733	-4.938
130.35	0.53214	51.606	-4.0062	0.44961	-1.5896	-0.18044	-0.16708	-0.22923	0.66022	-1.3176	3690.5	21.598	0.21748	83.066	-52.521	78.645	76.547	20.485	-3.797	-3.9881	0.824	-1.583	30.733	-4.938
130.36	0.53656	51.608	-4.0072	0.44879	-1.5907	-0.1862	-0.15923	-0.2297	0.66022	-1.3176	3689.8	21.598	0.21927	83.068	-52.39	78.649	76.547	20.485	-3.797	-3.9881	0.824	-1.583	30.733	-4.938
130.36	0.54053	51.61	-4.0081	0.44802	-1.5919	-0.1919	-0.15134	-0.23008	0.66022	-1.3176	3689.1	21.598	0.22089	83.071	-52.26	78.652	76.547	20.485	-3.797	-3.9881	0.824	-1.583	30.733	-4.938
130.37	0.54406	51.611	-4.0091	0.44728	-1.593	-0.19753	-0.14341	-0.23037	0.66022	-1.3176	3688.5	21.598	0.22232	83.073	-52.131	78.655	76.547	20.485	-3.797	-3.9881	0.824	-1.583	30.733	-4.938
130.37	0.54714	51.612	-4.0101	0.44658	-1.5942	-0.20308	-0.13545	-0.23057	0.66022	-1.3176	3687.8	21.598	0.22358	83.076	-52.003	78.658	76.547	20.485	-3.797	-3.9881	0.824	-1.583	30.733	-4.938
130.37	0.54978	51.612	-4.0111	0.44592	-1.5953	-0.20855	-0.12746	-0.23069	0.66022	-1.3176	3687.1	21.598	0.22465	83.078	-51.875	78.661	76.547	20.485	-3.797	-3.9881	0.824	-1.583	30.733	-4.938
130.38	0.55197	51.613	-4.0122	0.44531	-1.5965	-0.21394	-0.11943	-0.23071	0.66022	-1.3176	3686.5	21.597	0.22554	83.081	-51.749	78.664	76.547	20.485	-3.797	-3.9881	0.824	-1.583	30.733	-4.938
130.38	0.55372	51.612	-4.0132	0.44473	-1.5976	-0.21926	-0.11137	-0.23065	0.66022	-1.3176	3685.8	21.596	0.22625	83.083	-51.624	78.667	76.547	20.485	-3.797	-3.9881	0.824	-1.583	30.733	-4.938
130.39	0.55502	51.612	-4.0144	0.44419	-1.5988	-0.22449	-0.10328	-0.2305	0.66022	-1.3176	3685.1	21.595	0.22677	83.085	-51.499	78.67	76.547	20.485	-3.797	-3.9881	0.824	-1.583	30.733	-4.938
130.39	0.55588	51.611	-4.0155	0.4437	-1.5999	-0.22964	-0.095163	-0.23026	0.66022	-1.3176	3684.4	21.595	0.22711	83.088	-51.376	78.673	76.547	20.485	-3.797	-3.9881	0.824	-1.583	30.733	-4.938
130.4	0.55629	51.61	-4.0167	0.44324	-1.6011	-0.23471	-0.087023	-0.22993	0.66022	-1.3176	3683.8	21.593	0.22728	83.09	-51.255	78.676	76.547	20.485	-3.797	-3.9881	0.824	-1.583	30.733	-4.938
130.4	0.55625	51.609	-4.0178	0.44283	-1.6022	-0.23968	-0.07886	-0.22951	0.66022	-1.3176	3683.1	21.592	0.22726	83.092	-51.134	78.679	76.547	20.485	-3.797	-3.9881	0.824	-1.583	30.733	-4.938
130.4	0.55578	51.607	-4.0191	0.44245	-1.6034	-0.24457	-0.070676	-0.22901	0.66022	-1.3176	3682.4	21.591	0.22706	83.094	-51.015	78.682	76.547	20.485	-3.797	-3.9881	0.824	-1.583	30.733	-4.938
130.41	0.55486	51.605	-4.0203	0.44212	-1.6045	-0.24937	-0.062473	-0.22842	0.66022	-1.3176	3681.8	21.589	0.22668	83.096	-50.897	78.684	76.547	20.485	-3.797	-3.9881	0.824	-1.583	30.733	-4.938
130.41	0.5535	51.602	-4.0215	0.44183	-1.6057	-0.25407	-0.054254	-0.22774	0.66022	-1.3176	3681.1	21.588	0.22612	83.098	-50.78	78.687	76.547	20.485	-3.797	-3.9881	0.824	-1.583	30.733	-4.938
130.42	0.55171	51.6	-4.0228	0.44158	-1.6068	-0.25868	-0.046019	-0.22698	0.66022	-1.3176	3680.4	21.586	0.22538	83.1	-50.665	78.689	76.547	20.485	-3.797	-3.9881	0.824	-1.583	30.733	-4.938
130.42	0.54949	51.597	-4.0241	0.44137	-1.6079	-0.2632	-0.037772	-0.22612	0.66022	-1.3176	3679.8	21.584	0.22447	83.101	-50.551	78.692	76.547	20.485	-3.797	-3.9881	0.824	-1.583	30.733	-4.938
130.43	0.54683	51.593	-4.0255	0.4412	-1.6091	-0.26762	-0.029514	-0.22519	0.66022	-1.3176	3679.1	21.582	0.22338	83.103	-50.439	78.694	76.547	20.485	-3.797	-3.9881	0.824	-1.583	30.733	-4.938
130.43	0.54374	51.589	-4.0268	0.44107	-1.6102	-0.27194	-0.021248	-0.22416	0.66022	-1.3176	3678.4	21.58	0.22211	83.105	-50.329	78.697	76.547	20.485	-3.797	-3.9881	0.824	-1.583	30.733	-4.938
130.44	0.54023	51.585	-4.0282	0.44099	-1.6113	-0.27617	-0.012976	-0.22305	0.66022	-1.3176	3677.8	21.578	0.22067	83.107	-50.219	78.699	76.547	20.485	-3.797	-3.9881	0.824	-1.583	30.733	-4.938
130.44	0.5363	51.581	-4.0296	0.44094	-1.6124	-0.28029	-0.0047008	-0.22185	0.66022	-1.3176	3677.1	21.576	0.21906	83.108	-50.112	78.702	76.547	20.485	-3.797	-3.9881	0.824	-1.583	30.733	-4.938
130.45	0.53196	51.576	-4.031	0.44094	-1.6135	-0.28431	0.0035759	-0.22057	0.66022	-1.3176	3676.4	21.573	0.21728	83.11	-50.006	78.704	76.547	20.485	-3.797	-3.9881	0.824	-1.583	30.733	-4.938
130.45	0.5272	51.571	-4.0324	0.44098	-1.6146	-0.28822	0.011851	-0.2192	0.66022	-1.3176	3675.8	21.57	0.21534	83.111	-49.901	78.706	76.547	20.485	-3.797	-3.9881	0.824	-1.583	30.733	-4.938
130.46	0.52203	51.565	-4.0339	0.44106	-1.6157	-0.29203	0.020123	-0.21774	0.66022	-1.3176	3675.1	21.568	0.21322	83.113	-49.799	78.708	76.547	20.485	-3.797	-3.9881	0.824	-1.583	30.733	-4.938
130.46	0.51646	51.56	-4.0353	0.44118	-1.6168	-0.29574	0.028388	-0.2162	0.66022	-1.3176	3674.4	21.565	0.21094	83.114	-49.698	78.71	76.547	20.485	-3.797	-3.9881	0.824	-1.583	30.733	-4.938
130.47	0.5105	51.554	-4.0368	0.44134	-1.6179	-0.29933	0.036645	-0.21458	0.66022	-1.3176	3673.8	21.562	0.2085	83.116	-49.598	78.712	76.547	20.485	-3.797	-3.9881	0.824	-1.583	30.733	-4.938
130.47	0.50414	51.547	-4.0383	0.44155	-1.6189	-0.30282	0.04489	-0.21287	0.66022	-1.3176	3673.1	21.558	0.2059	83.117	-49.501	78.715	76.547	20.485	-3.797	-3.9881	0.824	-1.583	30.733	-4.938
130.48	0.49739	51.54	-4.0398	0.44179	-1.62	-0.3062	0.05312	-0.21108	0.66022	-1.3176	3672.4	21.555	0.20314	83.118	-49.405	78.717	76.547	20.485	-3.797	-3.9881	0.824	-1.583	30.733	-4.938
130.48	0.49027	51.533	-4.0414	0.44208	-1.6211	-0.30947	0.061334	-0.20921	0.66022	-1.3176	3671.8	21.552	0.20023	83.12	-49.311	78.719	76.547	20.485	-3.797	-3.9881	0.824	-1.583	30.733	-4.938
130.49	0.48277	51.526	-4.0429	0.44241	-1.6221	-0.31262	0.069528	-0.20725	0.66022	-1.3176	3671.1	21.548	0.19716	83.121	-49.219	78.72	76.547	20.485	-3.797	-3.9881	0.824	-1.583	30.733	-4.938
130.49	0.4749	51.518	-4.0445	0.44277	-1.6231	-0.31567	0.077699	-0.20521	0.66022	-1.3176	3670.5	21.544	0.19395	83.122	-49.129	78.722	76.547	20.485	-3.797	-3.9881	0.824	-1.583	30.733	-4.938
130.5	0.46667	51.51	-4.0461	0.44318	-1.6241	-0.3186	0.085844	-0.20309	0.66022	-1.3176	3669.8	21.54	0.19058	83.123	-49.041	78.724	76.547	20.485	-3.797	-3.9881	0.824	-1.583	30.733	-4.938
130.5	0.45808	51.502	-4.0477	0.44363	-1.6252	-0.32141	0.093961	-0.20089	0.66022	-1.3176	3669.1	21.536	0.18708	83.124	-48.955	78.726	76.547	20.485	-3.797	-3.9881	0.824	-1.583	30.733	-4.938
130.51	0.44915	51.493	-4.0493	0.44412	-1.6262	-0.32411	0.10205	-0.1986	0.66022	-1.3176	3668.5	21.532	0.18343	83.125	-48.87	78.728	76.547	20.485	-3.797	-3.9881	0.824	-1.583	30.733	-4.938
130.51	0.43988	51.484	-4.0509	0.44465	-1.6271	-0.32669	0.1101	-0.19624	0.66022	-1.3176	3667.8	21.528	0.17964	83.126	-48.788	78.73	76.547	20.485	-3.797	-3.9881	0.824	-1.583	30.733	-4.938
130.52	0.43028	51.475	-4.0526	0.44522	-1.6281	-0.32915	0.11811	-0.1938	0.66022	-1.3176	3667.1	21.524	0.17571	83.127	-48.707	78.731	76.547	20.485	-3.797	-3.9881	0.824	-1.583	30.733	-4.938
130.52	0.42035	51.465	-4.0542	0.44583	-1.6291	-0.33149	0.12608	-0.19128	0.66022	-1.3176	3666.5	21.519	0.17166	83.128	-48.629	78.733	76.547	20.485	-3.797	-3.9881	0.824	-1.583	30.733	-4.938
130.53	0.4101	51.455	-4.0559	0.44648	-1.63	-0.33371	0.13401	-0.18868	0.66022	-1.3176	3665.8	21.514	0.16747	83.129	-48.552	78.735	76.547	20.485	-3.797	-3.9881	0.824	-1.583	30.733	-4.938
130.54	0.39955	51.445	-4.0576	0.44717	-1.631	-0.33581	0.14189	-0.18601	0.66022	-1.3176	3665.2	21.51	0.16316	83.13	-48.478	78.737	76.547	20.485	-3.797	-3.9881	0.824	-1.583	30.733	-4.938
130.54	0.38869	51.434	-4.0593	0.4479	-1.6319	-0.33779	0.14972	-0.18326	0.66022	-1.3176	3664.5	21.505	0.15872	83.131	-48.405	78.738	76.547	20.485	-3.797	-3.9881	0.824	-1.583	30.733	-4.938
130.55	0.37754	51.424	-4.0609	0.44867	-1.6328	-0.33965	0.15749	-0.18043	0.66022	-1.3176	3663.9	21.5	0.15417	83.132	-48.335	78.74	76.547	20.485	-3.797	-3.9881	0.824	-1.583	30.733	-4.938
130.55	0.36611	51.413	-4.0626	0.44948	-1.6337	-0.34139	0.16521	-0.17753	0.66022	-1.3176	3663.2	21.495	0.1495	83.133	-48.267	78.741	76.547	20.485	-3.797	-3.9881	0.824	-1.583	30.733	-4.938
130.56	0.35441	51.401	-4.0644	0.45032	-1.6346	-0.343	0.17287	-0.17455	0.66022	-1.3176	3662.5	21.49	0.14472	83.134	-48.201	78.743	76.547	20.485	-3.797	-3.9881	0.824	-1.583	30.733	-4.938
130.57	0.34243	51.39	-4.0661	0.45121	-1.6354	-0.34449	0.18046	-0.17151	0.66022	-1.3176	3661.9	21.484	0.13983	83.135	-48.137	78.745	76.547	20.485	-3.797	-3.9881	0.824	-1.583	30.733	-4.938
130.57	0.3302	51.378	-4.0678	0.45213	-1.6363	-0.34585	0.18799	-0.16839	0.66022	-1.3176	3661.2	21.479	0.13483	83.136	-48.075	78.746	76.547	20.485	-3.797	-3.9881	0.824	-1.583	30.733	-4.938
130.58	0.31773	51.366	-4.0695	0.45309	-1.6371	-0.34708	0.19544	-0.1652	0.66022	-1.3176	3660.6	21.473	0.12974	83.136	-48.015	78.748	76.547	20.485	-3.797	-3.9881	0.824	-1.583	30.733	-4.938
130.58	0.30501	51.353	-4.0713	0.45408	-1.6379	-0.34819	0.20282	-0.16194	0.66022	-1.3176	3659.9	21.468	0.12454	83.137	-47.957	78.749	76.547	20.485	-3.797	-3.9881	0.824	-1.583	30.733	-4.938
130.59	0.29206	51.341	-4.073	0.45511	-1.6387	-0.34918	0.21012	-0.15861	0.66022	-1.3176	3659.2	21.462	0.11926	83.138	-47.902	78.751	76.547	20.485	-3.797	-3.9881	0.824	-1.583	30.733	-4.938
130.6	0.2789	51.328	-4.0748	0.45618	-1.6395	-0.35003	0.21733	-0.15521	0.66022	-1.3176	3658.6	21.456	0.11388	83.139	-47.849	78.752	76.547	20.485	-3.797	-3.9881	0.824	-1.583	30.733	-4.938
130.6	0.26552	51.315	-4.0765	0.45729	-1.6403	-0.35076	0.22447	-0.15175	0.66022	-1.3176	3657.9	21.45	0.10842	83.139	-47.798	78.754	76.547	20.485	-3.797	-3.9881	0.824	-1.583	30.733	-4.938
130.61	0.25194	51.302	-4.0783	0.45843	-1.641	-0.35136	0.23151	-0.14822	0.66022	-1.3176	3657.3	21.444	0.10287	83.14	-47.749	78.755	76.547	20.485	-3.797	-3.9881	0.824	-1.583	30.733	-4.938
130.62	0.23817	51.288	-4.08	0.4596	-1.6418	-0.35183	0.23846	-0.14463	0.66022	-1.3176	3656.6	21.438	0.097247	83.141	-47.702	78.757	76.547	20.485	-3.797	-3.9881	0.824	-1.583	30.733	-4.938
130.62	0.22422	51.274	-4.0818	0.46081	-1.6425	-0.35217	0.24531	-0.14097	0.66022	-1.3176	3656.0	21.432	0.091549	83.142	-47.658	78.758	76.547	20.485	-3.797	-3.9881	0.824	-1.583	30.733	-4.938
130.63	0.21009	51.26	-4.0836	0.46205	-1.6432	-0.35239	0.25206	-0.13725	0.66022	-1.3176	3655.3	21.426	0.085781	83.142	-47.616	78.76	76.547	20.485	-3.797	-3.9881	0.824	-1.583	30.733	-4.938
130.64	0.19581	51.246	-4.0853	0.46333	-1.6439	-0.35247	0.25871	-0.13348	0.66022	-1.3176	3654.7	21.419	0.079947	83.143	-47.576	78.761	76.547	20.485	-3.797	-3.9881	0.824	-1.583	30.733	-4.938
130.64	0.18137	51.232	-4.0871	0.46464	-1.6445	-0.35242	0.26525	-0.12964	0.66022	-1.3176	3654.0	21.413	0.074051	83.144	-47.539	78.762	76.547	20.485	-3.797	-3.9881	0.824	-1.583	30.733	-4.938
130.65	0.16678	51.218	-4.0888	0.46598	-1.6452	-0.35225	0.27168	-0.12575	0.66022	-1.3176	3653.3	21.406	0.068096	83.144	-47.503	78.764	76.547	20.485	-3.797	-3.9881	0.824	-1.583	30.733	-4.938
130.66	0.15207	51.203	-4.0906	0.46736	-1.6458	-0.35194	0.278	-0.1218	0.66022	-1.3176	3652.7	21.4	0.062087	83.145	-47.47	78.765	76.547	20.485	-3.797	-3.9881	0.824	-1.583	30.733	-4.938
130.66	0.13723	51.188	-4.0924	0.46876	-1.6464	-0.3515	0.2842	-0.1178	0.66022	-1.3176	3652.0	21.393	0.056028	83.146	-47.439	78.767	76.547	20.485	-3.797	-3.9881	0.824	-1.583	30.733	-4.938
130.67	0.12228	51.173	-4.0941	0.4702	-1.647	-0.35094	0.29027	-0.11374	0.66022	-1.3176	3651.4	21.386	0.049923	83.147	-47.411	78.768	76.547	20.485	-3.797	-3.9881	0.824	-1.583	30.733	-4.938
130.68	0.10722	51.158	-4.0959	0.47167	-1.6475	-0.35024	0.29622	-0.10964	0.66022	-1.3176	3650.7	21.379	0.043776	83.147	-47.385	78.77	76.547	20.485	-3.797	-3.9881	0.824	-1.583	30.733	-4.938
130.69	0.092071	51.143	-4.0976	0.47316	-1.6481	-0.34941	0.30204	-0.10548	0.66022	-1.3176	3650.1	21.373	0.03759	83.148	-47.361	78.771	76.547	20.485	-3.797	-3.9881	0.824	-1.583	30.733	-4.938
130.69	0.076837	51.128	-4.0994	0.47469	-1.6486	-0.34845	0.30772	-0.10128	0.66022	-1.3176	3649.4	21.366	0.03137	83.149	-47.339	78.773	76.547	20.485	-3.797	-3.9881	0.824	-1.583	30.733	-4.938
130.7	0.061529	51.112	-4.1011	0.47624	-1.6491	-0.34737	0.31327	-0.097032	0.66022	-1.3176	3648.8	21.359	0.02512	83.149	-47.32	78.774	76.547	20.485	-3.797	-3.9881	0.824	-1.583	30.733	-4.938
130.71	0.046156	51.097	-4.1028	0.47782	-1.6495	-0.34615	0.31868	-0.092739	0.66022	-1.3176	3648.1	21.352	0.018844	83.15	-47.303	78.776	76.547	20.485	-3.797	-3.9881	0.824	-1.583	30.733	-4.938
130.72	0.030728	51.081	-4.1046	0.47943	-1.65	-0.3448	0.32395	-0.088405	0.66022	-1.3176	3647.5	21.345	0.012545	83.151	-47.288	78.777	76.547	20.485	-3.797	-3.9881	0.824	-1.583	30.733	-4.938
130.72	0.015254	51.066	-4.1063	0.48106	-1.6504	-0.34332	0.32907	-0.084029	0.66022	-1.3176	3646.8	21.338	0.0062276	83.152	-47.276	78.779	76.547	20.485	-3.797	-3.9881	0.824	-1.583	30.733	-4.938
130.73	-0.00025531	51.05	-4.108	0.48272	-1.6508	-0.34172	0.33404	-0.079616	0.66022	-1.3176	3646.2	21.33	-0.00010423	83.153	-47.266	78.78	76.547	20.485	-3.797	-3.9881	0.824	-1.583	30.733	-4.938
130.74	-0.015791	51.034	-4.1097	0.4844	-1.6512	-0.33984	0.3386	-0.07517	0.66022	-1.3176	3645.5	21.323	-0.0064468	83.153	-47.258	78.782	76.547	20.485	-3.797	-3.9881	0.824	-1.583	30.733	-4.938
130.75	-0.031345	51.018	-4.1114	0.4861	-1.6516	-0.33785	0.34302	-0.070692	0.66022	-1.3176	3644.8	21.316	-0.012796	83.154	-47.253	78.783	76.547	20.485	-3.797	-3.9881	0.824	-1.583	30.733	-4.938
130.75	-0.046906	51.002	-4.1131	0.48783	-1.6519	-0.33572	0.34728	-0.066186	0.66022	-1.3176	3644.2	21.309	-0.019149	83.155	-47.25	78.785	76.547	20.485	-3.797	-3.9881	0.824	-1.583	30.733	-4.938
130.76	-0.062465	50.986	-4.1148	0.48957	-1.6522	-0.33348	0.35138	-0.061653	0.66022	-1.3176	3643.5	21.302	-0.0255	83.156	-47.249	78.786	76.547	20.485	-3.797	-3.9881	0.824	-1.583	30.733	-4.938
130.77	-0.078013	50.971	-4.1164	0.49134	-1.6525	-0.33111	0.35532	-0.057094	0.66022	-1.3176	3642.9	21.295	-0.031847	83.157	-47.25	78.788	76.547	20.485	-3.797	-3.9881	0.824	-1.583	30.733	-4.938
130.78	-0.093541	50.955	-4.1181	0.49313	-1.6528	-0.32862	0.35909	-0.052512	0.66022	-1.3176	3642.2	21.287	-0.038186	83.158	-47.254	78.79	76.547	20.485	-3.797	-3.9881	0.824	-1.583	30.733	-4.938
130.79	-0.10904	50.939	-4.1197	0.49493	-1.6531	-0.326	0.36278	-0.047909	0.66022	-1.3176	3641.6	21.28	-0.044512	83.159	-47.26	78.791	76.547	20.485	-3.797	-3.9881	0.824	-1.583	30.733	-4.938
130.79	-0.1245	50.923	-4.1213	0.49676	-1.6533	-0.32327	0.36648	-0.043285	0.66022	-1.3176	3640.9	21.273	-0.050823	83.16	-47.269	78.793	76.547	20.485	-3.797	-3.9881	0.824	-1.583	30.733	-4.938
130.8	-0.13991	50.907	-4.1229	0.4986	-1.6535	-0.32041	0.37001	-0.03864	0.66022	-1.3176	3640.3	21.266	-0.057114	83.161	-47.28	78.795	76.547	20.485	-3.797	-3.9881	0.824	-1.583	30.733	-4.938
130.81	-0.15527	50.891	-4.1245	0.50045	-1.6537	-0.31744	0.37336	-0.033977	0.66022	-1.3176	3639.6	21.258	-0.063382	83.162	-47.293	78.796	76.547	20.485	-3.797	-3.9881	0.824	-1.583	30.733	-4.938
130.82	-0.17056	50.875	-4.1261	0.50233	-1.6538	-0.31434	0.37653	-0.029298	0.66022	-1.3176	3639.0	21.251	-0.069624	83.163	-47.308	78.798	76.547	20.485	-3.797	-3.9881	0.824	-1.583	30.733	-4.938
130.83	-0.18578	50.859	-4.1277	0.50422	-1.654	-0.31113	0.37953	-0.024605	0.66022	-1.3176	3638.3	21.244	-0.075836	83.164	-47.326	78.8	76.547	20.485	-3.797	-3.9881	0.824	-1.583	30.733	-4.938
130.83	-0.20092	50.844	-4.1292	0.50612	-1.6541	-0.3078	0.38234	-0.019901	0.66022	-1.3176	3637.7	21.237	-0.082014	83.165	-47.346	78.802	76.547	20.485	-3.797	-3.9881	0.824	-1.583	30.733	-4.938
130.84	-0.21597	50.828	-4.1307	0.50804	-1.6542	-0.30436	0.38496	-0.015187	0.66022	-1.3176	3637.0	21.23	-0.088156	83.166	-47.368	78.804	76.547	20.485	-3.797	-3.9881	0.824	-1.583	30.733	-4.938
130.85	-0.23092	50.813	-4.1323	0.50997	-1.6542	-0.3008	0.3874	-0.010467	0.66022	-1.3176	3636.4	21.223	-0.094258	83.167	-47.393	78.805	76.547	20.485	-3.797	-3.9881	0.824	-1.583	30.733	-4.938
130.86	-0.24577	50.797	-4.1338	0.51192	-1.6543	-0.29712	0.38964	-0.0057424	0.66022	-1.3176	3635.7	21.216	-0.10032	83.168	-47.42	78.807	76.547	20.485	-3.797	-3.9881	0.824	-1.583	30.733	-4.938
130.87	-0.2605	50.782	-4.1352	0.51387	-1.6543	-0.29334	0.3917	-0.0010156	0.66022	-1.3176	3635.0	21.208	-0.10633	83.17	-47.449	78.809	76.547	20.485	-3.797	-3.9881	0.824	-1.583	30.733	-4.938
130.87	-0.27512	50.767	-4.1367	0.51583	-1.6543	-0.28944	0.39356	0.0037109	0.66022	-1.3176	3634.4	21.201	-0.11229	83.171	-47.48	78.811	76.547	20.485	-3.797	-3.9881	0.824	-1.583	30.733	-4.938
130.88	-0.28961	50.752	-4.1381	0.51781	-1.6543	-0.28543	0.39522	0.0084347	0.66022	-1.3176	3633.7	21.195	-0.1182	83.172	-47.514	78.813	76.547	20.485	-3.797	-3.9881	0.824	-1.583	30.733	-4.938
130.89	-0.30396	50.737	-4.1395	0.51979	-1.6542	-0.28131	0.39668	0.013153	0.66022	-1.3176	3633.1	21.188	-0.12406	83.174	-47.55	78.815	76.547	20.485	-3.797	-3.9881	0.824	-1.583	30.733	-4.938
130.9	-0.31817	50.722	-4.1409	0.52177	-1.6541	-0.27709	0.39794	0.017864	0.66022	-1.3176	3632.4	21.181	-0.12986	83.175	-47.588	78.817	76.547	20.485	-3.797	-3.9881	0.824	-1.583	30.733	-4.938
130.91	-0.33223	50.707	-4.1423	0.52376	-1.654	-0.27276	0.399	0.022565	0.66022	-1.3176	3631.8	21.174	-0.1356	83.176	-47.629	78.82	76.547	20.485	-3.797	-3.9881	0.824	-1.583	30.733	-4.938
130.92	-0.34614	50.693	-4.1437	0.52576	-1.6539	-0.26832	0.39986	0.027254	0.66022	-1.3176	3631.1	21.167	-0.14127	83.178	-47.671	78.822	76.547	20.485	-3.797	-3.9881	0.824	-1.583	30.733	-4.938
130.92	-0.35989	50.679	-4.145	0.52776	-1.6538	-0.26379	0.40051	0.031927	0.66022	-1.3176	3630.5	21.161	-0.14688	83.179	-47.716	78.824	76.547	20.485	-3.797	-3.9881	0.824	-1.583	30.733	-4.938
130.93	-0.37348	50.665	-4.1463	0.52977	-1.6536	-0.25915	0.40096	0.036583	0.66022	-1.3176	3629.8	21.154	-0.15242	83.181	-47.763	78.826	76.547	20.485	-3.797	-3.9881	0.824	-1.583	30.733	-4.938
130.94	-0.38689	50.651	-4.1476	0.53177	-1.6534	-0.25441	0.40119	0.041218	0.66022	-1.3176	3629.2	21.148	-0.15789	83.182	-47.812	78.828	76.547	20.485	-3.797	-3.9881	0.824	-1.583	30.733	-4.938
130.95	-0.40012	50.637	-4.1488	0.53378	-1.6532	-0.24958	0.40122	0.04583	0.66022	-1.3176	3628.5	21.141	-0.16329	83.184	-47.864	78.831	76.547	20.485	-3.797	-3.9881	0.824	-1.583	30.733	-4.938
130.96	-0.41317	50.624	-4.1501	0.53578	-1.6529	-0.24464	0.40104	0.050418	0.66022	-1.3176	3627.8	21.135	-0.16861	83.186	-47.918	78.833	76.547	20.485	-3.797	-3.9881	0.824	-1.583	30.733	-4.938
130.96	-0.42603	50.611	-4.1513	0.53779	-1.6527	-0.23962	0.40065	0.054977	0.66022	-1.3176	3627.2	21.129	-0.17385	83.188	-47.973	78.836	76.547	20.485	-3.797	-3.9881	0.824	-1.583	30.733	-4.938
130.97	-0.43869	50.598	-4.1525	0.53979	-1.6524	-0.2345	0.40005	0.059505	0.66022	-1.3176	3626.5	21.123	-0.17902	83.189	-48.031	78.838	76.547	20.485	-3.797	-3.9881	0.824	-1.583	30.733	-4.938
130.98	-0.45116	50.585	-4.1536	0.54179	-1.6521	-0.2293	0.39923	0.064001	0.66022	-1.3176	3625.9	21.117	-0.1841	83.191	-48.092	78.841	76.547	20.485	-3.797	-3.9881	0.824	-1.583	30.733	-4.938
130.99	-0.46343	50.573	-4.1548	0.54378	-1.6517	-0.224	0.3982	0.068461	0.66022	-1.3176	3625.2	21.111	-0.1891	83.193	-48.154	78.843	76.547	20.485	-3.797	-3.9881	0.824	-1.583	30.733	-4.938
131.0	-0.47548	50.561	-4.1559	0.54577	-1.6514	-0.21862	0.39697	0.072883	0.66022	-1.3176	3624.6	21.105	-0.19402	83.195	-48.218	78.846	76.547	20.485	-3.797	-3.9881	0.824	-1.583	30.733	-4.938
131.0	-0.48733	50.549	-4.157	0.54775	-1.651	-0.21316	0.39551	0.077264	0.66022	-1.3176	3623.9	21.099	-0.19885	83.197	-48.285	78.848	76.547	20.485	-3.797	-3.9881	0.824	-1.583	30.733	-4.938
131.01	-0.49896	50.537	-4.158	0.54972	-1.6506	-0.20761	0.39385	0.081601	0.66022	-1.3176	3623.3	21.094	-0.20359	83.199	-48.353	78.851	76.547	20.485	-3.797	-3.9881	0.824	-1.583	30.733	-4.938
131.02	-0.51037	50.526	-4.159	0.55169	-1.6502	-0.20199	0.39198	0.085892	0.66022	-1.3176	3622.6	21.088	-0.20824	83.201	-48.424	78.854	76.547	20.485	-3.797	-3.9881	0.824	-1.583	30.733	-4.938
131.03	-0.52156	50.515	-4.16	0.55364	-1.6498	-0.19629	0.38989	0.090135	0.66022	-1.3176	3621.9	21.083	-0.2128	83.203	-48.497	78.857	76.547	20.485	-3.797	-3.9881	0.824	-1.583	30.733	-4.938
131.04	-0.53251	50.504	-4.161	0.55559	-1.6493	-0.19051	0.38759	0.094327	0.66022	-1.3176	3621.3	21.078	-0.21726	83.205	-48.572	78.859	76.547	20.485	-3.797	-3.9881	0.824	-1.583	30.733	-4.938
131.04	-0.54324	50.494	-4.1619	0.55752	-1.6488	-0.18467	0.38509	0.098465	0.66022	-1.3176	3620.6	21.073	-0.22163	83.207	-48.649	78.862	76.547	20.485	-3.797	-3.9881	0.824	-1.583	30.733	-4.938
131.05	-0.55374	50.484	-4.1628	0.55944	-1.6483	-0.17875	0.38237	0.10255	0.66022	-1.3176	3620.0	21.068	-0.22591	83.21	-48.727	78.865	76.547	20.485	-3.797	-3.9881	0.824	-1.583	30.733	-4.938
131.06	-0.564	50.474	-4.1637	0.56134	-1.6478	-0.17277	0.37944	0.10657	0.66022	-1.3176	3619.3	21.063	-0.23009	83.212	-48.808	78.868	76.547	20.485	-3.797	-3.9881	0.824	-1.583	30.733	-4.938
131.07	-0.57402	50.465	-4.1646	0.56323	-1.6472	-0.16673	0.37631	0.11053	0.66022	-1.3176	3618.6	21.058	-0.23417	83.214	-48.891	78.871	76.547	20.485	-3.797	-3.9881	0.824	-1.583	30.733	-4.938
131.08	-0.5838	50.456	-4.1654	0.56511	-1.6467	-0.16062	0.37298	0.11443	0.66022	-1.3176	3618.0	21.054	-0.23815	83.217	-48.976	78.874	76.547	20.485	-3.797	-3.9881	0.824	-1.583	30.733	-4.938
131.08	-0.59334	50.448	-4.1662	0.56696	-1.6461	-0.15446	0.36944	0.11826	0.66022	-1.3176	3617.3	21.049	-0.24204	83.219	-49.063	78.877	76.547	20.485	-3.797	-3.9881	0.824	-1.583	30.733	-4.938
131.09	-0.60263	50.439	-4.1669	0.5688	-1.6455	-0.14824	0.36569	0.12203	0.66022	-1.3176	3616.7	21.045	-0.24582	83.222	-49.152	78.881	76.547	20.485	-3.797	-3.9881	0.824	-1.583	30.733	-4.938
131.1	-0.61168	50.431	-4.1677	0.57062	-1.6449	-0.14197	0.36175	0.12572	0.66022	-1.3176	3616.0	21.041	-0.2495	83.224	-49.243	78.884	76.547	20.485	-3.797	-3.9881	0.824	-1.583	30.733	-4.938
131.11	-0.62047	50.424	-4.1684	0.57242	-1.6442	-0.13565	0.35761	0.12934	0.66022	-1.3176	3615.3	21.037	-0.25308	83.227	-49.335	78.887	76.547	20.485	-3.797	-3.9881	0.824	-1.583	30.733	-4.938
131.11	-0.62902	50.417	-4.169	0.57419	-1.6436	-0.12929	0.35327	0.13289	0.66022	-1.3176	3614.7	21.033	-0.25656	83.23	-49.43	78.89	76.547	20.485	-3.797	-3.9881	0.824	-1.583	30.733	-4.938
131.12	-0.63731	50.41	-4.1696	0.57595	-1.6429	-0.12288	0.34874	0.13636	0.66022	-1.3176	3614.0	21.029	-0.25993	83.232	-49.526	78.894	76.547	20.485	-3.797	-3.9881	0.824	-1.583	30.733	-4.938
131.13	-0.64535	50.404	-4.1702	0.57768	-1.6422	-0.11643	0.34402	0.13975	0.66022	-1.3176	3613.4	21.026	-0.2632	83.235	-49.625	78.897	76.547	20.485	-3.797	-3.9881	0.824	-1.583	30.733	-4.938
131.14	-0.65313	50.398	-4.1708	0.57939	-1.6415	-0.10994	0.33911	0.14305	0.66022	-1.3176	3612.7	21.022	-0.26637	83.238	-49.725	78.901	76.547	20.485	-3.797	-3.9881	0.824	-1.583	30.733	-4.938
131.14	-0.66066	50.392	-4.1713	0.58107	-1.6408	-0.10342	0.33401	0.14628	0.66022	-1.3176	3612.0	21.019	-0.26943	83.241	-49.827	78.904	76.547	20.485	-3.797	-3.9881	0.824	-1.583	30.733	-4.938
131.15	-0.66793	50.387	-4.1718	0.58273	-1.6401	-0.096868	0.32873	0.14941	0.66022	-1.3176	3611.4	21.016	-0.27239	83.244	-49.93	78.908	76.547	20.485	-3.797	-3.9881	0.824	-1.583	30.733	-4.938
131.16	-0.67495	50.382	-4.1723	0.58436	-1.6393	-0.09029	0.32327	0.15246	0.66022	-1.3176	3610.7	21.013	-0.27524	83.247	-50.036	78.911	76.547	20.485	-3.797	-3.9881	0.824	-1.583	30.733	-4.938
131.17	-0.6817	50.378	-4.1727	0.58596	-1.6385	-0.083688	0.31764	0.15542	0.66022	-1.3176	3610.0	21.011	-0.27798	83.25	-50.143	78.915	76.547	20.485	-3.797	-3.9881	0.824	-1.583	30.733	-4.938
131.17	-0.6882	50.374	-4.1731	0.58753	-1.6377	-0.077065	0.31183	0.15829	0.66022	-1.3176	3609.4	21.008	-0.28062	83.253	-50.252	78.919	76.547	20.485	-3.797	-3.9881	0.824	-1.583	30.733	-4.938
131.18	-0.69444	50.37	-4.1735	0.58908	-1.6369	-0.070425	0.30585	0.16106	0.66022	-1.3176	3608.7	21.006	-0.28315	83.256	-50.363	78.922	76.547	20.485	-3.797	-3.9881	0.824	-1.583	30.733	-4.938
131.19	-0.70042	50.367	-4.1739	0.59059	-1.6361	-0.063771	0.29971	0.16374	0.66022	-1.3176	3608.0	21.003	-0.28558	83.259	-50.476	78.926	76.547	20.485	-3.797	-3.9881	0.824	-1.583	30.733	-4.938
131.19	-0.70614	50.364	-4.1742	0.59208	-1.6353	-0.057107	0.29341	0.16632	0.66022	-1.3176	3607.4	21.001	-0.2879	83.262	-50.59	78.93	76.547	20.485	-3.797	-3.9881	0.824	-1.583	30.733	-4.938
131.2	-0.71161	50.361	-4.1744	0.59353	-1.6345	-0.050436	0.28694	0.1688	0.66022	-1.3176	3606.7	20.999	-0.29012	83.266	-50.706	78.934	76.547	20.485	-3.797	-3.9881	0.824	-1.583	30.733	-4.938
131.21	-0.71681	50.36	-4.1747	0.59495	-1.6336	-0.043762	0.28033	0.17118	0.66022	-1.3176	3606.0	20.998	-0.29223	83.269	-50.824	78.938	76.547	20.485	-3.797	-3.9881	0.824	-1.583	30.733	-4.938
131.21	-0.72176	50.358	-4.1749	0.59633	-1.6328	-0.037088	0.27356	0.17346	0.66022	-1.3176	3605.4	20.996	-0.29423	83.272	-50.943	78.942	76.547	20.485	-3.797	-3.9881	0.824	-1.583	30.733	-4.938
131.22	-0.72644	50.357	-4.175	0.59768	-1.6319	-0.030418	0.26666	0.17564	0.66022	-1.3176	3604.7	20.995	-0.29613	83.276	-51.063	78.946	76.547	20.485	-3.797	-3.9881	0.824	-1.583	30.733	-4.938
131.23	-0.73087	50.356	-4.1752	0.599	-1.631	-0.023755	0.25961	0.17771	0.66022	-1.3176	3604.0	20.993	-0.29793	83.279	-51.186	78.95	76.547	20.485	-3.797	-3.9881	0.824	-1.583	30.733	-4.938
131.23	-0.73505	50.356	-4.1753	0.60028	-1.6301	-0.017103	0.25242	0.17967	0.66022	-1.3176	3603.4	20.992	-0.29961	83.283	-51.31	78.954	76.547	20.485	-3.797	-3.9881	0.824	-1.583	30.733	-4.938
131.24	-0.73896	50.356	-4.1753	0.60152	-1.6292	-0.010465	0.24511	0.18153	0.66022	-1.3176	3602.7	20.991	-0.3012	83.286	-51.435	78.958	76.547	20.485	-3.797	-3.9881	0.824	-1.583	30.733	-4.938
131.25	-0.74262	50.356	-4.1754	0.60273	-1.6283	-0.0038458	0.23767	0.18328	0.66022	-1.3176	3602.0	20.991	-0.30268	83.29	-51.562	78.963	76.547	20.485	-3.797	-3.9881	0.824	-1.583	30.733	-4.938
131.25	-0.74603	50.357	-4.1754	0.6039	-1.6274	0.002752	0.2301	0.18492	0.66022	-1.3176	3601.4	20.99	-0.30405	83.294	-51.691	78.967	76.547	20.485	-3.797	-3.9881	0.824	-1.583	30.733	-4.938
131.26	-0.74918	50.358	-4.1753	0.60503	-1.6264	0.0093245	0.22243	0.18645	0.66022	-1.3176	3600.7	20.99	-0.30532	83.298	-51.82	78.971	76.547	20.485	-3.797	-3.9881	0.824	-1.583	30.733	-4.938
131.27	-0.75208	50.36	-4.1753	0.60612	-1.6255	0.015868	0.21464	0.18787	0.66022	-1.3176	3600.0	20.989	-0.30649	83.301	-51.952	78.976	76.547	20.485	-3.797	-3.9881	0.824	-1.583	30.733	-4.938
131.27	-0.75472	50.362	-4.1752	0.60717	-1.6246	0.022379	0.20674	0.18918	0.66022	-1.3176	3599.3	20.989	-0.30755	83.305	-52.085	78.98	76.547	20.485	-3.797	-3.9881	0.824	-1.583	30.733	-4.938
131.28	-0.75712	50.364	-4.1751	0.60819	-1.6236	0.028854	0.19875	0.19037	0.66022	-1.3176	3598.7	20.989	-0.30851	83.309	-52.219	78.985	76.547	20.485	-3.797	-3.9881	0.824	-1.583	30.733	-4.938
131.28	-0.75926	50.367	-4.1749	0.60916	-1.6227	0.035289	0.19066	0.19145	0.66022	-1.3176	3598.0	20.989	-0.30937	83.313	-52.354	78.989	76.547	20.485	-3.797	-3.9881	0.824	-1.583	30.733	-4.938
131.29	-0.76116	50.371	-4.1747	0.61009	-1.6217	0.041681	0.18248	0.19242	0.66022	-1.3176	3597.3	20.99	-0.31013	83.317	-52.491	78.994	76.547	20.485	-3.797	-3.9881	0.824	-1.583	30.733	-4.938
131.3	-0.7628	50.374	-4.1745	0.61099	-1.6207	0.048026	0.17421	0.19327	0.66022	-1.3176	3596.6	20.99	-0.31079	83.321	-52.629	78.998	76.547	20.485	-3.797	-3.9881	0.824	-1.583	30.733	-4.938
131.3	-0.76421	50.378	-4.1742	0.61184	-1.6198	0.054321	0.16587	0.194	0.66022	-1.3176	3596.0	20.991	-0.31134	83.325	-52.769	79.003	76.547	20.485	-3.797	-3.9881	0.824	-1.583	30.733	-4.938
131.31	-0.76536	50.383	-4.1739	0.61264	-1.6188	0.060562	0.15746	0.19462	0.66022	-1.3176	3595.3	20.992	-0.3118	83.329	-52.909	79.008	76.547	20.485	-3.797	-3.9881	0.824	-1.583	30.733	-4.938
131.31	-0.76628	50.387	-4.1736	0.61341	-1.6178	0.066745	0.14898	0.19513	0.66022	-1.3176	3594.6	20.993	-0.31216	83.333	-53.051	79.012	76.547	20.485	-3.797	-3.9881	0.824	-1.583	30.733	-4.938
131.32	-0.76695	50.392	-4.1733	0.61413	-1.6168	0.072867	0.14043	0.19552	0.66022	-1.3176	3593.9	20.994	-0.31241	83.337	-53.194	79.017	76.547	20.485	-3.797	-3.9881	0.824	-1.583	30.733	-4.938
131.32	-0.76738	50.398	-4.1729	0.61482	-1.6159	0.078925	0.13184	0.19579	0.66022	-1.3176	3593.3	20.995	-0.31257	83.342	-53.338	79.022	76.547	20.485	-3.797	-3.9881	0.824	-1.583	30.733	-4.938
131.33	-0.76757	50.404	-4.1725	0.61545	-1.6149	0.084915	0.12319	0.19595	0.66022	-1.3176	3592.6	20.997	-0.31263	83.346	-53.484	79.027	76.547	20.485	-3.797	-3.9881	0.824	-1.583	30.733	-4.938
131.33	-0.76753	50.41	-4.172	0.61605	-1.6139	0.090834	0.1145	0.19599	0.66022	-1.3176	3591.9	20.998	-0.3126	83.35	-53.63	79.032	76.547	20.485	-3.797	-3.9881	0.824	-1.583	30.733	-4.938
131.34	-0.76724	50.417	-4.1716	0.6166	-1.6129	0.096679	0.10577	0.19592	0.66022	-1.3176	3591.2	21.0	-0.31247	83.355	-53.778	79.037	76.547	20.485	-3.797	-3.9881	0.824	-1.583	30.733	-4.938
131.35	-0.76673	50.423	-4.1711	0.6171	-1.612	0.10245	0.097003	0.19573	0.66022	-1.3176	3590.6	21.002	-0.31224	83.359	-53.926	79.042	76.547	20.485	-3.797	-3.9881	0.824	-1.583	30.733	-4.938
131.35	-0.76598	50.431	-4.1705	0.61757	-1.611	0.10813	0.088214	0.19543	0.66022	-1.3176	3589.9	21.004	-0.31192	83.364	-54.076	79.047	76.547	20.485	-3.797	-3.9881	0.824	-1.583	30.733	-4.938
131.36	-0.765	50.438	-4.17	0.61799	-1.61	0.11373	0.079404	0.19501	0.66022	-1.3176	3589.2	21.006	-0.3115	83.368	-54.227	79.052	76.547	20.485	-3.797	-3.9881	0.824	-1.583	30.733	-4.938
131.36	-0.76379	50.446	-4.1694	0.61836	-1.609	0.11925	0.07058	0.19448	0.66022	-1.3176	3588.5	21.008	-0.311	83.373	-54.378	79.057	76.547	20.485	-3.797	-3.9881	0.824	-1.583	30.733	-4.938
131.37	-0.76235	50.454	-4.1688	0.61869	-1.6081	0.12467	0.061746	0.19384	0.66022	-1.3176	3587.8	21.011	-0.31039	83.377	-54.531	79.062	76.547	20.485	-3.797	-3.9881	0.824	-1.583	30.733	-4.938
131.37	-0.76069	50.463	-4.1682	0.61898	-1.6071	0.13	0.052909	0.19308	0.66022	-1.3176	3587.1	21.013	-0.3097	83.382	-54.684	79.067	76.547	20.485	-3.797	-3.9881	0.824	-1.583	30.733	-4.938
131.38	-0.7588	50.472	-4.1675	0.61922	-1.6061	0.13523	0.044075	0.19221	0.66022	-1.3176	3586.5	21.016	-0.30891	83.386	-54.838	79.072	76.547	20.485	-3.797	-3.9881	0.824	-1.583	30.733	-4.938
131.38	-0.75669	50.481	-4.1668	0.61942	-1.6052	0.14037	0.035249	0.19123	0.66022	-1.3176	3585.8	21.018	-0.30804	83.391	-54.993	79.078	76.547	20.485	-3.797	-3.9881	0.824	-1.583	30.733	-4.938
131.39	-0.75436	50.49	-4.1661	0.61957	-1.6042	0.1454	0.026436	0.19014	0.66022	-1.3176	3585.1	21.021	-0.30707	83.396	-55.149	79.083	76.547	20.485	-3.797	-3.9881	0.824	-1.583	30.733	-4.938
131.39	-0.75181	50.5	-4.1654	0.61968	-1.6033	0.15033	0.017644	0.18894	0.66022	-1.3176	3584.4	21.024	-0.30602	83.4	-55.305	79.088	76.547	20.485	-3.797	-3.9881	0.824	-1.583	30.733	-4.938
131.4	-0.74905	50.51	-4.1646	0.61975	-1.6023	0.15514	0.0088766	0.18764	0.66022	-1.3176	3583.7	21.027	-0.30487	83.405	-55.462	79.093	76.547	20.485	-3.797	-3.9881	0.824	-1.583	30.733	-4.938
131.4	-0.74607	50.52	-4.1638	0.61977	-1.6014	0.15985	0.00014002	0.18622	0.66022	-1.3176	3583.0	21.031	-0.30364	83.41	-55.62	79.099	76.547	20.485	-3.797	-3.9881	0.824	-1.583	30.733	-4.938
131.4	-0.74287	50.531	-4.163	0.61975	-1.6005	0.16514	-0.008563	0.18475	0.66022	-1.3176	3582.4	21.034	-0.30233	83.415	-55.778	79.104	76.547	20.485	-3.797	-3.9881	0.824	-1.583	30.733	-4.938
131.41	-0.73947	50.542	-4.1622	0.61969	-1.5995	0.17115	-0.017238	0.18321	0.66022	-1.3176	3581.7	21.037	-0.30092	83.42	-55.937	79.11	76.547	20.485	-3.797	-3.9881	0.824	-1.583	30.733	-4.938
131.41	-0.73586	50.553	-4.1613	0.61958	-1.5986	0.17701	-0.025878	0.18157	0.66022	-1.3176	3581.0	21.041	-0.29944	83.424	-56.096	79.115	76.547	20.485	-3.797	-3.9881	0.824	-1.583	30.733	-4.938
131.42	-0.73204	50.564	-4.1604	0.61943	-1.5977	0.18272	-0.034479	0.17982	0.66022	-1.3176	3580.3	21.045	-0.29786	83.429	-56.256	79.12	76.547	20.485	-3.797	-3.9881	0.824	-1.583	30.733	-4.938
131.42	-0.728	50.576	-4.1595	0.61923	-1.5968	0.18827	-0.043034	0.17797	0.66022	-1.3176	3579.6	21.048	-0.29621	83.434	-56.416	79.126	76.547	20.485	-3.797	-3.9881	0.824	-1.583	30.733	-4.938
131.43	-0.72377	50.588	-4.1585	0.619	-1.5959	0.19367	-0.051538	0.17601	0.66022	-1.3176	3578.9	21.052	-0.29446	83.439	-56.577	79.132	76.547	20.485	-3.797	-3.9881	0.824	-1.583	30.733	-4.938
131.43	-0.71932	50.6	-4.1575	0.61872	-1.5951	0.19891	-0.059984	0.17396	0.66022	-1.3176	3578.2	21.056	-0.29264	83.444	-56.738	79.137	76.547	20.485	-3.797	-3.9881	0.824	-1.583	30.733	-4.938
131.44	-0.71467	50.612	-4.1565	0.6184	-1.5942	0.20399	-0.068369	0.1718	0.66022	-1.3176	3577.6	21.06	-0.29073	83.449	-56.899	79.143	76.547	20.485	-3.797	-3.9881	0.824	-1.583	30.733	-4.938
131.44	-0.70981	50.624	-4.1555	0.61804	-1.5934	0.2089	-0.076686	0.16955	0.66022	-1.3176	3576.9	21.064	-0.28873	83.454	-57.06	79.148	76.547	20.485	-3.797	-3.9881	0.824	-1.583	30.733	-4.938
131.44	-0.70475	50.637	-4.1544	0.61763	-1.5925	0.21365	-0.084929	0.1672	0.66022	-1.3176	3576.2	21.068	-0.28666	83.459	-57.221	79.154	76.547	20.485	-3.797	-3.9881	0.824	-1.583	30.733	-4.938
131.45	-0.69948	50.65	-4.1533	0.61719	-1.5917	0.21822	-0.093095	0.16476	0.66022	-1.3176	3575.5	21.073	-0.2845	83.465	-57.383	79.16	76.547	20.485	-3.797	-3.9881	0.824	-1.583	30.733	-4.938
131.45	-0.69401	50.663	-4.1522	0.6167	-1.5909	0.22263	-0.10118	0.16223	0.66022	-1.3176	3574.8	21.077	-0.28226	83.47	-57.544	79.165	76.547	20.485	-3.797	-3.9881	0.824	-1.583	30.733	-4.938
131.46	-0.68834	50.676	-4.1511	0.61618	-1.5901	0.22687	-0.10917	0.1596	0.66022	-1.3176	3574.1	21.081	-0.27993	83.475	-57.706	79.171	76.547	20.485	-3.797	-3.9881	0.824	-1.583	30.733	-4.938
131.46	-0.68247	50.69	-4.15	0.61561	-1.5893	0.23093	-0.11707	0.15689	0.66022	-1.3176	3573.4	21.086	-0.27753	83.48	-57.867	79.177	76.547	20.485	-3.797	-3.9881	0.824	-1.583	30.733	-4.938
131.47	-0.67641	50.703	-4.1488	0.615	-1.5885	0.23481	-0.12488	0.1541	0.66022	-1.3176	3572.7	21.091	-0.27504	83.485	-58.028	79.182	76.547	20.485	-3.797	-3.9881	0.824	-1.583	30.733	-4.938
131.47	-0.67014	50.717	-4.1476	0.61436	-1.5877	0.23851	-0.13258	0.15122	0.66022	-1.3176	3572.0	21.095	-0.27248	83.49	-58.189	79.188	76.547	20.485	-3.797	-3.9881	0.824	-1.583	30.733	-4.938
131.47	-0.66368	50.731	-4.1464	0.61368	-1.587	0.24204	-0.14017	0.14826	0.66022	-1.3176	3571.3	21.1	-0.26983	83.496	-58.349	79.194	76.547	20.485	-3.797	-3.9881	0.824	-1.583	30.733	-4.938
131.48	-0.65702	50.745	-4.1452	0.61296	-1.5862	0.24538	-0.14766	0.14523	0.66022	-1.3176	3570.6	21.105	-0.26711	83.501	-58.51	79.2	76.547	20.485	-3.797	-3.9881	0.824	-1.583	30.733	-4.938
131.48	-0.65017	50.759	-4.144	0.6122	-1.5855	0.24854	-0.15502	0.14211	0.66022	-1.3176	3569.9	21.109	-0.26431	83.506	-58.669	79.205	76.547	20.485	-3.797	-3.9881	0.824	-1.583	30.733	-4.938
131.49	-0.64312	50.774	-4.1427	0.61141	-1.5848	0.25151	-0.16227	0.13892	0.66022	-1.3176	3569.3	21.114	-0.26143	83.511	-58.828	79.211	76.547	20.485	-3.797	-3.9881	0.824	-1.583	30.733	-4.938
131.49	-0.63589	50.788	-4.1415	0.61058	-1.5841	0.2543	-0.1694	0.13566	0.66022	-1.3176	3568.6	21.119	-0.25847	83.517	-58.987	79.217	76.547	20.485	-3.797	-3.9881	0.824	-1.583	30.733	-4.938
131.49	-0.62847	50.803	-4.1402	0.60972	-1.5835	0.25691	-0.1764	0.13233	0.66022	-1.3176	3567.9	21.124	-0.25544	83.522	-59.144	79.223	76.547	20.485	-3.797	-3.9881	0.824	-1.583	30.733	-4.938
131.5	-0.62086	50.817	-4.1389	0.60882	-1.5828	0.25932	-0.18327	0.12894	0.66022	-1.3176	3567.2	21.129	-0.25233	83.527	-59.301	79.229	76.547	20.485	-3.797	-3.9881	0.824	-1.583	30.733	-4.938
131.5	-0.61307	50.832	-4.1376	0.60788	-1.5822	0.26155	-0.19	0.12548	0.66022	-1.3176	3566.5	21.134	-0.24915	83.533	-59.457	79.235	76.547	20.485	-3.797	-3.9881	0.824	-1.583	30.733	-4.938
131.51	-0.60509	50.847	-4.1363	0.60692	-1.5816	0.26359	-0.1966	0.12196	0.66022	-1.3176	3565.8	21.139	-0.24589	83.538	-59.611	79.241	76.547	20.485	-3.797	-3.9881	0.824	-1.583	30.733	-4.938
131.51	-0.59694	50.862	-4.135	0.60592	-1.581	0.26544	-0.20306	0.11838	0.66022	-1.3176	3565.1	21.144	-0.24256	83.543	-59.765	79.246	76.547	20.485	-3.797	-3.9881	0.824	-1.583	30.733	-4.938
131.51	-0.58861	50.877	-4.1336	0.60489	-1.5804	0.2671	-0.20937	0.11474	0.66022	-1.3176	3564.4	21.149	-0.23916	83.549	-59.917	79.252	76.547	20.485	-3.797	-3.9881	0.824	-1.583	30.733	-4.938
131.52	-0.5801	50.892	-4.1323	0.60382	-1.5798	0.26857	-0.21554	0.11104	0.66022	-1.3176	3563.7	21.154	-0.23569	83.554	-60.068	79.258	76.547	20.485	-3.797	-3.9881	0.824	-1.583	30.733	-4.938
131.52	-0.57142	50.907	-4.1309	0.60273	-1.5793	0.26986	-0.22156	0.1073	0.66022	-1.3176	3563.0	21.16	-0.23215	83.559	-60.217	79.264	76.547	20.485	-3.797	-3.9881	0.824	-1.583	30.733	-4.938
131.53	-0.56257	50.922	-4.1296	0.60161	-1.5787	0.27095	-0.22743	0.10351	0.66022	-1.3176	3562.3	21.165	-0.22854	83.565	-60.364	79.27	76.547	20.485	-3.797	-3.9881	0.824	-1.583	30.733	-4.938
131.53	-0.55355	50.938	-4.1282	0.60046	-1.5782	0.27185	-0.23314	0.099665	0.66022	-1.3176	3561.6	21.17	-0.22486	83.57	-60.51	79.276	76.547	20.485	-3.797	-3.9881	0.824	-1.583	30.733	-4.938
131.53	-0.54436	50.953	-4.1269	0.59928	-1.5777	0.27256	-0.2387	0.095781	0.66022	-1.3176	3560.9	21.175	-0.22111	83.575	-60.653	79.282	76.547	20.485	-3.797	-3.9881	0.824	-1.583	30.733	-4.938
131.54	-0.53502	50.968	-4.1255	0.59807	-1.5773	0.27308	-0.24409	0.091854	0.66022	-1.3176	3560.2	21.18	-0.2173	83.581	-60.795	79.288	76.547	20.485	-3.797	-3.9881	0.824	-1.583	30.733	-4.938
131.54	-0.52551	50.983	-4.1241	0.59684	-1.5768	0.27342	-0.24933	0.087889	0.66022	-1.3176	3559.5	21.186	-0.21343	83.586	-60.934	79.294	76.547	20.485	-3.797	-3.9881	0.824	-1.583	30.733	-4.938
131.54	-0.51585	50.999	-4.1228	0.59558	-1.5764	0.27357	-0.2544	0.083887	0.66022	-1.3176	3558.8	21.191	-0.20949	83.591	-61.07	79.3	76.547	20.485	-3.797	-3.9881	0.824	-1.583	30.733	-4.938
131.55	-0.50604	51.014	-4.1214	0.59429	-1.576	0.27352	-0.25931	0.079851	0.66022	-1.3176	3558.1	21.196	-0.20549	83.597	-61.204	79.305	76.547	20.485	-3.797	-3.9881	0.824	-1.583	30.733	-4.938
131.55	-0.49607	51.03	-4.12	0.59298	-1.5756	0.2733	-0.26406	0.075784	0.66022	-1.3176	3557.4	21.201	-0.20143	83.602	-61.335	79.311	76.547	20.485	-3.797	-3.9881	0.824	-1.583	30.733	-4.938
131.56	-0.48596	51.045	-4.1187	0.59165	-1.5752	0.27288	-0.26864	0.071688	0.66022	-1.3176	3556.7	21.207	-0.19732	83.607	-61.463	79.317	76.547	20.485	-3.797	-3.9881	0.824	-1.583	30.733	-4.938
131.56	-0.47571	51.06	-4.1173	0.5903	-1.5749	0.27229	-0.27304	0.067566	0.66022	-1.3176	3556.0	21.212	-0.19314	83.613	-61.588	79.323	76.547	20.485	-3.797	-3.9881	0.824	-1.583	30.733	-4.938
131.56	-0.46532	51.076	-4.1159	0.58892	-1.5745	0.27151	-0.27728	0.06342	0.66022	-1.3176	3555.3	21.217	-0.18891	83.618	-61.709	79.329	76.547	20.485	-3.797	-3.9881	0.824	-1.583	30.733	-4.938
131.57	-0.4548	51.091	-4.1146	0.58753	-1.5742	0.27055	-0.28135	0.059253	0.66022	-1.3176	3554.6	21.222	-0.18463	83.623	-61.826	79.335	76.547	20.485	-3.797	-3.9881	0.824	-1.583	30.733	-4.938
131.57	-0.44414	51.106	-4.1132	0.58611	-1.574	0.2694	-0.28524	0.055067	0.66022	-1.3176	3553.9	21.228	-0.18029	83.629	-61.94	79.341	76.547	20.485	-3.797	-3.9881	0.824	-1.583	30.733	-4.938
131.57	-0.43336	51.121	-4.1119	0.58467	-1.5737	0.26808	-0.28897	0.050865	0.66022	-1.3176	3553.2	21.233	-0.1759	83.634	-62.049	79.347	76.547	20.485	-3.797	-3.9881	0.824	-1.583	30.733	-4.938
131.58	-0.42246	51.137	-4.1106	0.58322	-1.5734	0.26659	-0.29252	0.046649	0.66022	-1.3176	3552.5	21.238	-0.17147	83.639	-62.154	79.353	76.547	20.485	-3.797	-3.9881	0.824	-1.583	30.733	-4.938
131.58	-0.41144	51.152	-4.1092	0.58175	-1.5732	0.26491	-0.29589	0.042422	0.66022	-1.3176	3551.8	21.243	-0.16698	83.645	-62.254	79.358	76.547	20.485	-3.797	-3.9881	0.824	-1.583	30.733	-4.938
131.59	-0.40031	51.167	-4.1079	0.58026	-1.573	0.26307	-0.29909	0.038185	0.66022	-1.3176	3551.1	21.248	-0.16245	83.65	-62.349	79.364	76.547	20.485	-3.797	-3.9881	0.824	-1.583	30.733	-4.938
131.59	-0.38906	51.182	-4.1066	0.57876	-1.5728	0.26105	-0.30212	0.033942	0.66022	-1.3176	3550.4	21.254	-0.15788	83.655	-62.439	79.37	76.547	20.485	-3.797	-3.9881	0.824	-1.583	30.733	-4.938
131.59	-0.37772	51.197	-4.1053	0.57724	-1.5727	0.25886	-0.30497	0.029695	0.66022	-1.3176	3549.7	21.259	-0.15327	83.66	-62.523	79.376	76.547	20.485	-3.797	-3.9881	0.824	-1.583	30.733	-4.938
131.6	-0.36627	51.212	-4.104	0.57571	-1.5725	0.25651	-0.30765	0.025446	0.66022	-1.3176	3549.0	21.264	-0.14861	83.666	-62.602	79.382	76.547	20.485	-3.797	-3.9881	0.824	-1.583	30.733	-4.938
131.6	-0.35473	51.227	-4.1027	0.57416	-1.5724	0.25399	-0.31015	0.021198	0.66022	-1.3176	3548.3	21.269	-0.14392	83.671	-62.675	79.388	76.547	20.485	-3.797	-3.9881	0.824	-1.583	30.733	-4.938
131.6	-0.3431	51.242	-4.1015	0.57261	-1.5723	0.25131	-0.31248	0.016952	0.66022	-1.3176	3547.6	21.274	-0.1392	83.676	-62.741	79.393	76.547	20.485	-3.797	-3.9881	0.824	-1.583	30.733	-4.938
131.61	-0.33139	51.256	-4.1002	0.57104	-1.5723	0.24847	-0.31463	0.012712	0.66022	-1.3176	3546.9	21.279	-0.13444	83.681	-62.801	79.399	76.547	20.485	-3.797	-3.9881	0.824	-1.583	30.733	-4.938
131.61	-0.3196	51.271	-4.099	0.56946	-1.5722	0.24547	-0.31661	0.0084783	0.66022	-1.3176	3546.2	21.284	-0.12964	83.686	-62.855	79.405	76.547	20.485	-3.797	-3.9881	0.824	-1.583	30.733	-4.938
131.62	-0.30774	51.285	-4.0978	0.56787	-1.5722	0.24231	-0.31842	0.0042543	0.66022	-1.3176	3545.5	21.289	-0.12482	83.692	-62.901	79.411	76.547	20.485	-3.797	-3.9881	0.824	-1.583	30.733	-4.938
131.62	-0.29581	51.3	-4.0966	0.56628	-1.5722	0.23901	-0.32005	4.19e-05	0.66022	-1.3176	3544.8	21.294	-0.11998	83.697	-62.941	79.416	76.547	20.485	-3.797	-3.9881	0.824	-1.583	30.733	-4.938
131.62	-0.28381	51.314	-4.0954	0.56467	-1.5722	0.23555	-0.32151	-0.0041568	0.66022	-1.3176	3544.1	21.299	-0.11511	83.702	-62.973	79.422	76.547	20.485	-3.797	-3.9881	0.824	-1.583	30.733	-4.938
131.63	-0.27176	51.328	-4.0942	0.56306	-1.5722	0.23195	-0.32279	-0.0083397	0.66022	-1.3176	3543.4	21.304	-0.11021	83.707	-62.998	79.428	76.547	20.485	-3.797	-3.9881	0.824	-1.583	30.733	-4.938
131.63	-0.25966	51.343	-4.0931	0.56145	-1.5723	0.22821	-0.32391	-0.012505	0.66022	-1.3176	3542.7	21.308	-0.1053	83.712	-63.016	79.433	76.547	20.485	-3.797	-3.9881	0.824	-1.583	30.733	-4.938
131.63	-0.24752	51.357	-4.0919	0.55982	-1.5723	0.22432	-0.32486	-0.01665	0.66022	-1.3176	3542.0	21.313	-0.10037	83.717	-63.026	79.439	76.547	20.485	-3.797	-3.9881	0.824	-1.583	30.733	-4.938
131.64	-0.23534	51.37	-4.0908	0.5582	-1.5724	0.2203	-0.32563	-0.020773	0.66022	-1.3176	3541.3	21.318	-0.095424	83.722	-63.029	79.444	76.547	20.485	-3.797	-3.9881	0.824	-1.583	30.733	-4.938
131.64	-0.22313	51.384	-4.0897	0.55657	-1.5725	0.21614	-0.32624	-0.024873	0.66022	-1.3176	3540.6	21.323	-0.090467	83.727	-63.025	79.45	76.547	20.485	-3.797	-3.9881	0.824	-1.583	30.733	-4.938
131.64	-0.21089	51.398	-4.0887	0.55494	-1.5727	0.21185	-0.32668	-0.028947	0.66022	-1.3176	3539.9	21.327	-0.0855	83.732	-63.012	79.455	76.547	20.485	-3.797	-3.9881	0.824	-1.583	30.733	-4.938
131.65	-0.19863	51.411	-4.0876	0.5533	-1.5728	0.20744	-0.32696	-0.032993	0.66022	-1.3176	3539.2	21.332	-0.080525	83.737	-62.993	79.461	76.547	20.485	-3.797	-3.9881	0.824	-1.583	30.733	-4.938
131.65	-0.18636	51.425	-4.0866	0.55167	-1.573	0.2029	-0.32707	-0.03701	0.66022	-1.3176	3538.5	21.336	-0.075546	83.742	-62.966	79.466	76.547	20.485	-3.797	-3.9881	0.824	-1.583	30.733	-4.938
131.66	-0.17408	51.438	-4.0856	0.55003	-1.5732	0.19823	-0.32702	-0.040996	0.66022	-1.3176	3537.8	21.341	-0.070566	83.746	-62.932	79.472	76.547	20.485	-3.797	-3.9881	0.824	-1.583	30.733	-4.938
131.66	-0.16181	51.451	-4.0846	0.5484	-1.5734	0.19345	-0.3268	-0.044948	0.66022	-1.3176	3537.0	21.345	-0.065585	83.751	-62.891	79.477	76.547	20.485	-3.797	-3.9881	0.824	-1.583	30.733	-4.938
131.66	-0.14954	51.464	-4.0836	0.54676	-1.5736	0.18856	-0.32643	-0.048867	0.66022	-1.3176	3536.3	21.349	-0.060608	83.756	-62.843	79.483	76.547	20.485	-3.797	-3.9881	0.824	-1.583	30.733	-4.938
131.67	-0.13728	51.477	-4.0827	0.54513	-1.5739	0.18355	-0.32589	-0.052748	0.66022	-1.3176	3535.6	21.354	-0.055638	83.761	-62.789	79.488	76.547	20.485	-3.797	-3.9881	0.824	-1.583	30.733	-4.938
131.67	-0.12504	51.49	-4.0818	0.5435	-1.5742	0.17844	-0.3252	-0.056592	0.66022	-1.3176	3534.9	21.358	-0.050676	83.766	-62.728	79.493	76.547	20.485	-3.797	-3.9881	0.824	-1.583	30.733	-4.938
131.67	-0.11284	51.502	-4.0809	0.54188	-1.5745	0.17322	-0.32435	-0.060397	0.66022	-1.3176	3534.2	21.362	-0.045725	83.77	-62.661	79.499	76.547	20.485	-3.797	-3.9881	0.824	-1.583	30.733	-4.938
131.68	-0.10066	51.514	-4.0801	0.54026	-1.5748	0.16791	-0.32335	-0.06416	0.66022	-1.3176	3533.5	21.366	-0.040789	83.775	-62.589	79.504	76.547	20.485	-3.797	-3.9881	0.824	-1.583	30.733	-4.938
131.68	-0.088526	51.527	-4.0792	0.53865	-1.5751	0.16249	-0.3222	-0.067881	0.66022	-1.3176	3532.8	21.37	-0.03587	83.779	-62.51	79.509	76.547	20.485	-3.797	-3.9881	0.824	-1.583	30.733	-4.938
131.68	-0.07644	51.539	-4.0784	0.53704	-1.5755	0.15699	-0.32089	-0.071557	0.66022	-1.3176	3532.1	21.374	-0.030972	83.784	-62.427	79.514	76.547	20.485	-3.797	-3.9881	0.824	-1.583	30.733	-4.938
131.69	-0.06441	51.55	-4.0777	0.53544	-1.5758	0.15139	-0.31943	-0.075188	0.66022	-1.3176	3531.4	21.378	-0.026096	83.789	-62.338	79.519	76.547	20.485	-3.797	-3.9881	0.824	-1.583	30.733	-4.938
131.69	-0.052441	51.562	-4.0769	0.53385	-1.5762	0.14571	-0.31783	-0.078772	0.66022	-1.3176	3530.7	21.382	-0.021245	83.793	-62.244	79.524	76.547	20.485	-3.797	-3.9881	0.824	-1.583	30.733	-4.938
131.7	-0.040541	51.574	-4.0762	0.53226	-1.5766	0.13994	-0.31608	-0.082308	0.66022	-1.3176	3530.0	21.386	-0.016423	83.798	-62.146	79.529	76.547	20.485	-3.797	-3.9881	0.824	-1.583	30.733	-4.938
131.7	-0.028717	51.585	-4.0755	0.53068	-1.577	0.1341	-0.31418	-0.085794	0.66022	-1.3176	3529.3	21.39	-0.011633	83.802	-62.043	79.535	76.547	20.485	-3.797	-3.9881	0.824	-1.583	30.733	-4.938
131.7	-0.016976	51.596	-4.0749	0.52912	-1.5775	0.12818	-0.31215	-0.089229	0.66022	-1.3176	3528.6	21.393	-0.0068763	83.806	-61.937	79.54	76.547	20.485	-3.797	-3.9881	0.824	-1.583	30.733	-4.938
131.71	-0.0053254	51.607	-4.0743	0.52756	-1.5779	0.12219	-0.30997	-0.092612	0.66022	-1.3176	3527.9	21.397	-0.002157	83.811	-61.827	79.544	76.547	20.485	-3.797	-3.9881	0.824	-1.583	30.733	-4.938
131.71	0.0062278	51.618	-4.0737	0.52602	-1.5784	0.11619	-0.30776	-0.095944	0.66022	-1.3176	3527.2	21.401	0.0025224	83.815	-61.713	79.549	76.547	20.485	-3.797	-3.9881	0.824	-1.583	30.733	-4.938
131.71	0.017677	51.628	-4.0731	0.52449	-1.5789	0.11017	-0.30549	-0.099223	0.66022	-1.3176	3526.5	21.404	0.0071591	83.819	-61.596	79.554	76.547	20.485	-3.797	-3.9881	0.824	-1.583	30.733	-4.938
131.72	0.029014	51.639	-4.0726	0.52296	-1.5794	0.10409	-0.30308	-0.10245	0.66022	-1.3176	3525.8	21.407	0.01175	83.823	-61.476	79.559	76.547	20.485	-3.797	-3.9881	0.824	-1.583	30.733	-4.938
131.72	0.040234	51.649	-4.0721	0.52146	-1.5799	0.097946	-0.30053	-0.10562	0.66022	-1.3176	3525.1	21.411	0.016293	83.828	-61.353	79.564	76.547	20.485	-3.797	-3.9881	0.824	-1.583	30.733	-4.938
131.72	0.051328	51.659	-4.0716	0.51996	-1.5804	0.091748	-0.29785	-0.10874	0.66022	-1.3176	3524.4	21.414	0.020785	83.832	-61.228	79.569	76.547	20.485	-3.797	-3.9881	0.824	-1.583	30.733	-4.938
131.73	0.062291	51.669	-4.0711	0.51848	-1.581	0.085496	-0.29503	-0.1118	0.66022	-1.3176	3523.7	21.417	0.025223	83.836	-61.1	79.573	76.547	20.485	-3.797	-3.9881	0.824	-1.583	30.733	-4.938
131.73	0.073115	51.678	-4.0707	0.51701	-1.5816	0.079195	-0.29208	-0.1148	0.66022	-1.3176	3523.0	21.42	0.029605	83.84	-60.971	79.578	76.547	20.485	-3.797	-3.9881	0.824	-1.583	30.733	-4.938
131.73	0.083794	51.688	-4.0703	0.51556	-1.5821	0.072848	-0.289	-0.11774	0.66022	-1.3176	3522.3	21.423	0.033927	83.844	-60.839	79.583	76.547	20.485	-3.797	-3.9881	0.824	-1.583	30.733	-4.938
131.74	0.094322	51.697	-4.07	0.51412	-1.5827	0.066459	-0.2858	-0.12063	0.66022	-1.3176	3521.6	21.426	0.038188	83.848	-60.705	79.587	76.547	20.485	-3.797	-3.9881	0.824	-1.583	30.733	-4.938
131.74	0.10469	51.706	-4.0697	0.5127	-1.5834	0.060031	-0.28246	-0.12345	0.66022	-1.3176	3520.9	21.429	0.042384	83.852	-60.57	79.592	76.547	20.485	-3.797	-3.9881	0.824	-1.583	30.733	-4.938
131.74	0.11489	51.714	-4.0694	0.5113	-1.584	0.053567	-0.279	-0.12621	0.66022	-1.3176	3520.2	21.432	0.046512	83.855	-60.433	79.596	76.547	20.485	-3.797	-3.9881	0.824	-1.583	30.733	-4.938
131.75	0.12493	51.723	-4.0691	0.50991	-1.5846	0.047072	-0.27542	-0.12891	0.66022	-1.3176	3519.5	21.434	0.050572	83.859	-60.295	79.601	76.547	20.485	-3.797	-3.9881	0.824	-1.583	30.733	-4.938
131.75	0.13478	51.731	-4.0689	0.50854	-1.5853	0.040549	-0.27171	-0.13154	0.66022	-1.3176	3518.8	21.437	0.054558	83.863	-60.156	79.605	76.547	20.485	-3.797	-3.9881	0.824	-1.583	30.733	-4.938
131.76	0.14445	51.739	-4.0687	0.50719	-1.5859	0.034001	-0.26789	-0.13411	0.66022	-1.3176	3518.1	21.44	0.058471	83.867	-60.016	79.609	76.547	20.485	-3.797	-3.9881	0.824	-1.583	30.733	-4.938
131.76	0.15393	51.747	-4.0686	0.50586	-1.5866	0.027432	-0.26395	-0.13661	0.66022	-1.3176	3517.4	21.442	0.062305	83.87	-59.875	79.614	76.547	20.485	-3.797	-3.9881	0.824	-1.583	30.733	-4.938
131.76	0.16322	51.755	-4.0685	0.50455	-1.5873	0.020845	-0.25989	-0.13905	0.66022	-1.3176	3516.7	21.444	0.066061	83.874	-59.733	79.618	76.547	20.485	-3.797	-3.9881	0.824	-1.583	30.733	-4.938
131.77	0.1723	51.762	-4.0684	0.50326	-1.588	0.014244	-0.25572	-0.14142	0.66022	-1.3176	3516.0	21.447	0.069734	83.877	-59.591	79.622	76.547	20.485	-3.797	-3.9881	0.824	-1.583	30.733	-4.938
131.77	0.18118	51.769	-4.0683	0.502	-1.5887	0.0076326	-0.25144	-0.14372	0.66022	-1.3176	3515.3	21.449	0.073323	83.881	-59.448	79.626	76.547	20.485	-3.797	-3.9881	0.824	-1.583	30.733	-4.938
131.77	0.18984	51.776	-4.0683	0.50075	-1.5894	0.0010136	-0.24705	-0.14595	0.66022	-1.3176	3514.6	21.451	0.076825	83.884	-59.305	79.63	76.547	20.485	-3.797	-3.9881	0.824	-1.583	30.733	-4.938
131.78	0.19828	51.782	-4.0683	0.49953	-1.5902	-0.0056092	-0.24255	-0.14812	0.66022	-1.3176	3513.9	21.453	0.080238	83.888	-59.161	79.634	76.547	20.485	-3.797	-3.9881	0.824	-1.583	30.733	-4.938
131.78	0.20649	51.789	-4.0684	0.49832	-1.5909	-0.012232	-0.23795	-0.15021	0.66022	-1.3176	3513.2	21.455	0.083559	83.891	-59.018	79.638	76.547	20.485	-3.797	-3.9881	0.824	-1.583	30.733	-4.938
131.78	0.21448	51.795	-4.0684	0.49715	-1.5917	-0.018853	-0.23325	-0.15223	0.66022	-1.3176	3512.5	21.456	0.086788	83.894	-58.874	79.642	76.547	20.485	-3.797	-3.9881	0.824	-1.583	30.733	-4.938
131.79	0.22223	51.801	-4.0685	0.49599	-1.5924	-0.025467	-0.22844	-0.15418	0.66022	-1.3176	3511.8	21.458	0.089921	83.898	-58.73	79.646	76.547	20.485	-3.797	-3.9881	0.824	-1.583	30.733	-4.938
131.79	0.22974	51.806	-4.0687	0.49486	-1.5932	-0.032071	-0.22354	-0.15606	0.66022	-1.3176	3511.1	21.46	0.092956	83.901	-58.586	79.65	76.547	20.485	-3.797	-3.9881	0.824	-1.583	30.733	-4.938
131.79	0.23701	51.812	-4.0689	0.49376	-1.594	-0.038662	-0.21854	-0.15786	0.66022	-1.3176	3510.4	21.461	0.095892	83.904	-58.442	79.654	76.547	20.485	-3.797	-3.9881	0.824	-1.583	30.733	-4.938
131.8	0.24402	51.817	-4.0691	0.49268	-1.5948	-0.045236	-0.21344	-0.15959	0.66022	-1.3176	3509.7	21.463	0.098726	83.907	-58.299	79.658	76.547	20.485	-3.797	-3.9881	0.824	-1.583	30.733	-4.938
131.8	0.25078	51.822	-4.0693	0.49162	-1.5956	-0.051791	-0.20826	-0.16125	0.66022	-1.3176	3509.0	21.464	0.10146	83.91	-58.156	79.661	76.547	20.485	-3.797	-3.9881	0.824	-1.583	30.733	-4.938
131.8	0.25728	51.826	-4.0696	0.49059	-1.5964	-0.058323	-0.20298	-0.16283	0.66022	-1.3176	3508.3	21.465	0.10408	83.913	-58.013	79.665	76.547	20.485	-3.797	-3.9881	0.824	-1.583	30.733	-4.938
131.81	0.26352	51.831	-4.0699	0.48959	-1.5972	-0.064829	-0.19762	-0.16434	0.66022	-1.3176	3507.6	21.466	0.1066	83.916	-57.87	79.669	76.547	20.485	-3.797	-3.9881	0.824	-1.583	30.733	-4.938
131.81	0.26948	51.835	-4.0702	0.48862	-1.598	-0.071305	-0.19218	-0.16577	0.66022	-1.3176	3506.9	21.467	0.10901	83.919	-57.728	79.672	76.547	20.485	-3.797	-3.9881	0.824	-1.583	30.733	-4.938
131.82	0.27518	51.839	-4.0706	0.48767	-1.5989	-0.077749	-0.18665	-0.16713	0.66022	-1.3176	3506.2	21.468	0.11131	83.922	-57.587	79.676	76.547	20.485	-3.797	-3.9881	0.824	-1.583	30.733	-4.938
131.82	0.2806	51.842	-4.071	0.48675	-1.5997	-0.084156	-0.18101	-0.16841	0.66022	-1.3176	3505.5	21.469	0.1135	83.924	-57.446	79.679	76.547	20.485	-3.797	-3.9881	0.824	-1.583	30.733	-4.938
131.82	0.28573	51.846	-4.0715	0.48586	-1.6006	-0.090524	-0.17519	-0.16961	0.66022	-1.3176	3504.8	21.47	0.11557	83.927	-57.306	79.683	76.547	20.485	-3.797	-3.9881	0.824	-1.583	30.733	-4.938
131.83	0.29059	51.849	-4.0719	0.485	-1.6014	-0.09685	-0.16929	-0.17074	0.66022	-1.3176	3504.1	21.47	0.11753	83.93	-57.167	79.686	76.547	20.485	-3.797	-3.9881	0.824	-1.583	30.733	-4.938
131.83	0.29515	51.851	-4.0724	0.48417	-1.6023	-0.10202	-0.16332	-0.1717	0.66022	-1.3176	3503.5	21.471	0.11938	83.932	-57.029	79.689	76.547	20.485	-3.797	-3.9881	0.824	-1.583	30.733	-4.938
131.83	0.29943	51.854	-4.0729	0.48337	-1.6031	-0.10691	-0.15729	-0.17257	0.66022	-1.3176	3502.8	21.471	0.1211	83.935	-56.891	79.692	76.547	20.485	-3.797	-3.9881	0.824	-1.583	30.733	-4.938
131.84	0.30341	51.856	-4.0735	0.4826	-1.604	-0.11176	-0.15122	-0.17336	0.66022	-1.3176	3502.1	21.471	0.12271	83.937	-56.754	79.696	76.547	20.485	-3.797	-3.9881	0.824	-1.583	30.733	-4.938
131.84	0.3071	51.858	-4.0741	0.48186	-1.6049	-0.11657	-0.14509	-0.17408	0.66022	-1.3176	3501.4	21.472	0.1242	83.94	-56.618	79.699	76.547	20.485	-3.797	-3.9881	0.824	-1.583	30.733	-4.938
131.85	0.3105	51.86	-4.0747	0.48115	-1.6057	-0.12133	-0.13892	-0.17472	0.66022	-1.3176	3500.7	21.472	0.12557	83.942	-56.483	79.702	76.547	20.485	-3.797	-3.9881	0.824	-1.583	30.733	-4.938
131.85	0.31359	51.861	-4.0753	0.48047	-1.6066	-0.12605	-0.13271	-0.17529	0.66022	-1.3176	3500.0	21.472	0.12682	83.945	-56.35	79.705	76.547	20.485	-3.797	-3.9881	0.824	-1.583	30.733	-4.938
131.85	0.31639	51.862	-4.0759	0.47982	-1.6075	-0.13072	-0.12647	-0.17578	0.66022	-1.3176	3499.3	21.472	0.12794	83.947	-56.217	79.708	76.547	20.485	-3.797	-3.9881	0.824	-1.583	30.733	-4.938
131.86	0.31889	51.863	-4.0766	0.4792	-1.6084	-0.13534	-0.12018	-0.17619	0.66022	-1.3176	3498.6	21.471	0.12895	83.949	-56.085	79.711	76.547	20.485	-3.797	-3.9881	0.824	-1.583	30.733	-4.938
131.86	0.32109	51.864	-4.0773	0.47862	-1.6092	-0.1399	-0.11386	-0.17652	0.66022	-1.3176	3497.9	21.471	0.12984	83.952	-55.954	79.714	76.547	20.485	-3.797	-3.9881	0.824	-1.583	30.733	-4.938
131.86	0.32299	51.864	-4.078	0.47806	-1.6101	-0.14441	-0.1075	-0.17678	0.66022	-1.3176	3497.2	21.471	0.1306	83.954	-55.825	79.717	76.547	20.485	-3.797	-3.9881	0.824	-1.583	30.733	-4.938
131.87	0.32459	51.865	-4.0787	0.47754	-1.611	-0.14887	-0.10112	-0.17697	0.66022	-1.3176	3496.5	21.47	0.13124	83.956	-55.697	79.72	76.547	20.485	-3.797	-3.9881	0.824	-1.583	30.733	-4.938
131.87	0.32588	51.864	-4.0795	0.47705	-1.6119	-0.15326	-0.094706	-0.17707	0.66022	-1.3176	3495.8	21.469	0.13176	83.958	-55.57	79.723	76.547	20.485	-3.797	-3.9881	0.824	-1.583	30.733	-4.938
131.88	0.32687	51.864	-4.0802	0.47659	-1.6128	-0.1576	-0.088268	-0.1771	0.66022	-1.3176	3495.1	21.469	0.13216	83.96	-55.444	79.725	76.547	20.485	-3.797	-3.9881	0.824	-1.583	30.733	-4.938
131.88	0.32757	51.863	-4.081	0.47617	-1.6137	-0.16187	-0.081807	-0.17706	0.66022	-1.3176	3494.5	21.468	0.13244	83.962	-55.32	79.728	76.547	20.485	-3.797	-3.9881	0.824	-1.583	30.733	-4.938
131.88	0.32795	51.862	-4.0819	0.47578	-1.6146	-0.16608	-0.075325	-0.17694	0.66022	-1.3176	3493.8	21.467	0.13259	83.964	-55.197	79.731	76.547	20.485	-3.797	-3.9881	0.824	-1.583	30.733	-4.938
131.89	0.32804	51.861	-4.0827	0.47542	-1.6154	-0.17023	-0.068825	-0.17675	0.66022	-1.3176	3493.1	21.466	0.13263	83.966	-55.075	79.733	76.547	20.485	-3.797	-3.9881	0.824	-1.583	30.733	-4.938
131.89	0.32783	51.86	-4.0836	0.47509	-1.6163	-0.1743	-0.062308	-0.17648	0.66022	-1.3176	3492.4	21.465	0.13254	83.968	-54.955	79.736	76.547	20.485	-3.797	-3.9881	0.824	-1.583	30.733	-4.938
131.9	0.32732	51.858	-4.0844	0.47479	-1.6172	-0.17831	-0.055777	-0.17613	0.66022	-1.3176	3491.7	21.464	0.13233	83.97	-54.836	79.739	76.547	20.485	-3.797	-3.9881	0.824	-1.583	30.733	-4.938
131.9	0.32651	51.856	-4.0853	0.47453	-1.6181	-0.18224	-0.049235	-0.17571	0.66022	-1.3176	3491.0	21.462	0.132	83.971	-54.719	79.741	76.547	20.485	-3.797	-3.9881	0.824	-1.583	30.733	-4.938
131.9	0.3254	51.854	-4.0863	0.4743	-1.619	-0.18611	-0.042683	-0.17522	0.66022	-1.3176	3490.3	21.461	0.13155	83.973	-54.603	79.744	76.547	20.485	-3.797	-3.9881	0.824	-1.583	30.733	-4.938
131.91	0.32399	51.852	-4.0872	0.4741	-1.6198	-0.1899	-0.036125	-0.17465	0.66022	-1.3176	3489.6	21.459	0.13098	83.975	-54.489	79.746	76.547	20.485	-3.797	-3.9881	0.824	-1.583	30.733	-4.938
131.91	0.32229	51.849	-4.0882	0.47394	-1.6207	-0.19361	-0.029563	-0.17401	0.66022	-1.3176	3489.0	21.458	0.13029	83.977	-54.376	79.748	76.547	20.485	-3.797	-3.9881	0.824	-1.583	30.733	-4.938
131.92	0.3203	51.846	-4.0891	0.47381	-1.6216	-0.19725	-0.022998	-0.1733	0.66022	-1.3176	3488.3	21.456	0.12948	83.978	-54.265	79.751	76.547	20.485	-3.797	-3.9881	0.824	-1.583	30.733	-4.938
131.92	0.31801	51.843	-4.0901	0.47371	-1.6224	-0.2008	-0.016434	-0.17251	0.66022	-1.3176	3487.6	21.454	0.12855	83.98	-54.155	79.753	76.547	20.485	-3.797	-3.9881	0.824	-1.583	30.733	-4.938
131.92	0.31544	51.839	-4.0912	0.47364	-1.6233	-0.20428	-0.0098719	-0.17165	0.66022	-1.3176	3486.9	21.452	0.12751	83.981	-54.047	79.755	76.547	20.485	-3.797	-3.9881	0.824	-1.583	30.733	-4.938
131.93	0.31258	51.836	-4.0922	0.47361	-1.6242	-0.20768	-0.0033154	-0.17072	0.66022	-1.3176	3486.2	21.45	0.12635	83.983	-53.941	79.758	76.547	20.485	-3.797	-3.9881	0.824	-1.583	30.733	-4.938
131.93	0.30943	51.832	-4.0932	0.47361	-1.625	-0.21099	0.0032336	-0.16972	0.66022	-1.3176	3485.5	21.448	0.12507	83.984	-53.836	79.76	76.547	20.485	-3.797	-3.9881	0.824	-1.583	30.733	-4.938
131.94	0.306	51.827	-4.0943	0.47364	-1.6259	-0.21422	0.0097727	-0.16865	0.66022	-1.3176	3484.8	21.446	0.12369	83.986	-53.733	79.762	76.547	20.485	-3.797	-3.9881	0.824	-1.583	30.733	-4.938
131.94	0.30229	51.823	-4.0954	0.47371	-1.6267	-0.21736	0.016299	-0.1675	0.66022	-1.3176	3484.1	21.444	0.12218	83.987	-53.632	79.764	76.547	20.485	-3.797	-3.9881	0.824	-1.583	30.733	-4.938
131.94	0.2983	51.818	-4.0965	0.47381	-1.6275	-0.22042	0.022811	-0.16629	0.66022	-1.3176	3483.5	21.441	0.12057	83.988	-53.532	79.766	76.547	20.485	-3.797	-3.9881	0.824	-1.583	30.733	-4.938
131.95	0.29405	51.813	-4.0976	0.47394	-1.6284	-0.22339	0.029306	-0.16501	0.66022	-1.3176	3482.8	21.439	0.11885	83.99	-53.434	79.768	76.547	20.485	-3.797	-3.9881	0.824	-1.583	30.733	-4.938
131.95	0.28952	51.808	-4.0987	0.4741	-1.6292	-0.22627	0.035781	-0.16365	0.66022	-1.3176	3482.1	21.436	0.11701	83.991	-53.338	79.77	76.547	20.485	-3.797	-3.9881	0.824	-1.583	30.733	-4.938
131.96	0.28472	51.803	-4.0998	0.47429	-1.63	-0.22906	0.042233	-0.16223	0.66022	-1.3176	3481.4	21.434	0.11507	83.992	-53.244	79.772	76.547	20.485	-3.797	-3.9881	0.824	-1.583	30.733	-4.938
131.96	0.27966	51.797	-4.101	0.47452	-1.6308	-0.23176	0.048662	-0.16075	0.66022	-1.3176	3480.7	21.431	0.11303	83.993	-53.151	79.774	76.547	20.485	-3.797	-3.9881	0.824	-1.583	30.733	-4.938
131.97	0.27434	51.791	-4.1022	0.47478	-1.6316	-0.23437	0.055063	-0.15919	0.66022	-1.3176	3480.0	21.428	0.11088	83.995	-53.061	79.776	76.547	20.485	-3.797	-3.9881	0.824	-1.583	30.733	-4.938
131.97	0.26877	51.785	-4.1033	0.47507	-1.6324	-0.23688	0.061434	-0.15757	0.66022	-1.3176	3479.4	21.425	0.10862	83.996	-52.972	79.778	76.547	20.485	-3.797	-3.9881	0.824	-1.583	30.733	-4.938
131.98	0.26294	51.779	-4.1045	0.47539	-1.6332	-0.2393	0.067773	-0.15589	0.66022	-1.3176	3478.7	21.422	0.10627	83.997	-52.885	79.78	76.547	20.485	-3.797	-3.9881	0.824	-1.583	30.733	-4.938
131.98	0.25687	51.772	-4.1057	0.47575	-1.634	-0.24163	0.074078	-0.15414	0.66022	-1.3176	3478.0	21.419	0.10381	83.998	-52.8	79.782	76.547	20.485	-3.797	-3.9881	0.824	-1.583	30.733	-4.938
131.99	0.25055	51.766	-4.1069	0.47614	-1.6347	-0.24386	0.080346	-0.15232	0.66022	-1.3176	3477.3	21.416	0.10126	83.999	-52.716	79.784	76.547	20.485	-3.797	-3.9881	0.824	-1.583	30.733	-4.938
131.99	0.24399	51.759	-4.1082	0.47655	-1.6355	-0.24599	0.086573	-0.15044	0.66022	-1.3176	3476.6	21.412	0.098606	84.0	-52.635	79.786	76.547	20.485	-3.797	-3.9881	0.824	-1.583	30.733	-4.938
131.99	0.23721	51.751	-4.1094	0.477	-1.6362	-0.24803	0.092759	-0.1485	0.66022	-1.3176	3476.0	21.409	0.095861	84.001	-52.556	79.787	76.547	20.485	-3.797	-3.9881	0.824	-1.583	30.733	-4.938
132.0	0.23019	51.744	-4.1106	0.47748	-1.637	-0.24997	0.0989	-0.1465	0.66022	-1.3176	3475.3	21.405	0.093024	84.002	-52.478	79.789	76.547	20.485	-3.797	-3.9881	0.824	-1.583	30.733	-4.938
132.0	0.22295	51.736	-4.1119	0.47799	-1.6377	-0.2518	0.10499	-0.14443	0.66022	-1.3176	3474.6	21.402	0.090097	84.003	-52.402	79.791	76.547	20.485	-3.797	-3.9881	0.824	-1.583	30.733	-4.938
132.01	0.21549	51.729	-4.1132	0.47853	-1.6384	-0.25354	0.11104	-0.14231	0.66022	-1.3176	3473.9	21.398	0.087081	84.004	-52.329	79.793	76.547	20.485	-3.797	-3.9881	0.824	-1.583	30.733	-4.938
132.01	0.20781	51.721	-4.1144	0.4791	-1.6391	-0.25518	0.11703	-0.14013	0.66022	-1.3176	3473.2	21.394	0.083979	84.005	-52.257	79.794	76.547	20.485	-3.797	-3.9881	0.824	-1.583	30.733	-4.938
132.02	0.19993	51.712	-4.1157	0.4797	-1.6398	-0.25672	0.12297	-0.13789	0.66022	-1.3176	3472.5	21.391	0.080792	84.006	-52.187	79.796	76.547	20.485	-3.797	-3.9881	0.824	-1.583	30.733	-4.938
132.02	0.19184	51.704	-4.117	0.48033	-1.6405	-0.25816	0.12885	-0.13559	0.66022	-1.3176	3471.9	21.387	0.077524	84.007	-52.119	79.798	76.547	20.485	-3.797	-3.9881	0.824	-1.583	30.733	-4.938
132.03	0.18356	51.696	-4.1183	0.48099	-1.6412	-0.25949	0.13467	-0.13323	0.66022	-1.3176	3471.2	21.383	0.074176	84.008	-52.054	79.799	76.547	20.485	-3.797	-3.9881	0.824	-1.583	30.733	-4.938
132.03	0.17509	51.687	-4.1196	0.48168	-1.6418	-0.26073	0.14042	-0.13082	0.66022	-1.3176	3470.5	21.379	0.070751	84.008	-51.99	79.801	76.547	20.485	-3.797	-3.9881	0.824	-1.583	30.733	-4.938
132.04	0.16642	51.678	-4.1209	0.48239	-1.6425	-0.26186	0.14612	-0.12836	0.66022	-1.3176	3469.8	21.375	0.06725	84.009	-51.928	79.802	76.547	20.485	-3.797	-3.9881	0.824	-1.583	30.733	-4.938
132.04	0.15758	51.669	-4.1222	0.48314	-1.6431	-0.26288	0.15174	-0.12584	0.66022	-1.3176	3469.2	21.371	0.063677	84.01	-51.869	79.804	76.547	20.485	-3.797	-3.9881	0.824	-1.583	30.733	-4.938
132.05	0.14857	51.66	-4.1235	0.48391	-1.6437	-0.26381	0.1573	-0.12326	0.66022	-1.3176	3468.5	21.366	0.060033	84.011	-51.811	79.806	76.547	20.485	-3.797	-3.9881	0.824	-1.583	30.733	-4.938
132.05	0.13938	51.65	-4.1249	0.48471	-1.6443	-0.26463	0.16278	-0.12064	0.66022	-1.3176	3467.8	21.362	0.056321	84.012	-51.755	79.807	76.547	20.485	-3.797	-3.9881	0.824	-1.583	30.733	-4.938
132.06	0.13004	51.641	-4.1262	0.48554	-1.6449	-0.26534	0.16819	-0.11797	0.66022	-1.3176	3467.1	21.358	0.052544	84.013	-51.702	79.809	76.547	20.485	-3.797	-3.9881	0.824	-1.583	30.733	-4.938
132.06	0.12053	51.631	-4.1275	0.48639	-1.6455	-0.26595	0.17351	-0.11525	0.66022	-1.3176	3466.4	21.353	0.048703	84.013	-51.65	79.81	76.547	20.485	-3.797	-3.9881	0.824	-1.583	30.733	-4.938
132.07	0.11088	51.621	-4.1288	0.48727	-1.6461	-0.26646	0.17876	-0.11248	0.66022	-1.3176	3465.8	21.349	0.044803	84.014	-51.601	79.812	76.547	20.485	-3.797	-3.9881	0.824	-1.583	30.733	-4.938
132.07	0.10108	51.611	-4.1302	0.48818	-1.6466	-0.26686	0.18393	-0.10966	0.66022	-1.3176	3465.1	21.344	0.040844	84.015	-51.553	79.813	76.547	20.485	-3.797	-3.9881	0.824	-1.583	30.733	-4.938
132.08	0.09115	51.601	-4.1315	0.48911	-1.6472	-0.26716	0.18901	-0.1068	0.66022	-1.3176	3464.4	21.34	0.03683	84.016	-51.508	79.815	76.547	20.485	-3.797	-3.9881	0.824	-1.583	30.733	-4.938
132.08	0.081086	51.591	-4.1328	0.49007	-1.6477	-0.26735	0.194	-0.10389	0.66022	-1.3176	3463.7	21.335	0.032763	84.016	-51.465	79.816	76.547	20.485	-3.797	-3.9881	0.824	-1.583	30.733	-4.938
132.09	0.070897	51.58	-4.1342	0.49105	-1.6482	-0.26743	0.19891	-0.10094	0.66022	-1.3176	3463.1	21.33	0.028646	84.017	-51.424	79.818	76.547	20.485	-3.797	-3.9881	0.824	-1.583	30.733	-4.938
132.1	0.06059	51.57	-4.1355	0.49206	-1.6487	-0.26741	0.20372	-0.097947	0.66022	-1.3176	3462.4	21.326	0.024481	84.018	-51.385	79.819	76.547	20.485	-3.797	-3.9881	0.824	-1.583	30.733	-4.938
132.1	0.050172	51.559	-4.1369	0.49309	-1.6492	-0.26729	0.20844	-0.094915	0.66022	-1.3176	3461.7	21.321	0.020272	84.018	-51.348	79.821	76.547	20.485	-3.797	-3.9881	0.824	-1.583	30.733	-4.938
132.11	0.039649	51.549	-4.1382	0.49414	-1.6497	-0.26706	0.21305	-0.091843	0.66022	-1.3176	3461.0	21.316	0.01602	84.019	-51.313	79.822	76.547	20.485	-3.797	-3.9881	0.824	-1.583	30.733	-4.938
132.11	0.029029	51.538	-4.1395	0.49522	-1.6501	-0.26673	0.21757	-0.088733	0.66022	-1.3176	3460.3	21.311	0.011729	84.02	-51.281	79.824	76.547	20.485	-3.797	-3.9881	0.824	-1.583	30.733	-4.938
132.12	0.018316	51.527	-4.1409	0.49632	-1.6506	-0.26629	0.22214	-0.085586	0.66022	-1.3176	3459.7	21.306	0.0074003	84.021	-51.25	79.825	76.547	20.485	-3.797	-3.9881	0.824	-1.583	30.733	-4.938
132.12	0.007519	51.516	-4.1422	0.49744	-1.651	-0.26575	0.22661	-0.082402	0.66022	-1.3176	3459.0	21.301	0.0030379	84.021	-51.222	79.827	76.547	20.485	-3.797	-3.9881	0.824	-1.583	30.733	-4.938
132.13	-0.0033564	51.505	-4.1435	0.49858	-1.6514	-0.26507	0.23091	-0.079182	0.66022	-1.3176	3458.3	21.296	-0.0013561	84.022	-51.195	79.828	76.547	20.485	-3.797	-3.9881	0.824	-1.583	30.733	-4.938
132.13	-0.014303	51.494	-4.1448	0.49975	-1.6518	-0.26421	0.23498	-0.075931	0.66022	-1.3176	3457.6	21.291	-0.0057789	84.023	-51.171	79.83	76.547	20.485	-3.797	-3.9881	0.824	-1.583	30.733	-4.938
132.14	-0.025315	51.483	-4.1462	0.50093	-1.6521	-0.26326	0.23895	-0.07265	0.66022	-1.3176	3457.0	21.286	-0.010228	84.023	-51.149	79.831	76.547	20.485	-3.797	-3.9881	0.824	-1.583	30.733	-4.938
132.15	-0.036385	51.471	-4.1475	0.50214	-1.6525	-0.2622	0.2428	-0.069341	0.66022	-1.3176	3456.3	21.281	-0.0147	84.024	-51.129	79.833	76.547	20.485	-3.797	-3.9881	0.824	-1.583	30.733	-4.938
132.15	-0.047506	51.46	-4.1488	0.50336	-1.6528	-0.26104	0.24654	-0.066004	0.66022	-1.3176	3455.6	21.276	-0.019193	84.025	-51.111	79.834	76.547	20.485	-3.797	-3.9881	0.824	-1.583	30.733	-4.938
132.16	-0.058672	51.449	-4.1501	0.5046	-1.6532	-0.25978	0.25016	-0.062641	0.66022	-1.3176	3454.9	21.271	-0.023704	84.026	-51.096	79.836	76.547	20.485	-3.797	-3.9881	0.824	-1.583	30.733	-4.938
132.16	-0.069876	51.437	-4.1514	0.50586	-1.6535	-0.25842	0.25367	-0.059253	0.66022	-1.3176	3454.3	21.266	-0.02823	84.026	-51.082	79.837	76.547	20.485	-3.797	-3.9881	0.824	-1.583	30.733	-4.938
132.17	-0.081111	51.426	-4.1527	0.50714	-1.6537	-0.25696	0.25706	-0.055843	0.66022	-1.3176	3453.6	21.261	-0.032769	84.027	-51.071	79.839	76.547	20.485	-3.797	-3.9881	0.824	-1.583	30.733	-4.938
132.17	-0.09237	51.415	-4.1539	0.50843	-1.654	-0.2554	0.26032	-0.052412	0.66022	-1.3176	3452.9	21.256	-0.037317	84.028	-51.062	79.84	76.547	20.485	-3.797	-3.9881	0.824	-1.583	30.733	-4.938
132.18	-0.10365	51.403	-4.1552	0.50974	-1.6543	-0.25374	0.26346	-0.048961	0.66022	-1.3176	3452.2	21.25	-0.041873	84.029	-51.055	79.842	76.547	20.485	-3.797	-3.9881	0.824	-1.583	30.733	-4.938
132.19	-0.11494	51.392	-4.1565	0.51107	-1.6545	-0.25198	0.26648	-0.045492	0.66022	-1.3176	3451.6	21.245	-0.046433	84.03	-51.05	79.844	76.547	20.485	-3.797	-3.9881	0.824	-1.583	30.733	-4.938
132.19	-0.12623	51.381	-4.1577	0.51241	-1.6547	-0.25012	0.26937	-0.042007	0.66022	-1.3176	3450.9	21.24	-0.050995	84.03	-51.047	79.845	76.547	20.485	-3.797	-3.9881	0.824	-1.583	30.733	-4.938
132.2	-0.13752	51.369	-4.159	0.51376	-1.6549	-0.24817	0.27213	-0.038506	0.66022	-1.3176	3450.2	21.235	-0.055557	84.031	-51.046	79.847	76.547	20.485	-3.797	-3.9881	0.824	-1.583	30.733	-4.938
132.2	-0.14881	51.358	-4.1602	0.51513	-1.6551	-0.24611	0.27475	-0.034993	0.66022	-1.3176	3449.5	21.23	-0.060115	84.032	-51.048	79.848	76.547	20.485	-3.797	-3.9881	0.824	-1.583	30.733	-4.938
132.21	-0.16008	51.346	-4.1614	0.51651	-1.6553	-0.24397	0.27725	-0.031467	0.66022	-1.3176	3448.9	21.225	-0.064667	84.033	-51.051	79.85	76.547	20.485	-3.797	-3.9881	0.824	-1.583	30.733	-4.938
132.22	-0.17133	51.335	-4.1627	0.5179	-1.6554	-0.24173	0.27961	-0.027932	0.66022	-1.3176	3448.2	21.22	-0.06921	84.034	-51.057	79.852	76.547	20.485	-3.797	-3.9881	0.824	-1.583	30.733	-4.938
132.22	-0.18255	51.324	-4.1639	0.5193	-1.6556	-0.2394	0.28184	-0.024389	0.66022	-1.3176	3447.5	21.214	-0.073743	84.035	-51.065	79.853	76.547	20.485	-3.797	-3.9881	0.824	-1.583	30.733	-4.938
132.23	-0.19374	51.312	-4.1651	0.52072	-1.6557	-0.23697	0.28393	-0.020839	0.66022	-1.3176	3446.8	21.209	-0.078262	84.035	-51.075	79.855	76.547	20.485	-3.797	-3.9881	0.824	-1.583	30.733	-4.938
132.23	-0.20489	51.301	-4.1662	0.52214	-1.6558	-0.23445	0.28588	-0.017285	0.66022	-1.3176	3446.2	21.204	-0.082765	84.036	-51.087	79.857	76.547	20.485	-3.797	-3.9881	0.824	-1.583	30.733	-4.938
132.24	-0.21599	51.29	-4.1674	0.52358	-1.6558	-0.23184	0.28769	-0.013727	0.66022	-1.3176	3445.5	21.199	-0.08725	84.037	-51.101	79.858	76.547	20.485	-3.797	-3.9881	0.824	-1.583	30.733	-4.938
132.25	-0.22704	51.279	-4.1685	0.52502	-1.6559	-0.22915	0.28935	-0.010168	0.66022	-1.3176	3444.8	21.194	-0.091714	84.038	-51.118	79.86	76.547	20.485	-3.797	-3.9881	0.824	-1.583	30.733	-4.938
132.25	-0.23804	51.268	-4.1697	0.52647	-1.6559	-0.22636	0.29088	-0.0066093	0.66022	-1.3176	3444.1	21.189	-0.096154	84.039	-51.136	79.862	76.547	20.485	-3.797	-3.9881	0.824	-1.583	30.733	-4.938
132.26	-0.24897	51.257	-4.1708	0.52793	-1.656	-0.22349	0.29226	-0.0030529	0.66022	-1.3176	3443.4	21.184	-0.10057	84.04	-51.156	79.863	76.547	20.485	-3.797	-3.9881	0.824	-1.583	30.733	-4.938
132.26	-0.25984	51.246	-4.1719	0.52939	-1.656	-0.22053	0.2935	0.00049958	0.66022	-1.3176	3442.8	21.179	-0.10496	84.041	-51.179	79.865	76.547	20.485	-3.797	-3.9881	0.824	-1.583	30.733	-4.938
132.27	-0.27063	51.236	-4.173	0.53086	-1.656	-0.21749	0.29459	0.0040463	0.66022	-1.3176	3442.1	21.174	-0.10931	84.042	-51.204	79.867	76.547	20.485	-3.797	-3.9881	0.824	-1.583	30.733	-4.938
132.28	-0.28134	51.225	-4.1741	0.53234	-1.6559	-0.21436	0.29553	0.0075855	0.66022	-1.3176	3441.4	21.169	-0.11364	84.043	-51.231	79.869	76.547	20.485	-3.797	-3.9881	0.824	-1.583	30.733	-4.938
132.28	-0.29197	51.214	-4.1752	0.53382	-1.6559	-0.21115	0.29633	0.011115	0.66022	-1.3176	3440.7	21.164	-0.11793	84.045	-51.26	79.871	76.547	20.485	-3.797	-3.9881	0.824	-1.583	30.733	-4.938
132.29	-0.3025	51.204	-4.1762	0.5353	-1.6558	-0.20786	0.29698	0.014634	0.66022	-1.3176	3440.1	21.16	-0.12218	84.046	-51.29	79.873	76.547	20.485	-3.797	-3.9881	0.824	-1.583	30.733	-4.938
132.29	-0.31294	51.194	-4.1772	0.53679	-1.6557	-0.2045	0.29747	0.01814	0.66022	-1.3176	3439.4	21.155	-0.1264	84.047	-51.323	79.875	76.547	20.485	-3.797	-3.9881	0.824	-1.583	30.733	-4.938
132.3	-0.32328	51.184	-4.1783	0.53828	-1.6556	-0.20105	0.29782	0.021631	0.66022	-1.3176	3438.7	21.15	-0.13057	84.048	-51.359	79.876	76.547	20.485	-3.797	-3.9881	0.824	-1.583	30.733	-4.938
132.31	-0.33352	51.174	-4.1793	0.53977	-1.6555	-0.19753	0.29802	0.025105	0.66022	-1.3176	3438.0	21.146	-0.13471	84.049	-51.396	79.878	76.547	20.485	-3.797	-3.9881	0.824	-1.583	30.733	-4.938
132.31	-0.34364	51.164	-4.1802	0.54126	-1.6554	-0.19393	0.29806	0.028561	0.66022	-1.3176	3437.4	21.141	-0.13879	84.05	-51.435	79.88	76.547	20.485	-3.797	-3.9881	0.824	-1.583	30.733	-4.938
132.32	-0.35365	51.154	-4.1812	0.54275	-1.6552	-0.19026	0.29795	0.031997	0.66022	-1.3176	3436.7	21.136	-0.14284	84.052	-51.476	79.882	76.547	20.485	-3.797	-3.9881	0.824	-1.583	30.733	-4.938
132.32	-0.36355	51.144	-4.1821	0.54424	-1.6551	-0.18652	0.29769	0.035411	0.66022	-1.3176	3436.0	21.132	-0.14683	84.053	-51.519	79.884	76.547	20.485	-3.797	-3.9881	0.824	-1.583	30.733	-4.938
132.33	-0.37331	51.135	-4.1831	0.54572	-1.6549	-0.18271	0.29728	0.038801	0.66022	-1.3176	3435.3	21.127	-0.15077	84.054	-51.565	79.887	76.547	20.485	-3.797	-3.9881	0.824	-1.583	30.733	-4.938
132.34	-0.38295	51.126	-4.184	0.54721	-1.6547	-0.17883	0.29672	0.042166	0.66022	-1.3176	3434.7	21.123	-0.15466	84.056	-51.612	79.889	76.547	20.485	-3.797	-3.9881	0.824	-1.583	30.733	-4.938
132.34	-0.39246	51.117	-4.1848	0.54869	-1.6545	-0.17488	0.296	0.045503	0.66022	-1.3176	3434.0	21.119	-0.1585	84.057	-51.661	79.891	76.547	20.485	-3.797	-3.9881	0.824	-1.583	30.733	-4.938
132.35	-0.40183	51.108	-4.1857	0.55017	-1.6542	-0.17087	0.29513	0.04881	0.66022	-1.3176	3433.3	21.115	-0.16228	84.059	-51.713	79.893	76.547	20.485	-3.797	-3.9881	0.824	-1.583	30.733	-4.938
132.35	-0.41106	51.099	-4.1866	0.55164	-1.654	-0.16679	0.29411	0.052087	0.66022	-1.3176	3432.6	21.11	-0.166	84.06	-51.766	79.895	76.547	20.485	-3.797	-3.9881	0.824	-1.583	30.733	-4.938
132.36	-0.42015	51.091	-4.1874	0.55311	-1.6537	-0.16266	0.29294	0.055331	0.66022	-1.3176	3431.9	21.106	-0.16967	84.062	-51.821	79.897	76.547	20.485	-3.797	-3.9881	0.824	-1.583	30.733	-4.938
132.37	-0.42908	51.082	-4.1882	0.55457	-1.6534	-0.15846	0.29161	0.05854	0.66022	-1.3176	3431.3	21.102	-0.17328	84.063	-51.878	79.9	76.547	20.485	-3.797	-3.9881	0.824	-1.583	30.733	-4.938
132.37	-0.43787	51.074	-4.189	0.55602	-1.6531	-0.15421	0.29013	0.061712	0.66022	-1.3176	3430.6	21.099	-0.17682	84.065	-51.937	79.902	76.547	20.485	-3.797	-3.9881	0.824	-1.583	30.733	-4.938
132.38	-0.4465	51.066	-4.1897	0.55747	-1.6528	-0.1499	0.28851	0.064847	0.66022	-1.3176	3429.9	21.095	-0.1803	84.066	-51.999	79.904	76.547	20.485	-3.797	-3.9881	0.824	-1.583	30.733	-4.938
132.38	-0.45498	51.059	-4.1905	0.55891	-1.6525	-0.14554	0.28673	0.067942	0.66022	-1.3176	3429.2	21.091	-0.18372	84.068	-52.062	79.907	76.547	20.485	-3.797	-3.9881	0.824	-1.583	30.733	-4.938
132.39	-0.46329	51.051	-4.1912	0.56034	-1.6521	-0.14113	0.2848	0.070995	0.66022	-1.3176	3428.6	21.087	-0.18708	84.069	-52.127	79.909	76.547	20.485	-3.797	-3.9881	0.824	-1.583	30.733	-4.938
132.4	-0.47144	51.044	-4.1919	0.56176	-1.6518	-0.13666	0.28272	0.074005	0.66022	-1.3176	3427.9	21.084	-0.19036	84.071	-52.193	79.911	76.547	20.485	-3.797	-3.9881	0.824	-1.583	30.733	-4.938
132.4	-0.47942	51.037	-4.1925	0.56317	-1.6514	-0.13215	0.2805	0.076969	0.66022	-1.3176	3427.2	21.08	-0.19358	84.073	-52.262	79.914	76.547	20.485	-3.797	-3.9881	0.824	-1.583	30.733	-4.938
132.41	-0.48723	51.03	-4.1932	0.56456	-1.651	-0.1276	0.27813	0.079887	0.66022	-1.3176	3426.5	21.077	-0.19673	84.075	-52.333	79.916	76.547	20.485	-3.797	-3.9881	0.824	-1.583	30.733	-4.938
132.41	-0.49486	51.024	-4.1938	0.56595	-1.6506	-0.123	0.27561	0.082757	0.66022	-1.3176	3425.8	21.074	-0.19981	84.076	-52.405	79.919	76.547	20.485	-3.797	-3.9881	0.824	-1.583	30.733	-4.938
132.42	-0.50233	51.017	-4.1944	0.56732	-1.6502	-0.11836	0.27295	0.085577	0.66022	-1.3176	3425.2	21.07	-0.20282	84.078	-52.48	79.921	76.547	20.485	-3.797	-3.9881	0.824	-1.583	30.733	-4.938
132.42	-0.50961	51.011	-4.195	0.56868	-1.6497	-0.11368	0.27015	0.088345	0.66022	-1.3176	3424.5	21.067	-0.20575	84.08	-52.556	79.924	76.547	20.485	-3.797	-3.9881	0.824	-1.583	30.733	-4.938
132.43	-0.51671	51.006	-4.1956	0.57002	-1.6493	-0.10897	0.2672	0.09106	0.66022	-1.3176	3423.8	21.064	-0.20862	84.082	-52.634	79.927	76.547	20.485	-3.797	-3.9881	0.824	-1.583	30.733	-4.938
132.44	-0.52364	51.0	-4.1961	0.57135	-1.6488	-0.10422	0.26411	0.09372	0.66022	-1.3176	3423.1	21.061	-0.21141	84.084	-52.714	79.929	76.547	20.485	-3.797	-3.9881	0.824	-1.583	30.733	-4.938
132.44	-0.53037	50.995	-4.1966	0.57266	-1.6483	-0.099442	0.26089	0.096324	0.66022	-1.3176	3422.4	21.059	-0.21412	84.086	-52.796	79.932	76.547	20.485	-3.797	-3.9881	0.824	-1.583	30.733	-4.938
132.45	-0.53692	50.99	-4.1971	0.57396	-1.6479	-0.094632	0.25753	0.09887	0.66022	-1.3176	3421.7	21.056	-0.21676	84.088	-52.879	79.935	76.547	20.485	-3.797	-3.9881	0.824	-1.583	30.733	-4.938
132.45	-0.54329	50.985	-4.1975	0.57524	-1.6474	-0.089795	0.25403	0.10136	0.66022	-1.3176	3421.1	21.053	-0.21932	84.09	-52.964	79.938	76.547	20.485	-3.797	-3.9881	0.824	-1.583	30.733	-4.938
132.46	-0.54946	50.981	-4.198	0.5765	-1.6468	-0.084933	0.2504	0.10378	0.66022	-1.3176	3420.4	21.051	-0.22181	84.092	-53.051	79.94	76.547	20.485	-3.797	-3.9881	0.824	-1.583	30.733	-4.938
132.46	-0.55544	50.976	-4.1984	0.57774	-1.6463	-0.080049	0.24664	0.10615	0.66022	-1.3176	3419.7	21.048	-0.22422	84.094	-53.14	79.943	76.547	20.485	-3.797	-3.9881	0.824	-1.583	30.733	-4.938
132.47	-0.56123	50.972	-4.1988	0.57896	-1.6458	-0.075145	0.24275	0.10845	0.66022	-1.3176	3419.0	21.046	-0.22655	84.097	-53.231	79.946	76.547	20.485	-3.797	-3.9881	0.824	-1.583	30.733	-4.938
132.47	-0.56683	50.969	-4.1991	0.58017	-1.6452	-0.070223	0.23874	0.11068	0.66022	-1.3176	3418.3	21.044	-0.2288	84.099	-53.323	79.949	76.547	20.485	-3.797	-3.9881	0.824	-1.583	30.733	-4.938
132.48	-0.57223	50.965	-4.1995	0.58135	-1.6447	-0.065286	0.2346	0.11285	0.66022	-1.3176	3417.6	21.042	-0.23098	84.101	-53.417	79.952	76.547	20.485	-3.797	-3.9881	0.824	-1.583	30.733	-4.938
132.48	-0.57743	50.962	-4.1998	0.58251	-1.6441	-0.060337	0.23034	0.11496	0.66022	-1.3176	3417.0	21.04	-0.23307	84.103	-53.513	79.955	76.547	20.485	-3.797	-3.9881	0.824	-1.583	30.733	-4.938
132.49	-0.58243	50.96	-4.2001	0.58365	-1.6435	-0.055377	0.22596	0.11699	0.66022	-1.3176	3416.3	21.038	-0.23508	84.106	-53.61	79.958	76.547	20.485	-3.797	-3.9881	0.824	-1.583	30.733	-4.938
132.5	-0.58724	50.957	-4.2004	0.58477	-1.6429	-0.05041	0.22146	0.11895	0.66022	-1.3176	3415.6	21.037	-0.23702	84.108	-53.709	79.961	76.547	20.485	-3.797	-3.9881	0.824	-1.583	30.733	-4.938
132.5	-0.59185	50.955	-4.2006	0.58587	-1.6423	-0.045438	0.21685	0.12085	0.66022	-1.3176	3414.9	21.035	-0.23887	84.11	-53.81	79.964	76.547	20.485	-3.797	-3.9881	0.824	-1.583	30.733	-4.938
132.51	-0.59625	50.953	-4.2008	0.58694	-1.6417	-0.040464	0.21212	0.12267	0.66022	-1.3176	3414.2	21.033	-0.24064	84.113	-53.912	79.967	76.547	20.485	-3.797	-3.9881	0.824	-1.583	30.733	-4.938
132.51	-0.60046	50.951	-4.201	0.58799	-1.6411	-0.035489	0.20729	0.12442	0.66022	-1.3176	3413.5	21.032	-0.24233	84.115	-54.016	79.971	76.547	20.485	-3.797	-3.9881	0.824	-1.583	30.733	-4.938
132.52	-0.60447	50.95	-4.2012	0.58901	-1.6405	-0.030517	0.20235	0.12609	0.66022	-1.3176	3412.9	21.031	-0.24394	84.118	-54.121	79.974	76.547	20.485	-3.797	-3.9881	0.824	-1.583	30.733	-4.938
132.52	-0.60827	50.949	-4.2013	0.59001	-1.6399	-0.02555	0.19731	0.12769	0.66022	-1.3176	3412.2	21.03	-0.24547	84.12	-54.228	79.977	76.547	20.485	-3.797	-3.9881	0.824	-1.583	30.733	-4.938
132.53	-0.61187	50.948	-4.2014	0.59099	-1.6392	-0.020591	0.19217	0.12921	0.66022	-1.3176	3411.5	21.029	-0.24692	84.123	-54.337	79.98	76.547	20.485	-3.797	-3.9881	0.824	-1.583	30.733	-4.938
132.53	-0.61527	50.947	-4.2015	0.59193	-1.6386	-0.015643	0.18694	0.13066	0.66022	-1.3176	3410.8	21.028	-0.24828	84.126	-54.447	79.984	76.547	20.485	-3.797	-3.9881	0.824	-1.583	30.733	-4.938
132.54	-0.61847	50.947	-4.2016	0.59285	-1.6379	-0.010707	0.18161	0.13203	0.66022	-1.3176	3410.1	21.027	-0.24956	84.128	-54.559	79.987	76.547	20.485	-3.797	-3.9881	0.824	-1.583	30.733	-4.938
132.54	-0.62147	50.947	-4.2016	0.59375	-1.6372	-0.0057872	0.17619	0.13332	0.66022	-1.3176	3409.4	21.026	-0.25076	84.131	-54.672	79.99	76.547	20.485	-3.797	-3.9881	0.824	-1.583	30.733	-4.938
132.55	-0.62426	50.948	-4.2016	0.59462	-1.6366	-0.0008852	0.17069	0.13453	0.66022	-1.3176	3408.7	21.026	-0.25188	84.134	-54.787	79.994	76.547	20.485	-3.797	-3.9881	0.824	-1.583	30.733	-4.938
132.55	-0.62685	50.948	-4.2016	0.59546	-1.6359	0.003996	0.1651	0.13566	0.66022	-1.3176	3408.0	21.025	-0.25292	84.136	-54.903	79.997	76.547	20.485	-3.797	-3.9881	0.824	-1.583	30.733	-4.938
132.55	-0.62924	50.949	-4.2016	0.59627	-1.6352	0.008854	0.15943	0.13671	0.66022	-1.3176	3407.4	21.025	-0.25388	84.139	-55.021	80.001	76.547	20.485	-3.797	-3.9881	0.824	-1.583	30.733	-4.938
132.56	-0.63143	50.95	-4.2015	0.59705	-1.6345	0.013686	0.15369	0.13768	0.66022	-1.3176	3406.7	21.025	-0.25475	84.142	-55.14	80.004	76.547	20.485	-3.797	-3.9881	0.824	-1.583	30.733	-4.938
132.56	-0.63342	50.952	-4.2015	0.5978	-1.6338	0.01849	0.14787	0.13857	0.66022	-1.3176	3406.0	21.025	-0.25554	84.145	-55.26	80.008	76.547	20.485	-3.797	-3.9881	0.824	-1.583	30.733	-4.938
132.57	-0.6352	50.954	-4.2014	0.59853	-1.6331	0.023262	0.14199	0.13938	0.66022	-1.3176	3405.3	21.025	-0.25625	84.148	-55.382	80.011	76.547	20.485	-3.797	-3.9881	0.824	-1.583	30.733	-4.938
132.57	-0.63679	50.956	-4.2012	0.59922	-1.6324	0.028001	0.13604	0.1401	0.66022	-1.3176	3404.6	21.025	-0.25689	84.151	-55.505	80.015	76.547	20.485	-3.797	-3.9881	0.824	-1.583	30.733	-4.938
132.58	-0.63817	50.958	-4.2011	0.59989	-1.6317	0.032704	0.13003	0.14075	0.66022	-1.3176	3403.9	21.025	-0.25744	84.154	-55.63	80.019	76.547	20.485	-3.797	-3.9881	0.824	-1.583	30.733	-4.938
132.58	-0.63936	50.961	-4.2009	0.60052	-1.631	0.037369	0.12396	0.14131	0.66022	-1.3176	3403.2	21.025	-0.2579	84.157	-55.756	80.022	76.547	20.485	-3.797	-3.9881	0.824	-1.583	30.733	-4.938
132.59	-0.64035	50.964	-4.2007	0.60113	-1.6303	0.041992	0.11784	0.14178	0.66022	-1.3176	3402.5	21.026	-0.25829	84.16	-55.883	80.026	76.547	20.485	-3.797	-3.9881	0.824	-1.583	30.733	-4.938
132.59	-0.64114	50.967	-4.2005	0.6017	-1.6296	0.046571	0.11166	0.14217	0.66022	-1.3176	3401.8	21.026	-0.2586	84.163	-56.012	80.03	76.547	20.485	-3.797	-3.9881	0.824	-1.583	30.733	-4.938
132.59	-0.64173	50.97	-4.2002	0.60225	-1.6289	0.051105	0.10545	0.14248	0.66022	-1.3176	3401.1	21.027	-0.25883	84.166	-56.142	80.034	76.547	20.485	-3.797	-3.9881	0.824	-1.583	30.733	-4.938
132.6	-0.64213	50.974	-4.2	0.60276	-1.6282	0.05559	0.099186	0.14271	0.66022	-1.3176	3400.4	21.028	-0.25899	84.169	-56.273	80.037	76.547	20.485	-3.797	-3.9881	0.824	-1.583	30.733	-4.938
132.6	-0.64234	50.978	-4.1997	0.60324	-1.6275	0.060024	0.092888	0.14285	0.66022	-1.3176	3399.7	21.029	-0.25906	84.172	-56.405	80.041	76.547	20.485	-3.797	-3.9881	0.824	-1.583	30.733	-4.938
132.61	-0.64235	50.982	-4.1994	0.60369	-1.6268	0.064405	0.086556	0.14291	0.66022	-1.3176	3399.1	21.03	-0.25905	84.175	-56.539	80.045	76.547	20.485	-3.797	-3.9881	0.824	-1.583	30.733	-4.938
132.61	-0.64216	50.986	-4.199	0.6041	-1.6261	0.06873	0.080194	0.14289	0.66022	-1.3176	3398.4	21.031	-0.25897	84.179	-56.673	80.049	76.547	20.485	-3.797	-3.9881	0.824	-1.583	30.733	-4.938
132.62	-0.64179	50.991	-4.1987	0.60449	-1.6253	0.072997	0.073806	0.14278	0.66022	-1.3176	3397.7	21.032	-0.25881	84.182	-56.809	80.053	76.547	20.485	-3.797	-3.9881	0.824	-1.583	30.733	-4.938
132.62	-0.64122	50.996	-4.1983	0.60484	-1.6246	0.077204	0.067395	0.14259	0.66022	-1.3176	3397.0	21.033	-0.25857	84.185	-56.946	80.057	76.547	20.485	-3.797	-3.9881	0.824	-1.583	30.733	-4.938
132.62	-0.64047	51.001	-4.1979	0.60516	-1.6239	0.081348	0.060966	0.14232	0.66022	-1.3176	3396.3	21.035	-0.25825	84.188	-57.085	80.061	76.547	20.485	-3.797	-3.9881	0.824	-1.583	30.733	-4.938
132.63	-0.63953	51.007	-4.1975	0.60545	-1.6232	0.085427	0.054523	0.14197	0.66022	-1.3176	3395.6	21.036	-0.25787	84.192	-57.224	80.065	76.547	20.485	-3.797	-3.9881	0.824	-1.583	30.733	-4.938
132.63	-0.6384	51.013	-4.1971	0.60571	-1.6225	0.08944	0.04807	0.14153	0.66022	-1.3176	3394.9	21.038	-0.2574	84.195	-57.364	80.069	76.547	20.485	-3.797	-3.9881	0.824	-1.583	30.733	-4.938
132.64	-0.63709	51.019	-4.1966	0.60593	-1.6218	0.093383	0.041611	0.14101	0.66022	-1.3176	3394.2	21.039	-0.25686	84.199	-57.506	80.073	76.547	20.485	-3.797	-3.9881	0.824	-1.583	30.733	-4.938
132.64	-0.63559	51.025	-4.1961	0.60612	-1.6211	0.097255	0.035149	0.14041	0.66022	-1.3176	3393.5	21.041	-0.25625	84.202	-57.648	80.077	76.547	20.485	-3.797	-3.9881	0.824	-1.583	30.733	-4.938
132.64	-0.63391	51.031	-4.1956	0.60628	-1.6204	0.10105	0.028689	0.13973	0.66022	-1.3176	3392.8	21.043	-0.25556	84.205	-57.792	80.081	76.547	20.485	-3.797	-3.9881	0.824	-1.583	30.733	-4.938
132.65	-0.63205	51.038	-4.1951	0.60641	-1.6197	0.10478	0.022235	0.13898	0.66022	-1.3176	3392.1	21.045	-0.2548	84.209	-57.937	80.085	76.547	20.485	-3.797	-3.9881	0.824	-1.583	30.733	-4.938
132.65	-0.63001	51.045	-4.1946	0.6065	-1.619	0.10842	0.015791	0.13814	0.66022	-1.3176	3391.4	21.047	-0.25397	84.212	-58.082	80.089	76.547	20.485	-3.797	-3.9881	0.824	-1.583	30.733	-4.938
132.65	-0.6278	51.052	-4.194	0.60657	-1.6183	0.11199	0.0093604	0.13722	0.66022	-1.3176	3390.7	21.049	-0.25306	84.216	-58.228	80.094	76.547	20.485	-3.797	-3.9881	0.824	-1.583	30.733	-4.938
132.66	-0.62541	51.059	-4.1935	0.6066	-1.6176	0.11547	0.0029471	0.13623	0.66022	-1.3176	3390.0	21.051	-0.25209	84.219	-58.376	80.098	76.547	20.485	-3.797	-3.9881	0.824	-1.583	30.733	-4.938
132.66	-0.62284	51.067	-4.1929	0.6066	-1.6169	0.11888	-0.0034449	0.13516	0.66022	-1.3176	3389.3	21.054	-0.25104	84.223	-58.524	80.102	76.547	20.485	-3.797	-3.9881	0.824	-1.583	30.733	-4.938
132.66	-0.62011	51.074	-4.1923	0.60656	-1.6163	0.12219	-0.0098117	0.13401	0.66022	-1.3176	3388.6	21.056	-0.24993	84.227	-58.673	80.106	76.547	20.485	-3.797	-3.9881	0.824	-1.583	30.733	-4.938
132.67	-0.6172	51.082	-4.1916	0.6065	-1.6156	0.12542	-0.01615	0.13279	0.66022	-1.3176	3387.9	21.059	-0.24875	84.23	-58.823	80.111	76.547	20.485	-3.797	-3.9881	0.824	-1.583	30.733	-4.938
132.67	-0.61412	51.09	-4.191	0.6064	-1.6149	0.12857	-0.022455	0.13149	0.66022	-1.3176	3387.2	21.061	-0.2475	84.234	-58.974	80.115	76.547	20.485	-3.797	-3.9881	0.824	-1.583	30.733	-4.938
132.67	-0.61088	51.098	-4.1904	0.60627	-1.6143	0.13162	-0.028724	0.13012	0.66022	-1.3176	3386.5	21.064	-0.24618	84.237	-59.125	80.119	76.547	20.485	-3.797	-3.9881	0.824	-1.583	30.733	-4.938
132.68	-0.60748	51.107	-4.1897	0.60612	-1.6136	0.13496	-0.034953	0.1287	0.66022	-1.3176	3385.8	21.066	-0.2448	84.241	-59.277	80.123	76.547	20.485	-3.797	-3.9881	0.824	-1.583	30.733	-4.938
132.68	-0.60391	51.116	-4.189	0.60593	-1.613	0.13892	-0.041145	0.12725	0.66022	-1.3176	3385.1	21.069	-0.24335	84.245	-59.43	80.128	76.547	20.485	-3.797	-3.9881	0.824	-1.583	30.733	-4.938
132.68	-0.60018	51.124	-4.1883	0.6057	-1.6124	0.14276	-0.0473	0.12573	0.66022	-1.3176	3384.4	21.072	-0.24184	84.249	-59.584	80.132	76.547	20.485	-3.797	-3.9881	0.824	-1.583	30.733	-4.938
132.69	-0.59629	51.133	-4.1876	0.60545	-1.6117	0.14648	-0.053413	0.12414	0.66022	-1.3176	3383.7	21.075	-0.24026	84.252	-59.738	80.137	76.547	20.485	-3.797	-3.9881	0.824	-1.583	30.733	-4.938
132.69	-0.59224	51.142	-4.1868	0.60517	-1.6111	0.15007	-0.05948	0.12247	0.66022	-1.3176	3383.0	21.078	-0.23862	84.256	-59.893	80.141	76.547	20.485	-3.797	-3.9881	0.824	-1.583	30.733	-4.938
132.69	-0.58804	51.152	-4.1861	0.60486	-1.6105	0.15354	-0.065498	0.12074	0.66022	-1.3176	3382.3	21.081	-0.23691	84.26	-60.049	80.145	76.547	20.485	-3.797	-3.9881	0.824	-1.583	30.733	-4.938
132.7	-0.58368	51.161	-4.1853	0.60452	-1.6099	0.15689	-0.071463	0.11893	0.66022	-1.3176	3381.6	21.084	-0.23515	84.264	-60.205	80.15	76.547	20.485	-3.797	-3.9881	0.824	-1.583	30.733	-4.938
132.7	-0.57916	51.171	-4.1845	0.60414	-1.6093	0.1601	-0.077372	0.11706	0.66022	-1.3176	3380.9	21.087	-0.23332	84.267	-60.361	80.154	76.547	20.485	-3.797	-3.9881	0.824	-1.583	30.733	-4.938
132.7	-0.57449	51.181	-4.1837	0.60374	-1.6087	0.16319	-0.083219	0.11513	0.66022	-1.3176	3380.2	21.09	-0.23142	84.271	-60.518	80.159	76.547	20.485	-3.797	-3.9881	0.824	-1.583	30.733	-4.938
132.71	-0.56967	51.19	-4.1829	0.60331	-1.6082	0.16615	-0.089003	0.11313	0.66022	-1.3176	3379.5	21.094	-0.22947	84.275	-60.676	80.163	76.547	20.485	-3.797	-3.9881	0.824	-1.583	30.733	-4.938
132.71	-0.5647	51.2	-4.182	0.60285	-1.6076	0.16897	-0.09472	0.11106	0.66022	-1.3176	3378.8	21.097	-0.22746	84.279	-60.834	80.168	76.547	20.485	-3.797	-3.9881	0.824	-1.583	30.733	-4.938
132.71	-0.55958	51.211	-4.1812	0.60236	-1.6071	0.17167	-0.10037	0.10894	0.66022	-1.3176	3378.1	21.1	-0.22539	84.283	-60.992	80.172	76.547	20.485	-3.797	-3.9881	0.824	-1.583	30.733	-4.938
132.72	-0.55431	51.221	-4.1803	0.60185	-1.6065	0.17423	-0.10594	0.10676	0.66022	-1.3176	3377.4	21.104	-0.22325	84.286	-61.15	80.177	76.547	20.485	-3.797	-3.9881	0.824	-1.583	30.733	-4.938
132.72	-0.5489	51.231	-4.1795	0.6013	-1.606	0.17665	-0.11143	0.10451	0.66022	-1.3176	3376.7	21.107	-0.22106	84.29	-61.309	80.181	76.547	20.485	-3.797	-3.9881	0.824	-1.583	30.733	-4.938
132.72	-0.54334	51.242	-4.1786	0.60073	-1.6055	0.17894	-0.11685	0.10222	0.66022	-1.3176	3376.0	21.111	-0.21882	84.294	-61.468	80.186	76.547	20.485	-3.797	-3.9881	0.824	-1.583	30.733	-4.938
132.73	-0.53764	51.252	-4.1777	0.60014	-1.605	0.18109	-0.12218	0.099863	0.66022	-1.3176	3375.3	21.114	-0.21651	84.298	-61.627	80.19	76.547	20.485	-3.797	-3.9881	0.824	-1.583	30.733	-4.938
132.73	-0.53181	51.263	-4.1768	0.59951	-1.6045	0.1831	-0.12742	0.097457	0.66022	-1.3176	3374.6	21.118	-0.21415	84.302	-61.786	80.195	76.547	20.485	-3.797	-3.9881	0.824	-1.583	30.733	-4.938
132.73	-0.52583	51.274	-4.1758	0.59886	-1.604	0.18498	-0.13258	0.094999	0.66022	-1.3176	3373.8	21.121	-0.21173	84.306	-61.946	80.199	76.547	20.485	-3.797	-3.9881	0.824	-1.583	30.733	-4.938
132.73	-0.51972	51.285	-4.1749	0.59819	-1.6035	0.18671	-0.13764	0.092492	0.66022	-1.3176	3373.1	21.125	-0.20926	84.31	-62.105	80.204	76.547	20.485	-3.797	-3.9881	0.824	-1.583	30.733	-4.938
132.74	-0.51347	51.296	-4.174	0.59749	-1.6031	0.18831	-0.14261	0.089936	0.66022	-1.3176	3372.4	21.129	-0.20674	84.314	-62.264	80.209	76.547	20.485	-3.797	-3.9881	0.824	-1.583	30.733	-4.938
132.74	-0.50709	51.307	-4.173	0.59676	-1.6026	0.18977	-0.14748	0.087335	0.66022	-1.3176	3371.7	21.133	-0.20416	84.318	-62.423	80.213	76.547	20.485	-3.797	-3.9881	0.824	-1.583	30.733	-4.938
132.74	-0.50058	51.318	-4.1721	0.59601	-1.6022	0.19109	-0.15225	0.084688	0.66022	-1.3176	3371.0	21.136	-0.20153	84.322	-62.582	80.218	76.547	20.485	-3.797	-3.9881	0.824	-1.583	30.733	-4.938
132.75	-0.49395	51.329	-4.1711	0.59524	-1.6018	0.19226	-0.15692	0.081999	0.66022	-1.3176	3370.3	21.14	-0.19885	84.325	-62.741	80.222	76.547	20.485	-3.797	-3.9881	0.824	-1.583	30.733	-4.938
132.75	-0.48719	51.34	-4.1701	0.59444	-1.6014	0.1933	-0.16149	0.079269	0.66022	-1.3176	3369.6	21.144	-0.19612	84.329	-62.899	80.227	76.547	20.485	-3.797	-3.9881	0.824	-1.583	30.733	-4.938
132.75	-0.48031	51.352	-4.1692	0.59362	-1.601	0.1942	-0.16594	0.076499	0.66022	-1.3176	3368.9	21.148	-0.19334	84.333	-63.057	80.231	76.547	20.485	-3.797	-3.9881	0.824	-1.583	30.733	-4.938
132.75	-0.47331	51.363	-4.1682	0.59278	-1.6006	0.19495	-0.17029	0.073693	0.66022	-1.3176	3368.2	21.152	-0.19051	84.337	-63.214	80.236	76.547	20.485	-3.797	-3.9881	0.824	-1.583	30.733	-4.938
132.76	-0.46619	51.374	-4.1672	0.59192	-1.6003	0.19557	-0.17453	0.07085	0.66022	-1.3176	3367.5	21.155	-0.18764	84.341	-63.37	80.241	76.547	20.485	-3.797	-3.9881	0.824	-1.583	30.733	-4.938
132.76	-0.45896	51.386	-4.1662	0.59104	-1.5999	0.19605	-0.17866	0.067974	0.66022	-1.3176	3366.8	21.159	-0.18472	84.345	-63.526	80.245	76.547	20.485	-3.797	-3.9881	0.824	-1.583	30.733	-4.938
132.76	-0.45162	51.397	-4.1653	0.59013	-1.5996	0.19638	-0.18267	0.065066	0.66022	-1.3176	3366.1	21.163	-0.18176	84.349	-63.681	80.25	76.547	20.485	-3.797	-3.9881	0.824	-1.583	30.733	-4.938
132.76	-0.44417	51.408	-4.1643	0.58921	-1.5993	0.19658	-0.18656	0.062128	0.66022	-1.3176	3365.4	21.167	-0.17875	84.353	-63.834	80.254	76.547	20.485	-3.797	-3.9881	0.824	-1.583	30.733	-4.938
132.77	-0.43661	51.42	-4.1633	0.58827	-1.599	0.19664	-0.19034	0.059162	0.66022	-1.3176	3364.6	21.171	-0.1757	84.357	-63.987	80.259	76.547	20.485	-3.797	-3.9881	0.824	-1.583	30.733	-4.938
132.77	-0.42895	51.431	-4.1623	0.58731	-1.5987	0.19656	-0.194	0.056169	0.66022	-1.3176	3363.9	21.175	-0.17261	84.361	-64.138	80.264	76.547	20.485	-3.797	-3.9881	0.824	-1.583	30.733	-4.938
132.77	-0.42119	51.443	-4.1613	0.58633	-1.5984	0.19634	-0.19753	0.053152	0.66022	-1.3176	3363.2	21.179	-0.16948	84.365	-64.287	80.268	76.547	20.485	-3.797	-3.9881	0.824	-1.583	30.733	-4.938
132.78	-0.41334	51.454	-4.1604	0.58533	-1.5981	0.19598	-0.20094	0.050112	0.66022	-1.3176	3362.5	21.183	-0.16631	84.369	-64.435	80.273	76.547	20.485	-3.797	-3.9881	0.824	-1.583	30.733	-4.938
132.78	-0.40539	51.466	-4.1594	0.58432	-1.5979	0.19549	-0.20423	0.047051	0.66022	-1.3176	3361.8	21.187	-0.16311	84.372	-64.58	80.277	76.547	20.485	-3.797	-3.9881	0.824	-1.583	30.733	-4.938
132.78	-0.39735	51.477	-4.1584	0.58329	-1.5977	0.19487	-0.2074	0.043972	0.66022	-1.3176	3361.1	21.191	-0.15987	84.376	-64.723	80.282	76.547	20.485	-3.797	-3.9881	0.824	-1.583	30.733	-4.938
132.78	-0.38923	51.489	-4.1574	0.58225	-1.5975	0.19411	-0.21044	0.040875	0.66022	-1.3176	3360.4	21.195	-0.15659	84.38	-64.864	80.286	76.547	20.485	-3.797	-3.9881	0.824	-1.583	30.733	-4.938
132.79	-0.38102	51.5	-4.1565	0.58119	-1.5973	0.19321	-0.21335	0.037763	0.66022	-1.3176	3359.7	21.199	-0.15328	84.384	-65.001	80.291	76.547	20.485	-3.797	-3.9881	0.824	-1.583	30.733	-4.938
132.79	-0.37273	51.512	-4.1555	0.58011	-1.5971	0.19219	-0.21613	0.034638	0.66022	-1.3176	3359.0	21.203	-0.14994	84.388	-65.135	80.295	76.547	20.485	-3.797	-3.9881	0.824	-1.583	30.733	-4.938
132.79	-0.36437	51.523	-4.1545	0.57903	-1.5969	0.19103	-0.21879	0.031501	0.66022	-1.3176	3358.3	21.206	-0.14657	84.392	-65.266	80.3	76.547	20.485	-3.797	-3.9881	0.824	-1.583	30.733	-4.938
132.79	-0.35594	51.535	-4.1536	0.57793	-1.5968	0.18974	-0.22132	0.028355	0.66022	-1.3176	3357.5	21.21	-0.14317	84.396	-65.391	80.304	76.547	20.485	-3.797	-3.9881	0.824	-1.583	30.733	-4.938
132.8	-0.34743	51.546	-4.1526	0.57681	-1.5966	0.18833	-0.22371	0.0252	0.66022	-1.3176	3356.8	21.214	-0.13974	84.4	-65.512	80.309	76.547	20.485	-3.797	-3.9881	0.824	-1.583	30.733	-4.938
132.8	-0.33887	51.557	-4.1517	0.57569	-1.5965	0.18678	-0.22598	0.022039	0.66022	-1.3176	3356.1	21.218	-0.13629	84.403	-65.628	80.313	76.547	20.485	-3.797	-3.9881	0.824	-1.583	30.733	-4.938
132.8	-0.33024	51.569	-4.1508	0.57455	-1.5964	0.18512	-0.22812	0.018874	0.66022	-1.3176	3355.4	21.222	-0.13282	84.407	-65.737	80.318	76.547	20.485	-3.797	-3.9881	0.824	-1.583	30.733	-4.938
132.8	-0.32156	51.58	-4.1499	0.57341	-1.5963	0.18332	-0.23012	0.015706	0.66022	-1.3176	3354.7	21.226	-0.12932	84.411	-65.84	80.322	76.547	20.485	-3.797	-3.9881	0.824	-1.583	30.733	-4.938
132.81	-0.31282	51.591	-4.1489	0.57225	-1.5963	0.18141	-0.23199	0.012538	0.66022	-1.3176	3354.0	21.23	-0.1258	84.415	-65.935	80.327	76.547	20.485	-3.797	-3.9881	0.824	-1.583	30.733	-4.938
132.81	-0.30404	51.602	-4.148	0.57109	-1.5962	0.17938	-0.23374	0.0093698	0.66022	-1.3176	3353.3	21.233	-0.12226	84.418	-66.021	80.331	76.547	20.485	-3.797	-3.9881	0.824	-1.583	30.733	-4.938
132.81	-0.29521	51.613	-4.1471	0.56991	-1.5962	0.17722	-0.23535	0.0062045	0.66022	-1.3176	3352.6	21.237	-0.11871	84.422	-66.098	80.336	76.547	20.485	-3.797	-3.9881	0.824	-1.583	30.733	-4.938
132.81	-0.28634	51.624	-4.1463	0.56873	-1.5961	0.17495	-0.23682	0.0030435	0.66022	-1.3176	3351.8	21.241	-0.11514	84.426	-66.165	80.34	76.547	20.485	-3.797	-3.9881	0.824	-1.583	30.733	-4.938
132.82	-0.27744	51.635	-4.1454	0.56755	-1.5961	0.17257	-0.23817	-0.00011157	0.66022	-1.3176	3351.1	21.245	-0.11155	84.43	-66.221	80.344	76.547	20.485	-3.797	-3.9881	0.824	-1.583	30.733	-4.938
132.82	-0.2685	51.646	-4.1445	0.56635	-1.5961	0.17007	-0.23938	-0.003259	0.66022	-1.3176	3350.4	21.248	-0.10795	84.433	-66.265	80.349	76.547	20.485	-3.797	-3.9881	0.824	-1.583	30.733	-4.938
132.82	-0.25954	51.657	-4.1437	0.56515	-1.5962	0.16746	-0.24047	-0.0063972	0.66022	-1.3176	3349.7	21.252	-0.10435	84.437	-66.297	80.353	76.547	20.485	-3.797	-3.9881	0.824	-1.583	30.733	-4.938
132.82	-0.25056	51.667	-4.1429	0.56395	-1.5962	0.16475	-0.24142	-0.0095246	0.66022	-1.3176	3349.0	21.256	-0.10073	84.441	-66.315	80.357	76.547	20.485	-3.797	-3.9881	0.824	-1.583	30.733	-4.938
132.83	-0.24156	51.678	-4.142	0.56274	-1.5963	0.16192	-0.24224	-0.012639	0.66022	-1.3176	3348.3	21.259	-0.097107	84.444	-66.32	80.362	76.547	20.485	-3.797	-3.9881	0.824	-1.583	30.733	-4.938
132.83	-0.23254	51.688	-4.1412	0.56153	-1.5963	0.15899	-0.24293	-0.01574	0.66022	-1.3176	3347.6	21.263	-0.093479	84.448	-66.312	80.366	76.547	20.485	-3.797	-3.9881	0.824	-1.583	30.733	-4.938
132.83	-0.22352	51.699	-4.1405	0.56031	-1.5964	0.15596	-0.24349	-0.018826	0.66022	-1.3176	3346.9	21.266	-0.089848	84.451	-66.291	80.37	76.547	20.485	-3.797	-3.9881	0.824	-1.583	30.733	-4.938
132.83	-0.21449	51.709	-4.1397	0.55909	-1.5965	0.15283	-0.24393	-0.021894	0.66022	-1.3176	3346.2	21.27	-0.086215	84.455	-66.256	80.375	76.547	20.485	-3.797	-3.9881	0.824	-1.583	30.733	-4.938
132.84	-0.20546	51.719	-4.1389	0.55787	-1.5966	0.1496	-0.24423	-0.024943	0.66022	-1.3176	3345.4	21.273	-0.082584	84.458	-66.21	80.379	76.547	20.485	-3.797	-3.9881	0.824	-1.583	30.733	-4.938
132.84	-0.19644	51.729	-4.1382	0.55665	-1.5968	0.14628	-0.2444	-0.027973	0.66022	-1.3176	3344.7	21.277	-0.078955	84.462	-66.151	80.383	76.547	20.485	-3.797	-3.9881	0.824	-1.583	30.733	-4.938
132.84	-0.18743	51.739	-4.1375	0.55543	-1.5969	0.14286	-0.24445	-0.03098	0.66022	-1.3176	3344.0	21.28	-0.07533	84.465	-66.082	80.387	76.547	20.485	-3.797	-3.9881	0.824	-1.583	30.733	-4.938
132.84	-0.17844	51.749	-4.1368	0.55421	-1.5971	0.13935	-0.24437	-0.033965	0.66022	-1.3176	3343.3	21.284	-0.071712	84.469	-66.002	80.391	76.547	20.485	-3.797	-3.9881	0.824	-1.583	30.733	-4.938
132.85	-0.16946	51.759	-4.1361	0.55298	-1.5972	0.13576	-0.24417	-0.036926	0.66022	-1.3176	3342.6	21.287	-0.068102	84.472	-65.914	80.395	76.547	20.485	-3.797	-3.9881	0.824	-1.583	30.733	-4.938
132.85	-0.16051	51.769	-4.1354	0.55176	-1.5974	0.13207	-0.24384	-0.03986	0.66022	-1.3176	3341.9	21.29	-0.064503	84.476	-65.817	80.399	76.547	20.485	-3.797	-3.9881	0.824	-1.583	30.733	-4.938
132.85	-0.15159	51.778	-4.1348	0.55055	-1.5976	0.12831	-0.24338	-0.042768	0.66022	-1.3176	3341.2	21.293	-0.060916	84.479	-65.713	80.403	76.547	20.485	-3.797	-3.9881	0.824	-1.583	30.733	-4.938
132.85	-0.14271	51.788	-4.1341	0.54933	-1.5979	0.12447	-0.2428	-0.045647	0.66022	-1.3176	3340.5	21.297	-0.057343	84.482	-65.602	80.408	76.547	20.485	-3.797	-3.9881	0.824	-1.583	30.733	-4.938
132.85	-0.13386	51.797	-4.1335	0.54812	-1.5981	0.12054	-0.2421	-0.048496	0.66022	-1.3176	3339.7	21.3	-0.053787	84.486	-65.486	80.412	76.547	20.485	-3.797	-3.9881	0.824	-1.583	30.733	-4.938
132.86	-0.12506	51.806	-4.1329	0.54691	-1.5984	0.11655	-0.24128	-0.051314	0.66022	-1.3176	3339.0	21.303	-0.050249	84.489	-65.364	80.416	76.547	20.485	-3.797	-3.9881	0.824	-1.583	30.733	-4.938
132.86	-0.11631	51.815	-4.1323	0.54571	-1.5986	0.11248	-0.24034	-0.054101	0.66022	-1.3176	3338.3	21.306	-0.046731	84.492	-65.238	80.419	76.547	20.485	-3.797	-3.9881	0.824	-1.583	30.733	-4.938
132.86	-0.10762	51.824	-4.1318	0.54451	-1.5989	0.10834	-0.23928	-0.056853	0.66022	-1.3176	3337.6	21.309	-0.043236	84.496	-65.108	80.423	76.547	20.485	-3.797	-3.9881	0.824	-1.583	30.733	-4.938
132.86	-0.098982	51.833	-4.1313	0.54331	-1.5992	0.10413	-0.23811	-0.059571	0.66022	-1.3176	3336.9	21.312	-0.039765	84.499	-64.975	80.427	76.547	20.485	-3.797	-3.9881	0.824	-1.583	30.733	-4.938
132.87	-0.090411	51.841	-4.1308	0.54213	-1.5995	0.099861	-0.23681	-0.062253	0.66022	-1.3176	3336.2	21.315	-0.036321	84.502	-64.838	80.431	76.547	20.485	-3.797	-3.9881	0.824	-1.583	30.733	-4.938
132.87	-0.081911	51.85	-4.1303	0.54094	-1.5998	0.09553	-0.23541	-0.064898	0.66022	-1.3176	3335.5	21.317	-0.032905	84.505	-64.699	80.435	76.547	20.485	-3.797	-3.9881	0.824	-1.583	30.733	-4.938
132.87	-0.073486	51.858	-4.1298	0.53977	-1.6001	0.091139	-0.23389	-0.067505	0.66022	-1.3176	3334.8	21.32	-0.029519	84.508	-64.558	80.439	76.547	20.485	-3.797	-3.9881	0.824	-1.583	30.733	-4.938
132.87	-0.065141	51.866	-4.1294	0.53861	-1.6005	0.086693	-0.23225	-0.070073	0.66022	-1.3176	3334.1	21.323	-0.026166	84.511	-64.415	80.443	76.547	20.485	-3.797	-3.9881	0.824	-1.583	30.733	-4.938
132.88	-0.056881	51.874	-4.1289	0.53745	-1.6008	0.082194	-0.23051	-0.072601	0.66022	-1.3176	3333.3	21.325	-0.022847	84.514	-64.27	80.446	76.547	20.485	-3.797	-3.9881	0.824	-1.583	30.733	-4.938
132.88	-0.048711	51.882	-4.1285	0.5363	-1.6012	0.077644	-0.22865	-0.075088	0.66022	-1.3176	3332.6	21.328	-0.019565	84.517	-64.124	80.45	76.547	20.485	-3.797	-3.9881	0.824	-1.583	30.733	-4.938
132.88	-0.040636	51.89	-4.1282	0.53516	-1.6016	0.073047	-0.22669	-0.077532	0.66022	-1.3176	3331.9	21.331	-0.016321	84.52	-63.976	80.454	76.547	20.485	-3.797	-3.9881	0.824	-1.583	30.733	-4.938
132.88	-0.032661	51.897	-4.1278	0.53403	-1.602	0.068406	-0.22462	-0.079934	0.66022	-1.3176	3331.2	21.333	-0.013117	84.523	-63.828	80.457	76.547	20.485	-3.797	-3.9881	0.824	-1.583	30.733	-4.938
132.89	-0.02479	51.905	-4.1275	0.53292	-1.6024	0.063722	-0.22245	-0.082291	0.66022	-1.3176	3330.5	21.335	-0.0099562	84.526	-63.679	80.461	76.547	20.485	-3.797	-3.9881	0.824	-1.583	30.733	-4.938
132.89	-0.01703	51.912	-4.1272	0.53181	-1.6028	0.059	-0.22017	-0.084603	0.66022	-1.3176	3329.8	21.338	-0.0068393	84.529	-63.529	80.464	76.547	20.485	-3.797	-3.9881	0.824	-1.583	30.733	-4.938
132.89	-0.009384	51.919	-4.1269	0.53072	-1.6032	0.054241	-0.21779	-0.086869	0.66022	-1.3176	3329.1	21.34	-0.0037685	84.532	-63.379	80.468	76.547	20.485	-3.797	-3.9881	0.824	-1.583	30.733	-4.938
132.89	-0.0018576	51.926	-4.1266	0.52963	-1.6037	0.049449	-0.21531	-0.089089	0.66022	-1.3176	3328.4	21.342	-0.00074596	84.534	-63.228	80.472	76.547	20.485	-3.797	-3.9881	0.824	-1.583	30.733	-4.938
132.9	0.0055448	51.932	-4.1264	0.52856	-1.6041	0.044677	-0.21282	-0.091263	0.66022	-1.3176	3327.7	21.344	0.0022266	84.537	-63.077	80.475	76.547	20.485	-3.797	-3.9881	0.824	-1.583	30.733	-4.938
132.9	0.012818	51.939	-4.1262	0.5275	-1.6046	0.039891	-0.21026	-0.09339	0.66022	-1.3176	3326.9	21.347	0.0051472	84.54	-62.926	80.478	76.547	20.485	-3.797	-3.9881	0.824	-1.583	30.733	-4.938
132.9	0.019958	51.945	-4.126	0.52646	-1.6051	0.035078	-0.2076	-0.095469	0.66022	-1.3176	3326.2	21.349	0.0080141	84.542	-62.775	80.482	76.547	20.485	-3.797	-3.9881	0.824	-1.583	30.733	-4.938
132.9	0.026961	51.951	-4.1258	0.52543	-1.6055	0.030239	-0.20485	-0.0975	0.66022	-1.3176	3325.5	21.351	0.010825	84.545	-62.624	80.485	76.547	20.485	-3.797	-3.9881	0.824	-1.583	30.733	-4.938
132.9	0.033821	51.957	-4.1257	0.52441	-1.606	0.025378	-0.20199	-0.099482	0.66022	-1.3176	3324.8	21.352	0.01358	84.548	-62.474	80.488	76.547	20.485	-3.797	-3.9881	0.824	-1.583	30.733	-4.938
132.91	0.040534	51.963	-4.1256	0.52341	-1.6065	0.020498	-0.19904	-0.10141	0.66022	-1.3176	3324.1	21.354	0.016275	84.55	-62.323	80.492	76.547	20.485	-3.797	-3.9881	0.824	-1.583	30.733	-4.938
132.91	0.047097	51.969	-4.1255	0.52242	-1.607	0.0156	-0.196	-0.1033	0.66022	-1.3176	3323.4	21.356	0.018909	84.553	-62.173	80.495	76.547	20.485	-3.797	-3.9881	0.824	-1.583	30.733	-4.938
132.91	0.053504	51.974	-4.1254	0.52145	-1.6076	0.010688	-0.19287	-0.10513	0.66022	-1.3176	3322.7	21.358	0.021481	84.555	-62.023	80.498	76.547	20.485	-3.797	-3.9881	0.824	-1.583	30.733	-4.938
132.91	0.059753	51.98	-4.1254	0.52049	-1.6081	0.0057639	-0.18964	-0.1069	0.66022	-1.3176	3322.0	21.359	0.023989	84.558	-61.874	80.501	76.547	20.485	-3.797	-3.9881	0.824	-1.583	30.733	-4.938
132.92	0.065838	51.985	-4.1254	0.51955	-1.6086	0.00083092	-0.18633	-0.10863	0.66022	-1.3176	3321.3	21.361	0.026431	84.56	-61.725	80.505	76.547	20.485	-3.797	-3.9881	0.824	-1.583	30.733	-4.938
132.92	0.071755	51.989	-4.1254	0.51863	-1.6092	-0.0041084	-0.18293	-0.1103	0.66022	-1.3176	3320.6	21.362	0.028806	84.562	-61.577	80.508	76.547	20.485	-3.797	-3.9881	0.824	-1.583	30.733	-4.938
132.92	0.077502	51.994	-4.1254	0.51772	-1.6097	-0.0090515	-0.17944	-0.11192	0.66022	-1.3176	3319.9	21.364	0.031112	84.565	-61.429	80.511	76.547	20.485	-3.797	-3.9881	0.824	-1.583	30.733	-4.938
132.92	0.083074	51.999	-4.1255	0.51683	-1.6103	-0.013996	-0.17587	-0.11348	0.66022	-1.3176	3319.1	21.365	0.033348	84.567	-61.282	80.514	76.547	20.485	-3.797	-3.9881	0.824	-1.583	30.733	-4.938
132.93	0.088468	52.003	-4.1255	0.51596	-1.6109	-0.018938	-0.17222	-0.11499	0.66022	-1.3176	3318.4	21.366	0.035512	84.569	-61.136	80.517	76.547	20.485	-3.797	-3.9881	0.824	-1.583	30.733	-4.938
132.93	0.093679	52.007	-4.1256	0.51511	-1.6115	-0.023877	-0.16849	-0.11644	0.66022	-1.3176	3317.7	21.367	0.037603	84.571	-60.991	80.52	76.547	20.485	-3.797	-3.9881	0.824	-1.583	30.733	-4.938
132.93	0.098705	52.011	-4.1258	0.51428	-1.612	-0.028808	-0.16468	-0.11784	0.66022	-1.3176	3317.0	21.369	0.039619	84.574	-60.846	80.523	76.547	20.485	-3.797	-3.9881	0.824	-1.583	30.733	-4.938
132.93	0.10354	52.014	-4.1259	0.51347	-1.6126	-0.033731	-0.1608	-0.11917	0.66022	-1.3176	3316.3	21.37	0.04156	84.576	-60.702	80.525	76.547	20.485	-3.797	-3.9881	0.824	-1.583	30.733	-4.938
132.94	0.10819	52.018	-4.1261	0.51267	-1.6132	-0.038641	-0.15684	-0.12046	0.66022	-1.3176	3315.6	21.37	0.043423	84.578	-60.559	80.528	76.547	20.485	-3.797	-3.9881	0.824	-1.583	30.733	-4.938
132.94	0.11264	52.021	-4.1263	0.5119	-1.6138	-0.043537	-0.1528	-0.12168	0.66022	-1.3176	3314.9	21.371	0.045208	84.58	-60.417	80.531	76.547	20.485	-3.797	-3.9881	0.824	-1.583	30.733	-4.938
132.94	0.11689	52.024	-4.1265	0.51114	-1.6145	-0.048416	-0.1487	-0.12284	0.66022	-1.3176	3314.2	21.372	0.046913	84.582	-60.276	80.534	76.547	20.485	-3.797	-3.9881	0.824	-1.583	30.733	-4.938
132.94	0.12094	52.027	-4.1268	0.51041	-1.6151	-0.053172	-0.14453	-0.12394	0.66022	-1.3176	3313.5	21.373	0.048538	84.584	-60.136	80.537	76.547	20.485	-3.797	-3.9881	0.824	-1.583	30.733	-4.938
132.95	0.12479	52.03	-4.1271	0.5097	-1.6157	-0.057032	-0.14028	-0.12492	0.66022	-1.3176	3312.8	21.373	0.050081	84.586	-59.997	80.539	76.547	20.485	-3.797	-3.9881	0.824	-1.583	30.733	-4.938
132.95	0.12843	52.032	-4.1274	0.50901	-1.6163	-0.060874	-0.13597	-0.12584	0.66022	-1.3176	3312.1	21.374	0.05154	84.588	-59.859	80.542	76.547	20.485	-3.797	-3.9881	0.824	-1.583	30.733	-4.938
132.95	0.13186	52.034	-4.1277	0.50834	-1.6169	-0.064694	-0.13162	-0.12671	0.66022	-1.3176	3311.4	21.374	0.052916	84.589	-59.722	80.544	76.547	20.485	-3.797	-3.9881	0.824	-1.583	30.733	-4.938
132.95	0.13508	52.036	-4.128	0.50769	-1.6176	-0.068492	-0.12721	-0.12751	0.66022	-1.3176	3310.7	21.375	0.054209	84.591	-59.586	80.547	76.547	20.485	-3.797	-3.9881	0.824	-1.583	30.733	-4.938
132.96	0.13809	52.038	-4.1284	0.50707	-1.6182	-0.072264	-0.12275	-0.12826	0.66022	-1.3176	3310.0	21.375	0.055416	84.593	-59.452	80.55	76.547	20.485	-3.797	-3.9881	0.824	-1.583	30.733	-4.938
132.96	0.14089	52.04	-4.1287	0.50646	-1.6189	-0.076011	-0.11824	-0.12895	0.66022	-1.3176	3309.3	21.375	0.056538	84.595	-59.318	80.552	76.547	20.485	-3.797	-3.9881	0.824	-1.583	30.733	-4.938
132.96	0.14348	52.041	-4.1291	0.50589	-1.6195	-0.079729	-0.11368	-0.12958	0.66022	-1.3176	3308.6	21.376	0.057575	84.596	-59.186	80.555	76.547	20.485	-3.797	-3.9881	0.824	-1.583	30.733	-4.938
132.96	0.14585	52.042	-4.1295	0.50533	-1.6202	-0.083417	-0.10908	-0.13015	0.66022	-1.3176	3307.9	21.376	0.058525	84.598	-59.055	80.557	76.547	20.485	-3.797	-3.9881	0.824	-1.583	30.733	-4.938
132.97	0.14801	52.043	-4.13	0.50479	-1.6208	-0.087073	-0.10444	-0.13067	0.66022	-1.3176	3307.2	21.376	0.05939	84.6	-58.925	80.559	76.547	20.485	-3.797	-3.9881	0.824	-1.583	30.733	-4.938
132.97	0.14995	52.044	-4.1304	0.50428	-1.6215	-0.090696	-0.099752	-0.13112	0.66022	-1.3176	3306.4	21.376	0.060167	84.601	-58.796	80.562	76.547	20.485	-3.797	-3.9881	0.824	-1.583	30.733	-4.938
132.97	0.15167	52.045	-4.1309	0.5038	-1.6221	-0.094284	-0.095028	-0.13151	0.66022	-1.3176	3305.7	21.375	0.060858	84.603	-58.669	80.564	76.547	20.485	-3.797	-3.9881	0.824	-1.583	30.733	-4.938
132.97	0.15318	52.045	-4.1314	0.50333	-1.6228	-0.097835	-0.090268	-0.13185	0.66022	-1.3176	3305.0	21.375	0.061461	84.604	-58.543	80.566	76.547	20.485	-3.797	-3.9881	0.824	-1.583	30.733	-4.938
132.98	0.15446	52.045	-4.1319	0.50289	-1.6234	-0.10135	-0.085473	-0.13212	0.66022	-1.3176	3304.3	21.375	0.061977	84.606	-58.418	80.569	76.547	20.485	-3.797	-3.9881	0.824	-1.583	30.733	-4.938
132.98	0.15554	52.045	-4.1324	0.50248	-1.6241	-0.10482	-0.080645	-0.13234	0.66022	-1.3176	3303.6	21.374	0.062405	84.607	-58.295	80.571	76.547	20.485	-3.797	-3.9881	0.824	-1.583	30.733	-4.938
132.98	0.15639	52.045	-4.1329	0.50209	-1.6248	-0.10825	-0.075786	-0.13249	0.66022	-1.3176	3302.9	21.374	0.062747	84.609	-58.172	80.573	76.547	20.485	-3.797	-3.9881	0.824	-1.583	30.733	-4.938
132.98	0.15702	52.044	-4.1334	0.50172	-1.6254	-0.11164	-0.070898	-0.13259	0.66022	-1.3176	3302.2	21.373	0.063	84.61	-58.052	80.575	76.547	20.485	-3.797	-3.9881	0.824	-1.583	30.733	-4.938
132.99	0.15744	52.044	-4.134	0.50138	-1.6261	-0.11498	-0.065984	-0.13263	0.66022	-1.3176	3301.5	21.373	0.063166	84.611	-57.933	80.577	76.547	20.485	-3.797	-3.9881	0.824	-1.583	30.733	-4.938
132.99	0.15764	52.043	-4.1346	0.50106	-1.6268	-0.11828	-0.061045	-0.13261	0.66022	-1.3176	3300.8	21.372	0.063245	84.613	-57.815	80.579	76.547	20.485	-3.797	-3.9881	0.824	-1.583	30.733	-4.938
132.99	0.15762	52.042	-4.1352	0.50077	-1.6274	-0.12152	-0.056083	-0.13252	0.66022	-1.3176	3300.1	21.371	0.063237	84.614	-57.698	80.581	76.547	20.485	-3.797	-3.9881	0.824	-1.583	30.733	-4.938
132.99	0.15738	52.041	-4.1358	0.5005	-1.6281	-0.12472	-0.051101	-0.13238	0.66022	-1.3176	3299.4	21.37	0.063142	84.615	-57.584	80.583	76.547	20.485	-3.797	-3.9881	0.824	-1.583	30.733	-4.938
133.0	0.15693	52.039	-4.1364	0.50026	-1.6287	-0.12787	-0.0461	-0.13218	0.66022	-1.3176	3298.7	21.369	0.062959	84.616	-57.47	80.585	76.547	20.485	-3.797	-3.9881	0.824	-1.583	30.733	-4.938
133.0	0.15627	52.037	-4.1371	0.50004	-1.6294	-0.13097	-0.041084	-0.13193	0.66022	-1.3176	3298.0	21.368	0.062691	84.618	-57.358	80.587	76.547	20.485	-3.797	-3.9881	0.824	-1.583	30.733	-4.938
133.0	0.15538	52.036	-4.1378	0.49985	-1.6301	-0.13401	-0.036053	-0.13161	0.66022	-1.3176	3297.3	21.367	0.062337	84.619	-57.248	80.589	76.547	20.485	-3.797	-3.9881	0.824	-1.583	30.733	-4.938
133.01	0.15429	52.033	-4.1384	0.49968	-1.6307	-0.137	-0.031011	-0.13123	0.66022	-1.3176	3296.6	21.366	0.061896	84.62	-57.139	80.591	76.547	20.485	-3.797	-3.9881	0.824	-1.583	30.733	-4.938
133.01	0.15298	52.031	-4.1391	0.49954	-1.6314	-0.13993	-0.025958	-0.1308	0.66022	-1.3176	3295.9	21.365	0.061371	84.621	-57.032	80.593	76.547	20.485	-3.797	-3.9881	0.824	-1.583	30.733	-4.938
133.01	0.15146	52.029	-4.1398	0.49942	-1.632	-0.1428	-0.020898	-0.1303	0.66022	-1.3176	3295.2	21.363	0.060761	84.622	-56.926	80.595	76.547	20.485	-3.797	-3.9881	0.824	-1.583	30.733	-4.938
133.01	0.14973	52.026	-4.1406	0.49933	-1.6327	-0.14561	-0.015833	-0.12975	0.66022	-1.3176	3294.5	21.362	0.060067	84.623	-56.822	80.597	76.547	20.485	-3.797	-3.9881	0.824	-1.583	30.733	-4.938
133.02	0.1478	52.023	-4.1413	0.49926	-1.6333	-0.14837	-0.010764	-0.12914	0.66022	-1.3176	3293.8	21.361	0.059289	84.624	-56.719	80.598	76.547	20.485	-3.797	-3.9881	0.824	-1.583	30.733	-4.938
133.02	0.14565	52.02	-4.142	0.49922	-1.634	-0.15106	-0.0056945	-0.12848	0.66022	-1.3176	3293.1	21.359	0.058429	84.625	-56.618	80.6	76.547	20.485	-3.797	-3.9881	0.824	-1.583	30.733	-4.938
133.02	0.14331	52.017	-4.1428	0.4992	-1.6346	-0.15369	-0.00062595	-0.12776	0.66022	-1.3176	3292.4	21.357	0.057486	84.626	-56.519	80.602	76.547	20.485	-3.797	-3.9881	0.824	-1.583	30.733	-4.938
133.03	0.14075	52.013	-4.1436	0.49921	-1.6352	-0.15626	0.0044393	-0.12698	0.66022	-1.3176	3291.7	21.356	0.056462	84.627	-56.421	80.603	76.547	20.485	-3.797	-3.9881	0.824	-1.583	30.733	-4.938
133.03	0.138	52.01	-4.1444	0.49925	-1.6359	-0.15876	0.0094989	-0.12614	0.66022	-1.3176	3291.0	21.354	0.055357	84.627	-56.325	80.605	76.547	20.485	-3.797	-3.9881	0.824	-1.583	30.733	-4.938
133.03	0.13505	52.006	-4.1452	0.49931	-1.6365	-0.16119	0.014551	-0.12525	0.66022	-1.3176	3290.3	21.352	0.054173	84.628	-56.23	80.607	76.547	20.485	-3.797	-3.9881	0.824	-1.583	30.733	-4.938
133.03	0.1319	52.002	-4.146	0.49939	-1.6371	-0.16356	0.019593	-0.1243	0.66022	-1.3176	3289.6	21.35	0.052909	84.629	-56.138	80.608	76.547	20.485	-3.797	-3.9881	0.824	-1.583	30.733	-4.938
133.04	0.12856	51.998	-4.1468	0.4995	-1.6377	-0.16586	0.024622	-0.1233	0.66022	-1.3176	3288.9	21.348	0.051568	84.63	-56.047	80.61	76.547	20.485	-3.797	-3.9881	0.824	-1.583	30.733	-4.938
133.04	0.12502	51.993	-4.1476	0.49964	-1.6384	-0.16809	0.029637	-0.12224	0.66022	-1.3176	3288.2	21.346	0.05015	84.631	-55.957	80.611	76.547	20.485	-3.797	-3.9881	0.824	-1.583	30.733	-4.938
133.04	0.1213	51.989	-4.1485	0.4998	-1.639	-0.17025	0.034636	-0.12113	0.66022	-1.3176	3287.5	21.344	0.048655	84.631	-55.87	80.613	76.547	20.485	-3.797	-3.9881	0.824	-1.583	30.733	-4.938
133.05	0.11739	51.984	-4.1493	0.49999	-1.6396	-0.17234	0.039615	-0.11997	0.66022	-1.3176	3286.9	21.342	0.047086	84.632	-55.784	80.614	76.547	20.485	-3.797	-3.9881	0.824	-1.583	30.733	-4.938
133.05	0.11329	51.979	-4.1502	0.5002	-1.6402	-0.17436	0.044574	-0.11875	0.66022	-1.3176	3286.2	21.339	0.045443	84.633	-55.699	80.616	76.547	20.485	-3.797	-3.9881	0.824	-1.583	30.733	-4.938
133.05	0.10902	51.974	-4.1511	0.50043	-1.6408	-0.1763	0.049508	-0.11748	0.66022	-1.3176	3285.5	21.337	0.043728	84.633	-55.617	80.617	76.547	20.485	-3.797	-3.9881	0.824	-1.583	30.733	-4.938
133.06	0.10456	51.969	-4.152	0.50069	-1.6413	-0.17817	0.054418	-0.11616	0.66022	-1.3176	3284.8	21.335	0.04194	84.634	-55.536	80.619	76.547	20.485	-3.797	-3.9881	0.824	-1.583	30.733	-4.938
133.06	0.099933	51.964	-4.1529	0.50098	-1.6419	-0.17997	0.059299	-0.11478	0.66022	-1.3176	3284.1	21.332	0.040083	84.635	-55.457	80.62	76.547	20.485	-3.797	-3.9881	0.824	-1.583	30.733	-4.938
133.06	0.095131	51.958	-4.1538	0.50129	-1.6425	-0.18169	0.06415	-0.11336	0.66022	-1.3176	3283.4	21.33	0.038157	84.635	-55.38	80.622	76.547	20.485	-3.797	-3.9881	0.824	-1.583	30.733	-4.938
133.07	0.09016	51.952	-4.1547	0.50162	-1.6431	-0.18333	0.068969	-0.11189	0.66022	-1.3176	3282.7	21.327	0.036163	84.636	-55.305	80.623	76.547	20.485	-3.797	-3.9881	0.824	-1.583	30.733	-4.938
133.07	0.085023	51.946	-4.1556	0.50197	-1.6436	-0.1849	0.073753	-0.11036	0.66022	-1.3176	3282.0	21.324	0.034102	84.636	-55.231	80.624	76.547	20.485	-3.797	-3.9881	0.824	-1.583	30.733	-4.938
133.07	0.079725	51.94	-4.1565	0.50236	-1.6442	-0.18639	0.0785	-0.10879	0.66022	-1.3176	3281.3	21.322	0.031977	84.637	-55.159	80.626	76.547	20.485	-3.797	-3.9881	0.824	-1.583	30.733	-4.938
133.08	0.074268	51.934	-4.1575	0.50276	-1.6447	-0.1878	0.083209	-0.10717	0.66022	-1.3176	3280.6	21.319	0.029788	84.637	-55.089	80.627	76.547	20.485	-3.797	-3.9881	0.824	-1.583	30.733	-4.938
133.08	0.068655	51.928	-4.1584	0.50319	-1.6452	-0.18914	0.087876	-0.1055	0.66022	-1.3176	3279.9	21.316	0.027537	84.638	-55.021	80.628	76.547	20.485	-3.797	-3.9881	0.824	-1.583	30.733	-4.938
133.08	0.062892	51.922	-4.1594	0.50364	-1.6458	-0.19039	0.092499	-0.10379	0.66022	-1.3176	3279.2	21.313	0.025225	84.638	-54.954	80.63	76.547	20.485	-3.797	-3.9881	0.824	-1.583	30.733	-4.938
133.09	0.05698	51.915	-4.1603	0.50411	-1.6463	-0.19156	0.097077	-0.10203	0.66022	-1.3176	3278.5	21.31	0.022854	84.639	-54.89	80.631	76.547	20.485	-3.797	-3.9881	0.824	-1.583	30.733	-4.938
133.09	0.050925	51.908	-4.1613	0.50461	-1.6468	-0.19266	0.10161	-0.10022	0.66022	-1.3176	3277.8	21.307	0.020425	84.639	-54.827	80.632	76.547	20.485	-3.797	-3.9881	0.824	-1.583	30.733	-4.938
133.09	0.044729	51.902	-4.1622	0.50513	-1.6473	-0.19367	0.10609	-0.098376	0.66022	-1.3176	3277.1	21.304	0.01794	84.64	-54.766	80.634	76.547	20.485	-3.797	-3.9881	0.824	-1.583	30.733	-4.938
133.1	0.038397	51.895	-4.1632	0.50567	-1.6478	-0.1946	0.11051	-0.096484	0.66022	-1.3176	3276.4	21.301	0.0154	84.64	-54.707	80.635	76.547	20.485	-3.797	-3.9881	0.824	-1.583	30.733	-4.938
133.1	0.031934	51.887	-4.1642	0.50623	-1.6482	-0.19545	0.11489	-0.09455	0.66022	-1.3176	3275.7	21.298	0.012808	84.64	-54.65	80.636	76.547	20.485	-3.797	-3.9881	0.824	-1.583	30.733	-4.938
133.1	0.025341	51.88	-4.1652	0.50682	-1.6487	-0.19622	0.1192	-0.092575	0.66022	-1.3176	3275.0	21.295	0.010164	84.641	-54.595	80.637	76.547	20.485	-3.797	-3.9881	0.824	-1.583	30.733	-4.938
133.11	0.018625	51.873	-4.1661	0.50743	-1.6492	-0.1969	0.12346	-0.090559	0.66022	-1.3176	3274.4	21.291	0.0074701	84.641	-54.541	80.638	76.547	20.485	-3.797	-3.9881	0.824	-1.583	30.733	-4.938
133.11	0.011789	51.866	-4.1671	0.50805	-1.6496	-0.19751	0.12766	-0.088504	0.66022	-1.3176	3273.7	21.288	0.0047283	84.642	-54.49	80.64	76.547	20.485	-3.797	-3.9881	0.824	-1.583	30.733	-4.938
133.11	0.0048377	51.858	-4.1681	0.5087	-1.65	-0.19802	0.1318	-0.08641	0.66022	-1.3176	3273.0	21.285	0.0019402	84.642	-54.44	80.641	76.547	20.485	-3.797	-3.9881	0.824	-1.583	30.733	-4.938
133.12	-0.0022254	51.85	-4.1691	0.50937	-1.6505	-0.19844	0.13583	-0.084279	0.66022	-1.3176	3272.3	21.281	-0.00089253	84.642	-54.392	80.642	76.547	20.485	-3.797	-3.9881	0.824	-1.583	30.733	-4.938
133.12	-0.0093956	51.843	-4.1701	0.51006	-1.6509	-0.19873	0.13971	-0.082113	0.66022	-1.3176	3271.6	21.278	-0.0037682	84.643	-54.347	80.643	76.547	20.485	-3.797	-3.9881	0.824	-1.583	30.733	-4.938
133.12	-0.016669	51.835	-4.1711	0.51077	-1.6513	-0.19893	0.14353	-0.079914	0.66022	-1.3176	3270.9	21.274	-0.0066851	84.643	-54.303	80.644	76.547	20.485	-3.797	-3.9881	0.824	-1.583	30.733	-4.938
133.13	-0.02404	51.827	-4.1721	0.5115	-1.6517	-0.19906	0.14728	-0.077681	0.66022	-1.3176	3270.2	21.271	-0.0096414	84.643	-54.26	80.645	76.547	20.485	-3.797	-3.9881	0.824	-1.583	30.733	-4.938
133.13	-0.031505	51.819	-4.1731	0.51224	-1.6521	-0.19909	0.15095	-0.075417	0.66022	-1.3176	3269.5	21.267	-0.012635	84.644	-54.22	80.647	76.547	20.485	-3.797	-3.9881	0.824	-1.583	30.733	-4.938
133.14	-0.039059	51.811	-4.1741	0.513	-1.6524	-0.19905	0.15455	-0.073122	0.66022	-1.3176	3268.8	21.264	-0.015665	84.644	-54.182	80.648	76.547	20.485	-3.797	-3.9881	0.824	-1.583	30.733	-4.938
133.14	-0.046697	51.803	-4.1751	0.51379	-1.6528	-0.19893	0.15807	-0.070798	0.66022	-1.3176	3268.1	21.26	-0.018728	84.644	-54.146	80.649	76.547	20.485	-3.797	-3.9881	0.824	-1.583	30.733	-4.938
133.14	-0.054416	51.795	-4.1761	0.51459	-1.6532	-0.19872	0.16152	-0.068445	0.66022	-1.3176	3267.4	21.257	-0.021824	84.645	-54.111	80.65	76.547	20.485	-3.797	-3.9881	0.824	-1.583	30.733	-4.938
133.15	-0.06221	51.787	-4.1771	0.5154	-1.6535	-0.19843	0.16489	-0.066064	0.66022	-1.3176	3266.7	21.253	-0.024949	84.645	-54.079	80.651	76.547	20.485	-3.797	-3.9881	0.824	-1.583	30.733	-4.938
133.15	-0.070074	51.778	-4.1781	0.51623	-1.6538	-0.19805	0.16817	-0.063657	0.66022	-1.3176	3266.1	21.249	-0.028103	84.645	-54.048	80.652	76.547	20.485	-3.797	-3.9881	0.824	-1.583	30.733	-4.938
133.15	-0.078004	51.77	-4.179	0.51708	-1.6541	-0.1976	0.17138	-0.061224	0.66022	-1.3176	3265.4	21.246	-0.031284	84.646	-54.019	80.653	76.547	20.485	-3.797	-3.9881	0.824	-1.583	30.733	-4.938
133.16	-0.085996	51.762	-4.18	0.51795	-1.6544	-0.19706	0.1745	-0.058768	0.66022	-1.3176	3264.7	21.242	-0.034488	84.646	-53.993	80.655	76.547	20.485	-3.797	-3.9881	0.824	-1.583	30.733	-4.938
133.16	-0.094044	51.753	-4.181	0.51883	-1.6547	-0.19645	0.17753	-0.056288	0.66022	-1.3176	3264.0	21.238	-0.037716	84.646	-53.968	80.656	76.547	20.485	-3.797	-3.9881	0.824	-1.583	30.733	-4.938
133.17	-0.10214	51.745	-4.182	0.51972	-1.655	-0.19575	0.18048	-0.053787	0.66022	-1.3176	3263.3	21.235	-0.040964	84.647	-53.945	80.657	76.547	20.485	-3.797	-3.9881	0.824	-1.583	30.733	-4.938
133.17	-0.11029	51.736	-4.183	0.52063	-1.6552	-0.19497	0.18334	-0.051265	0.66022	-1.3176	3262.6	21.231	-0.044231	84.647	-53.924	80.658	76.547	20.485	-3.797	-3.9881	0.824	-1.583	30.733	-4.938
133.17	-0.11848	51.728	-4.1839	0.52156	-1.6555	-0.19411	0.18611	-0.048723	0.66022	-1.3176	3261.9	21.227	-0.047514	84.647	-53.905	80.659	76.547	20.485	-3.797	-3.9881	0.824	-1.583	30.733	-4.938
133.18	-0.1267	51.719	-4.1849	0.52249	-1.6557	-0.19317	0.18879	-0.046163	0.66022	-1.3176	3261.2	21.223	-0.050813	84.648	-53.888	80.66	76.547	20.485	-3.797	-3.9881	0.824	-1.583	30.733	-4.938
133.18	-0.13496	51.71	-4.1859	0.52344	-1.656	-0.19216	0.19138	-0.043586	0.66022	-1.3176	3260.5	21.22	-0.054124	84.648	-53.872	80.661	76.547	20.485	-3.797	-3.9881	0.824	-1.583	30.733	-4.938
133.19	-0.14325	51.702	-4.1868	0.52441	-1.6562	-0.19106	0.19387	-0.040993	0.66022	-1.3176	3259.8	21.216	-0.057447	84.648	-53.859	80.663	76.547	20.485	-3.797	-3.9881	0.824	-1.583	30.733	-4.938
133.19	-0.15155	51.693	-4.1878	0.52538	-1.6564	-0.18989	0.19627	-0.038386	0.66022	-1.3176	3259.1	21.212	-0.060779	84.649	-53.848	80.664	76.547	20.485	-3.797	-3.9881	0.824	-1.583	30.733	-4.938
133.19	-0.15988	51.685	-4.1887	0.52637	-1.6566	-0.18864	0.19857	-0.035765	0.66022	-1.3176	3258.5	21.208	-0.064118	84.649	-53.838	80.665	76.547	20.485	-3.797	-3.9881	0.824	-1.583	30.733	-4.938
133.2	-0.16822	51.676	-4.1897	0.52737	-1.6567	-0.18731	0.20077	-0.033132	0.66022	-1.3176	3257.8	21.204	-0.067462	84.649	-53.831	80.666	76.547	20.485	-3.797	-3.9881	0.824	-1.583	30.733	-4.938
133.2	-0.17657	51.667	-4.1906	0.52838	-1.6569	-0.18591	0.20287	-0.030488	0.66022	-1.3176	3257.1	21.201	-0.07081	84.65	-53.825	80.667	76.547	20.485	-3.797	-3.9881	0.824	-1.583	30.733	-4.938
133.21	-0.18492	51.659	-4.1915	0.5294	-1.657	-0.18443	0.20488	-0.027834	0.66022	-1.3176	3256.4	21.197	-0.074159	84.65	-53.821	80.668	76.547	20.485	-3.797	-3.9881	0.824	-1.583	30.733	-4.938
133.21	-0.19327	51.65	-4.1924	0.53043	-1.6572	-0.18288	0.20678	-0.025172	0.66022	-1.3176	3255.7	21.193	-0.077508	84.65	-53.82	80.67	76.547	20.485	-3.797	-3.9881	0.824	-1.583	30.733	-4.938
133.21	-0.20162	51.642	-4.1934	0.53146	-1.6573	-0.18125	0.20858	-0.022504	0.66022	-1.3176	3255.0	21.189	-0.080855	84.651	-53.82	80.671	76.547	20.485	-3.797	-3.9881	0.824	-1.583	30.733	-4.938
133.22	-0.20996	51.633	-4.1943	0.53251	-1.6574	-0.17955	0.21028	-0.019829	0.66022	-1.3176	3254.3	21.185	-0.084198	84.651	-53.822	80.672	76.547	20.485	-3.797	-3.9881	0.824	-1.583	30.733	-4.938
133.22	-0.21828	51.625	-4.1952	0.53357	-1.6575	-0.17778	0.21187	-0.01715	0.66022	-1.3176	3253.6	21.182	-0.087535	84.652	-53.826	80.673	76.547	20.485	-3.797	-3.9881	0.824	-1.583	30.733	-4.938
133.23	-0.22658	51.616	-4.196	0.53463	-1.6576	-0.17594	0.21336	-0.014468	0.66022	-1.3176	3252.9	21.178	-0.090864	84.652	-53.832	80.675	76.547	20.485	-3.797	-3.9881	0.824	-1.583	30.733	-4.938
133.23	-0.23486	51.608	-4.1969	0.5357	-1.6576	-0.17402	0.21474	-0.011783	0.66022	-1.3176	3252.2	21.174	-0.094184	84.653	-53.84	80.676	76.547	20.485	-3.797	-3.9881	0.824	-1.583	30.733	-4.938
133.23	-0.24311	51.599	-4.1978	0.53678	-1.6577	-0.17204	0.21602	-0.009099	0.66022	-1.3176	3251.6	21.171	-0.097492	84.653	-53.85	80.677	76.547	20.485	-3.797	-3.9881	0.824	-1.583	30.733	-4.938
133.24	-0.25133	51.591	-4.1986	0.53786	-1.6577	-0.16999	0.21718	-0.0064153	0.66022	-1.3176	3250.9	21.167	-0.10079	84.653	-53.861	80.678	76.547	20.485	-3.797	-3.9881	0.824	-1.583	30.733	-4.938
133.24	-0.25952	51.583	-4.1995	0.53895	-1.6577	-0.16786	0.21824	-0.0037337	0.66022	-1.3176	3250.2	21.163	-0.10407	84.654	-53.875	80.68	76.547	20.485	-3.797	-3.9881	0.824	-1.583	30.733	-4.938
133.25	-0.26766	51.575	-4.2003	0.54004	-1.6578	-0.16568	0.21919	-0.0010557	0.66022	-1.3176	3249.5	21.159	-0.10733	84.654	-53.89	80.681	76.547	20.485	-3.797	-3.9881	0.824	-1.583	30.733	-4.938
133.25	-0.27575	51.566	-4.2011	0.54114	-1.6578	-0.16342	0.22003	0.0016174	0.66022	-1.3176	3248.8	21.156	-0.11058	84.655	-53.907	80.682	76.547	20.485	-3.797	-3.9881	0.824	-1.583	30.733	-4.938
133.25	-0.2838	51.558	-4.2019	0.54224	-1.6577	-0.16111	0.22076	0.0042843	0.66022	-1.3176	3248.1	21.152	-0.1138	84.656	-53.927	80.684	76.547	20.485	-3.797	-3.9881	0.824	-1.583	30.733	-4.938
133.26	-0.29179	51.55	-4.2027	0.54335	-1.6577	-0.15873	0.22138	0.0069437	0.66022	-1.3176	3247.4	21.149	-0.11701	84.656	-53.948	80.685	76.547	20.485	-3.797	-3.9881	0.824	-1.583	30.733	-4.938
133.26	-0.29973	51.542	-4.2035	0.54446	-1.6577	-0.15628	0.22188	0.0095943	0.66022	-1.3176	3246.7	21.145	-0.12019	84.657	-53.971	80.686	76.547	20.485	-3.797	-3.9881	0.824	-1.583	30.733	-4.938
133.27	-0.3076	51.535	-4.2043	0.54557	-1.6576	-0.15378	0.22228	0.012235	0.66022	-1.3176	3246.0	21.142	-0.12334	84.657	-53.995	80.688	76.547	20.485	-3.797	-3.9881	0.824	-1.583	30.733	-4.938
133.27	-0.31541	51.527	-4.2051	0.54668	-1.6575	-0.15121	0.22256	0.014863	0.66022	-1.3176	3245.3	21.138	-0.12647	84.658	-54.022	80.689	76.547	20.485	-3.797	-3.9881	0.824	-1.583	30.733	-4.938
133.28	-0.32314	51.519	-4.2058	0.54779	-1.6575	-0.14859	0.22273	0.017479	0.66022	-1.3176	3244.7	21.135	-0.12958	84.659	-54.051	80.691	76.547	20.485	-3.797	-3.9881	0.824	-1.583	30.733	-4.938
133.28	-0.33081	51.512	-4.2066	0.54891	-1.6574	-0.14591	0.22278	0.02008	0.66022	-1.3176	3244.0	21.131	-0.13265	84.659	-54.081	80.692	76.547	20.485	-3.797	-3.9881	0.824	-1.583	30.733	-4.938
133.28	-0.33839	51.504	-4.2073	0.55002	-1.6573	-0.14317	0.22272	0.022666	0.66022	-1.3176	3243.3	21.128	-0.13569	84.66	-54.113	80.694	76.547	20.485	-3.797	-3.9881	0.824	-1.583	30.733	-4.938
133.29	-0.3459	51.497	-4.208	0.55113	-1.6571	-0.14037	0.22255	0.025235	0.66022	-1.3176	3242.6	21.125	-0.1387	84.661	-54.147	80.695	76.547	20.485	-3.797	-3.9881	0.824	-1.583	30.733	-4.938
133.29	-0.35332	51.49	-4.2087	0.55224	-1.657	-0.13753	0.22227	0.027786	0.66022	-1.3176	3241.9	21.121	-0.14167	84.661	-54.183	80.697	76.547	20.485	-3.797	-3.9881	0.824	-1.583	30.733	-4.938
133.3	-0.36066	51.483	-4.2094	0.55335	-1.6569	-0.13463	0.22187	0.030317	0.66022	-1.3176	3241.2	21.118	-0.14461	84.662	-54.221	80.698	76.547	20.485	-3.797	-3.9881	0.824	-1.583	30.733	-4.938
133.3	-0.3679	51.476	-4.21	0.55446	-1.6567	-0.13167	0.22136	0.032827	0.66022	-1.3176	3240.5	21.115	-0.14752	84.663	-54.26	80.7	76.547	20.485	-3.797	-3.9881	0.824	-1.583	30.733	-4.938
133.3	-0.37505	51.469	-4.2107	0.55557	-1.6565	-0.12867	0.22074	0.035314	0.66022	-1.3176	3239.8	21.112	-0.15038	84.664	-54.302	80.701	76.547	20.485	-3.797	-3.9881	0.824	-1.583	30.733	-4.938
133.31	-0.3821	51.462	-4.2113	0.55667	-1.6564	-0.12562	0.22	0.037778	0.66022	-1.3176	3239.1	21.109	-0.15321	84.664	-54.345	80.703	76.547	20.485	-3.797	-3.9881	0.824	-1.583	30.733	-4.938
133.31	-0.38905	51.456	-4.2119	0.55777	-1.6562	-0.12253	0.21915	0.040218	0.66022	-1.3176	3238.4	21.106	-0.15599	84.665	-54.39	80.705	76.547	20.485	-3.797	-3.9881	0.824	-1.583	30.733	-4.938
133.32	-0.3959	51.449	-4.2125	0.55886	-1.656	-0.11939	0.21819	0.042631	0.66022	-1.3176	3237.7	21.103	-0.15874	84.666	-54.437	80.706	76.547	20.485	-3.797	-3.9881	0.824	-1.583	30.733	-4.938
133.32	-0.40264	51.443	-4.2131	0.55995	-1.6557	-0.1162	0.21712	0.045016	0.66022	-1.3176	3237.1	21.1	-0.16144	84.667	-54.485	80.708	76.547	20.485	-3.797	-3.9881	0.824	-1.583	30.733	-4.938
133.32	-0.40927	51.437	-4.2137	0.56103	-1.6555	-0.11297	0.21594	0.047373	0.66022	-1.3176	3236.4	21.097	-0.16409	84.668	-54.535	80.71	76.547	20.485	-3.797	-3.9881	0.824	-1.583	30.733	-4.938
133.33	-0.41579	51.431	-4.2143	0.56211	-1.6553	-0.1097	0.21464	0.0497	0.66022	-1.3176	3235.7	21.094	-0.16671	84.669	-54.587	80.711	76.547	20.485	-3.797	-3.9881	0.824	-1.583	30.733	-4.938
133.33	-0.42219	51.425	-4.2148	0.56318	-1.655	-0.1064	0.21323	0.051996	0.66022	-1.3176	3235.0	21.091	-0.16927	84.67	-54.641	80.713	76.547	20.485	-3.797	-3.9881	0.824	-1.583	30.733	-4.938
133.34	-0.42847	51.419	-4.2153	0.56424	-1.6547	-0.10305	0.21172	0.054259	0.66022	-1.3176	3234.3	21.089	-0.17179	84.671	-54.697	80.715	76.547	20.485	-3.797	-3.9881	0.824	-1.583	30.733	-4.938
133.34	-0.43464	51.414	-4.2158	0.5653	-1.6545	-0.09967	0.21009	0.056488	0.66022	-1.3176	3233.6	21.086	-0.17426	84.672	-54.754	80.717	76.547	20.485	-3.797	-3.9881	0.824	-1.583	30.733	-4.938
133.34	-0.44068	51.409	-4.2163	0.56634	-1.6542	-0.096254	0.20836	0.058682	0.66022	-1.3176	3232.9	21.083	-0.17668	84.673	-54.813	80.718	76.547	20.485	-3.797	-3.9881	0.824	-1.583	30.733	-4.938
133.35	-0.44659	51.404	-4.2168	0.56738	-1.6539	-0.092805	0.20652	0.060841	0.66022	-1.3176	3232.2	21.081	-0.17905	84.674	-54.873	80.72	76.547	20.485	-3.797	-3.9881	0.824	-1.583	30.733	-4.938
133.35	-0.45238	51.399	-4.2172	0.56841	-1.6536	-0.089325	0.20457	0.062962	0.66022	-1.3176	3231.5	21.079	-0.18136	84.675	-54.936	80.722	76.547	20.485	-3.797	-3.9881	0.824	-1.583	30.733	-4.938
133.35	-0.45803	51.394	-4.2177	0.56942	-1.6533	-0.085816	0.20252	0.065044	0.66022	-1.3176	3230.8	21.076	-0.18363	84.676	-55.0	80.724	76.547	20.485	-3.797	-3.9881	0.824	-1.583	30.733	-4.938
133.36	-0.46356	51.389	-4.2181	0.57043	-1.6529	-0.082279	0.20037	0.067087	0.66022	-1.3176	3230.1	21.074	-0.18584	84.677	-55.065	80.726	76.547	20.485	-3.797	-3.9881	0.824	-1.583	30.733	-4.938
133.36	-0.46895	51.385	-4.2185	0.57143	-1.6526	-0.078717	0.19811	0.069089	0.66022	-1.3176	3229.4	21.072	-0.188	84.678	-55.133	80.728	76.547	20.485	-3.797	-3.9881	0.824	-1.583	30.733	-4.938
133.37	-0.47421	51.38	-4.2189	0.57241	-1.6522	-0.07513	0.19575	0.07105	0.66022	-1.3176	3228.7	21.07	-0.1901	84.68	-55.202	80.73	76.547	20.485	-3.797	-3.9881	0.824	-1.583	30.733	-4.938
133.37	-0.47932	51.376	-4.2193	0.57339	-1.6519	-0.071521	0.19329	0.072968	0.66022	-1.3176	3228.0	21.068	-0.19215	84.681	-55.272	80.732	76.547	20.485	-3.797	-3.9881	0.824	-1.583	30.733	-4.938
133.37	-0.4843	51.373	-4.2196	0.57435	-1.6515	-0.067891	0.19073	0.074841	0.66022	-1.3176	3227.3	21.066	-0.19415	84.682	-55.345	80.734	76.547	20.485	-3.797	-3.9881	0.824	-1.583	30.733	-4.938
133.38	-0.48914	51.369	-4.2199	0.57529	-1.6511	-0.064243	0.18807	0.07667	0.66022	-1.3176	3226.7	21.064	-0.19608	84.683	-55.418	80.736	76.547	20.485	-3.797	-3.9881	0.824	-1.583	30.733	-4.938
133.38	-0.49383	51.365	-4.2203	0.57623	-1.6507	-0.060577	0.18531	0.078453	0.66022	-1.3176	3226.0	21.062	-0.19796	84.685	-55.494	80.738	76.547	20.485	-3.797	-3.9881	0.824	-1.583	30.733	-4.938
133.38	-0.49838	51.362	-4.2205	0.57715	-1.6503	-0.056897	0.18246	0.080189	0.66022	-1.3176	3225.3	21.06	-0.19978	84.686	-55.571	80.74	76.547	20.485	-3.797	-3.9881	0.824	-1.583	30.733	-4.938
133.39	-0.50279	51.359	-4.2208	0.57805	-1.6499	-0.053204	0.17952	0.081876	0.66022	-1.3176	3224.6	21.058	-0.20154	84.687	-55.65	80.742	76.547	20.485	-3.797	-3.9881	0.824	-1.583	30.733	-4.938
133.39	-0.50704	51.356	-4.2211	0.57894	-1.6495	-0.049499	0.17649	0.083516	0.66022	-1.3176	3223.9	21.057	-0.20325	84.689	-55.73	80.745	76.547	20.485	-3.797	-3.9881	0.824	-1.583	30.733	-4.938
133.4	-0.51115	51.353	-4.2213	0.57982	-1.6491	-0.045784	0.17336	0.085105	0.66022	-1.3176	3223.2	21.055	-0.20489	84.69	-55.812	80.747	76.547	20.485	-3.797	-3.9881	0.824	-1.583	30.733	-4.938
133.4	-0.51511	51.351	-4.2215	0.58067	-1.6487	-0.042062	0.17015	0.086644	0.66022	-1.3176	3222.5	21.054	-0.20647	84.691	-55.895	80.749	76.547	20.485	-3.797	-3.9881	0.824	-1.583	30.733	-4.938
133.4	-0.51892	51.349	-4.2217	0.58152	-1.6482	-0.038335	0.16685	0.088131	0.66022	-1.3176	3221.8	21.052	-0.208	84.693	-55.98	80.751	76.547	20.485	-3.797	-3.9881	0.824	-1.583	30.733	-4.938
133.41	-0.52258	51.347	-4.2219	0.58234	-1.6478	-0.034603	0.16347	0.089566	0.66022	-1.3176	3221.1	21.051	-0.20946	84.694	-56.066	80.753	76.547	20.485	-3.797	-3.9881	0.824	-1.583	30.733	-4.938
133.41	-0.52609	51.345	-4.2221	0.58315	-1.6473	-0.03087	0.16001	0.090948	0.66022	-1.3176	3220.4	21.05	-0.21086	84.696	-56.154	80.756	76.547	20.485	-3.797	-3.9881	0.824	-1.583	30.733	-4.938
133.41	-0.52944	51.343	-4.2222	0.58394	-1.6469	-0.027136	0.15646	0.092277	0.66022	-1.3176	3219.7	21.049	-0.2122	84.698	-56.244	80.758	76.547	20.485	-3.797	-3.9881	0.824	-1.583	30.733	-4.938
133.42	-0.53264	51.342	-4.2224	0.58472	-1.6464	-0.023405	0.15284	0.09355	0.66022	-1.3176	3219.0	21.048	-0.21348	84.699	-56.334	80.76	76.547	20.485	-3.797	-3.9881	0.824	-1.583	30.733	-4.938
133.42	-0.53569	51.34	-4.2225	0.58547	-1.6459	-0.019678	0.14914	0.094769	0.66022	-1.3176	3218.3	21.047	-0.2147	84.701	-56.427	80.763	76.547	20.485	-3.797	-3.9881	0.824	-1.583	30.733	-4.938
133.42	-0.53858	51.339	-4.2225	0.58621	-1.6455	-0.015956	0.14537	0.095932	0.66022	-1.3176	3217.6	21.046	-0.21585	84.702	-56.521	80.765	76.547	20.485	-3.797	-3.9881	0.824	-1.583	30.733	-4.938
133.43	-0.54131	51.339	-4.2226	0.58692	-1.645	-0.012242	0.14153	0.097038	0.66022	-1.3176	3216.9	21.045	-0.21694	84.704	-56.616	80.768	76.547	20.485	-3.797	-3.9881	0.824	-1.583	30.733	-4.938
133.43	-0.54389	51.338	-4.2227	0.58762	-1.6445	-0.0085372	0.13761	0.098087	0.66022	-1.3176	3216.2	21.045	-0.21797	84.706	-56.712	80.77	76.547	20.485	-3.797	-3.9881	0.824	-1.583	30.733	-4.938
133.43	-0.54631	51.338	-4.2227	0.5883	-1.644	-0.0048443	0.13363	0.099079	0.66022	-1.3176	3215.5	21.044	-0.21894	84.707	-56.81	80.773	76.547	20.485	-3.797	-3.9881	0.824	-1.583	30.733	-4.938
133.44	-0.54858	51.337	-4.2227	0.58896	-1.6435	-0.0011649	0.12959	0.10001	0.66022	-1.3176	3214.8	21.043	-0.21984	84.709	-56.91	80.775	76.547	20.485	-3.797	-3.9881	0.824	-1.583	30.733	-4.938
133.44	-0.55069	51.337	-4.2227	0.5896	-1.643	0.0024992	0.12548	0.10089	0.66022	-1.3176	3214.1	21.043	-0.22068	84.711	-57.011	80.778	76.547	20.485	-3.797	-3.9881	0.824	-1.583	30.733	-4.938
133.44	-0.55264	51.338	-4.2227	0.59021	-1.6425	0.0061459	0.12132	0.1017	0.66022	-1.3176	3213.4	21.043	-0.22146	84.713	-57.113	80.78	76.547	20.485	-3.797	-3.9881	0.824	-1.583	30.733	-4.938
133.45	-0.55444	51.338	-4.2227	0.59081	-1.642	0.0097734	0.1171	0.10246	0.66022	-1.3176	3212.7	21.042	-0.22218	84.715	-57.216	80.783	76.547	20.485	-3.797	-3.9881	0.824	-1.583	30.733	-4.938
133.45	-0.55608	51.339	-4.2226	0.59138	-1.6415	0.01338	0.11282	0.10316	0.66022	-1.3176	3212.0	21.042	-0.22283	84.716	-57.321	80.785	76.547	20.485	-3.797	-3.9881	0.824	-1.583	30.733	-4.938
133.45	-0.55756	51.34	-4.2225	0.59194	-1.641	0.016963	0.10849	0.10379	0.66022	-1.3176	3211.3	21.042	-0.22342	84.718	-57.427	80.788	76.547	20.485	-3.797	-3.9881	0.824	-1.583	30.733	-4.938
133.45	-0.55889	51.341	-4.2224	0.59247	-1.6404	0.020522	0.10411	0.10437	0.66022	-1.3176	3210.6	21.042	-0.22395	84.72	-57.535	80.791	76.547	20.485	-3.797	-3.9881	0.824	-1.583	30.733	-4.938
133.46	-0.56006	51.342	-4.2223	0.59298	-1.6399	0.024053	0.099687	0.10488	0.66022	-1.3176	3209.9	21.042	-0.22441	84.722	-57.644	80.793	76.547	20.485	-3.797	-3.9881	0.824	-1.583	30.733	-4.938
133.46	-0.56108	51.343	-4.2222	0.59347	-1.6394	0.027557	0.095218	0.10534	0.66022	-1.3176	3209.2	21.042	-0.22481	84.724	-57.754	80.796	76.547	20.485	-3.797	-3.9881	0.824	-1.583	30.733	-4.938
133.46	-0.56193	51.345	-4.222	0.59393	-1.6389	0.031029	0.090708	0.10573	0.66022	-1.3176	3208.5	21.042	-0.22515	84.726	-57.865	80.799	76.547	20.485	-3.797	-3.9881	0.824	-1.583	30.733	-4.938
133.47	-0.56264	51.347	-4.2219	0.59437	-1.6383	0.03447	0.086159	0.10606	0.66022	-1.3176	3207.8	21.043	-0.22543	84.728	-57.978	80.802	76.547	20.485	-3.797	-3.9881	0.824	-1.583	30.733	-4.938
133.47	-0.56319	51.349	-4.2217	0.59479	-1.6378	0.037876	0.081575	0.10634	0.66022	-1.3176	3207.1	21.043	-0.22564	84.73	-58.091	80.804	76.547	20.485	-3.797	-3.9881	0.824	-1.583	30.733	-4.938
133.47	-0.56358	51.351	-4.2215	0.59519	-1.6373	0.041246	0.076958	0.10654	0.66022	-1.3176	3206.4	21.043	-0.22579	84.732	-58.206	80.807	76.547	20.485	-3.797	-3.9881	0.824	-1.583	30.733	-4.938
133.48	-0.56382	51.354	-4.2213	0.59556	-1.6367	0.044579	0.07231	0.10669	0.66022	-1.3176	3205.7	21.044	-0.22588	84.734	-58.322	80.81	76.547	20.485	-3.797	-3.9881	0.824	-1.583	30.733	-4.938
133.48	-0.56391	51.356	-4.2211	0.59591	-1.6362	0.047872	0.067636	0.10678	0.66022	-1.3176	3205.0	21.045	-0.22591	84.736	-58.44	80.813	76.547	20.485	-3.797	-3.9881	0.824	-1.583	30.733	-4.938
133.48	-0.56385	51.359	-4.2208	0.59624	-1.6357	0.051124	0.062936	0.1068	0.66022	-1.3176	3204.3	21.045	-0.22588	84.738	-58.558	80.816	76.547	20.485	-3.797	-3.9881	0.824	-1.583	30.733	-4.938
133.48	-0.56363	51.362	-4.2205	0.59654	-1.6351	0.054333	0.058215	0.10677	0.66022	-1.3176	3203.6	21.046	-0.22579	84.741	-58.678	80.819	76.547	20.485	-3.797	-3.9881	0.824	-1.583	30.733	-4.938
133.49	-0.56327	51.366	-4.2203	0.59682	-1.6346	0.057498	0.053476	0.10667	0.66022	-1.3176	3202.9	21.047	-0.22564	84.743	-58.799	80.822	76.547	20.485	-3.797	-3.9881	0.824	-1.583	30.733	-4.938
133.49	-0.56275	51.369	-4.22	0.59708	-1.6341	0.060616	0.04872	0.10651	0.66022	-1.3176	3202.2	21.048	-0.22543	84.745	-58.921	80.824	76.547	20.485	-3.797	-3.9881	0.824	-1.583	30.733	-4.938
133.49	-0.56209	51.373	-4.2197	0.59731	-1.6335	0.063686	0.043951	0.1063	0.66022	-1.3176	3201.5	21.049	-0.22515	84.747	-59.044	80.827	76.547	20.485	-3.797	-3.9881	0.824	-1.583	30.733	-4.938
133.49	-0.56128	51.376	-4.2193	0.59752	-1.633	0.066707	0.039172	0.10602	0.66022	-1.3176	3200.8	21.05	-0.22482	84.749	-59.168	80.83	76.547	20.485	-3.797	-3.9881	0.824	-1.583	30.733	-4.938
133.5	-0.56032	51.38	-4.219	0.5977	-1.6325	0.069677	0.034385	0.10568	0.66022	-1.3176	3200.1	21.051	-0.22443	84.752	-59.293	80.833	76.547	20.485	-3.797	-3.9881	0.824	-1.583	30.733	-4.938
133.5	-0.55921	51.385	-4.2186	0.59786	-1.6319	0.072594	0.029594	0.10528	0.66022	-1.3176	3199.4	21.052	-0.22399	84.754	-59.419	80.836	76.547	20.485	-3.797	-3.9881	0.824	-1.583	30.733	-4.938
133.5	-0.55796	51.389	-4.2183	0.598	-1.6314	0.075457	0.024802	0.10482	0.66022	-1.3176	3198.6	21.053	-0.22348	84.756	-59.546	80.839	76.547	20.485	-3.797	-3.9881	0.824	-1.583	30.733	-4.938
133.5	-0.55657	51.393	-4.2179	0.59811	-1.6309	0.078264	0.02001	0.1043	0.66022	-1.3176	3197.9	21.055	-0.22292	84.759	-59.674	80.843	76.547	20.485	-3.797	-3.9881	0.824	-1.583	30.733	-4.938
133.51	-0.55504	51.398	-4.2175	0.5982	-1.6304	0.081014	0.015223	0.10372	0.66022	-1.3176	3197.2	21.056	-0.2223	84.761	-59.804	80.846	76.547	20.485	-3.797	-3.9881	0.824	-1.583	30.733	-4.938
133.51	-0.55336	51.403	-4.2171	0.59826	-1.6299	0.083706	0.010442	0.10309	0.66022	-1.3176	3196.5	21.057	-0.22162	84.763	-59.934	80.849	76.547	20.485	-3.797	-3.9881	0.824	-1.583	30.733	-4.938
133.51	-0.55155	51.408	-4.2166	0.5983	-1.6293	0.086337	0.0056711	0.1024	0.66022	-1.3176	3195.8	21.059	-0.22089	84.766	-60.065	80.852	76.547	20.485	-3.797	-3.9881	0.824	-1.583	30.733	-4.938
133.51	-0.5496	51.413	-4.2162	0.59832	-1.6288	0.088907	0.00091252	0.10165	0.66022	-1.3176	3195.1	21.061	-0.2201	84.768	-60.197	80.855	76.547	20.485	-3.797	-3.9881	0.824	-1.583	30.733	-4.938
133.52	-0.54751	51.418	-4.2158	0.59831	-1.6283	0.091415	-0.0038308	0.10084	0.66022	-1.3176	3194.4	21.062	-0.21926	84.77	-60.33	80.858	76.547	20.485	-3.797	-3.9881	0.824	-1.583	30.733	-4.938
133.52	-0.54529	51.424	-4.2153	0.59828	-1.6278	0.093858	-0.0085562	0.09998	0.66022	-1.3176	3193.7	21.064	-0.21836	84.773	-60.464	80.861	76.547	20.485	-3.797	-3.9881	0.824	-1.583	30.733	-4.938
133.52	-0.54293	51.429	-4.2148	0.59822	-1.6273	0.096237	-0.013261	0.099063	0.66022	-1.3176	3193.0	21.066	-0.21741	84.775	-60.599	80.864	76.547	20.485	-3.797	-3.9881	0.824	-1.583	30.733	-4.938
133.52	-0.54044	51.435	-4.2143	0.59815	-1.6268	0.098549	-0.017942	0.098091	0.66022	-1.3176	3192.3	21.068	-0.21641	84.778	-60.734	80.868	76.547	20.485	-3.797	-3.9881	0.824	-1.583	30.733	-4.938
133.52	-0.53782	51.441	-4.2138	0.59804	-1.6263	0.10079	-0.022597	0.097065	0.66022	-1.3176	3191.6	21.069	-0.21535	84.78	-60.871	80.871	76.547	20.485	-3.797	-3.9881	0.824	-1.583	30.733	-4.938
133.53	-0.53507	51.447	-4.2133	0.59792	-1.6259	0.10297	-0.027224	0.095987	0.66022	-1.3176	3190.9	21.071	-0.21424	84.783	-61.008	80.874	76.547	20.485	-3.797	-3.9881	0.824	-1.583	30.733	-4.938
133.53	-0.5322	51.453	-4.2128	0.59777	-1.6254	0.10507	-0.031819	0.094855	0.66022	-1.3176	3190.2	21.073	-0.21309	84.785	-61.146	80.877	76.547	20.485	-3.797	-3.9881	0.824	-1.583	30.733	-4.938
133.53	-0.5292	51.459	-4.2123	0.5976	-1.6249	0.10711	-0.03638	0.093673	0.66022	-1.3176	3189.5	21.075	-0.21188	84.788	-61.285	80.88	76.547	20.485	-3.797	-3.9881	0.824	-1.583	30.733	-4.938
133.53	-0.52607	51.466	-4.2117	0.59741	-1.6244	0.10907	-0.040905	0.092439	0.66022	-1.3176	3188.7	21.077	-0.21062	84.79	-61.425	80.884	76.547	20.485	-3.797	-3.9881	0.824	-1.583	30.733	-4.938
133.54	-0.52283	51.472	-4.2112	0.59719	-1.624	0.11096	-0.04539	0.091156	0.66022	-1.3176	3188.0	21.08	-0.20932	84.793	-61.565	80.887	76.547	20.485	-3.797	-3.9881	0.824	-1.583	30.733	-4.938
133.54	-0.51946	51.479	-4.2106	0.59695	-1.6235	0.11278	-0.049835	0.089824	0.66022	-1.3176	3187.3	21.082	-0.20796	84.795	-61.707	80.89	76.547	20.485	-3.797	-3.9881	0.824	-1.583	30.733	-4.938
133.54	-0.51598	51.486	-4.2101	0.59669	-1.6231	0.11468	-0.054234	0.088453	0.66022	-1.3176	3186.6	21.084	-0.20656	84.798	-61.849	80.894	76.547	20.485	-3.797	-3.9881	0.824	-1.583	30.733	-4.938
133.54	-0.51238	51.493	-4.2095	0.59641	-1.6227	0.1171	-0.058591	0.08707	0.66022	-1.3176	3185.9	21.086	-0.20512	84.8	-61.991	80.897	76.547	20.485	-3.797	-3.9881	0.824	-1.583	30.733	-4.938
133.54	-0.50867	51.5	-4.2089	0.59611	-1.6222	0.11942	-0.062906	0.085638	0.66022	-1.3176	3185.2	21.089	-0.20362	84.803	-62.135	80.9	76.547	20.485	-3.797	-3.9881	0.824	-1.583	30.733	-4.938
133.55	-0.50484	51.507	-4.2083	0.59578	-1.6218	0.12165	-0.067176	0.084158	0.66022	-1.3176	3184.5	21.091	-0.20208	84.805	-62.279	80.904	76.547	20.485	-3.797	-3.9881	0.824	-1.583	30.733	-4.938
133.55	-0.5009	51.514	-4.2077	0.59544	-1.6214	0.12377	-0.071399	0.082631	0.66022	-1.3176	3183.8	21.093	-0.2005	84.808	-62.423	80.907	76.547	20.485	-3.797	-3.9881	0.824	-1.583	30.733	-4.938
133.55	-0.49686	51.521	-4.207	0.59507	-1.621	0.1258	-0.075572	0.081059	0.66022	-1.3176	3183.1	21.096	-0.19888	84.811	-62.569	80.91	76.547	20.485	-3.797	-3.9881	0.824	-1.583	30.733	-4.938
133.55	-0.4927	51.529	-4.2064	0.59468	-1.6206	0.12772	-0.079692	0.079443	0.66022	-1.3176	3182.3	21.098	-0.19721	84.813	-62.715	80.914	76.547	20.485	-3.797	-3.9881	0.824	-1.583	30.733	-4.938
133.55	-0.48844	51.536	-4.2058	0.59427	-1.6202	0.12955	-0.083758	0.077783	0.66022	-1.3176	3181.6	21.101	-0.19549	84.816	-62.861	80.917	76.547	20.485	-3.797	-3.9881	0.824	-1.583	30.733	-4.938
133.55	-0.48407	51.544	-4.2051	0.59384	-1.6198	0.13127	-0.087767	0.076081	0.66022	-1.3176	3180.9	21.104	-0.19374	84.818	-63.008	80.92	76.547	20.485	-3.797	-3.9881	0.824	-1.583	30.733	-4.938
133.56	-0.47959	51.551	-4.2045	0.59339	-1.6194	0.13289	-0.091717	0.074338	0.66022	-1.3176	3180.2	21.106	-0.19194	84.821	-63.156	80.924	76.547	20.485	-3.797	-3.9881	0.824	-1.583	30.733	-4.938
133.56	-0.47502	51.559	-4.2038	0.59293	-1.619	0.1344	-0.095605	0.072554	0.66022	-1.3176	3179.5	21.109	-0.19011	84.824	-63.304	80.927	76.547	20.485	-3.797	-3.9881	0.824	-1.583	30.733	-4.938
133.56	-0.47034	51.567	-4.2031	0.59244	-1.6187	0.13581	-0.099429	0.070733	0.66022	-1.3176	3178.8	21.111	-0.18823	84.826	-63.453	80.93	76.547	20.485	-3.797	-3.9881	0.824	-1.583	30.733	-4.938
133.56	-0.46557	51.575	-4.2024	0.59193	-1.6183	0.13712	-0.10319	0.068873	0.66022	-1.3176	3178.1	21.114	-0.18631	84.829	-63.602	80.934	76.547	20.485	-3.797	-3.9881	0.824	-1.583	30.733	-4.938
133.56	-0.4607	51.583	-4.2017	0.59141	-1.618	0.13832	-0.10688	0.066978	0.66022	-1.3176	3177.4	21.117	-0.18436	84.832	-63.751	80.937	76.547	20.485	-3.797	-3.9881	0.824	-1.583	30.733	-4.938
133.57	-0.45573	51.591	-4.201	0.59086	-1.6177	0.13942	-0.1105	0.065047	0.66022	-1.3176	3176.6	21.12	-0.18236	84.834	-63.902	80.941	76.547	20.485	-3.797	-3.9881	0.824	-1.583	30.733	-4.938
133.57	-0.45067	51.599	-4.2003	0.5903	-1.6174	0.14042	-0.11405	0.063083	0.66022	-1.3176	3175.9	21.122	-0.18033	84.837	-64.052	80.944	76.547	20.485	-3.797	-3.9881	0.824	-1.583	30.733	-4.938
133.57	-0.44552	51.607	-4.1996	0.58972	-1.617	0.14131	-0.11752	0.061086	0.66022	-1.3176	3175.2	21.125	-0.17827	84.84	-64.203	80.947	76.547	20.485	-3.797	-3.9881	0.824	-1.583	30.733	-4.938
133.57	-0.44029	51.615	-4.1989	0.58913	-1.6167	0.14209	-0.12092	0.059058	0.66022	-1.3176	3174.5	21.128	-0.17617	84.842	-64.355	80.951	76.547	20.485	-3.797	-3.9881	0.824	-1.583	30.733	-4.938
133.57	-0.43496	51.623	-4.1982	0.58851	-1.6165	0.14277	-0.12424	0.057	0.66022	-1.3176	3173.8	21.131	-0.17403	84.845	-64.506	80.954	76.547	20.485	-3.797	-3.9881	0.824	-1.583	30.733	-4.938
133.57	-0.42955	51.632	-4.1975	0.58788	-1.6162	0.14334	-0.12748	0.054914	0.66022	-1.3176	3173.1	21.134	-0.17186	84.848	-64.659	80.958	76.547	20.485	-3.797	-3.9881	0.824	-1.583	30.733	-4.938
133.58	-0.42406	51.64	-4.1968	0.58724	-1.6159	0.14381	-0.13064	0.0528	0.66022	-1.3176	3172.4	21.136	-0.16966	84.85	-64.811	80.961	76.547	20.485	-3.797	-3.9881	0.824	-1.583	30.733	-4.938
133.58	-0.41849	51.648	-4.1961	0.58658	-1.6156	0.14418	-0.13372	0.050661	0.66022	-1.3176	3171.7	21.139	-0.16743	84.853	-64.964	80.964	76.547	20.485	-3.797	-3.9881	0.824	-1.583	30.733	-4.938
133.58	-0.41285	51.657	-4.1953	0.5859	-1.6154	0.14444	-0.13672	0.048497	0.66022	-1.3176	3170.9	21.142	-0.16516	84.855	-65.117	80.968	76.547	20.485	-3.797	-3.9881	0.824	-1.583	30.733	-4.938
133.58	-0.40712	51.665	-4.1946	0.58521	-1.6152	0.14459	-0.13963	0.04631	0.66022	-1.3176	3170.2	21.145	-0.16287	84.858	-65.271	80.971	76.547	20.485	-3.797	-3.9881	0.824	-1.583	30.733	-4.938
133.58	-0.40133	51.673	-4.1939	0.58451	-1.6149	0.14465	-0.14245	0.044102	0.66022	-1.3176	3169.5	21.148	-0.16054	84.861	-65.424	80.974	76.547	20.485	-3.797	-3.9881	0.824	-1.583	30.733	-4.938
133.58	-0.39546	51.682	-4.1932	0.58379	-1.6147	0.14459	-0.14519	0.041873	0.66022	-1.3176	3168.8	21.151	-0.15819	84.863	-65.578	80.978	76.547	20.485	-3.797	-3.9881	0.824	-1.583	30.733	-4.938
133.58	-0.38953	51.69	-4.1925	0.58305	-1.6145	0.14444	-0.14783	0.039624	0.66022	-1.3176	3168.1	21.154	-0.15581	84.866	-65.732	80.981	76.547	20.485	-3.797	-3.9881	0.824	-1.583	30.733	-4.938
133.59	-0.38353	51.699	-4.1917	0.58231	-1.6143	0.14418	-0.15039	0.037358	0.66022	-1.3176	3167.4	21.157	-0.15341	84.869	-65.887	80.985	76.547	20.485	-3.797	-3.9881	0.824	-1.583	30.733	-4.938
133.59	-0.37747	51.707	-4.191	0.58155	-1.6141	0.14383	-0.15286	0.035076	0.66022	-1.3176	3166.6	21.16	-0.15098	84.871	-66.041	80.988	76.547	20.485	-3.797	-3.9881	0.824	-1.583	30.733	-4.938
133.59	-0.37135	51.715	-4.1903	0.58078	-1.614	0.14337	-0.15523	0.032779	0.66022	-1.3176	3165.9	21.163	-0.14853	84.874	-66.196	80.991	76.547	20.485	-3.797	-3.9881	0.824	-1.583	30.733	-4.938
133.59	-0.36518	51.724	-4.1896	0.58	-1.6138	0.14281	-0.15751	0.030468	0.66022	-1.3176	3165.2	21.165	-0.14605	84.877	-66.351	80.995	76.547	20.485	-3.797	-3.9881	0.824	-1.583	30.733	-4.938
133.59	-0.35894	51.732	-4.1889	0.57921	-1.6137	0.14215	-0.15969	0.028146	0.66022	-1.3176	3164.5	21.168	-0.14356	84.879	-66.506	80.998	76.547	20.485	-3.797	-3.9881	0.824	-1.583	30.733	-4.938
133.59	-0.35266	51.741	-4.1882	0.5784	-1.6135	0.14139	-0.16178	0.025812	0.66022	-1.3176	3163.8	21.171	-0.14104	84.882	-66.662	81.001	76.547	20.485	-3.797	-3.9881	0.824	-1.583	30.733	-4.938
133.59	-0.34633	51.749	-4.1874	0.57759	-1.6134	0.14053	-0.16378	0.023469	0.66022	-1.3176	3163.1	21.174	-0.13851	84.884	-66.817	81.005	76.547	20.485	-3.797	-3.9881	0.824	-1.583	30.733	-4.938
133.6	-0.33996	51.757	-4.1867	0.57676	-1.6133	0.13958	-0.16568	0.021117	0.66022	-1.3176	3162.4	21.177	-0.13595	84.887	-66.972	81.008	76.547	20.485	-3.797	-3.9881	0.824	-1.583	30.733	-4.938
133.6	-0.33354	51.766	-4.1861	0.57593	-1.6132	0.13853	-0.16748	0.018759	0.66022	-1.3176	3161.6	21.18	-0.13338	84.889	-67.128	81.011	76.547	20.485	-3.797	-3.9881	0.824	-1.583	30.733	-4.938
133.6	-0.32709	51.774	-4.1854	0.57509	-1.6131	0.13738	-0.16918	0.016396	0.66022	-1.3176	3160.9	21.183	-0.1308	84.892	-67.283	81.015	76.547	20.485	-3.797	-3.9881	0.824	-1.583	30.733	-4.938
133.6	-0.32059	51.782	-4.1847	0.57424	-1.613	0.13614	-0.17079	0.014028	0.66022	-1.3176	3160.2	21.186	-0.1282	84.895	-67.439	81.018	76.547	20.485	-3.797	-3.9881	0.824	-1.583	30.733	-4.938
133.6	-0.31407	51.79	-4.184	0.57338	-1.613	0.13481	-0.17229	0.011658	0.66022	-1.3176	3159.5	21.189	-0.12558	84.897	-67.594	81.021	76.547	20.485	-3.797	-3.9881	0.824	-1.583	30.733	-4.938
133.6	-0.30751	51.799	-4.1833	0.57252	-1.6129	0.13339	-0.1737	0.0092865	0.66022	-1.3176	3158.8	21.191	-0.12296	84.9	-67.75	81.025	76.547	20.485	-3.797	-3.9881	0.824	-1.583	30.733	-4.938
133.6	-0.30093	51.807	-4.1827	0.57164	-1.6129	0.13188	-0.17501	0.0069148	0.66022	-1.3176	3158.1	21.194	-0.12032	84.902	-67.905	81.028	76.547	20.485	-3.797	-3.9881	0.824	-1.583	30.733	-4.938
133.61	-0.29433	51.815	-4.182	0.57077	-1.6128	0.13028	-0.17622	0.0045443	0.66022	-1.3176	3157.3	21.197	-0.11768	84.905	-68.061	81.031	76.547	20.485	-3.797	-3.9881	0.824	-1.583	30.733	-4.938
133.61	-0.2877	51.823	-4.1814	0.56988	-1.6128	0.12859	-0.17733	0.0021764	0.66022	-1.3176	3156.6	21.2	-0.11503	84.907	-68.216	81.034	76.547	20.485	-3.797	-3.9881	0.824	-1.583	30.733	-4.938
133.61	-0.28106	51.831	-4.1807	0.56899	-1.6128	0.12681	-0.17834	-0.00018774	0.66022	-1.3176	3155.9	21.203	-0.11237	84.91	-68.371	81.037	76.547	20.485	-3.797	-3.9881	0.824	-1.583	30.733	-4.938
133.61	-0.2744	51.839	-4.1801	0.5681	-1.6128	0.12495	-0.17926	-0.0025468	0.66022	-1.3176	3155.2	21.205	-0.1097	84.912	-68.526	81.041	76.547	20.485	-3.797	-3.9881	0.824	-1.583	30.733	-4.938
133.61	-0.26774	51.847	-4.1795	0.5672	-1.6128	0.12301	-0.18007	-0.0048995	0.66022	-1.3176	3154.5	21.208	-0.10704	84.914	-68.678	81.044	76.547	20.485	-3.797	-3.9881	0.824	-1.583	30.733	-4.938
133.61	-0.26107	51.854	-4.1789	0.5663	-1.6129	0.12098	-0.18078	-0.0072446	0.66022	-1.3176	3153.8	21.211	-0.10437	84.917	-68.73	81.047	76.547	20.485	-3.797	-3.9881	0.824	-1.583	30.733	-4.938
133.61	-0.25439	51.862	-4.1783	0.56539	-1.6129	0.11888	-0.18139	-0.0095809	0.66022	-1.3176	3153.0	21.214	-0.10169	84.919	-68.578	81.05	76.547	20.485	-3.797	-3.9881	0.824	-1.583	30.733	-4.938
133.62	-0.24772	51.87	-4.1777	0.56449	-1.613	0.11669	-0.18191	-0.011907	0.66022	-1.3176	3152.3	21.216	-0.099023	84.922	-68.419	81.053	76.547	20.485	-3.797	-3.9881	0.824	-1.583	30.733	-4.938
133.62	-0.24104	51.877	-4.1771	0.56357	-1.613	0.11443	-0.18232	-0.014222	0.66022	-1.3176	3151.6	21.219	-0.096354	84.924	-68.259	81.056	76.547	20.485	-3.797	-3.9881	0.824	-1.583	30.733	-4.938
133.62	-0.23438	51.885	-4.1765	0.56266	-1.6131	0.1121	-0.18264	-0.016525	0.66022	-1.3176	3150.9	21.222	-0.093687	84.926	-68.1	81.06	76.547	20.485	-3.797	-3.9881	0.824	-1.583	30.733	-4.938
133.62	-0.22773	51.892	-4.176	0.56175	-1.6132	0.10969	-0.18285	-0.018814	0.66022	-1.3176	3150.2	21.224	-0.091025	84.929	-67.941	81.063	76.547	20.485	-3.797	-3.9881	0.824	-1.583	30.733	-4.938
133.62	-0.22109	51.9	-4.1754	0.56083	-1.6133	0.10721	-0.18297	-0.021088	0.66022	-1.3176	3149.5	21.227	-0.088369	84.931	-67.782	81.066	76.547	20.485	-3.797	-3.9881	0.824	-1.583	30.733	-4.938
133.62	-0.21447	51.907	-4.1749	0.55992	-1.6134	0.10466	-0.18299	-0.023346	0.66022	-1.3176	3148.7	21.229	-0.085721	84.933	-67.624	81.069	76.547	20.485	-3.797	-3.9881	0.824	-1.583	30.733	-4.938
133.62	-0.20787	51.914	-4.1744	0.559	-1.6135	0.10204	-0.18292	-0.025588	0.66022	-1.3176	3148.0	21.232	-0.083081	84.935	-67.466	81.072	76.547	20.485	-3.797	-3.9881	0.824	-1.583	30.733	-4.938
133.63	-0.20129	51.921	-4.1739	0.55809	-1.6137	0.099351	-0.18274	-0.027811	0.66022	-1.3176	3147.3	21.234	-0.080451	84.938	-67.308	81.075	76.547	20.485	-3.797	-3.9881	0.824	-1.583	30.733	-4.938
133.63	-0.19475	51.928	-4.1734	0.55718	-1.6138	0.096602	-0.18247	-0.030015	0.66022	-1.3176	3146.6	21.237	-0.077833	84.94	-67.15	81.078	76.547	20.485	-3.797	-3.9881	0.824	-1.583	30.733	-4.938
133.63	-0.18823	51.935	-4.1729	0.55627	-1.614	0.09379	-0.18211	-0.032198	0.66022	-1.3176	3145.9	21.239	-0.075228	84.942	-66.993	81.081	76.547	20.485	-3.797	-3.9881	0.824	-1.583	30.733	-4.938
133.63	-0.18176	51.942	-4.1725	0.55536	-1.6141	0.090918	-0.18165	-0.034361	0.66022	-1.3176	3145.2	21.241	-0.072637	84.944	-66.837	81.084	76.547	20.485	-3.797	-3.9881	0.824	-1.583	30.733	-4.938
133.63	-0.17532	51.949	-4.172	0.55445	-1.6143	0.087987	-0.18109	-0.036501	0.66022	-1.3176	3144.4	21.244	-0.070063	84.946	-66.681	81.087	76.547	20.485	-3.797	-3.9881	0.824	-1.583	30.733	-4.938
133.63	-0.16893	51.955	-4.1716	0.55355	-1.6145	0.084999	-0.18045	-0.038617	0.66022	-1.3176	3143.7	21.246	-0.067506	84.949	-66.525	81.09	76.547	20.485	-3.797	-3.9881	0.824	-1.583	30.733	-4.938
133.63	-0.16258	51.962	-4.1712	0.55264	-1.6147	0.081958	-0.17971	-0.04071	0.66022	-1.3176	3143.0	21.248	-0.064968	84.951	-66.37	81.092	76.547	20.485	-3.797	-3.9881	0.824	-1.583	30.733	-4.938
133.63	-0.15628	51.968	-4.1708	0.55175	-1.6149	0.078863	-0.17887	-0.042777	0.66022	-1.3176	3142.3	21.25	-0.06245	84.953	-66.215	81.095	76.547	20.485	-3.797	-3.9881	0.824	-1.583	30.733	-4.938
133.64	-0.15004	51.974	-4.1704	0.55086	-1.6151	0.075718	-0.17795	-0.044817	0.66022	-1.3176	3141.6	21.252	-0.059954	84.955	-66.061	81.098	76.547	20.485	-3.797	-3.9881	0.824	-1.583	30.733	-4.938
133.64	-0.14386	51.981	-4.17	0.54997	-1.6154	0.072525	-0.17694	-0.046831	0.66022	-1.3176	3140.9	21.255	-0.057482	84.957	-65.907	81.101	76.547	20.485	-3.797	-3.9881	0.824	-1.583	30.733	-4.938
133.64	-0.13773	51.987	-4.1697	0.54909	-1.6156	0.069285	-0.17584	-0.048816	0.66022	-1.3176	3140.1	21.257	-0.055034	84.959	-65.754	81.104	76.547	20.485	-3.797	-3.9881	0.824	-1.583	30.733	-4.938
133.64	-0.13167	51.993	-4.1693	0.54821	-1.6158	0.066002	-0.17464	-0.050773	0.66022	-1.3176	3139.4	21.259	-0.052612	84.961	-65.602	81.106	76.547	20.485	-3.797	-3.9881	0.824	-1.583	30.733	-4.938
133.64	-0.12569	51.998	-4.169	0.54734	-1.6161	0.062676	-0.17337	-0.052699	0.66022	-1.3176	3138.7	21.261	-0.050218	84.963	-65.45	81.109	76.547	20.485	-3.797	-3.9881	0.824	-1.583	30.733	-4.938
133.64	-0.11977	52.004	-4.1687	0.54648	-1.6164	0.05931	-0.172	-0.054595	0.66022	-1.3176	3138.0	21.262	-0.047853	84.965	-65.299	81.112	76.547	20.485	-3.797	-3.9881	0.824	-1.583	30.733	-4.938
133.64	-0.11393	52.01	-4.1684	0.54562	-1.6167	0.055906	-0.17055	-0.056459	0.66022	-1.3176	3137.3	21.264	-0.045518	84.967	-65.148	81.115	76.547	20.485	-3.797	-3.9881	0.824	-1.583	30.733	-4.938
133.64	-0.10817	52.015	-4.1681	0.54477	-1.6169	0.052466	-0.16902	-0.058291	0.66022	-1.3176	3136.6	21.266	-0.043215	84.969	-64.998	81.117	76.547	20.485	-3.797	-3.9881	0.824	-1.583	30.733	-4.938
133.65	-0.10249	52.02	-4.1679	0.54393	-1.6172	0.048992	-0.1674	-0.06009	0.66022	-1.3176	3135.8	21.268	-0.040945	84.97	-64.849	81.12	76.547	20.485	-3.797	-3.9881	0.824	-1.583	30.733	-4.938
133.65	-0.096895	52.026	-4.1676	0.5431	-1.6175	0.045488	-0.1657	-0.061855	0.66022	-1.3176	3135.1	21.27	-0.03871	84.972	-64.7	81.122	76.547	20.485	-3.797	-3.9881	0.824	-1.583	30.733	-4.938
133.65	-0.091392	52.031	-4.1674	0.54227	-1.6179	0.041953	-0.16392	-0.063585	0.66022	-1.3176	3134.4	21.271	-0.036511	84.974	-64.552	81.125	76.547	20.485	-3.797	-3.9881	0.824	-1.583	30.733	-4.938
133.65	-0.085982	52.036	-4.1672	0.54146	-1.6182	0.038392	-0.16206	-0.065281	0.66022	-1.3176	3133.7	21.273	-0.034349	84.976	-64.405	81.128	76.547	20.485	-3.797	-3.9881	0.824	-1.583	30.733	-4.938
133.65	-0.080669	52.04	-4.167	0.54065	-1.6185	0.034805	-0.16013	-0.06694	0.66022	-1.3176	3133.0	21.275	-0.032226	84.978	-64.259	81.13	76.547	20.485	-3.797	-3.9881	0.824	-1.583	30.733	-4.938
133.65	-0.075456	52.045	-4.1669	0.53986	-1.6188	0.031196	-0.15811	-0.068562	0.66022	-1.3176	3132.3	21.276	-0.030143	84.979	-64.113	81.133	76.547	20.485	-3.797	-3.9881	0.824	-1.583	30.733	-4.938
133.65	-0.070346	52.049	-4.1667	0.53907	-1.6192	0.027565	-0.15602	-0.070147	0.66022	-1.3176	3131.6	21.278	-0.028101	84.981	-63.969	81.135	76.547	20.485	-3.797	-3.9881	0.824	-1.583	30.733	-4.938
133.65	-0.065343	52.054	-4.1666	0.5383	-1.6195	0.023916	-0.15386	-0.071694	0.66022	-1.3176	3130.8	21.279	-0.026102	84.983	-63.825	81.138	76.547	20.485	-3.797	-3.9881	0.824	-1.583	30.733	-4.938
133.66	-0.060449	52.058	-4.1665	0.53753	-1.6199	0.020251	-0.15162	-0.073203	0.66022	-1.3176	3130.1	21.281	-0.024146	84.984	-63.682	81.14	76.547	20.485	-3.797	-3.9881	0.824	-1.583	30.733	-4.938
133.66	-0.055668	52.062	-4.1664	0.53678	-1.6203	0.016571	-0.14931	-0.074672	0.66022	-1.3176	3129.4	21.282	-0.022236	84.986	-63.539	81.142	76.547	20.485	-3.797	-3.9881	0.824	-1.583	30.733	-4.938
133.66	-0.051003	52.066	-4.1663	0.53604	-1.6207	0.012879	-0.14693	-0.076101	0.66022	-1.3176	3128.7	21.283	-0.020372	84.987	-63.398	81.145	76.547	20.485	-3.797	-3.9881	0.824	-1.583	30.733	-4.938
133.66	-0.046456	52.07	-4.1663	0.53531	-1.621	0.0091763	-0.14448	-0.077491	0.66022	-1.3176	3128.0	21.284	-0.018556	84.989	-63.257	81.147	76.547	20.485	-3.797	-3.9881	0.824	-1.583	30.733	-4.938
133.66	-0.042032	52.074	-4.1662	0.5346	-1.6214	0.005466	-0.14196	-0.078839	0.66022	-1.3176	3127.3	21.286	-0.016789	84.99	-63.118	81.149	76.547	20.485	-3.797	-3.9881	0.824	-1.583	30.733	-4.938
133.66	-0.037733	52.077	-4.1662	0.53389	-1.6218	0.0017498	-0.13938	-0.080146	0.66022	-1.3176	3126.6	21.287	-0.015071	84.992	-62.979	81.152	76.547	20.485	-3.797	-3.9881	0.824	-1.583	30.733	-4.938
133.66	-0.033561	52.08	-4.1662	0.5332	-1.6222	-0.0019702	-0.13673	-0.081411	0.66022	-1.3176	3125.8	21.288	-0.013404	84.993	-62.841	81.154	76.547	20.485	-3.797	-3.9881	0.824	-1.583	30.733	-4.938
133.67	-0.02952	52.084	-4.1662	0.53253	-1.6226	-0.005692	-0.13402	-0.082635	0.66022	-1.3176	3125.1	21.289	-0.01179	84.995	-62.704	81.156	76.547	20.485	-3.797	-3.9881	0.824	-1.583	30.733	-4.938
133.67	-0.025612	52.087	-4.1663	0.53186	-1.6231	-0.0094134	-0.13124	-0.083815	0.66022	-1.3176	3124.4	21.29	-0.010229	84.996	-62.568	81.158	76.547	20.485	-3.797	-3.9881	0.824	-1.583	30.733	-4.938
133.67	-0.02184	52.089	-4.1663	0.53121	-1.6235	-0.013132	-0.12841	-0.084952	0.66022	-1.3176	3123.7	21.291	-0.0087225	84.998	-62.433	81.16	76.547	20.485	-3.797	-3.9881	0.824	-1.583	30.733	-4.938
133.67	-0.018206	52.092	-4.1664	0.53058	-1.6239	-0.016386	-0.12551	-0.086015	0.66022	-1.3176	3123.0	21.291	-0.0072712	84.999	-62.299	81.163	76.547	20.485	-3.797	-3.9881	0.824	-1.583	30.733	-4.938
133.67	-0.014714	52.095	-4.1665	0.52996	-1.6243	-0.019413	-0.12256	-0.08702	0.66022	-1.3176	3122.3	21.292	-0.0058762	85.0	-62.166	81.165	76.547	20.485	-3.797	-3.9881	0.824	-1.583	30.733	-4.938
133.67	-0.011364	52.097	-4.1666	0.52935	-1.6248	-0.022433	-0.11955	-0.087983	0.66022	-1.3176	3121.6	21.293	-0.0045384	85.001	-62.034	81.167	76.547	20.485	-3.797	-3.9881	0.824	-1.583	30.733	-4.938
133.67	-0.0081588	52.1	-4.1667	0.52876	-1.6252	-0.025445	-0.1165	-0.088902	0.66022	-1.3176	3120.9	21.293	-0.0032583	85.003	-61.904	81.169	76.547	20.485	-3.797	-3.9881	0.824	-1.583	30.733	-4.938
133.67	-0.0051	52.102	-4.1668	0.52819	-1.6257	-0.028446	-0.11341	-0.089777	0.66022	-1.3176	3120.1	21.294	-0.0020367	85.004	-61.774	81.171	76.547	20.485	-3.797	-3.9881	0.824	-1.583	30.733	-4.938
133.68	-0.0021889	52.104	-4.167	0.52763	-1.6261	-0.031435	-0.11026	-0.090609	0.66022	-1.3176	3119.4	21.295	-0.00087416	85.005	-61.645	81.173	76.547	20.485	-3.797	-3.9881	0.824	-1.583	30.733	-4.938
133.68	0.00057288	52.105	-4.1672	0.52709	-1.6266	-0.034406	-0.10708	-0.091396	0.66022	-1.3176	3118.7	21.295	0.00022878	85.006	-61.517	81.175	76.547	20.485	-3.797	-3.9881	0.824	-1.583	30.733	-4.938
133.68	0.0031841	52.107	-4.1673	0.52656	-1.627	-0.037344	-0.10389	-0.09214	0.66022	-1.3176	3118.0	21.295	0.0012715	85.007	-61.391	81.177	76.547	20.485	-3.797	-3.9881	0.824	-1.583	30.733	-4.938
133.68	0.0056435	52.109	-4.1675	0.52605	-1.6275	-0.040267	-0.10066	-0.09284	0.66022	-1.3176	3117.3	21.296	0.0022536	85.008	-61.265	81.179	76.547	20.485	-3.797	-3.9881	0.824	-1.583	30.733	-4.938
133.68	0.0079498	52.11	-4.1677	0.52555	-1.628	-0.043175	-0.097387	-0.093496	0.66022	-1.3176	3116.6	21.296	0.0031746	85.009	-61.141	81.181	76.547	20.485	-3.797	-3.9881	0.824	-1.583	30.733	-4.938
133.68	0.010102	52.111	-4.168	0.52507	-1.6284	-0.046066	-0.094069	-0.094108	0.66022	-1.3176	3115.9	21.296	0.004034	85.01	-61.018	81.182	76.547	20.485	-3.797	-3.9881	0.824	-1.583	30.733	-4.938
133.68	0.012099	52.112	-4.1682	0.52461	-1.6289	-0.048939	-0.090712	-0.094675	0.66022	-1.3176	3115.2	21.297	0.0048315	85.011	-60.896	81.184	76.547	20.485	-3.797	-3.9881	0.824	-1.583	30.733	-4.938
133.69	0.01394	52.113	-4.1685	0.52417	-1.6294	-0.051792	-0.087316	-0.095197	0.66022	-1.3176	3114.5	21.297	0.0055666	85.012	-60.775	81.186	76.547	20.485	-3.797	-3.9881	0.824	-1.583	30.733	-4.938
133.69	0.015625	52.114	-4.1687	0.52374	-1.6299	-0.054623	-0.083882	-0.095675	0.66022	-1.3176	3113.7	21.297	0.0062392	85.013	-60.656	81.188	76.547	20.485	-3.797	-3.9881	0.824	-1.583	30.733	-4.938
133.69	0.017152	52.114	-4.169	0.52333	-1.6303	-0.057433	-0.080413	-0.096107	0.66022	-1.3176	3113.0	21.297	0.0068489	85.014	-60.537	81.19	76.547	20.485	-3.797	-3.9881	0.824	-1.583	30.733	-4.938
133.69	0.018521	52.115	-4.1693	0.52293	-1.6308	-0.060218	-0.07691	-0.096494	0.66022	-1.3176	3112.3	21.297	0.0073954	85.015	-60.42	81.191	76.547	20.485	-3.797	-3.9881	0.824	-1.583	30.733	-4.938
133.69	0.019731	52.115	-4.1696	0.52256	-1.6313	-0.062978	-0.073374	-0.096836	0.66021	-1.3176	3111.6	21.297	0.0078787	85.016	-60.304	81.193	76.547	20.485	-3.797	-3.9881	0.824	-1.583	30.733	-4.938
133.69	0.020783	52.115	-4.1699	0.5222	-1.6318	-0.065712	-0.069807	-0.097132	0.66021	-1.3176	3110.9	21.296	0.0082984	85.017	-60.19	81.195	76.547	20.485	-3.797	-3.9881	0.824	-1.583	30.733	-4.938
133.69	0.021675	52.115	-4.1703	0.52186	-1.6323	-0.068418	-0.066211	-0.097383	0.66021	-1.3176	3110.2	21.296	0.0086546	85.018	-60.076	81.196	76.547	20.485	-3.797	-3.9881	0.824	-1.583	30.733	-4.938
133.7	0.022408	52.115	-4.1706	0.52154	-1.6328	-0.071096	-0.062587	-0.097588	0.66021	-1.3176	3109.5	21.296	0.0089471	85.019	-59.964	81.198	76.547	20.485	-3.797	-3.9881	0.824	-1.583	30.733	-4.938
133.7	0.022981	52.114	-4.171	0.52123	-1.6332	-0.073743	-0.058936	-0.097748	0.66021	-1.3176	3108.8	21.295	0.0091759	85.019	-59.853	81.199	76.547	20.485	-3.797	-3.9881	0.824	-1.583	30.733	-4.938
133.7	0.023394	52.114	-4.1713	0.52095	-1.6337	-0.076358	-0.055261	-0.097862	0.66021	-1.3176	3108.1	21.295	0.009341	85.02	-59.744	81.201	76.547	20.485	-3.797	-3.9881	0.824	-1.583	30.733	-4.938
133.7	0.023649	52.113	-4.1717	0.52068	-1.6342	-0.078941	-0.051563	-0.09793	0.66021	-1.3176	3107.4	21.295	0.0094424	85.021	-59.635	81.202	76.547	20.485	-3.797	-3.9881	0.824	-1.583	30.733	-4.938
133.7	0.023743	52.112	-4.1721	0.52043	-1.6347	-0.08149	-0.047843	-0.097953	0.66021	-1.3176	3106.6	21.294	0.0094802	85.021	-59.529	81.204	76.547	20.485	-3.797	-3.9881	0.824	-1.583	30.733	-4.938
133.7	0.023679	52.111	-4.1725	0.5202	-1.6352	-0.084003	-0.044104	-0.09793	0.66021	-1.3176	3105.9	21.293	0.0094544	85.022	-59.423	81.205	76.547	20.485	-3.797	-3.9881	0.824	-1.583	30.733	-4.938
133.71	0.023456	52.11	-4.173	0.51999	-1.6357	-0.086481	-0.040346	-0.097861	0.66021	-1.3176	3105.2	21.293	0.0093654	85.023	-59.319	81.207	76.547	20.485	-3.797	-3.9881	0.824	-1.583	30.733	-4.938
133.71	0.023075	52.109	-4.1734	0.5198	-1.6362	-0.088921	-0.036573	-0.097747	0.66021	-1.3176	3104.5	21.292	0.0092131	85.023	-59.216	81.208	76.547	20.485	-3.797	-3.9881	0.824	-1.583	30.733	-4.938
133.71	0.022536	52.107	-4.1739	0.51963	-1.6367	-0.091322	-0.032784	-0.097588	0.66021	-1.3176	3103.8	21.291	0.008998	85.024	-59.114	81.21	76.547	20.485	-3.797	-3.9881	0.824	-1.583	30.733	-4.938
133.71	0.021841	52.106	-4.1743	0.51947	-1.6372	-0.093684	-0.028983	-0.097383	0.66021	-1.3176	3103.1	21.29	0.0087201	85.024	-59.014	81.211	76.547	20.485	-3.797	-3.9881	0.824	-1.583	30.733	-4.938
133.71	0.020989	52.104	-4.1748	0.51934	-1.6376	-0.096005	-0.02517	-0.097133	0.66021	-1.3176	3102.4	21.29	0.0083799	85.025	-58.916	81.212	76.547	20.485	-3.797	-3.9881	0.824	-1.583	30.733	-4.938
133.71	0.019981	52.102	-4.1753	0.51922	-1.6381	-0.098284	-0.021348	-0.096838	0.66021	-1.3176	3101.7	21.289	0.0079776	85.025	-58.818	81.214	76.547	20.485	-3.797	-3.9881	0.824	-1.583	30.733	-4.938
133.72	0.018819	52.1	-4.1758	0.51912	-1.6386	-0.10052	-0.017518	-0.096498	0.66021	-1.3176	3101.0	21.288	0.0075137	85.026	-58.723	81.215	76.547	20.485	-3.797	-3.9881	0.824	-1.583	30.733	-4.938
133.72	0.017504	52.098	-4.1763	0.51905	-1.6391	-0.10271	-0.013682	-0.096113	0.66021	-1.3176	3100.3	21.286	0.0069885	85.026	-58.628	81.216	76.547	20.485	-3.797	-3.9881	0.824	-1.583	30.733	-4.938
133.72	0.016036	52.095	-4.1768	0.51899	-1.6396	-0.10486	-0.0098423	-0.095684	0.66021	-1.3176	3099.6	21.285	0.0064026	85.027	-58.535	81.218	76.547	20.485	-3.797	-3.9881	0.824	-1.583	30.733	-4.938
133.72	0.014418	52.093	-4.1773	0.51895	-1.64	-0.10696	-0.0059995	-0.095211	0.66021	-1.3176	3098.9	21.284	0.0057562	85.027	-58.444	81.219	76.547	20.485	-3.797	-3.9881	0.824	-1.583	30.733	-4.938
133.72	0.012649	52.09	-4.1779	0.51893	-1.6405	-0.10902	-0.0021561	-0.094693	0.66021	-1.3176	3098.2	21.283	0.0050501	85.027	-58.354	81.22	76.547	20.485	-3.797	-3.9881	0.824	-1.583	30.733	-4.938
133.72	0.010732	52.087	-4.1784	0.51893	-1.641	-0.11102	0.0016864	-0.094132	0.66021	-1.3176	3097.5	21.282	0.0042847	85.028	-58.265	81.221	76.547	20.485	-3.797	-3.9881	0.824	-1.583	30.733	-4.938
133.73	0.0086679	52.084	-4.179	0.51894	-1.6415	-0.11298	0.005526	-0.093527	0.66021	-1.3176	3096.8	21.28	0.0034606	85.028	-58.178	81.222	76.547	20.485	-3.797	-3.9881	0.824	-1.583	30.733	-4.938
133.73	0.0064583	52.081	-4.1796	0.51898	-1.6419	-0.11489	0.009361	-0.092879	0.66021	-1.3176	3096.0	21.279	0.0025784	85.028	-58.093	81.224	76.547	20.485	-3.797	-3.9881	0.824	-1.583	30.733	-4.938
133.73	0.0041049	52.078	-4.1801	0.51904	-1.6424	-0.11675	0.01319	-0.092188	0.66021	-1.3176	3095.3	21.277	0.0016389	85.029	-58.009	81.225	76.547	20.485	-3.797	-3.9881	0.824	-1.583	30.733	-4.938
133.73	0.0016094	52.074	-4.1807	0.51911	-1.6429	-0.11856	0.01701	-0.091454	0.66021	-1.3176	3094.6	21.276	0.00064253	85.029	-57.926	81.226	76.547	20.485	-3.797	-3.9881	0.824	-1.583	30.733	-4.938
133.73	-0.0010265	52.071	-4.1813	0.51921	-1.6433	-0.1203	0.020803	-0.090679	0.66021	-1.3176	3093.9	21.274	-0.00040982	85.029	-57.845	81.227	76.547	20.485	-3.797	-3.9881	0.824	-1.583	30.733	-4.938
133.73	-0.0038009	52.067	-4.1819	0.51932	-1.6438	-0.12198	0.024556	-0.089862	0.66021	-1.3176	3093.2	21.273	-0.0015175	85.03	-57.765	81.228	76.547	20.485	-3.797	-3.9881	0.824	-1.583	30.733	-4.938
133.74	-0.0067118	52.063	-4.1825	0.51945	-1.6442	-0.1236	0.028294	-0.089005	0.66021	-1.3176	3092.5	21.271	-0.0026796	85.03	-57.687	81.229	76.547	20.485	-3.797	-3.9881	0.824	-1.583	30.733	-4.938
133.74	-0.0097571	52.059	-4.1832	0.5196	-1.6446	-0.12517	0.032014	-0.088107	0.66021	-1.3176	3091.8	21.269	-0.0038954	85.03	-57.611	81.23	76.547	20.485	-3.797	-3.9881	0.824	-1.583	30.733	-4.938
133.74	-0.012935	52.055	-4.1838	0.51977	-1.6451	-0.12668	0.035717	-0.087169	0.66021	-1.3176	3091.1	21.267	-0.005164	85.03	-57.536	81.231	76.547	20.485	-3.797	-3.9881	0.824	-1.583	30.733	-4.938
133.74	-0.016243	52.051	-4.1844	0.51996	-1.6455	-0.12813	0.039399	-0.086192	0.66021	-1.3176	3090.4	21.266	-0.0064846	85.03	-57.463	81.232	76.547	20.485	-3.797	-3.9881	0.824	-1.583	30.733	-4.938
133.74	-0.019678	52.047	-4.1851	0.52017	-1.6459	-0.12953	0.043059	-0.085176	0.66021	-1.3176	3089.7	21.264	-0.0078562	85.03	-57.391	81.233	76.547	20.485	-3.797	-3.9881	0.824	-1.583	30.733	-4.938
133.75	-0.023239	52.042	-4.1857	0.52039	-1.6464	-0.13087	0.046696	-0.084122	0.66021	-1.3176	3089.0	21.262	-0.009278	85.031	-57.321	81.234	76.547	20.485	-3.797	-3.9881	0.824	-1.583	30.733	-4.938
133.75	-0.026924	52.038	-4.1864	0.52063	-1.6468	-0.13215	0.050307	-0.083029	0.66021	-1.3176	3088.3	21.26	-0.010749	85.031	-57.252	81.235	76.547	20.485	-3.797	-3.9881	0.824	-1.583	30.733	-4.938
133.75	-0.030729	52.033	-4.187	0.52089	-1.6472	-0.13337	0.053892	-0.081899	0.66021	-1.3176	3087.6	21.258	-0.012268	85.031	-57.185	81.236	76.547	20.485	-3.797	-3.9881	0.824	-1.583	30.733	-4.938
133.75	-0.034651	52.028	-4.1877	0.52117	-1.6476	-0.13454	0.057448	-0.080732	0.66021	-1.3176	3086.9	21.256	-0.013834	85.031	-57.12	81.237	76.547	20.485	-3.797	-3.9881	0.824	-1.583	30.733	-4.938
133.75	-0.03869	52.024	-4.1884	0.52147	-1.648	-0.13564	0.060974	-0.079529	0.66021	-1.3176	3086.2	21.254	-0.015446	85.031	-57.056	81.238	76.547	20.485	-3.797	-3.9881	0.824	-1.583	30.733	-4.938
133.76	-0.042841	52.019	-4.1891	0.52178	-1.6484	-0.13669	0.064468	-0.07829	0.66021	-1.3176	3085.5	21.251	-0.017103	85.031	-56.994	81.239	76.547	20.485	-3.797	-3.9881	0.824	-1.583	30.733	-4.938
133.76	-0.047101	52.013	-4.1898	0.52211	-1.6488	-0.13767	0.067929	-0.077016	0.66021	-1.3176	3084.8	21.249	-0.018804	85.031	-56.934	81.24	76.547	20.485	-3.797	-3.9881	0.824	-1.583	30.733	-4.938
133.76	-0.051469	52.008	-4.1905	0.52246	-1.6492	-0.13859	0.071355	-0.075707	0.66021	-1.3176	3084.1	21.247	-0.020548	85.031	-56.875	81.241	76.547	20.485	-3.797	-3.9881	0.824	-1.583	30.733	-4.938
133.76	-0.055942	52.003	-4.1911	0.52283	-1.6496	-0.13946	0.074745	-0.074364	0.66021	-1.3176	3083.4	21.245	-0.022334	85.031	-56.817	81.242	76.547	20.485	-3.797	-3.9881	0.824	-1.583	30.733	-4.938
133.76	-0.060515	51.998	-4.1918	0.52321	-1.6499	-0.14026	0.078096	-0.072988	0.66021	-1.3176	3082.7	21.242	-0.02416	85.031	-56.762	81.242	76.547	20.485	-3.797	-3.9881	0.824	-1.583	30.733	-4.938
133.77	-0.065188	51.992	-4.1925	0.52361	-1.6503	-0.141	0.081407	-0.071579	0.66021	-1.3176	3082.0	21.24	-0.026025	85.031	-56.708	81.243	76.547	20.485	-3.797	-3.9881	0.824	-1.583	30.733	-4.938
133.77	-0.069955	51.986	-4.1933	0.52402	-1.6506	-0.14167	0.084677	-0.070138	0.66021	-1.3176	3081.3	21.238	-0.027928	85.031	-56.656	81.244	76.547	20.485	-3.797	-3.9881	0.824	-1.583	30.733	-4.938
133.77	-0.074815	51.981	-4.194	0.52445	-1.651	-0.14229	0.087904	-0.068666	0.66021	-1.3176	3080.6	21.235	-0.029868	85.031	-56.605	81.245	76.547	20.485	-3.797	-3.9881	0.824	-1.583	30.733	-4.938
133.77	-0.079764	51.975	-4.1947	0.5249	-1.6513	-0.14284	0.091086	-0.067164	0.66021	-1.3176	3079.9	21.233	-0.031844	85.031	-56.556	81.246	76.547	20.485	-3.797	-3.9881	0.824	-1.583	30.733	-4.938
133.78	-0.084799	51.969	-4.1954	0.52536	-1.6517	-0.14333	0.094222	-0.065631	0.66021	-1.3176	3079.2	21.23	-0.033854	85.031	-56.508	81.247	76.547	20.485	-3.797	-3.9881	0.824	-1.583	30.733	-4.938
133.78	-0.089917	51.963	-4.1961	0.52584	-1.652	-0.14375	0.09731	-0.064069	0.66021	-1.3176	3078.5	21.228	-0.035898	85.031	-56.463	81.247	76.547	20.485	-3.797	-3.9881	0.824	-1.583	30.733	-4.938
133.78	-0.095114	51.957	-4.1968	0.52634	-1.6523	-0.14411	0.10035	-0.062479	0.66021	-1.3176	3077.8	21.225	-0.037973	85.031	-56.419	81.248	76.547	20.485	-3.797	-3.9881	0.824	-1.583	30.733	-4.938
133.78	-0.10039	51.951	-4.1976	0.52685	-1.6526	-0.14441	0.10334	-0.060861	0.66021	-1.3176	3077.1	21.222	-0.040078	85.031	-56.376	81.249	76.547	20.485	-3.797	-3.9881	0.824	-1.583	30.733	-4.938
133.78	-0.10574	51.945	-4.1983	0.52737	-1.6529	-0.14465	0.10627	-0.059216	0.66021	-1.3176	3076.4	21.22	-0.042213	85.031	-56.336	81.25	76.547	20.485	-3.797	-3.9881	0.824	-1.583	30.733	-4.938
133.79	-0.11115	51.939	-4.199	0.52791	-1.6532	-0.14482	0.10916	-0.057546	0.66021	-1.3176	3075.7	21.217	-0.044376	85.031	-56.297	81.251	76.547	20.485	-3.797	-3.9881	0.824	-1.583	30.733	-4.938
133.79	-0.11664	51.932	-4.1997	0.52846	-1.6535	-0.14493	0.11198	-0.05585	0.66021	-1.3176	3075.0	21.215	-0.046565	85.031	-56.259	81.251	76.547	20.485	-3.797	-3.9881	0.824	-1.583	30.733	-4.938
133.79	-0.12218	51.926	-4.2004	0.52903	-1.6538	-0.14497	0.11476	-0.054129	0.66021	-1.3176	3074.3	21.212	-0.048779	85.031	-56.224	81.252	76.547	20.485	-3.797	-3.9881	0.824	-1.583	30.733	-4.938
133.79	-0.12779	51.92	-4.2012	0.52961	-1.654	-0.14496	0.11747	-0.052385	0.66021	-1.3176	3073.6	21.209	-0.051017	85.031	-56.19	81.253	76.547	20.485	-3.797	-3.9881	0.824	-1.583	30.733	-4.938
133.8	-0.13345	51.913	-4.2019	0.5302	-1.6543	-0.14487	0.12012	-0.050618	0.66021	-1.3176	3072.9	21.206	-0.053278	85.031	-56.157	81.254	76.547	20.485	-3.797	-3.9881	0.824	-1.583	30.733	-4.938
133.8	-0.13917	51.907	-4.2026	0.53081	-1.6545	-0.14473	0.12271	-0.048829	0.66021	-1.3176	3072.2	21.204	-0.05556	85.031	-56.127	81.255	76.547	20.485	-3.797	-3.9881	0.824	-1.583	30.733	-4.938
133.8	-0.14493	51.9	-4.2033	0.53143	-1.6548	-0.14452	0.12525	-0.047019	0.66021	-1.3176	3071.5	21.201	-0.057861	85.03	-56.098	81.255	76.547	20.485	-3.797	-3.9881	0.824	-1.583	30.733	-4.938
133.8	-0.15074	51.894	-4.2041	0.53206	-1.655	-0.14425	0.12771	-0.045189	0.66021	-1.3176	3070.8	21.198	-0.060181	85.03	-56.071	81.256	76.547	20.485	-3.797	-3.9881	0.824	-1.583	30.733	-4.938
133.81	-0.15659	51.887	-4.2048	0.53271	-1.6552	-0.14391	0.13012	-0.043339	0.66021	-1.3176	3070.1	21.195	-0.062518	85.03	-56.045	81.257	76.547	20.485	-3.797	-3.9881	0.824	-1.583	30.733	-4.938
133.81	-0.16249	51.88	-4.2055	0.53336	-1.6554	-0.14352	0.13245	-0.041471	0.66021	-1.3176	3069.4	21.192	-0.06487	85.03	-56.021	81.258	76.547	20.485	-3.797	-3.9881	0.824	-1.583	30.733	-4.938
133.81	-0.16841	51.874	-4.2062	0.53403	-1.6556	-0.14306	0.13472	-0.039586	0.66021	-1.3176	3068.7	21.19	-0.067237	85.03	-55.999	81.258	76.547	20.485	-3.797	-3.9881	0.824	-1.583	30.733	-4.938
133.81	-0.17437	51.867	-4.2069	0.53471	-1.6558	-0.14254	0.13692	-0.037684	0.66021	-1.3176	3068.0	21.187	-0.069616	85.03	-55.979	81.259	76.547	20.485	-3.797	-3.9881	0.824	-1.583	30.733	-4.938
133.82	-0.18036	51.86	-4.2076	0.5354	-1.656	-0.14195	0.13905	-0.035767	0.66021	-1.3176	3067.3	21.184	-0.072007	85.03	-55.96	81.26	76.547	20.485	-3.797	-3.9881	0.824	-1.583	30.733	-4.938
133.82	-0.18638	51.854	-4.2084	0.5361	-1.6562	-0.14131	0.14111	-0.033835	0.66021	-1.3176	3066.6	21.181	-0.074408	85.03	-55.943	81.261	76.547	20.485	-3.797	-3.9881	0.824	-1.583	30.733	-4.938
133.82	-0.19241	51.847	-4.2091	0.53681	-1.6563	-0.1406	0.1431	-0.031889	0.66021	-1.3176	3065.9	21.178	-0.076818	85.03	-55.927	81.262	76.547	20.485	-3.797	-3.9881	0.824	-1.583	30.733	-4.938
133.82	-0.19847	51.84	-4.2098	0.53753	-1.6565	-0.13983	0.14502	-0.029931	0.66021	-1.3176	3065.2	21.175	-0.079235	85.03	-55.914	81.262	76.547	20.485	-3.797	-3.9881	0.824	-1.583	30.733	-4.938
133.83	-0.20453	51.833	-4.2105	0.53826	-1.6566	-0.139	0.14686	-0.027961	0.66021	-1.3176	3064.5	21.172	-0.081658	85.03	-55.902	81.263	76.547	20.485	-3.797	-3.9881	0.824	-1.583	30.733	-4.938
133.83	-0.21061	51.827	-4.2112	0.539	-1.6568	-0.13811	0.14863	-0.02598	0.66021	-1.3176	3063.8	21.169	-0.084085	85.03	-55.892	81.264	76.547	20.485	-3.797	-3.9881	0.824	-1.583	30.733	-4.938
133.83	-0.2167	51.82	-4.2118	0.53975	-1.6569	-0.13717	0.15032	-0.02399	0.66021	-1.3176	3063.1	21.167	-0.086516	85.03	-55.883	81.265	76.547	20.485	-3.797	-3.9881	0.824	-1.583	30.733	-4.938
133.83	-0.22279	51.813	-4.2125	0.5405	-1.657	-0.13616	0.15193	-0.02199	0.66021	-1.3176	3062.4	21.164	-0.088948	85.03	-55.876	81.266	76.547	20.485	-3.797	-3.9881	0.824	-1.583	30.733	-4.938
133.84	-0.22889	51.806	-4.2132	0.54127	-1.6571	-0.13509	0.15347	-0.019984	0.66021	-1.3176	3061.7	21.161	-0.091381	85.03	-55.871	81.266	76.547	20.485	-3.797	-3.9881	0.824	-1.583	30.733	-4.938
133.84	-0.23498	51.8	-4.2139	0.54204	-1.6572	-0.13397	0.15492	-0.01797	0.66021	-1.3176	3061.0	21.158	-0.093813	85.03	-55.867	81.267	76.547	20.485	-3.797	-3.9881	0.824	-1.583	30.733	-4.938
133.84	-0.24107	51.793	-4.2145	0.54282	-1.6573	-0.13278	0.1563	-0.015951	0.66021	-1.3176	3060.3	21.155	-0.096243	85.03	-55.866	81.268	76.547	20.485	-3.797	-3.9881	0.824	-1.583	30.733	-4.938
133.84	-0.24714	51.786	-4.2152	0.5436	-1.6574	-0.13154	0.1576	-0.013927	0.66021	-1.3176	3059.6	21.152	-0.098669	85.03	-55.865	81.269	76.547	20.485	-3.797	-3.9881	0.824	-1.583	30.733	-4.938
133.85	-0.25321	51.78	-4.2159	0.54439	-1.6574	-0.13025	0.15881	-0.0119	0.66021	-1.3176	3058.9	21.149	-0.10109	85.03	-55.867	81.27	76.547	20.485	-3.797	-3.9881	0.824	-1.583	30.733	-4.938
133.85	-0.25926	51.773	-4.2165	0.54519	-1.6575	-0.1289	0.15995	-0.0098698	0.66021	-1.3176	3058.2	21.147	-0.10351	85.03	-55.87	81.271	76.547	20.485	-3.797	-3.9881	0.824	-1.583	30.733	-4.938
133.85	-0.26529	51.766	-4.2171	0.54599	-1.6575	-0.12749	0.161	-0.0078384	0.66021	-1.3176	3057.5	21.144	-0.10591	85.03	-55.875	81.272	76.547	20.485	-3.797	-3.9881	0.824	-1.583	30.733	-4.938
133.85	-0.2713	51.76	-4.2178	0.5468	-1.6576	-0.12603	0.16196	-0.0058066	0.66021	-1.3176	3056.8	21.141	-0.10831	85.03	-55.882	81.272	76.547	20.485	-3.797	-3.9881	0.824	-1.583	30.733	-4.938
133.86	-0.27729	51.753	-4.2184	0.54761	-1.6576	-0.12451	0.16285	-0.0037755	0.66021	-1.3176	3056.1	21.138	-0.1107	85.03	-55.89	81.273	76.547	20.485	-3.797	-3.9881	0.824	-1.583	30.733	-4.938
133.86	-0.28324	51.747	-4.219	0.54843	-1.6576	-0.12294	0.16365	-0.001746	0.66021	-1.3176	3055.4	21.135	-0.11308	85.03	-55.9	81.274	76.547	20.485	-3.797	-3.9881	0.824	-1.583	30.733	-4.938
133.86	-0.28917	51.74	-4.2196	0.54925	-1.6576	-0.12132	0.16436	0.0002807	0.66021	-1.3176	3054.7	21.133	-0.11545	85.03	-55.911	81.275	76.547	20.485	-3.797	-3.9881	0.824	-1.583	30.733	-4.938
133.86	-0.29506	51.734	-4.2202	0.55007	-1.6576	-0.11965	0.16499	0.0023036	0.66021	-1.3176	3054.0	21.13	-0.1178	85.03	-55.924	81.276	76.547	20.485	-3.797	-3.9881	0.824	-1.583	30.733	-4.938
133.87	-0.30092	51.728	-4.2208	0.5509	-1.6576	-0.11793	0.16554	0.0043216	0.66021	-1.3176	3053.3	21.127	-0.12014	85.03	-55.939	81.277	76.547	20.485	-3.797	-3.9881	0.824	-1.583	30.733	-4.938
133.87	-0.30673	51.722	-4.2214	0.55173	-1.6576	-0.11615	0.16599	0.0063337	0.66021	-1.3176	3052.6	21.124	-0.12246	85.03	-55.956	81.278	76.547	20.485	-3.797	-3.9881	0.824	-1.583	30.733	-4.938
133.87	-0.3125	51.715	-4.222	0.55256	-1.6575	-0.11433	0.16636	0.0083388	0.66021	-1.3176	3051.9	21.122	-0.12476	85.03	-55.974	81.279	76.547	20.485	-3.797	-3.9881	0.824	-1.583	30.733	-4.938
133.87	-0.31823	51.709	-4.2226	0.55339	-1.6575	-0.11246	0.16665	0.010336	0.66021	-1.3176	3051.2	21.119	-0.12705	85.03	-55.994	81.28	76.547	20.485	-3.797	-3.9881	0.824	-1.583	30.733	-4.938
133.88	-0.32391	51.703	-4.2231	0.55422	-1.6574	-0.11055	0.16685	0.012324	0.66021	-1.3176	3050.5	21.117	-0.12931	85.03	-56.015	81.281	76.547	20.485	-3.797	-3.9881	0.824	-1.583	30.733	-4.938
133.88	-0.32953	51.697	-4.2237	0.55506	-1.6574	-0.10858	0.16696	0.014302	0.66021	-1.3176	3049.8	21.114	-0.13156	85.031	-56.038	81.282	76.547	20.485	-3.797	-3.9881	0.824	-1.583	30.733	-4.938
133.88	-0.33511	51.691	-4.2242	0.55589	-1.6573	-0.10658	0.16698	0.016268	0.66021	-1.3176	3049.1	21.111	-0.13378	85.031	-56.063	81.283	76.547	20.485	-3.797	-3.9881	0.824	-1.583	30.733	-4.938
133.88	-0.34062	51.686	-4.2247	0.55673	-1.6572	-0.10452	0.16692	0.018222	0.66021	-1.3176	3048.4	21.109	-0.13599	85.031	-56.089	81.284	76.547	20.485	-3.797	-3.9881	0.824	-1.583	30.733	-4.938
133.89	-0.34608	51.68	-4.2252	0.55756	-1.6571	-0.10243	0.16677	0.020163	0.66021	-1.3176	3047.7	21.106	-0.13816	85.031	-56.117	81.285	76.547	20.485	-3.797	-3.9881	0.824	-1.583	30.733	-4.938
133.89	-0.35147	51.674	-4.2258	0.5584	-1.657	-0.10029	0.16653	0.02209	0.66021	-1.3176	3047.0	21.104	-0.14032	85.031	-56.146	81.286	76.547	20.485	-3.797	-3.9881	0.824	-1.583	30.733	-4.938
133.89	-0.3568	51.669	-4.2263	0.55923	-1.6569	-0.098114	0.16621	0.024001	0.66021	-1.3176	3046.3	21.101	-0.14244	85.032	-56.177	81.287	76.547	20.485	-3.797	-3.9881	0.824	-1.583	30.733	-4.938
133.9	-0.36206	51.663	-4.2267	0.56006	-1.6568	-0.095896	0.1658	0.025896	0.66021	-1.3176	3045.6	21.099	-0.14455	85.032	-56.21	81.288	76.547	20.485	-3.797	-3.9881	0.824	-1.583	30.733	-4.938
133.9	-0.36726	51.658	-4.2272	0.56089	-1.6566	-0.09364	0.1653	0.027773	0.66021	-1.3176	3044.9	21.097	-0.14662	85.032	-56.244	81.289	76.547	20.485	-3.797	-3.9881	0.824	-1.583	30.733	-4.938
133.9	-0.37238	51.653	-4.2277	0.56171	-1.6565	-0.091346	0.16471	0.029632	0.66021	-1.3176	3044.2	21.094	-0.14866	85.033	-56.28	81.29	76.547	20.485	-3.797	-3.9881	0.824	-1.583	30.733	-4.938
133.9	-0.37742	51.648	-4.2281	0.56253	-1.6563	-0.089015	0.16404	0.031472	0.66021	-1.3176	3043.5	21.092	-0.15068	85.033	-56.318	81.292	76.547	20.485	-3.797	-3.9881	0.824	-1.583	30.733	-4.938
133.91	-0.38239	51.643	-4.2286	0.56335	-1.6562	-0.086649	0.16329	0.033291	0.66021	-1.3176	3042.8	21.09	-0.15266	85.033	-56.356	81.293	76.547	20.485	-3.797	-3.9881	0.824	-1.583	30.733	-4.938
133.91	-0.38729	51.638	-4.229	0.56417	-1.656	-0.084249	0.16245	0.035088	0.66021	-1.3176	3042.1	21.088	-0.15461	85.033	-56.397	81.294	76.547	20.485	-3.797	-3.9881	0.824	-1.583	30.733	-4.938
133.91	-0.3921	51.633	-4.2294	0.56498	-1.6558	-0.081816	0.16152	0.036863	0.66021	-1.3176	3041.4	21.086	-0.15653	85.034	-56.439	81.295	76.547	20.485	-3.797	-3.9881	0.824	-1.583	30.733	-4.938
133.91	-0.39683	51.628	-4.2298	0.56578	-1.6556	-0.079352	0.16051	0.038615	0.66021	-1.3176	3040.7	21.083	-0.15842	85.034	-56.483	81.296	76.547	20.485	-3.797	-3.9881	0.824	-1.583	30.733	-4.938
133.92	-0.40147	51.624	-4.2302	0.56658	-1.6554	-0.076857	0.15941	0.040343	0.66021	-1.3176	3040.0	21.081	-0.16027	85.035	-56.528	81.298	76.547	20.485	-3.797	-3.9881	0.824	-1.583	30.733	-4.938
133.92	-0.40603	51.619	-4.2306	0.56737	-1.6552	-0.074334	0.15824	0.042045	0.66021	-1.3176	3039.3	21.079	-0.16209	85.035	-56.574	81.299	76.547	20.485	-3.797	-3.9881	0.824	-1.583	30.733	-4.938
133.92	-0.4105	51.615	-4.2309	0.56816	-1.655	-0.071782	0.15698	0.043721	0.66021	-1.3176	3038.6	21.077	-0.16388	85.035	-56.622	81.3	76.547	20.485	-3.797	-3.9881	0.824	-1.583	30.733	-4.938
133.92	-0.41488	51.611	-4.2313	0.56894	-1.6548	-0.069204	0.15564	0.04537	0.66021	-1.3176	3037.9	21.076	-0.16562	85.036	-56.672	81.301	76.547	20.485	-3.797	-3.9881	0.824	-1.583	30.733	-4.938
133.92	-0.41916	51.607	-4.2316	0.56972	-1.6546	-0.066601	0.15421	0.046991	0.66021	-1.3176	3037.2	21.074	-0.16733	85.036	-56.723	81.303	76.547	20.485	-3.797	-3.9881	0.824	-1.583	30.733	-4.938
133.93	-0.42336	51.603	-4.232	0.57049	-1.6543	-0.063975	0.15271	0.048583	0.66021	-1.3176	3036.5	21.072	-0.16901	85.037	-56.776	81.304	76.547	20.485	-3.797	-3.9881	0.824	-1.583	30.733	-4.938
133.93	-0.42745	51.599	-4.2323	0.57125	-1.6541	-0.061325	0.15113	0.050145	0.66021	-1.3176	3035.8	21.07	-0.17064	85.037	-56.83	81.305	76.547	20.485	-3.797	-3.9881	0.824	-1.583	30.733	-4.938
133.93	-0.43145	51.595	-4.2326	0.572	-1.6538	-0.058655	0.14947	0.051677	0.66021	-1.3176	3035.1	21.068	-0.17224	85.038	-56.885	81.307	76.547	20.485	-3.797	-3.9881	0.824	-1.583	30.733	-4.938
133.93	-0.43535	51.592	-4.2329	0.57274	-1.6536	-0.055965	0.14773	0.053177	0.66021	-1.3176	3034.4	21.067	-0.17379	85.039	-56.942	81.308	76.547	20.485	-3.797	-3.9881	0.824	-1.583	30.733	-4.938
133.94	-0.43915	51.589	-4.2331	0.57347	-1.6533	-0.053257	0.14592	0.054646	0.66021	-1.3176	3033.7	21.065	-0.17531	85.039	-57.0	81.31	76.547	20.485	-3.797	-3.9881	0.824	-1.583	30.733	-4.938
133.94	-0.44285	51.585	-4.2334	0.5742	-1.653	-0.050532	0.14403	0.056081	0.66021	-1.3176	3033.0	21.064	-0.17678	85.04	-57.06	81.311	76.547	20.485	-3.797	-3.9881	0.824	-1.583	30.733	-4.938
133.94	-0.44645	51.582	-4.2336	0.57491	-1.6527	-0.047792	0.14207	0.057482	0.66021	-1.3176	3032.3	21.062	-0.17822	85.04	-57.122	81.312	76.547	20.485	-3.797	-3.9881	0.824	-1.583	30.733	-4.938
133.94	-0.44994	51.579	-4.2339	0.57562	-1.6524	-0.045037	0.14003	0.058849	0.66021	-1.3176	3031.6	21.061	-0.17961	85.041	-57.184	81.314	76.547	20.485	-3.797	-3.9881	0.824	-1.583	30.733	-4.938
133.95	-0.45333	51.576	-4.2341	0.57631	-1.6521	-0.04227	0.13792	0.06018	0.66021	-1.3176	3030.9	21.059	-0.18096	85.042	-57.248	81.315	76.547	20.485	-3.797	-3.9881	0.824	-1.583	30.733	-4.938
133.95	-0.45661	51.574	-4.2343	0.577	-1.6518	-0.039492	0.13575	0.061476	0.66021	-1.3176	3030.2	21.058	-0.18227	85.042	-57.314	81.317	76.547	20.485	-3.797	-3.9881	0.824	-1.583	30.733	-4.938
133.95	-0.45978	51.571	-4.2345	0.57767	-1.6515	-0.036705	0.1335	0.062735	0.66021	-1.3176	3029.5	21.057	-0.18353	85.043	-57.381	81.318	76.547	20.485	-3.797	-3.9881	0.824	-1.583	30.733	-4.938
133.95	-0.46284	51.569	-4.2347	0.57833	-1.6512	-0.033909	0.13118	0.063956	0.66021	-1.3176	3028.8	21.056	-0.18475	85.044	-57.449	81.32	76.547	20.485	-3.797	-3.9881	0.824	-1.583	30.733	-4.938
133.95	-0.46579	51.567	-4.2348	0.57898	-1.6509	-0.031106	0.1288	0.06514	0.66021	-1.3176	3028.0	21.055	-0.18593	85.044	-57.518	81.321	76.547	20.485	-3.797	-3.9881	0.824	-1.583	30.733	-4.938
133.96	-0.46864	51.565	-4.235	0.57962	-1.6506	-0.028298	0.12636	0.066285	0.66021	-1.3176	3027.3	21.053	-0.18706	85.045	-57.589	81.323	76.547	20.485	-3.797	-3.9881	0.824	-1.583	30.733	-4.938
133.96	-0.47137	51.563	-4.2351	0.58025	-1.6502	-0.025487	0.12385	0.06739	0.66021	-1.3176	3026.6	21.052	-0.18815	85.046	-57.661	81.325	76.547	20.485	-3.797	-3.9881	0.824	-1.583	30.733	-4.938
133.96	-0.47398	51.561	-4.2352	0.58086	-1.6499	-0.022673	0.12128	0.068456	0.66021	-1.3176	3025.9	21.051	-0.18919	85.047	-57.735	81.326	76.547	20.485	-3.797	-3.9881	0.824	-1.583	30.733	-4.938
133.96	-0.47649	51.559	-4.2353	0.58146	-1.6495	-0.019858	0.11864	0.069482	0.66021	-1.3176	3025.2	21.051	-0.19019	85.048	-57.81	81.328	76.547	20.485	-3.797	-3.9881	0.824	-1.583	30.733	-4.938
133.97	-0.47888	51.558	-4.2354	0.58205	-1.6492	-0.017044	0.11595	0.070466	0.66021	-1.3176	3024.5	21.05	-0.19114	85.048	-57.886	81.33	76.547	20.485	-3.797	-3.9881	0.824	-1.583	30.733	-4.938
133.97	-0.48115	51.557	-4.2355	0.58262	-1.6488	-0.014232	0.11321	0.071409	0.66021	-1.3176	3023.8	21.049	-0.19205	85.049	-57.963	81.331	76.547	20.485	-3.797	-3.9881	0.824	-1.583	30.733	-4.938
133.97	-0.48331	51.556	-4.2356	0.58318	-1.6485	-0.011424	0.1104	0.07231	0.66021	-1.3176	3023.1	21.048	-0.19291	85.05	-58.042	81.333	76.547	20.485	-3.797	-3.9881	0.824	-1.583	30.733	-4.938
133.97	-0.48536	51.555	-4.2356	0.58372	-1.6481	-0.0086207	0.10755	0.073169	0.66021	-1.3176	3022.4	21.048	-0.19372	85.051	-58.122	81.335	76.547	20.485	-3.797	-3.9881	0.824	-1.583	30.733	-4.938
133.97	-0.48728	51.554	-4.2357	0.58425	-1.6477	-0.0058243	0.10464	0.073986	0.66021	-1.3176	3021.7	21.047	-0.19449	85.052	-58.203	81.336	76.547	20.485	-3.797	-3.9881	0.824	-1.583	30.733	-4.938
133.98	-0.4891	51.553	-4.2357	0.58477	-1.6474	-0.003036	0.10168	0.074759	0.66021	-1.3176	3021.0	21.046	-0.19521	85.053	-58.285	81.338	76.547	20.485	-3.797	-3.9881	0.824	-1.583	30.733	-4.938
133.98	-0.49079	51.553	-4.2357	0.58527	-1.647	-0.00025732	0.09867	0.075488	0.66021	-1.3176	3020.3	21.046	-0.19589	85.054	-58.369	81.34	76.547	20.485	-3.797	-3.9881	0.824	-1.583	30.733	-4.938
133.98	-0.49237	51.552	-4.2357	0.58576	-1.6466	0.0025103	0.095616	0.076174	0.66021	-1.3176	3019.6	21.046	-0.19651	85.055	-58.454	81.342	76.547	20.485	-3.797	-3.9881	0.824	-1.583	30.733	-4.938
133.98	-0.49382	51.552	-4.2357	0.58623	-1.6462	0.0052654	0.092517	0.076815	0.66021	-1.3176	3018.9	21.045	-0.19709	85.056	-58.54	81.344	76.547	20.485	-3.797	-3.9881	0.824	-1.583	30.733	-4.938
133.98	-0.49516	51.552	-4.2356	0.58668	-1.6458	0.0080065	0.089374	0.077412	0.66021	-1.3176	3018.2	21.045	-0.19762	85.057	-58.627	81.346	76.547	20.485	-3.797	-3.9881	0.824	-1.583	30.733	-4.938
133.98	-0.49639	51.552	-4.2356	0.58712	-1.6455	0.010732	0.086191	0.077964	0.66021	-1.3176	3017.5	21.045	-0.19811	85.058	-58.715	81.347	76.547	20.485	-3.797	-3.9881	0.824	-1.583	30.733	-4.938
133.99	-0.49749	51.552	-4.2355	0.58754	-1.6451	0.013441	0.082969	0.078471	0.66021	-1.3176	3016.8	21.045	-0.19855	85.059	-58.805	81.349	76.547	20.485	-3.797	-3.9881	0.824	-1.583	30.733	-4.938
133.99	-0.49848	51.553	-4.2354	0.58795	-1.6447	0.016131	0.079709	0.078933	0.66021	-1.3176	3016.1	21.044	-0.19894	85.06	-58.895	81.351	76.547	20.485	-3.797	-3.9881	0.824	-1.583	30.733	-4.938
133.99	-0.49934	51.553	-4.2354	0.58834	-1.6443	0.018802	0.076415	0.079349	0.66021	-1.3176	3015.4	21.044	-0.19928	85.061	-58.987	81.353	76.547	20.485	-3.797	-3.9881	0.824	-1.583	30.733	-4.938
133.99	-0.50009	51.554	-4.2353	0.58871	-1.6439	0.021451	0.073087	0.07972	0.66021	-1.3176	3014.6	21.044	-0.19958	85.062	-59.08	81.355	76.547	20.485	-3.797	-3.9881	0.824	-1.583	30.733	-4.938
133.99	-0.50072	51.555	-4.2351	0.58907	-1.6435	0.024078	0.069728	0.080046	0.66021	-1.3176	3013.9	21.044	-0.19983	85.064	-59.174	81.357	76.547	20.485	-3.797	-3.9881	0.824	-1.583	30.733	-4.938
134.0	-0.50123	51.556	-4.235	0.58941	-1.6431	0.026681	0.06634	0.080325	0.66021	-1.3176	3013.2	21.045	-0.20003	85.065	-59.269	81.359	76.547	20.485	-3.797	-3.9881	0.824	-1.583	30.733	-4.938
134.0	-0.50163	51.557	-4.2349	0.58973	-1.6427	0.029259	0.062924	0.080559	0.66021	-1.3176	3012.5	21.045	-0.20018	85.066	-59.365	81.361	76.547	20.485	-3.797	-3.9881	0.824	-1.583	30.733	-4.938
134.0	-0.50191	51.558	-4.2347	0.59004	-1.6423	0.03181	0.059484	0.080747	0.66021	-1.3176	3011.8	21.045	-0.20029	85.067	-59.462	81.363	76.547	20.485	-3.797	-3.9881	0.824	-1.583	30.733	-4.938
134.0	-0.50206	51.56	-4.2346	0.59033	-1.6419	0.034332	0.056021	0.080889	0.66021	-1.3176	3011.1	21.045	-0.20035	85.068	-59.56	81.365	76.547	20.485	-3.797	-3.9881	0.824	-1.583	30.733	-4.938
134.0	-0.50211	51.561	-4.2344	0.5906	-1.6415	0.036826	0.052536	0.080985	0.66021	-1.3176	3010.4	21.046	-0.20037	85.07	-59.659	81.367	76.547	20.485	-3.797	-3.9881	0.824	-1.583	30.733	-4.938
134.0	-0.50203	51.563	-4.2342	0.59085	-1.6411	0.039289	0.049033	0.081035	0.66021	-1.3176	3009.7	21.046	-0.20033	85.071	-59.759	81.369	76.547	20.485	-3.797	-3.9881	0.824	-1.583	30.733	-4.938
134.01	-0.50184	51.565	-4.234	0.59109	-1.6407	0.041719	0.045513	0.081039	0.66021	-1.3176	3009.0	21.047	-0.20025	85.072	-59.86	81.371	76.547	20.485	-3.797	-3.9881	0.824	-1.583	30.733	-4.938
134.01	-0.50154	51.567	-4.2338	0.59131	-1.6402	0.044117	0.041978	0.080998	0.66021	-1.3176	3008.3	21.047	-0.20013	85.073	-59.962	81.373	76.547	20.485	-3.797	-3.9881	0.824	-1.583	30.733	-4.938
134.01	-0.50111	51.569	-4.2335	0.59151	-1.6398	0.04648	0.03843	0.080912	0.66021	-1.3176	3007.6	21.048	-0.19996	85.075	-60.065	81.375	76.547	20.485	-3.797	-3.9881	0.824	-1.583	30.733	-4.938
134.01	-0.50058	51.572	-4.2333	0.59169	-1.6394	0.048807	0.034872	0.08078	0.66021	-1.3176	3006.9	21.048	-0.19974	85.076	-60.168	81.377	76.547	20.485	-3.797	-3.9881	0.824	-1.583	30.733	-4.938
134.01	-0.49993	51.574	-4.2331	0.59186	-1.639	0.051097	0.031306	0.080603	0.66021	-1.3176	3006.1	21.049	-0.19948	85.077	-60.273	81.38	76.547	20.485	-3.797	-3.9881	0.824	-1.583	30.733	-4.938
134.01	-0.49916	51.577	-4.2328	0.59201	-1.6386	0.05335	0.027733	0.080381	0.66021	-1.3176	3005.4	21.05	-0.19917	85.079	-60.379	81.382	76.547	20.485	-3.797	-3.9881	0.824	-1.583	30.733	-4.938
134.01	-0.49829	51.579	-4.2325	0.59214	-1.6382	0.055562	0.024155	0.080114	0.66021	-1.3176	3004.7	21.051	-0.19882	85.08	-60.485	81.384	76.547	20.485	-3.797	-3.9881	0.824	-1.583	30.733	-4.938
134.02	-0.4973	51.582	-4.2322	0.59225	-1.6378	0.057735	0.020576	0.079802	0.66021	-1.3176	3004.0	21.051	-0.19842	85.082	-60.593	81.386	76.547	20.485	-3.797	-3.9881	0.824	-1.583	30.733	-4.938
134.02	-0.4962	51.585	-4.2319	0.59234	-1.6374	0.059866	0.016996	0.079447	0.66021	-1.3176	3003.3	21.052	-0.19798	85.083	-60.701	81.388	76.547	20.485	-3.797	-3.9881	0.824	-1.583	30.733	-4.938
134.02	-0.49499	51.588	-4.2316	0.59242	-1.637	0.061954	0.013419	0.079048	0.66021	-1.3176	3002.6	21.053	-0.19749	85.084	-60.81	81.391	76.547	20.485	-3.797	-3.9881	0.824	-1.583	30.733	-4.938
134.02	-0.49367	51.591	-4.2313	0.59248	-1.6366	0.063998	0.009845	0.078605	0.66021	-1.3176	3001.9	21.054	-0.19696	85.086	-60.919	81.393	76.547	20.485	-3.797	-3.9881	0.824	-1.583	30.733	-4.938
134.02	-0.49225	51.595	-4.231	0.59252	-1.6362	0.065998	0.0062773	0.078119	0.66021	-1.3176	3001.2	21.055	-0.19639	85.087	-61.03	81.395	76.547	20.485	-3.797	-3.9881	0.824	-1.583	30.733	-4.938
134.02	-0.49071	51.598	-4.2307	0.59254	-1.6359	0.067952	0.0027177	0.077591	0.66021	-1.3176	3000.5	21.057	-0.19577	85.089	-61.141	81.397	76.547	20.485	-3.797	-3.9881	0.824	-1.583	30.733	-4.938
134.02	-0.48907	51.602	-4.2303	0.59254	-1.6355	0.069859	-0.00083179	0.07702	0.66021	-1.3176	2999.7	21.058	-0.19512	85.09	-61.253	81.4	76.547	20.485	-3.797	-3.9881	0.824	-1.583	30.733	-4.938
134.03	-0.48732	51.605	-4.23	0.59253	-1.6351	0.071718	-0.0043692	0.076407	0.66021	-1.3176	2999.0	21.059	-0.19442	85.092	-61.366	81.402	76.547	20.485	-3.797	-3.9881	0.824	-1.583	30.733	-4.938
134.03	-0.48547	51.609	-4.2296	0.5925	-1.6347	0.073529	-0.0078926	0.075753	0.66021	-1.3176	2998.3	21.06	-0.19367	85.093	-61.479	81.404	76.547	20.485	-3.797	-3.9881	0.824	-1.583	30.733	-4.938
134.03	-0.48352	51.613	-4.2292	0.59245	-1.6343	0.07529	-0.0114	0.075058	0.66021	-1.3176	2997.6	21.061	-0.19289	85.095	-61.593	81.406	76.547	20.485	-3.797	-3.9881	0.824	-1.583	30.733	-4.938
134.03	-0.48146	51.617	-4.2289	0.59239	-1.634	0.077001	-0.014889	0.074323	0.66021	-1.3176	2996.9	21.063	-0.19207	85.096	-61.708	81.409	76.547	20.485	-3.797	-3.9881	0.824	-1.583	30.733	-4.938
134.03	-0.4793	51.621	-4.2285	0.5923	-1.6336	0.078661	-0.018359	0.073547	0.66021	-1.3176	2996.2	21.064	-0.1912	85.098	-61.823	81.411	76.547	20.485	-3.797	-3.9881	0.824	-1.583	30.733	-4.938
134.03	-0.47705	51.625	-4.2281	0.5922	-1.6332	0.080268	-0.021806	0.072733	0.66021	-1.3176	2995.5	21.065	-0.1903	85.099	-61.939	81.413	76.547	20.485	-3.797	-3.9881	0.824	-1.583	30.733	-4.938
134.03	-0.47469	51.63	-4.2277	0.59209	-1.6329	0.081823	-0.02523	0.07188	0.66021	-1.3176	2994.8	21.067	-0.18936	85.101	-62.056	81.416	76.547	20.485	-3.797	-3.9881	0.824	-1.583	30.733	-4.938
134.03	-0.47224	51.634	-4.2272	0.59195	-1.6325	0.083324	-0.028628	0.070988	0.66021	-1.3176	2994.0	21.068	-0.18838	85.102	-62.173	81.418	76.547	20.485	-3.797	-3.9881	0.824	-1.583	30.733	-4.938
134.03	-0.46969	51.639	-4.2268	0.5918	-1.6322	0.084771	-0.031999	0.07006	0.66021	-1.3176	2993.3	21.07	-0.18736	85.104	-62.29	81.421	76.547	20.485	-3.797	-3.9881	0.824	-1.583	30.733	-4.938
134.04	-0.46705	51.643	-4.2264	0.59163	-1.6318	0.086163	-0.035341	0.069094	0.66021	-1.3176	2992.6	21.071	-0.1863	85.106	-62.408	81.423	76.547	20.485	-3.797	-3.9881	0.824	-1.583	30.733	-4.938
134.04	-0.46432	51.648	-4.226	0.59145	-1.6315	0.087499	-0.038651	0.068092	0.66021	-1.3176	2991.9	21.073	-0.1852	85.107	-62.527	81.425	76.547	20.485	-3.797	-3.9881	0.824	-1.583	30.733	-4.938
134.04	-0.46149	51.653	-4.2255	0.59124	-1.6311	0.088779	-0.041929	0.067055	0.66021	-1.3176	2991.2	21.075	-0.18407	85.109	-62.646	81.428	76.547	20.485	-3.797	-3.9881	0.824	-1.583	30.733	-4.938
134.04	-0.45858	51.658	-4.2251	0.59103	-1.6308	0.090003	-0.045172	0.065983	0.66021	-1.3176	2990.5	21.076	-0.18291	85.11	-62.765	81.43	76.547	20.485	-3.797	-3.9881	0.824	-1.583	30.733	-4.938
134.04	-0.45557	51.663	-4.2246	0.59079	-1.6305	0.091169	-0.04838	0.064877	0.66021	-1.3176	2989.8	21.078	-0.18171	85.112	-62.885	81.433	76.547	20.485	-3.797	-3.9881	0.824	-1.583	30.733	-4.938
134.04	-0.45248	51.668	-4.2242	0.59054	-1.6301	0.092277	-0.051549	0.063738	0.66021	-1.3176	2989.1	21.08	-0.18047	85.114	-63.005	81.435	76.547	20.485	-3.797	-3.9881	0.824	-1.583	30.733	-4.938
134.04	-0.44931	51.673	-4.2237	0.59028	-1.6298	0.093328	-0.054678	0.062566	0.66021	-1.3176	2988.3	21.082	-0.1792	85.115	-63.125	81.437	76.547	20.485	-3.797	-3.9881	0.824	-1.583	30.733	-4.938
134.04	-0.44605	51.678	-4.2232	0.59	-1.6295	0.094319	-0.057767	0.061362	0.66021	-1.3176	2987.6	21.083	-0.1779	85.117	-63.246	81.44	76.547	20.485	-3.797	-3.9881	0.824	-1.583	30.733	-4.938
134.04	-0.44271	51.683	-4.2228	0.5897	-1.6292	0.095251	-0.060813	0.060127	0.66021	-1.3176	2986.9	21.085	-0.17656	85.118	-63.367	81.442	76.547	20.485	-3.797	-3.9881	0.824	-1.583	30.733	-4.938
134.04	-0.43929	51.689	-4.2223	0.58939	-1.6289	0.096124	-0.063815	0.058862	0.66021	-1.3176	2986.2	21.087	-0.1752	85.12	-63.488	81.445	76.547	20.485	-3.797	-3.9881	0.824	-1.583	30.733	-4.938
134.05	-0.43579	51.694	-4.2218	0.58906	-1.6286	0.096937	-0.066771	0.057568	0.66021	-1.3176	2985.5	21.089	-0.1738	85.122	-63.609	81.447	76.547	20.485	-3.797	-3.9881	0.824	-1.583	30.733	-4.938
134.05	-0.43222	51.699	-4.2213	0.58872	-1.6283	0.097691	-0.06968	0.056245	0.66021	-1.3176	2984.8	21.091	-0.17237	85.123	-63.73	81.45	76.547	20.485	-3.797	-3.9881	0.824	-1.583	30.733	-4.938
134.05	-0.42857	51.705	-4.2208	0.58836	-1.6281	0.098383	-0.07254	0.054895	0.66021	-1.3176	2984.0	21.093	-0.17091	85.125	-63.852	81.452	76.547	20.485	-3.797	-3.9881	0.824	-1.583	30.733	-4.938
134.05	-0.42485	51.71	-4.2203	0.58799	-1.6278	0.099468	-0.07535	0.053544	0.66021	-1.3176	2983.3	21.095	-0.16942	85.127	-63.973	81.455	76.547	20.485	-3.797	-3.9881	0.824	-1.583	30.733	-4.938
134.05	-0.42106	51.716	-4.2198	0.58761	-1.6275	0.10048	-0.078113	0.052165	0.66021	-1.3176	2982.6	21.097	-0.16791	85.128	-64.095	81.457	76.547	20.485	-3.797	-3.9881	0.824	-1.583	30.733	-4.938
134.05	-0.4172	51.722	-4.2193	0.58721	-1.6273	0.10142	-0.080828	0.05076	0.66021	-1.3176	2981.9	21.099	-0.16637	85.13	-64.216	81.459	76.547	20.485	-3.797	-3.9881	0.824	-1.583	30.733	-4.938
134.05	-0.41327	51.727	-4.2188	0.5868	-1.627	0.10227	-0.083492	0.049329	0.66021	-1.3176	2981.2	21.101	-0.1648	85.132	-64.337	81.462	76.547	20.485	-3.797	-3.9881	0.824	-1.583	30.733	-4.938
134.05	-0.40928	51.733	-4.2183	0.58638	-1.6268	0.10305	-0.086104	0.047872	0.66021	-1.3176	2980.5	21.103	-0.1632	85.133	-64.458	81.464	76.547	20.485	-3.797	-3.9881	0.824	-1.583	30.733	-4.938
134.05	-0.40522	51.739	-4.2178	0.58594	-1.6265	0.10375	-0.088663	0.046391	0.66021	-1.3176	2979.8	21.105	-0.16158	85.135	-64.579	81.467	76.547	20.485	-3.797	-3.9881	0.824	-1.583	30.733	-4.938
134.05	-0.4011	51.745	-4.2173	0.58549	-1.6263	0.10437	-0.091168	0.044887	0.66021	-1.3176	2979.0	21.107	-0.15993	85.137	-64.699	81.469	76.547	20.485	-3.797	-3.9881	0.824	-1.583	30.733	-4.938
134.05	-0.39691	51.75	-4.2167	0.58503	-1.6261	0.10491	-0.093617	0.043361	0.66021	-1.3176	2978.3	21.109	-0.15826	85.138	-64.819	81.472	76.547	20.485	-3.797	-3.9881	0.824	-1.583	30.733	-4.938
134.05	-0.39267	51.756	-4.2162	0.58456	-1.6259	0.10537	-0.096008	0.041813	0.66021	-1.3176	2977.6	21.111	-0.15657	85.14	-64.939	81.474	76.547	20.485	-3.797	-3.9881	0.824	-1.583	30.733	-4.938
134.06	-0.38837	51.762	-4.2157	0.58407	-1.6257	0.10576	-0.098342	0.040244	0.66021	-1.3176	2976.9	21.113	-0.15485	85.142	-65.057	81.477	76.547	20.485	-3.797	-3.9881	0.824	-1.583	30.733	-4.938
134.06	-0.38402	51.768	-4.2152	0.58357	-1.6255	0.10606	-0.10062	0.038657	0.66021	-1.3176	2976.2	21.115	-0.15311	85.143	-65.175	81.479	76.547	20.485	-3.797	-3.9881	0.824	-1.583	30.733	-4.938
134.06	-0.37961	51.774	-4.2146	0.58306	-1.6253	0.10629	-0.10283	0.03705	0.66021	-1.3176	2975.5	21.117	-0.15135	85.145	-65.293	81.482	76.547	20.485	-3.797	-3.9881	0.824	-1.583	30.733	-4.938
134.06	-0.37515	51.78	-4.2141	0.58254	-1.6251	0.10644	-0.10498	0.035426	0.66021	-1.3176	2974.7	21.119	-0.14957	85.147	-65.409	81.484	76.547	20.485	-3.797	-3.9881	0.824	-1.583	30.733	-4.938
134.06	-0.37064	51.786	-4.2136	0.58201	-1.6249	0.10651	-0.10707	0.033786	0.66021	-1.3176	2974.0	21.121	-0.14777	85.148	-65.524	81.487	76.547	20.485	-3.797	-3.9881	0.824	-1.583	30.733	-4.938
134.06	-0.36608	51.792	-4.213	0.58147	-1.6248	0.1065	-0.10909	0.03213	0.66021	-1.3176	2973.3	21.123	-0.14595	85.15	-65.637	81.489	76.547	20.485	-3.797	-3.9881	0.824	-1.583	30.733	-4.938
134.06	-0.36147	51.798	-4.2125	0.58092	-1.6246	0.10642	-0.11105	0.03046	0.66021	-1.3176	2972.6	21.126	-0.14411	85.152	-65.75	81.492	76.547	20.485	-3.797	-3.9881	0.824	-1.583	30.733	-4.938
134.06	-0.35683	51.804	-4.212	0.58036	-1.6245	0.10626	-0.11295	0.028776	0.66021	-1.3176	2971.9	21.128	-0.14225	85.153	-65.86	81.494	76.547	20.485	-3.797	-3.9881	0.824	-1.583	30.733	-4.938
134.06	-0.35214	51.81	-4.2114	0.57979	-1.6243	0.10603	-0.11477	0.02708	0.66021	-1.3176	2971.1	21.13	-0.14038	85.155	-65.969	81.496	76.547	20.485	-3.797	-3.9881	0.824	-1.583	30.733	-4.938
134.06	-0.34741	51.816	-4.2109	0.57922	-1.6242	0.10572	-0.11653	0.025372	0.66021	-1.3176	2970.4	21.132	-0.13849	85.157	-66.075	81.499	76.547	20.485	-3.797	-3.9881	0.824	-1.583	30.733	-4.938
134.06	-0.34264	51.822	-4.2104	0.57863	-1.6241	0.10533	-0.11822	0.023653	0.66021	-1.3176	2969.7	21.134	-0.13659	85.158	-66.179	81.501	76.547	20.485	-3.797	-3.9881	0.824	-1.583	30.733	-4.938
134.06	-0.33784	51.828	-4.2099	0.57803	-1.624	0.10487	-0.11985	0.021925	0.66021	-1.3176	2969.0	21.136	-0.13467	85.16	-66.279	81.504	76.547	20.485	-3.797	-3.9881	0.824	-1.583	30.733	-4.938
134.06	-0.333	51.834	-4.2093	0.57743	-1.6239	0.10434	-0.1214	0.020189	0.66021	-1.3176	2968.3	21.138	-0.13274	85.162	-66.377	81.506	76.547	20.485	-3.797	-3.9881	0.824	-1.583	30.733	-4.938
134.06	-0.32814	51.84	-4.2088	0.57682	-1.6238	0.10373	-0.12288	0.018445	0.66021	-1.3176	2967.6	21.141	-0.1308	85.163	-66.471	81.509	76.547	20.485	-3.797	-3.9881	0.824	-1.583	30.733	-4.938
134.06	-0.32325	51.846	-4.2083	0.5762	-1.6237	0.10305	-0.12429	0.016695	0.66021	-1.3176	2966.8	21.143	-0.12885	85.165	-66.561	81.511	76.547	20.485	-3.797	-3.9881	0.824	-1.583	30.733	-4.938
134.07	-0.31833	51.852	-4.2078	0.57558	-1.6236	0.1023	-0.12563	0.014939	0.66021	-1.3176	2966.1	21.145	-0.12688	85.166	-66.645	81.513	76.547	20.485	-3.797	-3.9881	0.824	-1.583	30.733	-4.938
134.07	-0.31338	51.858	-4.2073	0.57495	-1.6235	0.10148	-0.1269	0.013178	0.66021	-1.3176	2965.4	21.147	-0.12491	85.168	-66.725	81.516	76.547	20.485	-3.797	-3.9881	0.824	-1.583	30.733	-4.938
134.07	-0.30842	51.864	-4.2068	0.57431	-1.6235	0.10059	-0.1281	0.011414	0.66021	-1.3176	2964.7	21.149	-0.12293	85.17	-66.798	81.518	76.547	20.485	-3.797	-3.9881	0.824	-1.583	30.733	-4.938
134.07	-0.30344	51.87	-4.2063	0.57367	-1.6234	0.099627	-0.12922	0.0096479	0.66021	-1.3176	2964.0	21.151	-0.12094	85.171	-66.865	81.521	76.547	20.485	-3.797	-3.9881	0.824	-1.583	30.733	-4.938
134.07	-0.29844	51.876	-4.2058	0.57302	-1.6234	0.098598	-0.13027	0.00788	0.66021	-1.3176	2963.2	21.153	-0.11895	85.173	-66.924	81.523	76.547	20.485	-3.797	-3.9881	0.824	-1.583	30.733	-4.938
134.07	-0.29343	51.882	-4.2053	0.57236	-1.6233	0.097501	-0.13125	0.0061114	0.66021	-1.3176	2962.5	21.155	-0.11695	85.174	-66.975	81.525	76.547	20.485	-3.797	-3.9881	0.824	-1.583	30.733	-4.938
134.07	-0.2884	51.888	-4.2048	0.5717	-1.6233	0.096337	-0.13215	0.0043433	0.66021	-1.3176	2961.8	21.158	-0.11494	85.176	-67.018	81.528	76.547	20.485	-3.797	-3.9881	0.824	-1.583	30.733	-4.938
134.07	-0.28337	51.893	-4.2043	0.57104	-1.6233	0.095108	-0.13298	0.0025766	0.66021	-1.3176	2961.1	21.16	-0.11294	85.177	-67.05	81.53	76.547	20.485	-3.797	-3.9881	0.824	-1.583	30.733	-4.938
134.07	-0.27833	51.899	-4.2038	0.57037	-1.6233	0.093814	-0.13374	0.00081225	0.66021	-1.3176	2960.4	21.162	-0.11093	85.179	-67.073	81.532	76.547	20.485	-3.797	-3.9881	0.824	-1.583	30.733	-4.938
134.07	-0.27329	51.905	-4.2034	0.5697	-1.6233	0.092458	-0.13442	-0.00094881	0.66021	-1.3176	2959.7	21.164	-0.10892	85.18	-67.085	81.535	76.547	20.485	-3.797	-3.9881	0.824	-1.583	30.733	-4.938
134.07	-0.26825	51.911	-4.2029	0.56903	-1.6233	0.091038	-0.13502	-0.0027056	0.66021	-1.3176	2958.9	21.166	-0.1069	85.182	-67.086	81.537	76.547	20.485	-3.797	-3.9881	0.824	-1.583	30.733	-4.938
134.07	-0.26321	51.916	-4.2025	0.56835	-1.6233	0.089558	-0.13556	-0.0044572	0.66021	-1.3176	2958.2	21.168	-0.10489	85.183	-67.076	81.539	76.547	20.485	-3.797	-3.9881	0.824	-1.583	30.733	-4.938
134.07	-0.25817	51.922	-4.202	0.56767	-1.6233	0.088018	-0.13601	-0.0062027	0.66021	-1.3176	2957.5	21.17	-0.10288	85.185	-67.056	81.542	76.547	20.485	-3.797	-3.9881	0.824	-1.583	30.733	-4.938
134.07	-0.25314	51.927	-4.2016	0.56699	-1.6234	0.086418	-0.1364	-0.0079412	0.66021	-1.3176	2956.8	21.172	-0.10088	85.186	-67.026	81.544	76.547	20.485	-3.797	-3.9881	0.824	-1.583	30.733	-4.938
134.07	-0.24812	51.933	-4.2012	0.56631	-1.6234	0.084762	-0.1367	-0.0096717	0.66021	-1.3176	2956.1	21.174	-0.098875	85.188	-66.986	81.546	76.547	20.485	-3.797	-3.9881	0.824	-1.583	30.733	-4.938
134.07	-0.24311	51.938	-4.2007	0.56563	-1.6235	0.083048	-0.13694	-0.011393	0.66021	-1.3176	2955.3	21.176	-0.096878	85.189	-66.937	81.548	76.547	20.485	-3.797	-3.9881	0.824	-1.583	30.733	-4.938
134.07	-0.23812	51.943	-4.2003	0.56494	-1.6235	0.08128	-0.1371	-0.013105	0.66021	-1.3176	2954.6	21.177	-0.094886	85.191	-66.879	81.551	76.547	20.485	-3.797	-3.9881	0.824	-1.583	30.733	-4.938
134.07	-0.23314	51.949	-4.1999	0.56426	-1.6236	0.079458	-0.13719	-0.014806	0.66021	-1.3176	2953.9	21.179	-0.092902	85.192	-66.814	81.553	76.547	20.485	-3.797	-3.9881	0.824	-1.583	30.733	-4.938
134.08	-0.22819	51.954	-4.1995	0.56357	-1.6237	0.077583	-0.1372	-0.016496	0.66021	-1.3176	2953.2	21.181	-0.090925	85.194	-66.742	81.555	76.547	20.485	-3.797	-3.9881	0.824	-1.583	30.733	-4.938
134.08	-0.22325	51.959	-4.1991	0.56288	-1.6238	0.075658	-0.13714	-0.018174	0.66021	-1.3176	2952.5	21.183	-0.088958	85.195	-66.664	81.557	76.547	20.485	-3.797	-3.9881	0.824	-1.583	30.733	-4.938
134.08	-0.21835	51.964	-4.1988	0.5622	-1.6238	0.073682	-0.13701	-0.019838	0.66021	-1.3176	2951.8	21.185	-0.087002	85.196	-66.581	81.559	76.547	20.485	-3.797	-3.9881	0.824	-1.583	30.733	-4.938
134.08	-0.21347	51.969	-4.1984	0.56151	-1.624	0.071658	-0.1368	-0.021488	0.66021	-1.3176	2951.0	21.187	-0.085056	85.198	-66.492	81.562	76.547	20.485	-3.797	-3.9881	0.824	-1.583	30.733	-4.938
134.08	-0.20862	51.974	-4.1981	0.56083	-1.6241	0.069587	-0.13652	-0.023123	0.66021	-1.3176	2950.3	21.188	-0.083123	85.199	-66.4	81.564	76.547	20.485	-3.797	-3.9881	0.824	-1.583	30.733	-4.938
134.08	-0.2038	51.979	-4.1977	0.56015	-1.6242	0.06747	-0.13617	-0.024743	0.66021	-1.3176	2949.6	21.19	-0.081203	85.2	-66.303	81.566	76.547	20.485	-3.797	-3.9881	0.824	-1.583	30.733	-4.938
134.08	-0.19903	51.984	-4.1974	0.55947	-1.6243	0.065309	-0.13575	-0.026346	0.66021	-1.3176	2948.9	21.192	-0.079298	85.202	-66.204	81.568	76.547	20.485	-3.797	-3.9881	0.824	-1.583	30.733	-4.938
134.08	-0.19429	51.988	-4.1971	0.55879	-1.6244	0.063106	-0.13525	-0.027932	0.66021	-1.3176	2948.2	21.194	-0.077409	85.203	-66.102	81.57	76.547	20.485	-3.797	-3.9881	0.824	-1.583	30.733	-4.938
134.08	-0.18959	51.993	-4.1968	0.55812	-1.6246	0.060861	-0.13469	-0.0295	0.66021	-1.3176	2947.4	21.195	-0.075536	85.204	-65.997	81.572	76.547	20.485	-3.797	-3.9881	0.824	-1.583	30.733	-4.938
134.08	-0.18493	51.997	-4.1965	0.55745	-1.6247	0.058577	-0.13406	-0.03105	0.66021	-1.3176	2946.7	21.197	-0.073681	85.205	-65.891	81.574	76.547	20.485	-3.797	-3.9881	0.824	-1.583	30.733	-4.938
134.08	-0.18033	52.002	-4.1962	0.55678	-1.6249	0.056254	-0.13335	-0.032579	0.66021	-1.3176	2946.0	21.198	-0.071844	85.206	-65.782	81.576	76.547	20.485	-3.797	-3.9881	0.824	-1.583	30.733	-4.938
134.08	-0.17577	52.006	-4.1959	0.55611	-1.6251	0.053894	-0.13258	-0.034089	0.66021	-1.3176	2945.3	21.2	-0.070028	85.208	-65.672	81.578	76.547	20.485	-3.797	-3.9881	0.824	-1.583	30.733	-4.938
134.08	-0.17127	52.011	-4.1956	0.55545	-1.6252	0.0515	-0.13174	-0.035578	0.66021	-1.3176	2944.6	21.201	-0.068232	85.209	-65.561	81.58	76.547	20.485	-3.797	-3.9881	0.824	-1.583	30.733	-4.938
134.08	-0.16682	52.015	-4.1954	0.55479	-1.6254	0.049072	-0.13083	-0.037045	0.66021	-1.3176	2943.9	21.203	-0.066459	85.21	-65.448	81.582	76.547	20.485	-3.797	-3.9881	0.824	-1.583	30.733	-4.938
134.08	-0.16242	52.019	-4.1951	0.55414	-1.6256	0.046611	-0.12986	-0.038489	0.66021	-1.3176	2943.1	21.204	-0.064708	85.211	-65.335	81.584	76.547	20.485	-3.797	-3.9881	0.824	-1.583	30.733	-4.938
134.08	-0.15809	52.023	-4.1949	0.5535	-1.6258	0.044121	-0.12881	-0.039911	0.66021	-1.3176	2942.4	21.206	-0.062981	85.212	-65.22	81.586	76.547	20.485	-3.797	-3.9881	0.824	-1.583	30.733	-4.938
134.08	-0.15382	52.027	-4.1947	0.55285	-1.626	0.041601	-0.12771	-0.041309	0.66021	-1.3176	2941.7	21.207	-0.061279	85.213	-65.106	81.588	76.547	20.485	-3.797	-3.9881	0.824	-1.583	30.733	-4.938
134.08	-0.14962	52.03	-4.1945	0.55222	-1.6262	0.039054	-0.12654	-0.042683	0.66021	-1.3176	2941.0	21.208	-0.059603	85.214	-64.99	81.59	76.547	20.485	-3.797	-3.9881	0.824	-1.583	30.733	-4.938
134.08	-0.14548	52.034	-4.1943	0.55159	-1.6264	0.036481	-0.1253	-0.044032	0.66021	-1.3176	2940.3	21.21	-0.057954	85.216	-64.875	81.592	76.547	20.485	-3.797	-3.9881	0.824	-1.583	30.733	-4.938
134.08	-0.14141	52.038	-4.1941	0.55097	-1.6267	0.033884	-0.124	-0.045355	0.66021	-1.3176	2939.5	21.211	-0.056333	85.217	-64.759	81.594	76.547	20.485	-3.797	-3.9881	0.824	-1.583	30.733	-4.938
134.09	-0.13742	52.041	-4.194	0.55035	-1.6269	0.031264	-0.12264	-0.046653	0.66021	-1.3176	2938.8	21.212	-0.054741	85.218	-64.642	81.596	76.547	20.485	-3.797	-3.9881	0.824	-1.583	30.733	-4.938
134.09	-0.1335	52.045	-4.1938	0.54974	-1.6271	0.028624	-0.12122	-0.047923	0.66021	-1.3176	2938.1	21.213	-0.053179	85.219	-64.526	81.597	76.547	20.485	-3.797	-3.9881	0.824	-1.583	30.733	-4.938
134.09	-0.12966	52.048	-4.1937	0.54914	-1.6274	0.025964	-0.11974	-0.049167	0.66021	-1.3176	2937.4	21.215	-0.051648	85.22	-64.41	81.599	76.547	20.485	-3.797	-3.9881	0.824	-1.583	30.733	-4.938
134.09	-0.12589	52.051	-4.1936	0.54854	-1.6276	0.023286	-0.1182	-0.050383	0.66021	-1.3176	2936.7	21.216	-0.050149	85.221	-64.293	81.601	76.547	20.485	-3.797	-3.9881	0.824	-1.583	30.733	-4.938
134.09	-0.12221	52.054	-4.1934	0.54796	-1.6279	0.020592	-0.1166	-0.05157	0.66021	-1.3176	2936.0	21.217	-0.048682	85.221	-64.177	81.603	76.547	20.485	-3.797	-3.9881	0.824	-1.583	30.733	-4.938
134.09	-0.11862	52.057	-4.1934	0.54738	-1.6281	0.01817	-0.11494	-0.052711	0.66021	-1.3176	2935.2	21.218	-0.047249	85.222	-64.061	81.605	76.547	20.485	-3.797	-3.9881	0.824	-1.583	30.733	-4.938
134.09	-0.11511	52.06	-4.1933	0.54681	-1.6284	0.015879	-0.11323	-0.053813	0.66021	-1.3176	2934.5	21.219	-0.04585	85.223	-63.946	81.606	76.547	20.485	-3.797	-3.9881	0.824	-1.583	30.733	-4.938
134.09	-0.11168	52.063	-4.1932	0.54624	-1.6287	0.013581	-0.11146	-0.054887	0.66021	-1.3176	2933.8	21.22	-0.044487	85.224	-63.83	81.608	76.547	20.485	-3.797	-3.9881	0.824	-1.583	30.733	-4.938
134.09	-0.10835	52.065	-4.1931	0.54569	-1.6289	0.011275	-0.10964	-0.05593	0.66021	-1.3176	2933.1	21.221	-0.04316	85.225	-63.715	81.61	76.547	20.485	-3.797	-3.9881	0.824	-1.583	30.733	-4.938
134.09	-0.10511	52.068	-4.1931	0.54515	-1.6292	0.0089637	-0.10778	-0.056944	0.66021	-1.3176	2932.4	21.221	-0.041869	85.226	-63.6	81.611	76.547	20.485	-3.797	-3.9881	0.824	-1.583	30.733	-4.938
134.09	-0.10197	52.07	-4.193	0.54461	-1.6295	0.0066479	-0.10586	-0.057927	0.66021	-1.3176	2931.7	21.222	-0.040615	85.227	-63.486	81.613	76.547	20.485	-3.797	-3.9881	0.824	-1.583	30.733	-4.938
134.09	-0.098917	52.073	-4.193	0.54409	-1.6298	0.0043289	-0.1039	-0.05888	0.66021	-1.3176	2930.9	21.223	-0.0394	85.227	-63.372	81.615	76.547	20.485	-3.797	-3.9881	0.824	-1.583	30.733	-4.938
134.09	-0.095963	52.075	-4.193	0.54357	-1.6301	0.0020079	-0.10189	-0.059801	0.66021	-1.3176	2930.2	21.224	-0.038223	85.228	-63.258	81.616	76.547	20.485	-3.797	-3.9881	0.824	-1.583	30.733	-4.938
134.09	-0.093107	52.077	-4.193	0.54307	-1.6304	-0.00031392	-0.099836	-0.060691	0.66021	-1.3176	2929.5	21.225	-0.037085	85.229	-63.146	81.618	76.547	20.485	-3.797	-3.9881	0.824	-1.583	30.733	-4.938
134.09	-0.09035	52.079	-4.193	0.54258	-1.6307	-0.0026354	-0.097737	-0.061549	0.66021	-1.3176	2928.8	21.225	-0.035986	85.23	-63.033	81.619	76.547	20.485	-3.797	-3.9881	0.824	-1.583	30.733	-4.938
134.09	-0.087694	52.081	-4.193	0.54209	-1.631	-0.0049552	-0.095594	-0.062375	0.66021	-1.3176	2928.1	21.226	-0.034928	85.23	-62.922	81.621	76.547	20.485	-3.797	-3.9881	0.824	-1.583	30.733	-4.938
134.09	-0.085141	52.082	-4.1931	0.54162	-1.6313	-0.0072723	-0.093408	-0.063169	0.66021	-1.3176	2927.4	21.226	-0.033911	85.231	-62.811	81.622	76.547	20.485	-3.797	-3.9881	0.824	-1.583	30.733	-4.938
134.09	-0.082691	52.084	-4.1931	0.54116	-1.6317	-0.0095854	-0.091182	-0.063929	0.66021	-1.3176	2926.7	21.227	-0.032935	85.232	-62.7	81.624	76.547	20.485	-3.797	-3.9881	0.824	-1.583	30.733	-4.938
134.09	-0.080345	52.085	-4.1931	0.54071	-1.632	-0.011893	-0.088915	-0.064657	0.66021	-1.3176	2925.9	21.227	-0.032001	85.232	-62.59	81.625	76.547	20.485	-3.797	-3.9881	0.824	-1.583	30.733	-4.938
134.1	-0.078106	52.087	-4.1932	0.54027	-1.6323	-0.014195	-0.086609	-0.065352	0.66021	-1.3176	2925.2	21.228	-0.031108	85.233	-62.481	81.627	76.547	20.485	-3.797	-3.9881	0.824	-1.583	30.733	-4.938
134.1	-0.075973	52.088	-4.1933	0.53984	-1.6326	-0.016489	-0.084266	-0.066013	0.66021	-1.3176	2924.5	21.228	-0.030259	85.233	-62.373	81.628	76.547	20.485	-3.797	-3.9881	0.824	-1.583	30.733	-4.938
134.1	-0.073949	52.089	-4.1934	0.53943	-1.633	-0.018775	-0.081886	-0.06664	0.66021	-1.3176	2923.8	21.228	-0.029452	85.234	-62.266	81.63	76.547	20.485	-3.797	-3.9881	0.824	-1.583	30.733	-4.938
134.1	-0.072033	52.09	-4.1935	0.53902	-1.6333	-0.021051	-0.07947	-0.067234	0.66021	-1.3176	2923.1	21.229	-0.028689	85.234	-62.159	81.631	76.547	20.485	-3.797	-3.9881	0.824	-1.583	30.733	-4.938
134.1	-0.070228	52.091	-4.1936	0.53863	-1.6336	-0.023316	-0.07702	-0.067793	0.66021	-1.3176	2922.4	21.229	-0.02797	85.235	-62.053	81.632	76.547	20.485	-3.797	-3.9881	0.824	-1.583	30.733	-4.938
134.1	-0.068533	52.092	-4.1937	0.53825	-1.634	-0.025569	-0.074538	-0.068318	0.66021	-1.3176	2921.6	21.229	-0.027295	85.235	-61.948	81.634	76.547	20.485	-3.797	-3.9881	0.824	-1.583	30.733	-4.938
134.1	-0.066949	52.092	-4.1938	0.53789	-1.6343	-0.027808	-0.072023	-0.068809	0.66021	-1.3176	2920.9	21.229	-0.026664	85.236	-61.844	81.635	76.547	20.485	-3.797	-3.9881	0.824	-1.583	30.733	-4.938
134.1	-0.065477	52.093	-4.194	0.53753	-1.6347	-0.030034	-0.069477	-0.069265	0.66021	-1.3176	2920.2	21.229	-0.026078	85.236	-61.74	81.636	76.547	20.485	-3.797	-3.9881	0.824	-1.583	30.733	-4.938
134.1	-0.064118	52.093	-4.1941	0.53719	-1.635	-0.032244	-0.066902	-0.069686	0.66021	-1.3176	2919.5	21.23	-0.025536	85.237	-61.638	81.638	76.547	20.485	-3.797	-3.9881	0.824	-1.583	30.733	-4.938
134.1	-0.062873	52.094	-4.1943	0.53686	-1.6354	-0.034438	-0.064299	-0.070072	0.66021	-1.3176	2918.8	21.23	-0.02504	85.237	-61.536	81.639	76.547	20.485	-3.797	-3.9881	0.824	-1.583	30.733	-4.938
134.1	-0.061741	52.094	-4.1945	0.53655	-1.6357	-0.036615	-0.061669	-0.070424	0.66021	-1.3176	2918.1	21.23	-0.024589	85.238	-61.436	81.64	76.547	20.485	-3.797	-3.9881	0.824	-1.583	30.733	-4.938
134.1	-0.060724	52.094	-4.1947	0.53625	-1.6361	-0.038773	-0.059013	-0.07074	0.66021	-1.3176	2917.4	21.229	-0.024184	85.238	-61.336	81.641	76.547	20.485	-3.797	-3.9881	0.824	-1.583	30.733	-4.938
134.1	-0.059821	52.094	-4.1949	0.53596	-1.6364	-0.040911	-0.056333	-0.071021	0.66021	-1.3176	2916.7	21.229	-0.023824	85.238	-61.237	81.643	76.547	20.485	-3.797	-3.9881	0.824	-1.583	30.733	-4.938
134.1	-0.059032	52.094	-4.1951	0.53568	-1.6368	-0.043029	-0.053629	-0.071267	0.66021	-1.3176	2915.9	21.229	-0.02351	85.239	-61.139	81.644	76.547	20.485	-3.797	-3.9881	0.824	-1.583	30.733	-4.938
134.1	-0.058359	52.093	-4.1953	0.53542	-1.6371	-0.045126	-0.050904	-0.071478	0.66021	-1.3176	2915.2	21.229	-0.023242	85.239	-61.043	81.645	76.547	20.485	-3.797	-3.9881	0.824	-1.583	30.733	-4.938
134.1	-0.057802	52.093	-4.1955	0.53518	-1.6375	-0.0472	-0.048158	-0.071654	0.66021	-1.3176	2914.5	21.229	-0.02302	85.239	-60.947	81.646	76.547	20.485	-3.797	-3.9881	0.824	-1.583	30.733	-4.938
134.11	-0.057359	52.092	-4.1958	0.53494	-1.6378	-0.04925	-0.045392	-0.071794	0.66021	-1.3176	2913.8	21.228	-0.022843	85.239	-60.852	81.647	76.547	20.485	-3.797	-3.9881	0.824	-1.583	30.733	-4.938
134.11	-0.057032	52.092	-4.196	0.53472	-1.6382	-0.051276	-0.042609	-0.071899	0.66021	-1.3176	2913.1	21.228	-0.022713	85.24	-60.759	81.648	76.547	20.485	-3.797	-3.9881	0.824	-1.583	30.733	-4.938
134.11	-0.05682	52.091	-4.1963	0.53452	-1.6386	-0.053276	-0.039809	-0.071969	0.66021	-1.3176	2912.4	21.228	-0.022629	85.24	-60.666	81.649	76.547	20.485	-3.797	-3.9881	0.824	-1.583	30.733	-4.938
134.11	-0.056723	52.09	-4.1966	0.53432	-1.6389	-0.05525	-0.036993	-0.072003	0.66021	-1.3176	2911.7	21.227	-0.02259	85.24	-60.575	81.65	76.547	20.485	-3.797	-3.9881	0.824	-1.583	30.733	-4.938
134.11	-0.056741	52.089	-4.1968	0.53415	-1.6393	-0.057197	-0.034164	-0.072002	0.66021	-1.3176	2911.0	21.227	-0.022597	85.24	-60.484	81.651	76.547	20.485	-3.797	-3.9881	0.824	-1.583	30.733	-4.938
134.11	-0.056873	52.088	-4.1971	0.53398	-1.6396	-0.059115	-0.031321	-0.071966	0.66021	-1.3176	2910.2	21.226	-0.02265	85.24	-60.395	81.652	76.547	20.485	-3.797	-3.9881	0.824	-1.583	30.733	-4.938
134.11	-0.05712	52.086	-4.1974	0.53383	-1.64	-0.061005	-0.028468	-0.071896	0.66021	-1.3176	2909.5	21.225	-0.022748	85.241	-60.307	81.653	76.547	20.485	-3.797	-3.9881	0.824	-1.583	30.733	-4.938
134.11	-0.057481	52.085	-4.1977	0.5337	-1.6404	-0.062864	-0.025604	-0.07179	0.66021	-1.3176	2908.8	21.225	-0.022892	85.241	-60.22	81.654	76.547	20.485	-3.797	-3.9881	0.824	-1.583	30.733	-4.938
134.11	-0.057955	52.083	-4.1981	0.53358	-1.6407	-0.064693	-0.022731	-0.071649	0.66021	-1.3176	2908.1	21.224	-0.02308	85.241	-60.134	81.655	76.547	20.485	-3.797	-3.9881	0.824	-1.583	30.733	-4.938
134.11	-0.058542	52.082	-4.1984	0.53347	-1.6411	-0.06649	-0.019851	-0.071473	0.66021	-1.3176	2907.4	21.223	-0.023314	85.241	-60.049	81.656	76.547	20.485	-3.797	-3.9881	0.824	-1.583	30.733	-4.938
134.11	-0.059241	52.08	-4.1987	0.53338	-1.6414	-0.068254	-0.016964	-0.071263	0.66021	-1.3176	2906.7	21.223	-0.023593	85.241	-59.965	81.657	76.547	20.485	-3.797	-3.9881	0.824	-1.583	30.733	-4.938
134.11	-0.060052	52.078	-4.1991	0.5333	-1.6418	-0.069985	-0.014073	-0.071019	0.66021	-1.3176	2906.0	21.222	-0.023916	85.241	-59.883	81.658	76.547	20.485	-3.797	-3.9881	0.824	-1.583	30.733	-4.938
134.11	-0.060974	52.076	-4.1994	0.53324	-1.6421	-0.071682	-0.011179	-0.07074	0.66021	-1.3176	2905.3	21.221	-0.024283	85.241	-59.801	81.659	76.547	20.485	-3.797	-3.9881	0.824	-1.583	30.733	-4.938
134.12	-0.062005	52.074	-4.1998	0.53319	-1.6425	-0.073345	-0.0082825	-0.070427	0.66021	-1.3176	2904.6	21.22	-0.024693	85.241	-59.721	81.66	76.547	20.485	-3.797	-3.9881	0.824	-1.583	30.733	-4.938
134.12	-0.063146	52.072	-4.2002	0.53315	-1.6429	-0.074971	-0.0053854	-0.07008	0.66021	-1.3176	2903.8	21.219	-0.025148	85.241	-59.643	81.661	76.547	20.485	-3.797	-3.9881	0.824	-1.583	30.733	-4.938
134.12	-0.064395	52.069	-4.2005	0.53314	-1.6432	-0.076561	-0.002489	-0.069699	0.66021	-1.3176	2903.1	21.218	-0.025645	85.241	-59.565	81.662	76.547	20.485	-3.797	-3.9881	0.824	-1.583	30.733	-4.938
134.12	-0.065751	52.067	-4.2009	0.53313	-1.6436	-0.078115	0.00040541	-0.069285	0.66021	-1.3176	2902.4	21.217	-0.026185	85.241	-59.489	81.662	76.547	20.485	-3.797	-3.9881	0.824	-1.583	30.733	-4.938
134.12	-0.067214	52.065	-4.2013	0.53314	-1.6439	-0.07963	0.0032964	-0.068838	0.66021	-1.3176	2901.7	21.216	-0.026768	85.241	-59.413	81.663	76.547	20.485	-3.797	-3.9881	0.824	-1.583	30.733	-4.938
134.12	-0.068781	52.062	-4.2017	0.53316	-1.6442	-0.081107	0.0061825	-0.068358	0.66021	-1.3176	2901.0	21.215	-0.027392	85.241	-59.339	81.664	76.547	20.485	-3.797	-3.9881	0.824	-1.583	30.733	-4.938
134.12	-0.070452	52.059	-4.2021	0.5332	-1.6446	-0.082545	0.0090626	-0.067844	0.66021	-1.3176	2900.3	21.214	-0.028057	85.241	-59.267	81.665	76.547	20.485	-3.797	-3.9881	0.824	-1.583	30.733	-4.938
134.12	-0.072225	52.056	-4.2025	0.53325	-1.6449	-0.083943	0.011935	-0.067299	0.66021	-1.3176	2899.6	21.213	-0.028764	85.241	-59.196	81.666	76.547	20.485	-3.797	-3.9881	0.824	-1.583	30.733	-4.938
134.12	-0.0741	52.053	-4.203	0.53332	-1.6453	-0.085301	0.014799	-0.066721	0.66021	-1.3176	2898.9	21.211	-0.02951	85.241	-59.125	81.666	76.547	20.485	-3.797	-3.9881	0.824	-1.583	30.733	-4.938
134.12	-0.076075	52.05	-4.2034	0.5334	-1.6456	-0.086618	0.017652	-0.066111	0.66021	-1.3176	2898.2	21.21	-0.030297	85.241	-59.057	81.667	76.547	20.485	-3.797	-3.9881	0.824	-1.583	30.733	-4.938
134.12	-0.078148	52.047	-4.2038	0.5335	-1.6459	-0.087894	0.020494	-0.06547	0.66021	-1.3176	2897.5	21.209	-0.031122	85.24	-58.989	81.668	76.547	20.485	-3.797	-3.9881	0.824	-1.583	30.733	-4.938
134.13	-0.080318	52.044	-4.2043	0.53361	-1.6462	-0.089127	0.023323	-0.064798	0.66021	-1.3176	2896.7	21.207	-0.031987	85.24	-58.923	81.669	76.547	20.485	-3.797	-3.9881	0.824	-1.583	30.733	-4.938
134.13	-0.082583	52.041	-4.2047	0.53373	-1.6466	-0.090318	0.026138	-0.064094	0.66021	-1.3176	2896.0	21.206	-0.032889	85.24	-58.858	81.669	76.547	20.485	-3.797	-3.9881	0.824	-1.583	30.733	-4.938
134.13	-0.084942	52.037	-4.2052	0.53387	-1.6469	-0.091465	0.028937	-0.063361	0.66021	-1.3176	2895.3	21.205	-0.033829	85.24	-58.795	81.67	76.547	20.485	-3.797	-3.9881	0.824	-1.583	30.733	-4.938
134.13	-0.087394	52.034	-4.2056	0.53402	-1.6472	-0.09257	0.031719	-0.062597	0.66021	-1.3176	2894.6	21.203	-0.034805	85.24	-58.732	81.671	76.547	20.485	-3.797	-3.9881	0.824	-1.583	30.733	-4.938
134.13	-0.089936	52.03	-4.2061	0.53418	-1.6475	-0.093629	0.034483	-0.061803	0.66021	-1.3176	2893.9	21.202	-0.035817	85.239	-58.671	81.671	76.547	20.485	-3.797	-3.9881	0.824	-1.583	30.733	-4.938
134.13	-0.092567	52.026	-4.2066	0.53436	-1.6478	-0.094645	0.037227	-0.06098	0.66021	-1.3176	2893.2	21.2	-0.036865	85.239	-58.612	81.672	76.547	20.485	-3.797	-3.9881	0.824	-1.583	30.733	-4.938
134.13	-0.095284	52.022	-4.2071	0.53456	-1.6481	-0.095615	0.03995	-0.060129	0.66021	-1.3176	2892.5	21.199	-0.037948	85.239	-58.554	81.673	76.547	20.485	-3.797	-3.9881	0.824	-1.583	30.733	-4.938
134.13	-0.098087	52.018	-4.2075	0.53476	-1.6484	-0.09654	0.042651	-0.059249	0.66021	-1.3176	2891.8	21.197	-0.039064	85.239	-58.497	81.673	76.547	20.485	-3.797	-3.9881	0.824	-1.583	30.733	-4.938
134.13	-0.10097	52.015	-4.208	0.53498	-1.6487	-0.097419	0.045328	-0.05834	0.66021	-1.3176	2891.1	21.195	-0.040213	85.239	-58.441	81.674	76.547	20.485	-3.797	-3.9881	0.824	-1.583	30.733	-4.938
134.13	-0.10394	52.01	-4.2085	0.53522	-1.649	-0.098253	0.04798	-0.057405	0.66021	-1.3176	2890.4	21.194	-0.041395	85.238	-58.387	81.675	76.547	20.485	-3.797	-3.9881	0.824	-1.583	30.733	-4.938
134.14	-0.10699	52.006	-4.209	0.53546	-1.6493	-0.099039	0.050607	-0.056442	0.66021	-1.3176	2889.7	21.192	-0.042609	85.238	-58.335	81.675	76.547	20.485	-3.797	-3.9881	0.824	-1.583	30.733	-4.938
134.14	-0.11011	52.002	-4.2095	0.53572	-1.6496	-0.099779	0.053205	-0.055453	0.66021	-1.3176	2889.0	21.19	-0.043853	85.238	-58.283	81.676	76.547	20.485	-3.797	-3.9881	0.824	-1.583	30.733	-4.938
134.14	-0.11331	51.998	-4.21	0.536	-1.6498	-0.10047	0.055775	-0.054437	0.66021	-1.3176	2888.3	21.189	-0.045128	85.238	-58.233	81.676	76.547	20.485	-3.797	-3.9881	0.824	-1.583	30.733	-4.938
134.14	-0.11658	51.993	-4.2105	0.53628	-1.6501	-0.10112	0.058315	-0.053396	0.66021	-1.3176	2887.5	21.187	-0.046431	85.237	-58.185	81.677	76.547	20.485	-3.797	-3.9881	0.824	-1.583	30.733	-4.938
134.14	-0.11993	51.989	-4.211	0.53658	-1.6504	-0.10171	0.060823	-0.05233	0.66021	-1.3176	2886.8	21.185	-0.047763	85.237	-58.138	81.678	76.547	20.485	-3.797	-3.9881	0.824	-1.583	30.733	-4.938
134.14	-0.12334	51.985	-4.2115	0.53689	-1.6506	-0.10226	0.063299	-0.05124	0.66021	-1.3176	2886.1	21.183	-0.049122	85.237	-58.092	81.678	76.547	20.485	-3.797	-3.9881	0.824	-1.583	30.733	-4.938
134.14	-0.12682	51.98	-4.212	0.53721	-1.6509	-0.10277	0.065742	-0.050125	0.66021	-1.3176	2885.4	21.181	-0.050508	85.236	-58.048	81.679	76.547	20.485	-3.797	-3.9881	0.824	-1.583	30.733	-4.938
134.14	-0.13036	51.975	-4.2125	0.53755	-1.6511	-0.10322	0.068149	-0.048987	0.66021	-1.3176	2884.7	21.179	-0.05192	85.236	-58.005	81.679	76.547	20.485	-3.797	-3.9881	0.824	-1.583	30.733	-4.938
134.15	-0.13397	51.971	-4.2131	0.53789	-1.6514	-0.10362	0.07052	-0.047827	0.66021	-1.3176	2884.0	21.177	-0.053356	85.236	-57.963	81.68	76.547	20.485	-3.797	-3.9881	0.824	-1.583	30.733	-4.938
134.15	-0.13764	51.966	-4.2136	0.53825	-1.6516	-0.10398	0.072853	-0.046644	0.66021	-1.3176	2883.3	21.175	-0.054817	85.235	-57.923	81.68	76.547	20.485	-3.797	-3.9881	0.824	-1.583	30.733	-4.938
134.15	-0.14136	51.961	-4.2141	0.53862	-1.6518	-0.10429	0.075148	-0.045439	0.66021	-1.3176	2882.6	21.174	-0.0563	85.235	-57.884	81.681	76.547	20.485	-3.797	-3.9881	0.824	-1.583	30.733	-4.938
134.15	-0.14514	51.956	-4.2146	0.539	-1.6521	-0.10455	0.077404	-0.044214	0.66021	-1.3176	2881.9	21.172	-0.057806	85.235	-57.847	81.681	76.547	20.485	-3.797	-3.9881	0.824	-1.583	30.733	-4.938
134.15	-0.14897	51.952	-4.2152	0.5394	-1.6523	-0.10475	0.079618	-0.042968	0.66021	-1.3176	2881.2	21.17	-0.059333	85.234	-57.811	81.682	76.547	20.485	-3.797	-3.9881	0.824	-1.583	30.733	-4.938
134.15	-0.15286	51.947	-4.2157	0.5398	-1.6525	-0.10492	0.081791	-0.041702	0.66021	-1.3176	2880.5	21.168	-0.06088	85.234	-57.777	81.682	76.547	20.485	-3.797	-3.9881	0.824	-1.583	30.733	-4.938
134.15	-0.15679	51.942	-4.2162	0.54021	-1.6527	-0.10503	0.08392	-0.040418	0.66021	-1.3176	2879.8	21.166	-0.062446	85.234	-57.744	81.683	76.547	20.485	-3.797	-3.9881	0.824	-1.583	30.733	-4.938
134.15	-0.16077	51.937	-4.2167	0.54064	-1.6529	-0.10509	0.086005	-0.039114	0.66021	-1.3176	2879.1	21.163	-0.06403	85.233	-57.712	81.684	76.547	20.485	-3.797	-3.9881	0.824	-1.583	30.733	-4.938
134.16	-0.16479	51.932	-4.2173	0.54107	-1.6531	-0.1051	0.088045	-0.037793	0.66021	-1.3176	2878.4	21.161	-0.065632	85.233	-57.682	81.684	76.547	20.485	-3.797	-3.9881	0.824	-1.583	30.733	-4.938
134.16	-0.16885	51.926	-4.2178	0.54152	-1.6533	-0.10507	0.090039	-0.036455	0.66021	-1.3176	2877.7	21.159	-0.06725	85.233	-57.654	81.685	76.547	20.485	-3.797	-3.9881	0.824	-1.583	30.733	-4.938
134.16	-0.17295	51.921	-4.2183	0.54197	-1.6535	-0.10498	0.091985	-0.035101	0.66021	-1.3176	2877.0	21.157	-0.068884	85.232	-57.627	81.685	76.547	20.485	-3.797	-3.9881	0.824	-1.583	30.733	-4.938
134.16	-0.17709	51.916	-4.2188	0.54244	-1.6536	-0.10485	0.093883	-0.03373	0.66021	-1.3176	2876.2	21.155	-0.070532	85.232	-57.601	81.686	76.547	20.485	-3.797	-3.9881	0.824	-1.583	30.733	-4.938
134.16	-0.18126	51.911	-4.2193	0.54291	-1.6538	-0.10467	0.095731	-0.032345	0.66021	-1.3176	2875.5	21.153	-0.072193	85.232	-57.577	81.686	76.547	20.485	-3.797	-3.9881	0.824	-1.583	30.733	-4.938
134.16	-0.18546	51.906	-4.2199	0.5434	-1.6539	-0.10444	0.09753	-0.030945	0.66021	-1.3176	2874.8	21.151	-0.073867	85.231	-57.554	81.687	76.547	20.485	-3.797	-3.9881	0.824	-1.583	30.733	-4.938
134.16	-0.18969	51.901	-4.2204	0.54389	-1.6541	-0.10416	0.099277	-0.029532	0.66021	-1.3176	2874.1	21.149	-0.075552	85.231	-57.532	81.687	76.547	20.485	-3.797	-3.9881	0.824	-1.583	30.733	-4.938
134.16	-0.19395	51.895	-4.2209	0.54439	-1.6542	-0.10383	0.10097	-0.028106	0.66021	-1.3176	2873.4	21.147	-0.077248	85.23	-57.512	81.688	76.547	20.485	-3.797	-3.9881	0.824	-1.583	30.733	-4.938
134.17	-0.19823	51.89	-4.2214	0.5449	-1.6544	-0.10346	0.10261	-0.026667	0.66021	-1.3176	2872.7	21.144	-0.078953	85.23	-57.494	81.688	76.547	20.485	-3.797	-3.9881	0.824	-1.583	30.733	-4.938
134.17	-0.20253	51.885	-4.2219	0.54541	-1.6545	-0.10304	0.1042	-0.025217	0.66021	-1.3176	2872.0	21.142	-0.080667	85.23	-57.477	81.689	76.547	20.485	-3.797	-3.9881	0.824	-1.583	30.733	-4.938
134.17	-0.20685	51.879	-4.2225	0.54594	-1.6546	-0.10257	0.10574	-0.023757	0.66021	-1.3176	2871.3	21.14	-0.082388	85.229	-57.461	81.689	76.547	20.485	-3.797	-3.9881	0.824	-1.583	30.733	-4.938
134.17	-0.21119	51.874	-4.223	0.54647	-1.6547	-0.10205	0.10721	-0.022286	0.66021	-1.3176	2870.6	21.138	-0.084116	85.229	-57.447	81.69	76.547	20.485	-3.797	-3.9881	0.824	-1.583	30.733	-4.938
134.17	-0.21554	51.869	-4.2235	0.54701	-1.6549	-0.10148	0.10863	-0.020807	0.66021	-1.3176	2869.9	21.136	-0.085849	85.229	-57.434	81.69	76.547	20.485	-3.797	-3.9881	0.824	-1.583	30.733	-4.938
134.17	-0.2199	51.864	-4.224	0.54756	-1.655	-0.10087	0.11	-0.019318	0.66021	-1.3176	2869.2	21.134	-0.087587	85.228	-57.423	81.691	76.547	20.485	-3.797	-3.9881	0.824	-1.583	30.733	-4.938
134.17	-0.22427	51.858	-4.2245	0.54811	-1.655	-0.10022	0.11131	-0.017823	0.66021	-1.3176	2868.5	21.131	-0.089328	85.228	-57.413	81.691	76.547	20.485	-3.797	-3.9881	0.824	-1.583	30.733	-4.938
134.18	-0.22865	51.853	-4.225	0.54867	-1.6551	-0.099513	0.11255	-0.01632	0.66021	-1.3176	2867.8	21.129	-0.091072	85.228	-57.405	81.692	76.547	20.485	-3.797	-3.9881	0.824	-1.583	30.733	-4.938
134.18	-0.23303	51.848	-4.2255	0.54924	-1.6552	-0.098764	0.11374	-0.014811	0.66021	-1.3176	2867.1	21.127	-0.092817	85.227	-57.398	81.692	76.547	20.485	-3.797	-3.9881	0.824	-1.583	30.733	-4.938
134.18	-0.23741	51.842	-4.226	0.54981	-1.6553	-0.09797	0.11487	-0.013298	0.66021	-1.3176	2866.4	21.125	-0.094563	85.227	-57.393	81.693	76.547	20.485	-3.797	-3.9881	0.824	-1.583	30.733	-4.938
134.18	-0.24179	51.837	-4.2265	0.55038	-1.6553	-0.097132	0.11594	-0.011779	0.66021	-1.3176	2865.7	21.123	-0.096309	85.227	-57.389	81.694	76.547	20.485	-3.797	-3.9881	0.824	-1.583	30.733	-4.938
134.18	-0.24617	51.832	-4.2269	0.55097	-1.6554	-0.096249	0.11695	-0.010257	0.66021	-1.3176	2865.0	21.121	-0.098053	85.226	-57.386	81.694	76.547	20.485	-3.797	-3.9881	0.824	-1.583	30.733	-4.938
134.18	-0.25054	51.827	-4.2274	0.55155	-1.6554	-0.095322	0.11789	-0.0087318	0.66021	-1.3176	2864.3	21.118	-0.099795	85.226	-57.385	81.695	76.547	20.485	-3.797	-3.9881	0.824	-1.583	30.733	-4.938
134.19	-0.25491	51.821	-4.2279	0.55215	-1.6555	-0.094352	0.11878	-0.0072046	0.66021	-1.3176	2863.6	21.116	-0.10153	85.226	-57.385	81.695	76.547	20.485	-3.797	-3.9881	0.824	-1.583	30.733	-4.938
134.19	-0.25926	51.816	-4.2284	0.55274	-1.6555	-0.093339	0.1196	-0.0056761	0.66021	-1.3176	2862.9	21.114	-0.10327	85.226	-57.387	81.696	76.547	20.485	-3.797	-3.9881	0.824	-1.583	30.733	-4.938
134.19	-0.2636	51.811	-4.2288	0.55334	-1.6555	-0.092284	0.12036	-0.0041471	0.66021	-1.3176	2862.1	21.112	-0.105	85.225	-57.39	81.696	76.547	20.485	-3.797	-3.9881	0.824	-1.583	30.733	-4.938
134.19	-0.26793	51.806	-4.2293	0.55395	-1.6556	-0.091187	0.12106	-0.0026183	0.66021	-1.3176	2861.4	21.11	-0.10672	85.225	-57.395	81.697	76.547	20.485	-3.797	-3.9881	0.824	-1.583	30.733	-4.938
134.19	-0.27223	51.801	-4.2297	0.55455	-1.6556	-0.090049	0.12169	-0.0010907	0.66021	-1.3176	2860.7	21.108	-0.10844	85.225	-57.401	81.698	76.547	20.485	-3.797	-3.9881	0.824	-1.583	30.733	-4.938
134.19	-0.27652	51.796	-4.2302	0.55516	-1.6556	-0.088871	0.12226	0.00043506	0.66021	-1.3176	2860.0	21.106	-0.11015	85.224	-57.408	81.698	76.547	20.485	-3.797	-3.9881	0.824	-1.583	30.733	-4.938
134.19	-0.28079	51.791	-4.2306	0.55577	-1.6556	-0.087653	0.12276	0.0019581	0.66021	-1.3176	2859.3	21.104	-0.11185	85.224	-57.417	81.699	76.547	20.485	-3.797	-3.9881	0.824	-1.583	30.733	-4.938
134.2	-0.28503	51.786	-4.2311	0.55639	-1.6556	-0.086395	0.1232	0.0034776	0.66021	-1.3176	2858.6	21.102	-0.11353	85.224	-57.428	81.699	76.547	20.485	-3.797	-3.9881	0.824	-1.583	30.733	-4.938
134.2	-0.28924	51.781	-4.2315	0.55701	-1.6555	-0.085099	0.12357	0.0049929	0.66021	-1.3176	2857.9	21.1	-0.11521	85.224	-57.439	81.7	76.547	20.485	-3.797	-3.9881	0.824	-1.583	30.733	-4.938
134.2	-0.29343	51.776	-4.2319	0.55763	-1.6555	-0.083766	0.12388	0.006503	0.66021	-1.3176	2857.2	21.098	-0.11688	85.223	-57.452	81.701	76.547	20.485	-3.797	-3.9881	0.824	-1.583	30.733	-4.938
134.2	-0.29759	51.771	-4.2323	0.55825	-1.6555	-0.082395	0.12413	0.0080072	0.66021	-1.3176	2856.5	21.096	-0.11854	85.223	-57.467	81.701	76.547	20.485	-3.797	-3.9881	0.824	-1.583	30.733	-4.938
134.2	-0.30171	51.767	-4.2327	0.55887	-1.6554	-0.080987	0.1243	0.0095047	0.66021	-1.3176	2855.8	21.094	-0.12018	85.223	-57.483	81.702	76.547	20.485	-3.797	-3.9881	0.824	-1.583	30.733	-4.938
134.2	-0.30579	51.762	-4.2331	0.55949	-1.6554	-0.079544	0.12442	0.010995	0.66021	-1.3176	2855.1	21.092	-0.12181	85.223	-57.5	81.703	76.547	20.485	-3.797	-3.9881	0.824	-1.583	30.733	-4.938
134.2	-0.30984	51.757	-4.2335	0.56011	-1.6553	-0.078066	0.12447	0.012476	0.66021	-1.3176	2854.4	21.09	-0.12342	85.223	-57.519	81.703	76.547	20.485	-3.797	-3.9881	0.824	-1.583	30.733	-4.938
134.21	-0.31385	51.753	-4.2339	0.56073	-1.6552	-0.076554	0.12445	0.013949	0.66021	-1.3176	2853.7	21.088	-0.12502	85.223	-57.539	81.704	76.547	20.485	-3.797	-3.9881	0.824	-1.583	30.733	-4.938
134.21	-0.31782	51.748	-4.2343	0.56135	-1.6552	-0.075008	0.12437	0.015412	0.66021	-1.3176	2853.0	21.086	-0.1266	85.222	-57.56	81.705	76.547	20.485	-3.797	-3.9881	0.824	-1.583	30.733	-4.938
134.21	-0.32175	51.744	-4.2347	0.56198	-1.6551	-0.07343	0.12422	0.016864	0.66021	-1.3176	2852.3	21.084	-0.12816	85.222	-57.583	81.706	76.547	20.485	-3.797	-3.9881	0.824	-1.583	30.733	-4.938
134.21	-0.32563	51.739	-4.235	0.5626	-1.655	-0.07182	0.124	0.018304	0.66021	-1.3176	2851.6	21.082	-0.12971	85.222	-57.607	81.706	76.547	20.485	-3.797	-3.9881	0.824	-1.583	30.733	-4.938
134.21	-0.32946	51.735	-4.2354	0.56322	-1.6549	-0.070179	0.12373	0.019733	0.66021	-1.3176	2850.9	21.08	-0.13124	85.222	-57.633	81.707	76.547	20.485	-3.797	-3.9881	0.824	-1.583	30.733	-4.938
134.21	-0.33325	51.731	-4.2357	0.56383	-1.6548	-0.068509	0.12338	0.021148	0.66021	-1.3176	2850.2	21.079	-0.13275	85.222	-57.66	81.708	76.547	20.485	-3.797	-3.9881	0.824	-1.583	30.733	-4.938
134.21	-0.33698	51.726	-4.2361	0.56445	-1.6547	-0.066809	0.12297	0.02255	0.66021	-1.3176	2849.5	21.077	-0.13423	85.222	-57.688	81.709	76.547	20.485	-3.797	-3.9881	0.824	-1.583	30.733	-4.938
134.22	-0.34066	51.722	-4.2364	0.56506	-1.6546	-0.065081	0.1225	0.023938	0.66021	-1.3176	2848.8	21.075	-0.1357	85.222	-57.717	81.709	76.547	20.485	-3.797	-3.9881	0.824	-1.583	30.733	-4.938
134.22	-0.34429	51.718	-4.2367	0.56568	-1.6545	-0.063325	0.12197	0.02531	0.66021	-1.3176	2848.0	21.073	-0.13714	85.222	-57.748	81.71	76.547	20.485	-3.797	-3.9881	0.824	-1.583	30.733	-4.938
134.22	-0.34786	51.714	-4.237	0.56628	-1.6543	-0.061543	0.12136	0.026666	0.66021	-1.3176	2847.3	21.072	-0.13857	85.222	-57.781	81.711	76.547	20.485	-3.797	-3.9881	0.824	-1.583	30.733	-4.938
134.22	-0.35137	51.71	-4.2373	0.56689	-1.6542	-0.059736	0.1207	0.028006	0.66021	-1.3176	2846.6	21.07	-0.13997	85.222	-57.814	81.712	76.547	20.485	-3.797	-3.9881	0.824	-1.583	30.733	-4.938
134.22	-0.35483	51.707	-4.2376	0.56749	-1.654	-0.057905	0.11997	0.029328	0.66021	-1.3176	2845.9	21.068	-0.14134	85.221	-57.849	81.713	76.547	20.485	-3.797	-3.9881	0.824	-1.583	30.733	-4.938
134.22	-0.35822	51.703	-4.2379	0.56809	-1.6539	-0.056049	0.11918	0.030632	0.66021	-1.3176	2845.2	21.067	-0.14269	85.221	-57.885	81.713	76.547	20.485	-3.797	-3.9881	0.824	-1.583	30.733	-4.938
134.22	-0.36155	51.699	-4.2382	0.56868	-1.6537	-0.054172	0.11833	0.031918	0.66021	-1.3176	2844.5	21.065	-0.14402	85.221	-57.923	81.714	76.547	20.485	-3.797	-3.9881	0.824	-1.583	30.733	-4.938
134.23	-0.36482	51.696	-4.2385	0.56927	-1.6536	-0.052272	0.11742	0.033184	0.66021	-1.3176	2843.8	21.064	-0.14532	85.221	-57.961	81.715	76.547	20.485	-3.797	-3.9881	0.824	-1.583	30.733	-4.938
134.23	-0.36802	51.692	-4.2387	0.56986	-1.6534	-0.050352	0.11645	0.03443	0.66021	-1.3176	2843.1	21.062	-0.14659	85.222	-58.001	81.716	76.547	20.485	-3.797	-3.9881	0.824	-1.583	30.733	-4.938
134.23	-0.37115	51.689	-4.239	0.57044	-1.6532	-0.048413	0.11541	0.035655	0.66021	-1.3176	2842.4	21.061	-0.14784	85.222	-58.043	81.717	76.547	20.485	-3.797	-3.9881	0.824	-1.583	30.733	-4.938
134.23	-0.37421	51.686	-4.2392	0.57101	-1.6531	-0.046455	0.11432	0.036858	0.66021	-1.3176	2841.7	21.06	-0.14906	85.222	-58.085	81.718	76.547	20.485	-3.797	-3.9881	0.824	-1.583	30.733	-4.938
134.23	-0.37721	51.683	-4.2394	0.57158	-1.6529	-0.04448	0.11316	0.03804	0.66021	-1.3176	2841.0	21.058	-0.15026	85.222	-58.129	81.719	76.547	20.485	-3.797	-3.9881	0.824	-1.583	30.733	-4.938
134.23	-0.38013	51.68	-4.2397	0.57214	-1.6527	-0.042488	0.11195	0.039199	0.66021	-1.3176	2840.3	21.057	-0.15142	85.222	-58.174	81.72	76.547	20.485	-3.797	-3.9881	0.824	-1.583	30.733	-4.938
134.23	-0.38298	51.677	-4.2399	0.5727	-1.6525	-0.040481	0.11068	0.040335	0.66021	-1.3176	2839.6	21.056	-0.15256	85.222	-58.22	81.721	76.547	20.485	-3.797	-3.9881	0.824	-1.583	30.733	-4.938
134.23	-0.38576	51.674	-4.2401	0.57325	-1.6523	-0.038459	0.10936	0.041446	0.66021	-1.3176	2838.9	21.054	-0.15366	85.222	-58.268	81.722	76.547	20.485	-3.797	-3.9881	0.824	-1.583	30.733	-4.938
134.24	-0.38846	51.671	-4.2402	0.57379	-1.6521	-0.036425	0.10797	0.042534	0.66021	-1.3176	2838.2	21.053	-0.15474	85.222	-58.316	81.723	76.547	20.485	-3.797	-3.9881	0.824	-1.583	30.733	-4.938
134.24	-0.39109	51.669	-4.2404	0.57433	-1.6518	-0.034378	0.10653	0.043596	0.66021	-1.3176	2837.5	21.052	-0.15578	85.222	-58.366	81.724	76.547	20.485	-3.797	-3.9881	0.824	-1.583	30.733	-4.938
134.24	-0.39364	51.666	-4.2406	0.57486	-1.6516	-0.03232	0.10504	0.044632	0.66021	-1.3176	2836.7	21.051	-0.1568	85.222	-58.417	81.725	76.547	20.485	-3.797	-3.9881	0.824	-1.583	30.733	-4.938
134.24	-0.39611	51.664	-4.2407	0.57538	-1.6514	-0.030252	0.1035	0.045643	0.66021	-1.3176	2836.0	21.05	-0.15778	85.223	-58.47	81.726	76.547	20.485	-3.797	-3.9881	0.824	-1.583	30.733	-4.938
134.24	-0.3985	51.661	-4.2409	0.57589	-1.6512	-0.028175	0.1019	0.046627	0.66021	-1.3176	2835.3	21.049	-0.15874	85.223	-58.523	81.727	76.547	20.485	-3.797	-3.9881	0.824	-1.583	30.733	-4.938
134.24	-0.40082	51.659	-4.241	0.5764	-1.6509	-0.026091	0.10025	0.047583	0.66021	-1.3176	2834.6	21.048	-0.15966	85.223	-58.578	81.728	76.547	20.485	-3.797	-3.9881	0.824	-1.583	30.733	-4.938
134.24	-0.40305	51.657	-4.2412	0.57689	-1.6507	-0.024	0.098548	0.048512	0.66021	-1.3176	2833.9	21.047	-0.16055	85.223	-58.633	81.729	76.547	20.485	-3.797	-3.9881	0.824	-1.583	30.733	-4.938
134.24	-0.4052	51.655	-4.2413	0.57738	-1.6504	-0.021903	0.096797	0.049413	0.66021	-1.3176	2833.2	21.046	-0.1614	85.224	-58.69	81.73	76.547	20.485	-3.797	-3.9881	0.824	-1.583	30.733	-4.938
134.25	-0.40726	51.653	-4.2414	0.57786	-1.6502	-0.019802	0.094999	0.050285	0.66021	-1.3176	2832.5	21.045	-0.16222	85.224	-58.748	81.731	76.547	20.485	-3.797	-3.9881	0.824	-1.583	30.733	-4.938
134.25	-0.40925	51.651	-4.2415	0.57833	-1.6499	-0.017698	0.093152	0.051128	0.66021	-1.3176	2831.8	21.044	-0.16301	85.224	-58.807	81.732	76.547	20.485	-3.797	-3.9881	0.824	-1.583	30.733	-4.938
134.25	-0.41114	51.65	-4.2415	0.57879	-1.6497	-0.015591	0.09126	0.051942	0.66021	-1.3176	2831.1	21.043	-0.16377	85.224	-58.867	81.733	76.547	20.485	-3.797	-3.9881	0.824	-1.583	30.733	-4.938
134.25	-0.41296	51.648	-4.2416	0.57925	-1.6494	-0.013483	0.089322	0.052726	0.66021	-1.3176	2830.4	21.043	-0.16449	85.225	-58.929	81.735	76.547	20.485	-3.797	-3.9881	0.824	-1.583	30.733	-4.938
134.25	-0.41469	51.647	-4.2417	0.57969	-1.6492	-0.011376	0.08734	0.053479	0.66021	-1.3176	2829.7	21.042	-0.16518	85.225	-58.991	81.736	76.547	20.485	-3.797	-3.9881	0.824	-1.583	30.733	-4.938
134.25	-0.41633	51.646	-4.2417	0.58012	-1.6489	-0.0092691	0.085316	0.054202	0.66021	-1.3176	2829.0	21.041	-0.16583	85.225	-59.055	81.737	76.547	20.485	-3.797	-3.9881	0.824	-1.583	30.733	-4.938
134.25	-0.41788	51.644	-4.2418	0.58054	-1.6486	-0.0071649	0.083249	0.054894	0.66021	-1.3176	2828.3	21.041	-0.16645	85.226	-59.119	81.738	76.547	20.485	-3.797	-3.9881	0.824	-1.583	30.733	-4.938
134.25	-0.41935	51.643	-4.2418	0.58095	-1.6483	-0.005064	0.081143	0.055555	0.66021	-1.3176	2827.5	21.04	-0.16703	85.226	-59.185	81.739	76.547	20.485	-3.797	-3.9881	0.824	-1.583	30.733	-4.938
134.25	-0.42073	51.642	-4.2418	0.58135	-1.6481	-0.0029676	0.078997	0.056184	0.66021	-1.3176	2826.8	21.04	-0.16758	85.226	-59.251	81.741	76.547	20.485	-3.797	-3.9881	0.824	-1.583	30.733	-4.938
134.26	-0.42202	51.641	-4.2418	0.58174	-1.6478	-0.00087691	0.076813	0.056781	0.66021	-1.3176	2826.1	21.039	-0.1681	85.227	-59.319	81.742	76.547	20.485	-3.797	-3.9881	0.824	-1.583	30.733	-4.938
134.26	-0.42322	51.641	-4.2418	0.58212	-1.6475	0.0012071	0.074593	0.057346	0.66021	-1.3176	2825.4	21.039	-0.16857	85.227	-59.387	81.743	76.547	20.485	-3.797	-3.9881	0.824	-1.583	30.733	-4.938
134.26	-0.42434	51.64	-4.2418	0.58249	-1.6472	0.0032833	0.072337	0.057878	0.66021	-1.3176	2824.7	21.038	-0.16902	85.228	-59.457	81.744	76.547	20.485	-3.797	-3.9881	0.824	-1.583	30.733	-4.938
134.26	-0.42536	51.64	-4.2418	0.58284	-1.6469	0.0053505	0.070048	0.058377	0.66021	-1.3176	2824.0	21.038	-0.16942	85.228	-59.527	81.746	76.547	20.485	-3.797	-3.9881	0.824	-1.583	30.733	-4.938
134.26	-0.42629	51.639	-4.2418	0.58319	-1.6466	0.0074077	0.067726	0.058844	0.66021	-1.3176	2823.3	21.038	-0.16979	85.229	-59.599	81.747	76.547	20.485	-3.797	-3.9881	0.824	-1.583	30.733	-4.938
134.26	-0.42714	51.639	-4.2417	0.58352	-1.6463	0.0094539	0.065373	0.059278	0.66021	-1.3176	2822.6	21.038	-0.17013	85.229	-59.671	81.748	76.547	20.485	-3.797	-3.9881	0.824	-1.583	30.733	-4.938
134.26	-0.42789	51.639	-4.2417	0.58384	-1.646	0.011488	0.06299	0.059678	0.66021	-1.3176	2821.9	21.037	-0.17043	85.23	-59.744	81.75	76.547	20.485	-3.797	-3.9881	0.824	-1.583	30.733	-4.938
134.26	-0.42855	51.639	-4.2416	0.58415	-1.6457	0.013508	0.060579	0.060045	0.66021	-1.3176	2821.2	21.037	-0.17069	85.23	-59.819	81.751	76.547	20.485	-3.797	-3.9881	0.824	-1.583	30.733	-4.938
134.26	-0.42913	51.639	-4.2415	0.58445	-1.6454	0.015515	0.058141	0.060378	0.66021	-1.3176	2820.4	21.037	-0.17092	85.231	-59.894	81.752	76.547	20.485	-3.797	-3.9881	0.824	-1.583	30.733	-4.938
134.26	-0.42961	51.639	-4.2415	0.58473	-1.6451	0.017506	0.055678	0.060677	0.66021	-1.3176	2819.7	21.037	-0.17111	85.231	-59.97	81.754	76.547	20.485	-3.797	-3.9881	0.824	-1.583	30.733	-4.938
134.27	-0.43	51.639	-4.2414	0.585	-1.6448	0.01948	0.05319	0.060943	0.66021	-1.3176	2819.0	21.037	-0.17127	85.232	-60.047	81.755	76.547	20.485	-3.797	-3.9881	0.824	-1.583	30.733	-4.938
134.27	-0.43031	51.64	-4.2413	0.58526	-1.6445	0.021437	0.05068	0.061175	0.66021	-1.3176	2818.3	21.037	-0.17139	85.232	-60.124	81.757	76.547	20.485	-3.797	-3.9881	0.824	-1.583	30.733	-4.938
134.27	-0.43052	51.64	-4.2412	0.58551	-1.6442	0.023376	0.048149	0.061372	0.66021	-1.3176	2817.6	21.037	-0.17147	85.233	-60.203	81.758	76.547	20.485	-3.797	-3.9881	0.824	-1.583	30.733	-4.938
134.27	-0.43064	51.641	-4.241	0.58574	-1.6439	0.025295	0.045599	0.061536	0.66021	-1.3176	2816.9	21.037	-0.17152	85.233	-60.282	81.759	76.547	20.485	-3.797	-3.9881	0.824	-1.583	30.733	-4.938
134.27	-0.43067	51.642	-4.2409	0.58597	-1.6436	0.027193	0.04303	0.061666	0.66021	-1.3176	2816.2	21.037	-0.17153	85.234	-60.362	81.761	76.547	20.485	-3.797	-3.9881	0.824	-1.583	30.733	-4.938
134.27	-0.43061	51.642	-4.2408	0.58617	-1.6433	0.02907	0.040444	0.061762	0.66021	-1.3176	2815.5	21.038	-0.1715	85.235	-60.443	81.762	76.547	20.485	-3.797	-3.9881	0.824	-1.583	30.733	-4.938
134.27	-0.43046	51.643	-4.2406	0.58637	-1.643	0.030925	0.037844	0.061823	0.66021	-1.3176	2814.8	21.038	-0.17144	85.235	-60.525	81.764	76.547	20.485	-3.797	-3.9881	0.824	-1.583	30.733	-4.938
134.27	-0.43022	51.644	-4.2404	0.58655	-1.6427	0.032756	0.03523	0.061851	0.66021	-1.3176	2814.1	21.038	-0.17135	85.236	-60.607	81.765	76.547	20.485	-3.797	-3.9881	0.824	-1.583	30.733	-4.938
134.27	-0.4299	51.646	-4.2403	0.58672	-1.6424	0.034563	0.032603	0.061845	0.66021	-1.3176	2813.3	21.038	-0.17121	85.237	-60.69	81.767	76.547	20.485	-3.797	-3.9881	0.824	-1.583	30.733	-4.938
134.27	-0.42948	51.647	-4.2401	0.58688	-1.6421	0.036344	0.029966	0.061805	0.66021	-1.3176	2812.6	21.039	-0.17105	85.237	-60.774	81.768	76.547	20.485	-3.797	-3.9881	0.824	-1.583	30.733	-4.938
134.27	-0.42898	51.648	-4.2399	0.58702	-1.6417	0.038099	0.027321	0.061732	0.66021	-1.3176	2811.9	21.039	-0.17084	85.238	-60.858	81.77	76.547	20.485	-3.797	-3.9881	0.824	-1.583	30.733	-4.938
134.27	-0.42838	51.65	-4.2397	0.58715	-1.6414	0.039827	0.024667	0.061625	0.66021	-1.3176	2811.2	21.04	-0.17061	85.239	-60.943	81.771	76.547	20.485	-3.797	-3.9881	0.824	-1.583	30.733	-4.938
134.27	-0.4277	51.651	-4.2395	0.58727	-1.6411	0.041527	0.022008	0.061484	0.66021	-1.3176	2810.5	21.04	-0.17034	85.239	-61.029	81.773	76.547	20.485	-3.797	-3.9881	0.824	-1.583	30.733	-4.938
134.28	-0.42694	51.653	-4.2393	0.58737	-1.6408	0.043198	0.019344	0.061311	0.66021	-1.3176	2809.8	21.041	-0.17003	85.24	-61.115	81.775	76.547	20.485	-3.797	-3.9881	0.824	-1.583	30.733	-4.938
134.28	-0.42608	51.655	-4.2391	0.58746	-1.6405	0.044839	0.016677	0.061104	0.66021	-1.3176	2809.1	21.041	-0.16969	85.241	-61.202	81.776	76.547	20.485	-3.797	-3.9881	0.824	-1.583	30.733	-4.938
134.28	-0.42514	51.656	-4.2389	0.58754	-1.6402	0.046449	0.014008	0.060864	0.66021	-1.3176	2808.4	21.042	-0.16931	85.242	-61.289	81.778	76.547	20.485	-3.797	-3.9881	0.824	-1.583	30.733	-4.938
134.28	-0.42412	51.658	-4.2386	0.5876	-1.6399	0.048029	0.01134	0.060592	0.66021	-1.3176	2807.6	21.042	-0.1689	85.242	-61.377	81.779	76.547	20.485	-3.797	-3.9881	0.824	-1.583	30.733	-4.938
134.28	-0.42301	51.66	-4.2384	0.58765	-1.6396	0.049576	0.008673	0.060287	0.66021	-1.3176	2806.9	21.043	-0.16846	85.243	-61.466	81.781	76.547	20.485	-3.797	-3.9881	0.824	-1.583	30.733	-4.938
134.28	-0.42181	51.663	-4.2381	0.58769	-1.6393	0.05109	0.0060091	0.05995	0.66021	-1.3176	2806.2	21.044	-0.16798	85.244	-61.555	81.783	76.547	20.485	-3.797	-3.9881	0.824	-1.583	30.733	-4.938
134.28	-0.42054	51.665	-4.2379	0.58771	-1.639	0.05257	0.0033498	0.059581	0.66021	-1.3176	2805.5	21.045	-0.16747	85.245	-61.644	81.784	76.547	20.485	-3.797	-3.9881	0.824	-1.583	30.733	-4.938
134.28	-0.41918	51.667	-4.2376	0.58772	-1.6387	0.054015	0.00069637	0.05918	0.66021	-1.3176	2804.8	21.045	-0.16693	85.246	-61.734	81.786	76.547	20.485	-3.797	-3.9881	0.824	-1.583	30.733	-4.938
134.28	-0.41774	51.67	-4.2373	0.58772	-1.6384	0.055426	-0.0019496	0.058749	0.66021	-1.3176	2804.1	21.046	-0.16635	85.246	-61.824	81.787	76.547	20.485	-3.797	-3.9881	0.824	-1.583	30.733	-4.938
134.28	-0.41621	51.672	-4.237	0.5877	-1.6381	0.056801	-0.0045866	0.058286	0.66021	-1.3176	2803.4	21.047	-0.16574	85.247	-61.915	81.789	76.547	20.485	-3.797	-3.9881	0.824	-1.583	30.733	-4.938
134.28	-0.41461	51.675	-4.2368	0.58767	-1.6378	0.058139	-0.0072132	0.057793	0.66021	-1.3176	2802.6	21.048	-0.1651	85.248	-62.006	81.791	76.547	20.485	-3.797	-3.9881	0.824	-1.583	30.733	-4.938
134.28	-0.41293	51.677	-4.2365	0.58763	-1.6375	0.05944	-0.0098281	0.057269	0.66021	-1.3176	2801.9	21.049	-0.16443	85.249	-62.097	81.792	76.547	20.485	-3.797	-3.9881	0.824	-1.583	30.733	-4.938
134.28	-0.41117	51.68	-4.2362	0.58758	-1.6373	0.060703	-0.01243	0.056715	0.66021	-1.3176	2801.2	21.05	-0.16373	85.25	-62.189	81.794	76.547	20.485	-3.797	-3.9881	0.824	-1.583	30.733	-4.938
134.28	-0.40933	51.683	-4.2359	0.58751	-1.637	0.061927	-0.015017	0.056133	0.66021	-1.3176	2800.5	21.051	-0.163	85.251	-62.281	81.796	76.547	20.485	-3.797	-3.9881	0.824	-1.583	30.733	-4.938
134.28	-0.40742	51.686	-4.2355	0.58743	-1.6367	0.063113	-0.017588	0.05552	0.66021	-1.3176	2799.8	21.052	-0.16223	85.251	-62.373	81.798	76.547	20.485	-3.797	-3.9881	0.824	-1.583	30.733	-4.938
134.28	-0.40543	51.689	-4.2352	0.58733	-1.6364	0.064259	-0.020141	0.05488	0.66021	-1.3176	2799.1	21.053	-0.16144	85.252	-62.465	81.799	76.547	20.485	-3.797	-3.9881	0.824	-1.583	30.733	-4.938
134.28	-0.40337	51.692	-4.2349	0.58722	-1.6361	0.065364	-0.022676	0.054211	0.66021	-1.3176	2798.4	21.054	-0.16062	85.253	-62.558	81.801	76.547	20.485	-3.797	-3.9881	0.824	-1.583	30.733	-4.938
134.28	-0.40123	51.695	-4.2346	0.5871	-1.6359	0.06643	-0.02519	0.053514	0.66021	-1.3176	2797.6	21.055	-0.15976	85.254	-62.65	81.803	76.547	20.485	-3.797	-3.9881	0.824	-1.583	30.733	-4.938
134.28	-0.39902	51.698	-4.2342	0.58697	-1.6356	0.067454	-0.027684	0.05279	0.66021	-1.3176	2796.9	21.056	-0.15888	85.255	-62.743	81.804	76.547	20.485	-3.797	-3.9881	0.824	-1.583	30.733	-4.938
134.29	-0.39674	51.702	-4.2339	0.58683	-1.6353	0.068436	-0.030154	0.052039	0.66021	-1.3176	2796.2	21.057	-0.15797	85.256	-62.835	81.806	76.547	20.485	-3.797	-3.9881	0.824	-1.583	30.733	-4.938
134.29	-0.39439	51.705	-4.2336	0.58667	-1.6351	0.069376	-0.0326	0.051262	0.66021	-1.3176	2795.5	21.059	-0.15704	85.257	-62.928	81.808	76.547	20.485	-3.797	-3.9881	0.824	-1.583	30.733	-4.938
134.29	-0.39198	51.708	-4.2332	0.5865	-1.6348	0.070274	-0.035021	0.05046	0.66021	-1.3176	2794.8	21.06	-0.15607	85.258	-63.021	81.81	76.547	20.485	-3.797	-3.9881	0.824	-1.583	30.733	-4.938
134.29	-0.38949	51.712	-4.2329	0.58632	-1.6346	0.07113	-0.037416	0.049631	0.66021	-1.3176	2794.1	21.061	-0.15508	85.259	-63.113	81.811	76.547	20.485	-3.797	-3.9881	0.824	-1.583	30.733	-4.938
134.29	-0.38694	51.715	-4.2325	0.58613	-1.6343	0.071941	-0.039782	0.048778	0.66021	-1.3176	2793.3	21.062	-0.15407	85.26	-63.205	81.813	76.547	20.485	-3.797	-3.9881	0.824	-1.583	30.733	-4.938
134.29	-0.38433	51.719	-4.2321	0.58592	-1.6341	0.07271	-0.04212	0.047901	0.66021	-1.3176	2792.6	21.064	-0.15302	85.261	-63.298	81.815	76.547	20.485	-3.797	-3.9881	0.824	-1.583	30.733	-4.938
134.29	-0.38165	51.722	-4.2318	0.58571	-1.6339	0.073434	-0.044427	0.047001	0.66021	-1.3176	2791.9	21.065	-0.15195	85.261	-63.39	81.817	76.547	20.485	-3.797	-3.9881	0.824	-1.583	30.733	-4.938
134.29	-0.37891	51.726	-4.2314	0.58548	-1.6336	0.074115	-0.046703	0.046077	0.66021	-1.3176	2791.2	21.066	-0.15086	85.262	-63.481	81.819	76.547	20.485	-3.797	-3.9881	0.824	-1.583	30.733	-4.938
134.29	-0.37611	51.73	-4.231	0.58524	-1.6334	0.074751	-0.048947	0.045131	0.66021	-1.3176	2790.5	21.067	-0.14974	85.263	-63.572	81.82	76.547	20.485	-3.797	-3.9881	0.824	-1.583	30.733	-4.938
134.29	-0.37325	51.734	-4.2307	0.58499	-1.6332	0.075342	-0.051156	0.044163	0.66021	-1.3176	2789.8	21.069	-0.1486	85.264	-63.663	81.822	76.547	20.485	-3.797	-3.9881	0.824	-1.583	30.733	-4.938
134.29	-0.37033	51.737	-4.2303	0.58473	-1.633	0.075889	-0.053331	0.043173	0.66021	-1.3176	2789.1	21.07	-0.14744	85.265	-63.753	81.824	76.547	20.485	-3.797	-3.9881	0.824	-1.583	30.733	-4.938
134.29	-0.36735	51.741	-4.2299	0.58446	-1.6327	0.076391	-0.055471	0.042163	0.66021	-1.3176	2788.3	21.072	-0.14625	85.266	-63.843	81.826	76.547	20.485	-3.797	-3.9881	0.824	-1.583	30.733	-4.938
134.29	-0.36432	51.745	-4.2295	0.58417	-1.6325	0.076847	-0.057573	0.041133	0.66021	-1.3176	2787.6	21.073	-0.14505	85.267	-63.932	81.828	76.547	20.485	-3.797	-3.9881	0.824	-1.583	30.733	-4.938
134.29	-0.36124	51.749	-4.2291	0.58388	-1.6323	0.077258	-0.059638	0.040084	0.66021	-1.3176	2786.9	21.074	-0.14382	85.268	-64.021	81.829	76.547	20.485	-3.797	-3.9881	0.824	-1.583	30.733	-4.938
134.29	-0.35811	51.753	-4.2287	0.58358	-1.6321	0.077624	-0.061664	0.039015	0.66021	-1.3176	2786.2	21.076	-0.14257	85.269	-64.108	81.831	76.547	20.485	-3.797	-3.9881	0.824	-1.583	30.733	-4.938
134.29	-0.35492	51.757	-4.2283	0.58326	-1.6319	0.077944	-0.06365	0.037929	0.66021	-1.3176	2785.5	21.077	-0.1413	85.27	-64.195	81.833	76.547	20.485	-3.797	-3.9881	0.824	-1.583	30.733	-4.938
134.29	-0.35169	51.761	-4.228	0.58294	-1.6318	0.078219	-0.065595	0.036825	0.66021	-1.3176	2784.7	21.079	-0.14001	85.271	-64.281	81.835	76.547	20.485	-3.797	-3.9881	0.824	-1.583	30.733	-4.938
134.29	-0.34841	51.765	-4.2276	0.58261	-1.6316	0.078448	-0.067499	0.035704	0.66021	-1.3176	2784.0	21.08	-0.1387	85.272	-64.366	81.837	76.547	20.485	-3.797	-3.9881	0.824	-1.583	30.733	-4.938
134.29	-0.34509	51.769	-4.2272	0.58227	-1.6314	0.078631	-0.06936	0.034567	0.66021	-1.3176	2783.3	21.082	-0.13738	85.273	-64.449	81.838	76.547	20.485	-3.797	-3.9881	0.824	-1.583	30.733	-4.938
134.29	-0.34172	51.774	-4.2268	0.58191	-1.6312	0.078769	-0.071178	0.033415	0.66021	-1.3176	2782.6	21.083	-0.13604	85.274	-64.532	81.84	76.547	20.485	-3.797	-3.9881	0.824	-1.583	30.733	-4.938
134.29	-0.33831	51.778	-4.2264	0.58155	-1.6311	0.078862	-0.072951	0.032248	0.66021	-1.3176	2781.9	21.085	-0.13468	85.275	-64.613	81.842	76.547	20.485	-3.797	-3.9881	0.824	-1.583	30.733	-4.938
134.29	-0.33486	51.782	-4.226	0.58118	-1.6309	0.078909	-0.07468	0.031067	0.66021	-1.3176	2781.2	21.086	-0.1333	85.276	-64.693	81.844	76.547	20.485	-3.797	-3.9881	0.824	-1.583	30.733	-4.938
134.29	-0.33137	51.786	-4.2256	0.58081	-1.6308	0.078911	-0.076363	0.029872	0.66021	-1.3176	2780.4	21.088	-0.13191	85.277	-64.771	81.846	76.547	20.485	-3.797	-3.9881	0.824	-1.583	30.733	-4.938
134.29	-0.32784	51.79	-4.2252	0.58042	-1.6306	0.078867	-0.078	0.028664	0.66021	-1.3176	2779.7	21.09	-0.13051	85.278	-64.847	81.847	76.547	20.485	-3.797	-3.9881	0.824	-1.583	30.733	-4.938
134.29	-0.32428	51.795	-4.2248	0.58003	-1.6305	0.078779	-0.079589	0.027445	0.66021	-1.3176	2779.0	21.091	-0.12909	85.279	-64.921	81.849	76.547	20.485	-3.797	-3.9881	0.824	-1.583	30.733	-4.938
134.29	-0.32068	51.799	-4.2244	0.57963	-1.6303	0.078645	-0.081131	0.026214	0.66021	-1.3176	2778.3	21.093	-0.12765	85.28	-64.994	81.851	76.547	20.485	-3.797	-3.9881	0.824	-1.583	30.733	-4.938
134.29	-0.31706	51.803	-4.224	0.57922	-1.6302	0.078467	-0.082624	0.024973	0.66021	-1.3176	2777.6	21.094	-0.12621	85.281	-65.064	81.853	76.547	20.485	-3.797	-3.9881	0.824	-1.583	30.733	-4.938
134.29	-0.3134	51.807	-4.2236	0.5788	-1.6301	0.078245	-0.084068	0.023721	0.66021	-1.3176	2776.9	21.096	-0.12475	85.282	-65.132	81.855	76.547	20.485	-3.797	-3.9881	0.824	-1.583	30.733	-4.938
134.29	-0.30972	51.812	-4.2232	0.57838	-1.63	0.077978	-0.085462	0.02246	0.66021	-1.3176	2776.1	21.097	-0.12328	85.283	-65.198	81.856	76.547	20.485	-3.797	-3.9881	0.824	-1.583	30.733	-4.938
134.29	-0.30601	51.816	-4.2229	0.57794	-1.6299	0.077668	-0.086806	0.021191	0.66021	-1.3176	2775.4	21.099	-0.12181	85.284	-65.261	81.858	76.547	20.485	-3.797	-3.9881	0.824	-1.583	30.733	-4.938
134.29	-0.30227	51.82	-4.2225	0.57751	-1.6298	0.077314	-0.0881	0.019914	0.66021	-1.3176	2774.7	21.101	-0.12032	85.284	-65.321	81.86	76.547	20.485	-3.797	-3.9881	0.824	-1.583	30.733	-4.938
134.29	-0.29851	51.825	-4.2221	0.57706	-1.6297	0.076916	-0.089342	0.01863	0.66021	-1.3176	2774.0	21.102	-0.11882	85.285	-65.379	81.862	76.547	20.485	-3.797	-3.9881	0.824	-1.583	30.733	-4.938
134.29	-0.29474	51.829	-4.2217	0.57661	-1.6296	0.076476	-0.090533	0.01734	0.66021	-1.3176	2773.3	21.104	-0.11732	85.286	-65.433	81.863	76.547	20.485	-3.797	-3.9881	0.824	-1.583	30.733	-4.938
134.29	-0.29094	51.833	-4.2213	0.57616	-1.6295	0.075993	-0.091671	0.016044	0.66021	-1.3176	2772.5	21.105	-0.1158	85.287	-65.484	81.865	76.547	20.485	-3.797	-3.9881	0.824	-1.583	30.733	-4.938
134.29	-0.28713	51.837	-4.2209	0.5757	-1.6294	0.075468	-0.092757	0.014743	0.66021	-1.3176	2771.8	21.107	-0.11428	85.288	-65.532	81.867	76.547	20.485	-3.797	-3.9881	0.824	-1.583	30.733	-4.938
134.29	-0.2833	51.842	-4.2206	0.57523	-1.6293	0.074901	-0.09379	0.013437	0.66021	-1.3176	2771.1	21.108	-0.11276	85.289	-65.576	81.869	76.547	20.485	-3.797	-3.9881	0.824	-1.583	30.733	-4.938
134.29	-0.27946	51.846	-4.2202	0.57476	-1.6293	0.0743	-0.09477	0.012129	0.66021	-1.3176	2770.4	21.11	-0.11123	85.29	-65.616	81.871	76.547	20.485	-3.797	-3.9881	0.824	-1.583	30.733	-4.938
134.29	-0.27561	51.85	-4.2198	0.57428	-1.6292	0.073741	-0.095696	0.010822	0.66021	-1.3176	2769.7	21.112	-0.10969	85.291	-65.653	81.872	76.547	20.485	-3.797	-3.9881	0.824	-1.583	30.733	-4.938
134.29	-0.27174	51.854	-4.2194	0.5738	-1.6292	0.073129	-0.096569	0.0095129	0.66021	-1.3176	2769.0	21.113	-0.10816	85.292	-65.685	81.874	76.547	20.485	-3.797	-3.9881	0.824	-1.583	30.733	-4.938
134.29	-0.26787	51.858	-4.2191	0.57332	-1.6291	0.072465	-0.097388	0.0082012	0.66021	-1.3176	2768.2	21.115	-0.10662	85.293	-65.713	81.876	76.547	20.485	-3.797	-3.9881	0.824	-1.583	30.733	-4.938
134.29	-0.264	51.863	-4.2187	0.57283	-1.6291	0.07175	-0.098154	0.0068879	0.66021	-1.3176	2767.5	21.116	-0.10507	85.294	-65.737	81.877	76.547	20.485	-3.797	-3.9881	0.824	-1.583	30.733	-4.938
134.29	-0.26012	51.867	-4.2184	0.57234	-1.6291	0.070984	-0.098866	0.0055738	0.66021	-1.3176	2766.8	21.118	-0.10353	85.294	-65.757	81.879	76.547	20.485	-3.797	-3.9881	0.824	-1.583	30.733	-4.938
134.29	-0.25624	51.871	-4.218	0.57184	-1.629	0.070168	-0.099524	0.0042596	0.66021	-1.3176	2766.1	21.119	-0.10198	85.295	-65.772	81.881	76.547	20.485	-3.797	-3.9881	0.824	-1.583	30.733	-4.938
134.29	-0.25236	51.875	-4.2177	0.57134	-1.629	0.069304	-0.10013	0.0029461	0.66021	-1.3176	2765.4	21.121	-0.10044	85.296	-65.782	81.883	76.547	20.485	-3.797	-3.9881	0.824	-1.583	30.733	-4.938
134.29	-0.24849	51.879	-4.2173	0.57084	-1.629	0.06839	-0.10068	0.0016338	0.66021	-1.3176	2764.6	21.122	-0.098894	85.297	-65.788	81.884	76.547	20.485	-3.797	-3.9881	0.824	-1.583	30.733	-4.938
134.29	-0.24461	51.883	-4.217	0.57033	-1.629	0.067429	-0.10117	0.00032362	0.66021	-1.3176	2763.9	21.124	-0.097351	85.298	-65.79	81.886	76.547	20.485	-3.797	-3.9881	0.824	-1.583	30.733	-4.938
134.29	-0.24074	51.887	-4.2166	0.56983	-1.629	0.066421	-0.10161	-0.00098382	0.66021	-1.3176	2763.2	21.125	-0.095811	85.299	-65.786	81.888	76.547	20.485	-3.797	-3.9881	0.824	-1.583	30.733	-4.938
134.29	-0.23688	51.891	-4.2163	0.56932	-1.629	0.065367	-0.10199	-0.0022878	0.66021	-1.3176	2762.5	21.127	-0.094273	85.3	-65.778	81.889	76.547	20.485	-3.797	-3.9881	0.824	-1.583	30.733	-4.938
134.29	-0.23303	51.895	-4.216	0.56881	-1.629	0.064268	-0.10232	-0.0035876	0.66021	-1.3176	2761.8	21.128	-0.09274	85.3	-65.766	81.891	76.547	20.485	-3.797	-3.9881	0.824	-1.583	30.733	-4.938
134.29	-0.22919	51.899	-4.2157	0.5683	-1.629	0.063124	-0.10259	-0.0048826	0.66021	-1.3176	2761.0	21.13	-0.091212	85.301	-65.749	81.893	76.547	20.485	-3.797	-3.9881	0.824	-1.583	30.733	-4.938
134.29	-0.22537	51.903	-4.2154	0.56778	-1.6291	0.061937	-0.10281	-0.0061721	0.66021	-1.3176	2760.3	21.131	-0.089688	85.302	-65.727	81.894	76.547	20.485	-3.797	-3.9881	0.824	-1.583	30.733	-4.938
134.29	-0.22156	51.906	-4.2151	0.56727	-1.6291	0.060707	-0.10297	-0.0074553	0.66021	-1.3176	2759.6	21.133	-0.088172	85.303	-65.701	81.896	76.547	20.485	-3.797	-3.9881	0.824	-1.583	30.733	-4.938
134.29	-0.21777	51.91	-4.2148	0.56675	-1.6291	0.059436	-0.10308	-0.0087316	0.66021	-1.3176	2758.9	21.134	-0.086662	85.304	-65.671	81.898	76.547	20.485	-3.797	-3.9881	0.824	-1.583	30.733	-4.938
134.29	-0.214	51.914	-4.2145	0.56624	-1.6292	0.058124	-0.10313	-0.01	0.66021	-1.3176	2758.2	21.135	-0.08516	85.304	-65.637	81.899	76.547	20.485	-3.797	-3.9881	0.824	-1.583	30.733	-4.938
134.29	-0.21024	51.918	-4.2142	0.56572	-1.6292	0.056826	-0.10312	-0.011258	0.66021	-1.3176	2757.5	21.137	-0.083666	85.305	-65.6	81.901	76.547	20.485	-3.797	-3.9881	0.824	-1.583	30.733	-4.938
134.29	-0.20652	51.921	-4.2139	0.56521	-1.6293	0.05554	-0.10307	-0.012503	0.66021	-1.3176	2756.7	21.138	-0.082182	85.306	-65.558	81.902	76.547	20.485	-3.797	-3.9881	0.824	-1.583	30.733	-4.938
134.29	-0.20281	51.925	-4.2136	0.56469	-1.6294	0.054225	-0.10295	-0.013739	0.66021	-1.3176	2756.0	21.139	-0.080708	85.307	-65.513	81.904	76.547	20.485	-3.797	-3.9881	0.824	-1.583	30.733	-4.938
134.29	-0.19914	51.928	-4.2134	0.56418	-1.6294	0.052882	-0.10279	-0.014964	0.66021	-1.3176	2755.3	21.141	-0.079245	85.307	-65.464	81.905	76.547	20.485	-3.797	-3.9881	0.824	-1.583	30.733	-4.938
134.29	-0.19549	51.932	-4.2131	0.56366	-1.6295	0.051512	-0.10257	-0.016178	0.66021	-1.3176	2754.6	21.142	-0.077794	85.308	-65.413	81.907	76.547	20.485	-3.797	-3.9881	0.824	-1.583	30.733	-4.938
134.29	-0.19188	51.935	-4.2128	0.56315	-1.6296	0.050116	-0.10229	-0.01738	0.66021	-1.3176	2753.9	21.143	-0.076354	85.309	-65.358	81.909	76.547	20.485	-3.797	-3.9881	0.824	-1.583	30.733	-4.938
134.29	-0.1883	51.938	-4.2126	0.56264	-1.6297	0.048694	-0.10197	-0.01857	0.66021	-1.3176	2753.1	21.144	-0.074928	85.309	-65.3	81.91	76.547	20.485	-3.797	-3.9881	0.824	-1.583	30.733	-4.938
134.29	-0.18475	51.942	-4.2123	0.56213	-1.6298	0.047247	-0.10159	-0.019748	0.66021	-1.3176	2752.4	21.146	-0.073516	85.31	-65.24	81.912	76.547	20.485	-3.797	-3.9881	0.824	-1.583	30.733	-4.938
134.29	-0.18124	51.945	-4.2121	0.56162	-1.6299	0.045777	-0.10116	-0.020912	0.66021	-1.3176	2751.7	21.147	-0.072118	85.311	-65.177	81.913	76.547	20.485	-3.797	-3.9881	0.824	-1.583	30.733	-4.938
134.29	-0.17776	51.948	-4.2119	0.56112	-1.63	0.044283	-0.10068	-0.022062	0.66021	-1.3176	2751.0	21.148	-0.070735	85.311	-65.112	81.915	76.547	20.485	-3.797	-3.9881	0.824	-1.583	30.733	-4.938
134.29	-0.17433	51.951	-4.2117	0.56062	-1.6301	0.042768	-0.10014	-0.023197	0.66021	-1.3176	2750.3	21.149	-0.069368	85.312	-65.045	81.916	76.547	20.485	-3.797	-3.9881	0.824	-1.583	30.733	-4.938
134.29	-0.17094	51.954	-4.2115	0.56012	-1.6302	0.041231	-0.09956	-0.024317	0.66021	-1.3176	2749.5	21.15	-0.068017	85.313	-64.976	81.918	76.547	20.485	-3.797	-3.9881	0.824	-1.583	30.733	-4.938
134.29	-0.16759	51.957	-4.2113	0.55962	-1.6304	0.039674	-0.098926	-0.025422	0.66021	-1.3176	2748.8	21.151	-0.066684	85.313	-64.904	81.919	76.547	20.485	-3.797	-3.9881	0.824	-1.583	30.733	-4.938
134.29	-0.16428	51.96	-4.2111	0.55913	-1.6305	0.038097	-0.098241	-0.026511	0.66021	-1.3176	2748.1	21.153	-0.065369	85.314	-64.831	81.92	76.547	20.485	-3.797	-3.9881	0.824	-1.583	30.733	-4.938
134.29	-0.16102	51.963	-4.2109	0.55864	-1.6306	0.036502	-0.097508	-0.027583	0.66021	-1.3176	2747.4	21.154	-0.064072	85.314	-64.757	81.922	76.547	20.485	-3.797	-3.9881	0.824	-1.583	30.733	-4.938
134.29	-0.15781	51.966	-4.2107	0.55815	-1.6308	0.034889	-0.096725	-0.028639	0.66021	-1.3176	2746.7	21.155	-0.062794	85.315	-64.681	81.923	76.547	20.485	-3.797	-3.9881	0.824	-1.583	30.733	-4.938
134.29	-0.15465	51.968	-4.2105	0.55767	-1.6309	0.033259	-0.095894	-0.029676	0.66021	-1.3176	2746.0	21.156	-0.061536	85.315	-64.603	81.925	76.547	20.485	-3.797	-3.9881	0.824	-1.583	30.733	-4.938
134.29	-0.15154	51.971	-4.2104	0.5572	-1.6311	0.031613	-0.095016	-0.030696	0.66021	-1.3176	2745.2	21.157	-0.060298	85.316	-64.525	81.926	76.547	20.485	-3.797	-3.9881	0.824	-1.583	30.733	-4.938
134.29	-0.14849	51.973	-4.2102	0.55672	-1.6312	0.029953	-0.09409	-0.031697	0.66021	-1.3176	2744.5	21.158	-0.059082	85.316	-64.445	81.927	76.547	20.485	-3.797	-3.9881	0.824	-1.583	30.733	-4.938
134.29	-0.14548	51.976	-4.2101	0.55625	-1.6314	0.028278	-0.093118	-0.032679	0.66021	-1.3176	2743.8	21.158	-0.057887	85.317	-64.364	81.929	76.547	20.485	-3.797	-3.9881	0.824	-1.583	30.733	-4.938
134.29	-0.14254	51.978	-4.2099	0.55579	-1.6315	0.02659	-0.0921	-0.033642	0.66021	-1.3176	2743.1	21.159	-0.056714	85.317	-64.283	81.93	76.547	20.485	-3.797	-3.9881	0.824	-1.583	30.733	-4.938
134.29	-0.13965	51.98	-4.2098	0.55533	-1.6317	0.02489	-0.091036	-0.034585	0.66021	-1.3176	2742.4	21.16	-0.055564	85.318	-64.2	81.931	76.547	20.485	-3.797	-3.9881	0.824	-1.583	30.733	-4.938
134.29	-0.13682	51.983	-4.2097	0.55488	-1.6319	0.023179	-0.089928	-0.035507	0.66021	-1.3176	2741.6	21.161	-0.054438	85.318	-64.117	81.933	76.547	20.485	-3.797	-3.9881	0.824	-1.583	30.733	-4.938
134.29	-0.13405	51.985	-4.2096	0.55443	-1.6321	0.021457	-0.088777	-0.03641	0.66021	-1.3176	2740.9	21.162	-0.053335	85.319	-64.034	81.934	76.547	20.485	-3.797	-3.9881	0.824	-1.583	30.733	-4.938
134.29	-0.13134	51.987	-4.2095	0.55399	-1.6322	0.019727	-0.087582	-0.037291	0.66021	-1.3176	2740.2	21.163	-0.052257	85.319	-63.949	81.935	76.547	20.485	-3.797	-3.9881	0.824	-1.583	30.733	-4.938
134.29	-0.12869	51.989	-4.2094	0.55356	-1.6324	0.017987	-0.086344	-0.03815	0.66021	-1.3176	2739.5	21.163	-0.051204	85.319	-63.865	81.936	76.547	20.485	-3.797	-3.9881	0.824	-1.583	30.733	-4.938
134.29	-0.12611	51.991	-4.2093	0.55313	-1.6326	0.01624	-0.085065	-0.038988	0.66021	-1.3176	2738.8	21.164	-0.050176	85.32	-63.779	81.938	76.547	20.485	-3.797	-3.9881	0.824	-1.583	30.733	-4.938
134.29	-0.12359	51.992	-4.2092	0.55271	-1.6328	0.014487	-0.083745	-0.039804	0.66021	-1.3176	2738.1	21.165	-0.049174	85.32	-63.694	81.939	76.547	20.485	-3.797	-3.9881	0.824	-1.583	30.733	-4.938
134.29	-0.12114	51.994	-4.2091	0.55229	-1.633	0.012728	-0.082385	-0.040597	0.66021	-1.3176	2737.3	21.165	-0.048199	85.321	-63.608	81.94	76.547	20.485	-3.797	-3.9881	0.824	-1.583	30.733	-4.938
134.29	-0.11876	51.996	-4.2091	0.55188	-1.6332	0.010964	-0.080985	-0.041367	0.66021	-1.3176	2736.6	21.166	-0.047251	85.321	-63.522	81.941	76.547	20.485	-3.797	-3.9881	0.824	-1.583	30.733	-4.938
134.29	-0.11644	51.997	-4.209	0.55148	-1.6334	0.0091968	-0.079547	-0.042114	0.66021	-1.3176	2735.9	21.167	-0.04633	85.321	-63.436	81.943	76.547	20.485	-3.797	-3.9881	0.824	-1.583	30.733	-4.938
134.29	-0.1142	51.999	-4.209	0.55109	-1.6337	0.0074265	-0.078071	-0.042838	0.66021	-1.3176	2735.2	21.167	-0.045437	85.321	-63.35	81.944	76.547	20.485	-3.797	-3.9881	0.824	-1.583	30.733	-4.938
134.29	-0.11203	52.0	-4.209	0.5507	-1.6339	0.0056544	-0.076557	-0.043537	0.66021	-1.3176	2734.5	21.168	-0.044572	85.322	-63.264	81.945	76.547	20.485	-3.797	-3.9881	0.824	-1.583	30.733	-4.938
134.29	-0.10992	52.001	-4.2089	0.55032	-1.6341	0.0038813	-0.075008	-0.044213	0.66021	-1.3176	2733.8	21.168	-0.043736	85.322	-63.178	81.946	76.547	20.485	-3.797	-3.9881	0.824	-1.583	30.733	-4.938
134.29	-0.1079	52.003	-4.2089	0.54995	-1.6343	0.0021082	-0.073424	-0.044864	0.66021	-1.3176	2733.0	21.168	-0.042929	85.322	-63.092	81.947	76.547	20.485	-3.797	-3.9881	0.824	-1.583	30.733	-4.938
134.29	-0.10594	52.004	-4.2089	0.54959	-1.6345	0.000336	-0.071805	-0.045491	0.66021	-1.3176	2732.3	21.169	-0.042151	85.323	-63.006	81.948	76.547	20.485	-3.797	-3.9881	0.824	-1.583	30.733	-4.938
134.29	-0.10406	52.005	-4.2089	0.54923	-1.6348	-0.0014344	-0.070152	-0.046093	0.66021	-1.3176	2731.6	21.169	-0.041403	85.323	-62.92	81.949	76.547	20.485	-3.797	-3.9881	0.824	-1.583	30.733	-4.938
134.29	-0.10226	52.006	-4.2089	0.54889	-1.635	-0.003202	-0.068467	-0.04667	0.66021	-1.3176	2730.9	21.17	-0.040685	85.323	-62.834	81.95	76.547	20.485	-3.797	-3.9881	0.824	-1.583	30.733	-4.938
134.29	-0.10053	52.006	-4.2089	0.54855	-1.6352	-0.004966	-0.066751	-0.047221	0.66021	-1.3176	2730.2	21.17	-0.039998	85.323	-62.749	81.951	76.547	20.485	-3.797	-3.9881	0.824	-1.583	30.733	-4.938
134.29	-0.098881	52.007	-4.209	0.54822	-1.6355	-0.0067254	-0.065003	-0.047747	0.66021	-1.3176	2729.5	21.17	-0.039341	85.323	-62.664	81.952	76.547	20.485	-3.797	-3.9881	0.824	-1.583	30.733	-4.938
134.29	-0.097309	52.008	-4.209	0.5479	-1.6357	-0.0084794	-0.063226	-0.048247	0.66021	-1.3176	2728.7	21.17	-0.038716	85.323	-62.579	81.953	76.547	20.485	-3.797	-3.9881	0.824	-1.583	30.733	-4.938
134.29	-0.095815	52.008	-4.2091	0.54759	-1.636	-0.010227	-0.06142	-0.048721	0.66021	-1.3176	2728.0	21.171	-0.038121	85.324	-62.495	81.954	76.547	20.485	-3.797	-3.9881	0.824	-1.583	30.733	-4.938
134.29	-0.094401	52.009	-4.2091	0.54729	-1.6362	-0.011967	-0.059586	-0.049169	0.66021	-1.3176	2727.3	21.171	-0.037559	85.324	-62.411	81.955	76.547	20.485	-3.797	-3.9881	0.824	-1.583	30.733	-4.938
134.29	-0.093067	52.009	-4.2092	0.54699	-1.6364	-0.0137	-0.057724	-0.049591	0.66021	-1.3176	2726.6	21.171	-0.037028	85.324	-62.327	81.956	76.547	20.485	-3.797	-3.9881	0.824	-1.583	30.733	-4.938
134.29	-0.091813	52.009	-4.2093	0.54671	-1.6367	-0.015423	-0.055837	-0.049986	0.66021	-1.3176	2725.9	21.171	-0.036529	85.324	-62.244	81.957	76.547	20.485	-3.797	-3.9881	0.824	-1.583	30.733	-4.938
134.29	-0.090639	52.01	-4.2093	0.54643	-1.6369	-0.017136	-0.053925	-0.050355	0.66021	-1.3176	2725.2	21.171	-0.036062	85.324	-62.162	81.958	76.547	20.485	-3.797	-3.9881	0.824	-1.583	30.733	-4.938
134.29	-0.089548	52.01	-4.2094	0.54617	-1.6372	-0.018839	-0.051989	-0.050697	0.66021	-1.3176	2724.5	21.171	-0.035627	85.324	-62.079	81.959	76.547	20.485	-3.797	-3.9881	0.824	-1.583	30.733	-4.938
134.29	-0.088538	52.01	-4.2095	0.54591	-1.6375	-0.02053	-0.05003	-0.051012	0.66021	-1.3176	2723.7	21.171	-0.035226	85.324	-61.998	81.96	76.547	20.485	-3.797	-3.9881	0.824	-1.583	30.733	-4.938
134.29	-0.08761	52.01	-4.2096	0.54567	-1.6377	-0.022208	-0.048048	-0.051301	0.66021	-1.3176	2723.0	21.171	-0.034856	85.324	-61.917	81.961	76.547	20.485	-3.797	-3.9881	0.824	-1.583	30.733	-4.938
134.29	-0.086764	52.009	-4.2097	0.54543	-1.638	-0.023874	-0.046046	-0.051562	0.66021	-1.3176	2722.3	21.171	-0.03452	85.324	-61.836	81.962	76.547	20.485	-3.797	-3.9881	0.824	-1.583	30.733	-4.938
134.29	-0.086001	52.009	-4.2099	0.54521	-1.6382	-0.025525	-0.044024	-0.051797	0.66021	-1.3176	2721.6	21.171	-0.034216	85.324	-61.756	81.963	76.547	20.485	-3.797	-3.9881	0.824	-1.583	30.733	-4.938
134.29	-0.085321	52.009	-4.21	0.54499	-1.6385	-0.027161	-0.041983	-0.052004	0.66021	-1.3176	2720.9	21.171	-0.033946	85.324	-61.677	81.964	76.547	20.485	-3.797	-3.9881	0.824	-1.583	30.733	-4.938
134.29	-0.084724	52.008	-4.2101	0.54479	-1.6387	-0.028782	-0.039924	-0.052184	0.66021	-1.3176	2720.2	21.17	-0.033708	85.324	-61.599	81.964	76.547	20.485	-3.797	-3.9881	0.824	-1.583	30.733	-4.938
134.29	-0.08421	52.008	-4.2103	0.54459	-1.639	-0.030386	-0.037848	-0.052337	0.66021	-1.3176	2719.5	21.17	-0.033504	85.324	-61.521	81.965	76.547	20.485	-3.797	-3.9881	0.824	-1.583	30.733	-4.938
134.29	-0.083779	52.007	-4.2104	0.54441	-1.6393	-0.031973	-0.035756	-0.052462	0.66021	-1.3176	2718.7	21.17	-0.033333	85.324	-61.443	81.966	76.547	20.485	-3.797	-3.9881	0.824	-1.583	30.733	-4.938
134.29	-0.083432	52.006	-4.2106	0.54424	-1.6395	-0.033542	-0.03365	-0.052561	0.66021	-1.3176	2718.0	21.17	-0.033194	85.324	-61.367	81.967	76.547	20.485	-3.797	-3.9881	0.824	-1.583	30.733	-4.938
134.29	-0.083168	52.005	-4.2108	0.54407	-1.6398	-0.035092	-0.03153	-0.052632	0.66021	-1.3176	2717.3	21.169	-0.033089	85.324	-61.291	81.968	76.547	20.485	-3.797	-3.9881	0.824	-1.583	30.733	-4.938
134.29	-0.082986	52.004	-4.211	0.54392	-1.6401	-0.036622	-0.029397	-0.052676	0.66021	-1.3176	2716.6	21.169	-0.033017	85.323	-61.216	81.968	76.547	20.485	-3.797	-3.9881	0.824	-1.583	30.733	-4.938
134.29	-0.082888	52.003	-4.2111	0.54378	-1.6403	-0.038132	-0.027253	-0.052693	0.66021	-1.3176	2715.9	21.168	-0.032978	85.323	-61.142	81.969	76.547	20.485	-3.797	-3.9881	0.824	-1.583	30.733	-4.938
134.29	-0.082873	52.002	-4.2113	0.54365	-1.6406	-0.039621	-0.025099	-0.052682	0.66021	-1.3176	2715.2	21.168	-0.032972	85.323	-61.069	81.97	76.547	20.485	-3.797	-3.9881	0.824	-1.583	30.733	-4.938
134.29	-0.08294	52.001	-4.2115	0.54353	-1.6408	-0.041089	-0.022935	-0.052645	0.66021	-1.3176	2714.5	21.168	-0.032999	85.323	-60.996	81.971	76.547	20.485	-3.797	-3.9881	0.824	-1.583	30.733	-4.938
134.29	-0.08309	52.0	-4.2118	0.54342	-1.6411	-0.042534	-0.020762	-0.05258	0.66021	-1.3176	2713.7	21.167	-0.033058	85.323	-60.924	81.971	76.547	20.485	-3.797	-3.9881	0.824	-1.583	30.733	-4.938
134.29	-0.083321	51.998	-4.212	0.54332	-1.6414	-0.043955	-0.018583	-0.052489	0.66021	-1.3176	2713.0	21.167	-0.033151	85.323	-60.853	81.972	76.547	20.485	-3.797	-3.9881	0.824	-1.583	30.733	-4.938
134.29	-0.083634	51.997	-4.2122	0.54323	-1.6416	-0.045353	-0.016397	-0.052371	0.66021	-1.3176	2712.3	21.166	-0.033275	85.322	-60.783	81.973	76.547	20.485	-3.797	-3.9881	0.824	-1.583	30.733	-4.938
134.29	-0.084028	51.995	-4.2124	0.54316	-1.6419	-0.046727	-0.014206	-0.052226	0.66021	-1.3176	2711.6	21.165	-0.033432	85.322	-60.714	81.973	76.547	20.485	-3.797	-3.9881	0.824	-1.583	30.733	-4.938
134.29	-0.084503	51.994	-4.2127	0.54309	-1.6422	-0.048075	-0.012012	-0.052054	0.66021	-1.3176	2710.9	21.165	-0.033621	85.322	-60.646	81.974	76.547	20.485	-3.797	-3.9881	0.824	-1.583	30.733	-4.938
134.29	-0.085059	51.992	-4.2129	0.54304	-1.6424	-0.049397	-0.0098144	-0.051856	0.66021	-1.3176	2710.2	21.164	-0.033842	85.322	-60.578	81.975	76.547	20.485	-3.797	-3.9881	0.824	-1.583	30.733	-4.938
134.29	-0.085694	51.99	-4.2132	0.54299	-1.6427	-0.050694	-0.0076151	-0.051632	0.66021	-1.3176	2709.5	21.163	-0.034095	85.322	-60.512	81.975	76.547	20.485	-3.797	-3.9881	0.824	-1.583	30.733	-4.938
134.29	-0.086408	51.988	-4.2134	0.54296	-1.6429	-0.051963	-0.0054152	-0.051382	0.66021	-1.3176	2708.8	21.163	-0.034379	85.321	-60.446	81.976	76.547	20.485	-3.797	-3.9881	0.824	-1.583	30.733	-4.938
134.29	-0.0872	51.986	-4.2137	0.54294	-1.6432	-0.053204	-0.0032157	-0.051105	0.66021	-1.3176	2708.0	21.162	-0.034695	85.321	-60.381	81.976	76.547	20.485	-3.797	-3.9881	0.824	-1.583	30.733	-4.938
134.29	-0.088071	51.984	-4.2139	0.54293	-1.6434	-0.054418	-0.0010177	-0.050803	0.66021	-1.3176	2707.3	21.161	-0.035041	85.321	-60.318	81.977	76.547	20.485	-3.797	-3.9881	0.824	-1.583	30.733	-4.938
134.29	-0.089018	51.982	-4.2142	0.54293	-1.6437	-0.055603	0.0011777	-0.050475	0.66021	-1.3176	2706.6	21.16	-0.035418	85.32	-60.255	81.978	76.547	20.485	-3.797	-3.9881	0.824	-1.583	30.733	-4.938
134.29	-0.090042	51.98	-4.2145	0.54294	-1.6439	-0.056758	0.0033694	-0.050121	0.66021	-1.3176	2705.9	21.159	-0.035826	85.32	-60.193	81.978	76.547	20.485	-3.797	-3.9881	0.824	-1.583	30.733	-4.938
134.29	-0.091141	51.977	-4.2148	0.54296	-1.6442	-0.057884	0.0055564	-0.049742	0.66021	-1.3176	2705.2	21.158	-0.036263	85.32	-60.132	81.979	76.547	20.485	-3.797	-3.9881	0.824	-1.583	30.733	-4.938
134.3	-0.092314	51.975	-4.2151	0.543	-1.6444	-0.058979	0.0077375	-0.049339	0.66021	-1.3176	2704.5	21.157	-0.03673	85.319	-60.073	81.979	76.547	20.485	-3.797	-3.9881	0.824	-1.583	30.733	-4.938
134.3	-0.093562	51.972	-4.2154	0.54304	-1.6447	-0.060044	0.0099117	-0.04891	0.66021	-1.3176	2703.8	21.156	-0.037227	85.319	-60.014	81.98	76.547	20.485	-3.797	-3.9881	0.824	-1.583	30.733	-4.938
134.3	-0.094882	51.97	-4.2157	0.54309	-1.6449	-0.061077	0.012078	-0.048457	0.66021	-1.3176	2703.1	21.155	-0.037752	85.319	-59.956	81.98	76.547	20.485	-3.797	-3.9881	0.824	-1.583	30.733	-4.938
134.3	-0.096274	51.967	-4.216	0.54316	-1.6452	-0.062079	0.014235	-0.04798	0.66021	-1.3176	2702.3	21.154	-0.038306	85.318	-59.9	81.981	76.547	20.485	-3.797	-3.9881	0.824	-1.583	30.733	-4.938
134.3	-0.097736	51.965	-4.2163	0.54324	-1.6454	-0.063049	0.016382	-0.047479	0.66021	-1.3176	2701.6	21.153	-0.038888	85.318	-59.844	81.981	76.547	20.485	-3.797	-3.9881	0.824	-1.583	30.733	-4.938
134.3	-0.099268	51.962	-4.2166	0.54332	-1.6456	-0.063986	0.018518	-0.046954	0.66021	-1.3176	2700.9	21.152	-0.039498	85.318	-59.789	81.982	76.547	20.485	-3.797	-3.9881	0.824	-1.583	30.733	-4.938
134.3	-0.10087	51.959	-4.2169	0.54342	-1.6459	-0.064889	0.020641	-0.046406	0.66021	-1.3176	2700.2	21.151	-0.040135	85.317	-59.736	81.982	76.547	20.485	-3.797	-3.9881	0.824	-1.583	30.733	-4.938
134.3	-0.10254	51.956	-4.2173	0.54353	-1.6461	-0.06576	0.022751	-0.045834	0.66021	-1.3176	2699.5	21.15	-0.040799	85.317	-59.683	81.983	76.547	20.485	-3.797	-3.9881	0.824	-1.583	30.733	-4.938
134.3	-0.10427	51.953	-4.2176	0.54365	-1.6463	-0.066597	0.024847	-0.04524	0.66021	-1.3176	2698.8	21.149	-0.041489	85.316	-59.632	81.983	76.547	20.485	-3.797	-3.9881	0.824	-1.583	30.733	-4.938
134.3	-0.10607	51.95	-4.2179	0.54378	-1.6466	-0.067399	0.026928	-0.044624	0.66021	-1.3176	2698.1	21.148	-0.042206	85.316	-59.582	81.984	76.547	20.485	-3.797	-3.9881	0.824	-1.583	30.733	-4.938
134.3	-0.10794	51.947	-4.2183	0.54392	-1.6468	-0.068167	0.028992	-0.043985	0.66021	-1.3176	2697.4	21.147	-0.042947	85.315	-59.532	81.984	76.547	20.485	-3.797	-3.9881	0.824	-1.583	30.733	-4.938
134.3	-0.10986	51.944	-4.2186	0.54407	-1.647	-0.068901	0.031039	-0.043324	0.66021	-1.3176	2696.7	21.145	-0.043714	85.315	-59.484	81.985	76.547	20.485	-3.797	-3.9881	0.824	-1.583	30.733	-4.938
134.3	-0.11185	51.941	-4.219	0.54423	-1.6472	-0.069599	0.033067	-0.042643	0.66021	-1.3176	2696.0	21.144	-0.044505	85.315	-59.437	81.985	76.547	20.485	-3.797	-3.9881	0.824	-1.583	30.733	-4.938
134.3	-0.1139	51.937	-4.2193	0.5444	-1.6474	-0.070261	0.035076	-0.04194	0.66021	-1.3176	2695.2	21.143	-0.04532	85.314	-59.391	81.985	76.547	20.485	-3.797	-3.9881	0.824	-1.583	30.733	-4.938
134.3	-0.116	51.934	-4.2197	0.54458	-1.6476	-0.070888	0.037064	-0.041216	0.66021	-1.3176	2694.5	21.141	-0.046158	85.314	-59.347	81.986	76.547	20.485	-3.797	-3.9881	0.824	-1.583	30.733	-4.938
134.3	-0.11816	51.931	-4.22	0.54477	-1.6478	-0.07148	0.039031	-0.040473	0.66021	-1.3176	2693.8	21.14	-0.047019	85.313	-59.303	81.986	76.547	20.485	-3.797	-3.9881	0.824	-1.583	30.733	-4.938
134.3	-0.12038	51.927	-4.2204	0.54497	-1.648	-0.072034	0.040975	-0.039709	0.66021	-1.3176	2693.1	21.139	-0.047902	85.313	-59.261	81.987	76.547	20.485	-3.797	-3.9881	0.824	-1.583	30.733	-4.938
134.3	-0.12266	51.924	-4.2207	0.54518	-1.6482	-0.072553	0.042896	-0.038926	0.66021	-1.3176	2692.4	21.137	-0.048807	85.312	-59.219	81.987	76.547	20.485	-3.797	-3.9881	0.824	-1.583	30.733	-4.938
134.3	-0.12498	51.92	-4.2211	0.5454	-1.6484	-0.073035	0.044793	-0.038124	0.66021	-1.3176	2691.7	21.136	-0.049732	85.312	-59.179	81.987	76.547	20.485	-3.797	-3.9881	0.824	-1.583	30.733	-4.938
134.3	-0.12736	51.916	-4.2215	0.54563	-1.6486	-0.07348	0.046665	-0.037303	0.66021	-1.3176	2691.0	21.135	-0.050678	85.311	-59.14	81.988	76.547	20.485	-3.797	-3.9881	0.824	-1.583	30.733	-4.938
134.3	-0.12978	51.913	-4.2218	0.54587	-1.6488	-0.073888	0.04851	-0.036464	0.66021	-1.3176	2690.3	21.133	-0.051644	85.311	-59.102	81.988	76.547	20.485	-3.797	-3.9881	0.824	-1.583	30.733	-4.938
134.3	-0.13226	51.909	-4.2222	0.54611	-1.649	-0.074259	0.050328	-0.035608	0.66021	-1.3176	2689.6	21.132	-0.052629	85.31	-59.065	81.989	76.547	20.485	-3.797	-3.9881	0.824	-1.583	30.733	-4.938
134.3	-0.13478	51.905	-4.2226	0.54637	-1.6492	-0.074593	0.052118	-0.034734	0.66021	-1.3176	2688.9	21.13	-0.053633	85.31	-59.03	81.989	76.547	20.485	-3.797	-3.9881	0.824	-1.583	30.733	-4.938
134.31	-0.13735	51.902	-4.223	0.54663	-1.6493	-0.074889	0.053879	-0.033843	0.66021	-1.3176	2688.1	21.129	-0.054654	85.309	-58.995	81.989	76.547	20.485	-3.797	-3.9881	0.824	-1.583	30.733	-4.938
134.31	-0.13996	51.898	-4.2233	0.54691	-1.6495	-0.075149	0.055611	-0.032937	0.66021	-1.3176	2687.4	21.127	-0.055693	85.309	-58.962	81.99	76.547	20.485	-3.797	-3.9881	0.824	-1.583	30.733	-4.938
134.31	-0.14261	51.894	-4.2237	0.54719	-1.6497	-0.07537	0.057312	-0.032014	0.66021	-1.3176	2686.7	21.126	-0.056748	85.308	-58.93	81.99	76.547	20.485	-3.797	-3.9881	0.824	-1.583	30.733	-4.938
134.31	-0.1453	51.89	-4.2241	0.54748	-1.6498	-0.075554	0.058981	-0.031076	0.66021	-1.3176	2686.0	21.124	-0.05782	85.308	-58.899	81.99	76.547	20.485	-3.797	-3.9881	0.824	-1.583	30.733	-4.938
134.31	-0.14803	51.886	-4.2245	0.54778	-1.65	-0.075701	0.060618	-0.030123	0.66021	-1.3176	2685.3	21.123	-0.058906	85.307	-58.87	81.991	76.547	20.485	-3.797	-3.9881	0.824	-1.583	30.733	-4.938
134.31	-0.15079	51.882	-4.2248	0.54809	-1.6501	-0.07581	0.062222	-0.029155	0.66021	-1.3176	2684.6	21.121	-0.060007	85.307	-58.841	81.991	76.547	20.485	-3.797	-3.9881	0.824	-1.583	30.733	-4.938
134.31	-0.15359	51.878	-4.2252	0.5484	-1.6503	-0.075881	0.063791	-0.028174	0.66021	-1.3176	2683.9	21.12	-0.061122	85.306	-58.814	81.992	76.547	20.485	-3.797	-3.9881	0.824	-1.583	30.733	-4.938
134.31	-0.15643	51.874	-4.2256	0.54873	-1.6504	-0.075915	0.065326	-0.02718	0.66021	-1.3176	2683.2	21.118	-0.06225	85.306	-58.788	81.992	76.547	20.485	-3.797	-3.9881	0.824	-1.583	30.733	-4.938
134.31	-0.15929	51.87	-4.226	0.54906	-1.6505	-0.075911	0.066826	-0.026172	0.66021	-1.3176	2682.5	21.116	-0.063391	85.305	-58.763	81.992	76.547	20.485	-3.797	-3.9881	0.824	-1.583	30.733	-4.938
134.31	-0.16219	51.866	-4.2264	0.54939	-1.6507	-0.07587	0.068289	-0.025153	0.66021	-1.3176	2681.8	21.115	-0.064544	85.304	-58.739	81.993	76.547	20.485	-3.797	-3.9881	0.824	-1.583	30.733	-4.938
134.31	-0.16511	51.862	-4.2267	0.54974	-1.6508	-0.075791	0.069716	-0.024122	0.66021	-1.3176	2681.1	21.113	-0.065707	85.304	-58.717	81.993	76.547	20.485	-3.797	-3.9881	0.824	-1.583	30.733	-4.938
134.31	-0.16806	51.858	-4.2271	0.55009	-1.6509	-0.075675	0.071104	-0.023079	0.66021	-1.3176	2680.3	21.112	-0.066881	85.303	-58.695	81.993	76.547	20.485	-3.797	-3.9881	0.824	-1.583	30.733	-4.938
134.31	-0.17104	51.854	-4.2275	0.55045	-1.651	-0.075522	0.072454	-0.022026	0.66021	-1.3176	2679.6	21.11	-0.068065	85.303	-58.675	81.994	76.547	20.485	-3.797	-3.9881	0.824	-1.583	30.733	-4.938
134.31	-0.17403	51.85	-4.2279	0.55081	-1.6511	-0.075332	0.073766	-0.020962	0.66021	-1.3176	2678.9	21.108	-0.069258	85.302	-58.656	81.994	76.547	20.485	-3.797	-3.9881	0.824	-1.583	30.733	-4.938
134.31	-0.17705	51.845	-4.2282	0.55119	-1.6512	-0.075104	0.075037	-0.01989	0.66021	-1.3176	2678.2	21.107	-0.070459	85.302	-58.639	81.994	76.547	20.485	-3.797	-3.9881	0.824	-1.583	30.733	-4.938
134.31	-0.18008	51.841	-4.2286	0.55157	-1.6513	-0.074841	0.076268	-0.018808	0.66021	-1.3176	2677.5	21.105	-0.071667	85.301	-58.622	81.995	76.547	20.485	-3.797	-3.9881	0.824	-1.583	30.733	-4.938
134.31	-0.18314	51.837	-4.229	0.55195	-1.6514	-0.07454	0.077458	-0.017718	0.66021	-1.3176	2676.8	21.104	-0.072883	85.301	-58.607	81.995	76.547	20.485	-3.797	-3.9881	0.824	-1.583	30.733	-4.938
134.32	-0.18621	51.833	-4.2294	0.55234	-1.6515	-0.074204	0.078607	-0.016619	0.66021	-1.3176	2676.1	21.102	-0.074104	85.3	-58.593	81.995	76.547	20.485	-3.797	-3.9881	0.824	-1.583	30.733	-4.938
134.32	-0.18929	51.829	-4.2297	0.55274	-1.6516	-0.073831	0.079713	-0.015514	0.66021	-1.3176	2675.4	21.1	-0.075331	85.3	-58.58	81.996	76.547	20.485	-3.797	-3.9881	0.824	-1.583	30.733	-4.938
134.32	-0.19238	51.825	-4.2301	0.55314	-1.6517	-0.073422	0.080777	-0.014402	0.66021	-1.3176	2674.7	21.099	-0.076563	85.299	-58.569	81.996	76.547	20.485	-3.797	-3.9881	0.824	-1.583	30.733	-4.938
134.32	-0.19548	51.82	-4.2305	0.55354	-1.6517	-0.072978	0.081797	-0.013284	0.66021	-1.3176	2674.0	21.097	-0.077798	85.299	-58.558	81.996	76.547	20.485	-3.797	-3.9881	0.824	-1.583	30.733	-4.938
134.32	-0.1986	51.816	-4.2308	0.55395	-1.6518	-0.072498	0.082774	-0.01216	0.66021	-1.3176	2673.3	21.095	-0.079037	85.298	-58.549	81.997	76.547	20.485	-3.797	-3.9881	0.824	-1.583	30.733	-4.938
134.32	-0.20171	51.812	-4.2312	0.55437	-1.6518	-0.071983	0.083706	-0.011032	0.66021	-1.3176	2672.6	21.094	-0.080278	85.298	-58.541	81.997	76.547	20.485	-3.797	-3.9881	0.824	-1.583	30.733	-4.938
134.32	-0.20483	51.808	-4.2316	0.55479	-1.6519	-0.071434	0.084594	-0.0098987	0.66021	-1.3176	2671.8	21.092	-0.081521	85.297	-58.534	81.998	76.547	20.485	-3.797	-3.9881	0.824	-1.583	30.733	-4.938
134.32	-0.20796	51.804	-4.2319	0.55522	-1.6519	-0.07085	0.085437	-0.008762	0.66021	-1.3176	2671.1	21.09	-0.082765	85.297	-58.529	81.998	76.547	20.485	-3.797	-3.9881	0.824	-1.583	30.733	-4.938
134.32	-0.21109	51.8	-4.2323	0.55565	-1.652	-0.070232	0.086234	-0.0076222	0.66021	-1.3176	2670.4	21.089	-0.08401	85.296	-58.524	81.998	76.547	20.485	-3.797	-3.9881	0.824	-1.583	30.733	-4.938
134.32	-0.21421	51.796	-4.2326	0.55608	-1.652	-0.06958	0.086985	-0.0064798	0.66021	-1.3176	2669.7	21.087	-0.085254	85.296	-58.521	81.999	76.547	20.485	-3.797	-3.9881	0.824	-1.583	30.733	-4.938
134.32	-0.21733	51.791	-4.233	0.55652	-1.6521	-0.068895	0.08769	-0.0053355	0.66021	-1.3176	2669.0	21.085	-0.086497	85.295	-58.519	81.999	76.547	20.485	-3.797	-3.9881	0.824	-1.583	30.733	-4.938
134.32	-0.22045	51.787	-4.2333	0.55696	-1.6521	-0.068177	0.088348	-0.0041898	0.66021	-1.3176	2668.3	21.084	-0.087738	85.295	-58.519	82.0	76.547	20.485	-3.797	-3.9881	0.824	-1.583	30.733	-4.938
134.32	-0.22356	51.783	-4.2336	0.5574	-1.6521	-0.067427	0.088959	-0.0030434	0.66021	-1.3176	2667.6	21.082	-0.088977	85.294	-58.519	82.0	76.547	20.485	-3.797	-3.9881	0.824	-1.583	30.733	-4.938
134.32	-0.22666	51.779	-4.234	0.55785	-1.6521	-0.066644	0.089523	-0.0018969	0.66021	-1.3176	2666.9	21.081	-0.090212	85.294	-58.521	82.0	76.547	20.485	-3.797	-3.9881	0.824	-1.583	30.733	-4.938
134.32	-0.22976	51.775	-4.2343	0.55829	-1.6521	-0.06583	0.09004	-0.00075078	0.66021	-1.3176	2666.2	21.079	-0.091444	85.293	-58.523	82.001	76.547	20.485	-3.797	-3.9881	0.824	-1.583	30.733	-4.938
134.33	-0.23284	51.771	-4.2346	0.55875	-1.6521	-0.064985	0.090509	0.00039426	0.66021	-1.3176	2665.5	21.077	-0.092671	85.293	-58.528	82.001	76.547	20.485	-3.797	-3.9881	0.824	-1.583	30.733	-4.938
134.33	-0.23591	51.767	-4.235	0.5592	-1.6521	-0.064108	0.09093	0.0015376	0.66021	-1.3176	2664.8	21.076	-0.093893	85.292	-58.533	82.002	76.547	20.485	-3.797	-3.9881	0.824	-1.583	30.733	-4.938
134.33	-0.23896	51.763	-4.2353	0.55965	-1.6521	-0.063202	0.091302	0.0026787	0.66021	-1.3176	2664.1	21.074	-0.095109	85.292	-58.539	82.002	76.547	20.485	-3.797	-3.9881	0.824	-1.583	30.733	-4.938
134.33	-0.242	51.759	-4.2356	0.56011	-1.6521	-0.062266	0.091627	0.003817	0.66021	-1.3176	2663.4	21.073	-0.096318	85.291	-58.547	82.002	76.547	20.485	-3.797	-3.9881	0.824	-1.583	30.733	-4.938
134.33	-0.24502	51.755	-4.2359	0.56057	-1.6521	-0.061301	0.091902	0.0049518	0.66021	-1.3176	2662.6	21.071	-0.09752	85.291	-58.556	82.003	76.547	20.485	-3.797	-3.9881	0.824	-1.583	30.733	-4.938
134.33	-0.24801	51.751	-4.2362	0.56103	-1.652	-0.060307	0.09213	0.0060825	0.66021	-1.3176	2661.9	21.07	-0.098714	85.29	-58.565	82.003	76.547	20.485	-3.797	-3.9881	0.824	-1.583	30.733	-4.938
134.33	-0.25099	51.748	-4.2365	0.56149	-1.652	-0.059284	0.092308	0.0072086	0.66021	-1.3176	2661.2	21.068	-0.099899	85.29	-58.577	82.004	76.547	20.485	-3.797	-3.9881	0.824	-1.583	30.733	-4.938
134.33	-0.25394	51.744	-4.2368	0.56195	-1.652	-0.058235	0.092438	0.0083295	0.66021	-1.3176	2660.5	21.067	-0.10108	85.29	-58.589	82.004	76.547	20.485	-3.797	-3.9881	0.824	-1.583	30.733	-4.938
134.33	-0.25687	51.74	-4.2371	0.56242	-1.6519	-0.057158	0.092519	0.0094445	0.66021	-1.3176	2659.8	21.065	-0.10224	85.289	-58.602	82.005	76.547	20.485	-3.797	-3.9881	0.824	-1.583	30.733	-4.938
134.33	-0.25978	51.736	-4.2374	0.56288	-1.6519	-0.056055	0.092552	0.010553	0.66021	-1.3176	2659.1	21.064	-0.1034	85.289	-58.617	82.005	76.547	20.485	-3.797	-3.9881	0.824	-1.583	30.733	-4.938
134.33	-0.26265	51.733	-4.2376	0.56334	-1.6518	-0.054926	0.092536	0.011655	0.66021	-1.3176	2658.4	21.062	-0.10454	85.288	-58.633	82.006	76.547	20.485	-3.797	-3.9881	0.824	-1.583	30.733	-4.938
134.33	-0.2655	51.729	-4.2379	0.5638	-1.6518	-0.053772	0.092471	0.012749	0.66021	-1.3176	2657.7	21.061	-0.10568	85.288	-58.65	82.006	76.547	20.485	-3.797	-3.9881	0.824	-1.583	30.733	-4.938
134.33	-0.26831	51.726	-4.2382	0.56427	-1.6517	-0.052593	0.092357	0.013835	0.66021	-1.3176	2657.0	21.059	-0.1068	85.288	-58.668	82.007	76.547	20.485	-3.797	-3.9881	0.824	-1.583	30.733	-4.938
134.33	-0.27109	51.722	-4.2384	0.56473	-1.6516	-0.051391	0.092195	0.014912	0.66021	-1.3176	2656.3	21.058	-0.1079	85.287	-58.687	82.007	76.547	20.485	-3.797	-3.9881	0.824	-1.583	30.733	-4.938
134.33	-0.27384	51.719	-4.2387	0.56519	-1.6515	-0.050165	0.091985	0.01598	0.66021	-1.3176	2655.6	21.057	-0.109	85.287	-58.707	82.008	76.547	20.485	-3.797	-3.9881	0.824	-1.583	30.733	-4.938
134.34	-0.27655	51.715	-4.2389	0.56565	-1.6515	-0.048916	0.091726	0.017038	0.66021	-1.3176	2654.9	21.055	-0.11008	85.286	-58.729	82.008	76.547	20.485	-3.797	-3.9881	0.824	-1.583	30.733	-4.938
134.34	-0.27923	51.712	-4.2392	0.56611	-1.6514	-0.047646	0.091419	0.018085	0.66021	-1.3176	2654.1	21.054	-0.11114	85.286	-58.751	82.009	76.547	20.485	-3.797	-3.9881	0.824	-1.583	30.733	-4.938
134.34	-0.28186	51.709	-4.2394	0.56656	-1.6513	-0.046355	0.091065	0.019122	0.66021	-1.3176	2653.4	21.053	-0.11219	85.286	-58.775	82.009	76.547	20.485	-3.797	-3.9881	0.824	-1.583	30.733	-4.938
134.34	-0.28446	51.705	-4.2396	0.56702	-1.6512	-0.045042	0.090663	0.020147	0.66021	-1.3176	2652.7	21.051	-0.11323	85.285	-58.8	82.01	76.547	20.485	-3.797	-3.9881	0.824	-1.583	30.733	-4.938
134.34	-0.28702	51.702	-4.2399	0.56747	-1.6511	-0.043711	0.090213	0.021161	0.66021	-1.3176	2652.0	21.05	-0.11424	85.285	-58.825	82.01	76.547	20.485	-3.797	-3.9881	0.824	-1.583	30.733	-4.938
134.34	-0.28953	51.699	-4.2401	0.56792	-1.651	-0.042359	0.089717	0.022161	0.66021	-1.3176	2651.3	21.049	-0.11525	85.285	-58.852	82.011	76.547	20.485	-3.797	-3.9881	0.824	-1.583	30.733	-4.938
134.34	-0.292	51.696	-4.2403	0.56837	-1.6508	-0.04099	0.089174	0.023149	0.66021	-1.3176	2650.6	21.048	-0.11623	85.285	-58.881	82.012	76.547	20.485	-3.797	-3.9881	0.824	-1.583	30.733	-4.938
134.34	-0.29443	51.693	-4.2405	0.56881	-1.6507	-0.039603	0.088584	0.024123	0.66021	-1.3176	2649.9	21.046	-0.1172	85.284	-58.91	82.012	76.547	20.485	-3.797	-3.9881	0.824	-1.583	30.733	-4.938
134.34	-0.29681	51.69	-4.2407	0.56925	-1.6506	-0.038199	0.087949	0.025083	0.66021	-1.3176	2649.2	21.045	-0.11814	85.284	-58.94	82.013	76.547	20.485	-3.797	-3.9881	0.824	-1.583	30.733	-4.938
134.34	-0.29914	51.687	-4.2409	0.56969	-1.6505	-0.036779	0.087268	0.026028	0.66021	-1.3176	2648.5	21.044	-0.11907	85.284	-58.971	82.013	76.547	20.485	-3.797	-3.9881	0.824	-1.583	30.733	-4.938
134.34	-0.30142	51.684	-4.2411	0.57012	-1.6503	-0.035343	0.086541	0.026958	0.66021	-1.3176	2647.8	21.043	-0.11998	85.284	-59.003	82.014	76.547	20.485	-3.797	-3.9881	0.824	-1.583	30.733	-4.938
134.34	-0.30366	51.682	-4.2412	0.57055	-1.6502	-0.033893	0.08577	0.027873	0.66021	-1.3176	2647.1	21.042	-0.12087	85.283	-59.037	82.015	76.547	20.485	-3.797	-3.9881	0.824	-1.583	30.733	-4.938
134.34	-0.30584	51.679	-4.2414	0.57098	-1.6501	-0.032429	0.084955	0.028772	0.66021	-1.3176	2646.4	21.041	-0.12174	85.283	-59.071	82.015	76.547	20.485	-3.797	-3.9881	0.824	-1.583	30.733	-4.938
134.34	-0.30797	51.676	-4.2416	0.5714	-1.6499	-0.030952	0.084096	0.029654	0.66021	-1.3176	2645.6	21.04	-0.12259	85.283	-59.107	82.016	76.547	20.485	-3.797	-3.9881	0.824	-1.583	30.733	-4.938
134.34	-0.31005	51.674	-4.2417	0.57182	-1.6498	-0.029463	0.083194	0.030519	0.66021	-1.3176	2644.9	21.039	-0.12342	85.283	-59.143	82.017	76.547	20.485	-3.797	-3.9881	0.824	-1.583	30.733	-4.938
134.35	-0.31208	51.672	-4.2418	0.57224	-1.6496	-0.027962	0.082249	0.031367	0.66021	-1.3176	2644.2	21.038	-0.12422	85.282	-59.18	82.017	76.547	20.485	-3.797	-3.9881	0.824	-1.583	30.733	-4.938
134.35	-0.31405	51.669	-4.242	0.57264	-1.6495	-0.026451	0.081262	0.032197	0.66021	-1.3176	2643.5	21.037	-0.12501	85.282	-59.219	82.018	76.547	20.485	-3.797	-3.9881	0.824	-1.583	30.733	-4.938
134.35	-0.31596	51.667	-4.2421	0.57305	-1.6493	-0.024929	0.080234	0.033009	0.66021	-1.3176	2642.8	21.036	-0.12577	85.282	-59.258	82.019	76.547	20.485	-3.797	-3.9881	0.824	-1.583	30.733	-4.938
134.35	-0.31782	51.665	-4.2422	0.57345	-1.6491	-0.023399	0.079164	0.033802	0.66021	-1.3176	2642.1	21.035	-0.12651	85.282	-59.299	82.019	76.547	20.485	-3.797	-3.9881	0.824	-1.583	30.733	-4.938
134.35	-0.31962	51.663	-4.2423	0.57384	-1.649	-0.02186	0.078054	0.034576	0.66021	-1.3176	2641.4	21.034	-0.12723	85.282	-59.34	82.02	76.547	20.485	-3.797	-3.9881	0.824	-1.583	30.733	-4.938
134.35	-0.32136	51.66	-4.2425	0.57423	-1.6488	-0.020314	0.076905	0.035331	0.66021	-1.3176	2640.7	21.033	-0.12792	85.282	-59.383	82.021	76.547	20.485	-3.797	-3.9881	0.824	-1.583	30.733	-4.938
134.35	-0.32304	51.658	-4.2425	0.57461	-1.6486	-0.018762	0.075717	0.036065	0.66021	-1.3176	2640.0	21.032	-0.12859	85.282	-59.426	82.022	76.547	20.485	-3.797	-3.9881	0.824	-1.583	30.733	-4.938
134.35	-0.32466	51.657	-4.2426	0.57498	-1.6484	-0.017203	0.074491	0.03678	0.66021	-1.3176	2639.3	21.032	-0.12924	85.281	-59.47	82.022	76.547	20.485	-3.797	-3.9881	0.824	-1.583	30.733	-4.938
134.35	-0.32622	51.655	-4.2427	0.57535	-1.6482	-0.01564	0.073227	0.037474	0.66021	-1.3176	2638.5	21.031	-0.12986	85.281	-59.515	82.023	76.547	20.485	-3.797	-3.9881	0.824	-1.583	30.733	-4.938
134.35	-0.32772	51.653	-4.2428	0.57572	-1.648	-0.014073	0.071926	0.038147	0.66021	-1.3176	2637.8	21.03	-0.13045	85.281	-59.561	82.024	76.547	20.485	-3.797	-3.9881	0.824	-1.583	30.733	-4.938
134.35	-0.32916	51.651	-4.2429	0.57607	-1.6479	-0.012502	0.07059	0.038799	0.66021	-1.3176	2637.1	21.029	-0.13103	85.281	-59.608	82.025	76.547	20.485	-3.797	-3.9881	0.824	-1.583	30.733	-4.938
134.35	-0.33053	51.65	-4.2429	0.57642	-1.6477	-0.010929	0.069218	0.039429	0.66021	-1.3176	2636.4	21.029	-0.13157	85.281	-59.656	82.026	76.547	20.485	-3.797	-3.9881	0.824	-1.583	30.733	-4.938
134.35	-0.33185	51.648	-4.243	0.57677	-1.6475	-0.0093543	0.067813	0.040037	0.66021	-1.3176	2635.7	21.028	-0.13209	85.281	-59.705	82.026	76.547	20.485	-3.797	-3.9881	0.824	-1.583	30.733	-4.938
134.35	-0.33309	51.647	-4.243	0.5771	-1.6473	-0.0077788	0.066373	0.040623	0.66021	-1.3176	2635.0	21.028	-0.13259	85.281	-59.755	82.027	76.547	20.485	-3.797	-3.9881	0.824	-1.583	30.733	-4.938
134.35	-0.33427	51.646	-4.243	0.57743	-1.6471	-0.0062034	0.064901	0.041187	0.66021	-1.3176	2634.3	21.027	-0.13306	85.281	-59.805	82.028	76.547	20.485	-3.797	-3.9881	0.824	-1.583	30.733	-4.938
134.35	-0.33539	51.644	-4.2431	0.57775	-1.6468	-0.0046289	0.063397	0.041728	0.66021	-1.3176	2633.6	21.026	-0.13351	85.281	-59.856	82.029	76.547	20.485	-3.797	-3.9881	0.824	-1.583	30.733	-4.938
134.35	-0.33644	51.643	-4.2431	0.57806	-1.6466	-0.0030561	0.061862	0.042246	0.66021	-1.3176	2632.9	21.026	-0.13392	85.281	-59.909	82.03	76.547	20.485	-3.797	-3.9881	0.824	-1.583	30.733	-4.938
134.35	-0.33742	51.642	-4.2431	0.57837	-1.6464	-0.0014859	0.060298	0.042741	0.66021	-1.3176	2632.2	21.025	-0.13431	85.281	-59.962	82.031	76.547	20.485	-3.797	-3.9881	0.824	-1.583	30.733	-4.938
134.35	-0.33834	51.641	-4.2431	0.57867	-1.6462	8.0867e-05	0.058704	0.043212	0.66021	-1.3176	2631.4	21.025	-0.13468	85.281	-60.015	82.032	76.547	20.485	-3.797	-3.9881	0.824	-1.583	30.733	-4.938
134.35	-0.33919	51.64	-4.2431	0.57896	-1.646	0.0016435	0.057082	0.04366	0.66021	-1.3176	2630.7	21.025	-0.13502	85.281	-60.07	82.033	76.547	20.485	-3.797	-3.9881	0.824	-1.583	30.733	-4.938
134.36	-0.33997	51.639	-4.2431	0.57924	-1.6458	0.003201	0.055432	0.044084	0.66021	-1.3176	2630.0	21.024	-0.13533	85.281	-60.125	82.033	76.547	20.485	-3.797	-3.9881	0.824	-1.583	30.733	-4.938
134.36	-0.34069	51.639	-4.2431	0.57951	-1.6456	0.0047527	0.053757	0.044484	0.66021	-1.3176	2629.3	21.024	-0.13561	85.281	-60.181	82.034	76.547	20.485	-3.797	-3.9881	0.824	-1.583	30.733	-4.938
134.36	-0.34134	51.638	-4.243	0.57977	-1.6453	0.0062977	0.052056	0.044859	0.66021	-1.3176	2628.6	21.024	-0.13587	85.281	-60.238	82.035	76.547	20.485	-3.797	-3.9881	0.824	-1.583	30.733	-4.938
134.36	-0.34192	51.638	-4.243	0.58003	-1.6451	0.0078352	0.050331	0.045211	0.66021	-1.3176	2627.9	21.023	-0.1361	85.281	-60.296	82.036	76.547	20.485	-3.797	-3.9881	0.824	-1.583	30.733	-4.938
134.36	-0.34243	51.637	-4.243	0.58028	-1.6449	0.0093644	0.048583	0.045537	0.66021	-1.3176	2627.2	21.023	-0.13631	85.281	-60.354	82.037	76.547	20.485	-3.797	-3.9881	0.824	-1.583	30.733	-4.938
134.36	-0.34287	51.637	-4.2429	0.58052	-1.6446	0.010884	0.046812	0.045839	0.66021	-1.3176	2626.5	21.023	-0.13648	85.282	-60.413	82.038	76.547	20.485	-3.797	-3.9881	0.824	-1.583	30.733	-4.938
[truncated: 16,001 more rows]
