# Supplementary material for: Data-driven flight path monitoring technique using recurrent neural network for the safety management of commercial aircraft
Source: PeerJ Comput Sci. 2025 Mar 17;11:e2753. doi: 10.7717/peerj-cs.2753 (PMC11935752; doi:10.7717/peerj-cs.2753)
Supplement: Supplemental Information 1 [file peerj-cs-11-2753-s001.zip › Data/HY_RNN_45_header.csv]

Ub	Vb	Wb	Pb	Qb	Rb	Pdot	Qdot	Rdot	lat	lon	alt	alp	beta	tas	pitch	eas	eas_In	alp_In	beta_In	P_In	Q_In	R_In	yaw_In	gamma_In
104.22	-6.8869	48.735	-3.7265	0.76319	-1.8781	-0.00027813	0.00021263	-1.1008e-05	0.66022	-1.3176	3999.5	25.061	-3.4255	68.29	-27.943	64.357	64.356	25.061	-3.4257	-3.7264	0.76319	-1.8781	32.425	-4.2817
104.22	-6.8858	48.733	-3.7265	0.76319	-1.8781	-0.0010761	0.00099931	1.3334e-05	0.66022	-1.3176	3999.1	25.06	-3.4249	68.29	-28.026	64.357	64.356	25.061	-3.4257	-3.7264	0.76319	-1.8781	32.425	-4.2817
104.23	-6.8839	48.729	-3.7265	0.7632	-1.8781	-0.0023744	0.0023374	8.1611e-05	0.66022	-1.3176	3998.6	25.058	-3.424	68.291	-28.111	64.358	64.356	25.061	-3.4257	-3.7264	0.76319	-1.8781	32.425	-4.2817
104.23	-6.8811	48.725	-3.7265	0.76322	-1.8781	-0.0041527	0.004203	0.00020204	0.66022	-1.3176	3998.2	25.055	-3.4226	68.291	-28.2	64.359	64.356	25.061	-3.4257	-3.7264	0.76319	-1.8781	32.425	-4.2817
104.23	-6.8773	48.719	-3.7265	0.76324	-1.8781	-0.0063896	0.0065713	0.00038247	0.66022	-1.3176	3997.7	25.051	-3.4207	68.291	-28.291	64.36	64.356	25.061	-3.4257	-3.7264	0.76319	-1.8781	32.425	-4.2817
104.24	-6.8726	48.712	-3.7265	0.76328	-1.8781	-0.0090629	0.0094166	0.00063036	0.66022	-1.3176	3997.2	25.047	-3.4183	68.292	-28.386	64.36	64.356	25.061	-3.4257	-3.7264	0.76319	-1.8781	32.425	-4.2817
104.24	-6.8669	48.703	-3.7266	0.76334	-1.8781	-0.01215	0.012712	0.00095277	0.66022	-1.3176	3996.8	25.043	-3.4154	68.292	-28.483	64.361	64.356	25.061	-3.4257	-3.7264	0.76319	-1.8781	32.425	-4.2817
104.25	-6.86	48.694	-3.7267	0.76341	-1.8781	-0.015626	0.016431	0.0013564	0.66022	-1.3176	3996.3	25.037	-3.412	68.293	-28.583	64.363	64.356	25.061	-3.4257	-3.7264	0.76319	-1.8781	32.425	-4.2817
104.26	-6.852	48.684	-3.7268	0.7635	-1.8781	-0.019468	0.020544	0.0018474	0.66022	-1.3176	3995.8	25.031	-3.408	68.294	-28.685	64.364	64.356	25.061	-3.4257	-3.7264	0.76319	-1.8781	32.425	-4.2817
104.26	-6.8429	48.673	-3.7269	0.76362	-1.8781	-0.023651	0.025022	0.0024318	0.66022	-1.3176	3995.4	25.024	-3.4033	68.295	-28.791	64.365	64.356	25.061	-3.4257	-3.7264	0.76319	-1.8781	32.425	-4.2817
104.27	-6.8324	48.661	-3.727	0.76375	-1.878	-0.028149	0.029837	0.0031148	0.66022	-1.3176	3994.9	25.017	-3.3981	68.296	-28.899	64.367	64.356	25.061	-3.4257	-3.7264	0.76319	-1.8781	32.425	-4.2817
104.28	-6.8207	48.647	-3.7271	0.76392	-1.878	-0.032937	0.034957	0.0039016	0.66022	-1.3176	3994.4	25.009	-3.3922	68.297	-29.009	64.368	64.356	25.061	-3.4257	-3.7264	0.76319	-1.8781	32.425	-4.2817
104.29	-6.8077	48.634	-3.7273	0.7641	-1.878	-0.037987	0.040353	0.0047965	0.66022	-1.3176	3994.0	25.001	-3.3857	68.299	-29.123	64.37	64.356	25.061	-3.4257	-3.7264	0.76319	-1.8781	32.425	-4.2817
104.3	-6.7934	48.619	-3.7275	0.76432	-1.878	-0.043275	0.045994	0.0058037	0.66022	-1.3176	3993.5	24.992	-3.3785	68.3	-29.239	64.372	64.356	25.061	-3.4257	-3.7264	0.76319	-1.8781	32.425	-4.2817
104.31	-6.7776	48.604	-3.7278	0.76457	-1.8779	-0.048773	0.051847	0.0069268	0.66022	-1.3176	3993.0	24.983	-3.3705	68.302	-29.357	64.374	64.356	25.061	-3.4257	-3.7264	0.76319	-1.8781	32.425	-4.2817
104.32	-6.7605	48.588	-3.728	0.76484	-1.8779	-0.054454	0.057882	0.0081689	0.66022	-1.3176	3992.6	24.973	-3.3619	68.303	-29.477	64.376	64.356	25.061	-3.4257	-3.7264	0.76319	-1.8781	32.425	-4.2817
104.34	-6.7418	48.572	-3.7283	0.76514	-1.8779	-0.060292	0.064067	0.0095327	0.66022	-1.3176	3992.1	24.963	-3.3525	68.305	-29.6	64.378	64.356	25.061	-3.4257	-3.7264	0.76319	-1.8781	32.425	-4.2817
104.35	-6.7217	48.555	-3.7286	0.76548	-1.8778	-0.06626	0.070369	0.01102	0.66022	-1.3176	3991.6	24.953	-3.3424	68.307	-29.726	64.38	64.356	25.061	-3.4257	-3.7264	0.76319	-1.8781	32.425	-4.2817
104.36	-6.7001	48.538	-3.729	0.76585	-1.8778	-0.07233	0.076756	0.012633	0.66022	-1.3176	3991.2	24.943	-3.3316	68.309	-29.853	64.383	64.356	25.061	-3.4257	-3.7264	0.76319	-1.8781	32.425	-4.2817
104.38	-6.677	48.521	-3.7293	0.76625	-1.8777	-0.078477	0.083197	0.014373	0.66022	-1.3176	3990.7	24.932	-3.3199	68.312	-29.983	64.386	64.356	25.061	-3.4257	-3.7264	0.76319	-1.8781	32.425	-4.2817
104.39	-6.6524	48.503	-3.7297	0.76668	-1.8776	-0.084673	0.089659	0.01624	0.66022	-1.3176	3990.2	24.921	-3.3076	68.314	-30.115	64.388	64.356	25.061	-3.4257	-3.7264	0.76319	-1.8781	32.425	-4.2817
104.41	-6.6261	48.485	-3.7302	0.76714	-1.8775	-0.090892	0.096111	0.018235	0.66022	-1.3176	3989.7	24.91	-3.2944	68.317	-30.249	64.391	64.356	25.061	-3.4257	-3.7264	0.76319	-1.8781	32.425	-4.2817
104.42	-6.5983	48.467	-3.7307	0.76764	-1.8774	-0.097108	0.10252	0.020356	0.66022	-1.3176	3989.3	24.898	-3.2804	68.32	-30.384	64.395	64.356	25.061	-3.4257	-3.7264	0.76319	-1.8781	32.425	-4.2817
104.44	-6.5689	48.449	-3.7312	0.76817	-1.8773	-0.1033	0.10886	0.022603	0.66022	-1.3176	3988.8	24.887	-3.2656	68.323	-30.522	64.398	64.356	25.061	-3.4257	-3.7264	0.76319	-1.8781	32.425	-4.2817
104.45	-6.538	48.431	-3.7317	0.76873	-1.8772	-0.10943	0.11509	0.024975	0.66022	-1.3176	3988.3	24.876	-3.2501	68.326	-30.662	64.401	64.356	25.061	-3.4257	-3.7264	0.76319	-1.8781	32.425	-4.2817
104.47	-6.5054	48.413	-3.7322	0.76932	-1.8771	-0.11549	0.12118	0.02747	0.66022	-1.3176	3987.8	24.864	-3.2337	68.329	-30.803	64.405	64.356	25.061	-3.4257	-3.7264	0.76319	-1.8781	32.425	-4.2817
104.49	-6.4712	48.396	-3.7328	0.76994	-1.8769	-0.12144	0.12711	0.030084	0.66022	-1.3176	3987.4	24.853	-3.2165	68.333	-30.946	64.408	64.356	25.061	-3.4257	-3.7264	0.76319	-1.8781	32.425	-4.2817
104.5	-6.4354	48.378	-3.7335	0.77059	-1.8768	-0.12726	0.13284	0.032815	0.66022	-1.3176	3986.9	24.841	-3.1985	68.336	-31.091	64.412	64.356	25.061	-3.4257	-3.7264	0.76319	-1.8781	32.425	-4.2817
104.52	-6.398	48.361	-3.7341	0.77127	-1.8766	-0.13294	0.13834	0.035659	0.66022	-1.3176	3986.4	24.83	-3.1797	68.34	-31.237	64.416	64.356	25.061	-3.4257	-3.7264	0.76319	-1.8781	32.425	-4.2817
104.54	-6.3589	48.345	-3.7348	0.77197	-1.8764	-0.13844	0.14359	0.038611	0.66022	-1.3176	3985.9	24.819	-3.1601	68.344	-31.385	64.42	64.356	25.061	-3.4257	-3.7264	0.76319	-1.8781	32.425	-4.2817
104.56	-6.3183	48.329	-3.7355	0.7727	-1.8762	-0.14375	0.14856	0.041668	0.66022	-1.3176	3985.5	24.808	-3.1398	68.348	-31.534	64.425	64.356	25.061	-3.4257	-3.7264	0.76319	-1.8781	32.425	-4.2817
104.57	-6.2761	48.313	-3.7362	0.77346	-1.876	-0.14884	0.15322	0.044823	0.66022	-1.3176	3985.0	24.797	-3.1186	68.352	-31.685	64.429	64.356	25.061	-3.4257	-3.7264	0.76319	-1.8781	32.425	-4.2817
104.59	-6.2323	48.298	-3.737	0.77424	-1.8758	-0.1537	0.15754	0.048071	0.66022	-1.3176	3984.5	24.787	-3.0966	68.356	-31.837	64.434	64.356	25.061	-3.4257	-3.7264	0.76319	-1.8781	32.425	-4.2817
104.61	-6.1869	48.283	-3.7378	0.77503	-1.8755	-0.1583	0.16149	0.051405	0.66022	-1.3176	3984.0	24.776	-3.0738	68.361	-31.99	64.438	64.356	25.061	-3.4257	-3.7264	0.76319	-1.8781	32.425	-4.2817
104.63	-6.14	48.27	-3.7386	0.77585	-1.8752	-0.16263	0.16506	0.054818	0.66022	-1.3176	3983.5	24.766	-3.0503	68.366	-32.145	64.443	64.356	25.061	-3.4257	-3.7264	0.76319	-1.8781	32.425	-4.2817
104.64	-6.0915	48.257	-3.7394	0.77668	-1.875	-0.16667	0.16821	0.058303	0.66022	-1.3176	3983.0	24.757	-3.0259	68.37	-32.3	64.448	64.356	25.061	-3.4257	-3.7264	0.76319	-1.8781	32.425	-4.2817
104.66	-6.0415	48.245	-3.7402	0.77753	-1.8747	-0.17039	0.17093	0.061852	0.66022	-1.3176	3982.6	24.748	-3.0009	68.375	-32.457	64.453	64.356	25.061	-3.4257	-3.7264	0.76319	-1.8781	32.425	-4.2817
104.68	-5.99	48.234	-3.7411	0.77839	-1.8743	-0.1738	0.17319	0.065455	0.66022	-1.3176	3982.1	24.739	-2.975	68.381	-32.615	64.459	64.356	25.061	-3.4257	-3.7264	0.76319	-1.8781	32.425	-4.2817
104.7	-5.937	48.224	-3.742	0.77926	-1.874	-0.17686	0.17497	0.069105	0.66022	-1.3176	3981.6	24.731	-2.9485	68.386	-32.773	64.464	64.356	25.061	-3.4257	-3.7264	0.76319	-1.8781	32.425	-4.2817
104.71	-5.8825	48.215	-3.7429	0.78014	-1.8737	-0.17957	0.17625	0.072792	0.66022	-1.3176	3981.1	24.723	-2.9212	68.391	-32.932	64.47	64.356	25.061	-3.4257	-3.7264	0.76319	-1.8781	32.425	-4.2817
104.73	-5.8266	48.207	-3.7438	0.78102	-1.8733	-0.18191	0.17701	0.076505	0.66022	-1.3176	3980.6	24.716	-2.8931	68.397	-33.092	64.476	64.356	25.061	-3.4257	-3.7264	0.76319	-1.8781	32.425	-4.2817
104.75	-5.7693	48.2	-3.7447	0.78191	-1.8729	-0.18387	0.17723	0.080234	0.66022	-1.3176	3980.1	24.71	-2.8644	68.403	-33.253	64.481	64.356	25.061	-3.4257	-3.7264	0.76319	-1.8781	32.425	-4.2817
104.76	-5.7107	48.194	-3.7456	0.7828	-1.8725	-0.18544	0.17689	0.083969	0.66022	-1.3176	3979.6	24.704	-2.835	68.408	-33.414	64.487	64.356	25.061	-3.4257	-3.7264	0.76319	-1.8781	32.425	-4.2817
104.78	-5.6506	48.19	-3.7465	0.78368	-1.872	-0.18661	0.17598	0.087697	0.66022	-1.3176	3979.1	24.698	-2.8049	68.414	-33.576	64.494	64.356	25.061	-3.4257	-3.7264	0.76319	-1.8781	32.425	-4.2817
104.8	-5.5893	48.187	-3.7475	0.78455	-1.8716	-0.18737	0.17449	0.091409	0.66022	-1.3176	3978.7	24.694	-2.7742	68.42	-33.739	64.5	64.356	25.061	-3.4257	-3.7264	0.76319	-1.8781	32.425	-4.2817
104.81	-5.5266	48.186	-3.7484	0.78542	-1.8711	-0.18771	0.1724	0.09509	0.66022	-1.3176	3978.2	24.69	-2.7428	68.427	-33.902	64.506	64.356	25.061	-3.4257	-3.7264	0.76319	-1.8781	32.425	-4.2817
104.83	-5.4627	48.185	-3.7493	0.78628	-1.8706	-0.18763	0.1697	0.09873	0.66022	-1.3176	3977.7	24.686	-2.7109	68.433	-34.065	64.513	64.356	25.061	-3.4257	-3.7264	0.76319	-1.8781	32.425	-4.2817
104.84	-5.3976	48.186	-3.7503	0.78712	-1.8701	-0.18712	0.16638	0.10232	0.66022	-1.3176	3977.2	24.684	-2.6783	68.44	-34.228	64.519	64.356	25.061	-3.4257	-3.7264	0.76319	-1.8781	32.425	-4.2817
104.86	-5.3313	48.189	-3.7512	0.78794	-1.8696	-0.18618	0.16243	0.10583	0.66022	-1.3176	3976.7	24.682	-2.6451	68.446	-34.392	64.526	64.356	25.061	-3.4257	-3.7264	0.76319	-1.8781	32.425	-4.2817
104.87	-5.2639	48.193	-3.7521	0.78874	-1.8691	-0.1848	0.15784	0.10927	0.66022	-1.3176	3976.2	24.681	-2.6113	68.453	-34.556	64.533	64.356	25.061	-3.4257	-3.7264	0.76319	-1.8781	32.425	-4.2817
104.88	-5.1953	48.199	-3.7531	0.78952	-1.8685	-0.18298	0.1526	0.11262	0.66022	-1.3176	3975.7	24.681	-2.5771	68.46	-34.72	64.54	64.356	25.061	-3.4257	-3.7264	0.76319	-1.8781	32.425	-4.2817
104.9	-5.1257	48.206	-3.754	0.79027	-1.868	-0.18072	0.14671	0.11585	0.66022	-1.3176	3975.2	24.681	-2.5422	68.467	-34.884	64.547	64.356	25.061	-3.4257	-3.7264	0.76319	-1.8781	32.425	-4.2817
104.91	-5.0551	48.215	-3.7549	0.79098	-1.8674	-0.17801	0.14016	0.11897	0.66022	-1.3176	3974.7	24.683	-2.5069	68.474	-35.048	64.554	64.356	25.061	-3.4257	-3.7264	0.76319	-1.8781	32.425	-4.2817
104.92	-4.9834	48.226	-3.7558	0.79167	-1.8668	-0.17487	0.13296	0.12195	0.66022	-1.3176	3974.2	24.685	-2.4711	68.481	-35.212	64.561	64.356	25.061	-3.4257	-3.7264	0.76319	-1.8781	32.425	-4.2817
104.93	-4.9109	48.238	-3.7566	0.79231	-1.8662	-0.17128	0.12509	0.12479	0.66022	-1.3176	3973.7	24.688	-2.4349	68.488	-35.375	64.568	64.356	25.061	-3.4257	-3.7264	0.76319	-1.8781	32.425	-4.2817
104.94	-4.8374	48.252	-3.7575	0.79292	-1.8655	-0.16726	0.11657	0.12746	0.66022	-1.3176	3973.2	24.692	-2.3981	68.496	-35.539	64.576	64.356	25.061	-3.4257	-3.7264	0.76319	-1.8781	32.425	-4.2817
104.95	-4.763	48.268	-3.7583	0.79348	-1.8649	-0.16281	0.10738	0.12995	0.66022	-1.3176	3972.7	24.697	-2.361	68.503	-35.702	64.583	64.356	25.061	-3.4257	-3.7264	0.76319	-1.8781	32.425	-4.2817
104.96	-4.6879	48.285	-3.7591	0.79399	-1.8642	-0.15793	0.097542	0.13226	0.66022	-1.3176	3972.2	24.703	-2.3235	68.511	-35.865	64.591	64.356	25.061	-3.4257	-3.7264	0.76319	-1.8781	32.425	-4.2817
104.97	-4.6119	48.305	-3.7599	0.79445	-1.8636	-0.15263	0.087049	0.13436	0.66022	-1.3176	3971.7	24.71	-2.2856	68.518	-36.027	64.599	64.356	25.061	-3.4257	-3.7264	0.76319	-1.8781	32.425	-4.2817
104.98	-4.5352	48.326	-3.7606	0.79486	-1.8629	-0.14692	0.075918	0.13625	0.66022	-1.3176	3971.2	24.718	-2.2473	68.526	-36.189	64.606	64.356	25.061	-3.4257	-3.7264	0.76319	-1.8781	32.425	-4.2817
104.99	-4.4578	48.348	-3.7613	0.79521	-1.8622	-0.1408	0.064336	0.1379	0.66022	-1.3176	3970.7	24.727	-2.2087	68.534	-36.351	64.614	64.356	25.061	-3.4257	-3.7264	0.76319	-1.8781	32.425	-4.2817
104.99	-4.3798	48.373	-3.762	0.7955	-1.8615	-0.13428	0.052113	0.13931	0.66022	-1.3176	3970.2	24.736	-2.1697	68.541	-36.512	64.622	64.356	25.061	-3.4257	-3.7264	0.76319	-1.8781	32.425	-4.2817
105.0	-4.3012	48.399	-3.7627	0.79573	-1.8608	-0.12738	0.039257	0.14047	0.66022	-1.3176	3969.7	24.747	-2.1305	68.549	-36.672	64.63	64.356	25.061	-3.4257	-3.7264	0.76319	-1.8781	32.425	-4.2817
105.0	-4.222	48.427	-3.7633	0.79589	-1.8601	-0.1201	0.02578	0.14136	0.66022	-1.3176	3969.1	24.759	-2.091	68.557	-36.832	64.638	64.356	25.061	-3.4257	-3.7264	0.76319	-1.8781	32.425	-4.2817
105.01	-4.1422	48.457	-3.7639	0.79599	-1.8594	-0.11245	0.011691	0.14197	0.66022	-1.3176	3968.6	24.771	-2.0513	68.565	-36.99	64.646	64.356	25.061	-3.4257	-3.7264	0.76319	-1.8781	32.425	-4.2817
105.01	-4.062	48.489	-3.7644	0.79601	-1.8587	-0.10445	-0.0029962	0.14229	0.66022	-1.3176	3968.1	24.785	-2.0113	68.573	-37.148	64.654	64.356	25.061	-3.4257	-3.7264	0.76319	-1.8781	32.425	-4.2817
105.01	-3.9814	48.522	-3.7649	0.79595	-1.858	-0.09532	-0.018588	0.14209	0.66022	-1.3176	3967.6	24.799	-1.9711	68.581	-37.306	64.662	64.356	25.061	-3.4257	-3.7264	0.76319	-1.8781	32.425	-4.2817
105.02	-3.9003	48.558	-3.7654	0.79582	-1.8573	-0.085564	-0.034872	0.14148	0.66022	-1.3176	3967.1	24.815	-1.9307	68.589	-37.462	64.67	64.356	25.061	-3.4257	-3.7264	0.76319	-1.8781	32.425	-4.2817
105.02	-3.8189	48.595	-3.7658	0.79561	-1.8566	-0.075517	-0.051706	0.14053	0.66022	-1.3176	3966.6	24.831	-1.8902	68.598	-37.617	64.678	64.356	25.061	-3.4257	-3.7264	0.76319	-1.8781	32.425	-4.2817
105.02	-3.7371	48.633	-3.7661	0.7953	-1.8559	-0.065195	-0.069072	0.13924	0.66022	-1.3176	3966.1	24.849	-1.8495	68.606	-37.771	64.687	64.356	25.061	-3.4257	-3.7264	0.76319	-1.8781	32.425	-4.2817
105.02	-3.6551	48.674	-3.7664	0.79491	-1.8552	-0.054615	-0.086952	0.13758	0.66022	-1.3176	3965.6	24.867	-1.8087	68.614	-37.924	64.695	64.356	25.061	-3.4257	-3.7264	0.76319	-1.8781	32.425	-4.2817
105.02	-3.5727	48.716	-3.7667	0.79443	-1.8545	-0.043796	-0.10532	0.13556	0.66022	-1.3176	3965.0	24.886	-1.7677	68.622	-38.075	64.703	64.356	25.061	-3.4257	-3.7264	0.76319	-1.8781	32.425	-4.2817
105.01	-3.4902	48.76	-3.7669	0.79386	-1.8538	-0.032757	-0.12416	0.13317	0.66022	-1.3176	3964.5	24.907	-1.7266	68.63	-38.225	64.711	64.356	25.061	-3.4257	-3.7264	0.76319	-1.8781	32.425	-4.2817
105.01	-3.4075	48.806	-3.767	0.79319	-1.8531	-0.021517	-0.14346	0.13038	0.66022	-1.3176	3964.0	24.928	-1.6855	68.639	-38.375	64.72	64.356	25.061	-3.4257	-3.7264	0.76319	-1.8781	32.425	-4.2817
105.01	-3.3246	48.853	-3.7671	0.79242	-1.8525	-0.010095	-0.16317	0.12721	0.66022	-1.3176	3963.5	24.95	-1.6443	68.647	-38.523	64.728	64.356	25.061	-3.4257	-3.7264	0.76319	-1.8781	32.425	-4.2817
105.0	-3.2416	48.902	-3.7671	0.79156	-1.8519	0.0014874	-0.18329	0.12363	0.66022	-1.3176	3963.0	24.973	-1.603	68.655	-38.669	64.736	64.356	25.061	-3.4257	-3.7264	0.76319	-1.8781	32.425	-4.2817
105.0	-3.1585	48.953	-3.7671	0.79059	-1.8513	0.013211	-0.20379	0.11965	0.66022	-1.3176	3962.5	24.997	-1.5617	68.664	-38.815	64.745	64.356	25.061	-3.4257	-3.7264	0.76319	-1.8781	32.425	-4.2817
104.99	-3.0753	49.005	-3.767	0.78952	-1.8507	0.025053	-0.22465	0.11525	0.66022	-1.3176	3961.9	25.021	-1.5204	68.672	-38.958	64.753	64.356	25.061	-3.4257	-3.7264	0.76319	-1.8781	32.425	-4.2817
104.98	-2.9921	49.059	-3.7668	0.78834	-1.8501	0.036992	-0.24583	0.11044	0.66022	-1.3176	3961.4	25.047	-1.4791	68.68	-39.101	64.761	64.356	25.061	-3.4257	-3.7264	0.76319	-1.8781	32.425	-4.2817
104.97	-2.9089	49.114	-3.7666	0.78706	-1.8496	0.049006	-0.26732	0.1052	0.66022	-1.3176	3960.9	25.073	-1.4378	68.688	-39.241	64.77	64.356	25.061	-3.4257	-3.7264	0.76319	-1.8781	32.425	-4.2817
104.97	-2.8257	49.171	-3.7663	0.78567	-1.8491	0.061073	-0.28908	0.099537	0.66022	-1.3176	3960.4	25.101	-1.3965	68.697	-39.381	64.778	64.356	25.061	-3.4257	-3.7264	0.76319	-1.8781	32.425	-4.2817
104.96	-2.7425	49.229	-3.766	0.78417	-1.8486	0.07317	-0.31109	0.093443	0.66022	-1.3176	3959.8	25.129	-1.3552	68.705	-39.518	64.786	64.356	25.061	-3.4257	-3.7264	0.76319	-1.8781	32.425	-4.2817
104.94	-2.6594	49.289	-3.7656	0.78256	-1.8481	0.085274	-0.33332	0.086917	0.66022	-1.3176	3959.3	25.158	-1.314	68.713	-39.654	64.794	64.356	25.061	-3.4257	-3.7264	0.76319	-1.8781	32.425	-4.2817
104.93	-2.5764	49.35	-3.7651	0.78084	-1.8477	0.097361	-0.35575	0.079957	0.66022	-1.3176	3958.8	25.188	-1.2728	68.721	-39.787	64.803	64.356	25.061	-3.4257	-3.7264	0.76319	-1.8781	32.425	-4.2817
104.92	-2.4935	49.412	-3.7646	0.779	-1.8473	0.10941	-0.37834	0.07256	0.66022	-1.3176	3958.3	25.218	-1.2317	68.729	-39.919	64.811	64.356	25.061	-3.4257	-3.7264	0.76319	-1.8781	32.425	-4.2817
104.91	-2.4107	49.476	-3.764	0.77705	-1.847	0.12139	-0.40106	0.064727	0.66022	-1.3176	3957.7	25.249	-1.1906	68.737	-40.05	64.819	64.356	25.061	-3.4257	-3.7264	0.76319	-1.8781	32.425	-4.2817
104.89	-2.328	49.541	-3.7634	0.77499	-1.8467	0.13329	-0.4239	0.056458	0.66022	-1.3176	3957.2	25.281	-1.1497	68.745	-40.178	64.827	64.356	25.061	-3.4257	-3.7264	0.76319	-1.8781	32.425	-4.2817
104.88	-2.2455	49.607	-3.7627	0.77281	-1.8464	0.14508	-0.44681	0.047753	0.66022	-1.3176	3956.7	25.314	-1.1088	68.753	-40.304	64.835	64.356	25.061	-3.4257	-3.7264	0.76319	-1.8781	32.425	-4.2817
104.86	-2.1632	49.675	-3.762	0.77052	-1.8462	0.15673	-0.46977	0.038615	0.66022	-1.3176	3956.2	25.347	-1.068	68.761	-40.428	64.843	64.356	25.061	-3.4257	-3.7264	0.76319	-1.8781	32.425	-4.2817
104.85	-2.081	49.743	-3.7611	0.76812	-1.846	0.16823	-0.49275	0.029044	0.66022	-1.3176	3955.6	25.381	-1.0273	68.769	-40.55	64.851	64.356	25.061	-3.4257	-3.7264	0.76319	-1.8781	32.425	-4.2817
104.83	-1.999	49.812	-3.7603	0.76559	-1.8459	0.17955	-0.51573	0.019045	0.66022	-1.3176	3955.1	25.415	-0.98672	68.777	-40.67	64.859	64.356	25.061	-3.4257	-3.7264	0.76319	-1.8781	32.425	-4.2817
104.81	-1.9172	49.883	-3.7593	0.76296	-1.8459	0.19066	-0.53867	0.0086195	0.66022	-1.3176	3954.6	25.451	-0.94624	68.785	-40.787	64.867	64.356	25.061	-3.4257	-3.7264	0.76319	-1.8781	32.425	-4.2817
104.8	-1.8357	49.955	-3.7584	0.76021	-1.8458	0.20155	-0.56155	-0.0022276	0.66022	-1.3176	3954.0	25.486	-0.90588	68.792	-40.903	64.874	64.356	25.061	-3.4257	-3.7264	0.76319	-1.8781	32.425	-4.2817
104.78	-1.7543	50.027	-3.7573	0.75734	-1.8459	0.21219	-0.58433	-0.013492	0.66022	-1.3176	3953.5	25.523	-0.86563	68.8	-41.016	64.882	64.356	25.061	-3.4257	-3.7264	0.76319	-1.8781	32.425	-4.2817
104.76	-1.6732	50.1	-3.7562	0.75436	-1.846	0.22256	-0.60699	-0.025168	0.66022	-1.3176	3953.0	25.559	-0.8255	68.808	-41.127	64.89	64.356	25.061	-3.4257	-3.7264	0.76319	-1.8781	32.425	-4.2817
104.74	-1.5922	50.175	-3.7551	0.75127	-1.8461	0.23264	-0.6295	-0.03725	0.66022	-1.3176	3952.4	25.597	-0.78549	68.815	-41.235	64.897	64.356	25.061	-3.4257	-3.7264	0.76319	-1.8781	32.425	-4.2817
104.72	-1.5116	50.25	-3.7539	0.74807	-1.8463	0.2424	-0.65184	-0.049732	0.66022	-1.3176	3951.9	25.635	-0.74561	68.823	-41.341	64.905	64.356	25.061	-3.4257	-3.7264	0.76319	-1.8781	32.425	-4.2817
104.7	-1.4311	50.325	-3.7527	0.74475	-1.8466	0.25183	-0.67397	-0.062608	0.66022	-1.3176	3951.4	25.673	-0.70584	68.83	-41.444	64.912	64.356	25.061	-3.4257	-3.7264	0.76319	-1.8781	32.425	-4.2817
104.67	-1.3509	50.402	-3.7514	0.74133	-1.847	0.2609	-0.69587	-0.075869	0.66022	-1.3176	3950.8	25.712	-0.6662	68.837	-41.545	64.92	64.356	25.061	-3.4257	-3.7264	0.76319	-1.8781	32.425	-4.2817
104.65	-1.2709	50.479	-3.7501	0.7378	-1.8474	0.26959	-0.71752	-0.089509	0.66022	-1.3176	3950.3	25.751	-0.62668	68.844	-41.643	64.927	64.356	25.061	-3.4257	-3.7264	0.76319	-1.8781	32.425	-4.2817
104.63	-1.1911	50.557	-3.7487	0.73416	-1.8479	0.27789	-0.73889	-0.10352	0.66022	-1.3176	3949.8	25.79	-0.58728	68.851	-41.738	64.934	64.356	25.061	-3.4257	-3.7264	0.76319	-1.8781	32.425	-4.2817
104.6	-1.1115	50.635	-3.7473	0.73041	-1.8484	0.28577	-0.75996	-0.11789	0.66022	-1.3176	3949.2	25.83	-0.54799	68.858	-41.831	64.941	64.356	25.061	-3.4257	-3.7264	0.76319	-1.8781	32.425	-4.2817
104.58	-1.0322	50.714	-3.7459	0.72656	-1.849	0.29322	-0.78069	-0.13261	0.66022	-1.3176	3948.7	25.87	-0.50883	68.865	-41.921	64.948	64.356	25.061	-3.4257	-3.7264	0.76319	-1.8781	32.425	-4.2817
104.55	-0.95306	50.793	-3.7444	0.7226	-1.8497	0.30022	-0.80107	-0.14768	0.66022	-1.3176	3948.2	25.911	-0.46977	68.872	-42.008	64.955	64.356	25.061	-3.4257	-3.7264	0.76319	-1.8781	32.425	-4.2817
104.53	-0.87414	50.872	-3.7428	0.71855	-1.8505	0.30675	-0.82108	-0.16308	0.66022	-1.3176	3947.6	25.952	-0.43082	68.879	-42.092	64.962	64.356	25.061	-3.4257	-3.7264	0.76319	-1.8781	32.425	-4.2817
104.5	-0.7954	50.952	-3.7413	0.71439	-1.8514	0.31279	-0.84069	-0.1788	0.66022	-1.3176	3947.1	25.993	-0.39198	68.885	-42.174	64.969	64.356	25.061	-3.4257	-3.7264	0.76319	-1.8781	32.425	-4.2817
104.48	-0.71687	51.033	-3.7397	0.71016	-1.8523	0.32169	-0.8492	-0.19408	0.66022	-1.3176	3946.5	26.034	-0.35325	68.892	-42.252	64.975	64.356	25.061	-3.4257	-3.7264	0.76319	-1.8781	32.425	-4.2817
104.45	-0.63853	51.113	-3.7381	0.7059	-1.8533	0.33081	-0.85518	-0.20935	0.66022	-1.3176	3946.0	26.076	-0.31462	68.898	-42.327	64.982	64.356	25.061	-3.4257	-3.7264	0.76319	-1.8781	32.425	-4.2817
104.42	-0.56039	51.194	-3.7364	0.70161	-1.8544	0.33943	-0.86093	-0.22473	0.66022	-1.3176	3945.5	26.117	-0.27609	68.904	-42.4	64.988	64.356	25.061	-3.4257	-3.7264	0.76319	-1.8781	32.425	-4.2817
104.39	-0.48243	51.276	-3.7347	0.69729	-1.8556	0.34755	-0.86646	-0.24023	0.66022	-1.3176	3944.9	26.159	-0.23766	68.91	-42.469	64.994	64.356	25.061	-3.4257	-3.7264	0.76319	-1.8781	32.425	-4.2817
104.36	-0.40464	51.357	-3.7329	0.69295	-1.8568	0.35519	-0.87177	-0.25583	0.66022	-1.3176	3944.4	26.202	-0.19932	68.916	-42.534	65.001	64.356	25.061	-3.4257	-3.7264	0.76319	-1.8781	32.425	-4.2817
104.34	-0.32701	51.439	-3.7311	0.68858	-1.8581	0.36233	-0.87685	-0.27153	0.66022	-1.3176	3943.8	26.244	-0.16107	68.922	-42.597	65.007	64.356	25.061	-3.4257	-3.7264	0.76319	-1.8781	32.425	-4.2817
104.31	-0.24953	51.522	-3.7293	0.68418	-1.8595	0.369	-0.88169	-0.28734	0.66022	-1.3176	3943.3	26.287	-0.12289	68.928	-42.656	65.013	64.356	25.061	-3.4257	-3.7264	0.76319	-1.8781	32.425	-4.2817
104.28	-0.17219	51.604	-3.7274	0.67976	-1.861	0.37518	-0.88631	-0.30323	0.66022	-1.3176	3942.7	26.33	-0.084797	68.934	-42.712	65.019	64.356	25.061	-3.4257	-3.7264	0.76319	-1.8781	32.425	-4.2817
104.25	-0.094981	51.687	-3.7256	0.67532	-1.8626	0.3809	-0.89068	-0.31921	0.66022	-1.3176	3942.2	26.373	-0.04677	68.939	-42.764	65.025	64.356	25.061	-3.4257	-3.7264	0.76319	-1.8781	32.425	-4.2817
104.21	-0.017891	51.77	-3.7236	0.67085	-1.8642	0.38614	-0.89482	-0.33528	0.66022	-1.3176	3941.7	26.416	-0.0088091	68.945	-42.813	65.03	64.356	25.061	-3.4257	-3.7264	0.76319	-1.8781	32.425	-4.2817
104.18	0.059087	51.853	-3.7217	0.66637	-1.8659	0.39139	-0.89899	-0.35116	0.66022	-1.3176	3941.1	26.46	0.029091	68.95	-42.858	65.036	64.356	25.061	-3.4257	-3.7264	0.76319	-1.8781	32.425	-4.2817
104.15	0.13596	51.937	-3.7197	0.66186	-1.8677	0.39632	-0.90299	-0.36702	0.66022	-1.3176	3940.6	26.504	0.066933	68.955	-42.899	65.041	64.356	25.061	-3.4257	-3.7264	0.76319	-1.8781	32.425	-4.2817
104.12	0.21273	52.021	-3.7177	0.65734	-1.8696	0.4008	-0.90676	-0.38296	0.66022	-1.3176	3940.0	26.548	0.10472	68.96	-42.937	65.046	64.356	25.061	-3.4257	-3.7264	0.76319	-1.8781	32.425	-4.2817
104.09	0.28942	52.104	-3.7157	0.6528	-1.8715	0.40483	-0.91028	-0.39895	0.66022	-1.3176	3939.5	26.592	0.14246	68.965	-42.971	65.052	64.356	25.061	-3.4257	-3.7264	0.76319	-1.8781	32.425	-4.2817
104.05	0.36602	52.189	-3.7137	0.64824	-1.8736	0.40842	-0.91355	-0.415	0.66022	-1.3176	3938.9	26.636	0.18015	68.97	-43.001	65.057	64.356	25.061	-3.4257	-3.7264	0.76319	-1.8781	32.425	-4.2817
104.02	0.44255	52.273	-3.7116	0.64366	-1.8757	0.41157	-0.91658	-0.4311	0.66022	-1.3176	3938.4	26.681	0.21781	68.975	-43.028	65.062	64.356	25.061	-3.4257	-3.7264	0.76319	-1.8781	32.425	-4.2817
103.98	0.51901	52.358	-3.7096	0.63907	-1.8779	0.41428	-0.91937	-0.44724	0.66022	-1.3176	3937.8	26.726	0.25542	68.979	-43.05	65.066	64.356	25.061	-3.4257	-3.7264	0.76319	-1.8781	32.425	-4.2817
103.95	0.59541	52.442	-3.7075	0.63447	-1.8802	0.41657	-0.9219	-0.46343	0.66022	-1.3176	3937.3	26.771	0.293	68.984	-43.069	65.071	64.356	25.061	-3.4257	-3.7264	0.76319	-1.8781	32.425	-4.2817
103.91	0.67175	52.527	-3.7054	0.62985	-1.8825	0.41843	-0.92419	-0.47965	0.66022	-1.3176	3936.7	26.816	0.33055	68.988	-43.084	65.076	64.356	25.061	-3.4257	-3.7264	0.76319	-1.8781	32.425	-4.2817
103.88	0.74805	52.612	-3.7033	0.62523	-1.885	0.41988	-0.92622	-0.49591	0.66022	-1.3176	3936.2	26.861	0.36808	68.992	-43.095	65.08	64.356	25.061	-3.4257	-3.7264	0.76319	-1.8781	32.425	-4.2817
103.84	0.82431	52.697	-3.7012	0.62059	-1.8875	0.42092	-0.92801	-0.5122	0.66022	-1.3176	3935.7	26.907	0.40558	68.996	-43.102	65.084	64.356	25.061	-3.4257	-3.7264	0.76319	-1.8781	32.425	-4.2817
103.81	0.90053	52.783	-3.6991	0.61595	-1.8901	0.42156	-0.92954	-0.52851	0.66022	-1.3176	3935.1	26.952	0.44306	69.0	-43.105	65.088	64.356	25.061	-3.4257	-3.7264	0.76319	-1.8781	32.425	-4.2817
103.77	0.97673	52.868	-3.697	0.6113	-1.8928	0.4218	-0.93082	-0.54484	0.66022	-1.3176	3934.6	26.998	0.48052	69.003	-43.105	65.092	64.356	25.061	-3.4257	-3.7264	0.76319	-1.8781	32.425	-4.2817
103.73	1.0529	52.954	-3.6949	0.60664	-1.8955	0.42165	-0.93185	-0.56119	0.66022	-1.3176	3934.0	27.044	0.51797	69.007	-43.1	65.096	64.356	25.061	-3.4257	-3.7264	0.76319	-1.8781	32.425	-4.2817
103.69	1.129	53.039	-3.6928	0.60198	-1.8984	0.42112	-0.93263	-0.57756	0.66022	-1.3176	3933.5	27.09	0.5554	69.01	-43.091	65.1	64.356	25.061	-3.4257	-3.7264	0.76319	-1.8781	32.425	-4.2817
103.65	1.2052	53.125	-3.6907	0.59731	-1.9013	0.42022	-0.93316	-0.59393	0.66022	-1.3176	3932.9	27.136	0.59283	69.013	-43.078	65.103	64.356	25.061	-3.4257	-3.7264	0.76319	-1.8781	32.425	-4.2817
103.61	1.2813	53.211	-3.6886	0.59265	-1.9043	0.41894	-0.93344	-0.61031	0.66022	-1.3176	3932.4	27.183	0.63025	69.016	-43.062	65.107	64.356	25.061	-3.4257	-3.7264	0.76319	-1.8781	32.425	-4.2817
103.57	1.3574	53.297	-3.6865	0.58798	-1.9074	0.4173	-0.93346	-0.62669	0.66022	-1.3176	3931.8	27.229	0.66766	69.019	-43.041	65.11	64.356	25.061	-3.4257	-3.7264	0.76319	-1.8781	32.425	-4.2817
103.53	1.4335	53.383	-3.6844	0.58331	-1.9106	0.41532	-0.93322	-0.64307	0.66022	-1.3176	3931.3	27.276	0.70508	69.022	-43.016	65.113	64.356	25.061	-3.4257	-3.7264	0.76319	-1.8781	32.425	-4.2817
103.49	1.5097	53.469	-3.6823	0.57865	-1.9138	0.41298	-0.93273	-0.65945	0.66022	-1.3176	3930.7	27.323	0.7425	69.024	-42.987	65.116	64.356	25.061	-3.4257	-3.7264	0.76319	-1.8781	32.425	-4.2817
103.45	1.5858	53.555	-3.6803	0.57399	-1.9172	0.41031	-0.93199	-0.67582	0.66022	-1.3176	3930.2	27.37	0.77991	69.027	-42.955	65.119	64.356	25.061	-3.4257	-3.7264	0.76319	-1.8781	32.425	-4.2817
103.41	1.6619	53.641	-3.6782	0.56933	-1.9206	0.4073	-0.93101	-0.69218	0.66022	-1.3176	3929.6	27.417	0.81734	69.029	-42.918	65.121	64.356	25.061	-3.4257	-3.7264	0.76319	-1.8781	32.425	-4.2817
103.37	1.7381	53.727	-3.6762	0.56468	-1.9241	0.40397	-0.92979	-0.70852	0.66022	-1.3176	3929.1	27.464	0.85477	69.031	-42.878	65.123	64.356	25.061	-3.4257	-3.7264	0.76319	-1.8781	32.425	-4.2817
103.33	1.8143	53.813	-3.6742	0.56003	-1.9277	0.40032	-0.92832	-0.72485	0.66022	-1.3176	3928.5	27.511	0.8922	69.032	-42.833	65.126	64.356	25.061	-3.4257	-3.7264	0.76319	-1.8781	32.425	-4.2817
103.28	1.8904	53.9	-3.6722	0.55539	-1.9313	0.39636	-0.92661	-0.74116	0.66022	-1.3176	3928.0	27.559	0.92965	69.034	-42.785	65.128	64.356	25.061	-3.4257	-3.7264	0.76319	-1.8781	32.425	-4.2817
103.24	1.9666	53.986	-3.6702	0.55077	-1.9351	0.3921	-0.92467	-0.75745	0.66022	-1.3176	3927.4	27.606	0.96711	69.035	-42.733	65.129	64.356	25.061	-3.4257	-3.7264	0.76319	-1.8781	32.425	-4.2817
103.19	2.0429	54.072	-3.6683	0.54615	-1.9389	0.38754	-0.92249	-0.77371	0.66022	-1.3176	3926.9	27.654	1.0046	69.036	-42.677	65.131	64.356	25.061	-3.4257	-3.7264	0.76319	-1.8781	32.425	-4.2817
103.15	2.1191	54.158	-3.6664	0.54154	-1.9428	0.3827	-0.92007	-0.78994	0.66022	-1.3176	3926.3	27.702	1.0421	69.037	-42.617	65.133	64.356	25.061	-3.4257	-3.7264	0.76319	-1.8781	32.425	-4.2817
103.1	2.1954	54.245	-3.6645	0.53695	-1.9468	0.37757	-0.91741	-0.80615	0.66022	-1.3176	3925.8	27.75	1.0796	69.038	-42.554	65.134	64.356	25.061	-3.4257	-3.7264	0.76319	-1.8781	32.425	-4.2817
103.06	2.2717	54.331	-3.6626	0.53237	-1.9509	0.37218	-0.91452	-0.82232	0.66022	-1.3176	3925.2	27.798	1.1171	69.039	-42.487	65.135	64.356	25.061	-3.4257	-3.7264	0.76319	-1.8781	32.425	-4.2817
103.01	2.348	54.417	-3.6607	0.5278	-1.955	0.36652	-0.9114	-0.83846	0.66022	-1.3176	3924.7	27.846	1.1546	69.039	-42.416	65.136	64.356	25.061	-3.4257	-3.7264	0.76319	-1.8781	32.425	-4.2817
102.96	2.4244	54.504	-3.6589	0.52325	-1.9593	0.36061	-0.90805	-0.85456	0.66022	-1.3176	3924.1	27.894	1.1922	69.039	-42.342	65.137	64.356	25.061	-3.4257	-3.7264	0.76319	-1.8781	32.425	-4.2817
102.92	2.5008	54.59	-3.6571	0.51872	-1.9636	0.35445	-0.90447	-0.87062	0.66022	-1.3176	3923.6	27.943	1.2298	69.039	-42.264	65.137	64.356	25.061	-3.4257	-3.7264	0.76319	-1.8781	32.425	-4.2817
102.87	2.5772	54.676	-3.6554	0.51421	-1.968	0.34804	-0.90067	-0.88664	0.66022	-1.3176	3923.0	27.991	1.2673	69.039	-42.183	65.137	64.356	25.061	-3.4257	-3.7264	0.76319	-1.8781	32.425	-4.2817
102.82	2.6537	54.762	-3.6537	0.50972	-1.9725	0.33111	-0.89376	-0.90374	0.66022	-1.3176	3922.5	28.04	1.305	69.039	-42.098	65.137	64.356	25.061	-3.4257	-3.7264	0.76319	-1.8781	32.425	-4.2817
102.77	2.7301	54.849	-3.6521	0.50527	-1.977	0.31174	-0.88599	-0.92095	0.66022	-1.3176	3921.9	28.089	1.3426	69.038	-42.01	65.137	64.356	25.061	-3.4257	-3.7264	0.76319	-1.8781	32.425	-4.2817
102.72	2.8066	54.935	-3.6506	0.50086	-1.9817	0.29215	-0.878	-0.93802	0.66022	-1.3176	3921.4	28.138	1.3802	69.037	-41.919	65.137	64.356	25.061	-3.4257	-3.7264	0.76319	-1.8781	32.425	-4.2817
102.67	2.883	55.021	-3.6491	0.49649	-1.9864	0.27236	-0.86978	-0.95496	0.66022	-1.3176	3920.8	28.187	1.4178	69.036	-41.824	65.137	64.356	25.061	-3.4257	-3.7264	0.76319	-1.8781	32.425	-4.2817
102.62	2.9594	55.107	-3.6478	0.49216	-1.9912	0.25238	-0.86133	-0.97176	0.66022	-1.3176	3920.3	28.236	1.4554	69.035	-41.727	65.136	64.356	25.061	-3.4257	-3.7264	0.76319	-1.8781	32.425	-4.2817
102.57	3.0357	55.193	-3.6466	0.48788	-1.9961	0.23221	-0.85267	-0.98842	0.66022	-1.3176	3919.8	28.286	1.493	69.033	-41.626	65.135	64.356	25.061	-3.4257	-3.7264	0.76319	-1.8781	32.425	-4.2817
102.52	3.1119	55.28	-3.6455	0.48364	-2.0011	0.21188	-0.84379	-1.0049	0.66022	-1.3176	3919.2	28.335	1.5305	69.031	-41.522	65.134	64.356	25.061	-3.4257	-3.7264	0.76319	-1.8781	32.425	-4.2817
102.46	3.188	55.366	-3.6445	0.47944	-2.0062	0.19138	-0.83471	-1.0213	0.66022	-1.3176	3918.7	28.385	1.568	69.029	-41.415	65.133	64.356	25.061	-3.4257	-3.7264	0.76319	-1.8781	32.425	-4.2817
102.41	3.264	55.452	-3.6436	0.47529	-2.0113	0.17074	-0.82542	-1.0376	0.66022	-1.3176	3918.1	28.435	1.6054	69.027	-41.305	65.131	64.356	25.061	-3.4257	-3.7264	0.76319	-1.8781	32.425	-4.2817
102.35	3.3399	55.539	-3.6428	0.47119	-2.0165	0.14997	-0.81593	-1.0537	0.66022	-1.3176	3917.6	28.485	1.6428	69.025	-41.192	65.129	64.356	25.061	-3.4257	-3.7264	0.76319	-1.8781	32.425	-4.2817
102.3	3.4157	55.625	-3.6421	0.46713	-2.0218	0.12907	-0.80625	-1.0697	0.66022	-1.3176	3917.0	28.535	1.6802	69.022	-41.077	65.127	64.356	25.061	-3.4257	-3.7264	0.76319	-1.8781	32.425	-4.2817
102.25	3.4912	55.712	-3.6415	0.46313	-2.0272	0.10805	-0.79637	-1.0855	0.66022	-1.3176	3916.5	28.585	1.7174	69.019	-40.959	65.125	64.356	25.061	-3.4257	-3.7264	0.76319	-1.8781	32.425	-4.2817
102.19	3.5666	55.798	-3.641	0.45917	-2.0327	0.086937	-0.78631	-1.1012	0.66022	-1.3176	3915.9	28.636	1.7546	69.016	-40.838	65.122	64.356	25.061	-3.4257	-3.7264	0.76319	-1.8781	32.425	-4.2817
102.13	3.6417	55.885	-3.6406	0.45526	-2.0382	0.065728	-0.77606	-1.1168	0.66022	-1.3176	3915.4	28.686	1.7916	69.013	-40.714	65.12	64.356	25.061	-3.4257	-3.7264	0.76319	-1.8781	32.425	-4.2817
102.08	3.7166	55.971	-3.6404	0.45141	-2.0439	0.044439	-0.76563	-1.1322	0.66022	-1.3176	3914.8	28.737	1.8286	69.009	-40.589	65.117	64.356	25.061	-3.4257	-3.7264	0.76319	-1.8781	32.425	-4.2817
102.02	3.7913	56.058	-3.6402	0.44761	-2.0496	0.023079	-0.75502	-1.1475	0.66022	-1.3176	3914.3	28.789	1.8655	69.005	-40.46	65.114	64.356	25.061	-3.4257	-3.7264	0.76319	-1.8781	32.425	-4.2817
101.96	3.8657	56.145	-3.6401	0.44386	-2.0553	0.0016596	-0.74424	-1.1627	0.66022	-1.3176	3913.8	28.84	1.9022	69.001	-40.33	65.11	64.356	25.061	-3.4257	-3.7264	0.76319	-1.8781	32.425	-4.2817
101.9	3.9398	56.232	-3.6402	0.44017	-2.0612	-0.01981	-0.73329	-1.1777	0.66022	-1.3176	3913.2	28.891	1.9388	68.996	-40.197	65.107	64.356	25.061	-3.4257	-3.7264	0.76319	-1.8781	32.425	-4.2817
101.84	4.0135	56.318	-3.6403	0.43653	-2.0671	-0.041318	-0.72218	-1.1926	0.66022	-1.3176	3912.7	28.943	1.9752	68.992	-40.062	65.103	64.356	25.061	-3.4257	-3.7264	0.76319	-1.8781	32.425	-4.2817
101.78	4.0869	56.405	-3.6406	0.43294	-2.0731	-0.06305	-0.711	-1.2074	0.66022	-1.3176	3912.1	28.995	2.0115	68.987	-39.925	65.099	64.356	25.061	-3.4257	-3.7264	0.76319	-1.8781	32.425	-4.2817
101.72	4.16	56.492	-3.641	0.42942	-2.0792	-0.085209	-0.69985	-1.2222	0.66022	-1.3176	3911.6	29.047	2.0476	68.982	-39.785	65.094	64.356	25.061	-3.4257	-3.7264	0.76319	-1.8781	32.425	-4.2817
101.66	4.2326	56.579	-3.6414	0.42595	-2.0853	-0.10736	-0.68853	-1.2369	0.66022	-1.3176	3911.0	29.099	2.0836	68.976	-39.644	65.09	64.356	25.061	-3.4257	-3.7264	0.76319	-1.8781	32.425	-4.2817
101.59	4.3048	56.667	-3.642	0.42253	-2.0916	-0.12951	-0.67702	-1.2514	0.66022	-1.3176	3910.5	29.152	2.1193	68.97	-39.501	65.085	64.356	25.061	-3.4257	-3.7264	0.76319	-1.8781	32.425	-4.2817
101.53	4.3766	56.754	-3.6427	0.41918	-2.0979	-0.15162	-0.66535	-1.2658	0.66022	-1.3176	3909.9	29.205	2.1548	68.964	-39.357	65.08	64.356	25.061	-3.4257	-3.7264	0.76319	-1.8781	32.425	-4.2817
101.47	4.4479	56.841	-3.6435	0.41588	-2.1042	-0.17371	-0.65351	-1.28	0.66022	-1.3176	3909.4	29.258	2.1902	68.958	-39.21	65.074	64.356	25.061	-3.4257	-3.7264	0.76319	-1.8781	32.425	-4.2817
101.4	4.5188	56.929	-3.6445	0.41264	-2.1107	-0.19575	-0.64149	-1.2942	0.66022	-1.3176	3908.9	29.311	2.2253	68.952	-39.062	65.069	64.356	25.061	-3.4257	-3.7264	0.76319	-1.8781	32.425	-4.2817
101.34	4.5891	57.016	-3.6455	0.40946	-2.1172	-0.21773	-0.62931	-1.3082	0.66022	-1.3176	3908.3	29.364	2.2601	68.945	-38.912	65.063	64.356	25.061	-3.4257	-3.7264	0.76319	-1.8781	32.425	-4.2817
101.27	4.6588	57.104	-3.6466	0.40635	-2.1237	-0.23965	-0.61697	-1.3221	0.66022	-1.3176	3907.8	29.418	2.2948	68.938	-38.761	65.057	64.356	25.061	-3.4257	-3.7264	0.76319	-1.8781	32.425	-4.2817
101.2	4.728	57.192	-3.6479	0.40329	-2.1304	-0.2615	-0.60447	-1.3359	0.66022	-1.3176	3907.2	29.472	2.3291	68.931	-38.609	65.05	64.356	25.061	-3.4257	-3.7264	0.76319	-1.8781	32.425	-4.2817
101.14	4.7967	57.28	-3.6493	0.4003	-2.1371	-0.28327	-0.59181	-1.3496	0.66022	-1.3176	3906.7	29.526	2.3632	68.923	-38.455	65.044	64.356	25.061	-3.4257	-3.7264	0.76319	-1.8781	32.425	-4.2817
101.07	4.8646	57.368	-3.6507	0.39738	-2.1439	-0.30494	-0.57899	-1.3631	0.66022	-1.3176	3906.2	29.58	2.397	68.915	-38.3	65.037	64.356	25.061	-3.4257	-3.7264	0.76319	-1.8781	32.425	-4.2817
101.0	4.932	57.456	-3.6523	0.39451	-2.1507	-0.32651	-0.56602	-1.3765	0.66022	-1.3176	3905.6	29.635	2.4305	68.907	-38.143	65.03	64.356	25.061	-3.4257	-3.7264	0.76319	-1.8781	32.425	-4.2817
100.93	4.9987	57.544	-3.654	0.39172	-2.1576	-0.34796	-0.55289	-1.3897	0.66022	-1.3176	3905.1	29.69	2.4637	68.899	-37.986	65.022	64.356	25.061	-3.4257	-3.7264	0.76319	-1.8781	32.425	-4.2817
100.86	5.0647	57.632	-3.6558	0.38899	-2.1646	-0.36929	-0.53961	-1.4029	0.66022	-1.3176	3904.6	29.745	2.4965	68.89	-37.827	65.015	64.356	25.061	-3.4257	-3.7264	0.76319	-1.8781	32.425	-4.2817
100.79	5.13	57.72	-3.6577	0.38632	-2.1717	-0.39049	-0.52619	-1.4159	0.66022	-1.3176	3904.0	29.8	2.5291	68.881	-37.668	65.007	64.356	25.061	-3.4257	-3.7264	0.76319	-1.8781	32.425	-4.2817
100.71	5.1945	57.809	-3.6597	0.38372	-2.1788	-0.41154	-0.51262	-1.4288	0.66022	-1.3176	3903.5	29.855	2.5612	68.872	-37.507	64.998	64.356	25.061	-3.4257	-3.7264	0.76319	-1.8781	32.425	-4.2817
100.64	5.2583	57.897	-3.6618	0.38119	-2.186	-0.43244	-0.4989	-1.4415	0.66022	-1.3176	3902.9	29.911	2.5931	68.862	-37.346	64.99	64.356	25.061	-3.4257	-3.7264	0.76319	-1.8781	32.425	-4.2817
100.57	5.3212	57.986	-3.664	0.37873	-2.1932	-0.45318	-0.48504	-1.4542	0.66022	-1.3176	3902.4	29.967	2.6245	68.852	-37.184	64.981	64.356	25.061	-3.4257	-3.7264	0.76319	-1.8781	32.425	-4.2817
100.49	5.3834	58.075	-3.6663	0.37635	-2.2005	-0.46433	-0.47058	-1.4639	0.66022	-1.3176	3901.9	30.024	2.6556	68.842	-37.022	64.972	64.356	25.061	-3.4257	-3.7264	0.76319	-1.8781	32.425	-4.2817
100.42	5.4447	58.163	-3.6686	0.37403	-2.2078	-0.4622	-0.45558	-1.4695	0.66022	-1.3176	3901.3	30.08	2.6863	68.831	-36.859	64.963	64.356	25.061	-3.4257	-3.7264	0.76319	-1.8781	32.425	-4.2817
100.34	5.5051	58.252	-3.6709	0.37179	-2.2152	-0.4599	-0.44074	-1.475	0.66022	-1.3176	3900.8	30.137	2.7165	68.821	-36.695	64.953	64.356	25.061	-3.4257	-3.7264	0.76319	-1.8781	32.425	-4.2817
100.27	5.5646	58.342	-3.6732	0.36962	-2.2226	-0.45741	-0.42607	-1.4804	0.66022	-1.3176	3900.3	30.194	2.7463	68.81	-36.531	64.943	64.356	25.061	-3.4257	-3.7264	0.76319	-1.8781	32.425	-4.2817
100.19	5.6232	58.431	-3.6755	0.36753	-2.23	-0.45474	-0.41156	-1.4856	0.66022	-1.3176	3899.7	30.251	2.7757	68.798	-36.366	64.933	64.356	25.061	-3.4257	-3.7264	0.76319	-1.8781	32.425	-4.2817
100.11	5.6808	58.52	-3.6778	0.36551	-2.2374	-0.45186	-0.39722	-1.4907	0.66022	-1.3176	3899.2	30.309	2.8047	68.787	-36.201	64.923	64.356	25.061	-3.4257	-3.7264	0.76319	-1.8781	32.425	-4.2817
100.03	5.7376	58.61	-3.68	0.36356	-2.2449	-0.44879	-0.38304	-1.4956	0.66022	-1.3176	3898.7	30.367	2.8332	68.775	-36.036	64.912	64.356	25.061	-3.4257	-3.7264	0.76319	-1.8781	32.425	-4.2817
99.952	5.7934	58.699	-3.6823	0.36168	-2.2524	-0.4455	-0.36903	-1.5003	0.66022	-1.3176	3898.1	30.425	2.8613	68.763	-35.871	64.901	64.356	25.061	-3.4257	-3.7264	0.76319	-1.8781	32.425	-4.2817
99.871	5.8482	58.789	-3.6845	0.35987	-2.2599	-0.44201	-0.35518	-1.505	0.66022	-1.3176	3897.6	30.483	2.8889	68.751	-35.705	64.89	64.356	25.061	-3.4257	-3.7264	0.76319	-1.8781	32.425	-4.2817
99.79	5.9022	58.879	-3.6867	0.35812	-2.2674	-0.43829	-0.34149	-1.5095	0.66022	-1.3176	3897.1	30.542	2.9161	68.738	-35.54	64.879	64.356	25.061	-3.4257	-3.7264	0.76319	-1.8781	32.425	-4.2817
99.709	5.9551	58.969	-3.6889	0.35645	-2.275	-0.43436	-0.32796	-1.5138	0.66022	-1.3176	3896.5	30.601	2.9429	68.725	-35.374	64.867	64.356	25.061	-3.4257	-3.7264	0.76319	-1.8781	32.425	-4.2817
99.626	6.0072	59.059	-3.691	0.35484	-2.2826	-0.43019	-0.3146	-1.518	0.66022	-1.3176	3896.0	30.66	2.9692	68.712	-35.209	64.855	64.356	25.061	-3.4257	-3.7264	0.76319	-1.8781	32.425	-4.2817
99.543	6.0583	59.149	-3.6932	0.3533	-2.2902	-0.4258	-0.30139	-1.5221	0.66022	-1.3176	3895.5	30.719	2.995	68.698	-35.044	64.843	64.356	25.061	-3.4257	-3.7264	0.76319	-1.8781	32.425	-4.2817
99.459	6.1084	59.239	-3.6953	0.35183	-2.2978	-0.42118	-0.28833	-1.526	0.66022	-1.3176	3895.0	30.779	3.0204	68.685	-34.878	64.83	64.356	25.061	-3.4257	-3.7264	0.76319	-1.8781	32.425	-4.2817
99.375	6.1576	59.33	-3.6974	0.35042	-2.3054	-0.41632	-0.27544	-1.5298	0.66022	-1.3176	3894.4	30.838	3.0454	68.67	-34.714	64.817	64.356	25.061	-3.4257	-3.7264	0.76319	-1.8781	32.425	-4.2817
99.29	6.2058	59.42	-3.6995	0.34907	-2.3131	-0.41123	-0.2627	-1.5334	0.66022	-1.3176	3893.9	30.898	3.0699	68.656	-34.549	64.804	64.356	25.061	-3.4257	-3.7264	0.76319	-1.8781	32.425	-4.2817
99.204	6.2531	59.51	-3.7015	0.34779	-2.3208	-0.40589	-0.25011	-1.5369	0.66022	-1.3176	3893.4	30.959	3.094	68.642	-34.385	64.791	64.356	25.061	-3.4257	-3.7264	0.76319	-1.8781	32.425	-4.2817
99.117	6.2995	59.601	-3.7035	0.34657	-2.3285	-0.40031	-0.23768	-1.5403	0.66022	-1.3176	3892.9	31.019	3.1176	68.627	-34.222	64.778	64.356	25.061	-3.4257	-3.7264	0.76319	-1.8781	32.425	-4.2817
99.03	6.3448	59.691	-3.7055	0.34542	-2.3362	-0.39449	-0.22539	-1.5436	0.66022	-1.3176	3892.3	31.08	3.1408	68.611	-34.059	64.764	64.356	25.061	-3.4257	-3.7264	0.76319	-1.8781	32.425	-4.2817
98.942	6.3893	59.781	-3.7075	0.34432	-2.3439	-0.38843	-0.21325	-1.5467	0.66022	-1.3176	3891.8	31.141	3.1636	68.596	-33.896	64.75	64.356	25.061	-3.4257	-3.7264	0.76319	-1.8781	32.425	-4.2817
98.853	6.4328	59.872	-3.7094	0.34328	-2.3516	-0.38212	-0.20126	-1.5497	0.66022	-1.3176	3891.3	31.202	3.1859	68.58	-33.734	64.735	64.356	25.061	-3.4257	-3.7264	0.76319	-1.8781	32.425	-4.2817
98.764	6.4754	59.962	-3.7113	0.34231	-2.3594	-0.37557	-0.18942	-1.5526	0.66022	-1.3176	3890.8	31.263	3.2077	68.564	-33.573	64.721	64.356	25.061	-3.4257	-3.7264	0.76319	-1.8781	32.425	-4.2817
98.674	6.5171	60.052	-3.7131	0.34139	-2.3672	-0.36877	-0.17772	-1.5553	0.66022	-1.3176	3890.2	31.325	3.2292	68.548	-33.413	64.706	64.356	25.061	-3.4257	-3.7264	0.76319	-1.8781	32.425	-4.2817
98.583	6.5578	60.143	-3.715	0.34053	-2.375	-0.36172	-0.16617	-1.5579	0.66022	-1.3176	3889.7	31.386	3.2502	68.531	-33.253	64.69	64.356	25.061	-3.4257	-3.7264	0.76319	-1.8781	32.425	-4.2817
98.492	6.5977	60.233	-3.7168	0.33973	-2.3827	-0.35443	-0.15475	-1.5604	0.66022	-1.3176	3889.2	31.448	3.2708	68.514	-33.095	64.675	64.356	25.061	-3.4257	-3.7264	0.76319	-1.8781	32.425	-4.2817
98.4	6.6366	60.323	-3.7185	0.33898	-2.3906	-0.3469	-0.14348	-1.5628	0.66022	-1.3176	3888.7	31.51	3.2909	68.497	-32.937	64.659	64.356	25.061	-3.4257	-3.7264	0.76319	-1.8781	32.425	-4.2817
98.307	6.6747	60.413	-3.7202	0.33829	-2.3984	-0.33912	-0.13234	-1.565	0.66022	-1.3176	3888.1	31.572	3.3107	68.479	-32.781	64.643	64.356	25.061	-3.4257	-3.7264	0.76319	-1.8781	32.425	-4.2817
98.214	6.7119	60.503	-3.7219	0.33766	-2.4062	-0.3311	-0.12134	-1.5672	0.66022	-1.3176	3887.6	31.634	3.33	68.462	-32.625	64.627	64.356	25.061	-3.4257	-3.7264	0.76319	-1.8781	32.425	-4.2817
98.121	6.7483	60.593	-3.7235	0.33708	-2.414	-0.32284	-0.11048	-1.5692	0.66022	-1.3176	3887.1	31.697	3.3489	68.444	-32.471	64.61	64.356	25.061	-3.4257	-3.7264	0.76319	-1.8781	32.425	-4.2817
98.026	6.7838	60.682	-3.7251	0.33655	-2.4219	-0.31434	-0.099754	-1.571	0.66022	-1.3176	3886.6	31.759	3.3675	68.425	-32.317	64.594	64.356	25.061	-3.4257	-3.7264	0.76319	-1.8781	32.425	-4.2817
97.931	6.8184	60.772	-3.7267	0.33608	-2.4298	-0.30561	-0.08916	-1.5728	0.66022	-1.3176	3886.1	31.822	3.3856	68.407	-32.165	64.576	64.356	25.061	-3.4257	-3.7264	0.76319	-1.8781	32.425	-4.2817
97.836	6.8523	60.861	-3.7282	0.33566	-2.4376	-0.29664	-0.078698	-1.5745	0.66022	-1.3176	3885.5	31.885	3.4034	68.388	-32.014	64.559	64.356	25.061	-3.4257	-3.7264	0.76319	-1.8781	32.425	-4.2817
97.74	6.8854	60.95	-3.7296	0.33529	-2.4455	-0.28744	-0.068368	-1.576	0.66022	-1.3176	3885.0	31.947	3.4208	68.368	-31.865	64.541	64.356	25.061	-3.4257	-3.7264	0.76319	-1.8781	32.425	-4.2817
97.643	6.9177	61.039	-3.7311	0.33498	-2.4534	-0.27801	-0.058168	-1.5774	0.66022	-1.3176	3884.5	32.01	3.4379	68.349	-31.717	64.524	64.356	25.061	-3.4257	-3.7264	0.76319	-1.8781	32.425	-4.2817
97.546	6.9492	61.128	-3.7324	0.33471	-2.4613	-0.26836	-0.048097	-1.5788	0.66022	-1.3176	3884.0	32.074	3.4546	68.329	-31.57	64.505	64.356	25.061	-3.4257	-3.7264	0.76319	-1.8781	32.425	-4.2817
97.448	6.98	61.216	-3.7337	0.3345	-2.4692	-0.25848	-0.038155	-1.58	0.66022	-1.3176	3883.5	32.137	3.4709	68.309	-31.425	64.487	64.356	25.061	-3.4257	-3.7264	0.76319	-1.8781	32.425	-4.2817
97.35	7.0101	61.305	-3.735	0.33433	-2.4771	-0.24839	-0.028342	-1.5811	0.66022	-1.3176	3883.0	32.2	3.487	68.289	-31.281	64.468	64.356	25.061	-3.4257	-3.7264	0.76319	-1.8781	32.425	-4.2817
97.251	7.0396	61.393	-3.7362	0.33421	-2.485	-0.23809	-0.018655	-1.5821	0.66022	-1.3176	3882.4	32.263	3.5027	68.268	-31.139	64.449	64.356	25.061	-3.4257	-3.7264	0.76319	-1.8781	32.425	-4.2817
97.152	7.0683	61.48	-3.7374	0.33414	-2.4929	-0.22757	-0.0090959	-1.583	0.66022	-1.3176	3881.9	32.327	3.5181	68.247	-30.998	64.43	64.356	25.061	-3.4257	-3.7264	0.76319	-1.8781	32.425	-4.2817
97.052	7.0964	61.568	-3.7385	0.33412	-2.5008	-0.21685	0.00033711	-1.5837	0.66022	-1.3176	3881.4	32.39	3.5332	68.226	-30.86	64.411	64.356	25.061	-3.4257	-3.7264	0.76319	-1.8781	32.425	-4.2817
96.952	7.124	61.655	-3.7396	0.33415	-2.5087	-0.20593	0.0096439	-1.5844	0.66022	-1.3176	3880.9	32.454	3.548	68.205	-30.722	64.391	64.356	25.061	-3.4257	-3.7264	0.76319	-1.8781	32.425	-4.2817
96.851	7.1509	61.742	-3.7406	0.33422	-2.5167	-0.19482	0.018825	-1.585	0.66022	-1.3176	3880.4	32.517	3.5626	68.183	-30.587	64.371	64.356	25.061	-3.4257	-3.7264	0.76319	-1.8781	32.425	-4.2817
96.75	7.1773	61.829	-3.7415	0.33433	-2.5246	-0.18351	0.02788	-1.5855	0.66022	-1.3176	3879.9	32.581	3.5769	68.161	-30.453	64.351	64.356	25.061	-3.4257	-3.7264	0.76319	-1.8781	32.425	-4.2817
96.648	7.2031	61.915	-3.7424	0.3345	-2.5325	-0.17202	0.036808	-1.5859	0.66022	-1.3176	3879.4	32.645	3.5909	68.139	-30.321	64.33	64.356	25.061	-3.4257	-3.7264	0.76319	-1.8781	32.425	-4.2817
96.546	7.2284	62.001	-3.7432	0.3347	-2.5404	-0.16036	0.045611	-1.5862	0.66022	-1.3176	3878.9	32.708	3.6048	68.117	-30.191	64.31	64.356	25.061	-3.4257	-3.7264	0.76319	-1.8781	32.425	-4.2817
96.443	7.2533	62.087	-3.744	0.33495	-2.5484	-0.14852	0.054287	-1.5865	0.66022	-1.3176	3878.3	32.772	3.6184	68.094	-30.063	64.289	64.356	25.061	-3.4257	-3.7264	0.76319	-1.8781	32.425	-4.2817
96.34	7.2778	62.172	-3.7447	0.33524	-2.5563	-0.13651	0.062836	-1.5866	0.66022	-1.3176	3877.8	32.836	3.6319	68.071	-29.937	64.268	64.356	25.061	-3.4257	-3.7264	0.76319	-1.8781	32.425	-4.2817
96.236	7.3019	62.257	-3.7454	0.33558	-2.5642	-0.12434	0.071258	-1.5867	0.66022	-1.3176	3877.3	32.9	3.6451	68.048	-29.813	64.246	64.356	25.061	-3.4257	-3.7264	0.76319	-1.8781	32.425	-4.2817
96.132	7.3255	62.342	-3.746	0.33596	-2.5722	-0.11202	0.079552	-1.5867	0.66022	-1.3176	3876.8	32.964	3.6582	68.024	-29.691	64.224	64.356	25.061	-3.4257	-3.7264	0.76319	-1.8781	32.425	-4.2817
96.028	7.3489	62.426	-3.7465	0.33637	-2.5801	-0.099554	0.087717	-1.5866	0.66022	-1.3176	3876.3	33.027	3.6712	68.0	-29.57	64.202	64.356	25.061	-3.4257	-3.7264	0.76319	-1.8781	32.425	-4.2817
95.923	7.372	62.51	-3.747	0.33683	-2.588	-0.086946	0.095752	-1.5864	0.66022	-1.3176	3875.8	33.091	3.6841	67.976	-29.452	64.18	64.356	25.061	-3.4257	-3.7264	0.76319	-1.8781	32.425	-4.2817
95.818	7.3948	62.594	-3.7474	0.33733	-2.596	-0.074205	0.10366	-1.5861	0.66022	-1.3176	3875.3	33.155	3.6968	67.952	-29.336	64.158	64.356	25.061	-3.4257	-3.7264	0.76319	-1.8781	32.425	-4.2817
95.712	7.4174	62.677	-3.7477	0.33787	-2.6039	-0.061322	0.11144	-1.5858	0.66022	-1.3176	3874.8	33.219	3.7094	67.928	-29.222	64.135	64.356	25.061	-3.4257	-3.7264	0.76319	-1.8781	32.425	-4.2817
95.606	7.4398	62.76	-3.748	0.33845	-2.6118	-0.048315	0.11909	-1.5855	0.66022	-1.3176	3874.3	33.283	3.722	67.903	-29.111	64.112	64.356	25.061	-3.4257	-3.7264	0.76319	-1.8781	32.425	-4.2817
95.499	7.462	62.843	-3.7482	0.33906	-2.6198	-0.035196	0.1266	-1.585	0.66022	-1.3176	3873.8	33.347	3.7345	67.878	-29.001	64.089	64.356	25.061	-3.4257	-3.7264	0.76319	-1.8781	32.425	-4.2817
95.392	7.4842	62.925	-3.7483	0.33971	-2.6277	-0.021971	0.13397	-1.5845	0.66022	-1.3176	3873.2	33.411	3.747	67.853	-28.894	64.066	64.356	25.061	-3.4257	-3.7264	0.76319	-1.8781	32.425	-4.2817
95.285	7.5063	63.007	-3.7484	0.3404	-2.6356	-0.00865	0.14121	-1.584	0.66022	-1.3176	3872.7	33.475	3.7595	67.827	-28.789	64.042	64.356	25.061	-3.4257	-3.7264	0.76319	-1.8781	32.425	-4.2817
95.177	7.5283	63.088	-3.7484	0.34112	-2.6435	0.0047603	0.1483	-1.5834	0.66022	-1.3176	3872.2	33.539	3.772	67.802	-28.686	64.019	64.356	25.061	-3.4257	-3.7264	0.76319	-1.8781	32.425	-4.2817
95.069	7.5504	63.17	-3.7483	0.34188	-2.6514	0.018252	0.15525	-1.5827	0.66022	-1.3176	3871.7	33.602	3.7845	67.776	-28.585	63.995	64.356	25.061	-3.4257	-3.7264	0.76319	-1.8781	32.425	-4.2817
94.96	7.5725	63.25	-3.7482	0.34268	-2.6593	0.031816	0.16206	-1.582	0.66022	-1.3176	3871.2	33.666	3.7971	67.75	-28.487	63.97	64.356	25.061	-3.4257	-3.7264	0.76319	-1.8781	32.425	-4.2817
94.851	7.5947	63.331	-3.748	0.3435	-2.6673	0.045445	0.16872	-1.5813	0.66022	-1.3176	3870.7	33.73	3.8098	67.723	-28.39	63.946	64.356	25.061	-3.4257	-3.7264	0.76319	-1.8781	32.425	-4.2817
94.742	7.6171	63.411	-3.7478	0.34436	-2.6752	0.05913	0.17523	-1.5806	0.66022	-1.3176	3870.2	33.794	3.8225	67.697	-28.297	63.921	64.356	25.061	-3.4257	-3.7264	0.76319	-1.8781	32.425	-4.2817
94.632	7.6396	63.49	-3.7474	0.34526	-2.6831	0.072863	0.18159	-1.5798	0.66022	-1.3176	3869.7	33.858	3.8353	67.67	-28.205	63.897	64.356	25.061	-3.4257	-3.7264	0.76319	-1.8781	32.425	-4.2817
94.522	7.6624	63.57	-3.747	0.34618	-2.691	0.086635	0.18779	-1.579	0.66022	-1.3176	3869.2	33.922	3.8483	67.643	-28.116	63.871	64.356	25.061	-3.4257	-3.7264	0.76319	-1.8781	32.425	-4.2817
94.411	7.6854	63.649	-3.7466	0.34713	-2.6988	0.10044	0.19384	-1.5781	0.66022	-1.3176	3868.7	33.987	3.8615	67.615	-28.03	63.846	64.356	25.061	-3.4257	-3.7264	0.76319	-1.8781	32.425	-4.2817
94.3	7.7087	63.727	-3.746	0.34812	-2.7067	0.11426	0.19973	-1.5773	0.66022	-1.3176	3868.2	34.051	3.8748	67.588	-27.945	63.821	64.356	25.061	-3.4257	-3.7264	0.76319	-1.8781	32.425	-4.2817
94.188	7.7324	63.806	-3.7454	0.34913	-2.7146	0.1281	0.20545	-1.5764	0.66022	-1.3176	3867.7	34.115	3.8883	67.56	-27.863	63.795	64.356	25.061	-3.4257	-3.7264	0.76319	-1.8781	32.425	-4.2817
94.076	7.7564	63.884	-3.7448	0.35017	-2.7225	0.14195	0.21102	-1.5756	0.66022	-1.3176	3867.2	34.179	3.902	67.532	-27.784	63.769	64.356	25.061	-3.4257	-3.7264	0.76319	-1.8781	32.425	-4.2817
93.964	7.7809	63.962	-3.744	0.35124	-2.7304	0.15579	0.21641	-1.5747	0.66022	-1.3176	3866.7	34.243	3.916	67.504	-27.706	63.743	64.356	25.061	-3.4257	-3.7264	0.76319	-1.8781	32.425	-4.2817
93.851	7.8059	64.039	-3.7432	0.35234	-2.7382	0.16961	0.22164	-1.5739	0.66022	-1.3176	3866.2	34.308	3.9302	67.476	-27.632	63.717	64.356	25.061	-3.4257	-3.7264	0.76319	-1.8781	32.425	-4.2817
93.738	7.8314	64.116	-3.7423	0.35346	-2.7461	0.18342	0.22669	-1.573	0.66022	-1.3176	3865.7	34.372	3.9447	67.447	-27.559	63.69	64.356	25.061	-3.4257	-3.7264	0.76319	-1.8781	32.425	-4.2817
93.624	7.8574	64.193	-3.7414	0.3546	-2.754	0.19719	0.23157	-1.5722	0.66022	-1.3176	3865.2	34.436	3.9596	67.419	-27.489	63.664	64.356	25.061	-3.4257	-3.7264	0.76319	-1.8781	32.425	-4.2817
93.51	7.8841	64.27	-3.7403	0.35577	-2.7618	0.21093	0.23626	-1.5714	0.66022	-1.3176	3864.7	34.501	3.9747	67.39	-27.422	63.637	64.356	25.061	-3.4257	-3.7264	0.76319	-1.8781	32.425	-4.2817
93.395	7.9114	64.346	-3.7393	0.35696	-2.7697	0.22462	0.24078	-1.5706	0.66022	-1.3176	3864.2	34.566	3.9902	67.361	-27.357	63.61	64.356	25.061	-3.4257	-3.7264	0.76319	-1.8781	32.425	-4.2817
93.28	7.9394	64.423	-3.7381	0.35818	-2.7775	0.23808	0.2451	-1.5694	0.66022	-1.3176	3863.7	34.63	4.0061	67.331	-27.294	63.583	64.356	25.061	-3.4257	-3.7264	0.76319	-1.8781	32.425	-4.2817
93.164	7.9681	64.499	-3.7369	0.35941	-2.7854	0.25119	0.24921	-1.5673	0.66022	-1.3176	3863.2	34.695	4.0224	67.302	-27.234	63.555	64.356	25.061	-3.4257	-3.7264	0.76319	-1.8781	32.425	-4.2817
93.048	7.9976	64.574	-3.7356	0.36067	-2.7932	0.26422	0.2531	-1.5653	0.66022	-1.3176	3862.7	34.76	4.0391	67.272	-27.176	63.528	64.356	25.061	-3.4257	-3.7264	0.76319	-1.8781	32.425	-4.2817
92.931	8.0278	64.65	-3.7342	0.36195	-2.801	0.27717	0.25678	-1.5633	0.66022	-1.3176	3862.2	34.825	4.0562	67.242	-27.12	63.5	64.356	25.061	-3.4257	-3.7264	0.76319	-1.8781	32.425	-4.2817
92.814	8.059	64.726	-3.7328	0.36324	-2.8088	0.29001	0.26024	-1.5612	0.66022	-1.3176	3861.7	34.891	4.0738	67.212	-27.067	63.472	64.356	25.061	-3.4257	-3.7264	0.76319	-1.8781	32.425	-4.2817
92.696	8.0909	64.801	-3.7313	0.36455	-2.8167	0.30275	0.26347	-1.5592	0.66022	-1.3176	3861.2	34.956	4.0918	67.182	-27.016	63.444	64.356	25.061	-3.4257	-3.7264	0.76319	-1.8781	32.425	-4.2817
92.578	8.1238	64.876	-3.7298	0.36587	-2.8244	0.31067	0.27074	-1.5511	0.66022	-1.3176	3860.7	35.022	4.1104	67.151	-26.968	63.416	64.356	25.061	-3.4257	-3.7264	0.76319	-1.8781	32.425	-4.2817
92.458	8.1577	64.952	-3.7282	0.36727	-2.8321	0.3092	0.28598	-1.5309	0.66022	-1.3176	3860.2	35.088	4.1294	67.121	-26.922	63.387	64.356	25.061	-3.4257	-3.7264	0.76319	-1.8781	32.425	-4.2817
92.339	8.1924	65.027	-3.7267	0.36873	-2.8397	0.30771	0.30065	-1.5104	0.66022	-1.3176	3859.7	35.154	4.1489	67.09	-26.878	63.359	64.356	25.061	-3.4257	-3.7264	0.76319	-1.8781	32.425	-4.2817
92.218	8.2281	65.102	-3.7252	0.37027	-2.8472	0.30622	0.31475	-1.4897	0.66022	-1.3176	3859.2	35.22	4.1689	67.059	-26.836	63.33	64.356	25.061	-3.4257	-3.7264	0.76319	-1.8781	32.425	-4.2817
92.097	8.2645	65.178	-3.7236	0.37188	-2.8546	0.30471	0.32828	-1.4687	0.66022	-1.3176	3858.7	35.287	4.1894	67.028	-26.797	63.301	64.356	25.061	-3.4257	-3.7264	0.76319	-1.8781	32.425	-4.2817
91.976	8.3018	65.253	-3.7221	0.37355	-2.8619	0.3032	0.34124	-1.4474	0.66022	-1.3176	3858.2	35.354	4.2103	66.997	-26.76	63.272	64.356	25.061	-3.4257	-3.7264	0.76319	-1.8781	32.425	-4.2817
91.853	8.3399	65.329	-3.7206	0.37529	-2.8691	0.30169	0.35363	-1.4259	0.66022	-1.3176	3857.7	35.422	4.2316	66.965	-26.725	63.243	64.356	25.061	-3.4257	-3.7264	0.76319	-1.8781	32.425	-4.2817
91.73	8.3787	65.405	-3.7191	0.37709	-2.8762	0.30018	0.36544	-1.4042	0.66022	-1.3176	3857.2	35.489	4.2533	66.934	-26.692	63.213	64.356	25.061	-3.4257	-3.7264	0.76319	-1.8781	32.425	-4.2817
91.606	8.4181	65.481	-3.7176	0.37895	-2.8832	0.29868	0.37668	-1.3822	0.66022	-1.3176	3856.7	35.557	4.2755	66.902	-26.662	63.184	64.356	25.061	-3.4257	-3.7264	0.76319	-1.8781	32.425	-4.2817
91.481	8.4582	65.557	-3.7161	0.38086	-2.89	0.29719	0.38735	-1.36	0.66022	-1.3176	3856.2	35.626	4.2979	66.87	-26.633	63.154	64.356	25.061	-3.4257	-3.7264	0.76319	-1.8781	32.425	-4.2817
91.355	8.4989	65.634	-3.7146	0.38282	-2.8968	0.29571	0.39745	-1.3375	0.66022	-1.3176	3855.7	35.695	4.3207	66.838	-26.607	63.124	64.356	25.061	-3.4257	-3.7264	0.76319	-1.8781	32.425	-4.2817
91.229	8.5401	65.711	-3.7132	0.38483	-2.9034	0.29425	0.40698	-1.3148	0.66022	-1.3176	3855.2	35.765	4.3438	66.805	-26.583	63.094	64.356	25.061	-3.4257	-3.7264	0.76319	-1.8781	32.425	-4.2817
91.101	8.5819	65.788	-3.7117	0.38689	-2.9099	0.29281	0.41595	-1.2919	0.66022	-1.3176	3854.7	35.835	4.3672	66.773	-26.56	63.064	64.356	25.061	-3.4257	-3.7264	0.76319	-1.8781	32.425	-4.2817
90.973	8.624	65.866	-3.7102	0.38899	-2.9163	0.2914	0.42435	-1.2687	0.66022	-1.3176	3854.2	35.905	4.3908	66.74	-26.54	63.034	64.356	25.061	-3.4257	-3.7264	0.76319	-1.8781	32.425	-4.2817
90.843	8.6666	65.945	-3.7088	0.39113	-2.9226	0.29003	0.4322	-1.2454	0.66022	-1.3176	3853.7	35.976	4.4147	66.708	-26.522	63.003	64.356	25.061	-3.4257	-3.7264	0.76319	-1.8781	32.425	-4.2817
90.713	8.7094	66.023	-3.7073	0.39331	-2.9288	0.2887	0.43948	-1.2218	0.66022	-1.3176	3853.2	36.048	4.4388	66.675	-26.505	62.973	64.356	25.061	-3.4257	-3.7264	0.76319	-1.8781	32.425	-4.2817
90.582	8.7526	66.103	-3.7059	0.39552	-2.9348	0.28741	0.44621	-1.198	0.66022	-1.3176	3852.7	36.12	4.463	66.642	-26.491	62.942	64.356	25.061	-3.4257	-3.7264	0.76319	-1.8781	32.425	-4.2817
90.449	8.7959	66.183	-3.7045	0.39777	-2.9407	0.28618	0.45238	-1.1741	0.66022	-1.3176	3852.2	36.193	4.4874	66.608	-26.478	62.911	64.356	25.061	-3.4257	-3.7264	0.76319	-1.8781	32.425	-4.2817
90.316	8.8395	66.263	-3.703	0.40005	-2.9465	0.28501	0.45801	-1.1499	0.66022	-1.3176	3851.7	36.267	4.512	66.575	-26.467	62.88	64.356	25.061	-3.4257	-3.7264	0.76319	-1.8781	32.425	-4.2817
90.181	8.8831	66.344	-3.7016	0.40235	-2.9522	0.2839	0.46309	-1.1256	0.66022	-1.3176	3851.2	36.341	4.5366	66.541	-26.459	62.848	64.356	25.061	-3.4257	-3.7264	0.76319	-1.8781	32.425	-4.2817
90.046	8.9267	66.426	-3.7002	0.40468	-2.9578	0.28287	0.46762	-1.1011	0.66022	-1.3176	3850.7	36.416	4.5612	66.507	-26.451	62.817	64.356	25.061	-3.4257	-3.7264	0.76319	-1.8781	32.425	-4.2817
89.909	8.9704	66.508	-3.6988	0.40702	-2.9632	0.28192	0.47163	-1.0764	0.66022	-1.3176	3850.2	36.491	4.5859	66.473	-26.446	62.785	64.356	25.061	-3.4257	-3.7264	0.76319	-1.8781	32.425	-4.2817
89.772	9.0139	66.591	-3.6974	0.40939	-2.9686	0.28106	0.4751	-1.0516	0.66022	-1.3176	3849.7	36.567	4.6106	66.439	-26.443	62.754	64.356	25.061	-3.4257	-3.7264	0.76319	-1.8781	32.425	-4.2817
89.633	9.0573	66.675	-3.696	0.41177	-2.9738	0.2803	0.47805	-1.0266	0.66022	-1.3176	3849.2	36.644	4.6353	66.405	-26.441	62.722	64.356	25.061	-3.4257	-3.7264	0.76319	-1.8781	32.425	-4.2817
89.493	9.1005	66.759	-3.6946	0.41417	-2.9788	0.27969	0.48049	-1.0014	0.66022	-1.3176	3848.7	36.722	4.6598	66.37	-26.441	62.69	64.356	25.061	-3.4257	-3.7264	0.76319	-1.8781	32.425	-4.2817
89.352	9.1434	66.844	-3.6932	0.41658	-2.9838	0.27919	0.48241	-0.97617	0.66022	-1.3176	3848.2	36.8	4.6843	66.336	-26.442	62.657	64.356	25.061	-3.4257	-3.7264	0.76319	-1.8781	32.425	-4.2817
89.21	9.186	66.929	-3.6918	0.41899	-2.9886	0.27883	0.48382	-0.95077	0.66022	-1.3176	3847.7	36.879	4.7086	66.301	-26.445	62.625	64.356	25.061	-3.4257	-3.7264	0.76319	-1.8781	32.425	-4.2817
89.066	9.2281	67.015	-3.6904	0.42142	-2.9933	0.2786	0.48472	-0.92526	0.66022	-1.3176	3847.2	36.959	4.7328	66.266	-26.45	62.592	64.356	25.061	-3.4257	-3.7264	0.76319	-1.8781	32.425	-4.2817
88.922	9.2698	67.102	-3.689	0.42384	-2.9978	0.27852	0.48512	-0.89964	0.66022	-1.3176	3846.7	37.039	4.7568	66.231	-26.457	62.56	64.356	25.061	-3.4257	-3.7264	0.76319	-1.8781	32.425	-4.2817
88.776	9.3109	67.19	-3.6876	0.42627	-3.0023	0.2786	0.48503	-0.87392	0.66022	-1.3176	3846.2	37.12	4.7805	66.195	-26.465	62.527	64.356	25.061	-3.4257	-3.7264	0.76319	-1.8781	32.425	-4.2817
88.63	9.3515	67.278	-3.6862	0.42869	-3.0066	0.27885	0.48444	-0.84812	0.66022	-1.3176	3845.7	37.202	4.8039	66.16	-26.474	62.493	64.356	25.061	-3.4257	-3.7264	0.76319	-1.8781	32.425	-4.2817
88.482	9.3913	67.367	-3.6848	0.43111	-3.0108	0.27928	0.48338	-0.82223	0.66022	-1.3176	3845.2	37.285	4.827	66.124	-26.486	62.46	64.356	25.061	-3.4257	-3.7264	0.76319	-1.8781	32.425	-4.2817
88.333	9.4304	67.457	-3.6834	0.43352	-3.0148	0.27991	0.48183	-0.79629	0.66022	-1.3176	3844.7	37.368	4.8498	66.088	-26.498	62.427	64.356	25.061	-3.4257	-3.7264	0.76319	-1.8781	32.425	-4.2817
88.182	9.4687	67.548	-3.682	0.43593	-3.0187	0.28075	0.47982	-0.77029	0.66022	-1.3176	3844.2	37.452	4.8722	66.052	-26.513	62.393	64.356	25.061	-3.4257	-3.7264	0.76319	-1.8781	32.425	-4.2817
88.031	9.5061	67.639	-3.6806	0.43832	-3.0225	0.28182	0.47735	-0.74424	0.66022	-1.3176	3843.7	37.537	4.8942	66.016	-26.528	62.359	64.356	25.061	-3.4257	-3.7264	0.76319	-1.8781	32.425	-4.2817
87.879	9.5425	67.73	-3.6792	0.4407	-3.0262	0.28312	0.47443	-0.71817	0.66022	-1.3176	3843.2	37.622	4.9157	65.98	-26.545	62.326	64.356	25.061	-3.4257	-3.7264	0.76319	-1.8781	32.425	-4.2817
87.725	9.578	67.823	-3.6778	0.44306	-3.0297	0.28467	0.47106	-0.69207	0.66022	-1.3176	3842.7	37.709	4.9368	65.943	-26.564	62.291	64.356	25.061	-3.4257	-3.7264	0.76319	-1.8781	32.425	-4.2817
87.571	9.6123	67.916	-3.6763	0.44541	-3.0331	0.28649	0.46725	-0.66596	0.66022	-1.3176	3842.2	37.796	4.9573	65.906	-26.584	62.257	64.356	25.061	-3.4257	-3.7264	0.76319	-1.8781	32.425	-4.2817
87.415	9.6455	68.01	-3.6749	0.44774	-3.0364	0.28859	0.46301	-0.63986	0.66022	-1.3176	3841.7	37.883	4.9773	65.869	-26.606	62.223	64.356	25.061	-3.4257	-3.7264	0.76319	-1.8781	32.425	-4.2817
87.258	9.6775	68.104	-3.6735	0.45004	-3.0395	0.29099	0.45834	-0.61377	0.66022	-1.3176	3841.2	37.972	4.9966	65.832	-26.628	62.188	64.356	25.061	-3.4257	-3.7264	0.76319	-1.8781	32.425	-4.2817
87.1	9.7082	68.199	-3.672	0.45232	-3.0425	0.29371	0.45326	-0.58772	0.66022	-1.3176	3840.7	38.061	5.0154	65.795	-26.653	62.153	64.356	25.061	-3.4257	-3.7264	0.76319	-1.8781	32.425	-4.2817
86.941	9.7375	68.294	-3.6705	0.45457	-3.0454	0.29676	0.44778	-0.5617	0.66022	-1.3176	3840.2	38.151	5.0335	65.757	-26.678	62.118	64.356	25.061	-3.4257	-3.7264	0.76319	-1.8781	32.425	-4.2817
86.781	9.7655	68.39	-3.669	0.4568	-3.0481	0.30015	0.44189	-0.53574	0.66022	-1.3176	3839.7	38.241	5.0508	65.72	-26.705	62.083	64.356	25.061	-3.4257	-3.7264	0.76319	-1.8781	32.425	-4.2817
86.62	9.792	68.487	-3.6675	0.45899	-3.0507	0.30392	0.43561	-0.50984	0.66022	-1.3176	3839.2	38.332	5.0675	65.682	-26.733	62.048	64.356	25.061	-3.4257	-3.7264	0.76319	-1.8781	32.425	-4.2817
86.458	9.8169	68.584	-3.666	0.46115	-3.0532	0.30807	0.42895	-0.48402	0.66022	-1.3176	3838.7	38.424	5.0834	65.644	-26.763	62.012	64.356	25.061	-3.4257	-3.7264	0.76319	-1.8781	32.425	-4.2817
86.295	9.8402	68.682	-3.6644	0.46328	-3.0556	0.31262	0.42191	-0.4583	0.66022	-1.3176	3838.2	38.516	5.0985	65.605	-26.794	61.977	64.356	25.061	-3.4257	-3.7264	0.76319	-1.8781	32.425	-4.2817
86.131	9.8619	68.78	-3.6629	0.46537	-3.0578	0.3176	0.4145	-0.43268	0.66022	-1.3176	3837.7	38.609	5.1128	65.567	-26.826	61.941	64.356	25.061	-3.4257	-3.7264	0.76319	-1.8781	32.425	-4.2817
85.966	9.8819	68.878	-3.6613	0.46742	-3.0599	0.32302	0.40673	-0.40718	0.66022	-1.3176	3837.1	38.703	5.1262	65.528	-26.859	61.905	64.356	25.061	-3.4257	-3.7264	0.76319	-1.8781	32.425	-4.2817
85.8	9.9001	68.977	-3.6596	0.46944	-3.0619	0.3289	0.39861	-0.38182	0.66022	-1.3176	3836.6	38.797	5.1387	65.489	-26.894	61.868	64.356	25.061	-3.4257	-3.7264	0.76319	-1.8781	32.425	-4.2817
85.633	9.9165	69.077	-3.658	0.47141	-3.0637	0.33526	0.39014	-0.3566	0.66022	-1.3176	3836.1	38.892	5.1503	65.45	-26.929	61.832	64.356	25.061	-3.4257	-3.7264	0.76319	-1.8781	32.425	-4.2817
85.466	9.931	69.176	-3.6563	0.47334	-3.0654	0.34213	0.38134	-0.33155	0.66022	-1.3176	3835.6	38.987	5.161	65.411	-26.966	61.795	64.356	25.061	-3.4257	-3.7264	0.76319	-1.8781	32.425	-4.2817
85.297	9.9436	69.276	-3.6545	0.47522	-3.067	0.34951	0.37228	-0.30666	0.66022	-1.3176	3835.1	39.083	5.1706	65.372	-27.004	61.759	64.356	25.061	-3.4257	-3.7264	0.76319	-1.8781	32.425	-4.2817
85.128	9.9542	69.377	-3.6528	0.47706	-3.0685	0.35743	0.36296	-0.28197	0.66022	-1.3176	3834.6	39.179	5.1793	65.332	-27.044	61.722	64.356	25.061	-3.4257	-3.7264	0.76319	-1.8781	32.425	-4.2817
84.958	9.9628	69.477	-3.651	0.47885	-3.0698	0.36591	0.35333	-0.25748	0.66022	-1.3176	3834.1	39.276	5.1869	65.292	-27.084	61.685	64.356	25.061	-3.4257	-3.7264	0.76319	-1.8781	32.425	-4.2817
84.787	9.9693	69.578	-3.6491	0.48059	-3.0711	0.37497	0.34338	-0.23319	0.66022	-1.3176	3833.6	39.373	5.1935	65.252	-27.126	61.647	64.356	25.061	-3.4257	-3.7264	0.76319	-1.8781	32.425	-4.2817
84.616	9.9737	69.679	-3.6472	0.48228	-3.0722	0.38464	0.33314	-0.20914	0.66022	-1.3176	3833.1	39.471	5.199	65.212	-27.168	61.61	64.356	25.061	-3.4257	-3.7264	0.76319	-1.8781	32.425	-4.2817
84.443	9.9759	69.78	-3.6453	0.48392	-3.0732	0.39493	0.3226	-0.18532	0.66022	-1.3176	3832.6	39.569	5.2034	65.172	-27.212	61.572	64.356	25.061	-3.4257	-3.7264	0.76319	-1.8781	32.425	-4.2817
84.271	9.976	69.881	-3.6433	0.48551	-3.074	0.40588	0.31178	-0.16176	0.66022	-1.3176	3832.1	39.667	5.2067	65.131	-27.257	61.535	64.356	25.061	-3.4257	-3.7264	0.76319	-1.8781	32.425	-4.2817
84.097	9.9738	69.982	-3.6412	0.48704	-3.0748	0.41749	0.30067	-0.13846	0.66022	-1.3176	3831.6	39.766	5.2089	65.091	-27.303	61.497	64.356	25.061	-3.4257	-3.7264	0.76319	-1.8781	32.425	-4.2817
83.923	9.9694	70.083	-3.6391	0.48852	-3.0754	0.42978	0.28929	-0.11544	0.66022	-1.3176	3831.1	39.865	5.2098	65.05	-27.349	61.458	64.356	25.061	-3.4257	-3.7264	0.76319	-1.8781	32.425	-4.2817
83.749	9.9627	70.184	-3.6369	0.48993	-3.0759	0.44276	0.27763	-0.092714	0.66022	-1.3176	3830.6	39.964	5.2096	65.009	-27.397	61.42	64.356	25.061	-3.4257	-3.7264	0.76319	-1.8781	32.425	-4.2817
83.574	9.9536	70.285	-3.6347	0.49126	-3.0763	0.41772	0.24894	-0.057283	0.66022	-1.3176	3830.1	40.064	5.2082	64.968	-27.446	61.382	64.356	25.061	-3.4257	-3.7264	0.76319	-1.8781	32.425	-4.2817
83.398	9.942	70.386	-3.6328	0.49241	-3.0765	0.37168	0.21096	-0.015361	0.66022	-1.3176	3829.6	40.164	5.2054	64.926	-27.496	61.343	64.356	25.061	-3.4257	-3.7264	0.76319	-1.8781	32.425	-4.2817
83.223	9.9276	70.487	-3.631	0.49337	-3.0765	0.32667	0.17331	0.025545	0.66022	-1.3176	3829.1	40.263	5.2012	64.885	-27.547	61.304	64.356	25.061	-3.4257	-3.7264	0.76319	-1.8781	32.425	-4.2817
83.047	9.9103	70.587	-3.6295	0.49415	-3.0762	0.26319	0.13878	0.074646	0.66022	-1.3176	3828.6	40.364	5.1954	64.843	-27.599	61.265	64.356	25.061	-3.4257	-3.7264	0.76319	-1.8781	32.425	-4.2817
82.871	9.89	70.688	-3.6284	0.49476	-3.0757	0.19738	0.10508	0.1245	0.66022	-1.3176	3828.1	40.464	5.1881	64.801	-27.652	61.226	64.356	25.061	-3.4257	-3.7264	0.76319	-1.8781	32.425	-4.2817
82.695	9.8663	70.787	-3.6276	0.4952	-3.075	0.13193	0.071877	0.17387	0.66022	-1.3176	3827.5	40.564	5.179	64.759	-27.706	61.187	64.356	25.061	-3.4257	-3.7264	0.76319	-1.8781	32.425	-4.2817
82.519	9.8391	70.887	-3.6271	0.49548	-3.074	0.06705	0.039181	0.22272	0.66022	-1.3176	3827.0	40.664	5.1681	64.717	-27.761	61.148	64.356	25.061	-3.4257	-3.7264	0.76319	-1.8781	32.425	-4.2817
82.344	9.8083	70.986	-3.6269	0.4956	-3.0728	0.0029155	0.0070109	0.27101	0.66022	-1.3176	3826.5	40.764	5.1552	64.675	-27.817	61.109	64.356	25.061	-3.4257	-3.7264	0.76319	-1.8781	32.425	-4.2817
82.168	9.7735	71.084	-3.627	0.49555	-3.0713	-0.060274	-0.024621	0.31868	0.66022	-1.3176	3826.0	40.863	5.1402	64.633	-27.874	61.069	64.356	25.061	-3.4257	-3.7264	0.76319	-1.8781	32.425	-4.2817
81.993	9.7346	71.181	-3.6275	0.49535	-3.0696	-0.12232	-0.055703	0.36571	0.66022	-1.3176	3825.5	40.962	5.1231	64.591	-27.932	61.03	64.356	25.061	-3.4257	-3.7264	0.76319	-1.8781	32.425	-4.2817
81.819	9.6915	71.278	-3.6282	0.495	-3.0676	-0.18301	-0.086226	0.41205	0.66022	-1.3176	3825.0	41.061	5.1037	64.548	-27.991	60.99	64.356	25.061	-3.4257	-3.7264	0.76319	-1.8781	32.425	-4.2817
81.645	9.6438	71.374	-3.6293	0.49449	-3.0655	-0.24214	-0.11618	0.45767	0.66022	-1.3176	3824.5	41.16	5.0819	64.506	-28.051	60.95	64.356	25.061	-3.4257	-3.7264	0.76319	-1.8781	32.425	-4.2817
81.472	9.5916	71.469	-3.6307	0.49384	-3.0631	-0.2995	-0.14557	0.50252	0.66022	-1.3176	3824.0	41.258	5.0576	64.463	-28.112	60.91	64.356	25.061	-3.4257	-3.7264	0.76319	-1.8781	32.425	-4.2817
81.3	9.5345	71.563	-3.6323	0.49304	-3.0604	-0.35485	-0.17437	0.54658	0.66022	-1.3176	3823.5	41.355	5.0308	64.42	-28.175	60.87	64.356	25.061	-3.4257	-3.7264	0.76319	-1.8781	32.425	-4.2817
81.129	9.4725	71.655	-3.6342	0.49209	-3.0576	-0.40799	-0.2026	0.58981	0.66022	-1.3176	3823.0	41.452	5.0013	64.377	-28.238	60.831	64.356	25.061	-3.4257	-3.7264	0.76319	-1.8781	32.425	-4.2817
80.959	9.4054	71.747	-3.6364	0.49101	-3.0545	-0.45871	-0.23025	0.63218	0.66022	-1.3176	3822.5	41.548	4.9691	64.335	-28.302	60.791	64.356	25.061	-3.4257	-3.7264	0.76319	-1.8781	32.425	-4.2817
80.791	9.3331	71.837	-3.6388	0.48979	-3.0513	-0.50678	-0.25734	0.67366	0.66022	-1.3176	3821.9	41.643	4.9341	64.292	-28.368	60.75	64.356	25.061	-3.4257	-3.7264	0.76319	-1.8781	32.425	-4.2817
80.623	9.2554	71.925	-3.6414	0.48844	-3.0478	-0.552	-0.28387	0.71421	0.66022	-1.3176	3821.4	41.737	4.8962	64.249	-28.435	60.71	64.356	25.061	-3.4257	-3.7264	0.76319	-1.8781	32.425	-4.2817
80.457	9.1723	72.012	-3.6443	0.48695	-3.0441	-0.59414	-0.30984	0.75382	0.66022	-1.3176	3820.9	41.83	4.8554	64.206	-28.502	60.67	64.356	25.061	-3.4257	-3.7264	0.76319	-1.8781	32.425	-4.2817
80.293	9.0835	72.098	-3.6474	0.48534	-3.0403	-0.63299	-0.33526	0.79246	0.66022	-1.3176	3820.4	41.922	4.8115	64.163	-28.571	60.63	64.356	25.061	-3.4257	-3.7264	0.76319	-1.8781	32.425	-4.2817
80.13	8.9891	72.181	-3.6506	0.4836	-3.0362	-0.66834	-0.36015	0.83009	0.66022	-1.3176	3819.9	42.012	4.7646	64.12	-28.641	60.59	64.356	25.061	-3.4257	-3.7264	0.76319	-1.8781	32.425	-4.2817
79.97	8.8889	72.263	-3.654	0.48174	-3.032	-0.69041	-0.38455	0.86657	0.66022	-1.3176	3819.4	42.102	4.7146	64.077	-28.713	60.549	64.356	25.061	-3.4257	-3.7264	0.76319	-1.8781	32.425	-4.2817
79.811	8.783	72.343	-3.6575	0.47976	-3.0275	-0.70537	-0.40858	0.90196	0.66022	-1.3176	3818.9	42.19	4.6614	64.033	-28.785	60.509	64.356	25.061	-3.4257	-3.7264	0.76319	-1.8781	32.425	-4.2817
79.654	8.6712	72.42	-3.6611	0.47765	-3.0229	-0.71609	-0.43226	0.93627	0.66022	-1.3176	3818.4	42.277	4.605	63.99	-28.859	60.469	64.356	25.061	-3.4257	-3.7264	0.76319	-1.8781	32.425	-4.2817
79.5	8.5535	72.495	-3.6647	0.47543	-3.0182	-0.72243	-0.4556	0.96949	0.66022	-1.3176	3817.9	42.362	4.5455	63.947	-28.934	60.429	64.356	25.061	-3.4257	-3.7264	0.76319	-1.8781	32.425	-4.2817
79.347	8.43	72.568	-3.6683	0.4731	-3.0132	-0.72425	-0.47862	1.0016	0.66022	-1.3176	3817.4	42.445	4.4827	63.904	-29.01	60.388	64.356	25.061	-3.4257	-3.7264	0.76319	-1.8781	32.425	-4.2817
79.198	8.3006	72.639	-3.6719	0.47065	-3.0082	-0.7214	-0.50133	1.0325	0.66022	-1.3176	3816.8	42.527	4.4168	63.861	-29.087	60.348	64.356	25.061	-3.4257	-3.7264	0.76319	-1.8781	32.425	-4.2817
79.051	8.1654	72.707	-3.6755	0.46809	-3.0029	-0.71378	-0.52375	1.0623	0.66022	-1.3176	3816.3	42.606	4.3476	63.818	-29.166	60.308	64.356	25.061	-3.4257	-3.7264	0.76319	-1.8781	32.425	-4.2817
78.906	8.0244	72.772	-3.679	0.46541	-2.9975	-0.70127	-0.54588	1.0909	0.66022	-1.3176	3815.8	42.684	4.2753	63.775	-29.245	60.268	64.356	25.061	-3.4257	-3.7264	0.76319	-1.8781	32.425	-4.2817
78.765	7.8777	72.834	-3.6825	0.46263	-2.992	-0.68379	-0.56775	1.1184	0.66022	-1.3176	3815.3	42.76	4.1998	63.732	-29.326	60.228	64.356	25.061	-3.4257	-3.7264	0.76319	-1.8781	32.425	-4.2817
78.626	7.7254	72.894	-3.6859	0.45973	-2.9864	-0.66125	-0.58937	1.1446	0.66022	-1.3176	3814.8	42.833	4.1212	63.689	-29.409	60.188	64.356	25.061	-3.4257	-3.7264	0.76319	-1.8781	32.425	-4.2817
78.49	7.5674	72.95	-3.6891	0.45673	-2.9806	-0.63359	-0.61074	1.1695	0.66022	-1.3176	3814.3	42.905	4.0396	63.647	-29.492	60.148	64.356	25.061	-3.4257	-3.7264	0.76319	-1.8781	32.425	-4.2817
78.358	7.404	73.003	-3.6922	0.45363	-2.9747	-0.60045	-0.63171	1.1971	0.66022	-1.3176	3813.8	42.974	3.9548	63.604	-29.577	60.108	64.356	25.061	-3.4257	-3.7264	0.76319	-1.8781	32.425	-4.2817
78.228	7.2353	73.053	-3.6951	0.45042	-2.9686	-0.56181	-0.65237	1.2268	0.66022	-1.3176	3813.3	43.041	3.8671	63.562	-29.663	60.068	64.356	25.061	-3.4257	-3.7264	0.76319	-1.8781	32.425	-4.2817
78.102	7.0612	73.1	-3.6978	0.4471	-2.9624	-0.51795	-0.67292	1.2554	0.66022	-1.3176	3812.7	43.105	3.7765	63.519	-29.751	60.029	64.356	25.061	-3.4257	-3.7264	0.76319	-1.8781	32.425	-4.2817
77.98	6.8821	73.143	-3.7003	0.44369	-2.9561	-0.46889	-0.6934	1.2827	0.66022	-1.3176	3812.2	43.167	3.683	63.477	-29.839	59.989	64.356	25.061	-3.4257	-3.7264	0.76319	-1.8781	32.425	-4.2817
77.861	6.698	73.183	-3.7025	0.44017	-2.9496	-0.41463	-0.71381	1.3088	0.66022	-1.3176	3811.7	43.226	3.5868	63.435	-29.929	59.95	64.356	25.061	-3.4257	-3.7264	0.76319	-1.8781	32.425	-4.2817
77.746	6.5091	73.219	-3.7044	0.43655	-2.943	-0.35522	-0.73416	1.3336	0.66022	-1.3176	3811.2	43.282	3.4878	63.393	-30.02	59.911	64.356	25.061	-3.4257	-3.7264	0.76319	-1.8781	32.425	-4.2817
77.634	6.3156	73.251	-3.706	0.43283	-2.9362	-0.29024	-0.75444	1.3571	0.66022	-1.3176	3810.7	43.336	3.3862	63.351	-30.112	59.872	64.356	25.061	-3.4257	-3.7264	0.76319	-1.8781	32.425	-4.2817
77.527	6.1176	73.279	-3.7073	0.42901	-2.9294	-0.20457	-0.77473	1.3791	0.66022	-1.3176	3810.2	43.387	3.2821	63.309	-30.206	59.833	64.356	25.061	-3.4257	-3.7264	0.76319	-1.8781	32.425	-4.2817
77.423	5.9155	73.304	-3.7081	0.42508	-2.9224	-0.11465	-0.79514	1.3998	0.66022	-1.3176	3809.7	43.434	3.1756	63.268	-30.301	59.794	64.356	25.061	-3.4257	-3.7264	0.76319	-1.8781	32.425	-4.2817
77.323	5.7094	73.324	-3.7084	0.42105	-2.9154	-0.020642	-0.81565	1.419	0.66022	-1.3176	3809.2	43.479	3.0669	63.227	-30.396	59.756	64.356	25.061	-3.4257	-3.7264	0.76319	-1.8781	32.425	-4.2817
77.228	5.4997	73.34	-3.7083	0.41692	-2.9083	0.077249	-0.83625	1.4368	0.66022	-1.3176	3808.6	43.521	2.956	63.186	-30.494	59.717	64.356	25.061	-3.4257	-3.7264	0.76319	-1.8781	32.425	-4.2817
77.137	5.2865	73.352	-3.7076	0.41269	-2.901	0.17882	-0.8569	1.4531	0.66022	-1.3176	3808.1	43.559	2.8432	63.145	-30.592	59.679	64.356	25.061	-3.4257	-3.7264	0.76319	-1.8781	32.425	-4.2817
77.049	5.0702	73.359	-3.7065	0.40836	-2.8937	0.28385	-0.8776	1.4679	0.66022	-1.3176	3807.6	43.595	2.7286	63.105	-30.691	59.642	64.356	25.061	-3.4257	-3.7264	0.76319	-1.8781	32.425	-4.2817
76.967	4.8512	73.363	-3.7048	0.40392	-2.8864	0.3921	-0.8983	1.4813	0.66022	-1.3176	3807.1	43.627	2.6123	63.064	-30.791	59.604	64.356	25.061	-3.4257	-3.7264	0.76319	-1.8781	32.425	-4.2817
76.888	4.6296	73.361	-3.7026	0.39937	-2.8789	0.50331	-0.91899	1.493	0.66022	-1.3176	3806.6	43.655	2.4945	63.024	-30.893	59.567	64.356	25.061	-3.4257	-3.7264	0.76319	-1.8781	32.425	-4.2817
76.814	4.4059	73.355	-3.6998	0.39473	-2.8714	0.6173	-0.93959	1.5032	0.66022	-1.3176	3806.1	43.681	2.3753	62.985	-30.995	59.53	64.356	25.061	-3.4257	-3.7264	0.76319	-1.8781	32.425	-4.2817
76.745	4.1803	73.345	-3.6964	0.38998	-2.8639	0.73371	-0.96011	1.5118	0.66022	-1.3176	3805.6	43.702	2.2551	62.945	-31.099	59.493	64.356	25.061	-3.4257	-3.7264	0.76319	-1.8781	32.425	-4.2817
76.68	3.9532	73.33	-3.6924	0.38513	-2.8563	0.85223	-0.98053	1.5187	0.66022	-1.3176	3805.1	43.721	2.1338	62.906	-31.203	59.456	64.356	25.061	-3.4257	-3.7264	0.76319	-1.8781	32.425	-4.2817
76.62	3.7249	73.31	-3.6879	0.38017	-2.8487	0.97256	-1.0008	1.524	0.66022	-1.3176	3804.5	43.736	2.0118	62.867	-31.309	59.42	64.356	25.061	-3.4257	-3.7264	0.76319	-1.8781	32.425	-4.2817
76.564	3.4958	73.286	-3.6827	0.37512	-2.8411	1.0971	-1.0201	1.528	0.66022	-1.3176	3804.0	43.747	1.8892	62.829	-31.415	59.384	64.356	25.061	-3.4257	-3.7264	0.76319	-1.8781	32.425	-4.2817
76.513	3.2663	73.257	-3.6769	0.36997	-2.8334	1.2231	-1.0392	1.5303	0.66022	-1.3176	3803.5	43.755	1.7661	62.791	-31.522	59.349	64.356	25.061	-3.4257	-3.7264	0.76319	-1.8781	32.425	-4.2817
76.467	3.0366	73.223	-3.6704	0.36473	-2.8258	1.3499	-1.0581	1.5309	0.66022	-1.3176	3803.0	43.759	1.6429	62.753	-31.63	59.314	64.356	25.061	-3.4257	-3.7264	0.76319	-1.8781	32.425	-4.2817
76.425	2.8073	73.185	-3.6634	0.35939	-2.8181	1.4771	-1.0767	1.5297	0.66022	-1.3176	3802.5	43.759	1.5197	62.716	-31.738	59.279	64.356	25.061	-3.4257	-3.7264	0.76319	-1.8781	32.425	-4.2817
76.388	2.5785	73.142	-3.6557	0.35396	-2.8105	1.6045	-1.095	1.5267	0.66022	-1.3176	3802.0	43.756	1.3967	62.679	-31.847	59.244	64.356	25.061	-3.4257	-3.7264	0.76319	-1.8781	32.425	-4.2817
76.356	2.3508	73.094	-3.6473	0.34844	-2.8029	1.7317	-1.113	1.522	0.66022	-1.3176	3801.5	43.75	1.2741	62.643	-31.957	59.21	64.356	25.061	-3.4257	-3.7264	0.76319	-1.8781	32.425	-4.2817
76.328	2.1245	73.041	-3.6384	0.34283	-2.7953	1.8583	-1.1306	1.5154	0.66022	-1.3176	3801.0	43.739	1.152	62.606	-32.067	59.177	64.356	25.061	-3.4257	-3.7264	0.76319	-1.8781	32.425	-4.2817
76.306	1.9	72.984	-3.6288	0.33714	-2.7877	1.9839	-1.1477	1.5069	0.66022	-1.3176	3800.4	43.726	1.0309	62.571	-32.178	59.143	64.356	25.061	-3.4257	-3.7264	0.76319	-1.8781	32.425	-4.2817
76.287	1.6776	72.922	-3.6185	0.33136	-2.7802	2.1082	-1.1644	1.4966	0.66022	-1.3176	3799.9	43.708	0.91069	62.535	-32.289	59.11	64.356	25.061	-3.4257	-3.7264	0.76319	-1.8781	32.425	-4.2817
76.274	1.4576	72.856	-3.6077	0.32549	-2.7727	2.2309	-1.1805	1.4844	0.66022	-1.3176	3799.4	43.687	0.79174	62.501	-32.401	59.078	64.356	25.061	-3.4257	-3.7264	0.76319	-1.8781	32.425	-4.2817
76.265	1.2406	72.785	-3.5962	0.31955	-2.7654	2.3516	-1.196	1.4703	0.66022	-1.3176	3798.9	43.662	0.67423	62.466	-32.513	59.046	64.356	25.061	-3.4257	-3.7264	0.76319	-1.8781	32.425	-4.2817
76.261	1.0268	72.709	-3.5842	0.31353	-2.758	2.4699	-1.2109	1.4543	0.66022	-1.3176	3798.4	43.634	0.55834	62.432	-32.625	59.014	64.356	25.061	-3.4257	-3.7264	0.76319	-1.8781	32.425	-4.2817
76.262	0.81665	72.629	-3.5715	0.30744	-2.7508	2.5857	-1.2251	1.4364	0.66022	-1.3176	3797.9	43.602	0.44429	62.399	-32.737	58.983	64.356	25.061	-3.4257	-3.7264	0.76319	-1.8781	32.425	-4.2817
76.267	0.61042	72.545	-3.5583	0.30128	-2.7437	2.6984	-1.2386	1.4166	0.66022	-1.3176	3797.4	43.567	0.33227	62.365	-32.849	58.952	64.356	25.061	-3.4257	-3.7264	0.76319	-1.8781	32.425	-4.2817
76.277	0.40849	72.456	-3.5445	0.29506	-2.7367	2.8078	-1.2513	1.3948	0.66022	-1.3176	3796.9	43.528	0.22247	62.333	-32.961	58.922	64.356	25.061	-3.4257	-3.7264	0.76319	-1.8781	32.425	-4.2817
76.291	0.21121	72.363	-3.5302	0.28877	-2.7297	2.9136	-1.2632	1.3711	0.66022	-1.3176	3796.4	43.486	0.11509	62.301	-33.073	58.892	64.356	25.061	-3.4257	-3.7264	0.76319	-1.8781	32.425	-4.2817
76.31	0.018913	72.266	-3.5154	0.28243	-2.7229	3.0157	-1.2741	1.3455	0.66022	-1.3176	3795.8	43.441	0.010311	62.269	-33.185	58.862	64.356	25.061	-3.4257	-3.7264	0.76319	-1.8781	32.425	-4.2817
76.333	-0.16808	72.165	-3.5001	0.27603	-2.7163	3.1125	-1.2836	1.3199	0.66022	-1.3176	3795.3	43.392	-0.091678	62.238	-33.296	58.833	64.356	25.061	-3.4257	-3.7264	0.76319	-1.8781	32.425	-4.2817
76.36	-0.34945	72.06	-3.4843	0.26959	-2.7098	3.2049	-1.2921	1.2925	0.66022	-1.3176	3794.8	43.34	-0.1907	62.207	-33.408	58.805	64.356	25.061	-3.4257	-3.7264	0.76319	-1.8781	32.425	-4.2817
76.392	-0.52491	71.951	-3.468	0.26311	-2.7034	3.2927	-1.2997	1.2633	0.66022	-1.3176	3794.3	43.285	-0.28659	62.177	-33.518	58.777	64.356	25.061	-3.4257	-3.7264	0.76319	-1.8781	32.425	-4.2817
76.427	-0.69415	71.839	-3.4514	0.2566	-2.6971	3.3762	-1.3064	1.2321	0.66022	-1.3176	3793.8	43.227	-0.37917	62.147	-33.629	58.749	64.356	25.061	-3.4257	-3.7264	0.76319	-1.8781	32.425	-4.2817
76.467	-0.85689	71.722	-3.4343	0.25005	-2.691	3.4721	-1.3122	1.1989	0.66022	-1.3176	3793.3	43.166	-0.46829	62.118	-33.738	58.722	64.356	25.061	-3.4257	-3.7264	0.76319	-1.8781	32.425	-4.2817
76.511	-1.0128	71.603	-3.4167	0.24348	-2.6851	3.5636	-1.3171	1.1636	0.66022	-1.3176	3792.8	43.102	-0.55377	62.089	-33.847	58.695	64.356	25.061	-3.4257	-3.7264	0.76319	-1.8781	32.425	-4.2817
76.558	-1.1617	71.48	-3.3986	0.23688	-2.6794	3.6505	-1.3212	1.1263	0.66022	-1.3176	3792.3	43.035	-0.63544	62.061	-33.955	58.669	64.356	25.061	-3.4257	-3.7264	0.76319	-1.8781	32.425	-4.2817
76.61	-1.3032	71.354	-3.3802	0.23027	-2.6739	3.7325	-1.3244	1.0871	0.66022	-1.3176	3791.8	42.966	-0.71315	62.034	-34.063	58.643	64.356	25.061	-3.4257	-3.7264	0.76319	-1.8781	32.425	-4.2817
76.665	-1.437	71.225	-3.3613	0.22364	-2.6685	3.8095	-1.3267	1.0458	0.66022	-1.3176	3791.2	42.893	-0.78674	62.007	-34.169	58.618	64.356	25.061	-3.4257	-3.7264	0.76319	-1.8781	32.425	-4.2817
76.724	-1.5629	71.093	-3.3421	0.217	-2.6634	3.8812	-1.328	1.0026	0.66022	-1.3176	3790.7	42.818	-0.85604	61.98	-34.275	58.593	64.356	25.061	-3.4257	-3.7264	0.76319	-1.8781	32.425	-4.2817
76.786	-1.6806	70.958	-3.3225	0.21036	-2.6585	3.9477	-1.3284	0.95745	0.66022	-1.3176	3790.2	42.741	-0.92093	61.954	-34.379	58.569	64.356	25.061	-3.4257	-3.7264	0.76319	-1.8781	32.425	-4.2817
76.852	-1.79	70.821	-3.3026	0.20372	-2.6539	4.0086	-1.3278	0.91033	0.66022	-1.3176	3789.7	42.661	-0.98125	61.928	-34.482	58.545	64.356	25.061	-3.4257	-3.7264	0.76319	-1.8781	32.425	-4.2817
76.92	-1.8906	70.681	-3.2824	0.19708	-2.6494	4.0639	-1.3262	0.86126	0.66022	-1.3176	3789.2	42.579	-1.0369	61.903	-34.584	58.522	64.356	25.061	-3.4257	-3.7264	0.76319	-1.8781	32.425	-4.2817
76.992	-1.9825	70.538	-3.262	0.19046	-2.6452	4.1135	-1.3236	0.81026	0.66022	-1.3176	3788.7	42.495	-1.0877	61.878	-34.685	58.499	64.356	25.061	-3.4257	-3.7264	0.76319	-1.8781	32.425	-4.2817
77.067	-2.0652	70.394	-3.2413	0.18385	-2.6413	4.1573	-1.3199	0.75736	0.66022	-1.3176	3788.2	42.409	-1.1335	61.854	-34.784	58.477	64.356	25.061	-3.4257	-3.7264	0.76319	-1.8781	32.425	-4.2817
77.145	-2.1387	70.247	-3.2204	0.17726	-2.6377	4.1952	-1.3152	0.70255	0.66022	-1.3176	3787.7	42.32	-1.1743	61.831	-34.882	58.455	64.356	25.061	-3.4257	-3.7264	0.76319	-1.8781	32.425	-4.2817
77.226	-2.2027	70.098	-3.1994	0.1707	-2.6343	4.2272	-1.3094	0.64588	0.66022	-1.3176	3787.2	42.23	-1.2099	61.808	-34.978	58.434	64.356	25.061	-3.4257	-3.7264	0.76319	-1.8781	32.425	-4.2817
77.309	-2.2571	69.948	-3.1782	0.16417	-2.6312	4.2561	-1.3025	0.58732	0.66022	-1.3176	3786.7	42.138	-1.2402	61.785	-35.072	58.413	64.356	25.061	-3.4257	-3.7264	0.76319	-1.8781	32.425	-4.2817
77.395	-2.3017	69.796	-3.1568	0.15768	-2.6284	4.2942	-1.2947	0.52669	0.66022	-1.3176	3786.2	42.045	-1.2652	61.763	-35.165	58.392	64.356	25.061	-3.4257	-3.7264	0.76319	-1.8781	32.425	-4.2817
77.483	-2.3363	69.642	-3.1352	0.15122	-2.626	4.3266	-1.2859	0.46411	0.66022	-1.3176	3785.6	41.949	-1.2847	61.741	-35.257	58.372	64.356	25.061	-3.4257	-3.7264	0.76319	-1.8781	32.425	-4.2817
77.573	-2.3608	69.487	-3.1135	0.14482	-2.6238	4.3533	-1.2763	0.39959	0.66022	-1.3176	3785.1	41.853	-1.2986	61.72	-35.346	58.353	64.356	25.061	-3.4257	-3.7264	0.76319	-1.8781	32.425	-4.2817
77.665	-2.375	69.331	-3.0917	0.13846	-2.622	4.3744	-1.2658	0.33317	0.66022	-1.3176	3784.6	41.755	-1.3068	61.699	-35.433	58.334	64.356	25.061	-3.4257	-3.7264	0.76319	-1.8781	32.425	-4.2817
77.759	-2.3787	69.174	-3.0698	0.13216	-2.6205	4.3899	-1.2543	0.26485	0.66022	-1.3176	3784.1	41.656	-1.3093	61.679	-35.519	58.315	64.356	25.061	-3.4257	-3.7264	0.76319	-1.8781	32.425	-4.2817
77.855	-2.3718	69.016	-3.0478	0.12592	-2.6193	4.3997	-1.242	0.19467	0.66022	-1.3176	3783.6	41.556	-1.3059	61.659	-35.602	58.297	64.356	25.061	-3.4257	-3.7264	0.76319	-1.8781	32.425	-4.2817
77.953	-2.3542	68.857	-3.0258	0.11974	-2.6185	4.404	-1.2288	0.12264	0.66022	-1.3176	3783.1	41.455	-1.2966	61.64	-35.684	58.279	64.356	25.061	-3.4257	-3.7264	0.76319	-1.8781	32.425	-4.2817
78.051	-2.3257	68.698	-3.0038	0.11363	-2.6181	4.4028	-1.2147	0.048804	0.66022	-1.3176	3782.6	41.353	-1.2813	61.621	-35.763	58.261	64.356	25.061	-3.4257	-3.7264	0.76319	-1.8781	32.425	-4.2817
78.151	-2.2862	68.538	-2.9818	0.1076	-2.618	4.3901	-1.1995	-0.02386	0.66022	-1.3176	3782.1	41.25	-1.26	61.602	-35.84	58.244	64.356	25.061	-3.4257	-3.7264	0.76319	-1.8781	32.425	-4.2817
78.252	-2.2356	68.378	-2.96	0.10165	-2.6183	4.3202	-1.1809	-0.073281	0.66022	-1.3176	3781.6	41.147	-1.2324	61.584	-35.915	58.227	64.356	25.061	-3.4257	-3.7264	0.76319	-1.8781	32.425	-4.2817
78.354	-2.1738	68.218	-2.9386	0.095791	-2.6188	4.2448	-1.1612	-0.1245	0.66022	-1.3176	3781.1	41.044	-1.1987	61.567	-35.987	58.211	64.356	25.061	-3.4257	-3.7264	0.76319	-1.8781	32.425	-4.2817
78.457	-2.1009	68.057	-2.9176	0.090037	-2.6195	4.1643	-1.1403	-0.17743	0.66022	-1.3176	3780.6	40.94	-1.1588	61.549	-36.057	58.195	64.356	25.061	-3.4257	-3.7264	0.76319	-1.8781	32.425	-4.2817
78.56	-2.0169	67.898	-2.897	0.08439	-2.6205	4.079	-1.1184	-0.23199	0.66022	-1.3176	3780.1	40.836	-1.1128	61.533	-36.125	58.18	64.356	25.061	-3.4257	-3.7264	0.76319	-1.8781	32.425	-4.2817
78.664	-1.9221	67.738	-2.8768	0.078855	-2.6218	3.989	-1.0953	-0.28809	0.66022	-1.3176	3779.6	40.732	-1.0607	61.516	-36.19	58.165	64.356	25.061	-3.4257	-3.7264	0.76319	-1.8781	32.425	-4.2817
78.767	-1.8164	67.579	-2.8571	0.073439	-2.6234	3.8948	-1.0711	-0.34563	0.66022	-1.3176	3779.1	40.628	-1.0027	61.5	-36.252	58.15	64.356	25.061	-3.4257	-3.7264	0.76319	-1.8781	32.425	-4.2817
78.871	-1.7	67.42	-2.8378	0.068146	-2.6253	3.7965	-1.0458	-0.40451	0.66022	-1.3176	3778.6	40.524	-0.93865	61.485	-36.312	58.136	64.356	25.061	-3.4257	-3.7264	0.76319	-1.8781	32.425	-4.2817
78.974	-1.573	67.263	-2.8191	0.062983	-2.6275	3.6944	-1.0193	-0.46462	0.66022	-1.3176	3778.0	40.421	-0.86873	61.47	-36.369	58.122	64.356	25.061	-3.4257	-3.7264	0.76319	-1.8781	32.425	-4.2817
79.078	-1.4355	67.106	-2.8009	0.057955	-2.63	3.5889	-0.99182	-0.52588	0.66022	-1.3176	3777.5	40.318	-0.79298	61.455	-36.424	58.108	64.356	25.061	-3.4257	-3.7264	0.76319	-1.8781	32.425	-4.2817
79.18	-1.2876	66.95	-2.7832	0.053067	-2.6327	3.4771	-0.96325	-0.58834	0.66022	-1.3176	3777.0	40.216	-0.71146	61.44	-36.475	58.095	64.356	25.061	-3.4257	-3.7264	0.76319	-1.8781	32.425	-4.2817
79.282	-1.1295	66.796	-2.7661	0.048324	-2.6358	3.3537	-0.93355	-0.65213	0.66022	-1.3176	3776.5	40.114	-0.62425	61.426	-36.524	58.082	64.356	25.061	-3.4257	-3.7264	0.76319	-1.8781	32.425	-4.2817
79.382	-0.96141	66.642	-2.7497	0.043733	-2.6393	3.228	-0.9027	-0.71663	0.66022	-1.3176	3776.0	40.014	-0.53145	61.412	-36.569	58.07	64.356	25.061	-3.4257	-3.7264	0.76319	-1.8781	32.425	-4.2817
79.482	-0.7834	66.491	-2.7339	0.039252	-2.643	3.0704	-0.89137	-0.75784	0.66022	-1.3176	3775.5	39.914	-0.43314	61.399	-36.612	58.058	64.356	25.061	-3.4257	-3.7264	0.76319	-1.8781	32.425	-4.2817
79.581	-0.59582	66.34	-2.719	0.034819	-2.6468	2.907	-0.8816	-0.79535	0.66022	-1.3176	3775.0	39.815	-0.32949	61.386	-36.652	58.046	64.356	25.061	-3.4257	-3.7264	0.76319	-1.8781	32.425	-4.2817
79.678	-0.39893	66.191	-2.7049	0.030439	-2.6509	2.7429	-0.87007	-0.83288	0.66022	-1.3176	3774.5	39.718	-0.22066	61.373	-36.688	58.034	64.356	25.061	-3.4257	-3.7264	0.76319	-1.8781	32.425	-4.2817
79.773	-0.19304	66.044	-2.6916	0.026121	-2.6552	2.5782	-0.85681	-0.8704	0.66022	-1.3176	3774.0	39.622	-0.1068	61.361	-36.721	58.023	64.356	25.061	-3.4257	-3.7264	0.76319	-1.8781	32.425	-4.2817
79.867	0.021593	65.899	-2.6791	0.021874	-2.6596	2.4133	-0.84183	-0.9074	0.66022	-1.3176	3773.5	39.527	0.011948	61.349	-36.751	58.012	64.356	25.061	-3.4257	-3.7264	0.76319	-1.8781	32.425	-4.2817
79.959	0.24467	65.756	-2.6674	0.017705	-2.6642	2.2477	-0.82513	-0.94027	0.66022	-1.3176	3773.0	39.433	0.13541	61.337	-36.778	58.001	64.356	25.061	-3.4257	-3.7264	0.76319	-1.8781	32.425	-4.2817
80.049	0.47589	65.614	-2.6566	0.013625	-2.669	2.0824	-0.80686	-0.97298	0.66022	-1.3176	3772.5	39.341	0.26343	61.325	-36.801	57.99	64.356	25.061	-3.4257	-3.7264	0.76319	-1.8781	32.425	-4.2817
80.136	0.71496	65.475	-2.6466	0.0096394	-2.674	1.9174	-0.78707	-1.0055	0.66022	-1.3176	3772.0	39.25	0.39585	61.314	-36.821	57.98	64.356	25.061	-3.4257	-3.7264	0.76319	-1.8781	32.425	-4.2817
80.222	0.96159	65.337	-2.6374	0.0057567	-2.6791	1.753	-0.76578	-1.0378	0.66022	-1.3176	3771.5	39.161	0.53249	61.303	-36.838	57.97	64.356	25.061	-3.4257	-3.7264	0.76319	-1.8781	32.425	-4.2817
80.305	1.2155	65.202	-2.6291	0.001984	-2.6843	1.5892	-0.74306	-1.0698	0.66022	-1.3176	3771.0	39.074	0.67321	61.292	-36.851	57.961	64.356	25.061	-3.4257	-3.7264	0.76319	-1.8781	32.425	-4.2817
80.385	1.4763	65.07	-2.6215	-0.0016717	-2.6898	1.4264	-0.71895	-1.1015	0.66022	-1.3176	3770.5	38.989	0.81784	61.282	-36.861	57.951	64.356	25.061	-3.4257	-3.7264	0.76319	-1.8781	32.425	-4.2817
80.463	1.7439	64.94	-2.6148	-0.0052033	-2.6954	1.2561	-0.69348	-1.1331	0.66022	-1.3176	3770.0	38.906	0.96621	61.272	-36.868	57.942	64.356	25.061	-3.4257	-3.7264	0.76319	-1.8781	32.425	-4.2817
80.538	2.0177	64.812	-2.609	-0.008604	-2.7011	1.0825	-0.66659	-1.1645	0.66022	-1.3176	3769.5	38.825	1.1182	61.262	-36.871	57.933	64.356	25.061	-3.4257	-3.7264	0.76319	-1.8781	32.425	-4.2817
80.61	2.2976	64.687	-2.604	-0.011867	-2.707	0.91111	-0.63833	-1.1954	0.66022	-1.3176	3769.0	38.746	1.2735	61.252	-36.871	57.924	64.356	25.061	-3.4257	-3.7264	0.76319	-1.8781	32.425	-4.2817
80.679	2.5833	64.564	-2.5999	-0.014985	-2.7131	0.74204	-0.60876	-1.2258	0.66022	-1.3176	3768.5	38.669	1.4321	61.242	-36.867	57.916	64.356	25.061	-3.4257	-3.7264	0.76319	-1.8781	32.425	-4.2817
80.744	2.8743	64.445	-2.5966	-0.017952	-2.7193	0.57538	-0.57796	-1.2557	0.66022	-1.3176	3768.0	38.595	1.5937	61.233	-36.859	57.907	64.356	25.061	-3.4257	-3.7264	0.76319	-1.8781	32.425	-4.2817
80.806	3.1705	64.328	-2.5941	-0.020763	-2.7256	0.41121	-0.54599	-1.285	0.66022	-1.3176	3767.5	38.523	1.7582	61.224	-36.848	57.899	64.356	25.061	-3.4257	-3.7264	0.76319	-1.8781	32.425	-4.2817
80.865	3.4714	64.215	-2.5925	-0.02341	-2.7321	0.24963	-0.51291	-1.3137	0.66022	-1.3176	3767.0	38.453	1.9255	61.215	-36.833	57.891	64.356	25.061	-3.4257	-3.7264	0.76319	-1.8781	32.425	-4.2817
80.92	3.7769	64.104	-2.5916	-0.02589	-2.7387	0.091167	-0.47881	-1.3417	0.66022	-1.3176	3766.5	38.386	2.0952	61.206	-36.815	57.883	64.356	25.061	-3.4257	-3.7264	0.76319	-1.8781	32.425	-4.2817
80.971	4.0865	63.997	-2.5915	-0.028197	-2.7455	-0.064235	-0.44378	-1.369	0.66022	-1.3176	3766.0	38.322	2.2674	61.197	-36.792	57.875	64.356	25.061	-3.4257	-3.7264	0.76319	-1.8781	32.425	-4.2817
81.018	4.4	63.894	-2.5923	-0.030326	-2.7524	-0.2169	-0.40788	-1.3956	0.66022	-1.3176	3765.5	38.261	2.4418	61.189	-36.766	57.868	64.356	25.061	-3.4257	-3.7264	0.76319	-1.8781	32.425	-4.2817
81.061	4.7171	63.794	-2.5937	-0.032274	-2.7595	-0.36679	-0.37115	-1.4215	0.66022	-1.3176	3765.0	38.202	2.6183	61.18	-36.736	57.86	64.356	25.061	-3.4257	-3.7264	0.76319	-1.8781	32.425	-4.2817
81.099	5.0375	63.697	-2.5959	-0.034037	-2.7666	-0.51386	-0.33368	-1.4467	0.66022	-1.3176	3764.5	38.147	2.7967	61.172	-36.703	57.853	64.356	25.061	-3.4257	-3.7264	0.76319	-1.8781	32.425	-4.2817
81.134	5.3609	63.605	-2.5988	-0.03561	-2.7739	-0.65808	-0.29552	-1.4711	0.66022	-1.3176	3764.0	38.095	2.9767	61.164	-36.665	57.845	64.356	25.061	-3.4257	-3.7264	0.76319	-1.8781	32.425	-4.2817
81.164	5.687	63.516	-2.6025	-0.036991	-2.7814	-0.79942	-0.25674	-1.4947	0.66022	-1.3176	3763.5	38.045	3.1584	61.156	-36.623	57.838	64.356	25.061	-3.4257	-3.7264	0.76319	-1.8781	32.425	-4.2817
81.189	6.0155	63.431	-2.6068	-0.038176	-2.7889	-0.93787	-0.2174	-1.5175	0.66022	-1.3176	3763.0	38.0	3.3415	61.148	-36.578	57.831	64.356	25.061	-3.4257	-3.7264	0.76319	-1.8781	32.425	-4.2817
81.21	6.3461	63.35	-2.6119	-0.039164	-2.7965	-1.0734	-0.17756	-1.5395	0.66022	-1.3176	3762.5	37.957	3.5258	61.14	-36.528	57.824	64.356	25.061	-3.4257	-3.7264	0.76319	-1.8781	32.425	-4.2817
81.226	6.6785	63.274	-2.6176	-0.039951	-2.8043	-1.206	-0.1373	-1.5605	0.66022	-1.3176	3762.0	37.918	3.7112	61.132	-36.475	57.817	64.356	25.061	-3.4257	-3.7264	0.76319	-1.8781	32.425	-4.2817
81.237	7.0124	63.201	-2.6239	-0.040536	-2.8121	-1.3357	-0.096654	-1.5807	0.66022	-1.3176	3761.5	37.883	3.8976	61.124	-36.417	57.81	64.356	25.061	-3.4257	-3.7264	0.76319	-1.8781	32.425	-4.2817
81.243	7.3476	63.134	-2.6309	-0.040917	-2.8201	-1.4631	-0.055853	-1.5934	0.66022	-1.3176	3761.0	37.851	4.0847	61.116	-36.355	57.802	64.356	25.061	-3.4257	-3.7264	0.76319	-1.8781	32.425	-4.2817
81.244	7.6836	63.071	-2.6385	-0.041095	-2.8281	-1.5883	-0.015127	-1.5973	0.66022	-1.3176	3760.5	37.823	4.2724	61.108	-36.289	57.795	64.356	25.061	-3.4257	-3.7264	0.76319	-1.8781	32.425	-4.2817
81.239	8.0201	63.012	-2.6468	-0.041069	-2.836	-1.7105	0.025617	-1.6001	0.66022	-1.3176	3760.0	37.798	4.4605	61.1	-36.218	57.788	64.356	25.061	-3.4257	-3.7264	0.76319	-1.8781	32.425	-4.2817
81.23	8.3569	62.959	-2.6556	-0.040839	-2.8441	-1.8296	0.066325	-1.6019	0.66022	-1.3176	3759.5	37.778	4.6488	61.092	-36.143	57.781	64.356	25.061	-3.4257	-3.7264	0.76319	-1.8781	32.425	-4.2817
81.215	8.6936	62.91	-2.6651	-0.040406	-2.8521	-1.9458	0.10695	-1.6026	0.66022	-1.3176	3759.0	37.762	4.8372	61.084	-36.064	57.774	64.356	25.061	-3.4257	-3.7264	0.76319	-1.8781	32.425	-4.2817
81.194	9.0298	62.866	-2.6751	-0.039769	-2.8601	-2.0589	0.14744	-1.6022	0.66022	-1.3176	3758.5	37.75	5.0254	61.076	-35.981	57.767	64.356	25.061	-3.4257	-3.7264	0.76319	-1.8781	32.425	-4.2817
81.168	9.3653	62.828	-2.6857	-0.038931	-2.8681	-2.169	0.18774	-1.6007	0.66022	-1.3176	3758.0	37.742	5.2133	61.067	-35.893	57.759	64.356	25.061	-3.4257	-3.7264	0.76319	-1.8781	32.425	-4.2817
81.137	9.6997	62.795	-2.6968	-0.037892	-2.8761	-2.2762	0.22782	-1.5979	0.66022	-1.3176	3757.5	37.738	5.4007	61.059	-35.801	57.752	64.356	25.061	-3.4257	-3.7264	0.76319	-1.8781	32.425	-4.2817
81.099	10.033	62.767	-2.7084	-0.036654	-2.8841	-2.3803	0.26765	-1.5939	0.66022	-1.3176	3757.1	37.738	5.5875	61.051	-35.705	57.744	64.356	25.061	-3.4257	-3.7264	0.76319	-1.8781	32.425	-4.2817
81.056	10.364	62.745	-2.7206	-0.035216	-2.892	-2.4814	0.30721	-1.5887	0.66022	-1.3176	3756.6	37.743	5.7734	61.042	-35.604	57.736	64.356	25.061	-3.4257	-3.7264	0.76319	-1.8781	32.425	-4.2817
81.008	10.693	62.728	-2.7332	-0.033582	-2.8999	-2.5795	0.34641	-1.5821	0.66022	-1.3176	3756.1	37.752	5.9582	61.033	-35.498	57.728	64.356	25.061	-3.4257	-3.7264	0.76319	-1.8781	32.425	-4.2817
80.953	11.02	62.717	-2.7464	-0.031753	-2.9078	-2.6757	0.38493	-1.5733	0.66022	-1.3176	3755.6	37.766	6.1419	61.024	-35.388	57.72	64.356	25.061	-3.4257	-3.7264	0.76319	-1.8781	32.425	-4.2817
80.893	11.344	62.712	-2.76	-0.029734	-2.9157	-2.7692	0.42294	-1.5628	0.66022	-1.3176	3755.1	37.785	6.3241	61.015	-35.273	57.712	64.356	25.061	-3.4257	-3.7264	0.76319	-1.8781	32.425	-4.2817
80.826	11.664	62.713	-2.7741	-0.027525	-2.9235	-2.8597	0.46052	-1.5509	0.66022	-1.3176	3754.6	37.808	6.5047	61.006	-35.154	57.704	64.356	25.061	-3.4257	-3.7264	0.76319	-1.8781	32.425	-4.2817
80.754	11.982	62.719	-2.7886	-0.025129	-2.9312	-2.947	0.49761	-1.5377	0.66022	-1.3176	3754.1	37.835	6.6835	60.996	-35.031	57.695	64.356	25.061	-3.4257	-3.7264	0.76319	-1.8781	32.425	-4.2817
80.676	12.295	62.732	-2.8035	-0.022549	-2.9388	-3.0314	0.53418	-1.523	0.66022	-1.3176	3753.6	37.868	6.8604	60.986	-34.903	57.686	64.356	25.061	-3.4257	-3.7264	0.76319	-1.8781	32.425	-4.2817
80.592	12.605	62.751	-2.8189	-0.019788	-2.9464	-3.1127	0.57019	-1.5069	0.66022	-1.3176	3753.1	37.905	7.0351	60.976	-34.77	57.677	64.356	25.061	-3.4257	-3.7264	0.76319	-1.8781	32.425	-4.2817
80.502	12.91	62.775	-2.8346	-0.016849	-2.9539	-3.1909	0.60562	-1.4894	0.66022	-1.3176	3752.6	37.947	7.2074	60.965	-34.633	57.667	64.356	25.061	-3.4257	-3.7264	0.76319	-1.8781	32.425	-4.2817
80.406	13.21	62.806	-2.8508	-0.013733	-2.9613	-3.266	0.64045	-1.4704	0.66022	-1.3176	3752.1	37.994	7.3772	60.955	-34.491	57.658	64.356	25.061	-3.4257	-3.7264	0.76319	-1.8781	32.425	-4.2817
80.304	13.505	62.844	-2.8673	-0.010445	-2.9686	-3.338	0.67466	-1.45	0.66022	-1.3176	3751.6	38.046	7.5443	60.944	-34.345	57.648	64.356	25.061	-3.4257	-3.7264	0.76319	-1.8781	32.425	-4.2817
80.196	13.794	62.887	-2.8842	-0.0069875	-2.9758	-3.4068	0.70824	-1.4281	0.66022	-1.3176	3751.2	38.102	7.7084	60.932	-34.194	57.637	64.356	25.061	-3.4257	-3.7264	0.76319	-1.8781	32.425	-4.2817
80.082	14.078	62.937	-2.9014	-0.0033638	-2.9829	-3.4725	0.74116	-1.4047	0.66022	-1.3176	3750.7	38.164	7.8694	60.921	-34.039	57.627	64.356	25.061	-3.4257	-3.7264	0.76319	-1.8781	32.425	-4.2817
79.962	14.355	62.993	-2.9189	0.00042296	-2.9898	-3.5356	0.77333	-1.3785	0.66022	-1.3176	3750.2	38.23	8.0271	60.908	-33.88	57.616	64.356	25.061	-3.4257	-3.7264	0.76319	-1.8781	32.425	-4.2817
79.837	14.626	63.055	-2.9367	0.0043675	-2.9967	-3.5983	0.80436	-1.344	0.66022	-1.3176	3749.7	38.302	8.1813	60.896	-33.716	57.604	64.356	25.061	-3.4257	-3.7264	0.76319	-1.8781	32.425	-4.2817
79.705	14.89	63.124	-2.9549	0.0084653	-3.0033	-3.6573	0.83465	-1.3083	0.66022	-1.3176	3749.2	38.378	8.3317	60.883	-33.547	57.592	64.356	25.061	-3.4257	-3.7264	0.76319	-1.8781	32.425	-4.2817
79.569	15.147	63.199	-2.9733	0.012713	-3.0097	-3.7125	0.86426	-1.2712	0.66022	-1.3176	3748.7	38.459	8.4781	60.87	-33.375	57.58	64.356	25.061	-3.4257	-3.7264	0.76319	-1.8781	32.425	-4.2817
79.426	15.395	63.28	-2.992	0.017107	-3.016	-3.7638	0.8931	-1.2329	0.66022	-1.3176	3748.2	38.545	8.6204	60.856	-33.198	57.567	64.356	25.061	-3.4257	-3.7264	0.76319	-1.8781	32.425	-4.2817
79.278	15.636	63.368	-3.0109	0.021643	-3.0221	-3.8112	0.92117	-1.1933	0.66022	-1.3176	3747.7	38.636	8.7584	60.841	-33.017	57.554	64.356	25.061	-3.4257	-3.7264	0.76319	-1.8781	32.425	-4.2817
79.124	15.869	63.461	-3.0301	0.026317	-3.0279	-3.8545	0.94846	-1.1525	0.66022	-1.3176	3747.2	38.731	8.8918	60.827	-32.833	57.541	64.356	25.061	-3.4257	-3.7264	0.76319	-1.8781	32.425	-4.2817
78.965	16.092	63.562	-3.0495	0.031126	-3.0336	-3.8938	0.97497	-1.1106	0.66022	-1.3176	3746.8	38.832	9.0204	60.812	-32.644	57.527	64.356	25.061	-3.4257	-3.7264	0.76319	-1.8781	32.425	-4.2817
78.801	16.307	63.668	-3.069	0.036065	-3.039	-3.9371	1.0007	-1.0678	0.66022	-1.3176	3746.3	38.937	9.1441	60.796	-32.451	57.512	64.356	25.061	-3.4257	-3.7264	0.76319	-1.8781	32.425	-4.2817
78.631	16.512	63.78	-3.0888	0.041132	-3.0443	-3.984	1.0258	-1.0241	0.66022	-1.3176	3745.8	39.047	9.2626	60.779	-32.254	57.497	64.356	25.061	-3.4257	-3.7264	0.76319	-1.8781	32.425	-4.2817
78.456	16.707	63.899	-3.1089	0.046322	-3.0493	-4.0272	1.0503	-0.97954	0.66022	-1.3176	3745.3	39.161	9.3757	60.763	-32.054	57.482	64.356	25.061	-3.4257	-3.7264	0.76319	-1.8781	32.425	-4.2817
78.277	16.892	64.023	-3.1291	0.051634	-3.0541	-4.0666	1.0742	-0.93406	0.66022	-1.3176	3744.8	39.28	9.4832	60.745	-31.851	57.466	64.356	25.061	-3.4257	-3.7264	0.76319	-1.8781	32.425	-4.2817
78.092	17.067	64.153	-3.1495	0.057063	-3.0586	-4.1021	1.0975	-0.88775	0.66022	-1.3176	3744.3	39.403	9.585	60.727	-31.643	57.449	64.356	25.061	-3.4257	-3.7264	0.76319	-1.8781	32.425	-4.2817
77.903	17.23	64.289	-3.1701	0.062608	-3.0629	-4.1335	1.1203	-0.84067	0.66022	-1.3176	3743.8	39.531	9.6807	60.709	-31.433	57.432	64.356	25.061	-3.4257	-3.7264	0.76319	-1.8781	32.425	-4.2817
77.71	17.382	64.43	-3.1908	0.068266	-3.067	-4.1607	1.1425	-0.79291	0.66022	-1.3176	3743.4	39.663	9.7703	60.689	-31.219	57.414	64.356	25.061	-3.4257	-3.7264	0.76319	-1.8781	32.425	-4.2817
77.512	17.523	64.577	-3.2117	0.074033	-3.0709	-4.1837	1.1642	-0.74454	0.66022	-1.3176	3742.9	39.799	9.8535	60.67	-31.003	57.396	64.356	25.061	-3.4257	-3.7264	0.76319	-1.8781	32.425	-4.2817
77.309	17.652	64.73	-3.2327	0.079906	-3.0745	-4.2021	1.1852	-0.69564	0.66022	-1.3176	3742.4	39.939	9.9301	60.649	-30.783	57.377	64.356	25.061	-3.4257	-3.7264	0.76319	-1.8781	32.425	-4.2817
77.103	17.769	64.887	-3.2538	0.085865	-3.0778	-4.2657	1.1924	-0.63391	0.66022	-1.3176	3741.9	40.083	10.0	60.628	-30.561	57.357	64.356	25.061	-3.4257	-3.7264	0.76319	-1.8781	32.425	-4.2817
76.893	17.873	65.05	-3.2754	0.091818	-3.0808	-4.3635	1.1889	-0.56251	0.66022	-1.3176	3741.4	40.23	10.063	60.606	-30.337	57.337	64.356	25.061	-3.4257	-3.7264	0.76319	-1.8781	32.425	-4.2817
76.679	17.963	65.217	-3.2974	0.097753	-3.0834	-4.4586	1.1852	-0.49249	0.66022	-1.3176	3740.9	40.382	10.118	60.584	-30.11	57.316	64.356	25.061	-3.4257	-3.7264	0.76319	-1.8781	32.425	-4.2817
76.462	18.04	65.389	-3.32	0.10367	-3.0857	-4.5607	1.1813	-0.42476	0.66022	-1.3176	3740.5	40.537	10.166	60.56	-29.881	57.295	64.356	25.061	-3.4257	-3.7264	0.76319	-1.8781	32.425	-4.2817
76.242	18.102	65.566	-3.343	0.10957	-3.0877	-4.6653	1.1777	-0.35855	0.66022	-1.3176	3740.0	40.695	10.205	60.536	-29.651	57.273	64.356	25.061	-3.4257	-3.7264	0.76319	-1.8781	32.425	-4.2817
76.019	18.15	65.747	-3.3667	0.11546	-3.0892	-4.7908	1.1805	-0.26801	0.66022	-1.3176	3739.5	40.856	10.236	60.512	-29.419	57.25	64.356	25.061	-3.4257	-3.7264	0.76319	-1.8781	32.425	-4.2817
75.793	18.182	65.932	-3.3909	0.12137	-3.0904	-4.9142	1.1832	-0.18031	0.66022	-1.3176	3739.0	41.02	10.259	60.487	-29.185	57.226	64.356	25.061	-3.4257	-3.7264	0.76319	-1.8781	32.425	-4.2817
75.565	18.198	66.121	-3.4158	0.12729	-3.091	-5.0352	1.1858	-0.095809	0.66022	-1.3176	3738.5	41.187	10.272	60.46	-28.952	57.202	64.356	25.061	-3.4257	-3.7264	0.76319	-1.8781	32.425	-4.2817
75.335	18.197	66.314	-3.4413	0.13323	-3.0913	-5.1532	1.1885	-0.01485	0.66022	-1.3176	3738.1	41.356	10.277	60.434	-28.717	57.177	64.356	25.061	-3.4257	-3.7264	0.76319	-1.8781	32.425	-4.2817
75.103	18.179	66.51	-3.4673	0.13918	-3.0912	-5.2679	1.1911	0.062226	0.66022	-1.3176	3737.6	41.528	10.271	60.406	-28.482	57.151	64.356	25.061	-3.4257	-3.7264	0.76319	-1.8781	32.425	-4.2817
74.869	18.143	66.709	-3.494	0.14514	-3.0907	-5.4064	1.1974	0.13612	0.66022	-1.3176	3737.1	41.701	10.256	60.378	-28.247	57.125	64.356	25.061	-3.4257	-3.7264	0.76319	-1.8781	32.425	-4.2817
74.635	18.09	66.912	-3.5214	0.15116	-3.0898	-5.5668	1.2071	0.20867	0.66022	-1.3176	3736.6	41.877	10.23	60.349	-28.012	57.098	64.356	25.061	-3.4257	-3.7264	0.76319	-1.8781	32.425	-4.2817
74.399	18.019	67.117	-3.5497	0.15722	-3.0886	-5.7229	1.2171	0.27953	0.66022	-1.3176	3736.1	42.054	10.195	60.319	-27.777	57.07	64.356	25.061	-3.4257	-3.7264	0.76319	-1.8781	32.425	-4.2817
74.163	17.929	67.326	-3.5786	0.16333	-3.0871	-5.8739	1.2272	0.34865	0.66022	-1.3176	3735.7	42.233	10.148	60.289	-27.543	57.042	64.356	25.061	-3.4257	-3.7264	0.76319	-1.8781	32.425	-4.2817
73.926	17.82	67.536	-3.6084	0.16949	-3.0851	-6.0191	1.2374	0.41597	0.66022	-1.3176	3735.2	42.414	10.091	60.259	-27.31	57.014	64.356	25.061	-3.4257	-3.7264	0.76319	-1.8781	32.425	-4.2817
73.69	17.691	67.749	-3.6388	0.1757	-3.0829	-6.1462	1.2475	0.48146	0.66022	-1.3176	3734.7	42.595	10.023	60.228	-27.078	56.985	64.356	25.061	-3.4257	-3.7264	0.76319	-1.8781	32.425	-4.2817
73.454	17.543	67.964	-3.6698	0.18196	-3.0803	-6.2393	1.2572	0.54649	0.66022	-1.3176	3734.2	42.777	9.9431	60.196	-26.847	56.955	64.356	25.061	-3.4257	-3.7264	0.76319	-1.8781	32.425	-4.2817
73.218	17.374	68.18	-3.7012	0.18827	-3.0774	-6.3215	1.2663	0.61068	0.66022	-1.3176	3733.8	42.959	9.8517	60.164	-26.618	56.925	64.356	25.061	-3.4257	-3.7264	0.76319	-1.8781	32.425	-4.2817
72.983	17.185	68.397	-3.733	0.19462	-3.0742	-6.3928	1.2745	0.67354	0.66022	-1.3176	3733.3	43.142	9.7486	60.131	-26.391	56.895	64.356	25.061	-3.4257	-3.7264	0.76319	-1.8781	32.425	-4.2817
72.749	16.974	68.615	-3.7651	0.20102	-3.0707	-6.4523	1.2817	0.73509	0.66022	-1.3176	3732.8	43.325	9.6335	60.098	-26.167	56.864	64.356	25.061	-3.4257	-3.7264	0.76319	-1.8781	32.425	-4.2817
72.517	16.743	68.833	-3.7975	0.20744	-3.0669	-6.4953	1.2879	0.79536	0.66022	-1.3176	3732.3	43.507	9.5062	60.064	-25.945	56.832	64.356	25.061	-3.4257	-3.7264	0.76319	-1.8781	32.425	-4.2817
72.287	16.49	69.051	-3.8299	0.21389	-3.0627	-6.4664	1.2924	0.85422	0.66022	-1.3176	3731.9	43.688	9.3668	60.03	-25.727	56.8	64.356	25.061	-3.4257	-3.7264	0.76319	-1.8781	32.425	-4.2817
72.059	16.216	69.269	-3.8621	0.22036	-3.0583	-6.4223	1.2949	0.91229	0.66022	-1.3176	3731.4	43.869	9.215	59.995	-25.512	56.768	64.356	25.061	-3.4257	-3.7264	0.76319	-1.8781	32.425	-4.2817
71.834	15.92	69.484	-3.8941	0.22684	-3.0536	-6.3623	1.2952	0.96961	0.66022	-1.3176	3730.9	44.048	9.0509	59.96	-25.301	56.735	64.356	25.061	-3.4257	-3.7264	0.76319	-1.8781	32.425	-4.2817
71.611	15.603	69.699	-3.9257	0.23331	-3.0486	-6.2934	1.2941	1.03	0.66022	-1.3176	3730.4	44.225	8.8746	59.925	-25.095	56.702	64.356	25.061	-3.4257	-3.7264	0.76319	-1.8781	32.425	-4.2817
71.392	15.265	69.91	-3.9568	0.23977	-3.0433	-6.1365	1.2912	1.094	0.66022	-1.3176	3730.0	44.399	8.6859	59.889	-24.893	56.668	64.356	25.061	-3.4257	-3.7264	0.76319	-1.8781	32.425	-4.2817
71.176	14.905	70.119	-3.9871	0.24622	-3.0377	-5.9559	1.2845	1.1575	0.66022	-1.3176	3729.5	44.572	8.485	59.852	-24.697	56.634	64.356	25.061	-3.4257	-3.7264	0.76319	-1.8781	32.425	-4.2817
70.963	14.525	70.324	-4.0164	0.25261	-3.0317	-5.7587	1.274	1.2204	0.66022	-1.3176	3729.0	44.741	8.2722	59.816	-24.506	56.6	64.356	25.061	-3.4257	-3.7264	0.76319	-1.8781	32.425	-4.2817
70.756	14.124	70.525	-4.0446	0.25895	-3.0255	-5.5447	1.2596	1.2825	0.66022	-1.3176	3728.6	44.907	8.0474	59.779	-24.321	56.565	64.356	25.061	-3.4257	-3.7264	0.76319	-1.8781	32.425	-4.2817
70.552	13.704	70.721	-4.0717	0.26521	-3.0189	-5.2619	1.2485	1.3631	0.66022	-1.3176	3728.1	45.069	7.8112	59.741	-24.143	56.53	64.356	25.061	-3.4257	-3.7264	0.76319	-1.8781	32.425	-4.2817
70.353	13.264	70.912	-4.0971	0.27144	-3.0118	-4.9072	1.2406	1.4546	0.66022	-1.3176	3727.6	45.227	7.5637	59.703	-23.971	56.495	64.356	25.061	-3.4257	-3.7264	0.76319	-1.8781	32.425	-4.2817
70.16	12.806	71.097	-4.1206	0.2776	-3.0043	-4.4508	1.2257	1.5444	0.66022	-1.3176	3727.1	45.38	7.3056	59.666	-23.806	56.459	64.356	25.061	-3.4257	-3.7264	0.76319	-1.8781	32.425	-4.2817
69.972	12.33	71.275	-4.1416	0.28368	-2.9964	-3.976	1.203	1.6312	0.66022	-1.3176	3726.7	45.529	7.0373	59.627	-23.649	56.424	64.356	25.061	-3.4257	-3.7264	0.76319	-1.8781	32.425	-4.2817
69.789	11.837	71.447	-4.1603	0.28962	-2.988	-3.5102	1.1728	1.7144	0.66022	-1.3176	3726.2	45.672	6.7592	59.589	-23.499	56.388	64.356	25.061	-3.4257	-3.7264	0.76319	-1.8781	32.425	-4.2817
69.613	11.329	71.61	-4.1768	0.2954	-2.9793	-3.0532	1.1356	1.7939	0.66022	-1.3176	3725.7	45.81	6.472	59.551	-23.357	56.352	64.356	25.061	-3.4257	-3.7264	0.76319	-1.8781	32.425	-4.2817
69.443	10.806	71.765	-4.1909	0.30097	-2.9701	-2.605	1.0919	1.8695	0.66022	-1.3176	3725.3	45.942	6.1762	59.513	-23.224	56.316	64.356	25.061	-3.4257	-3.7264	0.76319	-1.8781	32.425	-4.2817
69.279	10.27	71.911	-4.2028	0.3063	-2.9606	-2.1602	1.0429	1.9419	0.66022	-1.3176	3724.8	46.068	5.8722	59.474	-23.1	56.28	64.356	25.061	-3.4257	-3.7264	0.76319	-1.8781	32.425	-4.2817
69.122	9.7208	72.047	-4.2125	0.31139	-2.9507	-1.7169	0.98936	2.0114	0.66022	-1.3176	3724.3	46.187	5.5608	59.436	-22.985	56.244	64.356	25.061	-3.4257	-3.7264	0.76319	-1.8781	32.425	-4.2817
68.973	9.1599	72.173	-4.22	0.31619	-2.9405	-1.2825	0.93055	2.0768	0.66022	-1.3176	3723.9	46.299	5.2424	59.397	-22.879	56.208	64.356	25.061	-3.4257	-3.7264	0.76319	-1.8781	32.425	-4.2817
68.83	8.5884	72.289	-4.2253	0.32068	-2.9299	-0.85713	0.86684	2.138	0.66022	-1.3176	3723.4	46.404	4.9177	59.359	-22.783	56.172	64.356	25.061	-3.4257	-3.7264	0.76319	-1.8781	32.425	-4.2817
68.695	8.0074	72.395	-4.2286	0.32485	-2.9191	-0.44057	0.79868	2.1949	0.66022	-1.3176	3722.9	46.502	4.5872	59.32	-22.697	56.136	64.356	25.061	-3.4257	-3.7264	0.76319	-1.8781	32.425	-4.2817
68.568	7.4178	72.489	-4.2298	0.32866	-2.908	-0.032707	0.72651	2.2475	0.66022	-1.3176	3722.4	46.592	4.2516	59.282	-22.621	56.1	64.356	25.061	-3.4257	-3.7264	0.76319	-1.8781	32.425	-4.2817
68.449	6.8207	72.571	-4.2289	0.33211	-2.8966	0.3677	0.65153	2.3003	0.66022	-1.3176	3722.0	46.674	3.9113	59.244	-22.555	56.065	64.356	25.061	-3.4257	-3.7264	0.76319	-1.8781	32.425	-4.2817
68.338	6.2172	72.641	-4.2261	0.33518	-2.885	0.76309	0.57524	2.3618	0.66022	-1.3176	3721.5	46.748	3.5671	59.206	-22.499	56.029	64.356	25.061	-3.4257	-3.7264	0.76319	-1.8781	32.425	-4.2817
68.236	5.6083	72.7	-4.2213	0.33786	-2.873	1.1505	0.49588	2.4188	0.66022	-1.3176	3721.0	46.814	3.2194	59.168	-22.455	55.994	64.356	25.061	-3.4257	-3.7264	0.76319	-1.8781	32.425	-4.2817
68.142	4.995	72.746	-4.2146	0.34013	-2.8608	1.5302	0.41391	2.4713	0.66022	-1.3176	3720.6	46.872	2.8688	59.131	-22.421	55.959	64.356	25.061	-3.4257	-3.7264	0.76319	-1.8781	32.425	-4.2817
68.057	4.3784	72.779	-4.206	0.34199	-2.8483	1.9023	0.32974	2.5192	0.66022	-1.3176	3720.1	46.92	2.516	59.094	-22.398	55.924	64.356	25.061	-3.4257	-3.7264	0.76319	-1.8781	32.425	-4.2817
67.981	3.7595	72.8	-4.1956	0.34343	-2.8356	2.2666	0.24373	2.5626	0.66022	-1.3176	3719.6	46.961	2.1615	59.057	-22.386	55.89	64.356	25.061	-3.4257	-3.7264	0.76319	-1.8781	32.425	-4.2817
67.914	3.1393	72.808	-4.1834	0.34443	-2.8227	2.6276	0.15823	2.6024	0.66022	-1.3176	3719.2	46.992	1.8059	59.021	-22.385	55.856	64.356	25.061	-3.4257	-3.7264	0.76319	-1.8781	32.425	-4.2817
67.856	2.5188	72.804	-4.1693	0.34501	-2.8096	2.9844	0.073151	2.6384	0.66022	-1.3176	3718.7	47.015	1.4498	58.985	-22.396	55.822	64.356	25.061	-3.4257	-3.7264	0.76319	-1.8781	32.425	-4.2817
67.807	1.8992	72.786	-4.1535	0.34516	-2.7963	3.3335	-0.012798	2.6701	0.66022	-1.3176	3718.2	47.028	1.0937	58.949	-22.418	55.789	64.356	25.061	-3.4257	-3.7264	0.76319	-1.8781	32.425	-4.2817
67.767	1.2813	72.755	-4.136	0.34488	-2.7829	3.6748	-0.099281	2.6976	0.66022	-1.3176	3717.8	47.033	0.73834	58.914	-22.45	55.756	64.356	25.061	-3.4257	-3.7264	0.76319	-1.8781	32.425	-4.2817
67.737	0.66632	72.712	-4.1168	0.34417	-2.7694	4.0085	-0.18597	2.7209	0.66022	-1.3176	3717.3	47.028	0.38417	58.88	-22.494	55.724	64.356	25.061	-3.4257	-3.7264	0.76319	-1.8781	32.425	-4.2817
67.717	0.05509	72.656	-4.0959	0.34302	-2.7557	4.3343	-0.27256	2.7402	0.66022	-1.3176	3716.9	47.015	0.031781	58.846	-22.55	55.692	64.356	25.061	-3.4257	-3.7264	0.76319	-1.8781	32.425	-4.2817
67.706	-0.55136	72.587	-4.0735	0.34145	-2.7419	4.6544	-0.3554	2.7628	0.66022	-1.3176	3716.4	46.992	-0.31825	58.812	-22.616	55.661	64.356	25.061	-3.4257	-3.7264	0.76319	-1.8781	32.425	-4.2817
67.705	-1.1521	72.505	-4.0494	0.33947	-2.7281	4.9667	-0.43754	2.782	0.66022	-1.3176	3715.9	46.961	-0.66538	58.78	-22.693	55.63	64.356	25.061	-3.4257	-3.7264	0.76319	-1.8781	32.425	-4.2817
67.713	-1.7461	72.412	-4.0238	0.33707	-2.7141	5.2706	-0.51902	2.797	0.66022	-1.3176	3715.5	46.921	-1.0091	58.747	-22.781	55.6	64.356	25.061	-3.4257	-3.7264	0.76319	-1.8781	32.425	-4.2817
67.731	-2.3327	72.306	-3.9967	0.33428	-2.7001	5.5659	-0.59958	2.8078	0.66022	-1.3176	3715.0	46.871	-1.3488	58.716	-22.88	55.571	64.356	25.061	-3.4257	-3.7264	0.76319	-1.8781	32.425	-4.2817
67.758	-2.9107	72.188	-3.9682	0.33108	-2.6861	5.8523	-0.67906	2.8146	0.66022	-1.3176	3714.5	46.813	-1.684	58.685	-22.99	55.542	64.356	25.061	-3.4257	-3.7264	0.76319	-1.8781	32.425	-4.2817
67.795	-3.4795	72.059	-3.9382	0.32749	-2.672	6.1295	-0.75708	2.8174	0.66022	-1.3176	3714.1	46.746	-2.0142	58.655	-23.111	55.514	64.356	25.061	-3.4257	-3.7264	0.76319	-1.8781	32.425	-4.2817
67.841	-4.0382	71.918	-3.9069	0.32352	-2.6579	6.3987	-0.83034	2.8172	0.66022	-1.3176	3713.6	46.671	-2.3389	58.626	-23.241	55.487	64.356	25.061	-3.4257	-3.7264	0.76319	-1.8781	32.425	-4.2817
67.897	-4.5859	71.767	-3.8742	0.31919	-2.6438	6.6578	-0.9021	2.8131	0.66022	-1.3176	3713.1	46.587	-2.6577	58.598	-23.382	55.461	64.356	25.061	-3.4257	-3.7264	0.76319	-1.8781	32.425	-4.2817
67.961	-5.122	71.605	-3.8403	0.3145	-2.6298	6.9064	-0.97218	2.805	0.66022	-1.3176	3712.7	46.495	-2.97	58.57	-23.533	55.435	64.356	25.061	-3.4257	-3.7264	0.76319	-1.8781	32.425	-4.2817
68.036	-5.6456	71.432	-3.8052	0.30947	-2.6158	7.1441	-1.0404	2.793	0.66022	-1.3176	3712.2	46.395	-3.2755	58.543	-23.693	55.41	64.356	25.061	-3.4257	-3.7264	0.76319	-1.8781	32.425	-4.2817
68.119	-6.1561	71.25	-3.7689	0.3041	-2.6018	7.3704	-1.1066	2.7772	0.66022	-1.3176	3711.7	46.287	-3.5736	58.517	-23.864	55.386	64.356	25.061	-3.4257	-3.7264	0.76319	-1.8781	32.425	-4.2817
68.211	-6.6528	71.058	-3.7315	0.29841	-2.588	7.585	-1.1707	2.7577	0.66022	-1.3176	3711.3	46.171	-3.864	58.492	-24.043	55.362	64.356	25.061	-3.4257	-3.7264	0.76319	-1.8781	32.425	-4.2817
68.312	-7.1351	70.857	-3.6931	0.2924	-2.5743	7.7864	-1.2309	2.7379	0.66022	-1.3176	3710.8	46.047	-4.1463	58.468	-24.232	55.34	64.356	25.061	-3.4257	-3.7264	0.76319	-1.8781	32.425	-4.2817
68.422	-7.6023	70.647	-3.6537	0.2861	-2.5606	7.9739	-1.2875	2.7178	0.66022	-1.3176	3710.3	45.916	-4.4201	58.444	-24.43	55.318	64.356	25.061	-3.4257	-3.7264	0.76319	-1.8781	32.425	-4.2817
68.54	-8.0538	70.428	-3.6133	0.27953	-2.5471	8.1477	-1.3417	2.6941	0.66022	-1.3176	3709.9	45.778	-4.685	58.422	-24.636	55.297	64.356	25.061	-3.4257	-3.7264	0.76319	-1.8781	32.425	-4.2817
68.667	-8.4893	70.202	-3.5722	0.27269	-2.5337	8.3091	-1.3936	2.6669	0.66022	-1.3176	3709.4	45.633	-4.9408	58.4	-24.85	55.277	64.356	25.061	-3.4257	-3.7264	0.76319	-1.8781	32.425	-4.2817
68.802	-8.9081	69.969	-3.53	0.2656	-2.5204	8.5636	-1.4435	2.6381	0.66022	-1.3176	3709.0	45.482	-5.187	58.379	-25.072	55.257	64.356	25.061	-3.4257	-3.7264	0.76319	-1.8781	32.425	-4.2817
68.945	-9.3096	69.728	-3.4866	0.25826	-2.5073	8.8059	-1.4919	2.6053	0.66022	-1.3176	3708.5	45.323	-5.4234	58.36	-25.302	55.239	64.356	25.061	-3.4257	-3.7264	0.76319	-1.8781	32.425	-4.2817
69.096	-9.6934	69.481	-3.442	0.25068	-2.4944	9.0352	-1.5388	2.5686	0.66022	-1.3176	3708.0	45.159	-5.6495	58.341	-25.54	55.222	64.356	25.061	-3.4257	-3.7264	0.76319	-1.8781	32.425	-4.2817
69.255	-10.059	69.228	-3.3963	0.24287	-2.4816	9.2411	-1.5835	2.5269	0.66022	-1.3176	3707.6	44.989	-5.865	58.323	-25.785	55.205	64.356	25.061	-3.4257	-3.7264	0.76319	-1.8781	32.425	-4.2817
69.421	-10.405	68.969	-3.3499	0.23487	-2.4691	9.2871	-1.6173	2.4659	0.66022	-1.3176	3707.1	44.813	-6.0696	58.305	-26.036	55.189	64.356	25.061	-3.4257	-3.7264	0.76319	-1.8781	32.425	-4.2817
69.594	-10.733	68.704	-3.3034	0.22671	-2.457	9.3098	-1.6467	2.4016	0.66022	-1.3176	3706.6	44.631	-6.263	58.289	-26.294	55.174	64.356	25.061	-3.4257	-3.7264	0.76319	-1.8781	32.425	-4.2817
69.774	-11.04	68.435	-3.2569	0.21841	-2.4451	9.3312	-1.6728	2.3331	0.66022	-1.3176	3706.2	44.445	-6.4451	58.274	-26.558	55.16	64.356	25.061	-3.4257	-3.7264	0.76319	-1.8781	32.425	-4.2817
69.961	-11.329	68.161	-3.21	0.20998	-2.4337	9.3918	-1.696	2.2601	0.66022	-1.3176	3705.7	44.254	-6.6158	58.259	-26.828	55.147	64.356	25.061	-3.4257	-3.7264	0.76319	-1.8781	32.425	-4.2817
70.154	-11.597	67.884	-3.163	0.20145	-2.4225	9.4323	-1.7165	2.1822	0.66022	-1.3176	3705.2	44.058	-6.775	58.246	-27.103	55.134	64.356	25.061	-3.4257	-3.7264	0.76319	-1.8781	32.425	-4.2817
70.354	-11.846	67.602	-3.1158	0.19282	-2.4118	9.4531	-1.7341	2.0993	0.66022	-1.3176	3704.8	43.857	-6.9225	58.233	-27.384	55.123	64.356	25.061	-3.4257	-3.7264	0.76319	-1.8781	32.425	-4.2817
70.56	-12.075	67.318	-3.0685	0.18411	-2.4016	9.4546	-1.7487	2.0116	0.66022	-1.3176	3704.3	43.653	-7.0582	58.221	-27.67	55.112	64.356	25.061	-3.4257	-3.7264	0.76319	-1.8781	32.425	-4.2817
70.772	-12.283	67.03	-3.0211	0.17534	-2.3917	9.4885	-1.7605	1.9188	0.66022	-1.3176	3703.8	43.445	-7.1821	58.21	-27.961	55.102	64.356	25.061	-3.4257	-3.7264	0.76319	-1.8781	32.425	-4.2817
70.989	-12.471	66.74	-2.9736	0.16651	-2.3824	9.5094	-1.7697	1.8207	0.66022	-1.3176	3703.4	43.233	-7.294	58.2	-28.256	55.092	64.356	25.061	-3.4257	-3.7264	0.76319	-1.8781	32.425	-4.2817
71.212	-12.639	66.447	-2.9261	0.15765	-2.3735	9.5118	-1.7762	1.7173	0.66022	-1.3176	3702.9	43.018	-7.3938	58.191	-28.555	55.084	64.356	25.061	-3.4257	-3.7264	0.76319	-1.8781	32.425	-4.2817
71.439	-12.786	66.153	-2.8785	0.14876	-2.3652	9.496	-1.78	1.6088	0.66022	-1.3176	3702.4	42.8	-7.4814	58.182	-28.858	55.076	64.356	25.061	-3.4257	-3.7264	0.76319	-1.8781	32.425	-4.2817
71.672	-12.913	65.857	-2.8311	0.13985	-2.3575	9.4625	-1.7811	1.4952	0.66022	-1.3176	3702.0	42.579	-7.5568	58.175	-29.165	55.07	64.356	25.061	-3.4257	-3.7264	0.76319	-1.8781	32.425	-4.2817
71.909	-13.018	65.56	-2.7839	0.13095	-2.3503	9.4439	-1.7794	1.3765	0.66022	-1.3176	3701.5	42.356	-7.62	58.168	-29.475	55.063	64.356	25.061	-3.4257	-3.7264	0.76319	-1.8781	32.425	-4.2817
72.151	-13.103	65.262	-2.7367	0.12206	-2.3437	9.4131	-1.7752	1.2525	0.66022	-1.3176	3701.0	42.13	-7.6708	58.162	-29.788	55.058	64.356	25.061	-3.4257	-3.7264	0.76319	-1.8781	32.425	-4.2817
72.396	-13.167	64.963	-2.6898	0.1132	-2.3378	9.3658	-1.7683	1.1233	0.66022	-1.3176	3700.6	41.902	-7.7093	58.157	-30.104	55.054	64.356	25.061	-3.4257	-3.7264	0.76319	-1.8781	32.425	-4.2817
72.646	-13.211	64.664	-2.6431	0.10438	-2.3325	9.3028	-1.7589	0.98887	0.66022	-1.3176	3700.1	41.673	-7.7354	58.152	-30.423	55.05	64.356	25.061	-3.4257	-3.7264	0.76319	-1.8781	32.425	-4.2817
72.899	-13.233	64.365	-2.5969	0.095612	-2.3278	9.1636	-1.7497	0.87468	0.66022	-1.3176	3699.6	41.442	-7.749	58.149	-30.744	55.047	64.356	25.061	-3.4257	-3.7264	0.76319	-1.8781	32.425	-4.2817
73.155	-13.234	64.065	-2.5515	0.086889	-2.3237	8.9742	-1.739	0.76836	0.66022	-1.3176	3699.2	41.21	-7.75	58.146	-31.067	55.044	64.356	25.061	-3.4257	-3.7264	0.76319	-1.8781	32.425	-4.2817
73.415	-13.214	63.765	-2.5071	0.078228	-2.3202	8.7706	-1.725	0.65538	0.66022	-1.3176	3698.7	40.976	-7.7386	58.143	-31.391	55.042	64.356	25.061	-3.4257	-3.7264	0.76319	-1.8781	32.425	-4.2817
73.677	-13.174	63.466	-2.4638	0.069644	-2.3172	8.5537	-1.7076	0.53613	0.66022	-1.3176	3698.2	40.742	-7.7149	58.142	-31.718	55.041	64.356	25.061	-3.4257	-3.7264	0.76319	-1.8781	32.425	-4.2817
73.942	-13.112	63.167	-2.4216	0.061157	-2.3148	8.3245	-1.6868	0.41097	0.66022	-1.3176	3697.8	40.506	-7.6791	58.14	-32.046	55.04	64.356	25.061	-3.4257	-3.7264	0.76319	-1.8781	32.425	-4.2817
74.209	-13.031	62.868	-2.3806	0.052782	-2.3131	8.0677	-1.6624	0.27937	0.66022	-1.3176	3697.3	40.27	-7.6313	58.14	-32.375	55.04	64.356	25.061	-3.4257	-3.7264	0.76319	-1.8781	32.425	-4.2817
74.478	-12.93	62.57	-2.341	0.04454	-2.312	7.7965	-1.6341	0.14278	0.66022	-1.3176	3696.8	40.034	-7.5718	58.14	-32.706	55.041	64.356	25.061	-3.4257	-3.7264	0.76319	-1.8781	32.425	-4.2817
74.749	-12.81	62.272	-2.3027	0.036346	-2.3115	7.4913	-1.6466	0.055007	0.66022	-1.3176	3696.4	39.797	-7.5007	58.14	-33.037	55.042	64.356	25.061	-3.4257	-3.7264	0.76319	-1.8781	32.425	-4.2817
75.022	-12.67	61.975	-2.2661	0.028073	-2.3115	7.1778	-1.6619	-0.024302	0.66022	-1.3176	3695.9	39.56	-7.4182	58.142	-33.37	55.043	64.356	25.061	-3.4257	-3.7264	0.76319	-1.8781	32.425	-4.2817
75.296	-12.511	61.679	-2.231	0.019735	-2.3118	6.8611	-1.6727	-0.10363	0.66022	-1.3176	3695.4	39.323	-7.3248	58.143	-33.703	55.045	64.356	25.061	-3.4257	-3.7264	0.76319	-1.8781	32.425	-4.2817
75.571	-12.335	61.384	-2.1975	0.011354	-2.3125	6.542	-1.6789	-0.18286	0.66022	-1.3176	3695.0	39.086	-7.2206	58.146	-34.037	55.048	64.356	25.061	-3.4257	-3.7264	0.76319	-1.8781	32.425	-4.2817
75.848	-12.141	61.089	-2.1656	0.0029532	-2.3136	6.2024	-1.6806	-0.26237	0.66022	-1.3176	3694.5	38.849	-7.106	58.149	-34.372	55.051	64.356	25.061	-3.4257	-3.7264	0.76319	-1.8781	32.425	-4.2817
76.125	-11.93	60.795	-2.1354	-0.0054443	-2.3151	5.8505	-1.6776	-0.34172	0.66022	-1.3176	3694.0	38.612	-6.9813	58.152	-34.707	55.055	64.356	25.061	-3.4257	-3.7264	0.76319	-1.8781	32.425	-4.2817
76.403	-11.702	60.502	-2.1071	-0.013815	-2.317	5.5001	-1.67	-0.42046	0.66022	-1.3176	3693.5	38.375	-6.8467	58.157	-35.043	55.06	64.356	25.061	-3.4257	-3.7264	0.76319	-1.8781	32.425	-4.2817
76.681	-11.458	60.209	-2.0804	-0.022136	-2.3193	5.1515	-1.6578	-0.49855	0.66022	-1.3176	3693.1	38.139	-6.7027	58.162	-35.379	55.065	64.356	25.061	-3.4257	-3.7264	0.76319	-1.8781	32.425	-4.2817
76.96	-11.198	59.917	-2.0556	-0.030385	-2.322	4.8053	-1.6411	-0.57596	0.66022	-1.3176	3692.6	37.903	-6.5495	58.167	-35.716	55.07	64.356	25.061	-3.4257	-3.7264	0.76319	-1.8781	32.425	-4.2817
77.238	-10.923	59.626	-2.0324	-0.03854	-2.3251	4.4616	-1.6201	-0.65267	0.66022	-1.3176	3692.1	37.667	-6.3873	58.174	-36.052	55.077	64.356	25.061	-3.4257	-3.7264	0.76319	-1.8781	32.425	-4.2817
77.517	-10.633	59.336	-2.0109	-0.04658	-2.3285	4.121	-1.5949	-0.72867	0.66022	-1.3176	3691.7	37.433	-6.2166	58.18	-36.389	55.083	64.356	25.061	-3.4257	-3.7264	0.76319	-1.8781	32.425	-4.2817
77.794	-10.33	59.046	-1.9912	-0.054482	-2.3324	3.7678	-1.5656	-0.80397	0.66022	-1.3176	3691.2	37.199	-6.0375	58.188	-36.726	55.091	64.356	25.061	-3.4257	-3.7264	0.76319	-1.8781	32.425	-4.2817
78.071	-10.012	58.758	-1.9732	-0.062228	-2.3366	3.4117	-1.5318	-0.87806	0.66022	-1.3176	3690.7	36.966	-5.8504	58.196	-37.062	55.099	64.356	25.061	-3.4257	-3.7264	0.76319	-1.8781	32.425	-4.2817
78.347	-9.6812	58.47	-1.9571	-0.069794	-2.3412	3.0636	-1.4939	-0.95109	0.66022	-1.3176	3690.2	36.734	-5.6556	58.205	-37.399	55.108	64.356	25.061	-3.4257	-3.7264	0.76319	-1.8781	32.425	-4.2817
78.622	-9.3374	58.183	-1.9426	-0.077161	-2.3461	2.7225	-1.4522	-1.0232	0.66022	-1.3176	3689.8	36.503	-5.4532	58.214	-37.735	55.117	64.356	25.061	-3.4257	-3.7264	0.76319	-1.8781	32.425	-4.2817
78.896	-8.9812	57.897	-1.9298	-0.084309	-2.3514	2.3886	-1.4067	-1.0944	0.66022	-1.3176	3689.3	36.273	-5.2437	58.224	-38.07	55.127	64.356	25.061	-3.4257	-3.7264	0.76319	-1.8781	32.425	-4.2817
79.168	-8.613	57.612	-1.9187	-0.091222	-2.357	2.062	-1.3577	-1.1647	0.66022	-1.3176	3688.8	36.044	-5.0272	58.235	-38.405	55.138	64.356	25.061	-3.4257	-3.7264	0.76319	-1.8781	32.425	-4.2817
79.437	-8.2332	57.328	-1.9092	-0.097881	-2.363	1.7428	-1.3054	-1.2341	0.66022	-1.3176	3688.4	35.817	-4.8041	58.247	-38.739	55.149	64.356	25.061	-3.4257	-3.7264	0.76319	-1.8781	32.425	-4.2817
79.705	-7.8422	57.045	-1.9013	-0.10427	-2.3694	1.4312	-1.2498	-1.3027	0.66022	-1.3176	3687.9	35.591	-4.5744	58.259	-39.073	55.161	64.356	25.061	-3.4257	-3.7264	0.76319	-1.8781	32.425	-4.2817
79.971	-7.4402	56.764	-1.8949	-0.11037	-2.3761	1.1272	-1.1912	-1.3705	0.66022	-1.3176	3687.4	35.367	-4.3386	58.271	-39.405	55.173	64.356	25.061	-3.4257	-3.7264	0.76319	-1.8781	32.425	-4.2817
80.233	-7.0277	56.483	-1.89	-0.11618	-2.3831	0.83085	-1.1297	-1.4375	0.66022	-1.3176	3686.9	35.145	-4.0967	58.284	-39.736	55.186	64.356	25.061	-3.4257	-3.7264	0.76319	-1.8781	32.425	-4.2817
80.493	-6.605	56.205	-1.8866	-0.12166	-2.3904	0.52247	-1.061	-1.4825	0.66022	-1.3176	3686.5	34.925	-3.849	58.298	-40.066	55.199	64.356	25.061	-3.4257	-3.7264	0.76319	-1.8781	32.425	-4.2817
80.75	-6.1725	55.928	-1.8848	-0.12677	-2.3978	0.18084	-0.98213	-1.4899	0.66022	-1.3176	3686.0	34.707	-3.5957	58.313	-40.395	55.213	64.356	25.061	-3.4257	-3.7264	0.76319	-1.8781	32.425	-4.2817
81.003	-5.7305	55.652	-1.8848	-0.13148	-2.4053	-0.17044	-0.90109	-1.4954	0.66022	-1.3176	3685.5	34.491	-3.3371	58.328	-40.722	55.228	64.356	25.061	-3.4257	-3.7264	0.76319	-1.8781	32.425	-4.2817
81.252	-5.2797	55.379	-1.8865	-0.13578	-2.4128	-0.50919	-0.81792	-1.5002	0.66022	-1.3176	3685.0	34.277	-3.0735	58.343	-41.048	55.243	64.356	25.061	-3.4257	-3.7264	0.76319	-1.8781	32.425	-4.2817
81.498	-4.8206	55.108	-1.8899	-0.13966	-2.4203	-0.83487	-0.73279	-1.5042	0.66022	-1.3176	3684.6	34.066	-2.8052	58.359	-41.372	55.259	64.356	25.061	-3.4257	-3.7264	0.76319	-1.8781	32.425	-4.2817
81.739	-4.3536	54.839	-1.8948	-0.1431	-2.4278	-1.1475	-0.6459	-1.5077	0.66022	-1.3176	3684.1	33.858	-2.5325	58.376	-41.693	55.275	64.356	25.061	-3.4257	-3.7264	0.76319	-1.8781	32.425	-4.2817
81.976	-3.8792	54.573	-1.9013	-0.14611	-2.4354	-1.4473	-0.55742	-1.5105	0.66022	-1.3176	3683.6	33.652	-2.2558	58.393	-42.013	55.291	64.356	25.061	-3.4257	-3.7264	0.76319	-1.8781	32.425	-4.2817
82.208	-3.398	54.309	-1.9093	-0.14868	-2.4429	-1.7337	-0.46756	-1.513	0.66022	-1.3176	3683.1	33.45	-1.9752	58.411	-42.33	55.309	64.356	25.061	-3.4257	-3.7264	0.76319	-1.8781	32.425	-4.2817
82.435	-2.9103	54.049	-1.9186	-0.15079	-2.4505	-2.0029	-0.37659	-1.517	0.66022	-1.3176	3682.6	33.251	-1.6911	58.429	-42.644	55.326	64.356	25.061	-3.4257	-3.7264	0.76319	-1.8781	32.425	-4.2817
82.656	-2.4165	53.791	-1.9293	-0.15244	-2.4581	-2.2595	-0.28468	-1.5206	0.66022	-1.3176	3682.2	33.055	-1.4037	58.448	-42.956	55.344	64.356	25.061	-3.4257	-3.7264	0.76319	-1.8781	32.425	-4.2817
82.872	-1.9171	53.538	-1.9412	-0.15363	-2.4657	-2.5038	-0.19204	-1.5239	0.66022	-1.3176	3681.7	32.864	-1.1132	58.467	-43.264	55.363	64.356	25.061	-3.4257	-3.7264	0.76319	-1.8781	32.425	-4.2817
83.083	-1.4124	53.288	-1.9543	-0.15436	-2.4733	-2.7359	-0.098866	-1.5269	0.66022	-1.3176	3681.2	32.676	-0.81982	58.486	-43.57	55.382	64.356	25.061	-3.4257	-3.7264	0.76319	-1.8781	32.425	-4.2817
83.287	-0.90282	53.042	-1.9685	-0.15462	-2.481	-2.9562	-0.0053432	-1.5296	0.66022	-1.3176	3680.7	32.492	-0.52385	58.506	-43.872	55.401	64.356	25.061	-3.4257	-3.7264	0.76319	-1.8781	32.425	-4.2817
83.485	-0.3887	52.801	-1.9838	-0.15441	-2.4886	-3.1648	0.088331	-1.5321	0.66022	-1.3176	3680.2	32.312	-0.22546	58.527	-44.17	55.421	64.356	25.061	-3.4257	-3.7264	0.76319	-1.8781	32.425	-4.2817
83.676	0.1296	52.565	-2.0002	-0.15374	-2.4963	-3.3617	0.18187	-1.533	0.66022	-1.3176	3679.8	32.137	0.075146	58.548	-44.465	55.441	64.356	25.061	-3.4257	-3.7264	0.76319	-1.8781	32.425	-4.2817
83.861	0.65175	52.333	-2.0174	-0.1526	-2.504	-3.5465	0.2748	-1.5293	0.66022	-1.3176	3679.3	31.966	0.37776	58.569	-44.755	55.462	64.356	25.061	-3.4257	-3.7264	0.76319	-1.8781	32.425	-4.2817
84.039	1.1774	52.107	-2.0356	-0.15099	-2.5116	-3.7199	0.36717	-1.5248	0.66022	-1.3176	3678.8	31.801	0.68218	58.591	-45.042	55.483	64.356	25.061	-3.4257	-3.7264	0.76319	-1.8781	32.425	-4.2817
84.21	1.7062	51.887	-2.0546	-0.14892	-2.5192	-3.8824	0.45879	-1.5195	0.66022	-1.3176	3678.3	31.64	0.98823	58.613	-45.323	55.504	64.356	25.061	-3.4257	-3.7264	0.76319	-1.8781	32.425	-4.2817
84.373	2.2378	51.673	-2.0744	-0.1464	-2.5268	-4.0342	0.54947	-1.5136	0.66022	-1.3176	3677.8	31.485	1.2957	58.635	-45.601	55.525	64.356	25.061	-3.4257	-3.7264	0.76319	-1.8781	32.425	-4.2817
84.529	2.772	51.465	-2.0949	-0.14343	-2.5343	-4.1756	0.63901	-1.5071	0.66022	-1.3176	3677.4	31.335	1.6045	58.658	-45.873	55.547	64.356	25.061	-3.4257	-3.7264	0.76319	-1.8781	32.425	-4.2817
84.677	3.3084	51.264	-2.1161	-0.14002	-2.5419	-4.307	0.72725	-1.4999	0.66022	-1.3176	3676.9	31.191	1.9143	58.681	-46.14	55.569	64.356	25.061	-3.4257	-3.7264	0.76319	-1.8781	32.425	-4.2817
84.817	3.8468	51.07	-2.138	-0.13616	-2.5493	-4.4307	0.81321	-1.493	0.66022	-1.3176	3676.4	31.053	2.225	58.704	-46.402	55.592	64.356	25.061	-3.4257	-3.7264	0.76319	-1.8781	32.425	-4.2817
84.949	4.3867	50.884	-2.1604	-0.13189	-2.5568	-4.5461	0.89721	-1.4859	0.66022	-1.3176	3675.9	30.921	2.5366	58.727	-46.659	55.614	64.356	25.061	-3.4257	-3.7264	0.76319	-1.8781	32.425	-4.2817
85.073	4.928	50.705	-2.1834	-0.12719	-2.5642	-4.6527	0.97937	-1.4784	0.66022	-1.3176	3675.4	30.796	2.8486	58.751	-46.91	55.637	64.356	25.061	-3.4257	-3.7264	0.76319	-1.8781	32.425	-4.2817
85.188	5.4704	50.534	-2.207	-0.1221	-2.5716	-4.7505	1.0597	-1.4708	0.66022	-1.3176	3674.9	30.677	3.1612	58.775	-47.154	55.66	64.356	25.061	-3.4257	-3.7264	0.76319	-1.8781	32.425	-4.2817
85.295	6.0134	50.372	-2.2309	-0.1166	-2.5789	-4.8402	1.1379	-1.4629	0.66022	-1.3176	3674.5	30.564	3.4739	58.799	-47.393	55.683	64.356	25.061	-3.4257	-3.7264	0.76319	-1.8781	32.425	-4.2817
85.393	6.557	50.218	-2.2553	-0.11072	-2.5862	-4.9222	1.2138	-1.4549	0.66022	-1.3176	3674.0	30.459	3.7868	58.823	-47.625	55.707	64.356	25.061	-3.4257	-3.7264	0.76319	-1.8781	32.425	-4.2817
85.483	7.1007	50.074	-2.2801	-0.10447	-2.5935	-4.9984	1.2866	-1.4447	0.66022	-1.3176	3673.5	30.361	4.0996	58.848	-47.851	55.73	64.356	25.061	-3.4257	-3.7264	0.76319	-1.8781	32.425	-4.2817
85.563	7.6442	49.939	-2.3053	-0.097861	-2.6006	-5.0711	1.3557	-1.4302	0.66022	-1.3176	3673.0	30.27	4.4122	58.872	-48.069	55.754	64.356	25.061	-3.4257	-3.7264	0.76319	-1.8781	32.425	-4.2817
85.634	8.1873	49.813	-2.3308	-0.090915	-2.6078	-5.1367	1.422	-1.416	0.66022	-1.3176	3672.5	30.187	4.7244	58.897	-48.281	55.778	64.356	25.061	-3.4257	-3.7264	0.76319	-1.8781	32.425	-4.2817
85.696	8.7297	49.698	-2.3567	-0.083646	-2.6148	-5.1958	1.4855	-1.4023	0.66022	-1.3176	3672.0	30.111	5.036	58.922	-48.486	55.802	64.356	25.061	-3.4257	-3.7264	0.76319	-1.8781	32.425	-4.2817
85.748	9.2709	49.593	-2.3828	-0.076065	-2.6218	-5.2485	1.5461	-1.3889	0.66022	-1.3176	3671.5	30.043	5.3468	58.946	-48.683	55.826	64.356	25.061	-3.4257	-3.7264	0.76319	-1.8781	32.425	-4.2817
85.792	9.8107	49.499	-2.4091	-0.068189	-2.6287	-5.2962	1.6042	-1.3759	0.66022	-1.3176	3671.0	29.983	5.6568	58.971	-48.873	55.849	64.356	25.061	-3.4257	-3.7264	0.76319	-1.8781	32.425	-4.2817
85.825	10.349	49.415	-2.4357	-0.060028	-2.6355	-5.3397	1.6599	-1.3628	0.66022	-1.3176	3670.6	29.932	5.9656	58.996	-49.054	55.873	64.356	25.061	-3.4257	-3.7264	0.76319	-1.8781	32.425	-4.2817
85.849	10.885	49.342	-2.4626	-0.051601	-2.6423	-5.3884	1.71	-1.3496	0.66022	-1.3176	3670.1	29.888	6.2732	59.021	-49.228	55.897	64.356	25.061	-3.4257	-3.7264	0.76319	-1.8781	32.425	-4.2817
85.863	11.418	49.281	-2.4896	-0.042934	-2.649	-5.4325	1.7563	-1.3366	0.66022	-1.3176	3669.6	29.854	6.5793	59.045	-49.394	55.921	64.356	25.061	-3.4257	-3.7264	0.76319	-1.8781	32.425	-4.2817
85.868	11.949	49.231	-2.5169	-0.034044	-2.6557	-5.471	1.7991	-1.3241	0.66022	-1.3176	3669.1	29.827	6.8837	59.07	-49.552	55.945	64.356	25.061	-3.4257	-3.7264	0.76319	-1.8781	32.425	-4.2817
85.863	12.477	49.193	-2.5443	-0.024949	-2.6623	-5.5043	1.8385	-1.3123	0.66022	-1.3176	3668.6	29.81	7.1864	59.095	-49.701	55.968	64.356	25.061	-3.4257	-3.7264	0.76319	-1.8781	32.425	-4.2817
85.847	13.002	49.167	-2.5719	-0.015665	-2.6688	-5.5327	1.8744	-1.3013	0.66022	-1.3176	3668.1	29.801	7.4871	59.119	-49.842	55.992	64.356	25.061	-3.4257	-3.7264	0.76319	-1.8781	32.425	-4.2817
85.822	13.523	49.154	-2.5996	-0.0062099	-2.6753	-5.5567	1.907	-1.2913	0.66022	-1.3176	3667.6	29.801	7.7856	59.143	-49.974	56.015	64.356	25.061	-3.4257	-3.7264	0.76319	-1.8781	32.425	-4.2817
85.787	14.039	49.152	-2.6275	0.0033992	-2.6817	-5.5794	1.9354	-1.2796	0.66022	-1.3176	3667.1	29.811	8.0818	59.167	-50.097	56.038	64.356	25.061	-3.4257	-3.7264	0.76319	-1.8781	32.425	-4.2817
85.742	14.552	49.163	-2.6554	0.013135	-2.6881	-5.6056	1.9584	-1.2622	0.66022	-1.3176	3666.6	29.829	8.3755	59.191	-50.211	56.061	64.356	25.061	-3.4257	-3.7264	0.76319	-1.8781	32.425	-4.2817
85.688	15.06	49.187	-2.6835	0.022978	-2.6944	-5.628	1.9784	-1.2462	0.66022	-1.3176	3666.1	29.857	8.6665	59.215	-50.316	56.084	64.356	25.061	-3.4257	-3.7264	0.76319	-1.8781	32.425	-4.2817
85.623	15.562	49.224	-2.7117	0.032914	-2.7006	-5.647	1.9954	-1.2316	0.66022	-1.3176	3665.7	29.894	8.9546	59.238	-50.411	56.107	64.356	25.061	-3.4257	-3.7264	0.76319	-1.8781	32.425	-4.2817
85.548	16.059	49.273	-2.74	0.042928	-2.7067	-5.6628	2.0096	-1.2187	0.66022	-1.3176	3665.2	29.941	9.2395	59.261	-50.498	56.129	64.356	25.061	-3.4257	-3.7264	0.76319	-1.8781	32.425	-4.2817
85.463	16.551	49.335	-2.7683	0.053006	-2.7127	-5.6757	2.0211	-1.2075	0.66022	-1.3176	3664.7	29.997	9.5211	59.284	-50.575	56.151	64.356	25.061	-3.4257	-3.7264	0.76319	-1.8781	32.425	-4.2817
85.368	17.036	49.411	-2.7967	0.063131	-2.7187	-5.6833	2.0285	-1.1923	0.66022	-1.3176	3664.2	30.062	9.7992	59.306	-50.642	56.172	64.356	25.061	-3.4257	-3.7264	0.76319	-1.8781	32.425	-4.2817
85.263	17.514	49.499	-2.8252	0.073285	-2.7247	-5.6922	2.0318	-1.1759	0.66022	-1.3176	3663.7	30.137	10.073	59.328	-50.7	56.193	64.356	25.061	-3.4257	-3.7264	0.76319	-1.8781	32.425	-4.2817
85.149	17.986	49.601	-2.8537	0.08344	-2.7305	-5.7106	2.0299	-1.1572	0.66022	-1.3176	3663.2	30.222	10.344	59.349	-50.748	56.214	64.356	25.061	-3.4257	-3.7264	0.76319	-1.8781	32.425	-4.2817
85.024	18.45	49.716	-2.8823	0.093579	-2.7362	-5.7251	2.025	-1.1388	0.66022	-1.3176	3662.7	30.316	10.61	59.37	-50.787	56.235	64.356	25.061	-3.4257	-3.7264	0.76319	-1.8781	32.425	-4.2817
84.89	18.906	49.844	-2.9109	0.10368	-2.7419	-5.7357	2.017	-1.1208	0.66022	-1.3176	3662.2	30.42	10.871	59.391	-50.815	56.254	64.356	25.061	-3.4257	-3.7264	0.76319	-1.8781	32.425	-4.2817
84.746	19.354	49.985	-2.9396	0.11374	-2.7474	-5.7425	2.006	-1.1029	0.66022	-1.3176	3661.7	30.533	11.128	59.411	-50.834	56.274	64.356	25.061	-3.4257	-3.7264	0.76319	-1.8781	32.425	-4.2817
84.592	19.793	50.139	-2.9683	0.12374	-2.7529	-5.7455	1.992	-1.0852	0.66022	-1.3176	3661.2	30.656	11.38	59.431	-50.843	56.293	64.356	25.061	-3.4257	-3.7264	0.76319	-1.8781	32.425	-4.2817
84.429	20.222	50.307	-2.9971	0.13366	-2.7583	-5.7446	1.9752	-1.0675	0.66022	-1.3176	3660.7	30.788	11.627	59.45	-50.841	56.311	64.356	25.061	-3.4257	-3.7264	0.76319	-1.8781	32.425	-4.2817
84.256	20.643	50.487	-3.0258	0.14349	-2.7636	-5.7396	1.9554	-1.0498	0.66022	-1.3176	3660.2	30.93	11.869	59.468	-50.83	56.329	64.356	25.061	-3.4257	-3.7264	0.76319	-1.8781	32.425	-4.2817
84.074	21.053	50.68	-3.0545	0.15321	-2.7688	-5.7378	1.9314	-1.0256	0.66022	-1.3176	3659.7	31.082	12.104	59.486	-50.809	56.346	64.356	25.061	-3.4257	-3.7264	0.76319	-1.8781	32.425	-4.2817
83.883	21.453	50.886	-3.0832	0.16279	-2.7738	-5.7403	1.903	-0.99308	0.66022	-1.3176	3659.2	31.243	12.334	59.503	-50.778	56.363	64.356	25.061	-3.4257	-3.7264	0.76319	-1.8781	32.425	-4.2817
83.683	21.842	51.105	-3.1119	0.17223	-2.7787	-5.7376	1.8718	-0.96016	0.66022	-1.3176	3658.7	31.413	12.558	59.52	-50.737	56.379	64.356	25.061	-3.4257	-3.7264	0.76319	-1.8781	32.425	-4.2817
83.473	22.22	51.337	-3.1405	0.18151	-2.7834	-5.7297	1.838	-0.92668	0.66022	-1.3176	3658.2	31.592	12.775	59.535	-50.685	56.395	64.356	25.061	-3.4257	-3.7264	0.76319	-1.8781	32.425	-4.2817
83.255	22.586	51.581	-3.1691	0.19061	-2.788	-5.7164	1.8017	-0.89251	0.66022	-1.3176	3657.7	31.78	12.986	59.55	-50.624	56.409	64.356	25.061	-3.4257	-3.7264	0.76319	-1.8781	32.425	-4.2817
83.029	22.939	51.836	-3.1977	0.19952	-2.7924	-5.7055	1.7627	-0.85595	0.66022	-1.3176	3657.2	31.977	13.19	59.565	-50.553	56.423	64.356	25.061	-3.4257	-3.7264	0.76319	-1.8781	32.425	-4.2817
82.793	23.28	52.104	-3.2262	0.20823	-2.7965	-5.6913	1.7215	-0.81835	0.66022	-1.3176	3656.7	32.183	13.386	59.578	-50.472	56.436	64.356	25.061	-3.4257	-3.7264	0.76319	-1.8781	32.425	-4.2817
82.55	23.608	52.384	-3.2546	0.21673	-2.8005	-5.6732	1.6781	-0.77976	0.66022	-1.3176	3656.2	32.398	13.575	59.591	-50.381	56.449	64.356	25.061	-3.4257	-3.7264	0.76319	-1.8781	32.425	-4.2817
82.298	23.922	52.675	-3.2829	0.22501	-2.8043	-5.6516	1.6322	-0.74008	0.66022	-1.3176	3655.7	32.621	13.756	59.603	-50.28	56.461	64.356	25.061	-3.4257	-3.7264	0.76319	-1.8781	32.425	-4.2817
82.039	24.221	52.977	-3.3111	0.23305	-2.8079	-5.6265	1.584	-0.69923	0.66022	-1.3176	3655.2	32.853	13.93	59.614	-50.169	56.472	64.356	25.061	-3.4257	-3.7264	0.76319	-1.8781	32.425	-4.2817
81.772	24.507	53.291	-3.3392	0.24084	-2.8113	-5.5978	1.5335	-0.65713	0.66022	-1.3176	3654.7	33.092	14.095	59.624	-50.048	56.482	64.356	25.061	-3.4257	-3.7264	0.76319	-1.8781	32.425	-4.2817
81.498	24.777	53.615	-3.3671	0.24838	-2.8145	-5.5656	1.4808	-0.61368	0.66022	-1.3176	3654.2	33.34	14.251	59.633	-49.918	56.491	64.356	25.061	-3.4257	-3.7264	0.76319	-1.8781	32.425	-4.2817
81.216	25.032	53.949	-3.3948	0.25565	-2.8175	-5.5298	1.4259	-0.56884	0.66022	-1.3176	3653.7	33.595	14.399	59.642	-49.779	56.499	64.356	25.061	-3.4257	-3.7264	0.76319	-1.8781	32.425	-4.2817
80.928	25.271	54.293	-3.4224	0.26264	-2.8202	-5.5058	1.369	-0.52139	0.66022	-1.3176	3653.2	33.857	14.538	59.649	-49.63	56.507	64.356	25.061	-3.4257	-3.7264	0.76319	-1.8781	32.425	-4.2817
80.633	25.494	54.646	-3.4499	0.26933	-2.8227	-5.4825	1.3101	-0.4724	0.66022	-1.3176	3652.7	34.126	14.667	59.655	-49.472	56.513	64.356	25.061	-3.4257	-3.7264	0.76319	-1.8781	32.425	-4.2817
80.331	25.7	55.009	-3.4772	0.27573	-2.8249	-5.4586	1.2493	-0.42199	0.66022	-1.3176	3652.2	34.402	14.787	59.661	-49.304	56.518	64.356	25.061	-3.4257	-3.7264	0.76319	-1.8781	32.425	-4.2817
80.024	25.889	55.38	-3.5045	0.28183	-2.8269	-5.4341	1.1868	-0.37014	0.66022	-1.3176	3651.7	34.685	14.897	59.665	-49.128	56.523	64.356	25.061	-3.4257	-3.7264	0.76319	-1.8781	32.425	-4.2817
79.71	26.06	55.76	-3.5317	0.28762	-2.8285	-5.4408	1.1312	-0.28626	0.66022	-1.3176	3651.2	34.974	14.997	59.668	-48.942	56.526	64.356	25.061	-3.4257	-3.7264	0.76319	-1.8781	32.425	-4.2817
79.392	26.213	56.147	-3.5591	0.29324	-2.8296	-5.5395	1.1179	-0.14332	0.66022	-1.3176	3650.7	35.269	15.087	59.67	-48.748	56.528	64.356	25.061	-3.4257	-3.7264	0.76319	-1.8781	32.425	-4.2817
79.068	26.347	56.542	-3.587	0.2988	-2.83	-5.6396	1.109	0.0039685	0.66022	-1.3176	3650.2	35.569	15.165	59.671	-48.546	56.529	64.356	25.061	-3.4257	-3.7264	0.76319	-1.8781	32.425	-4.2817
78.74	26.461	56.944	-3.6155	0.30433	-2.8296	-5.749	1.1006	0.15077	0.66022	-1.3176	3649.7	35.874	15.233	59.67	-48.334	56.529	64.356	25.061	-3.4257	-3.7264	0.76319	-1.8781	32.425	-4.2817
78.407	26.554	57.352	-3.6445	0.30981	-2.8285	-5.8526	1.0927	0.2961	0.66022	-1.3176	3649.2	36.184	15.288	59.668	-48.114	56.528	64.356	25.061	-3.4257	-3.7264	0.76319	-1.8781	32.425	-4.2817
78.071	26.626	57.767	-3.674	0.31525	-2.8266	-5.9501	1.0854	0.43949	0.66022	-1.3176	3648.7	36.499	15.331	59.665	-47.886	56.525	64.356	25.061	-3.4257	-3.7264	0.76319	-1.8781	32.425	-4.2817
77.731	26.675	58.187	-3.704	0.32067	-2.8241	-6.0412	1.0789	0.58042	0.66022	-1.3176	3648.2	36.818	15.362	59.66	-47.65	56.521	64.356	25.061	-3.4257	-3.7264	0.76319	-1.8781	32.425	-4.2817
77.387	26.702	58.613	-3.7344	0.32605	-2.8208	-6.1284	1.0768	0.71225	0.66022	-1.3176	3647.7	37.14	15.379	59.654	-47.405	56.516	64.356	25.061	-3.4257	-3.7264	0.76319	-1.8781	32.425	-4.2817
77.041	26.705	59.045	-3.7653	0.33148	-2.817	-6.2345	1.0983	0.80018	0.66022	-1.3176	3647.2	37.467	15.383	59.647	-47.152	56.509	64.356	25.061	-3.4257	-3.7264	0.76319	-1.8781	32.425	-4.2817
76.693	26.684	59.482	-3.7968	0.33703	-2.8128	-6.3467	1.1185	0.88718	0.66022	-1.3176	3646.7	37.797	15.373	59.638	-46.891	56.502	64.356	25.061	-3.4257	-3.7264	0.76319	-1.8781	32.425	-4.2817
76.342	26.639	59.924	-3.8288	0.34267	-2.8082	-6.4651	1.1373	0.9732	0.66022	-1.3176	3646.2	38.13	15.349	59.629	-46.621	56.493	64.356	25.061	-3.4257	-3.7264	0.76319	-1.8781	32.425	-4.2817
75.99	26.569	60.371	-3.8614	0.3484	-2.8031	-6.556	1.1549	1.055	0.66022	-1.3176	3645.7	38.466	15.31	59.618	-46.343	56.483	64.356	25.061	-3.4257	-3.7264	0.76319	-1.8781	32.425	-4.2817
75.636	26.474	60.823	-3.8944	0.35421	-2.7976	-6.6436	1.1708	1.1352	0.66022	-1.3176	3645.2	38.805	15.257	59.606	-46.057	56.473	64.356	25.061	-3.4257	-3.7264	0.76319	-1.8781	32.425	-4.2817
75.281	26.352	61.278	-3.9278	0.3601	-2.7917	-6.7339	1.1851	1.2144	0.66022	-1.3176	3644.7	39.145	15.189	59.593	-45.764	56.461	64.356	25.061	-3.4257	-3.7264	0.76319	-1.8781	32.425	-4.2817
74.925	26.204	61.736	-3.9617	0.36606	-2.7855	-6.8076	1.1979	1.2902	0.66022	-1.3176	3644.2	39.488	15.105	59.579	-45.463	56.447	64.356	25.061	-3.4257	-3.7264	0.76319	-1.8781	32.425	-4.2817
74.568	26.029	62.197	-3.9958	0.37208	-2.7789	-6.8301	1.2088	1.3587	0.66022	-1.3176	3643.7	39.831	15.006	59.563	-45.154	56.433	64.356	25.061	-3.4257	-3.7264	0.76319	-1.8781	32.425	-4.2817
74.212	25.826	62.66	-4.0301	0.37812	-2.7719	-6.9579	1.1968	1.4215	0.66022	-1.3176	3643.2	40.176	14.89	59.546	-44.838	56.417	64.356	25.061	-3.4257	-3.7264	0.76319	-1.8781	32.425	-4.2817
73.856	25.595	63.126	-4.0654	0.38402	-2.7647	-7.1339	1.1664	1.4624	0.66022	-1.3176	3642.7	40.521	14.758	59.528	-44.516	56.401	64.356	25.061	-3.4257	-3.7264	0.76319	-1.8781	32.425	-4.2817
73.5	25.334	63.593	-4.1014	0.3898	-2.7572	-7.2646	1.144	1.5173	0.66022	-1.3176	3642.2	40.867	14.61	59.509	-44.186	56.383	64.356	25.061	-3.4257	-3.7264	0.76319	-1.8781	32.425	-4.2817
73.146	25.043	64.061	-4.1381	0.39546	-2.7495	-7.3783	1.1199	1.5666	0.66022	-1.3176	3641.7	41.212	14.443	59.489	-43.849	56.365	64.356	25.061	-3.4257	-3.7264	0.76319	-1.8781	32.425	-4.2817
72.794	24.723	64.529	-4.1752	0.401	-2.7416	-7.4737	1.0937	1.6104	0.66022	-1.3176	3641.2	41.556	14.259	59.468	-43.506	56.345	64.356	25.061	-3.4257	-3.7264	0.76319	-1.8781	32.425	-4.2817
72.443	24.371	64.997	-4.2126	0.4064	-2.7334	-7.4313	1.0652	1.6395	0.66022	-1.3176	3640.7	41.899	14.058	59.446	-43.158	56.324	64.356	25.061	-3.4257	-3.7264	0.76319	-1.8781	32.425	-4.2817
72.095	23.989	65.464	-4.2494	0.41164	-2.7252	-7.2939	1.0328	1.6603	0.66022	-1.3176	3640.2	42.24	13.838	59.422	-42.805	56.303	64.356	25.061	-3.4257	-3.7264	0.76319	-1.8781	32.425	-4.2817
71.75	23.575	65.928	-4.2855	0.41672	-2.7168	-7.1339	0.99605	1.6792	0.66022	-1.3176	3639.7	42.579	13.601	59.398	-42.448	56.28	64.356	25.061	-3.4257	-3.7264	0.76319	-1.8781	32.425	-4.2817
71.408	23.132	66.389	-4.3207	0.4216	-2.7084	-6.9511	0.95482	1.696	0.66022	-1.3176	3639.2	42.914	13.346	59.372	-42.088	56.256	64.356	25.061	-3.4257	-3.7264	0.76319	-1.8781	32.425	-4.2817
71.071	22.658	66.846	-4.3549	0.42626	-2.6999	-6.7458	0.90898	1.7107	0.66022	-1.3176	3638.7	43.246	13.074	59.346	-41.725	56.232	64.356	25.061	-3.4257	-3.7264	0.76319	-1.8781	32.425	-4.2817
70.737	22.155	67.298	-4.3881	0.43068	-2.6913	-6.5178	0.85841	1.7232	0.66022	-1.3176	3638.2	43.573	12.785	59.318	-41.36	56.206	64.356	25.061	-3.4257	-3.7264	0.76319	-1.8781	32.425	-4.2817
70.408	21.622	67.743	-4.4201	0.43483	-2.6826	-6.2676	0.80305	1.7336	0.66022	-1.3176	3637.7	43.895	12.478	59.29	-40.995	56.179	64.356	25.061	-3.4257	-3.7264	0.76319	-1.8781	32.425	-4.2817
70.084	21.06	68.181	-4.4504	0.4387	-2.674	-5.8475	0.74242	1.7377	0.66022	-1.3176	3637.2	44.211	12.155	59.26	-40.629	56.152	64.356	25.061	-3.4257	-3.7264	0.76319	-1.8781	32.425	-4.2817
69.766	20.471	68.611	-4.4785	0.44225	-2.6652	-5.3873	0.67525	1.7659	0.66022	-1.3176	3636.7	44.522	11.816	59.23	-40.265	56.124	64.356	25.061	-3.4257	-3.7264	0.76319	-1.8781	32.425	-4.2817
69.454	19.854	69.031	-4.5042	0.44544	-2.6563	-4.8992	0.6008	1.8175	0.66022	-1.3176	3636.2	44.825	11.462	59.199	-39.903	56.094	64.356	25.061	-3.4257	-3.7264	0.76319	-1.8781	32.425	-4.2817
69.148	19.212	69.44	-4.5274	0.44825	-2.647	-4.309	0.53077	1.8908	0.66022	-1.3176	3635.7	45.121	11.092	59.167	-39.543	56.065	64.356	25.061	-3.4257	-3.7264	0.76319	-1.8781	32.425	-4.2817
68.849	18.546	69.838	-4.5472	0.45075	-2.6373	-3.614	0.46691	1.9871	0.66022	-1.3176	3635.2	45.409	10.709	59.134	-39.188	56.034	64.356	25.061	-3.4257	-3.7264	0.76319	-1.8781	32.425	-4.2817
68.557	17.857	70.223	-4.5636	0.4529	-2.6272	-2.9491	0.39222	2.0761	0.66022	-1.3176	3634.7	45.688	10.312	59.101	-38.837	56.003	64.356	25.061	-3.4257	-3.7264	0.76319	-1.8781	32.425	-4.2817
68.274	17.147	70.595	-4.5767	0.45466	-2.6166	-2.307	0.30803	2.16	0.66022	-1.3176	3634.2	45.958	9.904	59.068	-38.493	55.972	64.356	25.061	-3.4257	-3.7264	0.76319	-1.8781	32.425	-4.2817
67.998	16.418	70.952	-4.5867	0.45597	-2.6056	-1.6733	0.21623	2.2445	0.66022	-1.3176	3633.7	46.218	9.4842	59.033	-38.155	55.939	64.356	25.061	-3.4257	-3.7264	0.76319	-1.8781	32.425	-4.2817
67.731	15.67	71.293	-4.5935	0.4568	-2.5942	-1.0676	0.11605	2.3212	0.66022	-1.3176	3633.2	46.468	9.0539	58.999	-37.824	55.907	64.356	25.061	-3.4257	-3.7264	0.76319	-1.8781	32.425	-4.2817
67.473	14.905	71.619	-4.5974	0.45712	-2.5824	-0.48838	0.0084499	2.3903	0.66022	-1.3176	3632.7	46.707	8.6139	58.964	-37.501	55.874	64.356	25.061	-3.4257	-3.7264	0.76319	-1.8781	32.425	-4.2817
67.224	14.126	71.927	-4.5985	0.45688	-2.5703	-0.0030579	-0.10557	2.4489	0.66022	-1.3176	3632.3	46.936	8.165	58.928	-37.187	55.841	64.356	25.061	-3.4257	-3.7264	0.76319	-1.8781	32.425	-4.2817
66.985	13.332	72.218	-4.5975	0.45606	-2.5579	0.41222	-0.22271	2.5131	0.66022	-1.3176	3631.8	47.153	7.708	58.893	-36.882	55.808	64.356	25.061	-3.4257	-3.7264	0.76319	-1.8781	32.425	-4.2817
66.756	12.526	72.49	-4.5944	0.45465	-2.5451	0.82648	-0.34301	2.5792	0.66022	-1.3176	3631.3	47.358	7.2437	58.857	-36.587	55.774	64.356	25.061	-3.4257	-3.7264	0.76319	-1.8781	32.425	-4.2817
66.537	11.708	72.744	-4.5892	0.45262	-2.5321	1.237	-0.46672	2.6386	0.66022	-1.3176	3630.8	47.552	6.7726	58.821	-36.302	55.741	64.356	25.061	-3.4257	-3.7264	0.76319	-1.8781	32.425	-4.2817
66.33	10.88	72.979	-4.582	0.44997	-2.5188	1.644	-0.5932	2.6913	0.66022	-1.3176	3630.3	47.733	6.2955	58.785	-36.028	55.707	64.356	25.061	-3.4257	-3.7264	0.76319	-1.8781	32.425	-4.2817
66.133	10.043	73.194	-4.5728	0.44669	-2.5052	2.0533	-0.72005	2.7386	0.66022	-1.3176	3629.8	47.901	5.8129	58.748	-35.766	55.673	64.356	25.061	-3.4257	-3.7264	0.76319	-1.8781	32.425	-4.2817
65.948	9.1977	73.389	-4.5615	0.44277	-2.4914	2.4676	-0.84588	2.7812	0.66022	-1.3176	3629.3	48.057	5.3257	58.712	-35.515	55.639	64.356	25.061	-3.4257	-3.7264	0.76319	-1.8781	32.425	-4.2817
65.774	8.3465	73.564	-4.5481	0.43823	-2.4774	2.8776	-0.97278	2.8174	0.66022	-1.3176	3628.8	48.2	4.8346	58.676	-35.276	55.605	64.356	25.061	-3.4257	-3.7264	0.76319	-1.8781	32.425	-4.2817
65.613	7.4901	73.719	-4.5327	0.43305	-2.4632	3.2837	-1.1002	2.8473	0.66022	-1.3176	3628.3	48.33	4.3402	58.64	-35.049	55.571	64.356	25.061	-3.4257	-3.7264	0.76319	-1.8781	32.425	-4.2817
65.463	6.6299	73.853	-4.5153	0.42723	-2.4489	3.6883	-1.2259	2.8767	0.66022	-1.3176	3627.8	48.446	3.8433	58.604	-34.835	55.538	64.356	25.061	-3.4257	-3.7264	0.76319	-1.8781	32.425	-4.2817
65.326	5.7673	73.965	-4.4958	0.42079	-2.4345	4.0944	-1.3481	2.9121	0.66022	-1.3176	3627.3	48.549	3.3447	58.568	-34.634	55.504	64.356	25.061	-3.4257	-3.7264	0.76319	-1.8781	32.425	-4.2817
65.202	4.9034	74.058	-4.4744	0.41375	-2.4198	4.4971	-1.4696	2.941	0.66022	-1.3176	3626.8	48.639	2.845	58.533	-34.446	55.471	64.356	25.061	-3.4257	-3.7264	0.76319	-1.8781	32.425	-4.2817
65.091	4.0397	74.129	-4.4509	0.4061	-2.4051	4.8968	-1.5901	2.9636	0.66022	-1.3176	3626.3	48.714	2.3449	58.498	-34.272	55.438	64.356	25.061	-3.4257	-3.7264	0.76319	-1.8781	32.425	-4.2817
64.992	3.1775	74.179	-4.4254	0.39785	-2.3902	5.2964	-1.7072	2.9807	0.66022	-1.3176	3625.9	48.777	1.8453	58.463	-34.111	55.406	64.356	25.061	-3.4257	-3.7264	0.76319	-1.8781	32.425	-4.2817
64.907	2.318	74.209	-4.3979	0.38903	-2.3753	5.6991	-1.8185	2.9934	0.66022	-1.3176	3625.4	48.825	1.3469	58.429	-33.963	55.374	64.356	25.061	-3.4257	-3.7264	0.76319	-1.8781	32.425	-4.2817
64.835	1.4627	74.218	-4.3684	0.37967	-2.3603	6.099	-1.9278	3.0006	0.66022	-1.3176	3624.9	48.86	0.85032	58.395	-33.83	55.342	64.356	25.061	-3.4257	-3.7264	0.76319	-1.8781	32.425	-4.2817
64.777	0.61278	74.206	-4.3369	0.36976	-2.3453	6.4964	-2.0347	3.0025	0.66022	-1.3176	3624.4	48.881	0.35643	58.362	-33.71	55.311	64.356	25.061	-3.4257	-3.7264	0.76319	-1.8781	32.425	-4.2817
64.732	-0.23036	74.175	-4.3034	0.35933	-2.3302	6.8941	-2.1373	3.0036	0.66022	-1.3176	3623.9	48.889	-0.13406	58.33	-33.604	55.281	64.356	25.061	-3.4257	-3.7264	0.76319	-1.8781	32.425	-4.2817
64.7	-1.0654	74.124	-4.268	0.3484	-2.3152	7.297	-2.233	3.0107	0.66022	-1.3176	3623.4	48.883	-0.62042	58.298	-33.512	55.251	64.356	25.061	-3.4257	-3.7264	0.76319	-1.8781	32.425	-4.2817
64.682	-1.8912	74.053	-4.2305	0.337	-2.3001	7.6973	-2.3261	3.013	0.66022	-1.3176	3622.9	48.864	-1.1019	58.267	-33.434	55.222	64.356	25.061	-3.4257	-3.7264	0.76319	-1.8781	32.425	-4.2817
64.678	-2.7064	73.964	-4.191	0.32514	-2.2851	8.0951	-2.4163	3.0105	0.66022	-1.3176	3622.4	48.832	-1.5778	58.236	-33.369	55.194	64.356	25.061	-3.4257	-3.7264	0.76319	-1.8781	32.425	-4.2817
64.687	-3.5098	73.856	-4.1495	0.31284	-2.2701	8.4905	-2.5031	3.0038	0.66022	-1.3176	3622.0	48.786	-2.0474	58.207	-33.319	55.166	64.356	25.061	-3.4257	-3.7264	0.76319	-1.8781	32.425	-4.2817
64.709	-4.3001	73.73	-4.1063	0.30013	-2.2551	8.7936	-2.5815	2.991	0.66022	-1.3176	3621.5	48.728	-2.5099	58.178	-33.281	55.139	64.356	25.061	-3.4257	-3.7264	0.76319	-1.8781	32.425	-4.2817
64.745	-5.0761	73.586	-4.0616	0.28703	-2.2401	9.0545	-2.6561	2.9725	0.66022	-1.3176	3621.0	48.657	-2.9647	58.15	-33.257	55.113	64.356	25.061	-3.4257	-3.7264	0.76319	-1.8781	32.425	-4.2817
64.793	-5.8369	73.426	-4.0157	0.27357	-2.2253	9.3037	-2.7266	2.9498	0.66022	-1.3176	3620.5	48.574	-3.4111	58.123	-33.247	55.088	64.356	25.061	-3.4257	-3.7264	0.76319	-1.8781	32.425	-4.2817
64.855	-6.5814	73.25	-3.9686	0.25977	-2.2107	9.5408	-2.7929	2.9232	0.66022	-1.3176	3620.0	48.478	-3.8485	58.097	-33.249	55.064	64.356	25.061	-3.4257	-3.7264	0.76319	-1.8781	32.425	-4.2817
64.93	-7.309	73.058	-3.9204	0.24566	-2.1961	9.7703	-2.8514	2.8969	0.66022	-1.3176	3619.5	48.371	-4.2766	58.072	-33.264	55.04	64.356	25.061	-3.4257	-3.7264	0.76319	-1.8781	32.425	-4.2817
65.018	-8.0187	72.851	-3.8709	0.23127	-2.1817	9.9886	-2.904	2.8692	0.66022	-1.3176	3619.0	48.252	-4.6946	58.048	-33.291	55.018	64.356	25.061	-3.4257	-3.7264	0.76319	-1.8781	32.425	-4.2817
65.118	-8.7098	72.629	-3.8205	0.21662	-2.1674	10.193	-2.9525	2.8385	0.66022	-1.3176	3618.6	48.121	-5.1023	58.025	-33.331	54.997	64.356	25.061	-3.4257	-3.7264	0.76319	-1.8781	32.425	-4.2817
65.23	-9.3816	72.394	-3.769	0.20175	-2.1533	10.382	-2.997	2.8048	0.66022	-1.3176	3618.1	47.98	-5.4991	58.003	-33.383	54.976	64.356	25.061	-3.4257	-3.7264	0.76319	-1.8781	32.425	-4.2817
65.355	-10.033	72.146	-3.7167	0.18666	-2.1394	10.556	-3.0374	2.7684	0.66022	-1.3176	3617.6	47.828	-5.8846	57.982	-33.446	54.957	64.356	25.061	-3.4257	-3.7264	0.76319	-1.8781	32.425	-4.2817
65.492	-10.665	71.886	-3.6635	0.17139	-2.1256	10.712	-3.0709	2.7292	0.66022	-1.3176	3617.1	47.665	-6.2585	57.962	-33.52	54.938	64.356	25.061	-3.4257	-3.7264	0.76319	-1.8781	32.425	-4.2817
65.64	-11.275	71.614	-3.6096	0.15596	-2.1121	10.85	-3.0993	2.6881	0.66022	-1.3176	3616.6	47.492	-6.6203	57.944	-33.606	54.921	64.356	25.061	-3.4257	-3.7264	0.76319	-1.8781	32.425	-4.2817
65.8	-11.864	71.331	-3.555	0.1404	-2.0988	10.972	-3.124	2.6455	0.66022	-1.3176	3616.1	47.31	-6.9698	57.926	-33.702	54.905	64.356	25.061	-3.4257	-3.7264	0.76319	-1.8781	32.425	-4.2817
65.971	-12.431	71.038	-3.4998	0.12473	-2.0856	11.16	-3.1449	2.604	0.66022	-1.3176	3615.7	47.118	-7.3067	57.91	-33.809	54.89	64.356	25.061	-3.4257	-3.7264	0.76319	-1.8781	32.425	-4.2817
66.153	-12.975	70.735	-3.4434	0.10896	-2.0727	11.374	-3.163	2.5619	0.66022	-1.3176	3615.2	46.917	-7.6305	57.894	-33.925	54.875	64.356	25.061	-3.4257	-3.7264	0.76319	-1.8781	32.425	-4.2817
66.345	-13.496	70.423	-3.3861	0.093101	-2.06	11.571	-3.1783	2.5177	0.66022	-1.3176	3614.7	46.708	-7.941	57.88	-34.051	54.862	64.356	25.061	-3.4257	-3.7264	0.76319	-1.8781	32.425	-4.2817
66.548	-13.994	70.103	-3.3278	0.077183	-2.0475	11.745	-3.188	2.4708	0.66022	-1.3176	3614.2	46.49	-8.2377	57.867	-34.186	54.85	64.356	25.061	-3.4257	-3.7264	0.76319	-1.8781	32.425	-4.2817
66.761	-14.468	69.775	-3.2686	0.061226	-2.0353	11.897	-3.1945	2.4223	0.66022	-1.3176	3613.7	46.265	-8.5204	57.855	-34.33	54.839	64.356	25.061	-3.4257	-3.7264	0.76319	-1.8781	32.425	-4.2817
66.984	-14.917	69.441	-3.2088	0.045243	-2.0233	12.026	-3.1984	2.3725	0.66022	-1.3176	3613.2	46.032	-8.7888	57.844	-34.482	54.829	64.356	25.061	-3.4257	-3.7264	0.76319	-1.8781	32.425	-4.2817
67.216	-15.342	69.1	-3.1484	0.029246	-2.0116	12.134	-3.1998	2.3214	0.66022	-1.3176	3612.8	45.792	-9.0427	57.834	-34.641	54.82	64.356	25.061	-3.4257	-3.7264	0.76319	-1.8781	32.425	-4.2817
67.457	-15.742	68.753	-3.0875	0.013249	-2.0001	12.218	-3.1986	2.269	0.66022	-1.3176	3612.3	45.545	-9.282	57.825	-34.809	54.812	64.356	25.061	-3.4257	-3.7264	0.76319	-1.8781	32.425	-4.2817
67.706	-16.117	68.402	-3.0262	-0.002735	-1.9889	12.347	-3.1948	2.2163	0.66022	-1.3176	3611.8	45.293	-9.5063	57.817	-34.983	54.805	64.356	25.061	-3.4257	-3.7264	0.76319	-1.8781	32.425	-4.2817
67.965	-16.466	68.045	-2.9639	-0.018696	-1.978	12.562	-3.1893	2.1629	0.66022	-1.3176	3611.3	45.034	-9.7157	57.811	-35.164	54.8	64.356	25.061	-3.4257	-3.7264	0.76319	-1.8781	32.425	-4.2817
68.231	-16.791	67.685	-2.9013	-0.034604	-1.9673	12.49	-3.1727	2.0745	0.66022	-1.3176	3610.8	44.77	-9.9099	57.805	-35.352	54.795	64.356	25.061	-3.4257	-3.7264	0.76319	-1.8781	32.425	-4.2817
68.505	-17.089	67.322	-2.8391	-0.050414	-1.9572	12.35	-3.1503	1.975	0.66022	-1.3176	3610.4	44.501	-10.089	57.801	-35.545	54.791	64.356	25.061	-3.4257	-3.7264	0.76319	-1.8781	32.425	-4.2817
68.787	-17.363	66.955	-2.7778	-0.0661	-1.9476	12.184	-3.1235	1.87	0.66022	-1.3176	3609.9	44.227	-10.253	57.797	-35.744	54.788	64.356	25.061	-3.4257	-3.7264	0.76319	-1.8781	32.425	-4.2817
69.076	-17.611	66.585	-2.7171	-0.081643	-1.9385	12.09	-3.0933	1.7613	0.66022	-1.3176	3609.4	43.948	-10.401	57.795	-35.948	54.786	64.356	25.061	-3.4257	-3.7264	0.76319	-1.8781	32.425	-4.2817
69.372	-17.835	66.214	-2.6569	-0.097028	-1.93	11.983	-3.0601	1.6481	0.66022	-1.3176	3608.9	43.666	-10.535	57.793	-36.156	54.785	64.356	25.061	-3.4257	-3.7264	0.76319	-1.8781	32.425	-4.2817
69.674	-18.034	65.84	-2.5973	-0.11224	-1.9221	11.854	-3.024	1.5304	0.66022	-1.3176	3608.4	43.379	-10.654	57.793	-36.369	54.785	64.356	25.061	-3.4257	-3.7264	0.76319	-1.8781	32.425	-4.2817
69.983	-18.208	65.465	-2.5383	-0.12726	-1.9147	11.752	-2.9849	1.4075	0.66022	-1.3176	3608.0	43.09	-10.758	57.794	-36.587	54.786	64.356	25.061	-3.4257	-3.7264	0.76319	-1.8781	32.425	-4.2817
70.297	-18.358	65.089	-2.4798	-0.14208	-1.908	11.651	-2.9432	1.2789	0.66022	-1.3176	3607.5	42.797	-10.848	57.795	-36.808	54.788	64.356	25.061	-3.4257	-3.7264	0.76319	-1.8781	32.425	-4.2817
70.618	-18.484	64.712	-2.4219	-0.15669	-1.9019	11.527	-2.8987	1.1448	0.66022	-1.3176	3607.0	42.501	-10.923	57.798	-37.032	54.79	64.356	25.061	-3.4257	-3.7264	0.76319	-1.8781	32.425	-4.2817
70.943	-18.586	64.334	-2.3646	-0.17107	-1.8965	11.381	-2.8516	1.0053	0.66022	-1.3176	3606.5	42.203	-10.983	57.801	-37.26	54.794	64.356	25.061	-3.4257	-3.7264	0.76319	-1.8781	32.425	-4.2817
71.274	-18.664	63.956	-2.308	-0.1852	-1.8919	11.249	-2.8018	0.85977	0.66022	-1.3176	3606.0	41.903	-11.029	57.805	-37.491	54.799	64.356	25.061	-3.4257	-3.7264	0.76319	-1.8781	32.425	-4.2817
71.609	-18.718	63.578	-2.2521	-0.19908	-1.888	11.107	-2.7494	0.70812	0.66022	-1.3176	3605.6	41.6	-11.06	57.811	-37.724	54.804	64.356	25.061	-3.4257	-3.7264	0.76319	-1.8781	32.425	-4.2817
71.949	-18.749	63.2	-2.197	-0.21269	-1.8848	10.945	-2.6945	0.5504	0.66022	-1.3176	3605.1	41.296	-11.077	57.817	-37.959	54.81	64.356	25.061	-3.4257	-3.7264	0.76319	-1.8781	32.425	-4.2817
72.293	-18.756	62.823	-2.1427	-0.22602	-1.8825	10.729	-2.6404	0.39799	0.66022	-1.3176	3604.6	40.99	-11.08	57.824	-38.197	54.817	64.356	25.061	-3.4257	-3.7264	0.76319	-1.8781	32.425	-4.2817
72.642	-18.74	62.445	-2.0898	-0.2391	-1.8808	10.42	-2.5906	0.26184	0.66022	-1.3176	3604.1	40.683	-11.069	57.832	-38.436	54.825	64.356	25.061	-3.4257	-3.7264	0.76319	-1.8781	32.425	-4.2817
72.993	-18.701	62.067	-2.0385	-0.25192	-1.8799	10.093	-2.5373	0.11634	0.66022	-1.3176	3603.6	40.375	-11.044	57.84	-38.677	54.833	64.356	25.061	-3.4257	-3.7264	0.76319	-1.8781	32.425	-4.2817
73.348	-18.638	61.69	-1.9889	-0.26447	-1.8797	9.7499	-2.4803	-0.038001	0.66022	-1.3176	3603.2	40.065	-11.005	57.849	-38.919	54.842	64.356	25.061	-3.4257	-3.7264	0.76319	-1.8781	32.425	-4.2817
73.707	-18.554	61.312	-1.9411	-0.27682	-1.8801	9.384	-2.4656	-0.14461	0.66022	-1.3176	3602.7	39.755	-10.953	57.858	-39.162	54.851	64.356	25.061	-3.4257	-3.7264	0.76319	-1.8781	32.425	-4.2817
74.068	-18.447	60.935	-1.8951	-0.28913	-1.8811	8.9895	-2.4586	-0.23763	0.66022	-1.3176	3602.2	39.444	-10.887	57.868	-39.407	54.861	64.356	25.061	-3.4257	-3.7264	0.76319	-1.8781	32.425	-4.2817
74.432	-18.319	60.557	-1.8512	-0.3014	-1.8825	8.5902	-2.4466	-0.33013	0.66022	-1.3176	3601.7	39.132	-10.809	57.879	-39.652	54.872	64.356	25.061	-3.4257	-3.7264	0.76319	-1.8781	32.425	-4.2817
74.799	-18.171	60.18	-1.8092	-0.31359	-1.8844	8.1867	-2.4297	-0.42199	0.66022	-1.3176	3601.2	38.819	-10.718	57.89	-39.898	54.883	64.356	25.061	-3.4257	-3.7264	0.76319	-1.8781	32.425	-4.2817
75.167	-18.003	59.803	-1.7693	-0.32568	-1.8867	7.7797	-2.408	-0.5131	0.66022	-1.3176	3600.8	38.505	-10.615	57.902	-40.145	54.895	64.356	25.061	-3.4257	-3.7264	0.76319	-1.8781	32.425	-4.2817
75.538	-17.815	59.425	-1.7315	-0.33766	-1.8895	7.3699	-2.3815	-0.60338	0.66022	-1.3176	3600.3	38.192	-10.501	57.915	-40.393	54.907	64.356	25.061	-3.4257	-3.7264	0.76319	-1.8781	32.425	-4.2817
75.911	-17.608	59.047	-1.6957	-0.34949	-1.8928	6.9359	-2.3502	-0.69305	0.66022	-1.3176	3599.8	37.877	-10.375	57.928	-40.641	54.92	64.356	25.061	-3.4257	-3.7264	0.76319	-1.8781	32.425	-4.2817
76.286	-17.383	58.669	-1.6621	-0.36115	-1.8965	6.4922	-2.3139	-0.78163	0.66022	-1.3176	3599.3	37.563	-10.239	57.942	-40.89	54.934	64.356	25.061	-3.4257	-3.7264	0.76319	-1.8781	32.425	-4.2817
76.662	-17.141	58.29	-1.6307	-0.37262	-1.9006	6.0503	-2.2729	-0.86894	0.66022	-1.3176	3598.8	37.248	-10.092	57.957	-41.14	54.948	64.356	25.061	-3.4257	-3.7264	0.76319	-1.8781	32.425	-4.2817
77.039	-16.882	57.911	-1.6016	-0.38387	-1.9051	5.6128	-2.2269	-0.95596	0.66022	-1.3176	3598.4	36.932	-9.9353	57.972	-41.39	54.963	64.356	25.061	-3.4257	-3.7264	0.76319	-1.8781	32.425	-4.2817
77.417	-16.606	57.531	-1.5746	-0.39488	-1.9101	5.1818	-2.1761	-1.0432	0.66022	-1.3176	3597.9	36.617	-9.7688	57.988	-41.641	54.979	64.356	25.061	-3.4257	-3.7264	0.76319	-1.8781	32.425	-4.2817
77.796	-16.315	57.151	-1.5498	-0.40563	-1.9156	4.7547	-2.1207	-1.1292	0.66022	-1.3176	3597.4	36.302	-9.593	58.005	-41.892	54.995	64.356	25.061	-3.4257	-3.7264	0.76319	-1.8781	32.425	-4.2817
78.175	-16.008	56.769	-1.5271	-0.41608	-1.9214	4.3224	-2.0609	-1.2138	0.66022	-1.3176	3596.9	35.986	-9.4082	58.023	-42.143	55.012	64.356	25.061	-3.4257	-3.7264	0.76319	-1.8781	32.425	-4.2817
78.555	-15.687	56.388	-1.5066	-0.42623	-1.9277	3.8771	-1.9967	-1.2967	0.66022	-1.3176	3596.5	35.671	-9.2148	58.041	-42.395	55.03	64.356	25.061	-3.4257	-3.7264	0.76319	-1.8781	32.425	-4.2817
78.934	-15.352	56.005	-1.4883	-0.43604	-1.9344	3.4395	-1.9282	-1.3782	0.66022	-1.3176	3596.0	35.356	-9.0132	58.06	-42.647	55.049	64.356	25.061	-3.4257	-3.7264	0.76319	-1.8781	32.425	-4.2817
79.313	-15.003	55.621	-1.4722	-0.4455	-1.9415	3.0097	-1.8554	-1.4583	0.66022	-1.3176	3595.5	35.041	-8.8036	58.08	-42.899	55.068	64.356	25.061	-3.4257	-3.7264	0.76319	-1.8781	32.425	-4.2817
79.692	-14.641	55.237	-1.4584	-0.45458	-1.9489	2.4879	-1.7734	-1.4902	0.66022	-1.3176	3595.0	34.727	-8.5864	58.101	-43.152	55.088	64.356	25.061	-3.4257	-3.7264	0.76319	-1.8781	32.425	-4.2817
80.07	-14.266	54.851	-1.4473	-0.46323	-1.9564	1.9583	-1.6865	-1.512	0.66022	-1.3176	3594.5	34.413	-8.3619	58.122	-43.404	55.109	64.356	25.061	-3.4257	-3.7264	0.76319	-1.8781	32.425	-4.2817
80.447	-13.879	54.464	-1.4388	-0.47144	-1.964	1.4367	-1.5956	-1.531	0.66022	-1.3176	3594.1	34.099	-8.1305	58.144	-43.656	55.13	64.356	25.061	-3.4257	-3.7264	0.76319	-1.8781	32.425	-4.2817
80.822	-13.481	54.076	-1.4329	-0.47918	-1.9717	0.92831	-1.5	-1.5469	0.66022	-1.3176	3593.6	33.786	-7.8927	58.167	-43.909	55.152	64.356	25.061	-3.4257	-3.7264	0.76319	-1.8781	32.425	-4.2817
81.195	-13.073	53.687	-1.4295	-0.48643	-1.9794	0.43543	-1.3997	-1.5599	0.66022	-1.3176	3593.1	33.473	-7.649	58.19	-44.16	55.174	64.356	25.061	-3.4257	-3.7264	0.76319	-1.8781	32.425	-4.2817
81.567	-12.654	53.297	-1.4285	-0.49317	-1.9873	-0.046138	-1.2958	-1.5709	0.66022	-1.3176	3592.6	33.161	-7.3996	58.214	-44.412	55.197	64.356	25.061	-3.4257	-3.7264	0.76319	-1.8781	32.425	-4.2817
81.936	-12.226	52.906	-1.4299	-0.49938	-1.9952	-0.51576	-1.1883	-1.5801	0.66022	-1.3176	3592.1	32.85	-7.1451	58.239	-44.663	55.221	64.356	25.061	-3.4257	-3.7264	0.76319	-1.8781	32.425	-4.2817
82.303	-11.79	52.513	-1.4337	-0.50505	-2.0031	-0.97286	-1.0775	-1.5875	0.66022	-1.3176	3591.7	32.54	-6.8858	58.264	-44.913	55.246	64.356	25.061	-3.4257	-3.7264	0.76319	-1.8781	32.425	-4.2817
82.667	-11.345	52.121	-1.4397	-0.51015	-2.011	-1.4227	-0.9634	-1.5924	0.66022	-1.3176	3591.2	32.231	-6.622	58.29	-45.163	55.271	64.356	25.061	-3.4257	-3.7264	0.76319	-1.8781	32.425	-4.2817
83.028	-10.893	51.727	-1.4479	-0.51468	-2.019	-1.8584	-0.84626	-1.5953	0.66022	-1.3176	3590.7	31.923	-6.354	58.317	-45.412	55.296	64.356	25.061	-3.4257	-3.7264	0.76319	-1.8781	32.425	-4.2817
83.385	-10.434	51.334	-1.4582	-0.51861	-2.027	-2.2777	-0.72624	-1.5967	0.66022	-1.3176	3590.2	31.617	-6.0824	58.344	-45.659	55.323	64.356	25.061	-3.4257	-3.7264	0.76319	-1.8781	32.425	-4.2817
83.739	-9.9685	50.94	-1.4706	-0.52193	-2.035	-2.672	-0.6033	-1.5983	0.66022	-1.3176	3589.7	31.313	-5.8072	58.372	-45.906	55.35	64.356	25.061	-3.4257	-3.7264	0.76319	-1.8781	32.425	-4.2817
84.088	-9.4969	50.546	-1.4849	-0.52464	-2.043	-3.046	-0.47788	-1.5995	0.66022	-1.3176	3589.3	31.01	-5.5289	58.401	-46.151	55.377	64.356	25.061	-3.4257	-3.7264	0.76319	-1.8781	32.425	-4.2817
84.434	-9.0198	50.152	-1.501	-0.52671	-2.051	-3.4037	-0.35032	-1.5996	0.66022	-1.3176	3588.8	30.71	-5.2477	58.43	-46.395	55.405	64.356	25.061	-3.4257	-3.7264	0.76319	-1.8781	32.425	-4.2817
84.775	-8.5374	49.759	-1.5189	-0.52814	-2.0589	-3.7452	-0.22087	-1.5988	0.66022	-1.3176	3588.3	30.411	-4.9638	58.46	-46.636	55.434	64.356	25.061	-3.4257	-3.7264	0.76319	-1.8781	32.425	-4.2817
85.111	-8.0503	49.367	-1.5385	-0.52891	-2.0669	-4.0707	-0.089762	-1.5969	0.66022	-1.3176	3587.8	30.115	-4.6775	58.491	-46.876	55.464	64.356	25.061	-3.4257	-3.7264	0.76319	-1.8781	32.425	-4.2817
85.442	-7.5589	48.976	-1.5596	-0.52901	-2.0749	-4.3963	0.059598	-1.6078	0.66022	-1.3176	3587.3	29.822	-4.389	58.522	-47.114	55.493	64.356	25.061	-3.4257	-3.7264	0.76319	-1.8781	32.425	-4.2817
85.768	-7.0639	48.587	-1.5824	-0.5283	-2.083	-4.7168	0.22085	-1.6252	0.66022	-1.3176	3586.9	29.532	-4.0989	58.554	-47.35	55.524	64.356	25.061	-3.4257	-3.7264	0.76319	-1.8781	32.425	-4.2817
86.088	-6.5656	48.201	-1.6067	-0.5268	-2.0912	-5.0154	0.38291	-1.6401	0.66022	-1.3176	3586.4	29.244	-3.8072	58.586	-47.583	55.555	64.356	25.061	-3.4257	-3.7264	0.76319	-1.8781	32.425	-4.2817
86.403	-6.0644	47.816	-1.6325	-0.52447	-2.0994	-5.2946	0.54508	-1.6522	0.66022	-1.3176	3585.9	28.961	-3.5142	58.619	-47.814	55.587	64.356	25.061	-3.4257	-3.7264	0.76319	-1.8781	32.425	-4.2817
86.711	-5.5605	47.435	-1.6597	-0.52134	-2.1077	-5.5575	0.70688	-1.6609	0.66022	-1.3176	3585.4	28.681	-3.22	58.653	-48.042	55.619	64.356	25.061	-3.4257	-3.7264	0.76319	-1.8781	32.425	-4.2817
87.013	-5.0542	47.058	-1.6881	-0.51741	-2.116	-5.8042	0.86797	-1.6661	0.66022	-1.3176	3584.9	28.405	-2.9248	58.687	-48.266	55.652	64.356	25.061	-3.4257	-3.7264	0.76319	-1.8781	32.425	-4.2817
87.309	-4.5456	46.684	-1.7177	-0.51267	-2.1244	-6.0346	1.028	-1.6679	0.66022	-1.3176	3584.4	28.134	-2.6287	58.722	-48.487	55.686	64.356	25.061	-3.4257	-3.7264	0.76319	-1.8781	32.425	-4.2817
87.598	-4.035	46.316	-1.7484	-0.50712	-2.1327	-6.2362	1.1927	-1.6772	0.66022	-1.3176	3584.0	27.867	-2.3319	58.757	-48.705	55.72	64.356	25.061	-3.4257	-3.7264	0.76319	-1.8781	32.425	-4.2817
87.88	-3.5226	45.952	-1.78	-0.50074	-2.1411	-6.4137	1.3605	-1.6937	0.66022	-1.3176	3583.5	27.605	-2.0344	58.793	-48.918	55.754	64.356	25.061	-3.4257	-3.7264	0.76319	-1.8781	32.425	-4.2817
88.155	-3.0084	45.595	-1.8125	-0.49353	-2.1496	-6.5751	1.5234	-1.7079	0.66022	-1.3176	3583.0	27.349	-1.7362	58.83	-49.127	55.789	64.356	25.061	-3.4257	-3.7264	0.76319	-1.8781	32.425	-4.2817
88.422	-2.4926	45.244	-1.8457	-0.48551	-2.1582	-6.7261	1.6823	-1.7181	0.66022	-1.3176	3582.5	27.098	-1.4375	58.867	-49.331	55.825	64.356	25.061	-3.4257	-3.7264	0.76319	-1.8781	32.425	-4.2817
88.681	-1.9753	44.9	-1.8797	-0.47671	-2.1668	-6.8674	1.8371	-1.724	0.66022	-1.3176	3582.0	26.854	-1.1384	58.905	-49.53	55.861	64.356	25.061	-3.4257	-3.7264	0.76319	-1.8781	32.425	-4.2817
88.933	-1.4567	44.564	-1.9144	-0.46715	-2.1754	-6.9993	1.9876	-1.7256	0.66022	-1.3176	3581.5	26.615	-0.83897	58.943	-49.723	55.898	64.356	25.061	-3.4257	-3.7264	0.76319	-1.8781	32.425	-4.2817
89.176	-0.93694	44.236	-1.9497	-0.45684	-2.1841	-7.1219	2.1335	-1.7229	0.66022	-1.3176	3581.1	26.384	-0.53926	58.982	-49.911	55.935	64.356	25.061	-3.4257	-3.7264	0.76319	-1.8781	32.425	-4.2817
89.412	-0.41623	43.917	-1.9856	-0.44582	-2.1927	-7.2354	2.2746	-1.716	0.66022	-1.3176	3580.6	26.159	-0.23941	59.021	-50.094	55.973	64.356	25.061	-3.4257	-3.7264	0.76319	-1.8781	32.425	-4.2817
89.639	0.10526	43.606	-2.022	-0.4341	-2.2012	-7.298	2.4197	-1.7004	0.66022	-1.3176	3580.1	25.941	0.060502	59.061	-50.27	56.011	64.356	25.061	-3.4257	-3.7264	0.76319	-1.8781	32.425	-4.2817
89.857	0.62745	43.306	-2.0584	-0.4216	-2.2096	-7.2454	2.5807	-1.6683	0.66022	-1.3176	3579.6	25.731	0.3604	59.101	-50.439	56.049	64.356	25.061	-3.4257	-3.7264	0.76319	-1.8781	32.425	-4.2817
90.067	1.1502	43.016	-2.0945	-0.40831	-2.2179	-7.1937	2.7328	-1.6317	0.66022	-1.3176	3579.1	25.529	0.66025	59.141	-50.602	56.088	64.356	25.061	-3.4257	-3.7264	0.76319	-1.8781	32.425	-4.2817
90.268	1.6735	42.737	-2.1303	-0.39429	-2.226	-7.1425	2.8759	-1.5909	0.66022	-1.3176	3578.6	25.335	0.96	59.182	-50.758	56.127	64.356	25.061	-3.4257	-3.7264	0.76319	-1.8781	32.425	-4.2817
90.459	2.1972	42.47	-2.1659	-0.37957	-2.2338	-7.0917	3.0106	-1.5463	0.66022	-1.3176	3578.2	25.15	1.2596	59.223	-50.907	56.166	64.356	25.061	-3.4257	-3.7264	0.76319	-1.8781	32.425	-4.2817
90.642	2.7211	42.214	-2.2013	-0.36419	-2.2414	-7.0409	3.1364	-1.4979	0.66022	-1.3176	3577.7	24.973	1.5588	59.265	-51.048	56.206	64.356	25.061	-3.4257	-3.7264	0.76319	-1.8781	32.425	-4.2817
90.815	3.245	41.971	-2.2363	-0.34822	-2.2488	-6.99	3.2538	-1.4462	0.66022	-1.3176	3577.2	24.804	1.8577	59.307	-51.181	56.246	64.356	25.061	-3.4257	-3.7264	0.76319	-1.8781	32.425	-4.2817
90.979	3.7687	41.741	-2.2712	-0.33167	-2.2559	-6.9409	3.361	-1.3917	0.66022	-1.3176	3576.7	24.645	2.1562	59.349	-51.307	56.286	64.356	25.061	-3.4257	-3.7264	0.76319	-1.8781	32.425	-4.2817
91.134	4.292	41.524	-2.3057	-0.31462	-2.2627	-6.893	3.4574	-1.3346	0.66022	-1.3176	3576.2	24.496	2.454	59.391	-51.424	56.327	64.356	25.061	-3.4257	-3.7264	0.76319	-1.8781	32.425	-4.2817
91.279	4.8147	41.32	-2.3401	-0.29711	-2.2692	-6.8444	3.5451	-1.2751	0.66022	-1.3176	3575.7	24.355	2.7511	59.433	-51.533	56.367	64.356	25.061	-3.4257	-3.7264	0.76319	-1.8781	32.425	-4.2817
91.414	5.3365	41.13	-2.3742	-0.27919	-2.2754	-6.795	3.6239	-1.2135	0.66022	-1.3176	3575.2	24.224	3.0473	59.476	-51.633	56.408	64.356	25.061	-3.4257	-3.7264	0.76319	-1.8781	32.425	-4.2817
91.54	5.857	40.954	-2.408	-0.26089	-2.2813	-6.7448	3.6939	-1.1501	0.66022	-1.3176	3574.8	24.103	3.3425	59.518	-51.724	56.449	64.356	25.061	-3.4257	-3.7264	0.76319	-1.8781	32.425	-4.2817
91.656	6.3761	40.793	-2.4416	-0.24226	-2.2869	-6.6942	3.7555	-1.0873	0.66022	-1.3176	3574.3	23.992	3.6366	59.561	-51.807	56.49	64.356	25.061	-3.4257	-3.7264	0.76319	-1.8781	32.425	-4.2817
91.763	6.8936	40.647	-2.475	-0.22334	-2.2923	-6.6512	3.8123	-1.0472	0.66022	-1.3176	3573.8	23.891	3.9293	59.603	-51.881	56.531	64.356	25.061	-3.4257	-3.7264	0.76319	-1.8781	32.425	-4.2817
91.859	7.4091	40.515	-2.5081	-0.20416	-2.2974	-6.6077	3.8567	-1.0035	0.66022	-1.3176	3573.3	23.8	4.2206	59.646	-51.946	56.571	64.356	25.061	-3.4257	-3.7264	0.76319	-1.8781	32.425	-4.2817
91.946	7.9224	40.399	-2.5411	-0.18478	-2.3023	-6.563	3.8946	-0.95694	0.66022	-1.3176	3572.8	23.72	4.5104	59.688	-52.001	56.612	64.356	25.061	-3.4257	-3.7264	0.76319	-1.8781	32.425	-4.2817
92.023	8.4332	40.298	-2.5738	-0.16523	-2.307	-6.5168	3.9245	-0.90808	0.66022	-1.3176	3572.3	23.649	4.7985	59.731	-52.047	56.653	64.356	25.061	-3.4257	-3.7264	0.76319	-1.8781	32.425	-4.2817
92.091	8.9411	40.213	-2.6062	-0.14555	-2.3114	-6.4691	3.9462	-0.85711	0.66022	-1.3176	3571.8	23.589	5.0846	59.773	-52.084	56.693	64.356	25.061	-3.4257	-3.7264	0.76319	-1.8781	32.425	-4.2817
92.148	9.4458	40.144	-2.6385	-0.12578	-2.3155	-6.4195	3.9598	-0.80425	0.66022	-1.3176	3571.3	23.54	5.3687	59.815	-52.111	56.733	64.356	25.061	-3.4257	-3.7264	0.76319	-1.8781	32.425	-4.2817
92.196	9.9469	40.09	-2.6704	-0.10596	-2.3194	-6.3681	3.9655	-0.74975	0.66022	-1.3176	3570.9	23.501	5.6504	59.857	-52.129	56.773	64.356	25.061	-3.4257	-3.7264	0.76319	-1.8781	32.425	-4.2817
92.234	10.444	40.052	-2.7021	-0.086138	-2.323	-6.3146	3.9634	-0.69385	0.66022	-1.3176	3570.4	23.473	5.9297	59.898	-52.137	56.813	64.356	25.061	-3.4257	-3.7264	0.76319	-1.8781	32.425	-4.2817
92.263	10.937	40.03	-2.7336	-0.06635	-2.3263	-6.2668	3.9496	-0.63644	0.66022	-1.3176	3569.9	23.455	6.2064	59.939	-52.136	56.853	64.356	25.061	-3.4257	-3.7264	0.76319	-1.8781	32.425	-4.2817
92.282	11.425	40.025	-2.7648	-0.046655	-2.3294	-6.2194	3.9277	-0.57804	0.66022	-1.3176	3569.4	23.447	6.4801	59.98	-52.125	56.892	64.356	25.061	-3.4257	-3.7264	0.76319	-1.8781	32.425	-4.2817
92.292	11.908	40.035	-2.7958	-0.027081	-2.3321	-6.1696	3.9009	-0.5192	0.66022	-1.3176	3568.9	23.45	6.7507	60.021	-52.105	56.931	64.356	25.061	-3.4257	-3.7264	0.76319	-1.8781	32.425	-4.2817
92.292	12.386	40.061	-2.8265	-0.0076567	-2.3346	-6.1177	3.8682	-0.4602	0.66022	-1.3176	3568.4	23.464	7.018	60.061	-52.075	56.969	64.356	25.061	-3.4257	-3.7264	0.76319	-1.8781	32.425	-4.2817
92.284	12.857	40.103	-2.8569	0.011592	-2.3367	-6.0635	3.8299	-0.40103	0.66022	-1.3176	3567.9	23.488	7.2818	60.101	-52.037	57.008	64.356	25.061	-3.4257	-3.7264	0.76319	-1.8781	32.425	-4.2817
92.265	13.323	40.16	-2.8871	0.030631	-2.3386	-6.0071	3.7848	-0.34194	0.66022	-1.3176	3567.4	23.522	7.5419	60.14	-51.988	57.045	64.356	25.061	-3.4257	-3.7264	0.76319	-1.8781	32.425	-4.2817
92.238	13.781	40.234	-2.917	0.049428	-2.3401	-5.9486	3.7329	-0.28314	0.66022	-1.3176	3566.9	23.566	7.7979	60.179	-51.931	57.083	64.356	25.061	-3.4257	-3.7264	0.76319	-1.8781	32.425	-4.2817
92.202	14.232	40.323	-2.9466	0.06795	-2.3414	-5.8886	3.6735	-0.22451	0.66022	-1.3176	3566.4	23.621	8.0498	60.218	-51.865	57.119	64.356	25.061	-3.4257	-3.7264	0.76319	-1.8781	32.425	-4.2817
92.158	14.676	40.427	-2.9759	0.086145	-2.3424	-5.8283	3.6041	-0.1651	0.66022	-1.3176	3565.9	23.686	8.2972	60.255	-51.79	57.156	64.356	25.061	-3.4257	-3.7264	0.76319	-1.8781	32.425	-4.2817
92.104	15.112	40.547	-3.0049	0.10399	-2.3431	-5.766	3.5315	-0.10667	0.66022	-1.3176	3565.5	23.76	8.54	60.293	-51.705	57.192	64.356	25.061	-3.4257	-3.7264	0.76319	-1.8781	32.425	-4.2817
92.042	15.539	40.681	-3.0336	0.12145	-2.3435	-5.702	3.4527	-0.049378	0.66022	-1.3176	3565.0	23.845	8.7779	60.33	-51.613	57.227	64.356	25.061	-3.4257	-3.7264	0.76319	-1.8781	32.425	-4.2817
91.972	15.957	40.831	-3.0619	0.1385	-2.3436	-5.6364	3.3679	0.0065605	0.66022	-1.3176	3564.5	23.939	9.0107	60.366	-51.511	57.261	64.356	25.061	-3.4257	-3.7264	0.76319	-1.8781	32.425	-4.2817
91.893	16.366	40.995	-3.0899	0.15512	-2.3434	-5.5746	3.2787	0.049004	0.66022	-1.3176	3564.0	24.042	9.2382	60.401	-51.402	57.296	64.356	25.061	-3.4257	-3.7264	0.76319	-1.8781	32.425	-4.2817
91.807	16.766	41.173	-3.1177	0.17129	-2.3431	-5.5201	3.189	0.069937	0.66022	-1.3176	3563.5	24.155	9.4603	60.436	-51.284	57.329	64.356	25.061	-3.4257	-3.7264	0.76319	-1.8781	32.425	-4.2817
91.712	17.156	41.366	-3.1451	0.187	-2.3427	-5.466	3.0951	0.086568	0.66022	-1.3176	3563.0	24.277	9.6768	60.47	-51.158	57.362	64.356	25.061	-3.4257	-3.7264	0.76319	-1.8781	32.425	-4.2817
91.61	17.535	41.572	-3.1723	0.20223	-2.3423	-5.4123	2.9967	0.098818	0.66022	-1.3176	3562.5	24.408	9.8875	60.504	-51.024	57.394	64.356	25.061	-3.4257	-3.7264	0.76319	-1.8781	32.425	-4.2817
91.5	17.904	41.792	-3.1993	0.21696	-2.3417	-5.366	2.8923	0.10724	0.66022	-1.3176	3562.0	24.548	10.092	60.537	-50.882	57.426	64.356	25.061	-3.4257	-3.7264	0.76319	-1.8781	32.425	-4.2817
91.383	18.263	42.025	-3.226	0.23115	-2.3412	-5.3286	2.785	0.11197	0.66022	-1.3176	3561.5	24.697	10.291	60.569	-50.733	57.457	64.356	25.061	-3.4257	-3.7264	0.76319	-1.8781	32.425	-4.2817
91.259	18.61	42.271	-3.2525	0.2448	-2.3406	-5.2915	2.6745	0.11223	0.66022	-1.3176	3561.0	24.853	10.483	60.6	-50.577	57.487	64.356	25.061	-3.4257	-3.7264	0.76319	-1.8781	32.425	-4.2817
91.128	18.946	42.529	-3.2789	0.25789	-2.3401	-5.2549	2.5604	0.10783	0.66022	-1.3176	3560.5	25.018	10.67	60.631	-50.413	57.516	64.356	25.061	-3.4257	-3.7264	0.76319	-1.8781	32.425	-4.2817
90.99	19.271	42.8	-3.3051	0.2704	-2.3396	-5.2186	2.4429	0.098956	0.66022	-1.3176	3560.0	25.191	10.849	60.661	-50.243	57.545	64.356	25.061	-3.4257	-3.7264	0.76319	-1.8781	32.425	-4.2817
90.845	19.584	43.082	-3.3311	0.28232	-2.3391	-5.1825	2.3223	0.085598	0.66022	-1.3176	3559.5	25.372	11.022	60.69	-50.066	57.573	64.356	25.061	-3.4257	-3.7264	0.76319	-1.8781	32.425	-4.2817
90.694	19.884	43.376	-3.3569	0.29362	-2.3387	-5.1467	2.1987	0.067772	0.66022	-1.3176	3559.0	25.56	11.188	60.718	-49.883	57.601	64.356	25.061	-3.4257	-3.7264	0.76319	-1.8781	32.425	-4.2817
90.536	20.172	43.68	-3.3826	0.3043	-2.3384	-5.1109	2.0725	0.045499	0.66022	-1.3176	3558.5	25.756	11.347	60.746	-49.693	57.627	64.356	25.061	-3.4257	-3.7264	0.76319	-1.8781	32.425	-4.2817
90.373	20.448	43.996	-3.408	0.31434	-2.3383	-5.0751	1.9439	0.018815	0.66022	-1.3176	3558.0	25.958	11.499	60.773	-49.498	57.653	64.356	25.061	-3.4257	-3.7264	0.76319	-1.8781	32.425	-4.2817
90.204	20.711	44.321	-3.4331	0.32382	-2.3382	-4.9512	1.8521	0.0032976	0.66022	-1.3176	3557.5	26.167	11.644	60.799	-49.298	57.678	64.356	25.061	-3.4257	-3.7264	0.76319	-1.8781	32.425	-4.2817
90.029	20.961	44.656	-3.4575	0.33288	-2.3382	-4.8034	1.7727	-0.011994	0.66022	-1.3176	3557.0	26.382	11.782	60.824	-49.092	57.703	64.356	25.061	-3.4257	-3.7264	0.76319	-1.8781	32.425	-4.2817
89.849	21.198	45.0	-3.4812	0.34154	-2.3383	-4.6543	1.6931	-0.030925	0.66022	-1.3176	3556.5	26.603	11.912	60.848	-48.881	57.726	64.356	25.061	-3.4257	-3.7264	0.76319	-1.8781	32.425	-4.2817
89.664	21.422	45.353	-3.5041	0.3498	-2.3385	-4.5064	1.6101	-0.052289	0.66022	-1.3176	3556.0	26.831	12.035	60.872	-48.666	57.749	64.356	25.061	-3.4257	-3.7264	0.76319	-1.8781	32.425	-4.2817
89.474	21.633	45.714	-3.5262	0.35764	-2.3389	-4.3627	1.5229	-0.073925	0.66022	-1.3176	3555.5	27.064	12.15	60.894	-48.446	57.771	64.356	25.061	-3.4257	-3.7264	0.76319	-1.8781	32.425	-4.2817
89.278	21.83	46.083	-3.5477	0.36503	-2.3393	-4.2183	1.4336	-0.098805	0.66022	-1.3176	3555.1	27.302	12.259	60.916	-48.223	57.792	64.356	25.061	-3.4257	-3.7264	0.76319	-1.8781	32.425	-4.2817
89.079	22.014	46.46	-3.5684	0.37197	-2.3398	-4.0735	1.3425	-0.12691	0.66022	-1.3176	3554.6	27.545	12.359	60.937	-47.995	57.812	64.356	25.061	-3.4257	-3.7264	0.76319	-1.8781	32.425	-4.2817
88.874	22.185	46.844	-3.5884	0.37845	-2.3406	-3.9285	1.2498	-0.15824	0.66022	-1.3176	3554.1	27.793	12.453	60.958	-47.764	57.832	64.356	25.061	-3.4257	-3.7264	0.76319	-1.8781	32.425	-4.2817
88.666	22.342	47.235	-3.6077	0.38447	-2.3414	-3.8044	1.1619	-0.19264	0.66022	-1.3176	3553.6	28.045	12.538	60.977	-47.53	57.851	64.356	25.061	-3.4257	-3.7264	0.76319	-1.8781	32.425	-4.2817
88.453	22.487	47.631	-3.6266	0.39013	-2.3425	-3.778	1.1029	-0.22893	0.66022	-1.3176	3553.1	28.302	12.617	60.995	-47.293	57.869	64.356	25.061	-3.4257	-3.7264	0.76319	-1.8781	32.425	-4.2817
88.236	22.617	48.034	-3.6455	0.3955	-2.3437	-3.7553	1.0461	-0.26699	0.66022	-1.3176	3552.6	28.563	12.687	61.013	-47.053	57.886	64.356	25.061	-3.4257	-3.7264	0.76319	-1.8781	32.425	-4.2817
88.016	22.734	48.442	-3.6642	0.40059	-2.3452	-3.7362	0.9917	-0.30678	0.66022	-1.3176	3552.1	28.827	12.75	61.03	-46.811	57.902	64.356	25.061	-3.4257	-3.7264	0.76319	-1.8781	32.425	-4.2817
87.792	22.837	48.855	-3.6828	0.40542	-2.3468	-3.7207	0.93956	-0.34826	0.66022	-1.3176	3551.6	29.095	12.806	61.046	-46.566	57.918	64.356	25.061	-3.4257	-3.7264	0.76319	-1.8781	32.425	-4.2817
87.565	22.926	49.273	-3.7014	0.40999	-2.3486	-3.7087	0.8897	-0.39122	0.66022	-1.3176	3551.1	29.367	12.853	61.061	-46.32	57.932	64.356	25.061	-3.4257	-3.7264	0.76319	-1.8781	32.425	-4.2817
87.334	23.0	49.696	-3.7199	0.41432	-2.3507	-3.7001	0.84207	-0.4349	0.66022	-1.3176	3550.6	29.641	12.893	61.075	-46.072	57.946	64.356	25.061	-3.4257	-3.7264	0.76319	-1.8781	32.425	-4.2817
87.101	23.061	50.123	-3.7384	0.41842	-2.353	-3.6948	0.79666	-0.48	0.66022	-1.3176	3550.1	29.919	12.924	61.088	-45.823	57.959	64.356	25.061	-3.4257	-3.7264	0.76319	-1.8781	32.425	-4.2817
86.864	23.107	50.553	-3.7568	0.42225	-2.3554	-3.6423	0.73129	-0.48628	0.66022	-1.3176	3549.6	30.198	12.948	61.101	-45.573	57.972	64.356	25.061	-3.4257	-3.7264	0.76319	-1.8781	32.425	-4.2817
86.625	23.139	50.986	-3.7748	0.42572	-2.3578	-3.571	0.65743	-0.47638	0.66022	-1.3176	3549.1	30.48	12.964	61.112	-45.322	57.983	64.356	25.061	-3.4257	-3.7264	0.76319	-1.8781	32.425	-4.2817
86.383	23.157	51.421	-3.7925	0.42882	-2.3602	-3.5047	0.58321	-0.46277	0.66022	-1.3176	3548.6	30.764	12.972	61.122	-45.071	57.993	64.356	25.061	-3.4257	-3.7264	0.76319	-1.8781	32.425	-4.2817
86.139	23.16	51.858	-3.8099	0.43155	-2.3624	-3.4524	0.50719	-0.43432	0.66022	-1.3176	3548.1	31.049	12.972	61.131	-44.82	58.002	64.356	25.061	-3.4257	-3.7264	0.76319	-1.8781	32.425	-4.2817
85.894	23.148	52.297	-3.827	0.4339	-2.3645	-3.4021	0.43287	-0.40602	0.66022	-1.3176	3547.6	31.335	12.963	61.14	-44.569	58.01	64.356	25.061	-3.4257	-3.7264	0.76319	-1.8781	32.425	-4.2817
85.646	23.122	52.735	-3.8439	0.43588	-2.3665	-3.3532	0.36069	-0.37826	0.66022	-1.3176	3547.1	31.622	12.946	61.146	-44.32	58.017	64.356	25.061	-3.4257	-3.7264	0.76319	-1.8781	32.425	-4.2817
85.397	23.08	53.175	-3.8605	0.4376	-2.3684	-3.2638	0.3269	-0.38078	0.66022	-1.3176	3546.6	31.909	12.922	61.152	-44.071	58.023	64.356	25.061	-3.4257	-3.7264	0.76319	-1.8781	32.425	-4.2817
85.147	23.024	53.614	-3.8766	0.43915	-2.3703	-3.1836	0.29206	-0.38294	0.66022	-1.3176	3546.1	32.197	12.888	61.157	-43.823	58.028	64.356	25.061	-3.4257	-3.7264	0.76319	-1.8781	32.425	-4.2817
84.896	22.953	54.054	-3.8923	0.44052	-2.3722	-3.1121	0.25631	-0.38485	0.66022	-1.3176	3545.6	32.485	12.847	61.161	-43.577	58.033	64.356	25.061	-3.4257	-3.7264	0.76319	-1.8781	32.425	-4.2817
84.645	22.868	54.493	-3.9077	0.44171	-2.3741	-3.0632	0.2204	-0.36995	0.66022	-1.3176	3545.1	32.773	12.798	61.164	-43.333	58.036	64.356	25.061	-3.4257	-3.7264	0.76319	-1.8781	32.425	-4.2817
84.392	22.767	54.93	-3.923	0.44272	-2.3759	-3.0243	0.18499	-0.35181	0.66022	-1.3176	3544.6	33.06	12.74	61.166	-43.09	58.038	64.356	25.061	-3.4257	-3.7264	0.76319	-1.8781	32.425	-4.2817
84.14	22.652	55.367	-3.938	0.44356	-2.3776	-2.9805	0.15011	-0.33679	0.66022	-1.3176	3544.1	33.346	12.675	61.167	-42.85	58.04	64.356	25.061	-3.4257	-3.7264	0.76319	-1.8781	32.425	-4.2817
83.887	22.522	55.802	-3.9528	0.44423	-2.3793	-2.9414	0.11579	-0.32203	0.66022	-1.3176	3543.6	33.632	12.601	61.167	-42.612	58.04	64.356	25.061	-3.4257	-3.7264	0.76319	-1.8781	32.425	-4.2817
83.635	22.377	56.234	-3.9674	0.44472	-2.3809	-2.9062	0.082087	-0.30767	0.66022	-1.3176	3543.1	33.916	12.519	61.166	-42.377	58.04	64.356	25.061	-3.4257	-3.7264	0.76319	-1.8781	32.425	-4.2817
83.382	22.218	56.664	-3.9818	0.44505	-2.3824	-2.8744	0.049067	-0.29381	0.66022	-1.3176	3542.6	34.199	12.428	61.164	-42.145	58.038	64.356	25.061	-3.4257	-3.7264	0.76319	-1.8781	32.425	-4.2817
83.131	22.044	57.091	-3.9961	0.44521	-2.3838	-2.8452	0.016779	-0.28057	0.66022	-1.3176	3542.1	34.48	12.33	61.161	-41.917	58.036	64.356	25.061	-3.4257	-3.7264	0.76319	-1.8781	32.425	-4.2817
82.88	21.854	57.515	-4.0103	0.44522	-2.3852	-2.818	-0.014724	-0.26809	0.66022	-1.3176	3541.5	34.759	12.223	61.157	-41.692	58.033	64.356	25.061	-3.4257	-3.7264	0.76319	-1.8781	32.425	-4.2817
82.631	21.651	57.934	-4.0243	0.44507	-2.3865	-2.7763	-0.039613	-0.25578	0.66022	-1.3176	3541.0	35.035	12.109	61.153	-41.47	58.028	64.356	25.061	-3.4257	-3.7264	0.76319	-1.8781	32.425	-4.2817
82.383	21.432	58.35	-4.0382	0.4449	-2.3877	-2.7798	-0.025257	-0.20585	0.66022	-1.3176	3540.5	35.309	11.986	61.147	-41.254	58.023	64.356	25.061	-3.4257	-3.7264	0.76319	-1.8781	32.425	-4.2817
82.136	21.199	58.761	-4.0521	0.44481	-2.3885	-2.7865	-0.012767	-0.1459	0.66022	-1.3176	3540.0	35.58	11.855	61.14	-41.041	58.017	64.356	25.061	-3.4257	-3.7264	0.76319	-1.8781	32.425	-4.2817
81.891	20.951	59.167	-4.066	0.44477	-2.3891	-2.7881	-0.0014895	-0.085796	0.66022	-1.3176	3539.5	35.848	11.716	61.132	-40.833	58.01	64.356	25.061	-3.4257	-3.7264	0.76319	-1.8781	32.425	-4.2817
81.649	20.688	59.568	-4.0799	0.44479	-2.3894	-2.7841	0.008561	-0.025628	0.66022	-1.3176	3539.0	36.113	11.568	61.124	-40.63	58.002	64.356	25.061	-3.4257	-3.7264	0.76319	-1.8781	32.425	-4.2817
81.408	20.41	59.964	-4.0938	0.44486	-2.3894	-2.7449	0.017332	0.029304	0.66022	-1.3176	3538.5	36.375	11.413	61.114	-40.432	57.994	64.356	25.061	-3.4257	-3.7264	0.76319	-1.8781	32.425	-4.2817
81.17	20.118	60.354	-4.1074	0.44496	-2.3891	-2.6903	0.024645	0.082629	0.66022	-1.3176	3538.0	36.633	11.249	61.104	-40.239	57.984	64.356	25.061	-3.4257	-3.7264	0.76319	-1.8781	32.425	-4.2817
80.934	19.81	60.738	-4.1207	0.4451	-2.3886	-2.6273	0.030459	0.13551	0.66022	-1.3176	3537.5	36.887	11.077	61.092	-40.052	57.974	64.356	25.061	-3.4257	-3.7264	0.76319	-1.8781	32.425	-4.2817
80.702	19.488	61.116	-4.1336	0.44527	-2.3878	-2.5557	0.034753	0.18782	0.66022	-1.3176	3537.0	37.137	10.897	61.08	-39.87	57.963	64.356	25.061	-3.4257	-3.7264	0.76319	-1.8781	32.425	-4.2817
80.472	19.152	61.488	-4.1462	0.44545	-2.3867	-2.4753	0.037508	0.23944	0.66022	-1.3176	3536.5	37.383	10.709	61.067	-39.695	57.951	64.356	25.061	-3.4257	-3.7264	0.76319	-1.8781	32.425	-4.2817
80.245	18.801	61.852	-4.1584	0.44564	-2.3854	-2.3861	0.038713	0.29022	0.66022	-1.3176	3536.0	37.624	10.513	61.053	-39.525	57.939	64.356	25.061	-3.4257	-3.7264	0.76319	-1.8781	32.425	-4.2817
80.022	18.435	62.209	-4.1701	0.44583	-2.3838	-2.288	0.038355	0.34004	0.66022	-1.3176	3535.5	37.861	10.309	61.039	-39.361	57.925	64.356	25.061	-3.4257	-3.7264	0.76319	-1.8781	32.425	-4.2817
79.803	18.056	62.558	-4.1812	0.44602	-2.382	-2.1809	0.03643	0.38876	0.66022	-1.3176	3535.0	38.093	10.097	61.023	-39.204	57.911	64.356	25.061	-3.4257	-3.7264	0.76319	-1.8781	32.425	-4.2817
79.587	17.663	62.899	-4.1917	0.44619	-2.3799	-2.002	0.032497	0.42779	0.66022	-1.3176	3534.5	38.32	9.8774	61.007	-39.054	57.896	64.356	25.061	-3.4257	-3.7264	0.76319	-1.8781	32.425	-4.2817
79.376	17.257	63.233	-4.2012	0.44634	-2.3777	-1.8131	0.0263	0.46682	0.66022	-1.3176	3534.0	38.542	9.6507	60.991	-38.91	57.881	64.356	25.061	-3.4257	-3.7264	0.76319	-1.8781	32.425	-4.2817
79.168	16.838	63.557	-4.2098	0.44645	-2.3753	-1.6153	0.018126	0.50444	0.66022	-1.3176	3533.5	38.758	9.4169	60.973	-38.773	57.865	64.356	25.061	-3.4257	-3.7264	0.76319	-1.8781	32.425	-4.2817
78.965	16.406	63.873	-4.2174	0.44652	-2.3726	-1.4093	0.0079975	0.54054	0.66022	-1.3176	3533.0	38.969	9.1761	60.955	-38.644	57.848	64.356	25.061	-3.4257	-3.7264	0.76319	-1.8781	32.425	-4.2817
78.767	15.963	64.179	-4.2239	0.44653	-2.3699	-1.1957	-0.0040538	0.575	0.66022	-1.3176	3532.5	39.173	8.9287	60.937	-38.521	57.831	64.356	25.061	-3.4257	-3.7264	0.76319	-1.8781	32.425	-4.2817
78.573	15.508	64.476	-4.2293	0.44647	-2.3669	-0.97509	-0.017988	0.6077	0.66022	-1.3176	3532.0	39.372	8.675	60.918	-38.407	57.813	64.356	25.061	-3.4257	-3.7264	0.76319	-1.8781	32.425	-4.2817
78.384	15.042	64.763	-4.2336	0.44635	-2.3638	-0.74828	-0.033759	0.63853	0.66022	-1.3176	3531.5	39.564	8.4153	60.898	-38.3	57.795	64.356	25.061	-3.4257	-3.7264	0.76319	-1.8781	32.425	-4.2817
78.2	14.566	65.039	-4.2368	0.44613	-2.3605	-0.51593	-0.051309	0.66738	0.66022	-1.3176	3531.0	39.751	8.1499	60.878	-38.201	57.777	64.356	25.061	-3.4257	-3.7264	0.76319	-1.8781	32.425	-4.2817
78.021	14.081	65.306	-4.2388	0.44583	-2.3571	-0.28023	-0.070946	0.69977	0.66022	-1.3176	3530.5	39.93	7.8792	60.857	-38.109	57.757	64.356	25.061	-3.4257	-3.7264	0.76319	-1.8781	32.425	-4.2817
77.848	13.586	65.561	-4.2397	0.44539	-2.3535	-0.09542	-0.11293	0.72982	0.66022	-1.3176	3530.0	40.103	7.6033	60.836	-38.026	57.738	64.356	25.061	-3.4257	-3.7264	0.76319	-1.8781	32.425	-4.2817
77.681	13.083	65.805	-4.2398	0.44469	-2.3498	0.063185	-0.16864	0.75422	0.66022	-1.3176	3529.5	40.269	7.3226	60.815	-37.952	57.718	64.356	25.061	-3.4257	-3.7264	0.76319	-1.8781	32.425	-4.2817
77.519	12.571	66.038	-4.239	0.4437	-2.346	0.23217	-0.22423	0.77792	0.66022	-1.3176	3529.0	40.428	7.0373	60.794	-37.885	57.698	64.356	25.061	-3.4257	-3.7264	0.76319	-1.8781	32.425	-4.2817
77.363	12.052	66.26	-4.2374	0.44244	-2.342	0.41074	-0.27966	0.8008	0.66022	-1.3176	3528.5	40.579	6.7479	60.772	-37.828	57.678	64.356	25.061	-3.4257	-3.7264	0.76319	-1.8781	32.425	-4.2817
77.214	11.526	66.47	-4.2349	0.44091	-2.338	0.59806	-0.33483	0.82272	0.66022	-1.3176	3528.0	40.724	6.4545	60.75	-37.779	57.657	64.356	25.061	-3.4257	-3.7264	0.76319	-1.8781	32.425	-4.2817
77.071	10.994	66.667	-4.2314	0.4391	-2.3338	0.79334	-0.38964	0.84357	0.66022	-1.3176	3527.5	40.86	6.1575	60.727	-37.739	57.636	64.356	25.061	-3.4257	-3.7264	0.76319	-1.8781	32.425	-4.2817
76.934	10.456	66.853	-4.227	0.43701	-2.3295	0.99737	-0.44403	0.86424	0.66022	-1.3176	3527.0	40.989	5.8574	60.705	-37.707	57.616	64.356	25.061	-3.4257	-3.7264	0.76319	-1.8781	32.425	-4.2817
76.805	9.9132	67.026	-4.2214	0.43466	-2.3252	1.2099	-0.49789	0.8847	0.66022	-1.3176	3526.5	41.111	5.5544	60.682	-37.685	57.595	64.356	25.061	-3.4257	-3.7264	0.76319	-1.8781	32.425	-4.2817
76.682	9.3663	67.187	-4.2148	0.43203	-2.3207	1.428	-0.55117	0.90362	0.66022	-1.3176	3526.0	41.224	5.249	60.659	-37.672	57.573	64.356	25.061	-3.4257	-3.7264	0.76319	-1.8781	32.425	-4.2817
76.566	8.8158	67.335	-4.2072	0.42915	-2.3161	1.6506	-0.60378	0.92088	0.66022	-1.3176	3525.5	41.329	4.9416	60.637	-37.668	57.552	64.356	25.061	-3.4257	-3.7264	0.76319	-1.8781	32.425	-4.2817
76.457	8.2626	67.47	-4.1983	0.426	-2.3115	1.8766	-0.65558	0.93631	0.66022	-1.3176	3525.0	41.427	4.6325	60.614	-37.673	57.531	64.356	25.061	-3.4257	-3.7264	0.76319	-1.8781	32.425	-4.2817
76.356	7.7074	67.592	-4.1884	0.42259	-2.3068	2.105	-0.70645	0.9498	0.66022	-1.3176	3524.5	41.516	4.3223	60.591	-37.688	57.51	64.356	25.061	-3.4257	-3.7264	0.76319	-1.8781	32.425	-4.2817
76.262	7.151	67.701	-4.1773	0.41893	-2.302	2.3346	-0.75632	0.96119	0.66022	-1.3176	3524.0	41.597	4.0112	60.569	-37.712	57.489	64.356	25.061	-3.4257	-3.7264	0.76319	-1.8781	32.425	-4.2817
76.176	6.5941	67.797	-4.165	0.41503	-2.2971	2.5667	-0.80486	0.99383	0.66022	-1.3176	3523.5	41.669	3.6998	60.546	-37.745	57.468	64.356	25.061	-3.4257	-3.7264	0.76319	-1.8781	32.425	-4.2817
76.097	6.0375	67.88	-4.1516	0.41089	-2.2921	2.7983	-0.85258	1.0245	0.66022	-1.3176	3523.0	41.733	3.3883	60.523	-37.787	57.447	64.356	25.061	-3.4257	-3.7264	0.76319	-1.8781	32.425	-4.2817
76.026	5.4819	67.95	-4.1371	0.40651	-2.2869	3.0284	-0.89937	1.0522	0.66022	-1.3176	3522.5	41.789	3.0773	60.501	-37.838	57.426	64.356	25.061	-3.4257	-3.7264	0.76319	-1.8781	32.425	-4.2817
75.963	4.9279	68.007	-4.1213	0.40189	-2.2815	3.2559	-0.9451	1.077	0.66022	-1.3176	3522.0	41.837	2.7671	60.479	-37.899	57.406	64.356	25.061	-3.4257	-3.7264	0.76319	-1.8781	32.425	-4.2817
75.908	4.3764	68.051	-4.1045	0.39706	-2.2761	3.4798	-0.98958	1.0987	0.66022	-1.3176	3521.5	41.876	2.4581	60.457	-37.969	57.385	64.356	25.061	-3.4257	-3.7264	0.76319	-1.8781	32.425	-4.2817
75.861	3.8281	68.082	-4.0865	0.392	-2.2706	3.6992	-1.0327	1.1172	0.66022	-1.3176	3521.0	41.907	2.1508	60.436	-38.048	57.365	64.356	25.061	-3.4257	-3.7264	0.76319	-1.8781	32.425	-4.2817
75.821	3.2837	68.101	-4.0675	0.38673	-2.2649	3.9153	-1.0738	1.133	0.66022	-1.3176	3520.5	41.93	1.8455	60.414	-38.136	57.346	64.356	25.061	-3.4257	-3.7264	0.76319	-1.8781	32.425	-4.2817
75.79	2.7439	68.107	-4.0474	0.38127	-2.2592	4.1272	-1.1128	1.146	0.66022	-1.3176	3520.0	41.944	1.5425	60.393	-38.232	57.326	64.356	25.061	-3.4257	-3.7264	0.76319	-1.8781	32.425	-4.2817
75.766	2.2094	68.1	-4.0263	0.37561	-2.2535	4.3315	-1.1502	1.1558	0.66022	-1.3176	3519.4	41.95	1.2424	60.373	-38.338	57.307	64.356	25.061	-3.4257	-3.7264	0.76319	-1.8781	32.425	-4.2817
75.75	1.6809	68.082	-4.0041	0.36977	-2.2477	4.5276	-1.1857	1.1623	0.66022	-1.3176	3518.9	41.948	0.9455	60.353	-38.452	57.288	64.356	25.061	-3.4257	-3.7264	0.76319	-1.8781	32.425	-4.2817
75.743	1.159	68.051	-3.981	0.36375	-2.2419	4.7145	-1.2194	1.1656	0.66022	-1.3176	3518.4	41.938	0.65215	60.333	-38.575	57.27	64.356	25.061	-3.4257	-3.7264	0.76319	-1.8781	32.425	-4.2817
75.743	0.64444	68.009	-3.957	0.35758	-2.236	4.8916	-1.2509	1.1656	0.66022	-1.3176	3517.9	41.92	0.36272	60.313	-38.707	57.252	64.356	25.061	-3.4257	-3.7264	0.76319	-1.8781	32.425	-4.2817
75.751	0.13777	67.954	-3.9321	0.35125	-2.2302	5.0582	-1.2804	1.1624	0.66022	-1.3176	3517.4	41.894	0.077569	60.294	-38.847	57.234	64.356	25.061	-3.4257	-3.7264	0.76319	-1.8781	32.425	-4.2817
75.767	-0.36039	67.889	-3.9064	0.34478	-2.2244	5.2128	-1.3067	1.161	0.66022	-1.3176	3516.9	41.861	-0.20297	60.276	-38.995	57.217	64.356	25.061	-3.4257	-3.7264	0.76319	-1.8781	32.425	-4.2817
75.791	-0.84949	67.812	-3.88	0.33819	-2.2186	5.3556	-1.3305	1.1584	0.66022	-1.3176	3516.4	41.82	-0.47857	60.258	-39.151	57.2	64.356	25.061	-3.4257	-3.7264	0.76319	-1.8781	32.425	-4.2817
75.823	-1.329	67.725	-3.8529	0.33148	-2.2128	5.4866	-1.3521	1.1526	0.66022	-1.3176	3515.9	41.771	-0.74895	60.24	-39.315	57.184	64.356	25.061	-3.4257	-3.7264	0.76319	-1.8781	32.425	-4.2817
75.862	-1.7984	67.628	-3.8251	0.32467	-2.2071	5.6056	-1.3713	1.1439	0.66022	-1.3176	3515.4	41.716	-1.0138	60.223	-39.486	57.169	64.356	25.061	-3.4257	-3.7264	0.76319	-1.8781	32.425	-4.2817
75.908	-2.2573	67.52	-3.7968	0.31777	-2.2014	5.7122	-1.388	1.1322	0.66022	-1.3176	3514.9	41.653	-1.2729	60.207	-39.665	57.153	64.356	25.061	-3.4257	-3.7264	0.76319	-1.8781	32.425	-4.2817
75.963	-2.7052	67.402	-3.768	0.31079	-2.1958	5.8062	-1.4022	1.1177	0.66022	-1.3176	3514.4	41.583	-1.5259	60.191	-39.851	57.139	64.356	25.061	-3.4257	-3.7264	0.76319	-1.8781	32.425	-4.2817
76.024	-3.1417	67.275	-3.7388	0.30375	-2.1902	5.8873	-1.414	1.1004	0.66022	-1.3176	3513.9	41.506	-1.7726	60.176	-40.045	57.125	64.356	25.061	-3.4257	-3.7264	0.76319	-1.8781	32.425	-4.2817
76.093	-3.5665	67.139	-3.7092	0.29666	-2.1848	5.9555	-1.423	1.0804	0.66022	-1.3176	3513.4	41.423	-2.0128	60.161	-40.245	57.111	64.356	25.061	-3.4257	-3.7264	0.76319	-1.8781	32.425	-4.2817
76.168	-3.9791	66.994	-3.6793	0.28953	-2.1794	6.0125	-1.4286	1.0558	0.66022	-1.3176	3512.9	41.333	-2.2464	60.147	-40.452	57.099	64.356	25.061	-3.4257	-3.7264	0.76319	-1.8781	32.425	-4.2817
76.251	-4.3793	66.841	-3.6491	0.28238	-2.1742	6.0564	-1.4316	1.0287	0.66022	-1.3176	3512.4	41.238	-2.473	60.134	-40.665	57.086	64.356	25.061	-3.4257	-3.7264	0.76319	-1.8781	32.425	-4.2817
76.34	-4.7667	66.68	-3.6187	0.27522	-2.1691	6.0874	-1.432	0.99919	0.66022	-1.3176	3511.9	41.136	-2.6925	60.121	-40.885	57.075	64.356	25.061	-3.4257	-3.7264	0.76319	-1.8781	32.425	-4.2817
76.436	-5.1412	66.51	-3.5881	0.26806	-2.1642	6.1618	-1.4297	0.96129	0.66022	-1.3176	3511.4	41.028	-2.9048	60.109	-41.111	57.064	64.356	25.061	-3.4257	-3.7264	0.76319	-1.8781	32.425	-4.2817
76.539	-5.5023	66.334	-3.5571	0.26092	-2.1595	6.2422	-1.4251	0.91834	0.66022	-1.3176	3510.9	40.915	-3.1096	60.098	-41.342	57.053	64.356	25.061	-3.4257	-3.7264	0.76319	-1.8781	32.425	-4.2817
76.648	-5.8498	66.15	-3.5257	0.25381	-2.1551	6.3095	-1.4183	0.87233	0.66022	-1.3176	3510.4	40.796	-3.3068	60.087	-41.579	57.043	64.356	25.061	-3.4257	-3.7264	0.76319	-1.8781	32.425	-4.2817
76.762	-6.1833	65.96	-3.494	0.24674	-2.1508	6.3637	-1.4092	0.82333	0.66022	-1.3176	3509.9	40.672	-3.4961	60.077	-41.822	57.034	64.356	25.061	-3.4257	-3.7264	0.76319	-1.8781	32.425	-4.2817
76.883	-6.5025	65.764	-3.4621	0.23973	-2.1468	6.4048	-1.3977	0.77139	0.66022	-1.3176	3509.4	40.543	-3.6774	60.067	-42.07	57.025	64.356	25.061	-3.4257	-3.7264	0.76319	-1.8781	32.425	-4.2817
77.01	-6.8072	65.561	-3.43	0.23277	-2.1431	6.4329	-1.3839	0.71658	0.66022	-1.3176	3508.9	40.409	-3.8506	60.058	-42.322	57.017	64.356	25.061	-3.4257	-3.7264	0.76319	-1.8781	32.425	-4.2817
77.142	-7.0971	65.353	-3.3978	0.22589	-2.1397	6.4482	-1.3676	0.65939	0.66022	-1.3176	3508.4	40.271	-4.0154	60.05	-42.579	57.01	64.356	25.061	-3.4257	-3.7264	0.76319	-1.8781	32.425	-4.2817
77.28	-7.3721	65.14	-3.3655	0.2191	-2.1365	6.4506	-1.3486	0.60328	0.66022	-1.3176	3507.9	40.128	-4.1718	60.043	-42.841	57.003	64.356	25.061	-3.4257	-3.7264	0.76319	-1.8781	32.425	-4.2817
77.423	-7.632	64.922	-3.3333	0.21241	-2.1336	6.4502	-1.3321	0.54371	0.66022	-1.3176	3507.4	39.981	-4.3196	60.036	-43.107	56.997	64.356	25.061	-3.4257	-3.7264	0.76319	-1.8781	32.425	-4.2817
77.571	-7.8766	64.7	-3.3011	0.20571	-2.1311	6.45	-1.3459	0.48456	0.66022	-1.3176	3506.9	39.831	-4.4587	60.029	-43.377	56.992	64.356	25.061	-3.4257	-3.7264	0.76319	-1.8781	32.425	-4.2817
77.724	-8.1057	64.473	-3.2688	0.19895	-2.1288	6.4371	-1.3583	0.42377	0.66022	-1.3176	3506.4	39.676	-4.5892	60.024	-43.65	56.987	64.356	25.061	-3.4257	-3.7264	0.76319	-1.8781	32.425	-4.2817
77.881	-8.3193	64.242	-3.2367	0.19213	-2.1268	6.4115	-1.3691	0.36148	0.66022	-1.3176	3505.9	39.518	-4.7107	60.019	-43.927	56.983	64.356	25.061	-3.4257	-3.7264	0.76319	-1.8781	32.425	-4.2817
78.043	-8.5172	64.008	-3.2047	0.18526	-2.1252	6.3734	-1.3782	0.29785	0.66022	-1.3176	3505.4	39.357	-4.8234	60.015	-44.208	56.979	64.356	25.061	-3.4257	-3.7264	0.76319	-1.8781	32.425	-4.2817
78.21	-8.6993	63.77	-3.173	0.17835	-2.1239	6.3229	-1.3858	0.233	0.66022	-1.3176	3504.9	39.193	-4.9271	60.011	-44.492	56.976	64.356	25.061	-3.4257	-3.7264	0.76319	-1.8781	32.425	-4.2817
78.381	-8.8657	63.529	-3.1415	0.17141	-2.1229	6.2926	-1.3917	0.16311	0.66022	-1.3176	3504.4	39.025	-5.0218	60.008	-44.779	56.974	64.356	25.061	-3.4257	-3.7264	0.76319	-1.8781	32.425	-4.2817
78.557	-9.0162	63.285	-3.1101	0.16444	-2.1222	6.2541	-1.3961	0.091507	0.66022	-1.3176	3503.9	38.855	-5.1074	60.006	-45.069	56.972	64.356	25.061	-3.4257	-3.7264	0.76319	-1.8781	32.425	-4.2817
78.736	-9.1507	63.038	-3.0789	0.15745	-2.122	6.2028	-1.399	0.018887	0.66022	-1.3176	3503.4	38.682	-5.184	60.005	-45.362	56.971	64.356	25.061	-3.4257	-3.7264	0.76319	-1.8781	32.425	-4.2817
78.919	-9.2693	62.789	-3.0481	0.15045	-2.122	6.1386	-1.4003	-0.054619	0.66022	-1.3176	3502.9	38.506	-5.2514	60.004	-45.657	56.971	64.356	25.061	-3.4257	-3.7264	0.76319	-1.8781	32.425	-4.2817
79.106	-9.3718	62.537	-3.0176	0.14345	-2.1225	6.0619	-1.4	-0.12889	0.66022	-1.3176	3502.4	38.328	-5.3097	60.004	-45.954	56.971	64.356	25.061	-3.4257	-3.7264	0.76319	-1.8781	32.425	-4.2817
79.296	-9.4582	62.284	-2.9875	0.13645	-2.1233	5.9729	-1.3981	-0.2038	0.66022	-1.3176	3501.9	38.148	-5.3588	60.004	-46.254	56.972	64.356	25.061	-3.4257	-3.7264	0.76319	-1.8781	32.425	-4.2817
79.49	-9.5287	62.029	-2.9578	0.12947	-2.1245	5.8864	-1.3945	-0.28077	0.66022	-1.3176	3501.4	37.966	-5.3987	60.005	-46.556	56.973	64.356	25.061	-3.4257	-3.7264	0.76319	-1.8781	32.425	-4.2817
79.686	-9.5832	61.772	-2.9286	0.12251	-2.1261	5.7957	-1.3894	-0.3592	0.66022	-1.3176	3500.8	37.783	-5.4295	60.007	-46.86	56.975	64.356	25.061	-3.4257	-3.7264	0.76319	-1.8781	32.425	-4.2817
79.886	-9.6217	61.514	-2.8999	0.11558	-2.1281	5.6927	-1.3828	-0.43815	0.66022	-1.3176	3500.3	37.597	-5.4512	60.009	-47.165	56.978	64.356	25.061	-3.4257	-3.7264	0.76319	-1.8781	32.425	-4.2817
80.089	-9.6442	61.255	-2.8717	0.10869	-2.1305	5.5774	-1.3746	-0.51752	0.66022	-1.3176	3499.8	37.41	-5.4637	60.012	-47.472	56.981	64.356	25.061	-3.4257	-3.7264	0.76319	-1.8781	32.425	-4.2817
80.294	-9.6509	60.994	-2.8441	0.10184	-2.1333	5.4503	-1.3648	-0.59723	0.66022	-1.3176	3499.3	37.222	-5.4672	60.016	-47.78	56.985	64.356	25.061	-3.4257	-3.7264	0.76319	-1.8781	32.425	-4.2817
80.502	-9.6418	60.733	-2.8172	0.09504	-2.1365	5.301	-1.3524	-0.66991	0.66022	-1.3176	3498.8	37.032	-5.4616	60.02	-48.089	56.99	64.356	25.061	-3.4257	-3.7264	0.76319	-1.8781	32.425	-4.2817
80.712	-9.6168	60.471	-2.7912	0.08832	-2.14	5.1183	-1.3356	-0.72551	0.66022	-1.3176	3498.3	36.841	-5.447	60.025	-48.4	56.995	64.356	25.061	-3.4257	-3.7264	0.76319	-1.8781	32.425	-4.2817
80.924	-9.5762	60.209	-2.7661	0.081688	-2.1438	4.9309	-1.3167	-0.78196	0.66022	-1.3176	3497.8	36.65	-5.4234	60.03	-48.711	57.0	64.356	25.061	-3.4257	-3.7264	0.76319	-1.8781	32.425	-4.2817
81.138	-9.5201	59.946	-2.7419	0.075156	-2.1478	4.7391	-1.2957	-0.83915	0.66022	-1.3176	3497.3	36.458	-5.3911	60.036	-49.023	57.006	64.356	25.061	-3.4257	-3.7264	0.76319	-1.8781	32.425	-4.2817
81.353	-9.4489	59.683	-2.7187	0.068735	-2.1521	4.5435	-1.2725	-0.89699	0.66022	-1.3176	3496.8	36.265	-5.35	60.042	-49.335	57.013	64.356	25.061	-3.4257	-3.7264	0.76319	-1.8781	32.425	-4.2817
81.57	-9.3627	59.42	-2.6965	0.062435	-2.1568	4.3446	-1.2472	-0.95539	0.66022	-1.3176	3496.3	36.072	-5.3005	60.049	-49.648	57.02	64.356	25.061	-3.4257	-3.7264	0.76319	-1.8781	32.425	-4.2817
81.788	-9.2618	59.157	-2.6752	0.056266	-2.1617	4.1427	-1.2198	-1.0143	0.66022	-1.3176	3495.8	35.878	-5.2425	60.057	-49.961	57.027	64.356	25.061	-3.4257	-3.7264	0.76319	-1.8781	32.425	-4.2817
82.008	-9.1465	58.894	-2.655	0.05024	-2.1669	3.9383	-1.1903	-1.0736	0.66022	-1.3176	3495.3	35.684	-5.1764	60.065	-50.274	57.036	64.356	25.061	-3.4257	-3.7264	0.76319	-1.8781	32.425	-4.2817
82.228	-9.0169	58.632	-2.6359	0.044367	-2.1724	3.7234	-1.1587	-1.1329	0.66022	-1.3176	3494.8	35.491	-5.1021	60.074	-50.587	57.044	64.356	25.061	-3.4257	-3.7264	0.76319	-1.8781	32.425	-4.2817
82.449	-8.8734	58.37	-2.6178	0.038656	-2.1782	3.5054	-1.125	-1.1924	0.66022	-1.3176	3494.3	35.297	-5.0199	60.083	-50.899	57.053	64.356	25.061	-3.4257	-3.7264	0.76319	-1.8781	32.425	-4.2817
82.67	-8.7162	58.109	-2.6008	0.03312	-2.1844	3.2868	-1.0892	-1.252	0.66022	-1.3176	3493.8	35.104	-4.9299	60.093	-51.211	57.063	64.356	25.061	-3.4257	-3.7264	0.76319	-1.8781	32.425	-4.2817
82.891	-8.5455	57.849	-2.5849	0.027776	-2.1907	3.0588	-1.0433	-1.2934	0.66022	-1.3176	3493.3	34.911	-4.8323	60.103	-51.523	57.073	64.356	25.061	-3.4257	-3.7264	0.76319	-1.8781	32.425	-4.2817
83.112	-8.3616	57.59	-2.5703	0.022701	-2.1973	2.8172	-0.98672	-1.3129	0.66022	-1.3176	3492.8	34.719	-4.7272	60.114	-51.833	57.084	64.356	25.061	-3.4257	-3.7264	0.76319	-1.8781	32.425	-4.2817
83.333	-8.1648	57.332	-2.5568	0.017911	-2.2039	2.5723	-0.92913	-1.3311	0.66022	-1.3176	3492.3	34.527	-4.6149	60.125	-52.143	57.095	64.356	25.061	-3.4257	-3.7264	0.76319	-1.8781	32.425	-4.2817
83.554	-7.9554	57.075	-2.5445	0.013411	-2.2106	2.3248	-0.87048	-1.3483	0.66022	-1.3176	3491.7	34.337	-4.4954	60.137	-52.451	57.107	64.356	25.061	-3.4257	-3.7264	0.76319	-1.8781	32.425	-4.2817
83.774	-7.734	56.82	-2.5335	0.0092079	-2.2174	2.0754	-0.81076	-1.3643	0.66022	-1.3176	3491.2	34.147	-4.3691	60.149	-52.757	57.119	64.356	25.061	-3.4257	-3.7264	0.76319	-1.8781	32.425	-4.2817
83.992	-7.5008	56.567	-2.5238	0.0053057	-2.2242	1.8248	-0.74999	-1.3791	0.66022	-1.3176	3490.7	33.959	-4.2362	60.162	-53.062	57.132	64.356	25.061	-3.4257	-3.7264	0.76319	-1.8781	32.425	-4.2817
84.21	-7.2562	56.315	-2.5153	0.0017099	-2.2311	1.5737	-0.68816	-1.3928	0.66022	-1.3176	3490.2	33.773	-4.097	60.176	-53.365	57.145	64.356	25.061	-3.4257	-3.7264	0.76319	-1.8781	32.425	-4.2817
84.426	-7.0008	56.065	-2.508	-0.0015741	-2.2381	1.3204	-0.62517	-1.4041	0.66022	-1.3176	3489.7	33.587	-3.9516	60.189	-53.666	57.158	64.356	25.061	-3.4257	-3.7264	0.76319	-1.8781	32.425	-4.2817
84.64	-6.7347	55.818	-2.5021	-0.0045397	-2.2452	1.0653	-0.56089	-1.4118	0.66022	-1.3176	3489.2	33.404	-3.8003	60.204	-53.964	57.172	64.356	25.061	-3.4257	-3.7264	0.76319	-1.8781	32.425	-4.2817
84.852	-6.4586	55.573	-2.4974	-0.0071815	-2.2523	0.81346	-0.49568	-1.4186	0.66022	-1.3176	3488.7	33.222	-3.6434	60.218	-54.26	57.187	64.356	25.061	-3.4257	-3.7264	0.76319	-1.8781	32.425	-4.2817
85.062	-6.1727	55.33	-2.4939	-0.009495	-2.2594	0.5652	-0.4296	-1.4245	0.66022	-1.3176	3488.2	33.043	-3.481	60.233	-54.552	57.201	64.356	25.061	-3.4257	-3.7264	0.76319	-1.8781	32.425	-4.2817
85.27	-5.8776	55.091	-2.4917	-0.011476	-2.2665	0.32104	-0.36271	-1.4297	0.66022	-1.3176	3487.7	32.865	-3.3135	60.249	-54.841	57.217	64.356	25.061	-3.4257	-3.7264	0.76319	-1.8781	32.425	-4.2817
85.475	-5.5735	54.854	-2.4907	-0.013121	-2.2737	0.08139	-0.29508	-1.4341	0.66022	-1.3176	3487.2	32.69	-3.1411	60.265	-55.126	57.232	64.356	25.061	-3.4257	-3.7264	0.76319	-1.8781	32.425	-4.2817
85.677	-5.2609	54.62	-2.4909	-0.014426	-2.2808	-0.15334	-0.22679	-1.4377	0.66022	-1.3176	3486.7	32.518	-2.964	60.282	-55.407	57.248	64.356	25.061	-3.4257	-3.7264	0.76319	-1.8781	32.425	-4.2817
85.876	-4.9402	54.39	-2.4922	-0.015388	-2.288	-0.38279	-0.15793	-1.4407	0.66022	-1.3176	3486.2	32.348	-2.7823	60.298	-55.684	57.265	64.356	25.061	-3.4257	-3.7264	0.76319	-1.8781	32.425	-4.2817
86.072	-4.6118	54.164	-2.4947	-0.016004	-2.2952	-0.60663	-0.08858	-1.4429	0.66022	-1.3176	3485.7	32.181	-2.5965	60.316	-55.955	57.282	64.356	25.061	-3.4257	-3.7264	0.76319	-1.8781	32.425	-4.2817
86.265	-4.276	53.941	-2.4983	-0.016273	-2.3025	-0.82455	-0.018845	-1.4445	0.66022	-1.3176	3485.1	32.018	-2.4066	60.333	-56.22	57.299	64.356	25.061	-3.4257	-3.7264	0.76319	-1.8781	32.425	-4.2817
86.453	-3.9332	53.722	-2.503	-0.016192	-2.3097	-1.0363	0.05118	-1.4455	0.66022	-1.3176	3484.6	31.857	-2.213	60.351	-56.479	57.316	64.356	25.061	-3.4257	-3.7264	0.76319	-1.8781	32.425	-4.2817
86.638	-3.5839	53.507	-2.5087	-0.015761	-2.3169	-1.2416	0.12139	-1.4459	0.66022	-1.3176	3484.1	31.699	-2.0157	60.37	-56.73	57.334	64.356	25.061	-3.4257	-3.7264	0.76319	-1.8781	32.425	-4.2817
86.818	-3.2283	53.297	-2.5154	-0.014978	-2.3242	-1.4365	0.19152	-1.4473	0.66022	-1.3176	3483.6	31.545	-1.8151	60.388	-56.973	57.353	64.356	25.061	-3.4257	-3.7264	0.76319	-1.8781	32.425	-4.2817
86.995	-2.8668	53.091	-2.523	-0.013846	-2.3314	-1.6243	0.26157	-1.4484	0.66022	-1.3176	3483.1	31.395	-1.6112	60.407	-57.207	57.371	64.356	25.061	-3.4257	-3.7264	0.76319	-1.8781	32.425	-4.2817
87.166	-2.4997	52.891	-2.5316	-0.012363	-2.3386	-1.8051	0.33143	-1.4491	0.66022	-1.3176	3482.6	31.249	-1.4045	60.427	-57.43	57.39	64.356	25.061	-3.4257	-3.7264	0.76319	-1.8781	32.425	-4.2817
87.333	-2.1275	52.695	-2.541	-0.010532	-2.3459	-1.9787	0.401	-1.4493	0.66022	-1.3176	3482.1	31.106	-1.1949	60.446	-57.641	57.409	64.356	25.061	-3.4257	-3.7264	0.76319	-1.8781	32.425	-4.2817
87.495	-1.7504	52.505	-2.5514	-0.0083535	-2.3531	-2.1452	0.47016	-1.4491	0.66022	-1.3176	3481.6	30.967	-0.98273	60.466	-57.838	57.428	64.356	25.061	-3.4257	-3.7264	0.76319	-1.8781	32.425	-4.2817
87.653	-1.3687	52.32	-2.5625	-0.0058309	-2.3604	-2.3043	0.53878	-1.4485	0.66022	-1.3176	3481.1	30.833	-0.76818	60.487	-58.02	57.448	64.356	25.061	-3.4257	-3.7264	0.76319	-1.8781	32.425	-4.2817
87.804	-0.98281	52.142	-2.5744	-0.0029668	-2.3676	-2.4564	0.60676	-1.4473	0.66022	-1.3176	3480.6	30.703	-0.55141	60.507	-58.185	57.468	64.356	25.061	-3.4257	-3.7264	0.76319	-1.8781	32.425	-4.2817
87.951	-0.59303	51.969	-2.587	0.00023542	-2.3748	-2.6013	0.67397	-1.4454	0.66022	-1.3176	3480.0	30.578	-0.3326	60.528	-58.331	57.488	64.356	25.061	-3.4257	-3.7264	0.76319	-1.8781	32.425	-4.2817
88.092	-0.19967	51.802	-2.6004	0.0037715	-2.3821	-2.7384	0.7403	-1.4433	0.66022	-1.3176	3479.5	30.458	-0.11194	60.549	-58.458	57.508	64.356	25.061	-3.4257	-3.7264	0.76319	-1.8781	32.425	-4.2817
88.227	0.19697	51.642	-2.6144	0.0076368	-2.3893	-2.8665	0.80548	-1.4374	0.66022	-1.3176	3479.0	30.342	0.11039	60.57	-58.566	57.529	64.356	25.061	-3.4257	-3.7264	0.76319	-1.8781	32.425	-4.2817
88.357	0.59654	51.489	-2.629	0.011824	-2.3964	-2.9853	0.86918	-1.4273	0.66022	-1.3176	3478.5	30.231	0.33422	60.591	-58.653	57.55	64.356	25.061	-3.4257	-3.7264	0.76319	-1.8781	32.425	-4.2817
88.48	0.99873	51.343	-2.6443	0.016326	-2.4035	-3.0963	0.93146	-1.4168	0.66022	-1.3176	3478.0	30.126	0.55936	60.613	-58.722	57.571	64.356	25.061	-3.4257	-3.7264	0.76319	-1.8781	32.425	-4.2817
88.597	1.4032	51.204	-2.66	0.021136	-2.4106	-3.1997	0.99222	-1.4058	0.66022	-1.3176	3477.5	30.025	0.78564	60.635	-58.773	57.592	64.356	25.061	-3.4257	-3.7264	0.76319	-1.8781	32.425	-4.2817
88.708	1.8097	51.073	-2.6762	0.026253	-2.4176	-3.284	1.0547	-1.3917	0.66022	-1.3176	3477.0	29.931	1.0129	60.657	-58.807	57.613	64.356	25.061	-3.4257	-3.7264	0.76319	-1.8781	32.425	-4.2817
88.813	2.2177	50.95	-2.6928	0.03168	-2.4245	-3.3577	1.1159	-1.3765	0.66022	-1.3176	3476.5	29.842	1.2408	60.679	-58.827	57.634	64.356	25.061	-3.4257	-3.7264	0.76319	-1.8781	32.425	-4.2817
88.911	2.627	50.834	-2.7098	0.037408	-2.4314	-3.4252	1.1746	-1.3613	0.66022	-1.3176	3476.0	29.758	1.4693	60.701	-58.832	57.656	64.356	25.061	-3.4257	-3.7264	0.76319	-1.8781	32.425	-4.2817
89.003	3.0373	50.727	-2.7271	0.043421	-2.4381	-3.4867	1.2305	-1.346	0.66022	-1.3176	3475.4	29.681	1.6982	60.723	-58.825	57.678	64.356	25.061	-3.4257	-3.7264	0.76319	-1.8781	32.425	-4.2817
89.087	3.4483	50.628	-2.7446	0.049708	-2.4448	-3.5423	1.2836	-1.3307	0.66022	-1.3176	3474.9	29.61	1.9274	60.746	-58.806	57.699	64.356	25.061	-3.4257	-3.7264	0.76319	-1.8781	32.425	-4.2817
89.165	3.8597	50.538	-2.7625	0.056252	-2.4514	-3.594	1.3332	-1.3161	0.66022	-1.3176	3474.4	29.544	2.1567	60.768	-58.776	57.721	64.356	25.061	-3.4257	-3.7264	0.76319	-1.8781	32.425	-4.2817
89.236	4.2713	50.457	-2.7806	0.063034	-2.458	-3.641	1.3794	-1.3019	0.66022	-1.3176	3473.9	29.485	2.3859	60.791	-58.736	57.743	64.356	25.061	-3.4257	-3.7264	0.76319	-1.8781	32.425	-4.2817
89.3	4.6827	50.385	-2.7989	0.070041	-2.4645	-3.6826	1.4228	-1.2878	0.66022	-1.3176	3473.4	29.432	2.6149	60.813	-58.687	57.765	64.356	25.061	-3.4257	-3.7264	0.76319	-1.8781	32.425	-4.2817
89.357	5.0938	50.321	-2.8174	0.077257	-2.4709	-3.719	1.4632	-1.2741	0.66022	-1.3176	3472.9	29.386	2.8436	60.836	-58.628	57.786	64.356	25.061	-3.4257	-3.7264	0.76319	-1.8781	32.425	-4.2817
89.406	5.5042	50.268	-2.8361	0.084668	-2.4772	-3.7504	1.5007	-1.2607	0.66022	-1.3176	3472.4	29.346	3.0717	60.858	-58.56	57.808	64.356	25.061	-3.4257	-3.7264	0.76319	-1.8781	32.425	-4.2817
89.449	5.9136	50.223	-2.8549	0.092259	-2.4835	-3.7769	1.5352	-1.2477	0.66022	-1.3176	3471.9	29.313	3.2993	60.88	-58.484	57.83	64.356	25.061	-3.4257	-3.7264	0.76319	-1.8781	32.425	-4.2817
89.484	6.3219	50.188	-2.8738	0.10002	-2.4897	-3.7988	1.5669	-1.2352	0.66022	-1.3176	3471.3	29.286	3.526	60.903	-58.4	57.852	64.356	25.061	-3.4257	-3.7264	0.76319	-1.8781	32.425	-4.2817
89.511	6.7286	50.163	-2.8929	0.10792	-2.4958	-3.8163	1.5957	-1.2233	0.66022	-1.3176	3470.8	29.267	3.7518	60.925	-58.307	57.873	64.356	25.061	-3.4257	-3.7264	0.76319	-1.8781	32.425	-4.2817
89.531	7.1336	50.147	-2.912	0.11597	-2.5019	-3.8296	1.6216	-1.212	0.66022	-1.3176	3470.3	29.254	3.9766	60.947	-58.207	57.895	64.356	25.061	-3.4257	-3.7264	0.76319	-1.8781	32.425	-4.2817
89.544	7.5366	50.142	-2.9312	0.12413	-2.5079	-3.8414	1.643	-1.1968	0.66022	-1.3176	3469.8	29.247	4.2001	60.969	-58.099	57.916	64.356	25.061	-3.4257	-3.7264	0.76319	-1.8781	32.425	-4.2817
89.549	7.9372	50.146	-2.9504	0.13239	-2.5139	-3.8497	1.6615	-1.1818	0.66022	-1.3176	3469.3	29.248	4.4222	60.991	-57.983	57.937	64.356	25.061	-3.4257	-3.7264	0.76319	-1.8781	32.425	-4.2817
89.547	8.3352	50.161	-2.9696	0.14074	-2.5198	-3.8544	1.6771	-1.1678	0.66022	-1.3176	3468.8	29.256	4.6428	61.012	-57.859	57.958	64.356	25.061	-3.4257	-3.7264	0.76319	-1.8781	32.425	-4.2817
89.537	8.7303	50.185	-2.9889	0.14916	-2.5256	-3.8557	1.6899	-1.1548	0.66022	-1.3176	3468.3	29.271	4.8616	61.034	-57.728	57.979	64.356	25.061	-3.4257	-3.7264	0.76319	-1.8781	32.425	-4.2817
89.519	9.1222	50.22	-3.0082	0.15764	-2.5313	-3.8539	1.7	-1.1429	0.66022	-1.3176	3467.7	29.292	5.0787	61.055	-57.589	57.999	64.356	25.061	-3.4257	-3.7264	0.76319	-1.8781	32.425	-4.2817
89.494	9.5107	50.265	-3.0275	0.16616	-2.537	-3.8493	1.7075	-1.1317	0.66022	-1.3176	3467.2	29.321	5.2938	61.076	-57.443	58.019	64.356	25.061	-3.4257	-3.7264	0.76319	-1.8781	32.425	-4.2817
89.461	9.8955	50.32	-3.0467	0.17471	-2.5426	-3.842	1.7124	-1.1216	0.66022	-1.3176	3466.7	29.357	5.5067	61.096	-57.289	58.039	64.356	25.061	-3.4257	-3.7264	0.76319	-1.8781	32.425	-4.2817
89.421	10.276	50.385	-3.0659	0.18327	-2.5482	-3.8326	1.7148	-1.1128	0.66022	-1.3176	3466.2	29.4	5.7174	61.116	-57.128	58.059	64.356	25.061	-3.4257	-3.7264	0.76319	-1.8781	32.425	-4.2817
89.373	10.653	50.461	-3.085	0.19185	-2.5537	-3.8211	1.7148	-1.1053	0.66022	-1.3176	3465.7	29.449	5.9257	61.136	-56.96	58.078	64.356	25.061	-3.4257	-3.7264	0.76319	-1.8781	32.425	-4.2817
89.317	11.025	50.546	-3.1041	0.20042	-2.5593	-3.8139	1.7114	-1.0989	0.66022	-1.3176	3465.2	29.506	6.1314	61.156	-56.785	58.097	64.356	25.061	-3.4257	-3.7264	0.76319	-1.8781	32.425	-4.2817
89.254	11.392	50.642	-3.1231	0.20896	-2.5647	-3.8084	1.7054	-1.0938	0.66022	-1.3176	3464.7	29.57	6.3344	61.175	-56.603	58.116	64.356	25.061	-3.4257	-3.7264	0.76319	-1.8781	32.425	-4.2817
89.183	11.754	50.748	-3.1422	0.21747	-2.5702	-3.8014	1.6974	-1.0903	0.66022	-1.3176	3464.1	29.641	6.5346	61.193	-56.414	58.134	64.356	25.061	-3.4257	-3.7264	0.76319	-1.8781	32.425	-4.2817
89.105	12.111	50.864	-3.1612	0.22593	-2.5756	-3.7931	1.6875	-1.0884	0.66022	-1.3176	3463.6	29.719	6.7318	61.212	-56.217	58.152	64.356	25.061	-3.4257	-3.7264	0.76319	-1.8781	32.425	-4.2817
89.02	12.462	50.99	-3.1801	0.23434	-2.5811	-3.7837	1.676	-1.0883	0.66022	-1.3176	3463.1	29.804	6.9258	61.229	-56.014	58.169	64.356	25.061	-3.4257	-3.7264	0.76319	-1.8781	32.425	-4.2817
88.926	12.807	51.126	-3.199	0.24269	-2.5865	-3.7735	1.6628	-1.0899	0.66022	-1.3176	3462.6	29.896	7.1166	61.247	-55.804	58.186	64.356	25.061	-3.4257	-3.7264	0.76319	-1.8781	32.425	-4.2817
88.826	13.146	51.272	-3.2178	0.25097	-2.592	-3.7628	1.6482	-1.0933	0.66022	-1.3176	3462.1	29.994	7.3039	61.264	-55.588	58.202	64.356	25.061	-3.4257	-3.7264	0.76319	-1.8781	32.425	-4.2817
88.718	13.478	51.428	-3.2366	0.25916	-2.5974	-3.7299	1.6302	-1.0885	0.66022	-1.3176	3461.6	30.1	7.4877	61.28	-55.364	58.218	64.356	25.061	-3.4257	-3.7264	0.76319	-1.8781	32.425	-4.2817
88.603	13.804	51.593	-3.2551	0.26726	-2.6029	-3.6937	1.6099	-1.0836	0.66022	-1.3176	3461.0	30.212	7.6677	61.296	-55.135	58.234	64.356	25.061	-3.4257	-3.7264	0.76319	-1.8781	32.425	-4.2817
88.481	14.122	51.768	-3.2735	0.27526	-2.6083	-3.6553	1.5873	-1.0792	0.66022	-1.3176	3460.5	30.331	7.8437	61.311	-54.898	58.249	64.356	25.061	-3.4257	-3.7264	0.76319	-1.8781	32.425	-4.2817
88.351	14.433	51.952	-3.2917	0.28313	-2.6137	-3.6154	1.5623	-1.0746	0.66022	-1.3176	3460.0	30.456	8.0158	61.325	-54.656	58.263	64.356	25.061	-3.4257	-3.7264	0.76319	-1.8781	32.425	-4.2817
88.215	14.737	52.145	-3.3097	0.29087	-2.619	-3.5786	1.534	-1.0637	0.66022	-1.3176	3459.5	30.588	8.1837	61.339	-54.407	58.277	64.356	25.061	-3.4257	-3.7264	0.76319	-1.8781	32.425	-4.2817
88.072	15.033	52.348	-3.3275	0.29847	-2.6243	-3.5398	1.5036	-1.0531	0.66022	-1.3176	3459.0	30.726	8.3473	61.353	-54.153	58.29	64.356	25.061	-3.4257	-3.7264	0.76319	-1.8781	32.425	-4.2817
87.921	15.321	52.559	-3.3451	0.30591	-2.6295	-3.499	1.4714	-1.0428	0.66022	-1.3176	3458.5	30.871	8.5064	61.366	-53.892	58.303	64.356	25.061	-3.4257	-3.7264	0.76319	-1.8781	32.425	-4.2817
87.765	15.6	52.779	-3.3625	0.31318	-2.6347	-3.4564	1.4373	-1.0327	0.66022	-1.3176	3458.0	31.022	8.661	61.378	-53.626	58.315	64.356	25.061	-3.4257	-3.7264	0.76319	-1.8781	32.425	-4.2817
87.601	15.871	53.008	-3.3796	0.32028	-2.6399	-3.4122	1.4013	-1.0229	0.66022	-1.3176	3457.4	31.178	8.8108	61.389	-53.354	58.326	64.356	25.061	-3.4257	-3.7264	0.76319	-1.8781	32.425	-4.2817
87.431	16.132	53.245	-3.3966	0.32719	-2.645	-3.3664	1.3635	-1.0132	0.66022	-1.3176	3456.9	31.341	8.9558	61.4	-53.076	58.337	64.356	25.061	-3.4257	-3.7264	0.76319	-1.8781	32.425	-4.2817
87.255	16.385	53.489	-3.4133	0.33391	-2.65	-3.3222	1.3241	-1.0026	0.66022	-1.3176	3456.4	31.509	9.0958	61.41	-52.794	58.347	64.356	25.061	-3.4257	-3.7264	0.76319	-1.8781	32.425	-4.2817
87.072	16.629	53.742	-3.4298	0.34043	-2.655	-3.2776	1.283	-0.99217	0.66022	-1.3176	3455.9	31.683	9.2307	61.42	-52.506	58.356	64.356	25.061	-3.4257	-3.7264	0.76319	-1.8781	32.425	-4.2817
86.883	16.863	54.002	-3.4461	0.34674	-2.6599	-3.2327	1.2404	-0.98179	0.66022	-1.3176	3455.4	31.863	9.3604	61.428	-52.213	58.365	64.356	25.061	-3.4257	-3.7264	0.76319	-1.8781	32.425	-4.2817
86.688	17.087	54.269	-3.4621	0.35283	-2.6648	-3.1875	1.1964	-0.97146	0.66022	-1.3176	3454.9	32.048	9.4847	61.436	-51.916	58.373	64.356	25.061	-3.4257	-3.7264	0.76319	-1.8781	32.425	-4.2817
86.488	17.301	54.543	-3.4779	0.3587	-2.6696	-3.1421	1.151	-0.96116	0.66022	-1.3176	3454.3	32.238	9.6036	61.443	-51.614	58.38	64.356	25.061	-3.4257	-3.7264	0.76319	-1.8781	32.425	-4.2817
86.282	17.505	54.824	-3.4935	0.36434	-2.6744	-3.0967	1.1043	-0.95087	0.66022	-1.3176	3453.8	32.432	9.7169	61.449	-51.308	58.386	64.356	25.061	-3.4257	-3.7264	0.76319	-1.8781	32.425	-4.2817
86.07	17.698	55.111	-3.5089	0.36974	-2.6791	-3.0514	1.0565	-0.94055	0.66022	-1.3176	3453.3	32.632	9.8245	61.455	-50.997	58.392	64.356	25.061	-3.4257	-3.7264	0.76319	-1.8781	32.425	-4.2817
85.853	17.881	55.404	-3.5241	0.3749	-2.6838	-3.0061	1.0075	-0.93019	0.66022	-1.3176	3452.8	32.836	9.9263	61.459	-50.683	58.396	64.356	25.061	-3.4257	-3.7264	0.76319	-1.8781	32.425	-4.2817
85.631	18.053	55.703	-3.539	0.37981	-2.6884	-2.9622	0.95742	-0.91945	0.66022	-1.3176	3452.3	33.044	10.022	61.463	-50.365	58.4	64.356	25.061	-3.4257	-3.7264	0.76319	-1.8781	32.425	-4.2817
85.403	18.214	56.007	-3.5537	0.38447	-2.693	-2.9216	0.90606	-0.90764	0.66022	-1.3176	3451.8	33.257	10.112	61.466	-50.043	58.403	64.356	25.061	-3.4257	-3.7264	0.76319	-1.8781	32.425	-4.2817
85.171	18.364	56.317	-3.5682	0.38887	-2.6975	-2.8806	0.85404	-0.89584	0.66022	-1.3176	3451.3	33.473	10.196	61.467	-49.719	58.406	64.356	25.061	-3.4257	-3.7264	0.76319	-1.8781	32.425	-4.2817
84.935	18.503	56.631	-3.5825	0.39301	-2.702	-2.8393	0.80135	-0.88404	0.66022	-1.3176	3450.7	33.693	10.274	61.468	-49.391	58.407	64.356	25.061	-3.4257	-3.7264	0.76319	-1.8781	32.425	-4.2817
84.694	18.63	56.949	-3.5966	0.39689	-2.7064	-2.7976	0.74805	-0.87223	0.66022	-1.3176	3450.2	33.917	10.345	61.469	-49.06	58.408	64.356	25.061	-3.4257	-3.7264	0.76319	-1.8781	32.425	-4.2817
84.449	18.746	57.272	-3.6105	0.40049	-2.7107	-2.7586	0.69425	-0.86022	0.66022	-1.3176	3449.7	34.144	10.41	61.468	-48.727	58.407	64.356	25.061	-3.4257	-3.7264	0.76319	-1.8781	32.425	-4.2817
84.2	18.849	57.598	-3.6242	0.40383	-2.715	-2.724	0.64004	-0.84797	0.66022	-1.3176	3449.2	34.375	10.468	61.466	-48.392	58.406	64.356	25.061	-3.4257	-3.7264	0.76319	-1.8781	32.425	-4.2817
83.947	18.941	57.928	-3.6377	0.40689	-2.7192	-2.69	0.58553	-0.83574	0.66022	-1.3176	3448.7	34.608	10.52	61.463	-48.055	58.404	64.356	25.061	-3.4257	-3.7264	0.76319	-1.8781	32.425	-4.2817
83.691	19.02	58.261	-3.6511	0.40968	-2.7233	-2.6567	0.53082	-0.82357	0.66022	-1.3176	3448.2	34.843	10.566	61.46	-47.716	58.401	64.356	25.061	-3.4257	-3.7264	0.76319	-1.8781	32.425	-4.2817
83.432	19.088	58.596	-3.6643	0.41221	-2.7274	-2.6514	0.49232	-0.78852	0.66022	-1.3176	3447.7	35.081	10.604	61.455	-47.375	58.397	64.356	25.061	-3.4257	-3.7264	0.76319	-1.8781	32.425	-4.2817
83.169	19.142	58.934	-3.6777	0.41465	-2.7311	-2.6997	0.48612	-0.70608	0.66022	-1.3176	3447.1	35.321	10.636	61.45	-47.034	58.392	64.356	25.061	-3.4257	-3.7264	0.76319	-1.8781	32.425	-4.2817
82.904	19.184	59.273	-3.6913	0.41707	-2.7345	-2.745	0.47996	-0.62385	0.66022	-1.3176	3446.6	35.563	10.66	61.443	-46.691	58.386	64.356	25.061	-3.4257	-3.7264	0.76319	-1.8781	32.425	-4.2817
82.636	19.212	59.615	-3.7051	0.41945	-2.7374	-2.7869	0.47389	-0.54195	0.66022	-1.3176	3446.1	35.807	10.678	61.435	-46.347	58.38	64.356	25.061	-3.4257	-3.7264	0.76319	-1.8781	32.425	-4.2817
82.366	19.227	59.958	-3.7191	0.42181	-2.7399	-2.8251	0.46792	-0.46054	0.66022	-1.3176	3445.6	36.052	10.687	61.427	-46.003	58.372	64.356	25.061	-3.4257	-3.7264	0.76319	-1.8781	32.425	-4.2817
82.094	19.227	60.302	-3.7334	0.42413	-2.742	-2.8595	0.46226	-0.37996	0.66022	-1.3176	3445.1	36.299	10.689	61.417	-45.659	58.363	64.356	25.061	-3.4257	-3.7264	0.76319	-1.8781	32.425	-4.2817
81.82	19.214	60.647	-3.7478	0.42647	-2.7437	-2.9015	0.47293	-0.31769	0.66022	-1.3176	3444.6	36.547	10.684	61.407	-45.314	58.354	64.356	25.061	-3.4257	-3.7264	0.76319	-1.8781	32.425	-4.2817
81.544	19.186	60.993	-3.7624	0.42886	-2.7452	-2.9454	0.48295	-0.25493	0.66022	-1.3176	3444.1	36.796	10.67	61.395	-44.97	58.343	64.356	25.061	-3.4257	-3.7264	0.76319	-1.8781	32.425	-4.2817
81.266	19.143	61.34	-3.7772	0.4313	-2.7463	-2.9909	0.49233	-0.19169	0.66022	-1.3176	3443.5	37.046	10.648	61.383	-44.625	58.332	64.356	25.061	-3.4257	-3.7264	0.76319	-1.8781	32.425	-4.2817
80.988	19.085	61.688	-3.7923	0.43378	-2.7471	-3.0377	0.50108	-0.12798	0.66022	-1.3176	3443.0	37.296	10.618	61.369	-44.281	58.32	64.356	25.061	-3.4257	-3.7264	0.76319	-1.8781	32.425	-4.2817
80.708	19.012	62.036	-3.8076	0.43631	-2.7476	-3.0856	0.50921	-0.063817	0.66022	-1.3176	3442.5	37.547	10.579	61.355	-43.938	58.306	64.356	25.061	-3.4257	-3.7264	0.76319	-1.8781	32.425	-4.2817
80.428	18.923	62.383	-3.8231	0.43888	-2.7477	-3.1301	0.51672	0.00034982	0.66022	-1.3176	3442.0	37.799	10.532	61.34	-43.596	58.293	64.356	25.061	-3.4257	-3.7264	0.76319	-1.8781	32.425	-4.2817
80.147	18.819	62.731	-3.8389	0.44148	-2.7476	-3.1575	0.5241	0.065368	0.66022	-1.3176	3441.5	38.05	10.476	61.324	-43.254	58.278	64.356	25.061	-3.4257	-3.7264	0.76319	-1.8781	32.425	-4.2817
79.865	18.698	63.078	-3.8547	0.44412	-2.747	-3.1949	0.53407	0.1456	0.66022	-1.3176	3441.0	38.302	10.411	61.307	-42.915	58.262	64.356	25.061	-3.4257	-3.7264	0.76319	-1.8781	32.425	-4.2817
79.584	18.561	63.424	-3.8708	0.44682	-2.7461	-3.2303	0.54302	0.2265	0.66022	-1.3176	3440.5	38.553	10.336	61.289	-42.576	58.246	64.356	25.061	-3.4257	-3.7264	0.76319	-1.8781	32.425	-4.2817
79.302	18.407	63.769	-3.887	0.44955	-2.7448	-3.2632	0.55091	0.30799	0.66022	-1.3176	3440.0	38.803	10.253	61.27	-42.24	58.228	64.356	25.061	-3.4257	-3.7264	0.76319	-1.8781	32.425	-4.2817
79.021	18.236	64.112	-3.9034	0.45232	-2.743	-3.2932	0.55768	0.39001	0.66022	-1.3176	3439.5	39.053	10.16	61.251	-41.906	58.21	64.356	25.061	-3.4257	-3.7264	0.76319	-1.8781	32.425	-4.2817
78.741	18.048	64.453	-3.92	0.45513	-2.7409	-3.3198	0.5633	0.47246	0.66022	-1.3176	3438.9	39.302	10.058	61.23	-41.574	58.191	64.356	25.061	-3.4257	-3.7264	0.76319	-1.8781	32.425	-4.2817
78.461	17.843	64.793	-3.9365	0.45795	-2.7383	-3.3017	0.56742	0.55142	0.66022	-1.3176	3438.4	39.55	9.9456	61.209	-41.245	58.171	64.356	25.061	-3.4257	-3.7264	0.76319	-1.8781	32.425	-4.2817
78.183	17.62	65.129	-3.953	0.4608	-2.7353	-3.2752	0.56972	0.6314	0.66022	-1.3176	3437.9	39.796	9.8236	61.187	-40.919	58.15	64.356	25.061	-3.4257	-3.7264	0.76319	-1.8781	32.425	-4.2817
77.906	17.379	65.463	-3.9693	0.46365	-2.732	-3.2647	0.56284	0.71003	0.66022	-1.3176	3437.4	40.04	9.6919	61.164	-40.596	58.129	64.356	25.061	-3.4257	-3.7264	0.76319	-1.8781	32.425	-4.2817
77.631	17.12	65.794	-3.9858	0.46635	-2.7283	-3.3611	0.51735	0.77979	0.66022	-1.3176	3436.9	40.282	9.5501	61.14	-40.277	58.107	64.356	25.061	-3.4257	-3.7264	0.76319	-1.8781	32.425	-4.2817
77.357	16.844	66.121	-4.0029	0.46882	-2.7242	-3.4421	0.47191	0.84676	0.66022	-1.3176	3436.4	40.522	9.398	61.115	-39.963	58.084	64.356	25.061	-3.4257	-3.7264	0.76319	-1.8781	32.425	-4.2817
77.087	16.548	66.444	-4.0201	0.47107	-2.7198	-3.4468	0.42621	0.90472	0.66022	-1.3176	3435.9	40.76	9.2356	61.09	-39.652	58.06	64.356	25.061	-3.4257	-3.7264	0.76319	-1.8781	32.425	-4.2817
76.819	16.234	66.763	-4.0373	0.47308	-2.7151	-3.4359	0.37981	0.96087	0.66022	-1.3176	3435.4	40.994	9.0628	61.064	-39.347	58.036	64.356	25.061	-3.4257	-3.7264	0.76319	-1.8781	32.425	-4.2817
76.554	15.902	67.077	-4.0544	0.47486	-2.7102	-3.4089	0.3327	1.0152	0.66022	-1.3176	3434.9	41.225	8.8795	61.037	-39.046	58.011	64.356	25.061	-3.4257	-3.7264	0.76319	-1.8781	32.425	-4.2817
76.293	15.551	67.385	-4.0714	0.47641	-2.705	-3.3653	0.28475	1.0679	0.66022	-1.3176	3434.4	41.452	8.686	61.009	-38.751	57.985	64.356	25.061	-3.4257	-3.7264	0.76319	-1.8781	32.425	-4.2817
76.035	15.181	67.687	-4.088	0.47771	-2.6995	-3.3049	0.23585	1.1188	0.66022	-1.3176	3433.9	41.676	8.4821	60.981	-38.463	57.959	64.356	25.061	-3.4257	-3.7264	0.76319	-1.8781	32.425	-4.2817
75.782	14.794	67.983	-4.1044	0.47876	-2.6938	-3.2274	0.1859	1.168	0.66022	-1.3176	3433.3	41.895	8.268	60.953	-38.18	57.932	64.356	25.061	-3.4257	-3.7264	0.76319	-1.8781	32.425	-4.2817
75.533	14.389	68.272	-4.1203	0.47957	-2.6879	-3.1213	0.13488	1.2147	0.66022	-1.3176	3432.8	42.11	8.0439	60.923	-37.904	57.905	64.356	25.061	-3.4257	-3.7264	0.76319	-1.8781	32.425	-4.2817
75.289	13.966	68.553	-4.1353	0.48011	-2.6817	-2.9017	0.082238	1.2641	0.66022	-1.3176	3432.3	42.319	7.8098	60.894	-37.635	57.877	64.356	25.061	-3.4257	-3.7264	0.76319	-1.8781	32.425	-4.2817
75.05	13.526	68.826	-4.1493	0.48039	-2.6752	-2.6667	0.027329	1.3157	0.66022	-1.3176	3431.8	42.523	7.566	60.863	-37.373	57.848	64.356	25.061	-3.4257	-3.7264	0.76319	-1.8781	32.425	-4.2817
74.817	13.069	69.09	-4.162	0.48038	-2.6685	-2.417	-0.029864	1.3671	0.66022	-1.3176	3431.3	42.721	7.3128	60.833	-37.119	57.82	64.356	25.061	-3.4257	-3.7264	0.76319	-1.8781	32.425	-4.2817
74.589	12.596	69.346	-4.1734	0.48008	-2.6615	-2.1532	-0.089317	1.418	0.66022	-1.3176	3430.8	42.914	7.0506	60.801	-36.874	57.79	64.356	25.061	-3.4257	-3.7264	0.76319	-1.8781	32.425	-4.2817
74.368	12.108	69.591	-4.1835	0.47948	-2.6543	-1.8761	-0.15099	1.4683	0.66022	-1.3176	3430.3	43.1	6.7798	60.77	-36.636	57.761	64.356	25.061	-3.4257	-3.7264	0.76319	-1.8781	32.425	-4.2817
74.153	11.606	69.826	-4.1922	0.47857	-2.6469	-1.5866	-0.21481	1.5177	0.66022	-1.3176	3429.8	43.279	6.5006	60.738	-36.408	57.731	64.356	25.061	-3.4257	-3.7264	0.76319	-1.8781	32.425	-4.2817
73.945	11.09	70.05	-4.1993	0.47733	-2.6391	-1.2854	-0.28069	1.5662	0.66022	-1.3176	3429.3	43.451	6.2135	60.706	-36.188	57.701	64.356	25.061	-3.4257	-3.7264	0.76319	-1.8781	32.425	-4.2817
73.744	10.56	70.263	-4.205	0.47576	-2.6312	-0.9706	-0.34815	1.614	0.66022	-1.3176	3428.8	43.615	5.919	60.673	-35.978	57.67	64.356	25.061	-3.4257	-3.7264	0.76319	-1.8781	32.425	-4.2817
73.551	10.019	70.465	-4.209	0.47385	-2.623	-0.63736	-0.41645	1.6618	0.66022	-1.3176	3428.3	43.772	5.6176	60.64	-35.778	57.64	64.356	25.061	-3.4257	-3.7264	0.76319	-1.8781	32.425	-4.2817
73.365	9.466	70.654	-4.2114	0.47159	-2.6146	-0.29482	-0.48635	1.7079	0.66022	-1.3176	3427.8	43.922	5.3096	60.608	-35.587	57.609	64.356	25.061	-3.4257	-3.7264	0.76319	-1.8781	32.425	-4.2817
73.187	8.903	70.83	-4.212	0.46898	-2.6059	0.055553	-0.5578	1.7522	0.66022	-1.3176	3427.3	44.062	4.9957	60.575	-35.407	57.578	64.356	25.061	-3.4257	-3.7264	0.76319	-1.8781	32.425	-4.2817
73.018	8.3307	70.994	-4.2108	0.46601	-2.5971	0.41238	-0.63062	1.7944	0.66022	-1.3176	3426.8	44.195	4.6764	60.541	-35.237	57.547	64.356	25.061	-3.4257	-3.7264	0.76319	-1.8781	32.425	-4.2817
72.857	7.7501	71.144	-4.2078	0.46267	-2.588	0.77425	-0.70461	1.8342	0.66022	-1.3176	3426.3	44.319	4.3522	60.508	-35.078	57.516	64.356	25.061	-3.4257	-3.7264	0.76319	-1.8781	32.425	-4.2817
72.704	7.1621	71.281	-4.203	0.45896	-2.5787	1.1397	-0.77957	1.8714	0.66022	-1.3176	3425.8	44.434	4.0237	60.475	-34.929	57.485	64.356	25.061	-3.4257	-3.7264	0.76319	-1.8781	32.425	-4.2817
72.561	6.568	71.404	-4.1964	0.45488	-2.5692	1.5113	-0.85352	1.9239	0.66022	-1.3176	3425.3	44.54	3.6914	60.442	-34.792	57.453	64.356	25.061	-3.4257	-3.7264	0.76319	-1.8781	32.425	-4.2817
72.427	5.9686	71.513	-4.1879	0.45043	-2.5595	1.8842	-0.92817	1.9741	0.66022	-1.3176	3424.8	44.636	3.356	60.409	-34.665	57.422	64.356	25.061	-3.4257	-3.7264	0.76319	-1.8781	32.425	-4.2817
72.302	5.365	71.608	-4.1776	0.4456	-2.5495	2.2567	-1.0034	2.0206	0.66022	-1.3176	3424.3	44.724	3.0179	60.376	-34.55	57.392	64.356	25.061	-3.4257	-3.7264	0.76319	-1.8781	32.425	-4.2817
72.187	4.7584	71.689	-4.1654	0.44039	-2.5393	2.6272	-1.0791	2.0631	0.66022	-1.3176	3423.8	44.802	2.6779	60.343	-34.446	57.361	64.356	25.061	-3.4257	-3.7264	0.76319	-1.8781	32.425	-4.2817
72.081	4.1498	71.755	-4.1513	0.43481	-2.5289	2.9941	-1.1548	2.1015	0.66022	-1.3176	3423.3	44.87	2.3364	60.311	-34.354	57.331	64.356	25.061	-3.4257	-3.7264	0.76319	-1.8781	32.425	-4.2817
71.986	3.5403	71.806	-4.1354	0.42884	-2.5183	3.3561	-1.2302	2.1357	0.66022	-1.3176	3422.8	44.929	1.9942	60.278	-34.272	57.3	64.356	25.061	-3.4257	-3.7264	0.76319	-1.8781	32.425	-4.2817
71.9	2.9309	71.843	-4.1177	0.42251	-2.5075	3.7208	-1.3023	2.1669	0.66022	-1.3176	3422.3	44.978	1.6517	60.246	-34.203	57.27	64.356	25.061	-3.4257	-3.7264	0.76319	-1.8781	32.425	-4.2817
71.824	2.3228	71.866	-4.0982	0.41582	-2.4966	4.0736	-1.3723	2.193	0.66022	-1.3176	3421.8	45.017	1.3096	60.215	-34.145	57.241	64.356	25.061	-3.4257	-3.7264	0.76319	-1.8781	32.425	-4.2817
71.759	1.717	71.874	-4.077	0.40879	-2.4856	4.4118	-1.4403	2.2138	0.66022	-1.3176	3421.3	45.046	0.96855	60.184	-34.098	57.212	64.356	25.061	-3.4257	-3.7264	0.76319	-1.8781	32.425	-4.2817
71.703	1.1147	71.868	-4.0541	0.40142	-2.4745	4.7401	-1.508	2.2302	0.66022	-1.3176	3420.8	45.066	0.62908	60.153	-34.063	57.183	64.356	25.061	-3.4257	-3.7264	0.76319	-1.8781	32.425	-4.2817
71.658	0.51675	71.847	-4.0296	0.39371	-2.4633	5.0582	-1.5749	2.2423	0.66022	-1.3176	3420.3	45.076	0.29177	60.123	-34.039	57.154	64.356	25.061	-3.4257	-3.7264	0.76319	-1.8781	32.425	-4.2817
71.624	-0.075817	71.813	-4.0036	0.38567	-2.4521	5.3657	-1.6404	2.2506	0.66022	-1.3176	3419.8	45.076	-0.04283	60.093	-34.026	57.127	64.356	25.061	-3.4257	-3.7264	0.76319	-1.8781	32.425	-4.2817
71.599	-0.66205	71.764	-3.976	0.37732	-2.4408	5.6605	-1.7021	2.2567	0.66022	-1.3176	3419.3	45.066	-0.37418	60.064	-34.025	57.099	64.356	25.061	-3.4257	-3.7264	0.76319	-1.8781	32.425	-4.2817
71.585	-1.241	71.702	-3.947	0.36866	-2.4295	5.9452	-1.7623	2.2587	0.66022	-1.3176	3418.8	45.047	-0.70177	60.035	-34.034	57.072	64.356	25.061	-3.4257	-3.7264	0.76319	-1.8781	32.425	-4.2817
71.581	-1.8119	71.627	-3.9166	0.3597	-2.4182	6.2194	-1.8209	2.2568	0.66022	-1.3176	3418.3	45.018	-1.0251	60.007	-34.055	57.046	64.356	25.061	-3.4257	-3.7264	0.76319	-1.8781	32.425	-4.2817
71.588	-2.3737	71.538	-3.8848	0.35045	-2.407	6.4725	-1.8762	2.2497	0.66022	-1.3176	3417.8	44.98	-1.3436	59.979	-34.086	57.02	64.356	25.061	-3.4257	-3.7264	0.76319	-1.8781	32.425	-4.2817
71.605	-2.9256	71.437	-3.8519	0.34094	-2.3957	6.6984	-1.9273	2.2371	0.66022	-1.3176	3417.3	44.933	-1.6568	59.953	-34.128	56.995	64.356	25.061	-3.4257	-3.7264	0.76319	-1.8781	32.425	-4.2817
71.632	-3.4668	71.323	-3.8179	0.33118	-2.3846	6.9059	-1.9755	2.2202	0.66022	-1.3176	3416.8	44.876	-1.9642	59.926	-34.181	56.971	64.356	25.061	-3.4257	-3.7264	0.76319	-1.8781	32.425	-4.2817
71.669	-3.9966	71.197	-3.7829	0.3212	-2.3735	7.0946	-2.0182	2.1997	0.66022	-1.3176	3416.3	44.811	-2.2655	59.901	-34.243	56.947	64.356	25.061	-3.4257	-3.7264	0.76319	-1.8781	32.425	-4.2817
71.716	-4.5143	71.059	-3.7469	0.31101	-2.3626	7.264	-2.0574	2.1751	0.66022	-1.3176	3415.8	44.736	-2.5602	59.876	-34.316	56.924	64.356	25.061	-3.4257	-3.7264	0.76319	-1.8781	32.425	-4.2817
71.773	-5.0192	70.91	-3.7102	0.30063	-2.3518	7.4137	-2.0933	2.1466	0.66022	-1.3176	3415.3	44.653	-2.848	59.852	-34.399	56.902	64.356	25.061	-3.4257	-3.7264	0.76319	-1.8781	32.425	-4.2817
71.84	-5.5109	70.75	-3.6728	0.29008	-2.3411	7.5434	-2.1258	2.1144	0.66022	-1.3176	3414.8	44.562	-3.1284	59.829	-34.491	56.88	64.356	25.061	-3.4257	-3.7264	0.76319	-1.8781	32.425	-4.2817
71.916	-5.9886	70.579	-3.6348	0.27938	-2.3307	7.6531	-2.1548	2.0786	0.66022	-1.3176	3414.3	44.462	-3.4012	59.807	-34.592	56.859	64.356	25.061	-3.4257	-3.7264	0.76319	-1.8781	32.425	-4.2817
72.002	-6.452	70.399	-3.5963	0.26854	-2.3204	7.7427	-2.1801	2.0392	0.66022	-1.3176	3413.8	44.355	-3.6661	59.785	-34.703	56.839	64.356	25.061	-3.4257	-3.7264	0.76319	-1.8781	32.425	-4.2817
72.097	-6.9006	70.208	-3.5575	0.25758	-2.3103	7.8123	-2.2016	1.9966	0.66022	-1.3176	3413.3	44.239	-3.9227	59.764	-34.822	56.82	64.356	25.061	-3.4257	-3.7264	0.76319	-1.8781	32.425	-4.2817
72.202	-7.334	70.008	-3.5183	0.24653	-2.3004	7.8597	-2.2178	1.9555	0.66022	-1.3176	3412.8	44.116	-4.1709	59.744	-34.951	56.801	64.356	25.061	-3.4257	-3.7264	0.76319	-1.8781	32.425	-4.2817
72.315	-7.7519	69.799	-3.4789	0.23541	-2.2907	7.9232	-2.2294	1.9128	0.66022	-1.3176	3412.3	43.986	-4.4105	59.725	-35.087	56.783	64.356	25.061	-3.4257	-3.7264	0.76319	-1.8781	32.425	-4.2817
72.437	-8.1539	69.581	-3.439	0.22424	-2.2813	8.0362	-2.238	1.8653	0.66022	-1.3176	3411.9	43.848	-4.6411	59.706	-35.232	56.766	64.356	25.061	-3.4257	-3.7264	0.76319	-1.8781	32.425	-4.2817
72.567	-8.5395	69.355	-3.3985	0.21304	-2.2721	8.1299	-2.2437	1.8137	0.66022	-1.3176	3411.4	43.703	-4.8625	59.689	-35.384	56.75	64.356	25.061	-3.4257	-3.7264	0.76319	-1.8781	32.425	-4.2817
72.706	-8.9084	69.122	-3.3577	0.20181	-2.2631	8.2044	-2.2464	1.7582	0.66022	-1.3176	3410.9	43.552	-5.0746	59.672	-35.544	56.734	64.356	25.061	-3.4257	-3.7264	0.76319	-1.8781	32.425	-4.2817
72.854	-9.2604	68.881	-3.3165	0.19058	-2.2545	8.2598	-2.2461	1.6988	0.66022	-1.3176	3410.4	43.395	-5.277	59.656	-35.712	56.719	64.356	25.061	-3.4257	-3.7264	0.76319	-1.8781	32.425	-4.2817
73.009	-9.5949	68.634	-3.2751	0.17935	-2.2462	8.2961	-2.2427	1.6355	0.66022	-1.3176	3409.9	43.231	-5.4696	59.641	-35.886	56.706	64.356	25.061	-3.4257	-3.7264	0.76319	-1.8781	32.425	-4.2817
73.171	-9.912	68.38	-3.2336	0.16816	-2.2382	8.3137	-2.2362	1.5686	0.66022	-1.3176	3409.4	43.061	-5.6523	59.627	-36.067	56.692	64.356	25.061	-3.4257	-3.7264	0.76319	-1.8781	32.425	-4.2817
73.341	-10.211	68.12	-3.192	0.157	-2.2305	8.3176	-2.2265	1.4979	0.66022	-1.3176	3408.9	42.886	-5.8248	59.614	-36.254	56.68	64.356	25.061	-3.4257	-3.7264	0.76319	-1.8781	32.425	-4.2817
73.519	-10.492	67.854	-3.1503	0.1459	-2.2232	8.3685	-2.2137	1.4209	0.66022	-1.3176	3408.4	42.706	-5.9871	59.601	-36.448	56.669	64.356	25.061	-3.4257	-3.7264	0.76319	-1.8781	32.425	-4.2817
73.703	-10.755	67.583	-3.1084	0.13487	-2.2163	8.4007	-2.1975	1.3404	0.66022	-1.3176	3407.9	42.52	-6.1389	59.589	-36.647	56.658	64.356	25.061	-3.4257	-3.7264	0.76319	-1.8781	32.425	-4.2817
73.894	-11.0	67.308	-3.0663	0.12393	-2.2098	8.4152	-2.1786	1.2555	0.66022	-1.3176	3407.4	42.329	-6.2802	59.579	-36.852	56.648	64.356	25.061	-3.4257	-3.7264	0.76319	-1.8781	32.425	-4.2817
74.092	-11.226	67.027	-3.0242	0.11309	-2.2037	8.4121	-2.157	1.1663	0.66022	-1.3176	3406.9	42.134	-6.4109	59.569	-37.062	56.639	64.356	25.061	-3.4257	-3.7264	0.76319	-1.8781	32.425	-4.2817
74.296	-11.433	66.743	-2.9822	0.10236	-2.1981	8.4144	-2.1328	1.0717	0.66022	-1.3176	3406.4	41.935	-6.5307	59.559	-37.278	56.631	64.356	25.061	-3.4257	-3.7264	0.76319	-1.8781	32.425	-4.2817
74.505	-11.622	66.455	-2.9401	0.091762	-2.193	8.4297	-2.1061	0.97079	0.66022	-1.3176	3405.9	41.731	-6.6397	59.551	-37.498	56.623	64.356	25.061	-3.4257	-3.7264	0.76319	-1.8781	32.425	-4.2817
74.721	-11.791	66.163	-2.8979	0.081303	-2.1884	8.4282	-2.077	0.86497	0.66022	-1.3176	3405.4	41.524	-6.7376	59.544	-37.722	56.617	64.356	25.061	-3.4257	-3.7264	0.76319	-1.8781	32.425	-4.2817
74.942	-11.941	65.869	-2.8558	0.070995	-2.1844	8.4101	-2.0456	0.75424	0.66022	-1.3176	3404.9	41.313	-6.8244	59.537	-37.951	56.611	64.356	25.061	-3.4257	-3.7264	0.76319	-1.8781	32.425	-4.2817
75.168	-12.071	65.572	-2.8139	0.060851	-2.1809	8.3759	-2.0117	0.63864	0.66022	-1.3176	3404.4	41.099	-6.9	59.531	-38.183	56.606	64.356	25.061	-3.4257	-3.7264	0.76319	-1.8781	32.425	-4.2817
75.399	-12.182	65.272	-2.7721	0.050882	-2.178	8.3308	-1.9754	0.51801	0.66022	-1.3176	3403.9	40.883	-6.9644	59.526	-38.419	56.601	64.356	25.061	-3.4257	-3.7264	0.76319	-1.8781	32.425	-4.2817
75.635	-12.273	64.971	-2.7305	0.0411	-2.1757	8.3001	-1.9368	0.3911	0.66022	-1.3176	3403.5	40.663	-7.0173	59.522	-38.658	56.598	64.356	25.061	-3.4257	-3.7264	0.76319	-1.8781	32.425	-4.2817
75.875	-12.345	64.668	-2.6891	0.031517	-2.1741	8.2544	-1.896	0.25894	0.66022	-1.3176	3403.0	40.441	-7.0589	59.519	-38.901	56.595	64.356	25.061	-3.4257	-3.7264	0.76319	-1.8781	32.425	-4.2817
76.119	-12.397	64.363	-2.648	0.022144	-2.1732	8.1942	-1.8531	0.12157	0.66022	-1.3176	3402.5	40.217	-7.0889	59.516	-39.146	56.593	64.356	25.061	-3.4257	-3.7264	0.76319	-1.8781	32.425	-4.2817
76.367	-12.428	64.058	-2.6072	0.01299	-2.1729	8.1181	-1.8102	-0.019179	0.66022	-1.3176	3402.0	39.99	-7.1074	59.514	-39.394	56.591	64.356	25.061	-3.4257	-3.7264	0.76319	-1.8781	32.425	-4.2817
76.619	-12.44	63.751	-2.5671	0.003917	-2.1732	7.9164	-1.8191	-0.09592	0.66022	-1.3176	3401.5	39.762	-7.1143	59.513	-39.644	56.591	64.356	25.061	-3.4257	-3.7264	0.76319	-1.8781	32.425	-4.2817
76.874	-12.432	63.443	-2.5281	-0.0051959	-2.1738	7.6791	-1.8255	-0.16429	0.66022	-1.3176	3401.0	39.533	-7.1095	59.512	-39.896	56.591	64.356	25.061	-3.4257	-3.7264	0.76319	-1.8781	32.425	-4.2817
77.132	-12.403	63.135	-2.4903	-0.014332	-2.1748	7.4335	-1.8285	-0.23386	0.66022	-1.3176	3400.5	39.301	-7.0933	59.513	-40.15	56.591	64.356	25.061	-3.4257	-3.7264	0.76319	-1.8781	32.425	-4.2817
77.394	-12.356	62.826	-2.4538	-0.023475	-2.1762	7.1802	-1.8279	-0.30447	0.66022	-1.3176	3400.0	39.068	-7.0657	59.513	-40.405	56.592	64.356	25.061	-3.4257	-3.7264	0.76319	-1.8781	32.425	-4.2817
77.658	-12.289	62.516	-2.4185	-0.032606	-2.1779	6.9199	-1.8238	-0.37596	0.66022	-1.3176	3399.5	38.834	-7.0272	59.515	-40.663	56.594	64.356	25.061	-3.4257	-3.7264	0.76319	-1.8781	32.425	-4.2817
77.925	-12.203	62.205	-2.3846	-0.041707	-2.1799	6.6483	-1.8161	-0.44833	0.66022	-1.3176	3399.0	38.599	-6.9778	59.517	-40.921	56.597	64.356	25.061	-3.4257	-3.7264	0.76319	-1.8781	32.425	-4.2817
78.194	-12.1	61.894	-2.3521	-0.05076	-2.1824	6.3586	-1.8047	-0.52157	0.66022	-1.3176	3398.5	38.363	-6.9178	59.52	-41.182	56.6	64.356	25.061	-3.4257	-3.7264	0.76319	-1.8781	32.425	-4.2817
78.466	-11.978	61.583	-2.321	-0.059748	-2.1852	6.0651	-1.7896	-0.59514	0.66022	-1.3176	3398.0	38.126	-6.8475	59.523	-41.443	56.603	64.356	25.061	-3.4257	-3.7264	0.76319	-1.8781	32.425	-4.2817
78.739	-11.839	61.271	-2.2914	-0.06865	-2.1883	5.7684	-1.7707	-0.66895	0.66022	-1.3176	3397.5	37.888	-6.7671	59.527	-41.706	56.607	64.356	25.061	-3.4257	-3.7264	0.76319	-1.8781	32.425	-4.2817
79.014	-11.682	60.959	-2.2633	-0.077449	-2.1919	5.4691	-1.7482	-0.74292	0.66022	-1.3176	3397.0	37.65	-6.6768	59.532	-41.969	56.612	64.356	25.061	-3.4257	-3.7264	0.76319	-1.8781	32.425	-4.2817
79.29	-11.509	60.647	-2.2367	-0.086126	-2.1958	5.1676	-1.722	-0.81697	0.66022	-1.3176	3396.5	37.411	-6.5769	59.537	-42.233	56.618	64.356	25.061	-3.4257	-3.7264	0.76319	-1.8781	32.425	-4.2817
79.568	-11.32	60.335	-2.2116	-0.094663	-2.2	4.8646	-1.6922	-0.89103	0.66022	-1.3176	3396.0	37.172	-6.4677	59.543	-42.499	56.624	64.356	25.061	-3.4257	-3.7264	0.76319	-1.8781	32.425	-4.2817
79.847	-11.115	60.023	-2.1881	-0.10304	-2.2047	4.5594	-1.6589	-0.96506	0.66022	-1.3176	3395.6	36.933	-6.3493	59.549	-42.764	56.63	64.356	25.061	-3.4257	-3.7264	0.76319	-1.8781	32.425	-4.2817
80.126	-10.894	59.71	-2.1661	-0.11125	-2.2097	4.231	-1.6219	-1.0388	0.66022	-1.3176	3395.1	36.694	-6.222	59.557	-43.03	56.638	64.356	25.061	-3.4257	-3.7264	0.76319	-1.8781	32.425	-4.2817
80.406	-10.659	59.398	-2.1458	-0.11926	-2.2151	3.9044	-1.5814	-1.1122	0.66022	-1.3176	3394.6	36.454	-6.0861	59.565	-43.297	56.646	64.356	25.061	-3.4257	-3.7264	0.76319	-1.8781	32.425	-4.2817
80.686	-10.408	59.086	-2.1271	-0.12705	-2.2208	3.582	-1.5371	-1.1852	0.66022	-1.3176	3394.1	36.215	-5.9418	59.573	-43.564	56.654	64.356	25.061	-3.4257	-3.7264	0.76319	-1.8781	32.425	-4.2817
80.967	-10.144	58.775	-2.1099	-0.13462	-2.2269	3.2656	-1.4894	-1.2575	0.66022	-1.3176	3393.6	35.976	-5.7893	59.582	-43.831	56.663	64.356	25.061	-3.4257	-3.7264	0.76319	-1.8781	32.425	-4.2817
81.247	-9.8655	58.463	-2.0944	-0.14194	-2.2334	2.9526	-1.4383	-1.3295	0.66022	-1.3176	3393.1	35.738	-5.629	59.592	-44.098	56.673	64.356	25.061	-3.4257	-3.7264	0.76319	-1.8781	32.425	-4.2817
81.526	-9.5735	58.152	-2.0804	-0.149	-2.2402	2.6435	-1.3841	-1.401	0.66022	-1.3176	3392.6	35.5	-5.4609	59.603	-44.365	56.684	64.356	25.061	-3.4257	-3.7264	0.76319	-1.8781	32.425	-4.2817
81.805	-9.2685	57.842	-2.068	-0.15578	-2.2474	2.3385	-1.3267	-1.4722	0.66022	-1.3176	3392.1	35.263	-5.2854	59.614	-44.631	56.695	64.356	25.061	-3.4257	-3.7264	0.76319	-1.8781	32.425	-4.2817
82.083	-8.9507	57.532	-2.057	-0.16226	-2.2549	2.038	-1.2665	-1.5429	0.66022	-1.3176	3391.6	35.027	-5.1027	59.626	-44.898	56.706	64.356	25.061	-3.4257	-3.7264	0.76319	-1.8781	32.425	-4.2817
82.359	-8.6204	57.223	-2.0477	-0.16841	-2.2627	1.6723	-1.1912	-1.5656	0.66022	-1.3176	3391.1	34.792	-4.9129	59.638	-45.163	56.719	64.356	25.061	-3.4257	-3.7264	0.76319	-1.8781	32.425	-4.2817
82.634	-8.278	56.915	-2.0403	-0.17417	-2.2706	1.2972	-1.1119	-1.5804	0.66022	-1.3176	3390.6	34.558	-4.7163	59.651	-45.428	56.731	64.356	25.061	-3.4257	-3.7264	0.76319	-1.8781	32.425	-4.2817
82.908	-7.9241	56.608	-2.0347	-0.17952	-2.2785	0.92882	-1.0303	-1.5936	0.66022	-1.3176	3390.1	34.325	-4.5132	59.665	-45.693	56.745	64.356	25.061	-3.4257	-3.7264	0.76319	-1.8781	32.425	-4.2817
83.179	-7.5593	56.302	-2.031	-0.18447	-2.2865	0.56777	-0.94635	-1.6052	0.66022	-1.3176	3389.6	34.093	-4.304	59.679	-45.956	56.759	64.356	25.061	-3.4257	-3.7264	0.76319	-1.8781	32.425	-4.2817
83.448	-7.184	55.998	-2.029	-0.18898	-2.2946	0.21456	-0.86025	-1.6154	0.66022	-1.3176	3389.1	33.864	-4.0889	59.694	-46.218	56.773	64.356	25.061	-3.4257	-3.7264	0.76319	-1.8781	32.425	-4.2817
83.714	-6.7987	55.694	-2.0288	-0.19307	-2.3026	-0.12726	-0.77167	-1.6219	0.66022	-1.3176	3388.6	33.636	-3.8683	59.709	-46.479	56.788	64.356	25.061	-3.4257	-3.7264	0.76319	-1.8781	32.425	-4.2817
83.977	-6.4041	55.393	-2.0303	-0.1967	-2.3108	-0.45794	-0.68097	-1.6259	0.66022	-1.3176	3388.1	33.41	-3.6425	59.725	-46.738	56.804	64.356	25.061	-3.4257	-3.7264	0.76319	-1.8781	32.425	-4.2817
84.237	-6.0005	55.093	-2.0334	-0.19987	-2.3189	-0.77912	-0.58857	-1.629	0.66022	-1.3176	3387.6	33.186	-3.4117	59.742	-46.995	56.82	64.356	25.061	-3.4257	-3.7264	0.76319	-1.8781	32.425	-4.2817
84.493	-5.5885	54.796	-2.0381	-0.20258	-2.3271	-1.0905	-0.49464	-1.6313	0.66022	-1.3176	3387.1	32.964	-3.1763	59.759	-47.251	56.837	64.356	25.061	-3.4257	-3.7264	0.76319	-1.8781	32.425	-4.2817
84.746	-5.1685	54.501	-2.0443	-0.20482	-2.3352	-1.3918	-0.39934	-1.6329	0.66022	-1.3176	3386.6	32.745	-2.9365	59.776	-47.505	56.854	64.356	25.061	-3.4257	-3.7264	0.76319	-1.8781	32.425	-4.2817
84.994	-4.741	54.208	-2.052	-0.20657	-2.3434	-1.6829	-0.30281	-1.6336	0.66022	-1.3176	3386.1	32.529	-2.6926	59.794	-47.756	56.871	64.356	25.061	-3.4257	-3.7264	0.76319	-1.8781	32.425	-4.2817
85.239	-4.3064	53.918	-2.0611	-0.20784	-2.3516	-1.9634	-0.20523	-1.6337	0.66022	-1.3176	3385.6	32.316	-2.4449	59.813	-48.005	56.889	64.356	25.061	-3.4257	-3.7264	0.76319	-1.8781	32.425	-4.2817
85.478	-3.8651	53.632	-2.0716	-0.20862	-2.3597	-2.2333	-0.10676	-1.6332	0.66022	-1.3176	3385.1	32.105	-2.1935	59.832	-48.252	56.908	64.356	25.061	-3.4257	-3.7264	0.76319	-1.8781	32.425	-4.2817
85.713	-3.4176	53.349	-2.0834	-0.20891	-2.3679	-2.4913	-0.0076194	-1.6325	0.66022	-1.3176	3384.6	31.899	-1.9388	59.852	-48.496	56.927	64.356	25.061	-3.4257	-3.7264	0.76319	-1.8781	32.425	-4.2817
85.943	-2.9642	53.07	-2.0965	-0.2087	-2.376	-2.7346	0.091912	-1.633	0.66022	-1.3176	3384.1	31.695	-1.6809	59.872	-48.736	56.947	64.356	25.061	-3.4257	-3.7264	0.76319	-1.8781	32.425	-4.2817
86.168	-2.5053	52.794	-2.1107	-0.20799	-2.3842	-2.967	0.19176	-1.6329	0.66022	-1.3176	3383.6	31.495	-1.4201	59.892	-48.974	56.967	64.356	25.061	-3.4257	-3.7264	0.76319	-1.8781	32.425	-4.2817
86.387	-2.0413	52.523	-2.1261	-0.20678	-2.3924	-3.1885	0.29171	-1.6324	0.66022	-1.3176	3383.1	31.3	-1.1567	59.913	-49.208	56.987	64.356	25.061	-3.4257	-3.7264	0.76319	-1.8781	32.425	-4.2817
86.6	-1.5725	52.257	-2.1426	-0.20507	-2.4005	-3.3993	0.39159	-1.6313	0.66022	-1.3176	3382.6	31.108	-0.8907	59.935	-49.439	57.008	64.356	25.061	-3.4257	-3.7264	0.76319	-1.8781	32.425	-4.2817
86.808	-1.0993	51.996	-2.1601	-0.20286	-2.4087	-3.5992	0.4912	-1.6299	0.66022	-1.3176	3382.1	30.921	-0.62242	59.957	-49.666	57.029	64.356	25.061	-3.4257	-3.7264	0.76319	-1.8781	32.425	-4.2817
87.009	-0.62196	51.74	-2.1786	-0.20016	-2.4168	-3.7886	0.59038	-1.6279	0.66022	-1.3176	3381.6	30.738	-0.35202	59.979	-49.889	57.051	64.356	25.061	-3.4257	-3.7264	0.76319	-1.8781	32.425	-4.2817
87.204	-0.14087	51.49	-2.198	-0.19696	-2.425	-3.9677	0.68893	-1.6254	0.66022	-1.3176	3381.1	30.56	-0.079702	60.001	-50.108	57.073	64.356	25.061	-3.4257	-3.7264	0.76319	-1.8781	32.425	-4.2817
87.392	0.34366	51.246	-2.2182	-0.19327	-2.4331	-4.1342	0.7862	-1.6165	0.66022	-1.3176	3380.6	30.387	0.19436	60.024	-50.323	57.095	64.356	25.061	-3.4257	-3.7264	0.76319	-1.8781	32.425	-4.2817
87.573	0.8313	51.008	-2.2393	-0.1891	-2.4411	-4.2888	0.88214	-1.6045	0.66022	-1.3176	3380.1	30.219	0.46997	60.048	-50.533	57.117	64.356	25.061	-3.4257	-3.7264	0.76319	-1.8781	32.425	-4.2817
87.747	1.3217	50.777	-2.2611	-0.18445	-2.4491	-4.4326	0.97671	-1.5916	0.66022	-1.3176	3379.6	30.057	0.74695	60.071	-50.738	57.14	64.356	25.061	-3.4257	-3.7264	0.76319	-1.8781	32.425	-4.2817
87.914	1.8146	50.553	-2.2836	-0.17933	-2.457	-4.5635	1.0761	-1.5774	0.66022	-1.3176	3379.1	29.9	1.0251	60.095	-50.938	57.164	64.356	25.061	-3.4257	-3.7264	0.76319	-1.8781	32.425	-4.2817
88.074	2.3094	50.337	-2.3067	-0.17369	-2.4649	-4.683	1.1765	-1.5622	0.66022	-1.3176	3378.6	29.749	1.3041	60.12	-51.133	57.187	64.356	25.061	-3.4257	-3.7264	0.76319	-1.8781	32.425	-4.2817
88.226	2.8058	50.128	-2.3304	-0.16757	-2.4727	-4.7927	1.274	-1.5463	0.66022	-1.3176	3378.1	29.604	1.5839	60.144	-51.323	57.211	64.356	25.061	-3.4257	-3.7264	0.76319	-1.8781	32.425	-4.2817
88.371	3.3035	49.928	-2.3546	-0.16096	-2.4804	-4.8926	1.3683	-1.5296	0.66022	-1.3176	3377.6	29.466	1.8641	60.169	-51.508	57.235	64.356	25.061	-3.4257	-3.7264	0.76319	-1.8781	32.425	-4.2817
88.507	3.8023	49.737	-2.3793	-0.15389	-2.488	-4.9849	1.4585	-1.5128	0.66022	-1.3176	3377.1	29.334	2.1448	60.194	-51.686	57.26	64.356	25.061	-3.4257	-3.7264	0.76319	-1.8781	32.425	-4.2817
88.636	4.3019	49.554	-2.4045	-0.14638	-2.4955	-5.0696	1.5444	-1.4957	0.66022	-1.3176	3376.6	29.209	2.4258	60.22	-51.859	57.284	64.356	25.061	-3.4257	-3.7264	0.76319	-1.8781	32.425	-4.2817
88.756	4.8019	49.381	-2.43	-0.13845	-2.5029	-5.1453	1.6266	-1.478	0.66022	-1.3176	3376.1	29.09	2.7068	60.245	-52.026	57.309	64.356	25.061	-3.4257	-3.7264	0.76319	-1.8781	32.425	-4.2817
88.868	5.3022	49.218	-2.4559	-0.13012	-2.5103	-5.2122	1.7052	-1.4597	0.66022	-1.3176	3375.6	28.979	2.9877	60.271	-52.186	57.334	64.356	25.061	-3.4257	-3.7264	0.76319	-1.8781	32.425	-4.2817
88.972	5.8024	49.064	-2.4821	-0.12141	-2.5175	-5.2705	1.7799	-1.441	0.66022	-1.3176	3375.1	28.875	3.2685	60.297	-52.34	57.359	64.356	25.061	-3.4257	-3.7264	0.76319	-1.8781	32.425	-4.2817
89.067	6.3022	48.921	-2.5086	-0.11233	-2.5247	-5.3207	1.8506	-1.4218	0.66022	-1.3176	3374.6	28.778	3.5489	60.323	-52.488	57.384	64.356	25.061	-3.4257	-3.7264	0.76319	-1.8781	32.425	-4.2817
89.154	6.8015	48.789	-2.5353	-0.10291	-2.5317	-5.3631	1.9174	-1.4023	0.66022	-1.3176	3374.1	28.689	3.8287	60.349	-52.628	57.41	64.356	25.061	-3.4257	-3.7264	0.76319	-1.8781	32.425	-4.2817
89.232	7.2998	48.667	-2.5622	-0.093163	-2.5387	-5.3995	1.979	-1.3804	0.66022	-1.3176	3373.6	28.608	4.1079	60.376	-52.762	57.435	64.356	25.061	-3.4257	-3.7264	0.76319	-1.8781	32.425	-4.2817
89.301	7.7969	48.556	-2.5893	-0.083127	-2.5455	-5.4311	2.0347	-1.3548	0.66022	-1.3176	3373.1	28.535	4.3863	60.402	-52.888	57.461	64.356	25.061	-3.4257	-3.7264	0.76319	-1.8781	32.425	-4.2817
89.361	8.2925	48.457	-2.6165	-0.072823	-2.5522	-5.4555	2.0863	-1.3293	0.66022	-1.3176	3372.6	28.469	4.6637	60.428	-53.007	57.486	64.356	25.061	-3.4257	-3.7264	0.76319	-1.8781	32.425	-4.2817
89.412	8.7863	48.369	-2.6438	-0.062271	-2.5588	-5.4731	2.1335	-1.3037	0.66022	-1.3176	3372.1	28.412	4.9399	60.455	-53.119	57.512	64.356	25.061	-3.4257	-3.7264	0.76319	-1.8781	32.425	-4.2817
89.454	9.278	48.293	-2.6712	-0.051494	-2.5653	-5.4841	2.1765	-1.2783	0.66022	-1.3176	3371.6	28.363	5.2148	60.481	-53.223	57.537	64.356	25.061	-3.4257	-3.7264	0.76319	-1.8781	32.425	-4.2817
89.487	9.7673	48.229	-2.6987	-0.040513	-2.5716	-5.489	2.2153	-1.2534	0.66022	-1.3176	3371.1	28.323	5.4882	60.507	-53.32	57.562	64.356	25.061	-3.4257	-3.7264	0.76319	-1.8781	32.425	-4.2817
89.51	10.254	48.178	-2.7261	-0.029348	-2.5778	-5.4882	2.2499	-1.229	0.66022	-1.3176	3370.6	28.291	5.76	60.533	-53.409	57.588	64.356	25.061	-3.4257	-3.7264	0.76319	-1.8781	32.425	-4.2817
89.525	10.737	48.138	-2.7535	-0.018021	-2.5839	-5.4836	2.2799	-1.205	0.66022	-1.3176	3370.1	28.267	6.0301	60.559	-53.49	57.613	64.356	25.061	-3.4257	-3.7264	0.76319	-1.8781	32.425	-4.2817
89.53	11.218	48.111	-2.781	-0.0065619	-2.5899	-5.4861	2.3032	-1.1808	0.66022	-1.3176	3369.6	28.252	6.2981	60.585	-53.564	57.638	64.356	25.061	-3.4257	-3.7264	0.76319	-1.8781	32.425	-4.2817
89.527	11.694	48.097	-2.8084	0.0050039	-2.5957	-5.4838	2.3225	-1.1574	0.66022	-1.3176	3369.1	28.246	6.5641	60.611	-53.629	57.663	64.356	25.061	-3.4257	-3.7264	0.76319	-1.8781	32.425	-4.2817
89.514	12.167	48.095	-2.8358	0.016657	-2.6014	-5.4771	2.3381	-1.1352	0.66022	-1.3176	3368.6	28.249	6.8277	60.636	-53.687	57.687	64.356	25.061	-3.4257	-3.7264	0.76319	-1.8781	32.425	-4.2817
89.491	12.635	48.106	-2.8632	0.028378	-2.6071	-5.4663	2.3499	-1.1143	0.66022	-1.3176	3368.1	28.26	7.0889	60.661	-53.736	57.712	64.356	25.061	-3.4257	-3.7264	0.76319	-1.8781	32.425	-4.2817
89.46	13.099	48.13	-2.8905	0.04015	-2.6126	-5.4519	2.3582	-1.0947	0.66022	-1.3176	3367.6	28.28	7.3475	60.686	-53.777	57.736	64.356	25.061	-3.4257	-3.7264	0.76319	-1.8781	32.425	-4.2817
89.419	13.558	48.167	-2.9177	0.051955	-2.618	-5.4341	2.3631	-1.0767	0.66022	-1.3176	3367.0	28.31	7.6033	60.711	-53.81	57.76	64.356	25.061	-3.4257	-3.7264	0.76319	-1.8781	32.425	-4.2817
89.369	14.011	48.216	-2.9448	0.063775	-2.6233	-5.4134	2.3646	-1.0603	0.66022	-1.3176	3366.5	28.348	7.8561	60.735	-53.835	57.783	64.356	25.061	-3.4257	-3.7264	0.76319	-1.8781	32.425	-4.2817
89.31	14.459	48.279	-2.9718	0.075594	-2.6286	-5.3935	2.3615	-1.0423	0.66022	-1.3176	3366.0	28.395	8.1057	60.759	-53.852	57.806	64.356	25.061	-3.4257	-3.7264	0.76319	-1.8781	32.425	-4.2817
89.242	14.902	48.355	-2.9987	0.087383	-2.6338	-5.3754	2.3536	-1.0216	0.66022	-1.3176	3365.5	28.451	8.3521	60.782	-53.86	57.829	64.356	25.061	-3.4257	-3.7264	0.76319	-1.8781	32.425	-4.2817
89.165	15.337	48.444	-3.0256	0.099125	-2.6388	-5.3549	2.343	-1.0029	0.66022	-1.3176	3365.0	28.515	8.5949	60.806	-53.86	57.851	64.356	25.061	-3.4257	-3.7264	0.76319	-1.8781	32.425	-4.2817
89.079	15.767	48.546	-3.0523	0.11081	-2.6438	-5.3323	2.3298	-0.98636	0.66022	-1.3176	3364.5	28.589	8.834	60.828	-53.852	57.873	64.356	25.061	-3.4257	-3.7264	0.76319	-1.8781	32.425	-4.2817
88.983	16.189	48.66	-3.0789	0.12242	-2.6487	-5.3081	2.3141	-0.97199	0.66022	-1.3176	3364.0	28.672	9.0693	60.85	-53.836	57.895	64.356	25.061	-3.4257	-3.7264	0.76319	-1.8781	32.425	-4.2817
88.879	16.604	48.788	-3.1054	0.13395	-2.6535	-5.2825	2.2962	-0.95988	0.66022	-1.3176	3363.5	28.763	9.3004	60.872	-53.811	57.916	64.356	25.061	-3.4257	-3.7264	0.76319	-1.8781	32.425	-4.2817
88.766	17.011	48.928	-3.1317	0.14538	-2.6583	-5.2559	2.2764	-0.95013	0.66022	-1.3176	3363.0	28.864	9.5274	60.893	-53.779	57.937	64.356	25.061	-3.4257	-3.7264	0.76319	-1.8781	32.425	-4.2817
88.645	17.411	49.082	-3.1579	0.15671	-2.663	-5.2287	2.2546	-0.9428	0.66022	-1.3176	3362.5	28.973	9.7499	60.914	-53.738	57.957	64.356	25.061	-3.4257	-3.7264	0.76319	-1.8781	32.425	-4.2817
88.514	17.802	49.248	-3.184	0.16792	-2.6677	-5.2013	2.2312	-0.93797	0.66022	-1.3176	3362.0	29.091	9.9678	60.934	-53.689	57.976	64.356	25.061	-3.4257	-3.7264	0.76319	-1.8781	32.425	-4.2817
88.375	18.184	49.426	-3.21	0.17901	-2.6724	-5.1878	2.204	-0.9332	0.66022	-1.3176	3361.5	29.217	10.181	60.953	-53.632	57.995	64.356	25.061	-3.4257	-3.7264	0.76319	-1.8781	32.425	-4.2817
88.227	18.558	49.617	-3.2359	0.18996	-2.6771	-5.1762	2.1754	-0.93064	0.66022	-1.3176	3360.9	29.352	10.389	60.972	-53.567	58.014	64.356	25.061	-3.4257	-3.7264	0.76319	-1.8781	32.425	-4.2817
88.071	18.922	49.82	-3.2617	0.20076	-2.6817	-5.164	2.1461	-0.93041	0.66022	-1.3176	3360.4	29.496	10.592	60.991	-53.493	58.031	64.356	25.061	-3.4257	-3.7264	0.76319	-1.8781	32.425	-4.2817
87.907	19.276	50.036	-3.2875	0.21142	-2.6864	-5.1514	2.1161	-0.93173	0.66022	-1.3176	3359.9	29.648	10.79	61.008	-53.412	58.049	64.356	25.061	-3.4257	-3.7264	0.76319	-1.8781	32.425	-4.2817
87.734	19.621	50.263	-3.3132	0.22192	-2.691	-5.139	2.0856	-0.93564	0.66022	-1.3176	3359.4	29.809	10.982	61.025	-53.323	58.065	64.356	25.061	-3.4257	-3.7264	0.76319	-1.8781	32.425	-4.2817
87.554	19.955	50.503	-3.3389	0.23227	-2.6957	-5.1269	2.0548	-0.94214	0.66022	-1.3176	3358.9	29.977	11.168	61.042	-53.227	58.081	64.356	25.061	-3.4257	-3.7264	0.76319	-1.8781	32.425	-4.2817
87.365	20.278	50.754	-3.3644	0.24245	-2.7004	-5.0865	2.0134	-0.92844	0.66022	-1.3176	3358.4	30.154	11.348	61.057	-53.122	58.097	64.356	25.061	-3.4257	-3.7264	0.76319	-1.8781	32.425	-4.2817
87.168	20.59	51.017	-3.3898	0.2524	-2.705	-5.0394	1.9682	-0.91139	0.66022	-1.3176	3357.9	30.339	11.522	61.072	-53.011	58.111	64.356	25.061	-3.4257	-3.7264	0.76319	-1.8781	32.425	-4.2817
86.964	20.89	51.29	-3.4148	0.26213	-2.7095	-4.9899	1.9206	-0.89421	0.66022	-1.3176	3357.4	30.532	11.69	61.086	-52.892	58.125	64.356	25.061	-3.4257	-3.7264	0.76319	-1.8781	32.425	-4.2817
86.752	21.179	51.575	-3.4397	0.27161	-2.714	-4.938	1.8709	-0.8768	0.66022	-1.3176	3356.8	30.732	11.851	61.099	-52.766	58.138	64.356	25.061	-3.4257	-3.7264	0.76319	-1.8781	32.425	-4.2817
86.533	21.455	51.87	-3.4642	0.28083	-2.7183	-4.8839	1.8192	-0.85871	0.66022	-1.3176	3356.3	30.939	12.006	61.112	-52.633	58.15	64.356	25.061	-3.4257	-3.7264	0.76319	-1.8781	32.425	-4.2817
86.307	21.719	52.175	-3.4885	0.28979	-2.7225	-4.837	1.7637	-0.83061	0.66022	-1.3176	3355.8	31.154	12.153	61.123	-52.494	58.162	64.356	25.061	-3.4257	-3.7264	0.76319	-1.8781	32.425	-4.2817
86.074	21.97	52.49	-3.5126	0.29847	-2.7266	-4.787	1.7064	-0.80217	0.66022	-1.3176	3355.3	31.376	12.294	61.134	-52.348	58.172	64.356	25.061	-3.4257	-3.7264	0.76319	-1.8781	32.425	-4.2817
85.834	22.208	52.814	-3.5364	0.30685	-2.7305	-4.7373	1.6474	-0.77242	0.66022	-1.3176	3354.8	31.604	12.427	61.144	-52.195	58.182	64.356	25.061	-3.4257	-3.7264	0.76319	-1.8781	32.425	-4.2817
85.587	22.432	53.148	-3.5599	0.31494	-2.7343	-4.6883	1.5866	-0.74169	0.66022	-1.3176	3354.3	31.84	12.552	61.153	-52.036	58.191	64.356	25.061	-3.4257	-3.7264	0.76319	-1.8781	32.425	-4.2817
85.334	22.642	53.491	-3.5833	0.32271	-2.738	-4.6382	1.5243	-0.7106	0.66022	-1.3176	3353.8	32.081	12.67	61.161	-51.872	58.199	64.356	25.061	-3.4257	-3.7264	0.76319	-1.8781	32.425	-4.2817
85.075	22.838	53.842	-3.6063	0.33018	-2.7414	-4.5872	1.4605	-0.67912	0.66022	-1.3176	3353.3	32.329	12.78	61.168	-51.702	58.207	64.356	25.061	-3.4257	-3.7264	0.76319	-1.8781	32.425	-4.2817
84.811	23.019	54.202	-3.6291	0.33732	-2.7447	-4.5355	1.3953	-0.64725	0.66022	-1.3176	3352.7	32.582	12.882	61.174	-51.526	58.213	64.356	25.061	-3.4257	-3.7264	0.76319	-1.8781	32.425	-4.2817
84.54	23.185	54.569	-3.6517	0.34413	-2.7479	-4.4831	1.3288	-0.615	0.66022	-1.3176	3352.2	32.841	12.976	61.179	-51.345	58.218	64.356	25.061	-3.4257	-3.7264	0.76319	-1.8781	32.425	-4.2817
84.264	23.336	54.942	-3.674	0.3506	-2.7509	-4.4301	1.2612	-0.58239	0.66022	-1.3176	3351.7	33.105	13.061	61.183	-51.159	58.222	64.356	25.061	-3.4257	-3.7264	0.76319	-1.8781	32.425	-4.2817
83.983	23.472	55.323	-3.696	0.35674	-2.7537	-4.387	1.1937	-0.53822	0.66022	-1.3176	3351.2	33.374	13.137	61.186	-50.969	58.226	64.356	25.061	-3.4257	-3.7264	0.76319	-1.8781	32.425	-4.2817
83.698	23.592	55.71	-3.7179	0.36254	-2.7563	-4.3579	1.1277	-0.47808	0.66022	-1.3176	3350.7	33.648	13.205	61.188	-50.774	58.228	64.356	25.061	-3.4257	-3.7264	0.76319	-1.8781	32.425	-4.2817
83.407	23.695	56.102	-3.7396	0.36802	-2.7585	-4.3363	1.0621	-0.41638	0.66022	-1.3176	3350.2	33.926	13.264	61.189	-50.576	58.229	64.356	25.061	-3.4257	-3.7264	0.76319	-1.8781	32.425	-4.2817
83.113	23.782	56.5	-3.7612	0.37316	-2.7604	-4.3192	0.99721	-0.35352	0.66022	-1.3176	3349.7	34.208	13.314	61.189	-50.374	58.229	64.356	25.061	-3.4257	-3.7264	0.76319	-1.8781	32.425	-4.2817
82.814	23.852	56.903	-3.7828	0.37799	-2.762	-4.3042	0.93302	-0.28975	0.66022	-1.3176	3349.1	34.493	13.354	61.187	-50.168	58.228	64.356	25.061	-3.4257	-3.7264	0.76319	-1.8781	32.425	-4.2817
82.512	23.904	57.31	-3.8043	0.3825	-2.7633	-4.2916	0.86968	-0.22512	0.66022	-1.3176	3348.6	34.782	13.384	61.184	-49.96	58.226	64.356	25.061	-3.4257	-3.7264	0.76319	-1.8781	32.425	-4.2817
82.207	23.939	57.72	-3.8257	0.38669	-2.7643	-4.3004	0.82014	-0.14722	0.66022	-1.3176	3348.1	35.074	13.405	61.18	-49.749	58.223	64.356	25.061	-3.4257	-3.7264	0.76319	-1.8781	32.425	-4.2817
81.899	23.955	58.134	-3.8474	0.39076	-2.7647	-4.3634	0.8091	-0.032838	0.66022	-1.3176	3347.6	35.368	13.415	61.175	-49.535	58.218	64.356	25.061	-3.4257	-3.7264	0.76319	-1.8781	32.425	-4.2817
81.588	23.953	58.551	-3.8693	0.39478	-2.7646	-4.4202	0.80578	0.069877	0.66022	-1.3176	3347.1	35.665	13.416	61.169	-49.32	58.213	64.356	25.061	-3.4257	-3.7264	0.76319	-1.8781	32.425	-4.2817
81.276	23.932	58.971	-3.8916	0.39885	-2.7641	-4.4753	0.82248	0.14413	0.66022	-1.3176	3346.6	35.963	13.405	61.161	-49.102	58.206	64.356	25.061	-3.4257	-3.7264	0.76319	-1.8781	32.425	-4.2817
80.961	23.892	59.393	-3.9141	0.403	-2.7632	-4.5355	0.83795	0.21842	0.66022	-1.3176	3346.1	36.264	13.384	61.153	-48.882	58.198	64.356	25.061	-3.4257	-3.7264	0.76319	-1.8781	32.425	-4.2817
80.644	23.832	59.818	-3.9369	0.40723	-2.7619	-4.6004	0.85221	0.29273	0.66022	-1.3176	3345.5	36.566	13.352	61.143	-48.661	58.189	64.356	25.061	-3.4257	-3.7264	0.76319	-1.8781	32.425	-4.2817
80.326	23.752	60.244	-3.9601	0.41152	-2.7602	-4.6661	0.8653	0.36658	0.66022	-1.3176	3345.0	36.87	13.309	61.132	-48.438	58.179	64.356	25.061	-3.4257	-3.7264	0.76319	-1.8781	32.425	-4.2817
80.007	23.651	60.673	-3.9835	0.41588	-2.7582	-4.71	0.87713	0.43722	0.66022	-1.3176	3344.5	37.175	13.254	61.12	-48.214	58.169	64.356	25.061	-3.4257	-3.7264	0.76319	-1.8781	32.425	-4.2817
79.687	23.53	61.102	-4.0072	0.42029	-2.7559	-4.7553	0.88761	0.50794	0.66022	-1.3176	3344.0	37.48	13.188	61.107	-47.989	58.157	64.356	25.061	-3.4257	-3.7264	0.76319	-1.8781	32.425	-4.2817
79.367	23.387	61.533	-4.0311	0.42475	-2.7532	-4.8016	0.89675	0.57869	0.66022	-1.3176	3343.5	37.786	13.109	61.093	-47.763	58.144	64.356	25.061	-3.4257	-3.7264	0.76319	-1.8781	32.425	-4.2817
79.046	23.223	61.963	-4.0552	0.42926	-2.7501	-4.8483	0.90456	0.64942	0.66022	-1.3176	3343.0	38.093	13.019	61.078	-47.536	58.13	64.356	25.061	-3.4257	-3.7264	0.76319	-1.8781	32.425	-4.2817
78.725	23.038	62.394	-4.0795	0.4338	-2.7467	-4.8627	0.91104	0.71588	0.66022	-1.3176	3342.5	38.399	12.917	61.062	-47.309	58.115	64.356	25.061	-3.4257	-3.7264	0.76319	-1.8781	32.425	-4.2817
78.404	22.83	62.824	-4.1038	0.43837	-2.7429	-4.8651	0.9194	0.79171	0.66022	-1.3176	3341.9	38.705	12.802	61.044	-47.083	58.099	64.356	25.061	-3.4257	-3.7264	0.76319	-1.8781	32.425	-4.2817
78.084	22.599	63.254	-4.1282	0.44299	-2.7387	-4.8739	0.9296	0.88042	0.66022	-1.3176	3341.4	39.01	12.675	61.026	-46.856	58.081	64.356	25.061	-3.4257	-3.7264	0.76319	-1.8781	32.425	-4.2817
77.765	22.346	63.681	-4.1526	0.44766	-2.7341	-4.8754	0.93777	0.96861	0.66022	-1.3176	3340.9	39.314	12.534	61.006	-46.631	58.063	64.356	25.061	-3.4257	-3.7264	0.76319	-1.8781	32.425	-4.2817
77.447	22.07	64.107	-4.1767	0.45237	-2.7291	-4.7916	0.94361	1.0457	0.66022	-1.3176	3340.4	39.617	12.381	60.986	-46.406	58.044	64.356	25.061	-3.4257	-3.7264	0.76319	-1.8781	32.425	-4.2817
77.13	21.771	64.531	-4.2005	0.45709	-2.7237	-4.6975	0.94669	1.1216	0.66022	-1.3176	3339.9	39.917	12.215	60.964	-46.182	58.024	64.356	25.061	-3.4257	-3.7264	0.76319	-1.8781	32.425	-4.2817
76.816	21.449	64.951	-4.2239	0.46176	-2.7179	-4.7223	0.91376	1.1732	0.66022	-1.3176	3339.4	40.216	12.036	60.941	-45.961	58.002	64.356	25.061	-3.4257	-3.7264	0.76319	-1.8781	32.425	-4.2817
76.503	21.103	65.368	-4.2477	0.46621	-2.7119	-4.7808	0.86613	1.2275	0.66022	-1.3176	3338.9	40.512	11.844	60.917	-45.741	57.98	64.356	25.061	-3.4257	-3.7264	0.76319	-1.8781	32.425	-4.2817
76.194	20.733	65.782	-4.2717	0.47042	-2.7056	-4.8203	0.81703	1.2831	0.66022	-1.3176	3338.4	40.806	11.638	60.892	-45.523	57.957	64.356	25.061	-3.4257	-3.7264	0.76319	-1.8781	32.425	-4.2817
75.887	20.339	66.19	-4.2956	0.47438	-2.6991	-4.7046	0.7661	1.3219	0.66022	-1.3176	3337.8	41.096	11.419	60.867	-45.308	57.933	64.356	25.061	-3.4257	-3.7264	0.76319	-1.8781	32.425	-4.2817
75.584	19.921	66.594	-4.3187	0.47808	-2.6924	-4.5608	0.71244	1.3599	0.66022	-1.3176	3337.3	41.382	11.186	60.84	-45.097	57.908	64.356	25.061	-3.4257	-3.7264	0.76319	-1.8781	32.425	-4.2817
75.284	19.48	66.991	-4.3411	0.4815	-2.6855	-4.3964	0.65588	1.398	0.66022	-1.3176	3336.8	41.664	10.94	60.813	-44.889	57.883	64.356	25.061	-3.4257	-3.7264	0.76319	-1.8781	32.425	-4.2817
74.989	19.015	67.382	-4.3627	0.48463	-2.6784	-4.2116	0.59632	1.4362	0.66022	-1.3176	3336.3	41.941	10.681	60.785	-44.684	57.856	64.356	25.061	-3.4257	-3.7264	0.76319	-1.8781	32.425	-4.2817
74.698	18.528	67.765	-4.3832	0.48746	-2.6712	-4.0067	0.53367	1.4744	0.66022	-1.3176	3335.8	42.214	10.41	60.756	-44.484	57.829	64.356	25.061	-3.4257	-3.7264	0.76319	-1.8781	32.425	-4.2817
74.413	18.019	68.139	-4.4027	0.48996	-2.6637	-3.7819	0.46787	1.5125	0.66022	-1.3176	3335.3	42.48	10.126	60.726	-44.289	57.801	64.356	25.061	-3.4257	-3.7264	0.76319	-1.8781	32.425	-4.2817
74.132	17.488	68.505	-4.421	0.49213	-2.656	-3.5307	0.39901	1.5544	0.66022	-1.3176	3334.8	42.741	9.8291	60.695	-44.099	57.773	64.356	25.061	-3.4257	-3.7264	0.76319	-1.8781	32.425	-4.2817
73.858	16.936	68.86	-4.438	0.49395	-2.6481	-3.2534	0.32698	1.5995	0.66022	-1.3176	3334.3	42.994	9.5208	60.664	-43.915	57.744	64.356	25.061	-3.4257	-3.7264	0.76319	-1.8781	32.425	-4.2817
73.59	16.363	69.205	-4.4535	0.4954	-2.64	-2.9555	0.25171	1.6446	0.66022	-1.3176	3333.7	43.241	9.201	60.632	-43.736	57.714	64.356	25.061	-3.4257	-3.7264	0.76319	-1.8781	32.425	-4.2817
73.328	15.771	69.538	-4.4674	0.49646	-2.6317	-2.5953	0.17342	1.6877	0.66022	-1.3176	3333.2	43.48	8.8701	60.6	-43.563	57.683	64.356	25.061	-3.4257	-3.7264	0.76319	-1.8781	32.425	-4.2817
73.074	15.161	69.86	-4.4793	0.49712	-2.6232	-2.1585	0.091279	1.7284	0.66022	-1.3176	3332.7	43.712	8.5288	60.567	-43.397	57.652	64.356	25.061	-3.4257	-3.7264	0.76319	-1.8781	32.425	-4.2817
72.826	14.532	70.168	-4.489	0.49737	-2.6144	-1.712	0.0052198	1.7698	0.66022	-1.3176	3332.2	43.935	8.1775	60.534	-43.238	57.621	64.356	25.061	-3.4257	-3.7264	0.76319	-1.8781	32.425	-4.2817
72.587	13.888	70.463	-4.4964	0.49717	-2.6054	-1.2538	-0.084178	1.8213	0.66022	-1.3176	3331.7	44.149	7.8169	60.5	-43.085	57.589	64.356	25.061	-3.4257	-3.7264	0.76319	-1.8781	32.425	-4.2817
72.355	13.228	70.744	-4.5015	0.49652	-2.5962	-0.78467	-0.17695	1.8823	0.66022	-1.3176	3331.2	44.355	7.4476	60.466	-42.94	57.557	64.356	25.061	-3.4257	-3.7264	0.76319	-1.8781	32.425	-4.2817
72.132	12.554	71.01	-4.5043	0.4954	-2.5866	-0.30943	-0.27328	1.9428	0.66022	-1.3176	3330.7	44.551	7.0702	60.431	-42.802	57.525	64.356	25.061	-3.4257	-3.7264	0.76319	-1.8781	32.425	-4.2817
71.918	11.868	71.261	-4.5046	0.49378	-2.5768	0.16993	-0.37288	2.0024	0.66022	-1.3176	3330.2	44.737	6.6856	60.396	-42.671	57.492	64.356	25.061	-3.4257	-3.7264	0.76319	-1.8781	32.425	-4.2817
71.713	11.169	71.495	-4.5026	0.49166	-2.5666	0.65139	-0.47541	2.0603	0.66022	-1.3176	3329.7	44.913	6.2942	60.361	-42.549	57.459	64.356	25.061	-3.4257	-3.7264	0.76319	-1.8781	32.425	-4.2817
71.517	10.461	71.714	-4.4981	0.48903	-2.5562	1.1542	-0.5726	2.1196	0.66022	-1.3176	3329.2	45.078	5.897	60.326	-42.435	57.426	64.356	25.061	-3.4257	-3.7264	0.76319	-1.8781	32.425	-4.2817
71.331	9.7441	71.915	-4.491	0.48594	-2.5454	1.6713	-0.66354	2.1784	0.66022	-1.3176	3328.7	45.233	5.4948	60.291	-42.328	57.393	64.356	25.061	-3.4257	-3.7264	0.76319	-1.8781	32.425	-4.2817
71.156	9.0202	72.099	-4.4814	0.48239	-2.5344	2.1652	-0.75785	2.2308	0.66022	-1.3176	3328.1	45.378	5.0885	60.256	-42.229	57.36	64.356	25.061	-3.4257	-3.7264	0.76319	-1.8781	32.425	-4.2817
70.99	8.2907	72.266	-4.4694	0.47836	-2.5231	2.6368	-0.85489	2.2767	0.66022	-1.3176	3327.6	45.511	4.6787	60.22	-42.139	57.327	64.356	25.061	-3.4257	-3.7264	0.76319	-1.8781	32.425	-4.2817
70.835	7.5568	72.416	-4.4551	0.47384	-2.5116	3.0871	-0.95399	2.3164	0.66022	-1.3176	3327.1	45.632	4.2663	60.185	-42.056	57.294	64.356	25.061	-3.4257	-3.7264	0.76319	-1.8781	32.425	-4.2817
70.69	6.8199	72.547	-4.4386	0.46882	-2.5	3.5192	-1.0534	2.3572	0.66022	-1.3176	3326.6	45.743	3.8518	60.15	-41.981	57.261	64.356	25.061	-3.4257	-3.7264	0.76319	-1.8781	32.425	-4.2817
70.556	6.0812	72.661	-4.4199	0.4633	-2.488	3.9362	-1.1519	2.405	0.66022	-1.3176	3326.1	45.842	3.4361	60.116	-41.914	57.228	64.356	25.061	-3.4257	-3.7264	0.76319	-1.8781	32.425	-4.2817
70.433	5.342	72.757	-4.3992	0.4573	-2.4759	4.3349	-1.2511	2.4463	0.66022	-1.3176	3325.6	45.929	3.0197	60.081	-41.855	57.196	64.356	25.061	-3.4257	-3.7264	0.76319	-1.8781	32.425	-4.2817
70.322	4.6034	72.834	-4.3766	0.45079	-2.4636	4.7159	-1.3505	2.4814	0.66022	-1.3176	3325.1	46.005	2.6034	60.047	-41.804	57.164	64.356	25.061	-3.4257	-3.7264	0.76319	-1.8781	32.425	-4.2817
70.222	3.8667	72.894	-4.3521	0.44379	-2.4511	5.0799	-1.4495	2.5104	0.66022	-1.3176	3324.6	46.07	2.1878	60.013	-41.761	57.132	64.356	25.061	-3.4257	-3.7264	0.76319	-1.8781	32.425	-4.2817
70.133	3.133	72.936	-4.3258	0.4363	-2.4385	5.4331	-1.5455	2.5345	0.66022	-1.3176	3324.1	46.122	1.7735	59.979	-41.726	57.1	64.356	25.061	-3.4257	-3.7264	0.76319	-1.8781	32.425	-4.2817
70.056	2.4035	72.96	-4.2978	0.42834	-2.4258	5.7747	-1.6384	2.5537	0.66022	-1.3176	3323.6	46.163	1.3612	59.946	-41.698	57.069	64.356	25.061	-3.4257	-3.7264	0.76319	-1.8781	32.425	-4.2817
69.991	1.6793	72.967	-4.2681	0.41992	-2.413	6.1004	-1.7298	2.5676	0.66022	-1.3176	3323.1	46.193	0.95153	59.914	-41.679	57.038	64.356	25.061	-3.4257	-3.7264	0.76319	-1.8781	32.425	-4.2817
69.937	0.96145	72.956	-4.2368	0.41105	-2.4001	6.4106	-1.8193	2.5763	0.66022	-1.3176	3322.6	46.211	0.54506	59.881	-41.667	57.008	64.356	25.061	-3.4257	-3.7264	0.76319	-1.8781	32.425	-4.2817
69.895	0.25106	72.929	-4.204	0.40173	-2.3872	6.7057	-1.9066	2.5802	0.66022	-1.3176	3322.1	46.217	0.1424	59.85	-41.662	56.979	64.356	25.061	-3.4257	-3.7264	0.76319	-1.8781	32.425	-4.2817
69.864	-0.45088	72.884	-4.1698	0.39199	-2.3743	6.9864	-1.9887	2.5828	0.66022	-1.3176	3321.6	46.212	-0.25587	59.819	-41.665	56.95	64.356	25.061	-3.4257	-3.7264	0.76319	-1.8781	32.425	-4.2817
69.846	-1.1434	72.824	-4.1342	0.38185	-2.3614	7.2528	-2.0667	2.5828	0.66022	-1.3176	3321.1	46.196	-0.64921	59.789	-41.676	56.921	64.356	25.061	-3.4257	-3.7264	0.76319	-1.8781	32.425	-4.2817
69.839	-1.8255	72.747	-4.0973	0.37133	-2.3485	7.5049	-2.1418	2.5784	0.66022	-1.3176	3320.6	46.168	-1.0371	59.759	-41.694	56.893	64.356	25.061	-3.4257	-3.7264	0.76319	-1.8781	32.425	-4.2817
69.844	-2.4964	72.654	-4.0591	0.36044	-2.3356	7.7428	-2.2138	2.5697	0.66022	-1.3176	3320.1	46.13	-1.4189	59.73	-41.72	56.866	64.356	25.061	-3.4257	-3.7264	0.76319	-1.8781	32.425	-4.2817
69.861	-3.1551	72.546	-4.0199	0.34919	-2.3228	7.9666	-2.2824	2.5569	0.66022	-1.3176	3319.5	46.08	-1.7943	59.702	-41.753	56.84	64.356	25.061	-3.4257	-3.7264	0.76319	-1.8781	32.425	-4.2817
69.889	-3.8009	72.424	-3.9795	0.33762	-2.31	8.1767	-2.3459	2.5408	0.66022	-1.3176	3319.0	46.02	-2.1627	59.674	-41.793	56.814	64.356	25.061	-3.4257	-3.7264	0.76319	-1.8781	32.425	-4.2817
69.929	-4.433	72.287	-3.9381	0.32574	-2.2974	8.3731	-2.4039	2.5214	0.66022	-1.3176	3318.5	45.95	-2.5237	59.648	-41.841	56.789	64.356	25.061	-3.4257	-3.7264	0.76319	-1.8781	32.425	-4.2817
69.98	-5.0506	72.136	-3.8958	0.31359	-2.2848	8.5549	-2.4583	2.4985	0.66022	-1.3176	3318.0	45.869	-2.8769	59.622	-41.896	56.765	64.356	25.061	-3.4257	-3.7264	0.76319	-1.8781	32.425	-4.2817
70.043	-5.6532	71.972	-3.8526	0.30117	-2.2724	8.7341	-2.5091	2.4723	0.66022	-1.3176	3317.5	45.779	-3.2218	59.597	-41.958	56.742	64.356	25.061	-3.4257	-3.7264	0.76319	-1.8781	32.425	-4.2817
70.116	-6.2399	71.795	-3.8083	0.2885	-2.2601	8.9799	-2.5566	2.4433	0.66022	-1.3176	3317.0	45.678	-3.558	59.573	-42.027	56.719	64.356	25.061	-3.4257	-3.7264	0.76319	-1.8781	32.425	-4.2817
70.201	-6.81	71.606	-3.7628	0.27561	-2.248	9.212	-2.601	2.4107	0.66022	-1.3176	3316.5	45.568	-3.8851	59.55	-42.103	56.698	64.356	25.061	-3.4257	-3.7264	0.76319	-1.8781	32.425	-4.2817
70.296	-7.3627	71.405	-3.7162	0.2625	-2.236	9.4277	-2.6401	2.3797	0.66022	-1.3176	3316.0	45.448	-4.2025	59.528	-42.186	56.677	64.356	25.061	-3.4257	-3.7264	0.76319	-1.8781	32.425	-4.2817
70.402	-7.8974	71.192	-3.6686	0.24921	-2.2242	9.6269	-2.675	2.3482	0.66022	-1.3176	3315.5	45.32	-4.51	59.506	-42.275	56.657	64.356	25.061	-3.4257	-3.7264	0.76319	-1.8781	32.425	-4.2817
70.518	-8.4135	70.969	-3.62	0.23576	-2.2125	9.8107	-2.7068	2.3134	0.66022	-1.3176	3315.0	45.183	-4.807	59.486	-42.372	56.638	64.356	25.061	-3.4257	-3.7264	0.76319	-1.8781	32.425	-4.2817
70.645	-8.9104	70.736	-3.5705	0.22215	-2.2011	9.9781	-2.7356	2.2753	0.66022	-1.3176	3314.5	45.037	-5.0933	59.466	-42.474	56.62	64.356	25.061	-3.4257	-3.7264	0.76319	-1.8781	32.425	-4.2817
70.781	-9.3875	70.493	-3.5204	0.20842	-2.1898	10.02	-2.754	2.2236	0.66022	-1.3176	3314.0	44.883	-5.3685	59.448	-42.583	56.603	64.356	25.061	-3.4257	-3.7264	0.76319	-1.8781	32.425	-4.2817
70.928	-9.8445	70.241	-3.4704	0.19462	-2.1788	10.004	-2.7656	2.1652	0.66022	-1.3176	3313.5	44.721	-5.6323	59.431	-42.698	56.587	64.356	25.061	-3.4257	-3.7264	0.76319	-1.8781	32.425	-4.2817
71.084	-10.281	69.981	-3.4204	0.18077	-2.1682	9.9642	-2.7727	2.1035	0.66022	-1.3176	3313.0	44.552	-5.8846	59.414	-42.819	56.572	64.356	25.061	-3.4257	-3.7264	0.76319	-1.8781	32.425	-4.2817
71.249	-10.697	69.712	-3.3708	0.1669	-2.1578	9.8999	-2.7741	2.0399	0.66022	-1.3176	3312.5	44.376	-6.1253	59.398	-42.945	56.557	64.356	25.061	-3.4257	-3.7264	0.76319	-1.8781	32.425	-4.2817
71.423	-11.093	69.436	-3.3215	0.15304	-2.1478	9.8148	-2.77	1.9744	0.66022	-1.3176	3312.0	44.192	-6.3544	59.384	-43.077	56.544	64.356	25.061	-3.4257	-3.7264	0.76319	-1.8781	32.425	-4.2817
71.606	-11.468	69.153	-3.2723	0.13921	-2.1381	9.8456	-2.762	1.9041	0.66022	-1.3176	3311.5	44.002	-6.5718	59.37	-43.214	56.531	64.356	25.061	-3.4257	-3.7264	0.76319	-1.8781	32.425	-4.2817
71.797	-11.823	68.863	-3.2231	0.12542	-2.1287	9.8535	-2.7506	1.8295	0.66022	-1.3176	3311.0	43.805	-6.7773	59.357	-43.357	56.519	64.356	25.061	-3.4257	-3.7264	0.76319	-1.8781	32.425	-4.2817
71.996	-12.156	68.568	-3.1738	0.11171	-2.1198	9.839	-2.7358	1.7508	0.66022	-1.3176	3310.5	43.603	-6.9709	59.346	-43.504	56.509	64.356	25.061	-3.4257	-3.7264	0.76319	-1.8781	32.425	-4.2817
72.204	-12.469	68.266	-3.1247	0.098072	-2.1112	9.8028	-2.7175	1.6681	0.66022	-1.3176	3310.0	43.394	-7.1525	59.335	-43.656	56.499	64.356	25.061	-3.4257	-3.7264	0.76319	-1.8781	32.425	-4.2817
72.419	-12.761	67.959	-3.0758	0.084538	-2.1031	9.7455	-2.6957	1.5815	0.66022	-1.3176	3309.5	43.181	-7.3219	59.325	-43.812	56.49	64.356	25.061	-3.4257	-3.7264	0.76319	-1.8781	32.425	-4.2817
72.641	-13.031	67.648	-3.0273	0.071121	-2.0954	9.6864	-2.6703	1.4905	0.66022	-1.3176	3309.0	42.962	-7.4792	59.316	-43.973	56.482	64.356	25.061	-3.4257	-3.7264	0.76319	-1.8781	32.425	-4.2817
72.87	-13.281	67.332	-2.9789	0.05784	-2.0882	9.6719	-2.6417	1.393	0.66022	-1.3176	3308.5	42.738	-7.6243	59.308	-44.138	56.475	64.356	25.061	-3.4257	-3.7264	0.76319	-1.8781	32.425	-4.2817
73.106	-13.51	67.012	-2.9306	0.044709	-2.0815	9.6367	-2.6101	1.2908	0.66022	-1.3176	3308.0	42.51	-7.7572	59.301	-44.307	56.468	64.356	25.061	-3.4257	-3.7264	0.76319	-1.8781	32.425	-4.2817
73.349	-13.717	66.689	-2.8825	0.031744	-2.0753	9.5811	-2.5756	1.184	0.66022	-1.3176	3307.5	42.277	-7.8778	59.295	-44.479	56.463	64.356	25.061	-3.4257	-3.7264	0.76319	-1.8781	32.425	-4.2817
73.598	-13.903	66.363	-2.8348	0.018958	-2.0697	9.5218	-2.538	1.072	0.66022	-1.3176	3307.0	42.041	-7.986	59.29	-44.654	56.458	64.356	25.061	-3.4257	-3.7264	0.76319	-1.8781	32.425	-4.2817
73.852	-14.068	66.033	-2.7873	0.0063692	-2.0646	9.4865	-2.4972	0.95469	0.66022	-1.3176	3306.5	41.801	-8.0819	59.286	-44.833	56.455	64.356	25.061	-3.4257	-3.7264	0.76319	-1.8781	32.425	-4.2817
74.113	-14.211	65.702	-2.74	-0.006009	-2.0601	9.432	-2.4537	0.83237	0.66022	-1.3176	3306.0	41.557	-8.1653	59.282	-45.014	56.452	64.356	25.061	-3.4257	-3.7264	0.76319	-1.8781	32.425	-4.2817
74.378	-14.333	65.368	-2.693	-0.018164	-2.0563	9.3592	-2.4079	0.70475	0.66022	-1.3176	3305.5	41.311	-8.2363	59.28	-45.198	56.45	64.356	25.061	-3.4257	-3.7264	0.76319	-1.8781	32.425	-4.2817
74.649	-14.434	65.032	-2.6464	-0.030083	-2.0531	9.2686	-2.3594	0.57185	0.66022	-1.3176	3305.0	41.062	-8.2949	59.278	-45.385	56.449	64.356	25.061	-3.4257	-3.7264	0.76319	-1.8781	32.425	-4.2817
74.924	-14.513	64.695	-2.6003	-0.041754	-2.0506	9.1832	-2.3085	0.43269	0.66022	-1.3176	3304.5	40.81	-8.3409	59.278	-45.573	56.449	64.356	25.061	-3.4257	-3.7264	0.76319	-1.8781	32.425	-4.2817
75.204	-14.571	64.357	-2.5546	-0.053164	-2.0488	9.0968	-2.2552	0.28711	0.66022	-1.3176	3304.0	40.556	-8.3745	59.278	-45.764	56.449	64.356	25.061	-3.4257	-3.7264	0.76319	-1.8781	32.425	-4.2817
75.488	-14.608	64.018	-2.5094	-0.064302	-2.0477	8.9941	-2.1996	0.13565	0.66022	-1.3176	3303.5	40.3	-8.3956	59.279	-45.956	56.451	64.356	25.061	-3.4257	-3.7264	0.76319	-1.8781	32.425	-4.2817
75.776	-14.623	63.679	-2.4647	-0.075156	-2.0474	8.8758	-2.1416	-0.021703	0.66022	-1.3176	3303.0	40.042	-8.4042	59.281	-46.149	56.453	64.356	25.061	-3.4257	-3.7264	0.76319	-1.8781	32.425	-4.2817
76.067	-14.617	63.339	-2.4208	-0.085829	-2.0478	8.6512	-2.1337	-0.12199	0.66022	-1.3176	3302.5	39.783	-8.4003	59.283	-46.344	56.456	64.356	25.061	-3.4257	-3.7264	0.76319	-1.8781	32.425	-4.2817
76.362	-14.59	62.998	-2.3782	-0.0965	-2.0486	8.3668	-2.1341	-0.20068	0.66022	-1.3176	3302.0	39.522	-8.3838	59.287	-46.54	56.46	64.356	25.061	-3.4257	-3.7264	0.76319	-1.8781	32.425	-4.2817
76.66	-14.541	62.657	-2.3371	-0.10716	-2.0498	8.0739	-2.1307	-0.28055	0.66022	-1.3176	3301.5	39.26	-8.355	59.291	-46.736	56.464	64.356	25.061	-3.4257	-3.7264	0.76319	-1.8781	32.425	-4.2817
76.962	-14.471	62.315	-2.2975	-0.1178	-2.0514	7.7733	-2.1233	-0.36139	0.66022	-1.3176	3301.0	38.997	-8.3142	59.295	-46.933	56.469	64.356	25.061	-3.4257	-3.7264	0.76319	-1.8781	32.425	-4.2817
77.266	-14.382	61.973	-2.2594	-0.12839	-2.0534	7.4657	-2.112	-0.443	0.66022	-1.3176	3300.5	38.732	-8.2616	59.3	-47.131	56.474	64.356	25.061	-3.4257	-3.7264	0.76319	-1.8781	32.425	-4.2817
77.572	-14.272	61.631	-2.2229	-0.13891	-2.0559	7.1412	-2.0967	-0.52546	0.66022	-1.3176	3300.0	38.467	-8.1975	59.306	-47.33	56.48	64.356	25.061	-3.4257	-3.7264	0.76319	-1.8781	32.425	-4.2817
77.881	-14.144	61.288	-2.188	-0.14935	-2.0587	6.8035	-2.0774	-0.60842	0.66022	-1.3176	3299.5	38.201	-8.1221	59.313	-47.528	56.487	64.356	25.061	-3.4257	-3.7264	0.76319	-1.8781	32.425	-4.2817
78.192	-13.996	60.945	-2.1549	-0.15968	-2.0619	6.4623	-2.0539	-0.69146	0.66022	-1.3176	3299.0	37.934	-8.0359	59.32	-47.727	56.494	64.356	25.061	-3.4257	-3.7264	0.76319	-1.8781	32.425	-4.2817
78.504	-13.831	60.602	-2.1234	-0.16988	-2.0656	6.1196	-2.026	-0.77305	0.66022	-1.3176	3298.5	37.667	-7.9391	59.328	-47.927	56.502	64.356	25.061	-3.4257	-3.7264	0.76319	-1.8781	32.425	-4.2817
78.819	-13.647	60.259	-2.0937	-0.17993	-2.0697	5.7758	-1.994	-0.8536	0.66022	-1.3176	3298.0	37.399	-7.8319	59.337	-48.126	56.511	64.356	25.061	-3.4257	-3.7264	0.76319	-1.8781	32.425	-4.2817
79.134	-13.446	59.915	-2.0656	-0.18982	-2.0741	5.4309	-1.9579	-0.93396	0.66022	-1.3176	3297.5	37.131	-7.7147	59.346	-48.326	56.52	64.356	25.061	-3.4257	-3.7264	0.76319	-1.8781	32.425	-4.2817
79.451	-13.228	59.572	-2.0394	-0.19951	-2.079	5.0854	-1.9179	-1.0141	0.66022	-1.3176	3297.0	36.862	-7.5878	59.356	-48.526	56.53	64.356	25.061	-3.4257	-3.7264	0.76319	-1.8781	32.425	-4.2817
79.769	-12.994	59.228	-2.0148	-0.20899	-2.0843	4.7187	-1.8739	-1.0937	0.66022	-1.3176	3296.5	36.594	-7.4514	59.367	-48.726	56.54	64.356	25.061	-3.4257	-3.7264	0.76319	-1.8781	32.425	-4.2817
80.087	-12.744	58.884	-1.9922	-0.21824	-2.09	4.3504	-1.826	-1.1728	0.66022	-1.3176	3296.0	36.325	-7.3058	59.378	-48.925	56.552	64.356	25.061	-3.4257	-3.7264	0.76319	-1.8781	32.425	-4.2817
80.406	-12.479	58.54	-1.9713	-0.22724	-2.096	3.9852	-1.7742	-1.2514	0.66022	-1.3176	3295.5	36.057	-7.1514	59.39	-49.124	56.564	64.356	25.061	-3.4257	-3.7264	0.76319	-1.8781	32.425	-4.2817
80.725	-12.199	58.197	-1.9523	-0.23597	-2.1025	3.6234	-1.7185	-1.3294	0.66022	-1.3176	3295.0	35.789	-6.9884	59.403	-49.323	56.576	64.356	25.061	-3.4257	-3.7264	0.76319	-1.8781	32.425	-4.2817
81.044	-11.904	57.853	-1.9351	-0.24442	-2.1093	3.2656	-1.6592	-1.407	0.66022	-1.3176	3294.5	35.521	-6.8171	59.416	-49.522	56.59	64.356	25.061	-3.4257	-3.7264	0.76319	-1.8781	32.425	-4.2817
81.362	-11.595	57.51	-1.9196	-0.25256	-2.1165	2.9119	-1.5964	-1.4841	0.66022	-1.3176	3294.0	35.254	-6.6377	59.431	-49.719	56.603	64.356	25.061	-3.4257	-3.7264	0.76319	-1.8781	32.425	-4.2817
81.679	-11.272	57.166	-1.906	-0.26038	-2.1241	2.5592	-1.5295	-1.5582	0.66022	-1.3176	3293.5	34.988	-6.4506	59.446	-49.917	56.618	64.356	25.061	-3.4257	-3.7264	0.76319	-1.8781	32.425	-4.2817
81.996	-10.936	56.823	-1.8942	-0.26782	-2.132	2.1375	-1.4475	-1.5794	0.66022	-1.3176	3293.0	34.722	-6.2558	59.461	-50.113	56.633	64.356	25.061	-3.4257	-3.7264	0.76319	-1.8781	32.425	-4.2817
82.311	-10.587	56.48	-1.8846	-0.27485	-2.1399	1.7003	-1.3626	-1.5975	0.66022	-1.3176	3292.5	34.457	-6.0538	59.477	-50.309	56.649	64.356	25.061	-3.4257	-3.7264	0.76319	-1.8781	32.425	-4.2817
82.625	-10.226	56.138	-1.8772	-0.28144	-2.148	1.2752	-1.2746	-1.6133	0.66022	-1.3176	3292.0	34.193	-5.8449	59.494	-50.503	56.665	64.356	25.061	-3.4257	-3.7264	0.76319	-1.8781	32.425	-4.2817
82.937	-9.8531	55.796	-1.8719	-0.28759	-2.1561	0.86059	-1.1838	-1.6274	0.66022	-1.3176	3291.5	33.931	-5.6295	59.511	-50.697	56.682	64.356	25.061	-3.4257	-3.7264	0.76319	-1.8781	32.425	-4.2817
83.247	-9.4694	55.454	-1.8686	-0.29328	-2.1642	0.45485	-1.0903	-1.6397	0.66022	-1.3176	3291.0	33.669	-5.408	59.529	-50.889	56.7	64.356	25.061	-3.4257	-3.7264	0.76319	-1.8781	32.425	-4.2817
83.555	-9.0753	55.114	-1.8673	-0.29849	-2.1725	0.058588	-0.9942	-1.6505	0.66022	-1.3176	3290.5	33.409	-5.1806	59.548	-51.079	56.718	64.356	25.061	-3.4257	-3.7264	0.76319	-1.8781	32.425	-4.2817
83.86	-8.6712	54.774	-1.868	-0.30321	-2.1807	-0.32768	-0.89571	-1.6597	0.66022	-1.3176	3290.0	33.151	-4.9478	59.567	-51.268	56.737	64.356	25.061	-3.4257	-3.7264	0.76319	-1.8781	32.425	-4.2817
84.162	-8.2579	54.436	-1.8706	-0.30744	-2.1891	-0.70349	-0.79492	-1.6674	0.66022	-1.3176	3289.5	32.895	-4.7098	59.587	-51.455	56.756	64.356	25.061	-3.4257	-3.7264	0.76319	-1.8781	32.425	-4.2817
84.46	-7.8358	54.098	-1.875	-0.31116	-2.1974	-1.0684	-0.69198	-1.6737	0.66022	-1.3176	3289.0	32.64	-4.467	59.608	-51.64	56.776	64.356	25.061	-3.4257	-3.7264	0.76319	-1.8781	32.425	-4.2817
84.756	-7.4053	53.763	-1.8812	-0.31436	-2.2058	-1.4222	-0.58706	-1.6787	0.66022	-1.3176	3288.5	32.388	-4.2197	59.629	-51.824	56.797	64.356	25.061	-3.4257	-3.7264	0.76319	-1.8781	32.425	-4.2817
85.047	-6.9671	53.429	-1.8892	-0.31703	-2.2142	-1.7636	-0.48022	-1.682	0.66022	-1.3176	3288.0	32.138	-3.9681	59.651	-52.004	56.818	64.356	25.061	-3.4257	-3.7264	0.76319	-1.8781	32.425	-4.2817
85.334	-6.5215	53.097	-1.8988	-0.31916	-2.2226	-2.087	-0.37121	-1.6826	0.66022	-1.3176	3287.5	31.891	-3.7126	59.673	-52.183	56.84	64.356	25.061	-3.4257	-3.7264	0.76319	-1.8781	32.425	-4.2817
85.617	-6.069	52.767	-1.91	-0.32074	-2.231	-2.3982	-0.26088	-1.6824	0.66022	-1.3176	3287.0	31.646	-3.4534	59.696	-52.359	56.862	64.356	25.061	-3.4257	-3.7264	0.76319	-1.8781	32.425	-4.2817
85.895	-5.6102	52.44	-1.9228	-0.32176	-2.2394	-2.6968	-0.14942	-1.6815	0.66022	-1.3176	3286.5	31.405	-3.1907	59.719	-52.532	56.884	64.356	25.061	-3.4257	-3.7264	0.76319	-1.8781	32.425	-4.2817
86.168	-5.1453	52.116	-1.937	-0.32223	-2.2478	-2.983	-0.037025	-1.68	0.66022	-1.3176	3286.0	31.166	-2.9249	59.743	-52.702	56.907	64.356	25.061	-3.4257	-3.7264	0.76319	-1.8781	32.425	-4.2817
86.436	-4.6748	51.795	-1.9526	-0.32213	-2.2562	-3.2565	0.076108	-1.6779	0.66022	-1.3176	3285.5	30.931	-2.6562	59.767	-52.869	56.931	64.356	25.061	-3.4257	-3.7264	0.76319	-1.8781	32.425	-4.2817
86.699	-4.1991	51.477	-1.9695	-0.32147	-2.2646	-3.5175	0.18977	-1.6752	0.66022	-1.3176	3285.0	30.7	-2.3847	59.792	-53.032	56.955	64.356	25.061	-3.4257	-3.7264	0.76319	-1.8781	32.425	-4.2817
86.956	-3.7186	51.164	-1.9877	-0.32023	-2.273	-3.7659	0.30377	-1.6718	0.66022	-1.3176	3284.5	30.472	-2.1108	59.817	-53.192	56.98	64.356	25.061	-3.4257	-3.7264	0.76319	-1.8781	32.425	-4.2817
87.207	-3.2335	50.854	-2.0072	-0.31843	-2.2813	-3.9985	0.41767	-1.6693	0.66022	-1.3176	3284.0	30.248	-1.8346	59.843	-53.349	57.005	64.356	25.061	-3.4257	-3.7264	0.76319	-1.8781	32.425	-4.2817
87.452	-2.7443	50.549	-2.0277	-0.31606	-2.2897	-4.2164	0.53128	-1.6674	0.66022	-1.3176	3283.5	30.029	-1.5563	59.869	-53.501	57.03	64.356	25.061	-3.4257	-3.7264	0.76319	-1.8781	32.425	-4.2817
87.691	-2.2515	50.249	-2.0493	-0.31308	-2.298	-4.4194	0.65957	-1.6679	0.66022	-1.3176	3283.0	29.814	-1.2762	59.896	-53.649	57.056	64.356	25.061	-3.4257	-3.7264	0.76319	-1.8781	32.425	-4.2817
87.923	-1.7555	49.955	-2.0719	-0.30946	-2.3063	-4.6096	0.78864	-1.6662	0.66022	-1.3176	3282.5	29.604	-0.99454	59.923	-53.793	57.083	64.356	25.061	-3.4257	-3.7264	0.76319	-1.8781	32.425	-4.2817
88.148	-1.2566	49.667	-2.0954	-0.3052	-2.3147	-4.7874	0.91587	-1.662	0.66022	-1.3176	3282.0	29.399	-0.71158	59.951	-53.932	57.109	64.356	25.061	-3.4257	-3.7264	0.76319	-1.8781	32.425	-4.2817
88.367	-0.75522	49.385	-2.1197	-0.30031	-2.323	-4.9528	1.0409	-1.6553	0.66022	-1.3176	3281.5	29.199	-0.42744	59.979	-54.067	57.137	64.356	25.061	-3.4257	-3.7264	0.76319	-1.8781	32.425	-4.2817
88.578	-0.25151	49.11	-2.1449	-0.29479	-2.3312	-5.1061	1.1636	-1.6461	0.66022	-1.3176	3281.0	29.005	-0.14228	60.008	-54.196	57.164	64.356	25.061	-3.4257	-3.7264	0.76319	-1.8781	32.425	-4.2817
88.782	0.25421	48.842	-2.1708	-0.28868	-2.3394	-5.2456	1.2829	-1.632	0.66022	-1.3176	3280.5	28.817	0.14374	60.037	-54.321	57.192	64.356	25.061	-3.4257	-3.7264	0.76319	-1.8781	32.425	-4.2817
88.978	0.76165	48.582	-2.1973	-0.28197	-2.3475	-5.3716	1.3984	-1.6139	0.66022	-1.3176	3280.0	28.634	0.43046	60.066	-54.44	57.221	64.356	25.061	-3.4257	-3.7264	0.76319	-1.8781	32.425	-4.2817
89.167	1.2706	48.33	-2.2245	-0.2747	-2.3556	-5.4857	1.5105	-1.5946	0.66022	-1.3176	3279.5	28.458	0.71773	60.096	-54.553	57.25	64.356	25.061	-3.4257	-3.7264	0.76319	-1.8781	32.425	-4.2817
89.348	1.7806	48.086	-2.2522	-0.26687	-2.3635	-5.5882	1.619	-1.5741	0.66022	-1.3176	3279.0	28.289	1.0054	60.126	-54.66	57.279	64.356	25.061	-3.4257	-3.7264	0.76319	-1.8781	32.425	-4.2817
89.52	2.2916	47.851	-2.2803	-0.25851	-2.3713	-5.6794	1.7237	-1.5525	0.66022	-1.3176	3278.5	28.126	1.2933	60.157	-54.761	57.308	64.356	25.061	-3.4257	-3.7264	0.76319	-1.8781	32.425	-4.2817
89.684	2.8033	47.626	-2.3089	-0.24964	-2.379	-5.7611	1.8254	-1.5319	0.66022	-1.3176	3278.0	27.97	1.5813	60.187	-54.856	57.338	64.356	25.061	-3.4257	-3.7264	0.76319	-1.8781	32.425	-4.2817
89.84	3.3153	47.41	-2.3379	-0.24026	-2.3866	-5.8397	1.9267	-1.5183	0.66022	-1.3176	3277.5	27.821	1.8693	60.218	-54.944	57.368	64.356	25.061	-3.4257	-3.7264	0.76319	-1.8781	32.425	-4.2817
89.988	3.8275	47.205	-2.3673	-0.23038	-2.3942	-5.9127	2.0219	-1.5026	0.66022	-1.3176	3277.0	27.68	2.1571	60.25	-55.026	57.398	64.356	25.061	-3.4257	-3.7264	0.76319	-1.8781	32.425	-4.2817
90.126	4.3397	47.01	-2.3971	-0.22005	-2.4016	-5.9799	2.111	-1.4849	0.66022	-1.3176	3276.5	27.547	2.4446	60.281	-55.1	57.428	64.356	25.061	-3.4257	-3.7264	0.76319	-1.8781	32.425	-4.2817
90.256	4.8514	46.826	-2.4271	-0.20928	-2.409	-6.0394	2.1953	-1.4651	0.66022	-1.3176	3276.0	27.421	2.7317	60.313	-55.167	57.459	64.356	25.061	-3.4257	-3.7264	0.76319	-1.8781	32.425	-4.2817
90.377	5.3626	46.653	-2.4574	-0.19811	-2.4163	-6.0914	2.2746	-1.4434	0.66022	-1.3176	3275.5	27.303	3.0181	60.344	-55.227	57.49	64.356	25.061	-3.4257	-3.7264	0.76319	-1.8781	32.425	-4.2817
90.489	5.8728	46.492	-2.488	-0.18654	-2.4235	-6.1359	2.3489	-1.42	0.66022	-1.3176	3275.0	27.194	3.3038	60.376	-55.28	57.52	64.356	25.061	-3.4257	-3.7264	0.76319	-1.8781	32.425	-4.2817
90.592	6.3818	46.343	-2.5188	-0.17462	-2.4305	-6.173	2.4181	-1.3949	0.66022	-1.3176	3274.5	27.092	3.5886	60.408	-55.324	57.551	64.356	25.061	-3.4257	-3.7264	0.76319	-1.8781	32.425	-4.2817
90.685	6.8892	46.206	-2.5497	-0.16237	-2.4374	-6.2027	2.4823	-1.3684	0.66022	-1.3176	3274.0	27.0	3.8724	60.44	-55.361	57.582	64.356	25.061	-3.4257	-3.7264	0.76319	-1.8781	32.425	-4.2817
90.77	7.3949	46.081	-2.5808	-0.14981	-2.4442	-6.2271	2.5395	-1.3381	0.66022	-1.3176	3273.4	26.915	4.1549	60.472	-55.39	57.613	64.356	25.061	-3.4257	-3.7264	0.76319	-1.8781	32.425	-4.2817
90.845	7.8984	45.969	-2.612	-0.13699	-2.4508	-6.2456	2.5901	-1.3048	0.66022	-1.3176	3272.9	26.84	4.436	60.504	-55.411	57.644	64.356	25.061	-3.4257	-3.7264	0.76319	-1.8781	32.425	-4.2817
90.911	8.3995	45.869	-2.6432	-0.12392	-2.4572	-6.2567	2.6355	-1.2708	0.66022	-1.3176	3272.4	26.773	4.7155	60.536	-55.424	57.675	64.356	25.061	-3.4257	-3.7264	0.76319	-1.8781	32.425	-4.2817
90.967	8.8978	45.783	-2.6745	-0.11064	-2.4635	-6.2605	2.6757	-1.2364	0.66022	-1.3176	3271.9	26.716	4.9933	60.568	-55.428	57.706	64.356	25.061	-3.4257	-3.7264	0.76319	-1.8781	32.425	-4.2817
91.015	9.393	45.71	-2.7058	-0.097173	-2.4696	-6.2571	2.7108	-1.2017	0.66022	-1.3176	3271.4	26.667	5.2692	60.6	-55.424	57.737	64.356	25.061	-3.4257	-3.7264	0.76319	-1.8781	32.425	-4.2817
91.052	9.8847	45.651	-2.7371	-0.083541	-2.4755	-6.2467	2.7408	-1.1669	0.66022	-1.3176	3270.9	26.628	5.543	60.632	-55.411	57.767	64.356	25.061	-3.4257	-3.7264	0.76319	-1.8781	32.425	-4.2817
91.081	10.373	45.605	-2.7683	-0.069773	-2.4812	-6.2294	2.7658	-1.1322	0.66022	-1.3176	3270.4	26.598	5.8145	60.663	-55.39	57.798	64.356	25.061	-3.4257	-3.7264	0.76319	-1.8781	32.425	-4.2817
91.1	10.857	45.573	-2.7994	-0.055892	-2.4868	-6.2099	2.7846	-1.0974	0.66022	-1.3176	3269.9	26.577	6.0837	60.694	-55.36	57.828	64.356	25.061	-3.4257	-3.7264	0.76319	-1.8781	32.425	-4.2817
91.109	11.336	45.555	-2.8304	-0.041939	-2.4922	-6.1937	2.7962	-1.0622	0.66022	-1.3176	3269.4	26.565	6.3502	60.725	-55.322	57.858	64.356	25.061	-3.4257	-3.7264	0.76319	-1.8781	32.425	-4.2817
91.11	11.811	45.55	-2.8613	-0.027938	-2.4974	-6.1707	2.8032	-1.0277	0.66022	-1.3176	3268.9	26.563	6.6139	60.756	-55.274	57.887	64.356	25.061	-3.4257	-3.7264	0.76319	-1.8781	32.425	-4.2817
91.101	12.28	45.56	-2.8921	-0.013914	-2.5025	-6.1411	2.8057	-0.99421	0.66022	-1.3176	3268.4	26.57	6.8746	60.786	-55.218	57.917	64.356	25.061	-3.4257	-3.7264	0.76319	-1.8781	32.425	-4.2817
91.082	12.745	45.584	-2.9227	0.00011166	-2.5074	-6.105	2.804	-0.96186	0.66022	-1.3176	3267.9	26.586	7.1322	60.817	-55.153	57.946	64.356	25.061	-3.4257	-3.7264	0.76319	-1.8781	32.425	-4.2817
91.055	13.203	45.621	-2.9531	0.014118	-2.5121	-6.0626	2.7979	-0.93087	0.66022	-1.3176	3267.4	26.612	7.3865	60.846	-55.08	57.975	64.356	25.061	-3.4257	-3.7264	0.76319	-1.8781	32.425	-4.2817
91.018	13.655	45.673	-2.9833	0.028084	-2.5167	-6.0141	2.7876	-0.90143	0.66022	-1.3176	3266.9	26.648	7.6373	60.876	-54.997	58.003	64.356	25.061	-3.4257	-3.7264	0.76319	-1.8781	32.425	-4.2817
90.972	14.101	45.739	-3.0133	0.041987	-2.5211	-5.9595	2.7732	-0.87373	0.66022	-1.3176	3266.3	26.692	7.8844	60.905	-54.906	58.031	64.356	25.061	-3.4257	-3.7264	0.76319	-1.8781	32.425	-4.2817
90.917	14.54	45.819	-3.0429	0.055807	-2.5254	-5.902	2.7529	-0.84484	0.66022	-1.3176	3265.8	26.747	8.1276	60.933	-54.806	58.059	64.356	25.061	-3.4257	-3.7264	0.76319	-1.8781	32.425	-4.2817
90.853	14.972	45.913	-3.0723	0.069509	-2.5296	-5.8411	2.7274	-0.81522	0.66022	-1.3176	3265.3	26.81	8.3668	60.961	-54.698	58.086	64.356	25.061	-3.4257	-3.7264	0.76319	-1.8781	32.425	-4.2817
90.78	15.396	46.021	-3.1013	0.083075	-2.5336	-5.7743	2.6985	-0.78781	0.66022	-1.3176	3264.8	26.882	8.6018	60.989	-54.581	58.113	64.356	25.061	-3.4257	-3.7264	0.76319	-1.8781	32.425	-4.2817
90.699	15.812	46.142	-3.13	0.096488	-2.5375	-5.7017	2.6661	-0.76277	0.66022	-1.3176	3264.3	26.964	8.8324	61.016	-54.455	58.139	64.356	25.061	-3.4257	-3.7264	0.76319	-1.8781	32.425	-4.2817
90.608	16.221	46.277	-3.1583	0.10973	-2.5412	-5.6237	2.6304	-0.74023	0.66022	-1.3176	3263.8	27.055	9.0585	61.042	-54.321	58.165	64.356	25.061	-3.4257	-3.7264	0.76319	-1.8781	32.425	-4.2817
90.51	16.621	46.426	-3.1862	0.12279	-2.5449	-5.5406	2.5914	-0.72034	0.66022	-1.3176	3263.3	27.155	9.2798	61.068	-54.178	58.19	64.356	25.061	-3.4257	-3.7264	0.76319	-1.8781	32.425	-4.2817
90.402	17.012	46.588	-3.2137	0.13564	-2.5484	-5.4524	2.5497	-0.70321	0.66022	-1.3176	3262.8	27.264	9.4963	61.094	-54.027	58.214	64.356	25.061	-3.4257	-3.7264	0.76319	-1.8781	32.425	-4.2817
90.287	17.394	46.764	-3.2408	0.14828	-2.5519	-5.3595	2.5051	-0.68898	0.66022	-1.3176	3262.3	27.382	9.7077	61.118	-53.868	58.238	64.356	25.061	-3.4257	-3.7264	0.76319	-1.8781	32.425	-4.2817
90.163	17.767	46.952	-3.2673	0.16069	-2.5553	-5.2622	2.4577	-0.67775	0.66022	-1.3176	3261.8	27.508	9.914	61.142	-53.701	58.262	64.356	25.061	-3.4257	-3.7264	0.76319	-1.8781	32.425	-4.2817
90.031	18.131	47.153	-3.2934	0.17285	-2.5587	-5.1708	2.4057	-0.66786	0.66022	-1.3176	3261.3	27.643	10.115	61.166	-53.526	58.285	64.356	25.061	-3.4257	-3.7264	0.76319	-1.8781	32.425	-4.2817
89.89	18.484	47.367	-3.319	0.18474	-2.562	-5.0822	2.3501	-0.65973	0.66022	-1.3176	3260.7	27.786	10.31	61.189	-53.343	58.307	64.356	25.061	-3.4257	-3.7264	0.76319	-1.8781	32.425	-4.2817
89.743	18.828	47.592	-3.3442	0.19635	-2.5653	-4.9891	2.2923	-0.65474	0.66022	-1.3176	3260.2	27.938	10.5	61.211	-53.153	58.328	64.356	25.061	-3.4257	-3.7264	0.76319	-1.8781	32.425	-4.2817
89.587	19.161	47.83	-3.369	0.20767	-2.5686	-4.9294	2.2386	-0.65451	0.66022	-1.3176	3259.7	28.098	10.685	61.232	-52.955	58.349	64.356	25.061	-3.4257	-3.7264	0.76319	-1.8781	32.425	-4.2817
89.424	19.483	48.08	-3.3935	0.21873	-2.5718	-4.8941	2.1885	-0.65823	0.66022	-1.3176	3259.2	28.266	10.863	61.253	-52.75	58.369	64.356	25.061	-3.4257	-3.7264	0.76319	-1.8781	32.425	-4.2817
89.253	19.795	48.342	-3.4179	0.22955	-2.5752	-4.8597	2.1385	-0.66481	0.66022	-1.3176	3258.7	28.441	11.035	61.272	-52.538	58.388	64.356	25.061	-3.4257	-3.7264	0.76319	-1.8781	32.425	-4.2817
89.075	20.095	48.614	-3.4421	0.24012	-2.5785	-4.8267	2.0887	-0.67423	0.66022	-1.3176	3258.2	28.624	11.201	61.292	-52.319	58.407	64.356	25.061	-3.4257	-3.7264	0.76319	-1.8781	32.425	-4.2817
88.89	20.384	48.898	-3.4662	0.25044	-2.5819	-4.7951	2.0392	-0.68646	0.66022	-1.3176	3257.7	28.815	11.361	61.31	-52.094	58.425	64.356	25.061	-3.4257	-3.7264	0.76319	-1.8781	32.425	-4.2817
88.697	20.661	49.193	-3.4901	0.26051	-2.5854	-4.7653	1.9902	-0.70148	0.66022	-1.3176	3257.2	29.013	11.514	61.327	-51.862	58.442	64.356	25.061	-3.4257	-3.7264	0.76319	-1.8781	32.425	-4.2817
88.498	20.925	49.498	-3.5138	0.27034	-2.5889	-4.7374	1.9418	-0.71924	0.66022	-1.3176	3256.7	29.219	11.66	61.344	-51.623	58.458	64.356	25.061	-3.4257	-3.7264	0.76319	-1.8781	32.425	-4.2817
88.292	21.177	49.813	-3.5375	0.27993	-2.5926	-4.7115	1.8943	-0.7397	0.66022	-1.3176	3256.1	29.431	11.799	61.36	-51.378	58.474	64.356	25.061	-3.4257	-3.7264	0.76319	-1.8781	32.425	-4.2817
88.08	21.417	50.138	-3.561	0.28929	-2.5963	-4.6875	1.8479	-0.76247	0.66022	-1.3176	3255.6	29.65	11.932	61.375	-51.127	58.489	64.356	25.061	-3.4257	-3.7264	0.76319	-1.8781	32.425	-4.2817
87.861	21.643	50.474	-3.5843	0.29841	-2.6002	-4.6693	1.8018	-0.7829	0.66022	-1.3176	3255.1	29.876	12.057	61.389	-50.871	58.503	64.356	25.061	-3.4257	-3.7264	0.76319	-1.8781	32.425	-4.2817
87.636	21.857	50.818	-3.6076	0.3073	-2.6041	-4.6321	1.7463	-0.78186	0.66022	-1.3176	3254.6	30.109	12.175	61.402	-50.609	58.516	64.356	25.061	-3.4257	-3.7264	0.76319	-1.8781	32.425	-4.2817
87.404	22.056	51.172	-3.6306	0.31586	-2.608	-4.5652	1.6792	-0.75862	0.66022	-1.3176	3254.1	30.347	12.286	61.415	-50.341	58.528	64.356	25.061	-3.4257	-3.7264	0.76319	-1.8781	32.425	-4.2817
87.167	22.242	51.534	-3.6533	0.32409	-2.6117	-4.4975	1.6108	-0.73525	0.66022	-1.3176	3253.6	30.592	12.388	61.426	-50.069	58.54	64.356	25.061	-3.4257	-3.7264	0.76319	-1.8781	32.425	-4.2817
86.925	22.413	51.904	-3.6756	0.33197	-2.6153	-4.4291	1.5413	-0.71174	0.66022	-1.3176	3253.1	30.842	12.483	61.437	-49.792	58.55	64.356	25.061	-3.4257	-3.7264	0.76319	-1.8781	32.425	-4.2817
86.677	22.57	52.281	-3.6976	0.3395	-2.6188	-4.3602	1.4707	-0.6881	0.66022	-1.3176	3252.6	31.097	12.57	61.446	-49.511	58.56	64.356	25.061	-3.4257	-3.7264	0.76319	-1.8781	32.425	-4.2817
86.424	22.713	52.666	-3.7192	0.34667	-2.6222	-4.2908	1.3992	-0.66434	0.66022	-1.3176	3252.1	31.358	12.649	61.455	-49.226	58.568	64.356	25.061	-3.4257	-3.7264	0.76319	-1.8781	32.425	-4.2817
86.166	22.84	53.057	-3.7405	0.35349	-2.6255	-4.2211	1.3269	-0.64049	0.66022	-1.3176	3251.5	31.623	12.719	61.462	-48.937	58.576	64.356	25.061	-3.4257	-3.7264	0.76319	-1.8781	32.425	-4.2817
85.903	22.952	53.454	-3.7614	0.35994	-2.6286	-4.1512	1.2539	-0.61658	0.66022	-1.3176	3251.0	31.892	12.781	61.469	-48.645	58.582	64.356	25.061	-3.4257	-3.7264	0.76319	-1.8781	32.425	-4.2817
85.636	23.049	53.857	-3.782	0.36602	-2.6316	-4.1011	1.1795	-0.57155	0.66022	-1.3176	3250.5	32.166	12.835	61.474	-48.35	58.588	64.356	25.061	-3.4257	-3.7264	0.76319	-1.8781	32.425	-4.2817
85.365	23.13	54.264	-3.8024	0.37174	-2.6343	-4.0572	1.1057	-0.52269	0.66022	-1.3176	3250.0	32.443	12.88	61.478	-48.052	58.592	64.356	25.061	-3.4257	-3.7264	0.76319	-1.8781	32.425	-4.2817
85.09	23.194	54.676	-3.8226	0.37708	-2.6368	-4.0151	1.0328	-0.47343	0.66022	-1.3176	3249.5	32.723	12.916	61.481	-47.752	58.596	64.356	25.061	-3.4257	-3.7264	0.76319	-1.8781	32.425	-4.2817
84.812	23.243	55.092	-3.8426	0.38207	-2.6391	-3.9749	0.9609	-0.42382	0.66022	-1.3176	3249.0	33.007	12.943	61.483	-47.449	58.598	64.356	25.061	-3.4257	-3.7264	0.76319	-1.8781	32.425	-4.2817
84.531	23.274	55.512	-3.8624	0.38669	-2.6411	-3.9366	0.89008	-0.37396	0.66022	-1.3176	3248.5	33.293	12.961	61.484	-47.146	58.599	64.356	25.061	-3.4257	-3.7264	0.76319	-1.8781	32.425	-4.2817
84.246	23.289	55.935	-3.8819	0.39097	-2.6428	-3.9003	0.82046	-0.32391	0.66022	-1.3176	3248.0	33.582	12.969	61.483	-46.841	58.599	64.356	25.061	-3.4257	-3.7264	0.76319	-1.8781	32.425	-4.2817
83.959	23.287	56.36	-3.9014	0.3949	-2.6443	-3.8658	0.75214	-0.2738	0.66022	-1.3176	3247.5	33.872	12.968	61.481	-46.535	58.598	64.356	25.061	-3.4257	-3.7264	0.76319	-1.8781	32.425	-4.2817
83.67	23.267	56.787	-3.9206	0.3985	-2.6456	-3.825	0.69704	-0.23674	0.66022	-1.3176	3246.9	34.165	12.958	61.478	-46.229	58.595	64.356	25.061	-3.4257	-3.7264	0.76319	-1.8781	32.425	-4.2817
83.379	23.231	57.216	-3.9396	0.4019	-2.6467	-3.7762	0.66132	-0.22145	0.66022	-1.3176	3246.4	34.458	12.938	61.474	-45.923	58.592	64.356	25.061	-3.4257	-3.7264	0.76319	-1.8781	32.425	-4.2817
83.087	23.176	57.647	-3.9584	0.40511	-2.6478	-3.7348	0.62458	-0.20634	0.66022	-1.3176	3245.9	34.753	12.908	61.469	-45.616	58.587	64.356	25.061	-3.4257	-3.7264	0.76319	-1.8781	32.425	-4.2817
82.793	23.105	58.078	-3.977	0.40814	-2.6488	-3.7116	0.59573	-0.18352	0.66022	-1.3176	3245.4	35.049	12.869	61.463	-45.31	58.582	64.356	25.061	-3.4257	-3.7264	0.76319	-1.8781	32.425	-4.2817
82.497	23.016	58.51	-3.9956	0.41116	-2.6495	-3.7505	0.60985	-0.12073	0.66022	-1.3176	3244.9	35.346	12.82	61.456	-45.004	58.575	64.356	25.061	-3.4257	-3.7264	0.76319	-1.8781	32.425	-4.2817
82.202	22.909	58.942	-4.0144	0.41424	-2.65	-3.7763	0.62286	-0.061044	0.66022	-1.3176	3244.4	35.642	12.761	61.448	-44.699	58.568	64.356	25.061	-3.4257	-3.7264	0.76319	-1.8781	32.425	-4.2817
81.905	22.784	59.374	-4.0334	0.41738	-2.6501	-3.7991	0.63469	-0.0022493	0.66022	-1.3176	3243.9	35.939	12.692	61.438	-44.396	58.56	64.356	25.061	-3.4257	-3.7264	0.76319	-1.8781	32.425	-4.2817
81.608	22.64	59.805	-4.0524	0.42058	-2.65	-3.8227	0.64535	0.056451	0.66022	-1.3176	3243.4	36.235	12.613	61.428	-44.094	58.55	64.356	25.061	-3.4257	-3.7264	0.76319	-1.8781	32.425	-4.2817
81.312	22.479	60.235	-4.0716	0.42384	-2.6496	-3.8468	0.65488	0.115	0.66022	-1.3176	3242.9	36.531	12.524	61.417	-43.793	58.54	64.356	25.061	-3.4257	-3.7264	0.76319	-1.8781	32.425	-4.2817
81.015	22.298	60.664	-4.0909	0.42714	-2.6488	-3.8816	0.66653	0.18524	0.66022	-1.3176	3242.3	36.826	12.425	61.404	-43.495	58.528	64.356	25.061	-3.4257	-3.7264	0.76319	-1.8781	32.425	-4.2817
80.719	22.098	61.091	-4.1104	0.4305	-2.6477	-3.9004	0.67978	0.26225	0.66022	-1.3176	3241.8	37.12	12.314	61.39	-43.199	58.516	64.356	25.061	-3.4257	-3.7264	0.76319	-1.8781	32.425	-4.2817
80.424	21.879	61.516	-4.1299	0.43393	-2.6462	-3.9006	0.69148	0.33676	0.66022	-1.3176	3241.3	37.412	12.193	61.376	-42.906	58.502	64.356	25.061	-3.4257	-3.7264	0.76319	-1.8781	32.425	-4.2817
80.129	21.641	61.938	-4.1494	0.43741	-2.6443	-3.8959	0.70154	0.41085	0.66022	-1.3176	3240.8	37.703	12.061	61.36	-42.616	58.487	64.356	25.061	-3.4257	-3.7264	0.76319	-1.8781	32.425	-4.2817
79.836	21.382	62.358	-4.1688	0.44094	-2.6421	-3.8884	0.70947	0.49227	0.66022	-1.3176	3240.3	37.992	11.919	61.343	-42.329	58.472	64.356	25.061	-3.4257	-3.7264	0.76319	-1.8781	32.425	-4.2817
79.544	21.104	62.773	-4.1882	0.4445	-2.6394	-3.8478	0.71511	0.57581	0.66022	-1.3176	3239.8	38.279	11.765	61.325	-42.045	58.455	64.356	25.061	-3.4257	-3.7264	0.76319	-1.8781	32.425	-4.2817
79.255	20.806	63.186	-4.2073	0.44809	-2.6363	-3.7654	0.71839	0.65452	0.66022	-1.3176	3239.3	38.564	11.6	61.306	-41.766	58.438	64.356	25.061	-3.4257	-3.7264	0.76319	-1.8781	32.425	-4.2817
78.967	20.488	63.593	-4.2259	0.45168	-2.6329	-3.6723	0.71916	0.73295	0.66022	-1.3176	3238.8	38.845	11.424	61.286	-41.491	58.419	64.356	25.061	-3.4257	-3.7264	0.76319	-1.8781	32.425	-4.2817
78.682	20.151	63.996	-4.244	0.45528	-2.629	-3.5683	0.71734	0.81091	0.66022	-1.3176	3238.3	39.124	11.237	61.266	-41.22	58.4	64.356	25.061	-3.4257	-3.7264	0.76319	-1.8781	32.425	-4.2817
78.399	19.793	64.394	-4.2615	0.45885	-2.6248	-3.453	0.71289	0.8882	0.66022	-1.3176	3237.7	39.399	11.039	61.244	-40.954	58.379	64.356	25.061	-3.4257	-3.7264	0.76319	-1.8781	32.425	-4.2817
78.119	19.416	64.786	-4.2785	0.4624	-2.6201	-3.3263	0.70577	0.96463	0.66022	-1.3176	3237.2	39.67	10.83	61.221	-40.694	58.358	64.356	25.061	-3.4257	-3.7264	0.76319	-1.8781	32.425	-4.2817
77.843	19.019	65.172	-4.2947	0.46591	-2.6151	-3.1371	0.69593	1.0324	0.66022	-1.3176	3236.7	39.937	10.611	61.197	-40.439	58.336	64.356	25.061	-3.4257	-3.7264	0.76319	-1.8781	32.425	-4.2817
77.57	18.603	65.55	-4.31	0.46928	-2.6099	-2.9937	0.64819	1.0692	0.66022	-1.3176	3236.2	40.199	10.38	61.173	-40.191	58.313	64.356	25.061	-3.4257	-3.7264	0.76319	-1.8781	32.425	-4.2817
77.301	18.168	65.922	-4.3247	0.47237	-2.6044	-2.8702	0.58776	1.0991	0.66022	-1.3176	3235.7	40.457	10.139	61.147	-39.949	58.289	64.356	25.061	-3.4257	-3.7264	0.76319	-1.8781	32.425	-4.2817
77.036	17.714	66.285	-4.3387	0.47516	-2.5989	-2.728	0.52551	1.1309	0.66022	-1.3176	3235.2	40.71	9.8872	61.121	-39.713	58.265	64.356	25.061	-3.4257	-3.7264	0.76319	-1.8781	32.425	-4.2817
76.776	17.241	66.64	-4.3519	0.47763	-2.5931	-2.5656	0.46136	1.1653	0.66022	-1.3176	3234.7	40.958	9.6252	61.094	-39.486	58.24	64.356	25.061	-3.4257	-3.7264	0.76319	-1.8781	32.425	-4.2817
76.52	16.751	66.986	-4.3643	0.47977	-2.5872	-2.3846	0.39556	1.1997	0.66022	-1.3176	3234.2	41.199	9.3532	61.067	-39.265	58.214	64.356	25.061	-3.4257	-3.7264	0.76319	-1.8781	32.425	-4.2817
76.27	16.243	67.323	-4.3757	0.48158	-2.5811	-2.185	0.32826	1.234	0.66022	-1.3176	3233.7	41.434	9.0714	61.039	-39.053	58.187	64.356	25.061	-3.4257	-3.7264	0.76319	-1.8781	32.425	-4.2817
76.026	15.718	67.649	-4.3861	0.48305	-2.5749	-1.9678	0.25925	1.268	0.66022	-1.3176	3233.2	41.663	8.7802	61.01	-38.849	58.161	64.356	25.061	-3.4257	-3.7264	0.76319	-1.8781	32.425	-4.2817
75.788	15.177	67.964	-4.3954	0.48417	-2.5685	-1.7338	0.18854	1.3017	0.66022	-1.3176	3232.7	41.885	8.4799	60.981	-38.653	58.133	64.356	25.061	-3.4257	-3.7264	0.76319	-1.8781	32.425	-4.2817
75.555	14.621	68.268	-4.4034	0.48493	-2.5619	-1.4837	0.11618	1.3348	0.66022	-1.3176	3232.2	42.099	8.1709	60.951	-38.467	58.105	64.356	25.061	-3.4257	-3.7264	0.76319	-1.8781	32.425	-4.2817
75.33	14.05	68.559	-4.4102	0.48533	-2.5551	-1.2177	0.042206	1.375	0.66022	-1.3176	3231.6	42.306	7.8535	60.921	-38.289	58.077	64.356	25.061	-3.4257	-3.7264	0.76319	-1.8781	32.425	-4.2817
75.111	13.464	68.838	-4.4156	0.48535	-2.5481	-0.93578	-0.033495	1.4236	0.66022	-1.3176	3231.1	42.505	7.5282	60.89	-38.122	58.048	64.356	25.061	-3.4257	-3.7264	0.76319	-1.8781	32.425	-4.2817
74.899	12.866	69.105	-4.4195	0.48499	-2.5409	-0.6395	-0.11088	1.4713	0.66022	-1.3176	3230.6	42.696	7.1954	60.859	-37.964	58.019	64.356	25.061	-3.4257	-3.7264	0.76319	-1.8781	32.425	-4.2817
74.695	12.255	69.357	-4.4219	0.48424	-2.5334	-0.30028	-0.18984	1.5161	0.66022	-1.3176	3230.1	42.878	6.8556	60.827	-37.816	57.989	64.356	25.061	-3.4257	-3.7264	0.76319	-1.8781	32.425	-4.2817
74.499	11.632	69.596	-4.4225	0.48309	-2.5257	0.078444	-0.27061	1.5579	0.66022	-1.3176	3229.6	43.051	6.5093	60.796	-37.679	57.959	64.356	25.061	-3.4257	-3.7264	0.76319	-1.8781	32.425	-4.2817
74.311	11.0	69.82	-4.4211	0.48153	-2.5178	0.46087	-0.35309	1.599	0.66022	-1.3176	3229.1	43.215	6.1571	60.764	-37.552	57.929	64.356	25.061	-3.4257	-3.7264	0.76319	-1.8781	32.425	-4.2817
74.131	10.358	70.03	-4.4179	0.47956	-2.5097	0.85264	-0.43621	1.6402	0.66022	-1.3176	3228.6	43.37	5.7996	60.732	-37.437	57.899	64.356	25.061	-3.4257	-3.7264	0.76319	-1.8781	32.425	-4.2817
73.96	9.7079	70.224	-4.4126	0.47717	-2.5014	1.2514	-0.51979	1.6809	0.66022	-1.3176	3228.1	43.515	5.4374	60.7	-37.332	57.869	64.356	25.061	-3.4257	-3.7264	0.76319	-1.8781	32.425	-4.2817
73.798	9.0509	70.402	-4.4053	0.47436	-2.4929	1.6495	-0.60435	1.7197	0.66022	-1.3176	3227.6	43.651	5.0712	60.667	-37.238	57.839	64.356	25.061	-3.4257	-3.7264	0.76319	-1.8781	32.425	-4.2817
73.645	8.3882	70.565	-4.3961	0.47112	-2.4842	2.0451	-0.6896	1.7561	0.66022	-1.3176	3227.1	43.776	4.7015	60.635	-37.156	57.808	64.356	25.061	-3.4257	-3.7264	0.76319	-1.8781	32.425	-4.2817
73.502	7.7208	70.712	-4.3849	0.46746	-2.4754	2.4367	-0.77525	1.7899	0.66022	-1.3176	3226.6	43.892	4.329	60.603	-37.085	57.778	64.356	25.061	-3.4257	-3.7264	0.76319	-1.8781	32.425	-4.2817
73.367	7.05	70.843	-4.3718	0.46337	-2.4663	2.8229	-0.86071	1.8235	0.66022	-1.3176	3226.1	43.997	3.9543	60.571	-37.026	57.748	64.356	25.061	-3.4257	-3.7264	0.76319	-1.8781	32.425	-4.2817
73.243	6.3768	70.957	-4.3567	0.45886	-2.4571	3.2063	-0.94443	1.8739	0.66022	-1.3176	3225.6	44.092	3.5781	60.538	-36.979	57.718	64.356	25.061	-3.4257	-3.7264	0.76319	-1.8781	32.425	-4.2817
73.129	5.7025	71.055	-4.3397	0.45392	-2.4476	3.5812	-1.0281	1.9199	0.66022	-1.3176	3225.1	44.176	3.201	60.507	-36.943	57.688	64.356	25.061	-3.4257	-3.7264	0.76319	-1.8781	32.425	-4.2817
73.024	5.0281	71.136	-4.3209	0.44858	-2.4379	3.9462	-1.1112	1.9615	0.66022	-1.3176	3224.6	44.25	2.8236	60.475	-36.918	57.658	64.356	25.061	-3.4257	-3.7264	0.76319	-1.8781	32.425	-4.2817
72.93	4.3548	71.202	-4.3003	0.44281	-2.428	4.2996	-1.1937	1.9985	0.66022	-1.3176	3224.1	44.313	2.4466	60.443	-36.906	57.628	64.356	25.061	-3.4257	-3.7264	0.76319	-1.8781	32.425	-4.2817
72.846	3.6837	71.25	-4.2779	0.43664	-2.4179	4.6401	-1.275	2.0308	0.66022	-1.3176	3223.6	44.366	2.0704	60.412	-36.905	57.599	64.356	25.061	-3.4257	-3.7264	0.76319	-1.8781	32.425	-4.2817
72.772	3.0158	71.283	-4.2539	0.43007	-2.4077	4.9741	-1.3525	2.0594	0.66022	-1.3176	3223.1	44.408	1.6958	60.382	-36.916	57.57	64.356	25.061	-3.4257	-3.7264	0.76319	-1.8781	32.425	-4.2817
72.709	2.3522	71.299	-4.2282	0.42312	-2.3973	5.2943	-1.4277	2.0834	0.66022	-1.3176	3222.6	44.439	1.3232	60.351	-36.938	57.542	64.356	25.061	-3.4257	-3.7264	0.76319	-1.8781	32.425	-4.2817
72.657	1.694	71.299	-4.201	0.4158	-2.3869	5.5975	-1.501	2.1026	0.66022	-1.3176	3222.0	44.46	0.95336	60.322	-36.972	57.514	64.356	25.061	-3.4257	-3.7264	0.76319	-1.8781	32.425	-4.2817
72.615	1.0421	71.284	-4.1722	0.40811	-2.3763	5.8829	-1.5721	2.1168	0.66022	-1.3176	3221.5	44.47	0.58675	60.292	-37.018	57.486	64.356	25.061	-3.4257	-3.7264	0.76319	-1.8781	32.425	-4.2817
72.583	0.39749	71.253	-4.1422	0.40008	-2.3657	6.1494	-1.6407	2.1263	0.66022	-1.3176	3221.0	44.47	0.22391	60.263	-37.074	57.459	64.356	25.061	-3.4257	-3.7264	0.76319	-1.8781	32.425	-4.2817
72.562	-0.23889	71.207	-4.1108	0.39171	-2.3551	6.3952	-1.7052	2.132	0.66022	-1.3176	3220.5	44.46	-0.13463	60.235	-37.142	57.433	64.356	25.061	-3.4257	-3.7264	0.76319	-1.8781	32.425	-4.2817
72.552	-0.86618	71.145	-4.0782	0.38304	-2.3444	6.619	-1.765	2.1348	0.66022	-1.3176	3220.0	44.439	-0.48839	60.207	-37.22	57.407	64.356	25.061	-3.4257	-3.7264	0.76319	-1.8781	32.425	-4.2817
72.552	-1.4836	71.069	-4.0446	0.37407	-2.3337	6.8226	-1.8215	2.1331	0.66022	-1.3176	3219.5	44.409	-0.83689	60.18	-37.31	57.381	64.356	25.061	-3.4257	-3.7264	0.76319	-1.8781	32.425	-4.2817
72.563	-2.0902	70.979	-4.0099	0.36483	-2.3231	7.0675	-1.8747	2.1257	0.66022	-1.3176	3219.0	44.368	-1.1797	60.154	-37.41	57.356	64.356	25.061	-3.4257	-3.7264	0.76319	-1.8781	32.425	-4.2817
72.584	-2.6853	70.875	-3.974	0.35533	-2.3125	7.2933	-1.9248	2.1138	0.66022	-1.3176	3218.5	44.318	-1.5163	60.128	-37.52	57.332	64.356	25.061	-3.4257	-3.7264	0.76319	-1.8781	32.425	-4.2817
72.616	-3.2681	70.758	-3.937	0.34558	-2.3019	7.4994	-1.9716	2.0974	0.66022	-1.3176	3218.0	44.258	-1.8462	60.103	-37.641	57.309	64.356	25.061	-3.4257	-3.7264	0.76319	-1.8781	32.425	-4.2817
72.657	-3.8378	70.628	-3.899	0.33562	-2.2915	7.6856	-2.0136	2.0766	0.66022	-1.3176	3217.5	44.188	-2.169	60.079	-37.771	57.286	64.356	25.061	-3.4257	-3.7264	0.76319	-1.8781	32.425	-4.2817
72.709	-4.3937	70.485	-3.8602	0.32545	-2.2812	7.8516	-2.0509	2.0516	0.66022	-1.3176	3217.0	44.11	-2.4844	60.055	-37.911	57.264	64.356	25.061	-3.4257	-3.7264	0.76319	-1.8781	32.425	-4.2817
72.771	-4.9353	70.33	-3.8205	0.31511	-2.271	7.9965	-2.0846	2.0224	0.66022	-1.3176	3216.5	44.023	-2.7919	60.032	-38.061	57.243	64.356	25.061	-3.4257	-3.7264	0.76319	-1.8781	32.425	-4.2817
72.843	-5.4619	70.163	-3.7802	0.30461	-2.261	8.1203	-2.1148	1.9893	0.66022	-1.3176	3216.0	43.927	-3.0912	60.01	-38.219	57.222	64.356	25.061	-3.4257	-3.7264	0.76319	-1.8781	32.425	-4.2817
72.924	-5.973	69.985	-3.7394	0.29397	-2.2511	8.2228	-2.1411	1.9525	0.66022	-1.3176	3215.5	43.822	-3.382	59.989	-38.387	57.202	64.356	25.061	-3.4257	-3.7264	0.76319	-1.8781	32.425	-4.2817
73.015	-6.4681	69.796	-3.698	0.28321	-2.2414	8.3042	-2.1635	1.9121	0.66022	-1.3176	3215.0	43.709	-3.6639	59.969	-38.563	57.183	64.356	25.061	-3.4257	-3.7264	0.76319	-1.8781	32.425	-4.2817
73.115	-6.9468	69.597	-3.6564	0.27234	-2.232	8.3645	-2.182	1.8682	0.66022	-1.3176	3214.5	43.588	-3.9368	59.949	-38.747	57.165	64.356	25.061	-3.4257	-3.7264	0.76319	-1.8781	32.425	-4.2817
73.224	-7.4088	69.388	-3.6144	0.2614	-2.2228	8.4015	-2.1949	1.8266	0.66022	-1.3176	3214.0	43.459	-4.2004	59.93	-38.94	57.148	64.356	25.061	-3.4257	-3.7264	0.76319	-1.8781	32.425	-4.2817
73.342	-7.8536	69.17	-3.5724	0.2504	-2.2137	8.4179	-2.2034	1.7833	0.66022	-1.3176	3213.5	43.323	-4.4544	59.912	-39.14	57.131	64.356	25.061	-3.4257	-3.7264	0.76319	-1.8781	32.425	-4.2817
73.469	-8.2812	68.943	-3.5303	0.23937	-2.2049	8.415	-2.208	1.737	0.66022	-1.3176	3213.0	43.18	-4.6988	59.895	-39.348	57.115	64.356	25.061	-3.4257	-3.7264	0.76319	-1.8781	32.425	-4.2817
73.605	-8.6911	68.708	-3.4883	0.22833	-2.1964	8.3931	-2.2087	1.6876	0.66022	-1.3176	3212.5	43.029	-4.9333	59.879	-39.563	57.1	64.356	25.061	-3.4257	-3.7264	0.76319	-1.8781	32.425	-4.2817
73.748	-9.0834	68.465	-3.4462	0.21729	-2.1881	8.4328	-2.2057	1.6316	0.66022	-1.3176	3212.0	42.872	-5.1579	59.864	-39.785	57.086	64.356	25.061	-3.4257	-3.7264	0.76319	-1.8781	32.425	-4.2817
73.9	-9.4577	68.214	-3.4039	0.20628	-2.1801	8.4854	-2.1996	1.5703	0.66022	-1.3176	3211.5	42.709	-5.3723	59.849	-40.014	57.073	64.356	25.061	-3.4257	-3.7264	0.76319	-1.8781	32.425	-4.2817
74.06	-9.8137	67.956	-3.3614	0.1953	-2.1724	8.5182	-2.1903	1.5051	0.66022	-1.3176	3211.0	42.539	-5.5765	59.836	-40.249	57.06	64.356	25.061	-3.4257	-3.7264	0.76319	-1.8781	32.425	-4.2817
74.227	-10.151	67.692	-3.3188	0.18438	-2.165	8.5315	-2.1779	1.4361	0.66022	-1.3176	3210.5	42.364	-5.7702	59.823	-40.489	57.048	64.356	25.061	-3.4257	-3.7264	0.76319	-1.8781	32.425	-4.2817
74.401	-10.47	67.421	-3.2761	0.17353	-2.158	8.5256	-2.1622	1.3633	0.66022	-1.3176	3210.0	42.182	-5.9532	59.811	-40.736	57.038	64.356	25.061	-3.4257	-3.7264	0.76319	-1.8781	32.425	-4.2817
74.583	-10.77	67.145	-3.2336	0.16276	-2.1514	8.5013	-2.1428	1.2877	0.66022	-1.3176	3209.5	41.996	-6.1256	59.8	-40.988	57.028	64.356	25.061	-3.4257	-3.7264	0.76319	-1.8781	32.425	-4.2817
74.771	-11.051	66.864	-3.1912	0.15211	-2.1451	8.4647	-2.12	1.2082	0.66022	-1.3176	3209.0	41.805	-6.2872	59.79	-41.245	57.018	64.356	25.061	-3.4257	-3.7264	0.76319	-1.8781	32.425	-4.2817
74.966	-11.313	66.578	-3.1488	0.14157	-2.1393	8.4765	-2.0943	1.1203	0.66022	-1.3176	3208.5	41.608	-6.4379	59.781	-41.507	57.01	64.356	25.061	-3.4257	-3.7264	0.76319	-1.8781	32.425	-4.2817
75.167	-11.556	66.287	-3.1064	0.13117	-2.1339	8.4705	-2.0661	1.0279	0.66022	-1.3176	3208.0	41.408	-6.5777	59.773	-41.773	57.003	64.356	25.061	-3.4257	-3.7264	0.76319	-1.8781	32.425	-4.2817
75.375	-11.78	65.992	-3.0641	0.12091	-2.129	8.4468	-2.0351	0.93103	0.66022	-1.3176	3207.5	41.203	-6.7063	59.765	-42.044	56.996	64.356	25.061	-3.4257	-3.7264	0.76319	-1.8781	32.425	-4.2817
75.588	-11.984	65.694	-3.022	0.11082	-2.1246	8.4061	-2.0015	0.82984	0.66022	-1.3176	3207.0	40.994	-6.8238	59.759	-42.318	56.99	64.356	25.061	-3.4257	-3.7264	0.76319	-1.8781	32.425	-4.2817
75.806	-12.169	65.393	-2.98	0.1009	-2.1208	8.3848	-1.9653	0.72136	0.66022	-1.3176	3206.5	40.782	-6.9301	59.753	-42.596	56.985	64.356	25.061	-3.4257	-3.7264	0.76319	-1.8781	32.425	-4.2817
76.03	-12.333	65.088	-2.9381	0.09117	-2.1174	8.3633	-1.9266	0.6066	0.66022	-1.3176	3206.0	40.566	-7.0251	59.748	-42.878	56.98	64.356	25.061	-3.4257	-3.7264	0.76319	-1.8781	32.425	-4.2817
76.259	-12.479	64.782	-2.8964	0.081639	-2.1147	8.3254	-1.8856	0.48682	0.66022	-1.3176	3205.5	40.348	-7.1087	59.744	-43.162	56.977	64.356	25.061	-3.4257	-3.7264	0.76319	-1.8781	32.425	-4.2817
76.492	-12.604	64.473	-2.8549	0.072319	-2.1126	8.2717	-1.8422	0.3621	0.66022	-1.3176	3205.0	40.126	-7.1808	59.74	-43.449	56.974	64.356	25.061	-3.4257	-3.7264	0.76319	-1.8781	32.425	-4.2817
76.73	-12.709	64.162	-2.8137	0.063199	-2.1111	8.1872	-1.8199	0.24649	0.66022	-1.3176	3204.5	39.902	-7.2414	59.738	-43.739	56.972	64.356	25.061	-3.4257	-3.7264	0.76319	-1.8781	32.425	-4.2817
76.972	-12.794	63.85	-2.7731	0.054084	-2.1101	8.0857	-1.8258	0.14615	0.66022	-1.3176	3204.0	39.676	-7.2905	59.736	-44.031	56.971	64.356	25.061	-3.4257	-3.7264	0.76319	-1.8781	32.425	-4.2817
77.219	-12.86	63.536	-2.7329	0.044944	-2.1096	7.9794	-1.8296	0.044453	0.66022	-1.3176	3203.5	39.448	-7.328	59.735	-44.325	56.971	64.356	25.061	-3.4257	-3.7264	0.76319	-1.8781	32.425	-4.2817
77.469	-12.905	63.222	-2.6933	0.035791	-2.1096	7.8551	-1.8312	-0.057552	0.66022	-1.3176	3203.0	39.218	-7.3541	59.735	-44.62	56.971	64.356	25.061	-3.4257	-3.7264	0.76319	-1.8781	32.425	-4.2817
77.722	-12.931	62.906	-2.6544	0.026636	-2.1102	7.7129	-1.8306	-0.15972	0.66022	-1.3176	3202.5	38.986	-7.3687	59.736	-44.918	56.972	64.356	25.061	-3.4257	-3.7264	0.76319	-1.8781	32.425	-4.2817
77.98	-12.937	62.589	-2.6162	0.017489	-2.1112	7.5362	-1.8283	-0.25458	0.66022	-1.3176	3202.0	38.752	-7.3718	59.737	-45.217	56.974	64.356	25.061	-3.4257	-3.7264	0.76319	-1.8781	32.425	-4.2817
78.24	-12.923	62.272	-2.5791	0.0083551	-2.1127	7.2904	-1.8245	-0.32565	0.66022	-1.3176	3201.5	38.517	-7.3636	59.74	-45.517	56.976	64.356	25.061	-3.4257	-3.7264	0.76319	-1.8781	32.425	-4.2817
78.504	-12.889	61.954	-2.5433	-0.00075125	-2.1145	7.0371	-1.8175	-0.39773	0.66022	-1.3176	3201.0	38.28	-7.3441	59.742	-45.818	56.98	64.356	25.061	-3.4257	-3.7264	0.76319	-1.8781	32.425	-4.2817
78.77	-12.837	61.636	-2.5088	-0.0098139	-2.1167	6.777	-1.807	-0.47067	0.66022	-1.3176	3200.5	38.042	-7.3136	59.746	-46.121	56.983	64.356	25.061	-3.4257	-3.7264	0.76319	-1.8781	32.425	-4.2817
79.039	-12.766	61.317	-2.4755	-0.018816	-2.1192	6.5108	-1.7932	-0.54435	0.66022	-1.3176	3200.0	37.804	-7.2723	59.75	-46.424	56.988	64.356	25.061	-3.4257	-3.7264	0.76319	-1.8781	32.425	-4.2817
79.311	-12.676	60.998	-2.4437	-0.02774	-2.1221	6.239	-1.776	-0.61862	0.66022	-1.3176	3199.5	37.564	-7.2203	59.755	-46.728	56.993	64.356	25.061	-3.4257	-3.7264	0.76319	-1.8781	32.425	-4.2817
79.584	-12.568	60.678	-2.4132	-0.036571	-2.1254	5.9549	-1.7555	-0.69343	0.66022	-1.3176	3199.0	37.323	-7.158	59.76	-47.032	56.998	64.356	25.061	-3.4257	-3.7264	0.76319	-1.8781	32.425	-4.2817
79.86	-12.443	60.359	-2.3841	-0.045289	-2.1291	5.659	-1.7314	-0.76855	0.66022	-1.3176	3198.5	37.082	-7.0855	59.766	-47.337	57.005	64.356	25.061	-3.4257	-3.7264	0.76319	-1.8781	32.425	-4.2817
80.137	-12.3	60.039	-2.3566	-0.053879	-2.1331	5.3606	-1.7039	-0.84383	0.66022	-1.3176	3198.0	36.841	-7.0031	59.773	-47.641	57.012	64.356	25.061	-3.4257	-3.7264	0.76319	-1.8781	32.425	-4.2817
80.415	-12.141	59.719	-2.3305	-0.062323	-2.1375	5.0602	-1.673	-0.91918	0.66022	-1.3176	3197.5	36.599	-6.911	59.781	-47.946	57.019	64.356	25.061	-3.4257	-3.7264	0.76319	-1.8781	32.425	-4.2817
80.695	-11.965	59.399	-2.306	-0.070604	-2.1423	4.7583	-1.6386	-0.99454	0.66022	-1.3176	3197.0	36.357	-6.8095	59.789	-48.251	57.027	64.356	25.061	-3.4257	-3.7264	0.76319	-1.8781	32.425	-4.2817
80.976	-11.773	59.08	-2.283	-0.078704	-2.1474	4.4556	-1.601	-1.0698	0.66022	-1.3176	3196.5	36.115	-6.6988	59.797	-48.555	57.036	64.356	25.061	-3.4257	-3.7264	0.76319	-1.8781	32.425	-4.2817
81.257	-11.566	58.761	-2.2614	-0.086608	-2.153	4.1524	-1.56	-1.1451	0.66022	-1.3176	3196.0	35.872	-6.5792	59.807	-48.86	57.045	64.356	25.061	-3.4257	-3.7264	0.76319	-1.8781	32.425	-4.2817
81.539	-11.343	58.442	-2.2414	-0.094298	-2.1589	3.8492	-1.5158	-1.2201	0.66022	-1.3176	3195.5	35.631	-6.4508	59.817	-49.163	57.055	64.356	25.061	-3.4257	-3.7264	0.76319	-1.8781	32.425	-4.2817
81.821	-11.105	58.124	-2.223	-0.10176	-2.1652	3.531	-1.4684	-1.2945	0.66022	-1.3176	3195.0	35.389	-6.3139	59.828	-49.466	57.066	64.356	25.061	-3.4257	-3.7264	0.76319	-1.8781	32.425	-4.2817
82.103	-10.853	57.806	-2.2061	-0.10898	-2.1718	3.2103	-1.4178	-1.3684	0.66022	-1.3176	3194.5	35.148	-6.1687	59.839	-49.768	57.077	64.356	25.061	-3.4257	-3.7264	0.76319	-1.8781	32.425	-4.2817
82.385	-10.586	57.489	-2.1909	-0.11593	-2.1788	2.8726	-1.358	-1.4224	0.66022	-1.3176	3194.0	34.908	-6.0155	59.851	-50.069	57.089	64.356	25.061	-3.4257	-3.7264	0.76319	-1.8781	32.425	-4.2817
82.667	-10.306	57.173	-2.1774	-0.12254	-2.186	2.5098	-1.2859	-1.4438	0.66022	-1.3176	3193.5	34.668	-5.8544	59.864	-50.368	57.102	64.356	25.061	-3.4257	-3.7264	0.76319	-1.8781	32.425	-4.2817
82.947	-10.012	56.857	-2.1658	-0.12878	-2.1933	2.1487	-1.2115	-1.4634	0.66022	-1.3176	3192.9	34.429	-5.6858	59.877	-50.666	57.115	64.356	25.061	-3.4257	-3.7264	0.76319	-1.8781	32.425	-4.2817
83.227	-9.7059	56.542	-2.1559	-0.13465	-2.2006	1.7894	-1.135	-1.4813	0.66022	-1.3176	3192.4	34.191	-5.5099	59.891	-50.963	57.129	64.356	25.061	-3.4257	-3.7264	0.76319	-1.8781	32.425	-4.2817
83.505	-9.3872	56.229	-2.1479	-0.14013	-2.2081	1.433	-1.0563	-1.4974	0.66022	-1.3176	3191.9	33.955	-5.3272	59.905	-51.258	57.143	64.356	25.061	-3.4257	-3.7264	0.76319	-1.8781	32.425	-4.2817
83.781	-9.0568	55.917	-2.1416	-0.14521	-2.2156	1.0801	-0.97556	-1.512	0.66022	-1.3176	3191.4	33.72	-5.1379	59.92	-51.551	57.158	64.356	25.061	-3.4257	-3.7264	0.76319	-1.8781	32.425	-4.2817
84.056	-8.7151	55.606	-2.1371	-0.14988	-2.2232	0.73158	-0.89275	-1.525	0.66022	-1.3176	3190.9	33.486	-4.9422	59.936	-51.842	57.173	64.356	25.061	-3.4257	-3.7264	0.76319	-1.8781	32.425	-4.2817
84.328	-8.3627	55.297	-2.1343	-0.15413	-2.2309	0.38645	-0.80799	-1.5363	0.66022	-1.3176	3190.4	33.254	-4.7407	59.952	-52.131	57.189	64.356	25.061	-3.4257	-3.7264	0.76319	-1.8781	32.425	-4.2817
84.598	-8.0001	54.989	-2.1332	-0.15796	-2.2386	0.039304	-0.72131	-1.5452	0.66022	-1.3176	3189.9	33.024	-4.5334	59.969	-52.417	57.205	64.356	25.061	-3.4257	-3.7264	0.76319	-1.8781	32.425	-4.2817
84.865	-7.6279	54.683	-2.1339	-0.16134	-2.2463	-0.29919	-0.63279	-1.5527	0.66022	-1.3176	3189.4	32.796	-4.3208	59.987	-52.7	57.222	64.356	25.061	-3.4257	-3.7264	0.76319	-1.8781	32.425	-4.2817
85.13	-7.2464	54.38	-2.1362	-0.16428	-2.2541	-0.6286	-0.54254	-1.5587	0.66022	-1.3176	3188.9	32.57	-4.1031	60.004	-52.981	57.24	64.356	25.061	-3.4257	-3.7264	0.76319	-1.8781	32.425	-4.2817
85.39	-6.8562	54.079	-2.1401	-0.16677	-2.2619	-0.94544	-0.4504	-1.5621	0.66022	-1.3176	3188.4	32.347	-3.8806	60.023	-53.258	57.258	64.356	25.061	-3.4257	-3.7264	0.76319	-1.8781	32.425	-4.2817
85.648	-6.4578	53.78	-2.1456	-0.16879	-2.2697	-1.2496	-0.35666	-1.5634	0.66022	-1.3176	3187.9	32.126	-3.6537	60.042	-53.532	57.276	64.356	25.061	-3.4257	-3.7264	0.76319	-1.8781	32.425	-4.2817
85.901	-6.0517	53.485	-2.1526	-0.17033	-2.2775	-1.5434	-0.26177	-1.5639	0.66022	-1.3176	3187.4	31.908	-3.4225	60.061	-53.803	57.296	64.356	25.061	-3.4257	-3.7264	0.76319	-1.8781	32.425	-4.2817
86.151	-5.6382	53.192	-2.161	-0.1714	-2.2853	-1.8268	-0.16589	-1.5636	0.66022	-1.3176	3186.9	31.693	-3.1873	60.082	-54.069	57.315	64.356	25.061	-3.4257	-3.7264	0.76319	-1.8781	32.425	-4.2817
86.396	-5.2178	52.903	-2.1709	-0.17199	-2.2932	-2.0996	-0.069181	-1.5626	0.66022	-1.3176	3186.4	31.481	-2.9484	60.102	-54.332	57.335	64.356	25.061	-3.4257	-3.7264	0.76319	-1.8781	32.425	-4.2817
86.636	-4.791	52.617	-2.182	-0.17209	-2.301	-2.3616	0.028182	-1.5609	0.66022	-1.3176	3185.9	31.272	-2.7061	60.123	-54.591	57.356	64.356	25.061	-3.4257	-3.7264	0.76319	-1.8781	32.425	-4.2817
86.872	-4.358	52.336	-2.1945	-0.17171	-2.3088	-2.6128	0.12606	-1.5586	0.66022	-1.3176	3185.4	31.067	-2.4605	60.145	-54.845	57.377	64.356	25.061	-3.4257	-3.7264	0.76319	-1.8781	32.425	-4.2817
87.103	-3.9194	52.058	-2.2081	-0.17083	-2.3166	-2.8531	0.22427	-1.5555	0.66022	-1.3176	3184.9	30.865	-2.2119	60.167	-55.094	57.398	64.356	25.061	-3.4257	-3.7264	0.76319	-1.8781	32.425	-4.2817
87.328	-3.4755	51.785	-2.223	-0.16946	-2.3243	-3.0816	0.32255	-1.5523	0.66022	-1.3176	3184.4	30.668	-1.9606	60.189	-55.339	57.42	64.356	25.061	-3.4257	-3.7264	0.76319	-1.8781	32.425	-4.2817
87.548	-3.0266	51.517	-2.2389	-0.16761	-2.3321	-3.2949	0.4205	-1.5504	0.66022	-1.3176	3183.9	30.474	-1.7066	60.212	-55.578	57.442	64.356	25.061	-3.4257	-3.7264	0.76319	-1.8781	32.425	-4.2817
87.762	-2.5732	51.254	-2.2559	-0.16526	-2.3398	-3.4974	0.51816	-1.548	0.66022	-1.3176	3183.3	30.285	-1.4503	60.235	-55.812	57.465	64.356	25.061	-3.4257	-3.7264	0.76319	-1.8781	32.425	-4.2817
87.971	-2.1155	50.997	-2.2739	-0.16242	-2.3476	-3.6891	0.61533	-1.5451	0.66022	-1.3176	3182.8	30.101	-1.1918	60.259	-56.041	57.488	64.356	25.061	-3.4257	-3.7264	0.76319	-1.8781	32.425	-4.2817
88.173	-1.6539	50.745	-2.2928	-0.1591	-2.3553	-3.8644	0.7174	-1.5416	0.66022	-1.3176	3182.3	29.921	-0.9314	60.283	-56.263	57.511	64.356	25.061	-3.4257	-3.7264	0.76319	-1.8781	32.425	-4.2817
88.369	-1.189	50.5	-2.3125	-0.15524	-2.363	-4.0223	0.82486	-1.5364	0.66022	-1.3176	3181.8	29.746	-0.66929	60.308	-56.48	57.535	64.356	25.061	-3.4257	-3.7264	0.76319	-1.8781	32.425	-4.2817
88.559	-0.72108	50.261	-2.333	-0.15086	-2.3706	-4.1701	0.93026	-1.5291	0.66022	-1.3176	3181.3	29.577	-0.40573	60.333	-56.69	57.56	64.356	25.061	-3.4257	-3.7264	0.76319	-1.8781	32.425	-4.2817
88.741	-0.25047	50.029	-2.3542	-0.14595	-2.3783	-4.3077	1.0334	-1.52	0.66022	-1.3176	3180.8	29.413	-0.14087	60.358	-56.893	57.584	64.356	25.061	-3.4257	-3.7264	0.76319	-1.8781	32.425	-4.2817
88.917	0.22256	49.805	-2.376	-0.14053	-2.3858	-4.4338	1.1335	-1.506	0.66022	-1.3176	3180.3	29.254	0.12512	60.384	-57.09	57.609	64.356	25.061	-3.4257	-3.7264	0.76319	-1.8781	32.425	-4.2817
89.086	0.69769	49.589	-2.3985	-0.13462	-2.3933	-4.5481	1.2303	-1.4876	0.66022	-1.3176	3179.8	29.102	0.39206	60.41	-57.279	57.635	64.356	25.061	-3.4257	-3.7264	0.76319	-1.8781	32.425	-4.2817
89.248	1.1746	49.38	-2.4215	-0.12823	-2.4007	-4.6525	1.3239	-1.4683	0.66022	-1.3176	3179.3	28.955	0.6598	60.436	-57.461	57.66	64.356	25.061	-3.4257	-3.7264	0.76319	-1.8781	32.425	-4.2817
89.402	1.6531	49.18	-2.445	-0.12138	-2.408	-4.7471	1.4143	-1.4483	0.66022	-1.3176	3178.8	28.815	0.92816	60.463	-57.636	57.686	64.356	25.061	-3.4257	-3.7264	0.76319	-1.8781	32.425	-4.2817
89.549	2.1328	48.989	-2.469	-0.11409	-2.4152	-4.832	1.5012	-1.4275	0.66022	-1.3176	3178.3	28.682	1.197	60.49	-57.803	57.712	64.356	25.061	-3.4257	-3.7264	0.76319	-1.8781	32.425	-4.2817
89.688	2.6134	48.807	-2.4933	-0.10638	-2.4223	-4.9076	1.5846	-1.4061	0.66022	-1.3176	3177.8	28.554	1.4661	60.517	-57.961	57.739	64.356	25.061	-3.4257	-3.7264	0.76319	-1.8781	32.425	-4.2817
89.819	3.0947	48.634	-2.518	-0.098252	-2.4292	-4.974	1.6644	-1.384	0.66022	-1.3176	3177.2	28.434	1.7354	60.545	-58.112	57.765	64.356	25.061	-3.4257	-3.7264	0.76319	-1.8781	32.425	-4.2817
89.942	3.5763	48.471	-2.543	-0.089738	-2.4361	-5.0315	1.7403	-1.3615	0.66022	-1.3176	3176.7	28.321	2.0047	60.572	-58.254	57.792	64.356	25.061	-3.4257	-3.7264	0.76319	-1.8781	32.425	-4.2817
90.057	4.0581	48.318	-2.5683	-0.08086	-2.4429	-5.084	1.8102	-1.3389	0.66022	-1.3176	3176.2	28.215	2.2739	60.6	-58.387	57.819	64.356	25.061	-3.4257	-3.7264	0.76319	-1.8781	32.425	-4.2817
90.164	4.5397	48.175	-2.5939	-0.071643	-2.4495	-5.1283	1.8761	-1.3159	0.66022	-1.3176	3175.7	28.116	2.5427	60.628	-58.511	57.846	64.356	25.061	-3.4257	-3.7264	0.76319	-1.8781	32.425	-4.2817
90.263	5.0208	48.043	-2.6196	-0.062106	-2.456	-5.1645	1.9378	-1.2926	0.66022	-1.3176	3175.2	28.025	2.8111	60.656	-58.626	57.873	64.356	25.061	-3.4257	-3.7264	0.76319	-1.8781	32.425	-4.2817
90.353	5.5012	47.922	-2.6455	-0.052268	-2.4624	-5.1999	1.9973	-1.2723	0.66022	-1.3176	3174.7	27.941	3.0789	60.684	-58.732	57.901	64.356	25.061	-3.4257	-3.7264	0.76319	-1.8781	32.425	-4.2817
90.435	5.9806	47.812	-2.6716	-0.04214	-2.4687	-5.2313	2.0533	-1.2525	0.66022	-1.3176	3174.2	27.865	3.3459	60.712	-58.828	57.928	64.356	25.061	-3.4257	-3.7264	0.76319	-1.8781	32.425	-4.2817
90.508	6.4586	47.713	-2.6978	-0.031742	-2.475	-5.2559	2.1048	-1.232	0.66022	-1.3176	3173.7	27.797	3.612	60.741	-58.915	57.955	64.356	25.061	-3.4257	-3.7264	0.76319	-1.8781	32.425	-4.2817
90.573	6.935	47.626	-2.7241	-0.021099	-2.4811	-5.274	2.1518	-1.2108	0.66022	-1.3176	3173.2	27.737	3.8771	60.769	-58.992	57.983	64.356	25.061	-3.4257	-3.7264	0.76319	-1.8781	32.425	-4.2817
90.629	7.4096	47.55	-2.7505	-0.010234	-2.4871	-5.2873	2.1928	-1.1864	0.66022	-1.3176	3172.6	27.685	4.1409	60.797	-59.059	58.01	64.356	25.061	-3.4257	-3.7264	0.76319	-1.8781	32.425	-4.2817
90.676	7.8819	47.486	-2.777	0.00081974	-2.4929	-5.2953	2.2279	-1.1592	0.66022	-1.3176	3172.1	27.641	4.4033	60.825	-59.115	58.037	64.356	25.061	-3.4257	-3.7264	0.76319	-1.8781	32.425	-4.2817
90.714	8.3516	47.435	-2.8035	0.012038	-2.4986	-5.2967	2.2586	-1.1321	0.66022	-1.3176	3171.6	27.605	4.6641	60.853	-59.162	58.064	64.356	25.061	-3.4257	-3.7264	0.76319	-1.8781	32.425	-4.2817
90.744	8.8185	47.395	-2.83	0.023398	-2.5042	-5.2915	2.2848	-1.1052	0.66022	-1.3176	3171.1	27.578	4.9232	60.881	-59.198	58.091	64.356	25.061	-3.4257	-3.7264	0.76319	-1.8781	32.425	-4.2817
90.765	9.2822	47.368	-2.8564	0.034878	-2.5097	-5.2798	2.3067	-1.0786	0.66022	-1.3176	3170.6	27.559	5.1805	60.908	-59.224	58.118	64.356	25.061	-3.4257	-3.7264	0.76319	-1.8781	32.425	-4.2817
90.777	9.7425	47.353	-2.8827	0.046458	-2.515	-5.2618	2.3243	-1.0525	0.66022	-1.3176	3170.1	27.549	5.4356	60.936	-59.239	58.145	64.356	25.061	-3.4257	-3.7264	0.76319	-1.8781	32.425	-4.2817
90.78	10.199	47.351	-2.909	0.058115	-2.5202	-5.2377	2.3377	-1.0271	0.66022	-1.3176	3169.6	27.547	5.6886	60.963	-59.243	58.171	64.356	25.061	-3.4257	-3.7264	0.76319	-1.8781	32.425	-4.2817
90.774	10.651	47.362	-2.9351	0.069828	-2.5253	-5.2076	2.3469	-1.0026	0.66022	-1.3176	3169.1	27.553	5.9391	60.99	-59.237	58.198	64.356	25.061	-3.4257	-3.7264	0.76319	-1.8781	32.425	-4.2817
90.76	11.099	47.385	-2.9611	0.081572	-2.5303	-5.1817	2.3496	-0.97807	0.66022	-1.3176	3168.5	27.569	6.1872	61.017	-59.221	58.224	64.356	25.061	-3.4257	-3.7264	0.76319	-1.8781	32.425	-4.2817
90.736	11.543	47.421	-2.9869	0.093316	-2.5351	-5.1532	2.3475	-0.95449	0.66022	-1.3176	3168.0	27.592	6.4325	61.044	-59.193	58.249	64.356	25.061	-3.4257	-3.7264	0.76319	-1.8781	32.425	-4.2817
90.704	11.981	47.469	-3.0126	0.10504	-2.5398	-5.1189	2.3416	-0.93231	0.66022	-1.3176	3167.5	27.625	6.6749	61.07	-59.155	58.275	64.356	25.061	-3.4257	-3.7264	0.76319	-1.8781	32.425	-4.2817
90.664	12.414	47.53	-3.0381	0.11673	-2.5444	-5.079	2.3321	-0.91171	0.66022	-1.3176	3167.0	27.666	6.9143	61.095	-59.106	58.3	64.356	25.061	-3.4257	-3.7264	0.76319	-1.8781	32.425	-4.2817
90.614	12.841	47.604	-3.0634	0.12836	-2.5489	-5.0335	2.319	-0.89284	0.66022	-1.3176	3166.5	27.715	7.1506	61.121	-59.046	58.324	64.356	25.061	-3.4257	-3.7264	0.76319	-1.8781	32.425	-4.2817
90.556	13.262	47.691	-3.0884	0.13991	-2.5533	-4.9827	2.3026	-0.87586	0.66022	-1.3176	3166.0	27.773	7.3834	61.146	-58.976	58.349	64.356	25.061	-3.4257	-3.7264	0.76319	-1.8781	32.425	-4.2817
90.489	13.677	47.79	-3.1132	0.15138	-2.5577	-4.9267	2.2828	-0.86092	0.66022	-1.3176	3165.5	27.84	7.6128	61.17	-58.895	58.373	64.356	25.061	-3.4257	-3.7264	0.76319	-1.8781	32.425	-4.2817
90.414	14.086	47.901	-3.1377	0.16273	-2.562	-4.8658	2.2598	-0.84818	0.66022	-1.3176	3164.9	27.914	7.8385	61.194	-58.804	58.396	64.356	25.061	-3.4257	-3.7264	0.76319	-1.8781	32.425	-4.2817
90.33	14.488	48.025	-3.1619	0.17397	-2.5662	-4.8018	2.2327	-0.83583	0.66022	-1.3176	3164.4	27.998	8.0605	61.218	-58.702	58.419	64.356	25.061	-3.4257	-3.7264	0.76319	-1.8781	32.425	-4.2817
90.238	14.883	48.161	-3.1858	0.18506	-2.5703	-4.7657	2.2046	-0.82279	0.66022	-1.3176	3163.9	28.089	8.2785	61.241	-58.589	58.441	64.356	25.061	-3.4257	-3.7264	0.76319	-1.8781	32.425	-4.2817
90.138	15.27	48.309	-3.2095	0.19601	-2.5744	-4.7295	2.1747	-0.81222	0.66022	-1.3176	3163.4	28.189	8.4923	61.264	-58.466	58.463	64.356	25.061	-3.4257	-3.7264	0.76319	-1.8781	32.425	-4.2817
90.029	15.649	48.47	-3.2331	0.20681	-2.5784	-4.6926	2.143	-0.80375	0.66022	-1.3176	3162.9	28.297	8.7019	61.286	-58.333	58.485	64.356	25.061	-3.4257	-3.7264	0.76319	-1.8781	32.425	-4.2817
89.912	16.021	48.642	-3.2564	0.21744	-2.5824	-4.6555	2.1098	-0.79737	0.66022	-1.3176	3162.4	28.413	8.907	61.307	-58.19	58.506	64.356	25.061	-3.4257	-3.7264	0.76319	-1.8781	32.425	-4.2817
89.787	16.384	48.827	-3.2796	0.2279	-2.5864	-4.6185	2.0752	-0.79345	0.66022	-1.3176	3161.8	28.538	9.1074	61.328	-58.037	58.526	64.356	25.061	-3.4257	-3.7264	0.76319	-1.8781	32.425	-4.2817
89.654	16.739	49.023	-3.3026	0.23819	-2.5904	-4.5819	2.0394	-0.79205	0.66022	-1.3176	3161.3	28.67	9.3031	61.348	-57.875	58.546	64.356	25.061	-3.4257	-3.7264	0.76319	-1.8781	32.425	-4.2817
89.513	17.084	49.23	-3.3254	0.2483	-2.5943	-4.5461	2.0027	-0.79316	0.66022	-1.3176	3160.8	28.81	9.4939	61.368	-57.702	58.565	64.356	25.061	-3.4257	-3.7264	0.76319	-1.8781	32.425	-4.2817
89.365	17.42	49.449	-3.3481	0.25821	-2.5983	-4.5112	1.9651	-0.79682	0.66022	-1.3176	3160.3	28.957	9.6795	61.387	-57.52	58.583	64.356	25.061	-3.4257	-3.7264	0.76319	-1.8781	32.425	-4.2817
89.208	17.747	49.679	-3.3706	0.26795	-2.6023	-4.4777	1.9268	-0.80303	0.66022	-1.3176	3159.8	29.113	9.8599	61.405	-57.329	58.601	64.356	25.061	-3.4257	-3.7264	0.76319	-1.8781	32.425	-4.2817
89.044	18.064	49.92	-3.3929	0.27748	-2.6063	-4.4485	1.8876	-0.8113	0.66022	-1.3176	3159.3	29.276	10.035	61.422	-57.128	58.618	64.356	25.061	-3.4257	-3.7264	0.76319	-1.8781	32.425	-4.2817
88.873	18.371	50.171	-3.4151	0.28682	-2.6104	-4.4313	1.8465	-0.82019	0.66022	-1.3176	3158.7	29.446	10.204	61.439	-56.919	58.635	64.356	25.061	-3.4257	-3.7264	0.76319	-1.8781	32.425	-4.2817
88.694	18.667	50.433	-3.4372	0.29595	-2.6146	-4.4152	1.8054	-0.83167	0.66022	-1.3176	3158.2	29.623	10.368	61.455	-56.701	58.651	64.356	25.061	-3.4257	-3.7264	0.76319	-1.8781	32.425	-4.2817
88.509	18.953	50.706	-3.4592	0.30487	-2.6187	-4.4003	1.7646	-0.84573	0.66022	-1.3176	3157.7	29.808	10.526	61.471	-56.474	58.666	64.356	25.061	-3.4257	-3.7264	0.76319	-1.8781	32.425	-4.2817
88.316	19.227	50.989	-3.4812	0.31359	-2.623	-4.3869	1.7241	-0.86233	0.66022	-1.3176	3157.2	30.0	10.677	61.485	-56.239	58.68	64.356	25.061	-3.4257	-3.7264	0.76319	-1.8781	32.425	-4.2817
88.116	19.491	51.281	-3.503	0.32208	-2.6273	-4.3282	1.6703	-0.84994	0.66022	-1.3176	3156.7	30.198	10.823	61.499	-55.996	58.694	64.356	25.061	-3.4257	-3.7264	0.76319	-1.8781	32.425	-4.2817
87.909	19.742	51.583	-3.5245	0.33029	-2.6315	-4.2679	1.6148	-0.83669	0.66022	-1.3176	3156.1	30.403	10.962	61.512	-55.745	58.707	64.356	25.061	-3.4257	-3.7264	0.76319	-1.8781	32.425	-4.2817
87.696	19.982	51.893	-3.5457	0.33823	-2.6357	-4.207	1.5577	-0.82262	0.66022	-1.3176	3155.6	30.614	11.094	61.524	-55.487	58.718	64.356	25.061	-3.4257	-3.7264	0.76319	-1.8781	32.425	-4.2817
87.476	20.209	52.213	-3.5665	0.34587	-2.6397	-4.1454	1.4993	-0.80848	0.66022	-1.3176	3155.1	30.832	11.22	61.535	-55.221	58.73	64.356	25.061	-3.4257	-3.7264	0.76319	-1.8781	32.425	-4.2817
87.251	20.424	52.54	-3.5871	0.35322	-2.6437	-4.0835	1.4393	-0.79421	0.66022	-1.3176	3154.6	31.055	11.339	61.545	-54.949	58.74	64.356	25.061	-3.4257	-3.7264	0.76319	-1.8781	32.425	-4.2817
87.019	20.625	52.876	-3.6074	0.36026	-2.6477	-4.0215	1.378	-0.77979	0.66022	-1.3176	3154.1	31.284	11.451	61.555	-54.67	58.749	64.356	25.061	-3.4257	-3.7264	0.76319	-1.8781	32.425	-4.2817
86.782	20.814	53.219	-3.6273	0.36699	-2.6515	-3.9593	1.3154	-0.76517	0.66022	-1.3176	3153.6	31.519	11.556	61.563	-54.384	58.758	64.356	25.061	-3.4257	-3.7264	0.76319	-1.8781	32.425	-4.2817
86.539	20.99	53.57	-3.647	0.37341	-2.6553	-3.8973	1.2517	-0.75034	0.66022	-1.3176	3153.0	31.759	11.653	61.571	-54.093	58.766	64.356	25.061	-3.4257	-3.7264	0.76319	-1.8781	32.425	-4.2817
86.29	21.152	53.927	-3.6663	0.37951	-2.659	-3.8353	1.1869	-0.73527	0.66022	-1.3176	3152.5	32.003	11.743	61.577	-53.795	58.772	64.356	25.061	-3.4257	-3.7264	0.76319	-1.8781	32.425	-4.2817
86.037	21.301	54.29	-3.6853	0.38528	-2.6627	-3.7735	1.1212	-0.71993	0.66022	-1.3176	3152.0	32.252	11.826	61.583	-53.493	58.778	64.356	25.061	-3.4257	-3.7264	0.76319	-1.8781	32.425	-4.2817
85.778	21.435	54.66	-3.704	0.39072	-2.6662	-3.7119	1.0546	-0.70431	0.66022	-1.3176	3151.5	32.506	11.9	61.587	-53.185	58.783	64.356	25.061	-3.4257	-3.7264	0.76319	-1.8781	32.425	-4.2817
85.515	21.556	55.034	-3.7224	0.39582	-2.6697	-3.6507	0.98732	-0.68842	0.66022	-1.3176	3151.0	32.764	11.968	61.591	-52.872	58.787	64.356	25.061	-3.4257	-3.7264	0.76319	-1.8781	32.425	-4.2817
85.248	21.662	55.414	-3.7406	0.40059	-2.6731	-3.6002	0.91934	-0.66643	0.66022	-1.3176	3150.4	33.025	12.027	61.593	-52.555	58.789	64.356	25.061	-3.4257	-3.7264	0.76319	-1.8781	32.425	-4.2817
84.976	21.753	55.798	-3.7585	0.40502	-2.6763	-3.5704	0.85237	-0.62199	0.66022	-1.3176	3149.9	33.29	12.078	61.595	-52.234	58.791	64.356	25.061	-3.4257	-3.7264	0.76319	-1.8781	32.425	-4.2817
84.7	21.83	56.187	-3.7763	0.40912	-2.6793	-3.5423	0.7862	-0.57725	0.66022	-1.3176	3149.4	33.559	12.121	61.595	-51.91	58.792	64.356	25.061	-3.4257	-3.7264	0.76319	-1.8781	32.425	-4.2817
84.421	21.891	56.579	-3.7939	0.41288	-2.6821	-3.5159	0.72093	-0.53224	0.66022	-1.3176	3148.9	33.83	12.156	61.594	-51.582	58.791	64.356	25.061	-3.4257	-3.7264	0.76319	-1.8781	32.425	-4.2817
84.139	21.937	56.974	-3.8114	0.41633	-2.6847	-3.4911	0.65668	-0.48703	0.66022	-1.3176	3148.4	34.104	12.183	61.592	-51.251	58.79	64.356	25.061	-3.4257	-3.7264	0.76319	-1.8781	32.425	-4.2817
83.853	21.967	57.372	-3.8288	0.41945	-2.687	-3.468	0.59354	-0.44169	0.66022	-1.3176	3147.9	34.38	12.2	61.589	-50.918	58.787	64.356	25.061	-3.4257	-3.7264	0.76319	-1.8781	32.425	-4.2817
83.565	21.982	57.772	-3.8461	0.42226	-2.6891	-3.4466	0.53162	-0.39631	0.66022	-1.3176	3147.3	34.658	12.209	61.584	-50.582	58.784	64.356	25.061	-3.4257	-3.7264	0.76319	-1.8781	32.425	-4.2817
83.275	21.98	58.174	-3.8633	0.42477	-2.691	-3.4242	0.47622	-0.3572	0.66022	-1.3176	3146.8	34.938	12.209	61.579	-50.245	58.779	64.356	25.061	-3.4257	-3.7264	0.76319	-1.8781	32.425	-4.2817
82.982	21.962	58.578	-3.8804	0.42715	-2.6926	-3.4487	0.48046	-0.3032	0.66022	-1.3176	3146.3	35.219	12.2	61.572	-49.905	58.773	64.356	25.061	-3.4257	-3.7264	0.76319	-1.8781	32.425	-4.2817
82.687	21.928	58.983	-3.8978	0.42959	-2.694	-3.4923	0.49507	-0.23823	0.66022	-1.3176	3145.8	35.501	12.183	61.565	-49.565	58.766	64.356	25.061	-3.4257	-3.7264	0.76319	-1.8781	32.425	-4.2817
82.391	21.876	59.389	-3.9154	0.4321	-2.695	-3.5394	0.50875	-0.17341	0.66022	-1.3176	3145.3	35.785	12.155	61.556	-49.223	58.758	64.356	25.061	-3.4257	-3.7264	0.76319	-1.8781	32.425	-4.2817
82.094	21.808	59.796	-3.9332	0.43467	-2.6957	-3.5895	0.52154	-0.10875	0.66022	-1.3176	3144.8	36.069	12.119	61.546	-48.881	58.749	64.356	25.061	-3.4257	-3.7264	0.76319	-1.8781	32.425	-4.2817
81.796	21.723	60.203	-3.9513	0.43731	-2.6961	-3.6365	0.53347	-0.045178	0.66022	-1.3176	3144.2	36.354	12.073	61.536	-48.538	58.74	64.356	25.061	-3.4257	-3.7264	0.76319	-1.8781	32.425	-4.2817
81.496	21.62	60.61	-3.9695	0.44	-2.6962	-3.6685	0.54446	0.015772	0.66022	-1.3176	3143.7	36.639	12.017	61.524	-48.194	58.729	64.356	25.061	-3.4257	-3.7264	0.76319	-1.8781	32.425	-4.2817
81.197	21.499	61.017	-3.988	0.44275	-2.6959	-3.7033	0.5542	0.081304	0.66022	-1.3176	3143.2	36.924	11.952	61.511	-47.851	58.717	64.356	25.061	-3.4257	-3.7264	0.76319	-1.8781	32.425	-4.2817
80.896	21.36	61.424	-4.0066	0.44554	-2.6953	-3.7388	0.56276	0.1493	0.66022	-1.3176	3142.7	37.209	11.876	61.497	-47.508	58.704	64.356	25.061	-3.4257	-3.7264	0.76319	-1.8781	32.425	-4.2817
80.596	21.203	61.829	-4.0254	0.44839	-2.6944	-3.7891	0.57493	0.23607	0.66022	-1.3176	3142.2	37.494	11.79	61.482	-47.165	58.691	64.356	25.061	-3.4257	-3.7264	0.76319	-1.8781	32.425	-4.2817
80.296	21.027	62.234	-4.0445	0.45129	-2.693	-3.8406	0.58666	0.3271	0.66022	-1.3176	3141.6	37.778	11.694	61.466	-46.824	58.676	64.356	25.061	-3.4257	-3.7264	0.76319	-1.8781	32.425	-4.2817
79.996	20.831	62.636	-4.0637	0.45425	-2.6911	-3.8515	0.59692	0.41381	0.66022	-1.3176	3141.1	38.061	11.587	61.449	-46.484	58.66	64.356	25.061	-3.4257	-3.7264	0.76319	-1.8781	32.425	-4.2817
79.697	20.616	63.037	-4.083	0.45726	-2.6888	-3.8523	0.60543	0.5005	0.66022	-1.3176	3140.6	38.343	11.469	61.431	-46.145	58.643	64.356	25.061	-3.4257	-3.7264	0.76319	-1.8781	32.425	-4.2817
79.399	20.382	63.436	-4.1022	0.4603	-2.6861	-3.847	0.61212	0.58768	0.66022	-1.3176	3140.1	38.623	11.34	61.412	-45.808	58.626	64.356	25.061	-3.4257	-3.7264	0.76319	-1.8781	32.425	-4.2817
79.102	20.127	63.831	-4.1214	0.46338	-2.683	-3.835	0.61691	0.67521	0.66022	-1.3176	3139.6	38.902	11.201	61.392	-45.474	58.607	64.356	25.061	-3.4257	-3.7264	0.76319	-1.8781	32.425	-4.2817
78.807	19.853	64.223	-4.1405	0.46647	-2.6794	-3.7742	0.6197	0.75715	0.66022	-1.3176	3139.1	39.178	11.05	61.371	-45.142	58.587	64.356	25.061	-3.4257	-3.7264	0.76319	-1.8781	32.425	-4.2817
78.513	19.559	64.612	-4.1591	0.46957	-2.6754	-3.6789	0.62004	0.83543	0.66022	-1.3176	3138.6	39.452	10.888	61.349	-44.813	58.567	64.356	25.061	-3.4257	-3.7264	0.76319	-1.8781	32.425	-4.2817
78.222	19.244	64.996	-4.1773	0.47267	-2.671	-3.5729	0.61781	0.91319	0.66022	-1.3176	3138.0	39.724	10.715	61.326	-44.487	58.545	64.356	25.061	-3.4257	-3.7264	0.76319	-1.8781	32.425	-4.2817
77.933	18.91	65.376	-4.1948	0.47574	-2.6663	-3.4559	0.61295	0.99024	0.66022	-1.3176	3137.5	39.992	10.531	61.302	-44.166	58.523	64.356	25.061	-3.4257	-3.7264	0.76319	-1.8781	32.425	-4.2817
77.647	18.556	65.751	-4.2122	0.47868	-2.6612	-3.4784	0.56017	1.0428	0.66022	-1.3176	3137.0	40.257	10.336	61.278	-43.848	58.5	64.356	25.061	-3.4257	-3.7264	0.76319	-1.8781	32.425	-4.2817
77.364	18.181	66.12	-4.2296	0.48134	-2.6558	-3.4882	0.5053	1.0925	0.66022	-1.3176	3136.5	40.519	10.129	61.252	-43.535	58.476	64.356	25.061	-3.4257	-3.7264	0.76319	-1.8781	32.425	-4.2817
77.085	17.787	66.483	-4.2469	0.48373	-2.6503	-3.4199	0.44943	1.1347	0.66022	-1.3176	3136.0	40.776	9.9113	61.225	-43.227	58.451	64.356	25.061	-3.4257	-3.7264	0.76319	-1.8781	32.425	-4.2817
76.81	17.372	66.839	-4.2637	0.48583	-2.6445	-3.2739	0.39169	1.1721	0.66022	-1.3176	3135.5	41.029	9.6824	61.198	-42.925	58.425	64.356	25.061	-3.4257	-3.7264	0.76319	-1.8781	32.425	-4.2817
76.538	16.938	67.188	-4.2797	0.48764	-2.6385	-3.109	0.33212	1.2095	0.66022	-1.3176	3135.0	41.278	9.4425	61.17	-42.628	58.399	64.356	25.061	-3.4257	-3.7264	0.76319	-1.8781	32.425	-4.2817
76.272	16.484	67.529	-4.2947	0.48915	-2.6324	-2.9254	0.27065	1.2468	0.66022	-1.3176	3134.4	41.521	9.1919	61.142	-42.338	58.372	64.356	25.061	-3.4257	-3.7264	0.76319	-1.8781	32.425	-4.2817
76.01	16.012	67.861	-4.3089	0.49035	-2.6261	-2.7232	0.20736	1.284	0.66022	-1.3176	3133.9	41.758	8.9308	61.112	-42.055	58.345	64.356	25.061	-3.4257	-3.7264	0.76319	-1.8781	32.425	-4.2817
75.754	15.522	68.184	-4.322	0.49122	-2.6196	-2.5033	0.14211	1.321	0.66022	-1.3176	3133.4	41.99	8.6595	61.082	-41.779	58.317	64.356	25.061	-3.4257	-3.7264	0.76319	-1.8781	32.425	-4.2817
75.503	15.014	68.497	-4.3339	0.49177	-2.6129	-2.2662	0.074864	1.3576	0.66022	-1.3176	3132.9	42.215	8.3783	61.052	-41.51	58.288	64.356	25.061	-3.4257	-3.7264	0.76319	-1.8781	32.425	-4.2817
75.258	14.49	68.8	-4.3446	0.49197	-2.606	-2.0127	0.0056389	1.3937	0.66022	-1.3176	3132.4	42.433	8.0876	61.021	-41.249	58.259	64.356	25.061	-3.4257	-3.7264	0.76319	-1.8781	32.425	-4.2817
75.02	13.949	69.092	-4.354	0.49182	-2.5989	-1.7419	-0.065492	1.4406	0.66022	-1.3176	3131.9	42.644	7.7878	60.989	-40.996	58.229	64.356	25.061	-3.4257	-3.7264	0.76319	-1.8781	32.425	-4.2817
74.788	13.392	69.372	-4.362	0.49131	-2.5916	-1.4546	-0.13868	1.4917	0.66022	-1.3176	3131.4	42.848	7.4792	60.957	-40.752	58.199	64.356	25.061	-3.4257	-3.7264	0.76319	-1.8781	32.425	-4.2817
74.564	12.821	69.64	-4.3685	0.49043	-2.584	-1.1523	-0.2139	1.5421	0.66022	-1.3176	3130.9	43.045	7.1622	60.925	-40.517	58.168	64.356	25.061	-3.4257	-3.7264	0.76319	-1.8781	32.425	-4.2817
74.346	12.235	69.896	-4.3735	0.48917	-2.5762	-0.83626	-0.29106	1.5916	0.66022	-1.3176	3130.3	43.233	6.8374	60.892	-40.292	58.138	64.356	25.061	-3.4257	-3.7264	0.76319	-1.8781	32.425	-4.2817
74.137	11.637	70.138	-4.3768	0.48751	-2.5681	-0.50757	-0.37005	1.6399	0.66022	-1.3176	3129.8	43.412	6.5051	60.859	-40.076	58.107	64.356	25.061	-3.4257	-3.7264	0.76319	-1.8781	32.425	-4.2817
73.935	11.027	70.367	-4.3785	0.48546	-2.5598	-0.14695	-0.45069	1.6859	0.66022	-1.3176	3129.3	43.583	6.1659	60.826	-39.87	58.075	64.356	25.061	-3.4257	-3.7264	0.76319	-1.8781	32.425	-4.2817
73.742	10.405	70.581	-4.3782	0.48301	-2.5512	0.26704	-0.53233	1.7301	0.66022	-1.3176	3128.8	43.745	5.8204	60.792	-39.674	58.044	64.356	25.061	-3.4257	-3.7264	0.76319	-1.8781	32.425	-4.2817
73.558	9.7739	70.781	-4.3758	0.48014	-2.5425	0.68958	-0.61487	1.7741	0.66022	-1.3176	3128.3	43.898	5.4692	60.759	-39.488	58.012	64.356	25.061	-3.4257	-3.7264	0.76319	-1.8781	32.425	-4.2817
73.382	9.1338	70.966	-4.3713	0.47685	-2.5335	1.1123	-0.69889	1.8162	0.66022	-1.3176	3127.8	44.041	5.1129	60.725	-39.314	57.98	64.356	25.061	-3.4257	-3.7264	0.76319	-1.8781	32.425	-4.2817
73.215	8.4863	71.136	-4.3647	0.47315	-2.5243	1.5332	-0.78415	1.8562	0.66022	-1.3176	3127.3	44.175	4.7522	60.691	-39.15	57.948	64.356	25.061	-3.4257	-3.7264	0.76319	-1.8781	32.425	-4.2817
73.058	7.8324	71.29	-4.356	0.46901	-2.5149	1.9506	-0.87033	1.8936	0.66022	-1.3176	3126.8	44.298	4.3877	60.657	-38.997	57.916	64.356	25.061	-3.4257	-3.7264	0.76319	-1.8781	32.425	-4.2817
72.91	7.1733	71.428	-4.3452	0.46444	-2.5054	2.3627	-0.9571	1.9281	0.66022	-1.3176	3126.3	44.412	4.0201	60.623	-38.855	57.884	64.356	25.061	-3.4257	-3.7264	0.76319	-1.8781	32.425	-4.2817
72.772	6.5104	71.551	-4.3324	0.45944	-2.4956	2.7729	-1.0421	1.9797	0.66022	-1.3176	3125.8	44.515	3.6501	60.589	-38.725	57.853	64.356	25.061	-3.4257	-3.7264	0.76319	-1.8781	32.425	-4.2817
72.645	5.8447	71.657	-4.3175	0.45402	-2.4856	3.1754	-1.1274	2.0283	0.66022	-1.3176	3125.3	44.608	3.2783	60.556	-38.606	57.821	64.356	25.061	-3.4257	-3.7264	0.76319	-1.8781	32.425	-4.2817
72.527	5.1774	71.747	-4.3006	0.44817	-2.4753	3.5682	-1.2127	2.0724	0.66022	-1.3176	3124.8	44.69	2.9052	60.522	-38.499	57.789	64.356	25.061	-3.4257	-3.7264	0.76319	-1.8781	32.425	-4.2817
72.42	4.5097	71.821	-4.2818	0.44189	-2.4649	3.9498	-1.2975	2.1119	0.66022	-1.3176	3124.2	44.762	2.5317	60.489	-38.404	57.758	64.356	25.061	-3.4257	-3.7264	0.76319	-1.8781	32.425	-4.2817
72.323	3.8427	71.878	-4.2612	0.4352	-2.4542	4.3187	-1.3817	2.1466	0.66022	-1.3176	3123.7	44.823	2.1583	60.456	-38.32	57.727	64.356	25.061	-3.4257	-3.7264	0.76319	-1.8781	32.425	-4.2817
72.237	3.1777	71.92	-4.2387	0.42808	-2.4434	4.6794	-1.4628	2.1773	0.66022	-1.3176	3123.2	44.874	1.7855	60.424	-38.247	57.697	64.356	25.061	-3.4257	-3.7264	0.76319	-1.8781	32.425	-4.2817
72.161	2.5156	71.945	-4.2144	0.42057	-2.4325	5.0288	-1.5412	2.2037	0.66022	-1.3176	3122.7	44.914	1.4142	60.392	-38.187	57.666	64.356	25.061	-3.4257	-3.7264	0.76319	-1.8781	32.425	-4.2817
72.096	1.8576	71.954	-4.1884	0.41267	-2.4214	5.3612	-1.618	2.2251	0.66022	-1.3176	3122.2	44.943	1.0448	60.36	-38.138	57.637	64.356	25.061	-3.4257	-3.7264	0.76319	-1.8781	32.425	-4.2817
72.043	1.2048	71.947	-4.1608	0.40439	-2.4102	5.6754	-1.6928	2.2414	0.66022	-1.3176	3121.7	44.962	0.67797	60.329	-38.1	57.607	64.356	25.061	-3.4257	-3.7264	0.76319	-1.8781	32.425	-4.2817
72.0	0.55822	71.925	-4.1317	0.39575	-2.399	5.9706	-1.7653	2.2527	0.66022	-1.3176	3121.2	44.97	0.31427	60.298	-38.074	57.578	64.356	25.061	-3.4257	-3.7264	0.76319	-1.8781	32.425	-4.2817
71.967	-0.0812	71.887	-4.1011	0.38675	-2.3877	6.2453	-1.8347	2.2592	0.66022	-1.3176	3120.7	44.968	-0.045737	60.268	-38.059	57.55	64.356	25.061	-3.4257	-3.7264	0.76319	-1.8781	32.425	-4.2817
71.946	-0.71249	71.833	-4.0693	0.37741	-2.3764	6.4965	-1.8983	2.2623	0.66022	-1.3176	3120.2	44.955	-0.40152	60.238	-38.056	57.522	64.356	25.061	-3.4257	-3.7264	0.76319	-1.8781	32.425	-4.2817
71.936	-1.3348	71.766	-4.0362	0.36777	-2.3651	6.7268	-1.9588	2.2607	0.66022	-1.3176	3119.7	44.932	-0.75259	60.209	-38.063	57.495	64.356	25.061	-3.4257	-3.7264	0.76319	-1.8781	32.425	-4.2817
71.937	-1.9472	71.683	-4.0019	0.35783	-2.3538	6.9898	-2.0161	2.2542	0.66022	-1.3176	3119.2	44.899	-1.0984	60.181	-38.081	57.468	64.356	25.061	-3.4257	-3.7264	0.76319	-1.8781	32.425	-4.2817
71.948	-2.5488	71.586	-3.9663	0.34761	-2.3425	7.2398	-2.0703	2.2429	0.66022	-1.3176	3118.7	44.856	-1.4385	60.153	-38.111	57.442	64.356	25.061	-3.4257	-3.7264	0.76319	-1.8781	32.425	-4.2817
71.97	-3.1387	71.476	-3.9296	0.33713	-2.3314	7.4697	-2.1212	2.227	0.66022	-1.3176	3118.2	44.803	-1.7724	60.126	-38.15	57.417	64.356	25.061	-3.4257	-3.7264	0.76319	-1.8781	32.425	-4.2817
72.003	-3.7162	71.352	-3.8917	0.32641	-2.3203	7.679	-2.1678	2.2068	0.66022	-1.3176	3117.7	44.74	-2.0996	60.1	-38.2	57.392	64.356	25.061	-3.4257	-3.7264	0.76319	-1.8781	32.425	-4.2817
72.046	-4.2806	71.215	-3.8528	0.31546	-2.3093	7.8674	-2.2089	2.1825	0.66022	-1.3176	3117.2	44.668	-2.4196	60.074	-38.26	57.368	64.356	25.061	-3.4257	-3.7264	0.76319	-1.8781	32.425	-4.2817
72.1	-4.831	71.066	-3.813	0.30432	-2.2985	8.0343	-2.2465	2.154	0.66022	-1.3176	3116.7	44.586	-2.7321	60.05	-38.33	57.345	64.356	25.061	-3.4257	-3.7264	0.76319	-1.8781	32.425	-4.2817
72.164	-5.367	70.905	-3.7725	0.293	-2.2878	8.1792	-2.2804	2.1213	0.66022	-1.3176	3116.2	44.496	-3.0367	60.026	-38.41	57.322	64.356	25.061	-3.4257	-3.7264	0.76319	-1.8781	32.425	-4.2817
72.239	-5.8878	70.732	-3.7313	0.28153	-2.2773	8.3021	-2.3104	2.0848	0.66022	-1.3176	3115.7	44.396	-3.3329	60.003	-38.499	57.301	64.356	25.061	-3.4257	-3.7264	0.76319	-1.8781	32.425	-4.2817
72.323	-6.393	70.548	-3.6895	0.26991	-2.2669	8.4029	-2.3366	2.0445	0.66022	-1.3176	3115.2	44.288	-3.6206	59.98	-38.597	57.28	64.356	25.061	-3.4257	-3.7264	0.76319	-1.8781	32.425	-4.2817
72.417	-6.882	70.353	-3.6473	0.25817	-2.2568	8.4817	-2.3586	2.0006	0.66022	-1.3176	3114.7	44.172	-3.8994	59.959	-38.704	57.26	64.356	25.061	-3.4257	-3.7264	0.76319	-1.8781	32.425	-4.2817
72.52	-7.3546	70.148	-3.6047	0.24633	-2.2469	8.5363	-2.375	1.9579	0.66022	-1.3176	3114.2	44.047	-4.1691	59.938	-38.819	57.241	64.356	25.061	-3.4257	-3.7264	0.76319	-1.8781	32.425	-4.2817
72.634	-7.8102	69.933	-3.562	0.23442	-2.2372	8.5687	-2.3865	1.9146	0.66022	-1.3176	3113.7	43.915	-4.4293	59.918	-38.943	57.222	64.356	25.061	-3.4257	-3.7264	0.76319	-1.8781	32.425	-4.2817
72.756	-8.2486	69.709	-3.5191	0.22247	-2.2278	8.5806	-2.394	1.868	0.66022	-1.3176	3113.2	43.775	-4.6799	59.899	-39.075	57.204	64.356	25.061	-3.4257	-3.7264	0.76319	-1.8781	32.425	-4.2817
72.887	-8.6695	69.476	-3.4762	0.21049	-2.2186	8.5724	-2.3975	1.8182	0.66022	-1.3176	3112.7	43.628	-4.9208	59.881	-39.214	57.188	64.356	25.061	-3.4257	-3.7264	0.76319	-1.8781	32.425	-4.2817
73.027	-9.0728	69.235	-3.4333	0.1985	-2.2096	8.594	-2.3971	1.764	0.66022	-1.3176	3112.2	43.473	-5.1518	59.864	-39.361	57.172	64.356	25.061	-3.4257	-3.7264	0.76319	-1.8781	32.425	-4.2817
73.176	-9.4581	68.986	-3.3902	0.18653	-2.2009	8.6631	-2.3933	1.7042	0.66022	-1.3176	3111.7	43.312	-5.3727	59.848	-39.515	57.156	64.356	25.061	-3.4257	-3.7264	0.76319	-1.8781	32.425	-4.2817
73.333	-9.8253	68.73	-3.3467	0.17458	-2.1926	8.7115	-2.3863	1.6403	0.66022	-1.3176	3111.2	43.144	-5.5834	59.832	-39.676	57.142	64.356	25.061	-3.4257	-3.7264	0.76319	-1.8781	32.425	-4.2817
73.498	-10.174	68.466	-3.3031	0.16267	-2.1845	8.7394	-2.3761	1.5724	0.66022	-1.3176	3110.7	42.97	-5.7836	59.818	-39.843	57.129	64.356	25.061	-3.4257	-3.7264	0.76319	-1.8781	32.425	-4.2817
73.671	-10.504	68.196	-3.2594	0.15082	-2.1769	8.747	-2.3625	1.5008	0.66022	-1.3176	3110.1	42.79	-5.9731	59.804	-40.017	57.116	64.356	25.061	-3.4257	-3.7264	0.76319	-1.8781	32.425	-4.2817
73.851	-10.815	67.92	-3.2157	0.13905	-2.1695	8.7344	-2.3448	1.4263	0.66022	-1.3176	3109.6	42.604	-6.152	59.792	-40.197	57.104	64.356	25.061	-3.4257	-3.7264	0.76319	-1.8781	32.425	-4.2817
74.039	-11.107	67.638	-3.1721	0.12738	-2.1626	8.7029	-2.3237	1.3483	0.66022	-1.3176	3109.1	42.413	-6.32	59.78	-40.382	57.094	64.356	25.061	-3.4257	-3.7264	0.76319	-1.8781	32.425	-4.2817
74.234	-11.38	67.351	-3.1285	0.11582	-2.1561	8.7152	-2.2996	1.2631	0.66022	-1.3176	3108.6	42.217	-6.4771	59.769	-40.573	57.084	64.356	25.061	-3.4257	-3.7264	0.76319	-1.8781	32.425	-4.2817
74.436	-11.633	67.059	-3.0849	0.10439	-2.15	8.721	-2.2727	1.1728	0.66022	-1.3176	3108.1	42.016	-6.6231	59.759	-40.769	57.074	64.356	25.061	-3.4257	-3.7264	0.76319	-1.8781	32.425	-4.2817
74.644	-11.867	66.762	-3.0414	0.093095	-2.1443	8.7083	-2.2431	1.0778	0.66022	-1.3176	3107.6	41.81	-6.758	59.75	-40.969	57.066	64.356	25.061	-3.4257	-3.7264	0.76319	-1.8781	32.425	-4.2817
74.858	-12.081	66.462	-2.9979	0.081959	-2.1392	8.6775	-2.2107	0.97845	0.66022	-1.3176	3107.1	41.6	-6.8816	59.741	-41.175	57.058	64.356	25.061	-3.4257	-3.7264	0.76319	-1.8781	32.425	-4.2817
75.079	-12.276	66.158	-2.9546	0.070992	-2.1346	8.6558	-2.1756	0.87292	0.66022	-1.3176	3106.6	41.386	-6.994	59.734	-41.384	57.052	64.356	25.061	-3.4257	-3.7264	0.76319	-1.8781	32.425	-4.2817
75.305	-12.451	65.851	-2.9113	0.060208	-2.1305	8.6445	-2.1379	0.7606	0.66022	-1.3176	3106.1	41.168	-7.0949	59.727	-41.597	57.046	64.356	25.061	-3.4257	-3.7264	0.76319	-1.8781	32.425	-4.2817
75.536	-12.606	65.54	-2.8682	0.049617	-2.127	8.6157	-2.0978	0.64314	0.66022	-1.3176	3105.6	40.947	-7.1843	59.721	-41.814	57.041	64.356	25.061	-3.4257	-3.7264	0.76319	-1.8781	32.425	-4.2817
75.773	-12.741	65.228	-2.8252	0.039233	-2.1241	8.5701	-2.0553	0.52057	0.66022	-1.3176	3105.1	40.723	-7.2621	59.717	-42.034	57.037	64.356	25.061	-3.4257	-3.7264	0.76319	-1.8781	32.425	-4.2817
76.015	-12.855	64.913	-2.7825	0.029068	-2.1218	8.5079	-2.0103	0.39295	0.66022	-1.3176	3104.6	40.496	-7.3283	59.712	-42.257	57.033	64.356	25.061	-3.4257	-3.7264	0.76319	-1.8781	32.425	-4.2817
76.261	-12.95	64.596	-2.7401	0.019134	-2.1201	8.4463	-1.9628	0.25939	0.66022	-1.3176	3104.1	40.266	-7.3827	59.709	-42.483	57.031	64.356	25.061	-3.4257	-3.7264	0.76319	-1.8781	32.425	-4.2817
76.512	-13.024	64.278	-2.698	0.0094438	-2.1192	8.3884	-1.9131	0.11934	0.66022	-1.3176	3103.6	40.034	-7.4255	59.707	-42.711	57.029	64.356	25.061	-3.4257	-3.7264	0.76319	-1.8781	32.425	-4.2817
76.766	-13.077	63.958	-2.6563	-0.0001009	-2.1189	8.2806	-1.9089	0.0088733	0.66022	-1.3176	3103.1	39.8	-7.4564	59.705	-42.941	57.028	64.356	25.061	-3.4257	-3.7264	0.76319	-1.8781	32.425	-4.2817
77.025	-13.11	63.638	-2.6153	-0.0096506	-2.1191	8.1483	-1.9106	-0.096244	0.66022	-1.3176	3102.6	39.563	-7.4756	59.705	-43.174	57.027	64.356	25.061	-3.4257	-3.7264	0.76319	-1.8781	32.425	-4.2817
77.287	-13.123	63.316	-2.5749	-0.019203	-2.1198	7.9799	-1.9107	-0.19454	0.66022	-1.3176	3102.1	39.326	-7.4829	59.705	-43.408	57.028	64.356	25.061	-3.4257	-3.7264	0.76319	-1.8781	32.425	-4.2817
77.553	-13.116	62.994	-2.5356	-0.028757	-2.121	7.7286	-1.9103	-0.26621	0.66022	-1.3176	3101.6	39.086	-7.4785	59.705	-43.644	57.029	64.356	25.061	-3.4257	-3.7264	0.76319	-1.8781	32.425	-4.2817
77.822	-13.088	62.671	-2.4976	-0.0383	-2.1225	7.469	-1.9063	-0.33899	0.66022	-1.3176	3101.1	38.845	-7.4625	59.707	-43.882	57.031	64.356	25.061	-3.4257	-3.7264	0.76319	-1.8781	32.425	-4.2817
78.094	-13.041	62.347	-2.4609	-0.047815	-2.1244	7.2018	-1.8989	-0.41274	0.66022	-1.3176	3100.6	38.602	-7.435	59.709	-44.12	57.033	64.356	25.061	-3.4257	-3.7264	0.76319	-1.8781	32.425	-4.2817
78.369	-12.974	62.022	-2.4256	-0.057283	-2.1266	6.9277	-1.8878	-0.48731	0.66022	-1.3176	3100.1	38.358	-7.3964	59.711	-44.36	57.036	64.356	25.061	-3.4257	-3.7264	0.76319	-1.8781	32.425	-4.2817
78.647	-12.888	61.697	-2.3917	-0.066687	-2.1293	6.6475	-1.8732	-0.56255	0.66022	-1.3176	3099.6	38.113	-7.3468	59.715	-44.6	57.04	64.356	25.061	-3.4257	-3.7264	0.76319	-1.8781	32.425	-4.2817
78.927	-12.784	61.371	-2.3592	-0.076008	-2.1323	6.3491	-1.8549	-0.63854	0.66022	-1.3176	3099.1	37.868	-7.2864	59.719	-44.842	57.044	64.356	25.061	-3.4257	-3.7264	0.76319	-1.8781	32.425	-4.2817
79.209	-12.661	61.045	-2.3282	-0.085229	-2.1356	6.0424	-1.8329	-0.71489	0.66022	-1.3176	3098.6	37.621	-7.2156	59.724	-45.084	57.049	64.356	25.061	-3.4257	-3.7264	0.76319	-1.8781	32.425	-4.2817
79.493	-12.521	60.719	-2.2988	-0.094331	-2.1394	5.7326	-1.8072	-0.79143	0.66022	-1.3176	3098.1	37.374	-7.1346	59.729	-45.327	57.054	64.356	25.061	-3.4257	-3.7264	0.76319	-1.8781	32.425	-4.2817
79.779	-12.363	60.393	-2.2709	-0.10329	-2.1436	5.4205	-1.7777	-0.86807	0.66022	-1.3176	3097.6	37.126	-7.0436	59.735	-45.57	57.061	64.356	25.061	-3.4257	-3.7264	0.76319	-1.8781	32.425	-4.2817
80.066	-12.189	60.066	-2.2446	-0.1121	-2.1481	5.1066	-1.7447	-0.94474	0.66022	-1.3176	3097.1	36.877	-6.9429	59.742	-45.814	57.067	64.356	25.061	-3.4257	-3.7264	0.76319	-1.8781	32.425	-4.2817
80.355	-11.998	59.739	-2.2198	-0.12074	-2.153	4.7915	-1.7081	-1.0214	0.66022	-1.3176	3096.6	36.629	-6.8327	59.749	-46.058	57.075	64.356	25.061	-3.4257	-3.7264	0.76319	-1.8781	32.425	-4.2817
80.644	-11.791	59.413	-2.1966	-0.12918	-2.1583	4.4757	-1.6679	-1.098	0.66022	-1.3176	3096.1	36.38	-6.7134	59.757	-46.302	57.083	64.356	25.061	-3.4257	-3.7264	0.76319	-1.8781	32.425	-4.2817
80.934	-11.568	59.086	-2.1751	-0.13741	-2.164	4.1492	-1.6242	-1.1742	0.66022	-1.3176	3095.6	36.132	-6.585	59.766	-46.545	57.092	64.356	25.061	-3.4257	-3.7264	0.76319	-1.8781	32.425	-4.2817
81.224	-11.33	58.76	-2.1552	-0.14541	-2.17	3.8115	-1.577	-1.25	0.66022	-1.3176	3095.1	35.883	-6.4479	59.775	-46.789	57.101	64.356	25.061	-3.4257	-3.7264	0.76319	-1.8781	32.425	-4.2817
81.515	-11.077	58.434	-2.1369	-0.15317	-2.1765	3.4764	-1.5263	-1.3253	0.66022	-1.3176	3094.6	35.635	-6.3023	59.785	-47.033	57.111	64.356	25.061	-3.4257	-3.7264	0.76319	-1.8781	32.425	-4.2817
81.806	-10.81	58.108	-2.1204	-0.16067	-2.1833	3.1443	-1.4722	-1.4003	0.66022	-1.3176	3094.1	35.387	-6.1486	59.796	-47.276	57.122	64.356	25.061	-3.4257	-3.7264	0.76319	-1.8781	32.425	-4.2817
82.096	-10.528	57.783	-2.1055	-0.16789	-2.1905	2.8159	-1.4148	-1.4749	0.66022	-1.3176	3093.6	35.139	-5.9868	59.807	-47.518	57.133	64.356	25.061	-3.4257	-3.7264	0.76319	-1.8781	32.425	-4.2817
82.386	-10.233	57.458	-2.0922	-0.17481	-2.198	2.4707	-1.3475	-1.5256	0.66022	-1.3176	3093.1	34.893	-5.8173	59.819	-47.76	57.145	64.356	25.061	-3.4257	-3.7264	0.76319	-1.8781	32.425	-4.2817
82.675	-9.9249	57.134	-2.0808	-0.18135	-2.2057	2.0929	-1.2694	-1.545	0.66022	-1.3176	3092.6	34.647	-5.6402	59.832	-48.001	57.158	64.356	25.061	-3.4257	-3.7264	0.76319	-1.8781	32.425	-4.2817
82.963	-9.6037	56.81	-2.0713	-0.1875	-2.2135	1.7172	-1.1889	-1.5625	0.66022	-1.3176	3092.1	34.402	-5.4559	59.845	-48.242	57.171	64.356	25.061	-3.4257	-3.7264	0.76319	-1.8781	32.425	-4.2817
83.249	-9.2702	56.487	-2.0637	-0.19323	-2.2213	1.3446	-1.1061	-1.5783	0.66022	-1.3176	3091.6	34.158	-5.2647	59.859	-48.481	57.184	64.356	25.061	-3.4257	-3.7264	0.76319	-1.8781	32.425	-4.2817
83.534	-8.925	56.165	-2.0579	-0.19855	-2.2293	0.96412	-1.021	-1.5917	0.66022	-1.3176	3091.1	33.916	-5.0669	59.874	-48.718	57.199	64.356	25.061	-3.4257	-3.7264	0.76319	-1.8781	32.425	-4.2817
83.816	-8.5687	55.845	-2.054	-0.20344	-2.2372	0.5876	-0.93352	-1.6032	0.66022	-1.3176	3090.6	33.674	-4.8629	59.889	-48.955	57.214	64.356	25.061	-3.4257	-3.7264	0.76319	-1.8781	32.425	-4.2817
84.097	-8.2017	55.525	-2.052	-0.20788	-2.2453	0.21933	-0.84385	-1.6131	0.66022	-1.3176	3090.1	33.435	-4.6529	59.905	-49.189	57.229	64.356	25.061	-3.4257	-3.7264	0.76319	-1.8781	32.425	-4.2817
84.375	-7.8247	55.207	-2.0518	-0.21188	-2.2534	-0.1402	-0.75208	-1.6215	0.66022	-1.3176	3089.6	33.197	-4.4373	59.921	-49.422	57.245	64.356	25.061	-3.4257	-3.7264	0.76319	-1.8781	32.425	-4.2817
84.65	-7.438	54.891	-2.0534	-0.2154	-2.2615	-0.49053	-0.65832	-1.6284	0.66022	-1.3176	3089.1	32.961	-4.2165	59.938	-49.653	57.262	64.356	25.061	-3.4257	-3.7264	0.76319	-1.8781	32.425	-4.2817
84.922	-7.0424	54.576	-2.0567	-0.21846	-2.2697	-0.83104	-0.56269	-1.6339	0.66022	-1.3176	3088.6	32.728	-3.9907	59.955	-49.882	57.279	64.356	25.061	-3.4257	-3.7264	0.76319	-1.8781	32.425	-4.2817
85.19	-6.6381	54.264	-2.0617	-0.22102	-2.2778	-1.1558	-0.46478	-1.6354	0.66022	-1.3176	3088.1	32.496	-3.7601	59.973	-50.109	57.296	64.356	25.061	-3.4257	-3.7264	0.76319	-1.8781	32.425	-4.2817
85.455	-6.2258	53.954	-2.0682	-0.2231	-2.286	-1.4699	-0.36545	-1.6361	0.66022	-1.3176	3087.6	32.267	-3.5252	59.992	-50.333	57.314	64.356	25.061	-3.4257	-3.7264	0.76319	-1.8781	32.425	-4.2817
85.716	-5.8059	53.647	-2.0763	-0.22468	-2.2942	-1.7732	-0.26488	-1.6361	0.66022	-1.3176	3087.1	32.041	-3.2861	60.011	-50.555	57.333	64.356	25.061	-3.4257	-3.7264	0.76319	-1.8781	32.425	-4.2817
85.973	-5.3788	53.342	-2.0859	-0.22575	-2.3024	-2.0655	-0.16322	-1.6353	0.66022	-1.3176	3086.6	31.818	-3.0431	60.03	-50.774	57.352	64.356	25.061	-3.4257	-3.7264	0.76319	-1.8781	32.425	-4.2817
86.225	-4.945	53.041	-2.097	-0.22631	-2.3105	-2.3465	-0.06062	-1.6337	0.66022	-1.3176	3086.1	31.597	-2.7965	60.051	-50.99	57.372	64.356	25.061	-3.4257	-3.7264	0.76319	-1.8781	32.425	-4.2817
86.472	-4.5048	52.743	-2.1094	-0.22635	-2.3187	-2.6163	0.042711	-1.6315	0.66022	-1.3176	3085.6	31.381	-2.5466	60.071	-51.203	57.392	64.356	25.061	-3.4257	-3.7264	0.76319	-1.8781	32.425	-4.2817
86.715	-4.0588	52.448	-2.1231	-0.22588	-2.3269	-2.8747	0.14658	-1.6286	0.66022	-1.3176	3085.1	31.167	-2.2935	60.092	-51.412	57.413	64.356	25.061	-3.4257	-3.7264	0.76319	-1.8781	32.425	-4.2817
86.952	-3.6072	52.158	-2.1381	-0.22489	-2.335	-3.1217	0.25082	-1.6251	0.66022	-1.3176	3084.6	30.957	-2.0375	60.114	-51.618	57.434	64.356	25.061	-3.4257	-3.7264	0.76319	-1.8781	32.425	-4.2817
87.184	-3.1505	51.872	-2.1543	-0.22337	-2.3431	-3.3527	0.35496	-1.623	0.66022	-1.3176	3084.1	30.751	-1.7788	60.136	-51.821	57.455	64.356	25.061	-3.4257	-3.7264	0.76319	-1.8781	32.425	-4.2817
87.411	-2.6891	51.591	-2.1716	-0.22134	-2.3512	-3.5717	0.45898	-1.6207	0.66022	-1.3176	3083.6	30.55	-1.5176	60.158	-52.019	57.477	64.356	25.061	-3.4257	-3.7264	0.76319	-1.8781	32.425	-4.2817
87.631	-2.2232	51.315	-2.19	-0.21878	-2.3593	-3.7791	0.56277	-1.6178	0.66022	-1.3176	3083.1	30.352	-1.2541	60.181	-52.213	57.5	64.356	25.061	-3.4257	-3.7264	0.76319	-1.8781	32.425	-4.2817
87.845	-1.7532	51.044	-2.2094	-0.21571	-2.3674	-3.9754	0.6661	-1.6144	0.66022	-1.3176	3082.6	30.159	-0.9886	60.205	-52.403	57.522	64.356	25.061	-3.4257	-3.7264	0.76319	-1.8781	32.425	-4.2817
88.053	-1.2794	50.779	-2.2297	-0.21212	-2.3755	-4.1593	0.77088	-1.6106	0.66022	-1.3176	3082.1	29.971	-0.72116	60.229	-52.588	57.545	64.356	25.061	-3.4257	-3.7264	0.76319	-1.8781	32.425	-4.2817
88.255	-0.80246	50.52	-2.251	-0.20798	-2.3835	-4.325	0.88581	-1.6055	0.66022	-1.3176	3081.6	29.788	-0.45212	60.253	-52.769	57.569	64.356	25.061	-3.4257	-3.7264	0.76319	-1.8781	32.425	-4.2817
88.45	-0.32266	50.267	-2.273	-0.20327	-2.3915	-4.4799	0.99862	-1.5983	0.66022	-1.3176	3081.1	29.61	-0.18172	60.277	-52.945	57.593	64.356	25.061	-3.4257	-3.7264	0.76319	-1.8781	32.425	-4.2817
88.638	0.15967	50.022	-2.2957	-0.198	-2.3995	-4.6229	1.1088	-1.5867	0.66022	-1.3176	3080.6	29.438	0.089888	60.302	-53.115	57.617	64.356	25.061	-3.4257	-3.7264	0.76319	-1.8781	32.425	-4.2817
88.818	0.64423	49.784	-2.3192	-0.19219	-2.4074	-4.753	1.2155	-1.5691	0.66022	-1.3176	3080.1	29.271	0.36252	60.328	-53.281	57.642	64.356	25.061	-3.4257	-3.7264	0.76319	-1.8781	32.425	-4.2817
88.992	1.1307	49.554	-2.3432	-0.18585	-2.4152	-4.8724	1.3192	-1.5505	0.66022	-1.3176	3079.6	29.111	0.636	60.354	-53.441	57.667	64.356	25.061	-3.4257	-3.7264	0.76319	-1.8781	32.425	-4.2817
89.158	1.6188	49.332	-2.3679	-0.179	-2.4229	-4.9813	1.4196	-1.531	0.66022	-1.3176	3079.1	28.956	0.91018	60.38	-53.595	57.693	64.356	25.061	-3.4257	-3.7264	0.76319	-1.8781	32.425	-4.2817
89.317	2.1083	49.119	-2.393	-0.17166	-2.4305	-5.0798	1.5166	-1.5105	0.66022	-1.3176	3078.6	28.808	1.1849	60.406	-53.743	57.718	64.356	25.061	-3.4257	-3.7264	0.76319	-1.8781	32.425	-4.2817
89.467	2.5988	48.915	-2.4187	-0.16384	-2.438	-5.1681	1.6101	-1.4892	0.66022	-1.3176	3078.1	28.667	1.46	60.433	-53.886	57.744	64.356	25.061	-3.4257	-3.7264	0.76319	-1.8781	32.425	-4.2817
89.61	3.0901	48.719	-2.4447	-0.15556	-2.4454	-5.2464	1.6998	-1.4671	0.66022	-1.3176	3077.6	28.532	1.7353	60.46	-54.022	57.77	64.356	25.061	-3.4257	-3.7264	0.76319	-1.8781	32.425	-4.2817
89.745	3.5819	48.534	-2.4711	-0.14685	-2.4526	-5.3153	1.7856	-1.4442	0.66022	-1.3176	3077.0	28.404	2.0107	60.487	-54.151	57.797	64.356	25.061	-3.4257	-3.7264	0.76319	-1.8781	32.425	-4.2817
89.871	4.0739	48.358	-2.4979	-0.13772	-2.4598	-5.3785	1.8653	-1.4212	0.66022	-1.3176	3076.5	28.284	2.286	60.515	-54.274	57.824	64.356	25.061	-3.4257	-3.7264	0.76319	-1.8781	32.425	-4.2817
89.989	4.5659	48.192	-2.5249	-0.1282	-2.4669	-5.4326	1.9407	-1.3975	0.66022	-1.3176	3076.0	28.171	2.561	60.542	-54.39	57.85	64.356	25.061	-3.4257	-3.7264	0.76319	-1.8781	32.425	-4.2817
90.099	5.0575	48.037	-2.5522	-0.11832	-2.4738	-5.4778	2.012	-1.3733	0.66022	-1.3176	3075.5	28.065	2.8357	60.57	-54.499	57.877	64.356	25.061	-3.4257	-3.7264	0.76319	-1.8781	32.425	-4.2817
90.2	5.5485	47.893	-2.5797	-0.10809	-2.4806	-5.5183	2.0799	-1.3506	0.66022	-1.3176	3075.0	27.967	3.1098	60.598	-54.601	57.904	64.356	25.061	-3.4257	-3.7264	0.76319	-1.8781	32.425	-4.2817
90.292	6.0387	47.76	-2.6073	-0.097523	-2.4873	-5.5582	2.1454	-1.3305	0.66022	-1.3176	3074.5	27.876	3.3833	60.626	-54.695	57.931	64.356	25.061	-3.4257	-3.7264	0.76319	-1.8781	32.425	-4.2817
90.376	6.5276	47.638	-2.6352	-0.086643	-2.4939	-5.5911	2.2061	-1.3094	0.66022	-1.3176	3074.0	27.794	3.6559	60.654	-54.782	57.959	64.356	25.061	-3.4257	-3.7264	0.76319	-1.8781	32.425	-4.2817
90.451	7.0151	47.528	-2.6632	-0.07547	-2.5004	-5.6171	2.2622	-1.2873	0.66022	-1.3176	3073.5	27.72	3.9275	60.682	-54.861	57.986	64.356	25.061	-3.4257	-3.7264	0.76319	-1.8781	32.425	-4.2817
90.517	7.5008	47.43	-2.6914	-0.064033	-2.5068	-5.6386	2.3113	-1.2604	0.66022	-1.3176	3073.0	27.654	4.198	60.71	-54.933	58.013	64.356	25.061	-3.4257	-3.7264	0.76319	-1.8781	32.425	-4.2817
90.574	7.9844	47.344	-2.7196	-0.052366	-2.513	-5.6539	2.3549	-1.2317	0.66022	-1.3176	3072.5	27.596	4.4671	60.738	-54.997	58.04	64.356	25.061	-3.4257	-3.7264	0.76319	-1.8781	32.425	-4.2817
90.623	8.4656	47.27	-2.7479	-0.040493	-2.5191	-5.6621	2.3937	-1.2027	0.66022	-1.3176	3072.0	27.547	4.7348	60.766	-55.052	58.067	64.356	25.061	-3.4257	-3.7264	0.76319	-1.8781	32.425	-4.2817
90.662	8.9441	47.209	-2.7762	-0.028437	-2.525	-5.6634	2.4278	-1.1737	0.66022	-1.3176	3071.5	27.506	5.0007	60.793	-55.1	58.094	64.356	25.061	-3.4257	-3.7264	0.76319	-1.8781	32.425	-4.2817
90.692	9.4196	47.16	-2.8045	-0.016222	-2.5308	-5.6578	2.4572	-1.1446	0.66022	-1.3176	3071.0	27.474	5.2649	60.821	-55.14	58.121	64.356	25.061	-3.4257	-3.7264	0.76319	-1.8781	32.425	-4.2817
90.713	9.8917	47.124	-2.8328	-0.0038723	-2.5365	-5.6456	2.4821	-1.1159	0.66022	-1.3176	3070.4	27.451	5.5271	60.849	-55.171	58.148	64.356	25.061	-3.4257	-3.7264	0.76319	-1.8781	32.425	-4.2817
90.725	10.36	47.101	-2.861	0.0085907	-2.542	-5.6267	2.5024	-1.0875	0.66022	-1.3176	3069.9	27.436	5.7871	60.876	-55.194	58.175	64.356	25.061	-3.4257	-3.7264	0.76319	-1.8781	32.425	-4.2817
90.728	10.825	47.09	-2.8891	0.021144	-2.5473	-5.6038	2.5176	-1.0595	0.66022	-1.3176	3069.4	27.431	6.0447	60.903	-55.209	58.201	64.356	25.061	-3.4257	-3.7264	0.76319	-1.8781	32.425	-4.2817
90.722	11.285	47.093	-2.917	0.033754	-2.5526	-5.5859	2.5257	-1.0313	0.66022	-1.3176	3068.9	27.434	6.2999	60.93	-55.215	58.227	64.356	25.061	-3.4257	-3.7264	0.76319	-1.8781	32.425	-4.2817
90.707	11.74	47.109	-2.9449	0.046394	-2.5576	-5.5616	2.5297	-1.004	0.66022	-1.3176	3068.4	27.445	6.5525	60.957	-55.213	58.253	64.356	25.061	-3.4257	-3.7264	0.76319	-1.8781	32.425	-4.2817
90.683	12.191	47.138	-2.9726	0.059044	-2.5626	-5.5311	2.5295	-0.97799	0.66022	-1.3176	3067.9	27.466	6.8021	60.983	-55.202	58.279	64.356	25.061	-3.4257	-3.7264	0.76319	-1.8781	32.425	-4.2817
90.649	12.636	47.181	-3.0002	0.071683	-2.5674	-5.4944	2.5253	-0.95334	0.66022	-1.3176	3067.4	27.496	7.0488	61.009	-55.183	58.304	64.356	25.061	-3.4257	-3.7264	0.76319	-1.8781	32.425	-4.2817
90.607	13.076	47.236	-3.0276	0.08429	-2.5721	-5.4518	2.5172	-0.93023	0.66022	-1.3176	3066.9	27.534	7.2923	61.035	-55.156	58.329	64.356	25.061	-3.4257	-3.7264	0.76319	-1.8781	32.425	-4.2817
90.556	13.51	47.305	-3.0547	0.096848	-2.5767	-5.4035	2.5053	-0.90886	0.66022	-1.3176	3066.4	27.582	7.5325	61.06	-55.12	58.353	64.356	25.061	-3.4257	-3.7264	0.76319	-1.8781	32.425	-4.2817
90.497	13.937	47.387	-3.0816	0.10934	-2.5812	-5.3494	2.4899	-0.88939	0.66022	-1.3176	3065.9	27.638	7.7692	61.085	-55.075	58.378	64.356	25.061	-3.4257	-3.7264	0.76319	-1.8781	32.425	-4.2817
90.428	14.358	47.481	-3.1082	0.12174	-2.5856	-5.2898	2.4709	-0.87192	0.66022	-1.3176	3065.3	27.703	8.0022	61.109	-55.022	58.401	64.356	25.061	-3.4257	-3.7264	0.76319	-1.8781	32.425	-4.2817
90.351	14.773	47.589	-3.1345	0.13403	-2.5899	-5.2312	2.4452	-0.84972	0.66022	-1.3176	3064.8	27.777	8.2315	61.133	-54.961	58.425	64.356	25.061	-3.4257	-3.7264	0.76319	-1.8781	32.425	-4.2817
90.265	15.18	47.71	-3.1605	0.14619	-2.5941	-5.1671	2.4161	-0.82982	0.66022	-1.3176	3064.3	27.859	8.4567	61.156	-54.892	58.448	64.356	25.061	-3.4257	-3.7264	0.76319	-1.8781	32.425	-4.2817
90.17	15.579	47.844	-3.1862	0.15819	-2.5982	-5.0979	2.3839	-0.81234	0.66022	-1.3176	3063.8	27.95	8.6778	61.179	-54.814	58.47	64.356	25.061	-3.4257	-3.7264	0.76319	-1.8781	32.425	-4.2817
90.067	15.971	47.99	-3.2115	0.17002	-2.6023	-5.0399	2.3512	-0.79858	0.66022	-1.3176	3063.3	28.05	8.8946	61.202	-54.728	58.492	64.356	25.061	-3.4257	-3.7264	0.76319	-1.8781	32.425	-4.2817
89.955	16.355	48.149	-3.2366	0.1817	-2.6062	-4.9974	2.3188	-0.78862	0.66022	-1.3176	3062.8	28.158	9.107	61.224	-54.634	58.513	64.356	25.061	-3.4257	-3.7264	0.76319	-1.8781	32.425	-4.2817
89.836	16.731	48.32	-3.2615	0.19321	-2.6102	-4.9547	2.2848	-0.78128	0.66022	-1.3176	3062.3	28.275	9.3147	61.245	-54.531	58.534	64.356	25.061	-3.4257	-3.7264	0.76319	-1.8781	32.425	-4.2817
89.708	17.098	48.504	-3.2861	0.20455	-2.614	-4.912	2.2493	-0.7762	0.66022	-1.3176	3061.8	28.399	9.5176	61.266	-54.421	58.554	64.356	25.061	-3.4257	-3.7264	0.76319	-1.8781	32.425	-4.2817
89.572	17.456	48.699	-3.3106	0.2157	-2.6179	-4.8696	2.2126	-0.77324	0.66022	-1.3176	3061.2	28.533	9.7156	61.286	-54.303	58.574	64.356	25.061	-3.4257	-3.7264	0.76319	-1.8781	32.425	-4.2817
89.427	17.805	48.907	-3.3348	0.22667	-2.6218	-4.8278	2.1748	-0.7729	0.66022	-1.3176	3060.7	28.674	9.9084	61.305	-54.177	58.593	64.356	25.061	-3.4257	-3.7264	0.76319	-1.8781	32.425	-4.2817
89.275	18.144	49.126	-3.3589	0.23745	-2.6257	-4.7948	2.1347	-0.77387	0.66022	-1.3176	3060.2	28.823	10.096	61.324	-54.043	58.611	64.356	25.061	-3.4257	-3.7264	0.76319	-1.8781	32.425	-4.2817
89.116	18.473	49.357	-3.3828	0.24801	-2.6295	-4.7697	2.0929	-0.7763	0.66022	-1.3176	3059.7	28.98	10.278	61.342	-53.902	58.629	64.356	25.061	-3.4257	-3.7264	0.76319	-1.8781	32.425	-4.2817
88.948	18.792	49.6	-3.4066	0.25837	-2.6334	-4.7452	2.0509	-0.78142	0.66022	-1.3176	3059.2	29.145	10.455	61.359	-53.753	58.646	64.356	25.061	-3.4257	-3.7264	0.76319	-1.8781	32.425	-4.2817
88.773	19.1	49.854	-3.4302	0.26852	-2.6373	-4.7214	2.0088	-0.78925	0.66022	-1.3176	3058.7	29.318	10.625	61.376	-53.597	58.662	64.356	25.061	-3.4257	-3.7264	0.76319	-1.8781	32.425	-4.2817
88.591	19.398	50.118	-3.4538	0.27846	-2.6413	-4.6986	1.9668	-0.79976	0.66022	-1.3176	3058.2	29.498	10.79	61.392	-53.434	58.678	64.356	25.061	-3.4257	-3.7264	0.76319	-1.8781	32.425	-4.2817
88.401	19.685	50.394	-3.4772	0.28819	-2.6453	-4.677	1.9249	-0.81293	0.66022	-1.3176	3057.6	29.686	10.949	61.407	-53.263	58.693	64.356	25.061	-3.4257	-3.7264	0.76319	-1.8781	32.425	-4.2817
88.204	19.96	50.679	-3.5006	0.29771	-2.6494	-4.6569	1.8835	-0.82875	0.66022	-1.3176	3057.1	29.88	11.101	61.421	-53.086	58.707	64.356	25.061	-3.4257	-3.7264	0.76319	-1.8781	32.425	-4.2817
88.0	20.223	50.976	-3.5238	0.30702	-2.6536	-4.6196	1.8365	-0.83369	0.66022	-1.3176	3056.6	30.082	11.247	61.435	-52.902	58.72	64.356	25.061	-3.4257	-3.7264	0.76319	-1.8781	32.425	-4.2817
87.789	20.474	51.282	-3.5467	0.31606	-2.6578	-4.5536	1.7794	-0.81945	0.66022	-1.3176	3056.1	30.291	11.386	61.447	-52.711	58.733	64.356	25.061	-3.4257	-3.7264	0.76319	-1.8781	32.425	-4.2817
87.572	20.713	51.597	-3.5693	0.32481	-2.6618	-4.4859	1.7209	-0.80402	0.66022	-1.3176	3055.6	30.506	11.518	61.459	-52.515	58.745	64.356	25.061	-3.4257	-3.7264	0.76319	-1.8781	32.425	-4.2817
87.348	20.939	51.922	-3.5916	0.33327	-2.6658	-4.4179	1.6605	-0.7878	0.66022	-1.3176	3055.1	30.728	11.644	61.47	-52.312	58.756	64.356	25.061	-3.4257	-3.7264	0.76319	-1.8781	32.425	-4.2817
87.118	21.153	52.255	-3.6135	0.34142	-2.6697	-4.3495	1.5986	-0.7714	0.66022	-1.3176	3054.6	30.956	11.762	61.48	-52.103	58.766	64.356	25.061	-3.4257	-3.7264	0.76319	-1.8781	32.425	-4.2817
86.882	21.353	52.597	-3.6351	0.34925	-2.6735	-4.2809	1.5352	-0.75476	0.66022	-1.3176	3054.0	31.19	11.873	61.49	-51.889	58.775	64.356	25.061	-3.4257	-3.7264	0.76319	-1.8781	32.425	-4.2817
86.64	21.539	52.946	-3.6563	0.35677	-2.6772	-4.2122	1.4704	-0.73786	0.66022	-1.3176	3053.5	31.429	11.977	61.498	-51.67	58.783	64.356	25.061	-3.4257	-3.7264	0.76319	-1.8781	32.425	-4.2817
86.392	21.712	53.303	-3.6772	0.36395	-2.6809	-4.1486	1.4035	-0.71526	0.66022	-1.3176	3053.0	31.674	12.073	61.505	-51.445	58.791	64.356	25.061	-3.4257	-3.7264	0.76319	-1.8781	32.425	-4.2817
86.139	21.871	53.667	-3.6978	0.3708	-2.6844	-4.0862	1.3353	-0.69091	0.66022	-1.3176	3052.5	31.924	12.161	61.511	-51.216	58.797	64.356	25.061	-3.4257	-3.7264	0.76319	-1.8781	32.425	-4.2817
85.88	22.015	54.038	-3.7181	0.3773	-2.6878	-4.0232	1.2661	-0.66652	0.66022	-1.3176	3052.0	32.179	12.242	61.517	-50.982	58.803	64.356	25.061	-3.4257	-3.7264	0.76319	-1.8781	32.425	-4.2817
85.617	22.145	54.415	-3.738	0.38346	-2.6911	-3.9599	1.1961	-0.64213	0.66022	-1.3176	3051.5	32.439	12.314	61.521	-50.744	58.807	64.356	25.061	-3.4257	-3.7264	0.76319	-1.8781	32.425	-4.2817
85.349	22.261	54.798	-3.7577	0.38926	-2.6942	-3.9068	1.1256	-0.60544	0.66022	-1.3176	3051.0	32.702	12.379	61.524	-50.502	58.811	64.356	25.061	-3.4257	-3.7264	0.76319	-1.8781	32.425	-4.2817
85.077	22.361	55.186	-3.7771	0.39472	-2.6971	-3.8685	1.0556	-0.55659	0.66022	-1.3176	3050.4	32.97	12.435	61.526	-50.257	58.813	64.356	25.061	-3.4257	-3.7264	0.76319	-1.8781	32.425	-4.2817
84.801	22.446	55.579	-3.7964	0.39982	-2.6998	-3.8333	0.98628	-0.5071	0.66022	-1.3176	3049.9	33.241	12.483	61.527	-50.008	58.815	64.356	25.061	-3.4257	-3.7264	0.76319	-1.8781	32.425	-4.2817
84.521	22.516	55.976	-3.8154	0.40458	-2.7022	-3.8	0.91777	-0.45722	0.66022	-1.3176	3049.4	33.516	12.522	61.527	-49.756	58.815	64.356	25.061	-3.4257	-3.7264	0.76319	-1.8781	32.425	-4.2817
84.237	22.569	56.377	-3.8344	0.409	-2.7043	-3.7686	0.85017	-0.40701	0.66022	-1.3176	3048.9	33.793	12.553	61.526	-49.502	58.814	64.356	25.061	-3.4257	-3.7264	0.76319	-1.8781	32.425	-4.2817
83.95	22.606	56.781	-3.8531	0.41308	-2.7062	-3.739	0.78358	-0.35655	0.66022	-1.3176	3048.4	34.073	12.574	61.524	-49.246	58.812	64.356	25.061	-3.4257	-3.7264	0.76319	-1.8781	32.425	-4.2817
83.66	22.627	57.188	-3.8718	0.41684	-2.7079	-3.7114	0.71812	-0.30592	0.66022	-1.3176	3047.9	34.356	12.587	61.52	-48.987	58.809	64.356	25.061	-3.4257	-3.7264	0.76319	-1.8781	32.425	-4.2817
83.367	22.631	57.597	-3.8902	0.42027	-2.7093	-3.6857	0.65387	-0.25522	0.66022	-1.3176	3047.3	34.64	12.59	61.515	-48.727	58.805	64.356	25.061	-3.4257	-3.7264	0.76319	-1.8781	32.425	-4.2817
83.072	22.618	58.009	-3.9086	0.42339	-2.7105	-3.6552	0.60365	-0.22002	0.66022	-1.3176	3046.8	34.926	12.584	61.509	-48.466	58.8	64.356	25.061	-3.4257	-3.7264	0.76319	-1.8781	32.425	-4.2817
82.775	22.588	58.422	-3.9269	0.4264	-2.7114	-3.6741	0.60602	-0.16576	0.66022	-1.3176	3046.3	35.214	12.569	61.502	-48.204	58.794	64.356	25.061	-3.4257	-3.7264	0.76319	-1.8781	32.425	-4.2817
82.477	22.542	58.837	-3.9454	0.42946	-2.7121	-3.7152	0.62052	-0.098893	0.66022	-1.3176	3045.8	35.503	12.544	61.494	-47.94	58.787	64.356	25.061	-3.4257	-3.7264	0.76319	-1.8781	32.425	-4.2817
82.177	22.477	59.253	-3.9641	0.4326	-2.7124	-3.7602	0.63393	-0.032165	0.66022	-1.3176	3045.3	35.793	12.509	61.485	-47.676	58.778	64.356	25.061	-3.4257	-3.7264	0.76319	-1.8781	32.425	-4.2817
81.876	22.395	59.669	-3.983	0.4358	-2.7124	-3.8087	0.64628	0.0344	0.66022	-1.3176	3044.8	36.084	12.465	61.475	-47.411	58.769	64.356	25.061	-3.4257	-3.7264	0.76319	-1.8781	32.425	-4.2817
81.574	22.295	60.086	-4.0021	0.43906	-2.7121	-3.8415	0.65759	0.097925	0.66022	-1.3176	3044.3	36.375	12.411	61.464	-47.147	58.759	64.356	25.061	-3.4257	-3.7264	0.76319	-1.8781	32.425	-4.2817
81.271	22.177	60.503	-4.0214	0.44238	-2.7115	-3.8707	0.66776	0.16062	0.66022	-1.3176	3043.7	36.666	12.346	61.451	-46.882	58.748	64.356	25.061	-3.4257	-3.7264	0.76319	-1.8781	32.425	-4.2817
80.968	22.04	60.919	-4.0408	0.44574	-2.7105	-3.9005	0.67679	0.22316	0.66022	-1.3176	3043.2	36.957	12.272	61.438	-46.617	58.735	64.356	25.061	-3.4257	-3.7264	0.76319	-1.8781	32.425	-4.2817
80.664	21.884	61.335	-4.0604	0.44914	-2.7092	-3.9305	0.68472	0.28549	0.66022	-1.3176	3042.7	37.248	12.186	61.424	-46.353	58.722	64.356	25.061	-3.4257	-3.7264	0.76319	-1.8781	32.425	-4.2817
80.361	21.71	61.75	-4.0801	0.45258	-2.7076	-3.9603	0.69158	0.34756	0.66022	-1.3176	3042.2	37.539	12.091	61.408	-46.09	58.708	64.356	25.061	-3.4257	-3.7264	0.76319	-1.8781	32.425	-4.2817
80.058	21.515	62.164	-4.1	0.45607	-2.7057	-3.979	0.70305	0.42864	0.66022	-1.3176	3041.7	37.829	11.984	61.392	-45.828	58.692	64.356	25.061	-3.4257	-3.7264	0.76319	-1.8781	32.425	-4.2817
79.756	21.301	62.576	-4.1199	0.45961	-2.7033	-3.9834	0.71254	0.51848	0.66022	-1.3176	3041.2	38.117	11.867	61.374	-45.567	58.676	64.356	25.061	-3.4257	-3.7264	0.76319	-1.8781	32.425	-4.2817
79.454	21.068	62.985	-4.1398	0.46319	-2.7005	-3.982	0.72009	0.60894	0.66022	-1.3176	3040.6	38.405	11.738	61.356	-45.308	58.659	64.356	25.061	-3.4257	-3.7264	0.76319	-1.8781	32.425	-4.2817
79.154	20.813	63.392	-4.1597	0.46681	-2.6972	-3.9741	0.72564	0.6999	0.66022	-1.3176	3040.1	38.69	11.598	61.336	-45.051	58.64	64.356	25.061	-3.4257	-3.7264	0.76319	-1.8781	32.425	-4.2817
78.855	20.539	63.796	-4.1795	0.47045	-2.6935	-3.9205	0.72908	0.78573	0.66022	-1.3176	3039.6	38.974	11.447	61.316	-44.797	58.621	64.356	25.061	-3.4257	-3.7264	0.76319	-1.8781	32.425	-4.2817
78.558	20.244	64.196	-4.1989	0.47409	-2.6894	-3.8283	0.72997	0.86741	0.66022	-1.3176	3039.1	39.255	11.285	61.294	-44.545	58.601	64.356	25.061	-3.4257	-3.7264	0.76319	-1.8781	32.425	-4.2817
78.262	19.929	64.593	-4.2178	0.47774	-2.6848	-3.7252	0.72814	0.9487	0.66022	-1.3176	3038.6	39.534	11.111	61.271	-44.296	58.58	64.356	25.061	-3.4257	-3.7264	0.76319	-1.8781	32.425	-4.2817
77.97	19.594	64.985	-4.2361	0.48137	-2.6799	-3.611	0.72355	1.0294	0.66022	-1.3176	3038.1	39.81	10.926	61.248	-44.051	58.558	64.356	25.061	-3.4257	-3.7264	0.76319	-1.8781	32.425	-4.2817
77.679	19.238	65.372	-4.2539	0.48497	-2.6746	-3.5346	0.70161	1.1013	0.66022	-1.3176	3037.6	40.083	10.73	61.223	-43.809	58.535	64.356	25.061	-3.4257	-3.7264	0.76319	-1.8781	32.425	-4.2817
77.392	18.862	65.753	-4.2716	0.48833	-2.6689	-3.5548	0.64517	1.1529	0.66022	-1.3176	3037.0	40.352	10.522	61.198	-43.572	58.511	64.356	25.061	-3.4257	-3.7264	0.76319	-1.8781	32.425	-4.2817
77.108	18.465	66.129	-4.2892	0.49142	-2.6631	-3.474	0.58771	1.1919	0.66022	-1.3176	3036.5	40.617	10.303	61.172	-43.339	58.486	64.356	25.061	-3.4257	-3.7264	0.76319	-1.8781	32.425	-4.2817
76.828	18.048	66.498	-4.3063	0.49421	-2.657	-3.3385	0.52848	1.2256	0.66022	-1.3176	3036.0	40.878	10.072	61.145	-43.111	58.461	64.356	25.061	-3.4257	-3.7264	0.76319	-1.8781	32.425	-4.2817
76.552	17.611	66.86	-4.3226	0.4967	-2.6508	-3.1823	0.46703	1.2624	0.66022	-1.3176	3035.5	41.134	9.83	61.117	-42.889	58.435	64.356	25.061	-3.4257	-3.7264	0.76319	-1.8781	32.425	-4.2817
76.28	17.154	67.214	-4.3381	0.49887	-2.6444	-3.0057	0.40345	1.3007	0.66022	-1.3176	3035.0	41.385	9.5771	61.088	-42.672	58.408	64.356	25.061	-3.4257	-3.7264	0.76319	-1.8781	32.425	-4.2817
76.014	16.678	67.559	-4.3526	0.50073	-2.6378	-2.8099	0.33781	1.3389	0.66022	-1.3176	3034.5	41.63	9.3135	61.059	-42.461	58.381	64.356	25.061	-3.4257	-3.7264	0.76319	-1.8781	32.425	-4.2817
75.752	16.184	67.896	-4.3661	0.50225	-2.631	-2.5954	0.27008	1.3769	0.66022	-1.3176	3034.0	41.869	9.0395	61.029	-42.257	58.352	64.356	25.061	-3.4257	-3.7264	0.76319	-1.8781	32.425	-4.2817
75.496	15.671	68.222	-4.3785	0.50343	-2.624	-2.3626	0.20038	1.4147	0.66022	-1.3176	3033.5	42.103	8.7553	60.999	-42.06	58.324	64.356	25.061	-3.4257	-3.7264	0.76319	-1.8781	32.425	-4.2817
75.246	15.141	68.538	-4.3897	0.50425	-2.6168	-2.1123	0.12859	1.4521	0.66022	-1.3176	3032.9	42.329	8.4614	60.968	-41.87	58.295	64.356	25.061	-3.4257	-3.7264	0.76319	-1.8781	32.425	-4.2817
75.002	14.595	68.844	-4.3996	0.50471	-2.6095	-1.8455	0.054709	1.489	0.66022	-1.3176	3032.4	42.549	8.158	60.936	-41.688	58.265	64.356	25.061	-3.4257	-3.7264	0.76319	-1.8781	32.425	-4.2817
74.765	14.032	69.137	-4.4081	0.50479	-2.6019	-1.5617	-0.021131	1.5335	0.66022	-1.3176	3031.9	42.761	7.8456	60.904	-41.513	58.235	64.356	25.061	-3.4257	-3.7264	0.76319	-1.8781	32.425	-4.2817
74.534	13.454	69.419	-4.4152	0.50449	-2.5942	-1.2609	-0.099052	1.586	0.66022	-1.3176	3031.4	42.965	7.5246	60.872	-41.347	58.204	64.356	25.061	-3.4257	-3.7264	0.76319	-1.8781	32.425	-4.2817
74.311	12.862	69.688	-4.4207	0.5038	-2.5861	-0.94516	-0.17909	1.6377	0.66022	-1.3176	3030.9	43.161	7.1955	60.839	-41.189	58.173	64.356	25.061	-3.4257	-3.7264	0.76319	-1.8781	32.425	-4.2817
74.095	12.256	69.944	-4.4246	0.5027	-2.5778	-0.58296	-0.26115	1.6866	0.66022	-1.3176	3030.4	43.349	6.8586	60.806	-41.041	58.142	64.356	25.061	-3.4257	-3.7264	0.76319	-1.8781	32.425	-4.2817
73.888	11.637	70.186	-4.4265	0.50118	-2.5692	-0.17563	-0.34553	1.7329	0.66022	-1.3176	3029.9	43.528	6.5146	60.772	-40.901	58.11	64.356	25.061	-3.4257	-3.7264	0.76319	-1.8781	32.425	-4.2817
73.688	11.008	70.414	-4.4264	0.49924	-2.5604	0.23533	-0.43212	1.7783	0.66022	-1.3176	3029.4	43.698	6.1641	60.738	-40.771	58.078	64.356	25.061	-3.4257	-3.7264	0.76319	-1.8781	32.425	-4.2817
73.497	10.368	70.627	-4.4241	0.49686	-2.5514	0.65617	-0.51971	1.8237	0.66022	-1.3176	3028.9	43.859	5.8077	60.705	-40.651	58.046	64.356	25.061	-3.4257	-3.7264	0.76319	-1.8781	32.425	-4.2817
73.315	9.7185	70.825	-4.4198	0.49404	-2.5422	1.0847	-0.60814	1.8685	0.66022	-1.3176	3028.3	44.01	5.446	60.67	-40.54	58.014	64.356	25.061	-3.4257	-3.7264	0.76319	-1.8781	32.425	-4.2817
73.142	9.0616	71.007	-4.4133	0.49078	-2.5328	1.5125	-0.69788	1.9112	0.66022	-1.3176	3027.8	44.151	5.0797	60.636	-40.44	57.982	64.356	25.061	-3.4257	-3.7264	0.76319	-1.8781	32.425	-4.2817
72.978	8.398	71.174	-4.4047	0.48706	-2.5231	1.9375	-0.78873	1.9514	0.66022	-1.3176	3027.3	44.283	4.7095	60.602	-40.349	57.95	64.356	25.061	-3.4257	-3.7264	0.76319	-1.8781	32.425	-4.2817
72.824	7.7289	71.325	-4.3939	0.48289	-2.5133	2.358	-0.88034	1.9887	0.66022	-1.3176	3026.8	44.404	4.336	60.568	-40.269	57.918	64.356	25.061	-3.4257	-3.7264	0.76319	-1.8781	32.425	-4.2817
72.68	7.0556	71.459	-4.3811	0.47826	-2.5032	2.7727	-0.97213	2.0251	0.66022	-1.3176	3026.3	44.515	3.9599	60.534	-40.2	57.885	64.356	25.061	-3.4257	-3.7264	0.76319	-1.8781	32.425	-4.2817
72.545	6.3793	71.578	-4.3662	0.47317	-2.493	3.1842	-1.0621	2.0772	0.66022	-1.3176	3025.8	44.615	3.5818	60.5	-40.141	57.853	64.356	25.061	-3.4257	-3.7264	0.76319	-1.8781	32.425	-4.2817
72.421	5.7012	71.679	-4.3493	0.46763	-2.4825	3.5867	-1.1522	2.1248	0.66022	-1.3176	3025.3	44.705	3.2025	60.466	-40.093	57.822	64.356	25.061	-3.4257	-3.7264	0.76319	-1.8781	32.425	-4.2817
72.307	5.0225	71.765	-4.3304	0.46165	-2.4717	3.9784	-1.2421	2.1676	0.66022	-1.3176	3024.8	44.784	2.8224	60.433	-40.056	57.79	64.356	25.061	-3.4257	-3.7264	0.76319	-1.8781	32.425	-4.2817
72.203	4.3443	71.833	-4.3095	0.45521	-2.4608	4.3578	-1.3314	2.2055	0.66022	-1.3176	3024.3	44.853	2.4424	60.399	-40.029	57.759	64.356	25.061	-3.4257	-3.7264	0.76319	-1.8781	32.425	-4.2817
72.111	3.6678	71.885	-4.2868	0.44833	-2.4497	4.7233	-1.4197	2.2383	0.66022	-1.3176	3023.8	44.91	2.063	60.367	-40.013	57.728	64.356	25.061	-3.4257	-3.7264	0.76319	-1.8781	32.425	-4.2817
72.028	2.9942	71.921	-4.2623	0.44102	-2.4384	5.0823	-1.5039	2.2672	0.66022	-1.3176	3023.3	44.957	1.6849	60.334	-40.008	57.697	64.356	25.061	-3.4257	-3.7264	0.76319	-1.8781	32.425	-4.2817
71.957	2.3245	71.94	-4.236	0.4333	-2.427	5.4263	-1.5859	2.2911	0.66022	-1.3176	3022.8	44.993	1.3087	60.302	-40.014	57.667	64.356	25.061	-3.4257	-3.7264	0.76319	-1.8781	32.425	-4.2817
71.897	1.6599	71.944	-4.2081	0.42517	-2.4155	5.7454	-1.6645	2.3088	0.66022	-1.3176	3022.2	45.019	0.935	60.27	-40.03	57.637	64.356	25.061	-3.4257	-3.7264	0.76319	-1.8781	32.425	-4.2817
71.847	1.0015	71.931	-4.1786	0.41666	-2.4039	6.0457	-1.741	2.3213	0.66022	-1.3176	3021.7	45.033	0.5644	60.239	-40.056	57.607	64.356	25.061	-3.4257	-3.7264	0.76319	-1.8781	32.425	-4.2817
71.809	0.35022	71.902	-4.1476	0.40776	-2.3923	6.3298	-1.8159	2.3292	0.66022	-1.3176	3021.2	45.037	0.19746	60.208	-40.093	57.578	64.356	25.061	-3.4257	-3.7264	0.76319	-1.8781	32.425	-4.2817
71.781	-0.29301	71.858	-4.1153	0.3985	-2.3807	6.5965	-1.8871	2.3335	0.66022	-1.3176	3020.7	45.031	-0.16529	60.178	-40.14	57.55	64.356	25.061	-3.4257	-3.7264	0.76319	-1.8781	32.425	-4.2817
71.764	-0.92724	71.799	-4.0817	0.3889	-2.369	6.8459	-1.9543	2.3346	0.66022	-1.3176	3020.2	45.014	-0.52333	60.149	-40.197	57.522	64.356	25.061	-3.4257	-3.7264	0.76319	-1.8781	32.425	-4.2817
71.759	-1.5516	71.725	-4.0469	0.37897	-2.3573	7.0728	-2.0179	2.3306	0.66022	-1.3176	3019.7	44.987	-0.87617	60.12	-40.264	57.495	64.356	25.061	-3.4257	-3.7264	0.76319	-1.8781	32.425	-4.2817
71.764	-2.1653	71.637	-4.011	0.36873	-2.3457	7.2701	-2.0768	2.3209	0.66022	-1.3176	3019.2	44.949	-1.2233	60.092	-40.341	57.469	64.356	25.061	-3.4257	-3.7264	0.76319	-1.8781	32.425	-4.2817
71.78	-2.7675	71.534	-3.9741	0.3582	-2.3341	7.5105	-2.1321	2.3064	0.66022	-1.3176	3018.7	44.902	-1.5643	60.064	-40.427	57.443	64.356	25.061	-3.4257	-3.7264	0.76319	-1.8781	32.425	-4.2817
71.807	-3.3573	71.418	-3.9359	0.34741	-2.3226	7.7336	-2.1839	2.2873	0.66022	-1.3176	3018.2	44.845	-1.8987	60.037	-40.522	57.418	64.356	25.061	-3.4257	-3.7264	0.76319	-1.8781	32.425	-4.2817
71.844	-3.934	71.289	-3.8968	0.33637	-2.3112	7.9356	-2.2301	2.264	0.66022	-1.3176	3017.7	44.778	-2.2259	60.011	-40.627	57.393	64.356	25.061	-3.4257	-3.7264	0.76319	-1.8781	32.425	-4.2817
71.892	-4.4968	71.146	-3.8566	0.32512	-2.3	8.116	-2.2718	2.2365	0.66022	-1.3176	3017.2	44.701	-2.5456	59.986	-40.74	57.37	64.356	25.061	-3.4257	-3.7264	0.76319	-1.8781	32.425	-4.2817
71.951	-5.0451	70.992	-3.8156	0.31366	-2.2889	8.2741	-2.3098	2.2047	0.66022	-1.3176	3016.7	44.616	-2.8574	59.962	-40.862	57.347	64.356	25.061	-3.4257	-3.7264	0.76319	-1.8781	32.425	-4.2817
72.019	-5.5783	70.825	-3.7739	0.30203	-2.278	8.4098	-2.344	2.1688	0.66022	-1.3176	3016.2	44.521	-3.1609	59.938	-40.992	57.325	64.356	25.061	-3.4257	-3.7264	0.76319	-1.8781	32.425	-4.2817
72.098	-6.0957	70.648	-3.7316	0.29023	-2.2672	8.5231	-2.3742	2.1291	0.66022	-1.3176	3015.7	44.418	-3.4558	59.916	-41.13	57.303	64.356	25.061	-3.4257	-3.7264	0.76319	-1.8781	32.425	-4.2817
72.187	-6.5969	70.459	-3.6887	0.27829	-2.2567	8.6139	-2.4003	2.0856	0.66022	-1.3176	3015.2	44.306	-3.7417	59.894	-41.276	57.283	64.356	25.061	-3.4257	-3.7264	0.76319	-1.8781	32.425	-4.2817
72.285	-7.0815	70.259	-3.6455	0.26623	-2.2464	8.6821	-2.4221	2.0391	0.66022	-1.3176	3014.7	44.186	-4.0184	59.873	-41.429	57.263	64.356	25.061	-3.4257	-3.7264	0.76319	-1.8781	32.425	-4.2817
72.393	-7.549	70.05	-3.6019	0.25408	-2.2363	8.7248	-2.4374	1.9961	0.66022	-1.3176	3014.2	44.058	-4.2857	59.852	-41.59	57.244	64.356	25.061	-3.4257	-3.7264	0.76319	-1.8781	32.425	-4.2817
72.511	-7.9992	69.831	-3.5583	0.24187	-2.2264	8.7466	-2.4486	1.9497	0.66022	-1.3176	3013.7	43.922	-4.5432	59.833	-41.757	57.226	64.356	25.061	-3.4257	-3.7264	0.76319	-1.8781	32.425	-4.2817
72.637	-8.4316	69.603	-3.5145	0.2296	-2.2168	8.7479	-2.4557	1.9	0.66022	-1.3176	3013.2	43.778	-4.7909	59.814	-41.931	57.209	64.356	25.061	-3.4257	-3.7264	0.76319	-1.8781	32.425	-4.2817
72.773	-8.8462	69.367	-3.4708	0.21731	-2.2074	8.7289	-2.4588	1.8472	0.66022	-1.3176	3012.7	43.627	-5.0285	59.797	-42.111	57.192	64.356	25.061	-3.4257	-3.7264	0.76319	-1.8781	32.425	-4.2817
72.917	-9.2427	69.122	-3.4273	0.20502	-2.1983	8.7217	-2.4577	1.7907	0.66022	-1.3176	3012.2	43.47	-5.256	59.78	-42.297	57.177	64.356	25.061	-3.4257	-3.7264	0.76319	-1.8781	32.425	-4.2817
73.07	-9.621	68.87	-3.3835	0.19274	-2.1895	8.7826	-2.4531	1.728	0.66022	-1.3176	3011.7	43.305	-5.4732	59.764	-42.488	57.162	64.356	25.061	-3.4257	-3.7264	0.76319	-1.8781	32.425	-4.2817
73.231	-9.9808	68.611	-3.3395	0.1805	-2.181	8.8226	-2.4453	1.6614	0.66022	-1.3176	3011.1	43.134	-5.6799	59.749	-42.685	57.148	64.356	25.061	-3.4257	-3.7264	0.76319	-1.8781	32.425	-4.2817
73.399	-10.322	68.344	-3.2953	0.1683	-2.1729	8.842	-2.4342	1.5909	0.66022	-1.3176	3010.6	42.958	-5.8761	59.735	-42.887	57.135	64.356	25.061	-3.4257	-3.7264	0.76319	-1.8781	32.425	-4.2817
73.576	-10.644	68.072	-3.2511	0.15616	-2.1651	8.841	-2.4193	1.517	0.66022	-1.3176	3010.1	42.775	-6.0614	59.722	-43.094	57.123	64.356	25.061	-3.4257	-3.7264	0.76319	-1.8781	32.425	-4.2817
73.76	-10.947	67.794	-3.2069	0.14411	-2.1577	8.82	-2.4005	1.4401	0.66022	-1.3176	3009.6	42.587	-6.2358	59.71	-43.305	57.112	64.356	25.061	-3.4257	-3.7264	0.76319	-1.8781	32.425	-4.2817
73.951	-11.23	67.51	-3.1629	0.13216	-2.1507	8.7803	-2.3785	1.3595	0.66022	-1.3176	3009.1	42.393	-6.3993	59.699	-43.52	57.101	64.356	25.061	-3.4257	-3.7264	0.76319	-1.8781	32.425	-4.2817
74.149	-11.495	67.221	-3.119	0.12033	-2.1442	8.7805	-2.3533	1.2721	0.66022	-1.3176	3008.6	42.194	-6.5517	59.688	-43.739	57.092	64.356	25.061	-3.4257	-3.7264	0.76319	-1.8781	32.425	-4.2817
74.354	-11.739	66.928	-3.0751	0.10863	-2.138	8.7789	-2.3254	1.1793	0.66022	-1.3176	3008.1	41.991	-6.6929	59.679	-43.962	57.083	64.356	25.061	-3.4257	-3.7264	0.76319	-1.8781	32.425	-4.2817
74.566	-11.965	66.63	-3.0313	0.097079	-2.1324	8.7589	-2.2947	1.082	0.66022	-1.3176	3007.6	41.783	-6.8229	59.67	-44.188	57.075	64.356	25.061	-3.4257	-3.7264	0.76319	-1.8781	32.425	-4.2817
74.783	-12.17	66.329	-2.9876	0.085688	-2.1272	8.7209	-2.2612	0.98029	0.66022	-1.3176	3007.1	41.572	-6.9416	59.662	-44.416	57.068	64.356	25.061	-3.4257	-3.7264	0.76319	-1.8781	32.425	-4.2817
75.006	-12.356	66.024	-2.9441	0.074472	-2.1226	8.6909	-2.2249	0.87258	0.66022	-1.3176	3006.6	41.356	-7.0488	59.656	-44.648	57.062	64.356	25.061	-3.4257	-3.7264	0.76319	-1.8781	32.425	-4.2817
75.235	-12.521	65.716	-2.9006	0.063443	-2.1185	8.6728	-2.1861	0.75805	0.66022	-1.3176	3006.1	41.137	-7.1446	59.65	-44.881	57.057	64.356	25.061	-3.4257	-3.7264	0.76319	-1.8781	32.425	-4.2817
75.469	-12.667	65.406	-2.8574	0.052615	-2.115	8.6375	-2.1449	0.63844	0.66022	-1.3176	3005.6	40.914	-7.2288	59.644	-45.117	57.052	64.356	25.061	-3.4257	-3.7264	0.76319	-1.8781	32.425	-4.2817
75.708	-12.793	65.093	-2.8143	0.041998	-2.1121	8.5855	-2.1012	0.51382	0.66022	-1.3176	3005.1	40.688	-7.3013	59.64	-45.354	57.049	64.356	25.061	-3.4257	-3.7264	0.76319	-1.8781	32.425	-4.2817
75.952	-12.898	64.778	-2.7715	0.031607	-2.1099	8.5172	-2.055	0.38423	0.66022	-1.3176	3004.6	40.46	-7.3622	59.637	-45.593	57.046	64.356	25.061	-3.4257	-3.7264	0.76319	-1.8781	32.425	-4.2817
76.201	-12.983	64.462	-2.7291	0.021453	-2.1083	8.4495	-2.0063	0.24876	0.66022	-1.3176	3004.1	40.229	-7.4114	59.634	-45.833	57.044	64.356	25.061	-3.4257	-3.7264	0.76319	-1.8781	32.425	-4.2817
76.454	-13.048	64.144	-2.687	0.011548	-2.1074	8.3854	-1.9562	0.10746	0.66022	-1.3176	3003.6	39.996	-7.4488	59.632	-46.074	57.042	64.356	25.061	-3.4257	-3.7264	0.76319	-1.8781	32.425	-4.2817
76.71	-13.092	63.825	-2.6454	0.0017584	-2.1071	8.2664	-1.9591	0.001344	0.66022	-1.3176	3003.1	39.762	-7.4744	59.631	-46.315	57.042	64.356	25.061	-3.4257	-3.7264	0.76319	-1.8781	32.425	-4.2817
76.971	-13.116	63.506	-2.6044	-0.0080395	-2.1074	8.1287	-1.9597	-0.1049	0.66022	-1.3176	3002.6	39.525	-7.4881	59.631	-46.557	57.042	64.356	25.061	-3.4257	-3.7264	0.76319	-1.8781	32.425	-4.2817
77.235	-13.12	63.185	-2.5641	-0.017835	-2.1082	7.9551	-1.9586	-0.20419	0.66022	-1.3176	3002.1	39.286	-7.4902	59.632	-46.8	57.043	64.356	25.061	-3.4257	-3.7264	0.76319	-1.8781	32.425	-4.2817
77.502	-13.103	62.864	-2.525	-0.027625	-2.1094	7.6996	-1.957	-0.27693	0.66022	-1.3176	3001.6	39.046	-7.4805	59.633	-47.042	57.045	64.356	25.061	-3.4257	-3.7264	0.76319	-1.8781	32.425	-4.2817
77.773	-13.066	62.542	-2.4872	-0.037399	-2.1109	7.4362	-1.9519	-0.3507	0.66022	-1.3176	3001.1	38.805	-7.4591	59.635	-47.284	57.047	64.356	25.061	-3.4257	-3.7264	0.76319	-1.8781	32.425	-4.2817
78.046	-13.01	62.219	-2.4507	-0.047138	-2.1129	7.1654	-1.9432	-0.42535	0.66022	-1.3176	3000.6	38.562	-7.4264	59.638	-47.526	57.05	64.356	25.061	-3.4257	-3.7264	0.76319	-1.8781	32.425	-4.2817
78.322	-12.934	61.896	-2.4155	-0.056825	-2.1152	6.888	-1.9309	-0.50073	0.66022	-1.3176	3000.1	38.318	-7.3825	59.641	-47.768	57.054	64.356	25.061	-3.4257	-3.7264	0.76319	-1.8781	32.425	-4.2817
78.601	-12.84	61.572	-2.3818	-0.066441	-2.1179	6.6047	-1.915	-0.57671	0.66022	-1.3176	2999.6	38.073	-7.3277	59.645	-48.009	57.058	64.356	25.061	-3.4257	-3.7264	0.76319	-1.8781	32.425	-4.2817
78.882	-12.727	61.248	-2.3495	-0.075969	-2.121	6.3039	-1.8955	-0.65335	0.66022	-1.3176	2999.1	37.828	-7.2622	59.649	-48.249	57.063	64.356	25.061	-3.4257	-3.7264	0.76319	-1.8781	32.425	-4.2817
79.165	-12.595	60.924	-2.3188	-0.08539	-2.1244	5.9947	-1.8722	-0.73028	0.66022	-1.3176	2998.6	37.581	-7.1864	59.655	-48.489	57.068	64.356	25.061	-3.4257	-3.7264	0.76319	-1.8781	32.425	-4.2817
79.45	-12.447	60.599	-2.2896	-0.094685	-2.1283	5.6829	-1.8452	-0.80734	0.66022	-1.3176	2998.1	37.334	-7.1003	59.661	-48.727	57.074	64.356	25.061	-3.4257	-3.7264	0.76319	-1.8781	32.425	-4.2817
79.736	-12.281	60.275	-2.2619	-0.10384	-2.1325	5.3689	-1.8146	-0.88444	0.66022	-1.3176	2997.6	37.087	-7.0044	59.667	-48.965	57.081	64.356	25.061	-3.4257	-3.7264	0.76319	-1.8781	32.425	-4.2817
80.024	-12.098	59.95	-2.2359	-0.11282	-2.1371	5.0533	-1.7803	-0.96152	0.66022	-1.3176	2997.1	36.839	-6.8988	59.674	-49.202	57.088	64.356	25.061	-3.4257	-3.7264	0.76319	-1.8781	32.425	-4.2817
80.313	-11.899	59.626	-2.2114	-0.12163	-2.1421	4.7368	-1.7425	-1.0385	0.66022	-1.3176	2996.6	36.591	-6.7837	59.682	-49.437	57.096	64.356	25.061	-3.4257	-3.7264	0.76319	-1.8781	32.425	-4.2817
80.602	-11.684	59.301	-2.1885	-0.13024	-2.1475	4.4198	-1.7011	-1.1154	0.66022	-1.3176	2996.1	36.343	-6.6596	59.691	-49.671	57.105	64.356	25.061	-3.4257	-3.7264	0.76319	-1.8781	32.425	-4.2817
80.892	-11.453	58.977	-2.1672	-0.13864	-2.1533	4.0939	-1.6563	-1.192	0.66022	-1.3176	2995.6	36.095	-6.5265	59.7	-49.904	57.114	64.356	25.061	-3.4257	-3.7264	0.76319	-1.8781	32.425	-4.2817
81.183	-11.207	58.653	-2.1476	-0.1468	-2.1594	3.7556	-1.608	-1.2679	0.66022	-1.3176	2995.1	35.847	-6.3848	59.71	-50.135	57.124	64.356	25.061	-3.4257	-3.7264	0.76319	-1.8781	32.425	-4.2817
81.473	-10.947	58.329	-2.1296	-0.15471	-2.1659	3.4201	-1.5562	-1.3435	0.66022	-1.3176	2994.6	35.6	-6.2347	59.721	-50.364	57.135	64.356	25.061	-3.4257	-3.7264	0.76319	-1.8781	32.425	-4.2817
[truncated: 16,001 more rows]
