# Supplementary material for: Data-driven flight path monitoring technique using recurrent neural network for the safety management of commercial aircraft
Source: PeerJ Comput Sci. 2025 Mar 17;11:e2753. doi: 10.7717/peerj-cs.2753 (PMC11935752; doi:10.7717/peerj-cs.2753)
Supplement: Supplemental Information 1 [file peerj-cs-11-2753-s001.zip › Data/HY_RNN_46_header.csv]

Ub	Vb	Wb	Pb	Qb	Rb	Pdot	Qdot	Rdot	lat	lon	alt	alp	beta	tas	pitch	eas	eas_In	alp_In	beta_In	P_In	Q_In	R_In	yaw_In	gamma_In
135.56	-2.3293	54.147	-5.5924	0.68188	-2.2421	-5.8432e-05	-0.00014563	-6.2024e-05	0.66022	-1.3176	3999.3	21.773	-0.9142	86.499	-58.768	81.517	81.516	21.773	-0.91421	-5.5924	0.68188	-2.2421	30.639	-5.9804
135.56	-2.3293	54.146	-5.5924	0.68188	-2.2421	-0.00019655	-0.00015386	-0.00013823	0.66022	-1.3176	3998.6	21.773	-0.91419	86.499	-58.775	81.518	81.516	21.773	-0.91421	-5.5924	0.68188	-2.2421	30.639	-5.9804
135.56	-2.3292	54.145	-5.5924	0.68188	-2.2421	-0.00041392	-2.8787e-05	-0.00022432	0.66022	-1.3176	3997.8	21.773	-0.91415	86.499	-58.784	81.519	81.516	21.773	-0.91421	-5.5924	0.68188	-2.2421	30.639	-5.9804
135.56	-2.329	54.144	-5.5924	0.68188	-2.2421	-0.00070967	0.00022496	-0.00031607	0.66022	-1.3176	3997.1	21.772	-0.91408	86.499	-58.796	81.52	81.516	21.773	-0.91421	-5.5924	0.68188	-2.2421	30.639	-5.9804
135.56	-2.3288	54.143	-5.5924	0.68188	-2.2421	-0.0010825	0.00060226	-0.00040932	0.66022	-1.3176	3996.4	21.772	-0.91398	86.499	-58.81	81.52	81.516	21.773	-0.91421	-5.5924	0.68188	-2.2421	30.639	-5.9804
135.56	-2.3284	54.141	-5.5924	0.68188	-2.2421	-0.0015307	0.0010975	-0.00049998	0.66022	-1.3176	3995.7	21.771	-0.91383	86.499	-58.825	81.521	81.516	21.773	-0.91421	-5.5924	0.68188	-2.2421	30.639	-5.9804
135.56	-2.3279	54.139	-5.5924	0.68189	-2.2421	-0.0020523	0.0017045	-0.0005841	0.66022	-1.3176	3995.0	21.77	-0.91363	86.499	-58.844	81.522	81.516	21.773	-0.91421	-5.5924	0.68188	-2.2421	30.639	-5.9804
135.56	-2.3272	54.137	-5.5924	0.6819	-2.2421	-0.0026447	0.0024169	-0.00065781	0.66022	-1.3176	3994.2	21.769	-0.91337	86.499	-58.864	81.523	81.516	21.773	-0.91421	-5.5924	0.68188	-2.2421	30.639	-5.9804
135.57	-2.3264	54.134	-5.5924	0.68191	-2.2421	-0.0033053	0.0032277	-0.00071739	0.66022	-1.3176	3993.5	21.768	-0.91305	86.499	-58.886	81.524	81.516	21.773	-0.91421	-5.5924	0.68188	-2.2421	30.639	-5.9804
135.57	-2.3254	54.132	-5.5924	0.68193	-2.2421	-0.0040307	0.0041296	-0.00075926	0.66022	-1.3176	3992.8	21.767	-0.91265	86.499	-58.911	81.525	81.516	21.773	-0.91421	-5.5924	0.68188	-2.2421	30.639	-5.9804
135.57	-2.3242	54.129	-5.5925	0.68195	-2.2421	-0.0048176	0.005115	-0.00078	0.66022	-1.3176	3992.1	21.766	-0.91218	86.499	-58.938	81.526	81.516	21.773	-0.91421	-5.5924	0.68188	-2.2421	30.639	-5.9804
135.57	-2.3228	54.126	-5.5925	0.68198	-2.2421	-0.0056623	0.0061759	-0.00077633	0.66022	-1.3176	3991.4	21.764	-0.91162	86.499	-58.967	81.527	81.516	21.773	-0.91421	-5.5924	0.68188	-2.2421	30.639	-5.9804
135.57	-2.3211	54.122	-5.5925	0.68202	-2.2421	-0.0065606	0.0073042	-0.00074519	0.66022	-1.3176	3990.6	21.763	-0.91097	86.499	-58.998	81.528	81.516	21.773	-0.91421	-5.5924	0.68188	-2.2421	30.639	-5.9804
135.57	-2.3192	54.118	-5.5925	0.68206	-2.2421	-0.0075083	0.0084912	-0.00068366	0.66022	-1.3176	3989.9	21.761	-0.91023	86.499	-59.031	81.529	81.516	21.773	-0.91421	-5.5924	0.68188	-2.2421	30.639	-5.9804
135.57	-2.3171	54.115	-5.5926	0.6821	-2.2421	-0.0085008	0.0097284	-0.00058906	0.66022	-1.3176	3989.2	21.759	-0.90938	86.5	-59.066	81.53	81.516	21.773	-0.91421	-5.5924	0.68188	-2.2421	30.639	-5.9804
135.58	-2.3147	54.111	-5.5926	0.68215	-2.2421	-0.0095334	0.011007	-0.00045889	0.66022	-1.3176	3988.5	21.758	-0.90843	86.5	-59.104	81.531	81.516	21.773	-0.91421	-5.5924	0.68188	-2.2421	30.639	-5.9804
135.58	-2.312	54.107	-5.5927	0.68221	-2.2421	-0.010601	0.012317	-0.00029087	0.66022	-1.3176	3987.8	21.756	-0.90737	86.5	-59.143	81.532	81.516	21.773	-0.91421	-5.5924	0.68188	-2.2421	30.639	-5.9804
135.58	-2.309	54.102	-5.5927	0.68228	-2.2421	-0.011699	0.013651	-8.2942e-05	0.66022	-1.3176	3987.0	21.754	-0.9062	86.5	-59.185	81.533	81.516	21.773	-0.91421	-5.5924	0.68188	-2.2421	30.639	-5.9804
135.58	-2.3057	54.098	-5.5928	0.68235	-2.2421	-0.012822	0.014999	0.00016673	0.66022	-1.3176	3986.3	21.752	-0.9049	86.5	-59.228	81.534	81.516	21.773	-0.91421	-5.5924	0.68188	-2.2421	30.639	-5.9804
135.58	-2.3021	54.094	-5.5929	0.68243	-2.2421	-0.013964	0.016351	0.00045975	0.66022	-1.3176	3985.6	21.75	-0.90349	86.5	-59.273	81.535	81.516	21.773	-0.91421	-5.5924	0.68188	-2.2421	30.639	-5.9804
135.59	-2.2982	54.089	-5.5929	0.68251	-2.2421	-0.01512	0.017698	0.00079747	0.66022	-1.3176	3984.9	21.748	-0.90194	86.501	-59.321	81.536	81.516	21.773	-0.91421	-5.5924	0.68188	-2.2421	30.639	-5.9804
135.59	-2.2939	54.084	-5.593	0.6826	-2.2421	-0.016285	0.019031	0.001181	0.66022	-1.3176	3984.1	21.746	-0.90028	86.501	-59.37	81.537	81.516	21.773	-0.91421	-5.5924	0.68188	-2.2421	30.639	-5.9804
135.59	-2.2893	54.08	-5.5931	0.6827	-2.2421	-0.017452	0.020341	0.0016113	0.66022	-1.3176	3983.4	21.744	-0.89848	86.501	-59.421	81.539	81.516	21.773	-0.91421	-5.5924	0.68188	-2.2421	30.639	-5.9804
135.59	-2.2844	54.075	-5.5932	0.68281	-2.2421	-0.018616	0.021618	0.0020889	0.66022	-1.3176	3982.7	21.742	-0.89655	86.502	-59.475	81.54	81.516	21.773	-0.91421	-5.5924	0.68188	-2.2421	30.639	-5.9804
135.6	-2.2792	54.071	-5.5933	0.68292	-2.2421	-0.019773	0.022854	0.0026142	0.66022	-1.3176	3982.0	21.74	-0.89448	86.502	-59.53	81.541	81.516	21.773	-0.91421	-5.5924	0.68188	-2.2421	30.639	-5.9804
135.6	-2.2736	54.066	-5.5934	0.68304	-2.2421	-0.020915	0.024039	0.0031873	0.66022	-1.3176	3981.3	21.738	-0.89228	86.502	-59.587	81.542	81.516	21.773	-0.91421	-5.5924	0.68188	-2.2421	30.639	-5.9804
135.6	-2.2676	54.061	-5.5935	0.68316	-2.242	-0.022038	0.025164	0.0038082	0.66022	-1.3176	3980.5	21.736	-0.88995	86.503	-59.645	81.543	81.516	21.773	-0.91421	-5.5924	0.68188	-2.2421	30.639	-5.9804
135.6	-2.2614	54.057	-5.5936	0.68329	-2.242	-0.023135	0.026222	0.0044765	0.66022	-1.3176	3979.8	21.734	-0.88748	86.503	-59.706	81.545	81.516	21.773	-0.91421	-5.5924	0.68188	-2.2421	30.639	-5.9804
135.61	-2.2547	54.053	-5.5937	0.68342	-2.242	-0.024202	0.027203	0.0051916	0.66022	-1.3176	3979.1	21.732	-0.88487	86.503	-59.768	81.546	81.516	21.773	-0.91421	-5.5924	0.68188	-2.2421	30.639	-5.9804
135.61	-2.2478	54.048	-5.5939	0.68356	-2.242	-0.025234	0.0281	0.0059526	0.66022	-1.3176	3978.4	21.73	-0.88213	86.504	-59.832	81.547	81.516	21.773	-0.91421	-5.5924	0.68188	-2.2421	30.639	-5.9804
135.61	-2.2405	54.044	-5.594	0.6837	-2.2419	-0.026224	0.028905	0.0067584	0.66022	-1.3176	3977.7	21.728	-0.87926	86.504	-59.898	81.549	81.516	21.773	-0.91421	-5.5924	0.68188	-2.2421	30.639	-5.9804
135.62	-2.2328	54.04	-5.5941	0.68385	-2.2419	-0.027169	0.029609	0.0076078	0.66022	-1.3176	3976.9	21.726	-0.87625	86.505	-59.965	81.55	81.516	21.773	-0.91421	-5.5924	0.68188	-2.2421	30.639	-5.9804
135.62	-2.2248	54.036	-5.5943	0.684	-2.2419	-0.028063	0.030206	0.0084991	0.66022	-1.3176	3976.2	21.724	-0.87311	86.505	-60.034	81.551	81.516	21.773	-0.91421	-5.5924	0.68188	-2.2421	30.639	-5.9804
135.62	-2.2165	54.032	-5.5944	0.68415	-2.2418	-0.028901	0.030689	0.0094306	0.66022	-1.3176	3975.5	21.723	-0.86984	86.506	-60.105	81.553	81.516	21.773	-0.91421	-5.5924	0.68188	-2.2421	30.639	-5.9804
135.62	-2.2079	54.029	-5.5945	0.6843	-2.2418	-0.029679	0.031052	0.0104	0.66022	-1.3176	3974.8	21.721	-0.86644	86.506	-60.177	81.554	81.516	21.773	-0.91421	-5.5924	0.68188	-2.2421	30.639	-5.9804
135.63	-2.1989	54.026	-5.5947	0.68446	-2.2417	-0.030394	0.031288	0.011406	0.66022	-1.3176	3974.0	21.72	-0.86292	86.507	-60.251	81.555	81.516	21.773	-0.91421	-5.5924	0.68188	-2.2421	30.639	-5.9804
135.63	-2.1896	54.022	-5.5948	0.68462	-2.2417	-0.031039	0.031391	0.012445	0.66022	-1.3176	3973.3	21.718	-0.85928	86.507	-60.327	81.557	81.516	21.773	-0.91421	-5.5924	0.68188	-2.2421	30.639	-5.9804
135.63	-2.1801	54.02	-5.595	0.68477	-2.2416	-0.031613	0.031356	0.013516	0.66022	-1.3176	3972.6	21.717	-0.85552	86.508	-60.404	81.558	81.516	21.773	-0.91421	-5.5924	0.68188	-2.2421	30.639	-5.9804
135.63	-2.1702	54.017	-5.5952	0.68493	-2.2415	-0.032112	0.031179	0.014614	0.66022	-1.3176	3971.9	21.715	-0.85164	86.509	-60.482	81.56	81.516	21.773	-0.91421	-5.5924	0.68188	-2.2421	30.639	-5.9804
135.63	-2.16	54.015	-5.5953	0.68509	-2.2414	-0.032531	0.030854	0.015738	0.66022	-1.3176	3971.1	21.714	-0.84765	86.509	-60.562	81.561	81.516	21.773	-0.91421	-5.5924	0.68188	-2.2421	30.639	-5.9804
135.64	-2.1496	54.013	-5.5955	0.68524	-2.2414	-0.032869	0.030378	0.016884	0.66022	-1.3176	3970.4	21.713	-0.84355	86.51	-60.643	81.563	81.516	21.773	-0.91421	-5.5924	0.68188	-2.2421	30.639	-5.9804
135.64	-2.1389	54.011	-5.5957	0.68539	-2.2413	-0.033122	0.029747	0.01805	0.66022	-1.3176	3969.7	21.712	-0.83935	86.511	-60.726	81.564	81.516	21.773	-0.91421	-5.5924	0.68188	-2.2421	30.639	-5.9804
135.64	-2.128	54.009	-5.5958	0.68554	-2.2412	-0.033289	0.028959	0.01923	0.66022	-1.3176	3969.0	21.711	-0.83506	86.511	-60.81	81.566	81.516	21.773	-0.91421	-5.5924	0.68188	-2.2421	30.639	-5.9804
135.64	-2.1168	54.008	-5.596	0.68568	-2.2411	-0.033366	0.02801	0.020423	0.66022	-1.3176	3968.3	21.711	-0.83066	86.512	-60.896	81.567	81.516	21.773	-0.91421	-5.5924	0.68188	-2.2421	30.639	-5.9804
135.64	-2.1054	54.008	-5.5961	0.68582	-2.241	-0.033353	0.026899	0.021623	0.66022	-1.3176	3967.5	21.71	-0.82618	86.513	-60.982	81.569	81.516	21.773	-0.91421	-5.5924	0.68188	-2.2421	30.639	-5.9804
135.65	-2.0938	54.007	-5.5963	0.68595	-2.2409	-0.033248	0.025624	0.022829	0.66022	-1.3176	3966.8	21.71	-0.82162	86.514	-61.07	81.571	81.516	21.773	-0.91421	-5.5924	0.68188	-2.2421	30.639	-5.9804
135.65	-2.082	54.007	-5.5965	0.68607	-2.2408	-0.03305	0.024185	0.024035	0.66022	-1.3176	3966.1	21.71	-0.81698	86.514	-61.159	81.572	81.516	21.773	-0.91421	-5.5924	0.68188	-2.2421	30.639	-5.9804
135.65	-2.07	54.007	-5.5966	0.68619	-2.2406	-0.032757	0.02258	0.025238	0.66022	-1.3176	3965.4	21.709	-0.81227	86.515	-61.25	81.574	81.516	21.773	-0.91421	-5.5924	0.68188	-2.2421	30.639	-5.9804
135.65	-2.0579	54.008	-5.5968	0.6863	-2.2405	-0.03237	0.02081	0.026434	0.66022	-1.3176	3964.6	21.709	-0.80749	86.516	-61.341	81.575	81.516	21.773	-0.91421	-5.5924	0.68188	-2.2421	30.639	-5.9804
135.65	-2.0456	54.009	-5.597	0.6864	-2.2404	-0.031888	0.018875	0.027619	0.66022	-1.3176	3963.9	21.71	-0.80265	86.517	-61.434	81.577	81.516	21.773	-0.91421	-5.5924	0.68188	-2.2421	30.639	-5.9804
135.65	-2.0331	54.01	-5.5971	0.68649	-2.2402	-0.031312	0.016776	0.028788	0.66022	-1.3176	3963.2	21.71	-0.79776	86.517	-61.528	81.579	81.516	21.773	-0.91421	-5.5924	0.68188	-2.2421	30.639	-5.9804
135.65	-2.0205	54.012	-5.5973	0.68656	-2.2401	-0.030642	0.014516	0.029938	0.66022	-1.3176	3962.5	21.711	-0.79282	86.518	-61.622	81.58	81.516	21.773	-0.91421	-5.5924	0.68188	-2.2421	30.639	-5.9804
135.65	-2.0079	54.014	-5.5974	0.68663	-2.2399	-0.029879	0.012096	0.031065	0.66022	-1.3176	3961.7	21.711	-0.78784	86.519	-61.718	81.582	81.516	21.773	-0.91421	-5.5924	0.68188	-2.2421	30.639	-5.9804
135.66	-1.9951	54.017	-5.5976	0.68668	-2.2398	-0.029023	0.0095178	0.032164	0.66022	-1.3176	3961.0	21.712	-0.78282	86.52	-61.815	81.584	81.516	21.773	-0.91421	-5.5924	0.68188	-2.2421	30.639	-5.9804
135.66	-1.9822	54.02	-5.5977	0.68673	-2.2396	-0.028077	0.0067858	0.033231	0.66022	-1.3176	3960.3	21.713	-0.77777	86.521	-61.913	81.585	81.516	21.773	-0.91421	-5.5924	0.68188	-2.2421	30.639	-5.9804
135.66	-1.9693	54.023	-5.5979	0.68675	-2.2394	-0.027043	0.003903	0.034263	0.66022	-1.3176	3959.6	21.714	-0.7727	86.521	-62.011	81.587	81.516	21.773	-0.91421	-5.5924	0.68188	-2.2421	30.639	-5.9804
135.66	-1.9564	54.027	-5.598	0.68676	-2.2393	-0.025921	0.00087357	0.035255	0.66022	-1.3176	3958.8	21.715	-0.76761	86.522	-62.111	81.589	81.516	21.773	-0.91421	-5.5924	0.68188	-2.2421	30.639	-5.9804
135.66	-1.9434	54.031	-5.5981	0.68676	-2.2391	-0.024715	-0.0022981	0.036204	0.66022	-1.3176	3958.1	21.717	-0.76251	86.523	-62.211	81.59	81.516	21.773	-0.91421	-5.5924	0.68188	-2.2421	30.639	-5.9804
135.66	-1.9304	54.035	-5.5982	0.68674	-2.2389	-0.023428	-0.005607	0.037105	0.66022	-1.3176	3957.4	21.719	-0.75741	86.524	-62.312	81.592	81.516	21.773	-0.91421	-5.5924	0.68188	-2.2421	30.639	-5.9804
135.66	-1.9175	54.04	-5.5984	0.6867	-2.2387	-0.022061	-0.0090477	0.037955	0.66022	-1.3176	3956.7	21.72	-0.75231	86.525	-62.414	81.594	81.516	21.773	-0.91421	-5.5924	0.68188	-2.2421	30.639	-5.9804
135.66	-1.9045	54.045	-5.5985	0.68665	-2.2385	-0.020619	-0.012615	0.03875	0.66022	-1.3176	3955.9	21.722	-0.74722	86.526	-62.516	81.595	81.516	21.773	-0.91421	-5.5924	0.68188	-2.2421	30.639	-5.9804
135.66	-1.8916	54.051	-5.5986	0.68658	-2.2383	-0.019105	-0.016301	0.039487	0.66022	-1.3176	3955.2	21.724	-0.74215	86.526	-62.619	81.597	81.516	21.773	-0.91421	-5.5924	0.68188	-2.2421	30.639	-5.9804
135.65	-1.8787	54.057	-5.5987	0.68649	-2.2381	-0.017522	-0.020102	0.040162	0.66022	-1.3176	3954.5	21.727	-0.73709	86.527	-62.723	81.598	81.516	21.773	-0.91421	-5.5924	0.68188	-2.2421	30.639	-5.9804
135.65	-1.8659	54.063	-5.5987	0.68638	-2.2379	-0.015874	-0.024008	0.040771	0.66022	-1.3176	3953.7	21.729	-0.73207	86.528	-62.827	81.6	81.516	21.773	-0.91421	-5.5924	0.68188	-2.2421	30.639	-5.9804
135.65	-1.8532	54.07	-5.5988	0.68625	-2.2377	-0.014166	-0.028014	0.041313	0.66022	-1.3176	3953.0	21.732	-0.72707	86.529	-62.932	81.602	81.516	21.773	-0.91421	-5.5924	0.68188	-2.2421	30.639	-5.9804
135.65	-1.8406	54.077	-5.5989	0.6861	-2.2375	-0.012402	-0.032111	0.041782	0.66022	-1.3176	3952.3	21.734	-0.72212	86.53	-63.037	81.603	81.516	21.773	-0.91421	-5.5924	0.68188	-2.2421	30.639	-5.9804
135.65	-1.8281	54.084	-5.5989	0.68593	-2.2373	-0.010587	-0.036292	0.042178	0.66022	-1.3176	3951.6	21.737	-0.7172	86.53	-63.143	81.605	81.516	21.773	-0.91421	-5.5924	0.68188	-2.2421	30.639	-5.9804
135.65	-1.8157	54.091	-5.599	0.68573	-2.2371	-0.0087238	-0.040549	0.042497	0.66022	-1.3176	3950.8	21.74	-0.71234	86.531	-63.249	81.607	81.516	21.773	-0.91421	-5.5924	0.68188	-2.2421	30.639	-5.9804
135.65	-1.8035	54.099	-5.599	0.68552	-2.2369	-0.0068191	-0.044873	0.042736	0.66022	-1.3176	3950.1	21.743	-0.70753	86.532	-63.355	81.608	81.516	21.773	-0.91421	-5.5924	0.68188	-2.2421	30.639	-5.9804
135.65	-1.7914	54.108	-5.5991	0.68528	-2.2367	-0.0048774	-0.049255	0.042893	0.66022	-1.3176	3949.4	21.747	-0.70279	86.533	-63.462	81.61	81.516	21.773	-0.91421	-5.5924	0.68188	-2.2421	30.639	-5.9804
135.64	-1.7795	54.116	-5.5991	0.68503	-2.2364	-0.0029038	-0.053687	0.042967	0.66022	-1.3176	3948.7	21.75	-0.6981	86.533	-63.568	81.612	81.516	21.773	-0.91421	-5.5924	0.68188	-2.2421	30.639	-5.9804
135.64	-1.7677	54.125	-5.5991	0.68475	-2.2362	-0.0009036	-0.05816	0.042954	0.66022	-1.3176	3947.9	21.753	-0.69349	86.534	-63.675	81.613	81.516	21.773	-0.91421	-5.5924	0.68188	-2.2421	30.639	-5.9804
135.64	-1.7562	54.134	-5.5991	0.68445	-2.236	0.0011178	-0.062664	0.042854	0.66022	-1.3176	3947.2	21.757	-0.68895	86.535	-63.781	81.615	81.516	21.773	-0.91421	-5.5924	0.68188	-2.2421	30.639	-5.9804
135.64	-1.7448	54.143	-5.5991	0.68412	-2.2358	0.0031549	-0.067191	0.042665	0.66022	-1.3176	3946.5	21.761	-0.68449	86.535	-63.887	81.616	81.516	21.773	-0.91421	-5.5924	0.68188	-2.2421	30.639	-5.9804
135.63	-1.7337	54.152	-5.599	0.68377	-2.2356	0.0052022	-0.071731	0.042386	0.66022	-1.3176	3945.7	21.764	-0.68011	86.536	-63.994	81.618	81.516	21.773	-0.91421	-5.5924	0.68188	-2.2421	30.639	-5.9804
135.63	-1.7227	54.162	-5.599	0.6834	-2.2354	0.0083392	-0.0763	0.042114	0.66022	-1.3176	3945.0	21.768	-0.67582	86.537	-64.099	81.619	81.516	21.773	-0.91421	-5.5924	0.68188	-2.2421	30.639	-5.9804
135.63	-1.7121	54.172	-5.599	0.68301	-2.2352	0.011828	-0.080885	0.04178	0.66022	-1.3176	3944.3	21.772	-0.67162	86.538	-64.205	81.621	81.516	21.773	-0.91421	-5.5924	0.68188	-2.2421	30.639	-5.9804
135.63	-1.7016	54.182	-5.5989	0.68259	-2.235	0.015301	-0.08547	0.041348	0.66022	-1.3176	3943.6	21.776	-0.66751	86.538	-64.31	81.622	81.516	21.773	-0.91421	-5.5924	0.68188	-2.2421	30.639	-5.9804
135.62	-1.6914	54.192	-5.5988	0.68216	-2.2348	0.018748	-0.090044	0.040818	0.66022	-1.3176	3942.8	21.781	-0.6635	86.539	-64.414	81.624	81.516	21.773	-0.91421	-5.5924	0.68188	-2.2421	30.639	-5.9804
135.62	-1.6814	54.203	-5.5987	0.68169	-2.2346	0.022163	-0.094598	0.04019	0.66022	-1.3176	3942.1	21.785	-0.65958	86.539	-64.518	81.625	81.516	21.773	-0.91421	-5.5924	0.68188	-2.2421	30.639	-5.9804
135.62	-1.6717	54.213	-5.5986	0.68121	-2.2344	0.025535	-0.099122	0.039463	0.66022	-1.3176	3941.4	21.789	-0.65577	86.54	-64.62	81.627	81.516	21.773	-0.91421	-5.5924	0.68188	-2.2421	30.639	-5.9804
135.62	-1.6622	54.224	-5.5985	0.6807	-2.2342	0.028857	-0.10361	0.038637	0.66022	-1.3176	3940.6	21.793	-0.65205	86.541	-64.721	81.628	81.516	21.773	-0.91421	-5.5924	0.68188	-2.2421	30.639	-5.9804
135.61	-1.653	54.235	-5.5983	0.68017	-2.234	0.032119	-0.10804	0.037714	0.66022	-1.3176	3939.9	21.798	-0.64844	86.541	-64.821	81.63	81.516	21.773	-0.91421	-5.5924	0.68188	-2.2421	30.639	-5.9804
135.61	-1.6441	54.246	-5.5981	0.67962	-2.2338	0.035315	-0.11241	0.036692	0.66022	-1.3176	3939.2	21.802	-0.64494	86.542	-64.92	81.631	81.516	21.773	-0.91421	-5.5924	0.68188	-2.2421	30.639	-5.9804
135.61	-1.6355	54.256	-5.5979	0.67905	-2.2336	0.038435	-0.11672	0.035573	0.66022	-1.3176	3938.5	21.807	-0.64154	86.542	-65.017	81.632	81.516	21.773	-0.91421	-5.5924	0.68188	-2.2421	30.639	-5.9804
135.6	-1.6271	54.267	-5.5977	0.67846	-2.2334	0.041472	-0.12094	0.034357	0.66022	-1.3176	3937.7	21.811	-0.63824	86.543	-65.112	81.634	81.516	21.773	-0.91421	-5.5924	0.68188	-2.2421	30.639	-5.9804
135.6	-1.6189	54.278	-5.5975	0.67784	-2.2333	0.044418	-0.12508	0.033047	0.66022	-1.3176	3937.0	21.816	-0.63505	86.543	-65.204	81.635	81.516	21.773	-0.91421	-5.5924	0.68188	-2.2421	30.639	-5.9804
135.6	-1.6111	54.289	-5.5973	0.67721	-2.2331	0.047264	-0.12912	0.031642	0.66022	-1.3176	3936.3	21.82	-0.63197	86.544	-65.295	81.636	81.516	21.773	-0.91421	-5.5924	0.68188	-2.2421	30.639	-5.9804
135.59	-1.6035	54.3	-5.5971	0.67655	-2.2329	0.050004	-0.13306	0.030145	0.66022	-1.3176	3935.5	21.825	-0.629	86.544	-65.382	81.638	81.516	21.773	-0.91421	-5.5924	0.68188	-2.2421	30.639	-5.9804
135.59	-1.5962	54.311	-5.5968	0.67587	-2.2328	0.05263	-0.13688	0.028558	0.66022	-1.3176	3934.8	21.829	-0.62614	86.544	-65.466	81.639	81.516	21.773	-0.91421	-5.5924	0.68188	-2.2421	30.639	-5.9804
135.58	-1.5892	54.322	-5.5965	0.67518	-2.2327	0.055135	-0.14058	0.026883	0.66022	-1.3176	3934.1	21.834	-0.62338	86.545	-65.546	81.64	81.516	21.773	-0.91421	-5.5924	0.68188	-2.2421	30.639	-5.9804
135.58	-1.5825	54.333	-5.5963	0.67447	-2.2325	0.057512	-0.14415	0.025122	0.66022	-1.3176	3933.3	21.838	-0.62073	86.545	-65.623	81.641	81.516	21.773	-0.91421	-5.5924	0.68188	-2.2421	30.639	-5.9804
135.58	-1.576	54.344	-5.596	0.67374	-2.2324	0.059755	-0.14758	0.023276	0.66022	-1.3176	3932.6	21.843	-0.61818	86.546	-65.695	81.643	81.516	21.773	-0.91421	-5.5924	0.68188	-2.2421	30.639	-5.9804
135.57	-1.5698	54.355	-5.5957	0.67299	-2.2323	0.061857	-0.15087	0.02135	0.66022	-1.3176	3931.9	21.847	-0.61574	86.546	-65.762	81.644	81.516	21.773	-0.91421	-5.5924	0.68188	-2.2421	30.639	-5.9804
135.57	-1.5638	54.366	-5.5953	0.67223	-2.2322	0.063813	-0.154	0.019346	0.66022	-1.3176	3931.2	21.852	-0.6134	86.546	-65.823	81.645	81.516	21.773	-0.91421	-5.5924	0.68188	-2.2421	30.639	-5.9804
135.57	-1.5581	54.376	-5.595	0.67145	-2.2321	0.065618	-0.15698	0.017266	0.66022	-1.3176	3930.4	21.856	-0.61117	86.546	-65.879	81.646	81.516	21.773	-0.91421	-5.5924	0.68188	-2.2421	30.639	-5.9804
135.56	-1.5527	54.387	-5.5947	0.67066	-2.232	0.067265	-0.15979	0.015115	0.66022	-1.3176	3929.7	21.86	-0.60903	86.547	-65.928	81.647	81.516	21.773	-0.91421	-5.5924	0.68188	-2.2421	30.639	-5.9804
135.56	-1.5475	54.397	-5.5943	0.66986	-2.2319	0.068751	-0.16243	0.012894	0.66022	-1.3176	3929.0	21.865	-0.60699	86.547	-65.97	81.648	81.516	21.773	-0.91421	-5.5924	0.68188	-2.2421	30.639	-5.9804
135.56	-1.5425	54.407	-5.594	0.66904	-2.2319	0.07007	-0.16489	0.010608	0.66022	-1.3176	3928.2	21.869	-0.60505	86.547	-66.005	81.65	81.516	21.773	-0.91421	-5.5924	0.68188	-2.2421	30.639	-5.9804
135.55	-1.5378	54.417	-5.5936	0.66821	-2.2318	0.071219	-0.16717	0.0082612	0.66022	-1.3176	3927.5	21.873	-0.6032	86.547	-66.032	81.651	81.516	21.773	-0.91421	-5.5924	0.68188	-2.2421	30.639	-5.9804
135.55	-1.5334	54.427	-5.5933	0.66737	-2.2318	0.072194	-0.16926	0.0058561	0.66022	-1.3176	3926.8	21.877	-0.60145	86.547	-66.051	81.652	81.516	21.773	-0.91421	-5.5924	0.68188	-2.2421	30.639	-5.9804
135.54	-1.5291	54.437	-5.5929	0.66652	-2.2318	0.072991	-0.17117	0.003397	0.66022	-1.3176	3926.0	21.881	-0.59978	86.548	-66.061	81.653	81.516	21.773	-0.91421	-5.5924	0.68188	-2.2421	30.639	-5.9804
135.54	-1.5251	54.446	-5.5926	0.66566	-2.2318	0.073609	-0.17288	0.00088781	0.66022	-1.3176	3925.3	21.885	-0.5982	86.548	-66.062	81.654	81.516	21.773	-0.91421	-5.5924	0.68188	-2.2421	30.639	-5.9804
135.54	-1.5213	54.455	-5.5922	0.66479	-2.2318	0.074044	-0.17439	-0.0016672	0.66022	-1.3176	3924.6	21.889	-0.59671	86.548	-66.055	81.655	81.516	21.773	-0.91421	-5.5924	0.68188	-2.2421	30.639	-5.9804
135.53	-1.5177	54.464	-5.5918	0.66391	-2.2318	0.074294	-0.1757	-0.004264	0.66022	-1.3176	3923.9	21.893	-0.59529	86.548	-66.039	81.656	81.516	21.773	-0.91421	-5.5924	0.68188	-2.2421	30.639	-5.9804
135.53	-1.5143	54.473	-5.5914	0.66303	-2.2318	0.074359	-0.17681	-0.0068982	0.66022	-1.3176	3923.1	21.896	-0.59396	86.548	-66.015	81.657	81.516	21.773	-0.91421	-5.5924	0.68188	-2.2421	30.639	-5.9804
135.53	-1.5111	54.482	-5.5911	0.66214	-2.2319	0.074236	-0.17772	-0.0095656	0.66022	-1.3176	3922.4	21.9	-0.5927	86.548	-65.983	81.658	81.516	21.773	-0.91421	-5.5924	0.68188	-2.2421	30.639	-5.9804
135.52	-1.508	54.49	-5.5907	0.66125	-2.2319	0.073925	-0.17841	-0.012262	0.66022	-1.3176	3921.7	21.904	-0.59151	86.548	-65.943	81.659	81.516	21.773	-0.91421	-5.5924	0.68188	-2.2421	30.639	-5.9804
135.52	-1.5052	54.498	-5.5903	0.66036	-2.232	0.073426	-0.1789	-0.014982	0.66022	-1.3176	3920.9	21.907	-0.5904	86.548	-65.895	81.659	81.516	21.773	-0.91421	-5.5924	0.68188	-2.2421	30.639	-5.9804
135.52	-1.5025	54.506	-5.59	0.65946	-2.2321	0.072739	-0.17918	-0.017722	0.66022	-1.3176	3920.2	21.91	-0.58934	86.548	-65.841	81.66	81.516	21.773	-0.91421	-5.5924	0.68188	-2.2421	30.639	-5.9804
135.51	-1.5	54.513	-5.5896	0.65857	-2.2322	0.071864	-0.17926	-0.020477	0.66022	-1.3176	3919.5	21.913	-0.58836	86.548	-65.78	81.661	81.516	21.773	-0.91421	-5.5924	0.68188	-2.2421	30.639	-5.9804
135.51	-1.4976	54.52	-5.5893	0.65767	-2.2323	0.070803	-0.17912	-0.023243	0.66022	-1.3176	3918.8	21.916	-0.58743	86.548	-65.714	81.662	81.516	21.773	-0.91421	-5.5924	0.68188	-2.2421	30.639	-5.9804
135.51	-1.4954	54.527	-5.5889	0.65678	-2.2324	0.069557	-0.17877	-0.026015	0.66022	-1.3176	3918.0	21.919	-0.58656	86.548	-65.643	81.663	81.516	21.773	-0.91421	-5.5924	0.68188	-2.2421	30.639	-5.9804
135.51	-1.4933	54.534	-5.5886	0.65589	-2.2325	0.068128	-0.17822	-0.028789	0.66022	-1.3176	3917.3	21.922	-0.58574	86.548	-65.567	81.664	81.516	21.773	-0.91421	-5.5924	0.68188	-2.2421	30.639	-5.9804
135.5	-1.4914	54.54	-5.5882	0.655	-2.2327	0.066519	-0.17746	-0.03156	0.66022	-1.3176	3916.6	21.925	-0.58498	86.548	-65.486	81.664	81.516	21.773	-0.91421	-5.5924	0.68188	-2.2421	30.639	-5.9804
135.5	-1.4895	54.546	-5.5879	0.65411	-2.2328	0.064731	-0.1765	-0.034323	0.66022	-1.3176	3915.8	21.927	-0.58426	86.548	-65.402	81.665	81.516	21.773	-0.91421	-5.5924	0.68188	-2.2421	30.639	-5.9804
135.5	-1.4878	54.552	-5.5876	0.65323	-2.233	0.062768	-0.17534	-0.037074	0.66022	-1.3176	3915.1	21.93	-0.58358	86.547	-65.315	81.666	81.516	21.773	-0.91421	-5.5924	0.68188	-2.2421	30.639	-5.9804
135.5	-1.4862	54.557	-5.5873	0.65236	-2.2332	0.060633	-0.17397	-0.039808	0.66022	-1.3176	3914.4	21.932	-0.58294	86.547	-65.224	81.667	81.516	21.773	-0.91421	-5.5924	0.68188	-2.2421	30.639	-5.9804
135.49	-1.4846	54.563	-5.587	0.65149	-2.2334	0.05833	-0.17241	-0.042522	0.66022	-1.3176	3913.6	21.934	-0.58234	86.547	-65.132	81.667	81.516	21.773	-0.91421	-5.5924	0.68188	-2.2421	30.639	-5.9804
135.49	-1.4832	54.567	-5.5867	0.65063	-2.2336	0.055864	-0.17065	-0.045211	0.66022	-1.3176	3912.9	21.937	-0.58178	86.547	-65.036	81.668	81.516	21.773	-0.91421	-5.5924	0.68188	-2.2421	30.639	-5.9804
135.49	-1.4818	54.572	-5.5864	0.64979	-2.2339	0.053239	-0.16871	-0.04787	0.66022	-1.3176	3912.2	21.939	-0.58125	86.547	-64.94	81.669	81.516	21.773	-0.91421	-5.5924	0.68188	-2.2421	30.639	-5.9804
135.49	-1.4806	54.576	-5.5861	0.64895	-2.2341	0.050459	-0.16658	-0.050495	0.66022	-1.3176	3911.5	21.94	-0.58074	86.546	-64.841	81.67	81.516	21.773	-0.91421	-5.5924	0.68188	-2.2421	30.639	-5.9804
135.48	-1.4793	54.58	-5.5859	0.64812	-2.2344	0.04753	-0.16427	-0.053082	0.66022	-1.3176	3910.7	21.942	-0.58026	86.546	-64.741	81.67	81.516	21.773	-0.91421	-5.5924	0.68188	-2.2421	30.639	-5.9804
135.48	-1.4782	54.584	-5.5857	0.6473	-2.2346	0.044457	-0.16178	-0.055627	0.66022	-1.3176	3910.0	21.944	-0.57981	86.546	-64.64	81.671	81.516	21.773	-0.91421	-5.5924	0.68188	-2.2421	30.639	-5.9804
135.48	-1.477	54.587	-5.5855	0.6465	-2.2349	0.041246	-0.15911	-0.058127	0.66022	-1.3176	3909.3	21.945	-0.57937	86.546	-64.538	81.671	81.516	21.773	-0.91421	-5.5924	0.68188	-2.2421	30.639	-5.9804
135.48	-1.476	54.59	-5.5853	0.64571	-2.2352	0.037903	-0.15628	-0.060577	0.66022	-1.3176	3908.5	21.946	-0.57895	86.545	-64.435	81.672	81.516	21.773	-0.91421	-5.5924	0.68188	-2.2421	30.639	-5.9804
135.48	-1.4749	54.593	-5.5851	0.64494	-2.2355	0.034435	-0.15329	-0.062974	0.66022	-1.3176	3907.8	21.948	-0.57855	86.545	-64.332	81.673	81.516	21.773	-0.91421	-5.5924	0.68188	-2.2421	30.639	-5.9804
135.48	-1.4739	54.595	-5.5849	0.64418	-2.2359	0.030847	-0.15014	-0.065313	0.66022	-1.3176	3907.1	21.949	-0.57816	86.545	-64.228	81.673	81.516	21.773	-0.91421	-5.5924	0.68188	-2.2421	30.639	-5.9804
135.47	-1.4729	54.597	-5.5848	0.64344	-2.2362	0.027146	-0.14684	-0.067592	0.66022	-1.3176	3906.4	21.95	-0.57777	86.544	-64.124	81.674	81.516	21.773	-0.91421	-5.5924	0.68188	-2.2421	30.639	-5.9804
135.47	-1.472	54.599	-5.5846	0.64271	-2.2365	0.023339	-0.1434	-0.069807	0.66022	-1.3176	3905.6	21.951	-0.5774	86.544	-64.02	81.674	81.516	21.773	-0.91421	-5.5924	0.68188	-2.2421	30.639	-5.9804
135.47	-1.471	54.601	-5.5845	0.64201	-2.2369	0.019434	-0.13982	-0.071956	0.66022	-1.3176	3904.9	21.951	-0.57703	86.544	-63.916	81.675	81.516	21.773	-0.91421	-5.5924	0.68188	-2.2421	30.639	-5.9804
135.47	-1.4701	54.602	-5.5845	0.64132	-2.2373	0.015437	-0.1361	-0.074034	0.66022	-1.3176	3904.2	21.952	-0.57666	86.543	-63.811	81.676	81.516	21.773	-0.91421	-5.5924	0.68188	-2.2421	30.639	-5.9804
135.47	-1.4692	54.603	-5.5844	0.64064	-2.2376	0.011356	-0.13226	-0.076039	0.66022	-1.3176	3903.4	21.953	-0.5763	86.543	-63.707	81.676	81.516	21.773	-0.91421	-5.5924	0.68188	-2.2421	30.639	-5.9804
135.47	-1.4682	54.604	-5.5843	0.63999	-2.238	0.0071979	-0.1283	-0.077969	0.66022	-1.3176	3902.7	21.953	-0.57594	86.543	-63.604	81.677	81.516	21.773	-0.91421	-5.5924	0.68188	-2.2421	30.639	-5.9804
135.47	-1.4673	54.604	-5.5843	0.63936	-2.2384	0.0029707	-0.12423	-0.07982	0.66022	-1.3176	3902.0	21.953	-0.57557	86.542	-63.5	81.677	81.516	21.773	-0.91421	-5.5924	0.68188	-2.2421	30.639	-5.9804
135.47	-1.4664	54.605	-5.5843	0.63875	-2.2388	-0.0013182	-0.12005	-0.08159	0.66022	-1.3176	3901.3	21.954	-0.57521	86.542	-63.397	81.678	81.516	21.773	-0.91421	-5.5924	0.68188	-2.2421	30.639	-5.9804
135.47	-1.4654	54.605	-5.5843	0.63816	-2.2392	-0.0056611	-0.11578	-0.083278	0.66022	-1.3176	3900.5	21.954	-0.57483	86.541	-63.295	81.678	81.516	21.773	-0.91421	-5.5924	0.68188	-2.2421	30.639	-5.9804
135.47	-1.4644	54.604	-5.5844	0.63759	-2.2396	-0.01005	-0.11141	-0.08488	0.66022	-1.3176	3899.8	21.954	-0.57446	86.541	-63.193	81.679	81.516	21.773	-0.91421	-5.5924	0.68188	-2.2421	30.639	-5.9804
135.46	-1.4634	54.604	-5.5844	0.63705	-2.2401	-0.014478	-0.10696	-0.086395	0.66022	-1.3176	3899.1	21.954	-0.57407	86.54	-63.092	81.679	81.516	21.773	-0.91421	-5.5924	0.68188	-2.2421	30.639	-5.9804
135.46	-1.4624	54.603	-5.5845	0.63652	-2.2405	-0.018936	-0.10243	-0.087821	0.66022	-1.3176	3898.3	21.954	-0.57368	86.54	-62.991	81.68	81.516	21.773	-0.91421	-5.5924	0.68188	-2.2421	30.639	-5.9804
135.46	-1.4614	54.603	-5.5846	0.63602	-2.241	-0.023417	-0.097832	-0.089156	0.66022	-1.3176	3897.6	21.953	-0.57328	86.54	-62.891	81.68	81.516	21.773	-0.91421	-5.5924	0.68188	-2.2421	30.639	-5.9804
135.46	-1.4604	54.602	-5.5847	0.63555	-2.2414	-0.027914	-0.093171	-0.0904	0.66022	-1.3176	3896.9	21.953	-0.57288	86.539	-62.792	81.68	81.516	21.773	-0.91421	-5.5924	0.68188	-2.2421	30.639	-5.9804
135.46	-1.4593	54.6	-5.5849	0.63509	-2.2419	-0.032419	-0.088454	-0.09155	0.66022	-1.3176	3896.2	21.953	-0.57246	86.539	-62.694	81.681	81.516	21.773	-0.91421	-5.5924	0.68188	-2.2421	30.639	-5.9804
135.46	-1.4582	54.599	-5.5851	0.63466	-2.2423	-0.036923	-0.083688	-0.092606	0.66022	-1.3176	3895.4	21.952	-0.57203	86.538	-62.597	81.681	81.516	21.773	-0.91421	-5.5924	0.68188	-2.2421	30.639	-5.9804
135.46	-1.4571	54.597	-5.5853	0.63425	-2.2428	-0.04142	-0.078881	-0.093566	0.66022	-1.3176	3894.7	21.952	-0.5716	86.538	-62.501	81.682	81.516	21.773	-0.91421	-5.5924	0.68188	-2.2421	30.639	-5.9804
135.46	-1.4559	54.596	-5.5855	0.63387	-2.2433	-0.045902	-0.07404	-0.094431	0.66022	-1.3176	3894.0	21.951	-0.57115	86.537	-62.405	81.682	81.516	21.773	-0.91421	-5.5924	0.68188	-2.2421	30.639	-5.9804
135.46	-1.4548	54.594	-5.5857	0.63351	-2.2437	-0.050362	-0.069171	-0.095198	0.66022	-1.3176	3893.3	21.95	-0.5707	86.536	-62.311	81.682	81.516	21.773	-0.91421	-5.5924	0.68188	-2.2421	30.639	-5.9804
135.46	-1.4536	54.592	-5.586	0.63318	-2.2442	-0.054793	-0.064282	-0.095869	0.66022	-1.3176	3892.5	21.95	-0.57023	86.536	-62.218	81.683	81.516	21.773	-0.91421	-5.5924	0.68188	-2.2421	30.639	-5.9804
135.46	-1.4524	54.589	-5.5863	0.63287	-2.2447	-0.059187	-0.059379	-0.096442	0.66022	-1.3176	3891.8	21.949	-0.56976	86.535	-62.126	81.683	81.516	21.773	-0.91421	-5.5924	0.68188	-2.2421	30.639	-5.9804
135.46	-1.4511	54.587	-5.5866	0.63259	-2.2452	-0.063539	-0.054469	-0.096918	0.66022	-1.3176	3891.1	21.948	-0.56928	86.535	-62.035	81.684	81.516	21.773	-0.91421	-5.5924	0.68188	-2.2421	30.639	-5.9804
135.46	-1.4499	54.584	-5.5869	0.63233	-2.2457	-0.06784	-0.049559	-0.097296	0.66022	-1.3176	3890.3	21.947	-0.56879	86.534	-61.945	81.684	81.516	21.773	-0.91421	-5.5924	0.68188	-2.2421	30.639	-5.9804
135.46	-1.4486	54.582	-5.5873	0.63209	-2.2461	-0.072085	-0.044655	-0.097577	0.66022	-1.3176	3889.6	21.946	-0.56829	86.534	-61.856	81.684	81.516	21.773	-0.91421	-5.5924	0.68188	-2.2421	30.639	-5.9804
135.46	-1.4473	54.579	-5.5876	0.63188	-2.2466	-0.076267	-0.039764	-0.097761	0.66022	-1.3176	3888.9	21.945	-0.56778	86.533	-61.769	81.685	81.516	21.773	-0.91421	-5.5924	0.68188	-2.2421	30.639	-5.9804
135.46	-1.446	54.576	-5.588	0.63169	-2.2471	-0.08038	-0.034891	-0.097849	0.66022	-1.3176	3888.2	21.944	-0.56727	86.532	-61.683	81.685	81.516	21.773	-0.91421	-5.5924	0.68188	-2.2421	30.639	-5.9804
135.46	-1.4446	54.573	-5.5884	0.63153	-2.2476	-0.084418	-0.030044	-0.097841	0.66022	-1.3176	3887.4	21.943	-0.56675	86.532	-61.598	81.685	81.516	21.773	-0.91421	-5.5924	0.68188	-2.2421	30.639	-5.9804
135.46	-1.4433	54.57	-5.5889	0.63139	-2.2481	-0.088376	-0.025227	-0.097738	0.66022	-1.3176	3886.7	21.942	-0.56623	86.531	-61.515	81.686	81.516	21.773	-0.91421	-5.5924	0.68188	-2.2421	30.639	-5.9804
135.46	-1.4419	54.567	-5.5893	0.63128	-2.2486	-0.092247	-0.020446	-0.097542	0.66022	-1.3176	3886.0	21.941	-0.5657	86.531	-61.432	81.686	81.516	21.773	-0.91421	-5.5924	0.68188	-2.2421	30.639	-5.9804
135.46	-1.4406	54.564	-5.5898	0.63119	-2.2491	-0.096027	-0.015708	-0.097253	0.66022	-1.3176	3885.3	21.94	-0.56517	86.53	-61.351	81.686	81.516	21.773	-0.91421	-5.5924	0.68188	-2.2421	30.639	-5.9804
135.46	-1.4392	54.561	-5.5903	0.63112	-2.2496	-0.099711	-0.011017	-0.096872	0.66022	-1.3176	3884.5	21.939	-0.56464	86.529	-61.272	81.686	81.516	21.773	-0.91421	-5.5924	0.68188	-2.2421	30.639	-5.9804
135.46	-1.4379	54.558	-5.5908	0.63108	-2.25	-0.10329	-0.006378	-0.096401	0.66022	-1.3176	3883.8	21.937	-0.56411	86.529	-61.194	81.687	81.516	21.773	-0.91421	-5.5924	0.68188	-2.2421	30.639	-5.9804
135.46	-1.4365	54.555	-5.5913	0.63106	-2.2505	-0.10677	-0.0017968	-0.095841	0.66022	-1.3176	3883.1	21.936	-0.56358	86.528	-61.117	81.687	81.516	21.773	-0.91421	-5.5924	0.68188	-2.2421	30.639	-5.9804
135.46	-1.4351	54.551	-5.5919	0.63106	-2.251	-0.11014	0.0027221	-0.095194	0.66022	-1.3176	3882.4	21.935	-0.56305	86.527	-61.042	81.687	81.516	21.773	-0.91421	-5.5924	0.68188	-2.2421	30.639	-5.9804
135.46	-1.4338	54.548	-5.5924	0.63108	-2.2515	-0.11339	0.0071741	-0.094461	0.66022	-1.3176	3881.6	21.934	-0.56253	86.527	-60.968	81.687	81.516	21.773	-0.91421	-5.5924	0.68188	-2.2421	30.639	-5.9804
135.46	-1.4325	54.545	-5.593	0.63113	-2.2519	-0.11653	0.011555	-0.093645	0.66022	-1.3176	3880.9	21.932	-0.56201	86.526	-60.896	81.688	81.516	21.773	-0.91421	-5.5924	0.68188	-2.2421	30.639	-5.9804
135.46	-1.4312	54.541	-5.5936	0.6312	-2.2524	-0.11887	0.015848	-0.092685	0.66022	-1.3176	3880.2	21.931	-0.5615	86.525	-60.826	81.688	81.516	21.773	-0.91421	-5.5924	0.68188	-2.2421	30.639	-5.9804
135.46	-1.4299	54.538	-5.5942	0.63129	-2.2529	-0.1209	0.02005	-0.091628	0.66022	-1.3176	3879.5	21.93	-0.561	86.525	-60.756	81.688	81.516	21.773	-0.91421	-5.5924	0.68188	-2.2421	30.639	-5.9804
135.46	-1.4286	54.534	-5.5948	0.6314	-2.2533	-0.12284	0.02416	-0.090499	0.66022	-1.3176	3878.7	21.929	-0.56051	86.524	-60.689	81.688	81.516	21.773	-0.91421	-5.5924	0.68188	-2.2421	30.639	-5.9804
135.46	-1.4274	54.531	-5.5954	0.63153	-2.2538	-0.12468	0.028176	-0.0893	0.66022	-1.3176	3878.0	21.927	-0.56003	86.523	-60.623	81.689	81.516	21.773	-0.91421	-5.5924	0.68188	-2.2421	30.639	-5.9804
135.46	-1.4261	54.527	-5.596	0.63168	-2.2542	-0.12643	0.032094	-0.088033	0.66022	-1.3176	3877.3	21.926	-0.55956	86.522	-60.558	81.689	81.516	21.773	-0.91421	-5.5924	0.68188	-2.2421	30.639	-5.9804
135.46	-1.425	54.524	-5.5967	0.63185	-2.2547	-0.12809	0.035912	-0.0867	0.66022	-1.3176	3876.6	21.925	-0.5591	86.522	-60.495	81.689	81.516	21.773	-0.91421	-5.5924	0.68188	-2.2421	30.639	-5.9804
135.46	-1.4238	54.521	-5.5973	0.63204	-2.2551	-0.12964	0.039629	-0.085305	0.66022	-1.3176	3875.9	21.924	-0.55865	86.521	-60.434	81.689	81.516	21.773	-0.91421	-5.5924	0.68188	-2.2421	30.639	-5.9804
135.46	-1.4227	54.517	-5.598	0.63225	-2.2555	-0.13109	0.043241	-0.083849	0.66022	-1.3176	3875.1	21.922	-0.55823	86.52	-60.375	81.689	81.516	21.773	-0.91421	-5.5924	0.68188	-2.2421	30.639	-5.9804
135.46	-1.4217	54.514	-5.5986	0.63247	-2.2559	-0.13245	0.046748	-0.082334	0.66022	-1.3176	3874.4	21.921	-0.55781	86.519	-60.317	81.689	81.516	21.773	-0.91421	-5.5924	0.68188	-2.2421	30.639	-5.9804
135.46	-1.4206	54.511	-5.5993	0.63272	-2.2563	-0.1337	0.050147	-0.080764	0.66022	-1.3176	3873.7	21.92	-0.55742	86.519	-60.26	81.69	81.516	21.773	-0.91421	-5.5924	0.68188	-2.2421	30.639	-5.9804
135.46	-1.4197	54.507	-5.6	0.63297	-2.2567	-0.13485	0.053437	-0.079141	0.66022	-1.3176	3873.0	21.919	-0.55704	86.518	-60.206	81.69	81.516	21.773	-0.91421	-5.5924	0.68188	-2.2421	30.639	-5.9804
135.46	-1.4187	54.504	-5.6006	0.63325	-2.2571	-0.1359	0.056618	-0.077467	0.66022	-1.3176	3872.2	21.918	-0.55669	86.517	-60.153	81.69	81.516	21.773	-0.91421	-5.5924	0.68188	-2.2421	30.639	-5.9804
135.46	-1.4179	54.501	-5.6013	0.63354	-2.2575	-0.13684	0.059687	-0.075745	0.66022	-1.3176	3871.5	21.916	-0.55635	86.516	-60.101	81.69	81.516	21.773	-0.91421	-5.5924	0.68188	-2.2421	30.639	-5.9804
135.46	-1.4171	54.497	-5.602	0.63385	-2.2579	-0.13768	0.062645	-0.073977	0.66022	-1.3176	3870.8	21.915	-0.55604	86.515	-60.052	81.69	81.516	21.773	-0.91421	-5.5924	0.68188	-2.2421	30.639	-5.9804
135.46	-1.4163	54.494	-5.6027	0.63417	-2.2582	-0.13841	0.06549	-0.072167	0.66022	-1.3176	3870.1	21.914	-0.55575	86.515	-60.004	81.69	81.516	21.773	-0.91421	-5.5924	0.68188	-2.2421	30.639	-5.9804
135.46	-1.4156	54.491	-5.6034	0.6345	-2.2586	-0.13905	0.068223	-0.070316	0.66022	-1.3176	3869.3	21.913	-0.55548	86.514	-59.958	81.69	81.516	21.773	-0.91421	-5.5924	0.68188	-2.2421	30.639	-5.9804
135.46	-1.415	54.488	-5.6041	0.63485	-2.2589	-0.13958	0.070843	-0.068427	0.66022	-1.3176	3868.6	21.912	-0.55524	86.513	-59.914	81.691	81.516	21.773	-0.91421	-5.5924	0.68188	-2.2421	30.639	-5.9804
135.46	-1.4144	54.485	-5.6048	0.63521	-2.2593	-0.14	0.073349	-0.066504	0.66022	-1.3176	3867.9	21.911	-0.55503	86.512	-59.871	81.691	81.516	21.773	-0.91421	-5.5924	0.68188	-2.2421	30.639	-5.9804
135.46	-1.4139	54.482	-5.6055	0.63558	-2.2596	-0.14033	0.075742	-0.064547	0.66022	-1.3176	3867.2	21.91	-0.55484	86.511	-59.83	81.691	81.516	21.773	-0.91421	-5.5924	0.68188	-2.2421	30.639	-5.9804
135.46	-1.4135	54.479	-5.6062	0.63597	-2.2599	-0.14055	0.078023	-0.06256	0.66022	-1.3176	3866.5	21.909	-0.55467	86.511	-59.791	81.691	81.516	21.773	-0.91421	-5.5924	0.68188	-2.2421	30.639	-5.9804
135.46	-1.4132	54.476	-5.6069	0.63636	-2.2602	-0.14067	0.080191	-0.060546	0.66022	-1.3176	3865.7	21.908	-0.55454	86.51	-59.754	81.691	81.516	21.773	-0.91421	-5.5924	0.68188	-2.2421	30.639	-5.9804
135.46	-1.4129	54.473	-5.6076	0.63677	-2.2605	-0.14069	0.082247	-0.058507	0.66022	-1.3176	3865.0	21.907	-0.55443	86.509	-59.718	81.691	81.516	21.773	-0.91421	-5.5924	0.68188	-2.2421	30.639	-5.9804
135.46	-1.4127	54.47	-5.6083	0.63718	-2.2608	-0.14062	0.084192	-0.056445	0.66022	-1.3176	3864.3	21.906	-0.55435	86.508	-59.685	81.691	81.516	21.773	-0.91421	-5.5924	0.68188	-2.2421	30.639	-5.9804
135.46	-1.4125	54.468	-5.609	0.63761	-2.2611	-0.14044	0.086026	-0.054363	0.66022	-1.3176	3863.6	21.905	-0.55431	86.507	-59.653	81.691	81.516	21.773	-0.91421	-5.5924	0.68188	-2.2421	30.639	-5.9804
135.46	-1.4125	54.465	-5.6097	0.63804	-2.2614	-0.14018	0.08775	-0.052262	0.66022	-1.3176	3862.8	21.904	-0.55429	86.506	-59.623	81.691	81.516	21.773	-0.91421	-5.5924	0.68188	-2.2421	30.639	-5.9804
135.46	-1.4125	54.462	-5.6104	0.63849	-2.2616	-0.13981	0.089366	-0.050147	0.66022	-1.3176	3862.1	21.903	-0.5543	86.505	-59.595	81.691	81.516	21.773	-0.91421	-5.5924	0.68188	-2.2421	30.639	-5.9804
135.46	-1.4126	54.46	-5.6111	0.63894	-2.2619	-0.13935	0.090874	-0.048018	0.66022	-1.3176	3861.4	21.902	-0.55434	86.504	-59.568	81.691	81.516	21.773	-0.91421	-5.5924	0.68188	-2.2421	30.639	-5.9804
135.46	-1.4127	54.457	-5.6118	0.6394	-2.2621	-0.13881	0.092276	-0.045878	0.66022	-1.3176	3860.7	21.901	-0.55441	86.504	-59.544	81.691	81.516	21.773	-0.91421	-5.5924	0.68188	-2.2421	30.639	-5.9804
135.46	-1.413	54.454	-5.6125	0.63986	-2.2623	-0.13817	0.093573	-0.04373	0.66022	-1.3176	3860.0	21.9	-0.55451	86.503	-59.521	81.691	81.516	21.773	-0.91421	-5.5924	0.68188	-2.2421	30.639	-5.9804
135.46	-1.4133	54.452	-5.6132	0.64033	-2.2625	-0.13744	0.094766	-0.041575	0.66022	-1.3176	3859.2	21.9	-0.55465	86.502	-59.5	81.691	81.516	21.773	-0.91421	-5.5924	0.68188	-2.2421	30.639	-5.9804
135.46	-1.4137	54.449	-5.6139	0.64081	-2.2627	-0.13663	0.095858	-0.039416	0.66022	-1.3176	3858.5	21.899	-0.55481	86.501	-59.481	81.691	81.516	21.773	-0.91421	-5.5924	0.68188	-2.2421	30.639	-5.9804
135.45	-1.4142	54.447	-5.6145	0.64129	-2.2629	-0.13574	0.096848	-0.037255	0.66022	-1.3176	3857.8	21.898	-0.555	86.5	-59.464	81.692	81.516	21.773	-0.91421	-5.5924	0.68188	-2.2421	30.639	-5.9804
135.45	-1.4147	54.445	-5.6152	0.64178	-2.2631	-0.13476	0.097739	-0.035093	0.66022	-1.3176	3857.1	21.897	-0.55523	86.499	-59.448	81.692	81.516	21.773	-0.91421	-5.5924	0.68188	-2.2421	30.639	-5.9804
135.45	-1.4154	54.442	-5.6159	0.64227	-2.2633	-0.13371	0.098533	-0.032933	0.66022	-1.3176	3856.3	21.896	-0.55548	86.498	-59.435	81.692	81.516	21.773	-0.91421	-5.5924	0.68188	-2.2421	30.639	-5.9804
135.45	-1.4161	54.44	-5.6166	0.64276	-2.2634	-0.13257	0.099231	-0.030777	0.66022	-1.3176	3855.6	21.896	-0.55576	86.497	-59.423	81.692	81.516	21.773	-0.91421	-5.5924	0.68188	-2.2421	30.639	-5.9804
135.45	-1.4168	54.438	-5.6172	0.64326	-2.2636	-0.13136	0.099835	-0.028626	0.66022	-1.3176	3854.9	21.895	-0.55607	86.496	-59.414	81.692	81.516	21.773	-0.91421	-5.5924	0.68188	-2.2421	30.639	-5.9804
135.45	-1.4177	54.435	-5.6179	0.64376	-2.2637	-0.13008	0.10035	-0.026482	0.66022	-1.3176	3854.2	21.894	-0.55641	86.495	-59.406	81.692	81.516	21.773	-0.91421	-5.5924	0.68188	-2.2421	30.639	-5.9804
135.45	-1.4186	54.433	-5.6185	0.64426	-2.2639	-0.12873	0.10077	-0.024347	0.66022	-1.3176	3853.5	21.894	-0.55678	86.494	-59.4	81.692	81.516	21.773	-0.91421	-5.5924	0.68188	-2.2421	30.639	-5.9804
135.45	-1.4196	54.431	-5.6192	0.64477	-2.264	-0.12731	0.1011	-0.022223	0.66022	-1.3176	3852.7	21.893	-0.55717	86.494	-59.396	81.692	81.516	21.773	-0.91421	-5.5924	0.68188	-2.2421	30.639	-5.9804
135.45	-1.4206	54.429	-5.6198	0.64527	-2.2641	-0.12582	0.10135	-0.020112	0.66022	-1.3176	3852.0	21.892	-0.55759	86.493	-59.393	81.692	81.516	21.773	-0.91421	-5.5924	0.68188	-2.2421	30.639	-5.9804
135.45	-1.4218	54.427	-5.6204	0.64578	-2.2642	-0.12427	0.10151	-0.018014	0.66022	-1.3176	3851.3	21.892	-0.55803	86.492	-59.393	81.692	81.516	21.773	-0.91421	-5.5924	0.68188	-2.2421	30.639	-5.9804
135.45	-1.4229	54.425	-5.621	0.64629	-2.2643	-0.12266	0.10159	-0.015932	0.66022	-1.3176	3850.6	21.891	-0.5585	86.491	-59.394	81.692	81.516	21.773	-0.91421	-5.5924	0.68188	-2.2421	30.639	-5.9804
135.45	-1.4242	54.423	-5.6216	0.6468	-2.2643	-0.12099	0.10158	-0.013866	0.66022	-1.3176	3849.9	21.891	-0.55899	86.49	-59.398	81.692	81.516	21.773	-0.91421	-5.5924	0.68188	-2.2421	30.639	-5.9804
135.44	-1.4255	54.421	-5.6222	0.6473	-2.2644	-0.11926	0.1015	-0.011819	0.66022	-1.3176	3849.1	21.89	-0.55951	86.489	-59.403	81.692	81.516	21.773	-0.91421	-5.5924	0.68188	-2.2421	30.639	-5.9804
135.44	-1.4268	54.419	-5.6228	0.64781	-2.2645	-0.11748	0.10134	-0.009791	0.66022	-1.3176	3848.4	21.889	-0.56004	86.488	-59.41	81.692	81.516	21.773	-0.91421	-5.5924	0.68188	-2.2421	30.639	-5.9804
135.44	-1.4282	54.417	-5.6234	0.64832	-2.2645	-0.11565	0.1011	-0.007784	0.66022	-1.3176	3847.7	21.889	-0.5606	86.487	-59.419	81.692	81.516	21.773	-0.91421	-5.5924	0.68188	-2.2421	30.639	-5.9804
135.44	-1.4297	54.415	-5.624	0.64882	-2.2645	-0.11377	0.10079	-0.005799	0.66022	-1.3176	3847.0	21.888	-0.56117	86.486	-59.429	81.692	81.516	21.773	-0.91421	-5.5924	0.68188	-2.2421	30.639	-5.9804
135.44	-1.4312	54.413	-5.6246	0.64933	-2.2646	-0.11184	0.10041	-0.0038372	0.66022	-1.3176	3846.2	21.888	-0.56176	86.485	-59.442	81.692	81.516	21.773	-0.91421	-5.5924	0.68188	-2.2421	30.639	-5.9804
135.44	-1.4327	54.411	-5.6251	0.64983	-2.2646	-0.10986	0.099957	-0.0018997	0.66022	-1.3176	3845.5	21.887	-0.56237	86.484	-59.456	81.692	81.516	21.773	-0.91421	-5.5924	0.68188	-2.2421	30.639	-5.9804
135.44	-1.4343	54.41	-5.6257	0.65032	-2.2646	-0.10785	0.099436	1.2533e-05	0.66022	-1.3176	3844.8	21.887	-0.56299	86.483	-59.472	81.692	81.516	21.773	-0.91421	-5.5924	0.68188	-2.2421	30.639	-5.9804
135.44	-1.4359	54.408	-5.6262	0.65082	-2.2646	-0.10579	0.098847	0.0018984	0.66022	-1.3176	3844.1	21.886	-0.56363	86.482	-59.49	81.692	81.516	21.773	-0.91421	-5.5924	0.68188	-2.2421	30.639	-5.9804
135.44	-1.4375	54.406	-5.6267	0.65131	-2.2646	-0.1037	0.098193	0.003757	0.66022	-1.3176	3843.4	21.886	-0.56428	86.482	-59.51	81.692	81.516	21.773	-0.91421	-5.5924	0.68188	-2.2421	30.639	-5.9804
135.44	-1.4392	54.404	-5.6272	0.6518	-2.2645	-0.10157	0.097476	0.0055875	0.66022	-1.3176	3842.6	21.885	-0.56494	86.481	-59.532	81.692	81.516	21.773	-0.91421	-5.5924	0.68188	-2.2421	30.639	-5.9804
135.44	-1.4409	54.403	-5.6277	0.65229	-2.2645	-0.099407	0.096696	0.0073889	0.66022	-1.3176	3841.9	21.885	-0.56561	86.48	-59.555	81.692	81.516	21.773	-0.91421	-5.5924	0.68188	-2.2421	30.639	-5.9804
135.43	-1.4426	54.401	-5.6282	0.65277	-2.2645	-0.097214	0.095856	0.0091606	0.66022	-1.3176	3841.2	21.884	-0.56629	86.479	-59.58	81.692	81.516	21.773	-0.91421	-5.5924	0.68188	-2.2421	30.639	-5.9804
135.43	-1.4443	54.399	-5.6287	0.65325	-2.2644	-0.094992	0.094957	0.010902	0.66022	-1.3176	3840.5	21.884	-0.56698	86.478	-59.607	81.692	81.516	21.773	-0.91421	-5.5924	0.68188	-2.2421	30.639	-5.9804
135.43	-1.4461	54.398	-5.6292	0.65372	-2.2644	-0.092744	0.094	0.012611	0.66022	-1.3176	3839.7	21.883	-0.56767	86.477	-59.636	81.692	81.516	21.773	-0.91421	-5.5924	0.68188	-2.2421	30.639	-5.9804
135.43	-1.4478	54.396	-5.6296	0.65419	-2.2643	-0.090471	0.092987	0.014289	0.66022	-1.3176	3839.0	21.883	-0.56836	86.476	-59.667	81.692	81.516	21.773	-0.91421	-5.5924	0.68188	-2.2421	30.639	-5.9804
135.43	-1.4496	54.395	-5.6301	0.65465	-2.2642	-0.088176	0.091919	0.015934	0.66022	-1.3176	3838.3	21.883	-0.56906	86.475	-59.699	81.692	81.516	21.773	-0.91421	-5.5924	0.68188	-2.2421	30.639	-5.9804
135.43	-1.4514	54.393	-5.6305	0.65511	-2.2641	-0.08586	0.090798	0.017546	0.66022	-1.3176	3837.6	21.882	-0.56976	86.475	-59.733	81.692	81.516	21.773	-0.91421	-5.5924	0.68188	-2.2421	30.639	-5.9804
135.43	-1.4531	54.392	-5.6309	0.65556	-2.264	-0.083525	0.089625	0.019125	0.66022	-1.3176	3836.9	21.882	-0.57046	86.474	-59.769	81.692	81.516	21.773	-0.91421	-5.5924	0.68188	-2.2421	30.639	-5.9804
135.43	-1.4549	54.39	-5.6313	0.656	-2.2639	-0.081174	0.088401	0.020668	0.66022	-1.3176	3836.1	21.881	-0.57116	86.473	-59.806	81.692	81.516	21.773	-0.91421	-5.5924	0.68188	-2.2421	30.639	-5.9804
135.43	-1.4566	54.389	-5.6317	0.65644	-2.2638	-0.078807	0.087127	0.022178	0.66022	-1.3176	3835.4	21.881	-0.57185	86.472	-59.845	81.693	81.516	21.773	-0.91421	-5.5924	0.68188	-2.2421	30.639	-5.9804
135.43	-1.4584	54.388	-5.6321	0.65687	-2.2637	-0.076428	0.085805	0.023652	0.66022	-1.3176	3834.7	21.881	-0.57254	86.471	-59.886	81.693	81.516	21.773	-0.91421	-5.5924	0.68188	-2.2421	30.639	-5.9804
135.42	-1.4601	54.386	-5.6325	0.6573	-2.2636	-0.074037	0.084436	0.02509	0.66022	-1.3176	3834.0	21.88	-0.57322	86.47	-59.928	81.693	81.516	21.773	-0.91421	-5.5924	0.68188	-2.2421	30.639	-5.9804
135.42	-1.4618	54.385	-5.6329	0.65772	-2.2635	-0.071636	0.08302	0.026492	0.66022	-1.3176	3833.3	21.88	-0.5739	86.47	-59.972	81.693	81.516	21.773	-0.91421	-5.5924	0.68188	-2.2421	30.639	-5.9804
135.42	-1.4635	54.384	-5.6332	0.65813	-2.2633	-0.069227	0.08156	0.027858	0.66022	-1.3176	3832.5	21.88	-0.57457	86.469	-60.018	81.693	81.516	21.773	-0.91421	-5.5924	0.68188	-2.2421	30.639	-5.9804
135.42	-1.4652	54.382	-5.6336	0.65853	-2.2632	-0.066812	0.080055	0.029186	0.66022	-1.3176	3831.8	21.879	-0.57523	86.468	-60.065	81.693	81.516	21.773	-0.91421	-5.5924	0.68188	-2.2421	30.639	-5.9804
135.42	-1.4668	54.381	-5.6339	0.65893	-2.263	-0.064392	0.078507	0.030478	0.66022	-1.3176	3831.1	21.879	-0.57587	86.467	-60.114	81.693	81.516	21.773	-0.91421	-5.5924	0.68188	-2.2421	30.639	-5.9804
135.42	-1.4684	54.38	-5.6342	0.65932	-2.2629	-0.061968	0.076918	0.031732	0.66022	-1.3176	3830.4	21.879	-0.57651	86.466	-60.165	81.693	81.516	21.773	-0.91421	-5.5924	0.68188	-2.2421	30.639	-5.9804
135.42	-1.47	54.379	-5.6345	0.6597	-2.2627	-0.059542	0.075287	0.032949	0.66022	-1.3176	3829.6	21.878	-0.57713	86.466	-60.217	81.694	81.516	21.773	-0.91421	-5.5924	0.68188	-2.2421	30.639	-5.9804
135.42	-1.4715	54.378	-5.6348	0.66007	-2.2625	-0.056773	0.07361	0.034159	0.66022	-1.3176	3828.9	21.878	-0.57774	86.465	-60.27	81.694	81.516	21.773	-0.91421	-5.5924	0.68188	-2.2421	30.639	-5.9804
135.42	-1.473	54.377	-5.6351	0.66043	-2.2624	-0.053737	0.071883	0.035355	0.66022	-1.3176	3828.2	21.878	-0.57833	86.464	-60.325	81.694	81.516	21.773	-0.91421	-5.5924	0.68188	-2.2421	30.639	-5.9804
135.42	-1.4745	54.376	-5.6353	0.66079	-2.2622	-0.050705	0.070112	0.03651	0.66022	-1.3176	3827.5	21.878	-0.57891	86.463	-60.382	81.694	81.516	21.773	-0.91421	-5.5924	0.68188	-2.2421	30.639	-5.9804
135.42	-1.4759	54.375	-5.6356	0.66113	-2.262	-0.04768	0.068296	0.037625	0.66022	-1.3176	3826.7	21.878	-0.57947	86.463	-60.44	81.694	81.516	21.773	-0.91421	-5.5924	0.68188	-2.2421	30.639	-5.9804
135.41	-1.4772	54.374	-5.6358	0.66147	-2.2618	-0.044661	0.066438	0.038699	0.66022	-1.3176	3826.0	21.877	-0.58001	86.462	-60.5	81.695	81.516	21.773	-0.91421	-5.5924	0.68188	-2.2421	30.639	-5.9804
135.41	-1.4785	54.374	-5.636	0.6618	-2.2616	-0.041652	0.064537	0.039732	0.66022	-1.3176	3825.3	21.877	-0.58053	86.461	-60.561	81.695	81.516	21.773	-0.91421	-5.5924	0.68188	-2.2421	30.639	-5.9804
135.41	-1.4798	54.373	-5.6362	0.66212	-2.2614	-0.038652	0.062595	0.040724	0.66022	-1.3176	3824.6	21.877	-0.58103	86.461	-60.623	81.695	81.516	21.773	-0.91421	-5.5924	0.68188	-2.2421	30.639	-5.9804
135.41	-1.481	54.372	-5.6364	0.66243	-2.2612	-0.035665	0.060614	0.041673	0.66022	-1.3176	3823.9	21.877	-0.58151	86.46	-60.687	81.695	81.516	21.773	-0.91421	-5.5924	0.68188	-2.2421	30.639	-5.9804
135.41	-1.4822	54.372	-5.6366	0.66272	-2.261	-0.032691	0.058594	0.042581	0.66022	-1.3176	3823.1	21.877	-0.58196	86.459	-60.752	81.696	81.516	21.773	-0.91421	-5.5924	0.68188	-2.2421	30.639	-5.9804
135.41	-1.4833	54.371	-5.6367	0.66301	-2.2608	-0.029731	0.056536	0.043447	0.66022	-1.3176	3822.4	21.877	-0.5824	86.459	-60.818	81.696	81.516	21.773	-0.91421	-5.5924	0.68188	-2.2421	30.639	-5.9804
135.41	-1.4843	54.371	-5.6369	0.66329	-2.2606	-0.026787	0.054442	0.044271	0.66022	-1.3176	3821.7	21.877	-0.58281	86.458	-60.886	81.696	81.516	21.773	-0.91421	-5.5924	0.68188	-2.2421	30.639	-5.9804
135.41	-1.4853	54.37	-5.637	0.66356	-2.2603	-0.02386	0.052312	0.045052	0.66022	-1.3176	3821.0	21.877	-0.58319	86.457	-60.955	81.696	81.516	21.773	-0.91421	-5.5924	0.68188	-2.2421	30.639	-5.9804
135.41	-1.4862	54.37	-5.6371	0.66381	-2.2601	-0.020951	0.050148	0.04579	0.66022	-1.3176	3820.2	21.877	-0.58355	86.457	-61.025	81.697	81.516	21.773	-0.91421	-5.5924	0.68188	-2.2421	30.639	-5.9804
135.41	-1.487	54.37	-5.6372	0.66406	-2.2599	-0.018061	0.04795	0.046485	0.66022	-1.3176	3819.5	21.877	-0.58389	86.456	-61.096	81.697	81.516	21.773	-0.91421	-5.5924	0.68188	-2.2421	30.639	-5.9804
135.4	-1.4878	54.37	-5.6373	0.66429	-2.2597	-0.015192	0.045721	0.047137	0.66022	-1.3176	3818.8	21.877	-0.5842	86.455	-61.169	81.697	81.516	21.773	-0.91421	-5.5924	0.68188	-2.2421	30.639	-5.9804
135.4	-1.4885	54.37	-5.6374	0.66451	-2.2594	-0.012345	0.04346	0.047746	0.66022	-1.3176	3818.1	21.877	-0.58448	86.455	-61.242	81.698	81.516	21.773	-0.91421	-5.5924	0.68188	-2.2421	30.639	-5.9804
135.4	-1.4892	54.37	-5.6374	0.66473	-2.2592	-0.0095207	0.04117	0.048312	0.66022	-1.3176	3817.3	21.878	-0.58474	86.454	-61.317	81.698	81.516	21.773	-0.91421	-5.5924	0.68188	-2.2421	30.639	-5.9804
135.4	-1.4897	54.37	-5.6375	0.66493	-2.2589	-0.0067203	0.038851	0.048834	0.66022	-1.3176	3816.6	21.878	-0.58497	86.454	-61.393	81.698	81.516	21.773	-0.91421	-5.5924	0.68188	-2.2421	30.639	-5.9804
135.4	-1.4902	54.37	-5.6375	0.66511	-2.2587	-0.003945	0.036505	0.049312	0.66022	-1.3176	3815.9	21.878	-0.58517	86.453	-61.47	81.699	81.516	21.773	-0.91421	-5.5924	0.68188	-2.2421	30.639	-5.9804
135.4	-1.4907	54.37	-5.6375	0.66529	-2.2584	-0.0011957	0.034133	0.049746	0.66022	-1.3176	3815.2	21.878	-0.58535	86.453	-61.548	81.699	81.516	21.773	-0.91421	-5.5924	0.68188	-2.2421	30.639	-5.9804
135.4	-1.4911	54.37	-5.6375	0.66546	-2.2582	0.0015263	0.031736	0.050137	0.66022	-1.3176	3814.4	21.878	-0.5855	86.452	-61.627	81.7	81.516	21.773	-0.91421	-5.5924	0.68188	-2.2421	30.639	-5.9804
135.4	-1.4914	54.371	-5.6375	0.66561	-2.2579	0.0042202	0.029316	0.050483	0.66022	-1.3176	3813.7	21.879	-0.58563	86.452	-61.707	81.7	81.516	21.773	-0.91421	-5.5924	0.68188	-2.2421	30.639	-5.9804
135.4	-1.4916	54.371	-5.6375	0.66575	-2.2577	0.0068848	0.026874	0.050785	0.66022	-1.3176	3813.0	21.879	-0.58573	86.451	-61.788	81.7	81.516	21.773	-0.91421	-5.5924	0.68188	-2.2421	30.639	-5.9804
135.39	-1.4918	54.372	-5.6374	0.66588	-2.2574	0.009519	0.024411	0.051044	0.66022	-1.3176	3812.3	21.88	-0.5858	86.451	-61.869	81.701	81.516	21.773	-0.91421	-5.5924	0.68188	-2.2421	30.639	-5.9804
135.39	-1.4919	54.373	-5.6374	0.66599	-2.2572	0.012122	0.02193	0.051257	0.66022	-1.3176	3811.5	21.88	-0.58585	86.45	-61.952	81.701	81.516	21.773	-0.91421	-5.5924	0.68188	-2.2421	30.639	-5.9804
135.39	-1.492	54.373	-5.6373	0.6661	-2.2569	0.014692	0.019431	0.051427	0.66022	-1.3176	3810.8	21.88	-0.58587	86.45	-62.035	81.702	81.516	21.773	-0.91421	-5.5924	0.68188	-2.2421	30.639	-5.9804
135.39	-1.4919	54.374	-5.6372	0.66619	-2.2567	0.017229	0.016916	0.051552	0.66022	-1.3176	3810.1	21.881	-0.58587	86.449	-62.119	81.702	81.516	21.773	-0.91421	-5.5924	0.68188	-2.2421	30.639	-5.9804
135.39	-1.4919	54.375	-5.6371	0.66627	-2.2564	0.019732	0.014386	0.051633	0.66022	-1.3176	3809.4	21.881	-0.58584	86.449	-62.204	81.703	81.516	21.773	-0.91421	-5.5924	0.68188	-2.2421	30.639	-5.9804
135.39	-1.4917	54.376	-5.637	0.66633	-2.2561	0.022199	0.011844	0.05167	0.66022	-1.3176	3808.6	21.882	-0.58579	86.448	-62.289	81.703	81.516	21.773	-0.91421	-5.5924	0.68188	-2.2421	30.639	-5.9804
135.39	-1.4915	54.378	-5.6369	0.66638	-2.2559	0.024629	0.009291	0.051662	0.66022	-1.3176	3807.9	21.883	-0.58572	86.448	-62.375	81.704	81.516	21.773	-0.91421	-5.5924	0.68188	-2.2421	30.639	-5.9804
135.39	-1.4913	54.379	-5.6368	0.66642	-2.2556	0.027022	0.0067286	0.051609	0.66022	-1.3176	3807.2	21.883	-0.58562	86.448	-62.462	81.704	81.516	21.773	-0.91421	-5.5924	0.68188	-2.2421	30.639	-5.9804
135.38	-1.491	54.38	-5.6366	0.66645	-2.2554	0.029376	0.0041587	0.051513	0.66022	-1.3176	3806.5	21.884	-0.5855	86.447	-62.549	81.705	81.516	21.773	-0.91421	-5.5924	0.68188	-2.2421	30.639	-5.9804
135.38	-1.4906	54.382	-5.6365	0.66647	-2.2551	0.03169	0.001583	0.051372	0.66022	-1.3176	3805.7	21.885	-0.58536	86.447	-62.636	81.705	81.516	21.773	-0.91421	-5.5924	0.68188	-2.2421	30.639	-5.9804
135.38	-1.4902	54.383	-5.6363	0.66647	-2.2549	0.033963	-0.00099637	0.051187	0.66022	-1.3176	3805.0	21.885	-0.5852	86.446	-62.724	81.706	81.516	21.773	-0.91421	-5.5924	0.68188	-2.2421	30.639	-5.9804
135.38	-1.4897	54.385	-5.6361	0.66646	-2.2546	0.036194	-0.0035777	0.050958	0.66022	-1.3176	3804.3	21.886	-0.58502	86.446	-62.812	81.706	81.516	21.773	-0.91421	-5.5924	0.68188	-2.2421	30.639	-5.9804
135.38	-1.4892	54.386	-5.636	0.66643	-2.2543	0.038381	-0.0061589	0.050685	0.66022	-1.3176	3803.6	21.887	-0.58482	86.446	-62.9	81.707	81.516	21.773	-0.91421	-5.5924	0.68188	-2.2421	30.639	-5.9804
135.38	-1.4886	54.388	-5.6358	0.66639	-2.2541	0.040525	-0.0087381	0.050368	0.66022	-1.3176	3802.8	21.888	-0.5846	86.445	-62.989	81.707	81.516	21.773	-0.91421	-5.5924	0.68188	-2.2421	30.639	-5.9804
135.38	-1.488	54.39	-5.6356	0.66634	-2.2538	0.042623	-0.011313	0.050007	0.66022	-1.3176	3802.1	21.889	-0.58437	86.445	-63.078	81.708	81.516	21.773	-0.91421	-5.5924	0.68188	-2.2421	30.639	-5.9804
135.38	-1.4874	54.392	-5.6353	0.66628	-2.2536	0.044675	-0.013882	0.049604	0.66022	-1.3176	3801.4	21.89	-0.58412	86.445	-63.166	81.708	81.516	21.773	-0.91421	-5.5924	0.68188	-2.2421	30.639	-5.9804
135.37	-1.4867	54.394	-5.6351	0.6662	-2.2533	0.046678	-0.016443	0.049156	0.66022	-1.3176	3800.6	21.891	-0.58385	86.444	-63.255	81.709	81.516	21.773	-0.91421	-5.5924	0.68188	-2.2421	30.639	-5.9804
135.37	-1.486	54.396	-5.6349	0.66612	-2.2531	0.048633	-0.018993	0.048666	0.66022	-1.3176	3799.9	21.892	-0.58357	86.444	-63.344	81.709	81.516	21.773	-0.91421	-5.5924	0.68188	-2.2421	30.639	-5.9804
135.37	-1.4853	54.399	-5.6346	0.66601	-2.2529	0.050538	-0.02153	0.048133	0.66022	-1.3176	3799.2	21.893	-0.58328	86.444	-63.432	81.71	81.516	21.773	-0.91421	-5.5924	0.68188	-2.2421	30.639	-5.9804
135.37	-1.4845	54.401	-5.6344	0.6659	-2.2526	0.052391	-0.024052	0.047558	0.66022	-1.3176	3798.5	21.894	-0.58298	86.443	-63.52	81.711	81.516	21.773	-0.91421	-5.5924	0.68188	-2.2421	30.639	-5.9804
135.37	-1.4837	54.403	-5.6341	0.66577	-2.2524	0.054192	-0.026558	0.046941	0.66022	-1.3176	3797.7	21.895	-0.58266	86.443	-63.608	81.711	81.516	21.773	-0.91421	-5.5924	0.68188	-2.2421	30.639	-5.9804
135.37	-1.4828	54.406	-5.6338	0.66564	-2.2522	0.055939	-0.029044	0.046282	0.66022	-1.3176	3797.0	21.896	-0.58234	86.443	-63.695	81.712	81.516	21.773	-0.91421	-5.5924	0.68188	-2.2421	30.639	-5.9804
135.36	-1.482	54.408	-5.6335	0.66548	-2.2519	0.057632	-0.031508	0.045581	0.66022	-1.3176	3796.3	21.897	-0.58201	86.442	-63.782	81.712	81.516	21.773	-0.91421	-5.5924	0.68188	-2.2421	30.639	-5.9804
135.36	-1.4811	54.411	-5.6332	0.66532	-2.2517	0.059268	-0.033948	0.04484	0.66022	-1.3176	3795.6	21.898	-0.58167	86.442	-63.868	81.713	81.516	21.773	-0.91421	-5.5924	0.68188	-2.2421	30.639	-5.9804
135.36	-1.4802	54.414	-5.6329	0.66514	-2.2515	0.060847	-0.036361	0.044058	0.66022	-1.3176	3794.8	21.9	-0.58133	86.442	-63.953	81.714	81.516	21.773	-0.91421	-5.5924	0.68188	-2.2421	30.639	-5.9804
135.36	-1.4794	54.416	-5.6326	0.66496	-2.2513	0.062367	-0.038746	0.043236	0.66022	-1.3176	3794.1	21.901	-0.58098	86.441	-64.037	81.714	81.516	21.773	-0.91421	-5.5924	0.68188	-2.2421	30.639	-5.9804
135.36	-1.4784	54.419	-5.6323	0.66476	-2.251	0.063828	-0.041099	0.042375	0.66022	-1.3176	3793.4	21.902	-0.58062	86.441	-64.12	81.715	81.516	21.773	-0.91421	-5.5924	0.68188	-2.2421	30.639	-5.9804
135.36	-1.4775	54.422	-5.632	0.66455	-2.2508	0.065228	-0.043419	0.041476	0.66022	-1.3176	3792.6	21.903	-0.58027	86.441	-64.202	81.715	81.516	21.773	-0.91421	-5.5924	0.68188	-2.2421	30.639	-5.9804
135.35	-1.4766	54.425	-5.6317	0.66432	-2.2506	0.066566	-0.045703	0.040537	0.66022	-1.3176	3791.9	21.905	-0.57991	86.44	-64.283	81.716	81.516	21.773	-0.91421	-5.5924	0.68188	-2.2421	30.639	-5.9804
135.35	-1.4757	54.428	-5.6313	0.66409	-2.2504	0.067841	-0.047949	0.039562	0.66022	-1.3176	3791.2	21.906	-0.57955	86.44	-64.362	81.717	81.516	21.773	-0.91421	-5.5924	0.68188	-2.2421	30.639	-5.9804
135.35	-1.4748	54.431	-5.631	0.66384	-2.2502	0.069052	-0.050153	0.038549	0.66022	-1.3176	3790.5	21.907	-0.5792	86.44	-64.44	81.717	81.516	21.773	-0.91421	-5.5924	0.68188	-2.2421	30.639	-5.9804
135.35	-1.4739	54.434	-5.6306	0.66359	-2.25	0.070197	-0.052315	0.0375	0.66022	-1.3176	3789.7	21.909	-0.57884	86.439	-64.516	81.718	81.516	21.773	-0.91421	-5.5924	0.68188	-2.2421	30.639	-5.9804
135.35	-1.473	54.437	-5.6303	0.66332	-2.2499	0.071275	-0.054431	0.036416	0.66022	-1.3176	3789.0	21.91	-0.57849	86.439	-64.589	81.718	81.516	21.773	-0.91421	-5.5924	0.68188	-2.2421	30.639	-5.9804
135.35	-1.4721	54.44	-5.6299	0.66304	-2.2497	0.072286	-0.056499	0.035297	0.66022	-1.3176	3788.3	21.912	-0.57814	86.439	-64.661	81.719	81.516	21.773	-0.91421	-5.5924	0.68188	-2.2421	30.639	-5.9804
135.34	-1.4712	54.443	-5.6296	0.66276	-2.2495	0.073228	-0.058517	0.034145	0.66022	-1.3176	3787.5	21.913	-0.5778	86.439	-64.73	81.72	81.516	21.773	-0.91421	-5.5924	0.68188	-2.2421	30.639	-5.9804
135.34	-1.4703	54.447	-5.6292	0.66246	-2.2493	0.0741	-0.060482	0.032959	0.66022	-1.3176	3786.8	21.914	-0.57746	86.438	-64.796	81.72	81.516	21.773	-0.91421	-5.5924	0.68188	-2.2421	30.639	-5.9804
135.34	-1.4695	54.45	-5.6288	0.66215	-2.2492	0.074901	-0.062392	0.031742	0.66022	-1.3176	3786.1	21.916	-0.57713	86.438	-64.86	81.721	81.516	21.773	-0.91421	-5.5924	0.68188	-2.2421	30.639	-5.9804
135.34	-1.4687	54.453	-5.6284	0.66183	-2.249	0.075631	-0.064245	0.030493	0.66022	-1.3176	3785.4	21.917	-0.57681	86.438	-64.92	81.721	81.516	21.773	-0.91421	-5.5924	0.68188	-2.2421	30.639	-5.9804
135.34	-1.4679	54.456	-5.6281	0.66151	-2.2489	0.076288	-0.066039	0.029214	0.66022	-1.3176	3784.6	21.919	-0.5765	86.437	-64.978	81.722	81.516	21.773	-0.91421	-5.5924	0.68188	-2.2421	30.639	-5.9804
135.33	-1.4671	54.46	-5.6277	0.66117	-2.2487	0.076872	-0.067772	0.027907	0.66022	-1.3176	3783.9	21.92	-0.57619	86.437	-65.031	81.723	81.516	21.773	-0.91421	-5.5924	0.68188	-2.2421	30.639	-5.9804
135.33	-1.4664	54.463	-5.6273	0.66083	-2.2486	0.077381	-0.06944	0.026571	0.66022	-1.3176	3783.2	21.922	-0.5759	86.437	-65.081	81.723	81.516	21.773	-0.91421	-5.5924	0.68188	-2.2421	30.639	-5.9804
135.33	-1.4656	54.466	-5.6269	0.66048	-2.2485	0.077815	-0.071043	0.025209	0.66022	-1.3176	3782.5	21.923	-0.57562	86.436	-65.127	81.724	81.516	21.773	-0.91421	-5.5924	0.68188	-2.2421	30.639	-5.9804
135.33	-1.465	54.47	-5.6265	0.66012	-2.2483	0.078173	-0.072578	0.02382	0.66022	-1.3176	3781.7	21.925	-0.57536	86.436	-65.169	81.724	81.516	21.773	-0.91421	-5.5924	0.68188	-2.2421	30.639	-5.9804
135.33	-1.4643	54.473	-5.6261	0.65975	-2.2482	0.078455	-0.074042	0.022408	0.66022	-1.3176	3781.0	21.926	-0.5751	86.436	-65.207	81.725	81.516	21.773	-0.91421	-5.5924	0.68188	-2.2421	30.639	-5.9804
135.32	-1.4637	54.476	-5.6257	0.65938	-2.2481	0.078659	-0.075436	0.020972	0.66022	-1.3176	3780.3	21.928	-0.57486	86.435	-65.24	81.726	81.516	21.773	-0.91421	-5.5924	0.68188	-2.2421	30.639	-5.9804
135.32	-1.4631	54.479	-5.6253	0.659	-2.248	0.078786	-0.076755	0.019514	0.66022	-1.3176	3779.5	21.929	-0.57464	86.435	-65.268	81.726	81.516	21.773	-0.91421	-5.5924	0.68188	-2.2421	30.639	-5.9804
135.32	-1.4626	54.483	-5.625	0.65861	-2.2479	0.078834	-0.077999	0.018035	0.66022	-1.3176	3778.8	21.931	-0.57443	86.435	-65.291	81.727	81.516	21.773	-0.91421	-5.5924	0.68188	-2.2421	30.639	-5.9804
135.32	-1.4621	54.486	-5.6246	0.65822	-2.2478	0.078803	-0.079166	0.016536	0.66022	-1.3176	3778.1	21.932	-0.57424	86.434	-65.308	81.727	81.516	21.773	-0.91421	-5.5924	0.68188	-2.2421	30.639	-5.9804
135.32	-1.4616	54.489	-5.6242	0.65782	-2.2478	0.078694	-0.080254	0.01502	0.66022	-1.3176	3777.4	21.933	-0.57406	86.434	-65.321	81.728	81.516	21.773	-0.91421	-5.5924	0.68188	-2.2421	30.639	-5.9804
135.32	-1.4612	54.492	-5.6238	0.65742	-2.2477	0.078505	-0.081261	0.013487	0.66022	-1.3176	3776.6	21.935	-0.5739	86.434	-65.329	81.728	81.516	21.773	-0.91421	-5.5924	0.68188	-2.2421	30.639	-5.9804
135.31	-1.4608	54.495	-5.6234	0.65701	-2.2476	0.078236	-0.082187	0.011939	0.66022	-1.3176	3775.9	21.936	-0.57376	86.433	-65.331	81.729	81.516	21.773	-0.91421	-5.5924	0.68188	-2.2421	30.639	-5.9804
135.31	-1.4605	54.498	-5.623	0.6566	-2.2476	0.077888	-0.083029	0.010377	0.66022	-1.3176	3775.2	21.938	-0.57364	86.433	-65.327	81.73	81.516	21.773	-0.91421	-5.5924	0.68188	-2.2421	30.639	-5.9804
135.31	-1.4603	54.501	-5.6226	0.65618	-2.2475	0.077459	-0.083787	0.0088021	0.66022	-1.3176	3774.4	21.939	-0.57354	86.433	-65.319	81.73	81.516	21.773	-0.91421	-5.5924	0.68188	-2.2421	30.639	-5.9804
135.31	-1.46	54.504	-5.6222	0.65576	-2.2475	0.076951	-0.084459	0.0072167	0.66022	-1.3176	3773.7	21.94	-0.57345	86.432	-65.305	81.731	81.516	21.773	-0.91421	-5.5924	0.68188	-2.2421	30.639	-5.9804
135.31	-1.4599	54.507	-5.6218	0.65533	-2.2474	0.076364	-0.085044	0.005622	0.66022	-1.3176	3773.0	21.942	-0.57339	86.432	-65.286	81.731	81.516	21.773	-0.91421	-5.5924	0.68188	-2.2421	30.639	-5.9804
135.3	-1.4598	54.51	-5.6214	0.65491	-2.2474	0.075696	-0.085541	0.0040194	0.66022	-1.3176	3772.3	21.943	-0.57335	86.431	-65.262	81.732	81.516	21.773	-0.91421	-5.5924	0.68188	-2.2421	30.639	-5.9804
135.3	-1.4597	54.513	-5.6211	0.65448	-2.2474	0.07495	-0.085949	0.0024106	0.66022	-1.3176	3771.5	21.944	-0.57332	86.431	-65.233	81.732	81.516	21.773	-0.91421	-5.5924	0.68188	-2.2421	30.639	-5.9804
135.3	-1.4597	54.515	-5.6207	0.65405	-2.2474	0.074124	-0.086267	0.00079716	0.66022	-1.3176	3770.8	21.946	-0.57332	86.43	-65.199	81.733	81.516	21.773	-0.91421	-5.5924	0.68188	-2.2421	30.639	-5.9804
135.3	-1.4597	54.518	-5.6203	0.65362	-2.2474	0.07322	-0.086494	-0.00081936	0.66022	-1.3176	3770.1	21.947	-0.57334	86.43	-65.161	81.733	81.516	21.773	-0.91421	-5.5924	0.68188	-2.2421	30.639	-5.9804
135.3	-1.4598	54.521	-5.62	0.65318	-2.2474	0.072238	-0.086631	-0.0024373	0.66022	-1.3176	3769.3	21.948	-0.57337	86.43	-65.119	81.734	81.516	21.773	-0.91421	-5.5924	0.68188	-2.2421	30.639	-5.9804
135.29	-1.4599	54.523	-5.6196	0.65275	-2.2474	0.071179	-0.086676	-0.0040551	0.66022	-1.3176	3768.6	21.949	-0.57343	86.429	-65.073	81.734	81.516	21.773	-0.91421	-5.5924	0.68188	-2.2421	30.639	-5.9804
135.29	-1.4601	54.525	-5.6193	0.65232	-2.2474	0.070043	-0.086629	-0.005671	0.66022	-1.3176	3767.9	21.95	-0.57351	86.429	-65.022	81.735	81.516	21.773	-0.91421	-5.5924	0.68188	-2.2421	30.639	-5.9804
135.29	-1.4604	54.528	-5.6189	0.65188	-2.2475	0.068832	-0.086489	-0.0072835	0.66022	-1.3176	3767.2	21.951	-0.57361	86.428	-64.969	81.735	81.516	21.773	-0.91421	-5.5924	0.68188	-2.2421	30.639	-5.9804
135.29	-1.4607	54.53	-5.6186	0.65145	-2.2475	0.067545	-0.086257	-0.0088909	0.66022	-1.3176	3766.4	21.952	-0.57373	86.428	-64.912	81.735	81.516	21.773	-0.91421	-5.5924	0.68188	-2.2421	30.639	-5.9804
135.29	-1.461	54.532	-5.6182	0.65102	-2.2476	0.066185	-0.085933	-0.010491	0.66022	-1.3176	3765.7	21.953	-0.57388	86.427	-64.852	81.736	81.516	21.773	-0.91421	-5.5924	0.68188	-2.2421	30.639	-5.9804
135.29	-1.4614	54.534	-5.6179	0.65059	-2.2476	0.064752	-0.085516	-0.012084	0.66022	-1.3176	3765.0	21.954	-0.57404	86.427	-64.789	81.736	81.516	21.773	-0.91421	-5.5924	0.68188	-2.2421	30.639	-5.9804
135.28	-1.4619	54.536	-5.6176	0.65017	-2.2477	0.063248	-0.085007	-0.013666	0.66022	-1.3176	3764.2	21.955	-0.57423	86.426	-64.723	81.737	81.516	21.773	-0.91421	-5.5924	0.68188	-2.2421	30.639	-5.9804
135.28	-1.4624	54.538	-5.6173	0.64974	-2.2478	0.061673	-0.084405	-0.015236	0.66022	-1.3176	3763.5	21.956	-0.57443	86.426	-64.655	81.737	81.516	21.773	-0.91421	-5.5924	0.68188	-2.2421	30.639	-5.9804
135.28	-1.463	54.539	-5.617	0.64932	-2.2478	0.060029	-0.083712	-0.016792	0.66022	-1.3176	3762.8	21.957	-0.57466	86.425	-64.585	81.738	81.516	21.773	-0.91421	-5.5924	0.68188	-2.2421	30.639	-5.9804
135.28	-1.4636	54.541	-5.6167	0.64891	-2.2479	0.058318	-0.082928	-0.018334	0.66022	-1.3176	3762.1	21.958	-0.57491	86.425	-64.513	81.738	81.516	21.773	-0.91421	-5.5924	0.68188	-2.2421	30.639	-5.9804
135.28	-1.4643	54.542	-5.6164	0.64849	-2.248	0.056541	-0.082054	-0.019859	0.66022	-1.3176	3761.3	21.959	-0.57517	86.424	-64.439	81.738	81.516	21.773	-0.91421	-5.5924	0.68188	-2.2421	30.639	-5.9804
135.28	-1.465	54.544	-5.6161	0.64809	-2.2481	0.0547	-0.081089	-0.021366	0.66022	-1.3176	3760.6	21.959	-0.57546	86.424	-64.364	81.739	81.516	21.773	-0.91421	-5.5924	0.68188	-2.2421	30.639	-5.9804
135.28	-1.4658	54.545	-5.6158	0.64768	-2.2482	0.052797	-0.080036	-0.022852	0.66022	-1.3176	3759.9	21.96	-0.57576	86.423	-64.287	81.739	81.516	21.773	-0.91421	-5.5924	0.68188	-2.2421	30.639	-5.9804
135.27	-1.4666	54.546	-5.6156	0.64729	-2.2484	0.050832	-0.078894	-0.024317	0.66022	-1.3176	3759.1	21.961	-0.57609	86.423	-64.209	81.739	81.516	21.773	-0.91421	-5.5924	0.68188	-2.2421	30.639	-5.9804
135.27	-1.4675	54.547	-5.6153	0.64689	-2.2485	0.04881	-0.077666	-0.025759	0.66022	-1.3176	3758.4	21.961	-0.57643	86.422	-64.129	81.74	81.516	21.773	-0.91421	-5.5924	0.68188	-2.2421	30.639	-5.9804
135.27	-1.4684	54.548	-5.6151	0.64651	-2.2486	0.04673	-0.076352	-0.027176	0.66022	-1.3176	3757.7	21.962	-0.5768	86.421	-64.049	81.74	81.516	21.773	-0.91421	-5.5924	0.68188	-2.2421	30.639	-5.9804
135.27	-1.4693	54.548	-5.6149	0.64613	-2.2488	0.044595	-0.074953	-0.028566	0.66022	-1.3176	3757.0	21.962	-0.57718	86.421	-63.968	81.74	81.516	21.773	-0.91421	-5.5924	0.68188	-2.2421	30.639	-5.9804
135.27	-1.4703	54.549	-5.6146	0.64576	-2.2489	0.042409	-0.073472	-0.029929	0.66022	-1.3176	3756.2	21.963	-0.57758	86.42	-63.887	81.741	81.516	21.773	-0.91421	-5.5924	0.68188	-2.2421	30.639	-5.9804
135.27	-1.4714	54.549	-5.6144	0.6454	-2.2491	0.040172	-0.071909	-0.031262	0.66022	-1.3176	3755.5	21.963	-0.578	86.42	-63.804	81.741	81.516	21.773	-0.91421	-5.5924	0.68188	-2.2421	30.639	-5.9804
135.27	-1.4725	54.55	-5.6142	0.64504	-2.2492	0.037886	-0.070266	-0.032565	0.66022	-1.3176	3754.8	21.963	-0.57843	86.419	-63.722	81.741	81.516	21.773	-0.91421	-5.5924	0.68188	-2.2421	30.639	-5.9804
135.26	-1.4736	54.55	-5.6141	0.64469	-2.2494	0.035556	-0.068545	-0.033835	0.66022	-1.3176	3754.1	21.963	-0.57888	86.418	-63.639	81.742	81.516	21.773	-0.91421	-5.5924	0.68188	-2.2421	30.639	-5.9804
135.26	-1.4748	54.55	-5.6139	0.64436	-2.2495	0.033182	-0.066748	-0.035072	0.66022	-1.3176	3753.3	21.964	-0.57935	86.418	-63.555	81.742	81.516	21.773	-0.91421	-5.5924	0.68188	-2.2421	30.639	-5.9804
135.26	-1.476	54.55	-5.6137	0.64403	-2.2497	0.030768	-0.064876	-0.036274	0.66022	-1.3176	3752.6	21.964	-0.57983	86.417	-63.472	81.742	81.516	21.773	-0.91421	-5.5924	0.68188	-2.2421	30.639	-5.9804
135.26	-1.4773	54.55	-5.6136	0.64371	-2.2499	0.028315	-0.062931	-0.037439	0.66022	-1.3176	3751.9	21.964	-0.58032	86.416	-63.389	81.743	81.516	21.773	-0.91421	-5.5924	0.68188	-2.2421	30.639	-5.9804
135.26	-1.4786	54.549	-5.6134	0.6434	-2.2501	0.025827	-0.060916	-0.038566	0.66022	-1.3176	3751.1	21.964	-0.58084	86.416	-63.305	81.743	81.516	21.773	-0.91421	-5.5924	0.68188	-2.2421	30.639	-5.9804
135.26	-1.4799	54.549	-5.6133	0.6431	-2.2503	0.023306	-0.058833	-0.039655	0.66022	-1.3176	3750.4	21.964	-0.58136	86.415	-63.222	81.743	81.516	21.773	-0.91421	-5.5924	0.68188	-2.2421	30.639	-5.9804
135.26	-1.4812	54.548	-5.6132	0.64281	-2.2505	0.020756	-0.056684	-0.040703	0.66022	-1.3176	3749.7	21.964	-0.5819	86.414	-63.139	81.743	81.516	21.773	-0.91421	-5.5924	0.68188	-2.2421	30.639	-5.9804
135.26	-1.4826	54.547	-5.6131	0.64253	-2.2507	0.018178	-0.054471	-0.04171	0.66022	-1.3176	3749.0	21.964	-0.58245	86.414	-63.056	81.744	81.516	21.773	-0.91421	-5.5924	0.68188	-2.2421	30.639	-5.9804
135.26	-1.4841	54.546	-5.613	0.64226	-2.2509	0.015575	-0.052197	-0.042675	0.66022	-1.3176	3748.2	21.963	-0.58302	86.413	-62.973	81.744	81.516	21.773	-0.91421	-5.5924	0.68188	-2.2421	30.639	-5.9804
135.25	-1.4855	54.545	-5.613	0.64201	-2.2511	0.012951	-0.049864	-0.043595	0.66022	-1.3176	3747.5	21.963	-0.5836	86.412	-62.891	81.744	81.516	21.773	-0.91421	-5.5924	0.68188	-2.2421	30.639	-5.9804
135.25	-1.487	54.544	-5.6129	0.64177	-2.2514	0.010308	-0.047475	-0.044472	0.66022	-1.3176	3746.8	21.963	-0.58418	86.412	-62.81	81.744	81.516	21.773	-0.91421	-5.5924	0.68188	-2.2421	30.639	-5.9804
135.25	-1.4885	54.543	-5.6129	0.64153	-2.2516	0.0076497	-0.045032	-0.045302	0.66022	-1.3176	3746.1	21.962	-0.58478	86.411	-62.729	81.744	81.516	21.773	-0.91421	-5.5924	0.68188	-2.2421	30.639	-5.9804
135.25	-1.4901	54.541	-5.6128	0.64132	-2.2518	0.0049784	-0.042538	-0.046087	0.66022	-1.3176	3745.3	21.962	-0.58539	86.41	-62.648	81.745	81.516	21.773	-0.91421	-5.5924	0.68188	-2.2421	30.639	-5.9804
135.25	-1.4916	54.54	-5.6128	0.64111	-2.252	0.0022973	-0.039996	-0.046823	0.66022	-1.3176	3744.6	21.962	-0.58601	86.409	-62.568	81.745	81.516	21.773	-0.91421	-5.5924	0.68188	-2.2421	30.639	-5.9804
135.25	-1.4932	54.538	-5.6128	0.64092	-2.2523	-0.00039077	-0.037409	-0.047512	0.66022	-1.3176	3743.9	21.961	-0.58664	86.409	-62.489	81.745	81.516	21.773	-0.91421	-5.5924	0.68188	-2.2421	30.639	-5.9804
135.25	-1.4948	54.536	-5.6128	0.64074	-2.2525	-0.0030826	-0.03478	-0.048151	0.66022	-1.3176	3743.2	21.961	-0.58728	86.408	-62.411	81.745	81.516	21.773	-0.91421	-5.5924	0.68188	-2.2421	30.639	-5.9804
135.25	-1.4965	54.534	-5.6128	0.64057	-2.2528	-0.0057753	-0.03211	-0.048741	0.66022	-1.3176	3742.4	21.96	-0.58793	86.407	-62.333	81.745	81.516	21.773	-0.91421	-5.5924	0.68188	-2.2421	30.639	-5.9804
135.25	-1.4981	54.532	-5.6129	0.64041	-2.253	-0.0084659	-0.029404	-0.04928	0.66022	-1.3176	3741.7	21.959	-0.58858	86.406	-62.256	81.745	81.516	21.773	-0.91421	-5.5924	0.68188	-2.2421	30.639	-5.9804
135.25	-1.4998	54.53	-5.6129	0.64027	-2.2532	-0.011151	-0.026664	-0.049768	0.66022	-1.3176	3741.0	21.959	-0.58924	86.406	-62.18	81.746	81.516	21.773	-0.91421	-5.5924	0.68188	-2.2421	30.639	-5.9804
135.25	-1.5015	54.528	-5.613	0.64015	-2.2535	-0.013828	-0.023894	-0.050204	0.66022	-1.3176	3740.3	21.958	-0.58991	86.405	-62.105	81.746	81.516	21.773	-0.91421	-5.5924	0.68188	-2.2421	30.639	-5.9804
135.25	-1.5032	54.525	-5.6131	0.64003	-2.2537	-0.016494	-0.021096	-0.050589	0.66022	-1.3176	3739.5	21.957	-0.59058	86.404	-62.03	81.746	81.516	21.773	-0.91421	-5.5924	0.68188	-2.2421	30.639	-5.9804
135.25	-1.5049	54.523	-5.6131	0.63994	-2.254	-0.019146	-0.018273	-0.05092	0.66022	-1.3176	3738.8	21.956	-0.59126	86.403	-61.957	81.746	81.516	21.773	-0.91421	-5.5924	0.68188	-2.2421	30.639	-5.9804
135.25	-1.5066	54.52	-5.6132	0.63985	-2.2543	-0.02178	-0.015429	-0.051199	0.66022	-1.3176	3738.1	21.955	-0.59195	86.402	-61.885	81.746	81.516	21.773	-0.91421	-5.5924	0.68188	-2.2421	30.639	-5.9804
135.25	-1.5083	54.517	-5.6134	0.63978	-2.2545	-0.024395	-0.012566	-0.051425	0.66022	-1.3176	3737.4	21.954	-0.59263	86.402	-61.814	81.746	81.516	21.773	-0.91421	-5.5924	0.68188	-2.2421	30.639	-5.9804
135.25	-1.5101	54.514	-5.6135	0.63973	-2.2548	-0.026986	-0.0096881	-0.051597	0.66022	-1.3176	3736.6	21.953	-0.59333	86.401	-61.744	81.746	81.516	21.773	-0.91421	-5.5924	0.68188	-2.2421	30.639	-5.9804
135.25	-1.5119	54.511	-5.6136	0.63969	-2.255	-0.029551	-0.006798	-0.051716	0.66022	-1.3176	3735.9	21.952	-0.59403	86.4	-61.674	81.747	81.516	21.773	-0.91421	-5.5924	0.68188	-2.2421	30.639	-5.9804
135.25	-1.5136	54.508	-5.6138	0.63966	-2.2553	-0.032088	-0.0038989	-0.051781	0.66022	-1.3176	3735.2	21.951	-0.59473	86.399	-61.607	81.747	81.516	21.773	-0.91421	-5.5924	0.68188	-2.2421	30.639	-5.9804
135.25	-1.5154	54.505	-5.614	0.63965	-2.2555	-0.034592	-0.00099385	-0.051792	0.66022	-1.3176	3734.5	21.95	-0.59543	86.398	-61.54	81.747	81.516	21.773	-0.91421	-5.5924	0.68188	-2.2421	30.639	-5.9804
135.24	-1.5172	54.502	-5.6141	0.63965	-2.2558	-0.037062	0.0019139	-0.051749	0.66022	-1.3176	3733.7	21.949	-0.59613	86.397	-61.474	81.747	81.516	21.773	-0.91421	-5.5924	0.68188	-2.2421	30.639	-5.9804
135.24	-1.519	54.498	-5.6143	0.63967	-2.2561	-0.039495	0.0048213	-0.051652	0.66022	-1.3176	3733.0	21.948	-0.59684	86.397	-61.41	81.747	81.516	21.773	-0.91421	-5.5924	0.68188	-2.2421	30.639	-5.9804
135.24	-1.5208	54.495	-5.6145	0.6397	-2.2563	-0.041888	0.0077251	-0.051501	0.66022	-1.3176	3732.3	21.946	-0.59755	86.396	-61.347	81.747	81.516	21.773	-0.91421	-5.5924	0.68188	-2.2421	30.639	-5.9804
135.24	-1.5225	54.491	-5.6147	0.63974	-2.2566	-0.044239	0.010622	-0.051297	0.66022	-1.3176	3731.6	21.945	-0.59826	86.395	-61.285	81.747	81.516	21.773	-0.91421	-5.5924	0.68188	-2.2421	30.639	-5.9804
135.24	-1.5243	54.488	-5.615	0.6398	-2.2568	-0.046544	0.01351	-0.05104	0.66022	-1.3176	3730.8	21.944	-0.59897	86.394	-61.224	81.747	81.516	21.773	-0.91421	-5.5924	0.68188	-2.2421	30.639	-5.9804
135.24	-1.5261	54.484	-5.6152	0.63988	-2.2571	-0.048802	0.016385	-0.05073	0.66022	-1.3176	3730.1	21.942	-0.59968	86.393	-61.165	81.747	81.516	21.773	-0.91421	-5.5924	0.68188	-2.2421	30.639	-5.9804
135.24	-1.5279	54.48	-5.6155	0.63997	-2.2573	-0.051009	0.019244	-0.050367	0.66022	-1.3176	3729.4	21.941	-0.60039	86.392	-61.107	81.747	81.516	21.773	-0.91421	-5.5924	0.68188	-2.2421	30.639	-5.9804
135.24	-1.5297	54.476	-5.6157	0.64007	-2.2576	-0.053164	0.022084	-0.049952	0.66022	-1.3176	3728.7	21.94	-0.60111	86.391	-61.05	81.747	81.516	21.773	-0.91421	-5.5924	0.68188	-2.2421	30.639	-5.9804
135.24	-1.5315	54.472	-5.616	0.64019	-2.2578	-0.055264	0.024902	-0.049485	0.66022	-1.3176	3727.9	21.938	-0.60182	86.391	-60.995	81.747	81.516	21.773	-0.91421	-5.5924	0.68188	-2.2421	30.639	-5.9804
135.24	-1.5333	54.468	-5.6163	0.64032	-2.2581	-0.057307	0.027696	-0.048967	0.66022	-1.3176	3727.2	21.937	-0.60252	86.39	-60.941	81.747	81.516	21.773	-0.91421	-5.5924	0.68188	-2.2421	30.639	-5.9804
135.24	-1.5351	54.464	-5.6166	0.64046	-2.2583	-0.059291	0.030462	-0.048398	0.66022	-1.3176	3726.5	21.935	-0.60323	86.389	-60.888	81.748	81.516	21.773	-0.91421	-5.5924	0.68188	-2.2421	30.639	-5.9804
135.24	-1.5369	54.46	-5.6169	0.64062	-2.2586	-0.061213	0.033198	-0.047779	0.66022	-1.3176	3725.8	21.934	-0.60394	86.388	-60.837	81.748	81.516	21.773	-0.91421	-5.5924	0.68188	-2.2421	30.639	-5.9804
135.24	-1.5386	54.456	-5.6172	0.6408	-2.2588	-0.063071	0.035901	-0.047111	0.66022	-1.3176	3725.0	21.932	-0.60464	86.387	-60.787	81.748	81.516	21.773	-0.91421	-5.5924	0.68188	-2.2421	30.639	-5.9804
135.24	-1.5404	54.452	-5.6175	0.64098	-2.259	-0.064864	0.038567	-0.046394	0.66022	-1.3176	3724.3	21.931	-0.60534	86.386	-60.739	81.748	81.516	21.773	-0.91421	-5.5924	0.68188	-2.2421	30.639	-5.9804
135.24	-1.5422	54.447	-5.6178	0.64118	-2.2593	-0.06659	0.041195	-0.04563	0.66022	-1.3176	3723.6	21.929	-0.60604	86.385	-60.692	81.748	81.516	21.773	-0.91421	-5.5924	0.68188	-2.2421	30.639	-5.9804
135.24	-1.5439	54.443	-5.6182	0.64139	-2.2595	-0.068246	0.043781	-0.044819	0.66022	-1.3176	3722.9	21.927	-0.60673	86.384	-60.647	81.748	81.516	21.773	-0.91421	-5.5924	0.68188	-2.2421	30.639	-5.9804
135.24	-1.5457	54.439	-5.6185	0.64162	-2.2597	-0.069832	0.046323	-0.043962	0.66022	-1.3176	3722.2	21.926	-0.60742	86.384	-60.603	81.748	81.516	21.773	-0.91421	-5.5924	0.68188	-2.2421	30.639	-5.9804
135.24	-1.5474	54.434	-5.6189	0.64186	-2.2599	-0.071346	0.048819	-0.043059	0.66022	-1.3176	3721.4	21.924	-0.60811	86.383	-60.561	81.748	81.516	21.773	-0.91421	-5.5924	0.68188	-2.2421	30.639	-5.9804
135.25	-1.5491	54.43	-5.6192	0.64211	-2.2602	-0.072785	0.051266	-0.042113	0.66022	-1.3176	3720.7	21.922	-0.6088	86.382	-60.52	81.748	81.516	21.773	-0.91421	-5.5924	0.68188	-2.2421	30.639	-5.9804
135.25	-1.5508	54.425	-5.6196	0.64237	-2.2604	-0.074149	0.053662	-0.041124	0.66022	-1.3176	3720.0	21.921	-0.60948	86.381	-60.48	81.748	81.516	21.773	-0.91421	-5.5924	0.68188	-2.2421	30.639	-5.9804
135.25	-1.5525	54.421	-5.62	0.64264	-2.2606	-0.075437	0.056004	-0.040093	0.66022	-1.3176	3719.3	21.919	-0.61015	86.38	-60.443	81.748	81.516	21.773	-0.91421	-5.5924	0.68188	-2.2421	30.639	-5.9804
135.25	-1.5542	54.416	-5.6203	0.64293	-2.2608	-0.076647	0.05829	-0.039021	0.66022	-1.3176	3718.5	21.918	-0.61082	86.379	-60.406	81.748	81.516	21.773	-0.91421	-5.5924	0.68188	-2.2421	30.639	-5.9804
135.25	-1.5559	54.412	-5.6207	0.64323	-2.261	-0.077777	0.060518	-0.037909	0.66022	-1.3176	3717.8	21.916	-0.61149	86.378	-60.371	81.748	81.516	21.773	-0.91421	-5.5924	0.68188	-2.2421	30.639	-5.9804
135.25	-1.5576	54.407	-5.6211	0.64354	-2.2611	-0.078828	0.062686	-0.036759	0.66022	-1.3176	3717.1	21.914	-0.61215	86.377	-60.338	81.748	81.516	21.773	-0.91421	-5.5924	0.68188	-2.2421	30.639	-5.9804
135.25	-1.5592	54.403	-5.6215	0.64385	-2.2613	-0.079639	0.064788	-0.035557	0.66022	-1.3176	3716.4	21.912	-0.61281	86.376	-60.307	81.748	81.516	21.773	-0.91421	-5.5924	0.68188	-2.2421	30.639	-5.9804
135.25	-1.5609	54.398	-5.6219	0.64418	-2.2615	-0.080036	0.066817	-0.034289	0.66022	-1.3176	3715.7	21.911	-0.61346	86.376	-60.277	81.748	81.516	21.773	-0.91421	-5.5924	0.68188	-2.2421	30.639	-5.9804
135.25	-1.5625	54.394	-5.6223	0.64452	-2.2617	-0.080376	0.068774	-0.032989	0.66022	-1.3176	3714.9	21.909	-0.6141	86.375	-60.248	81.748	81.516	21.773	-0.91421	-5.5924	0.68188	-2.2421	30.639	-5.9804
135.25	-1.5641	54.389	-5.6227	0.64487	-2.2618	-0.080656	0.070659	-0.03166	0.66022	-1.3176	3714.2	21.907	-0.61474	86.374	-60.221	81.748	81.516	21.773	-0.91421	-5.5924	0.68188	-2.2421	30.639	-5.9804
135.25	-1.5657	54.385	-5.6231	0.64523	-2.262	-0.080878	0.072471	-0.030303	0.66022	-1.3176	3713.5	21.906	-0.61537	86.373	-60.196	81.748	81.516	21.773	-0.91421	-5.5924	0.68188	-2.2421	30.639	-5.9804
135.25	-1.5673	54.38	-5.6235	0.6456	-2.2621	-0.081041	0.074207	-0.028919	0.66022	-1.3176	3712.8	21.904	-0.616	86.372	-60.172	81.748	81.516	21.773	-0.91421	-5.5924	0.68188	-2.2421	30.639	-5.9804
135.25	-1.5688	54.375	-5.6239	0.64597	-2.2623	-0.081144	0.075866	-0.027509	0.66022	-1.3176	3712.0	21.902	-0.61661	86.371	-60.15	81.749	81.516	21.773	-0.91421	-5.5924	0.68188	-2.2421	30.639	-5.9804
135.25	-1.5704	54.371	-5.6243	0.64635	-2.2624	-0.081187	0.077449	-0.026075	0.66022	-1.3176	3711.3	21.901	-0.61722	86.37	-60.13	81.749	81.516	21.773	-0.91421	-5.5924	0.68188	-2.2421	30.639	-5.9804
135.25	-1.5719	54.366	-5.6247	0.64674	-2.2625	-0.081171	0.078953	-0.024619	0.66022	-1.3176	3710.6	21.899	-0.61783	86.369	-60.111	81.749	81.516	21.773	-0.91421	-5.5924	0.68188	-2.2421	30.639	-5.9804
135.25	-1.5734	54.362	-5.6251	0.64714	-2.2626	-0.081094	0.080378	-0.023142	0.66022	-1.3176	3709.9	21.897	-0.61842	86.369	-60.094	81.749	81.516	21.773	-0.91421	-5.5924	0.68188	-2.2421	30.639	-5.9804
135.25	-1.5748	54.358	-5.6256	0.64755	-2.2628	-0.080958	0.081724	-0.021645	0.66022	-1.3176	3709.2	21.896	-0.61901	86.368	-60.078	81.749	81.516	21.773	-0.91421	-5.5924	0.68188	-2.2421	30.639	-5.9804
135.25	-1.5763	54.353	-5.626	0.64796	-2.2629	-0.080763	0.082988	-0.02013	0.66022	-1.3176	3708.4	21.894	-0.61958	86.367	-60.064	81.749	81.516	21.773	-0.91421	-5.5924	0.68188	-2.2421	30.639	-5.9804
135.25	-1.5777	54.349	-5.6264	0.64838	-2.263	-0.080507	0.084171	-0.018599	0.66022	-1.3176	3707.7	21.892	-0.62015	86.366	-60.051	81.749	81.516	21.773	-0.91421	-5.5924	0.68188	-2.2421	30.639	-5.9804
135.25	-1.5791	54.344	-5.6268	0.6488	-2.2631	-0.080193	0.085272	-0.017053	0.66022	-1.3176	3707.0	21.891	-0.62071	86.365	-60.041	81.749	81.516	21.773	-0.91421	-5.5924	0.68188	-2.2421	30.639	-5.9804
135.25	-1.5805	54.34	-5.6272	0.64923	-2.2631	-0.079819	0.08629	-0.015493	0.66022	-1.3176	3706.3	21.889	-0.62126	86.364	-60.031	81.749	81.516	21.773	-0.91421	-5.5924	0.68188	-2.2421	30.639	-5.9804
135.25	-1.5819	54.336	-5.6276	0.64966	-2.2632	-0.079387	0.087225	-0.013922	0.66022	-1.3176	3705.5	21.888	-0.6218	86.363	-60.024	81.749	81.516	21.773	-0.91421	-5.5924	0.68188	-2.2421	30.639	-5.9804
135.25	-1.5832	54.332	-5.628	0.6501	-2.2633	-0.078897	0.088078	-0.01234	0.66022	-1.3176	3704.8	21.886	-0.62232	86.363	-60.018	81.749	81.516	21.773	-0.91421	-5.5924	0.68188	-2.2421	30.639	-5.9804
135.25	-1.5845	54.328	-5.6284	0.65055	-2.2633	-0.078348	0.088846	-0.010749	0.66022	-1.3176	3704.1	21.885	-0.62284	86.362	-60.014	81.749	81.516	21.773	-0.91421	-5.5924	0.68188	-2.2421	30.639	-5.9804
135.25	-1.5858	54.323	-5.6287	0.65099	-2.2634	-0.077743	0.089531	-0.0091506	0.66022	-1.3176	3703.4	21.883	-0.62335	86.361	-60.011	81.75	81.516	21.773	-0.91421	-5.5924	0.68188	-2.2421	30.639	-5.9804
135.25	-1.587	54.319	-5.6291	0.65144	-2.2634	-0.077081	0.090132	-0.0075467	0.66022	-1.3176	3702.7	21.882	-0.62385	86.36	-60.01	81.75	81.516	21.773	-0.91421	-5.5924	0.68188	-2.2421	30.639	-5.9804
135.25	-1.5882	54.315	-5.6295	0.65189	-2.2635	-0.076362	0.090649	-0.0059386	0.66022	-1.3176	3701.9	21.88	-0.62433	86.359	-60.01	81.75	81.516	21.773	-0.91421	-5.5924	0.68188	-2.2421	30.639	-5.9804
135.25	-1.5894	54.311	-5.6299	0.65235	-2.2635	-0.075589	0.091082	-0.0043278	0.66022	-1.3176	3701.2	21.879	-0.62481	86.359	-60.012	81.75	81.516	21.773	-0.91421	-5.5924	0.68188	-2.2421	30.639	-5.9804
135.25	-1.5906	54.308	-5.6303	0.6528	-2.2635	-0.07476	0.091431	-0.0027158	0.66022	-1.3176	3700.5	21.877	-0.62527	86.358	-60.016	81.75	81.516	21.773	-0.91421	-5.5924	0.68188	-2.2421	30.639	-5.9804
135.25	-1.5917	54.304	-5.6306	0.65326	-2.2635	-0.073878	0.091697	-0.0011042	0.66022	-1.3176	3699.8	21.876	-0.62572	86.357	-60.021	81.75	81.516	21.773	-0.91421	-5.5924	0.68188	-2.2421	30.639	-5.9804
135.25	-1.5928	54.3	-5.631	0.65372	-2.2635	-0.072943	0.09188	0.00050562	0.66022	-1.3176	3699.1	21.874	-0.62616	86.356	-60.028	81.75	81.516	21.773	-0.91421	-5.5924	0.68188	-2.2421	30.639	-5.9804
135.25	-1.5939	54.296	-5.6314	0.65418	-2.2635	-0.071956	0.091979	0.0021121	0.66022	-1.3176	3698.3	21.873	-0.62659	86.355	-60.037	81.75	81.516	21.773	-0.91421	-5.5924	0.68188	-2.2421	30.639	-5.9804
135.25	-1.5949	54.293	-5.6317	0.65464	-2.2635	-0.070918	0.091996	0.0037137	0.66022	-1.3176	3697.6	21.872	-0.627	86.355	-60.047	81.751	81.516	21.773	-0.91421	-5.5924	0.68188	-2.2421	30.639	-5.9804
135.25	-1.5959	54.289	-5.6321	0.6551	-2.2635	-0.069829	0.091931	0.0053089	0.66022	-1.3176	3696.9	21.87	-0.6274	86.354	-60.059	81.751	81.516	21.773	-0.91421	-5.5924	0.68188	-2.2421	30.639	-5.9804
135.25	-1.5969	54.286	-5.6324	0.65556	-2.2634	-0.068692	0.091785	0.0068965	0.66022	-1.3176	3696.2	21.869	-0.62779	86.353	-60.072	81.751	81.516	21.773	-0.91421	-5.5924	0.68188	-2.2421	30.639	-5.9804
135.25	-1.5979	54.282	-5.6328	0.65602	-2.2634	-0.067506	0.091557	0.0084748	0.66022	-1.3176	3695.4	21.868	-0.62817	86.352	-60.087	81.751	81.516	21.773	-0.91421	-5.5924	0.68188	-2.2421	30.639	-5.9804
135.25	-1.5988	54.279	-5.6331	0.65647	-2.2633	-0.066274	0.091249	0.010042	0.66022	-1.3176	3694.7	21.867	-0.62854	86.352	-60.103	81.751	81.516	21.773	-0.91421	-5.5924	0.68188	-2.2421	30.639	-5.9804
135.25	-1.5997	54.276	-5.6334	0.65693	-2.2633	-0.064995	0.090862	0.011598	0.66022	-1.3176	3694.0	21.865	-0.62889	86.351	-60.121	81.751	81.516	21.773	-0.91421	-5.5924	0.68188	-2.2421	30.639	-5.9804
135.25	-1.6005	54.272	-5.6337	0.65738	-2.2632	-0.063673	0.090396	0.01314	0.66022	-1.3176	3693.3	21.864	-0.62923	86.35	-60.14	81.752	81.516	21.773	-0.91421	-5.5924	0.68188	-2.2421	30.639	-5.9804
135.25	-1.6013	54.269	-5.6341	0.65783	-2.2632	-0.062307	0.089852	0.014668	0.66022	-1.3176	3692.6	21.863	-0.62955	86.349	-60.161	81.752	81.516	21.773	-0.91421	-5.5924	0.68188	-2.2421	30.639	-5.9804
135.25	-1.6021	54.266	-5.6344	0.65828	-2.2631	-0.060899	0.089231	0.016179	0.66022	-1.3176	3691.8	21.862	-0.62987	86.349	-60.184	81.752	81.516	21.773	-0.91421	-5.5924	0.68188	-2.2421	30.639	-5.9804
135.25	-1.6029	54.263	-5.6347	0.65873	-2.263	-0.05945	0.088535	0.017673	0.66022	-1.3176	3691.1	21.861	-0.63017	86.348	-60.208	81.752	81.516	21.773	-0.91421	-5.5924	0.68188	-2.2421	30.639	-5.9804
135.25	-1.6036	54.26	-5.635	0.65917	-2.2629	-0.057962	0.087763	0.019148	0.66022	-1.3176	3690.4	21.86	-0.63045	86.347	-60.233	81.752	81.516	21.773	-0.91421	-5.5924	0.68188	-2.2421	30.639	-5.9804
135.25	-1.6043	54.258	-5.6353	0.6596	-2.2628	-0.056436	0.086918	0.020603	0.66022	-1.3176	3689.7	21.859	-0.63072	86.347	-60.26	81.753	81.516	21.773	-0.91421	-5.5924	0.68188	-2.2421	30.639	-5.9804
135.25	-1.6049	54.255	-5.6355	0.66004	-2.2627	-0.054874	0.086	0.022036	0.66022	-1.3176	3689.0	21.858	-0.63098	86.346	-60.289	81.753	81.516	21.773	-0.91421	-5.5924	0.68188	-2.2421	30.639	-5.9804
135.25	-1.6055	54.252	-5.6358	0.66046	-2.2626	-0.053277	0.085011	0.023447	0.66022	-1.3176	3688.2	21.857	-0.63123	86.345	-60.319	81.753	81.516	21.773	-0.91421	-5.5924	0.68188	-2.2421	30.639	-5.9804
135.25	-1.6061	54.25	-5.6361	0.66089	-2.2625	-0.051645	0.083952	0.024835	0.66022	-1.3176	3687.5	21.856	-0.63146	86.345	-60.35	81.753	81.516	21.773	-0.91421	-5.5924	0.68188	-2.2421	30.639	-5.9804
135.25	-1.6066	54.248	-5.6363	0.6613	-2.2623	-0.049982	0.082824	0.026197	0.66022	-1.3176	3686.8	21.855	-0.63168	86.344	-60.383	81.754	81.516	21.773	-0.91421	-5.5924	0.68188	-2.2421	30.639	-5.9804
135.25	-1.6071	54.245	-5.6366	0.66171	-2.2622	-0.048288	0.081629	0.027534	0.66022	-1.3176	3686.1	21.855	-0.63188	86.343	-60.417	81.754	81.516	21.773	-0.91421	-5.5924	0.68188	-2.2421	30.639	-5.9804
135.25	-1.6076	54.243	-5.6368	0.66212	-2.2621	-0.046565	0.080368	0.028843	0.66022	-1.3176	3685.3	21.854	-0.63207	86.343	-60.453	81.754	81.516	21.773	-0.91421	-5.5924	0.68188	-2.2421	30.639	-5.9804
135.25	-1.6081	54.241	-5.637	0.66252	-2.2619	-0.044814	0.079042	0.030124	0.66022	-1.3176	3684.6	21.853	-0.63225	86.342	-60.49	81.755	81.516	21.773	-0.91421	-5.5924	0.68188	-2.2421	30.639	-5.9804
135.25	-1.6085	54.239	-5.6372	0.66291	-2.2618	-0.043037	0.077654	0.031376	0.66022	-1.3176	3683.9	21.852	-0.63241	86.341	-60.529	81.755	81.516	21.773	-0.91421	-5.5924	0.68188	-2.2421	30.639	-5.9804
135.25	-1.6088	54.237	-5.6375	0.66329	-2.2616	-0.041236	0.076204	0.032598	0.66022	-1.3176	3683.2	21.852	-0.63256	86.341	-60.568	81.755	81.516	21.773	-0.91421	-5.5924	0.68188	-2.2421	30.639	-5.9804
135.25	-1.6092	54.235	-5.6377	0.66367	-2.2614	-0.039412	0.074694	0.033788	0.66022	-1.3176	3682.5	21.851	-0.6327	86.34	-60.609	81.755	81.516	21.773	-0.91421	-5.5924	0.68188	-2.2421	30.639	-5.9804
135.25	-1.6095	54.233	-5.6379	0.66404	-2.2613	-0.037566	0.073126	0.034946	0.66022	-1.3176	3681.7	21.851	-0.63282	86.34	-60.652	81.756	81.516	21.773	-0.91421	-5.5924	0.68188	-2.2421	30.639	-5.9804
135.25	-1.6097	54.232	-5.638	0.6644	-2.2611	-0.035702	0.071502	0.036071	0.66022	-1.3176	3681.0	21.85	-0.63293	86.339	-60.696	81.756	81.516	21.773	-0.91421	-5.5924	0.68188	-2.2421	30.639	-5.9804
135.25	-1.61	54.23	-5.6382	0.66476	-2.2609	-0.033819	0.069823	0.037162	0.66022	-1.3176	3680.3	21.85	-0.63303	86.338	-60.741	81.756	81.516	21.773	-0.91421	-5.5924	0.68188	-2.2421	30.639	-5.9804
135.25	-1.6102	54.229	-5.6384	0.6651	-2.2607	-0.031747	0.068087	0.038234	0.66022	-1.3176	3679.6	21.849	-0.63311	86.338	-60.787	81.757	81.516	21.773	-0.91421	-5.5924	0.68188	-2.2421	30.639	-5.9804
135.24	-1.6103	54.227	-5.6385	0.66544	-2.2605	-0.029353	0.066291	0.039299	0.66022	-1.3176	3678.8	21.849	-0.63318	86.337	-60.835	81.757	81.516	21.773	-0.91421	-5.5924	0.68188	-2.2421	30.639	-5.9804
135.24	-1.6105	54.226	-5.6387	0.66576	-2.2603	-0.02694	0.06444	0.040326	0.66022	-1.3176	3678.1	21.848	-0.63324	86.337	-60.883	81.758	81.516	21.773	-0.91421	-5.5924	0.68188	-2.2421	30.639	-5.9804
135.24	-1.6106	54.225	-5.6388	0.66608	-2.2601	-0.02451	0.062536	0.041315	0.66022	-1.3176	3677.4	21.848	-0.63328	86.336	-60.933	81.758	81.516	21.773	-0.91421	-5.5924	0.68188	-2.2421	30.639	-5.9804
135.24	-1.6106	54.224	-5.6389	0.66639	-2.2599	-0.022066	0.060582	0.042266	0.66022	-1.3176	3676.7	21.848	-0.63331	86.336	-60.985	81.758	81.516	21.773	-0.91421	-5.5924	0.68188	-2.2421	30.639	-5.9804
135.24	-1.6107	54.223	-5.639	0.66669	-2.2597	-0.01961	0.058578	0.043177	0.66022	-1.3176	3675.9	21.847	-0.63332	86.335	-61.037	81.759	81.516	21.773	-0.91421	-5.5924	0.68188	-2.2421	30.639	-5.9804
135.24	-1.6107	54.222	-5.6391	0.66697	-2.2595	-0.017144	0.056527	0.044048	0.66022	-1.3176	3675.2	21.847	-0.63333	86.335	-61.09	81.759	81.516	21.773	-0.91421	-5.5924	0.68188	-2.2421	30.639	-5.9804
135.24	-1.6106	54.221	-5.6392	0.66725	-2.2593	-0.014671	0.054431	0.044878	0.66022	-1.3176	3674.5	21.847	-0.63332	86.334	-61.145	81.76	81.516	21.773	-0.91421	-5.5924	0.68188	-2.2421	30.639	-5.9804
135.24	-1.6105	54.22	-5.6393	0.66752	-2.259	-0.012193	0.052292	0.045666	0.66022	-1.3176	3673.8	21.847	-0.63329	86.334	-61.201	81.76	81.516	21.773	-0.91421	-5.5924	0.68188	-2.2421	30.639	-5.9804
135.24	-1.6104	54.22	-5.6393	0.66777	-2.2588	-0.0097126	0.050113	0.046412	0.66022	-1.3176	3673.1	21.847	-0.63325	86.333	-61.257	81.76	81.516	21.773	-0.91421	-5.5924	0.68188	-2.2421	30.639	-5.9804
135.24	-1.6103	54.219	-5.6394	0.66802	-2.2586	-0.0072317	0.047896	0.047116	0.66022	-1.3176	3672.3	21.847	-0.6332	86.333	-61.315	81.761	81.516	21.773	-0.91421	-5.5924	0.68188	-2.2421	30.639	-5.9804
135.24	-1.6101	54.219	-5.6394	0.66825	-2.2583	-0.0047528	0.045642	0.047776	0.66022	-1.3176	3671.6	21.847	-0.63314	86.332	-61.374	81.761	81.516	21.773	-0.91421	-5.5924	0.68188	-2.2421	30.639	-5.9804
135.24	-1.6099	54.219	-5.6394	0.66848	-2.2581	-0.0022782	0.043354	0.048392	0.66022	-1.3176	3670.9	21.847	-0.63306	86.332	-61.434	81.762	81.516	21.773	-0.91421	-5.5924	0.68188	-2.2421	30.639	-5.9804
135.24	-1.6097	54.219	-5.6394	0.66869	-2.2578	0.0001898	0.041034	0.048964	0.66022	-1.3176	3670.2	21.847	-0.63297	86.331	-61.495	81.762	81.516	21.773	-0.91421	-5.5924	0.68188	-2.2421	30.639	-5.9804
135.24	-1.6094	54.218	-5.6394	0.66889	-2.2576	0.002649	0.038685	0.049491	0.66022	-1.3176	3669.4	21.847	-0.63286	86.331	-61.556	81.763	81.516	21.773	-0.91421	-5.5924	0.68188	-2.2421	30.639	-5.9804
135.24	-1.6091	54.218	-5.6394	0.66907	-2.2574	0.005097	0.036308	0.049974	0.66022	-1.3176	3668.7	21.847	-0.63275	86.33	-61.619	81.763	81.516	21.773	-0.91421	-5.5924	0.68188	-2.2421	30.639	-5.9804
135.24	-1.6088	54.219	-5.6393	0.66925	-2.2571	0.0075318	0.033907	0.050411	0.66022	-1.3176	3668.0	21.847	-0.63261	86.33	-61.682	81.764	81.516	21.773	-0.91421	-5.5924	0.68188	-2.2421	30.639	-5.9804
135.23	-1.6084	54.219	-5.6393	0.66941	-2.2568	0.009951	0.031483	0.050802	0.66022	-1.3176	3667.3	21.847	-0.63247	86.33	-61.746	81.764	81.516	21.773	-0.91421	-5.5924	0.68188	-2.2421	30.639	-5.9804
135.23	-1.608	54.219	-5.6392	0.66956	-2.2566	0.012352	0.029038	0.051148	0.66022	-1.3176	3666.5	21.847	-0.63231	86.329	-61.811	81.765	81.516	21.773	-0.91421	-5.5924	0.68188	-2.2421	30.639	-5.9804
135.23	-1.6075	54.219	-5.6392	0.6697	-2.2563	0.014734	0.026575	0.051448	0.66022	-1.3176	3665.8	21.848	-0.63214	86.329	-61.877	81.765	81.516	21.773	-0.91421	-5.5924	0.68188	-2.2421	30.639	-5.9804
135.23	-1.6071	54.22	-5.6391	0.66983	-2.2561	0.017094	0.024096	0.051701	0.66022	-1.3176	3665.1	21.848	-0.63196	86.328	-61.943	81.766	81.516	21.773	-0.91421	-5.5924	0.68188	-2.2421	30.639	-5.9804
135.23	-1.6066	54.22	-5.639	0.66994	-2.2558	0.019429	0.021604	0.051909	0.66022	-1.3176	3664.4	21.848	-0.63177	86.328	-62.01	81.766	81.516	21.773	-0.91421	-5.5924	0.68188	-2.2421	30.639	-5.9804
135.23	-1.606	54.221	-5.6389	0.67005	-2.2556	0.021738	0.019101	0.05207	0.66022	-1.3176	3663.6	21.848	-0.63156	86.328	-62.078	81.767	81.516	21.773	-0.91421	-5.5924	0.68188	-2.2421	30.639	-5.9804
135.23	-1.6055	54.222	-5.6388	0.67013	-2.2553	0.024019	0.016589	0.052185	0.66022	-1.3176	3662.9	21.849	-0.63134	86.327	-62.146	81.767	81.516	21.773	-0.91421	-5.5924	0.68188	-2.2421	30.639	-5.9804
135.23	-1.6049	54.222	-5.6387	0.67021	-2.255	0.02627	0.014071	0.052254	0.66022	-1.3176	3662.2	21.849	-0.63111	86.327	-62.215	81.768	81.516	21.773	-0.91421	-5.5924	0.68188	-2.2421	30.639	-5.9804
135.23	-1.6042	54.223	-5.6385	0.67028	-2.2548	0.028489	0.011549	0.052277	0.66022	-1.3176	3661.5	21.85	-0.63086	86.327	-62.285	81.768	81.516	21.773	-0.91421	-5.5924	0.68188	-2.2421	30.639	-5.9804
135.23	-1.6036	54.224	-5.6384	0.67033	-2.2545	0.030673	0.0090245	0.052253	0.66022	-1.3176	3660.7	21.85	-0.63061	86.326	-62.355	81.769	81.516	21.773	-0.91421	-5.5924	0.68188	-2.2421	30.639	-5.9804
135.23	-1.6029	54.225	-5.6382	0.67037	-2.2543	0.032822	0.0065007	0.052184	0.66022	-1.3176	3660.0	21.851	-0.63034	86.326	-62.425	81.77	81.516	21.773	-0.91421	-5.5924	0.68188	-2.2421	30.639	-5.9804
135.22	-1.6022	54.226	-5.6381	0.67039	-2.254	0.034932	0.0039798	0.05207	0.66022	-1.3176	3659.3	21.851	-0.63006	86.326	-62.496	81.77	81.516	21.773	-0.91421	-5.5924	0.68188	-2.2421	30.639	-5.9804
135.22	-1.6014	54.227	-5.6379	0.67041	-2.2537	0.037003	0.0014639	0.05191	0.66022	-1.3176	3658.6	21.852	-0.62977	86.325	-62.567	81.771	81.516	21.773	-0.91421	-5.5924	0.68188	-2.2421	30.639	-5.9804
135.22	-1.6007	54.229	-5.6377	0.67041	-2.2535	0.039032	-0.0010445	0.051705	0.66022	-1.3176	3657.8	21.852	-0.62947	86.325	-62.638	81.771	81.516	21.773	-0.91421	-5.5924	0.68188	-2.2421	30.639	-5.9804
135.22	-1.5999	54.23	-5.6375	0.6704	-2.2532	0.041018	-0.0035434	0.051455	0.66022	-1.3176	3657.1	21.853	-0.62916	86.325	-62.709	81.772	81.516	21.773	-0.91421	-5.5924	0.68188	-2.2421	30.639	-5.9804
135.22	-1.5991	54.231	-5.6373	0.67037	-2.253	0.04296	-0.0060303	0.051161	0.66022	-1.3176	3656.4	21.854	-0.62884	86.324	-62.781	81.773	81.516	21.773	-0.91421	-5.5924	0.68188	-2.2421	30.639	-5.9804
135.22	-1.5982	54.233	-5.6371	0.67033	-2.2527	0.044854	-0.0085032	0.050823	0.66022	-1.3176	3655.7	21.854	-0.62851	86.324	-62.853	81.773	81.516	21.773	-0.91421	-5.5924	0.68188	-2.2421	30.639	-5.9804
135.22	-1.5973	54.234	-5.6368	0.67029	-2.2525	0.046701	-0.01096	0.050441	0.66022	-1.3176	3654.9	21.855	-0.62817	86.324	-62.924	81.774	81.516	21.773	-0.91421	-5.5924	0.68188	-2.2421	30.639	-5.9804
135.22	-1.5964	54.236	-5.6366	0.67023	-2.2522	0.048498	-0.013398	0.050016	0.66022	-1.3176	3654.2	21.856	-0.62782	86.324	-62.996	81.774	81.516	21.773	-0.91421	-5.5924	0.68188	-2.2421	30.639	-5.9804
135.22	-1.5955	54.237	-5.6363	0.67015	-2.252	0.050244	-0.015815	0.049549	0.66022	-1.3176	3653.5	21.857	-0.62746	86.323	-63.068	81.775	81.516	21.773	-0.91421	-5.5924	0.68188	-2.2421	30.639	-5.9804
135.21	-1.5946	54.239	-5.6361	0.67007	-2.2517	0.051937	-0.01821	0.04904	0.66022	-1.3176	3652.8	21.857	-0.62709	86.323	-63.139	81.776	81.516	21.773	-0.91421	-5.5924	0.68188	-2.2421	30.639	-5.9804
135.21	-1.5936	54.241	-5.6358	0.66997	-2.2515	0.053577	-0.02058	0.04849	0.66022	-1.3176	3652.0	21.858	-0.62671	86.323	-63.211	81.776	81.516	21.773	-0.91421	-5.5924	0.68188	-2.2421	30.639	-5.9804
135.21	-1.5926	54.242	-5.6355	0.66986	-2.2512	0.055161	-0.022923	0.047899	0.66022	-1.3176	3651.3	21.859	-0.62633	86.322	-63.282	81.777	81.516	21.773	-0.91421	-5.5924	0.68188	-2.2421	30.639	-5.9804
135.21	-1.5916	54.244	-5.6353	0.66974	-2.251	0.056688	-0.025237	0.047268	0.66022	-1.3176	3650.6	21.86	-0.62593	86.322	-63.352	81.778	81.516	21.773	-0.91421	-5.5924	0.68188	-2.2421	30.639	-5.9804
135.21	-1.5906	54.246	-5.635	0.66961	-2.2507	0.058158	-0.02752	0.046598	0.66022	-1.3176	3649.9	21.861	-0.62553	86.322	-63.423	81.778	81.516	21.773	-0.91421	-5.5924	0.68188	-2.2421	30.639	-5.9804
135.21	-1.5896	54.248	-5.6347	0.66947	-2.2505	0.059569	-0.02977	0.045889	0.66022	-1.3176	3649.1	21.862	-0.62512	86.322	-63.492	81.779	81.516	21.773	-0.91421	-5.5924	0.68188	-2.2421	30.639	-5.9804
135.21	-1.5885	54.25	-5.6344	0.66931	-2.2503	0.06092	-0.031985	0.045142	0.66022	-1.3176	3648.4	21.862	-0.62471	86.321	-63.561	81.78	81.516	21.773	-0.91421	-5.5924	0.68188	-2.2421	30.639	-5.9804
135.21	-1.5874	54.252	-5.6341	0.66915	-2.2501	0.062209	-0.034163	0.044359	0.66022	-1.3176	3647.7	21.863	-0.62428	86.321	-63.63	81.78	81.516	21.773	-0.91421	-5.5924	0.68188	-2.2421	30.639	-5.9804
135.2	-1.5863	54.254	-5.6338	0.66897	-2.2498	0.063437	-0.036303	0.043539	0.66022	-1.3176	3647.0	21.864	-0.62386	86.321	-63.697	81.781	81.516	21.773	-0.91421	-5.5924	0.68188	-2.2421	30.639	-5.9804
135.2	-1.5852	54.256	-5.6334	0.66878	-2.2496	0.064602	-0.038403	0.042684	0.66022	-1.3176	3646.2	21.865	-0.62342	86.321	-63.764	81.782	81.516	21.773	-0.91421	-5.5924	0.68188	-2.2421	30.639	-5.9804
135.2	-1.5841	54.258	-5.6331	0.66859	-2.2494	0.065702	-0.04046	0.041794	0.66022	-1.3176	3645.5	21.866	-0.62298	86.32	-63.83	81.782	81.516	21.773	-0.91421	-5.5924	0.68188	-2.2421	30.639	-5.9804
135.2	-1.5829	54.26	-5.6328	0.66838	-2.2492	0.066738	-0.042473	0.040871	0.66022	-1.3176	3644.8	21.867	-0.62254	86.32	-63.894	81.783	81.516	21.773	-0.91421	-5.5924	0.68188	-2.2421	30.639	-5.9804
135.2	-1.5818	54.262	-5.6325	0.66816	-2.249	0.067709	-0.04444	0.039915	0.66022	-1.3176	3644.1	21.868	-0.62209	86.32	-63.958	81.784	81.516	21.773	-0.91421	-5.5924	0.68188	-2.2421	30.639	-5.9804
135.2	-1.5806	54.264	-5.6321	0.66793	-2.2488	0.068613	-0.046361	0.038928	0.66022	-1.3176	3643.3	21.869	-0.62163	86.32	-64.02	81.784	81.516	21.773	-0.91421	-5.5924	0.68188	-2.2421	30.639	-5.9804
135.2	-1.5795	54.267	-5.6318	0.6677	-2.2486	0.06945	-0.048232	0.03791	0.66022	-1.3176	3642.6	21.87	-0.62117	86.32	-64.08	81.785	81.516	21.773	-0.91421	-5.5924	0.68188	-2.2421	30.639	-5.9804
135.2	-1.5783	54.269	-5.6314	0.66745	-2.2484	0.07022	-0.050053	0.036862	0.66022	-1.3176	3641.9	21.871	-0.62071	86.319	-64.139	81.786	81.516	21.773	-0.91421	-5.5924	0.68188	-2.2421	30.639	-5.9804
135.19	-1.5771	54.271	-5.6311	0.6672	-2.2483	0.070923	-0.051822	0.035786	0.66022	-1.3176	3641.1	21.872	-0.62025	86.319	-64.197	81.786	81.516	21.773	-0.91421	-5.5924	0.68188	-2.2421	30.639	-5.9804
135.19	-1.5759	54.273	-5.6307	0.66693	-2.2481	0.071556	-0.053538	0.034682	0.66022	-1.3176	3640.4	21.873	-0.61978	86.319	-64.252	81.787	81.516	21.773	-0.91421	-5.5924	0.68188	-2.2421	30.639	-5.9804
135.19	-1.5747	54.276	-5.6303	0.66666	-2.2479	0.072121	-0.055199	0.033552	0.66022	-1.3176	3639.7	21.874	-0.61931	86.319	-64.306	81.788	81.516	21.773	-0.91421	-5.5924	0.68188	-2.2421	30.639	-5.9804
135.19	-1.5735	54.278	-5.63	0.66638	-2.2477	0.072617	-0.056804	0.032396	0.66022	-1.3176	3639.0	21.875	-0.61884	86.318	-64.358	81.788	81.516	21.773	-0.91421	-5.5924	0.68188	-2.2421	30.639	-5.9804
135.19	-1.5723	54.28	-5.6296	0.66609	-2.2476	0.073044	-0.058352	0.031217	0.66022	-1.3176	3638.2	21.876	-0.61837	86.318	-64.407	81.789	81.516	21.773	-0.91421	-5.5924	0.68188	-2.2421	30.639	-5.9804
135.19	-1.5711	54.282	-5.6293	0.6658	-2.2474	0.073401	-0.059841	0.030014	0.66022	-1.3176	3637.5	21.877	-0.6179	86.318	-64.454	81.79	81.516	21.773	-0.91421	-5.5924	0.68188	-2.2421	30.639	-5.9804
135.19	-1.5699	54.285	-5.6289	0.6655	-2.2473	0.073688	-0.06127	0.028789	0.66022	-1.3176	3636.8	21.878	-0.61742	86.318	-64.499	81.79	81.516	21.773	-0.91421	-5.5924	0.68188	-2.2421	30.639	-5.9804
135.19	-1.5687	54.287	-5.6285	0.66519	-2.2471	0.073906	-0.062638	0.027544	0.66022	-1.3176	3636.1	21.879	-0.61695	86.318	-64.541	81.791	81.516	21.773	-0.91421	-5.5924	0.68188	-2.2421	30.639	-5.9804
135.18	-1.5675	54.289	-5.6281	0.66487	-2.247	0.074053	-0.063944	0.026279	0.66022	-1.3176	3635.3	21.88	-0.61647	86.317	-64.581	81.792	81.516	21.773	-0.91421	-5.5924	0.68188	-2.2421	30.639	-5.9804
135.18	-1.5663	54.291	-5.6278	0.66455	-2.2469	0.074131	-0.065188	0.024996	0.66022	-1.3176	3634.6	21.881	-0.616	86.317	-64.618	81.792	81.516	21.773	-0.91421	-5.5924	0.68188	-2.2421	30.639	-5.9804
135.18	-1.5651	54.293	-5.6274	0.66422	-2.2468	0.07414	-0.066367	0.023695	0.66022	-1.3176	3633.9	21.882	-0.61553	86.317	-64.652	81.793	81.516	21.773	-0.91421	-5.5924	0.68188	-2.2421	30.639	-5.9804
135.18	-1.5639	54.296	-5.627	0.66388	-2.2466	0.074079	-0.067482	0.022379	0.66022	-1.3176	3633.2	21.883	-0.61506	86.317	-64.682	81.794	81.516	21.773	-0.91421	-5.5924	0.68188	-2.2421	30.639	-5.9804
135.18	-1.5627	54.298	-5.6267	0.66354	-2.2465	0.073948	-0.068531	0.021048	0.66022	-1.3176	3632.4	21.884	-0.61459	86.316	-64.71	81.794	81.516	21.773	-0.91421	-5.5924	0.68188	-2.2421	30.639	-5.9804
135.18	-1.5615	54.3	-5.6263	0.6632	-2.2464	0.073749	-0.069514	0.019704	0.66022	-1.3176	3631.7	21.885	-0.61412	86.316	-64.735	81.795	81.516	21.773	-0.91421	-5.5924	0.68188	-2.2421	30.639	-5.9804
135.18	-1.5603	54.302	-5.6259	0.66285	-2.2463	0.073481	-0.070429	0.018347	0.66022	-1.3176	3631.0	21.886	-0.61366	86.316	-64.756	81.796	81.516	21.773	-0.91421	-5.5924	0.68188	-2.2421	30.639	-5.9804
135.18	-1.5591	54.304	-5.6256	0.66249	-2.2462	0.073145	-0.071277	0.016979	0.66022	-1.3176	3630.2	21.887	-0.6132	86.316	-64.774	81.796	81.516	21.773	-0.91421	-5.5924	0.68188	-2.2421	30.639	-5.9804
135.17	-1.558	54.306	-5.6252	0.66214	-2.2462	0.072741	-0.072057	0.015602	0.66022	-1.3176	3629.5	21.888	-0.61274	86.315	-64.788	81.797	81.516	21.773	-0.91421	-5.5924	0.68188	-2.2421	30.639	-5.9804
135.17	-1.5568	54.309	-5.6248	0.66177	-2.2461	0.07227	-0.072767	0.014216	0.66022	-1.3176	3628.8	21.889	-0.61229	86.315	-64.799	81.798	81.516	21.773	-0.91421	-5.5924	0.68188	-2.2421	30.639	-5.9804
135.17	-1.5557	54.311	-5.6245	0.66141	-2.246	0.071732	-0.073409	0.012823	0.66022	-1.3176	3628.1	21.89	-0.61184	86.315	-64.806	81.798	81.516	21.773	-0.91421	-5.5924	0.68188	-2.2421	30.639	-5.9804
135.17	-1.5545	54.313	-5.6241	0.66104	-2.246	0.071128	-0.07398	0.011425	0.66022	-1.3176	3627.3	21.891	-0.6114	86.315	-64.81	81.799	81.516	21.773	-0.91421	-5.5924	0.68188	-2.2421	30.639	-5.9804
135.17	-1.5534	54.315	-5.6238	0.66067	-2.2459	0.070459	-0.074482	0.010022	0.66022	-1.3176	3626.6	21.892	-0.61096	86.314	-64.81	81.8	81.516	21.773	-0.91421	-5.5924	0.68188	-2.2421	30.639	-5.9804
135.17	-1.5523	54.317	-5.6234	0.66029	-2.2459	0.069726	-0.074913	0.008615	0.66022	-1.3176	3625.9	21.893	-0.61053	86.314	-64.806	81.8	81.516	21.773	-0.91421	-5.5924	0.68188	-2.2421	30.639	-5.9804
135.17	-1.5512	54.318	-5.6231	0.65992	-2.2458	0.068929	-0.075274	0.0072063	0.66022	-1.3176	3625.2	21.893	-0.61011	86.314	-64.799	81.801	81.516	21.773	-0.91421	-5.5924	0.68188	-2.2421	30.639	-5.9804
135.17	-1.5502	54.32	-5.6227	0.65954	-2.2458	0.068069	-0.075564	0.005797	0.66022	-1.3176	3624.4	21.894	-0.60969	86.314	-64.789	81.802	81.516	21.773	-0.91421	-5.5924	0.68188	-2.2421	30.639	-5.9804
135.16	-1.5491	54.322	-5.6224	0.65916	-2.2458	0.067147	-0.075783	0.0043881	0.66022	-1.3176	3623.7	21.895	-0.60927	86.313	-64.775	81.802	81.516	21.773	-0.91421	-5.5924	0.68188	-2.2421	30.639	-5.9804
135.16	-1.5481	54.324	-5.6221	0.65878	-2.2457	0.066164	-0.075932	0.002981	0.66022	-1.3176	3623.0	21.896	-0.60887	86.313	-64.757	81.803	81.516	21.773	-0.91421	-5.5924	0.68188	-2.2421	30.639	-5.9804
135.16	-1.5471	54.326	-5.6217	0.6584	-2.2457	0.065121	-0.07601	0.0015769	0.66022	-1.3176	3622.2	21.897	-0.60847	86.313	-64.736	81.804	81.516	21.773	-0.91421	-5.5924	0.68188	-2.2421	30.639	-5.9804
135.16	-1.5461	54.327	-5.6214	0.65802	-2.2457	0.06402	-0.076017	0.00017717	0.66022	-1.3176	3621.5	21.897	-0.60808	86.313	-64.713	81.804	81.516	21.773	-0.91421	-5.5924	0.68188	-2.2421	30.639	-5.9804
135.16	-1.5451	54.329	-5.6211	0.65764	-2.2457	0.06286	-0.075954	-0.0012171	0.66022	-1.3176	3620.8	21.898	-0.6077	86.312	-64.685	81.805	81.516	21.773	-0.91421	-5.5924	0.68188	-2.2421	30.639	-5.9804
135.16	-1.5441	54.33	-5.6208	0.65726	-2.2457	0.061644	-0.07582	-0.0026045	0.66022	-1.3176	3620.1	21.899	-0.60732	86.312	-64.655	81.805	81.516	21.773	-0.91421	-5.5924	0.68188	-2.2421	30.639	-5.9804
135.16	-1.5432	54.332	-5.6205	0.65689	-2.2458	0.060373	-0.075617	-0.003984	0.66022	-1.3176	3619.3	21.9	-0.60696	86.312	-64.622	81.806	81.516	21.773	-0.91421	-5.5924	0.68188	-2.2421	30.639	-5.9804
135.16	-1.5423	54.333	-5.6202	0.65651	-2.2458	0.059048	-0.075344	-0.0053542	0.66022	-1.3176	3618.6	21.9	-0.6066	86.311	-64.586	81.807	81.516	21.773	-0.91421	-5.5924	0.68188	-2.2421	30.639	-5.9804
135.15	-1.5414	54.335	-5.6199	0.65613	-2.2458	0.057671	-0.075001	-0.006714	0.66022	-1.3176	3617.9	21.901	-0.60625	86.311	-64.548	81.807	81.516	21.773	-0.91421	-5.5924	0.68188	-2.2421	30.639	-5.9804
135.15	-1.5405	54.336	-5.6196	0.65576	-2.2459	0.056242	-0.07459	-0.0080621	0.66022	-1.3176	3617.2	21.902	-0.60592	86.311	-64.507	81.808	81.516	21.773	-0.91421	-5.5924	0.68188	-2.2421	30.639	-5.9804
135.15	-1.5397	54.337	-5.6193	0.65539	-2.2459	0.054762	-0.074111	-0.0093974	0.66022	-1.3176	3616.4	21.902	-0.60559	86.31	-64.463	81.808	81.516	21.773	-0.91421	-5.5924	0.68188	-2.2421	30.639	-5.9804
135.15	-1.5389	54.338	-5.619	0.65502	-2.2459	0.053235	-0.073565	-0.010719	0.66022	-1.3176	3615.7	21.903	-0.60527	86.31	-64.417	81.809	81.516	21.773	-0.91421	-5.5924	0.68188	-2.2421	30.639	-5.9804
135.15	-1.5381	54.339	-5.6188	0.65465	-2.246	0.051661	-0.072951	-0.012025	0.66022	-1.3176	3615.0	21.903	-0.60497	86.31	-64.369	81.809	81.516	21.773	-0.91421	-5.5924	0.68188	-2.2421	30.639	-5.9804
135.15	-1.5373	54.34	-5.6185	0.65429	-2.2461	0.050041	-0.072271	-0.013315	0.66022	-1.3176	3614.2	21.904	-0.60467	86.309	-64.319	81.81	81.516	21.773	-0.91421	-5.5924	0.68188	-2.2421	30.639	-5.9804
135.15	-1.5366	54.341	-5.6183	0.65393	-2.2461	0.048377	-0.071526	-0.014587	0.66022	-1.3176	3613.5	21.904	-0.60438	86.309	-64.267	81.811	81.516	21.773	-0.91421	-5.5924	0.68188	-2.2421	30.639	-5.9804
135.15	-1.5359	54.342	-5.618	0.65357	-2.2462	0.046671	-0.070716	-0.015841	0.66022	-1.3176	3612.8	21.905	-0.60411	86.309	-64.214	81.811	81.516	21.773	-0.91421	-5.5924	0.68188	-2.2421	30.639	-5.9804
135.15	-1.5352	54.343	-5.6178	0.65322	-2.2463	0.044924	-0.069842	-0.017076	0.66022	-1.3176	3612.1	21.905	-0.60385	86.308	-64.158	81.812	81.516	21.773	-0.91421	-5.5924	0.68188	-2.2421	30.639	-5.9804
135.15	-1.5346	54.344	-5.6176	0.65287	-2.2464	0.043138	-0.068906	-0.01829	0.66022	-1.3176	3611.3	21.906	-0.6036	86.308	-64.101	81.812	81.516	21.773	-0.91421	-5.5924	0.68188	-2.2421	30.639	-5.9804
135.14	-1.534	54.345	-5.6174	0.65253	-2.2465	0.041315	-0.067907	-0.019482	0.66022	-1.3176	3610.6	21.906	-0.60336	86.307	-64.043	81.813	81.516	21.773	-0.91421	-5.5924	0.68188	-2.2421	30.639	-5.9804
135.14	-1.5334	54.345	-5.6172	0.6522	-2.2466	0.039457	-0.066848	-0.020651	0.66022	-1.3176	3609.9	21.906	-0.60313	86.307	-63.984	81.813	81.516	21.773	-0.91421	-5.5924	0.68188	-2.2421	30.639	-5.9804
135.14	-1.5328	54.346	-5.617	0.65186	-2.2467	0.037564	-0.065729	-0.021797	0.66022	-1.3176	3609.2	21.907	-0.60291	86.307	-63.923	81.814	81.516	21.773	-0.91421	-5.5924	0.68188	-2.2421	30.639	-5.9804
135.14	-1.5323	54.346	-5.6168	0.65154	-2.2468	0.03564	-0.064552	-0.022918	0.66022	-1.3176	3608.4	21.907	-0.60271	86.306	-63.862	81.814	81.516	21.773	-0.91421	-5.5924	0.68188	-2.2421	30.639	-5.9804
135.14	-1.5318	54.346	-5.6166	0.65122	-2.2469	0.033686	-0.063317	-0.024013	0.66022	-1.3176	3607.7	21.907	-0.60252	86.306	-63.799	81.815	81.516	21.773	-0.91421	-5.5924	0.68188	-2.2421	30.639	-5.9804
135.14	-1.5313	54.347	-5.6165	0.65091	-2.247	0.031703	-0.062026	-0.025082	0.66022	-1.3176	3607.0	21.908	-0.60234	86.305	-63.736	81.815	81.516	21.773	-0.91421	-5.5924	0.68188	-2.2421	30.639	-5.9804
135.14	-1.5309	54.347	-5.6163	0.6506	-2.2472	0.029693	-0.06068	-0.026123	0.66022	-1.3176	3606.3	21.908	-0.60217	86.305	-63.672	81.816	81.516	21.773	-0.91421	-5.5924	0.68188	-2.2421	30.639	-5.9804
135.14	-1.5305	54.347	-5.6162	0.6503	-2.2473	0.02766	-0.059281	-0.027136	0.66022	-1.3176	3605.5	21.908	-0.60202	86.304	-63.607	81.816	81.516	21.773	-0.91421	-5.5924	0.68188	-2.2421	30.639	-5.9804
135.14	-1.5301	54.347	-5.616	0.65001	-2.2474	0.025603	-0.057829	-0.02812	0.66022	-1.3176	3604.8	21.908	-0.60188	86.304	-63.541	81.817	81.516	21.773	-0.91421	-5.5924	0.68188	-2.2421	30.639	-5.9804
135.14	-1.5298	54.347	-5.6159	0.64972	-2.2476	0.023526	-0.056327	-0.029074	0.66022	-1.3176	3604.1	21.908	-0.60175	86.304	-63.476	81.817	81.516	21.773	-0.91421	-5.5924	0.68188	-2.2421	30.639	-5.9804
135.14	-1.5295	54.347	-5.6158	0.64944	-2.2477	0.021429	-0.054776	-0.029997	0.66022	-1.3176	3603.4	21.908	-0.60163	86.303	-63.41	81.817	81.516	21.773	-0.91421	-5.5924	0.68188	-2.2421	30.639	-5.9804
135.13	-1.5292	54.346	-5.6157	0.64917	-2.2479	0.019316	-0.053177	-0.030888	0.66022	-1.3176	3602.6	21.908	-0.60153	86.303	-63.343	81.818	81.516	21.773	-0.91421	-5.5924	0.68188	-2.2421	30.639	-5.9804
135.13	-1.529	54.346	-5.6156	0.64891	-2.248	0.017188	-0.051531	-0.031747	0.66022	-1.3176	3601.9	21.908	-0.60144	86.302	-63.277	81.818	81.516	21.773	-0.91421	-5.5924	0.68188	-2.2421	30.639	-5.9804
135.13	-1.5288	54.346	-5.6155	0.64866	-2.2482	0.015047	-0.049841	-0.032573	0.66022	-1.3176	3601.2	21.908	-0.60136	86.302	-63.21	81.819	81.516	21.773	-0.91421	-5.5924	0.68188	-2.2421	30.639	-5.9804
135.13	-1.5286	54.345	-5.6155	0.64841	-2.2484	0.012895	-0.048109	-0.033366	0.66022	-1.3176	3600.4	21.908	-0.60129	86.301	-63.143	81.819	81.516	21.773	-0.91421	-5.5924	0.68188	-2.2421	30.639	-5.9804
135.13	-1.5285	54.344	-5.6154	0.64818	-2.2485	0.010734	-0.046335	-0.034124	0.66022	-1.3176	3599.7	21.908	-0.60124	86.301	-63.076	81.82	81.516	21.773	-0.91421	-5.5924	0.68188	-2.2421	30.639	-5.9804
135.13	-1.5283	54.344	-5.6154	0.64795	-2.2487	0.0085655	-0.044521	-0.034847	0.66022	-1.3176	3599.0	21.908	-0.6012	86.3	-63.009	81.82	81.516	21.773	-0.91421	-5.5924	0.68188	-2.2421	30.639	-5.9804
135.13	-1.5283	54.343	-5.6153	0.64773	-2.2489	0.0063922	-0.042669	-0.035534	0.66022	-1.3176	3598.3	21.908	-0.60117	86.3	-62.943	81.82	81.516	21.773	-0.91421	-5.5924	0.68188	-2.2421	30.639	-5.9804
135.13	-1.5282	54.342	-5.6153	0.64752	-2.2491	0.0042159	-0.040782	-0.036186	0.66022	-1.3176	3597.5	21.907	-0.60115	86.299	-62.876	81.821	81.516	21.773	-0.91421	-5.5924	0.68188	-2.2421	30.639	-5.9804
135.13	-1.5282	54.341	-5.6153	0.64732	-2.2492	0.0020384	-0.03886	-0.036801	0.66022	-1.3176	3596.8	21.907	-0.60115	86.299	-62.81	81.821	81.516	21.773	-0.91421	-5.5924	0.68188	-2.2421	30.639	-5.9804
135.13	-1.5282	54.34	-5.6153	0.64713	-2.2494	-0.00013812	-0.036905	-0.037379	0.66022	-1.3176	3596.1	21.907	-0.60116	86.298	-62.744	81.822	81.516	21.773	-0.91421	-5.5924	0.68188	-2.2421	30.639	-5.9804
135.13	-1.5283	54.339	-5.6153	0.64695	-2.2496	-0.0023118	-0.03492	-0.037919	0.66022	-1.3176	3595.4	21.906	-0.60118	86.297	-62.678	81.822	81.516	21.773	-0.91421	-5.5924	0.68188	-2.2421	30.639	-5.9804
135.13	-1.5283	54.338	-5.6153	0.64679	-2.2498	-0.0044806	-0.032906	-0.038421	0.66022	-1.3176	3594.6	21.906	-0.60122	86.297	-62.613	81.822	81.516	21.773	-0.91421	-5.5924	0.68188	-2.2421	30.639	-5.9804
135.13	-1.5284	54.336	-5.6153	0.64663	-2.25	-0.0066426	-0.030865	-0.038886	0.66022	-1.3176	3593.9	21.906	-0.60126	86.296	-62.549	81.823	81.516	21.773	-0.91421	-5.5924	0.68188	-2.2421	30.639	-5.9804
135.13	-1.5286	54.335	-5.6154	0.64648	-2.2502	-0.0087959	-0.028799	-0.039311	0.66022	-1.3176	3593.2	21.905	-0.60132	86.296	-62.484	81.823	81.516	21.773	-0.91421	-5.5924	0.68188	-2.2421	30.639	-5.9804
135.13	-1.5287	54.334	-5.6154	0.64634	-2.2504	-0.010938	-0.02671	-0.039697	0.66022	-1.3176	3592.5	21.905	-0.60139	86.295	-62.421	81.823	81.516	21.773	-0.91421	-5.5924	0.68188	-2.2421	30.639	-5.9804
135.13	-1.5289	54.332	-5.6155	0.64621	-2.2506	-0.013068	-0.0246	-0.040045	0.66022	-1.3176	3591.7	21.904	-0.60147	86.295	-62.357	81.824	81.516	21.773	-0.91421	-5.5924	0.68188	-2.2421	30.639	-5.9804
135.13	-1.5291	54.33	-5.6155	0.64609	-2.2508	-0.015184	-0.022471	-0.040353	0.66022	-1.3176	3591.0	21.904	-0.60156	86.294	-62.295	81.824	81.516	21.773	-0.91421	-5.5924	0.68188	-2.2421	30.639	-5.9804
135.13	-1.5294	54.329	-5.6156	0.64599	-2.251	-0.017283	-0.020325	-0.040621	0.66022	-1.3176	3590.3	21.903	-0.60166	86.293	-62.233	81.824	81.516	21.773	-0.91421	-5.5924	0.68188	-2.2421	30.639	-5.9804
135.12	-1.5297	54.327	-5.6157	0.64589	-2.2512	-0.019363	-0.018164	-0.040849	0.66022	-1.3176	3589.6	21.903	-0.60178	86.293	-62.172	81.825	81.516	21.773	-0.91421	-5.5924	0.68188	-2.2421	30.639	-5.9804
135.12	-1.53	54.325	-5.6158	0.6458	-2.2514	-0.021423	-0.015989	-0.041037	0.66022	-1.3176	3588.9	21.902	-0.6019	86.292	-62.112	81.825	81.516	21.773	-0.91421	-5.5924	0.68188	-2.2421	30.639	-5.9804
135.12	-1.5303	54.323	-5.6159	0.64573	-2.2516	-0.023462	-0.013803	-0.041186	0.66022	-1.3176	3588.1	21.901	-0.60203	86.291	-62.052	81.825	81.516	21.773	-0.91421	-5.5924	0.68188	-2.2421	30.639	-5.9804
135.12	-1.5307	54.321	-5.616	0.64567	-2.2518	-0.025476	-0.011609	-0.041294	0.66022	-1.3176	3587.4	21.901	-0.60218	86.291	-61.993	81.825	81.516	21.773	-0.91421	-5.5924	0.68188	-2.2421	30.639	-5.9804
135.12	-1.531	54.319	-5.6162	0.64561	-2.252	-0.027465	-0.009407	-0.041362	0.66022	-1.3176	3586.7	21.9	-0.60233	86.29	-61.935	81.826	81.516	21.773	-0.91421	-5.5924	0.68188	-2.2421	30.639	-5.9804
135.12	-1.5315	54.317	-5.6163	0.64557	-2.2522	-0.029426	-0.0072001	-0.04139	0.66022	-1.3176	3586.0	21.899	-0.6025	86.29	-61.878	81.826	81.516	21.773	-0.91421	-5.5924	0.68188	-2.2421	30.639	-5.9804
135.12	-1.5319	54.315	-5.6165	0.64554	-2.2524	-0.031359	-0.0049903	-0.041377	0.66022	-1.3176	3585.2	21.898	-0.60267	86.289	-61.822	81.826	81.516	21.773	-0.91421	-5.5924	0.68188	-2.2421	30.639	-5.9804
135.12	-1.5323	54.312	-5.6166	0.64552	-2.2526	-0.03326	-0.0027796	-0.041325	0.66022	-1.3176	3584.5	21.898	-0.60285	86.288	-61.767	81.827	81.516	21.773	-0.91421	-5.5924	0.68188	-2.2421	30.639	-5.9804
135.12	-1.5328	54.31	-5.6168	0.64551	-2.2528	-0.035129	-0.0005699	-0.041233	0.66022	-1.3176	3583.8	21.897	-0.60304	86.288	-61.712	81.827	81.516	21.773	-0.91421	-5.5924	0.68188	-2.2421	30.639	-5.9804
135.12	-1.5333	54.308	-5.617	0.64552	-2.2531	-0.036964	0.0016367	-0.041101	0.66022	-1.3176	3583.1	21.896	-0.60324	86.287	-61.659	81.827	81.516	21.773	-0.91421	-5.5924	0.68188	-2.2421	30.639	-5.9804
135.12	-1.5338	54.305	-5.6172	0.64553	-2.2533	-0.038763	0.0038381	-0.04093	0.66022	-1.3176	3582.3	21.895	-0.60345	86.286	-61.607	81.827	81.516	21.773	-0.91421	-5.5924	0.68188	-2.2421	30.639	-5.9804
135.12	-1.5344	54.303	-5.6174	0.64555	-2.2535	-0.040525	0.0060323	-0.040719	0.66022	-1.3176	3581.6	21.894	-0.60367	86.286	-61.555	81.828	81.516	21.773	-0.91421	-5.5924	0.68188	-2.2421	30.639	-5.9804
135.12	-1.5349	54.3	-5.6176	0.64559	-2.2537	-0.042247	0.0082174	-0.04047	0.66022	-1.3176	3580.9	21.893	-0.60389	86.285	-61.505	81.828	81.516	21.773	-0.91421	-5.5924	0.68188	-2.2421	30.639	-5.9804
135.12	-1.5355	54.297	-5.6178	0.64564	-2.2539	-0.04393	0.010391	-0.040181	0.66022	-1.3176	3580.2	21.892	-0.60412	86.284	-61.456	81.828	81.516	21.773	-0.91421	-5.5924	0.68188	-2.2421	30.639	-5.9804
135.12	-1.5361	54.295	-5.618	0.64569	-2.2541	-0.045571	0.012552	-0.039855	0.66022	-1.3176	3579.4	21.891	-0.60436	86.284	-61.408	81.828	81.516	21.773	-0.91421	-5.5924	0.68188	-2.2421	30.639	-5.9804
135.12	-1.5367	54.292	-5.6183	0.64576	-2.2543	-0.047168	0.014698	-0.03949	0.66022	-1.3176	3578.7	21.89	-0.6046	86.283	-61.361	81.829	81.516	21.773	-0.91421	-5.5924	0.68188	-2.2421	30.639	-5.9804
135.12	-1.5373	54.289	-5.6185	0.64584	-2.2545	-0.048721	0.016826	-0.039087	0.66022	-1.3176	3578.0	21.889	-0.60485	86.282	-61.315	81.829	81.516	21.773	-0.91421	-5.5924	0.68188	-2.2421	30.639	-5.9804
135.12	-1.5379	54.286	-5.6187	0.64593	-2.2547	-0.050228	0.018935	-0.038648	0.66022	-1.3176	3577.3	21.888	-0.6051	86.282	-61.27	81.829	81.516	21.773	-0.91421	-5.5924	0.68188	-2.2421	30.639	-5.9804
135.12	-1.5386	54.283	-5.619	0.64603	-2.2548	-0.051687	0.021024	-0.038171	0.66022	-1.3176	3576.6	21.887	-0.60536	86.281	-61.226	81.829	81.516	21.773	-0.91421	-5.5924	0.68188	-2.2421	30.639	-5.9804
135.12	-1.5392	54.28	-5.6193	0.64614	-2.255	-0.053098	0.023089	-0.037659	0.66022	-1.3176	3575.8	21.886	-0.60563	86.28	-61.184	81.829	81.516	21.773	-0.91421	-5.5924	0.68188	-2.2421	30.639	-5.9804
135.12	-1.5399	54.277	-5.6195	0.64626	-2.2552	-0.05446	0.02513	-0.037111	0.66022	-1.3176	3575.1	21.885	-0.6059	86.279	-61.143	81.83	81.516	21.773	-0.91421	-5.5924	0.68188	-2.2421	30.639	-5.9804
135.12	-1.5406	54.274	-5.6198	0.64639	-2.2554	-0.05577	0.027144	-0.036527	0.66022	-1.3176	3574.4	21.884	-0.60617	86.279	-61.103	81.83	81.516	21.773	-0.91421	-5.5924	0.68188	-2.2421	30.639	-5.9804
135.12	-1.5413	54.271	-5.6201	0.64653	-2.2556	-0.057029	0.02913	-0.035909	0.66022	-1.3176	3573.7	21.883	-0.60645	86.278	-61.064	81.83	81.516	21.773	-0.91421	-5.5924	0.68188	-2.2421	30.639	-5.9804
135.12	-1.542	54.268	-5.6204	0.64668	-2.2558	-0.058235	0.031086	-0.035257	0.66022	-1.3176	3572.9	21.882	-0.60673	86.277	-61.027	81.83	81.516	21.773	-0.91421	-5.5924	0.68188	-2.2421	30.639	-5.9804
135.12	-1.5427	54.265	-5.6207	0.64684	-2.2559	-0.059387	0.033009	-0.034572	0.66022	-1.3176	3572.2	21.88	-0.60701	86.277	-60.99	81.83	81.516	21.773	-0.91421	-5.5924	0.68188	-2.2421	30.639	-5.9804
135.12	-1.5434	54.261	-5.621	0.64701	-2.2561	-0.060484	0.034899	-0.033855	0.66022	-1.3176	3571.5	21.879	-0.6073	86.276	-60.955	81.831	81.516	21.773	-0.91421	-5.5924	0.68188	-2.2421	30.639	-5.9804
135.12	-1.5441	54.258	-5.6213	0.64719	-2.2563	-0.061525	0.036753	-0.033105	0.66022	-1.3176	3570.8	21.878	-0.60759	86.275	-60.922	81.831	81.516	21.773	-0.91421	-5.5924	0.68188	-2.2421	30.639	-5.9804
135.12	-1.5449	54.255	-5.6216	0.64738	-2.2564	-0.062509	0.03857	-0.032325	0.66022	-1.3176	3570.0	21.877	-0.60788	86.274	-60.889	81.831	81.516	21.773	-0.91421	-5.5924	0.68188	-2.2421	30.639	-5.9804
135.12	-1.5456	54.251	-5.6219	0.64758	-2.2566	-0.063436	0.040348	-0.031514	0.66022	-1.3176	3569.3	21.876	-0.60817	86.274	-60.858	81.831	81.516	21.773	-0.91421	-5.5924	0.68188	-2.2421	30.639	-5.9804
135.12	-1.5463	54.248	-5.6222	0.64778	-2.2568	-0.064305	0.042086	-0.030673	0.66022	-1.3176	3568.6	21.875	-0.60846	86.273	-60.828	81.832	81.516	21.773	-0.91421	-5.5924	0.68188	-2.2421	30.639	-5.9804
135.12	-1.5471	54.245	-5.6225	0.648	-2.2569	-0.065115	0.043782	-0.029804	0.66022	-1.3176	3567.9	21.873	-0.60876	86.272	-60.8	81.832	81.516	21.773	-0.91421	-5.5924	0.68188	-2.2421	30.639	-5.9804
135.12	-1.5478	54.241	-5.6229	0.64822	-2.2571	-0.065866	0.045435	-0.028907	0.66022	-1.3176	3567.2	21.872	-0.60905	86.272	-60.773	81.832	81.516	21.773	-0.91421	-5.5924	0.68188	-2.2421	30.639	-5.9804
135.12	-1.5485	54.238	-5.6232	0.64845	-2.2572	-0.066523	0.047042	-0.02798	0.66022	-1.3176	3566.4	21.871	-0.60934	86.271	-60.747	81.832	81.516	21.773	-0.91421	-5.5924	0.68188	-2.2421	30.639	-5.9804
135.12	-1.5492	54.235	-5.6235	0.64869	-2.2573	-0.06681	0.048595	-0.026998	0.66022	-1.3176	3565.7	21.87	-0.60964	86.27	-60.723	81.832	81.516	21.773	-0.91421	-5.5924	0.68188	-2.2421	30.639	-5.9804
135.12	-1.55	54.231	-5.6239	0.64894	-2.2575	-0.067054	0.050097	-0.025994	0.66022	-1.3176	3565.0	21.868	-0.60993	86.269	-60.7	81.833	81.516	21.773	-0.91421	-5.5924	0.68188	-2.2421	30.639	-5.9804
135.12	-1.5507	54.228	-5.6242	0.64919	-2.2576	-0.067254	0.051546	-0.024968	0.66022	-1.3176	3564.3	21.867	-0.61022	86.269	-60.678	81.833	81.516	21.773	-0.91421	-5.5924	0.68188	-2.2421	30.639	-5.9804
135.12	-1.5514	54.224	-5.6245	0.64945	-2.2577	-0.067409	0.052942	-0.023921	0.66022	-1.3176	3563.5	21.866	-0.61051	86.268	-60.658	81.833	81.516	21.773	-0.91421	-5.5924	0.68188	-2.2421	30.639	-5.9804
135.12	-1.5521	54.221	-5.6249	0.64972	-2.2578	-0.06752	0.054284	-0.022854	0.66022	-1.3176	3562.8	21.865	-0.61079	86.267	-60.639	81.833	81.516	21.773	-0.91421	-5.5924	0.68188	-2.2421	30.639	-5.9804
135.12	-1.5528	54.218	-5.6252	0.65	-2.2579	-0.067586	0.05557	-0.021768	0.66022	-1.3176	3562.1	21.863	-0.61108	86.266	-60.621	81.833	81.516	21.773	-0.91421	-5.5924	0.68188	-2.2421	30.639	-5.9804
135.12	-1.5535	54.214	-5.6256	0.65028	-2.2581	-0.067608	0.0568	-0.020665	0.66022	-1.3176	3561.4	21.862	-0.61135	86.266	-60.605	81.834	81.516	21.773	-0.91421	-5.5924	0.68188	-2.2421	30.639	-5.9804
135.12	-1.5542	54.211	-5.6259	0.65056	-2.2582	-0.067585	0.057973	-0.019544	0.66022	-1.3176	3560.7	21.861	-0.61163	86.265	-60.59	81.834	81.516	21.773	-0.91421	-5.5924	0.68188	-2.2421	30.639	-5.9804
135.12	-1.5549	54.208	-5.6262	0.65086	-2.2582	-0.067517	0.059089	-0.018408	0.66022	-1.3176	3559.9	21.86	-0.6119	86.264	-60.577	81.834	81.516	21.773	-0.91421	-5.5924	0.68188	-2.2421	30.639	-5.9804
135.12	-1.5556	54.204	-5.6266	0.65116	-2.2583	-0.067405	0.060145	-0.017258	0.66022	-1.3176	3559.2	21.858	-0.61217	86.264	-60.565	81.834	81.516	21.773	-0.91421	-5.5924	0.68188	-2.2421	30.639	-5.9804
135.12	-1.5562	54.201	-5.6269	0.65146	-2.2584	-0.067248	0.061143	-0.016093	0.66022	-1.3176	3558.5	21.857	-0.61243	86.263	-60.554	81.834	81.516	21.773	-0.91421	-5.5924	0.68188	-2.2421	30.639	-5.9804
135.12	-1.5568	54.197	-5.6272	0.65177	-2.2585	-0.067046	0.06208	-0.014916	0.66022	-1.3176	3557.8	21.856	-0.61268	86.262	-60.545	81.835	81.516	21.773	-0.91421	-5.5924	0.68188	-2.2421	30.639	-5.9804
135.12	-1.5575	54.194	-5.6276	0.65208	-2.2586	-0.0668	0.062957	-0.013728	0.66022	-1.3176	3557.1	21.855	-0.61293	86.262	-60.537	81.835	81.516	21.773	-0.91421	-5.5924	0.68188	-2.2421	30.639	-5.9804
135.12	-1.5581	54.191	-5.6279	0.6524	-2.2586	-0.06651	0.063773	-0.012529	0.66022	-1.3176	3556.3	21.853	-0.61317	86.261	-60.53	81.835	81.516	21.773	-0.91421	-5.5924	0.68188	-2.2421	30.639	-5.9804
135.12	-1.5587	54.188	-5.6282	0.65272	-2.2587	-0.066176	0.064527	-0.01132	0.66022	-1.3176	3555.6	21.852	-0.61341	86.26	-60.525	81.835	81.516	21.773	-0.91421	-5.5924	0.68188	-2.2421	30.639	-5.9804
135.12	-1.5592	54.184	-5.6286	0.65304	-2.2587	-0.065798	0.065219	-0.010104	0.66022	-1.3176	3554.9	21.851	-0.61364	86.259	-60.522	81.836	81.516	21.773	-0.91421	-5.5924	0.68188	-2.2421	30.639	-5.9804
135.12	-1.5598	54.181	-5.6289	0.65337	-2.2588	-0.065377	0.065849	-0.0088804	0.66022	-1.3176	3554.2	21.85	-0.61386	86.259	-60.519	81.836	81.516	21.773	-0.91421	-5.5924	0.68188	-2.2421	30.639	-5.9804
135.12	-1.5603	54.178	-5.6292	0.6537	-2.2588	-0.064913	0.066416	-0.0076508	0.66022	-1.3176	3553.4	21.849	-0.61407	86.258	-60.519	81.836	81.516	21.773	-0.91421	-5.5924	0.68188	-2.2421	30.639	-5.9804
135.12	-1.5608	54.175	-5.6295	0.65403	-2.2589	-0.064406	0.06692	-0.0064163	0.66022	-1.3176	3552.7	21.848	-0.61427	86.257	-60.519	81.836	81.516	21.773	-0.91421	-5.5924	0.68188	-2.2421	30.639	-5.9804
135.12	-1.5613	54.172	-5.6299	0.65437	-2.2589	-0.063857	0.067361	-0.005178	0.66022	-1.3176	3552.0	21.846	-0.61446	86.257	-60.521	81.836	81.516	21.773	-0.91421	-5.5924	0.68188	-2.2421	30.639	-5.9804
135.12	-1.5617	54.169	-5.6302	0.65471	-2.2589	-0.063266	0.067738	-0.003937	0.66022	-1.3176	3551.3	21.845	-0.61465	86.256	-60.524	81.837	81.516	21.773	-0.91421	-5.5924	0.68188	-2.2421	30.639	-5.9804
135.12	-1.5622	54.166	-5.6305	0.65505	-2.2589	-0.062633	0.068052	-0.0026944	0.66022	-1.3176	3550.6	21.844	-0.61483	86.255	-60.529	81.837	81.516	21.773	-0.91421	-5.5924	0.68188	-2.2421	30.639	-5.9804
135.12	-1.5626	54.163	-5.6308	0.65539	-2.259	-0.06196	0.068302	-0.0014514	0.66022	-1.3176	3549.8	21.843	-0.61499	86.255	-60.535	81.837	81.516	21.773	-0.91421	-5.5924	0.68188	-2.2421	30.639	-5.9804
135.12	-1.563	54.16	-5.6311	0.65573	-2.259	-0.061246	0.068488	-0.00020903	0.66022	-1.3176	3549.1	21.842	-0.61515	86.254	-60.542	81.838	81.516	21.773	-0.91421	-5.5924	0.68188	-2.2421	30.639	-5.9804
135.12	-1.5633	54.157	-5.6314	0.65607	-2.259	-0.060493	0.068611	0.0010316	0.66022	-1.3176	3548.4	21.841	-0.6153	86.253	-60.551	81.838	81.516	21.773	-0.91421	-5.5924	0.68188	-2.2421	30.639	-5.9804
135.12	-1.5637	54.154	-5.6317	0.65641	-2.2589	-0.0597	0.06867	0.0022693	0.66022	-1.3176	3547.7	21.84	-0.61543	86.253	-60.561	81.838	81.516	21.773	-0.91421	-5.5924	0.68188	-2.2421	30.639	-5.9804
135.12	-1.564	54.151	-5.632	0.65676	-2.2589	-0.058869	0.068666	0.0035031	0.66022	-1.3176	3547.0	21.839	-0.61556	86.252	-60.573	81.838	81.516	21.773	-0.91421	-5.5924	0.68188	-2.2421	30.639	-5.9804
135.12	-1.5643	54.148	-5.6323	0.6571	-2.2589	-0.058	0.068599	0.0047318	0.66022	-1.3176	3546.2	21.838	-0.61567	86.252	-60.585	81.839	81.516	21.773	-0.91421	-5.5924	0.68188	-2.2421	30.639	-5.9804
135.12	-1.5645	54.146	-5.6326	0.65744	-2.2589	-0.057094	0.068468	0.0059544	0.66022	-1.3176	3545.5	21.837	-0.61578	86.251	-60.6	81.839	81.516	21.773	-0.91421	-5.5924	0.68188	-2.2421	30.639	-5.9804
135.12	-1.5647	54.143	-5.6329	0.65779	-2.2589	-0.056152	0.068275	0.0071697	0.66022	-1.3176	3544.8	21.836	-0.61587	86.25	-60.615	81.839	81.516	21.773	-0.91421	-5.5924	0.68188	-2.2421	30.639	-5.9804
135.12	-1.5649	54.141	-5.6332	0.65813	-2.2588	-0.055175	0.06802	0.0083768	0.66022	-1.3176	3544.1	21.835	-0.61595	86.25	-60.632	81.839	81.516	21.773	-0.91421	-5.5924	0.68188	-2.2421	30.639	-5.9804
135.12	-1.5651	54.138	-5.6334	0.65847	-2.2588	-0.054162	0.067703	0.0095744	0.66022	-1.3176	3543.3	21.834	-0.61602	86.249	-60.65	81.84	81.516	21.773	-0.91421	-5.5924	0.68188	-2.2421	30.639	-5.9804
135.12	-1.5652	54.136	-5.6337	0.6588	-2.2587	-0.053116	0.067324	0.010762	0.66022	-1.3176	3542.6	21.833	-0.61608	86.248	-60.669	81.84	81.516	21.773	-0.91421	-5.5924	0.68188	-2.2421	30.639	-5.9804
135.12	-1.5653	54.133	-5.634	0.65914	-2.2587	-0.052036	0.066885	0.011937	0.66022	-1.3176	3541.9	21.833	-0.61613	86.248	-60.69	81.84	81.516	21.773	-0.91421	-5.5924	0.68188	-2.2421	30.639	-5.9804
135.12	-1.5654	54.131	-5.6342	0.65947	-2.2586	-0.050925	0.066385	0.013101	0.66022	-1.3176	3541.2	21.832	-0.61616	86.247	-60.712	81.841	81.516	21.773	-0.91421	-5.5924	0.68188	-2.2421	30.639	-5.9804
135.12	-1.5655	54.129	-5.6345	0.6598	-2.2585	-0.049782	0.065825	0.01425	0.66022	-1.3176	3540.5	21.831	-0.61618	86.247	-60.735	81.841	81.516	21.773	-0.91421	-5.5924	0.68188	-2.2421	30.639	-5.9804
135.12	-1.5655	54.127	-5.6347	0.66013	-2.2585	-0.048609	0.065207	0.015385	0.66022	-1.3176	3539.7	21.83	-0.6162	86.246	-60.76	81.841	81.516	21.773	-0.91421	-5.5924	0.68188	-2.2421	30.639	-5.9804
135.12	-1.5655	54.125	-5.635	0.66045	-2.2584	-0.047406	0.06453	0.016505	0.66022	-1.3176	3539.0	21.829	-0.6162	86.246	-60.785	81.842	81.516	21.773	-0.91421	-5.5924	0.68188	-2.2421	30.639	-5.9804
135.12	-1.5654	54.122	-5.6352	0.66078	-2.2583	-0.046175	0.063795	0.017608	0.66022	-1.3176	3538.3	21.829	-0.61618	86.245	-60.812	81.842	81.516	21.773	-0.91421	-5.5924	0.68188	-2.2421	30.639	-5.9804
135.12	-1.5654	54.121	-5.6354	0.66109	-2.2582	-0.044917	0.063004	0.018694	0.66022	-1.3176	3537.6	21.828	-0.61616	86.244	-60.841	81.842	81.516	21.773	-0.91421	-5.5924	0.68188	-2.2421	30.639	-5.9804
135.12	-1.5653	54.119	-5.6356	0.66141	-2.2581	-0.043633	0.062156	0.019761	0.66022	-1.3176	3536.8	21.827	-0.61612	86.244	-60.87	81.843	81.516	21.773	-0.91421	-5.5924	0.68188	-2.2421	30.639	-5.9804
135.12	-1.5651	54.117	-5.6359	0.66171	-2.258	-0.042323	0.061254	0.020809	0.66022	-1.3176	3536.1	21.827	-0.61608	86.243	-60.9	81.843	81.516	21.773	-0.91421	-5.5924	0.68188	-2.2421	30.639	-5.9804
135.12	-1.565	54.115	-5.6361	0.66202	-2.2579	-0.04099	0.060298	0.021836	0.66022	-1.3176	3535.4	21.826	-0.61602	86.243	-60.932	81.844	81.516	21.773	-0.91421	-5.5924	0.68188	-2.2421	30.639	-5.9804
135.12	-1.5648	54.113	-5.6363	0.66232	-2.2578	-0.039633	0.059289	0.022843	0.66022	-1.3176	3534.7	21.826	-0.61595	86.242	-60.965	81.844	81.516	21.773	-0.91421	-5.5924	0.68188	-2.2421	30.639	-5.9804
135.12	-1.5646	54.112	-5.6365	0.66261	-2.2577	-0.038255	0.058228	0.023827	0.66022	-1.3176	3534.0	21.825	-0.61586	86.242	-60.999	81.844	81.516	21.773	-0.91421	-5.5924	0.68188	-2.2421	30.639	-5.9804
135.12	-1.5643	54.11	-5.6367	0.6629	-2.2575	-0.036855	0.057116	0.024789	0.66022	-1.3176	3533.2	21.825	-0.61577	86.241	-61.034	81.845	81.516	21.773	-0.91421	-5.5924	0.68188	-2.2421	30.639	-5.9804
135.12	-1.564	54.109	-5.6368	0.66318	-2.2574	-0.035437	0.055954	0.025726	0.66022	-1.3176	3532.5	21.824	-0.61566	86.241	-61.07	81.845	81.516	21.773	-0.91421	-5.5924	0.68188	-2.2421	30.639	-5.9804
135.12	-1.5637	54.108	-5.637	0.66346	-2.2573	-0.03386	0.054742	0.026652	0.66022	-1.3176	3531.8	21.824	-0.61555	86.24	-61.108	81.846	81.516	21.773	-0.91421	-5.5924	0.68188	-2.2421	30.639	-5.9804
135.12	-1.5634	54.106	-5.6372	0.66373	-2.2572	-0.032044	0.053475	0.027573	0.66022	-1.3176	3531.1	21.823	-0.61542	86.24	-61.146	81.846	81.516	21.773	-0.91421	-5.5924	0.68188	-2.2421	30.639	-5.9804
135.12	-1.563	54.105	-5.6373	0.66399	-2.257	-0.030205	0.052158	0.028467	0.66022	-1.3176	3530.4	21.823	-0.61528	86.239	-61.186	81.846	81.516	21.773	-0.91421	-5.5924	0.68188	-2.2421	30.639	-5.9804
135.12	-1.5626	54.104	-5.6375	0.66425	-2.2569	-0.028345	0.050792	0.029335	0.66022	-1.3176	3529.6	21.823	-0.61513	86.239	-61.226	81.847	81.516	21.773	-0.91421	-5.5924	0.68188	-2.2421	30.639	-5.9804
135.11	-1.5622	54.103	-5.6376	0.6645	-2.2567	-0.026465	0.049379	0.030174	0.66022	-1.3176	3528.9	21.822	-0.61497	86.238	-61.268	81.847	81.516	21.773	-0.91421	-5.5924	0.68188	-2.2421	30.639	-5.9804
135.11	-1.5618	54.102	-5.6377	0.66474	-2.2566	-0.024569	0.047919	0.030985	0.66022	-1.3176	3528.2	21.822	-0.6148	86.238	-61.31	81.848	81.516	21.773	-0.91421	-5.5924	0.68188	-2.2421	30.639	-5.9804
135.11	-1.5613	54.101	-5.6379	0.66498	-2.2564	-0.022656	0.046416	0.031766	0.66022	-1.3176	3527.5	21.822	-0.61462	86.237	-61.354	81.848	81.516	21.773	-0.91421	-5.5924	0.68188	-2.2421	30.639	-5.9804
135.11	-1.5608	54.101	-5.638	0.66521	-2.2562	-0.02073	0.044869	0.032517	0.66022	-1.3176	3526.7	21.822	-0.61443	86.237	-61.398	81.849	81.516	21.773	-0.91421	-5.5924	0.68188	-2.2421	30.639	-5.9804
135.11	-1.5603	54.1	-5.6381	0.66543	-2.2561	-0.018792	0.043281	0.033237	0.66022	-1.3176	3526.0	21.821	-0.61423	86.236	-61.443	81.849	81.516	21.773	-0.91421	-5.5924	0.68188	-2.2421	30.639	-5.9804
135.11	-1.5598	54.099	-5.6382	0.66564	-2.2559	-0.016843	0.041653	0.033925	0.66022	-1.3176	3525.3	21.821	-0.61401	86.236	-61.489	81.85	81.516	21.773	-0.91421	-5.5924	0.68188	-2.2421	30.639	-5.9804
135.11	-1.5592	54.099	-5.6382	0.66585	-2.2557	-0.014887	0.039987	0.034581	0.66022	-1.3176	3524.6	21.821	-0.61379	86.236	-61.536	81.85	81.516	21.773	-0.91421	-5.5924	0.68188	-2.2421	30.639	-5.9804
135.11	-1.5586	54.098	-5.6383	0.66604	-2.2556	-0.012923	0.038284	0.035205	0.66022	-1.3176	3523.8	21.821	-0.61356	86.235	-61.584	81.851	81.516	21.773	-0.91421	-5.5924	0.68188	-2.2421	30.639	-5.9804
135.11	-1.558	54.098	-5.6384	0.66623	-2.2554	-0.010955	0.036547	0.035795	0.66022	-1.3176	3523.1	21.821	-0.61331	86.235	-61.633	81.851	81.516	21.773	-0.91421	-5.5924	0.68188	-2.2421	30.639	-5.9804
135.11	-1.5573	54.098	-5.6384	0.66641	-2.2552	-0.0089849	0.034777	0.036351	0.66022	-1.3176	3522.4	21.821	-0.61306	86.234	-61.682	81.851	81.516	21.773	-0.91421	-5.5924	0.68188	-2.2421	30.639	-5.9804
135.11	-1.5566	54.098	-5.6384	0.66658	-2.255	-0.0070134	0.032976	0.036873	0.66022	-1.3176	3521.7	21.821	-0.6128	86.234	-61.733	81.852	81.516	21.773	-0.91421	-5.5924	0.68188	-2.2421	30.639	-5.9804
135.11	-1.5559	54.098	-5.6385	0.66674	-2.2548	-0.0050428	0.031145	0.03736	0.66022	-1.3176	3521.0	21.821	-0.61253	86.233	-61.784	81.853	81.516	21.773	-0.91421	-5.5924	0.68188	-2.2421	30.639	-5.9804
135.11	-1.5552	54.098	-5.6385	0.66689	-2.2547	-0.0030751	0.029287	0.037812	0.66022	-1.3176	3520.2	21.821	-0.61225	86.233	-61.835	81.853	81.516	21.773	-0.91421	-5.5924	0.68188	-2.2421	30.639	-5.9804
135.11	-1.5545	54.098	-5.6385	0.66703	-2.2545	-0.001112	0.027403	0.038228	0.66022	-1.3176	3519.5	21.821	-0.61196	86.233	-61.888	81.854	81.516	21.773	-0.91421	-5.5924	0.68188	-2.2421	30.639	-5.9804
135.11	-1.5537	54.098	-5.6385	0.66716	-2.2543	0.00084446	0.025495	0.038608	0.66022	-1.3176	3518.8	21.822	-0.61166	86.232	-61.941	81.854	81.516	21.773	-0.91421	-5.5924	0.68188	-2.2421	30.639	-5.9804
135.11	-1.5529	54.098	-5.6385	0.66728	-2.2541	0.0027926	0.023565	0.038952	0.66022	-1.3176	3518.1	21.822	-0.61135	86.232	-61.994	81.855	81.516	21.773	-0.91421	-5.5924	0.68188	-2.2421	30.639	-5.9804
135.1	-1.5521	54.098	-5.6385	0.6674	-2.2539	0.0047304	0.021616	0.039259	0.66022	-1.3176	3517.3	21.822	-0.61103	86.232	-62.048	81.855	81.516	21.773	-0.91421	-5.5924	0.68188	-2.2421	30.639	-5.9804
135.1	-1.5513	54.099	-5.6385	0.6675	-2.2537	0.0066562	0.019648	0.03953	0.66022	-1.3176	3516.6	21.822	-0.61071	86.231	-62.103	81.856	81.516	21.773	-0.91421	-5.5924	0.68188	-2.2421	30.639	-5.9804
135.1	-1.5504	54.099	-5.6384	0.66759	-2.2535	0.0085681	0.017665	0.039763	0.66022	-1.3176	3515.9	21.823	-0.61038	86.231	-62.158	81.856	81.516	21.773	-0.91421	-5.5924	0.68188	-2.2421	30.639	-5.9804
135.1	-1.5496	54.1	-5.6384	0.66768	-2.2533	0.010464	0.015667	0.039959	0.66022	-1.3176	3515.2	21.823	-0.61004	86.231	-62.214	81.857	81.516	21.773	-0.91421	-5.5924	0.68188	-2.2421	30.639	-5.9804
135.1	-1.5487	54.1	-5.6383	0.66775	-2.2531	0.012343	0.013658	0.040118	0.66022	-1.3176	3514.4	21.823	-0.60969	86.23	-62.27	81.857	81.516	21.773	-0.91421	-5.5924	0.68188	-2.2421	30.639	-5.9804
135.1	-1.5478	54.101	-5.6382	0.66781	-2.2529	0.014203	0.011638	0.04024	0.66022	-1.3176	3513.7	21.824	-0.60933	86.23	-62.327	81.858	81.516	21.773	-0.91421	-5.5924	0.68188	-2.2421	30.639	-5.9804
135.1	-1.5468	54.102	-5.6382	0.66787	-2.2527	0.016041	0.0096104	0.040324	0.66022	-1.3176	3513.0	21.824	-0.60897	86.23	-62.383	81.859	81.516	21.773	-0.91421	-5.5924	0.68188	-2.2421	30.639	-5.9804
135.1	-1.5459	54.103	-5.6381	0.66791	-2.2525	0.017857	0.0075766	0.04037	0.66022	-1.3176	3512.3	21.824	-0.6086	86.229	-62.44	81.859	81.516	21.773	-0.91421	-5.5924	0.68188	-2.2421	30.639	-5.9804
135.1	-1.5449	54.104	-5.638	0.66794	-2.2523	0.019648	0.0055388	0.040379	0.66022	-1.3176	3511.5	21.825	-0.60823	86.229	-62.498	81.86	81.516	21.773	-0.91421	-5.5924	0.68188	-2.2421	30.639	-5.9804
135.1	-1.544	54.105	-5.6379	0.66796	-2.2521	0.021413	0.003499	0.04035	0.66022	-1.3176	3510.8	21.825	-0.60784	86.229	-62.555	81.86	81.516	21.773	-0.91421	-5.5924	0.68188	-2.2421	30.639	-5.9804
135.1	-1.543	54.106	-5.6378	0.66798	-2.2519	0.023151	0.0014591	0.040284	0.66022	-1.3176	3510.1	21.826	-0.60746	86.228	-62.613	81.861	81.516	21.773	-0.91421	-5.5924	0.68188	-2.2421	30.639	-5.9804
135.1	-1.542	54.107	-5.6377	0.66798	-2.2517	0.024859	-0.00057878	0.040181	0.66022	-1.3176	3509.4	21.826	-0.60706	86.228	-62.671	81.861	81.516	21.773	-0.91421	-5.5924	0.68188	-2.2421	30.639	-5.9804
135.09	-1.5409	54.108	-5.6375	0.66797	-2.2515	0.026536	-0.0026127	0.040041	0.66022	-1.3176	3508.7	21.827	-0.60666	86.228	-62.729	81.862	81.516	21.773	-0.91421	-5.5924	0.68188	-2.2421	30.639	-5.9804
135.09	-1.5399	54.109	-5.6374	0.66795	-2.2513	0.02818	-0.0046407	0.039864	0.66022	-1.3176	3507.9	21.828	-0.60626	86.227	-62.787	81.863	81.516	21.773	-0.91421	-5.5924	0.68188	-2.2421	30.639	-5.9804
135.09	-1.5389	54.11	-5.6372	0.66793	-2.2511	0.029791	-0.0066607	0.03965	0.66022	-1.3176	3507.2	21.828	-0.60585	86.227	-62.845	81.863	81.516	21.773	-0.91421	-5.5924	0.68188	-2.2421	30.639	-5.9804
135.09	-1.5378	54.111	-5.6371	0.66789	-2.2509	0.031366	-0.0086709	0.0394	0.66022	-1.3176	3506.5	21.829	-0.60543	86.227	-62.903	81.864	81.516	21.773	-0.91421	-5.5924	0.68188	-2.2421	30.639	-5.9804
135.09	-1.5367	54.113	-5.6369	0.66784	-2.2507	0.032903	-0.010669	0.039114	0.66022	-1.3176	3505.8	21.829	-0.60501	86.226	-62.961	81.865	81.516	21.773	-0.91421	-5.5924	0.68188	-2.2421	30.639	-5.9804
135.09	-1.5356	54.114	-5.6368	0.66778	-2.2505	0.034403	-0.012654	0.038792	0.66022	-1.3176	3505.0	21.83	-0.60459	86.226	-63.018	81.865	81.516	21.773	-0.91421	-5.5924	0.68188	-2.2421	30.639	-5.9804
135.09	-1.5346	54.116	-5.6366	0.66771	-2.2503	0.035862	-0.014623	0.038435	0.66022	-1.3176	3504.3	21.831	-0.60416	86.226	-63.075	81.866	81.516	21.773	-0.91421	-5.5924	0.68188	-2.2421	30.639	-5.9804
135.09	-1.5335	54.117	-5.6364	0.66763	-2.2501	0.03728	-0.016574	0.038043	0.66022	-1.3176	3503.6	21.832	-0.60373	86.226	-63.133	81.866	81.516	21.773	-0.91421	-5.5924	0.68188	-2.2421	30.639	-5.9804
135.09	-1.5323	54.119	-5.6362	0.66755	-2.2499	0.038656	-0.018506	0.037617	0.66022	-1.3176	3502.9	21.832	-0.6033	86.225	-63.189	81.867	81.516	21.773	-0.91421	-5.5924	0.68188	-2.2421	30.639	-5.9804
135.08	-1.5312	54.12	-5.636	0.66745	-2.2497	0.039988	-0.020416	0.037156	0.66022	-1.3176	3502.1	21.833	-0.60286	86.225	-63.245	81.868	81.516	21.773	-0.91421	-5.5924	0.68188	-2.2421	30.639	-5.9804
135.08	-1.5301	54.122	-5.6358	0.66734	-2.2495	0.041275	-0.022304	0.036663	0.66022	-1.3176	3501.4	21.834	-0.60242	86.225	-63.301	81.868	81.516	21.773	-0.91421	-5.5924	0.68188	-2.2421	30.639	-5.9804
135.08	-1.529	54.124	-5.6356	0.66723	-2.2494	0.042516	-0.024167	0.036136	0.66022	-1.3176	3500.7	21.835	-0.60197	86.225	-63.356	81.869	81.516	21.773	-0.91421	-5.5924	0.68188	-2.2421	30.639	-5.9804
135.08	-1.5278	54.125	-5.6354	0.6671	-2.2492	0.043709	-0.026003	0.035577	0.66022	-1.3176	3500.0	21.835	-0.60153	86.224	-63.411	81.87	81.516	21.773	-0.91421	-5.5924	0.68188	-2.2421	30.639	-5.9804
135.08	-1.5267	54.127	-5.6352	0.66697	-2.249	0.044855	-0.02781	0.034986	0.66022	-1.3176	3499.2	21.836	-0.60108	86.224	-63.465	81.87	81.516	21.773	-0.91421	-5.5924	0.68188	-2.2421	30.639	-5.9804
135.08	-1.5255	54.129	-5.6349	0.66682	-2.2488	0.045951	-0.029588	0.034364	0.66022	-1.3176	3498.5	21.837	-0.60063	86.224	-63.518	81.871	81.516	21.773	-0.91421	-5.5924	0.68188	-2.2421	30.639	-5.9804
135.08	-1.5244	54.131	-5.6347	0.66667	-2.2487	0.046996	-0.031333	0.033712	0.66022	-1.3176	3497.8	21.838	-0.60018	86.224	-63.57	81.871	81.516	21.773	-0.91421	-5.5924	0.68188	-2.2421	30.639	-5.9804
135.08	-1.5232	54.132	-5.6345	0.66651	-2.2485	0.047991	-0.033046	0.03303	0.66022	-1.3176	3497.1	21.839	-0.59973	86.223	-63.621	81.872	81.516	21.773	-0.91421	-5.5924	0.68188	-2.2421	30.639	-5.9804
135.08	-1.5221	54.134	-5.6342	0.66634	-2.2483	0.048933	-0.034723	0.032319	0.66022	-1.3176	3496.3	21.839	-0.59927	86.223	-63.671	81.873	81.516	21.773	-0.91421	-5.5924	0.68188	-2.2421	30.639	-5.9804
135.07	-1.5209	54.136	-5.634	0.66616	-2.2482	0.049822	-0.036365	0.031579	0.66022	-1.3176	3495.6	21.84	-0.59882	86.223	-63.721	81.873	81.516	21.773	-0.91421	-5.5924	0.68188	-2.2421	30.639	-5.9804
135.07	-1.5198	54.138	-5.6337	0.66598	-2.248	0.050658	-0.037968	0.030813	0.66022	-1.3176	3494.9	21.841	-0.59837	86.223	-63.769	81.874	81.516	21.773	-0.91421	-5.5924	0.68188	-2.2421	30.639	-5.9804
135.07	-1.5186	54.14	-5.6335	0.66578	-2.2479	0.051439	-0.039531	0.030019	0.66022	-1.3176	3494.1	21.842	-0.59791	86.222	-63.815	81.875	81.516	21.773	-0.91421	-5.5924	0.68188	-2.2421	30.639	-5.9804
135.07	-1.5175	54.142	-5.6332	0.66558	-2.2477	0.052166	-0.041054	0.0292	0.66022	-1.3176	3493.4	21.843	-0.59746	86.222	-63.861	81.875	81.516	21.773	-0.91421	-5.5924	0.68188	-2.2421	30.639	-5.9804
135.07	-1.5163	54.144	-5.633	0.66537	-2.2476	0.052836	-0.042535	0.028356	0.66022	-1.3176	3492.7	21.844	-0.597	86.222	-63.905	81.876	81.516	21.773	-0.91421	-5.5924	0.68188	-2.2421	30.639	-5.9804
135.07	-1.5151	54.146	-5.6327	0.66516	-2.2474	0.053451	-0.043972	0.027487	0.66022	-1.3176	3492.0	21.845	-0.59655	86.222	-63.948	81.877	81.516	21.773	-0.91421	-5.5924	0.68188	-2.2421	30.639	-5.9804
135.07	-1.514	54.148	-5.6324	0.66493	-2.2473	0.054009	-0.045364	0.026596	0.66022	-1.3176	3491.2	21.846	-0.5961	86.221	-63.989	81.877	81.516	21.773	-0.91421	-5.5924	0.68188	-2.2421	30.639	-5.9804
135.07	-1.5128	54.15	-5.6321	0.6647	-2.2472	0.054509	-0.046711	0.025682	0.66022	-1.3176	3490.5	21.847	-0.59565	86.221	-64.028	81.878	81.516	21.773	-0.91421	-5.5924	0.68188	-2.2421	30.639	-5.9804
135.06	-1.5117	54.152	-5.6319	0.66447	-2.247	0.054953	-0.04801	0.024747	0.66022	-1.3176	3489.8	21.847	-0.5952	86.221	-64.066	81.879	81.516	21.773	-0.91421	-5.5924	0.68188	-2.2421	30.639	-5.9804
135.06	-1.5106	54.154	-5.6316	0.66422	-2.2469	0.055338	-0.049261	0.023791	0.66022	-1.3176	3489.1	21.848	-0.59475	86.22	-64.102	81.879	81.516	21.773	-0.91421	-5.5924	0.68188	-2.2421	30.639	-5.9804
135.06	-1.5094	54.155	-5.6313	0.66397	-2.2468	0.055666	-0.050462	0.022816	0.66022	-1.3176	3488.3	21.849	-0.59431	86.22	-64.136	81.88	81.516	21.773	-0.91421	-5.5924	0.68188	-2.2421	30.639	-5.9804
135.06	-1.5083	54.157	-5.631	0.66372	-2.2467	0.055935	-0.051613	0.021822	0.66022	-1.3176	3487.6	21.85	-0.59386	86.22	-64.168	81.881	81.516	21.773	-0.91421	-5.5924	0.68188	-2.2421	30.639	-5.9804
135.06	-1.5072	54.159	-5.6308	0.66346	-2.2466	0.056146	-0.052713	0.020811	0.66022	-1.3176	3486.9	21.851	-0.59342	86.22	-64.198	81.881	81.516	21.773	-0.91421	-5.5924	0.68188	-2.2421	30.639	-5.9804
135.06	-1.506	54.161	-5.6305	0.66319	-2.2465	0.056299	-0.05376	0.019784	0.66022	-1.3176	3486.2	21.852	-0.59298	86.219	-64.226	81.882	81.516	21.773	-0.91421	-5.5924	0.68188	-2.2421	30.639	-5.9804
135.06	-1.5049	54.163	-5.6302	0.66292	-2.2464	0.056393	-0.054754	0.018741	0.66022	-1.3176	3485.4	21.853	-0.59255	86.219	-64.252	81.883	81.516	21.773	-0.91421	-5.5924	0.68188	-2.2421	30.639	-5.9804
135.06	-1.5038	54.165	-5.6299	0.66264	-2.2463	0.056429	-0.055694	0.017683	0.66022	-1.3176	3484.7	21.854	-0.59212	86.219	-64.276	81.883	81.516	21.773	-0.91421	-5.5924	0.68188	-2.2421	30.639	-5.9804
135.05	-1.5027	54.167	-5.6296	0.66236	-2.2462	0.056407	-0.05658	0.016613	0.66022	-1.3176	3484.0	21.854	-0.59169	86.219	-64.297	81.884	81.516	21.773	-0.91421	-5.5924	0.68188	-2.2421	30.639	-5.9804
135.05	-1.5017	54.169	-5.6294	0.66208	-2.2461	0.056327	-0.05741	0.01553	0.66022	-1.3176	3483.3	21.855	-0.59126	86.218	-64.316	81.884	81.516	21.773	-0.91421	-5.5924	0.68188	-2.2421	30.639	-5.9804
135.05	-1.5006	54.171	-5.6291	0.66179	-2.2461	0.056188	-0.058184	0.014435	0.66022	-1.3176	3482.5	21.856	-0.59084	86.218	-64.333	81.885	81.516	21.773	-0.91421	-5.5924	0.68188	-2.2421	30.639	-5.9804
135.05	-1.4995	54.172	-5.6288	0.6615	-2.246	0.055992	-0.058902	0.013331	0.66022	-1.3176	3481.8	21.857	-0.59043	86.218	-64.347	81.886	81.516	21.773	-0.91421	-5.5924	0.68188	-2.2421	30.639	-5.9804
135.05	-1.4985	54.174	-5.6285	0.6612	-2.2459	0.055739	-0.059562	0.012217	0.66022	-1.3176	3481.1	21.858	-0.59002	86.218	-64.358	81.886	81.516	21.773	-0.91421	-5.5924	0.68188	-2.2421	30.639	-5.9804
135.05	-1.4974	54.176	-5.6282	0.6609	-2.2459	0.055429	-0.060165	0.011096	0.66022	-1.3176	3480.4	21.859	-0.58961	86.217	-64.368	81.887	81.516	21.773	-0.91421	-5.5924	0.68188	-2.2421	30.639	-5.9804
135.05	-1.4964	54.178	-5.628	0.6606	-2.2458	0.055062	-0.06071	0.0099676	0.66022	-1.3176	3479.6	21.859	-0.58921	86.217	-64.374	81.888	81.516	21.773	-0.91421	-5.5924	0.68188	-2.2421	30.639	-5.9804
135.05	-1.4954	54.179	-5.6277	0.66029	-2.2458	0.05464	-0.061196	0.0088334	0.66022	-1.3176	3478.9	21.86	-0.58881	86.217	-64.378	81.888	81.516	21.773	-0.91421	-5.5924	0.68188	-2.2421	30.639	-5.9804
135.05	-1.4944	54.181	-5.6274	0.65999	-2.2457	0.054162	-0.061624	0.0076945	0.66022	-1.3176	3478.2	21.861	-0.58842	86.216	-64.38	81.889	81.516	21.773	-0.91421	-5.5924	0.68188	-2.2421	30.639	-5.9804
135.04	-1.4934	54.183	-5.6271	0.65968	-2.2457	0.053629	-0.061994	0.006552	0.66022	-1.3176	3477.5	21.862	-0.58804	86.216	-64.379	81.889	81.516	21.773	-0.91421	-5.5924	0.68188	-2.2421	30.639	-5.9804
135.04	-1.4925	54.184	-5.6269	0.65937	-2.2457	0.053042	-0.062304	0.005407	0.66022	-1.3176	3476.7	21.863	-0.58766	86.216	-64.376	81.89	81.516	21.773	-0.91421	-5.5924	0.68188	-2.2421	30.639	-5.9804
135.04	-1.4915	54.186	-5.6266	0.65905	-2.2456	0.052401	-0.062555	0.0042606	0.66022	-1.3176	3476.0	21.863	-0.58728	86.216	-64.37	81.891	81.516	21.773	-0.91421	-5.5924	0.68188	-2.2421	30.639	-5.9804
135.04	-1.4906	54.187	-5.6264	0.65874	-2.2456	0.051708	-0.062746	0.0031138	0.66022	-1.3176	3475.3	21.864	-0.58692	86.215	-64.361	81.891	81.516	21.773	-0.91421	-5.5924	0.68188	-2.2421	30.639	-5.9804
135.04	-1.4896	54.189	-5.6261	0.65843	-2.2456	0.050963	-0.062879	0.0019678	0.66022	-1.3176	3474.6	21.865	-0.58656	86.215	-64.35	81.892	81.516	21.773	-0.91421	-5.5924	0.68188	-2.2421	30.639	-5.9804
135.04	-1.4887	54.19	-5.6258	0.65811	-2.2456	0.050167	-0.062953	0.00082359	0.66022	-1.3176	3473.8	21.865	-0.5862	86.215	-64.337	81.892	81.516	21.773	-0.91421	-5.5924	0.68188	-2.2421	30.639	-5.9804
135.04	-1.4879	54.192	-5.6256	0.6578	-2.2456	0.049321	-0.062967	-0.0003177	0.66022	-1.3176	3473.1	21.866	-0.58585	86.214	-64.321	81.893	81.516	21.773	-0.91421	-5.5924	0.68188	-2.2421	30.639	-5.9804
135.04	-1.487	54.193	-5.6254	0.65748	-2.2456	0.048425	-0.062923	-0.001455	0.66022	-1.3176	3472.4	21.867	-0.58551	86.214	-64.303	81.894	81.516	21.773	-0.91421	-5.5924	0.68188	-2.2421	30.639	-5.9804
135.03	-1.4861	54.194	-5.6251	0.65717	-2.2456	0.047482	-0.06282	-0.0025872	0.66022	-1.3176	3471.6	21.867	-0.58518	86.214	-64.283	81.894	81.516	21.773	-0.91421	-5.5924	0.68188	-2.2421	30.639	-5.9804
135.03	-1.4853	54.196	-5.6249	0.65685	-2.2456	0.046491	-0.062658	-0.0037134	0.66022	-1.3176	3470.9	21.868	-0.58486	86.213	-64.26	81.895	81.516	21.773	-0.91421	-5.5924	0.68188	-2.2421	30.639	-5.9804
135.03	-1.4845	54.197	-5.6246	0.65654	-2.2456	0.045454	-0.062439	-0.0048324	0.66022	-1.3176	3470.2	21.869	-0.58454	86.213	-64.236	81.895	81.516	21.773	-0.91421	-5.5924	0.68188	-2.2421	30.639	-5.9804
135.03	-1.4837	54.198	-5.6244	0.65623	-2.2457	0.044372	-0.062162	-0.0059432	0.66022	-1.3176	3469.5	21.869	-0.58423	86.213	-64.209	81.896	81.516	21.773	-0.91421	-5.5924	0.68188	-2.2421	30.639	-5.9804
135.03	-1.4829	54.199	-5.6242	0.65592	-2.2457	0.043247	-0.061828	-0.0070448	0.66022	-1.3176	3468.7	21.87	-0.58393	86.212	-64.18	81.897	81.516	21.773	-0.91421	-5.5924	0.68188	-2.2421	30.639	-5.9804
135.03	-1.4822	54.2	-5.624	0.65561	-2.2457	0.042079	-0.061437	-0.0081363	0.66022	-1.3176	3468.0	21.87	-0.58364	86.212	-64.149	81.897	81.516	21.773	-0.91421	-5.5924	0.68188	-2.2421	30.639	-5.9804
135.03	-1.4814	54.201	-5.6238	0.65531	-2.2458	0.040869	-0.06099	-0.0092164	0.66022	-1.3176	3467.3	21.871	-0.58335	86.212	-64.117	81.898	81.516	21.773	-0.91421	-5.5924	0.68188	-2.2421	30.639	-5.9804
135.03	-1.4807	54.202	-5.6236	0.655	-2.2458	0.03962	-0.060487	-0.010284	0.66022	-1.3176	3466.6	21.871	-0.58307	86.211	-64.082	81.898	81.516	21.773	-0.91421	-5.5924	0.68188	-2.2421	30.639	-5.9804
135.03	-1.4801	54.203	-5.6234	0.6547	-2.2459	0.038332	-0.059929	-0.011339	0.66022	-1.3176	3465.8	21.872	-0.58281	86.211	-64.046	81.899	81.516	21.773	-0.91421	-5.5924	0.68188	-2.2421	30.639	-5.9804
135.03	-1.4794	54.203	-5.6232	0.6544	-2.2459	0.037006	-0.059317	-0.01238	0.66022	-1.3176	3465.1	21.872	-0.58255	86.211	-64.008	81.899	81.516	21.773	-0.91421	-5.5924	0.68188	-2.2421	30.639	-5.9804
135.02	-1.4787	54.204	-5.623	0.65411	-2.246	0.035644	-0.058652	-0.013406	0.66022	-1.3176	3464.4	21.872	-0.5823	86.21	-63.969	81.9	81.516	21.773	-0.91421	-5.5924	0.68188	-2.2421	30.639	-5.9804
135.02	-1.4781	54.205	-5.6228	0.65382	-2.2461	0.034248	-0.057934	-0.014415	0.66022	-1.3176	3463.7	21.873	-0.58205	86.21	-63.928	81.9	81.516	21.773	-0.91421	-5.5924	0.68188	-2.2421	30.639	-5.9804
135.02	-1.4775	54.205	-5.6227	0.65353	-2.2462	0.032819	-0.057164	-0.015408	0.66022	-1.3176	3462.9	21.873	-0.58182	86.209	-63.886	81.901	81.516	21.773	-0.91421	-5.5924	0.68188	-2.2421	30.639	-5.9804
135.02	-1.477	54.206	-5.6225	0.65324	-2.2462	0.031358	-0.056343	-0.016383	0.66022	-1.3176	3462.2	21.874	-0.5816	86.209	-63.843	81.901	81.516	21.773	-0.91421	-5.5924	0.68188	-2.2421	30.639	-5.9804
135.02	-1.4764	54.206	-5.6224	0.65297	-2.2463	0.029867	-0.055472	-0.01734	0.66022	-1.3176	3461.5	21.874	-0.58138	86.209	-63.798	81.902	81.516	21.773	-0.91421	-5.5924	0.68188	-2.2421	30.639	-5.9804
135.02	-1.4759	54.207	-5.6222	0.65269	-2.2464	0.028347	-0.054551	-0.018277	0.66022	-1.3176	3460.8	21.874	-0.58118	86.208	-63.753	81.902	81.516	21.773	-0.91421	-5.5924	0.68188	-2.2421	30.639	-5.9804
135.02	-1.4754	54.207	-5.6221	0.65242	-2.2465	0.0268	-0.053583	-0.019194	0.66022	-1.3176	3460.0	21.874	-0.58099	86.208	-63.706	81.903	81.516	21.773	-0.91421	-5.5924	0.68188	-2.2421	30.639	-5.9804
135.02	-1.4749	54.207	-5.6219	0.65215	-2.2466	0.025227	-0.052567	-0.020089	0.66022	-1.3176	3459.3	21.875	-0.5808	86.207	-63.658	81.903	81.516	21.773	-0.91421	-5.5924	0.68188	-2.2421	30.639	-5.9804
135.02	-1.4744	54.208	-5.6218	0.65189	-2.2467	0.02363	-0.051506	-0.020963	0.66022	-1.3176	3458.6	21.875	-0.58063	86.207	-63.61	81.904	81.516	21.773	-0.91421	-5.5924	0.68188	-2.2421	30.639	-5.9804
135.02	-1.474	54.208	-5.6217	0.65164	-2.2468	0.022011	-0.050399	-0.021814	0.66022	-1.3176	3457.9	21.875	-0.58046	86.206	-63.56	81.904	81.516	21.773	-0.91421	-5.5924	0.68188	-2.2421	30.639	-5.9804
135.02	-1.4736	54.208	-5.6216	0.65139	-2.2469	0.020371	-0.049249	-0.022642	0.66022	-1.3176	3457.1	21.875	-0.5803	86.206	-63.51	81.905	81.516	21.773	-0.91421	-5.5924	0.68188	-2.2421	30.639	-5.9804
135.01	-1.4732	54.208	-5.6215	0.65115	-2.247	0.018712	-0.048056	-0.023446	0.66022	-1.3176	3456.4	21.875	-0.58016	86.206	-63.46	81.905	81.516	21.773	-0.91421	-5.5924	0.68188	-2.2421	30.639	-5.9804
135.01	-1.4729	54.208	-5.6214	0.65091	-2.2472	0.017036	-0.046822	-0.024226	0.66022	-1.3176	3455.7	21.875	-0.58002	86.205	-63.408	81.906	81.516	21.773	-0.91421	-5.5924	0.68188	-2.2421	30.639	-5.9804
135.01	-1.4726	54.207	-5.6213	0.65068	-2.2473	0.015343	-0.045548	-0.024979	0.66022	-1.3176	3455.0	21.875	-0.5799	86.205	-63.356	81.906	81.516	21.773	-0.91421	-5.5924	0.68188	-2.2421	30.639	-5.9804
135.01	-1.4723	54.207	-5.6213	0.65045	-2.2474	0.013636	-0.044235	-0.025707	0.66022	-1.3176	3454.2	21.875	-0.57978	86.204	-63.304	81.907	81.516	21.773	-0.91421	-5.5924	0.68188	-2.2421	30.639	-5.9804
135.01	-1.472	54.207	-5.6212	0.65024	-2.2475	0.011917	-0.042884	-0.026409	0.66022	-1.3176	3453.5	21.875	-0.57968	86.204	-63.251	81.907	81.516	21.773	-0.91421	-5.5924	0.68188	-2.2421	30.639	-5.9804
135.01	-1.4717	54.207	-5.6211	0.65003	-2.2477	0.010186	-0.041498	-0.027083	0.66022	-1.3176	3452.8	21.875	-0.57958	86.203	-63.199	81.907	81.516	21.773	-0.91421	-5.5924	0.68188	-2.2421	30.639	-5.9804
135.01	-1.4715	54.206	-5.6211	0.64982	-2.2478	0.0084465	-0.040076	-0.027729	0.66022	-1.3176	3452.1	21.875	-0.57949	86.203	-63.145	81.908	81.516	21.773	-0.91421	-5.5924	0.68188	-2.2421	30.639	-5.9804
135.01	-1.4713	54.206	-5.6211	0.64962	-2.2479	0.0066992	-0.038621	-0.028347	0.66022	-1.3176	3451.3	21.875	-0.57942	86.202	-63.092	81.908	81.516	21.773	-0.91421	-5.5924	0.68188	-2.2421	30.639	-5.9804
135.01	-1.4711	54.205	-5.621	0.64944	-2.2481	0.0049461	-0.037135	-0.028937	0.66022	-1.3176	3450.6	21.875	-0.57935	86.202	-63.038	81.909	81.516	21.773	-0.91421	-5.5924	0.68188	-2.2421	30.639	-5.9804
135.01	-1.471	54.204	-5.621	0.64925	-2.2482	0.0031886	-0.035618	-0.029497	0.66022	-1.3176	3449.9	21.875	-0.5793	86.201	-62.985	81.909	81.516	21.773	-0.91421	-5.5924	0.68188	-2.2421	30.639	-5.9804
135.01	-1.4709	54.204	-5.621	0.64908	-2.2484	0.0014286	-0.034072	-0.030028	0.66022	-1.3176	3449.2	21.875	-0.57925	86.201	-62.931	81.909	81.516	21.773	-0.91421	-5.5924	0.68188	-2.2421	30.639	-5.9804
135.01	-1.4708	54.203	-5.621	0.64891	-2.2485	-0.00033229	-0.032498	-0.030528	0.66022	-1.3176	3448.4	21.875	-0.57922	86.2	-62.877	81.91	81.516	21.773	-0.91421	-5.5924	0.68188	-2.2421	30.639	-5.9804
135.01	-1.4707	54.202	-5.621	0.64875	-2.2487	-0.0020924	-0.030898	-0.030999	0.66022	-1.3176	3447.7	21.874	-0.57919	86.2	-62.824	81.91	81.516	21.773	-0.91421	-5.5924	0.68188	-2.2421	30.639	-5.9804
135.01	-1.4706	54.201	-5.621	0.6486	-2.2488	-0.0038502	-0.029274	-0.031438	0.66022	-1.3176	3447.0	21.874	-0.57918	86.199	-62.77	81.911	81.516	21.773	-0.91421	-5.5924	0.68188	-2.2421	30.639	-5.9804
135.01	-1.4706	54.2	-5.621	0.64846	-2.249	-0.0056039	-0.027627	-0.031846	0.66022	-1.3176	3446.3	21.874	-0.57917	86.199	-62.717	81.911	81.516	21.773	-0.91421	-5.5924	0.68188	-2.2421	30.639	-5.9804
135.0	-1.4706	54.199	-5.6211	0.64833	-2.2492	-0.0073519	-0.025959	-0.032223	0.66022	-1.3176	3445.5	21.874	-0.57917	86.198	-62.664	81.911	81.516	21.773	-0.91421	-5.5924	0.68188	-2.2421	30.639	-5.9804
135.0	-1.4706	54.198	-5.6211	0.6482	-2.2493	-0.0090926	-0.024271	-0.032569	0.66022	-1.3176	3444.8	21.873	-0.57919	86.197	-62.611	81.912	81.516	21.773	-0.91421	-5.5924	0.68188	-2.2421	30.639	-5.9804
135.0	-1.4707	54.197	-5.6212	0.64809	-2.2495	-0.010824	-0.022565	-0.032882	0.66022	-1.3176	3444.1	21.873	-0.57921	86.197	-62.559	81.912	81.516	21.773	-0.91421	-5.5924	0.68188	-2.2421	30.639	-5.9804
135.0	-1.4708	54.195	-5.6212	0.64798	-2.2497	-0.012546	-0.020842	-0.033164	0.66022	-1.3176	3443.4	21.872	-0.57924	86.196	-62.507	81.912	81.516	21.773	-0.91421	-5.5924	0.68188	-2.2421	30.639	-5.9804
135.0	-1.4709	54.194	-5.6213	0.64788	-2.2498	-0.014255	-0.019104	-0.033413	0.66022	-1.3176	3442.6	21.872	-0.57929	86.196	-62.455	81.913	81.516	21.773	-0.91421	-5.5924	0.68188	-2.2421	30.639	-5.9804
135.0	-1.471	54.193	-5.6214	0.64779	-2.25	-0.01595	-0.017353	-0.033629	0.66022	-1.3176	3441.9	21.872	-0.57934	86.195	-62.404	81.913	81.516	21.773	-0.91421	-5.5924	0.68188	-2.2421	30.639	-5.9804
135.0	-1.4711	54.191	-5.6214	0.6477	-2.2502	-0.017631	-0.01559	-0.033814	0.66022	-1.3176	3441.2	21.871	-0.5794	86.195	-62.353	81.913	81.516	21.773	-0.91421	-5.5924	0.68188	-2.2421	30.639	-5.9804
135.0	-1.4713	54.19	-5.6215	0.64763	-2.2503	-0.019294	-0.013816	-0.033965	0.66022	-1.3176	3440.5	21.871	-0.57947	86.194	-62.303	81.914	81.516	21.773	-0.91421	-5.5924	0.68188	-2.2421	30.639	-5.9804
135.0	-1.4715	54.188	-5.6216	0.64757	-2.2505	-0.02094	-0.012035	-0.034084	0.66022	-1.3176	3439.8	21.87	-0.57955	86.193	-62.253	81.914	81.516	21.773	-0.91421	-5.5924	0.68188	-2.2421	30.639	-5.9804
135.0	-1.4717	54.186	-5.6217	0.64751	-2.2507	-0.022565	-0.010247	-0.03417	0.66022	-1.3176	3439.0	21.87	-0.57963	86.193	-62.204	81.914	81.516	21.773	-0.91421	-5.5924	0.68188	-2.2421	30.639	-5.9804
135.0	-1.4719	54.185	-5.6219	0.64746	-2.2508	-0.02417	-0.0084529	-0.034224	0.66022	-1.3176	3438.3	21.869	-0.57973	86.192	-62.155	81.915	81.516	21.773	-0.91421	-5.5924	0.68188	-2.2421	30.639	-5.9804
135.0	-1.4722	54.183	-5.622	0.64742	-2.251	-0.025752	-0.0066557	-0.034245	0.66022	-1.3176	3437.6	21.868	-0.57983	86.192	-62.107	81.915	81.516	21.773	-0.91421	-5.5924	0.68188	-2.2421	30.639	-5.9804
135.0	-1.4725	54.181	-5.6221	0.6474	-2.2512	-0.02731	-0.0048566	-0.034233	0.66022	-1.3176	3436.9	21.868	-0.57995	86.191	-62.06	81.915	81.516	21.773	-0.91421	-5.5924	0.68188	-2.2421	30.639	-5.9804
135.0	-1.4727	54.179	-5.6223	0.64738	-2.2514	-0.028842	-0.0030572	-0.034189	0.66022	-1.3176	3436.1	21.867	-0.58007	86.19	-62.013	81.916	81.516	21.773	-0.91421	-5.5924	0.68188	-2.2421	30.639	-5.9804
135.0	-1.4731	54.177	-5.6224	0.64737	-2.2515	-0.030348	-0.0012592	-0.034113	0.66022	-1.3176	3435.4	21.867	-0.5802	86.19	-61.967	81.916	81.516	21.773	-0.91421	-5.5924	0.68188	-2.2421	30.639	-5.9804
135.0	-1.4734	54.175	-5.6226	0.64736	-2.2517	-0.031826	0.00053594	-0.034004	0.66022	-1.3176	3434.7	21.866	-0.58033	86.189	-61.922	81.916	81.516	21.773	-0.91421	-5.5924	0.68188	-2.2421	30.639	-5.9804
135.0	-1.4737	54.173	-5.6227	0.64737	-2.2519	-0.033274	0.0023265	-0.033863	0.66022	-1.3176	3434.0	21.865	-0.58047	86.189	-61.877	81.917	81.516	21.773	-0.91421	-5.5924	0.68188	-2.2421	30.639	-5.9804
135.0	-1.4741	54.171	-5.6229	0.64739	-2.252	-0.034692	0.0041109	-0.03369	0.66022	-1.3176	3433.2	21.864	-0.58063	86.188	-61.834	81.917	81.516	21.773	-0.91421	-5.5924	0.68188	-2.2421	30.639	-5.9804
135.0	-1.4745	54.169	-5.6231	0.64741	-2.2522	-0.036078	0.0058875	-0.033486	0.66022	-1.3176	3432.5	21.864	-0.58078	86.187	-61.791	81.917	81.516	21.773	-0.91421	-5.5924	0.68188	-2.2421	30.639	-5.9804
135.0	-1.4749	54.167	-5.6233	0.64745	-2.2524	-0.037432	0.0076547	-0.033251	0.66022	-1.3176	3431.8	21.863	-0.58095	86.187	-61.749	81.917	81.516	21.773	-0.91421	-5.5924	0.68188	-2.2421	30.639	-5.9804
135.0	-1.4753	54.165	-5.6235	0.64749	-2.2525	-0.038751	0.009411	-0.032984	0.66022	-1.3176	3431.1	21.862	-0.58112	86.186	-61.708	81.918	81.516	21.773	-0.91421	-5.5924	0.68188	-2.2421	30.639	-5.9804
135.0	-1.4758	54.162	-5.6236	0.64754	-2.2527	-0.040034	0.011155	-0.032687	0.66022	-1.3176	3430.3	21.861	-0.58129	86.185	-61.667	81.918	81.516	21.773	-0.91421	-5.5924	0.68188	-2.2421	30.639	-5.9804
135.0	-1.4762	54.16	-5.6239	0.6476	-2.2529	-0.041282	0.012885	-0.032359	0.66022	-1.3176	3429.6	21.861	-0.58148	86.185	-61.628	81.918	81.516	21.773	-0.91421	-5.5924	0.68188	-2.2421	30.639	-5.9804
135.0	-1.4767	54.158	-5.6241	0.64767	-2.253	-0.042492	0.014599	-0.032001	0.66022	-1.3176	3428.9	21.86	-0.58167	86.184	-61.59	81.918	81.516	21.773	-0.91421	-5.5924	0.68188	-2.2421	30.639	-5.9804
135.0	-1.4772	54.155	-5.6243	0.64775	-2.2532	-0.043663	0.016296	-0.031614	0.66022	-1.3176	3428.2	21.859	-0.58186	86.183	-61.552	81.919	81.516	21.773	-0.91421	-5.5924	0.68188	-2.2421	30.639	-5.9804
134.99	-1.4777	54.153	-5.6245	0.64783	-2.2533	-0.044796	0.017975	-0.031197	0.66022	-1.3176	3427.5	21.858	-0.58206	86.183	-61.516	81.919	81.516	21.773	-0.91421	-5.5924	0.68188	-2.2421	30.639	-5.9804
134.99	-1.4782	54.151	-5.6247	0.64793	-2.2535	-0.045888	0.019633	-0.030752	0.66022	-1.3176	3426.7	21.857	-0.58226	86.182	-61.48	81.919	81.516	21.773	-0.91421	-5.5924	0.68188	-2.2421	30.639	-5.9804
134.99	-1.4787	54.148	-5.625	0.64803	-2.2536	-0.046938	0.02127	-0.030278	0.66022	-1.3176	3426.0	21.856	-0.58247	86.181	-61.446	81.919	81.516	21.773	-0.91421	-5.5924	0.68188	-2.2421	30.639	-5.9804
134.99	-1.4792	54.146	-5.6252	0.64814	-2.2538	-0.047947	0.022884	-0.029777	0.66022	-1.3176	3425.3	21.855	-0.58268	86.181	-61.412	81.92	81.516	21.773	-0.91421	-5.5924	0.68188	-2.2421	30.639	-5.9804
134.99	-1.4798	54.143	-5.6254	0.64826	-2.2539	-0.048913	0.024474	-0.029248	0.66022	-1.3176	3424.6	21.855	-0.5829	86.18	-61.379	81.92	81.516	21.773	-0.91421	-5.5924	0.68188	-2.2421	30.639	-5.9804
134.99	-1.4803	54.14	-5.6257	0.64838	-2.2541	-0.049835	0.026038	-0.028693	0.66022	-1.3176	3423.8	21.854	-0.58312	86.179	-61.348	81.92	81.516	21.773	-0.91421	-5.5924	0.68188	-2.2421	30.639	-5.9804
134.99	-1.4809	54.138	-5.6259	0.64852	-2.2542	-0.050713	0.027575	-0.028111	0.66022	-1.3176	3423.1	21.853	-0.58335	86.179	-61.317	81.92	81.516	21.773	-0.91421	-5.5924	0.68188	-2.2421	30.639	-5.9804
134.99	-1.4814	54.135	-5.6262	0.64866	-2.2544	-0.051546	0.029083	-0.027504	0.66022	-1.3176	3422.4	21.852	-0.58357	86.178	-61.288	81.921	81.516	21.773	-0.91421	-5.5924	0.68188	-2.2421	30.639	-5.9804
134.99	-1.482	54.132	-5.6265	0.64881	-2.2545	-0.052333	0.030562	-0.026872	0.66022	-1.3176	3421.7	21.851	-0.5838	86.177	-61.26	81.921	81.516	21.773	-0.91421	-5.5924	0.68188	-2.2421	30.639	-5.9804
134.99	-1.4826	54.13	-5.6267	0.64896	-2.2546	-0.053074	0.032009	-0.026215	0.66022	-1.3176	3421.0	21.85	-0.58403	86.177	-61.232	81.921	81.516	21.773	-0.91421	-5.5924	0.68188	-2.2421	30.639	-5.9804
134.99	-1.4832	54.127	-5.627	0.64913	-2.2548	-0.053767	0.033425	-0.025535	0.66022	-1.3176	3420.2	21.849	-0.58427	86.176	-61.206	81.921	81.516	21.773	-0.91421	-5.5924	0.68188	-2.2421	30.639	-5.9804
134.99	-1.4838	54.124	-5.6273	0.6493	-2.2549	-0.054414	0.034807	-0.024831	0.66022	-1.3176	3419.5	21.848	-0.58451	86.175	-61.181	81.922	81.516	21.773	-0.91421	-5.5924	0.68188	-2.2421	30.639	-5.9804
134.99	-1.4843	54.122	-5.6275	0.64948	-2.255	-0.055013	0.036154	-0.024106	0.66022	-1.3176	3418.8	21.847	-0.58474	86.175	-61.157	81.922	81.516	21.773	-0.91421	-5.5924	0.68188	-2.2421	30.639	-5.9804
134.99	-1.4849	54.119	-5.6278	0.64966	-2.2551	-0.055563	0.037465	-0.023358	0.66022	-1.3176	3418.1	21.846	-0.58498	86.174	-61.135	81.922	81.516	21.773	-0.91421	-5.5924	0.68188	-2.2421	30.639	-5.9804
134.99	-1.4855	54.116	-5.6281	0.64985	-2.2552	-0.056065	0.03874	-0.02259	0.66022	-1.3176	3417.4	21.845	-0.58522	86.173	-61.113	81.922	81.516	21.773	-0.91421	-5.5924	0.68188	-2.2421	30.639	-5.9804
134.99	-1.4861	54.113	-5.6284	0.65005	-2.2554	-0.056518	0.039976	-0.021802	0.66022	-1.3176	3416.6	21.844	-0.58546	86.172	-61.092	81.923	81.516	21.773	-0.91421	-5.5924	0.68188	-2.2421	30.639	-5.9804
134.99	-1.4867	54.111	-5.6286	0.65025	-2.2555	-0.056922	0.041173	-0.020994	0.66022	-1.3176	3415.9	21.843	-0.5857	86.172	-61.073	81.923	81.516	21.773	-0.91421	-5.5924	0.68188	-2.2421	30.639	-5.9804
134.99	-1.4873	54.108	-5.6289	0.65046	-2.2556	-0.057276	0.042331	-0.020168	0.66022	-1.3176	3415.2	21.842	-0.58594	86.171	-61.055	81.923	81.516	21.773	-0.91421	-5.5924	0.68188	-2.2421	30.639	-5.9804
134.99	-1.4879	54.105	-5.6292	0.65067	-2.2557	-0.05758	0.043447	-0.019324	0.66022	-1.3176	3414.5	21.841	-0.58618	86.17	-61.038	81.923	81.516	21.773	-0.91421	-5.5924	0.68188	-2.2421	30.639	-5.9804
134.99	-1.4885	54.102	-5.6295	0.65089	-2.2558	-0.057835	0.044521	-0.018462	0.66022	-1.3176	3413.7	21.84	-0.58642	86.17	-61.022	81.924	81.516	21.773	-0.91421	-5.5924	0.68188	-2.2421	30.639	-5.9804
134.99	-1.4891	54.099	-5.6298	0.65112	-2.2559	-0.058039	0.045552	-0.017585	0.66022	-1.3176	3413.0	21.839	-0.58666	86.169	-61.007	81.924	81.516	21.773	-0.91421	-5.5924	0.68188	-2.2421	30.639	-5.9804
134.99	-1.4897	54.097	-5.6301	0.65135	-2.2559	-0.058194	0.046539	-0.016692	0.66022	-1.3176	3412.3	21.838	-0.5869	86.168	-60.993	81.924	81.516	21.773	-0.91421	-5.5924	0.68188	-2.2421	30.639	-5.9804
134.99	-1.4903	54.094	-5.6304	0.65158	-2.256	-0.058298	0.047482	-0.015784	0.66022	-1.3176	3411.6	21.837	-0.58713	86.168	-60.981	81.924	81.516	21.773	-0.91421	-5.5924	0.68188	-2.2421	30.639	-5.9804
134.99	-1.4909	54.091	-5.6307	0.65182	-2.2561	-0.058353	0.048379	-0.014863	0.66022	-1.3176	3410.9	21.836	-0.58737	86.167	-60.97	81.924	81.516	21.773	-0.91421	-5.5924	0.68188	-2.2421	30.639	-5.9804
134.99	-1.4914	54.088	-5.631	0.65207	-2.2562	-0.058357	0.049231	-0.013929	0.66022	-1.3176	3410.1	21.835	-0.5876	86.166	-60.96	81.925	81.516	21.773	-0.91421	-5.5924	0.68188	-2.2421	30.639	-5.9804
134.99	-1.492	54.085	-5.6313	0.65232	-2.2562	-0.058266	0.050034	-0.012979	0.66022	-1.3176	3409.4	21.834	-0.58782	86.166	-60.951	81.925	81.516	21.773	-0.91421	-5.5924	0.68188	-2.2421	30.639	-5.9804
134.99	-1.4926	54.083	-5.6315	0.65257	-2.2563	-0.058034	0.050788	-0.01201	0.66022	-1.3176	3408.7	21.833	-0.58805	86.165	-60.943	81.925	81.516	21.773	-0.91421	-5.5924	0.68188	-2.2421	30.639	-5.9804
134.99	-1.4931	54.08	-5.6318	0.65282	-2.2564	-0.057767	0.051492	-0.011032	0.66022	-1.3176	3408.0	21.832	-0.58827	86.164	-60.937	81.925	81.516	21.773	-0.91421	-5.5924	0.68188	-2.2421	30.639	-5.9804
134.99	-1.4937	54.077	-5.6321	0.65308	-2.2564	-0.057464	0.052146	-0.010046	0.66022	-1.3176	3407.2	21.831	-0.58849	86.164	-60.931	81.926	81.516	21.773	-0.91421	-5.5924	0.68188	-2.2421	30.639	-5.9804
134.99	-1.4942	54.075	-5.6324	0.65334	-2.2565	-0.057126	0.052751	-0.0090541	0.66022	-1.3176	3406.5	21.83	-0.5887	86.163	-60.927	81.926	81.516	21.773	-0.91421	-5.5924	0.68188	-2.2421	30.639	-5.9804
134.99	-1.4947	54.072	-5.6327	0.65361	-2.2565	-0.056753	0.053304	-0.0080558	0.66022	-1.3176	3405.8	21.829	-0.58891	86.162	-60.924	81.926	81.516	21.773	-0.91421	-5.5924	0.68188	-2.2421	30.639	-5.9804
134.99	-1.4952	54.069	-5.633	0.65388	-2.2565	-0.056345	0.053808	-0.0070524	0.66022	-1.3176	3405.1	21.828	-0.58912	86.162	-60.923	81.926	81.516	21.773	-0.91421	-5.5924	0.68188	-2.2421	30.639	-5.9804
134.99	-1.4957	54.067	-5.6333	0.65415	-2.2566	-0.055903	0.05426	-0.0060449	0.66022	-1.3176	3404.4	21.827	-0.58932	86.161	-60.922	81.927	81.516	21.773	-0.91421	-5.5924	0.68188	-2.2421	30.639	-5.9804
134.99	-1.4962	54.064	-5.6335	0.65442	-2.2566	-0.055427	0.054661	-0.0050342	0.66022	-1.3176	3403.6	21.826	-0.58951	86.16	-60.923	81.927	81.516	21.773	-0.91421	-5.5924	0.68188	-2.2421	30.639	-5.9804
134.99	-1.4967	54.061	-5.6338	0.65469	-2.2566	-0.054917	0.055012	-0.0040211	0.66022	-1.3176	3402.9	21.825	-0.5897	86.16	-60.925	81.927	81.516	21.773	-0.91421	-5.5924	0.68188	-2.2421	30.639	-5.9804
134.99	-1.4971	54.059	-5.6341	0.65497	-2.2566	-0.054374	0.05531	-0.0030066	0.66022	-1.3176	3402.2	21.824	-0.58988	86.159	-60.928	81.928	81.516	21.773	-0.91421	-5.5924	0.68188	-2.2421	30.639	-5.9804
134.99	-1.4976	54.056	-5.6344	0.65525	-2.2567	-0.053798	0.055558	-0.0019915	0.66022	-1.3176	3401.5	21.824	-0.59006	86.158	-60.932	81.928	81.516	21.773	-0.91421	-5.5924	0.68188	-2.2421	30.639	-5.9804
134.99	-1.498	54.054	-5.6346	0.65553	-2.2567	-0.053189	0.055754	-0.00097671	0.66022	-1.3176	3400.8	21.823	-0.59023	86.158	-60.937	81.928	81.516	21.773	-0.91421	-5.5924	0.68188	-2.2421	30.639	-5.9804
134.99	-1.4984	54.052	-5.6349	0.65581	-2.2567	-0.052549	0.055899	3.6871e-05	0.66022	-1.3176	3400.0	21.822	-0.59039	86.157	-60.944	81.928	81.516	21.773	-0.91421	-5.5924	0.68188	-2.2421	30.639	-5.9804
134.99	-1.4988	54.049	-5.6351	0.65608	-2.2567	-0.051877	0.055993	0.0010484	0.66022	-1.3176	3399.3	21.821	-0.59055	86.157	-60.951	81.929	81.516	21.773	-0.91421	-5.5924	0.68188	-2.2421	30.639	-5.9804
134.99	-1.4991	54.047	-5.6354	0.65636	-2.2566	-0.051174	0.056035	0.0020569	0.66022	-1.3176	3398.6	21.82	-0.59069	86.156	-60.96	81.929	81.516	21.773	-0.91421	-5.5924	0.68188	-2.2421	30.639	-5.9804
134.99	-1.4995	54.044	-5.6357	0.65665	-2.2566	-0.050441	0.056027	0.0030616	0.66022	-1.3176	3397.9	21.819	-0.59084	86.155	-60.97	81.929	81.516	21.773	-0.91421	-5.5924	0.68188	-2.2421	30.639	-5.9804
134.99	-1.4998	54.042	-5.6359	0.65693	-2.2566	-0.049678	0.055967	0.0040615	0.66022	-1.3176	3397.2	21.819	-0.59097	86.155	-60.981	81.93	81.516	21.773	-0.91421	-5.5924	0.68188	-2.2421	30.639	-5.9804
134.99	-1.5001	54.04	-5.6362	0.6572	-2.2566	-0.048886	0.055857	0.0050559	0.66022	-1.3176	3396.4	21.818	-0.5911	86.154	-60.993	81.93	81.516	21.773	-0.91421	-5.5924	0.68188	-2.2421	30.639	-5.9804
134.99	-1.5004	54.038	-5.6364	0.65748	-2.2566	-0.048065	0.055697	0.0060438	0.66022	-1.3176	3395.7	21.817	-0.59121	86.153	-61.007	81.93	81.516	21.773	-0.91421	-5.5924	0.68188	-2.2421	30.639	-5.9804
134.99	-1.5007	54.036	-5.6366	0.65776	-2.2565	-0.047217	0.055487	0.0070244	0.66022	-1.3176	3395.0	21.816	-0.59133	86.153	-61.021	81.93	81.516	21.773	-0.91421	-5.5924	0.68188	-2.2421	30.639	-5.9804
134.99	-1.5009	54.033	-5.6369	0.65804	-2.2565	-0.046341	0.055228	0.0079969	0.66022	-1.3176	3394.3	21.816	-0.59143	86.152	-61.037	81.931	81.516	21.773	-0.91421	-5.5924	0.68188	-2.2421	30.639	-5.9804
134.99	-1.5012	54.031	-5.6371	0.65831	-2.2565	-0.045439	0.054919	0.0089604	0.66022	-1.3176	3393.5	21.815	-0.59152	86.152	-61.053	81.931	81.516	21.773	-0.91421	-5.5924	0.68188	-2.2421	30.639	-5.9804
134.99	-1.5014	54.029	-5.6373	0.65859	-2.2564	-0.044511	0.054561	0.0099142	0.66022	-1.3176	3392.8	21.814	-0.59161	86.151	-61.071	81.931	81.516	21.773	-0.91421	-5.5924	0.68188	-2.2421	30.639	-5.9804
134.99	-1.5015	54.027	-5.6375	0.65886	-2.2564	-0.043479	0.054154	0.010864	0.66022	-1.3176	3392.1	21.813	-0.59168	86.15	-61.09	81.932	81.516	21.773	-0.91421	-5.5924	0.68188	-2.2421	30.639	-5.9804
134.99	-1.5017	54.026	-5.6378	0.65913	-2.2563	-0.042344	0.053696	0.01181	0.66022	-1.3176	3391.4	21.813	-0.59175	86.15	-61.11	81.932	81.516	21.773	-0.91421	-5.5924	0.68188	-2.2421	30.639	-5.9804
134.99	-1.5018	54.024	-5.638	0.6594	-2.2562	-0.041175	0.053189	0.012745	0.66022	-1.3176	3390.7	21.812	-0.59181	86.149	-61.131	81.932	81.516	21.773	-0.91421	-5.5924	0.68188	-2.2421	30.639	-5.9804
134.99	-1.502	54.022	-5.6382	0.65966	-2.2562	-0.039974	0.052633	0.013666	0.66022	-1.3176	3389.9	21.812	-0.59186	86.149	-61.153	81.933	81.516	21.773	-0.91421	-5.5924	0.68188	-2.2421	30.639	-5.9804
134.99	-1.5021	54.02	-5.6384	0.65992	-2.2561	-0.038743	0.052029	0.014574	0.66022	-1.3176	3389.2	21.811	-0.5919	86.148	-61.176	81.933	81.516	21.773	-0.91421	-5.5924	0.68188	-2.2421	30.639	-5.9804
134.98	-1.5021	54.019	-5.6386	0.66018	-2.256	-0.037482	0.051377	0.015468	0.66022	-1.3176	3388.5	21.81	-0.59193	86.148	-61.2	81.933	81.516	21.773	-0.91421	-5.5924	0.68188	-2.2421	30.639	-5.9804
134.98	-1.5022	54.017	-5.6387	0.66044	-2.2559	-0.036192	0.050679	0.016347	0.66022	-1.3176	3387.8	21.81	-0.59195	86.147	-61.225	81.934	81.516	21.773	-0.91421	-5.5924	0.68188	-2.2421	30.639	-5.9804
134.98	-1.5022	54.015	-5.6389	0.66069	-2.2559	-0.034876	0.049935	0.01721	0.66022	-1.3176	3387.1	21.809	-0.59197	86.147	-61.251	81.934	81.516	21.773	-0.91421	-5.5924	0.68188	-2.2421	30.639	-5.9804
134.98	-1.5022	54.014	-5.6391	0.66094	-2.2558	-0.033533	0.049146	0.018057	0.66022	-1.3176	3386.3	21.809	-0.59197	86.146	-61.278	81.935	81.516	21.773	-0.91421	-5.5924	0.68188	-2.2421	30.639	-5.9804
134.98	-1.5022	54.012	-5.6393	0.66118	-2.2557	-0.032166	0.048312	0.018886	0.66022	-1.3176	3385.6	21.808	-0.59196	86.145	-61.306	81.935	81.516	21.773	-0.91421	-5.5924	0.68188	-2.2421	30.639	-5.9804
134.98	-1.5021	54.011	-5.6394	0.66142	-2.2556	-0.030775	0.047434	0.019697	0.66022	-1.3176	3384.9	21.808	-0.59195	86.145	-61.335	81.935	81.516	21.773	-0.91421	-5.5924	0.68188	-2.2421	30.639	-5.9804
134.98	-1.502	54.01	-5.6396	0.66165	-2.2555	-0.029363	0.046513	0.020489	0.66022	-1.3176	3384.2	21.808	-0.59192	86.144	-61.365	81.936	81.516	21.773	-0.91421	-5.5924	0.68188	-2.2421	30.639	-5.9804
134.98	-1.502	54.008	-5.6397	0.66188	-2.2554	-0.027929	0.045551	0.021262	0.66022	-1.3176	3383.4	21.807	-0.59189	86.144	-61.396	81.936	81.516	21.773	-0.91421	-5.5924	0.68188	-2.2421	30.639	-5.9804
134.98	-1.5018	54.007	-5.6398	0.66211	-2.2553	-0.026476	0.044547	0.022014	0.66022	-1.3176	3382.7	21.807	-0.59185	86.143	-61.427	81.937	81.516	21.773	-0.91421	-5.5924	0.68188	-2.2421	30.639	-5.9804
134.98	-1.5017	54.006	-5.64	0.66233	-2.2552	-0.025006	0.043504	0.022745	0.66022	-1.3176	3382.0	21.806	-0.59179	86.143	-61.46	81.937	81.516	21.773	-0.91421	-5.5924	0.68188	-2.2421	30.639	-5.9804
134.98	-1.5015	54.005	-5.6401	0.66254	-2.255	-0.023518	0.042422	0.023455	0.66022	-1.3176	3381.3	21.806	-0.59173	86.142	-61.493	81.937	81.516	21.773	-0.91421	-5.5924	0.68188	-2.2421	30.639	-5.9804
134.98	-1.5013	54.004	-5.6402	0.66275	-2.2549	-0.022015	0.041302	0.024143	0.66022	-1.3176	3380.6	21.806	-0.59166	86.142	-61.528	81.938	81.516	21.773	-0.91421	-5.5924	0.68188	-2.2421	30.639	-5.9804
134.98	-1.5011	54.003	-5.6403	0.66296	-2.2548	-0.020498	0.040145	0.024808	0.66022	-1.3176	3379.8	21.806	-0.59157	86.141	-61.563	81.938	81.516	21.773	-0.91421	-5.5924	0.68188	-2.2421	30.639	-5.9804
134.98	-1.5009	54.002	-5.6404	0.66315	-2.2547	-0.018968	0.038952	0.025449	0.66022	-1.3176	3379.1	21.805	-0.59148	86.141	-61.598	81.939	81.516	21.773	-0.91421	-5.5924	0.68188	-2.2421	30.639	-5.9804
134.98	-1.5006	54.002	-5.6405	0.66335	-2.2546	-0.017428	0.037726	0.026066	0.66022	-1.3176	3378.4	21.805	-0.59138	86.14	-61.635	81.939	81.516	21.773	-0.91421	-5.5924	0.68188	-2.2421	30.639	-5.9804
134.98	-1.5003	54.001	-5.6406	0.66353	-2.2544	-0.015878	0.036465	0.026659	0.66022	-1.3176	3377.7	21.805	-0.59127	86.14	-61.672	81.939	81.516	21.773	-0.91421	-5.5924	0.68188	-2.2421	30.639	-5.9804
134.98	-1.5	54.0	-5.6407	0.66371	-2.2543	-0.014319	0.035173	0.027227	0.66022	-1.3176	3376.9	21.805	-0.59115	86.14	-61.711	81.94	81.516	21.773	-0.91421	-5.5924	0.68188	-2.2421	30.639	-5.9804
134.98	-1.4997	54.0	-5.6407	0.66388	-2.2541	-0.012754	0.033851	0.027769	0.66022	-1.3176	3376.2	21.805	-0.59102	86.139	-61.749	81.94	81.516	21.773	-0.91421	-5.5924	0.68188	-2.2421	30.639	-5.9804
134.98	-1.4993	53.999	-5.6408	0.66405	-2.254	-0.011183	0.032498	0.028286	0.66022	-1.3176	3375.5	21.805	-0.59088	86.139	-61.789	81.941	81.516	21.773	-0.91421	-5.5924	0.68188	-2.2421	30.639	-5.9804
134.98	-1.4989	53.999	-5.6408	0.66421	-2.2539	-0.0096086	0.031118	0.028776	0.66022	-1.3176	3374.8	21.804	-0.59073	86.138	-61.829	81.941	81.516	21.773	-0.91421	-5.5924	0.68188	-2.2421	30.639	-5.9804
134.98	-1.4985	53.998	-5.6409	0.66436	-2.2537	-0.0080316	0.029711	0.029239	0.66022	-1.3176	3374.1	21.804	-0.59058	86.138	-61.87	81.942	81.516	21.773	-0.91421	-5.5924	0.68188	-2.2421	30.639	-5.9804
134.97	-1.4981	53.998	-5.6409	0.66451	-2.2536	-0.0064536	0.028279	0.029675	0.66022	-1.3176	3373.3	21.804	-0.59041	86.137	-61.911	81.942	81.516	21.773	-0.91421	-5.5924	0.68188	-2.2421	30.639	-5.9804
134.97	-1.4976	53.998	-5.6409	0.66464	-2.2534	-0.004876	0.026822	0.030083	0.66022	-1.3176	3372.6	21.804	-0.59023	86.137	-61.953	81.943	81.516	21.773	-0.91421	-5.5924	0.68188	-2.2421	30.639	-5.9804
134.97	-1.4972	53.997	-5.641	0.66477	-2.2533	-0.0033004	0.025343	0.030463	0.66022	-1.3176	3371.9	21.804	-0.59005	86.136	-61.996	81.943	81.516	21.773	-0.91421	-5.5924	0.68188	-2.2421	30.639	-5.9804
134.97	-1.4967	53.997	-5.641	0.6649	-2.2531	-0.0017282	0.023843	0.030815	0.66022	-1.3176	3371.2	21.804	-0.58986	86.136	-62.039	81.944	81.516	21.773	-0.91421	-5.5924	0.68188	-2.2421	30.639	-5.9804
134.97	-1.4961	53.997	-5.641	0.66501	-2.253	-0.00016074	0.022323	0.031138	0.66022	-1.3176	3370.4	21.804	-0.58966	86.136	-62.082	81.944	81.516	21.773	-0.91421	-5.5924	0.68188	-2.2421	30.639	-5.9804
134.97	-1.4956	53.997	-5.641	0.66512	-2.2528	0.0014004	0.020785	0.031433	0.66022	-1.3176	3369.7	21.805	-0.58945	86.135	-62.126	81.945	81.516	21.773	-0.91421	-5.5924	0.68188	-2.2421	30.639	-5.9804
134.97	-1.4951	53.997	-5.641	0.66522	-2.2526	0.0029539	0.01923	0.031699	0.66022	-1.3176	3369.0	21.805	-0.58923	86.135	-62.171	81.945	81.516	21.773	-0.91421	-5.5924	0.68188	-2.2421	30.639	-5.9804
134.97	-1.4945	53.997	-5.641	0.66531	-2.2525	0.0044982	0.01766	0.031935	0.66022	-1.3176	3368.3	21.805	-0.58901	86.134	-62.216	81.946	81.516	21.773	-0.91421	-5.5924	0.68188	-2.2421	30.639	-5.9804
134.97	-1.4939	53.997	-5.6409	0.6654	-2.2523	0.006032	0.016076	0.032142	0.66022	-1.3176	3367.5	21.805	-0.58878	86.134	-62.261	81.946	81.516	21.773	-0.91421	-5.5924	0.68188	-2.2421	30.639	-5.9804
134.97	-1.4933	53.998	-5.6409	0.66547	-2.2522	0.0075538	0.01448	0.032319	0.66022	-1.3176	3366.8	21.805	-0.58854	86.134	-62.306	81.947	81.516	21.773	-0.91421	-5.5924	0.68188	-2.2421	30.639	-5.9804
134.97	-1.4926	53.998	-5.6409	0.66554	-2.252	0.0090622	0.012873	0.032467	0.66022	-1.3176	3366.1	21.805	-0.58829	86.133	-62.352	81.947	81.516	21.773	-0.91421	-5.5924	0.68188	-2.2421	30.639	-5.9804
134.97	-1.492	53.998	-5.6408	0.6656	-2.2518	0.010556	0.011258	0.032585	0.66022	-1.3176	3365.4	21.806	-0.58803	86.133	-62.398	81.948	81.516	21.773	-0.91421	-5.5924	0.68188	-2.2421	30.639	-5.9804
134.97	-1.4913	53.999	-5.6407	0.66565	-2.2517	0.012034	0.0096344	0.032673	0.66022	-1.3176	3364.7	21.806	-0.58777	86.132	-62.445	81.948	81.516	21.773	-0.91421	-5.5924	0.68188	-2.2421	30.639	-5.9804
134.96	-1.4906	53.999	-5.6407	0.6657	-2.2515	0.013494	0.0080052	0.032731	0.66022	-1.3176	3363.9	21.806	-0.5875	86.132	-62.491	81.949	81.516	21.773	-0.91421	-5.5924	0.68188	-2.2421	30.639	-5.9804
134.96	-1.4899	54.0	-5.6406	0.66573	-2.2514	0.014935	0.0063715	0.032759	0.66022	-1.3176	3363.2	21.807	-0.58723	86.132	-62.538	81.949	81.516	21.773	-0.91421	-5.5924	0.68188	-2.2421	30.639	-5.9804
134.96	-1.4892	54.0	-5.6405	0.66576	-2.2512	0.016356	0.004735	0.032757	0.66022	-1.3176	3362.5	21.807	-0.58695	86.131	-62.585	81.95	81.516	21.773	-0.91421	-5.5924	0.68188	-2.2421	30.639	-5.9804
134.96	-1.4885	54.001	-5.6404	0.66578	-2.251	0.017756	0.0030971	0.032726	0.66022	-1.3176	3361.8	21.807	-0.58666	86.131	-62.631	81.95	81.516	21.773	-0.91421	-5.5924	0.68188	-2.2421	30.639	-5.9804
134.96	-1.4877	54.001	-5.6404	0.66579	-2.2509	0.019133	0.0014596	0.032665	0.66022	-1.3176	3361.0	21.808	-0.58636	86.131	-62.678	81.951	81.516	21.773	-0.91421	-5.5924	0.68188	-2.2421	30.639	-5.9804
134.96	-1.4869	54.002	-5.6403	0.6658	-2.2507	0.020486	-0.0001761	0.032574	0.66022	-1.3176	3360.3	21.808	-0.58606	86.13	-62.725	81.952	81.516	21.773	-0.91421	-5.5924	0.68188	-2.2421	30.639	-5.9804
134.96	-1.4862	54.003	-5.6402	0.66579	-2.2505	0.021814	-0.0018084	0.032454	0.66022	-1.3176	3359.6	21.808	-0.58576	86.13	-62.772	81.952	81.516	21.773	-0.91421	-5.5924	0.68188	-2.2421	30.639	-5.9804
134.96	-1.4854	54.004	-5.64	0.66578	-2.2504	0.023115	-0.0034358	0.032305	0.66022	-1.3176	3358.9	21.809	-0.58545	86.13	-62.819	81.953	81.516	21.773	-0.91421	-5.5924	0.68188	-2.2421	30.639	-5.9804
134.96	-1.4846	54.005	-5.6399	0.66576	-2.2502	0.024389	-0.0050566	0.032126	0.66022	-1.3176	3358.1	21.809	-0.58513	86.129	-62.866	81.953	81.516	21.773	-0.91421	-5.5924	0.68188	-2.2421	30.639	-5.9804
134.96	-1.4837	54.005	-5.6398	0.66573	-2.2501	0.025635	-0.0066694	0.031919	0.66022	-1.3176	3357.4	21.81	-0.58481	86.129	-62.912	81.954	81.516	21.773	-0.91421	-5.5924	0.68188	-2.2421	30.639	-5.9804
134.96	-1.4829	54.006	-5.6397	0.66569	-2.2499	0.02685	-0.0082727	0.031683	0.66022	-1.3176	3356.7	21.81	-0.58449	86.129	-62.958	81.954	81.516	21.773	-0.91421	-5.5924	0.68188	-2.2421	30.639	-5.9804
134.95	-1.4821	54.007	-5.6395	0.66564	-2.2497	0.028034	-0.0098649	0.031418	0.66022	-1.3176	3356.0	21.811	-0.58416	86.128	-63.004	81.955	81.516	21.773	-0.91421	-5.5924	0.68188	-2.2421	30.639	-5.9804
134.95	-1.4812	54.008	-5.6394	0.66559	-2.2496	0.029186	-0.011444	0.031126	0.66022	-1.3176	3355.3	21.811	-0.58382	86.128	-63.05	81.956	81.516	21.773	-0.91421	-5.5924	0.68188	-2.2421	30.639	-5.9804
134.95	-1.4804	54.009	-5.6392	0.66553	-2.2494	0.030306	-0.01301	0.030805	0.66022	-1.3176	3354.5	21.812	-0.58349	86.128	-63.095	81.956	81.516	21.773	-0.91421	-5.5924	0.68188	-2.2421	30.639	-5.9804
134.95	-1.4795	54.011	-5.6391	0.66546	-2.2493	0.031391	-0.01456	0.030458	0.66022	-1.3176	3353.8	21.812	-0.58315	86.127	-63.14	81.957	81.516	21.773	-0.91421	-5.5924	0.68188	-2.2421	30.639	-5.9804
134.95	-1.4786	54.012	-5.6389	0.66538	-2.2491	0.032441	-0.016093	0.030083	0.66022	-1.3176	3353.1	21.813	-0.5828	86.127	-63.184	81.957	81.516	21.773	-0.91421	-5.5924	0.68188	-2.2421	30.639	-5.9804
134.95	-1.4777	54.013	-5.6388	0.6653	-2.249	0.033455	-0.017608	0.029682	0.66022	-1.3176	3352.4	21.814	-0.58245	86.127	-63.228	81.958	81.516	21.773	-0.91421	-5.5924	0.68188	-2.2421	30.639	-5.9804
134.95	-1.4768	54.014	-5.6386	0.66521	-2.2488	0.034432	-0.019102	0.029255	0.66022	-1.3176	3351.6	21.814	-0.5821	86.126	-63.271	81.958	81.516	21.773	-0.91421	-5.5924	0.68188	-2.2421	30.639	-5.9804
134.95	-1.4759	54.015	-5.6384	0.66511	-2.2487	0.035371	-0.020576	0.028802	0.66022	-1.3176	3350.9	21.815	-0.58175	86.126	-63.314	81.959	81.516	21.773	-0.91421	-5.5924	0.68188	-2.2421	30.639	-5.9804
134.95	-1.475	54.016	-5.6382	0.665	-2.2485	0.036272	-0.022027	0.028323	0.66022	-1.3176	3350.2	21.815	-0.58139	86.126	-63.356	81.96	81.516	21.773	-0.91421	-5.5924	0.68188	-2.2421	30.639	-5.9804
134.95	-1.4741	54.018	-5.638	0.66489	-2.2484	0.037134	-0.023454	0.02782	0.66022	-1.3176	3349.5	21.816	-0.58104	86.125	-63.397	81.96	81.516	21.773	-0.91421	-5.5924	0.68188	-2.2421	30.639	-5.9804
134.94	-1.4732	54.019	-5.6379	0.66477	-2.2483	0.037955	-0.024856	0.027293	0.66022	-1.3176	3348.7	21.817	-0.58068	86.125	-63.437	81.961	81.516	21.773	-0.91421	-5.5924	0.68188	-2.2421	30.639	-5.9804
134.94	-1.4723	54.02	-5.6377	0.66464	-2.2481	0.038735	-0.026231	0.026743	0.66022	-1.3176	3348.0	21.817	-0.58032	86.125	-63.477	81.961	81.516	21.773	-0.91421	-5.5924	0.68188	-2.2421	30.639	-5.9804
134.94	-1.4713	54.022	-5.6375	0.66451	-2.248	0.039474	-0.027578	0.026169	0.66022	-1.3176	3347.3	21.818	-0.57996	86.125	-63.515	81.962	81.516	21.773	-0.91421	-5.5924	0.68188	-2.2421	30.639	-5.9804
134.94	-1.4704	54.023	-5.6373	0.66436	-2.2479	0.040171	-0.028897	0.025573	0.66022	-1.3176	3346.6	21.819	-0.57959	86.124	-63.553	81.963	81.516	21.773	-0.91421	-5.5924	0.68188	-2.2421	30.639	-5.9804
134.94	-1.4695	54.024	-5.6371	0.66422	-2.2477	0.040825	-0.030185	0.024954	0.66022	-1.3176	3345.8	21.819	-0.57923	86.124	-63.59	81.963	81.516	21.773	-0.91421	-5.5924	0.68188	-2.2421	30.639	-5.9804
134.94	-1.4686	54.026	-5.6369	0.66406	-2.2476	0.041435	-0.031441	0.024315	0.66022	-1.3176	3345.1	21.82	-0.57886	86.124	-63.625	81.964	81.516	21.773	-0.91421	-5.5924	0.68188	-2.2421	30.639	-5.9804
134.94	-1.4676	54.027	-5.6367	0.6639	-2.2475	0.042002	-0.032666	0.023655	0.66022	-1.3176	3344.4	21.821	-0.5785	86.123	-63.66	81.964	81.516	21.773	-0.91421	-5.5924	0.68188	-2.2421	30.639	-5.9804
134.94	-1.4667	54.029	-5.6364	0.66374	-2.2474	0.042525	-0.033856	0.022975	0.66022	-1.3176	3343.7	21.821	-0.57813	86.123	-63.693	81.965	81.516	21.773	-0.91421	-5.5924	0.68188	-2.2421	30.639	-5.9804
134.94	-1.4658	54.03	-5.6362	0.66356	-2.2473	0.043003	-0.035012	0.022276	0.66022	-1.3176	3342.9	21.822	-0.57777	86.123	-63.725	81.966	81.516	21.773	-0.91421	-5.5924	0.68188	-2.2421	30.639	-5.9804
134.93	-1.4648	54.031	-5.636	0.66339	-2.2472	0.043435	-0.036132	0.021559	0.66022	-1.3176	3342.2	21.823	-0.5774	86.122	-63.755	81.966	81.516	21.773	-0.91421	-5.5924	0.68188	-2.2421	30.639	-5.9804
134.93	-1.4639	54.033	-5.6358	0.6632	-2.247	0.043822	-0.037216	0.020823	0.66022	-1.3176	3341.5	21.823	-0.57704	86.122	-63.785	81.967	81.516	21.773	-0.91421	-5.5924	0.68188	-2.2421	30.639	-5.9804
134.93	-1.463	54.034	-5.6356	0.66301	-2.2469	0.044164	-0.038261	0.020071	0.66022	-1.3176	3340.8	21.824	-0.57668	86.122	-63.813	81.967	81.516	21.773	-0.91421	-5.5924	0.68188	-2.2421	30.639	-5.9804
134.93	-1.4621	54.036	-5.6354	0.66282	-2.2468	0.044459	-0.039269	0.019302	0.66022	-1.3176	3340.0	21.825	-0.57632	86.122	-63.839	81.968	81.516	21.773	-0.91421	-5.5924	0.68188	-2.2421	30.639	-5.9804
134.93	-1.4611	54.037	-5.6351	0.66262	-2.2468	0.044709	-0.040236	0.018518	0.66022	-1.3176	3339.3	21.825	-0.57596	86.121	-63.864	81.969	81.516	21.773	-0.91421	-5.5924	0.68188	-2.2421	30.639	-5.9804
134.93	-1.4602	54.039	-5.6349	0.66242	-2.2467	0.044912	-0.041164	0.017719	0.66022	-1.3176	3338.6	21.826	-0.5756	86.121	-63.887	81.969	81.516	21.773	-0.91421	-5.5924	0.68188	-2.2421	30.639	-5.9804
134.93	-1.4593	54.04	-5.6347	0.66221	-2.2466	0.045069	-0.04205	0.016906	0.66022	-1.3176	3337.9	21.827	-0.57524	86.121	-63.909	81.97	81.516	21.773	-0.91421	-5.5924	0.68188	-2.2421	30.639	-5.9804
134.93	-1.4584	54.041	-5.6345	0.662	-2.2465	0.045179	-0.042895	0.01608	0.66022	-1.3176	3337.1	21.827	-0.57489	86.12	-63.929	81.97	81.516	21.773	-0.91421	-5.5924	0.68188	-2.2421	30.639	-5.9804
134.93	-1.4575	54.043	-5.6342	0.66178	-2.2464	0.045242	-0.043697	0.015242	0.66022	-1.3176	3336.4	21.828	-0.57454	86.12	-63.948	81.971	81.516	21.773	-0.91421	-5.5924	0.68188	-2.2421	30.639	-5.9804
134.92	-1.4566	54.044	-5.634	0.66156	-2.2463	0.045259	-0.044456	0.014392	0.66022	-1.3176	3335.7	21.829	-0.57419	86.12	-63.965	81.972	81.516	21.773	-0.91421	-5.5924	0.68188	-2.2421	30.639	-5.9804
134.92	-1.4557	54.046	-5.6338	0.66134	-2.2463	0.04523	-0.045171	0.013531	0.66022	-1.3176	3335.0	21.829	-0.57384	86.119	-63.98	81.972	81.516	21.773	-0.91421	-5.5924	0.68188	-2.2421	30.639	-5.9804
134.92	-1.4549	54.047	-5.6336	0.66111	-2.2462	0.045154	-0.045841	0.012661	0.66022	-1.3176	3334.2	21.83	-0.5735	86.119	-63.993	81.973	81.516	21.773	-0.91421	-5.5924	0.68188	-2.2421	30.639	-5.9804
134.92	-1.454	54.048	-5.6333	0.66088	-2.2461	0.045032	-0.046467	0.011781	0.66022	-1.3176	3333.5	21.831	-0.57316	86.119	-64.004	81.973	81.516	21.773	-0.91421	-5.5924	0.68188	-2.2421	30.639	-5.9804
134.92	-1.4531	54.05	-5.6331	0.66064	-2.2461	0.044865	-0.047047	0.010893	0.66022	-1.3176	3332.8	21.831	-0.57282	86.118	-64.014	81.974	81.516	21.773	-0.91421	-5.5924	0.68188	-2.2421	30.639	-5.9804
134.92	-1.4523	54.051	-5.6329	0.66041	-2.246	0.044651	-0.047582	0.0099985	0.66022	-1.3176	3332.1	21.832	-0.57249	86.118	-64.022	81.975	81.516	21.773	-0.91421	-5.5924	0.68188	-2.2421	30.639	-5.9804
134.92	-1.4514	54.052	-5.6327	0.66017	-2.246	0.044392	-0.04807	0.0090972	0.66022	-1.3176	3331.3	21.833	-0.57216	86.118	-64.028	81.975	81.516	21.773	-0.91421	-5.5924	0.68188	-2.2421	30.639	-5.9804
134.92	-1.4506	54.054	-5.6324	0.65993	-2.2459	0.044088	-0.048512	0.0081902	0.66022	-1.3176	3330.6	21.833	-0.57183	86.117	-64.032	81.976	81.516	21.773	-0.91421	-5.5924	0.68188	-2.2421	30.639	-5.9804
134.92	-1.4498	54.055	-5.6322	0.65968	-2.2459	0.043739	-0.048906	0.0072786	0.66022	-1.3176	3329.9	21.834	-0.57151	86.117	-64.034	81.976	81.516	21.773	-0.91421	-5.5924	0.68188	-2.2421	30.639	-5.9804
134.91	-1.449	54.056	-5.632	0.65944	-2.2459	0.043346	-0.049254	0.0063632	0.66022	-1.3176	3329.2	21.834	-0.5712	86.117	-64.034	81.977	81.516	21.773	-0.91421	-5.5924	0.68188	-2.2421	30.639	-5.9804
134.91	-1.4482	54.057	-5.6318	0.65919	-2.2458	0.04291	-0.049554	0.0054449	0.66022	-1.3176	3328.4	21.835	-0.57088	86.116	-64.033	81.977	81.516	21.773	-0.91421	-5.5924	0.68188	-2.2421	30.639	-5.9804
134.91	-1.4474	54.058	-5.6316	0.65894	-2.2458	0.04243	-0.049807	0.0045245	0.66022	-1.3176	3327.7	21.836	-0.57058	86.116	-64.029	81.978	81.516	21.773	-0.91421	-5.5924	0.68188	-2.2421	30.639	-5.9804
134.91	-1.4466	54.059	-5.6314	0.65869	-2.2458	0.041907	-0.050012	0.0036029	0.66022	-1.3176	3327.0	21.836	-0.57028	86.116	-64.024	81.979	81.516	21.773	-0.91421	-5.5924	0.68188	-2.2421	30.639	-5.9804
134.91	-1.4459	54.061	-5.6312	0.65844	-2.2458	0.041342	-0.050169	0.002681	0.66022	-1.3176	3326.3	21.837	-0.56998	86.115	-64.017	81.979	81.516	21.773	-0.91421	-5.5924	0.68188	-2.2421	30.639	-5.9804
134.91	-1.4451	54.062	-5.6309	0.65819	-2.2458	0.040735	-0.050279	0.0017597	0.66022	-1.3176	3325.5	21.837	-0.56969	86.115	-64.008	81.98	81.516	21.773	-0.91421	-5.5924	0.68188	-2.2421	30.639	-5.9804
134.91	-1.4444	54.063	-5.6307	0.65794	-2.2458	0.040088	-0.050341	0.00083979	0.66022	-1.3176	3324.8	21.838	-0.5694	86.115	-63.998	81.98	81.516	21.773	-0.91421	-5.5924	0.68188	-2.2421	30.639	-5.9804
134.91	-1.4437	54.064	-5.6305	0.65769	-2.2458	0.0394	-0.050355	-7.7787e-05	0.66022	-1.3176	3324.1	21.838	-0.56912	86.114	-63.985	81.981	81.516	21.773	-0.91421	-5.5924	0.68188	-2.2421	30.639	-5.9804
134.91	-1.443	54.065	-5.6304	0.65744	-2.2458	0.038673	-0.050322	-0.0009922	0.66022	-1.3176	3323.4	21.839	-0.56885	86.114	-63.971	81.981	81.516	21.773	-0.91421	-5.5924	0.68188	-2.2421	30.639	-5.9804
134.9	-1.4423	54.066	-5.6302	0.65718	-2.2458	0.037908	-0.050241	-0.0019026	0.66022	-1.3176	3322.6	21.839	-0.56858	86.114	-63.955	81.982	81.516	21.773	-0.91421	-5.5924	0.68188	-2.2421	30.639	-5.9804
134.9	-1.4416	54.066	-5.63	0.65693	-2.2458	0.037104	-0.050113	-0.0028081	0.66022	-1.3176	3321.9	21.84	-0.56832	86.113	-63.938	81.982	81.516	21.773	-0.91421	-5.5924	0.68188	-2.2421	30.639	-5.9804
134.9	-1.441	54.067	-5.6298	0.65668	-2.2458	0.036264	-0.049938	-0.0037079	0.66022	-1.3176	3321.2	21.84	-0.56807	86.113	-63.919	81.983	81.516	21.773	-0.91421	-5.5924	0.68188	-2.2421	30.639	-5.9804
134.9	-1.4403	54.068	-5.6296	0.65643	-2.2458	0.035387	-0.049716	-0.0046011	0.66022	-1.3176	3320.5	21.841	-0.56782	86.112	-63.898	81.983	81.516	21.773	-0.91421	-5.5924	0.68188	-2.2421	30.639	-5.9804
134.9	-1.4397	54.069	-5.6294	0.65619	-2.2458	0.034475	-0.049449	-0.005487	0.66022	-1.3176	3319.7	21.841	-0.56758	86.112	-63.876	81.984	81.516	21.773	-0.91421	-5.5924	0.68188	-2.2421	30.639	-5.9804
134.9	-1.4391	54.069	-5.6293	0.65594	-2.2459	0.03353	-0.049135	-0.0063647	0.66022	-1.3176	3319.0	21.841	-0.56734	86.112	-63.852	81.985	81.516	21.773	-0.91421	-5.5924	0.68188	-2.2421	30.639	-5.9804
134.9	-1.4385	54.07	-5.6291	0.6557	-2.2459	0.03255	-0.048775	-0.0072334	0.66022	-1.3176	3318.3	21.842	-0.56711	86.111	-63.827	81.985	81.516	21.773	-0.91421	-5.5924	0.68188	-2.2421	30.639	-5.9804
134.9	-1.438	54.071	-5.6289	0.65545	-2.2459	0.031539	-0.048371	-0.0080922	0.66022	-1.3176	3317.6	21.842	-0.56689	86.111	-63.8	81.986	81.516	21.773	-0.91421	-5.5924	0.68188	-2.2421	30.639	-5.9804
134.9	-1.4374	54.071	-5.6288	0.65521	-2.246	0.030496	-0.047922	-0.0089405	0.66022	-1.3176	3316.8	21.843	-0.56668	86.111	-63.773	81.986	81.516	21.773	-0.91421	-5.5924	0.68188	-2.2421	30.639	-5.9804
134.9	-1.4369	54.072	-5.6286	0.65497	-2.246	0.029424	-0.047429	-0.0097775	0.66022	-1.3176	3316.1	21.843	-0.56647	86.11	-63.744	81.987	81.516	21.773	-0.91421	-5.5924	0.68188	-2.2421	30.639	-5.9804
134.9	-1.4364	54.072	-5.6285	0.65474	-2.2461	0.028322	-0.046892	-0.010602	0.66022	-1.3176	3315.4	21.843	-0.56627	86.11	-63.713	81.987	81.516	21.773	-0.91421	-5.5924	0.68188	-2.2421	30.639	-5.9804
134.89	-1.4359	54.073	-5.6284	0.6545	-2.2461	0.027193	-0.046313	-0.011414	0.66022	-1.3176	3314.7	21.843	-0.56608	86.109	-63.682	81.988	81.516	21.773	-0.91421	-5.5924	0.68188	-2.2421	30.639	-5.9804
134.89	-1.4354	54.073	-5.6282	0.65427	-2.2462	0.026036	-0.045691	-0.012213	0.66022	-1.3176	3313.9	21.844	-0.5659	86.109	-63.649	81.988	81.516	21.773	-0.91421	-5.5924	0.68188	-2.2421	30.639	-5.9804
134.89	-1.435	54.073	-5.6281	0.65405	-2.2463	0.024854	-0.045028	-0.012997	0.66022	-1.3176	3313.2	21.844	-0.56572	86.108	-63.616	81.989	81.516	21.773	-0.91421	-5.5924	0.68188	-2.2421	30.639	-5.9804
134.89	-1.4345	54.073	-5.628	0.65382	-2.2463	0.023648	-0.044325	-0.013766	0.66022	-1.3176	3312.5	21.844	-0.56555	86.108	-63.581	81.989	81.516	21.773	-0.91421	-5.5924	0.68188	-2.2421	30.639	-5.9804
134.89	-1.4341	54.074	-5.6279	0.6536	-2.2464	0.022418	-0.043581	-0.014519	0.66022	-1.3176	3311.8	21.844	-0.56539	86.108	-63.545	81.989	81.516	21.773	-0.91421	-5.5924	0.68188	-2.2421	30.639	-5.9804
134.89	-1.4337	54.074	-5.6277	0.65339	-2.2465	0.021167	-0.042798	-0.015256	0.66022	-1.3176	3311.1	21.845	-0.56523	86.107	-63.509	81.99	81.516	21.773	-0.91421	-5.5924	0.68188	-2.2421	30.639	-5.9804
134.89	-1.4333	54.074	-5.6276	0.65318	-2.2466	0.019895	-0.041977	-0.015976	0.66022	-1.3176	3310.3	21.845	-0.56509	86.107	-63.472	81.99	81.516	21.773	-0.91421	-5.5924	0.68188	-2.2421	30.639	-5.9804
134.89	-1.433	54.074	-5.6275	0.65297	-2.2466	0.018603	-0.041118	-0.016678	0.66022	-1.3176	3309.6	21.845	-0.56495	86.106	-63.434	81.991	81.516	21.773	-0.91421	-5.5924	0.68188	-2.2421	30.639	-5.9804
134.89	-1.4326	54.074	-5.6275	0.65277	-2.2467	0.017293	-0.040223	-0.017362	0.66022	-1.3176	3308.9	21.845	-0.56482	86.106	-63.395	81.991	81.516	21.773	-0.91421	-5.5924	0.68188	-2.2421	30.639	-5.9804
134.89	-1.4323	54.074	-5.6274	0.65257	-2.2468	0.015966	-0.039292	-0.018027	0.66022	-1.3176	3308.2	21.845	-0.5647	86.105	-63.356	81.992	81.516	21.773	-0.91421	-5.5924	0.68188	-2.2421	30.639	-5.9804
134.89	-1.432	54.073	-5.6273	0.65237	-2.2469	0.014624	-0.038326	-0.018673	0.66022	-1.3176	3307.4	21.845	-0.56458	86.105	-63.316	81.992	81.516	21.773	-0.91421	-5.5924	0.68188	-2.2421	30.639	-5.9804
134.89	-1.4317	54.073	-5.6272	0.65218	-2.247	0.013268	-0.037327	-0.019299	0.66022	-1.3176	3306.7	21.845	-0.56448	86.104	-63.275	81.993	81.516	21.773	-0.91421	-5.5924	0.68188	-2.2421	30.639	-5.9804
134.88	-1.4315	54.073	-5.6272	0.652	-2.2471	0.011898	-0.036295	-0.019904	0.66022	-1.3176	3306.0	21.845	-0.56438	86.104	-63.234	81.993	81.516	21.773	-0.91421	-5.5924	0.68188	-2.2421	30.639	-5.9804
134.88	-1.4312	54.073	-5.6271	0.65182	-2.2472	0.010517	-0.035231	-0.020488	0.66022	-1.3176	3305.3	21.845	-0.56429	86.103	-63.193	81.994	81.516	21.773	-0.91421	-5.5924	0.68188	-2.2421	30.639	-5.9804
134.88	-1.431	54.072	-5.6271	0.65165	-2.2473	0.0091255	-0.034137	-0.021051	0.66022	-1.3176	3304.5	21.845	-0.5642	86.103	-63.151	81.994	81.516	21.773	-0.91421	-5.5924	0.68188	-2.2421	30.639	-5.9804
134.88	-1.4308	54.072	-5.627	0.65148	-2.2474	0.0077252	-0.033014	-0.021591	0.66022	-1.3176	3303.8	21.845	-0.56413	86.102	-63.109	81.994	81.516	21.773	-0.91421	-5.5924	0.68188	-2.2421	30.639	-5.9804
134.88	-1.4306	54.071	-5.627	0.65132	-2.2475	0.0063174	-0.031862	-0.02211	0.66022	-1.3176	3303.1	21.845	-0.56406	86.102	-63.067	81.995	81.516	21.773	-0.91421	-5.5924	0.68188	-2.2421	30.639	-5.9804
134.88	-1.4305	54.071	-5.627	0.65116	-2.2476	0.0049033	-0.030683	-0.022605	0.66022	-1.3176	3302.4	21.845	-0.564	86.101	-63.024	81.995	81.516	21.773	-0.91421	-5.5924	0.68188	-2.2421	30.639	-5.9804
134.88	-1.4304	54.07	-5.6269	0.65101	-2.2477	0.0034844	-0.029478	-0.023077	0.66022	-1.3176	3301.6	21.845	-0.56395	86.101	-62.981	81.996	81.516	21.773	-0.91421	-5.5924	0.68188	-2.2421	30.639	-5.9804
134.88	-1.4302	54.07	-5.6269	0.65087	-2.2479	0.002062	-0.028248	-0.023525	0.66022	-1.3176	3300.9	21.845	-0.56391	86.1	-62.938	81.996	81.516	21.773	-0.91421	-5.5924	0.68188	-2.2421	30.639	-5.9804
134.88	-1.4301	54.069	-5.6269	0.65073	-2.248	0.00063747	-0.026995	-0.023949	0.66022	-1.3176	3300.2	21.844	-0.56388	86.1	-62.895	81.996	81.516	21.773	-0.91421	-5.5924	0.68188	-2.2421	30.639	-5.9804
134.88	-1.4301	54.068	-5.6269	0.6506	-2.2481	-0.00078785	-0.025719	-0.024349	0.66022	-1.3176	3299.5	21.844	-0.56385	86.099	-62.852	81.997	81.516	21.773	-0.91421	-5.5924	0.68188	-2.2421	30.639	-5.9804
134.88	-1.43	54.067	-5.6269	0.65047	-2.2482	-0.0022126	-0.024422	-0.024724	0.66022	-1.3176	3298.7	21.844	-0.56383	86.099	-62.809	81.997	81.516	21.773	-0.91421	-5.5924	0.68188	-2.2421	30.639	-5.9804
134.88	-1.43	54.066	-5.6269	0.65035	-2.2483	-0.0036355	-0.023106	-0.025074	0.66022	-1.3176	3298.0	21.844	-0.56382	86.098	-62.766	81.998	81.516	21.773	-0.91421	-5.5924	0.68188	-2.2421	30.639	-5.9804
134.88	-1.4299	54.065	-5.627	0.65024	-2.2485	-0.0050551	-0.02177	-0.025399	0.66022	-1.3176	3297.3	21.843	-0.56381	86.098	-62.723	81.998	81.516	21.773	-0.91421	-5.5924	0.68188	-2.2421	30.639	-5.9804
134.88	-1.4299	54.064	-5.627	0.65013	-2.2486	-0.0064701	-0.020418	-0.025699	0.66022	-1.3176	3296.6	21.843	-0.56382	86.097	-62.68	81.998	81.516	21.773	-0.91421	-5.5924	0.68188	-2.2421	30.639	-5.9804
134.88	-1.43	54.063	-5.627	0.65004	-2.2487	-0.0078792	-0.019049	-0.025972	0.66022	-1.3176	3295.9	21.843	-0.56383	86.097	-62.637	81.999	81.516	21.773	-0.91421	-5.5924	0.68188	-2.2421	30.639	-5.9804
134.87	-1.43	54.062	-5.6271	0.64994	-2.2489	-0.0092811	-0.017666	-0.02622	0.66022	-1.3176	3295.1	21.843	-0.56385	86.096	-62.595	81.999	81.516	21.773	-0.91421	-5.5924	0.68188	-2.2421	30.639	-5.9804
134.87	-1.4301	54.061	-5.6271	0.64986	-2.249	-0.010674	-0.016269	-0.026442	0.66022	-1.3176	3294.4	21.842	-0.56387	86.096	-62.552	81.999	81.516	21.773	-0.91421	-5.5924	0.68188	-2.2421	30.639	-5.9804
134.87	-1.4301	54.06	-5.6272	0.64978	-2.2491	-0.012058	-0.01486	-0.026637	0.66022	-1.3176	3293.7	21.842	-0.56391	86.095	-62.51	82.0	81.516	21.773	-0.91421	-5.5924	0.68188	-2.2421	30.639	-5.9804
134.87	-1.4302	54.058	-5.6272	0.64971	-2.2493	-0.01343	-0.013441	-0.026807	0.66022	-1.3176	3293.0	21.841	-0.56395	86.094	-62.469	82.0	81.516	21.773	-0.91421	-5.5924	0.68188	-2.2421	30.639	-5.9804
134.87	-1.4303	54.057	-5.6273	0.64965	-2.2494	-0.01479	-0.012012	-0.026949	0.66022	-1.3176	3292.2	21.841	-0.56399	86.094	-62.427	82.0	81.516	21.773	-0.91421	-5.5924	0.68188	-2.2421	30.639	-5.9804
134.87	-1.4305	54.056	-5.6274	0.64959	-2.2495	-0.016137	-0.010575	-0.027066	0.66022	-1.3176	3291.5	21.841	-0.56405	86.093	-62.386	82.001	81.516	21.773	-0.91421	-5.5924	0.68188	-2.2421	30.639	-5.9804
134.87	-1.4306	54.054	-5.6275	0.64954	-2.2497	-0.017469	-0.009131	-0.027155	0.66022	-1.3176	3290.8	21.84	-0.56411	86.093	-62.345	82.001	81.516	21.773	-0.91421	-5.5924	0.68188	-2.2421	30.639	-5.9804
134.87	-1.4308	54.053	-5.6276	0.6495	-2.2498	-0.018784	-0.0076819	-0.027218	0.66022	-1.3176	3290.1	21.84	-0.56417	86.092	-62.305	82.001	81.516	21.773	-0.91421	-5.5924	0.68188	-2.2421	30.639	-5.9804
134.87	-1.4309	54.051	-5.6277	0.64946	-2.2499	-0.020083	-0.0062288	-0.027255	0.66022	-1.3176	3289.3	21.839	-0.56425	86.092	-62.265	82.002	81.516	21.773	-0.91421	-5.5924	0.68188	-2.2421	30.639	-5.9804
134.87	-1.4311	54.05	-5.6278	0.64944	-2.2501	-0.021363	-0.0047731	-0.027265	0.66022	-1.3176	3288.6	21.839	-0.56433	86.091	-62.226	82.002	81.516	21.773	-0.91421	-5.5924	0.68188	-2.2421	30.639	-5.9804
134.87	-1.4313	54.048	-5.6279	0.64942	-2.2502	-0.022623	-0.003316	-0.027249	0.66022	-1.3176	3287.9	21.838	-0.56441	86.09	-62.187	82.002	81.516	21.773	-0.91421	-5.5924	0.68188	-2.2421	30.639	-5.9804
134.87	-1.4316	54.046	-5.628	0.6494	-2.2503	-0.023863	-0.001859	-0.027206	0.66022	-1.3176	3287.2	21.838	-0.56451	86.09	-62.149	82.003	81.516	21.773	-0.91421	-5.5924	0.68188	-2.2421	30.639	-5.9804
134.87	-1.4318	54.045	-5.6281	0.6494	-2.2505	-0.025081	-0.00040338	-0.027137	0.66022	-1.3176	3286.5	21.837	-0.5646	86.089	-62.111	82.003	81.516	21.773	-0.91421	-5.5924	0.68188	-2.2421	30.639	-5.9804
134.87	-1.4321	54.043	-5.6282	0.6494	-2.2506	-0.026276	0.0010495	-0.027042	0.66022	-1.3176	3285.7	21.836	-0.56471	86.089	-62.074	82.003	81.516	21.773	-0.91421	-5.5924	0.68188	-2.2421	30.639	-5.9804
134.87	-1.4323	54.041	-5.6284	0.64941	-2.2507	-0.027447	0.0024984	-0.02692	0.66022	-1.3176	3285.0	21.836	-0.56482	86.088	-62.037	82.004	81.516	21.773	-0.91421	-5.5924	0.68188	-2.2421	30.639	-5.9804
134.87	-1.4326	54.039	-5.6285	0.64942	-2.2509	-0.028593	0.0039419	-0.026773	0.66022	-1.3176	3284.3	21.835	-0.56493	86.087	-62.001	82.004	81.516	21.773	-0.91421	-5.5924	0.68188	-2.2421	30.639	-5.9804
134.87	-1.4329	54.037	-5.6287	0.64945	-2.251	-0.029713	0.0053787	-0.0266	0.66022	-1.3176	3283.6	21.835	-0.56505	86.087	-61.966	82.004	81.516	21.773	-0.91421	-5.5924	0.68188	-2.2421	30.639	-5.9804
134.87	-1.4332	54.036	-5.6288	0.64948	-2.2511	-0.030806	0.0068075	-0.026402	0.66022	-1.3176	3282.8	21.834	-0.56517	86.086	-61.931	82.005	81.516	21.773	-0.91421	-5.5924	0.68188	-2.2421	30.639	-5.9804
134.87	-1.4335	54.034	-5.629	0.64952	-2.2513	-0.031872	0.008227	-0.026179	0.66022	-1.3176	3282.1	21.833	-0.5653	86.085	-61.897	82.005	81.516	21.773	-0.91421	-5.5924	0.68188	-2.2421	30.639	-5.9804
134.87	-1.4338	54.032	-5.6291	0.64956	-2.2514	-0.032908	0.009636	-0.02593	0.66022	-1.3176	3281.4	21.833	-0.56544	86.085	-61.864	82.005	81.516	21.773	-0.91421	-5.5924	0.68188	-2.2421	30.639	-5.9804
134.87	-1.4342	54.03	-5.6293	0.64961	-2.2515	-0.033915	0.011033	-0.025657	0.66022	-1.3176	3280.7	21.832	-0.56557	86.084	-61.832	82.005	81.516	21.773	-0.91421	-5.5924	0.68188	-2.2421	30.639	-5.9804
134.87	-1.4345	54.028	-5.6295	0.64967	-2.2517	-0.034891	0.012417	-0.02536	0.66022	-1.3176	3280.0	21.831	-0.56572	86.084	-61.8	82.006	81.516	21.773	-0.91421	-5.5924	0.68188	-2.2421	30.639	-5.9804
134.87	-1.4349	54.025	-5.6296	0.64974	-2.2518	-0.035836	0.013787	-0.025038	0.66022	-1.3176	3279.2	21.83	-0.56586	86.083	-61.769	82.006	81.516	21.773	-0.91421	-5.5924	0.68188	-2.2421	30.639	-5.9804
134.86	-1.4353	54.023	-5.6298	0.64981	-2.2519	-0.036748	0.015141	-0.024693	0.66022	-1.3176	3278.5	21.83	-0.56601	86.082	-61.739	82.006	81.516	21.773	-0.91421	-5.5924	0.68188	-2.2421	30.639	-5.9804
134.86	-1.4356	54.021	-5.63	0.64989	-2.252	-0.037628	0.016478	-0.024325	0.66022	-1.3176	3277.8	21.829	-0.56616	86.082	-61.709	82.006	81.516	21.773	-0.91421	-5.5924	0.68188	-2.2421	30.639	-5.9804
134.86	-1.436	54.019	-5.6302	0.64997	-2.2522	-0.038474	0.017797	-0.023934	0.66022	-1.3176	3277.1	21.828	-0.56632	86.081	-61.68	82.007	81.516	21.773	-0.91421	-5.5924	0.68188	-2.2421	30.639	-5.9804
134.86	-1.4364	54.017	-5.6304	0.65007	-2.2523	-0.039285	0.019097	-0.02352	0.66022	-1.3176	3276.3	21.828	-0.56648	86.08	-61.653	82.007	81.516	21.773	-0.91421	-5.5924	0.68188	-2.2421	30.639	-5.9804
134.86	-1.4368	54.015	-5.6306	0.65016	-2.2524	-0.040062	0.020377	-0.023085	0.66022	-1.3176	3275.6	21.827	-0.56664	86.08	-61.626	82.007	81.516	21.773	-0.91421	-5.5924	0.68188	-2.2421	30.639	-5.9804
134.86	-1.4372	54.012	-5.6308	0.65027	-2.2525	-0.040803	0.021636	-0.022627	0.66022	-1.3176	3274.9	21.826	-0.5668	86.079	-61.6	82.008	81.516	21.773	-0.91421	-5.5924	0.68188	-2.2421	30.639	-5.9804
134.86	-1.4376	54.01	-5.631	0.65038	-2.2526	-0.041507	0.022871	-0.022149	0.66022	-1.3176	3274.2	21.825	-0.56697	86.078	-61.574	82.008	81.516	21.773	-0.91421	-5.5924	0.68188	-2.2421	30.639	-5.9804
134.86	-1.438	54.008	-5.6312	0.6505	-2.2527	-0.042175	0.024084	-0.02165	0.66022	-1.3176	3273.5	21.824	-0.56714	86.078	-61.55	82.008	81.516	21.773	-0.91421	-5.5924	0.68188	-2.2421	30.639	-5.9804
134.86	-1.4385	54.006	-5.6314	0.65062	-2.2528	-0.042805	0.025271	-0.02113	0.66022	-1.3176	3272.7	21.824	-0.56731	86.077	-61.527	82.008	81.516	21.773	-0.91421	-5.5924	0.68188	-2.2421	30.639	-5.9804
134.86	-1.4389	54.003	-5.6316	0.65075	-2.2529	-0.043397	0.026433	-0.020591	0.66022	-1.3176	3272.0	21.823	-0.56748	86.076	-61.504	82.009	81.516	21.773	-0.91421	-5.5924	0.68188	-2.2421	30.639	-5.9804
134.86	-1.4393	54.001	-5.6319	0.65089	-2.253	-0.043952	0.027568	-0.020034	0.66022	-1.3176	3271.3	21.822	-0.56765	86.076	-61.482	82.009	81.516	21.773	-0.91421	-5.5924	0.68188	-2.2421	30.639	-5.9804
134.86	-1.4397	53.999	-5.6321	0.65103	-2.2531	-0.044467	0.028675	-0.019457	0.66022	-1.3176	3270.6	21.821	-0.56783	86.075	-61.462	82.009	81.516	21.773	-0.91421	-5.5924	0.68188	-2.2421	30.639	-5.9804
134.86	-1.4402	53.996	-5.6323	0.65117	-2.2532	-0.044943	0.029754	-0.018863	0.66022	-1.3176	3269.9	21.82	-0.568	86.075	-61.442	82.009	81.516	21.773	-0.91421	-5.5924	0.68188	-2.2421	30.639	-5.9804
134.86	-1.4406	53.994	-5.6325	0.65132	-2.2533	-0.04538	0.030803	-0.018251	0.66022	-1.3176	3269.1	21.819	-0.56818	86.074	-61.423	82.01	81.516	21.773	-0.91421	-5.5924	0.68188	-2.2421	30.639	-5.9804
134.86	-1.441	53.992	-5.6328	0.65148	-2.2534	-0.045777	0.031821	-0.017622	0.66022	-1.3176	3268.4	21.819	-0.56835	86.073	-61.405	82.01	81.516	21.773	-0.91421	-5.5924	0.68188	-2.2421	30.639	-5.9804
134.86	-1.4415	53.989	-5.633	0.65164	-2.2535	-0.046134	0.032808	-0.016978	0.66022	-1.3176	3267.7	21.818	-0.56853	86.073	-61.388	82.01	81.516	21.773	-0.91421	-5.5924	0.68188	-2.2421	30.639	-5.9804
134.86	-1.4419	53.987	-5.6332	0.65181	-2.2536	-0.046451	0.033763	-0.016317	0.66022	-1.3176	3267.0	21.817	-0.5687	86.072	-61.372	82.011	81.516	21.773	-0.91421	-5.5924	0.68188	-2.2421	30.639	-5.9804
134.86	-1.4423	53.984	-5.6334	0.65198	-2.2537	-0.046727	0.034684	-0.015642	0.66022	-1.3176	3266.2	21.816	-0.56888	86.071	-61.357	82.011	81.516	21.773	-0.91421	-5.5924	0.68188	-2.2421	30.639	-5.9804
134.86	-1.4428	53.982	-5.6337	0.65216	-2.2537	-0.046963	0.035572	-0.014953	0.66022	-1.3176	3265.5	21.815	-0.56905	86.071	-61.343	82.011	81.516	21.773	-0.91421	-5.5924	0.68188	-2.2421	30.639	-5.9804
134.86	-1.4432	53.98	-5.6339	0.65234	-2.2538	-0.047158	0.036425	-0.01425	0.66022	-1.3176	3264.8	21.814	-0.56923	86.07	-61.33	82.011	81.516	21.773	-0.91421	-5.5924	0.68188	-2.2421	30.639	-5.9804
134.86	-1.4436	53.977	-5.6342	0.65252	-2.2539	-0.047312	0.037243	-0.013535	0.66022	-1.3176	3264.1	21.814	-0.5694	86.069	-61.318	82.012	81.516	21.773	-0.91421	-5.5924	0.68188	-2.2421	30.639	-5.9804
134.86	-1.4441	53.975	-5.6344	0.65271	-2.254	-0.047425	0.038025	-0.012807	0.66022	-1.3176	3263.4	21.813	-0.56957	86.069	-61.307	82.012	81.516	21.773	-0.91421	-5.5924	0.68188	-2.2421	30.639	-5.9804
134.86	-1.4445	53.973	-5.6346	0.6529	-2.254	-0.047498	0.03877	-0.012067	0.66022	-1.3176	3262.6	21.812	-0.56974	86.068	-61.296	82.012	81.516	21.773	-0.91421	-5.5924	0.68188	-2.2421	30.639	-5.9804
134.86	-1.4449	53.97	-5.6349	0.6531	-2.2541	-0.047529	0.039478	-0.011317	0.66022	-1.3176	3261.9	21.811	-0.56991	86.067	-61.287	82.012	81.516	21.773	-0.91421	-5.5924	0.68188	-2.2421	30.639	-5.9804
134.86	-1.4453	53.968	-5.6351	0.65329	-2.2541	-0.04752	0.040148	-0.010557	0.66022	-1.3176	3261.2	21.81	-0.57007	86.067	-61.279	82.013	81.516	21.773	-0.91421	-5.5924	0.68188	-2.2421	30.639	-5.9804
134.86	-1.4457	53.965	-5.6353	0.6535	-2.2542	-0.047471	0.040779	-0.0097872	0.66022	-1.3176	3260.5	21.809	-0.57024	86.066	-61.272	82.013	81.516	21.773	-0.91421	-5.5924	0.68188	-2.2421	30.639	-5.9804
134.86	-1.4461	53.963	-5.6356	0.6537	-2.2542	-0.04738	0.041372	-0.009009	0.66022	-1.3176	3259.8	21.809	-0.5704	86.065	-61.266	82.013	81.516	21.773	-0.91421	-5.5924	0.68188	-2.2421	30.639	-5.9804
134.86	-1.4465	53.961	-5.6358	0.65391	-2.2543	-0.04725	0.041925	-0.0082229	0.66022	-1.3176	3259.0	21.808	-0.57055	86.065	-61.261	82.013	81.516	21.773	-0.91421	-5.5924	0.68188	-2.2421	30.639	-5.9804
134.86	-1.4469	53.958	-5.636	0.65412	-2.2543	-0.047079	0.042439	-0.0074297	0.66022	-1.3176	3258.3	21.807	-0.57071	86.064	-61.257	82.014	81.516	21.773	-0.91421	-5.5924	0.68188	-2.2421	30.639	-5.9804
134.86	-1.4472	53.956	-5.6363	0.65433	-2.2543	-0.046868	0.042912	-0.0066301	0.66022	-1.3176	3257.6	21.806	-0.57086	86.064	-61.254	82.014	81.516	21.773	-0.91421	-5.5924	0.68188	-2.2421	30.639	-5.9804
134.86	-1.4476	53.954	-5.6365	0.65455	-2.2544	-0.046618	0.043344	-0.0058248	0.66022	-1.3176	3256.9	21.805	-0.571	86.063	-61.251	82.014	81.516	21.773	-0.91421	-5.5924	0.68188	-2.2421	30.639	-5.9804
134.86	-1.4479	53.952	-5.6368	0.65477	-2.2544	-0.046328	0.043736	-0.0050147	0.66022	-1.3176	3256.2	21.805	-0.57115	86.062	-61.25	82.015	81.516	21.773	-0.91421	-5.5924	0.68188	-2.2421	30.639	-5.9804
134.86	-1.4483	53.949	-5.637	0.65499	-2.2544	-0.046	0.044086	-0.0042004	0.66022	-1.3176	3255.4	21.804	-0.57129	86.062	-61.25	82.015	81.516	21.773	-0.91421	-5.5924	0.68188	-2.2421	30.639	-5.9804
134.86	-1.4486	53.947	-5.6372	0.65521	-2.2544	-0.045633	0.044395	-0.0033828	0.66022	-1.3176	3254.7	21.803	-0.57142	86.061	-61.251	82.015	81.516	21.773	-0.91421	-5.5924	0.68188	-2.2421	30.639	-5.9804
134.86	-1.4489	53.945	-5.6374	0.65543	-2.2545	-0.045228	0.044663	-0.0025626	0.66022	-1.3176	3254.0	21.802	-0.57155	86.06	-61.253	82.015	81.516	21.773	-0.91421	-5.5924	0.68188	-2.2421	30.639	-5.9804
134.86	-1.4492	53.943	-5.6377	0.65566	-2.2545	-0.044785	0.044888	-0.0017405	0.66022	-1.3176	3253.3	21.802	-0.57168	86.06	-61.256	82.016	81.516	21.773	-0.91421	-5.5924	0.68188	-2.2421	30.639	-5.9804
134.86	-1.4495	53.941	-5.6379	0.65588	-2.2545	-0.044305	0.045071	-0.00091742	0.66022	-1.3176	3252.5	21.801	-0.5718	86.059	-61.26	82.016	81.516	21.773	-0.91421	-5.5924	0.68188	-2.2421	30.639	-5.9804
134.86	-1.4498	53.939	-5.6381	0.65611	-2.2545	-0.043789	0.045213	-9.401e-05	0.66022	-1.3176	3251.8	21.8	-0.57192	86.059	-61.264	82.016	81.516	21.773	-0.91421	-5.5924	0.68188	-2.2421	30.639	-5.9804
134.86	-1.4501	53.937	-5.6383	0.65633	-2.2545	-0.043236	0.045312	0.00072894	0.66022	-1.3176	3251.1	21.799	-0.57203	86.058	-61.27	82.017	81.516	21.773	-0.91421	-5.5924	0.68188	-2.2421	30.639	-5.9804
134.85	-1.4504	53.935	-5.6385	0.65656	-2.2545	-0.042648	0.045369	0.0015507	0.66022	-1.3176	3250.4	21.799	-0.57213	86.057	-61.277	82.017	81.516	21.773	-0.91421	-5.5924	0.68188	-2.2421	30.639	-5.9804
134.85	-1.4506	53.933	-5.6387	0.65679	-2.2545	-0.042025	0.045384	0.0023704	0.66022	-1.3176	3249.7	21.798	-0.57223	86.057	-61.285	82.017	81.516	21.773	-0.91421	-5.5924	0.68188	-2.2421	30.639	-5.9804
134.85	-1.4508	53.931	-5.639	0.65701	-2.2544	-0.041368	0.045356	0.0031874	0.66022	-1.3176	3248.9	21.797	-0.57233	86.056	-61.294	82.018	81.516	21.773	-0.91421	-5.5924	0.68188	-2.2421	30.639	-5.9804
134.85	-1.451	53.929	-5.6392	0.65724	-2.2544	-0.040677	0.045287	0.0040009	0.66022	-1.3176	3248.2	21.797	-0.57241	86.056	-61.303	82.018	81.516	21.773	-0.91421	-5.5924	0.68188	-2.2421	30.639	-5.9804
134.85	-1.4512	53.927	-5.6394	0.65747	-2.2544	-0.039953	0.045176	0.0048101	0.66022	-1.3176	3247.5	21.796	-0.5725	86.055	-61.314	82.018	81.516	21.773	-0.91421	-5.5924	0.68188	-2.2421	30.639	-5.9804
134.85	-1.4514	53.925	-5.6396	0.65769	-2.2544	-0.039197	0.045023	0.0056144	0.66022	-1.3176	3246.8	21.795	-0.57257	86.054	-61.325	82.019	81.516	21.773	-0.91421	-5.5924	0.68188	-2.2421	30.639	-5.9804
134.85	-1.4516	53.923	-5.6398	0.65792	-2.2544	-0.03841	0.044829	0.0064129	0.66022	-1.3176	3246.1	21.795	-0.57264	86.054	-61.338	82.019	81.516	21.773	-0.91421	-5.5924	0.68188	-2.2421	30.639	-5.9804
134.85	-1.4517	53.921	-5.6399	0.65814	-2.2543	-0.037592	0.044593	0.007205	0.66022	-1.3176	3245.3	21.794	-0.57271	86.053	-61.351	82.019	81.516	21.773	-0.91421	-5.5924	0.68188	-2.2421	30.639	-5.9804
134.85	-1.4519	53.919	-5.6401	0.65836	-2.2543	-0.036745	0.044317	0.0079899	0.66022	-1.3176	3244.6	21.794	-0.57276	86.053	-61.366	82.02	81.516	21.773	-0.91421	-5.5924	0.68188	-2.2421	30.639	-5.9804
134.85	-1.452	53.918	-5.6403	0.65858	-2.2542	-0.035868	0.044	0.0087669	0.66022	-1.3176	3243.9	21.793	-0.57281	86.052	-61.381	82.02	81.516	21.773	-0.91421	-5.5924	0.68188	-2.2421	30.639	-5.9804
134.85	-1.4521	53.916	-5.6405	0.6588	-2.2542	-0.034964	0.043642	0.0095353	0.66022	-1.3176	3243.2	21.792	-0.57285	86.051	-61.397	82.02	81.516	21.773	-0.91421	-5.5924	0.68188	-2.2421	30.639	-5.9804
134.85	-1.4522	53.914	-5.6407	0.65902	-2.2541	-0.034032	0.043245	0.010294	0.66022	-1.3176	3242.5	21.792	-0.57289	86.051	-61.414	82.021	81.516	21.773	-0.91421	-5.5924	0.68188	-2.2421	30.639	-5.9804
134.85	-1.4522	53.913	-5.6408	0.65923	-2.2541	-0.033074	0.042808	0.011043	0.66022	-1.3176	3241.7	21.791	-0.57292	86.05	-61.432	82.021	81.516	21.773	-0.91421	-5.5924	0.68188	-2.2421	30.639	-5.9804
134.85	-1.4523	53.911	-5.641	0.65945	-2.254	-0.032091	0.042333	0.011782	0.66022	-1.3176	3241.0	21.791	-0.57294	86.05	-61.451	82.021	81.516	21.773	-0.91421	-5.5924	0.68188	-2.2421	30.639	-5.9804
134.85	-1.4523	53.91	-5.6412	0.65966	-2.254	-0.031083	0.041819	0.012509	0.66022	-1.3176	3240.3	21.79	-0.57296	86.049	-61.471	82.022	81.516	21.773	-0.91421	-5.5924	0.68188	-2.2421	30.639	-5.9804
134.85	-1.4523	53.908	-5.6413	0.65986	-2.2539	-0.030052	0.041267	0.013224	0.66022	-1.3176	3239.6	21.79	-0.57296	86.049	-61.491	82.022	81.516	21.773	-0.91421	-5.5924	0.68188	-2.2421	30.639	-5.9804
134.85	-1.4523	53.907	-5.6415	0.66007	-2.2538	-0.028998	0.040677	0.013926	0.66022	-1.3176	3238.8	21.789	-0.57296	86.048	-61.512	82.022	81.516	21.773	-0.91421	-5.5924	0.68188	-2.2421	30.639	-5.9804
134.85	-1.4523	53.906	-5.6416	0.66027	-2.2538	-0.027923	0.040051	0.014616	0.66022	-1.3176	3238.1	21.789	-0.57295	86.048	-61.534	82.023	81.516	21.773	-0.91421	-5.5924	0.68188	-2.2421	30.639	-5.9804
134.85	-1.4522	53.904	-5.6417	0.66047	-2.2537	-0.026828	0.039389	0.015291	0.66022	-1.3176	3237.4	21.789	-0.57294	86.047	-61.557	82.023	81.516	21.773	-0.91421	-5.5924	0.68188	-2.2421	30.639	-5.9804
134.85	-1.4522	53.903	-5.6419	0.66067	-2.2536	-0.025713	0.038692	0.015952	0.66022	-1.3176	3236.7	21.788	-0.57292	86.047	-61.581	82.023	81.516	21.773	-0.91421	-5.5924	0.68188	-2.2421	30.639	-5.9804
134.85	-1.4521	53.902	-5.642	0.66086	-2.2535	-0.02458	0.037959	0.016597	0.66022	-1.3176	3236.0	21.788	-0.57289	86.046	-61.606	82.024	81.516	21.773	-0.91421	-5.5924	0.68188	-2.2421	30.639	-5.9804
134.85	-1.452	53.901	-5.6421	0.66105	-2.2534	-0.02343	0.037193	0.017227	0.66022	-1.3176	3235.2	21.787	-0.57285	86.046	-61.631	82.024	81.516	21.773	-0.91421	-5.5924	0.68188	-2.2421	30.639	-5.9804
134.85	-1.4518	53.9	-5.6422	0.66123	-2.2534	-0.022263	0.036394	0.017841	0.66022	-1.3176	3234.5	21.787	-0.5728	86.045	-61.657	82.025	81.516	21.773	-0.91421	-5.5924	0.68188	-2.2421	30.639	-5.9804
134.85	-1.4517	53.899	-5.6423	0.66141	-2.2533	-0.021082	0.035562	0.018438	0.66022	-1.3176	3233.8	21.787	-0.57275	86.044	-61.684	82.025	81.516	21.773	-0.91421	-5.5924	0.68188	-2.2421	30.639	-5.9804
134.85	-1.4515	53.898	-5.6424	0.66158	-2.2532	-0.019887	0.034699	0.019018	0.66022	-1.3176	3233.1	21.787	-0.57269	86.044	-61.711	82.025	81.516	21.773	-0.91421	-5.5924	0.68188	-2.2421	30.639	-5.9804
134.84	-1.4514	53.897	-5.6425	0.66176	-2.2531	-0.018679	0.033805	0.01958	0.66022	-1.3176	3232.4	21.786	-0.57262	86.043	-61.739	82.026	81.516	21.773	-0.91421	-5.5924	0.68188	-2.2421	30.639	-5.9804
134.84	-1.4512	53.896	-5.6426	0.66192	-2.253	-0.017459	0.032881	0.020123	0.66022	-1.3176	3231.6	21.786	-0.57254	86.043	-61.768	82.026	81.516	21.773	-0.91421	-5.5924	0.68188	-2.2421	30.639	-5.9804
134.84	-1.4509	53.895	-5.6427	0.66208	-2.2529	-0.016229	0.031928	0.020648	0.66022	-1.3176	3230.9	21.786	-0.57246	86.042	-61.797	82.027	81.516	21.773	-0.91421	-5.5924	0.68188	-2.2421	30.639	-5.9804
134.84	-1.4507	53.894	-5.6428	0.66224	-2.2528	-0.014989	0.030948	0.021154	0.66022	-1.3176	3230.2	21.786	-0.57236	86.042	-61.827	82.027	81.516	21.773	-0.91421	-5.5924	0.68188	-2.2421	30.639	-5.9804
134.84	-1.4504	53.893	-5.6429	0.66239	-2.2527	-0.013742	0.02994	0.02164	0.66022	-1.3176	3229.5	21.785	-0.57226	86.042	-61.858	82.028	81.516	21.773	-0.91421	-5.5924	0.68188	-2.2421	30.639	-5.9804
134.84	-1.4501	53.893	-5.6429	0.66254	-2.2526	-0.012487	0.028906	0.022106	0.66022	-1.3176	3228.7	21.785	-0.57216	86.041	-61.889	82.028	81.516	21.773	-0.91421	-5.5924	0.68188	-2.2421	30.639	-5.9804
134.84	-1.4498	53.892	-5.643	0.66268	-2.2524	-0.011227	0.027848	0.022551	0.66022	-1.3176	3228.0	21.785	-0.57204	86.041	-61.921	82.028	81.516	21.773	-0.91421	-5.5924	0.68188	-2.2421	30.639	-5.9804
134.84	-1.4495	53.892	-5.643	0.66282	-2.2523	-0.0099616	0.026765	0.022975	0.66022	-1.3176	3227.3	21.785	-0.57192	86.04	-61.954	82.029	81.516	21.773	-0.91421	-5.5924	0.68188	-2.2421	30.639	-5.9804
134.84	-1.4492	53.891	-5.6431	0.66295	-2.2522	-0.008693	0.025659	0.023379	0.66022	-1.3176	3226.6	21.785	-0.57179	86.04	-61.987	82.029	81.516	21.773	-0.91421	-5.5924	0.68188	-2.2421	30.639	-5.9804
134.84	-1.4488	53.891	-5.6431	0.66308	-2.2521	-0.0074221	0.024532	0.02376	0.66022	-1.3176	3225.9	21.785	-0.57165	86.039	-62.02	82.03	81.516	21.773	-0.91421	-5.5924	0.68188	-2.2421	30.639	-5.9804
134.84	-1.4485	53.89	-5.6432	0.6632	-2.252	-0.00615	0.023384	0.02412	0.66022	-1.3176	3225.1	21.785	-0.57151	86.039	-62.054	82.03	81.516	21.773	-0.91421	-5.5924	0.68188	-2.2421	30.639	-5.9804
134.84	-1.4481	53.89	-5.6432	0.66331	-2.2519	-0.0048781	0.022216	0.024458	0.66022	-1.3176	3224.4	21.785	-0.57136	86.038	-62.088	82.031	81.516	21.773	-0.91421	-5.5924	0.68188	-2.2421	30.639	-5.9804
134.84	-1.4477	53.889	-5.6432	0.66342	-2.2517	-0.0036073	0.02103	0.024773	0.66022	-1.3176	3223.7	21.785	-0.5712	86.038	-62.123	82.031	81.516	21.773	-0.91421	-5.5924	0.68188	-2.2421	30.639	-5.9804
134.84	-1.4472	53.889	-5.6432	0.66352	-2.2516	-0.002339	0.019827	0.025065	0.66022	-1.3176	3223.0	21.785	-0.57103	86.037	-62.158	82.032	81.516	21.773	-0.91421	-5.5924	0.68188	-2.2421	30.639	-5.9804
134.84	-1.4468	53.889	-5.6432	0.66362	-2.2515	-0.0010742	0.018607	0.025335	0.66022	-1.3176	3222.2	21.785	-0.57086	86.037	-62.194	82.032	81.516	21.773	-0.91421	-5.5924	0.68188	-2.2421	30.639	-5.9804
134.84	-1.4463	53.889	-5.6432	0.66371	-2.2514	0.00018583	0.017372	0.025581	0.66022	-1.3176	3221.5	21.785	-0.57068	86.037	-62.23	82.033	81.516	21.773	-0.91421	-5.5924	0.68188	-2.2421	30.639	-5.9804
134.83	-1.4458	53.889	-5.6432	0.66379	-2.2512	0.00144	0.016124	0.025804	0.66022	-1.3176	3220.8	21.785	-0.57049	86.036	-62.266	82.033	81.516	21.773	-0.91421	-5.5924	0.68188	-2.2421	30.639	-5.9804
134.83	-1.4453	53.889	-5.6432	0.66387	-2.2511	0.002687	0.014863	0.026003	0.66022	-1.3176	3220.1	21.785	-0.5703	86.036	-62.303	82.034	81.516	21.773	-0.91421	-5.5924	0.68188	-2.2421	30.639	-5.9804
134.83	-1.4448	53.889	-5.6432	0.66394	-2.251	0.0039259	0.01359	0.026179	0.66022	-1.3176	3219.4	21.785	-0.5701	86.035	-62.34	82.034	81.516	21.773	-0.91421	-5.5924	0.68188	-2.2421	30.639	-5.9804
134.83	-1.4443	53.889	-5.6432	0.664	-2.2508	0.0051554	0.012308	0.026331	0.66022	-1.3176	3218.6	21.785	-0.56989	86.035	-62.377	82.034	81.516	21.773	-0.91421	-5.5924	0.68188	-2.2421	30.639	-5.9804
134.83	-1.4438	53.889	-5.6431	0.66406	-2.2507	0.0063744	0.011016	0.026459	0.66022	-1.3176	3217.9	21.785	-0.56968	86.034	-62.414	82.035	81.516	21.773	-0.91421	-5.5924	0.68188	-2.2421	30.639	-5.9804
134.83	-1.4432	53.889	-5.6431	0.66411	-2.2506	0.0075819	0.0097166	0.026563	0.66022	-1.3176	3217.2	21.785	-0.56946	86.034	-62.451	82.035	81.516	21.773	-0.91421	-5.5924	0.68188	-2.2421	30.639	-5.9804
134.83	-1.4426	53.889	-5.6431	0.66416	-2.2504	0.0087766	0.0084107	0.026643	0.66022	-1.3176	3216.5	21.786	-0.56924	86.034	-62.489	82.036	81.516	21.773	-0.91421	-5.5924	0.68188	-2.2421	30.639	-5.9804
134.83	-1.442	53.889	-5.643	0.6642	-2.2503	0.0099576	0.0070997	0.0267	0.66022	-1.3176	3215.7	21.786	-0.56901	86.033	-62.527	82.036	81.516	21.773	-0.91421	-5.5924	0.68188	-2.2421	30.639	-5.9804
134.83	-1.4414	53.889	-5.643	0.66423	-2.2502	0.011124	0.0057846	0.026732	0.66022	-1.3176	3215.0	21.786	-0.56877	86.033	-62.565	82.037	81.516	21.773	-0.91421	-5.5924	0.68188	-2.2421	30.639	-5.9804
134.83	-1.4408	53.89	-5.6429	0.66426	-2.25	0.012274	0.0044668	0.02674	0.66022	-1.3176	3214.3	21.786	-0.56853	86.032	-62.603	82.038	81.516	21.773	-0.91421	-5.5924	0.68188	-2.2421	30.639	-5.9804
134.83	-1.4402	53.89	-5.6428	0.66427	-2.2499	0.013407	0.0031475	0.026724	0.66022	-1.3176	3213.6	21.787	-0.56828	86.032	-62.641	82.038	81.516	21.773	-0.91421	-5.5924	0.68188	-2.2421	30.639	-5.9804
134.83	-1.4395	53.89	-5.6428	0.66429	-2.2498	0.014522	0.001828	0.026684	0.66022	-1.3176	3212.9	21.787	-0.56803	86.032	-62.678	82.039	81.516	21.773	-0.91421	-5.5924	0.68188	-2.2421	30.639	-5.9804
134.83	-1.4389	53.891	-5.6427	0.66429	-2.2496	0.015619	0.00050944	0.02662	0.66022	-1.3176	3212.1	21.787	-0.56777	86.031	-62.716	82.039	81.516	21.773	-0.91421	-5.5924	0.68188	-2.2421	30.639	-5.9804
134.82	-1.4382	53.891	-5.6426	0.66429	-2.2495	0.016695	-0.00080685	0.026533	0.66022	-1.3176	3211.4	21.787	-0.56751	86.031	-62.754	82.04	81.516	21.773	-0.91421	-5.5924	0.68188	-2.2421	30.639	-5.9804
134.82	-1.4375	53.892	-5.6425	0.66428	-2.2494	0.01775	-0.0021197	0.026422	0.66022	-1.3176	3210.7	21.788	-0.56725	86.031	-62.792	82.04	81.516	21.773	-0.91421	-5.5924	0.68188	-2.2421	30.639	-5.9804
134.82	-1.4368	53.892	-5.6424	0.66427	-2.2492	0.018783	-0.0034277	0.026287	0.66022	-1.3176	3210.0	21.788	-0.56698	86.03	-62.829	82.041	81.516	21.773	-0.91421	-5.5924	0.68188	-2.2421	30.639	-5.9804
134.82	-1.4361	53.893	-5.6423	0.66425	-2.2491	0.019794	-0.0047299	0.026129	0.66022	-1.3176	3209.2	21.788	-0.5667	86.03	-62.867	82.041	81.516	21.773	-0.91421	-5.5924	0.68188	-2.2421	30.639	-5.9804
134.82	-1.4354	53.894	-5.6422	0.66422	-2.249	0.020781	-0.0060248	0.025948	0.66022	-1.3176	3208.5	21.789	-0.56642	86.029	-62.904	82.042	81.516	21.773	-0.91421	-5.5924	0.68188	-2.2421	30.639	-5.9804
134.82	-1.4347	53.894	-5.6421	0.66419	-2.2489	0.021743	-0.0073114	0.025744	0.66022	-1.3176	3207.8	21.789	-0.56614	86.029	-62.94	82.042	81.516	21.773	-0.91421	-5.5924	0.68188	-2.2421	30.639	-5.9804
134.82	-1.434	53.895	-5.642	0.66415	-2.2487	0.022679	-0.0085884	0.025518	0.66022	-1.3176	3207.1	21.789	-0.56585	86.029	-62.977	82.043	81.516	21.773	-0.91421	-5.5924	0.68188	-2.2421	30.639	-5.9804
134.82	-1.4332	53.896	-5.6419	0.6641	-2.2486	0.02359	-0.0098546	0.025269	0.66022	-1.3176	3206.4	21.79	-0.56556	86.028	-63.013	82.043	81.516	21.773	-0.91421	-5.5924	0.68188	-2.2421	30.639	-5.9804
134.82	-1.4325	53.896	-5.6418	0.66405	-2.2485	0.024473	-0.011109	0.024998	0.66022	-1.3176	3205.6	21.79	-0.56527	86.028	-63.049	82.044	81.516	21.773	-0.91421	-5.5924	0.68188	-2.2421	30.639	-5.9804
134.82	-1.4317	53.897	-5.6417	0.66399	-2.2483	0.025328	-0.01235	0.024705	0.66022	-1.3176	3204.9	21.791	-0.56497	86.028	-63.084	82.044	81.516	21.773	-0.91421	-5.5924	0.68188	-2.2421	30.639	-5.9804
134.82	-1.431	53.898	-5.6415	0.66393	-2.2482	0.026154	-0.013577	0.024391	0.66022	-1.3176	3204.2	21.791	-0.56467	86.027	-63.119	82.045	81.516	21.773	-0.91421	-5.5924	0.68188	-2.2421	30.639	-5.9804
134.81	-1.4302	53.899	-5.6414	0.66386	-2.2481	0.026951	-0.014788	0.024055	0.66022	-1.3176	3203.5	21.792	-0.56437	86.027	-63.153	82.046	81.516	21.773	-0.91421	-5.5924	0.68188	-2.2421	30.639	-5.9804
134.81	-1.4294	53.9	-5.6413	0.66378	-2.248	0.027718	-0.015983	0.023699	0.66022	-1.3176	3202.7	21.792	-0.56407	86.027	-63.187	82.046	81.516	21.773	-0.91421	-5.5924	0.68188	-2.2421	30.639	-5.9804
134.81	-1.4286	53.9	-5.6411	0.6637	-2.2479	0.028454	-0.017161	0.023322	0.66022	-1.3176	3202.0	21.792	-0.56376	86.026	-63.22	82.047	81.516	21.773	-0.91421	-5.5924	0.68188	-2.2421	30.639	-5.9804
134.81	-1.4278	53.901	-5.641	0.66361	-2.2477	0.029159	-0.01832	0.022926	0.66022	-1.3176	3201.3	21.793	-0.56345	86.026	-63.253	82.047	81.516	21.773	-0.91421	-5.5924	0.68188	-2.2421	30.639	-5.9804
134.81	-1.427	53.902	-5.6408	0.66351	-2.2476	0.029832	-0.019459	0.02251	0.66022	-1.3176	3200.6	21.793	-0.56314	86.026	-63.285	82.048	81.516	21.773	-0.91421	-5.5924	0.68188	-2.2421	30.639	-5.9804
134.81	-1.4262	53.903	-5.6407	0.66341	-2.2475	0.030472	-0.020577	0.022074	0.66022	-1.3176	3199.8	21.794	-0.56283	86.025	-63.316	82.048	81.516	21.773	-0.91421	-5.5924	0.68188	-2.2421	30.639	-5.9804
134.81	-1.4254	53.904	-5.6405	0.66331	-2.2474	0.031079	-0.021673	0.02162	0.66022	-1.3176	3199.1	21.794	-0.56252	86.025	-63.347	82.049	81.516	21.773	-0.91421	-5.5924	0.68188	-2.2421	30.639	-5.9804
134.81	-1.4246	53.905	-5.6404	0.6632	-2.2473	0.031652	-0.022747	0.021148	0.66022	-1.3176	3198.4	21.795	-0.5622	86.024	-63.376	82.049	81.516	21.773	-0.91421	-5.5924	0.68188	-2.2421	30.639	-5.9804
134.81	-1.4238	53.906	-5.6402	0.66308	-2.2472	0.032191	-0.023797	0.020657	0.66022	-1.3176	3197.7	21.795	-0.56189	86.024	-63.405	82.05	81.516	21.773	-0.91421	-5.5924	0.68188	-2.2421	30.639	-5.9804
134.81	-1.423	53.907	-5.6401	0.66296	-2.2471	0.032696	-0.024822	0.02015	0.66022	-1.3176	3197.0	21.796	-0.56157	86.024	-63.433	82.051	81.516	21.773	-0.91421	-5.5924	0.68188	-2.2421	30.639	-5.9804
134.8	-1.4222	53.908	-5.6399	0.66283	-2.247	0.033165	-0.025821	0.019626	0.66022	-1.3176	3196.2	21.796	-0.56125	86.023	-63.46	82.051	81.516	21.773	-0.91421	-5.5924	0.68188	-2.2421	30.639	-5.9804
134.8	-1.4214	53.909	-5.6397	0.6627	-2.2469	0.033599	-0.026794	0.019085	0.66022	-1.3176	3195.5	21.797	-0.56094	86.023	-63.486	82.052	81.516	21.773	-0.91421	-5.5924	0.68188	-2.2421	30.639	-5.9804
134.8	-1.4206	53.91	-5.6396	0.66257	-2.2468	0.033997	-0.02774	0.018529	0.66022	-1.3176	3194.8	21.797	-0.56062	86.023	-63.511	82.052	81.516	21.773	-0.91421	-5.5924	0.68188	-2.2421	30.639	-5.9804
134.8	-1.4198	53.911	-5.6394	0.66242	-2.2467	0.03436	-0.028657	0.017958	0.66022	-1.3176	3194.1	21.798	-0.5603	86.022	-63.535	82.053	81.516	21.773	-0.91421	-5.5924	0.68188	-2.2421	30.639	-5.9804
134.8	-1.419	53.912	-5.6392	0.66228	-2.2466	0.034685	-0.029546	0.017372	0.66022	-1.3176	3193.3	21.798	-0.55999	86.022	-63.558	82.053	81.516	21.773	-0.91421	-5.5924	0.68188	-2.2421	30.639	-5.9804
134.8	-1.4182	53.913	-5.639	0.66213	-2.2465	0.034975	-0.030404	0.016772	0.66022	-1.3176	3192.6	21.799	-0.55967	86.022	-63.58	82.054	81.516	21.773	-0.91421	-5.5924	0.68188	-2.2421	30.639	-5.9804
134.8	-1.4174	53.914	-5.6389	0.66197	-2.2465	0.035227	-0.031232	0.016159	0.66022	-1.3176	3191.9	21.8	-0.55935	86.021	-63.601	82.054	81.516	21.773	-0.91421	-5.5924	0.68188	-2.2421	30.639	-5.9804
134.8	-1.4166	53.915	-5.6387	0.66182	-2.2464	0.035443	-0.032029	0.015533	0.66022	-1.3176	3191.2	21.8	-0.55904	86.021	-63.62	82.055	81.516	21.773	-0.91421	-5.5924	0.68188	-2.2421	30.639	-5.9804
134.8	-1.4158	53.916	-5.6385	0.66165	-2.2463	0.035621	-0.032794	0.014895	0.66022	-1.3176	3190.4	21.801	-0.55873	86.021	-63.639	82.056	81.516	21.773	-0.91421	-5.5924	0.68188	-2.2421	30.639	-5.9804
134.79	-1.415	53.917	-5.6383	0.66149	-2.2462	0.035762	-0.033526	0.014246	0.66022	-1.3176	3189.7	21.801	-0.55841	86.02	-63.656	82.056	81.516	21.773	-0.91421	-5.5924	0.68188	-2.2421	30.639	-5.9804
134.79	-1.4142	53.918	-5.6381	0.66132	-2.2462	0.035866	-0.034225	0.013585	0.66022	-1.3176	3189.0	21.802	-0.5581	86.02	-63.672	82.057	81.516	21.773	-0.91421	-5.5924	0.68188	-2.2421	30.639	-5.9804
134.79	-1.4134	53.919	-5.638	0.66115	-2.2461	0.035933	-0.03489	0.012914	0.66022	-1.3176	3188.3	21.802	-0.55779	86.02	-63.686	82.057	81.516	21.773	-0.91421	-5.5924	0.68188	-2.2421	30.639	-5.9804
134.79	-1.4126	53.92	-5.6378	0.66097	-2.246	0.035962	-0.035521	0.012234	0.66022	-1.3176	3187.5	21.803	-0.55749	86.019	-63.7	82.058	81.516	21.773	-0.91421	-5.5924	0.68188	-2.2421	30.639	-5.9804
134.79	-1.4118	53.921	-5.6376	0.66079	-2.246	0.035954	-0.036117	0.011545	0.66022	-1.3176	3186.8	21.803	-0.55718	86.019	-63.712	82.058	81.516	21.773	-0.91421	-5.5924	0.68188	-2.2421	30.639	-5.9804
134.79	-1.4111	53.922	-5.6374	0.66061	-2.2459	0.035909	-0.036678	0.010847	0.66022	-1.3176	3186.1	21.804	-0.55688	86.019	-63.722	82.059	81.516	21.773	-0.91421	-5.5924	0.68188	-2.2421	30.639	-5.9804
134.79	-1.4103	53.923	-5.6373	0.66042	-2.2459	0.035827	-0.037203	0.010142	0.66022	-1.3176	3185.4	21.804	-0.55658	86.018	-63.731	82.059	81.516	21.773	-0.91421	-5.5924	0.68188	-2.2421	30.639	-5.9804
134.79	-1.4095	53.924	-5.6371	0.66024	-2.2458	0.035708	-0.037691	0.0094304	0.66022	-1.3176	3184.7	21.805	-0.55628	86.018	-63.739	82.06	81.516	21.773	-0.91421	-5.5924	0.68188	-2.2421	30.639	-5.9804
134.79	-1.4088	53.925	-5.6369	0.66005	-2.2458	0.035552	-0.038143	0.0087123	0.66022	-1.3176	3183.9	21.805	-0.55599	86.018	-63.746	82.061	81.516	21.773	-0.91421	-5.5924	0.68188	-2.2421	30.639	-5.9804
134.79	-1.408	53.926	-5.6367	0.65986	-2.2457	0.03536	-0.038559	0.0079886	0.66022	-1.3176	3183.2	21.806	-0.55569	86.017	-63.751	82.061	81.516	21.773	-0.91421	-5.5924	0.68188	-2.2421	30.639	-5.9804
134.78	-1.4073	53.927	-5.6365	0.65966	-2.2457	0.035131	-0.038936	0.0072601	0.66022	-1.3176	3182.5	21.806	-0.55541	86.017	-63.755	82.062	81.516	21.773	-0.91421	-5.5924	0.68188	-2.2421	30.639	-5.9804
134.78	-1.4066	53.928	-5.6364	0.65947	-2.2457	0.034867	-0.039277	0.0065275	0.66022	-1.3176	3181.8	21.807	-0.55512	86.016	-63.757	82.062	81.516	21.773	-0.91421	-5.5924	0.68188	-2.2421	30.639	-5.9804
134.78	-1.4058	53.929	-5.6362	0.65927	-2.2456	0.034567	-0.039579	0.0057914	0.66022	-1.3176	3181.0	21.807	-0.55484	86.016	-63.758	82.063	81.516	21.773	-0.91421	-5.5924	0.68188	-2.2421	30.639	-5.9804
134.78	-1.4051	53.93	-5.636	0.65907	-2.2456	0.034231	-0.039844	0.0050526	0.66022	-1.3176	3180.3	21.808	-0.55456	86.016	-63.757	82.063	81.516	21.773	-0.91421	-5.5924	0.68188	-2.2421	30.639	-5.9804
134.78	-1.4044	53.93	-5.6359	0.65887	-2.2456	0.033861	-0.040071	0.0043118	0.66022	-1.3176	3179.6	21.808	-0.55429	86.015	-63.756	82.064	81.516	21.773	-0.91421	-5.5924	0.68188	-2.2421	30.639	-5.9804
134.78	-1.4037	53.931	-5.6357	0.65867	-2.2456	0.033456	-0.040259	0.0035697	0.66022	-1.3176	3178.9	21.809	-0.55402	86.015	-63.752	82.064	81.516	21.773	-0.91421	-5.5924	0.68188	-2.2421	30.639	-5.9804
134.78	-1.4031	53.932	-5.6355	0.65847	-2.2455	0.033017	-0.040409	0.0028269	0.66022	-1.3176	3178.1	21.809	-0.55375	86.015	-63.748	82.065	81.516	21.773	-0.91421	-5.5924	0.68188	-2.2421	30.639	-5.9804
134.78	-1.4024	53.933	-5.6354	0.65827	-2.2455	0.032544	-0.040521	0.0020842	0.66022	-1.3176	3177.4	21.809	-0.55349	86.014	-63.742	82.065	81.516	21.773	-0.91421	-5.5924	0.68188	-2.2421	30.639	-5.9804
134.78	-1.4017	53.933	-5.6352	0.65806	-2.2455	0.032039	-0.040594	0.0013423	0.66022	-1.3176	3176.7	21.81	-0.55323	86.014	-63.734	82.066	81.516	21.773	-0.91421	-5.5924	0.68188	-2.2421	30.639	-5.9804
134.78	-1.4011	53.934	-5.635	0.65786	-2.2455	0.031501	-0.040629	0.00060186	0.66022	-1.3176	3176.0	21.81	-0.55298	86.013	-63.725	82.066	81.516	21.773	-0.91421	-5.5924	0.68188	-2.2421	30.639	-5.9804
134.77	-1.4005	53.935	-5.6349	0.65766	-2.2455	0.030931	-0.040625	-0.00013642	0.66022	-1.3176	3175.2	21.811	-0.55273	86.013	-63.715	82.067	81.516	21.773	-0.91421	-5.5924	0.68188	-2.2421	30.639	-5.9804
134.77	-1.3998	53.936	-5.6347	0.65745	-2.2455	0.030329	-0.040584	-0.00087185	0.66022	-1.3176	3174.5	21.811	-0.55249	86.013	-63.704	82.067	81.516	21.773	-0.91421	-5.5924	0.68188	-2.2421	30.639	-5.9804
134.77	-1.3992	53.936	-5.6346	0.65725	-2.2455	0.029697	-0.040504	-0.0016037	0.66022	-1.3176	3173.8	21.811	-0.55225	86.012	-63.691	82.068	81.516	21.773	-0.91421	-5.5924	0.68188	-2.2421	30.639	-5.9804
134.77	-1.3986	53.937	-5.6344	0.65705	-2.2455	0.029035	-0.040387	-0.0023314	0.66022	-1.3176	3173.1	21.812	-0.55202	86.012	-63.677	82.068	81.516	21.773	-0.91421	-5.5924	0.68188	-2.2421	30.639	-5.9804
134.77	-1.3981	53.937	-5.6343	0.65685	-2.2455	0.028344	-0.040231	-0.0030542	0.66022	-1.3176	3172.3	21.812	-0.5518	86.011	-63.662	82.069	81.516	21.773	-0.91421	-5.5924	0.68188	-2.2421	30.639	-5.9804
134.77	-1.3975	53.938	-5.6341	0.65665	-2.2456	0.027624	-0.040039	-0.0037714	0.66022	-1.3176	3171.6	21.812	-0.55157	86.011	-63.646	82.069	81.516	21.773	-0.91421	-5.5924	0.68188	-2.2421	30.639	-5.9804
134.77	-1.3969	53.938	-5.634	0.65645	-2.2456	0.026876	-0.039809	-0.0044824	0.66022	-1.3176	3170.9	21.813	-0.55136	86.011	-63.628	82.07	81.516	21.773	-0.91421	-5.5924	0.68188	-2.2421	30.639	-5.9804
134.77	-1.3964	53.939	-5.6339	0.65625	-2.2456	0.026101	-0.039542	-0.0051866	0.66022	-1.3176	3170.2	21.813	-0.55115	86.01	-63.61	82.07	81.516	21.773	-0.91421	-5.5924	0.68188	-2.2421	30.639	-5.9804
134.77	-1.3959	53.939	-5.6337	0.65605	-2.2456	0.0253	-0.039239	-0.0058832	0.66022	-1.3176	3169.5	21.813	-0.55094	86.01	-63.59	82.071	81.516	21.773	-0.91421	-5.5924	0.68188	-2.2421	30.639	-5.9804
134.77	-1.3954	53.939	-5.6336	0.65586	-2.2457	0.024473	-0.0389	-0.0065717	0.66022	-1.3176	3168.7	21.813	-0.55074	86.009	-63.569	82.071	81.516	21.773	-0.91421	-5.5924	0.68188	-2.2421	30.639	-5.9804
134.77	-1.3949	53.94	-5.6335	0.65566	-2.2457	0.023622	-0.038524	-0.0072514	0.66022	-1.3176	3168.0	21.814	-0.55055	86.009	-63.547	82.072	81.516	21.773	-0.91421	-5.5924	0.68188	-2.2421	30.639	-5.9804
134.76	-1.3944	53.94	-5.6334	0.65547	-2.2457	0.022747	-0.038114	-0.0079216	0.66022	-1.3176	3167.3	21.814	-0.55036	86.009	-63.524	82.072	81.516	21.773	-0.91421	-5.5924	0.68188	-2.2421	30.639	-5.9804
134.76	-1.3939	53.94	-5.6333	0.65528	-2.2458	0.021849	-0.037669	-0.0085819	0.66022	-1.3176	3166.6	21.814	-0.55018	86.008	-63.5	82.073	81.516	21.773	-0.91421	-5.5924	0.68188	-2.2421	30.639	-5.9804
134.76	-1.3935	53.94	-5.6332	0.65509	-2.2458	0.020929	-0.037189	-0.0092316	0.66022	-1.3176	3165.8	21.814	-0.55001	86.008	-63.476	82.073	81.516	21.773	-0.91421	-5.5924	0.68188	-2.2421	30.639	-5.9804
134.76	-1.393	53.941	-5.6331	0.65491	-2.2459	0.019988	-0.036675	-0.0098701	0.66022	-1.3176	3165.1	21.814	-0.54984	86.007	-63.45	82.074	81.516	21.773	-0.91421	-5.5924	0.68188	-2.2421	30.639	-5.9804
134.76	-1.3926	53.941	-5.633	0.65473	-2.2459	0.019027	-0.036129	-0.010497	0.66022	-1.3176	3164.4	21.815	-0.54968	86.007	-63.424	82.074	81.516	21.773	-0.91421	-5.5924	0.68188	-2.2421	30.639	-5.9804
134.76	-1.3922	53.941	-5.6329	0.65455	-2.246	0.018046	-0.035549	-0.011111	0.66022	-1.3176	3163.7	21.815	-0.54952	86.006	-63.396	82.075	81.516	21.773	-0.91421	-5.5924	0.68188	-2.2421	30.639	-5.9804
134.76	-1.3918	53.941	-5.6328	0.65437	-2.246	0.017047	-0.034938	-0.011713	0.66022	-1.3176	3162.9	21.815	-0.54937	86.006	-63.368	82.075	81.516	21.773	-0.91421	-5.5924	0.68188	-2.2421	30.639	-5.9804
134.76	-1.3915	53.941	-5.6327	0.6542	-2.2461	0.016032	-0.034295	-0.012301	0.66022	-1.3176	3162.2	21.815	-0.54923	86.005	-63.34	82.076	81.516	21.773	-0.91421	-5.5924	0.68188	-2.2421	30.639	-5.9804
134.76	-1.3911	53.941	-5.6326	0.65403	-2.2462	0.014999	-0.033622	-0.012875	0.66022	-1.3176	3161.5	21.815	-0.54909	86.005	-63.31	82.076	81.516	21.773	-0.91421	-5.5924	0.68188	-2.2421	30.639	-5.9804
134.76	-1.3908	53.94	-5.6326	0.65386	-2.2462	0.013952	-0.032918	-0.013435	0.66022	-1.3176	3160.8	21.815	-0.54896	86.005	-63.28	82.077	81.516	21.773	-0.91421	-5.5924	0.68188	-2.2421	30.639	-5.9804
134.76	-1.3905	53.94	-5.6325	0.6537	-2.2463	0.012891	-0.032185	-0.01398	0.66022	-1.3176	3160.1	21.815	-0.54884	86.004	-63.25	82.077	81.516	21.773	-0.91421	-5.5924	0.68188	-2.2421	30.639	-5.9804
134.76	-1.3902	53.94	-5.6324	0.65354	-2.2464	0.011816	-0.031424	-0.01451	0.66022	-1.3176	3159.3	21.815	-0.54872	86.004	-63.219	82.077	81.516	21.773	-0.91421	-5.5924	0.68188	-2.2421	30.639	-5.9804
134.75	-1.3899	53.94	-5.6324	0.65339	-2.2464	0.010729	-0.030635	-0.015023	0.66022	-1.3176	3158.6	21.815	-0.54861	86.003	-63.187	82.078	81.516	21.773	-0.91421	-5.5924	0.68188	-2.2421	30.639	-5.9804
134.75	-1.3896	53.94	-5.6323	0.65324	-2.2465	0.0096313	-0.029819	-0.015521	0.66022	-1.3176	3157.9	21.815	-0.54851	86.003	-63.155	82.078	81.516	21.773	-0.91421	-5.5924	0.68188	-2.2421	30.639	-5.9804
134.75	-1.3893	53.939	-5.6323	0.65309	-2.2466	0.0085234	-0.028977	-0.016001	0.66022	-1.3176	3157.2	21.815	-0.54841	86.002	-63.122	82.079	81.516	21.773	-0.91421	-5.5924	0.68188	-2.2421	30.639	-5.9804
134.75	-1.3891	53.939	-5.6322	0.65295	-2.2467	0.0074067	-0.02811	-0.016465	0.66022	-1.3176	3156.4	21.815	-0.54832	86.002	-63.09	82.079	81.516	21.773	-0.91421	-5.5924	0.68188	-2.2421	30.639	-5.9804
134.75	-1.3889	53.938	-5.6322	0.65281	-2.2468	0.0062821	-0.027218	-0.016911	0.66022	-1.3176	3155.7	21.815	-0.54824	86.001	-63.056	82.08	81.516	21.773	-0.91421	-5.5924	0.68188	-2.2421	30.639	-5.9804
134.75	-1.3887	53.938	-5.6322	0.65267	-2.2468	0.0051508	-0.026303	-0.017339	0.66022	-1.3176	3155.0	21.815	-0.54816	86.001	-63.023	82.08	81.516	21.773	-0.91421	-5.5924	0.68188	-2.2421	30.639	-5.9804
134.75	-1.3885	53.937	-5.6321	0.65254	-2.2469	0.0040137	-0.025366	-0.017749	0.66022	-1.3176	3154.3	21.815	-0.54809	86.0	-62.989	82.08	81.516	21.773	-0.91421	-5.5924	0.68188	-2.2421	30.639	-5.9804
134.75	-1.3883	53.937	-5.6321	0.65242	-2.247	0.0028721	-0.024406	-0.01814	0.66022	-1.3176	3153.5	21.815	-0.54803	86.0	-62.955	82.081	81.516	21.773	-0.91421	-5.5924	0.68188	-2.2421	30.639	-5.9804
134.75	-1.3882	53.936	-5.6321	0.6523	-2.2471	0.001727	-0.023426	-0.018513	0.66022	-1.3176	3152.8	21.815	-0.54797	85.999	-62.921	82.081	81.516	21.773	-0.91421	-5.5924	0.68188	-2.2421	30.639	-5.9804
134.75	-1.388	53.935	-5.6321	0.65219	-2.2472	0.00057943	-0.022426	-0.018866	0.66022	-1.3176	3152.1	21.815	-0.54792	85.999	-62.886	82.082	81.516	21.773	-0.91421	-5.5924	0.68188	-2.2421	30.639	-5.9804
134.75	-1.3879	53.935	-5.6321	0.65208	-2.2473	-0.00056943	-0.021408	-0.019199	0.66022	-1.3176	3151.4	21.814	-0.54787	85.998	-62.852	82.082	81.516	21.773	-0.91421	-5.5924	0.68188	-2.2421	30.639	-5.9804
134.75	-1.3878	53.934	-5.6321	0.65197	-2.2474	-0.0017185	-0.020372	-0.019513	0.66022	-1.3176	3150.7	21.814	-0.54783	85.998	-62.817	82.082	81.516	21.773	-0.91421	-5.5924	0.68188	-2.2421	30.639	-5.9804
134.75	-1.3877	53.933	-5.6321	0.65187	-2.2475	-0.0028668	-0.019319	-0.019807	0.66022	-1.3176	3149.9	21.814	-0.5478	85.997	-62.783	82.083	81.516	21.773	-0.91421	-5.5924	0.68188	-2.2421	30.639	-5.9804
134.75	-1.3876	53.932	-5.6321	0.65178	-2.2476	-0.0040131	-0.01825	-0.020081	0.66022	-1.3176	3149.2	21.814	-0.54777	85.996	-62.748	82.083	81.516	21.773	-0.91421	-5.5924	0.68188	-2.2421	30.639	-5.9804
134.75	-1.3876	53.931	-5.6322	0.65169	-2.2477	-0.0051565	-0.017166	-0.020334	0.66022	-1.3176	3148.5	21.814	-0.54776	85.996	-62.713	82.083	81.516	21.773	-0.91421	-5.5924	0.68188	-2.2421	30.639	-5.9804
134.74	-1.3875	53.93	-5.6322	0.65161	-2.2478	-0.0062958	-0.016069	-0.020566	0.66022	-1.3176	3147.8	21.813	-0.54774	85.995	-62.679	82.084	81.516	21.773	-0.91421	-5.5924	0.68188	-2.2421	30.639	-5.9804
134.74	-1.3875	53.929	-5.6322	0.65153	-2.2479	-0.0074299	-0.014959	-0.020778	0.66022	-1.3176	3147.0	21.813	-0.54773	85.995	-62.644	82.084	81.516	21.773	-0.91421	-5.5924	0.68188	-2.2421	30.639	-5.9804
134.74	-1.3875	53.928	-5.6323	0.65146	-2.248	-0.0085579	-0.013838	-0.020969	0.66022	-1.3176	3146.3	21.813	-0.54773	85.994	-62.61	82.085	81.516	21.773	-0.91421	-5.5924	0.68188	-2.2421	30.639	-5.9804
134.74	-1.3875	53.927	-5.6323	0.65139	-2.2481	-0.0096786	-0.012706	-0.021138	0.66022	-1.3176	3145.6	21.812	-0.54774	85.994	-62.576	82.085	81.516	21.773	-0.91421	-5.5924	0.68188	-2.2421	30.639	-5.9804
134.74	-1.3875	53.926	-5.6324	0.65133	-2.2482	-0.010791	-0.011565	-0.021287	0.66022	-1.3176	3144.9	21.812	-0.54775	85.993	-62.542	82.085	81.516	21.773	-0.91421	-5.5924	0.68188	-2.2421	30.639	-5.9804
134.74	-1.3875	53.925	-5.6324	0.65128	-2.2483	-0.011894	-0.010415	-0.021414	0.66022	-1.3176	3144.2	21.812	-0.54776	85.993	-62.508	82.086	81.516	21.773	-0.91421	-5.5924	0.68188	-2.2421	30.639	-5.9804
134.74	-1.3876	53.924	-5.6325	0.65123	-2.2484	-0.012987	-0.0092584	-0.02152	0.66022	-1.3176	3143.4	21.811	-0.54779	85.992	-62.474	82.086	81.516	21.773	-0.91421	-5.5924	0.68188	-2.2421	30.639	-5.9804
134.74	-1.3876	53.923	-5.6326	0.65118	-2.2485	-0.014069	-0.0080954	-0.021604	0.66022	-1.3176	3142.7	21.811	-0.54781	85.992	-62.441	82.086	81.516	21.773	-0.91421	-5.5924	0.68188	-2.2421	30.639	-5.9804
134.74	-1.3877	53.921	-5.6326	0.65115	-2.2487	-0.015138	-0.0069273	-0.021667	0.66022	-1.3176	3142.0	21.811	-0.54784	85.991	-62.408	82.087	81.516	21.773	-0.91421	-5.5924	0.68188	-2.2421	30.639	-5.9804
134.74	-1.3878	53.92	-5.6327	0.65111	-2.2488	-0.016194	-0.0057553	-0.021708	0.66022	-1.3176	3141.3	21.81	-0.54788	85.99	-62.375	82.087	81.516	21.773	-0.91421	-5.5924	0.68188	-2.2421	30.639	-5.9804
134.74	-1.3879	53.919	-5.6328	0.65109	-2.2489	-0.017236	-0.0045803	-0.021728	0.66022	-1.3176	3140.5	21.81	-0.54793	85.99	-62.343	82.087	81.516	21.773	-0.91421	-5.5924	0.68188	-2.2421	30.639	-5.9804
134.74	-1.388	53.917	-5.6329	0.65107	-2.249	-0.018262	-0.0034036	-0.021727	0.66022	-1.3176	3139.8	21.809	-0.54797	85.989	-62.31	82.088	81.516	21.773	-0.91421	-5.5924	0.68188	-2.2421	30.639	-5.9804
134.74	-1.3881	53.916	-5.633	0.65105	-2.2491	-0.019273	-0.0022263	-0.021704	0.66022	-1.3176	3139.1	21.809	-0.54803	85.989	-62.279	82.088	81.516	21.773	-0.91421	-5.5924	0.68188	-2.2421	30.639	-5.9804
134.74	-1.3883	53.914	-5.6331	0.65105	-2.2492	-0.020266	-0.0010493	-0.02166	0.66022	-1.3176	3138.4	21.808	-0.54808	85.988	-62.248	82.088	81.516	21.773	-0.91421	-5.5924	0.68188	-2.2421	30.639	-5.9804
134.74	-1.3884	53.913	-5.6332	0.65104	-2.2493	-0.021242	0.0001262	-0.021595	0.66022	-1.3176	3137.7	21.808	-0.54815	85.987	-62.217	82.089	81.516	21.773	-0.91421	-5.5924	0.68188	-2.2421	30.639	-5.9804
134.74	-1.3886	53.911	-5.6333	0.65105	-2.2494	-0.022199	0.0012991	-0.021508	0.66022	-1.3176	3136.9	21.808	-0.54821	85.987	-62.186	82.089	81.516	21.773	-0.91421	-5.5924	0.68188	-2.2421	30.639	-5.9804
134.74	-1.3888	53.91	-5.6334	0.65106	-2.2495	-0.023136	0.0024683	-0.021401	0.66022	-1.3176	3136.2	21.807	-0.54828	85.986	-62.156	82.089	81.516	21.773	-0.91421	-5.5924	0.68188	-2.2421	30.639	-5.9804
134.74	-1.3889	53.908	-5.6335	0.65107	-2.2496	-0.024053	0.0036329	-0.021273	0.66022	-1.3176	3135.5	21.806	-0.54836	85.986	-62.127	82.09	81.516	21.773	-0.91421	-5.5924	0.68188	-2.2421	30.639	-5.9804
134.74	-1.3891	53.907	-5.6336	0.65109	-2.2497	-0.024949	0.0047916	-0.021124	0.66022	-1.3176	3134.8	21.806	-0.54844	85.985	-62.098	82.09	81.516	21.773	-0.91421	-5.5924	0.68188	-2.2421	30.639	-5.9804
134.73	-1.3893	53.905	-5.6338	0.65112	-2.2498	-0.025822	0.0059434	-0.020954	0.66022	-1.3176	3134.0	21.805	-0.54852	85.984	-62.07	82.09	81.516	21.773	-0.91421	-5.5924	0.68188	-2.2421	30.639	-5.9804
134.73	-1.3895	53.903	-5.6339	0.65115	-2.2499	-0.026673	0.0070873	-0.020765	0.66022	-1.3176	3133.3	21.805	-0.54861	85.984	-62.042	82.091	81.516	21.773	-0.91421	-5.5924	0.68188	-2.2421	30.639	-5.9804
134.73	-1.3898	53.901	-5.634	0.65119	-2.25	-0.0275	0.0082223	-0.020555	0.66022	-1.3176	3132.6	21.804	-0.5487	85.983	-62.015	82.091	81.516	21.773	-0.91421	-5.5924	0.68188	-2.2421	30.639	-5.9804
134.73	-1.39	53.9	-5.6342	0.65123	-2.2501	-0.028303	0.0093473	-0.020325	0.66022	-1.3176	3131.9	21.804	-0.54879	85.983	-61.988	82.091	81.516	21.773	-0.91421	-5.5924	0.68188	-2.2421	30.639	-5.9804
134.73	-1.3902	53.898	-5.6343	0.65128	-2.2502	-0.029081	0.010461	-0.020076	0.66022	-1.3176	3131.2	21.803	-0.54889	85.982	-61.962	82.091	81.516	21.773	-0.91421	-5.5924	0.68188	-2.2421	30.639	-5.9804
134.73	-1.3905	53.896	-5.6345	0.65134	-2.2503	-0.029834	0.011563	-0.019808	0.66022	-1.3176	3130.4	21.802	-0.54899	85.981	-61.937	82.092	81.516	21.773	-0.91421	-5.5924	0.68188	-2.2421	30.639	-5.9804
134.73	-1.3907	53.894	-5.6346	0.6514	-2.2504	-0.03056	0.012652	-0.01952	0.66022	-1.3176	3129.7	21.802	-0.54909	85.981	-61.912	82.092	81.516	21.773	-0.91421	-5.5924	0.68188	-2.2421	30.639	-5.9804
134.73	-1.391	53.892	-5.6348	0.65147	-2.2505	-0.031259	0.013727	-0.019214	0.66022	-1.3176	3129.0	21.801	-0.5492	85.98	-61.888	82.092	81.516	21.773	-0.91421	-5.5924	0.68188	-2.2421	30.639	-5.9804
134.73	-1.3912	53.891	-5.6349	0.65154	-2.2506	-0.031931	0.014787	-0.01889	0.66022	-1.3176	3128.3	21.801	-0.5493	85.98	-61.864	82.093	81.516	21.773	-0.91421	-5.5924	0.68188	-2.2421	30.639	-5.9804
134.73	-1.3915	53.889	-5.6351	0.65161	-2.2507	-0.032575	0.015832	-0.018547	0.66022	-1.3176	3127.6	21.8	-0.54941	85.979	-61.842	82.093	81.516	21.773	-0.91421	-5.5924	0.68188	-2.2421	30.639	-5.9804
134.73	-1.3918	53.887	-5.6353	0.65169	-2.2508	-0.033191	0.016859	-0.018187	0.66022	-1.3176	3126.8	21.799	-0.54952	85.978	-61.82	82.093	81.516	21.773	-0.91421	-5.5924	0.68188	-2.2421	30.639	-5.9804
134.73	-1.3921	53.885	-5.6354	0.65178	-2.2509	-0.033777	0.017868	-0.017809	0.66022	-1.3176	3126.1	21.799	-0.54964	85.978	-61.798	82.093	81.516	21.773	-0.91421	-5.5924	0.68188	-2.2421	30.639	-5.9804
134.73	-1.3923	53.883	-5.6356	0.65187	-2.251	-0.034334	0.018859	-0.017415	0.66022	-1.3176	3125.4	21.798	-0.54975	85.977	-61.777	82.094	81.516	21.773	-0.91421	-5.5924	0.68188	-2.2421	30.639	-5.9804
134.73	-1.3926	53.881	-5.6358	0.65197	-2.2511	-0.034861	0.019831	-0.017004	0.66022	-1.3176	3124.7	21.797	-0.54987	85.976	-61.758	82.094	81.516	21.773	-0.91421	-5.5924	0.68188	-2.2421	30.639	-5.9804
134.73	-1.3929	53.879	-5.6359	0.65207	-2.2512	-0.035357	0.020782	-0.016577	0.66022	-1.3176	3124.0	21.797	-0.54999	85.976	-61.738	82.094	81.516	21.773	-0.91421	-5.5924	0.68188	-2.2421	30.639	-5.9804
134.73	-1.3932	53.877	-5.6361	0.65218	-2.2513	-0.035823	0.021712	-0.016134	0.66022	-1.3176	3123.2	21.796	-0.55011	85.975	-61.72	82.095	81.516	21.773	-0.91421	-5.5924	0.68188	-2.2421	30.639	-5.9804
134.73	-1.3935	53.875	-5.6363	0.65229	-2.2513	-0.036258	0.02262	-0.015676	0.66022	-1.3176	3122.5	21.795	-0.55023	85.975	-61.702	82.095	81.516	21.773	-0.91421	-5.5924	0.68188	-2.2421	30.639	-5.9804
134.73	-1.3938	53.873	-5.6365	0.6524	-2.2514	-0.036661	0.023505	-0.015204	0.66022	-1.3176	3121.8	21.795	-0.55035	85.974	-61.685	82.095	81.516	21.773	-0.91421	-5.5924	0.68188	-2.2421	30.639	-5.9804
134.73	-1.3941	53.871	-5.6367	0.65252	-2.2515	-0.037032	0.024366	-0.014716	0.66022	-1.3176	3121.1	21.794	-0.55047	85.973	-61.669	82.096	81.516	21.773	-0.91421	-5.5924	0.68188	-2.2421	30.639	-5.9804
134.73	-1.3944	53.869	-5.6368	0.65265	-2.2516	-0.037372	0.025203	-0.014216	0.66022	-1.3176	3120.3	21.793	-0.55059	85.973	-61.654	82.096	81.516	21.773	-0.91421	-5.5924	0.68188	-2.2421	30.639	-5.9804
134.73	-1.3947	53.867	-5.637	0.65278	-2.2516	-0.037679	0.026015	-0.013701	0.66022	-1.3176	3119.6	21.793	-0.55071	85.972	-61.639	82.096	81.516	21.773	-0.91421	-5.5924	0.68188	-2.2421	30.639	-5.9804
134.73	-1.395	53.865	-5.6372	0.65291	-2.2517	-0.037953	0.026801	-0.013174	0.66022	-1.3176	3118.9	21.792	-0.55084	85.971	-61.625	82.096	81.516	21.773	-0.91421	-5.5924	0.68188	-2.2421	30.639	-5.9804
134.73	-1.3953	53.863	-5.6374	0.65304	-2.2518	-0.038195	0.027561	-0.012635	0.66022	-1.3176	3118.2	21.791	-0.55096	85.971	-61.612	82.097	81.516	21.773	-0.91421	-5.5924	0.68188	-2.2421	30.639	-5.9804
134.73	-1.3956	53.861	-5.6376	0.65318	-2.2518	-0.038405	0.028293	-0.012084	0.66022	-1.3176	3117.5	21.79	-0.55108	85.97	-61.6	82.097	81.516	21.773	-0.91421	-5.5924	0.68188	-2.2421	30.639	-5.9804
134.73	-1.3959	53.859	-5.6378	0.65333	-2.2519	-0.038581	0.028998	-0.011522	0.66022	-1.3176	3116.7	21.79	-0.5512	85.97	-61.589	82.097	81.516	21.773	-0.91421	-5.5924	0.68188	-2.2421	30.639	-5.9804
134.73	-1.3962	53.857	-5.638	0.65347	-2.2519	-0.038724	0.029675	-0.010949	0.66022	-1.3176	3116.0	21.789	-0.55132	85.969	-61.578	82.098	81.516	21.773	-0.91421	-5.5924	0.68188	-2.2421	30.639	-5.9804
134.73	-1.3964	53.855	-5.6382	0.65362	-2.252	-0.038834	0.030323	-0.010365	0.66022	-1.3176	3115.3	21.788	-0.55144	85.968	-61.568	82.098	81.516	21.773	-0.91421	-5.5924	0.68188	-2.2421	30.639	-5.9804
134.73	-1.3967	53.853	-5.6384	0.65378	-2.252	-0.038911	0.030941	-0.0097725	0.66022	-1.3176	3114.6	21.788	-0.55155	85.968	-61.559	82.098	81.516	21.773	-0.91421	-5.5924	0.68188	-2.2421	30.639	-5.9804
134.72	-1.397	53.851	-5.6386	0.65393	-2.2521	-0.038955	0.031529	-0.0091707	0.66022	-1.3176	3113.9	21.787	-0.55167	85.967	-61.551	82.098	81.516	21.773	-0.91421	-5.5924	0.68188	-2.2421	30.639	-5.9804
134.72	-1.3973	53.849	-5.6388	0.65409	-2.2521	-0.038966	0.032087	-0.0085605	0.66022	-1.3176	3113.1	21.786	-0.55178	85.966	-61.544	82.099	81.516	21.773	-0.91421	-5.5924	0.68188	-2.2421	30.639	-5.9804
134.72	-1.3976	53.847	-5.639	0.65425	-2.2522	-0.038944	0.032614	-0.0079423	0.66022	-1.3176	3112.4	21.786	-0.55189	85.966	-61.538	82.099	81.516	21.773	-0.91421	-5.5924	0.68188	-2.2421	30.639	-5.9804
134.72	-1.3978	53.845	-5.6392	0.65442	-2.2522	-0.038889	0.033109	-0.007317	0.66022	-1.3176	3111.7	21.785	-0.552	85.965	-61.532	82.099	81.516	21.773	-0.91421	-5.5924	0.68188	-2.2421	30.639	-5.9804
134.72	-1.3981	53.843	-5.6394	0.65458	-2.2522	-0.038802	0.033573	-0.0066849	0.66022	-1.3176	3111.0	21.784	-0.55211	85.965	-61.527	82.1	81.516	21.773	-0.91421	-5.5924	0.68188	-2.2421	30.639	-5.9804
134.72	-1.3984	53.841	-5.6395	0.65475	-2.2523	-0.038681	0.034005	-0.0060468	0.66022	-1.3176	3110.3	21.784	-0.55222	85.964	-61.523	82.1	81.516	21.773	-0.91421	-5.5924	0.68188	-2.2421	30.639	-5.9804
134.72	-1.3986	53.839	-5.6397	0.65492	-2.2523	-0.038529	0.034404	-0.0054032	0.66022	-1.3176	3109.5	21.783	-0.55232	85.963	-61.52	82.1	81.516	21.773	-0.91421	-5.5924	0.68188	-2.2421	30.639	-5.9804
134.72	-1.3988	53.837	-5.6399	0.6551	-2.2523	-0.038344	0.034771	-0.0047547	0.66022	-1.3176	3108.8	21.782	-0.55242	85.963	-61.518	82.1	81.516	21.773	-0.91421	-5.5924	0.68188	-2.2421	30.639	-5.9804
134.72	-1.3991	53.835	-5.6401	0.65527	-2.2524	-0.038127	0.035104	-0.004102	0.66022	-1.3176	3108.1	21.782	-0.55251	85.962	-61.517	82.101	81.516	21.773	-0.91421	-5.5924	0.68188	-2.2421	30.639	-5.9804
134.72	-1.3993	53.833	-5.6403	0.65545	-2.2524	-0.037878	0.035404	-0.0034457	0.66022	-1.3176	3107.4	21.781	-0.55261	85.962	-61.516	82.101	81.516	21.773	-0.91421	-5.5924	0.68188	-2.2421	30.639	-5.9804
134.72	-1.3995	53.831	-5.6405	0.65563	-2.2524	-0.037598	0.035671	-0.0027864	0.66022	-1.3176	3106.7	21.78	-0.5527	85.961	-61.516	82.101	81.516	21.773	-0.91421	-5.5924	0.68188	-2.2421	30.639	-5.9804
134.72	-1.3997	53.829	-5.6407	0.65581	-2.2524	-0.037287	0.035904	-0.0021247	0.66022	-1.3176	3105.9	21.78	-0.55278	85.96	-61.517	82.102	81.516	21.773	-0.91421	-5.5924	0.68188	-2.2421	30.639	-5.9804
134.72	-1.3999	53.827	-5.6409	0.65599	-2.2524	-0.036945	0.036103	-0.0014612	0.66022	-1.3176	3105.2	21.779	-0.55287	85.96	-61.519	82.102	81.516	21.773	-0.91421	-5.5924	0.68188	-2.2421	30.639	-5.9804
134.72	-1.4001	53.825	-5.6411	0.65617	-2.2524	-0.036573	0.036268	-0.00079652	0.66022	-1.3176	3104.5	21.778	-0.55294	85.959	-61.522	82.102	81.516	21.773	-0.91421	-5.5924	0.68188	-2.2421	30.639	-5.9804
134.72	-1.4003	53.823	-5.6412	0.65635	-2.2524	-0.03617	0.036399	-0.00013135	0.66022	-1.3176	3103.8	21.778	-0.55302	85.959	-61.526	82.103	81.516	21.773	-0.91421	-5.5924	0.68188	-2.2421	30.639	-5.9804
134.72	-1.4005	53.822	-5.6414	0.65653	-2.2524	-0.035739	0.036496	0.00053374	0.66022	-1.3176	3103.1	21.777	-0.55309	85.958	-61.53	82.103	81.516	21.773	-0.91421	-5.5924	0.68188	-2.2421	30.639	-5.9804
134.72	-1.4006	53.82	-5.6416	0.65671	-2.2524	-0.035278	0.036559	0.0011981	0.66022	-1.3176	3102.3	21.776	-0.55316	85.957	-61.535	82.103	81.516	21.773	-0.91421	-5.5924	0.68188	-2.2421	30.639	-5.9804
134.72	-1.4008	53.818	-5.6418	0.6569	-2.2524	-0.034789	0.036588	0.0018612	0.66022	-1.3176	3101.6	21.776	-0.55322	85.957	-61.541	82.104	81.516	21.773	-0.91421	-5.5924	0.68188	-2.2421	30.639	-5.9804
134.72	-1.4009	53.816	-5.6419	0.65708	-2.2524	-0.034272	0.036582	0.0025223	0.66022	-1.3176	3100.9	21.775	-0.55328	85.956	-61.548	82.104	81.516	21.773	-0.91421	-5.5924	0.68188	-2.2421	30.639	-5.9804
134.72	-1.401	53.815	-5.6421	0.65726	-2.2524	-0.033727	0.036543	0.0031808	0.66022	-1.3176	3100.2	21.775	-0.55333	85.956	-61.556	82.104	81.516	21.773	-0.91421	-5.5924	0.68188	-2.2421	30.639	-5.9804
134.72	-1.4012	53.813	-5.6423	0.65744	-2.2524	-0.033155	0.036469	0.0038362	0.66022	-1.3176	3099.5	21.774	-0.55338	85.955	-61.564	82.105	81.516	21.773	-0.91421	-5.5924	0.68188	-2.2421	30.639	-5.9804
134.72	-1.4013	53.811	-5.6424	0.65763	-2.2523	-0.032557	0.036362	0.0044878	0.66022	-1.3176	3098.7	21.774	-0.55342	85.954	-61.574	82.105	81.516	21.773	-0.91421	-5.5924	0.68188	-2.2421	30.639	-5.9804
134.72	-1.4013	53.81	-5.6426	0.65781	-2.2523	-0.031933	0.036221	0.0051351	0.66022	-1.3176	3098.0	21.773	-0.55346	85.954	-61.584	82.105	81.516	21.773	-0.91421	-5.5924	0.68188	-2.2421	30.639	-5.9804
134.72	-1.4014	53.808	-5.6428	0.65799	-2.2523	-0.031284	0.036047	0.0057774	0.66022	-1.3176	3097.3	21.773	-0.55349	85.953	-61.595	82.106	81.516	21.773	-0.91421	-5.5924	0.68188	-2.2421	30.639	-5.9804
134.72	-1.4015	53.807	-5.6429	0.65817	-2.2523	-0.030611	0.035839	0.0064141	0.66022	-1.3176	3096.6	21.772	-0.55352	85.953	-61.606	82.106	81.516	21.773	-0.91421	-5.5924	0.68188	-2.2421	30.639	-5.9804
134.72	-1.4015	53.805	-5.6431	0.65835	-2.2522	-0.029913	0.035599	0.0070447	0.66022	-1.3176	3095.8	21.772	-0.55354	85.952	-61.618	82.106	81.516	21.773	-0.91421	-5.5924	0.68188	-2.2421	30.639	-5.9804
134.72	-1.4016	53.804	-5.6432	0.65852	-2.2522	-0.029193	0.035325	0.0076685	0.66022	-1.3176	3095.1	21.771	-0.55356	85.952	-61.632	82.107	81.516	21.773	-0.91421	-5.5924	0.68188	-2.2421	30.639	-5.9804
134.72	-1.4016	53.802	-5.6434	0.6587	-2.2521	-0.02845	0.035019	0.0082851	0.66022	-1.3176	3094.4	21.771	-0.55357	85.951	-61.645	82.107	81.516	21.773	-0.91421	-5.5924	0.68188	-2.2421	30.639	-5.9804
134.71	-1.4016	53.801	-5.6435	0.65887	-2.2521	-0.027686	0.034681	0.0088939	0.66022	-1.3176	3093.7	21.77	-0.55358	85.95	-61.66	82.107	81.516	21.773	-0.91421	-5.5924	0.68188	-2.2421	30.639	-5.9804
134.71	-1.4016	53.799	-5.6436	0.65905	-2.2521	-0.0269	0.034312	0.0094942	0.66022	-1.3176	3093.0	21.77	-0.55358	85.95	-61.675	82.108	81.516	21.773	-0.91421	-5.5924	0.68188	-2.2421	30.639	-5.9804
134.71	-1.4016	53.798	-5.6438	0.65922	-2.252	-0.026095	0.033911	0.010086	0.66022	-1.3176	3092.2	21.769	-0.55357	85.949	-61.691	82.108	81.516	21.773	-0.91421	-5.5924	0.68188	-2.2421	30.639	-5.9804
134.71	-1.4015	53.797	-5.6439	0.65939	-2.252	-0.02527	0.033479	0.010668	0.66022	-1.3176	3091.5	21.769	-0.55356	85.949	-61.708	82.108	81.516	21.773	-0.91421	-5.5924	0.68188	-2.2421	30.639	-5.9804
134.71	-1.4015	53.796	-5.644	0.65955	-2.2519	-0.024427	0.033017	0.011239	0.66022	-1.3176	3090.8	21.769	-0.55354	85.948	-61.725	82.109	81.516	21.773	-0.91421	-5.5924	0.68188	-2.2421	30.639	-5.9804
134.71	-1.4014	53.794	-5.6441	0.65972	-2.2518	-0.023565	0.032525	0.011801	0.66022	-1.3176	3090.1	21.768	-0.55352	85.948	-61.743	82.109	81.516	21.773	-0.91421	-5.5924	0.68188	-2.2421	30.639	-5.9804
134.71	-1.4013	53.793	-5.6443	0.65988	-2.2518	-0.022687	0.032004	0.012351	0.66022	-1.3176	3089.4	21.768	-0.55349	85.947	-61.762	82.109	81.516	21.773	-0.91421	-5.5924	0.68188	-2.2421	30.639	-5.9804
134.71	-1.4012	53.792	-5.6444	0.66004	-2.2517	-0.021793	0.031454	0.01289	0.66022	-1.3176	3088.6	21.767	-0.55346	85.947	-61.782	82.11	81.516	21.773	-0.91421	-5.5924	0.68188	-2.2421	30.639	-5.9804
134.71	-1.4011	53.791	-5.6445	0.66019	-2.2517	-0.020884	0.030875	0.013417	0.66022	-1.3176	3087.9	21.767	-0.55342	85.946	-61.802	82.11	81.516	21.773	-0.91421	-5.5924	0.68188	-2.2421	30.639	-5.9804
134.71	-1.401	53.79	-5.6446	0.66034	-2.2516	-0.01996	0.030269	0.013931	0.66022	-1.3176	3087.2	21.767	-0.55337	85.946	-61.822	82.111	81.516	21.773	-0.91421	-5.5924	0.68188	-2.2421	30.639	-5.9804
134.71	-1.4008	53.789	-5.6447	0.66049	-2.2515	-0.019023	0.029635	0.014433	0.66022	-1.3176	3086.5	21.767	-0.55331	85.945	-61.843	82.111	81.516	21.773	-0.91421	-5.5924	0.68188	-2.2421	30.639	-5.9804
134.71	-1.4007	53.788	-5.6448	0.66064	-2.2514	-0.018073	0.028976	0.014921	0.66022	-1.3176	3085.8	21.766	-0.55325	85.945	-61.865	82.111	81.516	21.773	-0.91421	-5.5924	0.68188	-2.2421	30.639	-5.9804
134.71	-1.4005	53.787	-5.6449	0.66078	-2.2514	-0.017112	0.02829	0.015395	0.66022	-1.3176	3085.0	21.766	-0.55319	85.944	-61.888	82.112	81.516	21.773	-0.91421	-5.5924	0.68188	-2.2421	30.639	-5.9804
134.71	-1.4003	53.786	-5.6449	0.66092	-2.2513	-0.01614	0.027579	0.015855	0.66022	-1.3176	3084.3	21.766	-0.55312	85.944	-61.911	82.112	81.516	21.773	-0.91421	-5.5924	0.68188	-2.2421	30.639	-5.9804
134.71	-1.4001	53.785	-5.645	0.66106	-2.2512	-0.015158	0.026844	0.0163	0.66022	-1.3176	3083.6	21.766	-0.55304	85.943	-61.934	82.113	81.516	21.773	-0.91421	-5.5924	0.68188	-2.2421	30.639	-5.9804
134.71	-1.3999	53.784	-5.6451	0.66119	-2.2511	-0.014167	0.026085	0.01673	0.66022	-1.3176	3082.9	21.765	-0.55295	85.943	-61.958	82.113	81.516	21.773	-0.91421	-5.5924	0.68188	-2.2421	30.639	-5.9804
134.71	-1.3996	53.784	-5.6452	0.66132	-2.251	-0.013168	0.025304	0.017145	0.66022	-1.3176	3082.2	21.765	-0.55286	85.942	-61.983	82.113	81.516	21.773	-0.91421	-5.5924	0.68188	-2.2421	30.639	-5.9804
134.71	-1.3994	53.783	-5.6452	0.66144	-2.251	-0.012162	0.0245	0.017545	0.66022	-1.3176	3081.4	21.765	-0.55277	85.942	-62.008	82.114	81.516	21.773	-0.91421	-5.5924	0.68188	-2.2421	30.639	-5.9804
134.71	-1.3991	53.782	-5.6453	0.66157	-2.2509	-0.011151	0.023675	0.017928	0.66022	-1.3176	3080.7	21.765	-0.55266	85.941	-62.034	82.114	81.516	21.773	-0.91421	-5.5924	0.68188	-2.2421	30.639	-5.9804
134.7	-1.3988	53.782	-5.6453	0.66168	-2.2508	-0.010134	0.022829	0.018294	0.66022	-1.3176	3080.0	21.765	-0.55256	85.941	-62.06	82.115	81.516	21.773	-0.91421	-5.5924	0.68188	-2.2421	30.639	-5.9804
134.7	-1.3985	53.781	-5.6454	0.66179	-2.2507	-0.0091123	0.021964	0.018644	0.66022	-1.3176	3079.3	21.765	-0.55244	85.94	-62.086	82.115	81.516	21.773	-0.91421	-5.5924	0.68188	-2.2421	30.639	-5.9804
134.7	-1.3982	53.78	-5.6454	0.6619	-2.2506	-0.0080879	0.02108	0.018977	0.66022	-1.3176	3078.5	21.764	-0.55232	85.94	-62.113	82.116	81.516	21.773	-0.91421	-5.5924	0.68188	-2.2421	30.639	-5.9804
134.7	-1.3979	53.78	-5.6455	0.662	-2.2505	-0.0070612	0.020177	0.019292	0.66022	-1.3176	3077.8	21.764	-0.55219	85.939	-62.14	82.116	81.516	21.773	-0.91421	-5.5924	0.68188	-2.2421	30.639	-5.9804
134.7	-1.3976	53.779	-5.6455	0.6621	-2.2504	-0.0060332	0.019258	0.01959	0.66022	-1.3176	3077.1	21.764	-0.55206	85.939	-62.168	82.116	81.516	21.773	-0.91421	-5.5924	0.68188	-2.2421	30.639	-5.9804
134.7	-1.3972	53.779	-5.6455	0.6622	-2.2503	-0.0050049	0.018323	0.019871	0.66022	-1.3176	3076.4	21.764	-0.55192	85.938	-62.196	82.117	81.516	21.773	-0.91421	-5.5924	0.68188	-2.2421	30.639	-5.9804
134.7	-1.3968	53.779	-5.6455	0.66229	-2.2502	-0.0039772	0.017372	0.020133	0.66022	-1.3176	3075.7	21.764	-0.55178	85.938	-62.225	82.117	81.516	21.773	-0.91421	-5.5924	0.68188	-2.2421	30.639	-5.9804
134.7	-1.3964	53.778	-5.6456	0.66237	-2.2501	-0.0029511	0.016407	0.020376	0.66022	-1.3176	3074.9	21.764	-0.55163	85.937	-62.253	82.118	81.516	21.773	-0.91421	-5.5924	0.68188	-2.2421	30.639	-5.9804
134.7	-1.396	53.778	-5.6456	0.66245	-2.25	-0.0019274	0.015428	0.020602	0.66022	-1.3176	3074.2	21.764	-0.55147	85.937	-62.282	82.118	81.516	21.773	-0.91421	-5.5924	0.68188	-2.2421	30.639	-5.9804
134.7	-1.3956	53.778	-5.6456	0.66252	-2.2499	-0.00090729	0.014437	0.020808	0.66022	-1.3176	3073.5	21.764	-0.55131	85.936	-62.312	82.119	81.516	21.773	-0.91421	-5.5924	0.68188	-2.2421	30.639	-5.9804
134.7	-1.3952	53.777	-5.6456	0.66259	-2.2498	0.00010845	0.013435	0.020996	0.66022	-1.3176	3072.8	21.764	-0.55115	85.936	-62.341	82.119	81.516	21.773	-0.91421	-5.5924	0.68188	-2.2421	30.639	-5.9804
134.7	-1.3947	53.777	-5.6456	0.66266	-2.2497	0.0011188	0.012422	0.021165	0.66022	-1.3176	3072.1	21.764	-0.55097	85.936	-62.371	82.12	81.516	21.773	-0.91421	-5.5924	0.68188	-2.2421	30.639	-5.9804
134.7	-1.3943	53.777	-5.6456	0.66272	-2.2496	0.0021229	0.011399	0.021315	0.66022	-1.3176	3071.3	21.764	-0.5508	85.935	-62.401	82.12	81.516	21.773	-0.91421	-5.5924	0.68188	-2.2421	30.639	-5.9804
134.7	-1.3938	53.777	-5.6456	0.66277	-2.2495	0.0031199	0.010368	0.021446	0.66022	-1.3176	3070.6	21.764	-0.55061	85.935	-62.431	82.121	81.516	21.773	-0.91421	-5.5924	0.68188	-2.2421	30.639	-5.9804
134.69	-1.3933	53.777	-5.6455	0.66282	-2.2494	0.0041086	0.0093288	0.021557	0.66022	-1.3176	3069.9	21.764	-0.55043	85.934	-62.461	82.121	81.516	21.773	-0.91421	-5.5924	0.68188	-2.2421	30.639	-5.9804
134.69	-1.3929	53.777	-5.6455	0.66287	-2.2493	0.0050884	0.0082833	0.021649	0.66022	-1.3176	3069.2	21.764	-0.55024	85.934	-62.492	82.121	81.516	21.773	-0.91421	-5.5924	0.68188	-2.2421	30.639	-5.9804
134.69	-1.3923	53.777	-5.6455	0.66291	-2.2491	0.0060582	0.0072321	0.021722	0.66022	-1.3176	3068.5	21.765	-0.55004	85.933	-62.522	82.122	81.516	21.773	-0.91421	-5.5924	0.68188	-2.2421	30.639	-5.9804
134.69	-1.3918	53.777	-5.6455	0.66294	-2.249	0.0070172	0.0061763	0.021775	0.66022	-1.3176	3067.7	21.765	-0.54984	85.933	-62.553	82.122	81.516	21.773	-0.91421	-5.5924	0.68188	-2.2421	30.639	-5.9804
134.69	-1.3913	53.777	-5.6454	0.66297	-2.2489	0.0079646	0.0051169	0.021809	0.66022	-1.3176	3067.0	21.765	-0.54963	85.933	-62.583	82.123	81.516	21.773	-0.91421	-5.5924	0.68188	-2.2421	30.639	-5.9804
134.69	-1.3908	53.777	-5.6454	0.66299	-2.2488	0.0088993	0.0040548	0.021824	0.66022	-1.3176	3066.3	21.765	-0.54942	85.932	-62.614	82.123	81.516	21.773	-0.91421	-5.5924	0.68188	-2.2421	30.639	-5.9804
134.69	-1.3902	53.777	-5.6453	0.66301	-2.2487	0.0098207	0.0029912	0.021819	0.66022	-1.3176	3065.6	21.765	-0.5492	85.932	-62.645	82.124	81.516	21.773	-0.91421	-5.5924	0.68188	-2.2421	30.639	-5.9804
134.69	-1.3896	53.777	-5.6453	0.66302	-2.2486	0.010728	0.001927	0.021795	0.66022	-1.3176	3064.8	21.765	-0.54898	85.931	-62.675	82.124	81.516	21.773	-0.91421	-5.5924	0.68188	-2.2421	30.639	-5.9804
134.69	-1.3891	53.778	-5.6452	0.66303	-2.2485	0.01162	0.00086313	0.021751	0.66022	-1.3176	3064.1	21.766	-0.54876	85.931	-62.706	82.125	81.516	21.773	-0.91421	-5.5924	0.68188	-2.2421	30.639	-5.9804
134.69	-1.3885	53.778	-5.6452	0.66303	-2.2484	0.012496	-0.00019929	0.021689	0.66022	-1.3176	3063.4	21.766	-0.54853	85.931	-62.736	82.125	81.516	21.773	-0.91421	-5.5924	0.68188	-2.2421	30.639	-5.9804
134.69	-1.3879	53.778	-5.6451	0.66302	-2.2483	0.013356	-0.0012593	0.021607	0.66022	-1.3176	3062.7	21.766	-0.5483	85.93	-62.766	82.126	81.516	21.773	-0.91421	-5.5924	0.68188	-2.2421	30.639	-5.9804
134.69	-1.3873	53.778	-5.645	0.66302	-2.2482	0.014198	-0.0023159	0.021506	0.66022	-1.3176	3062.0	21.766	-0.54807	85.93	-62.796	82.126	81.516	21.773	-0.91421	-5.5924	0.68188	-2.2421	30.639	-5.9804
134.69	-1.3867	53.779	-5.645	0.663	-2.2481	0.015022	-0.0033681	0.021386	0.66022	-1.3176	3061.2	21.766	-0.54783	85.929	-62.826	82.127	81.516	21.773	-0.91421	-5.5924	0.68188	-2.2421	30.639	-5.9804
134.68	-1.3861	53.779	-5.6449	0.66298	-2.2479	0.015826	-0.0044149	0.021248	0.66022	-1.3176	3060.5	21.767	-0.54759	85.929	-62.856	82.127	81.516	21.773	-0.91421	-5.5924	0.68188	-2.2421	30.639	-5.9804
134.68	-1.3854	53.78	-5.6448	0.66296	-2.2478	0.016612	-0.0054554	0.021091	0.66022	-1.3176	3059.8	21.767	-0.54734	85.929	-62.886	82.128	81.516	21.773	-0.91421	-5.5924	0.68188	-2.2421	30.639	-5.9804
134.68	-1.3848	53.78	-5.6447	0.66293	-2.2477	0.017377	-0.0064885	0.020916	0.66022	-1.3176	3059.1	21.767	-0.54709	85.928	-62.915	82.128	81.516	21.773	-0.91421	-5.5924	0.68188	-2.2421	30.639	-5.9804
134.68	-1.3842	53.78	-5.6446	0.66289	-2.2476	0.018121	-0.0075134	0.020723	0.66022	-1.3176	3058.3	21.768	-0.54684	85.928	-62.944	82.129	81.516	21.773	-0.91421	-5.5924	0.68188	-2.2421	30.639	-5.9804
134.68	-1.3835	53.781	-5.6445	0.66285	-2.2475	0.018843	-0.0085289	0.020511	0.66022	-1.3176	3057.6	21.768	-0.54659	85.927	-62.972	82.129	81.516	21.773	-0.91421	-5.5924	0.68188	-2.2421	30.639	-5.9804
134.68	-1.3829	53.781	-5.6444	0.66281	-2.2474	0.019543	-0.0095343	0.020282	0.66022	-1.3176	3056.9	21.768	-0.54633	85.927	-63.0	82.13	81.516	21.773	-0.91421	-5.5924	0.68188	-2.2421	30.639	-5.9804
134.68	-1.3822	53.782	-5.6443	0.66276	-2.2473	0.02022	-0.010529	0.020036	0.66022	-1.3176	3056.2	21.769	-0.54608	85.927	-63.028	82.13	81.516	21.773	-0.91421	-5.5924	0.68188	-2.2421	30.639	-5.9804
134.68	-1.3815	53.782	-5.6442	0.6627	-2.2472	0.020873	-0.011511	0.019772	0.66022	-1.3176	3055.5	21.769	-0.54581	85.926	-63.056	82.131	81.516	21.773	-0.91421	-5.5924	0.68188	-2.2421	30.639	-5.9804
134.68	-1.3809	53.783	-5.6441	0.66264	-2.2471	0.021502	-0.01248	0.019492	0.66022	-1.3176	3054.7	21.769	-0.54555	85.926	-63.082	82.131	81.516	21.773	-0.91421	-5.5924	0.68188	-2.2421	30.639	-5.9804
134.68	-1.3802	53.784	-5.644	0.66258	-2.247	0.022107	-0.013436	0.019195	0.66022	-1.3176	3054.0	21.77	-0.54529	85.925	-63.109	82.132	81.516	21.773	-0.91421	-5.5924	0.68188	-2.2421	30.639	-5.9804
134.68	-1.3795	53.784	-5.6439	0.66251	-2.2469	0.022686	-0.014376	0.018882	0.66022	-1.3176	3053.3	21.77	-0.54502	85.925	-63.135	82.133	81.516	21.773	-0.91421	-5.5924	0.68188	-2.2421	30.639	-5.9804
134.67	-1.3788	53.785	-5.6438	0.66243	-2.2468	0.02324	-0.015302	0.018552	0.66022	-1.3176	3052.6	21.77	-0.54475	85.925	-63.16	82.133	81.516	21.773	-0.91421	-5.5924	0.68188	-2.2421	30.639	-5.9804
134.67	-1.3781	53.785	-5.6437	0.66235	-2.2468	0.023767	-0.016211	0.018207	0.66022	-1.3176	3051.8	21.771	-0.54448	85.924	-63.185	82.134	81.516	21.773	-0.91421	-5.5924	0.68188	-2.2421	30.639	-5.9804
134.67	-1.3774	53.786	-5.6436	0.66227	-2.2467	0.024268	-0.017102	0.017847	0.66022	-1.3176	3051.1	21.771	-0.54421	85.924	-63.209	82.134	81.516	21.773	-0.91421	-5.5924	0.68188	-2.2421	30.639	-5.9804
134.67	-1.3767	53.787	-5.6434	0.66218	-2.2466	0.024742	-0.017976	0.017472	0.66022	-1.3176	3050.4	21.771	-0.54394	85.923	-63.232	82.135	81.516	21.773	-0.91421	-5.5924	0.68188	-2.2421	30.639	-5.9804
134.67	-1.3761	53.787	-5.6433	0.66209	-2.2465	0.025188	-0.01883	0.017083	0.66022	-1.3176	3049.7	21.772	-0.54367	85.923	-63.255	82.135	81.516	21.773	-0.91421	-5.5924	0.68188	-2.2421	30.639	-5.9804
134.67	-1.3754	53.788	-5.6432	0.662	-2.2464	0.025607	-0.019666	0.016679	0.66022	-1.3176	3049.0	21.772	-0.54339	85.923	-63.277	82.136	81.516	21.773	-0.91421	-5.5924	0.68188	-2.2421	30.639	-5.9804
134.67	-1.3747	53.789	-5.6431	0.6619	-2.2463	0.025998	-0.02048	0.016262	0.66022	-1.3176	3048.2	21.772	-0.54312	85.922	-63.298	82.136	81.516	21.773	-0.91421	-5.5924	0.68188	-2.2421	30.639	-5.9804
134.67	-1.374	53.789	-5.6429	0.66179	-2.2462	0.02636	-0.021274	0.015832	0.66022	-1.3176	3047.5	21.773	-0.54285	85.922	-63.319	82.137	81.516	21.773	-0.91421	-5.5924	0.68188	-2.2421	30.639	-5.9804
134.67	-1.3733	53.79	-5.6428	0.66168	-2.2462	0.026693	-0.022046	0.015388	0.66022	-1.3176	3046.8	21.773	-0.54257	85.922	-63.339	82.137	81.516	21.773	-0.91421	-5.5924	0.68188	-2.2421	30.639	-5.9804
134.67	-1.3726	53.791	-5.6427	0.66157	-2.2461	0.026997	-0.022796	0.014933	0.66022	-1.3176	3046.1	21.774	-0.5423	85.921	-63.358	82.138	81.516	21.773	-0.91421	-5.5924	0.68188	-2.2421	30.639	-5.9804
134.66	-1.3719	53.791	-5.6425	0.66145	-2.246	0.027272	-0.023522	0.014465	0.66022	-1.3176	3045.3	21.774	-0.54202	85.921	-63.376	82.138	81.516	21.773	-0.91421	-5.5924	0.68188	-2.2421	30.639	-5.9804
134.66	-1.3712	53.792	-5.6424	0.66134	-2.2459	0.027518	-0.024225	0.013986	0.66022	-1.3176	3044.6	21.774	-0.54175	85.92	-63.393	82.139	81.516	21.773	-0.91421	-5.5924	0.68188	-2.2421	30.639	-5.9804
134.66	-1.3705	53.793	-5.6422	0.66121	-2.2459	0.027734	-0.024903	0.013496	0.66022	-1.3176	3043.9	21.775	-0.54147	85.92	-63.41	82.139	81.516	21.773	-0.91421	-5.5924	0.68188	-2.2421	30.639	-5.9804
134.66	-1.3698	53.794	-5.6421	0.66109	-2.2458	0.02792	-0.025557	0.012995	0.66022	-1.3176	3043.2	21.775	-0.5412	85.92	-63.425	82.14	81.516	21.773	-0.91421	-5.5924	0.68188	-2.2421	30.639	-5.9804
134.66	-1.3691	53.794	-5.642	0.66096	-2.2457	0.028076	-0.026185	0.012485	0.66022	-1.3176	3042.5	21.776	-0.54093	85.919	-63.44	82.14	81.516	21.773	-0.91421	-5.5924	0.68188	-2.2421	30.639	-5.9804
134.66	-1.3684	53.795	-5.6418	0.66082	-2.2457	0.028203	-0.026787	0.011965	0.66022	-1.3176	3041.7	21.776	-0.54066	85.919	-63.453	82.141	81.516	21.773	-0.91421	-5.5924	0.68188	-2.2421	30.639	-5.9804
134.66	-1.3677	53.796	-5.6417	0.66069	-2.2456	0.028299	-0.027362	0.011436	0.66022	-1.3176	3041.0	21.776	-0.54039	85.919	-63.466	82.141	81.516	21.773	-0.91421	-5.5924	0.68188	-2.2421	30.639	-5.9804
134.66	-1.367	53.796	-5.6415	0.66055	-2.2456	0.028365	-0.02791	0.010898	0.66022	-1.3176	3040.3	21.777	-0.54012	85.918	-63.477	82.142	81.516	21.773	-0.91421	-5.5924	0.68188	-2.2421	30.639	-5.9804
134.66	-1.3663	53.797	-5.6414	0.66041	-2.2455	0.028401	-0.028431	0.010353	0.66022	-1.3176	3039.6	21.777	-0.53985	85.918	-63.488	82.142	81.516	21.773	-0.91421	-5.5924	0.68188	-2.2421	30.639	-5.9804
134.66	-1.3656	53.798	-5.6413	0.66027	-2.2455	0.028407	-0.028924	0.0098003	0.66022	-1.3176	3038.8	21.778	-0.53959	85.917	-63.498	82.143	81.516	21.773	-0.91421	-5.5924	0.68188	-2.2421	30.639	-5.9804
134.66	-1.365	53.798	-5.6411	0.66012	-2.2454	0.028383	-0.029388	0.0092406	0.66022	-1.3176	3038.1	21.778	-0.53932	85.917	-63.506	82.143	81.516	21.773	-0.91421	-5.5924	0.68188	-2.2421	30.639	-5.9804
134.65	-1.3643	53.799	-5.641	0.65997	-2.2454	0.02833	-0.029824	0.0086746	0.66022	-1.3176	3037.4	21.778	-0.53906	85.917	-63.514	82.144	81.516	21.773	-0.91421	-5.5924	0.68188	-2.2421	30.639	-5.9804
134.65	-1.3636	53.8	-5.6408	0.65982	-2.2453	0.028246	-0.030231	0.0081028	0.66022	-1.3176	3036.7	21.779	-0.5388	85.916	-63.52	82.145	81.516	21.773	-0.91421	-5.5924	0.68188	-2.2421	30.639	-5.9804
134.65	-1.363	53.8	-5.6407	0.65967	-2.2453	0.028133	-0.030609	0.0075258	0.66022	-1.3176	3036.0	21.779	-0.53854	85.916	-63.526	82.145	81.516	21.773	-0.91421	-5.5924	0.68188	-2.2421	30.639	-5.9804
134.65	-1.3623	53.801	-5.6406	0.65952	-2.2453	0.02799	-0.030957	0.0069441	0.66022	-1.3176	3035.2	21.78	-0.53829	85.915	-63.53	82.146	81.516	21.773	-0.91421	-5.5924	0.68188	-2.2421	30.639	-5.9804
134.65	-1.3617	53.802	-5.6404	0.65936	-2.2452	0.027818	-0.031274	0.0063582	0.66022	-1.3176	3034.5	21.78	-0.53804	85.915	-63.533	82.146	81.516	21.773	-0.91421	-5.5924	0.68188	-2.2421	30.639	-5.9804
134.65	-1.361	53.802	-5.6403	0.6592	-2.2452	0.027616	-0.031562	0.0057689	0.66022	-1.3176	3033.8	21.78	-0.53779	85.915	-63.535	82.147	81.516	21.773	-0.91421	-5.5924	0.68188	-2.2421	30.639	-5.9804
134.65	-1.3604	53.803	-5.6401	0.65905	-2.2452	0.027386	-0.03182	0.0051765	0.66022	-1.3176	3033.1	21.781	-0.53754	85.914	-63.536	82.147	81.516	21.773	-0.91421	-5.5924	0.68188	-2.2421	30.639	-5.9804
134.65	-1.3598	53.804	-5.64	0.65889	-2.2451	0.027128	-0.032047	0.0045817	0.66022	-1.3176	3032.3	21.781	-0.5373	85.914	-63.536	82.148	81.516	21.773	-0.91421	-5.5924	0.68188	-2.2421	30.639	-5.9804
134.65	-1.3592	53.804	-5.6399	0.65872	-2.2451	0.026841	-0.032243	0.003985	0.66022	-1.3176	3031.6	21.781	-0.53706	85.914	-63.535	82.148	81.516	21.773	-0.91421	-5.5924	0.68188	-2.2421	30.639	-5.9804
134.65	-1.3586	53.805	-5.6397	0.65856	-2.2451	0.026526	-0.032409	0.003387	0.66022	-1.3176	3030.9	21.782	-0.53682	85.913	-63.533	82.149	81.516	21.773	-0.91421	-5.5924	0.68188	-2.2421	30.639	-5.9804
134.64	-1.358	53.805	-5.6396	0.6584	-2.2451	0.026184	-0.032543	0.0027883	0.66022	-1.3176	3030.2	21.782	-0.53658	85.913	-63.53	82.149	81.516	21.773	-0.91421	-5.5924	0.68188	-2.2421	30.639	-5.9804
134.64	-1.3574	53.806	-5.6395	0.65824	-2.2451	0.025814	-0.032647	0.0021895	0.66022	-1.3176	3029.4	21.782	-0.53635	85.912	-63.526	82.15	81.516	21.773	-0.91421	-5.5924	0.68188	-2.2421	30.639	-5.9804
134.64	-1.3568	53.806	-5.6393	0.65807	-2.2451	0.025418	-0.03272	0.001591	0.66022	-1.3176	3028.7	21.783	-0.53613	85.912	-63.52	82.15	81.516	21.773	-0.91421	-5.5924	0.68188	-2.2421	30.639	-5.9804
134.64	-1.3562	53.807	-5.6392	0.65791	-2.2451	0.024995	-0.032762	0.00099346	0.66022	-1.3176	3028.0	21.783	-0.5359	85.911	-63.514	82.151	81.516	21.773	-0.91421	-5.5924	0.68188	-2.2421	30.639	-5.9804
134.64	-1.3557	53.807	-5.6391	0.65775	-2.2451	0.024546	-0.032773	0.00039745	0.66022	-1.3176	3027.3	21.783	-0.53568	85.911	-63.507	82.151	81.516	21.773	-0.91421	-5.5924	0.68188	-2.2421	30.639	-5.9804
134.64	-1.3551	53.807	-5.639	0.65758	-2.2451	0.024072	-0.032753	-0.00019649	0.66022	-1.3176	3026.6	21.784	-0.53547	85.911	-63.498	82.152	81.516	21.773	-0.91421	-5.5924	0.68188	-2.2421	30.639	-5.9804
134.64	-1.3546	53.808	-5.6389	0.65742	-2.2451	0.023573	-0.032703	-0.00078781	0.66022	-1.3176	3025.8	21.784	-0.53525	85.91	-63.489	82.152	81.516	21.773	-0.91421	-5.5924	0.68188	-2.2421	30.639	-5.9804
134.64	-1.354	53.808	-5.6387	0.65726	-2.2451	0.02305	-0.032622	-0.001376	0.66022	-1.3176	3025.1	21.784	-0.53505	85.91	-63.479	82.153	81.516	21.773	-0.91421	-5.5924	0.68188	-2.2421	30.639	-5.9804
134.64	-1.3535	53.808	-5.6386	0.65709	-2.2451	0.022502	-0.03251	-0.0019604	0.66022	-1.3176	3024.4	21.784	-0.53484	85.909	-63.467	82.153	81.516	21.773	-0.91421	-5.5924	0.68188	-2.2421	30.639	-5.9804
134.64	-1.353	53.809	-5.6385	0.65693	-2.2451	0.021932	-0.032368	-0.0025405	0.66022	-1.3176	3023.7	21.785	-0.53465	85.909	-63.455	82.154	81.516	21.773	-0.91421	-5.5924	0.68188	-2.2421	30.639	-5.9804
134.64	-1.3525	53.809	-5.6384	0.65677	-2.2451	0.021339	-0.032196	-0.0031159	0.66022	-1.3176	3022.9	21.785	-0.53445	85.909	-63.442	82.154	81.516	21.773	-0.91421	-5.5924	0.68188	-2.2421	30.639	-5.9804
134.63	-1.352	53.809	-5.6383	0.65661	-2.2451	0.020723	-0.031994	-0.0036859	0.66022	-1.3176	3022.2	21.785	-0.53426	85.908	-63.428	82.154	81.516	21.773	-0.91421	-5.5924	0.68188	-2.2421	30.639	-5.9804
134.63	-1.3515	53.81	-5.6382	0.65645	-2.2451	0.020086	-0.031763	-0.0042501	0.66022	-1.3176	3021.5	21.785	-0.53408	85.908	-63.413	82.155	81.516	21.773	-0.91421	-5.5924	0.68188	-2.2421	30.639	-5.9804
134.63	-1.3511	53.81	-5.6381	0.65629	-2.2452	0.019429	-0.031502	-0.004808	0.66022	-1.3176	3020.8	21.785	-0.5339	85.907	-63.397	82.155	81.516	21.773	-0.91421	-5.5924	0.68188	-2.2421	30.639	-5.9804
134.63	-1.3506	53.81	-5.638	0.65613	-2.2452	0.018751	-0.031213	-0.0053589	0.66022	-1.3176	3020.1	21.786	-0.53372	85.907	-63.38	82.156	81.516	21.773	-0.91421	-5.5924	0.68188	-2.2421	30.639	-5.9804
134.63	-1.3502	53.81	-5.6379	0.65598	-2.2452	0.018054	-0.030894	-0.0059025	0.66022	-1.3176	3019.3	21.786	-0.53355	85.906	-63.363	82.156	81.516	21.773	-0.91421	-5.5924	0.68188	-2.2421	30.639	-5.9804
134.63	-1.3498	53.81	-5.6378	0.65583	-2.2452	0.017338	-0.030548	-0.0064382	0.66022	-1.3176	3018.6	21.786	-0.53338	85.906	-63.345	82.157	81.516	21.773	-0.91421	-5.5924	0.68188	-2.2421	30.639	-5.9804
134.63	-1.3493	53.81	-5.6377	0.65567	-2.2453	0.016604	-0.030173	-0.0069656	0.66022	-1.3176	3017.9	21.786	-0.53322	85.905	-63.326	82.157	81.516	21.773	-0.91421	-5.5924	0.68188	-2.2421	30.639	-5.9804
134.63	-1.3489	53.81	-5.6377	0.65552	-2.2453	0.015853	-0.029771	-0.0074842	0.66022	-1.3176	3017.2	21.786	-0.53307	85.905	-63.306	82.158	81.516	21.773	-0.91421	-5.5924	0.68188	-2.2421	30.639	-5.9804
134.63	-1.3485	53.81	-5.6376	0.65538	-2.2453	0.015085	-0.029342	-0.0079934	0.66022	-1.3176	3016.4	21.786	-0.53292	85.905	-63.286	82.158	81.516	21.773	-0.91421	-5.5924	0.68188	-2.2421	30.639	-5.9804
134.63	-1.3482	53.81	-5.6375	0.65523	-2.2454	0.014301	-0.028886	-0.0084929	0.66022	-1.3176	3015.7	21.786	-0.53277	85.904	-63.265	82.159	81.516	21.773	-0.91421	-5.5924	0.68188	-2.2421	30.639	-5.9804
134.63	-1.3478	53.81	-5.6374	0.65509	-2.2454	0.013503	-0.028405	-0.0089822	0.66022	-1.3176	3015.0	21.787	-0.53263	85.904	-63.243	82.159	81.516	21.773	-0.91421	-5.5924	0.68188	-2.2421	30.639	-5.9804
134.63	-1.3475	53.81	-5.6374	0.65495	-2.2455	0.01269	-0.027898	-0.0094609	0.66022	-1.3176	3014.3	21.787	-0.53249	85.903	-63.221	82.159	81.516	21.773	-0.91421	-5.5924	0.68188	-2.2421	30.639	-5.9804
134.62	-1.3471	53.81	-5.6373	0.65481	-2.2455	0.011864	-0.027365	-0.0099285	0.66022	-1.3176	3013.6	21.787	-0.53236	85.903	-63.198	82.16	81.516	21.773	-0.91421	-5.5924	0.68188	-2.2421	30.639	-5.9804
134.62	-1.3468	53.81	-5.6373	0.65467	-2.2456	0.011025	-0.026809	-0.010385	0.66022	-1.3176	3012.8	21.787	-0.53224	85.902	-63.175	82.16	81.516	21.773	-0.91421	-5.5924	0.68188	-2.2421	30.639	-5.9804
134.62	-1.3465	53.809	-5.6372	0.65454	-2.2456	0.010174	-0.026228	-0.010829	0.66022	-1.3176	3012.1	21.787	-0.53212	85.902	-63.151	82.161	81.516	21.773	-0.91421	-5.5924	0.68188	-2.2421	30.639	-5.9804
134.62	-1.3462	53.809	-5.6372	0.65441	-2.2457	0.0093123	-0.025624	-0.011261	0.66022	-1.3176	3011.4	21.787	-0.53201	85.901	-63.127	82.161	81.516	21.773	-0.91421	-5.5924	0.68188	-2.2421	30.639	-5.9804
134.62	-1.3459	53.809	-5.6371	0.65428	-2.2457	0.0084405	-0.024997	-0.01168	0.66022	-1.3176	3010.7	21.787	-0.5319	85.901	-63.102	82.162	81.516	21.773	-0.91421	-5.5924	0.68188	-2.2421	30.639	-5.9804
134.62	-1.3456	53.808	-5.6371	0.65416	-2.2458	0.0075595	-0.024349	-0.012087	0.66022	-1.3176	3009.9	21.787	-0.53179	85.9	-63.077	82.162	81.516	21.773	-0.91421	-5.5924	0.68188	-2.2421	30.639	-5.9804
134.62	-1.3454	53.808	-5.637	0.65404	-2.2459	0.00667	-0.023679	-0.01248	0.66022	-1.3176	3009.2	21.787	-0.5317	85.9	-63.051	82.162	81.516	21.773	-0.91421	-5.5924	0.68188	-2.2421	30.639	-5.9804
134.62	-1.3451	53.808	-5.637	0.65392	-2.2459	0.005773	-0.022988	-0.012859	0.66022	-1.3176	3008.5	21.787	-0.5316	85.899	-63.025	82.163	81.516	21.773	-0.91421	-5.5924	0.68188	-2.2421	30.639	-5.9804
134.62	-1.3449	53.807	-5.637	0.65381	-2.246	0.0048693	-0.022277	-0.013225	0.66022	-1.3176	3007.8	21.787	-0.53152	85.899	-62.999	82.163	81.516	21.773	-0.91421	-5.5924	0.68188	-2.2421	30.639	-5.9804
134.62	-1.3447	53.807	-5.637	0.6537	-2.2461	0.0039597	-0.021547	-0.013576	0.66022	-1.3176	3007.1	21.787	-0.53143	85.898	-62.972	82.164	81.516	21.773	-0.91421	-5.5924	0.68188	-2.2421	30.639	-5.9804
134.62	-1.3445	53.806	-5.6369	0.6536	-2.2461	0.0030452	-0.020799	-0.013912	0.66022	-1.3176	3006.3	21.786	-0.53136	85.898	-62.945	82.164	81.516	21.773	-0.91421	-5.5924	0.68188	-2.2421	30.639	-5.9804
134.62	-1.3443	53.806	-5.6369	0.65349	-2.2462	0.0021266	-0.020033	-0.014234	0.66022	-1.3176	3005.6	21.786	-0.53129	85.897	-62.918	82.164	81.516	21.773	-0.91421	-5.5924	0.68188	-2.2421	30.639	-5.9804
134.62	-1.3441	53.805	-5.6369	0.6534	-2.2463	0.0012047	-0.019249	-0.01454	0.66022	-1.3176	3004.9	21.786	-0.53122	85.897	-62.891	82.165	81.516	21.773	-0.91421	-5.5924	0.68188	-2.2421	30.639	-5.9804
134.62	-1.344	53.804	-5.6369	0.6533	-2.2463	0.00028057	-0.018449	-0.014831	0.66022	-1.3176	3004.2	21.786	-0.53116	85.896	-62.864	82.165	81.516	21.773	-0.91421	-5.5924	0.68188	-2.2421	30.639	-5.9804
134.61	-1.3438	53.804	-5.6369	0.65321	-2.2464	-0.00064505	-0.017634	-0.015107	0.66022	-1.3176	3003.4	21.786	-0.5311	85.896	-62.836	82.166	81.516	21.773	-0.91421	-5.5924	0.68188	-2.2421	30.639	-5.9804
134.61	-1.3437	53.803	-5.6369	0.65312	-2.2465	-0.0015713	-0.016804	-0.015366	0.66022	-1.3176	3002.7	21.786	-0.53105	85.895	-62.809	82.166	81.516	21.773	-0.91421	-5.5924	0.68188	-2.2421	30.639	-5.9804
134.61	-1.3436	53.802	-5.6369	0.65304	-2.2466	-0.0024972	-0.01596	-0.01561	0.66022	-1.3176	3002.0	21.786	-0.53101	85.895	-62.781	82.166	81.516	21.773	-0.91421	-5.5924	0.68188	-2.2421	30.639	-5.9804
134.61	-1.3435	53.801	-5.6369	0.65297	-2.2467	-0.003422	-0.015103	-0.015837	0.66022	-1.3176	3001.3	21.785	-0.53097	85.894	-62.753	82.167	81.516	21.773	-0.91421	-5.5924	0.68188	-2.2421	30.639	-5.9804
134.61	-1.3434	53.801	-5.637	0.65289	-2.2467	-0.0043447	-0.014234	-0.016047	0.66022	-1.3176	3000.6	21.785	-0.53093	85.894	-62.725	82.167	81.516	21.773	-0.91421	-5.5924	0.68188	-2.2421	30.639	-5.9804
134.61	-1.3433	53.8	-5.637	0.65282	-2.2468	-0.0052646	-0.013353	-0.016241	0.66022	-1.3176	2999.8	21.785	-0.53091	85.893	-62.697	82.168	81.516	21.773	-0.91421	-5.5924	0.68188	-2.2421	30.639	-5.9804
134.61	-1.3432	53.799	-5.637	0.65276	-2.2469	-0.0061807	-0.012462	-0.016419	0.66022	-1.3176	2999.1	21.785	-0.53088	85.892	-62.669	82.168	81.516	21.773	-0.91421	-5.5924	0.68188	-2.2421	30.639	-5.9804
134.61	-1.3432	53.798	-5.637	0.6527	-2.247	-0.0070922	-0.011561	-0.016579	0.66022	-1.3176	2998.4	21.784	-0.53086	85.892	-62.642	82.168	81.516	21.773	-0.91421	-5.5924	0.68188	-2.2421	30.639	-5.9804
134.61	-1.3431	53.797	-5.6371	0.65264	-2.2471	-0.0079982	-0.010651	-0.016723	0.66022	-1.3176	2997.7	21.784	-0.53085	85.891	-62.614	82.169	81.516	21.773	-0.91421	-5.5924	0.68188	-2.2421	30.639	-5.9804
134.61	-1.3431	53.796	-5.6371	0.65259	-2.2471	-0.008898	-0.0097327	-0.016849	0.66022	-1.3176	2997.0	21.784	-0.53084	85.891	-62.586	82.169	81.516	21.773	-0.91421	-5.5924	0.68188	-2.2421	30.639	-5.9804
134.61	-1.343	53.795	-5.6372	0.65255	-2.2472	-0.0097907	-0.0088077	-0.016958	0.66022	-1.3176	2996.2	21.784	-0.53083	85.89	-62.559	82.169	81.516	21.773	-0.91421	-5.5924	0.68188	-2.2421	30.639	-5.9804
134.61	-1.343	53.794	-5.6372	0.6525	-2.2473	-0.010675	-0.0078763	-0.01705	0.66022	-1.3176	2995.5	21.783	-0.53083	85.89	-62.532	82.17	81.516	21.773	-0.91421	-5.5924	0.68188	-2.2421	30.639	-5.9804
134.61	-1.343	53.793	-5.6373	0.65247	-2.2474	-0.011551	-0.0069396	-0.017125	0.66022	-1.3176	2994.8	21.783	-0.53083	85.889	-62.504	82.17	81.516	21.773	-0.91421	-5.5924	0.68188	-2.2421	30.639	-5.9804
134.61	-1.343	53.792	-5.6373	0.65243	-2.2475	-0.012418	-0.0059984	-0.017183	0.66022	-1.3176	2994.1	21.783	-0.53084	85.889	-62.477	82.17	81.516	21.773	-0.91421	-5.5924	0.68188	-2.2421	30.639	-5.9804
134.61	-1.3431	53.79	-5.6374	0.65241	-2.2476	-0.013274	-0.0050536	-0.017223	0.66022	-1.3176	2993.3	21.782	-0.53085	85.888	-62.451	82.171	81.516	21.773	-0.91421	-5.5924	0.68188	-2.2421	30.639	-5.9804
134.61	-1.3431	53.789	-5.6375	0.65238	-2.2477	-0.014119	-0.004106	-0.017245	0.66022	-1.3176	2992.6	21.782	-0.53087	85.887	-62.424	82.171	81.516	21.773	-0.91421	-5.5924	0.68188	-2.2421	30.639	-5.9804
134.6	-1.3431	53.788	-5.6375	0.65237	-2.2477	-0.014952	-0.0031566	-0.017251	0.66022	-1.3176	2991.9	21.782	-0.53089	85.887	-62.398	82.171	81.516	21.773	-0.91421	-5.5924	0.68188	-2.2421	30.639	-5.9804
134.6	-1.3432	53.787	-5.6376	0.65235	-2.2478	-0.015772	-0.0022063	-0.017239	0.66022	-1.3176	2991.2	21.781	-0.53091	85.886	-62.372	82.172	81.516	21.773	-0.91421	-5.5924	0.68188	-2.2421	30.639	-5.9804
134.6	-1.3433	53.785	-5.6377	0.65234	-2.2479	-0.016579	-0.0012559	-0.01721	0.66022	-1.3176	2990.5	21.781	-0.53094	85.886	-62.346	82.172	81.516	21.773	-0.91421	-5.5924	0.68188	-2.2421	30.639	-5.9804
134.6	-1.3433	53.784	-5.6378	0.65234	-2.248	-0.017372	-0.00030623	-0.017164	0.66022	-1.3176	2989.7	21.78	-0.53097	85.885	-62.321	82.172	81.516	21.773	-0.91421	-5.5924	0.68188	-2.2421	30.639	-5.9804
134.6	-1.3434	53.783	-5.6379	0.65234	-2.2481	-0.018151	0.00064169	-0.017101	0.66022	-1.3176	2989.0	21.78	-0.53101	85.885	-62.296	82.173	81.516	21.773	-0.91421	-5.5924	0.68188	-2.2421	30.639	-5.9804
134.6	-1.3435	53.781	-5.638	0.65235	-2.2482	-0.018913	0.0015871	-0.017021	0.66022	-1.3176	2988.3	21.78	-0.53105	85.884	-62.271	82.173	81.516	21.773	-0.91421	-5.5924	0.68188	-2.2421	30.639	-5.9804
134.6	-1.3436	53.78	-5.6381	0.65236	-2.2483	-0.01966	0.002529	-0.016923	0.66022	-1.3176	2987.6	21.779	-0.53109	85.883	-62.247	82.173	81.516	21.773	-0.91421	-5.5924	0.68188	-2.2421	30.639	-5.9804
134.6	-1.3437	53.779	-5.6382	0.65237	-2.2483	-0.020389	0.0034666	-0.01681	0.66022	-1.3176	2986.9	21.779	-0.53114	85.883	-62.223	82.174	81.516	21.773	-0.91421	-5.5924	0.68188	-2.2421	30.639	-5.9804
134.6	-1.3438	53.777	-5.6383	0.65239	-2.2484	-0.021101	0.0043991	-0.016679	0.66022	-1.3176	2986.1	21.778	-0.53119	85.882	-62.2	82.174	81.516	21.773	-0.91421	-5.5924	0.68188	-2.2421	30.639	-5.9804
134.6	-1.3439	53.776	-5.6384	0.65242	-2.2485	-0.021795	0.0053255	-0.016532	0.66022	-1.3176	2985.4	21.778	-0.53124	85.882	-62.177	82.174	81.516	21.773	-0.91421	-5.5924	0.68188	-2.2421	30.639	-5.9804
134.6	-1.3441	53.774	-5.6385	0.65244	-2.2486	-0.022471	0.0062451	-0.016369	0.66022	-1.3176	2984.7	21.777	-0.53129	85.881	-62.154	82.175	81.516	21.773	-0.91421	-5.5924	0.68188	-2.2421	30.639	-5.9804
134.6	-1.3442	53.773	-5.6386	0.65248	-2.2487	-0.023127	0.007157	-0.01619	0.66022	-1.3176	2984.0	21.777	-0.53135	85.881	-62.132	82.175	81.516	21.773	-0.91421	-5.5924	0.68188	-2.2421	30.639	-5.9804
134.6	-1.3444	53.771	-5.6387	0.65252	-2.2488	-0.023763	0.0080603	-0.015995	0.66022	-1.3176	2983.3	21.776	-0.53141	85.88	-62.11	82.175	81.516	21.773	-0.91421	-5.5924	0.68188	-2.2421	30.639	-5.9804
134.6	-1.3445	53.769	-5.6388	0.65256	-2.2488	-0.024379	0.0089543	-0.015784	0.66022	-1.3176	2982.5	21.776	-0.53148	85.879	-62.089	82.176	81.516	21.773	-0.91421	-5.5924	0.68188	-2.2421	30.639	-5.9804
134.6	-1.3447	53.768	-5.639	0.65261	-2.2489	-0.024973	0.0098381	-0.015558	0.66022	-1.3176	2981.8	21.775	-0.53154	85.879	-62.069	82.176	81.516	21.773	-0.91421	-5.5924	0.68188	-2.2421	30.639	-5.9804
134.6	-1.3448	53.766	-5.6391	0.65266	-2.249	-0.025547	0.010711	-0.015316	0.66022	-1.3176	2981.1	21.775	-0.53161	85.878	-62.048	82.176	81.516	21.773	-0.91421	-5.5924	0.68188	-2.2421	30.639	-5.9804
134.6	-1.345	53.765	-5.6392	0.65271	-2.2491	-0.026098	0.011572	-0.01506	0.66022	-1.3176	2980.4	21.774	-0.53168	85.878	-62.029	82.177	81.516	21.773	-0.91421	-5.5924	0.68188	-2.2421	30.639	-5.9804
134.6	-1.3452	53.763	-5.6393	0.65277	-2.2491	-0.026627	0.012421	-0.014789	0.66022	-1.3176	2979.7	21.774	-0.53175	85.877	-62.01	82.177	81.516	21.773	-0.91421	-5.5924	0.68188	-2.2421	30.639	-5.9804
134.6	-1.3453	53.761	-5.6395	0.65284	-2.2492	-0.027133	0.013256	-0.014503	0.66022	-1.3176	2978.9	21.773	-0.53182	85.876	-61.991	82.177	81.516	21.773	-0.91421	-5.5924	0.68188	-2.2421	30.639	-5.9804
134.6	-1.3455	53.76	-5.6396	0.6529	-2.2493	-0.027616	0.014077	-0.014204	0.66022	-1.3176	2978.2	21.773	-0.5319	85.876	-61.973	82.177	81.516	21.773	-0.91421	-5.5924	0.68188	-2.2421	30.639	-5.9804
134.6	-1.3457	53.758	-5.6398	0.65298	-2.2494	-0.028075	0.014884	-0.01389	0.66022	-1.3176	2977.5	21.772	-0.53197	85.875	-61.956	82.178	81.516	21.773	-0.91421	-5.5924	0.68188	-2.2421	30.639	-5.9804
134.59	-1.3459	53.756	-5.6399	0.65305	-2.2494	-0.028511	0.015675	-0.013564	0.66022	-1.3176	2976.8	21.771	-0.53205	85.875	-61.939	82.178	81.516	21.773	-0.91421	-5.5924	0.68188	-2.2421	30.639	-5.9804
134.59	-1.3461	53.755	-5.64	0.65313	-2.2495	-0.028921	0.01645	-0.013224	0.66022	-1.3176	2976.1	21.771	-0.53213	85.874	-61.923	82.178	81.516	21.773	-0.91421	-5.5924	0.68188	-2.2421	30.639	-5.9804
134.59	-1.3463	53.753	-5.6402	0.65322	-2.2496	-0.029308	0.017208	-0.012871	0.66022	-1.3176	2975.3	21.77	-0.53221	85.873	-61.908	82.179	81.516	21.773	-0.91421	-5.5924	0.68188	-2.2421	30.639	-5.9804
134.59	-1.3465	53.751	-5.6403	0.65331	-2.2496	-0.029669	0.017948	-0.012506	0.66022	-1.3176	2974.6	21.77	-0.53229	85.873	-61.893	82.179	81.516	21.773	-0.91421	-5.5924	0.68188	-2.2421	30.639	-5.9804
134.59	-1.3467	53.749	-5.6405	0.6534	-2.2497	-0.030005	0.018671	-0.012128	0.66022	-1.3176	2973.9	21.769	-0.53237	85.872	-61.878	82.179	81.516	21.773	-0.91421	-5.5924	0.68188	-2.2421	30.639	-5.9804
134.59	-1.3468	53.748	-5.6406	0.65349	-2.2497	-0.030315	0.019374	-0.01174	0.66022	-1.3176	2973.2	21.769	-0.53245	85.871	-61.865	82.18	81.516	21.773	-0.91421	-5.5924	0.68188	-2.2421	30.639	-5.9804
134.59	-1.347	53.746	-5.6408	0.65359	-2.2498	-0.030599	0.020058	-0.011339	0.66022	-1.3176	2972.4	21.768	-0.53253	85.871	-61.852	82.18	81.516	21.773	-0.91421	-5.5924	0.68188	-2.2421	30.639	-5.9804
134.59	-1.3472	53.744	-5.6409	0.65369	-2.2499	-0.030858	0.020722	-0.010928	0.66022	-1.3176	2971.7	21.767	-0.53261	85.87	-61.839	82.18	81.516	21.773	-0.91421	-5.5924	0.68188	-2.2421	30.639	-5.9804
134.59	-1.3474	53.742	-5.6411	0.6538	-2.2499	-0.03109	0.021366	-0.010506	0.66022	-1.3176	2971.0	21.767	-0.53269	85.87	-61.827	82.181	81.516	21.773	-0.91421	-5.5924	0.68188	-2.2421	30.639	-5.9804
134.59	-1.3476	53.741	-5.6413	0.65391	-2.25	-0.031296	0.021988	-0.010075	0.66022	-1.3176	2970.3	21.766	-0.53277	85.869	-61.816	82.181	81.516	21.773	-0.91421	-5.5924	0.68188	-2.2421	30.639	-5.9804
134.59	-1.3478	53.739	-5.6414	0.65402	-2.25	-0.031476	0.022588	-0.0096332	0.66022	-1.3176	2969.6	21.766	-0.53285	85.868	-61.806	82.181	81.516	21.773	-0.91421	-5.5924	0.68188	-2.2421	30.639	-5.9804
134.59	-1.348	53.737	-5.6416	0.65413	-2.2501	-0.031629	0.023167	-0.0091825	0.66022	-1.3176	2968.8	21.765	-0.53293	85.868	-61.796	82.181	81.516	21.773	-0.91421	-5.5924	0.68188	-2.2421	30.639	-5.9804
134.59	-1.3482	53.735	-5.6417	0.65425	-2.2501	-0.031755	0.023722	-0.008723	0.66022	-1.3176	2968.1	21.764	-0.53301	85.867	-61.787	82.182	81.516	21.773	-0.91421	-5.5924	0.68188	-2.2421	30.639	-5.9804
134.59	-1.3484	53.734	-5.6419	0.65437	-2.2501	-0.031855	0.024255	-0.0082552	0.66022	-1.3176	2967.4	21.764	-0.53309	85.867	-61.779	82.182	81.516	21.773	-0.91421	-5.5924	0.68188	-2.2421	30.639	-5.9804
134.59	-1.3486	53.732	-5.642	0.65449	-2.2502	-0.031928	0.024763	-0.0077794	0.66022	-1.3176	2966.7	21.763	-0.53317	85.866	-61.771	82.182	81.516	21.773	-0.91421	-5.5924	0.68188	-2.2421	30.639	-5.9804
134.59	-1.3488	53.73	-5.6422	0.65462	-2.2502	-0.031974	0.025248	-0.0072962	0.66022	-1.3176	2966.0	21.763	-0.53325	85.865	-61.764	82.183	81.516	21.773	-0.91421	-5.5924	0.68188	-2.2421	30.639	-5.9804
134.59	-1.349	53.728	-5.6424	0.65474	-2.2503	-0.031994	0.025709	-0.006806	0.66022	-1.3176	2965.2	21.762	-0.53332	85.865	-61.758	82.183	81.516	21.773	-0.91421	-5.5924	0.68188	-2.2421	30.639	-5.9804
134.59	-1.3491	53.727	-5.6425	0.65487	-2.2503	-0.031987	0.026144	-0.0063093	0.66022	-1.3176	2964.5	21.762	-0.5334	85.864	-61.752	82.183	81.516	21.773	-0.91421	-5.5924	0.68188	-2.2421	30.639	-5.9804
134.59	-1.3493	53.725	-5.6427	0.65501	-2.2503	-0.031953	0.026554	-0.0058065	0.66022	-1.3176	2963.8	21.761	-0.53347	85.864	-61.747	82.184	81.516	21.773	-0.91421	-5.5924	0.68188	-2.2421	30.639	-5.9804
134.59	-1.3495	53.723	-5.6428	0.65514	-2.2503	-0.031893	0.026939	-0.0052982	0.66022	-1.3176	2963.1	21.76	-0.53354	85.863	-61.743	82.184	81.516	21.773	-0.91421	-5.5924	0.68188	-2.2421	30.639	-5.9804
134.59	-1.3496	53.721	-5.643	0.65528	-2.2504	-0.031806	0.027298	-0.0047848	0.66022	-1.3176	2962.4	21.76	-0.53361	85.862	-61.739	82.184	81.516	21.773	-0.91421	-5.5924	0.68188	-2.2421	30.639	-5.9804
134.59	-1.3498	53.72	-5.6432	0.65541	-2.2504	-0.031693	0.027631	-0.0042668	0.66022	-1.3176	2961.6	21.759	-0.53367	85.862	-61.736	82.185	81.516	21.773	-0.91421	-5.5924	0.68188	-2.2421	30.639	-5.9804
134.59	-1.3499	53.718	-5.6433	0.65555	-2.2504	-0.031554	0.027937	-0.0037447	0.66022	-1.3176	2960.9	21.759	-0.53374	85.861	-61.734	82.185	81.516	21.773	-0.91421	-5.5924	0.68188	-2.2421	30.639	-5.9804
134.59	-1.3501	53.716	-5.6435	0.65569	-2.2504	-0.031389	0.028217	-0.003219	0.66022	-1.3176	2960.2	21.758	-0.5338	85.861	-61.733	82.185	81.516	21.773	-0.91421	-5.5924	0.68188	-2.2421	30.639	-5.9804
134.59	-1.3502	53.715	-5.6436	0.65583	-2.2504	-0.031198	0.02847	-0.0026902	0.66022	-1.3176	2959.5	21.758	-0.53386	85.86	-61.732	82.185	81.516	21.773	-0.91421	-5.5924	0.68188	-2.2421	30.639	-5.9804
134.58	-1.3504	53.713	-5.6438	0.65598	-2.2505	-0.030982	0.028696	-0.0021588	0.66022	-1.3176	2958.8	21.757	-0.53391	85.859	-61.732	82.186	81.516	21.773	-0.91421	-5.5924	0.68188	-2.2421	30.639	-5.9804
134.58	-1.3505	53.711	-5.6439	0.65612	-2.2505	-0.03074	0.028894	-0.0016253	0.66022	-1.3176	2958.0	21.756	-0.53397	85.859	-61.732	82.186	81.516	21.773	-0.91421	-5.5924	0.68188	-2.2421	30.639	-5.9804
134.58	-1.3506	53.71	-5.6441	0.65627	-2.2505	-0.030474	0.029066	-0.0010902	0.66022	-1.3176	2957.3	21.756	-0.53402	85.858	-61.734	82.186	81.516	21.773	-0.91421	-5.5924	0.68188	-2.2421	30.639	-5.9804
134.58	-1.3507	53.708	-5.6442	0.65641	-2.2505	-0.030183	0.02921	-0.00055397	0.66022	-1.3176	2956.6	21.755	-0.53407	85.858	-61.736	82.187	81.516	21.773	-0.91421	-5.5924	0.68188	-2.2421	30.639	-5.9804
134.58	-1.3508	53.707	-5.6444	0.65656	-2.2505	-0.029867	0.029326	-1.715e-05	0.66022	-1.3176	2955.9	21.755	-0.53411	85.857	-61.739	82.187	81.516	21.773	-0.91421	-5.5924	0.68188	-2.2421	30.639	-5.9804
134.58	-1.3509	53.705	-5.6445	0.6567	-2.2505	-0.029528	0.029415	0.00051976	0.66022	-1.3176	2955.2	21.754	-0.53415	85.857	-61.742	82.187	81.516	21.773	-0.91421	-5.5924	0.68188	-2.2421	30.639	-5.9804
134.58	-1.351	53.703	-5.6447	0.65685	-2.2505	-0.029165	0.029476	0.0010563	0.66022	-1.3176	2954.4	21.754	-0.53419	85.856	-61.746	82.188	81.516	21.773	-0.91421	-5.5924	0.68188	-2.2421	30.639	-5.9804
134.58	-1.3511	53.702	-5.6448	0.657	-2.2505	-0.028779	0.02951	0.0015919	0.66022	-1.3176	2953.7	21.753	-0.53423	85.855	-61.751	82.188	81.516	21.773	-0.91421	-5.5924	0.68188	-2.2421	30.639	-5.9804
134.58	-1.3512	53.7	-5.645	0.65715	-2.2505	-0.028369	0.029516	0.0021261	0.66022	-1.3176	2953.0	21.753	-0.53426	85.855	-61.756	82.188	81.516	21.773	-0.91421	-5.5924	0.68188	-2.2421	30.639	-5.9804
134.58	-1.3512	53.699	-5.6451	0.65729	-2.2504	-0.027938	0.029495	0.0026584	0.66022	-1.3176	2952.3	21.752	-0.53428	85.854	-61.762	82.189	81.516	21.773	-0.91421	-5.5924	0.68188	-2.2421	30.639	-5.9804
134.58	-1.3513	53.697	-5.6453	0.65744	-2.2504	-0.027484	0.029446	0.0031883	0.66022	-1.3176	2951.6	21.752	-0.53431	85.854	-61.769	82.189	81.516	21.773	-0.91421	-5.5924	0.68188	-2.2421	30.639	-5.9804
134.58	-1.3513	53.696	-5.6454	0.65759	-2.2504	-0.027009	0.02937	0.0037154	0.66022	-1.3176	2950.9	21.751	-0.53433	85.853	-61.776	82.189	81.516	21.773	-0.91421	-5.5924	0.68188	-2.2421	30.639	-5.9804
134.58	-1.3513	53.695	-5.6455	0.65774	-2.2504	-0.026513	0.029266	0.0042391	0.66022	-1.3176	2950.1	21.751	-0.53434	85.853	-61.784	82.19	81.516	21.773	-0.91421	-5.5924	0.68188	-2.2421	30.639	-5.9804
134.58	-1.3514	53.693	-5.6457	0.65788	-2.2504	-0.025997	0.029136	0.0047589	0.66022	-1.3176	2949.4	21.751	-0.53435	85.852	-61.793	82.19	81.516	21.773	-0.91421	-5.5924	0.68188	-2.2421	30.639	-5.9804
134.58	-1.3514	53.692	-5.6458	0.65803	-2.2503	-0.02546	0.028978	0.0052744	0.66022	-1.3176	2948.7	21.75	-0.53436	85.851	-61.803	82.19	81.516	21.773	-0.91421	-5.5924	0.68188	-2.2421	30.639	-5.9804
134.58	-1.3514	53.69	-5.6459	0.65817	-2.2503	-0.024905	0.028794	0.0057851	0.66022	-1.3176	2948.0	21.75	-0.53436	85.851	-61.813	82.191	81.516	21.773	-0.91421	-5.5924	0.68188	-2.2421	30.639	-5.9804
134.58	-1.3514	53.689	-5.646	0.65831	-2.2503	-0.02433	0.028583	0.0062905	0.66022	-1.3176	2947.3	21.749	-0.53436	85.85	-61.823	82.191	81.516	21.773	-0.91421	-5.5924	0.68188	-2.2421	30.639	-5.9804
134.58	-1.3513	53.688	-5.6462	0.65846	-2.2503	-0.023737	0.028346	0.0067902	0.66022	-1.3176	2946.5	21.749	-0.53435	85.85	-61.834	82.191	81.516	21.773	-0.91421	-5.5924	0.68188	-2.2421	30.639	-5.9804
134.58	-1.3513	53.687	-5.6463	0.6586	-2.2502	-0.023126	0.028083	0.0072838	0.66022	-1.3176	2945.8	21.748	-0.53434	85.849	-61.846	82.192	81.516	21.773	-0.91421	-5.5924	0.68188	-2.2421	30.639	-5.9804
134.58	-1.3512	53.685	-5.6464	0.65874	-2.2502	-0.022498	0.027795	0.0077706	0.66022	-1.3176	2945.1	21.748	-0.53433	85.849	-61.859	82.192	81.516	21.773	-0.91421	-5.5924	0.68188	-2.2421	30.639	-5.9804
134.58	-1.3512	53.684	-5.6465	0.65888	-2.2501	-0.021853	0.027481	0.0082504	0.66022	-1.3176	2944.4	21.748	-0.53431	85.848	-61.872	82.193	81.516	21.773	-0.91421	-5.5924	0.68188	-2.2421	30.639	-5.9804
134.58	-1.3511	53.683	-5.6466	0.65901	-2.2501	-0.021193	0.027141	0.0087227	0.66022	-1.3176	2943.7	21.747	-0.53428	85.848	-61.885	82.193	81.516	21.773	-0.91421	-5.5924	0.68188	-2.2421	30.639	-5.9804
134.57	-1.351	53.682	-5.6467	0.65915	-2.2501	-0.020517	0.026778	0.0091871	0.66022	-1.3176	2942.9	21.747	-0.53426	85.847	-61.899	82.193	81.516	21.773	-0.91421	-5.5924	0.68188	-2.2421	30.639	-5.9804
134.57	-1.3509	53.681	-5.6468	0.65928	-2.25	-0.019827	0.026389	0.009643	0.66022	-1.3176	2942.2	21.747	-0.53422	85.846	-61.914	82.194	81.516	21.773	-0.91421	-5.5924	0.68188	-2.2421	30.639	-5.9804
134.57	-1.3508	53.68	-5.6469	0.65941	-2.25	-0.019122	0.025977	0.01009	0.66022	-1.3176	2941.5	21.746	-0.53418	85.846	-61.929	82.194	81.516	21.773	-0.91421	-5.5924	0.68188	-2.2421	30.639	-5.9804
134.57	-1.3507	53.679	-5.647	0.65954	-2.2499	-0.018405	0.025542	0.010528	0.66022	-1.3176	2940.8	21.746	-0.53414	85.845	-61.945	82.194	81.516	21.773	-0.91421	-5.5924	0.68188	-2.2421	30.639	-5.9804
134.57	-1.3506	53.678	-5.6471	0.65967	-2.2499	-0.017675	0.025083	0.010957	0.66022	-1.3176	2940.1	21.746	-0.53409	85.845	-61.962	82.195	81.516	21.773	-0.91421	-5.5924	0.68188	-2.2421	30.639	-5.9804
134.57	-1.3504	53.677	-5.6472	0.65979	-2.2498	-0.016933	0.024602	0.011375	0.66022	-1.3176	2939.3	21.746	-0.53404	85.844	-61.978	82.195	81.516	21.773	-0.91421	-5.5924	0.68188	-2.2421	30.639	-5.9804
134.57	-1.3503	53.676	-5.6473	0.65991	-2.2497	-0.01618	0.024099	0.011783	0.66022	-1.3176	2938.6	21.745	-0.53398	85.844	-61.996	82.196	81.516	21.773	-0.91421	-5.5924	0.68188	-2.2421	30.639	-5.9804
134.57	-1.3501	53.675	-5.6473	0.66003	-2.2497	-0.015417	0.023575	0.012181	0.66022	-1.3176	2937.9	21.745	-0.53391	85.843	-62.014	82.196	81.516	21.773	-0.91421	-5.5924	0.68188	-2.2421	30.639	-5.9804
134.57	-1.3499	53.674	-5.6474	0.66015	-2.2496	-0.014644	0.023029	0.012567	0.66022	-1.3176	2937.2	21.745	-0.53385	85.843	-62.032	82.196	81.516	21.773	-0.91421	-5.5924	0.68188	-2.2421	30.639	-5.9804
134.57	-1.3497	53.673	-5.6475	0.66026	-2.2496	-0.013862	0.022463	0.012943	0.66022	-1.3176	2936.4	21.745	-0.53377	85.842	-62.051	82.197	81.516	21.773	-0.91421	-5.5924	0.68188	-2.2421	30.639	-5.9804
134.57	-1.3495	53.672	-5.6476	0.66037	-2.2495	-0.013071	0.021877	0.013306	0.66022	-1.3176	2935.7	21.744	-0.53369	85.842	-62.07	82.197	81.516	21.773	-0.91421	-5.5924	0.68188	-2.2421	30.639	-5.9804
134.57	-1.3493	53.671	-5.6476	0.66048	-2.2494	-0.012274	0.021271	0.013657	0.66022	-1.3176	2935.0	21.744	-0.53361	85.841	-62.09	82.198	81.516	21.773	-0.91421	-5.5924	0.68188	-2.2421	30.639	-5.9804
134.57	-1.3491	53.671	-5.6477	0.66059	-2.2494	-0.011469	0.020647	0.013996	0.66022	-1.3176	2934.3	21.744	-0.53352	85.841	-62.11	82.198	81.516	21.773	-0.91421	-5.5924	0.68188	-2.2421	30.639	-5.9804
134.57	-1.3488	53.67	-5.6477	0.66069	-2.2493	-0.010659	0.020005	0.014323	0.66022	-1.3176	2933.6	21.744	-0.53343	85.84	-62.13	82.198	81.516	21.773	-0.91421	-5.5924	0.68188	-2.2421	30.639	-5.9804
134.57	-1.3486	53.669	-5.6478	0.66079	-2.2492	-0.0098434	0.019346	0.014636	0.66022	-1.3176	2932.8	21.744	-0.53333	85.84	-62.151	82.199	81.516	21.773	-0.91421	-5.5924	0.68188	-2.2421	30.639	-5.9804
134.57	-1.3483	53.669	-5.6478	0.66088	-2.2491	-0.0090235	0.018669	0.014936	0.66022	-1.3176	2932.1	21.743	-0.53323	85.839	-62.172	82.199	81.516	21.773	-0.91421	-5.5924	0.68188	-2.2421	30.639	-5.9804
134.57	-1.348	53.668	-5.6479	0.66097	-2.2491	-0.0082	0.017977	0.015223	0.66022	-1.3176	2931.4	21.743	-0.53312	85.839	-62.194	82.2	81.516	21.773	-0.91421	-5.5924	0.68188	-2.2421	30.639	-5.9804
134.56	-1.3477	53.667	-5.6479	0.66106	-2.249	-0.0073736	0.017269	0.015496	0.66022	-1.3176	2930.7	21.743	-0.53301	85.838	-62.216	82.2	81.516	21.773	-0.91421	-5.5924	0.68188	-2.2421	30.639	-5.9804
134.56	-1.3474	53.667	-5.648	0.66115	-2.2489	-0.0065451	0.016546	0.015756	0.66022	-1.3176	2930.0	21.743	-0.53289	85.838	-62.238	82.2	81.516	21.773	-0.91421	-5.5924	0.68188	-2.2421	30.639	-5.9804
134.56	-1.3471	53.666	-5.648	0.66123	-2.2488	-0.0057153	0.01581	0.016001	0.66022	-1.3176	2929.2	21.743	-0.53277	85.837	-62.261	82.201	81.516	21.773	-0.91421	-5.5924	0.68188	-2.2421	30.639	-5.9804
134.56	-1.3468	53.666	-5.648	0.6613	-2.2487	-0.004885	0.01506	0.016232	0.66022	-1.3176	2928.5	21.743	-0.53264	85.837	-62.283	82.201	81.516	21.773	-0.91421	-5.5924	0.68188	-2.2421	30.639	-5.9804
134.56	-1.3465	53.665	-5.648	0.66138	-2.2487	-0.0040549	0.014297	0.016448	0.66022	-1.3176	2927.8	21.743	-0.53251	85.836	-62.306	82.202	81.516	21.773	-0.91421	-5.5924	0.68188	-2.2421	30.639	-5.9804
134.56	-1.3461	53.665	-5.648	0.66145	-2.2486	-0.0032259	0.013523	0.01665	0.66022	-1.3176	2927.1	21.743	-0.53237	85.836	-62.33	82.202	81.516	21.773	-0.91421	-5.5924	0.68188	-2.2421	30.639	-5.9804
134.56	-1.3457	53.665	-5.6481	0.66151	-2.2485	-0.0023986	0.012737	0.016836	0.66022	-1.3176	2926.4	21.743	-0.53223	85.835	-62.353	82.203	81.516	21.773	-0.91421	-5.5924	0.68188	-2.2421	30.639	-5.9804
134.56	-1.3454	53.664	-5.6481	0.66157	-2.2484	-0.0015738	0.011941	0.017008	0.66022	-1.3176	2925.6	21.743	-0.53209	85.835	-62.377	82.203	81.516	21.773	-0.91421	-5.5924	0.68188	-2.2421	30.639	-5.9804
134.56	-1.345	53.664	-5.6481	0.66163	-2.2483	-0.00075241	0.011136	0.017165	0.66022	-1.3176	2924.9	21.743	-0.53194	85.835	-62.401	82.203	81.516	21.773	-0.91421	-5.5924	0.68188	-2.2421	30.639	-5.9804
134.56	-1.3446	53.664	-5.6481	0.66168	-2.2482	6.4938e-05	0.010321	0.017306	0.66022	-1.3176	2924.2	21.743	-0.53178	85.834	-62.425	82.204	81.516	21.773	-0.91421	-5.5924	0.68188	-2.2421	30.639	-5.9804
134.56	-1.3442	53.663	-5.6481	0.66173	-2.2482	0.00087745	0.0094991	0.017432	0.66022	-1.3176	2923.5	21.743	-0.53162	85.834	-62.45	82.204	81.516	21.773	-0.91421	-5.5924	0.68188	-2.2421	30.639	-5.9804
134.56	-1.3438	53.663	-5.6481	0.66178	-2.2481	0.0016844	0.0086696	0.017543	0.66022	-1.3176	2922.8	21.743	-0.53146	85.833	-62.474	82.205	81.516	21.773	-0.91421	-5.5924	0.68188	-2.2421	30.639	-5.9804
134.56	-1.3433	53.663	-5.6481	0.66182	-2.248	0.002485	0.0078336	0.017638	0.66022	-1.3176	2922.0	21.743	-0.53129	85.833	-62.498	82.205	81.516	21.773	-0.91421	-5.5924	0.68188	-2.2421	30.639	-5.9804
134.56	-1.3429	53.663	-5.648	0.66186	-2.2479	0.0032785	0.0069921	0.017717	0.66022	-1.3176	2921.3	21.743	-0.53112	85.832	-62.523	82.206	81.516	21.773	-0.91421	-5.5924	0.68188	-2.2421	30.639	-5.9804
134.55	-1.3424	53.663	-5.648	0.66189	-2.2478	0.0040643	0.0061457	0.017781	0.66022	-1.3176	2920.6	21.743	-0.53095	85.832	-62.548	82.206	81.516	21.773	-0.91421	-5.5924	0.68188	-2.2421	30.639	-5.9804
134.55	-1.342	53.663	-5.648	0.66192	-2.2477	0.0048416	0.0052953	0.017829	0.66022	-1.3176	2919.9	21.743	-0.53077	85.831	-62.572	82.207	81.516	21.773	-0.91421	-5.5924	0.68188	-2.2421	30.639	-5.9804
134.55	-1.3415	53.663	-5.648	0.66194	-2.2476	0.0056096	0.0044418	0.017862	0.66022	-1.3176	2919.2	21.743	-0.53059	85.831	-62.597	82.207	81.516	21.773	-0.91421	-5.5924	0.68188	-2.2421	30.639	-5.9804
134.55	-1.341	53.662	-5.648	0.66196	-2.2475	0.0063677	0.0035858	0.017879	0.66022	-1.3176	2918.4	21.743	-0.5304	85.831	-62.622	82.208	81.516	21.773	-0.91421	-5.5924	0.68188	-2.2421	30.639	-5.9804
134.55	-1.3405	53.662	-5.6479	0.66198	-2.2474	0.0071152	0.0027282	0.01788	0.66022	-1.3176	2917.7	21.743	-0.53021	85.83	-62.647	82.208	81.516	21.773	-0.91421	-5.5924	0.68188	-2.2421	30.639	-5.9804
134.55	-1.3401	53.662	-5.6479	0.66199	-2.2474	0.0078514	0.0018699	0.017866	0.66022	-1.3176	2917.0	21.743	-0.53002	85.83	-62.671	82.208	81.516	21.773	-0.91421	-5.5924	0.68188	-2.2421	30.639	-5.9804
134.55	-1.3395	53.663	-5.6478	0.662	-2.2473	0.0085757	0.0010116	0.017836	0.66022	-1.3176	2916.3	21.744	-0.52982	85.829	-62.696	82.209	81.516	21.773	-0.91421	-5.5924	0.68188	-2.2421	30.639	-5.9804
134.55	-1.339	53.663	-5.6478	0.662	-2.2472	0.0092873	0.00015418	0.01779	0.66022	-1.3176	2915.6	21.744	-0.52962	85.829	-62.72	82.209	81.516	21.773	-0.91421	-5.5924	0.68188	-2.2421	30.639	-5.9804
134.55	-1.3385	53.663	-5.6477	0.662	-2.2471	0.0099857	-0.00070159	0.01773	0.66022	-1.3176	2914.8	21.744	-0.52942	85.828	-62.745	82.21	81.516	21.773	-0.91421	-5.5924	0.68188	-2.2421	30.639	-5.9804
134.55	-1.338	53.663	-5.6477	0.66199	-2.247	0.01067	-0.0015549	0.017653	0.66022	-1.3176	2914.1	21.744	-0.52921	85.828	-62.769	82.21	81.516	21.773	-0.91421	-5.5924	0.68188	-2.2421	30.639	-5.9804
134.55	-1.3375	53.663	-5.6476	0.66198	-2.2469	0.01134	-0.0024049	0.017562	0.66022	-1.3176	2913.4	21.744	-0.52901	85.827	-62.793	82.211	81.516	21.773	-0.91421	-5.5924	0.68188	-2.2421	30.639	-5.9804
134.55	-1.3369	53.663	-5.6476	0.66197	-2.2468	0.011995	-0.0032509	0.017455	0.66022	-1.3176	2912.7	21.744	-0.52879	85.827	-62.817	82.211	81.516	21.773	-0.91421	-5.5924	0.68188	-2.2421	30.639	-5.9804
134.55	-1.3364	53.663	-5.6475	0.66195	-2.2467	0.012634	-0.004092	0.017334	0.66022	-1.3176	2911.9	21.745	-0.52858	85.827	-62.84	82.212	81.516	21.773	-0.91421	-5.5924	0.68188	-2.2421	30.639	-5.9804
134.54	-1.3358	53.663	-5.6475	0.66193	-2.2466	0.013257	-0.0049275	0.017197	0.66022	-1.3176	2911.2	21.745	-0.52836	85.826	-62.864	82.212	81.516	21.773	-0.91421	-5.5924	0.68188	-2.2421	30.639	-5.9804
134.54	-1.3353	53.664	-5.6474	0.6619	-2.2466	0.013863	-0.0057566	0.017046	0.66022	-1.3176	2910.5	21.745	-0.52814	85.826	-62.887	82.213	81.516	21.773	-0.91421	-5.5924	0.68188	-2.2421	30.639	-5.9804
134.54	-1.3347	53.664	-5.6473	0.66187	-2.2465	0.014452	-0.0065784	0.01688	0.66022	-1.3176	2909.8	21.745	-0.52792	85.825	-62.91	82.213	81.516	21.773	-0.91421	-5.5924	0.68188	-2.2421	30.639	-5.9804
134.54	-1.3341	53.664	-5.6472	0.66184	-2.2464	0.015023	-0.0073924	0.0167	0.66022	-1.3176	2909.1	21.745	-0.5277	85.825	-62.932	82.214	81.516	21.773	-0.91421	-5.5924	0.68188	-2.2421	30.639	-5.9804
134.54	-1.3335	53.665	-5.6472	0.6618	-2.2463	0.015575	-0.0081976	0.016506	0.66022	-1.3176	2908.3	21.746	-0.52747	85.825	-62.954	82.214	81.516	21.773	-0.91421	-5.5924	0.68188	-2.2421	30.639	-5.9804
134.54	-1.333	53.665	-5.6471	0.66176	-2.2462	0.016109	-0.0089934	0.016298	0.66022	-1.3176	2907.6	21.746	-0.52725	85.824	-62.976	82.215	81.516	21.773	-0.91421	-5.5924	0.68188	-2.2421	30.639	-5.9804
134.54	-1.3324	53.665	-5.647	0.66171	-2.2461	0.016623	-0.009779	0.016077	0.66022	-1.3176	2906.9	21.746	-0.52702	85.824	-62.998	82.215	81.516	21.773	-0.91421	-5.5924	0.68188	-2.2421	30.639	-5.9804
134.54	-1.3318	53.665	-5.6469	0.66166	-2.2461	0.017118	-0.010554	0.015841	0.66022	-1.3176	2906.2	21.746	-0.52679	85.823	-63.019	82.216	81.516	21.773	-0.91421	-5.5924	0.68188	-2.2421	30.639	-5.9804
134.54	-1.3312	53.666	-5.6468	0.6616	-2.246	0.017592	-0.011317	0.015593	0.66022	-1.3176	2905.5	21.747	-0.52656	85.823	-63.039	82.216	81.516	21.773	-0.91421	-5.5924	0.68188	-2.2421	30.639	-5.9804
134.54	-1.3306	53.666	-5.6467	0.66154	-2.2459	0.018046	-0.012068	0.015332	0.66022	-1.3176	2904.7	21.747	-0.52632	85.823	-63.059	82.217	81.516	21.773	-0.91421	-5.5924	0.68188	-2.2421	30.639	-5.9804
134.54	-1.33	53.667	-5.6467	0.66148	-2.2458	0.018479	-0.012806	0.015058	0.66022	-1.3176	2904.0	21.747	-0.52609	85.822	-63.079	82.217	81.516	21.773	-0.91421	-5.5924	0.68188	-2.2421	30.639	-5.9804
134.53	-1.3294	53.667	-5.6466	0.66142	-2.2458	0.01889	-0.01353	0.014771	0.66022	-1.3176	2903.3	21.747	-0.52585	85.822	-63.098	82.218	81.516	21.773	-0.91421	-5.5924	0.68188	-2.2421	30.639	-5.9804
134.53	-1.3288	53.667	-5.6465	0.66135	-2.2457	0.01928	-0.01424	0.014473	0.66022	-1.3176	2902.6	21.748	-0.52561	85.821	-63.117	82.218	81.516	21.773	-0.91421	-5.5924	0.68188	-2.2421	30.639	-5.9804
134.53	-1.3282	53.668	-5.6464	0.66127	-2.2456	0.019647	-0.014935	0.014162	0.66022	-1.3176	2901.9	21.748	-0.52538	85.821	-63.135	82.219	81.516	21.773	-0.91421	-5.5924	0.68188	-2.2421	30.639	-5.9804
134.53	-1.3276	53.668	-5.6463	0.6612	-2.2455	0.019992	-0.015614	0.013841	0.66022	-1.3176	2901.1	21.748	-0.52514	85.82	-63.152	82.219	81.516	21.773	-0.91421	-5.5924	0.68188	-2.2421	30.639	-5.9804
134.53	-1.327	53.669	-5.6462	0.66112	-2.2455	0.020315	-0.016277	0.013508	0.66022	-1.3176	2900.4	21.749	-0.5249	85.82	-63.169	82.22	81.516	21.773	-0.91421	-5.5924	0.68188	-2.2421	30.639	-5.9804
134.53	-1.3264	53.669	-5.6461	0.66103	-2.2454	0.020615	-0.016924	0.013164	0.66022	-1.3176	2899.7	21.749	-0.52466	85.82	-63.186	82.22	81.516	21.773	-0.91421	-5.5924	0.68188	-2.2421	30.639	-5.9804
134.53	-1.3257	53.67	-5.646	0.66095	-2.2453	0.020891	-0.017553	0.01281	0.66022	-1.3176	2899.0	21.749	-0.52442	85.819	-63.201	82.221	81.516	21.773	-0.91421	-5.5924	0.68188	-2.2421	30.639	-5.9804
134.53	-1.3251	53.67	-5.6459	0.66086	-2.2453	0.021145	-0.018164	0.012446	0.66022	-1.3176	2898.2	21.749	-0.52418	85.819	-63.216	82.221	81.516	21.773	-0.91421	-5.5924	0.68188	-2.2421	30.639	-5.9804
134.53	-1.3245	53.67	-5.6457	0.66077	-2.2452	0.021374	-0.018757	0.012072	0.66022	-1.3176	2897.5	21.75	-0.52394	85.818	-63.231	82.222	81.516	21.773	-0.91421	-5.5924	0.68188	-2.2421	30.639	-5.9804
134.53	-1.3239	53.671	-5.6456	0.66067	-2.2452	0.02158	-0.01933	0.011688	0.66022	-1.3176	2896.8	21.75	-0.5237	85.818	-63.244	82.222	81.516	21.773	-0.91421	-5.5924	0.68188	-2.2421	30.639	-5.9804
134.53	-1.3233	53.671	-5.6455	0.66057	-2.2451	0.021763	-0.019885	0.011296	0.66022	-1.3176	2896.1	21.75	-0.52347	85.818	-63.257	82.223	81.516	21.773	-0.91421	-5.5924	0.68188	-2.2421	30.639	-5.9804
134.52	-1.3227	53.672	-5.6454	0.66047	-2.2451	0.021921	-0.020419	0.010895	0.66022	-1.3176	2895.4	21.751	-0.52323	85.817	-63.27	82.223	81.516	21.773	-0.91421	-5.5924	0.68188	-2.2421	30.639	-5.9804
134.52	-1.3221	53.672	-5.6453	0.66037	-2.245	0.022055	-0.020933	0.010486	0.66022	-1.3176	2894.6	21.751	-0.52299	85.817	-63.281	82.224	81.516	21.773	-0.91421	-5.5924	0.68188	-2.2421	30.639	-5.9804
134.52	-1.3215	53.673	-5.6452	0.66026	-2.2449	0.022165	-0.021426	0.010069	0.66022	-1.3176	2893.9	21.751	-0.52275	85.816	-63.292	82.224	81.516	21.773	-0.91421	-5.5924	0.68188	-2.2421	30.639	-5.9804
134.52	-1.3209	53.673	-5.6451	0.66016	-2.2449	0.022251	-0.021898	0.0096446	0.66022	-1.3176	2893.2	21.752	-0.52252	85.816	-63.302	82.225	81.516	21.773	-0.91421	-5.5924	0.68188	-2.2421	30.639	-5.9804
134.52	-1.3203	53.674	-5.645	0.66004	-2.2448	0.022312	-0.022348	0.0092133	0.66022	-1.3176	2892.5	21.752	-0.52228	85.816	-63.311	82.225	81.516	21.773	-0.91421	-5.5924	0.68188	-2.2421	30.639	-5.9804
134.52	-1.3197	53.674	-5.6449	0.65993	-2.2448	0.022349	-0.022776	0.0087755	0.66022	-1.3176	2891.8	21.752	-0.52205	85.815	-63.32	82.226	81.516	21.773	-0.91421	-5.5924	0.68188	-2.2421	30.639	-5.9804
134.52	-1.3191	53.674	-5.6448	0.65982	-2.2448	0.022362	-0.023182	0.0083316	0.66022	-1.3176	2891.0	21.752	-0.52182	85.815	-63.327	82.226	81.516	21.773	-0.91421	-5.5924	0.68188	-2.2421	30.639	-5.9804
134.52	-1.3185	53.675	-5.6446	0.6597	-2.2447	0.022351	-0.023565	0.0078819	0.66022	-1.3176	2890.3	21.753	-0.52159	85.814	-63.334	82.227	81.516	21.773	-0.91421	-5.5924	0.68188	-2.2421	30.639	-5.9804
134.52	-1.3179	53.675	-5.6445	0.65958	-2.2447	0.022316	-0.023925	0.0074271	0.66022	-1.3176	2889.6	21.753	-0.52136	85.814	-63.34	82.227	81.516	21.773	-0.91421	-5.5924	0.68188	-2.2421	30.639	-5.9804
134.52	-1.3173	53.676	-5.6444	0.65946	-2.2446	0.022256	-0.024262	0.0069674	0.66022	-1.3176	2888.9	21.753	-0.52113	85.814	-63.346	82.228	81.516	21.773	-0.91421	-5.5924	0.68188	-2.2421	30.639	-5.9804
134.52	-1.3167	53.676	-5.6443	0.65934	-2.2446	0.022173	-0.024575	0.0065034	0.66022	-1.3176	2888.1	21.754	-0.5209	85.813	-63.35	82.228	81.516	21.773	-0.91421	-5.5924	0.68188	-2.2421	30.639	-5.9804
134.51	-1.3162	53.677	-5.6442	0.65921	-2.2446	0.022065	-0.024865	0.0060354	0.66022	-1.3176	2887.4	21.754	-0.52068	85.813	-63.354	82.229	81.516	21.773	-0.91421	-5.5924	0.68188	-2.2421	30.639	-5.9804
134.51	-1.3156	53.677	-5.6441	0.65909	-2.2446	0.021934	-0.02513	0.005564	0.66022	-1.3176	2886.7	21.754	-0.52045	85.812	-63.356	82.229	81.516	21.773	-0.91421	-5.5924	0.68188	-2.2421	30.639	-5.9804
134.51	-1.315	53.677	-5.644	0.65896	-2.2445	0.02178	-0.025371	0.0050895	0.66022	-1.3176	2886.0	21.754	-0.52023	85.812	-63.358	82.23	81.516	21.773	-0.91421	-5.5924	0.68188	-2.2421	30.639	-5.9804
134.51	-1.3145	53.678	-5.6439	0.65884	-2.2445	0.021602	-0.025588	0.0046125	0.66022	-1.3176	2885.3	21.755	-0.52002	85.811	-63.359	82.23	81.516	21.773	-0.91421	-5.5924	0.68188	-2.2421	30.639	-5.9804
134.51	-1.3139	53.678	-5.6438	0.65871	-2.2445	0.021401	-0.02578	0.0041334	0.66022	-1.3176	2884.5	21.755	-0.5198	85.811	-63.36	82.231	81.516	21.773	-0.91421	-5.5924	0.68188	-2.2421	30.639	-5.9804
134.51	-1.3134	53.678	-5.6437	0.65858	-2.2445	0.021177	-0.025947	0.0036526	0.66022	-1.3176	2883.8	21.755	-0.51959	85.811	-63.359	82.231	81.516	21.773	-0.91421	-5.5924	0.68188	-2.2421	30.639	-5.9804
134.51	-1.3128	53.679	-5.6436	0.65845	-2.2444	0.020931	-0.02609	0.0031706	0.66022	-1.3176	2883.1	21.755	-0.51938	85.81	-63.358	82.231	81.516	21.773	-0.91421	-5.5924	0.68188	-2.2421	30.639	-5.9804
134.51	-1.3123	53.679	-5.6435	0.65832	-2.2444	0.020662	-0.026207	0.0026879	0.66022	-1.3176	2882.4	21.756	-0.51917	85.81	-63.355	82.232	81.516	21.773	-0.91421	-5.5924	0.68188	-2.2421	30.639	-5.9804
134.51	-1.3118	53.679	-5.6433	0.65819	-2.2444	0.020371	-0.0263	0.0022049	0.66022	-1.3176	2881.7	21.756	-0.51896	85.809	-63.352	82.232	81.516	21.773	-0.91421	-5.5924	0.68188	-2.2421	30.639	-5.9804
134.51	-1.3113	53.68	-5.6432	0.65805	-2.2444	0.020059	-0.026368	0.001722	0.66022	-1.3176	2880.9	21.756	-0.51876	85.809	-63.349	82.233	81.516	21.773	-0.91421	-5.5924	0.68188	-2.2421	30.639	-5.9804
134.51	-1.3108	53.68	-5.6431	0.65792	-2.2444	0.019725	-0.026411	0.0012398	0.66022	-1.3176	2880.2	21.756	-0.51856	85.808	-63.344	82.233	81.516	21.773	-0.91421	-5.5924	0.68188	-2.2421	30.639	-5.9804
134.5	-1.3103	53.68	-5.643	0.65779	-2.2444	0.01937	-0.026429	0.00075865	0.66022	-1.3176	2879.5	21.757	-0.51837	85.808	-63.338	82.234	81.516	21.773	-0.91421	-5.5924	0.68188	-2.2421	30.639	-5.9804
134.5	-1.3098	53.68	-5.643	0.65766	-2.2444	0.018995	-0.026422	0.00027902	0.66022	-1.3176	2878.8	21.757	-0.51817	85.808	-63.332	82.234	81.516	21.773	-0.91421	-5.5924	0.68188	-2.2421	30.639	-5.9804
134.5	-1.3093	53.681	-5.6429	0.65753	-2.2444	0.018599	-0.02639	-0.00019863	0.66022	-1.3176	2878.0	21.757	-0.51799	85.807	-63.325	82.235	81.516	21.773	-0.91421	-5.5924	0.68188	-2.2421	30.639	-5.9804
134.5	-1.3088	53.681	-5.6428	0.65739	-2.2444	0.018183	-0.026334	-0.00067387	0.66022	-1.3176	2877.3	21.757	-0.5178	85.807	-63.317	82.235	81.516	21.773	-0.91421	-5.5924	0.68188	-2.2421	30.639	-5.9804
134.5	-1.3083	53.681	-5.6427	0.65726	-2.2444	0.017748	-0.026253	-0.0011463	0.66022	-1.3176	2876.6	21.757	-0.51762	85.806	-63.309	82.236	81.516	21.773	-0.91421	-5.5924	0.68188	-2.2421	30.639	-5.9804
134.5	-1.3079	53.681	-5.6426	0.65713	-2.2444	0.017294	-0.026147	-0.0016153	0.66022	-1.3176	2875.9	21.758	-0.51744	85.806	-63.299	82.236	81.516	21.773	-0.91421	-5.5924	0.68188	-2.2421	30.639	-5.9804
134.5	-1.3074	53.681	-5.6425	0.657	-2.2444	0.016822	-0.026017	-0.0020807	0.66022	-1.3176	2875.2	21.758	-0.51726	85.805	-63.289	82.237	81.516	21.773	-0.91421	-5.5924	0.68188	-2.2421	30.639	-5.9804
134.5	-1.307	53.681	-5.6424	0.65687	-2.2444	0.016332	-0.025863	-0.0025419	0.66022	-1.3176	2874.4	21.758	-0.51709	85.805	-63.279	82.237	81.516	21.773	-0.91421	-5.5924	0.68188	-2.2421	30.639	-5.9804
134.5	-1.3066	53.681	-5.6423	0.65674	-2.2444	0.015824	-0.025685	-0.0029985	0.66022	-1.3176	2873.7	21.758	-0.51692	85.805	-63.267	82.238	81.516	21.773	-0.91421	-5.5924	0.68188	-2.2421	30.639	-5.9804
134.5	-1.3061	53.681	-5.6423	0.65662	-2.2445	0.015299	-0.025484	-0.0034502	0.66022	-1.3176	2873.0	21.758	-0.51676	85.804	-63.255	82.238	81.516	21.773	-0.91421	-5.5924	0.68188	-2.2421	30.639	-5.9804
134.5	-1.3057	53.681	-5.6422	0.65649	-2.2445	0.014758	-0.025258	-0.0038964	0.66022	-1.3176	2872.3	21.758	-0.5166	85.804	-63.242	82.238	81.516	21.773	-0.91421	-5.5924	0.68188	-2.2421	30.639	-5.9804
134.5	-1.3053	53.681	-5.6421	0.65636	-2.2445	0.014201	-0.02501	-0.0043368	0.66022	-1.3176	2871.6	21.758	-0.51644	85.803	-63.229	82.239	81.516	21.773	-0.91421	-5.5924	0.68188	-2.2421	30.639	-5.9804
134.49	-1.3049	53.681	-5.642	0.65624	-2.2445	0.013629	-0.024738	-0.004771	0.66022	-1.3176	2870.8	21.759	-0.51629	85.803	-63.215	82.239	81.516	21.773	-0.91421	-5.5924	0.68188	-2.2421	30.639	-5.9804
134.49	-1.3045	53.681	-5.642	0.65612	-2.2445	0.013042	-0.024444	-0.0051985	0.66022	-1.3176	2870.1	21.759	-0.51614	85.802	-63.2	82.24	81.516	21.773	-0.91421	-5.5924	0.68188	-2.2421	30.639	-5.9804
134.49	-1.3042	53.681	-5.6419	0.65599	-2.2446	0.012441	-0.024128	-0.0056191	0.66022	-1.3176	2869.4	21.759	-0.51599	85.802	-63.185	82.24	81.516	21.773	-0.91421	-5.5924	0.68188	-2.2421	30.639	-5.9804
134.49	-1.3038	53.681	-5.6419	0.65587	-2.2446	0.011826	-0.02379	-0.0060323	0.66022	-1.3176	2868.7	21.759	-0.51585	85.801	-63.169	82.241	81.516	21.773	-0.91421	-5.5924	0.68188	-2.2421	30.639	-5.9804
134.49	-1.3035	53.681	-5.6418	0.65576	-2.2446	0.011198	-0.02343	-0.0064377	0.66022	-1.3176	2867.9	21.759	-0.51572	85.801	-63.153	82.241	81.516	21.773	-0.91421	-5.5924	0.68188	-2.2421	30.639	-5.9804
134.49	-1.3031	53.681	-5.6417	0.65564	-2.2447	0.010558	-0.023049	-0.0068351	0.66022	-1.3176	2867.2	21.759	-0.51558	85.8	-63.136	82.241	81.516	21.773	-0.91421	-5.5924	0.68188	-2.2421	30.639	-5.9804
134.49	-1.3028	53.68	-5.6417	0.65553	-2.2447	0.0099064	-0.022647	-0.007224	0.66022	-1.3176	2866.5	21.759	-0.51546	85.8	-63.118	82.242	81.516	21.773	-0.91421	-5.5924	0.68188	-2.2421	30.639	-5.9804
134.49	-1.3025	53.68	-5.6416	0.65541	-2.2447	0.0092436	-0.022225	-0.007604	0.66022	-1.3176	2865.8	21.759	-0.51533	85.799	-63.101	82.242	81.516	21.773	-0.91421	-5.5924	0.68188	-2.2421	30.639	-5.9804
134.49	-1.3022	53.68	-5.6416	0.6553	-2.2448	0.0085705	-0.021782	-0.0079749	0.66022	-1.3176	2865.1	21.759	-0.51521	85.799	-63.082	82.243	81.516	21.773	-0.91421	-5.5924	0.68188	-2.2421	30.639	-5.9804
134.49	-1.3019	53.68	-5.6416	0.6552	-2.2448	0.0078876	-0.021321	-0.0083364	0.66022	-1.3176	2864.3	21.759	-0.5151	85.798	-63.064	82.243	81.516	21.773	-0.91421	-5.5924	0.68188	-2.2421	30.639	-5.9804
134.49	-1.3016	53.679	-5.6415	0.65509	-2.2449	0.0071956	-0.02084	-0.008688	0.66022	-1.3176	2863.6	21.759	-0.51499	85.798	-63.045	82.244	81.516	21.773	-0.91421	-5.5924	0.68188	-2.2421	30.639	-5.9804
134.49	-1.3013	53.679	-5.6415	0.65499	-2.2449	0.0064953	-0.020341	-0.0090296	0.66022	-1.3176	2862.9	21.759	-0.51488	85.797	-63.025	82.244	81.516	21.773	-0.91421	-5.5924	0.68188	-2.2421	30.639	-5.9804
134.49	-1.301	53.679	-5.6415	0.65489	-2.2449	0.0057872	-0.019824	-0.0093607	0.66022	-1.3176	2862.2	21.759	-0.51478	85.797	-63.005	82.244	81.516	21.773	-0.91421	-5.5924	0.68188	-2.2421	30.639	-5.9804
134.48	-1.3008	53.678	-5.6414	0.65479	-2.245	0.0050721	-0.019289	-0.0096812	0.66022	-1.3176	2861.5	21.759	-0.51468	85.796	-62.985	82.245	81.516	21.773	-0.91421	-5.5924	0.68188	-2.2421	30.639	-5.9804
134.48	-1.3005	53.678	-5.6414	0.65469	-2.245	0.0043507	-0.018738	-0.0099907	0.66022	-1.3176	2860.7	21.759	-0.51459	85.796	-62.964	82.245	81.516	21.773	-0.91421	-5.5924	0.68188	-2.2421	30.639	-5.9804
134.48	-1.3003	53.677	-5.6414	0.6546	-2.2451	0.0036236	-0.01817	-0.010289	0.66022	-1.3176	2860.0	21.759	-0.5145	85.795	-62.944	82.246	81.516	21.773	-0.91421	-5.5924	0.68188	-2.2421	30.639	-5.9804
134.48	-1.3001	53.677	-5.6414	0.65451	-2.2451	0.0028915	-0.017586	-0.010576	0.66022	-1.3176	2859.3	21.759	-0.51441	85.795	-62.923	82.246	81.516	21.773	-0.91421	-5.5924	0.68188	-2.2421	30.639	-5.9804
134.48	-1.2999	53.676	-5.6414	0.65443	-2.2452	0.0021553	-0.016988	-0.010851	0.66022	-1.3176	2858.6	21.759	-0.51433	85.794	-62.901	82.246	81.516	21.773	-0.91421	-5.5924	0.68188	-2.2421	30.639	-5.9804
134.48	-1.2997	53.676	-5.6413	0.65434	-2.2453	0.0014154	-0.016374	-0.011114	0.66022	-1.3176	2857.8	21.759	-0.51426	85.794	-62.88	82.247	81.516	21.773	-0.91421	-5.5924	0.68188	-2.2421	30.639	-5.9804
134.48	-1.2995	53.675	-5.6413	0.65426	-2.2453	0.00067277	-0.015747	-0.011365	0.66022	-1.3176	2857.1	21.758	-0.51419	85.793	-62.858	82.247	81.516	21.773	-0.91421	-5.5924	0.68188	-2.2421	30.639	-5.9804
134.48	-1.2993	53.674	-5.6413	0.65419	-2.2454	-7.2029e-05	-0.015106	-0.011604	0.66022	-1.3176	2856.4	21.758	-0.51412	85.793	-62.836	82.248	81.516	21.773	-0.91421	-5.5924	0.68188	-2.2421	30.639	-5.9804
134.48	-1.2991	53.674	-5.6413	0.65411	-2.2454	-0.00081825	-0.014452	-0.01183	0.66022	-1.3176	2855.7	21.758	-0.51406	85.792	-62.814	82.248	81.516	21.773	-0.91421	-5.5924	0.68188	-2.2421	30.639	-5.9804
134.48	-1.299	53.673	-5.6413	0.65404	-2.2455	-0.0015652	-0.013786	-0.012043	0.66022	-1.3176	2855.0	21.758	-0.514	85.792	-62.792	82.248	81.516	21.773	-0.91421	-5.5924	0.68188	-2.2421	30.639	-5.9804
134.48	-1.2988	53.672	-5.6414	0.65397	-2.2455	-0.0023121	-0.013109	-0.012243	0.66022	-1.3176	2854.2	21.758	-0.51394	85.791	-62.77	82.249	81.516	21.773	-0.91421	-5.5924	0.68188	-2.2421	30.639	-5.9804
134.48	-1.2987	53.672	-5.6414	0.65391	-2.2456	-0.0030584	-0.012421	-0.012431	0.66022	-1.3176	2853.5	21.758	-0.51389	85.791	-62.748	82.249	81.516	21.773	-0.91421	-5.5924	0.68188	-2.2421	30.639	-5.9804
134.48	-1.2986	53.671	-5.6414	0.65385	-2.2457	-0.0038033	-0.011723	-0.012605	0.66022	-1.3176	2852.8	21.757	-0.51385	85.79	-62.725	82.25	81.516	21.773	-0.91421	-5.5924	0.68188	-2.2421	30.639	-5.9804
134.48	-1.2984	53.67	-5.6414	0.65379	-2.2457	-0.0045461	-0.011015	-0.012765	0.66022	-1.3176	2852.1	21.757	-0.5138	85.79	-62.703	82.25	81.516	21.773	-0.91421	-5.5924	0.68188	-2.2421	30.639	-5.9804
134.47	-1.2983	53.669	-5.6414	0.65374	-2.2458	-0.0052861	-0.010299	-0.012912	0.66022	-1.3176	2851.4	21.757	-0.51376	85.789	-62.681	82.25	81.516	21.773	-0.91421	-5.5924	0.68188	-2.2421	30.639	-5.9804
134.47	-1.2982	53.668	-5.6415	0.65369	-2.2459	-0.0060226	-0.0095742	-0.013046	0.66022	-1.3176	2850.6	21.757	-0.51373	85.789	-62.658	82.251	81.516	21.773	-0.91421	-5.5924	0.68188	-2.2421	30.639	-5.9804
134.47	-1.2982	53.668	-5.6415	0.65364	-2.2459	-0.006755	-0.0088422	-0.013166	0.66022	-1.3176	2849.9	21.757	-0.5137	85.788	-62.636	82.251	81.516	21.773	-0.91421	-5.5924	0.68188	-2.2421	30.639	-5.9804
134.47	-1.2981	53.667	-5.6415	0.6536	-2.246	-0.0074825	-0.0081035	-0.013272	0.66022	-1.3176	2849.2	21.756	-0.51367	85.788	-62.614	82.251	81.516	21.773	-0.91421	-5.5924	0.68188	-2.2421	30.639	-5.9804
134.47	-1.298	53.666	-5.6416	0.65356	-2.2461	-0.0082045	-0.0073588	-0.013364	0.66022	-1.3176	2848.5	21.756	-0.51365	85.787	-62.591	82.252	81.516	21.773	-0.91421	-5.5924	0.68188	-2.2421	30.639	-5.9804
134.47	-1.298	53.665	-5.6416	0.65353	-2.2461	-0.0089204	-0.0066088	-0.013443	0.66022	-1.3176	2847.8	21.756	-0.51363	85.786	-62.569	82.252	81.516	21.773	-0.91421	-5.5924	0.68188	-2.2421	30.639	-5.9804
134.47	-1.2979	53.664	-5.6417	0.6535	-2.2462	-0.0096294	-0.0058541	-0.013507	0.66022	-1.3176	2847.0	21.756	-0.51362	85.786	-62.547	82.252	81.516	21.773	-0.91421	-5.5924	0.68188	-2.2421	30.639	-5.9804
134.47	-1.2979	53.663	-5.6417	0.65347	-2.2463	-0.010331	-0.0050956	-0.013558	0.66022	-1.3176	2846.3	21.755	-0.5136	85.785	-62.525	82.253	81.516	21.773	-0.91421	-5.5924	0.68188	-2.2421	30.639	-5.9804
134.47	-1.2978	53.662	-5.6418	0.65345	-2.2463	-0.011024	-0.004334	-0.013594	0.66022	-1.3176	2845.6	21.755	-0.5136	85.785	-62.504	82.253	81.516	21.773	-0.91421	-5.5924	0.68188	-2.2421	30.639	-5.9804
134.47	-1.2978	53.661	-5.6418	0.65343	-2.2464	-0.011709	-0.0035698	-0.013617	0.66022	-1.3176	2844.9	21.755	-0.51359	85.784	-62.482	82.253	81.516	21.773	-0.91421	-5.5924	0.68188	-2.2421	30.639	-5.9804
134.47	-1.2978	53.659	-5.6419	0.65341	-2.2465	-0.012384	-0.002804	-0.013625	0.66022	-1.3176	2844.2	21.754	-0.51359	85.784	-62.461	82.254	81.516	21.773	-0.91421	-5.5924	0.68188	-2.2421	30.639	-5.9804
134.47	-1.2978	53.658	-5.6419	0.6534	-2.2465	-0.01305	-0.0020371	-0.01362	0.66022	-1.3176	2843.4	21.754	-0.51359	85.783	-62.439	82.254	81.516	21.773	-0.91421	-5.5924	0.68188	-2.2421	30.639	-5.9804
134.47	-1.2978	53.657	-5.642	0.65339	-2.2466	-0.013704	-0.0012699	-0.0136	0.66022	-1.3176	2842.7	21.754	-0.51359	85.783	-62.418	82.255	81.516	21.773	-0.91421	-5.5924	0.68188	-2.2421	30.639	-5.9804
134.47	-1.2978	53.656	-5.6421	0.65338	-2.2467	-0.014348	-0.00050314	-0.013567	0.66022	-1.3176	2842.0	21.753	-0.5136	85.782	-62.398	82.255	81.516	21.773	-0.91421	-5.5924	0.68188	-2.2421	30.639	-5.9804
134.47	-1.2978	53.655	-5.6422	0.65338	-2.2467	-0.01498	0.0002625	-0.01352	0.66022	-1.3176	2841.3	21.753	-0.51361	85.781	-62.377	82.255	81.516	21.773	-0.91421	-5.5924	0.68188	-2.2421	30.639	-5.9804
134.47	-1.2979	53.654	-5.6422	0.65339	-2.2468	-0.015599	0.0010263	-0.013459	0.66022	-1.3176	2840.6	21.753	-0.51363	85.781	-62.357	82.256	81.516	21.773	-0.91421	-5.5924	0.68188	-2.2421	30.639	-5.9804
134.47	-1.2979	53.652	-5.6423	0.65339	-2.2469	-0.016206	0.0017876	-0.013385	0.66022	-1.3176	2839.8	21.752	-0.51364	85.78	-62.337	82.256	81.516	21.773	-0.91421	-5.5924	0.68188	-2.2421	30.639	-5.9804
134.47	-1.2979	53.651	-5.6424	0.65341	-2.2469	-0.016799	0.0025456	-0.013297	0.66022	-1.3176	2839.1	21.752	-0.51366	85.78	-62.318	82.256	81.516	21.773	-0.91421	-5.5924	0.68188	-2.2421	30.639	-5.9804
134.46	-1.298	53.65	-5.6425	0.65342	-2.247	-0.017378	0.0032997	-0.013195	0.66022	-1.3176	2838.4	21.751	-0.51368	85.779	-62.298	82.257	81.516	21.773	-0.91421	-5.5924	0.68188	-2.2421	30.639	-5.9804
134.46	-1.298	53.649	-5.6426	0.65344	-2.2471	-0.017943	0.0040491	-0.013081	0.66022	-1.3176	2837.7	21.751	-0.51371	85.779	-62.279	82.257	81.516	21.773	-0.91421	-5.5924	0.68188	-2.2421	30.639	-5.9804
134.46	-1.2981	53.647	-5.6427	0.65346	-2.2471	-0.018493	0.0047933	-0.012953	0.66022	-1.3176	2837.0	21.751	-0.51374	85.778	-62.261	82.257	81.516	21.773	-0.91421	-5.5924	0.68188	-2.2421	30.639	-5.9804
134.46	-1.2982	53.646	-5.6428	0.65349	-2.2472	-0.019027	0.0055314	-0.012812	0.66022	-1.3176	2836.2	21.75	-0.51376	85.777	-62.243	82.258	81.516	21.773	-0.91421	-5.5924	0.68188	-2.2421	30.639	-5.9804
134.46	-1.2982	53.645	-5.6428	0.65352	-2.2473	-0.019546	0.0062628	-0.012658	0.66022	-1.3176	2835.5	21.75	-0.5138	85.777	-62.225	82.258	81.516	21.773	-0.91421	-5.5924	0.68188	-2.2421	30.639	-5.9804
134.46	-1.2983	53.643	-5.6429	0.65355	-2.2473	-0.020048	0.0069869	-0.012491	0.66022	-1.3176	2834.8	21.749	-0.51383	85.776	-62.207	82.258	81.516	21.773	-0.91421	-5.5924	0.68188	-2.2421	30.639	-5.9804
134.46	-1.2984	53.642	-5.643	0.65359	-2.2474	-0.020533	0.007703	-0.012312	0.66022	-1.3176	2834.1	21.749	-0.51386	85.776	-62.19	82.259	81.516	21.773	-0.91421	-5.5924	0.68188	-2.2421	30.639	-5.9804
134.46	-1.2985	53.64	-5.6432	0.65363	-2.2475	-0.021002	0.0084105	-0.012121	0.66022	-1.3176	2833.4	21.748	-0.5139	85.775	-62.174	82.259	81.516	21.773	-0.91421	-5.5924	0.68188	-2.2421	30.639	-5.9804
134.46	-1.2986	53.639	-5.6433	0.65367	-2.2475	-0.021452	0.0091087	-0.011917	0.66022	-1.3176	2832.6	21.748	-0.51394	85.775	-62.157	82.259	81.516	21.773	-0.91421	-5.5924	0.68188	-2.2421	30.639	-5.9804
134.46	-1.2987	53.637	-5.6434	0.65372	-2.2476	-0.021885	0.0097969	-0.011702	0.66022	-1.3176	2831.9	21.748	-0.51398	85.774	-62.142	82.259	81.516	21.773	-0.91421	-5.5924	0.68188	-2.2421	30.639	-5.9804
134.46	-1.2987	53.636	-5.6435	0.65377	-2.2476	-0.022299	0.010475	-0.011475	0.66022	-1.3176	2831.2	21.747	-0.51402	85.773	-62.126	82.26	81.516	21.773	-0.91421	-5.5924	0.68188	-2.2421	30.639	-5.9804
134.46	-1.2988	53.635	-5.6436	0.65382	-2.2477	-0.022695	0.011141	-0.011236	0.66022	-1.3176	2830.5	21.747	-0.51406	85.773	-62.111	82.26	81.516	21.773	-0.91421	-5.5924	0.68188	-2.2421	30.639	-5.9804
134.46	-1.2989	53.633	-5.6437	0.65388	-2.2477	-0.023072	0.011796	-0.010986	0.66022	-1.3176	2829.8	21.746	-0.51411	85.772	-62.097	82.26	81.516	21.773	-0.91421	-5.5924	0.68188	-2.2421	30.639	-5.9804
134.46	-1.299	53.632	-5.6438	0.65394	-2.2478	-0.023429	0.012439	-0.010726	0.66022	-1.3176	2829.0	21.746	-0.51415	85.772	-62.083	82.261	81.516	21.773	-0.91421	-5.5924	0.68188	-2.2421	30.639	-5.9804
134.46	-1.2992	53.63	-5.6439	0.654	-2.2479	-0.023767	0.013068	-0.010454	0.66022	-1.3176	2828.3	21.745	-0.5142	85.771	-62.069	82.261	81.516	21.773	-0.91421	-5.5924	0.68188	-2.2421	30.639	-5.9804
134.46	-1.2993	53.629	-5.6441	0.65407	-2.2479	-0.024085	0.013684	-0.010172	0.66022	-1.3176	2827.6	21.745	-0.51424	85.77	-62.056	82.261	81.516	21.773	-0.91421	-5.5924	0.68188	-2.2421	30.639	-5.9804
134.46	-1.2994	53.627	-5.6442	0.65414	-2.248	-0.024383	0.014286	-0.0098805	0.66022	-1.3176	2826.9	21.744	-0.51429	85.77	-62.044	82.262	81.516	21.773	-0.91421	-5.5924	0.68188	-2.2421	30.639	-5.9804
134.46	-1.2995	53.626	-5.6443	0.65421	-2.248	-0.02466	0.014874	-0.0095787	0.66022	-1.3176	2826.2	21.744	-0.51434	85.769	-62.032	82.262	81.516	21.773	-0.91421	-5.5924	0.68188	-2.2421	30.639	-5.9804
134.46	-1.2996	53.624	-5.6444	0.65429	-2.248	-0.024917	0.015447	-0.0092674	0.66022	-1.3176	2825.4	21.743	-0.51438	85.769	-62.021	82.262	81.516	21.773	-0.91421	-5.5924	0.68188	-2.2421	30.639	-5.9804
134.46	-1.2997	53.623	-5.6445	0.65437	-2.2481	-0.025153	0.016004	-0.0089469	0.66022	-1.3176	2824.7	21.743	-0.51443	85.768	-62.01	82.263	81.516	21.773	-0.91421	-5.5924	0.68188	-2.2421	30.639	-5.9804
134.45	-1.2998	53.621	-5.6447	0.65445	-2.2481	-0.025369	0.016544	-0.0086175	0.66022	-1.3176	2824.0	21.742	-0.51448	85.767	-61.999	82.263	81.516	21.773	-0.91421	-5.5924	0.68188	-2.2421	30.639	-5.9804
134.45	-1.2999	53.62	-5.6448	0.65453	-2.2482	-0.025563	0.017069	-0.0082795	0.66022	-1.3176	2823.3	21.742	-0.51453	85.767	-61.989	82.263	81.516	21.773	-0.91421	-5.5924	0.68188	-2.2421	30.639	-5.9804
134.45	-1.3	53.618	-5.6449	0.65462	-2.2482	-0.025736	0.017576	-0.0079332	0.66022	-1.3176	2822.6	21.741	-0.51458	85.766	-61.98	82.264	81.516	21.773	-0.91421	-5.5924	0.68188	-2.2421	30.639	-5.9804
134.45	-1.3002	53.616	-5.6451	0.65471	-2.2483	-0.025887	0.018066	-0.0075791	0.66022	-1.3176	2821.8	21.741	-0.51462	85.766	-61.971	82.264	81.516	21.773	-0.91421	-5.5924	0.68188	-2.2421	30.639	-5.9804
134.45	-1.3003	53.615	-5.6452	0.6548	-2.2483	-0.026018	0.018539	-0.0072174	0.66022	-1.3176	2821.1	21.74	-0.51467	85.765	-61.963	82.264	81.516	21.773	-0.91421	-5.5924	0.68188	-2.2421	30.639	-5.9804
134.45	-1.3004	53.613	-5.6453	0.65489	-2.2483	-0.026126	0.018993	-0.0068484	0.66022	-1.3176	2820.4	21.74	-0.51472	85.764	-61.955	82.265	81.516	21.773	-0.91421	-5.5924	0.68188	-2.2421	30.639	-5.9804
134.45	-1.3005	53.612	-5.6455	0.65499	-2.2484	-0.026213	0.019428	-0.0064727	0.66022	-1.3176	2819.7	21.739	-0.51476	85.764	-61.948	82.265	81.516	21.773	-0.91421	-5.5924	0.68188	-2.2421	30.639	-5.9804
134.45	-1.3006	53.61	-5.6456	0.65509	-2.2484	-0.026279	0.019845	-0.0060904	0.66022	-1.3176	2819.0	21.739	-0.51481	85.763	-61.942	82.265	81.516	21.773	-0.91421	-5.5924	0.68188	-2.2421	30.639	-5.9804
134.45	-1.3007	53.609	-5.6457	0.65519	-2.2484	-0.026323	0.020242	-0.0057021	0.66022	-1.3176	2818.2	21.738	-0.51485	85.763	-61.936	82.266	81.516	21.773	-0.91421	-5.5924	0.68188	-2.2421	30.639	-5.9804
134.45	-1.3008	53.607	-5.6458	0.65529	-2.2485	-0.026345	0.020619	-0.005308	0.66022	-1.3176	2817.5	21.738	-0.5149	85.762	-61.93	82.266	81.516	21.773	-0.91421	-5.5924	0.68188	-2.2421	30.639	-5.9804
134.45	-1.3009	53.606	-5.646	0.65539	-2.2485	-0.026346	0.020976	-0.0049085	0.66022	-1.3176	2816.8	21.737	-0.51494	85.762	-61.925	82.266	81.516	21.773	-0.91421	-5.5924	0.68188	-2.2421	30.639	-5.9804
134.45	-1.301	53.604	-5.6461	0.6555	-2.2485	-0.026325	0.021314	-0.0045041	0.66022	-1.3176	2816.1	21.737	-0.51498	85.761	-61.921	82.266	81.516	21.773	-0.91421	-5.5924	0.68188	-2.2421	30.639	-5.9804
134.45	-1.3011	53.603	-5.6462	0.65561	-2.2485	-0.026283	0.02163	-0.0040951	0.66022	-1.3176	2815.4	21.736	-0.51502	85.76	-61.917	82.267	81.516	21.773	-0.91421	-5.5924	0.68188	-2.2421	30.639	-5.9804
134.45	-1.3012	53.601	-5.6464	0.65572	-2.2485	-0.026219	0.021926	-0.0036819	0.66022	-1.3176	2814.7	21.736	-0.51506	85.76	-61.914	82.267	81.516	21.773	-0.91421	-5.5924	0.68188	-2.2421	30.639	-5.9804
134.45	-1.3013	53.6	-5.6465	0.65583	-2.2486	-0.026134	0.022201	-0.0032648	0.66022	-1.3176	2813.9	21.735	-0.5151	85.759	-61.912	82.267	81.516	21.773	-0.91421	-5.5924	0.68188	-2.2421	30.639	-5.9804
134.45	-1.3013	53.598	-5.6466	0.65594	-2.2486	-0.026029	0.022454	-0.0028444	0.66022	-1.3176	2813.2	21.735	-0.51513	85.759	-61.91	82.268	81.516	21.773	-0.91421	-5.5924	0.68188	-2.2421	30.639	-5.9804
134.45	-1.3014	53.597	-5.6468	0.65605	-2.2486	-0.025902	0.022686	-0.002421	0.66022	-1.3176	2812.5	21.734	-0.51516	85.758	-61.908	82.268	81.516	21.773	-0.91421	-5.5924	0.68188	-2.2421	30.639	-5.9804
134.45	-1.3015	53.595	-5.6469	0.65617	-2.2486	-0.025754	0.022897	-0.0019949	0.66022	-1.3176	2811.8	21.734	-0.51519	85.757	-61.908	82.268	81.516	21.773	-0.91421	-5.5924	0.68188	-2.2421	30.639	-5.9804
134.45	-1.3015	53.594	-5.647	0.65628	-2.2486	-0.025585	0.023085	-0.0015667	0.66022	-1.3176	2811.1	21.734	-0.51522	85.757	-61.907	82.269	81.516	21.773	-0.91421	-5.5924	0.68188	-2.2421	30.639	-5.9804
134.45	-1.3016	53.592	-5.6471	0.6564	-2.2486	-0.025396	0.023252	-0.0011366	0.66022	-1.3176	2810.3	21.733	-0.51525	85.756	-61.908	82.269	81.516	21.773	-0.91421	-5.5924	0.68188	-2.2421	30.639	-5.9804
134.45	-1.3016	53.591	-5.6473	0.65651	-2.2486	-0.025187	0.023397	-0.00070519	0.66022	-1.3176	2809.6	21.733	-0.51527	85.756	-61.909	82.269	81.516	21.773	-0.91421	-5.5924	0.68188	-2.2421	30.639	-5.9804
134.44	-1.3017	53.59	-5.6474	0.65663	-2.2486	-0.024958	0.023519	-0.00027276	0.66022	-1.3176	2808.9	21.732	-0.51529	85.755	-61.91	82.27	81.516	21.773	-0.91421	-5.5924	0.68188	-2.2421	30.639	-5.9804
134.44	-1.3017	53.588	-5.6475	0.65675	-2.2486	-0.024709	0.02362	0.00016025	0.66022	-1.3176	2808.2	21.732	-0.51531	85.755	-61.912	82.27	81.516	21.773	-0.91421	-5.5924	0.68188	-2.2421	30.639	-5.9804
134.44	-1.3018	53.587	-5.6476	0.65687	-2.2486	-0.024441	0.023698	0.00059345	0.66022	-1.3176	2807.5	21.731	-0.51533	85.754	-61.915	82.27	81.516	21.773	-0.91421	-5.5924	0.68188	-2.2421	30.639	-5.9804
134.44	-1.3018	53.585	-5.6478	0.65698	-2.2486	-0.024153	0.023754	0.0010264	0.66022	-1.3176	2806.7	21.731	-0.51534	85.753	-61.918	82.271	81.516	21.773	-0.91421	-5.5924	0.68188	-2.2421	30.639	-5.9804
134.44	-1.3018	53.584	-5.6479	0.6571	-2.2486	-0.023847	0.023787	0.0014588	0.66022	-1.3176	2806.0	21.73	-0.51536	85.753	-61.922	82.271	81.516	21.773	-0.91421	-5.5924	0.68188	-2.2421	30.639	-5.9804
134.44	-1.3018	53.583	-5.648	0.65722	-2.2486	-0.023522	0.023798	0.0018901	0.66022	-1.3176	2805.3	21.73	-0.51536	85.752	-61.926	82.271	81.516	21.773	-0.91421	-5.5924	0.68188	-2.2421	30.639	-5.9804
134.44	-1.3018	53.581	-5.6481	0.65734	-2.2486	-0.023179	0.023787	0.0023199	0.66022	-1.3176	2804.6	21.73	-0.51537	85.752	-61.931	82.272	81.516	21.773	-0.91421	-5.5924	0.68188	-2.2421	30.639	-5.9804
134.44	-1.3018	53.58	-5.6482	0.65746	-2.2486	-0.022818	0.023754	0.002748	0.66022	-1.3176	2803.9	21.729	-0.51537	85.751	-61.936	82.272	81.516	21.773	-0.91421	-5.5924	0.68188	-2.2421	30.639	-5.9804
134.44	-1.3018	53.579	-5.6484	0.65758	-2.2486	-0.022439	0.023699	0.0031738	0.66022	-1.3176	2803.1	21.729	-0.51537	85.751	-61.942	82.272	81.516	21.773	-0.91421	-5.5924	0.68188	-2.2421	30.639	-5.9804
134.44	-1.3018	53.577	-5.6485	0.6577	-2.2485	-0.022044	0.023622	0.0035969	0.66022	-1.3176	2802.4	21.728	-0.51536	85.75	-61.949	82.273	81.516	21.773	-0.91421	-5.5924	0.68188	-2.2421	30.639	-5.9804
134.44	-1.3018	53.576	-5.6486	0.65782	-2.2485	-0.021631	0.023522	0.0040171	0.66022	-1.3176	2801.7	21.728	-0.51536	85.75	-61.956	82.273	81.516	21.773	-0.91421	-5.5924	0.68188	-2.2421	30.639	-5.9804
134.44	-1.3017	53.575	-5.6487	0.65793	-2.2485	-0.021203	0.023401	0.0044339	0.66022	-1.3176	2801.0	21.728	-0.51535	85.749	-61.963	82.274	81.516	21.773	-0.91421	-5.5924	0.68188	-2.2421	30.639	-5.9804
134.44	-1.3017	53.574	-5.6488	0.65805	-2.2485	-0.020758	0.023259	0.0048468	0.66022	-1.3176	2800.3	21.727	-0.51533	85.748	-61.971	82.274	81.516	21.773	-0.91421	-5.5924	0.68188	-2.2421	30.639	-5.9804
134.44	-1.3016	53.573	-5.6489	0.65817	-2.2485	-0.020299	0.023095	0.0052556	0.66022	-1.3176	2799.5	21.727	-0.51531	85.748	-61.98	82.274	81.516	21.773	-0.91421	-5.5924	0.68188	-2.2421	30.639	-5.9804
134.44	-1.3016	53.571	-5.649	0.65828	-2.2484	-0.019824	0.022909	0.0056599	0.66022	-1.3176	2798.8	21.727	-0.51529	85.747	-61.989	82.275	81.516	21.773	-0.91421	-5.5924	0.68188	-2.2421	30.639	-5.9804
134.44	-1.3015	53.57	-5.6491	0.65839	-2.2484	-0.019335	0.022703	0.0060593	0.66022	-1.3176	2798.1	21.726	-0.51527	85.747	-61.999	82.275	81.516	21.773	-0.91421	-5.5924	0.68188	-2.2421	30.639	-5.9804
134.44	-1.3014	53.569	-5.6492	0.65851	-2.2484	-0.018832	0.022476	0.0064534	0.66022	-1.3176	2797.4	21.726	-0.51524	85.746	-62.009	82.275	81.516	21.773	-0.91421	-5.5924	0.68188	-2.2421	30.639	-5.9804
134.44	-1.3013	53.568	-5.6493	0.65862	-2.2483	-0.018315	0.022228	0.0068418	0.66022	-1.3176	2796.7	21.726	-0.51521	85.746	-62.019	82.276	81.516	21.773	-0.91421	-5.5924	0.68188	-2.2421	30.639	-5.9804
134.44	-1.3012	53.567	-5.6494	0.65873	-2.2483	-0.017785	0.02196	0.0072243	0.66022	-1.3176	2796.0	21.725	-0.51517	85.745	-62.03	82.276	81.516	21.773	-0.91421	-5.5924	0.68188	-2.2421	30.639	-5.9804
134.44	-1.3011	53.566	-5.6495	0.65884	-2.2483	-0.017243	0.021672	0.0076005	0.66022	-1.3176	2795.2	21.725	-0.51513	85.745	-62.042	82.276	81.516	21.773	-0.91421	-5.5924	0.68188	-2.2421	30.639	-5.9804
134.43	-1.301	53.565	-5.6495	0.65895	-2.2482	-0.016689	0.021364	0.0079699	0.66022	-1.3176	2794.5	21.725	-0.51509	85.744	-62.054	82.277	81.516	21.773	-0.91421	-5.5924	0.68188	-2.2421	30.639	-5.9804
134.43	-1.3009	53.564	-5.6496	0.65905	-2.2482	-0.016124	0.021037	0.0083324	0.66022	-1.3176	2793.8	21.724	-0.51504	85.744	-62.066	82.277	81.516	21.773	-0.91421	-5.5924	0.68188	-2.2421	30.639	-5.9804
134.43	-1.3007	53.563	-5.6497	0.65916	-2.2481	-0.015548	0.02069	0.0086875	0.66022	-1.3176	2793.1	21.724	-0.51499	85.743	-62.079	82.278	81.516	21.773	-0.91421	-5.5924	0.68188	-2.2421	30.639	-5.9804
134.43	-1.3006	53.562	-5.6498	0.65926	-2.2481	-0.014961	0.020326	0.009035	0.66022	-1.3176	2792.4	21.724	-0.51493	85.743	-62.093	82.278	81.516	21.773	-0.91421	-5.5924	0.68188	-2.2421	30.639	-5.9804
134.43	-1.3004	53.561	-5.6498	0.65936	-2.2481	-0.014365	0.019942	0.0093746	0.66022	-1.3176	2791.6	21.724	-0.51487	85.742	-62.106	82.278	81.516	21.773	-0.91421	-5.5924	0.68188	-2.2421	30.639	-5.9804
134.43	-1.3003	53.56	-5.6499	0.65946	-2.248	-0.01376	0.019541	0.0097058	0.66022	-1.3176	2790.9	21.723	-0.51481	85.741	-62.12	82.279	81.516	21.773	-0.91421	-5.5924	0.68188	-2.2421	30.639	-5.9804
134.43	-1.3001	53.559	-5.65	0.65956	-2.248	-0.013146	0.019123	0.010029	0.66022	-1.3176	2790.2	21.723	-0.51474	85.741	-62.135	82.279	81.516	21.773	-0.91421	-5.5924	0.68188	-2.2421	30.639	-5.9804
134.43	-1.2999	53.558	-5.65	0.65965	-2.2479	-0.012524	0.018687	0.010342	0.66022	-1.3176	2789.5	21.723	-0.51467	85.74	-62.15	82.279	81.516	21.773	-0.91421	-5.5924	0.68188	-2.2421	30.639	-5.9804
134.43	-1.2997	53.558	-5.6501	0.65974	-2.2479	-0.011894	0.018235	0.010647	0.66022	-1.3176	2788.8	21.723	-0.51459	85.74	-62.165	82.28	81.516	21.773	-0.91421	-5.5924	0.68188	-2.2421	30.639	-5.9804
134.43	-1.2995	53.557	-5.6502	0.65983	-2.2478	-0.011258	0.017767	0.010943	0.66022	-1.3176	2788.0	21.722	-0.51451	85.739	-62.181	82.28	81.516	21.773	-0.91421	-5.5924	0.68188	-2.2421	30.639	-5.9804
134.43	-1.2993	53.556	-5.6502	0.65992	-2.2477	-0.010616	0.017283	0.011228	0.66022	-1.3176	2787.3	21.722	-0.51443	85.739	-62.197	82.281	81.516	21.773	-0.91421	-5.5924	0.68188	-2.2421	30.639	-5.9804
134.43	-1.299	53.555	-5.6503	0.66	-2.2477	-0.0099683	0.016783	0.011504	0.66022	-1.3176	2786.6	21.722	-0.51434	85.738	-62.213	82.281	81.516	21.773	-0.91421	-5.5924	0.68188	-2.2421	30.639	-5.9804
134.43	-1.2988	53.555	-5.6503	0.66009	-2.2476	-0.0093155	0.016269	0.01177	0.66022	-1.3176	2785.9	21.722	-0.51425	85.738	-62.23	82.281	81.516	21.773	-0.91421	-5.5924	0.68188	-2.2421	30.639	-5.9804
134.43	-1.2985	53.554	-5.6504	0.66017	-2.2476	-0.0086584	0.015741	0.012025	0.66022	-1.3176	2785.2	21.722	-0.51415	85.737	-62.247	82.282	81.516	21.773	-0.91421	-5.5924	0.68188	-2.2421	30.639	-5.9804
134.43	-1.2983	53.553	-5.6504	0.66024	-2.2475	-0.0079976	0.015199	0.01227	0.66022	-1.3176	2784.4	21.722	-0.51405	85.737	-62.264	82.282	81.516	21.773	-0.91421	-5.5924	0.68188	-2.2421	30.639	-5.9804
134.43	-1.298	53.553	-5.6504	0.66032	-2.2474	-0.0073337	0.014644	0.012504	0.66022	-1.3176	2783.7	21.721	-0.51395	85.736	-62.282	82.283	81.516	21.773	-0.91421	-5.5924	0.68188	-2.2421	30.639	-5.9804
134.42	-1.2977	53.552	-5.6505	0.66039	-2.2474	-0.0066674	0.014076	0.012727	0.66022	-1.3176	2783.0	21.721	-0.51384	85.736	-62.3	82.283	81.516	21.773	-0.91421	-5.5924	0.68188	-2.2421	30.639	-5.9804
134.42	-1.2974	53.552	-5.6505	0.66046	-2.2473	-0.0059992	0.013497	0.012938	0.66022	-1.3176	2782.3	21.721	-0.51373	85.735	-62.318	82.283	81.516	21.773	-0.91421	-5.5924	0.68188	-2.2421	30.639	-5.9804
134.42	-1.2971	53.551	-5.6505	0.66053	-2.2473	-0.0053298	0.012905	0.013139	0.66022	-1.3176	2781.6	21.721	-0.51362	85.735	-62.336	82.284	81.516	21.773	-0.91421	-5.5924	0.68188	-2.2421	30.639	-5.9804
134.42	-1.2968	53.551	-5.6506	0.66059	-2.2472	-0.0046598	0.012303	0.013328	0.66022	-1.3176	2780.8	21.721	-0.5135	85.734	-62.354	82.284	81.516	21.773	-0.91421	-5.5924	0.68188	-2.2421	30.639	-5.9804
134.42	-1.2965	53.55	-5.6506	0.66065	-2.2471	-0.0039899	0.011691	0.013505	0.66022	-1.3176	2780.1	21.721	-0.51337	85.734	-62.373	82.285	81.516	21.773	-0.91421	-5.5924	0.68188	-2.2421	30.639	-5.9804
134.42	-1.2962	53.55	-5.6506	0.66071	-2.2471	-0.0033206	0.011069	0.01367	0.66022	-1.3176	2779.4	21.721	-0.51325	85.733	-62.392	82.285	81.516	21.773	-0.91421	-5.5924	0.68188	-2.2421	30.639	-5.9804
134.42	-1.2959	53.549	-5.6506	0.66076	-2.247	-0.0026527	0.010438	0.013824	0.66022	-1.3176	2778.7	21.721	-0.51312	85.733	-62.411	82.286	81.516	21.773	-0.91421	-5.5924	0.68188	-2.2421	30.639	-5.9804
134.42	-1.2955	53.549	-5.6506	0.66081	-2.2469	-0.0019866	0.009798	0.013965	0.66022	-1.3176	2778.0	21.721	-0.51298	85.733	-62.431	82.286	81.516	21.773	-0.91421	-5.5924	0.68188	-2.2421	30.639	-5.9804
134.42	-1.2952	53.548	-5.6506	0.66086	-2.2468	-0.0013231	0.0091504	0.014094	0.66022	-1.3176	2777.2	21.721	-0.51285	85.732	-62.45	82.286	81.516	21.773	-0.91421	-5.5924	0.68188	-2.2421	30.639	-5.9804
134.42	-1.2948	53.548	-5.6506	0.6609	-2.2468	-0.0006627	0.0084956	0.014211	0.66022	-1.3176	2776.5	21.721	-0.5127	85.732	-62.47	82.287	81.516	21.773	-0.91421	-5.5924	0.68188	-2.2421	30.639	-5.9804
134.42	-1.2944	53.548	-5.6506	0.66094	-2.2467	-6.082e-06	0.0078341	0.014316	0.66022	-1.3176	2775.8	21.721	-0.51256	85.731	-62.489	82.287	81.516	21.773	-0.91421	-5.5924	0.68188	-2.2421	30.639	-5.9804
134.42	-1.294	53.547	-5.6506	0.66098	-2.2466	0.00064617	0.0071667	0.014408	0.66022	-1.3176	2775.1	21.721	-0.51241	85.731	-62.509	82.288	81.516	21.773	-0.91421	-5.5924	0.68188	-2.2421	30.639	-5.9804
134.42	-1.2937	53.547	-5.6506	0.66101	-2.2466	0.0012935	0.0064939	0.014487	0.66022	-1.3176	2774.4	21.721	-0.51226	85.73	-62.529	82.288	81.516	21.773	-0.91421	-5.5924	0.68188	-2.2421	30.639	-5.9804
134.42	-1.2933	53.547	-5.6506	0.66105	-2.2465	0.0019352	0.0058164	0.014554	0.66022	-1.3176	2773.6	21.721	-0.51211	85.73	-62.549	82.289	81.516	21.773	-0.91421	-5.5924	0.68188	-2.2421	30.639	-5.9804
134.42	-1.2928	53.547	-5.6506	0.66107	-2.2464	0.0025708	0.0051349	0.014609	0.66022	-1.3176	2772.9	21.721	-0.51195	85.729	-62.569	82.289	81.516	21.773	-0.91421	-5.5924	0.68188	-2.2421	30.639	-5.9804
134.41	-1.2924	53.546	-5.6506	0.6611	-2.2463	0.0031996	0.0044499	0.014651	0.66022	-1.3176	2772.2	21.721	-0.51179	85.729	-62.589	82.289	81.516	21.773	-0.91421	-5.5924	0.68188	-2.2421	30.639	-5.9804
134.41	-1.292	53.546	-5.6506	0.66112	-2.2463	0.0038211	0.0037622	0.01468	0.66022	-1.3176	2771.5	21.721	-0.51162	85.728	-62.609	82.29	81.516	21.773	-0.91421	-5.5924	0.68188	-2.2421	30.639	-5.9804
134.41	-1.2916	53.546	-5.6506	0.66113	-2.2462	0.0044348	0.0030724	0.014697	0.66022	-1.3176	2770.8	21.721	-0.51146	85.728	-62.628	82.29	81.516	21.773	-0.91421	-5.5924	0.68188	-2.2421	30.639	-5.9804
134.41	-1.2911	53.546	-5.6505	0.66115	-2.2461	0.00504	0.0023811	0.0147	0.66022	-1.3176	2770.0	21.721	-0.51128	85.727	-62.648	82.291	81.516	21.773	-0.91421	-5.5924	0.68188	-2.2421	30.639	-5.9804
134.41	-1.2907	53.546	-5.6505	0.66116	-2.246	0.0056362	0.0016891	0.014692	0.66022	-1.3176	2769.3	21.721	-0.51111	85.727	-62.668	82.291	81.516	21.773	-0.91421	-5.5924	0.68188	-2.2421	30.639	-5.9804
134.41	-1.2903	53.546	-5.6505	0.66116	-2.246	0.0062229	0.00099692	0.014671	0.66022	-1.3176	2768.6	21.721	-0.51094	85.727	-62.688	82.292	81.516	21.773	-0.91421	-5.5924	0.68188	-2.2421	30.639	-5.9804
134.41	-1.2898	53.546	-5.6505	0.66117	-2.2459	0.0067995	0.00030526	0.014637	0.66022	-1.3176	2767.9	21.721	-0.51076	85.726	-62.708	82.292	81.516	21.773	-0.91421	-5.5924	0.68188	-2.2421	30.639	-5.9804
134.41	-1.2893	53.546	-5.6504	0.66117	-2.2458	0.0073656	-0.00038523	0.014591	0.66022	-1.3176	2767.2	21.721	-0.51058	85.726	-62.727	82.293	81.516	21.773	-0.91421	-5.5924	0.68188	-2.2421	30.639	-5.9804
134.41	-1.2889	53.546	-5.6504	0.66116	-2.2458	0.0079205	-0.0010739	0.014532	0.66022	-1.3176	2766.4	21.721	-0.51039	85.725	-62.747	82.293	81.516	21.773	-0.91421	-5.5924	0.68188	-2.2421	30.639	-5.9804
134.41	-1.2884	53.546	-5.6503	0.66116	-2.2457	0.0084639	-0.0017601	0.014461	0.66022	-1.3176	2765.7	21.722	-0.51021	85.725	-62.766	82.294	81.516	21.773	-0.91421	-5.5924	0.68188	-2.2421	30.639	-5.9804
134.41	-1.2879	53.546	-5.6503	0.66115	-2.2456	0.0089951	-0.0024432	0.014378	0.66022	-1.3176	2765.0	21.722	-0.51002	85.724	-62.785	82.294	81.516	21.773	-0.91421	-5.5924	0.68188	-2.2421	30.639	-5.9804
134.41	-1.2874	53.546	-5.6503	0.66113	-2.2455	0.0095139	-0.0031226	0.014283	0.66022	-1.3176	2764.3	21.722	-0.50983	85.724	-62.804	82.294	81.516	21.773	-0.91421	-5.5924	0.68188	-2.2421	30.639	-5.9804
134.4	-1.2869	53.546	-5.6502	0.66112	-2.2455	0.01002	-0.0037975	0.014176	0.66022	-1.3176	2763.6	21.722	-0.50964	85.723	-62.823	82.295	81.516	21.773	-0.91421	-5.5924	0.68188	-2.2421	30.639	-5.9804
134.4	-1.2864	53.546	-5.6502	0.66109	-2.2454	0.010512	-0.0044675	0.014056	0.66022	-1.3176	2762.8	21.722	-0.50944	85.723	-62.841	82.295	81.516	21.773	-0.91421	-5.5924	0.68188	-2.2421	30.639	-5.9804
134.4	-1.2859	53.546	-5.6501	0.66107	-2.2453	0.01099	-0.0051318	0.013926	0.66022	-1.3176	2762.1	21.722	-0.50925	85.723	-62.86	82.296	81.516	21.773	-0.91421	-5.5924	0.68188	-2.2421	30.639	-5.9804
134.4	-1.2854	53.546	-5.65	0.66104	-2.2453	0.011454	-0.0057899	0.013783	0.66022	-1.3176	2761.4	21.722	-0.50905	85.722	-62.878	82.296	81.516	21.773	-0.91421	-5.5924	0.68188	-2.2421	30.639	-5.9804
134.4	-1.2849	53.546	-5.65	0.66101	-2.2452	0.011903	-0.0064412	0.013629	0.66022	-1.3176	2760.7	21.722	-0.50885	85.722	-62.895	82.297	81.516	21.773	-0.91421	-5.5924	0.68188	-2.2421	30.639	-5.9804
134.4	-1.2844	53.546	-5.6499	0.66098	-2.2451	0.012337	-0.007085	0.013464	0.66022	-1.3176	2760.0	21.723	-0.50865	85.721	-62.913	82.297	81.516	21.773	-0.91421	-5.5924	0.68188	-2.2421	30.639	-5.9804
134.4	-1.2839	53.546	-5.6499	0.66094	-2.2451	0.012756	-0.0077207	0.013288	0.66022	-1.3176	2759.2	21.723	-0.50845	85.721	-62.93	82.298	81.516	21.773	-0.91421	-5.5924	0.68188	-2.2421	30.639	-5.9804
134.4	-1.2834	53.546	-5.6498	0.6609	-2.245	0.013159	-0.0083479	0.013101	0.66022	-1.3176	2758.5	21.723	-0.50824	85.72	-62.947	82.298	81.516	21.773	-0.91421	-5.5924	0.68188	-2.2421	30.639	-5.9804
134.4	-1.2828	53.547	-5.6497	0.66086	-2.2449	0.013545	-0.0089658	0.012903	0.66022	-1.3176	2757.8	21.723	-0.50804	85.72	-62.963	82.299	81.516	21.773	-0.91421	-5.5924	0.68188	-2.2421	30.639	-5.9804
134.4	-1.2823	53.547	-5.6497	0.66081	-2.2449	0.013915	-0.009574	0.012695	0.66022	-1.3176	2757.1	21.723	-0.50783	85.72	-62.979	82.299	81.516	21.773	-0.91421	-5.5924	0.68188	-2.2421	30.639	-5.9804
134.4	-1.2818	53.547	-5.6496	0.66076	-2.2448	0.014268	-0.010172	0.012476	0.66022	-1.3176	2756.4	21.724	-0.50762	85.719	-62.995	82.3	81.516	21.773	-0.91421	-5.5924	0.68188	-2.2421	30.639	-5.9804
134.4	-1.2812	53.547	-5.6495	0.66071	-2.2447	0.014604	-0.010759	0.012247	0.66022	-1.3176	2755.6	21.724	-0.50742	85.719	-63.01	82.3	81.516	21.773	-0.91421	-5.5924	0.68188	-2.2421	30.639	-5.9804
134.39	-1.2807	53.547	-5.6494	0.66066	-2.2447	0.014923	-0.011334	0.012009	0.66022	-1.3176	2754.9	21.724	-0.50721	85.718	-63.025	82.301	81.516	21.773	-0.91421	-5.5924	0.68188	-2.2421	30.639	-5.9804
134.39	-1.2802	53.548	-5.6494	0.6606	-2.2446	0.015223	-0.011898	0.011761	0.66022	-1.3176	2754.2	21.724	-0.507	85.718	-63.039	82.301	81.516	21.773	-0.91421	-5.5924	0.68188	-2.2421	30.639	-5.9804
134.39	-1.2796	53.548	-5.6493	0.66054	-2.2446	0.015506	-0.012449	0.011503	0.66022	-1.3176	2753.5	21.724	-0.50679	85.717	-63.053	82.301	81.516	21.773	-0.91421	-5.5924	0.68188	-2.2421	30.639	-5.9804
134.39	-1.2791	53.548	-5.6492	0.66047	-2.2445	0.015771	-0.012988	0.011237	0.66022	-1.3176	2752.8	21.725	-0.50658	85.717	-63.067	82.302	81.516	21.773	-0.91421	-5.5924	0.68188	-2.2421	30.639	-5.9804
134.39	-1.2786	53.548	-5.6491	0.66041	-2.2444	0.016017	-0.013513	0.010962	0.66022	-1.3176	2752.0	21.725	-0.50637	85.717	-63.079	82.302	81.516	21.773	-0.91421	-5.5924	0.68188	-2.2421	30.639	-5.9804
134.39	-1.278	53.548	-5.6491	0.66034	-2.2444	0.016244	-0.014024	0.010678	0.66022	-1.3176	2751.3	21.725	-0.50616	85.716	-63.092	82.303	81.516	21.773	-0.91421	-5.5924	0.68188	-2.2421	30.639	-5.9804
134.39	-1.2775	53.549	-5.649	0.66027	-2.2443	0.016453	-0.01452	0.010386	0.66022	-1.3176	2750.6	21.725	-0.50594	85.716	-63.104	82.303	81.516	21.773	-0.91421	-5.5924	0.68188	-2.2421	30.639	-5.9804
134.39	-1.2769	53.549	-5.6489	0.66019	-2.2443	0.016643	-0.015003	0.010087	0.66022	-1.3176	2749.9	21.725	-0.50573	85.715	-63.115	82.304	81.516	21.773	-0.91421	-5.5924	0.68188	-2.2421	30.639	-5.9804
134.39	-1.2764	53.549	-5.6488	0.66012	-2.2442	0.016814	-0.015469	0.0097793	0.66022	-1.3176	2749.2	21.726	-0.50552	85.715	-63.126	82.304	81.516	21.773	-0.91421	-5.5924	0.68188	-2.2421	30.639	-5.9804
134.39	-1.2759	53.549	-5.6487	0.66004	-2.2442	0.016965	-0.015921	0.0094646	0.66022	-1.3176	2748.4	21.726	-0.50531	85.714	-63.137	82.305	81.516	21.773	-0.91421	-5.5924	0.68188	-2.2421	30.639	-5.9804
134.39	-1.2753	53.55	-5.6486	0.65996	-2.2441	0.017097	-0.016356	0.0091428	0.66022	-1.3176	2747.7	21.726	-0.5051	85.714	-63.146	82.305	81.516	21.773	-0.91421	-5.5924	0.68188	-2.2421	30.639	-5.9804
134.39	-1.2748	53.55	-5.6486	0.65987	-2.2441	0.01721	-0.016775	0.0088144	0.66022	-1.3176	2747.0	21.726	-0.50489	85.714	-63.155	82.306	81.516	21.773	-0.91421	-5.5924	0.68188	-2.2421	30.639	-5.9804
134.38	-1.2743	53.55	-5.6485	0.65979	-2.2441	0.017304	-0.017177	0.0084797	0.66022	-1.3176	2746.3	21.727	-0.50468	85.713	-63.164	82.306	81.516	21.773	-0.91421	-5.5924	0.68188	-2.2421	30.639	-5.9804
134.38	-1.2737	53.55	-5.6484	0.6597	-2.244	0.017377	-0.017562	0.0081389	0.66022	-1.3176	2745.6	21.727	-0.50447	85.713	-63.172	82.307	81.516	21.773	-0.91421	-5.5924	0.68188	-2.2421	30.639	-5.9804
134.38	-1.2732	53.551	-5.6483	0.65961	-2.244	0.017432	-0.01793	0.0077924	0.66022	-1.3176	2744.8	21.727	-0.50426	85.712	-63.179	82.307	81.516	21.773	-0.91421	-5.5924	0.68188	-2.2421	30.639	-5.9804
134.38	-1.2727	53.551	-5.6482	0.65952	-2.2439	0.017466	-0.01828	0.0074406	0.66022	-1.3176	2744.1	21.727	-0.50406	85.712	-63.186	82.308	81.516	21.773	-0.91421	-5.5924	0.68188	-2.2421	30.639	-5.9804
134.38	-1.2721	53.551	-5.6481	0.65943	-2.2439	0.017481	-0.018613	0.0070837	0.66022	-1.3176	2743.4	21.727	-0.50385	85.711	-63.192	82.308	81.516	21.773	-0.91421	-5.5924	0.68188	-2.2421	30.639	-5.9804
134.38	-1.2716	53.551	-5.648	0.65934	-2.2439	0.017477	-0.018927	0.0067222	0.66022	-1.3176	2742.7	21.728	-0.50365	85.711	-63.198	82.309	81.516	21.773	-0.91421	-5.5924	0.68188	-2.2421	30.639	-5.9804
134.38	-1.2711	53.552	-5.6479	0.65924	-2.2438	0.017453	-0.019222	0.0063563	0.66022	-1.3176	2742.0	21.728	-0.50344	85.711	-63.203	82.309	81.516	21.773	-0.91421	-5.5924	0.68188	-2.2421	30.639	-5.9804
134.38	-1.2706	53.552	-5.6479	0.65914	-2.2438	0.01741	-0.019499	0.0059865	0.66022	-1.3176	2741.2	21.728	-0.50324	85.71	-63.207	82.31	81.516	21.773	-0.91421	-5.5924	0.68188	-2.2421	30.639	-5.9804
134.38	-1.2701	53.552	-5.6478	0.65905	-2.2438	0.017347	-0.019756	0.0056131	0.66022	-1.3176	2740.5	21.728	-0.50304	85.71	-63.211	82.31	81.516	21.773	-0.91421	-5.5924	0.68188	-2.2421	30.639	-5.9804
134.38	-1.2695	53.552	-5.6477	0.65895	-2.2437	0.017265	-0.019995	0.0052365	0.66022	-1.3176	2739.8	21.728	-0.50284	85.709	-63.214	82.31	81.516	21.773	-0.91421	-5.5924	0.68188	-2.2421	30.639	-5.9804
134.38	-1.269	53.553	-5.6476	0.65885	-2.2437	0.017164	-0.020214	0.0048569	0.66022	-1.3176	2739.1	21.729	-0.50264	85.709	-63.216	82.311	81.516	21.773	-0.91421	-5.5924	0.68188	-2.2421	30.639	-5.9804
134.37	-1.2685	53.553	-5.6475	0.65875	-2.2437	0.017044	-0.020414	0.0044749	0.66022	-1.3176	2738.4	21.729	-0.50244	85.708	-63.217	82.311	81.516	21.773	-0.91421	-5.5924	0.68188	-2.2421	30.639	-5.9804
134.37	-1.268	53.553	-5.6474	0.65864	-2.2437	0.016905	-0.020594	0.0040906	0.66022	-1.3176	2737.6	21.729	-0.50225	85.708	-63.218	82.312	81.516	21.773	-0.91421	-5.5924	0.68188	-2.2421	30.639	-5.9804
134.37	-1.2676	53.553	-5.6473	0.65854	-2.2437	0.016748	-0.020754	0.0037046	0.66022	-1.3176	2736.9	21.729	-0.50206	85.708	-63.219	82.312	81.516	21.773	-0.91421	-5.5924	0.68188	-2.2421	30.639	-5.9804
134.37	-1.2671	53.553	-5.6473	0.65844	-2.2436	0.016572	-0.020895	0.0033172	0.66022	-1.3176	2736.2	21.729	-0.50187	85.707	-63.219	82.313	81.516	21.773	-0.91421	-5.5924	0.68188	-2.2421	30.639	-5.9804
134.37	-1.2666	53.553	-5.6472	0.65833	-2.2436	0.016377	-0.021015	0.0029287	0.66022	-1.3176	2735.5	21.73	-0.50168	85.707	-63.218	82.313	81.516	21.773	-0.91421	-5.5924	0.68188	-2.2421	30.639	-5.9804
134.37	-1.2661	53.554	-5.6471	0.65822	-2.2436	0.016165	-0.021116	0.0025395	0.66022	-1.3176	2734.7	21.73	-0.50149	85.706	-63.216	82.314	81.516	21.773	-0.91421	-5.5924	0.68188	-2.2421	30.639	-5.9804
134.37	-1.2656	53.554	-5.647	0.65812	-2.2436	0.015935	-0.021196	0.0021501	0.66022	-1.3176	2734.0	21.73	-0.50131	85.706	-63.214	82.314	81.516	21.773	-0.91421	-5.5924	0.68188	-2.2421	30.639	-5.9804
134.37	-1.2652	53.554	-5.6469	0.65801	-2.2436	0.015687	-0.021256	0.0017606	0.66022	-1.3176	2733.3	21.73	-0.50113	85.705	-63.211	82.315	81.516	21.773	-0.91421	-5.5924	0.68188	-2.2421	30.639	-5.9804
134.37	-1.2647	53.554	-5.6469	0.65791	-2.2436	0.015422	-0.021296	0.0013716	0.66022	-1.3176	2732.6	21.73	-0.50095	85.705	-63.207	82.315	81.516	21.773	-0.91421	-5.5924	0.68188	-2.2421	30.639	-5.9804
134.37	-1.2643	53.554	-5.6468	0.6578	-2.2436	0.01514	-0.021316	0.00098334	0.66022	-1.3176	2731.9	21.73	-0.50077	85.704	-63.203	82.316	81.516	21.773	-0.91421	-5.5924	0.68188	-2.2421	30.639	-5.9804
134.37	-1.2638	53.554	-5.6467	0.65769	-2.2436	0.014841	-0.021316	0.00059623	0.66022	-1.3176	2731.1	21.731	-0.5006	85.704	-63.198	82.316	81.516	21.773	-0.91421	-5.5924	0.68188	-2.2421	30.639	-5.9804
134.37	-1.2634	53.554	-5.6466	0.65759	-2.2436	0.014526	-0.021296	0.00021064	0.66022	-1.3176	2730.4	21.731	-0.50042	85.703	-63.193	82.316	81.516	21.773	-0.91421	-5.5924	0.68188	-2.2421	30.639	-5.9804
134.36	-1.2629	53.554	-5.6466	0.65748	-2.2436	0.014194	-0.021256	-0.0001731	0.66022	-1.3176	2729.7	21.731	-0.50025	85.703	-63.187	82.317	81.516	21.773	-0.91421	-5.5924	0.68188	-2.2421	30.639	-5.9804
134.36	-1.2625	53.554	-5.6465	0.65737	-2.2436	0.013847	-0.021196	-0.00055461	0.66022	-1.3176	2729.0	21.731	-0.50009	85.703	-63.18	82.317	81.516	21.773	-0.91421	-5.5924	0.68188	-2.2421	30.639	-5.9804
134.36	-1.2621	53.554	-5.6464	0.65727	-2.2436	0.013485	-0.021116	-0.00093355	0.66022	-1.3176	2728.3	21.731	-0.49993	85.702	-63.173	82.318	81.516	21.773	-0.91421	-5.5924	0.68188	-2.2421	30.639	-5.9804
134.36	-1.2617	53.554	-5.6464	0.65716	-2.2436	0.013108	-0.021017	-0.0013096	0.66022	-1.3176	2727.5	21.731	-0.49976	85.702	-63.165	82.318	81.516	21.773	-0.91421	-5.5924	0.68188	-2.2421	30.639	-5.9804
134.36	-1.2613	53.554	-5.6463	0.65706	-2.2436	0.012716	-0.020898	-0.0016823	0.66022	-1.3176	2726.8	21.731	-0.49961	85.701	-63.157	82.319	81.516	21.773	-0.91421	-5.5924	0.68188	-2.2421	30.639	-5.9804
134.36	-1.2609	53.554	-5.6462	0.65695	-2.2436	0.01231	-0.020759	-0.0020514	0.66022	-1.3176	2726.1	21.731	-0.49945	85.701	-63.148	82.319	81.516	21.773	-0.91421	-5.5924	0.68188	-2.2421	30.639	-5.9804
134.36	-1.2605	53.554	-5.6462	0.65685	-2.2436	0.01189	-0.020602	-0.0024166	0.66022	-1.3176	2725.4	21.732	-0.4993	85.7	-63.139	82.32	81.516	21.773	-0.91421	-5.5924	0.68188	-2.2421	30.639	-5.9804
134.36	-1.2601	53.554	-5.6461	0.65675	-2.2436	0.011457	-0.020425	-0.0027775	0.66022	-1.3176	2724.7	21.732	-0.49915	85.7	-63.129	82.32	81.516	21.773	-0.91421	-5.5924	0.68188	-2.2421	30.639	-5.9804
134.36	-1.2597	53.554	-5.6461	0.65665	-2.2436	0.011011	-0.020229	-0.0031338	0.66022	-1.3176	2723.9	21.732	-0.49901	85.699	-63.118	82.32	81.516	21.773	-0.91421	-5.5924	0.68188	-2.2421	30.639	-5.9804
134.36	-1.2594	53.554	-5.646	0.65655	-2.2436	0.010552	-0.020015	-0.0034851	0.66022	-1.3176	2723.2	21.732	-0.49887	85.699	-63.108	82.321	81.516	21.773	-0.91421	-5.5924	0.68188	-2.2421	30.639	-5.9804
134.36	-1.259	53.553	-5.6459	0.65645	-2.2437	0.010082	-0.019783	-0.0038312	0.66022	-1.3176	2722.5	21.732	-0.49873	85.698	-63.096	82.321	81.516	21.773	-0.91421	-5.5924	0.68188	-2.2421	30.639	-5.9804
134.36	-1.2587	53.553	-5.6459	0.65635	-2.2437	0.0095998	-0.019533	-0.0041717	0.66022	-1.3176	2721.8	21.732	-0.49859	85.698	-63.084	82.322	81.516	21.773	-0.91421	-5.5924	0.68188	-2.2421	30.639	-5.9804
134.36	-1.2583	53.553	-5.6459	0.65625	-2.2437	0.0091067	-0.019264	-0.0045063	0.66022	-1.3176	2721.1	21.732	-0.49846	85.697	-63.072	82.322	81.516	21.773	-0.91421	-5.5924	0.68188	-2.2421	30.639	-5.9804
134.35	-1.258	53.553	-5.6458	0.65616	-2.2437	0.008603	-0.018979	-0.0048347	0.66022	-1.3176	2720.3	21.732	-0.49833	85.697	-63.059	82.323	81.516	21.773	-0.91421	-5.5924	0.68188	-2.2421	30.639	-5.9804
134.35	-1.2577	53.552	-5.6458	0.65606	-2.2438	0.0080893	-0.018676	-0.0051567	0.66022	-1.3176	2719.6	21.732	-0.49821	85.696	-63.046	82.323	81.516	21.773	-0.91421	-5.5924	0.68188	-2.2421	30.639	-5.9804
134.35	-1.2574	53.552	-5.6457	0.65597	-2.2438	0.007566	-0.018356	-0.0054719	0.66022	-1.3176	2718.9	21.732	-0.49808	85.696	-63.032	82.323	81.516	21.773	-0.91421	-5.5924	0.68188	-2.2421	30.639	-5.9804
134.35	-1.257	53.552	-5.6457	0.65588	-2.2438	0.0070337	-0.01802	-0.00578	0.66022	-1.3176	2718.2	21.732	-0.49797	85.696	-63.018	82.324	81.516	21.773	-0.91421	-5.5924	0.68188	-2.2421	30.639	-5.9804
134.35	-1.2567	53.552	-5.6457	0.65579	-2.2438	0.0064929	-0.017667	-0.0060808	0.66022	-1.3176	2717.5	21.732	-0.49785	85.695	-63.004	82.324	81.516	21.773	-0.91421	-5.5924	0.68188	-2.2421	30.639	-5.9804
134.35	-1.2565	53.551	-5.6456	0.6557	-2.2439	0.0059441	-0.017299	-0.0063741	0.66022	-1.3176	2716.7	21.732	-0.49774	85.695	-62.989	82.325	81.516	21.773	-0.91421	-5.5924	0.68188	-2.2421	30.639	-5.9804
134.35	-1.2562	53.551	-5.6456	0.65562	-2.2439	0.0053879	-0.016915	-0.0066595	0.66022	-1.3176	2716.0	21.732	-0.49763	85.694	-62.974	82.325	81.516	21.773	-0.91421	-5.5924	0.68188	-2.2421	30.639	-5.9804
134.35	-1.2559	53.55	-5.6456	0.65553	-2.2439	0.0048247	-0.016516	-0.0069368	0.66022	-1.3176	2715.3	21.732	-0.49753	85.694	-62.959	82.325	81.516	21.773	-0.91421	-5.5924	0.68188	-2.2421	30.639	-5.9804
134.35	-1.2556	53.55	-5.6455	0.65545	-2.244	0.0042552	-0.016103	-0.0072057	0.66022	-1.3176	2714.6	21.732	-0.49743	85.693	-62.943	82.326	81.516	21.773	-0.91421	-5.5924	0.68188	-2.2421	30.639	-5.9804
134.35	-1.2554	53.55	-5.6455	0.65537	-2.244	0.0036799	-0.015675	-0.0074661	0.66022	-1.3176	2713.9	21.732	-0.49733	85.693	-62.927	82.326	81.516	21.773	-0.91421	-5.5924	0.68188	-2.2421	30.639	-5.9804
134.35	-1.2552	53.549	-5.6455	0.65529	-2.244	0.0030993	-0.015234	-0.0077178	0.66022	-1.3176	2713.1	21.732	-0.49724	85.692	-62.911	82.327	81.516	21.773	-0.91421	-5.5924	0.68188	-2.2421	30.639	-5.9804
134.35	-1.2549	53.549	-5.6455	0.65522	-2.2441	0.002514	-0.014779	-0.0079604	0.66022	-1.3176	2712.4	21.732	-0.49715	85.692	-62.894	82.327	81.516	21.773	-0.91421	-5.5924	0.68188	-2.2421	30.639	-5.9804
134.35	-1.2547	53.548	-5.6455	0.65515	-2.2441	0.0019246	-0.014312	-0.0081937	0.66022	-1.3176	2711.7	21.732	-0.49706	85.691	-62.877	82.327	81.516	21.773	-0.91421	-5.5924	0.68188	-2.2421	30.639	-5.9804
134.34	-1.2545	53.548	-5.6455	0.65508	-2.2442	0.0013316	-0.013832	-0.0084177	0.66022	-1.3176	2711.0	21.731	-0.49698	85.691	-62.861	82.328	81.516	21.773	-0.91421	-5.5924	0.68188	-2.2421	30.639	-5.9804
134.34	-1.2543	53.547	-5.6455	0.65501	-2.2442	0.00073565	-0.01334	-0.0086321	0.66022	-1.3176	2710.3	21.731	-0.4969	85.69	-62.843	82.328	81.516	21.773	-0.91421	-5.5924	0.68188	-2.2421	30.639	-5.9804
134.34	-1.2541	53.546	-5.6455	0.65494	-2.2443	0.00013725	-0.012836	-0.0088367	0.66022	-1.3176	2709.5	21.731	-0.49682	85.689	-62.826	82.329	81.516	21.773	-0.91421	-5.5924	0.68188	-2.2421	30.639	-5.9804
134.34	-1.2539	53.546	-5.6455	0.65488	-2.2443	-0.00046303	-0.012322	-0.0090313	0.66022	-1.3176	2708.8	21.731	-0.49675	85.689	-62.809	82.329	81.516	21.773	-0.91421	-5.5924	0.68188	-2.2421	30.639	-5.9804
134.34	-1.2537	53.545	-5.6455	0.65482	-2.2443	-0.0010646	-0.011797	-0.0092158	0.66022	-1.3176	2708.1	21.731	-0.49668	85.688	-62.791	82.329	81.516	21.773	-0.91421	-5.5924	0.68188	-2.2421	30.639	-5.9804
134.34	-1.2535	53.545	-5.6455	0.65476	-2.2444	-0.0016669	-0.011262	-0.00939	0.66022	-1.3176	2707.4	21.731	-0.49661	85.688	-62.773	82.33	81.516	21.773	-0.91421	-5.5924	0.68188	-2.2421	30.639	-5.9804
134.34	-1.2533	53.544	-5.6455	0.65471	-2.2444	-0.0022693	-0.010718	-0.0095539	0.66022	-1.3176	2706.7	21.731	-0.49655	85.687	-62.756	82.33	81.516	21.773	-0.91421	-5.5924	0.68188	-2.2421	30.639	-5.9804
134.34	-1.2532	53.543	-5.6455	0.65465	-2.2445	-0.0028714	-0.010165	-0.0097072	0.66022	-1.3176	2705.9	21.731	-0.49649	85.687	-62.738	82.331	81.516	21.773	-0.91421	-5.5924	0.68188	-2.2421	30.639	-5.9804
134.34	-1.253	53.542	-5.6455	0.65461	-2.2445	-0.0034724	-0.0096039	-0.0098498	0.66022	-1.3176	2705.2	21.73	-0.49643	85.686	-62.72	82.331	81.516	21.773	-0.91421	-5.5924	0.68188	-2.2421	30.639	-5.9804
134.34	-1.2529	53.542	-5.6455	0.65456	-2.2446	-0.0040719	-0.0090347	-0.0099817	0.66022	-1.3176	2704.5	21.73	-0.49638	85.686	-62.702	82.331	81.516	21.773	-0.91421	-5.5924	0.68188	-2.2421	30.639	-5.9804
134.34	-1.2528	53.541	-5.6456	0.65451	-2.2446	-0.0046693	-0.0084583	-0.010103	0.66022	-1.3176	2703.8	21.73	-0.49633	85.685	-62.684	82.332	81.516	21.773	-0.91421	-5.5924	0.68188	-2.2421	30.639	-5.9804
134.34	-1.2526	53.54	-5.6456	0.65447	-2.2447	-0.0052641	-0.0078752	-0.010213	0.66022	-1.3176	2703.1	21.73	-0.49629	85.685	-62.666	82.332	81.516	21.773	-0.91421	-5.5924	0.68188	-2.2421	30.639	-5.9804
134.34	-1.2525	53.539	-5.6456	0.65444	-2.2447	-0.0058556	-0.007286	-0.010312	0.66022	-1.3176	2702.3	21.73	-0.49624	85.684	-62.648	82.332	81.516	21.773	-0.91421	-5.5924	0.68188	-2.2421	30.639	-5.9804
134.34	-1.2524	53.538	-5.6456	0.6544	-2.2448	-0.0064434	-0.0066912	-0.0104	0.66022	-1.3176	2701.6	21.729	-0.4962	85.684	-62.63	82.333	81.516	21.773	-0.91421	-5.5924	0.68188	-2.2421	30.639	-5.9804
134.34	-1.2523	53.538	-5.6457	0.65437	-2.2448	-0.0070269	-0.0060914	-0.010477	0.66022	-1.3176	2700.9	21.729	-0.49617	85.683	-62.612	82.333	81.516	21.773	-0.91421	-5.5924	0.68188	-2.2421	30.639	-5.9804
134.33	-1.2522	53.537	-5.6457	0.65434	-2.2449	-0.0076055	-0.0054872	-0.010542	0.66022	-1.3176	2700.2	21.729	-0.49613	85.683	-62.594	82.333	81.516	21.773	-0.91421	-5.5924	0.68188	-2.2421	30.639	-5.9804
134.33	-1.2521	53.536	-5.6458	0.65431	-2.2449	-0.0081787	-0.0048791	-0.010596	0.66022	-1.3176	2699.5	21.729	-0.4961	85.682	-62.576	82.334	81.516	21.773	-0.91421	-5.5924	0.68188	-2.2421	30.639	-5.9804
134.33	-1.2521	53.535	-5.6458	0.65429	-2.245	-0.0087461	-0.0042677	-0.010639	0.66022	-1.3176	2698.7	21.728	-0.49607	85.682	-62.559	82.334	81.516	21.773	-0.91421	-5.5924	0.68188	-2.2421	30.639	-5.9804
134.33	-1.252	53.534	-5.6458	0.65427	-2.2451	-0.009307	-0.0036537	-0.010671	0.66022	-1.3176	2698.0	21.728	-0.49605	85.681	-62.541	82.335	81.516	21.773	-0.91421	-5.5924	0.68188	-2.2421	30.639	-5.9804
134.33	-1.2519	53.533	-5.6459	0.65425	-2.2451	-0.009861	-0.0030374	-0.010692	0.66022	-1.3176	2697.3	21.728	-0.49603	85.68	-62.524	82.335	81.516	21.773	-0.91421	-5.5924	0.68188	-2.2421	30.639	-5.9804
134.33	-1.2519	53.532	-5.6459	0.65424	-2.2452	-0.010408	-0.0024197	-0.010701	0.66022	-1.3176	2696.6	21.728	-0.49601	85.68	-62.506	82.335	81.516	21.773	-0.91421	-5.5924	0.68188	-2.2421	30.639	-5.9804
134.33	-1.2518	53.531	-5.646	0.65423	-2.2452	-0.010946	-0.001801	-0.010699	0.66022	-1.3176	2695.9	21.727	-0.49599	85.679	-62.489	82.336	81.516	21.773	-0.91421	-5.5924	0.68188	-2.2421	30.639	-5.9804
134.33	-1.2518	53.53	-5.646	0.65422	-2.2453	-0.011476	-0.0011819	-0.010685	0.66022	-1.3176	2695.1	21.727	-0.49598	85.679	-62.472	82.336	81.516	21.773	-0.91421	-5.5924	0.68188	-2.2421	30.639	-5.9804
134.33	-1.2517	53.529	-5.6461	0.65422	-2.2453	-0.011998	-0.00056296	-0.010661	0.66022	-1.3176	2694.4	21.727	-0.49597	85.678	-62.455	82.336	81.516	21.773	-0.91421	-5.5924	0.68188	-2.2421	30.639	-5.9804
134.33	-1.2517	53.528	-5.6462	0.65422	-2.2454	-0.012509	5.519e-05	-0.010625	0.66022	-1.3176	2693.7	21.726	-0.49596	85.678	-62.438	82.337	81.516	21.773	-0.91421	-5.5924	0.68188	-2.2421	30.639	-5.9804
134.33	-1.2517	53.527	-5.6462	0.65422	-2.2454	-0.013012	0.000672	-0.010578	0.66022	-1.3176	2693.0	21.726	-0.49595	85.677	-62.422	82.337	81.516	21.773	-0.91421	-5.5924	0.68188	-2.2421	30.639	-5.9804
134.33	-1.2517	53.526	-5.6463	0.65422	-2.2455	-0.013503	0.0012869	-0.01052	0.66022	-1.3176	2692.3	21.726	-0.49594	85.677	-62.406	82.337	81.516	21.773	-0.91421	-5.5924	0.68188	-2.2421	30.639	-5.9804
134.33	-1.2517	53.524	-5.6464	0.65423	-2.2455	-0.013984	0.0018993	-0.010452	0.66022	-1.3176	2691.6	21.725	-0.49594	85.676	-62.39	82.338	81.516	21.773	-0.91421	-5.5924	0.68188	-2.2421	30.639	-5.9804
134.33	-1.2516	53.523	-5.6464	0.65424	-2.2456	-0.014454	0.0025087	-0.010372	0.66022	-1.3176	2690.8	21.725	-0.49594	85.675	-62.374	82.338	81.516	21.773	-0.91421	-5.5924	0.68188	-2.2421	30.639	-5.9804
134.33	-1.2516	53.522	-5.6465	0.65426	-2.2456	-0.014913	0.0031144	-0.010281	0.66022	-1.3176	2690.1	21.725	-0.49594	85.675	-62.359	82.338	81.516	21.773	-0.91421	-5.5924	0.68188	-2.2421	30.639	-5.9804
134.33	-1.2516	53.521	-5.6466	0.65427	-2.2457	-0.015359	0.003716	-0.01018	0.66022	-1.3176	2689.4	21.724	-0.49595	85.674	-62.343	82.339	81.516	21.773	-0.91421	-5.5924	0.68188	-2.2421	30.639	-5.9804
134.33	-1.2516	53.52	-5.6467	0.65429	-2.2457	-0.015793	0.0043129	-0.010069	0.66022	-1.3176	2688.7	21.724	-0.49595	85.674	-62.328	82.339	81.516	21.773	-0.91421	-5.5924	0.68188	-2.2421	30.639	-5.9804
134.32	-1.2517	53.518	-5.6467	0.65432	-2.2458	-0.016215	0.0049045	-0.0099464	0.66022	-1.3176	2688.0	21.724	-0.49596	85.673	-62.314	82.339	81.516	21.773	-0.91421	-5.5924	0.68188	-2.2421	30.639	-5.9804
134.32	-1.2517	53.517	-5.6468	0.65434	-2.2458	-0.016623	0.0054903	-0.009814	0.66022	-1.3176	2687.2	21.723	-0.49597	85.673	-62.299	82.34	81.516	21.773	-0.91421	-5.5924	0.68188	-2.2421	30.639	-5.9804
134.32	-1.2517	53.516	-5.6469	0.65437	-2.2459	-0.017018	0.0060697	-0.0096715	0.66022	-1.3176	2686.5	21.723	-0.49598	85.672	-62.285	82.34	81.516	21.773	-0.91421	-5.5924	0.68188	-2.2421	30.639	-5.9804
134.32	-1.2517	53.515	-5.647	0.6544	-2.2459	-0.017399	0.0066423	-0.009519	0.66022	-1.3176	2685.8	21.723	-0.49599	85.671	-62.272	82.34	81.516	21.773	-0.91421	-5.5924	0.68188	-2.2421	30.639	-5.9804
134.32	-1.2517	53.514	-5.6471	0.65444	-2.246	-0.017765	0.0072075	-0.0093566	0.66022	-1.3176	2685.1	21.722	-0.496	85.671	-62.258	82.341	81.516	21.773	-0.91421	-5.5924	0.68188	-2.2421	30.639	-5.9804
134.32	-1.2518	53.512	-5.6472	0.65448	-2.246	-0.018118	0.0077648	-0.0091846	0.66022	-1.3176	2684.4	21.722	-0.49602	85.67	-62.245	82.341	81.516	21.773	-0.91421	-5.5924	0.68188	-2.2421	30.639	-5.9804
134.32	-1.2518	53.511	-5.6473	0.65452	-2.2461	-0.018456	0.0083137	-0.0090031	0.66022	-1.3176	2683.6	21.721	-0.49603	85.67	-62.233	82.341	81.516	21.773	-0.91421	-5.5924	0.68188	-2.2421	30.639	-5.9804
134.32	-1.2518	53.51	-5.6474	0.65456	-2.2461	-0.018778	0.0088537	-0.0088124	0.66022	-1.3176	2682.9	21.721	-0.49605	85.669	-62.221	82.342	81.516	21.773	-0.91421	-5.5924	0.68188	-2.2421	30.639	-5.9804
134.32	-1.2519	53.508	-5.6475	0.6546	-2.2462	-0.019086	0.0093844	-0.0086125	0.66022	-1.3176	2682.2	21.721	-0.49607	85.669	-62.209	82.342	81.516	21.773	-0.91421	-5.5924	0.68188	-2.2421	30.639	-5.9804
134.32	-1.2519	53.507	-5.6476	0.65465	-2.2462	-0.019378	0.0099051	-0.0084038	0.66022	-1.3176	2681.5	21.72	-0.49608	85.668	-62.197	82.342	81.516	21.773	-0.91421	-5.5924	0.68188	-2.2421	30.639	-5.9804
134.32	-1.2519	53.506	-5.6476	0.6547	-2.2462	-0.019654	0.010416	-0.0081864	0.66022	-1.3176	2680.8	21.72	-0.4961	85.667	-62.186	82.343	81.516	21.773	-0.91421	-5.5924	0.68188	-2.2421	30.639	-5.9804
134.32	-1.252	53.504	-5.6477	0.65476	-2.2463	-0.019914	0.010915	-0.0079606	0.66022	-1.3176	2680.0	21.719	-0.49612	85.667	-62.175	82.343	81.516	21.773	-0.91421	-5.5924	0.68188	-2.2421	30.639	-5.9804
134.32	-1.252	53.503	-5.6478	0.65481	-2.2463	-0.020158	0.011404	-0.0077266	0.66022	-1.3176	2679.3	21.719	-0.49614	85.666	-62.165	82.343	81.516	21.773	-0.91421	-5.5924	0.68188	-2.2421	30.639	-5.9804
134.32	-1.2521	53.502	-5.6479	0.65487	-2.2464	-0.020386	0.011881	-0.0074845	0.66022	-1.3176	2678.6	21.719	-0.49616	85.666	-62.155	82.344	81.516	21.773	-0.91421	-5.5924	0.68188	-2.2421	30.639	-5.9804
134.32	-1.2521	53.5	-5.6481	0.65493	-2.2464	-0.020597	0.012345	-0.0072348	0.66022	-1.3176	2677.9	21.718	-0.49618	85.665	-62.146	82.344	81.516	21.773	-0.91421	-5.5924	0.68188	-2.2421	30.639	-5.9804
134.32	-1.2521	53.499	-5.6482	0.65499	-2.2464	-0.020791	0.012798	-0.0069775	0.66022	-1.3176	2677.2	21.718	-0.4962	85.665	-62.136	82.344	81.516	21.773	-0.91421	-5.5924	0.68188	-2.2421	30.639	-5.9804
134.32	-1.2522	53.498	-5.6483	0.65506	-2.2465	-0.020968	0.013237	-0.006713	0.66022	-1.3176	2676.5	21.717	-0.49623	85.664	-62.128	82.345	81.516	21.773	-0.91421	-5.5924	0.68188	-2.2421	30.639	-5.9804
134.32	-1.2522	53.496	-5.6484	0.65513	-2.2465	-0.021129	0.013663	-0.0064416	0.66022	-1.3176	2675.7	21.717	-0.49625	85.663	-62.12	82.345	81.516	21.773	-0.91421	-5.5924	0.68188	-2.2421	30.639	-5.9804
134.32	-1.2523	53.495	-5.6485	0.6552	-2.2465	-0.021272	0.014076	-0.0061634	0.66022	-1.3176	2675.0	21.716	-0.49627	85.663	-62.112	82.345	81.516	21.773	-0.91421	-5.5924	0.68188	-2.2421	30.639	-5.9804
134.31	-1.2523	53.494	-5.6486	0.65527	-2.2466	-0.021398	0.014474	-0.0058788	0.66022	-1.3176	2674.3	21.716	-0.49629	85.662	-62.105	82.346	81.516	21.773	-0.91421	-5.5924	0.68188	-2.2421	30.639	-5.9804
134.31	-1.2524	53.492	-5.6487	0.65534	-2.2466	-0.021507	0.014858	-0.0055881	0.66022	-1.3176	2673.6	21.716	-0.49631	85.662	-62.098	82.346	81.516	21.773	-0.91421	-5.5924	0.68188	-2.2421	30.639	-5.9804
134.31	-1.2524	53.491	-5.6488	0.65542	-2.2466	-0.021598	0.015228	-0.0052915	0.66022	-1.3176	2672.9	21.715	-0.49633	85.661	-62.091	82.346	81.516	21.773	-0.91421	-5.5924	0.68188	-2.2421	30.639	-5.9804
134.31	-1.2525	53.49	-5.6489	0.65549	-2.2466	-0.021672	0.015583	-0.0049893	0.66022	-1.3176	2672.1	21.715	-0.49635	85.661	-62.085	82.347	81.516	21.773	-0.91421	-5.5924	0.68188	-2.2421	30.639	-5.9804
134.31	-1.2525	53.488	-5.649	0.65557	-2.2467	-0.021729	0.015922	-0.0046818	0.66022	-1.3176	2671.4	21.714	-0.49637	85.66	-62.08	82.347	81.516	21.773	-0.91421	-5.5924	0.68188	-2.2421	30.639	-5.9804
134.31	-1.2525	53.487	-5.6491	0.65565	-2.2467	-0.021768	0.016246	-0.0043694	0.66022	-1.3176	2670.7	21.714	-0.49639	85.659	-62.075	82.347	81.516	21.773	-0.91421	-5.5924	0.68188	-2.2421	30.639	-5.9804
134.31	-1.2526	53.486	-5.6492	0.65573	-2.2467	-0.02179	0.016553	-0.0040522	0.66022	-1.3176	2670.0	21.713	-0.4964	85.659	-62.07	82.348	81.516	21.773	-0.91421	-5.5924	0.68188	-2.2421	30.639	-5.9804
134.31	-1.2526	53.484	-5.6493	0.65582	-2.2467	-0.021794	0.016845	-0.0037307	0.66022	-1.3176	2669.3	21.713	-0.49642	85.658	-62.066	82.348	81.516	21.773	-0.91421	-5.5924	0.68188	-2.2421	30.639	-5.9804
134.31	-1.2526	53.483	-5.6494	0.6559	-2.2468	-0.021781	0.017121	-0.0034051	0.66022	-1.3176	2668.5	21.713	-0.49644	85.658	-62.062	82.348	81.516	21.773	-0.91421	-5.5924	0.68188	-2.2421	30.639	-5.9804
134.31	-1.2527	53.482	-5.6496	0.65599	-2.2468	-0.021751	0.01738	-0.0030758	0.66022	-1.3176	2667.8	21.712	-0.49645	85.657	-62.059	82.349	81.516	21.773	-0.91421	-5.5924	0.68188	-2.2421	30.639	-5.9804
134.31	-1.2527	53.48	-5.6497	0.65608	-2.2468	-0.021703	0.017622	-0.002743	0.66022	-1.3176	2667.1	21.712	-0.49646	85.657	-62.057	82.349	81.516	21.773	-0.91421	-5.5924	0.68188	-2.2421	30.639	-5.9804
134.31	-1.2527	53.479	-5.6498	0.65617	-2.2468	-0.021638	0.017847	-0.0024071	0.66022	-1.3176	2666.4	21.711	-0.49648	85.656	-62.054	82.349	81.516	21.773	-0.91421	-5.5924	0.68188	-2.2421	30.639	-5.9804
134.31	-1.2527	53.478	-5.6499	0.65626	-2.2468	-0.021556	0.018055	-0.0020684	0.66022	-1.3176	2665.7	21.711	-0.49649	85.655	-62.053	82.35	81.516	21.773	-0.91421	-5.5924	0.68188	-2.2421	30.639	-5.9804
134.31	-1.2527	53.476	-5.65	0.65635	-2.2468	-0.021457	0.018246	-0.0017272	0.66022	-1.3176	2665.0	21.711	-0.49649	85.655	-62.051	82.35	81.516	21.773	-0.91421	-5.5924	0.68188	-2.2421	30.639	-5.9804
134.31	-1.2527	53.475	-5.6501	0.65644	-2.2468	-0.021341	0.018419	-0.0013838	0.66022	-1.3176	2664.2	21.71	-0.4965	85.654	-62.051	82.35	81.516	21.773	-0.91421	-5.5924	0.68188	-2.2421	30.639	-5.9804
134.31	-1.2528	53.474	-5.6502	0.65653	-2.2468	-0.021209	0.018575	-0.0010387	0.66022	-1.3176	2663.5	21.71	-0.49651	85.654	-62.05	82.351	81.516	21.773	-0.91421	-5.5924	0.68188	-2.2421	30.639	-5.9804
134.31	-1.2528	53.472	-5.6503	0.65662	-2.2468	-0.02106	0.018713	-0.00069196	0.66022	-1.3176	2662.8	21.709	-0.49651	85.653	-62.051	82.351	81.516	21.773	-0.91421	-5.5924	0.68188	-2.2421	30.639	-5.9804
134.31	-1.2528	53.471	-5.6504	0.65672	-2.2468	-0.020894	0.018833	-0.0003441	0.66022	-1.3176	2662.1	21.709	-0.49651	85.653	-62.051	82.351	81.516	21.773	-0.91421	-5.5924	0.68188	-2.2421	30.639	-5.9804
134.31	-1.2527	53.47	-5.6505	0.65681	-2.2468	-0.020712	0.018936	4.6182e-06	0.66022	-1.3176	2661.4	21.709	-0.49651	85.652	-62.052	82.352	81.516	21.773	-0.91421	-5.5924	0.68188	-2.2421	30.639	-5.9804
134.31	-1.2527	53.469	-5.6506	0.65691	-2.2468	-0.020515	0.01902	0.00035386	0.66022	-1.3176	2660.6	21.708	-0.49651	85.651	-62.054	82.352	81.516	21.773	-0.91421	-5.5924	0.68188	-2.2421	30.639	-5.9804
134.3	-1.2527	53.467	-5.6507	0.657	-2.2468	-0.020301	0.019087	0.00070329	0.66022	-1.3176	2659.9	21.708	-0.49651	85.651	-62.056	82.352	81.516	21.773	-0.91421	-5.5924	0.68188	-2.2421	30.639	-5.9804
134.3	-1.2527	53.466	-5.6508	0.6571	-2.2468	-0.020072	0.019136	0.0010526	0.66022	-1.3176	2659.2	21.707	-0.4965	85.65	-62.058	82.353	81.516	21.773	-0.91421	-5.5924	0.68188	-2.2421	30.639	-5.9804
134.3	-1.2527	53.465	-5.6509	0.65719	-2.2468	-0.019828	0.019166	0.0014014	0.66022	-1.3176	2658.5	21.707	-0.49649	85.65	-62.061	82.353	81.516	21.773	-0.91421	-5.5924	0.68188	-2.2421	30.639	-5.9804
134.3	-1.2526	53.464	-5.651	0.65729	-2.2468	-0.019569	0.019179	0.0017495	0.66022	-1.3176	2657.8	21.707	-0.49648	85.649	-62.065	82.353	81.516	21.773	-0.91421	-5.5924	0.68188	-2.2421	30.639	-5.9804
134.3	-1.2526	53.463	-5.6511	0.65738	-2.2468	-0.019295	0.019174	0.0020964	0.66022	-1.3176	2657.1	21.706	-0.49647	85.649	-62.069	82.354	81.516	21.773	-0.91421	-5.5924	0.68188	-2.2421	30.639	-5.9804
134.3	-1.2525	53.461	-5.6512	0.65748	-2.2468	-0.019006	0.01915	0.0024419	0.66022	-1.3176	2656.3	21.706	-0.49645	85.648	-62.073	82.354	81.516	21.773	-0.91421	-5.5924	0.68188	-2.2421	30.639	-5.9804
134.3	-1.2525	53.46	-5.6513	0.65758	-2.2468	-0.018703	0.019109	0.0027857	0.66022	-1.3176	2655.6	21.706	-0.49644	85.648	-62.078	82.354	81.516	21.773	-0.91421	-5.5924	0.68188	-2.2421	30.639	-5.9804
134.3	-1.2524	53.459	-5.6514	0.65767	-2.2468	-0.018387	0.01905	0.0031274	0.66022	-1.3176	2654.9	21.705	-0.49641	85.647	-62.083	82.355	81.516	21.773	-0.91421	-5.5924	0.68188	-2.2421	30.639	-5.9804
134.3	-1.2524	53.458	-5.6515	0.65777	-2.2468	-0.018057	0.018974	0.0034667	0.66022	-1.3176	2654.2	21.705	-0.49639	85.646	-62.089	82.355	81.516	21.773	-0.91421	-5.5924	0.68188	-2.2421	30.639	-5.9804
134.3	-1.2523	53.457	-5.6516	0.65786	-2.2467	-0.017713	0.018879	0.0038033	0.66022	-1.3176	2653.5	21.705	-0.49636	85.646	-62.095	82.356	81.516	21.773	-0.91421	-5.5924	0.68188	-2.2421	30.639	-5.9804
134.3	-1.2522	53.456	-5.6517	0.65796	-2.2467	-0.017357	0.018768	0.0041369	0.66022	-1.3176	2652.7	21.704	-0.49634	85.645	-62.102	82.356	81.516	21.773	-0.91421	-5.5924	0.68188	-2.2421	30.639	-5.9804
134.3	-1.2521	53.455	-5.6518	0.65805	-2.2467	-0.016988	0.018639	0.0044672	0.66022	-1.3176	2652.0	21.704	-0.4963	85.645	-62.109	82.356	81.516	21.773	-0.91421	-5.5924	0.68188	-2.2421	30.639	-5.9804
134.3	-1.252	53.454	-5.6518	0.65814	-2.2467	-0.016608	0.018492	0.0047939	0.66022	-1.3176	2651.3	21.704	-0.49627	85.644	-62.116	82.357	81.516	21.773	-0.91421	-5.5924	0.68188	-2.2421	30.639	-5.9804
134.3	-1.2519	53.453	-5.6519	0.65823	-2.2466	-0.016215	0.018329	0.0051166	0.66022	-1.3176	2650.6	21.703	-0.49623	85.644	-62.124	82.357	81.516	21.773	-0.91421	-5.5924	0.68188	-2.2421	30.639	-5.9804
134.3	-1.2518	53.452	-5.652	0.65833	-2.2466	-0.015811	0.018149	0.0054352	0.66022	-1.3176	2649.9	21.703	-0.49619	85.643	-62.132	82.357	81.516	21.773	-0.91421	-5.5924	0.68188	-2.2421	30.639	-5.9804
134.3	-1.2517	53.451	-5.6521	0.65842	-2.2466	-0.015396	0.017952	0.0057492	0.66022	-1.3176	2649.1	21.703	-0.49615	85.643	-62.141	82.358	81.516	21.773	-0.91421	-5.5924	0.68188	-2.2421	30.639	-5.9804
134.3	-1.2516	53.45	-5.6522	0.6585	-2.2466	-0.014971	0.017739	0.0060584	0.66022	-1.3176	2648.4	21.702	-0.4961	85.642	-62.15	82.358	81.516	21.773	-0.91421	-5.5924	0.68188	-2.2421	30.639	-5.9804
134.3	-1.2514	53.449	-5.6522	0.65859	-2.2465	-0.014535	0.01751	0.0063626	0.66022	-1.3176	2647.7	21.702	-0.49605	85.642	-62.159	82.358	81.516	21.773	-0.91421	-5.5924	0.68188	-2.2421	30.639	-5.9804
134.29	-1.2513	53.448	-5.6523	0.65868	-2.2465	-0.01409	0.017264	0.0066614	0.66022	-1.3176	2647.0	21.702	-0.496	85.641	-62.169	82.359	81.516	21.773	-0.91421	-5.5924	0.68188	-2.2421	30.639	-5.9804
134.29	-1.2511	53.447	-5.6524	0.65877	-2.2465	-0.013635	0.017003	0.0069547	0.66022	-1.3176	2646.3	21.702	-0.49594	85.641	-62.179	82.359	81.516	21.773	-0.91421	-5.5924	0.68188	-2.2421	30.639	-5.9804
134.29	-1.251	53.446	-5.6524	0.65885	-2.2464	-0.013172	0.016727	0.007242	0.66022	-1.3176	2645.6	21.701	-0.49588	85.64	-62.189	82.36	81.516	21.773	-0.91421	-5.5924	0.68188	-2.2421	30.639	-5.9804
134.29	-1.2508	53.445	-5.6525	0.65893	-2.2464	-0.0127	0.016436	0.0075232	0.66022	-1.3176	2644.8	21.701	-0.49582	85.639	-62.2	82.36	81.516	21.773	-0.91421	-5.5924	0.68188	-2.2421	30.639	-5.9804
134.29	-1.2506	53.444	-5.6526	0.65901	-2.2464	-0.01222	0.016129	0.007798	0.66022	-1.3176	2644.1	21.701	-0.49576	85.639	-62.211	82.36	81.516	21.773	-0.91421	-5.5924	0.68188	-2.2421	30.639	-5.9804
134.29	-1.2505	53.443	-5.6526	0.65909	-2.2463	-0.011733	0.015808	0.0080662	0.66022	-1.3176	2643.4	21.701	-0.49569	85.638	-62.223	82.361	81.516	21.773	-0.91421	-5.5924	0.68188	-2.2421	30.639	-5.9804
134.29	-1.2503	53.442	-5.6527	0.65917	-2.2463	-0.011239	0.015473	0.0083275	0.66022	-1.3176	2642.7	21.701	-0.49562	85.638	-62.235	82.361	81.516	21.773	-0.91421	-5.5924	0.68188	-2.2421	30.639	-5.9804
134.29	-1.2501	53.442	-5.6527	0.65925	-2.2462	-0.010738	0.015125	0.0085818	0.66022	-1.3176	2642.0	21.7	-0.49554	85.637	-62.247	82.361	81.516	21.773	-0.91421	-5.5924	0.68188	-2.2421	30.639	-5.9804
134.29	-1.2499	53.441	-5.6528	0.65932	-2.2462	-0.010231	0.014762	0.0088286	0.66022	-1.3176	2641.2	21.7	-0.49546	85.637	-62.259	82.362	81.516	21.773	-0.91421	-5.5924	0.68188	-2.2421	30.639	-5.9804
134.29	-1.2497	53.44	-5.6528	0.6594	-2.2461	-0.0097192	0.014387	0.009068	0.66022	-1.3176	2640.5	21.7	-0.49538	85.636	-62.272	82.362	81.516	21.773	-0.91421	-5.5924	0.68188	-2.2421	30.639	-5.9804
134.29	-1.2494	53.439	-5.6529	0.65947	-2.2461	-0.0092018	0.013999	0.0092996	0.66022	-1.3176	2639.8	21.7	-0.4953	85.636	-62.285	82.363	81.516	21.773	-0.91421	-5.5924	0.68188	-2.2421	30.639	-5.9804
134.29	-1.2492	53.439	-5.6529	0.65954	-2.246	-0.0086799	0.013598	0.0095232	0.66022	-1.3176	2639.1	21.7	-0.49521	85.635	-62.298	82.363	81.516	21.773	-0.91421	-5.5924	0.68188	-2.2421	30.639	-5.9804
134.29	-1.249	53.438	-5.653	0.6596	-2.246	-0.0081539	0.013186	0.0097387	0.66022	-1.3176	2638.4	21.699	-0.49512	85.635	-62.312	82.363	81.516	21.773	-0.91421	-5.5924	0.68188	-2.2421	30.639	-5.9804
134.29	-1.2487	53.437	-5.653	0.65967	-2.2459	-0.0076243	0.012762	0.0099459	0.66022	-1.3176	2637.7	21.699	-0.49502	85.634	-62.326	82.364	81.516	21.773	-0.91421	-5.5924	0.68188	-2.2421	30.639	-5.9804
134.29	-1.2485	53.437	-5.653	0.65973	-2.2459	-0.0070916	0.012327	0.010145	0.66022	-1.3176	2636.9	21.699	-0.49493	85.634	-62.34	82.364	81.516	21.773	-0.91421	-5.5924	0.68188	-2.2421	30.639	-5.9804
134.29	-1.2482	53.436	-5.6531	0.65979	-2.2458	-0.0065564	0.011881	0.010334	0.66022	-1.3176	2636.2	21.699	-0.49482	85.633	-62.354	82.365	81.516	21.773	-0.91421	-5.5924	0.68188	-2.2421	30.639	-5.9804
134.28	-1.2479	53.435	-5.6531	0.65985	-2.2458	-0.006019	0.011425	0.010516	0.66022	-1.3176	2635.5	21.699	-0.49472	85.633	-62.368	82.365	81.516	21.773	-0.91421	-5.5924	0.68188	-2.2421	30.639	-5.9804
134.28	-1.2477	53.435	-5.6531	0.65991	-2.2457	-0.0054802	0.01096	0.010688	0.66022	-1.3176	2634.8	21.699	-0.49461	85.632	-62.383	82.365	81.516	21.773	-0.91421	-5.5924	0.68188	-2.2421	30.639	-5.9804
134.28	-1.2474	53.434	-5.6532	0.65996	-2.2457	-0.0049402	0.010485	0.010851	0.66022	-1.3176	2634.1	21.699	-0.4945	85.632	-62.398	82.366	81.516	21.773	-0.91421	-5.5924	0.68188	-2.2421	30.639	-5.9804
134.28	-1.2471	53.434	-5.6532	0.66001	-2.2456	-0.0043998	0.010001	0.011004	0.66022	-1.3176	2633.3	21.699	-0.49439	85.631	-62.413	82.366	81.516	21.773	-0.91421	-5.5924	0.68188	-2.2421	30.639	-5.9804
134.28	-1.2468	53.433	-5.6532	0.66006	-2.2456	-0.0038592	0.0095084	0.011149	0.66022	-1.3176	2632.6	21.699	-0.49427	85.631	-62.428	82.367	81.516	21.773	-0.91421	-5.5924	0.68188	-2.2421	30.639	-5.9804
134.28	-1.2465	53.433	-5.6532	0.66011	-2.2455	-0.0033192	0.0090082	0.011283	0.66022	-1.3176	2631.9	21.698	-0.49415	85.63	-62.444	82.367	81.516	21.773	-0.91421	-5.5924	0.68188	-2.2421	30.639	-5.9804
134.28	-1.2462	53.432	-5.6532	0.66015	-2.2455	-0.0027801	0.0085005	0.011409	0.66022	-1.3176	2631.2	21.698	-0.49403	85.63	-62.459	82.368	81.516	21.773	-0.91421	-5.5924	0.68188	-2.2421	30.639	-5.9804
134.28	-1.2458	53.432	-5.6533	0.66019	-2.2454	-0.0022425	0.0079859	0.011524	0.66022	-1.3176	2630.5	21.698	-0.49391	85.629	-62.475	82.368	81.516	21.773	-0.91421	-5.5924	0.68188	-2.2421	30.639	-5.9804
134.28	-1.2455	53.431	-5.6533	0.66023	-2.2454	-0.0017068	0.0074648	0.01163	0.66022	-1.3176	2629.7	21.698	-0.49378	85.629	-62.49	82.368	81.516	21.773	-0.91421	-5.5924	0.68188	-2.2421	30.639	-5.9804
134.28	-1.2452	53.431	-5.6533	0.66027	-2.2453	-0.0011736	0.0069378	0.011725	0.66022	-1.3176	2629.0	21.698	-0.49365	85.628	-62.506	82.369	81.516	21.773	-0.91421	-5.5924	0.68188	-2.2421	30.639	-5.9804
134.28	-1.2448	53.431	-5.6533	0.6603	-2.2452	-0.00064341	0.0064054	0.011811	0.66022	-1.3176	2628.3	21.698	-0.49351	85.628	-62.522	82.369	81.516	21.773	-0.91421	-5.5924	0.68188	-2.2421	30.639	-5.9804
134.28	-1.2445	53.43	-5.6533	0.66033	-2.2452	-0.00011663	0.0058681	0.011887	0.66022	-1.3176	2627.6	21.698	-0.49338	85.628	-62.538	82.37	81.516	21.773	-0.91421	-5.5924	0.68188	-2.2421	30.639	-5.9804
134.28	-1.2441	53.43	-5.6533	0.66036	-2.2451	0.00040621	0.0053263	0.011952	0.66022	-1.3176	2626.9	21.698	-0.49324	85.627	-62.554	82.37	81.516	21.773	-0.91421	-5.5924	0.68188	-2.2421	30.639	-5.9804
134.28	-1.2437	53.43	-5.6533	0.66038	-2.2451	0.00092463	0.0047807	0.012008	0.66022	-1.3176	2626.1	21.698	-0.49309	85.627	-62.57	82.37	81.516	21.773	-0.91421	-5.5924	0.68188	-2.2421	30.639	-5.9804
134.27	-1.2434	53.429	-5.6533	0.66041	-2.245	0.0014381	0.0042317	0.012053	0.66022	-1.3176	2625.4	21.698	-0.49295	85.626	-62.586	82.371	81.516	21.773	-0.91421	-5.5924	0.68188	-2.2421	30.639	-5.9804
134.27	-1.243	53.429	-5.6533	0.66042	-2.2449	0.0019463	0.0036799	0.012089	0.66022	-1.3176	2624.7	21.698	-0.4928	85.626	-62.602	82.371	81.516	21.773	-0.91421	-5.5924	0.68188	-2.2421	30.639	-5.9804
134.27	-1.2426	53.429	-5.6533	0.66044	-2.2449	0.0024486	0.0031258	0.012114	0.66022	-1.3176	2624.0	21.698	-0.49265	85.625	-62.618	82.372	81.516	21.773	-0.91421	-5.5924	0.68188	-2.2421	30.639	-5.9804
134.27	-1.2422	53.429	-5.6532	0.66046	-2.2448	0.0029447	0.0025699	0.012128	0.66022	-1.3176	2623.3	21.698	-0.4925	85.625	-62.635	82.372	81.516	21.773	-0.91421	-5.5924	0.68188	-2.2421	30.639	-5.9804
134.27	-1.2418	53.428	-5.6532	0.66047	-2.2448	0.0034339	0.0020127	0.012133	0.66022	-1.3176	2622.6	21.698	-0.49235	85.624	-62.651	82.373	81.516	21.773	-0.91421	-5.5924	0.68188	-2.2421	30.639	-5.9804
134.27	-1.2414	53.428	-5.6532	0.66048	-2.2447	0.003916	0.0014548	0.012128	0.66022	-1.3176	2621.8	21.698	-0.49219	85.624	-62.667	82.373	81.516	21.773	-0.91421	-5.5924	0.68188	-2.2421	30.639	-5.9804
134.27	-1.241	53.428	-5.6532	0.66048	-2.2446	0.0043905	0.00089674	0.012112	0.66022	-1.3176	2621.1	21.698	-0.49203	85.623	-62.682	82.373	81.516	21.773	-0.91421	-5.5924	0.68188	-2.2421	30.639	-5.9804
134.27	-1.2406	53.428	-5.6532	0.66049	-2.2446	0.0048569	0.00033897	0.012086	0.66022	-1.3176	2620.4	21.698	-0.49187	85.623	-62.698	82.374	81.516	21.773	-0.91421	-5.5924	0.68188	-2.2421	30.639	-5.9804
134.27	-1.2402	53.428	-5.6531	0.66049	-2.2445	0.0053148	-0.00021795	0.01205	0.66022	-1.3176	2619.7	21.698	-0.4917	85.622	-62.714	82.374	81.516	21.773	-0.91421	-5.5924	0.68188	-2.2421	30.639	-5.9804
134.27	-1.2398	53.427	-5.6531	0.66048	-2.2445	0.0057639	-0.00077349	0.012005	0.66022	-1.3176	2619.0	21.698	-0.49154	85.622	-62.73	82.375	81.516	21.773	-0.91421	-5.5924	0.68188	-2.2421	30.639	-5.9804
134.27	-1.2393	53.427	-5.6531	0.66048	-2.2444	0.0062036	-0.0013271	0.011949	0.66022	-1.3176	2618.2	21.698	-0.49137	85.621	-62.745	82.375	81.516	21.773	-0.91421	-5.5924	0.68188	-2.2421	30.639	-5.9804
134.27	-1.2389	53.427	-5.653	0.66047	-2.2443	0.0066336	-0.0018784	0.011883	0.66022	-1.3176	2617.5	21.699	-0.4912	85.621	-62.76	82.376	81.516	21.773	-0.91421	-5.5924	0.68188	-2.2421	30.639	-5.9804
134.27	-1.2385	53.427	-5.653	0.66046	-2.2443	0.0070536	-0.0024267	0.011808	0.66022	-1.3176	2616.8	21.699	-0.49103	85.621	-62.776	82.376	81.516	21.773	-0.91421	-5.5924	0.68188	-2.2421	30.639	-5.9804
134.26	-1.238	53.427	-5.653	0.66045	-2.2442	0.0074631	-0.0029715	0.011723	0.66022	-1.3176	2616.1	21.699	-0.49086	85.62	-62.791	82.377	81.516	21.773	-0.91421	-5.5924	0.68188	-2.2421	30.639	-5.9804
134.26	-1.2376	53.427	-5.6529	0.66043	-2.2442	0.0078618	-0.0035125	0.011628	0.66022	-1.3176	2615.4	21.699	-0.49068	85.62	-62.806	82.377	81.516	21.773	-0.91421	-5.5924	0.68188	-2.2421	30.639	-5.9804
134.26	-1.2371	53.427	-5.6529	0.66041	-2.2441	0.0082493	-0.0040489	0.011524	0.66022	-1.3176	2614.6	21.699	-0.49051	85.619	-62.82	82.377	81.516	21.773	-0.91421	-5.5924	0.68188	-2.2421	30.639	-5.9804
134.26	-1.2367	53.427	-5.6529	0.66039	-2.244	0.0086253	-0.0045805	0.01141	0.66022	-1.3176	2613.9	21.699	-0.49033	85.619	-62.835	82.378	81.516	21.773	-0.91421	-5.5924	0.68188	-2.2421	30.639	-5.9804
134.26	-1.2362	53.427	-5.6528	0.66036	-2.244	0.0089895	-0.0051065	0.011288	0.66022	-1.3176	2613.2	21.699	-0.49015	85.618	-62.849	82.378	81.516	21.773	-0.91421	-5.5924	0.68188	-2.2421	30.639	-5.9804
134.26	-1.2357	53.427	-5.6528	0.66034	-2.2439	0.0093415	-0.0056267	0.011156	0.66022	-1.3176	2612.5	21.699	-0.48997	85.618	-62.863	82.379	81.516	21.773	-0.91421	-5.5924	0.68188	-2.2421	30.639	-5.9804
134.26	-1.2353	53.427	-5.6527	0.66031	-2.2439	0.009681	-0.0061405	0.011015	0.66022	-1.3176	2611.8	21.699	-0.48979	85.617	-62.876	82.379	81.516	21.773	-0.91421	-5.5924	0.68188	-2.2421	30.639	-5.9804
134.26	-1.2348	53.427	-5.6527	0.66028	-2.2438	0.010008	-0.0066474	0.010865	0.66022	-1.3176	2611.0	21.699	-0.48961	85.617	-62.89	82.38	81.516	21.773	-0.91421	-5.5924	0.68188	-2.2421	30.639	-5.9804
134.26	-1.2343	53.427	-5.6526	0.66024	-2.2438	0.010321	-0.0071469	0.010707	0.66022	-1.3176	2610.3	21.7	-0.48942	85.617	-62.903	82.38	81.516	21.773	-0.91421	-5.5924	0.68188	-2.2421	30.639	-5.9804
134.26	-1.2339	53.427	-5.6526	0.6602	-2.2437	0.010622	-0.0076387	0.01054	0.66022	-1.3176	2609.6	21.7	-0.48924	85.616	-62.916	82.381	81.516	21.773	-0.91421	-5.5924	0.68188	-2.2421	30.639	-5.9804
134.26	-1.2334	53.427	-5.6525	0.66017	-2.2437	0.010909	-0.0081222	0.010365	0.66022	-1.3176	2608.9	21.7	-0.48905	85.616	-62.928	82.381	81.516	21.773	-0.91421	-5.5924	0.68188	-2.2421	30.639	-5.9804
134.26	-1.2329	53.427	-5.6525	0.66012	-2.2436	0.011182	-0.0085971	0.010182	0.66022	-1.3176	2608.2	21.7	-0.48887	85.615	-62.94	82.382	81.516	21.773	-0.91421	-5.5924	0.68188	-2.2421	30.639	-5.9804
134.26	-1.2324	53.427	-5.6524	0.66008	-2.2436	0.011441	-0.0090629	0.009991	0.66022	-1.3176	2607.4	21.7	-0.48868	85.615	-62.952	82.382	81.516	21.773	-0.91421	-5.5924	0.68188	-2.2421	30.639	-5.9804
134.25	-1.232	53.427	-5.6523	0.66003	-2.2435	0.011685	-0.0095191	0.0097921	0.66022	-1.3176	2606.7	21.7	-0.48849	85.614	-62.964	82.382	81.516	21.773	-0.91421	-5.5924	0.68188	-2.2421	30.639	-5.9804
134.25	-1.2315	53.427	-5.6523	0.65998	-2.2435	0.011916	-0.0099654	0.0095857	0.66022	-1.3176	2606.0	21.7	-0.48831	85.614	-62.975	82.383	81.516	21.773	-0.91421	-5.5924	0.68188	-2.2421	30.639	-5.9804
134.25	-1.231	53.427	-5.6522	0.65993	-2.2434	0.012131	-0.010401	0.009372	0.66022	-1.3176	2605.3	21.701	-0.48812	85.613	-62.985	82.383	81.516	21.773	-0.91421	-5.5924	0.68188	-2.2421	30.639	-5.9804
134.25	-1.2305	53.427	-5.6522	0.65988	-2.2434	0.012332	-0.010827	0.0091512	0.66022	-1.3176	2604.6	21.701	-0.48793	85.613	-62.996	82.384	81.516	21.773	-0.91421	-5.5924	0.68188	-2.2421	30.639	-5.9804
134.25	-1.23	53.427	-5.6521	0.65983	-2.2433	0.012518	-0.011241	0.0089235	0.66022	-1.3176	2603.9	21.701	-0.48774	85.613	-63.006	82.384	81.516	21.773	-0.91421	-5.5924	0.68188	-2.2421	30.639	-5.9804
134.25	-1.2296	53.427	-5.652	0.65977	-2.2433	0.012688	-0.011643	0.0086891	0.66022	-1.3176	2603.1	21.701	-0.48755	85.612	-63.015	82.385	81.516	21.773	-0.91421	-5.5924	0.68188	-2.2421	30.639	-5.9804
134.25	-1.2291	53.427	-5.652	0.65971	-2.2432	0.012844	-0.012034	0.0084483	0.66022	-1.3176	2602.4	21.701	-0.48737	85.612	-63.024	82.385	81.516	21.773	-0.91421	-5.5924	0.68188	-2.2421	30.639	-5.9804
134.25	-1.2286	53.427	-5.6519	0.65965	-2.2432	0.012984	-0.012413	0.0082013	0.66022	-1.3176	2601.7	21.701	-0.48718	85.611	-63.033	82.386	81.516	21.773	-0.91421	-5.5924	0.68188	-2.2421	30.639	-5.9804
134.25	-1.2281	53.428	-5.6518	0.65958	-2.2431	0.013108	-0.012779	0.0079484	0.66022	-1.3176	2601.0	21.701	-0.48699	85.611	-63.041	82.386	81.516	21.773	-0.91421	-5.5924	0.68188	-2.2421	30.639	-5.9804
134.25	-1.2276	53.428	-5.6518	0.65952	-2.2431	0.013217	-0.013132	0.0076899	0.66022	-1.3176	2600.3	21.702	-0.4868	85.61	-63.049	82.387	81.516	21.773	-0.91421	-5.5924	0.68188	-2.2421	30.639	-5.9804
134.25	-1.2272	53.428	-5.6517	0.65945	-2.2431	0.013311	-0.013472	0.0074258	0.66022	-1.3176	2599.5	21.702	-0.48661	85.61	-63.056	82.387	81.516	21.773	-0.91421	-5.5924	0.68188	-2.2421	30.639	-5.9804
134.25	-1.2267	53.428	-5.6516	0.65939	-2.243	0.013388	-0.013799	0.0071567	0.66022	-1.3176	2598.8	21.702	-0.48643	85.609	-63.063	82.387	81.516	21.773	-0.91421	-5.5924	0.68188	-2.2421	30.639	-5.9804
134.24	-1.2262	53.428	-5.6516	0.65932	-2.243	0.01345	-0.014112	0.0068826	0.66022	-1.3176	2598.1	21.702	-0.48624	85.609	-63.069	82.388	81.516	21.773	-0.91421	-5.5924	0.68188	-2.2421	30.639	-5.9804
134.24	-1.2257	53.428	-5.6515	0.65924	-2.243	0.013496	-0.014412	0.0066039	0.66022	-1.3176	2597.4	21.702	-0.48605	85.609	-63.075	82.388	81.516	21.773	-0.91421	-5.5924	0.68188	-2.2421	30.639	-5.9804
134.24	-1.2253	53.428	-5.6514	0.65917	-2.2429	0.013527	-0.014696	0.0063208	0.66022	-1.3176	2596.7	21.702	-0.48587	85.608	-63.081	82.389	81.516	21.773	-0.91421	-5.5924	0.68188	-2.2421	30.639	-5.9804
134.24	-1.2248	53.428	-5.6514	0.6591	-2.2429	0.013541	-0.014967	0.0060337	0.66022	-1.3176	2595.9	21.702	-0.48568	85.608	-63.085	82.389	81.516	21.773	-0.91421	-5.5924	0.68188	-2.2421	30.639	-5.9804
134.24	-1.2243	53.428	-5.6513	0.65902	-2.2429	0.01354	-0.015223	0.0057427	0.66022	-1.3176	2595.2	21.703	-0.4855	85.607	-63.09	82.39	81.516	21.773	-0.91421	-5.5924	0.68188	-2.2421	30.639	-5.9804
134.24	-1.2238	53.428	-5.6512	0.65894	-2.2428	0.013523	-0.015464	0.0054482	0.66022	-1.3176	2594.5	21.703	-0.48532	85.607	-63.094	82.39	81.516	21.773	-0.91421	-5.5924	0.68188	-2.2421	30.639	-5.9804
134.24	-1.2234	53.428	-5.6512	0.65887	-2.2428	0.013491	-0.01569	0.0051505	0.66022	-1.3176	2593.8	21.703	-0.48513	85.606	-63.097	82.391	81.516	21.773	-0.91421	-5.5924	0.68188	-2.2421	30.639	-5.9804
134.24	-1.2229	53.428	-5.6511	0.65879	-2.2428	0.013442	-0.0159	0.0048499	0.66022	-1.3176	2593.1	21.703	-0.48495	85.606	-63.1	82.391	81.516	21.773	-0.91421	-5.5924	0.68188	-2.2421	30.639	-5.9804
134.24	-1.2225	53.428	-5.651	0.65871	-2.2428	0.013379	-0.016095	0.0045465	0.66022	-1.3176	2592.3	21.703	-0.48477	85.605	-63.103	82.392	81.516	21.773	-0.91421	-5.5924	0.68188	-2.2421	30.639	-5.9804
134.24	-1.222	53.429	-5.651	0.65863	-2.2427	0.0133	-0.016275	0.0042408	0.66022	-1.3176	2591.6	21.703	-0.4846	85.605	-63.104	82.392	81.516	21.773	-0.91421	-5.5924	0.68188	-2.2421	30.639	-5.9804
134.24	-1.2215	53.429	-5.6509	0.65855	-2.2427	0.013205	-0.016439	0.0039331	0.66022	-1.3176	2590.9	21.704	-0.48442	85.605	-63.106	82.392	81.516	21.773	-0.91421	-5.5924	0.68188	-2.2421	30.639	-5.9804
134.24	-1.2211	53.429	-5.6508	0.65846	-2.2427	0.013095	-0.016587	0.0036235	0.66022	-1.3176	2590.2	21.704	-0.48424	85.604	-63.107	82.393	81.516	21.773	-0.91421	-5.5924	0.68188	-2.2421	30.639	-5.9804
134.23	-1.2207	53.429	-5.6508	0.65838	-2.2427	0.012971	-0.016719	0.0033125	0.66022	-1.3176	2589.5	21.704	-0.48407	85.604	-63.107	82.393	81.516	21.773	-0.91421	-5.5924	0.68188	-2.2421	30.639	-5.9804
134.23	-1.2202	53.429	-5.6507	0.6583	-2.2427	0.012831	-0.016835	0.0030003	0.66022	-1.3176	2588.7	21.704	-0.4839	85.603	-63.107	82.394	81.516	21.773	-0.91421	-5.5924	0.68188	-2.2421	30.639	-5.9804
134.23	-1.2198	53.429	-5.6506	0.65821	-2.2427	0.012677	-0.016935	0.0026871	0.66022	-1.3176	2588.0	21.704	-0.48373	85.603	-63.106	82.394	81.516	21.773	-0.91421	-5.5924	0.68188	-2.2421	30.639	-5.9804
134.23	-1.2193	53.429	-5.6506	0.65813	-2.2427	0.012508	-0.017019	0.0023734	0.66022	-1.3176	2587.3	21.704	-0.48356	85.602	-63.105	82.395	81.516	21.773	-0.91421	-5.5924	0.68188	-2.2421	30.639	-5.9804
134.23	-1.2189	53.429	-5.6505	0.65804	-2.2426	0.012324	-0.017087	0.0020594	0.66022	-1.3176	2586.6	21.704	-0.48339	85.602	-63.103	82.395	81.516	21.773	-0.91421	-5.5924	0.68188	-2.2421	30.639	-5.9804
134.23	-1.2185	53.429	-5.6505	0.65796	-2.2426	0.012127	-0.017138	0.0017454	0.66022	-1.3176	2585.9	21.704	-0.48323	85.601	-63.101	82.396	81.516	21.773	-0.91421	-5.5924	0.68188	-2.2421	30.639	-5.9804
134.23	-1.2181	53.429	-5.6504	0.65787	-2.2426	0.011915	-0.017174	0.0014317	0.66022	-1.3176	2585.1	21.704	-0.48306	85.601	-63.098	82.396	81.516	21.773	-0.91421	-5.5924	0.68188	-2.2421	30.639	-5.9804
134.23	-1.2177	53.429	-5.6503	0.65778	-2.2426	0.01169	-0.017193	0.0011185	0.66022	-1.3176	2584.4	21.705	-0.4829	85.6	-63.095	82.396	81.516	21.773	-0.91421	-5.5924	0.68188	-2.2421	30.639	-5.9804
134.23	-1.2173	53.428	-5.6503	0.6577	-2.2426	0.011451	-0.017195	0.00080628	0.66022	-1.3176	2583.7	21.705	-0.48274	85.6	-63.091	82.397	81.516	21.773	-0.91421	-5.5924	0.68188	-2.2421	30.639	-5.9804
134.23	-1.2169	53.428	-5.6502	0.65761	-2.2426	0.011199	-0.017182	0.0004952	0.66022	-1.3176	2583.0	21.705	-0.48259	85.599	-63.087	82.397	81.516	21.773	-0.91421	-5.5924	0.68188	-2.2421	30.639	-5.9804
134.23	-1.2165	53.428	-5.6502	0.65753	-2.2426	0.010934	-0.017153	0.00018557	0.66022	-1.3176	2582.3	21.705	-0.48243	85.599	-63.083	82.398	81.516	21.773	-0.91421	-5.5924	0.68188	-2.2421	30.639	-5.9804
134.23	-1.2161	53.428	-5.6501	0.65744	-2.2426	0.010656	-0.017107	-0.0001223	0.66022	-1.3176	2581.6	21.705	-0.48228	85.599	-63.077	82.398	81.516	21.773	-0.91421	-5.5924	0.68188	-2.2421	30.639	-5.9804
134.22	-1.2157	53.428	-5.6501	0.65735	-2.2426	0.010366	-0.017046	-0.00042814	0.66022	-1.3176	2580.8	21.705	-0.48213	85.598	-63.072	82.399	81.516	21.773	-0.91421	-5.5924	0.68188	-2.2421	30.639	-5.9804
134.22	-1.2153	53.428	-5.65	0.65727	-2.2426	0.010063	-0.016968	-0.00073166	0.66022	-1.3176	2580.1	21.705	-0.48198	85.598	-63.066	82.399	81.516	21.773	-0.91421	-5.5924	0.68188	-2.2421	30.639	-5.9804
134.22	-1.2149	53.428	-5.65	0.65719	-2.2426	0.0097491	-0.016875	-0.0010326	0.66022	-1.3176	2579.4	21.705	-0.48184	85.597	-63.059	82.399	81.516	21.773	-0.91421	-5.5924	0.68188	-2.2421	30.639	-5.9804
134.22	-1.2146	53.428	-5.6499	0.6571	-2.2426	0.0094235	-0.016766	-0.0013306	0.66022	-1.3176	2578.7	21.705	-0.48169	85.597	-63.052	82.4	81.516	21.773	-0.91421	-5.5924	0.68188	-2.2421	30.639	-5.9804
134.22	-1.2142	53.427	-5.6499	0.65702	-2.2426	0.0090867	-0.016642	-0.0016255	0.66022	-1.3176	2578.0	21.705	-0.48155	85.596	-63.045	82.4	81.516	21.773	-0.91421	-5.5924	0.68188	-2.2421	30.639	-5.9804
134.22	-1.2138	53.427	-5.6498	0.65693	-2.2426	0.0087391	-0.016502	-0.001917	0.66022	-1.3176	2577.2	21.705	-0.48141	85.596	-63.037	82.401	81.516	21.773	-0.91421	-5.5924	0.68188	-2.2421	30.639	-5.9804
134.22	-1.2135	53.427	-5.6498	0.65685	-2.2426	0.0083811	-0.016347	-0.0022048	0.66022	-1.3176	2576.5	21.705	-0.48128	85.595	-63.029	82.401	81.516	21.773	-0.91421	-5.5924	0.68188	-2.2421	30.639	-5.9804
134.22	-1.2132	53.427	-5.6497	0.65677	-2.2427	0.0080129	-0.016177	-0.0024886	0.66022	-1.3176	2575.8	21.705	-0.48115	85.595	-63.02	82.402	81.516	21.773	-0.91421	-5.5924	0.68188	-2.2421	30.639	-5.9804
134.22	-1.2128	53.427	-5.6497	0.65669	-2.2427	0.007635	-0.015992	-0.0027683	0.66022	-1.3176	2575.1	21.705	-0.48102	85.594	-63.011	82.402	81.516	21.773	-0.91421	-5.5924	0.68188	-2.2421	30.639	-5.9804
134.22	-1.2125	53.426	-5.6497	0.65661	-2.2427	0.0072478	-0.015793	-0.0030434	0.66022	-1.3176	2574.4	21.705	-0.48089	85.594	-63.002	82.402	81.516	21.773	-0.91421	-5.5924	0.68188	-2.2421	30.639	-5.9804
134.22	-1.2122	53.426	-5.6496	0.65653	-2.2427	0.0068516	-0.015579	-0.0033139	0.66022	-1.3176	2573.6	21.705	-0.48076	85.593	-62.992	82.403	81.516	21.773	-0.91421	-5.5924	0.68188	-2.2421	30.639	-5.9804
134.22	-1.2119	53.426	-5.6496	0.65646	-2.2427	0.0064468	-0.015351	-0.0035794	0.66022	-1.3176	2572.9	21.705	-0.48064	85.593	-62.982	82.403	81.516	21.773	-0.91421	-5.5924	0.68188	-2.2421	30.639	-5.9804
134.22	-1.2115	53.425	-5.6496	0.65638	-2.2427	0.0060339	-0.015109	-0.0038397	0.66022	-1.3176	2572.2	21.705	-0.48052	85.592	-62.972	82.404	81.516	21.773	-0.91421	-5.5924	0.68188	-2.2421	30.639	-5.9804
134.21	-1.2112	53.425	-5.6495	0.6563	-2.2428	0.0056132	-0.014854	-0.0040946	0.66022	-1.3176	2571.5	21.705	-0.4804	85.592	-62.961	82.404	81.516	21.773	-0.91421	-5.5924	0.68188	-2.2421	30.639	-5.9804
134.21	-1.211	53.425	-5.6495	0.65623	-2.2428	0.0051851	-0.014585	-0.0043439	0.66022	-1.3176	2570.8	21.705	-0.48029	85.591	-62.95	82.405	81.516	21.773	-0.91421	-5.5924	0.68188	-2.2421	30.639	-5.9804
134.21	-1.2107	53.424	-5.6495	0.65616	-2.2428	0.0047501	-0.014303	-0.0045872	0.66022	-1.3176	2570.0	21.705	-0.48018	85.591	-62.939	82.405	81.516	21.773	-0.91421	-5.5924	0.68188	-2.2421	30.639	-5.9804
134.21	-1.2104	53.424	-5.6495	0.65609	-2.2428	0.0043086	-0.014008	-0.0048245	0.66022	-1.3176	2569.3	21.705	-0.48007	85.59	-62.927	82.405	81.516	21.773	-0.91421	-5.5924	0.68188	-2.2421	30.639	-5.9804
134.21	-1.2101	53.424	-5.6494	0.65602	-2.2428	0.003861	-0.0137	-0.0050555	0.66022	-1.3176	2568.6	21.705	-0.47997	85.59	-62.915	82.406	81.516	21.773	-0.91421	-5.5924	0.68188	-2.2421	30.639	-5.9804
134.21	-1.2098	53.423	-5.6494	0.65595	-2.2429	0.0034078	-0.013381	-0.00528	0.66022	-1.3176	2567.9	21.705	-0.47986	85.589	-62.903	82.406	81.516	21.773	-0.91421	-5.5924	0.68188	-2.2421	30.639	-5.9804
134.21	-1.2096	53.423	-5.6494	0.65588	-2.2429	0.0029494	-0.013049	-0.0054977	0.66022	-1.3176	2567.2	21.705	-0.47976	85.589	-62.89	82.407	81.516	21.773	-0.91421	-5.5924	0.68188	-2.2421	30.639	-5.9804
134.21	-1.2093	53.422	-5.6494	0.65582	-2.2429	0.0024862	-0.012706	-0.0057086	0.66022	-1.3176	2566.4	21.705	-0.47967	85.588	-62.878	82.407	81.516	21.773	-0.91421	-5.5924	0.68188	-2.2421	30.639	-5.9804
134.21	-1.2091	53.422	-5.6494	0.65576	-2.243	0.0020188	-0.012352	-0.0059125	0.66022	-1.3176	2565.7	21.705	-0.47957	85.588	-62.865	82.407	81.516	21.773	-0.91421	-5.5924	0.68188	-2.2421	30.639	-5.9804
134.21	-1.2089	53.421	-5.6494	0.6557	-2.243	0.0015474	-0.011987	-0.006109	0.66022	-1.3176	2565.0	21.705	-0.47948	85.587	-62.852	82.408	81.516	21.773	-0.91421	-5.5924	0.68188	-2.2421	30.639	-5.9804
134.21	-1.2086	53.421	-5.6494	0.65564	-2.243	0.0010727	-0.011612	-0.0062982	0.66022	-1.3176	2564.3	21.705	-0.47939	85.587	-62.838	82.408	81.516	21.773	-0.91421	-5.5924	0.68188	-2.2421	30.639	-5.9804
134.21	-1.2084	53.42	-5.6494	0.65558	-2.2431	0.00059501	-0.011226	-0.0064798	0.66022	-1.3176	2563.6	21.705	-0.47931	85.586	-62.825	82.409	81.516	21.773	-0.91421	-5.5924	0.68188	-2.2421	30.639	-5.9804
134.21	-1.2082	53.42	-5.6494	0.65553	-2.2431	0.00011482	-0.010831	-0.0066536	0.66022	-1.3176	2562.9	21.705	-0.47923	85.586	-62.811	82.409	81.516	21.773	-0.91421	-5.5924	0.68188	-2.2421	30.639	-5.9804
134.21	-1.208	53.419	-5.6494	0.65547	-2.2431	-0.00036739	-0.010426	-0.0068196	0.66022	-1.3176	2562.1	21.705	-0.47915	85.585	-62.797	82.409	81.516	21.773	-0.91421	-5.5924	0.68188	-2.2421	30.639	-5.9804
134.2	-1.2078	53.418	-5.6494	0.65542	-2.2432	-0.00085119	-0.010013	-0.0069776	0.66022	-1.3176	2561.4	21.704	-0.47907	85.585	-62.783	82.41	81.516	21.773	-0.91421	-5.5924	0.68188	-2.2421	30.639	-5.9804
134.2	-1.2076	53.418	-5.6494	0.65537	-2.2432	-0.0013361	-0.0095909	-0.0071274	0.66022	-1.3176	2560.7	21.704	-0.479	85.584	-62.769	82.41	81.516	21.773	-0.91421	-5.5924	0.68188	-2.2421	30.639	-5.9804
134.2	-1.2074	53.417	-5.6494	0.65533	-2.2432	-0.0018217	-0.0091608	-0.007269	0.66022	-1.3176	2560.0	21.704	-0.47892	85.584	-62.755	82.41	81.516	21.773	-0.91421	-5.5924	0.68188	-2.2421	30.639	-5.9804
134.2	-1.2072	53.416	-5.6494	0.65528	-2.2433	-0.0023074	-0.0087231	-0.0074021	0.66022	-1.3176	2559.3	21.704	-0.47886	85.583	-62.741	82.411	81.516	21.773	-0.91421	-5.5924	0.68188	-2.2421	30.639	-5.9804
134.2	-1.207	53.416	-5.6494	0.65524	-2.2433	-0.0027929	-0.0082782	-0.0075268	0.66022	-1.3176	2558.5	21.704	-0.47879	85.583	-62.727	82.411	81.516	21.773	-0.91421	-5.5924	0.68188	-2.2421	30.639	-5.9804
134.2	-1.2069	53.415	-5.6494	0.6552	-2.2433	-0.0032777	-0.0078264	-0.0076429	0.66022	-1.3176	2557.8	21.704	-0.47873	85.582	-62.712	82.412	81.516	21.773	-0.91421	-5.5924	0.68188	-2.2421	30.639	-5.9804
134.2	-1.2067	53.414	-5.6494	0.65516	-2.2434	-0.0037614	-0.0073683	-0.0077503	0.66022	-1.3176	2557.1	21.704	-0.47867	85.582	-62.698	82.412	81.516	21.773	-0.91421	-5.5924	0.68188	-2.2421	30.639	-5.9804
134.2	-1.2066	53.414	-5.6494	0.65512	-2.2434	-0.0042434	-0.0069042	-0.007849	0.66022	-1.3176	2556.4	21.703	-0.47861	85.581	-62.683	82.412	81.516	21.773	-0.91421	-5.5924	0.68188	-2.2421	30.639	-5.9804
134.2	-1.2064	53.413	-5.6495	0.65509	-2.2435	-0.0047233	-0.0064346	-0.0079388	0.66022	-1.3176	2555.7	21.703	-0.47855	85.581	-62.669	82.413	81.516	21.773	-0.91421	-5.5924	0.68188	-2.2421	30.639	-5.9804
[truncated: 16,001 more rows]
