# Supplementary material for: Data-driven flight path monitoring technique using recurrent neural network for the safety management of commercial aircraft
Source: PeerJ Comput Sci. 2025 Mar 17;11:e2753. doi: 10.7717/peerj-cs.2753 (PMC11935752; doi:10.7717/peerj-cs.2753)
Supplement: Supplemental Information 1 [file peerj-cs-11-2753-s001.zip › Data/HY_RNN_47_header.csv]

Ub	Vb	Wb	Pb	Qb	Rb	Pdot	Qdot	Rdot	lat	lon	alt	alp	beta	tas	pitch	eas	eas_In	alp_In	beta_In	P_In	Q_In	R_In	yaw_In	gamma_In
127.71	-7.8075	48.77	-3.71	0.77634	-1.5063	-0.00011725	0.00017277	-2.5359e-05	0.66022	-1.3176	3999.4	20.901	-3.2687	81.128	-37.46	76.455	76.455	20.901	-3.2688	-3.71	0.77634	-1.5063	32.639	-5.0988
127.71	-7.8064	48.769	-3.71	0.77634	-1.5063	-0.00043987	0.00083537	-2.8936e-05	0.66022	-1.3176	3998.8	20.9	-3.2683	81.128	-37.542	76.456	76.455	20.901	-3.2688	-3.71	0.77634	-1.5063	32.639	-5.0988
127.71	-7.8047	48.766	-3.71	0.77635	-1.5063	-0.00095819	0.0019657	5.8341e-08	0.66022	-1.3176	3998.3	20.899	-3.2675	81.129	-37.625	76.457	76.455	20.901	-3.2688	-3.71	0.77634	-1.5063	32.639	-5.0988
127.71	-7.8021	48.762	-3.71	0.77636	-1.5063	-0.0016619	0.0035405	7.2082e-05	0.66022	-1.3176	3997.7	20.897	-3.2664	81.129	-37.712	76.458	76.455	20.901	-3.2688	-3.71	0.77634	-1.5063	32.639	-5.0988
127.72	-7.7987	48.758	-3.71	0.77639	-1.5063	-0.0025401	0.0055359	0.00019724	0.66022	-1.3176	3997.1	20.895	-3.265	81.129	-37.801	76.459	76.455	20.901	-3.2688	-3.71	0.77634	-1.5063	32.639	-5.0988
127.72	-7.7945	48.752	-3.71	0.77642	-1.5063	-0.0035814	0.0079271	0.00038526	0.66022	-1.3176	3996.5	20.893	-3.2632	81.13	-37.893	76.46	76.455	20.901	-3.2688	-3.71	0.77634	-1.5063	32.639	-5.0988
127.72	-7.7894	48.746	-3.7101	0.77647	-1.5063	-0.0047737	0.010689	0.0006455	0.66022	-1.3176	3995.9	20.889	-3.261	81.13	-37.987	76.461	76.455	20.901	-3.2688	-3.71	0.77634	-1.5063	32.639	-5.0988
127.73	-7.7833	48.739	-3.7101	0.77653	-1.5063	-0.0061048	0.013794	0.00098688	0.66022	-1.3176	3995.3	20.886	-3.2585	81.131	-38.083	76.462	76.455	20.901	-3.2688	-3.71	0.77634	-1.5063	32.639	-5.0988
127.73	-7.7762	48.731	-3.7101	0.7766	-1.5063	-0.0075617	0.017217	0.0014179	0.66022	-1.3176	3994.7	20.882	-3.2555	81.131	-38.182	76.464	76.455	20.901	-3.2688	-3.71	0.77634	-1.5063	32.639	-5.0988
127.74	-7.7681	48.722	-3.7102	0.7767	-1.5063	-0.0091313	0.020929	0.0019467	0.66022	-1.3176	3994.1	20.878	-3.252	81.132	-38.284	76.465	76.455	20.901	-3.2688	-3.71	0.77634	-1.5063	32.639	-5.0988
127.74	-7.759	48.713	-3.7102	0.77681	-1.5062	-0.0108	0.024904	0.0025808	0.66022	-1.3176	3993.6	20.874	-3.2482	81.133	-38.388	76.467	76.455	20.901	-3.2688	-3.71	0.77634	-1.5063	32.639	-5.0988
127.75	-7.7488	48.703	-3.7103	0.77695	-1.5062	-0.012554	0.029113	0.0033273	0.66022	-1.3176	3993.0	20.869	-3.2439	81.134	-38.494	76.468	76.455	20.901	-3.2688	-3.71	0.77634	-1.5063	32.639	-5.0988
127.76	-7.7375	48.692	-3.7103	0.77711	-1.5062	-0.014379	0.033527	0.004193	0.66022	-1.3176	3992.4	20.864	-3.2391	81.135	-38.602	76.47	76.455	20.901	-3.2688	-3.71	0.77634	-1.5063	32.639	-5.0988
127.76	-7.725	48.681	-3.7104	0.77728	-1.5062	-0.016262	0.038118	0.0051839	0.66022	-1.3176	3991.8	20.858	-3.2338	81.136	-38.713	76.472	76.455	20.901	-3.2688	-3.71	0.77634	-1.5063	32.639	-5.0988
127.77	-7.7114	48.67	-3.7105	0.77749	-1.5062	-0.018187	0.042856	0.0063056	0.66022	-1.3176	3991.2	20.853	-3.2281	81.138	-38.826	76.474	76.455	20.901	-3.2688	-3.71	0.77634	-1.5063	32.639	-5.0988
127.78	-7.6967	48.658	-3.7106	0.77771	-1.5061	-0.02014	0.047714	0.0075634	0.66022	-1.3176	3990.6	20.847	-3.2218	81.139	-38.941	76.476	76.455	20.901	-3.2688	-3.71	0.77634	-1.5063	32.639	-5.0988
127.79	-7.6807	48.646	-3.7107	0.77796	-1.5061	-0.022108	0.05266	0.0089616	0.66022	-1.3176	3990.0	20.841	-3.2151	81.141	-39.058	76.478	76.455	20.901	-3.2688	-3.71	0.77634	-1.5063	32.639	-5.0988
127.8	-7.6635	48.633	-3.7108	0.77824	-1.506	-0.024074	0.057667	0.010504	0.66022	-1.3176	3989.4	20.834	-3.2078	81.143	-39.178	76.48	76.455	20.901	-3.2688	-3.71	0.77634	-1.5063	32.639	-5.0988
127.81	-7.6451	48.621	-3.7109	0.77854	-1.506	-0.026026	0.062706	0.012195	0.66022	-1.3176	3988.8	20.828	-3.2	81.144	-39.299	76.483	76.455	20.901	-3.2688	-3.71	0.77634	-1.5063	32.639	-5.0988
127.82	-7.6255	48.608	-3.7111	0.77887	-1.5059	-0.027948	0.067747	0.014037	0.66022	-1.3176	3988.2	20.822	-3.1917	81.146	-39.422	76.485	76.455	20.901	-3.2688	-3.71	0.77634	-1.5063	32.639	-5.0988
127.83	-7.6046	48.595	-3.7112	0.77922	-1.5058	-0.029827	0.072761	0.016031	0.66022	-1.3176	3987.6	20.815	-3.1829	81.148	-39.547	76.488	76.455	20.901	-3.2688	-3.71	0.77634	-1.5063	32.639	-5.0988
127.84	-7.5825	48.582	-3.7114	0.77959	-1.5058	-0.031648	0.077721	0.018181	0.66022	-1.3176	3987.0	20.808	-3.1735	81.151	-39.674	76.491	76.455	20.901	-3.2688	-3.71	0.77634	-1.5063	32.639	-5.0988
127.85	-7.5591	48.569	-3.7115	0.78	-1.5057	-0.033398	0.082597	0.020487	0.66022	-1.3176	3986.5	20.802	-3.1636	81.153	-39.803	76.494	76.455	20.901	-3.2688	-3.71	0.77634	-1.5063	32.639	-5.0988
127.86	-7.5344	48.556	-3.7117	0.78042	-1.5055	-0.035064	0.087363	0.022949	0.66022	-1.3176	3985.9	20.795	-3.1532	81.155	-39.934	76.497	76.455	20.901	-3.2688	-3.71	0.77634	-1.5063	32.639	-5.0988
127.87	-7.5084	48.543	-3.7119	0.78087	-1.5054	-0.036631	0.09199	0.025568	0.66022	-1.3176	3985.3	20.789	-3.1422	81.158	-40.066	76.5	76.455	20.901	-3.2688	-3.71	0.77634	-1.5063	32.639	-5.0988
127.88	-7.4812	48.531	-3.7121	0.78134	-1.5053	-0.038088	0.096451	0.028343	0.66022	-1.3176	3984.7	20.782	-3.1307	81.161	-40.201	76.503	76.455	20.901	-3.2688	-3.71	0.77634	-1.5063	32.639	-5.0988
127.89	-7.4526	48.518	-3.7123	0.78183	-1.5051	-0.039422	0.10072	0.031273	0.66022	-1.3176	3984.1	20.775	-3.1186	81.163	-40.336	76.506	76.455	20.901	-3.2688	-3.71	0.77634	-1.5063	32.639	-5.0988
127.9	-7.4229	48.506	-3.7125	0.78235	-1.505	-0.040621	0.10477	0.034355	0.66022	-1.3176	3983.5	20.769	-3.1061	81.166	-40.474	76.51	76.455	20.901	-3.2688	-3.71	0.77634	-1.5063	32.639	-5.0988
127.91	-7.3918	48.495	-3.7127	0.78288	-1.5048	-0.041673	0.10858	0.037589	0.66022	-1.3176	3982.9	20.763	-3.0929	81.169	-40.613	76.513	76.455	20.901	-3.2688	-3.71	0.77634	-1.5063	32.639	-5.0988
127.93	-7.3595	48.483	-3.7129	0.78343	-1.5046	-0.042567	0.11212	0.04097	0.66022	-1.3176	3982.3	20.757	-3.0793	81.173	-40.753	76.517	76.455	20.901	-3.2688	-3.71	0.77634	-1.5063	32.639	-5.0988
127.94	-7.3259	48.473	-3.7131	0.784	-1.5044	-0.043293	0.11537	0.044495	0.66022	-1.3176	3981.7	20.751	-3.0651	81.176	-40.895	76.521	76.455	20.901	-3.2688	-3.71	0.77634	-1.5063	32.639	-5.0988
127.95	-7.2912	48.462	-3.7133	0.78459	-1.5042	-0.043842	0.11831	0.04816	0.66022	-1.3176	3981.1	20.745	-3.0504	81.179	-41.038	76.525	76.455	20.901	-3.2688	-3.71	0.77634	-1.5063	32.639	-5.0988
127.96	-7.2551	48.453	-3.7135	0.78518	-1.5039	-0.044202	0.12091	0.051961	0.66022	-1.3176	3980.4	20.739	-3.0352	81.183	-41.183	76.529	76.455	20.901	-3.2688	-3.71	0.77634	-1.5063	32.639	-5.0988
127.97	-7.2179	48.444	-3.7138	0.78579	-1.5036	-0.044367	0.12315	0.055893	0.66022	-1.3176	3979.8	20.734	-3.0195	81.186	-41.329	76.533	76.455	20.901	-3.2688	-3.71	0.77634	-1.5063	32.639	-5.0988
127.99	-7.1795	48.436	-3.714	0.78641	-1.5033	-0.044327	0.12501	0.059949	0.66022	-1.3176	3979.2	20.729	-3.0033	81.19	-41.476	76.537	76.455	20.901	-3.2688	-3.71	0.77634	-1.5063	32.639	-5.0988
128.0	-7.1399	48.428	-3.7142	0.78704	-1.503	-0.044075	0.12648	0.064124	0.66022	-1.3176	3978.6	20.724	-2.9865	81.194	-41.624	76.542	76.455	20.901	-3.2688	-3.71	0.77634	-1.5063	32.639	-5.0988
128.01	-7.0992	48.421	-3.7144	0.78768	-1.5027	-0.043604	0.12753	0.06841	0.66022	-1.3176	3978.0	20.72	-2.9693	81.198	-41.773	76.546	76.455	20.901	-3.2688	-3.71	0.77634	-1.5063	32.639	-5.0988
128.02	-7.0574	48.415	-3.7146	0.78832	-1.5024	-0.042908	0.12814	0.072802	0.66022	-1.3176	3977.4	20.715	-2.9517	81.202	-41.924	76.551	76.455	20.901	-3.2688	-3.71	0.77634	-1.5063	32.639	-5.0988
128.03	-7.0144	48.41	-3.7149	0.78896	-1.502	-0.041982	0.12831	0.07729	0.66022	-1.3176	3976.8	20.712	-2.9335	81.207	-42.075	76.555	76.455	20.901	-3.2688	-3.71	0.77634	-1.5063	32.639	-5.0988
128.05	-6.9703	48.406	-3.7151	0.7896	-1.5016	-0.04082	0.12801	0.081868	0.66022	-1.3176	3976.2	20.708	-2.9149	81.211	-42.228	76.56	76.455	20.901	-3.2688	-3.71	0.77634	-1.5063	32.639	-5.0988
128.06	-6.9253	48.402	-3.7153	0.79024	-1.5012	-0.03942	0.12722	0.086526	0.66022	-1.3176	3975.6	20.705	-2.8959	81.216	-42.381	76.565	76.455	20.901	-3.2688	-3.71	0.77634	-1.5063	32.639	-5.0988
128.07	-6.8791	48.4	-3.7155	0.79087	-1.5007	-0.037776	0.12595	0.091257	0.66022	-1.3176	3975.0	20.703	-2.8764	81.22	-42.535	76.57	76.455	20.901	-3.2688	-3.71	0.77634	-1.5063	32.639	-5.0988
128.08	-6.832	48.399	-3.7156	0.7915	-1.5002	-0.035887	0.12417	0.09605	0.66022	-1.3176	3974.4	20.7	-2.8565	81.225	-42.691	76.575	76.455	20.901	-3.2688	-3.71	0.77634	-1.5063	32.639	-5.0988
128.09	-6.7839	48.399	-3.7158	0.79211	-1.4998	-0.033751	0.12187	0.1009	0.66022	-1.3176	3973.7	20.699	-2.8363	81.23	-42.847	76.581	76.455	20.901	-3.2688	-3.71	0.77634	-1.5063	32.639	-5.0988
128.1	-6.7349	48.399	-3.716	0.79272	-1.4992	-0.031366	0.11905	0.10579	0.66022	-1.3176	3973.1	20.697	-2.8156	81.235	-43.003	76.586	76.455	20.901	-3.2688	-3.71	0.77634	-1.5063	32.639	-5.0988
128.12	-6.685	48.401	-3.7161	0.7933	-1.4987	-0.028733	0.1157	0.11071	0.66022	-1.3176	3972.5	20.696	-2.7945	81.24	-43.161	76.591	76.455	20.901	-3.2688	-3.71	0.77634	-1.5063	32.639	-5.0988
128.13	-6.6342	48.404	-3.7163	0.79387	-1.4981	-0.025851	0.11181	0.11565	0.66022	-1.3176	3971.9	20.696	-2.7731	81.245	-43.319	76.597	76.455	20.901	-3.2688	-3.71	0.77634	-1.5063	32.639	-5.0988
128.14	-6.5825	48.409	-3.7164	0.79442	-1.4975	-0.022721	0.10737	0.12061	0.66022	-1.3176	3971.3	20.696	-2.7513	81.25	-43.477	76.603	76.455	20.901	-3.2688	-3.71	0.77634	-1.5063	32.639	-5.0988
128.15	-6.5301	48.414	-3.7165	0.79494	-1.4969	-0.019345	0.10238	0.12557	0.66022	-1.3176	3970.7	20.697	-2.7292	81.255	-43.636	76.608	76.455	20.901	-3.2688	-3.71	0.77634	-1.5063	32.639	-5.0988
128.16	-6.4769	48.421	-3.7166	0.79544	-1.4963	-0.015726	0.096835	0.13052	0.66022	-1.3176	3970.0	20.698	-2.7068	81.261	-43.796	76.614	76.455	20.901	-3.2688	-3.71	0.77634	-1.5063	32.639	-5.0988
128.17	-6.423	48.429	-3.7166	0.79591	-1.4956	-0.011866	0.090738	0.13545	0.66022	-1.3176	3969.4	20.699	-2.684	81.266	-43.956	76.62	76.455	20.901	-3.2688	-3.71	0.77634	-1.5063	32.639	-5.0988
128.18	-6.3684	48.438	-3.7167	0.79635	-1.4949	-0.00777	0.084086	0.14035	0.66022	-1.3176	3968.8	20.702	-2.661	81.272	-44.117	76.626	76.455	20.901	-3.2688	-3.71	0.77634	-1.5063	32.639	-5.0988
128.18	-6.3131	48.448	-3.7167	0.79675	-1.4942	-0.0034414	0.07688	0.1452	0.66022	-1.3176	3968.2	20.704	-2.6377	81.277	-44.277	76.632	76.455	20.901	-3.2688	-3.71	0.77634	-1.5063	32.639	-5.0988
128.19	-6.2572	48.459	-3.7167	0.79712	-1.4935	0.0011144	0.069122	0.15	0.66022	-1.3176	3967.6	20.708	-2.6142	81.283	-44.439	76.638	76.455	20.901	-3.2688	-3.71	0.77634	-1.5063	32.639	-5.0988
128.2	-6.2007	48.472	-3.7167	0.79744	-1.4927	0.0058918	0.060817	0.15473	0.66022	-1.3176	3966.9	20.711	-2.5904	81.289	-44.6	76.644	76.455	20.901	-3.2688	-3.71	0.77634	-1.5063	32.639	-5.0988
128.21	-6.1437	48.486	-3.7167	0.79772	-1.4919	0.010884	0.051968	0.15939	0.66022	-1.3176	3966.3	20.716	-2.5663	81.295	-44.762	76.65	76.455	20.901	-3.2688	-3.71	0.77634	-1.5063	32.639	-5.0988
128.22	-6.0862	48.502	-3.7166	0.79796	-1.4911	0.016085	0.042582	0.16396	0.66022	-1.3176	3965.7	20.72	-2.5421	81.301	-44.923	76.657	76.455	20.901	-3.2688	-3.71	0.77634	-1.5063	32.639	-5.0988
128.22	-6.0282	48.518	-3.7165	0.79815	-1.4903	0.021487	0.032667	0.16843	0.66022	-1.3176	3965.1	20.726	-2.5177	81.307	-45.085	76.663	76.455	20.901	-3.2688	-3.71	0.77634	-1.5063	32.639	-5.0988
128.23	-5.9698	48.536	-3.7164	0.79829	-1.4894	0.027082	0.022232	0.17279	0.66022	-1.3176	3964.4	20.732	-2.4931	81.313	-45.247	76.67	76.455	20.901	-3.2688	-3.71	0.77634	-1.5063	32.639	-5.0988
128.24	-5.911	48.555	-3.7162	0.79837	-1.4886	0.032861	0.011286	0.17703	0.66022	-1.3176	3963.8	20.738	-2.4684	81.319	-45.409	76.676	76.455	20.901	-3.2688	-3.71	0.77634	-1.5063	32.639	-5.0988
128.24	-5.8519	48.576	-3.7161	0.7984	-1.4877	0.038815	-0.00015833	0.18114	0.66022	-1.3176	3963.2	20.745	-2.4435	81.325	-45.572	76.683	76.455	20.901	-3.2688	-3.71	0.77634	-1.5063	32.639	-5.0988
128.25	-5.7924	48.597	-3.7158	0.79837	-1.4867	0.044935	-0.01209	0.1851	0.66022	-1.3176	3962.6	20.753	-2.4184	81.331	-45.734	76.689	76.455	20.901	-3.2688	-3.71	0.77634	-1.5063	32.639	-5.0988
128.26	-5.7327	48.62	-3.7156	0.79828	-1.4858	0.051211	-0.024494	0.18891	0.66022	-1.3176	3961.9	20.761	-2.3933	81.337	-45.895	76.696	76.455	20.901	-3.2688	-3.71	0.77634	-1.5063	32.639	-5.0988
128.26	-5.6727	48.644	-3.7153	0.79812	-1.4849	0.057632	-0.037356	0.19256	0.66022	-1.3176	3961.3	20.77	-2.368	81.344	-46.057	76.702	76.455	20.901	-3.2688	-3.71	0.77634	-1.5063	32.639	-5.0988
128.26	-5.6125	48.669	-3.715	0.7979	-1.4839	0.064188	-0.050661	0.19604	0.66022	-1.3176	3960.7	20.779	-2.3427	81.35	-46.219	76.709	76.455	20.901	-3.2688	-3.71	0.77634	-1.5063	32.639	-5.0988
128.27	-5.5522	48.696	-3.7147	0.79762	-1.4829	0.070868	-0.064391	0.19934	0.66022	-1.3176	3960.0	20.789	-2.3173	81.357	-46.38	76.716	76.455	20.901	-3.2688	-3.71	0.77634	-1.5063	32.639	-5.0988
128.27	-5.4917	48.723	-3.7143	0.79726	-1.4819	0.07766	-0.078528	0.20245	0.66022	-1.3176	3959.4	20.799	-2.2919	81.363	-46.541	76.723	76.455	20.901	-3.2688	-3.71	0.77634	-1.5063	32.639	-5.0988
128.28	-5.4311	48.752	-3.7139	0.79683	-1.4809	0.084552	-0.093053	0.20536	0.66022	-1.3176	3958.8	20.81	-2.2664	81.369	-46.702	76.73	76.455	20.901	-3.2688	-3.71	0.77634	-1.5063	32.639	-5.0988
128.28	-5.3705	48.782	-3.7135	0.79633	-1.4798	0.091533	-0.10795	0.20807	0.66022	-1.3176	3958.1	20.821	-2.2409	81.376	-46.862	76.737	76.455	20.901	-3.2688	-3.71	0.77634	-1.5063	32.639	-5.0988
128.28	-5.3098	48.813	-3.713	0.79575	-1.4788	0.09859	-0.12319	0.21056	0.66022	-1.3176	3957.5	20.833	-2.2154	81.383	-47.022	76.743	76.455	20.901	-3.2688	-3.71	0.77634	-1.5063	32.639	-5.0988
128.28	-5.2491	48.845	-3.7125	0.79509	-1.4777	0.10571	-0.13876	0.21283	0.66022	-1.3176	3956.9	20.845	-2.1899	81.389	-47.182	76.75	76.455	20.901	-3.2688	-3.71	0.77634	-1.5063	32.639	-5.0988
128.29	-5.1885	48.878	-3.7119	0.79436	-1.4767	0.11288	-0.15463	0.21487	0.66022	-1.3176	3956.2	20.857	-2.1644	81.396	-47.341	76.757	76.455	20.901	-3.2688	-3.71	0.77634	-1.5063	32.639	-5.0988
128.29	-5.1279	48.912	-3.7114	0.79355	-1.4756	0.12009	-0.17078	0.21668	0.66022	-1.3176	3955.6	20.87	-2.139	81.402	-47.501	76.764	76.455	20.901	-3.2688	-3.71	0.77634	-1.5063	32.639	-5.0988
128.29	-5.0675	48.947	-3.7107	0.79265	-1.4745	0.12733	-0.1872	0.21824	0.66022	-1.3176	3954.9	20.884	-2.1136	81.409	-47.661	76.771	76.455	20.901	-3.2688	-3.71	0.77634	-1.5063	32.639	-5.0988
128.29	-5.0071	48.983	-3.7101	0.79168	-1.4734	0.13459	-0.20388	0.21957	0.66022	-1.3176	3954.3	20.898	-2.0882	81.416	-47.816	76.778	76.455	20.901	-3.2688	-3.71	0.77634	-1.5063	32.639	-5.0988
128.29	-4.9468	49.02	-3.7094	0.79061	-1.4723	0.14183	-0.22072	0.22065	0.66022	-1.3176	3953.7	20.912	-2.0629	81.422	-47.973	76.785	76.455	20.901	-3.2688	-3.71	0.77634	-1.5063	32.639	-5.0988
128.29	-4.8867	49.058	-3.7087	0.78947	-1.4712	0.14906	-0.23775	0.22147	0.66022	-1.3176	3953.0	20.927	-2.0376	81.429	-48.131	76.792	76.455	20.901	-3.2688	-3.71	0.77634	-1.5063	32.639	-5.0988
128.29	-4.8268	49.096	-3.7079	0.78824	-1.4701	0.15627	-0.25495	0.22203	0.66022	-1.3176	3952.4	20.942	-2.0125	81.436	-48.286	76.799	76.455	20.901	-3.2688	-3.71	0.77634	-1.5063	32.639	-5.0988
128.29	-4.7671	49.136	-3.7071	0.78692	-1.469	0.16364	-0.27274	0.22231	0.66022	-1.3176	3951.7	20.957	-1.9874	81.442	-48.441	76.806	76.455	20.901	-3.2688	-3.71	0.77634	-1.5063	32.639	-5.0988
128.29	-4.7077	49.176	-3.7063	0.78551	-1.4679	0.17116	-0.29109	0.22229	0.66022	-1.3176	3951.1	20.973	-1.9625	81.449	-48.594	76.813	76.455	20.901	-3.2688	-3.71	0.77634	-1.5063	32.639	-5.0988
128.29	-4.6485	49.216	-3.7054	0.78401	-1.4668	0.1786	-0.3095	0.222	0.66022	-1.3176	3950.5	20.989	-1.9377	81.456	-48.746	76.82	76.455	20.901	-3.2688	-3.71	0.77634	-1.5063	32.639	-5.0988
128.28	-4.5896	49.258	-3.7045	0.78241	-1.4657	0.18595	-0.32793	0.22142	0.66022	-1.3176	3949.8	21.006	-1.9129	81.462	-48.897	76.827	76.455	20.901	-3.2688	-3.71	0.77634	-1.5063	32.639	-5.0988
128.28	-4.531	49.3	-3.7035	0.78073	-1.4645	0.1932	-0.34637	0.22056	0.66022	-1.3176	3949.2	21.022	-1.8884	81.469	-49.047	76.835	76.455	20.901	-3.2688	-3.71	0.77634	-1.5063	32.639	-5.0988
128.28	-4.4728	49.343	-3.7026	0.77895	-1.4634	0.20033	-0.36478	0.21942	0.66022	-1.3176	3948.5	21.039	-1.8639	81.476	-49.196	76.842	76.455	20.901	-3.2688	-3.71	0.77634	-1.5063	32.639	-5.0988
128.28	-4.4148	49.386	-3.7015	0.77708	-1.4624	0.20734	-0.38313	0.218	0.66022	-1.3176	3947.9	21.056	-1.8396	81.482	-49.344	76.849	76.455	20.901	-3.2688	-3.71	0.77634	-1.5063	32.639	-5.0988
128.27	-4.3573	49.429	-3.7005	0.77512	-1.4613	0.21419	-0.4014	0.21631	0.66022	-1.3176	3947.2	21.074	-1.8155	81.489	-49.491	76.856	76.455	20.901	-3.2688	-3.71	0.77634	-1.5063	32.639	-5.0988
128.27	-4.3	49.473	-3.6994	0.77306	-1.4602	0.2209	-0.41956	0.21433	0.66022	-1.3176	3946.6	21.091	-1.7915	81.496	-49.636	76.863	76.455	20.901	-3.2688	-3.71	0.77634	-1.5063	32.639	-5.0988
128.27	-4.2432	49.518	-3.6983	0.77092	-1.4591	0.22744	-0.43759	0.21208	0.66022	-1.3176	3945.9	21.109	-1.7676	81.502	-49.78	76.87	76.455	20.901	-3.2688	-3.71	0.77634	-1.5063	32.639	-5.0988
128.26	-4.1867	49.563	-3.6971	0.76869	-1.4581	0.2338	-0.45545	0.20956	0.66022	-1.3176	3945.3	21.127	-1.744	81.509	-49.922	76.877	76.455	20.901	-3.2688	-3.71	0.77634	-1.5063	32.639	-5.0988
128.26	-4.1307	49.608	-3.6959	0.76637	-1.457	0.23996	-0.47312	0.20677	0.66022	-1.3176	3944.6	21.145	-1.7205	81.515	-50.064	76.884	76.455	20.901	-3.2688	-3.71	0.77634	-1.5063	32.639	-5.0988
128.26	-4.075	49.653	-3.6947	0.76396	-1.456	0.24593	-0.49057	0.20371	0.66022	-1.3176	3944.0	21.163	-1.6971	81.522	-50.203	76.891	76.455	20.901	-3.2688	-3.71	0.77634	-1.5063	32.639	-5.0988
128.25	-4.0197	49.699	-3.6935	0.76146	-1.455	0.25168	-0.50778	0.20039	0.66022	-1.3176	3943.3	21.182	-1.674	81.529	-50.341	76.898	76.455	20.901	-3.2688	-3.71	0.77634	-1.5063	32.639	-5.0988
128.25	-3.9648	49.744	-3.6922	0.75888	-1.454	0.25721	-0.52473	0.19682	0.66022	-1.3176	3942.7	21.2	-1.651	81.535	-50.477	76.905	76.455	20.901	-3.2688	-3.71	0.77634	-1.5063	32.639	-5.0988
128.24	-3.9104	49.79	-3.6909	0.75622	-1.453	0.26251	-0.54138	0.193	0.66022	-1.3176	3942.0	21.218	-1.6282	81.542	-50.612	76.911	76.455	20.901	-3.2688	-3.71	0.77634	-1.5063	32.639	-5.0988
128.24	-3.8563	49.836	-3.6896	0.75347	-1.4521	0.26756	-0.55773	0.18893	0.66022	-1.3176	3941.4	21.237	-1.6055	81.548	-50.745	76.918	76.455	20.901	-3.2688	-3.71	0.77634	-1.5063	32.639	-5.0988
128.24	-3.8027	49.882	-3.6882	0.75064	-1.4511	0.27236	-0.57374	0.18462	0.66022	-1.3176	3940.7	21.255	-1.5831	81.555	-50.875	76.925	76.455	20.901	-3.2688	-3.71	0.77634	-1.5063	32.639	-5.0988
128.23	-3.7495	49.928	-3.6869	0.74773	-1.4502	0.2769	-0.5894	0.18007	0.66022	-1.3176	3940.0	21.274	-1.5608	81.561	-51.004	76.932	76.455	20.901	-3.2688	-3.71	0.77634	-1.5063	32.639	-5.0988
128.23	-3.6967	49.974	-3.6855	0.74475	-1.4493	0.28118	-0.60468	0.1753	0.66022	-1.3176	3939.4	21.292	-1.5387	81.568	-51.131	76.939	76.455	20.901	-3.2688	-3.71	0.77634	-1.5063	32.639	-5.0988
128.22	-3.6443	50.019	-3.684	0.74168	-1.4485	0.28517	-0.61957	0.17031	0.66022	-1.3176	3938.7	21.311	-1.5168	81.574	-51.256	76.946	76.455	20.901	-3.2688	-3.71	0.77634	-1.5063	32.639	-5.0988
128.22	-3.5924	50.065	-3.6826	0.73855	-1.4476	0.28888	-0.63405	0.16511	0.66022	-1.3176	3938.1	21.329	-1.495	81.58	-51.379	76.953	76.455	20.901	-3.2688	-3.71	0.77634	-1.5063	32.639	-5.0988
128.21	-3.5408	50.11	-3.6812	0.73535	-1.4468	0.2923	-0.64809	0.1597	0.66022	-1.3176	3937.4	21.347	-1.4734	81.587	-51.5	76.959	76.455	20.901	-3.2688	-3.71	0.77634	-1.5063	32.639	-5.0988
128.21	-3.4896	50.155	-3.6797	0.73207	-1.446	0.29543	-0.66169	0.1541	0.66022	-1.3176	3936.8	21.366	-1.452	81.593	-51.618	76.966	76.455	20.901	-3.2688	-3.71	0.77634	-1.5063	32.639	-5.0988
128.2	-3.4389	50.2	-3.6782	0.72873	-1.4453	0.29825	-0.67482	0.1483	0.66022	-1.3176	3936.1	21.384	-1.4308	81.599	-51.734	76.973	76.455	20.901	-3.2688	-3.71	0.77634	-1.5063	32.639	-5.0988
128.2	-3.3885	50.245	-3.6767	0.72532	-1.4446	0.30076	-0.68748	0.14233	0.66022	-1.3176	3935.4	21.402	-1.4097	81.606	-51.847	76.979	76.455	20.901	-3.2688	-3.71	0.77634	-1.5063	32.639	-5.0988
128.19	-3.3385	50.289	-3.6752	0.72185	-1.4439	0.30296	-0.69965	0.13618	0.66022	-1.3176	3934.8	21.42	-1.3888	81.612	-51.958	76.986	76.455	20.901	-3.2688	-3.71	0.77634	-1.5063	32.639	-5.0988
128.19	-3.2889	50.333	-3.6737	0.71833	-1.4432	0.30484	-0.71132	0.12988	0.66022	-1.3176	3934.1	21.437	-1.3681	81.618	-52.066	76.993	76.455	20.901	-3.2688	-3.71	0.77634	-1.5063	32.639	-5.0988
128.18	-3.2396	50.377	-3.6721	0.71474	-1.4426	0.30748	-0.72253	0.12351	0.66022	-1.3176	3933.5	21.455	-1.3475	81.624	-52.172	76.999	76.455	20.901	-3.2688	-3.71	0.77634	-1.5063	32.639	-5.0988
128.18	-3.1907	50.42	-3.6706	0.7111	-1.442	0.311	-0.7333	0.11711	0.66022	-1.3176	3932.8	21.472	-1.327	81.631	-52.274	77.006	76.455	20.901	-3.2688	-3.71	0.77634	-1.5063	32.639	-5.0988
128.17	-3.1422	50.462	-3.669	0.70741	-1.4414	0.31411	-0.74354	0.11055	0.66022	-1.3176	3932.1	21.49	-1.3067	81.637	-52.374	77.013	76.455	20.901	-3.2688	-3.71	0.77634	-1.5063	32.639	-5.0988
128.17	-3.094	50.505	-3.6675	0.70367	-1.4409	0.31681	-0.75325	0.10386	0.66022	-1.3176	3931.5	21.506	-1.2866	81.643	-52.471	77.019	76.455	20.901	-3.2688	-3.71	0.77634	-1.5063	32.639	-5.0988
128.17	-3.0461	50.546	-3.6659	0.69988	-1.4403	0.31909	-0.76242	0.097042	0.66022	-1.3176	3930.8	21.523	-1.2666	81.649	-52.566	77.026	76.455	20.901	-3.2688	-3.71	0.77634	-1.5063	32.639	-5.0988
128.16	-2.9985	50.587	-3.6643	0.69604	-1.4399	0.32095	-0.77103	0.090102	0.66022	-1.3176	3930.2	21.54	-1.2467	81.655	-52.657	77.032	76.455	20.901	-3.2688	-3.71	0.77634	-1.5063	32.639	-5.0988
128.16	-2.9512	50.628	-3.6627	0.69217	-1.4394	0.32238	-0.7791	0.083051	0.66022	-1.3176	3929.5	21.556	-1.2269	81.661	-52.744	77.039	76.455	20.901	-3.2688	-3.71	0.77634	-1.5063	32.639	-5.0988
128.15	-2.9042	50.668	-3.661	0.68825	-1.439	0.32338	-0.7866	0.075898	0.66022	-1.3176	3928.8	21.572	-1.2073	81.667	-52.829	77.045	76.455	20.901	-3.2688	-3.71	0.77634	-1.5063	32.639	-5.0988
128.15	-2.8575	50.707	-3.6594	0.6843	-1.4387	0.32395	-0.79354	0.068654	0.66022	-1.3176	3928.2	21.588	-1.1878	81.673	-52.91	77.051	76.455	20.901	-3.2688	-3.71	0.77634	-1.5063	32.639	-5.0988
128.15	-2.811	50.746	-3.6578	0.68032	-1.4384	0.32409	-0.79992	0.061326	0.66022	-1.3176	3927.5	21.603	-1.1684	81.679	-52.988	77.058	76.455	20.901	-3.2688	-3.71	0.77634	-1.5063	32.639	-5.0988
128.14	-2.7648	50.784	-3.6562	0.67631	-1.4381	0.32379	-0.80573	0.053926	0.66022	-1.3176	3926.8	21.619	-1.1491	81.685	-53.063	77.064	76.455	20.901	-3.2688	-3.71	0.77634	-1.5063	32.639	-5.0988
128.14	-2.7188	50.822	-3.6546	0.67226	-1.4378	0.32305	-0.81098	0.046462	0.66022	-1.3176	3926.2	21.634	-1.1299	81.691	-53.134	77.07	76.455	20.901	-3.2688	-3.71	0.77634	-1.5063	32.639	-5.0988
128.14	-2.673	50.859	-3.653	0.6682	-1.4376	0.32188	-0.81566	0.038943	0.66022	-1.3176	3925.5	21.648	-1.1108	81.697	-53.201	77.077	76.455	20.901	-3.2688	-3.71	0.77634	-1.5063	32.639	-5.0988
128.13	-2.6275	50.895	-3.6513	0.66411	-1.4374	0.32028	-0.81977	0.031378	0.66022	-1.3176	3924.8	21.663	-1.0918	81.702	-53.265	77.083	76.455	20.901	-3.2688	-3.71	0.77634	-1.5063	32.639	-5.0988
128.13	-2.5821	50.93	-3.6498	0.66	-1.4373	0.31825	-0.82333	0.023778	0.66022	-1.3176	3924.2	21.677	-1.0728	81.708	-53.325	77.089	76.455	20.901	-3.2688	-3.71	0.77634	-1.5063	32.639	-5.0988
128.13	-2.5369	50.965	-3.6482	0.65588	-1.4372	0.31578	-0.82633	0.01615	0.66022	-1.3176	3923.5	21.691	-1.054	81.714	-53.381	77.095	76.455	20.901	-3.2688	-3.71	0.77634	-1.5063	32.639	-5.0988
128.13	-2.4918	50.999	-3.6466	0.65174	-1.4371	0.3129	-0.82877	0.0085039	0.66022	-1.3176	3922.8	21.704	-1.0352	81.72	-53.434	77.101	76.455	20.901	-3.2688	-3.71	0.77634	-1.5063	32.639	-5.0988
128.13	-2.4469	51.032	-3.645	0.64759	-1.4371	0.30959	-0.83067	0.00084831	0.66022	-1.3176	3922.2	21.717	-1.0165	81.725	-53.482	77.108	76.455	20.901	-3.2688	-3.71	0.77634	-1.5063	32.639	-5.0988
128.12	-2.4022	51.065	-3.6435	0.64343	-1.4371	0.30587	-0.83202	-0.0068082	0.66022	-1.3176	3921.5	21.73	-0.9978	81.731	-53.527	77.114	76.455	20.901	-3.2688	-3.71	0.77634	-1.5063	32.639	-5.0988
128.12	-2.3576	51.097	-3.642	0.63927	-1.4372	0.30174	-0.83284	-0.014457	0.66022	-1.3176	3920.8	21.743	-0.9792	81.737	-53.568	77.12	76.455	20.901	-3.2688	-3.71	0.77634	-1.5063	32.639	-5.0988
128.12	-2.3131	51.128	-3.6405	0.6351	-1.4373	0.29721	-0.83313	-0.02209	0.66022	-1.3176	3920.2	21.755	-0.96066	81.742	-53.605	77.126	76.455	20.901	-3.2688	-3.71	0.77634	-1.5063	32.639	-5.0988
128.12	-2.2687	51.158	-3.639	0.63094	-1.4374	0.29228	-0.8329	-0.029699	0.66022	-1.3176	3919.5	21.767	-0.94216	81.748	-53.638	77.132	76.455	20.901	-3.2688	-3.71	0.77634	-1.5063	32.639	-5.0988
128.12	-2.2244	51.188	-3.6376	0.62678	-1.4376	0.28697	-0.83216	-0.037276	0.66022	-1.3176	3918.8	21.778	-0.9237	81.753	-53.666	77.138	76.455	20.901	-3.2688	-3.71	0.77634	-1.5063	32.639	-5.0988
128.12	-2.1802	51.217	-3.6361	0.62262	-1.4378	0.28127	-0.83091	-0.044813	0.66022	-1.3176	3918.2	21.79	-0.90529	81.759	-53.691	77.144	76.455	20.901	-3.2688	-3.71	0.77634	-1.5063	32.639	-5.0988
128.12	-2.1361	51.245	-3.6347	0.61847	-1.438	0.27521	-0.82918	-0.052303	0.66022	-1.3176	3917.5	21.801	-0.88691	81.764	-53.711	77.15	76.455	20.901	-3.2688	-3.71	0.77634	-1.5063	32.639	-5.0988
128.12	-2.0921	51.272	-3.6334	0.61433	-1.4383	0.26878	-0.82696	-0.059739	0.66022	-1.3176	3916.8	21.811	-0.86857	81.77	-53.728	77.156	76.455	20.901	-3.2688	-3.71	0.77634	-1.5063	32.639	-5.0988
128.12	-2.0481	51.299	-3.6321	0.6102	-1.4386	0.262	-0.82427	-0.067113	0.66022	-1.3176	3916.2	21.821	-0.85025	81.775	-53.74	77.162	76.455	20.901	-3.2688	-3.71	0.77634	-1.5063	32.639	-5.0988
128.12	-2.0042	51.325	-3.6308	0.60609	-1.439	0.25489	-0.82113	-0.074419	0.66022	-1.3176	3915.5	21.831	-0.83197	81.78	-53.748	77.167	76.455	20.901	-3.2688	-3.71	0.77634	-1.5063	32.639	-5.0988
128.12	-1.9603	51.35	-3.6295	0.60199	-1.4394	0.24744	-0.81754	-0.081649	0.66022	-1.3176	3914.8	21.841	-0.81371	81.786	-53.752	77.173	76.455	20.901	-3.2688	-3.71	0.77634	-1.5063	32.639	-5.0988
128.12	-1.9165	51.374	-3.6283	0.59791	-1.4398	0.23967	-0.81351	-0.088799	0.66022	-1.3176	3914.2	21.85	-0.79547	81.791	-53.752	77.179	76.455	20.901	-3.2688	-3.71	0.77634	-1.5063	32.639	-5.0988
128.12	-1.8727	51.398	-3.6271	0.59385	-1.4402	0.23159	-0.80907	-0.095861	0.66022	-1.3176	3913.5	21.86	-0.77725	81.796	-53.748	77.185	76.455	20.901	-3.2688	-3.71	0.77634	-1.5063	32.639	-5.0988
128.12	-1.829	51.421	-3.626	0.58982	-1.4407	0.22322	-0.80421	-0.10283	0.66022	-1.3176	3912.8	21.868	-0.75905	81.802	-53.74	77.19	76.455	20.901	-3.2688	-3.71	0.77634	-1.5063	32.639	-5.0988
128.12	-1.7853	51.443	-3.6249	0.58581	-1.4413	0.21456	-0.79896	-0.1097	0.66022	-1.3176	3912.1	21.877	-0.74087	81.807	-53.728	77.196	76.455	20.901	-3.2688	-3.71	0.77634	-1.5063	32.639	-5.0988
128.12	-1.7417	51.465	-3.6238	0.58183	-1.4418	0.20563	-0.79333	-0.11647	0.66022	-1.3176	3911.5	21.885	-0.7227	81.812	-53.711	77.202	76.455	20.901	-3.2688	-3.71	0.77634	-1.5063	32.639	-5.0988
128.12	-1.698	51.486	-3.6228	0.57788	-1.4424	0.19644	-0.78734	-0.12312	0.66022	-1.3176	3910.8	21.893	-0.70456	81.817	-53.691	77.207	76.455	20.901	-3.2688	-3.71	0.77634	-1.5063	32.639	-5.0988
128.12	-1.6544	51.506	-3.6219	0.57396	-1.4431	0.18701	-0.78099	-0.12967	0.66022	-1.3176	3910.1	21.9	-0.68642	81.822	-53.666	77.213	76.455	20.901	-3.2688	-3.71	0.77634	-1.5063	32.639	-5.0988
128.13	-1.6109	51.526	-3.621	0.57007	-1.4437	0.17734	-0.7743	-0.13609	0.66022	-1.3176	3909.5	21.908	-0.66831	81.827	-53.638	77.219	76.455	20.901	-3.2688	-3.71	0.77634	-1.5063	32.639	-5.0988
128.13	-1.5674	51.545	-3.6201	0.56622	-1.4444	0.16745	-0.76728	-0.1424	0.66022	-1.3176	3908.8	21.915	-0.65021	81.832	-53.606	77.224	76.455	20.901	-3.2688	-3.71	0.77634	-1.5063	32.639	-5.0988
128.13	-1.5239	51.564	-3.6193	0.5624	-1.4452	0.15736	-0.75996	-0.14858	0.66022	-1.3176	3908.1	21.921	-0.63213	81.837	-53.57	77.23	76.455	20.901	-3.2688	-3.71	0.77634	-1.5063	32.639	-5.0988
128.13	-1.4804	51.581	-3.6185	0.55862	-1.4459	0.14707	-0.75234	-0.15463	0.66022	-1.3176	3907.5	21.928	-0.61406	81.842	-53.53	77.235	76.455	20.901	-3.2688	-3.71	0.77634	-1.5063	32.639	-5.0988
128.14	-1.437	51.599	-3.6178	0.55488	-1.4467	0.1366	-0.74444	-0.16054	0.66022	-1.3176	3906.8	21.934	-0.59601	81.847	-53.486	77.24	76.455	20.901	-3.2688	-3.71	0.77634	-1.5063	32.639	-5.0988
128.14	-1.3936	51.615	-3.6172	0.55117	-1.4475	0.12596	-0.73627	-0.16632	0.66022	-1.3176	3906.1	21.94	-0.57799	81.852	-53.439	77.246	76.455	20.901	-3.2688	-3.71	0.77634	-1.5063	32.639	-5.0988
128.14	-1.3503	51.631	-3.6166	0.54751	-1.4484	0.11517	-0.72784	-0.17196	0.66022	-1.3176	3905.5	21.946	-0.55998	81.857	-53.388	77.251	76.455	20.901	-3.2688	-3.71	0.77634	-1.5063	32.639	-5.0988
128.14	-1.307	51.647	-3.616	0.5439	-1.4492	0.10424	-0.71918	-0.17746	0.66022	-1.3176	3904.8	21.951	-0.54201	81.862	-53.333	77.257	76.455	20.901	-3.2688	-3.71	0.77634	-1.5063	32.639	-5.0988
128.15	-1.2638	51.662	-3.6155	0.54032	-1.4501	0.093181	-0.7103	-0.18282	0.66022	-1.3176	3904.1	21.957	-0.52406	81.866	-53.275	77.262	76.455	20.901	-3.2688	-3.71	0.77634	-1.5063	32.639	-5.0988
128.15	-1.2207	51.677	-3.6151	0.53679	-1.4511	0.082009	-0.70121	-0.18803	0.66022	-1.3176	3903.5	21.962	-0.50614	81.871	-53.214	77.267	76.455	20.901	-3.2688	-3.71	0.77634	-1.5063	32.639	-5.0988
128.15	-1.1776	51.691	-3.6147	0.53331	-1.452	0.070736	-0.69192	-0.1931	0.66022	-1.3176	3902.8	21.967	-0.48825	81.876	-53.15	77.272	76.455	20.901	-3.2688	-3.71	0.77634	-1.5063	32.639	-5.0988
128.16	-1.1346	51.704	-3.6144	0.52987	-1.453	0.059375	-0.68244	-0.19801	0.66022	-1.3176	3902.1	21.971	-0.4704	81.881	-53.082	77.277	76.455	20.901	-3.2688	-3.71	0.77634	-1.5063	32.639	-5.0988
128.16	-1.0917	51.717	-3.6141	0.52649	-1.454	0.047938	-0.6728	-0.20278	0.66022	-1.3176	3901.5	21.976	-0.4526	81.885	-53.011	77.282	76.455	20.901	-3.2688	-3.71	0.77634	-1.5063	32.639	-5.0988
128.16	-1.0489	51.73	-3.6139	0.52315	-1.455	0.036438	-0.663	-0.2074	0.66022	-1.3176	3900.8	21.98	-0.43484	81.89	-52.937	77.287	76.455	20.901	-3.2688	-3.71	0.77634	-1.5063	32.639	-5.0988
128.17	-1.0063	51.742	-3.6137	0.51986	-1.4561	0.024888	-0.65306	-0.21186	0.66022	-1.3176	3900.1	21.984	-0.41712	81.894	-52.86	77.293	76.455	20.901	-3.2688	-3.71	0.77634	-1.5063	32.639	-5.0988
128.17	-0.96372	51.754	-3.6136	0.51662	-1.4571	0.013299	-0.64299	-0.21618	0.66022	-1.3176	3899.5	21.988	-0.39947	81.899	-52.78	77.297	76.455	20.901	-3.2688	-3.71	0.77634	-1.5063	32.639	-5.0988
128.17	-0.92131	51.765	-3.6136	0.51343	-1.4582	0.0016838	-0.6328	-0.22034	0.66022	-1.3176	3898.8	21.992	-0.38187	81.903	-52.697	77.302	76.455	20.901	-3.2688	-3.71	0.77634	-1.5063	32.639	-5.0988
128.18	-0.87906	51.776	-3.6136	0.51029	-1.4593	-0.0099464	-0.6225	-0.22435	0.66022	-1.3176	3898.1	21.996	-0.36433	81.907	-52.611	77.307	76.455	20.901	-3.2688	-3.71	0.77634	-1.5063	32.639	-5.0988
128.18	-0.83696	51.787	-3.6137	0.5072	-1.4605	-0.020377	-0.61211	-0.2281	0.66022	-1.3176	3897.5	21.999	-0.34687	81.912	-52.523	77.312	76.455	20.901	-3.2688	-3.71	0.77634	-1.5063	32.639	-5.0988
128.19	-0.79504	51.797	-3.6138	0.50417	-1.4616	-0.029801	-0.60167	-0.23109	0.66022	-1.3176	3896.8	22.003	-0.32948	81.916	-52.433	77.317	76.455	20.901	-3.2688	-3.71	0.77634	-1.5063	32.639	-5.0988
128.19	-0.75332	51.807	-3.614	0.50119	-1.4628	-0.039135	-0.59127	-0.2338	0.66022	-1.3176	3896.1	22.006	-0.31217	81.92	-52.339	77.322	76.455	20.901	-3.2688	-3.71	0.77634	-1.5063	32.639	-5.0988
128.19	-0.71179	51.817	-3.6142	0.49826	-1.464	-0.048427	-0.58082	-0.2364	0.66022	-1.3176	3895.5	22.009	-0.29495	81.924	-52.244	77.326	76.455	20.901	-3.2688	-3.71	0.77634	-1.5063	32.639	-5.0988
128.2	-0.67049	51.826	-3.6145	0.49538	-1.4652	-0.05767	-0.57035	-0.23888	0.66022	-1.3176	3894.8	22.012	-0.27782	81.928	-52.146	77.331	76.455	20.901	-3.2688	-3.71	0.77634	-1.5063	32.639	-5.0988
128.2	-0.62942	51.835	-3.6148	0.49255	-1.4664	-0.066859	-0.55985	-0.24125	0.66022	-1.3176	3894.1	22.015	-0.26079	81.932	-52.046	77.336	76.455	20.901	-3.2688	-3.71	0.77634	-1.5063	32.639	-5.0988
128.21	-0.5886	51.844	-3.6152	0.48978	-1.4676	-0.075988	-0.54934	-0.2435	0.66022	-1.3176	3893.5	22.018	-0.24386	81.936	-51.944	77.34	76.455	20.901	-3.2688	-3.71	0.77634	-1.5063	32.639	-5.0988
128.21	-0.54805	51.853	-3.6156	0.48706	-1.4688	-0.085053	-0.53883	-0.24563	0.66022	-1.3176	3892.8	22.02	-0.22705	81.94	-51.84	77.345	76.455	20.901	-3.2688	-3.71	0.77634	-1.5063	32.639	-5.0988
128.21	-0.50778	51.861	-3.616	0.48439	-1.47	-0.094049	-0.52832	-0.24765	0.66022	-1.3176	3892.1	22.023	-0.21036	81.944	-51.734	77.349	76.455	20.901	-3.2688	-3.71	0.77634	-1.5063	32.639	-5.0988
128.22	-0.4678	51.869	-3.6165	0.48178	-1.4713	-0.10297	-0.51782	-0.24955	0.66022	-1.3176	3891.5	22.025	-0.19379	81.948	-51.627	77.353	76.455	20.901	-3.2688	-3.71	0.77634	-1.5063	32.639	-5.0988
128.22	-0.42814	51.877	-3.617	0.47921	-1.4725	-0.11181	-0.50734	-0.25135	0.66022	-1.3176	3890.8	22.028	-0.17735	81.952	-51.517	77.358	76.455	20.901	-3.2688	-3.71	0.77634	-1.5063	32.639	-5.0988
128.22	-0.38881	51.884	-3.6176	0.4767	-1.4738	-0.12057	-0.49689	-0.25303	0.66022	-1.3176	3890.1	22.03	-0.16105	81.956	-51.406	77.362	76.455	20.901	-3.2688	-3.71	0.77634	-1.5063	32.639	-5.0988
128.23	-0.34983	51.892	-3.6182	0.47424	-1.475	-0.12924	-0.48647	-0.2546	0.66022	-1.3176	3889.5	22.032	-0.1449	81.959	-51.293	77.366	76.455	20.901	-3.2688	-3.71	0.77634	-1.5063	32.639	-5.0988
128.23	-0.31121	51.899	-3.6189	0.47184	-1.4763	-0.13782	-0.47609	-0.25606	0.66022	-1.3176	3888.8	22.035	-0.1289	81.963	-51.179	77.37	76.455	20.901	-3.2688	-3.71	0.77634	-1.5063	32.639	-5.0988
128.24	-0.27297	51.906	-3.6196	0.46948	-1.4776	-0.1463	-0.46576	-0.25742	0.66022	-1.3176	3888.2	22.037	-0.11305	81.966	-51.064	77.374	76.455	20.901	-3.2688	-3.71	0.77634	-1.5063	32.639	-5.0988
128.24	-0.23513	51.913	-3.6204	0.46718	-1.4789	-0.15468	-0.45547	-0.25867	0.66022	-1.3176	3887.5	22.039	-0.097375	81.97	-50.947	77.379	76.455	20.901	-3.2688	-3.71	0.77634	-1.5063	32.639	-5.0988
128.24	-0.19769	51.92	-3.6212	0.46493	-1.4802	-0.16296	-0.44524	-0.25981	0.66022	-1.3176	3886.8	22.041	-0.08187	81.973	-50.829	77.382	76.455	20.901	-3.2688	-3.71	0.77634	-1.5063	32.639	-5.0988
128.25	-0.16069	51.926	-3.622	0.46273	-1.4815	-0.17113	-0.43507	-0.26086	0.66022	-1.3176	3886.2	22.043	-0.066544	81.976	-50.709	77.386	76.455	20.901	-3.2688	-3.71	0.77634	-1.5063	32.639	-5.0988
128.25	-0.12414	51.933	-3.6229	0.46058	-1.4828	-0.17919	-0.42496	-0.2618	0.66022	-1.3176	3885.5	22.045	-0.051405	81.98	-50.589	77.39	76.455	20.901	-3.2688	-3.71	0.77634	-1.5063	32.639	-5.0988
128.25	-0.088049	51.939	-3.6238	0.45848	-1.4841	-0.18714	-0.41492	-0.26264	0.66022	-1.3176	3884.9	22.047	-0.036459	81.983	-50.468	77.394	76.455	20.901	-3.2688	-3.71	0.77634	-1.5063	32.639	-5.0988
128.26	-0.052439	51.945	-3.6247	0.45643	-1.4854	-0.19497	-0.40495	-0.26339	0.66022	-1.3176	3884.2	22.048	-0.021713	81.986	-50.346	77.398	76.455	20.901	-3.2688	-3.71	0.77634	-1.5063	32.639	-5.0988
128.26	-0.017324	51.951	-3.6257	0.45443	-1.4867	-0.20268	-0.39505	-0.26404	0.66022	-1.3176	3883.5	22.05	-0.007173	81.989	-50.223	77.401	76.455	20.901	-3.2688	-3.71	0.77634	-1.5063	32.639	-5.0988
128.26	0.017278	51.957	-3.6268	0.45248	-1.4881	-0.21012	-0.38548	-0.2646	0.66022	-1.3176	3882.9	22.052	0.0071535	81.992	-50.099	77.405	76.455	20.901	-3.2688	-3.71	0.77634	-1.5063	32.639	-5.0988
128.27	0.051352	51.963	-3.6278	0.45057	-1.4894	-0.21728	-0.37623	-0.26508	0.66022	-1.3176	3882.2	22.054	0.02126	81.995	-49.974	77.409	76.455	20.901	-3.2688	-3.71	0.77634	-1.5063	32.639	-5.0988
128.27	0.084882	51.968	-3.6289	0.44871	-1.4907	-0.22434	-0.36704	-0.26547	0.66022	-1.3176	3881.6	22.055	0.035141	81.998	-49.849	77.412	76.455	20.901	-3.2688	-3.71	0.77634	-1.5063	32.639	-5.0988
128.27	0.11785	51.974	-3.6301	0.4469	-1.492	-0.23127	-0.35791	-0.26579	0.66022	-1.3176	3880.9	22.057	0.048789	82.001	-49.724	77.415	76.455	20.901	-3.2688	-3.71	0.77634	-1.5063	32.639	-5.0988
128.27	0.15025	51.979	-3.6313	0.44513	-1.4934	-0.23809	-0.34884	-0.26602	0.66022	-1.3176	3880.2	22.059	0.062199	82.003	-49.598	77.419	76.455	20.901	-3.2688	-3.71	0.77634	-1.5063	32.639	-5.0988
128.28	0.18206	51.984	-3.6325	0.44341	-1.4947	-0.2448	-0.33983	-0.26619	0.66022	-1.3176	3879.6	22.06	0.075365	82.006	-49.471	77.422	76.455	20.901	-3.2688	-3.71	0.77634	-1.5063	32.639	-5.0988
128.28	0.21327	51.989	-3.6337	0.44174	-1.496	-0.25139	-0.33089	-0.26628	0.66022	-1.3176	3878.9	22.062	0.08828	82.008	-49.345	77.425	76.455	20.901	-3.2688	-3.71	0.77634	-1.5063	32.639	-5.0988
128.28	0.24386	51.994	-3.635	0.4401	-1.4974	-0.25786	-0.322	-0.2663	0.66022	-1.3176	3878.3	22.063	0.10094	82.011	-49.218	77.428	76.455	20.901	-3.2688	-3.71	0.77634	-1.5063	32.639	-5.0988
128.28	0.27382	51.999	-3.6363	0.43852	-1.4987	-0.26421	-0.31318	-0.26625	0.66022	-1.3176	3877.6	22.065	0.11334	82.013	-49.091	77.431	76.455	20.901	-3.2688	-3.71	0.77634	-1.5063	32.639	-5.0988
128.29	0.30313	52.003	-3.6376	0.43697	-1.5	-0.27044	-0.30441	-0.26613	0.66022	-1.3176	3877.0	22.066	0.12547	82.016	-48.964	77.434	76.455	20.901	-3.2688	-3.71	0.77634	-1.5063	32.639	-5.0988
128.29	0.3318	52.008	-3.639	0.43547	-1.5014	-0.27656	-0.29569	-0.26595	0.66022	-1.3176	3876.3	22.068	0.13733	82.018	-48.836	77.437	76.455	20.901	-3.2688	-3.71	0.77634	-1.5063	32.639	-5.0988
128.29	0.35979	52.012	-3.6404	0.43402	-1.5027	-0.28255	-0.28703	-0.26571	0.66022	-1.3176	3875.7	22.069	0.14891	82.02	-48.709	77.44	76.455	20.901	-3.2688	-3.71	0.77634	-1.5063	32.639	-5.0988
128.29	0.38711	52.016	-3.6418	0.4326	-1.504	-0.28843	-0.27842	-0.26541	0.66022	-1.3176	3875.0	22.07	0.16021	82.022	-48.582	77.443	76.455	20.901	-3.2688	-3.71	0.77634	-1.5063	32.639	-5.0988
128.29	0.41373	52.021	-3.6433	0.43123	-1.5053	-0.29419	-0.26986	-0.26505	0.66022	-1.3176	3874.4	22.071	0.17123	82.024	-48.455	77.445	76.455	20.901	-3.2688	-3.71	0.77634	-1.5063	32.639	-5.0988
128.3	0.43966	52.024	-3.6448	0.4299	-1.5067	-0.29984	-0.26135	-0.26463	0.66022	-1.3176	3873.7	22.073	0.18195	82.026	-48.328	77.448	76.455	20.901	-3.2688	-3.71	0.77634	-1.5063	32.639	-5.0988
128.3	0.46487	52.028	-3.6463	0.42862	-1.508	-0.30536	-0.25288	-0.26416	0.66022	-1.3176	3873.0	22.074	0.19238	82.028	-48.201	77.451	76.455	20.901	-3.2688	-3.71	0.77634	-1.5063	32.639	-5.0988
128.3	0.48936	52.032	-3.6478	0.42737	-1.5093	-0.31077	-0.24446	-0.26363	0.66022	-1.3176	3872.4	22.075	0.20252	82.03	-48.075	77.453	76.455	20.901	-3.2688	-3.71	0.77634	-1.5063	32.639	-5.0988
128.3	0.51312	52.035	-3.6494	0.42617	-1.5106	-0.31607	-0.23607	-0.26306	0.66022	-1.3176	3871.7	22.076	0.21234	82.032	-47.949	77.455	76.455	20.901	-3.2688	-3.71	0.77634	-1.5063	32.639	-5.0988
128.3	0.53615	52.038	-3.651	0.42501	-1.5119	-0.32125	-0.22772	-0.26244	0.66022	-1.3176	3871.1	22.077	0.22187	82.033	-47.824	77.458	76.455	20.901	-3.2688	-3.71	0.77634	-1.5063	32.639	-5.0988
128.31	0.55842	52.041	-3.6526	0.4239	-1.5133	-0.32632	-0.2194	-0.26176	0.66022	-1.3176	3870.4	22.078	0.23108	82.035	-47.699	77.46	76.455	20.901	-3.2688	-3.71	0.77634	-1.5063	32.639	-5.0988
128.31	0.57994	52.044	-3.6542	0.42282	-1.5146	-0.33127	-0.21112	-0.26105	0.66022	-1.3176	3869.8	22.079	0.23998	82.036	-47.574	77.462	76.455	20.901	-3.2688	-3.71	0.77634	-1.5063	32.639	-5.0988
128.31	0.60071	52.047	-3.6559	0.42178	-1.5159	-0.33612	-0.20285	-0.26029	0.66022	-1.3176	3869.1	22.079	0.24857	82.038	-47.45	77.464	76.455	20.901	-3.2688	-3.71	0.77634	-1.5063	32.639	-5.0988
128.31	0.6207	52.049	-3.6576	0.42079	-1.5172	-0.34085	-0.19462	-0.25948	0.66022	-1.3176	3868.5	22.08	0.25684	82.039	-47.327	77.466	76.455	20.901	-3.2688	-3.71	0.77634	-1.5063	32.639	-5.0988
128.31	0.63992	52.051	-3.6593	0.41984	-1.5185	-0.34548	-0.1864	-0.25864	0.66022	-1.3176	3867.8	22.081	0.26479	82.04	-47.205	77.468	76.455	20.901	-3.2688	-3.71	0.77634	-1.5063	32.639	-5.0988
128.31	0.65837	52.053	-3.661	0.41893	-1.5198	-0.34999	-0.1782	-0.25775	0.66022	-1.3176	3867.2	22.081	0.27242	82.042	-47.083	77.47	76.455	20.901	-3.2688	-3.71	0.77634	-1.5063	32.639	-5.0988
128.31	0.67603	52.055	-3.6628	0.41806	-1.521	-0.3544	-0.17001	-0.25683	0.66022	-1.3176	3866.6	22.082	0.27972	82.043	-46.962	77.472	76.455	20.901	-3.2688	-3.71	0.77634	-1.5063	32.639	-5.0988
128.31	0.69291	52.056	-3.6646	0.41723	-1.5223	-0.35871	-0.16183	-0.25587	0.66022	-1.3176	3865.9	22.082	0.2867	82.044	-46.842	77.474	76.455	20.901	-3.2688	-3.71	0.77634	-1.5063	32.639	-5.0988
128.32	0.709	52.057	-3.6664	0.41644	-1.5236	-0.36292	-0.15366	-0.25487	0.66022	-1.3176	3865.3	22.082	0.29336	82.045	-46.723	77.475	76.455	20.901	-3.2688	-3.71	0.77634	-1.5063	32.639	-5.0988
128.32	0.7243	52.058	-3.6682	0.41569	-1.5249	-0.36702	-0.14549	-0.25383	0.66022	-1.3176	3864.6	22.082	0.29969	82.046	-46.604	77.477	76.455	20.901	-3.2688	-3.71	0.77634	-1.5063	32.639	-5.0988
128.32	0.73881	52.059	-3.6701	0.41498	-1.5261	-0.37102	-0.13733	-0.25276	0.66022	-1.3176	3864.0	22.083	0.30568	82.047	-46.487	77.478	76.455	20.901	-3.2688	-3.71	0.77634	-1.5063	32.639	-5.0988
128.32	0.75252	52.059	-3.6719	0.41432	-1.5274	-0.37492	-0.12916	-0.25166	0.66022	-1.3176	3863.3	22.083	0.31135	82.047	-46.371	77.48	76.455	20.901	-3.2688	-3.71	0.77634	-1.5063	32.639	-5.0988
128.32	0.76543	52.06	-3.6738	0.41369	-1.5287	-0.37873	-0.12099	-0.25052	0.66022	-1.3176	3862.7	22.082	0.3167	82.048	-46.256	77.481	76.455	20.901	-3.2688	-3.71	0.77634	-1.5063	32.639	-5.0988
128.32	0.77756	52.059	-3.6757	0.41311	-1.5299	-0.38244	-0.1128	-0.24935	0.66022	-1.3176	3862.0	22.082	0.32171	82.049	-46.141	77.483	76.455	20.901	-3.2688	-3.71	0.77634	-1.5063	32.639	-5.0988
128.32	0.78889	52.059	-3.6776	0.41256	-1.5311	-0.38606	-0.10461	-0.24815	0.66022	-1.3176	3861.4	22.082	0.3264	82.049	-46.028	77.484	76.455	20.901	-3.2688	-3.71	0.77634	-1.5063	32.639	-5.0988
128.32	0.79942	52.058	-3.6796	0.41206	-1.5324	-0.38958	-0.096404	-0.24692	0.66022	-1.3176	3860.8	22.081	0.33075	82.05	-45.917	77.485	76.455	20.901	-3.2688	-3.71	0.77634	-1.5063	32.639	-5.0988
128.32	0.80917	52.057	-3.6815	0.4116	-1.5336	-0.39301	-0.088181	-0.24565	0.66022	-1.3176	3860.1	22.081	0.33478	82.05	-45.806	77.486	76.455	20.901	-3.2688	-3.71	0.77634	-1.5063	32.639	-5.0988
128.33	0.81813	52.056	-3.6835	0.41118	-1.5348	-0.39636	-0.07994	-0.24436	0.66022	-1.3176	3859.5	22.08	0.33849	82.05	-45.697	77.487	76.455	20.901	-3.2688	-3.71	0.77634	-1.5063	32.639	-5.0988
128.33	0.82631	52.054	-3.6855	0.4108	-1.5361	-0.39961	-0.071677	-0.24303	0.66022	-1.3176	3858.8	22.079	0.34187	82.051	-45.589	77.488	76.455	20.901	-3.2688	-3.71	0.77634	-1.5063	32.639	-5.0988
128.33	0.8337	52.052	-3.6875	0.41046	-1.5373	-0.40278	-0.063392	-0.24168	0.66022	-1.3176	3858.2	22.078	0.34493	82.051	-45.483	77.489	76.455	20.901	-3.2688	-3.71	0.77634	-1.5063	32.639	-5.0988
128.33	0.84032	52.049	-3.6895	0.41017	-1.5385	-0.40586	-0.055082	-0.24029	0.66022	-1.3176	3857.6	22.077	0.34767	82.051	-45.377	77.49	76.455	20.901	-3.2688	-3.71	0.77634	-1.5063	32.639	-5.0988
128.33	0.84617	52.047	-3.6916	0.40991	-1.5397	-0.40885	-0.046745	-0.23887	0.66022	-1.3176	3856.9	22.076	0.35009	82.051	-45.274	77.491	76.455	20.901	-3.2688	-3.71	0.77634	-1.5063	32.639	-5.0988
128.33	0.85125	52.044	-3.6936	0.4097	-1.5409	-0.41176	-0.038381	-0.23743	0.66022	-1.3176	3856.3	22.074	0.35219	82.051	-45.171	77.492	76.455	20.901	-3.2688	-3.71	0.77634	-1.5063	32.639	-5.0988
128.33	0.85557	52.04	-3.6957	0.40953	-1.542	-0.41459	-0.029987	-0.23595	0.66022	-1.3176	3855.6	22.073	0.35398	82.051	-45.07	77.492	76.455	20.901	-3.2688	-3.71	0.77634	-1.5063	32.639	-5.0988
128.33	0.85914	52.036	-3.6978	0.4094	-1.5432	-0.41734	-0.021562	-0.23444	0.66022	-1.3176	3855.0	22.071	0.35546	82.051	-44.971	77.493	76.455	20.901	-3.2688	-3.71	0.77634	-1.5063	32.639	-5.0988
128.34	0.86197	52.032	-3.6999	0.40931	-1.5444	-0.42001	-0.013106	-0.2329	0.66022	-1.3176	3854.4	22.069	0.35663	82.051	-44.873	77.494	76.455	20.901	-3.2688	-3.71	0.77634	-1.5063	32.639	-5.0988
128.34	0.86406	52.028	-3.702	0.40927	-1.5456	-0.42259	-0.0046183	-0.23133	0.66022	-1.3176	3853.7	22.067	0.35749	82.051	-44.777	77.494	76.455	20.901	-3.2688	-3.71	0.77634	-1.5063	32.639	-5.0988
128.34	0.86542	52.023	-3.7041	0.40927	-1.5467	-0.4251	0.003902	-0.22973	0.66022	-1.3176	3853.1	22.065	0.35806	82.05	-44.683	77.495	76.455	20.901	-3.2688	-3.71	0.77634	-1.5063	32.639	-5.0988
128.34	0.86606	52.017	-3.7062	0.40931	-1.5478	-0.42753	0.012455	-0.2281	0.66022	-1.3176	3852.5	22.063	0.35832	82.05	-44.59	77.495	76.455	20.901	-3.2688	-3.71	0.77634	-1.5063	32.639	-5.0988
128.34	0.86599	52.012	-3.7084	0.40939	-1.549	-0.42989	0.021041	-0.22643	0.66022	-1.3176	3851.8	22.061	0.35829	82.05	-44.499	77.496	76.455	20.901	-3.2688	-3.71	0.77634	-1.5063	32.639	-5.0988
128.34	0.86522	52.005	-3.7105	0.40952	-1.5501	-0.43216	0.029659	-0.22474	0.66022	-1.3176	3851.2	22.058	0.35798	82.049	-44.409	77.496	76.455	20.901	-3.2688	-3.71	0.77634	-1.5063	32.639	-5.0988
128.35	0.86376	51.999	-3.7127	0.40969	-1.5512	-0.43436	0.03831	-0.22301	0.66022	-1.3176	3850.5	22.055	0.35737	82.049	-44.322	77.496	76.455	20.901	-3.2688	-3.71	0.77634	-1.5063	32.639	-5.0988
128.35	0.86161	51.992	-3.7149	0.4099	-1.5523	-0.43649	0.046991	-0.22124	0.66022	-1.3176	3849.9	22.052	0.35649	82.048	-44.236	77.496	76.455	20.901	-3.2688	-3.71	0.77634	-1.5063	32.639	-5.0988
128.35	0.85881	51.985	-3.717	0.41016	-1.5534	-0.43853	0.055703	-0.21944	0.66022	-1.3176	3849.3	22.049	0.35533	82.048	-44.151	77.497	76.455	20.901	-3.2688	-3.71	0.77634	-1.5063	32.639	-5.0988
128.35	0.85534	51.977	-3.7192	0.41046	-1.5545	-0.44051	0.064445	-0.21761	0.66022	-1.3176	3848.6	22.046	0.3539	82.047	-44.069	77.497	76.455	20.901	-3.2688	-3.71	0.77634	-1.5063	32.639	-5.0988
128.35	0.85123	51.969	-3.7214	0.4108	-1.5556	-0.4424	0.073214	-0.21574	0.66022	-1.3176	3848.0	22.043	0.3522	82.046	-43.989	77.497	76.455	20.901	-3.2688	-3.71	0.77634	-1.5063	32.639	-5.0988
128.36	0.84649	51.961	-3.7237	0.41119	-1.5567	-0.44423	0.082008	-0.21383	0.66022	-1.3176	3847.4	22.039	0.35024	82.046	-43.91	77.497	76.455	20.901	-3.2688	-3.71	0.77634	-1.5063	32.639	-5.0988
128.36	0.84113	51.952	-3.7259	0.41162	-1.5578	-0.44597	0.090827	-0.21188	0.66022	-1.3176	3846.7	22.035	0.34803	82.045	-43.833	77.497	76.455	20.901	-3.2688	-3.71	0.77634	-1.5063	32.639	-5.0988
128.36	0.83516	51.942	-3.7281	0.4121	-1.5588	-0.44764	0.099668	-0.2099	0.66022	-1.3176	3846.1	22.031	0.34556	82.044	-43.758	77.497	76.455	20.901	-3.2688	-3.71	0.77634	-1.5063	32.639	-5.0988
128.36	0.8286	51.933	-3.7304	0.41262	-1.5599	-0.44924	0.10853	-0.20788	0.66022	-1.3176	3845.5	22.027	0.34285	82.043	-43.685	77.497	76.455	20.901	-3.2688	-3.71	0.77634	-1.5063	32.639	-5.0988
128.37	0.82147	51.923	-3.7326	0.41318	-1.5609	-0.45075	0.11741	-0.20582	0.66022	-1.3176	3844.9	22.023	0.3399	82.043	-43.614	77.497	76.455	20.901	-3.2688	-3.71	0.77634	-1.5063	32.639	-5.0988
128.37	0.81376	51.912	-3.7349	0.41379	-1.5619	-0.4522	0.1263	-0.20372	0.66022	-1.3176	3844.2	22.019	0.33672	82.042	-43.545	77.497	76.455	20.901	-3.2688	-3.71	0.77634	-1.5063	32.639	-5.0988
128.37	0.80551	51.902	-3.7371	0.41445	-1.5629	-0.45356	0.1352	-0.20157	0.66022	-1.3176	3843.6	22.014	0.33331	82.041	-43.478	77.497	76.455	20.901	-3.2688	-3.71	0.77634	-1.5063	32.639	-5.0988
128.37	0.79673	51.89	-3.7394	0.41514	-1.5639	-0.45485	0.14411	-0.19939	0.66022	-1.3176	3843.0	22.009	0.32968	82.04	-43.413	77.497	76.455	20.901	-3.2688	-3.71	0.77634	-1.5063	32.639	-5.0988
128.38	0.78742	51.879	-3.7417	0.41589	-1.5649	-0.45606	0.15302	-0.19716	0.66022	-1.3176	3842.3	22.004	0.32583	82.039	-43.35	77.496	76.455	20.901	-3.2688	-3.71	0.77634	-1.5063	32.639	-5.0988
128.38	0.77761	51.867	-3.744	0.41667	-1.5659	-0.45709	0.16185	-0.19473	0.66022	-1.3176	3841.7	21.999	0.32177	82.038	-43.289	77.496	76.455	20.901	-3.2688	-3.71	0.77634	-1.5063	32.639	-5.0988
128.38	0.7673	51.855	-3.7463	0.4175	-1.5669	-0.45744	0.17013	-0.19129	0.66022	-1.3176	3841.1	21.994	0.31751	82.037	-43.23	77.496	76.455	20.901	-3.2688	-3.71	0.77634	-1.5063	32.639	-5.0988
128.39	0.75652	51.842	-3.7485	0.41838	-1.5678	-0.45766	0.17837	-0.18779	0.66022	-1.3176	3840.4	21.989	0.31306	82.036	-43.173	77.496	76.455	20.901	-3.2688	-3.71	0.77634	-1.5063	32.639	-5.0988
128.39	0.74528	51.829	-3.7508	0.41929	-1.5687	-0.45776	0.18658	-0.18423	0.66022	-1.3176	3839.8	21.983	0.30841	82.035	-43.119	77.496	76.455	20.901	-3.2688	-3.71	0.77634	-1.5063	32.639	-5.0988
128.39	0.73359	51.816	-3.7531	0.42024	-1.5697	-0.45774	0.19474	-0.18061	0.66022	-1.3176	3839.2	21.977	0.30357	82.034	-43.066	77.495	76.455	20.901	-3.2688	-3.71	0.77634	-1.5063	32.639	-5.0988
128.4	0.72146	51.802	-3.7554	0.42124	-1.5706	-0.4576	0.20286	-0.17692	0.66022	-1.3176	3838.6	21.972	0.29856	82.033	-43.015	77.495	76.455	20.901	-3.2688	-3.71	0.77634	-1.5063	32.639	-5.0988
128.4	0.70891	51.788	-3.7577	0.42227	-1.5714	-0.45733	0.21092	-0.17317	0.66022	-1.3176	3837.9	21.966	0.29337	82.032	-42.967	77.495	76.455	20.901	-3.2688	-3.71	0.77634	-1.5063	32.639	-5.0988
128.4	0.69595	51.773	-3.76	0.42334	-1.5723	-0.45694	0.21894	-0.16936	0.66022	-1.3176	3837.3	21.96	0.28801	82.031	-42.921	77.494	76.455	20.901	-3.2688	-3.71	0.77634	-1.5063	32.639	-5.0988
128.41	0.68259	51.759	-3.7623	0.42446	-1.5731	-0.45643	0.2269	-0.16548	0.66022	-1.3176	3836.7	21.953	0.28248	82.03	-42.877	77.494	76.455	20.901	-3.2688	-3.71	0.77634	-1.5063	32.639	-5.0988
128.41	0.66885	51.744	-3.7645	0.42561	-1.5739	-0.4558	0.23479	-0.16155	0.66022	-1.3176	3836.1	21.947	0.2768	82.028	-42.835	77.494	76.455	20.901	-3.2688	-3.71	0.77634	-1.5063	32.639	-5.0988
128.42	0.65475	51.728	-3.7668	0.42681	-1.5747	-0.45504	0.24263	-0.15755	0.66022	-1.3176	3835.4	21.94	0.27097	82.027	-42.795	77.493	76.455	20.901	-3.2688	-3.71	0.77634	-1.5063	32.639	-5.0988
128.42	0.64029	51.713	-3.7691	0.42804	-1.5755	-0.45415	0.25039	-0.1535	0.66022	-1.3176	3834.8	21.934	0.26499	82.026	-42.757	77.493	76.455	20.901	-3.2688	-3.71	0.77634	-1.5063	32.639	-5.0988
128.43	0.62549	51.697	-3.7714	0.42931	-1.5763	-0.45315	0.25809	-0.14938	0.66022	-1.3176	3834.2	21.927	0.25887	82.025	-42.722	77.493	76.455	20.901	-3.2688	-3.71	0.77634	-1.5063	32.639	-5.0988
128.43	0.61037	51.68	-3.7736	0.43062	-1.577	-0.45202	0.2657	-0.14521	0.66022	-1.3176	3833.6	21.92	0.25261	82.024	-42.689	77.492	76.455	20.901	-3.2688	-3.71	0.77634	-1.5063	32.639	-5.0988
128.44	0.59494	51.664	-3.7759	0.43197	-1.5777	-0.45077	0.27324	-0.14099	0.66022	-1.3176	3832.9	21.913	0.24623	82.023	-42.658	77.492	76.455	20.901	-3.2688	-3.71	0.77634	-1.5063	32.639	-5.0988
128.44	0.57922	51.647	-3.7781	0.43335	-1.5784	-0.44939	0.2807	-0.1367	0.66022	-1.3176	3832.3	21.906	0.23973	82.022	-42.629	77.492	76.455	20.901	-3.2688	-3.71	0.77634	-1.5063	32.639	-5.0988
128.45	0.56321	51.63	-3.7804	0.43477	-1.5791	-0.44789	0.28806	-0.13236	0.66022	-1.3176	3831.7	21.898	0.23311	82.021	-42.603	77.492	76.455	20.901	-3.2688	-3.71	0.77634	-1.5063	32.639	-5.0988
128.45	0.54694	51.612	-3.7826	0.43623	-1.5797	-0.44627	0.29534	-0.12797	0.66022	-1.3176	3831.1	21.891	0.22637	82.02	-42.579	77.491	76.455	20.901	-3.2688	-3.71	0.77634	-1.5063	32.639	-5.0988
128.46	0.53042	51.595	-3.7848	0.43773	-1.5804	-0.44453	0.30251	-0.12352	0.66022	-1.3176	3830.4	21.883	0.21954	82.018	-42.557	77.491	76.455	20.901	-3.2688	-3.71	0.77634	-1.5063	32.639	-5.0988
128.46	0.51366	51.577	-3.7871	0.43926	-1.581	-0.44266	0.30959	-0.11902	0.66022	-1.3176	3829.8	21.875	0.21261	82.017	-42.537	77.491	76.455	20.901	-3.2688	-3.71	0.77634	-1.5063	32.639	-5.0988
128.47	0.49668	51.559	-3.7893	0.44082	-1.5816	-0.44067	0.31656	-0.11447	0.66022	-1.3176	3829.2	21.868	0.20558	82.016	-42.519	77.49	76.455	20.901	-3.2688	-3.71	0.77634	-1.5063	32.639	-5.0988
128.47	0.47949	51.541	-3.7915	0.44242	-1.5821	-0.43856	0.32342	-0.10987	0.66022	-1.3176	3828.6	21.86	0.19847	82.015	-42.504	77.49	76.455	20.901	-3.2688	-3.71	0.77634	-1.5063	32.639	-5.0988
128.48	0.46211	51.522	-3.7936	0.44406	-1.5827	-0.43632	0.33017	-0.10523	0.66022	-1.3176	3827.9	21.852	0.19127	82.014	-42.491	77.49	76.455	20.901	-3.2688	-3.71	0.77634	-1.5063	32.639	-5.0988
128.48	0.44454	51.503	-3.7958	0.44573	-1.5832	-0.43396	0.33679	-0.10053	0.66022	-1.3176	3827.3	21.844	0.18401	82.013	-42.48	77.49	76.455	20.901	-3.2688	-3.71	0.77634	-1.5063	32.639	-5.0988
128.49	0.42681	51.484	-3.798	0.44743	-1.5837	-0.43148	0.3433	-0.095795	0.66022	-1.3176	3826.7	21.836	0.17667	82.012	-42.472	77.489	76.455	20.901	-3.2688	-3.71	0.77634	-1.5063	32.639	-5.0988
128.49	0.40894	51.465	-3.8001	0.44916	-1.5841	-0.42888	0.34967	-0.091013	0.66022	-1.3176	3826.1	21.827	0.16927	82.011	-42.466	77.489	76.455	20.901	-3.2688	-3.71	0.77634	-1.5063	32.639	-5.0988
128.5	0.39092	51.446	-3.8023	0.45092	-1.5846	-0.42615	0.35592	-0.086188	0.66022	-1.3176	3825.4	21.819	0.16182	82.01	-42.462	77.489	76.455	20.901	-3.2688	-3.71	0.77634	-1.5063	32.639	-5.0988
128.51	0.37278	51.427	-3.8044	0.45272	-1.585	-0.4233	0.36202	-0.081322	0.66022	-1.3176	3824.8	21.811	0.15431	82.009	-42.46	77.489	76.455	20.901	-3.2688	-3.71	0.77634	-1.5063	32.639	-5.0988
128.51	0.35453	51.407	-3.8065	0.45454	-1.5854	-0.42033	0.36799	-0.076418	0.66022	-1.3176	3824.2	21.802	0.14676	82.008	-42.461	77.489	76.455	20.901	-3.2688	-3.71	0.77634	-1.5063	32.639	-5.0988
128.52	0.33619	51.387	-3.8086	0.4564	-1.5858	-0.41724	0.37381	-0.071476	0.66022	-1.3176	3823.6	21.794	0.13916	82.008	-42.464	77.489	76.455	20.901	-3.2688	-3.71	0.77634	-1.5063	32.639	-5.0988
128.53	0.31776	51.368	-3.8107	0.45828	-1.5861	-0.41403	0.37948	-0.066498	0.66022	-1.3176	3822.9	21.785	0.13154	82.007	-42.469	77.489	76.455	20.901	-3.2688	-3.71	0.77634	-1.5063	32.639	-5.0988
128.53	0.29927	51.348	-3.8127	0.46019	-1.5864	-0.4107	0.385	-0.061486	0.66022	-1.3176	3822.3	21.776	0.12388	82.006	-42.476	77.489	76.455	20.901	-3.2688	-3.71	0.77634	-1.5063	32.639	-5.0988
128.54	0.28072	51.328	-3.8148	0.46213	-1.5867	-0.40725	0.39036	-0.056443	0.66022	-1.3176	3821.7	21.768	0.11621	82.005	-42.486	77.489	76.455	20.901	-3.2688	-3.71	0.77634	-1.5063	32.639	-5.0988
128.55	0.26212	51.308	-3.8168	0.46409	-1.587	-0.40368	0.39555	-0.051369	0.66022	-1.3176	3821.1	21.759	0.10851	82.005	-42.498	77.489	76.455	20.901	-3.2688	-3.71	0.77634	-1.5063	32.639	-5.0988
128.55	0.2435	51.288	-3.8188	0.46608	-1.5872	-0.39999	0.40058	-0.046267	0.66022	-1.3176	3820.5	21.75	0.1008	82.004	-42.512	77.489	76.455	20.901	-3.2688	-3.71	0.77634	-1.5063	32.639	-5.0988
128.56	0.22486	51.268	-3.8208	0.4681	-1.5874	-0.39619	0.40544	-0.041139	0.66022	-1.3176	3819.8	21.741	0.093086	82.003	-42.529	77.489	76.455	20.901	-3.2688	-3.71	0.77634	-1.5063	32.639	-5.0988
128.57	0.20622	51.247	-3.8228	0.47014	-1.5876	-0.39226	0.41012	-0.035987	0.66022	-1.3176	3819.2	21.733	0.085369	82.003	-42.548	77.489	76.455	20.901	-3.2688	-3.71	0.77634	-1.5063	32.639	-5.0988
128.57	0.18758	51.227	-3.8247	0.4722	-1.5878	-0.38822	0.41462	-0.030813	0.66022	-1.3176	3818.6	21.724	0.077655	82.002	-42.569	77.489	76.455	20.901	-3.2688	-3.71	0.77634	-1.5063	32.639	-5.0988
128.58	0.16897	51.207	-3.8267	0.47428	-1.5879	-0.38406	0.41894	-0.025619	0.66022	-1.3176	3818.0	21.715	0.069949	82.002	-42.592	77.489	76.455	20.901	-3.2688	-3.71	0.77634	-1.5063	32.639	-5.0988
128.59	0.15038	51.187	-3.8286	0.47639	-1.5881	-0.37979	0.42307	-0.020408	0.66022	-1.3176	3817.3	21.706	0.062256	82.001	-42.618	77.49	76.455	20.901	-3.2688	-3.71	0.77634	-1.5063	32.639	-5.0988
128.6	0.13184	51.167	-3.8305	0.47852	-1.5882	-0.3754	0.42701	-0.015181	0.66022	-1.3176	3816.7	21.697	0.054581	82.001	-42.646	77.49	76.455	20.901	-3.2688	-3.71	0.77634	-1.5063	32.639	-5.0988
128.6	0.11336	51.147	-3.8323	0.48066	-1.5882	-0.37089	0.43076	-0.009941	0.66022	-1.3176	3816.1	21.688	0.046929	82.0	-42.676	77.49	76.455	20.901	-3.2688	-3.71	0.77634	-1.5063	32.639	-5.0988
128.61	0.094939	51.127	-3.8342	0.48282	-1.5883	-0.36628	0.43455	-0.0046888	0.66022	-1.3176	3815.5	21.679	0.039304	82.0	-42.708	77.491	76.455	20.901	-3.2688	-3.71	0.77634	-1.5063	32.639	-5.0988
128.62	0.076597	51.107	-3.836	0.48501	-1.5883	-0.36154	0.43818	0.0005751	0.66022	-1.3176	3814.8	21.671	0.031711	82.0	-42.742	77.491	76.455	20.901	-3.2688	-3.71	0.77634	-1.5063	32.639	-5.0988
128.62	0.058344	51.087	-3.8378	0.4872	-1.5882	-0.3567	0.44159	0.0058483	0.66022	-1.3176	3814.2	21.662	0.024154	81.999	-42.779	77.492	76.455	20.901	-3.2688	-3.71	0.77634	-1.5063	32.639	-5.0988
128.63	0.040188	51.067	-3.8396	0.48942	-1.5882	-0.35174	0.4448	0.011128	0.66022	-1.3176	3813.6	21.653	0.016638	81.999	-42.818	77.492	76.455	20.901	-3.2688	-3.71	0.77634	-1.5063	32.639	-5.0988
128.64	0.022141	51.047	-3.8413	0.49165	-1.5881	-0.34668	0.44779	0.016413	0.66022	-1.3176	3813.0	21.644	0.0091661	81.999	-42.859	77.493	76.455	20.901	-3.2688	-3.71	0.77634	-1.5063	32.639	-5.0988
128.65	0.0042116	51.027	-3.843	0.4939	-1.588	-0.3415	0.45057	0.021699	0.66022	-1.3176	3812.3	21.635	0.0017436	81.999	-42.902	77.494	76.455	20.901	-3.2688	-3.71	0.77634	-1.5063	32.639	-5.0988
128.66	-0.01359	51.008	-3.8447	0.49616	-1.5879	-0.3361	0.45292	0.026983	0.66022	-1.3176	3811.7	21.627	-0.0056261	81.999	-42.948	77.494	76.455	20.901	-3.2688	-3.71	0.77634	-1.5063	32.639	-5.0988
128.66	-0.031254	50.989	-3.8464	0.49843	-1.5878	-0.33055	0.45498	0.032259	0.66022	-1.3176	3811.1	21.618	-0.012939	81.999	-42.995	77.495	76.455	20.901	-3.2688	-3.71	0.77634	-1.5063	32.639	-5.0988
128.67	-0.048772	50.969	-3.848	0.50071	-1.5876	-0.32491	0.45682	0.037526	0.66022	-1.3176	3810.5	21.61	-0.020191	81.999	-43.045	77.496	76.455	20.901	-3.2688	-3.71	0.77634	-1.5063	32.639	-5.0988
128.68	-0.066134	50.95	-3.8496	0.50299	-1.5874	-0.31917	0.45844	0.04278	0.66022	-1.3176	3809.8	21.601	-0.027379	81.999	-43.097	77.497	76.455	20.901	-3.2688	-3.71	0.77634	-1.5063	32.639	-5.0988
128.69	-0.083333	50.932	-3.8512	0.50529	-1.5872	-0.31333	0.45984	0.048019	0.66022	-1.3176	3809.2	21.593	-0.034499	82.0	-43.151	77.498	76.455	20.901	-3.2688	-3.71	0.77634	-1.5063	32.639	-5.0988
128.69	-0.10036	50.913	-3.8528	0.50759	-1.5869	-0.30739	0.461	0.05324	0.66022	-1.3176	3808.6	21.584	-0.041547	82.0	-43.207	77.499	76.455	20.901	-3.2688	-3.71	0.77634	-1.5063	32.639	-5.0988
128.7	-0.1172	50.895	-3.8543	0.5099	-1.5866	-0.30135	0.46194	0.058441	0.66022	-1.3176	3808.0	21.576	-0.048521	82.0	-43.266	77.5	76.455	20.901	-3.2688	-3.71	0.77634	-1.5063	32.639	-5.0988
128.71	-0.13386	50.877	-3.8558	0.51221	-1.5863	-0.29523	0.46265	0.063619	0.66022	-1.3176	3807.3	21.568	-0.055417	82.001	-43.326	77.501	76.455	20.901	-3.2688	-3.71	0.77634	-1.5063	32.639	-5.0988
128.72	-0.15032	50.859	-3.8572	0.51453	-1.586	-0.28901	0.46312	0.068772	0.66022	-1.3176	3806.7	21.56	-0.062231	82.001	-43.389	77.502	76.455	20.901	-3.2688	-3.71	0.77634	-1.5063	32.639	-5.0988
128.73	-0.16658	50.841	-3.8587	0.51684	-1.5856	-0.2827	0.46336	0.073895	0.66022	-1.3176	3806.1	21.552	-0.068961	82.002	-43.453	77.503	76.455	20.901	-3.2688	-3.71	0.77634	-1.5063	32.639	-5.0988
128.73	-0.18263	50.824	-3.8601	0.51916	-1.5853	-0.2763	0.46337	0.078988	0.66022	-1.3176	3805.5	21.544	-0.075603	82.002	-43.52	77.505	76.455	20.901	-3.2688	-3.71	0.77634	-1.5063	32.639	-5.0988
128.74	-0.19846	50.807	-3.8614	0.52148	-1.5849	-0.26982	0.46313	0.084047	0.66022	-1.3176	3804.8	21.536	-0.082156	82.003	-43.589	77.506	76.455	20.901	-3.2688	-3.71	0.77634	-1.5063	32.639	-5.0988
128.75	-0.21406	50.79	-3.8628	0.52379	-1.5844	-0.26325	0.46266	0.089069	0.66022	-1.3176	3804.2	21.528	-0.088616	82.004	-43.659	77.507	76.455	20.901	-3.2688	-3.71	0.77634	-1.5063	32.639	-5.0988
128.76	-0.22944	50.773	-3.8641	0.5261	-1.584	-0.25661	0.46195	0.094052	0.66022	-1.3176	3803.6	21.521	-0.09498	82.004	-43.732	77.509	76.455	20.901	-3.2688	-3.71	0.77634	-1.5063	32.639	-5.0988
128.77	-0.24458	50.757	-3.8653	0.52841	-1.5835	-0.24988	0.461	0.098993	0.66022	-1.3176	3802.9	21.513	-0.10125	82.005	-43.807	77.51	76.455	20.901	-3.2688	-3.71	0.77634	-1.5063	32.639	-5.0988
128.77	-0.25948	50.741	-3.8666	0.53071	-1.583	-0.24307	0.45981	0.10389	0.66022	-1.3176	3802.3	21.506	-0.10741	82.006	-43.884	77.512	76.455	20.901	-3.2688	-3.71	0.77634	-1.5063	32.639	-5.0988
128.78	-0.27413	50.726	-3.8678	0.53301	-1.5824	-0.23619	0.45838	0.10874	0.66022	-1.3176	3801.7	21.499	-0.11348	82.007	-43.963	77.514	76.455	20.901	-3.2688	-3.71	0.77634	-1.5063	32.639	-5.0988
128.79	-0.28852	50.71	-3.8689	0.5353	-1.5819	-0.22924	0.45671	0.11354	0.66022	-1.3176	3801.1	21.492	-0.11943	82.008	-44.044	77.516	76.455	20.901	-3.2688	-3.71	0.77634	-1.5063	32.639	-5.0988
128.8	-0.30266	50.696	-3.8701	0.53757	-1.5813	-0.22221	0.4548	0.11828	0.66022	-1.3176	3800.4	21.485	-0.12529	82.009	-44.126	77.517	76.455	20.901	-3.2688	-3.71	0.77634	-1.5063	32.639	-5.0988
128.81	-0.31654	50.681	-3.8712	0.53984	-1.5807	-0.21512	0.45265	0.12297	0.66022	-1.3176	3799.8	21.478	-0.13103	82.011	-44.211	77.519	76.455	20.901	-3.2688	-3.71	0.77634	-1.5063	32.639	-5.0988
128.81	-0.33015	50.667	-3.8722	0.5421	-1.5801	-0.20796	0.45026	0.1276	0.66022	-1.3176	3799.2	21.472	-0.13666	82.012	-44.298	77.521	76.455	20.901	-3.2688	-3.71	0.77634	-1.5063	32.639	-5.0988
128.82	-0.34349	50.653	-3.8732	0.54434	-1.5794	-0.20074	0.44763	0.13217	0.66022	-1.3176	3798.5	21.465	-0.14218	82.013	-44.386	77.523	76.455	20.901	-3.2688	-3.71	0.77634	-1.5063	32.639	-5.0988
128.83	-0.35656	50.64	-3.8742	0.54658	-1.5788	-0.19346	0.44476	0.13668	0.66022	-1.3176	3797.9	21.459	-0.14758	82.015	-44.477	77.525	76.455	20.901	-3.2688	-3.71	0.77634	-1.5063	32.639	-5.0988
128.84	-0.36934	50.627	-3.8752	0.54879	-1.5781	-0.18612	0.44166	0.14112	0.66022	-1.3176	3797.3	21.453	-0.15287	82.016	-44.569	77.527	76.455	20.901	-3.2688	-3.71	0.77634	-1.5063	32.639	-5.0988
128.84	-0.38184	50.615	-3.8761	0.55099	-1.5773	-0.17872	0.43831	0.14549	0.66022	-1.3176	3796.6	21.447	-0.15804	82.018	-44.663	77.53	76.455	20.901	-3.2688	-3.71	0.77634	-1.5063	32.639	-5.0988
128.85	-0.39406	50.602	-3.877	0.55317	-1.5766	-0.17127	0.43473	0.14979	0.66022	-1.3176	3796.0	21.441	-0.1631	82.019	-44.759	77.532	76.455	20.901	-3.2688	-3.71	0.77634	-1.5063	32.639	-5.0988
128.86	-0.40599	50.591	-3.8778	0.55534	-1.5758	-0.16378	0.43092	0.15402	0.66022	-1.3176	3795.4	21.435	-0.16803	82.021	-44.857	77.534	76.455	20.901	-3.2688	-3.71	0.77634	-1.5063	32.639	-5.0988
128.87	-0.41762	50.58	-3.8786	0.55748	-1.5751	-0.15624	0.42688	0.15816	0.66022	-1.3176	3794.7	21.43	-0.17284	82.023	-44.957	77.537	76.455	20.901	-3.2688	-3.71	0.77634	-1.5063	32.639	-5.0988
128.87	-0.42896	50.569	-3.8794	0.55961	-1.5743	-0.14865	0.4226	0.16223	0.66022	-1.3176	3794.1	21.424	-0.17753	82.025	-45.058	77.539	76.455	20.901	-3.2688	-3.71	0.77634	-1.5063	32.639	-5.0988
128.88	-0.44001	50.558	-3.8801	0.56171	-1.5734	-0.14102	0.4181	0.16622	0.66022	-1.3176	3793.5	21.419	-0.1821	82.027	-45.161	77.542	76.455	20.901	-3.2688	-3.71	0.77634	-1.5063	32.639	-5.0988
128.89	-0.45075	50.548	-3.8808	0.56379	-1.5726	-0.13336	0.41337	0.17013	0.66022	-1.3176	3792.8	21.414	-0.18654	82.029	-45.266	77.544	76.455	20.901	-3.2688	-3.71	0.77634	-1.5063	32.639	-5.0988
128.9	-0.46119	50.539	-3.8814	0.56584	-1.5717	-0.12566	0.40842	0.17395	0.66022	-1.3176	3792.2	21.41	-0.19086	82.031	-45.373	77.547	76.455	20.901	-3.2688	-3.71	0.77634	-1.5063	32.639	-5.0988
128.9	-0.47133	50.53	-3.882	0.56787	-1.5709	-0.11793	0.40325	0.17767	0.66022	-1.3176	3791.6	21.405	-0.19505	82.033	-45.482	77.55	76.455	20.901	-3.2688	-3.71	0.77634	-1.5063	32.639	-5.0988
128.91	-0.48116	50.521	-3.8826	0.56987	-1.57	-0.11018	0.39786	0.18131	0.66022	-1.3176	3790.9	21.401	-0.19911	82.035	-45.592	77.553	76.455	20.901	-3.2688	-3.71	0.77634	-1.5063	32.639	-5.0988
128.92	-0.49069	50.513	-3.8831	0.57185	-1.569	-0.1024	0.39226	0.18486	0.66022	-1.3176	3790.3	21.396	-0.20305	82.038	-45.703	77.556	76.455	20.901	-3.2688	-3.71	0.77634	-1.5063	32.639	-5.0988
128.93	-0.49991	50.506	-3.8836	0.5738	-1.5681	-0.094596	0.38645	0.18831	0.66022	-1.3176	3789.6	21.392	-0.20685	82.04	-45.817	77.559	76.455	20.901	-3.2688	-3.71	0.77634	-1.5063	32.639	-5.0988
128.93	-0.50881	50.499	-3.8841	0.57571	-1.5672	-0.086777	0.38042	0.19166	0.66022	-1.3176	3789.0	21.388	-0.21053	82.042	-45.932	77.562	76.455	20.901	-3.2688	-3.71	0.77634	-1.5063	32.639	-5.0988
128.94	-0.51741	50.492	-3.8845	0.5776	-1.5662	-0.078944	0.3742	0.19491	0.66022	-1.3176	3788.4	21.385	-0.21408	82.045	-46.049	77.565	76.455	20.901	-3.2688	-3.71	0.77634	-1.5063	32.639	-5.0988
128.95	-0.52569	50.486	-3.8849	0.57946	-1.5652	-0.0711	0.36777	0.19806	0.66022	-1.3176	3787.7	21.381	-0.21751	82.047	-46.167	77.568	76.455	20.901	-3.2688	-3.71	0.77634	-1.5063	32.639	-5.0988
128.95	-0.53367	50.48	-3.8852	0.58128	-1.5642	-0.063249	0.36114	0.20111	0.66022	-1.3176	3787.1	21.378	-0.2208	82.05	-46.287	77.571	76.455	20.901	-3.2688	-3.71	0.77634	-1.5063	32.639	-5.0988
128.96	-0.54132	50.475	-3.8855	0.58307	-1.5632	-0.055395	0.35433	0.20405	0.66022	-1.3176	3786.4	21.375	-0.22396	82.053	-46.408	77.575	76.455	20.901	-3.2688	-3.71	0.77634	-1.5063	32.639	-5.0988
128.97	-0.54867	50.47	-3.8857	0.58482	-1.5622	-0.04754	0.34732	0.20689	0.66022	-1.3176	3785.8	21.372	-0.22699	82.056	-46.531	77.578	76.455	20.901	-3.2688	-3.71	0.77634	-1.5063	32.639	-5.0988
128.98	-0.5557	50.466	-3.886	0.58654	-1.5611	-0.039689	0.34013	0.20961	0.66022	-1.3176	3785.2	21.37	-0.22989	82.059	-46.656	77.582	76.455	20.901	-3.2688	-3.71	0.77634	-1.5063	32.639	-5.0988
128.98	-0.56241	50.462	-3.8861	0.58822	-1.5601	-0.031846	0.33276	0.21223	0.66022	-1.3176	3784.5	21.367	-0.23266	82.061	-46.782	77.585	76.455	20.901	-3.2688	-3.71	0.77634	-1.5063	32.639	-5.0988
128.99	-0.56881	50.459	-3.8863	0.58987	-1.559	-0.024013	0.32522	0.21473	0.66022	-1.3176	3783.9	21.365	-0.2353	82.064	-46.909	77.589	76.455	20.901	-3.2688	-3.71	0.77634	-1.5063	32.639	-5.0988
129.0	-0.5749	50.456	-3.8864	0.59147	-1.5579	-0.016195	0.31751	0.21712	0.66022	-1.3176	3783.2	21.363	-0.23781	82.068	-47.038	77.592	76.455	20.901	-3.2688	-3.71	0.77634	-1.5063	32.639	-5.0988
129.0	-0.58067	50.454	-3.8864	0.59304	-1.5568	-0.0083945	0.30963	0.2194	0.66022	-1.3176	3782.6	21.361	-0.24018	82.071	-47.169	77.596	76.455	20.901	-3.2688	-3.71	0.77634	-1.5063	32.639	-5.0988
129.01	-0.58613	50.452	-3.8865	0.59457	-1.5557	-0.00061638	0.30159	0.22156	0.66022	-1.3176	3781.9	21.359	-0.24243	82.074	-47.3	77.6	76.455	20.901	-3.2688	-3.71	0.77634	-1.5063	32.639	-5.0988
129.02	-0.59127	50.451	-3.8865	0.59606	-1.5546	0.007136	0.2934	0.2236	0.66022	-1.3176	3781.3	21.358	-0.24455	82.077	-47.433	77.604	76.455	20.901	-3.2688	-3.71	0.77634	-1.5063	32.639	-5.0988
129.02	-0.5961	50.45	-3.8864	0.5975	-1.5535	0.014859	0.28506	0.22552	0.66022	-1.3176	3780.7	21.357	-0.24653	82.081	-47.568	77.608	76.455	20.901	-3.2688	-3.71	0.77634	-1.5063	32.639	-5.0988
129.03	-0.60061	50.45	-3.8863	0.59891	-1.5524	0.022549	0.27657	0.22732	0.66022	-1.3176	3780.0	21.356	-0.24839	82.084	-47.703	77.612	76.455	20.901	-3.2688	-3.71	0.77634	-1.5063	32.639	-5.0988
129.03	-0.60481	50.45	-3.8862	0.60027	-1.5512	0.030202	0.26795	0.229	0.66022	-1.3176	3779.4	21.355	-0.25012	82.087	-47.841	77.616	76.455	20.901	-3.2688	-3.71	0.77634	-1.5063	32.639	-5.0988
129.04	-0.60869	50.451	-3.886	0.60159	-1.5501	0.037814	0.25919	0.23056	0.66022	-1.3176	3778.7	21.354	-0.25171	82.091	-47.979	77.62	76.455	20.901	-3.2688	-3.71	0.77634	-1.5063	32.639	-5.0988
129.05	-0.61227	50.452	-3.8858	0.60286	-1.5489	0.045382	0.25031	0.232	0.66022	-1.3176	3778.1	21.354	-0.25318	82.095	-48.118	77.624	76.455	20.901	-3.2688	-3.71	0.77634	-1.5063	32.639	-5.0988
129.05	-0.61553	50.454	-3.8855	0.60409	-1.5478	0.052902	0.24131	0.23331	0.66022	-1.3176	3777.4	21.353	-0.25452	82.098	-48.259	77.628	76.455	20.901	-3.2688	-3.71	0.77634	-1.5063	32.639	-5.0988
129.06	-0.61848	50.456	-3.8853	0.60527	-1.5466	0.06037	0.23219	0.2345	0.66022	-1.3176	3776.8	21.353	-0.25573	82.102	-48.401	77.632	76.455	20.901	-3.2688	-3.71	0.77634	-1.5063	32.639	-5.0988
129.06	-0.62112	50.458	-3.8849	0.60641	-1.5454	0.067782	0.22297	0.23556	0.66022	-1.3176	3776.1	21.353	-0.25681	82.106	-48.544	77.637	76.455	20.901	-3.2688	-3.71	0.77634	-1.5063	32.639	-5.0988
129.07	-0.62345	50.461	-3.8846	0.6075	-1.5442	0.075135	0.21364	0.2365	0.66022	-1.3176	3775.5	21.354	-0.25776	82.11	-48.688	77.641	76.455	20.901	-3.2688	-3.71	0.77634	-1.5063	32.639	-5.0988
129.08	-0.62548	50.465	-3.8842	0.60855	-1.5431	0.082425	0.20422	0.23731	0.66022	-1.3176	3774.8	21.354	-0.25858	82.114	-48.834	77.646	76.455	20.901	-3.2688	-3.71	0.77634	-1.5063	32.639	-5.0988
129.08	-0.62719	50.469	-3.8838	0.60955	-1.5419	0.089648	0.1947	0.238	0.66022	-1.3176	3774.2	21.355	-0.25928	82.118	-48.98	77.65	76.455	20.901	-3.2688	-3.71	0.77634	-1.5063	32.639	-5.0988
129.09	-0.6286	50.473	-3.8833	0.6105	-1.5407	0.096801	0.1851	0.23856	0.66022	-1.3176	3773.5	21.356	-0.25985	82.122	-49.128	77.655	76.455	20.901	-3.2688	-3.71	0.77634	-1.5063	32.639	-5.0988
129.09	-0.6297	50.478	-3.8828	0.6114	-1.5395	0.10388	0.17543	0.23899	0.66022	-1.3176	3772.9	21.357	-0.26029	82.126	-49.276	77.659	76.455	20.901	-3.2688	-3.71	0.77634	-1.5063	32.639	-5.0988
129.1	-0.6305	50.483	-3.8823	0.61225	-1.5383	0.11088	0.16569	0.2393	0.66022	-1.3176	3772.2	21.358	-0.26061	82.13	-49.426	77.664	76.455	20.901	-3.2688	-3.71	0.77634	-1.5063	32.639	-5.0988
129.1	-0.63099	50.489	-3.8817	0.61305	-1.5371	0.1178	0.15588	0.23948	0.66022	-1.3176	3771.5	21.359	-0.2608	82.134	-49.576	77.669	76.455	20.901	-3.2688	-3.71	0.77634	-1.5063	32.639	-5.0988
129.11	-0.63118	50.495	-3.8811	0.61381	-1.5359	0.12464	0.14601	0.23953	0.66022	-1.3176	3770.9	21.361	-0.26086	82.139	-49.728	77.674	76.455	20.901	-3.2688	-3.71	0.77634	-1.5063	32.639	-5.0988
129.11	-0.63107	50.502	-3.8804	0.61451	-1.5347	0.13139	0.13609	0.23946	0.66022	-1.3176	3770.2	21.363	-0.2608	82.143	-49.88	77.679	76.455	20.901	-3.2688	-3.71	0.77634	-1.5063	32.639	-5.0988
129.12	-0.63066	50.509	-3.8798	0.61517	-1.5335	0.13804	0.12613	0.23926	0.66022	-1.3176	3769.6	21.364	-0.26062	82.147	-50.033	77.684	76.455	20.901	-3.2688	-3.71	0.77634	-1.5063	32.639	-5.0988
129.12	-0.62995	50.516	-3.8791	0.61577	-1.5323	0.1446	0.11613	0.23894	0.66022	-1.3176	3768.9	21.366	-0.26031	82.152	-50.187	77.689	76.455	20.901	-3.2688	-3.71	0.77634	-1.5063	32.639	-5.0988
129.13	-0.62894	50.524	-3.8783	0.61633	-1.5311	0.15107	0.10609	0.2385	0.66022	-1.3176	3768.3	21.369	-0.25988	82.156	-50.342	77.694	76.455	20.901	-3.2688	-3.71	0.77634	-1.5063	32.639	-5.0988
129.13	-0.62763	50.532	-3.8775	0.61684	-1.5299	0.15743	0.096035	0.23793	0.66022	-1.3176	3767.6	21.371	-0.25932	82.161	-50.497	77.699	76.455	20.901	-3.2688	-3.71	0.77634	-1.5063	32.639	-5.0988
129.14	-0.62603	50.541	-3.8767	0.61729	-1.5287	0.16369	0.085958	0.23723	0.66022	-1.3176	3766.9	21.374	-0.25865	82.165	-50.654	77.704	76.455	20.901	-3.2688	-3.71	0.77634	-1.5063	32.639	-5.0988
129.14	-0.62413	50.55	-3.8759	0.6177	-1.5275	0.16984	0.075868	0.23642	0.66022	-1.3176	3766.3	21.376	-0.25785	82.17	-50.811	77.709	76.455	20.901	-3.2688	-3.71	0.77634	-1.5063	32.639	-5.0988
129.15	-0.62194	50.559	-3.875	0.61805	-1.5264	0.17587	0.065773	0.23548	0.66022	-1.3176	3765.6	21.379	-0.25693	82.175	-50.968	77.714	76.455	20.901	-3.2688	-3.71	0.77634	-1.5063	32.639	-5.0988
129.15	-0.61946	50.569	-3.8742	0.61835	-1.5252	0.1818	0.055678	0.23442	0.66022	-1.3176	3765.0	21.382	-0.25589	82.18	-51.126	77.72	76.455	20.901	-3.2688	-3.71	0.77634	-1.5063	32.639	-5.0988
129.16	-0.61668	50.579	-3.8732	0.61861	-1.524	0.18761	0.04559	0.23324	0.66022	-1.3176	3764.3	21.385	-0.25473	82.184	-51.285	77.725	76.455	20.901	-3.2688	-3.71	0.77634	-1.5063	32.639	-5.0988
129.16	-0.61362	50.589	-3.8723	0.61881	-1.5229	0.19329	0.035515	0.23194	0.66022	-1.3176	3763.6	21.389	-0.25345	82.189	-51.445	77.73	76.455	20.901	-3.2688	-3.71	0.77634	-1.5063	32.639	-5.0988
129.17	-0.61027	50.6	-3.8713	0.61896	-1.5217	0.19886	0.025459	0.23053	0.66022	-1.3176	3763.0	21.392	-0.25205	82.194	-51.604	77.736	76.455	20.901	-3.2688	-3.71	0.77634	-1.5063	32.639	-5.0988
129.17	-0.60663	50.611	-3.8703	0.61906	-1.5206	0.2043	0.015429	0.229	0.66022	-1.3176	3762.3	21.396	-0.25053	82.199	-51.765	77.741	76.455	20.901	-3.2688	-3.71	0.77634	-1.5063	32.639	-5.0988
129.18	-0.60271	50.623	-3.8693	0.61912	-1.5194	0.20961	0.0054299	0.22735	0.66022	-1.3176	3761.6	21.399	-0.2489	82.204	-51.925	77.747	76.455	20.901	-3.2688	-3.71	0.77634	-1.5063	32.639	-5.0988
129.18	-0.5985	50.634	-3.8682	0.61912	-1.5183	0.21479	-0.0045313	0.2256	0.66022	-1.3176	3761.0	21.403	-0.24714	82.209	-52.087	77.752	76.455	20.901	-3.2688	-3.71	0.77634	-1.5063	32.639	-5.0988
129.19	-0.59401	50.646	-3.8671	0.61907	-1.5172	0.21984	-0.014449	0.22372	0.66022	-1.3176	3760.3	21.407	-0.24527	82.214	-52.248	77.758	76.455	20.901	-3.2688	-3.71	0.77634	-1.5063	32.639	-5.0988
129.19	-0.58924	50.659	-3.866	0.61897	-1.516	0.22475	-0.024317	0.22174	0.66022	-1.3176	3759.6	21.411	-0.24329	82.22	-52.41	77.764	76.455	20.901	-3.2688	-3.71	0.77634	-1.5063	32.639	-5.0988
129.2	-0.58419	50.672	-3.8649	0.61883	-1.5149	0.23129	-0.034137	0.21979	0.66022	-1.3176	3759.0	21.415	-0.24119	82.225	-52.572	77.769	76.455	20.901	-3.2688	-3.71	0.77634	-1.5063	32.639	-5.0988
129.2	-0.57886	50.685	-3.8637	0.61863	-1.5138	0.23785	-0.043911	0.21773	0.66022	-1.3176	3758.3	21.42	-0.23897	82.23	-52.734	77.775	76.455	20.901	-3.2688	-3.71	0.77634	-1.5063	32.639	-5.0988
129.21	-0.57326	50.698	-3.8625	0.61839	-1.5128	0.24423	-0.053635	0.21556	0.66022	-1.3176	3757.6	21.424	-0.23664	82.235	-52.896	77.781	76.455	20.901	-3.2688	-3.71	0.77634	-1.5063	32.639	-5.0988
129.21	-0.56737	50.711	-3.8612	0.6181	-1.5117	0.25042	-0.063301	0.21328	0.66022	-1.3176	3757.0	21.429	-0.2342	82.241	-53.058	77.787	76.455	20.901	-3.2688	-3.71	0.77634	-1.5063	32.639	-5.0988
129.21	-0.56121	50.725	-3.86	0.61776	-1.5106	0.25642	-0.072904	0.21089	0.66022	-1.3176	3756.3	21.433	-0.23164	82.246	-53.221	77.792	76.455	20.901	-3.2688	-3.71	0.77634	-1.5063	32.639	-5.0988
129.22	-0.55477	50.739	-3.8587	0.61737	-1.5096	0.26223	-0.082438	0.2084	0.66022	-1.3176	3755.6	21.438	-0.22897	82.251	-53.383	77.798	76.455	20.901	-3.2688	-3.71	0.77634	-1.5063	32.639	-5.0988
129.22	-0.54805	50.753	-3.8574	0.61693	-1.5085	0.26784	-0.091898	0.20581	0.66022	-1.3176	3755.0	21.443	-0.22618	82.257	-53.545	77.804	76.455	20.901	-3.2688	-3.71	0.77634	-1.5063	32.639	-5.0988
129.23	-0.54105	50.768	-3.856	0.61645	-1.5075	0.27326	-0.10128	0.20311	0.66022	-1.3176	3754.3	21.448	-0.22327	82.262	-53.707	77.81	76.455	20.901	-3.2688	-3.71	0.77634	-1.5063	32.639	-5.0988
129.23	-0.53377	50.783	-3.8546	0.61592	-1.5065	0.27848	-0.11057	0.20031	0.66022	-1.3176	3753.6	21.453	-0.22026	82.268	-53.869	77.816	76.455	20.901	-3.2688	-3.71	0.77634	-1.5063	32.639	-5.0988
129.23	-0.52622	50.798	-3.8532	0.61534	-1.5055	0.28349	-0.11977	0.19741	0.66022	-1.3176	3753.0	21.458	-0.21713	82.273	-54.031	77.822	76.455	20.901	-3.2688	-3.71	0.77634	-1.5063	32.639	-5.0988
129.24	-0.51839	50.813	-3.8518	0.61472	-1.5045	0.28831	-0.12887	0.19442	0.66022	-1.3176	3752.3	21.463	-0.21388	82.279	-54.192	77.828	76.455	20.901	-3.2688	-3.71	0.77634	-1.5063	32.639	-5.0988
129.24	-0.51028	50.829	-3.8503	0.61405	-1.5036	0.29292	-0.13788	0.19134	0.66022	-1.3176	3751.6	21.469	-0.21052	82.284	-54.353	77.834	76.455	20.901	-3.2688	-3.71	0.77634	-1.5063	32.639	-5.0988
129.25	-0.50189	50.844	-3.8489	0.61334	-1.5026	0.29732	-0.14677	0.18816	0.66022	-1.3176	3750.9	21.474	-0.20705	82.29	-54.514	77.84	76.455	20.901	-3.2688	-3.71	0.77634	-1.5063	32.639	-5.0988
129.25	-0.49323	50.86	-3.8474	0.61259	-1.5017	0.30151	-0.15556	0.1849	0.66022	-1.3176	3750.3	21.48	-0.20346	82.296	-54.673	77.847	76.455	20.901	-3.2688	-3.71	0.77634	-1.5063	32.639	-5.0988
129.26	-0.4843	50.876	-3.8458	0.61179	-1.5008	0.30549	-0.16422	0.18155	0.66022	-1.3176	3749.6	21.485	-0.19976	82.301	-54.833	77.853	76.455	20.901	-3.2688	-3.71	0.77634	-1.5063	32.639	-5.0988
129.26	-0.47509	50.892	-3.8443	0.61094	-1.4999	0.30927	-0.17277	0.17812	0.66022	-1.3176	3748.9	21.491	-0.19595	82.307	-54.992	77.859	76.455	20.901	-3.2688	-3.71	0.77634	-1.5063	32.639	-5.0988
129.26	-0.4656	50.909	-3.8427	0.61006	-1.499	0.31283	-0.18119	0.1746	0.66022	-1.3176	3748.2	21.496	-0.19202	82.313	-55.15	77.865	76.455	20.901	-3.2688	-3.71	0.77634	-1.5063	32.639	-5.0988
129.27	-0.45585	50.925	-3.8412	0.60913	-1.4981	0.31618	-0.18948	0.17101	0.66022	-1.3176	3747.6	21.502	-0.18799	82.319	-55.307	77.871	76.455	20.901	-3.2688	-3.71	0.77634	-1.5063	32.639	-5.0988
129.27	-0.44582	50.942	-3.8396	0.60816	-1.4973	0.31931	-0.19764	0.16734	0.66022	-1.3176	3746.9	21.508	-0.18384	82.324	-55.463	77.878	76.455	20.901	-3.2688	-3.71	0.77634	-1.5063	32.639	-5.0988
129.28	-0.43553	50.959	-3.838	0.60716	-1.4965	0.32223	-0.20566	0.1636	0.66022	-1.3176	3746.2	21.514	-0.17958	82.33	-55.619	77.884	76.455	20.901	-3.2688	-3.71	0.77634	-1.5063	32.639	-5.0988
129.28	-0.42497	50.976	-3.8364	0.60611	-1.4957	0.32493	-0.21354	0.15979	0.66022	-1.3176	3745.5	21.52	-0.17521	82.336	-55.773	77.89	76.455	20.901	-3.2688	-3.71	0.77634	-1.5063	32.639	-5.0988
129.28	-0.41414	50.993	-3.8347	0.60502	-1.4949	0.32742	-0.22128	0.15591	0.66022	-1.3176	3744.9	21.526	-0.17074	82.342	-55.926	77.897	76.455	20.901	-3.2688	-3.71	0.77634	-1.5063	32.639	-5.0988
129.29	-0.40304	51.01	-3.8331	0.6039	-1.4941	0.3297	-0.22887	0.15197	0.66022	-1.3176	3744.2	21.532	-0.16615	82.348	-56.078	77.903	76.455	20.901	-3.2688	-3.71	0.77634	-1.5063	32.639	-5.0988
129.29	-0.39169	51.027	-3.8314	0.60273	-1.4933	0.33175	-0.2363	0.14796	0.66022	-1.3176	3743.5	21.538	-0.16146	82.354	-56.229	77.909	76.455	20.901	-3.2688	-3.71	0.77634	-1.5063	32.639	-5.0988
129.29	-0.38007	51.044	-3.8298	0.60153	-1.4926	0.33359	-0.24359	0.14389	0.66022	-1.3176	3742.8	21.544	-0.15666	82.36	-56.378	77.916	76.455	20.901	-3.2688	-3.71	0.77634	-1.5063	32.639	-5.0988
129.3	-0.3682	51.062	-3.8281	0.6003	-1.4919	0.33521	-0.25071	0.13976	0.66022	-1.3176	3742.1	21.55	-0.15175	82.365	-56.525	77.922	76.455	20.901	-3.2688	-3.71	0.77634	-1.5063	32.639	-5.0988
129.3	-0.35606	51.08	-3.8264	0.59903	-1.4912	0.33662	-0.25768	0.13558	0.66022	-1.3176	3741.5	21.556	-0.14674	82.371	-56.671	77.928	76.455	20.901	-3.2688	-3.71	0.77634	-1.5063	32.639	-5.0988
129.31	-0.34368	51.097	-3.8247	0.59772	-1.4905	0.33781	-0.26448	0.13135	0.66022	-1.3176	3740.8	21.562	-0.14163	82.377	-56.816	77.935	76.455	20.901	-3.2688	-3.71	0.77634	-1.5063	32.639	-5.0988
129.31	-0.33104	51.115	-3.823	0.59638	-1.4899	0.33879	-0.27112	0.12707	0.66022	-1.3176	3740.1	21.568	-0.13641	82.383	-56.958	77.941	76.455	20.901	-3.2688	-3.71	0.77634	-1.5063	32.639	-5.0988
129.31	-0.31816	51.133	-3.8213	0.59501	-1.4893	0.33955	-0.27759	0.12274	0.66022	-1.3176	3739.4	21.575	-0.13109	82.389	-57.099	77.948	76.455	20.901	-3.2688	-3.71	0.77634	-1.5063	32.639	-5.0988
129.32	-0.30503	51.15	-3.8196	0.59361	-1.4887	0.3401	-0.28389	0.11837	0.66022	-1.3176	3738.7	21.581	-0.12567	82.395	-57.237	77.954	76.455	20.901	-3.2688	-3.71	0.77634	-1.5063	32.639	-5.0988
129.32	-0.29165	51.168	-3.8179	0.59217	-1.4881	0.34043	-0.29002	0.11396	0.66022	-1.3176	3738.0	21.587	-0.12015	82.401	-57.374	77.961	76.455	20.901	-3.2688	-3.71	0.77634	-1.5063	32.639	-5.0988
129.33	-0.27804	51.186	-3.8162	0.59071	-1.4875	0.34055	-0.29598	0.1095	0.66022	-1.3176	3737.4	21.593	-0.11454	82.407	-57.508	77.967	76.455	20.901	-3.2688	-3.71	0.77634	-1.5063	32.639	-5.0988
129.33	-0.26419	51.204	-3.8145	0.58921	-1.487	0.34046	-0.30176	0.10501	0.66022	-1.3176	3736.7	21.6	-0.10882	82.413	-57.639	77.974	76.455	20.901	-3.2688	-3.71	0.77634	-1.5063	32.639	-5.0988
129.33	-0.25011	51.222	-3.8128	0.58769	-1.4865	0.34016	-0.30737	0.10049	0.66022	-1.3176	3736.0	21.606	-0.10302	82.419	-57.768	77.98	76.455	20.901	-3.2688	-3.71	0.77634	-1.5063	32.639	-5.0988
129.34	-0.2358	51.24	-3.8111	0.58614	-1.486	0.33965	-0.3128	0.09594	0.66022	-1.3176	3735.3	21.612	-0.097117	82.425	-57.894	77.987	76.455	20.901	-3.2688	-3.71	0.77634	-1.5063	32.639	-5.0988
129.34	-0.22127	51.258	-3.8094	0.58456	-1.4855	0.33893	-0.31805	0.091359	0.66022	-1.3176	3734.6	21.619	-0.091124	82.431	-58.018	77.993	76.455	20.901	-3.2688	-3.71	0.77634	-1.5063	32.639	-5.0988
129.34	-0.20652	51.276	-3.8078	0.58296	-1.4851	0.33801	-0.32312	0.086752	0.66022	-1.3176	3733.9	21.625	-0.085042	82.437	-58.139	78.0	76.455	20.901	-3.2688	-3.71	0.77634	-1.5063	32.639	-5.0988
129.35	-0.19155	51.294	-3.8061	0.58133	-1.4847	0.33689	-0.32801	0.082122	0.66022	-1.3176	3733.3	21.631	-0.078872	82.443	-58.256	78.006	76.455	20.901	-3.2688	-3.71	0.77634	-1.5063	32.639	-5.0988
129.35	-0.17637	51.312	-3.8044	0.57968	-1.4843	0.33556	-0.33272	0.077472	0.66022	-1.3176	3732.6	21.638	-0.072615	82.449	-58.37	78.013	76.455	20.901	-3.2688	-3.71	0.77634	-1.5063	32.639	-5.0988
129.36	-0.16098	51.33	-3.8027	0.578	-1.4839	0.33403	-0.33725	0.072804	0.66022	-1.3176	3731.9	21.644	-0.066274	82.455	-58.481	78.019	76.455	20.901	-3.2688	-3.71	0.77634	-1.5063	32.639	-5.0988
129.36	-0.14538	51.348	-3.801	0.57631	-1.4835	0.3323	-0.34159	0.06812	0.66022	-1.3176	3731.2	21.65	-0.059851	82.461	-58.588	78.025	76.455	20.901	-3.2688	-3.71	0.77634	-1.5063	32.639	-5.0988
129.36	-0.1296	51.366	-3.7994	0.57459	-1.4832	0.33038	-0.34575	0.063423	0.66022	-1.3176	3730.5	21.656	-0.053347	82.467	-58.692	78.032	76.455	20.901	-3.2688	-3.71	0.77634	-1.5063	32.639	-5.0988
129.37	-0.11361	51.384	-3.7977	0.57285	-1.4829	0.32826	-0.34973	0.058715	0.66022	-1.3176	3729.8	21.663	-0.046765	82.473	-58.792	78.038	76.455	20.901	-3.2688	-3.71	0.77634	-1.5063	32.639	-5.0988
129.37	-0.097445	51.402	-3.7961	0.57109	-1.4826	0.32596	-0.35353	0.054	0.66022	-1.3176	3729.1	21.669	-0.040107	82.479	-58.888	78.045	76.455	20.901	-3.2688	-3.71	0.77634	-1.5063	32.639	-5.0988
129.37	-0.081095	51.42	-3.7945	0.56931	-1.4824	0.32346	-0.35714	0.049278	0.66022	-1.3176	3728.5	21.675	-0.033375	82.485	-58.979	78.051	76.455	20.901	-3.2688	-3.71	0.77634	-1.5063	32.639	-5.0988
129.38	-0.064569	51.438	-3.7929	0.56752	-1.4821	0.32078	-0.36057	0.044553	0.66022	-1.3176	3727.8	21.682	-0.026571	82.491	-59.067	78.058	76.455	20.901	-3.2688	-3.71	0.77634	-1.5063	32.639	-5.0988
129.38	-0.047872	51.455	-3.7913	0.56571	-1.4819	0.31791	-0.36382	0.039827	0.66022	-1.3176	3727.1	21.688	-0.019699	82.497	-59.15	78.064	76.455	20.901	-3.2688	-3.71	0.77634	-1.5063	32.639	-5.0988
129.39	-0.031011	51.473	-3.7897	0.56388	-1.4817	0.31486	-0.36689	0.035101	0.66022	-1.3176	3726.4	21.694	-0.01276	82.503	-59.229	78.071	76.455	20.901	-3.2688	-3.71	0.77634	-1.5063	32.639	-5.0988
129.39	-0.013992	51.491	-3.7881	0.56204	-1.4816	0.31164	-0.36977	0.030379	0.66022	-1.3176	3725.7	21.7	-0.0057569	82.509	-59.302	78.077	76.455	20.901	-3.2688	-3.71	0.77634	-1.5063	32.639	-5.0988
129.39	0.0031784	51.508	-3.7866	0.56018	-1.4814	0.30826	-0.37252	0.025663	0.66022	-1.3176	3725.0	21.706	0.0013076	82.515	-59.372	78.083	76.455	20.901	-3.2688	-3.71	0.77634	-1.5063	32.639	-5.0988
129.4	0.020494	51.526	-3.785	0.55831	-1.4813	0.30484	-0.37531	0.020951	0.66022	-1.3176	3724.3	21.712	0.0084309	82.521	-59.436	78.09	76.455	20.901	-3.2688	-3.71	0.77634	-1.5063	32.639	-5.0988
129.4	0.037949	51.543	-3.7835	0.55643	-1.4812	0.30124	-0.37791	0.016245	0.66022	-1.3176	3723.6	21.719	0.01561	82.527	-59.495	78.096	76.455	20.901	-3.2688	-3.71	0.77634	-1.5063	32.639	-5.0988
129.4	0.055536	51.561	-3.782	0.55454	-1.4811	0.29748	-0.38034	0.011548	0.66022	-1.3176	3723.0	21.725	0.022843	82.532	-59.549	78.102	76.455	20.901	-3.2688	-3.71	0.77634	-1.5063	32.639	-5.0988
129.41	0.073249	51.578	-3.7806	0.55263	-1.4811	0.29355	-0.38258	0.0068612	0.66022	-1.3176	3722.3	21.731	0.030126	82.538	-59.597	78.109	76.455	20.901	-3.2688	-3.71	0.77634	-1.5063	32.639	-5.0988
129.41	0.09108	51.595	-3.7791	0.55071	-1.4811	0.28945	-0.38464	0.0021872	0.66022	-1.3176	3721.6	21.737	0.037457	82.544	-59.641	78.115	76.455	20.901	-3.2688	-3.71	0.77634	-1.5063	32.639	-5.0988
129.42	0.10902	51.612	-3.7777	0.54878	-1.4811	0.2852	-0.38652	-0.0024721	0.66022	-1.3176	3720.9	21.743	0.044833	82.55	-59.679	78.121	76.455	20.901	-3.2688	-3.71	0.77634	-1.5063	32.639	-5.0988
129.42	0.12707	51.629	-3.7762	0.54685	-1.4811	0.28079	-0.38822	-0.0071145	0.66022	-1.3176	3720.2	21.749	0.052251	82.556	-59.711	78.128	76.455	20.901	-3.2688	-3.71	0.77634	-1.5063	32.639	-5.0988
129.42	0.14521	51.646	-3.7749	0.5449	-1.4811	0.27622	-0.38974	-0.011738	0.66022	-1.3176	3719.5	21.755	0.059708	82.561	-59.738	78.134	76.455	20.901	-3.2688	-3.71	0.77634	-1.5063	32.639	-5.0988
129.43	0.16345	51.663	-3.7735	0.54295	-1.4812	0.27151	-0.39108	-0.016341	0.66022	-1.3176	3718.8	21.76	0.067201	82.567	-59.759	78.14	76.455	20.901	-3.2688	-3.71	0.77634	-1.5063	32.639	-5.0988
129.43	0.18177	51.68	-3.7721	0.54099	-1.4813	0.26665	-0.39224	-0.020921	0.66022	-1.3176	3718.1	21.766	0.074727	82.573	-59.775	78.146	76.455	20.901	-3.2688	-3.71	0.77634	-1.5063	32.639	-5.0988
129.43	0.20016	51.697	-3.7708	0.53903	-1.4814	0.26164	-0.39323	-0.025477	0.66022	-1.3176	3717.4	21.772	0.082283	82.578	-59.785	78.152	76.455	20.901	-3.2688	-3.71	0.77634	-1.5063	32.639	-5.0988
129.44	0.21862	51.713	-3.7695	0.53706	-1.4816	0.2565	-0.39404	-0.030006	0.66022	-1.3176	3716.8	21.778	0.089865	82.584	-59.789	78.159	76.455	20.901	-3.2688	-3.71	0.77634	-1.5063	32.639	-5.0988
129.44	0.23713	51.729	-3.7683	0.53509	-1.4817	0.25122	-0.39468	-0.034507	0.66022	-1.3176	3716.1	21.783	0.09747	82.59	-59.787	78.165	76.455	20.901	-3.2688	-3.71	0.77634	-1.5063	32.639	-5.0988
129.44	0.2557	51.746	-3.767	0.53311	-1.4819	0.2458	-0.39515	-0.038978	0.66022	-1.3176	3715.4	21.789	0.1051	82.595	-59.78	78.171	76.455	20.901	-3.2688	-3.71	0.77634	-1.5063	32.639	-5.0988
129.45	0.27432	51.762	-3.7658	0.53114	-1.4821	0.24025	-0.39544	-0.043417	0.66022	-1.3176	3714.7	21.795	0.11274	82.601	-59.767	78.177	76.455	20.901	-3.2688	-3.71	0.77634	-1.5063	32.639	-5.0988
129.45	0.29297	51.778	-3.7646	0.52916	-1.4823	0.23458	-0.39556	-0.047823	0.66022	-1.3176	3714.0	21.8	0.12039	82.606	-59.749	78.183	76.455	20.901	-3.2688	-3.71	0.77634	-1.5063	32.639	-5.0988
129.46	0.31164	51.793	-3.7634	0.52718	-1.4826	0.22879	-0.39551	-0.052193	0.66022	-1.3176	3713.3	21.806	0.12806	82.612	-59.725	78.189	76.455	20.901	-3.2688	-3.71	0.77634	-1.5063	32.639	-5.0988
129.46	0.33033	51.809	-3.7623	0.5252	-1.4829	0.22287	-0.3953	-0.056527	0.66022	-1.3176	3712.6	21.811	0.13573	82.617	-59.696	78.195	76.455	20.901	-3.2688	-3.71	0.77634	-1.5063	32.639	-5.0988
129.46	0.34904	51.825	-3.7612	0.52323	-1.4832	0.21685	-0.39491	-0.060822	0.66022	-1.3176	3711.9	21.817	0.14341	82.622	-59.661	78.201	76.455	20.901	-3.2688	-3.71	0.77634	-1.5063	32.639	-5.0988
129.47	0.36775	51.84	-3.7602	0.52125	-1.4835	0.21071	-0.39437	-0.065077	0.66022	-1.3176	3711.2	21.822	0.15109	82.628	-59.621	78.207	76.455	20.901	-3.2688	-3.71	0.77634	-1.5063	32.639	-5.0988
129.47	0.38644	51.855	-3.7591	0.51928	-1.4838	0.20446	-0.39366	-0.06929	0.66022	-1.3176	3710.6	21.827	0.15876	82.633	-59.576	78.212	76.455	20.901	-3.2688	-3.71	0.77634	-1.5063	32.639	-5.0988
129.47	0.40513	51.87	-3.7581	0.51732	-1.4842	0.19811	-0.39279	-0.073461	0.66022	-1.3176	3709.9	21.832	0.16642	82.638	-59.525	78.218	76.455	20.901	-3.2688	-3.71	0.77634	-1.5063	32.639	-5.0988
129.48	0.42379	51.885	-3.7571	0.51536	-1.4845	0.19166	-0.39175	-0.077587	0.66022	-1.3176	3709.2	21.837	0.17408	82.644	-59.47	78.224	76.455	20.901	-3.2688	-3.71	0.77634	-1.5063	32.639	-5.0988
129.48	0.44242	51.9	-3.7562	0.5134	-1.4849	0.18511	-0.39056	-0.081668	0.66022	-1.3176	3708.5	21.843	0.18172	82.649	-59.41	78.23	76.455	20.901	-3.2688	-3.71	0.77634	-1.5063	32.639	-5.0988
129.48	0.461	51.914	-3.7553	0.51145	-1.4854	0.17847	-0.38922	-0.085701	0.66022	-1.3176	3707.8	21.848	0.18934	82.654	-59.346	78.235	76.455	20.901	-3.2688	-3.71	0.77634	-1.5063	32.639	-5.0988
129.49	0.47954	51.929	-3.7544	0.50951	-1.4858	0.17174	-0.38771	-0.089685	0.66022	-1.3176	3707.1	21.852	0.19694	82.659	-59.276	78.241	76.455	20.901	-3.2688	-3.71	0.77634	-1.5063	32.639	-5.0988
129.49	0.49801	51.943	-3.7536	0.50757	-1.4863	0.16493	-0.38606	-0.09362	0.66022	-1.3176	3706.4	21.857	0.20452	82.664	-59.203	78.247	76.455	20.901	-3.2688	-3.71	0.77634	-1.5063	32.639	-5.0988
129.49	0.51642	51.957	-3.7528	0.50565	-1.4867	0.15803	-0.38425	-0.097504	0.66022	-1.3176	3705.7	21.862	0.21206	82.669	-59.125	78.252	76.455	20.901	-3.2688	-3.71	0.77634	-1.5063	32.639	-5.0988
129.5	0.53475	51.971	-3.752	0.50373	-1.4872	0.15106	-0.3823	-0.10133	0.66022	-1.3176	3705.0	21.867	0.21958	82.674	-59.044	78.258	76.455	20.901	-3.2688	-3.71	0.77634	-1.5063	32.639	-5.0988
129.5	0.553	51.984	-3.7512	0.50183	-1.4877	0.14402	-0.38019	-0.10511	0.66022	-1.3176	3704.3	21.872	0.22705	82.679	-58.958	78.263	76.455	20.901	-3.2688	-3.71	0.77634	-1.5063	32.639	-5.0988
129.5	0.57115	51.998	-3.7505	0.49993	-1.4883	0.13691	-0.37794	-0.10884	0.66022	-1.3176	3703.7	21.876	0.23449	82.684	-58.869	78.269	76.455	20.901	-3.2688	-3.71	0.77634	-1.5063	32.639	-5.0988
129.51	0.58919	52.011	-3.7499	0.49805	-1.4888	0.12973	-0.37555	-0.1125	0.66022	-1.3176	3703.0	21.881	0.24189	82.689	-58.776	78.274	76.455	20.901	-3.2688	-3.71	0.77634	-1.5063	32.639	-5.0988
129.51	0.60713	52.024	-3.7492	0.49617	-1.4894	0.12249	-0.37301	-0.11611	0.66022	-1.3176	3702.3	21.885	0.24924	82.694	-58.679	78.279	76.455	20.901	-3.2688	-3.71	0.77634	-1.5063	32.639	-5.0988
129.51	0.62494	52.037	-3.7487	0.49432	-1.49	0.1152	-0.37033	-0.11967	0.66022	-1.3176	3701.6	21.89	0.25653	82.698	-58.58	78.285	76.455	20.901	-3.2688	-3.71	0.77634	-1.5063	32.639	-5.0988
129.52	0.64262	52.05	-3.7481	0.49247	-1.4906	0.10785	-0.36752	-0.12316	0.66022	-1.3176	3700.9	21.894	0.26378	82.703	-58.477	78.29	76.455	20.901	-3.2688	-3.71	0.77634	-1.5063	32.639	-5.0988
129.52	0.66016	52.062	-3.7476	0.49064	-1.4912	0.10045	-0.36457	-0.12659	0.66022	-1.3176	3700.2	21.898	0.27096	82.708	-58.371	78.295	76.455	20.901	-3.2688	-3.71	0.77634	-1.5063	32.639	-5.0988
129.52	0.67755	52.074	-3.7471	0.48883	-1.4919	0.093007	-0.36148	-0.12996	0.66022	-1.3176	3699.5	21.902	0.27808	82.712	-58.263	78.3	76.455	20.901	-3.2688	-3.71	0.77634	-1.5063	32.639	-5.0988
129.53	0.69478	52.086	-3.7466	0.48703	-1.4925	0.085522	-0.35827	-0.13327	0.66022	-1.3176	3698.8	21.906	0.28514	82.717	-58.152	78.305	76.455	20.901	-3.2688	-3.71	0.77634	-1.5063	32.639	-5.0988
129.53	0.71184	52.098	-3.7462	0.48524	-1.4932	0.078	-0.35492	-0.13652	0.66022	-1.3176	3698.2	21.91	0.29213	82.721	-58.038	78.31	76.455	20.901	-3.2688	-3.71	0.77634	-1.5063	32.639	-5.0988
129.53	0.72873	52.11	-3.7459	0.48348	-1.4939	0.070443	-0.35144	-0.13971	0.66022	-1.3176	3697.5	21.914	0.29904	82.726	-57.923	78.315	76.455	20.901	-3.2688	-3.71	0.77634	-1.5063	32.639	-5.0988
129.54	0.74544	52.121	-3.7455	0.48173	-1.4946	0.062857	-0.34784	-0.14283	0.66022	-1.3176	3696.8	21.918	0.30588	82.73	-57.805	78.32	76.455	20.901	-3.2688	-3.71	0.77634	-1.5063	32.639	-5.0988
129.54	0.76195	52.132	-3.7452	0.48	-1.4953	0.055244	-0.34411	-0.14588	0.66022	-1.3176	3696.1	21.922	0.31264	82.734	-57.684	78.325	76.455	20.901	-3.2688	-3.71	0.77634	-1.5063	32.639	-5.0988
129.54	0.77825	52.143	-3.745	0.47829	-1.4961	0.047609	-0.34026	-0.14887	0.66022	-1.3176	3695.4	21.926	0.31931	82.739	-57.562	78.33	76.455	20.901	-3.2688	-3.71	0.77634	-1.5063	32.639	-5.0988
129.55	0.79435	52.154	-3.7448	0.4766	-1.4968	0.039955	-0.33629	-0.15179	0.66022	-1.3176	3694.7	21.929	0.3259	82.743	-57.439	78.335	76.455	20.901	-3.2688	-3.71	0.77634	-1.5063	32.639	-5.0988
129.55	0.81023	52.165	-3.7446	0.47493	-1.4976	0.032286	-0.33221	-0.15464	0.66022	-1.3176	3694.0	21.933	0.3324	82.747	-57.313	78.339	76.455	20.901	-3.2688	-3.71	0.77634	-1.5063	32.639	-5.0988
129.55	0.82588	52.175	-3.7444	0.47328	-1.4984	0.024606	-0.328	-0.15743	0.66022	-1.3176	3693.3	21.936	0.3388	82.751	-57.186	78.344	76.455	20.901	-3.2688	-3.71	0.77634	-1.5063	32.639	-5.0988
129.56	0.84129	52.185	-3.7443	0.47165	-1.4991	0.016918	-0.32368	-0.16015	0.66022	-1.3176	3692.7	21.939	0.34511	82.755	-57.058	78.349	76.455	20.901	-3.2688	-3.71	0.77634	-1.5063	32.639	-5.0988
129.56	0.85645	52.195	-3.7443	0.47004	-1.5	0.0092262	-0.31925	-0.1628	0.66022	-1.3176	3692.0	21.943	0.35131	82.759	-56.928	78.353	76.455	20.901	-3.2688	-3.71	0.77634	-1.5063	32.639	-5.0988
129.56	0.87137	52.204	-3.7442	0.46845	-1.5008	0.001534	-0.31471	-0.16537	0.66022	-1.3176	3691.3	21.946	0.35741	82.763	-56.797	78.358	76.455	20.901	-3.2688	-3.71	0.77634	-1.5063	32.639	-5.0988
129.57	0.88602	52.213	-3.7443	0.46689	-1.5016	-0.0061549	-0.31006	-0.16788	0.66022	-1.3176	3690.6	21.949	0.36341	82.767	-56.666	78.362	76.455	20.901	-3.2688	-3.71	0.77634	-1.5063	32.639	-5.0988
129.57	0.9004	52.222	-3.7443	0.46535	-1.5025	-0.013837	-0.3053	-0.17031	0.66022	-1.3176	3689.9	21.952	0.36929	82.77	-56.533	78.367	76.455	20.901	-3.2688	-3.71	0.77634	-1.5063	32.639	-5.0988
129.57	0.9145	52.231	-3.7444	0.46384	-1.5033	-0.021509	-0.30044	-0.17268	0.66022	-1.3176	3689.2	21.955	0.37506	82.774	-56.399	78.371	76.455	20.901	-3.2688	-3.71	0.77634	-1.5063	32.639	-5.0988
129.58	0.92832	52.24	-3.7445	0.46235	-1.5042	-0.029167	-0.29548	-0.17497	0.66022	-1.3176	3688.6	21.957	0.38071	82.778	-56.265	78.375	76.455	20.901	-3.2688	-3.71	0.77634	-1.5063	32.639	-5.0988
129.58	0.94185	52.248	-3.7447	0.46088	-1.5051	-0.036807	-0.29029	-0.17719	0.66022	-1.3176	3687.9	21.96	0.38624	82.781	-56.129	78.379	76.455	20.901	-3.2688	-3.71	0.77634	-1.5063	32.639	-5.0988
129.58	0.95507	52.256	-3.7449	0.45945	-1.506	-0.044425	-0.28497	-0.17933	0.66022	-1.3176	3687.2	21.963	0.39164	82.785	-55.994	78.384	76.455	20.901	-3.2688	-3.71	0.77634	-1.5063	32.639	-5.0988
129.58	0.96799	52.264	-3.7451	0.45803	-1.5069	-0.052019	-0.27955	-0.1814	0.66022	-1.3176	3686.5	21.965	0.39692	82.788	-55.858	78.388	76.455	20.901	-3.2688	-3.71	0.77634	-1.5063	32.639	-5.0988
129.59	0.98059	52.272	-3.7454	0.45665	-1.5078	-0.059585	-0.27405	-0.18339	0.66022	-1.3176	3685.8	21.968	0.40207	82.792	-55.721	78.392	76.455	20.901	-3.2688	-3.71	0.77634	-1.5063	32.639	-5.0988
129.59	0.99287	52.279	-3.7457	0.45529	-1.5087	-0.067118	-0.26846	-0.1853	0.66022	-1.3176	3685.1	21.97	0.40709	82.795	-55.584	78.396	76.455	20.901	-3.2688	-3.71	0.77634	-1.5063	32.639	-5.0988
129.59	1.0048	52.286	-3.7461	0.45397	-1.5096	-0.074617	-0.26279	-0.18714	0.66022	-1.3176	3684.5	21.972	0.41197	82.799	-55.447	78.4	76.455	20.901	-3.2688	-3.71	0.77634	-1.5063	32.639	-5.0988
129.6	1.0164	52.293	-3.7465	0.45267	-1.5106	-0.082077	-0.25704	-0.1889	0.66022	-1.3176	3683.8	21.974	0.41672	82.802	-55.31	78.403	76.455	20.901	-3.2688	-3.71	0.77634	-1.5063	32.639	-5.0988
129.6	1.0277	52.299	-3.7469	0.4514	-1.5115	-0.089496	-0.25121	-0.19059	0.66022	-1.3176	3683.1	21.976	0.42132	82.805	-55.172	78.407	76.455	20.901	-3.2688	-3.71	0.77634	-1.5063	32.639	-5.0988
129.6	1.0386	52.305	-3.7474	0.45015	-1.5125	-0.096612	-0.24529	-0.19217	0.66022	-1.3176	3682.4	21.978	0.42578	82.808	-55.035	78.411	76.455	20.901	-3.2688	-3.71	0.77634	-1.5063	32.639	-5.0988
129.61	1.0492	52.311	-3.7479	0.44894	-1.5134	-0.10233	-0.23928	-0.19357	0.66022	-1.3176	3681.7	21.98	0.43009	82.811	-54.898	78.415	76.455	20.901	-3.2688	-3.71	0.77634	-1.5063	32.639	-5.0988
129.61	1.0594	52.317	-3.7484	0.44776	-1.5144	-0.108	-0.2332	-0.19489	0.66022	-1.3176	3681.1	21.982	0.43426	82.814	-54.761	78.418	76.455	20.901	-3.2688	-3.71	0.77634	-1.5063	32.639	-5.0988
129.61	1.0692	52.322	-3.7489	0.44661	-1.5154	-0.11364	-0.22707	-0.19613	0.66022	-1.3176	3680.4	21.983	0.43827	82.817	-54.624	78.422	76.455	20.901	-3.2688	-3.71	0.77634	-1.5063	32.639	-5.0988
129.62	1.0787	52.328	-3.7495	0.44549	-1.5164	-0.11923	-0.22087	-0.1973	0.66022	-1.3176	3679.7	21.985	0.44213	82.82	-54.487	78.425	76.455	20.901	-3.2688	-3.71	0.77634	-1.5063	32.639	-5.0988
129.62	1.0877	52.333	-3.7501	0.4444	-1.5174	-0.12478	-0.21463	-0.1984	0.66022	-1.3176	3679.0	21.986	0.44584	82.823	-54.35	78.429	76.455	20.901	-3.2688	-3.71	0.77634	-1.5063	32.639	-5.0988
129.62	1.0964	52.337	-3.7508	0.44335	-1.5183	-0.13029	-0.20833	-0.19942	0.66022	-1.3176	3678.3	21.987	0.44939	82.825	-54.214	78.432	76.455	20.901	-3.2688	-3.71	0.77634	-1.5063	32.639	-5.0988
129.62	1.1048	52.342	-3.7514	0.44232	-1.5193	-0.13574	-0.20198	-0.20037	0.66022	-1.3176	3677.7	21.989	0.45279	82.828	-54.079	78.436	76.455	20.901	-3.2688	-3.71	0.77634	-1.5063	32.639	-5.0988
129.63	1.1127	52.346	-3.7521	0.44133	-1.5204	-0.14115	-0.19559	-0.20124	0.66022	-1.3176	3677.0	21.99	0.45603	82.831	-53.944	78.439	76.455	20.901	-3.2688	-3.71	0.77634	-1.5063	32.639	-5.0988
129.63	1.1202	52.349	-3.7528	0.44036	-1.5214	-0.1465	-0.18914	-0.20204	0.66022	-1.3176	3676.3	21.991	0.4591	82.833	-53.809	78.442	76.455	20.901	-3.2688	-3.71	0.77634	-1.5063	32.639	-5.0988
129.63	1.1274	52.353	-3.7536	0.43943	-1.5224	-0.1518	-0.18265	-0.20276	0.66022	-1.3176	3675.6	21.992	0.46202	82.836	-53.675	78.445	76.455	20.901	-3.2688	-3.71	0.77634	-1.5063	32.639	-5.0988
129.64	1.1341	52.356	-3.7544	0.43854	-1.5234	-0.15704	-0.17611	-0.20341	0.66022	-1.3176	3674.9	21.992	0.46477	82.838	-53.542	78.448	76.455	20.901	-3.2688	-3.71	0.77634	-1.5063	32.639	-5.0988
129.64	1.1405	52.359	-3.7552	0.43767	-1.5244	-0.16222	-0.16954	-0.20398	0.66022	-1.3176	3674.3	21.993	0.46736	82.841	-53.409	78.451	76.455	20.901	-3.2688	-3.71	0.77634	-1.5063	32.639	-5.0988
129.64	1.1464	52.362	-3.756	0.43684	-1.5254	-0.16734	-0.16292	-0.20448	0.66022	-1.3176	3673.6	21.994	0.46979	82.843	-53.278	78.454	76.455	20.901	-3.2688	-3.71	0.77634	-1.5063	32.639	-5.0988
129.65	1.152	52.364	-3.7568	0.43604	-1.5264	-0.1724	-0.15626	-0.20491	0.66022	-1.3176	3672.9	21.994	0.47205	82.845	-53.147	78.457	76.455	20.901	-3.2688	-3.71	0.77634	-1.5063	32.639	-5.0988
129.65	1.1571	52.367	-3.7577	0.43528	-1.5275	-0.1774	-0.14957	-0.20526	0.66022	-1.3176	3672.2	21.994	0.47414	82.847	-53.016	78.46	76.455	20.901	-3.2688	-3.71	0.77634	-1.5063	32.639	-5.0988
129.65	1.1618	52.368	-3.7586	0.43455	-1.5285	-0.18233	-0.14283	-0.20553	0.66022	-1.3176	3671.6	21.995	0.47606	82.849	-52.887	78.463	76.455	20.901	-3.2688	-3.71	0.77634	-1.5063	32.639	-5.0988
129.65	1.1662	52.37	-3.7595	0.43385	-1.5295	-0.18719	-0.13607	-0.20573	0.66022	-1.3176	3670.9	21.995	0.47782	82.851	-52.759	78.466	76.455	20.901	-3.2688	-3.71	0.77634	-1.5063	32.639	-5.0988
129.66	1.1701	52.371	-3.7605	0.43319	-1.5306	-0.19198	-0.12927	-0.20586	0.66022	-1.3176	3670.2	21.995	0.47941	82.854	-52.631	78.468	76.455	20.901	-3.2688	-3.71	0.77634	-1.5063	32.639	-5.0988
129.66	1.1736	52.372	-3.7615	0.43256	-1.5316	-0.19671	-0.12244	-0.20591	0.66022	-1.3176	3669.5	21.995	0.48083	82.855	-52.505	78.471	76.455	20.901	-3.2688	-3.71	0.77634	-1.5063	32.639	-5.0988
129.66	1.1766	52.373	-3.7624	0.43196	-1.5326	-0.20136	-0.11559	-0.20589	0.66022	-1.3176	3668.9	21.994	0.48208	82.857	-52.379	78.474	76.455	20.901	-3.2688	-3.71	0.77634	-1.5063	32.639	-5.0988
129.67	1.1793	52.374	-3.7635	0.4314	-1.5336	-0.20593	-0.1087	-0.20579	0.66022	-1.3176	3668.2	21.994	0.48316	82.859	-52.255	78.476	76.455	20.901	-3.2688	-3.71	0.77634	-1.5063	32.639	-5.0988
129.67	1.1815	52.374	-3.7645	0.43088	-1.5347	-0.21044	-0.10179	-0.20562	0.66022	-1.3176	3667.5	21.994	0.48407	82.861	-52.131	78.479	76.455	20.901	-3.2688	-3.71	0.77634	-1.5063	32.639	-5.0988
129.67	1.1834	52.374	-3.7656	0.43038	-1.5357	-0.21486	-0.094856	-0.20538	0.66022	-1.3176	3666.8	21.993	0.4848	82.863	-52.009	78.481	76.455	20.901	-3.2688	-3.71	0.77634	-1.5063	32.639	-5.0988
129.68	1.1848	52.373	-3.7667	0.42993	-1.5367	-0.21921	-0.087899	-0.20506	0.66022	-1.3176	3666.2	21.993	0.48537	82.864	-51.888	78.484	76.455	20.901	-3.2688	-3.71	0.77634	-1.5063	32.639	-5.0988
129.68	1.1858	52.373	-3.7678	0.42951	-1.5378	-0.22347	-0.080921	-0.20467	0.66022	-1.3176	3665.5	21.992	0.48577	82.866	-51.769	78.486	76.455	20.901	-3.2688	-3.71	0.77634	-1.5063	32.639	-5.0988
129.68	1.1863	52.372	-3.7689	0.42912	-1.5388	-0.22766	-0.073925	-0.20421	0.66022	-1.3176	3664.8	21.991	0.486	82.868	-51.65	78.488	76.455	20.901	-3.2688	-3.71	0.77634	-1.5063	32.639	-5.0988
129.69	1.1865	52.37	-3.77	0.42877	-1.5398	-0.23176	-0.066912	-0.20367	0.66022	-1.3176	3664.2	21.99	0.48605	82.869	-51.533	78.49	76.455	20.901	-3.2688	-3.71	0.77634	-1.5063	32.639	-5.0988
129.69	1.1862	52.369	-3.7712	0.42845	-1.5408	-0.23578	-0.059883	-0.20307	0.66022	-1.3176	3663.5	21.989	0.48594	82.871	-51.417	78.493	76.455	20.901	-3.2688	-3.71	0.77634	-1.5063	32.639	-5.0988
129.69	1.1856	52.367	-3.7724	0.42817	-1.5418	-0.23971	-0.052841	-0.20239	0.66022	-1.3176	3662.8	21.988	0.48566	82.872	-51.302	78.495	76.455	20.901	-3.2688	-3.71	0.77634	-1.5063	32.639	-5.0988
129.7	1.1845	52.365	-3.7736	0.42792	-1.5428	-0.24356	-0.045787	-0.20163	0.66022	-1.3176	3662.2	21.986	0.48521	82.873	-51.189	78.497	76.455	20.901	-3.2688	-3.71	0.77634	-1.5063	32.639	-5.0988
129.7	1.183	52.362	-3.7748	0.42771	-1.5438	-0.24732	-0.038724	-0.20081	0.66022	-1.3176	3661.5	21.985	0.48459	82.875	-51.077	78.499	76.455	20.901	-3.2688	-3.71	0.77634	-1.5063	32.639	-5.0988
129.7	1.1811	52.36	-3.7761	0.42753	-1.5448	-0.25099	-0.031652	-0.19991	0.66022	-1.3176	3660.8	21.983	0.4838	82.876	-50.967	78.501	76.455	20.901	-3.2688	-3.71	0.77634	-1.5063	32.639	-5.0988
129.71	1.1788	52.356	-3.7773	0.42739	-1.5458	-0.25457	-0.024575	-0.19894	0.66022	-1.3176	3660.1	21.982	0.48285	82.877	-50.858	78.503	76.455	20.901	-3.2688	-3.71	0.77634	-1.5063	32.639	-5.0988
129.71	1.1761	52.353	-3.7786	0.42729	-1.5468	-0.25806	-0.017493	-0.1979	0.66022	-1.3176	3659.5	21.98	0.48173	82.878	-50.75	78.505	76.455	20.901	-3.2688	-3.71	0.77634	-1.5063	32.639	-5.0988
129.71	1.173	52.35	-3.7799	0.42722	-1.5478	-0.26146	-0.01041	-0.19679	0.66022	-1.3176	3658.8	21.978	0.48044	82.879	-50.644	78.506	76.455	20.901	-3.2688	-3.71	0.77634	-1.5063	32.639	-5.0988
129.72	1.1694	52.346	-3.7812	0.42718	-1.5488	-0.26476	-0.0033262	-0.19561	0.66022	-1.3176	3658.1	21.976	0.47899	82.881	-50.54	78.508	76.455	20.901	-3.2688	-3.71	0.77634	-1.5063	32.639	-5.0988
129.72	1.1655	52.341	-3.7826	0.42719	-1.5498	-0.26797	0.0037556	-0.19436	0.66022	-1.3176	3657.5	21.974	0.47738	82.882	-50.437	78.51	76.455	20.901	-3.2688	-3.71	0.77634	-1.5063	32.639	-5.0988
129.72	1.1612	52.337	-3.7839	0.42722	-1.5507	-0.27109	0.010834	-0.19304	0.66022	-1.3176	3656.8	21.971	0.47561	82.883	-50.336	78.512	76.455	20.901	-3.2688	-3.71	0.77634	-1.5063	32.639	-5.0988
129.73	1.1565	52.332	-3.7853	0.42729	-1.5517	-0.2741	0.017906	-0.19165	0.66022	-1.3176	3656.1	21.969	0.47368	82.884	-50.236	78.513	76.455	20.901	-3.2688	-3.71	0.77634	-1.5063	32.639	-5.0988
129.73	1.1514	52.327	-3.7867	0.4274	-1.5527	-0.27702	0.02497	-0.19019	0.66022	-1.3176	3655.5	21.967	0.47159	82.884	-50.138	78.515	76.455	20.901	-3.2688	-3.71	0.77634	-1.5063	32.639	-5.0988
129.74	1.1459	52.322	-3.7881	0.42754	-1.5536	-0.27985	0.032023	-0.18867	0.66022	-1.3176	3654.8	21.964	0.46934	82.885	-50.041	78.517	76.455	20.901	-3.2688	-3.71	0.77634	-1.5063	32.639	-5.0988
129.74	1.1401	52.316	-3.7895	0.42772	-1.5545	-0.28257	0.039065	-0.18707	0.66022	-1.3176	3654.1	21.961	0.46693	82.886	-49.946	78.518	76.455	20.901	-3.2688	-3.71	0.77634	-1.5063	32.639	-5.0988
129.74	1.1338	52.31	-3.7909	0.42793	-1.5555	-0.28519	0.046092	-0.18541	0.66022	-1.3176	3653.5	21.958	0.46438	82.887	-49.853	78.52	76.455	20.901	-3.2688	-3.71	0.77634	-1.5063	32.639	-5.0988
129.75	1.1272	52.304	-3.7923	0.42818	-1.5564	-0.28772	0.053103	-0.18368	0.66022	-1.3176	3652.8	21.955	0.46167	82.888	-49.762	78.521	76.455	20.901	-3.2688	-3.71	0.77634	-1.5063	32.639	-5.0988
129.75	1.1203	52.298	-3.7938	0.42846	-1.5573	-0.29014	0.060094	-0.18189	0.66022	-1.3176	3652.2	21.952	0.45881	82.888	-49.672	78.523	76.455	20.901	-3.2688	-3.71	0.77634	-1.5063	32.639	-5.0988
129.76	1.1129	52.291	-3.7952	0.42878	-1.5582	-0.29246	0.067065	-0.18002	0.66022	-1.3176	3651.5	21.949	0.4558	82.889	-49.584	78.524	76.455	20.901	-3.2688	-3.71	0.77634	-1.5063	32.639	-5.0988
129.76	1.1052	52.284	-3.7967	0.42914	-1.5591	-0.29468	0.074012	-0.1781	0.66022	-1.3176	3650.8	21.946	0.45264	82.89	-49.497	78.525	76.455	20.901	-3.2688	-3.71	0.77634	-1.5063	32.639	-5.0988
129.76	1.0972	52.277	-3.7982	0.42952	-1.56	-0.29679	0.080934	-0.17611	0.66022	-1.3176	3650.2	21.943	0.44935	82.89	-49.413	78.527	76.455	20.901	-3.2688	-3.71	0.77634	-1.5063	32.639	-5.0988
129.77	1.0888	52.269	-3.7996	0.42994	-1.5609	-0.2988	0.087828	-0.17405	0.66022	-1.3176	3649.5	21.939	0.4459	82.891	-49.33	78.528	76.455	20.901	-3.2688	-3.71	0.77634	-1.5063	32.639	-5.0988
129.77	1.0801	52.261	-3.8011	0.4304	-1.5617	-0.30071	0.094691	-0.17193	0.66022	-1.3176	3648.8	21.936	0.44232	82.891	-49.249	78.529	76.455	20.901	-3.2688	-3.71	0.77634	-1.5063	32.639	-5.0988
129.78	1.071	52.253	-3.8027	0.43089	-1.5626	-0.30251	0.10152	-0.16975	0.66022	-1.3176	3648.2	21.932	0.43861	82.892	-49.17	78.531	76.455	20.901	-3.2688	-3.71	0.77634	-1.5063	32.639	-5.0988
129.78	1.0616	52.245	-3.8042	0.43142	-1.5634	-0.3042	0.10832	-0.1675	0.66022	-1.3176	3647.5	21.928	0.43475	82.892	-49.093	78.532	76.455	20.901	-3.2688	-3.71	0.77634	-1.5063	32.639	-5.0988
129.78	1.0519	52.236	-3.8057	0.43197	-1.5643	-0.30579	0.11507	-0.1652	0.66022	-1.3176	3646.9	21.924	0.43077	82.893	-49.017	78.533	76.455	20.901	-3.2688	-3.71	0.77634	-1.5063	32.639	-5.0988
129.79	1.0418	52.228	-3.8072	0.43257	-1.5651	-0.30727	0.12179	-0.16283	0.66022	-1.3176	3646.2	21.92	0.42665	82.893	-48.944	78.534	76.455	20.901	-3.2688	-3.71	0.77634	-1.5063	32.639	-5.0988
129.79	1.0315	52.219	-3.8088	0.43319	-1.5659	-0.30865	0.12847	-0.1604	0.66022	-1.3176	3645.5	21.916	0.42241	82.894	-48.872	78.536	76.455	20.901	-3.2688	-3.71	0.77634	-1.5063	32.639	-5.0988
129.8	1.0208	52.209	-3.8103	0.43385	-1.5667	-0.30991	0.1351	-0.15791	0.66022	-1.3176	3644.9	21.912	0.41804	82.894	-48.802	78.537	76.455	20.901	-3.2688	-3.71	0.77634	-1.5063	32.639	-5.0988
129.8	1.0098	52.2	-3.8119	0.43454	-1.5675	-0.31107	0.14168	-0.15537	0.66022	-1.3176	3644.2	21.907	0.41355	82.894	-48.734	78.538	76.455	20.901	-3.2688	-3.71	0.77634	-1.5063	32.639	-5.0988
129.81	0.99858	52.19	-3.8134	0.43527	-1.5682	-0.31212	0.14821	-0.15276	0.66022	-1.3176	3643.6	21.903	0.40894	82.895	-48.668	78.539	76.455	20.901	-3.2688	-3.71	0.77634	-1.5063	32.639	-5.0988
129.81	0.98705	52.18	-3.815	0.43603	-1.569	-0.31307	0.15469	-0.1501	0.66022	-1.3176	3642.9	21.898	0.40422	82.895	-48.604	78.54	76.455	20.901	-3.2688	-3.71	0.77634	-1.5063	32.639	-5.0988
129.82	0.97523	52.17	-3.8166	0.43682	-1.5697	-0.3139	0.16112	-0.14739	0.66022	-1.3176	3642.2	21.894	0.39938	82.895	-48.542	78.541	76.455	20.901	-3.2688	-3.71	0.77634	-1.5063	32.639	-5.0988
129.82	0.96315	52.159	-3.8181	0.43764	-1.5705	-0.31462	0.16749	-0.14462	0.66022	-1.3176	3641.6	21.889	0.39443	82.896	-48.481	78.542	76.455	20.901	-3.2688	-3.71	0.77634	-1.5063	32.639	-5.0988
129.83	0.9508	52.148	-3.8197	0.43849	-1.5712	-0.31524	0.17379	-0.14179	0.66022	-1.3176	3640.9	21.884	0.38937	82.896	-48.423	78.543	76.455	20.901	-3.2688	-3.71	0.77634	-1.5063	32.639	-5.0988
129.83	0.93819	52.138	-3.8213	0.43937	-1.5719	-0.31574	0.18004	-0.13891	0.66022	-1.3176	3640.3	21.879	0.3842	82.896	-48.367	78.544	76.455	20.901	-3.2688	-3.71	0.77634	-1.5063	32.639	-5.0988
129.84	0.92534	52.126	-3.8229	0.44029	-1.5726	-0.31614	0.18622	-0.13598	0.66022	-1.3176	3639.6	21.874	0.37894	82.896	-48.312	78.545	76.455	20.901	-3.2688	-3.71	0.77634	-1.5063	32.639	-5.0988
129.84	0.91224	52.115	-3.8244	0.44124	-1.5733	-0.31643	0.19233	-0.133	0.66022	-1.3176	3638.9	21.869	0.37357	82.897	-48.26	78.546	76.455	20.901	-3.2688	-3.71	0.77634	-1.5063	32.639	-5.0988
129.85	0.89891	52.104	-3.826	0.44221	-1.5739	-0.3166	0.19837	-0.12996	0.66022	-1.3176	3638.3	21.864	0.36811	82.897	-48.21	78.547	76.455	20.901	-3.2688	-3.71	0.77634	-1.5063	32.639	-5.0988
129.85	0.88535	52.092	-3.8276	0.44322	-1.5746	-0.31667	0.20433	-0.12688	0.66022	-1.3176	3637.6	21.859	0.36256	82.897	-48.161	78.548	76.455	20.901	-3.2688	-3.71	0.77634	-1.5063	32.639	-5.0988
129.86	0.87158	52.08	-3.8292	0.44426	-1.5752	-0.31663	0.21022	-0.12375	0.66022	-1.3176	3637.0	21.854	0.35692	82.897	-48.115	78.549	76.455	20.901	-3.2688	-3.71	0.77634	-1.5063	32.639	-5.0988
129.86	0.85759	52.068	-3.8308	0.44532	-1.5758	-0.31647	0.21603	-0.12058	0.66022	-1.3176	3636.3	21.848	0.35119	82.897	-48.071	78.55	76.455	20.901	-3.2688	-3.71	0.77634	-1.5063	32.639	-5.0988
129.87	0.84341	52.056	-3.8324	0.44642	-1.5764	-0.31621	0.22176	-0.11735	0.66022	-1.3176	3635.7	21.843	0.34538	82.898	-48.028	78.551	76.455	20.901	-3.2688	-3.71	0.77634	-1.5063	32.639	-5.0988
129.87	0.82902	52.043	-3.8339	0.44754	-1.577	-0.31584	0.22741	-0.11408	0.66022	-1.3176	3635.0	21.837	0.33949	82.898	-47.988	78.552	76.455	20.901	-3.2688	-3.71	0.77634	-1.5063	32.639	-5.0988
129.88	0.81446	52.031	-3.8355	0.44869	-1.5775	-0.31536	0.23297	-0.11077	0.66022	-1.3176	3634.3	21.832	0.33353	82.898	-47.95	78.553	76.455	20.901	-3.2688	-3.71	0.77634	-1.5063	32.639	-5.0988
129.88	0.79971	52.018	-3.8371	0.44987	-1.5781	-0.31477	0.23844	-0.10742	0.66022	-1.3176	3633.7	21.826	0.32749	82.898	-47.913	78.554	76.455	20.901	-3.2688	-3.71	0.77634	-1.5063	32.639	-5.0988
129.89	0.7848	52.005	-3.8387	0.45107	-1.5786	-0.31407	0.24381	-0.10402	0.66022	-1.3176	3633.0	21.82	0.32138	82.898	-47.879	78.555	76.455	20.901	-3.2688	-3.71	0.77634	-1.5063	32.639	-5.0988
129.89	0.76972	51.992	-3.8402	0.45231	-1.5791	-0.31326	0.2491	-0.10059	0.66022	-1.3176	3632.4	21.814	0.3152	82.898	-47.847	78.555	76.455	20.901	-3.2688	-3.71	0.77634	-1.5063	32.639	-5.0988
129.9	0.75449	51.979	-3.8418	0.45357	-1.5796	-0.31234	0.25428	-0.097117	0.66022	-1.3176	3631.7	21.808	0.30896	82.899	-47.817	78.556	76.455	20.901	-3.2688	-3.71	0.77634	-1.5063	32.639	-5.0988
129.91	0.73911	51.966	-3.8433	0.45485	-1.5801	-0.31132	0.25937	-0.093607	0.66022	-1.3176	3631.1	21.803	0.30267	82.899	-47.789	78.557	76.455	20.901	-3.2688	-3.71	0.77634	-1.5063	32.639	-5.0988
129.91	0.7236	51.952	-3.8449	0.45616	-1.5805	-0.31018	0.26435	-0.090061	0.66022	-1.3176	3630.4	21.797	0.29631	82.899	-47.763	78.558	76.455	20.901	-3.2688	-3.71	0.77634	-1.5063	32.639	-5.0988
129.92	0.70796	51.939	-3.8465	0.45749	-1.581	-0.30894	0.26923	-0.08648	0.66022	-1.3176	3629.8	21.791	0.28991	82.899	-47.739	78.559	76.455	20.901	-3.2688	-3.71	0.77634	-1.5063	32.639	-5.0988
129.92	0.6922	51.925	-3.848	0.45885	-1.5814	-0.30759	0.27401	-0.082867	0.66022	-1.3176	3629.1	21.784	0.28345	82.899	-47.718	78.56	76.455	20.901	-3.2688	-3.71	0.77634	-1.5063	32.639	-5.0988
129.93	0.67633	51.911	-3.8495	0.46023	-1.5818	-0.30614	0.27867	-0.079222	0.66022	-1.3176	3628.4	21.778	0.27695	82.899	-47.698	78.561	76.455	20.901	-3.2688	-3.71	0.77634	-1.5063	32.639	-5.0988
129.94	0.66035	51.897	-3.8511	0.46164	-1.5822	-0.30458	0.28322	-0.075546	0.66022	-1.3176	3627.8	21.772	0.27041	82.9	-47.68	78.562	76.455	20.901	-3.2688	-3.71	0.77634	-1.5063	32.639	-5.0988
129.94	0.64428	51.884	-3.8526	0.46307	-1.5826	-0.30291	0.28765	-0.071842	0.66022	-1.3176	3627.1	21.766	0.26383	82.9	-47.665	78.563	76.455	20.901	-3.2688	-3.71	0.77634	-1.5063	32.639	-5.0988
129.95	0.62812	51.87	-3.8541	0.46451	-1.5829	-0.30114	0.29197	-0.06811	0.66022	-1.3176	3626.5	21.76	0.25721	82.9	-47.651	78.564	76.455	20.901	-3.2688	-3.71	0.77634	-1.5063	32.639	-5.0988
129.95	0.61189	51.856	-3.8556	0.46598	-1.5833	-0.29927	0.29617	-0.064353	0.66022	-1.3176	3625.8	21.754	0.25056	82.9	-47.64	78.565	76.455	20.901	-3.2688	-3.71	0.77634	-1.5063	32.639	-5.0988
129.96	0.59558	51.841	-3.8571	0.46748	-1.5836	-0.29729	0.30024	-0.060572	0.66022	-1.3176	3625.2	21.747	0.24389	82.9	-47.631	78.566	76.455	20.901	-3.2688	-3.71	0.77634	-1.5063	32.639	-5.0988
129.97	0.57921	51.827	-3.8586	0.46899	-1.5839	-0.29521	0.30419	-0.056768	0.66022	-1.3176	3624.5	21.741	0.23718	82.901	-47.624	78.567	76.455	20.901	-3.2688	-3.71	0.77634	-1.5063	32.639	-5.0988
129.97	0.56279	51.813	-3.86	0.47052	-1.5841	-0.29302	0.30802	-0.052943	0.66022	-1.3176	3623.9	21.735	0.23046	82.901	-47.618	78.568	76.455	20.901	-3.2688	-3.71	0.77634	-1.5063	32.639	-5.0988
129.98	0.54633	51.799	-3.8615	0.47207	-1.5844	-0.29073	0.31172	-0.049098	0.66022	-1.3176	3623.2	21.728	0.22371	82.901	-47.615	78.569	76.455	20.901	-3.2688	-3.71	0.77634	-1.5063	32.639	-5.0988
129.98	0.52982	51.784	-3.8629	0.47363	-1.5846	-0.28835	0.31528	-0.045235	0.66022	-1.3176	3622.5	21.722	0.21696	82.902	-47.614	78.57	76.455	20.901	-3.2688	-3.71	0.77634	-1.5063	32.639	-5.0988
129.99	0.51329	51.77	-3.8644	0.47522	-1.5848	-0.28586	0.31888	-0.041356	0.66022	-1.3176	3621.9	21.715	0.21018	82.902	-47.616	78.571	76.455	20.901	-3.2688	-3.71	0.77634	-1.5063	32.639	-5.0988
130.0	0.49674	51.756	-3.8658	0.47682	-1.585	-0.28327	0.32236	-0.037459	0.66022	-1.3176	3621.2	21.709	0.20341	82.902	-47.619	78.572	76.455	20.901	-3.2688	-3.71	0.77634	-1.5063	32.639	-5.0988
130.0	0.48017	51.742	-3.8672	0.47844	-1.5852	-0.28059	0.32571	-0.033548	0.66022	-1.3176	3620.6	21.703	0.19662	82.903	-47.624	78.573	76.455	20.901	-3.2688	-3.71	0.77634	-1.5063	32.639	-5.0988
130.01	0.4636	51.727	-3.8686	0.48008	-1.5854	-0.2778	0.32892	-0.029623	0.66022	-1.3176	3619.9	21.696	0.18983	82.903	-47.631	78.575	76.455	20.901	-3.2688	-3.71	0.77634	-1.5063	32.639	-5.0988
130.02	0.44703	51.713	-3.87	0.48173	-1.5855	-0.27492	0.33198	-0.025686	0.66022	-1.3176	3619.3	21.69	0.18305	82.904	-47.641	78.576	76.455	20.901	-3.2688	-3.71	0.77634	-1.5063	32.639	-5.0988
130.02	0.43047	51.699	-3.8713	0.4834	-1.5856	-0.27194	0.3349	-0.021739	0.66022	-1.3176	3618.6	21.683	0.17627	82.904	-47.652	78.577	76.455	20.901	-3.2688	-3.71	0.77634	-1.5063	32.639	-5.0988
130.03	0.41393	51.684	-3.8727	0.48508	-1.5857	-0.26887	0.33768	-0.017785	0.66022	-1.3176	3618.0	21.677	0.16949	82.904	-47.666	78.578	76.455	20.901	-3.2688	-3.71	0.77634	-1.5063	32.639	-5.0988
130.04	0.39742	51.67	-3.874	0.48678	-1.5858	-0.2657	0.3403	-0.013824	0.66022	-1.3176	3617.3	21.67	0.16273	82.905	-47.682	78.579	76.455	20.901	-3.2688	-3.71	0.77634	-1.5063	32.639	-5.0988
130.04	0.38093	51.656	-3.8754	0.48848	-1.5859	-0.26243	0.34278	-0.0098579	0.66022	-1.3176	3616.7	21.664	0.15598	82.905	-47.699	78.581	76.455	20.901	-3.2688	-3.71	0.77634	-1.5063	32.639	-5.0988
130.05	0.36449	51.642	-3.8767	0.4902	-1.5859	-0.25908	0.3451	-0.0058897	0.66022	-1.3176	3616.0	21.658	0.14925	82.906	-47.719	78.582	76.455	20.901	-3.2688	-3.71	0.77634	-1.5063	32.639	-5.0988
130.06	0.3481	51.628	-3.8779	0.49193	-1.5859	-0.25563	0.34727	-0.0019207	0.66022	-1.3176	3615.3	21.651	0.14253	82.907	-47.741	78.583	76.455	20.901	-3.2688	-3.71	0.77634	-1.5063	32.639	-5.0988
130.06	0.33176	51.614	-3.8792	0.49368	-1.5859	-0.2521	0.34928	0.0020473	0.66022	-1.3176	3614.7	21.645	0.13584	82.907	-47.765	78.585	76.455	20.901	-3.2688	-3.71	0.77634	-1.5063	32.639	-5.0988
130.07	0.31548	51.6	-3.8805	0.49543	-1.5859	-0.24847	0.35114	0.0060124	0.66022	-1.3176	3614.0	21.639	0.12918	82.908	-47.791	78.586	76.455	20.901	-3.2688	-3.71	0.77634	-1.5063	32.639	-5.0988
130.08	0.29927	51.586	-3.8817	0.49719	-1.5859	-0.24476	0.35283	0.0099725	0.66022	-1.3176	3613.4	21.632	0.12254	82.909	-47.819	78.587	76.455	20.901	-3.2688	-3.71	0.77634	-1.5063	32.639	-5.0988
130.08	0.28314	51.573	-3.8829	0.49896	-1.5858	-0.24096	0.35437	0.013926	0.66022	-1.3176	3612.7	21.626	0.11593	82.909	-47.849	78.589	76.455	20.901	-3.2688	-3.71	0.77634	-1.5063	32.639	-5.0988
130.09	0.26709	51.559	-3.8841	0.50073	-1.5857	-0.23708	0.35574	0.017871	0.66022	-1.3176	3612.1	21.62	0.10936	82.91	-47.881	78.59	76.455	20.901	-3.2688	-3.71	0.77634	-1.5063	32.639	-5.0988
130.1	0.25112	51.546	-3.8853	0.50251	-1.5856	-0.23311	0.35695	0.021805	0.66022	-1.3176	3611.4	21.614	0.10282	82.911	-47.915	78.592	76.455	20.901	-3.2688	-3.71	0.77634	-1.5063	32.639	-5.0988
130.1	0.23526	51.532	-3.8864	0.5043	-1.5855	-0.22906	0.35799	0.025727	0.66022	-1.3176	3610.8	21.608	0.096323	82.912	-47.951	78.593	76.455	20.901	-3.2688	-3.71	0.77634	-1.5063	32.639	-5.0988
130.11	0.21949	51.519	-3.8876	0.50609	-1.5854	-0.22493	0.35887	0.029634	0.66022	-1.3176	3610.1	21.602	0.089866	82.912	-47.989	78.595	76.455	20.901	-3.2688	-3.71	0.77634	-1.5063	32.639	-5.0988
130.12	0.20383	51.506	-3.8887	0.50789	-1.5852	-0.22072	0.35959	0.033525	0.66022	-1.3176	3609.4	21.596	0.083454	82.913	-48.029	78.597	76.455	20.901	-3.2688	-3.71	0.77634	-1.5063	32.639	-5.0988
130.12	0.18828	51.493	-3.8898	0.50969	-1.585	-0.21644	0.36013	0.037397	0.66022	-1.3176	3608.8	21.59	0.077088	82.914	-48.071	78.598	76.455	20.901	-3.2688	-3.71	0.77634	-1.5063	32.639	-5.0988
130.13	0.17286	51.48	-3.8909	0.51149	-1.5848	-0.21207	0.36051	0.041249	0.66022	-1.3176	3608.1	21.584	0.070771	82.915	-48.115	78.6	76.455	20.901	-3.2688	-3.71	0.77634	-1.5063	32.639	-5.0988
130.14	0.15756	51.468	-3.8919	0.51329	-1.5846	-0.20764	0.36072	0.045079	0.66022	-1.3176	3607.5	21.578	0.064506	82.916	-48.161	78.602	76.455	20.901	-3.2688	-3.71	0.77634	-1.5063	32.639	-5.0988
130.14	0.14239	51.455	-3.8929	0.5151	-1.5844	-0.20313	0.36075	0.048885	0.66022	-1.3176	3606.8	21.572	0.058294	82.917	-48.209	78.604	76.455	20.901	-3.2688	-3.71	0.77634	-1.5063	32.639	-5.0988
130.15	0.12735	51.443	-3.8939	0.5169	-1.5841	-0.19855	0.36062	0.052665	0.66022	-1.3176	3606.2	21.567	0.052139	82.918	-48.259	78.605	76.455	20.901	-3.2688	-3.71	0.77634	-1.5063	32.639	-5.0988
130.16	0.11246	51.431	-3.8949	0.5187	-1.5839	-0.1939	0.36032	0.056416	0.66022	-1.3176	3605.5	21.561	0.046041	82.919	-48.311	78.607	76.455	20.901	-3.2688	-3.71	0.77634	-1.5063	32.639	-5.0988
130.17	0.097716	51.419	-3.8959	0.5205	-1.5836	-0.18918	0.35985	0.060138	0.66022	-1.3176	3604.9	21.555	0.040004	82.921	-48.364	78.609	76.455	20.901	-3.2688	-3.71	0.77634	-1.5063	32.639	-5.0988
130.17	0.083124	51.408	-3.8968	0.5223	-1.5833	-0.1844	0.3592	0.063828	0.66022	-1.3176	3604.2	21.55	0.03403	82.922	-48.42	78.611	76.455	20.901	-3.2688	-3.71	0.77634	-1.5063	32.639	-5.0988
130.18	0.068688	51.396	-3.8977	0.52409	-1.5829	-0.17956	0.35839	0.067484	0.66022	-1.3176	3603.5	21.545	0.02812	82.923	-48.478	78.613	76.455	20.901	-3.2688	-3.71	0.77634	-1.5063	32.639	-5.0988
130.19	0.054415	51.385	-3.8986	0.52588	-1.5826	-0.17465	0.3574	0.071104	0.66022	-1.3176	3602.9	21.539	0.022276	82.924	-48.537	78.615	76.455	20.901	-3.2688	-3.71	0.77634	-1.5063	32.639	-5.0988
130.19	0.040309	51.374	-3.8995	0.52767	-1.5822	-0.16968	0.35624	0.074687	0.66022	-1.3176	3602.2	21.534	0.016501	82.926	-48.599	78.617	76.455	20.901	-3.2688	-3.71	0.77634	-1.5063	32.639	-5.0988
130.2	0.026374	51.363	-3.9003	0.52945	-1.5818	-0.16466	0.35491	0.07823	0.66022	-1.3176	3601.6	21.529	0.010796	82.927	-48.662	78.619	76.455	20.901	-3.2688	-3.71	0.77634	-1.5063	32.639	-5.0988
130.21	0.012615	51.353	-3.9011	0.53122	-1.5814	-0.15958	0.35342	0.081732	0.66022	-1.3176	3600.9	21.524	0.0051639	82.929	-48.727	78.621	76.455	20.901	-3.2688	-3.71	0.77634	-1.5063	32.639	-5.0988
130.21	-0.00096378	51.342	-3.9019	0.53298	-1.581	-0.15444	0.35173	0.085191	0.66022	-1.3176	3600.2	21.519	-0.00039452	82.93	-48.795	78.623	76.455	20.901	-3.2688	-3.71	0.77634	-1.5063	32.639	-5.0988
130.22	-0.014358	51.332	-3.9027	0.53473	-1.5806	-0.14914	0.34969	0.088602	0.66022	-1.3176	3599.6	21.514	-0.0058772	82.932	-48.864	78.626	76.455	20.901	-3.2688	-3.71	0.77634	-1.5063	32.639	-5.0988
130.23	-0.027563	51.322	-3.9034	0.53648	-1.5801	-0.1438	0.34748	0.091964	0.66022	-1.3176	3598.9	21.51	-0.011282	82.933	-48.934	78.628	76.455	20.901	-3.2688	-3.71	0.77634	-1.5063	32.639	-5.0988
130.23	-0.040576	51.313	-3.9041	0.53821	-1.5797	-0.13842	0.3451	0.095274	0.66022	-1.3176	3598.3	21.505	-0.016608	82.935	-49.007	78.63	76.455	20.901	-3.2688	-3.71	0.77634	-1.5063	32.639	-5.0988
130.24	-0.053391	51.304	-3.9048	0.53993	-1.5792	-0.13299	0.34257	0.098531	0.66022	-1.3176	3597.6	21.5	-0.021854	82.936	-49.081	78.632	76.455	20.901	-3.2688	-3.71	0.77634	-1.5063	32.639	-5.0988
130.25	-0.066006	51.295	-3.9054	0.54163	-1.5787	-0.12753	0.33988	0.10173	0.66022	-1.3176	3596.9	21.496	-0.027016	82.938	-49.158	78.635	76.455	20.901	-3.2688	-3.71	0.77634	-1.5063	32.639	-5.0988
130.25	-0.078416	51.286	-3.906	0.54333	-1.5782	-0.12203	0.33704	0.10488	0.66022	-1.3176	3596.3	21.492	-0.032095	82.94	-49.236	78.637	76.455	20.901	-3.2688	-3.71	0.77634	-1.5063	32.639	-5.0988
130.26	-0.090617	51.277	-3.9066	0.545	-1.5776	-0.1165	0.33403	0.10797	0.66022	-1.3176	3595.6	21.487	-0.037089	82.942	-49.316	78.64	76.455	20.901	-3.2688	-3.71	0.77634	-1.5063	32.639	-5.0988
130.27	-0.10261	51.269	-3.9072	0.54667	-1.5771	-0.11094	0.33088	0.111	0.66022	-1.3176	3595.0	21.483	-0.041995	82.943	-49.397	78.642	76.455	20.901	-3.2688	-3.71	0.77634	-1.5063	32.639	-5.0988
130.27	-0.11438	51.261	-3.9078	0.54831	-1.5765	-0.10535	0.32757	0.11397	0.66022	-1.3176	3594.3	21.479	-0.046813	82.945	-49.481	78.645	76.455	20.901	-3.2688	-3.71	0.77634	-1.5063	32.639	-5.0988
130.28	-0.12594	51.254	-3.9083	0.54994	-1.5759	-0.099737	0.32411	0.11687	0.66022	-1.3176	3593.6	21.475	-0.051541	82.947	-49.566	78.648	76.455	20.901	-3.2688	-3.71	0.77634	-1.5063	32.639	-5.0988
130.29	-0.13727	51.246	-3.9087	0.55155	-1.5754	-0.0941	0.32051	0.11972	0.66022	-1.3176	3593.0	21.472	-0.056178	82.949	-49.653	78.65	76.455	20.901	-3.2688	-3.71	0.77634	-1.5063	32.639	-5.0988
130.29	-0.14838	51.239	-3.9092	0.55315	-1.5747	-0.088442	0.31676	0.1225	0.66022	-1.3176	3592.3	21.468	-0.060723	82.951	-49.742	78.653	76.455	20.901	-3.2688	-3.71	0.77634	-1.5063	32.639	-5.0988
130.3	-0.15926	51.233	-3.9096	0.55472	-1.5741	-0.082766	0.31286	0.12521	0.66022	-1.3176	3591.7	21.465	-0.065174	82.953	-49.832	78.656	76.455	20.901	-3.2688	-3.71	0.77634	-1.5063	32.639	-5.0988
130.3	-0.16991	51.226	-3.91	0.55627	-1.5735	-0.077075	0.30882	0.12785	0.66022	-1.3176	3591.0	21.461	-0.069531	82.956	-49.924	78.659	76.455	20.901	-3.2688	-3.71	0.77634	-1.5063	32.639	-5.0988
130.31	-0.18033	51.22	-3.9104	0.55781	-1.5728	-0.071371	0.30465	0.13043	0.66022	-1.3176	3590.3	21.458	-0.073791	82.958	-50.018	78.661	76.455	20.901	-3.2688	-3.71	0.77634	-1.5063	32.639	-5.0988
130.32	-0.19051	51.214	-3.9107	0.55932	-1.5722	-0.065656	0.30033	0.13293	0.66022	-1.3176	3589.7	21.455	-0.077954	82.96	-50.113	78.664	76.455	20.901	-3.2688	-3.71	0.77634	-1.5063	32.639	-5.0988
130.32	-0.20045	51.209	-3.9111	0.56081	-1.5715	-0.059934	0.29588	0.13537	0.66022	-1.3176	3589.0	21.452	-0.082019	82.962	-50.21	78.667	76.455	20.901	-3.2688	-3.71	0.77634	-1.5063	32.639	-5.0988
130.33	-0.21014	51.204	-3.9113	0.56228	-1.5708	-0.054206	0.2913	0.13773	0.66022	-1.3176	3588.3	21.449	-0.085985	82.965	-50.309	78.67	76.455	20.901	-3.2688	-3.71	0.77634	-1.5063	32.639	-5.0988
130.34	-0.2196	51.199	-3.9116	0.56372	-1.5701	-0.048476	0.28659	0.14001	0.66022	-1.3176	3587.7	21.446	-0.089851	82.967	-50.409	78.673	76.455	20.901	-3.2688	-3.71	0.77634	-1.5063	32.639	-5.0988
130.34	-0.22881	51.194	-3.9118	0.56514	-1.5694	-0.042745	0.28175	0.14223	0.66022	-1.3176	3587.0	21.443	-0.093616	82.97	-50.511	78.676	76.455	20.901	-3.2688	-3.71	0.77634	-1.5063	32.639	-5.0988
130.35	-0.23776	51.19	-3.912	0.56654	-1.5687	-0.037017	0.27679	0.14436	0.66022	-1.3176	3586.3	21.441	-0.097278	82.972	-50.614	78.68	76.455	20.901	-3.2688	-3.71	0.77634	-1.5063	32.639	-5.0988
130.35	-0.24647	51.186	-3.9122	0.56791	-1.568	-0.031294	0.27171	0.14643	0.66022	-1.3176	3585.7	21.438	-0.10084	82.975	-50.72	78.683	76.455	20.901	-3.2688	-3.71	0.77634	-1.5063	32.639	-5.0988
130.36	-0.25493	51.183	-3.9123	0.56926	-1.5673	-0.025579	0.26651	0.14841	0.66022	-1.3176	3585.0	21.436	-0.10429	82.977	-50.826	78.686	76.455	20.901	-3.2688	-3.71	0.77634	-1.5063	32.639	-5.0988
130.37	-0.26313	51.179	-3.9125	0.57058	-1.5665	-0.019874	0.26119	0.15031	0.66022	-1.3176	3584.3	21.434	-0.10765	82.98	-50.934	78.689	76.455	20.901	-3.2688	-3.71	0.77634	-1.5063	32.639	-5.0988
130.37	-0.27107	51.176	-3.9125	0.57187	-1.5658	-0.014182	0.25576	0.15214	0.66022	-1.3176	3583.7	21.432	-0.11089	82.982	-51.044	78.693	76.455	20.901	-3.2688	-3.71	0.77634	-1.5063	32.639	-5.0988
130.38	-0.27876	51.174	-3.9126	0.57313	-1.565	-0.0085054	0.25022	0.15388	0.66022	-1.3176	3583.0	21.43	-0.11403	82.985	-51.155	78.696	76.455	20.901	-3.2688	-3.71	0.77634	-1.5063	32.639	-5.0988
130.38	-0.28619	51.171	-3.9126	0.57437	-1.5642	-0.0028467	0.24458	0.15555	0.66022	-1.3176	3582.3	21.428	-0.11707	82.988	-51.268	78.699	76.455	20.901	-3.2688	-3.71	0.77634	-1.5063	32.639	-5.0988
130.39	-0.29336	51.169	-3.9126	0.57558	-1.5634	0.0027914	0.23883	0.15713	0.66022	-1.3176	3581.7	21.427	-0.12	82.991	-51.382	78.703	76.455	20.901	-3.2688	-3.71	0.77634	-1.5063	32.639	-5.0988
130.4	-0.30026	51.168	-3.9126	0.57676	-1.5626	0.0084065	0.23298	0.15863	0.66022	-1.3176	3581.0	21.425	-0.12282	82.994	-51.498	78.706	76.455	20.901	-3.2688	-3.71	0.77634	-1.5063	32.639	-5.0988
130.4	-0.3069	51.166	-3.9125	0.57791	-1.5618	0.013996	0.22704	0.16005	0.66022	-1.3176	3580.3	21.424	-0.12553	82.997	-51.615	78.71	76.455	20.901	-3.2688	-3.71	0.77634	-1.5063	32.639	-5.0988
130.41	-0.31328	51.165	-3.9125	0.57903	-1.561	0.019557	0.221	0.16138	0.66022	-1.3176	3579.7	21.422	-0.12813	83.0	-51.734	78.714	76.455	20.901	-3.2688	-3.71	0.77634	-1.5063	32.639	-5.0988
130.41	-0.31938	51.165	-3.9123	0.58012	-1.5602	0.025087	0.21488	0.16263	0.66022	-1.3176	3579.0	21.421	-0.13062	83.003	-51.853	78.717	76.455	20.901	-3.2688	-3.71	0.77634	-1.5063	32.639	-5.0988
130.42	-0.32523	51.164	-3.9122	0.58118	-1.5594	0.030584	0.20866	0.1638	0.66022	-1.3176	3578.3	21.42	-0.13301	83.006	-51.975	78.721	76.455	20.901	-3.2688	-3.71	0.77634	-1.5063	32.639	-5.0988
130.43	-0.3308	51.164	-3.912	0.58221	-1.5586	0.036046	0.20237	0.16488	0.66022	-1.3176	3577.6	21.419	-0.13528	83.009	-52.097	78.725	76.455	20.901	-3.2688	-3.71	0.77634	-1.5063	32.639	-5.0988
130.43	-0.33611	51.164	-3.9118	0.5832	-1.5578	0.041469	0.19599	0.16587	0.66022	-1.3176	3577.0	21.419	-0.13745	83.012	-52.222	78.729	76.455	20.901	-3.2688	-3.71	0.77634	-1.5063	32.639	-5.0988
130.44	-0.34114	51.165	-3.9116	0.58417	-1.5569	0.046851	0.18954	0.16678	0.66022	-1.3176	3576.3	21.418	-0.1395	83.015	-52.347	78.732	76.455	20.901	-3.2688	-3.71	0.77634	-1.5063	32.639	-5.0988
130.44	-0.34591	51.166	-3.9114	0.5851	-1.5561	0.05219	0.18302	0.1676	0.66022	-1.3176	3575.6	21.418	-0.14144	83.018	-52.474	78.736	76.455	20.901	-3.2688	-3.71	0.77634	-1.5063	32.639	-5.0988
130.45	-0.3504	51.167	-3.9111	0.586	-1.5553	0.057483	0.17643	0.16834	0.66022	-1.3176	3575.0	21.417	-0.14328	83.022	-52.602	78.74	76.455	20.901	-3.2688	-3.71	0.77634	-1.5063	32.639	-5.0988
130.45	-0.35463	51.169	-3.9108	0.58686	-1.5544	0.062729	0.16978	0.16899	0.66022	-1.3176	3574.3	21.417	-0.145	83.025	-52.731	78.744	76.455	20.901	-3.2688	-3.71	0.77634	-1.5063	32.639	-5.0988
130.46	-0.35858	51.17	-3.9105	0.58769	-1.5536	0.067924	0.16306	0.16956	0.66022	-1.3176	3573.6	21.417	-0.14661	83.029	-52.861	78.748	76.455	20.901	-3.2688	-3.71	0.77634	-1.5063	32.639	-5.0988
130.46	-0.36226	51.173	-3.9101	0.58849	-1.5527	0.073066	0.15629	0.17004	0.66022	-1.3176	3572.9	21.417	-0.14811	83.032	-52.993	78.752	76.455	20.901	-3.2688	-3.71	0.77634	-1.5063	32.639	-5.0988
130.47	-0.36567	51.175	-3.9097	0.58926	-1.5519	0.078153	0.14946	0.17043	0.66022	-1.3176	3572.3	21.417	-0.14949	83.035	-53.126	78.756	76.455	20.901	-3.2688	-3.71	0.77634	-1.5063	32.639	-5.0988
130.47	-0.3688	51.178	-3.9093	0.58999	-1.551	0.083182	0.14259	0.17074	0.66022	-1.3176	3571.6	21.417	-0.15077	83.039	-53.26	78.761	76.455	20.901	-3.2688	-3.71	0.77634	-1.5063	32.639	-5.0988
130.48	-0.37166	51.181	-3.9089	0.59068	-1.5502	0.088152	0.13567	0.17096	0.66022	-1.3176	3570.9	21.418	-0.15193	83.043	-53.396	78.765	76.455	20.901	-3.2688	-3.71	0.77634	-1.5063	32.639	-5.0988
130.49	-0.37426	51.184	-3.9085	0.59134	-1.5493	0.09306	0.1287	0.17109	0.66022	-1.3176	3570.2	21.418	-0.15299	83.046	-53.532	78.769	76.455	20.901	-3.2688	-3.71	0.77634	-1.5063	32.639	-5.0988
130.49	-0.37658	51.188	-3.908	0.59197	-1.5485	0.097903	0.1217	0.17114	0.66022	-1.3176	3569.5	21.419	-0.15393	83.05	-53.67	78.773	76.455	20.901	-3.2688	-3.71	0.77634	-1.5063	32.639	-5.0988
130.5	-0.37862	51.192	-3.9075	0.59256	-1.5476	0.10268	0.11467	0.1711	0.66022	-1.3176	3568.9	21.419	-0.15476	83.054	-53.809	78.778	76.455	20.901	-3.2688	-3.71	0.77634	-1.5063	32.639	-5.0988
130.5	-0.3804	51.196	-3.907	0.59312	-1.5467	0.10739	0.1076	0.17097	0.66022	-1.3176	3568.2	21.42	-0.15548	83.057	-53.948	78.782	76.455	20.901	-3.2688	-3.71	0.77634	-1.5063	32.639	-5.0988
130.51	-0.3819	51.201	-3.9064	0.59364	-1.5459	0.11203	0.10051	0.17077	0.66022	-1.3176	3567.5	21.421	-0.15608	83.061	-54.089	78.786	76.455	20.901	-3.2688	-3.71	0.77634	-1.5063	32.639	-5.0988
130.51	-0.38314	51.205	-3.9058	0.59412	-1.545	0.11659	0.093397	0.17047	0.66022	-1.3176	3566.8	21.422	-0.15658	83.065	-54.231	78.791	76.455	20.901	-3.2688	-3.71	0.77634	-1.5063	32.639	-5.0988
130.52	-0.3841	51.21	-3.9052	0.59457	-1.5442	0.12108	0.086264	0.17009	0.66022	-1.3176	3566.2	21.424	-0.15697	83.069	-54.374	78.795	76.455	20.901	-3.2688	-3.71	0.77634	-1.5063	32.639	-5.0988
130.52	-0.3848	51.216	-3.9046	0.59498	-1.5433	0.12549	0.079116	0.16963	0.66022	-1.3176	3565.5	21.425	-0.15724	83.073	-54.518	78.8	76.455	20.901	-3.2688	-3.71	0.77634	-1.5063	32.639	-5.0988
130.53	-0.38522	51.221	-3.904	0.59536	-1.5425	0.12983	0.071957	0.16909	0.66022	-1.3176	3564.8	21.426	-0.15741	83.077	-54.663	78.804	76.455	20.901	-3.2688	-3.71	0.77634	-1.5063	32.639	-5.0988
130.53	-0.38538	51.227	-3.9033	0.5957	-1.5416	0.13408	0.064791	0.16846	0.66022	-1.3176	3564.1	21.428	-0.15747	83.081	-54.809	78.809	76.455	20.901	-3.2688	-3.71	0.77634	-1.5063	32.639	-5.0988
130.54	-0.38527	51.234	-3.9026	0.59601	-1.5408	0.13825	0.057621	0.16775	0.66022	-1.3176	3563.4	21.429	-0.15742	83.085	-54.956	78.813	76.455	20.901	-3.2688	-3.71	0.77634	-1.5063	32.639	-5.0988
130.54	-0.3849	51.24	-3.9019	0.59628	-1.54	0.14234	0.050451	0.16695	0.66022	-1.3176	3562.8	21.431	-0.15725	83.089	-55.103	78.818	76.455	20.901	-3.2688	-3.71	0.77634	-1.5063	32.639	-5.0988
130.54	-0.38426	51.247	-3.9012	0.59651	-1.5391	0.14634	0.043286	0.16608	0.66022	-1.3176	3562.1	21.433	-0.15699	83.093	-55.252	78.823	76.455	20.901	-3.2688	-3.71	0.77634	-1.5063	32.639	-5.0988
130.55	-0.38335	51.254	-3.9005	0.59671	-1.5383	0.15025	0.036128	0.16513	0.66022	-1.3176	3561.4	21.435	-0.15661	83.097	-55.401	78.827	76.455	20.901	-3.2688	-3.71	0.77634	-1.5063	32.639	-5.0988
130.55	-0.38218	51.261	-3.8997	0.59688	-1.5375	0.15408	0.028982	0.16409	0.66022	-1.3176	3560.7	21.437	-0.15612	83.101	-55.551	78.832	76.455	20.901	-3.2688	-3.71	0.77634	-1.5063	32.639	-5.0988
130.56	-0.38075	51.268	-3.8989	0.597	-1.5367	0.15781	0.02185	0.16298	0.66022	-1.3176	3560.0	21.439	-0.15553	83.105	-55.702	78.837	76.455	20.901	-3.2688	-3.71	0.77634	-1.5063	32.639	-5.0988
130.56	-0.37907	51.276	-3.8981	0.59709	-1.5359	0.16145	0.014738	0.16179	0.66022	-1.3176	3559.3	21.441	-0.15483	83.109	-55.854	78.842	76.455	20.901	-3.2688	-3.71	0.77634	-1.5063	32.639	-5.0988
130.57	-0.37712	51.284	-3.8973	0.59715	-1.535	0.16499	0.0076485	0.16053	0.66022	-1.3176	3558.7	21.444	-0.15403	83.114	-56.006	78.847	76.455	20.901	-3.2688	-3.71	0.77634	-1.5063	32.639	-5.0988
130.57	-0.37491	51.292	-3.8965	0.59717	-1.5342	0.16844	0.00058488	0.15918	0.66022	-1.3176	3558.0	21.446	-0.15312	83.118	-56.159	78.851	76.455	20.901	-3.2688	-3.71	0.77634	-1.5063	32.639	-5.0988
130.58	-0.37245	51.301	-3.8956	0.59716	-1.5335	0.17179	-0.0064491	0.15777	0.66022	-1.3176	3557.3	21.449	-0.15211	83.122	-56.313	78.856	76.455	20.901	-3.2688	-3.71	0.77634	-1.5063	32.639	-5.0988
130.58	-0.36974	51.309	-3.8948	0.59711	-1.5327	0.17504	-0.01345	0.15628	0.66022	-1.3176	3556.6	21.451	-0.15099	83.127	-56.467	78.861	76.455	20.901	-3.2688	-3.71	0.77634	-1.5063	32.639	-5.0988
130.59	-0.36677	51.318	-3.8939	0.59702	-1.5319	0.17819	-0.020414	0.15471	0.66022	-1.3176	3555.9	21.454	-0.14977	83.131	-56.622	78.866	76.455	20.901	-3.2688	-3.71	0.77634	-1.5063	32.639	-5.0988
130.59	-0.36355	51.327	-3.893	0.5969	-1.5311	0.18124	-0.027339	0.15308	0.66022	-1.3176	3555.2	21.457	-0.14845	83.135	-56.778	78.871	76.455	20.901	-3.2688	-3.71	0.77634	-1.5063	32.639	-5.0988
130.6	-0.36008	51.336	-3.8921	0.59675	-1.5304	0.18419	-0.034219	0.15137	0.66022	-1.3176	3554.5	21.46	-0.14703	83.14	-56.934	78.876	76.455	20.901	-3.2688	-3.71	0.77634	-1.5063	32.639	-5.0988
130.6	-0.35637	51.346	-3.8912	0.59656	-1.5296	0.1875	-0.041052	0.14963	0.66022	-1.3176	3553.8	21.463	-0.1455	83.144	-57.091	78.881	76.455	20.901	-3.2688	-3.71	0.77634	-1.5063	32.639	-5.0988
130.6	-0.35241	51.356	-3.8902	0.59634	-1.5289	0.19151	-0.04784	0.14788	0.66022	-1.3176	3553.2	21.466	-0.14388	83.149	-57.248	78.886	76.455	20.901	-3.2688	-3.71	0.77634	-1.5063	32.639	-5.0988
130.61	-0.34821	51.366	-3.8892	0.59608	-1.5281	0.19538	-0.054585	0.14606	0.66022	-1.3176	3552.5	21.469	-0.14216	83.153	-57.405	78.891	76.455	20.901	-3.2688	-3.71	0.77634	-1.5063	32.639	-5.0988
130.61	-0.34377	51.376	-3.8883	0.59579	-1.5274	0.19911	-0.061283	0.14417	0.66022	-1.3176	3551.8	21.472	-0.14034	83.158	-57.563	78.897	76.455	20.901	-3.2688	-3.71	0.77634	-1.5063	32.639	-5.0988
130.62	-0.33909	51.386	-3.8872	0.59547	-1.5267	0.2027	-0.067932	0.14221	0.66022	-1.3176	3551.1	21.475	-0.13842	83.162	-57.721	78.902	76.455	20.901	-3.2688	-3.71	0.77634	-1.5063	32.639	-5.0988
130.62	-0.33416	51.396	-3.8862	0.59511	-1.526	0.20615	-0.074528	0.14018	0.66022	-1.3176	3550.4	21.479	-0.1364	83.167	-57.88	78.907	76.455	20.901	-3.2688	-3.71	0.77634	-1.5063	32.639	-5.0988
130.62	-0.329	51.407	-3.8852	0.59472	-1.5253	0.20946	-0.081066	0.13808	0.66022	-1.3176	3549.7	21.482	-0.13429	83.171	-58.038	78.912	76.455	20.901	-3.2688	-3.71	0.77634	-1.5063	32.639	-5.0988
130.63	-0.3236	51.418	-3.8841	0.5943	-1.5246	0.21262	-0.087544	0.13592	0.66022	-1.3176	3549.0	21.485	-0.13207	83.176	-58.197	78.917	76.455	20.901	-3.2688	-3.71	0.77634	-1.5063	32.639	-5.0988
130.63	-0.31797	51.429	-3.8831	0.59385	-1.5239	0.21564	-0.093959	0.1337	0.66022	-1.3176	3548.3	21.489	-0.12977	83.181	-58.356	78.922	76.455	20.901	-3.2688	-3.71	0.77634	-1.5063	32.639	-5.0988
130.64	-0.3121	51.44	-3.882	0.59336	-1.5233	0.21851	-0.10031	0.13141	0.66022	-1.3176	3547.6	21.493	-0.12737	83.185	-58.516	78.928	76.455	20.901	-3.2688	-3.71	0.77634	-1.5063	32.639	-5.0988
130.64	-0.306	51.451	-3.8809	0.59285	-1.5226	0.22123	-0.10658	0.12907	0.66022	-1.3176	3547.0	21.496	-0.12487	83.19	-58.675	78.933	76.455	20.901	-3.2688	-3.71	0.77634	-1.5063	32.639	-5.0988
130.65	-0.29967	51.463	-3.8798	0.5923	-1.522	0.22381	-0.11279	0.12666	0.66022	-1.3176	3546.3	21.5	-0.12228	83.195	-58.834	78.938	76.455	20.901	-3.2688	-3.71	0.77634	-1.5063	32.639	-5.0988
130.65	-0.29312	51.474	-3.8786	0.59172	-1.5213	0.22624	-0.11892	0.1242	0.66022	-1.3176	3545.6	21.504	-0.1196	83.199	-58.994	78.944	76.455	20.901	-3.2688	-3.71	0.77634	-1.5063	32.639	-5.0988
130.65	-0.28633	51.486	-3.8775	0.59111	-1.5207	0.22851	-0.12497	0.12168	0.66022	-1.3176	3544.9	21.508	-0.11682	83.204	-59.153	78.949	76.455	20.901	-3.2688	-3.71	0.77634	-1.5063	32.639	-5.0988
130.66	-0.27932	51.498	-3.8764	0.59047	-1.5201	0.23065	-0.13093	0.1191	0.66022	-1.3176	3544.2	21.512	-0.11396	83.209	-59.312	78.954	76.455	20.901	-3.2688	-3.71	0.77634	-1.5063	32.639	-5.0988
130.66	-0.27209	51.51	-3.8752	0.5898	-1.5195	0.23263	-0.13681	0.11647	0.66022	-1.3176	3543.5	21.516	-0.111	83.214	-59.471	78.959	76.455	20.901	-3.2688	-3.71	0.77634	-1.5063	32.639	-5.0988
130.67	-0.26464	51.522	-3.874	0.5891	-1.519	0.23446	-0.14261	0.11379	0.66022	-1.3176	3542.8	21.52	-0.10796	83.218	-59.629	78.965	76.455	20.901	-3.2688	-3.71	0.77634	-1.5063	32.639	-5.0988
130.67	-0.25698	51.534	-3.8729	0.58837	-1.5184	0.23614	-0.14831	0.11107	0.66022	-1.3176	3542.1	21.524	-0.10482	83.223	-59.787	78.97	76.455	20.901	-3.2688	-3.71	0.77634	-1.5063	32.639	-5.0988
130.67	-0.2491	51.547	-3.8717	0.58762	-1.5179	0.23767	-0.15392	0.10829	0.66022	-1.3176	3541.4	21.528	-0.1016	83.228	-59.945	78.976	76.455	20.901	-3.2688	-3.71	0.77634	-1.5063	32.639	-5.0988
130.68	-0.24101	51.559	-3.8705	0.58683	-1.5173	0.23905	-0.15944	0.10547	0.66022	-1.3176	3540.7	21.532	-0.098296	83.233	-60.103	78.981	76.455	20.901	-3.2688	-3.71	0.77634	-1.5063	32.639	-5.0988
130.68	-0.23271	51.572	-3.8693	0.58602	-1.5168	0.24028	-0.16485	0.1026	0.66022	-1.3176	3540.0	21.536	-0.094905	83.238	-60.259	78.986	76.455	20.901	-3.2688	-3.71	0.77634	-1.5063	32.639	-5.0988
130.68	-0.2242	51.585	-3.8681	0.58519	-1.5163	0.24135	-0.17017	0.099687	0.66022	-1.3176	3539.3	21.541	-0.091431	83.243	-60.415	78.992	76.455	20.901	-3.2688	-3.71	0.77634	-1.5063	32.639	-5.0988
130.69	-0.21549	51.597	-3.8669	0.58432	-1.5158	0.24228	-0.17539	0.096735	0.66022	-1.3176	3538.6	21.545	-0.087874	83.247	-60.571	78.997	76.455	20.901	-3.2688	-3.71	0.77634	-1.5063	32.639	-5.0988
130.69	-0.20658	51.61	-3.8657	0.58343	-1.5153	0.24306	-0.1805	0.093743	0.66022	-1.3176	3537.9	21.549	-0.084236	83.252	-60.725	79.003	76.455	20.901	-3.2688	-3.71	0.77634	-1.5063	32.639	-5.0988
130.7	-0.19748	51.623	-3.8644	0.58252	-1.5149	0.24369	-0.1855	0.090713	0.66022	-1.3176	3537.2	21.553	-0.080519	83.257	-60.879	79.008	76.455	20.901	-3.2688	-3.71	0.77634	-1.5063	32.639	-5.0988
130.7	-0.18818	51.636	-3.8632	0.58158	-1.5144	0.24416	-0.19039	0.087647	0.66022	-1.3176	3536.5	21.558	-0.076723	83.262	-61.031	79.013	76.455	20.901	-3.2688	-3.71	0.77634	-1.5063	32.639	-5.0988
130.7	-0.17869	51.649	-3.862	0.58061	-1.514	0.24449	-0.19518	0.084546	0.66022	-1.3176	3535.8	21.562	-0.07285	83.267	-61.183	79.019	76.455	20.901	-3.2688	-3.71	0.77634	-1.5063	32.639	-5.0988
130.71	-0.16901	51.663	-3.8608	0.57963	-1.5136	0.24467	-0.19985	0.081413	0.66022	-1.3176	3535.1	21.567	-0.068901	83.272	-61.333	79.024	76.455	20.901	-3.2688	-3.71	0.77634	-1.5063	32.639	-5.0988
130.71	-0.15916	51.676	-3.8595	0.57861	-1.5132	0.24471	-0.20441	0.078248	0.66022	-1.3176	3534.4	21.571	-0.064879	83.276	-61.481	79.03	76.455	20.901	-3.2688	-3.71	0.77634	-1.5063	32.639	-5.0988
130.71	-0.14912	51.689	-3.8583	0.57758	-1.5128	0.24459	-0.20885	0.075054	0.66022	-1.3176	3533.7	21.576	-0.060784	83.281	-61.628	79.035	76.455	20.901	-3.2688	-3.71	0.77634	-1.5063	32.639	-5.0988
130.72	-0.13891	51.702	-3.8571	0.57653	-1.5124	0.24433	-0.21318	0.071833	0.66022	-1.3176	3533.0	21.58	-0.056618	83.286	-61.774	79.041	76.455	20.901	-3.2688	-3.71	0.77634	-1.5063	32.639	-5.0988
130.72	-0.12852	51.716	-3.8559	0.57545	-1.5121	0.24392	-0.21738	0.068586	0.66022	-1.3176	3532.3	21.585	-0.052383	83.291	-61.917	79.046	76.455	20.901	-3.2688	-3.71	0.77634	-1.5063	32.639	-5.0988
130.72	-0.11797	51.729	-3.8547	0.57435	-1.5117	0.24337	-0.22147	0.065314	0.66022	-1.3176	3531.7	21.589	-0.04808	83.296	-62.058	79.051	76.455	20.901	-3.2688	-3.71	0.77634	-1.5063	32.639	-5.0988
130.73	-0.10726	51.743	-3.8534	0.57324	-1.5114	0.24267	-0.22543	0.062021	0.66022	-1.3176	3531.0	21.594	-0.043711	83.301	-62.198	79.057	76.455	20.901	-3.2688	-3.71	0.77634	-1.5063	32.639	-5.0988
130.73	-0.096389	51.756	-3.8522	0.5721	-1.5111	0.24183	-0.22927	0.058706	0.66022	-1.3176	3530.3	21.598	-0.039279	83.306	-62.335	79.062	76.455	20.901	-3.2688	-3.71	0.77634	-1.5063	32.639	-5.0988
130.73	-0.085363	51.769	-3.851	0.57094	-1.5108	0.24085	-0.23299	0.055373	0.66022	-1.3176	3529.6	21.603	-0.034783	83.31	-62.469	79.068	76.455	20.901	-3.2688	-3.71	0.77634	-1.5063	32.639	-5.0988
130.74	-0.074186	51.783	-3.8498	0.56977	-1.5106	0.23973	-0.23659	0.052022	0.66022	-1.3176	3528.9	21.608	-0.030227	83.315	-62.6	79.073	76.455	20.901	-3.2688	-3.71	0.77634	-1.5063	32.639	-5.0988
130.74	-0.062864	51.796	-3.8486	0.56858	-1.5103	0.23846	-0.24005	0.048656	0.66022	-1.3176	3528.2	21.612	-0.025613	83.32	-62.728	79.079	76.455	20.901	-3.2688	-3.71	0.77634	-1.5063	32.639	-5.0988
130.74	-0.051401	51.81	-3.8474	0.56737	-1.5101	0.23706	-0.24339	0.045276	0.66022	-1.3176	3527.5	21.617	-0.020941	83.325	-62.853	79.084	76.455	20.901	-3.2688	-3.71	0.77634	-1.5063	32.639	-5.0988
130.75	-0.039801	51.823	-3.8463	0.56614	-1.5099	0.23552	-0.24661	0.041884	0.66022	-1.3176	3526.8	21.621	-0.016214	83.33	-62.975	79.089	76.455	20.901	-3.2688	-3.71	0.77634	-1.5063	32.639	-5.0988
130.75	-0.028071	51.837	-3.8451	0.5649	-1.5097	0.23385	-0.24969	0.038481	0.66022	-1.3176	3526.1	21.626	-0.011435	83.335	-63.092	79.095	76.455	20.901	-3.2688	-3.71	0.77634	-1.5063	32.639	-5.0988
130.75	-0.016213	51.851	-3.8439	0.56365	-1.5095	0.23204	-0.25265	0.03507	0.66022	-1.3176	3525.4	21.631	-0.0066043	83.339	-63.205	79.1	76.455	20.901	-3.2688	-3.71	0.77634	-1.5063	32.639	-5.0988
130.76	-0.0042348	51.864	-3.8428	0.56238	-1.5093	0.2301	-0.25547	0.031651	0.66022	-1.3176	3524.7	21.635	-0.0017249	83.344	-63.314	79.106	76.455	20.901	-3.2688	-3.71	0.77634	-1.5063	32.639	-5.0988
130.76	0.0078604	51.877	-3.8416	0.56109	-1.5092	0.2281	-0.25829	0.028226	0.66022	-1.3176	3524.0	21.64	0.0032014	83.349	-63.418	79.111	76.455	20.901	-3.2688	-3.71	0.77634	-1.5063	32.639	-5.0988
130.76	0.020067	51.891	-3.8405	0.55979	-1.509	0.22601	-0.26105	0.024795	0.66022	-1.3176	3523.3	21.645	0.0081725	83.354	-63.517	79.116	76.455	20.901	-3.2688	-3.71	0.77634	-1.5063	32.639	-5.0988
130.77	0.03238	51.904	-3.8394	0.55848	-1.5089	0.22378	-0.26368	0.021358	0.66022	-1.3176	3522.6	21.649	0.013186	83.358	-63.61	79.122	76.455	20.901	-3.2688	-3.71	0.77634	-1.5063	32.639	-5.0988
130.77	0.044793	51.918	-3.8382	0.55716	-1.5088	0.22143	-0.26617	0.017919	0.66022	-1.3176	3521.9	21.654	0.018241	83.363	-63.697	79.127	76.455	20.901	-3.2688	-3.71	0.77634	-1.5063	32.639	-5.0988
130.77	0.057303	51.931	-3.8371	0.55582	-1.5087	0.21895	-0.26853	0.014477	0.66022	-1.3176	3521.1	21.658	0.023333	83.368	-63.779	79.132	76.455	20.901	-3.2688	-3.71	0.77634	-1.5063	32.639	-5.0988
130.78	0.069903	51.944	-3.8361	0.55447	-1.5087	0.21635	-0.27075	0.011037	0.66022	-1.3176	3520.4	21.663	0.028463	83.372	-63.853	79.137	76.455	20.901	-3.2688	-3.71	0.77634	-1.5063	32.639	-5.0988
130.78	0.082588	51.958	-3.835	0.55311	-1.5086	0.21362	-0.27284	0.0075974	0.66022	-1.3176	3519.7	21.667	0.033626	83.377	-63.921	79.143	76.455	20.901	-3.2688	-3.71	0.77634	-1.5063	32.639	-5.0988
130.78	0.095353	51.971	-3.8339	0.55174	-1.5086	0.21078	-0.27479	0.0041617	0.66022	-1.3176	3519.0	21.672	0.038821	83.382	-63.981	79.148	76.455	20.901	-3.2688	-3.71	0.77634	-1.5063	32.639	-5.0988
130.79	0.10819	51.984	-3.8329	0.55037	-1.5086	0.20781	-0.27661	0.00073096	0.66022	-1.3176	3518.3	21.676	0.044045	83.386	-64.034	79.153	76.455	20.901	-3.2688	-3.71	0.77634	-1.5063	32.639	-5.0988
130.79	0.1211	51.997	-3.8318	0.54898	-1.5086	0.20473	-0.2783	-0.0026932	0.66022	-1.3176	3517.6	21.681	0.049297	83.391	-64.079	79.158	76.455	20.901	-3.2688	-3.71	0.77634	-1.5063	32.639	-5.0988
130.79	0.13407	52.01	-3.8308	0.54758	-1.5086	0.20154	-0.27984	-0.0061091	0.66022	-1.3176	3516.9	21.685	0.054575	83.396	-64.115	79.164	76.455	20.901	-3.2688	-3.71	0.77634	-1.5063	32.639	-5.0988
130.8	0.1471	52.023	-3.8298	0.54618	-1.5086	0.19823	-0.28126	-0.0095153	0.66022	-1.3176	3516.2	21.69	0.059875	83.4	-64.143	79.169	76.455	20.901	-3.2688	-3.71	0.77634	-1.5063	32.639	-5.0988
130.8	0.16018	52.036	-3.8288	0.54477	-1.5087	0.19481	-0.28253	-0.01291	0.66022	-1.3176	3515.5	21.694	0.065195	83.405	-64.163	79.174	76.455	20.901	-3.2688	-3.71	0.77634	-1.5063	32.639	-5.0988
130.8	0.1733	52.049	-3.8279	0.54335	-1.5088	0.19128	-0.28367	-0.016292	0.66022	-1.3176	3514.8	21.699	0.070534	83.409	-64.174	79.179	76.455	20.901	-3.2688	-3.71	0.77634	-1.5063	32.639	-5.0988
130.81	0.18647	52.062	-3.8269	0.54193	-1.5089	0.18765	-0.28468	-0.01966	0.66022	-1.3176	3514.1	21.703	0.075888	83.414	-64.176	79.184	76.455	20.901	-3.2688	-3.71	0.77634	-1.5063	32.639	-5.0988
130.81	0.19967	52.074	-3.826	0.54051	-1.509	0.18391	-0.28555	-0.023012	0.66022	-1.3176	3513.4	21.707	0.081256	83.418	-64.17	79.189	76.455	20.901	-3.2688	-3.71	0.77634	-1.5063	32.639	-5.0988
130.81	0.2129	52.087	-3.8251	0.53908	-1.5091	0.18007	-0.28629	-0.026346	0.66022	-1.3176	3512.7	21.712	0.086635	83.423	-64.155	79.194	76.455	20.901	-3.2688	-3.71	0.77634	-1.5063	32.639	-5.0988
130.81	0.22615	52.099	-3.8242	0.53765	-1.5092	0.17613	-0.28689	-0.029662	0.66022	-1.3176	3512.0	21.716	0.092022	83.427	-64.131	79.199	76.455	20.901	-3.2688	-3.71	0.77634	-1.5063	32.639	-5.0988
130.82	0.23942	52.112	-3.8233	0.53621	-1.5094	0.17209	-0.28736	-0.032958	0.66022	-1.3176	3511.3	21.72	0.097416	83.431	-64.098	79.204	76.455	20.901	-3.2688	-3.71	0.77634	-1.5063	32.639	-5.0988
130.82	0.2527	52.124	-3.8225	0.53477	-1.5096	0.16796	-0.28769	-0.036232	0.66022	-1.3176	3510.6	21.724	0.10281	83.436	-64.058	79.209	76.455	20.901	-3.2688	-3.71	0.77634	-1.5063	32.639	-5.0988
130.82	0.26598	52.136	-3.8217	0.53333	-1.5098	0.16374	-0.2879	-0.039483	0.66022	-1.3176	3509.9	21.728	0.10821	83.44	-64.009	79.214	76.455	20.901	-3.2688	-3.71	0.77634	-1.5063	32.639	-5.0988
130.83	0.27926	52.148	-3.8208	0.53189	-1.51	0.15942	-0.28797	-0.042709	0.66022	-1.3176	3509.2	21.732	0.11361	83.444	-63.953	79.219	76.455	20.901	-3.2688	-3.71	0.77634	-1.5063	32.639	-5.0988
130.83	0.29253	52.16	-3.8201	0.53045	-1.5102	0.15502	-0.2879	-0.04591	0.66022	-1.3176	3508.5	21.736	0.119	83.449	-63.89	79.224	76.455	20.901	-3.2688	-3.71	0.77634	-1.5063	32.639	-5.0988
130.83	0.30579	52.172	-3.8193	0.52901	-1.5104	0.15054	-0.28771	-0.049084	0.66022	-1.3176	3507.8	21.74	0.12439	83.453	-63.819	79.229	76.455	20.901	-3.2688	-3.71	0.77634	-1.5063	32.639	-5.0988
130.84	0.31903	52.183	-3.8186	0.52758	-1.5107	0.14597	-0.28739	-0.05223	0.66022	-1.3176	3507.1	21.744	0.12977	83.457	-63.742	79.234	76.455	20.901	-3.2688	-3.71	0.77634	-1.5063	32.639	-5.0988
130.84	0.33224	52.195	-3.8178	0.52614	-1.5109	0.14132	-0.28694	-0.055345	0.66022	-1.3176	3506.4	21.748	0.13514	83.461	-63.659	79.238	76.455	20.901	-3.2688	-3.71	0.77634	-1.5063	32.639	-5.0988
130.84	0.34542	52.206	-3.8171	0.52471	-1.5112	0.1366	-0.28636	-0.05843	0.66022	-1.3176	3505.7	21.752	0.14049	83.465	-63.57	79.243	76.455	20.901	-3.2688	-3.71	0.77634	-1.5063	32.639	-5.0988
130.84	0.35856	52.218	-3.8165	0.52328	-1.5115	0.1318	-0.28565	-0.061483	0.66022	-1.3176	3505.0	21.756	0.14583	83.469	-63.475	79.248	76.455	20.901	-3.2688	-3.71	0.77634	-1.5063	32.639	-5.0988
130.85	0.37166	52.229	-3.8158	0.52185	-1.5118	0.12694	-0.28482	-0.064503	0.66022	-1.3176	3504.3	21.76	0.15115	83.473	-63.376	79.252	76.455	20.901	-3.2688	-3.71	0.77634	-1.5063	32.639	-5.0988
130.85	0.38471	52.24	-3.8152	0.52043	-1.5122	0.122	-0.28386	-0.067487	0.66022	-1.3176	3503.6	21.763	0.15645	83.477	-63.271	79.257	76.455	20.901	-3.2688	-3.71	0.77634	-1.5063	32.639	-5.0988
130.85	0.39769	52.251	-3.8146	0.51901	-1.5125	0.117	-0.28277	-0.070437	0.66022	-1.3176	3502.9	21.767	0.16172	83.481	-63.163	79.262	76.455	20.901	-3.2688	-3.71	0.77634	-1.5063	32.639	-5.0988
130.86	0.41062	52.261	-3.814	0.5176	-1.5129	0.11193	-0.28157	-0.073349	0.66022	-1.3176	3502.2	21.771	0.16697	83.485	-63.05	79.266	76.455	20.901	-3.2688	-3.71	0.77634	-1.5063	32.639	-5.0988
130.86	0.42347	52.272	-3.8135	0.5162	-1.5132	0.10681	-0.28024	-0.076224	0.66022	-1.3176	3501.5	21.774	0.17219	83.489	-62.933	79.271	76.455	20.901	-3.2688	-3.71	0.77634	-1.5063	32.639	-5.0988
130.86	0.43625	52.282	-3.813	0.5148	-1.5136	0.10163	-0.27879	-0.079059	0.66022	-1.3176	3500.8	21.778	0.17737	83.493	-62.813	79.275	76.455	20.901	-3.2688	-3.71	0.77634	-1.5063	32.639	-5.0988
130.86	0.44894	52.292	-3.8125	0.51341	-1.514	0.096394	-0.27722	-0.081854	0.66022	-1.3176	3500.1	21.781	0.18253	83.497	-62.69	79.28	76.455	20.901	-3.2688	-3.71	0.77634	-1.5063	32.639	-5.0988
130.87	0.46155	52.302	-3.812	0.51203	-1.5145	0.091107	-0.27553	-0.084609	0.66022	-1.3176	3499.4	21.785	0.18764	83.501	-62.565	79.284	76.455	20.901	-3.2688	-3.71	0.77634	-1.5063	32.639	-5.0988
130.87	0.47406	52.312	-3.8116	0.51065	-1.5149	0.085772	-0.27373	-0.087321	0.66022	-1.3176	3498.7	21.788	0.19272	83.505	-62.436	79.289	76.455	20.901	-3.2688	-3.71	0.77634	-1.5063	32.639	-5.0988
130.87	0.48647	52.322	-3.8111	0.50929	-1.5153	0.080392	-0.27181	-0.08999	0.66022	-1.3176	3498.0	21.791	0.19776	83.508	-62.306	79.293	76.455	20.901	-3.2688	-3.71	0.77634	-1.5063	32.639	-5.0988
130.88	0.49877	52.332	-3.8108	0.50794	-1.5158	0.074968	-0.26978	-0.092615	0.66022	-1.3176	3497.3	21.794	0.20275	83.512	-62.173	79.297	76.455	20.901	-3.2688	-3.71	0.77634	-1.5063	32.639	-5.0988
130.88	0.51096	52.341	-3.8104	0.50659	-1.5163	0.069506	-0.26763	-0.095195	0.66022	-1.3176	3496.6	21.797	0.20769	83.516	-62.038	79.302	76.455	20.901	-3.2688	-3.71	0.77634	-1.5063	32.639	-5.0988
130.88	0.52303	52.35	-3.8101	0.50526	-1.5167	0.064006	-0.26538	-0.097729	0.66022	-1.3176	3495.9	21.801	0.21259	83.519	-61.902	79.306	76.455	20.901	-3.2688	-3.71	0.77634	-1.5063	32.639	-5.0988
130.88	0.53497	52.359	-3.8098	0.50394	-1.5172	0.058472	-0.26301	-0.10022	0.66022	-1.3176	3495.2	21.804	0.21743	83.523	-61.764	79.31	76.455	20.901	-3.2688	-3.71	0.77634	-1.5063	32.639	-5.0988
130.89	0.54678	52.368	-3.8095	0.50263	-1.5177	0.052908	-0.26054	-0.10266	0.66022	-1.3176	3494.5	21.806	0.22223	83.526	-61.624	79.314	76.455	20.901	-3.2688	-3.71	0.77634	-1.5063	32.639	-5.0988
130.89	0.55845	52.377	-3.8092	0.50133	-1.5183	0.047315	-0.25796	-0.10505	0.66022	-1.3176	3493.8	21.809	0.22696	83.53	-61.484	79.318	76.455	20.901	-3.2688	-3.71	0.77634	-1.5063	32.639	-5.0988
130.89	0.56998	52.385	-3.809	0.50005	-1.5188	0.041698	-0.25527	-0.10739	0.66022	-1.3176	3493.1	21.812	0.23164	83.533	-61.342	79.322	76.455	20.901	-3.2688	-3.71	0.77634	-1.5063	32.639	-5.0988
130.9	0.58136	52.394	-3.8088	0.49878	-1.5193	0.036058	-0.25248	-0.10968	0.66022	-1.3176	3492.4	21.815	0.23625	83.536	-61.2	79.326	76.455	20.901	-3.2688	-3.71	0.77634	-1.5063	32.639	-5.0988
130.9	0.59258	52.402	-3.8086	0.49753	-1.5199	0.030399	-0.24959	-0.11192	0.66022	-1.3176	3491.7	21.818	0.2408	83.54	-61.057	79.33	76.455	20.901	-3.2688	-3.71	0.77634	-1.5063	32.639	-5.0988
130.9	0.60364	52.41	-3.8085	0.49629	-1.5205	0.024723	-0.2466	-0.11411	0.66022	-1.3176	3491.0	21.82	0.24528	83.543	-60.913	79.334	76.455	20.901	-3.2688	-3.71	0.77634	-1.5063	32.639	-5.0988
130.9	0.61453	52.418	-3.8084	0.49506	-1.521	0.019034	-0.24351	-0.11625	0.66022	-1.3176	3490.3	21.823	0.2497	83.546	-60.769	79.338	76.455	20.901	-3.2688	-3.71	0.77634	-1.5063	32.639	-5.0988
130.91	0.62525	52.425	-3.8083	0.49385	-1.5216	0.013334	-0.24032	-0.11834	0.66022	-1.3176	3489.6	21.825	0.25405	83.549	-60.624	79.342	76.455	20.901	-3.2688	-3.71	0.77634	-1.5063	32.639	-5.0988
130.91	0.63579	52.433	-3.8083	0.49266	-1.5222	0.0076259	-0.23704	-0.12037	0.66022	-1.3176	3488.9	21.827	0.25832	83.553	-60.479	79.346	76.455	20.901	-3.2688	-3.71	0.77634	-1.5063	32.639	-5.0988
130.91	0.64614	52.44	-3.8082	0.49148	-1.5228	0.0019131	-0.23367	-0.12235	0.66022	-1.3176	3488.2	21.83	0.26251	83.556	-60.334	79.35	76.455	20.901	-3.2688	-3.71	0.77634	-1.5063	32.639	-5.0988
130.91	0.6563	52.447	-3.8082	0.49032	-1.5234	-0.0038018	-0.2302	-0.12427	0.66022	-1.3176	3487.5	21.832	0.26663	83.559	-60.188	79.353	76.455	20.901	-3.2688	-3.71	0.77634	-1.5063	32.639	-5.0988
130.92	0.66627	52.453	-3.8083	0.48918	-1.5241	-0.0095161	-0.22665	-0.12614	0.66022	-1.3176	3486.8	21.834	0.27067	83.562	-60.043	79.357	76.455	20.901	-3.2688	-3.71	0.77634	-1.5063	32.639	-5.0988
130.92	0.67603	52.46	-3.8083	0.48805	-1.5247	-0.015227	-0.223	-0.12795	0.66022	-1.3176	3486.1	21.836	0.27463	83.565	-59.897	79.361	76.455	20.901	-3.2688	-3.71	0.77634	-1.5063	32.639	-5.0988
130.92	0.68559	52.466	-3.8084	0.48695	-1.5253	-0.020932	-0.21927	-0.1297	0.66022	-1.3176	3485.4	21.838	0.2785	83.568	-59.752	79.364	76.455	20.901	-3.2688	-3.71	0.77634	-1.5063	32.639	-5.0988
130.92	0.69494	52.473	-3.8085	0.48586	-1.526	-0.026627	-0.21545	-0.1314	0.66022	-1.3176	3484.7	21.84	0.28229	83.57	-59.607	79.368	76.455	20.901	-3.2688	-3.71	0.77634	-1.5063	32.639	-5.0988
130.93	0.70407	52.478	-3.8087	0.48479	-1.5267	-0.032181	-0.21155	-0.13303	0.66022	-1.3176	3484.0	21.842	0.28599	83.573	-59.462	79.371	76.455	20.901	-3.2688	-3.71	0.77634	-1.5063	32.639	-5.0988
130.93	0.71297	52.484	-3.8089	0.48375	-1.5273	-0.036699	-0.20756	-0.13452	0.66022	-1.3176	3483.3	21.844	0.2896	83.576	-59.318	79.375	76.455	20.901	-3.2688	-3.71	0.77634	-1.5063	32.639	-5.0988
130.93	0.72165	52.49	-3.8091	0.48272	-1.528	-0.041205	-0.20349	-0.13595	0.66022	-1.3176	3482.6	21.845	0.29311	83.579	-59.173	79.378	76.455	20.901	-3.2688	-3.71	0.77634	-1.5063	32.639	-5.0988
130.94	0.7301	52.495	-3.8093	0.48171	-1.5287	-0.045695	-0.19936	-0.13733	0.66022	-1.3176	3481.9	21.847	0.29653	83.581	-59.029	79.382	76.455	20.901	-3.2688	-3.71	0.77634	-1.5063	32.639	-5.0988
130.94	0.73831	52.5	-3.8095	0.48073	-1.5294	-0.05017	-0.19515	-0.13865	0.66022	-1.3176	3481.2	21.848	0.29986	83.584	-58.886	79.385	76.455	20.901	-3.2688	-3.71	0.77634	-1.5063	32.639	-5.0988
130.94	0.74629	52.505	-3.8098	0.47976	-1.5301	-0.054625	-0.19089	-0.13991	0.66022	-1.3176	3480.5	21.85	0.30309	83.587	-58.743	79.388	76.455	20.901	-3.2688	-3.71	0.77634	-1.5063	32.639	-5.0988
130.94	0.75402	52.51	-3.8101	0.47882	-1.5308	-0.059061	-0.18656	-0.14112	0.66022	-1.3176	3479.8	21.851	0.30622	83.589	-58.601	79.391	76.455	20.901	-3.2688	-3.71	0.77634	-1.5063	32.639	-5.0988
130.95	0.76151	52.514	-3.8104	0.4779	-1.5315	-0.063473	-0.18217	-0.14226	0.66022	-1.3176	3479.1	21.853	0.30926	83.592	-58.459	79.395	76.455	20.901	-3.2688	-3.71	0.77634	-1.5063	32.639	-5.0988
130.95	0.76876	52.519	-3.8107	0.477	-1.5322	-0.067862	-0.17772	-0.14335	0.66022	-1.3176	3478.4	21.854	0.31219	83.594	-58.319	79.398	76.455	20.901	-3.2688	-3.71	0.77634	-1.5063	32.639	-5.0988
130.95	0.77575	52.523	-3.811	0.47612	-1.5329	-0.072224	-0.17322	-0.14438	0.66022	-1.3176	3477.7	21.855	0.31502	83.596	-58.178	79.401	76.455	20.901	-3.2688	-3.71	0.77634	-1.5063	32.639	-5.0988
130.95	0.78248	52.527	-3.8114	0.47526	-1.5336	-0.076559	-0.16865	-0.14536	0.66022	-1.3176	3477.0	21.856	0.31775	83.599	-58.039	79.404	76.455	20.901	-3.2688	-3.71	0.77634	-1.5063	32.639	-5.0988
130.96	0.78896	52.53	-3.8118	0.47443	-1.5344	-0.080863	-0.16404	-0.14627	0.66022	-1.3176	3476.4	21.857	0.32037	83.601	-57.9	79.407	76.455	20.901	-3.2688	-3.71	0.77634	-1.5063	32.639	-5.0988
130.96	0.79518	52.534	-3.8122	0.47362	-1.5351	-0.085137	-0.15937	-0.14713	0.66022	-1.3176	3475.7	21.858	0.32288	83.603	-57.762	79.41	76.455	20.901	-3.2688	-3.71	0.77634	-1.5063	32.639	-5.0988
130.96	0.80114	52.537	-3.8127	0.47284	-1.5358	-0.089377	-0.15465	-0.14792	0.66022	-1.3176	3475.0	21.859	0.3253	83.606	-57.625	79.413	76.455	20.901	-3.2688	-3.71	0.77634	-1.5063	32.639	-5.0988
130.97	0.80683	52.54	-3.8131	0.47208	-1.5366	-0.093582	-0.14988	-0.14866	0.66022	-1.3176	3474.3	21.859	0.3276	83.608	-57.489	79.416	76.455	20.901	-3.2688	-3.71	0.77634	-1.5063	32.639	-5.0988
130.97	0.81226	52.543	-3.8136	0.47134	-1.5373	-0.09775	-0.14506	-0.14934	0.66022	-1.3176	3473.6	21.86	0.32979	83.61	-57.354	79.419	76.455	20.901	-3.2688	-3.71	0.77634	-1.5063	32.639	-5.0988
130.97	0.81741	52.545	-3.8141	0.47063	-1.5381	-0.10188	-0.1402	-0.14996	0.66022	-1.3176	3472.9	21.861	0.33188	83.612	-57.22	79.421	76.455	20.901	-3.2688	-3.71	0.77634	-1.5063	32.639	-5.0988
130.97	0.8223	52.547	-3.8146	0.46994	-1.5388	-0.10597	-0.13529	-0.15052	0.66022	-1.3176	3472.2	21.861	0.33385	83.614	-57.087	79.424	76.455	20.901	-3.2688	-3.71	0.77634	-1.5063	32.639	-5.0988
130.98	0.82691	52.55	-3.8152	0.46927	-1.5396	-0.11002	-0.13028	-0.15102	0.66022	-1.3176	3471.5	21.861	0.33572	83.616	-56.954	79.427	76.455	20.901	-3.2688	-3.71	0.77634	-1.5063	32.639	-5.0988
130.98	0.83124	52.551	-3.8157	0.46863	-1.5403	-0.11402	-0.12521	-0.15146	0.66022	-1.3176	3470.8	21.862	0.33747	83.618	-56.823	79.429	76.455	20.901	-3.2688	-3.71	0.77634	-1.5063	32.639	-5.0988
130.98	0.8353	52.553	-3.8163	0.46802	-1.5411	-0.11798	-0.1201	-0.15184	0.66022	-1.3176	3470.1	21.862	0.33911	83.62	-56.693	79.432	76.455	20.901	-3.2688	-3.71	0.77634	-1.5063	32.639	-5.0988
130.98	0.83908	52.555	-3.8169	0.46743	-1.5419	-0.12189	-0.11496	-0.15216	0.66022	-1.3176	3469.4	21.862	0.34063	83.621	-56.564	79.435	76.455	20.901	-3.2688	-3.71	0.77634	-1.5063	32.639	-5.0988
130.99	0.84258	52.556	-3.8175	0.46687	-1.5426	-0.12576	-0.10979	-0.15242	0.66022	-1.3176	3468.7	21.862	0.34205	83.623	-56.436	79.437	76.455	20.901	-3.2688	-3.71	0.77634	-1.5063	32.639	-5.0988
130.99	0.84579	52.557	-3.8182	0.46634	-1.5434	-0.12957	-0.10459	-0.15262	0.66022	-1.3176	3468.0	21.862	0.34335	83.625	-56.31	79.44	76.455	20.901	-3.2688	-3.71	0.77634	-1.5063	32.639	-5.0988
130.99	0.84873	52.558	-3.8188	0.46583	-1.5441	-0.13334	-0.099369	-0.15276	0.66022	-1.3176	3467.3	21.862	0.34453	83.627	-56.184	79.442	76.455	20.901	-3.2688	-3.71	0.77634	-1.5063	32.639	-5.0988
130.99	0.85138	52.558	-3.8195	0.46534	-1.5449	-0.13705	-0.09412	-0.15284	0.66022	-1.3176	3466.7	21.862	0.3456	83.628	-56.06	79.444	76.455	20.901	-3.2688	-3.71	0.77634	-1.5063	32.639	-5.0988
131.0	0.85375	52.558	-3.8202	0.46488	-1.5457	-0.1407	-0.088846	-0.15286	0.66022	-1.3176	3466.0	21.861	0.34655	83.63	-55.937	79.447	76.455	20.901	-3.2688	-3.71	0.77634	-1.5063	32.639	-5.0988
131.0	0.85583	52.559	-3.8209	0.46445	-1.5464	-0.1443	-0.083552	-0.15282	0.66022	-1.3176	3465.3	21.861	0.34739	83.632	-55.815	79.449	76.455	20.901	-3.2688	-3.71	0.77634	-1.5063	32.639	-5.0988
131.0	0.85762	52.558	-3.8216	0.46405	-1.5472	-0.14785	-0.078238	-0.15272	0.66022	-1.3176	3464.6	21.861	0.34811	83.633	-55.695	79.451	76.455	20.901	-3.2688	-3.71	0.77634	-1.5063	32.639	-5.0988
131.01	0.85913	52.558	-3.8224	0.46367	-1.548	-0.15133	-0.072906	-0.15256	0.66022	-1.3176	3463.9	21.86	0.34872	83.635	-55.576	79.454	76.455	20.901	-3.2688	-3.71	0.77634	-1.5063	32.639	-5.0988
131.01	0.86035	52.558	-3.8231	0.46332	-1.5487	-0.15476	-0.067558	-0.15234	0.66022	-1.3176	3463.2	21.859	0.34921	83.636	-55.458	79.456	76.455	20.901	-3.2688	-3.71	0.77634	-1.5063	32.639	-5.0988
131.01	0.86129	52.557	-3.8239	0.463	-1.5495	-0.15812	-0.062196	-0.15207	0.66022	-1.3176	3462.5	21.859	0.34959	83.637	-55.341	79.458	76.455	20.901	-3.2688	-3.71	0.77634	-1.5063	32.639	-5.0988
131.01	0.86194	52.556	-3.8247	0.4627	-1.5502	-0.16143	-0.056821	-0.15173	0.66022	-1.3176	3461.8	21.858	0.34984	83.639	-55.226	79.46	76.455	20.901	-3.2688	-3.71	0.77634	-1.5063	32.639	-5.0988
131.02	0.8623	52.555	-3.8255	0.46243	-1.551	-0.16467	-0.051435	-0.15134	0.66022	-1.3176	3461.1	21.857	0.34999	83.64	-55.112	79.462	76.455	20.901	-3.2688	-3.71	0.77634	-1.5063	32.639	-5.0988
131.02	0.86238	52.553	-3.8264	0.46218	-1.5518	-0.16784	-0.04604	-0.15089	0.66022	-1.3176	3460.5	21.856	0.35001	83.641	-55.0	79.464	76.455	20.901	-3.2688	-3.71	0.77634	-1.5063	32.639	-5.0988
131.02	0.86217	52.552	-3.8272	0.46197	-1.5525	-0.17095	-0.040638	-0.15038	0.66022	-1.3176	3459.8	21.855	0.34992	83.643	-54.889	79.466	76.455	20.901	-3.2688	-3.71	0.77634	-1.5063	32.639	-5.0988
131.03	0.86168	52.55	-3.8281	0.46178	-1.5533	-0.17399	-0.035231	-0.14981	0.66022	-1.3176	3459.1	21.854	0.34972	83.644	-54.78	79.468	76.455	20.901	-3.2688	-3.71	0.77634	-1.5063	32.639	-5.0988
131.03	0.8609	52.548	-3.829	0.46161	-1.554	-0.17697	-0.02982	-0.14919	0.66022	-1.3176	3458.4	21.853	0.3494	83.645	-54.672	79.47	76.455	20.901	-3.2688	-3.71	0.77634	-1.5063	32.639	-5.0988
131.03	0.85984	52.545	-3.8298	0.46148	-1.5548	-0.17988	-0.024406	-0.14851	0.66022	-1.3176	3457.7	21.851	0.34896	83.646	-54.565	79.472	76.455	20.901	-3.2688	-3.71	0.77634	-1.5063	32.639	-5.0988
131.04	0.8585	52.543	-3.8308	0.46137	-1.5555	-0.18271	-0.018993	-0.14778	0.66022	-1.3176	3457.0	21.85	0.34841	83.647	-54.46	79.474	76.455	20.901	-3.2688	-3.71	0.77634	-1.5063	32.639	-5.0988
131.04	0.85687	52.54	-3.8317	0.46129	-1.5562	-0.18548	-0.013581	-0.14698	0.66022	-1.3176	3456.3	21.849	0.34775	83.648	-54.356	79.475	76.455	20.901	-3.2688	-3.71	0.77634	-1.5063	32.639	-5.0988
131.04	0.85497	52.537	-3.8326	0.46123	-1.557	-0.18817	-0.008173	-0.14614	0.66022	-1.3176	3455.7	21.847	0.34697	83.649	-54.254	79.477	76.455	20.901	-3.2688	-3.71	0.77634	-1.5063	32.639	-5.0988
131.04	0.85279	52.534	-3.8336	0.46121	-1.5577	-0.1908	-0.0027698	-0.14523	0.66022	-1.3176	3455.0	21.845	0.34608	83.65	-54.154	79.479	76.455	20.901	-3.2688	-3.71	0.77634	-1.5063	32.639	-5.0988
131.05	0.85033	52.531	-3.8345	0.46121	-1.5584	-0.19334	0.0026265	-0.14428	0.66022	-1.3176	3454.3	21.844	0.34508	83.651	-54.055	79.481	76.455	20.901	-3.2688	-3.71	0.77634	-1.5063	32.639	-5.0988
131.05	0.8476	52.527	-3.8355	0.46123	-1.5591	-0.19582	0.0080141	-0.14326	0.66022	-1.3176	3453.6	21.842	0.34397	83.652	-53.957	79.482	76.455	20.901	-3.2688	-3.71	0.77634	-1.5063	32.639	-5.0988
131.05	0.84459	52.524	-3.8365	0.46129	-1.5598	-0.19822	0.013391	-0.1422	0.66022	-1.3176	3452.9	21.84	0.34274	83.653	-53.861	79.484	76.455	20.901	-3.2688	-3.71	0.77634	-1.5063	32.639	-5.0988
131.06	0.84131	52.52	-3.8375	0.46137	-1.5606	-0.20054	0.018756	-0.14108	0.66022	-1.3176	3452.2	21.838	0.34141	83.654	-53.767	79.486	76.455	20.901	-3.2688	-3.71	0.77634	-1.5063	32.639	-5.0988
131.06	0.83777	52.515	-3.8385	0.46147	-1.5613	-0.20279	0.024107	-0.13991	0.66022	-1.3176	3451.6	21.836	0.33997	83.654	-53.675	79.487	76.455	20.901	-3.2688	-3.71	0.77634	-1.5063	32.639	-5.0988
131.06	0.83396	52.511	-3.8395	0.46161	-1.562	-0.20495	0.029441	-0.13868	0.66022	-1.3176	3450.9	21.834	0.33842	83.655	-53.584	79.489	76.455	20.901	-3.2688	-3.71	0.77634	-1.5063	32.639	-5.0988
131.07	0.82989	52.507	-3.8405	0.46177	-1.5626	-0.20705	0.034759	-0.13741	0.66022	-1.3176	3450.2	21.832	0.33676	83.656	-53.494	79.49	76.455	20.901	-3.2688	-3.71	0.77634	-1.5063	32.639	-5.0988
131.07	0.82556	52.502	-3.8416	0.46196	-1.5633	-0.20906	0.040056	-0.13608	0.66022	-1.3176	3449.5	21.829	0.335	83.657	-53.406	79.492	76.455	20.901	-3.2688	-3.71	0.77634	-1.5063	32.639	-5.0988
131.07	0.82097	52.497	-3.8426	0.46217	-1.564	-0.21099	0.045333	-0.1347	0.66022	-1.3176	3448.8	21.827	0.33314	83.657	-53.32	79.493	76.455	20.901	-3.2688	-3.71	0.77634	-1.5063	32.639	-5.0988
131.08	0.81612	52.492	-3.8437	0.46241	-1.5647	-0.21284	0.050586	-0.13327	0.66022	-1.3176	3448.1	21.825	0.33117	83.658	-53.236	79.495	76.455	20.901	-3.2688	-3.71	0.77634	-1.5063	32.639	-5.0988
131.08	0.81102	52.486	-3.8447	0.46268	-1.5653	-0.21461	0.055814	-0.13179	0.66022	-1.3176	3447.5	21.822	0.3291	83.659	-53.153	79.496	76.455	20.901	-3.2688	-3.71	0.77634	-1.5063	32.639	-5.0988
131.08	0.80568	52.481	-3.8458	0.46297	-1.566	-0.21631	0.061015	-0.13026	0.66022	-1.3176	3446.8	21.819	0.32693	83.659	-53.072	79.497	76.455	20.901	-3.2688	-3.71	0.77634	-1.5063	32.639	-5.0988
131.09	0.80009	52.475	-3.8469	0.46329	-1.5666	-0.21792	0.066188	-0.12868	0.66022	-1.3176	3446.1	21.817	0.32466	83.66	-52.993	79.499	76.455	20.901	-3.2688	-3.71	0.77634	-1.5063	32.639	-5.0988
131.09	0.79426	52.469	-3.848	0.46363	-1.5673	-0.21944	0.071331	-0.12706	0.66022	-1.3176	3445.4	21.814	0.32229	83.66	-52.915	79.5	76.455	20.901	-3.2688	-3.71	0.77634	-1.5063	32.639	-5.0988
131.09	0.78819	52.463	-3.8491	0.464	-1.5679	-0.22089	0.076441	-0.12539	0.66022	-1.3176	3444.7	21.811	0.31982	83.661	-52.839	79.501	76.455	20.901	-3.2688	-3.71	0.77634	-1.5063	32.639	-5.0988
131.1	0.78188	52.457	-3.8502	0.46439	-1.5685	-0.22225	0.081517	-0.12367	0.66022	-1.3176	3444.0	21.808	0.31726	83.661	-52.765	79.503	76.455	20.901	-3.2688	-3.71	0.77634	-1.5063	32.639	-5.0988
131.1	0.77535	52.45	-3.8513	0.46481	-1.5691	-0.22353	0.086557	-0.1219	0.66022	-1.3176	3443.4	21.805	0.31461	83.662	-52.692	79.504	76.455	20.901	-3.2688	-3.71	0.77634	-1.5063	32.639	-5.0988
131.1	0.76859	52.444	-3.8524	0.46526	-1.5698	-0.22473	0.09156	-0.12009	0.66022	-1.3176	3442.7	21.802	0.31187	83.662	-52.621	79.505	76.455	20.901	-3.2688	-3.71	0.77634	-1.5063	32.639	-5.0988
131.11	0.76161	52.437	-3.8536	0.46573	-1.5703	-0.22584	0.096523	-0.11824	0.66022	-1.3176	3442.0	21.799	0.30903	83.663	-52.553	79.506	76.455	20.901	-3.2688	-3.71	0.77634	-1.5063	32.639	-5.0988
131.11	0.75441	52.43	-3.8547	0.46622	-1.5709	-0.22687	0.10144	-0.11634	0.66022	-1.3176	3441.3	21.796	0.30611	83.663	-52.485	79.508	76.455	20.901	-3.2688	-3.71	0.77634	-1.5063	32.639	-5.0988
131.11	0.74699	52.423	-3.8558	0.46674	-1.5715	-0.22781	0.10632	-0.1144	0.66022	-1.3176	3440.6	21.793	0.3031	83.664	-52.42	79.509	76.455	20.901	-3.2688	-3.71	0.77634	-1.5063	32.639	-5.0988
131.12	0.73937	52.416	-3.857	0.46729	-1.5721	-0.22867	0.11115	-0.11241	0.66022	-1.3176	3440.0	21.79	0.3	83.664	-52.356	79.51	76.455	20.901	-3.2688	-3.71	0.77634	-1.5063	32.639	-5.0988
131.12	0.73154	52.408	-3.8581	0.46786	-1.5726	-0.22944	0.11594	-0.11039	0.66022	-1.3176	3439.3	21.786	0.29683	83.664	-52.294	79.511	76.455	20.901	-3.2688	-3.71	0.77634	-1.5063	32.639	-5.0988
131.12	0.72351	52.401	-3.8593	0.46845	-1.5732	-0.23013	0.12068	-0.10832	0.66022	-1.3176	3438.6	21.783	0.29357	83.665	-52.234	79.512	76.455	20.901	-3.2688	-3.71	0.77634	-1.5063	32.639	-5.0988
131.13	0.71529	52.393	-3.8604	0.46906	-1.5737	-0.23073	0.12536	-0.10621	0.66022	-1.3176	3437.9	21.779	0.29023	83.665	-52.176	79.513	76.455	20.901	-3.2688	-3.71	0.77634	-1.5063	32.639	-5.0988
131.13	0.70688	52.385	-3.8616	0.4697	-1.5742	-0.23125	0.13	-0.10406	0.66022	-1.3176	3437.3	21.776	0.28681	83.665	-52.12	79.515	76.455	20.901	-3.2688	-3.71	0.77634	-1.5063	32.639	-5.0988
131.14	0.69828	52.377	-3.8627	0.47036	-1.5748	-0.23169	0.13458	-0.10188	0.66022	-1.3176	3436.6	21.772	0.28332	83.666	-52.065	79.516	76.455	20.901	-3.2688	-3.71	0.77634	-1.5063	32.639	-5.0988
131.14	0.6895	52.369	-3.8639	0.47105	-1.5753	-0.23203	0.1391	-0.099656	0.66022	-1.3176	3435.9	21.769	0.27976	83.666	-52.012	79.517	76.455	20.901	-3.2688	-3.71	0.77634	-1.5063	32.639	-5.0988
131.14	0.68054	52.361	-3.8651	0.47175	-1.5758	-0.2323	0.14357	-0.097396	0.66022	-1.3176	3435.2	21.765	0.27613	83.666	-51.961	79.518	76.455	20.901	-3.2688	-3.71	0.77634	-1.5063	32.639	-5.0988
131.15	0.67141	52.352	-3.8662	0.47248	-1.5762	-0.23247	0.14797	-0.095101	0.66022	-1.3176	3434.5	21.761	0.27242	83.666	-51.912	79.519	76.455	20.901	-3.2688	-3.71	0.77634	-1.5063	32.639	-5.0988
131.15	0.66212	52.344	-3.8674	0.47323	-1.5767	-0.23256	0.15232	-0.09277	0.66022	-1.3176	3433.9	21.757	0.26865	83.667	-51.865	79.52	76.455	20.901	-3.2688	-3.71	0.77634	-1.5063	32.639	-5.0988
131.16	0.65267	52.335	-3.8686	0.474	-1.5772	-0.23257	0.1566	-0.090406	0.66022	-1.3176	3433.2	21.753	0.26482	83.667	-51.819	79.521	76.455	20.901	-3.2688	-3.71	0.77634	-1.5063	32.639	-5.0988
131.16	0.64306	52.326	-3.8697	0.4748	-1.5776	-0.23249	0.16081	-0.088008	0.66022	-1.3176	3432.5	21.75	0.26092	83.667	-51.775	79.522	76.455	20.901	-3.2688	-3.71	0.77634	-1.5063	32.639	-5.0988
131.16	0.63331	52.317	-3.8709	0.47561	-1.578	-0.23233	0.165	-0.085578	0.66022	-1.3176	3431.8	21.746	0.25696	83.667	-51.734	79.523	76.455	20.901	-3.2688	-3.71	0.77634	-1.5063	32.639	-5.0988
131.17	0.62341	52.308	-3.872	0.47645	-1.5785	-0.23208	0.16918	-0.083116	0.66022	-1.3176	3431.2	21.742	0.25294	83.668	-51.694	79.524	76.455	20.901	-3.2688	-3.71	0.77634	-1.5063	32.639	-5.0988
131.17	0.61337	52.299	-3.8732	0.4773	-1.5789	-0.23175	0.17328	-0.080622	0.66022	-1.3176	3430.5	21.738	0.24887	83.668	-51.656	79.525	76.455	20.901	-3.2688	-3.71	0.77634	-1.5063	32.639	-5.0988
131.18	0.6032	52.29	-3.8744	0.47818	-1.5793	-0.23133	0.17731	-0.078098	0.66022	-1.3176	3429.8	21.733	0.24474	83.668	-51.619	79.526	76.455	20.901	-3.2688	-3.71	0.77634	-1.5063	32.639	-5.0988
131.18	0.5929	52.281	-3.8755	0.47908	-1.5797	-0.23082	0.18127	-0.075544	0.66022	-1.3176	3429.1	21.729	0.24056	83.668	-51.585	79.527	76.455	20.901	-3.2688	-3.71	0.77634	-1.5063	32.639	-5.0988
131.18	0.58248	52.271	-3.8767	0.47999	-1.58	-0.23024	0.18515	-0.072962	0.66022	-1.3176	3428.5	21.725	0.23633	83.669	-51.553	79.528	76.455	20.901	-3.2688	-3.71	0.77634	-1.5063	32.639	-5.0988
131.19	0.57194	52.262	-3.8778	0.48093	-1.5804	-0.22956	0.18896	-0.070353	0.66022	-1.3176	3427.8	21.721	0.23205	83.669	-51.522	79.529	76.455	20.901	-3.2688	-3.71	0.77634	-1.5063	32.639	-5.0988
131.19	0.56129	52.252	-3.879	0.48188	-1.5807	-0.22881	0.19268	-0.067717	0.66022	-1.3176	3427.1	21.717	0.22773	83.669	-51.493	79.53	76.455	20.901	-3.2688	-3.71	0.77634	-1.5063	32.639	-5.0988
131.2	0.55054	52.243	-3.8801	0.48286	-1.5811	-0.22797	0.19633	-0.065056	0.66022	-1.3176	3426.4	21.712	0.22337	83.669	-51.467	79.531	76.455	20.901	-3.2688	-3.71	0.77634	-1.5063	32.639	-5.0988
131.2	0.53969	52.233	-3.8812	0.48385	-1.5814	-0.22704	0.19989	-0.062371	0.66022	-1.3176	3425.7	21.708	0.21897	83.669	-51.442	79.532	76.455	20.901	-3.2688	-3.71	0.77634	-1.5063	32.639	-5.0988
131.21	0.52875	52.223	-3.8824	0.48485	-1.5817	-0.22604	0.20337	-0.059663	0.66022	-1.3176	3425.1	21.704	0.21453	83.67	-51.419	79.533	76.455	20.901	-3.2688	-3.71	0.77634	-1.5063	32.639	-5.0988
131.21	0.51772	52.213	-3.8835	0.48588	-1.582	-0.22495	0.20676	-0.056934	0.66022	-1.3176	3424.4	21.699	0.21005	83.67	-51.397	79.534	76.455	20.901	-3.2688	-3.71	0.77634	-1.5063	32.639	-5.0988
131.21	0.5066	52.203	-3.8846	0.48692	-1.5823	-0.22378	0.21007	-0.054183	0.66022	-1.3176	3423.7	21.695	0.20554	83.67	-51.378	79.535	76.455	20.901	-3.2688	-3.71	0.77634	-1.5063	32.639	-5.0988
131.22	0.49541	52.193	-3.8857	0.48798	-1.5825	-0.22252	0.21328	-0.051413	0.66022	-1.3176	3423.0	21.691	0.201	83.67	-51.361	79.536	76.455	20.901	-3.2688	-3.71	0.77634	-1.5063	32.639	-5.0988
131.22	0.48415	52.183	-3.8868	0.48905	-1.5828	-0.22119	0.21641	-0.048624	0.66022	-1.3176	3422.4	21.686	0.19643	83.671	-51.345	79.537	76.455	20.901	-3.2688	-3.71	0.77634	-1.5063	32.639	-5.0988
131.23	0.47283	52.173	-3.8879	0.49014	-1.583	-0.21978	0.21944	-0.045819	0.66022	-1.3176	3421.7	21.682	0.19184	83.671	-51.331	79.538	76.455	20.901	-3.2688	-3.71	0.77634	-1.5063	32.639	-5.0988
131.23	0.46145	52.163	-3.889	0.49125	-1.5832	-0.21828	0.22237	-0.042997	0.66022	-1.3176	3421.0	21.677	0.18722	83.671	-51.32	79.539	76.455	20.901	-3.2688	-3.71	0.77634	-1.5063	32.639	-5.0988
131.24	0.45001	52.153	-3.8901	0.49237	-1.5834	-0.21671	0.22521	-0.040161	0.66022	-1.3176	3420.3	21.673	0.18258	83.671	-51.31	79.54	76.455	20.901	-3.2688	-3.71	0.77634	-1.5063	32.639	-5.0988
131.24	0.43852	52.143	-3.8912	0.4935	-1.5836	-0.21505	0.22795	-0.037311	0.66022	-1.3176	3419.7	21.668	0.17792	83.672	-51.302	79.541	76.455	20.901	-3.2688	-3.71	0.77634	-1.5063	32.639	-5.0988
131.25	0.427	52.133	-3.8923	0.49465	-1.5838	-0.21332	0.23059	-0.034448	0.66022	-1.3176	3419.0	21.664	0.17324	83.672	-51.296	79.542	76.455	20.901	-3.2688	-3.71	0.77634	-1.5063	32.639	-5.0988
131.25	0.41544	52.123	-3.8933	0.49581	-1.584	-0.21151	0.23313	-0.031575	0.66022	-1.3176	3418.3	21.659	0.16855	83.672	-51.291	79.544	76.455	20.901	-3.2688	-3.71	0.77634	-1.5063	32.639	-5.0988
131.25	0.40384	52.113	-3.8944	0.49698	-1.5841	-0.20963	0.23557	-0.028692	0.66022	-1.3176	3417.6	21.655	0.16385	83.672	-51.289	79.545	76.455	20.901	-3.2688	-3.71	0.77634	-1.5063	32.639	-5.0988
131.26	0.39223	52.103	-3.8954	0.49816	-1.5843	-0.20767	0.2379	-0.0258	0.66022	-1.3176	3417.0	21.65	0.15913	83.673	-51.288	79.546	76.455	20.901	-3.2688	-3.71	0.77634	-1.5063	32.639	-5.0988
131.26	0.38059	52.092	-3.8965	0.49936	-1.5844	-0.20563	0.24013	-0.022901	0.66022	-1.3176	3416.3	21.646	0.15441	83.673	-51.29	79.547	76.455	20.901	-3.2688	-3.71	0.77634	-1.5063	32.639	-5.0988
131.27	0.36894	52.082	-3.8975	0.50056	-1.5845	-0.20352	0.24226	-0.019996	0.66022	-1.3176	3415.6	21.641	0.14968	83.673	-51.293	79.548	76.455	20.901	-3.2688	-3.71	0.77634	-1.5063	32.639	-5.0988
131.27	0.35728	52.072	-3.8985	0.50178	-1.5846	-0.20134	0.24427	-0.017087	0.66022	-1.3176	3414.9	21.637	0.14495	83.674	-51.298	79.549	76.455	20.901	-3.2688	-3.71	0.77634	-1.5063	32.639	-5.0988
131.28	0.34562	52.062	-3.8995	0.50301	-1.5847	-0.19908	0.24618	-0.014174	0.66022	-1.3176	3414.3	21.632	0.14022	83.674	-51.305	79.55	76.455	20.901	-3.2688	-3.71	0.77634	-1.5063	32.639	-5.0988
131.28	0.33396	52.052	-3.9005	0.50424	-1.5847	-0.19675	0.24798	-0.01126	0.66022	-1.3176	3413.6	21.628	0.13549	83.674	-51.314	79.551	76.455	20.901	-3.2688	-3.71	0.77634	-1.5063	32.639	-5.0988
131.29	0.32231	52.042	-3.9015	0.50549	-1.5848	-0.19435	0.24966	-0.0083442	0.66022	-1.3176	3412.9	21.623	0.13076	83.675	-51.325	79.553	76.455	20.901	-3.2688	-3.71	0.77634	-1.5063	32.639	-5.0988
131.29	0.31067	52.032	-3.9024	0.50674	-1.5848	-0.19188	0.25124	-0.0054295	0.66022	-1.3176	3412.2	21.619	0.12604	83.675	-51.337	79.554	76.455	20.901	-3.2688	-3.71	0.77634	-1.5063	32.639	-5.0988
131.3	0.29905	52.022	-3.9034	0.508	-1.5848	-0.18934	0.2527	-0.0025169	0.66022	-1.3176	3411.6	21.614	0.12132	83.676	-51.352	79.555	76.455	20.901	-3.2688	-3.71	0.77634	-1.5063	32.639	-5.0988
131.3	0.28746	52.012	-3.9043	0.50926	-1.5848	-0.18673	0.25404	0.00039246	0.66022	-1.3176	3410.9	21.61	0.11662	83.676	-51.368	79.556	76.455	20.901	-3.2688	-3.71	0.77634	-1.5063	32.639	-5.0988
131.31	0.27589	52.003	-3.9053	0.51054	-1.5848	-0.18406	0.25527	0.0032971	0.66022	-1.3176	3410.2	21.606	0.11193	83.677	-51.386	79.558	76.455	20.901	-3.2688	-3.71	0.77634	-1.5063	32.639	-5.0988
131.31	0.26436	51.993	-3.9062	0.51182	-1.5848	-0.18132	0.25639	0.0061956	0.66022	-1.3176	3409.5	21.601	0.10725	83.677	-51.406	79.559	76.455	20.901	-3.2688	-3.71	0.77634	-1.5063	32.639	-5.0988
131.32	0.25287	51.983	-3.9071	0.5131	-1.5848	-0.17852	0.25739	0.0090867	0.66022	-1.3176	3408.9	21.597	0.10259	83.678	-51.428	79.56	76.455	20.901	-3.2688	-3.71	0.77634	-1.5063	32.639	-5.0988
131.32	0.24142	51.974	-3.908	0.51439	-1.5847	-0.17565	0.25827	0.011969	0.66022	-1.3176	3408.2	21.592	0.09794	83.678	-51.451	79.561	76.455	20.901	-3.2688	-3.71	0.77634	-1.5063	32.639	-5.0988
131.33	0.23002	51.964	-3.9088	0.51568	-1.5846	-0.17272	0.25904	0.014841	0.66022	-1.3176	3407.5	21.588	0.093315	83.679	-51.477	79.563	76.455	20.901	-3.2688	-3.71	0.77634	-1.5063	32.639	-5.0988
131.33	0.21868	51.955	-3.9097	0.51698	-1.5846	-0.16973	0.25968	0.017702	0.66022	-1.3176	3406.8	21.584	0.088712	83.679	-51.504	79.564	76.455	20.901	-3.2688	-3.71	0.77634	-1.5063	32.639	-5.0988
131.34	0.20739	51.946	-3.9105	0.51828	-1.5845	-0.16668	0.26021	0.02055	0.66022	-1.3176	3406.2	21.58	0.084134	83.68	-51.533	79.565	76.455	20.901	-3.2688	-3.71	0.77634	-1.5063	32.639	-5.0988
131.34	0.19617	51.936	-3.9114	0.51958	-1.5844	-0.16357	0.26062	0.023384	0.66022	-1.3176	3405.5	21.575	0.07958	83.681	-51.564	79.567	76.455	20.901	-3.2688	-3.71	0.77634	-1.5063	32.639	-5.0988
131.35	0.18502	51.927	-3.9122	0.52089	-1.5842	-0.16041	0.26091	0.026202	0.66022	-1.3176	3404.8	21.571	0.075055	83.681	-51.597	79.568	76.455	20.901	-3.2688	-3.71	0.77634	-1.5063	32.639	-5.0988
131.35	0.17394	51.918	-3.913	0.52219	-1.5841	-0.15718	0.26107	0.029003	0.66022	-1.3176	3404.1	21.567	0.07056	83.682	-51.631	79.57	76.455	20.901	-3.2688	-3.71	0.77634	-1.5063	32.639	-5.0988
131.35	0.16293	51.909	-3.9137	0.5235	-1.5839	-0.15391	0.26112	0.031786	0.66022	-1.3176	3403.5	21.563	0.066096	83.683	-51.668	79.571	76.455	20.901	-3.2688	-3.71	0.77634	-1.5063	32.639	-5.0988
131.36	0.15201	51.901	-3.9145	0.5248	-1.5838	-0.15058	0.26105	0.034549	0.66022	-1.3176	3402.8	21.559	0.061665	83.683	-51.706	79.573	76.455	20.901	-3.2688	-3.71	0.77634	-1.5063	32.639	-5.0988
131.36	0.14118	51.892	-3.9152	0.52611	-1.5836	-0.1472	0.26085	0.037292	0.66022	-1.3176	3402.1	21.555	0.05727	83.684	-51.745	79.574	76.455	20.901	-3.2688	-3.71	0.77634	-1.5063	32.639	-5.0988
131.37	0.13043	51.883	-3.916	0.52741	-1.5834	-0.14376	0.26054	0.040012	0.66022	-1.3176	3401.4	21.551	0.052911	83.685	-51.787	79.576	76.455	20.901	-3.2688	-3.71	0.77634	-1.5063	32.639	-5.0988
131.37	0.11979	51.875	-3.9167	0.52871	-1.5832	-0.14028	0.26011	0.042709	0.66022	-1.3176	3400.8	21.547	0.048591	83.686	-51.83	79.577	76.455	20.901	-3.2688	-3.71	0.77634	-1.5063	32.639	-5.0988
131.38	0.10924	51.867	-3.9174	0.53001	-1.583	-0.13676	0.25955	0.045381	0.66022	-1.3176	3400.1	21.544	0.044312	83.687	-51.876	79.579	76.455	20.901	-3.2688	-3.71	0.77634	-1.5063	32.639	-5.0988
131.38	0.098792	51.859	-3.918	0.53131	-1.5827	-0.13318	0.25887	0.048026	0.66022	-1.3176	3399.4	21.54	0.040074	83.688	-51.922	79.581	76.455	20.901	-3.2688	-3.71	0.77634	-1.5063	32.639	-5.0988
131.39	0.088454	51.851	-3.9187	0.5326	-1.5825	-0.12956	0.25808	0.050644	0.66022	-1.3176	3398.7	21.536	0.03588	83.688	-51.971	79.582	76.455	20.901	-3.2688	-3.71	0.77634	-1.5063	32.639	-5.0988
131.39	0.078227	51.843	-3.9193	0.53389	-1.5822	-0.1259	0.25716	0.053234	0.66022	-1.3176	3398.0	21.532	0.031731	83.689	-52.021	79.584	76.455	20.901	-3.2688	-3.71	0.77634	-1.5063	32.639	-5.0988
131.4	0.068115	51.835	-3.92	0.53517	-1.582	-0.1222	0.25613	0.055793	0.66022	-1.3176	3397.4	21.529	0.027629	83.69	-52.074	79.586	76.455	20.901	-3.2688	-3.71	0.77634	-1.5063	32.639	-5.0988
131.4	0.058123	51.828	-3.9206	0.53645	-1.5817	-0.11846	0.25497	0.058321	0.66022	-1.3176	3396.7	21.525	0.023576	83.691	-52.127	79.588	76.455	20.901	-3.2688	-3.71	0.77634	-1.5063	32.639	-5.0988
131.41	0.048252	51.82	-3.9211	0.53772	-1.5814	-0.11468	0.2537	0.060817	0.66022	-1.3176	3396.0	21.522	0.019572	83.692	-52.183	79.589	76.455	20.901	-3.2688	-3.71	0.77634	-1.5063	32.639	-5.0988
131.41	0.038508	51.813	-3.9217	0.53899	-1.5811	-0.11087	0.25231	0.063278	0.66022	-1.3176	3395.3	21.518	0.015619	83.693	-52.24	79.591	76.455	20.901	-3.2688	-3.71	0.77634	-1.5063	32.639	-5.0988
131.42	0.028894	51.806	-3.9223	0.54024	-1.5807	-0.10701	0.2508	0.065705	0.66022	-1.3176	3394.7	21.515	0.011719	83.695	-52.299	79.593	76.455	20.901	-3.2688	-3.71	0.77634	-1.5063	32.639	-5.0988
131.42	0.019412	51.8	-3.9228	0.54149	-1.5804	-0.10313	0.24917	0.068096	0.66022	-1.3176	3394.0	21.512	0.0078737	83.696	-52.36	79.595	76.455	20.901	-3.2688	-3.71	0.77634	-1.5063	32.639	-5.0988
131.43	0.010068	51.793	-3.9233	0.54274	-1.5801	-0.099217	0.24743	0.070449	0.66022	-1.3176	3393.3	21.509	0.0040834	83.697	-52.422	79.597	76.455	20.901	-3.2688	-3.71	0.77634	-1.5063	32.639	-5.0988
131.43	0.00086253	51.786	-3.9238	0.54397	-1.5797	-0.095273	0.24557	0.072764	0.66022	-1.3176	3392.6	21.505	0.00034983	83.698	-52.486	79.599	76.455	20.901	-3.2688	-3.71	0.77634	-1.5063	32.639	-5.0988
131.44	-0.0081996	51.78	-3.9242	0.54519	-1.5793	-0.091231	0.24347	0.075037	0.66022	-1.3176	3391.9	21.502	-0.0033256	83.699	-52.551	79.601	76.455	20.901	-3.2688	-3.71	0.77634	-1.5063	32.639	-5.0988
131.44	-0.017116	51.774	-3.9247	0.5464	-1.579	-0.087158	0.24124	0.077268	0.66022	-1.3176	3391.3	21.499	-0.0069417	83.7	-52.618	79.603	76.455	20.901	-3.2688	-3.71	0.77634	-1.5063	32.639	-5.0988
131.45	-0.025882	51.768	-3.9251	0.5476	-1.5786	-0.083064	0.23891	0.079455	0.66022	-1.3176	3390.6	21.497	-0.010497	83.702	-52.687	79.605	76.455	20.901	-3.2688	-3.71	0.77634	-1.5063	32.639	-5.0988
131.45	-0.034497	51.763	-3.9255	0.54879	-1.5782	-0.07895	0.23647	0.081598	0.66022	-1.3176	3389.9	21.494	-0.013991	83.703	-52.758	79.607	76.455	20.901	-3.2688	-3.71	0.77634	-1.5063	32.639	-5.0988
131.45	-0.042956	51.757	-3.9259	0.54997	-1.5778	-0.07482	0.23393	0.083694	0.66022	-1.3176	3389.2	21.491	-0.017421	83.704	-52.83	79.609	76.455	20.901	-3.2688	-3.71	0.77634	-1.5063	32.639	-5.0988
131.46	-0.051257	51.752	-3.9263	0.55113	-1.5773	-0.070674	0.23128	0.085744	0.66022	-1.3176	3388.5	21.488	-0.020787	83.706	-52.903	79.611	76.455	20.901	-3.2688	-3.71	0.77634	-1.5063	32.639	-5.0988
131.46	-0.059397	51.747	-3.9266	0.55228	-1.5769	-0.066514	0.22853	0.087746	0.66022	-1.3176	3387.9	21.486	-0.024088	83.707	-52.979	79.613	76.455	20.901	-3.2688	-3.71	0.77634	-1.5063	32.639	-5.0988
131.47	-0.067374	51.742	-3.9269	0.55342	-1.5764	-0.062342	0.22568	0.0897	0.66022	-1.3176	3387.2	21.483	-0.027323	83.709	-53.056	79.615	76.455	20.901	-3.2688	-3.71	0.77634	-1.5063	32.639	-5.0988
131.47	-0.075184	51.737	-3.9272	0.55454	-1.576	-0.058161	0.22273	0.091605	0.66022	-1.3176	3386.5	21.481	-0.030489	83.71	-53.134	79.618	76.455	20.901	-3.2688	-3.71	0.77634	-1.5063	32.639	-5.0988
131.48	-0.082825	51.733	-3.9275	0.55564	-1.5755	-0.053972	0.21969	0.093459	0.66022	-1.3176	3385.8	21.478	-0.033587	83.712	-53.214	79.62	76.455	20.901	-3.2688	-3.71	0.77634	-1.5063	32.639	-5.0988
131.48	-0.090295	51.729	-3.9278	0.55673	-1.5751	-0.049777	0.21655	0.095262	0.66022	-1.3176	3385.1	21.476	-0.036616	83.713	-53.295	79.622	76.455	20.901	-3.2688	-3.71	0.77634	-1.5063	32.639	-5.0988
131.49	-0.09759	51.725	-3.928	0.55781	-1.5746	-0.045578	0.21332	0.097014	0.66022	-1.3176	3384.5	21.474	-0.039574	83.715	-53.378	79.625	76.455	20.901	-3.2688	-3.71	0.77634	-1.5063	32.639	-5.0988
131.49	-0.10471	51.721	-3.9282	0.55887	-1.5741	-0.041377	0.20999	0.098713	0.66022	-1.3176	3383.8	21.472	-0.04246	83.717	-53.463	79.627	76.455	20.901	-3.2688	-3.71	0.77634	-1.5063	32.639	-5.0988
131.49	-0.11165	51.717	-3.9284	0.55991	-1.5736	-0.037175	0.20658	0.10036	0.66022	-1.3176	3383.1	21.47	-0.045273	83.718	-53.549	79.629	76.455	20.901	-3.2688	-3.71	0.77634	-1.5063	32.639	-5.0988
131.5	-0.11841	51.714	-3.9286	0.56093	-1.5731	-0.032975	0.20308	0.10195	0.66022	-1.3176	3382.4	21.468	-0.048014	83.72	-53.637	79.632	76.455	20.901	-3.2688	-3.71	0.77634	-1.5063	32.639	-5.0988
131.5	-0.12499	51.711	-3.9288	0.56194	-1.5726	-0.028779	0.19949	0.10349	0.66022	-1.3176	3381.7	21.466	-0.05068	83.722	-53.726	79.634	76.455	20.901	-3.2688	-3.71	0.77634	-1.5063	32.639	-5.0988
131.51	-0.13138	51.708	-3.9289	0.56293	-1.5721	-0.024587	0.19582	0.10497	0.66022	-1.3176	3381.0	21.464	-0.05327	83.723	-53.816	79.637	76.455	20.901	-3.2688	-3.71	0.77634	-1.5063	32.639	-5.0988
131.51	-0.13759	51.705	-3.929	0.5639	-1.5715	-0.020404	0.19206	0.1064	0.66022	-1.3176	3380.4	21.463	-0.055785	83.725	-53.908	79.639	76.455	20.901	-3.2688	-3.71	0.77634	-1.5063	32.639	-5.0988
131.52	-0.1436	51.702	-3.9291	0.56485	-1.571	-0.016229	0.18823	0.10777	0.66022	-1.3176	3379.7	21.461	-0.058224	83.727	-54.002	79.642	76.455	20.901	-3.2688	-3.71	0.77634	-1.5063	32.639	-5.0988
131.52	-0.14943	51.7	-3.9292	0.56578	-1.5704	-0.012066	0.18432	0.10908	0.66022	-1.3176	3379.0	21.46	-0.060585	83.729	-54.097	79.644	76.455	20.901	-3.2688	-3.71	0.77634	-1.5063	32.639	-5.0988
131.53	-0.15506	51.698	-3.9292	0.56669	-1.5699	-0.0079149	0.18033	0.11034	0.66022	-1.3176	3378.3	21.458	-0.062867	83.731	-54.193	79.647	76.455	20.901	-3.2688	-3.71	0.77634	-1.5063	32.639	-5.0988
131.53	-0.1605	51.696	-3.9292	0.56758	-1.5693	-0.0037791	0.17627	0.11153	0.66022	-1.3176	3377.6	21.457	-0.065072	83.733	-54.291	79.65	76.455	20.901	-3.2688	-3.71	0.77634	-1.5063	32.639	-5.0988
131.53	-0.16575	51.695	-3.9292	0.56845	-1.5688	0.00034002	0.17214	0.11267	0.66022	-1.3176	3376.9	21.456	-0.067196	83.735	-54.39	79.652	76.455	20.901	-3.2688	-3.71	0.77634	-1.5063	32.639	-5.0988
131.54	-0.1708	51.693	-3.9292	0.5693	-1.5682	0.0044407	0.16794	0.11375	0.66022	-1.3176	3376.3	21.454	-0.069241	83.737	-54.49	79.655	76.455	20.901	-3.2688	-3.71	0.77634	-1.5063	32.639	-5.0988
131.54	-0.17565	51.692	-3.9292	0.57013	-1.5676	0.008521	0.16367	0.11478	0.66022	-1.3176	3375.6	21.453	-0.071206	83.739	-54.592	79.658	76.455	20.901	-3.2688	-3.71	0.77634	-1.5063	32.639	-5.0988
131.55	-0.1803	51.691	-3.9292	0.57094	-1.5671	0.012579	0.15933	0.11574	0.66022	-1.3176	3374.9	21.452	-0.073089	83.741	-54.696	79.661	76.455	20.901	-3.2688	-3.71	0.77634	-1.5063	32.639	-5.0988
131.55	-0.18475	51.69	-3.9291	0.57173	-1.5665	0.016613	0.15494	0.11664	0.66022	-1.3176	3374.2	21.451	-0.074891	83.743	-54.8	79.664	76.455	20.901	-3.2688	-3.71	0.77634	-1.5063	32.639	-5.0988
131.55	-0.18899	51.69	-3.929	0.57249	-1.5659	0.020622	0.15048	0.11748	0.66022	-1.3176	3373.5	21.451	-0.076611	83.745	-54.906	79.666	76.455	20.901	-3.2688	-3.71	0.77634	-1.5063	32.639	-5.0988
131.56	-0.19304	51.69	-3.9289	0.57323	-1.5653	0.024603	0.14597	0.11826	0.66022	-1.3176	3372.8	21.45	-0.078248	83.747	-55.013	79.669	76.455	20.901	-3.2688	-3.71	0.77634	-1.5063	32.639	-5.0988
131.56	-0.19688	51.69	-3.9287	0.57395	-1.5647	0.028554	0.1414	0.11899	0.66022	-1.3176	3372.1	21.449	-0.079803	83.75	-55.122	79.672	76.455	20.901	-3.2688	-3.71	0.77634	-1.5063	32.639	-5.0988
131.57	-0.20052	51.69	-3.9286	0.57464	-1.5641	0.032475	0.13678	0.11965	0.66022	-1.3176	3371.4	21.449	-0.081275	83.752	-55.232	79.675	76.455	20.901	-3.2688	-3.71	0.77634	-1.5063	32.639	-5.0988
131.57	-0.20395	51.69	-3.9284	0.57532	-1.5635	0.036363	0.13211	0.12025	0.66022	-1.3176	3370.8	21.448	-0.082663	83.754	-55.343	79.678	76.455	20.901	-3.2688	-3.71	0.77634	-1.5063	32.639	-5.0988
131.57	-0.20717	51.691	-3.9282	0.57597	-1.5629	0.040216	0.12739	0.12078	0.66022	-1.3176	3370.1	21.448	-0.083967	83.757	-55.455	79.681	76.455	20.901	-3.2688	-3.71	0.77634	-1.5063	32.639	-5.0988
131.58	-0.21019	51.692	-3.928	0.57659	-1.5623	0.044033	0.12263	0.12126	0.66022	-1.3176	3369.4	21.448	-0.085188	83.759	-55.569	79.684	76.455	20.901	-3.2688	-3.71	0.77634	-1.5063	32.639	-5.0988
131.58	-0.213	51.693	-3.9278	0.57719	-1.5617	0.047812	0.11782	0.12168	0.66022	-1.3176	3368.7	21.448	-0.086324	83.761	-55.684	79.687	76.455	20.901	-3.2688	-3.71	0.77634	-1.5063	32.639	-5.0988
131.59	-0.2156	51.694	-3.9275	0.57777	-1.5611	0.051551	0.11297	0.12203	0.66022	-1.3176	3368.0	21.448	-0.087376	83.764	-55.8	79.691	76.455	20.901	-3.2688	-3.71	0.77634	-1.5063	32.639	-5.0988
131.59	-0.21799	51.696	-3.9273	0.57832	-1.5605	0.05525	0.10809	0.12232	0.66022	-1.3176	3367.3	21.448	-0.088344	83.766	-55.917	79.694	76.455	20.901	-3.2688	-3.71	0.77634	-1.5063	32.639	-5.0988
131.59	-0.22018	51.697	-3.927	0.57885	-1.5599	0.058905	0.10317	0.12256	0.66022	-1.3176	3366.6	21.448	-0.089227	83.769	-56.035	79.697	76.455	20.901	-3.2688	-3.71	0.77634	-1.5063	32.639	-5.0988
131.6	-0.22215	51.699	-3.9267	0.57935	-1.5593	0.062516	0.098213	0.12273	0.66022	-1.3176	3365.9	21.448	-0.090025	83.771	-56.155	79.7	76.455	20.901	-3.2688	-3.71	0.77634	-1.5063	32.639	-5.0988
131.6	-0.22392	51.702	-3.9264	0.57983	-1.5586	0.066081	0.09323	0.12284	0.66022	-1.3176	3365.2	21.448	-0.090738	83.774	-56.276	79.703	76.455	20.901	-3.2688	-3.71	0.77634	-1.5063	32.639	-5.0988
131.61	-0.22548	51.704	-3.926	0.58029	-1.558	0.069599	0.088218	0.12289	0.66022	-1.3176	3364.6	21.448	-0.091367	83.776	-56.398	79.707	76.455	20.901	-3.2688	-3.71	0.77634	-1.5063	32.639	-5.0988
131.61	-0.22683	51.706	-3.9257	0.58071	-1.5574	0.073067	0.083181	0.12287	0.66022	-1.3176	3363.9	21.449	-0.091911	83.779	-56.521	79.71	76.455	20.901	-3.2688	-3.71	0.77634	-1.5063	32.639	-5.0988
131.61	-0.22797	51.709	-3.9253	0.58112	-1.5568	0.076485	0.078122	0.1228	0.66022	-1.3176	3363.2	21.449	-0.09237	83.782	-56.645	79.713	76.455	20.901	-3.2688	-3.71	0.77634	-1.5063	32.639	-5.0988
131.62	-0.2289	51.712	-3.9249	0.58149	-1.5562	0.079851	0.073042	0.12267	0.66022	-1.3176	3362.5	21.45	-0.092744	83.784	-56.77	79.717	76.455	20.901	-3.2688	-3.71	0.77634	-1.5063	32.639	-5.0988
131.62	-0.22962	51.715	-3.9245	0.58185	-1.5556	0.083163	0.067946	0.12247	0.66022	-1.3176	3361.8	21.451	-0.093034	83.787	-56.897	79.72	76.455	20.901	-3.2688	-3.71	0.77634	-1.5063	32.639	-5.0988
131.62	-0.23014	51.719	-3.9241	0.58217	-1.555	0.086421	0.062834	0.12222	0.66022	-1.3176	3361.1	21.451	-0.09324	83.79	-57.024	79.724	76.455	20.901	-3.2688	-3.71	0.77634	-1.5063	32.639	-5.0988
131.63	-0.23045	51.723	-3.9236	0.58248	-1.5544	0.089622	0.05771	0.12191	0.66022	-1.3176	3360.4	21.452	-0.093361	83.792	-57.152	79.727	76.455	20.901	-3.2688	-3.71	0.77634	-1.5063	32.639	-5.0988
131.63	-0.23055	51.726	-3.9232	0.58275	-1.5537	0.092765	0.052577	0.12153	0.66022	-1.3176	3359.7	21.453	-0.093398	83.795	-57.282	79.73	76.455	20.901	-3.2688	-3.71	0.77634	-1.5063	32.639	-5.0988
131.63	-0.23044	51.73	-3.9227	0.583	-1.5531	0.095849	0.047436	0.1211	0.66022	-1.3176	3359.0	21.454	-0.093352	83.798	-57.412	79.734	76.455	20.901	-3.2688	-3.71	0.77634	-1.5063	32.639	-5.0988
131.64	-0.23013	51.735	-3.9222	0.58323	-1.5525	0.098873	0.042291	0.12061	0.66022	-1.3176	3358.3	21.455	-0.093222	83.801	-57.544	79.737	76.455	20.901	-3.2688	-3.71	0.77634	-1.5063	32.639	-5.0988
131.64	-0.22961	51.739	-3.9217	0.58342	-1.5519	0.10184	0.037144	0.12007	0.66022	-1.3176	3357.6	21.456	-0.093009	83.804	-57.676	79.741	76.455	20.901	-3.2688	-3.71	0.77634	-1.5063	32.639	-5.0988
131.64	-0.22889	51.744	-3.9212	0.5836	-1.5513	0.10474	0.031997	0.11946	0.66022	-1.3176	3356.9	21.458	-0.092713	83.807	-57.81	79.745	76.455	20.901	-3.2688	-3.71	0.77634	-1.5063	32.639	-5.0988
131.65	-0.22796	51.748	-3.9207	0.58374	-1.5507	0.10757	0.026854	0.1188	0.66022	-1.3176	3356.2	21.459	-0.092335	83.809	-57.944	79.748	76.455	20.901	-3.2688	-3.71	0.77634	-1.5063	32.639	-5.0988
131.65	-0.22683	51.753	-3.9201	0.58387	-1.5502	0.11034	0.021716	0.11808	0.66022	-1.3176	3355.5	21.46	-0.091875	83.812	-58.079	79.752	76.455	20.901	-3.2688	-3.71	0.77634	-1.5063	32.639	-5.0988
131.65	-0.2255	51.758	-3.9196	0.58396	-1.5496	0.11304	0.016586	0.1173	0.66022	-1.3176	3354.8	21.462	-0.091333	83.815	-58.216	79.755	76.455	20.901	-3.2688	-3.71	0.77634	-1.5063	32.639	-5.0988
131.66	-0.22397	51.764	-3.919	0.58403	-1.549	0.11568	0.011467	0.11647	0.66022	-1.3176	3354.1	21.463	-0.090709	83.818	-58.353	79.759	76.455	20.901	-3.2688	-3.71	0.77634	-1.5063	32.639	-5.0988
131.66	-0.22224	51.769	-3.9184	0.58408	-1.5484	0.11825	0.006361	0.11559	0.66022	-1.3176	3353.4	21.465	-0.090006	83.821	-58.491	79.763	76.455	20.901	-3.2688	-3.71	0.77634	-1.5063	32.639	-5.0988
131.66	-0.22031	51.775	-3.9178	0.5841	-1.5478	0.12075	0.0012704	0.11464	0.66022	-1.3176	3352.8	21.466	-0.089222	83.824	-58.63	79.767	76.455	20.901	-3.2688	-3.71	0.77634	-1.5063	32.639	-5.0988
131.67	-0.21819	51.781	-3.9172	0.58409	-1.5473	0.12317	-0.0038021	0.11365	0.66022	-1.3176	3352.1	21.468	-0.088358	83.827	-58.769	79.77	76.455	20.901	-3.2688	-3.71	0.77634	-1.5063	32.639	-5.0988
131.67	-0.21587	51.787	-3.9166	0.58406	-1.5467	0.12553	-0.0088542	0.1126	0.66022	-1.3176	3351.4	21.47	-0.087416	83.83	-58.91	79.774	76.455	20.901	-3.2688	-3.71	0.77634	-1.5063	32.639	-5.0988
131.67	-0.21336	51.793	-3.9159	0.584	-1.5461	0.12781	-0.013883	0.1115	0.66022	-1.3176	3350.7	21.472	-0.086395	83.834	-59.051	79.778	76.455	20.901	-3.2688	-3.71	0.77634	-1.5063	32.639	-5.0988
131.68	-0.21065	51.799	-3.9153	0.58392	-1.5456	0.13002	-0.018888	0.11035	0.66022	-1.3176	3350.0	21.474	-0.085296	83.837	-59.193	79.782	76.455	20.901	-3.2688	-3.71	0.77634	-1.5063	32.639	-5.0988
131.68	-0.20775	51.806	-3.9146	0.58381	-1.545	0.13216	-0.023864	0.10915	0.66022	-1.3176	3349.3	21.476	-0.08412	83.84	-59.336	79.785	76.455	20.901	-3.2688	-3.71	0.77634	-1.5063	32.639	-5.0988
131.68	-0.20467	51.813	-3.914	0.58368	-1.5445	0.13422	-0.028811	0.1079	0.66022	-1.3176	3348.6	21.478	-0.082868	83.843	-59.48	79.789	76.455	20.901	-3.2688	-3.71	0.77634	-1.5063	32.639	-5.0988
131.69	-0.2014	51.819	-3.9133	0.58352	-1.5439	0.13621	-0.033725	0.1066	0.66022	-1.3176	3347.9	21.48	-0.08154	83.846	-59.624	79.793	76.455	20.901	-3.2688	-3.71	0.77634	-1.5063	32.639	-5.0988
131.69	-0.19794	51.826	-3.9126	0.58334	-1.5434	0.13811	-0.038605	0.10525	0.66022	-1.3176	3347.2	21.482	-0.080138	83.849	-59.77	79.797	76.455	20.901	-3.2688	-3.71	0.77634	-1.5063	32.639	-5.0988
131.69	-0.1943	51.833	-3.9119	0.58314	-1.5429	0.13994	-0.043449	0.10385	0.66022	-1.3176	3346.5	21.484	-0.078661	83.853	-59.915	79.801	76.455	20.901	-3.2688	-3.71	0.77634	-1.5063	32.639	-5.0988
131.7	-0.19048	51.841	-3.9112	0.58291	-1.5424	0.1417	-0.048253	0.1024	0.66022	-1.3176	3345.8	21.487	-0.07711	83.856	-60.062	79.805	76.455	20.901	-3.2688	-3.71	0.77634	-1.5063	32.639	-5.0988
131.7	-0.18648	51.848	-3.9105	0.58265	-1.5419	0.14337	-0.053016	0.10091	0.66022	-1.3176	3345.1	21.489	-0.075488	83.859	-60.209	79.809	76.455	20.901	-3.2688	-3.71	0.77634	-1.5063	32.639	-5.0988
131.7	-0.1823	51.856	-3.9098	0.58238	-1.5414	0.14497	-0.057737	0.099377	0.66022	-1.3176	3344.4	21.491	-0.073794	83.862	-60.357	79.813	76.455	20.901	-3.2688	-3.71	0.77634	-1.5063	32.639	-5.0988
131.7	-0.17795	51.863	-3.909	0.58208	-1.5409	0.14648	-0.062411	0.097797	0.66022	-1.3176	3343.7	21.494	-0.072029	83.866	-60.505	79.817	76.455	20.901	-3.2688	-3.71	0.77634	-1.5063	32.639	-5.0988
131.71	-0.17342	51.871	-3.9083	0.58175	-1.5404	0.14792	-0.067039	0.096174	0.66022	-1.3176	3343.0	21.496	-0.070194	83.869	-60.654	79.82	76.455	20.901	-3.2688	-3.71	0.77634	-1.5063	32.639	-5.0988
131.71	-0.16872	51.879	-3.9076	0.58141	-1.5399	0.14927	-0.071617	0.094508	0.66022	-1.3176	3342.3	21.499	-0.06829	83.872	-60.804	79.824	76.455	20.901	-3.2688	-3.71	0.77634	-1.5063	32.639	-5.0988
131.71	-0.16386	51.887	-3.9068	0.58104	-1.5394	0.15054	-0.076143	0.0928	0.66022	-1.3176	3341.6	21.501	-0.066319	83.875	-60.954	79.828	76.455	20.901	-3.2688	-3.71	0.77634	-1.5063	32.639	-5.0988
131.72	-0.15883	51.895	-3.9061	0.58065	-1.539	0.15173	-0.080616	0.091052	0.66022	-1.3176	3340.9	21.504	-0.064281	83.879	-61.105	79.832	76.455	20.901	-3.2688	-3.71	0.77634	-1.5063	32.639	-5.0988
131.72	-0.15364	51.903	-3.9053	0.58023	-1.5385	0.15358	-0.085031	0.089321	0.66022	-1.3176	3340.2	21.507	-0.062177	83.882	-61.256	79.836	76.455	20.901	-3.2688	-3.71	0.77634	-1.5063	32.639	-5.0988
131.72	-0.14828	51.912	-3.9045	0.5798	-1.5381	0.15537	-0.089395	0.087552	0.66022	-1.3176	3339.5	21.51	-0.060008	83.885	-61.408	79.84	76.455	20.901	-3.2688	-3.71	0.77634	-1.5063	32.639	-5.0988
131.72	-0.14277	51.92	-3.9037	0.57934	-1.5377	0.15706	-0.093707	0.085741	0.66022	-1.3176	3338.8	21.512	-0.057775	83.889	-61.56	79.844	76.455	20.901	-3.2688	-3.71	0.77634	-1.5063	32.639	-5.0988
131.73	-0.1371	51.929	-3.903	0.57886	-1.5372	0.15863	-0.097963	0.083892	0.66022	-1.3176	3338.1	21.515	-0.055478	83.892	-61.713	79.849	76.455	20.901	-3.2688	-3.71	0.77634	-1.5063	32.639	-5.0988
131.73	-0.13128	51.937	-3.9022	0.57836	-1.5368	0.16009	-0.10216	0.082003	0.66022	-1.3176	3337.3	21.518	-0.05312	83.895	-61.866	79.853	76.455	20.901	-3.2688	-3.71	0.77634	-1.5063	32.639	-5.0988
131.73	-0.1253	51.946	-3.9014	0.57784	-1.5364	0.16145	-0.1063	0.080077	0.66022	-1.3176	3336.6	21.521	-0.050699	83.899	-62.02	79.857	76.455	20.901	-3.2688	-3.71	0.77634	-1.5063	32.639	-5.0988
131.73	-0.11917	51.955	-3.9005	0.5773	-1.536	0.16269	-0.11038	0.078115	0.66022	-1.3176	3335.9	21.524	-0.048218	83.902	-62.173	79.861	76.455	20.901	-3.2688	-3.71	0.77634	-1.5063	32.639	-5.0988
131.74	-0.1129	51.964	-3.8997	0.57673	-1.5356	0.16383	-0.1144	0.076117	0.66022	-1.3176	3335.2	21.527	-0.045678	83.906	-62.328	79.865	76.455	20.901	-3.2688	-3.71	0.77634	-1.5063	32.639	-5.0988
131.74	-0.10648	51.973	-3.8989	0.57615	-1.5353	0.16485	-0.11835	0.074085	0.66022	-1.3176	3334.5	21.53	-0.043078	83.909	-62.482	79.869	76.455	20.901	-3.2688	-3.71	0.77634	-1.5063	32.639	-5.0988
131.74	-0.099916	51.982	-3.8981	0.57555	-1.5349	0.16577	-0.12224	0.07202	0.66022	-1.3176	3333.8	21.533	-0.040421	83.912	-62.637	79.873	76.455	20.901	-3.2688	-3.71	0.77634	-1.5063	32.639	-5.0988
131.75	-0.093212	51.991	-3.8973	0.57493	-1.5345	0.16658	-0.12605	0.069923	0.66022	-1.3176	3333.1	21.536	-0.037707	83.916	-62.792	79.877	76.455	20.901	-3.2688	-3.71	0.77634	-1.5063	32.639	-5.0988
131.75	-0.086369	52.001	-3.8964	0.57429	-1.5342	0.16727	-0.1298	0.067796	0.66022	-1.3176	3332.4	21.539	-0.034938	83.919	-62.948	79.881	76.455	20.901	-3.2688	-3.71	0.77634	-1.5063	32.639	-5.0988
131.75	-0.079391	52.01	-3.8956	0.57363	-1.5339	0.16786	-0.13347	0.065639	0.66022	-1.3176	3331.7	21.542	-0.032114	83.923	-63.103	79.885	76.455	20.901	-3.2688	-3.71	0.77634	-1.5063	32.639	-5.0988
131.75	-0.072281	52.02	-3.8947	0.57296	-1.5335	0.16834	-0.13707	0.063454	0.66022	-1.3176	3331.0	21.545	-0.029237	83.926	-63.259	79.889	76.455	20.901	-3.2688	-3.71	0.77634	-1.5063	32.639	-5.0988
131.76	-0.065041	52.029	-3.8939	0.57226	-1.5332	0.16871	-0.1406	0.061241	0.66022	-1.3176	3330.3	21.549	-0.026307	83.929	-63.415	79.893	76.455	20.901	-3.2688	-3.71	0.77634	-1.5063	32.639	-5.0988
131.76	-0.057673	52.039	-3.8931	0.57155	-1.5329	0.16897	-0.14405	0.059003	0.66022	-1.3176	3329.6	21.552	-0.023326	83.933	-63.571	79.897	76.455	20.901	-3.2688	-3.71	0.77634	-1.5063	32.639	-5.0988
131.76	-0.050182	52.048	-3.8922	0.57082	-1.5326	0.16913	-0.14742	0.05674	0.66022	-1.3176	3328.9	21.555	-0.020296	83.936	-63.727	79.902	76.455	20.901	-3.2688	-3.71	0.77634	-1.5063	32.639	-5.0988
131.76	-0.04257	52.058	-3.8914	0.57008	-1.5324	0.16917	-0.15071	0.054453	0.66022	-1.3176	3328.2	21.558	-0.017216	83.94	-63.884	79.906	76.455	20.901	-3.2688	-3.71	0.77634	-1.5063	32.639	-5.0988
131.76	-0.03484	52.067	-3.8905	0.56931	-1.5321	0.16911	-0.15392	0.052144	0.66022	-1.3176	3327.5	21.562	-0.01409	83.943	-64.04	79.91	76.455	20.901	-3.2688	-3.71	0.77634	-1.5063	32.639	-5.0988
131.77	-0.026996	52.077	-3.8897	0.56854	-1.5318	0.16894	-0.15704	0.049814	0.66022	-1.3176	3326.8	21.565	-0.010917	83.946	-64.196	79.914	76.455	20.901	-3.2688	-3.71	0.77634	-1.5063	32.639	-5.0988
131.77	-0.01904	52.087	-3.8888	0.56774	-1.5316	0.16867	-0.16009	0.047465	0.66022	-1.3176	3326.1	21.568	-0.0076993	83.95	-64.352	79.918	76.455	20.901	-3.2688	-3.71	0.77634	-1.5063	32.639	-5.0988
131.77	-0.010976	52.097	-3.888	0.56694	-1.5314	0.16829	-0.16304	0.045096	0.66022	-1.3176	3325.4	21.572	-0.0044383	83.953	-64.508	79.922	76.455	20.901	-3.2688	-3.71	0.77634	-1.5063	32.639	-5.0988
131.77	-0.0028075	52.106	-3.8871	0.56611	-1.5311	0.16781	-0.16592	0.04271	0.66022	-1.3176	3324.7	21.575	-0.0011352	83.957	-64.663	79.926	76.455	20.901	-3.2688	-3.71	0.77634	-1.5063	32.639	-5.0988
131.78	0.0054624	52.116	-3.8863	0.56528	-1.5309	0.16726	-0.16879	0.040308	0.66022	-1.3176	3323.9	21.578	0.0022086	83.96	-64.818	79.93	76.455	20.901	-3.2688	-3.71	0.77634	-1.5063	32.639	-5.0988
131.78	0.01383	52.126	-3.8855	0.56443	-1.5307	0.16664	-0.17162	0.037888	0.66022	-1.3176	3323.2	21.582	0.0055916	83.963	-64.973	79.934	76.455	20.901	-3.2688	-3.71	0.77634	-1.5063	32.639	-5.0988
131.78	0.022292	52.136	-3.8846	0.56356	-1.5306	0.16592	-0.17436	0.035453	0.66022	-1.3176	3322.5	21.585	0.0090125	83.967	-65.127	79.938	76.455	20.901	-3.2688	-3.71	0.77634	-1.5063	32.639	-5.0988
131.78	0.030845	52.146	-3.8838	0.56268	-1.5304	0.16509	-0.17701	0.033004	0.66022	-1.3176	3321.8	21.588	0.01247	83.97	-65.281	79.942	76.455	20.901	-3.2688	-3.71	0.77634	-1.5063	32.639	-5.0988
131.79	0.039485	52.156	-3.883	0.56179	-1.5302	0.16417	-0.17957	0.030541	0.66022	-1.3176	3321.1	21.592	0.015962	83.974	-65.434	79.946	76.455	20.901	-3.2688	-3.71	0.77634	-1.5063	32.639	-5.0988
131.79	0.048209	52.166	-3.8822	0.56089	-1.5301	0.16313	-0.18203	0.028067	0.66022	-1.3176	3320.4	21.595	0.019488	83.977	-65.586	79.95	76.455	20.901	-3.2688	-3.71	0.77634	-1.5063	32.639	-5.0988
131.79	0.057014	52.176	-3.8814	0.55997	-1.5299	0.162	-0.1844	0.025583	0.66022	-1.3176	3319.7	21.599	0.023046	83.98	-65.736	79.954	76.455	20.901	-3.2688	-3.71	0.77634	-1.5063	32.639	-5.0988
131.79	0.065894	52.185	-3.8805	0.55904	-1.5298	0.16077	-0.18667	0.023089	0.66022	-1.3176	3319.0	21.602	0.026635	83.984	-65.886	79.958	76.455	20.901	-3.2688	-3.71	0.77634	-1.5063	32.639	-5.0988
131.79	0.074847	52.195	-3.8797	0.5581	-1.5297	0.15945	-0.18885	0.020588	0.66022	-1.3176	3318.3	21.605	0.030253	83.987	-66.033	79.962	76.455	20.901	-3.2688	-3.71	0.77634	-1.5063	32.639	-5.0988
131.8	0.083869	52.205	-3.879	0.55715	-1.5296	0.15802	-0.19093	0.01808	0.66022	-1.3176	3317.6	21.609	0.033898	83.99	-66.179	79.966	76.455	20.901	-3.2688	-3.71	0.77634	-1.5063	32.639	-5.0988
131.8	0.092956	52.215	-3.8782	0.55619	-1.5295	0.1565	-0.19291	0.015567	0.66022	-1.3176	3316.9	21.612	0.037569	83.994	-66.322	79.97	76.455	20.901	-3.2688	-3.71	0.77634	-1.5063	32.639	-5.0988
131.8	0.1021	52.225	-3.8774	0.55523	-1.5295	0.15488	-0.1948	0.013049	0.66022	-1.3176	3316.2	21.616	0.041265	83.997	-66.462	79.974	76.455	20.901	-3.2688	-3.71	0.77634	-1.5063	32.639	-5.0988
131.8	0.11131	52.235	-3.8766	0.55425	-1.5294	0.15317	-0.19658	0.010529	0.66022	-1.3176	3315.5	21.619	0.044984	84.0	-66.597	79.978	76.455	20.901	-3.2688	-3.71	0.77634	-1.5063	32.639	-5.0988
131.8	0.12057	52.244	-3.8759	0.55326	-1.5294	0.15136	-0.19827	0.0080077	0.66022	-1.3176	3314.7	21.622	0.048724	84.003	-66.728	79.982	76.455	20.901	-3.2688	-3.71	0.77634	-1.5063	32.639	-5.0988
131.81	0.12988	52.254	-3.8751	0.55226	-1.5293	0.14946	-0.19985	0.0054857	0.66022	-1.3176	3314.0	21.626	0.052484	84.007	-66.853	79.986	76.455	20.901	-3.2688	-3.71	0.77634	-1.5063	32.639	-5.0988
131.81	0.13923	52.264	-3.8744	0.55126	-1.5293	0.14747	-0.20134	0.0029648	0.66022	-1.3176	3313.3	21.629	0.056261	84.01	-66.969	79.99	76.455	20.901	-3.2688	-3.71	0.77634	-1.5063	32.639	-5.0988
131.81	0.14863	52.273	-3.8736	0.55025	-1.5293	0.1454	-0.20272	0.00044605	0.66022	-1.3176	3312.6	21.632	0.060056	84.013	-67.076	79.994	76.455	20.901	-3.2688	-3.71	0.77634	-1.5063	32.639	-5.0988
131.81	0.15806	52.283	-3.8729	0.54923	-1.5293	0.14323	-0.204	-0.0020692	0.66022	-1.3176	3311.9	21.636	0.063865	84.016	-67.169	79.998	76.455	20.901	-3.2688	-3.71	0.77634	-1.5063	32.639	-5.0988
131.81	0.16753	52.292	-3.8722	0.54821	-1.5293	0.14098	-0.20518	-0.0045798	0.66022	-1.3176	3311.2	21.639	0.067687	84.019	-67.246	80.002	76.455	20.901	-3.2688	-3.71	0.77634	-1.5063	32.639	-5.0988
131.82	0.17702	52.302	-3.8715	0.54718	-1.5293	0.13864	-0.20626	-0.0070845	0.66022	-1.3176	3310.5	21.642	0.071521	84.023	-67.303	80.006	76.455	20.901	-3.2688	-3.71	0.77634	-1.5063	32.639	-5.0988
131.82	0.18654	52.311	-3.8708	0.54615	-1.5294	0.13623	-0.20724	-0.0095822	0.66022	-1.3176	3309.8	21.645	0.075365	84.026	-67.336	80.01	76.455	20.901	-3.2688	-3.71	0.77634	-1.5063	32.639	-5.0988
131.82	0.19608	52.321	-3.8701	0.54511	-1.5294	0.13372	-0.20811	-0.012071	0.66022	-1.3176	3309.1	21.649	0.079216	84.029	-67.343	80.013	76.455	20.901	-3.2688	-3.71	0.77634	-1.5063	32.639	-5.0988
131.82	0.20564	52.33	-3.8695	0.54407	-1.5295	0.13114	-0.20888	-0.014551	0.66022	-1.3176	3308.4	21.652	0.083075	84.032	-67.324	80.017	76.455	20.901	-3.2688	-3.71	0.77634	-1.5063	32.639	-5.0988
131.82	0.21521	52.339	-3.8688	0.54302	-1.5296	0.12848	-0.20955	-0.017021	0.66022	-1.3176	3307.7	21.655	0.086938	84.035	-67.279	80.021	76.455	20.901	-3.2688	-3.71	0.77634	-1.5063	32.639	-5.0988
131.83	0.22479	52.348	-3.8682	0.54197	-1.5297	0.12575	-0.21012	-0.019478	0.66022	-1.3176	3306.9	21.658	0.090804	84.038	-67.212	80.025	76.455	20.901	-3.2688	-3.71	0.77634	-1.5063	32.639	-5.0988
131.83	0.23437	52.358	-3.8676	0.54092	-1.5298	0.12294	-0.21059	-0.021922	0.66022	-1.3176	3306.2	21.661	0.094671	84.041	-67.125	80.029	76.455	20.901	-3.2688	-3.71	0.77634	-1.5063	32.639	-5.0988
131.83	0.24395	52.367	-3.867	0.53987	-1.5299	0.12005	-0.21095	-0.024353	0.66022	-1.3176	3305.5	21.664	0.098538	84.044	-67.024	80.032	76.455	20.901	-3.2688	-3.71	0.77634	-1.5063	32.639	-5.0988
131.83	0.25353	52.375	-3.8664	0.53881	-1.53	0.1171	-0.21122	-0.026768	0.66022	-1.3176	3304.8	21.667	0.1024	84.047	-66.911	80.036	76.455	20.901	-3.2688	-3.71	0.77634	-1.5063	32.639	-5.0988
131.83	0.2631	52.384	-3.8658	0.53775	-1.5302	0.11407	-0.21138	-0.029167	0.66022	-1.3176	3304.1	21.671	0.10626	84.05	-66.788	80.04	76.455	20.901	-3.2688	-3.71	0.77634	-1.5063	32.639	-5.0988
131.84	0.27265	52.393	-3.8652	0.5367	-1.5303	0.11098	-0.21144	-0.031548	0.66022	-1.3176	3303.4	21.674	0.11012	84.053	-66.659	80.043	76.455	20.901	-3.2688	-3.71	0.77634	-1.5063	32.639	-5.0988
131.84	0.28219	52.402	-3.8647	0.53564	-1.5305	0.10782	-0.2114	-0.033911	0.66022	-1.3176	3302.7	21.676	0.11397	84.056	-66.523	80.047	76.455	20.901	-3.2688	-3.71	0.77634	-1.5063	32.639	-5.0988
131.84	0.2917	52.41	-3.8642	0.53458	-1.5307	0.1046	-0.21126	-0.036255	0.66022	-1.3176	3302.0	21.679	0.1178	84.059	-66.384	80.051	76.455	20.901	-3.2688	-3.71	0.77634	-1.5063	32.639	-5.0988
131.84	0.30119	52.419	-3.8636	0.53353	-1.5308	0.10131	-0.21102	-0.038578	0.66022	-1.3176	3301.3	21.682	0.12163	84.062	-66.241	80.054	76.455	20.901	-3.2688	-3.71	0.77634	-1.5063	32.639	-5.0988
131.84	0.31065	52.427	-3.8631	0.53247	-1.531	0.097965	-0.21069	-0.040879	0.66022	-1.3176	3300.6	21.685	0.12545	84.065	-66.096	80.058	76.455	20.901	-3.2688	-3.71	0.77634	-1.5063	32.639	-5.0988
131.84	0.32007	52.435	-3.8627	0.53142	-1.5312	0.094562	-0.21025	-0.043158	0.66022	-1.3176	3299.9	21.688	0.12925	84.067	-65.948	80.061	76.455	20.901	-3.2688	-3.71	0.77634	-1.5063	32.639	-5.0988
131.85	0.32945	52.443	-3.8622	0.53037	-1.5315	0.091102	-0.20972	-0.045413	0.66022	-1.3176	3299.1	21.691	0.13303	84.07	-65.799	80.065	76.455	20.901	-3.2688	-3.71	0.77634	-1.5063	32.639	-5.0988
131.85	0.33878	52.451	-3.8617	0.52932	-1.5317	0.087589	-0.20909	-0.047644	0.66022	-1.3176	3298.4	21.694	0.13679	84.073	-65.649	80.068	76.455	20.901	-3.2688	-3.71	0.77634	-1.5063	32.639	-5.0988
131.85	0.34807	52.459	-3.8613	0.52828	-1.5319	0.084024	-0.20837	-0.049849	0.66022	-1.3176	3297.7	21.696	0.14054	84.076	-65.498	80.072	76.455	20.901	-3.2688	-3.71	0.77634	-1.5063	32.639	-5.0988
131.85	0.3573	52.467	-3.8609	0.52724	-1.5322	0.080409	-0.20755	-0.052028	0.66022	-1.3176	3297.0	21.699	0.14426	84.078	-65.346	80.075	76.455	20.901	-3.2688	-3.71	0.77634	-1.5063	32.639	-5.0988
131.85	0.36648	52.475	-3.8605	0.52621	-1.5325	0.076747	-0.20663	-0.05418	0.66022	-1.3176	3296.3	21.702	0.14796	84.081	-65.194	80.078	76.455	20.901	-3.2688	-3.71	0.77634	-1.5063	32.639	-5.0988
131.86	0.37559	52.483	-3.8601	0.52517	-1.5327	0.073039	-0.20562	-0.056303	0.66022	-1.3176	3295.6	21.704	0.15164	84.084	-65.041	80.082	76.455	20.901	-3.2688	-3.71	0.77634	-1.5063	32.639	-5.0988
131.86	0.38464	52.49	-3.8598	0.52415	-1.533	0.069288	-0.20452	-0.058397	0.66022	-1.3176	3294.9	21.707	0.15529	84.086	-64.888	80.085	76.455	20.901	-3.2688	-3.71	0.77634	-1.5063	32.639	-5.0988
131.86	0.39362	52.497	-3.8594	0.52313	-1.5333	0.065495	-0.20333	-0.060461	0.66022	-1.3176	3294.2	21.709	0.15891	84.089	-64.735	80.088	76.455	20.901	-3.2688	-3.71	0.77634	-1.5063	32.639	-5.0988
131.86	0.40252	52.505	-3.8591	0.52212	-1.5336	0.061663	-0.20204	-0.062495	0.66022	-1.3176	3293.5	21.712	0.16249	84.092	-64.582	80.092	76.455	20.901	-3.2688	-3.71	0.77634	-1.5063	32.639	-5.0988
131.86	0.41134	52.512	-3.8588	0.52111	-1.5339	0.057794	-0.20067	-0.064497	0.66022	-1.3176	3292.8	21.714	0.16605	84.094	-64.429	80.095	76.455	20.901	-3.2688	-3.71	0.77634	-1.5063	32.639	-5.0988
131.86	0.42008	52.519	-3.8585	0.52011	-1.5343	0.053891	-0.1992	-0.066466	0.66022	-1.3176	3292.1	21.716	0.16957	84.097	-64.276	80.098	76.455	20.901	-3.2688	-3.71	0.77634	-1.5063	32.639	-5.0988
131.87	0.42872	52.525	-3.8583	0.51912	-1.5346	0.049955	-0.19765	-0.068402	0.66022	-1.3176	3291.4	21.719	0.17306	84.099	-64.124	80.101	76.455	20.901	-3.2688	-3.71	0.77634	-1.5063	32.639	-5.0988
131.87	0.43728	52.532	-3.858	0.51813	-1.535	0.045988	-0.19601	-0.070305	0.66022	-1.3176	3290.6	21.721	0.17651	84.101	-63.972	80.105	76.455	20.901	-3.2688	-3.71	0.77634	-1.5063	32.639	-5.0988
131.87	0.44574	52.539	-3.8578	0.51716	-1.5353	0.041994	-0.19429	-0.072173	0.66022	-1.3176	3289.9	21.723	0.17991	84.104	-63.82	80.108	76.455	20.901	-3.2688	-3.71	0.77634	-1.5063	32.639	-5.0988
131.87	0.45409	52.545	-3.8576	0.51619	-1.5357	0.037973	-0.19248	-0.074005	0.66022	-1.3176	3289.2	21.725	0.18328	84.106	-63.669	80.111	76.455	20.901	-3.2688	-3.71	0.77634	-1.5063	32.639	-5.0988
131.87	0.46234	52.551	-3.8574	0.51523	-1.5361	0.033929	-0.19059	-0.075801	0.66022	-1.3176	3288.5	21.727	0.18661	84.109	-63.518	80.114	76.455	20.901	-3.2688	-3.71	0.77634	-1.5063	32.639	-5.0988
131.87	0.47049	52.557	-3.8573	0.51428	-1.5364	0.029863	-0.18862	-0.077561	0.66022	-1.3176	3287.8	21.729	0.18989	84.111	-63.367	80.117	76.455	20.901	-3.2688	-3.71	0.77634	-1.5063	32.639	-5.0988
131.88	0.47851	52.563	-3.8572	0.51335	-1.5368	0.025778	-0.18656	-0.079283	0.66022	-1.3176	3287.1	21.731	0.19312	84.113	-63.218	80.12	76.455	20.901	-3.2688	-3.71	0.77634	-1.5063	32.639	-5.0988
131.88	0.48642	52.569	-3.857	0.51242	-1.5372	0.021676	-0.18443	-0.080968	0.66022	-1.3176	3286.4	21.733	0.19631	84.115	-63.068	80.123	76.455	20.901	-3.2688	-3.71	0.77634	-1.5063	32.639	-5.0988
131.88	0.4942	52.575	-3.8569	0.5115	-1.5376	0.017652	-0.18221	-0.082606	0.66022	-1.3176	3285.7	21.735	0.19944	84.118	-62.92	80.126	76.455	20.901	-3.2688	-3.71	0.77634	-1.5063	32.639	-5.0988
131.88	0.50186	52.58	-3.8569	0.5106	-1.5381	0.01426	-0.17991	-0.084153	0.66022	-1.3176	3285.0	21.737	0.20253	84.12	-62.772	80.129	76.455	20.901	-3.2688	-3.71	0.77634	-1.5063	32.639	-5.0988
131.88	0.50939	52.586	-3.8568	0.5097	-1.5385	0.010861	-0.17754	-0.085662	0.66022	-1.3176	3284.3	21.739	0.20556	84.122	-62.624	80.132	76.455	20.901	-3.2688	-3.71	0.77634	-1.5063	32.639	-5.0988
131.88	0.51678	52.591	-3.8567	0.50882	-1.5389	0.0074563	-0.17511	-0.087132	0.66022	-1.3176	3283.6	21.74	0.20854	84.124	-62.478	80.135	76.455	20.901	-3.2688	-3.71	0.77634	-1.5063	32.639	-5.0988
131.89	0.52404	52.596	-3.8567	0.50795	-1.5394	0.0040468	-0.1726	-0.088562	0.66022	-1.3176	3282.9	21.742	0.21146	84.126	-62.332	80.137	76.455	20.901	-3.2688	-3.71	0.77634	-1.5063	32.639	-5.0988
131.89	0.53116	52.601	-3.8567	0.5071	-1.5398	0.00063452	-0.17003	-0.089951	0.66022	-1.3176	3282.2	21.744	0.21433	84.128	-62.186	80.14	76.455	20.901	-3.2688	-3.71	0.77634	-1.5063	32.639	-5.0988
131.89	0.53813	52.606	-3.8567	0.50625	-1.5403	-0.002779	-0.1674	-0.0913	0.66022	-1.3176	3281.5	21.745	0.21714	84.13	-62.042	80.143	76.455	20.901	-3.2688	-3.71	0.77634	-1.5063	32.639	-5.0988
131.89	0.54496	52.611	-3.8567	0.50542	-1.5407	-0.0061921	-0.1647	-0.092608	0.66022	-1.3176	3280.8	21.747	0.21989	84.132	-61.898	80.146	76.455	20.901	-3.2688	-3.71	0.77634	-1.5063	32.639	-5.0988
131.89	0.55164	52.615	-3.8568	0.50461	-1.5412	-0.0096033	-0.16194	-0.093874	0.66022	-1.3176	3280.0	21.748	0.22258	84.134	-61.755	80.148	76.455	20.901	-3.2688	-3.71	0.77634	-1.5063	32.639	-5.0988
131.89	0.55816	52.619	-3.8568	0.5038	-1.5417	-0.013011	-0.15912	-0.095098	0.66022	-1.3176	3279.3	21.75	0.22521	84.136	-61.613	80.151	76.455	20.901	-3.2688	-3.71	0.77634	-1.5063	32.639	-5.0988
131.9	0.56453	52.624	-3.8569	0.50301	-1.5421	-0.016414	-0.15624	-0.096281	0.66022	-1.3176	3278.6	21.751	0.22777	84.138	-61.472	80.153	76.455	20.901	-3.2688	-3.71	0.77634	-1.5063	32.639	-5.0988
131.9	0.57074	52.628	-3.857	0.50224	-1.5426	-0.019809	-0.1533	-0.097421	0.66022	-1.3176	3277.9	21.752	0.23027	84.139	-61.332	80.156	76.455	20.901	-3.2688	-3.71	0.77634	-1.5063	32.639	-5.0988
131.9	0.5768	52.632	-3.8571	0.50148	-1.5431	-0.023197	-0.15031	-0.098518	0.66022	-1.3176	3277.2	21.753	0.23271	84.141	-61.193	80.159	76.455	20.901	-3.2688	-3.71	0.77634	-1.5063	32.639	-5.0988
131.9	0.58268	52.635	-3.8572	0.50074	-1.5436	-0.026575	-0.14726	-0.099571	0.66022	-1.3176	3276.5	21.755	0.23508	84.143	-61.054	80.161	76.455	20.901	-3.2688	-3.71	0.77634	-1.5063	32.639	-5.0988
131.9	0.5884	52.639	-3.8574	0.50001	-1.5441	-0.029942	-0.14416	-0.10058	0.66022	-1.3176	3275.8	21.756	0.23738	84.145	-60.917	80.164	76.455	20.901	-3.2688	-3.71	0.77634	-1.5063	32.639	-5.0988
131.9	0.59396	52.642	-3.8575	0.4993	-1.5446	-0.033296	-0.141	-0.10155	0.66022	-1.3176	3275.1	21.757	0.23962	84.146	-60.78	80.166	76.455	20.901	-3.2688	-3.71	0.77634	-1.5063	32.639	-5.0988
131.91	0.59934	52.645	-3.8577	0.4986	-1.5451	-0.036636	-0.13779	-0.10247	0.66022	-1.3176	3274.4	21.758	0.24179	84.148	-60.645	80.168	76.455	20.901	-3.2688	-3.71	0.77634	-1.5063	32.639	-5.0988
131.91	0.60455	52.648	-3.8579	0.49792	-1.5456	-0.039961	-0.13454	-0.10335	0.66022	-1.3176	3273.7	21.758	0.24388	84.15	-60.51	80.171	76.455	20.901	-3.2688	-3.71	0.77634	-1.5063	32.639	-5.0988
131.91	0.60958	52.651	-3.8581	0.49725	-1.5462	-0.043268	-0.13124	-0.10418	0.66022	-1.3176	3273.0	21.759	0.24591	84.151	-60.376	80.173	76.455	20.901	-3.2688	-3.71	0.77634	-1.5063	32.639	-5.0988
131.91	0.61443	52.654	-3.8583	0.49661	-1.5467	-0.046556	-0.12789	-0.10497	0.66022	-1.3176	3272.3	21.76	0.24786	84.153	-60.244	80.175	76.455	20.901	-3.2688	-3.71	0.77634	-1.5063	32.639	-5.0988
131.91	0.61911	52.657	-3.8586	0.49598	-1.5472	-0.049825	-0.12449	-0.10572	0.66022	-1.3176	3271.6	21.761	0.24974	84.154	-60.112	80.178	76.455	20.901	-3.2688	-3.71	0.77634	-1.5063	32.639	-5.0988
131.91	0.6236	52.659	-3.8588	0.49536	-1.5477	-0.053072	-0.12105	-0.10642	0.66022	-1.3176	3270.9	21.761	0.25155	84.156	-59.982	80.18	76.455	20.901	-3.2688	-3.71	0.77634	-1.5063	32.639	-5.0988
131.92	0.62791	52.661	-3.8591	0.49476	-1.5483	-0.056297	-0.11757	-0.10707	0.66022	-1.3176	3270.2	21.762	0.25328	84.157	-59.852	80.182	76.455	20.901	-3.2688	-3.71	0.77634	-1.5063	32.639	-5.0988
131.92	0.63203	52.663	-3.8594	0.49419	-1.5488	-0.059497	-0.11405	-0.10768	0.66022	-1.3176	3269.5	21.763	0.25494	84.159	-59.724	80.184	76.455	20.901	-3.2688	-3.71	0.77634	-1.5063	32.639	-5.0988
131.92	0.63596	52.665	-3.8597	0.49362	-1.5493	-0.062672	-0.11049	-0.10825	0.66022	-1.3176	3268.8	21.763	0.25652	84.16	-59.597	80.187	76.455	20.901	-3.2688	-3.71	0.77634	-1.5063	32.639	-5.0988
131.92	0.6397	52.667	-3.86	0.49308	-1.5499	-0.06582	-0.10689	-0.10877	0.66022	-1.3176	3268.1	21.763	0.25803	84.161	-59.471	80.189	76.455	20.901	-3.2688	-3.71	0.77634	-1.5063	32.639	-5.0988
131.92	0.64326	52.669	-3.8603	0.49256	-1.5504	-0.06894	-0.10325	-0.10924	0.66022	-1.3176	3267.4	21.764	0.25946	84.163	-59.346	80.191	76.455	20.901	-3.2688	-3.71	0.77634	-1.5063	32.639	-5.0988
131.92	0.64662	52.67	-3.8607	0.49205	-1.551	-0.07203	-0.099579	-0.10967	0.66022	-1.3176	3266.7	21.764	0.26081	84.164	-59.222	80.193	76.455	20.901	-3.2688	-3.71	0.77634	-1.5063	32.639	-5.0988
131.93	0.64979	52.671	-3.8611	0.49156	-1.5515	-0.07509	-0.095874	-0.11005	0.66022	-1.3176	3266.0	21.764	0.26208	84.165	-59.099	80.195	76.455	20.901	-3.2688	-3.71	0.77634	-1.5063	32.639	-5.0988
131.93	0.65276	52.672	-3.8615	0.49109	-1.5521	-0.078118	-0.092137	-0.11039	0.66022	-1.3176	3265.3	21.764	0.26328	84.166	-58.978	80.197	76.455	20.901	-3.2688	-3.71	0.77634	-1.5063	32.639	-5.0988
131.93	0.65553	52.673	-3.8618	0.49064	-1.5526	-0.081112	-0.08837	-0.11068	0.66022	-1.3176	3264.6	21.764	0.2644	84.167	-58.857	80.199	76.455	20.901	-3.2688	-3.71	0.77634	-1.5063	32.639	-5.0988
131.93	0.65811	52.674	-3.8623	0.49021	-1.5532	-0.084072	-0.084573	-0.11092	0.66022	-1.3176	3263.9	21.764	0.26543	84.168	-58.738	80.201	76.455	20.901	-3.2688	-3.71	0.77634	-1.5063	32.639	-5.0988
131.93	0.66049	52.674	-3.8627	0.48979	-1.5537	-0.086996	-0.080748	-0.11112	0.66022	-1.3176	3263.2	21.764	0.26639	84.17	-58.62	80.202	76.455	20.901	-3.2688	-3.71	0.77634	-1.5063	32.639	-5.0988
131.94	0.66267	52.675	-3.8631	0.4894	-1.5543	-0.089884	-0.076898	-0.11128	0.66022	-1.3176	3262.5	21.764	0.26726	84.171	-58.504	80.204	76.455	20.901	-3.2688	-3.71	0.77634	-1.5063	32.639	-5.0988
131.94	0.66465	52.675	-3.8636	0.48902	-1.5549	-0.092734	-0.073022	-0.11139	0.66022	-1.3176	3261.8	21.764	0.26806	84.172	-58.388	80.206	76.455	20.901	-3.2688	-3.71	0.77634	-1.5063	32.639	-5.0988
131.94	0.66643	52.675	-3.8641	0.48867	-1.5554	-0.095544	-0.069123	-0.11145	0.66022	-1.3176	3261.1	21.764	0.26877	84.173	-58.274	80.208	76.455	20.901	-3.2688	-3.71	0.77634	-1.5063	32.639	-5.0988
131.94	0.66801	52.675	-3.8645	0.48833	-1.556	-0.098314	-0.065203	-0.11147	0.66022	-1.3176	3260.4	21.764	0.26941	84.174	-58.161	80.21	76.455	20.901	-3.2688	-3.71	0.77634	-1.5063	32.639	-5.0988
131.94	0.66938	52.675	-3.865	0.48802	-1.5565	-0.10104	-0.061262	-0.11144	0.66022	-1.3176	3259.7	21.763	0.26996	84.174	-58.049	80.211	76.455	20.901	-3.2688	-3.71	0.77634	-1.5063	32.639	-5.0988
131.94	0.67056	52.674	-3.8656	0.48772	-1.5571	-0.10373	-0.057303	-0.11137	0.66022	-1.3176	3259.0	21.763	0.27043	84.175	-57.939	80.213	76.455	20.901	-3.2688	-3.71	0.77634	-1.5063	32.639	-5.0988
131.95	0.67153	52.674	-3.8661	0.48744	-1.5576	-0.10637	-0.053326	-0.11125	0.66022	-1.3176	3258.3	21.762	0.27082	84.176	-57.83	80.215	76.455	20.901	-3.2688	-3.71	0.77634	-1.5063	32.639	-5.0988
131.95	0.6723	52.673	-3.8666	0.48719	-1.5582	-0.10897	-0.049334	-0.11108	0.66022	-1.3176	3257.6	21.762	0.27113	84.177	-57.722	80.216	76.455	20.901	-3.2688	-3.71	0.77634	-1.5063	32.639	-5.0988
131.95	0.67286	52.672	-3.8672	0.48695	-1.5587	-0.11152	-0.045328	-0.11088	0.66022	-1.3176	3256.9	21.761	0.27135	84.178	-57.616	80.218	76.455	20.901	-3.2688	-3.71	0.77634	-1.5063	32.639	-5.0988
131.95	0.67323	52.671	-3.8677	0.48673	-1.5593	-0.11403	-0.041308	-0.11062	0.66022	-1.3176	3256.2	21.76	0.2715	84.179	-57.511	80.219	76.455	20.901	-3.2688	-3.71	0.77634	-1.5063	32.639	-5.0988
131.95	0.67339	52.67	-3.8683	0.48654	-1.5599	-0.11649	-0.037278	-0.11033	0.66022	-1.3176	3255.5	21.76	0.27156	84.179	-57.407	80.221	76.455	20.901	-3.2688	-3.71	0.77634	-1.5063	32.639	-5.0988
131.95	0.67335	52.668	-3.8689	0.48636	-1.5604	-0.1189	-0.033238	-0.10999	0.66022	-1.3176	3254.8	21.759	0.27154	84.18	-57.304	80.222	76.455	20.901	-3.2688	-3.71	0.77634	-1.5063	32.639	-5.0988
131.96	0.6731	52.667	-3.8695	0.4862	-1.561	-0.12126	-0.02919	-0.1096	0.66022	-1.3176	3254.1	21.758	0.27144	84.181	-57.203	80.224	76.455	20.901	-3.2688	-3.71	0.77634	-1.5063	32.639	-5.0988
131.96	0.67266	52.665	-3.8701	0.48607	-1.5615	-0.12358	-0.025136	-0.10917	0.66022	-1.3176	3253.4	21.757	0.27126	84.181	-57.104	80.225	76.455	20.901	-3.2688	-3.71	0.77634	-1.5063	32.639	-5.0988
131.96	0.67201	52.663	-3.8707	0.48595	-1.562	-0.12584	-0.021076	-0.1087	0.66022	-1.3176	3252.7	21.756	0.271	84.182	-57.006	80.227	76.455	20.901	-3.2688	-3.71	0.77634	-1.5063	32.639	-5.0988
131.96	0.67117	52.661	-3.8714	0.48586	-1.5626	-0.12804	-0.017013	-0.10818	0.66022	-1.3176	3252.0	21.755	0.27065	84.183	-56.909	80.228	76.455	20.901	-3.2688	-3.71	0.77634	-1.5063	32.639	-5.0988
131.96	0.67012	52.659	-3.872	0.48578	-1.5631	-0.1302	-0.012948	-0.10762	0.66022	-1.3176	3251.3	21.754	0.27023	84.183	-56.813	80.23	76.455	20.901	-3.2688	-3.71	0.77634	-1.5063	32.639	-5.0988
131.97	0.66888	52.656	-3.8727	0.48573	-1.5637	-0.1323	-0.0088825	-0.10702	0.66022	-1.3176	3250.6	21.753	0.26973	84.184	-56.719	80.231	76.455	20.901	-3.2688	-3.71	0.77634	-1.5063	32.639	-5.0988
131.97	0.66744	52.654	-3.8733	0.48569	-1.5642	-0.13435	-0.0048182	-0.10637	0.66022	-1.3176	3249.9	21.751	0.26914	84.184	-56.627	80.232	76.455	20.901	-3.2688	-3.71	0.77634	-1.5063	32.639	-5.0988
131.97	0.6658	52.651	-3.874	0.48568	-1.5647	-0.13635	-0.00075652	-0.10568	0.66022	-1.3176	3249.2	21.75	0.26848	84.185	-56.536	80.234	76.455	20.901	-3.2688	-3.71	0.77634	-1.5063	32.639	-5.0988
131.97	0.66397	52.648	-3.8747	0.48569	-1.5653	-0.13828	0.003301	-0.10496	0.66022	-1.3176	3248.5	21.749	0.26774	84.185	-56.446	80.235	76.455	20.901	-3.2688	-3.71	0.77634	-1.5063	32.639	-5.0988
131.97	0.66194	52.645	-3.8754	0.48571	-1.5658	-0.14016	0.0073527	-0.10418	0.66022	-1.3176	3247.8	21.747	0.26692	84.185	-56.358	80.236	76.455	20.901	-3.2688	-3.71	0.77634	-1.5063	32.639	-5.0988
131.98	0.65973	52.642	-3.8761	0.48576	-1.5663	-0.14199	0.011397	-0.10337	0.66022	-1.3176	3247.1	21.746	0.26603	84.186	-56.271	80.237	76.455	20.901	-3.2688	-3.71	0.77634	-1.5063	32.639	-5.0988
131.98	0.65732	52.639	-3.8768	0.48583	-1.5668	-0.14376	0.015433	-0.10252	0.66022	-1.3176	3246.4	21.744	0.26506	84.186	-56.185	80.238	76.455	20.901	-3.2688	-3.71	0.77634	-1.5063	32.639	-5.0988
131.98	0.65472	52.635	-3.8775	0.48591	-1.5673	-0.14546	0.019458	-0.10163	0.66022	-1.3176	3245.7	21.743	0.26401	84.187	-56.102	80.24	76.455	20.901	-3.2688	-3.71	0.77634	-1.5063	32.639	-5.0988
131.98	0.65193	52.631	-3.8783	0.48602	-1.5678	-0.14711	0.023471	-0.10069	0.66022	-1.3176	3245.0	21.741	0.26288	84.187	-56.019	80.241	76.455	20.901	-3.2688	-3.71	0.77634	-1.5063	32.639	-5.0988
131.98	0.64896	52.628	-3.879	0.48615	-1.5683	-0.1487	0.027471	-0.099719	0.66022	-1.3176	3244.4	21.739	0.26168	84.187	-55.938	80.242	76.455	20.901	-3.2688	-3.71	0.77634	-1.5063	32.639	-5.0988
131.99	0.6458	52.624	-3.8798	0.4863	-1.5688	-0.15023	0.031456	-0.098707	0.66022	-1.3176	3243.7	21.737	0.26041	84.188	-55.859	80.243	76.455	20.901	-3.2688	-3.71	0.77634	-1.5063	32.639	-5.0988
131.99	0.64247	52.62	-3.8805	0.48646	-1.5693	-0.1517	0.035424	-0.097655	0.66022	-1.3176	3243.0	21.736	0.25906	84.188	-55.781	80.244	76.455	20.901	-3.2688	-3.71	0.77634	-1.5063	32.639	-5.0988
131.99	0.63895	52.616	-3.8813	0.48665	-1.5698	-0.15311	0.039374	-0.096566	0.66022	-1.3176	3242.3	21.734	0.25764	84.188	-55.705	80.245	76.455	20.901	-3.2688	-3.71	0.77634	-1.5063	32.639	-5.0988
131.99	0.63525	52.611	-3.882	0.48686	-1.5703	-0.15446	0.043304	-0.095439	0.66022	-1.3176	3241.6	21.732	0.25615	84.188	-55.63	80.246	76.455	20.901	-3.2688	-3.71	0.77634	-1.5063	32.639	-5.0988
131.99	0.63138	52.607	-3.8828	0.48708	-1.5708	-0.15574	0.047213	-0.094274	0.66022	-1.3176	3240.9	21.73	0.25459	84.188	-55.557	80.247	76.455	20.901	-3.2688	-3.71	0.77634	-1.5063	32.639	-5.0988
132.0	0.62734	52.602	-3.8836	0.48733	-1.5712	-0.15696	0.0511	-0.093072	0.66022	-1.3176	3240.2	21.728	0.25296	84.189	-55.485	80.248	76.455	20.901	-3.2688	-3.71	0.77634	-1.5063	32.639	-5.0988
132.0	0.62312	52.597	-3.8844	0.48759	-1.5717	-0.15812	0.054962	-0.091834	0.66022	-1.3176	3239.5	21.726	0.25126	84.189	-55.415	80.249	76.455	20.901	-3.2688	-3.71	0.77634	-1.5063	32.639	-5.0988
132.0	0.61874	52.593	-3.8852	0.48788	-1.5721	-0.15922	0.058798	-0.09056	0.66022	-1.3176	3238.8	21.724	0.24949	84.189	-55.347	80.25	76.455	20.901	-3.2688	-3.71	0.77634	-1.5063	32.639	-5.0988
132.0	0.61419	52.588	-3.886	0.48818	-1.5726	-0.16025	0.062607	-0.089251	0.66022	-1.3176	3238.1	21.721	0.24766	84.189	-55.28	80.251	76.455	20.901	-3.2688	-3.71	0.77634	-1.5063	32.639	-5.0988
132.01	0.60948	52.582	-3.8868	0.48851	-1.573	-0.16122	0.066387	-0.087907	0.66022	-1.3176	3237.4	21.719	0.24576	84.189	-55.214	80.252	76.455	20.901	-3.2688	-3.71	0.77634	-1.5063	32.639	-5.0988
132.01	0.60461	52.577	-3.8876	0.48885	-1.5735	-0.16213	0.070137	-0.086529	0.66022	-1.3176	3236.7	21.717	0.24379	84.189	-55.15	80.253	76.455	20.901	-3.2688	-3.71	0.77634	-1.5063	32.639	-5.0988
132.01	0.59958	52.572	-3.8884	0.48921	-1.5739	-0.16297	0.073854	-0.085117	0.66022	-1.3176	3236.0	21.714	0.24176	84.189	-55.088	80.254	76.455	20.901	-3.2688	-3.71	0.77634	-1.5063	32.639	-5.0988
132.01	0.59439	52.566	-3.8892	0.48958	-1.5743	-0.16374	0.077539	-0.083673	0.66022	-1.3176	3235.3	21.712	0.23967	84.189	-55.027	80.255	76.455	20.901	-3.2688	-3.71	0.77634	-1.5063	32.639	-5.0988
132.02	0.58906	52.561	-3.89	0.48998	-1.5747	-0.16445	0.081188	-0.082196	0.66022	-1.3176	3234.7	21.71	0.23752	84.19	-54.968	80.256	76.455	20.901	-3.2688	-3.71	0.77634	-1.5063	32.639	-5.0988
132.02	0.58357	52.555	-3.8909	0.4904	-1.5751	-0.1651	0.084801	-0.080687	0.66022	-1.3176	3234.0	21.707	0.23531	84.19	-54.911	80.257	76.455	20.901	-3.2688	-3.71	0.77634	-1.5063	32.639	-5.0988
132.02	0.57795	52.549	-3.8917	0.49083	-1.5755	-0.16568	0.088376	-0.079147	0.66022	-1.3176	3233.3	21.705	0.23304	84.19	-54.855	80.257	76.455	20.901	-3.2688	-3.71	0.77634	-1.5063	32.639	-5.0988
132.02	0.57217	52.543	-3.8925	0.49128	-1.5759	-0.1662	0.091912	-0.077576	0.66022	-1.3176	3232.6	21.702	0.23071	84.19	-54.8	80.258	76.455	20.901	-3.2688	-3.71	0.77634	-1.5063	32.639	-5.0988
132.02	0.56626	52.537	-3.8934	0.49175	-1.5763	-0.16665	0.095406	-0.075976	0.66022	-1.3176	3231.9	21.699	0.22833	84.19	-54.748	80.259	76.455	20.901	-3.2688	-3.71	0.77634	-1.5063	32.639	-5.0988
132.03	0.56022	52.531	-3.8942	0.49223	-1.5767	-0.16703	0.098859	-0.074346	0.66022	-1.3176	3231.2	21.697	0.22589	84.19	-54.697	80.26	76.455	20.901	-3.2688	-3.71	0.77634	-1.5063	32.639	-5.0988
132.03	0.55404	52.525	-3.895	0.49274	-1.5771	-0.16735	0.10227	-0.072688	0.66022	-1.3176	3230.5	21.694	0.2234	84.19	-54.647	80.261	76.455	20.901	-3.2688	-3.71	0.77634	-1.5063	32.639	-5.0988
132.03	0.54773	52.519	-3.8959	0.49326	-1.5774	-0.1676	0.10563	-0.071002	0.66022	-1.3176	3229.8	21.691	0.22086	84.19	-54.599	80.262	76.455	20.901	-3.2688	-3.71	0.77634	-1.5063	32.639	-5.0988
132.03	0.5413	52.512	-3.8967	0.49379	-1.5778	-0.16779	0.10895	-0.069289	0.66022	-1.3176	3229.1	21.689	0.21826	84.189	-54.553	80.262	76.455	20.901	-3.2688	-3.71	0.77634	-1.5063	32.639	-5.0988
132.04	0.53475	52.506	-3.8975	0.49435	-1.5781	-0.16791	0.11222	-0.06755	0.66022	-1.3176	3228.4	21.686	0.21562	84.189	-54.509	80.263	76.455	20.901	-3.2688	-3.71	0.77634	-1.5063	32.639	-5.0988
132.04	0.52807	52.499	-3.8984	0.49492	-1.5784	-0.16797	0.11543	-0.065785	0.66022	-1.3176	3227.7	21.683	0.21293	84.189	-54.466	80.264	76.455	20.901	-3.2688	-3.71	0.77634	-1.5063	32.639	-5.0988
132.04	0.52129	52.493	-3.8992	0.4955	-1.5788	-0.16796	0.1186	-0.063996	0.66022	-1.3176	3227.1	21.68	0.21019	84.189	-54.424	80.265	76.455	20.901	-3.2688	-3.71	0.77634	-1.5063	32.639	-5.0988
132.04	0.51439	52.486	-3.9001	0.4961	-1.5791	-0.16788	0.12172	-0.062182	0.66022	-1.3176	3226.4	21.677	0.20741	84.189	-54.385	80.265	76.455	20.901	-3.2688	-3.71	0.77634	-1.5063	32.639	-5.0988
132.05	0.50738	52.479	-3.9009	0.49672	-1.5794	-0.16774	0.12478	-0.060345	0.66022	-1.3176	3225.7	21.674	0.20459	84.189	-54.347	80.266	76.455	20.901	-3.2688	-3.71	0.77634	-1.5063	32.639	-5.0988
132.05	0.50027	52.472	-3.9017	0.49735	-1.5797	-0.16754	0.12779	-0.058485	0.66022	-1.3176	3225.0	21.671	0.20172	84.189	-54.31	80.267	76.455	20.901	-3.2688	-3.71	0.77634	-1.5063	32.639	-5.0988
132.05	0.49306	52.465	-3.9026	0.498	-1.58	-0.16727	0.13074	-0.056603	0.66022	-1.3176	3224.3	21.668	0.19881	84.189	-54.276	80.268	76.455	20.901	-3.2688	-3.71	0.77634	-1.5063	32.639	-5.0988
132.06	0.48576	52.458	-3.9034	0.49866	-1.5803	-0.16693	0.13363	-0.054701	0.66022	-1.3176	3223.6	21.665	0.19587	84.189	-54.242	80.268	76.455	20.901	-3.2688	-3.71	0.77634	-1.5063	32.639	-5.0988
132.06	0.47836	52.451	-3.9042	0.49933	-1.5805	-0.16653	0.13647	-0.052778	0.66022	-1.3176	3222.9	21.662	0.19289	84.189	-54.211	80.269	76.455	20.901	-3.2688	-3.71	0.77634	-1.5063	32.639	-5.0988
132.06	0.47088	52.444	-3.9051	0.50002	-1.5808	-0.16607	0.13924	-0.050837	0.66022	-1.3176	3222.2	21.659	0.18987	84.189	-54.181	80.27	76.455	20.901	-3.2688	-3.71	0.77634	-1.5063	32.639	-5.0988
132.06	0.46331	52.437	-3.9059	0.50072	-1.581	-0.16554	0.14195	-0.048876	0.66022	-1.3176	3221.5	21.656	0.18682	84.189	-54.153	80.271	76.455	20.901	-3.2688	-3.71	0.77634	-1.5063	32.639	-5.0988
132.07	0.45566	52.43	-3.9067	0.50144	-1.5813	-0.16495	0.1446	-0.046898	0.66022	-1.3176	3220.9	21.653	0.18373	84.189	-54.127	80.271	76.455	20.901	-3.2688	-3.71	0.77634	-1.5063	32.639	-5.0988
132.07	0.44793	52.423	-3.9076	0.50217	-1.5815	-0.16429	0.14719	-0.044903	0.66022	-1.3176	3220.2	21.65	0.18062	84.188	-54.102	80.272	76.455	20.901	-3.2688	-3.71	0.77634	-1.5063	32.639	-5.0988
132.07	0.44013	52.415	-3.9084	0.50291	-1.5817	-0.16357	0.14971	-0.042893	0.66021	-1.3176	3219.5	21.647	0.17747	84.188	-54.079	80.273	76.455	20.901	-3.2688	-3.71	0.77634	-1.5063	32.639	-5.0988
132.07	0.43226	52.408	-3.9092	0.50367	-1.5819	-0.16279	0.15216	-0.040867	0.66021	-1.3176	3218.8	21.644	0.1743	84.188	-54.057	80.274	76.455	20.901	-3.2688	-3.71	0.77634	-1.5063	32.639	-5.0988
132.08	0.42433	52.401	-3.91	0.50443	-1.5821	-0.16194	0.15455	-0.038827	0.66021	-1.3176	3218.1	21.64	0.1711	84.188	-54.037	80.274	76.455	20.901	-3.2688	-3.71	0.77634	-1.5063	32.639	-5.0988
132.08	0.41634	52.393	-3.9108	0.50521	-1.5823	-0.16104	0.15687	-0.036774	0.66021	-1.3176	3217.4	21.637	0.16788	84.188	-54.019	80.275	76.455	20.901	-3.2688	-3.71	0.77634	-1.5063	32.639	-5.0988
132.08	0.40829	52.386	-3.9116	0.506	-1.5825	-0.16007	0.15912	-0.034708	0.66021	-1.3176	3216.7	21.634	0.16463	84.188	-54.003	80.276	76.455	20.901	-3.2688	-3.71	0.77634	-1.5063	32.639	-5.0988
132.09	0.40019	52.378	-3.9124	0.5068	-1.5827	-0.15904	0.1613	-0.032631	0.66021	-1.3176	3216.0	21.631	0.16137	84.188	-53.988	80.277	76.455	20.901	-3.2688	-3.71	0.77634	-1.5063	32.639	-5.0988
132.09	0.39204	52.371	-3.9132	0.50762	-1.5828	-0.15795	0.1634	-0.030543	0.66021	-1.3176	3215.3	21.627	0.15808	84.188	-53.974	80.277	76.455	20.901	-3.2688	-3.71	0.77634	-1.5063	32.639	-5.0988
132.09	0.38385	52.363	-3.914	0.50844	-1.583	-0.1568	0.16544	-0.028446	0.66021	-1.3176	3214.7	21.624	0.15478	84.188	-53.963	80.278	76.455	20.901	-3.2688	-3.71	0.77634	-1.5063	32.639	-5.0988
132.09	0.37561	52.356	-3.9148	0.50927	-1.5831	-0.15559	0.1674	-0.02634	0.66021	-1.3176	3214.0	21.621	0.15146	84.188	-53.953	80.279	76.455	20.901	-3.2688	-3.71	0.77634	-1.5063	32.639	-5.0988
132.1	0.36734	52.348	-3.9155	0.51011	-1.5832	-0.15432	0.16928	-0.024226	0.66021	-1.3176	3213.3	21.618	0.14812	84.188	-53.945	80.28	76.455	20.901	-3.2688	-3.71	0.77634	-1.5063	32.639	-5.0988
132.1	0.35904	52.341	-3.9163	0.51096	-1.5834	-0.15299	0.17109	-0.022105	0.66021	-1.3176	3212.6	21.615	0.14478	84.188	-53.938	80.28	76.455	20.901	-3.2688	-3.71	0.77634	-1.5063	32.639	-5.0988
132.1	0.35071	52.333	-3.9171	0.51182	-1.5835	-0.15161	0.17282	-0.019979	0.66021	-1.3176	3211.9	21.611	0.14142	84.188	-53.933	80.281	76.455	20.901	-3.2688	-3.71	0.77634	-1.5063	32.639	-5.0988
132.11	0.34236	52.326	-3.9178	0.51269	-1.5835	-0.15016	0.17448	-0.017847	0.66021	-1.3176	3211.2	21.608	0.13805	84.188	-53.93	80.282	76.455	20.901	-3.2688	-3.71	0.77634	-1.5063	32.639	-5.0988
132.11	0.33399	52.318	-3.9186	0.51357	-1.5836	-0.14866	0.17605	-0.015711	0.66021	-1.3176	3210.5	21.605	0.13467	84.188	-53.928	80.283	76.455	20.901	-3.2688	-3.71	0.77634	-1.5063	32.639	-5.0988
132.11	0.3256	52.311	-3.9193	0.51445	-1.5837	-0.14711	0.17755	-0.013573	0.66021	-1.3176	3209.8	21.602	0.13129	84.188	-53.928	80.284	76.455	20.901	-3.2688	-3.71	0.77634	-1.5063	32.639	-5.0988
132.11	0.3172	52.303	-3.92	0.51534	-1.5838	-0.1455	0.17897	-0.011432	0.66021	-1.3176	3209.2	21.598	0.1279	84.188	-53.93	80.284	76.455	20.901	-3.2688	-3.71	0.77634	-1.5063	32.639	-5.0988
132.12	0.30879	52.296	-3.9208	0.51624	-1.5838	-0.14383	0.18031	-0.0092899	0.66021	-1.3176	3208.5	21.595	0.12451	84.188	-53.933	80.285	76.455	20.901	-3.2688	-3.71	0.77634	-1.5063	32.639	-5.0988
132.12	0.30038	52.289	-3.9215	0.51715	-1.5839	-0.14211	0.18156	-0.0071478	0.66021	-1.3176	3207.8	21.592	0.12112	84.188	-53.938	80.286	76.455	20.901	-3.2688	-3.71	0.77634	-1.5063	32.639	-5.0988
132.12	0.29196	52.281	-3.9222	0.51806	-1.5839	-0.14034	0.18274	-0.0050065	0.66021	-1.3176	3207.1	21.589	0.11773	84.188	-53.945	80.287	76.455	20.901	-3.2688	-3.71	0.77634	-1.5063	32.639	-5.0988
132.13	0.28355	52.274	-3.9229	0.51897	-1.5839	-0.13852	0.18383	-0.002867	0.66021	-1.3176	3206.4	21.585	0.11434	84.188	-53.953	80.288	76.455	20.901	-3.2688	-3.71	0.77634	-1.5063	32.639	-5.0988
132.13	0.27515	52.266	-3.9236	0.51989	-1.5839	-0.13664	0.18484	-0.00073024	0.66021	-1.3176	3205.7	21.582	0.11095	84.188	-53.962	80.289	76.455	20.901	-3.2688	-3.71	0.77634	-1.5063	32.639	-5.0988
132.13	0.26677	52.259	-3.9243	0.52082	-1.5839	-0.13472	0.18576	0.0014028	0.66021	-1.3176	3205.0	21.579	0.10757	84.188	-53.974	80.29	76.455	20.901	-3.2688	-3.71	0.77634	-1.5063	32.639	-5.0988
132.14	0.25839	52.252	-3.9249	0.52175	-1.5839	-0.13274	0.1866	0.0035312	0.66021	-1.3176	3204.3	21.576	0.10419	84.188	-53.987	80.29	76.455	20.901	-3.2688	-3.71	0.77634	-1.5063	32.639	-5.0988
132.14	0.25004	52.245	-3.9256	0.52269	-1.5839	-0.13072	0.18736	0.0056538	0.66021	-1.3176	3203.7	21.573	0.10082	84.188	-54.002	80.291	76.455	20.901	-3.2688	-3.71	0.77634	-1.5063	32.639	-5.0988
132.14	0.24171	52.238	-3.9262	0.52362	-1.5839	-0.12865	0.18803	0.0077699	0.66021	-1.3176	3203.0	21.57	0.097464	84.188	-54.018	80.292	76.455	20.901	-3.2688	-3.71	0.77634	-1.5063	32.639	-5.0988
132.14	0.2334	52.23	-3.9269	0.52457	-1.5838	-0.12653	0.18862	0.0098783	0.66021	-1.3176	3202.3	21.567	0.094115	84.188	-54.036	80.293	76.455	20.901	-3.2688	-3.71	0.77634	-1.5063	32.639	-5.0988
132.15	0.22513	52.223	-3.9275	0.52551	-1.5838	-0.12436	0.18912	0.011978	0.66021	-1.3176	3201.6	21.563	0.090779	84.188	-54.055	80.294	76.455	20.901	-3.2688	-3.71	0.77634	-1.5063	32.639	-5.0988
132.15	0.21689	52.216	-3.9281	0.52646	-1.5837	-0.12215	0.18953	0.014068	0.66021	-1.3176	3200.9	21.56	0.087457	84.188	-54.076	80.295	76.455	20.901	-3.2688	-3.71	0.77634	-1.5063	32.639	-5.0988
132.15	0.20869	52.21	-3.9287	0.52741	-1.5836	-0.1199	0.18986	0.016148	0.66021	-1.3176	3200.2	21.557	0.08415	84.189	-54.099	80.296	76.455	20.901	-3.2688	-3.71	0.77634	-1.5063	32.639	-5.0988
132.16	0.20053	52.203	-3.9293	0.52836	-1.5835	-0.1176	0.1901	0.018217	0.66021	-1.3176	3199.5	21.554	0.08086	84.189	-54.123	80.297	76.455	20.901	-3.2688	-3.71	0.77634	-1.5063	32.639	-5.0988
132.16	0.19242	52.196	-3.9299	0.52931	-1.5834	-0.11526	0.19025	0.020272	0.66021	-1.3176	3198.8	21.551	0.077589	84.189	-54.149	80.298	76.455	20.901	-3.2688	-3.71	0.77634	-1.5063	32.639	-5.0988
132.16	0.18436	52.189	-3.9305	0.53026	-1.5833	-0.11288	0.19032	0.022315	0.66021	-1.3176	3198.1	21.548	0.074337	84.189	-54.177	80.299	76.455	20.901	-3.2688	-3.71	0.77634	-1.5063	32.639	-5.0988
132.17	0.17634	52.183	-3.931	0.53121	-1.5832	-0.11046	0.1903	0.024343	0.66021	-1.3176	3197.5	21.545	0.071106	84.189	-54.206	80.3	76.455	20.901	-3.2688	-3.71	0.77634	-1.5063	32.639	-5.0988
132.17	0.16839	52.176	-3.9316	0.53216	-1.5831	-0.108	0.1902	0.026356	0.66021	-1.3176	3196.8	21.543	0.067897	84.19	-54.236	80.301	76.455	20.901	-3.2688	-3.71	0.77634	-1.5063	32.639	-5.0988
132.17	0.16049	52.17	-3.9321	0.53311	-1.5829	-0.10551	0.19	0.028352	0.66021	-1.3176	3196.1	21.54	0.064712	84.19	-54.268	80.302	76.455	20.901	-3.2688	-3.71	0.77634	-1.5063	32.639	-5.0988
132.18	0.15265	52.163	-3.9326	0.53406	-1.5828	-0.10297	0.18972	0.030332	0.66021	-1.3176	3195.4	21.537	0.061553	84.19	-54.302	80.304	76.455	20.901	-3.2688	-3.71	0.77634	-1.5063	32.639	-5.0988
132.18	0.14488	52.157	-3.9331	0.53501	-1.5826	-0.1004	0.18936	0.032293	0.66021	-1.3176	3194.7	21.534	0.05842	84.191	-54.337	80.305	76.455	20.901	-3.2688	-3.71	0.77634	-1.5063	32.639	-5.0988
132.18	0.13718	52.151	-3.9336	0.53595	-1.5825	-0.097801	0.1889	0.034235	0.66021	-1.3176	3194.0	21.531	0.055315	84.191	-54.374	80.306	76.455	20.901	-3.2688	-3.71	0.77634	-1.5063	32.639	-5.0988
132.18	0.12956	52.145	-3.9341	0.5369	-1.5823	-0.095164	0.18836	0.036158	0.66021	-1.3176	3193.3	21.529	0.052238	84.191	-54.412	80.307	76.455	20.901	-3.2688	-3.71	0.77634	-1.5063	32.639	-5.0988
132.19	0.122	52.139	-3.9346	0.53784	-1.5821	-0.092495	0.18774	0.038059	0.66021	-1.3176	3192.6	21.526	0.049193	84.192	-54.452	80.308	76.455	20.901	-3.2688	-3.71	0.77634	-1.5063	32.639	-5.0988
132.19	0.11453	52.133	-3.935	0.53878	-1.5819	-0.089795	0.18703	0.039939	0.66021	-1.3176	3191.9	21.523	0.046178	84.192	-54.493	80.309	76.455	20.901	-3.2688	-3.71	0.77634	-1.5063	32.639	-5.0988
132.19	0.10713	52.128	-3.9355	0.53971	-1.5817	-0.087066	0.18623	0.041796	0.66021	-1.3176	3191.3	21.521	0.043197	84.192	-54.536	80.311	76.455	20.901	-3.2688	-3.71	0.77634	-1.5063	32.639	-5.0988
132.2	0.099824	52.122	-3.9359	0.54064	-1.5815	-0.084308	0.18535	0.04363	0.66021	-1.3176	3190.6	21.518	0.04025	84.193	-54.581	80.312	76.455	20.901	-3.2688	-3.71	0.77634	-1.5063	32.639	-5.0988
132.2	0.092602	52.116	-3.9363	0.54156	-1.5813	-0.081522	0.18438	0.045439	0.66021	-1.3176	3189.9	21.516	0.037338	84.193	-54.627	80.313	76.455	20.901	-3.2688	-3.71	0.77634	-1.5063	32.639	-5.0988
132.2	0.085471	52.111	-3.9367	0.54248	-1.581	-0.078711	0.18333	0.047223	0.66021	-1.3176	3189.2	21.513	0.034462	84.194	-54.674	80.314	76.455	20.901	-3.2688	-3.71	0.77634	-1.5063	32.639	-5.0988
132.21	0.078432	52.106	-3.9371	0.54339	-1.5808	-0.075875	0.18219	0.048982	0.66021	-1.3176	3188.5	21.511	0.031624	84.194	-54.723	80.316	76.455	20.901	-3.2688	-3.71	0.77634	-1.5063	32.639	-5.0988
132.21	0.071488	52.101	-3.9375	0.5443	-1.5806	-0.073016	0.18097	0.050713	0.66021	-1.3176	3187.8	21.508	0.028824	84.195	-54.773	80.317	76.455	20.901	-3.2688	-3.71	0.77634	-1.5063	32.639	-5.0988
132.21	0.064644	52.096	-3.9378	0.5452	-1.5803	-0.070134	0.17967	0.052416	0.66021	-1.3176	3187.1	21.506	0.026064	84.195	-54.825	80.318	76.455	20.901	-3.2688	-3.71	0.77634	-1.5063	32.639	-5.0988
132.21	0.0579	52.091	-3.9382	0.5461	-1.58	-0.067232	0.17829	0.054091	0.66021	-1.3176	3186.4	21.504	0.023345	84.196	-54.878	80.32	76.455	20.901	-3.2688	-3.71	0.77634	-1.5063	32.639	-5.0988
132.22	0.05126	52.086	-3.9385	0.54699	-1.5798	-0.06431	0.17683	0.055737	0.66021	-1.3176	3185.7	21.502	0.020667	84.197	-54.933	80.321	76.455	20.901	-3.2688	-3.71	0.77634	-1.5063	32.639	-5.0988
132.22	0.044725	52.081	-3.9388	0.54787	-1.5795	-0.06137	0.17528	0.057353	0.66021	-1.3176	3185.0	21.499	0.018033	84.197	-54.989	80.323	76.455	20.901	-3.2688	-3.71	0.77634	-1.5063	32.639	-5.0988
132.22	0.0383	52.077	-3.9391	0.54874	-1.5792	-0.058412	0.17366	0.058938	0.66021	-1.3176	3184.4	21.497	0.015442	84.198	-55.047	80.324	76.455	20.901	-3.2688	-3.71	0.77634	-1.5063	32.639	-5.0988
132.23	0.031985	52.073	-3.9394	0.5496	-1.5789	-0.05544	0.17195	0.060491	0.66021	-1.3176	3183.7	21.495	0.012896	84.199	-55.106	80.326	76.455	20.901	-3.2688	-3.71	0.77634	-1.5063	32.639	-5.0988
132.23	0.025784	52.068	-3.9397	0.55046	-1.5786	-0.052453	0.17017	0.062012	0.66021	-1.3176	3183.0	21.493	0.010395	84.199	-55.166	80.327	76.455	20.901	-3.2688	-3.71	0.77634	-1.5063	32.639	-5.0988
132.23	0.019698	52.064	-3.9399	0.55131	-1.5783	-0.049453	0.16831	0.0635	0.66021	-1.3176	3182.3	21.491	0.0079415	84.2	-55.228	80.329	76.455	20.901	-3.2688	-3.71	0.77634	-1.5063	32.639	-5.0988
132.24	0.013729	52.06	-3.9402	0.55214	-1.5779	-0.046441	0.16638	0.064954	0.66021	-1.3176	3181.6	21.489	0.0055352	84.201	-55.291	80.33	76.455	20.901	-3.2688	-3.71	0.77634	-1.5063	32.639	-5.0988
132.24	0.0078808	52.057	-3.9404	0.55297	-1.5776	-0.04342	0.16437	0.066374	0.66021	-1.3176	3180.9	21.488	0.0031773	84.202	-55.356	80.332	76.455	20.901	-3.2688	-3.71	0.77634	-1.5063	32.639	-5.0988
132.24	0.0021542	52.053	-3.9406	0.55379	-1.5773	-0.040389	0.16229	0.067759	0.66021	-1.3176	3180.2	21.486	0.0008685	84.202	-55.422	80.333	76.455	20.901	-3.2688	-3.71	0.77634	-1.5063	32.639	-5.0988
132.24	-0.0034484	52.05	-3.9408	0.55459	-1.5769	-0.037321	0.16008	0.069108	0.66021	-1.3176	3179.5	21.484	-0.0013902	84.203	-55.489	80.335	76.455	20.901	-3.2688	-3.71	0.77634	-1.5063	32.639	-5.0988
132.25	-0.0089252	52.046	-3.941	0.55539	-1.5766	-0.03423	0.15776	0.070419	0.66021	-1.3176	3178.8	21.482	-0.0035982	84.204	-55.558	80.337	76.455	20.901	-3.2688	-3.71	0.77634	-1.5063	32.639	-5.0988
132.25	-0.014274	52.043	-3.9411	0.55617	-1.5762	-0.031137	0.15537	0.071692	0.66021	-1.3176	3178.1	21.481	-0.0057546	84.205	-55.628	80.338	76.455	20.901	-3.2688	-3.71	0.77634	-1.5063	32.639	-5.0988
132.25	-0.019493	52.04	-3.9413	0.55694	-1.5759	-0.028043	0.15292	0.072926	0.66021	-1.3176	3177.4	21.479	-0.0078586	84.206	-55.699	80.34	76.455	20.901	-3.2688	-3.71	0.77634	-1.5063	32.639	-5.0988
132.26	-0.024581	52.037	-3.9414	0.5577	-1.5755	-0.024949	0.15041	0.074122	0.66021	-1.3176	3176.7	21.478	-0.0099095	84.207	-55.772	80.342	76.455	20.901	-3.2688	-3.71	0.77634	-1.5063	32.639	-5.0988
132.26	-0.029535	52.035	-3.9415	0.55844	-1.5751	-0.021857	0.14783	0.075277	0.66021	-1.3176	3176.0	21.476	-0.011907	84.208	-55.846	80.343	76.455	20.901	-3.2688	-3.71	0.77634	-1.5063	32.639	-5.0988
132.26	-0.034354	52.032	-3.9416	0.55918	-1.5748	-0.018768	0.1452	0.076393	0.66021	-1.3176	3175.4	21.475	-0.013849	84.209	-55.921	80.345	76.455	20.901	-3.2688	-3.71	0.77634	-1.5063	32.639	-5.0988
132.26	-0.039037	52.03	-3.9417	0.5599	-1.5744	-0.015684	0.1425	0.077468	0.66021	-1.3176	3174.7	21.474	-0.015737	84.21	-55.998	80.347	76.455	20.901	-3.2688	-3.71	0.77634	-1.5063	32.639	-5.0988
132.27	-0.043581	52.027	-3.9418	0.5606	-1.574	-0.012606	0.13974	0.078502	0.66021	-1.3176	3174.0	21.472	-0.017568	84.211	-56.076	80.349	76.455	20.901	-3.2688	-3.71	0.77634	-1.5063	32.639	-5.0988
132.27	-0.047986	52.025	-3.9419	0.56129	-1.5736	-0.0095356	0.13693	0.079495	0.66021	-1.3176	3173.3	21.471	-0.019344	84.212	-56.155	80.351	76.455	20.901	-3.2688	-3.71	0.77634	-1.5063	32.639	-5.0988
132.27	-0.052249	52.023	-3.9419	0.56197	-1.5732	-0.006474	0.13406	0.080447	0.66021	-1.3176	3172.6	21.47	-0.021062	84.213	-56.236	80.352	76.455	20.901	-3.2688	-3.71	0.77634	-1.5063	32.639	-5.0988
132.27	-0.056369	52.022	-3.9419	0.56263	-1.5728	-0.0034226	0.13113	0.081356	0.66021	-1.3176	3171.9	21.469	-0.022723	84.214	-56.317	80.354	76.455	20.901	-3.2688	-3.71	0.77634	-1.5063	32.639	-5.0988
132.28	-0.060345	52.02	-3.9419	0.56328	-1.5724	-0.00038281	0.12816	0.082223	0.66021	-1.3176	3171.2	21.468	-0.024325	84.215	-56.4	80.356	76.455	20.901	-3.2688	-3.71	0.77634	-1.5063	32.639	-5.0988
132.28	-0.064176	52.019	-3.9419	0.56392	-1.572	0.0026439	0.12513	0.083047	0.66021	-1.3176	3170.5	21.467	-0.025869	84.216	-56.484	80.358	76.455	20.901	-3.2688	-3.71	0.77634	-1.5063	32.639	-5.0988
132.28	-0.06786	52.017	-3.9419	0.56453	-1.5715	0.0056562	0.12205	0.083829	0.66021	-1.3176	3169.8	21.466	-0.027354	84.217	-56.57	80.36	76.455	20.901	-3.2688	-3.71	0.77634	-1.5063	32.639	-5.0988
132.28	-0.071397	52.016	-3.9419	0.56514	-1.5711	0.0086528	0.11893	0.084567	0.66021	-1.3176	3169.1	21.465	-0.028779	84.219	-56.656	80.362	76.455	20.901	-3.2688	-3.71	0.77634	-1.5063	32.639	-5.0988
132.29	-0.074784	52.015	-3.9418	0.56572	-1.5707	0.011632	0.11576	0.085263	0.66021	-1.3176	3168.4	21.465	-0.030144	84.22	-56.744	80.364	76.455	20.901	-3.2688	-3.71	0.77634	-1.5063	32.639	-5.0988
132.29	-0.078022	52.015	-3.9418	0.56629	-1.5703	0.014593	0.11254	0.085914	0.66021	-1.3176	3167.7	21.464	-0.031448	84.221	-56.833	80.366	76.455	20.901	-3.2688	-3.71	0.77634	-1.5063	32.639	-5.0988
132.29	-0.081109	52.014	-3.9417	0.56685	-1.5698	0.017535	0.10929	0.086522	0.66021	-1.3176	3167.0	21.463	-0.032692	84.222	-56.923	80.368	76.455	20.901	-3.2688	-3.71	0.77634	-1.5063	32.639	-5.0988
132.3	-0.084044	52.013	-3.9416	0.56739	-1.5694	0.020455	0.10599	0.087086	0.66021	-1.3176	3166.3	21.463	-0.033874	84.224	-57.015	80.37	76.455	20.901	-3.2688	-3.71	0.77634	-1.5063	32.639	-5.0988
132.3	-0.086826	52.013	-3.9415	0.56791	-1.569	0.023353	0.10265	0.087605	0.66021	-1.3176	3165.6	21.462	-0.034995	84.225	-57.107	80.372	76.455	20.901	-3.2688	-3.71	0.77634	-1.5063	32.639	-5.0988
132.3	-0.089455	52.013	-3.9413	0.56841	-1.5685	0.026227	0.099279	0.088081	0.66021	-1.3176	3164.9	21.462	-0.036054	84.226	-57.201	80.375	76.455	20.901	-3.2688	-3.71	0.77634	-1.5063	32.639	-5.0988
132.3	-0.09193	52.013	-3.9412	0.5689	-1.5681	0.029076	0.095869	0.088512	0.66021	-1.3176	3164.2	21.462	-0.037051	84.228	-57.295	80.377	76.455	20.901	-3.2688	-3.71	0.77634	-1.5063	32.639	-5.0988
132.31	-0.09425	52.013	-3.9411	0.56937	-1.5676	0.031899	0.092425	0.088899	0.66021	-1.3176	3163.5	21.461	-0.037986	84.229	-57.391	80.379	76.455	20.901	-3.2688	-3.71	0.77634	-1.5063	32.639	-5.0988
132.31	-0.096414	52.014	-3.9409	0.56982	-1.5672	0.034695	0.088949	0.089241	0.66021	-1.3176	3162.8	21.461	-0.038857	84.231	-57.488	80.381	76.455	20.901	-3.2688	-3.71	0.77634	-1.5063	32.639	-5.0988
132.31	-0.098423	52.014	-3.9407	0.57026	-1.5667	0.037462	0.085443	0.089539	0.66021	-1.3176	3162.1	21.461	-0.039666	84.232	-57.586	80.383	76.455	20.901	-3.2688	-3.71	0.77634	-1.5063	32.639	-5.0988
132.31	-0.10028	52.015	-3.9405	0.57068	-1.5663	0.040199	0.081908	0.089793	0.66021	-1.3176	3161.4	21.461	-0.040412	84.234	-57.685	80.386	76.455	20.901	-3.2688	-3.71	0.77634	-1.5063	32.639	-5.0988
132.31	-0.10197	52.016	-3.9403	0.57108	-1.5658	0.042906	0.078346	0.090002	0.66021	-1.3176	3160.7	21.461	-0.041095	84.235	-57.785	80.388	76.455	20.901	-3.2688	-3.71	0.77634	-1.5063	32.639	-5.0988
132.32	-0.10351	52.017	-3.9401	0.57146	-1.5654	0.04558	0.074759	0.090167	0.66021	-1.3176	3160.0	21.461	-0.041714	84.237	-57.886	80.39	76.455	20.901	-3.2688	-3.71	0.77634	-1.5063	32.639	-5.0988
132.32	-0.10489	52.018	-3.9398	0.57183	-1.5649	0.04822	0.071148	0.090287	0.66021	-1.3176	3159.3	21.461	-0.04227	84.238	-57.988	80.393	76.455	20.901	-3.2688	-3.71	0.77634	-1.5063	32.639	-5.0988
132.32	-0.10611	52.019	-3.9396	0.57217	-1.5645	0.050826	0.067516	0.090363	0.66021	-1.3176	3158.6	21.461	-0.042762	84.24	-58.092	80.395	76.455	20.901	-3.2688	-3.71	0.77634	-1.5063	32.639	-5.0988
132.32	-0.10718	52.02	-3.9393	0.5725	-1.564	0.053397	0.063865	0.090395	0.66021	-1.3176	3157.9	21.461	-0.043191	84.241	-58.196	80.397	76.455	20.901	-3.2688	-3.71	0.77634	-1.5063	32.639	-5.0988
132.33	-0.10809	52.022	-3.9391	0.57281	-1.5636	0.055931	0.060196	0.090382	0.66021	-1.3176	3157.2	21.461	-0.043556	84.243	-58.301	80.4	76.455	20.901	-3.2688	-3.71	0.77634	-1.5063	32.639	-5.0988
132.33	-0.10884	52.024	-3.9388	0.5731	-1.5631	0.058427	0.05651	0.090326	0.66021	-1.3176	3156.5	21.462	-0.043858	84.245	-58.407	80.402	76.455	20.901	-3.2688	-3.71	0.77634	-1.5063	32.639	-5.0988
132.33	-0.10943	52.026	-3.9385	0.57338	-1.5627	0.060884	0.052811	0.090226	0.66021	-1.3176	3155.8	21.462	-0.044096	84.246	-58.514	80.404	76.455	20.901	-3.2688	-3.71	0.77634	-1.5063	32.639	-5.0988
132.33	-0.10987	52.028	-3.9382	0.57363	-1.5622	0.063301	0.049099	0.090083	0.66021	-1.3176	3155.1	21.463	-0.044271	84.248	-58.622	80.407	76.455	20.901	-3.2688	-3.71	0.77634	-1.5063	32.639	-5.0988
132.34	-0.11015	52.03	-3.9378	0.57387	-1.5618	0.065677	0.045376	0.089896	0.66021	-1.3176	3154.4	21.463	-0.044383	84.25	-58.731	80.409	76.455	20.901	-3.2688	-3.71	0.77634	-1.5063	32.639	-5.0988
132.34	-0.11027	52.032	-3.9375	0.57409	-1.5613	0.068011	0.041645	0.089666	0.66021	-1.3176	3153.7	21.464	-0.044431	84.251	-58.841	80.412	76.455	20.901	-3.2688	-3.71	0.77634	-1.5063	32.639	-5.0988
132.34	-0.11024	52.035	-3.9372	0.57428	-1.5609	0.070303	0.037906	0.089393	0.66021	-1.3176	3153.0	21.464	-0.044416	84.253	-58.952	80.414	76.455	20.901	-3.2688	-3.71	0.77634	-1.5063	32.639	-5.0988
132.34	-0.11004	52.037	-3.9368	0.57446	-1.5604	0.07255	0.034163	0.089078	0.66021	-1.3176	3152.3	21.465	-0.044338	84.255	-59.063	80.417	76.455	20.901	-3.2688	-3.71	0.77634	-1.5063	32.639	-5.0988
132.34	-0.1097	52.04	-3.9364	0.57463	-1.56	0.074753	0.030416	0.08872	0.66021	-1.3176	3151.6	21.466	-0.044197	84.257	-59.176	80.419	76.455	20.901	-3.2688	-3.71	0.77634	-1.5063	32.639	-5.0988
132.35	-0.1092	52.043	-3.9361	0.57477	-1.5596	0.07691	0.026668	0.08832	0.66021	-1.3176	3150.9	21.466	-0.043994	84.258	-59.289	80.422	76.455	20.901	-3.2688	-3.71	0.77634	-1.5063	32.639	-5.0988
132.35	-0.10854	52.046	-3.9357	0.57489	-1.5591	0.079021	0.02292	0.087879	0.66021	-1.3176	3150.2	21.467	-0.043729	84.26	-59.403	80.425	76.455	20.901	-3.2688	-3.71	0.77634	-1.5063	32.639	-5.0988
132.35	-0.10773	52.049	-3.9353	0.575	-1.5587	0.081084	0.019174	0.087396	0.66021	-1.3176	3149.5	21.468	-0.043401	84.262	-59.518	80.427	76.455	20.901	-3.2688	-3.71	0.77634	-1.5063	32.639	-5.0988
132.35	-0.10677	52.053	-3.9349	0.57508	-1.5582	0.083099	0.015431	0.086872	0.66021	-1.3176	3148.8	21.469	-0.043012	84.264	-59.634	80.43	76.455	20.901	-3.2688	-3.71	0.77634	-1.5063	32.639	-5.0988
132.35	-0.10565	52.056	-3.9344	0.57515	-1.5578	0.085065	0.011695	0.086308	0.66021	-1.3176	3148.1	21.47	-0.042561	84.266	-59.751	80.432	76.455	20.901	-3.2688	-3.71	0.77634	-1.5063	32.639	-5.0988
132.36	-0.10438	52.06	-3.934	0.5752	-1.5574	0.086981	0.0079653	0.085703	0.66021	-1.3176	3147.4	21.471	-0.04205	84.268	-59.868	80.435	76.455	20.901	-3.2688	-3.71	0.77634	-1.5063	32.639	-5.0988
132.36	-0.10296	52.063	-3.9336	0.57523	-1.557	0.088846	0.004245	0.085059	0.66021	-1.3176	3146.7	21.472	-0.041478	84.27	-59.986	80.438	76.455	20.901	-3.2688	-3.71	0.77634	-1.5063	32.639	-5.0988
132.36	-0.1014	52.067	-3.9331	0.57524	-1.5565	0.09066	0.00053549	0.084375	0.66021	-1.3176	3146.0	21.473	-0.040845	84.272	-60.105	80.44	76.455	20.901	-3.2688	-3.71	0.77634	-1.5063	32.639	-5.0988
132.36	-0.099679	52.071	-3.9327	0.57524	-1.5561	0.092422	-0.0031615	0.083652	0.66021	-1.3176	3145.3	21.475	-0.040153	84.273	-60.225	80.443	76.455	20.901	-3.2688	-3.71	0.77634	-1.5063	32.639	-5.0988
132.36	-0.097815	52.075	-3.9322	0.57521	-1.5557	0.094131	-0.0068442	0.082891	0.66021	-1.3176	3144.6	21.476	-0.039401	84.275	-60.345	80.446	76.455	20.901	-3.2688	-3.71	0.77634	-1.5063	32.639	-5.0988
132.37	-0.095804	52.08	-3.9317	0.57517	-1.5553	0.095787	-0.010511	0.082092	0.66021	-1.3176	3143.9	21.477	-0.03859	84.277	-60.466	80.449	76.455	20.901	-3.2688	-3.71	0.77634	-1.5063	32.639	-5.0988
132.37	-0.093648	52.084	-3.9312	0.57511	-1.5549	0.097388	-0.01416	0.081255	0.66021	-1.3176	3143.2	21.479	-0.037721	84.279	-60.588	80.451	76.455	20.901	-3.2688	-3.71	0.77634	-1.5063	32.639	-5.0988
132.37	-0.091349	52.088	-3.9308	0.57503	-1.5545	0.098935	-0.01779	0.080382	0.66021	-1.3176	3142.5	21.48	-0.036794	84.281	-60.71	80.454	76.455	20.901	-3.2688	-3.71	0.77634	-1.5063	32.639	-5.0988
132.37	-0.088907	52.093	-3.9303	0.57493	-1.5541	0.10043	-0.021399	0.079472	0.66021	-1.3176	3141.8	21.481	-0.035809	84.283	-60.833	80.457	76.455	20.901	-3.2688	-3.71	0.77634	-1.5063	32.639	-5.0988
132.37	-0.086324	52.098	-3.9297	0.57481	-1.5537	0.10186	-0.024985	0.078526	0.66021	-1.3176	3141.1	21.483	-0.034768	84.285	-60.956	80.46	76.455	20.901	-3.2688	-3.71	0.77634	-1.5063	32.639	-5.0988
132.38	-0.083601	52.103	-3.9292	0.57468	-1.5533	0.10324	-0.028548	0.077545	0.66021	-1.3176	3140.4	21.484	-0.03367	84.287	-61.081	80.462	76.455	20.901	-3.2688	-3.71	0.77634	-1.5063	32.639	-5.0988
132.38	-0.08074	52.107	-3.9287	0.57453	-1.5529	0.10457	-0.032084	0.07653	0.66021	-1.3176	3139.7	21.486	-0.032517	84.29	-61.205	80.465	76.455	20.901	-3.2688	-3.71	0.77634	-1.5063	32.639	-5.0988
132.38	-0.077742	52.112	-3.9282	0.57436	-1.5525	0.10583	-0.035593	0.07548	0.66021	-1.3176	3139.0	21.488	-0.031309	84.292	-61.331	80.468	76.455	20.901	-3.2688	-3.71	0.77634	-1.5063	32.639	-5.0988
132.38	-0.074609	52.118	-3.9277	0.57417	-1.5521	0.10704	-0.039073	0.074397	0.66021	-1.3176	3138.3	21.489	-0.030047	84.294	-61.457	80.471	76.455	20.901	-3.2688	-3.71	0.77634	-1.5063	32.639	-5.0988
132.38	-0.071344	52.123	-3.9271	0.57397	-1.5518	0.10819	-0.042523	0.07328	0.66021	-1.3176	3137.6	21.491	-0.028731	84.296	-61.583	80.474	76.455	20.901	-3.2688	-3.71	0.77634	-1.5063	32.639	-5.0988
132.38	-0.067946	52.128	-3.9266	0.57375	-1.5514	0.10928	-0.04594	0.072132	0.66021	-1.3176	3136.9	21.493	-0.027362	84.298	-61.71	80.477	76.455	20.901	-3.2688	-3.71	0.77634	-1.5063	32.639	-5.0988
132.39	-0.064419	52.134	-3.926	0.57351	-1.5511	0.11031	-0.049325	0.070952	0.66021	-1.3176	3136.2	21.494	-0.025941	84.3	-61.837	80.479	76.455	20.901	-3.2688	-3.71	0.77634	-1.5063	32.639	-5.0988
132.39	-0.060764	52.139	-3.9255	0.57325	-1.5507	0.11129	-0.052674	0.069741	0.66021	-1.3176	3135.4	21.496	-0.024468	84.302	-61.965	80.482	76.455	20.901	-3.2688	-3.71	0.77634	-1.5063	32.639	-5.0988
132.39	-0.056982	52.145	-3.9249	0.57298	-1.5504	0.1122	-0.055987	0.0685	0.66021	-1.3176	3134.7	21.498	-0.022945	84.304	-62.093	80.485	76.455	20.901	-3.2688	-3.71	0.77634	-1.5063	32.639	-5.0988
132.39	-0.053077	52.15	-3.9243	0.57269	-1.55	0.11305	-0.059262	0.06723	0.66021	-1.3176	3134.0	21.5	-0.021372	84.306	-62.222	80.488	76.455	20.901	-3.2688	-3.71	0.77634	-1.5063	32.639	-5.0988
132.39	-0.049049	52.156	-3.9238	0.57239	-1.5497	0.11385	-0.062498	0.06593	0.66021	-1.3176	3133.3	21.502	-0.01975	84.308	-62.351	80.491	76.455	20.901	-3.2688	-3.71	0.77634	-1.5063	32.639	-5.0988
132.39	-0.044902	52.162	-3.9232	0.57207	-1.5494	0.11458	-0.065693	0.064603	0.66021	-1.3176	3132.6	21.504	-0.018079	84.311	-62.481	80.494	76.455	20.901	-3.2688	-3.71	0.77634	-1.5063	32.639	-5.0988
132.4	-0.040636	52.168	-3.9226	0.57173	-1.549	0.11526	-0.068847	0.063248	0.66021	-1.3176	3131.9	21.506	-0.016362	84.313	-62.611	80.497	76.455	20.901	-3.2688	-3.71	0.77634	-1.5063	32.639	-5.0988
132.4	-0.036255	52.174	-3.9221	0.57138	-1.5487	0.11587	-0.071957	0.061866	0.66021	-1.3176	3131.2	21.508	-0.014597	84.315	-62.741	80.5	76.455	20.901	-3.2688	-3.71	0.77634	-1.5063	32.639	-5.0988
132.4	-0.03176	52.18	-3.9215	0.57101	-1.5484	0.11642	-0.075022	0.060458	0.66021	-1.3176	3130.5	21.51	-0.012787	84.317	-62.871	80.503	76.455	20.901	-3.2688	-3.71	0.77634	-1.5063	32.639	-5.0988
132.4	-0.027154	52.186	-3.9209	0.57063	-1.5481	0.11691	-0.078042	0.059025	0.66021	-1.3176	3129.8	21.512	-0.010932	84.319	-63.002	80.506	76.455	20.901	-3.2688	-3.71	0.77634	-1.5063	32.639	-5.0988
132.4	-0.022438	52.192	-3.9203	0.57023	-1.5478	0.11735	-0.081015	0.057568	0.66021	-1.3176	3129.1	21.514	-0.0090334	84.321	-63.133	80.509	76.455	20.901	-3.2688	-3.71	0.77634	-1.5063	32.639	-5.0988
132.4	-0.017616	52.199	-3.9197	0.56982	-1.5475	0.11772	-0.083939	0.056087	0.66021	-1.3176	3128.4	21.516	-0.0070918	84.324	-63.264	80.511	76.455	20.901	-3.2688	-3.71	0.77634	-1.5063	32.639	-5.0988
132.41	-0.012689	52.205	-3.9191	0.56939	-1.5473	0.11803	-0.086814	0.054583	0.66021	-1.3176	3127.7	21.518	-0.0051083	84.326	-63.396	80.514	76.455	20.901	-3.2688	-3.71	0.77634	-1.5063	32.639	-5.0988
132.41	-0.0076605	52.211	-3.9185	0.56895	-1.547	0.11827	-0.089639	0.053056	0.66021	-1.3176	3126.9	21.521	-0.0030838	84.328	-63.527	80.517	76.455	20.901	-3.2688	-3.71	0.77634	-1.5063	32.639	-5.0988
132.41	-0.0025322	52.218	-3.9179	0.5685	-1.5467	0.11846	-0.092412	0.051509	0.66021	-1.3176	3126.2	21.523	-0.0010193	84.33	-63.659	80.52	76.455	20.901	-3.2688	-3.71	0.77634	-1.5063	32.639	-5.0988
132.41	0.0026932	52.224	-3.9174	0.56803	-1.5465	0.11861	-0.095176	0.04994	0.66021	-1.3176	3125.5	21.525	0.0010841	84.332	-63.79	80.523	76.455	20.901	-3.2688	-3.71	0.77634	-1.5063	32.639	-5.0988
132.41	0.0080132	52.231	-3.9168	0.56755	-1.5462	0.11873	-0.097928	0.048351	0.66021	-1.3176	3124.8	21.527	0.0032255	84.335	-63.922	80.526	76.455	20.901	-3.2688	-3.71	0.77634	-1.5063	32.639	-5.0988
132.41	0.013425	52.238	-3.9162	0.56705	-1.546	0.11878	-0.10063	0.046741	0.66021	-1.3176	3124.1	21.53	0.0054039	84.337	-64.054	80.529	76.455	20.901	-3.2688	-3.71	0.77634	-1.5063	32.639	-5.0988
132.41	0.018927	52.244	-3.9156	0.56654	-1.5458	0.11877	-0.10327	0.045112	0.66021	-1.3176	3123.4	21.532	0.0076181	84.339	-64.185	80.532	76.455	20.901	-3.2688	-3.71	0.77634	-1.5063	32.639	-5.0988
132.41	0.024515	52.251	-3.915	0.56602	-1.5455	0.1187	-0.10585	0.043464	0.66021	-1.3176	3122.7	21.534	0.0098673	84.341	-64.317	80.535	76.455	20.901	-3.2688	-3.71	0.77634	-1.5063	32.639	-5.0988
132.42	0.030188	52.258	-3.9144	0.56548	-1.5453	0.11857	-0.10838	0.041799	0.66021	-1.3176	3122.0	21.537	0.01215	84.343	-64.448	80.538	76.455	20.901	-3.2688	-3.71	0.77634	-1.5063	32.639	-5.0988
132.42	0.035943	52.265	-3.9138	0.56493	-1.5451	0.11838	-0.11085	0.040117	0.66021	-1.3176	3121.3	21.539	0.014466	84.346	-64.58	80.541	76.455	20.901	-3.2688	-3.71	0.77634	-1.5063	32.639	-5.0988
132.42	0.041776	52.271	-3.9132	0.56437	-1.5449	0.11813	-0.11325	0.038419	0.66021	-1.3176	3120.6	21.541	0.016814	84.348	-64.71	80.544	76.455	20.901	-3.2688	-3.71	0.77634	-1.5063	32.639	-5.0988
132.42	0.047687	52.278	-3.9126	0.5638	-1.5447	0.11782	-0.1156	0.036706	0.66021	-1.3176	3119.9	21.544	0.019192	84.35	-64.841	80.547	76.455	20.901	-3.2688	-3.71	0.77634	-1.5063	32.639	-5.0988
132.42	0.053671	52.285	-3.912	0.56322	-1.5446	0.11759	-0.11788	0.034989	0.66021	-1.3176	3119.1	21.546	0.021599	84.352	-64.971	80.55	76.455	20.901	-3.2688	-3.71	0.77634	-1.5063	32.639	-5.0988
132.42	0.059725	52.292	-3.9114	0.56262	-1.5444	0.11745	-0.1201	0.03327	0.66021	-1.3176	3118.4	21.548	0.024035	84.354	-65.1	80.553	76.455	20.901	-3.2688	-3.71	0.77634	-1.5063	32.639	-5.0988
132.42	0.065849	52.299	-3.9109	0.56202	-1.5442	0.11723	-0.12225	0.031537	0.66021	-1.3176	3117.7	21.551	0.026499	84.357	-65.229	80.556	76.455	20.901	-3.2688	-3.71	0.77634	-1.5063	32.639	-5.0988
132.42	0.072038	52.306	-3.9103	0.5614	-1.5441	0.11693	-0.12435	0.02979	0.66021	-1.3176	3117.0	21.553	0.028989	84.359	-65.357	80.559	76.455	20.901	-3.2688	-3.71	0.77634	-1.5063	32.639	-5.0988
132.43	0.078291	52.313	-3.9097	0.56077	-1.5439	0.11656	-0.12638	0.028031	0.66021	-1.3176	3116.3	21.556	0.031505	84.361	-65.484	80.562	76.455	20.901	-3.2688	-3.71	0.77634	-1.5063	32.639	-5.0988
132.43	0.084605	52.32	-3.9091	0.56014	-1.5438	0.11611	-0.12834	0.026259	0.66021	-1.3176	3115.6	21.558	0.034044	84.363	-65.61	80.564	76.455	20.901	-3.2688	-3.71	0.77634	-1.5063	32.639	-5.0988
132.43	0.090977	52.327	-3.9085	0.55949	-1.5437	0.11558	-0.13024	0.024478	0.66021	-1.3176	3114.9	21.561	0.036607	84.365	-65.735	80.567	76.455	20.901	-3.2688	-3.71	0.77634	-1.5063	32.639	-5.0988
132.43	0.097405	52.334	-3.9079	0.55883	-1.5436	0.11498	-0.13208	0.022686	0.66021	-1.3176	3114.2	21.563	0.039193	84.367	-65.858	80.57	76.455	20.901	-3.2688	-3.71	0.77634	-1.5063	32.639	-5.0988
132.43	0.10389	52.341	-3.9074	0.55817	-1.5434	0.1143	-0.13384	0.020885	0.66021	-1.3176	3113.5	21.566	0.0418	84.37	-65.979	80.573	76.455	20.901	-3.2688	-3.71	0.77634	-1.5063	32.639	-5.0988
132.43	0.11042	52.348	-3.9068	0.5575	-1.5433	0.11354	-0.13554	0.019077	0.66021	-1.3176	3112.7	21.568	0.044426	84.372	-66.098	80.576	76.455	20.901	-3.2688	-3.71	0.77634	-1.5063	32.639	-5.0988
132.43	0.117	52.355	-3.9062	0.55681	-1.5433	0.11272	-0.13717	0.017261	0.66021	-1.3176	3112.0	21.57	0.047072	84.374	-66.215	80.579	76.455	20.901	-3.2688	-3.71	0.77634	-1.5063	32.639	-5.0988
132.43	0.12362	52.362	-3.9057	0.55612	-1.5432	0.11182	-0.13873	0.01544	0.66021	-1.3176	3111.3	21.573	0.049736	84.376	-66.328	80.582	76.455	20.901	-3.2688	-3.71	0.77634	-1.5063	32.639	-5.0988
132.44	0.13029	52.369	-3.9051	0.55543	-1.5431	0.11084	-0.14022	0.013613	0.66021	-1.3176	3110.6	21.575	0.052416	84.378	-66.439	80.585	76.455	20.901	-3.2688	-3.71	0.77634	-1.5063	32.639	-5.0988
132.44	0.13699	52.376	-3.9046	0.55472	-1.543	0.1098	-0.14164	0.011782	0.66021	-1.3176	3109.9	21.578	0.055112	84.38	-66.545	80.588	76.455	20.901	-3.2688	-3.71	0.77634	-1.5063	32.639	-5.0988
132.44	0.14373	52.383	-3.904	0.55401	-1.543	0.10869	-0.14299	0.0099478	0.66021	-1.3176	3109.2	21.58	0.057823	84.382	-66.646	80.591	76.455	20.901	-3.2688	-3.71	0.77634	-1.5063	32.639	-5.0988
132.44	0.15051	52.39	-3.9035	0.55329	-1.5429	0.1075	-0.14426	0.0081113	0.66021	-1.3176	3108.5	21.583	0.060547	84.384	-66.742	80.593	76.455	20.901	-3.2688	-3.71	0.77634	-1.5063	32.639	-5.0988
132.44	0.15731	52.396	-3.9029	0.55257	-1.5429	0.10625	-0.14547	0.0062733	0.66021	-1.3176	3107.8	21.585	0.063283	84.386	-66.83	80.596	76.455	20.901	-3.2688	-3.71	0.77634	-1.5063	32.639	-5.0988
132.44	0.16414	52.403	-3.9024	0.55184	-1.5429	0.10493	-0.1466	0.0044349	0.66021	-1.3176	3107.0	21.587	0.06603	84.389	-66.91	80.599	76.455	20.901	-3.2688	-3.71	0.77634	-1.5063	32.639	-5.0988
132.44	0.171	52.41	-3.9019	0.5511	-1.5429	0.10354	-0.14765	0.0025969	0.66021	-1.3176	3106.3	21.59	0.068787	84.391	-66.981	80.602	76.455	20.901	-3.2688	-3.71	0.77634	-1.5063	32.639	-5.0988
132.44	0.17788	52.417	-3.9014	0.55036	-1.5428	0.10208	-0.14864	0.00076019	0.66021	-1.3176	3105.6	21.592	0.071553	84.393	-67.041	80.605	76.455	20.901	-3.2688	-3.71	0.77634	-1.5063	32.639	-5.0988
132.44	0.18478	52.424	-3.9009	0.54962	-1.5429	0.10056	-0.14955	-0.0010742	0.66021	-1.3176	3104.9	21.595	0.074326	84.395	-67.088	80.607	76.455	20.901	-3.2688	-3.71	0.77634	-1.5063	32.639	-5.0988
132.44	0.19169	52.43	-3.9004	0.54887	-1.5429	0.098981	-0.15038	-0.0029055	0.66021	-1.3176	3104.2	21.597	0.077105	84.397	-67.121	80.61	76.455	20.901	-3.2688	-3.71	0.77634	-1.5063	32.639	-5.0988
132.45	0.19862	52.437	-3.8999	0.54811	-1.5429	0.097335	-0.15114	-0.0047327	0.66021	-1.3176	3103.5	21.599	0.079889	84.399	-67.138	80.613	76.455	20.901	-3.2688	-3.71	0.77634	-1.5063	32.639	-5.0988
132.45	0.20555	52.444	-3.8994	0.54735	-1.5429	0.095628	-0.15183	-0.006555	0.66021	-1.3176	3102.8	21.602	0.082677	84.401	-67.14	80.616	76.455	20.901	-3.2688	-3.71	0.77634	-1.5063	32.639	-5.0988
132.45	0.2125	52.45	-3.8989	0.54659	-1.5429	0.093861	-0.15244	-0.0083714	0.66021	-1.3176	3102.1	21.604	0.085467	84.403	-67.126	80.619	76.455	20.901	-3.2688	-3.71	0.77634	-1.5063	32.639	-5.0988
132.45	0.21944	52.457	-3.8985	0.54583	-1.543	0.092034	-0.15298	-0.010181	0.66021	-1.3176	3101.4	21.606	0.088259	84.405	-67.096	80.621	76.455	20.901	-3.2688	-3.71	0.77634	-1.5063	32.639	-5.0988
132.45	0.22639	52.463	-3.898	0.54506	-1.543	0.090149	-0.15344	-0.011983	0.66021	-1.3176	3100.6	21.609	0.09105	84.407	-67.052	80.624	76.455	20.901	-3.2688	-3.71	0.77634	-1.5063	32.639	-5.0988
132.45	0.23333	52.47	-3.8976	0.5443	-1.5431	0.088207	-0.15383	-0.013777	0.66021	-1.3176	3099.9	21.611	0.09384	84.408	-66.994	80.627	76.455	20.901	-3.2688	-3.71	0.77634	-1.5063	32.639	-5.0988
132.45	0.24027	52.476	-3.8971	0.54353	-1.5432	0.08621	-0.15414	-0.015561	0.66021	-1.3176	3099.2	21.613	0.096628	84.41	-66.925	80.629	76.455	20.901	-3.2688	-3.71	0.77634	-1.5063	32.639	-5.0988
132.45	0.2472	52.483	-3.8967	0.54275	-1.5433	0.084159	-0.15438	-0.017336	0.66021	-1.3176	3098.5	21.615	0.099412	84.412	-66.846	80.632	76.455	20.901	-3.2688	-3.71	0.77634	-1.5063	32.639	-5.0988
132.45	0.25411	52.489	-3.8963	0.54198	-1.5434	0.082056	-0.15455	-0.019099	0.66021	-1.3176	3097.8	21.618	0.10219	84.414	-66.758	80.635	76.455	20.901	-3.2688	-3.71	0.77634	-1.5063	32.639	-5.0988
132.45	0.26101	52.495	-3.8959	0.54121	-1.5435	0.0799	-0.15464	-0.020851	0.66021	-1.3176	3097.1	21.62	0.10496	84.416	-66.664	80.637	76.455	20.901	-3.2688	-3.71	0.77634	-1.5063	32.639	-5.0988
132.45	0.26789	52.501	-3.8955	0.54044	-1.5436	0.077695	-0.15465	-0.022589	0.66021	-1.3176	3096.4	21.622	0.10773	84.418	-66.563	80.64	76.455	20.901	-3.2688	-3.71	0.77634	-1.5063	32.639	-5.0988
132.46	0.27475	52.507	-3.8951	0.53966	-1.5437	0.075441	-0.15459	-0.024315	0.66021	-1.3176	3095.7	21.624	0.11048	84.42	-66.457	80.643	76.455	20.901	-3.2688	-3.71	0.77634	-1.5063	32.639	-5.0988
132.46	0.28159	52.513	-3.8947	0.53889	-1.5438	0.07314	-0.15446	-0.026026	0.66021	-1.3176	3094.9	21.626	0.11323	84.421	-66.347	80.645	76.455	20.901	-3.2688	-3.71	0.77634	-1.5063	32.639	-5.0988
132.46	0.28839	52.519	-3.8944	0.53812	-1.5439	0.070793	-0.15426	-0.027723	0.66021	-1.3176	3094.2	21.628	0.11596	84.423	-66.234	80.648	76.455	20.901	-3.2688	-3.71	0.77634	-1.5063	32.639	-5.0988
132.46	0.29517	52.525	-3.894	0.53735	-1.5441	0.068401	-0.15398	-0.029403	0.66021	-1.3176	3093.5	21.63	0.11869	84.425	-66.118	80.65	76.455	20.901	-3.2688	-3.71	0.77634	-1.5063	32.639	-5.0988
132.46	0.30191	52.531	-3.8937	0.53658	-1.5442	0.066134	-0.15363	-0.031054	0.66021	-1.3176	3092.8	21.632	0.12139	84.427	-65.999	80.653	76.455	20.901	-3.2688	-3.71	0.77634	-1.5063	32.639	-5.0988
132.46	0.30861	52.537	-3.8934	0.53581	-1.5444	0.063962	-0.1532	-0.032678	0.66021	-1.3176	3092.1	21.634	0.12409	84.428	-65.879	80.655	76.455	20.901	-3.2688	-3.71	0.77634	-1.5063	32.639	-5.0988
132.46	0.31527	52.542	-3.893	0.53505	-1.5446	0.061762	-0.15271	-0.034283	0.66021	-1.3176	3091.4	21.636	0.12676	84.43	-65.756	80.658	76.455	20.901	-3.2688	-3.71	0.77634	-1.5063	32.639	-5.0988
132.46	0.32189	52.548	-3.8927	0.53428	-1.5447	0.059532	-0.15214	-0.035869	0.66021	-1.3176	3090.7	21.638	0.12942	84.432	-65.633	80.66	76.455	20.901	-3.2688	-3.71	0.77634	-1.5063	32.639	-5.0988
132.46	0.32846	52.553	-3.8925	0.53353	-1.5449	0.057276	-0.15151	-0.037436	0.66021	-1.3176	3090.0	21.64	0.13206	84.434	-65.508	80.663	76.455	20.901	-3.2688	-3.71	0.77634	-1.5063	32.639	-5.0988
132.46	0.33498	52.559	-3.8922	0.53277	-1.5451	0.054993	-0.15081	-0.038982	0.66021	-1.3176	3089.2	21.642	0.13468	84.435	-65.383	80.665	76.455	20.901	-3.2688	-3.71	0.77634	-1.5063	32.639	-5.0988
132.46	0.34144	52.564	-3.8919	0.53202	-1.5453	0.052685	-0.15005	-0.040508	0.66021	-1.3176	3088.5	21.644	0.13727	84.437	-65.257	80.667	76.455	20.901	-3.2688	-3.71	0.77634	-1.5063	32.639	-5.0988
132.46	0.34786	52.569	-3.8916	0.53127	-1.5455	0.050354	-0.14922	-0.042012	0.66021	-1.3176	3087.8	21.646	0.13985	84.438	-65.13	80.67	76.455	20.901	-3.2688	-3.71	0.77634	-1.5063	32.639	-5.0988
132.47	0.35421	52.574	-3.8914	0.53053	-1.5457	0.048	-0.14832	-0.043493	0.66021	-1.3176	3087.1	21.648	0.1424	84.44	-65.003	80.672	76.455	20.901	-3.2688	-3.71	0.77634	-1.5063	32.639	-5.0988
132.47	0.36051	52.579	-3.8912	0.52979	-1.546	0.045625	-0.14736	-0.044953	0.66021	-1.3176	3086.4	21.649	0.14493	84.442	-64.876	80.675	76.455	20.901	-3.2688	-3.71	0.77634	-1.5063	32.639	-5.0988
132.47	0.36674	52.584	-3.8909	0.52905	-1.5462	0.043229	-0.14633	-0.046389	0.66021	-1.3176	3085.7	21.651	0.14743	84.443	-64.748	80.677	76.455	20.901	-3.2688	-3.71	0.77634	-1.5063	32.639	-5.0988
132.47	0.3729	52.589	-3.8907	0.52832	-1.5464	0.040814	-0.14524	-0.047801	0.66021	-1.3176	3085.0	21.653	0.14991	84.445	-64.621	80.679	76.455	20.901	-3.2688	-3.71	0.77634	-1.5063	32.639	-5.0988
132.47	0.37899	52.593	-3.8905	0.5276	-1.5467	0.038382	-0.14408	-0.049188	0.66021	-1.3176	3084.3	21.654	0.15235	84.446	-64.493	80.681	76.455	20.901	-3.2688	-3.71	0.77634	-1.5063	32.639	-5.0988
132.47	0.38502	52.598	-3.8904	0.52688	-1.5469	0.035933	-0.14287	-0.050551	0.66021	-1.3176	3083.6	21.656	0.15477	84.447	-64.365	80.684	76.455	20.901	-3.2688	-3.71	0.77634	-1.5063	32.639	-5.0988
132.47	0.39097	52.603	-3.8902	0.52617	-1.5472	0.033468	-0.14159	-0.051889	0.66021	-1.3176	3082.8	21.657	0.15716	84.449	-64.238	80.686	76.455	20.901	-3.2688	-3.71	0.77634	-1.5063	32.639	-5.0988
132.47	0.39684	52.607	-3.89	0.52547	-1.5474	0.030989	-0.14026	-0.0532	0.66021	-1.3176	3082.1	21.659	0.15952	84.45	-64.111	80.688	76.455	20.901	-3.2688	-3.71	0.77634	-1.5063	32.639	-5.0988
132.47	0.40263	52.611	-3.8899	0.52477	-1.5477	0.028498	-0.13886	-0.054485	0.66021	-1.3176	3081.4	21.66	0.16184	84.452	-63.983	80.69	76.455	20.901	-3.2688	-3.71	0.77634	-1.5063	32.639	-5.0988
132.47	0.40834	52.616	-3.8897	0.52408	-1.548	0.025994	-0.1374	-0.055743	0.66021	-1.3176	3080.7	21.662	0.16414	84.453	-63.857	80.692	76.455	20.901	-3.2688	-3.71	0.77634	-1.5063	32.639	-5.0988
132.47	0.41396	52.62	-3.8896	0.52339	-1.5483	0.02348	-0.13589	-0.056974	0.66021	-1.3176	3080.0	21.663	0.16639	84.454	-63.73	80.695	76.455	20.901	-3.2688	-3.71	0.77634	-1.5063	32.639	-5.0988
132.47	0.4195	52.624	-3.8895	0.52272	-1.5485	0.020957	-0.13432	-0.058177	0.66021	-1.3176	3079.3	21.665	0.16862	84.456	-63.604	80.697	76.455	20.901	-3.2688	-3.71	0.77634	-1.5063	32.639	-5.0988
132.48	0.42494	52.627	-3.8894	0.52205	-1.5488	0.018426	-0.13269	-0.059351	0.66021	-1.3176	3078.6	21.666	0.1708	84.457	-63.478	80.699	76.455	20.901	-3.2688	-3.71	0.77634	-1.5063	32.639	-5.0988
132.48	0.4303	52.631	-3.8893	0.52139	-1.5491	0.015888	-0.13101	-0.060497	0.66021	-1.3176	3077.9	21.667	0.17295	84.458	-63.353	80.701	76.455	20.901	-3.2688	-3.71	0.77634	-1.5063	32.639	-5.0988
132.48	0.43556	52.635	-3.8892	0.52074	-1.5494	0.013344	-0.12928	-0.061614	0.66021	-1.3176	3077.2	21.669	0.17506	84.459	-63.228	80.703	76.455	20.901	-3.2688	-3.71	0.77634	-1.5063	32.639	-5.0988
132.48	0.44072	52.638	-3.8892	0.5201	-1.5498	0.010795	-0.12749	-0.062702	0.66021	-1.3176	3076.5	21.67	0.17714	84.461	-63.104	80.705	76.455	20.901	-3.2688	-3.71	0.77634	-1.5063	32.639	-5.0988
132.48	0.44578	52.642	-3.8891	0.51947	-1.5501	0.0082435	-0.12565	-0.063759	0.66021	-1.3176	3075.7	21.671	0.17917	84.462	-62.98	80.707	76.455	20.901	-3.2688	-3.71	0.77634	-1.5063	32.639	-5.0988
132.48	0.45074	52.645	-3.8891	0.51884	-1.5504	0.0056897	-0.12376	-0.064786	0.66021	-1.3176	3075.0	21.672	0.18116	84.463	-62.857	80.709	76.455	20.901	-3.2688	-3.71	0.77634	-1.5063	32.639	-5.0988
132.48	0.4556	52.648	-3.8891	0.51823	-1.5507	0.003135	-0.12181	-0.065783	0.66021	-1.3176	3074.3	21.673	0.18311	84.464	-62.735	80.711	76.455	20.901	-3.2688	-3.71	0.77634	-1.5063	32.639	-5.0988
132.48	0.46035	52.651	-3.8891	0.51762	-1.551	0.00058064	-0.11982	-0.066749	0.66021	-1.3176	3073.6	21.674	0.18502	84.465	-62.613	80.713	76.455	20.901	-3.2688	-3.71	0.77634	-1.5063	32.639	-5.0988
132.48	0.465	52.654	-3.8891	0.51703	-1.5514	-0.0019722	-0.11778	-0.067684	0.66021	-1.3176	3072.9	21.675	0.18688	84.466	-62.491	80.715	76.455	20.901	-3.2688	-3.71	0.77634	-1.5063	32.639	-5.0988
132.48	0.46953	52.657	-3.8891	0.51645	-1.5517	-0.0045224	-0.1157	-0.068587	0.66021	-1.3176	3072.2	21.676	0.1887	84.467	-62.371	80.716	76.455	20.901	-3.2688	-3.71	0.77634	-1.5063	32.639	-5.0988
132.48	0.47395	52.66	-3.8891	0.51587	-1.5521	-0.0070687	-0.11356	-0.069458	0.66021	-1.3176	3071.5	21.677	0.19048	84.468	-62.251	80.718	76.455	20.901	-3.2688	-3.71	0.77634	-1.5063	32.639	-5.0988
132.48	0.47826	52.662	-3.8892	0.51531	-1.5524	-0.00961	-0.11138	-0.070297	0.66021	-1.3176	3070.8	21.678	0.19221	84.469	-62.132	80.72	76.455	20.901	-3.2688	-3.71	0.77634	-1.5063	32.639	-5.0988
132.48	0.48245	52.665	-3.8892	0.51476	-1.5528	-0.012145	-0.10916	-0.071104	0.66021	-1.3176	3070.1	21.679	0.19389	84.47	-62.013	80.722	76.455	20.901	-3.2688	-3.71	0.77634	-1.5063	32.639	-5.0988
132.49	0.48653	52.667	-3.8893	0.51422	-1.5531	-0.014673	-0.1069	-0.071878	0.66021	-1.3176	3069.4	21.679	0.19552	84.471	-61.895	80.724	76.455	20.901	-3.2688	-3.71	0.77634	-1.5063	32.639	-5.0988
132.49	0.49048	52.67	-3.8894	0.51369	-1.5535	-0.017192	-0.10459	-0.072619	0.66021	-1.3176	3068.7	21.68	0.19711	84.472	-61.778	80.725	76.455	20.901	-3.2688	-3.71	0.77634	-1.5063	32.639	-5.0988
132.49	0.49431	52.672	-3.8894	0.51317	-1.5539	-0.019702	-0.10224	-0.073328	0.66021	-1.3176	3067.9	21.681	0.19865	84.473	-61.662	80.727	76.455	20.901	-3.2688	-3.71	0.77634	-1.5063	32.639	-5.0988
132.49	0.49802	52.674	-3.8896	0.51267	-1.5542	-0.022201	-0.099856	-0.074003	0.66021	-1.3176	3067.2	21.681	0.20014	84.474	-61.547	80.729	76.455	20.901	-3.2688	-3.71	0.77634	-1.5063	32.639	-5.0988
132.49	0.50161	52.675	-3.8897	0.51218	-1.5546	-0.024688	-0.09743	-0.074644	0.66021	-1.3176	3066.5	21.682	0.20158	84.475	-61.432	80.73	76.455	20.901	-3.2688	-3.71	0.77634	-1.5063	32.639	-5.0988
132.49	0.50507	52.677	-3.8898	0.51169	-1.555	-0.027162	-0.094967	-0.075252	0.66021	-1.3176	3065.8	21.683	0.20296	84.476	-61.318	80.732	76.455	20.901	-3.2688	-3.71	0.77634	-1.5063	32.639	-5.0988
132.49	0.5084	52.679	-3.8899	0.51123	-1.5553	-0.029623	-0.092468	-0.075826	0.66021	-1.3176	3065.1	21.683	0.2043	84.477	-61.205	80.734	76.455	20.901	-3.2688	-3.71	0.77634	-1.5063	32.639	-5.0988
132.49	0.5116	52.68	-3.8901	0.51077	-1.5557	-0.032068	-0.089934	-0.076366	0.66021	-1.3176	3064.4	21.683	0.20559	84.477	-61.093	80.735	76.455	20.901	-3.2688	-3.71	0.77634	-1.5063	32.639	-5.0988
132.49	0.51467	52.682	-3.8903	0.51033	-1.5561	-0.034497	-0.087365	-0.076872	0.66021	-1.3176	3063.7	21.684	0.20682	84.478	-60.982	80.737	76.455	20.901	-3.2688	-3.71	0.77634	-1.5063	32.639	-5.0988
132.49	0.51761	52.683	-3.8904	0.5099	-1.5565	-0.036908	-0.084765	-0.077344	0.66021	-1.3176	3063.0	21.684	0.208	84.479	-60.872	80.738	76.455	20.901	-3.2688	-3.71	0.77634	-1.5063	32.639	-5.0988
132.49	0.52042	52.684	-3.8906	0.50948	-1.5569	-0.039302	-0.082132	-0.077782	0.66021	-1.3176	3062.3	21.685	0.20912	84.479	-60.762	80.74	76.455	20.901	-3.2688	-3.71	0.77634	-1.5063	32.639	-5.0988
132.49	0.52309	52.685	-3.8908	0.50908	-1.5573	-0.041676	-0.079469	-0.078185	0.66021	-1.3176	3061.6	21.685	0.2102	84.48	-60.654	80.741	76.455	20.901	-3.2688	-3.71	0.77634	-1.5063	32.639	-5.0988
132.49	0.52563	52.686	-3.891	0.50868	-1.5577	-0.04403	-0.076777	-0.078554	0.66021	-1.3176	3060.9	21.685	0.21121	84.481	-60.547	80.743	76.455	20.901	-3.2688	-3.71	0.77634	-1.5063	32.639	-5.0988
132.5	0.52803	52.687	-3.8913	0.50831	-1.5581	-0.046362	-0.074057	-0.078888	0.66021	-1.3176	3060.2	21.685	0.21218	84.481	-60.44	80.744	76.455	20.901	-3.2688	-3.71	0.77634	-1.5063	32.639	-5.0988
132.5	0.53029	52.687	-3.8915	0.50794	-1.5585	-0.048672	-0.07131	-0.079187	0.66021	-1.3176	3059.5	21.685	0.21308	84.482	-60.334	80.746	76.455	20.901	-3.2688	-3.71	0.77634	-1.5063	32.639	-5.0988
132.5	0.53241	52.688	-3.8918	0.50759	-1.5589	-0.050959	-0.068537	-0.079452	0.66021	-1.3176	3058.8	21.685	0.21394	84.483	-60.23	80.747	76.455	20.901	-3.2688	-3.71	0.77634	-1.5063	32.639	-5.0988
132.5	0.5344	52.688	-3.892	0.50726	-1.5593	-0.053221	-0.06574	-0.079683	0.66021	-1.3176	3058.1	21.685	0.21473	84.483	-60.126	80.748	76.455	20.901	-3.2688	-3.71	0.77634	-1.5063	32.639	-5.0988
132.5	0.53624	52.688	-3.8923	0.50694	-1.5596	-0.055458	-0.062919	-0.079878	0.66021	-1.3176	3057.3	21.685	0.21547	84.484	-60.024	80.75	76.455	20.901	-3.2688	-3.71	0.77634	-1.5063	32.639	-5.0988
132.5	0.53795	52.688	-3.8926	0.50663	-1.56	-0.057669	-0.060077	-0.080039	0.66021	-1.3176	3056.6	21.685	0.21616	84.484	-59.922	80.751	76.455	20.901	-3.2688	-3.71	0.77634	-1.5063	32.639	-5.0988
132.5	0.53951	52.688	-3.8929	0.50634	-1.5605	-0.059853	-0.057214	-0.080165	0.66021	-1.3176	3055.9	21.685	0.21678	84.485	-59.822	80.752	76.455	20.901	-3.2688	-3.71	0.77634	-1.5063	32.639	-5.0988
132.5	0.54093	52.688	-3.8932	0.50606	-1.5609	-0.062009	-0.054331	-0.080257	0.66021	-1.3176	3055.2	21.685	0.21735	84.485	-59.722	80.754	76.455	20.901	-3.2688	-3.71	0.77634	-1.5063	32.639	-5.0988
132.5	0.54221	52.688	-3.8935	0.50579	-1.5613	-0.064137	-0.051429	-0.080314	0.66021	-1.3176	3054.5	21.685	0.21787	84.485	-59.624	80.755	76.455	20.901	-3.2688	-3.71	0.77634	-1.5063	32.639	-5.0988
132.5	0.54335	52.687	-3.8938	0.50554	-1.5617	-0.066234	-0.04851	-0.080337	0.66021	-1.3176	3053.8	21.684	0.21832	84.486	-59.526	80.756	76.455	20.901	-3.2688	-3.71	0.77634	-1.5063	32.639	-5.0988
132.5	0.54434	52.687	-3.8942	0.50531	-1.5621	-0.068301	-0.045576	-0.080325	0.66021	-1.3176	3053.1	21.684	0.21872	84.486	-59.43	80.757	76.455	20.901	-3.2688	-3.71	0.77634	-1.5063	32.639	-5.0988
132.51	0.54519	52.686	-3.8945	0.50509	-1.5625	-0.070336	-0.042626	-0.080278	0.66021	-1.3176	3052.4	21.684	0.21906	84.486	-59.335	80.759	76.455	20.901	-3.2688	-3.71	0.77634	-1.5063	32.639	-5.0988
132.51	0.54589	52.685	-3.8949	0.50488	-1.5629	-0.072339	-0.039664	-0.080198	0.66021	-1.3176	3051.7	21.683	0.21934	84.487	-59.241	80.76	76.455	20.901	-3.2688	-3.71	0.77634	-1.5063	32.639	-5.0988
132.51	0.54646	52.684	-3.8952	0.50469	-1.5633	-0.074309	-0.036688	-0.080083	0.66021	-1.3176	3051.0	21.683	0.21957	84.487	-59.148	80.761	76.455	20.901	-3.2688	-3.71	0.77634	-1.5063	32.639	-5.0988
132.51	0.54687	52.683	-3.8956	0.50451	-1.5637	-0.076246	-0.033702	-0.079934	0.66021	-1.3176	3050.3	21.682	0.21973	84.487	-59.056	80.762	76.455	20.901	-3.2688	-3.71	0.77634	-1.5063	32.639	-5.0988
132.51	0.54715	52.682	-3.896	0.50435	-1.5641	-0.078147	-0.030706	-0.079752	0.66021	-1.3176	3049.6	21.682	0.21984	84.488	-58.965	80.763	76.455	20.901	-3.2688	-3.71	0.77634	-1.5063	32.639	-5.0988
132.51	0.54728	52.681	-3.8964	0.50421	-1.5645	-0.080014	-0.027701	-0.079535	0.66021	-1.3176	3048.9	21.681	0.2199	84.488	-58.876	80.764	76.455	20.901	-3.2688	-3.71	0.77634	-1.5063	32.639	-5.0988
132.51	0.54727	52.68	-3.8968	0.50408	-1.5649	-0.081844	-0.024689	-0.079285	0.66021	-1.3176	3048.2	21.68	0.21989	84.488	-58.787	80.765	76.455	20.901	-3.2688	-3.71	0.77634	-1.5063	32.639	-5.0988
132.51	0.54711	52.678	-3.8972	0.50396	-1.5652	-0.083637	-0.021671	-0.079001	0.66021	-1.3176	3047.5	21.68	0.21983	84.488	-58.7	80.766	76.455	20.901	-3.2688	-3.71	0.77634	-1.5063	32.639	-5.0988
132.51	0.54681	52.676	-3.8976	0.50386	-1.5656	-0.085393	-0.018648	-0.078684	0.66021	-1.3176	3046.8	21.679	0.21971	84.488	-58.614	80.767	76.455	20.901	-3.2688	-3.71	0.77634	-1.5063	32.639	-5.0988
132.51	0.54637	52.675	-3.8981	0.50377	-1.566	-0.087111	-0.015622	-0.078334	0.66021	-1.3176	3046.1	21.678	0.21953	84.489	-58.529	80.768	76.455	20.901	-3.2688	-3.71	0.77634	-1.5063	32.639	-5.0988
132.51	0.54579	52.673	-3.8985	0.5037	-1.5664	-0.088789	-0.012593	-0.077952	0.66021	-1.3176	3045.4	21.677	0.2193	84.489	-58.446	80.769	76.455	20.901	-3.2688	-3.71	0.77634	-1.5063	32.639	-5.0988
132.52	0.54507	52.671	-3.8989	0.50365	-1.5668	-0.090429	-0.0095624	-0.077536	0.66021	-1.3176	3044.7	21.676	0.219	84.489	-58.363	80.77	76.455	20.901	-3.2688	-3.71	0.77634	-1.5063	32.639	-5.0988
132.52	0.5442	52.669	-3.8994	0.50361	-1.5672	-0.092028	-0.0065322	-0.077088	0.66021	-1.3176	3044.0	21.675	0.21866	84.489	-58.282	80.771	76.455	20.901	-3.2688	-3.71	0.77634	-1.5063	32.639	-5.0988
132.52	0.5432	52.666	-3.8999	0.50358	-1.5676	-0.093587	-0.0035034	-0.076608	0.66021	-1.3176	3043.3	21.674	0.21825	84.489	-58.202	80.772	76.455	20.901	-3.2688	-3.71	0.77634	-1.5063	32.639	-5.0988
132.52	0.54205	52.664	-3.9003	0.50357	-1.568	-0.095104	-0.00047705	-0.076096	0.66021	-1.3176	3042.6	21.673	0.21779	84.489	-58.123	80.773	76.455	20.901	-3.2688	-3.71	0.77634	-1.5063	32.639	-5.0988
132.52	0.54077	52.662	-3.9008	0.50358	-1.5683	-0.096579	0.0025455	-0.075553	0.66021	-1.3176	3041.9	21.672	0.21728	84.489	-58.045	80.774	76.455	20.901	-3.2688	-3.71	0.77634	-1.5063	32.639	-5.0988
132.52	0.53935	52.659	-3.9013	0.5036	-1.5687	-0.098012	0.005563	-0.074978	0.66021	-1.3176	3041.2	21.671	0.21671	84.489	-57.969	80.774	76.455	20.901	-3.2688	-3.71	0.77634	-1.5063	32.639	-5.0988
132.52	0.53779	52.656	-3.9018	0.50363	-1.5691	-0.099402	0.0085743	-0.074372	0.66021	-1.3176	3040.5	21.67	0.21608	84.489	-57.894	80.775	76.455	20.901	-3.2688	-3.71	0.77634	-1.5063	32.639	-5.0988
132.52	0.5361	52.654	-3.9023	0.50368	-1.5695	-0.10075	0.011578	-0.073735	0.66021	-1.3176	3039.8	21.669	0.2154	84.489	-57.82	80.776	76.455	20.901	-3.2688	-3.71	0.77634	-1.5063	32.639	-5.0988
132.52	0.53427	52.651	-3.9028	0.50375	-1.5698	-0.10205	0.014573	-0.073068	0.66021	-1.3176	3039.1	21.668	0.21467	84.489	-57.747	80.777	76.455	20.901	-3.2688	-3.71	0.77634	-1.5063	32.639	-5.0988
132.52	0.53231	52.648	-3.9033	0.50383	-1.5702	-0.10331	0.017559	-0.07237	0.66021	-1.3176	3038.4	21.666	0.21388	84.489	-57.676	80.778	76.455	20.901	-3.2688	-3.71	0.77634	-1.5063	32.639	-5.0988
132.53	0.53021	52.645	-3.9038	0.50393	-1.5706	-0.10452	0.020533	-0.071643	0.66021	-1.3176	3037.7	21.665	0.21304	84.489	-57.606	80.778	76.455	20.901	-3.2688	-3.71	0.77634	-1.5063	32.639	-5.0988
132.53	0.52799	52.641	-3.9044	0.50404	-1.5709	-0.10569	0.023494	-0.070887	0.66021	-1.3176	3037.0	21.664	0.21214	84.489	-57.537	80.779	76.455	20.901	-3.2688	-3.71	0.77634	-1.5063	32.639	-5.0988
132.53	0.52563	52.638	-3.9049	0.50416	-1.5713	-0.10681	0.026443	-0.070101	0.66021	-1.3176	3036.3	21.662	0.2112	84.489	-57.47	80.78	76.455	20.901	-3.2688	-3.71	0.77634	-1.5063	32.639	-5.0988
132.53	0.52315	52.635	-3.9054	0.5043	-1.5716	-0.10789	0.029376	-0.069286	0.66021	-1.3176	3035.6	21.661	0.2102	84.488	-57.404	80.781	76.455	20.901	-3.2688	-3.71	0.77634	-1.5063	32.639	-5.0988
132.53	0.52054	52.631	-3.906	0.50445	-1.572	-0.10892	0.032294	-0.068444	0.66021	-1.3176	3034.9	21.659	0.20915	84.488	-57.339	80.781	76.455	20.901	-3.2688	-3.71	0.77634	-1.5063	32.639	-5.0988
132.53	0.51781	52.627	-3.9065	0.50462	-1.5723	-0.1099	0.035194	-0.067573	0.66021	-1.3176	3034.2	21.658	0.20805	84.488	-57.275	80.782	76.455	20.901	-3.2688	-3.71	0.77634	-1.5063	32.639	-5.0988
132.53	0.51495	52.624	-3.9071	0.50481	-1.5726	-0.11084	0.038076	-0.066675	0.66021	-1.3176	3033.5	21.656	0.20691	84.488	-57.213	80.783	76.455	20.901	-3.2688	-3.71	0.77634	-1.5063	32.639	-5.0988
132.53	0.51197	52.62	-3.9076	0.505	-1.573	-0.11173	0.040939	-0.065749	0.66021	-1.3176	3032.8	21.655	0.20571	84.488	-57.152	80.783	76.455	20.901	-3.2688	-3.71	0.77634	-1.5063	32.639	-5.0988
132.53	0.50887	52.616	-3.9082	0.50522	-1.5733	-0.11257	0.04378	-0.064797	0.66021	-1.3176	3032.1	21.653	0.20447	84.488	-57.093	80.784	76.455	20.901	-3.2688	-3.71	0.77634	-1.5063	32.639	-5.0988
132.54	0.50566	52.612	-3.9087	0.50544	-1.5736	-0.11336	0.0466	-0.063819	0.66021	-1.3176	3031.4	21.651	0.20317	84.487	-57.035	80.785	76.455	20.901	-3.2688	-3.71	0.77634	-1.5063	32.639	-5.0988
132.54	0.50232	52.608	-3.9093	0.50568	-1.5739	-0.11411	0.049397	-0.062815	0.66021	-1.3176	3030.7	21.65	0.20184	84.487	-56.978	80.785	76.455	20.901	-3.2688	-3.71	0.77634	-1.5063	32.639	-5.0988
132.54	0.49888	52.604	-3.9099	0.50594	-1.5742	-0.1148	0.052169	-0.061785	0.66021	-1.3176	3030.0	21.648	0.20045	84.487	-56.922	80.786	76.455	20.901	-3.2688	-3.71	0.77634	-1.5063	32.639	-5.0988
132.54	0.49532	52.6	-3.9105	0.5062	-1.5745	-0.11545	0.054917	-0.060731	0.66021	-1.3176	3029.3	21.646	0.19902	84.487	-56.868	80.787	76.455	20.901	-3.2688	-3.71	0.77634	-1.5063	32.639	-5.0988
132.54	0.49165	52.595	-3.911	0.50648	-1.5749	-0.11605	0.057637	-0.059652	0.66021	-1.3176	3028.6	21.644	0.19755	84.486	-56.815	80.787	76.455	20.901	-3.2688	-3.71	0.77634	-1.5063	32.639	-5.0988
132.54	0.48787	52.591	-3.9116	0.50678	-1.5751	-0.1166	0.06033	-0.058549	0.66021	-1.3176	3027.9	21.642	0.19603	84.486	-56.764	80.788	76.455	20.901	-3.2688	-3.71	0.77634	-1.5063	32.639	-5.0988
132.54	0.48398	52.586	-3.9122	0.50709	-1.5754	-0.1171	0.062995	-0.057423	0.66021	-1.3176	3027.2	21.641	0.19447	84.486	-56.714	80.788	76.455	20.901	-3.2688	-3.71	0.77634	-1.5063	32.639	-5.0988
132.55	0.47999	52.582	-3.9128	0.50741	-1.5757	-0.11755	0.065629	-0.056274	0.66021	-1.3176	3026.5	21.639	0.19287	84.486	-56.665	80.789	76.455	20.901	-3.2688	-3.71	0.77634	-1.5063	32.639	-5.0988
132.55	0.4759	52.577	-3.9134	0.50774	-1.576	-0.11795	0.068232	-0.055102	0.66021	-1.3176	3025.8	21.637	0.19122	84.485	-56.618	80.789	76.455	20.901	-3.2688	-3.71	0.77634	-1.5063	32.639	-5.0988
132.55	0.47171	52.572	-3.914	0.50809	-1.5763	-0.11831	0.070803	-0.053909	0.66021	-1.3176	3025.1	21.635	0.18954	84.485	-56.572	80.79	76.455	20.901	-3.2688	-3.71	0.77634	-1.5063	32.639	-5.0988
132.55	0.46743	52.568	-3.9146	0.50845	-1.5765	-0.11861	0.073341	-0.052694	0.66021	-1.3176	3024.4	21.633	0.18782	84.485	-56.527	80.791	76.455	20.901	-3.2688	-3.71	0.77634	-1.5063	32.639	-5.0988
132.55	0.46304	52.563	-3.9152	0.50882	-1.5768	-0.11886	0.075845	-0.051458	0.66021	-1.3176	3023.7	21.631	0.18606	84.484	-56.484	80.791	76.455	20.901	-3.2688	-3.71	0.77634	-1.5063	32.639	-5.0988
132.55	0.45857	52.558	-3.9158	0.50921	-1.5771	-0.11907	0.078313	-0.050202	0.66021	-1.3176	3023.0	21.629	0.18426	84.484	-56.442	80.792	76.455	20.901	-3.2688	-3.71	0.77634	-1.5063	32.639	-5.0988
132.55	0.454	52.553	-3.9164	0.50961	-1.5773	-0.11922	0.080745	-0.048926	0.66021	-1.3176	3022.3	21.627	0.18243	84.484	-56.402	80.792	76.455	20.901	-3.2688	-3.71	0.77634	-1.5063	32.639	-5.0988
132.55	0.44935	52.548	-3.9169	0.51002	-1.5775	-0.11933	0.08314	-0.047632	0.66021	-1.3176	3021.6	21.625	0.18056	84.483	-56.363	80.793	76.455	20.901	-3.2688	-3.71	0.77634	-1.5063	32.639	-5.0988
132.56	0.44461	52.543	-3.9175	0.51044	-1.5778	-0.11938	0.085496	-0.046318	0.66021	-1.3176	3020.9	21.622	0.17866	84.483	-56.325	80.793	76.455	20.901	-3.2688	-3.71	0.77634	-1.5063	32.639	-5.0988
132.56	0.43979	52.537	-3.9181	0.51087	-1.578	-0.11939	0.087813	-0.044987	0.66021	-1.3176	3020.2	21.62	0.17672	84.483	-56.289	80.794	76.455	20.901	-3.2688	-3.71	0.77634	-1.5063	32.639	-5.0988
132.56	0.43489	52.532	-3.9187	0.51132	-1.5782	-0.11935	0.090089	-0.043638	0.66021	-1.3176	3019.5	21.618	0.17475	84.482	-56.254	80.794	76.455	20.901	-3.2688	-3.71	0.77634	-1.5063	32.639	-5.0988
132.56	0.42992	52.527	-3.9193	0.51177	-1.5784	-0.11925	0.092323	-0.042272	0.66021	-1.3176	3018.8	21.616	0.17275	84.482	-56.22	80.795	76.455	20.901	-3.2688	-3.71	0.77634	-1.5063	32.639	-5.0988
132.56	0.42486	52.522	-3.9199	0.51224	-1.5786	-0.11911	0.094516	-0.040891	0.66021	-1.3176	3018.1	21.614	0.17072	84.481	-56.188	80.795	76.455	20.901	-3.2688	-3.71	0.77634	-1.5063	32.639	-5.0988
132.56	0.41974	52.516	-3.9205	0.51272	-1.5788	-0.11892	0.096664	-0.039493	0.66021	-1.3176	3017.4	21.612	0.16866	84.481	-56.158	80.796	76.455	20.901	-3.2688	-3.71	0.77634	-1.5063	32.639	-5.0988
132.56	0.41455	52.511	-3.9211	0.51321	-1.579	-0.11868	0.098769	-0.038081	0.66021	-1.3176	3016.7	21.609	0.16658	84.481	-56.129	80.796	76.455	20.901	-3.2688	-3.71	0.77634	-1.5063	32.639	-5.0988
132.57	0.40929	52.505	-3.9217	0.51371	-1.5792	-0.11839	0.10083	-0.036654	0.66021	-1.3176	3016.0	21.607	0.16447	84.48	-56.101	80.797	76.455	20.901	-3.2688	-3.71	0.77634	-1.5063	32.639	-5.0988
132.57	0.40396	52.5	-3.9223	0.51422	-1.5794	-0.11806	0.10284	-0.035214	0.66021	-1.3176	3015.3	21.605	0.16233	84.48	-56.074	80.797	76.455	20.901	-3.2688	-3.71	0.77634	-1.5063	32.639	-5.0988
132.57	0.39858	52.494	-3.9229	0.51473	-1.5796	-0.11767	0.10481	-0.033761	0.66021	-1.3176	3014.6	21.602	0.16016	84.48	-56.049	80.798	76.455	20.901	-3.2688	-3.71	0.77634	-1.5063	32.639	-5.0988
132.57	0.39314	52.489	-3.9235	0.51526	-1.5797	-0.11724	0.10673	-0.032295	0.66021	-1.3176	3013.9	21.6	0.15798	84.479	-56.026	80.798	76.455	20.901	-3.2688	-3.71	0.77634	-1.5063	32.639	-5.0988
132.57	0.38764	52.483	-3.9241	0.5158	-1.5799	-0.11676	0.10859	-0.030817	0.66021	-1.3176	3013.2	21.598	0.15577	84.479	-56.004	80.798	76.455	20.901	-3.2688	-3.71	0.77634	-1.5063	32.639	-5.0988
132.57	0.38209	52.478	-3.9246	0.51635	-1.5801	-0.11623	0.11041	-0.029329	0.66021	-1.3176	3012.5	21.596	0.15354	84.478	-55.983	80.799	76.455	20.901	-3.2688	-3.71	0.77634	-1.5063	32.639	-5.0988
132.58	0.37649	52.472	-3.9252	0.51691	-1.5802	-0.11566	0.11218	-0.02783	0.66021	-1.3176	3011.8	21.593	0.15129	84.478	-55.964	80.799	76.455	20.901	-3.2688	-3.71	0.77634	-1.5063	32.639	-5.0988
132.58	0.37084	52.466	-3.9258	0.51747	-1.5803	-0.11503	0.1139	-0.026321	0.66021	-1.3176	3011.1	21.591	0.14902	84.478	-55.946	80.8	76.455	20.901	-3.2688	-3.71	0.77634	-1.5063	32.639	-5.0988
132.58	0.36515	52.461	-3.9264	0.51804	-1.5805	-0.11437	0.11557	-0.024803	0.66021	-1.3176	3010.4	21.589	0.14673	84.477	-55.929	80.8	76.455	20.901	-3.2688	-3.71	0.77634	-1.5063	32.639	-5.0988
132.58	0.35941	52.455	-3.9269	0.51863	-1.5806	-0.11365	0.11718	-0.023276	0.66021	-1.3176	3009.7	21.586	0.14443	84.477	-55.914	80.801	76.455	20.901	-3.2688	-3.71	0.77634	-1.5063	32.639	-5.0988
132.58	0.35364	52.449	-3.9275	0.51922	-1.5807	-0.11289	0.11874	-0.021742	0.66021	-1.3176	3009.1	21.584	0.14211	84.477	-55.9	80.801	76.455	20.901	-3.2688	-3.71	0.77634	-1.5063	32.639	-5.0988
132.58	0.34784	52.444	-3.9281	0.51981	-1.5808	-0.11208	0.12025	-0.020201	0.66021	-1.3176	3008.4	21.581	0.13978	84.476	-55.888	80.802	76.455	20.901	-3.2688	-3.71	0.77634	-1.5063	32.639	-5.0988
132.58	0.342	52.438	-3.9286	0.52042	-1.5809	-0.11123	0.1217	-0.018654	0.66021	-1.3176	3007.7	21.579	0.13743	84.476	-55.877	80.802	76.455	20.901	-3.2688	-3.71	0.77634	-1.5063	32.639	-5.0988
132.59	0.33613	52.432	-3.9292	0.52103	-1.581	-0.11034	0.12309	-0.017101	0.66021	-1.3176	3007.0	21.577	0.13508	84.475	-55.868	80.803	76.455	20.901	-3.2688	-3.71	0.77634	-1.5063	32.639	-5.0988
132.59	0.33024	52.426	-3.9297	0.52165	-1.5811	-0.1094	0.12443	-0.015543	0.66021	-1.3176	3006.3	21.574	0.13271	84.475	-55.86	80.803	76.455	20.901	-3.2688	-3.71	0.77634	-1.5063	32.639	-5.0988
132.59	0.32432	52.421	-3.9303	0.52227	-1.5811	-0.10842	0.12571	-0.013981	0.66021	-1.3176	3005.6	21.572	0.13033	84.475	-55.853	80.804	76.455	20.901	-3.2688	-3.71	0.77634	-1.5063	32.639	-5.0988
132.59	0.31838	52.415	-3.9308	0.52291	-1.5812	-0.10739	0.12694	-0.012415	0.66021	-1.3176	3004.9	21.569	0.12794	84.474	-55.848	80.804	76.455	20.901	-3.2688	-3.71	0.77634	-1.5063	32.639	-5.0988
132.59	0.31242	52.409	-3.9314	0.52354	-1.5813	-0.10632	0.12811	-0.010846	0.66021	-1.3176	3004.2	21.567	0.12555	84.474	-55.844	80.805	76.455	20.901	-3.2688	-3.71	0.77634	-1.5063	32.639	-5.0988
132.59	0.30645	52.404	-3.9319	0.52419	-1.5813	-0.10521	0.12921	-0.0092753	0.66021	-1.3176	3003.5	21.565	0.12315	84.474	-55.842	80.805	76.455	20.901	-3.2688	-3.71	0.77634	-1.5063	32.639	-5.0988
132.6	0.30046	52.398	-3.9324	0.52484	-1.5814	-0.10406	0.13026	-0.0077031	0.66021	-1.3176	3002.8	21.562	0.12075	84.473	-55.841	80.806	76.455	20.901	-3.2688	-3.71	0.77634	-1.5063	32.639	-5.0988
132.6	0.29447	52.392	-3.9329	0.52549	-1.5814	-0.10286	0.13125	-0.0061302	0.66021	-1.3176	3002.1	21.56	0.11834	84.473	-55.841	80.806	76.455	20.901	-3.2688	-3.71	0.77634	-1.5063	32.639	-5.0988
132.6	0.28847	52.387	-3.9334	0.52615	-1.5814	-0.10163	0.13218	-0.0045573	0.66021	-1.3176	3001.4	21.558	0.11593	84.473	-55.843	80.807	76.455	20.901	-3.2688	-3.71	0.77634	-1.5063	32.639	-5.0988
132.6	0.28247	52.381	-3.9339	0.52681	-1.5814	-0.10036	0.13305	-0.0029851	0.66021	-1.3176	3000.7	21.555	0.11352	84.473	-55.846	80.808	76.455	20.901	-3.2688	-3.71	0.77634	-1.5063	32.639	-5.0988
132.6	0.27647	52.375	-3.9344	0.52748	-1.5814	-0.099043	0.13386	-0.0014144	0.66021	-1.3176	3000.0	21.553	0.1111	84.472	-55.851	80.808	76.455	20.901	-3.2688	-3.71	0.77634	-1.5063	32.639	-5.0988
132.6	0.27047	52.37	-3.9349	0.52815	-1.5815	-0.097691	0.13461	0.00015418	0.66021	-1.3176	2999.3	21.551	0.10869	84.472	-55.857	80.809	76.455	20.901	-3.2688	-3.71	0.77634	-1.5063	32.639	-5.0988
132.61	0.26447	52.364	-3.9354	0.52883	-1.5814	-0.096302	0.1353	0.0017199	0.66021	-1.3176	2998.6	21.548	0.10628	84.472	-55.864	80.809	76.455	20.901	-3.2688	-3.71	0.77634	-1.5063	32.639	-5.0988
132.61	0.25848	52.359	-3.9359	0.5295	-1.5814	-0.094875	0.13592	0.003282	0.66021	-1.3176	2997.9	21.546	0.10388	84.471	-55.873	80.81	76.455	20.901	-3.2688	-3.71	0.77634	-1.5063	32.639	-5.0988
132.61	0.25251	52.353	-3.9364	0.53018	-1.5814	-0.093411	0.13648	0.0048399	0.66021	-1.3176	2997.2	21.544	0.10148	84.471	-55.883	80.81	76.455	20.901	-3.2688	-3.71	0.77634	-1.5063	32.639	-5.0988
132.61	0.24654	52.348	-3.9368	0.53087	-1.5814	-0.091911	0.13698	0.0063927	0.66021	-1.3176	2996.5	21.541	0.099081	84.471	-55.895	80.811	76.455	20.901	-3.2688	-3.71	0.77634	-1.5063	32.639	-5.0988
132.61	0.2406	52.342	-3.9373	0.53155	-1.5814	-0.090376	0.13742	0.0079399	0.66021	-1.3176	2995.8	21.539	0.096691	84.471	-55.908	80.812	76.455	20.901	-3.2688	-3.71	0.77634	-1.5063	32.639	-5.0988
132.62	0.23467	52.337	-3.9377	0.53224	-1.5813	-0.088807	0.13779	0.0094806	0.66021	-1.3176	2995.1	21.537	0.09431	84.47	-55.922	80.812	76.455	20.901	-3.2688	-3.71	0.77634	-1.5063	32.639	-5.0988
132.62	0.22877	52.331	-3.9382	0.53293	-1.5813	-0.087203	0.1381	0.011014	0.66021	-1.3176	2994.4	21.534	0.091937	84.47	-55.938	80.813	76.455	20.901	-3.2688	-3.71	0.77634	-1.5063	32.639	-5.0988
132.62	0.22289	52.326	-3.9386	0.53362	-1.5812	-0.085567	0.13835	0.01254	0.66021	-1.3176	2993.7	21.532	0.089574	84.47	-55.955	80.814	76.455	20.901	-3.2688	-3.71	0.77634	-1.5063	32.639	-5.0988
132.62	0.21703	52.321	-3.939	0.53432	-1.5811	-0.083898	0.13854	0.014057	0.66021	-1.3176	2993.0	21.53	0.087222	84.47	-55.973	80.814	76.455	20.901	-3.2688	-3.71	0.77634	-1.5063	32.639	-5.0988
132.62	0.21121	52.316	-3.9394	0.53501	-1.5811	-0.082197	0.13866	0.015565	0.66021	-1.3176	2992.4	21.528	0.084882	84.47	-55.993	80.815	76.455	20.901	-3.2688	-3.71	0.77634	-1.5063	32.639	-5.0988
132.62	0.20542	52.311	-3.9399	0.5357	-1.581	-0.080466	0.13872	0.017063	0.66021	-1.3176	2991.7	21.526	0.082555	84.47	-56.014	80.816	76.455	20.901	-3.2688	-3.71	0.77634	-1.5063	32.639	-5.0988
132.63	0.19966	52.306	-3.9403	0.5364	-1.5809	-0.078705	0.13871	0.018551	0.66021	-1.3176	2991.0	21.524	0.080242	84.469	-56.036	80.816	76.455	20.901	-3.2688	-3.71	0.77634	-1.5063	32.639	-5.0988
132.63	0.19395	52.301	-3.9406	0.53709	-1.5808	-0.076915	0.13864	0.020027	0.66021	-1.3176	2990.3	21.521	0.077944	84.469	-56.06	80.817	76.455	20.901	-3.2688	-3.71	0.77634	-1.5063	32.639	-5.0988
132.63	0.18827	52.296	-3.941	0.53778	-1.5807	-0.075096	0.13851	0.021491	0.66021	-1.3176	2989.6	21.519	0.075663	84.469	-56.085	80.818	76.455	20.901	-3.2688	-3.71	0.77634	-1.5063	32.639	-5.0988
132.63	0.18264	52.291	-3.9414	0.53847	-1.5806	-0.07325	0.13831	0.022943	0.66021	-1.3176	2988.9	21.517	0.073399	84.469	-56.111	80.818	76.455	20.901	-3.2688	-3.71	0.77634	-1.5063	32.639	-5.0988
132.63	0.17705	52.286	-3.9418	0.53916	-1.5805	-0.071377	0.13805	0.024381	0.66021	-1.3176	2988.2	21.515	0.071153	84.469	-56.139	80.819	76.455	20.901	-3.2688	-3.71	0.77634	-1.5063	32.639	-5.0988
132.63	0.17151	52.281	-3.9421	0.53985	-1.5803	-0.069479	0.13773	0.025805	0.66021	-1.3176	2987.5	21.513	0.068926	84.469	-56.168	80.82	76.455	20.901	-3.2688	-3.71	0.77634	-1.5063	32.639	-5.0988
132.64	0.16601	52.276	-3.9424	0.54054	-1.5802	-0.067555	0.13735	0.027215	0.66021	-1.3176	2986.8	21.511	0.066719	84.469	-56.198	80.821	76.455	20.901	-3.2688	-3.71	0.77634	-1.5063	32.639	-5.0988
132.64	0.16058	52.272	-3.9428	0.54123	-1.5801	-0.065608	0.1369	0.028609	0.66021	-1.3176	2986.1	21.509	0.064534	84.469	-56.23	80.822	76.455	20.901	-3.2688	-3.71	0.77634	-1.5063	32.639	-5.0988
132.64	0.15519	52.267	-3.9431	0.54191	-1.5799	-0.063637	0.13639	0.029988	0.66021	-1.3176	2985.4	21.507	0.062371	84.469	-56.263	80.822	76.455	20.901	-3.2688	-3.71	0.77634	-1.5063	32.639	-5.0988
132.64	0.14987	52.263	-3.9434	0.54259	-1.5798	-0.061644	0.13582	0.03135	0.66021	-1.3176	2984.7	21.505	0.06023	84.469	-56.297	80.823	76.455	20.901	-3.2688	-3.71	0.77634	-1.5063	32.639	-5.0988
132.64	0.1446	52.258	-3.9437	0.54327	-1.5796	-0.05963	0.13518	0.032694	0.66021	-1.3176	2984.0	21.503	0.058114	84.469	-56.332	80.824	76.455	20.901	-3.2688	-3.71	0.77634	-1.5063	32.639	-5.0988
132.64	0.1394	52.254	-3.944	0.54394	-1.5794	-0.057595	0.13449	0.034021	0.66021	-1.3176	2983.3	21.501	0.056022	84.469	-56.369	80.825	76.455	20.901	-3.2688	-3.71	0.77634	-1.5063	32.639	-5.0988
132.65	0.13426	52.25	-3.9443	0.54461	-1.5793	-0.055541	0.13373	0.03533	0.66021	-1.3176	2982.6	21.5	0.053957	84.469	-56.407	80.826	76.455	20.901	-3.2688	-3.71	0.77634	-1.5063	32.639	-5.0988
132.65	0.12918	52.246	-3.9446	0.54528	-1.5791	-0.053469	0.13291	0.036619	0.66021	-1.3176	2981.9	21.498	0.051917	84.469	-56.446	80.827	76.455	20.901	-3.2688	-3.71	0.77634	-1.5063	32.639	-5.0988
132.65	0.12418	52.242	-3.9448	0.54594	-1.5789	-0.051379	0.13203	0.037889	0.66021	-1.3176	2981.2	21.496	0.049906	84.469	-56.487	80.828	76.455	20.901	-3.2688	-3.71	0.77634	-1.5063	32.639	-5.0988
132.65	0.11924	52.238	-3.9451	0.5466	-1.5787	-0.049272	0.1311	0.039139	0.66021	-1.3176	2980.5	21.494	0.047922	84.469	-56.529	80.828	76.455	20.901	-3.2688	-3.71	0.77634	-1.5063	32.639	-5.0988
132.65	0.11438	52.234	-3.9453	0.54725	-1.5785	-0.047149	0.1301	0.040368	0.66021	-1.3176	2979.8	21.493	0.045968	84.469	-56.572	80.829	76.455	20.901	-3.2688	-3.71	0.77634	-1.5063	32.639	-5.0988
132.66	0.10959	52.23	-3.9456	0.5479	-1.5783	-0.045012	0.12904	0.041575	0.66021	-1.3176	2979.1	21.491	0.044043	84.469	-56.616	80.83	76.455	20.901	-3.2688	-3.71	0.77634	-1.5063	32.639	-5.0988
132.66	0.10488	52.227	-3.9458	0.54854	-1.5781	-0.042862	0.12793	0.042761	0.66021	-1.3176	2978.4	21.489	0.04215	84.469	-56.661	80.831	76.455	20.901	-3.2688	-3.71	0.77634	-1.5063	32.639	-5.0988
132.66	0.10025	52.223	-3.946	0.54918	-1.5779	-0.040698	0.12675	0.043924	0.66021	-1.3176	2977.7	21.488	0.040287	84.469	-56.708	80.832	76.455	20.901	-3.2688	-3.71	0.77634	-1.5063	32.639	-5.0988
132.66	0.095692	52.22	-3.9462	0.54981	-1.5776	-0.038523	0.12552	0.045064	0.66021	-1.3176	2977.0	21.486	0.038457	84.47	-56.756	80.833	76.455	20.901	-3.2688	-3.71	0.77634	-1.5063	32.639	-5.0988
132.66	0.091221	52.216	-3.9464	0.55044	-1.5774	-0.036338	0.12424	0.046181	0.66021	-1.3176	2976.3	21.485	0.03666	84.47	-56.805	80.834	76.455	20.901	-3.2688	-3.71	0.77634	-1.5063	32.639	-5.0988
132.66	0.086833	52.213	-3.9465	0.55105	-1.5772	-0.034142	0.1229	0.047274	0.66021	-1.3176	2975.6	21.483	0.034897	84.47	-56.855	80.835	76.455	20.901	-3.2688	-3.71	0.77634	-1.5063	32.639	-5.0988
132.67	0.082531	52.21	-3.9467	0.55166	-1.5769	-0.031938	0.1215	0.048342	0.66021	-1.3176	2974.9	21.482	0.033168	84.47	-56.907	80.836	76.455	20.901	-3.2688	-3.71	0.77634	-1.5063	32.639	-5.0988
132.67	0.078316	52.207	-3.9469	0.55227	-1.5767	-0.029726	0.12005	0.049386	0.66021	-1.3176	2974.2	21.481	0.031473	84.47	-56.959	80.838	76.455	20.901	-3.2688	-3.71	0.77634	-1.5063	32.639	-5.0988
132.67	0.074189	52.204	-3.947	0.55286	-1.5765	-0.027508	0.11854	0.050404	0.66021	-1.3176	2973.5	21.479	0.029815	84.471	-57.013	80.839	76.455	20.901	-3.2688	-3.71	0.77634	-1.5063	32.639	-5.0988
132.67	0.070154	52.201	-3.9471	0.55345	-1.5762	-0.025283	0.11698	0.051396	0.66021	-1.3176	2972.8	21.478	0.028193	84.471	-57.068	80.84	76.455	20.901	-3.2688	-3.71	0.77634	-1.5063	32.639	-5.0988
132.67	0.06621	52.198	-3.9473	0.55403	-1.5759	-0.023055	0.11537	0.052362	0.66021	-1.3176	2972.1	21.477	0.026608	84.471	-57.124	80.841	76.455	20.901	-3.2688	-3.71	0.77634	-1.5063	32.639	-5.0988
132.67	0.062359	52.196	-3.9474	0.55461	-1.5757	-0.020822	0.11371	0.053301	0.66021	-1.3176	2971.4	21.475	0.025061	84.472	-57.181	80.842	76.455	20.901	-3.2688	-3.71	0.77634	-1.5063	32.639	-5.0988
132.67	0.058604	52.193	-3.9475	0.55517	-1.5754	-0.018587	0.112	0.054212	0.66021	-1.3176	2970.7	21.474	0.023551	84.472	-57.239	80.843	76.455	20.901	-3.2688	-3.71	0.77634	-1.5063	32.639	-5.0988
132.68	0.054945	52.191	-3.9476	0.55573	-1.5751	-0.016351	0.11024	0.055097	0.66021	-1.3176	2970.0	21.473	0.022081	84.472	-57.299	80.844	76.455	20.901	-3.2688	-3.71	0.77634	-1.5063	32.639	-5.0988
132.68	0.051384	52.188	-3.9476	0.55627	-1.5749	-0.014114	0.10843	0.055953	0.66021	-1.3176	2969.3	21.472	0.02065	84.473	-57.359	80.846	76.455	20.901	-3.2688	-3.71	0.77634	-1.5063	32.639	-5.0988
132.68	0.047922	52.186	-3.9477	0.55681	-1.5746	-0.011877	0.10657	0.056781	0.66021	-1.3176	2968.6	21.471	0.019258	84.473	-57.421	80.847	76.455	20.901	-3.2688	-3.71	0.77634	-1.5063	32.639	-5.0988
132.68	0.04456	52.184	-3.9477	0.55734	-1.5743	-0.0096424	0.10467	0.05758	0.66021	-1.3176	2967.9	21.47	0.017907	84.473	-57.484	80.848	76.455	20.901	-3.2688	-3.71	0.77634	-1.5063	32.639	-5.0988
132.68	0.0413	52.182	-3.9478	0.55786	-1.574	-0.0074099	0.10272	0.05835	0.66021	-1.3176	2967.2	21.469	0.016597	84.474	-57.547	80.849	76.455	20.901	-3.2688	-3.71	0.77634	-1.5063	32.639	-5.0988
132.68	0.038142	52.18	-3.9478	0.55837	-1.5737	-0.0051811	0.10072	0.059091	0.66021	-1.3176	2966.5	21.468	0.015328	84.474	-57.612	80.851	76.455	20.901	-3.2688	-3.71	0.77634	-1.5063	32.639	-5.0988
132.69	0.035088	52.179	-3.9478	0.55887	-1.5734	-0.0029568	0.098687	0.059802	0.66021	-1.3176	2965.8	21.467	0.014101	84.475	-57.678	80.852	76.455	20.901	-3.2688	-3.71	0.77634	-1.5063	32.639	-5.0988
132.69	0.032139	52.177	-3.9479	0.55935	-1.5731	-0.00073814	0.096607	0.060483	0.66021	-1.3176	2965.1	21.466	0.012915	84.475	-57.745	80.853	76.455	20.901	-3.2688	-3.71	0.77634	-1.5063	32.639	-5.0988
132.69	0.029296	52.175	-3.9479	0.55983	-1.5728	0.0014739	0.094486	0.061134	0.66021	-1.3176	2964.4	21.466	0.011773	84.476	-57.813	80.854	76.455	20.901	-3.2688	-3.71	0.77634	-1.5063	32.639	-5.0988
132.69	0.02656	52.174	-3.9478	0.5603	-1.5725	0.0036782	0.092325	0.061754	0.66021	-1.3176	2963.7	21.465	0.010673	84.476	-57.882	80.856	76.455	20.901	-3.2688	-3.71	0.77634	-1.5063	32.639	-5.0988
132.69	0.023932	52.173	-3.9478	0.56075	-1.5722	0.0058739	0.090125	0.062343	0.66021	-1.3176	2963.0	21.464	0.0096172	84.477	-57.952	80.857	76.455	20.901	-3.2688	-3.71	0.77634	-1.5063	32.639	-5.0988
132.69	0.021413	52.172	-3.9478	0.5612	-1.5719	0.00806	0.087887	0.062902	0.66021	-1.3176	2962.3	21.464	0.0086047	84.477	-58.023	80.859	76.455	20.901	-3.2688	-3.71	0.77634	-1.5063	32.639	-5.0988
132.69	0.019003	52.171	-3.9477	0.56163	-1.5716	0.010235	0.085612	0.063429	0.66021	-1.3176	2961.6	21.463	0.0076362	84.478	-58.095	80.86	76.455	20.901	-3.2688	-3.71	0.77634	-1.5063	32.639	-5.0988
132.7	0.016703	52.17	-3.9477	0.56206	-1.5712	0.012399	0.083301	0.063924	0.66021	-1.3176	2960.9	21.462	0.0067121	84.479	-58.167	80.861	76.455	20.901	-3.2688	-3.71	0.77634	-1.5063	32.639	-5.0988
132.7	0.014515	52.169	-3.9476	0.56247	-1.5709	0.01455	0.080957	0.064389	0.66021	-1.3176	2960.2	21.462	0.0058326	84.479	-58.241	80.863	76.455	20.901	-3.2688	-3.71	0.77634	-1.5063	32.639	-5.0988
132.7	0.012438	52.168	-3.9475	0.56286	-1.5706	0.016688	0.078579	0.064821	0.66021	-1.3176	2959.5	21.461	0.0049981	84.48	-58.316	80.864	76.455	20.901	-3.2688	-3.71	0.77634	-1.5063	32.639	-5.0988
132.7	0.010474	52.168	-3.9474	0.56325	-1.5703	0.01881	0.076169	0.065221	0.66021	-1.3176	2958.8	21.461	0.0042087	84.481	-58.392	80.866	76.455	20.901	-3.2688	-3.71	0.77634	-1.5063	32.639	-5.0988
132.7	0.0086225	52.167	-3.9473	0.56363	-1.5699	0.020918	0.073729	0.065589	0.66021	-1.3176	2958.1	21.461	0.0034648	84.481	-58.468	80.867	76.455	20.901	-3.2688	-3.71	0.77634	-1.5063	32.639	-5.0988
132.7	0.0068847	52.167	-3.9472	0.56399	-1.5696	0.023008	0.071259	0.065925	0.66021	-1.3176	2957.4	21.46	0.0027664	84.482	-58.546	80.869	76.455	20.901	-3.2688	-3.71	0.77634	-1.5063	32.639	-5.0988
132.7	0.0052608	52.167	-3.9471	0.56434	-1.5693	0.025082	0.068761	0.066229	0.66021	-1.3176	2956.7	21.46	0.0021139	84.483	-58.624	80.87	76.455	20.901	-3.2688	-3.71	0.77634	-1.5063	32.639	-5.0988
132.71	0.0037515	52.167	-3.947	0.56468	-1.5689	0.027137	0.066237	0.0665	0.66021	-1.3176	2956.0	21.46	0.0015074	84.483	-58.703	80.872	76.455	20.901	-3.2688	-3.71	0.77634	-1.5063	32.639	-5.0988
132.71	0.002357	52.167	-3.9468	0.565	-1.5686	0.029172	0.063687	0.066739	0.66021	-1.3176	2955.3	21.46	0.00094708	84.484	-58.784	80.873	76.455	20.901	-3.2688	-3.71	0.77634	-1.5063	32.639	-5.0988
132.71	0.0010777	52.167	-3.9467	0.56531	-1.5683	0.031187	0.061113	0.066946	0.66021	-1.3176	2954.6	21.46	0.00043304	84.485	-58.865	80.875	76.455	20.901	-3.2688	-3.71	0.77634	-1.5063	32.639	-5.0988
132.71	-8.6087e-05	52.167	-3.9465	0.56561	-1.5679	0.033182	0.058515	0.067119	0.66021	-1.3176	2953.9	21.459	-3.459e-05	84.486	-58.946	80.877	76.455	20.901	-3.2688	-3.71	0.77634	-1.5063	32.639	-5.0988
132.71	-0.0011341	52.168	-3.9464	0.5659	-1.5676	0.035163	0.055879	0.06726	0.66021	-1.3176	2953.2	21.459	-0.0004557	84.486	-59.029	80.878	76.455	20.901	-3.2688	-3.71	0.77634	-1.5063	32.639	-5.0988
132.71	-0.0020662	52.168	-3.9462	0.56617	-1.5673	0.03712	0.053226	0.067368	0.66021	-1.3176	2952.5	21.459	-0.0008302	84.487	-59.112	80.88	76.455	20.901	-3.2688	-3.71	0.77634	-1.5063	32.639	-5.0988
132.71	-0.0028821	52.169	-3.946	0.56643	-1.5669	0.039052	0.050556	0.067444	0.66021	-1.3176	2951.8	21.459	-0.001158	84.488	-59.197	80.881	76.455	20.901	-3.2688	-3.71	0.77634	-1.5063	32.639	-5.0988
132.71	-0.0035818	52.17	-3.9458	0.56668	-1.5666	0.040957	0.047871	0.067487	0.66021	-1.3176	2951.1	21.46	-0.0014392	84.489	-59.282	80.883	76.455	20.901	-3.2688	-3.71	0.77634	-1.5063	32.639	-5.0988
132.72	-0.0041652	52.17	-3.9456	0.56691	-1.5663	0.042837	0.045172	0.067497	0.66021	-1.3176	2950.4	21.46	-0.0016735	84.49	-59.367	80.885	76.455	20.901	-3.2688	-3.71	0.77634	-1.5063	32.639	-5.0988
132.72	-0.0046322	52.171	-3.9454	0.56713	-1.5659	0.044688	0.04246	0.067475	0.66021	-1.3176	2949.7	21.46	-0.0018611	84.491	-59.454	80.886	76.455	20.901	-3.2688	-3.71	0.77634	-1.5063	32.639	-5.0988
132.72	-0.0049829	52.172	-3.9451	0.56733	-1.5656	0.046511	0.039738	0.06742	0.66021	-1.3176	2949.0	21.46	-0.002002	84.491	-59.541	80.888	76.455	20.901	-3.2688	-3.71	0.77634	-1.5063	32.639	-5.0988
132.72	-0.0052173	52.174	-3.9449	0.56753	-1.5653	0.048305	0.037006	0.067333	0.66021	-1.3176	2948.3	21.46	-0.0020962	84.492	-59.629	80.89	76.455	20.901	-3.2688	-3.71	0.77634	-1.5063	32.639	-5.0988
132.72	-0.0053356	52.175	-3.9446	0.5677	-1.5649	0.050069	0.034265	0.067215	0.66021	-1.3176	2947.6	21.461	-0.0021437	84.493	-59.717	80.892	76.455	20.901	-3.2688	-3.71	0.77634	-1.5063	32.639	-5.0988
132.72	-0.0053379	52.176	-3.9444	0.56787	-1.5646	0.051802	0.031518	0.067064	0.66021	-1.3176	2946.9	21.461	-0.0021446	84.494	-59.807	80.893	76.455	20.901	-3.2688	-3.71	0.77634	-1.5063	32.639	-5.0988
132.72	-0.0052244	52.178	-3.9441	0.56802	-1.5642	0.053504	0.028765	0.066881	0.66021	-1.3176	2946.2	21.461	-0.002099	84.495	-59.897	80.895	76.455	20.901	-3.2688	-3.71	0.77634	-1.5063	32.639	-5.0988
132.72	-0.0049954	52.179	-3.9439	0.56816	-1.5639	0.055174	0.026007	0.066667	0.66021	-1.3176	2945.5	21.462	-0.0020069	84.496	-59.987	80.897	76.455	20.901	-3.2688	-3.71	0.77634	-1.5063	32.639	-5.0988
132.73	-0.0046512	52.181	-3.9436	0.56828	-1.5636	0.056811	0.023247	0.066422	0.66021	-1.3176	2944.8	21.462	-0.0018686	84.497	-60.078	80.899	76.455	20.901	-3.2688	-3.71	0.77634	-1.5063	32.639	-5.0988
132.73	-0.0041921	52.183	-3.9433	0.56839	-1.5632	0.058414	0.020485	0.066145	0.66021	-1.3176	2944.1	21.463	-0.0016842	84.498	-60.17	80.901	76.455	20.901	-3.2688	-3.71	0.77634	-1.5063	32.639	-5.0988
132.73	-0.0036186	52.185	-3.943	0.56848	-1.5629	0.059983	0.017723	0.065838	0.66021	-1.3176	2943.3	21.463	-0.0014538	84.499	-60.262	80.902	76.455	20.901	-3.2688	-3.71	0.77634	-1.5063	32.639	-5.0988
132.73	-0.0029311	52.187	-3.9427	0.56857	-1.5626	0.061517	0.014962	0.0655	0.66021	-1.3176	2942.6	21.464	-0.0011775	84.5	-60.355	80.904	76.455	20.901	-3.2688	-3.71	0.77634	-1.5063	32.639	-5.0988
132.73	-0.0021301	52.189	-3.9424	0.56863	-1.5623	0.063015	0.012203	0.065132	0.66021	-1.3176	2941.9	21.465	-0.00085572	84.501	-60.449	80.906	76.455	20.901	-3.2688	-3.71	0.77634	-1.5063	32.639	-5.0988
132.73	-0.0012161	52.191	-3.9421	0.56869	-1.5619	0.064478	0.0094477	0.064733	0.66021	-1.3176	2941.2	21.465	-0.00048854	84.502	-60.543	80.908	76.455	20.901	-3.2688	-3.71	0.77634	-1.5063	32.639	-5.0988
132.73	-0.00018972	52.194	-3.9417	0.56873	-1.5616	0.065903	0.0066976	0.064305	0.66021	-1.3176	2940.5	21.466	-7.6214e-05	84.503	-60.637	80.91	76.455	20.901	-3.2688	-3.71	0.77634	-1.5063	32.639	-5.0988
132.73	0.0009484	52.196	-3.9414	0.56875	-1.5613	0.0673	0.003938	0.063848	0.66021	-1.3176	2939.8	21.467	0.00038099	84.504	-60.732	80.912	76.455	20.901	-3.2688	-3.71	0.77634	-1.5063	32.639	-5.0988
132.73	0.0021976	52.199	-3.9411	0.56877	-1.561	0.068661	0.0011813	0.06336	0.66021	-1.3176	2939.1	21.468	0.0008828	84.506	-60.827	80.914	76.455	20.901	-3.2688	-3.71	0.77634	-1.5063	32.639	-5.0988
132.73	0.0035571	52.201	-3.9407	0.56877	-1.5607	0.069985	-0.0015681	0.062844	0.66021	-1.3176	2938.4	21.469	0.0014289	84.507	-60.923	80.915	76.455	20.901	-3.2688	-3.71	0.77634	-1.5063	32.639	-5.0988
132.74	0.0050263	52.204	-3.9404	0.56875	-1.5603	0.07127	-0.0043088	0.062299	0.66021	-1.3176	2937.7	21.469	0.0020191	84.508	-61.019	80.917	76.455	20.901	-3.2688	-3.71	0.77634	-1.5063	32.639	-5.0988
132.74	0.0066042	52.207	-3.94	0.56872	-1.56	0.072516	-0.0070395	0.061726	0.66021	-1.3176	2937.0	21.47	0.0026529	84.509	-61.116	80.919	76.455	20.901	-3.2688	-3.71	0.77634	-1.5063	32.639	-5.0988
132.74	0.0082902	52.21	-3.9396	0.56868	-1.5597	0.073724	-0.0097589	0.061124	0.66021	-1.3176	2936.3	21.471	0.0033301	84.51	-61.213	80.921	76.455	20.901	-3.2688	-3.71	0.77634	-1.5063	32.639	-5.0988
132.74	0.010083	52.213	-3.9393	0.56863	-1.5594	0.074891	-0.012466	0.060495	0.66021	-1.3176	2935.6	21.472	0.0040503	84.511	-61.31	80.923	76.455	20.901	-3.2688	-3.71	0.77634	-1.5063	32.639	-5.0988
132.74	0.011982	52.216	-3.9389	0.56856	-1.5591	0.076018	-0.015158	0.059838	0.66021	-1.3176	2934.9	21.473	0.0048131	84.512	-61.408	80.925	76.455	20.901	-3.2688	-3.71	0.77634	-1.5063	32.639	-5.0988
132.74	0.013987	52.219	-3.9385	0.56847	-1.5588	0.077105	-0.017836	0.059155	0.66021	-1.3176	2934.2	21.474	0.0056181	84.514	-61.506	80.927	76.455	20.901	-3.2688	-3.71	0.77634	-1.5063	32.639	-5.0988
132.74	0.016095	52.222	-3.9381	0.56838	-1.5585	0.07815	-0.020497	0.058445	0.66021	-1.3176	2933.5	21.475	0.006465	84.515	-61.604	80.929	76.455	20.901	-3.2688	-3.71	0.77634	-1.5063	32.639	-5.0988
132.74	0.018307	52.225	-3.9377	0.56827	-1.5582	0.079154	-0.02314	0.057709	0.66021	-1.3176	2932.7	21.476	0.0073533	84.516	-61.702	80.931	76.455	20.901	-3.2688	-3.71	0.77634	-1.5063	32.639	-5.0988
132.74	0.020621	52.229	-3.9373	0.56815	-1.558	0.080116	-0.025765	0.056947	0.66021	-1.3176	2932.0	21.478	0.0082825	84.517	-61.8	80.933	76.455	20.901	-3.2688	-3.71	0.77634	-1.5063	32.639	-5.0988
132.74	0.023036	52.232	-3.9369	0.56801	-1.5577	0.081036	-0.028369	0.05616	0.66021	-1.3176	2931.3	21.479	0.0092523	84.518	-61.899	80.935	76.455	20.901	-3.2688	-3.71	0.77634	-1.5063	32.639	-5.0988
132.74	0.02555	52.236	-3.9365	0.56786	-1.5574	0.081913	-0.030952	0.055348	0.66021	-1.3176	2930.6	21.48	0.010262	84.52	-61.998	80.937	76.455	20.901	-3.2688	-3.71	0.77634	-1.5063	32.639	-5.0988
132.75	0.028163	52.239	-3.9361	0.5677	-1.5571	0.082747	-0.033512	0.054512	0.66021	-1.3176	2929.9	21.481	0.011311	84.521	-62.097	80.939	76.455	20.901	-3.2688	-3.71	0.77634	-1.5063	32.639	-5.0988
132.75	0.030874	52.243	-3.9357	0.56753	-1.5568	0.083537	-0.036049	0.053653	0.66021	-1.3176	2929.2	21.482	0.0124	84.522	-62.196	80.941	76.455	20.901	-3.2688	-3.71	0.77634	-1.5063	32.639	-5.0988
132.75	0.03368	52.247	-3.9353	0.56734	-1.5566	0.084285	-0.038561	0.052769	0.66021	-1.3176	2928.5	21.484	0.013527	84.523	-62.295	80.943	76.455	20.901	-3.2688	-3.71	0.77634	-1.5063	32.639	-5.0988
132.75	0.036581	52.251	-3.9348	0.56714	-1.5563	0.084988	-0.041046	0.051864	0.66021	-1.3176	2927.8	21.485	0.014692	84.524	-62.394	80.945	76.455	20.901	-3.2688	-3.71	0.77634	-1.5063	32.639	-5.0988
132.75	0.039576	52.254	-3.9344	0.56693	-1.5561	0.085647	-0.043505	0.050935	0.66021	-1.3176	2927.1	21.486	0.015894	84.526	-62.492	80.947	76.455	20.901	-3.2688	-3.71	0.77634	-1.5063	32.639	-5.0988
132.75	0.042663	52.258	-3.934	0.56671	-1.5558	0.086262	-0.045935	0.049985	0.66021	-1.3176	2926.4	21.488	0.017134	84.527	-62.591	80.949	76.455	20.901	-3.2688	-3.71	0.77634	-1.5063	32.639	-5.0988
132.75	0.04584	52.262	-3.9336	0.56647	-1.5556	0.086833	-0.048336	0.049014	0.66021	-1.3176	2925.7	21.489	0.018409	84.528	-62.69	80.952	76.455	20.901	-3.2688	-3.71	0.77634	-1.5063	32.639	-5.0988
132.75	0.049106	52.266	-3.9331	0.56622	-1.5553	0.087359	-0.050706	0.048022	0.66021	-1.3176	2924.9	21.491	0.019721	84.53	-62.788	80.954	76.455	20.901	-3.2688	-3.71	0.77634	-1.5063	32.639	-5.0988
132.75	0.05246	52.271	-3.9327	0.56597	-1.5551	0.08784	-0.053045	0.04701	0.66021	-1.3176	2924.2	21.492	0.021068	84.531	-62.886	80.956	76.455	20.901	-3.2688	-3.71	0.77634	-1.5063	32.639	-5.0988
132.75	0.0559	52.275	-3.9322	0.56569	-1.5549	0.088277	-0.055352	0.045978	0.66021	-1.3176	2923.5	21.493	0.022449	84.532	-62.984	80.958	76.455	20.901	-3.2688	-3.71	0.77634	-1.5063	32.639	-5.0988
132.75	0.059425	52.279	-3.9318	0.56541	-1.5546	0.088668	-0.057625	0.044927	0.66021	-1.3176	2922.8	21.495	0.023864	84.533	-63.082	80.96	76.455	20.901	-3.2688	-3.71	0.77634	-1.5063	32.639	-5.0988
132.75	0.063032	52.283	-3.9314	0.56512	-1.5544	0.089015	-0.059864	0.043858	0.66021	-1.3176	2922.1	21.496	0.025312	84.535	-63.179	80.962	76.455	20.901	-3.2688	-3.71	0.77634	-1.5063	32.639	-5.0988
132.75	0.066721	52.288	-3.9309	0.56481	-1.5542	0.089316	-0.062068	0.042771	0.66021	-1.3176	2921.4	21.498	0.026793	84.536	-63.276	80.964	76.455	20.901	-3.2688	-3.71	0.77634	-1.5063	32.639	-5.0988
132.75	0.07049	52.292	-3.9305	0.5645	-1.554	0.089572	-0.064235	0.041666	0.66021	-1.3176	2920.7	21.499	0.028306	84.537	-63.372	80.966	76.455	20.901	-3.2688	-3.71	0.77634	-1.5063	32.639	-5.0988
132.76	0.074336	52.296	-3.93	0.56417	-1.5538	0.089783	-0.066365	0.040545	0.66021	-1.3176	2920.0	21.501	0.02985	84.539	-63.467	80.968	76.455	20.901	-3.2688	-3.71	0.77634	-1.5063	32.639	-5.0988
132.76	0.078259	52.301	-3.9296	0.56383	-1.5536	0.089949	-0.068457	0.039407	0.66021	-1.3176	2919.3	21.503	0.031425	84.54	-63.562	80.97	76.455	20.901	-3.2688	-3.71	0.77634	-1.5063	32.639	-5.0988
132.76	0.082256	52.305	-3.9291	0.56349	-1.5534	0.09007	-0.07051	0.038254	0.66021	-1.3176	2918.6	21.504	0.033029	84.541	-63.656	80.973	76.455	20.901	-3.2688	-3.71	0.77634	-1.5063	32.639	-5.0988
132.76	0.086326	52.31	-3.9287	0.56313	-1.5532	0.090145	-0.072524	0.037086	0.66021	-1.3176	2917.8	21.506	0.034663	84.542	-63.749	80.975	76.455	20.901	-3.2688	-3.71	0.77634	-1.5063	32.639	-5.0988
132.76	0.090467	52.314	-3.9282	0.56276	-1.553	0.090176	-0.074496	0.035903	0.66021	-1.3176	2917.1	21.507	0.036325	84.544	-63.842	80.977	76.455	20.901	-3.2688	-3.71	0.77634	-1.5063	32.639	-5.0988
132.76	0.094676	52.319	-3.9278	0.56238	-1.5528	0.090162	-0.076428	0.034707	0.66021	-1.3176	2916.4	21.509	0.038015	84.545	-63.933	80.979	76.455	20.901	-3.2688	-3.71	0.77634	-1.5063	32.639	-5.0988
132.76	0.098953	52.324	-3.9273	0.562	-1.5527	0.090103	-0.078317	0.033497	0.66021	-1.3176	2915.7	21.511	0.039732	84.546	-64.023	80.981	76.455	20.901	-3.2688	-3.71	0.77634	-1.5063	32.639	-5.0988
132.76	0.1033	52.328	-3.9269	0.5616	-1.5525	0.09	-0.080164	0.032275	0.66021	-1.3176	2915.0	21.512	0.041475	84.548	-64.112	80.983	76.455	20.901	-3.2688	-3.71	0.77634	-1.5063	32.639	-5.0988
132.76	0.1077	52.333	-3.9264	0.5612	-1.5523	0.089852	-0.081967	0.031042	0.66021	-1.3176	2914.3	21.514	0.043243	84.549	-64.2	80.985	76.455	20.901	-3.2688	-3.71	0.77634	-1.5063	32.639	-5.0988
132.76	0.11217	52.338	-3.926	0.56078	-1.5522	0.089659	-0.083726	0.029796	0.66021	-1.3176	2913.6	21.516	0.045036	84.55	-64.286	80.987	76.455	20.901	-3.2688	-3.71	0.77634	-1.5063	32.639	-5.0988
132.76	0.11669	52.342	-3.9255	0.56036	-1.552	0.089423	-0.08544	0.028541	0.66021	-1.3176	2912.9	21.517	0.046852	84.552	-64.371	80.989	76.455	20.901	-3.2688	-3.71	0.77634	-1.5063	32.639	-5.0988
132.76	0.12128	52.347	-3.9251	0.55993	-1.5519	0.089143	-0.087108	0.027275	0.66021	-1.3176	2912.1	21.519	0.048692	84.553	-64.454	80.992	76.455	20.901	-3.2688	-3.71	0.77634	-1.5063	32.639	-5.0988
132.76	0.12592	52.352	-3.9246	0.55949	-1.5518	0.088819	-0.08873	0.025999	0.66021	-1.3176	2911.4	21.521	0.050554	84.554	-64.535	80.994	76.455	20.901	-3.2688	-3.71	0.77634	-1.5063	32.639	-5.0988
132.76	0.13061	52.357	-3.9242	0.55904	-1.5516	0.088453	-0.090306	0.024715	0.66021	-1.3176	2910.7	21.522	0.052437	84.556	-64.614	80.996	76.455	20.901	-3.2688	-3.71	0.77634	-1.5063	32.639	-5.0988
132.76	0.13535	52.361	-3.9237	0.55858	-1.5515	0.088043	-0.091834	0.023423	0.66021	-1.3176	2910.0	21.524	0.054341	84.557	-64.691	80.998	76.455	20.901	-3.2688	-3.71	0.77634	-1.5063	32.639	-5.0988
132.76	0.14015	52.366	-3.9233	0.55812	-1.5514	0.08759	-0.093315	0.022123	0.66021	-1.3176	2909.3	21.526	0.056264	84.558	-64.766	81.0	76.455	20.901	-3.2688	-3.71	0.77634	-1.5063	32.639	-5.0988
132.76	0.14499	52.371	-3.9229	0.55765	-1.5513	0.087095	-0.094747	0.020817	0.66021	-1.3176	2908.6	21.528	0.058206	84.559	-64.839	81.002	76.455	20.901	-3.2688	-3.71	0.77634	-1.5063	32.639	-5.0988
132.76	0.14987	52.376	-3.9224	0.55717	-1.5512	0.086558	-0.096131	0.019504	0.66021	-1.3176	2907.9	21.529	0.060167	84.561	-64.909	81.004	76.455	20.901	-3.2688	-3.71	0.77634	-1.5063	32.639	-5.0988
132.76	0.1548	52.381	-3.922	0.55669	-1.5511	0.085979	-0.097465	0.018186	0.66021	-1.3176	2907.2	21.531	0.062144	84.562	-64.976	81.006	76.455	20.901	-3.2688	-3.71	0.77634	-1.5063	32.639	-5.0988
132.76	0.15977	52.385	-3.9216	0.5562	-1.551	0.08536	-0.09875	0.016862	0.66021	-1.3176	2906.5	21.533	0.064138	84.563	-65.04	81.008	76.455	20.901	-3.2688	-3.71	0.77634	-1.5063	32.639	-5.0988
132.77	0.16478	52.39	-3.9211	0.5557	-1.5509	0.084699	-0.099985	0.015535	0.66021	-1.3176	2905.7	21.535	0.066147	84.565	-65.101	81.01	76.455	20.901	-3.2688	-3.71	0.77634	-1.5063	32.639	-5.0988
132.77	0.16982	52.395	-3.9207	0.5552	-1.5509	0.083998	-0.10117	0.014203	0.66021	-1.3176	2905.0	21.536	0.06817	84.566	-65.158	81.012	76.455	20.901	-3.2688	-3.71	0.77634	-1.5063	32.639	-5.0988
132.77	0.1749	52.4	-3.9203	0.55469	-1.5508	0.083257	-0.1023	0.012869	0.66021	-1.3176	2904.3	21.538	0.070207	84.567	-65.212	81.015	76.455	20.901	-3.2688	-3.71	0.77634	-1.5063	32.639	-5.0988
132.77	0.18001	52.405	-3.9199	0.55418	-1.5507	0.082476	-0.10339	0.011532	0.66021	-1.3176	2903.6	21.54	0.072257	84.568	-65.263	81.017	76.455	20.901	-3.2688	-3.71	0.77634	-1.5063	32.639	-5.0988
132.77	0.18514	52.409	-3.9195	0.55366	-1.5507	0.081657	-0.10442	0.010194	0.66021	-1.3176	2902.9	21.542	0.074319	84.57	-65.309	81.019	76.455	20.901	-3.2688	-3.71	0.77634	-1.5063	32.639	-5.0988
132.77	0.19031	52.414	-3.9191	0.55313	-1.5506	0.080799	-0.1054	0.0088538	0.66021	-1.3176	2902.2	21.543	0.076391	84.571	-65.351	81.021	76.455	20.901	-3.2688	-3.71	0.77634	-1.5063	32.639	-5.0988
132.77	0.1955	52.419	-3.9187	0.5526	-1.5506	0.079903	-0.10632	0.0075134	0.66021	-1.3176	2901.5	21.545	0.078474	84.572	-65.389	81.023	76.455	20.901	-3.2688	-3.71	0.77634	-1.5063	32.639	-5.0988
132.77	0.20072	52.424	-3.9183	0.55207	-1.5506	0.078969	-0.1072	0.0061731	0.66021	-1.3176	2900.8	21.547	0.080566	84.573	-65.423	81.025	76.455	20.901	-3.2688	-3.71	0.77634	-1.5063	32.639	-5.0988
132.77	0.20595	52.428	-3.9179	0.55153	-1.5505	0.077998	-0.10802	0.0048335	0.66021	-1.3176	2900.0	21.548	0.082665	84.574	-65.451	81.027	76.455	20.901	-3.2688	-3.71	0.77634	-1.5063	32.639	-5.0988
132.77	0.2112	52.433	-3.9175	0.55099	-1.5505	0.076992	-0.10879	0.0034952	0.66021	-1.3176	2899.3	21.55	0.084772	84.576	-65.475	81.029	76.455	20.901	-3.2688	-3.71	0.77634	-1.5063	32.639	-5.0988
132.77	0.21647	52.438	-3.9171	0.55044	-1.5505	0.075949	-0.10951	0.0021589	0.66021	-1.3176	2898.6	21.552	0.086886	84.577	-65.494	81.031	76.455	20.901	-3.2688	-3.71	0.77634	-1.5063	32.639	-5.0988
132.77	0.22175	52.443	-3.9167	0.54989	-1.5505	0.074871	-0.11018	0.00082499	0.66021	-1.3176	2897.9	21.554	0.089004	84.578	-65.508	81.033	76.455	20.901	-3.2688	-3.71	0.77634	-1.5063	32.639	-5.0988
132.77	0.22704	52.447	-3.9164	0.54934	-1.5505	0.073759	-0.11079	-0.00050575	0.66021	-1.3176	2897.2	21.555	0.091127	84.579	-65.517	81.035	76.455	20.901	-3.2688	-3.71	0.77634	-1.5063	32.639	-5.0988
132.77	0.23235	52.452	-3.916	0.54879	-1.5505	0.072612	-0.11135	-0.0018328	0.66021	-1.3176	2896.5	21.557	0.093254	84.58	-65.521	81.037	76.455	20.901	-3.2688	-3.71	0.77634	-1.5063	32.639	-5.0988
132.77	0.23765	52.456	-3.9156	0.54823	-1.5505	0.071433	-0.11186	-0.0031555	0.66021	-1.3176	2895.8	21.559	0.095383	84.582	-65.519	81.039	76.455	20.901	-3.2688	-3.71	0.77634	-1.5063	32.639	-5.0988
132.77	0.24297	52.461	-3.9153	0.54767	-1.5505	0.07022	-0.11231	-0.0044733	0.66021	-1.3176	2895.0	21.56	0.097514	84.583	-65.513	81.041	76.455	20.901	-3.2688	-3.71	0.77634	-1.5063	32.639	-5.0988
132.77	0.24828	52.466	-3.9149	0.54711	-1.5505	0.068976	-0.11271	-0.0057856	0.66021	-1.3176	2894.3	21.562	0.099646	84.584	-65.501	81.043	76.455	20.901	-3.2688	-3.71	0.77634	-1.5063	32.639	-5.0988
132.77	0.2536	52.47	-3.9146	0.54654	-1.5506	0.0677	-0.11306	-0.0070918	0.66021	-1.3176	2893.6	21.564	0.10178	84.585	-65.484	81.045	76.455	20.901	-3.2688	-3.71	0.77634	-1.5063	32.639	-5.0988
132.77	0.25891	52.475	-3.9143	0.54597	-1.5506	0.066394	-0.11335	-0.0083914	0.66021	-1.3176	2892.9	21.565	0.10391	84.586	-65.463	81.047	76.455	20.901	-3.2688	-3.71	0.77634	-1.5063	32.639	-5.0988
132.77	0.26421	52.479	-3.9139	0.54541	-1.5507	0.065058	-0.1136	-0.0096838	0.66021	-1.3176	2892.2	21.567	0.10604	84.587	-65.436	81.048	76.455	20.901	-3.2688	-3.71	0.77634	-1.5063	32.639	-5.0988
132.77	0.26951	52.483	-3.9136	0.54484	-1.5507	0.063693	-0.11379	-0.010968	0.66021	-1.3176	2891.5	21.568	0.10816	84.588	-65.405	81.05	76.455	20.901	-3.2688	-3.71	0.77634	-1.5063	32.639	-5.0988
132.77	0.2748	52.488	-3.9133	0.54427	-1.5508	0.062299	-0.11392	-0.012245	0.66021	-1.3176	2890.8	21.57	0.11028	84.589	-65.37	81.052	76.455	20.901	-3.2688	-3.71	0.77634	-1.5063	32.639	-5.0988
132.77	0.28008	52.492	-3.913	0.5437	-1.5508	0.060877	-0.11401	-0.013512	0.66021	-1.3176	2890.1	21.572	0.1124	84.59	-65.33	81.054	76.455	20.901	-3.2688	-3.71	0.77634	-1.5063	32.639	-5.0988
132.77	0.28534	52.496	-3.9127	0.54313	-1.5509	0.059428	-0.11404	-0.01477	0.66021	-1.3176	2889.3	21.573	0.11451	84.592	-65.286	81.056	76.455	20.901	-3.2688	-3.71	0.77634	-1.5063	32.639	-5.0988
132.77	0.29058	52.5	-3.9124	0.54256	-1.551	0.057953	-0.11402	-0.016018	0.66021	-1.3176	2888.6	21.575	0.11661	84.593	-65.238	81.058	76.455	20.901	-3.2688	-3.71	0.77634	-1.5063	32.639	-5.0988
132.77	0.29581	52.505	-3.9121	0.54199	-1.5511	0.056453	-0.11395	-0.017256	0.66021	-1.3176	2887.9	21.576	0.11871	84.594	-65.186	81.06	76.455	20.901	-3.2688	-3.71	0.77634	-1.5063	32.639	-5.0988
132.77	0.30101	52.509	-3.9118	0.54142	-1.5512	0.054928	-0.11382	-0.018482	0.66021	-1.3176	2887.2	21.578	0.12079	84.595	-65.131	81.062	76.455	20.901	-3.2688	-3.71	0.77634	-1.5063	32.639	-5.0988
132.77	0.3062	52.513	-3.9116	0.54085	-1.5513	0.053379	-0.11365	-0.019697	0.66021	-1.3176	2886.5	21.579	0.12287	84.596	-65.073	81.063	76.455	20.901	-3.2688	-3.71	0.77634	-1.5063	32.639	-5.0988
132.77	0.31135	52.517	-3.9113	0.54028	-1.5514	0.051807	-0.11342	-0.0209	0.66021	-1.3176	2885.8	21.581	0.12494	84.597	-65.011	81.065	76.455	20.901	-3.2688	-3.71	0.77634	-1.5063	32.639	-5.0988
132.77	0.31648	52.521	-3.911	0.53972	-1.5515	0.050212	-0.11314	-0.022091	0.66021	-1.3176	2885.1	21.582	0.127	84.598	-64.947	81.067	76.455	20.901	-3.2688	-3.71	0.77634	-1.5063	32.639	-5.0988
132.77	0.32157	52.525	-3.9108	0.53915	-1.5516	0.048596	-0.11282	-0.023268	0.66021	-1.3176	2884.4	21.584	0.12904	84.598	-64.879	81.069	76.455	20.901	-3.2688	-3.71	0.77634	-1.5063	32.639	-5.0988
132.77	0.32664	52.528	-3.9106	0.53859	-1.5517	0.04696	-0.11244	-0.024432	0.66021	-1.3176	2883.6	21.585	0.13107	84.599	-64.81	81.071	76.455	20.901	-3.2688	-3.71	0.77634	-1.5063	32.639	-5.0988
132.77	0.33167	52.532	-3.9103	0.53803	-1.5518	0.045303	-0.11201	-0.025582	0.66021	-1.3176	2882.9	21.586	0.13309	84.6	-64.738	81.072	76.455	20.901	-3.2688	-3.71	0.77634	-1.5063	32.639	-5.0988
132.77	0.33666	52.536	-3.9101	0.53747	-1.5519	0.043628	-0.11153	-0.026718	0.66021	-1.3176	2882.2	21.588	0.13509	84.601	-64.663	81.074	76.455	20.901	-3.2688	-3.71	0.77634	-1.5063	32.639	-5.0988
132.77	0.34161	52.54	-3.9099	0.53691	-1.5521	0.041934	-0.111	-0.027839	0.66021	-1.3176	2881.5	21.589	0.13707	84.602	-64.587	81.076	76.455	20.901	-3.2688	-3.71	0.77634	-1.5063	32.639	-5.0988
132.77	0.34652	52.543	-3.9097	0.53636	-1.5522	0.040222	-0.11043	-0.028944	0.66021	-1.3176	2880.8	21.59	0.13904	84.603	-64.509	81.077	76.455	20.901	-3.2688	-3.71	0.77634	-1.5063	32.639	-5.0988
132.77	0.35139	52.547	-3.9095	0.53581	-1.5524	0.038495	-0.1098	-0.030033	0.66021	-1.3176	2880.1	21.592	0.14099	84.604	-64.429	81.079	76.455	20.901	-3.2688	-3.71	0.77634	-1.5063	32.639	-5.0988
132.77	0.35621	52.55	-3.9093	0.53526	-1.5525	0.036751	-0.10913	-0.031107	0.66021	-1.3176	2879.4	21.593	0.14293	84.605	-64.348	81.081	76.455	20.901	-3.2688	-3.71	0.77634	-1.5063	32.639	-5.0988
132.77	0.36098	52.554	-3.9091	0.53472	-1.5527	0.034993	-0.10841	-0.032163	0.66021	-1.3176	2878.7	21.594	0.14484	84.606	-64.265	81.082	76.455	20.901	-3.2688	-3.71	0.77634	-1.5063	32.639	-5.0988
132.77	0.36571	52.557	-3.9089	0.53418	-1.5528	0.033221	-0.10764	-0.033203	0.66021	-1.3176	2877.9	21.595	0.14673	84.606	-64.181	81.084	76.455	20.901	-3.2688	-3.71	0.77634	-1.5063	32.639	-5.0988
132.77	0.37038	52.56	-3.9088	0.53364	-1.553	0.031435	-0.10683	-0.034225	0.66021	-1.3176	2877.2	21.597	0.14861	84.607	-64.096	81.086	76.455	20.901	-3.2688	-3.71	0.77634	-1.5063	32.639	-5.0988
132.77	0.37499	52.563	-3.9086	0.53311	-1.5532	0.029638	-0.10597	-0.035229	0.66021	-1.3176	2876.5	21.598	0.15046	84.608	-64.01	81.087	76.455	20.901	-3.2688	-3.71	0.77634	-1.5063	32.639	-5.0988
132.78	0.37956	52.566	-3.9085	0.53258	-1.5534	0.027829	-0.10507	-0.036214	0.66021	-1.3176	2875.8	21.599	0.15229	84.609	-63.922	81.089	76.455	20.901	-3.2688	-3.71	0.77634	-1.5063	32.639	-5.0988
132.78	0.38406	52.569	-3.9084	0.53206	-1.5536	0.026009	-0.10412	-0.037182	0.66021	-1.3176	2875.1	21.6	0.15409	84.609	-63.834	81.09	76.455	20.901	-3.2688	-3.71	0.77634	-1.5063	32.639	-5.0988
132.78	0.3885	52.572	-3.9082	0.53154	-1.5537	0.02418	-0.10312	-0.03813	0.66021	-1.3176	2874.4	21.601	0.15587	84.61	-63.746	81.092	76.455	20.901	-3.2688	-3.71	0.77634	-1.5063	32.639	-5.0988
132.78	0.39288	52.575	-3.9081	0.53103	-1.5539	0.022342	-0.10208	-0.039058	0.66021	-1.3176	2873.7	21.602	0.15763	84.611	-63.656	81.094	76.455	20.901	-3.2688	-3.71	0.77634	-1.5063	32.639	-5.0988
132.78	0.3972	52.578	-3.908	0.53052	-1.5541	0.020496	-0.101	-0.039967	0.66021	-1.3176	2873.0	21.603	0.15936	84.612	-63.566	81.095	76.455	20.901	-3.2688	-3.71	0.77634	-1.5063	32.639	-5.0988
132.78	0.40145	52.581	-3.9079	0.53002	-1.5543	0.018643	-0.099878	-0.040856	0.66021	-1.3176	2872.3	21.604	0.16107	84.612	-63.476	81.097	76.455	20.901	-3.2688	-3.71	0.77634	-1.5063	32.639	-5.0988
132.78	0.40564	52.583	-3.9078	0.52952	-1.5545	0.016784	-0.098712	-0.041725	0.66021	-1.3176	2871.5	21.605	0.16274	84.613	-63.385	81.098	76.455	20.901	-3.2688	-3.71	0.77634	-1.5063	32.639	-5.0988
132.78	0.40975	52.586	-3.9077	0.52903	-1.5548	0.014919	-0.097504	-0.042573	0.66021	-1.3176	2870.8	21.606	0.16439	84.613	-63.294	81.099	76.455	20.901	-3.2688	-3.71	0.77634	-1.5063	32.639	-5.0988
132.78	0.41379	52.588	-3.9077	0.52855	-1.555	0.01305	-0.096256	-0.043399	0.66021	-1.3176	2870.1	21.607	0.16601	84.614	-63.202	81.101	76.455	20.901	-3.2688	-3.71	0.77634	-1.5063	32.639	-5.0988
132.78	0.41776	52.591	-3.9076	0.52807	-1.5552	0.011178	-0.094967	-0.044205	0.66021	-1.3176	2869.4	21.608	0.1676	84.615	-63.11	81.102	76.455	20.901	-3.2688	-3.71	0.77634	-1.5063	32.639	-5.0988
132.78	0.42166	52.593	-3.9076	0.5276	-1.5554	0.0093027	-0.093638	-0.044988	0.66021	-1.3176	2868.7	21.609	0.16917	84.615	-63.018	81.104	76.455	20.901	-3.2688	-3.71	0.77634	-1.5063	32.639	-5.0988
132.78	0.42548	52.595	-3.9075	0.52713	-1.5556	0.0074257	-0.092271	-0.04575	0.66021	-1.3176	2868.0	21.61	0.1707	84.616	-62.926	81.105	76.455	20.901	-3.2688	-3.71	0.77634	-1.5063	32.639	-5.0988
132.78	0.42922	52.597	-3.9075	0.52667	-1.5559	0.0055478	-0.090866	-0.046489	0.66021	-1.3176	2867.3	21.61	0.1722	84.616	-62.834	81.107	76.455	20.901	-3.2688	-3.71	0.77634	-1.5063	32.639	-5.0988
132.78	0.43288	52.6	-3.9075	0.52622	-1.5561	0.0036697	-0.089423	-0.047206	0.66021	-1.3176	2866.6	21.611	0.17367	84.617	-62.742	81.108	76.455	20.901	-3.2688	-3.71	0.77634	-1.5063	32.639	-5.0988
132.78	0.43647	52.601	-3.9074	0.52578	-1.5563	0.0017924	-0.087944	-0.047901	0.66021	-1.3176	2865.9	21.612	0.1751	84.617	-62.65	81.109	76.455	20.901	-3.2688	-3.71	0.77634	-1.5063	32.639	-5.0988
132.78	0.43996	52.603	-3.9074	0.52534	-1.5566	-8.3323e-05	-0.086429	-0.048572	0.66021	-1.3176	2865.1	21.612	0.17651	84.618	-62.558	81.111	76.455	20.901	-3.2688	-3.71	0.77634	-1.5063	32.639	-5.0988
132.78	0.44338	52.605	-3.9074	0.52492	-1.5568	-0.0019566	-0.084878	-0.04922	0.66021	-1.3176	2864.4	21.613	0.17787	84.618	-62.466	81.112	76.455	20.901	-3.2688	-3.71	0.77634	-1.5063	32.639	-5.0988
132.78	0.44671	52.607	-3.9075	0.52449	-1.5571	-0.0038265	-0.083293	-0.049845	0.66021	-1.3176	2863.7	21.614	0.17921	84.619	-62.374	81.113	76.455	20.901	-3.2688	-3.71	0.77634	-1.5063	32.639	-5.0988
132.78	0.44995	52.608	-3.9075	0.52408	-1.5573	-0.0056924	-0.081675	-0.050446	0.66021	-1.3176	2863.0	21.614	0.18051	84.619	-62.283	81.114	76.455	20.901	-3.2688	-3.71	0.77634	-1.5063	32.639	-5.0988
132.78	0.45311	52.61	-3.9075	0.52368	-1.5576	-0.0075532	-0.080023	-0.051023	0.66021	-1.3176	2862.3	21.615	0.18177	84.62	-62.192	81.116	76.455	20.901	-3.2688	-3.71	0.77634	-1.5063	32.639	-5.0988
132.78	0.45617	52.611	-3.9076	0.52328	-1.5578	-0.0094082	-0.078339	-0.051576	0.66021	-1.3176	2861.6	21.615	0.183	84.62	-62.101	81.117	76.455	20.901	-3.2688	-3.71	0.77634	-1.5063	32.639	-5.0988
132.78	0.45915	52.613	-3.9076	0.52289	-1.5581	-0.011257	-0.076624	-0.052105	0.66021	-1.3176	2860.9	21.616	0.1842	84.62	-62.01	81.118	76.455	20.901	-3.2688	-3.71	0.77634	-1.5063	32.639	-5.0988
132.78	0.46203	52.614	-3.9077	0.52252	-1.5584	-0.013098	-0.074878	-0.05261	0.66021	-1.3176	2860.2	21.616	0.18535	84.621	-61.92	81.119	76.455	20.901	-3.2688	-3.71	0.77634	-1.5063	32.639	-5.0988
132.78	0.46482	52.615	-3.9077	0.52215	-1.5586	-0.01493	-0.073103	-0.05309	0.66021	-1.3176	2859.5	21.617	0.18647	84.621	-61.83	81.12	76.455	20.901	-3.2688	-3.71	0.77634	-1.5063	32.639	-5.0988
132.78	0.46752	52.616	-3.9078	0.52179	-1.5589	-0.016754	-0.071298	-0.053545	0.66021	-1.3176	2858.8	21.617	0.18755	84.621	-61.74	81.122	76.455	20.901	-3.2688	-3.71	0.77634	-1.5063	32.639	-5.0988
132.78	0.47012	52.617	-3.9079	0.52143	-1.5592	-0.018567	-0.069466	-0.053975	0.66021	-1.3176	2858.0	21.617	0.1886	84.622	-61.651	81.123	76.455	20.901	-3.2688	-3.71	0.77634	-1.5063	32.639	-5.0988
132.78	0.47263	52.618	-3.908	0.52109	-1.5594	-0.02037	-0.067606	-0.054381	0.66021	-1.3176	2857.3	21.618	0.1896	84.622	-61.562	81.124	76.455	20.901	-3.2688	-3.71	0.77634	-1.5063	32.639	-5.0988
132.78	0.47503	52.619	-3.9081	0.52076	-1.5597	-0.022162	-0.06572	-0.054761	0.66021	-1.3176	2856.6	21.618	0.19057	84.622	-61.474	81.125	76.455	20.901	-3.2688	-3.71	0.77634	-1.5063	32.639	-5.0988
132.78	0.47735	52.619	-3.9082	0.52043	-1.56	-0.023941	-0.063809	-0.055116	0.66021	-1.3176	2855.9	21.618	0.19149	84.622	-61.387	81.126	76.455	20.901	-3.2688	-3.71	0.77634	-1.5063	32.639	-5.0988
132.78	0.47956	52.62	-3.9084	0.52012	-1.5602	-0.025707	-0.061872	-0.055446	0.66021	-1.3176	2855.2	21.618	0.19238	84.622	-61.3	81.127	76.455	20.901	-3.2688	-3.71	0.77634	-1.5063	32.639	-5.0988
132.78	0.48167	52.62	-3.9085	0.51981	-1.5605	-0.02746	-0.059912	-0.055751	0.66021	-1.3176	2854.5	21.619	0.19323	84.623	-61.213	81.128	76.455	20.901	-3.2688	-3.71	0.77634	-1.5063	32.639	-5.0988
132.78	0.48368	52.621	-3.9086	0.51952	-1.5608	-0.029198	-0.057929	-0.05603	0.66021	-1.3176	2853.8	21.619	0.19403	84.623	-61.127	81.129	76.455	20.901	-3.2688	-3.71	0.77634	-1.5063	32.639	-5.0988
132.78	0.48559	52.621	-3.9088	0.51924	-1.5611	-0.03092	-0.055924	-0.056283	0.66021	-1.3176	2853.1	21.619	0.1948	84.623	-61.042	81.13	76.455	20.901	-3.2688	-3.71	0.77634	-1.5063	32.639	-5.0988
132.78	0.4874	52.621	-3.9089	0.51896	-1.5614	-0.032627	-0.053898	-0.056511	0.66021	-1.3176	2852.4	21.619	0.19552	84.623	-60.957	81.131	76.455	20.901	-3.2688	-3.71	0.77634	-1.5063	32.639	-5.0988
132.78	0.48911	52.621	-3.9091	0.5187	-1.5617	-0.034317	-0.051852	-0.056713	0.66021	-1.3176	2851.7	21.619	0.19621	84.623	-60.873	81.132	76.455	20.901	-3.2688	-3.71	0.77634	-1.5063	32.639	-5.0988
132.78	0.49071	52.621	-3.9093	0.51844	-1.5619	-0.035989	-0.049786	-0.05689	0.66021	-1.3176	2851.0	21.619	0.19685	84.623	-60.789	81.133	76.455	20.901	-3.2688	-3.71	0.77634	-1.5063	32.639	-5.0988
132.78	0.49221	52.621	-3.9095	0.5182	-1.5622	-0.037643	-0.047702	-0.057041	0.66021	-1.3176	2850.3	21.619	0.19745	84.623	-60.706	81.134	76.455	20.901	-3.2688	-3.71	0.77634	-1.5063	32.639	-5.0988
132.78	0.4936	52.621	-3.9097	0.51797	-1.5625	-0.039278	-0.0456	-0.057166	0.66021	-1.3176	2849.5	21.619	0.19801	84.623	-60.624	81.135	76.455	20.901	-3.2688	-3.71	0.77634	-1.5063	32.639	-5.0988
132.78	0.4949	52.621	-3.9099	0.51774	-1.5628	-0.040894	-0.043482	-0.057265	0.66021	-1.3176	2848.8	21.618	0.19853	84.623	-60.543	81.136	76.455	20.901	-3.2688	-3.71	0.77634	-1.5063	32.639	-5.0988
132.78	0.49608	52.62	-3.9101	0.51753	-1.5631	-0.042489	-0.041348	-0.057339	0.66021	-1.3176	2848.1	21.618	0.19901	84.624	-60.462	81.137	76.455	20.901	-3.2688	-3.71	0.77634	-1.5063	32.639	-5.0988
132.78	0.49717	52.62	-3.9103	0.51733	-1.5634	-0.044064	-0.0392	-0.057387	0.66021	-1.3176	2847.4	21.618	0.19944	84.624	-60.382	81.137	76.455	20.901	-3.2688	-3.71	0.77634	-1.5063	32.639	-5.0988
132.78	0.49814	52.619	-3.9105	0.51714	-1.5637	-0.045617	-0.037037	-0.057409	0.66021	-1.3176	2846.7	21.618	0.19983	84.623	-60.303	81.138	76.455	20.901	-3.2688	-3.71	0.77634	-1.5063	32.639	-5.0988
132.78	0.49901	52.619	-3.9107	0.51696	-1.5639	-0.047148	-0.034862	-0.057406	0.66021	-1.3176	2846.0	21.618	0.20018	84.623	-60.225	81.139	76.455	20.901	-3.2688	-3.71	0.77634	-1.5063	32.639	-5.0988
132.78	0.49978	52.618	-3.911	0.51679	-1.5642	-0.048655	-0.032675	-0.057377	0.66021	-1.3176	2845.3	21.617	0.20049	84.623	-60.147	81.14	76.455	20.901	-3.2688	-3.71	0.77634	-1.5063	32.639	-5.0988
132.78	0.50044	52.617	-3.9112	0.51663	-1.5645	-0.05014	-0.030477	-0.057323	0.66021	-1.3176	2844.6	21.617	0.20075	84.623	-60.07	81.141	76.455	20.901	-3.2688	-3.71	0.77634	-1.5063	32.639	-5.0988
132.78	0.50099	52.616	-3.9115	0.51649	-1.5648	-0.0516	-0.028269	-0.057243	0.66021	-1.3176	2843.9	21.617	0.20098	84.623	-59.994	81.141	76.455	20.901	-3.2688	-3.71	0.77634	-1.5063	32.639	-5.0988
132.78	0.50144	52.615	-3.9117	0.51635	-1.5651	-0.053036	-0.026053	-0.057138	0.66021	-1.3176	2843.2	21.616	0.20116	84.623	-59.919	81.142	76.455	20.901	-3.2688	-3.71	0.77634	-1.5063	32.639	-5.0988
132.78	0.50179	52.614	-3.912	0.51622	-1.5654	-0.054446	-0.023828	-0.057008	0.66021	-1.3176	2842.5	21.616	0.20129	84.623	-59.845	81.143	76.455	20.901	-3.2688	-3.71	0.77634	-1.5063	32.639	-5.0988
132.78	0.50202	52.613	-3.9123	0.51611	-1.5657	-0.05583	-0.021595	-0.056852	0.66021	-1.3176	2841.8	21.615	0.20139	84.623	-59.771	81.144	76.455	20.901	-3.2688	-3.71	0.77634	-1.5063	32.639	-5.0988
132.78	0.50216	52.612	-3.9126	0.51601	-1.5659	-0.057188	-0.019357	-0.056671	0.66021	-1.3176	2841.1	21.615	0.20144	84.623	-59.699	81.144	76.455	20.901	-3.2688	-3.71	0.77634	-1.5063	32.639	-5.0988
132.78	0.50219	52.61	-3.9129	0.51592	-1.5662	-0.058519	-0.017114	-0.056466	0.66021	-1.3176	2840.4	21.614	0.20146	84.623	-59.627	81.145	76.455	20.901	-3.2688	-3.71	0.77634	-1.5063	32.639	-5.0988
132.78	0.50211	52.609	-3.9132	0.51584	-1.5665	-0.059823	-0.014866	-0.056235	0.66021	-1.3176	2839.7	21.614	0.20143	84.622	-59.556	81.146	76.455	20.901	-3.2688	-3.71	0.77634	-1.5063	32.639	-5.0988
132.78	0.50193	52.607	-3.9135	0.51577	-1.5668	-0.061099	-0.012615	-0.05598	0.66021	-1.3176	2838.9	21.613	0.20135	84.622	-59.487	81.146	76.455	20.901	-3.2688	-3.71	0.77634	-1.5063	32.639	-5.0988
132.78	0.50164	52.605	-3.9138	0.51571	-1.5671	-0.062346	-0.010362	-0.0557	0.66021	-1.3176	2838.2	21.612	0.20124	84.622	-59.418	81.147	76.455	20.901	-3.2688	-3.71	0.77634	-1.5063	32.639	-5.0988
132.78	0.50125	52.604	-3.9141	0.51567	-1.5673	-0.063564	-0.0081076	-0.055396	0.66021	-1.3176	2837.5	21.612	0.20108	84.622	-59.35	81.148	76.455	20.901	-3.2688	-3.71	0.77634	-1.5063	32.639	-5.0988
132.78	0.50076	52.602	-3.9144	0.51563	-1.5676	-0.064752	-0.0058528	-0.055068	0.66021	-1.3176	2836.8	21.611	0.20089	84.622	-59.283	81.148	76.455	20.901	-3.2688	-3.71	0.77634	-1.5063	32.639	-5.0988
132.78	0.50016	52.6	-3.9147	0.51561	-1.5679	-0.065911	-0.0035986	-0.054716	0.66021	-1.3176	2836.1	21.61	0.20065	84.621	-59.216	81.149	76.455	20.901	-3.2688	-3.71	0.77634	-1.5063	32.639	-5.0988
132.78	0.49947	52.598	-3.9151	0.51559	-1.5682	-0.067039	-0.0013459	-0.05434	0.66021	-1.3176	2835.4	21.609	0.20037	84.621	-59.151	81.15	76.455	20.901	-3.2688	-3.71	0.77634	-1.5063	32.639	-5.0988
132.78	0.49867	52.596	-3.9154	0.51559	-1.5684	-0.068136	0.00090413	-0.05394	0.66021	-1.3176	2834.7	21.608	0.20005	84.621	-59.087	81.15	76.455	20.901	-3.2688	-3.71	0.77634	-1.5063	32.639	-5.0988
132.79	0.49777	52.594	-3.9157	0.5156	-1.5687	-0.069202	0.0031507	-0.053517	0.66021	-1.3176	2834.0	21.608	0.19969	84.62	-59.024	81.151	76.455	20.901	-3.2688	-3.71	0.77634	-1.5063	32.639	-5.0988
132.79	0.49677	52.591	-3.9161	0.51562	-1.569	-0.070237	0.0053928	-0.05307	0.66021	-1.3176	2833.3	21.607	0.19929	84.62	-58.962	81.151	76.455	20.901	-3.2688	-3.71	0.77634	-1.5063	32.639	-5.0988
132.79	0.49567	52.589	-3.9164	0.51566	-1.5692	-0.071239	0.0076294	-0.052601	0.66021	-1.3176	2832.6	21.606	0.19885	84.62	-58.9	81.152	76.455	20.901	-3.2688	-3.71	0.77634	-1.5063	32.639	-5.0988
132.79	0.49448	52.587	-3.9168	0.5157	-1.5695	-0.072209	0.0098596	-0.052109	0.66021	-1.3176	2831.9	21.605	0.19837	84.619	-58.84	81.152	76.455	20.901	-3.2688	-3.71	0.77634	-1.5063	32.639	-5.0988
132.79	0.49318	52.584	-3.9172	0.51576	-1.5698	-0.073146	0.012082	-0.051594	0.66021	-1.3176	2831.2	21.604	0.19785	84.619	-58.781	81.153	76.455	20.901	-3.2688	-3.71	0.77634	-1.5063	32.639	-5.0988
132.79	0.49179	52.582	-3.9175	0.51582	-1.57	-0.07405	0.014297	-0.051057	0.66021	-1.3176	2830.5	21.603	0.1973	84.619	-58.723	81.153	76.455	20.901	-3.2688	-3.71	0.77634	-1.5063	32.639	-5.0988
132.79	0.49031	52.579	-3.9179	0.5159	-1.5703	-0.07492	0.016502	-0.050498	0.66021	-1.3176	2829.8	21.602	0.1967	84.618	-58.666	81.154	76.455	20.901	-3.2688	-3.71	0.77634	-1.5063	32.639	-5.0988
132.79	0.48873	52.576	-3.9183	0.51599	-1.5705	-0.075757	0.018697	-0.049917	0.66021	-1.3176	2829.1	21.601	0.19607	84.618	-58.61	81.154	76.455	20.901	-3.2688	-3.71	0.77634	-1.5063	32.639	-5.0988
132.79	0.48705	52.573	-3.9187	0.51609	-1.5708	-0.076559	0.020881	-0.049315	0.66021	-1.3176	2828.4	21.6	0.1954	84.618	-58.555	81.155	76.455	20.901	-3.2688	-3.71	0.77634	-1.5063	32.639	-5.0988
132.79	0.48529	52.57	-3.919	0.5162	-1.571	-0.077327	0.023053	-0.048692	0.66021	-1.3176	2827.7	21.598	0.19469	84.617	-58.501	81.155	76.455	20.901	-3.2688	-3.71	0.77634	-1.5063	32.639	-5.0988
132.79	0.48343	52.567	-3.9194	0.51632	-1.5713	-0.07806	0.025212	-0.048048	0.66021	-1.3176	2827.0	21.597	0.19394	84.617	-58.448	81.156	76.455	20.901	-3.2688	-3.71	0.77634	-1.5063	32.639	-5.0988
132.79	0.48148	52.564	-3.9198	0.51645	-1.5715	-0.078758	0.027357	-0.047384	0.66021	-1.3176	2826.3	21.596	0.19316	84.616	-58.396	81.156	76.455	20.901	-3.2688	-3.71	0.77634	-1.5063	32.639	-5.0988
132.79	0.47944	52.561	-3.9202	0.51659	-1.5717	-0.079421	0.029487	-0.046699	0.66021	-1.3176	2825.6	21.595	0.19235	84.616	-58.345	81.157	76.455	20.901	-3.2688	-3.71	0.77634	-1.5063	32.639	-5.0988
132.79	0.47732	52.558	-3.9206	0.51674	-1.572	-0.080049	0.031601	-0.045994	0.66021	-1.3176	2824.9	21.594	0.1915	84.616	-58.295	81.157	76.455	20.901	-3.2688	-3.71	0.77634	-1.5063	32.639	-5.0988
132.79	0.47511	52.555	-3.921	0.51691	-1.5722	-0.080641	0.033699	-0.04527	0.66021	-1.3176	2824.2	21.592	0.19061	84.615	-58.246	81.158	76.455	20.901	-3.2688	-3.71	0.77634	-1.5063	32.639	-5.0988
132.79	0.47282	52.552	-3.9214	0.51708	-1.5724	-0.081197	0.035779	-0.044526	0.66021	-1.3176	2823.5	21.591	0.18969	84.615	-58.199	81.158	76.455	20.901	-3.2688	-3.71	0.77634	-1.5063	32.639	-5.0988
132.79	0.47044	52.548	-3.9218	0.51726	-1.5726	-0.081717	0.03784	-0.043764	0.66021	-1.3176	2822.8	21.59	0.18874	84.614	-58.152	81.158	76.455	20.901	-3.2688	-3.71	0.77634	-1.5063	32.639	-5.0988
132.79	0.46798	52.545	-3.9222	0.51746	-1.5728	-0.082201	0.039882	-0.042983	0.66021	-1.3176	2822.1	21.588	0.18775	84.614	-58.107	81.159	76.455	20.901	-3.2688	-3.71	0.77634	-1.5063	32.639	-5.0988
132.79	0.46543	52.541	-3.9227	0.51766	-1.5731	-0.082649	0.041904	-0.042184	0.66021	-1.3176	2821.3	21.587	0.18673	84.613	-58.063	81.159	76.455	20.901	-3.2688	-3.71	0.77634	-1.5063	32.639	-5.0988
132.79	0.46281	52.538	-3.9231	0.51788	-1.5733	-0.08306	0.043905	-0.041368	0.66021	-1.3176	2820.6	21.586	0.18568	84.613	-58.02	81.159	76.455	20.901	-3.2688	-3.71	0.77634	-1.5063	32.639	-5.0988
132.79	0.46012	52.534	-3.9235	0.5181	-1.5735	-0.083434	0.045884	-0.040533	0.66021	-1.3176	2819.9	21.584	0.1846	84.612	-57.978	81.16	76.455	20.901	-3.2688	-3.71	0.77634	-1.5063	32.639	-5.0988
132.79	0.45734	52.531	-3.9239	0.51834	-1.5737	-0.083772	0.04784	-0.039682	0.66021	-1.3176	2819.2	21.583	0.18349	84.612	-57.937	81.16	76.455	20.901	-3.2688	-3.71	0.77634	-1.5063	32.639	-5.0988
132.79	0.45449	52.527	-3.9243	0.51858	-1.5739	-0.084073	0.049772	-0.038815	0.66021	-1.3176	2818.5	21.581	0.18235	84.611	-57.897	81.161	76.455	20.901	-3.2688	-3.71	0.77634	-1.5063	32.639	-5.0988
132.8	0.45157	52.523	-3.9247	0.51883	-1.5741	-0.084337	0.051679	-0.037931	0.66021	-1.3176	2817.8	21.58	0.18118	84.611	-57.858	81.161	76.455	20.901	-3.2688	-3.71	0.77634	-1.5063	32.639	-5.0988
132.8	0.44858	52.519	-3.9252	0.5191	-1.5742	-0.084564	0.053561	-0.037031	0.66021	-1.3176	2817.1	21.578	0.17998	84.61	-57.821	81.161	76.455	20.901	-3.2688	-3.71	0.77634	-1.5063	32.639	-5.0988
132.8	0.44552	52.516	-3.9256	0.51937	-1.5744	-0.084755	0.055417	-0.036116	0.66021	-1.3176	2816.4	21.577	0.17875	84.61	-57.784	81.162	76.455	20.901	-3.2688	-3.71	0.77634	-1.5063	32.639	-5.0988
132.8	0.44239	52.512	-3.926	0.51965	-1.5746	-0.084908	0.057246	-0.035186	0.66021	-1.3176	2815.7	21.575	0.1775	84.609	-57.749	81.162	76.455	20.901	-3.2688	-3.71	0.77634	-1.5063	32.639	-5.0988
132.8	0.4392	52.508	-3.9264	0.51994	-1.5748	-0.085025	0.059048	-0.034241	0.66021	-1.3176	2815.0	21.574	0.17622	84.608	-57.715	81.162	76.455	20.901	-3.2688	-3.71	0.77634	-1.5063	32.639	-5.0988
132.8	0.43594	52.504	-3.9269	0.52024	-1.575	-0.085104	0.06082	-0.033282	0.66021	-1.3176	2814.3	21.572	0.17491	84.608	-57.682	81.163	76.455	20.901	-3.2688	-3.71	0.77634	-1.5063	32.639	-5.0988
132.8	0.43262	52.5	-3.9273	0.52055	-1.5751	-0.085147	0.062564	-0.03231	0.66021	-1.3176	2813.6	21.57	0.17358	84.607	-57.65	81.163	76.455	20.901	-3.2688	-3.71	0.77634	-1.5063	32.639	-5.0988
132.8	0.42923	52.496	-3.9277	0.52087	-1.5753	-0.085152	0.064277	-0.031325	0.66021	-1.3176	2812.9	21.569	0.17222	84.607	-57.62	81.163	76.455	20.901	-3.2688	-3.71	0.77634	-1.5063	32.639	-5.0988
132.8	0.42579	52.491	-3.9281	0.52119	-1.5754	-0.085121	0.065959	-0.030326	0.66021	-1.3176	2812.2	21.567	0.17084	84.606	-57.59	81.164	76.455	20.901	-3.2688	-3.71	0.77634	-1.5063	32.639	-5.0988
132.8	0.4223	52.487	-3.9286	0.52153	-1.5756	-0.085053	0.06761	-0.029316	0.66021	-1.3176	2811.5	21.566	0.16944	84.606	-57.562	81.164	76.455	20.901	-3.2688	-3.71	0.77634	-1.5063	32.639	-5.0988
132.8	0.41874	52.483	-3.929	0.52187	-1.5757	-0.084948	0.069228	-0.028293	0.66021	-1.3176	2810.8	21.564	0.16802	84.605	-57.535	81.164	76.455	20.901	-3.2688	-3.71	0.77634	-1.5063	32.639	-5.0988
132.8	0.41514	52.479	-3.9294	0.52222	-1.5759	-0.084807	0.070814	-0.02726	0.66021	-1.3176	2810.1	21.562	0.16657	84.605	-57.509	81.164	76.455	20.901	-3.2688	-3.71	0.77634	-1.5063	32.639	-5.0988
132.8	0.41148	52.475	-3.9298	0.52258	-1.576	-0.08463	0.072366	-0.026215	0.66021	-1.3176	2809.4	21.561	0.16511	84.604	-57.484	81.165	76.455	20.901	-3.2688	-3.71	0.77634	-1.5063	32.639	-5.0988
132.8	0.40778	52.47	-3.9303	0.52294	-1.5761	-0.084416	0.073883	-0.02516	0.66021	-1.3176	2808.7	21.559	0.16362	84.603	-57.46	81.165	76.455	20.901	-3.2688	-3.71	0.77634	-1.5063	32.639	-5.0988
132.8	0.40403	52.466	-3.9307	0.52332	-1.5762	-0.084166	0.075365	-0.024095	0.66021	-1.3176	2808.0	21.557	0.16212	84.603	-57.438	81.165	76.455	20.901	-3.2688	-3.71	0.77634	-1.5063	32.639	-5.0988
132.8	0.40023	52.462	-3.9311	0.5237	-1.5764	-0.08388	0.076812	-0.02302	0.66021	-1.3176	2807.3	21.555	0.16059	84.602	-57.416	81.166	76.455	20.901	-3.2688	-3.71	0.77634	-1.5063	32.639	-5.0988
132.81	0.39639	52.457	-3.9315	0.52408	-1.5765	-0.083558	0.078222	-0.021937	0.66021	-1.3176	2806.6	21.554	0.15905	84.602	-57.396	81.166	76.455	20.901	-3.2688	-3.71	0.77634	-1.5063	32.639	-5.0988
132.81	0.39251	52.453	-3.9319	0.52448	-1.5766	-0.083201	0.079595	-0.020845	0.66021	-1.3176	2805.9	21.552	0.1575	84.601	-57.377	81.166	76.455	20.901	-3.2688	-3.71	0.77634	-1.5063	32.639	-5.0988
132.81	0.38859	52.449	-3.9324	0.52488	-1.5767	-0.082808	0.080931	-0.019746	0.66021	-1.3176	2805.2	21.55	0.15593	84.601	-57.359	81.167	76.455	20.901	-3.2688	-3.71	0.77634	-1.5063	32.639	-5.0988
132.81	0.38463	52.444	-3.9328	0.52529	-1.5768	-0.08238	0.082228	-0.018638	0.66021	-1.3176	2804.5	21.549	0.15434	84.6	-57.343	81.167	76.455	20.901	-3.2688	-3.71	0.77634	-1.5063	32.639	-5.0988
132.81	0.38064	52.44	-3.9332	0.5257	-1.5769	-0.081917	0.083487	-0.017524	0.66021	-1.3176	2803.8	21.547	0.15274	84.599	-57.327	81.167	76.455	20.901	-3.2688	-3.71	0.77634	-1.5063	32.639	-5.0988
132.81	0.37661	52.435	-3.9336	0.52612	-1.577	-0.081419	0.084707	-0.016404	0.66021	-1.3176	2803.1	21.545	0.15112	84.599	-57.313	81.167	76.455	20.901	-3.2688	-3.71	0.77634	-1.5063	32.639	-5.0988
132.81	0.37256	52.431	-3.934	0.52655	-1.577	-0.080887	0.085887	-0.015277	0.66021	-1.3176	2802.4	21.543	0.1495	84.598	-57.3	81.168	76.455	20.901	-3.2688	-3.71	0.77634	-1.5063	32.639	-5.0988
132.81	0.36847	52.427	-3.9344	0.52698	-1.5771	-0.080321	0.087026	-0.014146	0.66021	-1.3176	2801.7	21.541	0.14786	84.598	-57.288	81.168	76.455	20.901	-3.2688	-3.71	0.77634	-1.5063	32.639	-5.0988
132.81	0.36436	52.422	-3.9348	0.52742	-1.5772	-0.079721	0.088125	-0.013009	0.66021	-1.3176	2801.0	21.54	0.14621	84.597	-57.277	81.168	76.455	20.901	-3.2688	-3.71	0.77634	-1.5063	32.639	-5.0988
132.81	0.36023	52.418	-3.9352	0.52786	-1.5772	-0.079088	0.089182	-0.011868	0.66021	-1.3176	2800.3	21.538	0.14455	84.597	-57.267	81.169	76.455	20.901	-3.2688	-3.71	0.77634	-1.5063	32.639	-5.0988
132.81	0.35607	52.413	-3.9356	0.52831	-1.5773	-0.078422	0.090198	-0.010723	0.66021	-1.3176	2799.6	21.536	0.14289	84.596	-57.259	81.169	76.455	20.901	-3.2688	-3.71	0.77634	-1.5063	32.639	-5.0988
132.81	0.35189	52.409	-3.936	0.52876	-1.5773	-0.077722	0.091171	-0.0095749	0.66021	-1.3176	2798.9	21.534	0.14121	84.596	-57.252	81.169	76.455	20.901	-3.2688	-3.71	0.77634	-1.5063	32.639	-5.0988
132.81	0.3477	52.404	-3.9364	0.52922	-1.5774	-0.076991	0.092102	-0.0084239	0.66021	-1.3176	2798.2	21.533	0.13953	84.595	-57.246	81.17	76.455	20.901	-3.2688	-3.71	0.77634	-1.5063	32.639	-5.0988
132.82	0.34349	52.4	-3.9367	0.52968	-1.5774	-0.076227	0.09299	-0.0072707	0.66021	-1.3176	2797.5	21.531	0.13784	84.594	-57.241	81.17	76.455	20.901	-3.2688	-3.71	0.77634	-1.5063	32.639	-5.0988
132.82	0.33926	52.395	-3.9371	0.53015	-1.5775	-0.075432	0.093834	-0.0061158	0.66021	-1.3176	2796.8	21.529	0.13614	84.594	-57.237	81.17	76.455	20.901	-3.2688	-3.71	0.77634	-1.5063	32.639	-5.0988
132.82	0.33502	52.391	-3.9375	0.53062	-1.5775	-0.074605	0.094634	-0.0049598	0.66021	-1.3176	2796.1	21.527	0.13444	84.593	-57.234	81.171	76.455	20.901	-3.2688	-3.71	0.77634	-1.5063	32.639	-5.0988
132.82	0.33078	52.387	-3.9379	0.5311	-1.5775	-0.073747	0.095391	-0.003803	0.66021	-1.3176	2795.4	21.526	0.13274	84.593	-57.233	81.171	76.455	20.901	-3.2688	-3.71	0.77634	-1.5063	32.639	-5.0988
132.82	0.32652	52.382	-3.9382	0.53158	-1.5775	-0.072859	0.096103	-0.0026461	0.66021	-1.3176	2794.7	21.524	0.13103	84.592	-57.233	81.171	76.455	20.901	-3.2688	-3.71	0.77634	-1.5063	32.639	-5.0988
132.82	0.32226	52.378	-3.9386	0.53206	-1.5775	-0.071941	0.09677	-0.0014897	0.66021	-1.3176	2794.0	21.522	0.12933	84.592	-57.233	81.172	76.455	20.901	-3.2688	-3.71	0.77634	-1.5063	32.639	-5.0988
132.82	0.318	52.373	-3.939	0.53254	-1.5775	-0.070994	0.097392	-0.00033415	0.66021	-1.3176	2793.3	21.52	0.12762	84.591	-57.235	81.172	76.455	20.901	-3.2688	-3.71	0.77634	-1.5063	32.639	-5.0988
132.82	0.31373	52.369	-3.9393	0.53303	-1.5775	-0.070017	0.097969	0.00081992	0.66021	-1.3176	2792.6	21.519	0.1259	84.591	-57.239	81.172	76.455	20.901	-3.2688	-3.71	0.77634	-1.5063	32.639	-5.0988
132.82	0.30947	52.365	-3.9397	0.53352	-1.5775	-0.069012	0.098501	0.001972	0.66021	-1.3176	2791.9	21.517	0.12419	84.59	-57.243	81.173	76.455	20.901	-3.2688	-3.71	0.77634	-1.5063	32.639	-5.0988
132.82	0.30521	52.36	-3.94	0.53402	-1.5775	-0.067978	0.098986	0.0031216	0.66021	-1.3176	2791.2	21.515	0.12248	84.59	-57.248	81.173	76.455	20.901	-3.2688	-3.71	0.77634	-1.5063	32.639	-5.0988
132.82	0.30095	52.356	-3.9403	0.53451	-1.5775	-0.066918	0.099426	0.0042681	0.66021	-1.3176	2790.5	21.513	0.12078	84.589	-57.255	81.174	76.455	20.901	-3.2688	-3.71	0.77634	-1.5063	32.639	-5.0988
132.82	0.2967	52.352	-3.9407	0.53501	-1.5775	-0.065829	0.09982	0.005411	0.66021	-1.3176	2789.8	21.512	0.11907	84.589	-57.263	81.174	76.455	20.901	-3.2688	-3.71	0.77634	-1.5063	32.639	-5.0988
132.82	0.29246	52.348	-3.941	0.53551	-1.5775	-0.064715	0.10017	0.0065498	0.66021	-1.3176	2789.1	21.51	0.11737	84.588	-57.272	81.174	76.455	20.901	-3.2688	-3.71	0.77634	-1.5063	32.639	-5.0988
132.83	0.28824	52.343	-3.9413	0.53601	-1.5774	-0.063574	0.10047	0.007684	0.66021	-1.3176	2788.4	21.508	0.11568	84.588	-57.282	81.175	76.455	20.901	-3.2688	-3.71	0.77634	-1.5063	32.639	-5.0988
132.83	0.28402	52.339	-3.9416	0.53652	-1.5774	-0.062408	0.10072	0.0088131	0.66021	-1.3176	2787.7	21.507	0.11398	84.587	-57.293	81.175	76.455	20.901	-3.2688	-3.71	0.77634	-1.5063	32.639	-5.0988
132.83	0.27982	52.335	-3.9419	0.53702	-1.5773	-0.061217	0.10093	0.0099365	0.66021	-1.3176	2787.0	21.505	0.1123	84.587	-57.305	81.176	76.455	20.901	-3.2688	-3.71	0.77634	-1.5063	32.639	-5.0988
132.83	0.27563	52.331	-3.9422	0.53753	-1.5773	-0.060002	0.10109	0.011054	0.66021	-1.3176	2786.3	21.503	0.11062	84.587	-57.319	81.176	76.455	20.901	-3.2688	-3.71	0.77634	-1.5063	32.639	-5.0988
132.83	0.27147	52.327	-3.9425	0.53803	-1.5772	-0.058762	0.10121	0.012164	0.66021	-1.3176	2785.6	21.502	0.10895	84.586	-57.333	81.176	76.455	20.901	-3.2688	-3.71	0.77634	-1.5063	32.639	-5.0988
132.83	0.26733	52.323	-3.9428	0.53854	-1.5772	-0.0575	0.10127	0.013268	0.66021	-1.3176	2784.9	21.5	0.10729	84.586	-57.349	81.177	76.455	20.901	-3.2688	-3.71	0.77634	-1.5063	32.639	-5.0988
132.83	0.2632	52.319	-3.9431	0.53904	-1.5771	-0.056215	0.1013	0.014363	0.66021	-1.3176	2784.2	21.498	0.10563	84.585	-57.366	81.177	76.455	20.901	-3.2688	-3.71	0.77634	-1.5063	32.639	-5.0988
132.83	0.25911	52.315	-3.9434	0.53955	-1.577	-0.054908	0.10127	0.015451	0.66021	-1.3176	2783.5	21.497	0.10399	84.585	-57.384	81.178	76.455	20.901	-3.2688	-3.71	0.77634	-1.5063	32.639	-5.0988
132.83	0.25504	52.311	-3.9437	0.54006	-1.5769	-0.05358	0.1012	0.01653	0.66021	-1.3176	2782.8	21.495	0.10236	84.585	-57.403	81.178	76.455	20.901	-3.2688	-3.71	0.77634	-1.5063	32.639	-5.0988
132.83	0.251	52.307	-3.9439	0.54056	-1.5768	-0.052231	0.10108	0.017599	0.66021	-1.3176	2782.1	21.494	0.10074	84.584	-57.423	81.179	76.455	20.901	-3.2688	-3.71	0.77634	-1.5063	32.639	-5.0988
132.83	0.24699	52.303	-3.9442	0.54107	-1.5768	-0.050862	0.10091	0.018659	0.66021	-1.3176	2781.4	21.492	0.099127	84.584	-57.444	81.179	76.455	20.901	-3.2688	-3.71	0.77634	-1.5063	32.639	-5.0988
132.83	0.24301	52.3	-3.9444	0.54157	-1.5767	-0.049473	0.1007	0.019709	0.66021	-1.3176	2780.7	21.49	0.097531	84.583	-57.466	81.18	76.455	20.901	-3.2688	-3.71	0.77634	-1.5063	32.639	-5.0988
132.84	0.23907	52.296	-3.9447	0.54207	-1.5766	-0.048066	0.10044	0.020748	0.66021	-1.3176	2780.0	21.489	0.095949	84.583	-57.49	81.18	76.455	20.901	-3.2688	-3.71	0.77634	-1.5063	32.639	-5.0988
132.84	0.23516	52.292	-3.9449	0.54258	-1.5765	-0.04664	0.10014	0.021776	0.66021	-1.3176	2779.3	21.487	0.094381	84.583	-57.514	81.181	76.455	20.901	-3.2688	-3.71	0.77634	-1.5063	32.639	-5.0988
132.84	0.23129	52.289	-3.9451	0.54308	-1.5763	-0.045197	0.099791	0.022792	0.66021	-1.3176	2778.6	21.486	0.092828	84.582	-57.54	81.181	76.455	20.901	-3.2688	-3.71	0.77634	-1.5063	32.639	-5.0988
132.84	0.22746	52.285	-3.9454	0.54357	-1.5762	-0.043738	0.099396	0.023797	0.66021	-1.3176	2777.9	21.485	0.091291	84.582	-57.566	81.182	76.455	20.901	-3.2688	-3.71	0.77634	-1.5063	32.639	-5.0988
132.84	0.22367	52.282	-3.9456	0.54407	-1.5761	-0.042262	0.098955	0.024788	0.66021	-1.3176	2777.2	21.483	0.089771	84.582	-57.594	81.182	76.455	20.901	-3.2688	-3.71	0.77634	-1.5063	32.639	-5.0988
132.84	0.21992	52.278	-3.9458	0.54456	-1.576	-0.040771	0.098469	0.025767	0.66021	-1.3176	2776.5	21.482	0.088267	84.582	-57.622	81.183	76.455	20.901	-3.2688	-3.71	0.77634	-1.5063	32.639	-5.0988
132.84	0.21622	52.275	-3.946	0.54505	-1.5758	-0.039265	0.097939	0.026733	0.66021	-1.3176	2775.8	21.48	0.086782	84.581	-57.652	81.184	76.455	20.901	-3.2688	-3.71	0.77634	-1.5063	32.639	-5.0988
132.84	0.21257	52.271	-3.9462	0.54554	-1.5757	-0.037745	0.097364	0.027684	0.66021	-1.3176	2775.1	21.479	0.085315	84.581	-57.683	81.184	76.455	20.901	-3.2688	-3.71	0.77634	-1.5063	32.639	-5.0988
132.84	0.20896	52.268	-3.9464	0.54603	-1.5756	-0.036212	0.096744	0.028622	0.66021	-1.3176	2774.4	21.478	0.083868	84.581	-57.715	81.185	76.455	20.901	-3.2688	-3.71	0.77634	-1.5063	32.639	-5.0988
132.84	0.2054	52.265	-3.9465	0.54651	-1.5754	-0.034666	0.096081	0.029545	0.66021	-1.3176	2773.7	21.476	0.08244	84.58	-57.747	81.185	76.455	20.901	-3.2688	-3.71	0.77634	-1.5063	32.639	-5.0988
132.84	0.2019	52.262	-3.9467	0.54699	-1.5753	-0.033108	0.095374	0.030452	0.66021	-1.3176	2773.0	21.475	0.081033	84.58	-57.781	81.186	76.455	20.901	-3.2688	-3.71	0.77634	-1.5063	32.639	-5.0988
132.84	0.19844	52.259	-3.9469	0.54746	-1.5751	-0.031539	0.094625	0.031344	0.66021	-1.3176	2772.3	21.474	0.079647	84.58	-57.816	81.187	76.455	20.901	-3.2688	-3.71	0.77634	-1.5063	32.639	-5.0988
132.85	0.19504	52.256	-3.947	0.54793	-1.575	-0.02996	0.093832	0.032221	0.66021	-1.3176	2771.6	21.473	0.078282	84.58	-57.852	81.187	76.455	20.901	-3.2688	-3.71	0.77634	-1.5063	32.639	-5.0988
132.85	0.1917	52.253	-3.9472	0.5484	-1.5748	-0.028372	0.092997	0.033081	0.66021	-1.3176	2770.9	21.471	0.07694	84.58	-57.889	81.188	76.455	20.901	-3.2688	-3.71	0.77634	-1.5063	32.639	-5.0988
132.85	0.18841	52.25	-3.9473	0.54886	-1.5746	-0.026774	0.09212	0.033924	0.66021	-1.3176	2770.2	21.47	0.075621	84.579	-57.927	81.189	76.455	20.901	-3.2688	-3.71	0.77634	-1.5063	32.639	-5.0988
132.85	0.18518	52.247	-3.9474	0.54932	-1.5745	-0.025168	0.091202	0.03475	0.66021	-1.3176	2769.5	21.469	0.074325	84.579	-57.965	81.189	76.455	20.901	-3.2688	-3.71	0.77634	-1.5063	32.639	-5.0988
132.85	0.18201	52.245	-3.9476	0.54978	-1.5743	-0.023554	0.090243	0.035559	0.66021	-1.3176	2768.8	21.468	0.073053	84.579	-58.005	81.19	76.455	20.901	-3.2688	-3.71	0.77634	-1.5063	32.639	-5.0988
132.85	0.1789	52.242	-3.9477	0.55023	-1.5741	-0.021934	0.089244	0.03635	0.66021	-1.3176	2768.1	21.467	0.071806	84.579	-58.046	81.191	76.455	20.901	-3.2688	-3.71	0.77634	-1.5063	32.639	-5.0988
132.85	0.17586	52.239	-3.9478	0.55067	-1.5739	-0.020308	0.088205	0.037123	0.66021	-1.3176	2767.4	21.466	0.070583	84.579	-58.088	81.192	76.455	20.901	-3.2688	-3.71	0.77634	-1.5063	32.639	-5.0988
132.85	0.17288	52.237	-3.9479	0.55111	-1.5737	-0.018677	0.087127	0.037877	0.66021	-1.3176	2766.7	21.465	0.069387	84.579	-58.13	81.192	76.455	20.901	-3.2688	-3.71	0.77634	-1.5063	32.639	-5.0988
132.85	0.16996	52.235	-3.948	0.55154	-1.5735	-0.017042	0.08601	0.038613	0.66021	-1.3176	2766.0	21.464	0.068216	84.579	-58.174	81.193	76.455	20.901	-3.2688	-3.71	0.77634	-1.5063	32.639	-5.0988
132.85	0.16711	52.232	-3.9481	0.55197	-1.5733	-0.015402	0.084854	0.039329	0.66021	-1.3176	2765.3	21.463	0.067072	84.579	-58.218	81.194	76.455	20.901	-3.2688	-3.71	0.77634	-1.5063	32.639	-5.0988
132.85	0.16433	52.23	-3.9481	0.55239	-1.5731	-0.01376	0.083662	0.040026	0.66021	-1.3176	2764.6	21.462	0.065956	84.579	-58.264	81.195	76.455	20.901	-3.2688	-3.71	0.77634	-1.5063	32.639	-5.0988
132.85	0.16161	52.228	-3.9482	0.5528	-1.5729	-0.012116	0.082432	0.040704	0.66021	-1.3176	2763.9	21.461	0.064866	84.579	-58.31	81.195	76.455	20.901	-3.2688	-3.71	0.77634	-1.5063	32.639	-5.0988
132.86	0.15897	52.226	-3.9483	0.55321	-1.5727	-0.01047	0.081167	0.041361	0.66021	-1.3176	2763.2	21.46	0.063805	84.578	-58.357	81.196	76.455	20.901	-3.2688	-3.71	0.77634	-1.5063	32.639	-5.0988
132.86	0.1564	52.224	-3.9483	0.55362	-1.5725	-0.0088236	0.079866	0.041998	0.66021	-1.3176	2762.5	21.459	0.062772	84.578	-58.405	81.197	76.455	20.901	-3.2688	-3.71	0.77634	-1.5063	32.639	-5.0988
132.86	0.15389	52.222	-3.9483	0.55401	-1.5723	-0.0071772	0.07853	0.042615	0.66021	-1.3176	2761.8	21.458	0.061768	84.578	-58.454	81.198	76.455	20.901	-3.2688	-3.71	0.77634	-1.5063	32.639	-5.0988
132.86	0.15147	52.22	-3.9484	0.5544	-1.5721	-0.0055318	0.07716	0.04321	0.66021	-1.3176	2761.1	21.457	0.060794	84.578	-58.504	81.199	76.455	20.901	-3.2688	-3.71	0.77634	-1.5063	32.639	-5.0988
132.86	0.14911	52.218	-3.9484	0.55478	-1.5719	-0.003888	0.075756	0.043785	0.66021	-1.3176	2760.4	21.457	0.059849	84.578	-58.554	81.2	76.455	20.901	-3.2688	-3.71	0.77634	-1.5063	32.639	-5.0988
132.86	0.14683	52.217	-3.9484	0.55516	-1.5717	-0.0022465	0.07432	0.044338	0.66021	-1.3176	2759.7	21.456	0.058934	84.579	-58.606	81.201	76.455	20.901	-3.2688	-3.71	0.77634	-1.5063	32.639	-5.0988
132.86	0.14463	52.215	-3.9484	0.55553	-1.5714	-0.00060821	0.072852	0.04487	0.66021	-1.3176	2759.0	21.455	0.058049	84.579	-58.658	81.201	76.455	20.901	-3.2688	-3.71	0.77634	-1.5063	32.639	-5.0988
132.86	0.1425	52.214	-3.9484	0.55589	-1.5712	0.0010262	0.071352	0.04538	0.66021	-1.3176	2758.2	21.455	0.057195	84.579	-58.711	81.202	76.455	20.901	-3.2688	-3.71	0.77634	-1.5063	32.639	-5.0988
132.86	0.14045	52.212	-3.9484	0.55624	-1.571	0.002656	0.069823	0.045868	0.66021	-1.3176	2757.5	21.454	0.056372	84.579	-58.765	81.203	76.455	20.901	-3.2688	-3.71	0.77634	-1.5063	32.639	-5.0988
132.86	0.13848	52.211	-3.9484	0.55658	-1.5708	0.0042804	0.068263	0.046334	0.66021	-1.3176	2756.8	21.453	0.055581	84.579	-58.82	81.204	76.455	20.901	-3.2688	-3.71	0.77634	-1.5063	32.639	-5.0988
132.86	0.13659	52.21	-3.9484	0.55692	-1.5705	0.0058988	0.066675	0.046778	0.66021	-1.3176	2756.1	21.453	0.054822	84.579	-58.876	81.205	76.455	20.901	-3.2688	-3.71	0.77634	-1.5063	32.639	-5.0988
132.86	0.13478	52.208	-3.9483	0.55725	-1.5703	0.0075102	0.065059	0.047199	0.66021	-1.3176	2755.4	21.452	0.054094	84.579	-58.932	81.206	76.455	20.901	-3.2688	-3.71	0.77634	-1.5063	32.639	-5.0988
132.86	0.13304	52.207	-3.9483	0.55757	-1.5701	0.0091141	0.063416	0.047598	0.66021	-1.3176	2754.7	21.452	0.053399	84.579	-58.989	81.207	76.455	20.901	-3.2688	-3.71	0.77634	-1.5063	32.639	-5.0988
132.86	0.13139	52.206	-3.9482	0.55789	-1.5698	0.01071	0.061747	0.047973	0.66021	-1.3176	2754.0	21.451	0.052736	84.579	-59.047	81.208	76.455	20.901	-3.2688	-3.71	0.77634	-1.5063	32.639	-5.0988
132.86	0.12982	52.205	-3.9482	0.55819	-1.5696	0.012296	0.060052	0.048326	0.66021	-1.3176	2753.3	21.451	0.052107	84.579	-59.105	81.209	76.455	20.901	-3.2688	-3.71	0.77634	-1.5063	32.639	-5.0988
132.87	0.12834	52.205	-3.9481	0.55849	-1.5693	0.013873	0.058333	0.048656	0.66021	-1.3176	2752.6	21.451	0.05151	84.58	-59.165	81.21	76.455	20.901	-3.2688	-3.71	0.77634	-1.5063	32.639	-5.0988
132.87	0.12693	52.204	-3.948	0.55877	-1.5691	0.015439	0.05659	0.048962	0.66021	-1.3176	2751.9	21.45	0.050947	84.58	-59.225	81.211	76.455	20.901	-3.2688	-3.71	0.77634	-1.5063	32.639	-5.0988
132.87	0.12561	52.203	-3.948	0.55905	-1.5688	0.016994	0.054824	0.049246	0.66021	-1.3176	2751.2	21.45	0.050417	84.58	-59.285	81.212	76.455	20.901	-3.2688	-3.71	0.77634	-1.5063	32.639	-5.0988
132.87	0.12438	52.203	-3.9479	0.55932	-1.5686	0.018537	0.053037	0.049505	0.66021	-1.3176	2750.5	21.45	0.04992	84.58	-59.347	81.213	76.455	20.901	-3.2688	-3.71	0.77634	-1.5063	32.639	-5.0988
132.87	0.12323	52.202	-3.9478	0.55958	-1.5683	0.020068	0.051229	0.049742	0.66021	-1.3176	2749.8	21.449	0.049458	84.58	-59.409	81.214	76.455	20.901	-3.2688	-3.71	0.77634	-1.5063	32.639	-5.0988
132.87	0.12216	52.202	-3.9477	0.55983	-1.5681	0.021585	0.0494	0.049955	0.66021	-1.3176	2749.1	21.449	0.04903	84.581	-59.471	81.215	76.455	20.901	-3.2688	-3.71	0.77634	-1.5063	32.639	-5.0988
132.87	0.12118	52.201	-3.9476	0.56008	-1.5678	0.023089	0.047553	0.050144	0.66021	-1.3176	2748.4	21.449	0.048636	84.581	-59.535	81.216	76.455	20.901	-3.2688	-3.71	0.77634	-1.5063	32.639	-5.0988
132.87	0.12028	52.201	-3.9474	0.56031	-1.5676	0.024577	0.045687	0.05031	0.66021	-1.3176	2747.7	21.449	0.048276	84.581	-59.599	81.218	76.455	20.901	-3.2688	-3.71	0.77634	-1.5063	32.639	-5.0988
132.87	0.11947	52.201	-3.9473	0.56053	-1.5673	0.026051	0.043804	0.050452	0.66021	-1.3176	2747.0	21.449	0.04795	84.581	-59.663	81.219	76.455	20.901	-3.2688	-3.71	0.77634	-1.5063	32.639	-5.0988
132.87	0.11875	52.201	-3.9472	0.56075	-1.5671	0.027508	0.041905	0.050571	0.66021	-1.3176	2746.3	21.448	0.047659	84.582	-59.728	81.22	76.455	20.901	-3.2688	-3.71	0.77634	-1.5063	32.639	-5.0988
132.87	0.11811	52.201	-3.947	0.56095	-1.5668	0.028949	0.039991	0.050666	0.66021	-1.3176	2745.6	21.448	0.047403	84.582	-59.794	81.221	76.455	20.901	-3.2688	-3.71	0.77634	-1.5063	32.639	-5.0988
132.87	0.11756	52.201	-3.9469	0.56115	-1.5666	0.030373	0.038062	0.050737	0.66021	-1.3176	2744.9	21.448	0.047181	84.582	-59.86	81.222	76.455	20.901	-3.2688	-3.71	0.77634	-1.5063	32.639	-5.0988
132.87	0.11709	52.201	-3.9467	0.56133	-1.5663	0.031778	0.03612	0.050785	0.66021	-1.3176	2744.2	21.448	0.046994	84.583	-59.927	81.223	76.455	20.901	-3.2688	-3.71	0.77634	-1.5063	32.639	-5.0988
132.87	0.11671	52.202	-3.9466	0.56151	-1.5661	0.033165	0.034166	0.050809	0.66021	-1.3176	2743.5	21.448	0.046842	84.583	-59.994	81.225	76.455	20.901	-3.2688	-3.71	0.77634	-1.5063	32.639	-5.0988
132.87	0.11642	52.202	-3.9464	0.56167	-1.5658	0.034534	0.0322	0.05081	0.66021	-1.3176	2742.7	21.448	0.046725	84.583	-60.062	81.226	76.455	20.901	-3.2688	-3.71	0.77634	-1.5063	32.639	-5.0988
132.87	0.11622	52.203	-3.9462	0.56183	-1.5656	0.035882	0.030224	0.050787	0.66021	-1.3176	2742.0	21.449	0.046642	84.584	-60.131	81.227	76.455	20.901	-3.2688	-3.71	0.77634	-1.5063	32.639	-5.0988
132.87	0.1161	52.203	-3.946	0.56198	-1.5653	0.03721	0.028239	0.050741	0.66021	-1.3176	2741.3	21.449	0.046594	84.584	-60.199	81.228	76.455	20.901	-3.2688	-3.71	0.77634	-1.5063	32.639	-5.0988
132.87	0.11607	52.204	-3.9459	0.56211	-1.5651	0.038517	0.026245	0.050671	0.66021	-1.3176	2740.6	21.449	0.046581	84.585	-60.269	81.229	76.455	20.901	-3.2688	-3.71	0.77634	-1.5063	32.639	-5.0988
132.88	0.11612	52.204	-3.9457	0.56224	-1.5648	0.039803	0.024244	0.050578	0.66021	-1.3176	2739.9	21.449	0.046603	84.585	-60.338	81.231	76.455	20.901	-3.2688	-3.71	0.77634	-1.5063	32.639	-5.0988
132.88	0.11626	52.205	-3.9455	0.56236	-1.5646	0.041066	0.022236	0.050462	0.66021	-1.3176	2739.2	21.449	0.04666	84.585	-60.409	81.232	76.455	20.901	-3.2688	-3.71	0.77634	-1.5063	32.639	-5.0988
132.88	0.11649	52.206	-3.9452	0.56246	-1.5643	0.042307	0.020223	0.050323	0.66021	-1.3176	2738.5	21.449	0.046751	84.586	-60.479	81.233	76.455	20.901	-3.2688	-3.71	0.77634	-1.5063	32.639	-5.0988
132.88	0.1168	52.207	-3.945	0.56256	-1.5641	0.043525	0.018205	0.050161	0.66021	-1.3176	2737.8	21.45	0.046876	84.586	-60.55	81.234	76.455	20.901	-3.2688	-3.71	0.77634	-1.5063	32.639	-5.0988
132.88	0.1172	52.208	-3.9448	0.56264	-1.5638	0.044719	0.016184	0.049976	0.66021	-1.3176	2737.1	21.45	0.047037	84.587	-60.621	81.236	76.455	20.901	-3.2688	-3.71	0.77634	-1.5063	32.639	-5.0988
132.88	0.11769	52.209	-3.9446	0.56272	-1.5636	0.045889	0.014161	0.049769	0.66021	-1.3176	2736.4	21.45	0.047231	84.587	-60.693	81.237	76.455	20.901	-3.2688	-3.71	0.77634	-1.5063	32.639	-5.0988
132.88	0.11826	52.21	-3.9444	0.56279	-1.5633	0.047035	0.012136	0.049539	0.66021	-1.3176	2735.7	21.451	0.04746	84.588	-60.765	81.238	76.455	20.901	-3.2688	-3.71	0.77634	-1.5063	32.639	-5.0988
132.88	0.11891	52.211	-3.9441	0.56284	-1.5631	0.048155	0.01011	0.049287	0.66021	-1.3176	2735.0	21.451	0.047723	84.588	-60.837	81.24	76.455	20.901	-3.2688	-3.71	0.77634	-1.5063	32.639	-5.0988
132.88	0.11966	52.213	-3.9439	0.56289	-1.5628	0.04925	0.008085	0.049013	0.66021	-1.3176	2734.3	21.452	0.04802	84.589	-60.909	81.241	76.455	20.901	-3.2688	-3.71	0.77634	-1.5063	32.639	-5.0988
132.88	0.12048	52.214	-3.9436	0.56292	-1.5626	0.050318	0.0060614	0.048716	0.66021	-1.3176	2733.6	21.452	0.048351	84.589	-60.982	81.242	76.455	20.901	-3.2688	-3.71	0.77634	-1.5063	32.639	-5.0988
132.88	0.12139	52.216	-3.9434	0.56295	-1.5623	0.05136	0.0040403	0.048398	0.66021	-1.3176	2732.9	21.453	0.048715	84.59	-61.055	81.244	76.455	20.901	-3.2688	-3.71	0.77634	-1.5063	32.639	-5.0988
132.88	0.12238	52.217	-3.9431	0.56296	-1.5621	0.052375	0.0020225	0.048059	0.66021	-1.3176	2732.1	21.453	0.049113	84.59	-61.128	81.245	76.455	20.901	-3.2688	-3.71	0.77634	-1.5063	32.639	-5.0988
132.88	0.12346	52.219	-3.9428	0.56297	-1.5618	0.053363	9.086e-06	0.047698	0.66021	-1.3176	2731.4	21.454	0.049544	84.591	-61.201	81.246	76.455	20.901	-3.2688	-3.71	0.77634	-1.5063	32.639	-5.0988
132.88	0.12461	52.22	-3.9426	0.56296	-1.5616	0.054323	-0.001999	0.047316	0.66021	-1.3176	2730.7	21.454	0.050008	84.591	-61.274	81.248	76.455	20.901	-3.2688	-3.71	0.77634	-1.5063	32.639	-5.0988
132.88	0.12585	52.222	-3.9423	0.56295	-1.5614	0.055254	-0.0040008	0.046913	0.66021	-1.3176	2730.0	21.455	0.050505	84.592	-61.348	81.249	76.455	20.901	-3.2688	-3.71	0.77634	-1.5063	32.639	-5.0988
132.88	0.12717	52.224	-3.942	0.56292	-1.5611	0.056157	-0.0059953	0.04649	0.66021	-1.3176	2729.3	21.455	0.051035	84.592	-61.421	81.251	76.455	20.901	-3.2688	-3.71	0.77634	-1.5063	32.639	-5.0988
132.88	0.12857	52.226	-3.9417	0.56289	-1.5609	0.057031	-0.0079817	0.046046	0.66021	-1.3176	2728.6	21.456	0.051596	84.593	-61.495	81.252	76.455	20.901	-3.2688	-3.71	0.77634	-1.5063	32.639	-5.0988
132.88	0.13005	52.228	-3.9415	0.56284	-1.5607	0.057876	-0.009959	0.045583	0.66021	-1.3176	2727.9	21.457	0.05219	84.593	-61.569	81.253	76.455	20.901	-3.2688	-3.71	0.77634	-1.5063	32.639	-5.0988
132.88	0.13161	52.23	-3.9412	0.56279	-1.5605	0.058692	-0.011926	0.045099	0.66021	-1.3176	2727.2	21.457	0.052816	84.594	-61.642	81.255	76.455	20.901	-3.2688	-3.71	0.77634	-1.5063	32.639	-5.0988
132.88	0.13325	52.232	-3.9409	0.56272	-1.5602	0.059477	-0.013883	0.044596	0.66021	-1.3176	2726.5	21.458	0.053473	84.595	-61.716	81.256	76.455	20.901	-3.2688	-3.71	0.77634	-1.5063	32.639	-5.0988
132.88	0.13497	52.234	-3.9406	0.56265	-1.56	0.060232	-0.015827	0.044074	0.66021	-1.3176	2725.8	21.459	0.054161	84.595	-61.789	81.258	76.455	20.901	-3.2688	-3.71	0.77634	-1.5063	32.639	-5.0988
132.88	0.13676	52.236	-3.9403	0.56256	-1.5598	0.060956	-0.017759	0.043533	0.66021	-1.3176	2725.1	21.46	0.05488	84.596	-61.863	81.259	76.455	20.901	-3.2688	-3.71	0.77634	-1.5063	32.639	-5.0988
132.88	0.13863	52.238	-3.94	0.56247	-1.5596	0.06165	-0.019677	0.042973	0.66021	-1.3176	2724.3	21.46	0.05563	84.596	-61.936	81.26	76.455	20.901	-3.2688	-3.71	0.77634	-1.5063	32.639	-5.0988
132.88	0.14057	52.24	-3.9396	0.56237	-1.5594	0.062313	-0.02158	0.042395	0.66021	-1.3176	2723.6	21.461	0.05641	84.597	-62.009	81.262	76.455	20.901	-3.2688	-3.71	0.77634	-1.5063	32.639	-5.0988
132.88	0.14259	52.243	-3.9393	0.56226	-1.5591	0.062944	-0.023468	0.041799	0.66021	-1.3176	2722.9	21.462	0.057219	84.598	-62.082	81.263	76.455	20.901	-3.2688	-3.71	0.77634	-1.5063	32.639	-5.0988
132.88	0.14468	52.245	-3.939	0.56213	-1.5589	0.063544	-0.02534	0.041185	0.66021	-1.3176	2722.2	21.463	0.058058	84.598	-62.155	81.265	76.455	20.901	-3.2688	-3.71	0.77634	-1.5063	32.639	-5.0988
132.88	0.14685	52.248	-3.9387	0.562	-1.5587	0.064112	-0.027195	0.040555	0.66021	-1.3176	2721.5	21.464	0.058926	84.599	-62.227	81.266	76.455	20.901	-3.2688	-3.71	0.77634	-1.5063	32.639	-5.0988
132.88	0.14908	52.25	-3.9384	0.56186	-1.5585	0.064648	-0.029032	0.039907	0.66021	-1.3176	2720.8	21.465	0.059823	84.6	-62.299	81.268	76.455	20.901	-3.2688	-3.71	0.77634	-1.5063	32.639	-5.0988
132.88	0.15139	52.253	-3.9381	0.56171	-1.5583	0.065152	-0.03085	0.039242	0.66021	-1.3176	2720.1	21.466	0.060748	84.6	-62.371	81.269	76.455	20.901	-3.2688	-3.71	0.77634	-1.5063	32.639	-5.0988
132.88	0.15377	52.255	-3.9377	0.56155	-1.5581	0.065624	-0.032649	0.038562	0.66021	-1.3176	2719.4	21.467	0.0617	84.601	-62.442	81.271	76.455	20.901	-3.2688	-3.71	0.77634	-1.5063	32.639	-5.0988
132.88	0.15621	52.258	-3.9374	0.56139	-1.5579	0.066063	-0.034427	0.037866	0.66021	-1.3176	2718.7	21.468	0.062681	84.602	-62.513	81.272	76.455	20.901	-3.2688	-3.71	0.77634	-1.5063	32.639	-5.0988
132.88	0.15872	52.26	-3.9371	0.56121	-1.5578	0.06647	-0.036184	0.037154	0.66021	-1.3176	2718.0	21.469	0.063688	84.602	-62.584	81.274	76.455	20.901	-3.2688	-3.71	0.77634	-1.5063	32.639	-5.0988
132.88	0.1613	52.263	-3.9367	0.56102	-1.5576	0.066844	-0.037919	0.036427	0.66021	-1.3176	2717.3	21.47	0.064721	84.603	-62.653	81.275	76.455	20.901	-3.2688	-3.71	0.77634	-1.5063	32.639	-5.0988
132.88	0.16394	52.266	-3.9364	0.56083	-1.5574	0.067186	-0.039632	0.035685	0.66021	-1.3176	2716.5	21.471	0.065781	84.604	-62.723	81.277	76.455	20.901	-3.2688	-3.71	0.77634	-1.5063	32.639	-5.0988
132.88	0.16665	52.269	-3.9361	0.56063	-1.5572	0.067494	-0.041321	0.03493	0.66021	-1.3176	2715.8	21.472	0.066866	84.604	-62.791	81.278	76.455	20.901	-3.2688	-3.71	0.77634	-1.5063	32.639	-5.0988
132.88	0.16942	52.272	-3.9357	0.56042	-1.557	0.06777	-0.042986	0.03416	0.66021	-1.3176	2715.1	21.473	0.067977	84.605	-62.859	81.28	76.455	20.901	-3.2688	-3.71	0.77634	-1.5063	32.639	-5.0988
132.89	0.17225	52.274	-3.9354	0.5602	-1.5569	0.068012	-0.044626	0.033377	0.66021	-1.3176	2714.4	21.474	0.069112	84.606	-62.927	81.281	76.455	20.901	-3.2688	-3.71	0.77634	-1.5063	32.639	-5.0988
132.89	0.17514	52.277	-3.935	0.55997	-1.5567	0.068222	-0.046241	0.032581	0.66021	-1.3176	2713.7	21.475	0.070271	84.606	-62.993	81.283	76.455	20.901	-3.2688	-3.71	0.77634	-1.5063	32.639	-5.0988
132.89	0.17809	52.28	-3.9347	0.55974	-1.5566	0.068398	-0.047829	0.031772	0.66021	-1.3176	2713.0	21.476	0.071454	84.607	-63.059	81.284	76.455	20.901	-3.2688	-3.71	0.77634	-1.5063	32.639	-5.0988
132.89	0.18109	52.283	-3.9344	0.55949	-1.5564	0.068542	-0.049391	0.030951	0.66021	-1.3176	2712.3	21.477	0.07266	84.608	-63.123	81.286	76.455	20.901	-3.2688	-3.71	0.77634	-1.5063	32.639	-5.0988
132.89	0.18416	52.286	-3.934	0.55924	-1.5562	0.068652	-0.050925	0.030118	0.66021	-1.3176	2711.6	21.478	0.073888	84.608	-63.187	81.287	76.455	20.901	-3.2688	-3.71	0.77634	-1.5063	32.639	-5.0988
132.89	0.18727	52.289	-3.9337	0.55898	-1.5561	0.06873	-0.052431	0.029273	0.66021	-1.3176	2710.9	21.479	0.075138	84.609	-63.25	81.289	76.455	20.901	-3.2688	-3.71	0.77634	-1.5063	32.639	-5.0988
132.89	0.19045	52.292	-3.9333	0.55872	-1.556	0.068775	-0.053908	0.028418	0.66021	-1.3176	2710.1	21.48	0.07641	84.61	-63.311	81.29	76.455	20.901	-3.2688	-3.71	0.77634	-1.5063	32.639	-5.0988
132.89	0.19367	52.296	-3.933	0.55844	-1.5558	0.068786	-0.055356	0.027553	0.66021	-1.3176	2709.4	21.482	0.077703	84.61	-63.372	81.292	76.455	20.901	-3.2688	-3.71	0.77634	-1.5063	32.639	-5.0988
132.89	0.19694	52.299	-3.9326	0.55816	-1.5557	0.068765	-0.056774	0.026677	0.66021	-1.3176	2708.7	21.483	0.079016	84.611	-63.431	81.293	76.455	20.901	-3.2688	-3.71	0.77634	-1.5063	32.639	-5.0988
132.89	0.20027	52.302	-3.9323	0.55788	-1.5555	0.068712	-0.058161	0.025791	0.66021	-1.3176	2708.0	21.484	0.080349	84.612	-63.489	81.295	76.455	20.901	-3.2688	-3.71	0.77634	-1.5063	32.639	-5.0988
132.89	0.20364	52.305	-3.932	0.55758	-1.5554	0.068625	-0.059517	0.024897	0.66021	-1.3176	2707.3	21.485	0.081701	84.612	-63.546	81.297	76.455	20.901	-3.2688	-3.71	0.77634	-1.5063	32.639	-5.0988
132.89	0.20706	52.308	-3.9316	0.55728	-1.5553	0.068506	-0.060842	0.023994	0.66021	-1.3176	2706.6	21.486	0.083072	84.613	-63.601	81.298	76.455	20.901	-3.2688	-3.71	0.77634	-1.5063	32.639	-5.0988
132.89	0.21052	52.311	-3.9313	0.55697	-1.5552	0.068355	-0.062135	0.023082	0.66021	-1.3176	2705.9	21.487	0.084461	84.614	-63.655	81.3	76.455	20.901	-3.2688	-3.71	0.77634	-1.5063	32.639	-5.0988
132.89	0.21403	52.315	-3.9309	0.55666	-1.5551	0.068172	-0.063395	0.022163	0.66021	-1.3176	2705.2	21.489	0.085867	84.615	-63.707	81.301	76.455	20.901	-3.2688	-3.71	0.77634	-1.5063	32.639	-5.0988
132.89	0.21758	52.318	-3.9306	0.55634	-1.555	0.067956	-0.064622	0.021236	0.66021	-1.3176	2704.5	21.49	0.08729	84.615	-63.758	81.303	76.455	20.901	-3.2688	-3.71	0.77634	-1.5063	32.639	-5.0988
132.89	0.22116	52.321	-3.9302	0.55601	-1.5549	0.067709	-0.065816	0.020302	0.66021	-1.3176	2703.7	21.491	0.088729	84.616	-63.807	81.304	76.455	20.901	-3.2688	-3.71	0.77634	-1.5063	32.639	-5.0988
132.89	0.22479	52.324	-3.9299	0.55568	-1.5548	0.06743	-0.066975	0.019362	0.66021	-1.3176	2703.0	21.492	0.090184	84.617	-63.854	81.306	76.455	20.901	-3.2688	-3.71	0.77634	-1.5063	32.639	-5.0988
132.89	0.22846	52.328	-3.9296	0.55534	-1.5547	0.06712	-0.0681	0.018416	0.66021	-1.3176	2702.3	21.494	0.091653	84.617	-63.899	81.307	76.455	20.901	-3.2688	-3.71	0.77634	-1.5063	32.639	-5.0988
132.89	0.23216	52.331	-3.9292	0.555	-1.5546	0.066779	-0.069191	0.017464	0.66021	-1.3176	2701.6	21.495	0.093137	84.618	-63.943	81.309	76.455	20.901	-3.2688	-3.71	0.77634	-1.5063	32.639	-5.0988
132.89	0.23589	52.334	-3.9289	0.55465	-1.5545	0.066406	-0.070246	0.016508	0.66021	-1.3176	2700.9	21.496	0.094635	84.619	-63.984	81.31	76.455	20.901	-3.2688	-3.71	0.77634	-1.5063	32.639	-5.0988
132.89	0.23966	52.337	-3.9286	0.5543	-1.5544	0.066003	-0.071265	0.015546	0.66021	-1.3176	2700.2	21.497	0.096145	84.619	-64.024	81.312	76.455	20.901	-3.2688	-3.71	0.77634	-1.5063	32.639	-5.0988
132.88	0.24346	52.341	-3.9282	0.55394	-1.5543	0.06557	-0.072249	0.014581	0.66021	-1.3176	2699.5	21.499	0.097668	84.62	-64.061	81.313	76.455	20.901	-3.2688	-3.71	0.77634	-1.5063	32.639	-5.0988
132.88	0.24729	52.344	-3.9279	0.55358	-1.5543	0.065106	-0.073197	0.013612	0.66021	-1.3176	2698.8	21.5	0.099203	84.621	-64.096	81.315	76.455	20.901	-3.2688	-3.71	0.77634	-1.5063	32.639	-5.0988
132.88	0.25114	52.347	-3.9276	0.55321	-1.5542	0.064613	-0.074108	0.012639	0.66021	-1.3176	2698.0	21.501	0.10075	84.621	-64.129	81.316	76.455	20.901	-3.2688	-3.71	0.77634	-1.5063	32.639	-5.0988
132.88	0.25502	52.351	-3.9273	0.55283	-1.5541	0.06409	-0.074982	0.011664	0.66021	-1.3176	2697.3	21.502	0.1023	84.622	-64.16	81.318	76.455	20.901	-3.2688	-3.71	0.77634	-1.5063	32.639	-5.0988
132.88	0.25893	52.354	-3.927	0.55246	-1.5541	0.063538	-0.075819	0.010686	0.66021	-1.3176	2696.6	21.503	0.10387	84.623	-64.188	81.319	76.455	20.901	-3.2688	-3.71	0.77634	-1.5063	32.639	-5.0988
132.88	0.26285	52.357	-3.9266	0.55208	-1.554	0.062956	-0.076618	0.0097071	0.66021	-1.3176	2695.9	21.505	0.10544	84.623	-64.214	81.321	76.455	20.901	-3.2688	-3.71	0.77634	-1.5063	32.639	-5.0988
132.88	0.2668	52.361	-3.9263	0.55169	-1.554	0.062347	-0.077381	0.0087264	0.66021	-1.3176	2695.2	21.506	0.10703	84.624	-64.238	81.322	76.455	20.901	-3.2688	-3.71	0.77634	-1.5063	32.639	-5.0988
132.88	0.27077	52.364	-3.926	0.5513	-1.5539	0.061709	-0.078105	0.0077448	0.66021	-1.3176	2694.5	21.507	0.10862	84.625	-64.258	81.324	76.455	20.901	-3.2688	-3.71	0.77634	-1.5063	32.639	-5.0988
132.88	0.27475	52.367	-3.9257	0.55091	-1.5539	0.061044	-0.078791	0.0067626	0.66021	-1.3176	2693.8	21.508	0.11022	84.625	-64.277	81.325	76.455	20.901	-3.2688	-3.71	0.77634	-1.5063	32.639	-5.0988
132.88	0.27875	52.37	-3.9254	0.55052	-1.5539	0.060351	-0.079439	0.0057805	0.66021	-1.3176	2693.1	21.51	0.11182	84.626	-64.293	81.327	76.455	20.901	-3.2688	-3.71	0.77634	-1.5063	32.639	-5.0988
132.88	0.28277	52.374	-3.9251	0.55012	-1.5538	0.059631	-0.080049	0.0047988	0.66021	-1.3176	2692.4	21.511	0.11343	84.626	-64.306	81.328	76.455	20.901	-3.2688	-3.71	0.77634	-1.5063	32.639	-5.0988
132.88	0.2868	52.377	-3.9248	0.54971	-1.5538	0.058884	-0.08062	0.0038179	0.66021	-1.3176	2691.6	21.512	0.11504	84.627	-64.316	81.33	76.455	20.901	-3.2688	-3.71	0.77634	-1.5063	32.639	-5.0988
132.88	0.29083	52.38	-3.9245	0.54931	-1.5538	0.058112	-0.081152	0.0028384	0.66021	-1.3176	2690.9	21.513	0.11666	84.628	-64.324	81.331	76.455	20.901	-3.2688	-3.71	0.77634	-1.5063	32.639	-5.0988
132.88	0.29488	52.383	-3.9242	0.5489	-1.5538	0.057313	-0.081646	0.0018607	0.66021	-1.3176	2690.2	21.515	0.11828	84.628	-64.33	81.332	76.455	20.901	-3.2688	-3.71	0.77634	-1.5063	32.639	-5.0988
132.88	0.29893	52.386	-3.9239	0.54849	-1.5538	0.05649	-0.0821	0.00088515	0.66021	-1.3176	2689.5	21.516	0.11991	84.629	-64.332	81.334	76.455	20.901	-3.2688	-3.71	0.77634	-1.5063	32.639	-5.0988
132.88	0.30299	52.39	-3.9237	0.54808	-1.5538	0.055641	-0.082516	-8.7707e-05	0.66021	-1.3176	2688.8	21.517	0.12154	84.629	-64.332	81.335	76.455	20.901	-3.2688	-3.71	0.77634	-1.5063	32.639	-5.0988
132.88	0.30705	52.393	-3.9234	0.54767	-1.5538	0.054769	-0.082893	-0.0010575	0.66021	-1.3176	2688.1	21.518	0.12317	84.63	-64.329	81.337	76.455	20.901	-3.2688	-3.71	0.77634	-1.5063	32.639	-5.0988
132.88	0.31112	52.396	-3.9231	0.54725	-1.5538	0.053872	-0.083231	-0.0020237	0.66021	-1.3176	2687.4	21.519	0.12479	84.631	-64.324	81.338	76.455	20.901	-3.2688	-3.71	0.77634	-1.5063	32.639	-5.0988
132.88	0.31518	52.399	-3.9228	0.54684	-1.5538	0.052952	-0.08353	-0.002986	0.66021	-1.3176	2686.7	21.521	0.12642	84.631	-64.315	81.34	76.455	20.901	-3.2688	-3.71	0.77634	-1.5063	32.639	-5.0988
132.88	0.31924	52.402	-3.9226	0.54642	-1.5538	0.052009	-0.083789	-0.0039439	0.66021	-1.3176	2685.9	21.522	0.12805	84.632	-64.305	81.341	76.455	20.901	-3.2688	-3.71	0.77634	-1.5063	32.639	-5.0988
132.88	0.3233	52.405	-3.9223	0.546	-1.5538	0.051043	-0.08401	-0.0048969	0.66021	-1.3176	2685.2	21.523	0.12968	84.632	-64.291	81.342	76.455	20.901	-3.2688	-3.71	0.77634	-1.5063	32.639	-5.0988
132.88	0.32736	52.408	-3.9221	0.54558	-1.5539	0.050056	-0.084191	-0.0058448	0.66021	-1.3176	2684.5	21.524	0.13131	84.633	-64.275	81.344	76.455	20.901	-3.2688	-3.71	0.77634	-1.5063	32.639	-5.0988
132.88	0.3314	52.411	-3.9218	0.54516	-1.5539	0.049047	-0.084334	-0.0067869	0.66021	-1.3176	2683.8	21.525	0.13293	84.633	-64.257	81.345	76.455	20.901	-3.2688	-3.71	0.77634	-1.5063	32.639	-5.0988
132.88	0.33544	52.414	-3.9216	0.54473	-1.5539	0.048018	-0.084438	-0.0077231	0.66021	-1.3176	2683.1	21.526	0.13455	84.634	-64.236	81.347	76.455	20.901	-3.2688	-3.71	0.77634	-1.5063	32.639	-5.0988
132.88	0.33947	52.417	-3.9213	0.54431	-1.554	0.046968	-0.084502	-0.0086527	0.66021	-1.3176	2682.4	21.528	0.13616	84.634	-64.213	81.348	76.455	20.901	-3.2688	-3.71	0.77634	-1.5063	32.639	-5.0988
132.88	0.34349	52.42	-3.9211	0.54389	-1.554	0.045898	-0.084529	-0.0095755	0.66021	-1.3176	2681.7	21.529	0.13777	84.635	-64.187	81.349	76.455	20.901	-3.2688	-3.71	0.77634	-1.5063	32.639	-5.0988
132.88	0.34749	52.423	-3.9209	0.54347	-1.5541	0.044809	-0.084516	-0.010491	0.66021	-1.3176	2681.0	21.53	0.13938	84.635	-64.159	81.351	76.455	20.901	-3.2688	-3.71	0.77634	-1.5063	32.639	-5.0988
132.88	0.35148	52.426	-3.9207	0.54304	-1.5541	0.043702	-0.084465	-0.011399	0.66021	-1.3176	2680.2	21.531	0.14098	84.636	-64.129	81.352	76.455	20.901	-3.2688	-3.71	0.77634	-1.5063	32.639	-5.0988
132.88	0.35545	52.428	-3.9205	0.54262	-1.5542	0.042576	-0.084376	-0.012299	0.66021	-1.3176	2679.5	21.532	0.14257	84.636	-64.096	81.353	76.455	20.901	-3.2688	-3.71	0.77634	-1.5063	32.639	-5.0988
132.88	0.3594	52.431	-3.9202	0.5422	-1.5543	0.041433	-0.084248	-0.01319	0.66021	-1.3176	2678.8	21.533	0.14415	84.637	-64.061	81.355	76.455	20.901	-3.2688	-3.71	0.77634	-1.5063	32.639	-5.0988
132.88	0.36333	52.434	-3.92	0.54178	-1.5543	0.040273	-0.084083	-0.014073	0.66021	-1.3176	2678.1	21.534	0.14573	84.637	-64.025	81.356	76.455	20.901	-3.2688	-3.71	0.77634	-1.5063	32.639	-5.0988
132.88	0.36724	52.436	-3.9198	0.54136	-1.5544	0.039096	-0.083879	-0.014946	0.66021	-1.3176	2677.4	21.535	0.14729	84.638	-63.986	81.357	76.455	20.901	-3.2688	-3.71	0.77634	-1.5063	32.639	-5.0988
132.88	0.37112	52.439	-3.9196	0.54094	-1.5545	0.037904	-0.083638	-0.01581	0.66021	-1.3176	2676.7	21.536	0.14885	84.638	-63.946	81.358	76.455	20.901	-3.2688	-3.71	0.77634	-1.5063	32.639	-5.0988
132.88	0.37498	52.442	-3.9195	0.54052	-1.5546	0.036697	-0.08336	-0.016664	0.66021	-1.3176	2676.0	21.537	0.1504	84.639	-63.903	81.36	76.455	20.901	-3.2688	-3.71	0.77634	-1.5063	32.639	-5.0988
132.88	0.37882	52.444	-3.9193	0.54011	-1.5546	0.035475	-0.083044	-0.017507	0.66021	-1.3176	2675.3	21.538	0.15194	84.639	-63.859	81.361	76.455	20.901	-3.2688	-3.71	0.77634	-1.5063	32.639	-5.0988
132.88	0.38262	52.447	-3.9191	0.53969	-1.5547	0.034239	-0.082692	-0.01834	0.66021	-1.3176	2674.5	21.539	0.15346	84.639	-63.814	81.362	76.455	20.901	-3.2688	-3.71	0.77634	-1.5063	32.639	-5.0988
132.88	0.38639	52.449	-3.9189	0.53928	-1.5548	0.03299	-0.082303	-0.019162	0.66021	-1.3176	2673.8	21.54	0.15497	84.64	-63.766	81.363	76.455	20.901	-3.2688	-3.71	0.77634	-1.5063	32.639	-5.0988
132.88	0.39014	52.452	-3.9188	0.53887	-1.5549	0.031728	-0.081877	-0.019973	0.66021	-1.3176	2673.1	21.541	0.15647	84.64	-63.717	81.365	76.455	20.901	-3.2688	-3.71	0.77634	-1.5063	32.639	-5.0988
132.88	0.39384	52.454	-3.9186	0.53846	-1.555	0.030454	-0.081416	-0.020772	0.66021	-1.3176	2672.4	21.542	0.15796	84.641	-63.667	81.366	76.455	20.901	-3.2688	-3.71	0.77634	-1.5063	32.639	-5.0988
132.88	0.39752	52.456	-3.9185	0.53806	-1.5551	0.029169	-0.080919	-0.021559	0.66021	-1.3176	2671.7	21.543	0.15943	84.641	-63.615	81.367	76.455	20.901	-3.2688	-3.71	0.77634	-1.5063	32.639	-5.0988
132.88	0.40116	52.458	-3.9183	0.53765	-1.5552	0.027872	-0.080386	-0.022334	0.66021	-1.3176	2671.0	21.544	0.16089	84.641	-63.562	81.368	76.455	20.901	-3.2688	-3.71	0.77634	-1.5063	32.639	-5.0988
132.88	0.40475	52.461	-3.9182	0.53725	-1.5554	0.026566	-0.079818	-0.023097	0.66021	-1.3176	2670.3	21.544	0.16233	84.642	-63.508	81.369	76.455	20.901	-3.2688	-3.71	0.77634	-1.5063	32.639	-5.0988
132.88	0.40831	52.463	-3.9181	0.53686	-1.5555	0.025249	-0.079216	-0.023846	0.66021	-1.3176	2669.6	21.545	0.16376	84.642	-63.452	81.371	76.455	20.901	-3.2688	-3.71	0.77634	-1.5063	32.639	-5.0988
132.88	0.41183	52.465	-3.9179	0.53646	-1.5556	0.023924	-0.078579	-0.024582	0.66021	-1.3176	2668.9	21.546	0.16517	84.642	-63.396	81.372	76.455	20.901	-3.2688	-3.71	0.77634	-1.5063	32.639	-5.0988
132.88	0.41531	52.467	-3.9178	0.53607	-1.5557	0.022591	-0.077909	-0.025305	0.66021	-1.3176	2668.1	21.547	0.16657	84.642	-63.338	81.373	76.455	20.901	-3.2688	-3.71	0.77634	-1.5063	32.639	-5.0988
132.88	0.41874	52.469	-3.9177	0.53568	-1.5558	0.02125	-0.077205	-0.026014	0.66021	-1.3176	2667.4	21.548	0.16794	84.643	-63.28	81.374	76.455	20.901	-3.2688	-3.71	0.77634	-1.5063	32.639	-5.0988
132.88	0.42213	52.471	-3.9176	0.5353	-1.556	0.019901	-0.076467	-0.026708	0.66021	-1.3176	2666.7	21.548	0.1693	84.643	-63.22	81.375	76.455	20.901	-3.2688	-3.71	0.77634	-1.5063	32.639	-5.0988
132.87	0.42547	52.473	-3.9175	0.53492	-1.5561	0.018547	-0.075697	-0.027389	0.66021	-1.3176	2666.0	21.549	0.17064	84.643	-63.16	81.376	76.455	20.901	-3.2688	-3.71	0.77634	-1.5063	32.639	-5.0988
132.87	0.42876	52.474	-3.9174	0.53454	-1.5562	0.017186	-0.074895	-0.028055	0.66021	-1.3176	2665.3	21.55	0.17196	84.643	-63.099	81.377	76.455	20.901	-3.2688	-3.71	0.77634	-1.5063	32.639	-5.0988
132.87	0.432	52.476	-3.9173	0.53417	-1.5564	0.015821	-0.07406	-0.028706	0.66021	-1.3176	2664.6	21.551	0.17326	84.644	-63.037	81.378	76.455	20.901	-3.2688	-3.71	0.77634	-1.5063	32.639	-5.0988
132.87	0.4352	52.478	-3.9173	0.5338	-1.5565	0.014451	-0.073194	-0.029342	0.66021	-1.3176	2663.9	21.551	0.17454	84.644	-62.974	81.379	76.455	20.901	-3.2688	-3.71	0.77634	-1.5063	32.639	-5.0988
132.87	0.43834	52.479	-3.9172	0.53344	-1.5567	0.013077	-0.072298	-0.029962	0.66021	-1.3176	2663.2	21.552	0.1758	84.644	-62.911	81.38	76.455	20.901	-3.2688	-3.71	0.77634	-1.5063	32.639	-5.0988
132.87	0.44142	52.481	-3.9171	0.53308	-1.5568	0.0117	-0.07137	-0.030567	0.66021	-1.3176	2662.5	21.553	0.17704	84.644	-62.847	81.381	76.455	20.901	-3.2688	-3.71	0.77634	-1.5063	32.639	-5.0988
132.87	0.44446	52.483	-3.9171	0.53272	-1.557	0.01032	-0.070413	-0.031156	0.66021	-1.3176	2661.7	21.553	0.17825	84.644	-62.783	81.382	76.455	20.901	-3.2688	-3.71	0.77634	-1.5063	32.639	-5.0988
132.87	0.44743	52.484	-3.917	0.53237	-1.5571	0.0089385	-0.069426	-0.03173	0.66021	-1.3176	2661.0	21.554	0.17944	84.645	-62.719	81.384	76.455	20.901	-3.2688	-3.71	0.77634	-1.5063	32.639	-5.0988
132.87	0.45035	52.485	-3.917	0.53203	-1.5573	0.0075557	-0.068411	-0.032286	0.66021	-1.3176	2660.3	21.554	0.18061	84.645	-62.653	81.384	76.455	20.901	-3.2688	-3.71	0.77634	-1.5063	32.639	-5.0988
132.87	0.45321	52.487	-3.917	0.53169	-1.5575	0.0061722	-0.067366	-0.032827	0.66021	-1.3176	2659.6	21.555	0.18176	84.645	-62.588	81.385	76.455	20.901	-3.2688	-3.71	0.77634	-1.5063	32.639	-5.0988
132.87	0.45602	52.488	-3.9169	0.53135	-1.5576	0.0047887	-0.066294	-0.033351	0.66021	-1.3176	2658.9	21.555	0.18289	84.645	-62.522	81.386	76.455	20.901	-3.2688	-3.71	0.77634	-1.5063	32.639	-5.0988
132.87	0.45876	52.489	-3.9169	0.53103	-1.5578	0.0034058	-0.065195	-0.033857	0.66021	-1.3176	2658.2	21.556	0.18399	84.645	-62.456	81.387	76.455	20.901	-3.2688	-3.71	0.77634	-1.5063	32.639	-5.0988
132.87	0.46144	52.49	-3.9169	0.5307	-1.558	0.0020242	-0.064068	-0.034347	0.66021	-1.3176	2657.5	21.556	0.18506	84.645	-62.39	81.388	76.455	20.901	-3.2688	-3.71	0.77634	-1.5063	32.639	-5.0988
132.87	0.46406	52.491	-3.9169	0.53039	-1.5581	0.00064449	-0.062915	-0.03482	0.66021	-1.3176	2656.8	21.557	0.18611	84.645	-62.323	81.389	76.455	20.901	-3.2688	-3.71	0.77634	-1.5063	32.639	-5.0988
132.87	0.46661	52.492	-3.9169	0.53007	-1.5583	-0.00073272	-0.061737	-0.035275	0.66021	-1.3176	2656.1	21.557	0.18713	84.645	-62.257	81.39	76.455	20.901	-3.2688	-3.71	0.77634	-1.5063	32.639	-5.0988
132.87	0.4691	52.493	-3.9169	0.52977	-1.5585	-0.0021068	-0.060533	-0.035713	0.66021	-1.3176	2655.3	21.558	0.18813	84.645	-62.19	81.391	76.455	20.901	-3.2688	-3.71	0.77634	-1.5063	32.639	-5.0988
132.87	0.47153	52.494	-3.9169	0.52947	-1.5587	-0.0034771	-0.059305	-0.036133	0.66021	-1.3176	2654.6	21.558	0.18911	84.645	-62.123	81.392	76.455	20.901	-3.2688	-3.71	0.77634	-1.5063	32.639	-5.0988
132.87	0.47389	52.495	-3.9169	0.52918	-1.5589	-0.004843	-0.058053	-0.036535	0.66021	-1.3176	2653.9	21.558	0.19005	84.645	-62.056	81.393	76.455	20.901	-3.2688	-3.71	0.77634	-1.5063	32.639	-5.0988
132.87	0.47618	52.495	-3.917	0.52889	-1.559	-0.0062039	-0.056777	-0.036919	0.66021	-1.3176	2653.2	21.559	0.19097	84.645	-61.989	81.394	76.455	20.901	-3.2688	-3.71	0.77634	-1.5063	32.639	-5.0988
132.87	0.4784	52.496	-3.917	0.52861	-1.5592	-0.0075593	-0.055479	-0.037285	0.66021	-1.3176	2652.5	21.559	0.19186	84.645	-61.922	81.395	76.455	20.901	-3.2688	-3.71	0.77634	-1.5063	32.639	-5.0988
132.87	0.48056	52.497	-3.917	0.52833	-1.5594	-0.0089084	-0.054158	-0.037633	0.66021	-1.3176	2651.8	21.559	0.19273	84.645	-61.855	81.395	76.455	20.901	-3.2688	-3.71	0.77634	-1.5063	32.639	-5.0988
132.87	0.48264	52.497	-3.9171	0.52807	-1.5596	-0.010251	-0.052816	-0.037963	0.66021	-1.3176	2651.1	21.559	0.19356	84.645	-61.789	81.396	76.455	20.901	-3.2688	-3.71	0.77634	-1.5063	32.639	-5.0988
132.87	0.48466	52.498	-3.9171	0.52781	-1.5598	-0.011586	-0.051453	-0.038274	0.66021	-1.3176	2650.4	21.559	0.19437	84.645	-61.722	81.397	76.455	20.901	-3.2688	-3.71	0.77634	-1.5063	32.639	-5.0988
132.87	0.4866	52.498	-3.9172	0.52755	-1.56	-0.012913	-0.05007	-0.038567	0.66021	-1.3176	2649.7	21.56	0.19515	84.645	-61.656	81.398	76.455	20.901	-3.2688	-3.71	0.77634	-1.5063	32.639	-5.0988
132.87	0.48847	52.498	-3.9173	0.5273	-1.5602	-0.014231	-0.048667	-0.03884	0.66021	-1.3176	2649.0	21.56	0.1959	84.645	-61.589	81.399	76.455	20.901	-3.2688	-3.71	0.77634	-1.5063	32.639	-5.0988
132.87	0.49027	52.498	-3.9173	0.52706	-1.5604	-0.01554	-0.047246	-0.039096	0.66021	-1.3176	2648.2	21.56	0.19663	84.645	-61.523	81.399	76.455	20.901	-3.2688	-3.71	0.77634	-1.5063	32.639	-5.0988
132.87	0.492	52.499	-3.9174	0.52683	-1.5606	-0.01684	-0.045805	-0.039332	0.66021	-1.3176	2647.5	21.56	0.19732	84.645	-61.457	81.4	76.455	20.901	-3.2688	-3.71	0.77634	-1.5063	32.639	-5.0988
132.87	0.49365	52.499	-3.9175	0.52661	-1.5608	-0.018129	-0.044348	-0.03955	0.66021	-1.3176	2646.8	21.56	0.19798	84.645	-61.392	81.401	76.455	20.901	-3.2688	-3.71	0.77634	-1.5063	32.639	-5.0988
132.87	0.49523	52.499	-3.9176	0.52639	-1.561	-0.019407	-0.042873	-0.039748	0.66021	-1.3176	2646.1	21.56	0.19862	84.645	-61.326	81.402	76.455	20.901	-3.2688	-3.71	0.77634	-1.5063	32.639	-5.0988
132.87	0.49674	52.499	-3.9177	0.52618	-1.5612	-0.020674	-0.041382	-0.039928	0.66021	-1.3176	2645.4	21.56	0.19922	84.644	-61.261	81.402	76.455	20.901	-3.2688	-3.71	0.77634	-1.5063	32.639	-5.0988
132.87	0.49817	52.498	-3.9178	0.52597	-1.5614	-0.021929	-0.039875	-0.040089	0.66021	-1.3176	2644.7	21.56	0.19979	84.644	-61.196	81.403	76.455	20.901	-3.2688	-3.71	0.77634	-1.5063	32.639	-5.0988
132.87	0.49952	52.498	-3.9179	0.52578	-1.5616	-0.023171	-0.038354	-0.040231	0.66021	-1.3176	2644.0	21.56	0.20034	84.644	-61.132	81.404	76.455	20.901	-3.2688	-3.71	0.77634	-1.5063	32.639	-5.0988
132.87	0.5008	52.498	-3.918	0.52559	-1.5618	-0.024401	-0.036818	-0.040354	0.66021	-1.3176	2643.3	21.56	0.20085	84.644	-61.068	81.404	76.455	20.901	-3.2688	-3.71	0.77634	-1.5063	32.639	-5.0988
132.87	0.502	52.498	-3.9182	0.52541	-1.562	-0.025617	-0.035269	-0.040457	0.66021	-1.3176	2642.6	21.56	0.20133	84.644	-61.004	81.405	76.455	20.901	-3.2688	-3.71	0.77634	-1.5063	32.639	-5.0988
132.87	0.50313	52.497	-3.9183	0.52524	-1.5622	-0.026818	-0.033707	-0.040542	0.66021	-1.3176	2641.9	21.56	0.20179	84.643	-60.941	81.406	76.455	20.901	-3.2688	-3.71	0.77634	-1.5063	32.639	-5.0988
132.86	0.50418	52.497	-3.9184	0.52507	-1.5624	-0.028006	-0.032132	-0.040607	0.66021	-1.3176	2641.2	21.56	0.20221	84.643	-60.878	81.406	76.455	20.901	-3.2688	-3.71	0.77634	-1.5063	32.639	-5.0988
132.86	0.50515	52.496	-3.9186	0.52492	-1.5626	-0.029178	-0.030547	-0.040654	0.66021	-1.3176	2640.5	21.559	0.2026	84.643	-60.816	81.407	76.455	20.901	-3.2688	-3.71	0.77634	-1.5063	32.639	-5.0988
132.86	0.50605	52.496	-3.9187	0.52477	-1.5628	-0.030334	-0.02895	-0.040681	0.66021	-1.3176	2639.7	21.559	0.20296	84.643	-60.754	81.407	76.455	20.901	-3.2688	-3.71	0.77634	-1.5063	32.639	-5.0988
132.86	0.50687	52.495	-3.9189	0.52463	-1.563	-0.031474	-0.027344	-0.04069	0.66021	-1.3176	2639.0	21.559	0.20329	84.642	-60.693	81.408	76.455	20.901	-3.2688	-3.71	0.77634	-1.5063	32.639	-5.0988
132.86	0.50761	52.494	-3.919	0.5245	-1.5632	-0.032598	-0.025728	-0.040679	0.66021	-1.3176	2638.3	21.559	0.20358	84.642	-60.632	81.409	76.455	20.901	-3.2688	-3.71	0.77634	-1.5063	32.639	-5.0988
132.86	0.50827	52.493	-3.9192	0.52437	-1.5634	-0.033705	-0.024104	-0.04065	0.66021	-1.3176	2637.6	21.559	0.20385	84.642	-60.571	81.409	76.455	20.901	-3.2688	-3.71	0.77634	-1.5063	32.639	-5.0988
132.86	0.50886	52.492	-3.9194	0.52425	-1.5636	-0.034794	-0.022471	-0.040601	0.66021	-1.3176	2636.9	21.558	0.20409	84.641	-60.511	81.41	76.455	20.901	-3.2688	-3.71	0.77634	-1.5063	32.639	-5.0988
132.86	0.50936	52.491	-3.9196	0.52415	-1.5638	-0.035866	-0.020832	-0.040534	0.66021	-1.3176	2636.2	21.558	0.20429	84.641	-60.452	81.41	76.455	20.901	-3.2688	-3.71	0.77634	-1.5063	32.639	-5.0988
132.86	0.5098	52.49	-3.9197	0.52405	-1.564	-0.036918	-0.019187	-0.040448	0.66021	-1.3176	2635.5	21.558	0.20446	84.641	-60.393	81.411	76.455	20.901	-3.2688	-3.71	0.77634	-1.5063	32.639	-5.0988
132.86	0.51015	52.489	-3.9199	0.52395	-1.5642	-0.037953	-0.017535	-0.040343	0.66021	-1.3176	2634.8	21.557	0.20461	84.64	-60.335	81.411	76.455	20.901	-3.2688	-3.71	0.77634	-1.5063	32.639	-5.0988
132.86	0.51043	52.488	-3.9201	0.52387	-1.5644	-0.038967	-0.015879	-0.04022	0.66021	-1.3176	2634.1	21.557	0.20472	84.64	-60.278	81.412	76.455	20.901	-3.2688	-3.71	0.77634	-1.5063	32.639	-5.0988
132.86	0.51062	52.487	-3.9203	0.5238	-1.5646	-0.039963	-0.014218	-0.040078	0.66021	-1.3176	2633.4	21.556	0.2048	84.64	-60.221	81.412	76.455	20.901	-3.2688	-3.71	0.77634	-1.5063	32.639	-5.0988
132.86	0.51075	52.485	-3.9205	0.52373	-1.5648	-0.040938	-0.012554	-0.039918	0.66021	-1.3176	2632.7	21.556	0.20485	84.639	-60.164	81.413	76.455	20.901	-3.2688	-3.71	0.77634	-1.5063	32.639	-5.0988
132.86	0.51079	52.484	-3.9207	0.52367	-1.565	-0.041892	-0.010888	-0.039739	0.66021	-1.3176	2632.0	21.555	0.20487	84.639	-60.109	81.413	76.455	20.901	-3.2688	-3.71	0.77634	-1.5063	32.639	-5.0988
132.86	0.51076	52.483	-3.9209	0.52362	-1.5652	-0.042826	-0.009219	-0.039542	0.66021	-1.3176	2631.3	21.555	0.20486	84.639	-60.054	81.414	76.455	20.901	-3.2688	-3.71	0.77634	-1.5063	32.639	-5.0988
[truncated: 16,001 more rows]
