# Supplementary material for: Data-driven flight path monitoring technique using recurrent neural network for the safety management of commercial aircraft
Source: PeerJ Comput Sci. 2025 Mar 17;11:e2753. doi: 10.7717/peerj-cs.2753 (PMC11935752; doi:10.7717/peerj-cs.2753)
Supplement: Supplemental Information 1 [file peerj-cs-11-2753-s001.zip › Data/HY_RNN_48_header.csv]

Ub	Vb	Wb	Pb	Qb	Rb	Pdot	Qdot	Rdot	lat	lon	alt	alp	beta	tas	pitch	eas	eas_In	alp_In	beta_In	P_In	Q_In	R_In	yaw_In	gamma_In
122.67	-0.09642	49.394	-6.7327	0.59453	-2.7527	-0.00013981	-8.2932e-05	-8.3337e-05	0.66022	-1.3176	3999.4	21.933	-0.041776	78.351	-52.434	73.839	73.838	21.933	-0.041841	-6.7327	0.59453	-2.7527	36.117	-5.6039
122.67	-0.095916	49.393	-6.7327	0.59453	-2.7527	-0.000525	0.00023381	-0.00022071	0.66022	-1.3176	3998.7	21.932	-0.041557	78.352	-52.478	73.839	73.838	21.933	-0.041841	-6.7327	0.59453	-2.7527	36.117	-5.6039
122.67	-0.094981	49.39	-6.7327	0.59453	-2.7527	-0.001156	0.00093025	-0.00039396	0.66022	-1.3176	3998.1	21.931	-0.041152	78.352	-52.527	73.84	73.838	21.933	-0.041841	-6.7327	0.59453	-2.7527	36.117	-5.6039
122.67	-0.093541	49.387	-6.7327	0.59454	-2.7527	-0.0020315	0.0019844	-0.00058521	0.66022	-1.3176	3997.5	21.929	-0.040528	78.352	-52.581	73.841	73.838	21.933	-0.041841	-6.7327	0.59453	-2.7527	36.117	-5.6039
122.68	-0.091522	49.383	-6.7327	0.59455	-2.7527	-0.0031487	0.0033724	-0.00077694	0.66022	-1.3176	3996.8	21.927	-0.039653	78.352	-52.639	73.842	73.838	21.933	-0.041841	-6.7327	0.59453	-2.7527	36.117	-5.6039
122.68	-0.088856	49.377	-6.7327	0.59457	-2.7527	-0.0045031	0.0050685	-0.00095202	0.66022	-1.3176	3996.2	21.925	-0.038498	78.352	-52.702	73.843	73.838	21.933	-0.041841	-6.7327	0.59453	-2.7527	36.117	-5.6039
122.68	-0.085474	49.371	-6.7327	0.5946	-2.7527	-0.0060884	0.0070455	-0.0010939	0.66022	-1.3176	3995.5	21.922	-0.037033	78.352	-52.769	73.843	73.838	21.933	-0.041841	-6.7327	0.59453	-2.7527	36.117	-5.6039
122.68	-0.081313	49.365	-6.7328	0.59464	-2.7527	-0.0078973	0.0092744	-0.0011864	0.66022	-1.3176	3994.9	21.919	-0.03523	78.352	-52.84	73.844	73.838	21.933	-0.041841	-6.7327	0.59453	-2.7527	36.117	-5.6039
122.69	-0.076311	49.357	-6.7328	0.5947	-2.7527	-0.0099207	0.011725	-0.0012144	0.66022	-1.3176	3994.3	21.915	-0.033063	78.353	-52.916	73.845	73.838	21.933	-0.041841	-6.7327	0.59453	-2.7527	36.117	-5.6039
122.69	-0.070413	49.349	-6.7329	0.59476	-2.7527	-0.012148	0.014367	-0.001163	0.66022	-1.3176	3993.6	21.911	-0.030507	78.353	-52.997	73.846	73.838	21.933	-0.041841	-6.7327	0.59453	-2.7527	36.117	-5.6039
122.7	-0.063563	49.341	-6.7329	0.59484	-2.7527	-0.014568	0.017166	-0.0010185	0.66022	-1.3176	3993.0	21.907	-0.027539	78.353	-53.081	73.847	73.838	21.933	-0.041841	-6.7327	0.59453	-2.7527	36.117	-5.6039
122.7	-0.055713	49.332	-6.733	0.59493	-2.7527	-0.017168	0.02009	-0.00076784	0.66022	-1.3176	3992.3	21.903	-0.024138	78.354	-53.17	73.849	73.838	21.933	-0.041841	-6.7327	0.59453	-2.7527	36.117	-5.6039
122.7	-0.046817	49.322	-6.7331	0.59504	-2.7527	-0.019934	0.023104	-0.0003989	0.66022	-1.3176	3991.7	21.898	-0.020284	78.354	-53.263	73.85	73.838	21.933	-0.041841	-6.7327	0.59453	-2.7527	36.117	-5.6039
122.71	-0.036834	49.312	-6.7332	0.59517	-2.7527	-0.022851	0.026174	9.9455e-05	0.66022	-1.3176	3991.1	21.893	-0.015958	78.355	-53.36	73.851	73.838	21.933	-0.041841	-6.7327	0.59453	-2.7527	36.117	-5.6039
122.71	-0.025727	49.302	-6.7333	0.5953	-2.7527	-0.025904	0.029265	0.00073733	0.66022	-1.3176	3990.4	21.888	-0.011146	78.355	-53.461	73.852	73.838	21.933	-0.041841	-6.7327	0.59453	-2.7527	36.117	-5.6039
122.72	-0.013463	49.292	-6.7335	0.59546	-2.7527	-0.029075	0.03234	0.0015238	0.66022	-1.3176	3989.8	21.883	-0.0058328	78.356	-53.566	73.854	73.838	21.933	-0.041841	-6.7327	0.59453	-2.7527	36.117	-5.6039
122.73	-1.5478e-05	49.281	-6.7336	0.59563	-2.7527	-0.032347	0.035364	0.0024668	0.66022	-1.3176	3989.2	21.878	-6.7057e-06	78.357	-53.675	73.855	73.838	21.933	-0.041841	-6.7327	0.59453	-2.7527	36.117	-5.6039
122.73	0.014639	49.271	-6.7338	0.59581	-2.7527	-0.035412	0.038167	0.0035594	0.66022	-1.3176	3988.5	21.873	0.0063423	78.358	-53.787	73.856	73.838	21.933	-0.041841	-6.7327	0.59453	-2.7527	36.117	-5.6039
122.74	0.03052	49.26	-6.734	0.59601	-2.7527	-0.038524	0.040835	0.0048162	0.66022	-1.3176	3987.9	21.868	0.013222	78.358	-53.903	73.858	73.838	21.933	-0.041841	-6.7327	0.59453	-2.7527	36.117	-5.6039
122.74	0.047641	49.25	-6.7342	0.59622	-2.7527	-0.041665	0.043333	0.0062414	0.66022	-1.3176	3987.2	21.863	0.020639	78.359	-54.023	73.86	73.838	21.933	-0.041841	-6.7327	0.59453	-2.7527	36.117	-5.6039
122.75	0.06601	49.239	-6.7344	0.59644	-2.7526	-0.044817	0.045626	0.0078379	0.66022	-1.3176	3986.6	21.858	0.028596	78.36	-54.146	73.861	73.838	21.933	-0.041841	-6.7327	0.59453	-2.7527	36.117	-5.6039
122.75	0.085631	49.229	-6.7346	0.59668	-2.7526	-0.047961	0.047681	0.0096071	0.66022	-1.3176	3985.9	21.853	0.037096	78.361	-54.272	73.863	73.838	21.933	-0.041841	-6.7327	0.59453	-2.7527	36.117	-5.6039
122.76	0.10651	49.219	-6.7349	0.59692	-2.7525	-0.051079	0.049464	0.01155	0.66022	-1.3176	3985.3	21.848	0.046139	78.362	-54.402	73.865	73.838	21.933	-0.041841	-6.7327	0.59453	-2.7527	36.117	-5.6039
122.77	0.12863	49.21	-6.7352	0.59717	-2.7525	-0.054153	0.050942	0.013665	0.66022	-1.3176	3984.7	21.843	0.055721	78.364	-54.535	73.866	73.838	21.933	-0.041841	-6.7327	0.59453	-2.7527	36.117	-5.6039
122.77	0.15198	49.201	-6.7354	0.59743	-2.7524	-0.057165	0.052083	0.01595	0.66022	-1.3176	3984.0	21.839	0.065838	78.365	-54.67	73.868	73.838	21.933	-0.041841	-6.7327	0.59453	-2.7527	36.117	-5.6039
122.78	0.17656	49.193	-6.7357	0.59769	-2.7523	-0.060097	0.052858	0.018402	0.66022	-1.3176	3983.4	21.834	0.076484	78.366	-54.809	73.87	73.838	21.933	-0.041841	-6.7327	0.59453	-2.7527	36.117	-5.6039
122.78	0.20234	49.185	-6.736	0.59796	-2.7522	-0.062934	0.053236	0.021016	0.66022	-1.3176	3982.7	21.83	0.08765	78.368	-54.95	73.872	73.838	21.933	-0.041841	-6.7327	0.59453	-2.7527	36.117	-5.6039
122.79	0.2293	49.178	-6.7364	0.59822	-2.7521	-0.065658	0.053192	0.023786	0.66022	-1.3176	3982.1	21.827	0.099326	78.369	-55.095	73.874	73.838	21.933	-0.041841	-6.7327	0.59453	-2.7527	36.117	-5.6039
122.79	0.25741	49.172	-6.7367	0.59849	-2.752	-0.068254	0.052697	0.026705	0.66022	-1.3176	3981.4	21.823	0.1115	78.37	-55.241	73.876	73.838	21.933	-0.041841	-6.7327	0.59453	-2.7527	36.117	-5.6039
122.8	0.28663	49.166	-6.737	0.59875	-2.7518	-0.070706	0.051729	0.029766	0.66022	-1.3176	3980.8	21.82	0.12415	78.372	-55.391	73.879	73.838	21.933	-0.041841	-6.7327	0.59453	-2.7527	36.117	-5.6039
122.8	0.31693	49.162	-6.7374	0.599	-2.7517	-0.073001	0.050264	0.032957	0.66022	-1.3176	3980.2	21.818	0.13728	78.374	-55.542	73.881	73.838	21.933	-0.041841	-6.7327	0.59453	-2.7527	36.117	-5.6039
122.81	0.34827	49.158	-6.7378	0.59925	-2.7515	-0.075125	0.048281	0.03627	0.66022	-1.3176	3979.5	21.816	0.15085	78.375	-55.696	73.883	73.838	21.933	-0.041841	-6.7327	0.59453	-2.7527	36.117	-5.6039
122.81	0.3806	49.156	-6.7381	0.59948	-2.7513	-0.077065	0.045762	0.039691	0.66022	-1.3176	3978.9	21.814	0.16485	78.377	-55.852	73.885	73.838	21.933	-0.041841	-6.7327	0.59453	-2.7527	36.117	-5.6039
122.82	0.41387	49.154	-6.7385	0.59971	-2.7511	-0.078811	0.042689	0.04321	0.66022	-1.3176	3978.2	21.813	0.17925	78.379	-56.01	73.888	73.838	21.933	-0.041841	-6.7327	0.59453	-2.7527	36.117	-5.6039
122.82	0.44803	49.154	-6.7389	0.59991	-2.7509	-0.080351	0.039048	0.046811	0.66022	-1.3176	3977.6	21.812	0.19405	78.38	-56.169	73.89	73.838	21.933	-0.041841	-6.7327	0.59453	-2.7527	36.117	-5.6039
122.82	0.48303	49.155	-6.7393	0.6001	-2.7506	-0.081677	0.034827	0.05048	0.66022	-1.3176	3976.9	21.812	0.2092	78.382	-56.331	73.893	73.838	21.933	-0.041841	-6.7327	0.59453	-2.7527	36.117	-5.6039
122.82	0.51879	49.157	-6.7398	0.60026	-2.7504	-0.082779	0.030015	0.054203	0.66022	-1.3176	3976.3	21.812	0.22468	78.384	-56.494	73.895	73.838	21.933	-0.041841	-6.7327	0.59453	-2.7527	36.117	-5.6039
122.83	0.55527	49.16	-6.7402	0.60039	-2.7501	-0.083652	0.024604	0.057962	0.66022	-1.3176	3975.6	21.813	0.24047	78.386	-56.658	73.898	73.838	21.933	-0.041841	-6.7327	0.59453	-2.7527	36.117	-5.6039
122.83	0.59239	49.165	-6.7406	0.6005	-2.7498	-0.084288	0.01859	0.061741	0.66022	-1.3176	3975.0	21.815	0.25655	78.388	-56.824	73.9	73.838	21.933	-0.041841	-6.7327	0.59453	-2.7527	36.117	-5.6039
122.83	0.63009	49.171	-6.741	0.60058	-2.7495	-0.084683	0.011968	0.065523	0.66022	-1.3176	3974.3	21.817	0.27287	78.39	-56.991	73.903	73.838	21.933	-0.041841	-6.7327	0.59453	-2.7527	36.117	-5.6039
122.83	0.6683	49.178	-6.7414	0.60062	-2.7491	-0.084832	0.0047395	0.06929	0.66022	-1.3176	3973.7	21.82	0.2894	78.392	-57.159	73.905	73.838	21.933	-0.041841	-6.7327	0.59453	-2.7527	36.117	-5.6039
122.83	0.70694	49.187	-6.7419	0.60063	-2.7488	-0.084734	-0.0030946	0.073022	0.66022	-1.3176	3973.0	21.824	0.30613	78.394	-57.328	73.908	73.838	21.933	-0.041841	-6.7327	0.59453	-2.7527	36.117	-5.6039
122.83	0.74594	49.197	-6.7423	0.60059	-2.7484	-0.084387	-0.011529	0.076701	0.66022	-1.3176	3972.4	21.828	0.32301	78.396	-57.497	73.91	73.838	21.933	-0.041841	-6.7327	0.59453	-2.7527	36.117	-5.6039
122.83	0.78523	49.208	-6.7427	0.60051	-2.748	-0.08379	-0.020558	0.080309	0.66022	-1.3176	3971.7	21.832	0.34001	78.398	-57.667	73.913	73.838	21.933	-0.041841	-6.7327	0.59453	-2.7527	36.117	-5.6039
122.83	0.82472	49.221	-6.7431	0.60038	-2.7476	-0.082944	-0.03017	0.083825	0.66022	-1.3176	3971.1	21.838	0.3571	78.4	-57.838	73.916	73.838	21.933	-0.041841	-6.7327	0.59453	-2.7527	36.117	-5.6039
122.82	0.86434	49.235	-6.7435	0.60021	-2.7472	-0.081851	-0.040353	0.08723	0.66022	-1.3176	3970.4	21.844	0.37425	78.402	-58.008	73.918	73.838	21.933	-0.041841	-6.7327	0.59453	-2.7527	36.117	-5.6039
122.82	0.90401	49.251	-6.7439	0.59998	-2.7467	-0.080514	-0.051093	0.090504	0.66022	-1.3176	3969.8	21.851	0.39142	78.404	-58.179	73.921	73.838	21.933	-0.041841	-6.7327	0.59453	-2.7527	36.117	-5.6039
122.82	0.94364	49.269	-6.7443	0.5997	-2.7463	-0.078937	-0.062373	0.093629	0.66022	-1.3176	3969.1	21.859	0.40857	78.406	-58.35	73.923	73.838	21.933	-0.041841	-6.7327	0.59453	-2.7527	36.117	-5.6039
122.81	0.98317	49.287	-6.7447	0.59935	-2.7458	-0.077124	-0.074172	0.096584	0.66022	-1.3176	3968.5	21.867	0.42567	78.408	-58.52	73.926	73.838	21.933	-0.041841	-6.7327	0.59453	-2.7527	36.117	-5.6039
122.81	1.0225	49.307	-6.7451	0.59895	-2.7453	-0.075082	-0.086468	0.099351	0.66022	-1.3176	3967.8	21.876	0.44269	78.41	-58.69	73.929	73.838	21.933	-0.041841	-6.7327	0.59453	-2.7527	36.117	-5.6039
122.8	1.0616	49.329	-6.7455	0.59849	-2.7448	-0.072818	-0.099236	0.10191	0.66022	-1.3176	3967.2	21.885	0.45959	78.412	-58.859	73.931	73.838	21.933	-0.041841	-6.7327	0.59453	-2.7527	36.117	-5.6039
122.8	1.1003	49.352	-6.7458	0.59796	-2.7443	-0.070339	-0.11245	0.10425	0.66022	-1.3176	3966.5	21.895	0.47634	78.414	-59.027	73.934	73.838	21.933	-0.041841	-6.7327	0.59453	-2.7527	36.117	-5.6039
122.79	1.1385	49.376	-6.7462	0.59736	-2.7438	-0.067653	-0.12608	0.10634	0.66022	-1.3176	3965.9	21.906	0.4929	78.415	-59.194	73.936	73.838	21.933	-0.041841	-6.7327	0.59453	-2.7527	36.117	-5.6039
122.78	1.1763	49.401	-6.7465	0.5967	-2.7432	-0.064771	-0.1401	0.10817	0.66022	-1.3176	3965.2	21.917	0.50923	78.417	-59.36	73.939	73.838	21.933	-0.041841	-6.7327	0.59453	-2.7527	36.117	-5.6039
122.77	1.2135	49.428	-6.7468	0.59596	-2.7427	-0.061702	-0.15447	0.10972	0.66022	-1.3176	3964.6	21.93	0.52532	78.419	-59.523	73.941	73.838	21.933	-0.041841	-6.7327	0.59453	-2.7527	36.117	-5.6039
122.77	1.25	49.456	-6.7471	0.59515	-2.7421	-0.058458	-0.16915	0.11098	0.66022	-1.3176	3963.9	21.942	0.54112	78.421	-59.685	73.943	73.838	21.933	-0.041841	-6.7327	0.59453	-2.7527	36.117	-5.6039
122.76	1.2858	49.486	-6.7474	0.59427	-2.7416	-0.055049	-0.18412	0.11194	0.66022	-1.3176	3963.2	21.955	0.55659	78.423	-59.845	73.946	73.838	21.933	-0.041841	-6.7327	0.59453	-2.7527	36.117	-5.6039
122.75	1.3208	49.516	-6.7477	0.59331	-2.741	-0.051489	-0.19933	0.11257	0.66022	-1.3176	3962.6	21.969	0.57172	78.424	-60.003	73.948	73.838	21.933	-0.041841	-6.7327	0.59453	-2.7527	36.117	-5.6039
122.74	1.3549	49.548	-6.7479	0.59228	-2.7404	-0.047789	-0.21474	0.11286	0.66022	-1.3176	3961.9	21.984	0.58647	78.426	-60.157	73.95	73.838	21.933	-0.041841	-6.7327	0.59453	-2.7527	36.117	-5.6039
122.73	1.388	49.58	-6.7482	0.59116	-2.7399	-0.043963	-0.23031	0.11281	0.66022	-1.3176	3961.3	21.998	0.60081	78.427	-60.309	73.953	73.838	21.933	-0.041841	-6.7327	0.59453	-2.7527	36.117	-5.6039
122.71	1.4202	49.614	-6.7484	0.58997	-2.7393	-0.03929	-0.24739	0.1146	0.66022	-1.3176	3960.6	22.014	0.61472	78.429	-60.457	73.955	73.838	21.933	-0.041841	-6.7327	0.59453	-2.7527	36.117	-5.6039
122.7	1.4512	49.649	-6.7485	0.58869	-2.7387	-0.034354	-0.2648	0.1163	0.66022	-1.3176	3960.0	22.029	0.62815	78.43	-60.601	73.957	73.838	21.933	-0.041841	-6.7327	0.59453	-2.7527	36.117	-5.6039
122.69	1.4812	49.684	-6.7487	0.58732	-2.7381	-0.02926	-0.28233	0.11764	0.66022	-1.3176	3959.3	22.046	0.6411	78.432	-60.741	73.959	73.838	21.933	-0.041841	-6.7327	0.59453	-2.7527	36.117	-5.6039
122.68	1.5099	49.72	-6.7488	0.58587	-2.7376	-0.024028	-0.29994	0.1186	0.66022	-1.3176	3958.6	22.062	0.65352	78.433	-60.876	73.961	73.838	21.933	-0.041841	-6.7327	0.59453	-2.7527	36.117	-5.6039
122.66	1.5374	49.757	-6.7489	0.58432	-2.737	-0.018173	-0.31696	0.11905	0.66022	-1.3176	3958.0	22.079	0.6654	78.434	-61.007	73.963	73.838	21.933	-0.041841	-6.7327	0.59453	-2.7527	36.117	-5.6039
122.65	1.5635	49.795	-6.749	0.5827	-2.7364	-0.010359	-0.33179	0.11871	0.66022	-1.3176	3957.3	22.096	0.67671	78.435	-61.132	73.964	73.838	21.933	-0.041841	-6.7327	0.59453	-2.7527	36.117	-5.6039
122.64	1.5883	49.833	-6.749	0.581	-2.7358	-0.0024249	-0.34655	0.11801	0.66022	-1.3176	3956.7	22.114	0.68744	78.436	-61.251	73.966	73.838	21.933	-0.041841	-6.7327	0.59453	-2.7527	36.117	-5.6039
122.62	1.6117	49.872	-6.749	0.57923	-2.7352	0.0056035	-0.36122	0.11696	0.66022	-1.3176	3956.0	22.132	0.69756	78.438	-61.364	73.968	73.838	21.933	-0.041841	-6.7327	0.59453	-2.7527	36.117	-5.6039
122.61	1.6337	49.911	-6.749	0.57739	-2.7346	0.013701	-0.37575	0.11554	0.66022	-1.3176	3955.4	22.15	0.70705	78.439	-61.47	73.97	73.838	21.933	-0.041841	-6.7327	0.59453	-2.7527	36.117	-5.6039
122.59	1.6542	49.95	-6.7489	0.57548	-2.734	0.02184	-0.39009	0.11375	0.66022	-1.3176	3954.7	22.168	0.71591	78.439	-61.569	73.971	73.838	21.933	-0.041841	-6.7327	0.59453	-2.7527	36.117	-5.6039
122.58	1.6731	49.99	-6.7488	0.57349	-2.7335	0.029993	-0.40421	0.11158	0.66022	-1.3176	3954.0	22.187	0.7241	78.44	-61.66	73.973	73.838	21.933	-0.041841	-6.7327	0.59453	-2.7527	36.117	-5.6039
122.56	1.6905	50.031	-6.7486	0.57144	-2.7329	0.038134	-0.41805	0.10902	0.66022	-1.3176	3953.4	22.205	0.73163	78.441	-61.743	73.974	73.838	21.933	-0.041841	-6.7327	0.59453	-2.7527	36.117	-5.6039
122.55	1.7064	50.071	-6.7484	0.56931	-2.7324	0.046232	-0.43159	0.10608	0.66022	-1.3176	3952.7	22.224	0.73848	78.442	-61.817	73.976	73.838	21.933	-0.041841	-6.7327	0.59453	-2.7527	36.117	-5.6039
122.53	1.7206	50.111	-6.7481	0.56712	-2.7319	0.05426	-0.44478	0.10274	0.66022	-1.3176	3952.1	22.243	0.74464	78.442	-61.882	73.977	73.838	21.933	-0.041841	-6.7327	0.59453	-2.7527	36.117	-5.6039
122.52	1.7332	50.152	-6.7479	0.56486	-2.7314	0.062187	-0.45757	0.099015	0.66022	-1.3176	3951.4	22.261	0.7501	78.443	-61.937	73.978	73.838	21.933	-0.041841	-6.7327	0.59453	-2.7527	36.117	-5.6039
122.5	1.7443	50.192	-6.7475	0.56255	-2.7309	0.069984	-0.46993	0.094895	0.66022	-1.3176	3950.8	22.28	0.75486	78.443	-61.983	73.979	73.838	21.933	-0.041841	-6.7327	0.59453	-2.7527	36.117	-5.6039
122.49	1.7536	50.232	-6.7472	0.56017	-2.7304	0.077621	-0.48182	0.090382	0.66022	-1.3176	3950.1	22.299	0.75892	78.444	-62.018	73.98	73.838	21.933	-0.041841	-6.7327	0.59453	-2.7527	36.117	-5.6039
122.47	1.7614	50.272	-6.7467	0.55773	-2.73	0.085067	-0.4932	0.085478	0.66022	-1.3176	3949.4	22.317	0.76226	78.444	-62.043	73.981	73.838	21.933	-0.041841	-6.7327	0.59453	-2.7527	36.117	-5.6039
122.45	1.7675	50.311	-6.7463	0.55523	-2.7295	0.092294	-0.50403	0.080186	0.66022	-1.3176	3948.8	22.336	0.7649	78.444	-62.057	73.982	73.838	21.933	-0.041841	-6.7327	0.59453	-2.7527	36.117	-5.6039
122.44	1.7719	50.35	-6.7458	0.55269	-2.7292	0.099272	-0.51429	0.074509	0.66022	-1.3176	3948.1	22.354	0.76682	78.444	-62.06	73.983	73.838	21.933	-0.041841	-6.7327	0.59453	-2.7527	36.117	-5.6039
122.42	1.7747	50.389	-6.7453	0.55009	-2.7288	0.10597	-0.52392	0.068453	0.66022	-1.3176	3947.5	22.372	0.76804	78.444	-62.052	73.984	73.838	21.933	-0.041841	-6.7327	0.59453	-2.7527	36.117	-5.6039
122.41	1.7759	50.427	-6.7448	0.54745	-2.7285	0.11236	-0.53291	0.062023	0.66022	-1.3176	3946.8	22.39	0.76856	78.444	-62.033	73.985	73.838	21.933	-0.041841	-6.7327	0.59453	-2.7527	36.117	-5.6039
122.39	1.7755	50.464	-6.7442	0.54477	-2.7282	0.11841	-0.54121	0.055226	0.66022	-1.3176	3946.1	22.407	0.76839	78.444	-62.004	73.985	73.838	21.933	-0.041841	-6.7327	0.59453	-2.7527	36.117	-5.6039
122.38	1.7735	50.501	-6.7436	0.54204	-2.7279	0.1241	-0.5488	0.048069	0.66022	-1.3176	3945.5	22.424	0.76753	78.444	-61.964	73.986	73.838	21.933	-0.041841	-6.7327	0.59453	-2.7527	36.117	-5.6039
122.36	1.77	50.536	-6.7429	0.53928	-2.7277	0.1294	-0.55566	0.040563	0.66022	-1.3176	3944.8	22.441	0.76599	78.444	-61.913	73.986	73.838	21.933	-0.041841	-6.7327	0.59453	-2.7527	36.117	-5.6039
122.35	1.7649	50.571	-6.7423	0.53648	-2.7275	0.13428	-0.56175	0.032716	0.66022	-1.3176	3944.2	22.458	0.7638	78.444	-61.853	73.987	73.838	21.933	-0.041841	-6.7327	0.59453	-2.7527	36.117	-5.6039
122.33	1.7583	50.605	-6.7416	0.53366	-2.7274	0.13872	-0.56704	0.02454	0.66022	-1.3176	3943.5	22.473	0.76095	78.443	-61.783	73.987	73.838	21.933	-0.041841	-6.7327	0.59453	-2.7527	36.117	-5.6039
122.32	1.7503	50.637	-6.7409	0.53082	-2.7273	0.14269	-0.57152	0.016045	0.66022	-1.3176	3942.8	22.489	0.75747	78.443	-61.704	73.987	73.838	21.933	-0.041841	-6.7327	0.59453	-2.7527	36.117	-5.6039
122.3	1.7408	50.669	-6.7402	0.52795	-2.7272	0.14618	-0.57517	0.0072455	0.66022	-1.3176	3942.2	22.504	0.75336	78.442	-61.616	73.988	73.838	21.933	-0.041841	-6.7327	0.59453	-2.7527	36.117	-5.6039
122.29	1.7299	50.699	-6.7394	0.52507	-2.7272	0.14914	-0.57796	-0.0018458	0.66022	-1.3176	3941.5	22.518	0.74866	78.442	-61.52	73.988	73.838	21.933	-0.041841	-6.7327	0.59453	-2.7527	36.117	-5.6039
122.28	1.7177	50.729	-6.7387	0.52217	-2.7272	0.15158	-0.57987	-0.011214	0.66022	-1.3176	3940.9	22.532	0.74337	78.441	-61.416	73.988	73.838	21.933	-0.041841	-6.7327	0.59453	-2.7527	36.117	-5.6039
122.26	1.7041	50.756	-6.7379	0.51927	-2.7273	0.15347	-0.5809	-0.020845	0.66022	-1.3176	3940.2	22.545	0.73753	78.44	-61.305	73.988	73.838	21.933	-0.041841	-6.7327	0.59453	-2.7527	36.117	-5.6039
122.25	1.6894	50.783	-6.7372	0.51636	-2.7274	0.15479	-0.58103	-0.030722	0.66022	-1.3176	3939.6	22.558	0.73114	78.439	-61.188	73.988	73.838	21.933	-0.041841	-6.7327	0.59453	-2.7527	36.117	-5.6039
122.24	1.6734	50.808	-6.7364	0.51346	-2.7276	0.15552	-0.58025	-0.040828	0.66022	-1.3176	3938.9	22.57	0.72424	78.439	-61.065	73.988	73.838	21.933	-0.041841	-6.7327	0.59453	-2.7527	36.117	-5.6039
122.23	1.6563	50.832	-6.7356	0.51056	-2.7279	0.15566	-0.57854	-0.051146	0.66022	-1.3176	3938.2	22.581	0.71685	78.438	-60.936	73.988	73.838	21.933	-0.041841	-6.7327	0.59453	-2.7527	36.117	-5.6039
122.22	1.6381	50.854	-6.7348	0.50768	-2.7281	0.15518	-0.57591	-0.061656	0.66022	-1.3176	3937.6	22.592	0.70899	78.437	-60.803	73.988	73.838	21.933	-0.041841	-6.7327	0.59453	-2.7527	36.117	-5.6039
122.21	1.6189	50.874	-6.734	0.5048	-2.7285	0.15409	-0.57234	-0.072342	0.66022	-1.3176	3936.9	22.602	0.70069	78.436	-60.665	73.988	73.838	21.933	-0.041841	-6.7327	0.59453	-2.7527	36.117	-5.6039
122.2	1.5988	50.893	-6.7333	0.50195	-2.7289	0.15236	-0.56783	-0.083182	0.66022	-1.3176	3936.3	22.611	0.69198	78.435	-60.523	73.987	73.838	21.933	-0.041841	-6.7327	0.59453	-2.7527	36.117	-5.6039
122.19	1.5778	50.91	-6.7325	0.49913	-2.7293	0.15	-0.56239	-0.094156	0.66022	-1.3176	3935.6	22.619	0.68289	78.434	-60.379	73.987	73.838	21.933	-0.041841	-6.7327	0.59453	-2.7527	36.117	-5.6039
122.18	1.5559	50.926	-6.7318	0.49633	-2.7298	0.14699	-0.55601	-0.10524	0.66022	-1.3176	3935.0	22.627	0.67344	78.433	-60.231	73.987	73.838	21.933	-0.041841	-6.7327	0.59453	-2.7527	36.117	-5.6039
122.17	1.5333	50.94	-6.7311	0.49357	-2.7304	0.14335	-0.54869	-0.11642	0.66022	-1.3176	3934.3	22.633	0.66366	78.431	-60.081	73.986	73.838	21.933	-0.041841	-6.7327	0.59453	-2.7527	36.117	-5.6039
122.17	1.51	50.952	-6.7303	0.49085	-2.731	0.13905	-0.54045	-0.12767	0.66022	-1.3176	3933.6	22.639	0.65358	78.43	-59.928	73.986	73.838	21.933	-0.041841	-6.7327	0.59453	-2.7527	36.117	-5.6039
122.16	1.4861	50.962	-6.7297	0.48817	-2.7316	0.13412	-0.53129	-0.13897	0.66022	-1.3176	3933.0	22.645	0.64325	78.429	-59.775	73.985	73.838	21.933	-0.041841	-6.7327	0.59453	-2.7527	36.117	-5.6039
122.15	1.4616	50.971	-6.729	0.48553	-2.7324	0.12854	-0.52122	-0.15029	0.66022	-1.3176	3932.3	22.649	0.63267	78.428	-59.619	73.985	73.838	21.933	-0.041841	-6.7327	0.59453	-2.7527	36.117	-5.6039
122.15	1.4367	50.978	-6.7284	0.48296	-2.7331	0.12233	-0.51025	-0.16162	0.66022	-1.3176	3931.7	22.653	0.6219	78.426	-59.464	73.984	73.838	21.933	-0.041841	-6.7327	0.59453	-2.7527	36.117	-5.6039
122.15	1.4114	50.983	-6.7278	0.48043	-2.734	0.11549	-0.49839	-0.17292	0.66022	-1.3176	3931.0	22.655	0.61095	78.425	-59.307	73.984	73.838	21.933	-0.041841	-6.7327	0.59453	-2.7527	36.117	-5.6039
122.14	1.3858	50.986	-6.7272	0.47797	-2.7349	0.10802	-0.48566	-0.18417	0.66022	-1.3176	3930.4	22.657	0.59986	78.424	-59.15	73.983	73.838	21.933	-0.041841	-6.7327	0.59453	-2.7527	36.117	-5.6039
122.14	1.3599	50.988	-6.7267	0.47558	-2.7358	0.099955	-0.47208	-0.19536	0.66022	-1.3176	3929.7	22.659	0.58867	78.422	-58.994	73.983	73.838	21.933	-0.041841	-6.7327	0.59453	-2.7527	36.117	-5.6039
122.14	1.3338	50.988	-6.7262	0.47325	-2.7368	0.091291	-0.45767	-0.20645	0.66022	-1.3176	3929.1	22.659	0.5774	78.421	-58.837	73.982	73.838	21.933	-0.041841	-6.7327	0.59453	-2.7527	36.117	-5.6039
122.14	1.3077	50.986	-6.7258	0.471	-2.7379	0.082046	-0.44245	-0.21742	0.66022	-1.3176	3928.4	22.658	0.56609	78.42	-58.681	73.982	73.838	21.933	-0.041841	-6.7327	0.59453	-2.7527	36.117	-5.6039
122.13	1.2815	50.982	-6.7254	0.46883	-2.739	0.072237	-0.42643	-0.22825	0.66022	-1.3176	3927.7	22.657	0.55476	78.418	-58.526	73.981	73.838	21.933	-0.041841	-6.7327	0.59453	-2.7527	36.117	-5.6039
122.13	1.2553	50.977	-6.7251	0.46674	-2.7402	0.061883	-0.40965	-0.23891	0.66022	-1.3176	3927.1	22.655	0.54345	78.417	-58.372	73.981	73.838	21.933	-0.041841	-6.7327	0.59453	-2.7527	36.117	-5.6039
122.13	1.2293	50.97	-6.7248	0.46473	-2.7414	0.051004	-0.39214	-0.24938	0.66022	-1.3176	3926.4	22.652	0.5322	78.415	-58.219	73.98	73.838	21.933	-0.041841	-6.7327	0.59453	-2.7527	36.117	-5.6039
122.14	1.2035	50.961	-6.7246	0.46282	-2.7427	0.039621	-0.37391	-0.25962	0.66022	-1.3176	3925.8	22.648	0.52102	78.414	-58.068	73.979	73.838	21.933	-0.041841	-6.7327	0.59453	-2.7527	36.117	-5.6039
122.14	1.1779	50.951	-6.7244	0.461	-2.744	0.02776	-0.355	-0.26963	0.66022	-1.3176	3925.1	22.644	0.50995	78.413	-57.918	73.979	73.838	21.933	-0.041841	-6.7327	0.59453	-2.7527	36.117	-5.6039
122.14	1.1526	50.939	-6.7243	0.45927	-2.7454	0.015443	-0.33545	-0.27937	0.66022	-1.3176	3924.5	22.639	0.49903	78.411	-57.77	73.978	73.838	21.933	-0.041841	-6.7327	0.59453	-2.7527	36.117	-5.6039
122.14	1.1278	50.926	-6.7242	0.45764	-2.7468	0.0026986	-0.31528	-0.28881	0.66022	-1.3176	3923.8	22.633	0.48827	78.41	-57.624	73.978	73.838	21.933	-0.041841	-6.7327	0.59453	-2.7527	36.117	-5.6039
122.15	1.1034	50.911	-6.7243	0.45612	-2.7482	-0.010446	-0.29453	-0.29795	0.66022	-1.3176	3923.2	22.626	0.4777	78.408	-57.48	73.977	73.838	21.933	-0.041841	-6.7327	0.59453	-2.7527	36.117	-5.6039
122.15	1.0795	50.894	-6.7243	0.4547	-2.7497	-0.023962	-0.27323	-0.30674	0.66022	-1.3176	3922.5	22.619	0.46737	78.407	-57.338	73.976	73.838	21.933	-0.041841	-6.7327	0.59453	-2.7527	36.117	-5.6039
122.16	1.0561	50.876	-6.7245	0.45339	-2.7513	-0.037819	-0.25142	-0.31517	0.66022	-1.3176	3921.9	22.611	0.45728	78.406	-57.198	73.976	73.838	21.933	-0.041841	-6.7327	0.59453	-2.7527	36.117	-5.6039
122.16	1.0335	50.857	-6.7247	0.45219	-2.7529	-0.051986	-0.22914	-0.32322	0.66022	-1.3176	3921.2	22.602	0.44747	78.404	-57.06	73.975	73.838	21.933	-0.041841	-6.7327	0.59453	-2.7527	36.117	-5.6039
122.17	1.0115	50.836	-6.725	0.4511	-2.7545	-0.06643	-0.20643	-0.33086	0.66022	-1.3176	3920.6	22.593	0.43795	78.403	-56.926	73.975	73.838	21.933	-0.041841	-6.7327	0.59453	-2.7527	36.117	-5.6039
122.18	0.99024	50.815	-6.7254	0.45012	-2.7562	-0.081117	-0.18333	-0.33808	0.66022	-1.3176	3919.9	22.583	0.42877	78.402	-56.793	73.974	73.838	21.933	-0.041841	-6.7327	0.59453	-2.7527	36.117	-5.6039
122.18	0.9698	50.792	-6.7258	0.44926	-2.7579	-0.096015	-0.15988	-0.34484	0.66022	-1.3176	3919.3	22.572	0.41992	78.4	-56.664	73.974	73.838	21.933	-0.041841	-6.7327	0.59453	-2.7527	36.117	-5.6039
122.19	0.95021	50.767	-6.7264	0.44852	-2.7597	-0.11109	-0.13612	-0.35114	0.66022	-1.3176	3918.6	22.562	0.41145	78.399	-56.537	73.973	73.838	21.933	-0.041841	-6.7327	0.59453	-2.7527	36.117	-5.6039
122.2	0.93152	50.742	-6.7269	0.4479	-2.7614	-0.1263	-0.1121	-0.35695	0.66022	-1.3176	3918.0	22.55	0.40336	78.398	-56.413	73.973	73.838	21.933	-0.041841	-6.7327	0.59453	-2.7527	36.117	-5.6039
122.21	0.91376	50.716	-6.7276	0.4474	-2.7632	-0.14162	-0.087864	-0.36226	0.66022	-1.3176	3917.3	22.538	0.39568	78.397	-56.292	73.972	73.838	21.933	-0.041841	-6.7327	0.59453	-2.7527	36.117	-5.6039
122.22	0.89698	50.689	-6.7284	0.44702	-2.765	-0.157	-0.06345	-0.36704	0.66022	-1.3176	3916.7	22.526	0.38842	78.395	-56.174	73.972	73.838	21.933	-0.041841	-6.7327	0.59453	-2.7527	36.117	-5.6039
122.23	0.88121	50.661	-6.7292	0.44677	-2.7669	-0.17242	-0.038907	-0.37129	0.66022	-1.3176	3916.0	22.513	0.38159	78.394	-56.059	73.972	73.838	21.933	-0.041841	-6.7327	0.59453	-2.7527	36.117	-5.6039
122.24	0.8665	50.632	-6.7301	0.44664	-2.7688	-0.18783	-0.01428	-0.37498	0.66022	-1.3176	3915.4	22.5	0.37523	78.393	-55.948	73.971	73.838	21.933	-0.041841	-6.7327	0.59453	-2.7527	36.117	-5.6039
122.25	0.85286	50.602	-6.7311	0.44663	-2.7706	-0.2032	0.010383	-0.3781	0.66022	-1.3176	3914.7	22.486	0.36933	78.392	-55.839	73.971	73.838	21.933	-0.041841	-6.7327	0.59453	-2.7527	36.117	-5.6039
122.26	0.84032	50.572	-6.7321	0.44674	-2.7725	-0.21849	0.035037	-0.38064	0.66022	-1.3176	3914.1	22.472	0.3639	78.391	-55.734	73.971	73.838	21.933	-0.041841	-6.7327	0.59453	-2.7527	36.117	-5.6039
122.27	0.82892	50.541	-6.7332	0.44698	-2.7744	-0.23366	0.059634	-0.3826	0.66022	-1.3176	3913.4	22.458	0.35897	78.39	-55.631	73.97	73.838	21.933	-0.041841	-6.7327	0.59453	-2.7527	36.117	-5.6039
122.28	0.81866	50.51	-6.7345	0.44734	-2.7764	-0.24869	0.084128	-0.38395	0.66022	-1.3176	3912.8	22.444	0.35453	78.389	-55.533	73.97	73.838	21.933	-0.041841	-6.7327	0.59453	-2.7527	36.117	-5.6039
122.29	0.80958	50.479	-6.7357	0.44782	-2.7783	-0.26352	0.10847	-0.38468	0.66022	-1.3176	3912.1	22.429	0.3506	78.388	-55.437	73.97	73.838	21.933	-0.041841	-6.7327	0.59453	-2.7527	36.117	-5.6039
122.3	0.80167	50.447	-6.7371	0.44842	-2.7802	-0.27702	0.13396	-0.38495	0.66022	-1.3176	3911.5	22.415	0.34718	78.387	-55.345	73.97	73.838	21.933	-0.041841	-6.7327	0.59453	-2.7527	36.117	-5.6039
122.32	0.79496	50.415	-6.7385	0.44916	-2.7821	-0.28865	0.16108	-0.38476	0.66022	-1.3176	3910.8	22.4	0.34428	78.386	-55.256	73.97	73.838	21.933	-0.041841	-6.7327	0.59453	-2.7527	36.117	-5.6039
122.33	0.78945	50.382	-6.74	0.45003	-2.7841	-0.30006	0.18777	-0.38389	0.66022	-1.3176	3910.2	22.385	0.3419	78.385	-55.171	73.97	73.838	21.933	-0.041841	-6.7327	0.59453	-2.7527	36.117	-5.6039
122.34	0.78515	50.35	-6.7415	0.45104	-2.786	-0.31122	0.21397	-0.38232	0.66022	-1.3176	3909.6	22.37	0.34004	78.385	-55.089	73.97	73.838	21.933	-0.041841	-6.7327	0.59453	-2.7527	36.117	-5.6039
122.35	0.78207	50.318	-6.7431	0.45217	-2.7879	-0.3221	0.23962	-0.38006	0.66022	-1.3176	3908.9	22.355	0.3387	78.384	-55.01	73.97	73.838	21.933	-0.041841	-6.7327	0.59453	-2.7527	36.117	-5.6039
122.36	0.78018	50.286	-6.7447	0.45343	-2.7898	-0.33266	0.26467	-0.37712	0.66022	-1.3176	3908.3	22.341	0.33789	78.383	-54.935	73.97	73.838	21.933	-0.041841	-6.7327	0.59453	-2.7527	36.117	-5.6039
122.37	0.7795	50.254	-6.7464	0.45482	-2.7917	-0.34287	0.28907	-0.37349	0.66022	-1.3176	3907.6	22.326	0.3376	78.382	-54.863	73.97	73.838	21.933	-0.041841	-6.7327	0.59453	-2.7527	36.117	-5.6039
122.39	0.78	50.223	-6.7482	0.45632	-2.7935	-0.35271	0.31278	-0.36918	0.66022	-1.3176	3907.0	22.311	0.33782	78.382	-54.795	73.97	73.838	21.933	-0.041841	-6.7327	0.59453	-2.7527	36.117	-5.6039
122.4	0.78167	50.192	-6.7499	0.45794	-2.7953	-0.36215	0.33574	-0.36419	0.66022	-1.3176	3906.3	22.297	0.33854	78.381	-54.73	73.97	73.838	21.933	-0.041841	-6.7327	0.59453	-2.7527	36.117	-5.6039
122.41	0.78449	50.162	-6.7518	0.45968	-2.7971	-0.37115	0.35791	-0.35855	0.66022	-1.3176	3905.7	22.283	0.33977	78.381	-54.669	73.97	73.838	21.933	-0.041841	-6.7327	0.59453	-2.7527	36.117	-5.6039
122.42	0.78844	50.132	-6.7536	0.46152	-2.7989	-0.3797	0.37924	-0.35224	0.66022	-1.3176	3905.0	22.269	0.34148	78.38	-54.611	73.971	73.838	21.933	-0.041841	-6.7327	0.59453	-2.7527	36.117	-5.6039
122.43	0.7935	50.102	-6.7556	0.46347	-2.8007	-0.38776	0.39969	-0.3453	0.66022	-1.3176	3904.4	22.256	0.34367	78.38	-54.556	73.971	73.838	21.933	-0.041841	-6.7327	0.59453	-2.7527	36.117	-5.6039
122.44	0.79962	50.074	-6.7575	0.46552	-2.8024	-0.39532	0.41923	-0.33773	0.66022	-1.3176	3903.8	22.242	0.34633	78.379	-54.506	73.971	73.838	21.933	-0.041841	-6.7327	0.59453	-2.7527	36.117	-5.6039
122.45	0.80678	50.046	-6.7595	0.46766	-2.804	-0.40235	0.43781	-0.32954	0.66022	-1.3176	3903.1	22.23	0.34943	78.379	-54.458	73.971	73.838	21.933	-0.041841	-6.7327	0.59453	-2.7527	36.117	-5.6039
122.46	0.81495	50.019	-6.7615	0.46989	-2.8057	-0.40883	0.45541	-0.32076	0.66022	-1.3176	3902.5	22.217	0.35297	78.379	-54.414	73.972	73.838	21.933	-0.041841	-6.7327	0.59453	-2.7527	36.117	-5.6039
122.47	0.82408	49.993	-6.7636	0.47221	-2.8073	-0.41474	0.47198	-0.3114	0.66022	-1.3176	3901.8	22.205	0.35692	78.378	-54.374	73.972	73.838	21.933	-0.041841	-6.7327	0.59453	-2.7527	36.117	-5.6039
122.48	0.83413	49.968	-6.7657	0.47461	-2.8088	-0.42007	0.48751	-0.30149	0.66022	-1.3176	3901.2	22.194	0.36128	78.378	-54.337	73.973	73.838	21.933	-0.041841	-6.7327	0.59453	-2.7527	36.117	-5.6039
122.49	0.84506	49.944	-6.7678	0.47708	-2.8103	-0.42479	0.50195	-0.29103	0.66022	-1.3176	3900.5	22.182	0.36602	78.378	-54.304	73.973	73.838	21.933	-0.041841	-6.7327	0.59453	-2.7527	36.117	-5.6039
122.5	0.85682	49.921	-6.7699	0.47963	-2.8117	-0.42889	0.5153	-0.28007	0.66022	-1.3176	3899.9	22.172	0.37111	78.377	-54.274	73.973	73.838	21.933	-0.041841	-6.7327	0.59453	-2.7527	36.117	-5.6039
122.51	0.86936	49.899	-6.7721	0.48224	-2.8131	-0.43237	0.52752	-0.26861	0.66022	-1.3176	3899.2	22.162	0.37655	78.377	-54.247	73.974	73.838	21.933	-0.041841	-6.7327	0.59453	-2.7527	36.117	-5.6039
122.52	0.88264	49.879	-6.7743	0.4849	-2.8144	-0.4352	0.53861	-0.2567	0.66022	-1.3176	3898.6	22.152	0.3823	78.377	-54.224	73.974	73.838	21.933	-0.041841	-6.7327	0.59453	-2.7527	36.117	-5.6039
122.52	0.89659	49.859	-6.7764	0.48762	-2.8156	-0.43738	0.54853	-0.24434	0.66022	-1.3176	3898.0	22.143	0.38834	78.376	-54.205	73.975	73.838	21.933	-0.041841	-6.7327	0.59453	-2.7527	36.117	-5.6039
122.53	0.91117	49.841	-6.7786	0.49038	-2.8168	-0.43891	0.55729	-0.23157	0.66022	-1.3176	3897.3	22.135	0.39466	78.376	-54.189	73.975	73.838	21.933	-0.041841	-6.7327	0.59453	-2.7527	36.117	-5.6039
122.54	0.92632	49.824	-6.7808	0.49319	-2.8179	-0.43977	0.56487	-0.21843	0.66022	-1.3176	3896.7	22.127	0.40122	78.376	-54.177	73.976	73.838	21.933	-0.041841	-6.7327	0.59453	-2.7527	36.117	-5.6039
122.54	0.94198	49.808	-6.783	0.49603	-2.819	-0.43996	0.57126	-0.20493	0.66022	-1.3176	3896.0	22.12	0.408	78.376	-54.168	73.976	73.838	21.933	-0.041841	-6.7327	0.59453	-2.7527	36.117	-5.6039
122.55	0.95809	49.794	-6.7852	0.4989	-2.82	-0.43948	0.57645	-0.19111	0.66022	-1.3176	3895.4	22.113	0.41498	78.376	-54.162	73.977	73.838	21.933	-0.041841	-6.7327	0.59453	-2.7527	36.117	-5.6039
122.55	0.9746	49.781	-6.7874	0.50179	-2.8209	-0.43832	0.58046	-0.177	0.66022	-1.3176	3894.7	22.107	0.42214	78.375	-54.161	73.977	73.838	21.933	-0.041841	-6.7327	0.59453	-2.7527	36.117	-5.6039
122.56	0.99144	49.769	-6.7896	0.5047	-2.8218	-0.4365	0.58327	-0.16263	0.66022	-1.3176	3894.1	22.102	0.42943	78.375	-54.162	73.978	73.838	21.933	-0.041841	-6.7327	0.59453	-2.7527	36.117	-5.6039
122.56	1.0086	49.759	-6.7918	0.50762	-2.8225	-0.43401	0.5849	-0.14804	0.66022	-1.3176	3893.5	22.097	0.43685	78.375	-54.167	73.978	73.838	21.933	-0.041841	-6.7327	0.59453	-2.7527	36.117	-5.6039
122.56	1.0259	49.75	-6.794	0.51055	-2.8232	-0.43086	0.58535	-0.13326	0.66022	-1.3176	3892.8	22.093	0.44436	78.375	-54.176	73.979	73.838	21.933	-0.041841	-6.7327	0.59453	-2.7527	36.117	-5.6039
122.57	1.0434	49.743	-6.7961	0.51348	-2.8239	-0.42705	0.58463	-0.11831	0.66022	-1.3176	3892.2	22.089	0.45194	78.374	-54.188	73.979	73.838	21.933	-0.041841	-6.7327	0.59453	-2.7527	36.117	-5.6039
122.57	1.061	49.737	-6.7982	0.5164	-2.8244	-0.4226	0.58276	-0.10324	0.66022	-1.3176	3891.5	22.087	0.45956	78.374	-54.203	73.98	73.838	21.933	-0.041841	-6.7327	0.59453	-2.7527	36.117	-5.6039
122.57	1.0786	49.732	-6.8003	0.5193	-2.8249	-0.4175	0.57975	-0.088079	0.66022	-1.3176	3890.9	22.084	0.46719	78.374	-54.223	73.98	73.838	21.933	-0.041841	-6.7327	0.59453	-2.7527	36.117	-5.6039
122.57	1.0962	49.728	-6.8024	0.52219	-2.8253	-0.41178	0.57561	-0.072858	0.66022	-1.3176	3890.3	22.083	0.47482	78.374	-54.245	73.981	73.838	21.933	-0.041841	-6.7327	0.59453	-2.7527	36.117	-5.6039
122.57	1.1137	49.726	-6.8044	0.52506	-2.8256	-0.40544	0.57038	-0.057612	0.66022	-1.3176	3889.6	22.082	0.48241	78.373	-54.271	73.981	73.838	21.933	-0.041841	-6.7327	0.59453	-2.7527	36.117	-5.6039
122.57	1.1311	49.726	-6.8065	0.52789	-2.8259	-0.39851	0.56407	-0.042375	0.66022	-1.3176	3889.0	22.082	0.48994	78.373	-54.301	73.982	73.838	21.933	-0.041841	-6.7327	0.59453	-2.7527	36.117	-5.6039
122.57	1.1483	49.726	-6.8084	0.5307	-2.8261	-0.39099	0.55671	-0.02718	0.66022	-1.3176	3888.3	22.082	0.49739	78.373	-54.334	73.982	73.838	21.933	-0.041841	-6.7327	0.59453	-2.7527	36.117	-5.6039
122.57	1.1652	49.728	-6.8104	0.53346	-2.8262	-0.3829	0.54834	-0.01206	0.66022	-1.3176	3887.7	22.083	0.50473	78.372	-54.371	73.982	73.838	21.933	-0.041841	-6.7327	0.59453	-2.7527	36.117	-5.6039
122.57	1.1819	49.731	-6.8123	0.53618	-2.8262	-0.37427	0.53897	0.0029521	0.66022	-1.3176	3887.0	22.085	0.51195	78.372	-54.411	73.983	73.838	21.933	-0.041841	-6.7327	0.59453	-2.7527	36.117	-5.6039
122.56	1.1982	49.735	-6.8141	0.53885	-2.8261	-0.3651	0.52865	0.017825	0.66022	-1.3176	3886.4	22.087	0.51901	78.371	-54.454	73.983	73.838	21.933	-0.041841	-6.7327	0.59453	-2.7527	36.117	-5.6039
122.56	1.2141	49.741	-6.8159	0.54146	-2.826	-0.35543	0.51741	0.032527	0.66022	-1.3176	3885.8	22.09	0.5259	78.371	-54.501	73.983	73.838	21.933	-0.041841	-6.7327	0.59453	-2.7527	36.117	-5.6039
122.56	1.2295	49.748	-6.8177	0.54402	-2.8258	-0.34527	0.50528	0.047027	0.66022	-1.3176	3885.1	22.093	0.53259	78.37	-54.552	73.984	73.838	21.933	-0.041841	-6.7327	0.59453	-2.7527	36.117	-5.6039
122.55	1.2445	49.756	-6.8194	0.54651	-2.8255	-0.33465	0.49231	0.061296	0.66022	-1.3176	3884.5	22.097	0.53908	78.37	-54.606	73.984	73.838	21.933	-0.041841	-6.7327	0.59453	-2.7527	36.117	-5.6039
122.55	1.2589	49.764	-6.821	0.54894	-2.8252	-0.32359	0.47854	0.075304	0.66022	-1.3176	3883.8	22.101	0.54533	78.369	-54.663	73.984	73.838	21.933	-0.041841	-6.7327	0.59453	-2.7527	36.117	-5.6039
122.54	1.2728	49.774	-6.8226	0.5513	-2.8248	-0.31211	0.464	0.089024	0.66022	-1.3176	3883.2	22.106	0.55134	78.369	-54.724	73.984	73.838	21.933	-0.041841	-6.7327	0.59453	-2.7527	36.117	-5.6039
122.54	1.286	49.785	-6.8241	0.55358	-2.8243	-0.30025	0.44875	0.10243	0.66022	-1.3176	3882.5	22.111	0.55708	78.368	-54.789	73.984	73.838	21.933	-0.041841	-6.7327	0.59453	-2.7527	36.117	-5.6039
122.53	1.2986	49.797	-6.8256	0.55578	-2.8238	-0.28802	0.43282	0.11549	0.66022	-1.3176	3881.9	22.117	0.56254	78.368	-54.857	73.984	73.838	21.933	-0.041841	-6.7327	0.59453	-2.7527	36.117	-5.6039
122.52	1.3105	49.81	-6.827	0.55791	-2.8231	-0.27546	0.41627	0.12819	0.66022	-1.3176	3881.2	22.123	0.5677	78.367	-54.928	73.985	73.838	21.933	-0.041841	-6.7327	0.59453	-2.7527	36.117	-5.6039
122.52	1.3217	49.823	-6.8283	0.55995	-2.8225	-0.26259	0.39914	0.14049	0.66022	-1.3176	3880.6	22.13	0.57256	78.366	-55.003	73.985	73.838	21.933	-0.041841	-6.7327	0.59453	-2.7527	36.117	-5.6039
122.51	1.3322	49.838	-6.8296	0.5619	-2.8217	-0.24945	0.38148	0.15239	0.66022	-1.3176	3880.0	22.137	0.5771	78.366	-55.081	73.985	73.838	21.933	-0.041841	-6.7327	0.59453	-2.7527	36.117	-5.6039
122.5	1.3419	49.853	-6.8308	0.56376	-2.821	-0.23605	0.36334	0.16385	0.66022	-1.3176	3879.3	22.144	0.58132	78.365	-55.163	73.985	73.838	21.933	-0.041841	-6.7327	0.59453	-2.7527	36.117	-5.6039
122.49	1.3508	49.869	-6.832	0.56553	-2.8201	-0.22243	0.34476	0.17486	0.66022	-1.3176	3878.7	22.152	0.58519	78.364	-55.248	73.985	73.838	21.933	-0.041841	-6.7327	0.59453	-2.7527	36.117	-5.6039
122.49	1.359	49.885	-6.8331	0.56721	-2.8192	-0.20861	0.3258	0.1854	0.66022	-1.3176	3878.0	22.16	0.58872	78.363	-55.336	73.985	73.838	21.933	-0.041841	-6.7327	0.59453	-2.7527	36.117	-5.6039
122.48	1.3663	49.902	-6.8341	0.56879	-2.8183	-0.19464	0.3065	0.19545	0.66022	-1.3176	3877.4	22.168	0.5919	78.362	-55.428	73.985	73.838	21.933	-0.041841	-6.7327	0.59453	-2.7527	36.117	-5.6039
122.47	1.3728	49.919	-6.835	0.57027	-2.8172	-0.18053	0.28692	0.205	0.66022	-1.3176	3876.7	22.176	0.59472	78.362	-55.523	73.984	73.838	21.933	-0.041841	-6.7327	0.59453	-2.7527	36.117	-5.6039
122.46	1.3784	49.937	-6.8359	0.57166	-2.8162	-0.16631	0.2671	0.21403	0.66022	-1.3176	3876.1	22.185	0.59718	78.361	-55.622	73.984	73.838	21.933	-0.041841	-6.7327	0.59453	-2.7527	36.117	-5.6039
122.45	1.3833	49.956	-6.8367	0.57294	-2.8151	-0.15202	0.2471	0.22254	0.66022	-1.3176	3875.4	22.194	0.59927	78.36	-55.723	73.984	73.838	21.933	-0.041841	-6.7327	0.59453	-2.7527	36.117	-5.6039
122.44	1.3872	49.974	-6.8374	0.57413	-2.814	-0.13768	0.22697	0.2305	0.66022	-1.3176	3874.8	22.203	0.601	78.359	-55.828	73.984	73.838	21.933	-0.041841	-6.7327	0.59453	-2.7527	36.117	-5.6039
122.43	1.3904	49.993	-6.8381	0.57521	-2.8128	-0.12332	0.20674	0.23792	0.66022	-1.3176	3874.1	22.212	0.60236	78.358	-55.937	73.984	73.838	21.933	-0.041841	-6.7327	0.59453	-2.7527	36.117	-5.6039
122.42	1.3927	50.012	-6.8386	0.57619	-2.8116	-0.10897	0.18647	0.24478	0.66022	-1.3176	3873.5	22.221	0.60336	78.357	-56.048	73.984	73.838	21.933	-0.041841	-6.7327	0.59453	-2.7527	36.117	-5.6039
122.41	1.3941	50.031	-6.8391	0.57708	-2.8104	-0.094663	0.16621	0.25107	0.66022	-1.3176	3872.8	22.23	0.604	78.356	-56.163	73.983	73.838	21.933	-0.041841	-6.7327	0.59453	-2.7527	36.117	-5.6039
122.4	1.3947	50.05	-6.8396	0.57786	-2.8091	-0.080422	0.146	0.2568	0.66022	-1.3176	3872.2	22.24	0.60428	78.355	-56.28	73.983	73.838	21.933	-0.041841	-6.7327	0.59453	-2.7527	36.117	-5.6039
122.39	1.3946	50.07	-6.8399	0.57854	-2.8078	-0.066274	0.12589	0.26196	0.66022	-1.3176	3871.5	22.249	0.60421	78.354	-56.401	73.983	73.838	21.933	-0.041841	-6.7327	0.59453	-2.7527	36.117	-5.6039
122.38	1.3936	50.089	-6.8402	0.57912	-2.8065	-0.052247	0.10591	0.26655	0.66022	-1.3176	3870.9	22.258	0.60379	78.353	-56.525	73.982	73.838	21.933	-0.041841	-6.7327	0.59453	-2.7527	36.117	-5.6039
122.37	1.3918	50.108	-6.8405	0.5796	-2.8051	-0.038367	0.086122	0.27057	0.66022	-1.3176	3870.3	22.268	0.60302	78.351	-56.652	73.982	73.838	21.933	-0.041841	-6.7327	0.59453	-2.7527	36.117	-5.6039
122.36	1.3892	50.128	-6.8406	0.57998	-2.8038	-0.024658	0.066554	0.27401	0.66022	-1.3176	3869.6	22.277	0.60193	78.35	-56.782	73.982	73.838	21.933	-0.041841	-6.7327	0.59453	-2.7527	36.117	-5.6039
122.35	1.3859	50.147	-6.8407	0.58026	-2.8024	-0.010069	0.048497	0.2767	0.66022	-1.3176	3869.0	22.286	0.60051	78.349	-56.915	73.981	73.838	21.933	-0.041841	-6.7327	0.59453	-2.7527	36.117	-5.6039
122.34	1.3819	50.165	-6.8407	0.58046	-2.801	0.0054541	0.032032	0.27869	0.66022	-1.3176	3868.3	22.295	0.59877	78.348	-57.05	73.981	73.838	21.933	-0.041841	-6.7327	0.59453	-2.7527	36.117	-5.6039
122.33	1.3772	50.184	-6.8407	0.58058	-2.7996	0.020698	0.015797	0.28018	0.66022	-1.3176	3867.7	22.305	0.59674	78.347	-57.189	73.981	73.838	21.933	-0.041841	-6.7327	0.59453	-2.7527	36.117	-5.6039
122.32	1.3718	50.202	-6.8405	0.58062	-2.7982	0.035638	-0.00018294	0.28119	0.66022	-1.3176	3867.0	22.313	0.59442	78.346	-57.33	73.98	73.838	21.933	-0.041841	-6.7327	0.59453	-2.7527	36.117	-5.6039
122.31	1.3658	50.221	-6.8403	0.58058	-2.7968	0.050252	-0.015882	0.28173	0.66022	-1.3176	3866.4	22.322	0.59182	78.345	-57.474	73.98	73.838	21.933	-0.041841	-6.7327	0.59453	-2.7527	36.117	-5.6039
122.31	1.3592	50.238	-6.84	0.58046	-2.7954	0.064519	-0.031277	0.2818	0.66022	-1.3176	3865.7	22.331	0.58896	78.344	-57.62	73.98	73.838	21.933	-0.041841	-6.7327	0.59453	-2.7527	36.117	-5.6039
122.3	1.352	50.256	-6.8397	0.58027	-2.794	0.078417	-0.046346	0.2814	0.66022	-1.3176	3865.1	22.34	0.58585	78.343	-57.768	73.98	73.838	21.933	-0.041841	-6.7327	0.59453	-2.7527	36.117	-5.6039
122.29	1.3442	50.273	-6.8392	0.58	-2.7926	0.091927	-0.061068	0.28056	0.66022	-1.3176	3864.4	22.348	0.5825	78.342	-57.919	73.979	73.838	21.933	-0.041841	-6.7327	0.59453	-2.7527	36.117	-5.6039
122.28	1.336	50.29	-6.8387	0.57966	-2.7912	0.10503	-0.075423	0.27927	0.66022	-1.3176	3863.7	22.356	0.57893	78.34	-58.073	73.979	73.838	21.933	-0.041841	-6.7327	0.59453	-2.7527	36.117	-5.6039
122.27	1.3273	50.306	-6.8382	0.57925	-2.7898	0.11771	-0.089394	0.27754	0.66022	-1.3176	3863.1	22.364	0.57515	78.339	-58.228	73.979	73.838	21.933	-0.041841	-6.7327	0.59453	-2.7527	36.117	-5.6039
122.26	1.3181	50.322	-6.8376	0.57877	-2.7884	0.12995	-0.10296	0.2754	0.66022	-1.3176	3862.4	22.372	0.57118	78.338	-58.386	73.978	73.838	21.933	-0.041841	-6.7327	0.59453	-2.7527	36.117	-5.6039
122.25	1.3085	50.338	-6.8369	0.57822	-2.787	0.14174	-0.11612	0.27284	0.66022	-1.3176	3861.8	22.379	0.56704	78.337	-58.545	73.978	73.838	21.933	-0.041841	-6.7327	0.59453	-2.7527	36.117	-5.6039
122.25	1.2985	50.353	-6.8361	0.57761	-2.7857	0.15306	-0.12884	0.26989	0.66022	-1.3176	3861.1	22.387	0.56272	78.336	-58.707	73.978	73.838	21.933	-0.041841	-6.7327	0.59453	-2.7527	36.117	-5.6039
122.24	1.2882	50.367	-6.8354	0.57693	-2.7843	0.16389	-0.14112	0.26655	0.66022	-1.3176	3860.5	22.394	0.55827	78.335	-58.87	73.978	73.838	21.933	-0.041841	-6.7327	0.59453	-2.7527	36.117	-5.6039
122.23	1.2776	50.381	-6.8345	0.5762	-2.783	0.17424	-0.15294	0.26284	0.66022	-1.3176	3859.8	22.401	0.55367	78.334	-59.035	73.977	73.838	21.933	-0.041841	-6.7327	0.59453	-2.7527	36.117	-5.6039
122.22	1.2667	50.395	-6.8336	0.5754	-2.7817	0.18409	-0.1643	0.25877	0.66022	-1.3176	3859.2	22.407	0.54896	78.333	-59.201	73.977	73.838	21.933	-0.041841	-6.7327	0.59453	-2.7527	36.117	-5.6039
122.22	1.2556	50.407	-6.8327	0.57455	-2.7804	0.19343	-0.17519	0.25435	0.66022	-1.3176	3858.5	22.413	0.54415	78.332	-59.369	73.977	73.838	21.933	-0.041841	-6.7327	0.59453	-2.7527	36.117	-5.6039
122.21	1.2443	50.42	-6.8317	0.57365	-2.7792	0.20225	-0.18559	0.24961	0.66022	-1.3176	3857.9	22.42	0.53925	78.331	-59.538	73.977	73.838	21.933	-0.041841	-6.7327	0.59453	-2.7527	36.117	-5.6039
122.2	1.2328	50.432	-6.8306	0.5727	-2.7779	0.21055	-0.19551	0.24454	0.66022	-1.3176	3857.2	22.425	0.53427	78.331	-59.708	73.977	73.838	21.933	-0.041841	-6.7327	0.59453	-2.7527	36.117	-5.6039
122.2	1.2211	50.443	-6.8296	0.5717	-2.7767	0.21832	-0.20494	0.23918	0.66022	-1.3176	3856.6	22.431	0.52923	78.33	-59.879	73.977	73.838	21.933	-0.041841	-6.7327	0.59453	-2.7527	36.117	-5.6039
122.19	1.2094	50.454	-6.8285	0.57065	-2.7755	0.22556	-0.21388	0.23353	0.66022	-1.3176	3855.9	22.436	0.52415	78.329	-60.051	73.977	73.838	21.933	-0.041841	-6.7327	0.59453	-2.7527	36.117	-5.6039
122.19	1.1976	50.464	-6.8273	0.56956	-2.7744	0.23227	-0.22232	0.22761	0.66022	-1.3176	3855.2	22.441	0.51903	78.328	-60.223	73.977	73.838	21.933	-0.041841	-6.7327	0.59453	-2.7527	36.117	-5.6039
122.18	1.1857	50.473	-6.8261	0.56843	-2.7733	0.23845	-0.23026	0.22144	0.66022	-1.3176	3854.6	22.446	0.5139	78.327	-60.396	73.977	73.838	21.933	-0.041841	-6.7327	0.59453	-2.7527	36.117	-5.6039
122.18	1.1739	50.482	-6.8249	0.56726	-2.7722	0.2441	-0.2377	0.21502	0.66022	-1.3176	3853.9	22.45	0.50876	78.326	-60.568	73.977	73.838	21.933	-0.041841	-6.7327	0.59453	-2.7527	36.117	-5.6039
122.17	1.162	50.491	-6.8237	0.56605	-2.7711	0.24921	-0.24464	0.20839	0.66022	-1.3176	3853.3	22.454	0.50363	78.326	-60.741	73.977	73.838	21.933	-0.041841	-6.7327	0.59453	-2.7527	36.117	-5.6039
122.17	1.1502	50.499	-6.8224	0.56481	-2.7701	0.25379	-0.25109	0.20154	0.66022	-1.3176	3852.6	22.458	0.49851	78.325	-60.913	73.977	73.838	21.933	-0.041841	-6.7327	0.59453	-2.7527	36.117	-5.6039
122.16	1.1384	50.506	-6.8212	0.56354	-2.7691	0.25785	-0.25704	0.19451	0.66022	-1.3176	3852.0	22.462	0.49343	78.324	-61.085	73.977	73.838	21.933	-0.041841	-6.7327	0.59453	-2.7527	36.117	-5.6039
122.16	1.1268	50.513	-6.8199	0.56224	-2.7681	0.26139	-0.26251	0.1873	0.66022	-1.3176	3851.3	22.465	0.48838	78.324	-61.256	73.977	73.838	21.933	-0.041841	-6.7327	0.59453	-2.7527	36.117	-5.6039
122.15	1.1153	50.519	-6.8186	0.56092	-2.7672	0.26441	-0.26749	0.17993	0.66022	-1.3176	3850.7	22.468	0.48339	78.323	-61.426	73.977	73.838	21.933	-0.041841	-6.7327	0.59453	-2.7527	36.117	-5.6039
122.15	1.1039	50.525	-6.8172	0.55957	-2.7663	0.26693	-0.27199	0.17241	0.66022	-1.3176	3850.0	22.471	0.47846	78.323	-61.594	73.977	73.838	21.933	-0.041841	-6.7327	0.59453	-2.7527	36.117	-5.6039
122.15	1.0927	50.53	-6.8159	0.5582	-2.7655	0.26894	-0.27602	0.16477	0.66022	-1.3176	3849.3	22.474	0.47361	78.322	-61.76	73.978	73.838	21.933	-0.041841	-6.7327	0.59453	-2.7527	36.117	-5.6039
122.15	1.0817	50.535	-6.8145	0.55681	-2.7647	0.27046	-0.27959	0.15702	0.66022	-1.3176	3848.7	22.476	0.46883	78.322	-61.924	73.978	73.838	21.933	-0.041841	-6.7327	0.59453	-2.7527	36.117	-5.6039
122.14	1.0708	50.539	-6.8132	0.5554	-2.7639	0.2715	-0.28269	0.14916	0.66022	-1.3176	3848.0	22.478	0.46414	78.321	-62.085	73.978	73.838	21.933	-0.041841	-6.7327	0.59453	-2.7527	36.117	-5.6039
122.14	1.0602	50.543	-6.8118	0.55398	-2.7632	0.27207	-0.28535	0.14122	0.66022	-1.3176	3847.4	22.48	0.45954	78.321	-62.244	73.978	73.838	21.933	-0.041841	-6.7327	0.59453	-2.7527	36.117	-5.6039
122.14	1.0499	50.546	-6.8105	0.55255	-2.7625	0.27217	-0.28756	0.13322	0.66022	-1.3176	3846.7	22.482	0.45505	78.32	-62.398	73.979	73.838	21.933	-0.041841	-6.7327	0.59453	-2.7527	36.117	-5.6039
122.14	1.0397	50.549	-6.8091	0.55111	-2.7619	0.27182	-0.28934	0.12516	0.66022	-1.3176	3846.0	22.483	0.45067	78.32	-62.548	73.979	73.838	21.933	-0.041841	-6.7327	0.59453	-2.7527	36.117	-5.6039
122.14	1.0299	50.551	-6.8077	0.54966	-2.7613	0.27103	-0.29071	0.11706	0.66022	-1.3176	3845.4	22.484	0.4464	78.319	-62.693	73.98	73.838	21.933	-0.041841	-6.7327	0.59453	-2.7527	36.117	-5.6039
122.13	1.0203	50.553	-6.8064	0.5482	-2.7607	0.26981	-0.29166	0.10894	0.66022	-1.3176	3844.7	22.485	0.44225	78.319	-62.833	73.98	73.838	21.933	-0.041841	-6.7327	0.59453	-2.7527	36.117	-5.6039
122.13	1.011	50.555	-6.805	0.54674	-2.7602	0.26819	-0.2922	0.1008	0.66022	-1.3176	3844.1	22.486	0.43822	78.319	-62.967	73.98	73.838	21.933	-0.041841	-6.7327	0.59453	-2.7527	36.117	-5.6039
122.13	1.002	50.556	-6.8037	0.54528	-2.7597	0.26616	-0.29236	0.09266	0.66022	-1.3176	3843.4	22.487	0.43432	78.319	-63.094	73.981	73.838	21.933	-0.041841	-6.7327	0.59453	-2.7527	36.117	-5.6039
122.13	0.99329	50.557	-6.8024	0.54382	-2.7592	0.26374	-0.29214	0.084536	0.66022	-1.3176	3842.8	22.487	0.43054	78.318	-63.214	73.981	73.838	21.933	-0.041841	-6.7327	0.59453	-2.7527	36.117	-5.6039
122.13	0.98489	50.558	-6.8011	0.54236	-2.7588	0.26096	-0.29156	0.076436	0.66022	-1.3176	3842.1	22.488	0.4269	78.318	-63.325	73.982	73.838	21.933	-0.041841	-6.7327	0.59453	-2.7527	36.117	-5.6039
122.13	0.97679	50.558	-6.7998	0.5409	-2.7585	0.25782	-0.29061	0.068374	0.66022	-1.3176	3841.4	22.488	0.42339	78.318	-63.427	73.982	73.838	21.933	-0.041841	-6.7327	0.59453	-2.7527	36.117	-5.6039
122.13	0.969	50.558	-6.7985	0.53945	-2.7582	0.25433	-0.28933	0.060359	0.66022	-1.3176	3840.8	22.488	0.42002	78.318	-63.519	73.983	73.838	21.933	-0.041841	-6.7327	0.59453	-2.7527	36.117	-5.6039
122.13	0.96152	50.557	-6.7972	0.53801	-2.7579	0.25052	-0.28771	0.052404	0.66022	-1.3176	3840.1	22.488	0.41678	78.318	-63.6	73.984	73.838	21.933	-0.041841	-6.7327	0.59453	-2.7527	36.117	-5.6039
122.13	0.95435	50.556	-6.796	0.53658	-2.7576	0.2464	-0.28577	0.044518	0.66022	-1.3176	3839.5	22.487	0.41367	78.318	-63.67	73.984	73.838	21.933	-0.041841	-6.7327	0.59453	-2.7527	36.117	-5.6039
122.13	0.94748	50.556	-6.7948	0.53515	-2.7574	0.24198	-0.28352	0.036711	0.66022	-1.3176	3838.8	22.487	0.41069	78.317	-63.727	73.985	73.838	21.933	-0.041841	-6.7327	0.59453	-2.7527	36.117	-5.6039
122.13	0.94092	50.554	-6.7936	0.53374	-2.7573	0.23728	-0.28098	0.028993	0.66022	-1.3176	3838.1	22.486	0.40785	78.317	-63.772	73.986	73.838	21.933	-0.041841	-6.7327	0.59453	-2.7527	36.117	-5.6039
122.13	0.93465	50.553	-6.7924	0.53234	-2.7571	0.23232	-0.27815	0.021373	0.66022	-1.3176	3837.5	22.486	0.40513	78.317	-63.804	73.986	73.838	21.933	-0.041841	-6.7327	0.59453	-2.7527	36.117	-5.6039
122.13	0.92868	50.551	-6.7912	0.53096	-2.7571	0.22711	-0.27505	0.013858	0.66022	-1.3176	3836.8	22.485	0.40254	78.317	-63.822	73.987	73.838	21.933	-0.041841	-6.7327	0.59453	-2.7527	36.117	-5.6039
122.13	0.92299	50.55	-6.7901	0.52959	-2.757	0.22167	-0.27169	0.0064569	0.66022	-1.3176	3836.2	22.484	0.40008	78.317	-63.826	73.988	73.838	21.933	-0.041841	-6.7327	0.59453	-2.7527	36.117	-5.6039
122.13	0.91757	50.548	-6.789	0.52824	-2.757	0.216	-0.26808	-0.00082286	0.66022	-1.3176	3835.5	22.483	0.39773	78.317	-63.817	73.988	73.838	21.933	-0.041841	-6.7327	0.59453	-2.7527	36.117	-5.6039
122.13	0.91242	50.545	-6.788	0.52691	-2.757	0.21014	-0.26423	-0.0079745	0.66022	-1.3176	3834.8	22.482	0.3955	78.317	-63.795	73.989	73.838	21.933	-0.041841	-6.7327	0.59453	-2.7527	36.117	-5.6039
122.14	0.90752	50.543	-6.7869	0.5256	-2.7571	0.20409	-0.26015	-0.014992	0.66022	-1.3176	3834.2	22.481	0.39337	78.317	-63.759	73.99	73.838	21.933	-0.041841	-6.7327	0.59453	-2.7527	36.117	-5.6039
122.14	0.90287	50.541	-6.7859	0.52431	-2.7572	0.19786	-0.25586	-0.021869	0.66022	-1.3176	3833.5	22.48	0.39136	78.317	-63.711	73.991	73.838	21.933	-0.041841	-6.7327	0.59453	-2.7527	36.117	-5.6039
122.14	0.89845	50.538	-6.785	0.52304	-2.7573	0.19148	-0.25136	-0.0286	0.66022	-1.3176	3832.9	22.479	0.38944	78.317	-63.651	73.992	73.838	21.933	-0.041841	-6.7327	0.59453	-2.7527	36.117	-5.6039
122.14	0.89425	50.535	-6.784	0.5218	-2.7574	0.18495	-0.24666	-0.03518	0.66022	-1.3176	3832.2	22.477	0.38762	78.318	-63.579	73.992	73.838	21.933	-0.041841	-6.7327	0.59453	-2.7527	36.117	-5.6039
122.14	0.89026	50.533	-6.7831	0.52058	-2.7576	0.17829	-0.24178	-0.041605	0.66022	-1.3176	3831.5	22.476	0.38589	78.318	-63.497	73.993	73.838	21.933	-0.041841	-6.7327	0.59453	-2.7527	36.117	-5.6039
122.14	0.88645	50.53	-6.7822	0.51938	-2.7579	0.17152	-0.23672	-0.047871	0.66022	-1.3176	3830.9	22.475	0.38424	78.318	-63.405	73.994	73.838	21.933	-0.041841	-6.7327	0.59453	-2.7527	36.117	-5.6039
122.14	0.88283	50.527	-6.7814	0.51821	-2.7581	0.16464	-0.23149	-0.053974	0.66022	-1.3176	3830.2	22.473	0.38267	78.318	-63.304	73.995	73.838	21.933	-0.041841	-6.7327	0.59453	-2.7527	36.117	-5.6039
122.15	0.87936	50.524	-6.7806	0.51707	-2.7584	0.15768	-0.2261	-0.059911	0.66022	-1.3176	3829.6	22.472	0.38116	78.318	-63.195	73.996	73.838	21.933	-0.041841	-6.7327	0.59453	-2.7527	36.117	-5.6039
122.15	0.87604	50.521	-6.7798	0.51595	-2.7587	0.15063	-0.22057	-0.065679	0.66022	-1.3176	3828.9	22.47	0.37972	78.318	-63.079	73.996	73.838	21.933	-0.041841	-6.7327	0.59453	-2.7527	36.117	-5.6039
122.15	0.87285	50.517	-6.7791	0.51486	-2.7591	0.14353	-0.21489	-0.071277	0.66022	-1.3176	3828.2	22.469	0.37834	78.318	-62.956	73.997	73.838	21.933	-0.041841	-6.7327	0.59453	-2.7527	36.117	-5.6039
122.15	0.86977	50.514	-6.7784	0.5138	-2.7594	0.13637	-0.20907	-0.076701	0.66022	-1.3176	3827.6	22.467	0.377	78.318	-62.828	73.998	73.838	21.933	-0.041841	-6.7327	0.59453	-2.7527	36.117	-5.6039
122.15	0.86678	50.511	-6.7777	0.51277	-2.7598	0.12917	-0.20313	-0.081951	0.66022	-1.3176	3826.9	22.466	0.37571	78.318	-62.694	73.999	73.838	21.933	-0.041841	-6.7327	0.59453	-2.7527	36.117	-5.6039
122.15	0.86388	50.508	-6.7771	0.51177	-2.7602	0.12194	-0.19707	-0.087025	0.66022	-1.3176	3826.3	22.464	0.37445	78.318	-62.556	74.0	73.838	21.933	-0.041841	-6.7327	0.59453	-2.7527	36.117	-5.6039
122.15	0.86104	50.504	-6.7765	0.5108	-2.7607	0.11469	-0.19089	-0.091923	0.66022	-1.3176	3825.6	22.462	0.37322	78.318	-62.414	74.0	73.838	21.933	-0.041841	-6.7327	0.59453	-2.7527	36.117	-5.6039
122.16	0.85826	50.501	-6.7759	0.50986	-2.7612	0.10743	-0.18461	-0.096643	0.66022	-1.3176	3825.0	22.461	0.37201	78.318	-62.268	74.001	73.838	21.933	-0.041841	-6.7327	0.59453	-2.7527	36.117	-5.6039
122.16	0.8555	50.497	-6.7754	0.50895	-2.7617	0.10017	-0.17823	-0.10119	0.66022	-1.3176	3824.3	22.459	0.37082	78.318	-62.12	74.002	73.838	21.933	-0.041841	-6.7327	0.59453	-2.7527	36.117	-5.6039
122.16	0.85276	50.494	-6.7749	0.50808	-2.7622	0.092913	-0.17174	-0.10555	0.66022	-1.3176	3823.6	22.457	0.36963	78.318	-61.969	74.003	73.838	21.933	-0.041841	-6.7327	0.59453	-2.7527	36.117	-5.6039
122.16	0.85002	50.49	-6.7745	0.50724	-2.7627	0.085678	-0.16517	-0.10974	0.66022	-1.3176	3823.0	22.456	0.36844	78.318	-61.817	74.003	73.838	21.933	-0.041841	-6.7327	0.59453	-2.7527	36.117	-5.6039
122.16	0.84726	50.486	-6.7741	0.50643	-2.7633	0.078468	-0.15851	-0.11375	0.66022	-1.3176	3822.3	22.454	0.36725	78.318	-61.662	74.004	73.838	21.933	-0.041841	-6.7327	0.59453	-2.7527	36.117	-5.6039
122.16	0.84448	50.482	-6.7737	0.50565	-2.7638	0.071291	-0.15177	-0.11758	0.66022	-1.3176	3821.7	22.452	0.36604	78.318	-61.507	74.005	73.838	21.933	-0.041841	-6.7327	0.59453	-2.7527	36.117	-5.6039
122.17	0.84165	50.479	-6.7734	0.50491	-2.7644	0.064154	-0.14494	-0.12124	0.66022	-1.3176	3821.0	22.45	0.36481	78.318	-61.35	74.006	73.838	21.933	-0.041841	-6.7327	0.59453	-2.7527	36.117	-5.6039
122.17	0.83877	50.475	-6.7731	0.5042	-2.7651	0.057063	-0.13805	-0.12473	0.66022	-1.3176	3820.4	22.449	0.36356	78.318	-61.193	74.006	73.838	21.933	-0.041841	-6.7327	0.59453	-2.7527	36.117	-5.6039
122.17	0.83581	50.471	-6.7728	0.50353	-2.7657	0.050026	-0.13108	-0.12804	0.66022	-1.3176	3819.7	22.447	0.36229	78.318	-61.036	74.007	73.838	21.933	-0.041841	-6.7327	0.59453	-2.7527	36.117	-5.6039
122.17	0.83278	50.467	-6.7726	0.50289	-2.7663	0.043047	-0.12404	-0.13118	0.66022	-1.3176	3819.0	22.445	0.36097	78.318	-60.878	74.008	73.838	21.933	-0.041841	-6.7327	0.59453	-2.7527	36.117	-5.6039
122.17	0.82965	50.463	-6.7724	0.50229	-2.767	0.036132	-0.11694	-0.13415	0.66022	-1.3176	3818.4	22.443	0.35962	78.318	-60.721	74.008	73.838	21.933	-0.041841	-6.7327	0.59453	-2.7527	36.117	-5.6039
122.17	0.82642	50.458	-6.7722	0.50172	-2.7677	0.029286	-0.10978	-0.13696	0.66022	-1.3176	3817.7	22.441	0.35822	78.318	-60.564	74.009	73.838	21.933	-0.041841	-6.7327	0.59453	-2.7527	36.117	-5.6039
122.17	0.82308	50.454	-6.7721	0.50119	-2.7684	0.022514	-0.10256	-0.13959	0.66022	-1.3176	3817.1	22.439	0.35677	78.318	-60.408	74.01	73.838	21.933	-0.041841	-6.7327	0.59453	-2.7527	36.117	-5.6039
122.18	0.81962	50.45	-6.772	0.5007	-2.7691	0.015819	-0.095274	-0.14206	0.66022	-1.3176	3816.4	22.437	0.35527	78.318	-60.252	74.01	73.838	21.933	-0.041841	-6.7327	0.59453	-2.7527	36.117	-5.6039
122.18	0.81603	50.445	-6.7719	0.50024	-2.7698	0.0092056	-0.087937	-0.14437	0.66022	-1.3176	3815.8	22.435	0.35371	78.318	-60.098	74.011	73.838	21.933	-0.041841	-6.7327	0.59453	-2.7527	36.117	-5.6039
122.18	0.8123	50.44	-6.7719	0.49982	-2.7705	0.0026767	-0.080547	-0.14651	0.66022	-1.3176	3815.1	22.433	0.3521	78.318	-59.944	74.011	73.838	21.933	-0.041841	-6.7327	0.59453	-2.7527	36.117	-5.6039
122.18	0.80843	50.436	-6.7719	0.49943	-2.7713	-0.0037646	-0.073104	-0.1485	0.66022	-1.3176	3814.5	22.431	0.35042	78.317	-59.792	74.012	73.838	21.933	-0.041841	-6.7327	0.59453	-2.7527	36.117	-5.6039
122.18	0.80442	50.431	-6.7719	0.49909	-2.772	-0.010115	-0.065612	-0.15032	0.66022	-1.3176	3813.8	22.428	0.34868	78.317	-59.642	74.012	73.838	21.933	-0.041841	-6.7327	0.59453	-2.7527	36.117	-5.6039
122.18	0.80025	50.425	-6.772	0.49878	-2.7728	-0.016373	-0.058072	-0.15199	0.66022	-1.3176	3813.1	22.426	0.34688	78.317	-59.493	74.013	73.838	21.933	-0.041841	-6.7327	0.59453	-2.7527	36.117	-5.6039
122.19	0.79594	50.42	-6.7721	0.49851	-2.7735	-0.022537	-0.050486	-0.15351	0.66022	-1.3176	3812.5	22.423	0.34501	78.317	-59.346	74.013	73.838	21.933	-0.041841	-6.7327	0.59453	-2.7527	36.117	-5.6039
122.19	0.79147	50.415	-6.7722	0.49827	-2.7743	-0.028603	-0.042856	-0.15487	0.66022	-1.3176	3811.8	22.421	0.34307	78.316	-59.2	74.014	73.838	21.933	-0.041841	-6.7327	0.59453	-2.7527	36.117	-5.6039
122.19	0.78685	50.409	-6.7724	0.49808	-2.7751	-0.034571	-0.035182	-0.15608	0.66022	-1.3176	3811.2	22.418	0.34107	78.316	-59.057	74.014	73.838	21.933	-0.041841	-6.7327	0.59453	-2.7527	36.117	-5.6039
122.19	0.78207	50.403	-6.7726	0.49792	-2.7759	-0.04044	-0.027468	-0.15714	0.66022	-1.3176	3810.5	22.416	0.339	78.316	-58.915	74.015	73.838	21.933	-0.041841	-6.7327	0.59453	-2.7527	36.117	-5.6039
122.19	0.77715	50.397	-6.7728	0.4978	-2.7766	-0.046207	-0.019715	-0.15805	0.66022	-1.3176	3809.9	22.413	0.33687	78.315	-58.776	74.015	73.838	21.933	-0.041841	-6.7327	0.59453	-2.7527	36.117	-5.6039
122.2	0.77208	50.391	-6.773	0.49772	-2.7774	-0.051873	-0.011925	-0.15881	0.66022	-1.3176	3809.2	22.41	0.33467	78.315	-58.639	74.015	73.838	21.933	-0.041841	-6.7327	0.59453	-2.7527	36.117	-5.6039
122.2	0.76687	50.384	-6.7733	0.49768	-2.7782	-0.057436	-0.0041009	-0.15943	0.66022	-1.3176	3808.6	22.407	0.33242	78.315	-58.505	74.016	73.838	21.933	-0.041841	-6.7327	0.59453	-2.7527	36.117	-5.6039
122.2	0.76152	50.377	-6.7736	0.49768	-2.779	-0.062895	0.0037561	-0.1599	0.66022	-1.3176	3807.9	22.404	0.3301	78.314	-58.373	74.016	73.838	21.933	-0.041841	-6.7327	0.59453	-2.7527	36.117	-5.6039
122.2	0.75604	50.37	-6.7739	0.49772	-2.7798	-0.06825	0.011643	-0.16023	0.66022	-1.3176	3807.3	22.401	0.32772	78.314	-58.244	74.016	73.838	21.933	-0.041841	-6.7327	0.59453	-2.7527	36.117	-5.6039
122.2	0.75043	50.363	-6.7743	0.4978	-2.7806	-0.073501	0.019557	-0.16041	0.66022	-1.3176	3806.6	22.398	0.3253	78.313	-58.117	74.017	73.838	21.933	-0.041841	-6.7327	0.59453	-2.7527	36.117	-5.6039
122.21	0.74471	50.355	-6.7747	0.49792	-2.7814	-0.078646	0.027495	-0.16046	0.66022	-1.3176	3806.0	22.394	0.32282	78.313	-57.993	74.017	73.838	21.933	-0.041841	-6.7327	0.59453	-2.7527	36.117	-5.6039
122.21	0.73889	50.347	-6.7751	0.49808	-2.7822	-0.083686	0.035455	-0.16036	0.66022	-1.3176	3805.3	22.391	0.3203	78.312	-57.872	74.017	73.838	21.933	-0.041841	-6.7327	0.59453	-2.7527	36.117	-5.6039
122.21	0.73298	50.339	-6.7755	0.49827	-2.783	-0.08862	0.043432	-0.16012	0.66022	-1.3176	3804.7	22.387	0.31774	78.312	-57.754	74.018	73.838	21.933	-0.041841	-6.7327	0.59453	-2.7527	36.117	-5.6039
122.21	0.72698	50.331	-6.7759	0.49851	-2.7838	-0.093447	0.051424	-0.15974	0.66022	-1.3176	3804.0	22.383	0.31514	78.311	-57.638	74.018	73.838	21.933	-0.041841	-6.7327	0.59453	-2.7527	36.117	-5.6039
122.22	0.72091	50.322	-6.7764	0.49879	-2.7846	-0.098168	0.059425	-0.15922	0.66022	-1.3176	3803.4	22.379	0.31251	78.311	-57.526	74.018	73.838	21.933	-0.041841	-6.7327	0.59453	-2.7527	36.117	-5.6039
122.22	0.71479	50.313	-6.7769	0.4991	-2.7854	-0.10278	0.067432	-0.15857	0.66022	-1.3176	3802.7	22.375	0.30986	78.31	-57.417	74.018	73.838	21.933	-0.041841	-6.7327	0.59453	-2.7527	36.117	-5.6039
122.22	0.70863	50.304	-6.7775	0.49946	-2.7862	-0.10729	0.075441	-0.15777	0.66022	-1.3176	3802.1	22.371	0.30719	78.31	-57.311	74.018	73.838	21.933	-0.041841	-6.7327	0.59453	-2.7527	36.117	-5.6039
122.22	0.70244	50.295	-6.778	0.49986	-2.787	-0.11169	0.083445	-0.15683	0.66022	-1.3176	3801.4	22.367	0.30451	78.309	-57.208	74.018	73.838	21.933	-0.041841	-6.7327	0.59453	-2.7527	36.117	-5.6039
122.23	0.69623	50.285	-6.7786	0.5003	-2.7878	-0.11598	0.091441	-0.15575	0.66022	-1.3176	3800.8	22.362	0.30182	78.308	-57.109	74.019	73.838	21.933	-0.041841	-6.7327	0.59453	-2.7527	36.117	-5.6039
122.23	0.69004	50.275	-6.7792	0.50077	-2.7886	-0.11998	0.099639	-0.15457	0.66022	-1.3176	3800.1	22.358	0.29914	78.308	-57.013	74.019	73.838	21.933	-0.041841	-6.7327	0.59453	-2.7527	36.117	-5.6039
122.23	0.68387	50.264	-6.7798	0.50129	-2.7893	-0.12313	0.10871	-0.15333	0.66022	-1.3176	3799.5	22.353	0.29646	78.307	-56.92	74.019	73.838	21.933	-0.041841	-6.7327	0.59453	-2.7527	36.117	-5.6039
122.24	0.67774	50.254	-6.7804	0.50186	-2.7901	-0.12618	0.11772	-0.15193	0.66022	-1.3176	3798.8	22.348	0.29381	78.306	-56.83	74.019	73.838	21.933	-0.041841	-6.7327	0.59453	-2.7527	36.117	-5.6039
122.24	0.67167	50.243	-6.781	0.50247	-2.7909	-0.12912	0.12665	-0.15037	0.66022	-1.3176	3798.2	22.344	0.29118	78.306	-56.744	74.019	73.838	21.933	-0.041841	-6.7327	0.59453	-2.7527	36.117	-5.6039
122.24	0.66568	50.232	-6.7817	0.50313	-2.7916	-0.13196	0.13551	-0.14865	0.66022	-1.3176	3797.5	22.338	0.28859	78.305	-56.662	74.019	73.838	21.933	-0.041841	-6.7327	0.59453	-2.7527	36.117	-5.6039
122.25	0.65979	50.22	-6.7824	0.50383	-2.7923	-0.1347	0.14427	-0.14676	0.66022	-1.3176	3796.9	22.333	0.28604	78.305	-56.583	74.019	73.838	21.933	-0.041841	-6.7327	0.59453	-2.7527	36.117	-5.6039
122.25	0.65402	50.209	-6.783	0.50457	-2.7931	-0.13732	0.15293	-0.14471	0.66022	-1.3176	3796.2	22.328	0.28354	78.304	-56.507	74.02	73.838	21.933	-0.041841	-6.7327	0.59453	-2.7527	36.117	-5.6039
122.25	0.64839	50.197	-6.7837	0.50535	-2.7938	-0.13984	0.16149	-0.14249	0.66022	-1.3176	3795.6	22.323	0.2811	78.303	-56.436	74.02	73.838	21.933	-0.041841	-6.7327	0.59453	-2.7527	36.117	-5.6039
122.26	0.64291	50.185	-6.7844	0.50618	-2.7945	-0.14224	0.16992	-0.14012	0.66022	-1.3176	3794.9	22.317	0.27873	78.303	-56.367	74.02	73.838	21.933	-0.041841	-6.7327	0.59453	-2.7527	36.117	-5.6039
122.26	0.63761	50.173	-6.7851	0.50705	-2.7952	-0.14453	0.17822	-0.13758	0.66022	-1.3176	3794.3	22.312	0.27643	78.302	-56.303	74.02	73.838	21.933	-0.041841	-6.7327	0.59453	-2.7527	36.117	-5.6039
122.27	0.6325	50.161	-6.7859	0.50796	-2.7959	-0.1467	0.18638	-0.13488	0.66022	-1.3176	3793.6	22.306	0.27422	78.301	-56.242	74.02	73.838	21.933	-0.041841	-6.7327	0.59453	-2.7527	36.117	-5.6039
122.27	0.6276	50.148	-6.7866	0.50892	-2.7965	-0.14875	0.19438	-0.13202	0.66022	-1.3176	3793.0	22.301	0.27209	78.301	-56.185	74.02	73.838	21.933	-0.041841	-6.7327	0.59453	-2.7527	36.117	-5.6039
122.27	0.62293	50.135	-6.7874	0.50991	-2.7972	-0.15068	0.20222	-0.129	0.66022	-1.3176	3792.3	22.295	0.27007	78.3	-56.131	74.02	73.838	21.933	-0.041841	-6.7327	0.59453	-2.7527	36.117	-5.6039
122.28	0.61851	50.123	-6.7881	0.51094	-2.7978	-0.15249	0.20988	-0.12582	0.66022	-1.3176	3791.7	22.289	0.26816	78.3	-56.082	74.02	73.838	21.933	-0.041841	-6.7327	0.59453	-2.7527	36.117	-5.6039
122.28	0.61435	50.11	-6.7889	0.51201	-2.7984	-0.15417	0.21734	-0.12248	0.66022	-1.3176	3791.0	22.283	0.26636	78.299	-56.036	74.021	73.838	21.933	-0.041841	-6.7327	0.59453	-2.7527	36.117	-5.6039
122.29	0.61048	50.097	-6.7897	0.51311	-2.7991	-0.15573	0.22461	-0.11899	0.66022	-1.3176	3790.4	22.277	0.26468	78.298	-55.993	74.021	73.838	21.933	-0.041841	-6.7327	0.59453	-2.7527	36.117	-5.6039
122.29	0.6069	50.084	-6.7904	0.51425	-2.7996	-0.15715	0.23167	-0.11533	0.66022	-1.3176	3789.7	22.271	0.26313	78.298	-55.955	74.021	73.838	21.933	-0.041841	-6.7327	0.59453	-2.7527	36.117	-5.6039
122.3	0.60364	50.07	-6.7912	0.51543	-2.8002	-0.15843	0.2385	-0.11153	0.66022	-1.3176	3789.1	22.265	0.26172	78.297	-55.92	74.021	73.838	21.933	-0.041841	-6.7327	0.59453	-2.7527	36.117	-5.6039
122.3	0.6007	50.057	-6.792	0.51664	-2.8008	-0.15958	0.24509	-0.10757	0.66022	-1.3176	3788.4	22.259	0.26045	78.297	-55.89	74.021	73.838	21.933	-0.041841	-6.7327	0.59453	-2.7527	36.117	-5.6039
122.3	0.59811	50.044	-6.7928	0.51788	-2.8013	-0.16059	0.25143	-0.10346	0.66022	-1.3176	3787.8	22.253	0.25933	78.296	-55.862	74.021	73.838	21.933	-0.041841	-6.7327	0.59453	-2.7527	36.117	-5.6039
122.31	0.59588	50.031	-6.7936	0.51915	-2.8018	-0.16146	0.2575	-0.099205	0.66022	-1.3176	3787.1	22.247	0.25836	78.296	-55.839	74.022	73.838	21.933	-0.041841	-6.7327	0.59453	-2.7527	36.117	-5.6039
122.31	0.59401	50.018	-6.7944	0.52045	-2.8023	-0.16219	0.26331	-0.094803	0.66022	-1.3176	3786.5	22.241	0.25755	78.295	-55.82	74.022	73.838	21.933	-0.041841	-6.7327	0.59453	-2.7527	36.117	-5.6039
122.32	0.59253	50.004	-6.7953	0.52178	-2.8027	-0.16276	0.26882	-0.090256	0.66022	-1.3176	3785.9	22.235	0.25691	78.295	-55.804	74.022	73.838	21.933	-0.041841	-6.7327	0.59453	-2.7527	36.117	-5.6039
122.32	0.59144	49.991	-6.7961	0.52314	-2.8032	-0.16319	0.27404	-0.08557	0.66022	-1.3176	3785.2	22.229	0.25644	78.294	-55.792	74.022	73.838	21.933	-0.041841	-6.7327	0.59453	-2.7527	36.117	-5.6039
122.33	0.59075	49.978	-6.7969	0.52452	-2.8036	-0.16346	0.27895	-0.080746	0.66022	-1.3176	3784.6	22.223	0.25614	78.294	-55.784	74.023	73.838	21.933	-0.041841	-6.7327	0.59453	-2.7527	36.117	-5.6039
122.33	0.59047	49.966	-6.7977	0.52593	-2.804	-0.16358	0.28354	-0.075789	0.66022	-1.3176	3783.9	22.217	0.25602	78.293	-55.78	74.023	73.838	21.933	-0.041841	-6.7327	0.59453	-2.7527	36.117	-5.6039
122.34	0.59061	49.953	-6.7985	0.52736	-2.8043	-0.16354	0.28779	-0.070703	0.66022	-1.3176	3783.3	22.211	0.25608	78.293	-55.78	74.023	73.838	21.933	-0.041841	-6.7327	0.59453	-2.7527	36.117	-5.6039
122.34	0.59118	49.94	-6.7993	0.52881	-2.8047	-0.16334	0.2917	-0.06549	0.66022	-1.3176	3782.6	22.206	0.25633	78.292	-55.783	74.024	73.838	21.933	-0.041841	-6.7327	0.59453	-2.7527	36.117	-5.6039
122.34	0.59218	49.928	-6.8002	0.53027	-2.805	-0.16298	0.29526	-0.060157	0.66022	-1.3176	3782.0	22.2	0.25677	78.292	-55.79	74.024	73.838	21.933	-0.041841	-6.7327	0.59453	-2.7527	36.117	-5.6039
122.35	0.59362	49.916	-6.801	0.53176	-2.8053	-0.16245	0.29845	-0.054706	0.66022	-1.3176	3781.3	22.194	0.25739	78.292	-55.801	74.024	73.838	21.933	-0.041841	-6.7327	0.59453	-2.7527	36.117	-5.6039
122.35	0.5955	49.904	-6.8018	0.53326	-2.8055	-0.16175	0.30126	-0.049144	0.66022	-1.3176	3780.7	22.189	0.25821	78.291	-55.816	74.025	73.838	21.933	-0.041841	-6.7327	0.59453	-2.7527	36.117	-5.6039
122.36	0.59783	49.892	-6.8026	0.53477	-2.8058	-0.16089	0.30369	-0.043476	0.66022	-1.3176	3780.0	22.184	0.25922	78.291	-55.834	74.025	73.838	21.933	-0.041841	-6.7327	0.59453	-2.7527	36.117	-5.6039
122.36	0.60059	49.881	-6.8034	0.53629	-2.806	-0.15985	0.30572	-0.037707	0.66022	-1.3176	3779.4	22.178	0.26042	78.291	-55.856	74.026	73.838	21.933	-0.041841	-6.7327	0.59453	-2.7527	36.117	-5.6039
122.36	0.60381	49.87	-6.8042	0.53783	-2.8062	-0.15864	0.30736	-0.031844	0.66022	-1.3176	3778.7	22.173	0.26182	78.29	-55.882	74.026	73.838	21.933	-0.041841	-6.7327	0.59453	-2.7527	36.117	-5.6039
122.37	0.60747	49.859	-6.805	0.53937	-2.8063	-0.15725	0.30858	-0.025892	0.66022	-1.3176	3778.1	22.168	0.2634	78.29	-55.911	74.026	73.838	21.933	-0.041841	-6.7327	0.59453	-2.7527	36.117	-5.6039
122.37	0.61157	49.849	-6.8058	0.54091	-2.8064	-0.15569	0.30938	-0.019858	0.66022	-1.3176	3777.5	22.164	0.26518	78.29	-55.944	74.027	73.838	21.933	-0.041841	-6.7327	0.59453	-2.7527	36.117	-5.6039
122.38	0.61611	49.839	-6.8065	0.54246	-2.8065	-0.15395	0.30976	-0.013749	0.66022	-1.3176	3776.8	22.159	0.26715	78.289	-55.981	74.027	73.838	21.933	-0.041841	-6.7327	0.59453	-2.7527	36.117	-5.6039
122.38	0.62109	49.829	-6.8073	0.54401	-2.8066	-0.15203	0.3097	-0.0075719	0.66022	-1.3176	3776.2	22.155	0.26931	78.289	-56.021	74.028	73.838	21.933	-0.041841	-6.7327	0.59453	-2.7527	36.117	-5.6039
122.38	0.6265	49.82	-6.8081	0.54556	-2.8066	-0.14993	0.30921	-0.0013346	0.66022	-1.3176	3775.5	22.15	0.27166	78.289	-56.065	74.028	73.838	21.933	-0.041841	-6.7327	0.59453	-2.7527	36.117	-5.6039
122.39	0.63232	49.811	-6.8088	0.5471	-2.8066	-0.14766	0.30828	0.0049554	0.66022	-1.3176	3774.9	22.146	0.27418	78.289	-56.113	74.029	73.838	21.933	-0.041841	-6.7327	0.59453	-2.7527	36.117	-5.6039
122.39	0.63857	49.803	-6.8095	0.54864	-2.8065	-0.1452	0.3069	0.01129	0.66022	-1.3176	3774.2	22.142	0.27689	78.289	-56.164	74.03	73.838	21.933	-0.041841	-6.7327	0.59453	-2.7527	36.117	-5.6039
122.39	0.64522	49.795	-6.8102	0.55017	-2.8065	-0.14257	0.30506	0.017661	0.66022	-1.3176	3773.6	22.139	0.27978	78.289	-56.218	74.03	73.838	21.933	-0.041841	-6.7327	0.59453	-2.7527	36.117	-5.6039
122.4	0.65226	49.788	-6.811	0.55169	-2.8064	-0.13975	0.30278	0.02406	0.66022	-1.3176	3772.9	22.135	0.28283	78.289	-56.276	74.031	73.838	21.933	-0.041841	-6.7327	0.59453	-2.7527	36.117	-5.6039
122.4	0.65969	49.781	-6.8116	0.5532	-2.8062	-0.13676	0.30004	0.030477	0.66022	-1.3176	3772.3	22.132	0.28605	78.288	-56.338	74.032	73.838	21.933	-0.041841	-6.7327	0.59453	-2.7527	36.117	-5.6039
122.4	0.66749	49.775	-6.8123	0.55469	-2.806	-0.13359	0.29685	0.036904	0.66022	-1.3176	3771.6	22.129	0.28943	78.288	-56.403	74.032	73.838	21.933	-0.041841	-6.7327	0.59453	-2.7527	36.117	-5.6039
122.4	0.67565	49.769	-6.813	0.55616	-2.8058	-0.13024	0.2932	0.043332	0.66022	-1.3176	3771.0	22.127	0.29297	78.288	-56.471	74.033	73.838	21.933	-0.041841	-6.7327	0.59453	-2.7527	36.117	-5.6039
122.4	0.68415	49.764	-6.8136	0.55762	-2.8056	-0.12672	0.28909	0.049751	0.66022	-1.3176	3770.3	22.124	0.29666	78.288	-56.543	74.034	73.838	21.933	-0.041841	-6.7327	0.59453	-2.7527	36.117	-5.6039
122.41	0.69298	49.759	-6.8142	0.55905	-2.8053	-0.12302	0.28453	0.056152	0.66022	-1.3176	3769.7	22.122	0.30049	78.288	-56.617	74.034	73.838	21.933	-0.041841	-6.7327	0.59453	-2.7527	36.117	-5.6039
122.41	0.70213	49.755	-6.8149	0.56046	-2.8051	-0.11916	0.27952	0.062524	0.66022	-1.3176	3769.0	22.12	0.30445	78.288	-56.696	74.035	73.838	21.933	-0.041841	-6.7327	0.59453	-2.7527	36.117	-5.6039
122.41	0.71157	49.752	-6.8154	0.56185	-2.8047	-0.11513	0.27406	0.068858	0.66022	-1.3176	3768.4	22.119	0.30855	78.288	-56.777	74.036	73.838	21.933	-0.041841	-6.7327	0.59453	-2.7527	36.117	-5.6039
122.41	0.72129	49.749	-6.816	0.5632	-2.8044	-0.11093	0.26816	0.075143	0.66022	-1.3176	3767.7	22.117	0.31276	78.288	-56.862	74.037	73.838	21.933	-0.041841	-6.7327	0.59453	-2.7527	36.117	-5.6039
122.41	0.73127	49.746	-6.8165	0.56453	-2.804	-0.10657	0.26182	0.081369	0.66022	-1.3176	3767.1	22.116	0.31709	78.289	-56.95	74.037	73.838	21.933	-0.041841	-6.7327	0.59453	-2.7527	36.117	-5.6039
122.41	0.74149	49.745	-6.8171	0.56582	-2.8035	-0.10206	0.25505	0.087526	0.66022	-1.3176	3766.4	22.115	0.32152	78.289	-57.04	74.038	73.838	21.933	-0.041841	-6.7327	0.59453	-2.7527	36.117	-5.6039
122.41	0.75193	49.744	-6.8176	0.56708	-2.8031	-0.097393	0.24785	0.093604	0.66022	-1.3176	3765.8	22.115	0.32605	78.289	-57.134	74.039	73.838	21.933	-0.041841	-6.7327	0.59453	-2.7527	36.117	-5.6039
122.41	0.76257	49.744	-6.818	0.5683	-2.8026	-0.092578	0.24023	0.099592	0.66022	-1.3176	3765.1	22.115	0.33066	78.289	-57.232	74.04	73.838	21.933	-0.041841	-6.7327	0.59453	-2.7527	36.117	-5.6039
122.41	0.77339	49.744	-6.8185	0.56948	-2.8021	-0.08762	0.23221	0.10548	0.66022	-1.3176	3764.5	22.115	0.33535	78.289	-57.332	74.041	73.838	21.933	-0.041841	-6.7327	0.59453	-2.7527	36.117	-5.6039
122.41	0.78436	49.745	-6.8189	0.57062	-2.8016	-0.082523	0.22378	0.11126	0.66022	-1.3176	3763.8	22.115	0.34011	78.289	-57.435	74.042	73.838	21.933	-0.041841	-6.7327	0.59453	-2.7527	36.117	-5.6039
122.41	0.79548	49.746	-6.8193	0.57172	-2.801	-0.077294	0.21497	0.11691	0.66022	-1.3176	3763.2	22.116	0.34493	78.289	-57.54	74.042	73.838	21.933	-0.041841	-6.7327	0.59453	-2.7527	36.117	-5.6039
122.41	0.8067	49.749	-6.8197	0.57277	-2.8004	-0.071938	0.20578	0.12244	0.66022	-1.3176	3762.5	22.117	0.34979	78.29	-57.649	74.043	73.838	21.933	-0.041841	-6.7327	0.59453	-2.7527	36.117	-5.6039
122.41	0.81802	49.751	-6.82	0.57378	-2.7998	-0.066462	0.19623	0.12782	0.66022	-1.3176	3761.9	22.118	0.3547	78.29	-57.761	74.044	73.838	21.933	-0.041841	-6.7327	0.59453	-2.7527	36.117	-5.6039
122.41	0.8294	49.755	-6.8204	0.57473	-2.7991	-0.060872	0.18633	0.13305	0.66022	-1.3176	3761.2	22.12	0.35964	78.29	-57.875	74.045	73.838	21.933	-0.041841	-6.7327	0.59453	-2.7527	36.117	-5.6039
122.41	0.84083	49.759	-6.8206	0.57564	-2.7984	-0.055176	0.17609	0.13812	0.66022	-1.3176	3760.6	22.122	0.36459	78.29	-57.992	74.046	73.838	21.933	-0.041841	-6.7327	0.59453	-2.7527	36.117	-5.6039
122.41	0.85228	49.764	-6.8209	0.57649	-2.7977	-0.049381	0.16553	0.14302	0.66022	-1.3176	3759.9	22.124	0.36956	78.29	-58.112	74.047	73.838	21.933	-0.041841	-6.7327	0.59453	-2.7527	36.117	-5.6039
122.4	0.86373	49.769	-6.8211	0.57729	-2.797	-0.043494	0.15466	0.14774	0.66022	-1.3176	3759.3	22.126	0.37452	78.291	-58.235	74.048	73.838	21.933	-0.041841	-6.7327	0.59453	-2.7527	36.117	-5.6039
122.4	0.87516	49.775	-6.8213	0.57804	-2.7963	-0.037523	0.14351	0.15227	0.66022	-1.3176	3758.6	22.129	0.37947	78.291	-58.36	74.049	73.838	21.933	-0.041841	-6.7327	0.59453	-2.7527	36.117	-5.6039
122.4	0.88653	49.781	-6.8215	0.57873	-2.7955	-0.031476	0.13208	0.15659	0.66022	-1.3176	3758.0	22.132	0.3844	78.291	-58.487	74.05	73.838	21.933	-0.041841	-6.7327	0.59453	-2.7527	36.117	-5.6039
122.4	0.89784	49.788	-6.8217	0.57936	-2.7947	-0.025363	0.1204	0.16071	0.66022	-1.3176	3757.3	22.135	0.38931	78.291	-58.617	74.051	73.838	21.933	-0.041841	-6.7327	0.59453	-2.7527	36.117	-5.6039
122.4	0.90906	49.796	-6.8218	0.57993	-2.7939	-0.019191	0.10849	0.16462	0.66022	-1.3176	3756.7	22.139	0.39417	78.291	-58.749	74.052	73.838	21.933	-0.041841	-6.7327	0.59453	-2.7527	36.117	-5.6039
122.39	0.92016	49.804	-6.8218	0.58044	-2.793	-0.012971	0.096354	0.16829	0.66022	-1.3176	3756.0	22.143	0.39898	78.292	-58.884	74.053	73.838	21.933	-0.041841	-6.7327	0.59453	-2.7527	36.117	-5.6039
122.39	0.93112	49.813	-6.8219	0.58089	-2.7922	-0.0067096	0.084027	0.17174	0.66022	-1.3176	3755.4	22.147	0.40373	78.292	-59.021	74.054	73.838	21.933	-0.041841	-6.7327	0.59453	-2.7527	36.117	-5.6039
122.39	0.94192	49.822	-6.8219	0.58128	-2.7913	-0.00041799	0.071524	0.17494	0.66022	-1.3176	3754.7	22.151	0.40841	78.292	-59.161	74.055	73.838	21.933	-0.041841	-6.7327	0.59453	-2.7527	36.117	-5.6039
122.38	0.95255	49.832	-6.8219	0.58161	-2.7904	0.0058946	0.058867	0.1779	0.66022	-1.3176	3754.1	22.155	0.41302	78.292	-59.302	74.056	73.838	21.933	-0.041841	-6.7327	0.59453	-2.7527	36.117	-5.6039
122.38	0.96297	49.842	-6.8219	0.58187	-2.7895	0.012218	0.046076	0.1806	0.66022	-1.3176	3753.4	22.16	0.41754	78.293	-59.446	74.056	73.838	21.933	-0.041841	-6.7327	0.59453	-2.7527	36.117	-5.6039
122.37	0.97317	49.853	-6.8218	0.58207	-2.7886	0.018544	0.033174	0.18304	0.66022	-1.3176	3752.8	22.165	0.42196	78.293	-59.592	74.057	73.838	21.933	-0.041841	-6.7327	0.59453	-2.7527	36.117	-5.6039
122.37	0.98313	49.864	-6.8217	0.5822	-2.7877	0.02486	0.020182	0.18522	0.66022	-1.3176	3752.1	22.17	0.42628	78.293	-59.739	74.058	73.838	21.933	-0.041841	-6.7327	0.59453	-2.7527	36.117	-5.6039
122.37	0.99284	49.876	-6.8215	0.58227	-2.7868	0.031157	0.0071236	0.18712	0.66022	-1.3176	3751.5	22.176	0.43048	78.293	-59.889	74.059	73.838	21.933	-0.041841	-6.7327	0.59453	-2.7527	36.117	-5.6039
122.36	1.0023	49.888	-6.8214	0.58227	-2.7858	0.037425	-0.0059796	0.18875	0.66022	-1.3176	3750.8	22.181	0.43457	78.294	-60.04	74.06	73.838	21.933	-0.041841	-6.7327	0.59453	-2.7527	36.117	-5.6039
122.36	1.0114	49.9	-6.8212	0.58221	-2.7849	0.043654	-0.019104	0.19009	0.66022	-1.3176	3750.2	22.187	0.43853	78.294	-60.194	74.061	73.838	21.933	-0.041841	-6.7327	0.59453	-2.7527	36.117	-5.6039
122.35	1.0202	49.913	-6.8209	0.58208	-2.7839	0.049833	-0.032228	0.19115	0.66022	-1.3176	3749.5	22.193	0.44235	78.294	-60.349	74.062	73.838	21.933	-0.041841	-6.7327	0.59453	-2.7527	36.117	-5.6039
122.35	1.0287	49.926	-6.8207	0.58189	-2.783	0.056173	-0.045055	0.19188	0.66022	-1.3176	3748.8	22.199	0.44604	78.294	-60.505	74.063	73.838	21.933	-0.041841	-6.7327	0.59453	-2.7527	36.117	-5.6039
122.34	1.0369	49.939	-6.8204	0.58164	-2.782	0.063539	-0.056523	0.19213	0.66022	-1.3176	3748.2	22.205	0.44957	78.295	-60.663	74.064	73.838	21.933	-0.041841	-6.7327	0.59453	-2.7527	36.117	-5.6039
122.34	1.0447	49.952	-6.82	0.58132	-2.7811	0.070825	-0.067958	0.19213	0.66022	-1.3176	3747.5	22.211	0.45295	78.295	-60.823	74.065	73.838	21.933	-0.041841	-6.7327	0.59453	-2.7527	36.117	-5.6039
122.33	1.0521	49.966	-6.8197	0.58096	-2.7801	0.078021	-0.079342	0.19187	0.66022	-1.3176	3746.9	22.218	0.45618	78.295	-60.984	74.066	73.838	21.933	-0.041841	-6.7327	0.59453	-2.7527	36.117	-5.6039
122.33	1.0592	49.98	-6.8192	0.58053	-2.7791	0.085117	-0.090658	0.19135	0.66022	-1.3176	3746.2	22.224	0.45924	78.295	-61.146	74.067	73.838	21.933	-0.041841	-6.7327	0.59453	-2.7527	36.117	-5.6039
122.32	1.0659	49.995	-6.8188	0.58005	-2.7782	0.092102	-0.10189	0.19057	0.66022	-1.3176	3745.6	22.231	0.46214	78.296	-61.31	74.068	73.838	21.933	-0.041841	-6.7327	0.59453	-2.7527	36.117	-5.6039
122.31	1.0722	50.009	-6.8183	0.57951	-2.7772	0.098965	-0.11301	0.18954	0.66022	-1.3176	3744.9	22.238	0.46487	78.296	-61.474	74.069	73.838	21.933	-0.041841	-6.7327	0.59453	-2.7527	36.117	-5.6039
122.31	1.078	50.024	-6.8178	0.57892	-2.7763	0.1057	-0.12401	0.18825	0.66022	-1.3176	3744.2	22.244	0.46742	78.296	-61.639	74.07	73.838	21.933	-0.041841	-6.7327	0.59453	-2.7527	36.117	-5.6039
122.3	1.0835	50.039	-6.8173	0.57827	-2.7754	0.11229	-0.13488	0.1867	0.66022	-1.3176	3743.6	22.251	0.46979	78.296	-61.805	74.071	73.838	21.933	-0.041841	-6.7327	0.59453	-2.7527	36.117	-5.6039
122.3	1.0886	50.054	-6.8167	0.57757	-2.7744	0.11872	-0.14558	0.18489	0.66022	-1.3176	3742.9	22.258	0.47197	78.297	-61.972	74.072	73.838	21.933	-0.041841	-6.7327	0.59453	-2.7527	36.117	-5.6039
122.29	1.0932	50.069	-6.8161	0.57682	-2.7735	0.12499	-0.15612	0.18283	0.66022	-1.3176	3742.3	22.265	0.47398	78.297	-62.14	74.073	73.838	21.933	-0.041841	-6.7327	0.59453	-2.7527	36.117	-5.6039
122.29	1.0974	50.085	-6.8154	0.57601	-2.7726	0.13109	-0.16646	0.18051	0.66022	-1.3176	3741.6	22.273	0.47579	78.297	-62.307	74.074	73.838	21.933	-0.041841	-6.7327	0.59453	-2.7527	36.117	-5.6039
122.28	1.1011	50.1	-6.8148	0.57515	-2.7717	0.137	-0.17659	0.17795	0.66022	-1.3176	3741.0	22.28	0.47742	78.297	-62.475	74.075	73.838	21.933	-0.041841	-6.7327	0.59453	-2.7527	36.117	-5.6039
122.27	1.1044	50.115	-6.8141	0.57424	-2.7708	0.14272	-0.1865	0.17514	0.66022	-1.3176	3740.3	22.287	0.47885	78.297	-62.643	74.075	73.838	21.933	-0.041841	-6.7327	0.59453	-2.7527	36.117	-5.6039
122.27	1.1073	50.131	-6.8133	0.57329	-2.77	0.14824	-0.19617	0.17208	0.66022	-1.3176	3739.6	22.294	0.48009	78.298	-62.811	74.076	73.838	21.933	-0.041841	-6.7327	0.59453	-2.7527	36.117	-5.6039
122.26	1.1097	50.146	-6.8126	0.57228	-2.7691	0.15354	-0.20558	0.16878	0.66022	-1.3176	3739.0	22.301	0.48114	78.298	-62.979	74.077	73.838	21.933	-0.041841	-6.7327	0.59453	-2.7527	36.117	-5.6039
122.26	1.1117	50.161	-6.8118	0.57123	-2.7683	0.15862	-0.21473	0.16524	0.66022	-1.3176	3738.3	22.308	0.48199	78.298	-63.146	74.078	73.838	21.933	-0.041841	-6.7327	0.59453	-2.7527	36.117	-5.6039
122.25	1.1132	50.177	-6.811	0.57014	-2.7675	0.16347	-0.22358	0.16146	0.66022	-1.3176	3737.7	22.315	0.48264	78.298	-63.311	74.079	73.838	21.933	-0.041841	-6.7327	0.59453	-2.7527	36.117	-5.6039
122.24	1.1143	50.192	-6.8102	0.569	-2.7667	0.16808	-0.23214	0.15746	0.66022	-1.3176	3737.0	22.322	0.4831	78.298	-63.476	74.08	73.838	21.933	-0.041841	-6.7327	0.59453	-2.7527	36.117	-5.6039
122.24	1.1149	50.207	-6.8093	0.56782	-2.7659	0.17244	-0.24038	0.15323	0.66022	-1.3176	3736.4	22.329	0.48336	78.298	-63.639	74.081	73.838	21.933	-0.041841	-6.7327	0.59453	-2.7527	36.117	-5.6039
122.23	1.115	50.222	-6.8084	0.56659	-2.7651	0.17654	-0.2483	0.14878	0.66022	-1.3176	3735.7	22.336	0.48343	78.299	-63.8	74.082	73.838	21.933	-0.041841	-6.7327	0.59453	-2.7527	36.117	-5.6039
122.23	1.1147	50.236	-6.8076	0.56533	-2.7644	0.18038	-0.25588	0.14412	0.66022	-1.3176	3735.0	22.343	0.48331	78.299	-63.959	74.083	73.838	21.933	-0.041841	-6.7327	0.59453	-2.7527	36.117	-5.6039
122.22	1.114	50.251	-6.8066	0.56404	-2.7637	0.18395	-0.2631	0.13925	0.66022	-1.3176	3734.4	22.35	0.483	78.299	-64.115	74.083	73.838	21.933	-0.041841	-6.7327	0.59453	-2.7527	36.117	-5.6039
122.22	1.1129	50.265	-6.8057	0.5627	-2.763	0.18723	-0.26996	0.13418	0.66022	-1.3176	3733.7	22.356	0.48249	78.299	-64.267	74.084	73.838	21.933	-0.041841	-6.7327	0.59453	-2.7527	36.117	-5.6039
122.21	1.1113	50.279	-6.8048	0.56134	-2.7623	0.19023	-0.27645	0.12892	0.66022	-1.3176	3733.1	22.363	0.4818	78.299	-64.415	74.085	73.838	21.933	-0.041841	-6.7327	0.59453	-2.7527	36.117	-5.6039
122.2	1.1092	50.293	-6.8038	0.55994	-2.7617	0.19294	-0.28255	0.12347	0.66022	-1.3176	3732.4	22.369	0.48092	78.299	-64.557	74.086	73.838	21.933	-0.041841	-6.7327	0.59453	-2.7527	36.117	-5.6039
122.2	1.1068	50.306	-6.8028	0.55851	-2.7611	0.19534	-0.28826	0.11783	0.66022	-1.3176	3731.7	22.376	0.47987	78.299	-64.694	74.087	73.838	21.933	-0.041841	-6.7327	0.59453	-2.7527	36.117	-5.6039
122.19	1.104	50.319	-6.8019	0.55706	-2.7605	0.19744	-0.29356	0.11203	0.66022	-1.3176	3731.1	22.382	0.47863	78.299	-64.824	74.088	73.838	21.933	-0.041841	-6.7327	0.59453	-2.7527	36.117	-5.6039
122.19	1.1007	50.332	-6.8009	0.55558	-2.76	0.19924	-0.29845	0.10606	0.66022	-1.3176	3730.4	22.388	0.47723	78.3	-64.945	74.088	73.838	21.933	-0.041841	-6.7327	0.59453	-2.7527	36.117	-5.6039
122.18	1.0971	50.344	-6.7999	0.55407	-2.7595	0.20072	-0.30292	0.099929	0.66022	-1.3176	3729.8	22.393	0.47565	78.3	-65.056	74.089	73.838	21.933	-0.041841	-6.7327	0.59453	-2.7527	36.117	-5.6039
122.18	1.0931	50.356	-6.7989	0.55255	-2.759	0.20188	-0.30696	0.093652	0.66022	-1.3176	3729.1	22.399	0.4739	78.3	-65.156	74.09	73.838	21.933	-0.041841	-6.7327	0.59453	-2.7527	36.117	-5.6039
122.17	1.0887	50.368	-6.7979	0.551	-2.7585	0.20272	-0.31057	0.087236	0.66022	-1.3176	3728.4	22.404	0.472	78.3	-65.244	74.091	73.838	21.933	-0.041841	-6.7327	0.59453	-2.7527	36.117	-5.6039
122.17	1.0839	50.379	-6.7968	0.54944	-2.7581	0.20323	-0.31373	0.080688	0.66022	-1.3176	3727.8	22.41	0.46994	78.3	-65.317	74.092	73.838	21.933	-0.041841	-6.7327	0.59453	-2.7527	36.117	-5.6039
122.17	1.0788	50.39	-6.7958	0.54787	-2.7577	0.20342	-0.31646	0.074019	0.66022	-1.3176	3727.1	22.415	0.46773	78.3	-65.373	74.092	73.838	21.933	-0.041841	-6.7327	0.59453	-2.7527	36.117	-5.6039
122.16	1.0734	50.4	-6.7948	0.54628	-2.7574	0.20329	-0.31873	0.067238	0.66022	-1.3176	3726.5	22.419	0.46537	78.3	-65.413	74.093	73.838	21.933	-0.041841	-6.7327	0.59453	-2.7527	36.117	-5.6039
122.16	1.0676	50.41	-6.7938	0.54468	-2.7571	0.20282	-0.32055	0.060354	0.66022	-1.3176	3725.8	22.424	0.46288	78.3	-65.434	74.094	73.838	21.933	-0.041841	-6.7327	0.59453	-2.7527	36.117	-5.6039
122.15	1.0616	50.419	-6.7928	0.54308	-2.7568	0.20202	-0.32192	0.053376	0.66022	-1.3176	3725.1	22.428	0.46025	78.3	-65.436	74.095	73.838	21.933	-0.041841	-6.7327	0.59453	-2.7527	36.117	-5.6039
122.15	1.0552	50.427	-6.7918	0.54146	-2.7565	0.20089	-0.32283	0.046315	0.66022	-1.3176	3724.5	22.432	0.4575	78.3	-65.418	74.095	73.838	21.933	-0.041841	-6.7327	0.59453	-2.7527	36.117	-5.6039
122.15	1.0486	50.436	-6.7908	0.53985	-2.7563	0.19942	-0.32328	0.039182	0.66022	-1.3176	3723.8	22.436	0.45463	78.3	-65.382	74.096	73.838	21.933	-0.041841	-6.7327	0.59453	-2.7527	36.117	-5.6039
122.14	1.0417	50.443	-6.7898	0.53823	-2.7561	0.19763	-0.32327	0.031985	0.66022	-1.3176	3723.2	22.44	0.45164	78.3	-65.329	74.097	73.838	21.933	-0.041841	-6.7327	0.59453	-2.7527	36.117	-5.6039
122.14	1.0346	50.45	-6.7888	0.53662	-2.756	0.19552	-0.3228	0.024736	0.66022	-1.3176	3722.5	22.443	0.44855	78.3	-65.259	74.097	73.838	21.933	-0.041841	-6.7327	0.59453	-2.7527	36.117	-5.6039
122.14	1.0272	50.457	-6.7878	0.535	-2.7559	0.19307	-0.32187	0.017444	0.66022	-1.3176	3721.8	22.446	0.44536	78.3	-65.174	74.098	73.838	21.933	-0.041841	-6.7327	0.59453	-2.7527	36.117	-5.6039
122.14	1.0197	50.463	-6.7869	0.5334	-2.7558	0.1903	-0.32049	0.010121	0.66022	-1.3176	3721.2	22.449	0.44208	78.3	-65.076	74.099	73.838	21.933	-0.041841	-6.7327	0.59453	-2.7527	36.117	-5.6039
122.13	1.0119	50.468	-6.7859	0.5318	-2.7558	0.18722	-0.31865	0.002777	0.66022	-1.3176	3720.5	22.451	0.43872	78.3	-64.966	74.1	73.838	21.933	-0.041841	-6.7327	0.59453	-2.7527	36.117	-5.6039
122.13	1.004	50.473	-6.785	0.53021	-2.7558	0.18381	-0.31636	-0.0045774	0.66022	-1.3176	3719.8	22.454	0.43528	78.3	-64.846	74.1	73.838	21.933	-0.041841	-6.7327	0.59453	-2.7527	36.117	-5.6039
122.13	0.99587	50.477	-6.7841	0.52864	-2.7558	0.1801	-0.31363	-0.011931	0.66022	-1.3176	3719.2	22.456	0.43177	78.299	-64.719	74.101	73.838	21.933	-0.041841	-6.7327	0.59453	-2.7527	36.117	-5.6039
122.13	0.98763	50.481	-6.7832	0.52708	-2.7559	0.17608	-0.31045	-0.019274	0.66022	-1.3176	3718.5	22.457	0.42819	78.299	-64.584	74.102	73.838	21.933	-0.041841	-6.7327	0.59453	-2.7527	36.117	-5.6039
122.13	0.97927	50.484	-6.7823	0.52553	-2.756	0.17176	-0.30683	-0.026595	0.66022	-1.3176	3717.9	22.459	0.42457	78.299	-64.443	74.102	73.838	21.933	-0.041841	-6.7327	0.59453	-2.7527	36.117	-5.6039
122.13	0.97081	50.486	-6.7815	0.52401	-2.7562	0.16714	-0.30278	-0.033883	0.66022	-1.3176	3717.2	22.46	0.4209	78.299	-64.297	74.103	73.838	21.933	-0.041841	-6.7327	0.59453	-2.7527	36.117	-5.6039
122.13	0.96225	50.488	-6.7806	0.52251	-2.7564	0.16223	-0.29831	-0.041128	0.66022	-1.3176	3716.6	22.461	0.41719	78.299	-64.147	74.104	73.838	21.933	-0.041841	-6.7327	0.59453	-2.7527	36.117	-5.6039
122.12	0.95364	50.489	-6.7799	0.52103	-2.7566	0.15705	-0.29342	-0.048319	0.66022	-1.3176	3715.9	22.461	0.41346	78.299	-63.995	74.104	73.838	21.933	-0.041841	-6.7327	0.59453	-2.7527	36.117	-5.6039
122.12	0.94497	50.49	-6.7791	0.51957	-2.7568	0.15159	-0.28812	-0.055445	0.66022	-1.3176	3715.2	22.462	0.4097	78.299	-63.839	74.105	73.838	21.933	-0.041841	-6.7327	0.59453	-2.7527	36.117	-5.6039
122.12	0.93627	50.489	-6.7783	0.51815	-2.7571	0.14587	-0.28242	-0.062495	0.66022	-1.3176	3714.6	22.462	0.40593	78.299	-63.682	74.105	73.838	21.933	-0.041841	-6.7327	0.59453	-2.7527	36.117	-5.6039
122.12	0.92756	50.489	-6.7776	0.51675	-2.7575	0.13989	-0.27632	-0.06946	0.66022	-1.3176	3713.9	22.461	0.40215	78.299	-63.523	74.106	73.838	21.933	-0.041841	-6.7327	0.59453	-2.7527	36.117	-5.6039
122.12	0.91885	50.487	-6.7769	0.51538	-2.7578	0.13366	-0.26984	-0.076328	0.66022	-1.3176	3713.3	22.461	0.39838	78.299	-63.363	74.107	73.838	21.933	-0.041841	-6.7327	0.59453	-2.7527	36.117	-5.6039
122.13	0.91017	50.485	-6.7763	0.51405	-2.7582	0.1272	-0.26299	-0.08309	0.66022	-1.3176	3712.6	22.46	0.39462	78.298	-63.203	74.107	73.838	21.933	-0.041841	-6.7327	0.59453	-2.7527	36.117	-5.6039
122.13	0.90153	50.483	-6.7757	0.51275	-2.7587	0.12051	-0.25578	-0.089735	0.66022	-1.3176	3711.9	22.459	0.39087	78.298	-63.042	74.108	73.838	21.933	-0.041841	-6.7327	0.59453	-2.7527	36.117	-5.6039
122.13	0.89295	50.48	-6.7751	0.51149	-2.7591	0.1136	-0.24822	-0.096253	0.66022	-1.3176	3711.3	22.457	0.38715	78.298	-62.881	74.108	73.838	21.933	-0.041841	-6.7327	0.59453	-2.7527	36.117	-5.6039
122.13	0.88444	50.476	-6.7745	0.51027	-2.7596	0.10649	-0.24032	-0.10264	0.66022	-1.3176	3710.6	22.455	0.38346	78.298	-62.72	74.109	73.838	21.933	-0.041841	-6.7327	0.59453	-2.7527	36.117	-5.6039
122.13	0.87603	50.472	-6.774	0.50909	-2.7602	0.09918	-0.2321	-0.10887	0.66022	-1.3176	3710.0	22.453	0.37982	78.298	-62.56	74.11	73.838	21.933	-0.041841	-6.7327	0.59453	-2.7527	36.117	-5.6039
122.13	0.86773	50.467	-6.7735	0.50795	-2.7607	0.091691	-0.22356	-0.11495	0.66022	-1.3176	3709.3	22.451	0.37622	78.298	-62.401	74.11	73.838	21.933	-0.041841	-6.7327	0.59453	-2.7527	36.117	-5.6039
122.13	0.85955	50.462	-6.7731	0.50686	-2.7613	0.084031	-0.21472	-0.12087	0.66022	-1.3176	3708.6	22.449	0.37267	78.298	-62.242	74.111	73.838	21.933	-0.041841	-6.7327	0.59453	-2.7527	36.117	-5.6039
122.14	0.85152	50.456	-6.7727	0.50581	-2.7619	0.076213	-0.2056	-0.12661	0.66022	-1.3176	3708.0	22.446	0.36919	78.297	-62.085	74.111	73.838	21.933	-0.041841	-6.7327	0.59453	-2.7527	36.117	-5.6039
122.14	0.84364	50.449	-6.7723	0.5048	-2.7626	0.068249	-0.19621	-0.13217	0.66022	-1.3176	3707.3	22.443	0.36578	78.297	-61.929	74.112	73.838	21.933	-0.041841	-6.7327	0.59453	-2.7527	36.117	-5.6039
122.14	0.83594	50.442	-6.772	0.50384	-2.7632	0.060152	-0.18656	-0.13754	0.66022	-1.3176	3706.7	22.44	0.36244	78.297	-61.774	74.113	73.838	21.933	-0.041841	-6.7327	0.59453	-2.7527	36.117	-5.6039
122.14	0.82842	50.435	-6.7717	0.50294	-2.7639	0.051936	-0.17666	-0.14271	0.66022	-1.3176	3706.0	22.436	0.35918	78.297	-61.62	74.113	73.838	21.933	-0.041841	-6.7327	0.59453	-2.7527	36.117	-5.6039
122.15	0.82111	50.427	-6.7715	0.50208	-2.7647	0.043614	-0.16655	-0.14768	0.66022	-1.3176	3705.4	22.433	0.35601	78.297	-61.469	74.114	73.838	21.933	-0.041841	-6.7327	0.59453	-2.7527	36.117	-5.6039
122.15	0.81402	50.418	-6.7713	0.50127	-2.7654	0.035199	-0.15622	-0.15243	0.66022	-1.3176	3704.7	22.429	0.35293	78.297	-61.318	74.114	73.838	21.933	-0.041841	-6.7327	0.59453	-2.7527	36.117	-5.6039
122.15	0.80715	50.409	-6.7711	0.50052	-2.7662	0.026704	-0.14569	-0.15695	0.66022	-1.3176	3704.0	22.424	0.34996	78.297	-61.17	74.115	73.838	21.933	-0.041841	-6.7327	0.59453	-2.7527	36.117	-5.6039
122.16	0.80052	50.4	-6.771	0.49981	-2.767	0.018145	-0.13499	-0.16125	0.66022	-1.3176	3703.4	22.42	0.34708	78.296	-61.024	74.116	73.838	21.933	-0.041841	-6.7327	0.59453	-2.7527	36.117	-5.6039
122.16	0.79415	50.39	-6.771	0.49917	-2.7678	0.009534	-0.12413	-0.16532	0.66022	-1.3176	3702.7	22.416	0.34432	78.296	-60.879	74.116	73.838	21.933	-0.041841	-6.7327	0.59453	-2.7527	36.117	-5.6039
122.17	0.78804	50.38	-6.7709	0.49857	-2.7686	0.00088558	-0.11312	-0.16914	0.66022	-1.3176	3702.1	22.411	0.34167	78.296	-60.737	74.117	73.838	21.933	-0.041841	-6.7327	0.59453	-2.7527	36.117	-5.6039
122.17	0.78221	50.369	-6.771	0.49803	-2.7695	-0.0077862	-0.10199	-0.17272	0.66022	-1.3176	3701.4	22.406	0.33915	78.296	-60.596	74.117	73.838	21.933	-0.041841	-6.7327	0.59453	-2.7527	36.117	-5.6039
122.17	0.77666	50.358	-6.771	0.49755	-2.7704	-0.016467	-0.090739	-0.17605	0.66022	-1.3176	3700.8	22.401	0.33674	78.296	-60.458	74.118	73.838	21.933	-0.041841	-6.7327	0.59453	-2.7527	36.117	-5.6039
122.18	0.77141	50.347	-6.7711	0.49713	-2.7713	-0.025144	-0.079399	-0.17912	0.66022	-1.3176	3700.1	22.396	0.33447	78.296	-60.323	74.118	73.838	21.933	-0.041841	-6.7327	0.59453	-2.7527	36.117	-5.6039
122.18	0.76646	50.335	-6.7713	0.49676	-2.7722	-0.033802	-0.067982	-0.18193	0.66022	-1.3176	3699.5	22.39	0.33232	78.295	-60.189	74.119	73.838	21.933	-0.041841	-6.7327	0.59453	-2.7527	36.117	-5.6039
122.19	0.76182	50.323	-6.7715	0.49645	-2.7731	-0.042427	-0.056506	-0.18447	0.66022	-1.3176	3698.8	22.385	0.33031	78.295	-60.058	74.12	73.838	21.933	-0.041841	-6.7327	0.59453	-2.7527	36.117	-5.6039
122.19	0.75751	50.311	-6.7717	0.49619	-2.774	-0.051005	-0.044989	-0.18674	0.66022	-1.3176	3698.1	22.379	0.32844	78.295	-59.93	74.12	73.838	21.933	-0.041841	-6.7327	0.59453	-2.7527	36.117	-5.6039
122.2	0.75352	50.299	-6.772	0.496	-2.7749	-0.059523	-0.033447	-0.18874	0.66022	-1.3176	3697.5	22.373	0.32671	78.295	-59.804	74.121	73.838	21.933	-0.041841	-6.7327	0.59453	-2.7527	36.117	-5.6039
122.2	0.74986	50.286	-6.7723	0.49586	-2.7759	-0.067968	-0.021899	-0.19046	0.66022	-1.3176	3696.8	22.367	0.32512	78.295	-59.68	74.121	73.838	21.933	-0.041841	-6.7327	0.59453	-2.7527	36.117	-5.6039
122.21	0.74653	50.273	-6.7726	0.49578	-2.7768	-0.076325	-0.010363	-0.19191	0.66022	-1.3176	3696.2	22.361	0.32368	78.295	-59.559	74.122	73.838	21.933	-0.041841	-6.7327	0.59453	-2.7527	36.117	-5.6039
122.21	0.74355	50.26	-6.773	0.49576	-2.7778	-0.084581	0.0011462	-0.19308	0.66022	-1.3176	3695.5	22.355	0.32239	78.295	-59.441	74.123	73.838	21.933	-0.041841	-6.7327	0.59453	-2.7527	36.117	-5.6039
122.22	0.74091	50.247	-6.7735	0.49579	-2.7788	-0.092724	0.012609	-0.19396	0.66022	-1.3176	3694.9	22.349	0.32125	78.294	-59.326	74.123	73.838	21.933	-0.041841	-6.7327	0.59453	-2.7527	36.117	-5.6039
122.22	0.73863	50.233	-6.774	0.49588	-2.7797	-0.10074	0.02401	-0.19456	0.66022	-1.3176	3694.2	22.342	0.32026	78.294	-59.213	74.124	73.838	21.933	-0.041841	-6.7327	0.59453	-2.7527	36.117	-5.6039
122.23	0.73669	50.219	-6.7745	0.49603	-2.7807	-0.10862	0.03533	-0.19488	0.66022	-1.3176	3693.6	22.336	0.31942	78.294	-59.103	74.124	73.838	21.933	-0.041841	-6.7327	0.59453	-2.7527	36.117	-5.6039
122.23	0.73511	50.206	-6.7751	0.49624	-2.7817	-0.11634	0.046554	-0.19492	0.66022	-1.3176	3692.9	22.33	0.31873	78.294	-58.996	74.125	73.838	21.933	-0.041841	-6.7327	0.59453	-2.7527	36.117	-5.6039
122.24	0.73387	50.192	-6.7757	0.4965	-2.7827	-0.12347	0.058193	-0.19474	0.66022	-1.3176	3692.3	22.323	0.3182	78.294	-58.892	74.125	73.838	21.933	-0.041841	-6.7327	0.59453	-2.7527	36.117	-5.6039
122.24	0.733	50.178	-6.7763	0.49682	-2.7836	-0.12961	0.070686	-0.19439	0.66022	-1.3176	3691.6	22.317	0.31782	78.294	-58.79	74.126	73.838	21.933	-0.041841	-6.7327	0.59453	-2.7527	36.117	-5.6039
122.25	0.73248	50.164	-6.777	0.4972	-2.7846	-0.13559	0.082967	-0.19372	0.66022	-1.3176	3691.0	22.31	0.3176	78.293	-58.692	74.127	73.838	21.933	-0.041841	-6.7327	0.59453	-2.7527	36.117	-5.6039
122.26	0.73232	50.15	-6.7777	0.49765	-2.7856	-0.14139	0.095015	-0.19274	0.66022	-1.3176	3690.3	22.304	0.31753	78.293	-58.597	74.127	73.838	21.933	-0.041841	-6.7327	0.59453	-2.7527	36.117	-5.6039
122.26	0.73252	50.137	-6.7784	0.49815	-2.7865	-0.14702	0.10681	-0.19145	0.66022	-1.3176	3689.6	22.298	0.31761	78.293	-58.504	74.128	73.838	21.933	-0.041841	-6.7327	0.59453	-2.7527	36.117	-5.6039
122.27	0.73306	50.123	-6.7791	0.49872	-2.7875	-0.15246	0.11834	-0.18985	0.66022	-1.3176	3689.0	22.291	0.31785	78.293	-58.415	74.128	73.838	21.933	-0.041841	-6.7327	0.59453	-2.7527	36.117	-5.6039
122.27	0.73396	50.109	-6.7799	0.49934	-2.7884	-0.1577	0.12958	-0.18796	0.66022	-1.3176	3688.3	22.285	0.31824	78.293	-58.328	74.129	73.838	21.933	-0.041841	-6.7327	0.59453	-2.7527	36.117	-5.6039
122.28	0.7352	50.096	-6.7807	0.50001	-2.7894	-0.16273	0.14051	-0.18577	0.66022	-1.3176	3687.7	22.279	0.31878	78.293	-58.245	74.13	73.838	21.933	-0.041841	-6.7327	0.59453	-2.7527	36.117	-5.6039
122.28	0.73678	50.083	-6.7815	0.50074	-2.7903	-0.16755	0.15112	-0.18329	0.66022	-1.3176	3687.0	22.272	0.31946	78.293	-58.165	74.13	73.838	21.933	-0.041841	-6.7327	0.59453	-2.7527	36.117	-5.6039
122.29	0.7387	50.07	-6.7824	0.50152	-2.7912	-0.17213	0.1614	-0.18052	0.66022	-1.3176	3686.4	22.266	0.32029	78.293	-58.088	74.131	73.838	21.933	-0.041841	-6.7327	0.59453	-2.7527	36.117	-5.6039
122.29	0.74094	50.057	-6.7832	0.50235	-2.7921	-0.17649	0.17132	-0.17748	0.66022	-1.3176	3685.7	22.26	0.32127	78.293	-58.014	74.132	73.838	21.933	-0.041841	-6.7327	0.59453	-2.7527	36.117	-5.6039
122.3	0.7435	50.044	-6.7841	0.50323	-2.793	-0.1806	0.18088	-0.17416	0.66022	-1.3176	3685.1	22.254	0.32238	78.292	-57.943	74.132	73.838	21.933	-0.041841	-6.7327	0.59453	-2.7527	36.117	-5.6039
122.3	0.74638	50.031	-6.785	0.50416	-2.7938	-0.18446	0.19006	-0.17058	0.66022	-1.3176	3684.4	22.248	0.32363	78.292	-57.875	74.133	73.838	21.933	-0.041841	-6.7327	0.59453	-2.7527	36.117	-5.6039
122.31	0.74956	50.019	-6.786	0.50513	-2.7947	-0.18807	0.19885	-0.16674	0.66022	-1.3176	3683.8	22.243	0.325	78.292	-57.81	74.134	73.838	21.933	-0.041841	-6.7327	0.59453	-2.7527	36.117	-5.6039
122.31	0.75303	50.007	-6.7869	0.50615	-2.7955	-0.19141	0.20724	-0.16265	0.66022	-1.3176	3683.1	22.237	0.32651	78.292	-57.749	74.134	73.838	21.933	-0.041841	-6.7327	0.59453	-2.7527	36.117	-5.6039
122.32	0.75678	49.995	-6.7879	0.50721	-2.7963	-0.19449	0.21521	-0.15832	0.66022	-1.3176	3682.5	22.232	0.32814	78.292	-57.691	74.135	73.838	21.933	-0.041841	-6.7327	0.59453	-2.7527	36.117	-5.6039
122.32	0.76081	49.984	-6.7889	0.5083	-2.7971	-0.1973	0.22276	-0.15376	0.66022	-1.3176	3681.8	22.226	0.32988	78.292	-57.636	74.135	73.838	21.933	-0.041841	-6.7327	0.59453	-2.7527	36.117	-5.6039
122.33	0.7651	49.973	-6.7899	0.50943	-2.7978	-0.19983	0.22988	-0.14898	0.66022	-1.3176	3681.2	22.221	0.33174	78.292	-57.585	74.136	73.838	21.933	-0.041841	-6.7327	0.59453	-2.7527	36.117	-5.6039
122.33	0.76964	49.962	-6.7909	0.5106	-2.7986	-0.20209	0.23655	-0.14398	0.66022	-1.3176	3680.5	22.216	0.33371	78.292	-57.536	74.137	73.838	21.933	-0.041841	-6.7327	0.59453	-2.7527	36.117	-5.6039
122.33	0.77442	49.952	-6.7919	0.5118	-2.7993	-0.20406	0.24278	-0.13878	0.66022	-1.3176	3679.9	22.211	0.33579	78.292	-57.491	74.137	73.838	21.933	-0.041841	-6.7327	0.59453	-2.7527	36.117	-5.6039
122.34	0.77942	49.942	-6.7929	0.51303	-2.8	-0.20575	0.24856	-0.13339	0.66022	-1.3176	3679.2	22.207	0.33796	78.292	-57.449	74.138	73.838	21.933	-0.041841	-6.7327	0.59453	-2.7527	36.117	-5.6039
122.34	0.78464	49.932	-6.7939	0.51428	-2.8006	-0.20715	0.25388	-0.12782	0.66022	-1.3176	3678.6	22.202	0.34022	78.292	-57.411	74.139	73.838	21.933	-0.041841	-6.7327	0.59453	-2.7527	36.117	-5.6039
122.34	0.79006	49.923	-6.795	0.51556	-2.8012	-0.20827	0.25873	-0.12207	0.66022	-1.3176	3677.9	22.198	0.34257	78.291	-57.375	74.139	73.838	21.933	-0.041841	-6.7327	0.59453	-2.7527	36.117	-5.6039
122.35	0.79567	49.914	-6.796	0.51687	-2.8018	-0.20909	0.26312	-0.11617	0.66022	-1.3176	3677.3	22.194	0.345	78.291	-57.343	74.14	73.838	21.933	-0.041841	-6.7327	0.59453	-2.7527	36.117	-5.6039
122.35	0.80145	49.906	-6.7971	0.51819	-2.8024	-0.20963	0.26704	-0.11012	0.66022	-1.3176	3676.6	22.19	0.34751	78.291	-57.315	74.141	73.838	21.933	-0.041841	-6.7327	0.59453	-2.7527	36.117	-5.6039
122.35	0.80739	49.898	-6.7981	0.51954	-2.8029	-0.20988	0.27048	-0.10393	0.66022	-1.3176	3676.0	22.186	0.35009	78.291	-57.29	74.141	73.838	21.933	-0.041841	-6.7327	0.59453	-2.7527	36.117	-5.6039
122.36	0.81348	49.89	-6.7992	0.5209	-2.8034	-0.20985	0.27346	-0.097614	0.66022	-1.3176	3675.3	22.183	0.35273	78.291	-57.268	74.142	73.838	21.933	-0.041841	-6.7327	0.59453	-2.7527	36.117	-5.6039
122.36	0.8197	49.883	-6.8002	0.52227	-2.8039	-0.20953	0.27596	-0.091188	0.66022	-1.3176	3674.7	22.18	0.35543	78.291	-57.249	74.142	73.838	21.933	-0.041841	-6.7327	0.59453	-2.7527	36.117	-5.6039
122.36	0.82605	49.876	-6.8013	0.52366	-2.8044	-0.20892	0.278	-0.084659	0.66022	-1.3176	3674.0	22.176	0.35818	78.291	-57.234	74.143	73.838	21.933	-0.041841	-6.7327	0.59453	-2.7527	36.117	-5.6039
122.36	0.8325	49.87	-6.8023	0.52505	-2.8048	-0.20804	0.27956	-0.078042	0.66022	-1.3176	3673.4	22.174	0.36098	78.291	-57.222	74.144	73.838	21.933	-0.041841	-6.7327	0.59453	-2.7527	36.117	-5.6039
122.37	0.83905	49.864	-6.8033	0.52645	-2.8051	-0.20688	0.28066	-0.071348	0.66022	-1.3176	3672.7	22.171	0.36381	78.291	-57.213	74.144	73.838	21.933	-0.041841	-6.7327	0.59453	-2.7527	36.117	-5.6039
122.37	0.84567	49.859	-6.8044	0.52786	-2.8055	-0.20544	0.28129	-0.064589	0.66022	-1.3176	3672.1	22.168	0.36669	78.291	-57.208	74.145	73.838	21.933	-0.041841	-6.7327	0.59453	-2.7527	36.117	-5.6039
122.37	0.85237	49.854	-6.8054	0.52926	-2.8058	-0.20374	0.28147	-0.057777	0.66022	-1.3176	3671.4	22.166	0.36959	78.29	-57.206	74.145	73.838	21.933	-0.041841	-6.7327	0.59453	-2.7527	36.117	-5.6039
122.37	0.85911	49.849	-6.8064	0.53067	-2.8061	-0.20177	0.28119	-0.050925	0.66022	-1.3176	3670.8	22.164	0.37252	78.29	-57.207	74.146	73.838	21.933	-0.041841	-6.7327	0.59453	-2.7527	36.117	-5.6039
122.37	0.8659	49.845	-6.8074	0.53208	-2.8063	-0.19955	0.28046	-0.044044	0.66022	-1.3176	3670.1	22.162	0.37546	78.29	-57.212	74.147	73.838	21.933	-0.041841	-6.7327	0.59453	-2.7527	36.117	-5.6039
122.37	0.87272	49.842	-6.8084	0.53347	-2.8065	-0.19707	0.27929	-0.037147	0.66022	-1.3176	3669.5	22.161	0.37842	78.29	-57.22	74.147	73.838	21.933	-0.041841	-6.7327	0.59453	-2.7527	36.117	-5.6039
122.38	0.87956	49.839	-6.8094	0.53487	-2.8067	-0.19434	0.27769	-0.030245	0.66022	-1.3176	3668.8	22.159	0.38138	78.29	-57.232	74.148	73.838	21.933	-0.041841	-6.7327	0.59453	-2.7527	36.117	-5.6039
122.38	0.8864	49.836	-6.8104	0.53625	-2.8068	-0.19137	0.27566	-0.02335	0.66022	-1.3176	3668.2	22.158	0.38435	78.29	-57.247	74.148	73.838	21.933	-0.041841	-6.7327	0.59453	-2.7527	36.117	-5.6039
122.38	0.89323	49.834	-6.8113	0.53762	-2.8069	-0.18817	0.27321	-0.016475	0.66022	-1.3176	3667.5	22.157	0.38731	78.29	-57.265	74.149	73.838	21.933	-0.041841	-6.7327	0.59453	-2.7527	36.117	-5.6039
122.38	0.90005	49.832	-6.8122	0.53898	-2.807	-0.18474	0.27035	-0.0096292	0.66022	-1.3176	3666.9	22.156	0.39027	78.289	-57.286	74.15	73.838	21.933	-0.041841	-6.7327	0.59453	-2.7527	36.117	-5.6039
122.38	0.90684	49.83	-6.8131	0.54033	-2.807	-0.18109	0.26709	-0.0028253	0.66022	-1.3176	3666.2	22.155	0.39322	78.289	-57.311	74.15	73.838	21.933	-0.041841	-6.7327	0.59453	-2.7527	36.117	-5.6039
122.38	0.91359	49.829	-6.814	0.54165	-2.807	-0.17723	0.26345	0.0039259	0.66022	-1.3176	3665.6	22.155	0.39614	78.289	-57.339	74.151	73.838	21.933	-0.041841	-6.7327	0.59453	-2.7527	36.117	-5.6039
122.38	0.92029	49.829	-6.8149	0.54296	-2.807	-0.17317	0.25942	0.010614	0.66022	-1.3176	3664.9	22.155	0.39905	78.289	-57.371	74.151	73.838	21.933	-0.041841	-6.7327	0.59453	-2.7527	36.117	-5.6039
122.38	0.92693	49.828	-6.8158	0.54425	-2.8069	-0.16891	0.25503	0.017227	0.66022	-1.3176	3664.3	22.155	0.40193	78.289	-57.405	74.152	73.838	21.933	-0.041841	-6.7327	0.59453	-2.7527	36.117	-5.6039
122.38	0.93351	49.829	-6.8166	0.54551	-2.8068	-0.16447	0.25029	0.023756	0.66022	-1.3176	3663.6	22.155	0.40479	78.288	-57.443	74.152	73.838	21.933	-0.041841	-6.7327	0.59453	-2.7527	36.117	-5.6039
122.38	0.94001	49.829	-6.8174	0.54675	-2.8067	-0.15985	0.2452	0.030191	0.66022	-1.3176	3663.0	22.155	0.40761	78.288	-57.485	74.153	73.838	21.933	-0.041841	-6.7327	0.59453	-2.7527	36.117	-5.6039
122.37	0.94644	49.83	-6.8182	0.54796	-2.8065	-0.15507	0.23978	0.036522	0.66022	-1.3176	3662.3	22.156	0.41039	78.288	-57.529	74.153	73.838	21.933	-0.041841	-6.7327	0.59453	-2.7527	36.117	-5.6039
122.37	0.95277	49.832	-6.819	0.54915	-2.8063	-0.15012	0.23405	0.042739	0.66022	-1.3176	3661.7	22.156	0.41314	78.288	-57.577	74.154	73.838	21.933	-0.041841	-6.7327	0.59453	-2.7527	36.117	-5.6039
122.37	0.959	49.833	-6.8197	0.5503	-2.8061	-0.14503	0.22801	0.048833	0.66022	-1.3176	3661.0	22.157	0.41584	78.288	-57.628	74.154	73.838	21.933	-0.041841	-6.7327	0.59453	-2.7527	36.117	-5.6039
122.37	0.96513	49.835	-6.8204	0.55143	-2.8058	-0.1398	0.22168	0.054796	0.66022	-1.3176	3660.4	22.158	0.4185	78.287	-57.682	74.155	73.838	21.933	-0.041841	-6.7327	0.59453	-2.7527	36.117	-5.6039
122.37	0.97115	49.838	-6.8211	0.55252	-2.8055	-0.13444	0.21508	0.060619	0.66022	-1.3176	3659.7	22.16	0.42112	78.287	-57.74	74.156	73.838	21.933	-0.041841	-6.7327	0.59453	-2.7527	36.117	-5.6039
122.37	0.97706	49.84	-6.8218	0.55358	-2.8052	-0.12897	0.20821	0.066295	0.66022	-1.3176	3659.1	22.161	0.42368	78.287	-57.8	74.156	73.838	21.933	-0.041841	-6.7327	0.59453	-2.7527	36.117	-5.6039
122.37	0.98285	49.843	-6.8224	0.5546	-2.8048	-0.12338	0.2011	0.071815	0.66022	-1.3176	3658.4	22.162	0.42619	78.287	-57.864	74.157	73.838	21.933	-0.041841	-6.7327	0.59453	-2.7527	36.117	-5.6039
122.37	0.98851	49.847	-6.823	0.55559	-2.8045	-0.1177	0.19375	0.077173	0.66022	-1.3176	3657.8	22.164	0.42865	78.287	-57.931	74.157	73.838	21.933	-0.041841	-6.7327	0.59453	-2.7527	36.117	-5.6039
122.36	0.99405	49.85	-6.8236	0.55654	-2.8041	-0.11193	0.18619	0.082362	0.66022	-1.3176	3657.1	22.166	0.43105	78.286	-58.001	74.158	73.838	21.933	-0.041841	-6.7327	0.59453	-2.7527	36.117	-5.6039
122.36	0.99945	49.854	-6.8241	0.55745	-2.8036	-0.10608	0.17842	0.087374	0.66022	-1.3176	3656.5	22.168	0.43339	78.286	-58.074	74.158	73.838	21.933	-0.041841	-6.7327	0.59453	-2.7527	36.117	-5.6039
122.36	1.0047	49.858	-6.8246	0.55832	-2.8032	-0.10016	0.17046	0.092206	0.66022	-1.3176	3655.8	22.17	0.43568	78.286	-58.151	74.159	73.838	21.933	-0.041841	-6.7327	0.59453	-2.7527	36.117	-5.6039
122.36	1.0099	49.863	-6.8251	0.55915	-2.8027	-0.094191	0.16233	0.096849	0.66022	-1.3176	3655.2	22.172	0.43791	78.286	-58.23	74.159	73.838	21.933	-0.041841	-6.7327	0.59453	-2.7527	36.117	-5.6039
122.35	1.0149	49.867	-6.8256	0.55994	-2.8022	-0.088171	0.15404	0.1013	0.66022	-1.3176	3654.5	22.174	0.44008	78.286	-58.312	74.16	73.838	21.933	-0.041841	-6.7327	0.59453	-2.7527	36.117	-5.6039
122.35	1.0197	49.872	-6.826	0.56069	-2.8017	-0.082115	0.1456	0.10556	0.66022	-1.3176	3653.9	22.176	0.44219	78.285	-58.398	74.16	73.838	21.933	-0.041841	-6.7327	0.59453	-2.7527	36.117	-5.6039
122.35	1.0245	49.877	-6.8264	0.5614	-2.8012	-0.076031	0.13703	0.10961	0.66022	-1.3176	3653.2	22.179	0.44424	78.285	-58.486	74.161	73.838	21.933	-0.041841	-6.7327	0.59453	-2.7527	36.117	-5.6039
122.35	1.029	49.883	-6.8268	0.56206	-2.8006	-0.06993	0.12835	0.11346	0.66022	-1.3176	3652.6	22.181	0.44623	78.285	-58.577	74.161	73.838	21.933	-0.041841	-6.7327	0.59453	-2.7527	36.117	-5.6039
122.34	1.0335	49.888	-6.8271	0.56268	-2.8	-0.063822	0.11957	0.11709	0.66022	-1.3176	3651.9	22.184	0.44816	78.285	-58.671	74.162	73.838	21.933	-0.041841	-6.7327	0.59453	-2.7527	36.117	-5.6039
122.34	1.0378	49.894	-6.8274	0.56326	-2.7994	-0.057716	0.1107	0.12052	0.66022	-1.3176	3651.3	22.187	0.45002	78.284	-58.768	74.162	73.838	21.933	-0.041841	-6.7327	0.59453	-2.7527	36.117	-5.6039
122.34	1.0419	49.9	-6.8277	0.56379	-2.7988	-0.051622	0.10176	0.12373	0.66022	-1.3176	3650.6	22.19	0.45183	78.284	-58.868	74.163	73.838	21.933	-0.041841	-6.7327	0.59453	-2.7527	36.117	-5.6039
122.34	1.046	49.906	-6.8279	0.56428	-2.7982	-0.045549	0.092761	0.12673	0.66022	-1.3176	3650.0	22.193	0.45358	78.284	-58.971	74.163	73.838	21.933	-0.041841	-6.7327	0.59453	-2.7527	36.117	-5.6039
122.33	1.0499	49.912	-6.8281	0.56472	-2.7976	-0.039506	0.083718	0.1295	0.66022	-1.3176	3649.3	22.195	0.45526	78.284	-59.076	74.164	73.838	21.933	-0.041841	-6.7327	0.59453	-2.7527	36.117	-5.6039
122.33	1.0536	49.918	-6.8283	0.56511	-2.7969	-0.033502	0.074644	0.13206	0.66022	-1.3176	3648.7	22.199	0.45689	78.284	-59.184	74.164	73.838	21.933	-0.041841	-6.7327	0.59453	-2.7527	36.117	-5.6039
122.33	1.0572	49.925	-6.8285	0.56546	-2.7963	-0.027545	0.065553	0.1344	0.66022	-1.3176	3648.0	22.202	0.45846	78.283	-59.295	74.165	73.838	21.933	-0.041841	-6.7327	0.59453	-2.7527	36.117	-5.6039
122.32	1.0607	49.931	-6.8286	0.56577	-2.7956	-0.021644	0.056458	0.13651	0.66022	-1.3176	3647.4	22.205	0.45998	78.283	-59.409	74.165	73.838	21.933	-0.041841	-6.7327	0.59453	-2.7527	36.117	-5.6039
122.32	1.0641	49.938	-6.8287	0.56603	-2.7949	-0.015808	0.04737	0.1384	0.66022	-1.3176	3646.7	22.208	0.46143	78.283	-59.525	74.166	73.838	21.933	-0.041841	-6.7327	0.59453	-2.7527	36.117	-5.6039
122.32	1.0673	49.945	-6.8287	0.56624	-2.7942	-0.010044	0.038304	0.14007	0.66022	-1.3176	3646.0	22.211	0.46284	78.283	-59.644	74.166	73.838	21.933	-0.041841	-6.7327	0.59453	-2.7527	36.117	-5.6039
122.31	1.0704	49.952	-6.8288	0.56641	-2.7935	-0.004359	0.029271	0.14152	0.66022	-1.3176	3645.4	22.214	0.46419	78.283	-59.765	74.167	73.838	21.933	-0.041841	-6.7327	0.59453	-2.7527	36.117	-5.6039
122.31	1.0734	49.958	-6.8288	0.56653	-2.7928	0.0012385	0.020283	0.14275	0.66022	-1.3176	3644.7	22.218	0.46548	78.282	-59.889	74.168	73.838	21.933	-0.041841	-6.7327	0.59453	-2.7527	36.117	-5.6039
122.31	1.0763	49.965	-6.8288	0.56661	-2.7921	0.0067418	0.011352	0.14376	0.66022	-1.3176	3644.1	22.221	0.46673	78.282	-60.015	74.168	73.838	21.933	-0.041841	-6.7327	0.59453	-2.7527	36.117	-5.6039
122.3	1.079	49.972	-6.8287	0.56665	-2.7913	0.012144	0.0024878	0.14455	0.66022	-1.3176	3643.4	22.224	0.46792	78.282	-60.143	74.169	73.838	21.933	-0.041841	-6.7327	0.59453	-2.7527	36.117	-5.6039
122.3	1.0817	49.98	-6.8286	0.56664	-2.7906	0.017439	-0.0062977	0.14513	0.66022	-1.3176	3642.8	22.228	0.46907	78.282	-60.274	74.169	73.838	21.933	-0.041841	-6.7327	0.59453	-2.7527	36.117	-5.6039
122.3	1.0842	49.987	-6.8285	0.56659	-2.7899	0.023517	-0.013922	0.14533	0.66022	-1.3176	3642.1	22.231	0.47017	78.282	-60.408	74.17	73.838	21.933	-0.041841	-6.7327	0.59453	-2.7527	36.117	-5.6039
122.3	1.0866	49.994	-6.8284	0.5665	-2.7892	0.029485	-0.02146	0.14535	0.66022	-1.3176	3641.5	22.235	0.47122	78.282	-60.543	74.17	73.838	21.933	-0.041841	-6.7327	0.59453	-2.7527	36.117	-5.6039
122.29	1.089	50.001	-6.8283	0.56637	-2.7884	0.035317	-0.02893	0.14518	0.66022	-1.3176	3640.8	22.238	0.47223	78.281	-60.681	74.171	73.838	21.933	-0.041841	-6.7327	0.59453	-2.7527	36.117	-5.6039
122.29	1.0912	50.009	-6.8281	0.56621	-2.7877	0.041008	-0.036327	0.14484	0.66022	-1.3176	3640.2	22.242	0.4732	78.281	-60.82	74.172	73.838	21.933	-0.041841	-6.7327	0.59453	-2.7527	36.117	-5.6039
122.29	1.0933	50.016	-6.8278	0.56601	-2.787	0.046552	-0.043643	0.14432	0.66022	-1.3176	3639.5	22.245	0.47413	78.281	-60.962	74.172	73.838	21.933	-0.041841	-6.7327	0.59453	-2.7527	36.117	-5.6039
122.28	1.0954	50.023	-6.8276	0.56577	-2.7863	0.051945	-0.050872	0.14362	0.66022	-1.3176	3638.8	22.249	0.47502	78.281	-61.106	74.173	73.838	21.933	-0.041841	-6.7327	0.59453	-2.7527	36.117	-5.6039
122.28	1.0973	50.031	-6.8273	0.5655	-2.7856	0.057184	-0.058006	0.14275	0.66022	-1.3176	3638.2	22.252	0.47587	78.281	-61.252	74.174	73.838	21.933	-0.041841	-6.7327	0.59453	-2.7527	36.117	-5.6039
122.28	1.0992	50.038	-6.827	0.56519	-2.7848	0.062265	-0.065041	0.14172	0.66022	-1.3176	3637.5	22.256	0.47669	78.281	-61.399	74.174	73.838	21.933	-0.041841	-6.7327	0.59453	-2.7527	36.117	-5.6039
122.27	1.101	50.046	-6.8267	0.56485	-2.7841	0.067184	-0.071969	0.14052	0.66022	-1.3176	3636.9	22.259	0.47746	78.281	-61.549	74.175	73.838	21.933	-0.041841	-6.7327	0.59453	-2.7527	36.117	-5.6039
122.27	1.1027	50.053	-6.8264	0.56447	-2.7834	0.071939	-0.078786	0.13916	0.66022	-1.3176	3636.2	22.263	0.47821	78.281	-61.7	74.176	73.838	21.933	-0.041841	-6.7327	0.59453	-2.7527	36.117	-5.6039
122.27	1.1044	50.061	-6.826	0.56406	-2.7827	0.076526	-0.085485	0.13764	0.66022	-1.3176	3635.6	22.266	0.47891	78.281	-61.853	74.176	73.838	21.933	-0.041841	-6.7327	0.59453	-2.7527	36.117	-5.6039
122.26	1.1059	50.069	-6.8256	0.56362	-2.7821	0.080942	-0.09206	0.13597	0.66022	-1.3176	3634.9	22.27	0.47959	78.281	-62.008	74.177	73.838	21.933	-0.041841	-6.7327	0.59453	-2.7527	36.117	-5.6039
122.26	1.1074	50.076	-6.8252	0.56314	-2.7814	0.085187	-0.098507	0.13415	0.66022	-1.3176	3634.2	22.273	0.48023	78.281	-62.164	74.178	73.838	21.933	-0.041841	-6.7327	0.59453	-2.7527	36.117	-5.6039
122.26	1.1088	50.084	-6.8247	0.56264	-2.7807	0.089256	-0.10482	0.13217	0.66022	-1.3176	3633.6	22.277	0.48083	78.281	-62.321	74.178	73.838	21.933	-0.041841	-6.7327	0.59453	-2.7527	36.117	-5.6039
122.25	1.1101	50.091	-6.8243	0.5621	-2.7801	0.093149	-0.111	0.13006	0.66022	-1.3176	3632.9	22.281	0.4814	78.281	-62.481	74.179	73.838	21.933	-0.041841	-6.7327	0.59453	-2.7527	36.117	-5.6039
122.25	1.1113	50.099	-6.8238	0.56153	-2.7794	0.096864	-0.11703	0.12781	0.66022	-1.3176	3632.3	22.284	0.48194	78.281	-62.641	74.18	73.838	21.933	-0.041841	-6.7327	0.59453	-2.7527	36.117	-5.6039
122.25	1.1125	50.107	-6.8233	0.56093	-2.7788	0.1004	-0.12291	0.12542	0.66022	-1.3176	3631.6	22.288	0.48244	78.281	-62.803	74.181	73.838	21.933	-0.041841	-6.7327	0.59453	-2.7527	36.117	-5.6039
122.24	1.1136	50.114	-6.8228	0.5603	-2.7782	0.10375	-0.12864	0.1229	0.66022	-1.3176	3631.0	22.291	0.48291	78.281	-62.966	74.181	73.838	21.933	-0.041841	-6.7327	0.59453	-2.7527	36.117	-5.6039
122.24	1.1146	50.122	-6.8223	0.55964	-2.7776	0.10693	-0.13422	0.12025	0.66022	-1.3176	3630.3	22.295	0.48335	78.281	-63.13	74.182	73.838	21.933	-0.041841	-6.7327	0.59453	-2.7527	36.117	-5.6039
122.24	1.1155	50.129	-6.8217	0.55895	-2.777	0.10992	-0.13963	0.11748	0.66022	-1.3176	3629.6	22.298	0.48375	78.281	-63.295	74.183	73.838	21.933	-0.041841	-6.7327	0.59453	-2.7527	36.117	-5.6039
122.24	1.1163	50.137	-6.8212	0.55824	-2.7764	0.11272	-0.14488	0.11459	0.66022	-1.3176	3629.0	22.302	0.48411	78.281	-63.461	74.184	73.838	21.933	-0.041841	-6.7327	0.59453	-2.7527	36.117	-5.6039
122.23	1.1171	50.144	-6.8206	0.55751	-2.7758	0.11534	-0.14996	0.11158	0.66022	-1.3176	3628.3	22.305	0.48443	78.281	-63.628	74.185	73.838	21.933	-0.041841	-6.7327	0.59453	-2.7527	36.117	-5.6039
122.23	1.1177	50.152	-6.82	0.55674	-2.7753	0.11778	-0.15486	0.10846	0.66022	-1.3176	3627.7	22.309	0.48472	78.281	-63.796	74.185	73.838	21.933	-0.041841	-6.7327	0.59453	-2.7527	36.117	-5.6039
122.23	1.1183	50.159	-6.8194	0.55596	-2.7747	0.12004	-0.15959	0.10524	0.66022	-1.3176	3627.0	22.312	0.48497	78.281	-63.965	74.186	73.838	21.933	-0.041841	-6.7327	0.59453	-2.7527	36.117	-5.6039
122.22	1.1188	50.167	-6.8188	0.55515	-2.7742	0.12211	-0.16414	0.10191	0.66022	-1.3176	3626.3	22.316	0.48517	78.281	-64.133	74.187	73.838	21.933	-0.041841	-6.7327	0.59453	-2.7527	36.117	-5.6039
122.22	1.1192	50.174	-6.8182	0.55432	-2.7737	0.12399	-0.1685	0.098479	0.66022	-1.3176	3625.7	22.319	0.48534	78.281	-64.303	74.188	73.838	21.933	-0.041841	-6.7327	0.59453	-2.7527	36.117	-5.6039
122.22	1.1195	50.181	-6.8176	0.55346	-2.7732	0.1257	-0.17268	0.094956	0.66022	-1.3176	3625.0	22.323	0.48546	78.281	-64.472	74.189	73.838	21.933	-0.041841	-6.7327	0.59453	-2.7527	36.117	-5.6039
122.21	1.1196	50.189	-6.8169	0.55259	-2.7728	0.12722	-0.17666	0.091343	0.66022	-1.3176	3624.4	22.326	0.48554	78.282	-64.642	74.189	73.838	21.933	-0.041841	-6.7327	0.59453	-2.7527	36.117	-5.6039
122.21	1.1197	50.196	-6.8163	0.5517	-2.7723	0.12855	-0.18045	0.087643	0.66022	-1.3176	3623.7	22.329	0.48558	78.282	-64.811	74.19	73.838	21.933	-0.041841	-6.7327	0.59453	-2.7527	36.117	-5.6039
122.21	1.1197	50.203	-6.8157	0.55079	-2.7719	0.12971	-0.18405	0.083861	0.66022	-1.3176	3623.0	22.333	0.48557	78.282	-64.98	74.191	73.838	21.933	-0.041841	-6.7327	0.59453	-2.7527	36.117	-5.6039
122.21	1.1196	50.21	-6.815	0.54986	-2.7715	0.13068	-0.18744	0.08	0.66022	-1.3176	3622.4	22.336	0.48551	78.282	-65.149	74.192	73.838	21.933	-0.041841	-6.7327	0.59453	-2.7527	36.117	-5.6039
122.2	1.1193	50.217	-6.8144	0.54891	-2.7711	0.13148	-0.19064	0.076066	0.66022	-1.3176	3621.7	22.339	0.4854	78.282	-65.316	74.193	73.838	21.933	-0.041841	-6.7327	0.59453	-2.7527	36.117	-5.6039
122.2	1.1189	50.224	-6.8137	0.54795	-2.7707	0.13209	-0.19362	0.072062	0.66022	-1.3176	3621.1	22.342	0.48524	78.282	-65.482	74.194	73.838	21.933	-0.041841	-6.7327	0.59453	-2.7527	36.117	-5.6039
122.2	1.1185	50.231	-6.813	0.54698	-2.7704	0.13253	-0.1964	0.067993	0.66022	-1.3176	3620.4	22.346	0.48502	78.282	-65.646	74.194	73.838	21.933	-0.041841	-6.7327	0.59453	-2.7527	36.117	-5.6039
122.2	1.1178	50.238	-6.8124	0.54599	-2.77	0.13279	-0.19897	0.063862	0.66022	-1.3176	3619.7	22.349	0.48476	78.282	-65.807	74.195	73.838	21.933	-0.041841	-6.7327	0.59453	-2.7527	36.117	-5.6039
122.19	1.1171	50.244	-6.8117	0.54499	-2.7697	0.13287	-0.20132	0.059674	0.66022	-1.3176	3619.1	22.352	0.48443	78.282	-65.964	74.196	73.838	21.933	-0.041841	-6.7327	0.59453	-2.7527	36.117	-5.6039
122.19	1.1162	50.251	-6.811	0.54397	-2.7694	0.13278	-0.20346	0.055433	0.66022	-1.3176	3618.4	22.355	0.48406	78.282	-66.117	74.197	73.838	21.933	-0.041841	-6.7327	0.59453	-2.7527	36.117	-5.6039
122.19	1.1152	50.257	-6.8104	0.54295	-2.7692	0.13252	-0.20538	0.051143	0.66022	-1.3176	3617.8	22.358	0.48362	78.283	-66.262	74.198	73.838	21.933	-0.041841	-6.7327	0.59453	-2.7527	36.117	-5.6039
122.19	1.1141	50.264	-6.8097	0.54192	-2.7689	0.13209	-0.20708	0.046809	0.66022	-1.3176	3617.1	22.361	0.48312	78.283	-66.397	74.199	73.838	21.933	-0.041841	-6.7327	0.59453	-2.7527	36.117	-5.6039
122.18	1.1128	50.27	-6.8091	0.54088	-2.7687	0.13149	-0.20856	0.042434	0.66022	-1.3176	3616.4	22.364	0.48256	78.283	-66.519	74.199	73.838	21.933	-0.041841	-6.7327	0.59453	-2.7527	36.117	-5.6039
122.18	1.1114	50.276	-6.8084	0.53984	-2.7685	0.13071	-0.20981	0.038024	0.66022	-1.3176	3615.8	22.366	0.48194	78.283	-66.623	74.2	73.838	21.933	-0.041841	-6.7327	0.59453	-2.7527	36.117	-5.6039
122.18	1.1098	50.282	-6.8078	0.53878	-2.7683	0.12978	-0.21084	0.033581	0.66022	-1.3176	3615.1	22.369	0.48126	78.283	-66.702	74.201	73.838	21.933	-0.041841	-6.7327	0.59453	-2.7527	36.117	-5.6039
122.18	1.1081	50.287	-6.8071	0.53773	-2.7682	0.12867	-0.21164	0.02911	0.66022	-1.3176	3614.5	22.372	0.48051	78.283	-66.749	74.202	73.838	21.933	-0.041841	-6.7327	0.59453	-2.7527	36.117	-5.6039
122.17	1.1062	50.293	-6.8065	0.53667	-2.768	0.12741	-0.21222	0.024615	0.66022	-1.3176	3613.8	22.374	0.4797	78.283	-66.759	74.203	73.838	21.933	-0.041841	-6.7327	0.59453	-2.7527	36.117	-5.6039
122.17	1.1042	50.298	-6.8058	0.53561	-2.7679	0.12599	-0.21256	0.020101	0.66022	-1.3176	3613.1	22.377	0.47882	78.283	-66.73	74.203	73.838	21.933	-0.041841	-6.7327	0.59453	-2.7527	36.117	-5.6039
122.17	1.102	50.303	-6.8052	0.53454	-2.7678	0.1244	-0.21267	0.015572	0.66022	-1.3176	3612.5	22.379	0.47787	78.283	-66.666	74.204	73.838	21.933	-0.041841	-6.7327	0.59453	-2.7527	36.117	-5.6039
122.17	1.0996	50.308	-6.8046	0.53348	-2.7678	0.12266	-0.21255	0.011032	0.66022	-1.3176	3611.8	22.382	0.47685	78.283	-66.573	74.205	73.838	21.933	-0.041841	-6.7327	0.59453	-2.7527	36.117	-5.6039
122.17	1.0971	50.313	-6.804	0.53242	-2.7677	0.12077	-0.21219	0.0064848	0.66022	-1.3176	3611.2	22.384	0.47577	78.283	-66.459	74.206	73.838	21.933	-0.041841	-6.7327	0.59453	-2.7527	36.117	-5.6039
122.17	1.0945	50.318	-6.8034	0.53136	-2.7677	0.11872	-0.21161	0.001935	0.66022	-1.3176	3610.5	22.386	0.47462	78.283	-66.328	74.207	73.838	21.933	-0.041841	-6.7327	0.59453	-2.7527	36.117	-5.6039
122.16	1.0917	50.322	-6.8028	0.5303	-2.7677	0.11652	-0.21078	-0.0026133	0.66022	-1.3176	3609.8	22.388	0.4734	78.283	-66.187	74.207	73.838	21.933	-0.041841	-6.7327	0.59453	-2.7527	36.117	-5.6039
122.16	1.0887	50.326	-6.8022	0.52925	-2.7677	0.11418	-0.20973	-0.0071558	0.66022	-1.3176	3609.2	22.39	0.47211	78.283	-66.037	74.208	73.838	21.933	-0.041841	-6.7327	0.59453	-2.7527	36.117	-5.6039
122.16	1.0856	50.33	-6.8017	0.52821	-2.7678	0.11169	-0.20843	-0.011688	0.66022	-1.3176	3608.5	22.392	0.47075	78.283	-65.882	74.209	73.838	21.933	-0.041841	-6.7327	0.59453	-2.7527	36.117	-5.6039
122.16	1.0823	50.334	-6.8011	0.52717	-2.7678	0.10906	-0.20691	-0.016207	0.66022	-1.3176	3607.9	22.393	0.46933	78.283	-65.722	74.21	73.838	21.933	-0.041841	-6.7327	0.59453	-2.7527	36.117	-5.6039
122.16	1.0788	50.337	-6.8006	0.52614	-2.7679	0.10628	-0.20515	-0.020706	0.66022	-1.3176	3607.2	22.395	0.46783	78.283	-65.56	74.21	73.838	21.933	-0.041841	-6.7327	0.59453	-2.7527	36.117	-5.6039
122.16	1.0752	50.34	-6.8	0.52512	-2.7681	0.10338	-0.20315	-0.025183	0.66022	-1.3176	3606.5	22.397	0.46627	78.283	-65.396	74.211	73.838	21.933	-0.041841	-6.7327	0.59453	-2.7527	36.117	-5.6039
122.15	1.0715	50.343	-6.7995	0.52411	-2.7682	0.10033	-0.20092	-0.029634	0.66022	-1.3176	3605.9	22.398	0.46464	78.283	-65.231	74.212	73.838	21.933	-0.041841	-6.7327	0.59453	-2.7527	36.117	-5.6039
122.15	1.0676	50.346	-6.799	0.52311	-2.7683	0.097155	-0.19846	-0.034052	0.66022	-1.3176	3605.2	22.399	0.46295	78.283	-65.065	74.212	73.838	21.933	-0.041841	-6.7327	0.59453	-2.7527	36.117	-5.6039
122.15	1.0635	50.348	-6.7986	0.52212	-2.7685	0.093851	-0.19576	-0.038435	0.66022	-1.3176	3604.6	22.4	0.46119	78.283	-64.898	74.213	73.838	21.933	-0.041841	-6.7327	0.59453	-2.7527	36.117	-5.6039
122.15	1.0593	50.35	-6.7981	0.52115	-2.7687	0.09042	-0.19284	-0.042779	0.66022	-1.3176	3603.9	22.401	0.45937	78.283	-64.732	74.214	73.838	21.933	-0.041841	-6.7327	0.59453	-2.7527	36.117	-5.6039
122.15	1.055	50.352	-6.7977	0.52019	-2.769	0.086868	-0.18969	-0.047078	0.66022	-1.3176	3603.2	22.402	0.45749	78.283	-64.566	74.214	73.838	21.933	-0.041841	-6.7327	0.59453	-2.7527	36.117	-5.6039
122.15	1.0505	50.354	-6.7972	0.51925	-2.7692	0.083195	-0.18631	-0.051329	0.66022	-1.3176	3602.6	22.403	0.45555	78.283	-64.4	74.215	73.838	21.933	-0.041841	-6.7327	0.59453	-2.7527	36.117	-5.6039
122.15	1.0459	50.355	-6.7968	0.51833	-2.7695	0.079407	-0.1827	-0.055527	0.66022	-1.3176	3601.9	22.403	0.45355	78.283	-64.235	74.216	73.838	21.933	-0.041841	-6.7327	0.59453	-2.7527	36.117	-5.6039
122.15	1.0411	50.356	-6.7964	0.51743	-2.7698	0.075506	-0.17887	-0.059668	0.66022	-1.3176	3601.3	22.404	0.45149	78.283	-64.071	74.216	73.838	21.933	-0.041841	-6.7327	0.59453	-2.7527	36.117	-5.6039
122.15	1.0363	50.356	-6.7961	0.51654	-2.7701	0.071496	-0.17483	-0.063747	0.66022	-1.3176	3600.6	22.404	0.44938	78.283	-63.908	74.217	73.838	21.933	-0.041841	-6.7327	0.59453	-2.7527	36.117	-5.6039
122.15	1.0313	50.356	-6.7957	0.51568	-2.7704	0.067381	-0.17056	-0.067761	0.66022	-1.3176	3599.9	22.404	0.44722	78.282	-63.746	74.217	73.838	21.933	-0.041841	-6.7327	0.59453	-2.7527	36.117	-5.6039
122.15	1.0262	50.356	-6.7954	0.51484	-2.7707	0.063165	-0.16608	-0.071705	0.66022	-1.3176	3599.3	22.404	0.44501	78.282	-63.585	74.218	73.838	21.933	-0.041841	-6.7327	0.59453	-2.7527	36.117	-5.6039
122.15	1.021	50.356	-6.7951	0.51402	-2.7711	0.05885	-0.1614	-0.075575	0.66022	-1.3176	3598.6	22.404	0.44276	78.282	-63.426	74.219	73.838	21.933	-0.041841	-6.7327	0.59453	-2.7527	36.117	-5.6039
122.15	1.0157	50.355	-6.7948	0.51322	-2.7715	0.054443	-0.1565	-0.079366	0.66022	-1.3176	3598.0	22.404	0.44046	78.282	-63.268	74.219	73.838	21.933	-0.041841	-6.7327	0.59453	-2.7527	36.117	-5.6039
122.15	1.0103	50.354	-6.7945	0.51245	-2.7719	0.049946	-0.15141	-0.083074	0.66022	-1.3176	3597.3	22.403	0.43813	78.282	-63.112	74.22	73.838	21.933	-0.041841	-6.7327	0.59453	-2.7527	36.117	-5.6039
122.15	1.0048	50.352	-6.7943	0.51171	-2.7723	0.045364	-0.14611	-0.086696	0.66022	-1.3176	3596.6	22.402	0.43576	78.282	-62.957	74.22	73.838	21.933	-0.041841	-6.7327	0.59453	-2.7527	36.117	-5.6039
122.15	0.9993	50.35	-6.7941	0.51099	-2.7728	0.040701	-0.14062	-0.090226	0.66022	-1.3176	3596.0	22.402	0.43335	78.281	-62.804	74.221	73.838	21.933	-0.041841	-6.7327	0.59453	-2.7527	36.117	-5.6039
122.15	0.99368	50.348	-6.7939	0.5103	-2.7732	0.035963	-0.13494	-0.09366	0.66022	-1.3176	3595.3	22.401	0.43092	78.281	-62.652	74.221	73.838	21.933	-0.041841	-6.7327	0.59453	-2.7527	36.117	-5.6039
122.15	0.98802	50.346	-6.7937	0.50964	-2.7737	0.031153	-0.12908	-0.096995	0.66022	-1.3176	3594.7	22.4	0.42846	78.281	-62.503	74.222	73.838	21.933	-0.041841	-6.7327	0.59453	-2.7527	36.117	-5.6039
122.15	0.9823	50.343	-6.7936	0.50901	-2.7742	0.026276	-0.12304	-0.10023	0.66022	-1.3176	3594.0	22.398	0.42599	78.281	-62.355	74.222	73.838	21.933	-0.041841	-6.7327	0.59453	-2.7527	36.117	-5.6039
122.15	0.97654	50.339	-6.7935	0.50841	-2.7747	0.021338	-0.11683	-0.10335	0.66022	-1.3176	3593.4	22.397	0.42349	78.28	-62.21	74.223	73.838	21.933	-0.041841	-6.7327	0.59453	-2.7527	36.117	-5.6039
122.15	0.97076	50.336	-6.7934	0.50785	-2.7752	0.016344	-0.11046	-0.10636	0.66022	-1.3176	3592.7	22.395	0.42098	78.28	-62.066	74.223	73.838	21.933	-0.041841	-6.7327	0.59453	-2.7527	36.117	-5.6039
122.15	0.96496	50.332	-6.7933	0.50731	-2.7758	0.011298	-0.10392	-0.10926	0.66022	-1.3176	3592.0	22.393	0.41847	78.28	-61.925	74.224	73.838	21.933	-0.041841	-6.7327	0.59453	-2.7527	36.117	-5.6039
122.16	0.95915	50.327	-6.7933	0.50681	-2.7763	0.006206	-0.097233	-0.11203	0.66022	-1.3176	3591.4	22.391	0.41595	78.28	-61.785	74.224	73.838	21.933	-0.041841	-6.7327	0.59453	-2.7527	36.117	-5.6039
122.16	0.95334	50.323	-6.7932	0.50634	-2.7769	0.0010738	-0.090398	-0.11468	0.66022	-1.3176	3590.7	22.389	0.41343	78.279	-61.648	74.225	73.838	21.933	-0.041841	-6.7327	0.59453	-2.7527	36.117	-5.6039
122.16	0.94754	50.318	-6.7933	0.5059	-2.7775	-0.0040933	-0.083426	-0.11721	0.66022	-1.3176	3590.1	22.387	0.41092	78.279	-61.513	74.225	73.838	21.933	-0.041841	-6.7327	0.59453	-2.7527	36.117	-5.6039
122.16	0.94177	50.312	-6.7933	0.5055	-2.7781	-0.0092896	-0.076322	-0.1196	0.66022	-1.3176	3589.4	22.385	0.40842	78.279	-61.381	74.226	73.838	21.933	-0.041841	-6.7327	0.59453	-2.7527	36.117	-5.6039
122.16	0.93604	50.307	-6.7933	0.50514	-2.7787	-0.014509	-0.069095	-0.12186	0.66022	-1.3176	3588.8	22.382	0.40593	78.278	-61.25	74.226	73.838	21.933	-0.041841	-6.7327	0.59453	-2.7527	36.117	-5.6039
122.16	0.93035	50.301	-6.7934	0.50481	-2.7793	-0.019746	-0.061754	-0.12398	0.66022	-1.3176	3588.1	22.379	0.40347	78.278	-61.122	74.226	73.838	21.933	-0.041841	-6.7327	0.59453	-2.7527	36.117	-5.6039
122.17	0.92471	50.294	-6.7935	0.50452	-2.7799	-0.024995	-0.054307	-0.12596	0.66022	-1.3176	3587.4	22.376	0.40103	78.278	-60.997	74.227	73.838	21.933	-0.041841	-6.7327	0.59453	-2.7527	36.117	-5.6039
122.17	0.91915	50.287	-6.7937	0.50427	-2.7805	-0.030248	-0.046762	-0.12779	0.66022	-1.3176	3586.8	22.373	0.39862	78.277	-60.874	74.227	73.838	21.933	-0.041841	-6.7327	0.59453	-2.7527	36.117	-5.6039
122.17	0.91366	50.28	-6.7938	0.50405	-2.7812	-0.035501	-0.039128	-0.12947	0.66022	-1.3176	3586.1	22.37	0.39624	78.277	-60.753	74.228	73.838	21.933	-0.041841	-6.7327	0.59453	-2.7527	36.117	-5.6039
122.17	0.90827	50.273	-6.794	0.50388	-2.7818	-0.040746	-0.031415	-0.131	0.66022	-1.3176	3585.5	22.367	0.3939	78.277	-60.636	74.228	73.838	21.933	-0.041841	-6.7327	0.59453	-2.7527	36.117	-5.6039
122.18	0.90298	50.266	-6.7943	0.50374	-2.7825	-0.045978	-0.023632	-0.13238	0.66022	-1.3176	3584.8	22.363	0.39161	78.276	-60.52	74.228	73.838	21.933	-0.041841	-6.7327	0.59453	-2.7527	36.117	-5.6039
122.18	0.8978	50.258	-6.7945	0.50364	-2.7832	-0.051189	-0.015789	-0.1336	0.66022	-1.3176	3584.2	22.36	0.38936	78.276	-60.408	74.229	73.838	21.933	-0.041841	-6.7327	0.59453	-2.7527	36.117	-5.6039
122.18	0.89274	50.249	-6.7948	0.50358	-2.7838	-0.056374	-0.0078956	-0.13466	0.66022	-1.3176	3583.5	22.356	0.38717	78.276	-60.298	74.229	73.838	21.933	-0.041841	-6.7327	0.59453	-2.7527	36.117	-5.6039
122.18	0.88783	50.241	-6.7951	0.50356	-2.7845	-0.061525	3.7852e-05	-0.13556	0.66022	-1.3176	3582.9	22.352	0.38504	78.275	-60.19	74.23	73.838	21.933	-0.041841	-6.7327	0.59453	-2.7527	36.117	-5.6039
122.19	0.88306	50.232	-6.7954	0.50358	-2.7852	-0.066636	0.0080011	-0.13629	0.66022	-1.3176	3582.2	22.348	0.38298	78.275	-60.086	74.23	73.838	21.933	-0.041841	-6.7327	0.59453	-2.7527	36.117	-5.6039
122.19	0.87845	50.223	-6.7957	0.50364	-2.7859	-0.0717	0.015984	-0.13686	0.66022	-1.3176	3581.5	22.344	0.38098	78.274	-59.984	74.23	73.838	21.933	-0.041841	-6.7327	0.59453	-2.7527	36.117	-5.6039
122.19	0.874	50.214	-6.7961	0.50374	-2.7866	-0.07671	0.023975	-0.13726	0.66022	-1.3176	3580.9	22.34	0.37905	78.274	-59.885	74.231	73.838	21.933	-0.041841	-6.7327	0.59453	-2.7527	36.117	-5.6039
122.2	0.86974	50.204	-6.7965	0.50388	-2.7872	-0.081661	0.031964	-0.13748	0.66022	-1.3176	3580.2	22.335	0.3772	78.274	-59.789	74.231	73.838	21.933	-0.041841	-6.7327	0.59453	-2.7527	36.117	-5.6039
122.2	0.86566	50.195	-6.7969	0.50406	-2.7879	-0.086544	0.03994	-0.13754	0.66022	-1.3176	3579.6	22.331	0.37544	78.273	-59.696	74.231	73.838	21.933	-0.041841	-6.7327	0.59453	-2.7527	36.117	-5.6039
122.2	0.86178	50.185	-6.7974	0.50428	-2.7886	-0.091353	0.047891	-0.13742	0.66022	-1.3176	3578.9	22.326	0.37376	78.273	-59.605	74.232	73.838	21.933	-0.041841	-6.7327	0.59453	-2.7527	36.117	-5.6039
122.21	0.85811	50.175	-6.7978	0.50454	-2.7893	-0.096081	0.055807	-0.13712	0.66022	-1.3176	3578.3	22.322	0.37217	78.272	-59.518	74.232	73.838	21.933	-0.041841	-6.7327	0.59453	-2.7527	36.117	-5.6039
122.21	0.85466	50.164	-6.7983	0.50484	-2.79	-0.10072	0.063676	-0.13665	0.66022	-1.3176	3577.6	22.317	0.37067	78.272	-59.433	74.232	73.838	21.933	-0.041841	-6.7327	0.59453	-2.7527	36.117	-5.6039
122.21	0.85143	50.154	-6.7988	0.50518	-2.7907	-0.10482	0.07203	-0.13607	0.66022	-1.3176	3577.0	22.312	0.36928	78.272	-59.352	74.233	73.838	21.933	-0.041841	-6.7327	0.59453	-2.7527	36.117	-5.6039
122.22	0.84844	50.143	-6.7994	0.50556	-2.7913	-0.10837	0.080837	-0.13537	0.66022	-1.3176	3576.3	22.307	0.36798	78.271	-59.273	74.233	73.838	21.933	-0.041841	-6.7327	0.59453	-2.7527	36.117	-5.6039
122.22	0.8457	50.133	-6.7999	0.50599	-2.792	-0.11183	0.089522	-0.13447	0.66022	-1.3176	3575.7	22.303	0.36679	78.271	-59.197	74.234	73.838	21.933	-0.041841	-6.7327	0.59453	-2.7527	36.117	-5.6039
122.22	0.8432	50.122	-6.8005	0.50646	-2.7927	-0.11519	0.09807	-0.13336	0.66022	-1.3176	3575.0	22.298	0.36571	78.27	-59.125	74.234	73.838	21.933	-0.041841	-6.7327	0.59453	-2.7527	36.117	-5.6039
122.23	0.84097	50.111	-6.8011	0.50697	-2.7934	-0.11845	0.10647	-0.13206	0.66022	-1.3176	3574.4	22.293	0.36474	78.27	-59.055	74.234	73.838	21.933	-0.041841	-6.7327	0.59453	-2.7527	36.117	-5.6039
122.23	0.839	50.1	-6.8017	0.50752	-2.794	-0.12159	0.1147	-0.13056	0.66022	-1.3176	3573.7	22.288	0.36389	78.27	-58.989	74.235	73.838	21.933	-0.041841	-6.7327	0.59453	-2.7527	36.117	-5.6039
122.24	0.83731	50.09	-6.8023	0.50811	-2.7947	-0.12462	0.12275	-0.12886	0.66022	-1.3176	3573.0	22.283	0.36316	78.269	-58.925	74.235	73.838	21.933	-0.041841	-6.7327	0.59453	-2.7527	36.117	-5.6039
122.24	0.8359	50.079	-6.8029	0.50875	-2.7953	-0.12752	0.13061	-0.12696	0.66022	-1.3176	3572.4	22.278	0.36255	78.269	-58.865	74.235	73.838	21.933	-0.041841	-6.7327	0.59453	-2.7527	36.117	-5.6039
122.24	0.83476	50.068	-6.8036	0.50942	-2.7959	-0.13029	0.13827	-0.12487	0.66022	-1.3176	3571.7	22.273	0.36206	78.269	-58.807	74.236	73.838	21.933	-0.041841	-6.7327	0.59453	-2.7527	36.117	-5.6039
122.25	0.83392	50.057	-6.8042	0.51013	-2.7966	-0.13293	0.14571	-0.12259	0.66022	-1.3176	3571.1	22.268	0.36169	78.268	-58.753	74.236	73.838	21.933	-0.041841	-6.7327	0.59453	-2.7527	36.117	-5.6039
122.25	0.83336	50.046	-6.8049	0.51088	-2.7972	-0.13542	0.15291	-0.12012	0.66022	-1.3176	3570.4	22.263	0.36145	78.268	-58.702	74.237	73.838	21.933	-0.041841	-6.7327	0.59453	-2.7527	36.117	-5.6039
122.25	0.83309	50.035	-6.8056	0.51166	-2.7978	-0.13778	0.15988	-0.11747	0.66022	-1.3176	3569.8	22.258	0.36134	78.268	-58.654	74.237	73.838	21.933	-0.041841	-6.7327	0.59453	-2.7527	36.117	-5.6039
122.26	0.83311	50.025	-6.8063	0.51248	-2.7983	-0.13997	0.16659	-0.11463	0.66022	-1.3176	3569.1	22.253	0.36135	78.267	-58.609	74.237	73.838	21.933	-0.041841	-6.7327	0.59453	-2.7527	36.117	-5.6039
122.26	0.83343	50.014	-6.807	0.51332	-2.7989	-0.14202	0.17303	-0.11162	0.66022	-1.3176	3568.5	22.248	0.36149	78.267	-58.567	74.238	73.838	21.933	-0.041841	-6.7327	0.59453	-2.7527	36.117	-5.6039
122.27	0.83405	50.004	-6.8077	0.51421	-2.7994	-0.1439	0.17919	-0.10843	0.66022	-1.3176	3567.8	22.243	0.36176	78.267	-58.528	74.238	73.838	21.933	-0.041841	-6.7327	0.59453	-2.7527	36.117	-5.6039
122.27	0.83495	49.994	-6.8084	0.51512	-2.8	-0.14562	0.18507	-0.10507	0.66022	-1.3176	3567.2	22.239	0.36215	78.266	-58.492	74.239	73.838	21.933	-0.041841	-6.7327	0.59453	-2.7527	36.117	-5.6039
122.27	0.83615	49.983	-6.8091	0.51606	-2.8005	-0.14717	0.19065	-0.10154	0.66022	-1.3176	3566.5	22.234	0.36267	78.266	-58.46	74.239	73.838	21.933	-0.041841	-6.7327	0.59453	-2.7527	36.117	-5.6039
122.28	0.83763	49.974	-6.8099	0.51702	-2.801	-0.14854	0.19592	-0.097861	0.66022	-1.3176	3565.9	22.229	0.36332	78.266	-58.431	74.24	73.838	21.933	-0.041841	-6.7327	0.59453	-2.7527	36.117	-5.6039
122.28	0.83941	49.964	-6.8106	0.51801	-2.8015	-0.14974	0.20088	-0.094024	0.66022	-1.3176	3565.2	22.225	0.36409	78.266	-58.404	74.24	73.838	21.933	-0.041841	-6.7327	0.59453	-2.7527	36.117	-5.6039
122.28	0.84146	49.954	-6.8114	0.51903	-2.8019	-0.15076	0.20551	-0.090039	0.66022	-1.3176	3564.6	22.221	0.36498	78.265	-58.381	74.241	73.838	21.933	-0.041841	-6.7327	0.59453	-2.7527	36.117	-5.6039
122.29	0.8438	49.945	-6.8121	0.52007	-2.8024	-0.1516	0.20981	-0.085911	0.66022	-1.3176	3563.9	22.216	0.366	78.265	-58.361	74.241	73.838	21.933	-0.041841	-6.7327	0.59453	-2.7527	36.117	-5.6039
122.29	0.84641	49.936	-6.8129	0.52113	-2.8028	-0.15225	0.21377	-0.081648	0.66022	-1.3176	3563.3	22.212	0.36713	78.265	-58.344	74.242	73.838	21.933	-0.041841	-6.7327	0.59453	-2.7527	36.117	-5.6039
122.29	0.84929	49.927	-6.8137	0.52221	-2.8032	-0.15271	0.21738	-0.077255	0.66022	-1.3176	3562.6	22.208	0.36838	78.265	-58.331	74.242	73.838	21.933	-0.041841	-6.7327	0.59453	-2.7527	36.117	-5.6039
122.3	0.85244	49.919	-6.8144	0.5233	-2.8036	-0.15299	0.22064	-0.07274	0.66022	-1.3176	3562.0	22.204	0.36974	78.264	-58.32	74.243	73.838	21.933	-0.041841	-6.7327	0.59453	-2.7527	36.117	-5.6039
122.3	0.85584	49.911	-6.8152	0.52441	-2.8039	-0.15307	0.22354	-0.068109	0.66022	-1.3176	3561.3	22.2	0.37122	78.264	-58.312	74.243	73.838	21.933	-0.041841	-6.7327	0.59453	-2.7527	36.117	-5.6039
122.3	0.85949	49.903	-6.8159	0.52554	-2.8042	-0.15296	0.22608	-0.063371	0.66022	-1.3176	3560.7	22.197	0.37281	78.264	-58.308	74.244	73.838	21.933	-0.041841	-6.7327	0.59453	-2.7527	36.117	-5.6039
122.3	0.86338	49.895	-6.8167	0.52667	-2.8046	-0.15266	0.22825	-0.058533	0.66022	-1.3176	3560.0	22.193	0.3745	78.264	-58.307	74.244	73.838	21.933	-0.041841	-6.7327	0.59453	-2.7527	36.117	-5.6039
122.31	0.86751	49.888	-6.8175	0.52782	-2.8048	-0.15216	0.23005	-0.053602	0.66022	-1.3176	3559.4	22.19	0.37629	78.263	-58.309	74.245	73.838	21.933	-0.041841	-6.7327	0.59453	-2.7527	36.117	-5.6039
122.31	0.87186	49.881	-6.8182	0.52897	-2.8051	-0.15147	0.23148	-0.048586	0.66022	-1.3176	3558.7	22.187	0.37818	78.263	-58.313	74.245	73.838	21.933	-0.041841	-6.7327	0.59453	-2.7527	36.117	-5.6039
122.31	0.87643	49.874	-6.819	0.53013	-2.8053	-0.15059	0.23254	-0.043495	0.66022	-1.3176	3558.1	22.184	0.38016	78.263	-58.321	74.246	73.838	21.933	-0.041841	-6.7327	0.59453	-2.7527	36.117	-5.6039
122.31	0.8812	49.868	-6.8197	0.5313	-2.8055	-0.14952	0.23322	-0.038336	0.66022	-1.3176	3557.4	22.181	0.38223	78.263	-58.333	74.246	73.838	21.933	-0.041841	-6.7327	0.59453	-2.7527	36.117	-5.6039
122.32	0.88618	49.862	-6.8205	0.53246	-2.8057	-0.14825	0.23352	-0.033117	0.66022	-1.3176	3556.8	22.178	0.38439	78.263	-58.347	74.247	73.838	21.933	-0.041841	-6.7327	0.59453	-2.7527	36.117	-5.6039
122.32	0.89134	49.857	-6.8212	0.53363	-2.8059	-0.14679	0.23344	-0.027849	0.66022	-1.3176	3556.1	22.176	0.38663	78.262	-58.364	74.247	73.838	21.933	-0.041841	-6.7327	0.59453	-2.7527	36.117	-5.6039
122.32	0.89667	49.852	-6.822	0.5348	-2.806	-0.14514	0.23299	-0.022538	0.66022	-1.3176	3555.4	22.173	0.38894	78.262	-58.384	74.248	73.838	21.933	-0.041841	-6.7327	0.59453	-2.7527	36.117	-5.6039
122.32	0.90217	49.847	-6.8227	0.53596	-2.8061	-0.14331	0.23216	-0.017194	0.66022	-1.3176	3554.8	22.171	0.39133	78.262	-58.407	74.248	73.838	21.933	-0.041841	-6.7327	0.59453	-2.7527	36.117	-5.6039
122.32	0.90783	49.843	-6.8234	0.53712	-2.8062	-0.14129	0.23096	-0.011826	0.66022	-1.3176	3554.1	22.169	0.39378	78.262	-58.434	74.249	73.838	21.933	-0.041841	-6.7327	0.59453	-2.7527	36.117	-5.6039
122.32	0.91362	49.839	-6.8241	0.53827	-2.8062	-0.13908	0.22939	-0.0064439	0.66022	-1.3176	3553.5	22.168	0.3963	78.262	-58.463	74.25	73.838	21.933	-0.041841	-6.7327	0.59453	-2.7527	36.117	-5.6039
122.32	0.91955	49.835	-6.8248	0.53941	-2.8062	-0.1367	0.22745	-0.0010554	0.66022	-1.3176	3552.8	22.166	0.39887	78.262	-58.495	74.25	73.838	21.933	-0.041841	-6.7327	0.59453	-2.7527	36.117	-5.6039
122.33	0.9256	49.832	-6.8255	0.54054	-2.8062	-0.13414	0.22515	0.0043299	0.66022	-1.3176	3552.2	22.165	0.40149	78.261	-58.531	74.251	73.838	21.933	-0.041841	-6.7327	0.59453	-2.7527	36.117	-5.6039
122.33	0.93175	49.83	-6.8261	0.54166	-2.8062	-0.13141	0.22249	0.009703	0.66022	-1.3176	3551.5	22.163	0.40416	78.261	-58.569	74.251	73.838	21.933	-0.041841	-6.7327	0.59453	-2.7527	36.117	-5.6039
122.33	0.938	49.827	-6.8268	0.54277	-2.8061	-0.12852	0.21948	0.015055	0.66022	-1.3176	3550.9	22.162	0.40687	78.261	-58.61	74.252	73.838	21.933	-0.041841	-6.7327	0.59453	-2.7527	36.117	-5.6039
122.33	0.94433	49.826	-6.8274	0.54386	-2.806	-0.12546	0.21612	0.020376	0.66022	-1.3176	3550.2	22.162	0.40962	78.261	-58.654	74.252	73.838	21.933	-0.041841	-6.7327	0.59453	-2.7527	36.117	-5.6039
122.33	0.95073	49.824	-6.828	0.54493	-2.8059	-0.12224	0.21243	0.025658	0.66022	-1.3176	3549.6	22.161	0.4124	78.261	-58.701	74.253	73.838	21.933	-0.041841	-6.7327	0.59453	-2.7527	36.117	-5.6039
122.33	0.95719	49.823	-6.8286	0.54598	-2.8058	-0.11886	0.2084	0.030892	0.66022	-1.3176	3548.9	22.161	0.4152	78.261	-58.751	74.254	73.838	21.933	-0.041841	-6.7327	0.59453	-2.7527	36.117	-5.6039
122.33	0.96369	49.823	-6.8292	0.54701	-2.8056	-0.11534	0.20404	0.036069	0.66022	-1.3176	3548.3	22.16	0.41802	78.261	-58.804	74.254	73.838	21.933	-0.041841	-6.7327	0.59453	-2.7527	36.117	-5.6039
122.33	0.97023	49.822	-6.8298	0.54802	-2.8054	-0.11167	0.19937	0.041181	0.66022	-1.3176	3547.6	22.16	0.42086	78.26	-58.859	74.255	73.838	21.933	-0.041841	-6.7327	0.59453	-2.7527	36.117	-5.6039
122.33	0.97678	49.823	-6.8303	0.549	-2.8052	-0.10787	0.19439	0.046217	0.66022	-1.3176	3547.0	22.161	0.4237	78.26	-58.918	74.255	73.838	21.933	-0.041841	-6.7327	0.59453	-2.7527	36.117	-5.6039
122.33	0.98335	49.823	-6.8309	0.54996	-2.8049	-0.10394	0.18912	0.051172	0.66022	-1.3176	3546.3	22.161	0.42655	78.26	-58.979	74.256	73.838	21.933	-0.041841	-6.7327	0.59453	-2.7527	36.117	-5.6039
122.33	0.98992	49.824	-6.8314	0.5509	-2.8047	-0.099876	0.18356	0.056035	0.66022	-1.3176	3545.7	22.161	0.4294	78.26	-59.043	74.257	73.838	21.933	-0.041841	-6.7327	0.59453	-2.7527	36.117	-5.6039
122.33	0.99647	49.826	-6.8319	0.5518	-2.8044	-0.095699	0.17772	0.060799	0.66022	-1.3176	3545.0	22.162	0.43224	78.26	-59.11	74.257	73.838	21.933	-0.041841	-6.7327	0.59453	-2.7527	36.117	-5.6039
122.32	1.003	49.827	-6.8323	0.55267	-2.8041	-0.09141	0.17161	0.065456	0.66022	-1.3176	3544.4	22.163	0.43507	78.26	-59.18	74.258	73.838	21.933	-0.041841	-6.7327	0.59453	-2.7527	36.117	-5.6039
122.32	1.0095	49.83	-6.8328	0.55351	-2.8037	-0.087016	0.16525	0.069999	0.66022	-1.3176	3543.7	22.164	0.43789	78.26	-59.252	74.258	73.838	21.933	-0.041841	-6.7327	0.59453	-2.7527	36.117	-5.6039
122.32	1.0159	49.832	-6.8332	0.55432	-2.8034	-0.082526	0.15865	0.07442	0.66022	-1.3176	3543.1	22.165	0.44068	78.259	-59.327	74.259	73.838	21.933	-0.041841	-6.7327	0.59453	-2.7527	36.117	-5.6039
122.32	1.0223	49.835	-6.8336	0.5551	-2.803	-0.077945	0.15182	0.078711	0.66022	-1.3176	3542.4	22.167	0.44345	78.259	-59.405	74.26	73.838	21.933	-0.041841	-6.7327	0.59453	-2.7527	36.117	-5.6039
122.32	1.0286	49.838	-6.834	0.55584	-2.8026	-0.073282	0.14477	0.082867	0.66022	-1.3176	3541.8	22.168	0.44619	78.259	-59.485	74.26	73.838	21.933	-0.041841	-6.7327	0.59453	-2.7527	36.117	-5.6039
122.32	1.0348	49.842	-6.8343	0.55655	-2.8022	-0.068544	0.13751	0.086879	0.66022	-1.3176	3541.1	22.17	0.44889	78.259	-59.568	74.261	73.838	21.933	-0.041841	-6.7327	0.59453	-2.7527	36.117	-5.6039
122.31	1.041	49.846	-6.8347	0.55722	-2.8017	-0.063739	0.13006	0.090742	0.66022	-1.3176	3540.4	22.172	0.45155	78.259	-59.653	74.261	73.838	21.933	-0.041841	-6.7327	0.59453	-2.7527	36.117	-5.6039
122.31	1.047	49.85	-6.835	0.55785	-2.8013	-0.058874	0.12244	0.09445	0.66022	-1.3176	3539.8	22.174	0.45417	78.259	-59.741	74.262	73.838	21.933	-0.041841	-6.7327	0.59453	-2.7527	36.117	-5.6039
122.31	1.0529	49.855	-6.8352	0.55844	-2.8008	-0.053959	0.11465	0.097997	0.66022	-1.3176	3539.1	22.176	0.45674	78.259	-59.832	74.263	73.838	21.933	-0.041841	-6.7327	0.59453	-2.7527	36.117	-5.6039
122.31	1.0587	49.86	-6.8355	0.55899	-2.8003	-0.049	0.10671	0.10138	0.66022	-1.3176	3538.5	22.179	0.45926	78.259	-59.925	74.263	73.838	21.933	-0.041841	-6.7327	0.59453	-2.7527	36.117	-5.6039
122.31	1.0644	49.865	-6.8357	0.55951	-2.7998	-0.044006	0.09864	0.10459	0.66022	-1.3176	3537.8	22.181	0.46173	78.258	-60.021	74.264	73.838	21.933	-0.041841	-6.7327	0.59453	-2.7527	36.117	-5.6039
122.3	1.07	49.87	-6.8359	0.55998	-2.7992	-0.038985	0.090445	0.10762	0.66022	-1.3176	3537.2	22.184	0.46414	78.258	-60.119	74.264	73.838	21.933	-0.041841	-6.7327	0.59453	-2.7527	36.117	-5.6039
122.3	1.0754	49.876	-6.8361	0.56041	-2.7987	-0.033946	0.082143	0.11047	0.66022	-1.3176	3536.5	22.186	0.46648	78.258	-60.219	74.265	73.838	21.933	-0.041841	-6.7327	0.59453	-2.7527	36.117	-5.6039
122.3	1.0806	49.882	-6.8363	0.5608	-2.7981	-0.028896	0.073748	0.11314	0.66022	-1.3176	3535.9	22.189	0.46876	78.258	-60.322	74.266	73.838	21.933	-0.041841	-6.7327	0.59453	-2.7527	36.117	-5.6039
122.3	1.0857	49.888	-6.8364	0.56115	-2.7975	-0.023844	0.065276	0.11562	0.66022	-1.3176	3535.2	22.192	0.47098	78.258	-60.427	74.266	73.838	21.933	-0.041841	-6.7327	0.59453	-2.7527	36.117	-5.6039
122.29	1.0907	49.895	-6.8365	0.56145	-2.797	-0.018797	0.056741	0.1179	0.66022	-1.3176	3534.6	22.195	0.47312	78.258	-60.534	74.267	73.838	21.933	-0.041841	-6.7327	0.59453	-2.7527	36.117	-5.6039
122.29	1.0954	49.901	-6.8366	0.56172	-2.7964	-0.013765	0.048157	0.11999	0.66022	-1.3176	3533.9	22.198	0.47519	78.258	-60.644	74.267	73.838	21.933	-0.041841	-6.7327	0.59453	-2.7527	36.117	-5.6039
122.29	1.1	49.908	-6.8367	0.56194	-2.7958	-0.008754	0.039539	0.12189	0.66022	-1.3176	3533.2	22.202	0.47719	78.257	-60.756	74.268	73.838	21.933	-0.041841	-6.7327	0.59453	-2.7527	36.117	-5.6039
122.28	1.1045	49.915	-6.8367	0.56211	-2.7952	-0.0037735	0.030903	0.12358	0.66022	-1.3176	3532.6	22.205	0.4791	78.257	-60.87	74.269	73.838	21.933	-0.041841	-6.7327	0.59453	-2.7527	36.117	-5.6039
122.28	1.1087	49.922	-6.8367	0.56225	-2.7945	0.0011692	0.022261	0.12507	0.66022	-1.3176	3531.9	22.208	0.48094	78.257	-60.986	74.269	73.838	21.933	-0.041841	-6.7327	0.59453	-2.7527	36.117	-5.6039
122.28	1.1127	49.93	-6.8367	0.56233	-2.7939	0.0060661	0.013629	0.12636	0.66022	-1.3176	3531.3	22.212	0.4827	78.257	-61.105	74.27	73.838	21.933	-0.041841	-6.7327	0.59453	-2.7527	36.117	-5.6039
122.27	1.1166	49.937	-6.8366	0.56238	-2.7933	0.01091	0.0050213	0.12745	0.66022	-1.3176	3530.6	22.215	0.48438	78.257	-61.225	74.27	73.838	21.933	-0.041841	-6.7327	0.59453	-2.7527	36.117	-5.6039
122.27	1.1203	49.945	-6.8366	0.56239	-2.7926	0.015692	-0.0035487	0.12833	0.66022	-1.3176	3530.0	22.219	0.48597	78.257	-61.348	74.271	73.838	21.933	-0.041841	-6.7327	0.59453	-2.7527	36.117	-5.6039
122.27	1.1237	49.952	-6.8365	0.56235	-2.792	0.021274	-0.011032	0.12885	0.66022	-1.3176	3529.3	22.223	0.48747	78.257	-61.472	74.272	73.838	21.933	-0.041841	-6.7327	0.59453	-2.7527	36.117	-5.6039
122.26	1.127	49.96	-6.8364	0.56227	-2.7913	0.026796	-0.018455	0.12918	0.66022	-1.3176	3528.7	22.226	0.4889	78.256	-61.599	74.272	73.838	21.933	-0.041841	-6.7327	0.59453	-2.7527	36.117	-5.6039
122.26	1.1301	49.968	-6.8362	0.56216	-2.7907	0.03223	-0.025834	0.12934	0.66022	-1.3176	3528.0	22.23	0.49023	78.256	-61.727	74.273	73.838	21.933	-0.041841	-6.7327	0.59453	-2.7527	36.117	-5.6039
122.26	1.133	49.976	-6.836	0.56202	-2.79	0.037568	-0.033159	0.12932	0.66022	-1.3176	3527.3	22.234	0.49149	78.256	-61.857	74.273	73.838	21.933	-0.041841	-6.7327	0.59453	-2.7527	36.117	-5.6039
122.25	1.1357	49.984	-6.8358	0.56183	-2.7894	0.042802	-0.040419	0.12912	0.66022	-1.3176	3526.7	22.238	0.49265	78.256	-61.989	74.274	73.838	21.933	-0.041841	-6.7327	0.59453	-2.7527	36.117	-5.6039
122.25	1.1382	49.993	-6.8356	0.56161	-2.7888	0.047928	-0.047606	0.12875	0.66022	-1.3176	3526.0	22.242	0.49373	78.256	-62.123	74.275	73.838	21.933	-0.041841	-6.7327	0.59453	-2.7527	36.117	-5.6039
122.24	1.1404	50.001	-6.8354	0.56136	-2.7881	0.052938	-0.054709	0.12819	0.66022	-1.3176	3525.4	22.246	0.49472	78.256	-62.258	74.275	73.838	21.933	-0.041841	-6.7327	0.59453	-2.7527	36.117	-5.6039
122.24	1.1425	50.009	-6.8351	0.56107	-2.7875	0.057826	-0.061718	0.12747	0.66022	-1.3176	3524.7	22.25	0.49563	78.256	-62.396	74.276	73.838	21.933	-0.041841	-6.7327	0.59453	-2.7527	36.117	-5.6039
122.24	1.1444	50.018	-6.8348	0.56074	-2.7868	0.062586	-0.068626	0.12657	0.66022	-1.3176	3524.1	22.254	0.49645	78.256	-62.534	74.276	73.838	21.933	-0.041841	-6.7327	0.59453	-2.7527	36.117	-5.6039
122.23	1.1461	50.026	-6.8345	0.56038	-2.7862	0.067212	-0.075421	0.1255	0.66022	-1.3176	3523.4	22.258	0.49719	78.255	-62.675	74.277	73.838	21.933	-0.041841	-6.7327	0.59453	-2.7527	36.117	-5.6039
122.23	1.1476	50.034	-6.8341	0.55999	-2.7856	0.071699	-0.082097	0.12427	0.66022	-1.3176	3522.7	22.261	0.49784	78.255	-62.817	74.278	73.838	21.933	-0.041841	-6.7327	0.59453	-2.7527	36.117	-5.6039
122.23	1.1489	50.043	-6.8337	0.55956	-2.785	0.07604	-0.088643	0.12287	0.66022	-1.3176	3522.1	22.265	0.49841	78.255	-62.96	74.278	73.838	21.933	-0.041841	-6.7327	0.59453	-2.7527	36.117	-5.6039
122.22	1.15	50.051	-6.8333	0.5591	-2.7844	0.080232	-0.095053	0.1213	0.66022	-1.3176	3521.4	22.269	0.49889	78.255	-63.105	74.279	73.838	21.933	-0.041841	-6.7327	0.59453	-2.7527	36.117	-5.6039
122.22	1.1509	50.059	-6.8329	0.55861	-2.7838	0.084269	-0.10132	0.11958	0.66022	-1.3176	3520.8	22.273	0.49929	78.255	-63.251	74.28	73.838	21.933	-0.041841	-6.7327	0.59453	-2.7527	36.117	-5.6039
122.22	1.1517	50.068	-6.8325	0.55809	-2.7832	0.088146	-0.10743	0.1177	0.66022	-1.3176	3520.1	22.277	0.4996	78.255	-63.399	74.28	73.838	21.933	-0.041841	-6.7327	0.59453	-2.7527	36.117	-5.6039
122.21	1.1522	50.076	-6.8321	0.55753	-2.7826	0.091859	-0.11338	0.11567	0.66022	-1.3176	3519.4	22.281	0.49983	78.255	-63.548	74.281	73.838	21.933	-0.041841	-6.7327	0.59453	-2.7527	36.117	-5.6039
122.21	1.1526	50.084	-6.8316	0.55695	-2.782	0.095404	-0.11916	0.11349	0.66022	-1.3176	3518.8	22.285	0.49998	78.255	-63.698	74.282	73.838	21.933	-0.041841	-6.7327	0.59453	-2.7527	36.117	-5.6039
122.2	1.1527	50.093	-6.8311	0.55634	-2.7814	0.098777	-0.12477	0.11116	0.66022	-1.3176	3518.1	22.289	0.50005	78.255	-63.85	74.282	73.838	21.933	-0.041841	-6.7327	0.59453	-2.7527	36.117	-5.6039
122.2	1.1527	50.101	-6.8306	0.55571	-2.7809	0.10197	-0.13019	0.10869	0.66022	-1.3176	3517.5	22.293	0.50004	78.255	-64.002	74.283	73.838	21.933	-0.041841	-6.7327	0.59453	-2.7527	36.117	-5.6039
122.2	1.1525	50.109	-6.8301	0.55504	-2.7804	0.10499	-0.13543	0.10608	0.66022	-1.3176	3516.8	22.297	0.49996	78.254	-64.156	74.283	73.838	21.933	-0.041841	-6.7327	0.59453	-2.7527	36.117	-5.6039
122.19	1.1521	50.117	-6.8295	0.55435	-2.7798	0.10782	-0.14047	0.10333	0.66022	-1.3176	3516.1	22.3	0.49979	78.254	-64.31	74.284	73.838	21.933	-0.041841	-6.7327	0.59453	-2.7527	36.117	-5.6039
122.19	1.1515	50.124	-6.829	0.55364	-2.7793	0.11047	-0.14531	0.10046	0.66022	-1.3176	3515.5	22.304	0.49955	78.254	-64.466	74.285	73.838	21.933	-0.041841	-6.7327	0.59453	-2.7527	36.117	-5.6039
122.19	1.1508	50.132	-6.8284	0.5529	-2.7788	0.11294	-0.14995	0.097459	0.66022	-1.3176	3514.8	22.308	0.49923	78.254	-64.622	74.285	73.838	21.933	-0.041841	-6.7327	0.59453	-2.7527	36.117	-5.6039
122.18	1.1499	50.14	-6.8279	0.55214	-2.7783	0.11521	-0.15437	0.094338	0.66022	-1.3176	3514.2	22.311	0.49884	78.254	-64.78	74.286	73.838	21.933	-0.041841	-6.7327	0.59453	-2.7527	36.117	-5.6039
122.18	1.1488	50.147	-6.8273	0.55136	-2.7779	0.11728	-0.15858	0.091102	0.66022	-1.3176	3513.5	22.315	0.49837	78.254	-64.938	74.287	73.838	21.933	-0.041841	-6.7327	0.59453	-2.7527	36.117	-5.6039
122.18	1.1476	50.154	-6.8267	0.55055	-2.7774	0.11917	-0.16257	0.087754	0.66022	-1.3176	3512.9	22.318	0.49783	78.254	-65.097	74.287	73.838	21.933	-0.041841	-6.7327	0.59453	-2.7527	36.117	-5.6039
122.18	1.1462	50.162	-6.8261	0.54973	-2.777	0.12085	-0.16633	0.084299	0.66022	-1.3176	3512.2	22.322	0.49723	78.254	-65.257	74.288	73.838	21.933	-0.041841	-6.7327	0.59453	-2.7527	36.117	-5.6039
122.17	1.1446	50.169	-6.8255	0.54889	-2.7766	0.12234	-0.16987	0.080744	0.66022	-1.3176	3511.5	22.325	0.49655	78.254	-65.417	74.289	73.838	21.933	-0.041841	-6.7327	0.59453	-2.7527	36.117	-5.6039
122.17	1.1429	50.176	-6.8249	0.54803	-2.7762	0.12364	-0.17317	0.077092	0.66022	-1.3176	3510.9	22.328	0.49581	78.254	-65.578	74.289	73.838	21.933	-0.041841	-6.7327	0.59453	-2.7527	36.117	-5.6039
122.17	1.1411	50.182	-6.8243	0.54716	-2.7758	0.12473	-0.17623	0.073349	0.66022	-1.3176	3510.2	22.331	0.49501	78.253	-65.739	74.29	73.838	21.933	-0.041841	-6.7327	0.59453	-2.7527	36.117	-5.6039
122.16	1.1391	50.189	-6.8236	0.54627	-2.7755	0.12562	-0.17906	0.06952	0.66022	-1.3176	3509.6	22.334	0.49414	78.253	-65.901	74.291	73.838	21.933	-0.041841	-6.7327	0.59453	-2.7527	36.117	-5.6039
122.16	1.1369	50.195	-6.823	0.54537	-2.7751	0.12632	-0.18165	0.065611	0.66022	-1.3176	3508.9	22.337	0.49321	78.253	-66.063	74.291	73.838	21.933	-0.041841	-6.7327	0.59453	-2.7527	36.117	-5.6039
122.16	1.1346	50.201	-6.8224	0.54445	-2.7748	0.12681	-0.18399	0.061628	0.66022	-1.3176	3508.2	22.34	0.49222	78.253	-66.226	74.292	73.838	21.933	-0.041841	-6.7327	0.59453	-2.7527	36.117	-5.6039
122.16	1.1322	50.207	-6.8217	0.54353	-2.7745	0.12711	-0.18609	0.057575	0.66022	-1.3176	3507.6	22.343	0.49117	78.253	-66.388	74.292	73.838	21.933	-0.041841	-6.7327	0.59453	-2.7527	36.117	-5.6039
122.15	1.1297	50.213	-6.8211	0.54259	-2.7742	0.1272	-0.18794	0.053458	0.66022	-1.3176	3506.9	22.346	0.49007	78.253	-66.551	74.293	73.838	21.933	-0.041841	-6.7327	0.59453	-2.7527	36.117	-5.6039
122.15	1.127	50.218	-6.8205	0.54165	-2.774	0.1271	-0.18954	0.049283	0.66022	-1.3176	3506.3	22.348	0.48891	78.253	-66.713	74.294	73.838	21.933	-0.041841	-6.7327	0.59453	-2.7527	36.117	-5.6039
122.15	1.1242	50.223	-6.8198	0.5407	-2.7737	0.1268	-0.19089	0.045056	0.66022	-1.3176	3505.6	22.351	0.4877	78.253	-66.874	74.294	73.838	21.933	-0.041841	-6.7327	0.59453	-2.7527	36.117	-5.6039
122.15	1.1213	50.228	-6.8192	0.53974	-2.7735	0.12631	-0.19198	0.040783	0.66022	-1.3176	3504.9	22.353	0.48644	78.253	-67.034	74.295	73.838	21.933	-0.041841	-6.7327	0.59453	-2.7527	36.117	-5.6039
122.14	1.1183	50.233	-6.8186	0.53878	-2.7733	0.12562	-0.19283	0.036468	0.66022	-1.3176	3504.3	22.355	0.48513	78.253	-67.191	74.296	73.838	21.933	-0.041841	-6.7327	0.59453	-2.7527	36.117	-5.6039
122.14	1.1152	50.237	-6.8179	0.53781	-2.7732	0.12474	-0.19343	0.032119	0.66022	-1.3176	3503.6	22.358	0.48378	78.253	-67.339	74.296	73.838	21.933	-0.041841	-6.7327	0.59453	-2.7527	36.117	-5.6039
122.14	1.1119	50.242	-6.8173	0.53685	-2.773	0.12367	-0.19378	0.02774	0.66022	-1.3176	3502.9	22.36	0.48238	78.252	-67.456	74.297	73.838	21.933	-0.041841	-6.7327	0.59453	-2.7527	36.117	-5.6039
122.14	1.1086	50.246	-6.8167	0.53588	-2.7729	0.12241	-0.19387	0.023337	0.66022	-1.3176	3502.3	22.361	0.48094	78.252	-67.46	74.298	73.838	21.933	-0.041841	-6.7327	0.59453	-2.7527	36.117	-5.6039
122.14	1.1052	50.249	-6.8161	0.53491	-2.7728	0.12097	-0.19372	0.018916	0.66022	-1.3176	3501.6	22.363	0.47946	78.252	-67.345	74.298	73.838	21.933	-0.041841	-6.7327	0.59453	-2.7527	36.117	-5.6039
122.13	1.1017	50.253	-6.8155	0.53394	-2.7727	0.11934	-0.19331	0.014484	0.66022	-1.3176	3501.0	22.365	0.47794	78.252	-67.195	74.299	73.838	21.933	-0.041841	-6.7327	0.59453	-2.7527	36.117	-5.6039
122.13	1.0981	50.256	-6.8149	0.53297	-2.7726	0.11754	-0.19266	0.010045	0.66022	-1.3176	3500.3	22.366	0.47638	78.252	-67.037	74.299	73.838	21.933	-0.041841	-6.7327	0.59453	-2.7527	36.117	-5.6039
122.13	1.0944	50.259	-6.8143	0.53201	-2.7726	0.11556	-0.19177	0.005605	0.66022	-1.3176	3499.6	22.368	0.4748	78.252	-66.875	74.3	73.838	21.933	-0.041841	-6.7327	0.59453	-2.7527	36.117	-5.6039
122.13	1.0907	50.262	-6.8137	0.53106	-2.7726	0.11341	-0.19063	0.0011705	0.66022	-1.3176	3499.0	22.369	0.47318	78.252	-66.712	74.301	73.838	21.933	-0.041841	-6.7327	0.59453	-2.7527	36.117	-5.6039
122.13	1.0869	50.264	-6.8132	0.53011	-2.7726	0.11109	-0.18925	-0.0032533	0.66022	-1.3176	3498.3	22.37	0.47153	78.252	-66.548	74.301	73.838	21.933	-0.041841	-6.7327	0.59453	-2.7527	36.117	-5.6039
122.13	1.0831	50.266	-6.8126	0.52916	-2.7726	0.10861	-0.18763	-0.0076608	0.66022	-1.3176	3497.7	22.371	0.46985	78.251	-66.385	74.302	73.838	21.933	-0.041841	-6.7327	0.59453	-2.7527	36.117	-5.6039
122.13	1.0791	50.268	-6.8121	0.52823	-2.7727	0.10596	-0.18577	-0.012046	0.66022	-1.3176	3497.0	22.372	0.46815	78.251	-66.222	74.303	73.838	21.933	-0.041841	-6.7327	0.59453	-2.7527	36.117	-5.6039
122.13	1.0752	50.27	-6.8116	0.52731	-2.7727	0.10316	-0.18368	-0.016404	0.66022	-1.3176	3496.3	22.373	0.46643	78.251	-66.06	74.303	73.838	21.933	-0.041841	-6.7327	0.59453	-2.7527	36.117	-5.6039
122.13	1.0711	50.271	-6.8111	0.52639	-2.7728	0.10021	-0.18136	-0.02073	0.66022	-1.3176	3495.7	22.374	0.46469	78.251	-65.898	74.304	73.838	21.933	-0.041841	-6.7327	0.59453	-2.7527	36.117	-5.6039
122.13	1.0671	50.272	-6.8106	0.52549	-2.7729	0.097106	-0.17882	-0.025016	0.66022	-1.3176	3495.0	22.374	0.46293	78.251	-65.738	74.304	73.838	21.933	-0.041841	-6.7327	0.59453	-2.7527	36.117	-5.6039
122.12	1.063	50.273	-6.8101	0.52461	-2.7731	0.093863	-0.17605	-0.02926	0.66022	-1.3176	3494.4	22.375	0.46116	78.251	-65.578	74.305	73.838	21.933	-0.041841	-6.7327	0.59453	-2.7527	36.117	-5.6039
122.12	1.0589	50.273	-6.8096	0.52373	-2.7732	0.090482	-0.17307	-0.033454	0.66022	-1.3176	3493.7	22.375	0.45937	78.251	-65.419	74.306	73.838	21.933	-0.041841	-6.7327	0.59453	-2.7527	36.117	-5.6039
122.12	1.0547	50.273	-6.8092	0.52288	-2.7734	0.08697	-0.16987	-0.037594	0.66022	-1.3176	3493.0	22.375	0.45757	78.25	-65.261	74.306	73.838	21.933	-0.041841	-6.7327	0.59453	-2.7527	36.117	-5.6039
122.12	1.0506	50.273	-6.8088	0.52204	-2.7736	0.08333	-0.16647	-0.041675	0.66022	-1.3176	3492.4	22.375	0.45577	78.25	-65.104	74.307	73.838	21.933	-0.041841	-6.7327	0.59453	-2.7527	36.117	-5.6039
122.12	1.0464	50.273	-6.8084	0.52121	-2.7738	0.079568	-0.16286	-0.045692	0.66022	-1.3176	3491.7	22.375	0.45396	78.25	-64.948	74.307	73.838	21.933	-0.041841	-6.7327	0.59453	-2.7527	36.117	-5.6039
122.12	1.0422	50.272	-6.808	0.52041	-2.7741	0.07569	-0.15905	-0.04964	0.66022	-1.3176	3491.1	22.374	0.45214	78.25	-64.793	74.308	73.838	21.933	-0.041841	-6.7327	0.59453	-2.7527	36.117	-5.6039
122.12	1.038	50.271	-6.8076	0.51962	-2.7743	0.071702	-0.15505	-0.053514	0.66022	-1.3176	3490.4	22.374	0.45032	78.25	-64.64	74.308	73.838	21.933	-0.041841	-6.7327	0.59453	-2.7527	36.117	-5.6039
122.12	1.0338	50.27	-6.8072	0.51886	-2.7746	0.06761	-0.15086	-0.057309	0.66022	-1.3176	3489.7	22.373	0.44851	78.25	-64.488	74.309	73.838	21.933	-0.041841	-6.7327	0.59453	-2.7527	36.117	-5.6039
122.12	1.0296	50.268	-6.8069	0.51811	-2.7749	0.063418	-0.14649	-0.061021	0.66022	-1.3176	3489.1	22.373	0.44669	78.249	-64.338	74.31	73.838	21.933	-0.041841	-6.7327	0.59453	-2.7527	36.117	-5.6039
122.12	1.0255	50.266	-6.8066	0.51739	-2.7752	0.059134	-0.14194	-0.064646	0.66022	-1.3176	3488.4	22.372	0.44489	78.249	-64.188	74.31	73.838	21.933	-0.041841	-6.7327	0.59453	-2.7527	36.117	-5.6039
122.13	1.0213	50.264	-6.8063	0.51669	-2.7755	0.054764	-0.13722	-0.068178	0.66022	-1.3176	3487.8	22.371	0.44309	78.249	-64.041	74.311	73.838	21.933	-0.041841	-6.7327	0.59453	-2.7527	36.117	-5.6039
122.13	1.0172	50.262	-6.8061	0.51602	-2.7759	0.050312	-0.13234	-0.071614	0.66022	-1.3176	3487.1	22.37	0.4413	78.249	-63.894	74.311	73.838	21.933	-0.041841	-6.7327	0.59453	-2.7527	36.117	-5.6039
122.13	1.0131	50.259	-6.8058	0.51537	-2.7763	0.045787	-0.1273	-0.07495	0.66022	-1.3176	3486.5	22.369	0.43952	78.249	-63.75	74.312	73.838	21.933	-0.041841	-6.7327	0.59453	-2.7527	36.117	-5.6039
122.13	1.009	50.256	-6.8056	0.51475	-2.7766	0.041194	-0.12211	-0.078182	0.66022	-1.3176	3485.8	22.367	0.43776	78.248	-63.607	74.312	73.838	21.933	-0.041841	-6.7327	0.59453	-2.7527	36.117	-5.6039
122.13	1.005	50.253	-6.8054	0.51415	-2.777	0.036539	-0.11677	-0.081305	0.66022	-1.3176	3485.1	22.366	0.43602	78.248	-63.465	74.313	73.838	21.933	-0.041841	-6.7327	0.59453	-2.7527	36.117	-5.6039
122.13	1.001	50.249	-6.8052	0.51358	-2.7775	0.03183	-0.1113	-0.084317	0.66022	-1.3176	3484.5	22.364	0.43429	78.248	-63.325	74.313	73.838	21.933	-0.041841	-6.7327	0.59453	-2.7527	36.117	-5.6039
122.13	0.99711	50.246	-6.8051	0.51304	-2.7779	0.027072	-0.1057	-0.087213	0.66022	-1.3176	3483.8	22.363	0.43259	78.248	-63.187	74.314	73.838	21.933	-0.041841	-6.7327	0.59453	-2.7527	36.117	-5.6039
122.13	0.99323	50.242	-6.805	0.51252	-2.7783	0.022272	-0.099974	-0.08999	0.66022	-1.3176	3483.2	22.361	0.43091	78.247	-63.051	74.314	73.838	21.933	-0.041841	-6.7327	0.59453	-2.7527	36.117	-5.6039
122.13	0.98942	50.237	-6.8049	0.51204	-2.7788	0.017437	-0.094135	-0.092645	0.66022	-1.3176	3482.5	22.359	0.42926	78.247	-62.917	74.315	73.838	21.933	-0.041841	-6.7327	0.59453	-2.7527	36.117	-5.6039
122.13	0.98567	50.233	-6.8048	0.51158	-2.7793	0.012573	-0.088188	-0.095176	0.66022	-1.3176	3481.8	22.357	0.42763	78.247	-62.784	74.315	73.838	21.933	-0.041841	-6.7327	0.59453	-2.7527	36.117	-5.6039
122.14	0.982	50.228	-6.8047	0.51116	-2.7797	0.0076865	-0.082141	-0.097578	0.66022	-1.3176	3481.2	22.355	0.42604	78.247	-62.654	74.316	73.838	21.933	-0.041841	-6.7327	0.59453	-2.7527	36.117	-5.6039
122.14	0.97839	50.223	-6.8047	0.51076	-2.7802	0.0027846	-0.076001	-0.099849	0.66022	-1.3176	3480.5	22.353	0.42448	78.246	-62.525	74.316	73.838	21.933	-0.041841	-6.7327	0.59453	-2.7527	36.117	-5.6039
122.14	0.97487	50.218	-6.8047	0.5104	-2.7807	-0.0021263	-0.069778	-0.10199	0.66022	-1.3176	3479.9	22.35	0.42295	78.246	-62.398	74.317	73.838	21.933	-0.041841	-6.7327	0.59453	-2.7527	36.117	-5.6039
122.14	0.97143	50.213	-6.8047	0.51006	-2.7812	-0.0070396	-0.063478	-0.10399	0.66022	-1.3176	3479.2	22.348	0.42146	78.246	-62.274	74.317	73.838	21.933	-0.041841	-6.7327	0.59453	-2.7527	36.117	-5.6039
122.14	0.96808	50.207	-6.8048	0.50976	-2.7818	-0.011949	-0.05711	-0.10585	0.66022	-1.3176	3478.6	22.345	0.42001	78.246	-62.151	74.318	73.838	21.933	-0.041841	-6.7327	0.59453	-2.7527	36.117	-5.6039
122.15	0.96483	50.201	-6.8049	0.50949	-2.7823	-0.016847	-0.050681	-0.10757	0.66022	-1.3176	3477.9	22.343	0.4186	78.245	-62.031	74.318	73.838	21.933	-0.041841	-6.7327	0.59453	-2.7527	36.117	-5.6039
122.15	0.96167	50.195	-6.805	0.50926	-2.7828	-0.021729	-0.044201	-0.10915	0.66022	-1.3176	3477.2	22.34	0.41723	78.245	-61.912	74.319	73.838	21.933	-0.041841	-6.7327	0.59453	-2.7527	36.117	-5.6039
122.15	0.95862	50.189	-6.8051	0.50905	-2.7834	-0.026586	-0.037677	-0.11059	0.66022	-1.3176	3476.6	22.337	0.41591	78.245	-61.796	74.319	73.838	21.933	-0.041841	-6.7327	0.59453	-2.7527	36.117	-5.6039
122.15	0.95567	50.183	-6.8052	0.50888	-2.784	-0.031414	-0.031118	-0.11188	0.66022	-1.3176	3475.9	22.334	0.41463	78.245	-61.682	74.32	73.838	21.933	-0.041841	-6.7327	0.59453	-2.7527	36.117	-5.6039
122.15	0.95283	50.176	-6.8054	0.50874	-2.7845	-0.036205	-0.024531	-0.11303	0.66022	-1.3176	3475.3	22.331	0.4134	78.244	-61.571	74.32	73.838	21.933	-0.041841	-6.7327	0.59453	-2.7527	36.117	-5.6039
122.16	0.95011	50.17	-6.8056	0.50863	-2.7851	-0.040954	-0.017926	-0.11402	0.66022	-1.3176	3474.6	22.328	0.41222	78.244	-61.461	74.32	73.838	21.933	-0.041841	-6.7327	0.59453	-2.7527	36.117	-5.6039
122.16	0.94751	50.163	-6.8058	0.50856	-2.7857	-0.045654	-0.011311	-0.11487	0.66022	-1.3176	3474.0	22.325	0.41109	78.244	-61.354	74.321	73.838	21.933	-0.041841	-6.7327	0.59453	-2.7527	36.117	-5.6039
122.16	0.94503	50.156	-6.806	0.50852	-2.7862	-0.050298	-0.0046943	-0.11556	0.66022	-1.3176	3473.3	22.322	0.41002	78.243	-61.25	74.321	73.838	21.933	-0.041841	-6.7327	0.59453	-2.7527	36.117	-5.6039
122.16	0.94268	50.149	-6.8063	0.50851	-2.7868	-0.054882	0.0019159	-0.11611	0.66022	-1.3176	3472.6	22.318	0.409	78.243	-61.147	74.322	73.838	21.933	-0.041841	-6.7327	0.59453	-2.7527	36.117	-5.6039
122.17	0.94045	50.141	-6.8066	0.50854	-2.7874	-0.059399	0.0085111	-0.1165	0.66022	-1.3176	3472.0	22.315	0.40804	78.243	-61.047	74.322	73.838	21.933	-0.041841	-6.7327	0.59453	-2.7527	36.117	-5.6039
122.17	0.93836	50.134	-6.8069	0.5086	-2.788	-0.063843	0.015083	-0.11674	0.66022	-1.3176	3471.3	22.312	0.40713	78.242	-60.95	74.323	73.838	21.933	-0.041841	-6.7327	0.59453	-2.7527	36.117	-5.6039
122.17	0.93641	50.126	-6.8072	0.50869	-2.7886	-0.068209	0.021622	-0.11683	0.66022	-1.3176	3470.7	22.308	0.40629	78.242	-60.855	74.323	73.838	21.933	-0.041841	-6.7327	0.59453	-2.7527	36.117	-5.6039
122.17	0.9346	50.119	-6.8076	0.50881	-2.7891	-0.07249	0.028122	-0.11677	0.66022	-1.3176	3470.0	22.305	0.4055	78.242	-60.762	74.323	73.838	21.933	-0.041841	-6.7327	0.59453	-2.7527	36.117	-5.6039
122.18	0.93293	50.111	-6.808	0.50897	-2.7897	-0.076682	0.034573	-0.11656	0.66022	-1.3176	3469.4	22.301	0.40478	78.241	-60.672	74.324	73.838	21.933	-0.041841	-6.7327	0.59453	-2.7527	36.117	-5.6039
122.18	0.9314	50.103	-6.8084	0.50916	-2.7903	-0.080779	0.040967	-0.11619	0.66022	-1.3176	3468.7	22.298	0.40412	78.241	-60.584	74.324	73.838	21.933	-0.041841	-6.7327	0.59453	-2.7527	36.117	-5.6039
122.18	0.93003	50.095	-6.8088	0.50938	-2.7909	-0.084776	0.047296	-0.11568	0.66022	-1.3176	3468.1	22.294	0.40352	78.241	-60.499	74.325	73.838	21.933	-0.041841	-6.7327	0.59453	-2.7527	36.117	-5.6039
122.18	0.9288	50.087	-6.8092	0.50963	-2.7915	-0.088567	0.053674	-0.11503	0.66022	-1.3176	3467.4	22.291	0.40299	78.24	-60.417	74.325	73.838	21.933	-0.041841	-6.7327	0.59453	-2.7527	36.117	-5.6039
122.19	0.92773	50.079	-6.8096	0.50992	-2.792	-0.091634	0.060703	-0.11433	0.66022	-1.3176	3466.7	22.287	0.40253	78.24	-60.337	74.325	73.838	21.933	-0.041841	-6.7327	0.59453	-2.7527	36.117	-5.6039
122.19	0.92682	50.071	-6.8101	0.51024	-2.7926	-0.094602	0.067607	-0.11346	0.66022	-1.3176	3466.1	22.283	0.40213	78.24	-60.26	74.326	73.838	21.933	-0.041841	-6.7327	0.59453	-2.7527	36.117	-5.6039
122.19	0.92606	50.063	-6.8106	0.5106	-2.7932	-0.097466	0.074375	-0.11242	0.66022	-1.3176	3465.4	22.28	0.40181	78.239	-60.185	74.326	73.838	21.933	-0.041841	-6.7327	0.59453	-2.7527	36.117	-5.6039
122.19	0.92547	50.055	-6.8111	0.51098	-2.7937	-0.10022	0.080997	-0.11122	0.66022	-1.3176	3464.8	22.276	0.40155	78.239	-60.113	74.327	73.838	21.933	-0.041841	-6.7327	0.59453	-2.7527	36.117	-5.6039
122.2	0.92503	50.047	-6.8116	0.5114	-2.7943	-0.10286	0.087465	-0.10986	0.66022	-1.3176	3464.1	22.272	0.40137	78.239	-60.044	74.327	73.838	21.933	-0.041841	-6.7327	0.59453	-2.7527	36.117	-5.6039
122.2	0.92476	50.039	-6.8121	0.51186	-2.7948	-0.10539	0.093769	-0.10834	0.66022	-1.3176	3463.5	22.269	0.40125	78.238	-59.978	74.328	73.838	21.933	-0.041841	-6.7327	0.59453	-2.7527	36.117	-5.6039
122.2	0.92466	50.031	-6.8126	0.51234	-2.7954	-0.10779	0.0999	-0.10667	0.66022	-1.3176	3462.8	22.265	0.40121	78.238	-59.914	74.328	73.838	21.933	-0.041841	-6.7327	0.59453	-2.7527	36.117	-5.6039
122.2	0.92472	50.023	-6.8132	0.51286	-2.7959	-0.11007	0.10585	-0.10484	0.66022	-1.3176	3462.2	22.261	0.40124	78.238	-59.853	74.328	73.838	21.933	-0.041841	-6.7327	0.59453	-2.7527	36.117	-5.6039
122.21	0.92495	50.015	-6.8138	0.5134	-2.7964	-0.11222	0.11161	-0.10286	0.66022	-1.3176	3461.5	22.258	0.40134	78.237	-59.794	74.329	73.838	21.933	-0.041841	-6.7327	0.59453	-2.7527	36.117	-5.6039
122.21	0.92534	50.008	-6.8143	0.51397	-2.7969	-0.11424	0.11718	-0.10074	0.66022	-1.3176	3460.9	22.254	0.40151	78.237	-59.739	74.329	73.838	21.933	-0.041841	-6.7327	0.59453	-2.7527	36.117	-5.6039
122.21	0.9259	50.0	-6.8149	0.51457	-2.7974	-0.11612	0.12254	-0.098475	0.66022	-1.3176	3460.2	22.251	0.40175	78.237	-59.686	74.33	73.838	21.933	-0.041841	-6.7327	0.59453	-2.7527	36.117	-5.6039
122.21	0.92662	49.992	-6.8155	0.5152	-2.7979	-0.11787	0.12768	-0.096071	0.66022	-1.3176	3459.6	22.247	0.40207	78.236	-59.636	74.33	73.838	21.933	-0.041841	-6.7327	0.59453	-2.7527	36.117	-5.6039
122.22	0.9275	49.985	-6.8161	0.51585	-2.7984	-0.11947	0.13261	-0.093533	0.66022	-1.3176	3458.9	22.244	0.40245	78.236	-59.588	74.33	73.838	21.933	-0.041841	-6.7327	0.59453	-2.7527	36.117	-5.6039
122.22	0.92854	49.977	-6.8167	0.51652	-2.7988	-0.12093	0.13732	-0.090864	0.66022	-1.3176	3458.2	22.24	0.4029	78.236	-59.544	74.331	73.838	21.933	-0.041841	-6.7327	0.59453	-2.7527	36.117	-5.6039
122.22	0.92975	49.97	-6.8173	0.51722	-2.7993	-0.12225	0.1418	-0.088069	0.66022	-1.3176	3457.6	22.237	0.40343	78.235	-59.502	74.331	73.838	21.933	-0.041841	-6.7327	0.59453	-2.7527	36.117	-5.6039
122.22	0.93111	49.963	-6.8179	0.51794	-2.7997	-0.12341	0.14603	-0.085154	0.66022	-1.3176	3456.9	22.234	0.40402	78.235	-59.463	74.332	73.838	21.933	-0.041841	-6.7327	0.59453	-2.7527	36.117	-5.6039
122.23	0.93262	49.956	-6.8185	0.51868	-2.8001	-0.12443	0.15003	-0.082122	0.66022	-1.3176	3456.3	22.231	0.40468	78.235	-59.427	74.332	73.838	21.933	-0.041841	-6.7327	0.59453	-2.7527	36.117	-5.6039
122.23	0.93429	49.949	-6.8191	0.51944	-2.8005	-0.1253	0.15378	-0.078978	0.66022	-1.3176	3455.6	22.228	0.4054	78.234	-59.394	74.332	73.838	21.933	-0.041841	-6.7327	0.59453	-2.7527	36.117	-5.6039
122.23	0.9361	49.942	-6.8198	0.52022	-2.8009	-0.12602	0.15729	-0.075729	0.66022	-1.3176	3455.0	22.224	0.40619	78.234	-59.363	74.333	73.838	21.933	-0.041841	-6.7327	0.59453	-2.7527	36.117	-5.6039
122.23	0.93807	49.936	-6.8204	0.52101	-2.8013	-0.12658	0.16053	-0.072379	0.66022	-1.3176	3454.3	22.222	0.40705	78.234	-59.335	74.333	73.838	21.933	-0.041841	-6.7327	0.59453	-2.7527	36.117	-5.6039
122.23	0.94017	49.929	-6.821	0.52182	-2.8017	-0.12699	0.16352	-0.068934	0.66022	-1.3176	3453.7	22.219	0.40796	78.233	-59.311	74.334	73.838	21.933	-0.041841	-6.7327	0.59453	-2.7527	36.117	-5.6039
122.24	0.94242	49.923	-6.8217	0.52265	-2.802	-0.12725	0.16625	-0.065399	0.66022	-1.3176	3453.0	22.216	0.40894	78.233	-59.289	74.334	73.838	21.933	-0.041841	-6.7327	0.59453	-2.7527	36.117	-5.6039
122.24	0.9448	49.917	-6.8223	0.52349	-2.8023	-0.12735	0.16871	-0.061781	0.66022	-1.3176	3452.4	22.213	0.40997	78.233	-59.269	74.335	73.838	21.933	-0.041841	-6.7327	0.59453	-2.7527	36.117	-5.6039
122.24	0.94731	49.912	-6.8229	0.52433	-2.8026	-0.1273	0.17091	-0.058084	0.66022	-1.3176	3451.7	22.211	0.41107	78.232	-59.253	74.335	73.838	21.933	-0.041841	-6.7327	0.59453	-2.7527	36.117	-5.6039
122.24	0.94996	49.906	-6.8236	0.52519	-2.8029	-0.12709	0.17284	-0.054315	0.66022	-1.3176	3451.1	22.208	0.41222	78.232	-59.24	74.335	73.838	21.933	-0.041841	-6.7327	0.59453	-2.7527	36.117	-5.6039
122.24	0.95272	49.901	-6.8242	0.52606	-2.8032	-0.12673	0.1745	-0.05048	0.66022	-1.3176	3450.4	22.206	0.41342	78.232	-59.229	74.336	73.838	21.933	-0.041841	-6.7327	0.59453	-2.7527	36.117	-5.6039
122.24	0.9556	49.895	-6.8248	0.52694	-2.8034	-0.12622	0.17589	-0.046585	0.66022	-1.3176	3449.8	22.203	0.41467	78.231	-59.221	74.336	73.838	21.933	-0.041841	-6.7327	0.59453	-2.7527	36.117	-5.6039
122.25	0.9586	49.891	-6.8255	0.52782	-2.8036	-0.12556	0.17701	-0.042636	0.66022	-1.3176	3449.1	22.201	0.41597	78.231	-59.216	74.337	73.838	21.933	-0.041841	-6.7327	0.59453	-2.7527	36.117	-5.6039
122.25	0.96171	49.886	-6.8261	0.52871	-2.8038	-0.12475	0.17785	-0.03864	0.66022	-1.3176	3448.4	22.199	0.41732	78.231	-59.214	74.337	73.838	21.933	-0.041841	-6.7327	0.59453	-2.7527	36.117	-5.6039
122.25	0.96492	49.881	-6.8267	0.5296	-2.804	-0.12379	0.17843	-0.034603	0.66022	-1.3176	3447.8	22.197	0.41872	78.23	-59.215	74.337	73.838	21.933	-0.041841	-6.7327	0.59453	-2.7527	36.117	-5.6039
122.25	0.96824	49.877	-6.8273	0.53049	-2.8042	-0.12268	0.17873	-0.03053	0.66022	-1.3176	3447.1	22.195	0.42016	78.23	-59.218	74.338	73.838	21.933	-0.041841	-6.7327	0.59453	-2.7527	36.117	-5.6039
122.25	0.97164	49.873	-6.8279	0.53139	-2.8043	-0.12143	0.17877	-0.026429	0.66022	-1.3176	3446.5	22.193	0.42164	78.23	-59.225	74.338	73.838	21.933	-0.041841	-6.7327	0.59453	-2.7527	36.117	-5.6039
122.25	0.97514	49.869	-6.8286	0.53228	-2.8044	-0.12003	0.17854	-0.022306	0.66022	-1.3176	3445.8	22.192	0.42316	78.229	-59.234	74.339	73.838	21.933	-0.041841	-6.7327	0.59453	-2.7527	36.117	-5.6039
122.25	0.97872	49.866	-6.8291	0.53317	-2.8045	-0.1185	0.17804	-0.018167	0.66022	-1.3176	3445.2	22.19	0.42471	78.229	-59.246	74.339	73.838	21.933	-0.041841	-6.7327	0.59453	-2.7527	36.117	-5.6039
122.25	0.98238	49.863	-6.8297	0.53406	-2.8046	-0.11683	0.17728	-0.014019	0.66022	-1.3176	3444.5	22.189	0.4263	78.229	-59.26	74.34	73.838	21.933	-0.041841	-6.7327	0.59453	-2.7527	36.117	-5.6039
122.25	0.98612	49.86	-6.8303	0.53494	-2.8047	-0.11502	0.17626	-0.009867	0.66022	-1.3176	3443.9	22.187	0.42793	78.229	-59.278	74.34	73.838	21.933	-0.041841	-6.7327	0.59453	-2.7527	36.117	-5.6039
122.25	0.98992	49.857	-6.8309	0.53582	-2.8047	-0.11308	0.17498	-0.0057187	0.66022	-1.3176	3443.2	22.186	0.42958	78.228	-59.298	74.341	73.838	21.933	-0.041841	-6.7327	0.59453	-2.7527	36.117	-5.6039
122.26	0.99378	49.855	-6.8314	0.53669	-2.8047	-0.11102	0.17345	-0.0015799	0.66022	-1.3176	3442.6	22.185	0.43126	78.228	-59.321	74.341	73.838	21.933	-0.041841	-6.7327	0.59453	-2.7527	36.117	-5.6039
122.26	0.99771	49.852	-6.832	0.53756	-2.8047	-0.10883	0.17166	0.0025432	0.66022	-1.3176	3441.9	22.184	0.43296	78.228	-59.347	74.341	73.838	21.933	-0.041841	-6.7327	0.59453	-2.7527	36.117	-5.6039
122.26	1.0017	49.85	-6.8325	0.53841	-2.8047	-0.10652	0.16963	0.0066443	0.66022	-1.3176	3441.3	22.183	0.43469	78.227	-59.376	74.342	73.838	21.933	-0.041841	-6.7327	0.59453	-2.7527	36.117	-5.6039
122.26	1.0057	49.849	-6.8331	0.53925	-2.8047	-0.10409	0.16736	0.010717	0.66022	-1.3176	3440.6	22.183	0.43643	78.227	-59.407	74.342	73.838	21.933	-0.041841	-6.7327	0.59453	-2.7527	36.117	-5.6039
122.26	1.0098	49.847	-6.8336	0.54008	-2.8046	-0.10155	0.16485	0.014756	0.66022	-1.3176	3440.0	22.182	0.4382	78.227	-59.441	74.343	73.838	21.933	-0.041841	-6.7327	0.59453	-2.7527	36.117	-5.6039
122.26	1.0139	49.846	-6.8341	0.5409	-2.8045	-0.098905	0.16211	0.018755	0.66022	-1.3176	3439.3	22.182	0.43998	78.226	-59.478	74.343	73.838	21.933	-0.041841	-6.7327	0.59453	-2.7527	36.117	-5.6039
122.26	1.018	49.845	-6.8346	0.5417	-2.8044	-0.096152	0.15914	0.022709	0.66022	-1.3176	3438.7	22.181	0.44177	78.226	-59.517	74.344	73.838	21.933	-0.041841	-6.7327	0.59453	-2.7527	36.117	-5.6039
122.26	1.0221	49.845	-6.835	0.54249	-2.8043	-0.093299	0.15595	0.02661	0.66022	-1.3176	3438.0	22.181	0.44358	78.226	-59.559	74.344	73.838	21.933	-0.041841	-6.7327	0.59453	-2.7527	36.117	-5.6039
122.25	1.0263	49.844	-6.8355	0.54326	-2.8041	-0.090351	0.15254	0.030455	0.66022	-1.3176	3437.3	22.181	0.44539	78.226	-59.604	74.344	73.838	21.933	-0.041841	-6.7327	0.59453	-2.7527	36.117	-5.6039
122.25	1.0305	49.844	-6.8359	0.54402	-2.804	-0.087312	0.14893	0.034236	0.66022	-1.3176	3436.7	22.181	0.44721	78.225	-59.651	74.345	73.838	21.933	-0.041841	-6.7327	0.59453	-2.7527	36.117	-5.6039
122.25	1.0347	49.844	-6.8364	0.54475	-2.8038	-0.084187	0.14512	0.03795	0.66022	-1.3176	3436.0	22.181	0.44903	78.225	-59.701	74.345	73.838	21.933	-0.041841	-6.7327	0.59453	-2.7527	36.117	-5.6039
122.25	1.0389	49.844	-6.8368	0.54547	-2.8036	-0.080982	0.14111	0.04159	0.66022	-1.3176	3435.4	22.181	0.45086	78.225	-59.754	74.346	73.838	21.933	-0.041841	-6.7327	0.59453	-2.7527	36.117	-5.6039
122.25	1.0431	49.845	-6.8372	0.54616	-2.8034	-0.0777	0.13692	0.045152	0.66022	-1.3176	3434.7	22.182	0.45268	78.224	-59.809	74.346	73.838	21.933	-0.041841	-6.7327	0.59453	-2.7527	36.117	-5.6039
122.25	1.0473	49.846	-6.8376	0.54684	-2.8032	-0.074348	0.13254	0.048631	0.66022	-1.3176	3434.1	22.182	0.4545	78.224	-59.867	74.347	73.838	21.933	-0.041841	-6.7327	0.59453	-2.7527	36.117	-5.6039
122.25	1.0515	49.847	-6.8379	0.54749	-2.8029	-0.07093	0.12799	0.052022	0.66022	-1.3176	3433.4	22.183	0.45632	78.224	-59.927	74.347	73.838	21.933	-0.041841	-6.7327	0.59453	-2.7527	36.117	-5.6039
122.25	1.0557	49.848	-6.8383	0.54811	-2.8026	-0.067452	0.12328	0.05532	0.66022	-1.3176	3432.8	22.184	0.45813	78.224	-59.99	74.348	73.838	21.933	-0.041841	-6.7327	0.59453	-2.7527	36.117	-5.6039
122.25	1.0598	49.85	-6.8386	0.54872	-2.8023	-0.063919	0.11841	0.058522	0.66022	-1.3176	3432.1	22.184	0.45993	78.223	-60.055	74.348	73.838	21.933	-0.041841	-6.7327	0.59453	-2.7527	36.117	-5.6039
122.25	1.0639	49.851	-6.8389	0.5493	-2.802	-0.060336	0.11339	0.061622	0.66022	-1.3176	3431.5	22.185	0.46173	78.223	-60.123	74.349	73.838	21.933	-0.041841	-6.7327	0.59453	-2.7527	36.117	-5.6039
122.25	1.068	49.853	-6.8392	0.54985	-2.8017	-0.05671	0.10823	0.064617	0.66022	-1.3176	3430.8	22.186	0.4635	78.223	-60.193	74.349	73.838	21.933	-0.041841	-6.7327	0.59453	-2.7527	36.117	-5.6039
122.24	1.0721	49.855	-6.8395	0.55038	-2.8014	-0.053044	0.10294	0.067502	0.66022	-1.3176	3430.2	22.187	0.46527	78.222	-60.265	74.35	73.838	21.933	-0.041841	-6.7327	0.59453	-2.7527	36.117	-5.6039
122.24	1.0761	49.858	-6.8397	0.55088	-2.8011	-0.049345	0.09752	0.070275	0.66022	-1.3176	3429.5	22.189	0.46702	78.222	-60.34	74.35	73.838	21.933	-0.041841	-6.7327	0.59453	-2.7527	36.117	-5.6039
122.24	1.0801	49.86	-6.84	0.55136	-2.8007	-0.045618	0.091989	0.072932	0.66022	-1.3176	3428.8	22.19	0.46875	78.222	-60.417	74.35	73.838	21.933	-0.041841	-6.7327	0.59453	-2.7527	36.117	-5.6039
122.24	1.084	49.863	-6.8402	0.5518	-2.8003	-0.041869	0.086351	0.075469	0.66022	-1.3176	3428.2	22.191	0.47046	78.222	-60.497	74.351	73.838	21.933	-0.041841	-6.7327	0.59453	-2.7527	36.117	-5.6039
122.24	1.0879	49.866	-6.8404	0.55222	-2.7999	-0.038103	0.080616	0.077884	0.66022	-1.3176	3427.5	22.193	0.47215	78.221	-60.578	74.351	73.838	21.933	-0.041841	-6.7327	0.59453	-2.7527	36.117	-5.6039
122.24	1.0917	49.869	-6.8406	0.55261	-2.7995	-0.034326	0.074791	0.080174	0.66022	-1.3176	3426.9	22.194	0.47381	78.221	-60.662	74.352	73.838	21.933	-0.041841	-6.7327	0.59453	-2.7527	36.117	-5.6039
122.23	1.0955	49.873	-6.8407	0.55297	-2.7991	-0.030542	0.068887	0.082335	0.66022	-1.3176	3426.2	22.196	0.47545	78.221	-60.749	74.352	73.838	21.933	-0.041841	-6.7327	0.59453	-2.7527	36.117	-5.6039
122.23	1.0992	49.876	-6.8409	0.5533	-2.7987	-0.026758	0.062912	0.084366	0.66022	-1.3176	3425.6	22.198	0.47707	78.221	-60.837	74.353	73.838	21.933	-0.041841	-6.7327	0.59453	-2.7527	36.117	-5.6039
122.23	1.1029	49.88	-6.841	0.5536	-2.7983	-0.022979	0.056876	0.086265	0.66022	-1.3176	3424.9	22.199	0.47865	78.22	-60.928	74.353	73.838	21.933	-0.041841	-6.7327	0.59453	-2.7527	36.117	-5.6039
122.23	1.1065	49.884	-6.8411	0.55387	-2.7979	-0.019209	0.050786	0.088029	0.66022	-1.3176	3424.3	22.201	0.48021	78.22	-61.021	74.354	73.838	21.933	-0.041841	-6.7327	0.59453	-2.7527	36.117	-5.6039
122.23	1.11	49.887	-6.8412	0.5541	-2.7974	-0.015455	0.044652	0.089657	0.66022	-1.3176	3423.6	22.203	0.48174	78.22	-61.115	74.354	73.838	21.933	-0.041841	-6.7327	0.59453	-2.7527	36.117	-5.6039
122.22	1.1134	49.892	-6.8413	0.55431	-2.797	-0.011722	0.038484	0.091148	0.66022	-1.3176	3423.0	22.205	0.48324	78.22	-61.212	74.355	73.838	21.933	-0.041841	-6.7327	0.59453	-2.7527	36.117	-5.6039
122.22	1.1168	49.896	-6.8413	0.55449	-2.7965	-0.0080137	0.032289	0.092499	0.66022	-1.3176	3422.3	22.207	0.4847	78.219	-61.311	74.355	73.838	21.933	-0.041841	-6.7327	0.59453	-2.7527	36.117	-5.6039
122.22	1.1201	49.9	-6.8413	0.55463	-2.796	-0.0043363	0.026078	0.09371	0.66022	-1.3176	3421.6	22.209	0.48613	78.219	-61.412	74.356	73.838	21.933	-0.041841	-6.7327	0.59453	-2.7527	36.117	-5.6039
122.22	1.1233	49.905	-6.8414	0.55475	-2.7956	-0.0006946	0.019858	0.094779	0.66022	-1.3176	3421.0	22.212	0.48752	78.219	-61.515	74.356	73.838	21.933	-0.041841	-6.7327	0.59453	-2.7527	36.117	-5.6039
122.21	1.1264	49.909	-6.8413	0.55483	-2.7951	0.0029067	0.013639	0.095707	0.66022	-1.3176	3420.3	22.214	0.48888	78.219	-61.619	74.357	73.838	21.933	-0.041841	-6.7327	0.59453	-2.7527	36.117	-5.6039
122.21	1.1295	49.914	-6.8413	0.55489	-2.7946	0.0064628	0.0074285	0.096493	0.66022	-1.3176	3419.7	22.216	0.4902	78.218	-61.726	74.357	73.838	21.933	-0.041841	-6.7327	0.59453	-2.7527	36.117	-5.6039
122.21	1.1324	49.919	-6.8413	0.55491	-2.7941	0.010232	0.0015524	0.097088	0.66022	-1.3176	3419.0	22.219	0.49149	78.218	-61.834	74.358	73.838	21.933	-0.041841	-6.7327	0.59453	-2.7527	36.117	-5.6039
122.21	1.1353	49.924	-6.8412	0.5549	-2.7936	0.014318	-0.0038647	0.097483	0.66022	-1.3176	3418.4	22.221	0.49273	78.218	-61.944	74.358	73.838	21.933	-0.041841	-6.7327	0.59453	-2.7527	36.117	-5.6039
122.2	1.1381	49.929	-6.8411	0.55487	-2.7932	0.018341	-0.0092694	0.097754	0.66022	-1.3176	3417.7	22.223	0.49393	78.218	-62.056	74.359	73.838	21.933	-0.041841	-6.7327	0.59453	-2.7527	36.117	-5.6039
122.2	1.1407	49.934	-6.841	0.55481	-2.7927	0.022298	-0.014656	0.097901	0.66022	-1.3176	3417.0	22.226	0.4951	78.217	-62.17	74.359	73.838	21.933	-0.041841	-6.7327	0.59453	-2.7527	36.117	-5.6039
122.2	1.1433	49.939	-6.8409	0.55472	-2.7922	0.026183	-0.020017	0.097925	0.66022	-1.3176	3416.4	22.228	0.49622	78.217	-62.285	74.36	73.838	21.933	-0.041841	-6.7327	0.59453	-2.7527	36.117	-5.6039
122.2	1.1458	49.945	-6.8408	0.55461	-2.7917	0.029994	-0.025347	0.097825	0.66022	-1.3176	3415.7	22.231	0.49731	78.217	-62.401	74.36	73.838	21.933	-0.041841	-6.7327	0.59453	-2.7527	36.117	-5.6039
122.19	1.1482	49.95	-6.8406	0.55447	-2.7912	0.033726	-0.03064	0.097602	0.66022	-1.3176	3415.1	22.234	0.49835	78.217	-62.519	74.361	73.838	21.933	-0.041841	-6.7327	0.59453	-2.7527	36.117	-5.6039
122.19	1.1505	49.956	-6.8404	0.5543	-2.7907	0.037376	-0.03589	0.097258	0.66022	-1.3176	3414.4	22.236	0.49935	78.217	-62.639	74.362	73.838	21.933	-0.041841	-6.7327	0.59453	-2.7527	36.117	-5.6039
122.19	1.1527	49.961	-6.8402	0.55411	-2.7902	0.040941	-0.04109	0.096794	0.66022	-1.3176	3413.8	22.239	0.50031	78.216	-62.76	74.362	73.838	21.933	-0.041841	-6.7327	0.59453	-2.7527	36.117	-5.6039
122.19	1.1548	49.967	-6.84	0.55389	-2.7897	0.044416	-0.046235	0.09621	0.66022	-1.3176	3413.1	22.242	0.50122	78.216	-62.882	74.363	73.838	21.933	-0.041841	-6.7327	0.59453	-2.7527	36.117	-5.6039
122.18	1.1568	49.973	-6.8398	0.55365	-2.7893	0.047798	-0.051319	0.095507	0.66022	-1.3176	3412.4	22.244	0.50209	78.216	-63.006	74.363	73.838	21.933	-0.041841	-6.7327	0.59453	-2.7527	36.117	-5.6039
122.18	1.1587	49.978	-6.8395	0.55338	-2.7888	0.051084	-0.056335	0.094688	0.66022	-1.3176	3411.8	22.247	0.50291	78.216	-63.131	74.364	73.838	21.933	-0.041841	-6.7327	0.59453	-2.7527	36.117	-5.6039
122.18	1.1605	49.984	-6.8393	0.55308	-2.7883	0.054272	-0.061279	0.093752	0.66022	-1.3176	3411.1	22.25	0.50369	78.216	-63.257	74.364	73.838	21.933	-0.041841	-6.7327	0.59453	-2.7527	36.117	-5.6039
122.18	1.1622	49.99	-6.839	0.55277	-2.7879	0.057357	-0.066144	0.092703	0.66022	-1.3176	3410.5	22.253	0.50442	78.215	-63.384	74.365	73.838	21.933	-0.041841	-6.7327	0.59453	-2.7527	36.117	-5.6039
122.17	1.1638	49.996	-6.8387	0.55242	-2.7874	0.060338	-0.070926	0.091542	0.66022	-1.3176	3409.8	22.255	0.5051	78.215	-63.512	74.365	73.838	21.933	-0.041841	-6.7327	0.59453	-2.7527	36.117	-5.6039
122.17	1.1652	50.002	-6.8384	0.55206	-2.7869	0.063211	-0.075617	0.090269	0.66022	-1.3176	3409.2	22.258	0.50573	78.215	-63.641	74.366	73.838	21.933	-0.041841	-6.7327	0.59453	-2.7527	36.117	-5.6039
122.17	1.1666	50.008	-6.8381	0.55167	-2.7865	0.065974	-0.080214	0.088888	0.66022	-1.3176	3408.5	22.261	0.50632	78.215	-63.771	74.367	73.838	21.933	-0.041841	-6.7327	0.59453	-2.7527	36.117	-5.6039
122.16	1.1678	50.014	-6.8377	0.55126	-2.786	0.068624	-0.084711	0.087401	0.66022	-1.3176	3407.8	22.264	0.50686	78.215	-63.902	74.367	73.838	21.933	-0.041841	-6.7327	0.59453	-2.7527	36.117	-5.6039
122.16	1.1689	50.02	-6.8374	0.55082	-2.7856	0.071159	-0.089102	0.085808	0.66022	-1.3176	3407.2	22.267	0.50734	78.215	-64.034	74.368	73.838	21.933	-0.041841	-6.7327	0.59453	-2.7527	36.117	-5.6039
122.16	1.1699	50.025	-6.837	0.55036	-2.7852	0.073577	-0.093383	0.084113	0.66022	-1.3176	3406.5	22.27	0.50778	78.214	-64.166	74.368	73.838	21.933	-0.041841	-6.7327	0.59453	-2.7527	36.117	-5.6039
122.16	1.1708	50.031	-6.8367	0.54989	-2.7848	0.075875	-0.097548	0.082318	0.66022	-1.3176	3405.9	22.272	0.50816	78.214	-64.298	74.369	73.838	21.933	-0.041841	-6.7327	0.59453	-2.7527	36.117	-5.6039
122.15	1.1716	50.037	-6.8363	0.54939	-2.7844	0.078051	-0.10159	0.080425	0.66022	-1.3176	3405.2	22.275	0.50849	78.214	-64.432	74.369	73.838	21.933	-0.041841	-6.7327	0.59453	-2.7527	36.117	-5.6039
122.15	1.1722	50.043	-6.8359	0.54887	-2.784	0.080105	-0.10551	0.078437	0.66022	-1.3176	3404.5	22.278	0.50877	78.214	-64.565	74.37	73.838	21.933	-0.041841	-6.7327	0.59453	-2.7527	36.117	-5.6039
122.15	1.1727	50.049	-6.8355	0.54833	-2.7836	0.082032	-0.1093	0.076355	0.66022	-1.3176	3403.9	22.281	0.509	78.214	-64.699	74.371	73.838	21.933	-0.041841	-6.7327	0.59453	-2.7527	36.117	-5.6039
122.15	1.1731	50.055	-6.8351	0.54778	-2.7832	0.083833	-0.11296	0.074183	0.66022	-1.3176	3403.2	22.284	0.50917	78.214	-64.832	74.371	73.838	21.933	-0.041841	-6.7327	0.59453	-2.7527	36.117	-5.6039
122.14	1.1734	50.061	-6.8346	0.5472	-2.7828	0.085506	-0.11648	0.071924	0.66022	-1.3176	3402.6	22.286	0.50929	78.214	-64.966	74.372	73.838	21.933	-0.041841	-6.7327	0.59453	-2.7527	36.117	-5.6039
122.14	1.1735	50.067	-6.8342	0.54661	-2.7825	0.087048	-0.11986	0.06958	0.66022	-1.3176	3401.9	22.289	0.50935	78.213	-65.099	74.372	73.838	21.933	-0.041841	-6.7327	0.59453	-2.7527	36.117	-5.6039
122.14	1.1735	50.072	-6.8338	0.54601	-2.7821	0.08846	-0.12309	0.067154	0.66022	-1.3176	3401.2	22.292	0.50936	78.213	-65.231	74.373	73.838	21.933	-0.041841	-6.7327	0.59453	-2.7527	36.117	-5.6039
122.14	1.1734	50.078	-6.8333	0.54538	-2.7818	0.089739	-0.12617	0.064649	0.66022	-1.3176	3400.6	22.295	0.50932	78.213	-65.363	74.374	73.838	21.933	-0.041841	-6.7327	0.59453	-2.7527	36.117	-5.6039
122.13	1.1732	50.084	-6.8329	0.54474	-2.7815	0.090885	-0.12909	0.062069	0.66022	-1.3176	3399.9	22.297	0.50922	78.213	-65.493	74.374	73.838	21.933	-0.041841	-6.7327	0.59453	-2.7527	36.117	-5.6039
122.13	1.1728	50.089	-6.8324	0.54409	-2.7812	0.091897	-0.13186	0.059415	0.66022	-1.3176	3399.3	22.3	0.50906	78.213	-65.622	74.375	73.838	21.933	-0.041841	-6.7327	0.59453	-2.7527	36.117	-5.6039
122.13	1.1724	50.094	-6.8319	0.54343	-2.7809	0.092774	-0.13447	0.056692	0.66022	-1.3176	3398.6	22.303	0.50885	78.213	-65.749	74.375	73.838	21.933	-0.041841	-6.7327	0.59453	-2.7527	36.117	-5.6039
122.12	1.1717	50.1	-6.8315	0.54275	-2.7806	0.093515	-0.13691	0.053902	0.66022	-1.3176	3397.9	22.305	0.50858	78.212	-65.873	74.376	73.838	21.933	-0.041841	-6.7327	0.59453	-2.7527	36.117	-5.6039
122.12	1.171	50.105	-6.831	0.54206	-2.7804	0.09412	-0.13918	0.05105	0.66022	-1.3176	3397.3	22.308	0.50826	78.212	-65.994	74.377	73.838	21.933	-0.041841	-6.7327	0.59453	-2.7527	36.117	-5.6039
122.12	1.1701	50.11	-6.8305	0.54136	-2.7801	0.094589	-0.14129	0.048137	0.66022	-1.3176	3396.6	22.31	0.50788	78.212	-66.111	74.377	73.838	21.933	-0.041841	-6.7327	0.59453	-2.7527	36.117	-5.6039
122.12	1.1691	50.115	-6.8301	0.54065	-2.7799	0.094921	-0.14322	0.045168	0.66022	-1.3176	3396.0	22.312	0.50744	78.212	-66.222	74.378	73.838	21.933	-0.041841	-6.7327	0.59453	-2.7527	36.117	-5.6039
122.12	1.168	50.12	-6.8296	0.53992	-2.7797	0.095116	-0.14498	0.042147	0.66022	-1.3176	3395.3	22.315	0.50695	78.212	-66.326	74.378	73.838	21.933	-0.041841	-6.7327	0.59453	-2.7527	36.117	-5.6039
122.11	1.1667	50.125	-6.8291	0.5392	-2.7795	0.095174	-0.14656	0.039076	0.66022	-1.3176	3394.6	22.317	0.50641	78.212	-66.421	74.379	73.838	21.933	-0.041841	-6.7327	0.59453	-2.7527	36.117	-5.6039
122.11	1.1653	50.129	-6.8286	0.53846	-2.7793	0.095096	-0.14796	0.035959	0.66022	-1.3176	3394.0	22.319	0.50581	78.211	-66.504	74.379	73.838	21.933	-0.041841	-6.7327	0.59453	-2.7527	36.117	-5.6039
122.11	1.1638	50.134	-6.8282	0.53772	-2.7791	0.094882	-0.14917	0.0328	0.66022	-1.3176	3393.3	22.321	0.50515	78.211	-66.574	74.38	73.838	21.933	-0.041841	-6.7327	0.59453	-2.7527	36.117	-5.6039
122.11	1.1622	50.138	-6.8277	0.53697	-2.7789	0.094531	-0.15021	0.029603	0.66022	-1.3176	3392.7	22.323	0.50444	78.211	-66.627	74.381	73.838	21.933	-0.041841	-6.7327	0.59453	-2.7527	36.117	-5.6039
122.1	1.1604	50.142	-6.8272	0.53621	-2.7788	0.094045	-0.15106	0.026371	0.66022	-1.3176	3392.0	22.325	0.50368	78.211	-66.661	74.381	73.838	21.933	-0.041841	-6.7327	0.59453	-2.7527	36.117	-5.6039
122.1	1.1585	50.146	-6.8268	0.53546	-2.7787	0.093425	-0.15172	0.023108	0.66022	-1.3176	3391.3	22.327	0.50287	78.211	-66.673	74.382	73.838	21.933	-0.041841	-6.7327	0.59453	-2.7527	36.117	-5.6039
122.1	1.1565	50.15	-6.8263	0.5347	-2.7786	0.092671	-0.15219	0.019818	0.66022	-1.3176	3390.7	22.329	0.502	78.211	-66.662	74.382	73.838	21.933	-0.041841	-6.7327	0.59453	-2.7527	36.117	-5.6039
122.1	1.1544	50.154	-6.8258	0.53394	-2.7785	0.091784	-0.15248	0.016504	0.66022	-1.3176	3390.0	22.331	0.50108	78.21	-66.63	74.383	73.838	21.933	-0.041841	-6.7327	0.59453	-2.7527	36.117	-5.6039
122.1	1.1522	50.157	-6.8254	0.53317	-2.7784	0.090765	-0.15257	0.013172	0.66022	-1.3176	3389.4	22.333	0.50012	78.21	-66.577	74.383	73.838	21.933	-0.041841	-6.7327	0.59453	-2.7527	36.117	-5.6039
122.1	1.1499	50.161	-6.8249	0.53241	-2.7784	0.089616	-0.15248	0.0098232	0.66022	-1.3176	3388.7	22.334	0.4991	78.21	-66.508	74.384	73.838	21.933	-0.041841	-6.7327	0.59453	-2.7527	36.117	-5.6039
122.09	1.1474	50.164	-6.8245	0.53165	-2.7783	0.088337	-0.15219	0.0064633	0.66022	-1.3176	3388.0	22.336	0.49804	78.21	-66.424	74.384	73.838	21.933	-0.041841	-6.7327	0.59453	-2.7527	36.117	-5.6039
122.09	1.1449	50.167	-6.824	0.53089	-2.7783	0.086931	-0.15172	0.0030957	0.66022	-1.3176	3387.4	22.337	0.49693	78.21	-66.329	74.385	73.838	21.933	-0.041841	-6.7327	0.59453	-2.7527	36.117	-5.6039
122.09	1.1422	50.169	-6.8236	0.53013	-2.7783	0.0854	-0.15105	-0.00027551	0.66022	-1.3176	3386.7	22.339	0.49578	78.209	-66.226	74.385	73.838	21.933	-0.041841	-6.7327	0.59453	-2.7527	36.117	-5.6039
122.09	1.1394	50.172	-6.8232	0.52938	-2.7783	0.083744	-0.15019	-0.0036465	0.66022	-1.3176	3386.1	22.34	0.49458	78.209	-66.115	74.386	73.838	21.933	-0.041841	-6.7327	0.59453	-2.7527	36.117	-5.6039
122.09	1.1366	50.174	-6.8228	0.52863	-2.7783	0.081966	-0.14915	-0.0070131	0.66022	-1.3176	3385.4	22.341	0.49334	78.209	-65.999	74.386	73.838	21.933	-0.041841	-6.7327	0.59453	-2.7527	36.117	-5.6039
122.09	1.1336	50.176	-6.8224	0.52789	-2.7784	0.080068	-0.14792	-0.010371	0.66022	-1.3176	3384.8	22.342	0.49206	78.209	-65.878	74.387	73.838	21.933	-0.041841	-6.7327	0.59453	-2.7527	36.117	-5.6039
122.09	1.1306	50.178	-6.822	0.52715	-2.7784	0.078053	-0.1465	-0.013718	0.66022	-1.3176	3384.1	22.343	0.49074	78.208	-65.755	74.387	73.838	21.933	-0.041841	-6.7327	0.59453	-2.7527	36.117	-5.6039
122.08	1.1274	50.18	-6.8216	0.52642	-2.7785	0.075922	-0.14489	-0.017047	0.66022	-1.3176	3383.4	22.344	0.48938	78.208	-65.629	74.388	73.838	21.933	-0.041841	-6.7327	0.59453	-2.7527	36.117	-5.6039
122.08	1.1242	50.181	-6.8212	0.5257	-2.7786	0.073678	-0.1431	-0.020357	0.66022	-1.3176	3382.8	22.345	0.48799	78.208	-65.501	74.388	73.838	21.933	-0.041841	-6.7327	0.59453	-2.7527	36.117	-5.6039
122.08	1.1209	50.182	-6.8208	0.52499	-2.7787	0.071324	-0.14113	-0.023642	0.66022	-1.3176	3382.1	22.345	0.48657	78.208	-65.372	74.389	73.838	21.933	-0.041841	-6.7327	0.59453	-2.7527	36.117	-5.6039
122.08	1.1176	50.183	-6.8205	0.52429	-2.7788	0.068862	-0.13897	-0.026898	0.66022	-1.3176	3381.5	22.346	0.48511	78.207	-65.243	74.389	73.838	21.933	-0.041841	-6.7327	0.59453	-2.7527	36.117	-5.6039
122.08	1.1142	50.184	-6.8202	0.5236	-2.779	0.066296	-0.13664	-0.030123	0.66022	-1.3176	3380.8	22.346	0.48362	78.207	-65.113	74.39	73.838	21.933	-0.041841	-6.7327	0.59453	-2.7527	36.117	-5.6039
122.08	1.1107	50.184	-6.8198	0.52293	-2.7791	0.063629	-0.13413	-0.033311	0.66022	-1.3176	3380.1	22.346	0.48211	78.207	-64.982	74.39	73.838	21.933	-0.041841	-6.7327	0.59453	-2.7527	36.117	-5.6039
122.08	1.1071	50.184	-6.8195	0.52226	-2.7793	0.060863	-0.13145	-0.036459	0.66022	-1.3176	3379.5	22.346	0.48058	78.206	-64.852	74.391	73.838	21.933	-0.041841	-6.7327	0.59453	-2.7527	36.117	-5.6039
122.08	1.1035	50.184	-6.8192	0.52161	-2.7795	0.058002	-0.1286	-0.039563	0.66022	-1.3176	3378.8	22.347	0.47902	78.206	-64.721	74.391	73.838	21.933	-0.041841	-6.7327	0.59453	-2.7527	36.117	-5.6039
122.08	1.0999	50.184	-6.8189	0.52098	-2.7797	0.05505	-0.12558	-0.042619	0.66022	-1.3176	3378.2	22.346	0.47744	78.206	-64.592	74.392	73.838	21.933	-0.041841	-6.7327	0.59453	-2.7527	36.117	-5.6039
122.08	1.0962	50.183	-6.8187	0.52036	-2.7799	0.052009	-0.1224	-0.045623	0.66022	-1.3176	3377.5	22.346	0.47584	78.205	-64.462	74.392	73.838	21.933	-0.041841	-6.7327	0.59453	-2.7527	36.117	-5.6039
122.08	1.0925	50.182	-6.8184	0.51975	-2.7802	0.048885	-0.11906	-0.048571	0.66022	-1.3176	3376.8	22.346	0.47423	78.205	-64.334	74.393	73.838	21.933	-0.041841	-6.7327	0.59453	-2.7527	36.117	-5.6039
122.08	1.0887	50.181	-6.8182	0.51917	-2.7804	0.04568	-0.11556	-0.05146	0.66022	-1.3176	3376.2	22.346	0.4726	78.205	-64.206	74.393	73.838	21.933	-0.041841	-6.7327	0.59453	-2.7527	36.117	-5.6039
122.08	1.085	50.18	-6.818	0.5186	-2.7807	0.042398	-0.11191	-0.054286	0.66022	-1.3176	3375.5	22.345	0.47097	78.205	-64.079	74.393	73.838	21.933	-0.041841	-6.7327	0.59453	-2.7527	36.117	-5.6039
122.08	1.0812	50.178	-6.8178	0.51805	-2.7809	0.039045	-0.10811	-0.057045	0.66022	-1.3176	3374.9	22.344	0.46933	78.204	-63.953	74.394	73.838	21.933	-0.041841	-6.7327	0.59453	-2.7527	36.117	-5.6039
122.08	1.0774	50.177	-6.8176	0.51752	-2.7812	0.035622	-0.10417	-0.059734	0.66022	-1.3176	3374.2	22.344	0.46768	78.204	-63.828	74.394	73.838	21.933	-0.041841	-6.7327	0.59453	-2.7527	36.117	-5.6039
122.08	1.0736	50.175	-6.8174	0.51701	-2.7815	0.032136	-0.10009	-0.062348	0.66022	-1.3176	3373.5	22.343	0.46603	78.203	-63.704	74.395	73.838	21.933	-0.041841	-6.7327	0.59453	-2.7527	36.117	-5.6039
122.08	1.0698	50.172	-6.8173	0.51652	-2.7819	0.02859	-0.095872	-0.064886	0.66022	-1.3176	3372.9	22.342	0.46439	78.203	-63.582	74.395	73.838	21.933	-0.041841	-6.7327	0.59453	-2.7527	36.117	-5.6039
122.08	1.066	50.17	-6.8171	0.51605	-2.7822	0.024989	-0.09153	-0.067343	0.66022	-1.3176	3372.2	22.341	0.46274	78.203	-63.461	74.395	73.838	21.933	-0.041841	-6.7327	0.59453	-2.7527	36.117	-5.6039
122.08	1.0622	50.167	-6.817	0.5156	-2.7825	0.021337	-0.087065	-0.069715	0.66022	-1.3176	3371.6	22.339	0.46111	78.202	-63.341	74.396	73.838	21.933	-0.041841	-6.7327	0.59453	-2.7527	36.117	-5.6039
122.08	1.0585	50.164	-6.8169	0.51518	-2.7829	0.01764	-0.082483	-0.072001	0.66022	-1.3176	3370.9	22.338	0.45948	78.202	-63.223	74.396	73.838	21.933	-0.041841	-6.7327	0.59453	-2.7527	36.117	-5.6039
122.08	1.0548	50.16	-6.8168	0.51478	-2.7833	0.013901	-0.077788	-0.074195	0.66022	-1.3176	3370.3	22.337	0.45787	78.202	-63.106	74.397	73.838	21.933	-0.041841	-6.7327	0.59453	-2.7527	36.117	-5.6039
122.08	1.0511	50.157	-6.8168	0.5144	-2.7836	0.010126	-0.072988	-0.076297	0.66022	-1.3176	3369.6	22.335	0.45627	78.201	-62.991	74.397	73.838	21.933	-0.041841	-6.7327	0.59453	-2.7527	36.117	-5.6039
122.08	1.0474	50.153	-6.8167	0.51405	-2.784	0.0063189	-0.068089	-0.078302	0.66022	-1.3176	3368.9	22.333	0.45469	78.201	-62.877	74.397	73.838	21.933	-0.041841	-6.7327	0.59453	-2.7527	36.117	-5.6039
122.08	1.0438	50.149	-6.8167	0.51372	-2.7844	0.0024855	-0.063096	-0.080208	0.66022	-1.3176	3368.3	22.332	0.45313	78.201	-62.765	74.398	73.838	21.933	-0.041841	-6.7327	0.59453	-2.7527	36.117	-5.6039
122.09	1.0403	50.145	-6.8167	0.51342	-2.7848	-0.0013694	-0.058016	-0.082012	0.66022	-1.3176	3367.6	22.33	0.45159	78.2	-62.655	74.398	73.838	21.933	-0.041841	-6.7327	0.59453	-2.7527	36.117	-5.6039
122.09	1.0368	50.14	-6.8167	0.51314	-2.7852	-0.0052407	-0.052855	-0.083711	0.66022	-1.3176	3367.0	22.328	0.45008	78.2	-62.547	74.398	73.838	21.933	-0.041841	-6.7327	0.59453	-2.7527	36.117	-5.6039
122.09	1.0334	50.136	-6.8168	0.51289	-2.7857	-0.0091234	-0.047621	-0.085303	0.66022	-1.3176	3366.3	22.326	0.4486	78.199	-62.44	74.399	73.838	21.933	-0.041841	-6.7327	0.59453	-2.7527	36.117	-5.6039
122.09	1.03	50.131	-6.8168	0.51266	-2.7861	-0.013012	-0.042321	-0.086786	0.66022	-1.3176	3365.7	22.324	0.44716	78.199	-62.335	74.399	73.838	21.933	-0.041841	-6.7327	0.59453	-2.7527	36.117	-5.6039
122.09	1.0268	50.126	-6.8169	0.51246	-2.7865	-0.016902	-0.03696	-0.088156	0.66022	-1.3176	3365.0	22.321	0.44574	78.199	-62.232	74.399	73.838	21.933	-0.041841	-6.7327	0.59453	-2.7527	36.117	-5.6039
122.09	1.0236	50.121	-6.817	0.51229	-2.787	-0.020787	-0.031547	-0.089413	0.66022	-1.3176	3364.3	22.319	0.44437	78.198	-62.131	74.4	73.838	21.933	-0.041841	-6.7327	0.59453	-2.7527	36.117	-5.6039
122.09	1.0205	50.115	-6.8171	0.51215	-2.7874	-0.024663	-0.026089	-0.090554	0.66022	-1.3176	3363.7	22.317	0.44303	78.198	-62.032	74.4	73.838	21.933	-0.041841	-6.7327	0.59453	-2.7527	36.117	-5.6039
122.09	1.0175	50.109	-6.8172	0.51203	-2.7879	-0.028524	-0.020593	-0.091578	0.66022	-1.3176	3363.0	22.314	0.44174	78.197	-61.935	74.4	73.838	21.933	-0.041841	-6.7327	0.59453	-2.7527	36.117	-5.6039
122.1	1.0147	50.104	-6.8174	0.51194	-2.7883	-0.032365	-0.015067	-0.092482	0.66022	-1.3176	3362.4	22.311	0.44049	78.197	-61.84	74.401	73.838	21.933	-0.041841	-6.7327	0.59453	-2.7527	36.117	-5.6039
122.1	1.0119	50.098	-6.8175	0.51188	-2.7888	-0.036181	-0.0095172	-0.093265	0.66022	-1.3176	3361.7	22.309	0.43929	78.196	-61.747	74.401	73.838	21.933	-0.041841	-6.7327	0.59453	-2.7527	36.117	-5.6039
122.1	1.0092	50.092	-6.8177	0.51185	-2.7893	-0.039965	-0.0039524	-0.093926	0.66022	-1.3176	3361.1	22.306	0.43814	78.196	-61.657	74.401	73.838	21.933	-0.041841	-6.7327	0.59453	-2.7527	36.117	-5.6039
122.1	1.0067	50.085	-6.8179	0.51184	-2.7897	-0.043714	0.0016201	-0.094463	0.66022	-1.3176	3360.4	22.303	0.43705	78.196	-61.568	74.402	73.838	21.933	-0.041841	-6.7327	0.59453	-2.7527	36.117	-5.6039
122.1	1.0043	50.079	-6.8182	0.51186	-2.7902	-0.047422	0.0071924	-0.094875	0.66022	-1.3176	3359.7	22.3	0.43601	78.195	-61.481	74.402	73.838	21.933	-0.041841	-6.7327	0.59453	-2.7527	36.117	-5.6039
122.11	1.002	50.072	-6.8184	0.51191	-2.7907	-0.051083	0.012757	-0.095162	0.66022	-1.3176	3359.1	22.297	0.43502	78.195	-61.397	74.402	73.838	21.933	-0.041841	-6.7327	0.59453	-2.7527	36.117	-5.6039
122.11	0.9999	50.066	-6.8187	0.51199	-2.7912	-0.054693	0.018306	-0.095323	0.66022	-1.3176	3358.4	22.294	0.4341	78.194	-61.315	74.403	73.838	21.933	-0.041841	-6.7327	0.59453	-2.7527	36.117	-5.6039
122.11	0.9979	50.059	-6.819	0.5121	-2.7916	-0.058246	0.023831	-0.095356	0.66022	-1.3176	3357.8	22.291	0.43323	78.194	-61.235	74.403	73.838	21.933	-0.041841	-6.7327	0.59453	-2.7527	36.117	-5.6039
122.11	0.99604	50.052	-6.8193	0.51223	-2.7921	-0.061737	0.029325	-0.095263	0.66022	-1.3176	3357.1	22.288	0.43243	78.193	-61.157	74.403	73.838	21.933	-0.041841	-6.7327	0.59453	-2.7527	36.117	-5.6039
122.11	0.99434	50.045	-6.8196	0.51239	-2.7926	-0.065161	0.03478	-0.095042	0.66022	-1.3176	3356.5	22.285	0.43169	78.193	-61.082	74.404	73.838	21.933	-0.041841	-6.7327	0.59453	-2.7527	36.117	-5.6039
122.12	0.99279	50.038	-6.8199	0.51258	-2.7931	-0.068514	0.040188	-0.094693	0.66022	-1.3176	3355.8	22.282	0.43102	78.193	-61.009	74.404	73.838	21.933	-0.041841	-6.7327	0.59453	-2.7527	36.117	-5.6039
122.12	0.99139	50.031	-6.8203	0.51279	-2.7935	-0.07179	0.045541	-0.094217	0.66022	-1.3176	3355.2	22.278	0.43042	78.192	-60.938	74.404	73.838	21.933	-0.041841	-6.7327	0.59453	-2.7527	36.117	-5.6039
122.12	0.99015	50.023	-6.8206	0.51303	-2.794	-0.074899	0.050936	-0.093629	0.66022	-1.3176	3354.5	22.275	0.42988	78.192	-60.87	74.405	73.838	21.933	-0.041841	-6.7327	0.59453	-2.7527	36.117	-5.6039
122.12	0.98908	50.016	-6.821	0.5133	-2.7945	-0.077392	0.056891	-0.092996	0.66022	-1.3176	3353.8	22.272	0.42942	78.191	-60.804	74.405	73.838	21.933	-0.041841	-6.7327	0.59453	-2.7527	36.117	-5.6039
122.12	0.98817	50.009	-6.8214	0.5136	-2.7949	-0.079808	0.062737	-0.09222	0.66022	-1.3176	3353.2	22.269	0.42903	78.191	-60.74	74.405	73.838	21.933	-0.041841	-6.7327	0.59453	-2.7527	36.117	-5.6039
122.13	0.98743	50.001	-6.8218	0.51393	-2.7954	-0.082143	0.068465	-0.091303	0.66022	-1.3176	3352.5	22.265	0.42871	78.19	-60.679	74.405	73.838	21.933	-0.041841	-6.7327	0.59453	-2.7527	36.117	-5.6039
122.13	0.98687	49.994	-6.8222	0.51429	-2.7959	-0.084391	0.074066	-0.090245	0.66022	-1.3176	3351.9	22.262	0.42846	78.19	-60.62	74.406	73.838	21.933	-0.041841	-6.7327	0.59453	-2.7527	36.117	-5.6039
122.13	0.98648	49.987	-6.8227	0.51467	-2.7963	-0.086548	0.07953	-0.089048	0.66022	-1.3176	3351.2	22.259	0.4283	78.189	-60.564	74.406	73.838	21.933	-0.041841	-6.7327	0.59453	-2.7527	36.117	-5.6039
122.13	0.98626	49.98	-6.8231	0.51508	-2.7967	-0.088611	0.084849	-0.087715	0.66022	-1.3176	3350.6	22.255	0.4282	78.189	-60.51	74.406	73.838	21.933	-0.041841	-6.7327	0.59453	-2.7527	36.117	-5.6039
122.14	0.98622	49.972	-6.8235	0.51552	-2.7972	-0.090575	0.090015	-0.086246	0.66022	-1.3176	3349.9	22.252	0.42819	78.189	-60.458	74.407	73.838	21.933	-0.041841	-6.7327	0.59453	-2.7527	36.117	-5.6039
122.14	0.98635	49.965	-6.824	0.51598	-2.7976	-0.092437	0.09502	-0.084646	0.66022	-1.3176	3349.3	22.249	0.42825	78.188	-60.409	74.407	73.838	21.933	-0.041841	-6.7327	0.59453	-2.7527	36.117	-5.6039
122.14	0.98667	49.958	-6.8245	0.51647	-2.798	-0.094193	0.099855	-0.082915	0.66022	-1.3176	3348.6	22.246	0.42839	78.188	-60.363	74.407	73.838	21.933	-0.041841	-6.7327	0.59453	-2.7527	36.117	-5.6039
122.14	0.98715	49.951	-6.8249	0.51698	-2.7984	-0.09584	0.10451	-0.081057	0.66022	-1.3176	3348.0	22.242	0.4286	78.187	-60.318	74.408	73.838	21.933	-0.041841	-6.7327	0.59453	-2.7527	36.117	-5.6039
122.14	0.98782	49.944	-6.8254	0.51751	-2.7988	-0.097374	0.10899	-0.079075	0.66022	-1.3176	3347.3	22.239	0.42889	78.187	-60.277	74.408	73.838	21.933	-0.041841	-6.7327	0.59453	-2.7527	36.117	-5.6039
122.15	0.98866	49.937	-6.8259	0.51807	-2.7992	-0.098793	0.11327	-0.076973	0.66022	-1.3176	3346.6	22.236	0.42926	78.187	-60.238	74.408	73.838	21.933	-0.041841	-6.7327	0.59453	-2.7527	36.117	-5.6039
122.15	0.98967	49.93	-6.8264	0.51865	-2.7996	-0.10009	0.11736	-0.074753	0.66022	-1.3176	3346.0	22.233	0.4297	78.186	-60.201	74.409	73.838	21.933	-0.041841	-6.7327	0.59453	-2.7527	36.117	-5.6039
122.15	0.99085	49.923	-6.8269	0.51924	-2.8	-0.10127	0.12124	-0.07242	0.66022	-1.3176	3345.3	22.23	0.43022	78.186	-60.167	74.409	73.838	21.933	-0.041841	-6.7327	0.59453	-2.7527	36.117	-5.6039
122.15	0.9922	49.917	-6.8274	0.51986	-2.8003	-0.10233	0.12491	-0.069977	0.66022	-1.3176	3344.7	22.227	0.4308	78.185	-60.135	74.41	73.838	21.933	-0.041841	-6.7327	0.59453	-2.7527	36.117	-5.6039
122.15	0.99372	49.911	-6.8279	0.52049	-2.8007	-0.10326	0.12837	-0.067428	0.66022	-1.3176	3344.0	22.224	0.43146	78.185	-60.106	74.41	73.838	21.933	-0.041841	-6.7327	0.59453	-2.7527	36.117	-5.6039
122.16	0.9954	49.904	-6.8285	0.52114	-2.801	-0.10407	0.1316	-0.064778	0.66022	-1.3176	3343.4	22.221	0.4322	78.185	-60.08	74.41	73.838	21.933	-0.041841	-6.7327	0.59453	-2.7527	36.117	-5.6039
122.16	0.99724	49.898	-6.829	0.52181	-2.8013	-0.10474	0.13462	-0.062031	0.66022	-1.3176	3342.7	22.219	0.433	78.184	-60.056	74.411	73.838	21.933	-0.041841	-6.7327	0.59453	-2.7527	36.117	-5.6039
122.16	0.99923	49.892	-6.8295	0.52249	-2.8016	-0.10529	0.1374	-0.059192	0.66022	-1.3176	3342.1	22.216	0.43387	78.184	-60.034	74.411	73.838	21.933	-0.041841	-6.7327	0.59453	-2.7527	36.117	-5.6039
122.16	1.0014	49.886	-6.83	0.52318	-2.8019	-0.1057	0.13995	-0.056266	0.66022	-1.3176	3341.4	22.213	0.4348	78.183	-60.016	74.411	73.838	21.933	-0.041841	-6.7327	0.59453	-2.7527	36.117	-5.6039
122.16	1.0037	49.881	-6.8306	0.52389	-2.8022	-0.10598	0.14227	-0.053257	0.66022	-1.3176	3340.8	22.211	0.4358	78.183	-59.999	74.412	73.838	21.933	-0.041841	-6.7327	0.59453	-2.7527	36.117	-5.6039
122.16	1.0061	49.875	-6.8311	0.5246	-2.8024	-0.10613	0.14435	-0.050171	0.66022	-1.3176	3340.1	22.209	0.43686	78.183	-59.985	74.412	73.838	21.933	-0.041841	-6.7327	0.59453	-2.7527	36.117	-5.6039
122.17	1.0087	49.87	-6.8316	0.52533	-2.8027	-0.10614	0.14618	-0.047012	0.66022	-1.3176	3339.5	22.206	0.43798	78.182	-59.974	74.412	73.838	21.933	-0.041841	-6.7327	0.59453	-2.7527	36.117	-5.6039
122.17	1.0114	49.865	-6.8322	0.52606	-2.8029	-0.10602	0.14778	-0.043787	0.66022	-1.3176	3338.8	22.204	0.43916	78.182	-59.965	74.413	73.838	21.933	-0.041841	-6.7327	0.59453	-2.7527	36.117	-5.6039
122.17	1.0142	49.86	-6.8327	0.52681	-2.8031	-0.10576	0.14912	-0.0405	0.66022	-1.3176	3338.1	22.202	0.44039	78.182	-59.959	74.413	73.838	21.933	-0.041841	-6.7327	0.59453	-2.7527	36.117	-5.6039
122.17	1.0172	49.856	-6.8332	0.52755	-2.8033	-0.10537	0.15023	-0.037158	0.66022	-1.3176	3337.5	22.2	0.44168	78.181	-59.955	74.414	73.838	21.933	-0.041841	-6.7327	0.59453	-2.7527	36.117	-5.6039
122.17	1.0203	49.851	-6.8337	0.52831	-2.8035	-0.10485	0.15108	-0.033766	0.66022	-1.3176	3336.8	22.198	0.44301	78.181	-59.954	74.414	73.838	21.933	-0.041841	-6.7327	0.59453	-2.7527	36.117	-5.6039
122.17	1.0234	49.847	-6.8343	0.52906	-2.8037	-0.1042	0.15169	-0.030329	0.66022	-1.3176	3336.2	22.196	0.4444	78.18	-59.955	74.414	73.838	21.933	-0.041841	-6.7327	0.59453	-2.7527	36.117	-5.6039
122.17	1.0267	49.843	-6.8348	0.52982	-2.8038	-0.10341	0.15205	-0.026853	0.66022	-1.3176	3335.5	22.194	0.44583	78.18	-59.959	74.415	73.838	21.933	-0.041841	-6.7327	0.59453	-2.7527	36.117	-5.6039
122.17	1.0301	49.84	-6.8353	0.53058	-2.8039	-0.10249	0.15217	-0.023345	0.66022	-1.3176	3334.9	22.193	0.4473	78.18	-59.965	74.415	73.838	21.933	-0.041841	-6.7327	0.59453	-2.7527	36.117	-5.6039
122.17	1.0336	49.836	-6.8358	0.53135	-2.804	-0.10144	0.15204	-0.01981	0.66022	-1.3176	3334.2	22.191	0.44881	78.179	-59.974	74.415	73.838	21.933	-0.041841	-6.7327	0.59453	-2.7527	36.117	-5.6039
122.17	1.0372	49.833	-6.8363	0.5321	-2.8041	-0.10027	0.15166	-0.016254	0.66022	-1.3176	3333.6	22.19	0.45036	78.179	-59.986	74.416	73.838	21.933	-0.041841	-6.7327	0.59453	-2.7527	36.117	-5.6039
122.17	1.0408	49.83	-6.8368	0.53286	-2.8042	-0.098972	0.15105	-0.012683	0.66022	-1.3176	3332.9	22.189	0.45194	78.179	-59.999	74.416	73.838	21.933	-0.041841	-6.7327	0.59453	-2.7527	36.117	-5.6039
122.18	1.0445	49.828	-6.8373	0.53361	-2.8042	-0.09755	0.15019	-0.0091033	0.66022	-1.3176	3332.3	22.187	0.45355	78.178	-60.016	74.417	73.838	21.933	-0.041841	-6.7327	0.59453	-2.7527	36.117	-5.6039
122.18	1.0483	49.825	-6.8378	0.53436	-2.8043	-0.096007	0.1491	-0.0055204	0.66022	-1.3176	3331.6	22.186	0.45519	78.178	-60.034	74.417	73.838	21.933	-0.041841	-6.7327	0.59453	-2.7527	36.117	-5.6039
122.18	1.0521	49.823	-6.8383	0.53511	-2.8043	-0.094345	0.14778	-0.0019404	0.66022	-1.3176	3331.0	22.185	0.45686	78.178	-60.056	74.417	73.838	21.933	-0.041841	-6.7327	0.59453	-2.7527	36.117	-5.6039
122.18	1.056	49.821	-6.8387	0.53584	-2.8043	-0.092568	0.14622	0.0016308	0.66022	-1.3176	3330.3	22.185	0.45855	78.177	-60.079	74.418	73.838	21.933	-0.041841	-6.7327	0.59453	-2.7527	36.117	-5.6039
122.18	1.0599	49.819	-6.8392	0.53657	-2.8043	-0.090679	0.14444	0.0051873	0.66022	-1.3176	3329.6	22.184	0.46026	78.177	-60.105	74.418	73.838	21.933	-0.041841	-6.7327	0.59453	-2.7527	36.117	-5.6039
122.18	1.0639	49.818	-6.8396	0.53728	-2.8043	-0.08868	0.14243	0.0087232	0.66022	-1.3176	3329.0	22.183	0.46198	78.177	-60.134	74.419	73.838	21.933	-0.041841	-6.7327	0.59453	-2.7527	36.117	-5.6039
122.18	1.0679	49.817	-6.8401	0.53799	-2.8042	-0.086576	0.14021	0.012233	0.66022	-1.3176	3328.3	22.183	0.46372	78.176	-60.165	74.419	73.838	21.933	-0.041841	-6.7327	0.59453	-2.7527	36.117	-5.6039
122.18	1.0719	49.816	-6.8405	0.53869	-2.8041	-0.084369	0.13778	0.01571	0.66022	-1.3176	3327.7	22.183	0.46547	78.176	-60.198	74.419	73.838	21.933	-0.041841	-6.7327	0.59453	-2.7527	36.117	-5.6039
122.17	1.0759	49.815	-6.8409	0.53937	-2.804	-0.082063	0.13514	0.01915	0.66022	-1.3176	3327.0	22.182	0.46722	78.175	-60.233	74.42	73.838	21.933	-0.041841	-6.7327	0.59453	-2.7527	36.117	-5.6039
122.17	1.08	49.815	-6.8413	0.54004	-2.8039	-0.079663	0.1323	0.022547	0.66022	-1.3176	3326.4	22.182	0.46898	78.175	-60.271	74.42	73.838	21.933	-0.041841	-6.7327	0.59453	-2.7527	36.117	-5.6039
122.17	1.084	49.814	-6.8417	0.54069	-2.8038	-0.077172	0.12926	0.025896	0.66022	-1.3176	3325.7	22.182	0.47074	78.175	-60.312	74.421	73.838	21.933	-0.041841	-6.7327	0.59453	-2.7527	36.117	-5.6039
122.17	1.0881	49.814	-6.8421	0.54133	-2.8037	-0.074595	0.12603	0.02919	0.66022	-1.3176	3325.1	22.183	0.4725	78.174	-60.354	74.421	73.838	21.933	-0.041841	-6.7327	0.59453	-2.7527	36.117	-5.6039
122.17	1.0921	49.815	-6.8425	0.54195	-2.8035	-0.071935	0.12262	0.032426	0.66022	-1.3176	3324.4	22.183	0.47426	78.174	-60.399	74.421	73.838	21.933	-0.041841	-6.7327	0.59453	-2.7527	36.117	-5.6039
122.17	1.0962	49.815	-6.8428	0.54256	-2.8034	-0.069198	0.11904	0.035597	0.66022	-1.3176	3323.8	22.183	0.47601	78.174	-60.446	74.422	73.838	21.933	-0.041841	-6.7327	0.59453	-2.7527	36.117	-5.6039
122.17	1.1002	49.816	-6.8431	0.54314	-2.8032	-0.066388	0.11528	0.0387	0.66022	-1.3176	3323.1	22.184	0.47775	78.173	-60.496	74.422	73.838	21.933	-0.041841	-6.7327	0.59453	-2.7527	36.117	-5.6039
122.17	1.1041	49.817	-6.8435	0.54371	-2.803	-0.06351	0.11136	0.041728	0.66022	-1.3176	3322.5	22.184	0.47949	78.173	-60.548	74.422	73.838	21.933	-0.041841	-6.7327	0.59453	-2.7527	36.117	-5.6039
122.17	1.1081	49.818	-6.8438	0.54425	-2.8028	-0.060568	0.10729	0.044679	0.66022	-1.3176	3321.8	22.185	0.4812	78.173	-60.601	74.423	73.838	21.933	-0.041841	-6.7327	0.59453	-2.7527	36.117	-5.6039
122.17	1.112	49.819	-6.8441	0.54478	-2.8025	-0.057568	0.10308	0.047546	0.66022	-1.3176	3321.1	22.186	0.4829	78.172	-60.658	74.423	73.838	21.933	-0.041841	-6.7327	0.59453	-2.7527	36.117	-5.6039
122.17	1.1159	49.821	-6.8444	0.54529	-2.8023	-0.054514	0.09872	0.050327	0.66022	-1.3176	3320.5	22.186	0.48459	78.172	-60.716	74.424	73.838	21.933	-0.041841	-6.7327	0.59453	-2.7527	36.117	-5.6039
122.16	1.1197	49.823	-6.8446	0.54577	-2.802	-0.051412	0.094233	0.053017	0.66022	-1.3176	3319.8	22.187	0.48625	78.172	-60.776	74.424	73.838	21.933	-0.041841	-6.7327	0.59453	-2.7527	36.117	-5.6039
122.16	1.1235	49.825	-6.8449	0.54623	-2.8017	-0.048266	0.089624	0.055611	0.66022	-1.3176	3319.2	22.188	0.48789	78.171	-60.839	74.424	73.838	21.933	-0.041841	-6.7327	0.59453	-2.7527	36.117	-5.6039
122.16	1.1272	49.827	-6.8451	0.54666	-2.8015	-0.045081	0.084901	0.058108	0.66022	-1.3176	3318.5	22.19	0.4895	78.171	-60.903	74.425	73.838	21.933	-0.041841	-6.7327	0.59453	-2.7527	36.117	-5.6039
122.16	1.1308	49.829	-6.8453	0.54708	-2.8012	-0.041864	0.080072	0.060502	0.66022	-1.3176	3317.9	22.191	0.49109	78.171	-60.97	74.425	73.838	21.933	-0.041841	-6.7327	0.59453	-2.7527	36.117	-5.6039
122.16	1.1344	49.832	-6.8455	0.54746	-2.8009	-0.038619	0.075147	0.06279	0.66022	-1.3176	3317.2	22.192	0.49265	78.17	-61.039	74.426	73.838	21.933	-0.041841	-6.7327	0.59453	-2.7527	36.117	-5.6039
122.16	1.1379	49.835	-6.8457	0.54783	-2.8005	-0.035351	0.070132	0.06497	0.66022	-1.3176	3316.6	22.194	0.49418	78.17	-61.11	74.426	73.838	21.933	-0.041841	-6.7327	0.59453	-2.7527	36.117	-5.6039
122.15	1.1414	49.838	-6.8459	0.54817	-2.8002	-0.032065	0.065038	0.067039	0.66022	-1.3176	3315.9	22.195	0.49567	78.169	-61.182	74.426	73.838	21.933	-0.041841	-6.7327	0.59453	-2.7527	36.117	-5.6039
122.15	1.1447	49.841	-6.846	0.54848	-2.7999	-0.028768	0.059873	0.068994	0.66022	-1.3176	3315.2	22.197	0.49714	78.169	-61.257	74.427	73.838	21.933	-0.041841	-6.7327	0.59453	-2.7527	36.117	-5.6039
122.15	1.148	49.844	-6.8462	0.54876	-2.7995	-0.025463	0.054646	0.070832	0.66022	-1.3176	3314.6	22.198	0.49856	78.169	-61.333	74.427	73.838	21.933	-0.041841	-6.7327	0.59453	-2.7527	36.117	-5.6039
122.15	1.1512	49.847	-6.8463	0.54902	-2.7992	-0.022157	0.049365	0.072552	0.66022	-1.3176	3313.9	22.2	0.49996	78.168	-61.412	74.428	73.838	21.933	-0.041841	-6.7327	0.59453	-2.7527	36.117	-5.6039
122.15	1.1543	49.851	-6.8464	0.54926	-2.7988	-0.018854	0.044039	0.074151	0.66022	-1.3176	3313.3	22.202	0.50131	78.168	-61.492	74.428	73.838	21.933	-0.041841	-6.7327	0.59453	-2.7527	36.117	-5.6039
122.14	1.1574	49.854	-6.8465	0.54946	-2.7984	-0.015559	0.038677	0.075628	0.66022	-1.3176	3312.6	22.203	0.50263	78.168	-61.574	74.428	73.838	21.933	-0.041841	-6.7327	0.59453	-2.7527	36.117	-5.6039
122.14	1.1603	49.858	-6.8465	0.54964	-2.798	-0.012279	0.033288	0.076981	0.66022	-1.3176	3312.0	22.205	0.5039	78.167	-61.658	74.429	73.838	21.933	-0.041841	-6.7327	0.59453	-2.7527	36.117	-5.6039
122.14	1.1631	49.862	-6.8466	0.5498	-2.7977	-0.0090165	0.027881	0.078209	0.66022	-1.3176	3311.3	22.207	0.50514	78.167	-61.744	74.429	73.838	21.933	-0.041841	-6.7327	0.59453	-2.7527	36.117	-5.6039
122.14	1.1659	49.866	-6.8466	0.54992	-2.7973	-0.0057779	0.022463	0.07931	0.66022	-1.3176	3310.7	22.209	0.50633	78.167	-61.831	74.43	73.838	21.933	-0.041841	-6.7327	0.59453	-2.7527	36.117	-5.6039
122.13	1.1685	49.87	-6.8467	0.55002	-2.7969	-0.0025678	0.017043	0.080284	0.66022	-1.3176	3310.0	22.211	0.50748	78.166	-61.92	74.43	73.838	21.933	-0.041841	-6.7327	0.59453	-2.7527	36.117	-5.6039
122.13	1.1711	49.874	-6.8467	0.55009	-2.7965	0.0006091	0.011631	0.08113	0.66022	-1.3176	3309.3	22.213	0.50859	78.166	-62.01	74.43	73.838	21.933	-0.041841	-6.7327	0.59453	-2.7527	36.117	-5.6039
122.13	1.1735	49.878	-6.8466	0.55014	-2.796	0.00387	0.0063796	0.081825	0.66022	-1.3176	3308.7	22.215	0.50965	78.166	-62.102	74.431	73.838	21.933	-0.041841	-6.7327	0.59453	-2.7527	36.117	-5.6039
122.13	1.1758	49.883	-6.8466	0.55016	-2.7956	0.0075255	0.0016663	0.082318	0.66022	-1.3176	3308.0	22.217	0.51067	78.165	-62.196	74.431	73.838	21.933	-0.041841	-6.7327	0.59453	-2.7527	36.117	-5.6039
122.13	1.1781	49.887	-6.8466	0.55015	-2.7952	0.01113	-0.0030354	0.082699	0.66022	-1.3176	3307.4	22.22	0.51165	78.165	-62.291	74.432	73.838	21.933	-0.041841	-6.7327	0.59453	-2.7527	36.117	-5.6039
122.12	1.1802	49.892	-6.8465	0.55013	-2.7948	0.01468	-0.0077196	0.082966	0.66022	-1.3176	3306.7	22.222	0.51258	78.165	-62.387	74.432	73.838	21.933	-0.041841	-6.7327	0.59453	-2.7527	36.117	-5.6039
122.12	1.1823	49.896	-6.8464	0.55008	-2.7944	0.01817	-0.01238	0.083122	0.66022	-1.3176	3306.1	22.224	0.51347	78.164	-62.485	74.432	73.838	21.933	-0.041841	-6.7327	0.59453	-2.7527	36.117	-5.6039
122.12	1.1842	49.901	-6.8463	0.55	-2.794	0.021596	-0.017012	0.083166	0.66022	-1.3176	3305.4	22.226	0.51431	78.164	-62.584	74.433	73.838	21.933	-0.041841	-6.7327	0.59453	-2.7527	36.117	-5.6039
122.12	1.186	49.905	-6.8462	0.54991	-2.7936	0.024956	-0.021608	0.083098	0.66022	-1.3176	3304.8	22.229	0.51511	78.164	-62.684	74.433	73.838	21.933	-0.041841	-6.7327	0.59453	-2.7527	36.117	-5.6039
122.11	1.1878	49.91	-6.8461	0.54979	-2.7931	0.028244	-0.026163	0.08292	0.66022	-1.3176	3304.1	22.231	0.51587	78.163	-62.785	74.434	73.838	21.933	-0.041841	-6.7327	0.59453	-2.7527	36.117	-5.6039
122.11	1.1894	49.915	-6.8459	0.54965	-2.7927	0.031457	-0.030671	0.082633	0.66022	-1.3176	3303.4	22.233	0.51658	78.163	-62.888	74.434	73.838	21.933	-0.041841	-6.7327	0.59453	-2.7527	36.117	-5.6039
122.11	1.1909	49.92	-6.8458	0.54948	-2.7923	0.034591	-0.035128	0.082237	0.66022	-1.3176	3302.8	22.236	0.51725	78.163	-62.992	74.435	73.838	21.933	-0.041841	-6.7327	0.59453	-2.7527	36.117	-5.6039
122.11	1.1924	49.924	-6.8456	0.5493	-2.7919	0.037644	-0.039527	0.081734	0.66022	-1.3176	3302.1	22.238	0.51787	78.162	-63.096	74.435	73.838	21.933	-0.041841	-6.7327	0.59453	-2.7527	36.117	-5.6039
122.1	1.1937	49.929	-6.8454	0.54909	-2.7915	0.040611	-0.043863	0.081125	0.66022	-1.3176	3301.5	22.24	0.51845	78.162	-63.202	74.435	73.838	21.933	-0.041841	-6.7327	0.59453	-2.7527	36.117	-5.6039
122.1	1.1949	49.934	-6.8452	0.54886	-2.7911	0.04349	-0.048132	0.080412	0.66022	-1.3176	3300.8	22.243	0.51899	78.162	-63.308	74.436	73.838	21.933	-0.041841	-6.7327	0.59453	-2.7527	36.117	-5.6039
122.1	1.1961	49.939	-6.845	0.54861	-2.7907	0.046278	-0.052327	0.079595	0.66022	-1.3176	3300.1	22.245	0.51948	78.161	-63.415	74.436	73.838	21.933	-0.041841	-6.7327	0.59453	-2.7527	36.117	-5.6039
122.09	1.1971	49.944	-6.8447	0.54833	-2.7903	0.048971	-0.056445	0.078677	0.66022	-1.3176	3299.5	22.247	0.51992	78.161	-63.523	74.437	73.838	21.933	-0.041841	-6.7327	0.59453	-2.7527	36.117	-5.6039
122.09	1.198	49.949	-6.8445	0.54804	-2.7899	0.051567	-0.06048	0.077659	0.66022	-1.3176	3298.8	22.25	0.52033	78.161	-63.631	74.437	73.838	21.933	-0.041841	-6.7327	0.59453	-2.7527	36.117	-5.6039
122.09	1.1988	49.954	-6.8442	0.54773	-2.7895	0.054063	-0.064428	0.076543	0.66022	-1.3176	3298.2	22.252	0.52069	78.16	-63.739	74.438	73.838	21.933	-0.041841	-6.7327	0.59453	-2.7527	36.117	-5.6039
122.09	1.1995	49.959	-6.8439	0.5474	-2.7891	0.056457	-0.068283	0.075331	0.66022	-1.3176	3297.5	22.255	0.521	78.16	-63.849	74.438	73.838	21.933	-0.041841	-6.7327	0.59453	-2.7527	36.117	-5.6039
122.08	1.2002	49.963	-6.8436	0.54705	-2.7888	0.058747	-0.072043	0.074026	0.66022	-1.3176	3296.9	22.257	0.52127	78.16	-63.958	74.438	73.838	21.933	-0.041841	-6.7327	0.59453	-2.7527	36.117	-5.6039
122.08	1.2007	49.968	-6.8433	0.54668	-2.7884	0.06093	-0.075702	0.072629	0.66022	-1.3176	3296.2	22.259	0.5215	78.16	-64.067	74.439	73.838	21.933	-0.041841	-6.7327	0.59453	-2.7527	36.117	-5.6039
122.08	1.2011	49.973	-6.843	0.54629	-2.788	0.063005	-0.079256	0.071143	0.66022	-1.3176	3295.5	22.262	0.52169	78.159	-64.177	74.439	73.838	21.933	-0.041841	-6.7327	0.59453	-2.7527	36.117	-5.6039
122.08	1.2014	49.978	-6.8427	0.54588	-2.7877	0.064969	-0.082702	0.06957	0.66022	-1.3176	3294.9	22.264	0.52183	78.159	-64.286	74.44	73.838	21.933	-0.041841	-6.7327	0.59453	-2.7527	36.117	-5.6039
122.07	1.2017	49.983	-6.8424	0.54546	-2.7874	0.066821	-0.086035	0.067912	0.66022	-1.3176	3294.2	22.266	0.52193	78.159	-64.395	74.44	73.838	21.933	-0.041841	-6.7327	0.59453	-2.7527	36.117	-5.6039
122.07	1.2018	49.987	-6.842	0.54502	-2.787	0.068559	-0.089253	0.066172	0.66022	-1.3176	3293.6	22.269	0.52199	78.158	-64.503	74.441	73.838	21.933	-0.041841	-6.7327	0.59453	-2.7527	36.117	-5.6039
122.07	1.2018	49.992	-6.8417	0.54457	-2.7867	0.070182	-0.092351	0.064352	0.66022	-1.3176	3292.9	22.271	0.52201	78.158	-64.611	74.441	73.838	21.933	-0.041841	-6.7327	0.59453	-2.7527	36.117	-5.6039
122.07	1.2018	49.997	-6.8413	0.5441	-2.7864	0.071688	-0.095326	0.062456	0.66022	-1.3176	3292.2	22.273	0.52198	78.158	-64.718	74.442	73.838	21.933	-0.041841	-6.7327	0.59453	-2.7527	36.117	-5.6039
122.06	1.2016	50.001	-6.841	0.54362	-2.7861	0.073077	-0.098175	0.060486	0.66022	-1.3176	3291.6	22.275	0.52191	78.158	-64.823	74.442	73.838	21.933	-0.041841	-6.7327	0.59453	-2.7527	36.117	-5.6039
122.06	1.2014	50.006	-6.8406	0.54312	-2.7858	0.074347	-0.10089	0.058445	0.66022	-1.3176	3290.9	22.278	0.52181	78.157	-64.927	74.443	73.838	21.933	-0.041841	-6.7327	0.59453	-2.7527	36.117	-5.6039
122.06	1.201	50.01	-6.8402	0.54261	-2.7855	0.075497	-0.10348	0.056335	0.66022	-1.3176	3290.3	22.28	0.52166	78.157	-65.03	74.443	73.838	21.933	-0.041841	-6.7327	0.59453	-2.7527	36.117	-5.6039
122.06	1.2006	50.014	-6.8399	0.54208	-2.7852	0.076528	-0.10594	0.05416	0.66022	-1.3176	3289.6	22.282	0.52147	78.157	-65.13	74.444	73.838	21.933	-0.041841	-6.7327	0.59453	-2.7527	36.117	-5.6039
122.06	1.2	50.019	-6.8395	0.54155	-2.7849	0.077438	-0.10825	0.051922	0.66022	-1.3176	3289.0	22.284	0.52124	78.156	-65.228	74.444	73.838	21.933	-0.041841	-6.7327	0.59453	-2.7527	36.117	-5.6039
122.05	1.1994	50.023	-6.8391	0.541	-2.7847	0.078227	-0.11043	0.049625	0.66022	-1.3176	3288.3	22.286	0.52097	78.156	-65.323	74.444	73.838	21.933	-0.041841	-6.7327	0.59453	-2.7527	36.117	-5.6039
122.05	1.1987	50.027	-6.8387	0.54045	-2.7844	0.078894	-0.11246	0.047272	0.66022	-1.3176	3287.6	22.288	0.52066	78.156	-65.415	74.445	73.838	21.933	-0.041841	-6.7327	0.59453	-2.7527	36.117	-5.6039
122.05	1.1979	50.031	-6.8383	0.53988	-2.7842	0.07944	-0.11435	0.044865	0.66022	-1.3176	3287.0	22.29	0.52032	78.156	-65.502	74.445	73.838	21.933	-0.041841	-6.7327	0.59453	-2.7527	36.117	-5.6039
122.05	1.197	50.035	-6.8379	0.5393	-2.784	0.079865	-0.1161	0.042409	0.66022	-1.3176	3286.3	22.292	0.51993	78.155	-65.585	74.446	73.838	21.933	-0.041841	-6.7327	0.59453	-2.7527	36.117	-5.6039
122.04	1.196	50.039	-6.8375	0.53872	-2.7838	0.080168	-0.1177	0.039906	0.66022	-1.3176	3285.7	22.294	0.51951	78.155	-65.663	74.446	73.838	21.933	-0.041841	-6.7327	0.59453	-2.7527	36.117	-5.6039
122.04	1.195	50.042	-6.8371	0.53813	-2.7836	0.08035	-0.11914	0.037359	0.66022	-1.3176	3285.0	22.296	0.51905	78.155	-65.735	74.447	73.838	21.933	-0.041841	-6.7327	0.59453	-2.7527	36.117	-5.6039
122.04	1.1938	50.046	-6.8367	0.53753	-2.7834	0.080412	-0.12044	0.034772	0.66022	-1.3176	3284.3	22.297	0.51855	78.154	-65.801	74.447	73.838	21.933	-0.041841	-6.7327	0.59453	-2.7527	36.117	-5.6039
122.04	1.1926	50.049	-6.8363	0.53692	-2.7832	0.080354	-0.12159	0.032148	0.66022	-1.3176	3283.7	22.299	0.51802	78.154	-65.858	74.448	73.838	21.933	-0.041841	-6.7327	0.59453	-2.7527	36.117	-5.6039
122.04	1.1913	50.053	-6.8359	0.53631	-2.7831	0.080176	-0.12258	0.02949	0.66022	-1.3176	3283.0	22.301	0.51746	78.154	-65.908	74.448	73.838	21.933	-0.041841	-6.7327	0.59453	-2.7527	36.117	-5.6039
122.04	1.1899	50.056	-6.8355	0.5357	-2.783	0.079881	-0.12342	0.026803	0.66022	-1.3176	3282.4	22.302	0.51686	78.154	-65.948	74.449	73.838	21.933	-0.041841	-6.7327	0.59453	-2.7527	36.117	-5.6039
122.03	1.1884	50.059	-6.8351	0.53508	-2.7828	0.079467	-0.12411	0.024088	0.66022	-1.3176	3281.7	22.304	0.51622	78.153	-65.979	74.449	73.838	21.933	-0.041841	-6.7327	0.59453	-2.7527	36.117	-5.6039
122.03	1.1869	50.062	-6.8347	0.53445	-2.7827	0.078937	-0.12464	0.02135	0.66022	-1.3176	3281.0	22.305	0.51555	78.153	-66.0	74.45	73.838	21.933	-0.041841	-6.7327	0.59453	-2.7527	36.117	-5.6039
122.03	1.1853	50.065	-6.8343	0.53383	-2.7826	0.078293	-0.12501	0.018591	0.66022	-1.3176	3280.4	22.307	0.51485	78.153	-66.009	74.45	73.838	21.933	-0.041841	-6.7327	0.59453	-2.7527	36.117	-5.6039
122.03	1.1836	50.067	-6.8339	0.5332	-2.7825	0.077534	-0.12524	0.015816	0.66022	-1.3176	3279.7	22.308	0.51412	78.152	-66.008	74.45	73.838	21.933	-0.041841	-6.7327	0.59453	-2.7527	36.117	-5.6039
122.03	1.1818	50.07	-6.8335	0.53258	-2.7825	0.076663	-0.1253	0.013028	0.66022	-1.3176	3279.1	22.309	0.51336	78.152	-65.996	74.451	73.838	21.933	-0.041841	-6.7327	0.59453	-2.7527	36.117	-5.6039
122.03	1.18	50.072	-6.8331	0.53195	-2.7824	0.075681	-0.12521	0.01023	0.66022	-1.3176	3278.4	22.31	0.51257	78.152	-65.973	74.451	73.838	21.933	-0.041841	-6.7327	0.59453	-2.7527	36.117	-5.6039
122.02	1.1781	50.074	-6.8328	0.53133	-2.7824	0.07459	-0.12497	0.007425	0.66022	-1.3176	3277.7	22.312	0.51174	78.151	-65.94	74.452	73.838	21.933	-0.041841	-6.7327	0.59453	-2.7527	36.117	-5.6039
122.02	1.1761	50.076	-6.8324	0.5307	-2.7823	0.073391	-0.12457	0.0046172	0.66022	-1.3176	3277.1	22.313	0.51089	78.151	-65.898	74.452	73.838	21.933	-0.041841	-6.7327	0.59453	-2.7527	36.117	-5.6039
122.02	1.1741	50.078	-6.832	0.53008	-2.7823	0.072087	-0.12402	0.0018098	0.66022	-1.3176	3276.4	22.314	0.51002	78.151	-65.847	74.453	73.838	21.933	-0.041841	-6.7327	0.59453	-2.7527	36.117	-5.6039
122.02	1.172	50.08	-6.8317	0.52946	-2.7823	0.07068	-0.12331	-0.00099399	0.66022	-1.3176	3275.8	22.314	0.50912	78.15	-65.788	74.453	73.838	21.933	-0.041841	-6.7327	0.59453	-2.7527	36.117	-5.6039
122.02	1.1699	50.082	-6.8313	0.52885	-2.7823	0.069172	-0.12245	-0.0037907	0.66022	-1.3176	3275.1	22.315	0.50819	78.15	-65.722	74.453	73.838	21.933	-0.041841	-6.7327	0.59453	-2.7527	36.117	-5.6039
122.02	1.1677	50.083	-6.831	0.52824	-2.7823	0.067564	-0.12145	-0.0065769	0.66022	-1.3176	3274.5	22.316	0.50724	78.15	-65.649	74.454	73.838	21.933	-0.041841	-6.7327	0.59453	-2.7527	36.117	-5.6039
122.02	1.1655	50.084	-6.8306	0.52763	-2.7824	0.065861	-0.12029	-0.0093494	0.66022	-1.3176	3273.8	22.317	0.50626	78.15	-65.571	74.454	73.838	21.933	-0.041841	-6.7327	0.59453	-2.7527	36.117	-5.6039
122.02	1.1632	50.085	-6.8303	0.52704	-2.7824	0.064062	-0.11898	-0.012105	0.66022	-1.3176	3273.1	22.317	0.50527	78.149	-65.488	74.455	73.838	21.933	-0.041841	-6.7327	0.59453	-2.7527	36.117	-5.6039
122.01	1.1608	50.086	-6.83	0.52644	-2.7825	0.062173	-0.11753	-0.01484	0.66022	-1.3176	3272.5	22.318	0.50425	78.149	-65.4	74.455	73.838	21.933	-0.041841	-6.7327	0.59453	-2.7527	36.117	-5.6039
122.01	1.1584	50.087	-6.8297	0.52586	-2.7826	0.060194	-0.11594	-0.017551	0.66022	-1.3176	3271.8	22.318	0.50321	78.148	-65.309	74.456	73.838	21.933	-0.041841	-6.7327	0.59453	-2.7527	36.117	-5.6039
122.01	1.156	50.087	-6.8294	0.52529	-2.7827	0.058129	-0.1142	-0.020236	0.66022	-1.3176	3271.2	22.319	0.50216	78.148	-65.216	74.456	73.838	21.933	-0.041841	-6.7327	0.59453	-2.7527	36.117	-5.6039
122.01	1.1535	50.088	-6.8291	0.52472	-2.7828	0.05598	-0.11233	-0.022891	0.66022	-1.3176	3270.5	22.319	0.50109	78.148	-65.119	74.456	73.838	21.933	-0.041841	-6.7327	0.59453	-2.7527	36.117	-5.6039
122.01	1.151	50.088	-6.8288	0.52416	-2.7829	0.053751	-0.11031	-0.025512	0.66022	-1.3176	3269.8	22.319	0.50001	78.147	-65.021	74.457	73.838	21.933	-0.041841	-6.7327	0.59453	-2.7527	36.117	-5.6039
122.01	1.1485	50.088	-6.8286	0.52362	-2.783	0.051444	-0.10816	-0.028097	0.66022	-1.3176	3269.2	22.319	0.49891	78.147	-64.92	74.457	73.838	21.933	-0.041841	-6.7327	0.59453	-2.7527	36.117	-5.6039
122.01	1.1459	50.088	-6.8283	0.52308	-2.7832	0.049063	-0.10588	-0.030643	0.66022	-1.3176	3268.5	22.319	0.49779	78.147	-64.819	74.458	73.838	21.933	-0.041841	-6.7327	0.59453	-2.7527	36.117	-5.6039
122.01	1.1433	50.087	-6.8281	0.52256	-2.7833	0.046611	-0.10347	-0.033146	0.66022	-1.3176	3267.9	22.319	0.49667	78.146	-64.716	74.458	73.838	21.933	-0.041841	-6.7327	0.59453	-2.7527	36.117	-5.6039
122.01	1.1407	50.087	-6.8279	0.52205	-2.7835	0.044091	-0.10093	-0.035604	0.66022	-1.3176	3267.2	22.319	0.49554	78.146	-64.612	74.458	73.838	21.933	-0.041841	-6.7327	0.59453	-2.7527	36.117	-5.6039
122.01	1.1381	50.086	-6.8277	0.52155	-2.7837	0.041505	-0.098263	-0.038014	0.66022	-1.3176	3266.5	22.319	0.4944	78.146	-64.508	74.459	73.838	21.933	-0.041841	-6.7327	0.59453	-2.7527	36.117	-5.6039
122.01	1.1354	50.085	-6.8275	0.52106	-2.7839	0.038859	-0.09548	-0.040373	0.66022	-1.3176	3265.9	22.318	0.49325	78.145	-64.404	74.459	73.838	21.933	-0.041841	-6.7327	0.59453	-2.7527	36.117	-5.6039
122.01	1.1328	50.084	-6.8273	0.52059	-2.7841	0.036154	-0.092579	-0.042677	0.66022	-1.3176	3265.2	22.318	0.4921	78.145	-64.299	74.459	73.838	21.933	-0.041841	-6.7327	0.59453	-2.7527	36.117	-5.6039
122.01	1.1301	50.082	-6.8271	0.52014	-2.7843	0.033395	-0.089565	-0.044925	0.66022	-1.3176	3264.6	22.317	0.49095	78.144	-64.194	74.46	73.838	21.933	-0.041841	-6.7327	0.59453	-2.7527	36.117	-5.6039
122.01	1.1275	50.081	-6.8269	0.5197	-2.7846	0.030585	-0.086441	-0.047114	0.66022	-1.3176	3263.9	22.317	0.48979	78.144	-64.089	74.46	73.838	21.933	-0.041841	-6.7327	0.59453	-2.7527	36.117	-5.6039
122.01	1.1248	50.079	-6.8268	0.51927	-2.7848	0.027727	-0.08321	-0.04924	0.66022	-1.3176	3263.3	22.316	0.48863	78.144	-63.985	74.46	73.838	21.933	-0.041841	-6.7327	0.59453	-2.7527	36.117	-5.6039
122.01	1.1221	50.077	-6.8267	0.51887	-2.785	0.024826	-0.079878	-0.051302	0.66022	-1.3176	3262.6	22.315	0.48748	78.143	-63.881	74.461	73.838	21.933	-0.041841	-6.7327	0.59453	-2.7527	36.117	-5.6039
122.01	1.1195	50.075	-6.8265	0.51848	-2.7853	0.021886	-0.076447	-0.053297	0.66022	-1.3176	3261.9	22.314	0.48632	78.143	-63.778	74.461	73.838	21.933	-0.041841	-6.7327	0.59453	-2.7527	36.117	-5.6039
122.01	1.1168	50.073	-6.8264	0.5181	-2.7856	0.018908	-0.072923	-0.055222	0.66022	-1.3176	3261.3	22.314	0.48518	78.142	-63.675	74.461	73.838	21.933	-0.041841	-6.7327	0.59453	-2.7527	36.117	-5.6039
122.01	1.1142	50.071	-6.8263	0.51775	-2.7859	0.015899	-0.069309	-0.057075	0.66022	-1.3176	3260.6	22.313	0.48404	78.142	-63.573	74.462	73.838	21.933	-0.041841	-6.7327	0.59453	-2.7527	36.117	-5.6039
122.01	1.1116	50.068	-6.8263	0.51741	-2.7862	0.012861	-0.06561	-0.058855	0.66022	-1.3176	3260.0	22.311	0.4829	78.142	-63.472	74.462	73.838	21.933	-0.041841	-6.7327	0.59453	-2.7527	36.117	-5.6039
122.01	1.109	50.065	-6.8262	0.51709	-2.7865	0.0097984	-0.06183	-0.060558	0.66022	-1.3176	3259.3	22.31	0.48178	78.141	-63.372	74.462	73.838	21.933	-0.041841	-6.7327	0.59453	-2.7527	36.117	-5.6039
122.01	1.1064	50.062	-6.8262	0.51679	-2.7868	0.006715	-0.057975	-0.062183	0.66022	-1.3176	3258.7	22.309	0.48067	78.141	-63.273	74.463	73.838	21.933	-0.041841	-6.7327	0.59453	-2.7527	36.117	-5.6039
122.01	1.1039	50.059	-6.8262	0.51651	-2.7871	0.0036148	-0.054048	-0.063727	0.66022	-1.3176	3258.0	22.308	0.47958	78.14	-63.174	74.463	73.838	21.933	-0.041841	-6.7327	0.59453	-2.7527	36.117	-5.6039
122.01	1.1014	50.056	-6.8261	0.51625	-2.7874	0.00050167	-0.050056	-0.065189	0.66022	-1.3176	3257.3	22.306	0.4785	78.14	-63.077	74.463	73.838	21.933	-0.041841	-6.7327	0.59453	-2.7527	36.117	-5.6039
122.01	1.0989	50.053	-6.8261	0.51601	-2.7877	-0.0026203	-0.046002	-0.066567	0.66022	-1.3176	3256.7	22.305	0.47743	78.139	-62.982	74.464	73.838	21.933	-0.041841	-6.7327	0.59453	-2.7527	36.117	-5.6039
122.01	1.0965	50.049	-6.8262	0.51579	-2.7881	-0.0057473	-0.041891	-0.06786	0.66022	-1.3176	3256.0	22.303	0.47639	78.139	-62.887	74.464	73.838	21.933	-0.041841	-6.7327	0.59453	-2.7527	36.117	-5.6039
122.01	1.0942	50.045	-6.8262	0.51559	-2.7884	-0.0088752	-0.03773	-0.069064	0.66022	-1.3176	3255.4	22.302	0.47536	78.138	-62.794	74.464	73.838	21.933	-0.041841	-6.7327	0.59453	-2.7527	36.117	-5.6039
122.01	1.0919	50.041	-6.8263	0.51541	-2.7888	-0.012	-0.033523	-0.07018	0.66022	-1.3176	3254.7	22.3	0.47436	78.138	-62.702	74.465	73.838	21.933	-0.041841	-6.7327	0.59453	-2.7527	36.117	-5.6039
122.01	1.0896	50.037	-6.8263	0.51526	-2.7891	-0.015118	-0.029276	-0.071206	0.66022	-1.3176	3254.1	22.298	0.47338	78.138	-62.612	74.465	73.838	21.933	-0.041841	-6.7327	0.59453	-2.7527	36.117	-5.6039
122.02	1.0874	50.033	-6.8264	0.51512	-2.7895	-0.018225	-0.024994	-0.072139	0.66022	-1.3176	3253.4	22.296	0.47243	78.137	-62.523	74.465	73.838	21.933	-0.041841	-6.7327	0.59453	-2.7527	36.117	-5.6039
122.02	1.0853	50.029	-6.8265	0.51501	-2.7898	-0.021316	-0.020682	-0.07298	0.66022	-1.3176	3252.7	22.294	0.47151	78.137	-62.436	74.466	73.838	21.933	-0.041841	-6.7327	0.59453	-2.7527	36.117	-5.6039
122.02	1.0832	50.024	-6.8266	0.51491	-2.7902	-0.024389	-0.016346	-0.073727	0.66022	-1.3176	3252.1	22.293	0.47061	78.136	-62.351	74.466	73.838	21.933	-0.041841	-6.7327	0.59453	-2.7527	36.117	-5.6039
122.02	1.0812	50.02	-6.8267	0.51484	-2.7906	-0.027439	-0.011991	-0.074378	0.66022	-1.3176	3251.4	22.291	0.46975	78.136	-62.267	74.466	73.838	21.933	-0.041841	-6.7327	0.59453	-2.7527	36.117	-5.6039
122.02	1.0793	50.015	-6.8269	0.51479	-2.7909	-0.030462	-0.0076233	-0.074934	0.66022	-1.3176	3250.8	22.288	0.46892	78.135	-62.184	74.466	73.838	21.933	-0.041841	-6.7327	0.59453	-2.7527	36.117	-5.6039
122.02	1.0774	50.01	-6.8271	0.51477	-2.7913	-0.033454	-0.0032485	-0.075393	0.66022	-1.3176	3250.1	22.286	0.46812	78.135	-62.104	74.467	73.838	21.933	-0.041841	-6.7327	0.59453	-2.7527	36.117	-5.6039
122.02	1.0757	50.005	-6.8272	0.51476	-2.7917	-0.036412	0.0011279	-0.075755	0.66022	-1.3176	3249.5	22.284	0.46735	78.134	-62.025	74.467	73.838	21.933	-0.041841	-6.7327	0.59453	-2.7527	36.117	-5.6039
122.02	1.074	50.0	-6.8274	0.51478	-2.7921	-0.039331	0.0055002	-0.076018	0.66022	-1.3176	3248.8	22.282	0.46663	78.134	-61.948	74.467	73.838	21.933	-0.041841	-6.7327	0.59453	-2.7527	36.117	-5.6039
122.02	1.0724	49.995	-6.8276	0.51482	-2.7925	-0.042208	0.0098627	-0.076184	0.66022	-1.3176	3248.1	22.28	0.46594	78.133	-61.873	74.467	73.838	21.933	-0.041841	-6.7327	0.59453	-2.7527	36.117	-5.6039
122.03	1.0709	49.99	-6.8278	0.51488	-2.7928	-0.045038	0.01421	-0.07625	0.66022	-1.3176	3247.5	22.277	0.46529	78.133	-61.799	74.468	73.838	21.933	-0.041841	-6.7327	0.59453	-2.7527	36.117	-5.6039
122.03	1.0695	49.985	-6.8281	0.51496	-2.7932	-0.047819	0.018535	-0.076218	0.66022	-1.3176	3246.8	22.275	0.46469	78.132	-61.728	74.468	73.838	21.933	-0.041841	-6.7327	0.59453	-2.7527	36.117	-5.6039
122.03	1.0682	49.979	-6.8283	0.51506	-2.7936	-0.050547	0.022834	-0.076087	0.66022	-1.3176	3246.2	22.273	0.46412	78.132	-61.658	74.468	73.838	21.933	-0.041841	-6.7327	0.59453	-2.7527	36.117	-5.6039
122.03	1.067	49.974	-6.8286	0.51519	-2.794	-0.053218	0.027099	-0.075857	0.66022	-1.3176	3245.5	22.27	0.4636	78.131	-61.591	74.468	73.838	21.933	-0.041841	-6.7327	0.59453	-2.7527	36.117	-5.6039
122.03	1.0659	49.969	-6.8289	0.51533	-2.7944	-0.055828	0.031327	-0.075529	0.66022	-1.3176	3244.9	22.268	0.46313	78.131	-61.525	74.469	73.838	21.933	-0.041841	-6.7327	0.59453	-2.7527	36.117	-5.6039
122.03	1.0649	49.963	-6.8291	0.5155	-2.7947	-0.058375	0.03551	-0.075102	0.66022	-1.3176	3244.2	22.265	0.4627	78.13	-61.461	74.469	73.838	21.933	-0.041841	-6.7327	0.59453	-2.7527	36.117	-5.6039
122.03	1.064	49.957	-6.8294	0.51569	-2.7951	-0.060854	0.039643	-0.074578	0.66022	-1.3176	3243.6	22.263	0.46231	78.13	-61.4	74.469	73.838	21.933	-0.041841	-6.7327	0.59453	-2.7527	36.117	-5.6039
122.03	1.0632	49.952	-6.8297	0.5159	-2.7955	-0.063263	0.043721	-0.073956	0.66022	-1.3176	3242.9	22.26	0.46198	78.129	-61.34	74.47	73.838	21.933	-0.041841	-6.7327	0.59453	-2.7527	36.117	-5.6039
122.04	1.0626	49.946	-6.8301	0.51613	-2.7958	-0.065199	0.048214	-0.073304	0.66022	-1.3176	3242.2	22.258	0.46169	78.129	-61.283	74.47	73.838	21.933	-0.041841	-6.7327	0.59453	-2.7527	36.117	-5.6039
122.04	1.062	49.94	-6.8304	0.51638	-2.7962	-0.066992	0.052709	-0.072558	0.66022	-1.3176	3241.6	22.255	0.46146	78.128	-61.227	74.47	73.838	21.933	-0.041841	-6.7327	0.59453	-2.7527	36.117	-5.6039
122.04	1.0616	49.935	-6.8307	0.51665	-2.7966	-0.068716	0.057106	-0.071703	0.66022	-1.3176	3240.9	22.253	0.46127	78.128	-61.174	74.47	73.838	21.933	-0.041841	-6.7327	0.59453	-2.7527	36.117	-5.6039
122.04	1.0613	49.929	-6.8311	0.51695	-2.7969	-0.070368	0.061399	-0.070742	0.66022	-1.3176	3240.3	22.25	0.46114	78.127	-61.122	74.471	73.838	21.933	-0.041841	-6.7327	0.59453	-2.7527	36.117	-5.6039
122.04	1.0611	49.923	-6.8314	0.51727	-2.7973	-0.071945	0.065581	-0.069676	0.66022	-1.3176	3239.6	22.248	0.46106	78.127	-61.073	74.471	73.838	21.933	-0.041841	-6.7327	0.59453	-2.7527	36.117	-5.6039
122.04	1.061	49.917	-6.8318	0.51761	-2.7976	-0.073444	0.069647	-0.068506	0.66022	-1.3176	3239.0	22.245	0.46104	78.126	-61.026	74.471	73.838	21.933	-0.041841	-6.7327	0.59453	-2.7527	36.117	-5.6039
122.04	1.0611	49.912	-6.8322	0.51796	-2.798	-0.074862	0.073589	-0.067235	0.66022	-1.3176	3238.3	22.243	0.46106	78.126	-60.981	74.471	73.838	21.933	-0.041841	-6.7327	0.59453	-2.7527	36.117	-5.6039
122.05	1.0613	49.906	-6.8326	0.51834	-2.7983	-0.076198	0.077403	-0.065864	0.66022	-1.3176	3237.7	22.24	0.46115	78.125	-60.939	74.472	73.838	21.933	-0.041841	-6.7327	0.59453	-2.7527	36.117	-5.6039
122.05	1.0616	49.901	-6.8329	0.51874	-2.7986	-0.077448	0.081082	-0.064396	0.66022	-1.3176	3237.0	22.238	0.46128	78.125	-60.898	74.472	73.838	21.933	-0.041841	-6.7327	0.59453	-2.7527	36.117	-5.6039
122.05	1.062	49.895	-6.8333	0.51915	-2.7989	-0.078611	0.084622	-0.062833	0.66022	-1.3176	3236.4	22.235	0.46147	78.124	-60.86	74.472	73.838	21.933	-0.041841	-6.7327	0.59453	-2.7527	36.117	-5.6039
122.05	1.0626	49.89	-6.8337	0.51958	-2.7992	-0.079683	0.088016	-0.061178	0.66022	-1.3176	3235.7	22.233	0.46171	78.124	-60.824	74.472	73.838	21.933	-0.041841	-6.7327	0.59453	-2.7527	36.117	-5.6039
122.05	1.0632	49.884	-6.8341	0.52003	-2.7995	-0.080665	0.091261	-0.059433	0.66022	-1.3176	3235.0	22.231	0.46201	78.123	-60.79	74.473	73.838	21.933	-0.041841	-6.7327	0.59453	-2.7527	36.117	-5.6039
122.05	1.064	49.879	-6.8345	0.5205	-2.7998	-0.081552	0.094351	-0.057601	0.66022	-1.3176	3234.4	22.228	0.46236	78.123	-60.758	74.473	73.838	21.933	-0.041841	-6.7327	0.59453	-2.7527	36.117	-5.6039
122.05	1.065	49.874	-6.8349	0.52097	-2.8001	-0.082345	0.097282	-0.055685	0.66022	-1.3176	3233.7	22.226	0.46277	78.122	-60.729	74.473	73.838	21.933	-0.041841	-6.7327	0.59453	-2.7527	36.117	-5.6039
122.06	1.066	49.869	-6.8354	0.52147	-2.8004	-0.083041	0.10005	-0.053687	0.66022	-1.3176	3233.1	22.224	0.46322	78.122	-60.702	74.473	73.838	21.933	-0.041841	-6.7327	0.59453	-2.7527	36.117	-5.6039
122.06	1.0672	49.864	-6.8358	0.52197	-2.8007	-0.083639	0.10265	-0.051613	0.66022	-1.3176	3232.4	22.221	0.46373	78.121	-60.677	74.474	73.838	21.933	-0.041841	-6.7327	0.59453	-2.7527	36.117	-5.6039
122.06	1.0684	49.859	-6.8362	0.52249	-2.8009	-0.084138	0.10508	-0.049463	0.66022	-1.3176	3231.8	22.219	0.46429	78.121	-60.654	74.474	73.838	21.933	-0.041841	-6.7327	0.59453	-2.7527	36.117	-5.6039
122.06	1.0698	49.854	-6.8366	0.52303	-2.8012	-0.084537	0.10734	-0.047243	0.66022	-1.3176	3231.1	22.217	0.4649	78.121	-60.633	74.474	73.838	21.933	-0.041841	-6.7327	0.59453	-2.7527	36.117	-5.6039
122.06	1.0713	49.849	-6.837	0.52357	-2.8014	-0.084835	0.10942	-0.044956	0.66022	-1.3176	3230.5	22.215	0.46556	78.12	-60.615	74.475	73.838	21.933	-0.041841	-6.7327	0.59453	-2.7527	36.117	-5.6039
122.06	1.073	49.845	-6.8375	0.52412	-2.8016	-0.085031	0.11132	-0.042605	0.66022	-1.3176	3229.8	22.213	0.46626	78.12	-60.599	74.475	73.838	21.933	-0.041841	-6.7327	0.59453	-2.7527	36.117	-5.6039
122.06	1.0747	49.84	-6.8379	0.52468	-2.8018	-0.085125	0.11304	-0.040194	0.66022	-1.3176	3229.2	22.211	0.46702	78.119	-60.585	74.475	73.838	21.933	-0.041841	-6.7327	0.59453	-2.7527	36.117	-5.6039
122.06	1.0765	49.836	-6.8383	0.52525	-2.802	-0.085117	0.11457	-0.037728	0.66022	-1.3176	3228.5	22.209	0.46782	78.119	-60.574	74.475	73.838	21.933	-0.041841	-6.7327	0.59453	-2.7527	36.117	-5.6039
122.06	1.0785	49.832	-6.8387	0.52583	-2.8022	-0.085006	0.11592	-0.035209	0.66022	-1.3176	3227.8	22.207	0.46866	78.118	-60.565	74.476	73.838	21.933	-0.041841	-6.7327	0.59453	-2.7527	36.117	-5.6039
122.06	1.0805	49.828	-6.8392	0.52641	-2.8024	-0.084793	0.11709	-0.032643	0.66022	-1.3176	3227.2	22.206	0.46955	78.118	-60.558	74.476	73.838	21.933	-0.041841	-6.7327	0.59453	-2.7527	36.117	-5.6039
122.07	1.0826	49.824	-6.8396	0.527	-2.8025	-0.084478	0.11806	-0.030033	0.66022	-1.3176	3226.5	22.204	0.47048	78.117	-60.553	74.476	73.838	21.933	-0.041841	-6.7327	0.59453	-2.7527	36.117	-5.6039
122.07	1.0849	49.82	-6.84	0.52759	-2.8027	-0.08406	0.11885	-0.027384	0.66022	-1.3176	3225.9	22.202	0.47145	78.117	-60.55	74.477	73.838	21.933	-0.041841	-6.7327	0.59453	-2.7527	36.117	-5.6039
122.07	1.0872	49.817	-6.8404	0.52818	-2.8028	-0.083542	0.11944	-0.024699	0.66022	-1.3176	3225.2	22.201	0.47245	78.116	-60.55	74.477	73.838	21.933	-0.041841	-6.7327	0.59453	-2.7527	36.117	-5.6039
122.07	1.0896	49.813	-6.8408	0.52878	-2.8029	-0.082923	0.11985	-0.021983	0.66022	-1.3176	3224.6	22.199	0.4735	78.116	-60.552	74.477	73.838	21.933	-0.041841	-6.7327	0.59453	-2.7527	36.117	-5.6039
122.07	1.092	49.81	-6.8413	0.52938	-2.803	-0.082204	0.12007	-0.019241	0.66022	-1.3176	3223.9	22.198	0.47458	78.115	-60.556	74.477	73.838	21.933	-0.041841	-6.7327	0.59453	-2.7527	36.117	-5.6039
122.07	1.0946	49.807	-6.8417	0.52998	-2.8031	-0.081386	0.1201	-0.016477	0.66022	-1.3176	3223.3	22.197	0.47569	78.115	-60.563	74.478	73.838	21.933	-0.041841	-6.7327	0.59453	-2.7527	36.117	-5.6039
122.07	1.0972	49.804	-6.8421	0.53058	-2.8032	-0.080471	0.11994	-0.013695	0.66022	-1.3176	3222.6	22.196	0.47683	78.115	-60.571	74.478	73.838	21.933	-0.041841	-6.7327	0.59453	-2.7527	36.117	-5.6039
122.07	1.0999	49.802	-6.8425	0.53118	-2.8032	-0.079461	0.1196	-0.0109	0.66022	-1.3176	3222.0	22.195	0.47801	78.114	-60.582	74.478	73.838	21.933	-0.041841	-6.7327	0.59453	-2.7527	36.117	-5.6039
122.07	1.1027	49.799	-6.8429	0.53178	-2.8033	-0.078356	0.11907	-0.0080966	0.66022	-1.3176	3221.3	22.194	0.47921	78.114	-60.595	74.479	73.838	21.933	-0.041841	-6.7327	0.59453	-2.7527	36.117	-5.6039
122.07	1.1055	49.797	-6.8432	0.53237	-2.8033	-0.077158	0.11835	-0.0052884	0.66022	-1.3176	3220.7	22.193	0.48043	78.113	-60.611	74.479	73.838	21.933	-0.041841	-6.7327	0.59453	-2.7527	36.117	-5.6039
122.07	1.1083	49.795	-6.8436	0.53296	-2.8033	-0.075869	0.11746	-0.0024804	0.66022	-1.3176	3220.0	22.192	0.48168	78.113	-60.628	74.479	73.838	21.933	-0.041841	-6.7327	0.59453	-2.7527	36.117	-5.6039
122.07	1.1113	49.793	-6.844	0.53355	-2.8033	-0.074492	0.11638	0.0003231	0.66022	-1.3176	3219.3	22.191	0.48296	78.112	-60.648	74.479	73.838	21.933	-0.041841	-6.7327	0.59453	-2.7527	36.117	-5.6039
122.07	1.1142	49.791	-6.8444	0.53413	-2.8033	-0.073028	0.11513	0.0031176	0.66022	-1.3176	3218.7	22.19	0.48425	78.112	-60.669	74.48	73.838	21.933	-0.041841	-6.7327	0.59453	-2.7527	36.117	-5.6039
122.07	1.1172	49.79	-6.8447	0.5347	-2.8033	-0.071481	0.11371	0.0058988	0.66022	-1.3176	3218.0	22.19	0.48556	78.111	-60.693	74.48	73.838	21.933	-0.041841	-6.7327	0.59453	-2.7527	36.117	-5.6039
122.07	1.1203	49.788	-6.8451	0.53526	-2.8033	-0.069851	0.11211	0.0086622	0.66022	-1.3176	3217.4	22.189	0.48688	78.111	-60.719	74.48	73.838	21.933	-0.041841	-6.7327	0.59453	-2.7527	36.117	-5.6039
122.07	1.1234	49.787	-6.8454	0.53582	-2.8032	-0.068142	0.11034	0.011404	0.66022	-1.3176	3216.7	22.189	0.48822	78.111	-60.748	74.481	73.838	21.933	-0.041841	-6.7327	0.59453	-2.7527	36.117	-5.6039
122.07	1.1265	49.786	-6.8458	0.53637	-2.8032	-0.066357	0.10842	0.014119	0.66022	-1.3176	3216.1	22.189	0.48957	78.11	-60.778	74.481	73.838	21.933	-0.041841	-6.7327	0.59453	-2.7527	36.117	-5.6039
122.07	1.1296	49.785	-6.8461	0.5369	-2.8031	-0.064498	0.10633	0.016804	0.66022	-1.3176	3215.4	22.188	0.49093	78.11	-60.81	74.481	73.838	21.933	-0.041841	-6.7327	0.59453	-2.7527	36.117	-5.6039
122.07	1.1327	49.785	-6.8464	0.53743	-2.803	-0.062568	0.10408	0.019454	0.66022	-1.3176	3214.8	22.188	0.4923	78.109	-60.845	74.482	73.838	21.933	-0.041841	-6.7327	0.59453	-2.7527	36.117	-5.6039
122.07	1.1359	49.784	-6.8467	0.53794	-2.8029	-0.060571	0.10169	0.022065	0.66022	-1.3176	3214.1	22.188	0.49368	78.109	-60.881	74.482	73.838	21.933	-0.041841	-6.7327	0.59453	-2.7527	36.117	-5.6039
122.06	1.1391	49.784	-6.847	0.53845	-2.8028	-0.05851	0.099147	0.024634	0.66022	-1.3176	3213.5	22.188	0.49506	78.108	-60.919	74.482	73.838	21.933	-0.041841	-6.7327	0.59453	-2.7527	36.117	-5.6039
122.06	1.1422	49.784	-6.8473	0.53893	-2.8026	-0.056388	0.096463	0.027157	0.66022	-1.3176	3212.8	22.188	0.49644	78.108	-60.96	74.483	73.838	21.933	-0.041841	-6.7327	0.59453	-2.7527	36.117	-5.6039
122.06	1.1454	49.784	-6.8476	0.53941	-2.8025	-0.054207	0.093642	0.029629	0.66022	-1.3176	3212.1	22.188	0.49782	78.107	-61.002	74.483	73.838	21.933	-0.041841	-6.7327	0.59453	-2.7527	36.117	-5.6039
122.06	1.1486	49.785	-6.8479	0.53987	-2.8023	-0.051973	0.090689	0.032048	0.66022	-1.3176	3211.5	22.189	0.49919	78.107	-61.047	74.483	73.838	21.933	-0.041841	-6.7327	0.59453	-2.7527	36.117	-5.6039
122.06	1.1517	49.785	-6.8481	0.54032	-2.8022	-0.049687	0.087609	0.034409	0.66022	-1.3176	3210.8	22.189	0.50057	78.107	-61.093	74.484	73.838	21.933	-0.041841	-6.7327	0.59453	-2.7527	36.117	-5.6039
122.06	1.1549	49.786	-6.8483	0.54075	-2.802	-0.047355	0.084409	0.036709	0.66022	-1.3176	3210.2	22.19	0.50194	78.106	-61.142	74.484	73.838	21.933	-0.041841	-6.7327	0.59453	-2.7527	36.117	-5.6039
122.06	1.158	49.787	-6.8486	0.54116	-2.8018	-0.044979	0.081093	0.038945	0.66022	-1.3176	3209.5	22.19	0.5033	78.106	-61.192	74.484	73.838	21.933	-0.041841	-6.7327	0.59453	-2.7527	36.117	-5.6039
122.06	1.1611	49.788	-6.8488	0.54156	-2.8016	-0.042563	0.077668	0.041113	0.66022	-1.3176	3208.9	22.191	0.50465	78.105	-61.244	74.484	73.838	21.933	-0.041841	-6.7327	0.59453	-2.7527	36.117	-5.6039
122.06	1.1642	49.789	-6.849	0.54194	-2.8014	-0.040111	0.074139	0.043211	0.66022	-1.3176	3208.2	22.191	0.50599	78.105	-61.298	74.485	73.838	21.933	-0.041841	-6.7327	0.59453	-2.7527	36.117	-5.6039
122.05	1.1672	49.79	-6.8492	0.5423	-2.8012	-0.037627	0.070513	0.045236	0.66022	-1.3176	3207.6	22.192	0.50732	78.104	-61.353	74.485	73.838	21.933	-0.041841	-6.7327	0.59453	-2.7527	36.117	-5.6039
122.05	1.1702	49.792	-6.8494	0.54264	-2.8009	-0.035115	0.066796	0.047184	0.66022	-1.3176	3206.9	22.193	0.50863	78.104	-61.411	74.485	73.838	21.933	-0.041841	-6.7327	0.59453	-2.7527	36.117	-5.6039
122.05	1.1732	49.793	-6.8495	0.54297	-2.8007	-0.032578	0.062993	0.049053	0.66022	-1.3176	3206.3	22.194	0.50993	78.104	-61.47	74.486	73.838	21.933	-0.041841	-6.7327	0.59453	-2.7527	36.117	-5.6039
122.05	1.1761	49.795	-6.8497	0.54327	-2.8005	-0.03002	0.059113	0.05084	0.66022	-1.3176	3205.6	22.195	0.51121	78.103	-61.531	74.486	73.838	21.933	-0.041841	-6.7327	0.59453	-2.7527	36.117	-5.6039
122.05	1.179	49.797	-6.8498	0.54356	-2.8002	-0.027446	0.05516	0.052544	0.66022	-1.3176	3204.9	22.196	0.51247	78.103	-61.594	74.486	73.838	21.933	-0.041841	-6.7327	0.59453	-2.7527	36.117	-5.6039
122.05	1.1819	49.799	-6.85	0.54382	-2.7999	-0.024859	0.051142	0.054162	0.66022	-1.3176	3204.3	22.197	0.51371	78.102	-61.658	74.487	73.838	21.933	-0.041841	-6.7327	0.59453	-2.7527	36.117	-5.6039
122.05	1.1847	49.801	-6.8501	0.54407	-2.7997	-0.022264	0.047065	0.055691	0.66022	-1.3176	3203.6	22.198	0.51493	78.102	-61.724	74.487	73.838	21.933	-0.041841	-6.7327	0.59453	-2.7527	36.117	-5.6039
122.04	1.1874	49.803	-6.8502	0.54429	-2.7994	-0.019663	0.042935	0.057131	0.66022	-1.3176	3203.0	22.199	0.51613	78.101	-61.792	74.487	73.838	21.933	-0.041841	-6.7327	0.59453	-2.7527	36.117	-5.6039
122.04	1.1901	49.806	-6.8503	0.5445	-2.7991	-0.017061	0.03876	0.058479	0.66022	-1.3176	3202.3	22.201	0.51731	78.101	-61.861	74.488	73.838	21.933	-0.041841	-6.7327	0.59453	-2.7527	36.117	-5.6039
122.04	1.1928	49.808	-6.8504	0.54468	-2.7988	-0.014462	0.034546	0.059733	0.66022	-1.3176	3201.7	22.202	0.51845	78.101	-61.931	74.488	73.838	21.933	-0.041841	-6.7327	0.59453	-2.7527	36.117	-5.6039
122.04	1.1953	49.811	-6.8504	0.54484	-2.7985	-0.01187	0.0303	0.060893	0.66022	-1.3176	3201.0	22.203	0.51958	78.1	-62.003	74.488	73.838	21.933	-0.041841	-6.7327	0.59453	-2.7527	36.117	-5.6039
122.04	1.1979	49.814	-6.8505	0.54498	-2.7982	-0.0092883	0.026028	0.061956	0.66022	-1.3176	3200.4	22.205	0.52067	78.1	-62.077	74.489	73.838	21.933	-0.041841	-6.7327	0.59453	-2.7527	36.117	-5.6039
122.03	1.2003	49.817	-6.8505	0.5451	-2.7979	-0.006721	0.021737	0.062923	0.66022	-1.3176	3199.7	22.206	0.52174	78.099	-62.152	74.489	73.838	21.933	-0.041841	-6.7327	0.59453	-2.7527	36.117	-5.6039
122.03	1.2027	49.819	-6.8506	0.5452	-2.7976	-0.0041716	0.017433	0.063791	0.66022	-1.3176	3199.0	22.208	0.52278	78.099	-62.228	74.489	73.838	21.933	-0.041841	-6.7327	0.59453	-2.7527	36.117	-5.6039
122.03	1.205	49.822	-6.8506	0.54528	-2.7972	-0.0016439	0.013123	0.06456	0.66022	-1.3176	3198.4	22.209	0.52379	78.098	-62.305	74.49	73.838	21.933	-0.041841	-6.7327	0.59453	-2.7527	36.117	-5.6039
122.03	1.2073	49.826	-6.8506	0.54533	-2.7969	0.0010719	0.0090688	0.06519	0.66022	-1.3176	3197.7	22.211	0.52476	78.098	-62.384	74.49	73.838	21.933	-0.041841	-6.7327	0.59453	-2.7527	36.117	-5.6039
122.03	1.2094	49.829	-6.8506	0.54537	-2.7966	0.0039875	0.0052856	0.065686	0.66022	-1.3176	3197.1	22.212	0.52571	78.098	-62.464	74.49	73.838	21.933	-0.041841	-6.7327	0.59453	-2.7527	36.117	-5.6039
122.02	1.2115	49.832	-6.8505	0.54539	-2.7963	0.0068688	0.0015013	0.066094	0.66022	-1.3176	3196.4	22.214	0.52663	78.097	-62.545	74.491	73.838	21.933	-0.041841	-6.7327	0.59453	-2.7527	36.117	-5.6039
122.02	1.2135	49.835	-6.8505	0.54538	-2.7959	0.0097124	-0.0022793	0.066414	0.66022	-1.3176	3195.8	22.216	0.52751	78.097	-62.627	74.491	73.838	21.933	-0.041841	-6.7327	0.59453	-2.7527	36.117	-5.6039
122.02	1.2155	49.839	-6.8504	0.54536	-2.7956	0.012515	-0.0060512	0.066645	0.66022	-1.3176	3195.1	22.217	0.52836	78.096	-62.71	74.491	73.838	21.933	-0.041841	-6.7327	0.59453	-2.7527	36.117	-5.6039
122.02	1.2174	49.842	-6.8504	0.54532	-2.7953	0.015274	-0.0098098	0.066788	0.66022	-1.3176	3194.5	22.219	0.52918	78.096	-62.794	74.492	73.838	21.933	-0.041841	-6.7327	0.59453	-2.7527	36.117	-5.6039
122.02	1.2192	49.846	-6.8503	0.54526	-2.7949	0.017985	-0.01355	0.066843	0.66022	-1.3176	3193.8	22.221	0.52996	78.096	-62.879	74.492	73.838	21.933	-0.041841	-6.7327	0.59453	-2.7527	36.117	-5.6039
122.01	1.2209	49.849	-6.8502	0.54519	-2.7946	0.020646	-0.017268	0.06681	0.66022	-1.3176	3193.1	22.223	0.53072	78.095	-62.965	74.492	73.838	21.933	-0.041841	-6.7327	0.59453	-2.7527	36.117	-5.6039
122.01	1.2225	49.853	-6.8501	0.54509	-2.7943	0.023253	-0.020958	0.066691	0.66022	-1.3176	3192.5	22.225	0.53143	78.095	-63.051	74.493	73.838	21.933	-0.041841	-6.7327	0.59453	-2.7527	36.117	-5.6039
122.01	1.2241	49.857	-6.85	0.54498	-2.7939	0.025804	-0.024617	0.066484	0.66022	-1.3176	3191.8	22.227	0.53211	78.094	-63.139	74.493	73.838	21.933	-0.041841	-6.7327	0.59453	-2.7527	36.117	-5.6039
122.01	1.2256	49.861	-6.8498	0.54485	-2.7936	0.028296	-0.028239	0.066191	0.66022	-1.3176	3191.2	22.228	0.53276	78.094	-63.226	74.493	73.838	21.933	-0.041841	-6.7327	0.59453	-2.7527	36.117	-5.6039
122.0	1.227	49.864	-6.8497	0.5447	-2.7933	0.030727	-0.03182	0.065813	0.66022	-1.3176	3190.5	22.23	0.53337	78.094	-63.315	74.494	73.838	21.933	-0.041841	-6.7327	0.59453	-2.7527	36.117	-5.6039
122.0	1.2283	49.868	-6.8495	0.54453	-2.7929	0.033092	-0.035355	0.06535	0.66022	-1.3176	3189.9	22.232	0.53395	78.093	-63.403	74.494	73.838	21.933	-0.041841	-6.7327	0.59453	-2.7527	36.117	-5.6039
122.0	1.2295	49.872	-6.8493	0.54434	-2.7926	0.035391	-0.038841	0.064804	0.66022	-1.3176	3189.2	22.234	0.53449	78.093	-63.492	74.495	73.838	21.933	-0.041841	-6.7327	0.59453	-2.7527	36.117	-5.6039
122.0	1.2307	49.876	-6.8492	0.54414	-2.7923	0.03762	-0.042273	0.064175	0.66022	-1.3176	3188.5	22.236	0.53499	78.092	-63.582	74.495	73.838	21.933	-0.041841	-6.7327	0.59453	-2.7527	36.117	-5.6039
121.99	1.2318	49.88	-6.849	0.54392	-2.792	0.039777	-0.045647	0.063465	0.66022	-1.3176	3187.9	22.238	0.53546	78.092	-63.671	74.495	73.838	21.933	-0.041841	-6.7327	0.59453	-2.7527	36.117	-5.6039
121.99	1.2327	49.884	-6.8488	0.54368	-2.7916	0.04186	-0.048959	0.062674	0.66022	-1.3176	3187.2	22.24	0.53589	78.092	-63.76	74.496	73.838	21.933	-0.041841	-6.7327	0.59453	-2.7527	36.117	-5.6039
121.99	1.2336	49.888	-6.8485	0.54343	-2.7913	0.043866	-0.052204	0.061804	0.66022	-1.3176	3186.6	22.242	0.53629	78.091	-63.85	74.496	73.838	21.933	-0.041841	-6.7327	0.59453	-2.7527	36.117	-5.6039
121.99	1.2345	49.892	-6.8483	0.54316	-2.791	0.045794	-0.055379	0.060856	0.66022	-1.3176	3185.9	22.244	0.53664	78.091	-63.939	74.496	73.838	21.933	-0.041841	-6.7327	0.59453	-2.7527	36.117	-5.6039
121.99	1.2352	49.896	-6.8481	0.54288	-2.7907	0.047642	-0.058481	0.059833	0.66022	-1.3176	3185.3	22.246	0.53696	78.091	-64.027	74.497	73.838	21.933	-0.041841	-6.7327	0.59453	-2.7527	36.117	-5.6039
121.98	1.2358	49.9	-6.8478	0.54258	-2.7904	0.049407	-0.061505	0.058734	0.66022	-1.3176	3184.6	22.248	0.53724	78.09	-64.116	74.497	73.838	21.933	-0.041841	-6.7327	0.59453	-2.7527	36.117	-5.6039
121.98	1.2364	49.903	-6.8476	0.54226	-2.7901	0.051089	-0.064447	0.057563	0.66022	-1.3176	3183.9	22.25	0.53749	78.09	-64.203	74.498	73.838	21.933	-0.041841	-6.7327	0.59453	-2.7527	36.117	-5.6039
121.98	1.2369	49.907	-6.8473	0.54193	-2.7899	0.052684	-0.067305	0.05632	0.66022	-1.3176	3183.3	22.252	0.53769	78.089	-64.29	74.498	73.838	21.933	-0.041841	-6.7327	0.59453	-2.7527	36.117	-5.6039
121.98	1.2372	49.911	-6.8471	0.54159	-2.7896	0.054192	-0.070074	0.055007	0.66022	-1.3176	3182.6	22.254	0.53786	78.089	-64.376	74.498	73.838	21.933	-0.041841	-6.7327	0.59453	-2.7527	36.117	-5.6039
121.97	1.2375	49.915	-6.8468	0.54123	-2.7893	0.055612	-0.072752	0.053627	0.66022	-1.3176	3182.0	22.256	0.53799	78.089	-64.46	74.499	73.838	21.933	-0.041841	-6.7327	0.59453	-2.7527	36.117	-5.6039
121.97	1.2377	49.919	-6.8465	0.54086	-2.789	0.056941	-0.075336	0.052181	0.66022	-1.3176	3181.3	22.258	0.53808	78.088	-64.543	74.499	73.838	21.933	-0.041841	-6.7327	0.59453	-2.7527	36.117	-5.6039
121.97	1.2378	49.923	-6.8462	0.54048	-2.7888	0.058179	-0.077821	0.050672	0.66022	-1.3176	3180.6	22.259	0.53814	78.088	-64.624	74.499	73.838	21.933	-0.041841	-6.7327	0.59453	-2.7527	36.117	-5.6039
121.97	1.2379	49.926	-6.8459	0.54008	-2.7885	0.059325	-0.080206	0.0491	0.66022	-1.3176	3180.0	22.261	0.53815	78.088	-64.704	74.5	73.838	21.933	-0.041841	-6.7327	0.59453	-2.7527	36.117	-5.6039
121.97	1.2378	49.93	-6.8456	0.53968	-2.7883	0.060377	-0.082487	0.047469	0.66022	-1.3176	3179.3	22.263	0.53813	78.087	-64.781	74.5	73.838	21.933	-0.041841	-6.7327	0.59453	-2.7527	36.117	-5.6039
121.96	1.2377	49.934	-6.8453	0.53926	-2.7881	0.061335	-0.084662	0.045781	0.66022	-1.3176	3178.7	22.265	0.53807	78.087	-64.856	74.501	73.838	21.933	-0.041841	-6.7327	0.59453	-2.7527	36.117	-5.6039
121.96	1.2375	49.937	-6.845	0.53883	-2.7878	0.062197	-0.086728	0.044037	0.66022	-1.3176	3178.0	22.267	0.53797	78.086	-64.929	74.501	73.838	21.933	-0.041841	-6.7327	0.59453	-2.7527	36.117	-5.6039
121.96	1.2371	49.941	-6.8447	0.53839	-2.7876	0.062964	-0.088683	0.04224	0.66022	-1.3176	3177.4	22.269	0.53784	78.086	-64.998	74.501	73.838	21.933	-0.041841	-6.7327	0.59453	-2.7527	36.117	-5.6039
121.96	1.2367	49.944	-6.8444	0.53794	-2.7874	0.063634	-0.090524	0.040393	0.66022	-1.3176	3176.7	22.27	0.53767	78.086	-65.064	74.502	73.838	21.933	-0.041841	-6.7327	0.59453	-2.7527	36.117	-5.6039
121.95	1.2363	49.948	-6.8441	0.53749	-2.7872	0.064207	-0.092249	0.038498	0.66022	-1.3176	3176.0	22.272	0.53746	78.085	-65.126	74.502	73.838	21.933	-0.041841	-6.7327	0.59453	-2.7527	36.117	-5.6039
121.95	1.2357	49.951	-6.8437	0.53702	-2.787	0.064683	-0.093856	0.036557	0.66022	-1.3176	3175.4	22.274	0.53722	78.085	-65.184	74.502	73.838	21.933	-0.041841	-6.7327	0.59453	-2.7527	36.117	-5.6039
121.95	1.235	49.954	-6.8434	0.53655	-2.7869	0.065061	-0.095344	0.034573	0.66022	-1.3176	3174.7	22.275	0.53694	78.085	-65.238	74.503	73.838	21.933	-0.041841	-6.7327	0.59453	-2.7527	36.117	-5.6039
121.95	1.2343	49.957	-6.8431	0.53607	-2.7867	0.065341	-0.09671	0.032548	0.66022	-1.3176	3174.1	22.277	0.53662	78.084	-65.288	74.503	73.838	21.933	-0.041841	-6.7327	0.59453	-2.7527	36.117	-5.6039
121.95	1.2335	49.961	-6.8428	0.53558	-2.7865	0.065524	-0.097953	0.030485	0.66022	-1.3176	3173.4	22.278	0.53627	78.084	-65.332	74.504	73.838	21.933	-0.041841	-6.7327	0.59453	-2.7527	36.117	-5.6039
121.94	1.2326	49.963	-6.8424	0.53509	-2.7864	0.065609	-0.099072	0.028387	0.66022	-1.3176	3172.7	22.28	0.53589	78.083	-65.37	74.504	73.838	21.933	-0.041841	-6.7327	0.59453	-2.7527	36.117	-5.6039
121.94	1.2316	49.966	-6.8421	0.53459	-2.7862	0.065596	-0.10006	0.026256	0.66022	-1.3176	3172.1	22.281	0.53547	78.083	-65.403	74.504	73.838	21.933	-0.041841	-6.7327	0.59453	-2.7527	36.117	-5.6039
121.94	1.2306	49.969	-6.8418	0.53409	-2.7861	0.065486	-0.10093	0.024095	0.66022	-1.3176	3171.4	22.283	0.53501	78.083	-65.43	74.505	73.838	21.933	-0.041841	-6.7327	0.59453	-2.7527	36.117	-5.6039
121.94	1.2295	49.972	-6.8415	0.53358	-2.786	0.06528	-0.10167	0.021907	0.66022	-1.3176	3170.8	22.284	0.53452	78.082	-65.45	74.505	73.838	21.933	-0.041841	-6.7327	0.59453	-2.7527	36.117	-5.6039
121.94	1.2283	49.974	-6.8411	0.53307	-2.7859	0.064977	-0.10228	0.019694	0.66022	-1.3176	3170.1	22.286	0.534	78.082	-65.464	74.505	73.838	21.933	-0.041841	-6.7327	0.59453	-2.7527	36.117	-5.6039
121.94	1.227	49.977	-6.8408	0.53256	-2.7858	0.064579	-0.10275	0.017459	0.66022	-1.3176	3169.5	22.287	0.53345	78.082	-65.472	74.506	73.838	21.933	-0.041841	-6.7327	0.59453	-2.7527	36.117	-5.6039
121.93	1.2256	49.979	-6.8405	0.53204	-2.7857	0.064085	-0.1031	0.015205	0.66022	-1.3176	3168.8	22.288	0.53287	78.081	-65.473	74.506	73.838	21.933	-0.041841	-6.7327	0.59453	-2.7527	36.117	-5.6039
121.93	1.2242	49.981	-6.8402	0.53153	-2.7857	0.063498	-0.10332	0.012935	0.66022	-1.3176	3168.1	22.289	0.53226	78.081	-65.467	74.506	73.838	21.933	-0.041841	-6.7327	0.59453	-2.7527	36.117	-5.6039
121.93	1.2227	49.983	-6.8399	0.53101	-2.7856	0.062818	-0.10341	0.010652	0.66022	-1.3176	3167.5	22.29	0.53162	78.08	-65.454	74.507	73.838	21.933	-0.041841	-6.7327	0.59453	-2.7527	36.117	-5.6039
121.93	1.2212	49.985	-6.8395	0.53049	-2.7855	0.062045	-0.10336	0.0083577	0.66022	-1.3176	3166.8	22.291	0.53095	78.08	-65.435	74.507	73.838	21.933	-0.041841	-6.7327	0.59453	-2.7527	36.117	-5.6039
121.93	1.2196	49.987	-6.8392	0.52998	-2.7855	0.061182	-0.10319	0.0060562	0.66022	-1.3176	3166.2	22.292	0.53025	78.08	-65.41	74.507	73.838	21.933	-0.041841	-6.7327	0.59453	-2.7527	36.117	-5.6039
121.93	1.2179	49.989	-6.8389	0.52946	-2.7855	0.060229	-0.10288	0.0037498	0.66022	-1.3176	3165.5	22.293	0.52952	78.079	-65.379	74.508	73.838	21.933	-0.041841	-6.7327	0.59453	-2.7527	36.117	-5.6039
121.93	1.2162	49.99	-6.8386	0.52895	-2.7855	0.059188	-0.10244	0.0014416	0.66022	-1.3176	3164.8	22.294	0.52877	78.079	-65.342	74.508	73.838	21.933	-0.041841	-6.7327	0.59453	-2.7527	36.117	-5.6039
121.92	1.2144	49.992	-6.8383	0.52844	-2.7855	0.058061	-0.10188	-0.00086579	0.66022	-1.3176	3164.2	22.295	0.528	78.078	-65.299	74.509	73.838	21.933	-0.041841	-6.7327	0.59453	-2.7527	36.117	-5.6039
121.92	1.2125	49.993	-6.8381	0.52793	-2.7855	0.056848	-0.10118	-0.0031693	0.66022	-1.3176	3163.5	22.295	0.5272	78.078	-65.252	74.509	73.838	21.933	-0.041841	-6.7327	0.59453	-2.7527	36.117	-5.6039
121.92	1.2106	49.994	-6.8378	0.52743	-2.7855	0.055551	-0.10036	-0.0054662	0.66022	-1.3176	3162.9	22.296	0.52638	78.077	-65.2	74.509	73.838	21.933	-0.041841	-6.7327	0.59453	-2.7527	36.117	-5.6039
121.92	1.2087	49.995	-6.8375	0.52693	-2.7855	0.054173	-0.099406	-0.0077535	0.66022	-1.3176	3162.2	22.297	0.52553	78.077	-65.144	74.51	73.838	21.933	-0.041841	-6.7327	0.59453	-2.7527	36.117	-5.6039
121.92	1.2067	49.996	-6.8372	0.52643	-2.7856	0.052715	-0.098328	-0.010028	0.66022	-1.3176	3161.6	22.297	0.52467	78.077	-65.083	74.51	73.838	21.933	-0.041841	-6.7327	0.59453	-2.7527	36.117	-5.6039
121.92	1.2047	49.996	-6.837	0.52594	-2.7856	0.05118	-0.097126	-0.012288	0.66022	-1.3176	3160.9	22.298	0.52379	78.076	-65.019	74.51	73.838	21.933	-0.041841	-6.7327	0.59453	-2.7527	36.117	-5.6039
121.92	1.2026	49.997	-6.8367	0.52546	-2.7857	0.049568	-0.0958	-0.01453	0.66022	-1.3176	3160.2	22.298	0.52289	78.076	-64.952	74.51	73.838	21.933	-0.041841	-6.7327	0.59453	-2.7527	36.117	-5.6039
121.92	1.2005	49.997	-6.8365	0.52499	-2.7858	0.047883	-0.094353	-0.016751	0.66022	-1.3176	3159.6	22.298	0.52198	78.075	-64.882	74.511	73.838	21.933	-0.041841	-6.7327	0.59453	-2.7527	36.117	-5.6039
121.92	1.1983	49.997	-6.8362	0.52452	-2.7859	0.046127	-0.092786	-0.018948	0.66022	-1.3176	3158.9	22.298	0.52105	78.075	-64.81	74.511	73.838	21.933	-0.041841	-6.7327	0.59453	-2.7527	36.117	-5.6039
121.91	1.1962	49.997	-6.836	0.52406	-2.786	0.044301	-0.091101	-0.021119	0.66022	-1.3176	3158.3	22.298	0.52011	78.074	-64.735	74.511	73.838	21.933	-0.041841	-6.7327	0.59453	-2.7527	36.117	-5.6039
121.91	1.194	49.997	-6.8358	0.52361	-2.7861	0.042409	-0.0893	-0.023261	0.66022	-1.3176	3157.6	22.299	0.51915	78.074	-64.659	74.512	73.838	21.933	-0.041841	-6.7327	0.59453	-2.7527	36.117	-5.6039
121.91	1.1917	49.997	-6.8356	0.52317	-2.7862	0.040452	-0.087386	-0.025371	0.66022	-1.3176	3156.9	22.299	0.51819	78.074	-64.58	74.512	73.838	21.933	-0.041841	-6.7327	0.59453	-2.7527	36.117	-5.6039
121.91	1.1895	49.996	-6.8354	0.52273	-2.7863	0.038434	-0.08536	-0.027446	0.66022	-1.3176	3156.3	22.298	0.51721	78.073	-64.5	74.512	73.838	21.933	-0.041841	-6.7327	0.59453	-2.7527	36.117	-5.6039
121.91	1.1872	49.996	-6.8352	0.52231	-2.7865	0.036358	-0.083226	-0.029485	0.66022	-1.3176	3155.6	22.298	0.51623	78.073	-64.419	74.513	73.838	21.933	-0.041841	-6.7327	0.59453	-2.7527	36.117	-5.6039
121.91	1.1849	49.995	-6.835	0.5219	-2.7866	0.034224	-0.080986	-0.031483	0.66022	-1.3176	3155.0	22.298	0.51524	78.072	-64.337	74.513	73.838	21.933	-0.041841	-6.7327	0.59453	-2.7527	36.117	-5.6039
121.91	1.1827	49.994	-6.8349	0.5215	-2.7868	0.032038	-0.078643	-0.03344	0.66022	-1.3176	3154.3	22.298	0.51425	78.072	-64.254	74.513	73.838	21.933	-0.041841	-6.7327	0.59453	-2.7527	36.117	-5.6039
121.91	1.1804	49.993	-6.8347	0.52112	-2.787	0.029801	-0.076199	-0.035352	0.66022	-1.3176	3153.7	22.297	0.51325	78.071	-64.171	74.513	73.838	21.933	-0.041841	-6.7327	0.59453	-2.7527	36.117	-5.6039
121.91	1.1781	49.991	-6.8346	0.52074	-2.7871	0.027516	-0.073659	-0.037217	0.66022	-1.3176	3153.0	22.297	0.51226	78.071	-64.086	74.514	73.838	21.933	-0.041841	-6.7327	0.59453	-2.7527	36.117	-5.6039
121.91	1.1758	49.99	-6.8344	0.52038	-2.7873	0.025187	-0.071024	-0.039033	0.66022	-1.3176	3152.3	22.296	0.51126	78.07	-64.002	74.514	73.838	21.933	-0.041841	-6.7327	0.59453	-2.7527	36.117	-5.6039
121.91	1.1735	49.988	-6.8343	0.52003	-2.7875	0.022816	-0.0683	-0.040796	0.66022	-1.3176	3151.7	22.296	0.51026	78.07	-63.918	74.514	73.838	21.933	-0.041841	-6.7327	0.59453	-2.7527	36.117	-5.6039
121.91	1.1712	49.987	-6.8342	0.5197	-2.7877	0.020407	-0.065488	-0.042506	0.66022	-1.3176	3151.0	22.295	0.50927	78.069	-63.833	74.515	73.838	21.933	-0.041841	-6.7327	0.59453	-2.7527	36.117	-5.6039
121.91	1.1689	49.985	-6.8341	0.51938	-2.788	0.017963	-0.062593	-0.044159	0.66022	-1.3176	3150.4	22.294	0.50829	78.069	-63.749	74.515	73.838	21.933	-0.041841	-6.7327	0.59453	-2.7527	36.117	-5.6039
121.91	1.1666	49.983	-6.834	0.51907	-2.7882	0.015486	-0.059618	-0.045754	0.66022	-1.3176	3149.7	22.293	0.50731	78.068	-63.664	74.515	73.838	21.933	-0.041841	-6.7327	0.59453	-2.7527	36.117	-5.6039
121.91	1.1644	49.98	-6.834	0.51878	-2.7884	0.012981	-0.056568	-0.047288	0.66022	-1.3176	3149.1	22.292	0.50634	78.068	-63.58	74.515	73.838	21.933	-0.041841	-6.7327	0.59453	-2.7527	36.117	-5.6039
121.91	1.1622	49.978	-6.8339	0.51851	-2.7887	0.01045	-0.053446	-0.04876	0.66022	-1.3176	3148.4	22.291	0.50538	78.067	-63.497	74.516	73.838	21.933	-0.041841	-6.7327	0.59453	-2.7527	36.117	-5.6039
121.91	1.16	49.975	-6.8338	0.51825	-2.7889	0.0078973	-0.050256	-0.050167	0.66022	-1.3176	3147.7	22.29	0.50443	78.067	-63.414	74.516	73.838	21.933	-0.041841	-6.7327	0.59453	-2.7527	36.117	-5.6039
121.91	1.1578	49.973	-6.8338	0.518	-2.7892	0.0053257	-0.047002	-0.051508	0.66022	-1.3176	3147.1	22.289	0.50349	78.066	-63.331	74.516	73.838	21.933	-0.041841	-6.7327	0.59453	-2.7527	36.117	-5.6039
121.91	1.1557	49.97	-6.8338	0.51778	-2.7894	0.0027387	-0.043689	-0.052781	0.66022	-1.3176	3146.4	22.288	0.50257	78.066	-63.25	74.516	73.838	21.933	-0.041841	-6.7327	0.59453	-2.7527	36.117	-5.6039
121.91	1.1536	49.967	-6.8338	0.51757	-2.7897	0.00013988	-0.040321	-0.053984	0.66022	-1.3176	3145.8	22.287	0.50167	78.065	-63.169	74.517	73.838	21.933	-0.041841	-6.7327	0.59453	-2.7527	36.117	-5.6039
121.91	1.1516	49.964	-6.8338	0.51737	-2.79	-0.0024674	-0.036903	-0.055116	0.66022	-1.3176	3145.1	22.286	0.50078	78.065	-63.089	74.517	73.838	21.933	-0.041841	-6.7327	0.59453	-2.7527	36.117	-5.6039
121.91	1.1496	49.961	-6.8338	0.5172	-2.7902	-0.0050797	-0.033439	-0.056174	0.66022	-1.3176	3144.5	22.284	0.49992	78.064	-63.01	74.517	73.838	21.933	-0.041841	-6.7327	0.59453	-2.7527	36.117	-5.6039
121.91	1.1476	49.957	-6.8338	0.51704	-2.7905	-0.0076934	-0.029933	-0.057159	0.66022	-1.3176	3143.8	22.283	0.49907	78.064	-62.931	74.517	73.838	21.933	-0.041841	-6.7327	0.59453	-2.7527	36.117	-5.6039
121.91	1.1457	49.954	-6.8339	0.5169	-2.7908	-0.010305	-0.02639	-0.058068	0.66022	-1.3176	3143.1	22.281	0.49825	78.063	-62.854	74.518	73.838	21.933	-0.041841	-6.7327	0.59453	-2.7527	36.117	-5.6039
121.91	1.1439	49.95	-6.8339	0.51677	-2.7911	-0.012911	-0.022815	-0.058899	0.66022	-1.3176	3142.5	22.28	0.49745	78.063	-62.778	74.518	73.838	21.933	-0.041841	-6.7327	0.59453	-2.7527	36.117	-5.6039
121.91	1.1421	49.946	-6.834	0.51667	-2.7914	-0.015509	-0.019213	-0.059653	0.66022	-1.3176	3141.8	22.278	0.49668	78.062	-62.703	74.518	73.838	21.933	-0.041841	-6.7327	0.59453	-2.7527	36.117	-5.6039
121.91	1.1404	49.943	-6.8341	0.51658	-2.7917	-0.018093	-0.015589	-0.060327	0.66022	-1.3176	3141.2	22.277	0.49594	78.062	-62.63	74.518	73.838	21.933	-0.041841	-6.7327	0.59453	-2.7527	36.117	-5.6039
121.92	1.1387	49.939	-6.8342	0.51651	-2.792	-0.020662	-0.011947	-0.060922	0.66022	-1.3176	3140.5	22.275	0.49522	78.061	-62.557	74.518	73.838	21.933	-0.041841	-6.7327	0.59453	-2.7527	36.117	-5.6039
121.92	1.1372	49.935	-6.8343	0.51646	-2.7923	-0.023211	-0.0082919	-0.061435	0.66022	-1.3176	3139.9	22.273	0.49454	78.061	-62.486	74.519	73.838	21.933	-0.041841	-6.7327	0.59453	-2.7527	36.117	-5.6039
121.92	1.1357	49.93	-6.8344	0.51643	-2.7926	-0.025738	-0.0046295	-0.061867	0.66022	-1.3176	3139.2	22.271	0.49388	78.06	-62.416	74.519	73.838	21.933	-0.041841	-6.7327	0.59453	-2.7527	36.117	-5.6039
121.92	1.1342	49.926	-6.8346	0.51642	-2.7929	-0.028238	-0.00096428	-0.062216	0.66022	-1.3176	3138.6	22.269	0.49326	78.059	-62.348	74.519	73.838	21.933	-0.041841	-6.7327	0.59453	-2.7527	36.117	-5.6039
121.92	1.1329	49.922	-6.8347	0.51642	-2.7932	-0.030708	0.0026986	-0.062482	0.66022	-1.3176	3137.9	22.268	0.49267	78.059	-62.281	74.519	73.838	21.933	-0.041841	-6.7327	0.59453	-2.7527	36.117	-5.6039
121.92	1.1316	49.917	-6.8349	0.51644	-2.7936	-0.033145	0.0063543	-0.062665	0.66022	-1.3176	3137.2	22.266	0.49212	78.058	-62.216	74.52	73.838	21.933	-0.041841	-6.7327	0.59453	-2.7527	36.117	-5.6039
121.92	1.1304	49.913	-6.835	0.51648	-2.7939	-0.035545	0.0099977	-0.062764	0.66022	-1.3176	3136.6	22.264	0.49161	78.058	-62.152	74.52	73.838	21.933	-0.041841	-6.7327	0.59453	-2.7527	36.117	-5.6039
121.92	1.1293	49.908	-6.8352	0.51654	-2.7942	-0.037906	0.013624	-0.06278	0.66022	-1.3176	3135.9	22.262	0.49113	78.057	-62.089	74.52	73.838	21.933	-0.041841	-6.7327	0.59453	-2.7527	36.117	-5.6039
121.92	1.1283	49.904	-6.8354	0.51662	-2.7945	-0.040224	0.017228	-0.062711	0.66022	-1.3176	3135.3	22.26	0.49069	78.057	-62.029	74.52	73.838	21.933	-0.041841	-6.7327	0.59453	-2.7527	36.117	-5.6039
121.92	1.1273	49.899	-6.8356	0.51672	-2.7948	-0.042496	0.020804	-0.062559	0.66022	-1.3176	3134.6	22.258	0.49029	78.056	-61.969	74.52	73.838	21.933	-0.041841	-6.7327	0.59453	-2.7527	36.117	-5.6039
121.92	1.1265	49.894	-6.8358	0.51683	-2.7951	-0.044718	0.024349	-0.062323	0.66022	-1.3176	3134.0	22.256	0.48993	78.056	-61.912	74.521	73.838	21.933	-0.041841	-6.7327	0.59453	-2.7527	36.117	-5.6039
121.92	1.1257	49.89	-6.8361	0.51696	-2.7954	-0.046888	0.027856	-0.062003	0.66022	-1.3176	3133.3	22.254	0.48961	78.055	-61.856	74.521	73.838	21.933	-0.041841	-6.7327	0.59453	-2.7527	36.117	-5.6039
121.93	1.1251	49.885	-6.8363	0.51711	-2.7957	-0.049003	0.031321	-0.0616	0.66022	-1.3176	3132.7	22.251	0.48933	78.055	-61.802	74.521	73.838	21.933	-0.041841	-6.7327	0.59453	-2.7527	36.117	-5.6039
121.93	1.1246	49.88	-6.8366	0.51727	-2.796	-0.051059	0.034739	-0.061115	0.66022	-1.3176	3132.0	22.249	0.48909	78.054	-61.749	74.521	73.838	21.933	-0.041841	-6.7327	0.59453	-2.7527	36.117	-5.6039
121.93	1.1241	49.875	-6.8368	0.51745	-2.7963	-0.053054	0.038106	-0.060547	0.66022	-1.3176	3131.3	22.247	0.4889	78.053	-61.699	74.521	73.838	21.933	-0.041841	-6.7327	0.59453	-2.7527	36.117	-5.6039
121.93	1.1238	49.87	-6.8371	0.51765	-2.7966	-0.05482	0.041614	-0.059927	0.66022	-1.3176	3130.7	22.245	0.48876	78.053	-61.65	74.522	73.838	21.933	-0.041841	-6.7327	0.59453	-2.7527	36.117	-5.6039
121.93	1.1235	49.865	-6.8374	0.51787	-2.7969	-0.056294	0.045322	-0.05926	0.66022	-1.3176	3130.0	22.243	0.48865	78.052	-61.602	74.522	73.838	21.933	-0.041841	-6.7327	0.59453	-2.7527	36.117	-5.6039
121.93	1.1234	49.86	-6.8377	0.51811	-2.7972	-0.057709	0.048943	-0.058501	0.66022	-1.3176	3129.4	22.241	0.4886	78.052	-61.557	74.522	73.838	21.933	-0.041841	-6.7327	0.59453	-2.7527	36.117	-5.6039
121.93	1.1233	49.855	-6.838	0.51836	-2.7975	-0.059063	0.05247	-0.057654	0.66022	-1.3176	3128.7	22.239	0.48858	78.051	-61.513	74.522	73.838	21.933	-0.041841	-6.7327	0.59453	-2.7527	36.117	-5.6039
121.93	1.1234	49.85	-6.8383	0.51863	-2.7978	-0.060351	0.055899	-0.056717	0.66022	-1.3176	3128.1	22.237	0.48862	78.051	-61.472	74.522	73.838	21.933	-0.041841	-6.7327	0.59453	-2.7527	36.117	-5.6039
121.93	1.1236	49.846	-6.8386	0.51892	-2.7981	-0.061573	0.059225	-0.055695	0.66022	-1.3176	3127.4	22.234	0.4887	78.05	-61.432	74.523	73.838	21.933	-0.041841	-6.7327	0.59453	-2.7527	36.117	-5.6039
121.93	1.1239	49.841	-6.8389	0.51922	-2.7984	-0.062726	0.062441	-0.054587	0.66022	-1.3176	3126.8	22.232	0.48883	78.05	-61.394	74.523	73.838	21.933	-0.041841	-6.7327	0.59453	-2.7527	36.117	-5.6039
121.94	1.1243	49.836	-6.8392	0.51954	-2.7986	-0.063807	0.065544	-0.053396	0.66022	-1.3176	3126.1	22.23	0.489	78.049	-61.357	74.523	73.838	21.933	-0.041841	-6.7327	0.59453	-2.7527	36.117	-5.6039
121.94	1.1248	49.831	-6.8395	0.51988	-2.7989	-0.064816	0.068529	-0.052125	0.66022	-1.3176	3125.5	22.228	0.48922	78.049	-61.323	74.523	73.838	21.933	-0.041841	-6.7327	0.59453	-2.7527	36.117	-5.6039
121.94	1.1254	49.827	-6.8398	0.52023	-2.7992	-0.065749	0.071391	-0.050774	0.66022	-1.3176	3124.8	22.226	0.48949	78.048	-61.291	74.524	73.838	21.933	-0.041841	-6.7327	0.59453	-2.7527	36.117	-5.6039
121.94	1.1261	49.822	-6.8402	0.52059	-2.7994	-0.066605	0.074126	-0.049346	0.66022	-1.3176	3124.1	22.224	0.4898	78.047	-61.26	74.524	73.838	21.933	-0.041841	-6.7327	0.59453	-2.7527	36.117	-5.6039
121.94	1.1269	49.817	-6.8405	0.52097	-2.7997	-0.067383	0.076731	-0.047845	0.66022	-1.3176	3123.5	22.222	0.49016	78.047	-61.232	74.524	73.838	21.933	-0.041841	-6.7327	0.59453	-2.7527	36.117	-5.6039
121.94	1.1278	49.813	-6.8408	0.52136	-2.7999	-0.06808	0.079201	-0.046271	0.66022	-1.3176	3122.8	22.22	0.49056	78.046	-61.205	74.524	73.838	21.933	-0.041841	-6.7327	0.59453	-2.7527	36.117	-5.6039
121.94	1.1288	49.809	-6.8412	0.52176	-2.8001	-0.068697	0.081532	-0.044629	0.66022	-1.3176	3122.2	22.218	0.49101	78.046	-61.181	74.524	73.838	21.933	-0.041841	-6.7327	0.59453	-2.7527	36.117	-5.6039
121.94	1.13	49.804	-6.8415	0.52217	-2.8003	-0.069231	0.083723	-0.04292	0.66022	-1.3176	3121.5	22.216	0.4915	78.045	-61.158	74.525	73.838	21.933	-0.041841	-6.7327	0.59453	-2.7527	36.117	-5.6039
121.94	1.1312	49.8	-6.8419	0.5226	-2.8006	-0.069681	0.085769	-0.041148	0.66022	-1.3176	3120.9	22.215	0.49203	78.045	-61.137	74.525	73.838	21.933	-0.041841	-6.7327	0.59453	-2.7527	36.117	-5.6039
121.94	1.1325	49.796	-6.8422	0.52303	-2.8008	-0.070047	0.087669	-0.039316	0.66022	-1.3176	3120.2	22.213	0.49261	78.044	-61.118	74.525	73.838	21.933	-0.041841	-6.7327	0.59453	-2.7527	36.117	-5.6039
121.94	1.1339	49.792	-6.8426	0.52347	-2.8009	-0.070327	0.089419	-0.037426	0.66022	-1.3176	3119.6	22.211	0.49322	78.044	-61.102	74.525	73.838	21.933	-0.041841	-6.7327	0.59453	-2.7527	36.117	-5.6039
121.94	1.1354	49.788	-6.8429	0.52393	-2.8011	-0.070522	0.091017	-0.035482	0.66022	-1.3176	3118.9	22.21	0.49388	78.043	-61.087	74.526	73.838	21.933	-0.041841	-6.7327	0.59453	-2.7527	36.117	-5.6039
121.94	1.137	49.784	-6.8433	0.52438	-2.8013	-0.07063	0.092462	-0.033487	0.66022	-1.3176	3118.3	22.208	0.49457	78.043	-61.074	74.526	73.838	21.933	-0.041841	-6.7327	0.59453	-2.7527	36.117	-5.6039
121.95	1.1387	49.781	-6.8436	0.52485	-2.8015	-0.070652	0.093751	-0.031444	0.66022	-1.3176	3117.6	22.206	0.49531	78.042	-61.063	74.526	73.838	21.933	-0.041841	-6.7327	0.59453	-2.7527	36.117	-5.6039
121.95	1.1404	49.777	-6.844	0.52532	-2.8016	-0.070587	0.094885	-0.029358	0.66022	-1.3176	3116.9	22.205	0.49607	78.042	-61.054	74.526	73.838	21.933	-0.041841	-6.7327	0.59453	-2.7527	36.117	-5.6039
121.95	1.1423	49.774	-6.8443	0.5258	-2.8018	-0.070435	0.09586	-0.027231	0.66022	-1.3176	3116.3	22.203	0.49688	78.041	-61.047	74.526	73.838	21.933	-0.041841	-6.7327	0.59453	-2.7527	36.117	-5.6039
121.95	1.1442	49.771	-6.8447	0.52628	-2.8019	-0.070196	0.096677	-0.025066	0.66022	-1.3176	3115.6	22.202	0.49771	78.041	-61.042	74.527	73.838	21.933	-0.041841	-6.7327	0.59453	-2.7527	36.117	-5.6039
121.95	1.1462	49.767	-6.845	0.52677	-2.802	-0.069872	0.097336	-0.022869	0.66022	-1.3176	3115.0	22.201	0.49858	78.04	-61.039	74.527	73.838	21.933	-0.041841	-6.7327	0.59453	-2.7527	36.117	-5.6039
121.95	1.1482	49.764	-6.8454	0.52725	-2.8021	-0.069461	0.097835	-0.020642	0.66022	-1.3176	3114.3	22.199	0.49948	78.04	-61.038	74.527	73.838	21.933	-0.041841	-6.7327	0.59453	-2.7527	36.117	-5.6039
121.95	1.1504	49.762	-6.8457	0.52774	-2.8022	-0.068965	0.098175	-0.018388	0.66022	-1.3176	3113.7	22.198	0.50041	78.039	-61.038	74.527	73.838	21.933	-0.041841	-6.7327	0.59453	-2.7527	36.117	-5.6039
121.95	1.1525	49.759	-6.8461	0.52823	-2.8023	-0.068385	0.098356	-0.016112	0.66022	-1.3176	3113.0	22.197	0.50137	78.039	-61.041	74.528	73.838	21.933	-0.041841	-6.7327	0.59453	-2.7527	36.117	-5.6039
121.95	1.1548	49.756	-6.8464	0.52873	-2.8024	-0.067722	0.098378	-0.013818	0.66022	-1.3176	3112.4	22.196	0.50235	78.038	-61.046	74.528	73.838	21.933	-0.041841	-6.7327	0.59453	-2.7527	36.117	-5.6039
121.95	1.1571	49.754	-6.8468	0.52922	-2.8024	-0.066976	0.098243	-0.011509	0.66022	-1.3176	3111.7	22.195	0.50335	78.038	-61.053	74.528	73.838	21.933	-0.041841	-6.7327	0.59453	-2.7527	36.117	-5.6039
121.95	1.1595	49.752	-6.8471	0.52971	-2.8025	-0.066148	0.097952	-0.0091891	0.66022	-1.3176	3111.1	22.194	0.50438	78.037	-61.061	74.528	73.838	21.933	-0.041841	-6.7327	0.59453	-2.7527	36.117	-5.6039
121.95	1.1619	49.75	-6.8474	0.5302	-2.8025	-0.065241	0.097506	-0.0068619	0.66022	-1.3176	3110.4	22.193	0.50543	78.037	-61.072	74.529	73.838	21.933	-0.041841	-6.7327	0.59453	-2.7527	36.117	-5.6039
121.95	1.1643	49.748	-6.8477	0.53068	-2.8026	-0.064256	0.096906	-0.0045313	0.66022	-1.3176	3109.8	22.193	0.5065	78.036	-61.084	74.529	73.838	21.933	-0.041841	-6.7327	0.59453	-2.7527	36.117	-5.6039
121.95	1.1668	49.746	-6.8481	0.53117	-2.8026	-0.063194	0.096155	-0.0022011	0.66022	-1.3176	3109.1	22.192	0.50759	78.036	-61.099	74.529	73.838	21.933	-0.041841	-6.7327	0.59453	-2.7527	36.117	-5.6039
121.95	1.1693	49.744	-6.8484	0.53165	-2.8026	-0.062057	0.095254	0.00012492	0.66022	-1.3176	3108.4	22.191	0.50869	78.035	-61.115	74.529	73.838	21.933	-0.041841	-6.7327	0.59453	-2.7527	36.117	-5.6039
121.95	1.1719	49.743	-6.8487	0.53212	-2.8026	-0.060847	0.094206	0.002443	0.66022	-1.3176	3107.8	22.191	0.5098	78.035	-61.133	74.53	73.838	21.933	-0.041841	-6.7327	0.59453	-2.7527	36.117	-5.6039
121.95	1.1745	49.742	-6.849	0.53259	-2.8026	-0.059566	0.093013	0.0047495	0.66022	-1.3176	3107.1	22.19	0.51093	78.034	-61.153	74.53	73.838	21.933	-0.041841	-6.7327	0.59453	-2.7527	36.117	-5.6039
121.95	1.1771	49.74	-6.8493	0.53305	-2.8025	-0.058216	0.091679	0.0070406	0.66022	-1.3176	3106.5	22.19	0.51207	78.034	-61.175	74.53	73.838	21.933	-0.041841	-6.7327	0.59453	-2.7527	36.117	-5.6039
121.95	1.1797	49.739	-6.8496	0.5335	-2.8025	-0.056799	0.090206	0.0093128	0.66022	-1.3176	3105.8	22.19	0.51322	78.033	-61.198	74.53	73.838	21.933	-0.041841	-6.7327	0.59453	-2.7527	36.117	-5.6039
121.94	1.1823	49.739	-6.8498	0.53395	-2.8024	-0.055318	0.088597	0.011562	0.66022	-1.3176	3105.2	22.19	0.51437	78.033	-61.224	74.531	73.838	21.933	-0.041841	-6.7327	0.59453	-2.7527	36.117	-5.6039
121.94	1.185	49.738	-6.8501	0.53439	-2.8024	-0.053775	0.086857	0.013786	0.66022	-1.3176	3104.5	22.189	0.51553	78.032	-61.251	74.531	73.838	21.933	-0.041841	-6.7327	0.59453	-2.7527	36.117	-5.6039
121.94	1.1877	49.737	-6.8504	0.53482	-2.8023	-0.052172	0.084988	0.01598	0.66022	-1.3176	3103.9	22.189	0.51669	78.031	-61.281	74.531	73.838	21.933	-0.041841	-6.7327	0.59453	-2.7527	36.117	-5.6039
121.94	1.1903	49.737	-6.8506	0.53524	-2.8022	-0.050513	0.082994	0.018141	0.66022	-1.3176	3103.2	22.189	0.51786	78.031	-61.311	74.531	73.838	21.933	-0.041841	-6.7327	0.59453	-2.7527	36.117	-5.6039
121.94	1.193	49.737	-6.8509	0.53565	-2.8021	-0.0488	0.08088	0.020266	0.66022	-1.3176	3102.6	22.189	0.51902	78.03	-61.344	74.532	73.838	21.933	-0.041841	-6.7327	0.59453	-2.7527	36.117	-5.6039
121.94	1.1957	49.737	-6.8511	0.53605	-2.802	-0.047036	0.07865	0.022352	0.66022	-1.3176	3101.9	22.189	0.52019	78.03	-61.379	74.532	73.838	21.933	-0.041841	-6.7327	0.59453	-2.7527	36.117	-5.6039
121.94	1.1983	49.737	-6.8514	0.53643	-2.8019	-0.045224	0.076307	0.024395	0.66022	-1.3176	3101.3	22.19	0.52135	78.029	-61.415	74.532	73.838	21.933	-0.041841	-6.7327	0.59453	-2.7527	36.117	-5.6039
121.94	1.201	49.737	-6.8516	0.53681	-2.8018	-0.043366	0.073857	0.026392	0.66022	-1.3176	3100.6	22.19	0.5225	78.029	-61.453	74.532	73.838	21.933	-0.041841	-6.7327	0.59453	-2.7527	36.117	-5.6039
121.94	1.2036	49.737	-6.8518	0.53717	-2.8016	-0.041467	0.071304	0.02834	0.66022	-1.3176	3099.9	22.19	0.52365	78.028	-61.492	74.533	73.838	21.933	-0.041841	-6.7327	0.59453	-2.7527	36.117	-5.6039
121.94	1.2062	49.738	-6.852	0.53752	-2.8015	-0.039528	0.068653	0.030238	0.66022	-1.3176	3099.3	22.191	0.5248	78.028	-61.533	74.533	73.838	21.933	-0.041841	-6.7327	0.59453	-2.7527	36.117	-5.6039
121.94	1.2088	49.738	-6.8522	0.53786	-2.8013	-0.037553	0.065909	0.03208	0.66022	-1.3176	3098.6	22.191	0.52593	78.027	-61.576	74.533	73.838	21.933	-0.041841	-6.7327	0.59453	-2.7527	36.117	-5.6039
121.93	1.2114	49.739	-6.8524	0.53818	-2.8012	-0.035545	0.063076	0.033866	0.66022	-1.3176	3098.0	22.192	0.52705	78.027	-61.621	74.533	73.838	21.933	-0.041841	-6.7327	0.59453	-2.7527	36.117	-5.6039
121.93	1.214	49.74	-6.8525	0.53849	-2.801	-0.033508	0.06016	0.035593	0.66022	-1.3176	3097.3	22.192	0.52817	78.026	-61.667	74.534	73.838	21.933	-0.041841	-6.7327	0.59453	-2.7527	36.117	-5.6039
121.93	1.2165	49.741	-6.8527	0.53878	-2.8008	-0.031444	0.057166	0.037258	0.66022	-1.3176	3096.7	22.193	0.52927	78.026	-61.714	74.534	73.838	21.933	-0.041841	-6.7327	0.59453	-2.7527	36.117	-5.6039
121.93	1.219	49.742	-6.8529	0.53906	-2.8006	-0.029357	0.054099	0.038858	0.66022	-1.3176	3096.0	22.193	0.53035	78.025	-61.763	74.534	73.838	21.933	-0.041841	-6.7327	0.59453	-2.7527	36.117	-5.6039
121.93	1.2214	49.744	-6.853	0.53932	-2.8004	-0.02725	0.050965	0.040393	0.66022	-1.3176	3095.4	22.194	0.53142	78.025	-61.814	74.534	73.838	21.933	-0.041841	-6.7327	0.59453	-2.7527	36.117	-5.6039
121.93	1.2238	49.745	-6.8531	0.53957	-2.8002	-0.025127	0.047769	0.041859	0.66022	-1.3176	3094.7	22.195	0.53248	78.024	-61.866	74.535	73.838	21.933	-0.041841	-6.7327	0.59453	-2.7527	36.117	-5.6039
121.93	1.2262	49.746	-6.8532	0.5398	-2.8	-0.022991	0.044516	0.043255	0.66022	-1.3176	3094.0	22.196	0.53351	78.024	-61.919	74.535	73.838	21.933	-0.041841	-6.7327	0.59453	-2.7527	36.117	-5.6039
121.92	1.2285	49.748	-6.8534	0.54002	-2.7998	-0.020845	0.041211	0.044578	0.66022	-1.3176	3093.4	22.197	0.53453	78.023	-61.974	74.535	73.838	21.933	-0.041841	-6.7327	0.59453	-2.7527	36.117	-5.6039
121.92	1.2308	49.75	-6.8535	0.54021	-2.7995	-0.018693	0.037862	0.045829	0.66022	-1.3176	3092.7	22.198	0.53553	78.023	-62.03	74.535	73.838	21.933	-0.041841	-6.7327	0.59453	-2.7527	36.117	-5.6039
121.92	1.2331	49.752	-6.8535	0.5404	-2.7993	-0.016537	0.034472	0.047004	0.66022	-1.3176	3092.1	22.199	0.53651	78.022	-62.087	74.536	73.838	21.933	-0.041841	-6.7327	0.59453	-2.7527	36.117	-5.6039
121.92	1.2353	49.753	-6.8536	0.54056	-2.7991	-0.014382	0.031047	0.048102	0.66022	-1.3176	3091.4	22.2	0.53746	78.022	-62.146	74.536	73.838	21.933	-0.041841	-6.7327	0.59453	-2.7527	36.117	-5.6039
121.92	1.2374	49.755	-6.8537	0.54071	-2.7988	-0.01223	0.027593	0.049123	0.66022	-1.3176	3090.8	22.201	0.5384	78.021	-62.206	74.536	73.838	21.933	-0.041841	-6.7327	0.59453	-2.7527	36.117	-5.6039
121.92	1.2395	49.758	-6.8537	0.54083	-2.7986	-0.010084	0.024116	0.050065	0.66022	-1.3176	3090.1	22.202	0.53931	78.021	-62.267	74.536	73.838	21.933	-0.041841	-6.7327	0.59453	-2.7527	36.117	-5.6039
121.91	1.2415	49.76	-6.8538	0.54095	-2.7983	-0.0079484	0.020621	0.050928	0.66022	-1.3176	3089.5	22.203	0.5402	78.021	-62.33	74.537	73.838	21.933	-0.041841	-6.7327	0.59453	-2.7527	36.117	-5.6039
121.91	1.2435	49.762	-6.8538	0.54104	-2.7981	-0.0058258	0.017113	0.051709	0.66022	-1.3176	3088.8	22.204	0.54106	78.02	-62.393	74.537	73.838	21.933	-0.041841	-6.7327	0.59453	-2.7527	36.117	-5.6039
121.91	1.2454	49.764	-6.8538	0.54112	-2.7978	-0.0037192	0.013597	0.05241	0.66022	-1.3176	3088.2	22.206	0.5419	78.02	-62.458	74.537	73.838	21.933	-0.041841	-6.7327	0.59453	-2.7527	36.117	-5.6039
121.91	1.2473	49.767	-6.8539	0.54118	-2.7976	-0.001306	0.010465	0.052969	0.66022	-1.3176	3087.5	22.207	0.54272	78.019	-62.523	74.537	73.838	21.933	-0.041841	-6.7327	0.59453	-2.7527	36.117	-5.6039
121.91	1.2491	49.769	-6.8539	0.54122	-2.7973	0.0011196	0.0073694	0.053448	0.66022	-1.3176	3086.8	22.208	0.54351	78.019	-62.59	74.538	73.838	21.933	-0.041841	-6.7327	0.59453	-2.7527	36.117	-5.6039
121.9	1.2508	49.771	-6.8538	0.54125	-2.797	0.0035187	0.0042701	0.053855	0.66022	-1.3176	3086.2	22.209	0.54427	78.018	-62.657	74.538	73.838	21.933	-0.041841	-6.7327	0.59453	-2.7527	36.117	-5.6039
121.9	1.2525	49.774	-6.8538	0.54127	-2.7968	0.0058885	0.0011716	0.054189	0.66022	-1.3176	3085.5	22.211	0.54501	78.018	-62.725	74.538	73.838	21.933	-0.041841	-6.7327	0.59453	-2.7527	36.117	-5.6039
121.9	1.2542	49.777	-6.8538	0.54126	-2.7965	0.0082262	-0.0019222	0.05445	0.66022	-1.3176	3084.9	22.212	0.54572	78.017	-62.794	74.538	73.838	21.933	-0.041841	-6.7327	0.59453	-2.7527	36.117	-5.6039
121.9	1.2557	49.779	-6.8537	0.54125	-2.7962	0.010529	-0.0050073	0.054637	0.66022	-1.3176	3084.2	22.214	0.5464	78.017	-62.864	74.539	73.838	21.933	-0.041841	-6.7327	0.59453	-2.7527	36.117	-5.6039
121.9	1.2572	49.782	-6.8537	0.54121	-2.7959	0.012794	-0.0080799	0.054753	0.66022	-1.3176	3083.6	22.215	0.54706	78.016	-62.934	74.539	73.838	21.933	-0.041841	-6.7327	0.59453	-2.7527	36.117	-5.6039
121.89	1.2587	49.785	-6.8536	0.54117	-2.7957	0.015019	-0.011136	0.054795	0.66022	-1.3176	3082.9	22.216	0.54769	78.016	-63.005	74.539	73.838	21.933	-0.041841	-6.7327	0.59453	-2.7527	36.117	-5.6039
121.89	1.26	49.788	-6.8535	0.5411	-2.7954	0.017202	-0.014172	0.054766	0.66022	-1.3176	3082.2	22.218	0.5483	78.015	-63.077	74.54	73.838	21.933	-0.041841	-6.7327	0.59453	-2.7527	36.117	-5.6039
121.89	1.2614	49.79	-6.8534	0.54102	-2.7951	0.019339	-0.017184	0.054664	0.66022	-1.3176	3081.6	22.219	0.54887	78.015	-63.149	74.54	73.838	21.933	-0.041841	-6.7327	0.59453	-2.7527	36.117	-5.6039
121.89	1.2626	49.793	-6.8533	0.54093	-2.7948	0.021428	-0.020169	0.054491	0.66022	-1.3176	3080.9	22.221	0.54942	78.014	-63.221	74.54	73.838	21.933	-0.041841	-6.7327	0.59453	-2.7527	36.117	-5.6039
121.89	1.2638	49.796	-6.8532	0.54082	-2.7946	0.023468	-0.023122	0.054248	0.66022	-1.3176	3080.3	22.222	0.54994	78.014	-63.294	74.54	73.838	21.933	-0.041841	-6.7327	0.59453	-2.7527	36.117	-5.6039
121.88	1.2649	49.799	-6.8531	0.5407	-2.7943	0.025456	-0.026041	0.053934	0.66022	-1.3176	3079.6	22.224	0.55044	78.013	-63.367	74.541	73.838	21.933	-0.041841	-6.7327	0.59453	-2.7527	36.117	-5.6039
121.88	1.266	49.802	-6.853	0.54056	-2.794	0.027389	-0.028921	0.053551	0.66022	-1.3176	3079.0	22.225	0.5509	78.013	-63.44	74.541	73.838	21.933	-0.041841	-6.7327	0.59453	-2.7527	36.117	-5.6039
121.88	1.267	49.805	-6.8528	0.54041	-2.7938	0.029266	-0.031759	0.0531	0.66022	-1.3176	3078.3	22.227	0.55134	78.012	-63.513	74.541	73.838	21.933	-0.041841	-6.7327	0.59453	-2.7527	36.117	-5.6039
121.88	1.2679	49.808	-6.8527	0.54024	-2.7935	0.031085	-0.034552	0.052581	0.66022	-1.3176	3077.7	22.229	0.55174	78.012	-63.585	74.542	73.838	21.933	-0.041841	-6.7327	0.59453	-2.7527	36.117	-5.6039
121.88	1.2688	49.811	-6.8525	0.54006	-2.7932	0.032843	-0.037297	0.051995	0.66022	-1.3176	3077.0	22.23	0.55212	78.011	-63.658	74.542	73.838	21.933	-0.041841	-6.7327	0.59453	-2.7527	36.117	-5.6039
121.87	1.2696	49.814	-6.8524	0.53987	-2.793	0.03454	-0.039989	0.051343	0.66022	-1.3176	3076.3	22.232	0.55247	78.011	-63.731	74.542	73.838	21.933	-0.041841	-6.7327	0.59453	-2.7527	36.117	-5.6039
121.87	1.2703	49.817	-6.8522	0.53966	-2.7927	0.036172	-0.042627	0.050627	0.66022	-1.3176	3075.7	22.233	0.55279	78.011	-63.803	74.542	73.838	21.933	-0.041841	-6.7327	0.59453	-2.7527	36.117	-5.6039
121.87	1.271	49.82	-6.852	0.53944	-2.7925	0.03774	-0.045206	0.049848	0.66022	-1.3176	3075.0	22.235	0.55308	78.01	-63.874	74.543	73.838	21.933	-0.041841	-6.7327	0.59453	-2.7527	36.117	-5.6039
121.87	1.2716	49.823	-6.8518	0.53921	-2.7922	0.03924	-0.047725	0.049007	0.66022	-1.3176	3074.4	22.236	0.55335	78.01	-63.945	74.543	73.838	21.933	-0.041841	-6.7327	0.59453	-2.7527	36.117	-5.6039
121.87	1.2721	49.826	-6.8516	0.53897	-2.792	0.040672	-0.050179	0.048105	0.66022	-1.3176	3073.7	22.238	0.55358	78.009	-64.016	74.543	73.838	21.933	-0.041841	-6.7327	0.59453	-2.7527	36.117	-5.6039
121.86	1.2726	49.83	-6.8514	0.53871	-2.7917	0.042033	-0.052566	0.047144	0.66022	-1.3176	3073.1	22.24	0.55379	78.009	-64.085	74.544	73.838	21.933	-0.041841	-6.7327	0.59453	-2.7527	36.117	-5.6039
121.86	1.2729	49.833	-6.8512	0.53844	-2.7915	0.043324	-0.054884	0.046124	0.66022	-1.3176	3072.4	22.241	0.55396	78.008	-64.153	74.544	73.838	21.933	-0.041841	-6.7327	0.59453	-2.7527	36.117	-5.6039
121.86	1.2733	49.836	-6.851	0.53816	-2.7913	0.044543	-0.057129	0.045049	0.66022	-1.3176	3071.7	22.243	0.55411	78.008	-64.22	74.544	73.838	21.933	-0.041841	-6.7327	0.59453	-2.7527	36.117	-5.6039
121.86	1.2735	49.838	-6.8507	0.53787	-2.7911	0.045688	-0.059299	0.043918	0.66022	-1.3176	3071.1	22.244	0.55422	78.007	-64.286	74.544	73.838	21.933	-0.041841	-6.7327	0.59453	-2.7527	36.117	-5.6039
121.85	1.2737	49.841	-6.8505	0.53757	-2.7908	0.046758	-0.061392	0.042734	0.66022	-1.3176	3070.4	22.246	0.55431	78.007	-64.35	74.545	73.838	21.933	-0.041841	-6.7327	0.59453	-2.7527	36.117	-5.6039
121.85	1.2739	49.844	-6.8503	0.53726	-2.7906	0.047753	-0.063405	0.041499	0.66022	-1.3176	3069.8	22.247	0.55437	78.006	-64.413	74.545	73.838	21.933	-0.041841	-6.7327	0.59453	-2.7527	36.117	-5.6039
121.85	1.2739	49.847	-6.85	0.53694	-2.7904	0.048672	-0.065336	0.040214	0.66022	-1.3176	3069.1	22.249	0.5544	78.006	-64.473	74.545	73.838	21.933	-0.041841	-6.7327	0.59453	-2.7527	36.117	-5.6039
121.85	1.2739	49.85	-6.8498	0.5366	-2.7902	0.049515	-0.067183	0.038881	0.66022	-1.3176	3068.5	22.25	0.5544	78.006	-64.532	74.546	73.838	21.933	-0.041841	-6.7327	0.59453	-2.7527	36.117	-5.6039
121.85	1.2738	49.853	-6.8495	0.53626	-2.79	0.050279	-0.068942	0.037502	0.66022	-1.3176	3067.8	22.252	0.55437	78.005	-64.588	74.546	73.838	21.933	-0.041841	-6.7327	0.59453	-2.7527	36.117	-5.6039
121.84	1.2737	49.856	-6.8493	0.53591	-2.7899	0.050965	-0.070614	0.036078	0.66022	-1.3176	3067.1	22.253	0.55432	78.005	-64.642	74.546	73.838	21.933	-0.041841	-6.7327	0.59453	-2.7527	36.117	-5.6039
121.84	1.2735	49.858	-6.849	0.53556	-2.7897	0.051573	-0.072195	0.034612	0.66022	-1.3176	3066.5	22.254	0.55423	78.004	-64.694	74.547	73.838	21.933	-0.041841	-6.7327	0.59453	-2.7527	36.117	-5.6039
121.84	1.2732	49.861	-6.8488	0.53519	-2.7895	0.052102	-0.073684	0.033105	0.66022	-1.3176	3065.8	22.256	0.55412	78.004	-64.742	74.547	73.838	21.933	-0.041841	-6.7327	0.59453	-2.7527	36.117	-5.6039
121.84	1.2729	49.864	-6.8485	0.53482	-2.7893	0.052551	-0.075079	0.03156	0.66022	-1.3176	3065.2	22.257	0.55398	78.003	-64.788	74.547	73.838	21.933	-0.041841	-6.7327	0.59453	-2.7527	36.117	-5.6039
121.84	1.2725	49.866	-6.8482	0.53444	-2.7892	0.052921	-0.076379	0.029978	0.66022	-1.3176	3064.5	22.259	0.55381	78.003	-64.83	74.547	73.838	21.933	-0.041841	-6.7327	0.59453	-2.7527	36.117	-5.6039
121.84	1.2721	49.869	-6.848	0.53406	-2.789	0.053211	-0.077582	0.028362	0.66022	-1.3176	3063.9	22.26	0.55361	78.002	-64.869	74.548	73.838	21.933	-0.041841	-6.7327	0.59453	-2.7527	36.117	-5.6039
121.83	1.2715	49.871	-6.8477	0.53367	-2.7889	0.053422	-0.078687	0.026713	0.66022	-1.3176	3063.2	22.261	0.55339	78.002	-64.904	74.548	73.838	21.933	-0.041841	-6.7327	0.59453	-2.7527	36.117	-5.6039
121.83	1.271	49.873	-6.8474	0.53327	-2.7888	0.053553	-0.079692	0.025035	0.66022	-1.3176	3062.5	22.262	0.55314	78.001	-64.935	74.548	73.838	21.933	-0.041841	-6.7327	0.59453	-2.7527	36.117	-5.6039
121.83	1.2703	49.876	-6.8472	0.53287	-2.7887	0.053605	-0.080597	0.023328	0.66022	-1.3176	3061.9	22.263	0.55286	78.001	-64.962	74.549	73.838	21.933	-0.041841	-6.7327	0.59453	-2.7527	36.117	-5.6039
121.83	1.2696	49.878	-6.8469	0.53246	-2.7885	0.053578	-0.0814	0.021595	0.66022	-1.3176	3061.2	22.265	0.55256	78.001	-64.986	74.549	73.838	21.933	-0.041841	-6.7327	0.59453	-2.7527	36.117	-5.6039
121.83	1.2688	49.88	-6.8466	0.53206	-2.7884	0.053472	-0.082101	0.019839	0.66022	-1.3176	3060.6	22.266	0.55223	78.0	-65.005	74.549	73.838	21.933	-0.041841	-6.7327	0.59453	-2.7527	36.117	-5.6039
121.83	1.268	49.882	-6.8464	0.53164	-2.7883	0.053287	-0.082699	0.018061	0.66022	-1.3176	3059.9	22.267	0.55188	78.0	-65.019	74.55	73.838	21.933	-0.041841	-6.7327	0.59453	-2.7527	36.117	-5.6039
121.82	1.2671	49.884	-6.8461	0.53123	-2.7883	0.053025	-0.083193	0.016264	0.66022	-1.3176	3059.3	22.268	0.5515	77.999	-65.029	74.55	73.838	21.933	-0.041841	-6.7327	0.59453	-2.7527	36.117	-5.6039
121.82	1.2662	49.886	-6.8458	0.53081	-2.7882	0.052685	-0.083583	0.01445	0.66022	-1.3176	3058.6	22.269	0.55109	77.999	-65.035	74.55	73.838	21.933	-0.041841	-6.7327	0.59453	-2.7527	36.117	-5.6039
121.82	1.2652	49.887	-6.8456	0.53039	-2.7881	0.052269	-0.083868	0.012621	0.66022	-1.3176	3057.9	22.27	0.55067	77.998	-65.036	74.55	73.838	21.933	-0.041841	-6.7327	0.59453	-2.7527	36.117	-5.6039
121.82	1.2642	49.889	-6.8453	0.52997	-2.7881	0.051778	-0.084047	0.010779	0.66022	-1.3176	3057.3	22.271	0.55022	77.998	-65.033	74.551	73.838	21.933	-0.041841	-6.7327	0.59453	-2.7527	36.117	-5.6039
121.82	1.2631	49.89	-6.8451	0.52955	-2.788	0.051211	-0.084122	0.0089277	0.66022	-1.3176	3056.6	22.272	0.54974	77.997	-65.025	74.551	73.838	21.933	-0.041841	-6.7327	0.59453	-2.7527	36.117	-5.6039
121.82	1.2619	49.892	-6.8448	0.52913	-2.788	0.05057	-0.084091	0.0070682	0.66022	-1.3176	3056.0	22.272	0.54925	77.997	-65.013	74.551	73.838	21.933	-0.041841	-6.7327	0.59453	-2.7527	36.117	-5.6039
121.81	1.2607	49.893	-6.8445	0.52871	-2.7879	0.049857	-0.083956	0.0052031	0.66022	-1.3176	3055.3	22.273	0.54873	77.996	-64.996	74.552	73.838	21.933	-0.041841	-6.7327	0.59453	-2.7527	36.117	-5.6039
121.81	1.2595	49.894	-6.8443	0.52829	-2.7879	0.049071	-0.083715	0.0033348	0.66022	-1.3176	3054.7	22.274	0.54819	77.996	-64.976	74.552	73.838	21.933	-0.041841	-6.7327	0.59453	-2.7527	36.117	-5.6039
121.81	1.2582	49.896	-6.8441	0.52788	-2.7879	0.048215	-0.08337	0.0014654	0.66022	-1.3176	3054.0	22.275	0.54764	77.995	-64.951	74.552	73.838	21.933	-0.041841	-6.7327	0.59453	-2.7527	36.117	-5.6039
121.81	1.2569	49.897	-6.8438	0.52746	-2.7879	0.047289	-0.082921	-0.0004026	0.66022	-1.3176	3053.3	22.275	0.54706	77.995	-64.922	74.552	73.838	21.933	-0.041841	-6.7327	0.59453	-2.7527	36.117	-5.6039
121.81	1.2555	49.897	-6.8436	0.52705	-2.7879	0.046296	-0.082368	-0.002267	0.66022	-1.3176	3052.7	22.276	0.54647	77.994	-64.889	74.553	73.838	21.933	-0.041841	-6.7327	0.59453	-2.7527	36.117	-5.6039
121.81	1.2541	49.898	-6.8434	0.52664	-2.7879	0.045235	-0.081712	-0.0041255	0.66022	-1.3176	3052.0	22.276	0.54585	77.994	-64.853	74.553	73.838	21.933	-0.041841	-6.7327	0.59453	-2.7527	36.117	-5.6039
121.81	1.2526	49.899	-6.8431	0.52623	-2.788	0.04411	-0.080954	-0.0059758	0.66022	-1.3176	3051.4	22.277	0.54522	77.994	-64.813	74.553	73.838	21.933	-0.041841	-6.7327	0.59453	-2.7527	36.117	-5.6039
121.81	1.2511	49.899	-6.8429	0.52583	-2.788	0.04292	-0.080095	-0.0078156	0.66022	-1.3176	3050.7	22.277	0.54458	77.993	-64.77	74.553	73.838	21.933	-0.041841	-6.7327	0.59453	-2.7527	36.117	-5.6039
121.8	1.2496	49.9	-6.8427	0.52543	-2.788	0.041669	-0.079136	-0.0096427	0.66022	-1.3176	3050.0	22.277	0.54392	77.993	-64.725	74.554	73.838	21.933	-0.041841	-6.7327	0.59453	-2.7527	36.117	-5.6039
121.8	1.2481	49.9	-6.8425	0.52504	-2.7881	0.040357	-0.078079	-0.011455	0.66022	-1.3176	3049.4	22.278	0.54325	77.992	-64.676	74.554	73.838	21.933	-0.041841	-6.7327	0.59453	-2.7527	36.117	-5.6039
121.8	1.2465	49.9	-6.8423	0.52465	-2.7881	0.038987	-0.076923	-0.01325	0.66022	-1.3176	3048.7	22.278	0.54256	77.992	-64.625	74.554	73.838	21.933	-0.041841	-6.7327	0.59453	-2.7527	36.117	-5.6039
121.8	1.2449	49.9	-6.8421	0.52427	-2.7882	0.03756	-0.075672	-0.015025	0.66022	-1.3176	3048.1	22.278	0.54186	77.991	-64.571	74.555	73.838	21.933	-0.041841	-6.7327	0.59453	-2.7527	36.117	-5.6039
121.8	1.2432	49.9	-6.8419	0.52389	-2.7883	0.036078	-0.074326	-0.016779	0.66022	-1.3176	3047.4	22.278	0.54115	77.991	-64.516	74.555	73.838	21.933	-0.041841	-6.7327	0.59453	-2.7527	36.117	-5.6039
121.8	1.2416	49.9	-6.8417	0.52352	-2.7884	0.034543	-0.072887	-0.018509	0.66022	-1.3176	3046.8	22.278	0.54043	77.99	-64.458	74.555	73.838	21.933	-0.041841	-6.7327	0.59453	-2.7527	36.117	-5.6039
121.8	1.2399	49.9	-6.8416	0.52316	-2.7885	0.032958	-0.071357	-0.020214	0.66022	-1.3176	3046.1	22.278	0.5397	77.989	-64.399	74.555	73.838	21.933	-0.041841	-6.7327	0.59453	-2.7527	36.117	-5.6039
121.8	1.2382	49.899	-6.8414	0.52281	-2.7886	0.031323	-0.069738	-0.02189	0.66022	-1.3176	3045.4	22.278	0.53897	77.989	-64.338	74.555	73.838	21.933	-0.041841	-6.7327	0.59453	-2.7527	36.117	-5.6039
121.8	1.2365	49.899	-6.8413	0.52247	-2.7887	0.029642	-0.068032	-0.023536	0.66022	-1.3176	3044.8	22.278	0.53822	77.988	-64.275	74.556	73.838	21.933	-0.041841	-6.7327	0.59453	-2.7527	36.117	-5.6039
121.8	1.2347	49.898	-6.8411	0.52213	-2.7888	0.027917	-0.06624	-0.02515	0.66022	-1.3176	3044.1	22.278	0.53747	77.988	-64.212	74.556	73.838	21.933	-0.041841	-6.7327	0.59453	-2.7527	36.117	-5.6039
121.8	1.233	49.897	-6.841	0.5218	-2.7889	0.026149	-0.064366	-0.02673	0.66022	-1.3176	3043.5	22.278	0.53672	77.987	-64.147	74.556	73.838	21.933	-0.041841	-6.7327	0.59453	-2.7527	36.117	-5.6039
121.8	1.2313	49.896	-6.8409	0.52149	-2.7891	0.024341	-0.062411	-0.028274	0.66022	-1.3176	3042.8	22.277	0.53597	77.987	-64.081	74.556	73.838	21.933	-0.041841	-6.7327	0.59453	-2.7527	36.117	-5.6039
121.8	1.2295	49.895	-6.8407	0.52118	-2.7892	0.022496	-0.060379	-0.02978	0.66022	-1.3176	3042.2	22.277	0.53521	77.986	-64.015	74.557	73.838	21.933	-0.041841	-6.7327	0.59453	-2.7527	36.117	-5.6039
121.8	1.2278	49.894	-6.8406	0.52088	-2.7894	0.020615	-0.05827	-0.031246	0.66022	-1.3176	3041.5	22.277	0.53445	77.986	-63.948	74.557	73.838	21.933	-0.041841	-6.7327	0.59453	-2.7527	36.117	-5.6039
121.8	1.226	49.892	-6.8405	0.5206	-2.7895	0.018702	-0.056089	-0.03267	0.66022	-1.3176	3040.9	22.276	0.53369	77.985	-63.88	74.557	73.838	21.933	-0.041841	-6.7327	0.59453	-2.7527	36.117	-5.6039
121.79	1.2243	49.891	-6.8404	0.52032	-2.7897	0.016758	-0.053838	-0.03405	0.66022	-1.3176	3040.2	22.276	0.53294	77.985	-63.812	74.557	73.838	21.933	-0.041841	-6.7327	0.59453	-2.7527	36.117	-5.6039
121.79	1.2225	49.889	-6.8404	0.52006	-2.7899	0.014786	-0.05152	-0.035386	0.66022	-1.3176	3039.5	22.275	0.53218	77.984	-63.744	74.558	73.838	21.933	-0.041841	-6.7327	0.59453	-2.7527	36.117	-5.6039
121.79	1.2208	49.888	-6.8403	0.51981	-2.7901	0.01279	-0.049137	-0.036674	0.66022	-1.3176	3038.9	22.274	0.53143	77.984	-63.676	74.558	73.838	21.933	-0.041841	-6.7327	0.59453	-2.7527	36.117	-5.6039
121.79	1.2191	49.886	-6.8402	0.51957	-2.7903	0.01077	-0.046693	-0.037914	0.66022	-1.3176	3038.2	22.274	0.53069	77.983	-63.607	74.558	73.838	21.933	-0.041841	-6.7327	0.59453	-2.7527	36.117	-5.6039
121.79	1.2174	49.884	-6.8402	0.51934	-2.7904	0.0087309	-0.044191	-0.039103	0.66022	-1.3176	3037.6	22.273	0.52995	77.983	-63.539	74.558	73.838	21.933	-0.041841	-6.7327	0.59453	-2.7527	36.117	-5.6039
121.79	1.2157	49.882	-6.8402	0.51913	-2.7906	0.0066741	-0.041634	-0.040241	0.66022	-1.3176	3036.9	22.272	0.52922	77.982	-63.471	74.558	73.838	21.933	-0.041841	-6.7327	0.59453	-2.7527	36.117	-5.6039
121.79	1.214	49.879	-6.8401	0.51892	-2.7908	0.0046026	-0.039025	-0.041326	0.66022	-1.3176	3036.3	22.271	0.52851	77.981	-63.403	74.559	73.838	21.933	-0.041841	-6.7327	0.59453	-2.7527	36.117	-5.6039
121.79	1.2124	49.877	-6.8401	0.51874	-2.7911	0.002519	-0.036368	-0.042356	0.66022	-1.3176	3035.6	22.27	0.5278	77.981	-63.335	74.559	73.838	21.933	-0.041841	-6.7327	0.59453	-2.7527	36.117	-5.6039
121.79	1.2108	49.875	-6.8401	0.51856	-2.7913	0.00042614	-0.033666	-0.04333	0.66022	-1.3176	3034.9	22.269	0.5271	77.98	-63.268	74.559	73.838	21.933	-0.041841	-6.7327	0.59453	-2.7527	36.117	-5.6039
121.79	1.2092	49.872	-6.8401	0.5184	-2.7915	-0.0016734	-0.030923	-0.044247	0.66022	-1.3176	3034.3	22.268	0.52642	77.98	-63.202	74.559	73.838	21.933	-0.041841	-6.7327	0.59453	-2.7527	36.117	-5.6039
121.79	1.2077	49.869	-6.8401	0.51825	-2.7917	-0.0037767	-0.028141	-0.045105	0.66022	-1.3176	3033.6	22.267	0.52575	77.979	-63.135	74.559	73.838	21.933	-0.041841	-6.7327	0.59453	-2.7527	36.117	-5.6039
121.79	1.2062	49.867	-6.8401	0.51812	-2.7919	-0.0058812	-0.025326	-0.045904	0.66022	-1.3176	3033.0	22.266	0.52509	77.979	-63.07	74.559	73.838	21.933	-0.041841	-6.7327	0.59453	-2.7527	36.117	-5.6039
121.79	1.2047	49.864	-6.8402	0.518	-2.7922	-0.0079841	-0.02248	-0.046642	0.66022	-1.3176	3032.3	22.265	0.52446	77.978	-63.005	74.56	73.838	21.933	-0.041841	-6.7327	0.59453	-2.7527	36.117	-5.6039
121.79	1.2033	49.861	-6.8402	0.51789	-2.7924	-0.010083	-0.019608	-0.047319	0.66022	-1.3176	3031.7	22.264	0.52384	77.978	-62.941	74.56	73.838	21.933	-0.041841	-6.7327	0.59453	-2.7527	36.117	-5.6039
121.79	1.2019	49.858	-6.8403	0.5178	-2.7926	-0.012174	-0.016712	-0.047933	0.66022	-1.3176	3031.0	22.262	0.52324	77.977	-62.878	74.56	73.838	21.933	-0.041841	-6.7327	0.59453	-2.7527	36.117	-5.6039
121.79	1.2005	49.855	-6.8403	0.51773	-2.7929	-0.014255	-0.013798	-0.048484	0.66022	-1.3176	3030.4	22.261	0.52266	77.976	-62.816	74.56	73.838	21.933	-0.041841	-6.7327	0.59453	-2.7527	36.117	-5.6039
121.79	1.1993	49.851	-6.8404	0.51766	-2.7931	-0.016324	-0.010868	-0.04897	0.66022	-1.3176	3029.7	22.26	0.5221	77.976	-62.754	74.56	73.838	21.933	-0.041841	-6.7327	0.59453	-2.7527	36.117	-5.6039
121.8	1.198	49.848	-6.8405	0.51762	-2.7934	-0.018377	-0.0079263	-0.049392	0.66022	-1.3176	3029.0	22.258	0.52157	77.975	-62.694	74.561	73.838	21.933	-0.041841	-6.7327	0.59453	-2.7527	36.117	-5.6039
121.8	1.1968	49.845	-6.8406	0.51758	-2.7936	-0.020413	-0.0049775	-0.049749	0.66022	-1.3176	3028.4	22.257	0.52106	77.975	-62.634	74.561	73.838	21.933	-0.041841	-6.7327	0.59453	-2.7527	36.117	-5.6039
121.8	1.1957	49.841	-6.8407	0.51757	-2.7939	-0.022427	-0.0020253	-0.050039	0.66022	-1.3176	3027.7	22.255	0.52057	77.974	-62.576	74.561	73.838	21.933	-0.041841	-6.7327	0.59453	-2.7527	36.117	-5.6039
121.8	1.1946	49.838	-6.8408	0.51756	-2.7941	-0.024418	0.00092651	-0.050263	0.66022	-1.3176	3027.1	22.254	0.52011	77.973	-62.519	74.561	73.838	21.933	-0.041841	-6.7327	0.59453	-2.7527	36.117	-5.6039
121.8	1.1936	49.834	-6.841	0.51758	-2.7944	-0.026383	0.0038738	-0.050421	0.66022	-1.3176	3026.4	22.252	0.51968	77.973	-62.463	74.561	73.838	21.933	-0.041841	-6.7327	0.59453	-2.7527	36.117	-5.6039
121.8	1.1927	49.83	-6.8411	0.5176	-2.7946	-0.028319	0.0068127	-0.050511	0.66022	-1.3176	3025.8	22.251	0.51928	77.972	-62.408	74.561	73.838	21.933	-0.041841	-6.7327	0.59453	-2.7527	36.117	-5.6039
121.8	1.1918	49.827	-6.8412	0.51764	-2.7949	-0.030224	0.0097392	-0.050534	0.66022	-1.3176	3025.1	22.249	0.5189	77.972	-62.354	74.562	73.838	21.933	-0.041841	-6.7327	0.59453	-2.7527	36.117	-5.6039
121.8	1.191	49.823	-6.8414	0.5177	-2.7951	-0.032094	0.012649	-0.050491	0.66022	-1.3176	3024.5	22.248	0.51855	77.971	-62.302	74.562	73.838	21.933	-0.041841	-6.7327	0.59453	-2.7527	36.117	-5.6039
121.8	1.1903	49.819	-6.8416	0.51777	-2.7954	-0.033929	0.015539	-0.050379	0.66022	-1.3176	3023.8	22.246	0.51824	77.97	-62.251	74.562	73.838	21.933	-0.041841	-6.7327	0.59453	-2.7527	36.117	-5.6039
121.8	1.1896	49.815	-6.8417	0.51786	-2.7956	-0.035724	0.018404	-0.050201	0.66022	-1.3176	3023.1	22.244	0.51795	77.97	-62.201	74.562	73.838	21.933	-0.041841	-6.7327	0.59453	-2.7527	36.117	-5.6039
121.8	1.189	49.811	-6.8419	0.51795	-2.7959	-0.037478	0.021241	-0.049956	0.66022	-1.3176	3022.5	22.243	0.5177	77.969	-62.153	74.562	73.838	21.933	-0.041841	-6.7327	0.59453	-2.7527	36.117	-5.6039
121.8	1.1885	49.807	-6.8421	0.51807	-2.7961	-0.039188	0.024046	-0.049644	0.66022	-1.3176	3021.8	22.241	0.51748	77.969	-62.106	74.562	73.838	21.933	-0.041841	-6.7327	0.59453	-2.7527	36.117	-5.6039
121.8	1.1881	49.803	-6.8423	0.5182	-2.7964	-0.040852	0.026814	-0.049266	0.66022	-1.3176	3021.2	22.239	0.51729	77.968	-62.061	74.563	73.838	21.933	-0.041841	-6.7327	0.59453	-2.7527	36.117	-5.6039
121.8	1.1877	49.799	-6.8425	0.51834	-2.7966	-0.042467	0.029543	-0.048822	0.66022	-1.3176	3020.5	22.238	0.51714	77.968	-62.017	74.563	73.838	21.933	-0.041841	-6.7327	0.59453	-2.7527	36.117	-5.6039
121.8	1.1874	49.795	-6.8427	0.51849	-2.7969	-0.044032	0.032228	-0.048312	0.66022	-1.3176	3019.9	22.236	0.51702	77.967	-61.974	74.563	73.838	21.933	-0.041841	-6.7327	0.59453	-2.7527	36.117	-5.6039
121.8	1.1872	49.791	-6.843	0.51866	-2.7971	-0.045545	0.034865	-0.047738	0.66022	-1.3176	3019.2	22.234	0.51694	77.966	-61.933	74.563	73.838	21.933	-0.041841	-6.7327	0.59453	-2.7527	36.117	-5.6039
121.8	1.1871	49.787	-6.8432	0.51884	-2.7973	-0.046844	0.037639	-0.047128	0.66022	-1.3176	3018.6	22.232	0.51689	77.966	-61.893	74.563	73.838	21.933	-0.041841	-6.7327	0.59453	-2.7527	36.117	-5.6039
121.8	1.1871	49.783	-6.8434	0.51903	-2.7976	-0.047937	0.040531	-0.046477	0.66022	-1.3176	3017.9	22.231	0.51688	77.965	-61.855	74.563	73.838	21.933	-0.041841	-6.7327	0.59453	-2.7527	36.117	-5.6039
121.8	1.1871	49.779	-6.8437	0.51924	-2.7978	-0.04898	0.043346	-0.045754	0.66022	-1.3176	3017.3	22.229	0.5169	77.965	-61.819	74.564	73.838	21.933	-0.041841	-6.7327	0.59453	-2.7527	36.117	-5.6039
121.8	1.1873	49.775	-6.8439	0.51947	-2.798	-0.04997	0.04608	-0.044961	0.66022	-1.3176	3016.6	22.227	0.51696	77.964	-61.784	74.564	73.838	21.933	-0.041841	-6.7327	0.59453	-2.7527	36.117	-5.6039
121.81	1.1875	49.771	-6.8442	0.51971	-2.7983	-0.050906	0.048729	-0.044099	0.66022	-1.3176	3015.9	22.225	0.51706	77.963	-61.75	74.564	73.838	21.933	-0.041841	-6.7327	0.59453	-2.7527	36.117	-5.6039
121.81	1.1878	49.767	-6.8444	0.51996	-2.7985	-0.051787	0.051289	-0.043169	0.66022	-1.3176	3015.3	22.224	0.5172	77.963	-61.719	74.564	73.838	21.933	-0.041841	-6.7327	0.59453	-2.7527	36.117	-5.6039
121.81	1.1882	49.763	-6.8447	0.52022	-2.7987	-0.052609	0.053756	-0.042174	0.66022	-1.3176	3014.6	22.222	0.51737	77.962	-61.689	74.564	73.838	21.933	-0.041841	-6.7327	0.59453	-2.7527	36.117	-5.6039
121.81	1.1886	49.759	-6.8449	0.52049	-2.7989	-0.053373	0.056127	-0.041114	0.66022	-1.3176	3014.0	22.22	0.51758	77.962	-61.66	74.564	73.838	21.933	-0.041841	-6.7327	0.59453	-2.7527	36.117	-5.6039
121.81	1.1892	49.755	-6.8452	0.52078	-2.7991	-0.054076	0.058398	-0.039992	0.66022	-1.3176	3013.3	22.219	0.51783	77.961	-61.633	74.564	73.838	21.933	-0.041841	-6.7327	0.59453	-2.7527	36.117	-5.6039
121.81	1.1898	49.751	-6.8455	0.52108	-2.7993	-0.054718	0.060565	-0.038809	0.66022	-1.3176	3012.7	22.217	0.51811	77.96	-61.608	74.565	73.838	21.933	-0.041841	-6.7327	0.59453	-2.7527	36.117	-5.6039
121.81	1.1906	49.747	-6.8458	0.52138	-2.7995	-0.055296	0.062626	-0.037568	0.66022	-1.3176	3012.0	22.215	0.51843	77.96	-61.585	74.565	73.838	21.933	-0.041841	-6.7327	0.59453	-2.7527	36.117	-5.6039
121.81	1.1914	49.744	-6.846	0.5217	-2.7997	-0.055809	0.064577	-0.036269	0.66022	-1.3176	3011.4	22.214	0.51879	77.959	-61.563	74.565	73.838	21.933	-0.041841	-6.7327	0.59453	-2.7527	36.117	-5.6039
121.81	1.1923	49.74	-6.8463	0.52203	-2.7999	-0.056258	0.066416	-0.034917	0.66022	-1.3176	3010.7	22.212	0.51918	77.959	-61.542	74.565	73.838	21.933	-0.041841	-6.7327	0.59453	-2.7527	36.117	-5.6039
121.81	1.1933	49.736	-6.8466	0.52237	-2.8	-0.05664	0.06814	-0.033511	0.66022	-1.3176	3010.1	22.211	0.51961	77.958	-61.524	74.565	73.838	21.933	-0.041841	-6.7327	0.59453	-2.7527	36.117	-5.6039
121.81	1.1943	49.733	-6.8469	0.52271	-2.8002	-0.056955	0.069746	-0.032056	0.66022	-1.3176	3009.4	22.209	0.52007	77.958	-61.507	74.566	73.838	21.933	-0.041841	-6.7327	0.59453	-2.7527	36.117	-5.6039
121.81	1.1954	49.73	-6.8472	0.52306	-2.8003	-0.057202	0.071234	-0.030554	0.66022	-1.3176	3008.8	22.208	0.52057	77.957	-61.492	74.566	73.838	21.933	-0.041841	-6.7327	0.59453	-2.7527	36.117	-5.6039
121.81	1.1967	49.726	-6.8475	0.52342	-2.8005	-0.057381	0.0726	-0.029006	0.66022	-1.3176	3008.1	22.207	0.5211	77.956	-61.479	74.566	73.838	21.933	-0.041841	-6.7327	0.59453	-2.7527	36.117	-5.6039
121.81	1.1979	49.723	-6.8477	0.52379	-2.8006	-0.057491	0.073842	-0.027416	0.66022	-1.3176	3007.4	22.205	0.52167	77.956	-61.467	74.566	73.838	21.933	-0.041841	-6.7327	0.59453	-2.7527	36.117	-5.6039
121.81	1.1993	49.72	-6.848	0.52416	-2.8008	-0.057532	0.074961	-0.025786	0.66022	-1.3176	3006.8	22.204	0.52226	77.955	-61.457	74.566	73.838	21.933	-0.041841	-6.7327	0.59453	-2.7527	36.117	-5.6039
121.81	1.2007	49.717	-6.8483	0.52454	-2.8009	-0.057503	0.075953	-0.024118	0.66022	-1.3176	3006.1	22.203	0.52289	77.955	-61.449	74.566	73.838	21.933	-0.041841	-6.7327	0.59453	-2.7527	36.117	-5.6039
121.81	1.2022	49.714	-6.8486	0.52492	-2.801	-0.057405	0.076818	-0.022417	0.66022	-1.3176	3005.5	22.201	0.52354	77.954	-61.442	74.567	73.838	21.933	-0.041841	-6.7327	0.59453	-2.7527	36.117	-5.6039
121.81	1.2038	49.711	-6.8489	0.52531	-2.8011	-0.057238	0.077556	-0.020684	0.66022	-1.3176	3004.8	22.2	0.52422	77.953	-61.437	74.567	73.838	21.933	-0.041841	-6.7327	0.59453	-2.7527	36.117	-5.6039
121.81	1.2054	49.708	-6.8492	0.5257	-2.8012	-0.057002	0.078165	-0.018922	0.66022	-1.3176	3004.2	22.199	0.52493	77.953	-61.434	74.567	73.838	21.933	-0.041841	-6.7327	0.59453	-2.7527	36.117	-5.6039
121.81	1.2071	49.706	-6.8495	0.52609	-2.8013	-0.056696	0.078645	-0.017134	0.66022	-1.3176	3003.5	22.198	0.52567	77.952	-61.432	74.567	73.838	21.933	-0.041841	-6.7327	0.59453	-2.7527	36.117	-5.6039
121.81	1.2088	49.703	-6.8497	0.52648	-2.8014	-0.056322	0.078996	-0.015324	0.66022	-1.3176	3002.9	22.197	0.52643	77.952	-61.433	74.567	73.838	21.933	-0.041841	-6.7327	0.59453	-2.7527	36.117	-5.6039
121.81	1.2106	49.701	-6.85	0.52688	-2.8015	-0.05588	0.079218	-0.013494	0.66022	-1.3176	3002.2	22.196	0.52722	77.951	-61.435	74.568	73.838	21.933	-0.041841	-6.7327	0.59453	-2.7527	36.117	-5.6039
121.81	1.2125	49.698	-6.8503	0.52727	-2.8015	-0.055371	0.079312	-0.011647	0.66022	-1.3176	3001.6	22.195	0.52803	77.951	-61.438	74.568	73.838	21.933	-0.041841	-6.7327	0.59453	-2.7527	36.117	-5.6039
121.81	1.2144	49.696	-6.8506	0.52767	-2.8016	-0.054794	0.079277	-0.009786	0.66022	-1.3176	3000.9	22.194	0.52886	77.95	-61.443	74.568	73.838	21.933	-0.041841	-6.7327	0.59453	-2.7527	36.117	-5.6039
121.81	1.2163	49.694	-6.8509	0.52807	-2.8016	-0.054153	0.079115	-0.0079144	0.66022	-1.3176	3000.3	22.194	0.52971	77.95	-61.45	74.568	73.838	21.933	-0.041841	-6.7327	0.59453	-2.7527	36.117	-5.6039
121.81	1.2183	49.692	-6.8511	0.52846	-2.8017	-0.053446	0.078826	-0.0060351	0.66022	-1.3176	2999.6	22.193	0.53058	77.949	-61.459	74.568	73.838	21.933	-0.041841	-6.7327	0.59453	-2.7527	36.117	-5.6039
121.81	1.2203	49.691	-6.8514	0.52886	-2.8017	-0.052676	0.078411	-0.0041512	0.66022	-1.3176	2998.9	22.192	0.53147	77.948	-61.469	74.568	73.838	21.933	-0.041841	-6.7327	0.59453	-2.7527	36.117	-5.6039
121.81	1.2224	49.689	-6.8517	0.52925	-2.8017	-0.051843	0.077872	-0.0022657	0.66022	-1.3176	2998.3	22.192	0.53237	77.948	-61.481	74.569	73.838	21.933	-0.041841	-6.7327	0.59453	-2.7527	36.117	-5.6039
121.81	1.2245	49.687	-6.8519	0.52963	-2.8017	-0.050949	0.077211	-0.00038173	0.66022	-1.3176	2997.6	22.191	0.53329	77.947	-61.495	74.569	73.838	21.933	-0.041841	-6.7327	0.59453	-2.7527	36.117	-5.6039
121.81	1.2266	49.686	-6.8522	0.53002	-2.8017	-0.049996	0.076428	0.0014978	0.66022	-1.3176	2997.0	22.191	0.53422	77.947	-61.51	74.569	73.838	21.933	-0.041841	-6.7327	0.59453	-2.7527	36.117	-5.6039
121.81	1.2288	49.685	-6.8524	0.5304	-2.8017	-0.048984	0.075527	0.0033698	0.66022	-1.3176	2996.3	22.19	0.53516	77.946	-61.527	74.569	73.838	21.933	-0.041841	-6.7327	0.59453	-2.7527	36.117	-5.6039
121.81	1.2309	49.684	-6.8527	0.53077	-2.8017	-0.047915	0.074509	0.0052313	0.66022	-1.3176	2995.7	22.19	0.53611	77.946	-61.545	74.569	73.838	21.933	-0.041841	-6.7327	0.59453	-2.7527	36.117	-5.6039
121.81	1.2331	49.682	-6.8529	0.53114	-2.8016	-0.046792	0.073376	0.0070793	0.66022	-1.3176	2995.0	22.189	0.53707	77.945	-61.565	74.57	73.838	21.933	-0.041841	-6.7327	0.59453	-2.7527	36.117	-5.6039
121.81	1.2354	49.682	-6.8531	0.53151	-2.8016	-0.045616	0.072131	0.0089109	0.66022	-1.3176	2994.4	22.189	0.53804	77.944	-61.587	74.57	73.838	21.933	-0.041841	-6.7327	0.59453	-2.7527	36.117	-5.6039
121.81	1.2376	49.681	-6.8533	0.53186	-2.8015	-0.044389	0.070777	0.010723	0.66022	-1.3176	2993.7	22.189	0.53902	77.944	-61.61	74.57	73.838	21.933	-0.041841	-6.7327	0.59453	-2.7527	36.117	-5.6039
121.81	1.2398	49.68	-6.8536	0.53221	-2.8015	-0.043112	0.069316	0.012513	0.66022	-1.3176	2993.1	22.189	0.53999	77.943	-61.635	74.57	73.838	21.933	-0.041841	-6.7327	0.59453	-2.7527	36.117	-5.6039
121.8	1.2421	49.68	-6.8538	0.53256	-2.8014	-0.041789	0.067751	0.014279	0.66022	-1.3176	2992.4	22.189	0.54098	77.943	-61.661	74.57	73.838	21.933	-0.041841	-6.7327	0.59453	-2.7527	36.117	-5.6039
121.8	1.2443	49.679	-6.854	0.53289	-2.8013	-0.04042	0.066086	0.016016	0.66022	-1.3176	2991.8	22.189	0.54196	77.942	-61.689	74.571	73.838	21.933	-0.041841	-6.7327	0.59453	-2.7527	36.117	-5.6039
121.8	1.2466	49.679	-6.8542	0.53322	-2.8013	-0.039009	0.064323	0.017724	0.66022	-1.3176	2991.1	22.189	0.54295	77.942	-61.718	74.571	73.838	21.933	-0.041841	-6.7327	0.59453	-2.7527	36.117	-5.6039
121.8	1.2488	49.679	-6.8544	0.53353	-2.8012	-0.037557	0.062467	0.019398	0.66022	-1.3176	2990.4	22.189	0.54393	77.941	-61.749	74.571	73.838	21.933	-0.041841	-6.7327	0.59453	-2.7527	36.117	-5.6039
121.8	1.2511	49.679	-6.8546	0.53384	-2.8011	-0.036068	0.060521	0.021037	0.66022	-1.3176	2989.8	22.189	0.54491	77.941	-61.781	74.571	73.838	21.933	-0.041841	-6.7327	0.59453	-2.7527	36.117	-5.6039
121.8	1.2533	49.679	-6.8547	0.53414	-2.801	-0.034542	0.058488	0.022638	0.66022	-1.3176	2989.1	22.189	0.54589	77.94	-61.814	74.571	73.838	21.933	-0.041841	-6.7327	0.59453	-2.7527	36.117	-5.6039
121.8	1.2555	49.679	-6.8549	0.53443	-2.8008	-0.032983	0.056372	0.024199	0.66022	-1.3176	2988.5	22.19	0.54686	77.94	-61.849	74.572	73.838	21.933	-0.041841	-6.7327	0.59453	-2.7527	36.117	-5.6039
121.8	1.2577	49.68	-6.8551	0.5347	-2.8007	-0.031394	0.054177	0.025717	0.66022	-1.3176	2987.8	22.19	0.54783	77.939	-61.886	74.572	73.838	21.933	-0.041841	-6.7327	0.59453	-2.7527	36.117	-5.6039
121.8	1.2599	49.68	-6.8552	0.53497	-2.8006	-0.029776	0.051907	0.027191	0.66022	-1.3176	2987.2	22.19	0.54879	77.938	-61.923	74.572	73.838	21.933	-0.041841	-6.7327	0.59453	-2.7527	36.117	-5.6039
121.79	1.2621	49.681	-6.8554	0.53522	-2.8004	-0.028132	0.049567	0.028617	0.66022	-1.3176	2986.5	22.191	0.54975	77.938	-61.963	74.572	73.838	21.933	-0.041841	-6.7327	0.59453	-2.7527	36.117	-5.6039
121.79	1.2643	49.681	-6.8555	0.53546	-2.8003	-0.026466	0.04716	0.029995	0.66022	-1.3176	2985.9	22.191	0.55069	77.937	-62.003	74.572	73.838	21.933	-0.041841	-6.7327	0.59453	-2.7527	36.117	-5.6039
121.79	1.2664	49.682	-6.8556	0.53569	-2.8001	-0.024779	0.04469	0.031322	0.66022	-1.3176	2985.2	22.192	0.55162	77.937	-62.044	74.573	73.838	21.933	-0.041841	-6.7327	0.59453	-2.7527	36.117	-5.6039
121.79	1.2685	49.683	-6.8557	0.53591	-2.8	-0.023074	0.042163	0.032596	0.66022	-1.3176	2984.6	22.192	0.55254	77.936	-62.087	74.573	73.838	21.933	-0.041841	-6.7327	0.59453	-2.7527	36.117	-5.6039
121.79	1.2706	49.684	-6.8559	0.53612	-2.7998	-0.021354	0.039581	0.033815	0.66022	-1.3176	2983.9	22.193	0.55345	77.936	-62.131	74.573	73.838	21.933	-0.041841	-6.7327	0.59453	-2.7527	36.117	-5.6039
121.79	1.2726	49.685	-6.856	0.53631	-2.7996	-0.019622	0.036951	0.034978	0.66022	-1.3176	2983.2	22.194	0.55434	77.935	-62.177	74.573	73.838	21.933	-0.041841	-6.7327	0.59453	-2.7527	36.117	-5.6039
121.79	1.2746	49.686	-6.856	0.53648	-2.7995	-0.017879	0.034275	0.036084	0.66022	-1.3176	2982.6	22.194	0.55523	77.935	-62.223	74.573	73.838	21.933	-0.041841	-6.7327	0.59453	-2.7527	36.117	-5.6039
121.78	1.2766	49.687	-6.8561	0.53665	-2.7993	-0.01613	0.031559	0.037131	0.66022	-1.3176	2981.9	22.195	0.55609	77.934	-62.271	74.574	73.838	21.933	-0.041841	-6.7327	0.59453	-2.7527	36.117	-5.6039
121.78	1.2786	49.689	-6.8562	0.5368	-2.7991	-0.014377	0.028807	0.038117	0.66022	-1.3176	2981.3	22.196	0.55694	77.933	-62.319	74.574	73.838	21.933	-0.041841	-6.7327	0.59453	-2.7527	36.117	-5.6039
121.78	1.2805	49.69	-6.8563	0.53694	-2.7989	-0.012622	0.026024	0.039041	0.66022	-1.3176	2980.6	22.197	0.55777	77.933	-62.369	74.574	73.838	21.933	-0.041841	-6.7327	0.59453	-2.7527	36.117	-5.6039
121.78	1.2823	49.691	-6.8563	0.53706	-2.7987	-0.010867	0.023214	0.039903	0.66022	-1.3176	2980.0	22.198	0.55858	77.932	-62.419	74.574	73.838	21.933	-0.041841	-6.7327	0.59453	-2.7527	36.117	-5.6039
121.78	1.2841	49.693	-6.8564	0.53717	-2.7985	-0.0091167	0.020382	0.040702	0.66022	-1.3176	2979.3	22.198	0.55938	77.932	-62.471	74.574	73.838	21.933	-0.041841	-6.7327	0.59453	-2.7527	36.117	-5.6039
121.78	1.2859	49.695	-6.8564	0.53726	-2.7983	-0.0073723	0.017532	0.041436	0.66022	-1.3176	2978.7	22.199	0.56016	77.931	-62.523	74.575	73.838	21.933	-0.041841	-6.7327	0.59453	-2.7527	36.117	-5.6039
121.78	1.2876	49.696	-6.8565	0.53734	-2.7981	-0.0056245	0.014683	0.042102	0.66022	-1.3176	2978.0	22.2	0.56091	77.931	-62.577	74.575	73.838	21.933	-0.041841	-6.7327	0.59453	-2.7527	36.117	-5.6039
121.77	1.2893	49.698	-6.8565	0.53741	-2.7979	-0.003607	0.012156	0.042651	0.66022	-1.3176	2977.4	22.201	0.56165	77.93	-62.631	74.575	73.838	21.933	-0.041841	-6.7327	0.59453	-2.7527	36.117	-5.6039
121.77	1.291	49.7	-6.8565	0.53747	-2.7977	-0.0016039	0.0096176	0.043141	0.66022	-1.3176	2976.7	22.202	0.56237	77.93	-62.686	74.575	73.838	21.933	-0.041841	-6.7327	0.59453	-2.7527	36.117	-5.6039
121.77	1.2926	49.702	-6.8565	0.53751	-2.7975	0.00038247	0.00707	0.043572	0.66022	-1.3176	2976.0	22.203	0.56306	77.929	-62.741	74.576	73.838	21.933	-0.041841	-6.7327	0.59453	-2.7527	36.117	-5.6039
121.77	1.2941	49.704	-6.8565	0.53754	-2.7972	0.0023496	0.004517	0.043943	0.66022	-1.3176	2975.4	22.204	0.56374	77.929	-62.797	74.576	73.838	21.933	-0.041841	-6.7327	0.59453	-2.7527	36.117	-5.6039
121.77	1.2956	49.706	-6.8565	0.53755	-2.797	0.0042951	0.001962	0.044255	0.66022	-1.3176	2974.7	22.206	0.56439	77.928	-62.854	74.576	73.838	21.933	-0.041841	-6.7327	0.59453	-2.7527	36.117	-5.6039
121.76	1.297	49.708	-6.8565	0.53756	-2.7968	0.0062166	-0.00059178	0.044506	0.66022	-1.3176	2974.1	22.207	0.56502	77.928	-62.912	74.576	73.838	21.933	-0.041841	-6.7327	0.59453	-2.7527	36.117	-5.6039
121.76	1.2984	49.71	-6.8564	0.53755	-2.7966	0.0081117	-0.003141	0.044698	0.66022	-1.3176	2973.4	22.208	0.56563	77.927	-62.97	74.576	73.838	21.933	-0.041841	-6.7327	0.59453	-2.7527	36.117	-5.6039
121.76	1.2997	49.712	-6.8564	0.53753	-2.7963	0.0099782	-0.0056823	0.04483	0.66022	-1.3176	2972.8	22.209	0.56621	77.926	-63.028	74.577	73.838	21.933	-0.041841	-6.7327	0.59453	-2.7527	36.117	-5.6039
121.76	1.301	49.714	-6.8563	0.53749	-2.7961	0.011814	-0.0082125	0.044903	0.66022	-1.3176	2972.1	22.21	0.56678	77.926	-63.087	74.577	73.838	21.933	-0.041841	-6.7327	0.59453	-2.7527	36.117	-5.6039
121.76	1.3023	49.716	-6.8563	0.53744	-2.7959	0.013617	-0.010728	0.044915	0.66022	-1.3176	2971.5	22.211	0.56732	77.925	-63.146	74.577	73.838	21.933	-0.041841	-6.7327	0.59453	-2.7527	36.117	-5.6039
121.76	1.3034	49.718	-6.8562	0.53738	-2.7957	0.015384	-0.013227	0.044868	0.66022	-1.3176	2970.8	22.213	0.56783	77.925	-63.205	74.577	73.838	21.933	-0.041841	-6.7327	0.59453	-2.7527	36.117	-5.6039
121.75	1.3046	49.721	-6.8561	0.53731	-2.7954	0.017115	-0.015704	0.044762	0.66022	-1.3176	2970.1	22.214	0.56833	77.924	-63.264	74.577	73.838	21.933	-0.041841	-6.7327	0.59453	-2.7527	36.117	-5.6039
121.75	1.3056	49.723	-6.856	0.53723	-2.7952	0.018806	-0.018158	0.044598	0.66022	-1.3176	2969.5	22.215	0.5688	77.924	-63.324	74.578	73.838	21.933	-0.041841	-6.7327	0.59453	-2.7527	36.117	-5.6039
121.75	1.3066	49.725	-6.8559	0.53713	-2.795	0.020456	-0.020585	0.044375	0.66022	-1.3176	2968.8	22.216	0.56924	77.923	-63.383	74.578	73.838	21.933	-0.041841	-6.7327	0.59453	-2.7527	36.117	-5.6039
121.75	1.3076	49.728	-6.8558	0.53702	-2.7948	0.022063	-0.022982	0.044094	0.66022	-1.3176	2968.2	22.218	0.56966	77.923	-63.443	74.578	73.838	21.933	-0.041841	-6.7327	0.59453	-2.7527	36.117	-5.6039
121.75	1.3085	49.73	-6.8557	0.5369	-2.7946	0.023626	-0.025347	0.043757	0.66022	-1.3176	2967.5	22.219	0.57006	77.922	-63.502	74.578	73.838	21.933	-0.041841	-6.7327	0.59453	-2.7527	36.117	-5.6039
121.74	1.3093	49.733	-6.8556	0.53677	-2.7943	0.025142	-0.027675	0.043363	0.66022	-1.3176	2966.9	22.22	0.57043	77.922	-63.561	74.579	73.838	21.933	-0.041841	-6.7327	0.59453	-2.7527	36.117	-5.6039
121.74	1.3101	49.735	-6.8554	0.53662	-2.7941	0.026609	-0.029965	0.042913	0.66022	-1.3176	2966.2	22.221	0.57078	77.921	-63.62	74.579	73.838	21.933	-0.041841	-6.7327	0.59453	-2.7527	36.117	-5.6039
121.74	1.3109	49.737	-6.8553	0.53647	-2.7939	0.028027	-0.032213	0.042408	0.66022	-1.3176	2965.6	22.223	0.5711	77.921	-63.678	74.579	73.838	21.933	-0.041841	-6.7327	0.59453	-2.7527	36.117	-5.6039
121.74	1.3115	49.74	-6.8552	0.5363	-2.7937	0.029394	-0.034417	0.04185	0.66022	-1.3176	2964.9	22.224	0.5714	77.92	-63.736	74.579	73.838	21.933	-0.041841	-6.7327	0.59453	-2.7527	36.117	-5.6039
121.74	1.3121	49.742	-6.855	0.53612	-2.7935	0.030708	-0.036574	0.041238	0.66022	-1.3176	2964.2	22.225	0.57167	77.92	-63.793	74.58	73.838	21.933	-0.041841	-6.7327	0.59453	-2.7527	36.117	-5.6039
121.73	1.3127	49.745	-6.8549	0.53594	-2.7933	0.031967	-0.038682	0.040574	0.66022	-1.3176	2963.6	22.227	0.57191	77.919	-63.849	74.58	73.838	21.933	-0.041841	-6.7327	0.59453	-2.7527	36.117	-5.6039
121.73	1.3132	49.747	-6.8547	0.53574	-2.7931	0.033171	-0.040737	0.039859	0.66022	-1.3176	2962.9	22.228	0.57214	77.919	-63.905	74.58	73.838	21.933	-0.041841	-6.7327	0.59453	-2.7527	36.117	-5.6039
121.73	1.3136	49.75	-6.8545	0.53553	-2.7929	0.034319	-0.042738	0.039094	0.66022	-1.3176	2962.3	22.229	0.57233	77.918	-63.959	74.58	73.838	21.933	-0.041841	-6.7327	0.59453	-2.7527	36.117	-5.6039
121.73	1.314	49.752	-6.8543	0.53531	-2.7927	0.035408	-0.044682	0.03828	0.66022	-1.3176	2961.6	22.231	0.5725	77.918	-64.013	74.581	73.838	21.933	-0.041841	-6.7327	0.59453	-2.7527	36.117	-5.6039
121.73	1.3144	49.754	-6.8542	0.53508	-2.7925	0.036439	-0.046567	0.037419	0.66022	-1.3176	2961.0	22.232	0.57265	77.917	-64.065	74.581	73.838	21.933	-0.041841	-6.7327	0.59453	-2.7527	36.117	-5.6039
121.72	1.3146	49.757	-6.854	0.53484	-2.7923	0.037409	-0.04839	0.036511	0.66022	-1.3176	2960.3	22.233	0.57277	77.917	-64.116	74.581	73.838	21.933	-0.041841	-6.7327	0.59453	-2.7527	36.117	-5.6039
121.72	1.3148	49.759	-6.8538	0.5346	-2.7921	0.038319	-0.050149	0.035558	0.66022	-1.3176	2959.6	22.234	0.57286	77.916	-64.166	74.581	73.838	21.933	-0.041841	-6.7327	0.59453	-2.7527	36.117	-5.6039
121.72	1.315	49.761	-6.8536	0.53434	-2.792	0.039166	-0.051843	0.034561	0.66022	-1.3176	2959.0	22.236	0.57293	77.916	-64.214	74.582	73.838	21.933	-0.041841	-6.7327	0.59453	-2.7527	36.117	-5.6039
121.72	1.3151	49.764	-6.8534	0.53408	-2.7918	0.039951	-0.053469	0.033523	0.66022	-1.3176	2958.3	22.237	0.57298	77.915	-64.261	74.582	73.838	21.933	-0.041841	-6.7327	0.59453	-2.7527	36.117	-5.6039
121.72	1.3151	49.766	-6.8532	0.53381	-2.7916	0.040673	-0.055025	0.032443	0.66022	-1.3176	2957.7	22.238	0.573	77.915	-64.305	74.582	73.838	21.933	-0.041841	-6.7327	0.59453	-2.7527	36.117	-5.6039
121.71	1.3151	49.768	-6.853	0.53353	-2.7915	0.04133	-0.056509	0.031324	0.66022	-1.3176	2957.0	22.239	0.57299	77.914	-64.348	74.582	73.838	21.933	-0.041841	-6.7327	0.59453	-2.7527	36.117	-5.6039
121.71	1.315	49.77	-6.8528	0.53324	-2.7913	0.041923	-0.057921	0.030167	0.66022	-1.3176	2956.4	22.24	0.57296	77.913	-64.389	74.582	73.838	21.933	-0.041841	-6.7327	0.59453	-2.7527	36.117	-5.6039
121.71	1.3149	49.773	-6.8526	0.53295	-2.7912	0.042451	-0.059257	0.028974	0.66022	-1.3176	2955.7	22.242	0.57291	77.913	-64.427	74.583	73.838	21.933	-0.041841	-6.7327	0.59453	-2.7527	36.117	-5.6039
121.71	1.3147	49.775	-6.8524	0.53265	-2.791	0.042914	-0.060516	0.027746	0.66022	-1.3176	2955.1	22.243	0.57283	77.912	-64.464	74.583	73.838	21.933	-0.041841	-6.7327	0.59453	-2.7527	36.117	-5.6039
121.71	1.3145	49.777	-6.8521	0.53234	-2.7909	0.043311	-0.061698	0.026486	0.66022	-1.3176	2954.4	22.244	0.57273	77.912	-64.498	74.583	73.838	21.933	-0.041841	-6.7327	0.59453	-2.7527	36.117	-5.6039
121.71	1.3142	49.779	-6.8519	0.53203	-2.7908	0.043642	-0.0628	0.025194	0.66022	-1.3176	2953.7	22.245	0.5726	77.911	-64.529	74.583	73.838	21.933	-0.041841	-6.7327	0.59453	-2.7527	36.117	-5.6039
121.7	1.3138	49.781	-6.8517	0.53172	-2.7906	0.043907	-0.063822	0.023872	0.66022	-1.3176	2953.1	22.246	0.57246	77.911	-64.557	74.584	73.838	21.933	-0.041841	-6.7327	0.59453	-2.7527	36.117	-5.6039
121.7	1.3134	49.783	-6.8515	0.5314	-2.7905	0.044106	-0.064762	0.022523	0.66022	-1.3176	2952.4	22.247	0.57228	77.91	-64.583	74.584	73.838	21.933	-0.041841	-6.7327	0.59453	-2.7527	36.117	-5.6039
121.7	1.3129	49.784	-6.8513	0.53107	-2.7904	0.044238	-0.065619	0.021148	0.66022	-1.3176	2951.8	22.248	0.57209	77.91	-64.606	74.584	73.838	21.933	-0.041841	-6.7327	0.59453	-2.7527	36.117	-5.6039
121.7	1.3124	49.786	-6.851	0.53074	-2.7903	0.044304	-0.066392	0.019748	0.66022	-1.3176	2951.1	22.249	0.57187	77.909	-64.626	74.584	73.838	21.933	-0.041841	-6.7327	0.59453	-2.7527	36.117	-5.6039
121.7	1.3119	49.788	-6.8508	0.53041	-2.7902	0.044305	-0.06708	0.018326	0.66022	-1.3176	2950.5	22.25	0.57163	77.909	-64.643	74.585	73.838	21.933	-0.041841	-6.7327	0.59453	-2.7527	36.117	-5.6039
121.7	1.3113	49.79	-6.8506	0.53007	-2.7901	0.044239	-0.067683	0.016884	0.66022	-1.3176	2949.8	22.251	0.57137	77.908	-64.657	74.585	73.838	21.933	-0.041841	-6.7327	0.59453	-2.7527	36.117	-5.6039
121.69	1.3106	49.791	-6.8504	0.52973	-2.7901	0.044108	-0.0682	0.015422	0.66022	-1.3176	2949.1	22.252	0.57109	77.908	-64.668	74.585	73.838	21.933	-0.041841	-6.7327	0.59453	-2.7527	36.117	-5.6039
121.69	1.3099	49.793	-6.8502	0.52939	-2.79	0.043912	-0.06863	0.013944	0.66022	-1.3176	2948.5	22.253	0.57078	77.907	-64.675	74.585	73.838	21.933	-0.041841	-6.7327	0.59453	-2.7527	36.117	-5.6039
121.69	1.3092	49.794	-6.8499	0.52904	-2.7899	0.043652	-0.068973	0.012452	0.66022	-1.3176	2947.8	22.254	0.57046	77.907	-64.68	74.586	73.838	21.933	-0.041841	-6.7327	0.59453	-2.7527	36.117	-5.6039
121.69	1.3084	49.795	-6.8497	0.5287	-2.7899	0.043327	-0.069228	0.010946	0.66022	-1.3176	2947.2	22.254	0.57012	77.906	-64.681	74.586	73.838	21.933	-0.041841	-6.7327	0.59453	-2.7527	36.117	-5.6039
121.69	1.3075	49.797	-6.8495	0.52835	-2.7898	0.042939	-0.069396	0.0094286	0.66022	-1.3176	2946.5	22.255	0.56975	77.906	-64.679	74.586	73.838	21.933	-0.041841	-6.7327	0.59453	-2.7527	36.117	-5.6039
121.69	1.3066	49.798	-6.8493	0.528	-2.7898	0.042488	-0.069476	0.0079025	0.66022	-1.3176	2945.9	22.256	0.56937	77.905	-64.673	74.586	73.838	21.933	-0.041841	-6.7327	0.59453	-2.7527	36.117	-5.6039
121.69	1.3057	49.799	-6.8491	0.52766	-2.7897	0.041975	-0.069467	0.0063692	0.66022	-1.3176	2945.2	22.256	0.56897	77.905	-64.665	74.586	73.838	21.933	-0.041841	-6.7327	0.59453	-2.7527	36.117	-5.6039
121.68	1.3047	49.8	-6.8489	0.52731	-2.7897	0.041401	-0.069371	0.0048306	0.66022	-1.3176	2944.6	22.257	0.56856	77.904	-64.653	74.587	73.838	21.933	-0.041841	-6.7327	0.59453	-2.7527	36.117	-5.6039
121.68	1.3037	49.801	-6.8487	0.52696	-2.7897	0.040766	-0.069188	0.0032888	0.66022	-1.3176	2943.9	22.258	0.56812	77.904	-64.638	74.587	73.838	21.933	-0.041841	-6.7327	0.59453	-2.7527	36.117	-5.6039
121.68	1.3027	49.802	-6.8485	0.52662	-2.7897	0.040072	-0.068916	0.0017456	0.66022	-1.3176	2943.2	22.258	0.56767	77.903	-64.62	74.587	73.838	21.933	-0.041841	-6.7327	0.59453	-2.7527	36.117	-5.6039
121.68	1.3016	49.802	-6.8483	0.52627	-2.7897	0.03932	-0.068558	0.00020307	0.66022	-1.3176	2942.6	22.259	0.56721	77.903	-64.6	74.587	73.838	21.933	-0.041841	-6.7327	0.59453	-2.7527	36.117	-5.6039
121.68	1.3005	49.803	-6.8481	0.52593	-2.7897	0.038511	-0.068114	-0.0013369	0.66022	-1.3176	2941.9	22.259	0.56673	77.902	-64.576	74.588	73.838	21.933	-0.041841	-6.7327	0.59453	-2.7527	36.117	-5.6039
121.68	1.2994	49.803	-6.8479	0.52559	-2.7897	0.037646	-0.067583	-0.0028724	0.66022	-1.3176	2941.3	22.26	0.56623	77.901	-64.55	74.588	73.838	21.933	-0.041841	-6.7327	0.59453	-2.7527	36.117	-5.6039
121.68	1.2982	49.804	-6.8477	0.52526	-2.7897	0.036725	-0.066968	-0.0044014	0.66022	-1.3176	2940.6	22.26	0.56573	77.901	-64.521	74.588	73.838	21.933	-0.041841	-6.7327	0.59453	-2.7527	36.117	-5.6039
121.68	1.297	49.804	-6.8475	0.52492	-2.7897	0.035752	-0.066268	-0.0059221	0.66022	-1.3176	2940.0	22.26	0.56521	77.9	-64.489	74.588	73.838	21.933	-0.041841	-6.7327	0.59453	-2.7527	36.117	-5.6039
121.67	1.2958	49.804	-6.8473	0.52459	-2.7897	0.034726	-0.065485	-0.0074324	0.66022	-1.3176	2939.3	22.26	0.56468	77.9	-64.456	74.588	73.838	21.933	-0.041841	-6.7327	0.59453	-2.7527	36.117	-5.6039
121.67	1.2945	49.804	-6.8472	0.52427	-2.7898	0.03365	-0.064619	-0.0089305	0.66022	-1.3176	2938.6	22.261	0.56413	77.899	-64.42	74.589	73.838	21.933	-0.041841	-6.7327	0.59453	-2.7527	36.117	-5.6039
121.67	1.2932	49.804	-6.847	0.52395	-2.7898	0.032524	-0.063672	-0.010415	0.66022	-1.3176	2938.0	22.261	0.56358	77.899	-64.382	74.589	73.838	21.933	-0.041841	-6.7327	0.59453	-2.7527	36.117	-5.6039
121.67	1.2919	49.804	-6.8468	0.52363	-2.7899	0.031351	-0.062645	-0.011883	0.66022	-1.3176	2937.3	22.261	0.56302	77.898	-64.341	74.589	73.838	21.933	-0.041841	-6.7327	0.59453	-2.7527	36.117	-5.6039
121.67	1.2906	49.804	-6.8467	0.52332	-2.79	0.030131	-0.06154	-0.013333	0.66022	-1.3176	2936.7	22.261	0.56245	77.898	-64.299	74.589	73.838	21.933	-0.041841	-6.7327	0.59453	-2.7527	36.117	-5.6039
121.67	1.2893	49.804	-6.8465	0.52302	-2.79	0.028867	-0.060357	-0.014764	0.66022	-1.3176	2936.0	22.261	0.56188	77.897	-64.256	74.589	73.838	21.933	-0.041841	-6.7327	0.59453	-2.7527	36.117	-5.6039
121.67	1.288	49.803	-6.8464	0.52272	-2.7901	0.027561	-0.059099	-0.016173	0.66022	-1.3176	2935.4	22.261	0.5613	77.896	-64.21	74.59	73.838	21.933	-0.041841	-6.7327	0.59453	-2.7527	36.117	-5.6039
121.67	1.2866	49.803	-6.8463	0.52243	-2.7902	0.026213	-0.057767	-0.017559	0.66022	-1.3176	2934.7	22.261	0.56071	77.896	-64.164	74.59	73.838	21.933	-0.041841	-6.7327	0.59453	-2.7527	36.117	-5.6039
121.67	1.2852	49.802	-6.8461	0.52214	-2.7903	0.024827	-0.056362	-0.01892	0.66022	-1.3176	2934.1	22.261	0.56012	77.895	-64.116	74.59	73.838	21.933	-0.041841	-6.7327	0.59453	-2.7527	36.117	-5.6039
121.67	1.2839	49.802	-6.846	0.52186	-2.7904	0.023403	-0.054887	-0.020254	0.66022	-1.3176	2933.4	22.261	0.55952	77.895	-64.066	74.59	73.838	21.933	-0.041841	-6.7327	0.59453	-2.7527	36.117	-5.6039
121.67	1.2825	49.801	-6.8459	0.52159	-2.7905	0.021944	-0.053343	-0.02156	0.66022	-1.3176	2932.7	22.26	0.55892	77.894	-64.016	74.59	73.838	21.933	-0.041841	-6.7327	0.59453	-2.7527	36.117	-5.6039
121.67	1.2811	49.8	-6.8458	0.52133	-2.7906	0.020451	-0.051733	-0.022836	0.66022	-1.3176	2932.1	22.26	0.55832	77.894	-63.965	74.591	73.838	21.933	-0.041841	-6.7327	0.59453	-2.7527	36.117	-5.6039
121.66	1.2797	49.799	-6.8457	0.52107	-2.7907	0.018927	-0.050059	-0.02408	0.66022	-1.3176	2931.4	22.26	0.55772	77.893	-63.912	74.591	73.838	21.933	-0.041841	-6.7327	0.59453	-2.7527	36.117	-5.6039
121.66	1.2783	49.798	-6.8456	0.52083	-2.7908	0.017373	-0.048322	-0.025291	0.66022	-1.3176	2930.8	22.26	0.55712	77.892	-63.859	74.591	73.838	21.933	-0.041841	-6.7327	0.59453	-2.7527	36.117	-5.6039
121.66	1.2769	49.796	-6.8455	0.52059	-2.791	0.015792	-0.046525	-0.026467	0.66022	-1.3176	2930.1	22.259	0.55653	77.892	-63.806	74.591	73.838	21.933	-0.041841	-6.7327	0.59453	-2.7527	36.117	-5.6039
121.66	1.2756	49.795	-6.8455	0.52036	-2.7911	0.014186	-0.04467	-0.027607	0.66022	-1.3176	2929.5	22.259	0.55593	77.891	-63.752	74.591	73.838	21.933	-0.041841	-6.7327	0.59453	-2.7527	36.117	-5.6039
121.66	1.2742	49.794	-6.8454	0.52014	-2.7912	0.012557	-0.042761	-0.028709	0.66022	-1.3176	2928.8	22.258	0.55534	77.891	-63.697	74.591	73.838	21.933	-0.041841	-6.7327	0.59453	-2.7527	36.117	-5.6039
121.66	1.2728	49.792	-6.8453	0.51994	-2.7914	0.010906	-0.040798	-0.029772	0.66022	-1.3176	2928.1	22.258	0.55475	77.89	-63.642	74.592	73.838	21.933	-0.041841	-6.7327	0.59453	-2.7527	36.117	-5.6039
121.66	1.2715	49.79	-6.8453	0.51974	-2.7915	0.0092373	-0.038786	-0.030794	0.66022	-1.3176	2927.5	22.257	0.55417	77.89	-63.587	74.592	73.838	21.933	-0.041841	-6.7327	0.59453	-2.7527	36.117	-5.6039
121.66	1.2702	49.789	-6.8452	0.51955	-2.7917	0.0075516	-0.036725	-0.031775	0.66022	-1.3176	2926.8	22.256	0.5536	77.889	-63.532	74.592	73.838	21.933	-0.041841	-6.7327	0.59453	-2.7527	36.117	-5.6039
121.66	1.2689	49.787	-6.8452	0.51937	-2.7919	0.0058516	-0.03462	-0.032712	0.66022	-1.3176	2926.2	22.256	0.55303	77.888	-63.477	74.592	73.838	21.933	-0.041841	-6.7327	0.59453	-2.7527	36.117	-5.6039
121.66	1.2676	49.785	-6.8452	0.5192	-2.792	0.0041394	-0.032473	-0.033605	0.66022	-1.3176	2925.5	22.255	0.55247	77.888	-63.421	74.592	73.838	21.933	-0.041841	-6.7327	0.59453	-2.7527	36.117	-5.6039
121.66	1.2663	49.783	-6.8452	0.51904	-2.7922	0.0024175	-0.030287	-0.034453	0.66022	-1.3176	2924.9	22.254	0.55193	77.887	-63.366	74.592	73.838	21.933	-0.041841	-6.7327	0.59453	-2.7527	36.117	-5.6039
121.66	1.2651	49.781	-6.8452	0.5189	-2.7924	0.00068804	-0.028065	-0.035254	0.66022	-1.3176	2924.2	22.253	0.55139	77.887	-63.311	74.593	73.838	21.933	-0.041841	-6.7327	0.59453	-2.7527	36.117	-5.6039
121.66	1.2639	49.779	-6.8452	0.51876	-2.7925	-0.0010467	-0.025809	-0.036008	0.66022	-1.3176	2923.6	22.252	0.55086	77.886	-63.256	74.593	73.838	21.933	-0.041841	-6.7327	0.59453	-2.7527	36.117	-5.6039
121.66	1.2627	49.776	-6.8452	0.51864	-2.7927	-0.0027843	-0.023522	-0.036713	0.66022	-1.3176	2922.9	22.252	0.55035	77.885	-63.202	74.593	73.838	21.933	-0.041841	-6.7327	0.59453	-2.7527	36.117	-5.6039
121.66	1.2615	49.774	-6.8452	0.51853	-2.7929	-0.0045226	-0.021209	-0.037368	0.66022	-1.3176	2922.2	22.251	0.54985	77.885	-63.148	74.593	73.838	21.933	-0.041841	-6.7327	0.59453	-2.7527	36.117	-5.6039
121.66	1.2604	49.771	-6.8452	0.51843	-2.7931	-0.0062592	-0.018871	-0.037973	0.66022	-1.3176	2921.6	22.25	0.54937	77.884	-63.094	74.593	73.838	21.933	-0.041841	-6.7327	0.59453	-2.7527	36.117	-5.6039
121.66	1.2593	49.769	-6.8452	0.51834	-2.7933	-0.0079919	-0.016512	-0.038527	0.66022	-1.3176	2920.9	22.249	0.5489	77.884	-63.041	74.593	73.838	21.933	-0.041841	-6.7327	0.59453	-2.7527	36.117	-5.6039
121.66	1.2583	49.766	-6.8453	0.51826	-2.7935	-0.0097182	-0.014135	-0.039029	0.66022	-1.3176	2920.3	22.248	0.54845	77.883	-62.989	74.593	73.838	21.933	-0.041841	-6.7327	0.59453	-2.7527	36.117	-5.6039
121.66	1.2573	49.764	-6.8453	0.5182	-2.7937	-0.011436	-0.011743	-0.039479	0.66022	-1.3176	2919.6	22.246	0.54802	77.882	-62.937	74.594	73.838	21.933	-0.041841	-6.7327	0.59453	-2.7527	36.117	-5.6039
121.66	1.2563	49.761	-6.8454	0.51815	-2.7939	-0.013143	-0.0093399	-0.039875	0.66022	-1.3176	2919.0	22.245	0.5476	77.882	-62.885	74.594	73.838	21.933	-0.041841	-6.7327	0.59453	-2.7527	36.117	-5.6039
121.66	1.2554	49.758	-6.8455	0.51811	-2.7941	-0.014836	-0.0069282	-0.040218	0.66022	-1.3176	2918.3	22.244	0.5472	77.881	-62.835	74.594	73.838	21.933	-0.041841	-6.7327	0.59453	-2.7527	36.117	-5.6039
121.66	1.2545	49.755	-6.8456	0.51808	-2.7943	-0.016515	-0.0045114	-0.040507	0.66022	-1.3176	2917.7	22.243	0.54683	77.88	-62.785	74.594	73.838	21.933	-0.041841	-6.7327	0.59453	-2.7527	36.117	-5.6039
121.66	1.2537	49.752	-6.8456	0.51806	-2.7945	-0.018175	-0.0020929	-0.040741	0.66022	-1.3176	2917.0	22.242	0.54647	77.88	-62.736	74.594	73.838	21.933	-0.041841	-6.7327	0.59453	-2.7527	36.117	-5.6039
121.66	1.2529	49.749	-6.8457	0.51806	-2.7947	-0.019816	0.00032426	-0.04092	0.66022	-1.3176	2916.4	22.241	0.54614	77.879	-62.688	74.594	73.838	21.933	-0.041841	-6.7327	0.59453	-2.7527	36.117	-5.6039
121.66	1.2522	49.746	-6.8458	0.51806	-2.7949	-0.021434	0.0027366	-0.041044	0.66022	-1.3176	2915.7	22.239	0.54583	77.879	-62.64	74.594	73.838	21.933	-0.041841	-6.7327	0.59453	-2.7527	36.117	-5.6039
121.66	1.2515	49.743	-6.8459	0.51808	-2.7951	-0.023028	0.005141	-0.041113	0.66022	-1.3176	2915.0	22.238	0.54554	77.878	-62.594	74.595	73.838	21.933	-0.041841	-6.7327	0.59453	-2.7527	36.117	-5.6039
121.66	1.2509	49.74	-6.8461	0.51812	-2.7953	-0.024596	0.007534	-0.041126	0.66022	-1.3176	2914.4	22.237	0.54527	77.877	-62.549	74.595	73.838	21.933	-0.041841	-6.7327	0.59453	-2.7527	36.117	-5.6039
121.66	1.2503	49.736	-6.8462	0.51816	-2.7955	-0.026135	0.0099125	-0.041084	0.66022	-1.3176	2913.7	22.235	0.54503	77.877	-62.504	74.595	73.838	21.933	-0.041841	-6.7327	0.59453	-2.7527	36.117	-5.6039
121.66	1.2498	49.733	-6.8463	0.51821	-2.7957	-0.027643	0.012273	-0.040987	0.66022	-1.3176	2913.1	22.234	0.54482	77.876	-62.461	74.595	73.838	21.933	-0.041841	-6.7327	0.59453	-2.7527	36.117	-5.6039
121.66	1.2494	49.73	-6.8465	0.51828	-2.7959	-0.029119	0.014613	-0.040834	0.66022	-1.3176	2912.4	22.233	0.54463	77.876	-62.419	74.595	73.838	21.933	-0.041841	-6.7327	0.59453	-2.7527	36.117	-5.6039
121.66	1.249	49.727	-6.8466	0.51836	-2.7961	-0.03056	0.016928	-0.040627	0.66022	-1.3176	2911.8	22.231	0.54447	77.875	-62.377	74.595	73.838	21.933	-0.041841	-6.7327	0.59453	-2.7527	36.117	-5.6039
121.66	1.2487	49.723	-6.8468	0.51845	-2.7963	-0.031964	0.019216	-0.040364	0.66022	-1.3176	2911.1	22.23	0.54433	77.874	-62.337	74.595	73.838	21.933	-0.041841	-6.7327	0.59453	-2.7527	36.117	-5.6039
121.66	1.2484	49.72	-6.8469	0.51855	-2.7965	-0.03333	0.021473	-0.040048	0.66022	-1.3176	2910.5	22.229	0.54422	77.874	-62.298	74.595	73.838	21.933	-0.041841	-6.7327	0.59453	-2.7527	36.117	-5.6039
121.66	1.2482	49.717	-6.8471	0.51867	-2.7967	-0.034655	0.023696	-0.039677	0.66022	-1.3176	2909.8	22.227	0.54414	77.873	-62.261	74.596	73.838	21.933	-0.041841	-6.7327	0.59453	-2.7527	36.117	-5.6039
121.66	1.2481	49.713	-6.8473	0.51879	-2.7969	-0.035938	0.025883	-0.039253	0.66022	-1.3176	2909.2	22.226	0.54409	77.872	-62.224	74.596	73.838	21.933	-0.041841	-6.7327	0.59453	-2.7527	36.117	-5.6039
121.66	1.248	49.71	-6.8475	0.51892	-2.7971	-0.037177	0.028029	-0.038775	0.66022	-1.3176	2908.5	22.224	0.54406	77.872	-62.189	74.596	73.838	21.933	-0.041841	-6.7327	0.59453	-2.7527	36.117	-5.6039
121.66	1.248	49.706	-6.8477	0.51907	-2.7973	-0.03837	0.030133	-0.038246	0.66022	-1.3176	2907.8	22.223	0.54407	77.871	-62.155	74.596	73.838	21.933	-0.041841	-6.7327	0.59453	-2.7527	36.117	-5.6039
121.66	1.2481	49.703	-6.8479	0.51923	-2.7975	-0.039516	0.032191	-0.037665	0.66022	-1.3176	2907.2	22.221	0.5441	77.87	-62.122	74.596	73.838	21.933	-0.041841	-6.7327	0.59453	-2.7527	36.117	-5.6039
121.66	1.2482	49.7	-6.8481	0.51939	-2.7977	-0.040405	0.034446	-0.03707	0.66022	-1.3176	2906.5	22.22	0.54416	77.87	-62.091	74.596	73.838	21.933	-0.041841	-6.7327	0.59453	-2.7527	36.117	-5.6039
121.66	1.2484	49.696	-6.8483	0.51957	-2.7979	-0.04121	0.036683	-0.036426	0.66022	-1.3176	2905.9	22.219	0.54425	77.869	-62.061	74.596	73.838	21.933	-0.041841	-6.7327	0.59453	-2.7527	36.117	-5.6039
121.66	1.2487	49.693	-6.8485	0.51976	-2.7981	-0.041971	0.038851	-0.035726	0.66022	-1.3176	2905.2	22.217	0.54437	77.869	-62.032	74.596	73.838	21.933	-0.041841	-6.7327	0.59453	-2.7527	36.117	-5.6039
121.66	1.249	49.689	-6.8487	0.51996	-2.7982	-0.042686	0.040946	-0.034971	0.66022	-1.3176	2904.6	22.216	0.54452	77.868	-62.005	74.597	73.838	21.933	-0.041841	-6.7327	0.59453	-2.7527	36.117	-5.6039
121.66	1.2494	49.686	-6.8489	0.52017	-2.7984	-0.043354	0.042964	-0.034161	0.66022	-1.3176	2903.9	22.214	0.5447	77.867	-61.979	74.597	73.838	21.933	-0.041841	-6.7327	0.59453	-2.7527	36.117	-5.6039
121.66	1.2499	49.683	-6.8491	0.52039	-2.7986	-0.043973	0.044904	-0.0333	0.66022	-1.3176	2903.3	22.213	0.54491	77.867	-61.954	74.597	73.838	21.933	-0.041841	-6.7327	0.59453	-2.7527	36.117	-5.6039
121.66	1.2504	49.679	-6.8493	0.52062	-2.7987	-0.044543	0.046762	-0.032387	0.66022	-1.3176	2902.6	22.212	0.54515	77.866	-61.931	74.597	73.838	21.933	-0.041841	-6.7327	0.59453	-2.7527	36.117	-5.6039
121.66	1.251	49.676	-6.8496	0.52086	-2.7989	-0.045062	0.048535	-0.031424	0.66022	-1.3176	2902.0	22.21	0.54542	77.866	-61.909	74.597	73.838	21.933	-0.041841	-6.7327	0.59453	-2.7527	36.117	-5.6039
121.66	1.2517	49.673	-6.8498	0.5211	-2.799	-0.04553	0.050221	-0.030414	0.66022	-1.3176	2901.3	22.209	0.54572	77.865	-61.888	74.597	73.838	21.933	-0.041841	-6.7327	0.59453	-2.7527	36.117	-5.6039
121.67	1.2525	49.67	-6.85	0.52136	-2.7992	-0.045945	0.051817	-0.029357	0.66022	-1.3176	2900.7	22.208	0.54605	77.864	-61.869	74.597	73.838	21.933	-0.041841	-6.7327	0.59453	-2.7527	36.117	-5.6039
121.67	1.2533	49.667	-6.8502	0.52162	-2.7993	-0.046307	0.053322	-0.028256	0.66022	-1.3176	2900.0	22.207	0.5464	77.864	-61.852	74.597	73.838	21.933	-0.041841	-6.7327	0.59453	-2.7527	36.117	-5.6039
121.67	1.2541	49.664	-6.8505	0.52189	-2.7995	-0.046614	0.054733	-0.027112	0.66022	-1.3176	2899.4	22.205	0.54679	77.863	-61.836	74.598	73.838	21.933	-0.041841	-6.7327	0.59453	-2.7527	36.117	-5.6039
121.67	1.2551	49.661	-6.8507	0.52217	-2.7996	-0.046866	0.056048	-0.025928	0.66022	-1.3176	2898.7	22.204	0.5472	77.862	-61.821	74.598	73.838	21.933	-0.041841	-6.7327	0.59453	-2.7527	36.117	-5.6039
121.67	1.2561	49.658	-6.8509	0.52245	-2.7997	-0.047064	0.057265	-0.024705	0.66022	-1.3176	2898.0	22.203	0.54764	77.862	-61.808	74.598	73.838	21.933	-0.041841	-6.7327	0.59453	-2.7527	36.117	-5.6039
121.67	1.2571	49.655	-6.8512	0.52274	-2.7999	-0.047205	0.058383	-0.023445	0.66022	-1.3176	2897.4	22.202	0.54811	77.861	-61.796	74.598	73.838	21.933	-0.041841	-6.7327	0.59453	-2.7527	36.117	-5.6039
121.67	1.2582	49.652	-6.8514	0.52303	-2.8	-0.04729	0.059401	-0.022151	0.66022	-1.3176	2896.7	22.201	0.5486	77.861	-61.785	74.598	73.838	21.933	-0.041841	-6.7327	0.59453	-2.7527	36.117	-5.6039
121.67	1.2594	49.65	-6.8517	0.52333	-2.8001	-0.047319	0.060318	-0.020824	0.66022	-1.3176	2896.1	22.2	0.54911	77.86	-61.776	74.598	73.838	21.933	-0.041841	-6.7327	0.59453	-2.7527	36.117	-5.6039
121.67	1.2606	49.647	-6.8519	0.52364	-2.8002	-0.047291	0.061131	-0.019467	0.66022	-1.3176	2895.4	22.199	0.54965	77.859	-61.769	74.598	73.838	21.933	-0.041841	-6.7327	0.59453	-2.7527	36.117	-5.6039
121.67	1.2619	49.645	-6.8521	0.52394	-2.8003	-0.047207	0.061841	-0.018082	0.66022	-1.3176	2894.8	22.198	0.55022	77.859	-61.763	74.599	73.838	21.933	-0.041841	-6.7327	0.59453	-2.7527	36.117	-5.6039
121.67	1.2633	49.642	-6.8524	0.52426	-2.8004	-0.047066	0.062448	-0.016672	0.66022	-1.3176	2894.1	22.197	0.5508	77.858	-61.758	74.599	73.838	21.933	-0.041841	-6.7327	0.59453	-2.7527	36.117	-5.6039
121.66	1.2646	49.64	-6.8526	0.52457	-2.8004	-0.046868	0.062949	-0.015238	0.66022	-1.3176	2893.5	22.196	0.55141	77.858	-61.755	74.599	73.838	21.933	-0.041841	-6.7327	0.59453	-2.7527	36.117	-5.6039
121.66	1.2661	49.638	-6.8528	0.52488	-2.8005	-0.046615	0.063345	-0.013784	0.66022	-1.3176	2892.8	22.195	0.55204	77.857	-61.754	74.599	73.838	21.933	-0.041841	-6.7327	0.59453	-2.7527	36.117	-5.6039
121.66	1.2676	49.636	-6.8531	0.5252	-2.8006	-0.046305	0.063637	-0.012311	0.66022	-1.3176	2892.2	22.194	0.55269	77.856	-61.754	74.599	73.838	21.933	-0.041841	-6.7327	0.59453	-2.7527	36.117	-5.6039
121.66	1.2691	49.633	-6.8533	0.52552	-2.8006	-0.04594	0.063823	-0.010822	0.66022	-1.3176	2891.5	22.193	0.55336	77.856	-61.755	74.599	73.838	21.933	-0.041841	-6.7327	0.59453	-2.7527	36.117	-5.6039
121.66	1.2706	49.632	-6.8535	0.52584	-2.8007	-0.04552	0.063905	-0.0093192	0.66022	-1.3176	2890.9	22.193	0.55405	77.855	-61.758	74.6	73.838	21.933	-0.041841	-6.7327	0.59453	-2.7527	36.117	-5.6039
121.66	1.2722	49.63	-6.8537	0.52616	-2.8007	-0.045046	0.063882	-0.0078055	0.66022	-1.3176	2890.2	22.192	0.55475	77.855	-61.762	74.6	73.838	21.933	-0.041841	-6.7327	0.59453	-2.7527	36.117	-5.6039
121.66	1.2739	49.628	-6.854	0.52648	-2.8008	-0.044519	0.063756	-0.0062833	0.66022	-1.3176	2889.5	22.191	0.55547	77.854	-61.768	74.6	73.838	21.933	-0.041841	-6.7327	0.59453	-2.7527	36.117	-5.6039
121.66	1.2756	49.626	-6.8542	0.5268	-2.8008	-0.043938	0.063527	-0.004755	0.66022	-1.3176	2888.9	22.191	0.5562	77.853	-61.775	74.6	73.838	21.933	-0.041841	-6.7327	0.59453	-2.7527	36.117	-5.6039
121.66	1.2773	49.625	-6.8544	0.52711	-2.8008	-0.043306	0.063196	-0.003223	0.66022	-1.3176	2888.2	22.19	0.55695	77.853	-61.783	74.6	73.838	21.933	-0.041841	-6.7327	0.59453	-2.7527	36.117	-5.6039
121.66	1.279	49.623	-6.8546	0.52743	-2.8008	-0.042623	0.062763	-0.0016899	0.66022	-1.3176	2887.6	22.19	0.55771	77.852	-61.793	74.6	73.838	21.933	-0.041841	-6.7327	0.59453	-2.7527	36.117	-5.6039
121.66	1.2808	49.622	-6.8548	0.52774	-2.8008	-0.041891	0.062232	-0.00015811	0.66022	-1.3176	2886.9	22.189	0.55848	77.852	-61.804	74.6	73.838	21.933	-0.041841	-6.7327	0.59453	-2.7527	36.117	-5.6039
121.66	1.2825	49.621	-6.855	0.52805	-2.8008	-0.041109	0.061602	0.0013699	0.66022	-1.3176	2886.3	22.189	0.55926	77.851	-61.817	74.601	73.838	21.933	-0.041841	-6.7327	0.59453	-2.7527	36.117	-5.6039
121.66	1.2843	49.619	-6.8552	0.52836	-2.8008	-0.040281	0.060875	0.0028916	0.66022	-1.3176	2885.6	22.188	0.56005	77.85	-61.831	74.601	73.838	21.933	-0.041841	-6.7327	0.59453	-2.7527	36.117	-5.6039
121.66	1.2862	49.618	-6.8554	0.52866	-2.8008	-0.039407	0.060054	0.0044047	0.66022	-1.3176	2885.0	22.188	0.56085	77.85	-61.847	74.601	73.838	21.933	-0.041841	-6.7327	0.59453	-2.7527	36.117	-5.6039
121.66	1.288	49.617	-6.8556	0.52896	-2.8008	-0.038488	0.05914	0.0059066	0.66022	-1.3176	2884.3	22.188	0.56165	77.849	-61.864	74.601	73.838	21.933	-0.041841	-6.7327	0.59453	-2.7527	36.117	-5.6039
121.66	1.2898	49.617	-6.8558	0.52925	-2.8007	-0.037526	0.058134	0.0073952	0.66022	-1.3176	2883.7	22.187	0.56247	77.849	-61.882	74.601	73.838	21.933	-0.041841	-6.7327	0.59453	-2.7527	36.117	-5.6039
121.66	1.2917	49.616	-6.856	0.52954	-2.8007	-0.036522	0.05704	0.0088679	0.66022	-1.3176	2883.0	22.187	0.56328	77.848	-61.901	74.601	73.838	21.933	-0.041841	-6.7327	0.59453	-2.7527	36.117	-5.6039
121.66	1.2936	49.615	-6.8562	0.52982	-2.8007	-0.035479	0.05586	0.010323	0.66022	-1.3176	2882.4	22.187	0.5641	77.847	-61.922	74.601	73.838	21.933	-0.041841	-6.7327	0.59453	-2.7527	36.117	-5.6039
121.66	1.2954	49.615	-6.8564	0.5301	-2.8006	-0.034398	0.054595	0.011757	0.66022	-1.3176	2881.7	22.187	0.56492	77.847	-61.944	74.602	73.838	21.933	-0.041841	-6.7327	0.59453	-2.7527	36.117	-5.6039
121.65	1.2973	49.614	-6.8565	0.53037	-2.8005	-0.03328	0.053249	0.013169	0.66022	-1.3176	2881.1	22.187	0.56574	77.846	-61.968	74.602	73.838	21.933	-0.041841	-6.7327	0.59453	-2.7527	36.117	-5.6039
121.65	1.2992	49.614	-6.8567	0.53063	-2.8005	-0.032127	0.051825	0.014556	0.66022	-1.3176	2880.4	22.187	0.56657	77.846	-61.992	74.602	73.838	21.933	-0.041841	-6.7327	0.59453	-2.7527	36.117	-5.6039
121.65	1.3011	49.614	-6.8569	0.53089	-2.8004	-0.030942	0.050324	0.015916	0.66022	-1.3176	2879.7	22.187	0.56739	77.845	-62.018	74.602	73.838	21.933	-0.041841	-6.7327	0.59453	-2.7527	36.117	-5.6039
121.65	1.3029	49.614	-6.857	0.53113	-2.8003	-0.029726	0.04875	0.017247	0.66022	-1.3176	2879.1	22.187	0.56821	77.844	-62.046	74.602	73.838	21.933	-0.041841	-6.7327	0.59453	-2.7527	36.117	-5.6039
121.65	1.3048	49.614	-6.8572	0.53137	-2.8002	-0.028481	0.047106	0.018548	0.66022	-1.3176	2878.4	22.187	0.56903	77.844	-62.074	74.602	73.838	21.933	-0.041841	-6.7327	0.59453	-2.7527	36.117	-5.6039
121.65	1.3067	49.614	-6.8573	0.5316	-2.8001	-0.027209	0.045395	0.019816	0.66022	-1.3176	2877.8	22.188	0.56984	77.843	-62.103	74.603	73.838	21.933	-0.041841	-6.7327	0.59453	-2.7527	36.117	-5.6039
121.65	1.3085	49.614	-6.8574	0.53183	-2.8	-0.025912	0.04362	0.021049	0.66022	-1.3176	2877.1	22.188	0.57065	77.843	-62.134	74.603	73.838	21.933	-0.041841	-6.7327	0.59453	-2.7527	36.117	-5.6039
121.65	1.3103	49.614	-6.8576	0.53204	-2.7999	-0.024593	0.041785	0.022245	0.66022	-1.3176	2876.5	22.188	0.57145	77.842	-62.166	74.603	73.838	21.933	-0.041841	-6.7327	0.59453	-2.7527	36.117	-5.6039
121.65	1.3122	49.614	-6.8577	0.53224	-2.7998	-0.023252	0.039892	0.023404	0.66022	-1.3176	2875.8	22.189	0.57225	77.841	-62.199	74.603	73.838	21.933	-0.041841	-6.7327	0.59453	-2.7527	36.117	-5.6039
121.64	1.314	49.615	-6.8578	0.53244	-2.7997	-0.021893	0.037945	0.024523	0.66022	-1.3176	2875.2	22.189	0.57304	77.841	-62.233	74.603	73.838	21.933	-0.041841	-6.7327	0.59453	-2.7527	36.117	-5.6039
121.64	1.3157	49.615	-6.8579	0.53262	-2.7995	-0.020518	0.035948	0.0256	0.66022	-1.3176	2874.5	22.189	0.57382	77.84	-62.268	74.603	73.838	21.933	-0.041841	-6.7327	0.59453	-2.7527	36.117	-5.6039
121.64	1.3175	49.616	-6.858	0.5328	-2.7994	-0.019128	0.033903	0.026635	0.66022	-1.3176	2873.9	22.19	0.57459	77.84	-62.304	74.604	73.838	21.933	-0.041841	-6.7327	0.59453	-2.7527	36.117	-5.6039
121.64	1.3192	49.616	-6.8581	0.53296	-2.7993	-0.017726	0.031815	0.027625	0.66022	-1.3176	2873.2	22.19	0.57535	77.839	-62.341	74.604	73.838	21.933	-0.041841	-6.7327	0.59453	-2.7527	36.117	-5.6039
121.64	1.3209	49.617	-6.8582	0.53312	-2.7991	-0.016315	0.029687	0.02857	0.66022	-1.3176	2872.6	22.191	0.5761	77.838	-62.379	74.604	73.838	21.933	-0.041841	-6.7327	0.59453	-2.7527	36.117	-5.6039
121.64	1.3226	49.618	-6.8582	0.53326	-2.799	-0.014895	0.027523	0.029469	0.66022	-1.3176	2871.9	22.191	0.57683	77.838	-62.418	74.604	73.838	21.933	-0.041841	-6.7327	0.59453	-2.7527	36.117	-5.6039
121.64	1.3243	49.619	-6.8583	0.53339	-2.7988	-0.01347	0.025326	0.030319	0.66022	-1.3176	2871.2	22.192	0.57756	77.837	-62.458	74.604	73.838	21.933	-0.041841	-6.7327	0.59453	-2.7527	36.117	-5.6039
121.63	1.3259	49.62	-6.8584	0.53351	-2.7987	-0.012041	0.0231	0.03112	0.66022	-1.3176	2870.6	22.193	0.57827	77.837	-62.499	74.604	73.838	21.933	-0.041841	-6.7327	0.59453	-2.7527	36.117	-5.6039
121.63	1.3275	49.621	-6.8584	0.53362	-2.7985	-0.010611	0.020849	0.031872	0.66022	-1.3176	2869.9	22.193	0.57897	77.836	-62.54	74.605	73.838	21.933	-0.041841	-6.7327	0.59453	-2.7527	36.117	-5.6039
121.63	1.329	49.622	-6.8585	0.53372	-2.7984	-0.0091826	0.018575	0.032573	0.66022	-1.3176	2869.3	22.194	0.57966	77.835	-62.583	74.605	73.838	21.933	-0.041841	-6.7327	0.59453	-2.7527	36.117	-5.6039
121.63	1.3306	49.623	-6.8585	0.53381	-2.7982	-0.0077567	0.016284	0.033222	0.66022	-1.3176	2868.6	22.195	0.58033	77.835	-62.626	74.605	73.838	21.933	-0.041841	-6.7327	0.59453	-2.7527	36.117	-5.6039
121.63	1.3321	49.624	-6.8586	0.53388	-2.798	-0.006143	0.014205	0.033782	0.66022	-1.3176	2868.0	22.195	0.58098	77.834	-62.67	74.605	73.838	21.933	-0.041841	-6.7327	0.59453	-2.7527	36.117	-5.6039
121.63	1.3335	49.625	-6.8586	0.53395	-2.7979	-0.0044954	0.012159	0.034288	0.66022	-1.3176	2867.3	22.196	0.58162	77.834	-62.714	74.605	73.838	21.933	-0.041841	-6.7327	0.59453	-2.7527	36.117	-5.6039
121.63	1.3349	49.627	-6.8586	0.53401	-2.7977	-0.0028568	0.010099	0.034746	0.66022	-1.3176	2866.7	22.197	0.58224	77.833	-62.759	74.605	73.838	21.933	-0.041841	-6.7327	0.59453	-2.7527	36.117	-5.6039
121.62	1.3363	49.628	-6.8586	0.53405	-2.7975	-0.0012294	0.0080291	0.035156	0.66022	-1.3176	2866.0	22.198	0.58285	77.833	-62.805	74.606	73.838	21.933	-0.041841	-6.7327	0.59453	-2.7527	36.117	-5.6039
121.62	1.3377	49.629	-6.8586	0.53409	-2.7973	0.0003849	0.0059511	0.035518	0.66022	-1.3176	2865.4	22.199	0.58344	77.832	-62.851	74.606	73.838	21.933	-0.041841	-6.7327	0.59453	-2.7527	36.117	-5.6039
121.62	1.339	49.631	-6.8586	0.53411	-2.7972	0.001984	0.0038679	0.035831	0.66022	-1.3176	2864.7	22.199	0.58402	77.831	-62.898	74.606	73.838	21.933	-0.041841	-6.7327	0.59453	-2.7527	36.117	-5.6039
121.62	1.3402	49.632	-6.8586	0.53412	-2.797	0.0035661	0.0017823	0.036096	0.66022	-1.3176	2864.1	22.2	0.58457	77.831	-62.945	74.606	73.838	21.933	-0.041841	-6.7327	0.59453	-2.7527	36.117	-5.6039
121.62	1.3415	49.634	-6.8586	0.53413	-2.7968	0.005129	-0.0003029	0.036313	0.66022	-1.3176	2863.4	22.201	0.58511	77.83	-62.992	74.606	73.838	21.933	-0.041841	-6.7327	0.59453	-2.7527	36.117	-5.6039
121.62	1.3427	49.635	-6.8586	0.53412	-2.7966	0.006671	-0.0023851	0.03648	0.66022	-1.3176	2862.7	22.202	0.58564	77.83	-63.04	74.606	73.838	21.933	-0.041841	-6.7327	0.59453	-2.7527	36.117	-5.6039
121.61	1.3438	49.637	-6.8585	0.5341	-2.7964	0.0081901	-0.0044616	0.036599	0.66022	-1.3176	2862.1	22.203	0.58614	77.829	-63.088	74.607	73.838	21.933	-0.041841	-6.7327	0.59453	-2.7527	36.117	-5.6039
121.61	1.3449	49.639	-6.8585	0.53408	-2.7963	0.0096847	-0.0065297	0.036669	0.66022	-1.3176	2861.4	22.204	0.58662	77.829	-63.136	74.607	73.838	21.933	-0.041841	-6.7327	0.59453	-2.7527	36.117	-5.6039
121.61	1.346	49.64	-6.8584	0.53404	-2.7961	0.011153	-0.0085868	0.03669	0.66022	-1.3176	2860.8	22.205	0.58709	77.828	-63.184	74.607	73.838	21.933	-0.041841	-6.7327	0.59453	-2.7527	36.117	-5.6039
121.61	1.347	49.642	-6.8584	0.53399	-2.7959	0.012593	-0.01063	0.036663	0.66022	-1.3176	2860.1	22.206	0.58754	77.827	-63.233	74.607	73.838	21.933	-0.041841	-6.7327	0.59453	-2.7527	36.117	-5.6039
121.61	1.348	49.644	-6.8583	0.53393	-2.7957	0.014003	-0.012658	0.036588	0.66022	-1.3176	2859.5	22.207	0.58797	77.827	-63.281	74.607	73.838	21.933	-0.041841	-6.7327	0.59453	-2.7527	36.117	-5.6039
121.6	1.3489	49.646	-6.8582	0.53386	-2.7955	0.015381	-0.014666	0.036464	0.66022	-1.3176	2858.8	22.208	0.58838	77.826	-63.33	74.607	73.838	21.933	-0.041841	-6.7327	0.59453	-2.7527	36.117	-5.6039
121.6	1.3498	49.647	-6.8581	0.53379	-2.7953	0.016727	-0.016653	0.036293	0.66022	-1.3176	2858.2	22.209	0.58877	77.826	-63.378	74.608	73.838	21.933	-0.041841	-6.7327	0.59453	-2.7527	36.117	-5.6039
121.6	1.3506	49.649	-6.8581	0.5337	-2.7952	0.018038	-0.018617	0.036076	0.66022	-1.3176	2857.5	22.21	0.58914	77.825	-63.426	74.608	73.838	21.933	-0.041841	-6.7327	0.59453	-2.7527	36.117	-5.6039
121.6	1.3514	49.651	-6.858	0.5336	-2.795	0.019313	-0.020554	0.035811	0.66022	-1.3176	2856.9	22.211	0.58949	77.825	-63.474	74.608	73.838	21.933	-0.041841	-6.7327	0.59453	-2.7527	36.117	-5.6039
121.6	1.3521	49.653	-6.8579	0.53349	-2.7948	0.02055	-0.022462	0.0355	0.66022	-1.3176	2856.2	22.212	0.58982	77.824	-63.522	74.608	73.838	21.933	-0.041841	-6.7327	0.59453	-2.7527	36.117	-5.6039
121.6	1.3529	49.655	-6.8578	0.53338	-2.7946	0.021748	-0.02434	0.035144	0.66022	-1.3176	2855.5	22.213	0.59013	77.823	-63.569	74.608	73.838	21.933	-0.041841	-6.7327	0.59453	-2.7527	36.117	-5.6039
121.59	1.3535	49.657	-6.8576	0.53325	-2.7945	0.022906	-0.026184	0.034742	0.66022	-1.3176	2854.9	22.214	0.59042	77.823	-63.615	74.609	73.838	21.933	-0.041841	-6.7327	0.59453	-2.7527	36.117	-5.6039
121.59	1.3541	49.658	-6.8575	0.53311	-2.7943	0.024023	-0.027993	0.034297	0.66022	-1.3176	2854.2	22.215	0.59069	77.822	-63.662	74.609	73.838	21.933	-0.041841	-6.7327	0.59453	-2.7527	36.117	-5.6039
121.59	1.3547	49.66	-6.8574	0.53297	-2.7941	0.025097	-0.029764	0.033808	0.66022	-1.3176	2853.6	22.216	0.59094	77.822	-63.707	74.609	73.838	21.933	-0.041841	-6.7327	0.59453	-2.7527	36.117	-5.6039
121.59	1.3552	49.662	-6.8573	0.53282	-2.7939	0.026127	-0.031495	0.033276	0.66022	-1.3176	2852.9	22.217	0.59117	77.821	-63.752	74.609	73.838	21.933	-0.041841	-6.7327	0.59453	-2.7527	36.117	-5.6039
121.59	1.3557	49.664	-6.8571	0.53265	-2.7938	0.027112	-0.033184	0.032702	0.66022	-1.3176	2852.3	22.218	0.59138	77.821	-63.796	74.609	73.838	21.933	-0.041841	-6.7327	0.59453	-2.7527	36.117	-5.6039
121.58	1.3561	49.666	-6.857	0.53248	-2.7936	0.028051	-0.034829	0.032087	0.66022	-1.3176	2851.6	22.219	0.59157	77.82	-63.839	74.61	73.838	21.933	-0.041841	-6.7327	0.59453	-2.7527	36.117	-5.6039
121.58	1.3565	49.668	-6.8569	0.53231	-2.7935	0.028943	-0.036428	0.031433	0.66022	-1.3176	2851.0	22.22	0.59174	77.819	-63.881	74.61	73.838	21.933	-0.041841	-6.7327	0.59453	-2.7527	36.117	-5.6039
121.58	1.3568	49.67	-6.8567	0.53212	-2.7933	0.029787	-0.037978	0.030739	0.66022	-1.3176	2850.3	22.222	0.59188	77.819	-63.922	74.61	73.838	21.933	-0.041841	-6.7327	0.59453	-2.7527	36.117	-5.6039
121.58	1.3571	49.671	-6.8566	0.53193	-2.7932	0.030583	-0.039479	0.030007	0.66022	-1.3176	2849.6	22.223	0.59201	77.818	-63.962	74.61	73.838	21.933	-0.041841	-6.7327	0.59453	-2.7527	36.117	-5.6039
121.58	1.3573	49.673	-6.8564	0.53173	-2.793	0.031328	-0.040929	0.029238	0.66022	-1.3176	2849.0	22.224	0.59212	77.818	-64.0	74.61	73.838	21.933	-0.041841	-6.7327	0.59453	-2.7527	36.117	-5.6039
121.58	1.3575	49.675	-6.8562	0.53152	-2.7929	0.032024	-0.042324	0.028433	0.66022	-1.3176	2848.3	22.225	0.5922	77.817	-64.038	74.611	73.838	21.933	-0.041841	-6.7327	0.59453	-2.7527	36.117	-5.6039
121.57	1.3576	49.677	-6.8561	0.5313	-2.7927	0.032669	-0.043665	0.027593	0.66022	-1.3176	2847.7	22.226	0.59227	77.817	-64.074	74.611	73.838	21.933	-0.041841	-6.7327	0.59453	-2.7527	36.117	-5.6039
121.57	1.3577	49.679	-6.8559	0.53108	-2.7926	0.033262	-0.044949	0.026719	0.66022	-1.3176	2847.0	22.227	0.59231	77.816	-64.108	74.611	73.838	21.933	-0.041841	-6.7327	0.59453	-2.7527	36.117	-5.6039
121.57	1.3578	49.68	-6.8558	0.53085	-2.7925	0.033803	-0.046175	0.025814	0.66022	-1.3176	2846.4	22.228	0.59233	77.816	-64.141	74.611	73.838	21.933	-0.041841	-6.7327	0.59453	-2.7527	36.117	-5.6039
121.57	1.3578	49.682	-6.8556	0.53062	-2.7923	0.034292	-0.047341	0.024877	0.66022	-1.3176	2845.7	22.229	0.59234	77.815	-64.172	74.611	73.838	21.933	-0.041841	-6.7327	0.59453	-2.7527	36.117	-5.6039
121.57	1.3577	49.684	-6.8554	0.53038	-2.7922	0.034727	-0.048446	0.02391	0.66022	-1.3176	2845.1	22.229	0.59232	77.814	-64.201	74.611	73.838	21.933	-0.041841	-6.7327	0.59453	-2.7527	36.117	-5.6039
121.57	1.3576	49.685	-6.8552	0.53013	-2.7921	0.03511	-0.049489	0.022914	0.66022	-1.3176	2844.4	22.23	0.59229	77.814	-64.229	74.612	73.838	21.933	-0.041841	-6.7327	0.59453	-2.7527	36.117	-5.6039
121.56	1.3575	49.687	-6.8551	0.52989	-2.792	0.035438	-0.050468	0.021892	0.66022	-1.3176	2843.7	22.231	0.59223	77.813	-64.254	74.612	73.838	21.933	-0.041841	-6.7327	0.59453	-2.7527	36.117	-5.6039
121.56	1.3573	49.688	-6.8549	0.52963	-2.7919	0.035714	-0.051383	0.020843	0.66022	-1.3176	2843.1	22.232	0.59216	77.813	-64.278	74.612	73.838	21.933	-0.041841	-6.7327	0.59453	-2.7527	36.117	-5.6039
121.56	1.3571	49.69	-6.8547	0.52937	-2.7918	0.035935	-0.052232	0.01977	0.66022	-1.3176	2842.4	22.233	0.59206	77.812	-64.299	74.612	73.838	21.933	-0.041841	-6.7327	0.59453	-2.7527	36.117	-5.6039
121.56	1.3568	49.691	-6.8545	0.52911	-2.7917	0.036102	-0.053014	0.018674	0.66022	-1.3176	2841.8	22.234	0.59195	77.812	-64.319	74.612	73.838	21.933	-0.041841	-6.7327	0.59453	-2.7527	36.117	-5.6039
121.56	1.3565	49.693	-6.8543	0.52884	-2.7916	0.036215	-0.053728	0.017557	0.66022	-1.3176	2841.1	22.235	0.59182	77.811	-64.336	74.613	73.838	21.933	-0.041841	-6.7327	0.59453	-2.7527	36.117	-5.6039
121.56	1.3561	49.694	-6.8542	0.52857	-2.7915	0.036274	-0.054374	0.016419	0.66022	-1.3176	2840.5	22.236	0.59166	77.811	-64.351	74.613	73.838	21.933	-0.041841	-6.7327	0.59453	-2.7527	36.117	-5.6039
121.55	1.3557	49.695	-6.854	0.5283	-2.7914	0.03628	-0.054951	0.015263	0.66022	-1.3176	2839.8	22.236	0.5915	77.81	-64.364	74.613	73.838	21.933	-0.041841	-6.7327	0.59453	-2.7527	36.117	-5.6039
121.55	1.3553	49.697	-6.8538	0.52802	-2.7913	0.036231	-0.055457	0.014089	0.66022	-1.3176	2839.2	22.237	0.59131	77.809	-64.374	74.613	73.838	21.933	-0.041841	-6.7327	0.59453	-2.7527	36.117	-5.6039
121.55	1.3548	49.698	-6.8536	0.52774	-2.7913	0.036129	-0.055894	0.0129	0.66022	-1.3176	2838.5	22.238	0.59111	77.809	-64.382	74.613	73.838	21.933	-0.041841	-6.7327	0.59453	-2.7527	36.117	-5.6039
121.55	1.3543	49.699	-6.8534	0.52746	-2.7912	0.035974	-0.056259	0.011697	0.66022	-1.3176	2837.8	22.238	0.59088	77.808	-64.388	74.614	73.838	21.933	-0.041841	-6.7327	0.59453	-2.7527	36.117	-5.6039
121.55	1.3538	49.7	-6.8533	0.52718	-2.7912	0.035767	-0.056553	0.010482	0.66022	-1.3176	2837.2	22.239	0.59065	77.808	-64.391	74.614	73.838	21.933	-0.041841	-6.7327	0.59453	-2.7527	36.117	-5.6039
121.55	1.3532	49.701	-6.8531	0.5269	-2.7911	0.035506	-0.056776	0.0092553	0.66022	-1.3176	2836.5	22.24	0.59039	77.807	-64.392	74.614	73.838	21.933	-0.041841	-6.7327	0.59453	-2.7527	36.117	-5.6039
121.55	1.3525	49.702	-6.8529	0.52661	-2.7911	0.035194	-0.056926	0.0080196	0.66022	-1.3176	2835.9	22.24	0.59012	77.807	-64.39	74.614	73.838	21.933	-0.041841	-6.7327	0.59453	-2.7527	36.117	-5.6039
121.54	1.3519	49.703	-6.8527	0.52633	-2.791	0.034831	-0.057005	0.0067761	0.66022	-1.3176	2835.2	22.241	0.58984	77.806	-64.386	74.614	73.838	21.933	-0.041841	-6.7327	0.59453	-2.7527	36.117	-5.6039
121.54	1.3512	49.704	-6.8526	0.52604	-2.791	0.034417	-0.057012	0.0055264	0.66022	-1.3176	2834.6	22.242	0.58954	77.805	-64.38	74.614	73.838	21.933	-0.041841	-6.7327	0.59453	-2.7527	36.117	-5.6039
121.54	1.3505	49.704	-6.8524	0.52576	-2.791	0.033953	-0.056947	0.0042722	0.66022	-1.3176	2833.9	22.242	0.58923	77.805	-64.371	74.615	73.838	21.933	-0.041841	-6.7327	0.59453	-2.7527	36.117	-5.6039
121.54	1.3497	49.705	-6.8522	0.52547	-2.791	0.033439	-0.05681	0.0030151	0.66022	-1.3176	2833.3	22.242	0.5889	77.804	-64.36	74.615	73.838	21.933	-0.041841	-6.7327	0.59453	-2.7527	36.117	-5.6039
121.54	1.3489	49.705	-6.852	0.52519	-2.7909	0.032877	-0.056601	0.0017566	0.66022	-1.3176	2832.6	22.243	0.58856	77.804	-64.347	74.615	73.838	21.933	-0.041841	-6.7327	0.59453	-2.7527	36.117	-5.6039
121.54	1.3481	49.706	-6.8519	0.52491	-2.7909	0.032267	-0.056321	0.00049829	0.66022	-1.3176	2831.9	22.243	0.5882	77.803	-64.332	74.615	73.838	21.933	-0.041841	-6.7327	0.59453	-2.7527	36.117	-5.6039
121.54	1.3472	49.706	-6.8517	0.52463	-2.7909	0.031611	-0.05597	-0.00075811	0.66022	-1.3176	2831.3	22.244	0.58784	77.803	-64.314	74.615	73.838	21.933	-0.041841	-6.7327	0.59453	-2.7527	36.117	-5.6039
121.54	1.3464	49.707	-6.8516	0.52435	-2.7909	0.030908	-0.055549	-0.0020111	0.66022	-1.3176	2830.6	22.244	0.58746	77.802	-64.294	74.616	73.838	21.933	-0.041841	-6.7327	0.59453	-2.7527	36.117	-5.6039
121.53	1.3455	49.707	-6.8514	0.52407	-2.791	0.030161	-0.055058	-0.003259	0.66022	-1.3176	2830.0	22.244	0.58707	77.801	-64.273	74.616	73.838	21.933	-0.041841	-6.7327	0.59453	-2.7527	36.117	-5.6039
121.53	1.3445	49.707	-6.8513	0.5238	-2.791	0.029369	-0.054498	-0.0045002	0.66022	-1.3176	2829.3	22.245	0.58667	77.801	-64.249	74.616	73.838	21.933	-0.041841	-6.7327	0.59453	-2.7527	36.117	-5.6039
121.53	1.3436	49.707	-6.8511	0.52353	-2.791	0.028535	-0.053869	-0.0057333	0.66022	-1.3176	2828.7	22.245	0.58627	77.8	-64.224	74.616	73.838	21.933	-0.041841	-6.7327	0.59453	-2.7527	36.117	-5.6039
121.53	1.3426	49.707	-6.851	0.52326	-2.791	0.02766	-0.053173	-0.0069566	0.66022	-1.3176	2828.0	22.245	0.58585	77.8	-64.196	74.616	73.838	21.933	-0.041841	-6.7327	0.59453	-2.7527	36.117	-5.6039
121.53	1.3416	49.707	-6.8508	0.523	-2.7911	0.026744	-0.05241	-0.0081685	0.66022	-1.3176	2827.4	22.245	0.58543	77.799	-64.167	74.616	73.838	21.933	-0.041841	-6.7327	0.59453	-2.7527	36.117	-5.6039
121.53	1.3406	49.707	-6.8507	0.52274	-2.7911	0.025789	-0.051582	-0.0093676	0.66022	-1.3176	2826.7	22.245	0.58499	77.798	-64.137	74.617	73.838	21.933	-0.041841	-6.7327	0.59453	-2.7527	36.117	-5.6039
121.53	1.3396	49.707	-6.8506	0.52248	-2.7912	0.024796	-0.050689	-0.010552	0.66022	-1.3176	2826.1	22.245	0.58456	77.798	-64.105	74.617	73.838	21.933	-0.041841	-6.7327	0.59453	-2.7527	36.117	-5.6039
121.53	1.3386	49.706	-6.8505	0.52223	-2.7912	0.023767	-0.049733	-0.011721	0.66022	-1.3176	2825.4	22.245	0.58411	77.797	-64.071	74.617	73.838	21.933	-0.041841	-6.7327	0.59453	-2.7527	36.117	-5.6039
121.53	1.3376	49.706	-6.8504	0.52198	-2.7913	0.022703	-0.048714	-0.012873	0.66022	-1.3176	2824.7	22.245	0.58366	77.797	-64.036	74.617	73.838	21.933	-0.041841	-6.7327	0.59453	-2.7527	36.117	-5.6039
121.53	1.3365	49.705	-6.8502	0.52174	-2.7914	0.021605	-0.047635	-0.014005	0.66022	-1.3176	2824.1	22.245	0.58321	77.796	-64.0	74.617	73.838	21.933	-0.041841	-6.7327	0.59453	-2.7527	36.117	-5.6039
121.52	1.3355	49.705	-6.8501	0.52151	-2.7914	0.020475	-0.046497	-0.015117	0.66022	-1.3176	2823.4	22.245	0.58275	77.795	-63.963	74.617	73.838	21.933	-0.041841	-6.7327	0.59453	-2.7527	36.117	-5.6039
121.52	1.3344	49.704	-6.85	0.52128	-2.7915	0.019315	-0.045301	-0.016208	0.66022	-1.3176	2822.8	22.245	0.58229	77.795	-63.924	74.617	73.838	21.933	-0.041841	-6.7327	0.59453	-2.7527	36.117	-5.6039
121.52	1.3333	49.703	-6.8499	0.52105	-2.7916	0.018125	-0.044048	-0.017275	0.66022	-1.3176	2822.1	22.245	0.58183	77.794	-63.885	74.618	73.838	21.933	-0.041841	-6.7327	0.59453	-2.7527	36.117	-5.6039
121.52	1.3322	49.702	-6.8499	0.52084	-2.7917	0.016908	-0.042741	-0.018319	0.66022	-1.3176	2821.5	22.245	0.58137	77.794	-63.845	74.618	73.838	21.933	-0.041841	-6.7327	0.59453	-2.7527	36.117	-5.6039
121.52	1.3312	49.702	-6.8498	0.52063	-2.7918	0.015665	-0.041381	-0.019336	0.66022	-1.3176	2820.8	22.244	0.5809	77.793	-63.804	74.618	73.838	21.933	-0.041841	-6.7327	0.59453	-2.7527	36.117	-5.6039
121.52	1.3301	49.7	-6.8497	0.52042	-2.7919	0.014398	-0.039969	-0.020326	0.66022	-1.3176	2820.2	22.244	0.58044	77.792	-63.762	74.618	73.838	21.933	-0.041841	-6.7327	0.59453	-2.7527	36.117	-5.6039
121.52	1.329	49.699	-6.8496	0.52023	-2.792	0.013108	-0.038509	-0.021288	0.66022	-1.3176	2819.5	22.244	0.57998	77.792	-63.719	74.618	73.838	21.933	-0.041841	-6.7327	0.59453	-2.7527	36.117	-5.6039
121.52	1.328	49.698	-6.8496	0.52004	-2.7921	0.011797	-0.037001	-0.02222	0.66022	-1.3176	2818.8	22.243	0.57952	77.791	-63.676	74.618	73.838	21.933	-0.041841	-6.7327	0.59453	-2.7527	36.117	-5.6039
121.52	1.3269	49.697	-6.8495	0.51986	-2.7922	0.010468	-0.035447	-0.023121	0.66022	-1.3176	2818.2	22.243	0.57906	77.791	-63.633	74.618	73.838	21.933	-0.041841	-6.7327	0.59453	-2.7527	36.117	-5.6039
121.52	1.3259	49.696	-6.8495	0.51968	-2.7923	0.009121	-0.033851	-0.023991	0.66022	-1.3176	2817.5	22.242	0.57861	77.79	-63.589	74.619	73.838	21.933	-0.041841	-6.7327	0.59453	-2.7527	36.117	-5.6039
121.52	1.3248	49.694	-6.8494	0.51952	-2.7924	0.0077587	-0.032213	-0.024827	0.66022	-1.3176	2816.9	22.242	0.57816	77.789	-63.545	74.619	73.838	21.933	-0.041841	-6.7327	0.59453	-2.7527	36.117	-5.6039
121.52	1.3238	49.693	-6.8494	0.51936	-2.7926	0.0063826	-0.030536	-0.02563	0.66022	-1.3176	2816.2	22.241	0.57772	77.789	-63.5	74.619	73.838	21.933	-0.041841	-6.7327	0.59453	-2.7527	36.117	-5.6039
121.52	1.3228	49.691	-6.8494	0.51921	-2.7927	0.0049947	-0.028822	-0.026397	0.66022	-1.3176	2815.6	22.241	0.57728	77.788	-63.456	74.619	73.838	21.933	-0.041841	-6.7327	0.59453	-2.7527	36.117	-5.6039
121.52	1.3218	49.689	-6.8493	0.51907	-2.7928	0.0035968	-0.027074	-0.027128	0.66022	-1.3176	2814.9	22.24	0.57685	77.787	-63.411	74.619	73.838	21.933	-0.041841	-6.7327	0.59453	-2.7527	36.117	-5.6039
121.52	1.3208	49.687	-6.8493	0.51894	-2.793	0.0021907	-0.025294	-0.027822	0.66022	-1.3176	2814.3	22.24	0.57643	77.787	-63.366	74.619	73.838	21.933	-0.041841	-6.7327	0.59453	-2.7527	36.117	-5.6039
121.52	1.3199	49.686	-6.8493	0.51882	-2.7931	0.00077834	-0.023484	-0.028478	0.66022	-1.3176	2813.6	22.239	0.57602	77.786	-63.321	74.619	73.838	21.933	-0.041841	-6.7327	0.59453	-2.7527	36.117	-5.6039
121.52	1.3189	49.684	-6.8493	0.51871	-2.7932	-0.00063847	-0.021646	-0.029094	0.66022	-1.3176	2813.0	22.238	0.57562	77.786	-63.277	74.619	73.838	21.933	-0.041841	-6.7327	0.59453	-2.7527	36.117	-5.6039
121.51	1.318	49.682	-6.8493	0.5186	-2.7934	-0.0020578	-0.019783	-0.029672	0.66022	-1.3176	2812.3	22.237	0.57523	77.785	-63.232	74.62	73.838	21.933	-0.041841	-6.7327	0.59453	-2.7527	36.117	-5.6039
121.51	1.3172	49.68	-6.8493	0.51851	-2.7935	-0.0034778	-0.017898	-0.030209	0.66022	-1.3176	2811.6	22.237	0.57485	77.784	-63.188	74.62	73.838	21.933	-0.041841	-6.7327	0.59453	-2.7527	36.117	-5.6039
121.51	1.3163	49.678	-6.8494	0.51842	-2.7937	-0.0048965	-0.015993	-0.030704	0.66022	-1.3176	2811.0	22.236	0.57448	77.784	-63.144	74.62	73.838	21.933	-0.041841	-6.7327	0.59453	-2.7527	36.117	-5.6039
121.51	1.3155	49.675	-6.8494	0.51835	-2.7939	-0.0063121	-0.014071	-0.031158	0.66022	-1.3176	2810.3	22.235	0.57412	77.783	-63.1	74.62	73.838	21.933	-0.041841	-6.7327	0.59453	-2.7527	36.117	-5.6039
121.51	1.3147	49.673	-6.8494	0.51828	-2.794	-0.0077227	-0.012133	-0.03157	0.66022	-1.3176	2809.7	22.234	0.57378	77.782	-63.057	74.62	73.838	21.933	-0.041841	-6.7327	0.59453	-2.7527	36.117	-5.6039
121.51	1.3139	49.671	-6.8495	0.51823	-2.7942	-0.0091264	-0.010184	-0.031939	0.66022	-1.3176	2809.0	22.233	0.57345	77.782	-63.014	74.62	73.838	21.933	-0.041841	-6.7327	0.59453	-2.7527	36.117	-5.6039
121.51	1.3132	49.669	-6.8495	0.51818	-2.7943	-0.010521	-0.0082247	-0.032264	0.66022	-1.3176	2808.4	22.232	0.57314	77.781	-62.971	74.62	73.838	21.933	-0.041841	-6.7327	0.59453	-2.7527	36.117	-5.6039
121.51	1.3125	49.666	-6.8496	0.51815	-2.7945	-0.011905	-0.0062588	-0.032545	0.66022	-1.3176	2807.7	22.231	0.57285	77.78	-62.929	74.62	73.838	21.933	-0.041841	-6.7327	0.59453	-2.7527	36.117	-5.6039
121.51	1.3118	49.664	-6.8496	0.51812	-2.7947	-0.013277	-0.0042886	-0.032782	0.66022	-1.3176	2807.1	22.23	0.57257	77.78	-62.888	74.621	73.838	21.933	-0.041841	-6.7327	0.59453	-2.7527	36.117	-5.6039
121.51	1.3112	49.661	-6.8497	0.5181	-2.7948	-0.014634	-0.0023169	-0.032975	0.66022	-1.3176	2806.4	22.229	0.5723	77.779	-62.847	74.621	73.838	21.933	-0.041841	-6.7327	0.59453	-2.7527	36.117	-5.6039
121.51	1.3107	49.659	-6.8498	0.5181	-2.795	-0.015976	-0.00034633	-0.033123	0.66022	-1.3176	2805.8	22.228	0.57206	77.778	-62.807	74.621	73.838	21.933	-0.041841	-6.7327	0.59453	-2.7527	36.117	-5.6039
121.51	1.3101	49.656	-6.8499	0.5181	-2.7951	-0.017299	0.0016204	-0.033226	0.66022	-1.3176	2805.1	22.227	0.57183	77.778	-62.767	74.621	73.838	21.933	-0.041841	-6.7327	0.59453	-2.7527	36.117	-5.6039
121.51	1.3096	49.653	-6.8499	0.51811	-2.7953	-0.018602	0.0035807	-0.033283	0.66022	-1.3176	2804.5	22.226	0.57162	77.777	-62.728	74.621	73.838	21.933	-0.041841	-6.7327	0.59453	-2.7527	36.117	-5.6039
121.51	1.3092	49.651	-6.85	0.51814	-2.7955	-0.019884	0.0055318	-0.033296	0.66022	-1.3176	2803.8	22.225	0.57143	77.777	-62.69	74.621	73.838	21.933	-0.041841	-6.7327	0.59453	-2.7527	36.117	-5.6039
121.51	1.3088	49.648	-6.8501	0.51817	-2.7956	-0.021142	0.007471	-0.033263	0.66022	-1.3176	2803.1	22.224	0.57127	77.776	-62.653	74.621	73.838	21.933	-0.041841	-6.7327	0.59453	-2.7527	36.117	-5.6039
121.51	1.3085	49.645	-6.8503	0.51821	-2.7958	-0.022376	0.0093958	-0.033185	0.66022	-1.3176	2802.5	22.223	0.57112	77.775	-62.617	74.621	73.838	21.933	-0.041841	-6.7327	0.59453	-2.7527	36.117	-5.6039
121.51	1.3082	49.642	-6.8504	0.51826	-2.796	-0.023583	0.011303	-0.033063	0.66022	-1.3176	2801.8	22.222	0.57099	77.775	-62.581	74.621	73.838	21.933	-0.041841	-6.7327	0.59453	-2.7527	36.117	-5.6039
121.51	1.3079	49.64	-6.8505	0.51832	-2.7961	-0.024762	0.013191	-0.032895	0.66022	-1.3176	2801.2	22.221	0.57088	77.774	-62.547	74.621	73.838	21.933	-0.041841	-6.7327	0.59453	-2.7527	36.117	-5.6039
121.51	1.3077	49.637	-6.8506	0.51839	-2.7963	-0.02591	0.015056	-0.032682	0.66022	-1.3176	2800.5	22.22	0.5708	77.773	-62.513	74.622	73.838	21.933	-0.041841	-6.7327	0.59453	-2.7527	36.117	-5.6039
121.51	1.3075	49.634	-6.8508	0.51847	-2.7965	-0.027028	0.016897	-0.032425	0.66022	-1.3176	2799.9	22.219	0.57074	77.773	-62.48	74.622	73.838	21.933	-0.041841	-6.7327	0.59453	-2.7527	36.117	-5.6039
121.51	1.3074	49.631	-6.8509	0.51856	-2.7966	-0.028112	0.018709	-0.032124	0.66022	-1.3176	2799.2	22.217	0.5707	77.772	-62.448	74.622	73.838	21.933	-0.041841	-6.7327	0.59453	-2.7527	36.117	-5.6039
121.51	1.3074	49.628	-6.851	0.51866	-2.7968	-0.029162	0.020492	-0.03178	0.66022	-1.3176	2798.6	22.216	0.57068	77.771	-62.417	74.622	73.838	21.933	-0.041841	-6.7327	0.59453	-2.7527	36.117	-5.6039
121.51	1.3074	49.625	-6.8512	0.51877	-2.7969	-0.030176	0.022242	-0.031392	0.66022	-1.3176	2797.9	22.215	0.57069	77.771	-62.387	74.622	73.838	21.933	-0.041841	-6.7327	0.59453	-2.7527	36.117	-5.6039
121.51	1.3075	49.622	-6.8513	0.51888	-2.7971	-0.031153	0.023958	-0.030961	0.66022	-1.3176	2797.3	22.214	0.57072	77.77	-62.359	74.622	73.838	21.933	-0.041841	-6.7327	0.59453	-2.7527	36.117	-5.6039
121.51	1.3076	49.62	-6.8515	0.51901	-2.7973	-0.032091	0.025636	-0.030489	0.66022	-1.3176	2796.6	22.213	0.57077	77.769	-62.331	74.622	73.838	21.933	-0.041841	-6.7327	0.59453	-2.7527	36.117	-5.6039
121.51	1.3077	49.617	-6.8517	0.51914	-2.7974	-0.032989	0.027274	-0.029975	0.66022	-1.3176	2796.0	22.212	0.57085	77.769	-62.304	74.622	73.838	21.933	-0.041841	-6.7327	0.59453	-2.7527	36.117	-5.6039
121.51	1.308	49.614	-6.8518	0.51928	-2.7976	-0.033846	0.02887	-0.02942	0.66022	-1.3176	2795.3	22.21	0.57095	77.768	-62.279	74.622	73.838	21.933	-0.041841	-6.7327	0.59453	-2.7527	36.117	-5.6039
121.51	1.3082	49.611	-6.852	0.51943	-2.7977	-0.03452	0.030588	-0.028852	0.66022	-1.3176	2794.6	22.209	0.57108	77.767	-62.254	74.623	73.838	21.933	-0.041841	-6.7327	0.59453	-2.7527	36.117	-5.6039
121.51	1.3086	49.608	-6.8522	0.51959	-2.7978	-0.035102	0.032312	-0.028249	0.66022	-1.3176	2794.0	22.208	0.57122	77.767	-62.231	74.623	73.838	21.933	-0.041841	-6.7327	0.59453	-2.7527	36.117	-5.6039
121.51	1.3089	49.605	-6.8523	0.51975	-2.798	-0.035646	0.033976	-0.027602	0.66022	-1.3176	2793.3	22.207	0.5714	77.766	-62.209	74.623	73.838	21.933	-0.041841	-6.7327	0.59453	-2.7527	36.117	-5.6039
121.51	1.3094	49.602	-6.8525	0.51993	-2.7981	-0.03615	0.035576	-0.026913	0.66022	-1.3176	2792.7	22.206	0.57159	77.765	-62.187	74.623	73.838	21.933	-0.041841	-6.7327	0.59453	-2.7527	36.117	-5.6039
121.51	1.3099	49.6	-6.8527	0.52011	-2.7983	-0.036616	0.037109	-0.026181	0.66022	-1.3176	2792.0	22.205	0.57182	77.765	-62.168	74.623	73.838	21.933	-0.041841	-6.7327	0.59453	-2.7527	36.117	-5.6039
121.51	1.3104	49.597	-6.8529	0.5203	-2.7984	-0.03704	0.038574	-0.025409	0.66022	-1.3176	2791.4	22.204	0.57206	77.764	-62.149	74.623	73.838	21.933	-0.041841	-6.7327	0.59453	-2.7527	36.117	-5.6039
121.51	1.311	49.594	-6.8531	0.52049	-2.7985	-0.037422	0.039969	-0.024597	0.66022	-1.3176	2790.7	22.203	0.57233	77.764	-62.131	74.623	73.838	21.933	-0.041841	-6.7327	0.59453	-2.7527	36.117	-5.6039
121.51	1.3117	49.592	-6.8533	0.5207	-2.7986	-0.037763	0.041291	-0.023747	0.66022	-1.3176	2790.1	22.201	0.57262	77.763	-62.115	74.623	73.838	21.933	-0.041841	-6.7327	0.59453	-2.7527	36.117	-5.6039
121.51	1.3124	49.589	-6.8535	0.52091	-2.7987	-0.03806	0.042538	-0.022861	0.66022	-1.3176	2789.4	22.2	0.57294	77.762	-62.1	74.623	73.838	21.933	-0.041841	-6.7327	0.59453	-2.7527	36.117	-5.6039
121.51	1.3132	49.586	-6.8536	0.52112	-2.7989	-0.038313	0.043709	-0.021939	0.66022	-1.3176	2788.8	22.199	0.57328	77.762	-62.086	74.623	73.838	21.933	-0.041841	-6.7327	0.59453	-2.7527	36.117	-5.6039
121.51	1.314	49.584	-6.8538	0.52134	-2.799	-0.038522	0.044803	-0.020984	0.66022	-1.3176	2788.1	22.198	0.57364	77.761	-62.073	74.624	73.838	21.933	-0.041841	-6.7327	0.59453	-2.7527	36.117	-5.6039
121.51	1.3149	49.581	-6.854	0.52157	-2.7991	-0.038686	0.045817	-0.019997	0.66022	-1.3176	2787.5	22.197	0.57403	77.76	-62.062	74.624	73.838	21.933	-0.041841	-6.7327	0.59453	-2.7527	36.117	-5.6039
121.51	1.3158	49.579	-6.8542	0.5218	-2.7992	-0.038805	0.04675	-0.01898	0.66022	-1.3176	2786.8	22.196	0.57443	77.76	-62.052	74.624	73.838	21.933	-0.041841	-6.7327	0.59453	-2.7527	36.117	-5.6039
121.51	1.3167	49.577	-6.8544	0.52204	-2.7993	-0.038878	0.047602	-0.017934	0.66022	-1.3176	2786.2	22.196	0.57486	77.759	-62.043	74.624	73.838	21.933	-0.041841	-6.7327	0.59453	-2.7527	36.117	-5.6039
121.51	1.3178	49.574	-6.8546	0.52228	-2.7993	-0.038906	0.048371	-0.016861	0.66022	-1.3176	2785.5	22.195	0.57531	77.758	-62.035	74.624	73.838	21.933	-0.041841	-6.7327	0.59453	-2.7527	36.117	-5.6039
121.51	1.3188	49.572	-6.8548	0.52252	-2.7994	-0.038888	0.049057	-0.015763	0.66022	-1.3176	2784.9	22.194	0.57577	77.758	-62.028	74.624	73.838	21.933	-0.041841	-6.7327	0.59453	-2.7527	36.117	-5.6039
121.51	1.3199	49.57	-6.855	0.52277	-2.7995	-0.038824	0.049658	-0.014643	0.66022	-1.3176	2784.2	22.193	0.57626	77.757	-62.023	74.624	73.838	21.933	-0.041841	-6.7327	0.59453	-2.7527	36.117	-5.6039
121.51	1.3211	49.568	-6.8552	0.52302	-2.7996	-0.038714	0.050174	-0.0135	0.66022	-1.3176	2783.5	22.192	0.57677	77.756	-62.019	74.624	73.838	21.933	-0.041841	-6.7327	0.59453	-2.7527	36.117	-5.6039
121.51	1.3223	49.566	-6.8554	0.52327	-2.7996	-0.038558	0.050604	-0.012339	0.66022	-1.3176	2782.9	22.191	0.57729	77.756	-62.016	74.624	73.838	21.933	-0.041841	-6.7327	0.59453	-2.7527	36.117	-5.6039
121.51	1.3235	49.564	-6.8556	0.52352	-2.7997	-0.038356	0.050949	-0.011159	0.66022	-1.3176	2782.2	22.191	0.57783	77.755	-62.015	74.625	73.838	21.933	-0.041841	-6.7327	0.59453	-2.7527	36.117	-5.6039
121.51	1.3248	49.562	-6.8558	0.52378	-2.7998	-0.038109	0.051209	-0.0099647	0.66022	-1.3176	2781.6	22.19	0.57839	77.755	-62.014	74.625	73.838	21.933	-0.041841	-6.7327	0.59453	-2.7527	36.117	-5.6039
121.51	1.3261	49.56	-6.856	0.52403	-2.7998	-0.037817	0.051382	-0.0087565	0.66022	-1.3176	2780.9	22.189	0.57896	77.754	-62.015	74.625	73.838	21.933	-0.041841	-6.7327	0.59453	-2.7527	36.117	-5.6039
121.51	1.3274	49.558	-6.8561	0.52429	-2.7998	-0.03748	0.05147	-0.0075367	0.66022	-1.3176	2780.3	22.189	0.57955	77.753	-62.018	74.625	73.838	21.933	-0.041841	-6.7327	0.59453	-2.7527	36.117	-5.6039
121.51	1.3288	49.557	-6.8563	0.52455	-2.7999	-0.037099	0.051472	-0.0063074	0.66022	-1.3176	2779.6	22.188	0.58015	77.753	-62.021	74.625	73.838	21.933	-0.041841	-6.7327	0.59453	-2.7527	36.117	-5.6039
121.51	1.3302	49.555	-6.8565	0.52481	-2.7999	-0.036674	0.051389	-0.0050706	0.66022	-1.3176	2779.0	22.188	0.58077	77.752	-62.026	74.625	73.838	21.933	-0.041841	-6.7327	0.59453	-2.7527	36.117	-5.6039
121.51	1.3316	49.554	-6.8567	0.52506	-2.7999	-0.036206	0.051223	-0.0038283	0.66022	-1.3176	2778.3	22.187	0.5814	77.751	-62.032	74.625	73.838	21.933	-0.041841	-6.7327	0.59453	-2.7527	36.117	-5.6039
121.51	1.333	49.552	-6.8569	0.52532	-2.7999	-0.035696	0.050972	-0.0025826	0.66022	-1.3176	2777.7	22.187	0.58204	77.751	-62.039	74.625	73.838	21.933	-0.041841	-6.7327	0.59453	-2.7527	36.117	-5.6039
121.5	1.3345	49.551	-6.8571	0.52557	-2.7999	-0.035144	0.050639	-0.0013354	0.66022	-1.3176	2777.0	22.186	0.58268	77.75	-62.047	74.626	73.838	21.933	-0.041841	-6.7327	0.59453	-2.7527	36.117	-5.6039
121.5	1.336	49.55	-6.8572	0.52582	-2.8	-0.034552	0.050224	-8.8859e-05	0.66022	-1.3176	2776.4	22.186	0.58334	77.75	-62.056	74.626	73.838	21.933	-0.041841	-6.7327	0.59453	-2.7527	36.117	-5.6039
121.5	1.3375	49.548	-6.8574	0.52607	-2.8	-0.03392	0.049729	0.0011551	0.66022	-1.3176	2775.7	22.185	0.58401	77.749	-62.067	74.626	73.838	21.933	-0.041841	-6.7327	0.59453	-2.7527	36.117	-5.6039
121.5	1.3391	49.547	-6.8576	0.52632	-2.7999	-0.033249	0.049154	0.0023944	0.66022	-1.3176	2775.1	22.185	0.58469	77.748	-62.079	74.626	73.838	21.933	-0.041841	-6.7327	0.59453	-2.7527	36.117	-5.6039
121.5	1.3406	49.546	-6.8577	0.52657	-2.7999	-0.032541	0.048502	0.003627	0.66022	-1.3176	2774.4	22.185	0.58537	77.748	-62.092	74.626	73.838	21.933	-0.041841	-6.7327	0.59453	-2.7527	36.117	-5.6039
121.5	1.3422	49.546	-6.8579	0.52681	-2.7999	-0.031796	0.047773	0.0048511	0.66022	-1.3176	2773.8	22.185	0.58606	77.747	-62.106	74.626	73.838	21.933	-0.041841	-6.7327	0.59453	-2.7527	36.117	-5.6039
121.5	1.3438	49.545	-6.8581	0.52704	-2.7999	-0.031016	0.046969	0.0060647	0.66022	-1.3176	2773.1	22.184	0.58675	77.746	-62.121	74.626	73.838	21.933	-0.041841	-6.7327	0.59453	-2.7527	36.117	-5.6039
121.5	1.3454	49.544	-6.8582	0.52728	-2.7998	-0.030201	0.046092	0.0072658	0.66022	-1.3176	2772.4	22.184	0.58745	77.746	-62.138	74.626	73.838	21.933	-0.041841	-6.7327	0.59453	-2.7527	36.117	-5.6039
121.5	1.3469	49.543	-6.8584	0.5275	-2.7998	-0.029354	0.045145	0.0084526	0.66022	-1.3176	2771.8	22.184	0.58815	77.745	-62.155	74.627	73.838	21.933	-0.041841	-6.7327	0.59453	-2.7527	36.117	-5.6039
121.5	1.3485	49.543	-6.8585	0.52773	-2.7998	-0.028476	0.044128	0.0096232	0.66022	-1.3176	2771.1	22.184	0.58885	77.745	-62.174	74.627	73.838	21.933	-0.041841	-6.7327	0.59453	-2.7527	36.117	-5.6039
121.5	1.3501	49.542	-6.8586	0.52795	-2.7997	-0.027567	0.043044	0.010776	0.66022	-1.3176	2770.5	22.184	0.58955	77.744	-62.194	74.627	73.838	21.933	-0.041841	-6.7327	0.59453	-2.7527	36.117	-5.6039
121.5	1.3517	49.542	-6.8588	0.52816	-2.7997	-0.02663	0.041895	0.011909	0.66022	-1.3176	2769.8	22.184	0.59025	77.743	-62.214	74.627	73.838	21.933	-0.041841	-6.7327	0.59453	-2.7527	36.117	-5.6039
121.49	1.3533	49.542	-6.8589	0.52836	-2.7996	-0.025666	0.040683	0.01302	0.66022	-1.3176	2769.2	22.184	0.59096	77.743	-62.236	74.627	73.838	21.933	-0.041841	-6.7327	0.59453	-2.7527	36.117	-5.6039
121.49	1.3549	49.541	-6.859	0.52856	-2.7995	-0.024676	0.039411	0.014108	0.66022	-1.3176	2768.5	22.184	0.59166	77.742	-62.259	74.627	73.838	21.933	-0.041841	-6.7327	0.59453	-2.7527	36.117	-5.6039
121.49	1.3565	49.541	-6.8592	0.52876	-2.7994	-0.023663	0.038082	0.015171	0.66022	-1.3176	2767.9	22.184	0.59236	77.741	-62.283	74.627	73.838	21.933	-0.041841	-6.7327	0.59453	-2.7527	36.117	-5.6039
121.49	1.3581	49.541	-6.8593	0.52894	-2.7994	-0.022627	0.036697	0.016208	0.66022	-1.3176	2767.2	22.184	0.59305	77.741	-62.308	74.627	73.838	21.933	-0.041841	-6.7327	0.59453	-2.7527	36.117	-5.6039
121.49	1.3597	49.541	-6.8594	0.52912	-2.7993	-0.02157	0.035259	0.017217	0.66022	-1.3176	2766.6	22.185	0.59374	77.74	-62.334	74.628	73.838	21.933	-0.041841	-6.7327	0.59453	-2.7527	36.117	-5.6039
121.49	1.3612	49.541	-6.8595	0.5293	-2.7992	-0.020495	0.033771	0.018197	0.66022	-1.3176	2765.9	22.185	0.59443	77.74	-62.36	74.628	73.838	21.933	-0.041841	-6.7327	0.59453	-2.7527	36.117	-5.6039
121.49	1.3628	49.541	-6.8596	0.52946	-2.7991	-0.019402	0.032235	0.019146	0.66022	-1.3176	2765.3	22.185	0.59511	77.739	-62.388	74.628	73.838	21.933	-0.041841	-6.7327	0.59453	-2.7527	36.117	-5.6039
121.49	1.3643	49.541	-6.8597	0.52962	-2.799	-0.018294	0.030655	0.020062	0.66022	-1.3176	2764.6	22.185	0.59579	77.738	-62.417	74.628	73.838	21.933	-0.041841	-6.7327	0.59453	-2.7527	36.117	-5.6039
121.49	1.3658	49.542	-6.8598	0.52977	-2.7989	-0.017172	0.029033	0.020945	0.66022	-1.3176	2764.0	22.186	0.59646	77.738	-62.446	74.628	73.838	21.933	-0.041841	-6.7327	0.59453	-2.7527	36.117	-5.6039
121.48	1.3673	49.542	-6.8599	0.52991	-2.7988	-0.016037	0.027372	0.021793	0.66022	-1.3176	2763.3	22.186	0.59712	77.737	-62.476	74.628	73.838	21.933	-0.041841	-6.7327	0.59453	-2.7527	36.117	-5.6039
121.48	1.3688	49.543	-6.8599	0.53004	-2.7987	-0.014893	0.025675	0.022606	0.66022	-1.3176	2762.7	22.186	0.59777	77.736	-62.507	74.628	73.838	21.933	-0.041841	-6.7327	0.59453	-2.7527	36.117	-5.6039
121.48	1.3703	49.543	-6.86	0.53017	-2.7986	-0.01374	0.023945	0.023381	0.66022	-1.3176	2762.0	22.187	0.59841	77.736	-62.539	74.628	73.838	21.933	-0.041841	-6.7327	0.59453	-2.7527	36.117	-5.6039
121.48	1.3717	49.544	-6.8601	0.53028	-2.7985	-0.01258	0.022184	0.024119	0.66022	-1.3176	2761.3	22.187	0.59905	77.735	-62.572	74.629	73.838	21.933	-0.041841	-6.7327	0.59453	-2.7527	36.117	-5.6039
121.48	1.3731	49.544	-6.8601	0.53039	-2.7983	-0.011416	0.020397	0.024818	0.66022	-1.3176	2760.7	22.188	0.59967	77.735	-62.605	74.629	73.838	21.933	-0.041841	-6.7327	0.59453	-2.7527	36.117	-5.6039
121.48	1.3745	49.545	-6.8602	0.53049	-2.7982	-0.010248	0.018584	0.025477	0.66022	-1.3176	2760.0	22.188	0.60028	77.734	-62.639	74.629	73.838	21.933	-0.041841	-6.7327	0.59453	-2.7527	36.117	-5.6039
121.48	1.3759	49.545	-6.8602	0.53057	-2.7981	-0.0090786	0.016751	0.026095	0.66022	-1.3176	2759.4	22.189	0.60088	77.733	-62.673	74.629	73.838	21.933	-0.041841	-6.7327	0.59453	-2.7527	36.117	-5.6039
121.47	1.3772	49.546	-6.8603	0.53065	-2.7979	-0.00776	0.015075	0.026643	0.66022	-1.3176	2758.7	22.189	0.60148	77.733	-62.709	74.629	73.838	21.933	-0.041841	-6.7327	0.59453	-2.7527	36.117	-5.6039
121.47	1.3786	49.547	-6.8603	0.53072	-2.7978	-0.0064064	0.013423	0.027147	0.66022	-1.3176	2758.1	22.19	0.60205	77.732	-62.744	74.629	73.838	21.933	-0.041841	-6.7327	0.59453	-2.7527	36.117	-5.6039
121.47	1.3798	49.548	-6.8603	0.53079	-2.7977	-0.0050557	0.011755	0.027612	0.66022	-1.3176	2757.4	22.19	0.60262	77.731	-62.781	74.629	73.838	21.933	-0.041841	-6.7327	0.59453	-2.7527	36.117	-5.6039
121.47	1.3811	49.549	-6.8604	0.53084	-2.7975	-0.0037098	0.010073	0.028039	0.66022	-1.3176	2756.8	22.191	0.60317	77.731	-62.818	74.63	73.838	21.933	-0.041841	-6.7327	0.59453	-2.7527	36.117	-5.6039
121.47	1.3823	49.55	-6.8604	0.53089	-2.7974	-0.0023704	0.0083794	0.028427	0.66022	-1.3176	2756.1	22.192	0.60371	77.73	-62.855	74.63	73.838	21.933	-0.041841	-6.7327	0.59453	-2.7527	36.117	-5.6039
121.47	1.3835	49.551	-6.8604	0.53093	-2.7972	-0.0010392	0.0066761	0.028776	0.66022	-1.3176	2755.5	22.192	0.60424	77.73	-62.893	74.63	73.838	21.933	-0.041841	-6.7327	0.59453	-2.7527	36.117	-5.6039
121.47	1.3847	49.552	-6.8604	0.53096	-2.7971	0.00028201	0.0049655	0.029086	0.66022	-1.3176	2754.8	22.193	0.60475	77.729	-62.931	74.63	73.838	21.933	-0.041841	-6.7327	0.59453	-2.7527	36.117	-5.6039
121.46	1.3858	49.553	-6.8604	0.53098	-2.797	0.0015917	0.00325	0.029355	0.66022	-1.3176	2754.2	22.194	0.60525	77.728	-62.969	74.63	73.838	21.933	-0.041841	-6.7327	0.59453	-2.7527	36.117	-5.6039
121.46	1.3869	49.554	-6.8604	0.53099	-2.7968	0.0028881	0.0015319	0.029585	0.66022	-1.3176	2753.5	22.194	0.60574	77.728	-63.008	74.63	73.838	21.933	-0.041841	-6.7327	0.59453	-2.7527	36.117	-5.6039
121.46	1.388	49.555	-6.8603	0.53099	-2.7967	0.0041696	-0.00018661	0.029775	0.66022	-1.3176	2752.9	22.195	0.60621	77.727	-63.047	74.63	73.838	21.933	-0.041841	-6.7327	0.59453	-2.7527	36.117	-5.6039
121.46	1.389	49.556	-6.8603	0.53099	-2.7965	0.0054346	-0.0019032	0.029924	0.66022	-1.3176	2752.2	22.196	0.60666	77.727	-63.086	74.631	73.838	21.933	-0.041841	-6.7327	0.59453	-2.7527	36.117	-5.6039
121.46	1.39	49.558	-6.8603	0.53097	-2.7964	0.0066816	-0.0036157	0.030033	0.66022	-1.3176	2751.5	22.197	0.6071	77.726	-63.125	74.631	73.838	21.933	-0.041841	-6.7327	0.59453	-2.7527	36.117	-5.6039
121.46	1.391	49.559	-6.8603	0.53095	-2.7962	0.0079091	-0.0053219	0.030102	0.66022	-1.3176	2750.9	22.197	0.60753	77.725	-63.165	74.631	73.838	21.933	-0.041841	-6.7327	0.59453	-2.7527	36.117	-5.6039
121.45	1.3919	49.56	-6.8602	0.53092	-2.7961	0.0091154	-0.0070194	0.030131	0.66022	-1.3176	2750.2	22.198	0.60793	77.725	-63.204	74.631	73.838	21.933	-0.041841	-6.7327	0.59453	-2.7527	36.117	-5.6039
121.45	1.3928	49.561	-6.8602	0.53088	-2.7959	0.010299	-0.0087062	0.03012	0.66022	-1.3176	2749.6	22.199	0.60833	77.724	-63.244	74.631	73.838	21.933	-0.041841	-6.7327	0.59453	-2.7527	36.117	-5.6039
121.45	1.3936	49.563	-6.8601	0.53083	-2.7958	0.011459	-0.01038	0.030069	0.66022	-1.3176	2748.9	22.2	0.6087	77.724	-63.283	74.631	73.838	21.933	-0.041841	-6.7327	0.59453	-2.7527	36.117	-5.6039
121.45	1.3945	49.564	-6.8601	0.53078	-2.7956	0.012594	-0.012039	0.029978	0.66022	-1.3176	2748.3	22.201	0.60907	77.723	-63.322	74.631	73.838	21.933	-0.041841	-6.7327	0.59453	-2.7527	36.117	-5.6039
121.45	1.3952	49.565	-6.86	0.53071	-2.7955	0.013701	-0.01368	0.029848	0.66022	-1.3176	2747.6	22.202	0.60941	77.722	-63.361	74.632	73.838	21.933	-0.041841	-6.7327	0.59453	-2.7527	36.117	-5.6039
121.45	1.396	49.567	-6.8599	0.53064	-2.7953	0.014781	-0.015302	0.029679	0.66022	-1.3176	2747.0	22.202	0.60974	77.722	-63.4	74.632	73.838	21.933	-0.041841	-6.7327	0.59453	-2.7527	36.117	-5.6039
121.44	1.3967	49.568	-6.8598	0.53056	-2.7952	0.015832	-0.016903	0.029471	0.66022	-1.3176	2746.3	22.203	0.61005	77.721	-63.439	74.632	73.838	21.933	-0.041841	-6.7327	0.59453	-2.7527	36.117	-5.6039
121.44	1.3973	49.57	-6.8598	0.53047	-2.795	0.016852	-0.018481	0.029225	0.66022	-1.3176	2745.7	22.204	0.61034	77.721	-63.477	74.632	73.838	21.933	-0.041841	-6.7327	0.59453	-2.7527	36.117	-5.6039
121.44	1.398	49.571	-6.8597	0.53037	-2.7949	0.01784	-0.020033	0.028941	0.66022	-1.3176	2745.0	22.205	0.61062	77.72	-63.515	74.632	73.838	21.933	-0.041841	-6.7327	0.59453	-2.7527	36.117	-5.6039
121.44	1.3985	49.573	-6.8596	0.53027	-2.7947	0.018796	-0.021558	0.02862	0.66022	-1.3176	2744.4	22.206	0.61088	77.719	-63.552	74.632	73.838	21.933	-0.041841	-6.7327	0.59453	-2.7527	36.117	-5.6039
121.44	1.3991	49.574	-6.8595	0.53016	-2.7946	0.019717	-0.023053	0.028263	0.66022	-1.3176	2743.7	22.207	0.61113	77.719	-63.589	74.632	73.838	21.933	-0.041841	-6.7327	0.59453	-2.7527	36.117	-5.6039
121.44	1.3996	49.575	-6.8594	0.53004	-2.7944	0.020604	-0.024518	0.027869	0.66022	-1.3176	2743.0	22.207	0.61135	77.718	-63.625	74.633	73.838	21.933	-0.041841	-6.7327	0.59453	-2.7527	36.117	-5.6039
121.43	1.4001	49.577	-6.8593	0.52991	-2.7943	0.021455	-0.025949	0.027439	0.66022	-1.3176	2742.4	22.208	0.61156	77.718	-63.66	74.633	73.838	21.933	-0.041841	-6.7327	0.59453	-2.7527	36.117	-5.6039
121.43	1.4005	49.578	-6.8592	0.52978	-2.7942	0.022269	-0.027346	0.026975	0.66022	-1.3176	2741.7	22.209	0.61175	77.717	-63.695	74.633	73.838	21.933	-0.041841	-6.7327	0.59453	-2.7527	36.117	-5.6039
121.43	1.4009	49.58	-6.8591	0.52964	-2.794	0.023045	-0.028707	0.026476	0.66022	-1.3176	2741.1	22.21	0.61193	77.716	-63.729	74.633	73.838	21.933	-0.041841	-6.7327	0.59453	-2.7527	36.117	-5.6039
121.43	1.4012	49.581	-6.8589	0.52949	-2.7939	0.023783	-0.030029	0.025945	0.66022	-1.3176	2740.4	22.211	0.61208	77.716	-63.762	74.633	73.838	21.933	-0.041841	-6.7327	0.59453	-2.7527	36.117	-5.6039
121.43	1.4015	49.583	-6.8588	0.52934	-2.7938	0.024481	-0.031312	0.025381	0.66022	-1.3176	2739.8	22.212	0.61222	77.715	-63.795	74.633	73.838	21.933	-0.041841	-6.7327	0.59453	-2.7527	36.117	-5.6039
121.43	1.4018	49.584	-6.8587	0.52918	-2.7937	0.025139	-0.032554	0.024785	0.66022	-1.3176	2739.1	22.213	0.61234	77.715	-63.826	74.634	73.838	21.933	-0.041841	-6.7327	0.59453	-2.7527	36.117	-5.6039
121.42	1.402	49.585	-6.8586	0.52901	-2.7935	0.025757	-0.033752	0.024158	0.66022	-1.3176	2738.5	22.213	0.61245	77.714	-63.856	74.634	73.838	21.933	-0.041841	-6.7327	0.59453	-2.7527	36.117	-5.6039
121.42	1.4022	49.587	-6.8584	0.52884	-2.7934	0.026333	-0.034907	0.023501	0.66022	-1.3176	2737.8	22.214	0.61254	77.713	-63.885	74.634	73.838	21.933	-0.041841	-6.7327	0.59453	-2.7527	36.117	-5.6039
121.42	1.4024	49.588	-6.8583	0.52867	-2.7933	0.026867	-0.036016	0.022816	0.66022	-1.3176	2737.2	22.215	0.61261	77.713	-63.913	74.634	73.838	21.933	-0.041841	-6.7327	0.59453	-2.7527	36.117	-5.6039
121.42	1.4025	49.59	-6.8582	0.52848	-2.7932	0.027358	-0.037078	0.022102	0.66022	-1.3176	2736.5	22.216	0.61266	77.712	-63.94	74.634	73.838	21.933	-0.041841	-6.7327	0.59453	-2.7527	36.117	-5.6039
121.42	1.4026	49.591	-6.858	0.52829	-2.7931	0.027807	-0.038092	0.021361	0.66022	-1.3176	2735.8	22.217	0.6127	77.712	-63.965	74.634	73.838	21.933	-0.041841	-6.7327	0.59453	-2.7527	36.117	-5.6039
121.42	1.4026	49.592	-6.8579	0.5281	-2.793	0.028212	-0.039056	0.020595	0.66022	-1.3176	2735.2	22.218	0.61272	77.711	-63.989	74.634	73.838	21.933	-0.041841	-6.7327	0.59453	-2.7527	36.117	-5.6039
121.41	1.4026	49.593	-6.8577	0.5279	-2.7929	0.028573	-0.03997	0.019803	0.66022	-1.3176	2734.5	22.218	0.61272	77.71	-64.012	74.635	73.838	21.933	-0.041841	-6.7327	0.59453	-2.7527	36.117	-5.6039
121.41	1.4026	49.595	-6.8576	0.5277	-2.7928	0.028891	-0.040832	0.018988	0.66022	-1.3176	2733.9	22.219	0.61271	77.71	-64.033	74.635	73.838	21.933	-0.041841	-6.7327	0.59453	-2.7527	36.117	-5.6039
121.41	1.4025	49.596	-6.8575	0.5275	-2.7927	0.029164	-0.041641	0.01815	0.66022	-1.3176	2733.2	22.22	0.61268	77.709	-64.052	74.635	73.838	21.933	-0.041841	-6.7327	0.59453	-2.7527	36.117	-5.6039
121.41	1.4024	49.597	-6.8573	0.52729	-2.7926	0.029392	-0.042397	0.017291	0.66022	-1.3176	2732.6	22.221	0.61263	77.709	-64.07	74.635	73.838	21.933	-0.041841	-6.7327	0.59453	-2.7527	36.117	-5.6039
121.41	1.4022	49.598	-6.8572	0.52707	-2.7925	0.029576	-0.043098	0.016411	0.66022	-1.3176	2731.9	22.221	0.61257	77.708	-64.087	74.635	73.838	21.933	-0.041841	-6.7327	0.59453	-2.7527	36.117	-5.6039
121.41	1.402	49.599	-6.857	0.52685	-2.7924	0.029715	-0.043744	0.015512	0.66022	-1.3176	2731.3	22.222	0.6125	77.707	-64.101	74.635	73.838	21.933	-0.041841	-6.7327	0.59453	-2.7527	36.117	-5.6039
121.4	1.4018	49.6	-6.8569	0.52663	-2.7924	0.02981	-0.044334	0.014596	0.66022	-1.3176	2730.6	22.223	0.6124	77.707	-64.114	74.636	73.838	21.933	-0.041841	-6.7327	0.59453	-2.7527	36.117	-5.6039
121.4	1.4015	49.601	-6.8567	0.52641	-2.7923	0.02986	-0.044867	0.013662	0.66022	-1.3176	2730.0	22.223	0.6123	77.706	-64.126	74.636	73.838	21.933	-0.041841	-6.7327	0.59453	-2.7527	36.117	-5.6039
121.4	1.4013	49.602	-6.8566	0.52619	-2.7922	0.029865	-0.045342	0.012713	0.66022	-1.3176	2729.3	22.224	0.61217	77.706	-64.135	74.636	73.838	21.933	-0.041841	-6.7327	0.59453	-2.7527	36.117	-5.6039
121.4	1.4009	49.603	-6.8564	0.52596	-2.7922	0.029826	-0.04576	0.01175	0.66022	-1.3176	2728.6	22.224	0.61204	77.705	-64.143	74.636	73.838	21.933	-0.041841	-6.7327	0.59453	-2.7527	36.117	-5.6039
121.4	1.4006	49.604	-6.8563	0.52573	-2.7921	0.029742	-0.04612	0.010774	0.66022	-1.3176	2728.0	22.225	0.61189	77.704	-64.149	74.636	73.838	21.933	-0.041841	-6.7327	0.59453	-2.7527	36.117	-5.6039
121.4	1.4002	49.605	-6.8561	0.5255	-2.792	0.029615	-0.046421	0.009786	0.66022	-1.3176	2727.3	22.226	0.61172	77.704	-64.153	74.636	73.838	21.933	-0.041841	-6.7327	0.59453	-2.7527	36.117	-5.6039
121.4	1.3998	49.605	-6.856	0.52526	-2.792	0.029444	-0.046662	0.0087879	0.66022	-1.3176	2726.7	22.226	0.61154	77.703	-64.156	74.636	73.838	21.933	-0.041841	-6.7327	0.59453	-2.7527	36.117	-5.6039
121.39	1.3993	49.606	-6.8558	0.52503	-2.792	0.029229	-0.046845	0.0077807	0.66022	-1.3176	2726.0	22.227	0.61135	77.703	-64.156	74.637	73.838	21.933	-0.041841	-6.7327	0.59453	-2.7527	36.117	-5.6039
121.39	1.3988	49.607	-6.8557	0.5248	-2.7919	0.028971	-0.046968	0.0067658	0.66022	-1.3176	2725.4	22.227	0.61115	77.702	-64.155	74.637	73.838	21.933	-0.041841	-6.7327	0.59453	-2.7527	36.117	-5.6039
121.39	1.3983	49.607	-6.8555	0.52456	-2.7919	0.028671	-0.047032	0.0057446	0.66022	-1.3176	2724.7	22.228	0.61093	77.701	-64.152	74.637	73.838	21.933	-0.041841	-6.7327	0.59453	-2.7527	36.117	-5.6039
121.39	1.3978	49.608	-6.8554	0.52433	-2.7919	0.028329	-0.047036	0.0047183	0.66022	-1.3176	2724.1	22.228	0.61071	77.701	-64.147	74.637	73.838	21.933	-0.041841	-6.7327	0.59453	-2.7527	36.117	-5.6039
121.39	1.3973	49.608	-6.8553	0.52409	-2.7918	0.027946	-0.04698	0.0036883	0.66022	-1.3176	2723.4	22.228	0.61047	77.7	-64.141	74.637	73.838	21.933	-0.041841	-6.7327	0.59453	-2.7527	36.117	-5.6039
121.39	1.3967	49.609	-6.8551	0.52386	-2.7918	0.027521	-0.046866	0.0026559	0.66022	-1.3176	2722.8	22.229	0.61022	77.7	-64.132	74.637	73.838	21.933	-0.041841	-6.7327	0.59453	-2.7527	36.117	-5.6039
121.39	1.3961	49.609	-6.855	0.52362	-2.7918	0.027057	-0.046692	0.0016225	0.66022	-1.3176	2722.1	22.229	0.60996	77.699	-64.122	74.638	73.838	21.933	-0.041841	-6.7327	0.59453	-2.7527	36.117	-5.6039
121.39	1.3954	49.609	-6.8548	0.52339	-2.7918	0.026553	-0.04646	0.0005894	0.66022	-1.3176	2721.4	22.229	0.60969	77.698	-64.11	74.638	73.838	21.933	-0.041841	-6.7327	0.59453	-2.7527	36.117	-5.6039
121.38	1.3948	49.61	-6.8547	0.52316	-2.7918	0.02601	-0.046169	-0.00044206	0.66022	-1.3176	2720.8	22.23	0.60941	77.698	-64.097	74.638	73.838	21.933	-0.041841	-6.7327	0.59453	-2.7527	36.117	-5.6039
121.38	1.3941	49.61	-6.8546	0.52293	-2.7918	0.02543	-0.04582	-0.0014706	0.66022	-1.3176	2720.1	22.23	0.60912	77.697	-64.082	74.638	73.838	21.933	-0.041841	-6.7327	0.59453	-2.7527	36.117	-5.6039
121.38	1.3934	49.61	-6.8545	0.5227	-2.7918	0.024812	-0.045414	-0.0024947	0.66022	-1.3176	2719.5	22.23	0.60882	77.697	-64.065	74.638	73.838	21.933	-0.041841	-6.7327	0.59453	-2.7527	36.117	-5.6039
121.38	1.3927	49.61	-6.8543	0.52247	-2.7918	0.024158	-0.04495	-0.0035133	0.66022	-1.3176	2718.8	22.23	0.60852	77.696	-64.047	74.638	73.838	21.933	-0.041841	-6.7327	0.59453	-2.7527	36.117	-5.6039
121.38	1.392	49.61	-6.8542	0.52225	-2.7919	0.023469	-0.044431	-0.0045249	0.66022	-1.3176	2718.2	22.231	0.60821	77.695	-64.028	74.638	73.838	21.933	-0.041841	-6.7327	0.59453	-2.7527	36.117	-5.6039
121.38	1.3912	49.61	-6.8541	0.52203	-2.7919	0.022746	-0.043856	-0.0055283	0.66022	-1.3176	2717.5	22.231	0.60789	77.695	-64.007	74.638	73.838	21.933	-0.041841	-6.7327	0.59453	-2.7527	36.117	-5.6039
121.38	1.3905	49.609	-6.854	0.52181	-2.7919	0.021989	-0.043226	-0.0065222	0.66022	-1.3176	2716.9	22.231	0.60756	77.694	-63.984	74.639	73.838	21.933	-0.041841	-6.7327	0.59453	-2.7527	36.117	-5.6039
121.38	1.3897	49.609	-6.8539	0.5216	-2.792	0.021201	-0.042542	-0.0075052	0.66022	-1.3176	2716.2	22.231	0.60723	77.693	-63.961	74.639	73.838	21.933	-0.041841	-6.7327	0.59453	-2.7527	36.117	-5.6039
121.38	1.389	49.609	-6.8538	0.52139	-2.792	0.020381	-0.041806	-0.0084762	0.66022	-1.3176	2715.6	22.231	0.6069	77.693	-63.936	74.639	73.838	21.933	-0.041841	-6.7327	0.59453	-2.7527	36.117	-5.6039
121.37	1.3882	49.609	-6.8537	0.52118	-2.792	0.019531	-0.041017	-0.0094339	0.66022	-1.3176	2714.9	22.231	0.60656	77.692	-63.91	74.639	73.838	21.933	-0.041841	-6.7327	0.59453	-2.7527	36.117	-5.6039
121.37	1.3874	49.608	-6.8536	0.52098	-2.7921	0.018653	-0.040178	-0.010377	0.66022	-1.3176	2714.3	22.231	0.60622	77.692	-63.882	74.639	73.838	21.933	-0.041841	-6.7327	0.59453	-2.7527	36.117	-5.6039
121.37	1.3866	49.607	-6.8535	0.52078	-2.7921	0.017747	-0.039289	-0.011304	0.66022	-1.3176	2713.6	22.231	0.60587	77.691	-63.854	74.639	73.838	21.933	-0.041841	-6.7327	0.59453	-2.7527	36.117	-5.6039
121.37	1.3858	49.607	-6.8534	0.52058	-2.7922	0.016814	-0.038352	-0.012215	0.66022	-1.3176	2712.9	22.231	0.60552	77.69	-63.825	74.639	73.838	21.933	-0.041841	-6.7327	0.59453	-2.7527	36.117	-5.6039
121.37	1.3849	49.606	-6.8533	0.52039	-2.7923	0.015857	-0.037367	-0.013107	0.66022	-1.3176	2712.3	22.231	0.60517	77.69	-63.795	74.639	73.838	21.933	-0.041841	-6.7327	0.59453	-2.7527	36.117	-5.6039
121.37	1.3841	49.605	-6.8532	0.52021	-2.7923	0.014876	-0.036337	-0.01398	0.66022	-1.3176	2711.6	22.23	0.60482	77.689	-63.764	74.64	73.838	21.933	-0.041841	-6.7327	0.59453	-2.7527	36.117	-5.6039
121.37	1.3833	49.605	-6.8532	0.52003	-2.7924	0.013872	-0.035262	-0.014833	0.66022	-1.3176	2711.0	22.23	0.60447	77.688	-63.732	74.64	73.838	21.933	-0.041841	-6.7327	0.59453	-2.7527	36.117	-5.6039
121.37	1.3825	49.604	-6.8531	0.51986	-2.7925	0.012848	-0.034144	-0.015664	0.66022	-1.3176	2710.3	22.23	0.60412	77.688	-63.7	74.64	73.838	21.933	-0.041841	-6.7327	0.59453	-2.7527	36.117	-5.6039
121.37	1.3817	49.603	-6.853	0.51969	-2.7926	0.011803	-0.032984	-0.016473	0.66022	-1.3176	2709.7	22.23	0.60377	77.687	-63.667	74.64	73.838	21.933	-0.041841	-6.7327	0.59453	-2.7527	36.117	-5.6039
121.37	1.3809	49.602	-6.853	0.51953	-2.7926	0.010741	-0.031784	-0.017258	0.66022	-1.3176	2709.0	22.229	0.60342	77.686	-63.633	74.64	73.838	21.933	-0.041841	-6.7327	0.59453	-2.7527	36.117	-5.6039
121.37	1.3801	49.601	-6.8529	0.51937	-2.7927	0.0096617	-0.030546	-0.018018	0.66022	-1.3176	2708.4	22.229	0.60308	77.686	-63.599	74.64	73.838	21.933	-0.041841	-6.7327	0.59453	-2.7527	36.117	-5.6039
121.37	1.3793	49.599	-6.8529	0.51922	-2.7928	0.008567	-0.029271	-0.018753	0.66022	-1.3176	2707.7	22.229	0.60274	77.685	-63.564	74.64	73.838	21.933	-0.041841	-6.7327	0.59453	-2.7527	36.117	-5.6039
121.37	1.3785	49.598	-6.8529	0.51908	-2.7929	0.0074584	-0.027962	-0.019462	0.66022	-1.3176	2707.1	22.228	0.6024	77.685	-63.529	74.64	73.838	21.933	-0.041841	-6.7327	0.59453	-2.7527	36.117	-5.6039
121.36	1.3777	49.597	-6.8528	0.51894	-2.793	0.0063374	-0.026619	-0.020143	0.66022	-1.3176	2706.4	22.228	0.60206	77.684	-63.493	74.641	73.838	21.933	-0.041841	-6.7327	0.59453	-2.7527	36.117	-5.6039
121.36	1.377	49.596	-6.8528	0.51881	-2.7931	0.0052056	-0.025244	-0.020796	0.66022	-1.3176	2705.8	22.227	0.60173	77.683	-63.458	74.641	73.838	21.933	-0.041841	-6.7327	0.59453	-2.7527	36.117	-5.6039
121.36	1.3762	49.594	-6.8528	0.51869	-2.7932	0.0040643	-0.02384	-0.021419	0.66022	-1.3176	2705.1	22.227	0.60141	77.683	-63.422	74.641	73.838	21.933	-0.041841	-6.7327	0.59453	-2.7527	36.117	-5.6039
121.36	1.3755	49.593	-6.8527	0.51857	-2.7933	0.0029152	-0.022408	-0.022013	0.66022	-1.3176	2704.4	22.226	0.60109	77.682	-63.386	74.641	73.838	21.933	-0.041841	-6.7327	0.59453	-2.7527	36.117	-5.6039
121.36	1.3748	49.591	-6.8527	0.51847	-2.7934	0.0017598	-0.020951	-0.022576	0.66022	-1.3176	2703.8	22.226	0.60078	77.681	-63.35	74.641	73.838	21.933	-0.041841	-6.7327	0.59453	-2.7527	36.117	-5.6039
121.36	1.374	49.589	-6.8527	0.51837	-2.7936	0.00059968	-0.019469	-0.023108	0.66022	-1.3176	2703.1	22.225	0.60048	77.681	-63.313	74.641	73.838	21.933	-0.041841	-6.7327	0.59453	-2.7527	36.117	-5.6039
121.36	1.3734	49.588	-6.8527	0.51827	-2.7937	-0.00056366	-0.017966	-0.023607	0.66022	-1.3176	2702.5	22.225	0.60019	77.68	-63.277	74.641	73.838	21.933	-0.041841	-6.7327	0.59453	-2.7527	36.117	-5.6039
121.36	1.3727	49.586	-6.8527	0.51819	-2.7938	-0.0017286	-0.016443	-0.024074	0.66022	-1.3176	2701.8	22.224	0.5999	77.679	-63.241	74.641	73.838	21.933	-0.041841	-6.7327	0.59453	-2.7527	36.117	-5.6039
121.36	1.3721	49.584	-6.8527	0.51811	-2.7939	-0.0028937	-0.014902	-0.024507	0.66022	-1.3176	2701.2	22.223	0.59962	77.679	-63.205	74.641	73.838	21.933	-0.041841	-6.7327	0.59453	-2.7527	36.117	-5.6039
121.36	1.3714	49.582	-6.8528	0.51804	-2.794	-0.0040573	-0.013346	-0.024907	0.66022	-1.3176	2700.5	22.223	0.59936	77.678	-63.169	74.641	73.838	21.933	-0.041841	-6.7327	0.59453	-2.7527	36.117	-5.6039
121.36	1.3708	49.581	-6.8528	0.51797	-2.7942	-0.0052178	-0.011776	-0.025272	0.66022	-1.3176	2699.9	22.222	0.5991	77.677	-63.133	74.642	73.838	21.933	-0.041841	-6.7327	0.59453	-2.7527	36.117	-5.6039
121.36	1.3703	49.579	-6.8528	0.51792	-2.7943	-0.0063737	-0.010195	-0.025602	0.66022	-1.3176	2699.2	22.221	0.59886	77.677	-63.097	74.642	73.838	21.933	-0.041841	-6.7327	0.59453	-2.7527	36.117	-5.6039
121.36	1.3697	49.577	-6.8529	0.51787	-2.7944	-0.0075235	-0.0086041	-0.025897	0.66022	-1.3176	2698.6	22.221	0.59863	77.676	-63.062	74.642	73.838	21.933	-0.041841	-6.7327	0.59453	-2.7527	36.117	-5.6039
121.36	1.3692	49.575	-6.8529	0.51783	-2.7946	-0.0086656	-0.0070063	-0.026157	0.66022	-1.3176	2697.9	22.22	0.59841	77.675	-63.027	74.642	73.838	21.933	-0.041841	-6.7327	0.59453	-2.7527	36.117	-5.6039
121.36	1.3687	49.573	-6.8529	0.5178	-2.7947	-0.0097985	-0.0054037	-0.02638	0.66022	-1.3176	2697.3	22.219	0.5982	77.675	-62.993	74.642	73.838	21.933	-0.041841	-6.7327	0.59453	-2.7527	36.117	-5.6039
121.36	1.3683	49.57	-6.853	0.51778	-2.7948	-0.010921	-0.0037983	-0.026567	0.66022	-1.3176	2696.6	22.218	0.59801	77.674	-62.958	74.642	73.838	21.933	-0.041841	-6.7327	0.59453	-2.7527	36.117	-5.6039
121.36	1.3679	49.568	-6.853	0.51776	-2.7949	-0.01203	-0.0021923	-0.026718	0.66022	-1.3176	2695.9	22.218	0.59783	77.673	-62.925	74.642	73.838	21.933	-0.041841	-6.7327	0.59453	-2.7527	36.117	-5.6039
121.36	1.3675	49.566	-6.8531	0.51776	-2.7951	-0.013127	-0.00058786	-0.026832	0.66022	-1.3176	2695.3	22.217	0.59767	77.673	-62.892	74.642	73.838	21.933	-0.041841	-6.7327	0.59453	-2.7527	36.117	-5.6039
121.36	1.3671	49.564	-6.8532	0.51776	-2.7952	-0.014207	0.0010127	-0.026909	0.66022	-1.3176	2694.6	22.216	0.59752	77.672	-62.859	74.642	73.838	21.933	-0.041841	-6.7327	0.59453	-2.7527	36.117	-5.6039
121.36	1.3668	49.562	-6.8533	0.51777	-2.7954	-0.015272	0.0026073	-0.026949	0.66022	-1.3176	2694.0	22.215	0.59739	77.671	-62.827	74.642	73.838	21.933	-0.041841	-6.7327	0.59453	-2.7527	36.117	-5.6039
121.36	1.3665	49.559	-6.8533	0.51778	-2.7955	-0.016318	0.0041938	-0.026952	0.66022	-1.3176	2693.3	22.214	0.59727	77.671	-62.795	74.642	73.838	21.933	-0.041841	-6.7327	0.59453	-2.7527	36.117	-5.6039
121.36	1.3663	49.557	-6.8534	0.51781	-2.7956	-0.017344	0.0057699	-0.026919	0.66022	-1.3176	2692.7	22.213	0.59717	77.67	-62.764	74.643	73.838	21.933	-0.041841	-6.7327	0.59453	-2.7527	36.117	-5.6039
121.36	1.3661	49.555	-6.8535	0.51784	-2.7958	-0.01835	0.0073335	-0.026848	0.66022	-1.3176	2692.0	22.212	0.59708	77.669	-62.734	74.643	73.838	21.933	-0.041841	-6.7327	0.59453	-2.7527	36.117	-5.6039
121.36	1.3659	49.552	-6.8536	0.51788	-2.7959	-0.019334	0.0088825	-0.026741	0.66022	-1.3176	2691.4	22.211	0.59702	77.669	-62.704	74.643	73.838	21.933	-0.041841	-6.7327	0.59453	-2.7527	36.117	-5.6039
[truncated: 16,001 more rows]
