# Supplementary material for: Data-driven flight path monitoring technique using recurrent neural network for the safety management of commercial aircraft
Source: PeerJ Comput Sci. 2025 Mar 17;11:e2753. doi: 10.7717/peerj-cs.2753 (PMC11935752; doi:10.7717/peerj-cs.2753)
Supplement: Supplemental Information 1 [file peerj-cs-11-2753-s001.zip › Data/HY_RNN_49_header.csv]

Ub	Vb	Wb	Pb	Qb	Rb	Pdot	Qdot	Rdot	lat	lon	alt	alp	beta	tas	pitch	eas	eas_In	alp_In	beta_In	P_In	Q_In	R_In	yaw_In	gamma_In
118.64	-9.7111	44.311	-4.1148	0.81543	-1.6802	-0.00024056	0.00031388	-9.4739e-05	0.66022	-1.3176	3999.5	20.479	-4.3847	75.258	-26.817	70.923	70.923	20.48	-4.3848	-4.1148	0.81543	-1.6802	32.772	-3.546
118.65	-9.7109	44.308	-4.1148	0.81543	-1.6802	-0.00093752	0.0014051	-0.00030408	0.66022	-1.3176	3999.1	20.478	-4.3846	75.258	-26.861	70.924	70.923	20.48	-4.3848	-4.1148	0.81543	-1.6802	32.772	-3.546
118.65	-9.7104	44.303	-4.1148	0.81544	-1.6802	-0.0020851	0.0032605	-0.00060705	0.66022	-1.3176	3998.6	20.475	-4.3844	75.258	-26.909	70.924	70.923	20.48	-4.3848	-4.1148	0.81543	-1.6802	32.772	-3.546
118.65	-9.7096	44.296	-4.1148	0.81547	-1.6802	-0.003676	0.0058646	-0.00098265	0.66022	-1.3176	3998.1	20.472	-4.384	75.258	-26.96	70.925	70.923	20.48	-4.3848	-4.1148	0.81543	-1.6802	32.772	-3.546
118.65	-9.7083	44.287	-4.1148	0.8155	-1.6802	-0.0057009	0.0092003	-0.0014099	0.66022	-1.3176	3997.7	20.468	-4.3834	75.259	-27.015	70.926	70.923	20.48	-4.3848	-4.1148	0.81543	-1.6802	32.772	-3.546
118.66	-9.7065	44.276	-4.1149	0.81556	-1.6802	-0.0081491	0.013248	-0.0018681	0.66022	-1.3176	3997.2	20.462	-4.3826	75.259	-27.073	70.927	70.923	20.48	-4.3848	-4.1148	0.81543	-1.6802	32.772	-3.546
118.67	-9.704	44.264	-4.1149	0.81564	-1.6803	-0.011008	0.017987	-0.0023363	0.66022	-1.3176	3996.7	20.456	-4.3814	75.26	-27.135	70.928	70.923	20.48	-4.3848	-4.1148	0.81543	-1.6802	32.772	-3.546
118.67	-9.7008	44.25	-4.115	0.81574	-1.6803	-0.014264	0.023394	-0.002794	0.66022	-1.3176	3996.3	20.449	-4.3799	75.26	-27.2	70.929	70.923	20.48	-4.3848	-4.1148	0.81543	-1.6802	32.772	-3.546
118.68	-9.6968	44.234	-4.1151	0.81587	-1.6803	-0.017902	0.029445	-0.0032209	0.66022	-1.3176	3995.8	20.441	-4.3781	75.261	-27.269	70.93	70.923	20.48	-4.3848	-4.1148	0.81543	-1.6802	32.772	-3.546
118.69	-9.692	44.216	-4.1152	0.81604	-1.6803	-0.021905	0.036113	-0.0035969	0.66022	-1.3176	3995.3	20.432	-4.3759	75.261	-27.342	70.931	70.923	20.48	-4.3848	-4.1148	0.81543	-1.6802	32.772	-3.546
118.7	-9.6861	44.197	-4.1153	0.81623	-1.6803	-0.026254	0.04337	-0.0039021	0.66022	-1.3176	3994.8	20.423	-4.3732	75.262	-27.418	70.932	70.923	20.48	-4.3848	-4.1148	0.81543	-1.6802	32.772	-3.546
118.71	-9.6792	44.176	-4.1154	0.81647	-1.6803	-0.03093	0.051188	-0.0041171	0.66022	-1.3176	3994.4	20.412	-4.37	75.263	-27.497	70.934	70.923	20.48	-4.3848	-4.1148	0.81543	-1.6802	32.772	-3.546
118.72	-9.6712	44.153	-4.1156	0.81675	-1.6804	-0.035912	0.059535	-0.0042227	0.66022	-1.3176	3993.9	20.401	-4.3663	75.264	-27.58	70.935	70.923	20.48	-4.3848	-4.1148	0.81543	-1.6802	32.772	-3.546
118.73	-9.662	44.13	-4.1158	0.81707	-1.6804	-0.041178	0.06838	-0.0042002	0.66022	-1.3176	3993.4	20.389	-4.362	75.265	-27.666	70.937	70.923	20.48	-4.3848	-4.1148	0.81543	-1.6802	32.772	-3.546
118.74	-9.6515	44.105	-4.116	0.81743	-1.6804	-0.046705	0.077689	-0.0040315	0.66022	-1.3176	3993.0	20.377	-4.3572	75.267	-27.755	70.939	70.923	20.48	-4.3848	-4.1148	0.81543	-1.6802	32.772	-3.546
118.76	-9.6396	44.078	-4.1162	0.81784	-1.6804	-0.052468	0.087428	-0.0036989	0.66022	-1.3176	3992.5	20.363	-4.3518	75.268	-27.847	70.94	70.923	20.48	-4.3848	-4.1148	0.81543	-1.6802	32.772	-3.546
118.77	-9.6264	44.051	-4.1165	0.81831	-1.6804	-0.058443	0.097561	-0.003185	0.66022	-1.3176	3992.0	20.35	-4.3457	75.27	-27.943	70.942	70.923	20.48	-4.3848	-4.1148	0.81543	-1.6802	32.772	-3.546
118.78	-9.6116	44.022	-4.1168	0.81882	-1.6804	-0.064604	0.10805	-0.0024734	0.66022	-1.3176	3991.5	20.335	-4.3389	75.272	-28.042	70.945	70.923	20.48	-4.3848	-4.1148	0.81543	-1.6802	32.772	-3.546
118.8	-9.5954	43.993	-4.1172	0.81939	-1.6805	-0.070922	0.11886	-0.0015482	0.66022	-1.3176	3991.1	20.32	-4.3315	75.274	-28.144	70.947	70.923	20.48	-4.3848	-4.1148	0.81543	-1.6802	32.772	-3.546
118.82	-9.5775	43.962	-4.1175	0.82001	-1.6805	-0.077372	0.12996	-0.00039392	0.66022	-1.3176	3990.6	20.304	-4.3233	75.276	-28.249	70.949	70.923	20.48	-4.3848	-4.1148	0.81543	-1.6802	32.772	-3.546
118.83	-9.558	43.931	-4.1179	0.82069	-1.6805	-0.083925	0.14129	0.0010039	0.66022	-1.3176	3990.1	20.288	-4.3143	75.278	-28.357	70.952	70.923	20.48	-4.3848	-4.1148	0.81543	-1.6802	32.772	-3.546
118.85	-9.5369	43.899	-4.1184	0.82142	-1.6805	-0.090552	0.15283	0.002659	0.66022	-1.3176	3989.6	20.272	-4.3046	75.28	-28.467	70.955	70.923	20.48	-4.3848	-4.1148	0.81543	-1.6802	32.772	-3.546
118.87	-9.514	43.866	-4.1188	0.82222	-1.6804	-0.097225	0.16453	0.0045844	0.66022	-1.3176	3989.2	20.255	-4.2941	75.283	-28.581	70.958	70.923	20.48	-4.3848	-4.1148	0.81543	-1.6802	32.772	-3.546
118.89	-9.4893	43.833	-4.1194	0.82307	-1.6804	-0.10391	0.17636	0.0067924	0.66022	-1.3176	3988.7	20.238	-4.2828	75.286	-28.697	70.961	70.923	20.48	-4.3848	-4.1148	0.81543	-1.6802	32.772	-3.546
118.91	-9.4628	43.799	-4.1199	0.82398	-1.6804	-0.11059	0.18826	0.0092942	0.66022	-1.3176	3988.2	20.221	-4.2706	75.289	-28.816	70.964	70.923	20.48	-4.3848	-4.1148	0.81543	-1.6802	32.772	-3.546
118.93	-9.4344	43.765	-4.1205	0.82495	-1.6803	-0.11722	0.2002	0.0121	0.66022	-1.3176	3987.7	20.203	-4.2576	75.292	-28.938	70.968	70.923	20.48	-4.3848	-4.1148	0.81543	-1.6802	32.772	-3.546
118.95	-9.4042	43.73	-4.1211	0.82598	-1.6802	-0.12377	0.21213	0.01522	0.66022	-1.3176	3987.2	20.185	-4.2438	75.295	-29.062	70.971	70.923	20.48	-4.3848	-4.1148	0.81543	-1.6802	32.772	-3.546
118.97	-9.3721	43.696	-4.1217	0.82707	-1.6802	-0.13023	0.22402	0.018661	0.66022	-1.3176	3986.8	20.167	-4.2291	75.299	-29.189	70.975	70.923	20.48	-4.3848	-4.1148	0.81543	-1.6802	32.772	-3.546
118.99	-9.338	43.661	-4.1224	0.82822	-1.6801	-0.13655	0.23582	0.022432	0.66022	-1.3176	3986.3	20.149	-4.2135	75.302	-29.318	70.979	70.923	20.48	-4.3848	-4.1148	0.81543	-1.6802	32.772	-3.546
119.02	-9.302	43.626	-4.1231	0.82943	-1.6799	-0.14271	0.24748	0.026539	0.66022	-1.3176	3985.8	20.131	-4.197	75.306	-29.45	70.983	70.923	20.48	-4.3848	-4.1148	0.81543	-1.6802	32.772	-3.546
119.04	-9.264	43.592	-4.1238	0.8307	-1.6798	-0.14868	0.25897	0.030986	0.66022	-1.3176	3985.3	20.113	-4.1796	75.31	-29.584	70.987	70.923	20.48	-4.3848	-4.1148	0.81543	-1.6802	32.772	-3.546
119.06	-9.224	43.558	-4.1245	0.83202	-1.6796	-0.15443	0.27024	0.035779	0.66022	-1.3176	3984.8	20.094	-4.1613	75.314	-29.72	70.992	70.923	20.48	-4.3848	-4.1148	0.81543	-1.6802	32.772	-3.546
119.09	-9.182	43.524	-4.1253	0.8334	-1.6794	-0.15993	0.28125	0.04092	0.66022	-1.3176	3984.3	20.076	-4.1421	75.319	-29.858	70.997	70.923	20.48	-4.3848	-4.1148	0.81543	-1.6802	32.772	-3.546
119.11	-9.1381	43.491	-4.1261	0.83483	-1.6792	-0.16515	0.29195	0.046412	0.66022	-1.3176	3983.8	20.059	-4.1219	75.323	-29.998	71.002	70.923	20.48	-4.3848	-4.1148	0.81543	-1.6802	32.772	-3.546
119.13	-9.0922	43.458	-4.127	0.83632	-1.679	-0.17008	0.30231	0.052253	0.66022	-1.3176	3983.4	20.041	-4.1009	75.328	-30.14	71.007	70.923	20.48	-4.3848	-4.1148	0.81543	-1.6802	32.772	-3.546
119.16	-9.0442	43.425	-4.1278	0.83785	-1.6787	-0.17467	0.31227	0.058446	0.66022	-1.3176	3982.9	20.023	-4.079	75.333	-30.285	71.012	70.923	20.48	-4.3848	-4.1148	0.81543	-1.6802	32.772	-3.546
119.18	-8.9943	43.394	-4.1287	0.83944	-1.6784	-0.17891	0.32181	0.064986	0.66022	-1.3176	3982.4	20.006	-4.0562	75.338	-30.431	71.017	70.923	20.48	-4.3848	-4.1148	0.81543	-1.6802	32.772	-3.546
119.21	-8.9425	43.363	-4.1296	0.84107	-1.678	-0.17821	0.33105	0.072205	0.66022	-1.3176	3981.9	19.989	-4.0325	75.344	-30.578	71.023	70.923	20.48	-4.3848	-4.1148	0.81543	-1.6802	32.772	-3.546
119.23	-8.8887	43.334	-4.1305	0.84275	-1.6777	-0.17468	0.33984	0.079903	0.66022	-1.3176	3981.4	19.973	-4.0079	75.349	-30.728	71.028	70.923	20.48	-4.3848	-4.1148	0.81543	-1.6802	32.772	-3.546
119.26	-8.8329	43.305	-4.1314	0.84447	-1.6772	-0.1706	0.34751	0.087814	0.66022	-1.3176	3980.9	19.957	-3.9824	75.355	-30.879	71.034	70.923	20.48	-4.3848	-4.1148	0.81543	-1.6802	32.772	-3.546
119.28	-8.7752	43.277	-4.1322	0.84622	-1.6768	-0.16621	0.35429	0.09595	0.66022	-1.3176	3980.4	19.941	-3.956	75.361	-31.031	71.041	70.923	20.48	-4.3848	-4.1148	0.81543	-1.6802	32.772	-3.546
119.31	-8.7157	43.251	-4.133	0.84801	-1.6763	-0.16171	0.36038	0.10433	0.66022	-1.3176	3979.9	19.926	-3.9288	75.367	-31.185	71.047	70.923	20.48	-4.3848	-4.1148	0.81543	-1.6802	32.772	-3.546
119.33	-8.6542	43.226	-4.1338	0.84983	-1.6757	-0.1571	0.36575	0.11293	0.66022	-1.3176	3979.4	19.912	-3.9008	75.373	-31.341	71.053	70.923	20.48	-4.3848	-4.1148	0.81543	-1.6802	32.772	-3.546
119.36	-8.5909	43.202	-4.1346	0.85167	-1.6752	-0.15238	0.37036	0.12175	0.66022	-1.3176	3978.9	19.898	-3.8718	75.38	-31.497	71.06	70.923	20.48	-4.3848	-4.1148	0.81543	-1.6802	32.772	-3.546
119.38	-8.5258	43.18	-4.1354	0.85353	-1.6745	-0.14754	0.37418	0.13079	0.66022	-1.3176	3978.4	19.885	-3.8421	75.386	-31.655	71.067	70.923	20.48	-4.3848	-4.1148	0.81543	-1.6802	32.772	-3.546
119.41	-8.4589	43.159	-4.1361	0.85541	-1.6738	-0.14259	0.37718	0.14002	0.66022	-1.3176	3977.9	19.872	-3.8116	75.393	-31.814	71.074	70.923	20.48	-4.3848	-4.1148	0.81543	-1.6802	32.772	-3.546
119.43	-8.3903	43.14	-4.1368	0.8573	-1.6731	-0.13751	0.37934	0.14944	0.66022	-1.3176	3977.4	19.86	-3.7802	75.4	-31.974	71.081	70.923	20.48	-4.3848	-4.1148	0.81543	-1.6802	32.772	-3.546
119.46	-8.3199	43.122	-4.1375	0.8592	-1.6723	-0.13232	0.38062	0.15904	0.66022	-1.3176	3976.9	19.849	-3.7481	75.407	-32.135	71.088	70.923	20.48	-4.3848	-4.1148	0.81543	-1.6802	32.772	-3.546
119.48	-8.2478	43.107	-4.1381	0.8611	-1.6715	-0.127	0.381	0.1688	0.66022	-1.3176	3976.4	19.839	-3.7153	75.415	-32.297	71.096	70.923	20.48	-4.3848	-4.1148	0.81543	-1.6802	32.772	-3.546
119.5	-8.1742	43.093	-4.1387	0.86301	-1.6707	-0.12155	0.38045	0.17871	0.66022	-1.3176	3975.9	19.829	-3.6817	75.422	-32.46	71.103	70.923	20.48	-4.3848	-4.1148	0.81543	-1.6802	32.772	-3.546
119.53	-8.099	43.081	-4.1393	0.86491	-1.6697	-0.11598	0.37896	0.18875	0.66022	-1.3176	3975.4	19.821	-3.6474	75.43	-32.624	71.111	70.923	20.48	-4.3848	-4.1148	0.81543	-1.6802	32.772	-3.546
119.55	-8.0222	43.071	-4.1399	0.86679	-1.6688	-0.11027	0.37649	0.19891	0.66022	-1.3176	3974.9	19.813	-3.6124	75.438	-32.788	71.119	70.923	20.48	-4.3848	-4.1148	0.81543	-1.6802	32.772	-3.546
119.57	-7.944	43.063	-4.1404	0.86867	-1.6678	-0.10443	0.37304	0.20918	0.66022	-1.3176	3974.4	19.806	-3.5767	75.446	-32.953	71.127	70.923	20.48	-4.3848	-4.1148	0.81543	-1.6802	32.772	-3.546
119.59	-7.8643	43.057	-4.1409	0.87052	-1.6667	-0.098453	0.36857	0.21954	0.66022	-1.3176	3973.9	19.8	-3.5405	75.454	-33.118	71.135	70.923	20.48	-4.3848	-4.1148	0.81543	-1.6802	32.772	-3.546
119.61	-7.7834	43.054	-4.1414	0.87235	-1.6656	-0.092335	0.36308	0.22997	0.66022	-1.3176	3973.4	19.796	-3.5036	75.462	-33.284	71.144	70.923	20.48	-4.3848	-4.1148	0.81543	-1.6802	32.772	-3.546
119.64	-7.7011	43.052	-4.1419	0.87415	-1.6644	-0.086073	0.35655	0.24046	0.66022	-1.3176	3972.9	19.792	-3.4661	75.471	-33.45	71.152	70.923	20.48	-4.3848	-4.1148	0.81543	-1.6802	32.772	-3.546
119.66	-7.6176	43.053	-4.1423	0.87592	-1.6632	-0.079666	0.34898	0.25099	0.66022	-1.3176	3972.4	19.789	-3.4281	75.479	-33.617	71.161	70.923	20.48	-4.3848	-4.1148	0.81543	-1.6802	32.772	-3.546
119.68	-7.533	43.056	-4.1426	0.87764	-1.6619	-0.073111	0.34033	0.26155	0.66022	-1.3176	3971.9	19.787	-3.3896	75.488	-33.784	71.169	70.923	20.48	-4.3848	-4.1148	0.81543	-1.6802	32.772	-3.546
119.7	-7.4472	43.061	-4.143	0.87932	-1.6605	-0.066404	0.33062	0.27211	0.66022	-1.3176	3971.3	19.787	-3.3505	75.497	-33.951	71.178	70.923	20.48	-4.3848	-4.1148	0.81543	-1.6802	32.772	-3.546
119.71	-7.3605	43.069	-4.1433	0.88094	-1.6591	-0.059544	0.31984	0.28266	0.66022	-1.3176	3970.8	19.787	-3.3111	75.506	-34.118	71.187	70.923	20.48	-4.3848	-4.1148	0.81543	-1.6802	32.772	-3.546
119.73	-7.2728	43.079	-4.1436	0.88251	-1.6577	-0.052528	0.30797	0.29319	0.66022	-1.3176	3970.3	19.789	-3.2712	75.515	-34.285	71.197	70.923	20.48	-4.3848	-4.1148	0.81543	-1.6802	32.772	-3.546
119.75	-7.1842	43.092	-4.1438	0.88402	-1.6562	-0.045352	0.29503	0.30367	0.66022	-1.3176	3969.8	19.791	-3.2309	75.524	-34.452	71.206	70.923	20.48	-4.3848	-4.1148	0.81543	-1.6802	32.772	-3.546
119.77	-7.0948	43.107	-4.144	0.88546	-1.6547	-0.038016	0.281	0.31408	0.66022	-1.3176	3969.3	19.795	-3.1903	75.533	-34.619	71.215	70.923	20.48	-4.3848	-4.1148	0.81543	-1.6802	32.772	-3.546
119.78	-7.0047	43.124	-4.1442	0.88683	-1.6531	-0.030517	0.2659	0.32442	0.66022	-1.3176	3968.8	19.8	-3.1493	75.543	-34.786	71.225	70.923	20.48	-4.3848	-4.1148	0.81543	-1.6802	32.772	-3.546
119.8	-6.914	43.144	-4.1443	0.88812	-1.6514	-0.022853	0.24973	0.33465	0.66022	-1.3176	3968.2	19.806	-3.1081	75.552	-34.952	71.234	70.923	20.48	-4.3848	-4.1148	0.81543	-1.6802	32.772	-3.546
119.81	-6.8227	43.166	-4.1444	0.88933	-1.6497	-0.015022	0.23249	0.34477	0.66022	-1.3176	3967.7	19.813	-3.0666	75.562	-35.118	71.244	70.923	20.48	-4.3848	-4.1148	0.81543	-1.6802	32.772	-3.546
119.83	-6.7309	43.19	-4.1445	0.89044	-1.648	-0.0070234	0.2142	0.35475	0.66022	-1.3176	3967.2	19.821	-3.0249	75.572	-35.284	71.253	70.923	20.48	-4.3848	-4.1148	0.81543	-1.6802	32.772	-3.546
119.84	-6.6386	43.218	-4.1445	0.89147	-1.6462	0.0011445	0.19488	0.36457	0.66022	-1.3176	3966.7	19.831	-2.983	75.582	-35.45	71.263	70.923	20.48	-4.3848	-4.1148	0.81543	-1.6802	32.772	-3.546
119.85	-6.5461	43.247	-4.1445	0.89239	-1.6443	0.0094824	0.17453	0.37422	0.66022	-1.3176	3966.2	19.841	-2.941	75.591	-35.615	71.273	70.923	20.48	-4.3848	-4.1148	0.81543	-1.6802	32.772	-3.546
119.86	-6.4532	43.279	-4.1444	0.89321	-1.6424	0.01799	0.15317	0.38369	0.66022	-1.3176	3965.6	19.853	-2.8989	75.601	-35.78	71.283	70.923	20.48	-4.3848	-4.1148	0.81543	-1.6802	32.772	-3.546
119.87	-6.3602	43.313	-4.1443	0.89392	-1.6405	0.026669	0.13083	0.39294	0.66022	-1.3176	3965.1	19.866	-2.8567	75.611	-35.944	71.293	70.923	20.48	-4.3848	-4.1148	0.81543	-1.6802	32.772	-3.546
119.88	-6.2671	43.35	-4.1442	0.89452	-1.6385	0.035516	0.10753	0.40197	0.66022	-1.3176	3964.6	19.88	-2.8145	75.622	-36.107	71.303	70.923	20.48	-4.3848	-4.1148	0.81543	-1.6802	32.772	-3.546
119.89	-6.174	43.388	-4.144	0.89499	-1.6365	0.044533	0.083292	0.41075	0.66022	-1.3176	3964.0	19.895	-2.7723	75.632	-36.269	71.313	70.923	20.48	-4.3848	-4.1148	0.81543	-1.6802	32.772	-3.546
119.9	-6.0809	43.43	-4.1437	0.89535	-1.6344	0.053716	0.058147	0.41927	0.66022	-1.3176	3963.5	19.911	-2.7301	75.642	-36.431	71.324	70.923	20.48	-4.3848	-4.1148	0.81543	-1.6802	32.772	-3.546
119.91	-5.988	43.473	-4.1434	0.89557	-1.6323	0.063065	0.032123	0.42752	0.66022	-1.3176	3963.0	19.928	-2.6879	75.652	-36.592	71.334	70.923	20.48	-4.3848	-4.1148	0.81543	-1.6802	32.772	-3.546
119.91	-5.8953	43.519	-4.1431	0.89567	-1.6301	0.072576	0.0052548	0.43547	0.66022	-1.3176	3962.4	19.947	-2.6459	75.663	-36.753	71.344	70.923	20.48	-4.3848	-4.1148	0.81543	-1.6802	32.772	-3.546
119.92	-5.8028	43.567	-4.1427	0.89563	-1.6279	0.082246	-0.022424	0.44312	0.66022	-1.3176	3961.9	19.966	-2.604	75.673	-36.912	71.355	70.923	20.48	-4.3848	-4.1148	0.81543	-1.6802	32.772	-3.546
119.93	-5.7107	43.617	-4.1423	0.89544	-1.6257	0.092071	-0.050875	0.45043	0.66022	-1.3176	3961.4	19.986	-2.5623	75.683	-37.07	71.365	70.923	20.48	-4.3848	-4.1148	0.81543	-1.6802	32.772	-3.546
119.93	-5.619	43.669	-4.1418	0.89512	-1.6234	0.1043	-0.079001	0.45713	0.66022	-1.3176	3960.8	20.008	-2.5208	75.694	-37.228	71.375	70.923	20.48	-4.3848	-4.1148	0.81543	-1.6802	32.772	-3.546
119.93	-5.5278	43.723	-4.1412	0.89465	-1.6211	0.12086	-0.10751	0.46284	0.66022	-1.3176	3960.3	20.03	-2.4795	75.704	-37.384	71.386	70.923	20.48	-4.3848	-4.1148	0.81543	-1.6802	32.772	-3.546
119.94	-5.4372	43.779	-4.1406	0.89404	-1.6188	0.13756	-0.13673	0.46806	0.66022	-1.3176	3959.8	20.053	-2.4385	75.715	-37.539	71.396	70.923	20.48	-4.3848	-4.1148	0.81543	-1.6802	32.772	-3.546
119.94	-5.3472	43.836	-4.1398	0.89328	-1.6165	0.15438	-0.16662	0.47278	0.66022	-1.3176	3959.2	20.077	-2.3978	75.725	-37.694	71.407	70.923	20.48	-4.3848	-4.1148	0.81543	-1.6802	32.772	-3.546
119.94	-5.2579	43.896	-4.139	0.89237	-1.6141	0.17127	-0.19713	0.47697	0.66022	-1.3176	3958.7	20.102	-2.3574	75.736	-37.847	71.417	70.923	20.48	-4.3848	-4.1148	0.81543	-1.6802	32.772	-3.546
119.94	-5.1693	43.957	-4.1381	0.89131	-1.6117	0.18823	-0.22821	0.48062	0.66022	-1.3176	3958.1	20.128	-2.3173	75.746	-37.998	71.428	70.923	20.48	-4.3848	-4.1148	0.81543	-1.6802	32.772	-3.546
119.94	-5.0814	44.02	-4.1371	0.89009	-1.6093	0.20522	-0.25981	0.48372	0.66022	-1.3176	3957.6	20.154	-2.2776	75.757	-38.149	71.438	70.923	20.48	-4.3848	-4.1148	0.81543	-1.6802	32.772	-3.546
119.94	-4.9944	44.085	-4.1361	0.88871	-1.6068	0.22221	-0.29188	0.48627	0.66022	-1.3176	3957.0	20.182	-2.2383	75.767	-38.298	71.449	70.923	20.48	-4.3848	-4.1148	0.81543	-1.6802	32.772	-3.546
119.94	-4.9083	44.151	-4.1349	0.88717	-1.6044	0.23917	-0.32437	0.48823	0.66022	-1.3176	3956.5	20.21	-2.1993	75.778	-38.446	71.459	70.923	20.48	-4.3848	-4.1148	0.81543	-1.6802	32.772	-3.546
119.93	-4.823	44.218	-4.1337	0.88547	-1.602	0.25608	-0.35723	0.48962	0.66022	-1.3176	3956.0	20.239	-2.1608	75.788	-38.593	71.47	70.923	20.48	-4.3848	-4.1148	0.81543	-1.6802	32.772	-3.546
119.93	-4.7387	44.287	-4.1323	0.8836	-1.5995	0.2729	-0.3904	0.49043	0.66022	-1.3176	3955.4	20.268	-2.1228	75.799	-38.738	71.48	70.923	20.48	-4.3848	-4.1148	0.81543	-1.6802	32.772	-3.546
119.93	-4.6554	44.357	-4.1309	0.88156	-1.5971	0.28962	-0.42382	0.49063	0.66022	-1.3176	3954.9	20.298	-2.0851	75.809	-38.882	71.491	70.923	20.48	-4.3848	-4.1148	0.81543	-1.6802	32.772	-3.546
119.92	-4.5731	44.429	-4.1295	0.87936	-1.5946	0.3062	-0.45744	0.49024	0.66022	-1.3176	3954.3	20.329	-2.048	75.82	-39.024	71.501	70.923	20.48	-4.3848	-4.1148	0.81543	-1.6802	32.772	-3.546
119.92	-4.4919	44.501	-4.1279	0.87699	-1.5922	0.32261	-0.4912	0.48925	0.66022	-1.3176	3953.8	20.36	-2.0113	75.83	-39.165	71.512	70.923	20.48	-4.3848	-4.1148	0.81543	-1.6802	32.772	-3.546
119.91	-4.4117	44.575	-4.1262	0.87445	-1.5897	0.33919	-0.52584	0.48762	0.66022	-1.3176	3953.2	20.392	-1.9751	75.841	-39.304	71.522	70.923	20.48	-4.3848	-4.1148	0.81543	-1.6802	32.772	-3.546
119.91	-4.3326	44.649	-4.1245	0.87173	-1.5873	0.3557	-0.56083	0.48536	0.66022	-1.3176	3952.7	20.424	-1.9394	75.851	-39.441	71.533	70.923	20.48	-4.3848	-4.1148	0.81543	-1.6802	32.772	-3.546
119.9	-4.2546	44.724	-4.1227	0.86884	-1.5849	0.37195	-0.59576	0.48247	0.66022	-1.3176	3952.1	20.456	-1.9042	75.862	-39.577	71.543	70.923	20.48	-4.3848	-4.1148	0.81543	-1.6802	32.772	-3.546
119.89	-4.1778	44.8	-4.1208	0.86577	-1.5825	0.38791	-0.63055	0.47896	0.66022	-1.3176	3951.5	20.489	-1.8696	75.872	-39.711	71.553	70.923	20.48	-4.3848	-4.1148	0.81543	-1.6802	32.772	-3.546
119.88	-4.1022	44.877	-4.1188	0.86253	-1.5801	0.40355	-0.66515	0.47483	0.66022	-1.3176	3951.0	20.523	-1.8355	75.882	-39.843	71.564	70.923	20.48	-4.3848	-4.1148	0.81543	-1.6802	32.772	-3.546
119.88	-4.0277	44.954	-4.1167	0.85912	-1.5777	0.41886	-0.69951	0.4701	0.66022	-1.3176	3950.4	20.556	-1.8019	75.893	-39.974	71.574	70.923	20.48	-4.3848	-4.1148	0.81543	-1.6802	32.772	-3.546
119.87	-3.9543	45.032	-4.1146	0.85554	-1.5754	0.43379	-0.73356	0.46475	0.66022	-1.3176	3949.9	20.59	-1.7688	75.903	-40.102	71.584	70.923	20.48	-4.3848	-4.1148	0.81543	-1.6802	32.772	-3.546
119.86	-3.8822	45.11	-4.1124	0.85179	-1.5731	0.44834	-0.76724	0.45881	0.66022	-1.3176	3949.3	20.624	-1.7363	75.913	-40.229	71.595	70.923	20.48	-4.3848	-4.1148	0.81543	-1.6802	32.772	-3.546
119.85	-3.8113	45.188	-4.1101	0.84787	-1.5708	0.46247	-0.80051	0.45228	0.66022	-1.3176	3948.8	20.658	-1.7043	75.923	-40.354	71.605	70.923	20.48	-4.3848	-4.1148	0.81543	-1.6802	32.772	-3.546
119.84	-3.7415	45.267	-4.1078	0.84378	-1.5685	0.47615	-0.8333	0.44517	0.66022	-1.3176	3948.2	20.693	-1.6729	75.934	-40.477	71.615	70.923	20.48	-4.3848	-4.1148	0.81543	-1.6802	32.772	-3.546
119.83	-3.6729	45.345	-4.1054	0.83953	-1.5663	0.48938	-0.86556	0.43749	0.66022	-1.3176	3947.6	20.727	-1.642	75.944	-40.598	71.625	70.923	20.48	-4.3848	-4.1148	0.81543	-1.6802	32.772	-3.546
119.82	-3.6055	45.424	-4.1029	0.83513	-1.5642	0.50212	-0.89724	0.42926	0.66022	-1.3176	3947.1	20.761	-1.6117	75.954	-40.716	71.635	70.923	20.48	-4.3848	-4.1148	0.81543	-1.6802	32.772	-3.546
119.81	-3.5393	45.502	-4.1003	0.83056	-1.562	0.51435	-0.9283	0.42048	0.66022	-1.3176	3946.5	20.796	-1.5818	75.964	-40.833	71.646	70.923	20.48	-4.3848	-4.1148	0.81543	-1.6802	32.772	-3.546
119.8	-3.4742	45.581	-4.0977	0.82585	-1.56	0.52606	-0.95867	0.41118	0.66022	-1.3176	3945.9	20.83	-1.5525	75.974	-40.948	71.656	70.923	20.48	-4.3848	-4.1148	0.81543	-1.6802	32.772	-3.546
119.79	-3.4102	45.659	-4.0951	0.82098	-1.5579	0.54076	-0.98856	0.40158	0.66022	-1.3176	3945.4	20.864	-1.5238	75.984	-41.06	71.666	70.923	20.48	-4.3848	-4.1148	0.81543	-1.6802	32.772	-3.546
119.78	-3.3474	45.737	-4.0923	0.81596	-1.556	0.55606	-1.0178	0.39156	0.66022	-1.3176	3944.8	20.898	-1.4955	75.994	-41.171	71.676	70.923	20.48	-4.3848	-4.1148	0.81543	-1.6802	32.772	-3.546
119.77	-3.2857	45.814	-4.0895	0.8108	-1.554	0.57083	-1.0456	0.38107	0.66022	-1.3176	3944.2	20.932	-1.4677	76.004	-41.279	71.686	70.923	20.48	-4.3848	-4.1148	0.81543	-1.6802	32.772	-3.546
119.76	-3.2251	45.891	-4.0866	0.80551	-1.5521	0.58503	-1.0724	0.37012	0.66022	-1.3176	3943.7	20.966	-1.4405	76.014	-41.384	71.695	70.923	20.48	-4.3848	-4.1148	0.81543	-1.6802	32.772	-3.546
119.75	-3.1656	45.968	-4.0837	0.80008	-1.5503	0.59862	-1.0983	0.35874	0.66022	-1.3176	3943.1	20.999	-1.4137	76.023	-41.488	71.705	70.923	20.48	-4.3848	-4.1148	0.81543	-1.6802	32.772	-3.546
119.74	-3.1071	46.044	-4.0806	0.79452	-1.5486	0.61157	-1.1232	0.34694	0.66022	-1.3176	3942.5	21.033	-1.3874	76.033	-41.589	71.715	70.923	20.48	-4.3848	-4.1148	0.81543	-1.6802	32.772	-3.546
119.73	-3.0496	46.119	-4.0775	0.78885	-1.5469	0.62385	-1.1472	0.33474	0.66022	-1.3176	3942.0	21.066	-1.3615	76.043	-41.687	71.725	70.923	20.48	-4.3848	-4.1148	0.81543	-1.6802	32.772	-3.546
119.72	-2.993	46.193	-4.0744	0.78305	-1.5452	0.63543	-1.1702	0.32216	0.66022	-1.3176	3941.4	21.098	-1.3361	76.053	-41.783	71.735	70.923	20.48	-4.3848	-4.1148	0.81543	-1.6802	32.772	-3.546
119.71	-2.9374	46.267	-4.0712	0.77715	-1.5436	0.64628	-1.1922	0.30921	0.66022	-1.3176	3940.8	21.13	-1.3111	76.062	-41.877	71.744	70.923	20.48	-4.3848	-4.1148	0.81543	-1.6802	32.772	-3.546
119.71	-2.8827	46.339	-4.0679	0.77113	-1.5421	0.65638	-1.2132	0.29592	0.66022	-1.3176	3940.3	21.162	-1.2865	76.072	-41.968	71.754	70.923	20.48	-4.3848	-4.1148	0.81543	-1.6802	32.772	-3.546
119.7	-2.8289	46.411	-4.0646	0.76502	-1.5407	0.6657	-1.2331	0.2823	0.66022	-1.3176	3939.7	21.193	-1.2623	76.081	-42.057	71.764	70.923	20.48	-4.3848	-4.1148	0.81543	-1.6802	32.772	-3.546
119.69	-2.7759	46.482	-4.0613	0.75881	-1.5393	0.67421	-1.2519	0.26837	0.66022	-1.3176	3939.1	21.224	-1.2385	76.091	-42.143	71.773	70.923	20.48	-4.3848	-4.1148	0.81543	-1.6802	32.772	-3.546
119.68	-2.7236	46.552	-4.0579	0.7525	-1.538	0.68189	-1.2696	0.25416	0.66022	-1.3176	3938.5	21.255	-1.2151	76.1	-42.226	71.783	70.923	20.48	-4.3848	-4.1148	0.81543	-1.6802	32.772	-3.546
119.67	-2.6722	46.62	-4.0545	0.74611	-1.5368	0.68872	-1.2863	0.23967	0.66022	-1.3176	3938.0	21.284	-1.1919	76.11	-42.306	71.792	70.923	20.48	-4.3848	-4.1148	0.81543	-1.6802	32.772	-3.546
119.66	-2.6214	46.688	-4.051	0.73964	-1.5356	0.69469	-1.3018	0.22494	0.66022	-1.3176	3937.4	21.314	-1.1692	76.119	-42.384	71.802	70.923	20.48	-4.3848	-4.1148	0.81543	-1.6802	32.772	-3.546
119.65	-2.5713	46.754	-4.0475	0.73309	-1.5345	0.69978	-1.3162	0.20998	0.66022	-1.3176	3936.8	21.343	-1.1467	76.129	-42.459	71.811	70.923	20.48	-4.3848	-4.1148	0.81543	-1.6802	32.772	-3.546
119.65	-2.5219	46.819	-4.044	0.72648	-1.5335	0.70396	-1.3294	0.19481	0.66022	-1.3176	3936.2	21.371	-1.1245	76.138	-42.532	71.821	70.923	20.48	-4.3848	-4.1148	0.81543	-1.6802	32.772	-3.546
119.64	-2.473	46.882	-4.0405	0.7198	-1.5326	0.70723	-1.3416	0.17945	0.66022	-1.3176	3935.7	21.398	-1.1025	76.147	-42.601	71.83	70.923	20.48	-4.3848	-4.1148	0.81543	-1.6802	32.772	-3.546
119.63	-2.4247	46.945	-4.0369	0.71307	-1.5317	0.70958	-1.3526	0.16392	0.66022	-1.3176	3935.1	21.425	-1.0809	76.156	-42.668	71.839	70.923	20.48	-4.3848	-4.1148	0.81543	-1.6802	32.772	-3.546
119.63	-2.3768	47.006	-4.0334	0.70628	-1.5309	0.711	-1.3624	0.14824	0.66022	-1.3176	3934.5	21.452	-1.0594	76.166	-42.731	71.849	70.923	20.48	-4.3848	-4.1148	0.81543	-1.6802	32.772	-3.546
119.62	-2.3295	47.065	-4.0298	0.69944	-1.5302	0.71148	-1.3711	0.13244	0.66022	-1.3176	3933.9	21.477	-1.0382	76.175	-42.792	71.858	70.923	20.48	-4.3848	-4.1148	0.81543	-1.6802	32.772	-3.546
119.62	-2.2826	47.123	-4.0263	0.69257	-1.5296	0.71102	-1.3787	0.11652	0.66022	-1.3176	3933.3	21.502	-1.0171	76.184	-42.85	71.867	70.923	20.48	-4.3848	-4.1148	0.81543	-1.6802	32.772	-3.546
119.61	-2.236	47.18	-4.0227	0.68566	-1.5291	0.70961	-1.3852	0.10052	0.66022	-1.3176	3932.8	21.527	-0.99628	76.193	-42.905	71.877	70.923	20.48	-4.3848	-4.1148	0.81543	-1.6802	32.772	-3.546
119.61	-2.1898	47.236	-4.0192	0.67872	-1.5286	0.70725	-1.3905	0.084446	0.66022	-1.3176	3932.2	21.55	-0.97558	76.202	-42.957	71.886	70.923	20.48	-4.3848	-4.1148	0.81543	-1.6802	32.772	-3.546
119.6	-2.1439	47.289	-4.0157	0.67176	-1.5282	0.70395	-1.3948	0.068322	0.66022	-1.3176	3931.6	21.573	-0.95501	76.211	-43.006	71.895	70.923	20.48	-4.3848	-4.1148	0.81543	-1.6802	32.772	-3.546
119.6	-2.0983	47.342	-4.0121	0.66477	-1.5279	0.69972	-1.3979	0.052168	0.66022	-1.3176	3931.0	21.596	-0.93456	76.22	-43.051	71.904	70.923	20.48	-4.3848	-4.1148	0.81543	-1.6802	32.772	-3.546
119.6	-2.0528	47.393	-4.0087	0.65778	-1.5277	0.69454	-1.4	0.036	0.66022	-1.3176	3930.4	21.617	-0.91422	76.229	-43.094	71.913	70.923	20.48	-4.3848	-4.1148	0.81543	-1.6802	32.772	-3.546
119.59	-2.0076	47.442	-4.0052	0.65078	-1.5275	0.68844	-1.401	0.019839	0.66022	-1.3176	3929.9	21.638	-0.89397	76.238	-43.134	71.922	70.923	20.48	-4.3848	-4.1148	0.81543	-1.6802	32.772	-3.546
119.59	-1.9625	47.49	-4.0018	0.64377	-1.5275	0.68142	-1.4009	0.0037026	0.66022	-1.3176	3929.3	21.658	-0.87379	76.247	-43.17	71.931	70.923	20.48	-4.3848	-4.1148	0.81543	-1.6802	32.772	-3.546
119.59	-1.9175	47.536	-3.9984	0.63677	-1.5275	0.67349	-1.3998	-0.012392	0.66022	-1.3176	3928.7	21.678	-0.85366	76.256	-43.204	71.94	70.923	20.48	-4.3848	-4.1148	0.81543	-1.6802	32.772	-3.546
119.59	-1.8726	47.581	-3.995	0.62977	-1.5276	0.66467	-1.3977	-0.028427	0.66022	-1.3176	3928.1	21.696	-0.83358	76.265	-43.234	71.949	70.923	20.48	-4.3848	-4.1148	0.81543	-1.6802	32.772	-3.546
119.59	-1.8278	47.624	-3.9917	0.62279	-1.5278	0.65497	-1.3946	-0.044386	0.66022	-1.3176	3927.5	21.714	-0.81352	76.274	-43.261	71.958	70.923	20.48	-4.3848	-4.1148	0.81543	-1.6802	32.772	-3.546
119.59	-1.783	47.666	-3.9885	0.61583	-1.5281	0.64441	-1.3905	-0.060251	0.66022	-1.3176	3926.9	21.732	-0.79347	76.283	-43.286	71.967	70.923	20.48	-4.3848	-4.1148	0.81543	-1.6802	32.772	-3.546
119.59	-1.7381	47.706	-3.9853	0.60889	-1.5284	0.633	-1.3855	-0.076007	0.66022	-1.3176	3926.4	21.748	-0.77342	76.291	-43.306	71.976	70.923	20.48	-4.3848	-4.1148	0.81543	-1.6802	32.772	-3.546
119.59	-1.6932	47.745	-3.9822	0.60198	-1.5288	0.62077	-1.3795	-0.091637	0.66022	-1.3176	3925.8	21.764	-0.75335	76.3	-43.324	71.985	70.923	20.48	-4.3848	-4.1148	0.81543	-1.6802	32.772	-3.546
119.59	-1.6482	47.783	-3.9791	0.59509	-1.5293	0.60774	-1.3727	-0.10713	0.66022	-1.3176	3925.2	21.779	-0.73326	76.309	-43.339	71.994	70.923	20.48	-4.3848	-4.1148	0.81543	-1.6802	32.772	-3.546
119.59	-1.6032	47.819	-3.9761	0.58825	-1.5299	0.59392	-1.365	-0.12246	0.66022	-1.3176	3924.6	21.794	-0.71313	76.318	-43.35	72.003	70.923	20.48	-4.3848	-4.1148	0.81543	-1.6802	32.772	-3.546
119.6	-1.558	47.853	-3.9732	0.58145	-1.5305	0.57934	-1.3564	-0.13763	0.66022	-1.3176	3924.0	21.807	-0.69294	76.326	-43.358	72.012	70.923	20.48	-4.3848	-4.1148	0.81543	-1.6802	32.772	-3.546
119.6	-1.5126	47.886	-3.9703	0.57469	-1.5313	0.56403	-1.347	-0.15261	0.66022	-1.3176	3923.4	21.821	-0.6727	76.335	-43.364	72.02	70.923	20.48	-4.3848	-4.1148	0.81543	-1.6802	32.772	-3.546
119.6	-1.4671	47.918	-3.9675	0.56798	-1.5321	0.54802	-1.3367	-0.1674	0.66022	-1.3176	3922.8	21.833	-0.65239	76.344	-43.365	72.029	70.923	20.48	-4.3848	-4.1148	0.81543	-1.6802	32.772	-3.546
119.61	-1.4214	47.948	-3.9648	0.56132	-1.5329	0.53132	-1.3258	-0.18197	0.66022	-1.3176	3922.3	21.845	-0.632	76.352	-43.364	72.038	70.923	20.48	-4.3848	-4.1148	0.81543	-1.6802	32.772	-3.546
119.61	-1.3755	47.977	-3.9622	0.55472	-1.5339	0.51397	-1.3141	-0.19633	0.66022	-1.3176	3921.7	21.856	-0.61152	76.361	-43.36	72.047	70.923	20.48	-4.3848	-4.1148	0.81543	-1.6802	32.772	-3.546
119.62	-1.3294	48.004	-3.9597	0.54818	-1.5349	0.49599	-1.3016	-0.21045	0.66022	-1.3176	3921.1	21.867	-0.59096	76.369	-43.353	72.055	70.923	20.48	-4.3848	-4.1148	0.81543	-1.6802	32.772	-3.546
119.62	-1.2831	48.031	-3.9572	0.54171	-1.536	0.47741	-1.2885	-0.22433	0.66022	-1.3176	3920.5	21.877	-0.57029	76.378	-43.342	72.064	70.923	20.48	-4.3848	-4.1148	0.81543	-1.6802	32.772	-3.546
119.63	-1.2365	48.056	-3.9549	0.5353	-1.5371	0.45827	-1.2748	-0.23796	0.66022	-1.3176	3919.9	21.886	-0.54952	76.386	-43.329	72.073	70.923	20.48	-4.3848	-4.1148	0.81543	-1.6802	32.772	-3.546
119.63	-1.1896	48.08	-3.9527	0.52896	-1.5384	0.43859	-1.2604	-0.25132	0.66022	-1.3176	3919.3	21.895	-0.52864	76.395	-43.312	72.081	70.923	20.48	-4.3848	-4.1148	0.81543	-1.6802	32.772	-3.546
119.64	-1.1425	48.102	-3.9505	0.5227	-1.5397	0.4184	-1.2454	-0.26441	0.66022	-1.3176	3918.8	21.903	-0.50765	76.403	-43.292	72.09	70.923	20.48	-4.3848	-4.1148	0.81543	-1.6802	32.772	-3.546
119.65	-1.0952	48.124	-3.9485	0.51651	-1.541	0.39774	-1.2299	-0.27722	0.66022	-1.3176	3918.2	21.911	-0.48655	76.412	-43.27	72.099	70.923	20.48	-4.3848	-4.1148	0.81543	-1.6802	32.772	-3.546
119.66	-1.0475	48.144	-3.9465	0.5104	-1.5424	0.37663	-1.2138	-0.28974	0.66022	-1.3176	3917.6	21.918	-0.46533	76.42	-43.244	72.107	70.923	20.48	-4.3848	-4.1148	0.81543	-1.6802	32.772	-3.546
119.66	-0.99959	48.163	-3.9447	0.50437	-1.5439	0.35511	-1.1972	-0.30197	0.66022	-1.3176	3917.0	21.924	-0.44399	76.429	-43.216	72.116	70.923	20.48	-4.3848	-4.1148	0.81543	-1.6802	32.772	-3.546
119.67	-0.95139	48.181	-3.943	0.49843	-1.5454	0.33321	-1.1802	-0.31389	0.66022	-1.3176	3916.4	21.93	-0.42253	76.437	-43.184	72.124	70.923	20.48	-4.3848	-4.1148	0.81543	-1.6802	32.772	-3.546
119.68	-0.90292	48.198	-3.9414	0.49257	-1.547	0.31095	-1.1627	-0.3255	0.66022	-1.3176	3915.8	21.936	-0.40096	76.445	-43.15	72.133	70.923	20.48	-4.3848	-4.1148	0.81543	-1.6802	32.772	-3.546
119.69	-0.85417	48.215	-3.9399	0.4868	-1.5487	0.28837	-1.1447	-0.33679	0.66022	-1.3176	3915.2	21.941	-0.37927	76.453	-43.113	72.141	70.923	20.48	-4.3848	-4.1148	0.81543	-1.6802	32.772	-3.546
119.7	-0.80516	48.23	-3.9385	0.48112	-1.5504	0.2655	-1.1264	-0.34776	0.66022	-1.3176	3914.7	21.946	-0.35747	76.462	-43.073	72.15	70.923	20.48	-4.3848	-4.1148	0.81543	-1.6802	32.772	-3.546
119.71	-0.75588	48.244	-3.9372	0.47554	-1.5522	0.24238	-1.1077	-0.35841	0.66022	-1.3176	3914.1	21.95	-0.33556	76.47	-43.03	72.158	70.923	20.48	-4.3848	-4.1148	0.81543	-1.6802	32.772	-3.546
119.72	-0.70635	48.257	-3.9361	0.47005	-1.554	0.21903	-1.0882	-0.36873	0.66022	-1.3176	3913.5	21.954	-0.31354	76.478	-42.985	72.166	70.923	20.48	-4.3848	-4.1148	0.81543	-1.6802	32.772	-3.546
119.73	-0.65658	48.27	-3.935	0.46466	-1.5559	0.19548	-1.0683	-0.37871	0.66022	-1.3176	3912.9	21.957	-0.29141	76.486	-42.937	72.175	70.923	20.48	-4.3848	-4.1148	0.81543	-1.6802	32.772	-3.546
119.74	-0.60658	48.282	-3.9341	0.45936	-1.5578	0.17177	-1.0483	-0.38834	0.66022	-1.3176	3912.3	21.961	-0.26919	76.494	-42.886	72.183	70.923	20.48	-4.3848	-4.1148	0.81543	-1.6802	32.772	-3.546
119.75	-0.55636	48.293	-3.9333	0.45417	-1.5597	0.14792	-1.028	-0.39763	0.66022	-1.3176	3911.7	21.963	-0.24688	76.502	-42.833	72.191	70.923	20.48	-4.3848	-4.1148	0.81543	-1.6802	32.772	-3.546
119.76	-0.50593	48.303	-3.9326	0.44908	-1.5618	0.12397	-1.0075	-0.40658	0.66022	-1.3176	3911.1	21.966	-0.22448	76.511	-42.777	72.199	70.923	20.48	-4.3848	-4.1148	0.81543	-1.6802	32.772	-3.546
119.77	-0.45533	48.312	-3.9321	0.4441	-1.5638	0.09994	-0.98678	-0.41518	0.66022	-1.3176	3910.6	21.968	-0.202	76.519	-42.718	72.208	70.923	20.48	-4.3848	-4.1148	0.81543	-1.6802	32.772	-3.546
119.78	-0.40455	48.321	-3.9316	0.43922	-1.5659	0.07586	-0.96596	-0.42343	0.66022	-1.3176	3910.0	21.97	-0.17946	76.526	-42.658	72.216	70.923	20.48	-4.3848	-4.1148	0.81543	-1.6802	32.772	-3.546
119.79	-0.35363	48.33	-3.9313	0.43444	-1.568	0.051758	-0.94502	-0.43134	0.66022	-1.3176	3909.4	21.971	-0.15685	76.534	-42.594	72.224	70.923	20.48	-4.3848	-4.1148	0.81543	-1.6802	32.772	-3.546
119.8	-0.30257	48.338	-3.9311	0.42977	-1.5702	0.02766	-0.92398	-0.43891	0.66022	-1.3176	3908.8	21.973	-0.13419	76.542	-42.529	72.232	70.923	20.48	-4.3848	-4.1148	0.81543	-1.6802	32.772	-3.546
119.82	-0.25142	48.345	-3.931	0.4252	-1.5724	0.0035933	-0.90287	-0.44613	0.66022	-1.3176	3908.2	21.974	-0.11149	76.55	-42.461	72.24	70.923	20.48	-4.3848	-4.1148	0.81543	-1.6802	32.772	-3.546
119.83	-0.20018	48.352	-3.9311	0.42074	-1.5747	-0.020418	-0.88171	-0.45301	0.66022	-1.3176	3907.6	21.975	-0.088763	76.558	-42.391	72.248	70.923	20.48	-4.3848	-4.1148	0.81543	-1.6802	32.772	-3.546
119.84	-0.14889	48.358	-3.9312	0.41638	-1.577	-0.044349	-0.86051	-0.45954	0.66022	-1.3176	3907.1	21.975	-0.066012	76.566	-42.319	72.256	70.923	20.48	-4.3848	-4.1148	0.81543	-1.6802	32.772	-3.546
119.85	-0.097562	48.364	-3.9315	0.41213	-1.5793	-0.068176	-0.83931	-0.46574	0.66022	-1.3176	3906.5	21.976	-0.043252	76.573	-42.245	72.264	70.923	20.48	-4.3848	-4.1148	0.81543	-1.6802	32.772	-3.546
119.86	-0.046235	48.369	-3.9319	0.40799	-1.5816	-0.091877	-0.81811	-0.47161	0.66022	-1.3176	3905.9	21.976	-0.020495	76.581	-42.168	72.272	70.923	20.48	-4.3848	-4.1148	0.81543	-1.6802	32.772	-3.546
119.87	0.0050653	48.375	-3.9324	0.40395	-1.584	-0.11538	-0.79701	-0.47714	0.66022	-1.3176	3905.3	21.976	0.0022451	76.589	-42.09	72.279	70.923	20.48	-4.3848	-4.1148	0.81543	-1.6802	32.772	-3.546
119.89	0.056311	48.38	-3.9331	0.40002	-1.5864	-0.13827	-0.77656	-0.48236	0.66022	-1.3176	3904.7	21.976	0.024957	76.596	-42.01	72.287	70.923	20.48	-4.3848	-4.1148	0.81543	-1.6802	32.772	-3.546
119.9	0.10747	48.384	-3.9338	0.39619	-1.5888	-0.15794	-0.75614	-0.487	0.66022	-1.3176	3904.2	21.976	0.047626	76.603	-41.928	72.295	70.923	20.48	-4.3848	-4.1148	0.81543	-1.6802	32.772	-3.546
119.91	0.15852	48.389	-3.9347	0.39246	-1.5913	-0.17563	-0.7358	-0.49118	0.66022	-1.3176	3903.6	21.976	0.07024	76.611	-41.844	72.302	70.923	20.48	-4.3848	-4.1148	0.81543	-1.6802	32.772	-3.546
119.92	0.20942	48.393	-3.9356	0.38883	-1.5937	-0.19317	-0.71557	-0.49506	0.66022	-1.3176	3903.0	21.976	0.092787	76.618	-41.758	72.31	70.923	20.48	-4.3848	-4.1148	0.81543	-1.6802	32.772	-3.546
119.93	0.26015	48.397	-3.9366	0.3853	-1.5962	-0.21055	-0.69548	-0.49865	0.66022	-1.3176	3902.4	21.976	0.11525	76.626	-41.671	72.317	70.923	20.48	-4.3848	-4.1148	0.81543	-1.6802	32.772	-3.546
119.94	0.31068	48.401	-3.9377	0.38187	-1.5987	-0.22776	-0.67552	-0.50196	0.66022	-1.3176	3901.8	21.976	0.13763	76.633	-41.582	72.325	70.923	20.48	-4.3848	-4.1148	0.81543	-1.6802	32.772	-3.546
119.95	0.36099	48.404	-3.9389	0.37855	-1.6012	-0.24478	-0.65572	-0.505	0.66022	-1.3176	3901.3	21.975	0.1599	76.64	-41.491	72.332	70.923	20.48	-4.3848	-4.1148	0.81543	-1.6802	32.772	-3.546
119.97	0.41104	48.408	-3.9401	0.37532	-1.6038	-0.26161	-0.63608	-0.50776	0.66022	-1.3176	3900.7	21.975	0.18205	76.647	-41.399	72.34	70.923	20.48	-4.3848	-4.1148	0.81543	-1.6802	32.772	-3.546
119.98	0.4608	48.412	-3.9415	0.37218	-1.6063	-0.27824	-0.61661	-0.51025	0.66022	-1.3176	3900.1	21.974	0.20407	76.654	-41.306	72.347	70.923	20.48	-4.3848	-4.1148	0.81543	-1.6802	32.772	-3.546
119.99	0.51024	48.415	-3.9429	0.36915	-1.6089	-0.29466	-0.59733	-0.51249	0.66022	-1.3176	3899.5	21.974	0.22595	76.661	-41.211	72.354	70.923	20.48	-4.3848	-4.1148	0.81543	-1.6802	32.772	-3.546
120.0	0.55934	48.418	-3.9444	0.36621	-1.6114	-0.31086	-0.57823	-0.51447	0.66022	-1.3176	3898.9	21.974	0.24766	76.668	-41.115	72.361	70.923	20.48	-4.3848	-4.1148	0.81543	-1.6802	32.772	-3.546
120.01	0.60806	48.422	-3.946	0.36337	-1.614	-0.32684	-0.55934	-0.5162	0.66022	-1.3176	3898.4	21.973	0.26921	76.675	-41.018	72.368	70.923	20.48	-4.3848	-4.1148	0.81543	-1.6802	32.772	-3.546
120.02	0.65637	48.425	-3.9477	0.36062	-1.6166	-0.34258	-0.54065	-0.51769	0.66022	-1.3176	3897.8	21.973	0.29058	76.682	-40.92	72.375	70.923	20.48	-4.3848	-4.1148	0.81543	-1.6802	32.772	-3.546
120.03	0.70423	48.429	-3.9495	0.35796	-1.6192	-0.35807	-0.52217	-0.51894	0.66022	-1.3176	3897.2	21.973	0.31174	76.688	-40.82	72.382	70.923	20.48	-4.3848	-4.1148	0.81543	-1.6802	32.772	-3.546
120.04	0.75163	48.432	-3.9513	0.3554	-1.6218	-0.37333	-0.5039	-0.51996	0.66022	-1.3176	3896.6	21.972	0.33269	76.695	-40.72	72.389	70.923	20.48	-4.3848	-4.1148	0.81543	-1.6802	32.772	-3.546
120.05	0.79853	48.436	-3.9532	0.35292	-1.6244	-0.38832	-0.48586	-0.52076	0.66022	-1.3176	3896.1	21.972	0.35342	76.701	-40.619	72.396	70.923	20.48	-4.3848	-4.1148	0.81543	-1.6802	32.772	-3.546
120.06	0.84489	48.439	-3.9552	0.35054	-1.627	-0.40306	-0.46804	-0.52133	0.66022	-1.3176	3895.5	21.972	0.37391	76.708	-40.516	72.403	70.923	20.48	-4.3848	-4.1148	0.81543	-1.6802	32.772	-3.546
120.07	0.89069	48.443	-3.9572	0.34824	-1.6296	-0.41754	-0.45045	-0.5217	0.66022	-1.3176	3894.9	21.972	0.39414	76.714	-40.413	72.409	70.923	20.48	-4.3848	-4.1148	0.81543	-1.6802	32.772	-3.546
120.08	0.93589	48.446	-3.9593	0.34603	-1.6322	-0.43175	-0.43309	-0.52186	0.66022	-1.3176	3894.3	21.972	0.41411	76.72	-40.31	72.416	70.923	20.48	-4.3848	-4.1148	0.81543	-1.6802	32.772	-3.546
120.09	0.98047	48.45	-3.9615	0.34391	-1.6348	-0.44568	-0.41596	-0.52182	0.66022	-1.3176	3893.8	21.971	0.43381	76.727	-40.205	72.422	70.923	20.48	-4.3848	-4.1148	0.81543	-1.6802	32.772	-3.546
120.1	1.0244	48.454	-3.9638	0.34187	-1.6374	-0.45934	-0.39907	-0.52159	0.66022	-1.3176	3893.2	21.971	0.4532	76.733	-40.101	72.429	70.923	20.48	-4.3848	-4.1148	0.81543	-1.6802	32.772	-3.546
120.11	1.0676	48.458	-3.9661	0.33992	-1.64	-0.47273	-0.38241	-0.52117	0.66022	-1.3176	3892.6	21.972	0.4723	76.739	-39.995	72.435	70.923	20.48	-4.3848	-4.1148	0.81543	-1.6802	32.772	-3.546
120.12	1.1102	48.461	-3.9685	0.33805	-1.6426	-0.48582	-0.36598	-0.52057	0.66022	-1.3176	3892.1	21.972	0.49107	76.745	-39.889	72.441	70.923	20.48	-4.3848	-4.1148	0.81543	-1.6802	32.772	-3.546
120.13	1.152	48.465	-3.971	0.33626	-1.6452	-0.49864	-0.34978	-0.5198	0.66022	-1.3176	3891.5	21.972	0.50952	76.75	-39.783	72.447	70.923	20.48	-4.3848	-4.1148	0.81543	-1.6802	32.772	-3.546
120.13	1.193	48.469	-3.9735	0.33455	-1.6478	-0.51117	-0.33382	-0.51885	0.66022	-1.3176	3890.9	21.972	0.52762	76.756	-39.676	72.453	70.923	20.48	-4.3848	-4.1148	0.81543	-1.6802	32.772	-3.546
120.14	1.2332	48.474	-3.9761	0.33292	-1.6504	-0.52341	-0.31809	-0.51774	0.66022	-1.3176	3890.3	21.972	0.54537	76.762	-39.57	72.459	70.923	20.48	-4.3848	-4.1148	0.81543	-1.6802	32.772	-3.546
120.15	1.2726	48.478	-3.9787	0.33137	-1.653	-0.53536	-0.30258	-0.51647	0.66022	-1.3176	3889.8	21.973	0.56276	76.767	-39.463	72.465	70.923	20.48	-4.3848	-4.1148	0.81543	-1.6802	32.772	-3.546
120.16	1.3111	48.482	-3.9814	0.32989	-1.6556	-0.54702	-0.2873	-0.51505	0.66022	-1.3176	3889.2	21.973	0.57977	76.773	-39.356	72.471	70.923	20.48	-4.3848	-4.1148	0.81543	-1.6802	32.772	-3.546
120.17	1.3488	48.486	-3.9842	0.32849	-1.6582	-0.55839	-0.27224	-0.51348	0.66022	-1.3176	3888.6	21.974	0.59638	76.778	-39.249	72.476	70.923	20.48	-4.3848	-4.1148	0.81543	-1.6802	32.772	-3.546
120.17	1.3856	48.491	-3.987	0.32717	-1.6607	-0.56947	-0.2574	-0.51177	0.66022	-1.3176	3888.1	21.974	0.6126	76.783	-39.142	72.482	70.923	20.48	-4.3848	-4.1148	0.81543	-1.6802	32.772	-3.546
120.18	1.4215	48.495	-3.9899	0.32592	-1.6633	-0.58025	-0.24278	-0.50992	0.66022	-1.3176	3887.5	21.975	0.62842	76.788	-39.035	72.487	70.923	20.48	-4.3848	-4.1148	0.81543	-1.6802	32.772	-3.546
120.19	1.4564	48.499	-3.9928	0.32474	-1.6658	-0.59074	-0.22836	-0.50794	0.66022	-1.3176	3886.9	21.976	0.64381	76.794	-38.928	72.493	70.923	20.48	-4.3848	-4.1148	0.81543	-1.6802	32.772	-3.546
120.19	1.4903	48.504	-3.9958	0.32364	-1.6684	-0.60094	-0.21416	-0.50583	0.66022	-1.3176	3886.4	21.976	0.65878	76.798	-38.822	72.498	70.923	20.48	-4.3848	-4.1148	0.81543	-1.6802	32.772	-3.546
120.2	1.5233	48.508	-3.9988	0.3226	-1.6709	-0.61086	-0.20015	-0.5036	0.66022	-1.3176	3885.8	21.977	0.6733	76.803	-38.716	72.503	70.923	20.48	-4.3848	-4.1148	0.81543	-1.6802	32.772	-3.546
120.21	1.5552	48.512	-4.0019	0.32163	-1.6734	-0.62048	-0.18633	-0.50124	0.66022	-1.3176	3885.2	21.978	0.68739	76.808	-38.61	72.508	70.923	20.48	-4.3848	-4.1148	0.81543	-1.6802	32.772	-3.546
120.21	1.5862	48.517	-4.005	0.32074	-1.6759	-0.62981	-0.17271	-0.49877	0.66022	-1.3176	3884.7	21.978	0.70102	76.813	-38.505	72.513	70.923	20.48	-4.3848	-4.1148	0.81543	-1.6802	32.772	-3.546
120.22	1.6161	48.521	-4.0082	0.31991	-1.6784	-0.63885	-0.15927	-0.49619	0.66022	-1.3176	3884.1	21.979	0.71419	76.817	-38.4	72.518	70.923	20.48	-4.3848	-4.1148	0.81543	-1.6802	32.772	-3.546
120.23	1.6449	48.526	-4.0114	0.31914	-1.6809	-0.64761	-0.146	-0.49351	0.66022	-1.3176	3883.6	21.98	0.72689	76.822	-38.296	72.523	70.923	20.48	-4.3848	-4.1148	0.81543	-1.6802	32.772	-3.546
120.23	1.6727	48.53	-4.0147	0.31845	-1.6833	-0.65608	-0.13291	-0.49071	0.66022	-1.3176	3883.0	21.981	0.73912	76.826	-38.193	72.528	70.923	20.48	-4.3848	-4.1148	0.81543	-1.6802	32.772	-3.546
120.24	1.6994	48.534	-4.018	0.31781	-1.6858	-0.66427	-0.11998	-0.48782	0.66022	-1.3176	3882.4	21.982	0.75087	76.83	-38.09	72.533	70.923	20.48	-4.3848	-4.1148	0.81543	-1.6802	32.772	-3.546
120.24	1.7249	48.538	-4.0213	0.31725	-1.6882	-0.67217	-0.10721	-0.48483	0.66022	-1.3176	3881.9	21.982	0.76213	76.834	-37.988	72.537	70.923	20.48	-4.3848	-4.1148	0.81543	-1.6802	32.772	-3.546
120.25	1.7494	48.542	-4.0247	0.31674	-1.6906	-0.6798	-0.094592	-0.48174	0.66022	-1.3176	3881.3	21.983	0.77291	76.839	-37.887	72.541	70.923	20.48	-4.3848	-4.1148	0.81543	-1.6802	32.772	-3.546
120.25	1.7728	48.546	-4.0281	0.3163	-1.693	-0.68715	-0.082118	-0.47857	0.66022	-1.3176	3880.7	21.984	0.78319	76.842	-37.787	72.546	70.923	20.48	-4.3848	-4.1148	0.81543	-1.6802	32.772	-3.546
120.26	1.795	48.55	-4.0316	0.31592	-1.6954	-0.69423	-0.069782	-0.4753	0.66022	-1.3176	3880.2	21.984	0.79297	76.846	-37.687	72.55	70.923	20.48	-4.3848	-4.1148	0.81543	-1.6802	32.772	-3.546
120.26	1.8161	48.553	-4.0351	0.3156	-1.6978	-0.70104	-0.057577	-0.47194	0.66022	-1.3176	3879.6	21.985	0.80225	76.85	-37.589	72.554	70.923	20.48	-4.3848	-4.1148	0.81543	-1.6802	32.772	-3.546
120.27	1.836	48.557	-4.0386	0.31534	-1.7001	-0.70757	-0.045496	-0.4685	0.66022	-1.3176	3879.1	21.986	0.81102	76.854	-37.492	72.558	70.923	20.48	-4.3848	-4.1148	0.81543	-1.6802	32.772	-3.546
120.27	1.8548	48.56	-4.0421	0.31515	-1.7024	-0.71384	-0.033533	-0.46497	0.66022	-1.3176	3878.5	21.986	0.81929	76.857	-37.396	72.562	70.923	20.48	-4.3848	-4.1148	0.81543	-1.6802	32.772	-3.546
120.28	1.8725	48.563	-4.0457	0.31501	-1.7048	-0.71985	-0.02168	-0.46137	0.66022	-1.3176	3878.0	21.987	0.82706	76.861	-37.302	72.566	70.923	20.48	-4.3848	-4.1148	0.81543	-1.6802	32.772	-3.546
120.28	1.889	48.566	-4.0493	0.31493	-1.7071	-0.72559	-0.0099309	-0.45768	0.66022	-1.3176	3877.4	21.987	0.83431	76.864	-37.208	72.57	70.923	20.48	-4.3848	-4.1148	0.81543	-1.6802	32.772	-3.546
120.29	1.9044	48.568	-4.053	0.31491	-1.7093	-0.73107	0.0017208	-0.45391	0.66022	-1.3176	3876.8	21.987	0.84106	76.867	-37.116	72.574	70.923	20.48	-4.3848	-4.1148	0.81543	-1.6802	32.772	-3.546
120.29	1.9186	48.57	-4.0567	0.31495	-1.7116	-0.7363	0.013282	-0.45007	0.66022	-1.3176	3876.3	21.987	0.8473	76.871	-37.026	72.577	70.923	20.48	-4.3848	-4.1148	0.81543	-1.6802	32.772	-3.546
120.3	1.9316	48.572	-4.0604	0.31504	-1.7138	-0.74128	0.024758	-0.44615	0.66022	-1.3176	3875.7	21.987	0.85303	76.874	-36.936	72.581	70.923	20.48	-4.3848	-4.1148	0.81543	-1.6802	32.772	-3.546
120.3	1.9436	48.574	-4.0641	0.31519	-1.7161	-0.74601	0.036156	-0.44215	0.66022	-1.3176	3875.2	21.987	0.85826	76.877	-36.849	72.584	70.923	20.48	-4.3848	-4.1148	0.81543	-1.6802	32.772	-3.546
120.31	1.9543	48.575	-4.0678	0.3154	-1.7183	-0.75049	0.047482	-0.43808	0.66022	-1.3176	3874.6	21.987	0.86299	76.879	-36.763	72.587	70.923	20.48	-4.3848	-4.1148	0.81543	-1.6802	32.772	-3.546
120.31	1.964	48.576	-4.0716	0.31567	-1.7204	-0.75473	0.058741	-0.43394	0.66022	-1.3176	3874.1	21.987	0.86721	76.882	-36.678	72.591	70.923	20.48	-4.3848	-4.1148	0.81543	-1.6802	32.772	-3.546
120.32	1.9725	48.576	-4.0754	0.31599	-1.7226	-0.75873	0.069939	-0.42971	0.66022	-1.3176	3873.5	21.986	0.87094	76.885	-36.595	72.594	70.923	20.48	-4.3848	-4.1148	0.81543	-1.6802	32.772	-3.546
120.32	1.9799	48.577	-4.0792	0.31637	-1.7247	-0.76249	0.081081	-0.42542	0.66022	-1.3176	3873.0	21.985	0.87417	76.888	-36.514	72.597	70.923	20.48	-4.3848	-4.1148	0.81543	-1.6802	32.772	-3.546
120.32	1.9862	48.576	-4.083	0.3168	-1.7269	-0.76602	0.092172	-0.42105	0.66022	-1.3176	3872.4	21.984	0.87692	76.89	-36.435	72.6	70.923	20.48	-4.3848	-4.1148	0.81543	-1.6802	32.772	-3.546
120.33	1.9913	48.576	-4.0868	0.31729	-1.7289	-0.76931	0.10322	-0.41661	0.66022	-1.3176	3871.8	21.983	0.87918	76.893	-36.358	72.603	70.923	20.48	-4.3848	-4.1148	0.81543	-1.6802	32.772	-3.546
120.33	1.9954	48.574	-4.0907	0.31783	-1.731	-0.77238	0.11422	-0.41209	0.66022	-1.3176	3871.3	21.982	0.88097	76.895	-36.282	72.606	70.923	20.48	-4.3848	-4.1148	0.81543	-1.6802	32.772	-3.546
120.34	1.9985	48.573	-4.0945	0.31843	-1.7331	-0.77522	0.12519	-0.4075	0.66022	-1.3176	3870.7	21.981	0.88228	76.898	-36.209	72.609	70.923	20.48	-4.3848	-4.1148	0.81543	-1.6802	32.772	-3.546
120.34	2.0004	48.571	-4.0984	0.31909	-1.7351	-0.77784	0.13612	-0.40283	0.66022	-1.3176	3870.2	21.979	0.88312	76.9	-36.137	72.611	70.923	20.48	-4.3848	-4.1148	0.81543	-1.6802	32.772	-3.546
120.35	2.0014	48.568	-4.1023	0.31979	-1.7371	-0.78025	0.14702	-0.39809	0.66022	-1.3176	3869.6	21.977	0.88351	76.902	-36.068	72.614	70.923	20.48	-4.3848	-4.1148	0.81543	-1.6802	32.772	-3.546
120.35	2.0013	48.565	-4.1062	0.32056	-1.7391	-0.78243	0.1579	-0.39328	0.66022	-1.3176	3869.1	21.975	0.88344	76.904	-36.0	72.617	70.923	20.48	-4.3848	-4.1148	0.81543	-1.6802	32.772	-3.546
120.36	2.0002	48.561	-4.1101	0.32137	-1.741	-0.7844	0.16875	-0.38838	0.66022	-1.3176	3868.5	21.973	0.88294	76.906	-35.935	72.619	70.923	20.48	-4.3848	-4.1148	0.81543	-1.6802	32.772	-3.546
120.36	1.9981	48.557	-4.1141	0.32224	-1.743	-0.78617	0.17958	-0.38341	0.66022	-1.3176	3868.0	21.97	0.882	76.908	-35.872	72.622	70.923	20.48	-4.3848	-4.1148	0.81543	-1.6802	32.772	-3.546
120.37	1.9951	48.553	-4.118	0.32317	-1.7449	-0.78772	0.19039	-0.37837	0.66022	-1.3176	3867.4	21.967	0.88063	76.91	-35.811	72.624	70.923	20.48	-4.3848	-4.1148	0.81543	-1.6802	32.772	-3.546
120.38	1.9911	48.547	-4.1219	0.32415	-1.7467	-0.78907	0.20118	-0.37324	0.66022	-1.3176	3866.9	21.964	0.87885	76.912	-35.752	72.627	70.923	20.48	-4.3848	-4.1148	0.81543	-1.6802	32.772	-3.546
120.38	1.9862	48.542	-4.1259	0.32518	-1.7486	-0.79022	0.21195	-0.36804	0.66022	-1.3176	3866.3	21.961	0.87666	76.914	-35.696	72.629	70.923	20.48	-4.3848	-4.1148	0.81543	-1.6802	32.772	-3.546
120.39	1.9804	48.535	-4.1299	0.32627	-1.7504	-0.79117	0.2227	-0.36275	0.66022	-1.3176	3865.8	21.957	0.87408	76.916	-35.642	72.631	70.923	20.48	-4.3848	-4.1148	0.81543	-1.6802	32.772	-3.546
120.39	1.9737	48.528	-4.1338	0.32741	-1.7522	-0.79192	0.23344	-0.35739	0.66022	-1.3176	3865.2	21.953	0.87111	76.917	-35.59	72.634	70.923	20.48	-4.3848	-4.1148	0.81543	-1.6802	32.772	-3.546
120.4	1.9662	48.521	-4.1378	0.3286	-1.754	-0.79248	0.24417	-0.35194	0.66022	-1.3176	3864.7	21.949	0.86777	76.919	-35.541	72.636	70.923	20.48	-4.3848	-4.1148	0.81543	-1.6802	32.772	-3.546
120.41	1.9578	48.512	-4.1417	0.32985	-1.7557	-0.79284	0.25487	-0.34641	0.66022	-1.3176	3864.2	21.945	0.86406	76.921	-35.494	72.638	70.923	20.48	-4.3848	-4.1148	0.81543	-1.6802	32.772	-3.546
120.41	1.9487	48.504	-4.1457	0.33115	-1.7575	-0.79302	0.26556	-0.3408	0.66022	-1.3176	3863.6	21.94	0.86001	76.922	-35.449	72.64	70.923	20.48	-4.3848	-4.1148	0.81543	-1.6802	32.772	-3.546
120.42	1.9388	48.494	-4.1497	0.3325	-1.7592	-0.79301	0.27623	-0.3351	0.66022	-1.3176	3863.1	21.935	0.85562	76.924	-35.407	72.642	70.923	20.48	-4.3848	-4.1148	0.81543	-1.6802	32.772	-3.546
120.43	1.9281	48.484	-4.1536	0.33391	-1.7608	-0.79281	0.28688	-0.32932	0.66022	-1.3176	3862.5	21.93	0.8509	76.926	-35.368	72.644	70.923	20.48	-4.3848	-4.1148	0.81543	-1.6802	32.772	-3.546
120.43	1.9168	48.474	-4.1576	0.33537	-1.7624	-0.79243	0.29751	-0.32345	0.66022	-1.3176	3862.0	21.924	0.84587	76.927	-35.331	72.646	70.923	20.48	-4.3848	-4.1148	0.81543	-1.6802	32.772	-3.546
120.44	1.9047	48.462	-4.1616	0.33689	-1.764	-0.79186	0.30811	-0.3175	0.66022	-1.3176	3861.4	21.918	0.84054	76.929	-35.297	72.648	70.923	20.48	-4.3848	-4.1148	0.81543	-1.6802	32.772	-3.546
120.45	1.892	48.45	-4.1655	0.33845	-1.7656	-0.79112	0.31868	-0.31145	0.66022	-1.3176	3860.9	21.912	0.83493	76.93	-35.265	72.65	70.923	20.48	-4.3848	-4.1148	0.81543	-1.6802	32.772	-3.546
120.46	1.8787	48.438	-4.1695	0.34007	-1.7672	-0.7902	0.32922	-0.30532	0.66022	-1.3176	3860.3	21.906	0.82904	76.932	-35.237	72.652	70.923	20.48	-4.3848	-4.1148	0.81543	-1.6802	32.772	-3.546
120.47	1.8648	48.425	-4.1734	0.34175	-1.7687	-0.7891	0.33972	-0.2991	0.66022	-1.3176	3859.8	21.899	0.82289	76.933	-35.21	72.654	70.923	20.48	-4.3848	-4.1148	0.81543	-1.6802	32.772	-3.546
120.47	1.8504	48.411	-4.1774	0.34347	-1.7702	-0.78783	0.35019	-0.29279	0.66022	-1.3176	3859.2	21.892	0.8165	76.935	-35.187	72.656	70.923	20.48	-4.3848	-4.1148	0.81543	-1.6802	32.772	-3.546
120.48	1.8354	48.397	-4.1813	0.34525	-1.7716	-0.78638	0.36061	-0.28639	0.66022	-1.3176	3858.7	21.885	0.80988	76.936	-35.166	72.658	70.923	20.48	-4.3848	-4.1148	0.81543	-1.6802	32.772	-3.546
120.49	1.8199	48.382	-4.1852	0.34708	-1.773	-0.78477	0.37098	-0.2799	0.66022	-1.3176	3858.2	21.877	0.80304	76.937	-35.148	72.66	70.923	20.48	-4.3848	-4.1148	0.81543	-1.6802	32.772	-3.546
120.5	1.804	48.366	-4.1891	0.34896	-1.7744	-0.78298	0.38129	-0.27331	0.66022	-1.3176	3857.6	21.869	0.796	76.939	-35.132	72.662	70.923	20.48	-4.3848	-4.1148	0.81543	-1.6802	32.772	-3.546
120.51	1.7877	48.35	-4.193	0.35089	-1.7757	-0.78102	0.39155	-0.26664	0.66022	-1.3176	3857.1	21.861	0.78877	76.94	-35.12	72.664	70.923	20.48	-4.3848	-4.1148	0.81543	-1.6802	32.772	-3.546
120.52	1.7709	48.333	-4.1969	0.35287	-1.7771	-0.77889	0.40174	-0.25987	0.66022	-1.3176	3856.5	21.853	0.78136	76.942	-35.11	72.666	70.923	20.48	-4.3848	-4.1148	0.81543	-1.6802	32.772	-3.546
120.53	1.7538	48.315	-4.2008	0.35491	-1.7783	-0.77659	0.41185	-0.25301	0.66022	-1.3176	3856.0	21.844	0.7738	76.943	-35.103	72.668	70.923	20.48	-4.3848	-4.1148	0.81543	-1.6802	32.772	-3.546
120.54	1.7364	48.297	-4.2047	0.35699	-1.7796	-0.77413	0.42189	-0.24606	0.66022	-1.3176	3855.4	21.835	0.7661	76.945	-35.098	72.67	70.923	20.48	-4.3848	-4.1148	0.81543	-1.6802	32.772	-3.546
120.55	1.7187	48.279	-4.2086	0.35913	-1.7808	-0.77149	0.43184	-0.23902	0.66022	-1.3176	3854.9	21.826	0.75826	76.946	-35.097	72.672	70.923	20.48	-4.3848	-4.1148	0.81543	-1.6802	32.772	-3.546
120.56	1.7007	48.26	-4.2124	0.36131	-1.782	-0.7687	0.44169	-0.23188	0.66022	-1.3176	3854.3	21.816	0.75032	76.948	-35.098	72.674	70.923	20.48	-4.3848	-4.1148	0.81543	-1.6802	32.772	-3.546
120.57	1.6825	48.24	-4.2163	0.36354	-1.7831	-0.76573	0.45145	-0.22465	0.66022	-1.3176	3853.8	21.806	0.74227	76.949	-35.103	72.676	70.923	20.48	-4.3848	-4.1148	0.81543	-1.6802	32.772	-3.546
120.58	1.6641	48.22	-4.2201	0.36582	-1.7842	-0.7626	0.46109	-0.21734	0.66022	-1.3176	3853.3	21.796	0.73414	76.951	-35.11	72.678	70.923	20.48	-4.3848	-4.1148	0.81543	-1.6802	32.772	-3.546
120.59	1.6455	48.2	-4.2239	0.36815	-1.7853	-0.75931	0.47062	-0.20992	0.66022	-1.3176	3852.7	21.786	0.72593	76.952	-35.12	72.68	70.923	20.48	-4.3848	-4.1148	0.81543	-1.6802	32.772	-3.546
120.61	1.6268	48.178	-4.2277	0.37053	-1.7863	-0.75585	0.48001	-0.20242	0.66022	-1.3176	3852.2	21.775	0.71767	76.954	-35.133	72.682	70.923	20.48	-4.3848	-4.1148	0.81543	-1.6802	32.772	-3.546
120.62	1.6081	48.157	-4.2314	0.37295	-1.7873	-0.75222	0.48928	-0.19483	0.66022	-1.3176	3851.6	21.765	0.70937	76.955	-35.148	72.684	70.923	20.48	-4.3848	-4.1148	0.81543	-1.6802	32.772	-3.546
120.63	1.5892	48.135	-4.2352	0.37542	-1.7883	-0.74843	0.4984	-0.18715	0.66022	-1.3176	3851.1	21.754	0.70104	76.957	-35.167	72.686	70.923	20.48	-4.3848	-4.1148	0.81543	-1.6802	32.772	-3.546
120.64	1.5703	48.112	-4.2389	0.37794	-1.7892	-0.74448	0.50736	-0.17938	0.66022	-1.3176	3850.5	21.742	0.6927	76.959	-35.188	72.689	70.923	20.48	-4.3848	-4.1148	0.81543	-1.6802	32.772	-3.546
120.65	1.5515	48.09	-4.2426	0.3805	-1.7901	-0.74035	0.51617	-0.17153	0.66022	-1.3176	3850.0	21.731	0.68436	76.961	-35.212	72.691	70.923	20.48	-4.3848	-4.1148	0.81543	-1.6802	32.772	-3.546
120.67	1.5326	48.066	-4.2463	0.3831	-1.7909	-0.73607	0.5248	-0.16359	0.66022	-1.3176	3849.4	21.719	0.67603	76.962	-35.239	72.693	70.923	20.48	-4.3848	-4.1148	0.81543	-1.6802	32.772	-3.546
120.68	1.5138	48.043	-4.25	0.38574	-1.7917	-0.73161	0.53325	-0.15556	0.66022	-1.3176	3848.9	21.707	0.66773	76.964	-35.269	72.696	70.923	20.48	-4.3848	-4.1148	0.81543	-1.6802	32.772	-3.546
120.69	1.4952	48.019	-4.2537	0.38843	-1.7925	-0.72699	0.54151	-0.14745	0.66022	-1.3176	3848.4	21.696	0.65947	76.966	-35.302	72.698	70.923	20.48	-4.3848	-4.1148	0.81543	-1.6802	32.772	-3.546
120.71	1.4766	47.995	-4.2573	0.39116	-1.7932	-0.7222	0.54956	-0.13926	0.66022	-1.3176	3847.8	21.683	0.65127	76.968	-35.338	72.7	70.923	20.48	-4.3848	-4.1148	0.81543	-1.6802	32.772	-3.546
120.72	1.4582	47.97	-4.2609	0.39393	-1.7939	-0.71724	0.55741	-0.131	0.66022	-1.3176	3847.3	21.671	0.64313	76.97	-35.376	72.703	70.923	20.48	-4.3848	-4.1148	0.81543	-1.6802	32.772	-3.546
120.73	1.44	47.945	-4.2644	0.39673	-1.7945	-0.71212	0.56503	-0.12265	0.66022	-1.3176	3846.7	21.659	0.63508	76.972	-35.418	72.706	70.923	20.48	-4.3848	-4.1148	0.81543	-1.6802	32.772	-3.546
120.75	1.4219	47.92	-4.268	0.39958	-1.7951	-0.70683	0.57242	-0.11423	0.66022	-1.3176	3846.2	21.646	0.62711	76.974	-35.462	72.708	70.923	20.48	-4.3848	-4.1148	0.81543	-1.6802	32.772	-3.546
120.76	1.4042	47.895	-4.2715	0.40246	-1.7956	-0.70136	0.57957	-0.10574	0.66022	-1.3176	3845.6	21.633	0.61925	76.977	-35.509	72.711	70.923	20.48	-4.3848	-4.1148	0.81543	-1.6802	32.772	-3.546
120.78	1.3866	47.87	-4.275	0.40537	-1.7961	-0.69573	0.58647	-0.097179	0.66022	-1.3176	3845.1	21.621	0.6115	76.979	-35.559	72.714	70.923	20.48	-4.3848	-4.1148	0.81543	-1.6802	32.772	-3.546
120.79	1.3694	47.844	-4.2785	0.40832	-1.7966	-0.68992	0.59347	-0.088548	0.66022	-1.3176	3844.5	21.608	0.60388	76.981	-35.611	72.716	70.923	20.48	-4.3848	-4.1148	0.81543	-1.6802	32.772	-3.546
120.81	1.3525	47.818	-4.2819	0.4113	-1.797	-0.68394	0.60023	-0.079847	0.66022	-1.3176	3844.0	21.595	0.5964	76.984	-35.666	72.719	70.923	20.48	-4.3848	-4.1148	0.81543	-1.6802	32.772	-3.546
120.82	1.3359	47.793	-4.2853	0.41432	-1.7974	-0.67778	0.6067	-0.07108	0.66022	-1.3176	3843.4	21.582	0.58906	76.986	-35.724	72.722	70.923	20.48	-4.3848	-4.1148	0.81543	-1.6802	32.772	-3.546
120.84	1.3196	47.767	-4.2887	0.41737	-1.7977	-0.67145	0.61288	-0.06225	0.66022	-1.3176	3842.9	21.569	0.58189	76.989	-35.785	72.725	70.923	20.48	-4.3848	-4.1148	0.81543	-1.6802	32.772	-3.546
120.85	1.3038	47.741	-4.292	0.42045	-1.798	-0.66494	0.61876	-0.05336	0.66022	-1.3176	3842.3	21.556	0.57488	76.992	-35.849	72.729	70.923	20.48	-4.3848	-4.1148	0.81543	-1.6802	32.772	-3.546
120.87	1.2884	47.715	-4.2953	0.42356	-1.7983	-0.65825	0.62433	-0.044413	0.66022	-1.3176	3841.8	21.543	0.56805	76.994	-35.915	72.732	70.923	20.48	-4.3848	-4.1148	0.81543	-1.6802	32.772	-3.546
120.88	1.2733	47.69	-4.2986	0.42669	-1.7985	-0.65139	0.62957	-0.035415	0.66022	-1.3176	3841.3	21.53	0.5614	76.997	-35.984	72.735	70.923	20.48	-4.3848	-4.1148	0.81543	-1.6802	32.772	-3.546
120.9	1.2587	47.664	-4.3018	0.42985	-1.7986	-0.64434	0.63449	-0.026368	0.66022	-1.3176	3840.7	21.517	0.55495	77.0	-36.055	72.738	70.923	20.48	-4.3848	-4.1148	0.81543	-1.6802	32.772	-3.546
120.91	1.2446	47.638	-4.305	0.43304	-1.7987	-0.63712	0.63906	-0.017277	0.66022	-1.3176	3840.2	21.504	0.5487	77.003	-36.13	72.742	70.923	20.48	-4.3848	-4.1148	0.81543	-1.6802	32.772	-3.546
120.93	1.231	47.613	-4.3082	0.43624	-1.7988	-0.62972	0.64328	-0.0081456	0.66022	-1.3176	3839.6	21.491	0.54266	77.006	-36.206	72.745	70.923	20.48	-4.3848	-4.1148	0.81543	-1.6802	32.772	-3.546
120.95	1.2178	47.588	-4.3113	0.43947	-1.7988	-0.62213	0.64713	0.0010206	0.66022	-1.3176	3839.1	21.478	0.53684	77.009	-36.286	72.749	70.923	20.48	-4.3848	-4.1148	0.81543	-1.6802	32.772	-3.546
120.96	1.2052	47.563	-4.3144	0.44271	-1.7988	-0.61436	0.65062	0.010217	0.66022	-1.3176	3838.5	21.465	0.53125	77.013	-36.368	72.753	70.923	20.48	-4.3848	-4.1148	0.81543	-1.6802	32.772	-3.546
120.98	1.1931	47.538	-4.3175	0.44598	-1.7987	-0.60641	0.65372	0.01944	0.66022	-1.3176	3838.0	21.452	0.52588	77.016	-36.452	72.757	70.923	20.48	-4.3848	-4.1148	0.81543	-1.6802	32.772	-3.546
120.99	1.1815	47.513	-4.3205	0.44925	-1.7986	-0.59828	0.65643	0.028683	0.66022	-1.3176	3837.4	21.439	0.52075	77.02	-36.539	72.76	70.923	20.48	-4.3848	-4.1148	0.81543	-1.6802	32.772	-3.546
121.01	1.1704	47.489	-4.3235	0.45254	-1.7984	-0.58997	0.65874	0.037941	0.66022	-1.3176	3836.9	21.427	0.51586	77.023	-36.629	72.764	70.923	20.48	-4.3848	-4.1148	0.81543	-1.6802	32.772	-3.546
121.03	1.16	47.465	-4.3264	0.45584	-1.7982	-0.58147	0.66065	0.047209	0.66022	-1.3176	3836.3	21.415	0.51122	77.027	-36.721	72.769	70.923	20.48	-4.3848	-4.1148	0.81543	-1.6802	32.772	-3.546
121.04	1.15	47.442	-4.3293	0.45914	-1.798	-0.57279	0.66214	0.056481	0.66022	-1.3176	3835.8	21.402	0.50682	77.031	-36.815	72.773	70.923	20.48	-4.3848	-4.1148	0.81543	-1.6802	32.772	-3.546
121.06	1.1407	47.418	-4.3321	0.46246	-1.7976	-0.56393	0.6632	0.065751	0.66022	-1.3176	3835.2	21.39	0.50269	77.035	-36.912	72.777	70.923	20.48	-4.3848	-4.1148	0.81543	-1.6802	32.772	-3.546
121.07	1.132	47.396	-4.3349	0.46578	-1.7973	-0.55489	0.66384	0.075014	0.66022	-1.3176	3834.6	21.378	0.49881	77.039	-37.011	72.781	70.923	20.48	-4.3848	-4.1148	0.81543	-1.6802	32.772	-3.546
121.09	1.1238	47.374	-4.3377	0.4691	-1.7969	-0.54566	0.66403	0.084263	0.66022	-1.3176	3834.1	21.367	0.49519	77.043	-37.112	72.786	70.923	20.48	-4.3848	-4.1148	0.81543	-1.6802	32.772	-3.546
121.11	1.1163	47.352	-4.3404	0.47242	-1.7965	-0.53626	0.66378	0.093492	0.66022	-1.3176	3833.5	21.355	0.49183	77.047	-37.216	72.79	70.923	20.48	-4.3848	-4.1148	0.81543	-1.6802	32.772	-3.546
121.12	1.1093	47.331	-4.343	0.47573	-1.796	-0.52668	0.66308	0.10269	0.66022	-1.3176	3833.0	21.344	0.48874	77.051	-37.322	72.795	70.923	20.48	-4.3848	-4.1148	0.81543	-1.6802	32.772	-3.546
121.14	1.1029	47.31	-4.3456	0.47905	-1.7954	-0.51692	0.66192	0.11186	0.66022	-1.3176	3832.4	21.333	0.48591	77.055	-37.431	72.8	70.923	20.48	-4.3848	-4.1148	0.81543	-1.6802	32.772	-3.546
121.16	1.0972	47.29	-4.3482	0.48235	-1.7948	-0.50699	0.66029	0.12099	0.66022	-1.3176	3831.9	21.322	0.48336	77.06	-37.541	72.805	70.923	20.48	-4.3848	-4.1148	0.81543	-1.6802	32.772	-3.546
121.17	1.0921	47.271	-4.3507	0.48565	-1.7942	-0.49688	0.6582	0.13008	0.66022	-1.3176	3831.3	21.312	0.48107	77.065	-37.654	72.81	70.923	20.48	-4.3848	-4.1148	0.81543	-1.6802	32.772	-3.546
121.19	1.0876	47.252	-4.3532	0.48893	-1.7935	-0.48659	0.65564	0.13911	0.66022	-1.3176	3830.8	21.301	0.47905	77.069	-37.768	72.815	70.923	20.48	-4.3848	-4.1148	0.81543	-1.6802	32.772	-3.546
121.2	1.0836	47.234	-4.3556	0.4922	-1.7928	-0.47614	0.6526	0.14808	0.66022	-1.3176	3830.2	21.291	0.47729	77.074	-37.885	72.82	70.923	20.48	-4.3848	-4.1148	0.81543	-1.6802	32.772	-3.546
121.22	1.0803	47.217	-4.3579	0.49546	-1.7921	-0.46552	0.64908	0.15698	0.66022	-1.3176	3829.6	21.282	0.47581	77.079	-38.004	72.825	70.923	20.48	-4.3848	-4.1148	0.81543	-1.6802	32.772	-3.546
121.23	1.0777	47.2	-4.3602	0.49869	-1.7913	-0.45473	0.64507	0.16581	0.66022	-1.3176	3829.1	21.272	0.47459	77.084	-38.125	72.83	70.923	20.48	-4.3848	-4.1148	0.81543	-1.6802	32.772	-3.546
121.25	1.0756	47.184	-4.3625	0.50191	-1.7904	-0.44378	0.64058	0.17455	0.66022	-1.3176	3828.5	21.263	0.47364	77.089	-38.248	72.836	70.923	20.48	-4.3848	-4.1148	0.81543	-1.6802	32.772	-3.546
121.26	1.0741	47.169	-4.3647	0.5051	-1.7895	-0.43267	0.6356	0.18321	0.66022	-1.3176	3828.0	21.255	0.47295	77.094	-38.373	72.841	70.923	20.48	-4.3848	-4.1148	0.81543	-1.6802	32.772	-3.546
121.28	1.0732	47.155	-4.3668	0.50826	-1.7886	-0.42141	0.63014	0.19177	0.66022	-1.3176	3827.4	21.247	0.47252	77.1	-38.5	72.847	70.923	20.48	-4.3848	-4.1148	0.81543	-1.6802	32.772	-3.546
121.3	1.0729	47.141	-4.3689	0.5114	-1.7876	-0.40999	0.62418	0.20022	0.66022	-1.3176	3826.8	21.239	0.47235	77.105	-38.629	72.853	70.923	20.48	-4.3848	-4.1148	0.81543	-1.6802	32.772	-3.546
121.31	1.0731	47.129	-4.3709	0.5145	-1.7866	-0.39842	0.61773	0.20856	0.66022	-1.3176	3826.3	21.231	0.47244	77.111	-38.759	72.859	70.923	20.48	-4.3848	-4.1148	0.81543	-1.6802	32.772	-3.546
121.32	1.074	47.117	-4.3729	0.51758	-1.7855	-0.38671	0.6108	0.21679	0.66022	-1.3176	3825.7	21.224	0.47278	77.116	-38.891	72.865	70.923	20.48	-4.3848	-4.1148	0.81543	-1.6802	32.772	-3.546
121.34	1.0754	47.106	-4.3748	0.52061	-1.7844	-0.37486	0.60337	0.22488	0.66022	-1.3176	3825.1	21.217	0.47336	77.122	-39.025	72.871	70.923	20.48	-4.3848	-4.1148	0.81543	-1.6802	32.772	-3.546
121.35	1.0774	47.096	-4.3766	0.52361	-1.7833	-0.36287	0.59546	0.23284	0.66022	-1.3176	3824.6	21.211	0.47419	77.128	-39.161	72.877	70.923	20.48	-4.3848	-4.1148	0.81543	-1.6802	32.772	-3.546
121.37	1.0799	47.087	-4.3784	0.52657	-1.7821	-0.35075	0.58707	0.24066	0.66022	-1.3176	3824.0	21.205	0.47526	77.134	-39.299	72.883	70.923	20.48	-4.3848	-4.1148	0.81543	-1.6802	32.772	-3.546
121.38	1.0829	47.079	-4.3801	0.52948	-1.7809	-0.3385	0.57819	0.24833	0.66022	-1.3176	3823.4	21.199	0.47657	77.14	-39.438	72.889	70.923	20.48	-4.3848	-4.1148	0.81543	-1.6802	32.772	-3.546
121.4	1.0865	47.072	-4.3818	0.53235	-1.7796	-0.32613	0.56884	0.25584	0.66022	-1.3176	3822.9	21.194	0.47811	77.146	-39.578	72.896	70.923	20.48	-4.3848	-4.1148	0.81543	-1.6802	32.772	-3.546
121.41	1.0906	47.065	-4.3834	0.53517	-1.7783	-0.31365	0.55901	0.26318	0.66022	-1.3176	3822.3	21.189	0.47987	77.152	-39.72	72.902	70.923	20.48	-4.3848	-4.1148	0.81543	-1.6802	32.772	-3.546
121.42	1.0952	47.06	-4.3849	0.53794	-1.777	-0.30106	0.54872	0.27036	0.66022	-1.3176	3821.7	21.185	0.48185	77.159	-39.864	72.909	70.923	20.48	-4.3848	-4.1148	0.81543	-1.6802	32.772	-3.546
121.44	1.1003	47.056	-4.3864	0.54065	-1.7756	-0.28836	0.53796	0.27735	0.66022	-1.3176	3821.2	21.181	0.48405	77.165	-40.009	72.916	70.923	20.48	-4.3848	-4.1148	0.81543	-1.6802	32.772	-3.546
121.45	1.1058	47.053	-4.3878	0.54331	-1.7742	-0.27557	0.52674	0.28416	0.66022	-1.3176	3820.6	21.178	0.48645	77.172	-40.155	72.922	70.923	20.48	-4.3848	-4.1148	0.81543	-1.6802	32.772	-3.546
121.46	1.1119	47.05	-4.3892	0.54592	-1.7728	-0.26269	0.51508	0.29077	0.66022	-1.3176	3820.0	21.175	0.48906	77.178	-40.303	72.929	70.923	20.48	-4.3848	-4.1148	0.81543	-1.6802	32.772	-3.546
121.47	1.1183	47.049	-4.3904	0.54846	-1.7713	-0.24972	0.50297	0.29718	0.66022	-1.3176	3819.5	21.172	0.49186	77.185	-40.452	72.936	70.923	20.48	-4.3848	-4.1148	0.81543	-1.6802	32.772	-3.546
121.49	1.1252	47.049	-4.3917	0.55095	-1.7698	-0.23668	0.49043	0.30339	0.66022	-1.3176	3818.9	21.17	0.49486	77.192	-40.603	72.943	70.923	20.48	-4.3848	-4.1148	0.81543	-1.6802	32.772	-3.546
121.5	1.1326	47.05	-4.3928	0.55337	-1.7682	-0.22357	0.47746	0.30938	0.66022	-1.3176	3818.3	21.168	0.49803	77.199	-40.754	72.951	70.923	20.48	-4.3848	-4.1148	0.81543	-1.6802	32.772	-3.546
121.51	1.1403	47.051	-4.3939	0.55572	-1.7667	-0.21039	0.46408	0.31514	0.66022	-1.3176	3817.7	21.167	0.50139	77.206	-40.907	72.958	70.923	20.48	-4.3848	-4.1148	0.81543	-1.6802	32.772	-3.546
121.52	1.1484	47.054	-4.3949	0.55801	-1.7651	-0.19716	0.45029	0.32068	0.66022	-1.3176	3817.2	21.167	0.50491	77.213	-41.061	72.965	70.923	20.48	-4.3848	-4.1148	0.81543	-1.6802	32.772	-3.546
121.53	1.1569	47.058	-4.3959	0.56022	-1.7635	-0.18388	0.43611	0.32599	0.66022	-1.3176	3816.6	21.166	0.5086	77.22	-41.216	72.973	70.923	20.48	-4.3848	-4.1148	0.81543	-1.6802	32.772	-3.546
121.55	1.1658	47.063	-4.3967	0.56237	-1.7618	-0.17057	0.42154	0.33106	0.66022	-1.3176	3816.0	21.167	0.51245	77.227	-41.372	72.98	70.923	20.48	-4.3848	-4.1148	0.81543	-1.6802	32.772	-3.546
121.56	1.175	47.069	-4.3976	0.56444	-1.7602	-0.15722	0.40659	0.33588	0.66022	-1.3176	3815.4	21.167	0.51644	77.235	-41.529	72.988	70.923	20.48	-4.3848	-4.1148	0.81543	-1.6802	32.772	-3.546
121.57	1.1845	47.076	-4.3983	0.56643	-1.7585	-0.14385	0.39129	0.34045	0.66022	-1.3176	3814.8	21.168	0.52058	77.242	-41.687	72.995	70.923	20.48	-4.3848	-4.1148	0.81543	-1.6802	32.772	-3.546
121.58	1.1943	47.083	-4.399	0.56835	-1.7568	-0.13047	0.37564	0.34476	0.66022	-1.3176	3814.3	21.17	0.52485	77.249	-41.846	73.003	70.923	20.48	-4.3848	-4.1148	0.81543	-1.6802	32.772	-3.546
121.59	1.2045	47.092	-4.3996	0.57019	-1.755	-0.11708	0.35966	0.34882	0.66022	-1.3176	3813.7	21.172	0.52925	77.257	-42.005	73.011	70.923	20.48	-4.3848	-4.1148	0.81543	-1.6802	32.772	-3.546
121.6	1.2149	47.102	-4.4002	0.57195	-1.7533	-0.1037	0.34335	0.3526	0.66022	-1.3176	3813.1	21.174	0.53377	77.265	-42.166	73.019	70.923	20.48	-4.3848	-4.1148	0.81543	-1.6802	32.772	-3.546
121.61	1.2255	47.113	-4.4007	0.57362	-1.7515	-0.090326	0.32674	0.35612	0.66022	-1.3176	3812.5	21.177	0.53841	77.272	-42.327	73.027	70.923	20.48	-4.3848	-4.1148	0.81543	-1.6802	32.772	-3.546
121.62	1.2365	47.125	-4.4011	0.57521	-1.7497	-0.076975	0.30984	0.35936	0.66022	-1.3176	3811.9	21.181	0.54315	77.28	-42.488	73.035	70.923	20.48	-4.3848	-4.1148	0.81543	-1.6802	32.772	-3.546
121.63	1.2476	47.138	-4.4014	0.57672	-1.7479	-0.063654	0.29267	0.36232	0.66022	-1.3176	3811.3	21.185	0.54799	77.288	-42.651	73.043	70.923	20.48	-4.3848	-4.1148	0.81543	-1.6802	32.772	-3.546
121.63	1.259	47.152	-4.4017	0.57814	-1.7461	-0.050373	0.27523	0.365	0.66022	-1.3176	3810.8	21.189	0.55293	77.296	-42.814	73.051	70.923	20.48	-4.3848	-4.1148	0.81543	-1.6802	32.772	-3.546
121.64	1.2705	47.166	-4.4019	0.57947	-1.7443	-0.037141	0.25755	0.36739	0.66022	-1.3176	3810.2	21.193	0.55795	77.304	-42.977	73.059	70.923	20.48	-4.3848	-4.1148	0.81543	-1.6802	32.772	-3.546
121.65	1.2823	47.182	-4.4021	0.58072	-1.7424	-0.023967	0.23965	0.36949	0.66022	-1.3176	3809.6	21.198	0.56306	77.312	-43.141	73.067	70.923	20.48	-4.3848	-4.1148	0.81543	-1.6802	32.772	-3.546
121.66	1.2942	47.199	-4.4022	0.58187	-1.7406	-0.01086	0.22153	0.37131	0.66022	-1.3176	3809.0	21.204	0.56823	77.32	-43.305	73.076	70.923	20.48	-4.3848	-4.1148	0.81543	-1.6802	32.772	-3.546
121.67	1.3063	47.216	-4.4022	0.58293	-1.7387	0.0021704	0.20322	0.37282	0.66022	-1.3176	3808.4	21.21	0.57348	77.329	-43.47	73.084	70.923	20.48	-4.3848	-4.1148	0.81543	-1.6802	32.772	-3.546
121.68	1.3185	47.234	-4.4022	0.5839	-1.7368	0.015114	0.18474	0.37404	0.66022	-1.3176	3807.8	21.216	0.57878	77.337	-43.634	73.093	70.923	20.48	-4.3848	-4.1148	0.81543	-1.6802	32.772	-3.546
121.68	1.3309	47.254	-4.402	0.58478	-1.735	0.027963	0.16609	0.37497	0.66022	-1.3176	3807.2	21.223	0.58414	77.345	-43.799	73.101	70.923	20.48	-4.3848	-4.1148	0.81543	-1.6802	32.772	-3.546
121.69	1.3434	47.274	-4.4019	0.58556	-1.7331	0.040706	0.14731	0.37559	0.66022	-1.3176	3806.6	21.23	0.58955	77.354	-43.964	73.11	70.923	20.48	-4.3848	-4.1148	0.81543	-1.6802	32.772	-3.546
121.7	1.3559	47.295	-4.4016	0.58625	-1.7312	0.053335	0.12841	0.37591	0.66022	-1.3176	3806.0	21.237	0.595	77.362	-44.13	73.118	70.923	20.48	-4.3848	-4.1148	0.81543	-1.6802	32.772	-3.546
121.7	1.3686	47.316	-4.4013	0.58684	-1.7293	0.065839	0.1094	0.37593	0.66022	-1.3176	3805.4	21.245	0.60049	77.371	-44.295	73.127	70.923	20.48	-4.3848	-4.1148	0.81543	-1.6802	32.772	-3.546
121.71	1.3813	47.339	-4.401	0.58734	-1.7275	0.078211	0.090308	0.37565	0.66022	-1.3176	3804.8	21.253	0.606	77.379	-44.46	73.136	70.923	20.48	-4.3848	-4.1148	0.81543	-1.6802	32.772	-3.546
121.72	1.3941	47.362	-4.4006	0.58775	-1.7256	0.09044	0.07115	0.37507	0.66022	-1.3176	3804.3	21.262	0.61155	77.388	-44.625	73.145	70.923	20.48	-4.3848	-4.1148	0.81543	-1.6802	32.772	-3.546
121.72	1.4069	47.386	-4.4001	0.58806	-1.7237	0.10252	0.051944	0.37419	0.66022	-1.3176	3803.7	21.271	0.61711	77.396	-44.79	73.153	70.923	20.48	-4.3848	-4.1148	0.81543	-1.6802	32.772	-3.546
121.73	1.4198	47.411	-4.3995	0.58827	-1.7218	0.11443	0.03271	0.373	0.66022	-1.3176	3803.1	21.28	0.62269	77.405	-44.955	73.162	70.923	20.48	-4.3848	-4.1148	0.81543	-1.6802	32.772	-3.546
121.74	1.4327	47.436	-4.3989	0.58838	-1.72	0.12618	0.013467	0.37152	0.66022	-1.3176	3802.5	21.289	0.62828	77.414	-45.119	73.171	70.923	20.48	-4.3848	-4.1148	0.81543	-1.6802	32.772	-3.546
121.74	1.4456	47.462	-4.3983	0.5884	-1.7181	0.13775	-0.005768	0.36974	0.66022	-1.3176	3801.9	21.299	0.63388	77.423	-45.283	73.18	70.923	20.48	-4.3848	-4.1148	0.81543	-1.6802	32.772	-3.546
121.75	1.4586	47.489	-4.3976	0.58832	-1.7163	0.14912	-0.024974	0.36766	0.66022	-1.3176	3801.3	21.309	0.63947	77.431	-45.446	73.189	70.923	20.48	-4.3848	-4.1148	0.81543	-1.6802	32.772	-3.546
121.75	1.4715	47.516	-4.3968	0.58815	-1.7144	0.16327	-0.04403	0.36547	0.66022	-1.3176	3800.7	21.319	0.64507	77.44	-45.609	73.198	70.923	20.48	-4.3848	-4.1148	0.81543	-1.6802	32.772	-3.546
121.76	1.4844	47.544	-4.3959	0.58788	-1.7126	0.17907	-0.062991	0.36309	0.66022	-1.3176	3800.1	21.33	0.65066	77.449	-45.771	73.207	70.923	20.48	-4.3848	-4.1148	0.81543	-1.6802	32.772	-3.546
121.76	1.4973	47.573	-4.395	0.58752	-1.7108	0.19462	-0.081913	0.36042	0.66022	-1.3176	3799.5	21.341	0.65624	77.458	-45.933	73.217	70.923	20.48	-4.3848	-4.1148	0.81543	-1.6802	32.772	-3.546
121.77	1.5102	47.602	-4.394	0.58707	-1.709	0.2099	-0.10078	0.35746	0.66022	-1.3176	3798.9	21.352	0.66181	77.467	-46.094	73.226	70.923	20.48	-4.3848	-4.1148	0.81543	-1.6802	32.772	-3.546
121.77	1.5231	47.632	-4.3929	0.58651	-1.7072	0.2249	-0.11956	0.3542	0.66022	-1.3176	3798.2	21.363	0.66736	77.476	-46.254	73.235	70.923	20.48	-4.3848	-4.1148	0.81543	-1.6802	32.772	-3.546
121.78	1.5359	47.662	-4.3917	0.58587	-1.7055	0.23962	-0.13826	0.35066	0.66022	-1.3176	3797.6	21.375	0.67291	77.485	-46.413	73.244	70.923	20.48	-4.3848	-4.1148	0.81543	-1.6802	32.772	-3.546
121.78	1.5487	47.693	-4.3905	0.58513	-1.7037	0.25402	-0.15683	0.34684	0.66022	-1.3176	3797.0	21.387	0.67843	77.495	-46.571	73.254	70.923	20.48	-4.3848	-4.1148	0.81543	-1.6802	32.772	-3.546
121.78	1.5615	47.724	-4.3892	0.5843	-1.702	0.26812	-0.17528	0.34274	0.66022	-1.3176	3796.4	21.399	0.68395	77.504	-46.729	73.263	70.923	20.48	-4.3848	-4.1148	0.81543	-1.6802	32.772	-3.546
121.79	1.5742	47.755	-4.3878	0.58338	-1.7003	0.28189	-0.19358	0.33836	0.66022	-1.3176	3795.8	21.411	0.68944	77.513	-46.885	73.272	70.923	20.48	-4.3848	-4.1148	0.81543	-1.6802	32.772	-3.546
121.79	1.5869	47.787	-4.3864	0.58237	-1.6986	0.29532	-0.21171	0.33371	0.66022	-1.3176	3795.2	21.423	0.69492	77.522	-47.039	73.282	70.923	20.48	-4.3848	-4.1148	0.81543	-1.6802	32.772	-3.546
121.8	1.5996	47.82	-4.3849	0.58126	-1.697	0.3084	-0.22965	0.3288	0.66022	-1.3176	3794.6	21.436	0.70039	77.531	-47.193	73.291	70.923	20.48	-4.3848	-4.1148	0.81543	-1.6802	32.772	-3.546
121.8	1.6122	47.853	-4.3833	0.58007	-1.6953	0.32113	-0.2474	0.32363	0.66022	-1.3176	3794.0	21.449	0.70583	77.541	-47.345	73.3	70.923	20.48	-4.3848	-4.1148	0.81543	-1.6802	32.772	-3.546
121.8	1.6248	47.886	-4.3816	0.57879	-1.6937	0.33349	-0.26492	0.3182	0.66022	-1.3176	3793.4	21.462	0.71126	77.55	-47.495	73.31	70.923	20.48	-4.3848	-4.1148	0.81543	-1.6802	32.772	-3.546
121.81	1.6374	47.919	-4.3799	0.57742	-1.6922	0.34547	-0.28221	0.31253	0.66022	-1.3176	3792.8	21.475	0.71667	77.559	-47.644	73.319	70.923	20.48	-4.3848	-4.1148	0.81543	-1.6802	32.772	-3.546
121.81	1.6499	47.953	-4.3782	0.57597	-1.6906	0.35705	-0.29926	0.3066	0.66022	-1.3176	3792.2	21.488	0.72207	77.569	-47.791	73.329	70.923	20.48	-4.3848	-4.1148	0.81543	-1.6802	32.772	-3.546
121.81	1.6624	47.987	-4.3764	0.57443	-1.6891	0.36824	-0.31603	0.30045	0.66022	-1.3176	3791.6	21.501	0.72745	77.578	-47.937	73.338	70.923	20.48	-4.3848	-4.1148	0.81543	-1.6802	32.772	-3.546
121.82	1.6748	48.021	-4.3745	0.57281	-1.6876	0.37902	-0.33253	0.29406	0.66022	-1.3176	3790.9	21.514	0.73281	77.587	-48.08	73.348	70.923	20.48	-4.3848	-4.1148	0.81543	-1.6802	32.772	-3.546
121.82	1.6872	48.055	-4.3726	0.5711	-1.6862	0.38938	-0.34874	0.28744	0.66022	-1.3176	3790.3	21.528	0.73816	77.597	-48.222	73.358	70.923	20.48	-4.3848	-4.1148	0.81543	-1.6802	32.772	-3.546
121.82	1.6996	48.09	-4.3706	0.56932	-1.6847	0.39932	-0.36463	0.28061	0.66022	-1.3176	3789.7	21.541	0.74349	77.606	-48.362	73.367	70.923	20.48	-4.3848	-4.1148	0.81543	-1.6802	32.772	-3.546
121.83	1.712	48.124	-4.3686	0.56746	-1.6833	0.40882	-0.38021	0.27356	0.66022	-1.3176	3789.1	21.555	0.74881	77.616	-48.5	73.377	70.923	20.48	-4.3848	-4.1148	0.81543	-1.6802	32.772	-3.546
121.83	1.7244	48.159	-4.3665	0.56552	-1.682	0.41787	-0.39546	0.26631	0.66022	-1.3176	3788.5	21.568	0.75412	77.625	-48.635	73.386	70.923	20.48	-4.3848	-4.1148	0.81543	-1.6802	32.772	-3.546
121.83	1.7367	48.194	-4.3644	0.5635	-1.6807	0.42648	-0.41035	0.25886	0.66022	-1.3176	3787.9	21.582	0.75942	77.635	-48.768	73.396	70.923	20.48	-4.3848	-4.1148	0.81543	-1.6802	32.772	-3.546
121.84	1.749	48.229	-4.3623	0.56142	-1.6794	0.43462	-0.4249	0.25122	0.66022	-1.3176	3787.2	21.596	0.76471	77.644	-48.899	73.406	70.923	20.48	-4.3848	-4.1148	0.81543	-1.6802	32.772	-3.546
121.84	1.7613	48.263	-4.3601	0.55926	-1.6782	0.4423	-0.43907	0.2434	0.66022	-1.3176	3786.6	21.609	0.76999	77.654	-49.027	73.415	70.923	20.48	-4.3848	-4.1148	0.81543	-1.6802	32.772	-3.546
121.84	1.7736	48.298	-4.3578	0.55703	-1.677	0.44951	-0.45287	0.2354	0.66022	-1.3176	3786.0	21.623	0.77526	77.663	-49.153	73.425	70.923	20.48	-4.3848	-4.1148	0.81543	-1.6802	32.772	-3.546
121.85	1.7858	48.333	-4.3556	0.55473	-1.6758	0.45624	-0.46628	0.22723	0.66022	-1.3176	3785.4	21.637	0.78053	77.673	-49.276	73.435	70.923	20.48	-4.3848	-4.1148	0.81543	-1.6802	32.772	-3.546
121.85	1.7981	48.368	-4.3533	0.55236	-1.6747	0.46248	-0.47929	0.2189	0.66022	-1.3176	3784.8	21.65	0.7858	77.682	-49.396	73.444	70.923	20.48	-4.3848	-4.1148	0.81543	-1.6802	32.772	-3.546
121.85	1.8104	48.403	-4.351	0.54994	-1.6736	0.46824	-0.49189	0.21042	0.66022	-1.3176	3784.1	21.664	0.79106	77.691	-49.513	73.454	70.923	20.48	-4.3848	-4.1148	0.81543	-1.6802	32.772	-3.546
121.86	1.8226	48.438	-4.3486	0.54745	-1.6726	0.47351	-0.50409	0.20179	0.66022	-1.3176	3783.5	21.678	0.79633	77.701	-49.628	73.464	70.923	20.48	-4.3848	-4.1148	0.81543	-1.6802	32.772	-3.546
121.86	1.8349	48.473	-4.3462	0.5449	-1.6716	0.47828	-0.51586	0.19303	0.66022	-1.3176	3782.9	21.691	0.80159	77.71	-49.739	73.473	70.923	20.48	-4.3848	-4.1148	0.81543	-1.6802	32.772	-3.546
121.86	1.8472	48.507	-4.3438	0.54229	-1.6707	0.48254	-0.5272	0.18413	0.66022	-1.3176	3782.3	21.705	0.80686	77.72	-49.847	73.483	70.923	20.48	-4.3848	-4.1148	0.81543	-1.6802	32.772	-3.546
121.87	1.8595	48.541	-4.3414	0.53962	-1.6698	0.48631	-0.53811	0.17512	0.66022	-1.3176	3781.7	21.718	0.81214	77.729	-49.952	73.492	70.923	20.48	-4.3848	-4.1148	0.81543	-1.6802	32.772	-3.546
121.87	1.8718	48.576	-4.339	0.53691	-1.6689	0.48957	-0.54858	0.16599	0.66022	-1.3176	3781.0	21.732	0.81742	77.739	-50.054	73.502	70.923	20.48	-4.3848	-4.1148	0.81543	-1.6802	32.772	-3.546
121.87	1.8842	48.61	-4.3365	0.53414	-1.6681	0.49233	-0.55861	0.15675	0.66022	-1.3176	3780.4	21.745	0.82271	77.748	-50.153	73.512	70.923	20.48	-4.3848	-4.1148	0.81543	-1.6802	32.772	-3.546
121.88	1.8965	48.644	-4.334	0.53132	-1.6674	0.49457	-0.56818	0.14742	0.66022	-1.3176	3779.8	21.758	0.82801	77.758	-50.247	73.521	70.923	20.48	-4.3848	-4.1148	0.81543	-1.6802	32.772	-3.546
121.88	1.9089	48.677	-4.3316	0.52846	-1.6666	0.49631	-0.57731	0.138	0.66022	-1.3176	3779.2	21.771	0.83332	77.767	-50.339	73.531	70.923	20.48	-4.3848	-4.1148	0.81543	-1.6802	32.772	-3.546
121.88	1.9213	48.711	-4.3291	0.52555	-1.666	0.49754	-0.58598	0.1285	0.66022	-1.3176	3778.5	21.784	0.83864	77.777	-50.426	73.541	70.923	20.48	-4.3848	-4.1148	0.81543	-1.6802	32.772	-3.546
121.89	1.9338	48.744	-4.3266	0.5226	-1.6654	0.49826	-0.59419	0.11892	0.66022	-1.3176	3777.9	21.797	0.84397	77.786	-50.51	73.55	70.923	20.48	-4.3848	-4.1148	0.81543	-1.6802	32.772	-3.546
121.89	1.9463	48.777	-4.3241	0.51961	-1.6648	0.49847	-0.60193	0.10927	0.66022	-1.3176	3777.3	21.81	0.84933	77.795	-50.59	73.56	70.923	20.48	-4.3848	-4.1148	0.81543	-1.6802	32.772	-3.546
121.9	1.9588	48.81	-4.3216	0.51658	-1.6643	0.49818	-0.60922	0.099574	0.66022	-1.3176	3776.7	21.822	0.85469	77.805	-50.667	73.569	70.923	20.48	-4.3848	-4.1148	0.81543	-1.6802	32.772	-3.546
121.9	1.9714	48.842	-4.3191	0.51352	-1.6638	0.49738	-0.61604	0.089824	0.66022	-1.3176	3776.0	21.835	0.86008	77.814	-50.739	73.579	70.923	20.48	-4.3848	-4.1148	0.81543	-1.6802	32.772	-3.546
121.9	1.984	48.874	-4.3166	0.51042	-1.6634	0.49609	-0.6224	0.080031	0.66022	-1.3176	3775.4	21.847	0.86548	77.824	-50.807	73.588	70.923	20.48	-4.3848	-4.1148	0.81543	-1.6802	32.772	-3.546
121.91	1.9967	48.906	-4.3141	0.50729	-1.663	0.49429	-0.6283	0.070203	0.66022	-1.3176	3774.8	21.859	0.87091	77.833	-50.872	73.598	70.923	20.48	-4.3848	-4.1148	0.81543	-1.6802	32.772	-3.546
121.91	2.0094	48.937	-4.3117	0.50414	-1.6627	0.49201	-0.63373	0.060349	0.66022	-1.3176	3774.2	21.871	0.87635	77.842	-50.932	73.607	70.923	20.48	-4.3848	-4.1148	0.81543	-1.6802	32.772	-3.546
121.92	2.0222	48.968	-4.3092	0.50096	-1.6624	0.48923	-0.63869	0.050475	0.66022	-1.3176	3773.5	21.883	0.88182	77.851	-50.988	73.617	70.923	20.48	-4.3848	-4.1148	0.81543	-1.6802	32.772	-3.546
121.92	2.035	48.999	-4.3068	0.49775	-1.6622	0.48597	-0.6432	0.04059	0.66022	-1.3176	3772.9	21.895	0.8873	77.861	-51.039	73.626	70.923	20.48	-4.3848	-4.1148	0.81543	-1.6802	32.772	-3.546
121.92	2.0479	49.029	-4.3044	0.49453	-1.662	0.48222	-0.64725	0.0307	0.66022	-1.3176	3772.3	21.907	0.89281	77.87	-51.087	73.636	70.923	20.48	-4.3848	-4.1148	0.81543	-1.6802	32.772	-3.546
121.93	2.0608	49.059	-4.302	0.49128	-1.6618	0.47801	-0.65084	0.020812	0.66022	-1.3176	3771.6	21.918	0.89834	77.879	-51.13	73.645	70.923	20.48	-4.3848	-4.1148	0.81543	-1.6802	32.772	-3.546
121.93	2.0738	49.089	-4.2996	0.48802	-1.6618	0.47333	-0.65398	0.010935	0.66022	-1.3176	3771.0	21.929	0.90389	77.888	-51.169	73.655	70.923	20.48	-4.3848	-4.1148	0.81543	-1.6802	32.772	-3.546
121.94	2.0868	49.118	-4.2972	0.48474	-1.6617	0.46818	-0.65666	0.0010739	0.66022	-1.3176	3770.4	21.94	0.90947	77.897	-51.203	73.664	70.923	20.48	-4.3848	-4.1148	0.81543	-1.6802	32.772	-3.546
121.94	2.0999	49.147	-4.2949	0.48145	-1.6618	0.46258	-0.6589	-0.0087631	0.66022	-1.3176	3769.8	21.951	0.91506	77.907	-51.233	73.673	70.923	20.48	-4.3848	-4.1148	0.81543	-1.6802	32.772	-3.546
121.95	2.1131	49.175	-4.2926	0.47815	-1.6618	0.45654	-0.6607	-0.01857	0.66022	-1.3176	3769.1	21.962	0.92068	77.916	-51.259	73.682	70.923	20.48	-4.3848	-4.1148	0.81543	-1.6802	32.772	-3.546
121.95	2.1262	49.204	-4.2903	0.47485	-1.6619	0.45006	-0.66205	-0.028339	0.66022	-1.3176	3768.5	21.972	0.92631	77.925	-51.28	73.692	70.923	20.48	-4.3848	-4.1148	0.81543	-1.6802	32.772	-3.546
121.96	2.1395	49.231	-4.2881	0.47153	-1.6621	0.44315	-0.66297	-0.038065	0.66022	-1.3176	3767.9	21.983	0.93197	77.934	-51.297	73.701	70.923	20.48	-4.3848	-4.1148	0.81543	-1.6802	32.772	-3.546
121.96	2.1527	49.258	-4.2859	0.46822	-1.6623	0.43581	-0.66347	-0.047741	0.66022	-1.3176	3767.2	21.993	0.93764	77.943	-51.309	73.71	70.923	20.48	-4.3848	-4.1148	0.81543	-1.6802	32.772	-3.546
121.97	2.1661	49.285	-4.2838	0.4649	-1.6626	0.42827	-0.66378	-0.056836	0.66022	-1.3176	3766.6	22.003	0.94333	77.952	-51.317	73.719	70.923	20.48	-4.3848	-4.1148	0.81543	-1.6802	32.772	-3.546
121.97	2.1794	49.311	-4.2816	0.46158	-1.6629	0.42088	-0.66431	-0.064585	0.66022	-1.3176	3766.0	22.013	0.94904	77.961	-51.32	73.728	70.923	20.48	-4.3848	-4.1148	0.81543	-1.6802	32.772	-3.546
121.98	2.1928	49.337	-4.2795	0.45826	-1.6632	0.41315	-0.66445	-0.072319	0.66022	-1.3176	3765.4	22.022	0.95476	77.969	-51.319	73.737	70.923	20.48	-4.3848	-4.1148	0.81543	-1.6802	32.772	-3.546
121.98	2.2062	49.363	-4.2775	0.45494	-1.6636	0.4051	-0.66419	-0.080036	0.66022	-1.3176	3764.7	22.032	0.96049	77.978	-51.314	73.746	70.923	20.48	-4.3848	-4.1148	0.81543	-1.6802	32.772	-3.546
121.99	2.2196	49.388	-4.2755	0.45162	-1.664	0.39673	-0.66354	-0.087729	0.66022	-1.3176	3764.1	22.041	0.96622	77.987	-51.304	73.755	70.923	20.48	-4.3848	-4.1148	0.81543	-1.6802	32.772	-3.546
122.0	2.233	49.412	-4.2735	0.4483	-1.6645	0.38805	-0.6625	-0.095394	0.66022	-1.3176	3763.5	22.05	0.97195	77.996	-51.29	73.764	70.923	20.48	-4.3848	-4.1148	0.81543	-1.6802	32.772	-3.546
122.0	2.2464	49.437	-4.2716	0.44499	-1.665	0.37907	-0.66108	-0.10303	0.66022	-1.3176	3762.8	22.058	0.97769	78.004	-51.271	73.773	70.923	20.48	-4.3848	-4.1148	0.81543	-1.6802	32.772	-3.546
122.01	2.2599	49.46	-4.2697	0.44169	-1.6655	0.36979	-0.65928	-0.11062	0.66022	-1.3176	3762.2	22.067	0.98341	78.013	-51.249	73.782	70.923	20.48	-4.3848	-4.1148	0.81543	-1.6802	32.772	-3.546
122.01	2.2732	49.483	-4.2679	0.4384	-1.6661	0.36022	-0.6571	-0.11817	0.66022	-1.3176	3761.6	22.075	0.98913	78.022	-51.222	73.791	70.923	20.48	-4.3848	-4.1148	0.81543	-1.6802	32.772	-3.546
122.02	2.2866	49.506	-4.2661	0.43512	-1.6667	0.35038	-0.65455	-0.12568	0.66022	-1.3176	3760.9	22.084	0.99483	78.03	-51.191	73.8	70.923	20.48	-4.3848	-4.1148	0.81543	-1.6802	32.772	-3.546
122.03	2.2999	49.528	-4.2644	0.43185	-1.6673	0.34026	-0.65164	-0.13313	0.66022	-1.3176	3760.3	22.092	1.0005	78.039	-51.156	73.809	70.923	20.48	-4.3848	-4.1148	0.81543	-1.6802	32.772	-3.546
122.03	2.3132	49.55	-4.2627	0.4286	-1.668	0.32987	-0.64836	-0.14053	0.66022	-1.3176	3759.7	22.099	1.0062	78.047	-51.117	73.817	70.923	20.48	-4.3848	-4.1148	0.81543	-1.6802	32.772	-3.546
122.04	2.3264	49.571	-4.2611	0.42537	-1.6688	0.31923	-0.64473	-0.14787	0.66022	-1.3176	3759.0	22.107	1.0118	78.056	-51.074	73.826	70.923	20.48	-4.3848	-4.1148	0.81543	-1.6802	32.772	-3.546
122.04	2.3395	49.592	-4.2595	0.42216	-1.6695	0.30834	-0.64074	-0.15515	0.66022	-1.3176	3758.4	22.114	1.0174	78.064	-51.027	73.834	70.923	20.48	-4.3848	-4.1148	0.81543	-1.6802	32.772	-3.546
122.05	2.3526	49.613	-4.258	0.41896	-1.6703	0.2972	-0.63641	-0.16236	0.66022	-1.3176	3757.8	22.121	1.023	78.072	-50.977	73.843	70.923	20.48	-4.3848	-4.1148	0.81543	-1.6802	32.772	-3.546
122.06	2.3655	49.632	-4.2566	0.41579	-1.6711	0.28584	-0.63173	-0.16949	0.66022	-1.3176	3757.2	22.128	1.0285	78.08	-50.923	73.852	70.923	20.48	-4.3848	-4.1148	0.81543	-1.6802	32.772	-3.546
122.06	2.3784	49.652	-4.2552	0.41265	-1.672	0.27426	-0.62672	-0.17656	0.66022	-1.3176	3756.5	22.135	1.034	78.089	-50.865	73.86	70.923	20.48	-4.3848	-4.1148	0.81543	-1.6802	32.772	-3.546
122.07	2.3912	49.671	-4.2538	0.40953	-1.6729	0.26245	-0.62138	-0.18354	0.66022	-1.3176	3755.9	22.141	1.0395	78.097	-50.803	73.868	70.923	20.48	-4.3848	-4.1148	0.81543	-1.6802	32.772	-3.546
122.08	2.4038	49.689	-4.2526	0.40643	-1.6738	0.25045	-0.61572	-0.19043	0.66022	-1.3176	3755.3	22.148	1.0448	78.105	-50.739	73.877	70.923	20.48	-4.3848	-4.1148	0.81543	-1.6802	32.772	-3.546
122.09	2.4164	49.707	-4.2513	0.40337	-1.6748	0.23824	-0.60973	-0.19724	0.66022	-1.3176	3754.6	22.154	1.0502	78.113	-50.67	73.885	70.923	20.48	-4.3848	-4.1148	0.81543	-1.6802	32.772	-3.546
122.09	2.4287	49.724	-4.2502	0.40034	-1.6758	0.22585	-0.60344	-0.20396	0.66022	-1.3176	3754.0	22.159	1.0555	78.121	-50.599	73.893	70.923	20.48	-4.3848	-4.1148	0.81543	-1.6802	32.772	-3.546
122.1	2.441	49.741	-4.2491	0.39734	-1.6768	0.21328	-0.59683	-0.21059	0.66022	-1.3176	3753.4	22.165	1.0607	78.129	-50.525	73.901	70.923	20.48	-4.3848	-4.1148	0.81543	-1.6802	32.772	-3.546
122.11	2.4531	49.757	-4.248	0.39437	-1.6779	0.20054	-0.58992	-0.21712	0.66022	-1.3176	3752.7	22.17	1.0658	78.136	-50.447	73.909	70.923	20.48	-4.3848	-4.1148	0.81543	-1.6802	32.772	-3.546
122.11	2.465	49.773	-4.2471	0.39144	-1.679	0.18763	-0.58272	-0.22355	0.66022	-1.3176	3752.1	22.176	1.0709	78.144	-50.367	73.917	70.923	20.48	-4.3848	-4.1148	0.81543	-1.6802	32.772	-3.546
122.12	2.4767	49.789	-4.2462	0.38854	-1.6801	0.17458	-0.57523	-0.22987	0.66022	-1.3176	3751.5	22.181	1.0759	78.152	-50.283	73.925	70.923	20.48	-4.3848	-4.1148	0.81543	-1.6802	32.772	-3.546
122.13	2.4882	49.804	-4.2453	0.38569	-1.6813	0.16138	-0.56746	-0.23609	0.66022	-1.3176	3750.9	22.185	1.0808	78.16	-50.197	73.933	70.923	20.48	-4.3848	-4.1148	0.81543	-1.6802	32.772	-3.546
122.14	2.4996	49.818	-4.2445	0.38287	-1.6825	0.14804	-0.55941	-0.2422	0.66022	-1.3176	3750.2	22.19	1.0856	78.167	-50.109	73.941	70.923	20.48	-4.3848	-4.1148	0.81543	-1.6802	32.772	-3.546
122.15	2.5107	49.832	-4.2438	0.38009	-1.6837	0.13458	-0.55109	-0.24819	0.66022	-1.3176	3749.6	22.194	1.0903	78.175	-50.018	73.949	70.923	20.48	-4.3848	-4.1148	0.81543	-1.6802	32.772	-3.546
122.15	2.5216	49.845	-4.2432	0.37736	-1.685	0.121	-0.5425	-0.25408	0.66022	-1.3176	3749.0	22.198	1.095	78.182	-49.924	73.957	70.923	20.48	-4.3848	-4.1148	0.81543	-1.6802	32.772	-3.546
122.16	2.5323	49.858	-4.2426	0.37467	-1.6863	0.10731	-0.53347	-0.25984	0.66022	-1.3176	3748.3	22.202	1.0995	78.189	-49.829	73.964	70.923	20.48	-4.3848	-4.1148	0.81543	-1.6802	32.772	-3.546
122.17	2.5427	49.871	-4.2421	0.37202	-1.6876	0.093531	-0.52407	-0.26548	0.66022	-1.3176	3747.7	22.206	1.1039	78.197	-49.731	73.972	70.923	20.48	-4.3848	-4.1148	0.81543	-1.6802	32.772	-3.546
122.18	2.5529	49.883	-4.2417	0.36943	-1.6889	0.07966	-0.51443	-0.27099	0.66022	-1.3176	3747.1	22.209	1.1082	78.204	-49.631	73.98	70.923	20.48	-4.3848	-4.1148	0.81543	-1.6802	32.772	-3.546
122.19	2.5628	49.894	-4.2413	0.36688	-1.6903	0.065709	-0.50457	-0.27637	0.66022	-1.3176	3746.5	22.213	1.1124	78.211	-49.529	73.987	70.923	20.48	-4.3848	-4.1148	0.81543	-1.6802	32.772	-3.546
122.19	2.5724	49.905	-4.241	0.36438	-1.6917	0.051689	-0.49449	-0.28162	0.66022	-1.3176	3745.8	22.216	1.1165	78.218	-49.425	73.995	70.923	20.48	-4.3848	-4.1148	0.81543	-1.6802	32.772	-3.546
122.2	2.5818	49.916	-4.2408	0.36194	-1.6931	0.037608	-0.4842	-0.28673	0.66022	-1.3176	3745.2	22.218	1.1205	78.225	-49.319	74.002	70.923	20.48	-4.3848	-4.1148	0.81543	-1.6802	32.772	-3.546
122.21	2.5908	49.926	-4.2407	0.35954	-1.6946	0.023475	-0.4737	-0.29172	0.66022	-1.3176	3744.6	22.221	1.1243	78.232	-49.212	74.009	70.923	20.48	-4.3848	-4.1148	0.81543	-1.6802	32.772	-3.546
122.22	2.5996	49.935	-4.2406	0.3572	-1.696	0.0092986	-0.46301	-0.29656	0.66022	-1.3176	3744.0	22.223	1.128	78.239	-49.103	74.016	70.923	20.48	-4.3848	-4.1148	0.81543	-1.6802	32.772	-3.546
122.23	2.608	49.944	-4.2406	0.35491	-1.6975	-0.0049116	-0.45212	-0.30127	0.66022	-1.3176	3743.3	22.226	1.1316	78.246	-48.993	74.024	70.923	20.48	-4.3848	-4.1148	0.81543	-1.6802	32.772	-3.546
122.24	2.6161	49.953	-4.2406	0.35268	-1.699	-0.019147	-0.44104	-0.30583	0.66022	-1.3176	3742.7	22.228	1.135	78.253	-48.882	74.031	70.923	20.48	-4.3848	-4.1148	0.81543	-1.6802	32.772	-3.546
122.25	2.6239	49.961	-4.2408	0.3505	-1.7006	-0.033399	-0.42979	-0.31025	0.66022	-1.3176	3742.1	22.229	1.1383	78.259	-48.769	74.038	70.923	20.48	-4.3848	-4.1148	0.81543	-1.6802	32.772	-3.546
122.25	2.6313	49.968	-4.241	0.34838	-1.7021	-0.047659	-0.41836	-0.31453	0.66022	-1.3176	3741.5	22.231	1.1414	78.266	-48.655	74.045	70.923	20.48	-4.3848	-4.1148	0.81543	-1.6802	32.772	-3.546
122.26	2.6384	49.975	-4.2412	0.34632	-1.7037	-0.061918	-0.40677	-0.31867	0.66022	-1.3176	3740.8	22.233	1.1444	78.273	-48.54	74.051	70.923	20.48	-4.3848	-4.1148	0.81543	-1.6802	32.772	-3.546
122.27	2.6451	49.982	-4.2416	0.34431	-1.7053	-0.076169	-0.39501	-0.32266	0.66022	-1.3176	3740.2	22.234	1.1472	78.279	-48.424	74.058	70.923	20.48	-4.3848	-4.1148	0.81543	-1.6802	32.772	-3.546
122.28	2.6514	49.988	-4.242	0.34237	-1.707	-0.090402	-0.38311	-0.3265	0.66022	-1.3176	3739.6	22.235	1.1498	78.285	-48.308	74.065	70.923	20.48	-4.3848	-4.1148	0.81543	-1.6802	32.772	-3.546
122.29	2.6574	49.994	-4.2425	0.34048	-1.7086	-0.10461	-0.37105	-0.33019	0.66022	-1.3176	3739.0	22.236	1.1523	78.292	-48.19	74.072	70.923	20.48	-4.3848	-4.1148	0.81543	-1.6802	32.772	-3.546
122.3	2.6629	49.999	-4.243	0.33866	-1.7103	-0.11879	-0.35885	-0.33374	0.66022	-1.3176	3738.3	22.236	1.1546	78.298	-48.072	74.078	70.923	20.48	-4.3848	-4.1148	0.81543	-1.6802	32.772	-3.546
122.31	2.6681	50.004	-4.2437	0.33689	-1.7119	-0.13292	-0.34652	-0.33713	0.66022	-1.3176	3737.7	22.237	1.1568	78.304	-47.953	74.085	70.923	20.48	-4.3848	-4.1148	0.81543	-1.6802	32.772	-3.546
122.32	2.6728	50.009	-4.2444	0.33519	-1.7136	-0.147	-0.33405	-0.34037	0.66022	-1.3176	3737.1	22.237	1.1587	78.31	-47.834	74.091	70.923	20.48	-4.3848	-4.1148	0.81543	-1.6802	32.772	-3.546
122.33	2.6771	50.013	-4.2451	0.33355	-1.7153	-0.16103	-0.32146	-0.34346	0.66022	-1.3176	3736.5	22.237	1.1605	78.316	-47.715	74.098	70.923	20.48	-4.3848	-4.1148	0.81543	-1.6802	32.772	-3.546
122.34	2.681	50.016	-4.246	0.33198	-1.7171	-0.175	-0.30876	-0.3464	0.66022	-1.3176	3735.9	22.237	1.1621	78.322	-47.595	74.104	70.923	20.48	-4.3848	-4.1148	0.81543	-1.6802	32.772	-3.546
122.35	2.6844	50.019	-4.2469	0.33047	-1.7188	-0.18889	-0.29594	-0.34919	0.66022	-1.3176	3735.2	22.236	1.1635	78.328	-47.475	74.11	70.923	20.48	-4.3848	-4.1148	0.81543	-1.6802	32.772	-3.546
122.35	2.6874	50.022	-4.2479	0.32902	-1.7206	-0.2027	-0.28301	-0.35182	0.66022	-1.3176	3734.6	22.236	1.1647	78.334	-47.355	74.116	70.923	20.48	-4.3848	-4.1148	0.81543	-1.6802	32.772	-3.546
122.36	2.69	50.024	-4.2489	0.32764	-1.7223	-0.21643	-0.26999	-0.3543	0.66022	-1.3176	3734.0	22.235	1.1657	78.34	-47.235	74.123	70.923	20.48	-4.3848	-4.1148	0.81543	-1.6802	32.772	-3.546
122.37	2.6921	50.025	-4.25	0.32632	-1.7241	-0.23006	-0.25687	-0.35662	0.66022	-1.3176	3733.4	22.234	1.1666	78.345	-47.115	74.129	70.923	20.48	-4.3848	-4.1148	0.81543	-1.6802	32.772	-3.546
122.38	2.6937	50.027	-4.2512	0.32507	-1.7259	-0.2436	-0.24366	-0.35879	0.66022	-1.3176	3732.8	22.233	1.1672	78.351	-46.995	74.135	70.923	20.48	-4.3848	-4.1148	0.81543	-1.6802	32.772	-3.546
122.39	2.6949	50.028	-4.2525	0.32388	-1.7277	-0.25702	-0.23037	-0.36081	0.66022	-1.3176	3732.1	22.232	1.1676	78.357	-46.875	74.14	70.923	20.48	-4.3848	-4.1148	0.81543	-1.6802	32.772	-3.546
122.4	2.6955	50.028	-4.2538	0.32276	-1.7295	-0.27034	-0.217	-0.36266	0.66022	-1.3176	3731.5	22.231	1.1678	78.362	-46.756	74.146	70.923	20.48	-4.3848	-4.1148	0.81543	-1.6802	32.772	-3.546
122.41	2.6957	50.028	-4.2552	0.32171	-1.7313	-0.28353	-0.20355	-0.36437	0.66022	-1.3176	3730.9	22.229	1.1678	78.367	-46.637	74.152	70.923	20.48	-4.3848	-4.1148	0.81543	-1.6802	32.772	-3.546
122.42	2.6954	50.027	-4.2566	0.32073	-1.7331	-0.2966	-0.19004	-0.36592	0.66022	-1.3176	3730.3	22.227	1.1676	78.373	-46.518	74.158	70.923	20.48	-4.3848	-4.1148	0.81543	-1.6802	32.772	-3.546
122.43	2.6946	50.026	-4.2581	0.31981	-1.735	-0.30954	-0.17646	-0.36731	0.66022	-1.3176	3729.7	22.225	1.1672	78.378	-46.4	74.163	70.923	20.48	-4.3848	-4.1148	0.81543	-1.6802	32.772	-3.546
122.44	2.6933	50.025	-4.2597	0.31896	-1.7368	-0.32234	-0.16283	-0.36855	0.66022	-1.3176	3729.1	22.223	1.1665	78.383	-46.282	74.169	70.923	20.48	-4.3848	-4.1148	0.81543	-1.6802	32.772	-3.546
122.45	2.6914	50.023	-4.2614	0.31818	-1.7387	-0.33499	-0.14915	-0.36963	0.66022	-1.3176	3728.4	22.221	1.1656	78.388	-46.166	74.175	70.923	20.48	-4.3848	-4.1148	0.81543	-1.6802	32.772	-3.546
122.46	2.6891	50.021	-4.2631	0.31747	-1.7405	-0.3475	-0.13542	-0.37056	0.66022	-1.3176	3727.8	22.218	1.1646	78.393	-46.049	74.18	70.923	20.48	-4.3848	-4.1148	0.81543	-1.6802	32.772	-3.546
122.47	2.6862	50.019	-4.2648	0.31683	-1.7424	-0.35835	-0.12157	-0.3712	0.66022	-1.3176	3727.2	22.215	1.1632	78.398	-45.934	74.185	70.923	20.48	-4.3848	-4.1148	0.81543	-1.6802	32.772	-3.546
122.48	2.6829	50.016	-4.2667	0.31626	-1.7442	-0.36702	-0.10761	-0.37152	0.66022	-1.3176	3726.6	22.213	1.1617	78.403	-45.819	74.191	70.923	20.48	-4.3848	-4.1148	0.81543	-1.6802	32.772	-3.546
122.49	2.679	50.012	-4.2685	0.31575	-1.7461	-0.37558	-0.09365	-0.37168	0.66022	-1.3176	3726.0	22.209	1.16	78.408	-45.706	74.196	70.923	20.48	-4.3848	-4.1148	0.81543	-1.6802	32.772	-3.546
122.5	2.6746	50.008	-4.2704	0.31532	-1.7479	-0.38402	-0.079702	-0.3717	0.66022	-1.3176	3725.4	22.206	1.158	78.413	-45.593	74.201	70.923	20.48	-4.3848	-4.1148	0.81543	-1.6802	32.772	-3.546
122.51	2.6696	50.004	-4.2724	0.31496	-1.7498	-0.39233	-0.065768	-0.37157	0.66022	-1.3176	3724.8	22.203	1.1558	78.417	-45.481	74.206	70.923	20.48	-4.3848	-4.1148	0.81543	-1.6802	32.772	-3.546
122.52	2.6642	50.0	-4.2743	0.31466	-1.7517	-0.40052	-0.051852	-0.3713	0.66022	-1.3176	3724.2	22.199	1.1533	78.422	-45.371	74.211	70.923	20.48	-4.3848	-4.1148	0.81543	-1.6802	32.772	-3.546
122.53	2.6582	49.995	-4.2764	0.31444	-1.7535	-0.40857	-0.037959	-0.37088	0.66022	-1.3176	3723.5	22.196	1.1507	78.426	-45.261	74.216	70.923	20.48	-4.3848	-4.1148	0.81543	-1.6802	32.772	-3.546
122.55	2.6517	49.989	-4.2784	0.31428	-1.7554	-0.4165	-0.024093	-0.37031	0.66022	-1.3176	3722.9	22.192	1.1478	78.431	-45.153	74.221	70.923	20.48	-4.3848	-4.1148	0.81543	-1.6802	32.772	-3.546
122.56	2.6447	49.984	-4.2805	0.3142	-1.7572	-0.42428	-0.010258	-0.3696	0.66022	-1.3176	3722.3	22.188	1.1447	78.435	-45.046	74.226	70.923	20.48	-4.3848	-4.1148	0.81543	-1.6802	32.772	-3.546
122.57	2.6372	49.978	-4.2827	0.31418	-1.7591	-0.43192	0.0035425	-0.36875	0.66022	-1.3176	3721.7	22.184	1.1414	78.44	-44.94	74.231	70.923	20.48	-4.3848	-4.1148	0.81543	-1.6802	32.772	-3.546
122.58	2.6292	49.971	-4.2848	0.31423	-1.7609	-0.43942	0.017304	-0.36776	0.66022	-1.3176	3721.1	22.179	1.1379	78.444	-44.836	74.236	70.923	20.48	-4.3848	-4.1148	0.81543	-1.6802	32.772	-3.546
122.59	2.6207	49.964	-4.2871	0.31435	-1.7627	-0.44677	0.031022	-0.36662	0.66022	-1.3176	3720.5	22.175	1.1341	78.448	-44.733	74.24	70.923	20.48	-4.3848	-4.1148	0.81543	-1.6802	32.772	-3.546
122.6	2.6117	49.957	-4.2893	0.31454	-1.7646	-0.45396	0.044692	-0.36535	0.66022	-1.3176	3719.9	22.17	1.1302	78.453	-44.631	74.245	70.923	20.48	-4.3848	-4.1148	0.81543	-1.6802	32.772	-3.546
122.61	2.6022	49.95	-4.2916	0.3148	-1.7664	-0.46101	0.058312	-0.36393	0.66022	-1.3176	3719.3	22.165	1.126	78.457	-44.531	74.25	70.923	20.48	-4.3848	-4.1148	0.81543	-1.6802	32.772	-3.546
122.62	2.5922	49.942	-4.2939	0.31513	-1.7682	-0.4679	0.071876	-0.36238	0.66022	-1.3176	3718.7	22.16	1.1216	78.461	-44.433	74.254	70.923	20.48	-4.3848	-4.1148	0.81543	-1.6802	32.772	-3.546
122.63	2.5817	49.933	-4.2963	0.31552	-1.77	-0.47463	0.085381	-0.36069	0.66022	-1.3176	3718.1	22.155	1.117	78.465	-44.336	74.259	70.923	20.48	-4.3848	-4.1148	0.81543	-1.6802	32.772	-3.546
122.64	2.5707	49.925	-4.2987	0.31598	-1.7718	-0.48119	0.098822	-0.35886	0.66022	-1.3176	3717.5	22.15	1.1122	78.469	-44.241	74.263	70.923	20.48	-4.3848	-4.1148	0.81543	-1.6802	32.772	-3.546
122.65	2.5593	49.916	-4.3011	0.31651	-1.7736	-0.4876	0.1122	-0.3569	0.66022	-1.3176	3716.8	22.145	1.1072	78.473	-44.148	74.268	70.923	20.48	-4.3848	-4.1148	0.81543	-1.6802	32.772	-3.546
122.67	2.5474	49.906	-4.3035	0.3171	-1.7754	-0.49383	0.1255	-0.3548	0.66022	-1.3176	3716.2	22.139	1.102	78.477	-44.056	74.272	70.923	20.48	-4.3848	-4.1148	0.81543	-1.6802	32.772	-3.546
122.68	2.535	49.897	-4.306	0.31776	-1.7771	-0.4999	0.13873	-0.35257	0.66022	-1.3176	3715.6	22.133	1.0966	78.481	-43.966	74.276	70.923	20.48	-4.3848	-4.1148	0.81543	-1.6802	32.772	-3.546
122.69	2.5222	49.887	-4.3085	0.31849	-1.7789	-0.50579	0.15188	-0.35021	0.66022	-1.3176	3715.0	22.127	1.091	78.484	-43.878	74.281	70.923	20.48	-4.3848	-4.1148	0.81543	-1.6802	32.772	-3.546
122.7	2.5089	49.876	-4.3111	0.31928	-1.7806	-0.51151	0.16494	-0.34772	0.66022	-1.3176	3714.4	22.121	1.0852	78.488	-43.792	74.285	70.923	20.48	-4.3848	-4.1148	0.81543	-1.6802	32.772	-3.546
122.71	2.4952	49.865	-4.3137	0.32014	-1.7824	-0.51706	0.17792	-0.3451	0.66022	-1.3176	3713.8	22.115	1.0792	78.492	-43.708	74.289	70.923	20.48	-4.3848	-4.1148	0.81543	-1.6802	32.772	-3.546
122.72	2.4811	49.854	-4.3163	0.32106	-1.7841	-0.52243	0.1908	-0.34235	0.66022	-1.3176	3713.2	22.109	1.0731	78.496	-43.625	74.293	70.923	20.48	-4.3848	-4.1148	0.81543	-1.6802	32.772	-3.546
122.73	2.4665	49.843	-4.3189	0.32205	-1.7858	-0.52761	0.2036	-0.33948	0.66022	-1.3176	3712.6	22.102	1.0667	78.499	-43.545	74.297	70.923	20.48	-4.3848	-4.1148	0.81543	-1.6802	32.772	-3.546
122.74	2.4516	49.831	-4.3215	0.3231	-1.7875	-0.53262	0.21629	-0.33648	0.66022	-1.3176	3712.0	22.096	1.0602	78.503	-43.466	74.301	70.923	20.48	-4.3848	-4.1148	0.81543	-1.6802	32.772	-3.546
122.76	2.4362	49.819	-4.3242	0.32421	-1.7892	-0.53744	0.22887	-0.33335	0.66022	-1.3176	3711.4	22.089	1.0535	78.506	-43.39	74.305	70.923	20.48	-4.3848	-4.1148	0.81543	-1.6802	32.772	-3.546
122.77	2.4204	49.807	-4.3269	0.32538	-1.7908	-0.54208	0.24135	-0.3301	0.66022	-1.3176	3710.8	22.082	1.0466	78.51	-43.316	74.309	70.923	20.48	-4.3848	-4.1148	0.81543	-1.6802	32.772	-3.546
122.78	2.4043	49.794	-4.3296	0.32662	-1.7925	-0.54653	0.25372	-0.32673	0.66022	-1.3176	3710.2	22.075	1.0396	78.513	-43.244	74.313	70.923	20.48	-4.3848	-4.1148	0.81543	-1.6802	32.772	-3.546
122.79	2.3877	49.781	-4.3324	0.32792	-1.7941	-0.55079	0.26597	-0.32324	0.66022	-1.3176	3709.6	22.068	1.0324	78.517	-43.174	74.317	70.923	20.48	-4.3848	-4.1148	0.81543	-1.6802	32.772	-3.546
122.8	2.3709	49.768	-4.3351	0.32928	-1.7957	-0.55486	0.2781	-0.31963	0.66022	-1.3176	3709.0	22.061	1.0251	78.52	-43.106	74.321	70.923	20.48	-4.3848	-4.1148	0.81543	-1.6802	32.772	-3.546
122.82	2.3536	49.755	-4.3379	0.3307	-1.7973	-0.55874	0.2901	-0.31591	0.66022	-1.3176	3708.4	22.054	1.0176	78.524	-43.041	74.325	70.923	20.48	-4.3848	-4.1148	0.81543	-1.6802	32.772	-3.546
122.83	2.3361	49.741	-4.3407	0.33218	-1.7989	-0.56243	0.30198	-0.31206	0.66022	-1.3176	3707.8	22.046	1.0099	78.527	-42.977	74.329	70.923	20.48	-4.3848	-4.1148	0.81543	-1.6802	32.772	-3.546
122.84	2.3182	49.727	-4.3435	0.33372	-1.8004	-0.56592	0.31372	-0.3081	0.66022	-1.3176	3707.2	22.039	1.0022	78.53	-42.916	74.333	70.923	20.48	-4.3848	-4.1148	0.81543	-1.6802	32.772	-3.546
122.85	2.3	49.713	-4.3464	0.33532	-1.8019	-0.56922	0.32532	-0.30403	0.66022	-1.3176	3706.6	22.031	0.99424	78.534	-42.857	74.336	70.923	20.48	-4.3848	-4.1148	0.81543	-1.6802	32.772	-3.546
122.86	2.2815	49.698	-4.3492	0.33698	-1.8034	-0.57232	0.33678	-0.29984	0.66022	-1.3176	3706.0	22.023	0.98619	78.537	-42.801	74.34	70.923	20.48	-4.3848	-4.1148	0.81543	-1.6802	32.772	-3.546
122.88	2.2627	49.683	-4.3521	0.33869	-1.8049	-0.57522	0.34809	-0.29555	0.66022	-1.3176	3705.4	22.015	0.97803	78.54	-42.747	74.344	70.923	20.48	-4.3848	-4.1148	0.81543	-1.6802	32.772	-3.546
122.89	2.2436	49.668	-4.355	0.34046	-1.8064	-0.57792	0.35925	-0.29114	0.66022	-1.3176	3704.8	22.007	0.96974	78.543	-42.695	74.348	70.923	20.48	-4.3848	-4.1148	0.81543	-1.6802	32.772	-3.546
122.9	2.2242	49.653	-4.3579	0.34228	-1.8078	-0.58027	0.37014	-0.28643	0.66022	-1.3176	3704.2	21.999	0.96134	78.546	-42.646	74.351	70.923	20.48	-4.3848	-4.1148	0.81543	-1.6802	32.772	-3.546
122.91	2.2047	49.637	-4.3608	0.34416	-1.8093	-0.58133	0.38007	-0.28021	0.66022	-1.3176	3703.6	21.991	0.95284	78.55	-42.599	74.355	70.923	20.48	-4.3848	-4.1148	0.81543	-1.6802	32.772	-3.546
122.93	2.1848	49.621	-4.3637	0.34608	-1.8107	-0.58216	0.3898	-0.27389	0.66022	-1.3176	3703.0	21.982	0.94423	78.553	-42.554	74.359	70.923	20.48	-4.3848	-4.1148	0.81543	-1.6802	32.772	-3.546
122.94	2.1648	49.605	-4.3666	0.34805	-1.812	-0.58274	0.39933	-0.26747	0.66022	-1.3176	3702.4	21.974	0.93553	78.556	-42.512	74.362	70.923	20.48	-4.3848	-4.1148	0.81543	-1.6802	32.772	-3.546
122.95	2.1445	49.589	-4.3695	0.35007	-1.8133	-0.58309	0.40866	-0.26095	0.66022	-1.3176	3701.8	21.965	0.92673	78.559	-42.473	74.366	70.923	20.48	-4.3848	-4.1148	0.81543	-1.6802	32.772	-3.546
122.96	2.124	49.573	-4.3724	0.35214	-1.8146	-0.5832	0.41778	-0.25435	0.66022	-1.3176	3701.2	21.957	0.91785	78.562	-42.436	74.37	70.923	20.48	-4.3848	-4.1148	0.81543	-1.6802	32.772	-3.546
122.98	2.1034	49.556	-4.3753	0.35425	-1.8159	-0.58307	0.4267	-0.24765	0.66022	-1.3176	3700.6	21.948	0.90888	78.565	-42.401	74.373	70.923	20.48	-4.3848	-4.1148	0.81543	-1.6802	32.772	-3.546
122.99	2.0825	49.539	-4.3783	0.35641	-1.8171	-0.58271	0.43541	-0.24087	0.66022	-1.3176	3700.0	21.939	0.89984	78.569	-42.369	74.377	70.923	20.48	-4.3848	-4.1148	0.81543	-1.6802	32.772	-3.546
123.0	2.0615	49.522	-4.3812	0.3586	-1.8183	-0.58212	0.4439	-0.234	0.66022	-1.3176	3699.4	21.93	0.89072	78.572	-42.34	74.381	70.923	20.48	-4.3848	-4.1148	0.81543	-1.6802	32.772	-3.546
123.02	2.0404	49.505	-4.3841	0.36084	-1.8194	-0.58131	0.45219	-0.22706	0.66022	-1.3176	3698.8	21.921	0.88154	78.575	-42.313	74.384	70.923	20.48	-4.3848	-4.1148	0.81543	-1.6802	32.772	-3.546
123.03	2.019	49.488	-4.387	0.36313	-1.8205	-0.58026	0.46025	-0.22004	0.66022	-1.3176	3698.2	21.912	0.87229	78.578	-42.288	74.388	70.923	20.48	-4.3848	-4.1148	0.81543	-1.6802	32.772	-3.546
123.04	1.9976	49.471	-4.3899	0.36545	-1.8216	-0.57898	0.4681	-0.21295	0.66022	-1.3176	3697.6	21.903	0.86299	78.581	-42.267	74.391	70.923	20.48	-4.3848	-4.1148	0.81543	-1.6802	32.772	-3.546
123.05	1.976	49.453	-4.3928	0.36781	-1.8227	-0.57749	0.47572	-0.20578	0.66022	-1.3176	3697.0	21.894	0.85364	78.584	-42.248	74.395	70.923	20.48	-4.3848	-4.1148	0.81543	-1.6802	32.772	-3.546
123.07	1.9544	49.435	-4.3957	0.3702	-1.8237	-0.57576	0.48313	-0.19855	0.66022	-1.3176	3696.4	21.885	0.84425	78.587	-42.231	74.399	70.923	20.48	-4.3848	-4.1148	0.81543	-1.6802	32.772	-3.546
123.08	1.9326	49.417	-4.3985	0.37264	-1.8247	-0.57382	0.4903	-0.19125	0.66022	-1.3176	3695.8	21.876	0.83482	78.59	-42.217	74.402	70.923	20.48	-4.3848	-4.1148	0.81543	-1.6802	32.772	-3.546
123.09	1.9108	49.399	-4.4014	0.37511	-1.8256	-0.57166	0.49724	-0.1839	0.66022	-1.3176	3695.2	21.866	0.82535	78.594	-42.206	74.406	70.923	20.48	-4.3848	-4.1148	0.81543	-1.6802	32.772	-3.546
123.11	1.8889	49.381	-4.4043	0.37761	-1.8265	-0.56929	0.50396	-0.17648	0.66022	-1.3176	3694.6	21.857	0.81586	78.597	-42.197	74.41	70.923	20.48	-4.3848	-4.1148	0.81543	-1.6802	32.772	-3.546
123.12	1.8669	49.363	-4.4071	0.38015	-1.8274	-0.56669	0.51044	-0.16901	0.66022	-1.3176	3694.0	21.847	0.80635	78.6	-42.191	74.413	70.923	20.48	-4.3848	-4.1148	0.81543	-1.6802	32.772	-3.546
123.13	1.845	49.344	-4.4099	0.38271	-1.8282	-0.56389	0.51668	-0.16149	0.66022	-1.3176	3693.4	21.838	0.79682	78.603	-42.188	74.417	70.923	20.48	-4.3848	-4.1148	0.81543	-1.6802	32.772	-3.546
123.15	1.823	49.326	-4.4127	0.38531	-1.829	-0.56088	0.52268	-0.15392	0.66022	-1.3176	3692.8	21.828	0.78729	78.606	-42.188	74.421	70.923	20.48	-4.3848	-4.1148	0.81543	-1.6802	32.772	-3.546
123.16	1.8009	49.307	-4.4155	0.38794	-1.8297	-0.55765	0.52844	-0.14631	0.66022	-1.3176	3692.2	21.819	0.77775	78.61	-42.19	74.424	70.923	20.48	-4.3848	-4.1148	0.81543	-1.6802	32.772	-3.546
123.18	1.7789	49.289	-4.4183	0.3906	-1.8304	-0.55423	0.53396	-0.13866	0.66022	-1.3176	3691.7	21.809	0.76822	78.613	-42.195	74.428	70.923	20.48	-4.3848	-4.1148	0.81543	-1.6802	32.772	-3.546
123.19	1.757	49.27	-4.4211	0.39328	-1.8311	-0.5506	0.53923	-0.13096	0.66022	-1.3176	3691.1	21.799	0.75869	78.616	-42.202	74.432	70.923	20.48	-4.3848	-4.1148	0.81543	-1.6802	32.772	-3.546
123.2	1.735	49.251	-4.4238	0.39599	-1.8318	-0.54677	0.54425	-0.12324	0.66022	-1.3176	3690.5	21.79	0.74918	78.619	-42.212	74.436	70.923	20.48	-4.3848	-4.1148	0.81543	-1.6802	32.772	-3.546
123.22	1.7131	49.233	-4.4265	0.39872	-1.8324	-0.54274	0.54902	-0.11548	0.66022	-1.3176	3689.9	21.78	0.7397	78.623	-42.225	74.439	70.923	20.48	-4.3848	-4.1148	0.81543	-1.6802	32.772	-3.546
123.23	1.6913	49.214	-4.4292	0.40148	-1.8329	-0.53852	0.55353	-0.10769	0.66022	-1.3176	3689.3	21.77	0.73024	78.626	-42.241	74.443	70.923	20.48	-4.3848	-4.1148	0.81543	-1.6802	32.772	-3.546
123.24	1.6695	49.195	-4.4319	0.40426	-1.8334	-0.5341	0.55779	-0.099879	0.66022	-1.3176	3688.7	21.76	0.72082	78.629	-42.259	74.447	70.923	20.48	-4.3848	-4.1148	0.81543	-1.6802	32.772	-3.546
123.26	1.6479	49.176	-4.4346	0.40706	-1.8339	-0.52949	0.56211	-0.092044	0.66022	-1.3176	3688.1	21.751	0.71144	78.633	-42.28	74.451	70.923	20.48	-4.3848	-4.1148	0.81543	-1.6802	32.772	-3.546
123.27	1.6263	49.158	-4.4372	0.40988	-1.8343	-0.52469	0.56617	-0.084186	0.66022	-1.3176	3687.5	21.741	0.7021	78.636	-42.304	74.455	70.923	20.48	-4.3848	-4.1148	0.81543	-1.6802	32.772	-3.546
123.29	1.6049	49.139	-4.4398	0.41272	-1.8347	-0.5197	0.56997	-0.076309	0.66022	-1.3176	3686.9	21.731	0.69282	78.64	-42.33	74.459	70.923	20.48	-4.3848	-4.1148	0.81543	-1.6802	32.772	-3.546
123.3	1.5836	49.12	-4.4424	0.41558	-1.8351	-0.51453	0.5735	-0.068416	0.66022	-1.3176	3686.3	21.721	0.6836	78.643	-42.359	74.463	70.923	20.48	-4.3848	-4.1148	0.81543	-1.6802	32.772	-3.546
123.31	1.5625	49.102	-4.445	0.41845	-1.8354	-0.50918	0.57676	-0.060512	0.66022	-1.3176	3685.7	21.712	0.67444	78.647	-42.391	74.467	70.923	20.48	-4.3848	-4.1148	0.81543	-1.6802	32.772	-3.546
123.33	1.5415	49.083	-4.4475	0.42134	-1.8357	-0.50365	0.57974	-0.052599	0.66022	-1.3176	3685.1	21.702	0.66535	78.65	-42.425	74.471	70.923	20.48	-4.3848	-4.1148	0.81543	-1.6802	32.772	-3.546
123.34	1.5207	49.065	-4.45	0.42425	-1.836	-0.49793	0.58245	-0.044681	0.66022	-1.3176	3684.5	21.692	0.65634	78.654	-42.463	74.475	70.923	20.48	-4.3848	-4.1148	0.81543	-1.6802	32.772	-3.546
123.36	1.5001	49.046	-4.4525	0.42717	-1.8362	-0.49205	0.58489	-0.036762	0.66022	-1.3176	3683.9	21.682	0.64741	78.658	-42.502	74.479	70.923	20.48	-4.3848	-4.1148	0.81543	-1.6802	32.772	-3.546
123.37	1.4796	49.028	-4.4549	0.4301	-1.8363	-0.48599	0.58703	-0.028846	0.66022	-1.3176	3683.3	21.673	0.63857	78.661	-42.545	74.483	70.923	20.48	-4.3848	-4.1148	0.81543	-1.6802	32.772	-3.546
123.39	1.4594	49.01	-4.4573	0.43304	-1.8365	-0.47976	0.5889	-0.020936	0.66022	-1.3176	3682.7	21.663	0.62982	78.665	-42.59	74.488	70.923	20.48	-4.3848	-4.1148	0.81543	-1.6802	32.772	-3.546
123.4	1.4395	48.992	-4.4597	0.43599	-1.8365	-0.47337	0.59048	-0.013036	0.66022	-1.3176	3682.1	21.654	0.62117	78.669	-42.638	74.492	70.923	20.48	-4.3848	-4.1148	0.81543	-1.6802	32.772	-3.546
123.41	1.4197	48.974	-4.4621	0.43894	-1.8366	-0.46681	0.59177	-0.00515	0.66022	-1.3176	3681.5	21.644	0.61262	78.673	-42.688	74.496	70.923	20.48	-4.3848	-4.1148	0.81543	-1.6802	32.772	-3.546
123.43	1.4002	48.956	-4.4644	0.4419	-1.8366	-0.46009	0.59277	0.0027186	0.66022	-1.3176	3680.9	21.635	0.60417	78.677	-42.741	74.501	70.923	20.48	-4.3848	-4.1148	0.81543	-1.6802	32.772	-3.546
123.44	1.381	48.939	-4.4667	0.44487	-1.8366	-0.45322	0.59347	0.010566	0.66022	-1.3176	3680.3	21.626	0.59585	78.681	-42.797	74.505	70.923	20.48	-4.3848	-4.1148	0.81543	-1.6802	32.772	-3.546
123.46	1.362	48.921	-4.4689	0.44784	-1.8365	-0.44618	0.59388	0.018387	0.66022	-1.3176	3679.7	21.616	0.58763	78.685	-42.855	74.51	70.923	20.48	-4.3848	-4.1148	0.81543	-1.6802	32.772	-3.546
123.47	1.3434	48.904	-4.4711	0.45081	-1.8364	-0.439	0.594	0.02618	0.66022	-1.3176	3679.1	21.607	0.57954	78.689	-42.916	74.514	70.923	20.48	-4.3848	-4.1148	0.81543	-1.6802	32.772	-3.546
123.49	1.325	48.887	-4.4733	0.45378	-1.8362	-0.43166	0.59381	0.033939	0.66022	-1.3176	3678.5	21.598	0.57158	78.693	-42.979	74.519	70.923	20.48	-4.3848	-4.1148	0.81543	-1.6802	32.772	-3.546
123.5	1.3069	48.871	-4.4755	0.45674	-1.836	-0.42418	0.59332	0.041662	0.66022	-1.3176	3677.9	21.589	0.56375	78.697	-43.045	74.523	70.923	20.48	-4.3848	-4.1148	0.81543	-1.6802	32.772	-3.546
123.51	1.2891	48.854	-4.4776	0.45971	-1.8358	-0.41655	0.59253	0.049343	0.66022	-1.3176	3677.3	21.58	0.55605	78.701	-43.114	74.528	70.923	20.48	-4.3848	-4.1148	0.81543	-1.6802	32.772	-3.546
123.53	1.2717	48.838	-4.4796	0.46267	-1.8355	-0.40878	0.59143	0.056979	0.66022	-1.3176	3676.7	21.572	0.54849	78.706	-43.185	74.533	70.923	20.48	-4.3848	-4.1148	0.81543	-1.6802	32.772	-3.546
123.54	1.2545	48.822	-4.4816	0.46562	-1.8352	-0.40087	0.59003	0.064566	0.66022	-1.3176	3676.1	21.563	0.54108	78.71	-43.258	74.537	70.923	20.48	-4.3848	-4.1148	0.81543	-1.6802	32.772	-3.546
123.56	1.2377	48.807	-4.4836	0.46857	-1.8349	-0.39283	0.58832	0.0721	0.66022	-1.3176	3675.5	21.555	0.53381	78.714	-43.334	74.542	70.923	20.48	-4.3848	-4.1148	0.81543	-1.6802	32.772	-3.546
123.57	1.2213	48.792	-4.4856	0.47151	-1.8345	-0.38466	0.58631	0.079577	0.66022	-1.3176	3674.9	21.546	0.52669	78.719	-43.413	74.547	70.923	20.48	-4.3848	-4.1148	0.81543	-1.6802	32.772	-3.546
123.59	1.2052	48.777	-4.4875	0.47443	-1.8341	-0.37636	0.58398	0.086992	0.66022	-1.3176	3674.3	21.538	0.51972	78.723	-43.494	74.552	70.923	20.48	-4.3848	-4.1148	0.81543	-1.6802	32.772	-3.546
123.6	1.1895	48.762	-4.4893	0.47734	-1.8336	-0.36793	0.58135	0.094342	0.66022	-1.3176	3673.7	21.53	0.51291	78.728	-43.577	74.557	70.923	20.48	-4.3848	-4.1148	0.81543	-1.6802	32.772	-3.546
123.61	1.1741	48.748	-4.4912	0.48024	-1.8332	-0.35939	0.5784	0.10162	0.66022	-1.3176	3673.1	21.522	0.50626	78.733	-43.663	74.562	70.923	20.48	-4.3848	-4.1148	0.81543	-1.6802	32.772	-3.546
123.63	1.1591	48.734	-4.4929	0.48313	-1.8326	-0.35072	0.57514	0.10883	0.66022	-1.3176	3672.5	21.514	0.49976	78.737	-43.751	74.568	70.923	20.48	-4.3848	-4.1148	0.81543	-1.6802	32.772	-3.546
123.64	1.1445	48.721	-4.4947	0.486	-1.8321	-0.34194	0.57158	0.11596	0.66022	-1.3176	3671.9	21.507	0.49344	78.742	-43.841	74.573	70.923	20.48	-4.3848	-4.1148	0.81543	-1.6802	32.772	-3.546
123.66	1.1303	48.708	-4.4963	0.48884	-1.8315	-0.33305	0.5677	0.12301	0.66022	-1.3176	3671.3	21.499	0.48727	78.747	-43.934	74.578	70.923	20.48	-4.3848	-4.1148	0.81543	-1.6802	32.772	-3.546
123.67	1.1165	48.695	-4.498	0.49167	-1.8308	-0.32405	0.56351	0.12997	0.66022	-1.3176	3670.7	21.492	0.48128	78.752	-44.03	74.583	70.923	20.48	-4.3848	-4.1148	0.81543	-1.6802	32.772	-3.546
123.69	1.103	48.683	-4.4996	0.49448	-1.8302	-0.31495	0.55902	0.13684	0.66022	-1.3176	3670.1	21.485	0.47545	78.757	-44.127	74.589	70.923	20.48	-4.3848	-4.1148	0.81543	-1.6802	32.772	-3.546
123.7	1.09	48.671	-4.5011	0.49726	-1.8295	-0.30575	0.55421	0.14362	0.66022	-1.3176	3669.5	21.478	0.4698	78.762	-44.227	74.594	70.923	20.48	-4.3848	-4.1148	0.81543	-1.6802	32.772	-3.546
123.71	1.0774	48.66	-4.5026	0.50002	-1.8287	-0.29645	0.54909	0.15029	0.66022	-1.3176	3668.9	21.471	0.46432	78.767	-44.329	74.6	70.923	20.48	-4.3848	-4.1148	0.81543	-1.6802	32.772	-3.546
123.73	1.0651	48.649	-4.5041	0.50275	-1.828	-0.28706	0.54367	0.15687	0.66022	-1.3176	3668.3	21.465	0.45902	78.772	-44.433	74.605	70.923	20.48	-4.3848	-4.1148	0.81543	-1.6802	32.772	-3.546
123.74	1.0533	48.639	-4.5055	0.50546	-1.8272	-0.27758	0.53795	0.16334	0.66022	-1.3176	3667.7	21.458	0.45389	78.778	-44.539	74.611	70.923	20.48	-4.3848	-4.1148	0.81543	-1.6802	32.772	-3.546
123.75	1.0419	48.629	-4.5069	0.50813	-1.8263	-0.26801	0.53191	0.1697	0.66022	-1.3176	3667.0	21.452	0.44893	78.783	-44.648	74.617	70.923	20.48	-4.3848	-4.1148	0.81543	-1.6802	32.772	-3.546
123.77	1.0308	48.62	-4.5082	0.51077	-1.8255	-0.25837	0.52558	0.17594	0.66022	-1.3176	3666.4	21.446	0.44416	78.788	-44.758	74.623	70.923	20.48	-4.3848	-4.1148	0.81543	-1.6802	32.772	-3.546
123.78	1.0202	48.611	-4.5095	0.51339	-1.8246	-0.24865	0.51895	0.18207	0.66022	-1.3176	3665.8	21.441	0.43956	78.794	-44.871	74.629	70.923	20.48	-4.3848	-4.1148	0.81543	-1.6802	32.772	-3.546
123.79	1.0101	48.603	-4.5107	0.51596	-1.8236	-0.23886	0.51202	0.18807	0.66022	-1.3176	3665.2	21.435	0.43514	78.799	-44.986	74.634	70.923	20.48	-4.3848	-4.1148	0.81543	-1.6802	32.772	-3.546
123.81	1.0003	48.595	-4.5119	0.51851	-1.8227	-0.229	0.50479	0.19395	0.66022	-1.3176	3664.6	21.43	0.4309	78.805	-45.103	74.64	70.923	20.48	-4.3848	-4.1148	0.81543	-1.6802	32.772	-3.546
123.82	0.99092	48.588	-4.513	0.52101	-1.8217	-0.21907	0.49727	0.19969	0.66022	-1.3176	3664.0	21.425	0.42683	78.811	-45.222	74.647	70.923	20.48	-4.3848	-4.1148	0.81543	-1.6802	32.772	-3.546
123.83	0.98197	48.581	-4.514	0.52348	-1.8207	-0.20909	0.48947	0.20531	0.66022	-1.3176	3663.4	21.42	0.42295	78.816	-45.343	74.653	70.923	20.48	-4.3848	-4.1148	0.81543	-1.6802	32.772	-3.546
123.85	0.97343	48.575	-4.5151	0.52591	-1.8197	-0.19906	0.48138	0.21078	0.66022	-1.3176	3662.8	21.416	0.41924	78.822	-45.465	74.659	70.923	20.48	-4.3848	-4.1148	0.81543	-1.6802	32.772	-3.546
123.86	0.9653	48.569	-4.516	0.52829	-1.8186	-0.18897	0.473	0.21611	0.66022	-1.3176	3662.2	21.412	0.41571	78.828	-45.59	74.665	70.923	20.48	-4.3848	-4.1148	0.81543	-1.6802	32.772	-3.546
123.87	0.95758	48.564	-4.517	0.53063	-1.8175	-0.17884	0.46435	0.2213	0.66022	-1.3176	3661.5	21.408	0.41235	78.834	-45.717	74.672	70.923	20.48	-4.3848	-4.1148	0.81543	-1.6802	32.772	-3.546
123.89	0.95027	48.56	-4.5178	0.53293	-1.8164	-0.16867	0.45543	0.22633	0.66022	-1.3176	3660.9	21.404	0.40917	78.84	-45.845	74.678	70.923	20.48	-4.3848	-4.1148	0.81543	-1.6802	32.772	-3.546
123.9	0.94336	48.556	-4.5186	0.53519	-1.8152	-0.15847	0.44624	0.23122	0.66022	-1.3176	3660.3	21.4	0.40616	78.846	-45.975	74.684	70.923	20.48	-4.3848	-4.1148	0.81543	-1.6802	32.772	-3.546
123.91	0.93686	48.553	-4.5194	0.5374	-1.8141	-0.14823	0.43678	0.23595	0.66022	-1.3176	3659.7	21.397	0.40333	78.853	-46.107	74.691	70.923	20.48	-4.3848	-4.1148	0.81543	-1.6802	32.772	-3.546
123.92	0.93075	48.55	-4.5201	0.53956	-1.8129	-0.13797	0.42706	0.24052	0.66022	-1.3176	3659.1	21.394	0.40067	78.859	-46.241	74.698	70.923	20.48	-4.3848	-4.1148	0.81543	-1.6802	32.772	-3.546
123.94	0.92504	48.548	-4.5208	0.54167	-1.8117	-0.12769	0.4171	0.24492	0.66022	-1.3176	3658.5	21.391	0.39818	78.865	-46.376	74.704	70.923	20.48	-4.3848	-4.1148	0.81543	-1.6802	32.772	-3.546
123.95	0.91972	48.547	-4.5214	0.54373	-1.8104	-0.11739	0.40688	0.24916	0.66022	-1.3176	3657.9	21.389	0.39586	78.871	-46.513	74.711	70.923	20.48	-4.3848	-4.1148	0.81543	-1.6802	32.772	-3.546
123.96	0.91479	48.546	-4.522	0.54573	-1.8092	-0.10708	0.39642	0.25323	0.66022	-1.3176	3657.2	21.387	0.3937	78.878	-46.652	74.718	70.923	20.48	-4.3848	-4.1148	0.81543	-1.6802	32.772	-3.546
123.97	0.91024	48.546	-4.5225	0.54769	-1.8079	-0.096773	0.38573	0.25713	0.66022	-1.3176	3656.6	21.385	0.39171	78.884	-46.792	74.725	70.923	20.48	-4.3848	-4.1148	0.81543	-1.6802	32.772	-3.546
123.98	0.90607	48.546	-4.5229	0.54959	-1.8066	-0.086461	0.37481	0.26085	0.66022	-1.3176	3656.0	21.383	0.38989	78.891	-46.933	74.732	70.923	20.48	-4.3848	-4.1148	0.81543	-1.6802	32.772	-3.546
124.0	0.90227	48.547	-4.5233	0.55144	-1.8053	-0.076156	0.36366	0.26439	0.66022	-1.3176	3655.4	21.382	0.38822	78.898	-47.077	74.739	70.923	20.48	-4.3848	-4.1148	0.81543	-1.6802	32.772	-3.546
124.01	0.89884	48.549	-4.5237	0.55323	-1.804	-0.065862	0.3523	0.26776	0.66022	-1.3176	3654.8	21.381	0.38671	78.904	-47.221	74.746	70.923	20.48	-4.3848	-4.1148	0.81543	-1.6802	32.772	-3.546
124.02	0.89578	48.551	-4.524	0.55496	-1.8026	-0.055584	0.34073	0.27094	0.66022	-1.3176	3654.1	21.38	0.38536	78.911	-47.367	74.753	70.923	20.48	-4.3848	-4.1148	0.81543	-1.6802	32.772	-3.546
124.03	0.89307	48.554	-4.5242	0.55663	-1.8012	-0.045329	0.32896	0.27393	0.66022	-1.3176	3653.5	21.379	0.38416	78.918	-47.514	74.76	70.923	20.48	-4.3848	-4.1148	0.81543	-1.6802	32.772	-3.546
124.04	0.89072	48.558	-4.5244	0.55825	-1.7999	-0.035101	0.317	0.27673	0.66022	-1.3176	3652.9	21.379	0.38312	78.925	-47.663	74.767	70.923	20.48	-4.3848	-4.1148	0.81543	-1.6802	32.772	-3.546
124.05	0.88871	48.562	-4.5246	0.5598	-1.7985	-0.024906	0.30485	0.27935	0.66022	-1.3176	3652.3	21.379	0.38222	78.932	-47.813	74.774	70.923	20.48	-4.3848	-4.1148	0.81543	-1.6802	32.772	-3.546
124.06	0.88704	48.567	-4.5247	0.5613	-1.7971	-0.01475	0.29253	0.28177	0.66022	-1.3176	3651.7	21.379	0.38147	78.939	-47.964	74.782	70.923	20.48	-4.3848	-4.1148	0.81543	-1.6802	32.772	-3.546
124.07	0.8857	48.572	-4.5247	0.56273	-1.7957	-0.0046391	0.28003	0.284	0.66022	-1.3176	3651.0	21.379	0.38086	78.946	-48.116	74.789	70.923	20.48	-4.3848	-4.1148	0.81543	-1.6802	32.772	-3.546
124.08	0.8847	48.578	-4.5247	0.5641	-1.7942	0.0054219	0.26738	0.28603	0.66022	-1.3176	3650.4	21.38	0.38039	78.953	-48.27	74.797	70.923	20.48	-4.3848	-4.1148	0.81543	-1.6802	32.772	-3.546
124.09	0.88401	48.585	-4.5247	0.5654	-1.7928	0.015427	0.25458	0.28786	0.66022	-1.3176	3649.8	21.381	0.38006	78.96	-48.424	74.804	70.923	20.48	-4.3848	-4.1148	0.81543	-1.6802	32.772	-3.546
124.1	0.88363	48.592	-4.5246	0.56664	-1.7914	0.02537	0.24163	0.2895	0.66022	-1.3176	3649.2	21.382	0.37986	78.968	-48.58	74.812	70.923	20.48	-4.3848	-4.1148	0.81543	-1.6802	32.772	-3.546
124.12	0.88356	48.6	-4.5244	0.56782	-1.7899	0.035247	0.22855	0.29093	0.66022	-1.3176	3648.5	21.384	0.3798	78.975	-48.736	74.819	70.923	20.48	-4.3848	-4.1148	0.81543	-1.6802	32.772	-3.546
124.13	0.88379	48.608	-4.5242	0.56893	-1.7884	0.04505	0.21535	0.29216	0.66022	-1.3176	3647.9	21.386	0.37986	78.982	-48.894	74.827	70.923	20.48	-4.3848	-4.1148	0.81543	-1.6802	32.772	-3.546
124.13	0.88431	48.618	-4.524	0.56997	-1.787	0.054774	0.20204	0.29319	0.66022	-1.3176	3647.3	21.388	0.38005	78.99	-49.052	74.835	70.923	20.48	-4.3848	-4.1148	0.81543	-1.6802	32.772	-3.546
124.14	0.88511	48.627	-4.5237	0.57095	-1.7855	0.064413	0.18862	0.29401	0.66022	-1.3176	3646.7	21.39	0.38036	78.997	-49.211	74.843	70.923	20.48	-4.3848	-4.1148	0.81543	-1.6802	32.772	-3.546
124.15	0.8862	48.637	-4.5233	0.57186	-1.784	0.073962	0.1751	0.29463	0.66022	-1.3176	3646.0	21.393	0.38079	79.005	-49.371	74.851	70.923	20.48	-4.3848	-4.1148	0.81543	-1.6802	32.772	-3.546
124.16	0.88755	48.648	-4.5229	0.5727	-1.7826	0.083415	0.1615	0.29504	0.66022	-1.3176	3645.4	21.395	0.38133	79.012	-49.531	74.858	70.923	20.48	-4.3848	-4.1148	0.81543	-1.6802	32.772	-3.546
124.17	0.88917	48.659	-4.5225	0.57347	-1.7811	0.092767	0.14783	0.29525	0.66022	-1.3176	3644.8	21.399	0.38199	79.02	-49.692	74.866	70.923	20.48	-4.3848	-4.1148	0.81543	-1.6802	32.772	-3.546
124.18	0.89104	48.671	-4.522	0.57418	-1.7796	0.10201	0.1341	0.29525	0.66022	-1.3176	3644.1	21.402	0.38276	79.028	-49.854	74.874	70.923	20.48	-4.3848	-4.1148	0.81543	-1.6802	32.772	-3.546
124.19	0.89316	48.684	-4.5215	0.57481	-1.7781	0.11114	0.12031	0.29505	0.66022	-1.3176	3643.5	21.405	0.38363	79.035	-50.016	74.882	70.923	20.48	-4.3848	-4.1148	0.81543	-1.6802	32.772	-3.546
124.2	0.89551	48.697	-4.5209	0.57538	-1.7767	0.12015	0.10647	0.29464	0.66022	-1.3176	3642.9	21.409	0.3846	79.043	-50.179	74.89	70.923	20.48	-4.3848	-4.1148	0.81543	-1.6802	32.772	-3.546
124.21	0.89811	48.71	-4.5203	0.57588	-1.7752	0.12904	0.092607	0.29402	0.66022	-1.3176	3642.2	21.413	0.38568	79.051	-50.342	74.899	70.923	20.48	-4.3848	-4.1148	0.81543	-1.6802	32.772	-3.546
124.22	0.90092	48.724	-4.5196	0.57631	-1.7737	0.1378	0.078718	0.2932	0.66022	-1.3176	3641.6	21.417	0.38685	79.059	-50.505	74.907	70.923	20.48	-4.3848	-4.1148	0.81543	-1.6802	32.772	-3.546
124.23	0.90396	48.739	-4.5189	0.57667	-1.7723	0.14779	0.064853	0.29227	0.66022	-1.3176	3641.0	21.422	0.38812	79.067	-50.669	74.915	70.923	20.48	-4.3848	-4.1148	0.81543	-1.6802	32.772	-3.546
124.24	0.90721	48.754	-4.5181	0.57696	-1.7708	0.15953	0.051011	0.29126	0.66022	-1.3176	3640.3	21.426	0.38947	79.075	-50.833	74.923	70.923	20.48	-4.3848	-4.1148	0.81543	-1.6802	32.772	-3.546
124.24	0.91066	48.769	-4.5173	0.57718	-1.7693	0.17109	0.037148	0.29004	0.66022	-1.3176	3639.7	21.431	0.39091	79.083	-50.997	74.931	70.923	20.48	-4.3848	-4.1148	0.81543	-1.6802	32.772	-3.546
124.25	0.91431	48.785	-4.5164	0.57733	-1.7679	0.18246	0.023274	0.28861	0.66022	-1.3176	3639.1	21.436	0.39244	79.091	-51.161	74.94	70.923	20.48	-4.3848	-4.1148	0.81543	-1.6802	32.772	-3.546
124.26	0.91816	48.802	-4.5155	0.57741	-1.7665	0.19363	0.009402	0.28698	0.66022	-1.3176	3638.4	21.442	0.39405	79.099	-51.325	74.948	70.923	20.48	-4.3848	-4.1148	0.81543	-1.6802	32.772	-3.546
124.27	0.9222	48.819	-4.5145	0.57742	-1.765	0.20459	-0.0044576	0.28514	0.66022	-1.3176	3637.8	21.447	0.39575	79.107	-51.489	74.957	70.923	20.48	-4.3848	-4.1148	0.81543	-1.6802	32.772	-3.546
124.28	0.92643	48.836	-4.5134	0.57736	-1.7636	0.21534	-0.018293	0.28309	0.66022	-1.3176	3637.1	21.453	0.39752	79.115	-51.652	74.965	70.923	20.48	-4.3848	-4.1148	0.81543	-1.6802	32.772	-3.546
124.28	0.93085	48.854	-4.5123	0.57724	-1.7622	0.22588	-0.032093	0.28084	0.66022	-1.3176	3636.5	21.459	0.39937	79.123	-51.815	74.974	70.923	20.48	-4.3848	-4.1148	0.81543	-1.6802	32.772	-3.546
124.29	0.93544	48.872	-4.5112	0.57704	-1.7608	0.23618	-0.045846	0.2784	0.66022	-1.3176	3635.9	21.465	0.4013	79.132	-51.978	74.982	70.923	20.48	-4.3848	-4.1148	0.81543	-1.6802	32.772	-3.546
124.3	0.94021	48.891	-4.51	0.57678	-1.7594	0.24626	-0.059541	0.27575	0.66022	-1.3176	3635.2	21.471	0.40331	79.14	-52.141	74.991	70.923	20.48	-4.3848	-4.1148	0.81543	-1.6802	32.772	-3.546
124.31	0.94515	48.91	-4.5087	0.57645	-1.758	0.25609	-0.073166	0.27291	0.66022	-1.3176	3634.6	21.478	0.40538	79.148	-52.303	74.999	70.923	20.48	-4.3848	-4.1148	0.81543	-1.6802	32.772	-3.546
124.31	0.95026	48.929	-4.5074	0.57605	-1.7567	0.26568	-0.086711	0.26987	0.66022	-1.3176	3633.9	21.484	0.40753	79.156	-52.464	75.008	70.923	20.48	-4.3848	-4.1148	0.81543	-1.6802	32.772	-3.546
124.32	0.95553	48.949	-4.5061	0.57558	-1.7553	0.27502	-0.10016	0.26664	0.66022	-1.3176	3633.3	21.491	0.40975	79.165	-52.625	75.016	70.923	20.48	-4.3848	-4.1148	0.81543	-1.6802	32.772	-3.546
124.33	0.96096	48.969	-4.5047	0.57505	-1.754	0.2841	-0.11352	0.26323	0.66022	-1.3176	3632.7	21.498	0.41204	79.173	-52.785	75.025	70.923	20.48	-4.3848	-4.1148	0.81543	-1.6802	32.772	-3.546
124.34	0.96655	48.99	-4.5032	0.57445	-1.7527	0.29292	-0.12675	0.25962	0.66022	-1.3176	3632.0	21.505	0.41439	79.181	-52.944	75.034	70.923	20.48	-4.3848	-4.1148	0.81543	-1.6802	32.772	-3.546
124.34	0.9723	49.011	-4.5017	0.57378	-1.7514	0.30146	-0.13987	0.25584	0.66022	-1.3176	3631.4	21.512	0.41681	79.19	-53.102	75.042	70.923	20.48	-4.3848	-4.1148	0.81543	-1.6802	32.772	-3.546
124.35	0.97819	49.032	-4.5002	0.57305	-1.7502	0.30973	-0.15285	0.25188	0.66022	-1.3176	3630.7	21.52	0.41929	79.198	-53.259	75.051	70.923	20.48	-4.3848	-4.1148	0.81543	-1.6802	32.772	-3.546
124.36	0.98423	49.053	-4.4986	0.57225	-1.7489	0.31772	-0.16569	0.24774	0.66022	-1.3176	3630.1	21.527	0.42183	79.207	-53.414	75.06	70.923	20.48	-4.3848	-4.1148	0.81543	-1.6802	32.772	-3.546
124.36	0.99041	49.075	-4.497	0.57139	-1.7477	0.32542	-0.17837	0.24342	0.66022	-1.3176	3629.4	21.535	0.42443	79.215	-53.569	75.069	70.923	20.48	-4.3848	-4.1148	0.81543	-1.6802	32.772	-3.546
124.37	0.99673	49.097	-4.4954	0.57047	-1.7465	0.33282	-0.19089	0.23894	0.66022	-1.3176	3628.8	21.542	0.4271	79.224	-53.722	75.077	70.923	20.48	-4.3848	-4.1148	0.81543	-1.6802	32.772	-3.546
124.38	1.0032	49.119	-4.4937	0.56948	-1.7453	0.33993	-0.20323	0.2343	0.66022	-1.3176	3628.1	21.55	0.42982	79.232	-53.874	75.086	70.923	20.48	-4.3848	-4.1148	0.81543	-1.6802	32.772	-3.546
124.38	1.0098	49.141	-4.492	0.56844	-1.7441	0.34674	-0.2154	0.22949	0.66022	-1.3176	3627.5	21.558	0.4326	79.241	-54.024	75.095	70.923	20.48	-4.3848	-4.1148	0.81543	-1.6802	32.772	-3.546
124.39	1.0165	49.164	-4.4902	0.56733	-1.743	0.35323	-0.22737	0.22452	0.66022	-1.3176	3626.8	21.566	0.43543	79.249	-54.172	75.104	70.923	20.48	-4.3848	-4.1148	0.81543	-1.6802	32.772	-3.546
124.4	1.0234	49.187	-4.4885	0.56616	-1.7419	0.35942	-0.23914	0.21941	0.66022	-1.3176	3626.2	21.574	0.43832	79.258	-54.318	75.113	70.923	20.48	-4.3848	-4.1148	0.81543	-1.6802	32.772	-3.546
124.4	1.0303	49.21	-4.4866	0.56494	-1.7408	0.36528	-0.2507	0.21414	0.66022	-1.3176	3625.5	21.582	0.44126	79.267	-54.463	75.122	70.923	20.48	-4.3848	-4.1148	0.81543	-1.6802	32.772	-3.546
124.41	1.0374	49.233	-4.4848	0.56366	-1.7397	0.37083	-0.26204	0.20873	0.66022	-1.3176	3624.9	21.59	0.44425	79.275	-54.605	75.13	70.923	20.48	-4.3848	-4.1148	0.81543	-1.6802	32.772	-3.546
124.42	1.0446	49.256	-4.4829	0.56232	-1.7387	0.37605	-0.27316	0.20318	0.66022	-1.3176	3624.2	21.599	0.44729	79.284	-54.746	75.139	70.923	20.48	-4.3848	-4.1148	0.81543	-1.6802	32.772	-3.546
124.42	1.052	49.28	-4.481	0.56092	-1.7377	0.38094	-0.28404	0.19749	0.66022	-1.3176	3623.6	21.607	0.45038	79.292	-54.883	75.148	70.923	20.48	-4.3848	-4.1148	0.81543	-1.6802	32.772	-3.546
124.43	1.0594	49.303	-4.4791	0.55948	-1.7367	0.3855	-0.29468	0.19168	0.66022	-1.3176	3622.9	21.615	0.45352	79.301	-55.019	75.157	70.923	20.48	-4.3848	-4.1148	0.81543	-1.6802	32.772	-3.546
124.43	1.067	49.327	-4.4772	0.55798	-1.7358	0.38972	-0.30507	0.18574	0.66022	-1.3176	3622.3	21.624	0.45671	79.309	-55.152	75.166	70.923	20.48	-4.3848	-4.1148	0.81543	-1.6802	32.772	-3.546
124.44	1.0747	49.351	-4.4752	0.55643	-1.7349	0.3936	-0.3152	0.17967	0.66022	-1.3176	3621.6	21.632	0.45994	79.318	-55.282	75.175	70.923	20.48	-4.3848	-4.1148	0.81543	-1.6802	32.772	-3.546
124.45	1.0824	49.374	-4.4733	0.55483	-1.734	0.39715	-0.32508	0.17349	0.66022	-1.3176	3621.0	21.641	0.46322	79.327	-55.409	75.184	70.923	20.48	-4.3848	-4.1148	0.81543	-1.6802	32.772	-3.546
124.45	1.0903	49.398	-4.4713	0.55318	-1.7332	0.40035	-0.33468	0.1672	0.66022	-1.3176	3620.3	21.649	0.46654	79.335	-55.534	75.193	70.923	20.48	-4.3848	-4.1148	0.81543	-1.6802	32.772	-3.546
124.46	1.0983	49.422	-4.4693	0.55148	-1.7323	0.4032	-0.34401	0.1608	0.66022	-1.3176	3619.7	21.658	0.4699	79.344	-55.655	75.202	70.923	20.48	-4.3848	-4.1148	0.81543	-1.6802	32.772	-3.546
124.46	1.1064	49.446	-4.4672	0.54974	-1.7315	0.40571	-0.35306	0.15431	0.66022	-1.3176	3619.0	21.666	0.47331	79.352	-55.773	75.21	70.923	20.48	-4.3848	-4.1148	0.81543	-1.6802	32.772	-3.546
124.47	1.1145	49.47	-4.4652	0.54795	-1.7308	0.40787	-0.36182	0.14771	0.66022	-1.3176	3618.4	21.675	0.47675	79.361	-55.888	75.219	70.923	20.48	-4.3848	-4.1148	0.81543	-1.6802	32.772	-3.546
124.48	1.1228	49.494	-4.4632	0.54612	-1.7301	0.40968	-0.3703	0.14103	0.66022	-1.3176	3617.7	21.684	0.48024	79.37	-55.999	75.228	70.923	20.48	-4.3848	-4.1148	0.81543	-1.6802	32.772	-3.546
124.48	1.1312	49.518	-4.4611	0.54425	-1.7294	0.41113	-0.37847	0.13426	0.66022	-1.3176	3617.1	21.692	0.48376	79.378	-56.106	75.237	70.923	20.48	-4.3848	-4.1148	0.81543	-1.6802	32.772	-3.546
124.49	1.1396	49.542	-4.459	0.54234	-1.7287	0.41224	-0.38635	0.1274	0.66022	-1.3176	3616.4	21.701	0.48732	79.387	-56.21	75.246	70.923	20.48	-4.3848	-4.1148	0.81543	-1.6802	32.772	-3.546
124.49	1.1482	49.565	-4.457	0.54039	-1.7281	0.41299	-0.39392	0.12048	0.66022	-1.3176	3615.8	21.709	0.49092	79.395	-56.309	75.255	70.923	20.48	-4.3848	-4.1148	0.81543	-1.6802	32.772	-3.546
124.5	1.1568	49.589	-4.4549	0.5384	-1.7275	0.41339	-0.40118	0.11348	0.66022	-1.3176	3615.1	21.718	0.49455	79.404	-56.405	75.264	70.923	20.48	-4.3848	-4.1148	0.81543	-1.6802	32.772	-3.546
124.51	1.1655	49.613	-4.4528	0.53637	-1.727	0.41344	-0.40813	0.10642	0.66022	-1.3176	3614.4	21.726	0.49822	79.412	-56.496	75.272	70.923	20.48	-4.3848	-4.1148	0.81543	-1.6802	32.772	-3.546
124.51	1.1742	49.637	-4.4508	0.53432	-1.7265	0.41314	-0.41477	0.099303	0.66022	-1.3176	3613.8	21.735	0.50192	79.421	-56.584	75.281	70.923	20.48	-4.3848	-4.1148	0.81543	-1.6802	32.772	-3.546
124.52	1.1831	49.66	-4.4487	0.53223	-1.726	0.41249	-0.42109	0.09213	0.66022	-1.3176	3613.1	21.743	0.50565	79.429	-56.666	75.29	70.923	20.48	-4.3848	-4.1148	0.81543	-1.6802	32.772	-3.546
124.52	1.192	49.683	-4.4467	0.53011	-1.7255	0.41149	-0.42709	0.084908	0.66022	-1.3176	3612.5	21.751	0.50941	79.438	-56.744	75.299	70.923	20.48	-4.3848	-4.1148	0.81543	-1.6802	32.772	-3.546
124.53	1.201	49.707	-4.4446	0.52796	-1.7251	0.41015	-0.43277	0.077643	0.66022	-1.3176	3611.8	21.76	0.5132	79.446	-56.818	75.308	70.923	20.48	-4.3848	-4.1148	0.81543	-1.6802	32.772	-3.546
124.54	1.2101	49.73	-4.4426	0.52578	-1.7248	0.40845	-0.43812	0.070341	0.66022	-1.3176	3611.2	21.768	0.51701	79.455	-56.886	75.316	70.923	20.48	-4.3848	-4.1148	0.81543	-1.6802	32.772	-3.546
124.54	1.2192	49.753	-4.4405	0.52358	-1.7244	0.40642	-0.44315	0.063005	0.66022	-1.3176	3610.5	21.776	0.52086	79.463	-56.95	75.325	70.923	20.48	-4.3848	-4.1148	0.81543	-1.6802	32.772	-3.546
124.55	1.2284	49.776	-4.4385	0.52135	-1.7241	0.40404	-0.44785	0.055643	0.66022	-1.3176	3609.8	21.784	0.52473	79.472	-57.009	75.334	70.923	20.48	-4.3848	-4.1148	0.81543	-1.6802	32.772	-3.546
124.55	1.2376	49.798	-4.4365	0.5191	-1.7239	0.40133	-0.45222	0.048258	0.66022	-1.3176	3609.2	21.792	0.52862	79.48	-57.062	75.342	70.923	20.48	-4.3848	-4.1148	0.81543	-1.6802	32.772	-3.546
124.56	1.2469	49.821	-4.4345	0.51683	-1.7236	0.39828	-0.45626	0.040857	0.66022	-1.3176	3608.5	21.8	0.53253	79.488	-57.11	75.351	70.923	20.48	-4.3848	-4.1148	0.81543	-1.6802	32.772	-3.546
124.57	1.2563	49.843	-4.4325	0.51454	-1.7235	0.39489	-0.45998	0.033444	0.66022	-1.3176	3607.9	21.808	0.53647	79.497	-57.154	75.36	70.923	20.48	-4.3848	-4.1148	0.81543	-1.6802	32.772	-3.546
124.57	1.2657	49.865	-4.4305	0.51223	-1.7233	0.39119	-0.46336	0.026024	0.66022	-1.3176	3607.2	21.816	0.54042	79.505	-57.191	75.368	70.923	20.48	-4.3848	-4.1148	0.81543	-1.6802	32.772	-3.546
124.58	1.2751	49.887	-4.4286	0.5099	-1.7232	0.38715	-0.46642	0.018603	0.66022	-1.3176	3606.6	21.823	0.54439	79.513	-57.224	75.377	70.923	20.48	-4.3848	-4.1148	0.81543	-1.6802	32.772	-3.546
124.59	1.2846	49.909	-4.4267	0.50756	-1.7231	0.3828	-0.46915	0.011185	0.66022	-1.3176	3605.9	21.831	0.54838	79.522	-57.251	75.385	70.923	20.48	-4.3848	-4.1148	0.81543	-1.6802	32.772	-3.546
124.59	1.2941	49.93	-4.4248	0.50521	-1.7231	0.37813	-0.47155	0.0037765	0.66022	-1.3176	3605.2	21.838	0.55238	79.53	-57.272	75.394	70.923	20.48	-4.3848	-4.1148	0.81543	-1.6802	32.772	-3.546
124.6	1.3036	49.951	-4.4229	0.50285	-1.7231	0.37315	-0.47362	-0.003619	0.66022	-1.3176	3604.6	21.846	0.55639	79.538	-57.288	75.403	70.923	20.48	-4.3848	-4.1148	0.81543	-1.6802	32.772	-3.546
124.6	1.3132	49.972	-4.421	0.50048	-1.7231	0.36786	-0.47537	-0.010996	0.66022	-1.3176	3603.9	21.853	0.56041	79.546	-57.299	75.411	70.923	20.48	-4.3848	-4.1148	0.81543	-1.6802	32.772	-3.546
124.61	1.3227	49.993	-4.4192	0.4981	-1.7232	0.36227	-0.4768	-0.01835	0.66022	-1.3176	3603.3	21.86	0.56444	79.554	-57.304	75.419	70.923	20.48	-4.3848	-4.1148	0.81543	-1.6802	32.772	-3.546
124.62	1.3323	50.013	-4.4174	0.49571	-1.7233	0.35639	-0.4779	-0.025676	0.66022	-1.3176	3602.6	21.867	0.56848	79.562	-57.303	75.428	70.923	20.48	-4.3848	-4.1148	0.81543	-1.6802	32.772	-3.546
124.62	1.3419	50.033	-4.4156	0.49332	-1.7235	0.35022	-0.47869	-0.03297	0.66022	-1.3176	3601.9	21.874	0.57252	79.57	-57.297	75.436	70.923	20.48	-4.3848	-4.1148	0.81543	-1.6802	32.772	-3.546
124.63	1.3516	50.053	-4.4139	0.49092	-1.7236	0.34376	-0.47916	-0.040226	0.66022	-1.3176	3601.3	21.881	0.57656	79.578	-57.286	75.445	70.923	20.48	-4.3848	-4.1148	0.81543	-1.6802	32.772	-3.546
124.64	1.3612	50.073	-4.4122	0.48853	-1.7239	0.33703	-0.47931	-0.047441	0.66022	-1.3176	3600.6	21.888	0.58061	79.586	-57.269	75.453	70.923	20.48	-4.3848	-4.1148	0.81543	-1.6802	32.772	-3.546
124.64	1.3708	50.092	-4.4105	0.48613	-1.7241	0.33002	-0.47915	-0.05461	0.66022	-1.3176	3600.0	21.895	0.58465	79.594	-57.247	75.461	70.923	20.48	-4.3848	-4.1148	0.81543	-1.6802	32.772	-3.546
124.65	1.3804	50.111	-4.4089	0.48373	-1.7244	0.32276	-0.47868	-0.061729	0.66022	-1.3176	3599.3	21.901	0.58868	79.602	-57.22	75.469	70.923	20.48	-4.3848	-4.1148	0.81543	-1.6802	32.772	-3.546
124.66	1.39	50.13	-4.4073	0.48134	-1.7247	0.31523	-0.4779	-0.068793	0.66022	-1.3176	3598.6	21.907	0.59271	79.61	-57.187	75.477	70.923	20.48	-4.3848	-4.1148	0.81543	-1.6802	32.772	-3.546
124.66	1.3995	50.148	-4.4057	0.47896	-1.7251	0.30745	-0.47682	-0.075798	0.66022	-1.3176	3598.0	21.914	0.59673	79.618	-57.149	75.486	70.923	20.48	-4.3848	-4.1148	0.81543	-1.6802	32.772	-3.546
124.67	1.4091	50.167	-4.4042	0.47658	-1.7255	0.29943	-0.47544	-0.08274	0.66022	-1.3176	3597.3	21.92	0.60074	79.625	-57.107	75.494	70.923	20.48	-4.3848	-4.1148	0.81543	-1.6802	32.772	-3.546
124.68	1.4186	50.184	-4.4028	0.4742	-1.7259	0.29117	-0.47376	-0.089616	0.66022	-1.3176	3596.7	21.926	0.60473	79.633	-57.059	75.502	70.923	20.48	-4.3848	-4.1148	0.81543	-1.6802	32.772	-3.546
124.68	1.428	50.202	-4.4013	0.47184	-1.7264	0.28268	-0.47179	-0.096421	0.66022	-1.3176	3596.0	21.932	0.60871	79.641	-57.007	75.51	70.923	20.48	-4.3848	-4.1148	0.81543	-1.6802	32.772	-3.546
124.69	1.4374	50.219	-4.3999	0.46949	-1.7269	0.27397	-0.46953	-0.10315	0.66022	-1.3176	3595.3	21.937	0.61266	79.648	-56.949	75.518	70.923	20.48	-4.3848	-4.1148	0.81543	-1.6802	32.772	-3.546
124.7	1.4468	50.236	-4.3986	0.46714	-1.7274	0.26505	-0.46699	-0.1098	0.66022	-1.3176	3594.7	21.943	0.61659	79.656	-56.888	75.526	70.923	20.48	-4.3848	-4.1148	0.81543	-1.6802	32.772	-3.546
124.7	1.4561	50.252	-4.3973	0.46482	-1.728	0.25592	-0.46416	-0.11637	0.66022	-1.3176	3594.0	21.948	0.6205	79.663	-56.822	75.533	70.923	20.48	-4.3848	-4.1148	0.81543	-1.6802	32.772	-3.546
124.71	1.4653	50.269	-4.396	0.4625	-1.7286	0.24659	-0.46106	-0.12286	0.66022	-1.3176	3593.4	21.954	0.62438	79.671	-56.751	75.541	70.923	20.48	-4.3848	-4.1148	0.81543	-1.6802	32.772	-3.546
124.72	1.4745	50.285	-4.3948	0.46021	-1.7292	0.23707	-0.45769	-0.12926	0.66022	-1.3176	3592.7	21.959	0.62822	79.678	-56.677	75.549	70.923	20.48	-4.3848	-4.1148	0.81543	-1.6802	32.772	-3.546
124.72	1.4836	50.3	-4.3936	0.45793	-1.7299	0.22737	-0.45405	-0.13556	0.66022	-1.3176	3592.1	21.964	0.63204	79.686	-56.598	75.557	70.923	20.48	-4.3848	-4.1148	0.81543	-1.6802	32.772	-3.546
124.73	1.4926	50.315	-4.3925	0.45567	-1.7306	0.21749	-0.45015	-0.14177	0.66022	-1.3176	3591.4	21.969	0.63581	79.693	-56.516	75.564	70.923	20.48	-4.3848	-4.1148	0.81543	-1.6802	32.772	-3.546
124.74	1.5015	50.33	-4.3915	0.45342	-1.7313	0.20745	-0.44599	-0.14788	0.66022	-1.3176	3590.7	21.973	0.63954	79.7	-56.43	75.572	70.923	20.48	-4.3848	-4.1148	0.81543	-1.6802	32.772	-3.546
124.75	1.5103	50.345	-4.3905	0.45121	-1.732	0.19725	-0.44158	-0.15389	0.66022	-1.3176	3590.1	21.978	0.64324	79.707	-56.34	75.58	70.923	20.48	-4.3848	-4.1148	0.81543	-1.6802	32.772	-3.546
124.75	1.519	50.359	-4.3895	0.44901	-1.7328	0.1869	-0.43691	-0.15979	0.66022	-1.3176	3589.4	21.982	0.64688	79.715	-56.247	75.587	70.923	20.48	-4.3848	-4.1148	0.81543	-1.6802	32.772	-3.546
124.76	1.5275	50.372	-4.3886	0.44684	-1.7336	0.17641	-0.43201	-0.16559	0.66022	-1.3176	3588.8	21.987	0.65047	79.722	-56.151	75.595	70.923	20.48	-4.3848	-4.1148	0.81543	-1.6802	32.772	-3.546
124.77	1.536	50.386	-4.3877	0.44469	-1.7345	0.16579	-0.42687	-0.17128	0.66022	-1.3176	3588.1	21.991	0.65401	79.729	-56.052	75.602	70.923	20.48	-4.3848	-4.1148	0.81543	-1.6802	32.772	-3.546
124.77	1.5443	50.399	-4.3869	0.44257	-1.7354	0.15505	-0.42149	-0.17686	0.66022	-1.3176	3587.4	21.995	0.6575	79.736	-55.949	75.609	70.923	20.48	-4.3848	-4.1148	0.81543	-1.6802	32.772	-3.546
124.78	1.5525	50.412	-4.3862	0.44048	-1.7362	0.14419	-0.41588	-0.18232	0.66022	-1.3176	3586.8	21.999	0.66092	79.742	-55.844	75.617	70.923	20.48	-4.3848	-4.1148	0.81543	-1.6802	32.772	-3.546
124.79	1.5605	50.424	-4.3855	0.43841	-1.7372	0.13343	-0.41029	-0.18723	0.66022	-1.3176	3586.1	22.002	0.66429	79.749	-55.737	75.624	70.923	20.48	-4.3848	-4.1148	0.81543	-1.6802	32.772	-3.546
124.8	1.5684	50.436	-4.3849	0.43637	-1.7381	0.12271	-0.40462	-0.19177	0.66022	-1.3176	3585.5	22.006	0.66758	79.756	-55.626	75.631	70.923	20.48	-4.3848	-4.1148	0.81543	-1.6802	32.772	-3.546
124.8	1.5761	50.447	-4.3843	0.43436	-1.7391	0.11193	-0.39873	-0.19622	0.66022	-1.3176	3584.8	22.009	0.67081	79.763	-55.514	75.638	70.923	20.48	-4.3848	-4.1148	0.81543	-1.6802	32.772	-3.546
124.81	1.5836	50.459	-4.3837	0.43239	-1.7401	0.10107	-0.39263	-0.20059	0.66022	-1.3176	3584.2	22.012	0.67396	79.77	-55.399	75.645	70.923	20.48	-4.3848	-4.1148	0.81543	-1.6802	32.772	-3.546
124.82	1.591	50.47	-4.3833	0.43044	-1.7411	0.090155	-0.38632	-0.20487	0.66022	-1.3176	3583.5	22.015	0.67703	79.776	-55.282	75.652	70.923	20.48	-4.3848	-4.1148	0.81543	-1.6802	32.772	-3.546
124.83	1.5982	50.48	-4.3828	0.42852	-1.7421	0.079181	-0.3798	-0.20906	0.66022	-1.3176	3582.8	22.018	0.68002	79.783	-55.164	75.659	70.923	20.48	-4.3848	-4.1148	0.81543	-1.6802	32.772	-3.546
124.83	1.6051	50.49	-4.3825	0.42664	-1.7432	0.068157	-0.37308	-0.21316	0.66022	-1.3176	3582.2	22.021	0.68292	79.789	-55.043	75.666	70.923	20.48	-4.3848	-4.1148	0.81543	-1.6802	32.772	-3.546
124.84	1.6119	50.5	-4.3822	0.42479	-1.7443	0.057087	-0.36617	-0.21717	0.66022	-1.3176	3581.5	22.024	0.68574	79.796	-54.921	75.673	70.923	20.48	-4.3848	-4.1148	0.81543	-1.6802	32.772	-3.546
124.85	1.6184	50.509	-4.3819	0.42298	-1.7454	0.045979	-0.35906	-0.22108	0.66022	-1.3176	3580.9	22.026	0.68846	79.802	-54.798	75.68	70.923	20.48	-4.3848	-4.1148	0.81543	-1.6802	32.772	-3.546
124.86	1.6247	50.518	-4.3817	0.4212	-1.7465	0.034837	-0.35176	-0.22489	0.66022	-1.3176	3580.2	22.028	0.69108	79.808	-54.673	75.687	70.923	20.48	-4.3848	-4.1148	0.81543	-1.6802	32.772	-3.546
124.87	1.6307	50.527	-4.3815	0.41946	-1.7476	0.023667	-0.34427	-0.22861	0.66022	-1.3176	3579.6	22.031	0.69361	79.815	-54.547	75.693	70.923	20.48	-4.3848	-4.1148	0.81543	-1.6802	32.772	-3.546
124.87	1.6366	50.535	-4.3815	0.41776	-1.7488	0.012476	-0.33661	-0.23222	0.66022	-1.3176	3578.9	22.033	0.69603	79.821	-54.42	75.7	70.923	20.48	-4.3848	-4.1148	0.81543	-1.6802	32.772	-3.546
124.88	1.6421	50.543	-4.3814	0.4161	-1.7499	0.0012683	-0.32877	-0.23574	0.66022	-1.3176	3578.2	22.034	0.69834	79.827	-54.292	75.706	70.923	20.48	-4.3848	-4.1148	0.81543	-1.6802	32.772	-3.546
124.89	1.6474	50.55	-4.3814	0.41447	-1.7511	-0.0099496	-0.32075	-0.23915	0.66022	-1.3176	3577.6	22.036	0.70054	79.833	-54.163	75.713	70.923	20.48	-4.3848	-4.1148	0.81543	-1.6802	32.772	-3.546
124.9	1.6525	50.557	-4.3815	0.41289	-1.7523	-0.021171	-0.31238	-0.24245	0.66022	-1.3176	3576.9	22.038	0.70263	79.839	-54.033	75.719	70.923	20.48	-4.3848	-4.1148	0.81543	-1.6802	32.772	-3.546
124.91	1.6572	50.564	-4.3817	0.41135	-1.7535	-0.03239	-0.30383	-0.24565	0.66022	-1.3176	3576.3	22.039	0.70461	79.845	-53.903	75.726	70.923	20.48	-4.3848	-4.1148	0.81543	-1.6802	32.772	-3.546
124.91	1.6617	50.57	-4.3818	0.40985	-1.7548	-0.043602	-0.29513	-0.24874	0.66022	-1.3176	3575.6	22.04	0.70646	79.851	-53.772	75.732	70.923	20.48	-4.3848	-4.1148	0.81543	-1.6802	32.772	-3.546
124.92	1.6659	50.576	-4.3821	0.4084	-1.756	-0.0548	-0.28629	-0.25172	0.66022	-1.3176	3575.0	22.041	0.70819	79.857	-53.64	75.738	70.923	20.48	-4.3848	-4.1148	0.81543	-1.6802	32.772	-3.546
124.93	1.6698	50.582	-4.3824	0.40699	-1.7573	-0.065978	-0.27731	-0.25458	0.66022	-1.3176	3574.3	22.042	0.7098	79.862	-53.509	75.744	70.923	20.48	-4.3848	-4.1148	0.81543	-1.6802	32.772	-3.546
124.94	1.6734	50.587	-4.3827	0.40562	-1.7586	-0.077132	-0.26819	-0.25733	0.66022	-1.3176	3573.7	22.043	0.71128	79.868	-53.377	75.75	70.923	20.48	-4.3848	-4.1148	0.81543	-1.6802	32.772	-3.546
124.95	1.6767	50.591	-4.3832	0.40431	-1.7599	-0.088255	-0.25894	-0.25997	0.66022	-1.3176	3573.0	22.043	0.71263	79.874	-53.245	75.757	70.923	20.48	-4.3848	-4.1148	0.81543	-1.6802	32.772	-3.546
124.95	1.6797	50.596	-4.3836	0.40304	-1.7612	-0.099341	-0.24956	-0.26249	0.66022	-1.3176	3572.4	22.044	0.71385	79.879	-53.113	75.763	70.923	20.48	-4.3848	-4.1148	0.81543	-1.6802	32.772	-3.546
124.96	1.6823	50.6	-4.3842	0.40181	-1.7625	-0.11039	-0.24006	-0.2649	0.66022	-1.3176	3571.7	22.044	0.71493	79.885	-52.981	75.768	70.923	20.48	-4.3848	-4.1148	0.81543	-1.6802	32.772	-3.546
124.97	1.6847	50.603	-4.3847	0.40064	-1.7638	-0.12138	-0.23044	-0.26719	0.66022	-1.3176	3571.1	22.044	0.71588	79.89	-52.849	75.774	70.923	20.48	-4.3848	-4.1148	0.81543	-1.6802	32.772	-3.546
124.98	1.6867	50.606	-4.3854	0.39951	-1.7652	-0.13233	-0.22071	-0.26936	0.66022	-1.3176	3570.4	22.044	0.71668	79.895	-52.717	75.78	70.923	20.48	-4.3848	-4.1148	0.81543	-1.6802	32.772	-3.546
124.99	1.6884	50.609	-4.3861	0.39843	-1.7665	-0.14322	-0.21087	-0.27142	0.66022	-1.3176	3569.8	22.044	0.71735	79.901	-52.586	75.786	70.923	20.48	-4.3848	-4.1148	0.81543	-1.6802	32.772	-3.546
125.0	1.6897	50.612	-4.3868	0.3974	-1.7679	-0.15404	-0.20093	-0.27335	0.66022	-1.3176	3569.1	22.043	0.71787	79.906	-52.455	75.792	70.923	20.48	-4.3848	-4.1148	0.81543	-1.6802	32.772	-3.546
125.01	1.6907	50.614	-4.3876	0.39642	-1.7692	-0.16479	-0.19089	-0.27517	0.66022	-1.3176	3568.5	22.043	0.71825	79.911	-52.325	75.797	70.923	20.48	-4.3848	-4.1148	0.81543	-1.6802	32.772	-3.546
125.01	1.6914	50.615	-4.3885	0.39549	-1.7706	-0.17548	-0.18075	-0.27686	0.66022	-1.3176	3567.8	22.042	0.71848	79.916	-52.195	75.803	70.923	20.48	-4.3848	-4.1148	0.81543	-1.6802	32.772	-3.546
125.02	1.6917	50.617	-4.3894	0.39461	-1.772	-0.18608	-0.17053	-0.27844	0.66022	-1.3176	3567.2	22.041	0.71856	79.921	-52.066	75.808	70.923	20.48	-4.3848	-4.1148	0.81543	-1.6802	32.772	-3.546
125.03	1.6916	50.617	-4.3903	0.39379	-1.7734	-0.1966	-0.16022	-0.27989	0.66022	-1.3176	3566.5	22.04	0.71849	79.926	-51.937	75.814	70.923	20.48	-4.3848	-4.1148	0.81543	-1.6802	32.772	-3.546
125.04	1.6912	50.618	-4.3913	0.39301	-1.7748	-0.20703	-0.14983	-0.28122	0.66022	-1.3176	3565.9	22.039	0.71828	79.931	-51.81	75.819	70.923	20.48	-4.3848	-4.1148	0.81543	-1.6802	32.772	-3.546
125.05	1.6904	50.618	-4.3924	0.39229	-1.7762	-0.21736	-0.13937	-0.28243	0.66022	-1.3176	3565.2	22.037	0.71791	79.936	-51.683	75.825	70.923	20.48	-4.3848	-4.1148	0.81543	-1.6802	32.772	-3.546
125.06	1.6893	50.618	-4.3935	0.39162	-1.7776	-0.2276	-0.12884	-0.28352	0.66022	-1.3176	3564.6	22.036	0.71738	79.941	-51.557	75.83	70.923	20.48	-4.3848	-4.1148	0.81543	-1.6802	32.772	-3.546
125.07	1.6878	50.617	-4.3947	0.391	-1.7791	-0.23657	-0.1182	-0.28439	0.66022	-1.3176	3563.9	22.034	0.71671	79.945	-51.432	75.835	70.923	20.48	-4.3848	-4.1148	0.81543	-1.6802	32.772	-3.546
125.08	1.686	50.616	-4.3959	0.39043	-1.7805	-0.24378	-0.10746	-0.285	0.66022	-1.3176	3563.3	22.032	0.71588	79.95	-51.308	75.84	70.923	20.48	-4.3848	-4.1148	0.81543	-1.6802	32.772	-3.546
125.08	1.6837	50.615	-4.3971	0.38992	-1.7819	-0.25092	-0.096699	-0.28549	0.66022	-1.3176	3562.6	22.03	0.71489	79.955	-51.185	75.845	70.923	20.48	-4.3848	-4.1148	0.81543	-1.6802	32.772	-3.546
125.09	1.6811	50.613	-4.3984	0.38947	-1.7833	-0.25798	-0.085912	-0.28586	0.66022	-1.3176	3562.0	22.028	0.71375	79.959	-51.063	75.85	70.923	20.48	-4.3848	-4.1148	0.81543	-1.6802	32.772	-3.546
125.1	1.6782	50.611	-4.3997	0.38906	-1.7848	-0.26495	-0.075107	-0.28611	0.66022	-1.3176	3561.3	22.026	0.71246	79.964	-50.943	75.855	70.923	20.48	-4.3848	-4.1148	0.81543	-1.6802	32.772	-3.546
125.11	1.6749	50.609	-4.401	0.38872	-1.7862	-0.27183	-0.064288	-0.28625	0.66022	-1.3176	3560.7	22.024	0.71101	79.968	-50.824	75.86	70.923	20.48	-4.3848	-4.1148	0.81543	-1.6802	32.772	-3.546
125.12	1.6712	50.606	-4.4024	0.38842	-1.7876	-0.27862	-0.053459	-0.28626	0.66022	-1.3176	3560.1	22.021	0.70942	79.973	-50.706	75.865	70.923	20.48	-4.3848	-4.1148	0.81543	-1.6802	32.772	-3.546
125.13	1.6672	50.603	-4.4038	0.38818	-1.7891	-0.28531	-0.042625	-0.28616	0.66022	-1.3176	3559.4	22.018	0.70767	79.977	-50.589	75.87	70.923	20.48	-4.3848	-4.1148	0.81543	-1.6802	32.772	-3.546
125.14	1.6628	50.599	-4.4052	0.388	-1.7905	-0.29191	-0.03179	-0.28595	0.66022	-1.3176	3558.8	22.016	0.70577	79.981	-50.474	75.875	70.923	20.48	-4.3848	-4.1148	0.81543	-1.6802	32.772	-3.546
125.15	1.6581	50.596	-4.4067	0.38786	-1.7919	-0.29841	-0.020958	-0.28561	0.66022	-1.3176	3558.1	22.013	0.70372	79.986	-50.361	75.88	70.923	20.48	-4.3848	-4.1148	0.81543	-1.6802	32.772	-3.546
125.16	1.653	50.592	-4.4082	0.38779	-1.7933	-0.3048	-0.010135	-0.28516	0.66022	-1.3176	3557.5	22.01	0.70153	79.99	-50.248	75.884	70.923	20.48	-4.3848	-4.1148	0.81543	-1.6802	32.772	-3.546
125.17	1.6476	50.587	-4.4098	0.38776	-1.7948	-0.31109	0.00067716	-0.28459	0.66022	-1.3176	3556.8	22.006	0.69919	79.994	-50.138	75.889	70.923	20.48	-4.3848	-4.1148	0.81543	-1.6802	32.772	-3.546
125.18	1.6418	50.582	-4.4113	0.38779	-1.7962	-0.31726	0.011472	-0.28391	0.66022	-1.3176	3556.2	22.003	0.69671	79.998	-50.029	75.894	70.923	20.48	-4.3848	-4.1148	0.81543	-1.6802	32.772	-3.546
125.19	1.6357	50.577	-4.4129	0.38788	-1.7976	-0.32325	0.022186	-0.283	0.66022	-1.3176	3555.6	21.999	0.69408	80.002	-49.922	75.898	70.923	20.48	-4.3848	-4.1148	0.81543	-1.6802	32.772	-3.546
125.2	1.6293	50.572	-4.4146	0.38801	-1.799	-0.32872	0.032522	-0.28136	0.66022	-1.3176	3554.9	21.996	0.69132	80.006	-49.816	75.903	70.923	20.48	-4.3848	-4.1148	0.81543	-1.6802	32.772	-3.546
125.21	1.6225	50.566	-4.4162	0.3882	-1.8004	-0.33403	0.042804	-0.27959	0.66022	-1.3176	3554.3	21.992	0.68841	80.01	-49.712	75.907	70.923	20.48	-4.3848	-4.1148	0.81543	-1.6802	32.772	-3.546
125.22	1.6154	50.56	-4.4179	0.38844	-1.8018	-0.33919	0.053027	-0.27769	0.66022	-1.3176	3553.6	21.988	0.68537	80.014	-49.61	75.912	70.923	20.48	-4.3848	-4.1148	0.81543	-1.6802	32.772	-3.546
125.23	1.608	50.554	-4.4196	0.38873	-1.8032	-0.3442	0.063189	-0.27566	0.66022	-1.3176	3553.0	21.984	0.68219	80.018	-49.509	75.916	70.923	20.48	-4.3848	-4.1148	0.81543	-1.6802	32.772	-3.546
125.23	1.6003	50.547	-4.4214	0.38907	-1.8046	-0.34905	0.073287	-0.27351	0.66022	-1.3176	3552.4	21.98	0.67888	80.022	-49.411	75.92	70.923	20.48	-4.3848	-4.1148	0.81543	-1.6802	32.772	-3.546
125.24	1.5922	50.54	-4.4231	0.38947	-1.8059	-0.35375	0.083315	-0.27123	0.66022	-1.3176	3551.7	21.976	0.67543	80.025	-49.314	75.925	70.923	20.48	-4.3848	-4.1148	0.81543	-1.6802	32.772	-3.546
125.25	1.5839	50.533	-4.4249	0.38991	-1.8073	-0.35828	0.093272	-0.26882	0.66022	-1.3176	3551.1	21.971	0.67186	80.029	-49.22	75.929	70.923	20.48	-4.3848	-4.1148	0.81543	-1.6802	32.772	-3.546
125.26	1.5752	50.525	-4.4267	0.3904	-1.8086	-0.36265	0.10315	-0.2663	0.66022	-1.3176	3550.4	21.967	0.66815	80.033	-49.127	75.933	70.923	20.48	-4.3848	-4.1148	0.81543	-1.6802	32.772	-3.546
125.27	1.5662	50.518	-4.4285	0.39094	-1.8099	-0.36686	0.11296	-0.26366	0.66022	-1.3176	3549.8	21.962	0.66432	80.036	-49.036	75.938	70.923	20.48	-4.3848	-4.1148	0.81543	-1.6802	32.772	-3.546
125.28	1.557	50.509	-4.4304	0.39153	-1.8113	-0.37091	0.12268	-0.26089	0.66022	-1.3176	3549.2	21.957	0.66037	80.04	-48.947	75.942	70.923	20.48	-4.3848	-4.1148	0.81543	-1.6802	32.772	-3.546
125.29	1.5474	50.501	-4.4322	0.39216	-1.8126	-0.37479	0.13231	-0.25801	0.66022	-1.3176	3548.5	21.952	0.65629	80.044	-48.861	75.946	70.923	20.48	-4.3848	-4.1148	0.81543	-1.6802	32.772	-3.546
125.3	1.5376	50.492	-4.4341	0.39285	-1.8138	-0.37851	0.14185	-0.25502	0.66022	-1.3176	3547.9	21.947	0.6521	80.047	-48.776	75.95	70.923	20.48	-4.3848	-4.1148	0.81543	-1.6802	32.772	-3.546
125.31	1.5275	50.483	-4.436	0.39358	-1.8151	-0.38205	0.15131	-0.25191	0.66022	-1.3176	3547.2	21.942	0.64778	80.051	-48.693	75.954	70.923	20.48	-4.3848	-4.1148	0.81543	-1.6802	32.772	-3.546
125.32	1.5171	50.474	-4.4379	0.39436	-1.8164	-0.38543	0.16067	-0.24869	0.66022	-1.3176	3546.6	21.937	0.64336	80.054	-48.613	75.958	70.923	20.48	-4.3848	-4.1148	0.81543	-1.6802	32.772	-3.546
125.33	1.5065	50.464	-4.4399	0.39519	-1.8176	-0.38864	0.16992	-0.24536	0.66022	-1.3176	3546.0	21.932	0.63882	80.058	-48.535	75.962	70.923	20.48	-4.3848	-4.1148	0.81543	-1.6802	32.772	-3.546
125.35	1.4956	50.455	-4.4418	0.39606	-1.8188	-0.39168	0.17908	-0.24193	0.66022	-1.3176	3545.3	21.926	0.63417	80.061	-48.459	75.966	70.923	20.48	-4.3848	-4.1148	0.81543	-1.6802	32.772	-3.546
125.36	1.4845	50.445	-4.4438	0.39698	-1.82	-0.39454	0.18813	-0.23838	0.66022	-1.3176	3544.7	21.92	0.62942	80.064	-48.385	75.97	70.923	20.48	-4.3848	-4.1148	0.81543	-1.6802	32.772	-3.546
125.37	1.4731	50.434	-4.4458	0.39794	-1.8212	-0.39724	0.19708	-0.23474	0.66022	-1.3176	3544.1	21.915	0.62457	80.068	-48.313	75.974	70.923	20.48	-4.3848	-4.1148	0.81543	-1.6802	32.772	-3.546
125.38	1.4615	50.424	-4.4478	0.39895	-1.8224	-0.39976	0.20591	-0.23098	0.66022	-1.3176	3543.4	21.909	0.61962	80.071	-48.244	75.978	70.923	20.48	-4.3848	-4.1148	0.81543	-1.6802	32.772	-3.546
125.39	1.4496	50.413	-4.4498	0.4	-1.8235	-0.40211	0.21462	-0.22713	0.66022	-1.3176	3542.8	21.903	0.61458	80.074	-48.177	75.981	70.923	20.48	-4.3848	-4.1148	0.81543	-1.6802	32.772	-3.546
125.4	1.4376	50.402	-4.4518	0.4011	-1.8246	-0.40429	0.22322	-0.22318	0.66022	-1.3176	3542.2	21.897	0.60944	80.078	-48.112	75.985	70.923	20.48	-4.3848	-4.1148	0.81543	-1.6802	32.772	-3.546
125.41	1.4253	50.39	-4.4538	0.40223	-1.8257	-0.40629	0.2317	-0.21914	0.66022	-1.3176	3541.5	21.891	0.60422	80.081	-48.05	75.989	70.923	20.48	-4.3848	-4.1148	0.81543	-1.6802	32.772	-3.546
125.42	1.4129	50.379	-4.4558	0.40341	-1.8268	-0.40812	0.24005	-0.215	0.66022	-1.3176	3540.9	21.885	0.59891	80.084	-47.99	75.993	70.923	20.48	-4.3848	-4.1148	0.81543	-1.6802	32.772	-3.546
125.43	1.4002	50.367	-4.4579	0.40463	-1.8279	-0.40977	0.24827	-0.21077	0.66022	-1.3176	3540.2	21.878	0.59352	80.087	-47.932	75.997	70.923	20.48	-4.3848	-4.1148	0.81543	-1.6802	32.772	-3.546
125.44	1.3874	50.355	-4.4599	0.4059	-1.8289	-0.41125	0.25636	-0.20644	0.66022	-1.3176	3539.6	21.872	0.58806	80.091	-47.877	76.0	70.923	20.48	-4.3848	-4.1148	0.81543	-1.6802	32.772	-3.546
125.45	1.3744	50.343	-4.462	0.4072	-1.83	-0.41256	0.26432	-0.20203	0.66022	-1.3176	3539.0	21.865	0.58253	80.094	-47.824	76.004	70.923	20.48	-4.3848	-4.1148	0.81543	-1.6802	32.772	-3.546
125.46	1.3612	50.33	-4.4641	0.40854	-1.831	-0.41369	0.27214	-0.19753	0.66022	-1.3176	3538.3	21.859	0.57692	80.097	-47.774	76.008	70.923	20.48	-4.3848	-4.1148	0.81543	-1.6802	32.772	-3.546
125.47	1.3479	50.318	-4.4661	0.40992	-1.8319	-0.41465	0.27982	-0.19295	0.66022	-1.3176	3537.7	21.852	0.57125	80.1	-47.726	76.012	70.923	20.48	-4.3848	-4.1148	0.81543	-1.6802	32.772	-3.546
125.48	1.3344	50.305	-4.4682	0.41134	-1.8329	-0.41543	0.28735	-0.18828	0.66022	-1.3176	3537.1	21.845	0.56553	80.103	-47.68	76.015	70.923	20.48	-4.3848	-4.1148	0.81543	-1.6802	32.772	-3.546
125.5	1.3208	50.292	-4.4703	0.41279	-1.8338	-0.41604	0.29474	-0.18354	0.66022	-1.3176	3536.4	21.838	0.55974	80.106	-47.637	76.019	70.923	20.48	-4.3848	-4.1148	0.81543	-1.6802	32.772	-3.546
125.51	1.3071	50.278	-4.4724	0.41428	-1.8347	-0.41647	0.30198	-0.17872	0.66022	-1.3176	3535.8	21.831	0.55391	80.11	-47.597	76.023	70.923	20.48	-4.3848	-4.1148	0.81543	-1.6802	32.772	-3.546
125.52	1.2933	50.265	-4.4744	0.41581	-1.8356	-0.41674	0.30906	-0.17382	0.66022	-1.3176	3535.2	21.824	0.54803	80.113	-47.558	76.026	70.923	20.48	-4.3848	-4.1148	0.81543	-1.6802	32.772	-3.546
125.53	1.2794	50.251	-4.4765	0.41737	-1.8365	-0.41683	0.31599	-0.16885	0.66022	-1.3176	3534.5	21.817	0.54211	80.116	-47.523	76.03	70.923	20.48	-4.3848	-4.1148	0.81543	-1.6802	32.772	-3.546
125.54	1.2653	50.238	-4.4786	0.41897	-1.8373	-0.41675	0.32276	-0.16381	0.66022	-1.3176	3533.9	21.81	0.53615	80.119	-47.49	76.034	70.923	20.48	-4.3848	-4.1148	0.81543	-1.6802	32.772	-3.546
125.55	1.2513	50.224	-4.4807	0.4206	-1.8381	-0.41649	0.32936	-0.1587	0.66022	-1.3176	3533.3	21.803	0.53015	80.122	-47.459	76.038	70.923	20.48	-4.3848	-4.1148	0.81543	-1.6802	32.772	-3.546
125.56	1.2371	50.21	-4.4828	0.42226	-1.8389	-0.41607	0.3358	-0.15352	0.66022	-1.3176	3532.7	21.795	0.52413	80.125	-47.431	76.041	70.923	20.48	-4.3848	-4.1148	0.81543	-1.6802	32.772	-3.546
125.57	1.2229	50.196	-4.4849	0.42396	-1.8396	-0.41547	0.34206	-0.14828	0.66022	-1.3176	3532.0	21.788	0.51808	80.128	-47.406	76.045	70.923	20.48	-4.3848	-4.1148	0.81543	-1.6802	32.772	-3.546
125.59	1.2086	50.181	-4.4869	0.42569	-1.8404	-0.41471	0.34816	-0.14298	0.66022	-1.3176	3531.4	21.781	0.51201	80.131	-47.383	76.049	70.923	20.48	-4.3848	-4.1148	0.81543	-1.6802	32.772	-3.546
125.6	1.1943	50.167	-4.489	0.42744	-1.8411	-0.41377	0.35408	-0.13762	0.66022	-1.3176	3530.8	21.773	0.50593	80.134	-47.363	76.052	70.923	20.48	-4.3848	-4.1148	0.81543	-1.6802	32.772	-3.546
125.61	1.1799	50.152	-4.4911	0.42923	-1.8417	-0.41267	0.35982	-0.1322	0.66022	-1.3176	3530.1	21.766	0.49984	80.138	-47.345	76.056	70.923	20.48	-4.3848	-4.1148	0.81543	-1.6802	32.772	-3.546
125.62	1.1656	50.138	-4.4931	0.43104	-1.8424	-0.4114	0.36538	-0.12673	0.66022	-1.3176	3529.5	21.758	0.49374	80.141	-47.33	76.06	70.923	20.48	-4.3848	-4.1148	0.81543	-1.6802	32.772	-3.546
125.63	1.1512	50.123	-4.4952	0.43288	-1.843	-0.40996	0.37089	-0.12121	0.66022	-1.3176	3528.9	21.75	0.48764	80.144	-47.317	76.063	70.923	20.48	-4.3848	-4.1148	0.81543	-1.6802	32.772	-3.546
125.64	1.1369	50.108	-4.4972	0.43475	-1.8436	-0.40836	0.37629	-0.11564	0.66022	-1.3176	3528.2	21.743	0.48155	80.147	-47.307	76.067	70.923	20.48	-4.3848	-4.1148	0.81543	-1.6802	32.772	-3.546
125.66	1.1226	50.094	-4.4993	0.43664	-1.8442	-0.40659	0.38151	-0.11002	0.66022	-1.3176	3527.6	21.735	0.47546	80.15	-47.3	76.071	70.923	20.48	-4.3848	-4.1148	0.81543	-1.6802	32.772	-3.546
125.67	1.1083	50.079	-4.5013	0.43856	-1.8447	-0.40465	0.38653	-0.10435	0.66022	-1.3176	3527.0	21.727	0.46939	80.153	-47.295	76.074	70.923	20.48	-4.3848	-4.1148	0.81543	-1.6802	32.772	-3.546
125.68	1.094	50.064	-4.5033	0.44051	-1.8452	-0.40255	0.39135	-0.098634	0.66022	-1.3176	3526.3	21.72	0.46333	80.157	-47.293	76.078	70.923	20.48	-4.3848	-4.1148	0.81543	-1.6802	32.772	-3.546
125.69	1.0798	50.049	-4.5053	0.44248	-1.8457	-0.40029	0.39597	-0.09288	0.66022	-1.3176	3525.7	21.712	0.45729	80.16	-47.293	76.082	70.923	20.48	-4.3848	-4.1148	0.81543	-1.6802	32.772	-3.546
125.7	1.0657	50.034	-4.5073	0.44447	-1.8461	-0.39787	0.40039	-0.087089	0.66022	-1.3176	3525.1	21.704	0.45128	80.163	-47.296	76.086	70.923	20.48	-4.3848	-4.1148	0.81543	-1.6802	32.772	-3.546
125.72	1.0516	50.019	-4.5093	0.44648	-1.8465	-0.39528	0.40461	-0.081262	0.66022	-1.3176	3524.4	21.696	0.4453	80.166	-47.302	76.089	70.923	20.48	-4.3848	-4.1148	0.81543	-1.6802	32.772	-3.546
125.73	1.0376	50.004	-4.5113	0.44851	-1.8469	-0.39254	0.40861	-0.075402	0.66022	-1.3176	3523.8	21.688	0.43936	80.169	-47.31	76.093	70.923	20.48	-4.3848	-4.1148	0.81543	-1.6802	32.772	-3.546
125.74	1.0237	49.989	-4.5132	0.45056	-1.8473	-0.38963	0.4124	-0.069514	0.66022	-1.3176	3523.2	21.681	0.43345	80.173	-47.321	76.097	70.923	20.48	-4.3848	-4.1148	0.81543	-1.6802	32.772	-3.546
125.75	1.0099	49.974	-4.5152	0.45264	-1.8476	-0.38657	0.41597	-0.063598	0.66022	-1.3176	3522.5	21.673	0.42759	80.176	-47.335	76.101	70.923	20.48	-4.3848	-4.1148	0.81543	-1.6802	32.772	-3.546
125.76	0.99618	49.959	-4.5171	0.45472	-1.8479	-0.38336	0.41933	-0.057659	0.66022	-1.3176	3521.9	21.665	0.42178	80.179	-47.351	76.105	70.923	20.48	-4.3848	-4.1148	0.81543	-1.6802	32.772	-3.546
125.78	0.98262	49.944	-4.519	0.45683	-1.8482	-0.37999	0.42246	-0.0517	0.66022	-1.3176	3521.3	21.657	0.41601	80.183	-47.369	76.109	70.923	20.48	-4.3848	-4.1148	0.81543	-1.6802	32.772	-3.546
125.79	0.96918	49.929	-4.5209	0.45895	-1.8485	-0.37646	0.42537	-0.045723	0.66022	-1.3176	3520.6	21.65	0.41031	80.186	-47.39	76.113	70.923	20.48	-4.3848	-4.1148	0.81543	-1.6802	32.772	-3.546
125.8	0.95588	49.914	-4.5228	0.46108	-1.8487	-0.37279	0.42805	-0.039731	0.66022	-1.3176	3520.0	21.642	0.40466	80.189	-47.414	76.117	70.923	20.48	-4.3848	-4.1148	0.81543	-1.6802	32.772	-3.546
125.81	0.94273	49.9	-4.5246	0.46323	-1.8489	-0.36896	0.4305	-0.033729	0.66022	-1.3176	3519.4	21.634	0.39908	80.193	-47.44	76.121	70.923	20.48	-4.3848	-4.1148	0.81543	-1.6802	32.772	-3.546
125.82	0.92974	49.885	-4.5265	0.46539	-1.849	-0.36499	0.43272	-0.027718	0.66022	-1.3176	3518.8	21.627	0.39356	80.196	-47.469	76.125	70.923	20.48	-4.3848	-4.1148	0.81543	-1.6802	32.772	-3.546
125.84	0.91691	49.871	-4.5283	0.46756	-1.8491	-0.36087	0.4347	-0.021703	0.66022	-1.3176	3518.1	21.619	0.38811	80.2	-47.501	76.129	70.923	20.48	-4.3848	-4.1148	0.81543	-1.6802	32.772	-3.546
125.85	0.90426	49.856	-4.5301	0.46973	-1.8492	-0.3566	0.43645	-0.015686	0.66022	-1.3176	3517.5	21.612	0.38274	80.203	-47.535	76.133	70.923	20.48	-4.3848	-4.1148	0.81543	-1.6802	32.772	-3.546
125.86	0.89179	49.842	-4.5318	0.47192	-1.8493	-0.35219	0.43796	-0.0096708	0.66022	-1.3176	3516.9	21.604	0.37745	80.207	-47.572	76.137	70.923	20.48	-4.3848	-4.1148	0.81543	-1.6802	32.772	-3.546
125.87	0.87952	49.828	-4.5336	0.47411	-1.8493	-0.34764	0.43922	-0.0036605	0.66022	-1.3176	3516.2	21.597	0.37223	80.21	-47.611	76.141	70.923	20.48	-4.3848	-4.1148	0.81543	-1.6802	32.772	-3.546
125.88	0.86744	49.814	-4.5353	0.47631	-1.8493	-0.34295	0.44024	0.0023414	0.66022	-1.3176	3515.6	21.589	0.36711	80.214	-47.652	76.145	70.923	20.48	-4.3848	-4.1148	0.81543	-1.6802	32.772	-3.546
125.9	0.85557	49.8	-4.537	0.47851	-1.8493	-0.33812	0.44101	0.0083316	0.66022	-1.3176	3515.0	21.582	0.36207	80.218	-47.696	76.149	70.923	20.48	-4.3848	-4.1148	0.81543	-1.6802	32.772	-3.546
125.91	0.84391	49.787	-4.5387	0.48072	-1.8492	-0.33316	0.44154	0.014307	0.66022	-1.3176	3514.3	21.575	0.35712	80.221	-47.743	76.153	70.923	20.48	-4.3848	-4.1148	0.81543	-1.6802	32.772	-3.546
125.92	0.83247	49.773	-4.5403	0.48293	-1.8492	-0.32806	0.44182	0.020263	0.66022	-1.3176	3513.7	21.568	0.35226	80.225	-47.792	76.158	70.923	20.48	-4.3848	-4.1148	0.81543	-1.6802	32.772	-3.546
125.93	0.82125	49.76	-4.542	0.48514	-1.849	-0.32283	0.44185	0.026198	0.66022	-1.3176	3513.1	21.561	0.3475	80.229	-47.844	76.162	70.923	20.48	-4.3848	-4.1148	0.81543	-1.6802	32.772	-3.546
125.95	0.81028	49.747	-4.5436	0.48735	-1.8489	-0.31747	0.44162	0.032107	0.66022	-1.3176	3512.4	21.554	0.34283	80.233	-47.898	76.166	70.923	20.48	-4.3848	-4.1148	0.81543	-1.6802	32.772	-3.546
125.96	0.79953	49.735	-4.5451	0.48955	-1.8487	-0.31199	0.44115	0.037988	0.66022	-1.3176	3511.8	21.547	0.33827	80.237	-47.955	76.171	70.923	20.48	-4.3848	-4.1148	0.81543	-1.6802	32.772	-3.546
125.97	0.78904	49.722	-4.5467	0.49176	-1.8485	-0.30638	0.44042	0.043836	0.66022	-1.3176	3511.2	21.54	0.33382	80.24	-48.014	76.175	70.923	20.48	-4.3848	-4.1148	0.81543	-1.6802	32.772	-3.546
125.98	0.77879	49.71	-4.5482	0.49396	-1.8483	-0.30065	0.43943	0.049648	0.66022	-1.3176	3510.5	21.533	0.32947	80.244	-48.075	76.18	70.923	20.48	-4.3848	-4.1148	0.81543	-1.6802	32.772	-3.546
125.99	0.7688	49.698	-4.5497	0.49615	-1.848	-0.2948	0.43819	0.05542	0.66022	-1.3176	3509.9	21.527	0.32522	80.248	-48.139	76.184	70.923	20.48	-4.3848	-4.1148	0.81543	-1.6802	32.772	-3.546
126.01	0.75907	49.686	-4.5512	0.49834	-1.8477	-0.28884	0.43669	0.06115	0.66022	-1.3176	3509.2	21.52	0.32109	80.252	-48.205	76.189	70.923	20.48	-4.3848	-4.1148	0.81543	-1.6802	32.772	-3.546
126.02	0.7496	49.675	-4.5526	0.50052	-1.8474	-0.28276	0.43494	0.066834	0.66022	-1.3176	3508.6	21.514	0.31707	80.256	-48.274	76.193	70.923	20.48	-4.3848	-4.1148	0.81543	-1.6802	32.772	-3.546
126.03	0.7404	49.664	-4.554	0.50269	-1.8471	-0.27657	0.43293	0.072467	0.66022	-1.3176	3508.0	21.508	0.31316	80.261	-48.345	76.198	70.923	20.48	-4.3848	-4.1148	0.81543	-1.6802	32.772	-3.546
126.04	0.73148	49.653	-4.5554	0.50485	-1.8467	-0.27027	0.43066	0.078047	0.66022	-1.3176	3507.3	21.502	0.30937	80.265	-48.419	76.203	70.923	20.48	-4.3848	-4.1148	0.81543	-1.6802	32.772	-3.546
126.05	0.72282	49.643	-4.5567	0.50699	-1.8463	-0.26386	0.42814	0.08357	0.66022	-1.3176	3506.7	21.496	0.3057	80.269	-48.494	76.207	70.923	20.48	-4.3848	-4.1148	0.81543	-1.6802	32.772	-3.546
126.06	0.71445	49.633	-4.558	0.50913	-1.8458	-0.25736	0.42536	0.089033	0.66022	-1.3176	3506.1	21.49	0.30214	80.273	-48.572	76.212	70.923	20.48	-4.3848	-4.1148	0.81543	-1.6802	32.772	-3.546
126.08	0.70636	49.623	-4.5593	0.51125	-1.8454	-0.25075	0.42233	0.094431	0.66022	-1.3176	3505.4	21.484	0.2987	80.277	-48.653	76.217	70.923	20.48	-4.3848	-4.1148	0.81543	-1.6802	32.772	-3.546
126.09	0.69856	49.613	-4.5605	0.51335	-1.8449	-0.24405	0.41904	0.099762	0.66022	-1.3176	3504.8	21.479	0.29539	80.282	-48.735	76.222	70.923	20.48	-4.3848	-4.1148	0.81543	-1.6802	32.772	-3.546
126.1	0.69104	49.604	-4.5617	0.51544	-1.8444	-0.23725	0.4155	0.10502	0.66022	-1.3176	3504.2	21.473	0.29219	80.286	-48.82	76.227	70.923	20.48	-4.3848	-4.1148	0.81543	-1.6802	32.772	-3.546
126.11	0.68381	49.596	-4.5629	0.51751	-1.8438	-0.23037	0.41171	0.11021	0.66022	-1.3176	3503.5	21.468	0.28912	80.291	-48.907	76.231	70.923	20.48	-4.3848	-4.1148	0.81543	-1.6802	32.772	-3.546
126.12	0.67687	49.587	-4.564	0.51955	-1.8433	-0.2234	0.40767	0.11531	0.66022	-1.3176	3502.9	21.463	0.28617	80.295	-48.997	76.236	70.923	20.48	-4.3848	-4.1148	0.81543	-1.6802	32.772	-3.546
126.13	0.67023	49.579	-4.5651	0.52158	-1.8427	-0.21634	0.40337	0.12034	0.66022	-1.3176	3502.2	21.458	0.28334	80.3	-49.088	76.241	70.923	20.48	-4.3848	-4.1148	0.81543	-1.6802	32.772	-3.546
126.15	0.66387	49.572	-4.5662	0.52359	-1.8421	-0.20921	0.39883	0.12528	0.66022	-1.3176	3501.6	21.454	0.28064	80.304	-49.182	76.247	70.923	20.48	-4.3848	-4.1148	0.81543	-1.6802	32.772	-3.546
126.16	0.65781	49.565	-4.5672	0.52557	-1.8414	-0.202	0.39405	0.13013	0.66022	-1.3176	3501.0	21.449	0.27806	80.309	-49.278	76.252	70.923	20.48	-4.3848	-4.1148	0.81543	-1.6802	32.772	-3.546
126.17	0.65205	49.558	-4.5682	0.52753	-1.8408	-0.19472	0.38902	0.13489	0.66022	-1.3176	3500.3	21.445	0.27561	80.313	-49.376	76.257	70.923	20.48	-4.3848	-4.1148	0.81543	-1.6802	32.772	-3.546
126.18	0.64658	49.552	-4.5691	0.52946	-1.8401	-0.18737	0.38375	0.13956	0.66022	-1.3176	3499.7	21.44	0.27328	80.318	-49.476	76.262	70.923	20.48	-4.3848	-4.1148	0.81543	-1.6802	32.772	-3.546
126.19	0.64141	49.546	-4.5701	0.53137	-1.8394	-0.17995	0.37824	0.14413	0.66022	-1.3176	3499.0	21.436	0.27108	80.323	-49.578	76.267	70.923	20.48	-4.3848	-4.1148	0.81543	-1.6802	32.772	-3.546
126.2	0.63653	49.54	-4.5709	0.53324	-1.8387	-0.17248	0.3725	0.1486	0.66022	-1.3176	3498.4	21.433	0.269	80.328	-49.682	76.273	70.923	20.48	-4.3848	-4.1148	0.81543	-1.6802	32.772	-3.546
126.21	0.63194	49.535	-4.5718	0.53509	-1.8379	-0.16494	0.36653	0.15296	0.66022	-1.3176	3497.8	21.429	0.26705	80.333	-49.789	76.278	70.923	20.48	-4.3848	-4.1148	0.81543	-1.6802	32.772	-3.546
126.22	0.62765	49.531	-4.5726	0.53691	-1.8371	-0.15736	0.36033	0.15721	0.66022	-1.3176	3497.1	21.426	0.26522	80.338	-49.897	76.283	70.923	20.48	-4.3848	-4.1148	0.81543	-1.6802	32.772	-3.546
126.23	0.62365	49.527	-4.5734	0.53869	-1.8363	-0.14972	0.3539	0.16136	0.66022	-1.3176	3496.5	21.422	0.26351	80.343	-50.007	76.289	70.923	20.48	-4.3848	-4.1148	0.81543	-1.6802	32.772	-3.546
126.24	0.61994	49.523	-4.5741	0.54045	-1.8355	-0.14204	0.34725	0.16539	0.66022	-1.3176	3495.8	21.419	0.26193	80.348	-50.119	76.294	70.923	20.48	-4.3848	-4.1148	0.81543	-1.6802	32.772	-3.546
126.25	0.61652	49.52	-4.5748	0.54217	-1.8347	-0.13432	0.34039	0.1693	0.66022	-1.3176	3495.2	21.416	0.26046	80.353	-50.234	76.3	70.923	20.48	-4.3848	-4.1148	0.81543	-1.6802	32.772	-3.546
126.26	0.61339	49.517	-4.5754	0.54385	-1.8338	-0.12657	0.33331	0.1731	0.66022	-1.3176	3494.5	21.414	0.25913	80.358	-50.35	76.306	70.923	20.48	-4.3848	-4.1148	0.81543	-1.6802	32.772	-3.546
126.27	0.61054	49.515	-4.576	0.5455	-1.8329	-0.11878	0.32603	0.17677	0.66022	-1.3176	3493.9	21.411	0.25791	80.363	-50.467	76.311	70.923	20.48	-4.3848	-4.1148	0.81543	-1.6802	32.772	-3.546
126.28	0.60798	49.513	-4.5766	0.54711	-1.8321	-0.11097	0.31854	0.18032	0.66022	-1.3176	3493.3	21.409	0.25681	80.368	-50.587	76.317	70.923	20.48	-4.3848	-4.1148	0.81543	-1.6802	32.772	-3.546
126.29	0.60569	49.512	-4.5772	0.54868	-1.8311	-0.10313	0.31085	0.18374	0.66022	-1.3176	3492.6	21.407	0.25583	80.373	-50.709	76.323	70.923	20.48	-4.3848	-4.1148	0.81543	-1.6802	32.772	-3.546
126.3	0.60369	49.511	-4.5777	0.55022	-1.8302	-0.095271	0.30297	0.18703	0.66022	-1.3176	3492.0	21.405	0.25496	80.379	-50.832	76.328	70.923	20.48	-4.3848	-4.1148	0.81543	-1.6802	32.772	-3.546
126.31	0.60196	49.51	-4.5781	0.55171	-1.8293	-0.0874	0.29489	0.19018	0.66022	-1.3176	3491.3	21.403	0.25422	80.384	-50.957	76.334	70.923	20.48	-4.3848	-4.1148	0.81543	-1.6802	32.772	-3.546
126.32	0.60051	49.51	-4.5785	0.55317	-1.8283	-0.079519	0.28664	0.19321	0.66022	-1.3176	3490.7	21.402	0.25358	80.389	-51.084	76.34	70.923	20.48	-4.3848	-4.1148	0.81543	-1.6802	32.772	-3.546
126.33	0.59932	49.511	-4.5789	0.55458	-1.8273	-0.071634	0.27821	0.19609	0.66022	-1.3176	3490.0	21.401	0.25307	80.395	-51.213	76.346	70.923	20.48	-4.3848	-4.1148	0.81543	-1.6802	32.772	-3.546
126.34	0.5984	49.512	-4.5792	0.55595	-1.8264	-0.063748	0.2696	0.19884	0.66022	-1.3176	3489.4	21.399	0.25266	80.4	-51.343	76.352	70.923	20.48	-4.3848	-4.1148	0.81543	-1.6802	32.772	-3.546
126.35	0.59774	49.514	-4.5795	0.55727	-1.8253	-0.055866	0.26083	0.20144	0.66022	-1.3176	3488.7	21.399	0.25236	80.406	-51.475	76.358	70.923	20.48	-4.3848	-4.1148	0.81543	-1.6802	32.772	-3.546
126.36	0.59734	49.515	-4.5798	0.55856	-1.8243	-0.047993	0.2519	0.2039	0.66022	-1.3176	3488.1	21.398	0.25218	80.412	-51.608	76.364	70.923	20.48	-4.3848	-4.1148	0.81543	-1.6802	32.772	-3.546
126.37	0.5972	49.518	-4.58	0.55979	-1.8233	-0.040134	0.24282	0.20622	0.66022	-1.3176	3487.4	21.397	0.2521	80.417	-51.743	76.37	70.923	20.48	-4.3848	-4.1148	0.81543	-1.6802	32.772	-3.546
126.38	0.59731	49.521	-4.5802	0.56098	-1.8223	-0.032293	0.23359	0.20839	0.66022	-1.3176	3486.8	21.397	0.25213	80.423	-51.88	76.376	70.923	20.48	-4.3848	-4.1148	0.81543	-1.6802	32.772	-3.546
126.39	0.59766	49.524	-4.5803	0.56213	-1.8212	-0.024476	0.22422	0.21041	0.66022	-1.3176	3486.1	21.397	0.25226	80.429	-52.018	76.382	70.923	20.48	-4.3848	-4.1148	0.81543	-1.6802	32.772	-3.546
126.4	0.59826	49.528	-4.5804	0.56323	-1.8202	-0.016687	0.21471	0.21228	0.66022	-1.3176	3485.5	21.397	0.2525	80.434	-52.157	76.389	70.923	20.48	-4.3848	-4.1148	0.81543	-1.6802	32.772	-3.546
126.41	0.5991	49.532	-4.5805	0.56428	-1.8191	-0.0089304	0.20508	0.214	0.66022	-1.3176	3484.8	21.398	0.25283	80.44	-52.298	76.395	70.923	20.48	-4.3848	-4.1148	0.81543	-1.6802	32.772	-3.546
126.42	0.60017	49.537	-4.5805	0.56528	-1.818	-0.0012116	0.19533	0.21556	0.66022	-1.3176	3484.2	21.398	0.25326	80.446	-52.44	76.401	70.923	20.48	-4.3848	-4.1148	0.81543	-1.6802	32.772	-3.546
126.42	0.60147	49.543	-4.5805	0.56623	-1.8169	0.0064648	0.18546	0.21697	0.66022	-1.3176	3483.5	21.399	0.2538	80.452	-52.584	76.407	70.923	20.48	-4.3848	-4.1148	0.81543	-1.6802	32.772	-3.546
126.43	0.603	49.548	-4.5805	0.56713	-1.8159	0.014094	0.1755	0.21823	0.66022	-1.3176	3482.9	21.4	0.25442	80.458	-52.729	76.414	70.923	20.48	-4.3848	-4.1148	0.81543	-1.6802	32.772	-3.546
126.44	0.60475	49.554	-4.5804	0.56798	-1.8148	0.021671	0.16543	0.21933	0.66022	-1.3176	3482.2	21.401	0.25514	80.464	-52.875	76.42	70.923	20.48	-4.3848	-4.1148	0.81543	-1.6802	32.772	-3.546
126.45	0.60672	49.561	-4.5803	0.56878	-1.8137	0.029191	0.15527	0.22027	0.66022	-1.3176	3481.6	21.402	0.25595	80.47	-53.022	76.427	70.923	20.48	-4.3848	-4.1148	0.81543	-1.6802	32.772	-3.546
126.46	0.6089	49.568	-4.5801	0.56954	-1.8126	0.036649	0.14503	0.22105	0.66022	-1.3176	3480.9	21.404	0.25685	80.476	-53.171	76.433	70.923	20.48	-4.3848	-4.1148	0.81543	-1.6802	32.772	-3.546
126.47	0.61128	49.576	-4.5799	0.57024	-1.8115	0.044041	0.13472	0.22168	0.66022	-1.3176	3480.3	21.406	0.25784	80.482	-53.32	76.44	70.923	20.48	-4.3848	-4.1148	0.81543	-1.6802	32.772	-3.546
126.47	0.61387	49.584	-4.5796	0.57088	-1.8103	0.051362	0.12434	0.22215	0.66022	-1.3176	3479.6	21.407	0.25891	80.488	-53.471	76.446	70.923	20.48	-4.3848	-4.1148	0.81543	-1.6802	32.772	-3.546
126.48	0.61666	49.592	-4.5794	0.57148	-1.8092	0.058607	0.1139	0.22246	0.66022	-1.3176	3478.9	21.41	0.26007	80.494	-53.623	76.453	70.923	20.48	-4.3848	-4.1148	0.81543	-1.6802	32.772	-3.546
126.49	0.61964	49.601	-4.5791	0.57202	-1.8081	0.065771	0.10341	0.22261	0.66022	-1.3176	3478.3	21.412	0.2613	80.5	-53.776	76.459	70.923	20.48	-4.3848	-4.1148	0.81543	-1.6802	32.772	-3.546
126.5	0.62281	49.61	-4.5787	0.57251	-1.807	0.07285	0.092877	0.2226	0.66022	-1.3176	3477.6	21.414	0.26262	80.506	-53.93	76.466	70.923	20.48	-4.3848	-4.1148	0.81543	-1.6802	32.772	-3.546
126.5	0.62616	49.619	-4.5783	0.57295	-1.8059	0.079839	0.082309	0.22243	0.66022	-1.3176	3477.0	21.417	0.26401	80.513	-54.084	76.473	70.923	20.48	-4.3848	-4.1148	0.81543	-1.6802	32.772	-3.546
126.51	0.62969	49.629	-4.5779	0.57334	-1.8048	0.086733	0.071713	0.2221	0.66022	-1.3176	3476.3	21.42	0.26548	80.519	-54.24	76.479	70.923	20.48	-4.3848	-4.1148	0.81543	-1.6802	32.772	-3.546
126.52	0.63339	49.64	-4.5775	0.57367	-1.8037	0.093528	0.061099	0.22162	0.66022	-1.3176	3475.7	21.423	0.26702	80.525	-54.396	76.486	70.923	20.48	-4.3848	-4.1148	0.81543	-1.6802	32.772	-3.546
126.53	0.63727	49.651	-4.577	0.57395	-1.8026	0.10022	0.050474	0.22097	0.66022	-1.3176	3475.0	21.426	0.26863	80.532	-54.553	76.493	70.923	20.48	-4.3848	-4.1148	0.81543	-1.6802	32.772	-3.546
126.53	0.6413	49.662	-4.5765	0.57417	-1.8015	0.1068	0.039846	0.22017	0.66022	-1.3176	3474.3	21.429	0.27031	80.538	-54.711	76.5	70.923	20.48	-4.3848	-4.1148	0.81543	-1.6802	32.772	-3.546
126.54	0.6455	49.673	-4.5759	0.57435	-1.8004	0.11328	0.029224	0.21922	0.66022	-1.3176	3473.7	21.432	0.27206	80.544	-54.87	76.507	70.923	20.48	-4.3848	-4.1148	0.81543	-1.6802	32.772	-3.546
126.55	0.64985	49.685	-4.5753	0.57446	-1.7993	0.11963	0.018615	0.2181	0.66022	-1.3176	3473.0	21.436	0.27387	80.551	-55.029	76.513	70.923	20.48	-4.3848	-4.1148	0.81543	-1.6802	32.772	-3.546
126.55	0.65435	49.697	-4.5747	0.57453	-1.7982	0.12587	0.0080285	0.21684	0.66022	-1.3176	3472.4	21.44	0.27575	80.557	-55.188	76.52	70.923	20.48	-4.3848	-4.1148	0.81543	-1.6802	32.772	-3.546
126.56	0.659	49.71	-4.5741	0.57454	-1.7971	0.13198	-0.0025288	0.21542	0.66022	-1.3176	3471.7	21.444	0.27768	80.564	-55.349	76.527	70.923	20.48	-4.3848	-4.1148	0.81543	-1.6802	32.772	-3.546
126.57	0.66379	49.723	-4.5734	0.57451	-1.796	0.13932	-0.013021	0.21394	0.66022	-1.3176	3471.0	21.448	0.27968	80.57	-55.509	76.534	70.923	20.48	-4.3848	-4.1148	0.81543	-1.6802	32.772	-3.546
126.57	0.66872	49.736	-4.5727	0.57441	-1.795	0.14762	-0.023465	0.21239	0.66022	-1.3176	3470.4	21.452	0.28173	80.577	-55.67	76.541	70.923	20.48	-4.3848	-4.1148	0.81543	-1.6802	32.772	-3.546
126.58	0.67377	49.75	-4.5719	0.57427	-1.7939	0.15575	-0.033878	0.21068	0.66022	-1.3176	3469.7	21.456	0.28384	80.583	-55.831	76.548	70.923	20.48	-4.3848	-4.1148	0.81543	-1.6802	32.772	-3.546
126.59	0.67896	49.763	-4.5711	0.57408	-1.7929	0.1637	-0.044253	0.20881	0.66022	-1.3176	3469.0	21.46	0.286	80.59	-55.992	76.555	70.923	20.48	-4.3848	-4.1148	0.81543	-1.6802	32.772	-3.546
126.59	0.68428	49.778	-4.5703	0.57383	-1.7918	0.17145	-0.054581	0.2068	0.66022	-1.3176	3468.4	21.465	0.28822	80.596	-56.154	76.562	70.923	20.48	-4.3848	-4.1148	0.81543	-1.6802	32.772	-3.546
126.6	0.68972	49.792	-4.5694	0.57353	-1.7908	0.17902	-0.064854	0.20463	0.66022	-1.3176	3467.7	21.47	0.29049	80.603	-56.315	76.569	70.923	20.48	-4.3848	-4.1148	0.81543	-1.6802	32.772	-3.546
126.61	0.69529	49.807	-4.5685	0.57318	-1.7898	0.18638	-0.075063	0.20232	0.66022	-1.3176	3467.0	21.475	0.29281	80.61	-56.477	76.576	70.923	20.48	-4.3848	-4.1148	0.81543	-1.6802	32.772	-3.546
126.61	0.70098	49.822	-4.5675	0.57278	-1.7888	0.19355	-0.0852	0.19986	0.66022	-1.3176	3466.4	21.479	0.29518	80.616	-56.638	76.583	70.923	20.48	-4.3848	-4.1148	0.81543	-1.6802	32.772	-3.546
126.62	0.70679	49.837	-4.5666	0.57233	-1.7878	0.2005	-0.095257	0.19725	0.66022	-1.3176	3465.7	21.485	0.2976	80.623	-56.8	76.591	70.923	20.48	-4.3848	-4.1148	0.81543	-1.6802	32.772	-3.546
126.62	0.71272	49.853	-4.5655	0.57183	-1.7868	0.20725	-0.10523	0.19451	0.66022	-1.3176	3465.0	21.49	0.30007	80.63	-56.961	76.598	70.923	20.48	-4.3848	-4.1148	0.81543	-1.6802	32.772	-3.546
126.63	0.71876	49.868	-4.5645	0.57128	-1.7858	0.21378	-0.1151	0.19162	0.66022	-1.3176	3464.4	21.495	0.30259	80.636	-57.121	76.605	70.923	20.48	-4.3848	-4.1148	0.81543	-1.6802	32.772	-3.546
126.64	0.72492	49.884	-4.5634	0.57068	-1.7849	0.22008	-0.12487	0.1886	0.66022	-1.3176	3463.7	21.5	0.30516	80.643	-57.281	76.612	70.923	20.48	-4.3848	-4.1148	0.81543	-1.6802	32.772	-3.546
126.64	0.73118	49.901	-4.5623	0.57003	-1.7839	0.22617	-0.13453	0.18544	0.66022	-1.3176	3463.0	21.506	0.30777	80.65	-57.441	76.619	70.923	20.48	-4.3848	-4.1148	0.81543	-1.6802	32.772	-3.546
126.65	0.73756	49.917	-4.5611	0.56933	-1.783	0.23202	-0.14407	0.18215	0.66022	-1.3176	3462.4	21.511	0.31043	80.657	-57.6	76.626	70.923	20.48	-4.3848	-4.1148	0.81543	-1.6802	32.772	-3.546
126.65	0.74404	49.933	-4.56	0.56859	-1.7821	0.23764	-0.15348	0.17873	0.66022	-1.3176	3461.7	21.517	0.31313	80.663	-57.758	76.633	70.923	20.48	-4.3848	-4.1148	0.81543	-1.6802	32.772	-3.546
126.66	0.75063	49.95	-4.5588	0.5678	-1.7812	0.24303	-0.16276	0.17519	0.66022	-1.3176	3461.0	21.523	0.31587	80.67	-57.916	76.641	70.923	20.48	-4.3848	-4.1148	0.81543	-1.6802	32.772	-3.546
126.67	0.75731	49.967	-4.5575	0.56696	-1.7804	0.24818	-0.1719	0.17152	0.66022	-1.3176	3460.4	21.528	0.31866	80.677	-58.072	76.648	70.923	20.48	-4.3848	-4.1148	0.81543	-1.6802	32.772	-3.546
126.67	0.7641	49.984	-4.5563	0.56608	-1.7795	0.25308	-0.1809	0.16773	0.66022	-1.3176	3459.7	21.534	0.32149	80.684	-58.228	76.655	70.923	20.48	-4.3848	-4.1148	0.81543	-1.6802	32.772	-3.546
126.68	0.77099	50.002	-4.555	0.56515	-1.7787	0.25774	-0.18974	0.16383	0.66022	-1.3176	3459.0	21.54	0.32436	80.691	-58.382	76.662	70.923	20.48	-4.3848	-4.1148	0.81543	-1.6802	32.772	-3.546
126.68	0.77798	50.019	-4.5537	0.56418	-1.7779	0.26215	-0.19842	0.15981	0.66022	-1.3176	3458.4	21.546	0.32727	80.697	-58.535	76.67	70.923	20.48	-4.3848	-4.1148	0.81543	-1.6802	32.772	-3.546
126.69	0.78505	50.036	-4.5524	0.56317	-1.7771	0.26631	-0.20694	0.15569	0.66022	-1.3176	3457.7	21.552	0.33022	80.704	-58.686	76.677	70.923	20.48	-4.3848	-4.1148	0.81543	-1.6802	32.772	-3.546
126.69	0.79222	50.054	-4.551	0.56211	-1.7763	0.27021	-0.21528	0.15145	0.66022	-1.3176	3457.0	21.558	0.33321	80.711	-58.836	76.684	70.923	20.48	-4.3848	-4.1148	0.81543	-1.6802	32.772	-3.546
126.7	0.79948	50.072	-4.5497	0.56102	-1.7756	0.27386	-0.22345	0.14712	0.66022	-1.3176	3456.3	21.564	0.33624	80.718	-58.984	76.691	70.923	20.48	-4.3848	-4.1148	0.81543	-1.6802	32.772	-3.546
126.7	0.80683	50.089	-4.5483	0.55988	-1.7749	0.27725	-0.23143	0.14268	0.66022	-1.3176	3455.7	21.57	0.3393	80.725	-59.131	76.699	70.923	20.48	-4.3848	-4.1148	0.81543	-1.6802	32.772	-3.546
126.71	0.81426	50.107	-4.5469	0.5587	-1.7742	0.28038	-0.23922	0.13815	0.66022	-1.3176	3455.0	21.577	0.34239	80.732	-59.275	76.706	70.923	20.48	-4.3848	-4.1148	0.81543	-1.6802	32.772	-3.546
126.71	0.82178	50.125	-4.5455	0.55749	-1.7735	0.28324	-0.24682	0.13352	0.66022	-1.3176	3454.3	21.583	0.34553	80.738	-59.417	76.713	70.923	20.48	-4.3848	-4.1148	0.81543	-1.6802	32.772	-3.546
126.72	0.82938	50.143	-4.5441	0.55623	-1.7728	0.28584	-0.25423	0.12881	0.66022	-1.3176	3453.7	21.589	0.34869	80.745	-59.557	76.72	70.923	20.48	-4.3848	-4.1148	0.81543	-1.6802	32.772	-3.546
126.72	0.83706	50.161	-4.5426	0.55494	-1.7722	0.28818	-0.26143	0.12402	0.66022	-1.3176	3453.0	21.595	0.35189	80.752	-59.694	76.728	70.923	20.48	-4.3848	-4.1148	0.81543	-1.6802	32.772	-3.546
126.73	0.84481	50.179	-4.5412	0.55362	-1.7716	0.29025	-0.26842	0.11914	0.66022	-1.3176	3452.3	21.601	0.35512	80.759	-59.828	76.735	70.923	20.48	-4.3848	-4.1148	0.81543	-1.6802	32.772	-3.546
126.73	0.85264	50.197	-4.5397	0.55226	-1.771	0.29206	-0.2752	0.11418	0.66022	-1.3176	3451.6	21.608	0.35838	80.766	-59.959	76.742	70.923	20.48	-4.3848	-4.1148	0.81543	-1.6802	32.772	-3.546
126.74	0.86055	50.215	-4.5383	0.55087	-1.7704	0.2936	-0.28176	0.10916	0.66022	-1.3176	3451.0	21.614	0.36167	80.772	-60.088	76.749	70.923	20.48	-4.3848	-4.1148	0.81543	-1.6802	32.772	-3.546
126.74	0.86852	50.234	-4.5368	0.54944	-1.7699	0.29487	-0.2881	0.10406	0.66022	-1.3176	3450.3	21.62	0.36499	80.779	-60.213	76.757	70.923	20.48	-4.3848	-4.1148	0.81543	-1.6802	32.772	-3.546
126.75	0.87656	50.252	-4.5353	0.54799	-1.7694	0.29587	-0.29423	0.098901	0.66022	-1.3176	3449.6	21.627	0.36834	80.786	-60.334	76.764	70.923	20.48	-4.3848	-4.1148	0.81543	-1.6802	32.772	-3.546
126.75	0.88467	50.27	-4.5338	0.5465	-1.7689	0.2966	-0.30012	0.093679	0.66022	-1.3176	3448.9	21.633	0.37172	80.793	-60.452	76.771	70.923	20.48	-4.3848	-4.1148	0.81543	-1.6802	32.772	-3.546
126.76	0.89284	50.288	-4.5324	0.54499	-1.7685	0.29706	-0.30578	0.0884	0.66022	-1.3176	3448.3	21.639	0.37512	80.799	-60.565	76.778	70.923	20.48	-4.3848	-4.1148	0.81543	-1.6802	32.772	-3.546
126.76	0.90107	50.306	-4.5309	0.54344	-1.768	0.29726	-0.31122	0.083068	0.66022	-1.3176	3447.6	21.645	0.37854	80.806	-60.675	76.785	70.923	20.48	-4.3848	-4.1148	0.81543	-1.6802	32.772	-3.546
126.77	0.90936	50.324	-4.5294	0.54187	-1.7676	0.29719	-0.31641	0.077687	0.66022	-1.3176	3446.9	21.652	0.38199	80.813	-60.78	76.793	70.923	20.48	-4.3848	-4.1148	0.81543	-1.6802	32.772	-3.546
126.77	0.9177	50.342	-4.5279	0.54028	-1.7673	0.29685	-0.32137	0.072262	0.66022	-1.3176	3446.2	21.658	0.38547	80.82	-60.88	76.8	70.923	20.48	-4.3848	-4.1148	0.81543	-1.6802	32.772	-3.546
126.78	0.92609	50.359	-4.5264	0.53866	-1.7669	0.29625	-0.32609	0.066795	0.66022	-1.3176	3445.6	21.664	0.38896	80.826	-60.976	76.807	70.923	20.48	-4.3848	-4.1148	0.81543	-1.6802	32.772	-3.546
126.79	0.93454	50.377	-4.5249	0.53702	-1.7666	0.29539	-0.33057	0.061292	0.66022	-1.3176	3444.9	21.67	0.39248	80.833	-61.066	76.814	70.923	20.48	-4.3848	-4.1148	0.81543	-1.6802	32.772	-3.546
126.79	0.94303	50.395	-4.5235	0.53536	-1.7663	0.29426	-0.33481	0.055756	0.66022	-1.3176	3444.2	21.676	0.39601	80.84	-61.152	76.821	70.923	20.48	-4.3848	-4.1148	0.81543	-1.6802	32.772	-3.546
126.8	0.95156	50.412	-4.522	0.53367	-1.766	0.29288	-0.3388	0.050192	0.66022	-1.3176	3443.5	21.682	0.39956	80.846	-61.231	76.828	70.923	20.48	-4.3848	-4.1148	0.81543	-1.6802	32.772	-3.546
126.8	0.96014	50.43	-4.5205	0.53197	-1.7658	0.29123	-0.34255	0.044602	0.66022	-1.3176	3442.8	21.688	0.40313	80.853	-61.305	76.835	70.923	20.48	-4.3848	-4.1148	0.81543	-1.6802	32.772	-3.546
126.81	0.96875	50.447	-4.5191	0.53025	-1.7656	0.28933	-0.34605	0.038993	0.66022	-1.3176	3442.2	21.694	0.40671	80.86	-61.372	76.842	70.923	20.48	-4.3848	-4.1148	0.81543	-1.6802	32.772	-3.546
126.81	0.9774	50.464	-4.5177	0.52851	-1.7654	0.28718	-0.3493	0.033366	0.66022	-1.3176	3441.5	21.7	0.41031	80.866	-61.434	76.849	70.923	20.48	-4.3848	-4.1148	0.81543	-1.6802	32.772	-3.546
126.82	0.98608	50.481	-4.5162	0.52675	-1.7653	0.28477	-0.3523	0.027727	0.66022	-1.3176	3440.8	21.706	0.41392	80.873	-61.489	76.856	70.923	20.48	-4.3848	-4.1148	0.81543	-1.6802	32.772	-3.546
126.82	0.99478	50.498	-4.5148	0.52499	-1.7651	0.28212	-0.35506	0.022079	0.66022	-1.3176	3440.1	21.712	0.41754	80.879	-61.538	76.863	70.923	20.48	-4.3848	-4.1148	0.81543	-1.6802	32.772	-3.546
126.83	1.0035	50.515	-4.5134	0.5232	-1.765	0.27922	-0.35757	0.016426	0.66022	-1.3176	3439.5	21.718	0.42117	80.886	-61.579	76.87	70.923	20.48	-4.3848	-4.1148	0.81543	-1.6802	32.772	-3.546
126.83	1.0123	50.532	-4.512	0.52141	-1.765	0.27608	-0.35983	0.010772	0.66022	-1.3176	3438.8	21.723	0.4248	80.892	-61.614	76.877	70.923	20.48	-4.3848	-4.1148	0.81543	-1.6802	32.772	-3.546
126.84	1.021	50.548	-4.5106	0.51961	-1.7649	0.2727	-0.36184	0.0051214	0.66022	-1.3176	3438.1	21.729	0.42845	80.899	-61.642	76.884	70.923	20.48	-4.3848	-4.1148	0.81543	-1.6802	32.772	-3.546
126.84	1.0298	50.565	-4.5093	0.51779	-1.7649	0.26908	-0.3636	-0.00052281	0.66022	-1.3176	3437.4	21.735	0.43209	80.905	-61.663	76.891	70.923	20.48	-4.3848	-4.1148	0.81543	-1.6802	32.772	-3.546
126.85	1.0386	50.581	-4.5079	0.51597	-1.7649	0.26524	-0.36512	-0.0061567	0.66022	-1.3176	3436.7	21.74	0.43575	80.912	-61.677	76.898	70.923	20.48	-4.3848	-4.1148	0.81543	-1.6802	32.772	-3.546
126.85	1.0474	50.597	-4.5066	0.51414	-1.765	0.26116	-0.36639	-0.011776	0.66022	-1.3176	3436.1	21.746	0.4394	80.918	-61.684	76.905	70.923	20.48	-4.3848	-4.1148	0.81543	-1.6802	32.772	-3.546
126.86	1.0562	50.613	-4.5053	0.51231	-1.765	0.25687	-0.36741	-0.017378	0.66022	-1.3176	3435.4	21.751	0.44305	80.925	-61.683	76.912	70.923	20.48	-4.3848	-4.1148	0.81543	-1.6802	32.772	-3.546
126.86	1.0649	50.628	-4.5041	0.51047	-1.7652	0.25235	-0.36819	-0.022959	0.66022	-1.3176	3434.7	21.756	0.4467	80.931	-61.675	76.919	70.923	20.48	-4.3848	-4.1148	0.81543	-1.6802	32.772	-3.546
126.87	1.0737	50.644	-4.5028	0.50863	-1.7653	0.24762	-0.36873	-0.028515	0.66022	-1.3176	3434.0	21.761	0.45035	80.937	-61.661	76.925	70.923	20.48	-4.3848	-4.1148	0.81543	-1.6802	32.772	-3.546
126.87	1.0825	50.659	-4.5016	0.50678	-1.7654	0.24268	-0.36902	-0.034042	0.66022	-1.3176	3433.4	21.767	0.45399	80.943	-61.639	76.932	70.923	20.48	-4.3848	-4.1148	0.81543	-1.6802	32.772	-3.546
126.88	1.0912	50.674	-4.5004	0.50494	-1.7656	0.23753	-0.36908	-0.039537	0.66022	-1.3176	3432.7	21.772	0.45762	80.95	-61.61	76.939	70.923	20.48	-4.3848	-4.1148	0.81543	-1.6802	32.772	-3.546
126.88	1.0999	50.689	-4.4992	0.50309	-1.7658	0.23219	-0.3689	-0.044997	0.66022	-1.3176	3432.0	21.777	0.46124	80.956	-61.575	76.945	70.923	20.48	-4.3848	-4.1148	0.81543	-1.6802	32.772	-3.546
126.89	1.1086	50.704	-4.4981	0.50125	-1.7661	0.22665	-0.36848	-0.050418	0.66022	-1.3176	3431.3	21.781	0.46485	80.962	-61.532	76.952	70.923	20.48	-4.3848	-4.1148	0.81543	-1.6802	32.772	-3.546
126.89	1.1173	50.718	-4.4969	0.49941	-1.7663	0.22091	-0.36783	-0.055798	0.66022	-1.3176	3430.6	21.786	0.46845	80.968	-61.484	76.959	70.923	20.48	-4.3848	-4.1148	0.81543	-1.6802	32.772	-3.546
126.9	1.1259	50.732	-4.4959	0.49757	-1.7666	0.215	-0.36694	-0.061132	0.66022	-1.3176	3430.0	21.791	0.47203	80.974	-61.429	76.965	70.923	20.48	-4.3848	-4.1148	0.81543	-1.6802	32.772	-3.546
126.9	1.1345	50.746	-4.4948	0.49574	-1.7669	0.2089	-0.36583	-0.066418	0.66022	-1.3176	3429.3	21.795	0.47559	80.98	-61.368	76.972	70.923	20.48	-4.3848	-4.1148	0.81543	-1.6802	32.772	-3.546
126.91	1.143	50.76	-4.4938	0.49391	-1.7673	0.20263	-0.36449	-0.071653	0.66022	-1.3176	3428.6	21.8	0.47913	80.986	-61.301	76.978	70.923	20.48	-4.3848	-4.1148	0.81543	-1.6802	32.772	-3.546
126.91	1.1515	50.773	-4.4928	0.49209	-1.7677	0.19619	-0.36293	-0.076833	0.66022	-1.3176	3427.9	21.804	0.48265	80.992	-61.228	76.985	70.923	20.48	-4.3848	-4.1148	0.81543	-1.6802	32.772	-3.546
126.92	1.1599	50.787	-4.4918	0.49028	-1.7681	0.18958	-0.36114	-0.081957	0.66022	-1.3176	3427.3	21.809	0.48614	80.998	-61.15	76.991	70.923	20.48	-4.3848	-4.1148	0.81543	-1.6802	32.772	-3.546
126.93	1.1683	50.8	-4.4909	0.48848	-1.7685	0.18282	-0.35914	-0.08702	0.66022	-1.3176	3426.6	21.813	0.48961	81.004	-61.067	76.998	70.923	20.48	-4.3848	-4.1148	0.81543	-1.6802	32.772	-3.546
126.93	1.1766	50.812	-4.49	0.48669	-1.7689	0.17591	-0.35692	-0.09202	0.66022	-1.3176	3425.9	21.817	0.49305	81.01	-60.979	77.004	70.923	20.48	-4.3848	-4.1148	0.81543	-1.6802	32.772	-3.546
126.94	1.1848	50.825	-4.4891	0.48491	-1.7694	0.16885	-0.35449	-0.096955	0.66022	-1.3176	3425.2	21.821	0.49645	81.016	-60.886	77.01	70.923	20.48	-4.3848	-4.1148	0.81543	-1.6802	32.772	-3.546
126.94	1.1929	50.837	-4.4883	0.48315	-1.7699	0.16166	-0.35184	-0.10182	0.66022	-1.3176	3424.5	21.825	0.49983	81.022	-60.789	77.017	70.923	20.48	-4.3848	-4.1148	0.81543	-1.6802	32.772	-3.546
126.95	1.201	50.849	-4.4875	0.48139	-1.7704	0.15433	-0.349	-0.10662	0.66022	-1.3176	3423.9	21.829	0.50316	81.027	-60.687	77.023	70.923	20.48	-4.3848	-4.1148	0.81543	-1.6802	32.772	-3.546
126.95	1.2089	50.861	-4.4867	0.47966	-1.771	0.14687	-0.34595	-0.11134	0.66022	-1.3176	3423.2	21.832	0.50646	81.033	-60.582	77.029	70.923	20.48	-4.3848	-4.1148	0.81543	-1.6802	32.772	-3.546
126.96	1.2168	50.872	-4.486	0.47794	-1.7715	0.13929	-0.3427	-0.11598	0.66022	-1.3176	3422.5	21.836	0.50972	81.039	-60.473	77.035	70.923	20.48	-4.3848	-4.1148	0.81543	-1.6802	32.772	-3.546
126.96	1.2245	50.884	-4.4854	0.47623	-1.7721	0.13159	-0.33925	-0.12055	0.66022	-1.3176	3421.8	21.839	0.51293	81.044	-60.361	77.041	70.923	20.48	-4.3848	-4.1148	0.81543	-1.6802	32.772	-3.546
126.97	1.2322	50.894	-4.4847	0.47454	-1.7727	0.12379	-0.33561	-0.12504	0.66022	-1.3176	3421.1	21.843	0.51609	81.05	-60.245	77.047	70.923	20.48	-4.3848	-4.1148	0.81543	-1.6802	32.772	-3.546
126.98	1.2397	50.905	-4.4841	0.47287	-1.7734	0.11588	-0.33178	-0.12944	0.66022	-1.3176	3420.5	21.846	0.51921	81.055	-60.126	77.053	70.923	20.48	-4.3848	-4.1148	0.81543	-1.6802	32.772	-3.546
126.98	1.2471	50.915	-4.4836	0.47123	-1.774	0.10788	-0.32777	-0.13376	0.66022	-1.3176	3419.8	21.849	0.52228	81.061	-60.005	77.059	70.923	20.48	-4.3848	-4.1148	0.81543	-1.6802	32.772	-3.546
126.99	1.2544	50.926	-4.483	0.4696	-1.7747	0.099788	-0.32357	-0.138	0.66022	-1.3176	3419.1	21.852	0.52529	81.066	-59.881	77.065	70.923	20.48	-4.3848	-4.1148	0.81543	-1.6802	32.772	-3.546
126.99	1.2615	50.935	-4.4826	0.46799	-1.7754	0.091611	-0.3192	-0.14214	0.66022	-1.3176	3418.4	21.855	0.52825	81.071	-59.755	77.071	70.923	20.48	-4.3848	-4.1148	0.81543	-1.6802	32.772	-3.546
127.0	1.2685	50.945	-4.4821	0.46641	-1.7761	0.083357	-0.31465	-0.1462	0.66022	-1.3176	3417.8	21.858	0.53114	81.077	-59.627	77.077	70.923	20.48	-4.3848	-4.1148	0.81543	-1.6802	32.772	-3.546
127.0	1.2754	50.954	-4.4817	0.46484	-1.7769	0.075031	-0.30993	-0.15016	0.66022	-1.3176	3417.1	21.861	0.53398	81.082	-59.497	77.083	70.923	20.48	-4.3848	-4.1148	0.81543	-1.6802	32.772	-3.546
127.01	1.2821	50.963	-4.4814	0.46331	-1.7776	0.06664	-0.30505	-0.15402	0.66022	-1.3176	3416.4	21.863	0.53675	81.087	-59.365	77.088	70.923	20.48	-4.3848	-4.1148	0.81543	-1.6802	32.772	-3.546
127.02	1.2886	50.972	-4.4811	0.46179	-1.7784	0.058191	-0.3	-0.15779	0.66022	-1.3176	3415.7	21.866	0.53946	81.092	-59.231	77.094	70.923	20.48	-4.3848	-4.1148	0.81543	-1.6802	32.772	-3.546
127.02	1.295	50.98	-4.4808	0.46031	-1.7792	0.04969	-0.29479	-0.16147	0.66022	-1.3176	3415.1	21.868	0.5421	81.097	-59.096	77.1	70.923	20.48	-4.3848	-4.1148	0.81543	-1.6802	32.772	-3.546
127.03	1.3012	50.988	-4.4806	0.45885	-1.78	0.041142	-0.28943	-0.16504	0.66022	-1.3176	3414.4	21.87	0.54467	81.102	-58.96	77.105	70.923	20.48	-4.3848	-4.1148	0.81543	-1.6802	32.772	-3.546
127.03	1.3073	50.996	-4.4804	0.45741	-1.7809	0.032554	-0.28392	-0.16851	0.66022	-1.3176	3413.7	21.873	0.54716	81.107	-58.822	77.111	70.923	20.48	-4.3848	-4.1148	0.81543	-1.6802	32.772	-3.546
127.04	1.3131	51.004	-4.4802	0.45601	-1.7817	0.023933	-0.27826	-0.17188	0.66022	-1.3176	3413.0	21.875	0.54958	81.112	-58.684	77.116	70.923	20.48	-4.3848	-4.1148	0.81543	-1.6802	32.772	-3.546
127.05	1.3188	51.011	-4.4801	0.45463	-1.7826	0.015284	-0.27246	-0.17515	0.66022	-1.3176	3412.4	21.876	0.55192	81.117	-58.545	77.122	70.923	20.48	-4.3848	-4.1148	0.81543	-1.6802	32.772	-3.546
127.05	1.3243	51.018	-4.4801	0.45328	-1.7835	0.0066142	-0.26652	-0.17831	0.66022	-1.3176	3411.7	21.878	0.55418	81.122	-58.405	77.127	70.923	20.48	-4.3848	-4.1148	0.81543	-1.6802	32.772	-3.546
127.06	1.3296	51.025	-4.4801	0.45197	-1.7844	-0.0020713	-0.26045	-0.18137	0.66022	-1.3176	3411.0	21.88	0.55636	81.127	-58.265	77.132	70.923	20.48	-4.3848	-4.1148	0.81543	-1.6802	32.772	-3.546
127.06	1.3347	51.031	-4.4801	0.45068	-1.7853	-0.010766	-0.25425	-0.18432	0.66022	-1.3176	3410.3	21.881	0.55845	81.132	-58.124	77.138	70.923	20.48	-4.3848	-4.1148	0.81543	-1.6802	32.772	-3.546
127.07	1.3395	51.037	-4.4802	0.44942	-1.7862	-0.019464	-0.24792	-0.18716	0.66022	-1.3176	3409.7	21.883	0.56046	81.136	-57.983	77.143	70.923	20.48	-4.3848	-4.1148	0.81543	-1.6802	32.772	-3.546
127.08	1.3442	51.043	-4.4803	0.4482	-1.7872	-0.02816	-0.24146	-0.18989	0.66022	-1.3176	3409.0	21.884	0.56237	81.141	-57.842	77.148	70.923	20.48	-4.3848	-4.1148	0.81543	-1.6802	32.772	-3.546
127.08	1.3486	51.049	-4.4805	0.44701	-1.7881	-0.036847	-0.23489	-0.19251	0.66022	-1.3176	3408.3	21.885	0.5642	81.146	-57.701	77.153	70.923	20.48	-4.3848	-4.1148	0.81543	-1.6802	32.772	-3.546
127.09	1.3528	51.054	-4.4807	0.44585	-1.7891	-0.04552	-0.22821	-0.19502	0.66022	-1.3176	3407.6	21.886	0.56593	81.15	-57.559	77.158	70.923	20.48	-4.3848	-4.1148	0.81543	-1.6802	32.772	-3.546
127.09	1.3568	51.059	-4.4809	0.44473	-1.7901	-0.054173	-0.22141	-0.19742	0.66022	-1.3176	3407.0	21.887	0.56756	81.155	-57.418	77.163	70.923	20.48	-4.3848	-4.1148	0.81543	-1.6802	32.772	-3.546
127.1	1.3606	51.063	-4.4812	0.44364	-1.791	-0.0628	-0.21451	-0.19971	0.66022	-1.3176	3406.3	21.888	0.5691	81.159	-57.277	77.168	70.923	20.48	-4.3848	-4.1148	0.81543	-1.6802	32.772	-3.546
127.11	1.3641	51.068	-4.4815	0.44258	-1.7921	-0.071397	-0.20751	-0.20188	0.66022	-1.3176	3405.6	21.889	0.57053	81.163	-57.136	77.173	70.923	20.48	-4.3848	-4.1148	0.81543	-1.6802	32.772	-3.546
127.11	1.3673	51.072	-4.4819	0.44156	-1.7931	-0.079957	-0.20041	-0.20394	0.66022	-1.3176	3404.9	21.889	0.57187	81.168	-56.996	77.178	70.923	20.48	-4.3848	-4.1148	0.81543	-1.6802	32.772	-3.546
127.12	1.3703	51.075	-4.4823	0.44058	-1.7941	-0.088474	-0.19321	-0.20588	0.66022	-1.3176	3404.3	21.89	0.5731	81.172	-56.856	77.183	70.923	20.48	-4.3848	-4.1148	0.81543	-1.6802	32.772	-3.546
127.12	1.3731	51.079	-4.4828	0.43963	-1.7951	-0.096945	-0.18593	-0.20771	0.66022	-1.3176	3403.6	21.89	0.57423	81.176	-56.717	77.188	70.923	20.48	-4.3848	-4.1148	0.81543	-1.6802	32.772	-3.546
127.13	1.3756	51.082	-4.4833	0.43872	-1.7962	-0.10536	-0.17856	-0.20943	0.66022	-1.3176	3402.9	21.89	0.57524	81.18	-56.578	77.193	70.923	20.48	-4.3848	-4.1148	0.81543	-1.6802	32.772	-3.546
127.14	1.3779	51.085	-4.4839	0.43784	-1.7972	-0.11372	-0.17111	-0.21102	0.66022	-1.3176	3402.3	21.891	0.57615	81.185	-56.44	77.197	70.923	20.48	-4.3848	-4.1148	0.81543	-1.6802	32.772	-3.546
127.14	1.3798	51.087	-4.4845	0.43701	-1.7983	-0.12202	-0.16358	-0.21251	0.66022	-1.3176	3401.6	21.891	0.57695	81.189	-56.303	77.202	70.923	20.48	-4.3848	-4.1148	0.81543	-1.6802	32.772	-3.546
127.15	1.3815	51.089	-4.4851	0.43621	-1.7993	-0.13025	-0.15598	-0.21387	0.66022	-1.3176	3400.9	21.89	0.57764	81.193	-56.166	77.207	70.923	20.48	-4.3848	-4.1148	0.81543	-1.6802	32.772	-3.546
127.16	1.383	51.091	-4.4858	0.43545	-1.8004	-0.13841	-0.1483	-0.21512	0.66022	-1.3176	3400.2	21.89	0.57822	81.197	-56.031	77.211	70.923	20.48	-4.3848	-4.1148	0.81543	-1.6802	32.772	-3.546
127.16	1.3842	51.093	-4.4865	0.43473	-1.8015	-0.14648	-0.14057	-0.21625	0.66022	-1.3176	3399.6	21.89	0.57868	81.201	-55.896	77.216	70.923	20.48	-4.3848	-4.1148	0.81543	-1.6802	32.772	-3.546
127.17	1.385	51.094	-4.4872	0.43404	-1.8026	-0.15448	-0.13277	-0.21727	0.66022	-1.3176	3398.9	21.889	0.57902	81.204	-55.763	77.22	70.923	20.48	-4.3848	-4.1148	0.81543	-1.6802	32.772	-3.546
127.18	1.3857	51.095	-4.488	0.4334	-1.8037	-0.16105	-0.12488	-0.21806	0.66022	-1.3176	3398.2	21.889	0.57925	81.208	-55.63	77.224	70.923	20.48	-4.3848	-4.1148	0.81543	-1.6802	32.772	-3.546
127.18	1.386	51.096	-4.4888	0.43279	-1.8048	-0.1668	-0.11693	-0.21868	0.66022	-1.3176	3397.6	21.888	0.57936	81.212	-55.499	77.229	70.923	20.48	-4.3848	-4.1148	0.81543	-1.6802	32.772	-3.546
127.19	1.386	51.096	-4.4897	0.43223	-1.8059	-0.17248	-0.10895	-0.21918	0.66022	-1.3176	3396.9	21.887	0.57935	81.216	-55.369	77.233	70.923	20.48	-4.3848	-4.1148	0.81543	-1.6802	32.772	-3.546
127.2	1.3858	51.096	-4.4906	0.4317	-1.807	-0.17808	-0.10094	-0.21957	0.66022	-1.3176	3396.2	21.886	0.57923	81.219	-55.24	77.237	70.923	20.48	-4.3848	-4.1148	0.81543	-1.6802	32.772	-3.546
127.2	1.3853	51.096	-4.4915	0.43122	-1.8081	-0.18361	-0.092915	-0.21985	0.66022	-1.3176	3395.6	21.885	0.57898	81.223	-55.112	77.241	70.923	20.48	-4.3848	-4.1148	0.81543	-1.6802	32.772	-3.546
127.21	1.3845	51.096	-4.4924	0.43078	-1.8092	-0.18906	-0.084869	-0.22002	0.66022	-1.3176	3394.9	21.884	0.57862	81.227	-54.986	77.246	70.923	20.48	-4.3848	-4.1148	0.81543	-1.6802	32.772	-3.546
127.22	1.3834	51.095	-4.4933	0.43037	-1.8103	-0.19443	-0.076739	-0.22008	0.66022	-1.3176	3394.2	21.882	0.57814	81.23	-54.861	77.25	70.923	20.48	-4.3848	-4.1148	0.81543	-1.6802	32.772	-3.546
127.22	1.382	51.094	-4.4943	0.43001	-1.8114	-0.19971	-0.0686	-0.22002	0.66022	-1.3176	3393.6	21.881	0.57754	81.233	-54.738	77.254	70.923	20.48	-4.3848	-4.1148	0.81543	-1.6802	32.772	-3.546
127.23	1.3804	51.093	-4.4953	0.42969	-1.8125	-0.2049	-0.060459	-0.21986	0.66022	-1.3176	3392.9	21.88	0.57683	81.237	-54.616	77.258	70.923	20.48	-4.3848	-4.1148	0.81543	-1.6802	32.772	-3.546
127.24	1.3784	51.091	-4.4964	0.4294	-1.8135	-0.21001	-0.052319	-0.21958	0.66022	-1.3176	3392.2	21.878	0.576	81.24	-54.495	77.262	70.923	20.48	-4.3848	-4.1148	0.81543	-1.6802	32.772	-3.546
127.24	1.3762	51.09	-4.4974	0.42916	-1.8146	-0.21502	-0.044184	-0.2192	0.66022	-1.3176	3391.6	21.876	0.57505	81.244	-54.376	77.266	70.923	20.48	-4.3848	-4.1148	0.81543	-1.6802	32.772	-3.546
127.25	1.3737	51.087	-4.4985	0.42896	-1.8157	-0.21993	-0.036057	-0.2187	0.66022	-1.3176	3390.9	21.874	0.57399	81.247	-54.259	77.27	70.923	20.48	-4.3848	-4.1148	0.81543	-1.6802	32.772	-3.546
127.26	1.371	51.085	-4.4996	0.4288	-1.8168	-0.22475	-0.027941	-0.2181	0.66022	-1.3176	3390.2	21.872	0.57281	81.25	-54.143	77.274	70.923	20.48	-4.3848	-4.1148	0.81543	-1.6802	32.772	-3.546
127.26	1.3679	51.082	-4.5008	0.42868	-1.8179	-0.22946	-0.01984	-0.21739	0.66022	-1.3176	3389.6	21.87	0.57152	81.253	-54.029	77.277	70.923	20.48	-4.3848	-4.1148	0.81543	-1.6802	32.772	-3.546
127.27	1.3646	51.079	-4.5019	0.4286	-1.819	-0.23408	-0.011757	-0.21657	0.66022	-1.3176	3388.9	21.868	0.57011	81.257	-53.917	77.281	70.923	20.48	-4.3848	-4.1148	0.81543	-1.6802	32.772	-3.546
127.28	1.361	51.076	-4.5031	0.42856	-1.8201	-0.23859	-0.0036957	-0.21564	0.66022	-1.3176	3388.2	21.866	0.56859	81.26	-53.806	77.285	70.923	20.48	-4.3848	-4.1148	0.81543	-1.6802	32.772	-3.546
127.28	1.3572	51.073	-4.5043	0.42857	-1.8212	-0.24299	0.0043416	-0.21462	0.66022	-1.3176	3387.6	21.863	0.56696	81.263	-53.697	77.289	70.923	20.48	-4.3848	-4.1148	0.81543	-1.6802	32.772	-3.546
127.29	1.3531	51.069	-4.5056	0.42861	-1.8222	-0.24729	0.012351	-0.21348	0.66022	-1.3176	3386.9	21.861	0.56523	81.266	-53.59	77.292	70.923	20.48	-4.3848	-4.1148	0.81543	-1.6802	32.772	-3.546
127.3	1.3487	51.065	-4.5068	0.42869	-1.8233	-0.25147	0.02033	-0.21225	0.66022	-1.3176	3386.2	21.858	0.56338	81.269	-53.485	77.296	70.923	20.48	-4.3848	-4.1148	0.81543	-1.6802	32.772	-3.546
127.31	1.3441	51.061	-4.5081	0.42881	-1.8244	-0.25555	0.028275	-0.21091	0.66022	-1.3176	3385.6	21.855	0.56143	81.272	-53.382	77.3	70.923	20.48	-4.3848	-4.1148	0.81543	-1.6802	32.772	-3.546
127.31	1.3392	51.056	-4.5094	0.42897	-1.8254	-0.2595	0.036182	-0.20946	0.66022	-1.3176	3384.9	21.852	0.55937	81.275	-53.28	77.303	70.923	20.48	-4.3848	-4.1148	0.81543	-1.6802	32.772	-3.546
127.32	1.3341	51.051	-4.5107	0.42917	-1.8265	-0.26335	0.04405	-0.20792	0.66022	-1.3176	3384.3	21.849	0.5572	81.278	-53.181	77.307	70.923	20.48	-4.3848	-4.1148	0.81543	-1.6802	32.772	-3.546
127.33	1.3287	51.046	-4.512	0.42941	-1.8275	-0.26707	0.051873	-0.20628	0.66022	-1.3176	3383.6	21.846	0.55494	81.28	-53.083	77.31	70.923	20.48	-4.3848	-4.1148	0.81543	-1.6802	32.772	-3.546
127.33	1.3231	51.041	-4.5133	0.42969	-1.8285	-0.27068	0.059651	-0.20454	0.66022	-1.3176	3382.9	21.843	0.55257	81.283	-52.987	77.314	70.923	20.48	-4.3848	-4.1148	0.81543	-1.6802	32.772	-3.546
127.34	1.3172	51.035	-4.5147	0.43001	-1.8295	-0.27417	0.067378	-0.20271	0.66022	-1.3176	3382.3	21.84	0.55011	81.286	-52.894	77.317	70.923	20.48	-4.3848	-4.1148	0.81543	-1.6802	32.772	-3.546
127.35	1.3111	51.03	-4.5161	0.43037	-1.8305	-0.27753	0.075053	-0.20078	0.66022	-1.3176	3381.6	21.836	0.54755	81.289	-52.802	77.32	70.923	20.48	-4.3848	-4.1148	0.81543	-1.6802	32.772	-3.546
127.36	1.3048	51.024	-4.5175	0.43076	-1.8315	-0.28077	0.082672	-0.19875	0.66022	-1.3176	3380.9	21.833	0.54489	81.292	-52.713	77.324	70.923	20.48	-4.3848	-4.1148	0.81543	-1.6802	32.772	-3.546
127.36	1.2983	51.017	-4.5189	0.43119	-1.8325	-0.28389	0.090232	-0.19663	0.66022	-1.3176	3380.3	21.829	0.54214	81.294	-52.625	77.327	70.923	20.48	-4.3848	-4.1148	0.81543	-1.6802	32.772	-3.546
127.37	1.2915	51.011	-4.5203	0.43166	-1.8335	-0.28688	0.09773	-0.19441	0.66022	-1.3176	3379.6	21.825	0.5393	81.297	-52.54	77.33	70.923	20.48	-4.3848	-4.1148	0.81543	-1.6802	32.772	-3.546
127.38	1.2845	51.004	-4.5217	0.43217	-1.8345	-0.28975	0.10516	-0.19211	0.66022	-1.3176	3379.0	21.822	0.53637	81.3	-52.457	77.334	70.923	20.48	-4.3848	-4.1148	0.81543	-1.6802	32.772	-3.546
127.39	1.2774	50.997	-4.5232	0.43271	-1.8354	-0.29249	0.11253	-0.18971	0.66022	-1.3176	3378.3	21.818	0.53336	81.302	-52.376	77.337	70.923	20.48	-4.3848	-4.1148	0.81543	-1.6802	32.772	-3.546
127.39	1.27	50.99	-4.5247	0.43329	-1.8364	-0.2951	0.11982	-0.18723	0.66022	-1.3176	3377.6	21.814	0.53026	81.305	-52.297	77.34	70.923	20.48	-4.3848	-4.1148	0.81543	-1.6802	32.772	-3.546
127.4	1.2624	50.982	-4.5262	0.43391	-1.8373	-0.29758	0.12704	-0.18466	0.66022	-1.3176	3377.0	21.81	0.52708	81.307	-52.22	77.343	70.923	20.48	-4.3848	-4.1148	0.81543	-1.6802	32.772	-3.546
127.41	1.2547	50.975	-4.5276	0.43456	-1.8382	-0.29992	0.13418	-0.182	0.66022	-1.3176	3376.3	21.805	0.52383	81.31	-52.145	77.346	70.923	20.48	-4.3848	-4.1148	0.81543	-1.6802	32.772	-3.546
127.42	1.2467	50.967	-4.5292	0.43525	-1.8391	-0.30214	0.14124	-0.17926	0.66022	-1.3176	3375.7	21.801	0.5205	81.312	-52.073	77.35	70.923	20.48	-4.3848	-4.1148	0.81543	-1.6802	32.772	-3.546
127.43	1.2386	50.959	-4.5307	0.43598	-1.84	-0.30423	0.14822	-0.17644	0.66022	-1.3176	3375.0	21.797	0.51709	81.315	-52.003	77.353	70.923	20.48	-4.3848	-4.1148	0.81543	-1.6802	32.772	-3.546
127.43	1.2303	50.95	-4.5322	0.43674	-1.8409	-0.30618	0.15516	-0.17353	0.66022	-1.3176	3374.3	21.792	0.51362	81.317	-51.935	77.356	70.923	20.48	-4.3848	-4.1148	0.81543	-1.6802	32.772	-3.546
127.44	1.2219	50.942	-4.5337	0.43753	-1.8417	-0.308	0.16204	-0.17054	0.66022	-1.3176	3373.7	21.788	0.51008	81.32	-51.869	77.359	70.923	20.48	-4.3848	-4.1148	0.81543	-1.6802	32.772	-3.546
127.45	1.2133	50.933	-4.5353	0.43836	-1.8426	-0.30969	0.16883	-0.16747	0.66022	-1.3176	3373.0	21.783	0.50647	81.322	-51.806	77.362	70.923	20.48	-4.3848	-4.1148	0.81543	-1.6802	32.772	-3.546
127.46	1.2045	50.924	-4.5368	0.43922	-1.8434	-0.31124	0.17553	-0.16433	0.66022	-1.3176	3372.4	21.779	0.5028	81.325	-51.745	77.365	70.923	20.48	-4.3848	-4.1148	0.81543	-1.6802	32.772	-3.546
127.47	1.1956	50.915	-4.5384	0.44011	-1.8442	-0.31265	0.18213	-0.1611	0.66022	-1.3176	3371.7	21.774	0.49908	81.327	-51.686	77.368	70.923	20.48	-4.3848	-4.1148	0.81543	-1.6802	32.772	-3.546
127.47	1.1866	50.906	-4.54	0.44104	-1.845	-0.31393	0.18864	-0.15781	0.66022	-1.3176	3371.1	21.769	0.4953	81.329	-51.63	77.371	70.923	20.48	-4.3848	-4.1148	0.81543	-1.6802	32.772	-3.546
127.48	1.1775	50.897	-4.5415	0.442	-1.8458	-0.31507	0.19504	-0.15443	0.66022	-1.3176	3370.4	21.764	0.49146	81.332	-51.576	77.374	70.923	20.48	-4.3848	-4.1148	0.81543	-1.6802	32.772	-3.546
127.49	1.1682	50.887	-4.5431	0.44299	-1.8466	-0.31608	0.20133	-0.15099	0.66022	-1.3176	3369.7	21.759	0.48758	81.334	-51.524	77.377	70.923	20.48	-4.3848	-4.1148	0.81543	-1.6802	32.772	-3.546
127.5	1.1588	50.877	-4.5447	0.44401	-1.8473	-0.31695	0.20752	-0.14748	0.66022	-1.3176	3369.1	21.754	0.48366	81.336	-51.474	77.38	70.923	20.48	-4.3848	-4.1148	0.81543	-1.6802	32.772	-3.546
127.51	1.1493	50.867	-4.5463	0.44506	-1.848	-0.31768	0.21359	-0.1439	0.66022	-1.3176	3368.4	21.749	0.47969	81.339	-51.427	77.383	70.923	20.48	-4.3848	-4.1148	0.81543	-1.6802	32.772	-3.546
127.52	1.1398	50.857	-4.5479	0.44615	-1.8488	-0.31827	0.21955	-0.14025	0.66022	-1.3176	3367.8	21.744	0.47568	81.341	-51.383	77.386	70.923	20.48	-4.3848	-4.1148	0.81543	-1.6802	32.772	-3.546
127.52	1.1301	50.847	-4.5495	0.44726	-1.8494	-0.31873	0.22539	-0.13653	0.66022	-1.3176	3367.1	21.739	0.47163	81.343	-51.341	77.389	70.923	20.48	-4.3848	-4.1148	0.81543	-1.6802	32.772	-3.546
127.53	1.1204	50.837	-4.5511	0.4484	-1.8501	-0.31905	0.23111	-0.13276	0.66022	-1.3176	3366.5	21.733	0.46756	81.346	-51.301	77.392	70.923	20.48	-4.3848	-4.1148	0.81543	-1.6802	32.772	-3.546
127.54	1.1106	50.826	-4.5526	0.44957	-1.8508	-0.31923	0.23671	-0.12892	0.66022	-1.3176	3365.8	21.728	0.46345	81.348	-51.263	77.395	70.923	20.48	-4.3848	-4.1148	0.81543	-1.6802	32.772	-3.546
127.55	1.1007	50.816	-4.5542	0.45077	-1.8514	-0.31927	0.24217	-0.12502	0.66022	-1.3176	3365.1	21.722	0.45932	81.35	-51.228	77.398	70.923	20.48	-4.3848	-4.1148	0.81543	-1.6802	32.772	-3.546
127.56	1.0908	50.805	-4.5558	0.45199	-1.852	-0.31918	0.24751	-0.12107	0.66022	-1.3176	3364.5	21.717	0.45516	81.353	-51.196	77.401	70.923	20.48	-4.3848	-4.1148	0.81543	-1.6802	32.772	-3.546
127.57	1.0808	50.794	-4.5574	0.45324	-1.8526	-0.31895	0.25271	-0.11706	0.66022	-1.3176	3363.8	21.711	0.45099	81.355	-51.165	77.404	70.923	20.48	-4.3848	-4.1148	0.81543	-1.6802	32.772	-3.546
127.57	1.0708	50.783	-4.559	0.45452	-1.8532	-0.31858	0.25778	-0.11299	0.66022	-1.3176	3363.2	21.706	0.4468	81.357	-51.138	77.407	70.923	20.48	-4.3848	-4.1148	0.81543	-1.6802	32.772	-3.546
127.58	1.0607	50.772	-4.5606	0.45582	-1.8538	-0.31807	0.2627	-0.10888	0.66022	-1.3176	3362.5	21.7	0.44259	81.359	-51.112	77.41	70.923	20.48	-4.3848	-4.1148	0.81543	-1.6802	32.772	-3.546
127.59	1.0507	50.761	-4.5622	0.45714	-1.8543	-0.31743	0.26748	-0.10471	0.66022	-1.3176	3361.9	21.695	0.43838	81.362	-51.089	77.412	70.923	20.48	-4.3848	-4.1148	0.81543	-1.6802	32.772	-3.546
127.6	1.0406	50.75	-4.5638	0.45849	-1.8548	-0.31665	0.27212	-0.1005	0.66022	-1.3176	3361.2	21.689	0.43416	81.364	-51.069	77.415	70.923	20.48	-4.3848	-4.1148	0.81543	-1.6802	32.772	-3.546
127.61	1.0305	50.739	-4.5654	0.45987	-1.8553	-0.31574	0.2766	-0.096247	0.66022	-1.3176	3360.6	21.683	0.42994	81.366	-51.051	77.418	70.923	20.48	-4.3848	-4.1148	0.81543	-1.6802	32.772	-3.546
127.62	1.0204	50.728	-4.567	0.46126	-1.8558	-0.31469	0.28094	-0.091949	0.66022	-1.3176	3359.9	21.678	0.42572	81.369	-51.035	77.421	70.923	20.48	-4.3848	-4.1148	0.81543	-1.6802	32.772	-3.546
127.63	1.0103	50.716	-4.5685	0.46267	-1.8562	-0.31351	0.28512	-0.08761	0.66022	-1.3176	3359.2	21.672	0.42151	81.371	-51.022	77.424	70.923	20.48	-4.3848	-4.1148	0.81543	-1.6802	32.772	-3.546
127.64	1.0003	50.705	-4.5701	0.46411	-1.8566	-0.31219	0.28914	-0.083232	0.66022	-1.3176	3358.6	21.666	0.4173	81.373	-51.012	77.427	70.923	20.48	-4.3848	-4.1148	0.81543	-1.6802	32.772	-3.546
127.64	0.99025	50.694	-4.5716	0.46557	-1.857	-0.31073	0.293	-0.078819	0.66022	-1.3176	3357.9	21.66	0.4131	81.375	-51.003	77.43	70.923	20.48	-4.3848	-4.1148	0.81543	-1.6802	32.772	-3.546
127.65	0.98025	50.682	-4.5732	0.46704	-1.8574	-0.30915	0.2967	-0.074372	0.66022	-1.3176	3357.3	21.655	0.40892	81.378	-50.998	77.433	70.923	20.48	-4.3848	-4.1148	0.81543	-1.6802	32.772	-3.546
127.66	0.97029	50.671	-4.5747	0.46853	-1.8578	-0.30743	0.30024	-0.069894	0.66022	-1.3176	3356.6	21.649	0.40475	81.38	-50.994	77.436	70.923	20.48	-4.3848	-4.1148	0.81543	-1.6802	32.772	-3.546
127.67	0.96037	50.659	-4.5763	0.47004	-1.8581	-0.30558	0.30361	-0.065387	0.66022	-1.3176	3356.0	21.643	0.4006	81.382	-50.994	77.439	70.923	20.48	-4.3848	-4.1148	0.81543	-1.6802	32.772	-3.546
127.68	0.95051	50.648	-4.5778	0.47157	-1.8584	-0.3036	0.3068	-0.060853	0.66022	-1.3176	3355.3	21.637	0.39648	81.385	-50.995	77.442	70.923	20.48	-4.3848	-4.1148	0.81543	-1.6802	32.772	-3.546
127.69	0.94071	50.637	-4.5793	0.47311	-1.8587	-0.30149	0.30983	-0.056296	0.66022	-1.3176	3354.7	21.632	0.39238	81.387	-50.999	77.445	70.923	20.48	-4.3848	-4.1148	0.81543	-1.6802	32.772	-3.546
127.7	0.93099	50.625	-4.5808	0.47467	-1.859	-0.29925	0.31268	-0.051717	0.66022	-1.3176	3354.0	21.626	0.38831	81.39	-51.006	77.448	70.923	20.48	-4.3848	-4.1148	0.81543	-1.6802	32.772	-3.546
127.71	0.92134	50.614	-4.5823	0.47624	-1.8592	-0.29689	0.31535	-0.047119	0.66022	-1.3176	3353.3	21.62	0.38427	81.392	-51.015	77.451	70.923	20.48	-4.3848	-4.1148	0.81543	-1.6802	32.772	-3.546
127.71	0.91177	50.603	-4.5838	0.47782	-1.8595	-0.2944	0.31784	-0.042504	0.66022	-1.3176	3352.7	21.614	0.38027	81.394	-51.026	77.454	70.923	20.48	-4.3848	-4.1148	0.81543	-1.6802	32.772	-3.546
127.72	0.90229	50.591	-4.5852	0.47941	-1.8597	-0.29178	0.32015	-0.037876	0.66022	-1.3176	3352.0	21.609	0.37631	81.397	-51.04	77.457	70.923	20.48	-4.3848	-4.1148	0.81543	-1.6802	32.772	-3.546
127.73	0.89291	50.58	-4.5867	0.48102	-1.8599	-0.28904	0.32227	-0.033236	0.66022	-1.3176	3351.4	21.603	0.37239	81.399	-51.056	77.46	70.923	20.48	-4.3848	-4.1148	0.81543	-1.6802	32.772	-3.546
127.74	0.88363	50.569	-4.5881	0.48264	-1.86	-0.28617	0.32422	-0.028588	0.66022	-1.3176	3350.7	21.597	0.36851	81.402	-51.075	77.464	70.923	20.48	-4.3848	-4.1148	0.81543	-1.6802	32.772	-3.546
127.75	0.87447	50.558	-4.5896	0.48426	-1.8601	-0.28318	0.32597	-0.023933	0.66022	-1.3176	3350.1	21.592	0.36467	81.404	-51.096	77.467	70.923	20.48	-4.3848	-4.1148	0.81543	-1.6802	32.772	-3.546
127.76	0.86542	50.547	-4.591	0.4859	-1.8602	-0.28008	0.32753	-0.019276	0.66022	-1.3176	3349.4	21.586	0.36089	81.407	-51.12	77.47	70.923	20.48	-4.3848	-4.1148	0.81543	-1.6802	32.772	-3.546
127.77	0.85649	50.537	-4.5924	0.48754	-1.8603	-0.27685	0.32891	-0.014617	0.66022	-1.3176	3348.8	21.58	0.35715	81.409	-51.146	77.473	70.923	20.48	-4.3848	-4.1148	0.81543	-1.6802	32.772	-3.546
127.78	0.84769	50.526	-4.5937	0.48918	-1.8604	-0.27351	0.33009	-0.0099608	0.66022	-1.3176	3348.1	21.575	0.35347	81.412	-51.174	77.476	70.923	20.48	-4.3848	-4.1148	0.81543	-1.6802	32.772	-3.546
127.79	0.83902	50.515	-4.5951	0.49084	-1.8604	-0.27005	0.33108	-0.0053091	0.66022	-1.3176	3347.4	21.569	0.34985	81.414	-51.205	77.479	70.923	20.48	-4.3848	-4.1148	0.81543	-1.6802	32.772	-3.546
127.8	0.8305	50.505	-4.5964	0.4925	-1.8604	-0.26648	0.33187	-0.00066492	0.66022	-1.3176	3346.8	21.564	0.34628	81.417	-51.238	77.483	70.923	20.48	-4.3848	-4.1148	0.81543	-1.6802	32.772	-3.546
127.8	0.82211	50.494	-4.5978	0.49416	-1.8604	-0.26279	0.33246	0.003969	0.66022	-1.3176	3346.1	21.559	0.34277	81.42	-51.273	77.486	70.923	20.48	-4.3848	-4.1148	0.81543	-1.6802	32.772	-3.546
127.81	0.81388	50.484	-4.5991	0.49582	-1.8604	-0.259	0.33286	0.00859	0.66022	-1.3176	3345.5	21.553	0.33933	81.422	-51.311	77.489	70.923	20.48	-4.3848	-4.1148	0.81543	-1.6802	32.772	-3.546
127.82	0.80581	50.474	-4.6003	0.49748	-1.8604	-0.25509	0.33306	0.013195	0.66022	-1.3176	3344.8	21.548	0.33595	81.425	-51.352	77.493	70.923	20.48	-4.3848	-4.1148	0.81543	-1.6802	32.772	-3.546
127.83	0.79789	50.464	-4.6016	0.49915	-1.8603	-0.25108	0.33306	0.017782	0.66022	-1.3176	3344.2	21.543	0.33264	81.428	-51.394	77.496	70.923	20.48	-4.3848	-4.1148	0.81543	-1.6802	32.772	-3.546
127.84	0.79013	50.455	-4.6029	0.50081	-1.8602	-0.24697	0.33287	0.022347	0.66022	-1.3176	3343.5	21.538	0.3294	81.43	-51.439	77.499	70.923	20.48	-4.3848	-4.1148	0.81543	-1.6802	32.772	-3.546
127.85	0.78255	50.445	-4.6041	0.50248	-1.8601	-0.24275	0.33247	0.026888	0.66022	-1.3176	3342.8	21.533	0.32622	81.433	-51.486	77.503	70.923	20.48	-4.3848	-4.1148	0.81543	-1.6802	32.772	-3.546
127.86	0.77514	50.436	-4.6053	0.50414	-1.8599	-0.23843	0.33187	0.031402	0.66022	-1.3176	3342.2	21.528	0.32312	81.436	-51.536	77.506	70.923	20.48	-4.3848	-4.1148	0.81543	-1.6802	32.772	-3.546
127.87	0.7679	50.427	-4.6065	0.5058	-1.8597	-0.23401	0.33107	0.035886	0.66022	-1.3176	3341.5	21.523	0.32009	81.439	-51.588	77.51	70.923	20.48	-4.3848	-4.1148	0.81543	-1.6802	32.772	-3.546
127.87	0.76084	50.418	-4.6076	0.50745	-1.8595	-0.22949	0.33007	0.040337	0.66022	-1.3176	3340.9	21.518	0.31714	81.442	-51.642	77.513	70.923	20.48	-4.3848	-4.1148	0.81543	-1.6802	32.772	-3.546
127.88	0.75397	50.409	-4.6088	0.5091	-1.8593	-0.22488	0.32886	0.044753	0.66022	-1.3176	3340.2	21.513	0.31427	81.445	-51.699	77.517	70.923	20.48	-4.3848	-4.1148	0.81543	-1.6802	32.772	-3.546
127.89	0.74729	50.401	-4.6099	0.51074	-1.8591	-0.22018	0.32746	0.049131	0.66022	-1.3176	3339.6	21.509	0.31147	81.448	-51.757	77.52	70.923	20.48	-4.3848	-4.1148	0.81543	-1.6802	32.772	-3.546
127.9	0.74079	50.393	-4.611	0.51237	-1.8588	-0.21539	0.32585	0.053468	0.66022	-1.3176	3338.9	21.504	0.30875	81.45	-51.818	77.524	70.923	20.48	-4.3848	-4.1148	0.81543	-1.6802	32.772	-3.546
127.91	0.73449	50.385	-4.612	0.514	-1.8586	-0.21051	0.32405	0.05776	0.66022	-1.3176	3338.2	21.5	0.30611	81.453	-51.882	77.527	70.923	20.48	-4.3848	-4.1148	0.81543	-1.6802	32.772	-3.546
127.92	0.72839	50.377	-4.6131	0.51561	-1.8583	-0.20555	0.32204	0.062007	0.66022	-1.3176	3337.6	21.496	0.30356	81.456	-51.947	77.531	70.923	20.48	-4.3848	-4.1148	0.81543	-1.6802	32.772	-3.546
127.93	0.72248	50.369	-4.6141	0.51722	-1.8579	-0.20051	0.31984	0.066203	0.66022	-1.3176	3336.9	21.491	0.30108	81.46	-52.015	77.535	70.923	20.48	-4.3848	-4.1148	0.81543	-1.6802	32.772	-3.546
127.94	0.71678	50.362	-4.6151	0.51881	-1.8576	-0.19538	0.31743	0.070348	0.66022	-1.3176	3336.3	21.487	0.2987	81.463	-52.085	77.538	70.923	20.48	-4.3848	-4.1148	0.81543	-1.6802	32.772	-3.546
127.94	0.71127	50.355	-4.616	0.52039	-1.8572	-0.19018	0.31483	0.074437	0.66022	-1.3176	3335.6	21.483	0.29639	81.466	-52.157	77.542	70.923	20.48	-4.3848	-4.1148	0.81543	-1.6802	32.772	-3.546
127.95	0.70597	50.349	-4.617	0.52196	-1.8569	-0.18491	0.31204	0.078469	0.66022	-1.3176	3334.9	21.479	0.29417	81.469	-52.231	77.546	70.923	20.48	-4.3848	-4.1148	0.81543	-1.6802	32.772	-3.546
127.96	0.70088	50.342	-4.6179	0.52351	-1.8565	-0.17956	0.30905	0.082441	0.66022	-1.3176	3334.3	21.476	0.29204	81.472	-52.307	77.55	70.923	20.48	-4.3848	-4.1148	0.81543	-1.6802	32.772	-3.546
127.97	0.696	50.336	-4.6188	0.52505	-1.856	-0.17415	0.30586	0.08635	0.66022	-1.3176	3333.6	21.472	0.28999	81.475	-52.386	77.553	70.923	20.48	-4.3848	-4.1148	0.81543	-1.6802	32.772	-3.546
127.98	0.69132	50.33	-4.6196	0.52657	-1.8556	-0.16867	0.30249	0.090193	0.66022	-1.3176	3333.0	21.469	0.28803	81.479	-52.467	77.557	70.923	20.48	-4.3848	-4.1148	0.81543	-1.6802	32.772	-3.546
127.98	0.68686	50.325	-4.6205	0.52807	-1.8551	-0.16313	0.29892	0.093967	0.66022	-1.3176	3332.3	21.465	0.28616	81.482	-52.549	77.561	70.923	20.48	-4.3848	-4.1148	0.81543	-1.6802	32.772	-3.546
127.99	0.6826	50.319	-4.6213	0.52956	-1.8547	-0.15753	0.29517	0.097671	0.66022	-1.3176	3331.6	21.462	0.28438	81.485	-52.634	77.565	70.923	20.48	-4.3848	-4.1148	0.81543	-1.6802	32.772	-3.546
128.0	0.67856	50.315	-4.622	0.53102	-1.8542	-0.15187	0.29123	0.1013	0.66022	-1.3176	3331.0	21.459	0.28268	81.489	-52.721	77.569	70.923	20.48	-4.3848	-4.1148	0.81543	-1.6802	32.772	-3.546
128.01	0.67473	50.31	-4.6228	0.53247	-1.8536	-0.14616	0.28711	0.10486	0.66022	-1.3176	3330.3	21.456	0.28107	81.492	-52.81	77.573	70.923	20.48	-4.3848	-4.1148	0.81543	-1.6802	32.772	-3.546
128.02	0.67111	50.306	-4.6235	0.53389	-1.8531	-0.1404	0.28281	0.10833	0.66022	-1.3176	3329.7	21.453	0.27955	81.495	-52.901	77.577	70.923	20.48	-4.3848	-4.1148	0.81543	-1.6802	32.772	-3.546
128.02	0.66771	50.302	-4.6242	0.5353	-1.8526	-0.1346	0.27833	0.11173	0.66022	-1.3176	3329.0	21.45	0.27812	81.499	-52.994	77.581	70.923	20.48	-4.3848	-4.1148	0.81543	-1.6802	32.772	-3.546
128.03	0.66451	50.298	-4.6248	0.53668	-1.852	-0.12875	0.27367	0.11504	0.66022	-1.3176	3328.3	21.448	0.27678	81.502	-53.089	77.585	70.923	20.48	-4.3848	-4.1148	0.81543	-1.6802	32.772	-3.546
128.04	0.66153	50.295	-4.6255	0.53803	-1.8514	-0.12286	0.26884	0.11827	0.66022	-1.3176	3327.7	21.445	0.27553	81.506	-53.186	77.589	70.923	20.48	-4.3848	-4.1148	0.81543	-1.6802	32.772	-3.546
128.05	0.65876	50.292	-4.6261	0.53937	-1.8508	-0.11693	0.26385	0.12141	0.66022	-1.3176	3327.0	21.443	0.27436	81.509	-53.285	77.594	70.923	20.48	-4.3848	-4.1148	0.81543	-1.6802	32.772	-3.546
128.06	0.6562	50.289	-4.6266	0.54067	-1.8502	-0.11097	0.25868	0.12446	0.66022	-1.3176	3326.3	21.441	0.27328	81.513	-53.386	77.598	70.923	20.48	-4.3848	-4.1148	0.81543	-1.6802	32.772	-3.546
128.06	0.65385	50.287	-4.6272	0.54195	-1.8496	-0.10499	0.25335	0.12741	0.66022	-1.3176	3325.7	21.439	0.27229	81.517	-53.488	77.602	70.923	20.48	-4.3848	-4.1148	0.81543	-1.6802	32.772	-3.546
128.07	0.65171	50.285	-4.6277	0.5432	-1.8489	-0.098971	0.24787	0.13028	0.66022	-1.3176	3325.0	21.437	0.27139	81.52	-53.593	77.606	70.923	20.48	-4.3848	-4.1148	0.81543	-1.6802	32.772	-3.546
128.08	0.64978	50.284	-4.6282	0.54443	-1.8483	-0.092934	0.24223	0.13304	0.66022	-1.3176	3324.3	21.435	0.27057	81.524	-53.7	77.611	70.923	20.48	-4.3848	-4.1148	0.81543	-1.6802	32.772	-3.546
128.09	0.64806	50.282	-4.6286	0.54563	-1.8476	-0.086878	0.23643	0.13571	0.66022	-1.3176	3323.7	21.433	0.26984	81.528	-53.808	77.615	70.923	20.48	-4.3848	-4.1148	0.81543	-1.6802	32.772	-3.546
128.09	0.64654	50.281	-4.629	0.54679	-1.8469	-0.080807	0.23049	0.13828	0.66022	-1.3176	3323.0	21.432	0.2692	81.532	-53.918	77.619	70.923	20.48	-4.3848	-4.1148	0.81543	-1.6802	32.772	-3.546
128.1	0.64522	50.281	-4.6294	0.54793	-1.8462	-0.074724	0.22441	0.14075	0.66022	-1.3176	3322.3	21.431	0.26864	81.535	-54.03	77.624	70.923	20.48	-4.3848	-4.1148	0.81543	-1.6802	32.772	-3.546
128.11	0.64411	50.281	-4.6298	0.54904	-1.8455	-0.068633	0.21819	0.14311	0.66022	-1.3176	3321.7	21.43	0.26816	81.539	-54.144	77.628	70.923	20.48	-4.3848	-4.1148	0.81543	-1.6802	32.772	-3.546
128.11	0.6432	50.281	-4.6301	0.55011	-1.8448	-0.062538	0.21183	0.14537	0.66022	-1.3176	3321.0	21.429	0.26777	81.543	-54.259	77.633	70.923	20.48	-4.3848	-4.1148	0.81543	-1.6802	32.772	-3.546
128.12	0.64249	50.281	-4.6304	0.55116	-1.844	-0.056442	0.20534	0.14752	0.66022	-1.3176	3320.3	21.428	0.26746	81.547	-54.376	77.637	70.923	20.48	-4.3848	-4.1148	0.81543	-1.6802	32.772	-3.546
128.13	0.64197	50.282	-4.6307	0.55217	-1.8433	-0.050349	0.19872	0.14956	0.66022	-1.3176	3319.7	21.427	0.26723	81.551	-54.495	77.642	70.923	20.48	-4.3848	-4.1148	0.81543	-1.6802	32.772	-3.546
128.13	0.64165	50.284	-4.6309	0.55314	-1.8425	-0.044263	0.19199	0.1515	0.66022	-1.3176	3319.0	21.427	0.26708	81.555	-54.616	77.646	70.923	20.48	-4.3848	-4.1148	0.81543	-1.6802	32.772	-3.546
128.14	0.64152	50.285	-4.6311	0.55409	-1.8418	-0.038188	0.18514	0.15332	0.66022	-1.3176	3318.3	21.426	0.26702	81.559	-54.738	77.651	70.923	20.48	-4.3848	-4.1148	0.81543	-1.6802	32.772	-3.546
128.15	0.64158	50.287	-4.6313	0.55499	-1.841	-0.032127	0.17817	0.15502	0.66022	-1.3176	3317.7	21.426	0.26703	81.563	-54.862	77.655	70.923	20.48	-4.3848	-4.1148	0.81543	-1.6802	32.772	-3.546
128.15	0.64183	50.289	-4.6314	0.55587	-1.8402	-0.026084	0.1711	0.15662	0.66022	-1.3176	3317.0	21.426	0.26712	81.567	-54.987	77.66	70.923	20.48	-4.3848	-4.1148	0.81543	-1.6802	32.772	-3.546
128.16	0.64226	50.292	-4.6315	0.55671	-1.8394	-0.020063	0.16393	0.1581	0.66022	-1.3176	3316.3	21.426	0.26729	81.571	-55.114	77.665	70.923	20.48	-4.3848	-4.1148	0.81543	-1.6802	32.772	-3.546
128.17	0.64288	50.295	-4.6316	0.55751	-1.8387	-0.014068	0.15667	0.15946	0.66022	-1.3176	3315.7	21.426	0.26753	81.575	-55.243	77.67	70.923	20.48	-4.3848	-4.1148	0.81543	-1.6802	32.772	-3.546
128.17	0.64367	50.298	-4.6317	0.55827	-1.8379	-0.0081023	0.14931	0.16071	0.66022	-1.3176	3315.0	21.426	0.26785	81.58	-55.373	77.674	70.923	20.48	-4.3848	-4.1148	0.81543	-1.6802	32.772	-3.546
128.18	0.64464	50.302	-4.6317	0.559	-1.837	-0.00217	0.14187	0.16184	0.66022	-1.3176	3314.3	21.427	0.26824	81.584	-55.504	77.679	70.923	20.48	-4.3848	-4.1148	0.81543	-1.6802	32.772	-3.546
128.19	0.64579	50.306	-4.6317	0.55969	-1.8362	0.0037252	0.13435	0.16285	0.66022	-1.3176	3313.7	21.427	0.2687	81.588	-55.637	77.684	70.923	20.48	-4.3848	-4.1148	0.81543	-1.6802	32.772	-3.546
128.19	0.64711	50.31	-4.6317	0.56034	-1.8354	0.0095795	0.12676	0.16374	0.66022	-1.3176	3313.0	21.428	0.26923	81.592	-55.772	77.689	70.923	20.48	-4.3848	-4.1148	0.81543	-1.6802	32.772	-3.546
128.2	0.64859	50.315	-4.6316	0.56096	-1.8346	0.015389	0.1191	0.16451	0.66022	-1.3176	3312.3	21.429	0.26984	81.597	-55.908	77.694	70.923	20.48	-4.3848	-4.1148	0.81543	-1.6802	32.772	-3.546
128.2	0.65024	50.32	-4.6315	0.56153	-1.8338	0.021151	0.11137	0.16516	0.66022	-1.3176	3311.6	21.43	0.27051	81.601	-56.045	77.699	70.923	20.48	-4.3848	-4.1148	0.81543	-1.6802	32.772	-3.546
128.21	0.65206	50.325	-4.6314	0.56207	-1.8329	0.02686	0.10359	0.16569	0.66022	-1.3176	3311.0	21.431	0.27125	81.605	-56.183	77.703	70.923	20.48	-4.3848	-4.1148	0.81543	-1.6802	32.772	-3.546
128.21	0.65403	50.331	-4.6313	0.56257	-1.8321	0.032514	0.095763	0.1661	0.66022	-1.3176	3310.3	21.433	0.27206	81.61	-56.323	77.708	70.923	20.48	-4.3848	-4.1148	0.81543	-1.6802	32.772	-3.546
128.22	0.65616	50.337	-4.6311	0.56303	-1.8313	0.038108	0.087888	0.16639	0.66022	-1.3176	3309.6	21.434	0.27293	81.614	-56.464	77.713	70.923	20.48	-4.3848	-4.1148	0.81543	-1.6802	32.772	-3.546
128.23	0.65844	50.343	-4.6309	0.56345	-1.8305	0.043639	0.079974	0.16656	0.66022	-1.3176	3308.9	21.436	0.27386	81.619	-56.607	77.718	70.923	20.48	-4.3848	-4.1148	0.81543	-1.6802	32.772	-3.546
128.23	0.66087	50.35	-4.6306	0.56383	-1.8296	0.049104	0.072028	0.16661	0.66022	-1.3176	3308.3	21.437	0.27486	81.623	-56.751	77.723	70.923	20.48	-4.3848	-4.1148	0.81543	-1.6802	32.772	-3.546
128.24	0.66344	50.357	-4.6304	0.56417	-1.8288	0.054498	0.064054	0.16653	0.66022	-1.3176	3307.6	21.439	0.27591	81.627	-56.895	77.729	70.923	20.48	-4.3848	-4.1148	0.81543	-1.6802	32.772	-3.546
128.24	0.66616	50.364	-4.6301	0.56447	-1.828	0.059819	0.05606	0.16634	0.66022	-1.3176	3306.9	21.441	0.27703	81.632	-57.041	77.734	70.923	20.48	-4.3848	-4.1148	0.81543	-1.6802	32.772	-3.546
128.25	0.66902	50.371	-4.6298	0.56473	-1.8271	0.065062	0.048051	0.16602	0.66022	-1.3176	3306.2	21.443	0.2782	81.637	-57.188	77.739	70.923	20.48	-4.3848	-4.1148	0.81543	-1.6802	32.772	-3.546
128.25	0.67201	50.379	-4.6294	0.56495	-1.8263	0.070225	0.040034	0.16559	0.66022	-1.3176	3305.6	21.446	0.27943	81.641	-57.336	77.744	70.923	20.48	-4.3848	-4.1148	0.81543	-1.6802	32.772	-3.546
128.26	0.67514	50.387	-4.6291	0.56513	-1.8255	0.075304	0.032014	0.16503	0.66022	-1.3176	3304.9	21.448	0.28071	81.646	-57.486	77.749	70.923	20.48	-4.3848	-4.1148	0.81543	-1.6802	32.772	-3.546
128.26	0.6784	50.396	-4.6287	0.56527	-1.8246	0.080296	0.023997	0.16436	0.66022	-1.3176	3304.2	21.45	0.28205	81.65	-57.636	77.754	70.923	20.48	-4.3848	-4.1148	0.81543	-1.6802	32.772	-3.546
128.27	0.68178	50.404	-4.6283	0.56537	-1.8238	0.085198	0.01599	0.16357	0.66022	-1.3176	3303.5	21.453	0.28344	81.655	-57.787	77.759	70.923	20.48	-4.3848	-4.1148	0.81543	-1.6802	32.772	-3.546
128.27	0.68529	50.413	-4.6278	0.56543	-1.823	0.090005	0.0079978	0.16266	0.66022	-1.3176	3302.9	21.456	0.28488	81.66	-57.939	77.765	70.923	20.48	-4.3848	-4.1148	0.81543	-1.6802	32.772	-3.546
128.28	0.68891	50.422	-4.6274	0.56545	-1.8222	0.094716	2.7045e-05	0.16163	0.66022	-1.3176	3302.2	21.458	0.28638	81.664	-58.092	77.77	70.923	20.48	-4.3848	-4.1148	0.81543	-1.6802	32.772	-3.546
128.28	0.69266	50.431	-4.6269	0.56543	-1.8214	0.099327	-0.0079165	0.16049	0.66022	-1.3176	3301.5	21.461	0.28791	81.669	-58.246	77.775	70.923	20.48	-4.3848	-4.1148	0.81543	-1.6802	32.772	-3.546
128.29	0.69651	50.441	-4.6264	0.56537	-1.8206	0.10383	-0.015827	0.15923	0.66022	-1.3176	3300.8	21.464	0.2895	81.674	-58.4	77.78	70.923	20.48	-4.3848	-4.1148	0.81543	-1.6802	32.772	-3.546
128.29	0.70047	50.451	-4.6259	0.56527	-1.8198	0.10824	-0.023699	0.15786	0.66022	-1.3176	3300.2	21.467	0.29113	81.678	-58.556	77.786	70.923	20.48	-4.3848	-4.1148	0.81543	-1.6802	32.772	-3.546
128.3	0.70454	50.461	-4.6253	0.56513	-1.819	0.11296	-0.031516	0.15641	0.66022	-1.3176	3299.5	21.471	0.29281	81.683	-58.712	77.791	70.923	20.48	-4.3848	-4.1148	0.81543	-1.6802	32.772	-3.546
128.3	0.70872	50.471	-4.6247	0.56496	-1.8182	0.119	-0.039263	0.15495	0.66022	-1.3176	3298.8	21.474	0.29452	81.688	-58.868	77.796	70.923	20.48	-4.3848	-4.1148	0.81543	-1.6802	32.772	-3.546
128.3	0.71299	50.482	-4.6241	0.56474	-1.8175	0.12489	-0.046972	0.15337	0.66022	-1.3176	3298.1	21.477	0.29628	81.692	-59.026	77.801	70.923	20.48	-4.3848	-4.1148	0.81543	-1.6802	32.772	-3.546
128.31	0.71736	50.493	-4.6235	0.56449	-1.8167	0.13063	-0.054638	0.15168	0.66022	-1.3176	3297.4	21.481	0.29808	81.697	-59.183	77.807	70.923	20.48	-4.3848	-4.1148	0.81543	-1.6802	32.772	-3.546
128.31	0.72183	50.504	-4.6228	0.5642	-1.816	0.13621	-0.062253	0.14988	0.66022	-1.3176	3296.8	21.484	0.29992	81.702	-59.342	77.812	70.923	20.48	-4.3848	-4.1148	0.81543	-1.6802	32.772	-3.546
128.32	0.72639	50.515	-4.6221	0.56386	-1.8152	0.14162	-0.069812	0.14797	0.66022	-1.3176	3296.1	21.488	0.3018	81.707	-59.501	77.818	70.923	20.48	-4.3848	-4.1148	0.81543	-1.6802	32.772	-3.546
128.32	0.73105	50.526	-4.6214	0.5635	-1.8145	0.14687	-0.07731	0.14595	0.66022	-1.3176	3295.4	21.492	0.30371	81.712	-59.66	77.823	70.923	20.48	-4.3848	-4.1148	0.81543	-1.6802	32.772	-3.546
128.33	0.73579	50.538	-4.6206	0.56309	-1.8137	0.15196	-0.084739	0.14382	0.66022	-1.3176	3294.7	21.496	0.30567	81.716	-59.819	77.828	70.923	20.48	-4.3848	-4.1148	0.81543	-1.6802	32.772	-3.546
128.33	0.74063	50.549	-4.6199	0.56265	-1.813	0.15687	-0.092095	0.14159	0.66022	-1.3176	3294.0	21.499	0.30766	81.721	-59.979	77.834	70.923	20.48	-4.3848	-4.1148	0.81543	-1.6802	32.772	-3.546
128.33	0.74556	50.561	-4.6191	0.56217	-1.8123	0.1616	-0.099371	0.13925	0.66022	-1.3176	3293.3	21.503	0.30969	81.726	-60.139	77.839	70.923	20.48	-4.3848	-4.1148	0.81543	-1.6802	32.772	-3.546
128.34	0.75057	50.573	-4.6183	0.56166	-1.8116	0.16616	-0.10656	0.13682	0.66022	-1.3176	3292.7	21.507	0.31175	81.731	-60.299	77.845	70.923	20.48	-4.3848	-4.1148	0.81543	-1.6802	32.772	-3.546
128.34	0.75567	50.585	-4.6174	0.56111	-1.811	0.17054	-0.11366	0.13428	0.66022	-1.3176	3292.0	21.512	0.31385	81.736	-60.459	77.85	70.923	20.48	-4.3848	-4.1148	0.81543	-1.6802	32.772	-3.546
128.35	0.76085	50.598	-4.6166	0.56052	-1.8103	0.17474	-0.12067	0.13165	0.66022	-1.3176	3291.3	21.516	0.31598	81.741	-60.619	77.855	70.923	20.48	-4.3848	-4.1148	0.81543	-1.6802	32.772	-3.546
128.35	0.76611	50.61	-4.6157	0.5599	-1.8096	0.17875	-0.12757	0.12893	0.66022	-1.3176	3290.6	21.52	0.31815	81.746	-60.779	77.861	70.923	20.48	-4.3848	-4.1148	0.81543	-1.6802	32.772	-3.546
128.35	0.77145	50.623	-4.6148	0.55924	-1.809	0.18257	-0.13437	0.12611	0.66022	-1.3176	3289.9	21.524	0.32035	81.751	-60.939	77.866	70.923	20.48	-4.3848	-4.1148	0.81543	-1.6802	32.772	-3.546
128.36	0.77686	50.635	-4.6138	0.55856	-1.8084	0.18621	-0.14105	0.1232	0.66022	-1.3176	3289.2	21.528	0.32258	81.755	-61.098	77.872	70.923	20.48	-4.3848	-4.1148	0.81543	-1.6802	32.772	-3.546
128.36	0.78236	50.648	-4.6129	0.55783	-1.8078	0.18965	-0.14762	0.12021	0.66022	-1.3176	3288.6	21.533	0.32484	81.76	-61.257	77.877	70.923	20.48	-4.3848	-4.1148	0.81543	-1.6802	32.772	-3.546
128.37	0.78792	50.661	-4.6119	0.55708	-1.8072	0.1929	-0.15407	0.11713	0.66022	-1.3176	3287.9	21.537	0.32713	81.765	-61.416	77.883	70.923	20.48	-4.3848	-4.1148	0.81543	-1.6802	32.772	-3.546
128.37	0.79356	50.674	-4.611	0.55629	-1.8066	0.19595	-0.16039	0.11397	0.66022	-1.3176	3287.2	21.542	0.32945	81.77	-61.574	77.888	70.923	20.48	-4.3848	-4.1148	0.81543	-1.6802	32.772	-3.546
128.37	0.79927	50.687	-4.61	0.55548	-1.806	0.19881	-0.16659	0.11073	0.66022	-1.3176	3286.5	21.546	0.3318	81.775	-61.731	77.894	70.923	20.48	-4.3848	-4.1148	0.81543	-1.6802	32.772	-3.546
128.38	0.80504	50.7	-4.609	0.55463	-1.8055	0.20147	-0.17265	0.10741	0.66022	-1.3176	3285.8	21.551	0.33417	81.78	-61.887	77.899	70.923	20.48	-4.3848	-4.1148	0.81543	-1.6802	32.772	-3.546
128.38	0.81088	50.714	-4.608	0.55375	-1.805	0.20393	-0.17857	0.10402	0.66022	-1.3176	3285.1	21.555	0.33658	81.785	-62.043	77.905	70.923	20.48	-4.3848	-4.1148	0.81543	-1.6802	32.772	-3.546
128.38	0.81678	50.727	-4.607	0.55284	-1.8045	0.20619	-0.18435	0.10056	0.66022	-1.3176	3284.5	21.56	0.33901	81.79	-62.197	77.91	70.923	20.48	-4.3848	-4.1148	0.81543	-1.6802	32.772	-3.546
128.39	0.82275	50.74	-4.6059	0.55191	-1.804	0.20825	-0.18998	0.097024	0.66022	-1.3176	3283.8	21.564	0.34146	81.795	-62.35	77.915	70.923	20.48	-4.3848	-4.1148	0.81543	-1.6802	32.772	-3.546
128.39	0.82877	50.754	-4.6049	0.55094	-1.8035	0.2101	-0.19546	0.093426	0.66022	-1.3176	3283.1	21.569	0.34394	81.8	-62.501	77.921	70.923	20.48	-4.3848	-4.1148	0.81543	-1.6802	32.772	-3.546
128.39	0.83485	50.767	-4.6038	0.54995	-1.803	0.21175	-0.20079	0.089765	0.66022	-1.3176	3282.4	21.574	0.34645	81.804	-62.651	77.926	70.923	20.48	-4.3848	-4.1148	0.81543	-1.6802	32.772	-3.546
128.4	0.84098	50.781	-4.6028	0.54894	-1.8026	0.2132	-0.20597	0.086044	0.66022	-1.3176	3281.7	21.578	0.34897	81.809	-62.799	77.932	70.923	20.48	-4.3848	-4.1148	0.81543	-1.6802	32.772	-3.546
128.4	0.84717	50.794	-4.6017	0.54789	-1.8022	0.21444	-0.21098	0.082265	0.66022	-1.3176	3281.0	21.583	0.35152	81.814	-62.945	77.937	70.923	20.48	-4.3848	-4.1148	0.81543	-1.6802	32.772	-3.546
128.41	0.85341	50.807	-4.6006	0.54683	-1.8018	0.21548	-0.21583	0.078433	0.66022	-1.3176	3280.3	21.588	0.35408	81.819	-63.088	77.943	70.923	20.48	-4.3848	-4.1148	0.81543	-1.6802	32.772	-3.546
128.41	0.8597	50.821	-4.5995	0.54573	-1.8014	0.21631	-0.22052	0.074549	0.66022	-1.3176	3279.6	21.592	0.35667	81.824	-63.229	77.948	70.923	20.48	-4.3848	-4.1148	0.81543	-1.6802	32.772	-3.546
128.41	0.86603	50.834	-4.5984	0.54462	-1.801	0.21694	-0.22503	0.070617	0.66022	-1.3176	3279.0	21.597	0.35928	81.829	-63.367	77.954	70.923	20.48	-4.3848	-4.1148	0.81543	-1.6802	32.772	-3.546
128.42	0.8724	50.848	-4.5974	0.54348	-1.8007	0.21737	-0.22938	0.066639	0.66022	-1.3176	3278.3	21.602	0.3619	81.834	-63.501	77.959	70.923	20.48	-4.3848	-4.1148	0.81543	-1.6802	32.772	-3.546
128.42	0.87882	50.861	-4.5963	0.54233	-1.8004	0.21759	-0.23355	0.06262	0.66022	-1.3176	3277.6	21.606	0.36454	81.839	-63.633	77.964	70.923	20.48	-4.3848	-4.1148	0.81543	-1.6802	32.772	-3.546
128.42	0.88527	50.875	-4.5952	0.54115	-1.8001	0.21761	-0.23755	0.058561	0.66022	-1.3176	3276.9	21.611	0.3672	81.843	-63.76	77.97	70.923	20.48	-4.3848	-4.1148	0.81543	-1.6802	32.772	-3.546
128.43	0.89176	50.888	-4.5941	0.53995	-1.7998	0.21742	-0.24137	0.054466	0.66022	-1.3176	3276.2	21.616	0.36987	81.848	-63.883	77.975	70.923	20.48	-4.3848	-4.1148	0.81543	-1.6802	32.772	-3.546
128.43	0.89828	50.901	-4.593	0.53874	-1.7995	0.21704	-0.24501	0.050338	0.66022	-1.3176	3275.5	21.62	0.37255	81.853	-64.001	77.981	70.923	20.48	-4.3848	-4.1148	0.81543	-1.6802	32.772	-3.546
128.43	0.90484	50.915	-4.5919	0.5375	-1.7993	0.21645	-0.24847	0.04618	0.66022	-1.3176	3274.8	21.625	0.37524	81.858	-64.114	77.986	70.923	20.48	-4.3848	-4.1148	0.81543	-1.6802	32.772	-3.546
128.44	0.91142	50.928	-4.5908	0.53625	-1.799	0.21567	-0.25174	0.041996	0.66022	-1.3176	3274.1	21.63	0.37795	81.863	-64.222	77.991	70.923	20.48	-4.3848	-4.1148	0.81543	-1.6802	32.772	-3.546
128.44	0.91802	50.941	-4.5898	0.53499	-1.7988	0.21469	-0.25484	0.037787	0.66022	-1.3176	3273.4	21.634	0.38067	81.867	-64.323	77.997	70.923	20.48	-4.3848	-4.1148	0.81543	-1.6802	32.772	-3.546
128.44	0.92465	50.954	-4.5887	0.5337	-1.7987	0.21351	-0.25775	0.033558	0.66022	-1.3176	3272.8	21.639	0.38339	81.872	-64.418	78.002	70.923	20.48	-4.3848	-4.1148	0.81543	-1.6802	32.772	-3.546
128.45	0.93129	50.967	-4.5876	0.53241	-1.7985	0.21214	-0.26047	0.02931	0.66022	-1.3176	3272.1	21.643	0.38613	81.877	-64.505	78.007	70.923	20.48	-4.3848	-4.1148	0.81543	-1.6802	32.772	-3.546
128.45	0.93796	50.98	-4.5866	0.5311	-1.7984	0.21057	-0.263	0.025049	0.66022	-1.3176	3271.4	21.648	0.38887	81.882	-64.585	78.013	70.923	20.48	-4.3848	-4.1148	0.81543	-1.6802	32.772	-3.546
128.45	0.94463	50.993	-4.5855	0.52978	-1.7983	0.20882	-0.26535	0.020775	0.66022	-1.3176	3270.7	21.652	0.39161	81.886	-64.657	78.018	70.923	20.48	-4.3848	-4.1148	0.81543	-1.6802	32.772	-3.546
128.46	0.95131	51.006	-4.5845	0.52845	-1.7982	0.20687	-0.26751	0.016493	0.66022	-1.3176	3270.0	21.656	0.39436	81.891	-64.719	78.023	70.923	20.48	-4.3848	-4.1148	0.81543	-1.6802	32.772	-3.546
128.46	0.95801	51.018	-4.5835	0.5271	-1.7981	0.20474	-0.26948	0.012205	0.66022	-1.3176	3269.3	21.661	0.39711	81.896	-64.773	78.028	70.923	20.48	-4.3848	-4.1148	0.81543	-1.6802	32.772	-3.546
128.46	0.9647	51.031	-4.5824	0.52575	-1.798	0.20243	-0.27126	0.0079145	0.66022	-1.3176	3268.6	21.665	0.39986	81.9	-64.816	78.034	70.923	20.48	-4.3848	-4.1148	0.81543	-1.6802	32.772	-3.546
128.47	0.97139	51.043	-4.5814	0.52439	-1.798	0.19993	-0.27286	0.0036242	0.66022	-1.3176	3267.9	21.669	0.40262	81.905	-64.85	78.039	70.923	20.48	-4.3848	-4.1148	0.81543	-1.6802	32.772	-3.546
128.47	0.97809	51.056	-4.5804	0.52302	-1.798	0.19726	-0.27426	-0.00066296	0.66022	-1.3176	3267.2	21.674	0.40537	81.909	-64.873	78.044	70.923	20.48	-4.3848	-4.1148	0.81543	-1.6802	32.772	-3.546
128.47	0.98477	51.068	-4.5795	0.52165	-1.798	0.19441	-0.27548	-0.004944	0.66022	-1.3176	3266.6	21.678	0.40811	81.914	-64.886	78.049	70.923	20.48	-4.3848	-4.1148	0.81543	-1.6802	32.772	-3.546
128.48	0.99144	51.08	-4.5785	0.52027	-1.7981	0.19139	-0.27651	-0.0092161	0.66022	-1.3176	3265.9	21.682	0.41086	81.918	-64.888	78.054	70.923	20.48	-4.3848	-4.1148	0.81543	-1.6802	32.772	-3.546
128.48	0.9981	51.092	-4.5776	0.51888	-1.7981	0.1882	-0.27734	-0.013476	0.66022	-1.3176	3265.2	21.686	0.41359	81.923	-64.879	78.059	70.923	20.48	-4.3848	-4.1148	0.81543	-1.6802	32.772	-3.546
128.48	1.0047	51.104	-4.5766	0.5175	-1.7982	0.18484	-0.278	-0.017722	0.66022	-1.3176	3264.5	21.69	0.41632	81.928	-64.859	78.065	70.923	20.48	-4.3848	-4.1148	0.81543	-1.6802	32.772	-3.546
128.49	1.0114	51.115	-4.5757	0.5161	-1.7983	0.18132	-0.27846	-0.021951	0.66022	-1.3176	3263.8	21.694	0.41905	81.932	-64.829	78.07	70.923	20.48	-4.3848	-4.1148	0.81543	-1.6802	32.772	-3.546
128.49	1.018	51.127	-4.5748	0.51471	-1.7984	0.17764	-0.27874	-0.026159	0.66022	-1.3176	3263.1	21.698	0.42176	81.936	-64.788	78.075	70.923	20.48	-4.3848	-4.1148	0.81543	-1.6802	32.772	-3.546
128.49	1.0245	51.138	-4.5739	0.51332	-1.7986	0.1738	-0.27884	-0.030344	0.66022	-1.3176	3262.4	21.702	0.42445	81.941	-64.738	78.08	70.923	20.48	-4.3848	-4.1148	0.81543	-1.6802	32.772	-3.546
128.5	1.0311	51.149	-4.5731	0.51192	-1.7987	0.16981	-0.27875	-0.034504	0.66022	-1.3176	3261.7	21.705	0.42714	81.945	-64.679	78.085	70.923	20.48	-4.3848	-4.1148	0.81543	-1.6802	32.772	-3.546
128.5	1.0376	51.16	-4.5722	0.51053	-1.7989	0.16568	-0.27848	-0.038636	0.66022	-1.3176	3261.0	21.709	0.42981	81.95	-64.61	78.09	70.923	20.48	-4.3848	-4.1148	0.81543	-1.6802	32.772	-3.546
128.5	1.044	51.171	-4.5714	0.50914	-1.7991	0.16139	-0.27803	-0.042738	0.66022	-1.3176	3260.3	21.713	0.43246	81.954	-64.534	78.095	70.923	20.48	-4.3848	-4.1148	0.81543	-1.6802	32.772	-3.546
128.51	1.0504	51.182	-4.5706	0.50775	-1.7993	0.15697	-0.27739	-0.046806	0.66022	-1.3176	3259.6	21.716	0.43509	81.958	-64.449	78.099	70.923	20.48	-4.3848	-4.1148	0.81543	-1.6802	32.772	-3.546
128.51	1.0568	51.193	-4.5698	0.50637	-1.7996	0.15241	-0.27658	-0.050838	0.66022	-1.3176	3259.0	21.72	0.43771	81.962	-64.358	78.104	70.923	20.48	-4.3848	-4.1148	0.81543	-1.6802	32.772	-3.546
128.51	1.0631	51.203	-4.5691	0.50498	-1.7998	0.14771	-0.2756	-0.054833	0.66022	-1.3176	3258.3	21.723	0.4403	81.967	-64.259	78.109	70.923	20.48	-4.3848	-4.1148	0.81543	-1.6802	32.772	-3.546
128.52	1.0694	51.213	-4.5684	0.50361	-1.8001	0.14289	-0.27444	-0.058787	0.66022	-1.3176	3257.6	21.727	0.44287	81.971	-64.155	78.114	70.923	20.48	-4.3848	-4.1148	0.81543	-1.6802	32.772	-3.546
128.52	1.0756	51.223	-4.5677	0.50224	-1.8004	0.13794	-0.2731	-0.062698	0.66022	-1.3176	3256.9	21.73	0.44541	81.975	-64.045	78.119	70.923	20.48	-4.3848	-4.1148	0.81543	-1.6802	32.772	-3.546
128.53	1.0817	51.233	-4.567	0.50088	-1.8007	0.13288	-0.2716	-0.066564	0.66022	-1.3176	3256.2	21.733	0.44793	81.979	-63.93	78.124	70.923	20.48	-4.3848	-4.1148	0.81543	-1.6802	32.772	-3.546
128.53	1.0878	51.242	-4.5663	0.49952	-1.8011	0.12769	-0.26992	-0.070383	0.66022	-1.3176	3255.5	21.736	0.45041	81.983	-63.811	78.128	70.923	20.48	-4.3848	-4.1148	0.81543	-1.6802	32.772	-3.546
128.53	1.0937	51.252	-4.5657	0.49818	-1.8015	0.1224	-0.26808	-0.074152	0.66022	-1.3176	3254.8	21.739	0.45287	81.987	-63.688	78.133	70.923	20.48	-4.3848	-4.1148	0.81543	-1.6802	32.772	-3.546
128.54	1.0997	51.261	-4.5651	0.49684	-1.8018	0.11699	-0.26607	-0.077869	0.66022	-1.3176	3254.1	21.742	0.45529	81.991	-63.56	78.138	70.923	20.48	-4.3848	-4.1148	0.81543	-1.6802	32.772	-3.546
128.54	1.1055	51.27	-4.5645	0.49552	-1.8022	0.11149	-0.2639	-0.081533	0.66022	-1.3176	3253.4	21.745	0.45768	81.995	-63.43	78.142	70.923	20.48	-4.3848	-4.1148	0.81543	-1.6802	32.772	-3.546
128.54	1.1112	51.279	-4.564	0.49421	-1.8026	0.10589	-0.26158	-0.085141	0.66022	-1.3176	3252.8	21.748	0.46004	81.999	-63.297	78.147	70.923	20.48	-4.3848	-4.1148	0.81543	-1.6802	32.772	-3.546
128.55	1.1169	51.287	-4.5635	0.4929	-1.8031	0.10019	-0.25909	-0.088691	0.66022	-1.3176	3252.1	21.751	0.46236	82.003	-63.161	78.151	70.923	20.48	-4.3848	-4.1148	0.81543	-1.6802	32.772	-3.546
128.55	1.1224	51.296	-4.563	0.49161	-1.8035	0.094406	-0.25645	-0.092181	0.66022	-1.3176	3251.4	21.753	0.46463	82.007	-63.023	78.156	70.923	20.48	-4.3848	-4.1148	0.81543	-1.6802	32.772	-3.546
128.55	1.1279	51.304	-4.5625	0.49034	-1.804	0.088537	-0.25365	-0.09561	0.66022	-1.3176	3250.7	21.756	0.46687	82.011	-62.883	78.16	70.923	20.48	-4.3848	-4.1148	0.81543	-1.6802	32.772	-3.546
128.56	1.1332	51.312	-4.5621	0.48908	-1.8045	0.082588	-0.25071	-0.098975	0.66022	-1.3176	3250.0	21.759	0.46906	82.015	-62.741	78.165	70.923	20.48	-4.3848	-4.1148	0.81543	-1.6802	32.772	-3.546
128.56	1.1385	51.32	-4.5617	0.48783	-1.805	0.076565	-0.24762	-0.10228	0.66022	-1.3176	3249.3	21.761	0.47121	82.019	-62.597	78.169	70.923	20.48	-4.3848	-4.1148	0.81543	-1.6802	32.772	-3.546
128.57	1.1436	51.327	-4.5613	0.4866	-1.8055	0.070472	-0.24438	-0.10551	0.66022	-1.3176	3248.6	21.763	0.47331	82.022	-62.453	78.174	70.923	20.48	-4.3848	-4.1148	0.81543	-1.6802	32.772	-3.546
128.57	1.1486	51.334	-4.561	0.48539	-1.806	0.064314	-0.241	-0.10867	0.66022	-1.3176	3247.9	21.765	0.47536	82.026	-62.307	78.178	70.923	20.48	-4.3848	-4.1148	0.81543	-1.6802	32.772	-3.546
128.57	1.1535	51.341	-4.5607	0.48419	-1.8066	0.058096	-0.23749	-0.11177	0.66022	-1.3176	3247.2	21.768	0.47736	82.03	-62.161	78.182	70.923	20.48	-4.3848	-4.1148	0.81543	-1.6802	32.772	-3.546
128.58	1.1583	51.348	-4.5604	0.48301	-1.8072	0.051822	-0.23383	-0.11479	0.66022	-1.3176	3246.6	21.77	0.47931	82.033	-62.013	78.187	70.923	20.48	-4.3848	-4.1148	0.81543	-1.6802	32.772	-3.546
128.58	1.1629	51.355	-4.5602	0.48185	-1.8077	0.045497	-0.23005	-0.11774	0.66022	-1.3176	3245.9	21.772	0.48121	82.037	-61.865	78.191	70.923	20.48	-4.3848	-4.1148	0.81543	-1.6802	32.772	-3.546
128.59	1.1674	51.361	-4.56	0.48071	-1.8083	0.039126	-0.22613	-0.12062	0.66022	-1.3176	3245.2	21.773	0.48305	82.041	-61.717	78.195	70.923	20.48	-4.3848	-4.1148	0.81543	-1.6802	32.772	-3.546
128.59	1.1718	51.367	-4.5598	0.47959	-1.809	0.032714	-0.22209	-0.12342	0.66022	-1.3176	3244.5	21.775	0.48484	82.044	-61.569	78.199	70.923	20.48	-4.3848	-4.1148	0.81543	-1.6802	32.772	-3.546
128.59	1.176	51.373	-4.5596	0.47849	-1.8096	0.026265	-0.21792	-0.12614	0.66022	-1.3176	3243.8	21.777	0.48656	82.048	-61.42	78.203	70.923	20.48	-4.3848	-4.1148	0.81543	-1.6802	32.772	-3.546
128.6	1.18	51.379	-4.5595	0.47741	-1.8102	0.019785	-0.21363	-0.12878	0.66022	-1.3176	3243.1	21.779	0.48822	82.051	-61.271	78.207	70.923	20.48	-4.3848	-4.1148	0.81543	-1.6802	32.772	-3.546
128.6	1.184	51.385	-4.5594	0.47636	-1.8109	0.013277	-0.20922	-0.13135	0.66022	-1.3176	3242.4	21.78	0.48983	82.054	-61.123	78.211	70.923	20.48	-4.3848	-4.1148	0.81543	-1.6802	32.772	-3.546
128.6	1.1877	51.39	-4.5594	0.47532	-1.8115	0.0067474	-0.2047	-0.13383	0.66022	-1.3176	3241.7	21.781	0.49137	82.058	-60.974	78.215	70.923	20.48	-4.3848	-4.1148	0.81543	-1.6802	32.772	-3.546
128.61	1.1913	51.395	-4.5594	0.47431	-1.8122	0.00019984	-0.20006	-0.13623	0.66022	-1.3176	3241.1	21.783	0.49284	82.061	-60.826	78.219	70.923	20.48	-4.3848	-4.1148	0.81543	-1.6802	32.772	-3.546
128.61	1.1948	51.4	-4.5594	0.47332	-1.8129	-0.0063607	-0.19532	-0.13855	0.66022	-1.3176	3240.4	21.784	0.49424	82.064	-60.678	78.223	70.923	20.48	-4.3848	-4.1148	0.81543	-1.6802	32.772	-3.546
128.62	1.1981	51.404	-4.5594	0.47236	-1.8136	-0.01293	-0.19047	-0.14079	0.66022	-1.3176	3239.7	21.785	0.49558	82.068	-60.531	78.227	70.923	20.48	-4.3848	-4.1148	0.81543	-1.6802	32.772	-3.546
128.62	1.2012	51.408	-4.5595	0.47142	-1.8143	-0.019502	-0.18552	-0.14293	0.66022	-1.3176	3239.0	21.786	0.49685	82.071	-60.384	78.231	70.923	20.48	-4.3848	-4.1148	0.81543	-1.6802	32.772	-3.546
128.62	1.2041	51.412	-4.5596	0.4705	-1.815	-0.026074	-0.18047	-0.145	0.66022	-1.3176	3238.3	21.787	0.49804	82.074	-60.238	78.235	70.923	20.48	-4.3848	-4.1148	0.81543	-1.6802	32.772	-3.546
128.63	1.2069	51.416	-4.5598	0.46961	-1.8157	-0.032641	-0.17533	-0.14698	0.66022	-1.3176	3237.6	21.788	0.49917	82.077	-60.093	78.238	70.923	20.48	-4.3848	-4.1148	0.81543	-1.6802	32.772	-3.546
128.63	1.2095	51.42	-4.56	0.46875	-1.8165	-0.039198	-0.17009	-0.14887	0.66022	-1.3176	3236.9	21.789	0.50022	82.08	-59.948	78.242	70.923	20.48	-4.3848	-4.1148	0.81543	-1.6802	32.772	-3.546
128.64	1.2118	51.423	-4.5602	0.46791	-1.8172	-0.045741	-0.16476	-0.15067	0.66022	-1.3176	3236.2	21.789	0.50119	82.083	-59.804	78.246	70.923	20.48	-4.3848	-4.1148	0.81543	-1.6802	32.772	-3.546
128.64	1.2141	51.426	-4.5604	0.4671	-1.818	-0.052266	-0.15935	-0.15238	0.66022	-1.3176	3235.6	21.79	0.50208	82.086	-59.661	78.25	70.923	20.48	-4.3848	-4.1148	0.81543	-1.6802	32.772	-3.546
128.65	1.2161	51.429	-4.5607	0.46632	-1.8188	-0.058767	-0.15385	-0.154	0.66022	-1.3176	3234.9	21.79	0.5029	82.089	-59.519	78.253	70.923	20.48	-4.3848	-4.1148	0.81543	-1.6802	32.772	-3.546
128.65	1.2179	51.432	-4.561	0.46556	-1.8195	-0.065242	-0.14828	-0.15554	0.66022	-1.3176	3234.2	21.791	0.50364	82.092	-59.378	78.257	70.923	20.48	-4.3848	-4.1148	0.81543	-1.6802	32.772	-3.546
128.65	1.2195	51.434	-4.5613	0.46484	-1.8203	-0.071685	-0.14263	-0.15698	0.66022	-1.3176	3233.5	21.791	0.5043	82.095	-59.238	78.26	70.923	20.48	-4.3848	-4.1148	0.81543	-1.6802	32.772	-3.546
128.66	1.221	51.436	-4.5617	0.46414	-1.8211	-0.078092	-0.13691	-0.15833	0.66022	-1.3176	3232.8	21.791	0.50487	82.098	-59.099	78.264	70.923	20.48	-4.3848	-4.1148	0.81543	-1.6802	32.772	-3.546
128.66	1.2222	51.438	-4.5621	0.46347	-1.8219	-0.08446	-0.13111	-0.15959	0.66022	-1.3176	3232.1	21.791	0.50537	82.1	-58.961	78.267	70.923	20.48	-4.3848	-4.1148	0.81543	-1.6802	32.772	-3.546
128.67	1.2232	51.439	-4.5626	0.46283	-1.8227	-0.090784	-0.12525	-0.16076	0.66022	-1.3176	3231.5	21.791	0.50578	82.103	-58.824	78.271	70.923	20.48	-4.3848	-4.1148	0.81543	-1.6802	32.772	-3.546
128.67	1.2241	51.441	-4.563	0.46222	-1.8235	-0.097061	-0.11933	-0.16184	0.66022	-1.3176	3230.8	21.791	0.5061	82.106	-58.689	78.274	70.923	20.48	-4.3848	-4.1148	0.81543	-1.6802	32.772	-3.546
128.68	1.2247	51.442	-4.5635	0.46163	-1.8243	-0.10329	-0.11335	-0.16283	0.66022	-1.3176	3230.1	21.791	0.50634	82.108	-58.554	78.277	70.923	20.48	-4.3848	-4.1148	0.81543	-1.6802	32.772	-3.546
128.68	1.2251	51.443	-4.5641	0.46108	-1.8251	-0.10813	-0.10729	-0.16362	0.66022	-1.3176	3229.4	21.79	0.50649	82.111	-58.421	78.281	70.923	20.48	-4.3848	-4.1148	0.81543	-1.6802	32.772	-3.546
128.68	1.2253	51.444	-4.5646	0.46056	-1.826	-0.11268	-0.10117	-0.16429	0.66022	-1.3176	3228.7	21.79	0.50656	82.114	-58.29	78.284	70.923	20.48	-4.3848	-4.1148	0.81543	-1.6802	32.772	-3.546
128.69	1.2253	51.444	-4.5652	0.46007	-1.8268	-0.11719	-0.095028	-0.16488	0.66022	-1.3176	3228.0	21.789	0.50654	82.116	-58.159	78.287	70.923	20.48	-4.3848	-4.1148	0.81543	-1.6802	32.772	-3.546
128.69	1.2251	51.444	-4.5658	0.45961	-1.8276	-0.12165	-0.08885	-0.16539	0.66022	-1.3176	3227.4	21.789	0.50643	82.119	-58.031	78.29	70.923	20.48	-4.3848	-4.1148	0.81543	-1.6802	32.772	-3.546
128.7	1.2246	51.444	-4.5664	0.45918	-1.8284	-0.12605	-0.082646	-0.1658	0.66022	-1.3176	3226.7	21.788	0.50624	82.121	-57.903	78.293	70.923	20.48	-4.3848	-4.1148	0.81543	-1.6802	32.772	-3.546
128.7	1.224	51.444	-4.5671	0.45878	-1.8293	-0.1304	-0.076416	-0.16612	0.66022	-1.3176	3226.0	21.787	0.50596	82.124	-57.777	78.296	70.923	20.48	-4.3848	-4.1148	0.81543	-1.6802	32.772	-3.546
128.71	1.2231	51.443	-4.5677	0.45842	-1.8301	-0.13469	-0.070165	-0.16635	0.66022	-1.3176	3225.3	21.786	0.50559	82.126	-57.653	78.3	70.923	20.48	-4.3848	-4.1148	0.81543	-1.6802	32.772	-3.546
128.71	1.2221	51.443	-4.5684	0.45808	-1.8309	-0.13892	-0.063895	-0.1665	0.66022	-1.3176	3224.6	21.785	0.50513	82.128	-57.53	78.303	70.923	20.48	-4.3848	-4.1148	0.81543	-1.6802	32.772	-3.546
128.72	1.2208	51.442	-4.5691	0.45778	-1.8318	-0.14309	-0.057609	-0.16655	0.66022	-1.3176	3224.0	21.784	0.50459	82.131	-57.408	78.306	70.923	20.48	-4.3848	-4.1148	0.81543	-1.6802	32.772	-3.546
128.72	1.2193	51.44	-4.5698	0.45751	-1.8326	-0.1472	-0.051311	-0.16652	0.66022	-1.3176	3223.3	21.783	0.50396	82.133	-57.289	78.309	70.923	20.48	-4.3848	-4.1148	0.81543	-1.6802	32.772	-3.546
128.73	1.2176	51.439	-4.5706	0.45727	-1.8334	-0.15124	-0.045004	-0.1664	0.66022	-1.3176	3222.6	21.782	0.50325	82.135	-57.171	78.311	70.923	20.48	-4.3848	-4.1148	0.81543	-1.6802	32.772	-3.546
128.73	1.2157	51.437	-4.5713	0.45706	-1.8343	-0.15521	-0.038689	-0.16619	0.66022	-1.3176	3221.9	21.78	0.50245	82.137	-57.054	78.314	70.923	20.48	-4.3848	-4.1148	0.81543	-1.6802	32.772	-3.546
128.73	1.2136	51.436	-4.5721	0.45688	-1.8351	-0.15911	-0.032371	-0.16589	0.66022	-1.3176	3221.2	21.779	0.50157	82.14	-56.939	78.317	70.923	20.48	-4.3848	-4.1148	0.81543	-1.6802	32.772	-3.546
128.74	1.2113	51.433	-4.5729	0.45673	-1.8359	-0.16294	-0.026052	-0.16551	0.66022	-1.3176	3220.6	21.778	0.5006	82.142	-56.826	78.32	70.923	20.48	-4.3848	-4.1148	0.81543	-1.6802	32.772	-3.546
128.74	1.2088	51.431	-4.5738	0.45662	-1.8367	-0.16669	-0.019736	-0.16504	0.66022	-1.3176	3219.9	21.776	0.49955	82.144	-56.715	78.323	70.923	20.48	-4.3848	-4.1148	0.81543	-1.6802	32.772	-3.546
128.75	1.2061	51.429	-4.5746	0.45654	-1.8376	-0.17037	-0.013424	-0.16449	0.66022	-1.3176	3219.2	21.774	0.49842	82.146	-56.605	78.326	70.923	20.48	-4.3848	-4.1148	0.81543	-1.6802	32.772	-3.546
128.75	1.2032	51.426	-4.5755	0.45648	-1.8384	-0.17397	-0.0071209	-0.16385	0.66022	-1.3176	3218.5	21.772	0.49721	82.148	-56.498	78.328	70.923	20.48	-4.3848	-4.1148	0.81543	-1.6802	32.772	-3.546
128.76	1.2001	51.423	-4.5763	0.45646	-1.8392	-0.17748	-0.0008284	-0.16312	0.66022	-1.3176	3217.8	21.77	0.49591	82.15	-56.392	78.331	70.923	20.48	-4.3848	-4.1148	0.81543	-1.6802	32.772	-3.546
128.76	1.1968	51.42	-4.5772	0.45648	-1.84	-0.18092	0.0054502	-0.16232	0.66022	-1.3176	3217.2	21.769	0.49454	82.152	-56.287	78.334	70.923	20.48	-4.3848	-4.1148	0.81543	-1.6802	32.772	-3.546
128.77	1.1933	51.416	-4.5781	0.45652	-1.8408	-0.18427	0.011712	-0.16142	0.66022	-1.3176	3216.5	21.766	0.49309	82.154	-56.185	78.336	70.923	20.48	-4.3848	-4.1148	0.81543	-1.6802	32.772	-3.546
128.77	1.1896	51.413	-4.5791	0.45659	-1.8416	-0.18754	0.017954	-0.16045	0.66022	-1.3176	3215.8	21.764	0.49156	82.156	-56.084	78.339	70.923	20.48	-4.3848	-4.1148	0.81543	-1.6802	32.772	-3.546
128.78	1.1858	51.409	-4.58	0.4567	-1.8424	-0.19072	0.024174	-0.15939	0.66022	-1.3176	3215.1	21.762	0.48995	82.158	-55.986	78.342	70.923	20.48	-4.3848	-4.1148	0.81543	-1.6802	32.772	-3.546
128.78	1.1817	51.405	-4.581	0.45683	-1.8432	-0.19381	0.030368	-0.15825	0.66022	-1.3176	3214.4	21.76	0.48827	82.16	-55.889	78.344	70.923	20.48	-4.3848	-4.1148	0.81543	-1.6802	32.772	-3.546
128.79	1.1775	51.401	-4.582	0.457	-1.844	-0.19681	0.036534	-0.15704	0.66022	-1.3176	3213.8	21.757	0.48651	82.161	-55.794	78.347	70.923	20.48	-4.3848	-4.1148	0.81543	-1.6802	32.772	-3.546
128.79	1.1731	51.396	-4.583	0.4572	-1.8448	-0.19972	0.042668	-0.15574	0.66022	-1.3176	3213.1	21.755	0.48468	82.163	-55.701	78.349	70.923	20.48	-4.3848	-4.1148	0.81543	-1.6802	32.772	-3.546
128.8	1.1685	51.392	-4.584	0.45743	-1.8456	-0.20254	0.048769	-0.15436	0.66022	-1.3176	3212.4	21.752	0.48278	82.165	-55.611	78.352	70.923	20.48	-4.3848	-4.1148	0.81543	-1.6802	32.772	-3.546
128.8	1.1638	51.387	-4.585	0.45769	-1.8463	-0.20526	0.054833	-0.15291	0.66022	-1.3176	3211.7	21.75	0.48082	82.167	-55.522	78.354	70.923	20.48	-4.3848	-4.1148	0.81543	-1.6802	32.772	-3.546
128.81	1.1589	51.382	-4.586	0.45798	-1.8471	-0.20789	0.060857	-0.15137	0.66022	-1.3176	3211.1	21.747	0.47878	82.168	-55.435	78.357	70.923	20.48	-4.3848	-4.1148	0.81543	-1.6802	32.772	-3.546
128.81	1.1538	51.377	-4.5871	0.4583	-1.8478	-0.21042	0.066838	-0.14977	0.66022	-1.3176	3210.4	21.744	0.47667	82.17	-55.35	78.359	70.923	20.48	-4.3848	-4.1148	0.81543	-1.6802	32.772	-3.546
128.82	1.1486	51.371	-4.5881	0.45864	-1.8486	-0.21285	0.072774	-0.14808	0.66022	-1.3176	3209.7	21.741	0.4745	82.172	-55.267	78.362	70.923	20.48	-4.3848	-4.1148	0.81543	-1.6802	32.772	-3.546
128.82	1.1432	51.366	-4.5892	0.45902	-1.8493	-0.21518	0.078662	-0.14632	0.66022	-1.3176	3209.0	21.738	0.47227	82.173	-55.186	78.364	70.923	20.48	-4.3848	-4.1148	0.81543	-1.6802	32.772	-3.546
128.83	1.1377	51.36	-4.5903	0.45943	-1.8501	-0.21742	0.084498	-0.14449	0.66022	-1.3176	3208.4	21.735	0.46998	82.175	-55.107	78.366	70.923	20.48	-4.3848	-4.1148	0.81543	-1.6802	32.772	-3.546
128.84	1.132	51.354	-4.5914	0.45987	-1.8508	-0.21955	0.090281	-0.14259	0.66022	-1.3176	3207.7	21.732	0.46762	82.177	-55.031	78.369	70.923	20.48	-4.3848	-4.1148	0.81543	-1.6802	32.772	-3.546
128.84	1.1262	51.348	-4.5925	0.46033	-1.8515	-0.22158	0.096007	-0.14061	0.66022	-1.3176	3207.0	21.729	0.46521	82.178	-54.956	78.371	70.923	20.48	-4.3848	-4.1148	0.81543	-1.6802	32.772	-3.546
128.85	1.1202	51.342	-4.5936	0.46083	-1.8522	-0.22351	0.10167	-0.13857	0.66022	-1.3176	3206.3	21.726	0.46274	82.18	-54.883	78.373	70.923	20.48	-4.3848	-4.1148	0.81543	-1.6802	32.772	-3.546
128.85	1.1141	51.335	-4.5947	0.46135	-1.8529	-0.22534	0.10728	-0.13646	0.66022	-1.3176	3205.7	21.723	0.46022	82.181	-54.813	78.375	70.923	20.48	-4.3848	-4.1148	0.81543	-1.6802	32.772	-3.546
128.86	1.1079	51.329	-4.5958	0.4619	-1.8535	-0.22706	0.11282	-0.13428	0.66022	-1.3176	3205.0	21.719	0.45765	82.183	-54.745	78.378	70.923	20.48	-4.3848	-4.1148	0.81543	-1.6802	32.772	-3.546
128.86	1.1016	51.322	-4.597	0.46248	-1.8542	-0.22867	0.11829	-0.13203	0.66022	-1.3176	3204.3	21.716	0.45502	82.185	-54.678	78.38	70.923	20.48	-4.3848	-4.1148	0.81543	-1.6802	32.772	-3.546
128.87	1.0951	51.315	-4.5981	0.46308	-1.8549	-0.23018	0.12369	-0.12971	0.66022	-1.3176	3203.6	21.712	0.45235	82.186	-54.614	78.382	70.923	20.48	-4.3848	-4.1148	0.81543	-1.6802	32.772	-3.546
128.87	1.0886	51.308	-4.5993	0.46372	-1.8555	-0.23158	0.12902	-0.12734	0.66022	-1.3176	3203.0	21.709	0.44963	82.188	-54.552	78.384	70.923	20.48	-4.3848	-4.1148	0.81543	-1.6802	32.772	-3.546
128.88	1.0819	51.301	-4.6004	0.46437	-1.8561	-0.23288	0.13427	-0.1249	0.66022	-1.3176	3202.3	21.705	0.44687	82.189	-54.493	78.387	70.923	20.48	-4.3848	-4.1148	0.81543	-1.6802	32.772	-3.546
128.89	1.0751	51.293	-4.6016	0.46506	-1.8568	-0.23407	0.13944	-0.1224	0.66022	-1.3176	3201.6	21.701	0.44407	82.191	-54.435	78.389	70.923	20.48	-4.3848	-4.1148	0.81543	-1.6802	32.772	-3.546
128.89	1.0683	51.286	-4.6028	0.46577	-1.8574	-0.23515	0.14454	-0.11983	0.66022	-1.3176	3200.9	21.698	0.44123	82.192	-54.38	78.391	70.923	20.48	-4.3848	-4.1148	0.81543	-1.6802	32.772	-3.546
128.9	1.0613	51.278	-4.6039	0.4665	-1.858	-0.23612	0.14955	-0.11721	0.66022	-1.3176	3200.3	21.694	0.43835	82.193	-54.326	78.393	70.923	20.48	-4.3848	-4.1148	0.81543	-1.6802	32.772	-3.546
128.9	1.0543	51.271	-4.6051	0.46726	-1.8585	-0.23698	0.15447	-0.11454	0.66022	-1.3176	3199.6	21.69	0.43544	82.195	-54.275	78.395	70.923	20.48	-4.3848	-4.1148	0.81543	-1.6802	32.772	-3.546
128.91	1.0472	51.263	-4.6063	0.46805	-1.8591	-0.23774	0.1593	-0.1118	0.66022	-1.3176	3198.9	21.686	0.43249	82.196	-54.227	78.397	70.923	20.48	-4.3848	-4.1148	0.81543	-1.6802	32.772	-3.546
128.91	1.04	51.255	-4.6075	0.46886	-1.8597	-0.23838	0.16404	-0.10902	0.66022	-1.3176	3198.3	21.682	0.42951	82.198	-54.18	78.4	70.923	20.48	-4.3848	-4.1148	0.81543	-1.6802	32.772	-3.546
128.92	1.0327	51.247	-4.6087	0.46969	-1.8602	-0.23891	0.16868	-0.10618	0.66022	-1.3176	3197.6	21.678	0.42651	82.199	-54.136	78.402	70.923	20.48	-4.3848	-4.1148	0.81543	-1.6802	32.772	-3.546
128.93	1.0254	51.239	-4.6099	0.47054	-1.8607	-0.23934	0.17323	-0.10328	0.66022	-1.3176	3196.9	21.674	0.42348	82.2	-54.093	78.404	70.923	20.48	-4.3848	-4.1148	0.81543	-1.6802	32.772	-3.546
128.93	1.018	51.23	-4.6111	0.47142	-1.8612	-0.23965	0.17768	-0.10034	0.66022	-1.3176	3196.2	21.67	0.42043	82.202	-54.053	78.406	70.923	20.48	-4.3848	-4.1148	0.81543	-1.6802	32.772	-3.546
128.94	1.0106	51.222	-4.6123	0.47232	-1.8617	-0.23986	0.18203	-0.097353	0.66022	-1.3176	3195.6	21.666	0.41735	82.203	-54.016	78.408	70.923	20.48	-4.3848	-4.1148	0.81543	-1.6802	32.772	-3.546
128.94	1.0032	51.214	-4.6135	0.47324	-1.8622	-0.23995	0.18627	-0.094317	0.66022	-1.3176	3194.9	21.662	0.41426	82.205	-53.98	78.41	70.923	20.48	-4.3848	-4.1148	0.81543	-1.6802	32.772	-3.546
128.95	0.99564	51.205	-4.6147	0.47418	-1.8627	-0.23994	0.19041	-0.091236	0.66022	-1.3176	3194.2	21.658	0.41115	82.206	-53.947	78.412	70.923	20.48	-4.3848	-4.1148	0.81543	-1.6802	32.772	-3.546
128.96	0.9881	51.197	-4.6159	0.47514	-1.8631	-0.23981	0.19443	-0.088112	0.66022	-1.3176	3193.5	21.654	0.40803	82.207	-53.916	78.414	70.923	20.48	-4.3848	-4.1148	0.81543	-1.6802	32.772	-3.546
128.96	0.98053	51.188	-4.6171	0.47613	-1.8635	-0.23957	0.19835	-0.084946	0.66022	-1.3176	3192.9	21.649	0.4049	82.209	-53.887	78.417	70.923	20.48	-4.3848	-4.1148	0.81543	-1.6802	32.772	-3.546
128.97	0.97295	51.179	-4.6183	0.47713	-1.864	-0.23923	0.20215	-0.08174	0.66022	-1.3176	3192.2	21.645	0.40176	82.21	-53.861	78.419	70.923	20.48	-4.3848	-4.1148	0.81543	-1.6802	32.772	-3.546
128.97	0.96534	51.17	-4.6195	0.47815	-1.8644	-0.23878	0.20583	-0.078496	0.66022	-1.3176	3191.5	21.641	0.39861	82.212	-53.837	78.421	70.923	20.48	-4.3848	-4.1148	0.81543	-1.6802	32.772	-3.546
128.98	0.95773	51.162	-4.6207	0.47919	-1.8647	-0.23821	0.2094	-0.075216	0.66022	-1.3176	3190.9	21.637	0.39546	82.213	-53.815	78.423	70.923	20.48	-4.3848	-4.1148	0.81543	-1.6802	32.772	-3.546
128.99	0.95011	51.153	-4.6219	0.48024	-1.8651	-0.23754	0.21284	-0.071901	0.66022	-1.3176	3190.2	21.632	0.39231	82.214	-53.795	78.425	70.923	20.48	-4.3848	-4.1148	0.81543	-1.6802	32.772	-3.546
128.99	0.94249	51.144	-4.6231	0.48131	-1.8655	-0.23676	0.21616	-0.068554	0.66022	-1.3176	3189.5	21.628	0.38916	82.216	-53.778	78.427	70.923	20.48	-4.3848	-4.1148	0.81543	-1.6802	32.772	-3.546
129.0	0.93488	51.135	-4.6242	0.4824	-1.8658	-0.23587	0.21936	-0.065176	0.66022	-1.3176	3188.8	21.624	0.38601	82.217	-53.762	78.429	70.923	20.48	-4.3848	-4.1148	0.81543	-1.6802	32.772	-3.546
129.0	0.92729	51.126	-4.6254	0.48351	-1.8661	-0.23487	0.22243	-0.061769	0.66022	-1.3176	3188.2	21.619	0.38287	82.218	-53.75	78.431	70.923	20.48	-4.3848	-4.1148	0.81543	-1.6802	32.772	-3.546
129.01	0.91971	51.117	-4.6266	0.48463	-1.8664	-0.23377	0.22537	-0.058335	0.66022	-1.3176	3187.5	21.615	0.37973	82.22	-53.739	78.433	70.923	20.48	-4.3848	-4.1148	0.81543	-1.6802	32.772	-3.546
129.02	0.91216	51.108	-4.6277	0.48576	-1.8667	-0.23256	0.22817	-0.054876	0.66022	-1.3176	3186.8	21.61	0.37661	82.221	-53.731	78.436	70.923	20.48	-4.3848	-4.1148	0.81543	-1.6802	32.772	-3.546
129.02	0.90463	51.099	-4.6289	0.48691	-1.867	-0.23124	0.23085	-0.051393	0.66022	-1.3176	3186.2	21.606	0.3735	82.223	-53.724	78.438	70.923	20.48	-4.3848	-4.1148	0.81543	-1.6802	32.772	-3.546
129.03	0.89715	51.09	-4.6301	0.48807	-1.8672	-0.22982	0.23339	-0.04789	0.66022	-1.3176	3185.5	21.602	0.3704	82.224	-53.721	78.44	70.923	20.48	-4.3848	-4.1148	0.81543	-1.6802	32.772	-3.546
129.03	0.8897	51.081	-4.6312	0.48924	-1.8674	-0.2283	0.23579	-0.044367	0.66022	-1.3176	3184.8	21.597	0.36732	82.226	-53.719	78.442	70.923	20.48	-4.3848	-4.1148	0.81543	-1.6802	32.772	-3.546
129.04	0.8823	51.072	-4.6323	0.49043	-1.8677	-0.22667	0.23806	-0.040828	0.66022	-1.3176	3184.1	21.593	0.36426	82.227	-53.72	78.444	70.923	20.48	-4.3848	-4.1148	0.81543	-1.6802	32.772	-3.546
129.05	0.87495	51.064	-4.6335	0.49162	-1.8678	-0.22494	0.24018	-0.037273	0.66022	-1.3176	3183.5	21.589	0.36122	82.228	-53.723	78.446	70.923	20.48	-4.3848	-4.1148	0.81543	-1.6802	32.772	-3.546
129.05	0.86766	51.055	-4.6346	0.49283	-1.868	-0.22311	0.24216	-0.033705	0.66022	-1.3176	3182.8	21.584	0.3582	82.23	-53.728	78.448	70.923	20.48	-4.3848	-4.1148	0.81543	-1.6802	32.772	-3.546
129.06	0.86043	51.046	-4.6357	0.49404	-1.8682	-0.22117	0.244	-0.030126	0.66022	-1.3176	3182.1	21.58	0.35521	82.231	-53.735	78.451	70.923	20.48	-4.3848	-4.1148	0.81543	-1.6802	32.772	-3.546
129.07	0.85326	51.037	-4.6368	0.49527	-1.8683	-0.21914	0.2457	-0.026538	0.66022	-1.3176	3181.5	21.576	0.35224	82.233	-53.745	78.453	70.923	20.48	-4.3848	-4.1148	0.81543	-1.6802	32.772	-3.546
129.07	0.84617	51.028	-4.6379	0.4965	-1.8685	-0.21701	0.24725	-0.022943	0.66022	-1.3176	3180.8	21.571	0.34931	82.234	-53.757	78.455	70.923	20.48	-4.3848	-4.1148	0.81543	-1.6802	32.772	-3.546
129.08	0.83915	51.02	-4.639	0.49774	-1.8686	-0.21478	0.24865	-0.019344	0.66022	-1.3176	3180.1	21.567	0.34641	82.236	-53.771	78.457	70.923	20.48	-4.3848	-4.1148	0.81543	-1.6802	32.772	-3.546
129.08	0.83222	51.011	-4.64	0.49899	-1.8686	-0.21245	0.2499	-0.015742	0.66022	-1.3176	3179.4	21.563	0.34354	82.237	-53.787	78.46	70.923	20.48	-4.3848	-4.1148	0.81543	-1.6802	32.772	-3.546
129.09	0.82537	51.003	-4.6411	0.50024	-1.8687	-0.21003	0.251	-0.01214	0.66022	-1.3176	3178.8	21.559	0.3407	82.239	-53.806	78.462	70.923	20.48	-4.3848	-4.1148	0.81543	-1.6802	32.772	-3.546
129.1	0.81861	50.994	-4.6421	0.5015	-1.8688	-0.20752	0.25195	-0.008539	0.66022	-1.3176	3178.1	21.554	0.3379	82.241	-53.827	78.464	70.923	20.48	-4.3848	-4.1148	0.81543	-1.6802	32.772	-3.546
129.1	0.81194	50.986	-4.6432	0.50276	-1.8688	-0.20491	0.25276	-0.0049423	0.66022	-1.3176	3177.4	21.55	0.33515	82.242	-53.85	78.466	70.923	20.48	-4.3848	-4.1148	0.81543	-1.6802	32.772	-3.546
129.11	0.80537	50.978	-4.6442	0.50402	-1.8688	-0.20221	0.2534	-0.0013516	0.66022	-1.3176	3176.8	21.546	0.33243	82.244	-53.875	78.469	70.923	20.48	-4.3848	-4.1148	0.81543	-1.6802	32.772	-3.546
129.12	0.79891	50.97	-4.6452	0.50529	-1.8688	-0.19942	0.2539	0.0022308	0.66022	-1.3176	3176.1	21.542	0.32975	82.245	-53.902	78.471	70.923	20.48	-4.3848	-4.1148	0.81543	-1.6802	32.772	-3.546
129.12	0.79255	50.962	-4.6462	0.50656	-1.8688	-0.19654	0.25424	0.0058028	0.66022	-1.3176	3175.4	21.538	0.32712	82.247	-53.932	78.473	70.923	20.48	-4.3848	-4.1148	0.81543	-1.6802	32.772	-3.546
129.13	0.7863	50.954	-4.6472	0.50783	-1.8688	-0.19357	0.25443	0.0093622	0.66022	-1.3176	3174.7	21.534	0.32454	82.249	-53.964	78.476	70.923	20.48	-4.3848	-4.1148	0.81543	-1.6802	32.772	-3.546
129.13	0.78017	50.946	-4.6481	0.50911	-1.8687	-0.19052	0.25446	0.012907	0.66022	-1.3176	3174.1	21.53	0.322	82.25	-53.998	78.478	70.923	20.48	-4.3848	-4.1148	0.81543	-1.6802	32.772	-3.546
129.14	0.77415	50.938	-4.6491	0.51038	-1.8686	-0.18739	0.25434	0.016434	0.66022	-1.3176	3173.4	21.526	0.31951	82.252	-54.034	78.481	70.923	20.48	-4.3848	-4.1148	0.81543	-1.6802	32.772	-3.546
129.15	0.76825	50.931	-4.65	0.51165	-1.8685	-0.18417	0.25406	0.019943	0.66022	-1.3176	3172.7	21.523	0.31707	82.254	-54.072	78.483	70.923	20.48	-4.3848	-4.1148	0.81543	-1.6802	32.772	-3.546
129.15	0.76248	50.923	-4.6509	0.51292	-1.8684	-0.18087	0.25362	0.02343	0.66022	-1.3176	3172.1	21.519	0.31468	82.255	-54.113	78.485	70.923	20.48	-4.3848	-4.1148	0.81543	-1.6802	32.772	-3.546
129.16	0.75684	50.916	-4.6518	0.51419	-1.8683	-0.1775	0.25303	0.026893	0.66022	-1.3176	3171.4	21.515	0.31234	82.257	-54.155	78.488	70.923	20.48	-4.3848	-4.1148	0.81543	-1.6802	32.772	-3.546
129.16	0.75132	50.909	-4.6527	0.51545	-1.8682	-0.17405	0.25228	0.03033	0.66022	-1.3176	3170.7	21.512	0.31006	82.259	-54.2	78.49	70.923	20.48	-4.3848	-4.1148	0.81543	-1.6802	32.772	-3.546
129.17	0.74594	50.902	-4.6535	0.51671	-1.868	-0.17052	0.25138	0.03374	0.66022	-1.3176	3170.0	21.508	0.30783	82.261	-54.247	78.493	70.923	20.48	-4.3848	-4.1148	0.81543	-1.6802	32.772	-3.546
129.18	0.7407	50.895	-4.6544	0.51796	-1.8678	-0.16692	0.25033	0.037119	0.66022	-1.3176	3169.4	21.504	0.30566	82.263	-54.296	78.495	70.923	20.48	-4.3848	-4.1148	0.81543	-1.6802	32.772	-3.546
129.18	0.73559	50.889	-4.6552	0.51921	-1.8676	-0.16325	0.24911	0.040467	0.66022	-1.3176	3168.7	21.501	0.30355	82.264	-54.347	78.498	70.923	20.48	-4.3848	-4.1148	0.81543	-1.6802	32.772	-3.546
129.19	0.73063	50.882	-4.656	0.52045	-1.8674	-0.15951	0.24775	0.043779	0.66022	-1.3176	3168.0	21.498	0.30149	82.266	-54.4	78.5	70.923	20.48	-4.3848	-4.1148	0.81543	-1.6802	32.772	-3.546
129.19	0.7258	50.876	-4.6568	0.52169	-1.8672	-0.1557	0.24623	0.047055	0.66022	-1.3176	3167.3	21.494	0.2995	82.268	-54.455	78.503	70.923	20.48	-4.3848	-4.1148	0.81543	-1.6802	32.772	-3.546
129.2	0.72113	50.87	-4.6576	0.52292	-1.8669	-0.15183	0.24455	0.050293	0.66022	-1.3176	3166.7	21.491	0.29756	82.27	-54.512	78.506	70.923	20.48	-4.3848	-4.1148	0.81543	-1.6802	32.772	-3.546
129.21	0.7166	50.864	-4.6583	0.52413	-1.8667	-0.14789	0.24273	0.053489	0.66022	-1.3176	3166.0	21.488	0.29568	82.272	-54.572	78.508	70.923	20.48	-4.3848	-4.1148	0.81543	-1.6802	32.772	-3.546
129.21	0.71222	50.859	-4.6591	0.52534	-1.8664	-0.1439	0.24075	0.056643	0.66022	-1.3176	3165.3	21.485	0.29387	82.274	-54.633	78.511	70.923	20.48	-4.3848	-4.1148	0.81543	-1.6802	32.772	-3.546
129.22	0.70799	50.853	-4.6598	0.52654	-1.8661	-0.13984	0.23862	0.059751	0.66022	-1.3176	3164.7	21.482	0.29212	82.276	-54.696	78.514	70.923	20.48	-4.3848	-4.1148	0.81543	-1.6802	32.772	-3.546
129.22	0.70391	50.848	-4.6605	0.52773	-1.8658	-0.13573	0.23635	0.062813	0.66022	-1.3176	3164.0	21.479	0.29043	82.278	-54.762	78.516	70.923	20.48	-4.3848	-4.1148	0.81543	-1.6802	32.772	-3.546
129.23	0.69999	50.843	-4.6611	0.5289	-1.8655	-0.13157	0.23392	0.065825	0.66022	-1.3176	3163.3	21.477	0.2888	82.28	-54.829	78.519	70.923	20.48	-4.3848	-4.1148	0.81543	-1.6802	32.772	-3.546
129.23	0.69623	50.839	-4.6618	0.53007	-1.8652	-0.12736	0.23135	0.068786	0.66022	-1.3176	3162.6	21.474	0.28724	82.282	-54.898	78.522	70.923	20.48	-4.3848	-4.1148	0.81543	-1.6802	32.772	-3.546
129.24	0.69261	50.834	-4.6624	0.53122	-1.8648	-0.12309	0.22864	0.071694	0.66022	-1.3176	3162.0	21.471	0.28574	82.284	-54.97	78.525	70.923	20.48	-4.3848	-4.1148	0.81543	-1.6802	32.772	-3.546
129.25	0.68916	50.83	-4.663	0.53235	-1.8644	-0.11878	0.22578	0.074547	0.66022	-1.3176	3161.3	21.469	0.28431	82.286	-55.043	78.528	70.923	20.48	-4.3848	-4.1148	0.81543	-1.6802	32.772	-3.546
129.25	0.68587	50.826	-4.6636	0.53347	-1.8641	-0.11443	0.22278	0.077344	0.66022	-1.3176	3160.6	21.466	0.28295	82.288	-55.118	78.53	70.923	20.48	-4.3848	-4.1148	0.81543	-1.6802	32.772	-3.546
129.26	0.68273	50.822	-4.6641	0.53458	-1.8637	-0.11004	0.21964	0.080081	0.66022	-1.3176	3159.9	21.464	0.28164	82.291	-55.195	78.533	70.923	20.48	-4.3848	-4.1148	0.81543	-1.6802	32.772	-3.546
129.26	0.67975	50.818	-4.6647	0.53567	-1.8633	-0.1056	0.21636	0.082758	0.66022	-1.3176	3159.3	21.462	0.28041	82.293	-55.274	78.536	70.923	20.48	-4.3848	-4.1148	0.81543	-1.6802	32.772	-3.546
129.27	0.67694	50.815	-4.6652	0.53674	-1.8628	-0.10113	0.21295	0.085372	0.66022	-1.3176	3158.6	21.46	0.27924	82.295	-55.355	78.539	70.923	20.48	-4.3848	-4.1148	0.81543	-1.6802	32.772	-3.546
129.27	0.67428	50.812	-4.6657	0.5378	-1.8624	-0.096629	0.2094	0.087922	0.66022	-1.3176	3157.9	21.458	0.27814	82.297	-55.438	78.542	70.923	20.48	-4.3848	-4.1148	0.81543	-1.6802	32.772	-3.546
129.28	0.67178	50.809	-4.6662	0.53884	-1.862	-0.092095	0.20573	0.090406	0.66022	-1.3176	3157.2	21.456	0.2771	82.3	-55.523	78.545	70.923	20.48	-4.3848	-4.1148	0.81543	-1.6802	32.772	-3.546
129.28	0.66945	50.806	-4.6666	0.53986	-1.8615	-0.087532	0.20192	0.092822	0.66022	-1.3176	3156.5	21.454	0.27613	82.302	-55.609	78.548	70.923	20.48	-4.3848	-4.1148	0.81543	-1.6802	32.772	-3.546
129.29	0.66727	50.804	-4.667	0.54086	-1.861	-0.082944	0.19799	0.095169	0.66022	-1.3176	3155.9	21.452	0.27522	82.304	-55.698	78.551	70.923	20.48	-4.3848	-4.1148	0.81543	-1.6802	32.772	-3.546
129.29	0.66525	50.802	-4.6674	0.54184	-1.8605	-0.078334	0.19393	0.097445	0.66022	-1.3176	3155.2	21.451	0.27438	82.307	-55.788	78.554	70.923	20.48	-4.3848	-4.1148	0.81543	-1.6802	32.772	-3.546
129.3	0.6634	50.8	-4.6678	0.5428	-1.8601	-0.073704	0.18976	0.099649	0.66022	-1.3176	3154.5	21.449	0.27361	82.309	-55.88	78.557	70.923	20.48	-4.3848	-4.1148	0.81543	-1.6802	32.772	-3.546
129.3	0.6617	50.798	-4.6682	0.54373	-1.8596	-0.069056	0.18547	0.10178	0.66022	-1.3176	3153.8	21.448	0.2729	82.311	-55.974	78.56	70.923	20.48	-4.3848	-4.1148	0.81543	-1.6802	32.772	-3.546
129.31	0.66016	50.797	-4.6685	0.54465	-1.859	-0.064394	0.18106	0.10383	0.66022	-1.3176	3153.2	21.447	0.27226	82.314	-56.069	78.563	70.923	20.48	-4.3848	-4.1148	0.81543	-1.6802	32.772	-3.546
129.31	0.65878	50.796	-4.6688	0.54554	-1.8585	-0.059721	0.17654	0.10581	0.66022	-1.3176	3152.5	21.445	0.27168	82.316	-56.166	78.567	70.923	20.48	-4.3848	-4.1148	0.81543	-1.6802	32.772	-3.546
129.32	0.65756	50.795	-4.6691	0.54642	-1.858	-0.055039	0.17191	0.10771	0.66022	-1.3176	3151.8	21.444	0.27117	82.319	-56.265	78.57	70.923	20.48	-4.3848	-4.1148	0.81543	-1.6802	32.772	-3.546
129.32	0.65649	50.794	-4.6694	0.54726	-1.8574	-0.050352	0.16718	0.10953	0.66022	-1.3176	3151.1	21.443	0.27072	82.321	-56.366	78.573	70.923	20.48	-4.3848	-4.1148	0.81543	-1.6802	32.772	-3.546
129.33	0.65558	50.794	-4.6696	0.54809	-1.8569	-0.045662	0.16235	0.11127	0.66022	-1.3176	3150.4	21.443	0.27034	82.324	-56.468	78.576	70.923	20.48	-4.3848	-4.1148	0.81543	-1.6802	32.772	-3.546
129.33	0.65482	50.794	-4.6698	0.54889	-1.8563	-0.040972	0.15741	0.11292	0.66022	-1.3176	3149.8	21.442	0.27002	82.327	-56.572	78.58	70.923	20.48	-4.3848	-4.1148	0.81543	-1.6802	32.772	-3.546
129.34	0.65422	50.794	-4.67	0.54966	-1.8558	-0.036285	0.15239	0.1145	0.66022	-1.3176	3149.1	21.441	0.26976	82.329	-56.678	78.583	70.923	20.48	-4.3848	-4.1148	0.81543	-1.6802	32.772	-3.546
129.34	0.65377	50.795	-4.6702	0.55041	-1.8552	-0.031604	0.14727	0.11599	0.66022	-1.3176	3148.4	21.441	0.26956	82.332	-56.785	78.586	70.923	20.48	-4.3848	-4.1148	0.81543	-1.6802	32.772	-3.546
129.35	0.65347	50.795	-4.6703	0.55113	-1.8546	-0.026931	0.14206	0.11739	0.66022	-1.3176	3147.7	21.44	0.26943	82.334	-56.894	78.589	70.923	20.48	-4.3848	-4.1148	0.81543	-1.6802	32.772	-3.546
129.35	0.65332	50.796	-4.6705	0.55183	-1.854	-0.022271	0.13677	0.11871	0.66022	-1.3176	3147.0	21.44	0.26936	82.337	-57.005	78.593	70.923	20.48	-4.3848	-4.1148	0.81543	-1.6802	32.772	-3.546
129.36	0.65332	50.798	-4.6706	0.5525	-1.8534	-0.017625	0.1314	0.11994	0.66022	-1.3176	3146.4	21.44	0.26935	82.34	-57.117	78.596	70.923	20.48	-4.3848	-4.1148	0.81543	-1.6802	32.772	-3.546
129.36	0.65346	50.799	-4.6706	0.55315	-1.8528	-0.012997	0.12596	0.12109	0.66022	-1.3176	3145.7	21.44	0.2694	82.343	-57.23	78.6	70.923	20.48	-4.3848	-4.1148	0.81543	-1.6802	32.772	-3.546
129.36	0.65374	50.801	-4.6707	0.55376	-1.8522	-0.0083898	0.12044	0.12214	0.66022	-1.3176	3145.0	21.44	0.26951	82.345	-57.345	78.603	70.923	20.48	-4.3848	-4.1148	0.81543	-1.6802	32.772	-3.546
129.37	0.65417	50.803	-4.6707	0.55435	-1.8516	-0.0038059	0.11485	0.12311	0.66022	-1.3176	3144.3	21.44	0.26968	82.348	-57.462	78.606	70.923	20.48	-4.3848	-4.1148	0.81543	-1.6802	32.772	-3.546
129.37	0.65474	50.805	-4.6707	0.55491	-1.851	0.00075148	0.1092	0.12399	0.66022	-1.3176	3143.6	21.44	0.2699	82.351	-57.58	78.61	70.923	20.48	-4.3848	-4.1148	0.81543	-1.6802	32.772	-3.546
129.38	0.65545	50.808	-4.6707	0.55544	-1.8503	0.0052795	0.10349	0.12477	0.66022	-1.3176	3143.0	21.441	0.27019	82.354	-57.7	78.613	70.923	20.48	-4.3848	-4.1148	0.81543	-1.6802	32.772	-3.546
129.38	0.6563	50.811	-4.6707	0.55594	-1.8497	0.0097753	0.097729	0.12547	0.66022	-1.3176	3142.3	21.441	0.27052	82.357	-57.821	78.617	70.923	20.48	-4.3848	-4.1148	0.81543	-1.6802	32.772	-3.546
129.38	0.65728	50.814	-4.6706	0.55642	-1.8491	0.014236	0.091912	0.12607	0.66022	-1.3176	3141.6	21.442	0.27092	82.359	-57.943	78.621	70.923	20.48	-4.3848	-4.1148	0.81543	-1.6802	32.772	-3.546
129.39	0.6584	50.817	-4.6705	0.55686	-1.8485	0.018659	0.086049	0.12659	0.66022	-1.3176	3140.9	21.442	0.27137	82.362	-58.067	78.624	70.923	20.48	-4.3848	-4.1148	0.81543	-1.6802	32.772	-3.546
129.39	0.65964	50.821	-4.6704	0.55728	-1.8478	0.02304	0.080143	0.12701	0.66022	-1.3176	3140.2	21.443	0.27187	82.365	-58.192	78.628	70.923	20.48	-4.3848	-4.1148	0.81543	-1.6802	32.772	-3.546
129.4	0.66102	50.824	-4.6703	0.55766	-1.8472	0.027379	0.074199	0.12734	0.66022	-1.3176	3139.5	21.444	0.27243	82.368	-58.319	78.631	70.923	20.48	-4.3848	-4.1148	0.81543	-1.6802	32.772	-3.546
129.4	0.66252	50.829	-4.6702	0.55802	-1.8466	0.03167	0.068221	0.12757	0.66022	-1.3176	3138.9	21.445	0.27304	82.371	-58.447	78.635	70.923	20.48	-4.3848	-4.1148	0.81543	-1.6802	32.772	-3.546
129.4	0.66414	50.833	-4.67	0.55835	-1.8459	0.035913	0.062213	0.12772	0.66022	-1.3176	3138.2	21.446	0.2737	82.374	-58.576	78.639	70.923	20.48	-4.3848	-4.1148	0.81543	-1.6802	32.772	-3.546
129.41	0.66589	50.837	-4.6698	0.55864	-1.8453	0.040104	0.05618	0.12777	0.66022	-1.3176	3137.5	21.447	0.27441	82.377	-58.707	78.642	70.923	20.48	-4.3848	-4.1148	0.81543	-1.6802	32.772	-3.546
129.41	0.66776	50.842	-4.6696	0.55891	-1.8446	0.044239	0.050127	0.12773	0.66022	-1.3176	3136.8	21.449	0.27517	82.38	-58.839	78.646	70.923	20.48	-4.3848	-4.1148	0.81543	-1.6802	32.772	-3.546
129.41	0.66974	50.847	-4.6694	0.55914	-1.844	0.048318	0.044057	0.1276	0.66022	-1.3176	3136.1	21.45	0.27598	82.383	-58.972	78.65	70.923	20.48	-4.3848	-4.1148	0.81543	-1.6802	32.772	-3.546
129.42	0.67184	50.852	-4.6691	0.55935	-1.8434	0.052337	0.037976	0.12738	0.66022	-1.3176	3135.4	21.451	0.27683	82.386	-59.106	78.653	70.923	20.48	-4.3848	-4.1148	0.81543	-1.6802	32.772	-3.546
129.42	0.67405	50.858	-4.6688	0.55952	-1.8427	0.056293	0.031888	0.12707	0.66022	-1.3176	3134.7	21.453	0.27773	82.389	-59.241	78.657	70.923	20.48	-4.3848	-4.1148	0.81543	-1.6802	32.772	-3.546
129.42	0.67637	50.863	-4.6685	0.55967	-1.8421	0.060184	0.025797	0.12666	0.66022	-1.3176	3134.1	21.455	0.27868	82.392	-59.378	78.661	70.923	20.48	-4.3848	-4.1148	0.81543	-1.6802	32.772	-3.546
129.43	0.6788	50.869	-4.6682	0.55978	-1.8415	0.064007	0.019708	0.12617	0.66022	-1.3176	3133.4	21.456	0.27967	82.396	-59.516	78.665	70.923	20.48	-4.3848	-4.1148	0.81543	-1.6802	32.772	-3.546
129.43	0.68134	50.875	-4.6679	0.55987	-1.8408	0.067761	0.013625	0.12558	0.66022	-1.3176	3132.7	21.458	0.2807	82.399	-59.655	78.668	70.923	20.48	-4.3848	-4.1148	0.81543	-1.6802	32.772	-3.546
129.43	0.68397	50.881	-4.6676	0.55992	-1.8402	0.071441	0.0075526	0.12491	0.66022	-1.3176	3132.0	21.46	0.28178	82.402	-59.795	78.672	70.923	20.48	-4.3848	-4.1148	0.81543	-1.6802	32.772	-3.546
129.44	0.68671	50.888	-4.6672	0.55994	-1.8396	0.075047	0.0014955	0.12415	0.66022	-1.3176	3131.3	21.462	0.28289	82.405	-59.936	78.676	70.923	20.48	-4.3848	-4.1148	0.81543	-1.6802	32.772	-3.546
129.44	0.68954	50.894	-4.6668	0.55993	-1.839	0.078576	-0.0045422	0.1233	0.66022	-1.3176	3130.6	21.464	0.28405	82.408	-60.078	78.68	70.923	20.48	-4.3848	-4.1148	0.81543	-1.6802	32.772	-3.546
129.44	0.69247	50.901	-4.6664	0.5599	-1.8383	0.082026	-0.010556	0.12236	0.66022	-1.3176	3129.9	21.466	0.28525	82.411	-60.221	78.684	70.923	20.48	-4.3848	-4.1148	0.81543	-1.6802	32.772	-3.546
129.45	0.6955	50.908	-4.666	0.55983	-1.8377	0.085393	-0.016542	0.12133	0.66022	-1.3176	3129.2	21.468	0.28648	82.415	-60.365	78.688	70.923	20.48	-4.3848	-4.1148	0.81543	-1.6802	32.772	-3.546
129.45	0.69861	50.915	-4.6656	0.55973	-1.8371	0.088677	-0.022495	0.12023	0.66022	-1.3176	3128.6	21.471	0.28775	82.418	-60.51	78.691	70.923	20.48	-4.3848	-4.1148	0.81543	-1.6802	32.772	-3.546
129.45	0.70181	50.923	-4.6651	0.5596	-1.8365	0.091875	-0.028411	0.11903	0.66022	-1.3176	3127.9	21.473	0.28906	82.421	-60.656	78.695	70.923	20.48	-4.3848	-4.1148	0.81543	-1.6802	32.772	-3.546
129.46	0.70509	50.93	-4.6646	0.55945	-1.8359	0.094985	-0.034286	0.11776	0.66022	-1.3176	3127.2	21.476	0.2904	82.424	-60.803	78.699	70.923	20.48	-4.3848	-4.1148	0.81543	-1.6802	32.772	-3.546
129.46	0.70845	50.938	-4.6641	0.55926	-1.8354	0.098006	-0.040116	0.1164	0.66022	-1.3176	3126.5	21.478	0.29177	82.427	-60.951	78.703	70.923	20.48	-4.3848	-4.1148	0.81543	-1.6802	32.772	-3.546
129.46	0.7119	50.946	-4.6636	0.55904	-1.8348	0.10196	-0.045878	0.11503	0.66022	-1.3176	3125.8	21.481	0.29318	82.431	-61.1	78.707	70.923	20.48	-4.3848	-4.1148	0.81543	-1.6802	32.772	-3.546
129.46	0.71542	50.954	-4.6631	0.5588	-1.8342	0.10614	-0.051591	0.11361	0.66022	-1.3176	3125.1	21.483	0.29462	82.434	-61.249	78.711	70.923	20.48	-4.3848	-4.1148	0.81543	-1.6802	32.772	-3.546
129.47	0.71901	50.962	-4.6626	0.55853	-1.8336	0.1102	-0.057261	0.1121	0.66022	-1.3176	3124.4	21.486	0.29608	82.437	-61.4	78.715	70.923	20.48	-4.3848	-4.1148	0.81543	-1.6802	32.772	-3.546
129.47	0.72268	50.97	-4.662	0.55823	-1.8331	0.11413	-0.062882	0.11051	0.66022	-1.3176	3123.7	21.489	0.29758	82.441	-61.551	78.719	70.923	20.48	-4.3848	-4.1148	0.81543	-1.6802	32.772	-3.546
129.47	0.72642	50.978	-4.6614	0.5579	-1.8325	0.11793	-0.06845	0.10884	0.66022	-1.3176	3123.0	21.492	0.29911	82.444	-61.703	78.723	70.923	20.48	-4.3848	-4.1148	0.81543	-1.6802	32.772	-3.546
129.47	0.73023	50.987	-4.6608	0.55754	-1.832	0.12159	-0.073962	0.10709	0.66022	-1.3176	3122.3	21.494	0.30067	82.447	-61.855	78.727	70.923	20.48	-4.3848	-4.1148	0.81543	-1.6802	32.772	-3.546
129.48	0.73411	50.996	-4.6602	0.55716	-1.8315	0.12511	-0.079412	0.10527	0.66022	-1.3176	3121.7	21.497	0.30226	82.45	-62.009	78.731	70.923	20.48	-4.3848	-4.1148	0.81543	-1.6802	32.772	-3.546
129.48	0.73806	51.004	-4.6596	0.55675	-1.8309	0.1285	-0.084797	0.10337	0.66022	-1.3176	3121.0	21.5	0.30387	82.454	-62.162	78.735	70.923	20.48	-4.3848	-4.1148	0.81543	-1.6802	32.772	-3.546
129.48	0.74208	51.013	-4.6589	0.55631	-1.8304	0.13174	-0.090112	0.10139	0.66022	-1.3176	3120.3	21.503	0.30551	82.457	-62.317	78.739	70.923	20.48	-4.3848	-4.1148	0.81543	-1.6802	32.772	-3.546
129.48	0.74616	51.022	-4.6583	0.55585	-1.8299	0.13485	-0.095354	0.099345	0.66022	-1.3176	3119.6	21.506	0.30718	82.46	-62.472	78.743	70.923	20.48	-4.3848	-4.1148	0.81543	-1.6802	32.772	-3.546
129.49	0.7503	51.032	-4.6576	0.55536	-1.8294	0.13781	-0.10052	0.097228	0.66022	-1.3176	3118.9	21.51	0.30887	82.464	-62.628	78.747	70.923	20.48	-4.3848	-4.1148	0.81543	-1.6802	32.772	-3.546
129.49	0.7545	51.041	-4.6569	0.55484	-1.829	0.14062	-0.1056	0.095042	0.66022	-1.3176	3118.2	21.513	0.31059	82.467	-62.784	78.751	70.923	20.48	-4.3848	-4.1148	0.81543	-1.6802	32.772	-3.546
129.49	0.75876	51.05	-4.6562	0.5543	-1.8285	0.14329	-0.1106	0.092788	0.66022	-1.3176	3117.5	21.516	0.31233	82.47	-62.94	78.755	70.923	20.48	-4.3848	-4.1148	0.81543	-1.6802	32.772	-3.546
129.49	0.76308	51.059	-4.6555	0.55374	-1.828	0.1458	-0.11551	0.09047	0.66022	-1.3176	3116.8	21.519	0.31409	82.474	-63.097	78.759	70.923	20.48	-4.3848	-4.1148	0.81543	-1.6802	32.772	-3.546
129.5	0.76745	51.069	-4.6547	0.55315	-1.8276	0.14817	-0.12033	0.088088	0.66022	-1.3176	3116.1	21.523	0.31588	82.477	-63.254	78.763	70.923	20.48	-4.3848	-4.1148	0.81543	-1.6802	32.772	-3.546
129.5	0.77188	51.078	-4.654	0.55254	-1.8272	0.15039	-0.12505	0.085644	0.66022	-1.3176	3115.4	21.526	0.31769	82.48	-63.412	78.767	70.923	20.48	-4.3848	-4.1148	0.81543	-1.6802	32.772	-3.546
129.5	0.77637	51.088	-4.6532	0.5519	-1.8267	0.15246	-0.12967	0.083142	0.66022	-1.3176	3114.7	21.529	0.31952	82.484	-63.57	78.771	70.923	20.48	-4.3848	-4.1148	0.81543	-1.6802	32.772	-3.546
129.5	0.7809	51.098	-4.6525	0.55124	-1.8263	0.15437	-0.13419	0.080581	0.66022	-1.3176	3114.0	21.533	0.32137	82.487	-63.728	78.775	70.923	20.48	-4.3848	-4.1148	0.81543	-1.6802	32.772	-3.546
129.51	0.78548	51.107	-4.6517	0.55056	-1.8259	0.15613	-0.13861	0.077966	0.66022	-1.3176	3113.3	21.536	0.32325	82.49	-63.887	78.779	70.923	20.48	-4.3848	-4.1148	0.81543	-1.6802	32.772	-3.546
129.51	0.7901	51.117	-4.6509	0.54985	-1.8255	0.15774	-0.14292	0.075297	0.66022	-1.3176	3112.6	21.539	0.32514	82.494	-64.045	78.783	70.923	20.48	-4.3848	-4.1148	0.81543	-1.6802	32.772	-3.546
129.51	0.79477	51.127	-4.6501	0.54913	-1.8252	0.15919	-0.14712	0.072577	0.66022	-1.3176	3112.0	21.543	0.32705	82.497	-64.204	78.787	70.923	20.48	-4.3848	-4.1148	0.81543	-1.6802	32.772	-3.546
129.51	0.79949	51.137	-4.6493	0.54838	-1.8248	0.16048	-0.1512	0.069808	0.66022	-1.3176	3111.3	21.546	0.32897	82.501	-64.362	78.791	70.923	20.48	-4.3848	-4.1148	0.81543	-1.6802	32.772	-3.546
129.51	0.80424	51.147	-4.6485	0.54762	-1.8245	0.16162	-0.15516	0.066992	0.66022	-1.3176	3110.6	21.55	0.33092	82.504	-64.521	78.795	70.923	20.48	-4.3848	-4.1148	0.81543	-1.6802	32.772	-3.546
129.52	0.80904	51.157	-4.6477	0.54683	-1.8241	0.1626	-0.15901	0.064131	0.66022	-1.3176	3109.9	21.553	0.33287	82.507	-64.679	78.799	70.923	20.48	-4.3848	-4.1148	0.81543	-1.6802	32.772	-3.546
129.52	0.81387	51.166	-4.6469	0.54603	-1.8238	0.16343	-0.16274	0.061227	0.66022	-1.3176	3109.2	21.557	0.33485	82.511	-64.837	78.803	70.923	20.48	-4.3848	-4.1148	0.81543	-1.6802	32.772	-3.546
129.52	0.81873	51.176	-4.6461	0.5452	-1.8235	0.1641	-0.16634	0.058284	0.66022	-1.3176	3108.5	21.56	0.33684	82.514	-64.994	78.807	70.923	20.48	-4.3848	-4.1148	0.81543	-1.6802	32.772	-3.546
129.52	0.82363	51.186	-4.6452	0.54436	-1.8232	0.16462	-0.16982	0.055303	0.66022	-1.3176	3107.8	21.564	0.33884	82.517	-65.151	78.811	70.923	20.48	-4.3848	-4.1148	0.81543	-1.6802	32.772	-3.546
129.52	0.82855	51.196	-4.6444	0.54351	-1.823	0.16498	-0.17316	0.052285	0.66022	-1.3176	3107.1	21.567	0.34085	82.52	-65.307	78.815	70.923	20.48	-4.3848	-4.1148	0.81543	-1.6802	32.772	-3.546
129.53	0.83351	51.206	-4.6436	0.54263	-1.8227	0.16518	-0.17638	0.049235	0.66022	-1.3176	3106.4	21.57	0.34287	82.524	-65.463	78.819	70.923	20.48	-4.3848	-4.1148	0.81543	-1.6802	32.772	-3.546
129.53	0.83849	51.216	-4.6428	0.54174	-1.8225	0.16523	-0.17947	0.046153	0.66022	-1.3176	3105.7	21.574	0.34491	82.527	-65.617	78.823	70.923	20.48	-4.3848	-4.1148	0.81543	-1.6802	32.772	-3.546
129.53	0.84349	51.226	-4.6419	0.54084	-1.8223	0.16513	-0.18242	0.043043	0.66022	-1.3176	3105.0	21.577	0.34695	82.53	-65.769	78.827	70.923	20.48	-4.3848	-4.1148	0.81543	-1.6802	32.772	-3.546
129.53	0.84851	51.236	-4.6411	0.53992	-1.8221	0.16487	-0.18524	0.039906	0.66022	-1.3176	3104.3	21.581	0.349	82.534	-65.921	78.831	70.923	20.48	-4.3848	-4.1148	0.81543	-1.6802	32.772	-3.546
129.53	0.85355	51.245	-4.6403	0.53898	-1.8219	0.16446	-0.18792	0.036744	0.66022	-1.3176	3103.6	21.584	0.35106	82.537	-66.07	78.835	70.923	20.48	-4.3848	-4.1148	0.81543	-1.6802	32.772	-3.546
129.54	0.85861	51.255	-4.6395	0.53804	-1.8217	0.1639	-0.19046	0.033561	0.66022	-1.3176	3102.9	21.588	0.35313	82.54	-66.216	78.839	70.923	20.48	-4.3848	-4.1148	0.81543	-1.6802	32.772	-3.546
129.54	0.86368	51.265	-4.6387	0.53708	-1.8215	0.16318	-0.19287	0.030359	0.66022	-1.3176	3102.2	21.591	0.3552	82.543	-66.359	78.842	70.923	20.48	-4.3848	-4.1148	0.81543	-1.6802	32.772	-3.546
129.54	0.86877	51.275	-4.6378	0.53611	-1.8214	0.16232	-0.19513	0.027139	0.66022	-1.3176	3101.5	21.595	0.35728	82.547	-66.498	78.846	70.923	20.48	-4.3848	-4.1148	0.81543	-1.6802	32.772	-3.546
129.54	0.87386	51.284	-4.637	0.53513	-1.8213	0.16131	-0.19725	0.023905	0.66022	-1.3176	3100.8	21.598	0.35936	82.55	-66.633	78.85	70.923	20.48	-4.3848	-4.1148	0.81543	-1.6802	32.772	-3.546
129.54	0.87896	51.294	-4.6362	0.53414	-1.8211	0.16015	-0.19923	0.020658	0.66022	-1.3176	3100.1	21.601	0.36144	82.553	-66.76	78.854	70.923	20.48	-4.3848	-4.1148	0.81543	-1.6802	32.772	-3.546
129.55	0.88406	51.303	-4.6354	0.53314	-1.8211	0.15885	-0.20107	0.017401	0.66022	-1.3176	3099.4	21.605	0.36353	82.556	-66.88	78.858	70.923	20.48	-4.3848	-4.1148	0.81543	-1.6802	32.772	-3.546
129.55	0.88916	51.313	-4.6346	0.53213	-1.821	0.1574	-0.20276	0.014135	0.66022	-1.3176	3098.7	21.608	0.36561	82.559	-66.99	78.862	70.923	20.48	-4.3848	-4.1148	0.81543	-1.6802	32.772	-3.546
129.55	0.89426	51.322	-4.6339	0.53111	-1.8209	0.15582	-0.20431	0.010865	0.66022	-1.3176	3098.0	21.611	0.36769	82.563	-67.087	78.866	70.923	20.48	-4.3848	-4.1148	0.81543	-1.6802	32.772	-3.546
129.55	0.89936	51.331	-4.6331	0.53008	-1.8209	0.15409	-0.20572	0.0075908	0.66022	-1.3176	3097.3	21.614	0.36978	82.566	-67.168	78.869	70.923	20.48	-4.3848	-4.1148	0.81543	-1.6802	32.772	-3.546
129.55	0.90445	51.341	-4.6323	0.52905	-1.8208	0.15222	-0.20698	0.0043157	0.66022	-1.3176	3096.6	21.618	0.37185	82.569	-67.23	78.873	70.923	20.48	-4.3848	-4.1148	0.81543	-1.6802	32.772	-3.546
129.56	0.90953	51.35	-4.6316	0.52802	-1.8208	0.15022	-0.2081	0.0010419	0.66022	-1.3176	3096.0	21.621	0.37393	82.572	-67.269	78.877	70.923	20.48	-4.3848	-4.1148	0.81543	-1.6802	32.772	-3.546
129.56	0.9146	51.359	-4.6308	0.52697	-1.8208	0.14808	-0.20907	-0.0022284	0.66022	-1.3176	3095.3	21.624	0.376	82.575	-67.283	78.881	70.923	20.48	-4.3848	-4.1148	0.81543	-1.6802	32.772	-3.546
129.56	0.91965	51.368	-4.6301	0.52592	-1.8208	0.14581	-0.2099	-0.005493	0.66022	-1.3176	3094.6	21.627	0.37806	82.578	-67.271	78.885	70.923	20.48	-4.3848	-4.1148	0.81543	-1.6802	32.772	-3.546
129.56	0.92468	51.377	-4.6294	0.52487	-1.8209	0.14341	-0.21058	-0.0087497	0.66022	-1.3176	3093.9	21.63	0.38012	82.581	-67.233	78.888	70.923	20.48	-4.3848	-4.1148	0.81543	-1.6802	32.772	-3.546
129.56	0.92969	51.385	-4.6286	0.52382	-1.8209	0.14089	-0.21112	-0.011996	0.66022	-1.3176	3093.2	21.633	0.38216	82.584	-67.172	78.892	70.923	20.48	-4.3848	-4.1148	0.81543	-1.6802	32.772	-3.546
129.57	0.93468	51.394	-4.6279	0.52276	-1.821	0.13824	-0.21151	-0.015231	0.66022	-1.3176	3092.5	21.636	0.3842	82.587	-67.09	78.896	70.923	20.48	-4.3848	-4.1148	0.81543	-1.6802	32.772	-3.546
129.57	0.93964	51.402	-4.6273	0.5217	-1.8211	0.13546	-0.21176	-0.018451	0.66022	-1.3176	3091.8	21.639	0.38622	82.59	-66.993	78.899	70.923	20.48	-4.3848	-4.1148	0.81543	-1.6802	32.772	-3.546
129.57	0.94456	51.411	-4.6266	0.52065	-1.8212	0.13257	-0.21187	-0.021654	0.66022	-1.3176	3091.1	21.642	0.38823	82.593	-66.882	78.903	70.923	20.48	-4.3848	-4.1148	0.81543	-1.6802	32.772	-3.546
129.57	0.94946	51.419	-4.6259	0.51959	-1.8213	0.12956	-0.21183	-0.024839	0.66022	-1.3176	3090.4	21.645	0.39023	82.596	-66.761	78.907	70.923	20.48	-4.3848	-4.1148	0.81543	-1.6802	32.772	-3.546
129.57	0.95432	51.427	-4.6253	0.51853	-1.8214	0.12644	-0.21166	-0.028003	0.66022	-1.3176	3089.7	21.648	0.39221	82.599	-66.632	78.91	70.923	20.48	-4.3848	-4.1148	0.81543	-1.6802	32.772	-3.546
129.58	0.95914	51.435	-4.6247	0.51747	-1.8216	0.12321	-0.21134	-0.031145	0.66022	-1.3176	3089.0	21.65	0.39418	82.602	-66.497	78.914	70.923	20.48	-4.3848	-4.1148	0.81543	-1.6802	32.772	-3.546
129.58	0.96391	51.443	-4.6241	0.51641	-1.8217	0.11986	-0.21088	-0.034262	0.66022	-1.3176	3088.3	21.653	0.39613	82.605	-66.357	78.917	70.923	20.48	-4.3848	-4.1148	0.81543	-1.6802	32.772	-3.546
129.58	0.96864	51.451	-4.6235	0.51536	-1.8219	0.11642	-0.21029	-0.037352	0.66022	-1.3176	3087.6	21.656	0.39806	82.608	-66.213	78.921	70.923	20.48	-4.3848	-4.1148	0.81543	-1.6802	32.772	-3.546
129.58	0.97332	51.458	-4.6229	0.51431	-1.8221	0.11287	-0.20956	-0.040414	0.66022	-1.3176	3086.9	21.658	0.39997	82.61	-66.066	78.925	70.923	20.48	-4.3848	-4.1148	0.81543	-1.6802	32.772	-3.546
129.59	0.97795	51.466	-4.6223	0.51327	-1.8223	0.10922	-0.20869	-0.043445	0.66022	-1.3176	3086.2	21.661	0.40186	82.613	-65.916	78.928	70.923	20.48	-4.3848	-4.1148	0.81543	-1.6802	32.772	-3.546
129.59	0.98253	51.473	-4.6218	0.51222	-1.8226	0.10548	-0.20768	-0.046444	0.66022	-1.3176	3085.5	21.663	0.40372	82.616	-65.765	78.932	70.923	20.48	-4.3848	-4.1148	0.81543	-1.6802	32.772	-3.546
129.59	0.98704	51.48	-4.6213	0.51119	-1.8228	0.10164	-0.20654	-0.049409	0.66022	-1.3176	3084.8	21.666	0.40557	82.619	-65.613	78.935	70.923	20.48	-4.3848	-4.1148	0.81543	-1.6802	32.772	-3.546
129.59	0.99149	51.487	-4.6208	0.51016	-1.823	0.097713	-0.20527	-0.052338	0.66022	-1.3176	3084.1	21.668	0.40738	82.621	-65.459	78.938	70.923	20.48	-4.3848	-4.1148	0.81543	-1.6802	32.772	-3.546
129.59	0.99588	51.494	-4.6203	0.50914	-1.8233	0.093701	-0.20387	-0.05523	0.66022	-1.3176	3083.4	21.67	0.40917	82.624	-65.305	78.942	70.923	20.48	-4.3848	-4.1148	0.81543	-1.6802	32.772	-3.546
129.6	1.0002	51.501	-4.6199	0.50812	-1.8236	0.089607	-0.20234	-0.058081	0.66022	-1.3176	3082.7	21.673	0.41093	82.627	-65.151	78.945	70.923	20.48	-4.3848	-4.1148	0.81543	-1.6802	32.772	-3.546
129.6	1.0045	51.508	-4.6194	0.50711	-1.8239	0.085433	-0.20068	-0.060892	0.66022	-1.3176	3082.0	21.675	0.41267	82.629	-64.996	78.949	70.923	20.48	-4.3848	-4.1148	0.81543	-1.6802	32.772	-3.546
129.6	1.0086	51.514	-4.619	0.50611	-1.8242	0.081184	-0.19889	-0.063661	0.66022	-1.3176	3081.3	21.677	0.41437	82.632	-64.841	78.952	70.923	20.48	-4.3848	-4.1148	0.81543	-1.6802	32.772	-3.546
129.6	1.0127	51.52	-4.6186	0.50512	-1.8245	0.076863	-0.19698	-0.066384	0.66022	-1.3176	3080.6	21.679	0.41604	82.635	-64.686	78.955	70.923	20.48	-4.3848	-4.1148	0.81543	-1.6802	32.772	-3.546
129.6	1.0167	51.526	-4.6182	0.50414	-1.8249	0.072472	-0.19495	-0.069062	0.66022	-1.3176	3079.9	21.681	0.41767	82.637	-64.531	78.958	70.923	20.48	-4.3848	-4.1148	0.81543	-1.6802	32.772	-3.546
129.61	1.0207	51.532	-4.6179	0.50318	-1.8252	0.068017	-0.1928	-0.071693	0.66022	-1.3176	3079.2	21.683	0.41928	82.64	-64.376	78.962	70.923	20.48	-4.3848	-4.1148	0.81543	-1.6802	32.772	-3.546
129.61	1.0245	51.538	-4.6175	0.50222	-1.8256	0.0635	-0.19053	-0.074275	0.66022	-1.3176	3078.5	21.685	0.42084	82.642	-64.221	78.965	70.923	20.48	-4.3848	-4.1148	0.81543	-1.6802	32.772	-3.546
129.61	1.0283	51.544	-4.6172	0.50127	-1.826	0.058925	-0.18814	-0.076807	0.66022	-1.3176	3077.8	21.687	0.42237	82.645	-64.067	78.968	70.923	20.48	-4.3848	-4.1148	0.81543	-1.6802	32.772	-3.546
129.61	1.0319	51.549	-4.617	0.50034	-1.8264	0.054296	-0.18564	-0.079287	0.66022	-1.3176	3077.1	21.688	0.42386	82.647	-63.914	78.971	70.923	20.48	-4.3848	-4.1148	0.81543	-1.6802	32.772	-3.546
129.62	1.0355	51.554	-4.6167	0.49941	-1.8268	0.049616	-0.18302	-0.081714	0.66022	-1.3176	3076.5	21.69	0.42531	82.65	-63.761	78.974	70.923	20.48	-4.3848	-4.1148	0.81543	-1.6802	32.772	-3.546
129.62	1.0389	51.559	-4.6165	0.49851	-1.8272	0.044889	-0.1803	-0.084086	0.66022	-1.3176	3075.8	21.692	0.42672	82.652	-63.609	78.977	70.923	20.48	-4.3848	-4.1148	0.81543	-1.6802	32.772	-3.546
129.62	1.0423	51.564	-4.6163	0.49761	-1.8276	0.040118	-0.17746	-0.086403	0.66022	-1.3176	3075.1	21.693	0.42809	82.654	-63.457	78.98	70.923	20.48	-4.3848	-4.1148	0.81543	-1.6802	32.772	-3.546
129.62	1.0456	51.569	-4.6161	0.49673	-1.828	0.035308	-0.17453	-0.088664	0.66022	-1.3176	3074.4	21.695	0.42941	82.657	-63.306	78.984	70.923	20.48	-4.3848	-4.1148	0.81543	-1.6802	32.772	-3.546
129.63	1.0487	51.573	-4.6159	0.49587	-1.8285	0.030461	-0.17148	-0.090866	0.66022	-1.3176	3073.7	21.696	0.43069	82.659	-63.156	78.987	70.923	20.48	-4.3848	-4.1148	0.81543	-1.6802	32.772	-3.546
129.63	1.0517	51.578	-4.6158	0.49502	-1.8289	0.025582	-0.16834	-0.093009	0.66022	-1.3176	3073.0	21.697	0.43193	82.661	-63.006	78.99	70.923	20.48	-4.3848	-4.1148	0.81543	-1.6802	32.772	-3.546
129.63	1.0547	51.582	-4.6156	0.49418	-1.8294	0.020674	-0.1651	-0.095093	0.66022	-1.3176	3072.3	21.698	0.43311	82.663	-62.858	78.992	70.923	20.48	-4.3848	-4.1148	0.81543	-1.6802	32.772	-3.546
129.63	1.0575	51.586	-4.6156	0.49337	-1.8299	0.015741	-0.16176	-0.097115	0.66022	-1.3176	3071.6	21.7	0.43425	82.666	-62.71	78.995	70.923	20.48	-4.3848	-4.1148	0.81543	-1.6802	32.772	-3.546
129.63	1.0601	51.589	-4.6155	0.49257	-1.8304	0.010786	-0.15832	-0.099074	0.66022	-1.3176	3070.9	21.701	0.43534	82.668	-62.563	78.998	70.923	20.48	-4.3848	-4.1148	0.81543	-1.6802	32.772	-3.546
129.64	1.0627	51.593	-4.6154	0.49178	-1.8309	0.0058137	-0.1548	-0.10097	0.66022	-1.3176	3070.2	21.702	0.43638	82.67	-62.417	79.001	70.923	20.48	-4.3848	-4.1148	0.81543	-1.6802	32.772	-3.546
129.64	1.0651	51.596	-4.6154	0.49102	-1.8314	0.00082658	-0.15118	-0.1028	0.66022	-1.3176	3069.5	21.703	0.43737	82.672	-62.273	79.004	70.923	20.48	-4.3848	-4.1148	0.81543	-1.6802	32.772	-3.546
129.64	1.0674	51.6	-4.6154	0.49027	-1.8319	-0.0041713	-0.14748	-0.10457	0.66022	-1.3176	3068.8	21.703	0.4383	82.674	-62.129	79.007	70.923	20.48	-4.3848	-4.1148	0.81543	-1.6802	32.772	-3.546
129.64	1.0696	51.603	-4.6155	0.48954	-1.8324	-0.0091764	-0.1437	-0.10627	0.66022	-1.3176	3068.1	21.704	0.43918	82.676	-61.986	79.01	70.923	20.48	-4.3848	-4.1148	0.81543	-1.6802	32.772	-3.546
129.65	1.0716	51.605	-4.6155	0.48883	-1.833	-0.014185	-0.13983	-0.10791	0.66022	-1.3176	3067.4	21.705	0.44001	82.678	-61.845	79.012	70.923	20.48	-4.3848	-4.1148	0.81543	-1.6802	32.772	-3.546
129.65	1.0735	51.608	-4.6156	0.48814	-1.8335	-0.019194	-0.13589	-0.10948	0.66022	-1.3176	3066.7	21.705	0.44078	82.68	-61.704	79.015	70.923	20.48	-4.3848	-4.1148	0.81543	-1.6802	32.772	-3.546
129.65	1.0753	51.61	-4.6157	0.48748	-1.8341	-0.024199	-0.13186	-0.11098	0.66022	-1.3176	3066.0	21.706	0.4415	82.682	-61.565	79.018	70.923	20.48	-4.3848	-4.1148	0.81543	-1.6802	32.772	-3.546
129.65	1.0769	51.613	-4.6159	0.48683	-1.8346	-0.029198	-0.12777	-0.11241	0.66022	-1.3176	3065.3	21.706	0.44215	82.684	-61.427	79.02	70.923	20.48	-4.3848	-4.1148	0.81543	-1.6802	32.772	-3.546
129.66	1.0784	51.615	-4.616	0.4862	-1.8352	-0.034186	-0.1236	-0.11377	0.66022	-1.3176	3064.7	21.707	0.44275	82.686	-61.29	79.023	70.923	20.48	-4.3848	-4.1148	0.81543	-1.6802	32.772	-3.546
129.66	1.0798	51.617	-4.6162	0.48559	-1.8358	-0.039161	-0.11937	-0.11506	0.66022	-1.3176	3064.0	21.707	0.44329	82.688	-61.154	79.026	70.923	20.48	-4.3848	-4.1148	0.81543	-1.6802	32.772	-3.546
129.66	1.0809	51.618	-4.6164	0.485	-1.8363	-0.044118	-0.11506	-0.11628	0.66022	-1.3176	3063.3	21.707	0.44377	82.69	-61.02	79.028	70.923	20.48	-4.3848	-4.1148	0.81543	-1.6802	32.772	-3.546
129.67	1.082	51.62	-4.6166	0.48444	-1.8369	-0.049056	-0.1107	-0.11743	0.66022	-1.3176	3062.6	21.708	0.44419	82.691	-60.887	79.031	70.923	20.48	-4.3848	-4.1148	0.81543	-1.6802	32.772	-3.546
129.67	1.0829	51.621	-4.6169	0.4839	-1.8375	-0.053969	-0.10628	-0.11851	0.66022	-1.3176	3061.9	21.708	0.44455	82.693	-60.755	79.033	70.923	20.48	-4.3848	-4.1148	0.81543	-1.6802	32.772	-3.546
129.67	1.0836	51.622	-4.6172	0.48338	-1.8381	-0.058843	-0.10179	-0.11952	0.66022	-1.3176	3061.2	21.708	0.44484	82.695	-60.624	79.036	70.923	20.48	-4.3848	-4.1148	0.81543	-1.6802	32.772	-3.546
129.67	1.0842	51.623	-4.6175	0.48288	-1.8387	-0.062522	-0.097231	-0.12037	0.66022	-1.3176	3060.5	21.708	0.44507	82.697	-60.495	79.038	70.923	20.48	-4.3848	-4.1148	0.81543	-1.6802	32.772	-3.546
129.68	1.0846	51.624	-4.6178	0.4824	-1.8393	-0.066176	-0.092628	-0.12114	0.66022	-1.3176	3059.8	21.707	0.44524	82.698	-60.368	79.04	70.923	20.48	-4.3848	-4.1148	0.81543	-1.6802	32.772	-3.546
129.68	1.0849	51.624	-4.6181	0.48195	-1.8399	-0.069801	-0.087987	-0.12185	0.66022	-1.3176	3059.1	21.707	0.44535	82.7	-60.241	79.043	70.923	20.48	-4.3848	-4.1148	0.81543	-1.6802	32.772	-3.546
129.68	1.085	51.625	-4.6185	0.48153	-1.8405	-0.073396	-0.08331	-0.12249	0.66022	-1.3176	3058.4	21.707	0.44539	82.701	-60.116	79.045	70.923	20.48	-4.3848	-4.1148	0.81543	-1.6802	32.772	-3.546
129.68	1.085	51.625	-4.6189	0.48112	-1.8412	-0.076959	-0.078601	-0.12305	0.66022	-1.3176	3057.7	21.707	0.44537	82.703	-59.993	79.048	70.923	20.48	-4.3848	-4.1148	0.81543	-1.6802	32.772	-3.546
129.69	1.0848	51.625	-4.6193	0.48074	-1.8418	-0.080487	-0.073861	-0.12355	0.66022	-1.3176	3057.0	21.706	0.44528	82.705	-59.871	79.05	70.923	20.48	-4.3848	-4.1148	0.81543	-1.6802	32.772	-3.546
129.69	1.0845	51.625	-4.6197	0.48038	-1.8424	-0.083979	-0.069094	-0.12397	0.66022	-1.3176	3056.4	21.706	0.44513	82.706	-59.75	79.052	70.923	20.48	-4.3848	-4.1148	0.81543	-1.6802	32.772	-3.546
129.69	1.084	51.624	-4.6201	0.48005	-1.843	-0.087432	-0.064302	-0.12432	0.66022	-1.3176	3055.7	21.705	0.44492	82.708	-59.631	79.054	70.923	20.48	-4.3848	-4.1148	0.81543	-1.6802	32.772	-3.546
129.7	1.0833	51.624	-4.6206	0.47974	-1.8436	-0.090845	-0.059487	-0.12461	0.66022	-1.3176	3055.0	21.704	0.44465	82.709	-59.514	79.057	70.923	20.48	-4.3848	-4.1148	0.81543	-1.6802	32.772	-3.546
129.7	1.0825	51.623	-4.621	0.47945	-1.8443	-0.094215	-0.054651	-0.12482	0.66022	-1.3176	3054.3	21.704	0.44431	82.711	-59.398	79.059	70.923	20.48	-4.3848	-4.1148	0.81543	-1.6802	32.772	-3.546
129.7	1.0816	51.622	-4.6215	0.47919	-1.8449	-0.09754	-0.049799	-0.12496	0.66022	-1.3176	3053.6	21.703	0.4439	82.712	-59.283	79.061	70.923	20.48	-4.3848	-4.1148	0.81543	-1.6802	32.772	-3.546
129.7	1.0805	51.621	-4.622	0.47896	-1.8455	-0.10082	-0.044931	-0.12503	0.66022	-1.3176	3052.9	21.702	0.44344	82.713	-59.17	79.063	70.923	20.48	-4.3848	-4.1148	0.81543	-1.6802	32.772	-3.546
129.71	1.0792	51.619	-4.6225	0.47874	-1.8461	-0.10405	-0.040051	-0.12503	0.66022	-1.3176	3052.2	21.701	0.44291	82.715	-59.059	79.065	70.923	20.48	-4.3848	-4.1148	0.81543	-1.6802	32.772	-3.546
129.71	1.0778	51.618	-4.623	0.47855	-1.8468	-0.10723	-0.035161	-0.12497	0.66022	-1.3176	3051.5	21.7	0.44233	82.716	-58.949	79.067	70.923	20.48	-4.3848	-4.1148	0.81543	-1.6802	32.772	-3.546
129.71	1.0762	51.616	-4.6236	0.47839	-1.8474	-0.11036	-0.030263	-0.12483	0.66022	-1.3176	3050.8	21.699	0.44168	82.717	-58.841	79.069	70.923	20.48	-4.3848	-4.1148	0.81543	-1.6802	32.772	-3.546
129.72	1.0745	51.614	-4.6241	0.47825	-1.848	-0.11343	-0.02536	-0.12463	0.66022	-1.3176	3050.2	21.698	0.44097	82.719	-58.735	79.071	70.923	20.48	-4.3848	-4.1148	0.81543	-1.6802	32.772	-3.546
129.72	1.0726	51.612	-4.6247	0.47814	-1.8486	-0.11645	-0.020455	-0.12435	0.66022	-1.3176	3049.5	21.696	0.44019	82.72	-58.63	79.073	70.923	20.48	-4.3848	-4.1148	0.81543	-1.6802	32.772	-3.546
129.72	1.0706	51.61	-4.6253	0.47805	-1.8492	-0.11941	-0.01555	-0.12401	0.66022	-1.3176	3048.8	21.695	0.43936	82.721	-58.527	79.075	70.923	20.48	-4.3848	-4.1148	0.81543	-1.6802	32.772	-3.546
129.73	1.0685	51.608	-4.6259	0.47798	-1.8499	-0.12232	-0.010648	-0.1236	0.66022	-1.3176	3048.1	21.694	0.43847	82.722	-58.426	79.077	70.923	20.48	-4.3848	-4.1148	0.81543	-1.6802	32.772	-3.546
129.73	1.0662	51.605	-4.6265	0.47794	-1.8505	-0.12516	-0.0057507	-0.12312	0.66022	-1.3176	3047.4	21.692	0.43752	82.723	-58.326	79.079	70.923	20.48	-4.3848	-4.1148	0.81543	-1.6802	32.772	-3.546
129.73	1.0637	51.602	-4.6272	0.47792	-1.8511	-0.12794	-0.00086082	-0.12257	0.66022	-1.3176	3046.7	21.691	0.43652	82.725	-58.228	79.081	70.923	20.48	-4.3848	-4.1148	0.81543	-1.6802	32.772	-3.546
129.74	1.0611	51.6	-4.6278	0.47793	-1.8517	-0.13066	0.0040191	-0.12196	0.66022	-1.3176	3046.0	21.689	0.43545	82.726	-58.132	79.083	70.923	20.48	-4.3848	-4.1148	0.81543	-1.6802	32.772	-3.546
129.74	1.0584	51.597	-4.6285	0.47796	-1.8523	-0.13332	0.0088866	-0.12128	0.66022	-1.3176	3045.3	21.687	0.43433	82.727	-58.038	79.085	70.923	20.48	-4.3848	-4.1148	0.81543	-1.6802	32.772	-3.546
129.74	1.0556	51.593	-4.6291	0.47802	-1.8529	-0.13591	0.013739	-0.12054	0.66022	-1.3176	3044.7	21.686	0.43316	82.728	-57.945	79.087	70.923	20.48	-4.3848	-4.1148	0.81543	-1.6802	32.772	-3.546
129.75	1.0526	51.59	-4.6298	0.4781	-1.8535	-0.13843	0.018574	-0.11973	0.66022	-1.3176	3044.0	21.684	0.43193	82.729	-57.854	79.088	70.923	20.48	-4.3848	-4.1148	0.81543	-1.6802	32.772	-3.546
129.75	1.0495	51.586	-4.6305	0.47821	-1.8541	-0.14088	0.02339	-0.11885	0.66022	-1.3176	3043.3	21.682	0.43064	82.73	-57.765	79.09	70.923	20.48	-4.3848	-4.1148	0.81543	-1.6802	32.772	-3.546
129.75	1.0462	51.583	-4.6312	0.47834	-1.8547	-0.14326	0.028183	-0.11792	0.66022	-1.3176	3042.6	21.68	0.42931	82.731	-57.678	79.092	70.923	20.48	-4.3848	-4.1148	0.81543	-1.6802	32.772	-3.546
129.76	1.0429	51.579	-4.632	0.47849	-1.8553	-0.14557	0.032952	-0.11692	0.66022	-1.3176	3041.9	21.678	0.42792	82.732	-57.592	79.094	70.923	20.48	-4.3848	-4.1148	0.81543	-1.6802	32.772	-3.546
129.76	1.0394	51.575	-4.6327	0.47867	-1.8559	-0.14781	0.037693	-0.11585	0.66022	-1.3176	3041.2	21.676	0.42648	82.733	-57.508	79.096	70.923	20.48	-4.3848	-4.1148	0.81543	-1.6802	32.772	-3.546
129.76	1.0358	51.571	-4.6334	0.47887	-1.8565	-0.14998	0.042405	-0.11473	0.66022	-1.3176	3040.5	21.674	0.42499	82.734	-57.427	79.097	70.923	20.48	-4.3848	-4.1148	0.81543	-1.6802	32.772	-3.546
129.77	1.032	51.566	-4.6342	0.47909	-1.857	-0.15207	0.047085	-0.11354	0.66022	-1.3176	3039.9	21.672	0.42345	82.735	-57.347	79.099	70.923	20.48	-4.3848	-4.1148	0.81543	-1.6802	32.772	-3.546
129.77	1.0282	51.562	-4.635	0.47934	-1.8576	-0.15408	0.051731	-0.11229	0.66022	-1.3176	3039.2	21.67	0.42187	82.736	-57.269	79.101	70.923	20.48	-4.3848	-4.1148	0.81543	-1.6802	32.772	-3.546
129.77	1.0242	51.557	-4.6357	0.47961	-1.8581	-0.15602	0.056341	-0.11099	0.66022	-1.3176	3038.5	21.667	0.42024	82.737	-57.192	79.102	70.923	20.48	-4.3848	-4.1148	0.81543	-1.6802	32.772	-3.546
129.78	1.0201	51.553	-4.6365	0.4799	-1.8587	-0.15789	0.060911	-0.10962	0.66022	-1.3176	3037.8	21.665	0.41856	82.738	-57.118	79.104	70.923	20.48	-4.3848	-4.1148	0.81543	-1.6802	32.772	-3.546
129.78	1.016	51.548	-4.6373	0.48022	-1.8592	-0.15967	0.06544	-0.1082	0.66022	-1.3176	3037.1	21.663	0.41685	82.738	-57.046	79.106	70.923	20.48	-4.3848	-4.1148	0.81543	-1.6802	32.772	-3.546
129.78	1.0117	51.543	-4.6381	0.48055	-1.8598	-0.16137	0.069925	-0.10672	0.66022	-1.3176	3036.4	21.66	0.41509	82.739	-56.975	79.107	70.923	20.48	-4.3848	-4.1148	0.81543	-1.6802	32.772	-3.546
129.79	1.0073	51.538	-4.6389	0.48092	-1.8603	-0.163	0.074364	-0.10518	0.66022	-1.3176	3035.7	21.658	0.41329	82.74	-56.906	79.109	70.923	20.48	-4.3848	-4.1148	0.81543	-1.6802	32.772	-3.546
129.79	1.0028	51.533	-4.6397	0.4813	-1.8608	-0.16454	0.078755	-0.10359	0.66022	-1.3176	3035.1	21.655	0.41145	82.741	-56.84	79.11	70.923	20.48	-4.3848	-4.1148	0.81543	-1.6802	32.772	-3.546
129.79	0.99827	51.527	-4.6406	0.4817	-1.8613	-0.166	0.083095	-0.10194	0.66022	-1.3176	3034.4	21.653	0.40957	82.742	-56.775	79.112	70.923	20.48	-4.3848	-4.1148	0.81543	-1.6802	32.772	-3.546
129.8	0.99361	51.522	-4.6414	0.48213	-1.8619	-0.16738	0.087382	-0.10025	0.66022	-1.3176	3033.7	21.65	0.40766	82.743	-56.712	79.114	70.923	20.48	-4.3848	-4.1148	0.81543	-1.6802	32.772	-3.546
129.8	0.98887	51.516	-4.6422	0.48258	-1.8623	-0.16868	0.091614	-0.098494	0.66021	-1.3176	3033.0	21.647	0.40571	82.743	-56.651	79.115	70.923	20.48	-4.3848	-4.1148	0.81543	-1.6802	32.772	-3.546
129.81	0.98405	51.51	-4.6431	0.48304	-1.8628	-0.16989	0.095789	-0.096691	0.66021	-1.3176	3032.3	21.645	0.40373	82.744	-56.592	79.117	70.923	20.48	-4.3848	-4.1148	0.81543	-1.6802	32.772	-3.546
129.81	0.97915	51.504	-4.6439	0.48353	-1.8633	-0.17102	0.099904	-0.094838	0.66021	-1.3176	3031.6	21.642	0.40171	82.745	-56.535	79.118	70.923	20.48	-4.3848	-4.1148	0.81543	-1.6802	32.772	-3.546
129.81	0.97418	51.499	-4.6448	0.48404	-1.8638	-0.17207	0.10396	-0.092936	0.66021	-1.3176	3031.0	21.639	0.39967	82.746	-56.48	79.12	70.923	20.48	-4.3848	-4.1148	0.81543	-1.6802	32.772	-3.546
129.82	0.96914	51.493	-4.6457	0.48457	-1.8642	-0.17303	0.10795	-0.090986	0.66021	-1.3176	3030.3	21.636	0.3976	82.746	-56.427	79.121	70.923	20.48	-4.3848	-4.1148	0.81543	-1.6802	32.772	-3.546
129.82	0.96403	51.486	-4.6465	0.48512	-1.8647	-0.1739	0.11187	-0.088989	0.66021	-1.3176	3029.6	21.633	0.3955	82.747	-56.376	79.123	70.923	20.48	-4.3848	-4.1148	0.81543	-1.6802	32.772	-3.546
129.82	0.95886	51.48	-4.6474	0.48569	-1.8651	-0.17469	0.11572	-0.086946	0.66021	-1.3176	3028.9	21.63	0.39337	82.748	-56.327	79.124	70.923	20.48	-4.3848	-4.1148	0.81543	-1.6802	32.772	-3.546
129.83	0.95363	51.474	-4.6483	0.48628	-1.8656	-0.17539	0.11951	-0.084858	0.66021	-1.3176	3028.2	21.627	0.39123	82.748	-56.28	79.126	70.923	20.48	-4.3848	-4.1148	0.81543	-1.6802	32.772	-3.546
129.83	0.94835	51.467	-4.6491	0.48689	-1.866	-0.17601	0.12322	-0.082727	0.66021	-1.3176	3027.5	21.624	0.38906	82.749	-56.235	79.127	70.923	20.48	-4.3848	-4.1148	0.81543	-1.6802	32.772	-3.546
129.84	0.94302	51.461	-4.65	0.48751	-1.8664	-0.17654	0.12685	-0.080554	0.66021	-1.3176	3026.9	21.621	0.38686	82.75	-56.192	79.129	70.923	20.48	-4.3848	-4.1148	0.81543	-1.6802	32.772	-3.546
129.84	0.93765	51.454	-4.6509	0.48816	-1.8668	-0.17698	0.13041	-0.07834	0.66021	-1.3176	3026.2	21.618	0.38466	82.751	-56.151	79.13	70.923	20.48	-4.3848	-4.1148	0.81543	-1.6802	32.772	-3.546
129.84	0.93223	51.448	-4.6518	0.48882	-1.8672	-0.17734	0.13389	-0.076087	0.66021	-1.3176	3025.5	21.615	0.38243	82.751	-56.112	79.132	70.923	20.48	-4.3848	-4.1148	0.81543	-1.6802	32.772	-3.546
129.85	0.92677	51.441	-4.6527	0.48949	-1.8675	-0.1776	0.13729	-0.073795	0.66021	-1.3176	3024.8	21.612	0.38019	82.752	-56.075	79.133	70.923	20.48	-4.3848	-4.1148	0.81543	-1.6802	32.772	-3.546
129.85	0.92129	51.434	-4.6536	0.49019	-1.8679	-0.17779	0.14061	-0.071465	0.66021	-1.3176	3024.1	21.609	0.37794	82.753	-56.041	79.135	70.923	20.48	-4.3848	-4.1148	0.81543	-1.6802	32.772	-3.546
129.86	0.91577	51.427	-4.6545	0.4909	-1.8683	-0.17788	0.14384	-0.069101	0.66021	-1.3176	3023.4	21.605	0.37567	82.753	-56.008	79.136	70.923	20.48	-4.3848	-4.1148	0.81543	-1.6802	32.772	-3.546
129.86	0.91023	51.421	-4.6554	0.49163	-1.8686	-0.17789	0.14699	-0.066702	0.66021	-1.3176	3022.8	21.602	0.37339	82.754	-55.977	79.138	70.923	20.48	-4.3848	-4.1148	0.81543	-1.6802	32.772	-3.546
129.86	0.90467	51.414	-4.6562	0.49237	-1.8689	-0.17781	0.15004	-0.06427	0.66021	-1.3176	3022.1	21.599	0.37111	82.755	-55.948	79.139	70.923	20.48	-4.3848	-4.1148	0.81543	-1.6802	32.772	-3.546
129.87	0.89909	51.407	-4.6571	0.49313	-1.8692	-0.17764	0.15301	-0.061806	0.66021	-1.3176	3021.4	21.596	0.36882	82.755	-55.921	79.14	70.923	20.48	-4.3848	-4.1148	0.81543	-1.6802	32.772	-3.546
129.87	0.8935	51.4	-4.658	0.4939	-1.8695	-0.17739	0.15588	-0.059312	0.66021	-1.3176	3020.7	21.592	0.36652	82.756	-55.896	79.142	70.923	20.48	-4.3848	-4.1148	0.81543	-1.6802	32.772	-3.546
129.88	0.88791	51.393	-4.6589	0.49469	-1.8698	-0.17705	0.15866	-0.05679	0.66021	-1.3176	3020.0	21.589	0.36422	82.757	-55.874	79.143	70.923	20.48	-4.3848	-4.1148	0.81543	-1.6802	32.772	-3.546
129.88	0.88231	51.386	-4.6598	0.49549	-1.8701	-0.17662	0.16135	-0.05424	0.66021	-1.3176	3019.4	21.586	0.36192	82.757	-55.853	79.145	70.923	20.48	-4.3848	-4.1148	0.81543	-1.6802	32.772	-3.546
129.88	0.87671	51.378	-4.6607	0.4963	-1.8704	-0.17611	0.16394	-0.051665	0.66021	-1.3176	3018.7	21.582	0.35962	82.758	-55.834	79.146	70.923	20.48	-4.3848	-4.1148	0.81543	-1.6802	32.772	-3.546
129.89	0.87112	51.371	-4.6616	0.49713	-1.8706	-0.17551	0.16642	-0.049065	0.66021	-1.3176	3018.0	21.579	0.35733	82.759	-55.817	79.148	70.923	20.48	-4.3848	-4.1148	0.81543	-1.6802	32.772	-3.546
129.89	0.86553	51.364	-4.6624	0.49796	-1.8709	-0.17482	0.16881	-0.046443	0.66021	-1.3176	3017.3	21.576	0.35503	82.759	-55.803	79.149	70.923	20.48	-4.3848	-4.1148	0.81543	-1.6802	32.772	-3.546
129.9	0.85996	51.357	-4.6633	0.49881	-1.8711	-0.17405	0.1711	-0.043799	0.66021	-1.3176	3016.6	21.572	0.35275	82.76	-55.79	79.151	70.923	20.48	-4.3848	-4.1148	0.81543	-1.6802	32.772	-3.546
129.9	0.85441	51.35	-4.6642	0.49967	-1.8713	-0.1732	0.17328	-0.041136	0.66021	-1.3176	3015.9	21.569	0.35046	82.761	-55.78	79.152	70.923	20.48	-4.3848	-4.1148	0.81543	-1.6802	32.772	-3.546
129.9	0.84887	51.343	-4.665	0.50055	-1.8715	-0.17226	0.17536	-0.038455	0.66021	-1.3176	3015.3	21.566	0.34819	82.762	-55.771	79.154	70.923	20.48	-4.3848	-4.1148	0.81543	-1.6802	32.772	-3.546
129.91	0.84337	51.336	-4.6659	0.50143	-1.8717	-0.17124	0.17733	-0.035757	0.66021	-1.3176	3014.6	21.562	0.34593	82.762	-55.765	79.155	70.923	20.48	-4.3848	-4.1148	0.81543	-1.6802	32.772	-3.546
129.91	0.83789	51.329	-4.6667	0.50232	-1.8719	-0.17014	0.17919	-0.033044	0.66021	-1.3176	3013.9	21.559	0.34368	82.763	-55.76	79.157	70.923	20.48	-4.3848	-4.1148	0.81543	-1.6802	32.772	-3.546
129.92	0.83244	51.322	-4.6676	0.50322	-1.872	-0.16895	0.18095	-0.030318	0.66021	-1.3176	3013.2	21.556	0.34144	82.764	-55.758	79.158	70.923	20.48	-4.3848	-4.1148	0.81543	-1.6802	32.772	-3.546
129.92	0.82704	51.314	-4.6684	0.50413	-1.8722	-0.16768	0.18259	-0.027581	0.66021	-1.3176	3012.5	21.552	0.33922	82.764	-55.758	79.16	70.923	20.48	-4.3848	-4.1148	0.81543	-1.6802	32.772	-3.546
129.92	0.82167	51.307	-4.6693	0.50505	-1.8723	-0.16634	0.18413	-0.024833	0.66021	-1.3176	3011.9	21.549	0.33702	82.765	-55.759	79.161	70.923	20.48	-4.3848	-4.1148	0.81543	-1.6802	32.772	-3.546
129.93	0.81635	51.3	-4.6701	0.50597	-1.8724	-0.16491	0.18555	-0.022077	0.66021	-1.3176	3011.2	21.546	0.33483	82.766	-55.763	79.163	70.923	20.48	-4.3848	-4.1148	0.81543	-1.6802	32.772	-3.546
129.93	0.81108	51.293	-4.6709	0.5069	-1.8725	-0.1634	0.18686	-0.019315	0.66021	-1.3176	3010.5	21.543	0.33267	82.767	-55.769	79.164	70.923	20.48	-4.3848	-4.1148	0.81543	-1.6802	32.772	-3.546
129.94	0.80585	51.286	-4.6717	0.50784	-1.8726	-0.16181	0.18805	-0.016547	0.66021	-1.3176	3009.8	21.539	0.33052	82.767	-55.776	79.166	70.923	20.48	-4.3848	-4.1148	0.81543	-1.6802	32.772	-3.546
129.94	0.80069	51.28	-4.6725	0.50878	-1.8727	-0.16015	0.18913	-0.013776	0.66021	-1.3176	3009.1	21.536	0.3284	82.768	-55.786	79.167	70.923	20.48	-4.3848	-4.1148	0.81543	-1.6802	32.772	-3.546
129.95	0.79558	51.273	-4.6733	0.50973	-1.8727	-0.15841	0.19009	-0.011003	0.66021	-1.3176	3008.5	21.533	0.3263	82.769	-55.798	79.169	70.923	20.48	-4.3848	-4.1148	0.81543	-1.6802	32.772	-3.546
129.95	0.79054	51.266	-4.6741	0.51068	-1.8728	-0.15659	0.19094	-0.0082305	0.66021	-1.3176	3007.8	21.53	0.32423	82.77	-55.811	79.17	70.923	20.48	-4.3848	-4.1148	0.81543	-1.6802	32.772	-3.546
129.95	0.78556	51.259	-4.6749	0.51164	-1.8728	-0.1547	0.19167	-0.0054596	0.66021	-1.3176	3007.1	21.526	0.32218	82.771	-55.827	79.172	70.923	20.48	-4.3848	-4.1148	0.81543	-1.6802	32.772	-3.546
129.96	0.78065	51.253	-4.6757	0.5126	-1.8729	-0.15274	0.19228	-0.0026921	0.66021	-1.3176	3006.4	21.523	0.32017	82.771	-55.845	79.173	70.923	20.48	-4.3848	-4.1148	0.81543	-1.6802	32.772	-3.546
129.96	0.77581	51.246	-4.6764	0.51356	-1.8729	-0.1507	0.19277	7.0319e-05	0.66021	-1.3176	3005.7	21.52	0.31818	82.772	-55.865	79.175	70.923	20.48	-4.3848	-4.1148	0.81543	-1.6802	32.772	-3.546
129.97	0.77104	51.24	-4.6772	0.51453	-1.8728	-0.1486	0.19314	0.0028259	0.66021	-1.3176	3005.0	21.517	0.31622	82.773	-55.886	79.177	70.923	20.48	-4.3848	-4.1148	0.81543	-1.6802	32.772	-3.546
129.97	0.76636	51.233	-4.6779	0.51549	-1.8728	-0.14642	0.19339	0.0055728	0.66021	-1.3176	3004.4	21.514	0.3143	82.774	-55.91	79.178	70.923	20.48	-4.3848	-4.1148	0.81543	-1.6802	32.772	-3.546
129.97	0.76175	51.227	-4.6786	0.51646	-1.8728	-0.14417	0.19352	0.0083095	0.66021	-1.3176	3003.7	21.511	0.31241	82.775	-55.935	79.18	70.923	20.48	-4.3848	-4.1148	0.81543	-1.6802	32.772	-3.546
129.98	0.75723	51.221	-4.6794	0.51743	-1.8727	-0.14186	0.19354	0.011034	0.66021	-1.3176	3003.0	21.508	0.31055	82.776	-55.963	79.182	70.923	20.48	-4.3848	-4.1148	0.81543	-1.6802	32.772	-3.546
129.98	0.7528	51.215	-4.6801	0.51839	-1.8727	-0.13948	0.19343	0.013745	0.66021	-1.3176	3002.3	21.505	0.30873	82.777	-55.992	79.183	70.923	20.48	-4.3848	-4.1148	0.81543	-1.6802	32.772	-3.546
129.99	0.74846	51.209	-4.6807	0.51936	-1.8726	-0.13703	0.1932	0.016441	0.66021	-1.3176	3001.6	21.502	0.30694	82.778	-56.024	79.185	70.923	20.48	-4.3848	-4.1148	0.81543	-1.6802	32.772	-3.546
129.99	0.7442	51.203	-4.6814	0.52033	-1.8725	-0.13453	0.19285	0.019119	0.66021	-1.3176	3001.0	21.499	0.30519	82.778	-56.057	79.187	70.923	20.48	-4.3848	-4.1148	0.81543	-1.6802	32.772	-3.546
129.99	0.74004	51.197	-4.6821	0.52129	-1.8724	-0.13196	0.19239	0.021779	0.66021	-1.3176	3000.3	21.496	0.30349	82.779	-56.093	79.188	70.923	20.48	-4.3848	-4.1148	0.81543	-1.6802	32.772	-3.546
130.0	0.73598	51.191	-4.6827	0.52225	-1.8723	-0.12933	0.1918	0.024418	0.66021	-1.3176	2999.6	21.494	0.30182	82.78	-56.13	79.19	70.923	20.48	-4.3848	-4.1148	0.81543	-1.6802	32.772	-3.546
130.0	0.73202	51.186	-4.6834	0.52321	-1.8722	-0.12664	0.19109	0.027035	0.66021	-1.3176	2998.9	21.491	0.30019	82.781	-56.169	79.192	70.923	20.48	-4.3848	-4.1148	0.81543	-1.6802	32.772	-3.546
130.01	0.72815	51.18	-4.684	0.52416	-1.872	-0.12389	0.19026	0.029628	0.66021	-1.3176	2998.2	21.488	0.2986	82.782	-56.21	79.194	70.923	20.48	-4.3848	-4.1148	0.81543	-1.6802	32.772	-3.546
130.01	0.72439	51.175	-4.6846	0.52511	-1.8719	-0.12109	0.18931	0.032196	0.66021	-1.3176	2997.5	21.486	0.29705	82.783	-56.253	79.195	70.923	20.48	-4.3848	-4.1148	0.81543	-1.6802	32.772	-3.546
130.01	0.72074	51.17	-4.6852	0.52605	-1.8717	-0.11823	0.18825	0.034736	0.66021	-1.3176	2996.9	21.483	0.29555	82.784	-56.298	79.197	70.923	20.48	-4.3848	-4.1148	0.81543	-1.6802	32.772	-3.546
130.02	0.71719	51.165	-4.6858	0.52699	-1.8715	-0.11532	0.18706	0.037248	0.66021	-1.3176	2996.2	21.481	0.29409	82.786	-56.344	79.199	70.923	20.48	-4.3848	-4.1148	0.81543	-1.6802	32.772	-3.546
130.02	0.71375	51.16	-4.6864	0.52792	-1.8713	-0.11236	0.18576	0.039729	0.66021	-1.3176	2995.5	21.478	0.29268	82.787	-56.393	79.201	70.923	20.48	-4.3848	-4.1148	0.81543	-1.6802	32.772	-3.546
130.03	0.71041	51.156	-4.6869	0.52885	-1.8711	-0.10936	0.18434	0.042178	0.66021	-1.3176	2994.8	21.476	0.29131	82.788	-56.443	79.203	70.923	20.48	-4.3848	-4.1148	0.81543	-1.6802	32.772	-3.546
130.03	0.70719	51.151	-4.6875	0.52977	-1.8709	-0.1063	0.18281	0.044593	0.66021	-1.3176	2994.1	21.474	0.28998	82.789	-56.495	79.205	70.923	20.48	-4.3848	-4.1148	0.81543	-1.6802	32.772	-3.546
130.03	0.70409	51.147	-4.688	0.53068	-1.8707	-0.1032	0.18116	0.046973	0.66021	-1.3176	2993.4	21.471	0.2887	82.79	-56.549	79.207	70.923	20.48	-4.3848	-4.1148	0.81543	-1.6802	32.772	-3.546
130.04	0.70109	51.142	-4.6885	0.53158	-1.8704	-0.10005	0.1794	0.049317	0.66021	-1.3176	2992.8	21.469	0.28747	82.791	-56.605	79.209	70.923	20.48	-4.3848	-4.1148	0.81543	-1.6802	32.772	-3.546
130.04	0.69821	51.138	-4.689	0.53247	-1.8702	-0.096867	0.17752	0.051622	0.66021	-1.3176	2992.1	21.467	0.28629	82.792	-56.663	79.21	70.923	20.48	-4.3848	-4.1148	0.81543	-1.6802	32.772	-3.546
130.05	0.69545	51.134	-4.6895	0.53335	-1.8699	-0.093641	0.17554	0.053887	0.66021	-1.3176	2991.4	21.465	0.28515	82.793	-56.722	79.212	70.923	20.48	-4.3848	-4.1148	0.81543	-1.6802	32.772	-3.546
130.05	0.69281	51.131	-4.6899	0.53423	-1.8697	-0.090377	0.17344	0.05611	0.66021	-1.3176	2990.7	21.463	0.28406	82.795	-56.783	79.214	70.923	20.48	-4.3848	-4.1148	0.81543	-1.6802	32.772	-3.546
130.05	0.69028	51.127	-4.6904	0.53509	-1.8694	-0.087076	0.17123	0.058291	0.66021	-1.3176	2990.0	21.461	0.28302	82.796	-56.846	79.216	70.923	20.48	-4.3848	-4.1148	0.81543	-1.6802	32.772	-3.546
130.06	0.68787	51.124	-4.6908	0.53594	-1.8691	-0.083742	0.16892	0.060428	0.66021	-1.3176	2989.3	21.459	0.28203	82.797	-56.911	79.218	70.923	20.48	-4.3848	-4.1148	0.81543	-1.6802	32.772	-3.546
130.06	0.68559	51.12	-4.6912	0.53678	-1.8688	-0.080376	0.1665	0.062519	0.66021	-1.3176	2988.7	21.458	0.28109	82.798	-56.977	79.22	70.923	20.48	-4.3848	-4.1148	0.81543	-1.6802	32.772	-3.546
130.06	0.68342	51.117	-4.6916	0.5376	-1.8684	-0.076981	0.16397	0.064562	0.66021	-1.3176	2988.0	21.456	0.2802	82.8	-57.045	79.222	70.923	20.48	-4.3848	-4.1148	0.81543	-1.6802	32.772	-3.546
130.07	0.68137	51.115	-4.692	0.53842	-1.8681	-0.073557	0.16135	0.066558	0.66021	-1.3176	2987.3	21.454	0.27935	82.801	-57.115	79.225	70.923	20.48	-4.3848	-4.1148	0.81543	-1.6802	32.772	-3.546
130.07	0.67945	51.112	-4.6923	0.53922	-1.8678	-0.070108	0.15862	0.068503	0.66021	-1.3176	2986.6	21.453	0.27856	82.802	-57.187	79.227	70.923	20.48	-4.3848	-4.1148	0.81543	-1.6802	32.772	-3.546
130.07	0.67765	51.109	-4.6927	0.54	-1.8674	-0.066635	0.15579	0.070398	0.66021	-1.3176	2985.9	21.451	0.27782	82.804	-57.26	79.229	70.923	20.48	-4.3848	-4.1148	0.81543	-1.6802	32.772	-3.546
130.08	0.67597	51.107	-4.693	0.54077	-1.8671	-0.06314	0.15287	0.07224	0.66021	-1.3176	2985.2	21.45	0.27712	82.805	-57.335	79.231	70.923	20.48	-4.3848	-4.1148	0.81543	-1.6802	32.772	-3.546
130.08	0.67441	51.105	-4.6933	0.54153	-1.8667	-0.059626	0.14985	0.074029	0.66021	-1.3176	2984.5	21.448	0.27648	82.807	-57.411	79.233	70.923	20.48	-4.3848	-4.1148	0.81543	-1.6802	32.772	-3.546
130.08	0.67297	51.103	-4.6936	0.54227	-1.8663	-0.056096	0.14674	0.075762	0.66021	-1.3176	2983.9	21.447	0.27588	82.808	-57.489	79.235	70.923	20.48	-4.3848	-4.1148	0.81543	-1.6802	32.772	-3.546
130.09	0.67165	51.101	-4.6939	0.543	-1.866	-0.05255	0.14353	0.07744	0.66021	-1.3176	2983.2	21.446	0.27534	82.809	-57.569	79.237	70.923	20.48	-4.3848	-4.1148	0.81543	-1.6802	32.772	-3.546
130.09	0.67046	51.1	-4.6941	0.54371	-1.8656	-0.048991	0.14024	0.079061	0.66021	-1.3176	2982.5	21.445	0.27485	82.811	-57.65	79.24	70.923	20.48	-4.3848	-4.1148	0.81543	-1.6802	32.772	-3.546
130.09	0.66939	51.099	-4.6944	0.5444	-1.8652	-0.045422	0.13686	0.080624	0.66021	-1.3176	2981.8	21.444	0.2744	82.812	-57.733	79.242	70.923	20.48	-4.3848	-4.1148	0.81543	-1.6802	32.772	-3.546
130.1	0.66844	51.097	-4.6946	0.54508	-1.8648	-0.041845	0.1334	0.082128	0.66021	-1.3176	2981.1	21.443	0.27401	82.814	-57.818	79.244	70.923	20.48	-4.3848	-4.1148	0.81543	-1.6802	32.772	-3.546
130.1	0.66761	51.096	-4.6948	0.54573	-1.8643	-0.038261	0.12985	0.083572	0.66021	-1.3176	2980.4	21.442	0.27366	82.815	-57.904	79.246	70.923	20.48	-4.3848	-4.1148	0.81543	-1.6802	32.772	-3.546
130.1	0.6669	51.096	-4.695	0.54637	-1.8639	-0.034674	0.12623	0.084954	0.66021	-1.3176	2979.7	21.442	0.27337	82.817	-57.992	79.249	70.923	20.48	-4.3848	-4.1148	0.81543	-1.6802	32.772	-3.546
130.11	0.66631	51.095	-4.6951	0.547	-1.8635	-0.031085	0.12253	0.086275	0.66021	-1.3176	2979.1	21.441	0.27312	82.819	-58.081	79.251	70.923	20.48	-4.3848	-4.1148	0.81543	-1.6802	32.772	-3.546
130.11	0.66584	51.095	-4.6953	0.5476	-1.8631	-0.027497	0.11876	0.087533	0.66021	-1.3176	2978.4	21.44	0.27292	82.82	-58.172	79.253	70.923	20.48	-4.3848	-4.1148	0.81543	-1.6802	32.772	-3.546
130.11	0.66549	51.095	-4.6954	0.54818	-1.8626	-0.023912	0.11491	0.088727	0.66021	-1.3176	2977.7	21.44	0.27277	82.822	-58.264	79.256	70.923	20.48	-4.3848	-4.1148	0.81543	-1.6802	32.772	-3.546
130.12	0.66525	51.095	-4.6955	0.54875	-1.8622	-0.020332	0.111	0.089856	0.66021	-1.3176	2977.0	21.439	0.27267	82.823	-58.357	79.258	70.923	20.48	-4.3848	-4.1148	0.81543	-1.6802	32.772	-3.546
130.12	0.66514	51.095	-4.6956	0.54929	-1.8617	-0.01676	0.10702	0.090921	0.66021	-1.3176	2976.3	21.439	0.27262	82.825	-58.453	79.26	70.923	20.48	-4.3848	-4.1148	0.81543	-1.6802	32.772	-3.546
130.12	0.66513	51.095	-4.6957	0.54982	-1.8613	-0.013197	0.10298	0.091919	0.66021	-1.3176	2975.6	21.439	0.27261	82.827	-58.549	79.263	70.923	20.48	-4.3848	-4.1148	0.81543	-1.6802	32.772	-3.546
130.12	0.66525	51.096	-4.6957	0.55032	-1.8608	-0.0096466	0.098878	0.092852	0.66021	-1.3176	2974.9	21.439	0.27265	82.828	-58.647	79.265	70.923	20.48	-4.3848	-4.1148	0.81543	-1.6802	32.772	-3.546
130.13	0.66548	51.097	-4.6958	0.55081	-1.8603	-0.0061104	0.09472	0.093717	0.66021	-1.3176	2974.2	21.438	0.27274	82.83	-58.746	79.268	70.923	20.48	-4.3848	-4.1148	0.81543	-1.6802	32.772	-3.546
130.13	0.66582	51.098	-4.6958	0.55127	-1.8599	-0.0025908	0.090508	0.094514	0.66021	-1.3176	2973.5	21.438	0.27287	82.832	-58.847	79.27	70.923	20.48	-4.3848	-4.1148	0.81543	-1.6802	32.772	-3.546
130.13	0.66627	51.099	-4.6958	0.55171	-1.8594	0.00091005	0.086246	0.095244	0.66021	-1.3176	2972.9	21.439	0.27305	82.834	-58.949	79.273	70.923	20.48	-4.3848	-4.1148	0.81543	-1.6802	32.772	-3.546
130.13	0.66683	51.101	-4.6958	0.55213	-1.8589	0.0043898	0.081935	0.095905	0.66021	-1.3176	2972.2	21.439	0.27328	82.835	-59.053	79.275	70.923	20.48	-4.3848	-4.1148	0.81543	-1.6802	32.772	-3.546
130.14	0.66751	51.102	-4.6958	0.55253	-1.8584	0.0078462	0.07758	0.096497	0.66021	-1.3176	2971.5	21.439	0.27355	82.837	-59.158	79.278	70.923	20.48	-4.3848	-4.1148	0.81543	-1.6802	32.772	-3.546
130.14	0.66829	51.104	-4.6957	0.55291	-1.8579	0.011277	0.073184	0.097019	0.66021	-1.3176	2970.8	21.439	0.27386	82.839	-59.264	79.28	70.923	20.48	-4.3848	-4.1148	0.81543	-1.6802	32.772	-3.546
130.14	0.66917	51.106	-4.6956	0.55326	-1.8575	0.01468	0.06875	0.097473	0.66021	-1.3176	2970.1	21.44	0.27422	82.841	-59.371	79.283	70.923	20.48	-4.3848	-4.1148	0.81543	-1.6802	32.772	-3.546
130.14	0.67017	51.108	-4.6956	0.5536	-1.857	0.018054	0.06428	0.097856	0.66021	-1.3176	2969.4	21.44	0.27462	82.843	-59.48	79.285	70.923	20.48	-4.3848	-4.1148	0.81543	-1.6802	32.772	-3.546
130.15	0.67126	51.11	-4.6955	0.55391	-1.8565	0.021395	0.059779	0.09817	0.66021	-1.3176	2968.7	21.441	0.27506	82.844	-59.59	79.288	70.923	20.48	-4.3848	-4.1148	0.81543	-1.6802	32.772	-3.546
130.15	0.67246	51.113	-4.6954	0.55419	-1.856	0.024702	0.05525	0.098414	0.66021	-1.3176	2968.0	21.441	0.27555	82.846	-59.701	79.291	70.923	20.48	-4.3848	-4.1148	0.81543	-1.6802	32.772	-3.546
130.15	0.67376	51.116	-4.6952	0.55446	-1.8555	0.027972	0.050695	0.098588	0.66021	-1.3176	2967.3	21.442	0.27607	82.848	-59.814	79.293	70.923	20.48	-4.3848	-4.1148	0.81543	-1.6802	32.772	-3.546
130.15	0.67516	51.119	-4.6951	0.5547	-1.855	0.031204	0.046118	0.098691	0.66021	-1.3176	2966.6	21.443	0.27664	82.85	-59.927	79.296	70.923	20.48	-4.3848	-4.1148	0.81543	-1.6802	32.772	-3.546
130.16	0.67665	51.122	-4.6949	0.55492	-1.8545	0.034396	0.041523	0.098725	0.66021	-1.3176	2966.0	21.443	0.27725	82.852	-60.042	79.298	70.923	20.48	-4.3848	-4.1148	0.81543	-1.6802	32.772	-3.546
130.16	0.67824	51.125	-4.6947	0.55512	-1.854	0.037544	0.036913	0.098689	0.66021	-1.3176	2965.3	21.444	0.27789	82.854	-60.158	79.301	70.923	20.48	-4.3848	-4.1148	0.81543	-1.6802	32.772	-3.546
130.16	0.67993	51.128	-4.6945	0.55529	-1.8535	0.040649	0.032291	0.098583	0.66021	-1.3176	2964.6	21.445	0.27858	82.856	-60.275	79.304	70.923	20.48	-4.3848	-4.1148	0.81543	-1.6802	32.772	-3.546
130.16	0.6817	51.132	-4.6943	0.55544	-1.853	0.043706	0.027661	0.098407	0.66021	-1.3176	2963.9	21.446	0.2793	82.858	-60.393	79.306	70.923	20.48	-4.3848	-4.1148	0.81543	-1.6802	32.772	-3.546
130.16	0.68357	51.136	-4.6941	0.55557	-1.8525	0.046715	0.023026	0.098162	0.66021	-1.3176	2963.2	21.448	0.28005	82.86	-60.513	79.309	70.923	20.48	-4.3848	-4.1148	0.81543	-1.6802	32.772	-3.546
130.17	0.68553	51.14	-4.6939	0.55567	-1.852	0.049674	0.018388	0.097848	0.66021	-1.3176	2962.5	21.449	0.28085	82.862	-60.633	79.312	70.923	20.48	-4.3848	-4.1148	0.81543	-1.6802	32.772	-3.546
130.17	0.68757	51.144	-4.6936	0.55575	-1.8516	0.052579	0.013753	0.097465	0.66021	-1.3176	2961.8	21.45	0.28168	82.864	-60.754	79.315	70.923	20.48	-4.3848	-4.1148	0.81543	-1.6802	32.772	-3.546
130.17	0.6897	51.148	-4.6933	0.55581	-1.8511	0.055431	0.0091218	0.097014	0.66021	-1.3176	2961.1	21.451	0.28254	82.866	-60.877	79.317	70.923	20.48	-4.3848	-4.1148	0.81543	-1.6802	32.772	-3.546
130.17	0.6919	51.152	-4.693	0.55584	-1.8506	0.058227	0.0044992	0.096495	0.66021	-1.3176	2960.4	21.453	0.28344	82.868	-61.0	79.32	70.923	20.48	-4.3848	-4.1148	0.81543	-1.6802	32.772	-3.546
130.17	0.6942	51.157	-4.6927	0.55585	-1.8501	0.060964	-0.00011195	0.095909	0.66021	-1.3176	2959.7	21.454	0.28437	82.87	-61.125	79.323	70.923	20.48	-4.3848	-4.1148	0.81543	-1.6802	32.772	-3.546
130.18	0.69657	51.162	-4.6924	0.55584	-1.8496	0.063642	-0.0047083	0.095256	0.66021	-1.3176	2959.0	21.456	0.28534	82.872	-61.25	79.326	70.923	20.48	-4.3848	-4.1148	0.81543	-1.6802	32.772	-3.546
130.18	0.69901	51.166	-4.6921	0.5558	-1.8492	0.066259	-0.0092865	0.094537	0.66021	-1.3176	2958.3	21.457	0.28633	82.874	-61.377	79.329	70.923	20.48	-4.3848	-4.1148	0.81543	-1.6802	32.772	-3.546
130.18	0.70153	51.171	-4.6918	0.55575	-1.8487	0.068812	-0.013843	0.093752	0.66021	-1.3176	2957.6	21.459	0.28736	82.876	-61.504	79.331	70.923	20.48	-4.3848	-4.1148	0.81543	-1.6802	32.772	-3.546
130.18	0.70413	51.177	-4.6914	0.55567	-1.8482	0.071301	-0.018376	0.092903	0.66021	-1.3176	2956.9	21.461	0.28841	82.878	-61.632	79.334	70.923	20.48	-4.3848	-4.1148	0.81543	-1.6802	32.772	-3.546
130.18	0.70679	51.182	-4.6911	0.55556	-1.8478	0.073724	-0.022881	0.09199	0.66021	-1.3176	2956.3	21.462	0.2895	82.88	-61.761	79.337	70.923	20.48	-4.3848	-4.1148	0.81543	-1.6802	32.772	-3.546
130.19	0.70953	51.187	-4.6907	0.55544	-1.8473	0.076079	-0.027354	0.091013	0.66021	-1.3176	2955.6	21.464	0.29061	82.882	-61.891	79.34	70.923	20.48	-4.3848	-4.1148	0.81543	-1.6802	32.772	-3.546
130.19	0.71233	51.193	-4.6903	0.55529	-1.8468	0.078364	-0.031794	0.089974	0.66021	-1.3176	2954.9	21.466	0.29175	82.884	-62.022	79.343	70.923	20.48	-4.3848	-4.1148	0.81543	-1.6802	32.772	-3.546
130.19	0.7152	51.198	-4.6899	0.55512	-1.8464	0.08058	-0.036197	0.088874	0.66021	-1.3176	2954.2	21.468	0.29292	82.887	-62.154	79.345	70.923	20.48	-4.3848	-4.1148	0.81543	-1.6802	32.772	-3.546
130.19	0.71812	51.204	-4.6895	0.55493	-1.846	0.082723	-0.04056	0.087713	0.66021	-1.3176	2953.5	21.47	0.29411	82.889	-62.286	79.348	70.923	20.48	-4.3848	-4.1148	0.81543	-1.6802	32.772	-3.546
130.19	0.72111	51.21	-4.6891	0.55471	-1.8455	0.084793	-0.04488	0.086492	0.66021	-1.3176	2952.8	21.472	0.29533	82.891	-62.419	79.351	70.923	20.48	-4.3848	-4.1148	0.81543	-1.6802	32.772	-3.546
130.19	0.72416	51.216	-4.6886	0.55448	-1.8451	0.086788	-0.049153	0.085213	0.66021	-1.3176	2952.1	21.474	0.29657	82.893	-62.553	79.354	70.923	20.48	-4.3848	-4.1148	0.81543	-1.6802	32.772	-3.546
130.19	0.72726	51.222	-4.6882	0.55422	-1.8447	0.088708	-0.053378	0.083876	0.66021	-1.3176	2951.4	21.476	0.29783	82.895	-62.688	79.357	70.923	20.48	-4.3848	-4.1148	0.81543	-1.6802	32.772	-3.546
130.2	0.73042	51.228	-4.6878	0.55395	-1.8443	0.091047	-0.057541	0.082518	0.66021	-1.3176	2950.7	21.478	0.29911	82.897	-62.823	79.36	70.923	20.48	-4.3848	-4.1148	0.81543	-1.6802	32.772	-3.546
130.2	0.73363	51.234	-4.6873	0.55365	-1.8438	0.093773	-0.061646	0.081137	0.66021	-1.3176	2950.0	21.48	0.30042	82.899	-62.959	79.363	70.923	20.48	-4.3848	-4.1148	0.81543	-1.6802	32.772	-3.546
130.2	0.73689	51.241	-4.6868	0.55333	-1.8434	0.096391	-0.065705	0.079698	0.66021	-1.3176	2949.3	21.482	0.30175	82.902	-63.096	79.366	70.923	20.48	-4.3848	-4.1148	0.81543	-1.6802	32.772	-3.546
130.2	0.7402	51.247	-4.6863	0.55299	-1.843	0.098902	-0.069712	0.078203	0.66021	-1.3176	2948.6	21.485	0.3031	82.904	-63.233	79.369	70.923	20.48	-4.3848	-4.1148	0.81543	-1.6802	32.772	-3.546
130.2	0.74356	51.253	-4.6858	0.55263	-1.8427	0.1013	-0.073666	0.076653	0.66021	-1.3176	2947.9	21.487	0.30446	82.906	-63.371	79.371	70.923	20.48	-4.3848	-4.1148	0.81543	-1.6802	32.772	-3.546
130.2	0.74696	51.26	-4.6853	0.55225	-1.8423	0.10359	-0.077563	0.075049	0.66021	-1.3176	2947.2	21.489	0.30585	82.908	-63.509	79.374	70.923	20.48	-4.3848	-4.1148	0.81543	-1.6802	32.772	-3.546
130.2	0.75041	51.267	-4.6848	0.55186	-1.8419	0.10577	-0.081401	0.073393	0.66021	-1.3176	2946.5	21.492	0.30725	82.91	-63.648	79.377	70.923	20.48	-4.3848	-4.1148	0.81543	-1.6802	32.772	-3.546
130.21	0.7539	51.273	-4.6843	0.55144	-1.8415	0.10784	-0.085176	0.071685	0.66021	-1.3176	2945.8	21.494	0.30867	82.912	-63.787	79.38	70.923	20.48	-4.3848	-4.1148	0.81543	-1.6802	32.772	-3.546
130.21	0.75744	51.28	-4.6837	0.551	-1.8412	0.10979	-0.088886	0.069928	0.66021	-1.3176	2945.1	21.496	0.31011	82.915	-63.927	79.383	70.923	20.48	-4.3848	-4.1148	0.81543	-1.6802	32.772	-3.546
130.21	0.76101	51.287	-4.6832	0.55055	-1.8408	0.11163	-0.092528	0.068122	0.66021	-1.3176	2944.4	21.499	0.31157	82.917	-64.067	79.386	70.923	20.48	-4.3848	-4.1148	0.81543	-1.6802	32.772	-3.546
130.21	0.76462	51.294	-4.6826	0.55008	-1.8405	0.11335	-0.096099	0.066269	0.66021	-1.3176	2943.7	21.501	0.31304	82.919	-64.208	79.389	70.923	20.48	-4.3848	-4.1148	0.81543	-1.6802	32.772	-3.546
130.21	0.76828	51.301	-4.682	0.54959	-1.8402	0.11496	-0.099598	0.064371	0.66021	-1.3176	2943.0	21.504	0.31453	82.921	-64.349	79.392	70.923	20.48	-4.3848	-4.1148	0.81543	-1.6802	32.772	-3.546
130.21	0.77196	51.308	-4.6815	0.54908	-1.8399	0.11644	-0.10302	0.062429	0.66021	-1.3176	2942.3	21.506	0.31603	82.923	-64.49	79.395	70.923	20.48	-4.3848	-4.1148	0.81543	-1.6802	32.772	-3.546
130.21	0.77568	51.315	-4.6809	0.54856	-1.8396	0.11782	-0.10637	0.060444	0.66021	-1.3176	2941.6	21.509	0.31754	82.926	-64.632	79.398	70.923	20.48	-4.3848	-4.1148	0.81543	-1.6802	32.772	-3.546
130.21	0.77944	51.322	-4.6803	0.54802	-1.8393	0.11907	-0.10963	0.058418	0.66021	-1.3176	2940.9	21.511	0.31907	82.928	-64.774	79.401	70.923	20.48	-4.3848	-4.1148	0.81543	-1.6802	32.772	-3.546
130.22	0.78322	51.329	-4.6797	0.54746	-1.839	0.1202	-0.11281	0.056354	0.66021	-1.3176	2940.2	21.514	0.32061	82.93	-64.916	79.404	70.923	20.48	-4.3848	-4.1148	0.81543	-1.6802	32.772	-3.546
130.22	0.78704	51.337	-4.6791	0.54689	-1.8387	0.12122	-0.11591	0.054251	0.66021	-1.3176	2939.5	21.516	0.32216	82.932	-65.058	79.406	70.923	20.48	-4.3848	-4.1148	0.81543	-1.6802	32.772	-3.546
130.22	0.79088	51.344	-4.6785	0.54631	-1.8384	0.12212	-0.11892	0.052112	0.66021	-1.3176	2938.8	21.519	0.32373	82.934	-65.201	79.409	70.923	20.48	-4.3848	-4.1148	0.81543	-1.6802	32.772	-3.546
130.22	0.79475	51.351	-4.6779	0.5457	-1.8382	0.1229	-0.12184	0.049939	0.66021	-1.3176	2938.1	21.522	0.3253	82.936	-65.343	79.412	70.923	20.48	-4.3848	-4.1148	0.81543	-1.6802	32.772	-3.546
130.22	0.79864	51.358	-4.6772	0.54509	-1.8379	0.12355	-0.12467	0.047733	0.66021	-1.3176	2937.4	21.524	0.32689	82.939	-65.485	79.415	70.923	20.48	-4.3848	-4.1148	0.81543	-1.6802	32.772	-3.546
130.22	0.80256	51.366	-4.6766	0.54446	-1.8377	0.12409	-0.12741	0.045496	0.66021	-1.3176	2936.7	21.527	0.32848	82.941	-65.628	79.418	70.923	20.48	-4.3848	-4.1148	0.81543	-1.6802	32.772	-3.546
130.22	0.80649	51.373	-4.676	0.54381	-1.8375	0.12452	-0.13005	0.043229	0.66021	-1.3176	2936.0	21.529	0.33008	82.943	-65.77	79.421	70.923	20.48	-4.3848	-4.1148	0.81543	-1.6802	32.772	-3.546
130.22	0.81045	51.38	-4.6754	0.54316	-1.8373	0.12482	-0.1326	0.040935	0.66021	-1.3176	2935.3	21.532	0.33169	82.945	-65.912	79.424	70.923	20.48	-4.3848	-4.1148	0.81543	-1.6802	32.772	-3.546
130.22	0.81442	51.387	-4.6747	0.54249	-1.8371	0.125	-0.13505	0.038614	0.66021	-1.3176	2934.6	21.535	0.33331	82.947	-66.053	79.427	70.923	20.48	-4.3848	-4.1148	0.81543	-1.6802	32.772	-3.546
130.22	0.8184	51.395	-4.6741	0.54181	-1.8369	0.12507	-0.1374	0.03627	0.66021	-1.3176	2933.9	21.537	0.33493	82.949	-66.194	79.43	70.923	20.48	-4.3848	-4.1148	0.81543	-1.6802	32.772	-3.546
130.23	0.8224	51.402	-4.6735	0.54111	-1.8367	0.12502	-0.13965	0.033903	0.66021	-1.3176	2933.2	21.54	0.33656	82.952	-66.334	79.433	70.923	20.48	-4.3848	-4.1148	0.81543	-1.6802	32.772	-3.546
130.23	0.82641	51.409	-4.6729	0.54041	-1.8365	0.12485	-0.1418	0.031515	0.66021	-1.3176	2932.5	21.542	0.33819	82.954	-66.474	79.435	70.923	20.48	-4.3848	-4.1148	0.81543	-1.6802	32.772	-3.546
130.23	0.83043	51.416	-4.6722	0.5397	-1.8364	0.12456	-0.14384	0.029108	0.66021	-1.3176	2931.8	21.545	0.33983	82.956	-66.612	79.438	70.923	20.48	-4.3848	-4.1148	0.81543	-1.6802	32.772	-3.546
130.23	0.83445	51.423	-4.6716	0.53897	-1.8363	0.12416	-0.14578	0.026684	0.66021	-1.3176	2931.1	21.548	0.34147	82.958	-66.748	79.441	70.923	20.48	-4.3848	-4.1148	0.81543	-1.6802	32.772	-3.546
130.23	0.83849	51.431	-4.671	0.53824	-1.8361	0.12365	-0.14762	0.024245	0.66021	-1.3176	2930.4	21.55	0.34311	82.96	-66.883	79.444	70.923	20.48	-4.3848	-4.1148	0.81543	-1.6802	32.772	-3.546
130.23	0.84252	51.438	-4.6704	0.5375	-1.836	0.12302	-0.14935	0.021791	0.66021	-1.3176	2929.7	21.553	0.34475	82.962	-67.015	79.447	70.923	20.48	-4.3848	-4.1148	0.81543	-1.6802	32.772	-3.546
130.23	0.84655	51.445	-4.6698	0.53674	-1.8359	0.12227	-0.15097	0.019326	0.66021	-1.3176	2929.0	21.555	0.34639	82.964	-67.143	79.45	70.923	20.48	-4.3848	-4.1148	0.81543	-1.6802	32.772	-3.546
130.23	0.85059	51.452	-4.6692	0.53599	-1.8358	0.12142	-0.15249	0.016851	0.66021	-1.3176	2928.3	21.558	0.34803	82.966	-67.267	79.453	70.923	20.48	-4.3848	-4.1148	0.81543	-1.6802	32.772	-3.546
130.23	0.85462	51.459	-4.6686	0.53522	-1.8357	0.12045	-0.15389	0.014367	0.66021	-1.3176	2927.6	21.56	0.34967	82.968	-67.385	79.455	70.923	20.48	-4.3848	-4.1148	0.81543	-1.6802	32.772	-3.546
130.23	0.85864	51.466	-4.668	0.53445	-1.8357	0.11938	-0.15519	0.011877	0.66021	-1.3176	2926.9	21.563	0.35131	82.97	-67.493	79.458	70.923	20.48	-4.3848	-4.1148	0.81543	-1.6802	32.772	-3.546
130.24	0.86266	51.473	-4.6674	0.53367	-1.8356	0.1182	-0.15638	0.0093819	0.66021	-1.3176	2926.2	21.565	0.35295	82.972	-67.589	79.461	70.923	20.48	-4.3848	-4.1148	0.81543	-1.6802	32.772	-3.546
130.24	0.86666	51.479	-4.6668	0.53288	-1.8356	0.11691	-0.15745	0.0068836	0.66021	-1.3176	2925.5	21.568	0.35458	82.975	-67.668	79.464	70.923	20.48	-4.3848	-4.1148	0.81543	-1.6802	32.772	-3.546
130.24	0.87066	51.486	-4.6662	0.53209	-1.8356	0.11551	-0.15842	0.004384	0.66021	-1.3176	2924.8	21.57	0.3562	82.977	-67.724	79.466	70.923	20.48	-4.3848	-4.1148	0.81543	-1.6802	32.772	-3.546
130.24	0.87464	51.493	-4.6656	0.5313	-1.8355	0.11401	-0.15928	0.0018847	0.66021	-1.3176	2924.1	21.573	0.35782	82.979	-67.751	79.469	70.923	20.48	-4.3848	-4.1148	0.81543	-1.6802	32.772	-3.546
130.24	0.8786	51.5	-4.6651	0.5305	-1.8355	0.11241	-0.16002	-0.00061247	0.66021	-1.3176	2923.4	21.575	0.35944	82.981	-67.745	79.472	70.923	20.48	-4.3848	-4.1148	0.81543	-1.6802	32.772	-3.546
130.24	0.88255	51.506	-4.6645	0.5297	-1.8355	0.11071	-0.16066	-0.0031058	0.66021	-1.3176	2922.7	21.577	0.36104	82.982	-67.708	79.475	70.923	20.48	-4.3848	-4.1148	0.81543	-1.6802	32.772	-3.546
130.24	0.88647	51.513	-4.664	0.52889	-1.8356	0.10891	-0.16118	-0.0055937	0.66021	-1.3176	2922.0	21.58	0.36264	82.984	-67.642	79.477	70.923	20.48	-4.3848	-4.1148	0.81543	-1.6802	32.772	-3.546
130.24	0.89037	51.519	-4.6634	0.52809	-1.8356	0.10701	-0.1616	-0.0080743	0.66021	-1.3176	2921.3	21.582	0.36422	82.986	-67.555	79.48	70.923	20.48	-4.3848	-4.1148	0.81543	-1.6802	32.772	-3.546
130.24	0.89425	51.525	-4.6629	0.52728	-1.8356	0.10501	-0.1619	-0.010546	0.66021	-1.3176	2920.6	21.584	0.3658	82.988	-67.453	79.483	70.923	20.48	-4.3848	-4.1148	0.81543	-1.6802	32.772	-3.546
130.24	0.89809	51.532	-4.6624	0.52647	-1.8357	0.10293	-0.16209	-0.013007	0.66021	-1.3176	2919.9	21.586	0.36737	82.99	-67.339	79.485	70.923	20.48	-4.3848	-4.1148	0.81543	-1.6802	32.772	-3.546
130.25	0.90191	51.538	-4.6619	0.52566	-1.8358	0.10075	-0.16218	-0.015457	0.66021	-1.3176	2919.2	21.589	0.36892	82.992	-67.217	79.488	70.923	20.48	-4.3848	-4.1148	0.81543	-1.6802	32.772	-3.546
130.25	0.90569	51.544	-4.6614	0.52485	-1.8359	0.098481	-0.16215	-0.017892	0.66021	-1.3176	2918.5	21.591	0.37046	82.994	-67.09	79.491	70.923	20.48	-4.3848	-4.1148	0.81543	-1.6802	32.772	-3.546
130.25	0.90944	51.55	-4.6609	0.52404	-1.836	0.096125	-0.16201	-0.020312	0.66021	-1.3176	2917.8	21.593	0.37198	82.996	-66.959	79.493	70.923	20.48	-4.3848	-4.1148	0.81543	-1.6802	32.772	-3.546
130.25	0.91315	51.556	-4.6604	0.52323	-1.8361	0.093685	-0.16177	-0.022715	0.66021	-1.3176	2917.1	21.595	0.37349	82.998	-66.824	79.496	70.923	20.48	-4.3848	-4.1148	0.81543	-1.6802	32.772	-3.546
130.25	0.91682	51.561	-4.6599	0.52242	-1.8362	0.091162	-0.16142	-0.025099	0.66021	-1.3176	2916.4	21.597	0.37499	83.0	-66.688	79.498	70.923	20.48	-4.3848	-4.1148	0.81543	-1.6802	32.772	-3.546
130.25	0.92045	51.567	-4.6595	0.52161	-1.8363	0.088558	-0.16096	-0.027464	0.66021	-1.3176	2915.7	21.599	0.37646	83.001	-66.55	79.501	70.923	20.48	-4.3848	-4.1148	0.81543	-1.6802	32.772	-3.546
130.25	0.92404	51.573	-4.659	0.52081	-1.8365	0.085876	-0.16039	-0.029807	0.66021	-1.3176	2915.0	21.601	0.37792	83.003	-66.411	79.504	70.923	20.48	-4.3848	-4.1148	0.81543	-1.6802	32.772	-3.546
130.25	0.92757	51.578	-4.6586	0.52001	-1.8366	0.083119	-0.15972	-0.032127	0.66021	-1.3176	2914.3	21.603	0.37936	83.005	-66.271	79.506	70.923	20.48	-4.3848	-4.1148	0.81543	-1.6802	32.772	-3.546
130.25	0.93106	51.583	-4.6582	0.51921	-1.8368	0.080287	-0.15894	-0.034422	0.66021	-1.3176	2913.6	21.605	0.38078	83.007	-66.131	79.509	70.923	20.48	-4.3848	-4.1148	0.81543	-1.6802	32.772	-3.546
130.25	0.9345	51.589	-4.6578	0.51842	-1.837	0.077385	-0.15806	-0.036691	0.66021	-1.3176	2912.9	21.607	0.38217	83.008	-65.99	79.511	70.923	20.48	-4.3848	-4.1148	0.81543	-1.6802	32.772	-3.546
130.26	0.93788	51.594	-4.6574	0.51763	-1.8371	0.074414	-0.15707	-0.038934	0.66021	-1.3176	2912.2	21.608	0.38355	83.01	-65.85	79.514	70.923	20.48	-4.3848	-4.1148	0.81543	-1.6802	32.772	-3.546
130.26	0.94121	51.599	-4.6571	0.51685	-1.8373	0.071376	-0.15599	-0.041147	0.66021	-1.3176	2911.5	21.61	0.3849	83.012	-65.709	79.516	70.923	20.48	-4.3848	-4.1148	0.81543	-1.6802	32.772	-3.546
130.26	0.94447	51.604	-4.6567	0.51607	-1.8376	0.068276	-0.1548	-0.04333	0.66021	-1.3176	2910.8	21.612	0.38623	83.013	-65.568	79.518	70.923	20.48	-4.3848	-4.1148	0.81543	-1.6802	32.772	-3.546
130.26	0.94768	51.608	-4.6564	0.5153	-1.8378	0.065114	-0.15351	-0.045482	0.66021	-1.3176	2910.1	21.613	0.38753	83.015	-65.428	79.521	70.923	20.48	-4.3848	-4.1148	0.81543	-1.6802	32.772	-3.546
130.26	0.95082	51.613	-4.6561	0.51454	-1.838	0.061894	-0.15213	-0.047601	0.66021	-1.3176	2909.4	21.615	0.38881	83.017	-65.288	79.523	70.923	20.48	-4.3848	-4.1148	0.81543	-1.6802	32.772	-3.546
130.26	0.95389	51.617	-4.6558	0.51378	-1.8383	0.058618	-0.15065	-0.049686	0.66021	-1.3176	2908.7	21.616	0.39006	83.018	-65.148	79.526	70.923	20.48	-4.3848	-4.1148	0.81543	-1.6802	32.772	-3.546
130.26	0.9569	51.622	-4.6555	0.51303	-1.8385	0.055289	-0.14907	-0.051736	0.66021	-1.3176	2908.0	21.618	0.39128	83.02	-65.008	79.528	70.923	20.48	-4.3848	-4.1148	0.81543	-1.6802	32.772	-3.546
130.26	0.95984	51.626	-4.6552	0.51229	-1.8388	0.05191	-0.1474	-0.05375	0.66021	-1.3176	2907.3	21.619	0.39248	83.021	-64.87	79.53	70.923	20.48	-4.3848	-4.1148	0.81543	-1.6802	32.772	-3.546
130.26	0.9627	51.63	-4.655	0.51156	-1.839	0.048484	-0.14563	-0.055726	0.66021	-1.3176	2906.6	21.621	0.39364	83.023	-64.731	79.533	70.923	20.48	-4.3848	-4.1148	0.81543	-1.6802	32.772	-3.546
130.27	0.96549	51.634	-4.6547	0.51083	-1.8393	0.045012	-0.14378	-0.057663	0.66021	-1.3176	2905.9	21.622	0.39477	83.025	-64.593	79.535	70.923	20.48	-4.3848	-4.1148	0.81543	-1.6802	32.772	-3.546
130.27	0.9682	51.638	-4.6545	0.51012	-1.8396	0.041498	-0.14183	-0.05956	0.66021	-1.3176	2905.2	21.623	0.39587	83.026	-64.456	79.537	70.923	20.48	-4.3848	-4.1148	0.81543	-1.6802	32.772	-3.546
130.27	0.97083	51.641	-4.6543	0.50942	-1.8399	0.037945	-0.1398	-0.061417	0.66021	-1.3176	2904.5	21.625	0.39694	83.027	-64.32	79.539	70.923	20.48	-4.3848	-4.1148	0.81543	-1.6802	32.772	-3.546
130.27	0.97338	51.645	-4.6541	0.50872	-1.8402	0.034356	-0.13768	-0.063231	0.66021	-1.3176	2903.8	21.626	0.39798	83.029	-64.184	79.542	70.923	20.48	-4.3848	-4.1148	0.81543	-1.6802	32.772	-3.546
130.27	0.97585	51.648	-4.654	0.50804	-1.8406	0.030732	-0.13547	-0.065003	0.66021	-1.3176	2903.1	21.627	0.39898	83.03	-64.049	79.544	70.923	20.48	-4.3848	-4.1148	0.81543	-1.6802	32.772	-3.546
130.27	0.97822	51.652	-4.6538	0.50737	-1.8409	0.027077	-0.13319	-0.066731	0.66021	-1.3176	2902.4	21.628	0.39994	83.032	-63.914	79.546	70.923	20.48	-4.3848	-4.1148	0.81543	-1.6802	32.772	-3.546
130.27	0.98052	51.655	-4.6537	0.50671	-1.8412	0.023395	-0.13082	-0.068413	0.66021	-1.3176	2901.7	21.629	0.40087	83.033	-63.781	79.548	70.923	20.48	-4.3848	-4.1148	0.81543	-1.6802	32.772	-3.546
130.27	0.98272	51.658	-4.6536	0.50606	-1.8416	0.019686	-0.12837	-0.07005	0.66021	-1.3176	2901.0	21.63	0.40177	83.034	-63.648	79.55	70.923	20.48	-4.3848	-4.1148	0.81543	-1.6802	32.772	-3.546
130.28	0.98482	51.661	-4.6535	0.50542	-1.8419	0.015955	-0.12584	-0.07164	0.66021	-1.3176	2900.4	21.631	0.40262	83.036	-63.516	79.552	70.923	20.48	-4.3848	-4.1148	0.81543	-1.6802	32.772	-3.546
130.28	0.98684	51.663	-4.6534	0.5048	-1.8423	0.012205	-0.12324	-0.073183	0.66021	-1.3176	2899.7	21.632	0.40344	83.037	-63.385	79.554	70.923	20.48	-4.3848	-4.1148	0.81543	-1.6802	32.772	-3.546
130.28	0.98876	51.666	-4.6534	0.50419	-1.8427	0.0084367	-0.12056	-0.074677	0.66021	-1.3176	2899.0	21.632	0.40422	83.038	-63.255	79.556	70.923	20.48	-4.3848	-4.1148	0.81543	-1.6802	32.772	-3.546
130.28	0.99058	51.668	-4.6534	0.5036	-1.843	0.0046545	-0.11781	-0.076122	0.66021	-1.3176	2898.3	21.633	0.40496	83.04	-63.126	79.558	70.923	20.48	-4.3848	-4.1148	0.81543	-1.6802	32.772	-3.546
130.28	0.99229	51.67	-4.6533	0.50301	-1.8434	0.00086082	-0.11499	-0.077518	0.66021	-1.3176	2897.6	21.634	0.40565	83.041	-62.998	79.56	70.923	20.48	-4.3848	-4.1148	0.81543	-1.6802	32.772	-3.546
130.28	0.99391	51.673	-4.6534	0.50245	-1.8438	-0.0029416	-0.11211	-0.078862	0.66021	-1.3176	2896.9	21.634	0.40631	83.042	-62.871	79.562	70.923	20.48	-4.3848	-4.1148	0.81543	-1.6802	32.772	-3.546
130.28	0.99543	51.674	-4.6534	0.50189	-1.8442	-0.00675	-0.10915	-0.080156	0.66021	-1.3176	2896.2	21.635	0.40692	83.043	-62.745	79.564	70.923	20.48	-4.3848	-4.1148	0.81543	-1.6802	32.772	-3.546
130.28	0.99684	51.676	-4.6534	0.50135	-1.8446	-0.010562	-0.10613	-0.081397	0.66021	-1.3176	2895.5	21.635	0.40749	83.044	-62.619	79.566	70.923	20.48	-4.3848	-4.1148	0.81543	-1.6802	32.772	-3.546
130.29	0.99814	51.678	-4.6535	0.50083	-1.845	-0.014374	-0.10305	-0.082586	0.66021	-1.3176	2894.8	21.636	0.40802	83.046	-62.495	79.568	70.923	20.48	-4.3848	-4.1148	0.81543	-1.6802	32.772	-3.546
130.29	0.99933	51.679	-4.6536	0.50032	-1.8454	-0.018184	-0.099914	-0.083723	0.66021	-1.3176	2894.1	21.636	0.4085	83.047	-62.372	79.57	70.923	20.48	-4.3848	-4.1148	0.81543	-1.6802	32.772	-3.546
130.29	1.0004	51.681	-4.6537	0.49983	-1.8459	-0.021989	-0.096716	-0.084805	0.66021	-1.3176	2893.4	21.636	0.40894	83.048	-62.25	79.572	70.923	20.48	-4.3848	-4.1148	0.81543	-1.6802	32.772	-3.546
130.29	1.0014	51.682	-4.6538	0.49936	-1.8463	-0.025105	-0.093447	-0.085783	0.66021	-1.3176	2892.7	21.637	0.40933	83.049	-62.129	79.574	70.923	20.48	-4.3848	-4.1148	0.81543	-1.6802	32.772	-3.546
130.29	1.0023	51.683	-4.6539	0.4989	-1.8467	-0.028038	-0.090127	-0.086694	0.66021	-1.3176	2892.0	21.637	0.40968	83.05	-62.01	79.576	70.923	20.48	-4.3848	-4.1148	0.81543	-1.6802	32.772	-3.546
130.29	1.003	51.684	-4.6541	0.49846	-1.8472	-0.030959	-0.086765	-0.087551	0.66021	-1.3176	2891.3	21.637	0.40998	83.051	-61.891	79.578	70.923	20.48	-4.3848	-4.1148	0.81543	-1.6802	32.772	-3.546
130.29	1.0036	51.684	-4.6542	0.49803	-1.8476	-0.033868	-0.083361	-0.088354	0.66021	-1.3176	2890.6	21.637	0.41023	83.052	-61.774	79.579	70.923	20.48	-4.3848	-4.1148	0.81543	-1.6802	32.772	-3.546
130.3	1.0042	51.685	-4.6544	0.49762	-1.848	-0.036763	-0.079918	-0.089104	0.66021	-1.3176	2889.9	21.637	0.41044	83.053	-61.657	79.581	70.923	20.48	-4.3848	-4.1148	0.81543	-1.6802	32.772	-3.546
130.3	1.0046	51.686	-4.6546	0.49723	-1.8485	-0.039642	-0.076438	-0.089799	0.66021	-1.3176	2889.2	21.637	0.4106	83.054	-61.542	79.583	70.923	20.48	-4.3848	-4.1148	0.81543	-1.6802	32.772	-3.546
130.3	1.0049	51.686	-4.6548	0.49686	-1.8489	-0.042502	-0.072923	-0.090439	0.66021	-1.3176	2888.5	21.637	0.41072	83.055	-61.429	79.585	70.923	20.48	-4.3848	-4.1148	0.81543	-1.6802	32.772	-3.546
130.3	1.005	51.686	-4.655	0.4965	-1.8494	-0.045343	-0.069375	-0.091025	0.66021	-1.3176	2887.8	21.637	0.41079	83.056	-61.316	79.586	70.923	20.48	-4.3848	-4.1148	0.81543	-1.6802	32.772	-3.546
130.3	1.0051	51.686	-4.6552	0.49616	-1.8498	-0.048163	-0.065796	-0.091555	0.66021	-1.3176	2887.1	21.636	0.41081	83.057	-61.205	79.588	70.923	20.48	-4.3848	-4.1148	0.81543	-1.6802	32.772	-3.546
130.3	1.0051	51.686	-4.6555	0.49584	-1.8503	-0.050959	-0.062188	-0.092031	0.66021	-1.3176	2886.4	21.636	0.41079	83.057	-61.095	79.59	70.923	20.48	-4.3848	-4.1148	0.81543	-1.6802	32.772	-3.546
130.31	1.0049	51.685	-4.6558	0.49554	-1.8508	-0.05373	-0.058554	-0.092452	0.66021	-1.3176	2885.7	21.636	0.41071	83.058	-60.986	79.591	70.923	20.48	-4.3848	-4.1148	0.81543	-1.6802	32.772	-3.546
130.31	1.0046	51.685	-4.656	0.49526	-1.8512	-0.056474	-0.054894	-0.092817	0.66021	-1.3176	2885.0	21.635	0.4106	83.059	-60.879	79.593	70.923	20.48	-4.3848	-4.1148	0.81543	-1.6802	32.772	-3.546
130.31	1.0042	51.684	-4.6563	0.49499	-1.8517	-0.059191	-0.051213	-0.093127	0.66021	-1.3176	2884.3	21.635	0.41043	83.06	-60.773	79.594	70.923	20.48	-4.3848	-4.1148	0.81543	-1.6802	32.772	-3.546
130.31	1.0037	51.684	-4.6566	0.49475	-1.8522	-0.061877	-0.04751	-0.093382	0.66021	-1.3176	2883.6	21.634	0.41022	83.061	-60.668	79.596	70.923	20.48	-4.3848	-4.1148	0.81543	-1.6802	32.772	-3.546
130.31	1.0031	51.683	-4.6569	0.49452	-1.8526	-0.064532	-0.04379	-0.093582	0.66021	-1.3176	2882.9	21.634	0.40996	83.061	-60.565	79.597	70.923	20.48	-4.3848	-4.1148	0.81543	-1.6802	32.772	-3.546
130.31	1.0024	51.682	-4.6573	0.49431	-1.8531	-0.067153	-0.040053	-0.093727	0.66021	-1.3176	2882.2	21.633	0.40966	83.062	-60.463	79.599	70.923	20.48	-4.3848	-4.1148	0.81543	-1.6802	32.772	-3.546
130.32	1.0015	51.681	-4.6576	0.49412	-1.8536	-0.06974	-0.036301	-0.093817	0.66021	-1.3176	2881.6	21.632	0.40931	83.063	-60.362	79.6	70.923	20.48	-4.3848	-4.1148	0.81543	-1.6802	32.772	-3.546
130.32	1.0006	51.679	-4.658	0.49395	-1.854	-0.072291	-0.032538	-0.093852	0.66021	-1.3176	2880.9	21.631	0.40892	83.063	-60.263	79.602	70.923	20.48	-4.3848	-4.1148	0.81543	-1.6802	32.772	-3.546
130.32	0.9995	51.678	-4.6583	0.49379	-1.8545	-0.074805	-0.028764	-0.093832	0.66021	-1.3176	2880.2	21.631	0.40848	83.064	-60.166	79.603	70.923	20.48	-4.3848	-4.1148	0.81543	-1.6802	32.772	-3.546
130.32	0.99832	51.676	-4.6587	0.49366	-1.855	-0.077279	-0.024983	-0.093758	0.66021	-1.3176	2879.5	21.63	0.408	83.065	-60.069	79.605	70.923	20.48	-4.3848	-4.1148	0.81543	-1.6802	32.772	-3.546
130.32	0.99704	51.675	-4.6591	0.49354	-1.8554	-0.079713	-0.021195	-0.093629	0.66021	-1.3176	2878.8	21.629	0.40747	83.065	-59.975	79.606	70.923	20.48	-4.3848	-4.1148	0.81543	-1.6802	32.772	-3.546
130.33	0.99565	51.673	-4.6595	0.49345	-1.8559	-0.082105	-0.017404	-0.093446	0.66021	-1.3176	2878.1	21.628	0.4069	83.066	-59.881	79.608	70.923	20.48	-4.3848	-4.1148	0.81543	-1.6802	32.772	-3.546
130.33	0.99415	51.671	-4.6599	0.49337	-1.8564	-0.084454	-0.013611	-0.09321	0.66021	-1.3176	2877.4	21.627	0.40628	83.067	-59.789	79.609	70.923	20.48	-4.3848	-4.1148	0.81543	-1.6802	32.772	-3.546
130.33	0.99255	51.669	-4.6604	0.49331	-1.8568	-0.086758	-0.0098179	-0.092919	0.66021	-1.3176	2876.7	21.626	0.40563	83.067	-59.699	79.61	70.923	20.48	-4.3848	-4.1148	0.81543	-1.6802	32.772	-3.546
130.33	0.99084	51.666	-4.6608	0.49327	-1.8573	-0.089016	-0.0060274	-0.092576	0.66021	-1.3176	2876.0	21.625	0.40493	83.068	-59.61	79.612	70.923	20.48	-4.3848	-4.1148	0.81543	-1.6802	32.772	-3.546
130.33	0.98903	51.664	-4.6612	0.49325	-1.8578	-0.091228	-0.0022413	-0.092179	0.66021	-1.3176	2875.3	21.623	0.40418	83.068	-59.523	79.613	70.923	20.48	-4.3848	-4.1148	0.81543	-1.6802	32.772	-3.546
130.33	0.98712	51.661	-4.6617	0.49325	-1.8582	-0.093391	0.0015384	-0.09173	0.66021	-1.3176	2874.6	21.622	0.4034	83.069	-59.437	79.614	70.923	20.48	-4.3848	-4.1148	0.81543	-1.6802	32.772	-3.546
130.34	0.98511	51.659	-4.6622	0.49327	-1.8587	-0.095504	0.0053095	-0.091229	0.66021	-1.3176	2873.9	21.621	0.40258	83.069	-59.353	79.616	70.923	20.48	-4.3848	-4.1148	0.81543	-1.6802	32.772	-3.546
130.34	0.983	51.656	-4.6627	0.4933	-1.8591	-0.097567	0.0090701	-0.090675	0.66021	-1.3176	2873.2	21.619	0.40171	83.07	-59.27	79.617	70.923	20.48	-4.3848	-4.1148	0.81543	-1.6802	32.772	-3.546
130.34	0.98079	51.653	-4.6632	0.49336	-1.8596	-0.099578	0.012818	-0.090071	0.66021	-1.3176	2872.5	21.618	0.40081	83.07	-59.189	79.618	70.923	20.48	-4.3848	-4.1148	0.81543	-1.6802	32.772	-3.546
130.34	0.97849	51.65	-4.6637	0.49343	-1.86	-0.10154	0.016552	-0.089415	0.66021	-1.3176	2871.8	21.617	0.39987	83.071	-59.11	79.62	70.923	20.48	-4.3848	-4.1148	0.81543	-1.6802	32.772	-3.546
130.34	0.9761	51.647	-4.6642	0.49352	-1.8605	-0.10344	0.020268	-0.088709	0.66021	-1.3176	2871.2	21.615	0.39889	83.071	-59.032	79.621	70.923	20.48	-4.3848	-4.1148	0.81543	-1.6802	32.772	-3.546
130.35	0.97361	51.644	-4.6647	0.49363	-1.8609	-0.10529	0.023966	-0.087953	0.66021	-1.3176	2870.5	21.613	0.39787	83.072	-58.955	79.622	70.923	20.48	-4.3848	-4.1148	0.81543	-1.6802	32.772	-3.546
130.35	0.97104	51.64	-4.6652	0.49376	-1.8614	-0.10708	0.027644	-0.087148	0.66021	-1.3176	2869.8	21.612	0.39681	83.072	-58.881	79.623	70.923	20.48	-4.3848	-4.1148	0.81543	-1.6802	32.772	-3.546
130.35	0.96838	51.637	-4.6658	0.49391	-1.8618	-0.10882	0.031299	-0.086294	0.66021	-1.3176	2869.1	21.61	0.39573	83.072	-58.808	79.624	70.923	20.48	-4.3848	-4.1148	0.81543	-1.6802	32.772	-3.546
130.35	0.96563	51.633	-4.6663	0.49407	-1.8622	-0.1105	0.034929	-0.085392	0.66021	-1.3176	2868.4	21.609	0.3946	83.073	-58.736	79.626	70.923	20.48	-4.3848	-4.1148	0.81543	-1.6802	32.772	-3.546
130.36	0.9628	51.629	-4.6669	0.49426	-1.8626	-0.11212	0.038533	-0.084442	0.66021	-1.3176	2867.7	21.607	0.39344	83.073	-58.666	79.627	70.923	20.48	-4.3848	-4.1148	0.81543	-1.6802	32.772	-3.546
130.36	0.95989	51.625	-4.6674	0.49446	-1.8631	-0.11368	0.042108	-0.083445	0.66021	-1.3176	2867.0	21.605	0.39225	83.073	-58.598	79.628	70.923	20.48	-4.3848	-4.1148	0.81543	-1.6802	32.772	-3.546
130.36	0.95691	51.621	-4.668	0.49468	-1.8635	-0.11518	0.045652	-0.082401	0.66021	-1.3176	2866.3	21.603	0.39103	83.074	-58.532	79.629	70.923	20.48	-4.3848	-4.1148	0.81543	-1.6802	32.772	-3.546
130.36	0.95384	51.617	-4.6686	0.49492	-1.8639	-0.11662	0.049164	-0.081312	0.66021	-1.3176	2865.6	21.601	0.38978	83.074	-58.467	79.63	70.923	20.48	-4.3848	-4.1148	0.81543	-1.6802	32.772	-3.546
130.36	0.95071	51.613	-4.6692	0.49517	-1.8643	-0.118	0.052642	-0.080178	0.66021	-1.3176	2864.9	21.599	0.38849	83.074	-58.404	79.631	70.923	20.48	-4.3848	-4.1148	0.81543	-1.6802	32.772	-3.546
130.37	0.9475	51.609	-4.6698	0.49544	-1.8647	-0.11931	0.056084	-0.079	0.66021	-1.3176	2864.2	21.597	0.38718	83.075	-58.342	79.632	70.923	20.48	-4.3848	-4.1148	0.81543	-1.6802	32.772	-3.546
130.37	0.94422	51.605	-4.6704	0.49573	-1.8651	-0.12057	0.059487	-0.077778	0.66021	-1.3176	2863.6	21.595	0.38584	83.075	-58.283	79.633	70.923	20.48	-4.3848	-4.1148	0.81543	-1.6802	32.772	-3.546
130.37	0.94088	51.6	-4.671	0.49604	-1.8655	-0.12176	0.06285	-0.076514	0.66021	-1.3176	2862.9	21.593	0.38447	83.075	-58.225	79.635	70.923	20.48	-4.3848	-4.1148	0.81543	-1.6802	32.772	-3.546
130.37	0.93747	51.596	-4.6716	0.49636	-1.8659	-0.12288	0.066171	-0.075207	0.66021	-1.3176	2862.2	21.591	0.38308	83.075	-58.168	79.636	70.923	20.48	-4.3848	-4.1148	0.81543	-1.6802	32.772	-3.546
130.38	0.93401	51.591	-4.6722	0.4967	-1.8662	-0.12394	0.069449	-0.073859	0.66021	-1.3176	2861.5	21.589	0.38166	83.076	-58.114	79.637	70.923	20.48	-4.3848	-4.1148	0.81543	-1.6802	32.772	-3.546
130.38	0.93048	51.586	-4.6728	0.49705	-1.8666	-0.12493	0.072681	-0.072472	0.66021	-1.3176	2860.8	21.587	0.38022	83.076	-58.061	79.638	70.923	20.48	-4.3848	-4.1148	0.81543	-1.6802	32.772	-3.546
130.38	0.92691	51.581	-4.6734	0.49743	-1.8669	-0.12586	0.075865	-0.071044	0.66021	-1.3176	2860.1	21.585	0.37876	83.076	-58.01	79.639	70.923	20.48	-4.3848	-4.1148	0.81543	-1.6802	32.772	-3.546
130.38	0.92327	51.577	-4.6741	0.49781	-1.8673	-0.12672	0.079001	-0.069578	0.66021	-1.3176	2859.4	21.583	0.37727	83.076	-57.96	79.64	70.923	20.48	-4.3848	-4.1148	0.81543	-1.6802	32.772	-3.546
130.39	0.91959	51.572	-4.6747	0.49822	-1.8676	-0.12752	0.082085	-0.068074	0.66021	-1.3176	2858.7	21.58	0.37577	83.077	-57.913	79.641	70.923	20.48	-4.3848	-4.1148	0.81543	-1.6802	32.772	-3.546
130.39	0.91587	51.567	-4.6754	0.49863	-1.868	-0.12825	0.085116	-0.066534	0.66021	-1.3176	2858.0	21.578	0.37425	83.077	-57.867	79.642	70.923	20.48	-4.3848	-4.1148	0.81543	-1.6802	32.772	-3.546
130.39	0.9121	51.562	-4.676	0.49907	-1.8683	-0.12891	0.088094	-0.064958	0.66021	-1.3176	2857.4	21.576	0.3727	83.077	-57.822	79.643	70.923	20.48	-4.3848	-4.1148	0.81543	-1.6802	32.772	-3.546
130.39	0.90829	51.556	-4.6766	0.49951	-1.8686	-0.1295	0.091015	-0.063346	0.66021	-1.3176	2856.7	21.574	0.37115	83.077	-57.78	79.644	70.923	20.48	-4.3848	-4.1148	0.81543	-1.6802	32.772	-3.546
130.39	0.90444	51.551	-4.6773	0.49998	-1.8689	-0.13002	0.093878	-0.061701	0.66021	-1.3176	2856.0	21.571	0.36957	83.078	-57.739	79.645	70.923	20.48	-4.3848	-4.1148	0.81543	-1.6802	32.772	-3.546
130.4	0.90056	51.546	-4.6779	0.50045	-1.8692	-0.13048	0.096681	-0.060023	0.66021	-1.3176	2855.3	21.569	0.36799	83.078	-57.701	79.646	70.923	20.48	-4.3848	-4.1148	0.81543	-1.6802	32.772	-3.546
130.4	0.89664	51.541	-4.6786	0.50094	-1.8695	-0.13087	0.099424	-0.058313	0.66021	-1.3176	2854.6	21.566	0.36639	83.078	-57.663	79.647	70.923	20.48	-4.3848	-4.1148	0.81543	-1.6802	32.772	-3.546
130.4	0.8927	51.535	-4.6793	0.50145	-1.8698	-0.13119	0.1021	-0.056573	0.66021	-1.3176	2853.9	21.564	0.36477	83.078	-57.628	79.648	70.923	20.48	-4.3848	-4.1148	0.81543	-1.6802	32.772	-3.546
130.4	0.88873	51.53	-4.6799	0.50196	-1.8701	-0.13144	0.10472	-0.054802	0.66021	-1.3176	2853.2	21.562	0.36315	83.078	-57.594	79.649	70.923	20.48	-4.3848	-4.1148	0.81543	-1.6802	32.772	-3.546
130.41	0.88474	51.524	-4.6806	0.50249	-1.8704	-0.13162	0.10727	-0.053003	0.66021	-1.3176	2852.5	21.559	0.36152	83.078	-57.563	79.65	70.923	20.48	-4.3848	-4.1148	0.81543	-1.6802	32.772	-3.546
130.41	0.88073	51.519	-4.6812	0.50304	-1.8706	-0.13174	0.10975	-0.051176	0.66021	-1.3176	2851.8	21.557	0.35988	83.079	-57.533	79.651	70.923	20.48	-4.3848	-4.1148	0.81543	-1.6802	32.772	-3.546
130.41	0.87671	51.513	-4.6819	0.50359	-1.8709	-0.13178	0.11217	-0.049322	0.66021	-1.3176	2851.2	21.554	0.35824	83.079	-57.504	79.652	70.923	20.48	-4.3848	-4.1148	0.81543	-1.6802	32.772	-3.546
130.42	0.87267	51.508	-4.6825	0.50416	-1.8711	-0.13176	0.11451	-0.047443	0.66021	-1.3176	2850.5	21.552	0.35658	83.079	-57.478	79.653	70.923	20.48	-4.3848	-4.1148	0.81543	-1.6802	32.772	-3.546
130.42	0.86862	51.502	-4.6832	0.50474	-1.8714	-0.13167	0.11678	-0.04554	0.66021	-1.3176	2849.8	21.549	0.35493	83.079	-57.453	79.654	70.923	20.48	-4.3848	-4.1148	0.81543	-1.6802	32.772	-3.546
130.42	0.86456	51.496	-4.6839	0.50533	-1.8716	-0.13151	0.11898	-0.043613	0.66021	-1.3176	2849.1	21.547	0.35327	83.079	-57.431	79.655	70.923	20.48	-4.3848	-4.1148	0.81543	-1.6802	32.772	-3.546
130.42	0.8605	51.491	-4.6845	0.50593	-1.8718	-0.13128	0.1211	-0.041665	0.66021	-1.3176	2848.4	21.544	0.35161	83.08	-57.409	79.656	70.923	20.48	-4.3848	-4.1148	0.81543	-1.6802	32.772	-3.546
130.43	0.85644	51.485	-4.6852	0.50654	-1.872	-0.13098	0.12315	-0.039696	0.66021	-1.3176	2847.7	21.541	0.34995	83.08	-57.39	79.657	70.923	20.48	-4.3848	-4.1148	0.81543	-1.6802	32.772	-3.546
130.43	0.85238	51.479	-4.6858	0.50716	-1.8722	-0.13062	0.12512	-0.037707	0.66021	-1.3176	2847.0	21.539	0.34829	83.08	-57.373	79.658	70.923	20.48	-4.3848	-4.1148	0.81543	-1.6802	32.772	-3.546
130.43	0.84833	51.474	-4.6865	0.50779	-1.8724	-0.13019	0.12702	-0.0357	0.66021	-1.3176	2846.3	21.536	0.34663	83.08	-57.357	79.659	70.923	20.48	-4.3848	-4.1148	0.81543	-1.6802	32.772	-3.546
130.43	0.84429	51.468	-4.6871	0.50843	-1.8726	-0.12969	0.12883	-0.033675	0.66021	-1.3176	2845.6	21.534	0.34498	83.08	-57.343	79.66	70.923	20.48	-4.3848	-4.1148	0.81543	-1.6802	32.772	-3.546
130.44	0.84025	51.462	-4.6878	0.50908	-1.8727	-0.12912	0.13056	-0.031635	0.66021	-1.3176	2845.0	21.531	0.34333	83.08	-57.331	79.661	70.923	20.48	-4.3848	-4.1148	0.81543	-1.6802	32.772	-3.546
130.44	0.83623	51.456	-4.6884	0.50973	-1.8729	-0.12849	0.13222	-0.029579	0.66021	-1.3176	2844.3	21.529	0.34169	83.081	-57.321	79.662	70.923	20.48	-4.3848	-4.1148	0.81543	-1.6802	32.772	-3.546
130.44	0.83223	51.451	-4.6891	0.5104	-1.873	-0.12779	0.13379	-0.027511	0.66021	-1.3176	2843.6	21.526	0.34005	83.081	-57.312	79.663	70.923	20.48	-4.3848	-4.1148	0.81543	-1.6802	32.772	-3.546
130.44	0.82825	51.445	-4.6897	0.51107	-1.8731	-0.12702	0.13527	-0.02543	0.66021	-1.3176	2842.9	21.524	0.33842	83.081	-57.305	79.664	70.923	20.48	-4.3848	-4.1148	0.81543	-1.6802	32.772	-3.546
130.45	0.82429	51.439	-4.6903	0.51175	-1.8733	-0.12619	0.13667	-0.023338	0.66021	-1.3176	2842.2	21.521	0.33681	83.081	-57.3	79.665	70.923	20.48	-4.3848	-4.1148	0.81543	-1.6802	32.772	-3.546
130.45	0.82035	51.434	-4.691	0.51244	-1.8734	-0.1253	0.13799	-0.021237	0.66021	-1.3176	2841.5	21.518	0.3352	83.081	-57.297	79.666	70.923	20.48	-4.3848	-4.1148	0.81543	-1.6802	32.772	-3.546
130.45	0.81645	51.428	-4.6916	0.51313	-1.8735	-0.12434	0.13922	-0.019127	0.66021	-1.3176	2840.8	21.516	0.3336	83.082	-57.296	79.667	70.923	20.48	-4.3848	-4.1148	0.81543	-1.6802	32.772	-3.546
130.45	0.81258	51.422	-4.6922	0.51383	-1.8736	-0.12332	0.14036	-0.01701	0.66021	-1.3176	2840.1	21.513	0.33202	83.082	-57.296	79.668	70.923	20.48	-4.3848	-4.1148	0.81543	-1.6802	32.772	-3.546
130.46	0.80874	51.417	-4.6928	0.51453	-1.8736	-0.12223	0.14141	-0.014888	0.66021	-1.3176	2839.5	21.511	0.33045	83.082	-57.298	79.669	70.923	20.48	-4.3848	-4.1148	0.81543	-1.6802	32.772	-3.546
130.46	0.80493	51.411	-4.6934	0.51524	-1.8737	-0.12109	0.14238	-0.012761	0.66021	-1.3176	2838.8	21.508	0.32889	83.082	-57.302	79.67	70.923	20.48	-4.3848	-4.1148	0.81543	-1.6802	32.772	-3.546
130.46	0.80117	51.406	-4.694	0.51596	-1.8738	-0.11988	0.14325	-0.010631	0.66021	-1.3176	2838.1	21.506	0.32735	83.083	-57.308	79.671	70.923	20.48	-4.3848	-4.1148	0.81543	-1.6802	32.772	-3.546
130.46	0.79745	51.4	-4.6946	0.51668	-1.8738	-0.11861	0.14404	-0.0084987	0.66021	-1.3176	2837.4	21.503	0.32583	83.083	-57.315	79.672	70.923	20.48	-4.3848	-4.1148	0.81543	-1.6802	32.772	-3.546
130.47	0.79377	51.395	-4.6952	0.5174	-1.8739	-0.11728	0.14474	-0.0063663	0.66021	-1.3176	2836.7	21.501	0.32433	83.083	-57.325	79.673	70.923	20.48	-4.3848	-4.1148	0.81543	-1.6802	32.772	-3.546
130.47	0.79014	51.389	-4.6958	0.51812	-1.8739	-0.11589	0.14534	-0.0042348	0.66021	-1.3176	2836.0	21.498	0.32285	83.083	-57.336	79.674	70.923	20.48	-4.3848	-4.1148	0.81543	-1.6802	32.772	-3.546
130.47	0.78656	51.384	-4.6964	0.51885	-1.8739	-0.11444	0.14585	-0.0021055	0.66021	-1.3176	2835.3	21.496	0.32138	83.084	-57.348	79.675	70.923	20.48	-4.3848	-4.1148	0.81543	-1.6802	32.772	-3.546
130.48	0.78304	51.379	-4.6969	0.51958	-1.8739	-0.11294	0.14627	2.0216e-05	0.66021	-1.3176	2834.6	21.494	0.31994	83.084	-57.363	79.677	70.923	20.48	-4.3848	-4.1148	0.81543	-1.6802	32.772	-3.546
130.48	0.77956	51.374	-4.6975	0.52031	-1.8739	-0.11138	0.1466	0.0021411	0.66021	-1.3176	2834.0	21.491	0.31852	83.084	-57.379	79.678	70.923	20.48	-4.3848	-4.1148	0.81543	-1.6802	32.772	-3.546
130.48	0.77614	51.368	-4.6981	0.52105	-1.8739	-0.10976	0.14684	0.0042558	0.66021	-1.3176	2833.3	21.489	0.31712	83.085	-57.397	79.679	70.923	20.48	-4.3848	-4.1148	0.81543	-1.6802	32.772	-3.546
130.48	0.77279	51.363	-4.6986	0.52178	-1.8739	-0.10809	0.14698	0.0063629	0.66021	-1.3176	2832.6	21.487	0.31575	83.085	-57.416	79.68	70.923	20.48	-4.3848	-4.1148	0.81543	-1.6802	32.772	-3.546
130.49	0.76949	51.358	-4.6991	0.52252	-1.8738	-0.10637	0.14704	0.0084611	0.66021	-1.3176	2831.9	21.484	0.3144	83.085	-57.438	79.681	70.923	20.48	-4.3848	-4.1148	0.81543	-1.6802	32.772	-3.546
130.49	0.76625	51.353	-4.6997	0.52325	-1.8738	-0.10459	0.14699	0.010549	0.66021	-1.3176	2831.2	21.482	0.31308	83.086	-57.461	79.682	70.923	20.48	-4.3848	-4.1148	0.81543	-1.6802	32.772	-3.546
130.49	0.76308	51.348	-4.7002	0.52399	-1.8737	-0.10276	0.14686	0.012626	0.66021	-1.3176	2830.5	21.48	0.31178	83.086	-57.486	79.683	70.923	20.48	-4.3848	-4.1148	0.81543	-1.6802	32.772	-3.546
130.49	0.75998	51.344	-4.7007	0.52472	-1.8737	-0.10088	0.14663	0.014689	0.66021	-1.3176	2829.8	21.478	0.31051	83.086	-57.512	79.685	70.923	20.48	-4.3848	-4.1148	0.81543	-1.6802	32.772	-3.546
130.5	0.75695	51.339	-4.7012	0.52545	-1.8736	-0.098956	0.14631	0.016739	0.66021	-1.3176	2829.1	21.475	0.30927	83.087	-57.54	79.686	70.923	20.48	-4.3848	-4.1148	0.81543	-1.6802	32.772	-3.546
130.5	0.75398	51.334	-4.7017	0.52618	-1.8735	-0.09698	0.1459	0.018773	0.66021	-1.3176	2828.4	21.473	0.30806	83.087	-57.57	79.687	70.923	20.48	-4.3848	-4.1148	0.81543	-1.6802	32.772	-3.546
130.5	0.75109	51.33	-4.7022	0.52691	-1.8734	-0.094957	0.14539	0.02079	0.66021	-1.3176	2827.8	21.471	0.30687	83.088	-57.602	79.688	70.923	20.48	-4.3848	-4.1148	0.81543	-1.6802	32.772	-3.546
130.5	0.74828	51.325	-4.7026	0.52764	-1.8733	-0.092889	0.1448	0.022789	0.66021	-1.3176	2827.1	21.469	0.30572	83.088	-57.635	79.689	70.923	20.48	-4.3848	-4.1148	0.81543	-1.6802	32.772	-3.546
130.51	0.74553	51.321	-4.7031	0.52836	-1.8732	-0.090777	0.14411	0.024769	0.66021	-1.3176	2826.4	21.467	0.3046	83.088	-57.67	79.691	70.923	20.48	-4.3848	-4.1148	0.81543	-1.6802	32.772	-3.546
130.51	0.74287	51.317	-4.7035	0.52908	-1.873	-0.088621	0.14333	0.026728	0.66021	-1.3176	2825.7	21.465	0.30351	83.089	-57.706	79.692	70.923	20.48	-4.3848	-4.1148	0.81543	-1.6802	32.772	-3.546
130.51	0.74028	51.313	-4.704	0.52979	-1.8729	-0.086424	0.14246	0.028665	0.66021	-1.3176	2825.0	21.463	0.30245	83.089	-57.744	79.693	70.923	20.48	-4.3848	-4.1148	0.81543	-1.6802	32.772	-3.546
130.51	0.73778	51.309	-4.7044	0.5305	-1.8727	-0.084186	0.1415	0.030579	0.66021	-1.3176	2824.3	21.461	0.30143	83.09	-57.784	79.694	70.923	20.48	-4.3848	-4.1148	0.81543	-1.6802	32.772	-3.546
130.52	0.73536	51.305	-4.7048	0.53121	-1.8726	-0.08191	0.14044	0.032469	0.66021	-1.3176	2823.6	21.459	0.30043	83.09	-57.826	79.696	70.923	20.48	-4.3848	-4.1148	0.81543	-1.6802	32.772	-3.546
130.52	0.73301	51.301	-4.7052	0.53191	-1.8724	-0.079596	0.1393	0.034333	0.66021	-1.3176	2822.9	21.458	0.29948	83.091	-57.869	79.697	70.923	20.48	-4.3848	-4.1148	0.81543	-1.6802	32.772	-3.546
130.52	0.73076	51.297	-4.7056	0.5326	-1.8722	-0.077246	0.13808	0.03617	0.66021	-1.3176	2822.2	21.456	0.29855	83.091	-57.913	79.698	70.923	20.48	-4.3848	-4.1148	0.81543	-1.6802	32.772	-3.546
130.52	0.72858	51.294	-4.706	0.53329	-1.8721	-0.074861	0.13676	0.037979	0.66021	-1.3176	2821.6	21.454	0.29766	83.092	-57.959	79.7	70.923	20.48	-4.3848	-4.1148	0.81543	-1.6802	32.772	-3.546
130.53	0.7265	51.291	-4.7064	0.53397	-1.8719	-0.072443	0.13536	0.039759	0.66021	-1.3176	2820.9	21.453	0.29681	83.092	-58.007	79.701	70.923	20.48	-4.3848	-4.1148	0.81543	-1.6802	32.772	-3.546
130.53	0.7245	51.287	-4.7067	0.53464	-1.8717	-0.069993	0.13387	0.041509	0.66021	-1.3176	2820.2	21.451	0.29599	83.093	-58.056	79.702	70.923	20.48	-4.3848	-4.1148	0.81543	-1.6802	32.772	-3.546
130.53	0.72259	51.284	-4.7071	0.53531	-1.8714	-0.067514	0.1323	0.043227	0.66021	-1.3176	2819.5	21.449	0.29521	83.094	-58.107	79.704	70.923	20.48	-4.3848	-4.1148	0.81543	-1.6802	32.772	-3.546
130.53	0.72076	51.281	-4.7074	0.53596	-1.8712	-0.065005	0.13064	0.044912	0.66021	-1.3176	2818.8	21.448	0.29446	83.094	-58.16	79.705	70.923	20.48	-4.3848	-4.1148	0.81543	-1.6802	32.772	-3.546
130.53	0.71903	51.278	-4.7077	0.53661	-1.871	-0.062469	0.12891	0.046564	0.66021	-1.3176	2818.1	21.446	0.29375	83.095	-58.214	79.707	70.923	20.48	-4.3848	-4.1148	0.81543	-1.6802	32.772	-3.546
130.54	0.71739	51.275	-4.708	0.53725	-1.8708	-0.059908	0.12709	0.04818	0.66021	-1.3176	2817.4	21.445	0.29308	83.095	-58.269	79.708	70.923	20.48	-4.3848	-4.1148	0.81543	-1.6802	32.772	-3.546
130.54	0.71583	51.273	-4.7083	0.53788	-1.8705	-0.057323	0.12519	0.049761	0.66021	-1.3176	2816.7	21.444	0.29244	83.096	-58.326	79.709	70.923	20.48	-4.3848	-4.1148	0.81543	-1.6802	32.772	-3.546
130.54	0.71437	51.27	-4.7086	0.5385	-1.8703	-0.054716	0.12321	0.051305	0.66021	-1.3176	2816.0	21.442	0.29184	83.097	-58.385	79.711	70.923	20.48	-4.3848	-4.1148	0.81543	-1.6802	32.772	-3.546
130.54	0.713	51.268	-4.7089	0.53912	-1.87	-0.052088	0.12115	0.052812	0.66021	-1.3176	2815.4	21.441	0.29128	83.097	-58.444	79.712	70.923	20.48	-4.3848	-4.1148	0.81543	-1.6802	32.772	-3.546
130.55	0.71172	51.266	-4.7091	0.53972	-1.8697	-0.049442	0.11902	0.054279	0.66021	-1.3176	2814.7	21.44	0.29075	83.098	-58.506	79.714	70.923	20.48	-4.3848	-4.1148	0.81543	-1.6802	32.772	-3.546
130.55	0.71054	51.264	-4.7094	0.54031	-1.8695	-0.046778	0.11682	0.055706	0.66021	-1.3176	2814.0	21.439	0.29027	83.099	-58.569	79.715	70.923	20.48	-4.3848	-4.1148	0.81543	-1.6802	32.772	-3.546
130.55	0.70944	51.262	-4.7096	0.54088	-1.8692	-0.044098	0.11454	0.057093	0.66021	-1.3176	2813.3	21.438	0.28982	83.1	-58.633	79.717	70.923	20.48	-4.3848	-4.1148	0.81543	-1.6802	32.772	-3.546
130.55	0.70844	51.26	-4.7098	0.54145	-1.8689	-0.041404	0.11219	0.058438	0.66021	-1.3176	2812.6	21.437	0.2894	83.1	-58.699	79.718	70.923	20.48	-4.3848	-4.1148	0.81543	-1.6802	32.772	-3.546
130.55	0.70753	51.258	-4.71	0.54201	-1.8686	-0.038698	0.10977	0.05974	0.66021	-1.3176	2811.9	21.436	0.28903	83.101	-58.766	79.72	70.923	20.48	-4.3848	-4.1148	0.81543	-1.6802	32.772	-3.546
130.56	0.70672	51.257	-4.7102	0.54255	-1.8683	-0.035982	0.10728	0.060999	0.66021	-1.3176	2811.2	21.435	0.2887	83.102	-58.834	79.721	70.923	20.48	-4.3848	-4.1148	0.81543	-1.6802	32.772	-3.546
130.56	0.706	51.255	-4.7104	0.54308	-1.868	-0.033257	0.10473	0.062214	0.66021	-1.3176	2810.5	21.434	0.2884	83.103	-58.904	79.723	70.923	20.48	-4.3848	-4.1148	0.81543	-1.6802	32.772	-3.546
130.56	0.70537	51.254	-4.7105	0.5436	-1.8677	-0.030524	0.10211	0.063384	0.66021	-1.3176	2809.8	21.433	0.28814	83.103	-58.976	79.725	70.923	20.48	-4.3848	-4.1148	0.81543	-1.6802	32.772	-3.546
130.56	0.70483	51.253	-4.7107	0.5441	-1.8673	-0.027787	0.099427	0.064508	0.66021	-1.3176	2809.1	21.433	0.28792	83.104	-59.048	79.726	70.923	20.48	-4.3848	-4.1148	0.81543	-1.6802	32.772	-3.546
130.56	0.70439	51.252	-4.7108	0.54459	-1.867	-0.025046	0.096686	0.065585	0.66021	-1.3176	2808.4	21.432	0.28773	83.105	-59.122	79.728	70.923	20.48	-4.3848	-4.1148	0.81543	-1.6802	32.772	-3.546
130.57	0.70404	51.251	-4.7109	0.54507	-1.8667	-0.022303	0.093886	0.066615	0.66021	-1.3176	2807.7	21.432	0.28759	83.106	-59.198	79.73	70.923	20.48	-4.3848	-4.1148	0.81543	-1.6802	32.772	-3.546
130.57	0.70378	51.251	-4.711	0.54553	-1.8664	-0.01956	0.091029	0.067598	0.66021	-1.3176	2807.1	21.431	0.28748	83.107	-59.274	79.731	70.923	20.48	-4.3848	-4.1148	0.81543	-1.6802	32.772	-3.546
130.57	0.70361	51.25	-4.7111	0.54598	-1.866	-0.016818	0.088118	0.068532	0.66021	-1.3176	2806.4	21.431	0.2874	83.108	-59.352	79.733	70.923	20.48	-4.3848	-4.1148	0.81543	-1.6802	32.772	-3.546
130.57	0.70353	51.25	-4.7112	0.54641	-1.8657	-0.01408	0.085154	0.069417	0.66021	-1.3176	2805.7	21.43	0.28737	83.109	-59.431	79.735	70.923	20.48	-4.3848	-4.1148	0.81543	-1.6802	32.772	-3.546
130.57	0.70355	51.25	-4.7112	0.54683	-1.8653	-0.011348	0.082139	0.070252	0.66021	-1.3176	2805.0	21.43	0.28737	83.11	-59.511	79.736	70.923	20.48	-4.3848	-4.1148	0.81543	-1.6802	32.772	-3.546
130.57	0.70365	51.25	-4.7113	0.54723	-1.865	-0.008622	0.079077	0.071038	0.66021	-1.3176	2804.3	21.43	0.28741	83.11	-59.593	79.738	70.923	20.48	-4.3848	-4.1148	0.81543	-1.6802	32.772	-3.546
130.58	0.70384	51.25	-4.7113	0.54762	-1.8646	-0.0059049	0.075968	0.071773	0.66021	-1.3176	2803.6	21.429	0.28749	83.111	-59.676	79.74	70.923	20.48	-4.3848	-4.1148	0.81543	-1.6802	32.772	-3.546
130.58	0.70413	51.25	-4.7114	0.54799	-1.8643	-0.0031983	0.072815	0.072456	0.66021	-1.3176	2802.9	21.429	0.2876	83.112	-59.76	79.741	70.923	20.48	-4.3848	-4.1148	0.81543	-1.6802	32.772	-3.546
130.58	0.7045	51.25	-4.7114	0.54835	-1.8639	-0.00050388	0.069621	0.073089	0.66021	-1.3176	2802.2	21.429	0.28775	83.113	-59.845	79.743	70.923	20.48	-4.3848	-4.1148	0.81543	-1.6802	32.772	-3.546
130.58	0.70495	51.251	-4.7114	0.54869	-1.8635	0.0021766	0.066387	0.073669	0.66021	-1.3176	2801.5	21.429	0.28793	83.114	-59.932	79.745	70.923	20.48	-4.3848	-4.1148	0.81543	-1.6802	32.772	-3.546
130.58	0.7055	51.252	-4.7113	0.54901	-1.8632	0.0048415	0.063116	0.074198	0.66021	-1.3176	2800.8	21.429	0.28815	83.115	-60.019	79.747	70.923	20.48	-4.3848	-4.1148	0.81543	-1.6802	32.772	-3.546
130.58	0.70613	51.253	-4.7113	0.54932	-1.8628	0.007489	0.059811	0.074674	0.66021	-1.3176	2800.1	21.429	0.2884	83.116	-60.108	79.749	70.923	20.48	-4.3848	-4.1148	0.81543	-1.6802	32.772	-3.546
130.59	0.70684	51.254	-4.7113	0.54961	-1.8624	0.010117	0.056474	0.075097	0.66021	-1.3176	2799.4	21.43	0.28869	83.117	-60.197	79.75	70.923	20.48	-4.3848	-4.1148	0.81543	-1.6802	32.772	-3.546
130.59	0.70764	51.255	-4.7112	0.54988	-1.862	0.012725	0.053106	0.075468	0.66021	-1.3176	2798.7	21.43	0.28901	83.118	-60.288	79.752	70.923	20.48	-4.3848	-4.1148	0.81543	-1.6802	32.772	-3.546
130.59	0.70852	51.256	-4.7111	0.55014	-1.8617	0.01531	0.049711	0.075785	0.66021	-1.3176	2798.0	21.43	0.28937	83.119	-60.38	79.754	70.923	20.48	-4.3848	-4.1148	0.81543	-1.6802	32.772	-3.546
130.59	0.70949	51.257	-4.7111	0.55038	-1.8613	0.017871	0.046292	0.076049	0.66021	-1.3176	2797.4	21.43	0.28976	83.121	-60.473	79.756	70.923	20.48	-4.3848	-4.1148	0.81543	-1.6802	32.772	-3.546
130.59	0.71053	51.259	-4.711	0.5506	-1.8609	0.020407	0.042849	0.07626	0.66021	-1.3176	2796.7	21.431	0.29018	83.122	-60.567	79.758	70.923	20.48	-4.3848	-4.1148	0.81543	-1.6802	32.772	-3.546
130.59	0.71165	51.261	-4.7109	0.55081	-1.8605	0.022914	0.039387	0.076418	0.66021	-1.3176	2796.0	21.431	0.29064	83.123	-60.662	79.76	70.923	20.48	-4.3848	-4.1148	0.81543	-1.6802	32.772	-3.546
130.59	0.71285	51.263	-4.7107	0.551	-1.8601	0.025393	0.035907	0.076522	0.66021	-1.3176	2795.3	21.432	0.29112	83.124	-60.758	79.762	70.923	20.48	-4.3848	-4.1148	0.81543	-1.6802	32.772	-3.546
130.6	0.71413	51.265	-4.7106	0.55117	-1.8597	0.027842	0.032411	0.076573	0.66021	-1.3176	2794.6	21.432	0.29164	83.125	-60.855	79.764	70.923	20.48	-4.3848	-4.1148	0.81543	-1.6802	32.772	-3.546
130.6	0.71549	51.267	-4.7105	0.55132	-1.8594	0.030258	0.028903	0.076571	0.66021	-1.3176	2793.9	21.433	0.29219	83.126	-60.952	79.765	70.923	20.48	-4.3848	-4.1148	0.81543	-1.6802	32.772	-3.546
130.6	0.71692	51.269	-4.7103	0.55146	-1.859	0.03264	0.025385	0.076516	0.66021	-1.3176	2793.2	21.434	0.29277	83.127	-61.051	79.767	70.923	20.48	-4.3848	-4.1148	0.81543	-1.6802	32.772	-3.546
130.6	0.71842	51.271	-4.7101	0.55157	-1.8586	0.034987	0.02186	0.076407	0.66021	-1.3176	2792.5	21.434	0.29338	83.128	-61.151	79.769	70.923	20.48	-4.3848	-4.1148	0.81543	-1.6802	32.772	-3.546
130.6	0.72	51.274	-4.7099	0.55167	-1.8582	0.037297	0.018329	0.076246	0.66021	-1.3176	2791.8	21.435	0.29402	83.13	-61.251	79.771	70.923	20.48	-4.3848	-4.1148	0.81543	-1.6802	32.772	-3.546
130.6	0.72165	51.276	-4.7098	0.55176	-1.8578	0.039569	0.014796	0.076032	0.66021	-1.3176	2791.1	21.436	0.29469	83.131	-61.352	79.773	70.923	20.48	-4.3848	-4.1148	0.81543	-1.6802	32.772	-3.546
130.6	0.72337	51.279	-4.7096	0.55182	-1.8575	0.041802	0.011262	0.075765	0.66021	-1.3176	2790.4	21.437	0.29539	83.132	-61.455	79.775	70.923	20.48	-4.3848	-4.1148	0.81543	-1.6802	32.772	-3.546
130.6	0.72515	51.282	-4.7093	0.55187	-1.8571	0.043993	0.0077313	0.075447	0.66021	-1.3176	2789.7	21.438	0.29611	83.133	-61.557	79.777	70.923	20.48	-4.3848	-4.1148	0.81543	-1.6802	32.772	-3.546
130.6	0.727	51.285	-4.7091	0.5519	-1.8567	0.046141	0.0042051	0.075077	0.66021	-1.3176	2789.0	21.439	0.29686	83.134	-61.661	79.779	70.923	20.48	-4.3848	-4.1148	0.81543	-1.6802	32.772	-3.546
130.61	0.72892	51.288	-4.7089	0.55191	-1.8563	0.048246	0.00068629	0.074655	0.66021	-1.3176	2788.3	21.44	0.29764	83.136	-61.765	79.781	70.923	20.48	-4.3848	-4.1148	0.81543	-1.6802	32.772	-3.546
130.61	0.7309	51.291	-4.7086	0.55191	-1.856	0.050306	-0.0028227	0.074182	0.66021	-1.3176	2787.6	21.441	0.29845	83.137	-61.87	79.783	70.923	20.48	-4.3848	-4.1148	0.81543	-1.6802	32.772	-3.546
130.61	0.73294	51.295	-4.7084	0.55188	-1.8556	0.052319	-0.0063194	0.073659	0.66021	-1.3176	2786.9	21.442	0.29928	83.138	-61.976	79.785	70.923	20.48	-4.3848	-4.1148	0.81543	-1.6802	32.772	-3.546
130.61	0.73505	51.298	-4.7081	0.55184	-1.8552	0.054284	-0.0098013	0.073086	0.66021	-1.3176	2786.2	21.443	0.30013	83.139	-62.082	79.787	70.923	20.48	-4.3848	-4.1148	0.81543	-1.6802	32.772	-3.546
130.61	0.73721	51.302	-4.7078	0.55179	-1.8549	0.0562	-0.013266	0.072463	0.66021	-1.3176	2785.5	21.444	0.30101	83.141	-62.189	79.789	70.923	20.48	-4.3848	-4.1148	0.81543	-1.6802	32.772	-3.546
130.61	0.73943	51.305	-4.7075	0.55171	-1.8545	0.058066	-0.016711	0.071792	0.66021	-1.3176	2784.8	21.446	0.30191	83.142	-62.297	79.791	70.923	20.48	-4.3848	-4.1148	0.81543	-1.6802	32.772	-3.546
130.61	0.74171	51.309	-4.7072	0.55162	-1.8541	0.059881	-0.020135	0.071071	0.66021	-1.3176	2784.1	21.447	0.30284	83.143	-62.405	79.793	70.923	20.48	-4.3848	-4.1148	0.81543	-1.6802	32.772	-3.546
130.61	0.74404	51.313	-4.7069	0.55151	-1.8538	0.061643	-0.023534	0.070303	0.66021	-1.3176	2783.4	21.448	0.30379	83.145	-62.514	79.796	70.923	20.48	-4.3848	-4.1148	0.81543	-1.6802	32.772	-3.546
130.61	0.74643	51.317	-4.7066	0.55138	-1.8534	0.063351	-0.026906	0.069488	0.66021	-1.3176	2782.7	21.45	0.30476	83.146	-62.623	79.798	70.923	20.48	-4.3848	-4.1148	0.81543	-1.6802	32.772	-3.546
130.61	0.74886	51.321	-4.7063	0.55124	-1.8531	0.065005	-0.03025	0.068627	0.66021	-1.3176	2782.0	21.451	0.30574	83.147	-62.732	79.8	70.923	20.48	-4.3848	-4.1148	0.81543	-1.6802	32.772	-3.546
130.61	0.75135	51.325	-4.706	0.55108	-1.8527	0.066603	-0.033562	0.067719	0.66021	-1.3176	2781.3	21.453	0.30675	83.148	-62.842	79.802	70.923	20.48	-4.3848	-4.1148	0.81543	-1.6802	32.772	-3.546
130.61	0.75388	51.329	-4.7056	0.55091	-1.8524	0.068145	-0.036842	0.066767	0.66021	-1.3176	2780.6	21.454	0.30778	83.15	-62.952	79.804	70.923	20.48	-4.3848	-4.1148	0.81543	-1.6802	32.772	-3.546
130.62	0.75646	51.334	-4.7053	0.55071	-1.8521	0.069629	-0.040085	0.065771	0.66021	-1.3176	2779.9	21.456	0.30883	83.151	-63.063	79.806	70.923	20.48	-4.3848	-4.1148	0.81543	-1.6802	32.772	-3.546
130.62	0.75909	51.338	-4.7049	0.5505	-1.8518	0.071054	-0.043291	0.064731	0.66021	-1.3176	2779.2	21.457	0.3099	83.152	-63.173	79.808	70.923	20.48	-4.3848	-4.1148	0.81543	-1.6802	32.772	-3.546
130.62	0.76175	51.342	-4.7046	0.55028	-1.8514	0.072421	-0.046456	0.063648	0.66021	-1.3176	2778.5	21.459	0.31098	83.154	-63.284	79.81	70.923	20.48	-4.3848	-4.1148	0.81543	-1.6802	32.772	-3.546
130.62	0.76446	51.347	-4.7042	0.55004	-1.8511	0.073727	-0.04958	0.062524	0.66021	-1.3176	2777.8	21.46	0.31208	83.155	-63.396	79.812	70.923	20.48	-4.3848	-4.1148	0.81543	-1.6802	32.772	-3.546
130.62	0.76721	51.351	-4.7039	0.54978	-1.8508	0.074973	-0.05266	0.061359	0.66021	-1.3176	2777.1	21.462	0.3132	83.156	-63.507	79.814	70.923	20.48	-4.3848	-4.1148	0.81543	-1.6802	32.772	-3.546
130.62	0.76999	51.356	-4.7035	0.54951	-1.8505	0.076157	-0.055694	0.060154	0.66021	-1.3176	2776.4	21.464	0.31433	83.158	-63.618	79.816	70.923	20.48	-4.3848	-4.1148	0.81543	-1.6802	32.772	-3.546
130.62	0.77281	51.361	-4.7031	0.54923	-1.8502	0.077278	-0.058679	0.05891	0.66021	-1.3176	2775.7	21.465	0.31548	83.159	-63.73	79.819	70.923	20.48	-4.3848	-4.1148	0.81543	-1.6802	32.772	-3.546
130.62	0.77567	51.366	-4.7027	0.54893	-1.8499	0.078337	-0.061615	0.057629	0.66021	-1.3176	2775.0	21.467	0.31664	83.16	-63.841	79.821	70.923	20.48	-4.3848	-4.1148	0.81543	-1.6802	32.772	-3.546
130.62	0.77855	51.37	-4.7023	0.54861	-1.8496	0.079333	-0.064499	0.05631	0.66021	-1.3176	2774.3	21.469	0.31781	83.162	-63.952	79.823	70.923	20.48	-4.3848	-4.1148	0.81543	-1.6802	32.772	-3.546
130.62	0.78147	51.375	-4.7019	0.54828	-1.8493	0.080265	-0.067329	0.054955	0.66021	-1.3176	2773.6	21.471	0.319	83.163	-64.063	79.825	70.923	20.48	-4.3848	-4.1148	0.81543	-1.6802	32.772	-3.546
130.62	0.78442	51.38	-4.7015	0.54794	-1.8491	0.081759	-0.070092	0.05361	0.66021	-1.3176	2772.9	21.472	0.32019	83.164	-64.174	79.827	70.923	20.48	-4.3848	-4.1148	0.81543	-1.6802	32.772	-3.546
130.62	0.78739	51.385	-4.7011	0.54758	-1.8488	0.083174	-0.072804	0.052228	0.66021	-1.3176	2772.2	21.474	0.3214	83.166	-64.284	79.829	70.923	20.48	-4.3848	-4.1148	0.81543	-1.6802	32.772	-3.546
130.62	0.79039	51.39	-4.7007	0.54721	-1.8486	0.084501	-0.075464	0.050812	0.66021	-1.3176	2771.5	21.476	0.32262	83.167	-64.394	79.831	70.923	20.48	-4.3848	-4.1148	0.81543	-1.6802	32.772	-3.546
130.62	0.79341	51.395	-4.7002	0.54683	-1.8483	0.085739	-0.078069	0.049361	0.66021	-1.3176	2770.8	21.478	0.32385	83.168	-64.503	79.833	70.923	20.48	-4.3848	-4.1148	0.81543	-1.6802	32.772	-3.546
130.62	0.79646	51.4	-4.6998	0.54643	-1.8481	0.086886	-0.080618	0.047877	0.66021	-1.3176	2770.1	21.48	0.32509	83.17	-64.611	79.836	70.923	20.48	-4.3848	-4.1148	0.81543	-1.6802	32.772	-3.546
130.62	0.79953	51.405	-4.6994	0.54602	-1.8478	0.087944	-0.083109	0.046361	0.66021	-1.3176	2769.4	21.482	0.32634	83.171	-64.719	79.838	70.923	20.48	-4.3848	-4.1148	0.81543	-1.6802	32.772	-3.546
130.62	0.80262	51.411	-4.6989	0.5456	-1.8476	0.088912	-0.085539	0.044814	0.66021	-1.3176	2768.7	21.484	0.32759	83.173	-64.826	79.84	70.923	20.48	-4.3848	-4.1148	0.81543	-1.6802	32.772	-3.546
130.62	0.80572	51.416	-4.6985	0.54516	-1.8474	0.089789	-0.087908	0.043238	0.66021	-1.3176	2768.0	21.485	0.32885	83.174	-64.932	79.842	70.923	20.48	-4.3848	-4.1148	0.81543	-1.6802	32.772	-3.546
130.62	0.80885	51.421	-4.698	0.54472	-1.8472	0.090575	-0.090214	0.041633	0.66021	-1.3176	2767.3	21.487	0.33012	83.175	-65.036	79.844	70.923	20.48	-4.3848	-4.1148	0.81543	-1.6802	32.772	-3.546
130.62	0.81199	51.426	-4.6976	0.54426	-1.847	0.09127	-0.092455	0.040001	0.66021	-1.3176	2766.6	21.489	0.3314	83.177	-65.14	79.846	70.923	20.48	-4.3848	-4.1148	0.81543	-1.6802	32.772	-3.546
130.62	0.81515	51.432	-4.6971	0.5438	-1.8468	0.091875	-0.094629	0.038343	0.66021	-1.3176	2765.9	21.491	0.33268	83.178	-65.241	79.848	70.923	20.48	-4.3848	-4.1148	0.81543	-1.6802	32.772	-3.546
130.63	0.81832	51.437	-4.6967	0.54332	-1.8466	0.092388	-0.096735	0.036661	0.66021	-1.3176	2765.2	21.493	0.33397	83.179	-65.341	79.851	70.923	20.48	-4.3848	-4.1148	0.81543	-1.6802	32.772	-3.546
130.63	0.8215	51.442	-4.6962	0.54283	-1.8464	0.09281	-0.098772	0.034955	0.66021	-1.3176	2764.5	21.495	0.33527	83.181	-65.439	79.853	70.923	20.48	-4.3848	-4.1148	0.81543	-1.6802	32.772	-3.546
130.63	0.82469	51.447	-4.6957	0.54233	-1.8462	0.093142	-0.10074	0.033227	0.66021	-1.3176	2763.8	21.497	0.33656	83.182	-65.534	79.855	70.923	20.48	-4.3848	-4.1148	0.81543	-1.6802	32.772	-3.546
130.63	0.8279	51.453	-4.6953	0.54182	-1.8461	0.093383	-0.10263	0.031478	0.66021	-1.3176	2763.1	21.499	0.33787	83.183	-65.627	79.857	70.923	20.48	-4.3848	-4.1148	0.81543	-1.6802	32.772	-3.546
130.63	0.83111	51.458	-4.6948	0.5413	-1.8459	0.093534	-0.10445	0.029709	0.66021	-1.3176	2762.4	21.501	0.33917	83.185	-65.718	79.859	70.923	20.48	-4.3848	-4.1148	0.81543	-1.6802	32.772	-3.546
130.63	0.83432	51.463	-4.6943	0.54078	-1.8458	0.093595	-0.1062	0.027922	0.66021	-1.3176	2761.7	21.503	0.34048	83.186	-65.805	79.861	70.923	20.48	-4.3848	-4.1148	0.81543	-1.6802	32.772	-3.546
130.63	0.83754	51.468	-4.6939	0.54024	-1.8456	0.093567	-0.10787	0.026118	0.66021	-1.3176	2761.0	21.505	0.34179	83.187	-65.888	79.863	70.923	20.48	-4.3848	-4.1148	0.81543	-1.6802	32.772	-3.546
130.63	0.84076	51.474	-4.6934	0.5397	-1.8455	0.093449	-0.10946	0.024298	0.66021	-1.3176	2760.3	21.507	0.34309	83.189	-65.968	79.865	70.923	20.48	-4.3848	-4.1148	0.81543	-1.6802	32.772	-3.546
130.63	0.84399	51.479	-4.6929	0.53915	-1.8454	0.093243	-0.11098	0.022464	0.66021	-1.3176	2759.6	21.509	0.34441	83.19	-66.043	79.867	70.923	20.48	-4.3848	-4.1148	0.81543	-1.6802	32.772	-3.546
130.63	0.84721	51.484	-4.6925	0.53859	-1.8453	0.092949	-0.11242	0.020617	0.66021	-1.3176	2758.9	21.511	0.34571	83.191	-66.113	79.869	70.923	20.48	-4.3848	-4.1148	0.81543	-1.6802	32.772	-3.546
130.63	0.85043	51.489	-4.692	0.53802	-1.8452	0.092567	-0.11377	0.018758	0.66021	-1.3176	2758.2	21.513	0.34702	83.192	-66.179	79.871	70.923	20.48	-4.3848	-4.1148	0.81543	-1.6802	32.772	-3.546
130.63	0.85365	51.495	-4.6915	0.53745	-1.8451	0.092099	-0.11505	0.016889	0.66021	-1.3176	2757.5	21.515	0.34833	83.194	-66.238	79.874	70.923	20.48	-4.3848	-4.1148	0.81543	-1.6802	32.772	-3.546
130.63	0.85686	51.5	-4.6911	0.53687	-1.845	0.091544	-0.11625	0.015012	0.66021	-1.3176	2756.8	21.517	0.34964	83.195	-66.291	79.876	70.923	20.48	-4.3848	-4.1148	0.81543	-1.6802	32.772	-3.546
130.63	0.86007	51.505	-4.6906	0.53629	-1.8449	0.090905	-0.11736	0.013126	0.66021	-1.3176	2756.1	21.518	0.35094	83.196	-66.337	79.878	70.923	20.48	-4.3848	-4.1148	0.81543	-1.6802	32.772	-3.546
130.63	0.86326	51.51	-4.6902	0.5357	-1.8449	0.090181	-0.1184	0.011234	0.66021	-1.3176	2755.4	21.52	0.35224	83.198	-66.376	79.88	70.923	20.48	-4.3848	-4.1148	0.81543	-1.6802	32.772	-3.546
130.63	0.86645	51.515	-4.6897	0.5351	-1.8448	0.089374	-0.11935	0.009337	0.66021	-1.3176	2754.7	21.522	0.35353	83.199	-66.408	79.882	70.923	20.48	-4.3848	-4.1148	0.81543	-1.6802	32.772	-3.546
130.63	0.86962	51.52	-4.6893	0.53451	-1.8448	0.088485	-0.12022	0.0074365	0.66021	-1.3176	2754.0	21.524	0.35482	83.2	-66.431	79.884	70.923	20.48	-4.3848	-4.1148	0.81543	-1.6802	32.772	-3.546
130.63	0.87278	51.525	-4.6888	0.5339	-1.8448	0.087515	-0.121	0.0055336	0.66021	-1.3176	2753.3	21.526	0.35611	83.201	-66.446	79.886	70.923	20.48	-4.3848	-4.1148	0.81543	-1.6802	32.772	-3.546
130.63	0.87592	51.53	-4.6884	0.5333	-1.8447	0.086464	-0.1217	0.0036298	0.66021	-1.3176	2752.6	21.528	0.35738	83.202	-66.453	79.888	70.923	20.48	-4.3848	-4.1148	0.81543	-1.6802	32.772	-3.546
130.63	0.87905	51.535	-4.688	0.53269	-1.8447	0.085334	-0.12232	0.0017263	0.66021	-1.3176	2751.9	21.53	0.35865	83.204	-66.451	79.89	70.923	20.48	-4.3848	-4.1148	0.81543	-1.6802	32.772	-3.546
130.63	0.88216	51.539	-4.6876	0.53207	-1.8447	0.084127	-0.12285	-0.0001755	0.66021	-1.3176	2751.2	21.531	0.35992	83.205	-66.44	79.892	70.923	20.48	-4.3848	-4.1148	0.81543	-1.6802	32.772	-3.546
130.63	0.88524	51.544	-4.6871	0.53146	-1.8447	0.082843	-0.1233	-0.0020744	0.66021	-1.3176	2750.5	21.533	0.36117	83.206	-66.421	79.894	70.923	20.48	-4.3848	-4.1148	0.81543	-1.6802	32.772	-3.546
130.63	0.88831	51.549	-4.6867	0.53084	-1.8447	0.081483	-0.12366	-0.0039689	0.66021	-1.3176	2749.8	21.535	0.36242	83.207	-66.394	79.896	70.923	20.48	-4.3848	-4.1148	0.81543	-1.6802	32.772	-3.546
130.63	0.89135	51.554	-4.6863	0.53022	-1.8448	0.08005	-0.12394	-0.005858	0.66021	-1.3176	2749.1	21.537	0.36365	83.208	-66.359	79.898	70.923	20.48	-4.3848	-4.1148	0.81543	-1.6802	32.772	-3.546
130.63	0.89436	51.558	-4.6859	0.5296	-1.8448	0.078545	-0.12413	-0.0077401	0.66021	-1.3176	2748.4	21.538	0.36487	83.21	-66.316	79.9	70.923	20.48	-4.3848	-4.1148	0.81543	-1.6802	32.772	-3.546
130.63	0.89734	51.563	-4.6855	0.52898	-1.8448	0.076968	-0.12424	-0.0096142	0.66021	-1.3176	2747.7	21.54	0.36609	83.211	-66.266	79.902	70.923	20.48	-4.3848	-4.1148	0.81543	-1.6802	32.772	-3.546
130.63	0.9003	51.567	-4.6852	0.52836	-1.8449	0.075323	-0.12427	-0.011479	0.66021	-1.3176	2747.0	21.542	0.36729	83.212	-66.21	79.903	70.923	20.48	-4.3848	-4.1148	0.81543	-1.6802	32.772	-3.546
130.63	0.90322	51.571	-4.6848	0.52774	-1.845	0.073609	-0.12421	-0.013333	0.66021	-1.3176	2746.3	21.543	0.36847	83.213	-66.148	79.905	70.923	20.48	-4.3848	-4.1148	0.81543	-1.6802	32.772	-3.546
130.63	0.90611	51.576	-4.6844	0.52712	-1.845	0.071828	-0.12407	-0.015175	0.66021	-1.3176	2745.6	21.545	0.36965	83.214	-66.081	79.907	70.923	20.48	-4.3848	-4.1148	0.81543	-1.6802	32.772	-3.546
130.63	0.90896	51.58	-4.6841	0.5265	-1.8451	0.069984	-0.12384	-0.017004	0.66021	-1.3176	2744.9	21.546	0.37081	83.215	-66.009	79.909	70.923	20.48	-4.3848	-4.1148	0.81543	-1.6802	32.772	-3.546
130.63	0.91178	51.584	-4.6837	0.52588	-1.8452	0.068076	-0.12354	-0.018819	0.66021	-1.3176	2744.2	21.548	0.37195	83.216	-65.932	79.911	70.923	20.48	-4.3848	-4.1148	0.81543	-1.6802	32.772	-3.546
130.63	0.91456	51.588	-4.6834	0.52526	-1.8453	0.066106	-0.12315	-0.020619	0.66021	-1.3176	2743.5	21.549	0.37308	83.217	-65.851	79.913	70.923	20.48	-4.3848	-4.1148	0.81543	-1.6802	32.772	-3.546
130.63	0.9173	51.592	-4.6831	0.52465	-1.8454	0.064078	-0.12268	-0.022402	0.66021	-1.3176	2742.8	21.551	0.37419	83.218	-65.767	79.915	70.923	20.48	-4.3848	-4.1148	0.81543	-1.6802	32.772	-3.546
130.63	0.91999	51.596	-4.6827	0.52403	-1.8455	0.061991	-0.12212	-0.024167	0.66021	-1.3176	2742.1	21.552	0.37529	83.219	-65.679	79.916	70.923	20.48	-4.3848	-4.1148	0.81543	-1.6802	32.772	-3.546
130.63	0.92264	51.6	-4.6824	0.52343	-1.8456	0.059849	-0.12149	-0.025913	0.66021	-1.3176	2741.4	21.554	0.37636	83.22	-65.589	79.918	70.923	20.48	-4.3848	-4.1148	0.81543	-1.6802	32.772	-3.546
130.63	0.92525	51.604	-4.6821	0.52282	-1.8458	0.057652	-0.12078	-0.027639	0.66021	-1.3176	2740.7	21.555	0.37742	83.221	-65.496	79.92	70.923	20.48	-4.3848	-4.1148	0.81543	-1.6802	32.772	-3.546
130.64	0.9278	51.607	-4.6819	0.52222	-1.8459	0.055403	-0.11998	-0.029345	0.66021	-1.3176	2740.0	21.556	0.37846	83.222	-65.401	79.922	70.923	20.48	-4.3848	-4.1148	0.81543	-1.6802	32.772	-3.546
130.64	0.93031	51.611	-4.6816	0.52162	-1.8461	0.053104	-0.11911	-0.031028	0.66021	-1.3176	2739.3	21.558	0.37948	83.223	-65.304	79.924	70.923	20.48	-4.3848	-4.1148	0.81543	-1.6802	32.772	-3.546
130.64	0.93277	51.614	-4.6813	0.52103	-1.8462	0.050756	-0.11816	-0.032687	0.66021	-1.3176	2738.6	21.559	0.38048	83.224	-65.206	79.925	70.923	20.48	-4.3848	-4.1148	0.81543	-1.6802	32.772	-3.546
130.64	0.93517	51.617	-4.6811	0.52044	-1.8464	0.048362	-0.11714	-0.034323	0.66021	-1.3176	2737.9	21.56	0.38145	83.225	-65.106	79.927	70.923	20.48	-4.3848	-4.1148	0.81543	-1.6802	32.772	-3.546
130.64	0.93752	51.621	-4.6808	0.51986	-1.8466	0.045924	-0.11604	-0.035933	0.66021	-1.3176	2737.2	21.561	0.38241	83.226	-65.005	79.929	70.923	20.48	-4.3848	-4.1148	0.81543	-1.6802	32.772	-3.546
130.64	0.93981	51.624	-4.6806	0.51928	-1.8468	0.043443	-0.11486	-0.037517	0.66021	-1.3176	2736.5	21.562	0.38334	83.227	-64.902	79.931	70.923	20.48	-4.3848	-4.1148	0.81543	-1.6802	32.772	-3.546
130.64	0.94205	51.627	-4.6804	0.51871	-1.847	0.040922	-0.11361	-0.039074	0.66021	-1.3176	2735.8	21.564	0.38425	83.228	-64.799	79.932	70.923	20.48	-4.3848	-4.1148	0.81543	-1.6802	32.772	-3.546
130.64	0.94422	51.63	-4.6802	0.51814	-1.8472	0.038362	-0.11229	-0.040602	0.66021	-1.3176	2735.1	21.565	0.38513	83.229	-64.695	79.934	70.923	20.48	-4.3848	-4.1148	0.81543	-1.6802	32.772	-3.546
130.64	0.94634	51.633	-4.68	0.51758	-1.8474	0.035766	-0.11089	-0.042102	0.66021	-1.3176	2734.4	21.566	0.38599	83.23	-64.59	79.936	70.923	20.48	-4.3848	-4.1148	0.81543	-1.6802	32.772	-3.546
130.64	0.94839	51.635	-4.6799	0.51703	-1.8476	0.033136	-0.10943	-0.043571	0.66021	-1.3176	2733.7	21.567	0.38682	83.23	-64.485	79.937	70.923	20.48	-4.3848	-4.1148	0.81543	-1.6802	32.772	-3.546
130.64	0.95037	51.638	-4.6797	0.51649	-1.8478	0.030474	-0.10789	-0.04501	0.66021	-1.3176	2733.0	21.567	0.38763	83.231	-64.38	79.939	70.923	20.48	-4.3848	-4.1148	0.81543	-1.6802	32.772	-3.546
130.64	0.95229	51.64	-4.6796	0.51595	-1.848	0.027781	-0.10629	-0.046417	0.66021	-1.3176	2732.3	21.568	0.38841	83.232	-64.274	79.94	70.923	20.48	-4.3848	-4.1148	0.81543	-1.6802	32.772	-3.546
130.64	0.95415	51.643	-4.6794	0.51543	-1.8483	0.025061	-0.10462	-0.047791	0.66021	-1.3176	2731.6	21.569	0.38916	83.233	-64.168	79.942	70.923	20.48	-4.3848	-4.1148	0.81543	-1.6802	32.772	-3.546
130.64	0.95593	51.645	-4.6793	0.51491	-1.8485	0.022315	-0.10288	-0.049132	0.66021	-1.3176	2730.9	21.57	0.38988	83.234	-64.063	79.944	70.923	20.48	-4.3848	-4.1148	0.81543	-1.6802	32.772	-3.546
130.64	0.95764	51.647	-4.6792	0.5144	-1.8487	0.019545	-0.10108	-0.050439	0.66021	-1.3176	2730.2	21.571	0.39058	83.234	-63.957	79.945	70.923	20.48	-4.3848	-4.1148	0.81543	-1.6802	32.772	-3.546
130.64	0.95928	51.649	-4.6791	0.5139	-1.849	0.016754	-0.099219	-0.051711	0.66021	-1.3176	2729.5	21.571	0.39124	83.235	-63.851	79.947	70.923	20.48	-4.3848	-4.1148	0.81543	-1.6802	32.772	-3.546
130.64	0.96085	51.651	-4.679	0.51341	-1.8493	0.013943	-0.097294	-0.052947	0.66021	-1.3176	2728.8	21.572	0.39188	83.236	-63.745	79.948	70.923	20.48	-4.3848	-4.1148	0.81543	-1.6802	32.772	-3.546
130.64	0.96234	51.653	-4.679	0.51293	-1.8495	0.011115	-0.095309	-0.054148	0.66021	-1.3176	2728.1	21.573	0.39248	83.236	-63.64	79.95	70.923	20.48	-4.3848	-4.1148	0.81543	-1.6802	32.772	-3.546
130.64	0.96376	51.655	-4.6789	0.51245	-1.8498	0.0082721	-0.093265	-0.055311	0.66021	-1.3176	2727.4	21.573	0.39306	83.237	-63.534	79.951	70.923	20.48	-4.3848	-4.1148	0.81543	-1.6802	32.772	-3.546
130.64	0.9651	51.657	-4.6789	0.51199	-1.8501	0.0055436	-0.091161	-0.056427	0.66021	-1.3176	2726.7	21.574	0.3936	83.238	-63.43	79.953	70.923	20.48	-4.3848	-4.1148	0.81543	-1.6802	32.772	-3.546
130.64	0.96636	51.658	-4.6789	0.51154	-1.8504	0.0032578	-0.088992	-0.057473	0.66021	-1.3176	2726.0	21.574	0.39411	83.238	-63.325	79.954	70.923	20.48	-4.3848	-4.1148	0.81543	-1.6802	32.772	-3.546
130.64	0.96754	51.659	-4.6789	0.5111	-1.8507	0.00096682	-0.086775	-0.05848	0.66021	-1.3176	2725.3	21.575	0.39459	83.239	-63.221	79.955	70.923	20.48	-4.3848	-4.1148	0.81543	-1.6802	32.772	-3.546
130.65	0.96864	51.661	-4.6789	0.51067	-1.851	-0.0013279	-0.084511	-0.059449	0.66021	-1.3176	2724.6	21.575	0.39504	83.24	-63.118	79.957	70.923	20.48	-4.3848	-4.1148	0.81543	-1.6802	32.772	-3.546
130.65	0.96966	51.662	-4.6789	0.51026	-1.8513	-0.0036248	-0.082201	-0.060378	0.66021	-1.3176	2723.9	21.576	0.39545	83.24	-63.015	79.958	70.923	20.48	-4.3848	-4.1148	0.81543	-1.6802	32.772	-3.546
130.65	0.9706	51.663	-4.6789	0.50985	-1.8516	-0.0059223	-0.079847	-0.061268	0.66021	-1.3176	2723.2	21.576	0.39583	83.241	-62.912	79.96	70.923	20.48	-4.3848	-4.1148	0.81543	-1.6802	32.772	-3.546
130.65	0.97146	51.664	-4.6789	0.50946	-1.8519	-0.008219	-0.077451	-0.062118	0.66021	-1.3176	2722.5	21.576	0.39618	83.241	-62.81	79.961	70.923	20.48	-4.3848	-4.1148	0.81543	-1.6802	32.772	-3.546
130.65	0.97223	51.665	-4.679	0.50908	-1.8522	-0.010513	-0.075013	-0.062927	0.66021	-1.3176	2721.8	21.576	0.39649	83.242	-62.709	79.962	70.923	20.48	-4.3848	-4.1148	0.81543	-1.6802	32.772	-3.546
130.65	0.97292	51.665	-4.679	0.50871	-1.8525	-0.012804	-0.072536	-0.063696	0.66021	-1.3176	2721.1	21.576	0.39677	83.242	-62.609	79.964	70.923	20.48	-4.3848	-4.1148	0.81543	-1.6802	32.772	-3.546
130.65	0.97353	51.666	-4.6791	0.50835	-1.8528	-0.015089	-0.070021	-0.064424	0.66021	-1.3176	2720.4	21.577	0.39702	83.243	-62.509	79.965	70.923	20.48	-4.3848	-4.1148	0.81543	-1.6802	32.772	-3.546
130.65	0.97405	51.666	-4.6792	0.50801	-1.8531	-0.017367	-0.067469	-0.06511	0.66021	-1.3176	2719.7	21.577	0.39723	83.243	-62.41	79.966	70.923	20.48	-4.3848	-4.1148	0.81543	-1.6802	32.772	-3.546
130.65	0.9745	51.667	-4.6793	0.50768	-1.8535	-0.019637	-0.064884	-0.065755	0.66021	-1.3176	2719.0	21.577	0.3974	83.244	-62.312	79.968	70.923	20.48	-4.3848	-4.1148	0.81543	-1.6802	32.772	-3.546
130.65	0.97485	51.667	-4.6794	0.50736	-1.8538	-0.021897	-0.062265	-0.066358	0.66021	-1.3176	2718.3	21.577	0.39755	83.244	-62.214	79.969	70.923	20.48	-4.3848	-4.1148	0.81543	-1.6802	32.772	-3.546
130.65	0.97513	51.667	-4.6795	0.50706	-1.8541	-0.024146	-0.059615	-0.066919	0.66021	-1.3176	2717.6	21.577	0.39766	83.245	-62.118	79.97	70.923	20.48	-4.3848	-4.1148	0.81543	-1.6802	32.772	-3.546
130.65	0.97531	51.667	-4.6796	0.50676	-1.8545	-0.026382	-0.056935	-0.067438	0.66021	-1.3176	2716.9	21.576	0.39773	83.245	-62.022	79.971	70.923	20.48	-4.3848	-4.1148	0.81543	-1.6802	32.772	-3.546
130.65	0.97542	51.667	-4.6798	0.50649	-1.8548	-0.028604	-0.054227	-0.067914	0.66021	-1.3176	2716.2	21.576	0.39777	83.245	-61.928	79.972	70.923	20.48	-4.3848	-4.1148	0.81543	-1.6802	32.772	-3.546
130.65	0.97544	51.666	-4.6799	0.50622	-1.8551	-0.030811	-0.051493	-0.068347	0.66021	-1.3176	2715.5	21.576	0.39778	83.246	-61.834	79.974	70.923	20.48	-4.3848	-4.1148	0.81543	-1.6802	32.772	-3.546
130.65	0.97538	51.666	-4.6801	0.50597	-1.8555	-0.033001	-0.048734	-0.068738	0.66021	-1.3176	2714.8	21.576	0.39775	83.246	-61.741	79.975	70.923	20.48	-4.3848	-4.1148	0.81543	-1.6802	32.772	-3.546
130.66	0.97523	51.666	-4.6802	0.50573	-1.8558	-0.035173	-0.045952	-0.069086	0.66021	-1.3176	2714.1	21.575	0.39769	83.246	-61.649	79.976	70.923	20.48	-4.3848	-4.1148	0.81543	-1.6802	32.772	-3.546
130.66	0.975	51.665	-4.6804	0.50551	-1.8562	-0.037325	-0.043149	-0.069391	0.66021	-1.3176	2713.4	21.575	0.3976	83.247	-61.558	79.977	70.923	20.48	-4.3848	-4.1148	0.81543	-1.6802	32.772	-3.546
130.66	0.97468	51.664	-4.6806	0.5053	-1.8565	-0.039457	-0.040326	-0.069653	0.66021	-1.3176	2712.7	21.575	0.39747	83.247	-61.468	79.978	70.923	20.48	-4.3848	-4.1148	0.81543	-1.6802	32.772	-3.546
130.66	0.97429	51.663	-4.6808	0.50511	-1.8569	-0.041566	-0.037485	-0.069872	0.66021	-1.3176	2712.0	21.574	0.3973	83.247	-61.379	79.979	70.923	20.48	-4.3848	-4.1148	0.81543	-1.6802	32.772	-3.546
130.66	0.97381	51.663	-4.681	0.50493	-1.8572	-0.043652	-0.034628	-0.070048	0.66021	-1.3176	2711.3	21.574	0.39711	83.248	-61.292	79.98	70.923	20.48	-4.3848	-4.1148	0.81543	-1.6802	32.772	-3.546
130.66	0.97325	51.661	-4.6812	0.50476	-1.8576	-0.045714	-0.031756	-0.070181	0.66021	-1.3176	2710.6	21.573	0.39688	83.248	-61.205	79.981	70.923	20.48	-4.3848	-4.1148	0.81543	-1.6802	32.772	-3.546
130.66	0.9726	51.66	-4.6815	0.50461	-1.8579	-0.047749	-0.028872	-0.070271	0.66021	-1.3176	2709.9	21.573	0.39661	83.248	-61.119	79.983	70.923	20.48	-4.3848	-4.1148	0.81543	-1.6802	32.772	-3.546
130.66	0.97188	51.659	-4.6817	0.50447	-1.8583	-0.049758	-0.025976	-0.070318	0.66021	-1.3176	2709.2	21.572	0.39632	83.248	-61.035	79.984	70.923	20.48	-4.3848	-4.1148	0.81543	-1.6802	32.772	-3.546
130.66	0.97108	51.658	-4.682	0.50435	-1.8586	-0.051738	-0.023071	-0.070322	0.66021	-1.3176	2708.5	21.571	0.39599	83.249	-60.951	79.985	70.923	20.48	-4.3848	-4.1148	0.81543	-1.6802	32.772	-3.546
[truncated: 16,001 more rows]
